# Supplementary material for: Fragmentation and transferability in Hirshfeld atom refinement
Source: IUCrJ. 2022 Feb 26;9(Pt 2):298–315. doi: 10.1107/S2052252522000690 (PMC8895009; doi:10.1107/S2052252522000690)
Supplement: Supplementary file 2 [file m-09-00298-sup2.zip]

Archive with 116 entries (105 files):
- cif/
- cif/metalorganic/
- cif/metalorganic/QEPCOG.cif
- cif/metalorganic/MOVPIZ_frag.cif
- cif/metalorganic/YULKIC_frag.cif
- cif/metalorganic/LOKPOT.cif
- cif/metalorganic/LOKPOT_frag.cif
- cif/metalorganic/MOVPIZ.cif
- cif/metalorganic/PPHCHN11_frag.cif
- cif/metalorganic/AHUKIZ_frag.cif
- cif/metalorganic/MUHBOI_frag.cif
- cif/metalorganic/AHUKIZ.cif
- cif/metalorganic/MUHBOI.cif
- cif/metalorganic/QEPCOG_frag.cif
- cif/metalorganic/YULKIC.cif
- cif/metalorganic/PPHCHN11.cif
- cif/intermolecular_fragmentation/
- cif/intermolecular_fragmentation/MANMUJ08.cif
- cif/intermolecular_fragmentation/MANMUJ08_no_frag.cif
- cif/frag_vs_no_frag/
- cif/frag_vs_no_frag/ACUCIN_frag.cif
- cif/frag_vs_no_frag/ACUCIN.cif
- cif/frag_vs_no_frag/KOVPIX_frag_7.cif
- cif/frag_vs_no_frag/DUBWAB_frag_coarse_3.cif
- cif/frag_vs_no_frag/DUBWAB_frag_coarse_4.cif
- cif/frag_vs_no_frag/DAYCEO_frag_coarse.cif
- cif/frag_vs_no_frag/DNEDAM01_frag_coarse.cif
- cif/frag_vs_no_frag/GLYALB08_frag_5.cif
- cif/frag_vs_no_frag/GLYALB08_frag_coarse_5.cif
- cif/frag_vs_no_frag/KOVPIX.cif
- cif/frag_vs_no_frag/SUJDUZ.cif
- cif/frag_vs_no_frag/KOVPIX_frag_8.cif
- cif/frag_vs_no_frag/GLYALB08_frag_coarse_6_amide.cif
- cif/frag_vs_no_frag/GLYALB08_frag_coarse_6.cif
- cif/frag_vs_no_frag/GLYALB08.cif
- cif/frag_vs_no_frag/TPHSIL02_frag.cif
- cif/frag_vs_no_frag/DUBWAB_frag_4.cif
- cif/frag_vs_no_frag/DUBWAB_frag_3.cif
- cif/frag_vs_no_frag/DNEDAM01.cif
- cif/frag_vs_no_frag/SUJDUZ_frag_coarse.cif
- cif/frag_vs_no_frag/SUJDUZ_frag.cif
- cif/frag_vs_no_frag/KOVPIX_frag_coarse_8.cif
- cif/frag_vs_no_frag/GLYALB08_frag_6.cif
- cif/frag_vs_no_frag/TPHSIL02_frag_coarse.cif
- cif/frag_vs_no_frag/DUBWAB.cif
- cif/frag_vs_no_frag/TPHSIL02.cif
- cif/frag_vs_no_frag/KOVPIX_frag_7_amide.cif
- cif/frag_vs_no_frag/DAYCEO_frag.cif
- cif/frag_vs_no_frag/DNEDAM01_frag.cif
- cif/frag_vs_no_frag/KOVPIX_frag_coarse_7.cif
- cif/frag_vs_no_frag/DAYCEO.cif
- cif/frag_vs_no_frag/ACUCIN_frag_coarse.cif
- cif/polymeric/
- cif/polymeric/XUGSEA.cif
- cif/polymeric/XUGSEA_no_H_capping_spin_mult_3.cif
- cif/rubrene/
- cif/rubrene/QQQCIG17_frag_2.cif
- cif/rubrene/QQQCIG17.cif
- cif/rubrene/QQQCIG17_frag_3.cif
- cif/rubrene/QQQCIG17_frag_1.cif
- cif/extendingFragHar/
- cif/extendingFragHar/CAMVES_fragHAR_no_mm.cif
- cif/extendingFragHar/DUCMAQ_frag_model2.cif
- cif/extendingFragHar/LETHIE_frag_model2.cif
- cif/extendingFragHar/DUCMAQ_fragHAR_no_mm.cif
- cif/extendingFragHar/DUCMAQ_fragHAR.cif
- cif/extendingFragHar/DUCMAQ_no_frag.cif
- cif/extendingFragHar/CAMVES_no_frag.cif
- cif/extendingFragHar/CAMVES_frag_model2.cif
- cif/extendingFragHar/CAMVES_fragHAR.cif
- cif/extendingFragHar/LETHIE_intermol_frag.cif
- cif/info_final.txt
- cif/computational_time/
- cif/computational_time/TPHSIL02_frag_model2.cif
- cif/cc-pVTZ_vs_cc-pVDZ/
- cif/cc-pVTZ_vs_cc-pVDZ/AMEPOS_cc-pVTZ.cif
- cif/cc-pVTZ_vs_cc-pVDZ/XYLTOL03_cc-pVTZ.cif
- cif/cc-pVTZ_vs_cc-pVDZ/PCYPOL04_cc-pVDZ.cif
- cif/cc-pVTZ_vs_cc-pVDZ/XYLTOL03_cc-pVDZ.cif
- cif/cc-pVTZ_vs_cc-pVDZ/AMEPOS_cc-pVDZ.cif
- cif/cc-pVTZ_vs_cc-pVDZ/PCYPOL04_cc-pVTZ.cif
- cif/cc-pVTZ_vs_cc-pVDZ/MANMUJ08_cc-pVDZ.cif
- cif/cc-pVTZ_vs_cc-pVDZ/SEFSIF11_cc-pVDZ.cif
- cif/cc-pVTZ_vs_cc-pVDZ/EDAWIP_cc-pVTZ.cif
- cif/cc-pVTZ_vs_cc-pVDZ/TATNBZ03_cc-pVDZ.cif
- cif/cc-pVTZ_vs_cc-pVDZ/SEDJOC_cc-pVTZ.cif
- cif/cc-pVTZ_vs_cc-pVDZ/ADOWUO_cc-pVTZ.cif
- cif/cc-pVTZ_vs_cc-pVDZ/SEFSIF11_cc-pVTZ.cif
- cif/cc-pVTZ_vs_cc-pVDZ/EDAWIP_cc-pVDZ.cif
- cif/cc-pVTZ_vs_cc-pVDZ/MANMUJ08_cc-pVTZ.cif
- cif/cc-pVTZ_vs_cc-pVDZ/TATNBZ03_cc-pVTZ.cif
- cif/cc-pVTZ_vs_cc-pVDZ/ADOWUO_cc-pVDZ.cif
- cif/cc-pVTZ_vs_cc-pVDZ/SEDJOC_cc-pVDZ.cif
- cif/cc-pVTZ_vs_cc-pVDZ/IYAQOP02_cc-pVTZ.cif
- cif/cc-pVTZ_vs_cc-pVDZ/IYAQOP02-cc-pVDZ.cif
- cif/disordered/
- cif/disordered/BECFAT_wrong_mm.cif
- cif/disordered/BECFAT_no_mm.cif
- cif/disordered/LOSLEL.cif
- cif/disordered/BECFAT.cif
- cif/disordered/LOSLEL_frag_model2.cif
- cif/transferable_atomic_densities/
- cif/transferable_atomic_densities/ARAQUH.cif
- cif/transferable_atomic_densities/CAMVES_trans.cif
- cif/transferable_atomic_densities/EGUFIY_no_mm.cif
- cif/transferable_atomic_densities/EGUFIY_trans.cif
- cif/transferable_atomic_densities/SIBFAN_trans.cif
- cif/transferable_atomic_densities/SIBFAN_no_mm.cif
- cif/transferable_atomic_densities/PCYPOL04_no_mm.cif
- cif/transferable_atomic_densities/TPHSIL02_trans.cif
- cif/transferable_atomic_densities/ARAQUH_no_mm.cif
- cif/transferable_atomic_densities/EGUFIY.cif
- cif/transferable_atomic_densities/PCYPOL04_trans.cif
- cif/transferable_atomic_densities/ARAQUH_trans.cif
- cif/transferable_atomic_densities/SIBFAN.cif
- cif/transferable_atomic_densities/PCYPOL04.cif
