# Supplementary material for: Fragmentation and transferability in Hirshfeld atom refinement
Source: IUCrJ. 2022 Feb 26;9(Pt 2):298–315. doi: 10.1107/S2052252522000690 (PMC8895009; doi:10.1107/S2052252522000690)
Supplement: Supplementary file 2 [file m-09-00298-sup2.zip › cif/metalorganic/QEPCOG.cif]

data_QEPCOG
_audit_creation_date               2021-06-26
_audit_creation_method
;
Olex2 1.3
(compiled 2020.07.31 svn.rc2a77460 for OlexSys, GUI svn.r6145)
;
_audit_contact_author_address      ?
_audit_contact_author_email        ?
_audit_contact_author_name         ''
_audit_contact_author_phone        ?
_publ_contact_author_id_orcid      ?
_publ_section_references
;
Bourhis, L.J., Dolomanov, O.V., Gildea, R.J., Howard, J.A.K., Puschmann, H.
 (2015). Acta Cryst. A71, 59-75.

Dolomanov, O.V., Bourhis, L.J., Gildea, R.J, Howard, J.A.K. & Puschmann, H.
 (2009), J. Appl. Cryst. 42, 339-341.
;
_chemical_formula_moiety           'C43 H68 B2 Mg N2 O2'
_chemical_formula_sum              'C43 H68 B2 Mg N2 O2'
_chemical_formula_weight           690.985
loop_
  _atom_type_symbol
  _atom_type_scat_dispersion_real
  _atom_type_scat_dispersion_imag
  _atom_type_scat_Cromer_Mann_a1
  _atom_type_scat_Cromer_Mann_a2
  _atom_type_scat_Cromer_Mann_a3
  _atom_type_scat_Cromer_Mann_a4
  _atom_type_scat_Cromer_Mann_b1
  _atom_type_scat_Cromer_Mann_b2
  _atom_type_scat_Cromer_Mann_b3
  _atom_type_scat_Cromer_Mann_b4
  _atom_type_scat_Cromer_Mann_c
  _atom_type_scat_source
  _atom_type_scat_dispersion_source
 C 0.01920 0.00962 2.31000 1.02000 1.58860 0.86500 20.84390 10.20750 0.56870
 51.65120 0.215599998832
 'International Tables Volume C Table 6.1.1.4 (pp. 500-502)'
 'Henke, Gullikson and Davis, At. Data and Nucl. Data Tables, 1993, 54, 2'
 B 0.00963 0.00408 2.05450 1.33260 1.09790 0.70680 23.21850 1.02100 60.34980
 0.14030 -0.193200007081
 'International Tables Volume C Table 6.1.1.4 (pp. 500-502)'
 'Henke, Gullikson and Davis, At. Data and Nucl. Data Tables, 1993, 54, 2'
 H 0.00000 0.00000 0.49300 0.32291 0.14019 0.04081 10.51090 26.12570 3.14236
 57.79970 0.0030380000826
 'International Tables Volume C Table 6.1.1.4 (pp. 500-502)'
 'Henke, Gullikson and Davis, At. Data and Nucl. Data Tables, 1993, 54, 2'
 Mg 0.18014 0.18147 5.42040 2.17350 1.22690 2.30730 2.82750 79.26110 0.38080
 7.19370 0.858399987221
 'International Tables Volume C Table 6.1.1.4 (pp. 500-502)'
 'Henke, Gullikson and Davis, At. Data and Nucl. Data Tables, 1993, 54, 2'
 O 0.05239 0.03377 3.04850 2.28680 1.54630 0.86700 13.27710 5.70110 0.32390
 32.90890 0.250800013542
 'International Tables Volume C Table 6.1.1.4 (pp. 500-502)'
 'Henke, Gullikson and Davis, At. Data and Nucl. Data Tables, 1993, 54, 2'
 N 0.03256 0.01839 12.21260 3.13220 2.01250 1.16630 0.00570 9.89330 28.99750
 0.58260 -11.5290002823
 'International Tables Volume C Table 6.1.1.4 (pp. 500-502)'
 'Henke, Gullikson and Davis, At. Data and Nucl. Data Tables, 1993, 54, 2'

_space_group_crystal_system        'monoclinic'
_space_group_IT_number             14
_space_group_name_H-M_alt          'P 1 21/n 1'
_space_group_name_Hall             '-P 2ybc (x-z,y,z)'
loop_
  _space_group_symop_id
  _space_group_symop_operation_xyz
 1 x,y,z
 2 -x+1/2,y+1/2,-z+1/2
 3 -x,-y,-z
 4 x-1/2,-y-1/2,z-1/2

_symmetry_Int_Tables_number        14
_cell_length_a                     10.4806(1)
_cell_length_b                     20.9444(1)
_cell_length_c                     19.3236(1)
_cell_angle_alpha                  90
_cell_angle_beta                   100.418(1)
_cell_angle_gamma                  90
_cell_volume                       4171.80(5)
_cell_formula_units_Z              4
_cell_measurement_reflns_used    24391
_cell_measurement_temperature    150.00(10)
_cell_measurement_theta_max      72.9620
_cell_measurement_theta_min      3.1380
_exptl_absorpt_coefficient_mu      0.629
_exptl_crystal_density_diffrn      1.100
_exptl_crystal_F_000               1516.520
_exptl_crystal_description       block
_diffrn_measurement_device_type  'SuperNova, Dual, Cu at zero, EosS2'
_diffrn_reflns_av_R_equivalents    0.0290
_diffrn_reflns_av_unetI/netI       0.0175
_diffrn_reflns_Laue_measured_fraction_full  1.0000
_diffrn_reflns_Laue_measured_fraction_max  0.9990
_diffrn_reflns_limit_h_max         13
_diffrn_reflns_limit_h_min         -10
_diffrn_reflns_limit_k_max         25
_diffrn_reflns_limit_k_min         -25
_diffrn_reflns_limit_l_max         23
_diffrn_reflns_limit_l_min         -23
_diffrn_reflns_number              48301
_diffrn_reflns_point_group_measured_fraction_full  1.0000
_diffrn_reflns_point_group_measured_fraction_max  0.9990
_diffrn_reflns_theta_full          67.6840
_diffrn_reflns_theta_max           73.13
_diffrn_reflns_theta_min           3.14
_diffrn_ambient_temperature      150.00(10)
_diffrn_measured_fraction_theta_full  1.0000
_diffrn_measured_fraction_theta_max  0.9990
_diffrn_radiation_type             'Cu K\a'
_diffrn_radiation_wavelength       1.54184
_reflns_Friedel_coverage           0.0
_reflns_limit_h_max                10
_reflns_limit_h_min                -13
_reflns_limit_k_max                25
_reflns_limit_k_min                0
_reflns_limit_l_max                23
_reflns_limit_l_min                -9
_reflns_number_gt                  7629
_reflns_number_total               8324
_reflns_threshold_expression       I>=2u(I)
_computing_molecular_graphics      'Olex2 1.3 (Dolomanov et al., 2009)'
_computing_publication_material    'Olex2 1.3 (Dolomanov et al., 2009)'
_computing_structure_refinement    'olex2.refine 1.3 (Bourhis et al., 2015)'
_refine_diff_density_max           0.1230
_refine_diff_density_min           -0.1084
_refine_diff_density_rms           0.0223
_refine_ls_d_res_high              0.8056
_refine_ls_d_res_low               14.0744
_refine_ls_goodness_of_fit_ref     1.0984
_refine_ls_hydrogen_treatment      refall
_refine_ls_matrix_type             full
_refine_ls_number_constraints      0
_refine_ls_number_parameters       1063
_refine_ls_number_reflns           8324
_refine_ls_number_restraints       0
_refine_ls_R_factor_all            0.0205
_refine_ls_R_factor_gt             0.0173
_refine_ls_restrained_S_all        1.0984
_refine_ls_shift/su_max            0.0007
_refine_ls_shift/su_mean           0.0000
_refine_ls_structure_factor_coef   Fsqd
_refine_ls_weighting_details      
 'w=1/[\s^2^(Fo^2^)+(0.0154P)^2^+0.0561P] where P=(Fo^2^+2Fc^2^)/3'
_refine_ls_weighting_scheme        calc
_refine_ls_wR_factor_gt            0.0370
_refine_ls_wR_factor_ref           0.0380
_olex2_refinement_description
;
;
loop_
  _atom_site_label
  _atom_site_type_symbol
  _atom_site_fract_x
  _atom_site_fract_y
  _atom_site_fract_z
  _atom_site_U_iso_or_equiv
  _atom_site_adp_type
  _atom_site_occupancy
  _atom_site_refinement_flags_posn
 Mg1 Mg 0.586501(15) 0.143799(8) 0.789888(8) 0.01407(4) Uani 1.000000 .
 H2 H 0.5756(7) 0.1953(3) 0.7046(4) 0.0310(19) Uani 1.000000 .
 H40 H 0.7522(7) 0.0942(4) 0.7544(4) 0.041(2) Uani 1.000000 .
 O1 O 0.44144(3) 0.082876(17) 0.741192(18) 0.01850(7) Uani 1.000000 .
 O2 O 0.37144(4) 0.07044(2) 0.62372(2) 0.02544(9) Uani 1.000000 .
 N1 N 0.68064(4) 0.09911(2) 0.87978(2) 0.01506(8) Uani 1.000000 .
 N2 N 0.52901(4) 0.221337(19) 0.84157(2) 0.01499(8) Uani 1.000000 .
 C1 C 0.65280(6) 0.06128(3) 0.99731(3) 0.02421(11) Uani 1.000000 .
 H1A H 0.5848(13) 0.0260(8) 0.9960(8) 0.138(7) Uani 1.000000 .
 H1B H 0.7401(11) 0.0380(6) 1.0004(6) 0.095(5) Uani 1.000000 .
 H1C H 0.6532(17) 0.0857(6) 1.0440(5) 0.118(6) Uani 1.000000 .
 C2 C 0.61826(5) 0.10417(2) 0.93370(3) 0.01665(10) Uani 1.000000 .
 C3 C 0.51967(5) 0.14917(3) 0.93831(3) 0.01902(10) Uani 1.000000 .
 H3 H 0.4754(7) 0.1437(4) 0.9840(4) 0.036(2) Uani 1.000000 .
 C4 C 0.48961(5) 0.20702(2) 0.90129(3) 0.01693(10) Uani 1.000000 .
 C5 C 0.40923(7) 0.25366(3) 0.93491(3) 0.02684(12) Uani 1.000000 .
 H5A H 0.4486(15) 0.2942(6) 0.9450(12) 0.160(9) Uani 1.000000 .
 H5B H 0.3297(14) 0.2644(10) 0.9062(7) 0.147(8) Uani 1.000000 .
 H5C H 0.3839(16) 0.2391(6) 0.9779(7) 0.120(6) Uani 1.000000 .
 C6 C 0.51928(5) 0.28621(2) 0.81723(3) 0.01533(9) Uani 1.000000 .
 C7 C 0.61144(5) 0.33155(2) 0.84881(3) 0.01911(10) Uani 1.000000 .
 C8 C 0.60148(5) 0.39440(3) 0.82423(3) 0.02309(11) Uani 1.000000 .
 H8 H 0.6722(7) 0.4299(4) 0.8495(5) 0.043(2) Uani 1.000000 .
 C9 C 0.50637(5) 0.41259(3) 0.76837(3) 0.02405(11) Uani 1.000000 .
 H9 H 0.5037(8) 0.4605(4) 0.7487(5) 0.046(2) Uani 1.000000 .
 C10 C 0.41784(5) 0.36743(3) 0.73669(3) 0.02265(11) Uani 1.000000 .
 H10 H 0.3438(7) 0.3810(4) 0.6921(4) 0.041(2) Uani 1.000000 .
 C11 C 0.42124(5) 0.30461(2) 0.76074(3) 0.01772(10) Uani 1.000000 .
 C12 C 0.31451(5) 0.25948(3) 0.72785(3) 0.02268(11) Uani 1.000000 .
 H12 H 0.3407(7) 0.2123(4) 0.7492(4) 0.043(2) Uani 1.000000 .
 C13 C 0.29769(7) 0.25664(4) 0.64788(3) 0.03469(14) Uani 1.000000 .
 H13A H 0.2612(10) 0.3015(5) 0.6242(5) 0.060(3) Uani 1.000000 .
 H13B H 0.3879(9) 0.2450(6) 0.6310(5) 0.075(4) Uani 1.000000 .
 H13C H 0.2251(9) 0.2208(5) 0.6271(5) 0.060(3) Uani 1.000000 .
 C14 C 0.18595(6) 0.27771(4) 0.74956(4) 0.03607(14) Uani 1.000000 .
 H14A H 0.1947(9) 0.2800(6) 0.8062(6) 0.078(4) Uani 1.000000 .
 H14B H 0.1566(9) 0.3236(5) 0.7300(6) 0.068(3) Uani 1.000000 .
 H14C H 0.1090(8) 0.2440(5) 0.7292(6) 0.063(3) Uani 1.000000 .
 C15 C 0.72309(6) 0.31549(3) 0.90794(3) 0.02557(12) Uani 1.000000 .
 H15 H 0.7185(7) 0.2647(4) 0.9189(4) 0.041(2) Uani 1.000000 .
 C16 C 0.85297(6) 0.32949(4) 0.88547(4) 0.03698(15) Uani 1.000000 .
 H16A H 0.8632(9) 0.3032(6) 0.8376(5) 0.070(3) Uani 1.000000 .
 H16B H 0.8609(9) 0.3792(5) 0.8749(6) 0.068(3) Uani 1.000000 .
 H16C H 0.9318(8) 0.3179(5) 0.9274(6) 0.068(3) Uani 1.000000 .
 C17 C 0.71557(9) 0.35253(4) 0.97520(4) 0.04369(17) Uani 1.000000 .
 H17A H 0.7231(12) 0.4048(5) 0.9655(6) 0.082(4) Uani 1.000000 .
 H17B H 0.6279(10) 0.3452(6) 0.9916(5) 0.084(4) Uani 1.000000 .
 H17C H 0.7947(10) 0.3397(5) 1.0173(5) 0.075(3) Uani 1.000000 .
 C18 C 0.79457(5) 0.05948(2) 0.88694(2) 0.01614(10) Uani 1.000000 .
 C19 C 0.91762(5) 0.08914(3) 0.90302(3) 0.01921(10) Uani 1.000000 .
 C20 C 1.02888(5) 0.05126(3) 0.90909(3) 0.02613(12) Uani 1.000000 .
 H20 H 1.1234(7) 0.0732(4) 0.9216(5) 0.049(3) Uani 1.000000 .
 C21 C 1.02027(5) -0.01433(3) 0.89920(3) 0.02831(12) Uani 1.000000 .
 H21 H 1.1073(7) -0.0426(4) 0.9035(5) 0.053(3) Uani 1.000000 .
 C22 C 0.89971(5) -0.04286(3) 0.88279(3) 0.02421(11) Uani 1.000000 .
 H22 H 0.8940(8) -0.0937(4) 0.8742(5) 0.043(2) Uani 1.000000 .
 C23 C 0.78581(5) -0.00707(2) 0.87617(3) 0.01863(10) Uani 1.000000 .
 C24 C 0.65809(5) -0.04242(3) 0.85660(3) 0.02191(11) Uani 1.000000 .
 H24 H 0.5794(7) -0.0079(4) 0.8567(4) 0.040(2) Uani 1.000000 .
 C25 C 0.64390(8) -0.09536(3) 0.90948(4) 0.03519(14) Uani 1.000000 .
 H25A H 0.7139(10) -0.1328(5) 0.9076(6) 0.068(3) Uani 1.000000 .
 H25B H 0.6560(11) -0.0772(5) 0.9627(5) 0.068(3) Uani 1.000000 .
 H25C H 0.5491(9) -0.1170(5) 0.8965(5) 0.059(3) Uani 1.000000 .
 C26 C 0.64620(6) -0.07167(3) 0.78321(3) 0.02962(13) Uani 1.000000 .
 H26A H 0.6483(10) -0.0345(5) 0.7443(5) 0.061(3) Uani 1.000000 .
 H26B H 0.7265(8) -0.1042(5) 0.7812(5) 0.056(3) Uani 1.000000 .
 H26C H 0.5566(8) -0.0995(4) 0.7692(5) 0.050(3) Uani 1.000000 .
 C27 C 0.93069(5) 0.16048(3) 0.91635(3) 0.02144(11) Uani 1.000000 .
 H27 H 0.8507(6) 0.1843(4) 0.8810(4) 0.0312(19) Uani 1.000000 .
 C28 C 1.05852(7) 0.18763(4) 0.90200(4) 0.03557(14) Uani 1.000000 .
 H28A H 1.1405(8) 0.1701(5) 0.9402(6) 0.069(3) Uani 1.000000 .
 H28B H 1.0744(9) 0.1745(5) 0.8502(6) 0.068(3) Uani 1.000000 .
 H28C H 1.0571(9) 0.2387(5) 0.9065(6) 0.061(3) Uani 1.000000 .
 C29 C 0.91528(7) 0.17649(3) 0.99184(3) 0.02970(13) Uani 1.000000 .
 H29A H 0.8185(9) 0.1631(5) 1.0016(5) 0.058(3) Uani 1.000000 .
 H29B H 0.9883(10) 0.1524(5) 1.0282(5) 0.065(3) Uani 1.000000 .
 H29C H 0.9270(9) 0.2269(4) 1.0019(5) 0.054(3) Uani 1.000000 .
 C30 C 0.31433(5) 0.05165(3) 0.73539(3) 0.01907(10) Uani 1.000000 .
 C31 C 0.28976(5) 0.02844(3) 0.65679(3) 0.02326(11) Uani 1.000000 .
 C32 C 0.33566(8) -0.03945(3) 0.64758(4) 0.03694(15) Uani 1.000000 .
 H32A H 0.3290(10) -0.0489(5) 0.5915(5) 0.066(3) Uani 1.000000 .
 H32B H 0.4349(9) -0.0457(4) 0.6715(5) 0.055(3) Uani 1.000000 .
 H32C H 0.2744(10) -0.0740(4) 0.6688(5) 0.065(3) Uani 1.000000 .
 C33 C 0.15085(6) 0.03565(4) 0.61820(4) 0.03767(15) Uani 1.000000 .
 H33A H 0.1199(9) 0.0845(5) 0.6181(6) 0.062(3) Uani 1.000000 .
 H33B H 0.1444(10) 0.0187(6) 0.5638(5) 0.072(3) Uani 1.000000 .
 H33C H 0.0861(8) 0.0072(6) 0.6430(5) 0.069(3) Uani 1.000000 .
 C34 C 0.21784(6) 0.10163(3) 0.75031(4) 0.03013(13) Uani 1.000000 .
 H34A H 0.2545(8) 0.1226(4) 0.8017(5) 0.051(3) Uani 1.000000 .
 H34B H 0.2039(8) 0.1389(4) 0.7109(5) 0.053(3) Uani 1.000000 .
 H34C H 0.1245(7) 0.0794(4) 0.7519(5) 0.053(3) Uani 1.000000 .
 C35 C 0.32321(6) -0.00044(3) 0.79049(3) 0.02524(12) Uani 1.000000 .
 H35A H 0.3954(8) -0.0361(4) 0.7849(4) 0.042(2) Uani 1.000000 .
 H35B H 0.3494(8) 0.0209(4) 0.8429(4) 0.048(2) Uani 1.000000 .
 H35C H 0.2302(8) -0.0235(5) 0.7864(5) 0.056(3) Uani 1.000000 .
 C36 C 0.60807(5) 0.17414(3) 0.59126(3) 0.01958(10) Uani 1.000000 .
 H36 H 0.5154(6) 0.1939(4) 0.5648(4) 0.035(2) Uani 1.000000 .
 C37 C 0.63941(7) 0.11915(3) 0.54429(3) 0.03060(13) Uani 1.000000 .
 H37A H 0.5545(8) 0.0886(4) 0.5342(5) 0.052(3) Uani 1.000000 .
 H37B H 0.6542(9) 0.1378(5) 0.4930(5) 0.058(3) Uani 1.000000 .
 C38 C 0.75863(8) 0.07892(4) 0.57538(4) 0.03704(15) Uani 1.000000 .
 H38A H 0.7554(11) 0.0340(5) 0.5453(5) 0.075(3) Uani 1.000000 .
 H38B H 0.8475(8) 0.1037(5) 0.5679(5) 0.059(3) Uani 1.000000 .
 C39 C 0.76741(7) 0.06222(3) 0.65344(3) 0.03053(13) Uani 1.000000 .
 H39A H 0.6959(9) 0.0245(4) 0.6565(5) 0.054(3) Uani 1.000000 .
 H39B H 0.8631(8) 0.0420(4) 0.6743(5) 0.058(3) Uani 1.000000 .
 C40 C 0.73962(5) 0.11749(3) 0.70117(3) 0.02096(11) Uani 1.000000 .
 C41 C 0.84025(6) 0.17197(3) 0.70845(3) 0.03066(13) Uani 1.000000 .
 H41A H 0.8186(9) 0.2050(5) 0.7501(5) 0.056(3) Uani 1.000000 .
 H41B H 0.9371(7) 0.1519(5) 0.7261(5) 0.062(3) Uani 1.000000 .
 C42 C 0.84203(6) 0.21156(4) 0.64149(4) 0.03563(15) Uani 1.000000 .
 H42A H 0.8971(9) 0.2562(5) 0.6562(6) 0.070(3) Uani 1.000000 .
 H42B H 0.8981(8) 0.1850(5) 0.6072(5) 0.060(3) Uani 1.000000 .
 C43 C 0.70756(6) 0.22873(3) 0.59973(3) 0.02785(12) Uani 1.000000 .
 H43A H 0.7207(8) 0.2476(5) 0.5481(5) 0.054(3) Uani 1.000000 .
 H43B H 0.6679(8) 0.2676(4) 0.6274(5) 0.049(2) Uani 1.000000 .
 B1 B 0.46528(6) 0.09735(3) 0.67282(3) 0.01829(11) Uani 1.000000 .
 B2 B 0.59447(5) 0.14697(3) 0.66805(3) 0.01634(11) Uani 1.000000 .

loop_
  _atom_site_aniso_label
  _atom_site_aniso_U_11
  _atom_site_aniso_U_22
  _atom_site_aniso_U_33
  _atom_site_aniso_U_12
  _atom_site_aniso_U_13
  _atom_site_aniso_U_23
 Mg1 0.01460(8) 0.01363(8) 0.01374(8) 0.00078(6) 0.00191(6) 0.00046(6)
 H2 0.039(5) 0.023(4) 0.033(5) -0.002(4) 0.012(4) -0.002(4)
 H40 0.038(5) 0.052(6) 0.033(5) 0.026(4) 0.010(4) 0.018(4)
 O1 0.01747(17) 0.01996(18) 0.01805(18) -0.00465(14) 0.00319(13) -0.00121(13)
 O2 0.02363(19) 0.0334(2) 0.01803(19) -0.00739(16) 0.00035(15) 0.00055(15)
 N1 0.01442(19) 0.0159(2) 0.01461(19) 0.00140(15) 0.00193(14) 0.00243(15)
 N2 0.01633(19) 0.0130(2) 0.01586(19) 0.00097(15) 0.00348(15) 0.00050(15)
 C1 0.0273(3) 0.0264(3) 0.0200(3) 0.0050(2) 0.0071(2) 0.0084(2)
 H1A 0.102(10) 0.166(15) 0.124(13) -0.074(11) -0.040(9) 0.119(12)
 H1B 0.087(8) 0.139(12) 0.072(8) 0.080(9) 0.048(7) 0.070(8)
 H1C 0.244(17) 0.081(10) 0.027(6) 0.079(11) 0.022(9) 0.009(6)
 C2 0.0169(2) 0.0173(2) 0.0160(2) 0.00061(18) 0.00381(17) 0.00361(18)
 C3 0.0198(2) 0.0201(3) 0.0191(2) 0.00234(19) 0.00878(19) 0.00430(19)
 H3 0.042(5) 0.034(5) 0.038(5) 0.007(4) 0.022(4) 0.010(4)
 C4 0.0170(2) 0.0165(2) 0.0185(2) 0.00165(18) 0.00616(18) 0.00116(18)
 C5 0.0308(3) 0.0243(3) 0.0294(3) 0.0069(2) 0.0161(3) 0.0023(2)
 H5A 0.140(13) 0.062(9) 0.33(2) -0.073(9) 0.167(15) -0.118(12)
 H5B 0.101(10) 0.25(2) 0.072(10) 0.134(13) -0.033(9) -0.037(11)
 H5C 0.213(15) 0.098(10) 0.088(9) 0.085(10) 0.127(10) 0.067(8)
 C6 0.0164(2) 0.0133(2) 0.0164(2) 0.00093(18) 0.00311(18) 0.00010(17)
 C7 0.0209(2) 0.0146(2) 0.0211(2) -0.00132(19) 0.00188(19) 0.00005(18)
 C8 0.0248(3) 0.0146(3) 0.0290(3) -0.0020(2) 0.0026(2) 0.0014(2)
 H8 0.038(5) 0.027(5) 0.058(6) -0.012(4) -0.005(4) 0.003(4)
 C9 0.0264(3) 0.0143(3) 0.0312(3) 0.0016(2) 0.0042(2) 0.0042(2)
 H9 0.046(5) 0.022(5) 0.061(7) -0.000(4) -0.016(5) 0.010(4)
 C10 0.0233(3) 0.0164(3) 0.0268(3) 0.0033(2) 0.0009(2) 0.0042(2)
 H10 0.045(5) 0.029(5) 0.041(5) 0.007(4) -0.016(4) 0.001(4)
 C11 0.0176(2) 0.0147(2) 0.0203(2) 0.00260(18) 0.00170(19) 0.00105(18)
 C12 0.0212(3) 0.0185(3) 0.0255(3) 0.0015(2) -0.0033(2) 0.0005(2)
 H12 0.040(5) 0.024(5) 0.056(6) -0.003(4) -0.014(4) 0.004(4)
 C13 0.0370(4) 0.0370(4) 0.0264(3) 0.0047(3) -0.0040(3) -0.0067(3)
 H13A 0.087(8) 0.044(6) 0.042(6) 0.019(6) -0.008(5) 0.005(5)
 H13B 0.054(7) 0.126(11) 0.048(7) 0.008(7) 0.014(5) -0.027(7)
 H13C 0.076(7) 0.056(7) 0.035(6) -0.013(6) -0.024(5) -0.015(5)
 C14 0.0226(3) 0.0412(4) 0.0445(4) -0.0055(3) 0.0062(3) -0.0041(3)
 H14A 0.053(7) 0.138(12) 0.046(7) -0.029(7) 0.018(5) -0.008(7)
 H14B 0.052(6) 0.045(7) 0.108(10) 0.018(5) 0.022(6) -0.006(7)
 H14C 0.034(5) 0.065(8) 0.088(8) -0.016(5) -0.000(5) -0.004(6)
 C15 0.0267(3) 0.0212(3) 0.0255(3) -0.0050(2) -0.0044(2) 0.0014(2)
 H15 0.045(5) 0.023(5) 0.048(6) -0.003(4) -0.014(4) 0.009(4)
 C16 0.0239(3) 0.0385(4) 0.0451(4) -0.0025(3) -0.0028(3) 0.0083(3)
 H16A 0.052(7) 0.120(11) 0.042(7) -0.001(6) 0.014(5) -0.004(7)
 H16B 0.047(6) 0.046(7) 0.106(10) -0.005(5) -0.004(6) 0.019(6)
 H16C 0.034(5) 0.075(8) 0.082(8) -0.000(5) -0.022(5) 0.022(6)
 C17 0.0506(5) 0.0514(5) 0.0254(3) -0.0058(4) -0.0029(3) -0.0068(3)
 H17A 0.141(11) 0.036(7) 0.063(8) -0.008(7) 0.002(8) -0.005(6)
 H17B 0.059(7) 0.151(13) 0.042(7) -0.008(8) 0.011(6) -0.034(7)
 H17C 0.082(8) 0.098(10) 0.029(6) -0.010(7) -0.030(6) -0.008(6)
 C18 0.0144(2) 0.0180(2) 0.0154(2) 0.00203(18) 0.00120(17) 0.00206(17)
 C19 0.0145(2) 0.0225(3) 0.0197(2) 0.00095(19) 0.00046(18) -0.00064(18)
 C20 0.0149(3) 0.0311(3) 0.0303(3) 0.0037(2) -0.0015(2) -0.0048(2)
 H20 0.012(4) 0.054(6) 0.077(7) -0.001(4) -0.005(4) -0.012(5)
 C21 0.0182(3) 0.0305(3) 0.0332(3) 0.0090(2) -0.0032(2) -0.0045(2)
 H21 0.018(4) 0.062(7) 0.075(7) 0.019(4) -0.007(4) -0.009(5)
 C22 0.0215(3) 0.0222(3) 0.0272(3) 0.0072(2) -0.0000(2) 0.0001(2)
 H22 0.048(5) 0.020(5) 0.058(6) 0.006(4) 0.005(4) -0.005(4)
 C23 0.0177(2) 0.0176(2) 0.0200(2) 0.00298(19) 0.00209(18) 0.00228(18)
 C24 0.0212(3) 0.0173(3) 0.0277(3) -0.0001(2) 0.0059(2) 0.0006(2)
 H24 0.027(4) 0.028(5) 0.061(6) 0.007(4) 0.001(4) -0.008(4)
 C25 0.0446(4) 0.0252(3) 0.0396(4) -0.0045(3) 0.0178(3) 0.0058(3)
 H25A 0.079(8) 0.039(6) 0.095(9) 0.019(6) 0.040(7) 0.018(6)
 H25B 0.116(9) 0.045(7) 0.049(7) -0.007(6) 0.029(6) 0.010(5)
 H25C 0.055(6) 0.052(7) 0.077(8) -0.024(5) 0.029(6) -0.009(6)
 C26 0.0265(3) 0.0323(3) 0.0294(3) -0.0047(3) 0.0033(2) -0.0054(3)
 H26A 0.080(8) 0.067(8) 0.031(6) -0.023(6) -0.002(5) 0.009(5)
 H26B 0.040(6) 0.074(8) 0.055(7) 0.008(5) 0.011(5) -0.030(6)
 H26C 0.037(5) 0.051(6) 0.060(7) -0.011(5) 0.000(5) -0.018(5)
 C27 0.0175(2) 0.0229(3) 0.0232(3) -0.0028(2) 0.0018(2) -0.0010(2)
 H27 0.022(4) 0.037(5) 0.030(5) 0.004(4) -0.004(4) 0.001(4)
 C28 0.0236(3) 0.0330(4) 0.0519(4) -0.0074(3) 0.0116(3) -0.0022(3)
 H28A 0.033(6) 0.063(8) 0.105(10) -0.005(5) -0.004(6) 0.009(7)
 H28B 0.060(7) 0.084(9) 0.071(8) -0.011(6) 0.041(6) -0.012(7)
 H28C 0.049(6) 0.039(7) 0.098(9) -0.005(5) 0.022(6) 0.011(6)
 C29 0.0369(4) 0.0272(3) 0.0239(3) -0.0057(3) 0.0027(3) -0.0054(2)
 H29A 0.055(6) 0.079(8) 0.051(7) -0.030(6) 0.035(5) -0.022(5)
 H29B 0.077(7) 0.061(7) 0.046(6) 0.013(6) -0.018(6) -0.014(5)
 H29C 0.083(7) 0.037(6) 0.044(6) -0.006(5) 0.013(5) -0.005(5)
 C30 0.0163(2) 0.0187(3) 0.0223(3) -0.00309(19) 0.00363(19) 0.00037(19)
 C31 0.0212(3) 0.0240(3) 0.0226(3) -0.0059(2) -0.0013(2) -0.0005(2)
 C32 0.0504(4) 0.0262(3) 0.0322(4) -0.0027(3) 0.0020(3) -0.0088(3)
 H32A 0.106(9) 0.065(8) 0.025(6) 0.007(6) 0.006(5) -0.018(5)
 H32B 0.053(6) 0.049(7) 0.062(7) 0.012(5) 0.009(5) -0.014(5)
 H32C 0.093(8) 0.034(6) 0.070(8) -0.023(6) 0.021(6) -0.010(5)
 C33 0.0242(3) 0.0494(4) 0.0347(4) -0.0124(3) -0.0073(3) 0.0064(3)
 H33A 0.041(6) 0.057(8) 0.079(8) -0.006(5) -0.010(5) 0.011(6)
 H33B 0.069(7) 0.105(10) 0.032(6) -0.023(7) -0.018(5) -0.007(6)
 H33C 0.039(6) 0.106(10) 0.057(7) -0.032(6) -0.001(5) 0.019(6)
 C34 0.0223(3) 0.0255(3) 0.0449(4) 0.0002(2) 0.0124(3) -0.0010(3)
 H34A 0.041(6) 0.052(7) 0.062(7) 0.005(5) 0.013(5) -0.018(5)
 H34B 0.042(6) 0.035(6) 0.082(8) 0.007(4) 0.013(5) 0.014(6)
 H34C 0.020(5) 0.049(6) 0.095(8) -0.004(4) 0.020(5) -0.002(6)
 C35 0.0222(3) 0.0264(3) 0.0269(3) -0.0063(2) 0.0037(2) 0.0050(2)
 H35A 0.041(5) 0.038(6) 0.047(6) 0.007(5) 0.005(4) 0.006(4)
 H35B 0.061(6) 0.052(6) 0.029(5) -0.012(5) 0.001(5) -0.003(5)
 H35C 0.040(6) 0.057(7) 0.072(8) -0.009(5) 0.010(5) 0.018(5)
 C36 0.0182(2) 0.0242(3) 0.0165(2) 0.0025(2) 0.00332(19) 0.00431(19)
 H36 0.022(4) 0.051(6) 0.029(5) 0.007(4) -0.003(4) 0.010(4)
 C37 0.0359(3) 0.0376(4) 0.0192(3) 0.0056(3) 0.0075(2) -0.0022(2)
 H37A 0.039(5) 0.058(7) 0.057(7) -0.013(5) 0.006(5) -0.018(5)
 H37B 0.072(7) 0.074(8) 0.033(6) 0.017(6) 0.025(5) 0.010(5)
 C38 0.0455(4) 0.0388(4) 0.0311(3) 0.0170(3) 0.0184(3) 0.0013(3)
 H38A 0.129(10) 0.047(7) 0.054(7) 0.028(7) 0.030(6) -0.023(6)
 H38B 0.048(6) 0.083(8) 0.057(7) 0.022(6) 0.037(5) 0.025(6)
 C39 0.0354(3) 0.0263(3) 0.0330(3) 0.0140(3) 0.0142(3) 0.0069(2)
 H39A 0.067(7) 0.032(5) 0.071(7) -0.010(5) 0.031(6) -0.010(5)
 H39B 0.049(6) 0.064(7) 0.065(7) 0.042(5) 0.018(5) 0.021(5)
 C40 0.0182(2) 0.0242(3) 0.0207(3) 0.0058(2) 0.00435(19) 0.0068(2)
 C41 0.0167(3) 0.0408(4) 0.0321(3) -0.0026(2) -0.0021(2) 0.0073(3)
 H41A 0.063(7) 0.057(7) 0.052(6) -0.017(5) 0.020(5) -0.007(5)
 H41B 0.011(4) 0.090(8) 0.081(8) 0.003(5) -0.004(4) 0.024(6)
 C42 0.0212(3) 0.0426(4) 0.0427(4) -0.0081(3) 0.0045(3) 0.0138(3)
 H42A 0.049(6) 0.070(8) 0.083(8) -0.029(6) -0.013(6) 0.024(6)
 H42B 0.037(6) 0.091(9) 0.059(7) 0.012(6) 0.023(5) 0.004(6)
 C43 0.0257(3) 0.0284(3) 0.0300(3) -0.0022(2) 0.0066(2) 0.0116(2)
 H43A 0.043(5) 0.079(8) 0.042(6) -0.002(5) 0.013(4) 0.033(5)
 H43B 0.051(6) 0.039(6) 0.057(6) -0.005(5) 0.010(5) -0.005(5)
 B1 0.0160(3) 0.0196(3) 0.0193(3) -0.0018(2) 0.0032(2) 0.0005(2)
 B2 0.0151(3) 0.0179(3) 0.0163(3) 0.0006(2) 0.0037(2) 0.0024(2)

loop_
  _geom_bond_atom_site_label_1
  _geom_bond_atom_site_label_2
  _geom_bond_distance
  _geom_bond_site_symmetry_2
  _geom_bond_publ_flag
 Mg1 H2 1.955(7) . ?
 Mg1 H40 2.236(7) . ?
 Mg1 O1 2.0755(4) . ?
 Mg1 N1 2.0608(4) . ?
 Mg1 N2 2.0531(4) . ?
 Mg1 B2 2.3718(6) . ?
 H2 B2 1.270(7) . ?
 H40 C40 1.125(7) . ?
 O1 C30 1.4701(6) . ?
 O1 B1 1.4210(6) . ?
 O2 C31 1.4537(6) . ?
 O2 B1 1.3592(7) . ?
 N1 C2 1.3306(6) . ?
 N1 C18 1.4401(6) . ?
 N2 C4 1.3283(6) . ?
 N2 C6 1.4355(6) . ?
 C1 H1A 1.024(12) . ?
 C1 H1B 1.029(9) . ?
 C1 H1C 1.037(11) . ?
 C1 C2 1.5126(7) . ?
 C2 C3 1.4133(7) . ?
 C3 H3 1.075(7) . ?
 C3 C4 1.4134(7) . ?
 C4 C5 1.5113(7) . ?
 C5 H5A 0.948(11) . ?
 C5 H5B 0.942(11) . ?
 C5 H5C 0.966(9) . ?
 C6 C7 1.4121(7) . ?
 C6 C11 1.4107(7) . ?
 C7 C8 1.3968(7) . ?
 C7 C15 1.5180(7) . ?
 C8 H8 1.100(7) . ?
 C8 C9 1.3837(8) . ?
 C9 H9 1.071(8) . ?
 C9 C10 1.3874(8) . ?
 C10 H10 1.088(7) . ?
 C10 C11 1.3937(7) . ?
 C11 C12 1.5138(7) . ?
 C12 H12 1.087(8) . ?
 C12 C13 1.5244(8) . ?
 C12 C14 1.5302(8) . ?
 C13 H13A 1.084(9) . ?
 C13 H13B 1.082(10) . ?
 C13 H13C 1.092(9) . ?
 C14 H14A 1.082(10) . ?
 C14 H14B 1.059(10) . ?
 C14 H14C 1.091(9) . ?
 C15 H15 1.088(7) . ?
 C15 C16 1.5301(9) . ?
 C15 C17 1.5279(9) . ?
 C16 H16A 1.099(11) . ?
 C16 H16B 1.067(10) . ?
 C16 H16C 1.076(9) . ?
 C17 H17A 1.117(10) . ?
 C17 H17B 1.036(11) . ?
 C17 H17C 1.086(9) . ?
 C18 C19 1.4145(7) . ?
 C18 C23 1.4099(7) . ?
 C19 C20 1.3978(7) . ?
 C19 C27 1.5181(7) . ?
 C20 H20 1.080(7) . ?
 C20 C21 1.3876(8) . ?
 C21 H21 1.078(7) . ?
 C21 C22 1.3819(8) . ?
 C22 H22 1.078(8) . ?
 C22 C23 1.3958(7) . ?
 C23 C24 1.5165(7) . ?
 C24 H24 1.097(7) . ?
 C24 C25 1.5332(8) . ?
 C24 C26 1.5292(8) . ?
 C25 H25A 1.079(10) . ?
 C25 H25B 1.082(10) . ?
 C25 H25C 1.080(9) . ?
 C26 H26A 1.086(9) . ?
 C26 H26B 1.089(9) . ?
 C26 H26C 1.096(8) . ?
 C27 H27 1.100(7) . ?
 C27 C28 1.5263(8) . ?
 C27 C29 1.5336(8) . ?
 C28 H28A 1.090(10) . ?
 C28 H28B 1.080(10) . ?
 C28 H28C 1.074(10) . ?
 C29 H29A 1.101(8) . ?
 C29 H29B 1.068(9) . ?
 C29 H29C 1.076(9) . ?
 C30 C31 1.5708(7) . ?
 C30 C34 1.5189(8) . ?
 C30 C35 1.5155(7) . ?
 C31 C32 1.5218(8) . ?
 C31 C33 1.5185(8) . ?
 C32 H32A 1.091(9) . ?
 C32 H32B 1.067(9) . ?
 C32 H32C 1.095(10) . ?
 C33 H33A 1.073(11) . ?
 C33 H33B 1.100(10) . ?
 C33 H33C 1.079(9) . ?
 C34 H34A 1.090(9) . ?
 C34 H34B 1.083(9) . ?
 C34 H34C 1.089(8) . ?
 C35 H35A 1.082(8) . ?
 C35 H35B 1.096(8) . ?
 C35 H35C 1.078(9) . ?
 C36 H36 1.094(7) . ?
 C36 C37 1.5381(8) . ?
 C36 C43 1.5361(8) . ?
 C36 B2 1.6195(7) . ?
 C37 H37A 1.085(8) . ?
 C37 H37B 1.102(9) . ?
 C37 C38 1.5364(9) . ?
 C38 H38A 1.102(9) . ?
 C38 H38B 1.098(9) . ?
 C38 C39 1.5349(8) . ?
 C39 H39A 1.098(8) . ?
 C39 H39B 1.096(8) . ?
 C39 C40 1.5402(8) . ?
 C40 C41 1.5429(8) . ?
 C40 B2 1.6592(7) . ?
 C41 H41A 1.114(9) . ?
 C41 H41B 1.095(8) . ?
 C41 C42 1.5397(8) . ?
 C42 H42A 1.109(10) . ?
 C42 H42B 1.111(9) . ?
 C42 C43 1.5348(8) . ?
 C43 H43A 1.105(8) . ?
 C43 H43B 1.096(9) . ?
 B1 B2 1.7226(8) . ?

loop_
  _geom_angle_atom_site_label_1
  _geom_angle_atom_site_label_2
  _geom_angle_atom_site_label_3
  _geom_angle
  _geom_angle_site_symmetry_1
  _geom_angle_site_symmetry_3
  _geom_angle_publ_flag
 H40 Mg1 H2 85.9(3) . . ?
 O1 Mg1 H2 91.7(2) . . ?
 O1 Mg1 H40 97.0(2) . . ?
 N1 Mg1 H2 155.1(2) . . ?
 N1 Mg1 H40 76.54(19) . . ?
 N1 Mg1 O1 107.622(17) . . ?
 N2 Mg1 H2 89.8(2) . . ?
 N2 Mg1 H40 146.0(2) . . ?
 N2 Mg1 O1 116.838(17) . . ?
 N2 Mg1 N1 94.998(17) . . ?
 B2 Mg1 H2 32.3(2) . . ?
 B2 Mg1 H40 62.60(19) . . ?
 B2 Mg1 O1 73.833(17) . . ?
 B2 Mg1 N1 138.761(19) . . ?
 B2 Mg1 N2 121.790(19) . . ?
 B2 H2 Mg1 92.2(4) . . ?
 C40 H40 Mg1 96.3(4) . . ?
 C30 O1 Mg1 152.57(3) . . ?
 B1 O1 Mg1 93.03(3) . . ?
 B1 O1 C30 109.46(4) . . ?
 B1 O2 C31 110.69(4) . . ?
 C2 N1 Mg1 113.31(3) . . ?
 C18 N1 Mg1 127.23(3) . . ?
 C18 N1 C2 119.13(4) . . ?
 C4 N2 Mg1 114.13(3) . . ?
 C6 N2 Mg1 126.80(3) . . ?
 C6 N2 C4 118.91(4) . . ?
 H1B C1 H1A 105.5(11) . . ?
 H1C C1 H1A 105.7(11) . . ?
 H1C C1 H1B 108.7(10) . . ?
 C2 C1 H1A 110.2(6) . . ?
 C2 C1 H1B 114.1(5) . . ?
 C2 C1 H1C 112.1(6) . . ?
 C1 C2 N1 120.65(5) . . ?
 C3 C2 N1 124.80(5) . . ?
 C3 C2 C1 114.52(4) . . ?
 H3 C3 C2 114.2(4) . . ?
 C4 C3 C2 129.68(5) . . ?
 C4 C3 H3 114.7(4) . . ?
 C3 C4 N2 123.87(5) . . ?
 C5 C4 N2 120.84(5) . . ?
 C5 C4 C3 115.29(5) . . ?
 H5A C5 C4 114.3(7) . . ?
 H5B C5 C4 113.8(8) . . ?
 H5B C5 H5A 102.3(14) . . ?
 H5C C5 C4 115.3(6) . . ?
 H5C C5 H5A 106.4(13) . . ?
 H5C C5 H5B 103.4(12) . . ?
 C7 C6 N2 119.50(4) . . ?
 C11 C6 N2 120.72(4) . . ?
 C11 C6 C7 119.76(5) . . ?
 C8 C7 C6 118.91(5) . . ?
 C15 C7 C6 123.38(5) . . ?
 C15 C7 C8 117.70(5) . . ?
 H8 C8 C7 118.9(4) . . ?
 C9 C8 C7 121.58(5) . . ?
 C9 C8 H8 119.5(4) . . ?
 H9 C9 C8 120.2(4) . . ?
 C10 C9 C8 119.11(5) . . ?
 C10 C9 H9 120.6(4) . . ?
 H10 C10 C9 119.7(4) . . ?
 C11 C10 C9 121.44(5) . . ?
 C11 C10 H10 118.9(4) . . ?
 C10 C11 C6 119.15(5) . . ?
 C12 C11 C6 122.26(5) . . ?
 C12 C11 C10 118.49(5) . . ?
 H12 C12 C11 107.0(4) . . ?
 C13 C12 C11 113.03(5) . . ?
 C13 C12 H12 108.9(5) . . ?
 C14 C12 C11 110.46(5) . . ?
 C14 C12 H12 107.3(4) . . ?
 C14 C12 C13 109.97(5) . . ?
 H13A C13 C12 111.2(5) . . ?
 H13B C13 C12 111.6(5) . . ?
 H13B C13 H13A 109.2(8) . . ?
 H13C C13 C12 110.2(5) . . ?
 H13C C13 H13A 105.7(7) . . ?
 H13C C13 H13B 108.8(8) . . ?
 H14A C14 C12 111.8(5) . . ?
 H14B C14 C12 110.0(5) . . ?
 H14B C14 H14A 106.7(8) . . ?
 H14C C14 C12 111.7(5) . . ?
 H14C C14 H14A 108.3(7) . . ?
 H14C C14 H14B 108.2(7) . . ?
 H15 C15 C7 107.9(4) . . ?
 C16 C15 C7 110.37(5) . . ?
 C16 C15 H15 108.4(4) . . ?
 C17 C15 C7 112.11(5) . . ?
 C17 C15 H15 108.7(5) . . ?
 C17 C15 C16 109.23(6) . . ?
 H16A C16 C15 111.7(5) . . ?
 H16B C16 C15 110.2(5) . . ?
 H16B C16 H16A 107.7(8) . . ?
 H16C C16 C15 110.2(6) . . ?
 H16C C16 H16A 110.1(8) . . ?
 H16C C16 H16B 106.8(7) . . ?
 H17A C17 C15 109.8(6) . . ?
 H17B C17 C15 111.7(6) . . ?
 H17B C17 H17A 106.9(9) . . ?
 H17C C17 C15 111.2(6) . . ?
 H17C C17 H17A 107.6(8) . . ?
 H17C C17 H17B 109.4(8) . . ?
 C19 C18 N1 118.37(4) . . ?
 C23 C18 N1 121.66(4) . . ?
 C23 C18 C19 119.94(4) . . ?
 C20 C19 C18 118.87(5) . . ?
 C27 C19 C18 121.35(4) . . ?
 C27 C19 C20 119.75(5) . . ?
 H20 C20 C19 119.7(5) . . ?
 C21 C20 C19 121.19(5) . . ?
 C21 C20 H20 119.2(5) . . ?
 H21 C21 C20 120.0(5) . . ?
 C22 C21 C20 119.59(5) . . ?
 C22 C21 H21 120.4(5) . . ?
 H22 C22 C21 119.1(4) . . ?
 C23 C22 C21 121.34(5) . . ?
 C23 C22 H22 119.6(4) . . ?
 C22 C23 C18 119.06(5) . . ?
 C24 C23 C18 123.39(4) . . ?
 C24 C23 C22 117.54(5) . . ?
 H24 C24 C23 107.9(4) . . ?
 C25 C24 C23 111.99(5) . . ?
 C25 C24 H24 108.2(4) . . ?
 C26 C24 C23 110.31(5) . . ?
 C26 C24 H24 109.3(4) . . ?
 C26 C24 C25 109.07(5) . . ?
 H25A C25 C24 110.8(5) . . ?
 H25B C25 C24 111.7(5) . . ?
 H25B C25 H25A 108.9(8) . . ?
 H25C C25 C24 110.2(5) . . ?
 H25C C25 H25A 106.8(7) . . ?
 H25C C25 H25B 108.2(7) . . ?
 H26A C26 C24 110.2(5) . . ?
 H26B C26 C24 110.5(5) . . ?
 H26B C26 H26A 108.2(7) . . ?
 H26C C26 C24 111.3(5) . . ?
 H26C C26 H26A 109.5(7) . . ?
 H26C C26 H26B 106.9(7) . . ?
 H27 C27 C19 107.8(4) . . ?
 C28 C27 C19 113.03(5) . . ?
 C28 C27 H27 108.3(4) . . ?
 C29 C27 C19 110.79(5) . . ?
 C29 C27 H27 107.0(4) . . ?
 C29 C27 C28 109.77(5) . . ?
 H28A C28 C27 111.2(5) . . ?
 H28B C28 C27 111.1(5) . . ?
 H28B C28 H28A 107.9(8) . . ?
 H28C C28 C27 109.3(5) . . ?
 H28C C28 H28A 107.5(7) . . ?
 H28C C28 H28B 109.6(8) . . ?
 H29A C29 C27 111.5(5) . . ?
 H29B C29 C27 109.6(5) . . ?
 H29B C29 H29A 109.8(8) . . ?
 H29C C29 C27 110.9(5) . . ?
 H29C C29 H29A 107.4(7) . . ?
 H29C C29 H29B 107.5(7) . . ?
 C31 C30 O1 101.49(4) . . ?
 C34 C30 O1 107.71(4) . . ?
 C34 C30 C31 113.48(5) . . ?
 C35 C30 O1 109.08(4) . . ?
 C35 C30 C31 115.79(5) . . ?
 C35 C30 C34 108.73(5) . . ?
 C30 C31 O2 103.37(4) . . ?
 C32 C31 O2 106.87(5) . . ?
 C32 C31 C30 113.71(5) . . ?
 C33 C31 O2 108.21(5) . . ?
 C33 C31 C30 114.78(5) . . ?
 C33 C31 C32 109.31(6) . . ?
 H32A C32 C31 108.7(5) . . ?
 H32B C32 C31 111.6(5) . . ?
 H32B C32 H32A 106.8(7) . . ?
 H32C C32 C31 110.8(5) . . ?
 H32C C32 H32A 108.4(7) . . ?
 H32C C32 H32B 110.3(8) . . ?
 H33A C33 C31 111.0(5) . . ?
 H33B C33 C31 109.0(5) . . ?
 H33B C33 H33A 109.9(8) . . ?
 H33C C33 C31 110.6(5) . . ?
 H33C C33 H33A 108.3(8) . . ?
 H33C C33 H33B 108.1(8) . . ?
 H34A C34 C30 108.3(4) . . ?
 H34B C34 C30 111.9(5) . . ?
 H34B C34 H34A 109.4(7) . . ?
 H34C C34 C30 110.1(5) . . ?
 H34C C34 H34A 108.5(7) . . ?
 H34C C34 H34B 108.7(7) . . ?
 H35A C35 C30 112.5(4) . . ?
 H35B C35 C30 109.2(5) . . ?
 H35B C35 H35A 108.1(6) . . ?
 H35C C35 C30 109.4(5) . . ?
 H35C C35 H35A 108.8(7) . . ?
 H35C C35 H35B 108.8(7) . . ?
 C37 C36 H36 105.9(4) . . ?
 C43 C36 H36 107.3(4) . . ?
 C43 C36 C37 114.02(5) . . ?
 B2 C36 H36 110.1(4) . . ?
 B2 C36 C37 109.94(4) . . ?
 B2 C36 C43 109.53(4) . . ?
 H37A C37 C36 107.0(5) . . ?
 H37B C37 C36 110.2(5) . . ?
 H37B C37 H37A 106.9(7) . . ?
 C38 C37 C36 115.17(5) . . ?
 C38 C37 H37A 109.2(5) . . ?
 C38 C37 H37B 108.0(5) . . ?
 H38A C38 C37 108.5(6) . . ?
 H38B C38 C37 109.8(5) . . ?
 H38B C38 H38A 106.2(7) . . ?
 C39 C38 C37 114.16(5) . . ?
 C39 C38 H38A 108.3(6) . . ?
 C39 C38 H38B 109.6(5) . . ?
 H39A C39 C38 107.3(5) . . ?
 H39B C39 C38 109.7(5) . . ?
 H39B C39 H39A 106.9(7) . . ?
 C40 C39 C38 115.65(5) . . ?
 C40 C39 H39A 107.6(4) . . ?
 C40 C39 H39B 109.3(5) . . ?
 C39 C40 H40 102.6(4) . . ?
 C41 C40 H40 105.8(4) . . ?
 C41 C40 C39 114.22(5) . . ?
 B2 C40 H40 117.5(4) . . ?
 B2 C40 C39 107.95(5) . . ?
 B2 C40 C41 108.90(4) . . ?
 H41A C41 C40 107.4(5) . . ?
 H41B C41 C40 108.9(5) . . ?
 H41B C41 H41A 108.2(7) . . ?
 C42 C41 C40 115.69(5) . . ?
 C42 C41 H41A 107.9(5) . . ?
 C42 C41 H41B 108.5(5) . . ?
 H42A C42 C41 108.9(5) . . ?
 H42B C42 C41 108.6(5) . . ?
 H42B C42 H42A 105.6(7) . . ?
 C43 C42 C41 114.74(5) . . ?
 C43 C42 H42A 108.8(5) . . ?
 C43 C42 H42B 109.7(5) . . ?
 C42 C43 C36 115.01(5) . . ?
 H43A C43 C36 111.2(5) . . ?
 H43A C43 C42 107.8(4) . . ?
 H43B C43 C36 107.1(4) . . ?
 H43B C43 C42 108.1(5) . . ?
 H43B C43 H43A 107.2(7) . . ?
 O2 B1 O1 109.51(4) . . ?
 B2 B1 O1 116.77(4) . . ?
 B2 B1 O2 133.58(5) . . ?
 H2 B2 Mg1 55.4(3) . . ?
 C36 B2 Mg1 160.76(4) . . ?
 C36 B2 H2 106.2(3) . . ?
 C40 B2 Mg1 78.53(3) . . ?
 C40 B2 H2 107.8(3) . . ?
 C40 B2 C36 104.93(4) . . ?
 B1 B2 Mg1 76.17(3) . . ?
 B1 B2 H2 104.3(3) . . ?
 B1 B2 C36 117.47(4) . . ?
 B1 B2 C40 115.44(4) . . ?

loop_
  _geom_torsion_atom_site_label_1
  _geom_torsion_atom_site_label_2
  _geom_torsion_atom_site_label_3
  _geom_torsion_atom_site_label_4
  _geom_torsion
  _geom_torsion_site_symmetry_1
  _geom_torsion_site_symmetry_2
  _geom_torsion_site_symmetry_3
  _geom_torsion_site_symmetry_4
  _geom_torsion_publ_flag
 Mg1 O1 C30 C31 162.36(8) . . . . ?
 Mg1 O1 C30 C34 42.91(7) . . . . ?
 Mg1 O1 C30 C35 -74.95(7) . . . . ?
 Mg1 O1 B1 O2 -171.92(3) . . . . ?
 Mg1 O1 B1 B2 4.36(3) . . . . ?
 Mg1 N1 C2 C1 164.33(4) . . . . ?
 Mg1 N1 C2 C3 -17.37(4) . . . . ?
 Mg1 N1 C18 C19 88.10(4) . . . . ?
 Mg1 N1 C18 C23 -89.88(4) . . . . ?
 Mg1 N2 C4 C3 18.67(4) . . . . ?
 Mg1 N2 C4 C5 -162.24(4) . . . . ?
 Mg1 N2 C6 C7 -107.46(4) . . . . ?
 Mg1 N2 C6 C11 70.53(4) . . . . ?
 Mg1 B2 C36 C37 160.64(11) . . . . ?
 Mg1 B2 C36 C43 34.62(11) . . . . ?
 Mg1 B2 C40 C39 136.74(3) . . . . ?
 Mg1 B2 C40 C41 -98.73(3) . . . . ?
 O1 C30 C31 O2 -22.72(4) . . . . ?
 O1 C30 C31 C32 92.76(5) . . . . ?
 O1 C30 C31 C33 -140.33(4) . . . . ?
 O1 B1 O2 C31 -8.39(5) . . . . ?
 O2 C31 C30 C34 92.54(4) . . . . ?
 O2 C31 C30 C35 -140.68(4) . . . . ?
 N1 C2 C3 C4 -19.32(7) . . . . ?
 N1 C18 C19 C20 -179.08(5) . . . . ?
 N1 C18 C19 C27 3.20(5) . . . . ?
 N1 C18 C23 C22 179.01(5) . . . . ?
 N1 C18 C23 C24 -0.15(6) . . . . ?
 N2 C4 C3 C2 18.58(6) . . . . ?
 N2 C6 C7 C8 179.47(5) . . . . ?
 N2 C6 C7 C15 0.36(6) . . . . ?
 N2 C6 C11 C10 -177.48(5) . . . . ?
 N2 C6 C11 C12 6.14(5) . . . . ?
 C1 C2 C3 C4 159.08(5) . . . . ?
 C2 C3 C4 C5 -160.56(6) . . . . ?
 C6 C7 C8 C9 -2.16(6) . . . . ?
 C6 C7 C15 C16 119.78(6) . . . . ?
 C6 C7 C15 C17 -118.20(6) . . . . ?
 C6 C11 C10 C9 -1.87(6) . . . . ?
 C6 C11 C12 C13 -129.92(5) . . . . ?
 C6 C11 C12 C14 106.40(6) . . . . ?
 C7 C8 C9 C10 0.85(7) . . . . ?
 C8 C9 C10 C11 1.21(6) . . . . ?
 C9 C10 C11 C12 174.65(5) . . . . ?
 C10 C11 C12 C13 53.68(6) . . . . ?
 C10 C11 C12 C14 -70.01(6) . . . . ?
 C18 C19 C20 C21 0.41(6) . . . . ?
 C18 C19 C27 C28 -155.57(6) . . . . ?
 C18 C19 C27 C29 80.76(5) . . . . ?
 C18 C23 C22 C21 -0.41(6) . . . . ?
 C18 C23 C24 C25 -123.04(6) . . . . ?
 C18 C23 C24 C26 115.27(6) . . . . ?
 C19 C20 C21 C22 0.24(7) . . . . ?
 C20 C21 C22 C23 -0.24(7) . . . . ?
 C21 C22 C23 C24 178.81(5) . . . . ?
 C22 C23 C24 C25 57.78(6) . . . . ?
 C22 C23 C24 C26 -63.91(5) . . . . ?
 C36 C37 C38 C39 43.21(6) . . . . ?
 C36 C43 C42 C41 -43.27(6) . . . . ?
 C36 B2 C40 C39 -62.71(5) . . . . ?
 C36 B2 C40 C41 61.82(5) . . . . ?
 C37 C38 C39 C40 -44.80(7) . . . . ?
 C38 C39 C40 C41 -65.72(7) . . . . ?
 C38 C39 C40 B2 55.55(6) . . . . ?
 C39 C40 C41 C42 67.94(6) . . . . ?
 C39 C40 B2 B1 68.26(5) . . . . ?
 C40 C41 C42 C43 42.47(6) . . . . ?

loop_
  _refln_index_h
  _refln_index_k
  _refln_index_l
  _refln_F_squared_calc
  _refln_F_squared_meas
  _refln_F_squared_sigma
  _refln_F_squared_weight
  _refln_observed_status
-13 0 5 488.888 496.720 17.400 5.457 o
-12 0 -4 371.579 353.225 14.890 7.723 o
-12 0 -2 87.684 119.283 10.772 17.078 o
-12 0 0 433.405 504.782 20.930 4.120 o
-12 0 2 1113.360 1235.500 27.629 1.849 o
-12 0 4 1078.160 1228.860 35.306 1.312 o
-12 0 6 183.571 187.881 14.484 9.264 o
-12 0 8 125.224 115.286 7.727 30.178 o
-12 0 10 379.007 345.739 12.280 10.392 o
-12 0 12 39.330 34.569 5.488 64.920 o
-12 1 -5 107.977 131.256 8.692 24.815 o
-12 1 -4 180.063 201.524 10.871 15.437 o
-12 1 -3 123.883 131.823 5.733 48.330 o
-12 1 -2 343.540 405.408 18.838 5.200 o
-12 1 -1 0.117 24.529 5.051 81.355 o
-12 1 0 745.285 851.851 22.919 2.964 o
-12 1 1 150.338 203.023 12.336 12.566 o
-12 1 2 30.155 88.119 20.577 4.955 o
-12 1 3 512.446 616.079 37.605 1.395 o
-12 1 4 52.831 69.377 7.088 38.926 o
-12 1 5 78.855 85.134 7.510 33.834 o
-12 1 6 64.032 60.085 6.039 51.681 o
-12 1 7 31.173 21.762 3.155 180.553 o
-12 1 8 399.842 374.444 10.852 12.016 o
-12 1 9 179.348 172.714 9.094 21.131 o
-12 1 10 26.426 22.557 3.121 187.144 o
-12 1 11 86.980 82.673 3.753 102.544 o
-12 1 12 224.395 211.649 5.540 38.785 o
-12 1 13 0.921 -1.013 1.773 665.396 o
-12 2 -4 245.634 236.644 19.828 5.026 o
-12 2 -3 42.290 40.035 3.414 146.915 o
-12 2 -2 37.172 47.974 6.158 52.079 o
-12 2 -1 15.401 24.229 4.027 122.061 o
-12 2 0 118.996 125.817 5.472 52.571 o
-12 2 1 35.538 51.228 5.598 62.154 o
-12 2 2 4.143 14.614 3.137 205.659 o
-12 2 3 41.371 47.539 4.157 104.864 o
-12 2 4 579.753 619.650 20.742 3.868 o
-12 2 5 87.600 91.010 7.399 34.331 o
-12 2 6 269.373 294.534 12.298 11.425 o
-12 2 7 14.571 10.791 4.039 123.650 o
-12 2 8 130.710 120.609 6.996 35.289 o
-12 2 9 428.992 428.149 11.184 10.977 o
-12 2 10 15.753 12.486 2.729 254.059 o
-12 2 11 220.514 201.373 7.269 27.931 o
-12 2 12 110.583 105.278 3.982 85.386 o
-12 3 -4 13.898 28.077 17.255 7.075 o
-12 3 -3 17.373 12.903 2.377 320.318 o
-12 3 -2 0.237 5.287 2.502 331.920 o
-12 3 -1 227.048 226.920 9.345 18.835 o
-12 3 0 239.267 276.409 11.848 12.476 o
-12 3 1 33.268 48.511 3.613 135.922 o
-12 3 2 7.721 16.326 3.155 200.002 o
-12 3 3 5.596 15.190 3.197 197.071 o
-12 3 4 875.812 890.333 38.652 1.224 o
-12 3 5 183.503 186.475 7.668 27.388 o
-12 3 6 336.114 331.789 9.095 16.518 o
-12 3 7 119.000 123.768 6.273 42.669 o
-12 3 8 18.242 10.493 2.344 328.731 o
-12 3 9 467.444 460.947 9.759 12.253 o
-12 3 10 164.413 157.129 6.889 33.692 o
-12 3 11 37.125 31.377 2.727 217.918 o
-12 3 12 0.865 0.313 2.135 460.015 o
-12 4 -4 2.314 30.636 29.734 2.390 o
-12 4 -3 197.758 195.302 12.864 11.387 o
-12 4 -2 78.236 83.364 3.701 107.347 o
-12 4 -1 1129.130 1147.990 34.392 1.363 o
-12 4 0 260.922 274.094 8.482 20.432 o
-12 4 1 93.993 120.871 7.723 31.129 o
-12 4 2 360.865 379.843 11.306 11.725 o
-12 4 3 493.677 537.740 20.574 4.122 o
-12 4 4 47.870 58.139 8.793 26.167 o
-12 4 5 4.661 5.442 2.534 315.467 o
-12 4 6 22.367 23.011 2.513 274.569 o
-12 4 7 31.483 29.528 3.376 158.351 o
-12 4 8 0.404 3.786 2.463 343.558 o
-12 4 9 90.460 79.767 3.773 101.187 o
-12 4 10 395.528 387.433 8.448 16.273 o
-12 4 11 24.189 20.426 2.324 310.350 o
-12 4 12 15.535 15.934 3.038 207.997 o
-12 5 -3 107.360 108.939 6.275 43.886 o
-12 5 -2 7.182 11.865 2.144 414.072 o
-12 5 -1 3.516 6.863 1.979 505.876 o
-12 5 0 123.823 119.000 4.987 59.972 o
-12 5 1 1.127 5.370 2.773 269.845 o
-12 5 2 7.244 14.178 3.079 210.684 o
-12 5 3 91.110 103.488 9.075 23.535 o
-12 5 4 1.989 3.523 1.986 517.658 o
-12 5 5 0.578 0.734 1.805 642.258 o
-12 5 6 3.859 7.464 2.163 425.583 o
-12 5 7 404.243 408.042 12.693 9.491 o
-12 5 8 234.967 235.684 8.806 20.366 o
-12 5 9 2.273 1.352 1.809 624.806 o
-12 5 10 115.142 114.659 3.779 88.619 o
-12 5 11 156.668 165.657 8.514 24.173 o
-12 6 -3 2.836 5.031 2.317 379.637 o
-12 6 -2 192.579 180.005 7.389 28.744 o
-12 6 -1 61.328 62.471 4.198 96.171 o
-12 6 0 327.560 328.260 11.170 12.542 o
-12 6 1 822.438 807.801 20.953 3.288 o
-12 6 2 285.245 290.807 7.697 22.290 o
-12 6 3 13.072 18.890 2.718 255.331 o
-12 6 4 3.064 5.912 2.577 307.900 o
-12 6 5 56.949 64.838 5.336 64.758 o
-12 6 6 34.578 37.136 2.894 198.339 o
-12 6 7 91.092 90.912 3.655 103.504 o
-12 6 8 0.200 4.067 2.778 271.071 o
-12 6 9 8.872 10.231 1.973 476.426 o
-12 6 10 5.792 9.820 3.138 206.050 o
-12 6 11 312.626 315.417 13.937 8.994 o
-12 7 -2 111.373 106.006 5.617 52.162 o
-12 7 -1 129.185 126.727 5.274 54.334 o
-12 7 0 12.543 15.120 2.060 419.778 o
-12 7 1 67.841 74.453 3.888 104.623 o
-12 7 2 297.210 301.715 7.647 21.945 o
-12 7 3 48.615 50.153 3.568 131.696 o
-12 7 4 0.704 1.167 1.942 553.522 o
-12 7 5 47.294 46.941 4.454 91.899 o
-12 7 6 210.861 211.792 7.730 25.740 o
-12 7 7 162.969 155.768 7.107 32.225 o
-12 7 8 28.057 27.407 3.140 182.228 o
-12 7 9 172.102 159.768 12.980 11.456 o
-12 7 10 119.702 129.615 9.065 22.823 o
-12 8 -1 177.273 180.710 21.183 4.535 o
-12 8 0 13.277 22.086 4.164 115.502 o
-12 8 1 381.933 371.674 11.387 11.442 o
-12 8 2 870.529 839.298 21.545 3.076 o
-12 8 3 254.997 239.959 7.243 26.016 o
-12 8 4 11.469 6.002 2.029 451.856 o
-12 8 5 268.651 250.981 6.946 26.656 o
-12 8 6 10.718 8.323 3.295 184.906 o
-12 8 7 5.496 5.581 2.069 459.764 o
-12 8 8 0.672 0.419 1.825 628.620 o
-12 8 9 0.150 4.577 2.694 287.633 o
-12 9 0 172.791 163.016 10.175 17.644 o
-12 9 1 0.994 2.641 4.039 128.912 o
-12 9 2 112.027 119.873 5.261 56.817 o
-12 9 3 32.408 35.657 2.910 199.245 o
-12 9 4 57.777 53.313 3.371 138.432 o
-12 9 5 79.407 71.127 4.235 89.502 o
-12 9 6 260.983 251.223 6.487 29.263 o
-12 9 7 14.868 17.460 2.120 388.958 o
-12 10 4 38.569 36.172 5.386 67.207 o
-11 0 -7 156.573 154.097 5.244 50.367 o
-11 0 -5 115.848 123.733 5.126 58.332 o
-11 0 -3 221.780 223.361 7.507 26.257 o
-11 0 -1 4.763 6.782 3.979 130.995 o
-11 0 1 70.524 79.738 4.322 87.784 o
-11 0 3 535.737 581.051 11.614 8.899 o
-11 0 5 19.223 22.058 10.324 19.613 o
-11 0 7 295.684 341.103 22.264 3.945 o
-11 0 9 0.805 13.788 8.650 28.148 o
-11 0 11 1.991 3.873 3.391 181.564 o
-11 0 13 1420.860 1424.520 19.395 2.263 o
-11 0 15 1824.680 1809.200 21.820 1.553 o
-11 1 -8 56.231 49.774 4.743 80.645 o
-11 1 -7 322.387 309.102 5.528 29.235 o
-11 1 -6 0.717 1.154 2.566 318.849 o
-11 1 -5 190.007 190.865 6.569 33.890 o
-11 1 -4 34.360 39.109 4.146 108.389 o
-11 1 -3 190.118 199.929 5.989 38.049 o
-11 1 -2 53.056 57.236 3.436 135.866 o
-11 1 -1 330.065 355.666 6.830 22.789 o
-11 1 0 1.074 5.559 1.901 562.594 o
-11 1 1 1352.280 1398.360 19.877 2.312 o
-11 1 2 35.278 50.181 4.596 88.986 o
-11 1 3 901.844 940.434 12.005 5.374 o
-11 1 4 0.307 20.621 13.865 10.976 o
-11 1 5 516.625 606.554 36.416 1.481 o
-11 1 6 17.146 13.853 14.929 9.447 o
-11 1 7 17.499 28.240 12.810 12.786 o
-11 1 8 114.793 136.994 10.693 16.953 o
-11 1 9 1132.910 1242.640 22.710 2.336 o
-11 1 10 3.338 5.432 2.864 250.697 o
-11 1 11 169.533 167.064 9.994 18.217 o
-11 1 12 6.265 8.324 2.399 343.542 o
-11 1 13 0.509 7.952 2.210 418.263 o
-11 1 14 1082.970 1081.110 12.570 4.263 o
-11 1 15 168.787 167.553 4.910 52.512 o
-11 1 16 4.462 11.865 2.451 330.050 o
-11 2 -8 290.404 273.307 8.009 21.293 o
-11 2 -7 1.638 4.772 3.084 218.889 o
-11 2 -6 466.750 455.994 11.478 10.142 o
-11 2 -5 86.255 81.783 4.283 85.246 o
-11 2 -4 18.689 21.473 4.652 92.618 o
-11 2 -3 112.763 106.790 3.875 87.605 o
-11 2 -2 4.152 11.425 3.694 150.777 o
-11 2 -1 103.944 118.987 5.973 47.406 o
-11 2 0 577.490 605.497 10.835 9.121 o
-11 2 1 10.465 19.518 3.600 153.661 o
-11 2 2 887.501 929.904 11.898 5.499 o
-11 2 3 20.099 32.930 5.501 66.568 o
-11 2 4 189.357 207.856 16.705 7.071 o
-11 2 5 57.848 89.052 18.220 6.277 o
-11 2 6 4.323 -3.338 4.261 115.443 o
-11 2 7 235.644 231.902 10.226 16.176 o
-11 2 8 487.611 523.426 14.864 6.865 o
-11 2 9 142.721 131.835 9.938 19.026 o
-11 2 10 143.497 141.722 8.152 26.660 o
-11 2 11 386.667 376.369 9.491 14.449 o
-11 2 12 3.286 4.599 1.841 587.220 o
-11 2 13 328.413 337.687 6.585 24.038 o
-11 2 14 420.927 421.354 11.884 10.224 o
-11 2 15 84.316 83.811 3.305 122.083 o
-11 2 16 120.713 120.460 7.521 31.667 o
-11 3 -8 48.628 42.790 3.818 119.370 o
-11 3 -7 2.859 3.388 1.454 925.168 o
-11 3 -6 1.148 0.592 3.636 159.321 o
-11 3 -5 33.103 33.822 4.564 92.087 o
-11 3 -4 4.949 6.834 3.779 144.820 o
-11 3 -3 105.846 106.254 3.782 92.294 o
-11 3 -2 17.781 21.695 3.068 200.052 o
-11 3 -1 71.132 85.909 4.515 81.258 o
-11 3 0 21.146 28.225 3.067 194.773 o
-11 3 1 442.971 471.846 12.709 8.983 o
-11 3 2 14.987 15.599 2.475 300.667 o
-11 3 3 207.003 224.806 9.699 18.113 o
-11 3 4 70.522 70.249 4.655 78.906 o
-11 3 5 80.454 77.116 4.489 81.043 o
-11 3 6 49.158 49.012 3.674 125.700 o
-11 3 7 409.764 405.484 12.457 9.720 o
-11 3 8 68.281 75.889 5.506 59.596 o
-11 3 9 0.113 0.573 2.751 278.842 o
-11 3 10 130.665 130.194 6.304 41.387 o
-11 3 11 0.300 6.294 3.109 215.795 o
-11 3 12 46.220 50.268 3.196 157.538 o
-11 3 13 12.225 6.646 1.778 561.162 o
-11 3 14 193.033 191.560 4.942 48.054 o
-11 3 15 91.573 87.133 3.295 118.587 o
-11 4 -8 112.339 104.156 4.858 64.869 o
-11 4 -7 8.604 7.788 2.819 250.759 o
-11 4 -6 92.525 94.682 3.267 117.704 o
-11 4 -5 360.470 361.337 6.288 23.345 o
-11 4 -4 168.423 187.683 5.221 47.731 o
-11 4 -3 84.937 92.463 4.828 70.433 o
-11 4 -2 310.090 324.295 6.782 24.273 o
-11 4 -1 13.649 21.622 2.495 293.595 o
-11 4 0 5.007 11.783 3.374 179.170 o
-11 4 1 24.280 32.575 5.413 68.224 o
-11 4 2 83.347 92.391 4.256 85.512 o
-11 4 3 378.707 392.403 7.768 18.134 o
-11 4 4 36.034 28.800 4.507 94.107 o
-11 4 5 173.614 172.980 5.823 41.661 o
-11 4 6 151.692 154.477 6.017 42.052 o
-11 4 7 21.199 18.138 2.956 212.107 o
-11 4 8 226.209 234.939 8.018 23.610 o
-11 4 9 5.001 5.258 3.074 217.104 o
-11 4 10 0.144 1.516 2.917 247.600 o
-11 4 11 58.909 56.158 4.005 105.253 o
-11 4 12 118.590 123.323 5.440 53.187 o
-11 4 13 110.592 113.730 4.159 79.766 o
-11 4 14 19.862 15.977 1.797 485.723 o
-11 4 15 2.650 1.086 1.629 762.619 o
-11 5 -8 1.853 2.343 2.015 506.690 o
-11 5 -7 140.613 146.491 3.677 80.294 o
-11 5 -6 173.047 185.880 5.382 45.614 o
-11 5 -5 75.042 80.294 4.613 78.371 o
-11 5 -4 232.747 246.040 6.395 31.316 o
-11 5 -3 900.511 954.729 17.191 3.867 o
-11 5 -2 105.379 108.659 4.771 67.291 o
-11 5 -1 157.247 172.887 8.274 25.228 o
-11 5 0 474.001 529.088 15.960 6.224 o
-11 5 1 25.561 25.202 2.512 268.019 o
-11 5 2 11.986 8.204 2.322 351.208 o
-11 5 3 88.811 92.469 4.373 81.029 o
-11 5 4 123.081 125.566 5.441 52.618 o
-11 5 5 73.995 66.686 3.846 105.629 o
-11 5 6 129.327 139.451 5.940 45.089 o
-11 5 7 35.734 30.806 2.889 200.775 o
-11 5 8 174.659 169.972 5.647 43.422 o
-11 5 9 1.732 3.811 2.537 321.708 o
-11 5 10 4.165 2.850 2.401 353.742 o
-11 5 11 124.049 116.871 4.907 61.448 o
-11 5 12 92.788 92.719 4.249 83.597 o
-11 5 13 130.796 120.089 4.584 66.121 o
-11 5 14 79.838 83.740 3.107 134.118 o
-11 5 15 33.706 28.880 2.408 269.638 o
-11 6 -7 192.232 188.247 5.364 43.951 o
-11 6 -6 284.681 277.027 7.502 23.249 o
-11 6 -5 5.579 8.743 3.210 197.865 o
-11 6 -4 166.963 173.849 7.683 28.077 o
-11 6 -3 0.037 11.507 2.958 235.692 o
-11 6 -2 83.501 93.075 3.851 98.459 o
-11 6 -1 2.366 12.861 6.411 51.032 o
-11 6 0 0.690 0.489 2.138 458.985 o
-11 6 1 42.328 42.584 2.925 186.074 o
-11 6 2 63.454 65.659 3.727 114.505 o
-11 6 3 229.239 248.593 7.861 23.982 o
-11 6 4 208.178 204.203 7.935 24.967 o
-11 6 5 108.681 109.715 4.957 63.115 o
-11 6 6 531.878 550.596 10.544 10.074 o
-11 6 7 173.445 172.277 5.563 44.286 o
-11 6 8 24.138 17.694 2.386 300.249 o
-11 6 9 53.104 57.002 3.349 141.285 o
-11 6 10 66.045 70.706 4.132 96.341 o
-11 6 11 0.047 2.070 1.955 547.658 o
-11 6 12 15.233 16.677 2.359 324.982 o
-11 6 13 32.036 32.098 2.753 219.779 o
-11 6 14 3.339 3.503 1.530 834.307 o
-11 6 15 0.051 0.107 5.597 67.492 o
-11 7 -7 114.393 113.748 8.824 24.205 o
-11 7 -6 364.736 378.123 9.019 15.742 o
-11 7 -5 30.113 25.138 2.728 229.065 o
-11 7 -4 30.606 32.940 2.979 194.506 o
-11 7 -3 125.966 120.299 5.101 57.725 o
-11 7 -2 392.973 400.509 8.268 16.575 o
-11 7 -1 147.666 144.540 6.989 34.018 o
-11 7 0 670.040 656.604 10.956 8.064 o
-11 7 1 2.936 -0.083 2.270 401.698 o
-11 7 2 208.280 215.154 5.954 36.606 o
-11 7 3 9.797 14.612 2.976 221.979 o
-11 7 4 69.733 80.883 4.414 84.999 o
-11 7 5 0.461 2.044 2.446 350.173 o
-11 7 6 34.692 33.615 3.646 136.440 o
-11 7 7 53.679 52.829 4.075 104.265 o
-11 7 8 23.958 25.269 2.862 217.943 o
-11 7 9 0.049 1.369 2.192 437.790 o
-11 7 10 112.100 104.437 4.656 68.961 o
-11 7 11 116.788 121.643 5.564 51.668 o
-11 7 12 227.438 219.283 5.897 35.634 o
-11 7 13 57.802 55.917 3.028 160.818 o
-11 7 14 249.137 238.325 5.262 37.938 o
-11 8 -6 194.552 187.253 5.386 43.575 o
-11 8 -5 130.677 124.486 5.609 49.643 o
-11 8 -4 22.916 27.894 2.834 221.352 o
-11 8 -3 1.531 3.209 1.869 585.784 o
-11 8 -2 40.506 36.615 2.967 186.037 o
-11 8 -1 103.335 101.608 4.401 76.531 o
-11 8 0 11.113 13.646 2.540 295.451 o
-11 8 1 269.050 275.510 7.429 24.081 o
-11 8 2 1.318 -0.027 2.205 430.411 o
-11 8 3 127.727 145.610 11.853 13.891 o
-11 8 4 199.946 208.182 7.061 29.799 o
-11 8 5 163.917 183.598 7.654 28.183 o
-11 8 6 292.965 316.839 10.904 13.451 o
-11 8 7 228.265 235.110 8.537 21.489 o
-11 8 8 28.724 29.586 3.329 163.806 o
-11 8 9 4.164 3.072 2.203 416.998 o
-11 8 10 1.628 4.524 2.053 484.824 o
-11 8 11 0.628 2.966 1.844 607.488 o
-11 8 12 129.367 128.762 4.927 59.610 o
-11 8 13 67.187 67.553 3.088 147.019 o
-11 9 -5 59.295 57.764 3.611 123.276 o
-11 9 -4 15.909 11.384 2.118 395.718 o
-11 9 -3 182.120 172.999 7.572 28.206 o
-11 9 -2 91.951 93.537 3.932 93.267 o
-11 9 -1 233.680 244.209 8.775 20.407 o
-11 9 0 77.175 77.571 4.051 95.417 o
-11 9 1 231.002 220.807 8.463 21.876 o
-11 9 2 0.181 -3.990 2.673 295.669 o
-11 9 3 0.770 -2.635 2.713 286.217 o
-11 9 4 13.658 19.459 3.118 198.429 o
-11 9 5 17.160 27.888 3.573 150.665 o
-11 9 6 44.567 52.309 4.473 91.230 o
-11 9 7 187.688 174.802 7.439 28.735 o
-11 9 8 114.942 116.554 5.166 58.214 o
-11 9 9 282.531 277.957 7.521 23.230 o
-11 9 10 122.867 119.971 4.488 69.334 o
-11 9 11 4.384 6.833 2.336 367.550 o
-11 9 12 58.567 58.810 3.691 119.268 o
-11 9 13 7.583 10.302 3.231 193.363 o
-11 10 -5 152.096 161.709 12.081 13.186 o
-11 10 -4 13.329 10.765 2.327 343.841 o
-11 10 -3 648.378 634.049 18.044 4.600 o
-11 10 -2 11.901 10.229 1.800 541.341 o
-11 10 -1 307.831 295.869 6.530 25.933 o
-11 10 0 7.415 9.158 1.987 479.451 o
-11 10 1 15.198 16.228 2.439 307.545 o
-11 10 2 227.753 223.796 5.982 34.877 o
-11 10 3 26.594 21.130 2.563 260.922 o
-11 10 4 28.730 25.603 2.602 248.634 o
-11 10 5 5.490 5.101 2.639 290.856 o
-11 10 6 87.041 90.005 5.130 63.904 o
-11 10 7 133.516 133.946 6.060 43.641 o
-11 10 8 5.843 6.844 2.525 314.224 o
-11 10 9 114.568 124.831 5.692 49.975 o
-11 10 10 16.890 17.378 2.825 234.782 o
-11 10 11 0.962 1.647 2.088 477.604 o
-11 10 12 46.167 46.650 4.362 95.537 o
-11 11 -3 99.821 91.355 4.582 73.778 o
-11 11 -2 235.771 228.772 5.575 37.044 o
-11 11 -1 358.420 357.426 7.207 20.655 o
-11 11 0 184.419 186.834 5.142 47.037 o
-11 11 1 4.527 5.444 1.981 503.512 o
-11 11 2 110.511 107.202 5.775 49.959 o
-11 11 3 2.630 3.939 1.964 524.621 o
-11 11 4 151.939 146.272 4.900 56.001 o
-11 11 5 6.197 2.909 2.688 281.330 o
-11 11 6 3.443 3.971 1.963 520.849 o
-11 11 7 323.034 335.029 14.354 8.469 o
-11 11 8 18.211 17.971 2.601 269.005 o
-11 11 9 2.200 4.619 2.015 499.552 o
-11 11 10 0.907 2.760 2.071 483.425 o
-11 11 11 534.683 536.800 26.125 2.710 o
-11 12 -2 156.686 151.169 6.988 33.458 o
-11 12 -1 3.269 3.075 1.396 992.102 o
-11 12 0 13.376 14.372 1.845 501.170 o
-11 12 1 0.042 4.345 1.612 788.692 o
-11 12 2 364.589 350.391 8.545 17.072 o
-11 12 3 69.447 65.732 3.221 138.180 o
-11 12 4 28.761 27.476 2.364 287.022 o
-11 12 5 0.448 -1.275 2.208 432.101 o
-11 12 6 631.066 633.909 13.354 6.858 o
-11 12 7 109.392 102.735 3.738 93.118 o
-11 12 8 209.852 201.026 5.456 41.053 o
-11 12 9 29.556 28.080 3.032 191.862 o
-11 13 0 22.526 21.387 3.308 171.853 o
-11 13 1 97.213 83.749 4.749 70.986 o
-11 13 2 28.445 25.906 2.529 260.305 o
-11 13 3 89.941 87.624 3.609 106.221 o
-11 13 4 50.278 46.465 2.525 218.078 o
-11 13 5 71.670 67.376 2.961 152.400 o
-11 13 6 584.613 573.908 7.849 12.145 o
-11 13 7 153.501 140.319 3.928 72.773 o
-11 13 8 727.245 676.787 19.231 3.996 o
-10 0 -8 277.977 273.795 9.389 17.363 o
-10 0 -6 225.997 223.252 9.611 18.074 o
-10 0 -4 277.820 296.388 10.299 14.986 o
-10 0 -2 120.557 124.371 5.934 46.407 o
-10 0 0 750.445 776.765 12.697 6.215 o
-10 0 2 1364.100 1417.290 26.533 1.714 o
-10 0 4 497.730 555.621 34.300 1.667 o
-10 0 6 107.302 190.177 44.648 1.054 o
-10 0 8 379.046 416.437 18.176 5.441 o
-10 0 10 2434.650 2536.490 35.696 0.741 o
-10 0 12 40.790 49.144 5.372 66.588 o
-10 0 14 1331.710 1372.910 28.886 1.580 o
-10 0 16 17.970 18.317 3.251 181.335 o
-10 0 18 75.986 73.689 5.741 54.892 o
-10 1 -9 2.854 3.242 2.100 461.957 o
-10 1 -8 2.489 2.508 2.445 345.538 o
-10 1 -7 161.890 170.268 9.112 21.426 o
-10 1 -6 1265.620 1300.000 20.596 2.398 o
-10 1 -5 162.549 163.105 6.180 39.455 o
-10 1 -4 439.362 458.702 9.462 13.086 o
-10 1 -3 52.020 59.928 3.697 121.256 o
-10 1 -2 91.532 94.485 4.159 86.266 o
-10 1 -1 86.128 95.132 3.998 92.475 o
-10 1 0 1236.170 1266.240 14.731 3.231 o
-10 1 1 227.516 236.648 5.067 41.307 o
-10 1 2 225.639 226.987 6.201 33.437 o
-10 1 3 106.919 112.096 4.564 71.155 o
-10 1 4 0.118 9.361 4.005 130.371 o
-10 1 5 2514.670 2680.720 32.898 0.758 o
-10 1 6 106.491 157.529 20.625 4.851 o
-10 1 7 0.037 0.977 5.210 77.859 o
-10 1 8 125.760 157.857 8.447 25.350 o
-10 1 9 1205.520 1258.800 19.761 2.600 o
-10 1 10 133.056 138.480 6.407 39.961 o
-10 1 11 0.350 4.148 2.253 409.081 o
-10 1 12 268.288 277.536 6.875 26.459 o
-10 1 13 1409.030 1435.590 16.991 2.505 o
-10 1 14 154.290 154.224 5.400 48.666 o
-10 1 15 74.631 80.664 3.940 99.657 o
-10 1 16 227.544 217.043 5.828 36.199 o
-10 1 17 58.038 57.380 2.947 166.222 o
-10 1 18 21.477 20.034 2.259 331.202 o
-10 2 -9 148.672 149.395 3.992 71.580 o
-10 2 -8 398.845 382.225 8.705 15.726 o
-10 2 -7 388.224 366.843 16.827 6.240 o
-10 2 -6 16.163 17.545 2.579 276.439 o
-10 2 -5 283.730 298.107 7.023 24.814 o
-10 2 -4 42.479 46.232 3.351 149.564 o
-10 2 -3 0.616 4.428 3.324 189.543 o
-10 2 -2 44.349 42.842 2.689 208.457 o
-10 2 -1 69.792 71.082 3.059 146.180 o
-10 2 0 384.102 406.453 7.715 17.954 o
-10 2 1 4.394 5.772 2.206 410.996 o
-10 2 2 33.014 33.177 3.025 187.734 o
-10 2 3 404.789 415.039 8.349 16.013 o
-10 2 4 237.304 250.984 6.927 28.043 o
-10 2 5 537.743 580.968 12.613 8.064 o
-10 2 6 7.787 6.549 3.540 163.157 o
-10 2 7 38.898 40.008 4.505 92.484 o
-10 2 8 947.708 1034.420 17.869 3.525 o
-10 2 9 1886.430 1978.880 20.837 1.498 o
-10 2 10 7.177 11.294 2.885 239.664 o
-10 2 11 565.699 569.321 9.687 10.483 o
-10 2 12 762.766 766.839 14.096 5.568 o
-10 2 13 130.040 135.994 5.949 45.066 o
-10 2 14 212.116 221.920 6.153 34.709 o
-10 2 15 199.146 201.095 6.158 36.094 o
-10 2 16 1.711 3.848 1.795 629.528 o
-10 2 17 0.216 2.218 1.399 1053.040 o
-10 2 18 724.070 693.150 12.396 6.728 o
-10 3 -9 229.412 224.362 6.883 29.196 o
-10 3 -8 191.891 196.623 5.568 41.693 o
-10 3 -7 31.985 29.808 3.161 176.594 o
-10 3 -6 1178.590 1121.460 14.206 3.614 o
-10 3 -5 377.667 396.482 8.337 16.791 o
-10 3 -4 912.739 952.192 19.345 3.361 o
-10 3 -3 384.176 413.993 9.548 14.093 o
-10 3 -2 476.819 494.858 9.778 11.888 o
-10 3 -1 450.948 455.034 7.446 16.361 o
-10 3 0 147.742 159.938 4.946 55.021 o
-10 3 1 171.818 183.272 5.335 46.348 o
-10 3 2 1067.140 1107.040 15.716 3.622 o
-10 3 3 321.472 351.597 9.200 16.360 o
-10 3 4 335.441 324.700 14.656 8.149 o
-10 3 5 1232.350 1320.360 22.827 2.183 o
-10 3 6 618.285 645.127 16.180 5.421 o
-10 3 7 349.898 360.315 10.881 12.604 o
-10 3 8 186.420 201.835 7.645 27.152 o
-10 3 9 7.974 9.770 3.099 209.315 o
-10 3 10 4.073 4.150 2.256 397.109 o
-10 3 11 0.809 2.238 2.602 308.985 o
-10 3 12 104.341 100.256 5.855 49.670 o
-10 3 13 142.594 146.435 5.627 47.373 o
-10 3 14 29.285 36.348 3.283 165.307 o
-10 3 15 611.243 612.770 8.810 10.546 o
-10 3 16 0.172 2.619 1.562 846.988 o
-10 3 17 357.262 356.766 5.451 26.455 o
-10 3 18 427.386 413.786 8.401 15.477 o
-10 4 -9 53.956 49.757 2.651 198.871 o
-10 4 -8 47.097 44.678 2.673 206.265 o
-10 4 -7 88.821 95.444 3.943 93.506 o
-10 4 -6 1.724 1.007 2.248 411.773 o
-10 4 -5 32.319 31.509 2.945 197.402 o
-10 4 -4 646.382 662.972 10.955 8.222 o
-10 4 -3 243.350 256.933 8.912 19.603 o
-10 4 -2 44.967 50.290 3.434 141.623 o
-10 4 -1 376.027 390.208 6.318 22.120 o
-10 4 0 50.778 54.313 2.833 182.637 o
-10 4 1 480.028 484.702 8.814 13.248 o
-10 4 2 9.892 8.789 2.449 322.551 o
-10 4 3 899.529 958.502 23.378 2.650 o
-10 4 4 435.263 444.367 11.046 11.009 o
-10 4 5 355.900 391.835 12.761 9.812 o
-10 4 6 919.887 980.099 23.063 2.664 o
-10 4 7 0.605 6.010 3.286 193.419 o
-10 4 8 233.581 243.017 7.618 25.001 o
-10 4 9 101.031 102.000 5.448 55.942 o
-10 4 10 79.600 85.374 5.202 63.672 o
-10 4 11 2.336 4.406 2.317 381.793 o
-10 4 12 23.729 26.939 2.781 228.093 o
-10 4 13 127.955 132.642 5.286 53.970 o
-10 4 14 0.109 2.459 2.037 503.745 o
-10 4 15 40.409 38.674 2.637 221.066 o
-10 4 16 3.826 6.852 1.675 686.119 o
-10 4 17 436.671 426.599 6.865 18.248 o
-10 5 -9 219.246 213.195 4.736 46.177 o
-10 5 -8 7.356 10.511 2.031 458.326 o
-10 5 -7 150.830 147.785 4.716 58.796 o
-10 5 -6 279.570 287.549 6.594 27.050 o
-10 5 -5 135.708 133.621 4.290 69.794 o
-10 5 -4 35.127 38.140 3.543 142.052 o
-10 5 -3 0.473 1.299 2.216 427.093 o
-10 5 -2 479.125 494.919 8.357 13.861 o
-10 5 -1 1.731 -0.742 2.031 504.583 o
-10 5 0 24.765 26.440 2.458 277.639 o
-10 5 1 33.944 41.389 3.471 146.757 o
-10 5 2 235.053 258.476 9.174 18.922 o
-10 5 3 6.240 8.146 2.743 267.049 o
-10 5 4 614.796 639.533 12.750 7.307 o
-10 5 5 525.396 529.703 15.918 6.065 o
-10 5 6 401.287 416.719 11.589 10.777 o
-10 5 7 9.123 10.223 2.929 231.563 o
-10 5 8 55.901 59.667 4.407 90.368 o
-10 5 9 53.591 49.567 3.835 115.666 o
-10 5 10 0.775 1.366 2.435 353.494 o
-10 5 11 187.522 190.184 6.099 37.641 o
-10 5 12 35.132 43.096 3.596 137.384 o
-10 5 13 71.340 70.526 4.482 83.683 o
-10 5 14 20.261 17.793 2.796 235.022 o
-10 5 15 40.116 35.498 2.384 257.842 o
-10 5 16 330.182 326.897 5.190 29.770 o
-10 5 17 79.132 77.601 3.002 142.031 o
-10 6 -9 0.373 2.364 1.318 1178.170 o
-10 6 -8 8.532 4.731 1.757 602.738 o
-10 6 -7 63.895 61.614 2.947 160.542 o
-10 6 -6 213.631 221.621 5.919 36.304 o
-10 6 -5 97.923 98.631 3.836 93.955 o
-10 6 -4 212.717 219.470 5.625 38.696 o
-10 6 -3 66.174 62.084 3.404 130.372 o
-10 6 -2 90.312 93.728 3.962 92.724 o
-10 6 -1 46.508 52.860 3.387 143.274 o
-10 6 0 111.873 117.261 4.455 72.213 o
-10 6 1 35.555 38.471 3.761 128.093 o
-10 6 2 37.679 52.112 6.539 46.397 o
-10 6 3 134.391 142.883 8.817 23.523 o
-10 6 4 0.786 -2.242 3.454 176.857 o
-10 6 5 186.607 192.351 7.121 30.337 o
-10 6 6 135.504 136.936 6.925 35.265 o
-10 6 7 610.735 619.634 12.747 7.392 o
-10 6 8 29.857 29.136 3.171 177.283 o
-10 6 9 1.197 1.525 2.470 342.478 o
-10 6 10 50.951 52.828 3.716 122.006 o
-10 6 11 180.785 189.019 6.067 38.389 o
-10 6 12 90.218 97.473 4.145 86.617 o
-10 6 13 2.284 2.585 2.289 393.381 o
-10 6 14 53.763 46.041 3.240 151.111 o
-10 6 15 167.628 167.301 4.567 57.309 o
-10 6 16 13.370 19.691 1.899 466.457 o
-10 6 17 849.382 810.887 9.816 6.845 o
-10 7 -9 16.968 16.588 1.879 465.298 o
-10 7 -8 20.481 16.103 1.987 414.646 o
-10 7 -7 357.170 353.209 8.076 18.363 o
-10 7 -6 37.573 31.682 2.729 216.938 o
-10 7 -5 312.313 309.464 5.877 28.211 o
-10 7 -4 18.491 16.770 2.470 294.376 o
-10 7 -3 457.890 486.343 9.273 12.901 o
-10 7 -2 475.433 483.600 8.470 13.850 o
-10 7 -1 47.831 50.025 3.299 149.235 o
-10 7 0 0.940 6.343 2.951 238.491 o
-10 7 1 33.943 44.278 4.310 100.665 o
-10 7 2 135.902 136.227 6.542 38.580 o
-10 7 3 351.683 363.212 9.418 15.261 o
-10 7 4 288.967 314.827 9.816 15.779 o
-10 7 5 739.959 756.271 14.904 5.347 o
-10 7 6 1.084 4.657 2.829 260.054 o
-10 7 7 650.813 645.181 14.297 6.211 o
-10 7 8 268.318 274.156 7.924 22.200 o
-10 7 9 1107.900 1095.620 18.195 3.104 o
-10 7 10 538.455 525.646 9.259 11.539 o
-10 7 11 79.995 82.343 3.960 97.194 o
-10 7 12 26.311 21.017 2.589 257.120 o
-10 7 13 0.238 2.819 1.963 539.935 o
-10 7 14 0.002 1.922 1.956 547.384 o
-10 7 15 538.184 523.908 7.507 13.764 o
-10 7 16 145.364 146.635 3.995 72.485 o
-10 7 17 70.582 63.736 5.007 70.460 o
-10 8 -9 110.367 109.092 3.808 89.874 o
-10 8 -8 94.014 84.040 3.574 106.747 o
-10 8 -7 71.667 67.728 3.800 108.096 o
-10 8 -6 0.685 0.710 2.635 302.964 o
-10 8 -5 48.666 56.119 3.238 151.327 o
-10 8 -4 54.125 47.423 3.283 147.571 o
-10 8 -3 718.219 705.722 15.450 5.294 o
-10 8 -2 365.920 367.430 7.964 18.266 o
-10 8 -1 379.662 397.405 9.073 15.198 o
-10 8 0 955.045 914.924 14.727 4.409 o
-10 8 1 977.298 984.305 28.347 1.948 o
-10 8 2 4.937 4.174 5.301 74.541 o
-10 8 3 560.100 605.494 24.291 3.018 o
-10 8 4 67.384 75.522 6.786 41.346 o
-10 8 5 250.355 262.659 10.471 15.187 o
-10 8 6 11.865 21.375 3.884 132.333 o
-10 8 7 658.308 666.309 12.885 6.899 o
-10 8 8 7.890 10.531 2.597 291.519 o
-10 8 9 86.879 83.877 4.025 92.885 o
-10 8 10 74.412 73.790 3.793 106.499 o
-10 8 11 354.992 355.268 7.369 20.318 o
-10 8 12 0.102 2.247 2.024 510.655 o
-10 8 13 45.476 46.263 2.851 189.012 o
-10 8 14 430.632 428.429 7.983 16.069 o
-10 8 15 16.305 19.619 2.199 359.421 o
-10 8 16 18.858 25.594 2.271 327.962 o
-10 9 -9 21.305 25.506 2.827 225.305 o
-10 9 -8 5.556 5.353 1.443 881.663 o
-10 9 -7 19.107 19.082 2.091 382.458 o
-10 9 -6 68.263 63.283 3.857 107.553 o
-10 9 -5 11.398 8.948 2.224 379.728 o
-10 9 -4 312.085 321.031 7.438 21.912 o
-10 9 -3 1.903 3.006 2.449 345.190 o
-10 9 -2 1123.860 1122.570 22.916 2.384 o
-10 9 -1 211.609 216.374 6.712 31.199 o
-10 9 0 32.567 33.286 3.429 152.615 o
-10 9 1 11.669 11.234 3.148 199.690 o
-10 9 2 0.202 4.193 2.822 262.644 o
-10 9 3 40.942 49.966 4.966 76.664 o
-10 9 4 20.328 27.846 5.858 59.193 o
-10 9 5 86.914 98.080 5.917 50.299 o
-10 9 6 109.934 112.365 6.261 43.769 o
-10 9 7 2.324 8.984 2.828 256.054 o
-10 9 8 2.217 2.844 2.378 365.077 o
-10 9 9 209.212 210.838 5.851 37.483 o
-10 9 10 47.786 49.965 3.182 157.751 o
-10 9 11 0.104 2.240 1.892 583.476 o
-10 9 12 0.274 4.354 1.774 652.458 o
-10 9 13 441.276 421.758 7.002 17.895 o
-10 9 14 573.378 551.183 8.858 11.366 o
-10 9 15 44.825 45.910 2.867 188.140 o
-10 9 16 790.685 738.820 12.858 6.037 o
-10 10 -8 118.336 113.148 3.852 85.968 o
-10 10 -7 1.390 1.030 1.471 945.869 o
-10 10 -6 539.067 532.212 12.617 8.212 o
-10 10 -5 5.855 8.152 2.151 422.198 o
-10 10 -4 631.656 622.658 9.760 9.438 o
-10 10 -3 7.299 8.969 2.633 286.141 o
-10 10 -2 140.246 141.962 5.347 51.349 o
-10 10 -1 31.299 31.464 3.240 169.319 o
-10 10 0 213.497 211.581 6.324 33.747 o
-10 10 1 48.106 46.993 3.468 138.726 o
-10 10 2 110.457 111.867 5.887 48.282 o
-10 10 3 126.066 118.296 6.867 36.652 o
-10 10 4 423.492 434.310 14.094 7.956 o
-10 10 5 14.898 16.943 3.761 140.245 o
-10 10 6 352.447 358.525 9.230 15.684 o
-10 10 7 30.493 31.299 3.279 166.511 o
-10 10 8 744.568 746.795 10.604 7.400 o
-10 10 9 12.665 11.704 2.022 438.828 o
-10 10 10 21.473 19.600 2.327 316.077 o
-10 10 11 614.800 587.292 8.216 11.230 o
-10 10 12 132.094 126.755 4.347 69.949 o
-10 10 13 329.808 324.235 6.247 25.513 o
-10 10 14 169.066 165.330 4.807 53.961 o
-10 10 15 2.016 4.404 2.379 363.294 o
-10 11 -7 255.377 252.062 5.284 36.783 o
-10 11 -6 235.817 230.690 5.503 37.496 o
-10 11 -5 227.293 218.824 9.423 18.661 o
-10 11 -4 22.582 23.764 2.933 211.112 o
-10 11 -3 95.562 111.807 4.798 68.001 o
-10 11 -2 355.614 364.977 11.504 11.559 o
-10 11 -1 27.076 27.344 2.779 224.475 o
-10 11 0 7.567 7.110 2.310 366.686 o
-10 11 1 42.243 37.029 3.157 167.453 o
-10 11 2 86.746 81.788 3.930 96.424 o
-10 11 3 592.852 571.190 16.724 5.371 o
-10 11 4 30.960 33.519 3.594 141.523 o
-10 11 5 141.601 145.392 6.372 39.558 o
-10 11 6 62.091 62.151 4.196 96.105 o
-10 11 7 46.055 48.365 3.818 119.307 o
-10 11 8 20.223 19.180 2.411 301.162 o
-10 11 9 9.767 13.869 2.230 375.723 o
-10 11 10 161.865 162.089 4.678 56.872 o
-10 11 11 75.213 75.604 3.456 120.731 o
-10 11 12 4.020 6.073 1.658 700.735 o
-10 11 13 97.918 106.259 3.753 95.514 o
-10 11 14 10.223 10.433 1.980 467.305 o
-10 12 -7 0.920 3.439 2.975 236.326 o
-10 12 -6 212.658 213.567 6.172 34.789 o
-10 12 -5 267.417 257.021 8.470 20.523 o
-10 12 -4 21.293 22.569 2.793 231.565 o
-10 12 -3 1.145 2.173 2.458 345.249 o
-10 12 -2 486.595 487.706 9.853 11.713 o
-10 12 -1 29.771 33.184 3.120 180.777 o
-10 12 0 23.174 26.027 2.617 253.602 o
-10 12 1 497.315 488.520 9.497 12.030 o
-10 12 2 51.404 52.029 3.205 153.217 o
-10 12 3 183.652 175.448 5.651 42.438 o
-10 12 4 381.197 375.507 9.738 14.082 o
-10 12 5 610.311 607.089 14.145 6.565 o
-10 12 6 158.541 161.665 6.392 37.869 o
-10 12 7 64.987 70.871 4.113 97.274 o
-10 12 8 48.041 46.572 3.002 173.138 o
-10 12 9 174.986 171.336 4.990 50.593 o
-10 12 10 207.167 197.651 5.108 44.617 o
-10 12 11 298.998 282.637 5.767 30.154 o
-10 12 12 0.324 1.076 1.452 987.446 o
-10 12 13 0.086 1.242 1.666 754.400 o
-10 13 -6 380.138 363.707 13.324 9.124 o
-10 13 -5 13.091 10.035 3.113 203.251 o
-10 13 -4 131.831 122.389 4.949 59.346 o
-10 13 -3 2.222 2.612 1.853 592.549 o
-10 13 -2 55.434 62.835 3.749 116.845 o
-10 13 -1 12.101 18.852 2.318 339.611 o
-10 13 0 88.024 80.546 3.902 97.197 o
-10 13 1 27.461 24.751 2.243 316.217 o
-10 13 2 100.627 98.179 3.567 102.243 o
-10 13 3 106.614 113.560 4.444 73.766 o
-10 13 4 141.291 153.247 5.099 54.022 o
-10 13 5 0.294 3.553 2.126 459.738 o
-10 13 6 1.545 2.032 2.467 341.949 o
-10 13 7 41.735 40.333 3.381 149.433 o
-10 13 8 30.196 28.689 2.346 286.634 o
-10 13 9 21.699 27.142 2.243 326.299 o
-10 13 10 17.992 21.447 1.932 432.190 o
-10 13 11 31.470 30.142 2.075 336.993 o
-10 13 12 77.445 81.774 3.298 126.045 o
-10 14 -4 64.894 60.714 4.866 74.997 o
-10 14 -3 179.077 170.941 6.578 34.936 o
-10 14 -2 2.656 1.863 2.083 472.812 o
-10 14 -1 170.453 167.563 5.306 47.560 o
-10 14 0 9.816 6.474 1.726 606.447 o
-10 14 1 0.085 0.145 1.455 995.907 o
-10 14 2 256.109 257.448 5.858 32.890 o
-10 14 3 171.534 173.932 4.597 55.888 o
-10 14 4 13.124 12.240 1.964 458.050 o
-10 14 5 1.143 1.726 1.788 646.210 o
-10 14 6 14.338 13.115 1.903 475.484 o
-10 14 7 17.601 17.307 2.204 357.555 o
-10 14 8 134.357 127.039 5.023 57.541 o
-10 14 9 236.749 230.661 5.151 40.093 o
-10 14 10 164.870 164.093 5.041 51.497 o
-10 14 11 204.999 200.604 6.537 33.061 o
-10 15 -3 128.901 131.621 9.446 21.041 o
-10 15 -2 10.995 9.617 2.709 265.833 o
-10 15 -1 119.834 109.060 4.090 79.945 o
-10 15 0 276.016 250.217 6.471 28.651 o
-10 15 1 514.121 497.898 16.721 5.724 o
-10 15 2 124.699 119.909 4.059 78.415 o
-10 15 3 49.470 47.826 2.827 187.027 o
-10 15 4 121.133 117.156 3.533 93.549 o
-10 15 5 14.946 14.746 1.800 512.229 o
-10 15 6 394.622 369.479 6.300 21.874 o
-10 15 7 358.230 339.608 7.045 21.422 o
-10 15 8 555.470 536.164 11.716 8.833 o
-10 15 9 33.096 34.629 4.332 101.072 o
-10 16 0 56.101 52.135 4.519 87.361 o
-10 16 1 25.555 23.925 4.225 108.967 o
-10 16 2 111.739 108.542 7.125 35.316 o
-10 16 3 62.457 60.162 3.467 129.067 o
-10 16 4 33.895 34.102 2.793 211.895 o
-10 16 5 370.394 335.806 10.794 12.653 o
-10 16 6 5.249 7.642 2.331 365.605 o
-10 16 7 901.254 857.035 28.934 1.971 o
-9 0 -7 73.928 80.611 6.828 40.456 o
-9 0 -5 1270.370 1311.500 31.295 1.467 o
-9 0 -3 590.844 639.814 17.247 5.049 o
-9 0 -1 172.366 178.694 6.271 37.543 o
-9 0 1 261.895 257.673 19.306 5.242 o
-9 0 3 3346.380 3134.910 66.900 0.294 o
-9 0 5 605.707 594.841 30.011 2.073 o
-9 0 7 2578.060 2779.370 39.260 0.632 o
-9 0 9 3193.090 3358.070 37.656 0.516 o
-9 0 11 5389.270 5480.570 61.307 0.192 o
-9 0 13 1933.830 2023.130 34.152 0.966 o
-9 0 15 576.022 588.191 13.789 6.994 o
-9 0 17 124.582 132.591 6.038 44.586 o
-9 0 19 16.025 11.598 2.858 234.109 o
-9 1 -8 14.886 20.163 3.240 183.933 o
-9 1 -7 413.260 422.412 9.213 14.166 o
-9 1 -6 1.706 0.953 2.752 276.217 o
-9 1 -5 66.731 73.886 5.412 61.651 o
-9 1 -4 76.606 82.430 4.472 81.761 o
-9 1 -3 1094.640 1182.830 17.937 3.092 o
-9 1 -2 9.471 7.135 1.792 568.676 o
-9 1 -1 1679.430 1724.630 16.869 1.996 o
-9 1 0 1514.950 1544.510 16.323 2.344 o
-9 1 1 964.592 944.965 43.579 0.974 o
-9 1 2 1998.700 1852.770 35.794 0.923 o
-9 1 3 1715.360 1643.750 39.823 0.897 o
-9 1 4 0.331 7.795 4.301 113.311 o
-9 1 5 619.939 618.095 21.763 3.529 o
-9 1 6 5.108 5.960 4.584 99.190 o
-9 1 7 406.076 420.491 10.513 12.185 o
-9 1 8 3956.450 4025.020 52.885 0.312 o
-9 1 9 3426.350 3497.520 27.109 0.565 o
-9 1 10 756.919 785.754 12.271 6.357 o
-9 1 11 250.329 262.373 7.307 25.484 o
-9 1 12 21.844 21.920 3.293 173.514 o
-9 1 13 1.395 2.976 2.609 305.684 o
-9 1 14 104.860 107.034 5.593 53.075 o
-9 1 15 180.165 178.622 5.920 40.070 o
-9 1 16 40.741 46.733 2.963 182.157 o
-9 1 17 488.869 504.045 10.555 10.741 o
-9 1 18 161.244 165.307 5.304 48.599 o
-9 1 19 276.036 269.244 6.643 27.378 o
-9 1 20 3.195 3.772 2.757 271.317 o
-9 2 -8 77.006 84.184 4.061 94.248 o
-9 2 -7 175.642 184.759 5.840 40.908 o
-9 2 -6 54.130 58.215 3.739 118.624 o
-9 2 -5 925.977 1003.260 14.287 4.481 o
-9 2 -4 17.439 25.439 4.110 116.707 o
-9 2 -3 56.969 63.732 3.747 116.238 o
-9 2 -2 1335.600 1355.930 14.753 2.939 o
-9 2 -1 2356.250 2396.330 25.297 1.006 o
-9 2 0 2126.720 2142.460 15.491 1.473 o
-9 2 1 2.265 1.961 2.059 484.646 o
-9 2 2 158.298 143.622 8.850 22.860 o
-9 2 3 1004.270 961.374 25.118 2.302 o
-9 2 4 941.749 876.351 25.639 2.326 o
-9 2 5 15.925 17.851 2.466 298.850 o
-9 2 6 707.493 737.261 11.974 6.923 o
-9 2 7 388.931 402.955 10.587 12.378 o
-9 2 8 1023.630 1013.790 14.466 4.123 o
-9 2 9 80.371 90.953 4.812 71.599 o
-9 2 10 1931.260 1952.750 18.576 1.574 o
-9 2 11 105.219 108.201 4.899 64.802 o
-9 2 12 99.891 106.902 5.039 62.928 o
-9 2 13 481.253 466.556 9.964 11.766 o
-9 2 14 107.364 118.145 4.994 62.055 o
-9 2 15 1065.920 1114.900 13.133 4.143 o
-9 2 16 250.609 256.591 6.208 31.179 o
-9 2 17 0.003 1.152 2.010 520.681 o
-9 2 18 9.460 10.253 2.035 449.143 o
-9 2 19 2.394 4.123 1.699 692.392 o
-9 3 -8 236.977 240.238 5.735 35.442 o
-9 3 -7 81.568 85.891 3.970 95.886 o
-9 3 -6 1430.680 1482.340 20.835 2.091 o
-9 3 -5 43.817 54.339 3.897 115.072 o
-9 3 -4 49.175 48.443 3.815 118.376 o
-9 3 -3 278.865 296.299 6.357 27.981 o
-9 3 -2 35.273 34.985 2.524 244.878 o
-9 3 -1 198.334 188.706 5.123 45.768 o
-9 3 0 1181.980 1183.960 16.134 3.215 o
-9 3 1 798.025 809.808 12.487 5.988 o
-9 3 2 6.120 7.211 1.868 547.367 o
-9 3 3 488.142 492.021 9.824 11.704 o
-9 3 4 724.548 734.604 12.662 6.475 o
-9 3 5 68.692 76.068 3.873 104.742 o
-9 3 6 38.474 44.187 3.632 133.495 o
-9 3 7 2883.440 2986.280 58.501 0.378 o
-9 3 8 527.794 533.225 11.525 9.237 o
-9 3 9 177.529 179.254 6.460 35.700 o
-9 3 10 1870.510 1930.840 20.442 1.544 o
-9 3 11 28.091 29.591 3.023 193.392 o
-9 3 12 2.956 5.226 2.590 305.702 o
-9 3 13 696.366 723.267 13.283 6.336 o
-9 3 14 27.424 33.540 3.387 158.629 o
-9 3 15 441.299 453.111 9.418 13.167 o
-9 3 16 269.962 279.228 7.162 25.094 o
-9 3 17 112.100 110.775 4.359 74.944 o
-9 3 18 91.105 90.886 3.728 100.831 o
-9 3 19 63.756 66.914 3.100 148.466 o
-9 4 -8 1.011 4.702 2.472 339.072 o
-9 4 -7 305.012 300.760 6.849 24.655 o
-9 4 -6 48.440 56.286 4.215 99.507 o
-9 4 -5 150.679 164.536 5.603 46.154 o
-9 4 -4 1586.130 1663.190 26.378 1.509 o
-9 4 -3 158.208 172.279 4.940 53.092 o
-9 4 -2 658.042 693.022 12.215 7.219 o
-9 4 -1 66.386 63.750 3.179 142.902 o
-9 4 0 244.279 246.928 5.401 36.997 o
-9 4 1 2526.210 2543.520 24.162 0.943 o
-9 4 2 2.355 0.337 1.981 526.100 o
-9 4 3 1370.640 1386.410 19.589 2.326 o
-9 4 4 855.626 895.385 13.199 5.265 o
-9 4 5 458.280 466.947 10.606 11.206 o
-9 4 6 28.326 31.051 3.369 160.281 o
-9 4 7 698.533 705.323 12.254 6.917 o
-9 4 8 30.910 29.114 3.758 131.806 o
-9 4 9 4.038 2.932 2.713 279.310 o
-9 4 10 29.838 34.146 3.099 182.445 o
-9 4 11 244.304 237.081 7.339 26.014 o
-9 4 12 47.200 45.357 4.910 77.634 o
-9 4 13 13.877 17.994 2.615 272.857 o
-9 4 14 218.909 224.750 6.806 30.098 o
-9 4 15 362.397 369.557 8.743 16.467 o
-9 4 16 283.540 308.539 8.902 18.262 o
-9 4 17 10.918 16.066 2.141 396.763 o
-9 4 18 86.768 94.091 3.490 110.867 o
-9 4 19 100.713 99.442 3.557 102.330 o
-9 5 -8 95.441 93.228 5.055 64.090 o
-9 5 -7 12.703 16.276 2.426 315.153 o
-9 5 -6 53.086 49.397 3.618 127.119 o
-9 5 -5 1585.920 1560.300 24.779 1.637 o
-9 5 -4 55.062 53.586 4.075 103.784 o
-9 5 -3 19.775 22.616 3.121 192.095 o
-9 5 -2 395.819 418.625 8.881 15.101 o
-9 5 -1 265.217 280.837 5.664 32.751 o
-9 5 0 683.099 678.876 9.312 9.000 o
-9 5 1 11.534 10.187 1.862 513.303 o
-9 5 2 15.053 13.054 2.340 333.902 o
-9 5 3 81.560 85.793 4.376 83.147 o
-9 5 4 9.563 15.764 3.251 187.919 o
-9 5 5 30.773 28.909 3.240 170.464 o
-9 5 6 455.250 469.085 9.965 12.072 o
-9 5 7 255.569 255.113 9.746 16.949 o
-9 5 8 524.770 533.211 11.595 9.197 o
-9 5 9 1024.660 1020.320 15.967 3.775 o
-9 5 10 76.040 70.193 4.361 86.400 o
-9 5 11 33.338 31.886 2.898 201.394 o
-9 5 12 735.929 754.305 11.884 6.752 o
-9 5 13 734.628 727.922 12.011 6.771 o
-9 5 14 107.149 98.478 5.057 62.207 o
-9 5 15 98.609 94.807 4.775 69.326 o
-9 5 16 255.454 261.824 6.119 31.280 o
-9 5 17 0.896 3.235 1.633 766.220 o
-9 5 18 401.402 394.746 6.934 19.543 o
-9 5 19 109.576 105.387 4.512 72.416 o
-9 6 -8 5.473 6.213 2.284 381.301 o
-9 6 -7 75.187 68.876 3.228 133.970 o
-9 6 -6 290.158 299.385 5.950 29.285 o
-9 6 -5 1298.530 1266.830 17.286 2.769 o
-9 6 -4 30.791 32.557 2.648 234.845 o
-9 6 -3 627.106 639.490 12.138 7.632 o
-9 6 -2 131.695 121.849 5.520 50.862 o
-9 6 -1 100.153 108.539 3.969 87.972 o
-9 6 0 12.098 14.072 2.385 328.318 o
-9 6 1 601.538 608.458 8.293 11.191 o
-9 6 2 350.692 344.698 6.595 23.024 o
-9 6 3 43.951 52.642 3.123 163.872 o
-9 6 4 13.220 13.081 2.741 254.914 o
-9 6 5 2.501 -1.229 3.102 217.574 o
-9 6 6 240.951 244.314 9.537 17.858 o
-9 6 7 1034.720 1015.820 17.126 3.517 o
-9 6 8 0.174 4.011 2.807 265.554 o
-9 6 9 2.359 4.726 3.354 184.980 o
-9 6 10 57.271 62.930 4.272 94.412 o
-9 6 11 32.481 33.461 3.126 178.213 o
-9 6 12 89.318 86.082 4.355 82.077 o
-9 6 13 376.029 393.911 9.581 14.310 o
-9 6 14 507.619 512.757 9.801 11.366 o
-9 6 15 1273.710 1278.010 14.388 3.188 o
-9 6 16 701.391 711.065 9.792 8.361 o
-9 6 17 76.240 82.444 3.389 122.014 o
-9 6 18 80.897 87.634 3.380 119.309 o
-9 6 19 47.510 51.579 4.867 78.329 o
-9 7 -8 1.493 1.200 2.608 307.421 o
-9 7 -7 460.354 435.470 6.877 17.472 o
-9 7 -6 77.990 86.333 4.763 73.516 o
-9 7 -5 38.230 36.572 3.983 115.449 o
-9 7 -4 1277.710 1246.040 13.360 3.359 o
-9 7 -3 613.284 605.193 10.073 9.441 o
-9 7 -2 638.027 638.271 9.953 9.144 o
-9 7 -1 798.731 809.892 13.081 5.738 o
-9 7 0 354.834 346.615 9.968 14.243 o
-9 7 1 1274.540 1297.120 20.646 2.383 o
-9 7 2 81.743 73.933 4.862 71.531 o
-9 7 3 114.288 114.295 6.136 44.838 o
-9 7 4 11.971 15.303 3.505 161.912 o
-9 7 5 427.626 420.822 14.475 7.655 o
-9 7 6 3.749 5.246 2.845 253.693 o
-9 7 7 859.834 874.638 14.643 4.807 o
-9 7 8 92.315 100.994 5.370 58.211 o
-9 7 9 899.409 906.896 14.910 4.543 o
-9 7 10 37.925 39.740 3.771 126.357 o
-9 7 11 6.283 7.119 2.473 325.698 o
-9 7 12 535.404 547.150 9.908 10.719 o
-9 7 13 93.380 89.051 4.514 76.788 o
-9 7 14 88.933 90.902 3.903 95.424 o
-9 7 15 4.612 6.956 2.070 460.391 o
-9 7 16 722.684 703.880 9.223 8.570 o
-9 7 17 0.041 1.292 1.434 1015.000 o
-9 7 18 478.409 461.459 10.027 11.749 o
-9 8 -8 248.383 235.007 6.604 29.624 o
-9 8 -7 5.608 1.978 2.039 479.781 o
-9 8 -6 96.153 91.767 4.651 72.741 o
-9 8 -5 184.074 189.736 6.383 35.624 o
-9 8 -4 7.134 13.176 2.980 224.575 o
-9 8 -3 891.899 880.751 12.379 5.425 o
-9 8 -2 37.517 40.430 3.262 160.752 o
-9 8 -1 52.353 56.122 4.209 98.782 o
-9 8 0 30.257 32.505 3.945 120.641 o
-9 8 1 31.017 25.150 4.063 115.292 o
-9 8 2 2.579 5.179 2.738 274.877 o
-9 8 3 41.078 45.440 4.907 78.623 o
-9 8 4 147.194 143.125 7.322 31.640 o
-9 8 5 12.222 14.108 3.414 170.305 o
-9 8 6 326.644 303.917 10.273 14.333 o
-9 8 7 3.002 4.547 3.220 200.090 o
-9 8 8 24.262 21.005 2.815 226.067 o
-9 8 9 14.181 11.290 2.662 268.653 o
-9 8 10 141.163 136.648 5.610 48.137 o
-9 8 11 1.210 2.536 2.134 455.047 o
-9 8 12 63.809 63.333 3.516 125.176 o
-9 8 13 0.502 -0.126 2.179 443.503 o
-9 8 14 1529.440 1530.010 18.447 2.158 o
-9 8 15 492.046 495.917 8.360 13.627 o
-9 8 16 58.779 64.771 3.030 157.022 o
-9 8 17 80.626 78.160 2.792 153.409 o
-9 8 18 142.758 134.473 5.196 53.538 o
-9 9 -8 0.035 2.053 2.160 449.304 o
-9 9 -7 8.508 9.409 2.405 335.874 o
-9 9 -6 110.278 122.662 5.185 58.093 o
-9 9 -5 772.119 756.460 13.941 5.615 o
-9 9 -4 155.166 150.917 5.687 45.411 o
-9 9 -3 258.260 288.828 7.678 23.219 o
-9 9 -2 413.587 417.060 8.570 15.387 o
-9 9 -1 26.136 29.444 2.862 213.641 o
-9 9 0 2.723 8.089 3.454 173.474 o
-9 9 1 496.321 499.158 11.764 9.405 o
-9 9 2 42.365 50.369 3.991 111.686 o
-9 9 3 293.620 289.174 8.423 19.664 o
-9 9 4 8.830 6.391 3.193 198.306 o
-9 9 5 2242.720 2258.270 35.164 0.826 o
-9 9 6 50.449 55.754 4.234 98.328 o
-9 9 7 166.236 184.780 6.865 33.125 o
-9 9 8 331.424 329.196 8.299 18.661 o
-9 9 9 105.647 100.670 4.956 64.168 o
-9 9 10 25.557 23.601 2.987 201.980 o
-9 9 11 94.712 86.298 4.505 77.039 o
-9 9 12 29.038 28.777 2.636 241.112 o
-9 9 13 88.328 77.467 3.807 100.967 o
-9 9 14 118.768 110.725 4.216 76.957 o
-9 9 15 15.821 15.929 1.944 447.271 o
-9 9 16 81.726 79.999 3.275 125.563 o
-9 9 17 284.903 280.679 6.709 26.452 o
-9 10 -8 196.662 188.109 5.178 45.400 o
-9 10 -7 13.690 14.481 2.353 332.241 o
-9 10 -6 181.728 170.800 5.945 40.012 o
-9 10 -5 5.771 11.295 2.378 346.871 o
-9 10 -4 887.302 884.230 12.586 5.366 o
-9 10 -3 172.462 178.219 6.087 39.130 o
-9 10 -2 86.764 94.454 4.321 82.682 o
-9 10 -1 284.185 272.881 7.070 25.075 o
-9 10 0 164.475 175.929 8.614 23.405 o
-9 10 1 41.127 42.457 4.135 106.565 o
-9 10 2 201.537 192.680 7.611 26.969 o
-9 10 3 62.014 57.125 4.685 80.720 o
-9 10 4 77.900 75.623 4.572 79.382 o
-9 10 5 218.559 231.569 8.929 20.334 o
-9 10 6 4.611 9.337 2.678 280.882 o
-9 10 7 10.901 10.742 2.913 231.857 o
-9 10 8 21.013 22.987 2.955 210.236 o
-9 10 9 110.639 108.614 5.028 61.624 o
-9 10 10 132.711 138.070 5.439 51.056 o
-9 10 11 4.669 2.915 2.599 302.614 o
-9 10 12 4.728 4.747 2.628 294.625 o
-9 10 13 8.550 7.714 2.014 466.309 o
-9 10 14 123.871 123.408 4.461 69.406 o
-9 10 15 450.570 441.394 8.040 15.418 o
-9 10 16 13.695 14.083 1.935 463.072 o
-9 10 17 152.229 144.939 5.127 52.860 o
-9 11 -8 197.227 192.416 4.656 50.693 o
-9 11 -7 154.337 153.811 4.733 57.653 o
-9 11 -6 716.631 714.106 11.163 7.393 o
-9 11 -5 263.336 275.491 6.922 26.485 o
-9 11 -4 208.356 211.987 6.223 34.733 o
-9 11 -3 238.129 233.072 6.583 30.278 o
-9 11 -2 121.008 123.642 4.708 65.016 o
-9 11 -1 82.364 83.052 4.330 84.593 o
-9 11 0 315.742 318.649 8.472 18.667 o
-9 11 1 30.207 27.508 3.593 143.315 o
-9 11 2 345.324 345.222 10.772 12.923 o
-9 11 3 57.685 54.857 4.514 86.950 o
-9 11 4 96.703 101.475 6.344 44.011 o
-9 11 5 4.288 5.894 2.608 298.772 o
-9 11 6 286.079 286.796 7.660 22.461 o
-9 11 7 345.766 342.317 8.810 16.907 o
-9 11 8 67.144 62.373 3.889 106.689 o
-9 11 9 175.285 166.101 5.780 42.212 o
-9 11 10 82.515 77.870 3.883 99.863 o
-9 11 11 0.206 4.075 2.374 369.744 o
-9 11 12 70.625 66.363 3.699 113.092 o
-9 11 13 310.037 318.240 7.513 21.767 o
-9 11 14 288.947 299.690 6.801 25.503 o
-9 11 15 155.314 152.932 5.519 47.221 o
-9 11 16 156.414 144.414 4.012 70.147 o
-9 12 -8 87.719 88.537 3.312 119.210 o
-9 12 -7 0.874 -0.944 1.786 656.486 o
-9 12 -6 44.700 46.990 3.538 135.946 o
-9 12 -5 7.575 9.918 2.233 386.326 o
-9 12 -4 92.731 101.111 4.696 71.500 o
-9 12 -3 2.955 7.340 2.127 442.891 o
-9 12 -2 459.553 467.680 8.814 13.713 o
-9 12 -1 9.697 10.612 2.552 297.983 o
-9 12 0 691.070 684.436 11.159 7.676 o
-9 12 1 184.963 173.959 6.382 36.037 o
-9 12 2 727.000 728.590 15.117 5.359 o
-9 12 3 90.096 83.098 5.728 53.453 o
-9 12 4 192.357 199.230 7.503 27.759 o
-9 12 5 138.051 127.854 5.535 49.773 o
-9 12 6 290.523 280.977 7.860 21.701 o
-9 12 7 224.518 226.901 7.072 28.317 o
-9 12 8 81.125 87.714 4.612 76.634 o
-9 12 9 56.487 53.589 3.762 117.491 o
-9 12 10 260.651 250.999 6.631 28.535 o
-9 12 11 357.413 364.540 8.270 17.736 o
-9 12 12 167.805 171.330 5.284 47.880 o
-9 12 13 961.313 956.132 11.243 5.311 o
-9 12 14 0.720 2.263 1.773 658.137 o
-9 12 15 108.894 104.475 3.941 87.048 o
-9 12 16 219.666 220.308 7.376 27.044 o
-9 13 -8 10.589 9.678 1.981 467.041 o
-9 13 -7 435.133 434.141 7.823 16.222 o
-9 13 -6 26.573 30.781 2.811 219.015 o
-9 13 -5 4.225 6.506 1.962 511.515 o
-9 13 -4 268.208 271.507 6.244 29.670 o
-9 13 -3 392.389 392.907 8.224 16.765 o
-9 13 -2 208.204 214.034 6.913 30.191 o
-9 13 -1 7.098 6.427 2.537 309.378 o
-9 13 0 48.974 54.140 3.813 117.524 o
-9 13 1 47.250 44.584 3.604 131.351 o
-9 13 2 2.094 1.819 2.535 323.432 o
-9 13 3 60.535 72.163 4.778 77.090 o
-9 13 4 99.444 95.650 5.262 59.592 o
-9 13 5 17.766 17.624 3.112 196.609 o
-9 13 6 15.842 9.334 2.447 311.024 o
-9 13 7 404.776 394.679 10.114 12.977 o
-9 13 8 152.272 146.213 5.063 53.656 o
-9 13 9 6.467 7.921 2.276 378.766 o
-9 13 10 37.974 33.571 3.026 183.540 o
-9 13 11 395.875 396.239 8.114 16.894 o
-9 13 12 56.944 58.378 3.136 152.812 o
-9 13 13 47.050 50.219 3.022 170.829 o
-9 13 14 33.523 32.194 2.575 241.727 o
-9 13 15 168.052 154.513 4.250 62.982 o
-9 14 -8 17.555 24.140 2.381 307.907 o
-9 14 -7 7.883 7.524 1.689 640.165 o
-9 14 -6 54.913 59.501 3.535 128.802 o
-9 14 -5 7.645 11.152 2.595 291.784 o
-9 14 -4 94.698 104.069 6.014 48.147 o
-9 14 -3 0.157 -0.126 2.211 432.110 o
-9 14 -2 39.628 45.350 4.642 87.066 o
-9 14 -1 121.393 120.759 5.615 50.590 o
-9 14 0 147.902 140.173 5.485 48.908 o
-9 14 1 37.792 49.327 3.567 136.658 o
-9 14 2 97.967 100.231 4.685 70.975 o
-9 14 3 4.914 4.714 2.584 304.091 o
-9 14 4 45.318 48.171 3.665 127.888 o
-9 14 5 26.236 22.268 3.082 191.498 o
-9 14 6 15.165 15.579 2.776 245.278 o
-9 14 7 115.221 115.850 4.785 65.005 o
-9 14 8 2.615 4.904 1.973 517.432 o
-9 14 9 0.926 2.751 2.024 505.542 o
-9 14 10 232.896 227.797 5.619 36.972 o
-9 14 11 241.077 237.852 6.437 30.853 o
-9 14 12 15.591 12.985 1.974 442.806 o
-9 14 13 366.840 342.064 6.221 23.691 o
-9 14 14 115.195 111.040 3.659 92.566 o
-9 15 -7 82.146 76.793 7.490 34.027 o
-9 15 -6 2.199 0.677 1.925 556.015 o
-9 15 -5 2.940 5.252 2.589 305.925 o
-9 15 -4 2.634 4.670 2.839 256.286 o
-9 15 -3 10.329 11.733 3.398 173.656 o
-9 15 -2 411.047 406.314 10.240 12.623 o
-9 15 -1 33.730 44.320 4.276 102.118 o
-9 15 0 2.453 1.855 3.539 167.135 o
-9 15 1 118.766 114.797 5.098 58.995 o
-9 15 2 13.829 12.959 2.637 272.593 o
-9 15 3 345.824 353.004 8.548 17.432 o
-9 15 4 228.972 207.329 6.039 34.924 o
-9 15 5 56.470 59.596 3.347 138.971 o
-9 15 6 24.977 27.167 2.604 252.311 o
-9 15 7 219.114 226.220 6.082 34.649 o
-9 15 8 125.140 125.821 4.147 75.659 o
-9 15 9 61.655 61.746 3.208 144.306 o
-9 15 10 431.109 429.413 6.914 18.254 o
-9 15 11 17.219 16.096 1.910 453.739 o
-9 15 12 12.512 10.065 1.478 735.593 o
-9 15 13 0.762 1.015 1.440 996.944 o
-9 16 -5 4.640 4.833 2.118 444.749 o
-9 16 -4 277.241 268.529 10.378 15.007 o
-9 16 -3 80.936 82.612 5.595 56.469 o
-9 16 -2 170.764 177.693 8.444 24.001 o
-9 16 -1 90.721 86.292 5.048 65.308 o
-9 16 0 96.876 101.581 5.188 60.875 o
-9 16 1 290.979 301.998 7.176 23.874 o
-9 16 2 2005.780 1975.310 25.168 1.253 o
-9 16 3 19.746 26.495 3.091 193.979 o
-9 16 4 623.898 636.957 10.412 8.919 o
-9 16 5 568.026 557.358 9.626 10.587 o
-9 16 6 6.841 10.950 2.234 386.665 o
-9 16 7 117.477 126.616 5.737 49.048 o
-9 16 8 63.639 63.043 3.769 112.976 o
-9 16 9 0.207 1.422 1.331 1171.620 o
-9 16 10 0.112 2.172 1.368 1102.710 o
-9 16 11 40.376 39.692 2.260 273.046 o
-9 17 -4 7.415 15.422 3.256 188.910 o
-9 17 -3 87.346 86.793 4.869 69.559 o
-9 17 -2 22.534 24.470 3.310 170.791 o
-9 17 -1 147.147 143.820 6.515 37.974 o
-9 17 0 26.498 24.857 2.371 292.186 o
-9 17 1 62.654 69.544 3.480 126.209 o
-9 17 2 46.467 48.259 3.373 145.425 o
-9 17 3 15.657 17.946 2.595 273.950 o
-9 17 4 890.845 859.048 12.352 5.487 o
-9 17 5 153.006 163.915 6.346 38.538 o
-9 17 6 432.125 426.150 11.644 10.391 o
-9 17 7 54.732 58.614 3.466 132.975 o
-9 17 8 270.582 261.758 5.776 32.367 o
-9 17 9 65.123 62.871 2.889 163.391 o
-9 17 10 60.180 48.373 6.496 45.865 o
-9 18 -1 7.572 8.368 4.329 110.149 o
-9 18 0 114.876 110.215 6.384 42.164 o
-9 18 1 238.317 228.504 6.530 30.688 o
-9 18 2 54.864 50.442 3.903 111.865 o
-9 18 3 140.507 138.250 6.113 42.434 o
-9 18 4 610.783 600.717 16.284 5.470 o
-9 18 5 96.800 94.987 4.645 72.503 o
-9 18 6 1.241 4.908 1.872 580.548 o
-9 18 7 0.247 1.218 2.535 327.352 o
-8 0 -6 57.304 67.684 5.071 70.491 o
-8 0 -4 611.825 560.452 37.282 1.403 o
-8 0 -2 7260.270 7006.520 98.581 0.095 o
-8 0 0 162.154 159.133 13.510 10.695 o
-8 0 2 18.700 22.451 4.458 100.272 o
-8 0 4 2954.380 2979.580 124.225 0.120 o
-8 0 6 2685.440 2553.330 59.559 0.395 o
-8 0 8 836.824 756.762 33.350 1.610 o
-8 0 10 334.177 314.829 22.032 3.996 o
-8 0 12 252.083 257.944 9.924 16.518 o
-8 0 14 0.318 0.652 3.330 190.227 o
-8 0 16 225.922 236.487 8.530 21.556 o
-8 0 18 231.869 239.979 8.646 20.951 o
-8 0 20 0.090 -1.066 2.507 336.177 o
-8 1 -7 653.957 646.186 10.022 8.907 o
-8 1 -6 1.432 6.705 2.212 416.550 o
-8 1 -5 188.137 183.382 10.120 17.458 o
-8 1 -4 391.502 371.277 10.945 11.985 o
-8 1 -3 8095.810 7880.040 54.437 0.113 o
-8 1 -2 901.244 870.824 16.528 4.137 o
-8 1 -1 209.306 192.362 9.093 20.345 o
-8 1 0 622.268 625.853 15.944 5.547 o
-8 1 1 676.464 654.433 14.197 6.128 o
-8 1 2 413.968 392.627 14.458 7.802 o
-8 1 3 2525.920 2537.640 32.962 0.771 o
-8 1 4 54.813 66.045 5.873 54.805 o
-8 1 5 1352.490 1256.020 29.210 1.578 o
-8 1 6 139.066 128.335 9.871 19.333 o
-8 1 7 182.223 171.233 13.377 10.760 o
-8 1 8 233.843 224.623 13.237 10.533 o
-8 1 9 590.600 594.824 21.152 3.752 o
-8 1 10 1186.200 1151.000 25.075 2.071 o
-8 1 11 103.392 105.193 4.227 80.512 o
-8 1 12 15.366 19.984 2.595 272.764 o
-8 1 13 85.312 91.022 5.643 54.875 o
-8 1 14 156.075 153.067 6.355 38.604 o
-8 1 15 91.967 98.857 4.441 77.987 o
-8 1 16 115.328 118.828 4.239 76.293 o
-8 1 17 237.402 226.198 5.960 34.354 o
-8 1 18 295.988 304.352 6.417 26.741 o
-8 1 19 102.943 103.742 4.038 85.907 o
-8 1 20 26.432 31.037 2.868 211.840 o
-8 1 21 131.723 131.327 5.313 53.245 o
-8 2 -7 0.204 3.828 2.133 456.768 o
-8 2 -6 1293.600 1302.240 14.528 3.102 o
-8 2 -5 393.928 415.788 9.243 14.478 o
-8 2 -4 362.794 357.282 10.852 12.522 o
-8 2 -3 261.783 266.743 11.328 13.255 o
-8 2 -2 128.098 128.148 6.742 37.404 o
-8 2 -1 2249.230 2229.910 30.502 0.941 o
-8 2 0 281.238 279.494 10.877 13.847 o
-8 2 1 51.349 48.917 6.274 49.402 o
-8 2 2 73.872 68.276 5.703 55.957 o
-8 2 3 212.116 195.159 9.374 19.302 o
-8 2 4 20.096 19.488 4.091 117.838 o
-8 2 5 54.946 52.618 5.567 60.900 o
-8 2 6 103.547 108.850 9.272 22.373 o
-8 2 7 1574.120 1564.730 33.566 1.175 o
-8 2 8 814.230 759.186 23.804 2.778 o
-8 2 9 65.135 68.722 7.988 30.838 o
-8 2 10 799.324 799.241 21.079 3.302 o
-8 2 11 325.800 318.294 6.888 23.410 o
-8 2 12 116.947 123.188 4.451 70.857 o
-8 2 13 116.085 122.056 5.332 55.136 o
-8 2 14 184.858 190.123 7.543 27.968 o
-8 2 15 496.927 518.185 10.294 10.879 o
-8 2 16 1.740 2.581 2.095 469.405 o
-8 2 17 847.507 849.286 11.111 6.196 o
-8 2 18 18.205 19.208 2.457 295.428 o
-8 2 19 40.295 36.047 2.714 213.525 o
-8 2 20 6.898 6.937 1.777 594.483 o
-8 2 21 95.904 100.758 5.413 57.118 o
-8 3 -7 499.392 500.865 8.928 12.669 o
-8 3 -6 1892.580 1907.470 30.213 1.130 o
-8 3 -5 37.126 38.410 3.566 139.496 o
-8 3 -4 316.230 301.228 28.793 2.432 o
-8 3 -3 1031.030 1031.860 18.915 3.169 o
-8 3 -2 5613.920 5604.550 48.770 0.208 o
-8 3 -1 4710.360 4668.380 69.257 0.206 o
-8 3 0 321.673 319.756 11.890 11.507 o
-8 3 1 1081.730 1089.420 21.341 2.661 o
-8 3 2 31.681 31.115 4.992 78.559 o
-8 3 3 38.091 41.505 4.778 83.262 o
-8 3 4 338.844 355.853 12.633 10.214 o
-8 3 5 64.897 56.842 5.573 59.631 o
-8 3 6 114.431 111.717 7.436 32.673 o
-8 3 7 480.217 488.109 19.073 4.741 o
-8 3 8 1002.460 982.386 27.014 2.073 o
-8 3 9 363.190 345.972 13.950 8.635 o
-8 3 10 20.529 19.182 4.177 113.240 o
-8 3 11 100.373 110.150 4.178 81.923 o
-8 3 12 652.851 661.520 11.015 8.136 o
-8 3 13 241.734 248.916 6.553 29.892 o
-8 3 14 299.575 305.221 8.027 20.559 o
-8 3 15 95.276 95.266 4.759 70.161 o
-8 3 16 445.550 466.946 8.916 13.785 o
-8 3 17 24.504 28.954 2.666 242.371 o
-8 3 18 458.660 472.480 8.547 14.112 o
-8 3 19 7.067 8.990 1.719 621.446 o
-8 3 20 21.885 19.864 2.010 396.280 o
-8 3 21 66.379 67.522 5.447 61.344 o
-8 4 -7 1839.830 1870.190 27.711 1.257 o
-8 4 -6 40.518 41.941 3.327 153.622 o
-8 4 -5 1876.540 1952.780 25.906 1.294 o
-8 4 -4 88.391 80.861 16.845 7.284 o
-8 4 -3 62.735 57.826 6.938 40.316 o
-8 4 -2 702.280 713.414 25.935 2.547 o
-8 4 -1 194.384 206.628 12.245 12.410 o
-8 4 0 500.219 496.040 14.760 6.939 o
-8 4 1 2002.990 2014.580 25.392 1.236 o
-8 4 2 314.593 298.498 11.557 12.185 o
-8 4 3 3253.250 3253.450 45.830 0.442 o
-8 4 4 1.167 1.436 3.827 143.661 o
-8 4 5 142.826 132.812 8.169 26.710 o
-8 4 6 64.351 60.286 5.632 58.425 o
-8 4 7 94.755 80.804 8.501 26.684 o
-8 4 8 237.669 217.936 13.207 10.572 o
-8 4 9 31.160 27.292 4.838 83.593 o
-8 4 10 0.038 3.859 2.157 447.210 o
-8 4 11 636.449 656.385 9.601 9.351 o
-8 4 12 96.595 104.575 4.518 74.674 o
-8 4 13 1694.190 1746.340 16.849 1.970 o
-8 4 14 47.334 54.181 3.634 127.591 o
-8 4 15 262.237 268.432 7.225 25.304 o
-8 4 16 17.584 12.162 2.417 311.501 o
-8 4 17 835.282 843.665 10.484 6.543 o
-8 4 18 1.178 1.310 1.869 593.375 o
-8 4 19 42.603 40.373 2.306 261.647 o
-8 4 20 36.360 38.661 3.244 163.520 o
-8 5 -7 2.799 3.841 2.698 283.594 o
-8 5 -6 38.535 48.240 4.017 111.930 o
-8 5 -5 162.715 173.805 6.099 39.828 o
-8 5 -4 21.107 26.711 2.394 295.964 o
-8 5 -3 131.806 155.297 11.260 15.187 o
-8 5 -2 70.869 73.400 8.074 30.027 o
-8 5 -1 59.493 47.593 6.466 46.313 o
-8 5 0 2840.030 2808.230 35.112 0.643 o
-8 5 1 16.408 9.902 3.391 171.275 o
-8 5 2 466.996 454.678 12.319 9.256 o
-8 5 3 59.926 63.877 5.954 53.169 o
-8 5 4 596.639 589.976 16.538 5.415 o
-8 5 5 22.598 28.365 4.501 97.094 o
-8 5 6 2517.840 2433.590 35.013 0.746 o
-8 5 7 108.900 121.041 10.171 18.744 o
-8 5 8 1019.780 997.487 35.190 1.375 o
-8 5 9 35.990 36.322 5.217 71.556 o
-8 5 10 466.718 453.781 7.973 15.091 o
-8 5 11 0.006 4.787 2.118 462.115 o
-8 5 12 1.534 4.621 2.583 310.150 o
-8 5 13 201.983 211.328 6.110 35.966 o
-8 5 14 1308.620 1358.540 15.255 2.926 o
-8 5 15 1.142 2.071 2.512 330.743 o
-8 5 16 481.795 460.748 8.841 13.370 o
-8 5 17 1.001 1.647 2.069 485.994 o
-8 5 18 0.245 2.936 1.542 865.990 o
-8 5 19 84.127 86.179 3.653 106.782 o
-8 5 20 65.166 61.931 3.397 131.274 o
-8 6 -7 26.231 26.901 3.964 121.794 o
-8 6 -6 146.808 159.942 6.237 40.049 o
-8 6 -5 153.467 166.515 5.268 49.748 o
-8 6 -4 14.142 24.079 4.247 110.769 o
-8 6 -3 316.335 329.771 8.276 19.074 o
-8 6 -2 593.963 582.481 21.539 3.649 o
-8 6 -1 13.694 16.417 4.141 117.388 o
-8 6 0 44.594 41.390 6.171 51.613 o
-8 6 1 7.472 2.875 3.838 140.325 o
-8 6 2 408.590 391.350 11.666 10.728 o
-8 6 3 449.571 438.289 12.662 9.100 o
-8 6 4 222.176 205.538 10.066 16.972 o
-8 6 5 92.846 84.174 5.908 50.505 o
-8 6 6 0.104 3.305 3.820 144.273 o
-8 6 7 828.886 822.461 25.377 2.482 o
-8 6 8 0.035 3.045 3.558 166.305 o
-8 6 9 753.639 765.685 12.935 6.117 o
-8 6 10 0.232 1.311 2.082 484.074 o
-8 6 11 24.211 24.319 2.677 243.995 o
-8 6 12 158.709 164.311 5.438 47.322 o
-8 6 13 43.264 47.248 3.417 144.332 o
-8 6 14 327.672 330.741 8.012 19.542 o
-8 6 15 278.641 290.449 7.793 22.145 o
-8 6 16 0.150 6.313 2.089 471.191 o
-8 6 17 444.254 438.058 7.338 16.924 o
-8 6 18 140.210 141.023 4.461 65.159 o
-8 6 19 263.837 255.310 5.164 36.814 o
-8 6 20 396.007 406.085 13.431 8.791 o
-8 7 -7 284.727 282.490 9.606 16.612 o
-8 7 -6 137.468 138.293 6.543 38.426 o
-8 7 -5 295.170 296.952 7.733 21.777 o
-8 7 -4 455.295 465.807 9.612 12.590 o
-8 7 -3 517.189 531.057 9.604 11.371 o
-8 7 -2 5.664 8.576 2.820 253.614 o
-8 7 -1 344.958 335.251 15.912 7.049 o
-8 7 0 0.649 -3.456 5.282 75.721 o
-8 7 1 529.397 514.070 20.846 3.997 o
-8 7 2 179.802 170.309 7.888 26.592 o
-8 7 3 541.737 536.792 12.453 8.312 o
-8 7 4 216.231 213.618 7.999 24.292 o
-8 7 5 556.478 544.877 18.635 4.693 o
-8 7 6 15.535 16.696 4.658 93.360 o
-8 7 7 927.056 929.710 22.673 2.747 o
-8 7 8 107.213 110.613 4.808 66.139 o
-8 7 9 1262.860 1225.860 14.712 3.220 o
-8 7 10 7.289 12.976 2.878 239.792 o
-8 7 11 306.964 323.906 8.216 19.547 o
-8 7 12 832.070 852.724 13.814 5.228 o
-8 7 13 541.251 555.970 10.395 10.103 o
-8 7 14 827.637 833.023 11.715 6.101 o
-8 7 15 1478.690 1482.700 16.976 2.377 o
-8 7 16 266.983 270.229 5.955 31.319 o
-8 7 17 56.311 60.040 3.076 156.935 o
-8 7 18 42.778 40.265 2.589 223.179 o
-8 7 19 24.808 25.673 2.276 313.888 o
-8 7 20 8.729 6.014 2.956 230.042 o
-8 8 -7 470.175 479.516 11.098 10.430 o
-8 8 -6 755.862 752.447 13.230 6.004 o
-8 8 -5 13.238 12.208 3.416 170.100 o
-8 8 -4 1392.680 1361.820 23.808 1.928 o
-8 8 -3 1453.420 1421.710 16.601 2.490 o
-8 8 -2 1.631 3.043 2.438 348.917 o
-8 8 -1 1.394 7.184 3.051 222.687 o
-8 8 0 360.988 345.699 15.969 6.934 o
-8 8 1 245.887 226.856 13.112 10.629 o
-8 8 2 214.057 208.310 8.139 23.814 o
-8 8 3 1463.500 1435.410 20.454 2.114 o
-8 8 4 0.717 2.844 4.069 127.070 o
-8 8 5 118.412 124.635 8.797 24.145 o
-8 8 6 435.235 437.163 9.164 13.784 o
-8 8 7 890.592 876.787 12.348 5.450 o
-8 8 8 515.045 504.563 10.223 10.836 o
-8 8 9 19.201 17.516 3.213 184.650 o
-8 8 10 353.784 355.457 9.690 14.736 o
-8 8 11 300.174 293.127 8.801 18.362 o
-8 8 12 50.502 48.019 3.811 118.150 o
-8 8 13 351.278 349.402 8.279 18.023 o
-8 8 14 86.270 89.762 3.993 93.324 o
-8 8 15 246.180 239.342 5.826 34.266 o
-8 8 16 263.481 277.678 6.150 30.252 o
-8 8 17 98.503 95.378 4.028 88.329 o
-8 8 18 77.404 79.573 3.238 129.610 o
-8 8 19 179.780 180.480 5.523 43.801 o
-8 9 -7 401.153 376.473 10.227 12.959 o
-8 9 -6 60.657 67.520 4.610 82.196 o
-8 9 -5 1272.820 1266.570 18.474 2.661 o
-8 9 -4 464.731 446.911 11.176 10.548 o
-8 9 -3 98.280 106.684 5.438 56.147 o
-8 9 -2 5.336 7.949 2.686 279.236 o
-8 9 -1 0.118 4.667 2.342 379.302 o
-8 9 0 6.009 6.557 2.268 384.387 o
-8 9 1 1217.750 1200.750 13.152 3.592 o
-8 9 2 460.066 474.935 12.372 9.180 o
-8 9 3 198.660 187.684 5.540 41.758 o
-8 9 4 37.098 41.078 3.262 160.844 o
-8 9 5 1135.290 1090.080 13.026 3.993 o
-8 9 6 1090.320 1062.350 15.039 3.753 o
-8 9 7 4.269 5.292 2.146 434.132 o
-8 9 8 31.030 35.057 3.511 146.942 o
-8 9 9 9.592 9.844 2.726 264.403 o
-8 9 10 500.949 495.501 10.578 10.633 o
-8 9 11 249.367 261.437 7.249 25.799 o
-8 9 12 161.479 160.736 6.123 40.132 o
-8 9 13 210.740 209.846 6.373 33.615 o
-8 9 14 4.685 4.958 1.925 531.250 o
-8 9 15 13.632 14.607 2.154 386.517 o
-8 9 16 24.881 24.759 2.610 253.238 o
-8 9 17 0.220 0.010 1.597 825.977 o
-8 9 18 8.124 8.920 1.537 741.899 o
-8 9 19 38.632 39.954 3.636 134.067 o
-8 10 -7 84.082 91.478 5.088 65.034 o
-8 10 -6 9.816 11.167 3.001 220.135 o
-8 10 -5 91.241 97.108 5.675 53.544 o
-8 10 -4 306.912 312.698 9.307 16.712 o
-8 10 -3 336.659 339.876 7.887 19.551 o
-8 10 -2 0.449 6.549 2.838 258.002 o
-8 10 -1 2330.400 2321.150 25.637 1.022 o
-8 10 0 121.851 129.151 5.182 56.413 o
-8 10 1 57.858 52.553 3.638 123.447 o
-8 10 2 64.431 70.569 4.245 92.743 o
-8 10 3 169.091 167.372 5.975 40.765 o
-8 10 4 1359.340 1322.370 15.915 2.789 o
-8 10 5 996.373 981.653 14.485 4.245 o
-8 10 6 182.305 179.270 8.242 24.624 o
-8 10 7 144.426 132.480 5.982 43.748 o
-8 10 8 102.166 109.108 5.619 52.839 o
-8 10 9 48.259 43.090 3.747 123.225 o
-8 10 10 364.408 360.733 8.976 15.999 o
-8 10 11 317.945 309.877 7.782 20.776 o
-8 10 12 0.910 1.730 2.279 402.072 o
-8 10 13 295.926 292.088 6.854 25.158 o
-8 10 14 16.617 13.438 2.371 322.662 o
-8 10 15 67.647 68.275 3.584 119.177 o
-8 10 16 224.373 223.500 5.894 35.720 o
-8 10 17 21.041 24.055 2.071 374.807 o
-8 10 18 51.864 52.317 2.510 214.490 o
-8 11 -7 135.707 135.664 5.660 48.055 o
-8 11 -6 190.644 194.816 6.839 31.903 o
-8 11 -5 306.140 321.229 8.103 19.942 o
-8 11 -4 6.078 6.349 2.770 263.433 o
-8 11 -3 16.479 15.022 2.709 254.938 o
-8 11 -2 1265.130 1214.990 15.636 3.094 o
-8 11 -1 43.346 46.692 4.065 108.528 o
-8 11 0 1.887 8.871 3.289 191.252 o
-8 11 1 545.365 543.191 11.463 9.108 o
-8 11 2 120.467 120.017 5.894 47.072 o
-8 11 3 0.724 -1.591 2.764 275.780 o
-8 11 4 448.238 462.767 11.888 9.820 o
-8 11 5 363.883 344.223 11.135 12.135 o
-8 11 6 3.989 5.665 2.596 302.147 o
-8 11 7 0.582 1.023 2.487 339.574 o
-8 11 8 38.825 40.573 3.824 122.925 o
-8 11 9 98.080 99.623 5.310 58.685 o
-8 11 10 264.729 261.859 7.621 23.666 o
-8 11 11 616.581 637.853 11.448 8.193 o
-8 11 12 53.401 52.440 3.732 120.340 o
-8 11 13 1.356 -1.341 2.244 415.770 o
-8 11 14 10.562 9.485 2.131 411.432 o
-8 11 15 30.741 25.615 2.662 237.199 o
-8 11 16 63.507 66.210 3.566 122.161 o
-8 11 17 22.208 19.938 1.785 469.965 o
-8 11 18 10.577 11.181 2.372 337.816 o
-8 12 -7 755.439 745.596 11.997 6.607 o
-8 12 -6 149.179 152.366 5.520 47.795 o
-8 12 -5 167.234 162.332 5.367 47.421 o
-8 12 -4 256.819 250.312 7.038 26.710 o
-8 12 -3 0.579 4.148 2.391 363.644 o
-8 12 -2 11.205 15.139 2.665 269.677 o
-8 12 -1 35.406 34.844 3.462 148.350 o
-8 12 0 110.124 112.813 5.551 52.913 o
-8 12 1 419.470 404.649 10.758 11.770 o
-8 12 2 0.032 0.096 2.578 318.039 o
-8 12 3 773.487 740.062 19.475 3.779 o
-8 12 4 363.021 375.241 11.835 10.981 o
-8 12 5 1906.670 1929.990 22.997 1.406 o
-8 12 6 414.034 412.942 10.057 12.826 o
-8 12 7 206.765 196.883 6.640 32.380 o
-8 12 8 980.887 1003.450 15.158 4.094 o
-8 12 9 24.409 27.724 3.394 161.350 o
-8 12 10 298.712 291.403 8.181 20.267 o
-8 12 11 21.312 21.428 2.814 229.223 o
-8 12 12 0.317 1.962 2.258 410.910 o
-8 12 13 363.140 372.514 7.968 18.261 o
-8 12 14 45.747 47.026 3.469 139.740 o
-8 12 15 248.551 254.808 6.511 29.647 o
-8 12 16 122.748 127.659 5.113 57.484 o
-8 12 17 259.317 247.716 4.817 39.911 o
-8 13 -7 3.191 4.226 2.440 343.522 o
-8 13 -6 5.633 6.976 2.575 303.002 o
-8 13 -5 78.597 76.740 5.011 68.367 o
-8 13 -4 654.427 644.331 11.461 7.884 o
-8 13 -3 93.952 93.482 4.317 81.394 o
-8 13 -2 1.336 3.240 2.266 403.146 o
-8 13 -1 274.795 286.147 7.142 24.876 o
-8 13 0 380.275 380.784 9.382 14.722 o
-8 13 1 21.606 19.953 2.775 235.348 o
-8 13 2 21.251 18.973 3.384 166.449 o
-8 13 3 164.348 166.959 8.014 26.445 o
-8 13 4 144.507 143.110 6.781 35.857 o
-8 13 5 114.221 126.270 6.920 36.564 o
-8 13 6 137.022 145.891 6.686 36.969 o
-8 13 7 77.101 78.403 4.722 75.328 o
-8 13 8 97.541 102.339 5.169 61.102 o
-8 13 9 320.468 319.599 9.111 16.884 o
-8 13 10 122.424 118.422 5.765 48.605 o
-8 13 11 498.611 492.071 10.691 10.548 o
-8 13 12 2059.760 2021.670 27.148 1.147 o
-8 13 13 265.616 271.147 8.315 20.920 o
-8 13 14 301.715 294.571 7.481 22.502 o
-8 13 15 5.074 7.145 1.998 489.004 o
-8 13 16 29.107 27.469 2.399 280.086 o
-8 13 17 47.506 39.506 3.951 113.670 o
-8 14 -7 3.907 7.181 2.266 389.988 o
-8 14 -6 262.067 252.035 6.438 29.447 o
-8 14 -5 0.453 3.462 2.245 412.753 o
-8 14 -4 131.772 137.401 5.067 56.540 o
-8 14 -3 64.889 71.330 3.952 103.437 o
-8 14 -2 262.222 259.052 7.417 24.642 o
-8 14 -1 615.604 620.203 11.511 8.219 o
-8 14 0 0.022 0.765 2.909 249.373 o
-8 14 1 138.739 127.079 6.125 42.820 o
-8 14 2 0.469 0.292 3.553 167.204 o
-8 14 3 314.168 307.356 9.223 16.837 o
-8 14 4 256.154 251.312 8.380 21.180 o
-8 14 5 13.879 11.973 3.334 177.729 o
-8 14 6 974.782 976.941 17.409 3.627 o
-8 14 7 289.589 280.839 7.830 21.834 o
-8 14 8 261.191 266.815 7.572 23.899 o
-8 14 9 264.175 259.256 7.386 24.704 o
-8 14 10 207.881 211.299 7.860 25.219 o
-8 14 11 43.129 51.447 4.462 91.999 o
-8 14 12 6.194 3.510 2.377 355.008 o
-8 14 13 97.887 97.838 5.013 64.299 o
-8 14 14 6.210 5.206 1.821 578.734 o
-8 14 15 167.395 165.383 4.489 58.595 o
-8 14 16 601.933 592.491 8.609 10.981 o
-8 15 -7 48.800 53.739 3.207 154.145 o
-8 15 -6 0.053 2.601 1.871 595.729 o
-8 15 -5 30.156 31.823 2.850 210.026 o
-8 15 -4 46.721 47.701 3.146 161.868 o
-8 15 -3 30.796 30.638 3.074 185.515 o
-8 15 -2 45.928 46.601 3.863 117.381 o
-8 15 -1 262.241 259.539 8.467 20.627 o
-8 15 0 194.423 195.252 6.664 32.882 o
-8 15 1 184.281 182.933 7.002 31.404 o
-8 15 2 3.641 4.128 2.525 320.845 o
-8 15 3 2.381 3.831 2.524 323.724 o
-8 15 4 83.262 77.265 4.934 69.408 o
-8 15 5 75.126 76.314 5.432 60.253 o
-8 15 6 0.495 1.854 2.767 274.268 o
-8 15 7 16.212 17.007 2.599 273.099 o
-8 15 8 13.659 13.172 2.733 255.675 o
-8 15 9 83.934 86.734 5.209 62.941 o
-8 15 10 49.325 43.152 3.998 110.326 o
-8 15 11 13.300 11.310 2.383 329.167 o
-8 15 12 211.366 211.417 6.135 35.197 o
-8 15 13 21.394 22.825 2.488 280.784 o
-8 15 14 70.007 67.605 3.083 145.581 o
-8 15 15 25.666 26.576 2.101 350.608 o
-8 16 -7 655.611 643.439 9.186 9.550 o
-8 16 -6 76.869 75.900 3.453 120.125 o
-8 16 -5 0.719 2.138 1.799 639.742 o
-8 16 -4 0.931 1.484 2.590 312.345 o
-8 16 -3 20.936 13.466 2.836 230.920 o
-8 16 -2 66.187 65.062 4.496 84.815 o
-8 16 -1 86.318 89.333 5.171 63.220 o
-8 16 0 2.811 6.376 2.356 365.783 o
-8 16 1 435.112 428.846 10.129 12.347 o
-8 16 2 336.758 342.917 8.930 16.792 o
-8 16 3 1243.690 1233.130 16.330 3.020 o
-8 16 4 209.254 206.042 6.534 32.719 o
-8 16 5 517.773 532.856 10.997 9.837 o
-8 16 6 0.418 -2.687 3.029 230.041 o
-8 16 7 140.705 139.942 6.209 41.383 o
-8 16 8 301.409 294.324 7.611 22.057 o
-8 16 9 295.513 290.225 7.340 23.293 o
-8 16 10 278.600 262.933 6.280 29.178 o
-8 16 11 203.111 203.666 5.843 38.214 o
-8 16 12 65.696 59.352 3.290 137.745 o
-8 16 13 94.453 94.061 3.441 109.896 o
-8 16 14 162.810 155.457 4.217 64.329 o
-8 17 -7 13.218 17.991 2.832 237.567 o
-8 17 -6 50.177 56.166 3.624 126.593 o
-8 17 -5 6.325 7.837 2.102 439.470 o
-8 17 -4 22.264 22.232 3.129 189.545 o
-8 17 -3 4.284 7.314 2.569 306.260 o
-8 17 -2 20.097 18.422 2.838 228.763 o
-8 17 -1 25.200 32.457 3.404 158.760 o
-8 17 0 145.885 153.273 6.370 39.081 o
-8 17 1 1295.780 1255.360 15.382 3.031 o
-8 17 2 174.418 172.807 6.341 37.023 o
-8 17 3 437.883 446.592 9.676 12.867 o
-8 17 4 35.032 46.048 4.194 105.108 o
-8 17 5 260.850 280.216 8.305 20.962 o
-8 17 6 64.928 67.162 4.073 99.314 o
-8 17 7 53.026 51.963 3.282 146.989 o
-8 17 8 32.425 31.593 2.659 231.913 o
-8 17 9 76.962 83.695 4.439 82.476 o
-8 17 10 78.171 83.874 3.763 104.843 o
-8 17 11 34.296 31.574 2.290 286.482 o
-8 17 12 221.336 208.568 5.015 43.613 o
-8 17 13 11.165 6.872 2.496 311.067 o
-8 18 -6 72.466 78.117 5.578 57.781 o
-8 18 -5 0.205 4.802 2.089 473.996 o
-8 18 -4 72.637 66.304 3.861 105.524 o
-8 18 -3 25.113 27.393 2.833 219.452 o
-8 18 -2 76.964 80.239 4.250 88.519 o
-8 18 -1 99.635 104.409 5.005 63.770 o
-8 18 0 165.758 161.577 5.445 46.719 o
-8 18 1 430.651 419.528 8.593 15.003 o
-8 18 2 579.804 581.156 11.024 9.046 o
-8 18 3 138.983 145.710 5.641 47.554 o
-8 18 4 76.571 76.073 4.014 97.073 o
-8 18 5 3.542 5.259 2.377 359.449 o
-8 18 6 107.678 113.478 5.039 61.499 o
-8 18 7 41.660 44.249 2.761 202.552 o
-8 18 8 47.547 51.304 3.409 141.702 o
-8 18 9 825.056 806.794 11.116 6.442 o
-8 18 10 256.514 237.882 5.356 36.736 o
-8 18 11 32.164 26.316 2.245 304.257 o
-8 19 -4 243.610 239.212 9.050 19.334 o
-8 19 -3 197.915 191.190 5.964 38.022 o
-8 19 -2 28.953 29.109 4.378 100.711 o
-8 19 -1 27.661 35.268 3.323 163.220 o
-8 19 0 12.672 13.081 2.585 284.206 o
-8 19 1 5.642 7.695 2.198 407.143 o
-8 19 2 73.274 71.178 4.016 98.610 o
-8 19 3 0.010 1.714 1.836 620.997 o
-8 19 4 39.238 36.221 3.032 180.939 o
-8 19 5 32.830 32.465 2.819 210.654 o
-8 19 6 376.404 354.672 7.526 19.293 o
-8 19 7 0.529 1.536 1.631 781.046 o
-8 19 8 2.214 2.506 1.835 604.432 o
-8 19 9 0.010 -0.967 1.959 550.774 o
-8 20 -1 8.606 12.973 3.187 196.757 o
-8 20 0 183.996 180.135 11.385 14.310 o
-8 20 1 94.833 84.587 4.042 90.179 o
-8 20 2 1.594 -0.539 1.762 667.964 o
-8 20 3 68.011 59.693 5.035 70.441 o
-8 20 4 121.181 128.366 7.225 33.700 o
-8 20 5 258.066 245.753 9.457 17.777 o
-8 20 6 346.612 338.965 8.516 17.643 o
-7 0 -5 902.714 878.329 18.903 3.543 o
-7 0 -3 429.481 439.241 15.584 6.789 o
-7 0 -1 281.837 286.005 12.126 11.624 o
-7 0 1 12370.700 12230.100 126.463 0.040 o
-7 0 3 2097.420 2071.400 96.509 0.202 o
-7 0 5 124.885 115.747 8.212 27.183 o
-7 0 7 0.198 2.444 4.922 87.102 o
-7 0 9 44.624 53.061 12.313 13.660 o
-7 0 11 237.112 214.708 13.404 10.313 o
-7 0 13 3469.020 3460.520 56.357 0.340 o
-7 0 15 129.437 129.151 7.000 35.118 o
-7 0 17 10.925 16.397 3.367 174.924 o
-7 0 19 287.870 292.816 9.515 16.700 o
-7 0 21 714.111 740.891 16.496 4.845 o
-7 1 -6 207.891 199.903 7.476 27.328 o
-7 1 -5 7.192 6.974 2.260 383.028 o
-7 1 -4 1865.230 1817.150 20.352 1.593 o
-7 1 -3 1244.570 1237.320 18.329 2.743 o
-7 1 -2 2879.040 2804.770 31.473 0.687 o
-7 1 -1 1555.560 1532.340 22.842 1.799 o
-7 1 0 1754.500 1726.020 28.398 1.301 o
-7 1 1 864.572 879.741 15.728 4.450 o
-7 1 2 765.589 745.605 13.919 5.675 o
-7 1 3 499.286 497.492 13.408 7.931 o
-7 1 4 142.598 142.834 7.312 31.898 o
-7 1 5 0.706 2.563 2.543 323.232 o
-7 1 6 37.949 40.995 4.349 98.541 o
-7 1 7 15.823 15.587 5.056 79.782 o
-7 1 8 80.403 87.600 5.954 50.691 o
-7 1 9 765.521 736.675 19.607 3.762 o
-7 1 10 284.914 278.401 10.594 14.383 o
-7 1 11 141.032 134.750 7.700 29.510 o
-7 1 12 508.789 475.459 14.095 7.414 o
-7 1 13 805.272 841.956 12.266 5.965 o
-7 1 14 326.597 333.703 8.756 17.513 o
-7 1 15 695.637 725.091 11.378 7.372 o
-7 1 16 531.213 537.531 9.351 11.449 o
-7 1 17 926.456 925.027 11.237 5.548 o
-7 1 18 176.790 176.795 5.124 48.532 o
-7 1 19 83.785 86.110 3.921 96.963 o
-7 1 20 64.652 66.251 3.522 123.891 o
-7 1 21 67.552 77.616 4.635 79.353 o
-7 1 22 7.742 5.372 2.293 373.748 o
-7 2 -6 1631.760 1592.770 23.355 1.683 o
-7 2 -5 96.130 94.863 4.738 70.509 o
-7 2 -4 3412.940 3377.440 27.831 0.571 o
-7 2 -3 85.076 82.616 7.673 32.389 o
-7 2 -2 3.700 2.203 3.245 197.345 o
-7 2 -1 449.713 453.684 12.602 9.104 o
-7 2 0 894.002 869.641 15.056 4.576 o
-7 2 1 576.813 544.911 13.881 7.041 o
-7 2 2 2019.780 1986.200 22.819 1.331 o
-7 2 3 142.342 139.946 6.315 40.227 o
-7 2 4 28.488 28.061 3.834 128.288 o
-7 2 5 11.541 9.425 2.798 249.834 o
-7 2 6 11.726 7.368 2.875 238.510 o
-7 2 7 33.243 36.455 5.418 66.996 o
-7 2 8 635.451 619.649 14.909 6.014 o
-7 2 9 27.804 25.964 3.797 131.206 o
-7 2 10 1307.370 1229.310 21.898 2.250 o
-7 2 11 1398.690 1338.180 27.864 1.622 o
-7 2 12 36.923 35.829 5.853 57.727 o
-7 2 13 0.269 2.587 2.384 368.305 o
-7 2 14 197.667 210.165 6.392 34.202 o
-7 2 15 10.454 10.303 2.423 326.334 o
-7 2 16 111.444 125.407 4.811 64.373 o
-7 2 17 354.656 370.024 7.540 19.640 o
-7 2 18 322.628 338.256 6.867 23.240 o
-7 2 19 0.943 0.689 1.897 580.070 o
-7 2 20 11.531 11.273 2.011 448.432 o
-7 2 21 23.105 22.987 2.272 321.179 o
-7 2 22 215.960 207.157 9.326 19.282 o
-7 3 -6 2580.450 2522.760 37.612 0.680 o
-7 3 -5 128.913 138.421 10.006 18.939 o
-7 3 -4 59.783 56.288 4.592 83.945 o
-7 3 -3 802.222 779.200 14.638 5.179 o
-7 3 -2 3022.140 3032.710 43.653 0.498 o
-7 3 -1 70.979 70.753 4.707 77.395 o
-7 3 0 650.106 638.872 17.895 4.644 o
-7 3 1 25.942 25.708 3.052 193.541 o
-7 3 2 428.154 420.625 12.488 9.495 o
-7 3 3 1499.490 1493.360 23.434 1.817 o
-7 3 4 185.127 176.423 8.413 23.797 o
-7 3 5 52.251 45.842 4.093 104.878 o
-7 3 6 625.674 605.758 12.250 7.676 o
-7 3 7 3.820 4.241 2.653 291.059 o
-7 3 8 10.573 17.048 4.758 90.386 o
-7 3 9 1002.280 998.862 26.199 2.158 o
-7 3 10 101.221 103.579 6.905 37.855 o
-7 3 11 90.089 91.259 6.577 42.061 o
-7 3 12 1301.920 1298.790 28.170 1.669 o
-7 3 13 286.643 286.487 6.569 26.878 o
-7 3 14 1133.290 1149.220 15.706 3.425 o
-7 3 15 192.229 182.420 5.883 39.402 o
-7 3 16 29.330 38.379 3.206 171.385 o
-7 3 17 165.338 187.543 5.456 45.452 o
-7 3 18 0.113 3.039 2.075 484.360 o
-7 3 19 18.080 23.057 2.492 285.289 o
-7 3 20 13.259 15.931 2.117 397.146 o
-7 3 21 14.818 15.096 2.196 370.137 o
-7 3 22 168.725 151.097 6.138 39.827 o
-7 4 -6 3.615 8.494 3.533 165.416 o
-7 4 -5 15.204 20.538 4.312 107.814 o
-7 4 -4 5.376 6.886 2.666 284.082 o
-7 4 -3 1028.650 1013.800 17.310 3.495 o
-7 4 -2 3039.840 3048.830 33.818 0.603 o
-7 4 -1 879.329 882.898 18.183 3.752 o
-7 4 0 324.671 319.790 10.956 12.985 o
-7 4 1 64.697 70.491 5.676 57.143 o
-7 4 2 341.632 335.998 11.441 11.927 o
-7 4 3 1132.050 1072.830 26.137 2.036 o
-7 4 4 1763.740 1768.940 25.941 1.401 o
-7 4 5 818.572 794.737 15.430 4.816 o
-7 4 6 566.273 550.113 13.822 7.120 o
-7 4 7 497.117 483.071 15.120 6.742 o
-7 4 8 758.120 756.485 19.295 3.840 o
-7 4 9 1079.710 1055.680 20.214 2.855 o
-7 4 10 1606.420 1557.270 24.928 1.615 o
-7 4 11 0.428 0.433 2.822 264.662 o
-7 4 12 567.471 546.180 19.821 4.241 o
-7 4 13 812.462 827.516 10.979 6.515 o
-7 4 14 1212.280 1232.230 14.379 3.374 o
-7 4 15 31.046 26.437 3.093 185.014 o
-7 4 16 29.817 33.727 3.053 187.177 o
-7 4 17 183.819 196.058 6.046 38.130 o
-7 4 18 285.717 288.403 6.516 27.115 o
-7 4 19 146.022 150.884 4.775 58.333 o
-7 4 20 0.527 -0.254 1.895 585.640 o
-7 4 21 193.274 193.826 6.358 35.161 o
-7 5 -6 506.018 469.532 18.929 4.765 o
-7 5 -5 1067.790 1033.660 22.103 2.604 o
-7 5 -4 1153.020 1146.710 34.579 1.344 o
-7 5 -3 91.277 87.700 7.564 32.939 o
-7 5 -2 1174.160 1148.740 21.256 2.521 o
-7 5 -1 0.265 1.925 2.996 234.362 o
-7 5 0 19.942 12.213 4.280 109.210 o
-7 5 1 247.366 234.725 8.512 21.125 o
-7 5 2 132.965 137.841 6.703 37.247 o
-7 5 3 2246.440 2270.700 26.080 1.052 o
-7 5 4 106.181 101.084 5.908 48.784 o
-7 5 5 874.663 851.713 14.883 4.719 o
-7 5 6 0.019 0.168 2.812 267.336 o
-7 5 7 111.604 107.158 6.737 38.841 o
-7 5 8 0.860 0.337 3.384 184.054 o
-7 5 9 22.864 27.090 4.756 87.658 o
-7 5 10 101.901 108.675 7.277 34.460 o
-7 5 11 372.697 370.800 12.595 9.962 o
-7 5 12 357.006 358.892 7.553 19.691 o
-7 5 13 341.288 348.615 6.957 22.106 o
-7 5 14 13.838 15.399 2.733 254.109 o
-7 5 15 39.476 41.563 3.379 150.491 o
-7 5 16 89.264 93.712 4.588 75.274 o
-7 5 17 13.117 16.767 2.628 272.560 o
-7 5 18 164.467 169.461 4.566 57.615 o
-7 5 19 203.543 207.440 5.028 45.269 o
-7 5 20 25.725 22.592 2.202 331.524 o
-7 5 21 21.352 20.894 2.970 209.040 o
-7 6 -6 115.392 112.190 9.839 19.892 o
-7 6 -5 185.263 213.613 13.092 11.055 o
-7 6 -4 4.155 9.894 3.361 181.588 o
-7 6 -3 223.003 213.973 10.238 16.440 o
-7 6 -2 1713.980 1685.060 32.225 1.161 o
-7 6 -1 251.024 248.003 11.511 13.107 o
-7 6 0 309.290 311.070 9.992 15.109 o
-7 6 1 11.300 11.122 2.944 226.731 o
-7 6 2 81.731 90.133 5.593 56.066 o
-7 6 3 1099.530 1047.250 21.053 2.707 o
-7 6 4 34.761 38.937 4.162 107.568 o
-7 6 5 1755.740 1698.170 28.162 1.318 o
-7 6 6 63.371 65.423 5.655 57.861 o
-7 6 7 380.098 356.924 15.905 6.895 o
-7 6 8 702.682 676.709 18.798 4.177 o
-7 6 9 1491.480 1467.210 27.944 1.527 o
-7 6 10 336.124 350.721 14.064 8.651 o
-7 6 11 1158.120 1105.220 26.486 1.970 o
-7 6 12 184.651 180.554 5.527 43.344 o
-7 6 13 208.784 210.774 6.160 35.192 o
-7 6 14 856.472 880.192 12.747 5.453 o
-7 6 15 1400.580 1413.950 16.641 2.569 o
-7 6 16 337.297 345.614 7.352 21.038 o
-7 6 17 19.598 25.782 2.782 233.201 o
-7 6 18 132.895 128.684 4.161 73.451 o
-7 6 19 64.522 66.639 3.174 143.415 o
-7 6 20 59.082 58.081 3.176 148.880 o
-7 6 21 59.260 59.212 5.784 56.230 o
-7 7 -6 656.133 609.066 22.162 3.388 o
-7 7 -5 380.468 375.734 17.223 6.009 o
-7 7 -4 1377.060 1379.880 28.038 1.611 o
-7 7 -3 139.019 155.331 10.877 16.098 o
-7 7 -2 99.097 116.269 10.283 18.514 o
-7 7 -1 138.706 144.618 8.495 24.952 o
-7 7 0 640.428 630.614 14.366 6.252 o
-7 7 1 1117.000 1110.600 16.738 3.320 o
-7 7 2 1.988 0.515 2.826 262.074 o
-7 7 3 963.162 966.408 17.340 3.679 o
-7 7 4 0.278 2.263 2.550 322.483 o
-7 7 5 168.641 159.062 8.202 25.468 o
-7 7 6 71.630 74.265 5.916 52.458 o
-7 7 7 10.655 12.568 3.393 173.671 o
-7 7 8 15.633 12.460 3.775 139.889 o
-7 7 9 429.821 439.535 15.715 6.699 o
-7 7 10 505.639 496.533 16.815 5.704 o
-7 7 11 237.538 248.102 6.330 31.399 o
-7 7 12 2.925 3.200 2.320 380.700 o
-7 7 13 2.217 1.862 2.852 256.179 o
-7 7 14 323.223 319.263 8.181 19.308 o
-7 7 15 5.269 9.293 2.550 307.202 o
-7 7 16 1163.790 1160.790 12.941 3.826 o
-7 7 17 256.520 265.632 6.128 31.066 o
-7 7 18 841.649 835.157 10.648 6.461 o
-7 7 19 4.514 6.303 1.899 542.378 o
-7 7 20 0.104 0.731 1.726 705.318 o
-7 7 21 15.603 14.696 2.633 269.438 o
-7 8 -6 1.389 3.045 2.719 281.924 o
-7 8 -5 254.635 232.260 13.956 9.478 o
-7 8 -4 72.265 76.535 8.432 27.636 o
-7 8 -3 336.578 339.715 21.851 4.040 o
-7 8 -2 96.631 105.801 7.720 31.309 o
-7 8 -1 877.887 871.665 23.041 2.777 o
-7 8 0 293.341 318.724 12.451 10.927 o
-7 8 1 2.123 3.780 2.505 329.078 o
-7 8 2 974.773 971.019 16.004 3.952 o
-7 8 3 1881.730 1836.730 25.315 1.347 o
-7 8 4 141.929 139.172 6.637 37.318 o
-7 8 5 1122.800 1062.920 22.178 2.513 o
-7 8 6 230.050 224.646 9.871 17.250 o
-7 8 7 1518.960 1472.140 24.725 1.718 o
-7 8 8 31.470 35.190 5.092 75.474 o
-7 8 9 600.807 580.278 18.291 4.685 o
-7 8 10 97.075 97.792 4.764 69.556 o
-7 8 11 361.593 356.298 8.255 17.773 o
-7 8 12 134.245 140.405 5.958 44.475 o
-7 8 13 401.477 421.422 11.615 10.721 o
-7 8 14 5.372 4.783 2.850 251.179 o
-7 8 15 70.248 70.303 3.950 102.099 o
-7 8 16 83.888 84.615 4.078 91.827 o
-7 8 17 4.409 3.340 2.128 444.309 o
-7 8 18 181.690 183.623 4.696 52.667 o
-7 8 19 101.961 95.348 3.520 103.931 o
-7 8 20 2.819 6.913 1.850 577.362 o
-7 9 -6 81.825 79.444 5.029 67.366 o
-7 9 -5 1407.430 1360.910 18.108 2.446 o
-7 9 -4 4.572 1.565 4.252 115.669 o
-7 9 -3 304.504 285.883 15.658 7.473 o
-7 9 -2 550.351 507.853 20.393 4.114 o
-7 9 -1 2289.080 2269.470 46.276 0.604 o
-7 9 0 273.797 261.351 11.489 12.868 o
-7 9 1 732.155 760.408 18.789 4.029 o
-7 9 2 35.794 38.445 4.413 96.761 o
-7 9 3 9.748 8.107 4.134 119.944 o
-7 9 4 1036.970 1029.300 31.555 1.618 o
-7 9 5 0.896 5.117 3.848 141.567 o
-7 9 6 57.274 62.926 5.812 55.758 o
-7 9 7 3.809 9.581 4.575 99.457 o
-7 9 8 351.626 326.698 12.191 10.801 o
-7 9 9 86.384 85.409 5.669 54.619 o
-7 9 10 651.010 642.820 11.489 7.895 o
-7 9 11 120.048 122.565 5.613 50.649 o
-7 9 12 868.757 875.742 14.000 4.982 o
-7 9 13 19.997 21.574 3.331 171.254 o
-7 9 14 137.009 126.830 5.302 53.083 o
-7 9 15 212.272 212.210 6.440 33.013 o
-7 9 16 6.686 10.974 2.938 232.314 o
-7 9 17 302.134 301.859 10.143 14.952 o
-7 9 18 40.992 43.562 2.486 236.468 o
-7 9 19 0.231 0.725 1.470 968.490 o
-7 9 20 147.931 135.703 5.179 53.145 o
-7 10 -6 8.780 13.470 3.764 143.102 o
-7 10 -5 70.278 75.266 4.551 81.400 o
-7 10 -4 0.036 3.000 2.219 424.647 o
-7 10 -3 624.105 586.204 24.118 3.002 o
-7 10 -2 31.947 23.073 5.340 69.704 o
-7 10 -1 408.907 422.678 14.860 7.433 o
-7 10 0 148.587 157.740 9.127 21.744 o
-7 10 1 74.980 79.449 8.496 27.159 o
-7 10 2 50.878 47.377 5.411 64.752 o
-7 10 3 145.590 141.826 11.110 15.495 o
-7 10 4 65.738 71.857 8.779 25.798 o
-7 10 5 361.327 355.947 17.938 5.676 o
-7 10 6 1073.120 1049.200 30.713 1.663 o
-7 10 7 90.967 84.001 8.044 29.555 o
-7 10 8 810.081 832.842 12.432 5.896 o
-7 10 9 68.819 69.151 4.037 99.311 o
-7 10 10 552.059 561.444 13.236 7.571 o
-7 10 11 38.361 40.687 3.742 127.706 o
-7 10 12 438.654 435.570 8.800 14.354 o
-7 10 13 23.268 28.217 4.048 117.916 o
-7 10 14 36.404 31.397 2.928 195.663 o
-7 10 15 28.971 31.679 3.161 177.982 o
-7 10 16 36.128 42.361 3.306 157.570 o
-7 10 17 154.521 154.838 5.541 46.950 o
-7 10 18 89.316 89.316 4.276 83.952 o
-7 10 19 57.082 58.764 3.673 120.730 o
-7 10 20 129.885 126.036 9.090 22.555 o
-7 11 -6 343.824 351.761 8.739 17.022 o
-7 11 -5 159.294 154.555 6.037 41.319 o
-7 11 -4 315.090 312.966 7.779 20.825 o
-7 11 -3 12.186 14.267 2.406 322.738 o
-7 11 -2 46.974 45.167 3.477 139.107 o
-7 11 -1 289.072 264.209 10.882 13.837 o
-7 11 0 822.287 800.673 25.943 2.414 o
-7 11 1 36.301 39.776 7.185 39.112 o
-7 11 2 46.474 44.039 5.251 69.032 o
-7 11 3 1043.320 975.893 30.749 1.692 o
-7 11 4 494.636 488.919 21.036 4.008 o
-7 11 5 1595.180 1568.090 37.678 1.005 o
-7 11 6 121.304 130.197 5.773 48.107 o
-7 11 7 259.032 255.477 7.031 26.553 o
-7 11 8 34.877 38.484 3.322 158.162 o
-7 11 9 8.564 13.107 2.766 256.630 o
-7 11 10 1754.120 1764.340 19.554 1.745 o
-7 11 11 38.454 43.814 3.881 119.419 o
-7 11 12 190.834 189.256 6.221 36.492 o
-7 11 13 615.440 628.645 12.244 7.672 o
-7 11 14 1.901 4.817 3.019 227.926 o
-7 11 15 2.124 4.521 2.330 378.093 o
-7 11 16 55.363 58.149 3.684 120.987 o
-7 11 17 561.350 522.976 9.036 11.514 o
-7 11 18 31.864 29.918 2.137 322.781 o
-7 11 19 7.098 10.456 2.242 384.256 o
-7 12 -6 75.854 82.007 4.575 79.079 o
-7 12 -5 615.486 623.766 10.826 8.725 o
-7 12 -4 870.773 867.017 12.731 5.425 o
-7 12 -3 247.463 238.360 7.288 26.116 o
-7 12 -2 1413.200 1413.190 16.884 2.526 o
-7 12 -1 109.691 124.927 5.371 55.057 o
-7 12 0 1.702 2.551 2.555 318.411 o
-7 12 1 81.000 82.621 4.593 77.607 o
-7 12 2 0.075 1.285 2.365 376.291 o
-7 12 3 48.461 46.377 3.891 115.184 o
-7 12 4 800.775 812.710 14.369 5.223 o
-7 12 5 39.430 37.283 3.429 148.032 o
-7 12 6 282.340 276.038 7.451 23.541 o
-7 12 7 129.658 138.526 6.347 40.752 o
-7 12 8 667.678 676.011 13.191 6.649 o
-7 12 9 135.550 140.796 5.959 44.354 o
-7 12 10 399.196 402.370 9.554 13.944 o
-7 12 11 630.569 627.401 12.312 7.533 o
-7 12 12 304.705 313.471 8.698 18.338 o
-7 12 13 720.024 730.288 13.895 5.914 o
-7 12 14 14.735 17.731 3.132 196.665 o
-7 12 15 59.925 62.449 4.014 103.690 o
-7 12 16 0.010 -1.820 2.094 482.300 o
-7 12 17 67.308 68.592 3.200 139.789 o
-7 12 18 220.094 213.824 5.008 43.541 o
-7 13 -6 25.604 26.827 2.881 213.132 o
-7 13 -5 1526.670 1453.730 16.072 2.412 o
-7 13 -4 6.770 10.245 2.486 318.477 o
-7 13 -3 369.897 375.794 8.475 16.860 o
-7 13 -2 199.455 208.780 7.786 25.883 o
-7 13 -1 15.330 13.871 3.416 168.406 o
-7 13 0 98.075 109.599 6.800 38.859 o
-7 13 1 44.894 40.306 4.460 92.869 o
-7 13 2 914.221 916.696 20.137 3.228 o
-7 13 3 856.003 851.932 17.734 3.950 o
-7 13 4 2404.750 2362.790 32.479 0.832 o
-7 13 5 12.656 18.127 3.551 156.982 o
-7 13 6 618.856 614.561 13.139 7.108 o
-7 13 7 302.555 311.336 9.470 16.403 o
-7 13 8 412.121 430.628 11.334 10.937 o
-7 13 9 551.689 541.823 12.811 7.948 o
-7 13 10 762.704 753.212 14.817 5.304 o
-7 13 11 90.556 91.093 6.798 39.710 o
-7 13 12 12.555 10.639 3.320 180.334 o
-7 13 13 113.812 118.109 6.397 41.849 o
-7 13 14 16.250 16.610 3.292 178.868 o
-7 13 15 200.998 211.195 6.288 34.724 o
-7 13 16 238.552 242.787 6.643 29.687 o
-7 13 17 9.549 12.162 1.636 643.338 o
-7 13 18 68.280 68.079 3.270 135.366 o
-7 14 -6 54.472 55.404 4.010 106.464 o
-7 14 -5 865.665 835.175 12.562 5.579 o
-7 14 -4 102.574 106.971 4.951 64.257 o
-7 14 -3 754.802 767.666 11.668 6.711 o
-7 14 -2 366.494 359.468 11.116 12.057 o
-7 14 -1 80.428 84.415 5.038 67.013 o
-7 14 0 471.014 470.565 11.738 9.759 o
-7 14 1 47.686 57.629 5.123 71.154 o
-7 14 2 24.999 19.304 3.872 128.821 o
-7 14 3 187.852 179.673 8.300 24.199 o
-7 14 4 88.971 97.543 6.371 44.296 o
-7 14 5 20.966 16.250 3.515 156.226 o
-7 14 6 0.001 2.170 3.616 161.215 o
-7 14 7 103.005 108.651 5.988 47.679 o
-7 14 8 304.042 313.504 13.265 9.811 o
-7 14 9 146.049 159.150 7.103 32.910 o
-7 14 10 446.301 447.177 14.290 7.648 o
-7 14 11 487.258 502.971 13.957 7.556 o
-7 14 12 1.262 4.422 3.708 152.308 o
-7 14 13 180.511 197.772 9.620 19.014 o
-7 14 14 54.816 54.614 4.911 75.803 o
-7 14 15 41.147 40.018 3.214 162.552 o
-7 14 16 151.758 150.235 4.545 61.181 o
-7 14 17 413.235 392.458 5.925 21.803 o
-7 15 -6 76.947 76.179 4.393 84.603 o
-7 15 -5 11.482 11.942 2.446 317.100 o
-7 15 -4 250.567 247.916 7.368 25.459 o
-7 15 -3 247.896 254.690 9.179 18.695 o
-7 15 -2 744.288 756.850 14.243 5.602 o
-7 15 -1 13.486 11.093 2.604 280.772 o
-7 15 0 124.009 126.776 5.535 51.144 o
-7 15 1 228.843 239.844 7.793 24.426 o
-7 15 2 360.528 359.095 11.266 11.892 o
-7 15 3 148.127 146.987 7.411 30.923 o
-7 15 4 370.752 372.777 11.419 11.500 o
-7 15 5 117.571 129.405 7.140 34.498 o
-7 15 6 104.999 109.293 7.447 32.984 o
-7 15 7 0.575 2.628 3.114 216.527 o
-7 15 8 727.124 731.114 14.134 5.774 o
-7 15 9 1299.600 1243.460 19.512 2.515 o
-7 15 10 10.035 6.061 3.675 150.885 o
-7 15 11 3.053 1.612 2.896 247.881 o
-7 15 12 11.269 12.749 3.681 148.433 o
-7 15 13 268.925 260.907 9.170 18.258 o
-7 15 14 181.795 184.105 6.558 34.583 o
-7 15 15 144.145 142.819 4.878 57.549 o
-7 15 16 3.522 5.421 1.624 735.758 o
-7 16 -6 27.854 30.989 3.256 170.230 o
-7 16 -5 507.655 502.131 11.551 9.510 o
-7 16 -4 321.439 314.586 7.993 19.966 o
-7 16 -3 76.436 81.021 5.009 68.418 o
-7 16 -2 1675.990 1680.260 17.738 1.968 o
-7 16 -1 535.817 533.832 10.252 10.421 o
-7 16 0 460.244 467.194 10.557 11.245 o
-7 16 1 132.144 127.477 5.883 45.996 o
-7 16 2 298.745 274.342 9.947 15.635 o
-7 16 3 175.630 162.920 7.707 27.834 o
-7 16 4 97.216 101.908 5.840 50.390 o
-7 16 5 215.761 206.970 7.720 25.707 o
-7 16 6 654.393 644.077 14.342 6.174 o
-7 16 7 95.993 90.096 6.506 42.551 o
-7 16 8 337.493 330.512 9.219 16.217 o
-7 16 9 238.412 233.264 7.631 24.943 o
-7 16 10 113.986 117.248 5.789 49.063 o
-7 16 11 1.910 3.468 2.253 405.724 o
-7 16 12 0.435 2.344 2.652 298.165 o
-7 16 13 261.908 257.035 7.433 24.620 o
-7 16 14 292.947 298.702 6.287 27.588 o
-7 16 15 657.415 640.851 9.888 9.001 o
-7 17 -6 229.679 226.719 6.239 32.968 o
-7 17 -5 549.819 546.099 10.533 9.930 o
-7 17 -4 9.682 8.149 2.974 225.442 o
-7 17 -3 331.847 347.974 9.961 14.577 o
-7 17 -2 161.620 155.894 6.411 37.690 o
-7 17 -1 373.471 365.819 9.680 14.378 o
-7 17 0 1013.320 1009.170 16.565 3.687 o
-7 17 1 139.769 141.899 5.922 44.401 o
-7 17 2 284.282 288.079 8.934 18.365 o
-7 17 3 1093.620 1083.240 16.729 3.398 o
-7 17 4 155.579 150.630 7.236 31.750 o
-7 17 5 948.993 949.596 15.136 4.267 o
-7 17 6 204.773 208.460 7.224 28.656 o
-7 17 7 14.967 16.838 3.097 200.924 o
-7 17 8 405.822 416.640 9.541 13.759 o
-7 17 9 257.200 254.049 7.423 24.875 o
-7 17 10 47.257 50.836 4.212 100.635 o
-7 17 11 272.652 278.424 8.474 20.126 o
-7 17 12 278.059 276.550 6.695 26.890 o
-7 17 13 358.265 371.272 7.967 18.398 o
-7 17 14 23.040 20.563 1.903 424.325 o
-7 18 -6 16.927 10.582 2.265 351.596 o
-7 18 -5 27.773 29.485 2.947 202.108 o
-7 18 -4 27.526 22.490 3.393 161.145 o
-7 18 -3 3.664 5.195 3.095 215.400 o
-7 18 -2 28.493 25.564 3.213 175.545 o
-7 18 -1 83.435 87.314 4.795 71.821 o
-7 18 0 106.035 106.133 5.417 55.713 o
-7 18 1 115.578 122.776 5.391 54.250 o
-7 18 2 316.087 317.880 8.222 19.382 o
-7 18 3 5.707 7.185 2.466 328.419 o
-7 18 4 7.242 8.271 2.796 256.142 o
-7 18 5 478.493 471.345 10.083 11.616 o
-7 18 6 15.966 12.615 3.156 194.982 o
-7 18 7 78.733 75.885 4.288 87.430 o
-7 18 8 347.469 337.775 8.248 18.326 o
-7 18 9 144.658 145.713 6.398 39.127 o
-7 18 10 1.005 3.148 1.844 604.535 o
-7 18 11 22.242 18.323 2.285 325.331 o
-7 18 12 362.641 348.560 6.196 23.813 o
-7 18 13 35.059 30.882 1.873 373.262 o
-7 19 -6 43.176 48.388 2.891 186.186 o
-7 19 -5 76.216 80.441 3.465 118.874 o
-7 19 -4 211.613 221.223 7.457 26.910 o
-7 19 -3 13.450 20.737 3.977 126.141 o
-7 19 -2 26.840 31.120 3.816 129.449 o
-7 19 -1 287.925 295.650 7.784 21.831 o
-7 19 0 73.503 82.085 4.545 80.324 o
-7 19 1 566.945 595.343 10.919 9.186 o
-7 19 2 4.492 4.252 2.258 395.351 o
-7 19 3 21.917 21.998 2.943 211.260 o
-7 19 4 75.530 75.343 4.284 88.342 o
-7 19 5 20.684 23.739 2.947 211.147 o
-7 19 6 9.446 4.499 3.008 222.637 o
-7 19 7 0.070 3.737 2.491 336.727 o
-7 19 8 41.954 40.742 3.613 133.859 o
-7 19 9 444.334 444.292 8.164 15.289 o
-7 19 10 65.985 64.806 3.586 120.419 o
-7 19 11 30.809 25.579 1.998 363.044 o
-7 19 12 71.493 70.094 4.191 92.970 o
-7 20 -5 358.083 358.134 9.179 15.699 o
-7 20 -4 26.660 28.617 2.480 269.114 o
-7 20 -3 178.031 174.385 5.138 48.370 o
-7 20 -2 51.087 40.293 3.291 150.721 o
-7 20 -1 68.948 64.810 3.995 101.522 o
-7 20 0 192.683 191.277 7.877 25.922 o
-7 20 1 587.360 591.327 12.497 7.796 o
-7 20 2 7.446 8.313 2.724 268.832 o
-7 20 3 103.669 97.213 4.312 79.108 o
-7 20 4 9.585 7.856 2.809 251.315 o
-7 20 5 1412.760 1375.890 15.539 2.696 o
-7 20 6 66.080 62.542 3.736 113.719 o
-7 20 7 442.947 427.838 9.709 12.876 o
-7 20 8 44.375 39.554 2.972 181.285 o
-7 20 9 196.233 181.017 5.964 38.484 o
-7 20 10 12.411 9.759 3.517 162.038 o
-7 21 -3 138.027 135.236 6.865 35.675 o
-7 21 -2 9.580 7.534 3.432 171.927 o
-7 21 -1 18.245 14.710 2.368 318.670 o
-7 21 0 52.733 51.289 3.627 126.379 o
-7 21 1 189.669 179.109 6.310 36.167 o
-7 21 2 70.809 70.653 4.211 92.381 o
-7 21 3 96.079 87.612 5.361 58.695 o
-7 21 4 87.962 85.427 4.503 78.425 o
-7 21 5 21.152 18.748 2.908 218.070 o
-7 21 6 81.979 78.388 3.992 96.068 o
-7 21 7 67.217 63.842 4.189 94.860 o
-6 0 -4 839.594 836.223 16.514 4.350 o
-6 0 -2 1204.930 1154.180 22.808 2.296 o
-6 0 0 1.949 1.443 3.149 211.039 o
-6 0 2 956.314 955.249 20.088 3.140 o
-6 0 4 794.866 784.876 18.548 3.940 o
-6 0 6 88.402 71.147 6.710 41.241 o
-6 0 8 535.466 527.688 17.909 5.061 o
-6 0 10 1.312 3.119 3.663 156.298 o
-6 0 12 288.811 296.393 24.319 3.368 o
-6 0 14 2519.270 2464.390 72.004 0.311 o
-6 0 16 1137.160 1199.110 18.169 2.969 o
-6 0 18 175.907 188.986 7.764 27.079 o
-6 0 20 121.814 123.232 8.482 25.677 o
-6 0 22 117.190 116.015 5.457 53.452 o
-6 1 -5 326.774 327.563 7.626 20.768 o
-6 1 -4 516.963 511.505 9.198 11.993 o
-6 1 -3 9.466 5.977 2.086 437.389 o
-6 1 -2 338.840 328.802 8.469 18.044 o
-6 1 -1 450.247 433.563 9.517 13.027 o
-6 1 0 293.028 283.497 7.792 21.830 o
-6 1 1 2285.670 2180.510 21.310 1.188 o
-6 1 2 41.567 41.187 3.541 138.459 o
-6 1 3 5.597 5.570 3.394 178.581 o
-6 1 4 342.620 327.865 7.654 20.229 o
-6 1 5 334.123 330.240 7.995 19.432 o
-6 1 6 2443.140 2345.630 32.051 0.833 o
-6 1 7 283.998 279.989 9.100 17.983 o
-6 1 8 744.969 746.427 15.057 5.285 o
-6 1 9 357.496 342.779 10.632 13.034 o
-6 1 10 10.336 11.813 2.869 238.474 o
-6 1 11 57.561 58.686 7.513 34.954 o
-6 1 12 94.596 103.124 10.590 17.642 o
-6 1 13 286.269 286.355 17.436 6.229 o
-6 1 14 252.469 248.576 16.987 6.659 o
-6 1 15 100.736 107.145 4.249 80.301 o
-6 1 16 367.328 403.220 7.921 17.908 o
-6 1 17 141.764 146.776 4.713 60.189 o
-6 1 18 108.145 115.828 4.448 73.176 o
-6 1 19 48.550 49.628 3.012 170.783 o
-6 1 20 9.410 11.201 2.846 243.518 o
-6 1 21 1.124 -1.223 2.145 455.288 o
-6 1 22 7.276 7.150 1.604 706.726 o
-6 2 -5 600.412 580.423 10.107 9.660 o
-6 2 -4 207.302 202.873 5.959 37.042 o
-6 2 -3 1466.380 1443.720 16.617 2.454 o
-6 2 -2 42.999 43.893 3.355 149.624 o
-6 2 -1 1455.670 1403.270 17.082 2.453 o
-6 2 0 753.937 726.137 12.417 6.463 o
-6 2 1 1912.210 1837.200 19.734 1.580 o
-6 2 2 1196.920 1160.660 15.738 3.271 o
-6 2 3 4.345 4.129 1.826 590.710 o
-6 2 4 5.697 5.681 2.090 450.541 o
-6 2 5 43.124 41.531 3.304 153.978 o
-6 2 6 202.412 200.770 5.979 37.281 o
-6 2 7 27.288 31.371 3.694 136.911 o
-6 2 8 113.314 111.824 6.083 45.624 o
-6 2 9 20.416 23.194 3.538 152.953 o
-6 2 10 468.097 459.033 12.623 8.936 o
-6 2 11 170.772 155.894 7.742 27.912 o
-6 2 12 0.044 1.333 3.483 173.887 o
-6 2 13 865.640 853.500 29.688 1.913 o
-6 2 14 36.611 43.377 8.229 30.096 o
-6 2 15 4186.790 4275.540 26.824 0.410 o
-6 2 16 1.339 2.363 2.240 413.615 o
-6 2 17 26.400 28.492 2.748 228.637 o
-6 2 18 198.577 207.331 5.758 39.111 o
-6 2 19 326.993 339.164 7.109 22.246 o
-6 2 20 112.977 120.068 5.282 56.365 o
-6 2 21 20.883 15.814 2.487 287.648 o
-6 2 22 45.309 52.228 3.446 140.187 o
-6 3 -5 3928.240 3841.220 47.096 0.350 o
-6 3 -4 15.847 16.171 2.230 356.791 o
-6 3 -3 151.779 152.566 5.622 46.358 o
-6 3 -2 21.451 18.026 2.415 299.185 o
-6 3 -1 111.344 108.037 4.481 72.566 o
-6 3 0 2484.050 2403.000 29.246 0.873 o
-6 3 1 910.656 898.512 15.297 4.411 o
-6 3 2 90.044 90.070 4.333 82.129 o
-6 3 3 849.443 836.513 13.906 5.159 o
-6 3 4 196.815 195.308 6.358 34.916 o
-6 3 5 124.015 131.631 5.364 53.313 o
-6 3 6 168.602 161.226 5.545 45.379 o
-6 3 7 628.939 596.848 11.976 7.873 o
-6 3 8 283.084 272.799 9.420 17.200 o
-6 3 9 3717.970 3627.490 34.480 0.458 o
-6 3 10 1052.330 1035.650 18.983 3.117 o
-6 3 11 248.948 247.437 9.747 17.115 o
-6 3 12 4337.630 4169.910 51.379 0.293 o
-6 3 13 481.559 483.267 22.657 3.552 o
-6 3 14 504.439 531.750 24.309 3.100 o
-6 3 15 625.531 639.445 10.568 8.773 o
-6 3 16 25.506 28.684 3.017 196.556 o
-6 3 17 642.529 662.719 9.762 9.135 o
-6 3 18 100.838 109.487 5.043 62.567 o
-6 3 19 562.054 569.077 10.148 10.068 o
-6 3 20 31.035 38.922 3.035 186.022 o
-6 3 21 159.648 151.577 5.282 49.716 o
-6 3 22 345.568 329.507 8.256 18.445 o
-6 4 -5 515.704 498.251 15.020 6.697 o
-6 4 -4 51.883 56.813 3.809 116.223 o
-6 4 -3 416.261 421.938 10.304 12.364 o
-6 4 -2 3167.010 3117.440 30.105 0.616 o
-6 4 -1 630.509 612.406 8.997 10.153 o
-6 4 0 7629.190 7496.150 118.910 0.075 o
-6 4 1 240.465 228.218 7.488 25.613 o
-6 4 2 7696.570 7491.410 52.947 0.124 o
-6 4 3 94.255 88.668 4.497 77.094 o
-6 4 4 1932.850 1899.700 20.517 1.507 o
-6 4 5 0.617 1.122 2.017 514.442 o
-6 4 6 89.708 89.811 4.688 73.110 o
-6 4 7 317.173 298.098 8.721 18.172 o
-6 4 8 0.307 1.118 2.494 338.075 o
-6 4 9 357.964 347.942 10.953 12.467 o
-6 4 10 1762.890 1769.750 25.002 1.447 o
-6 4 11 2550.190 2478.030 50.739 0.500 o
-6 4 12 651.222 626.421 18.993 4.275 o
-6 4 13 341.225 320.141 18.825 5.292 o
-6 4 14 21.312 22.179 2.449 288.935 o
-6 4 15 1591.120 1623.350 17.018 2.143 o
-6 4 16 1762.180 1769.620 17.558 1.848 o
-6 4 17 53.327 58.768 3.954 108.710 o
-6 4 18 11.791 9.250 2.213 381.720 o
-6 4 19 136.824 142.620 4.716 61.144 o
-6 4 20 126.843 132.190 4.700 63.640 o
-6 4 21 0.320 1.659 2.022 511.997 o
-6 4 22 83.889 86.385 3.375 118.487 o
-6 5 -5 32.236 32.888 3.978 118.163 o
-6 5 -4 13.023 16.397 3.168 194.451 o
-6 5 -3 158.078 171.298 7.084 32.261 o
-6 5 -2 71.138 74.393 4.202 92.170 o
-6 5 -1 74.426 71.754 4.124 94.328 o
-6 5 0 7.053 12.645 2.637 282.902 o
-6 5 1 246.496 236.731 7.817 23.823 o
-6 5 2 443.270 441.985 10.645 11.457 o
-6 5 3 0.001 5.426 2.257 406.849 o
-6 5 4 1439.100 1431.170 17.781 2.389 o
-6 5 5 810.612 788.342 13.127 5.714 o
-6 5 6 437.483 432.420 11.604 10.362 o
-6 5 7 2092.890 2035.810 27.555 1.117 o
-6 5 8 870.926 837.632 15.073 4.695 o
-6 5 9 86.484 89.076 6.022 49.214 o
-6 5 10 78.713 84.331 6.135 48.392 o
-6 5 11 151.611 140.233 9.421 20.686 o
-6 5 12 338.625 351.260 14.574 8.150 o
-6 5 13 134.183 149.901 13.564 10.767 o
-6 5 14 43.553 48.515 3.093 168.033 o
-6 5 15 2170.540 2224.040 19.756 1.284 o
-6 5 16 277.340 281.066 7.532 23.307 o
-6 5 17 97.935 100.706 4.666 71.356 o
-6 5 18 1143.500 1161.500 16.327 3.285 o
-6 5 19 133.439 127.505 4.473 67.186 o
-6 5 20 59.061 64.446 3.222 144.121 o
-6 5 21 23.989 21.620 2.387 296.602 o
-6 5 22 2.106 1.611 1.667 732.234 o
-6 6 -5 1.555 3.908 3.916 136.742 o
-6 6 -4 826.728 841.830 14.460 5.041 o
-6 6 -3 66.707 64.598 4.913 73.227 o
-6 6 -2 960.184 969.436 14.594 4.345 o
-6 6 -1 1196.520 1200.920 15.934 3.200 o
-6 6 0 1079.340 1064.880 17.205 3.359 o
-6 6 1 255.038 238.952 8.147 22.227 o
-6 6 2 13.813 20.413 2.850 232.864 o
-6 6 3 64.603 61.410 4.078 99.985 o
-6 6 4 3352.060 3243.930 45.555 0.435 o
-6 6 5 681.983 696.131 12.681 6.800 o
-6 6 6 15.498 18.821 3.688 144.835 o
-6 6 7 673.566 647.231 17.976 4.547 o
-6 6 8 55.035 58.712 5.440 63.115 o
-6 6 9 1192.390 1210.160 20.972 2.497 o
-6 6 10 11.919 9.977 3.105 205.282 o
-6 6 11 182.103 174.859 10.579 16.312 o
-6 6 12 1376.380 1353.280 28.578 1.582 o
-6 6 13 521.878 531.733 24.084 3.134 o
-6 6 14 2.066 4.035 2.287 392.822 o
-6 6 15 139.535 147.101 5.236 52.652 o
-6 6 16 370.835 371.216 8.494 16.845 o
-6 6 17 886.420 882.350 13.184 5.172 o
-6 6 18 0.776 2.750 1.953 543.069 o
-6 6 19 0.626 4.049 1.981 525.306 o
-6 6 20 7.964 8.376 1.953 493.461 o
-6 6 21 54.645 54.578 2.690 192.072 o
-6 6 22 269.733 266.690 9.488 17.306 o
-6 7 -5 188.247 192.338 8.501 23.132 o
-6 7 -4 126.544 138.965 8.515 25.209 o
-6 7 -3 676.770 674.058 14.503 5.934 o
-6 7 -2 6.061 8.229 2.722 271.054 o
-6 7 -1 189.996 193.924 6.848 31.895 o
-6 7 0 29.558 29.022 3.327 163.637 o
-6 7 1 439.627 433.748 9.814 12.722 o
-6 7 2 184.156 187.154 6.081 38.113 o
-6 7 3 1567.280 1563.990 19.138 2.044 o
-6 7 4 910.888 913.424 14.912 4.497 o
-6 7 5 1763.550 1757.010 29.831 1.227 o
-6 7 6 18.931 21.256 3.894 129.223 o
-6 7 7 922.940 928.033 18.138 3.626 o
-6 7 8 141.944 135.710 6.578 37.928 o
-6 7 9 322.315 322.330 11.197 12.583 o
-6 7 10 1243.740 1238.460 21.970 2.305 o
-6 7 11 1048.730 1026.090 24.940 2.257 o
-6 7 12 19.823 28.047 5.843 59.513 o
-6 7 13 800.046 797.117 13.201 5.712 o
-6 7 14 0.241 2.279 2.613 307.468 o
-6 7 15 3.499 5.421 2.362 363.728 o
-6 7 16 11.723 12.665 2.520 299.408 o
-6 7 17 60.387 65.310 4.761 78.141 o
-6 7 18 24.723 27.274 2.661 243.878 o
-6 7 19 81.621 78.117 3.890 99.858 o
-6 7 20 26.897 23.019 2.233 321.400 o
-6 7 21 21.036 20.082 1.918 427.720 o
-6 8 -5 2826.350 2825.320 32.382 0.683 o
-6 8 -4 404.050 407.062 14.129 8.096 o
-6 8 -3 192.629 199.912 11.806 13.271 o
-6 8 -2 721.311 720.368 17.407 4.533 o
-6 8 -1 181.509 184.035 9.001 21.333 o
-6 8 0 368.639 356.897 9.613 14.647 o
-6 8 1 24.054 24.915 3.122 187.926 o
-6 8 2 922.790 929.206 14.467 4.561 o
-6 8 3 764.382 770.744 12.363 6.314 o
-6 8 4 179.983 169.726 6.823 33.124 o
-6 8 5 1049.390 1044.360 19.121 3.091 o
-6 8 6 125.986 117.013 6.992 35.621 o
-6 8 7 317.918 326.875 11.195 12.609 o
-6 8 8 301.846 302.010 10.985 13.284 o
-6 8 9 49.698 54.296 4.862 77.923 o
-6 8 10 545.444 551.847 18.316 4.837 o
-6 8 11 366.265 343.509 15.024 7.653 o
-6 8 12 1125.300 1096.140 26.545 1.992 o
-6 8 13 540.783 543.202 10.375 10.193 o
-6 8 14 41.826 43.485 3.847 120.108 o
-6 8 15 65.885 65.864 3.390 130.408 o
-6 8 16 22.186 21.704 2.597 261.136 o
-6 8 17 154.887 151.036 5.371 49.117 o
-6 8 18 31.736 31.771 2.749 220.831 o
-6 8 19 18.249 23.219 2.479 287.543 o
-6 8 20 46.644 43.679 2.728 201.385 o
-6 8 21 73.666 72.082 3.773 107.837 o
-6 9 -5 0.370 0.044 4.436 107.389 o
-6 9 -4 159.858 158.428 11.532 14.294 o
-6 9 -3 593.491 588.072 22.952 3.289 o
-6 9 -2 407.267 381.321 13.124 9.106 o
-6 9 -1 509.989 523.758 15.085 6.627 o
-6 9 0 449.132 480.105 14.556 7.352 o
-6 9 1 178.220 171.357 7.345 29.722 o
-6 9 2 1.215 4.838 4.081 125.954 o
-6 9 3 157.519 160.602 6.868 34.099 o
-6 9 4 1040.370 1045.600 19.476 3.043 o
-6 9 5 82.447 83.919 6.106 48.538 o
-6 9 6 584.893 609.888 17.478 5.010 o
-6 9 7 23.552 22.957 4.085 116.672 o
-6 9 8 108.449 118.815 7.548 31.933 o
-6 9 9 888.081 862.274 22.387 2.883 o
-6 9 10 730.741 735.162 29.176 2.075 o
-6 9 11 3.621 8.536 4.601 98.507 o
-6 9 12 403.613 401.416 8.132 16.631 o
-6 9 13 1470.020 1455.350 16.493 2.452 o
-6 9 14 92.378 99.310 4.948 66.258 o
-6 9 15 106.637 104.765 4.904 64.754 o
-6 9 16 7.634 8.978 2.337 356.459 o
-6 9 17 95.923 93.235 4.565 74.686 o
-6 9 18 1.488 3.027 2.043 493.361 o
-6 9 19 145.817 148.759 5.487 48.677 o
-6 9 20 69.151 65.656 3.652 115.901 o
-6 9 21 444.289 416.692 9.557 13.170 o
-6 10 -5 247.062 226.126 14.096 9.364 o
-6 10 -4 460.723 439.245 18.952 4.880 o
-6 10 -3 781.312 792.288 24.936 2.605 o
-6 10 -2 327.825 334.769 16.124 6.949 o
-6 10 -1 3.649 0.965 4.644 97.335 o
-6 10 0 379.818 388.281 13.154 9.228 o
-6 10 1 120.204 132.013 8.023 28.204 o
-6 10 2 11.977 11.713 3.253 187.400 o
-6 10 3 1129.630 1101.350 28.780 1.780 o
-6 10 4 6.611 8.172 4.033 126.804 o
-6 10 5 47.653 53.450 7.098 39.348 o
-6 10 6 281.739 290.896 13.407 9.839 o
-6 10 7 32.581 37.867 5.959 56.063 o
-6 10 8 433.733 422.863 16.441 6.252 o
-6 10 9 1.493 4.810 4.350 110.866 o
-6 10 10 338.659 326.251 14.961 7.858 o
-6 10 11 582.562 578.143 9.310 10.616 o
-6 10 12 1735.160 1739.570 18.949 1.807 o
-6 10 13 46.665 50.014 3.898 114.829 o
-6 10 14 152.507 152.051 5.918 43.094 o
-6 10 15 78.964 78.368 4.380 84.330 o
-6 10 16 73.620 69.689 3.697 111.526 o
-6 10 17 73.832 70.193 3.888 103.463 o
-6 10 18 209.400 219.615 5.650 38.739 o
-6 10 19 126.450 137.289 4.749 62.457 o
-6 10 20 38.755 37.897 2.459 247.094 o
-6 11 -5 54.243 61.447 8.440 28.132 o
-6 11 -4 475.788 460.169 23.250 3.414 o
-6 11 -3 1884.150 1839.360 38.573 0.874 o
-6 11 -2 674.385 667.394 31.271 1.884 o
-6 11 -1 81.984 79.868 8.723 25.719 o
-6 11 0 108.139 115.632 8.099 28.309 o
-6 11 1 100.078 90.869 6.066 47.557 o
-6 11 2 326.528 330.158 11.287 12.351 o
-6 11 3 3.694 3.027 3.653 156.151 o
-6 11 4 246.780 242.433 14.352 9.037 o
-6 11 5 214.009 218.486 13.875 9.808 o
-6 11 6 612.469 608.676 24.058 3.014 o
-6 11 7 1550.000 1617.850 31.874 1.252 o
-6 11 8 5.527 3.073 4.399 107.783 o
-6 11 9 6.717 5.556 4.600 98.226 o
-6 11 10 104.887 110.742 4.676 69.191 o
-6 11 11 534.512 533.866 10.100 10.596 o
-6 11 12 514.925 516.812 11.206 9.727 o
-6 11 13 56.994 57.913 4.260 95.493 o
-6 11 14 75.898 78.278 5.043 67.928 o
-6 11 15 180.630 180.745 6.881 32.425 o
-6 11 16 175.286 181.974 6.066 39.006 o
-6 11 17 91.696 98.991 4.549 75.319 o
-6 11 18 537.530 529.837 8.131 12.905 o
-6 11 19 49.380 48.659 2.852 184.469 o
-6 11 20 294.253 282.660 8.444 19.661 o
-6 12 -5 13.015 14.935 3.320 178.665 o
-6 12 -4 931.122 922.946 14.130 4.640 o
-6 12 -3 158.021 149.399 14.459 9.463 o
-6 12 -2 1449.260 1449.840 34.526 1.194 o
-6 12 -1 189.930 193.488 12.950 11.304 o
-6 12 0 470.565 477.002 22.298 3.667 o
-6 12 1 2841.180 2724.630 41.240 0.569 o
-6 12 2 369.524 355.661 14.476 8.085 o
-6 12 3 1528.600 1444.530 28.775 1.463 o
-6 12 4 752.295 723.574 20.572 3.551 o
-6 12 5 466.264 463.526 20.341 4.306 o
-6 12 6 24.360 21.005 5.690 62.551 o
-6 12 7 938.045 896.162 28.788 1.953 o
-6 12 8 46.906 49.421 4.119 104.752 o
-6 12 9 228.405 219.842 6.356 32.481 o
-6 12 10 445.096 456.600 9.313 13.247 o
-6 12 11 403.293 399.059 9.874 13.361 o
-6 12 12 1112.030 1102.620 17.288 3.243 o
-6 12 13 1346.080 1377.910 18.663 2.459 o
-6 12 14 81.407 86.433 5.158 64.276 o
-6 12 15 18.177 17.687 3.323 174.282 o
-6 12 16 3.588 5.239 2.395 354.069 o
-6 12 17 1.176 3.292 2.503 331.837 o
-6 12 18 150.100 147.949 5.783 44.890 o
-6 12 19 7.725 8.197 2.203 398.279 o
-6 13 -5 332.400 343.476 8.721 17.383 o
-6 13 -4 473.283 466.751 9.019 13.191 o
-6 13 -3 1264.060 1266.570 13.336 3.370 o
-6 13 -2 1092.340 1073.620 14.375 3.867 o
-6 13 -1 0.019 -1.154 4.501 104.371 o
-6 13 0 373.483 351.343 14.523 8.035 o
-6 13 1 528.705 521.113 22.444 3.532 o
-6 13 2 167.110 161.607 17.208 6.781 o
-6 13 3 210.567 202.417 11.317 14.101 o
-6 13 4 82.703 77.058 7.536 33.634 o
-6 13 5 83.963 80.023 9.526 21.799 o
-6 13 6 172.154 170.759 7.671 28.024 o
-6 13 7 1.190 0.901 3.058 224.624 o
-6 13 8 377.158 387.514 9.086 15.301 o
-6 13 9 308.122 317.190 10.305 14.428 o
-6 13 10 2540.720 2527.830 27.427 0.875 o
-6 13 11 2.649 8.223 3.360 183.072 o
-6 13 12 1275.140 1285.490 18.335 2.660 o
-6 13 13 415.630 410.759 11.060 11.361 o
-6 13 14 912.658 899.050 15.533 4.338 o
-6 13 15 14.695 15.916 3.242 185.260 o
-6 13 16 316.268 308.162 7.542 21.634 o
-6 13 17 964.635 979.782 18.510 3.413 o
-6 13 18 65.073 55.419 3.766 113.955 o
-6 13 19 7.986 7.415 2.539 306.602 o
-6 14 -5 1490.810 1481.210 17.535 2.312 o
-6 14 -4 48.930 52.184 3.846 116.261 o
-6 14 -3 320.689 297.795 8.759 18.000 o
-6 14 -2 9.531 10.546 2.534 302.199 o
-6 14 -1 1006.270 1000.500 12.685 4.637 o
-6 14 0 8.447 10.906 2.387 339.083 o
-6 14 1 570.444 550.694 11.366 8.957 o
-6 14 2 2129.990 2015.200 24.014 1.223 o
-6 14 3 99.221 91.271 4.870 67.458 o
-6 14 4 82.089 79.431 4.792 72.723 o
-6 14 5 1581.070 1521.770 39.529 0.950 o
-6 14 6 520.723 512.884 15.799 6.179 o
-6 14 7 3828.530 3852.710 38.011 0.411 o
-6 14 8 1135.650 1155.160 21.047 2.592 o
-6 14 9 68.661 70.725 6.070 50.498 o
-6 14 10 1163.190 1173.350 18.939 2.834 o
-6 14 11 81.594 94.105 6.532 42.964 o
-6 14 12 1170.640 1161.580 17.835 2.994 o
-6 14 13 1030.830 1007.840 16.400 3.683 o
-6 14 14 319.851 319.381 9.954 14.974 o
-6 14 15 57.464 53.643 4.401 90.878 o
-6 14 16 109.047 104.177 4.632 69.979 o
-6 14 17 174.077 174.938 5.792 41.848 o
-6 14 18 8.260 8.965 2.289 368.683 o
-6 15 -5 0.075 2.939 2.704 286.828 o
-6 15 -4 26.797 23.304 3.792 132.402 o
-6 15 -3 594.671 598.733 11.400 8.544 o
-6 15 -2 6.591 6.366 2.606 294.961 o
-6 15 -1 18.901 29.749 3.645 144.130 o
-6 15 0 262.294 262.396 8.439 20.685 o
-6 15 1 558.007 537.109 11.865 8.681 o
-6 15 2 11.331 11.015 3.435 169.754 o
-6 15 3 61.267 62.461 7.455 35.279 o
-6 15 4 19.113 19.344 3.921 127.865 o
-6 15 5 109.406 120.293 6.503 40.938 o
-6 15 6 419.407 420.441 14.557 7.629 o
-6 15 7 0.921 2.558 3.183 207.007 o
-6 15 8 531.894 538.140 14.286 7.013 o
-6 15 9 687.100 696.078 16.051 5.169 o
-6 15 10 786.203 791.005 17.037 4.393 o
-6 15 11 531.067 532.603 15.243 6.426 o
-6 15 12 931.053 928.883 15.876 4.154 o
-6 15 13 3.486 3.806 2.683 285.579 o
-6 15 14 145.075 149.466 5.952 43.390 o
-6 15 15 4.583 10.443 2.366 353.864 o
-6 15 16 242.859 242.369 8.464 21.317 o
-6 15 17 44.738 52.407 2.929 179.753 o
-6 16 -5 5.656 8.147 3.153 204.943 o
-6 16 -4 1501.940 1513.140 18.192 2.221 o
-6 16 -3 115.114 117.487 6.245 43.437 o
-6 16 -2 26.036 28.984 3.374 161.769 o
-6 16 -1 243.788 244.178 7.537 25.001 o
-6 16 0 361.523 362.540 9.767 14.415 o
-6 16 1 479.689 463.986 11.909 9.537 o
-6 16 2 98.484 93.968 6.656 40.685 o
-6 16 3 471.997 464.111 13.298 8.282 o
-6 16 4 38.476 37.060 4.061 111.471 o
-6 16 5 46.431 46.099 4.406 93.915 o
-6 16 6 0.855 4.376 3.079 220.439 o
-6 16 7 480.242 474.972 15.108 6.837 o
-6 16 8 51.054 49.915 4.702 82.743 o
-6 16 9 651.714 666.231 15.163 5.734 o
-6 16 10 864.909 880.546 22.381 2.901 o
-6 16 11 429.180 415.493 12.889 9.090 o
-6 16 12 8.217 13.498 3.518 163.210 o
-6 16 13 136.451 142.544 5.836 45.605 o
-6 16 14 139.887 154.779 5.671 46.726 o
-6 16 15 44.669 38.192 3.124 168.220 o
-6 16 16 456.785 437.694 8.257 14.947 o
-6 16 17 521.855 489.642 9.842 11.286 o
-6 17 -5 106.382 116.442 7.089 35.684 o
-6 17 -4 92.867 91.543 5.878 50.633 o
-6 17 -3 1168.230 1152.220 19.246 2.798 o
-6 17 -2 538.911 549.583 10.665 9.890 o
-6 17 -1 455.542 446.788 10.537 11.435 o
-6 17 0 1.357 2.466 2.649 297.221 o
-6 17 1 80.661 86.128 5.546 57.158 o
-6 17 2 5.642 5.887 3.289 189.747 o
-6 17 3 293.088 299.798 10.555 14.229 o
-6 17 4 232.213 234.565 7.830 24.240 o
-6 17 5 732.240 717.241 13.260 6.187 o
-6 17 6 4.549 6.508 2.755 268.138 o
-6 17 7 405.936 407.953 10.514 12.258 o
-6 17 8 8.497 7.716 2.980 225.921 o
-6 17 9 427.899 434.572 11.693 10.332 o
-6 17 10 5.574 5.233 3.504 167.929 o
-6 17 11 8.364 12.052 3.147 202.121 o
-6 17 12 506.749 493.284 12.097 9.028 o
-6 17 13 192.701 192.065 6.034 37.770 o
-6 17 14 284.077 284.984 7.274 24.027 o
-6 17 15 1.232 2.407 1.729 686.025 o
-6 17 16 217.437 209.217 5.758 37.688 o
-6 18 -5 22.875 17.958 3.505 155.652 o
-6 18 -4 331.148 333.446 9.940 14.736 o
-6 18 -3 709.624 716.931 14.711 5.618 o
-6 18 -2 1416.590 1392.120 20.608 2.173 o
-6 18 -1 87.204 87.650 4.939 67.982 o
-6 18 0 1072.570 1084.060 15.679 3.643 o
-6 18 1 40.040 38.663 3.400 149.426 o
-6 18 2 26.546 23.686 4.053 117.347 o
-6 18 3 10.563 10.983 3.128 203.144 o
-6 18 4 365.771 341.794 8.917 16.280 o
-6 18 5 139.748 146.404 6.018 43.194 o
-6 18 6 238.328 225.064 7.173 27.273 o
-6 18 7 60.230 59.203 4.317 92.554 o
-6 18 8 0.047 -0.529 2.855 259.410 o
-6 18 9 59.060 63.206 4.101 100.336 o
-6 18 10 32.730 35.896 3.572 141.661 o
-6 18 11 264.915 252.972 7.828 22.974 o
-6 18 12 38.431 41.019 3.352 153.189 o
-6 18 13 8.641 10.747 2.063 440.322 o
-6 18 14 4.540 3.899 1.359 1009.890 o
-6 18 15 130.534 119.995 5.083 57.494 o
-6 19 -5 9.513 13.526 3.954 129.953 o
-6 19 -4 32.284 32.613 3.943 120.048 o
-6 19 -3 133.714 142.601 7.402 31.619 o
-6 19 -2 906.639 929.905 16.545 4.044 o
-6 19 -1 46.614 58.736 5.356 65.792 o
-6 19 0 73.246 71.948 4.543 81.387 o
-6 19 1 71.151 72.921 4.400 85.947 o
-6 19 2 144.393 142.691 5.932 43.907 o
-6 19 3 8.966 11.881 2.992 221.871 o
-6 19 4 157.349 152.222 6.194 40.023 o
-6 19 5 2.433 4.645 2.258 400.519 o
-6 19 6 272.387 270.016 8.182 21.221 o
-6 19 7 82.338 86.654 4.827 71.300 o
-6 19 8 105.736 94.192 5.394 56.738 o
-6 19 9 27.916 29.369 3.073 188.303 o
-6 19 10 0.427 0.695 2.024 512.719 o
-6 19 11 226.056 229.106 5.917 35.265 o
-6 19 12 3.976 3.698 1.565 792.069 o
-6 19 13 149.736 145.745 4.170 68.373 o
-6 20 -5 125.350 129.886 5.599 50.017 o
-6 20 -4 53.672 58.615 4.113 101.913 o
-6 20 -3 26.765 27.175 3.291 168.988 o
-6 20 -2 127.557 137.324 6.262 41.788 o
-6 20 -1 463.216 469.800 12.591 8.963 o
-6 20 0 7.775 10.315 3.219 194.678 o
-6 20 1 50.675 50.786 3.692 123.744 o
-6 20 2 304.216 291.002 7.205 23.491 o
-6 20 3 61.956 57.865 3.996 104.504 o
-6 20 4 16.509 15.786 2.980 214.605 o
-6 20 5 10.378 11.004 3.114 204.972 o
-6 20 6 65.497 74.203 4.700 78.225 o
-6 20 7 42.897 35.238 4.064 110.320 o
-6 20 8 107.412 104.482 5.009 62.667 o
-6 20 9 0.599 1.118 2.272 406.187 o
-6 20 10 11.668 11.572 2.584 287.231 o
-6 20 11 149.596 148.798 5.686 45.986 o
-6 20 12 53.788 56.647 5.161 69.521 o
-6 21 -5 0.186 0.808 1.865 604.136 o
-6 21 -4 5.465 5.487 1.861 559.581 o
-6 21 -3 22.851 23.629 2.836 223.414 o
-6 21 -2 0.412 3.541 2.358 374.636 o
-6 21 -1 34.529 37.061 3.914 120.124 o
-6 21 0 150.794 144.643 6.687 36.272 o
-6 21 1 15.023 16.130 2.906 225.805 o
-6 21 2 2.647 3.303 2.392 359.411 o
-6 21 3 3.230 2.106 2.112 457.260 o
-6 21 4 137.375 126.471 4.948 58.381 o
-6 21 5 352.625 333.640 7.616 19.984 o
-6 21 6 254.988 253.169 8.141 22.058 o
-6 21 7 381.924 361.913 10.914 12.189 o
-6 21 8 187.601 168.637 6.309 36.612 o
-6 21 9 171.889 165.551 8.510 23.823 o
-6 21 10 60.469 63.650 4.234 94.934 o
-6 22 -4 0.019 -1.691 1.903 583.573 o
-6 22 -3 101.379 102.722 4.702 69.848 o
-6 22 -2 15.107 9.621 2.296 348.903 o
-6 22 -1 29.483 32.052 3.658 138.209 o
-6 22 0 2.030 0.699 2.510 330.856 o
-6 22 1 37.399 40.235 3.682 131.672 o
-6 22 2 332.063 313.895 9.591 15.613 o
-6 22 3 12.499 15.215 2.552 289.404 o
-6 22 4 6.450 8.476 2.202 402.108 o
-6 22 5 86.685 90.531 4.639 74.756 o
-6 22 6 96.309 90.350 4.395 79.161 o
-6 22 7 44.488 37.028 3.499 140.812 o
-6 22 8 2.131 3.327 2.038 491.892 o
-6 23 1 24.179 28.511 4.056 117.162 o
-6 23 2 2.929 2.748 2.871 251.564 o
-6 23 3 0.326 -1.216 2.258 413.924 o
-5 0 -3 1301.570 1267.370 22.185 2.206 o
-5 0 -1 382.165 381.826 9.272 14.896 o
-5 0 1 1433.730 1477.140 22.017 1.990 o
-5 0 3 1390.980 1395.140 17.535 2.504 o
-5 0 5 625.185 586.591 12.183 7.788 o
-5 0 7 238.341 217.659 10.438 15.709 o
-5 0 9 1694.660 1661.270 40.700 0.873 o
-5 0 11 151.539 137.959 15.900 7.944 o
-5 0 13 151.831 174.309 18.875 5.696 o
-5 0 15 840.876 729.900 39.300 1.214 o
-5 0 17 2.853 6.105 3.015 226.997 o
-5 0 19 946.302 957.440 18.422 3.488 o
-5 0 21 58.540 51.921 5.761 56.987 o
-5 0 23 840.515 808.355 17.971 3.971 o
-5 1 -4 917.339 907.571 10.990 5.718 o
-5 1 -3 4019.010 3950.550 24.481 0.459 o
-5 1 -2 2911.300 2841.380 17.910 0.861 o
-5 1 -1 849.051 843.837 9.677 6.797 o
-5 1 0 70.669 68.960 3.299 132.351 o
-5 1 1 10.003 9.013 1.960 479.686 o
-5 1 2 2167.060 2112.550 19.022 1.342 o
-5 1 3 2698.400 2584.130 26.357 0.839 o
-5 1 4 218.206 214.233 4.874 44.933 o
-5 1 5 183.951 184.738 4.687 52.426 o
-5 1 6 75.978 69.197 3.711 110.162 o
-5 1 7 110.961 111.684 5.422 54.830 o
-5 1 8 154.485 152.289 6.500 37.446 o
-5 1 9 981.021 920.871 15.836 4.041 o
-5 1 10 47.879 42.786 4.584 87.709 o
-5 1 11 252.406 244.208 10.681 14.803 o
-5 1 12 606.287 606.684 23.116 3.226 o
-5 1 13 1925.260 1861.470 41.648 0.783 o
-5 1 14 5.838 8.711 6.455 50.276 o
-5 1 15 3.457 5.439 6.115 56.198 o
-5 1 16 295.627 305.518 6.521 26.285 o
-5 1 17 883.147 893.222 11.564 5.723 o
-5 1 18 50.187 52.680 3.509 133.885 o
-5 1 19 11.294 17.073 2.852 237.084 o
-5 1 20 6.520 7.904 2.629 289.016 o
-5 1 21 18.696 21.073 3.259 179.090 o
-5 1 22 67.011 65.147 4.408 87.372 o
-5 1 23 1282.030 1220.800 13.607 3.342 o
-5 2 -4 2468.430 2434.700 19.140 1.094 o
-5 2 -3 1085.970 1051.820 12.821 4.246 o
-5 2 -2 1882.560 1767.030 15.567 1.838 o
-5 2 -1 546.976 560.742 7.386 13.425 o
-5 2 0 522.013 511.619 7.594 14.059 o
-5 2 1 820.239 804.188 12.401 5.929 o
-5 2 2 473.428 469.797 8.690 13.661 o
-5 2 3 480.005 483.554 11.118 10.294 o
-5 2 4 99.261 100.279 3.868 92.341 o
-5 2 5 2248.690 2184.790 17.113 1.328 o
-5 2 6 3302.640 3227.400 23.312 0.647 o
-5 2 7 8.396 12.790 2.740 261.594 o
-5 2 8 677.120 667.028 13.214 6.611 o
-5 2 9 0.189 1.924 2.451 349.551 o
-5 2 10 281.527 275.593 9.107 18.055 o
-5 2 11 4187.730 4108.990 42.964 0.342 o
-5 2 12 117.751 101.556 10.013 19.302 o
-5 2 13 839.406 840.241 33.525 1.581 o
-5 2 14 1566.470 1548.950 39.332 0.956 o
-5 2 15 607.126 569.989 24.744 2.899 o
-5 2 16 335.892 336.244 7.294 21.406 o
-5 2 17 10.313 12.788 2.406 328.300 o
-5 2 18 6.379 10.473 2.496 316.589 o
-5 2 19 1.644 4.082 2.748 274.993 o
-5 2 20 126.106 135.446 6.565 38.943 o
-5 2 21 54.687 53.468 4.262 96.507 o
-5 2 22 81.748 93.675 5.643 55.074 o
-5 2 23 0.092 5.678 2.657 294.825 o
-5 3 -4 723.750 729.773 9.991 7.973 o
-5 3 -3 1553.550 1524.050 12.971 2.582 o
-5 3 -2 6775.520 6675.410 26.441 0.179 o
-5 3 -1 784.491 806.931 9.763 7.337 o
-5 3 0 11.186 9.594 1.914 492.912 o
-5 3 1 5119.700 5035.760 63.477 0.202 o
-5 3 2 218.234 221.486 5.356 40.370 o
-5 3 3 223.218 223.300 6.116 34.258 o
-5 3 4 751.922 727.151 9.819 7.860 o
-5 3 5 2392.130 2332.240 17.863 1.185 o
-5 3 6 405.633 404.520 7.784 17.305 o
-5 3 7 2318.240 2209.410 21.096 1.171 o
-5 3 8 1201.340 1172.970 17.646 2.960 o
-5 3 9 215.313 219.364 8.036 24.071 o
-5 3 10 728.226 706.356 14.489 5.663 o
-5 3 11 514.001 506.491 15.622 6.318 o
-5 3 12 2849.680 2802.600 55.859 0.408 o
-5 3 13 35.524 37.463 15.714 8.483 o
-5 3 14 530.049 514.788 25.918 2.759 o
-5 3 15 1293.390 1270.670 36.541 1.176 o
-5 3 16 248.462 248.330 6.676 28.923 o
-5 3 17 43.779 48.118 3.192 160.029 o
-5 3 18 150.553 152.355 5.452 48.483 o
-5 3 19 1.201 3.676 2.200 426.975 o
-5 3 20 0.605 0.996 2.445 351.190 o
-5 3 21 95.281 103.188 4.922 66.102 o
-5 3 22 4.910 7.222 2.713 275.181 o
-5 3 23 13.759 9.342 1.951 466.577 o
-5 4 -4 1751.930 1682.220 15.727 2.011 o
-5 4 -3 471.514 487.709 7.567 15.339 o
-5 4 -2 700.420 683.966 8.734 9.211 o
-5 4 -1 533.902 522.283 8.952 11.989 o
-5 4 0 515.581 489.340 7.821 14.060 o
-5 4 1 7455.380 7238.660 51.961 0.132 o
-5 4 2 1113.590 1064.690 13.010 4.100 o
-5 4 3 21.893 21.132 2.584 264.257 o
-5 4 4 3753.200 3726.060 24.839 0.510 o
-5 4 5 2838.040 2819.550 20.653 0.851 o
-5 4 6 51.559 49.125 3.123 160.031 o
-5 4 7 1.307 0.744 2.214 425.874 o
-5 4 8 25.785 15.772 3.145 187.629 o
-5 4 9 1973.760 1941.100 23.622 1.338 o
-5 4 10 657.108 657.084 14.248 6.182 o
-5 4 11 1096.430 1065.640 22.746 2.466 o
-5 4 12 18.418 28.048 6.979 42.271 o
-5 4 13 1056.400 1056.130 67.733 0.431 o
-5 4 14 636.311 654.670 26.108 2.594 o
-5 4 15 2530.670 2550.160 39.219 0.660 o
-5 4 16 23.047 26.179 3.259 174.613 o
-5 4 17 229.629 239.320 7.187 27.266 o
-5 4 18 279.172 288.900 7.574 22.964 o
-5 4 19 108.064 119.438 4.929 63.056 o
-5 4 20 61.164 69.245 3.940 105.336 o
-5 4 21 57.211 63.785 3.539 126.698 o
-5 4 22 98.410 92.063 3.589 103.242 o
-5 4 23 209.022 202.771 6.913 30.409 o
-5 5 -4 418.942 390.717 12.261 9.927 o
-5 5 -3 1491.410 1478.860 18.587 2.220 o
-5 5 -2 166.219 165.240 5.079 50.809 o
-5 5 -1 9509.100 9298.380 34.965 0.093 o
-5 5 0 1146.180 1125.530 16.968 3.209 o
-5 5 1 797.974 804.470 10.507 6.892 o
-5 5 2 1825.560 1816.570 18.388 1.724 o
-5 5 3 15075.100 14478.900 56.130 0.038 o
-5 5 4 4833.990 4623.890 28.422 0.328 o
-5 5 5 3.319 4.588 1.799 613.241 o
-5 5 6 734.218 724.958 12.364 6.599 o
-5 5 7 2419.170 2381.760 22.731 1.045 o
-5 5 8 262.682 256.802 7.941 22.550 o
-5 5 9 1038.040 1030.520 17.620 3.398 o
-5 5 10 3020.970 2970.290 37.453 0.570 o
-5 5 11 217.118 210.170 9.114 19.942 o
-5 5 12 1680.370 1734.760 40.089 0.887 o
-5 5 13 6.186 10.493 6.114 55.914 o
-5 5 14 734.334 725.218 27.669 2.266 o
-5 5 15 230.628 231.030 6.328 32.233 o
-5 5 16 1165.190 1203.030 17.144 3.072 o
-5 5 17 1712.170 1729.920 19.102 1.823 o
-5 5 18 28.391 34.111 3.508 148.652 o
-5 5 19 141.327 146.821 5.365 50.748 o
-5 5 20 22.332 24.810 2.638 252.165 o
-5 5 21 12.993 10.832 2.100 411.723 o
-5 5 22 95.701 92.671 3.507 107.143 o
-5 6 -4 174.851 179.005 7.229 30.423 o
-5 6 -3 291.233 288.048 8.633 19.094 o
-5 6 -2 280.963 278.527 7.223 24.454 o
-5 6 -1 783.862 784.293 11.572 6.539 o
-5 6 0 6.489 6.946 2.054 459.405 o
-5 6 1 239.808 233.846 6.189 32.515 o
-5 6 2 0.642 3.024 1.914 564.967 o
-5 6 3 2061.730 1988.140 17.546 1.506 o
-5 6 4 436.466 433.879 10.768 11.411 o
-5 6 5 1280.700 1279.180 14.236 3.192 o
-5 6 6 1883.930 1891.740 26.809 1.269 o
-5 6 7 2295.800 2209.780 22.508 1.143 o
-5 6 8 0.149 2.585 2.423 356.774 o
-5 6 9 288.481 282.080 9.583 16.610 o
-5 6 10 229.251 231.690 9.601 17.978 o
-5 6 11 1821.540 1754.770 26.198 1.361 o
-5 6 12 1158.870 1135.340 25.047 2.103 o
-5 6 13 286.097 267.652 16.976 6.558 o
-5 6 14 48.223 52.510 9.048 24.809 o
-5 6 15 51.304 54.780 3.481 134.563 o
-5 6 16 1175.720 1204.400 16.978 3.077 o
-5 6 17 7.289 10.778 2.970 227.076 o
-5 6 18 16.206 17.540 2.606 271.487 o
-5 6 19 66.128 70.618 3.897 105.402 o
-5 6 20 54.950 57.542 3.771 116.882 o
-5 6 21 24.674 25.887 2.274 314.341 o
-5 6 22 22.064 21.354 2.006 394.416 o
-5 7 -4 170.257 176.083 7.435 29.383 o
-5 7 -3 0.903 8.117 3.322 188.360 o
-5 7 -2 2984.540 2968.430 27.953 0.694 o
-5 7 -1 257.565 251.386 6.423 29.767 o
-5 7 0 633.142 637.834 9.951 9.194 o
-5 7 1 235.084 245.411 6.935 28.217 o
-5 7 2 2538.780 2472.800 20.199 1.032 o
-5 7 3 227.963 225.008 6.244 33.082 o
-5 7 4 372.635 360.056 7.879 18.405 o
-5 7 5 4018.900 3906.590 41.867 0.369 o
-5 7 6 10.347 11.413 3.017 217.275 o
-5 7 7 325.381 330.764 9.172 16.543 o
-5 7 8 917.671 880.314 15.101 4.473 o
-5 7 9 264.146 264.899 7.945 22.375 o
-5 7 10 1012.210 992.088 19.864 3.063 o
-5 7 11 1144.160 1111.170 21.483 2.551 o
-5 7 12 3.462 2.171 3.629 158.534 o
-5 7 13 95.549 111.465 11.681 14.632 o
-5 7 14 796.000 771.774 13.007 5.868 o
-5 7 15 571.695 579.453 10.079 9.981 o
-5 7 16 0.832 3.890 2.120 459.573 o
-5 7 17 3.763 4.419 2.639 294.084 o
-5 7 18 6.465 8.734 2.248 386.416 o
-5 7 19 90.137 93.897 4.500 77.309 o
-5 7 20 370.539 361.628 6.996 20.824 o
-5 7 21 20.788 18.788 1.976 412.312 o
-5 7 22 542.790 521.338 9.031 11.779 o
-5 8 -4 155.894 162.204 8.660 23.558 o
-5 8 -3 44.270 41.354 3.928 115.522 o
-5 8 -2 0.122 6.287 2.921 244.340 o
-5 8 -1 248.727 244.977 8.119 22.423 o
-5 8 0 1910.450 1893.790 25.158 1.323 o
-5 8 1 6781.390 6701.960 33.426 0.172 o
-5 8 2 2414.540 2427.390 18.641 1.132 o
-5 8 3 4483.760 4419.650 27.232 0.371 o
-5 8 4 1179.720 1182.280 16.614 3.146 o
-5 8 5 179.266 169.143 6.696 34.088 o
-5 8 6 104.107 105.004 4.915 64.876 o
-5 8 7 219.355 224.700 7.882 24.559 o
-5 8 8 1056.970 1083.930 17.183 3.389 o
-5 8 9 2.534 5.181 2.610 301.699 o
-5 8 10 2870.590 2825.540 34.278 0.648 o
-5 8 11 1407.570 1379.240 24.594 1.845 o
-5 8 12 20.772 21.987 3.948 125.241 o
-5 8 13 58.752 62.260 7.310 36.684 o
-5 8 14 119.397 123.748 4.718 65.068 o
-5 8 15 979.595 965.077 14.078 4.426 o
-5 8 16 603.061 600.930 10.109 9.531 o
-5 8 17 195.318 198.806 6.471 34.087 o
-5 8 18 318.304 315.872 7.098 22.972 o
-5 8 19 12.723 11.910 2.416 321.637 o
-5 8 20 117.888 117.787 4.053 80.329 o
-5 8 21 29.439 30.160 2.316 292.066 o
-5 8 22 54.988 52.599 4.578 85.626 o
-5 9 -4 1000.210 990.480 18.271 3.383 o
-5 9 -3 0.618 0.382 2.878 254.359 o
-5 9 -2 7.356 9.586 3.410 174.742 o
-5 9 -1 915.341 901.208 18.527 3.580 o
-5 9 0 386.035 384.160 10.313 12.961 o
-5 9 1 64.086 60.001 4.619 82.009 o
-5 9 2 943.452 915.995 16.243 4.044 o
-5 9 3 2.027 6.279 2.143 441.506 o
-5 9 4 65.418 64.911 4.676 79.692 o
-5 9 5 193.872 188.616 7.222 29.505 o
-5 9 6 150.522 141.541 5.763 45.335 o
-5 9 7 318.282 321.428 10.015 14.855 o
-5 9 8 1961.070 1973.190 23.752 1.331 o
-5 9 9 788.011 778.533 16.155 4.691 o
-5 9 10 557.795 545.890 15.602 6.092 o
-5 9 11 1665.540 1667.560 27.612 1.398 o
-5 9 12 473.760 474.211 15.249 6.772 o
-5 9 13 95.104 100.048 4.420 77.794 o
-5 9 14 999.678 1014.910 13.161 4.513 o
-5 9 15 50.122 57.190 3.659 124.516 o
-5 9 16 356.142 358.790 8.160 18.107 o
-5 9 17 35.392 35.930 3.473 147.313 o
-5 9 18 109.223 111.786 3.906 87.022 o
-5 9 19 0.620 1.791 2.099 473.627 o
-5 9 20 63.494 60.939 3.264 140.039 o
-5 9 21 7.727 6.593 1.767 596.110 o
-5 10 -4 386.277 351.482 13.174 9.283 o
-5 10 -3 1299.900 1243.230 24.021 2.039 o
-5 10 -2 5.529 3.986 4.265 114.456 o
-5 10 -1 402.071 400.929 16.549 6.320 o
-5 10 0 38.259 39.769 3.984 114.882 o
-5 10 1 1909.220 1941.780 29.146 1.156 o
-5 10 2 2001.580 1991.060 24.782 1.265 o
-5 10 3 204.131 198.707 9.879 17.824 o
-5 10 4 892.781 889.324 19.220 3.480 o
-5 10 5 739.741 723.551 14.667 5.507 o
-5 10 6 99.524 106.390 6.111 46.466 o
-5 10 7 2879.910 2832.470 29.539 0.711 o
-5 10 8 154.910 161.897 8.624 23.748 o
-5 10 9 3108.710 3122.030 36.661 0.555 o
-5 10 10 238.304 228.769 10.557 15.354 o
-5 10 11 558.438 538.496 16.090 5.843 o
-5 10 12 11.141 10.874 5.885 59.928 o
-5 10 13 73.359 74.130 3.790 106.924 o
-5 10 14 150.204 148.516 5.576 47.214 o
-5 10 15 102.393 105.977 5.408 56.237 o
-5 10 16 304.748 299.366 7.032 23.981 o
-5 10 17 708.646 704.620 10.758 7.722 o
-5 10 18 53.898 56.788 3.137 155.142 o
-5 10 19 608.078 606.963 9.861 9.667 o
-5 10 20 203.562 214.032 5.739 38.658 o
-5 10 21 88.783 91.067 3.882 96.158 o
-5 11 -4 270.848 285.483 12.302 11.442 o
-5 11 -3 1133.950 1103.260 29.474 1.718 o
-5 11 -2 1.712 3.227 8.207 31.336 o
-5 11 -1 36.024 44.411 6.452 47.879 o
-5 11 0 12.690 15.018 3.830 136.744 o
-5 11 1 1281.680 1287.490 24.738 1.969 o
-5 11 2 114.330 127.147 6.880 36.889 o
-5 11 3 536.008 530.083 16.248 5.850 o
-5 11 4 804.047 817.956 20.152 3.488 o
-5 11 5 3238.580 3215.670 39.876 0.498 o
-5 11 6 2732.790 2707.680 28.674 0.774 o
-5 11 7 2064.260 2028.600 25.893 1.186 o
-5 11 8 882.177 878.616 19.702 3.403 o
-5 11 9 1860.950 1852.620 28.909 1.203 o
-5 11 10 155.990 173.776 11.010 15.491 o
-5 11 11 679.468 669.258 20.830 3.646 o
-5 11 12 626.335 612.501 9.649 9.635 o
-5 11 13 42.200 48.335 4.045 109.498 o
-5 11 14 17.988 19.370 2.873 225.652 o
-5 11 15 0.329 2.048 2.209 428.776 o
-5 11 16 60.039 56.036 3.717 117.955 o
-5 11 17 110.153 106.399 4.957 63.145 o
-5 11 18 5.290 4.429 1.930 527.147 o
-5 11 19 0.109 2.452 2.001 521.658 o
-5 11 20 48.864 43.602 3.169 160.066 o
-5 11 21 345.221 309.087 14.069 8.705 o
-5 12 -4 775.260 747.964 20.139 3.599 o
-5 12 -3 1267.590 1192.330 37.696 1.139 o
-5 12 -2 17.041 12.313 6.227 53.268 o
-5 12 -1 273.182 243.705 14.669 8.583 o
-5 12 0 2125.670 2094.320 32.375 0.950 o
-5 12 1 214.778 225.563 11.037 14.546 o
-5 12 2 1063.860 1013.410 22.996 2.497 o
-5 12 3 245.094 233.100 11.355 13.536 o
-5 12 4 326.408 319.973 13.292 9.622 o
-5 12 5 0.170 2.879 3.451 176.643 o
-5 12 6 238.364 241.340 9.539 17.922 o
-5 12 7 623.359 615.703 18.831 4.399 o
-5 12 8 1218.310 1234.110 23.754 2.142 o
-5 12 9 269.713 253.631 14.801 8.443 o
-5 12 10 2583.240 2608.540 50.077 0.498 o
-5 12 11 180.254 186.780 6.125 38.011 o
-5 12 12 2381.780 2394.620 24.188 1.023 o
-5 12 13 228.759 236.514 7.444 26.084 o
-5 12 14 154.128 156.177 5.967 42.323 o
-5 12 15 151.688 145.016 5.845 44.204 o
-5 12 16 14.437 12.071 2.621 275.433 o
-5 12 17 154.085 147.009 5.738 45.098 o
-5 12 18 313.054 304.068 6.862 24.240 o
-5 12 19 0.000 1.712 1.870 599.180 o
-5 12 20 17.181 13.700 1.980 433.149 o
-5 13 -4 39.917 42.107 7.394 36.879 o
-5 13 -3 197.459 192.864 13.433 10.546 o
-5 13 -2 3799.280 3746.560 91.940 0.175 o
-5 13 -1 823.516 819.509 26.942 2.269 o
-5 13 0 1584.160 1507.680 48.936 0.692 o
-5 13 1 1362.280 1338.550 27.118 1.698 o
-5 13 2 32.453 35.881 5.745 60.147 o
-5 13 3 136.736 141.943 9.485 20.675 o
-5 13 4 163.192 166.012 12.908 11.605 o
-5 13 5 280.031 271.942 10.005 15.797 o
-5 13 6 360.833 362.952 12.934 9.677 o
-5 13 7 1123.760 1083.610 21.991 2.524 o
-5 13 8 43.511 49.309 8.032 31.305 o
-5 13 9 434.650 420.729 8.320 15.422 o
-5 13 10 14.339 19.609 2.709 254.648 o
-5 13 11 3864.480 3931.440 30.807 0.446 o
-5 13 12 569.155 598.935 12.247 8.075 o
-5 13 13 37.218 41.435 4.037 112.361 o
-5 13 14 3.979 3.393 2.659 290.182 o
-5 13 15 61.310 57.196 4.221 96.001 o
-5 13 16 129.499 128.445 5.077 57.200 o
-5 13 17 430.329 437.977 9.720 12.963 o
-5 13 18 18.370 22.845 2.452 292.834 o
-5 13 19 71.019 73.025 3.698 111.778 o
-5 14 -4 1289.900 1265.660 14.787 3.112 o
-5 14 -3 0.064 -4.144 4.623 98.928 o
-5 14 -2 141.244 144.330 12.221 13.043 o
-5 14 -1 1904.500 1788.990 112.716 0.155 o
-5 14 0 37.620 54.564 8.159 30.450 o
-5 14 1 274.429 281.128 15.816 7.451 o
-5 14 2 6887.470 6695.260 62.642 0.138 o
-5 14 3 1374.570 1353.640 28.365 1.597 o
-5 14 4 490.446 503.136 17.601 5.347 o
-5 14 5 542.921 537.486 14.230 6.998 o
-5 14 6 550.784 536.964 15.981 5.929 o
-5 14 7 5.253 7.378 3.210 198.601 o
-5 14 8 873.845 866.629 15.384 4.544 o
-5 14 9 1999.410 2003.150 23.170 1.325 o
-5 14 10 823.437 808.369 15.019 4.918 o
-5 14 11 2.921 6.979 3.292 190.861 o
-5 14 12 107.224 116.660 5.701 50.855 o
-5 14 13 1224.300 1240.250 16.706 2.995 o
-5 14 14 16.713 16.931 2.902 224.276 o
-5 14 15 122.564 121.367 5.796 48.077 o
-5 14 16 296.360 289.597 8.891 18.224 o
-5 14 17 261.289 261.736 8.650 20.012 o
-5 14 18 63.919 64.677 3.402 130.931 o
-5 14 19 281.569 274.439 11.348 12.982 o
-5 15 -4 2363.620 2326.110 25.533 1.011 o
-5 15 -3 4403.780 4304.720 34.377 0.355 o
-5 15 -2 149.862 146.321 6.145 41.187 o
-5 15 -1 136.544 135.436 6.030 43.696 o
-5 15 0 1036.810 1001.560 31.060 1.664 o
-5 15 1 473.662 448.500 16.659 5.959 o
-5 15 2 35.051 36.691 6.462 47.997 o
-5 15 3 806.199 800.974 22.418 3.017 o
-5 15 4 1578.170 1538.730 19.322 2.032 o
-5 15 5 76.277 72.237 4.219 90.635 o
-5 15 6 1021.410 1009.290 14.741 4.072 o
-5 15 7 664.122 658.045 12.366 7.197 o
-5 15 8 22.047 22.974 6.169 53.629 o
-5 15 9 21.727 28.087 4.444 99.648 o
-5 15 10 393.382 401.216 11.418 11.147 o
-5 15 11 7.573 10.038 3.772 143.731 o
-5 15 12 415.348 439.196 11.586 10.552 o
-5 15 13 697.985 686.226 12.813 6.668 o
-5 15 14 342.766 358.219 9.509 15.258 o
-5 15 15 380.194 376.906 9.190 15.131 o
-5 15 16 23.616 24.108 3.458 157.463 o
-5 15 17 3.636 5.523 2.212 411.520 o
-5 15 18 254.029 249.584 7.994 22.697 o
-5 16 -4 665.627 681.869 14.361 6.034 o
-5 16 -3 8.889 11.242 3.038 215.877 o
-5 16 -2 77.688 84.261 5.368 60.747 o
-5 16 -1 154.428 163.339 7.547 29.512 o
-5 16 0 147.131 146.426 6.758 35.831 o
-5 16 1 299.240 291.644 8.456 19.402 o
-5 16 2 19.958 20.882 3.817 133.826 o
-5 16 3 92.410 92.763 4.602 74.460 o
-5 16 4 1526.590 1499.480 18.626 2.164 o
-5 16 5 952.846 946.046 18.686 3.431 o
-5 16 6 2139.700 2135.690 28.208 1.058 o
-5 16 7 9.271 11.102 3.154 200.860 o
-5 16 8 751.139 781.842 16.929 4.533 o
-5 16 9 78.837 78.450 6.189 47.859 o
-5 16 10 8.573 13.411 3.373 176.620 o
-5 16 11 35.759 47.594 4.869 80.373 o
-5 16 12 43.549 37.785 3.903 117.601 o
-5 16 13 106.438 103.680 5.226 58.955 o
-5 16 14 18.994 28.649 3.297 172.856 o
-5 16 15 18.837 22.681 2.954 212.443 o
-5 16 16 572.620 566.926 8.885 11.244 o
-5 16 17 860.175 825.753 11.106 6.193 o
-5 17 -4 2432.000 2426.050 34.786 0.771 o
-5 17 -3 5.746 3.390 2.922 239.762 o
-5 17 -2 707.014 720.585 13.608 6.130 o
-5 17 -1 172.048 166.946 7.471 29.273 o
-5 17 0 14.352 15.239 3.564 155.754 o
-5 17 1 256.758 254.974 9.077 18.831 o
-5 17 2 645.777 660.904 14.177 6.261 o
-5 17 3 599.069 607.155 12.687 7.541 o
-5 17 4 1075.120 1032.380 16.421 3.551 o
-5 17 5 44.429 49.142 4.742 82.712 o
-5 17 6 431.922 422.394 12.613 9.330 o
-5 17 7 399.960 415.902 12.333 9.894 o
-5 17 8 376.284 388.794 9.763 14.011 o
-5 17 9 563.714 556.792 13.737 7.173 o
-5 17 10 3.421 7.101 2.871 248.515 o
-5 17 11 114.829 120.674 6.174 44.143 o
-5 17 12 103.151 108.400 5.552 53.781 o
-5 17 13 72.276 72.815 4.485 83.173 o
-5 17 14 406.162 408.811 8.892 14.983 o
-5 17 15 2.700 5.350 2.168 431.267 o
-5 17 16 8.149 7.601 2.216 393.509 o
-5 17 17 57.153 51.946 4.301 94.690 o
-5 18 -4 40.577 40.717 4.510 91.888 o
-5 18 -3 617.459 650.155 12.577 7.371 o
-5 18 -2 361.234 361.276 8.927 16.161 o
-5 18 -1 40.751 40.396 3.535 139.439 o
-5 18 0 66.896 64.009 5.064 69.629 o
-5 18 1 136.058 140.113 6.408 39.712 o
-5 18 2 3.456 2.491 2.681 287.000 o
-5 18 3 187.982 196.608 6.927 31.416 o
-5 18 4 403.851 399.120 10.080 13.014 o
-5 18 5 398.283 393.488 11.061 11.628 o
-5 18 6 574.594 572.560 14.207 6.778 o
-5 18 7 5.197 6.664 3.024 223.210 o
-5 18 8 3.060 4.290 3.965 132.836 o
-5 18 9 195.473 194.518 7.932 25.512 o
-5 18 10 83.392 78.844 5.815 52.873 o
-5 18 11 102.277 97.088 5.179 60.663 o
-5 18 12 96.735 97.801 4.251 82.125 o
-5 18 13 61.389 64.972 3.814 111.373 o
-5 18 14 65.556 67.092 3.919 105.208 o
-5 18 15 392.076 378.312 9.736 13.905 o
-5 18 16 380.623 383.868 13.098 9.296 o
-5 19 -4 1.145 0.458 3.574 164.858 o
-5 19 -3 672.153 669.750 14.594 5.918 o
-5 19 -2 29.102 28.530 3.301 166.310 o
-5 19 -1 407.846 408.135 8.695 15.336 o
-5 19 0 108.363 112.772 4.955 62.987 o
-5 19 1 0.262 1.958 2.590 313.029 o
-5 19 2 296.374 297.570 8.730 18.596 o
-5 19 3 0.098 1.363 2.380 371.369 o
-5 19 4 23.995 26.700 3.392 162.072 o
-5 19 5 0.548 1.825 2.808 266.259 o
-5 19 6 0.274 0.637 3.249 199.944 o
-5 19 7 1.152 -1.385 2.964 239.469 o
-5 19 8 21.047 21.497 3.447 160.504 o
-5 19 9 263.340 268.713 9.876 16.386 o
-5 19 10 87.683 87.875 5.674 54.302 o
-5 19 11 52.258 50.376 4.482 89.532 o
-5 19 12 20.992 22.007 3.003 204.807 o
-5 19 13 172.230 171.209 6.422 36.534 o
-5 19 14 81.929 78.875 3.719 106.134 o
-5 20 -4 0.503 2.057 2.447 349.849 o
-5 20 -3 177.280 180.611 7.038 31.524 o
-5 20 -2 531.875 561.995 11.760 8.877 o
-5 20 -1 86.806 89.397 4.844 70.010 o
-5 20 0 1.626 0.900 2.071 484.236 o
-5 20 1 69.335 68.581 3.835 107.272 o
-5 20 2 94.818 92.242 5.563 55.193 o
-5 20 3 624.692 603.828 15.527 5.777 o
-5 20 4 259.137 263.862 9.281 18.096 o
-5 20 5 546.330 544.301 14.828 6.588 o
-5 20 6 65.868 67.112 5.662 57.429 o
-5 20 7 117.658 112.999 5.377 54.755 o
-5 20 8 12.009 16.784 3.562 156.732 o
-5 20 9 94.777 104.639 5.424 56.840 o
-5 20 10 51.044 55.195 4.511 88.312 o
-5 20 11 24.632 27.352 3.009 198.764 o
-5 20 12 45.975 42.617 2.937 181.976 o
-5 20 13 0.741 -0.635 1.682 740.408 o
-5 21 -4 712.714 708.117 10.752 7.683 o
-5 21 -3 95.337 98.091 4.942 66.038 o
-5 21 -2 0.309 3.494 2.428 353.913 o
-5 21 -1 37.017 37.198 4.551 91.476 o
-5 21 0 99.357 92.277 4.577 73.878 o
-5 21 1 150.382 152.097 5.696 45.663 o
-5 21 2 486.469 481.575 11.315 10.028 o
-5 21 3 46.983 38.634 6.064 53.252 o
-5 21 4 64.770 59.830 5.202 67.035 o
-5 21 5 122.221 119.580 8.166 27.470 o
-5 21 6 751.495 759.990 15.748 4.976 o
-5 21 7 301.326 287.389 11.406 12.618 o
-5 21 8 196.825 200.237 6.886 31.189 o
-5 21 9 8.170 10.175 3.092 209.857 o
-5 21 10 0.543 4.205 2.098 469.804 o
-5 21 11 183.568 186.478 6.310 36.315 o
-5 21 12 42.278 42.750 3.557 136.766 o
-5 22 -4 343.993 329.691 8.908 16.834 o
-5 22 -3 102.932 112.666 5.166 59.872 o
-5 22 -2 165.613 166.601 6.338 37.758 o
-5 22 -1 74.856 86.339 4.914 70.411 o
-5 22 0 22.409 28.066 3.816 131.646 o
-5 22 1 79.969 88.428 4.822 71.627 o
-5 22 2 162.826 163.394 5.773 43.358 o
-5 22 3 2.203 2.072 2.371 368.051 o
-5 22 4 17.415 14.630 2.678 259.075 o
-5 22 5 5.546 9.614 3.301 187.180 o
-5 22 6 58.175 56.632 5.199 68.109 o
-5 22 7 8.800 6.560 2.483 318.715 o
-5 22 8 17.687 15.605 2.622 267.794 o
-5 22 9 7.542 8.096 1.863 539.771 o
-5 22 10 166.636 162.912 7.785 27.689 o
-5 23 -4 38.287 34.650 4.388 97.606 o
-5 23 -3 564.022 537.419 10.090 10.270 o
-5 23 -2 0.494 1.382 2.195 434.774 o
-5 23 -1 75.765 77.343 4.405 84.373 o
-5 23 0 264.232 264.743 7.831 22.808 o
-5 23 1 61.973 55.883 7.078 38.930 o
-5 23 2 111.646 111.669 5.137 59.387 o
-5 23 3 211.046 202.069 6.108 35.703 o
-5 23 4 0.303 1.428 1.751 681.069 o
-5 23 5 18.352 18.216 2.092 385.743 o
-5 23 6 74.962 74.221 3.941 100.468 o
-5 23 7 208.686 196.907 5.417 41.658 o
-4 0 -2 366.606 359.945 7.970 18.325 o
-4 0 0 8092.540 7982.430 58.755 0.110 o
-4 0 2 245.102 249.665 5.450 36.496 o
-4 0 4 2905.150 2830.310 19.436 0.845 o
-4 0 6 1127.620 1139.280 20.310 2.715 o
-4 0 8 6.487 8.392 3.493 167.628 o
-4 0 10 35.220 31.446 4.791 84.132 o
-4 0 12 315.263 307.976 22.604 3.833 o
-4 0 14 6.096 22.877 9.413 23.683 o
-4 0 16 179.175 217.843 22.090 4.167 o
-4 0 18 26.087 30.682 4.601 92.335 o
-4 0 20 200.211 235.770 12.413 11.972 o
-4 0 22 35.808 39.187 9.852 21.262 o
-4 1 -3 172.069 173.964 4.186 61.705 o
-4 1 -2 6082.070 5910.900 53.534 0.179 o
-4 1 -1 1218.540 1182.630 9.206 4.255 o
-4 1 0 72.686 74.051 2.624 172.546 o
-4 1 1 1163.030 1128.830 10.609 4.306 o
-4 1 2 548.892 546.604 7.780 13.021 o
-4 1 3 109.195 109.357 3.053 115.717 o
-4 1 4 2708.260 2677.910 14.214 1.018 o
-4 1 5 5202.480 5132.520 22.663 0.296 o
-4 1 6 2945.460 2905.710 19.553 0.819 o
-4 1 7 786.665 760.595 12.293 6.256 o
-4 1 8 3198.350 3107.490 25.493 0.660 o
-4 1 9 72.097 69.501 4.366 87.153 o
-4 1 10 171.764 182.631 8.408 24.081 o
-4 1 11 48.766 42.204 6.741 43.535 o
-4 1 12 463.631 463.824 19.254 4.724 o
-4 1 13 277.100 284.811 15.913 7.357 o
-4 1 14 2609.650 2528.700 47.850 0.527 o
-4 1 15 1539.720 1491.640 38.013 1.017 o
-4 1 16 2762.090 2680.590 52.019 0.457 o
-4 1 17 966.469 989.417 14.076 4.429 o
-4 1 18 144.504 157.298 5.962 43.042 o
-4 1 19 8.628 11.200 3.217 194.004 o
-4 1 20 475.259 498.641 11.429 9.929 o
-4 1 21 82.824 95.449 5.985 49.752 o
-4 1 22 36.694 37.047 4.287 101.854 o
-4 1 23 183.820 174.982 5.561 43.315 o
-4 2 -3 26.988 28.455 1.979 375.152 o
-4 2 -2 200.149 193.258 3.985 58.341 o
-4 2 -1 715.116 711.057 7.173 9.971 o
-4 2 0 165.054 169.761 3.521 74.675 o
-4 2 1 1041.220 1014.890 8.504 5.528 o
-4 2 2 461.344 463.034 6.562 17.698 o
-4 2 3 446.186 437.897 5.755 20.228 o
-4 2 4 228.056 228.690 4.835 43.585 o
-4 2 5 221.373 210.144 4.948 44.143 o
-4 2 6 2890.470 2851.570 18.023 0.865 o
-4 2 7 2277.790 2280.350 18.866 1.235 o
-4 2 8 1171.330 1153.700 13.938 3.639 o
-4 2 9 85.188 86.434 4.809 71.275 o
-4 2 10 840.029 844.581 17.567 4.040 o
-4 2 11 4180.260 4059.740 53.633 0.295 o
-4 2 12 203.946 183.402 12.475 12.024 o
-4 2 13 105.194 94.941 9.699 20.683 o
-4 2 14 174.776 173.369 13.236 11.004 o
-4 2 15 3.801 11.314 13.506 11.570 o
-4 2 16 50.188 46.319 8.150 30.326 o
-4 2 17 291.882 304.121 7.611 22.197 o
-4 2 18 510.636 519.256 10.314 10.701 o
-4 2 19 26.008 21.352 3.205 179.430 o
-4 2 20 22.778 31.542 3.803 131.667 o
-4 2 21 31.416 29.113 3.699 135.355 o
-4 2 22 10.062 19.771 4.277 110.806 o
-4 2 23 30.992 36.087 3.488 148.371 o
-4 3 -3 3694.380 3568.640 22.598 0.546 o
-4 3 -2 910.294 904.053 10.055 6.089 o
-4 3 -1 1174.150 1134.310 9.265 4.500 o
-4 3 0 271.424 274.510 4.308 41.125 o
-4 3 1 10.115 12.615 1.789 550.120 o
-4 3 2 262.641 261.015 4.580 40.710 o
-4 3 3 378.775 365.446 6.546 21.795 o
-4 3 4 1902.330 1867.890 15.045 1.794 o
-4 3 5 2502.630 2427.460 16.421 1.136 o
-4 3 6 1764.640 1771.790 13.416 2.077 o
-4 3 7 822.796 826.763 10.805 6.532 o
-4 3 8 4013.250 3975.960 37.984 0.388 o
-4 3 9 1787.030 1734.560 18.055 1.813 o
-4 3 10 7209.420 7102.660 49.522 0.141 o
-4 3 11 214.382 214.678 13.082 10.896 o
-4 3 12 299.566 285.040 15.571 7.565 o
-4 3 13 1424.440 1410.290 34.919 1.191 o
-4 3 14 16.369 12.664 4.913 84.436 o
-4 3 15 402.167 405.473 20.517 4.386 o
-4 3 16 557.293 565.528 9.311 10.994 o
-4 3 17 1.979 6.677 2.408 352.490 o
-4 3 18 328.287 328.408 8.707 17.657 o
-4 3 19 220.526 216.679 8.218 23.183 o
-4 3 20 75.915 82.480 4.610 78.095 o
-4 3 21 0.519 4.549 2.770 271.782 o
-4 3 22 179.041 177.171 6.097 38.644 o
-4 3 23 3.959 6.190 2.147 433.378 o
-4 4 -3 50.238 54.742 2.815 184.530 o
-4 4 -2 503.912 474.247 6.406 16.713 o
-4 4 -1 1079.120 1084.550 9.287 4.994 o
-4 4 0 4121.730 4088.980 29.273 0.416 o
-4 4 1 2209.540 2178.860 22.222 1.200 o
-4 4 2 59.407 62.995 2.883 168.044 o
-4 4 3 781.894 755.684 9.492 7.690 o
-4 4 4 12901.300 12654.600 53.367 0.050 o
-4 4 5 125.433 121.388 4.052 78.242 o
-4 4 6 3716.800 3746.290 22.629 0.528 o
-4 4 7 2226.120 2220.280 18.063 1.304 o
-4 4 8 3.607 6.270 2.240 400.873 o
-4 4 9 1360.240 1344.250 16.306 2.724 o
-4 4 10 1294.980 1262.800 19.363 2.525 o
-4 4 11 0.314 -0.647 3.346 188.628 o
-4 4 12 3421.400 3330.740 52.267 0.375 o
-4 4 13 9.323 10.104 5.836 61.092 o
-4 4 14 64.596 60.294 9.031 24.576 o
-4 4 15 1496.130 1385.690 39.876 0.972 o
-4 4 16 543.390 527.034 9.332 11.383 o
-4 4 17 0.467 1.905 2.147 453.645 o
-4 4 18 237.698 242.357 7.435 25.709 o
-4 4 19 499.300 501.754 10.206 11.047 o
-4 4 20 43.885 45.579 3.505 138.715 o
-4 4 21 85.522 86.323 4.309 84.154 o
-4 4 22 534.194 528.487 9.171 11.680 o
-4 4 23 0.388 3.878 1.999 517.897 o
-4 5 -3 3080.900 3084.310 20.624 0.743 o
-4 5 -2 1409.520 1349.260 11.393 3.181 o
-4 5 -1 26427.900 25697.600 95.828 0.012 o
-4 5 0 304.351 294.912 5.439 31.116 o
-4 5 1 3491.570 3511.050 21.070 0.598 o
-4 5 2 1033.860 1050.870 11.047 4.848 o
-4 5 3 714.734 703.626 9.768 8.294 o
-4 5 4 3116.470 3057.740 18.559 0.758 o
-4 5 5 2021.420 2002.140 17.478 1.533 o
-4 5 6 707.497 685.835 8.431 9.338 o
-4 5 7 177.313 171.405 5.431 45.368 o
-4 5 8 9.140 12.894 2.456 318.395 o
-4 5 9 133.436 132.295 5.519 50.205 o
-4 5 10 319.228 320.048 11.598 11.974 o
-4 5 11 121.435 118.978 6.683 38.533 o
-4 5 12 1014.050 1019.490 23.297 2.505 o
-4 5 13 140.304 145.972 12.053 13.379 o
-4 5 14 1032.520 1024.040 31.589 1.618 o
-4 5 15 31.925 24.608 7.690 34.665 o
-4 5 16 65.459 62.986 3.882 107.410 o
-4 5 17 140.755 160.158 6.373 39.152 o
-4 5 18 116.323 122.946 5.866 47.638 o
-4 5 19 412.528 410.240 9.780 13.309 o
-4 5 20 25.895 28.208 2.852 215.773 o
-4 5 21 9.860 10.953 1.999 460.415 o
-4 5 22 1.323 2.141 1.795 638.500 o
-4 5 23 4.938 0.975 2.300 384.611 o
-4 6 -3 3608.780 3487.940 24.072 0.557 o
-4 6 -2 10402.000 10280.600 35.873 0.078 o
-4 6 -1 130.534 133.805 3.987 77.218 o
-4 6 0 546.728 550.735 7.669 13.162 o
-4 6 1 1612.680 1625.080 15.867 2.200 o
-4 6 2 943.828 941.517 10.972 5.510 o
-4 6 3 0.680 2.373 1.599 805.225 o
-4 6 4 137.916 134.075 3.847 78.656 o
-4 6 5 5804.090 5738.970 26.756 0.236 o
-4 6 6 93.804 91.518 3.504 108.188 o
-4 6 7 336.012 343.006 7.752 19.916 o
-4 6 8 659.772 654.243 10.884 8.202 o
-4 6 9 563.555 573.690 13.457 7.317 o
-4 6 10 825.953 846.515 16.873 4.267 o
-4 6 11 108.274 98.293 6.387 42.901 o
-4 6 12 2.519 8.000 4.425 106.619 o
-4 6 13 107.809 107.716 11.216 15.710 o
-4 6 14 512.187 478.598 22.119 3.666 o
-4 6 15 0.044 -9.506 6.057 57.630 o
-4 6 16 104.230 106.727 5.551 53.774 o
-4 6 17 356.715 374.477 9.236 15.460 o
-4 6 18 336.000 346.972 7.879 19.498 o
-4 6 19 220.827 232.657 6.920 29.186 o
-4 6 20 772.803 773.347 11.498 6.671 o
-4 6 21 282.830 290.913 6.438 27.548 o
-4 6 22 128.198 127.150 4.422 69.116 o
-4 6 23 262.149 247.540 8.173 21.821 o
-4 7 -3 248.055 247.184 6.926 27.677 o
-4 7 -2 4361.270 4355.500 34.369 0.357 o
-4 7 -1 6133.980 6126.580 28.049 0.211 o
-4 7 0 3666.140 3634.430 23.399 0.540 o
-4 7 1 171.249 179.655 5.837 41.459 o
-4 7 2 133.962 132.960 5.207 54.447 o
-4 7 3 2631.290 2631.610 19.249 0.980 o
-4 7 4 0.156 0.213 1.868 604.531 o
-4 7 5 428.196 435.028 8.443 15.180 o
-4 7 6 797.885 809.577 9.386 7.414 o
-4 7 7 349.907 355.344 8.111 18.419 o
-4 7 8 639.188 620.819 10.969 8.435 o
-4 7 9 37.484 41.401 4.500 92.832 o
-4 7 10 922.417 922.666 18.213 3.615 o
-4 7 11 466.899 473.653 13.578 8.047 o
-4 7 12 108.725 112.484 8.995 23.508 o
-4 7 13 967.926 946.023 24.457 2.429 o
-4 7 14 1635.250 1603.620 40.509 0.897 o
-4 7 15 189.638 189.438 5.702 40.932 o
-4 7 16 168.289 167.387 6.496 36.267 o
-4 7 17 805.006 817.837 12.700 5.846 o
-4 7 18 185.909 188.728 5.886 39.608 o
-4 7 19 208.475 209.923 6.906 30.315 o
-4 7 20 176.836 181.627 5.671 42.536 o
-4 7 21 31.698 34.803 2.553 245.646 o
-4 7 22 448.470 450.823 8.269 14.959 o
-4 8 -3 412.966 436.185 11.824 10.300 o
-4 8 -2 441.725 443.998 10.311 11.915 o
-4 8 -1 565.725 558.247 12.999 7.671 o
-4 8 0 809.511 807.788 15.200 4.903 o
-4 8 1 37.242 37.092 3.798 125.585 o
-4 8 2 1140.870 1116.430 12.843 3.974 o
-4 8 3 155.965 152.438 5.116 52.177 o
-4 8 4 146.475 146.268 5.811 44.939 o
-4 8 5 725.413 730.500 11.365 7.166 o
-4 8 6 224.891 224.086 6.034 34.692 o
-4 8 7 181.474 188.100 5.753 41.152 o
-4 8 8 5970.860 5954.280 34.685 0.212 o
-4 8 9 3224.980 3240.210 30.205 0.594 o
-4 8 10 32.207 40.305 4.766 84.712 o
-4 8 11 901.648 870.443 22.052 2.919 o
-4 8 12 138.120 128.617 9.465 20.838 o
-4 8 13 4569.070 4559.390 44.626 0.294 o
-4 8 14 14.289 18.612 4.311 108.292 o
-4 8 15 294.927 304.223 6.927 24.667 o
-4 8 16 2.342 6.221 2.598 303.997 o
-4 8 17 6.511 10.800 2.775 259.048 o
-4 8 18 53.519 52.709 3.593 127.597 o
-4 8 19 97.197 96.220 4.807 68.734 o
-4 8 20 4.251 7.451 2.111 444.177 o
-4 8 21 135.315 132.326 4.458 66.750 o
-4 8 22 0.214 0.937 2.301 397.634 o
-4 9 -3 190.961 205.497 9.307 19.823 o
-4 9 -2 1048.230 1049.190 24.686 2.278 o
-4 9 -1 780.389 804.088 16.058 4.708 o
-4 9 0 1678.880 1734.570 22.925 1.623 o
-4 9 1 400.302 396.880 9.771 13.591 o
-4 9 2 6313.120 6408.770 60.118 0.157 o
-4 9 3 586.044 604.990 13.480 7.096 o
-4 9 4 2905.910 2952.570 32.091 0.658 o
-4 9 5 635.668 643.817 12.657 7.230 o
-4 9 6 5.144 4.568 2.541 313.646 o
-4 9 7 535.619 522.697 11.905 8.871 o
-4 9 8 3060.790 3009.080 29.305 0.656 o
-4 9 9 909.368 883.790 16.473 4.114 o
-4 9 10 736.919 733.663 17.306 4.509 o
-4 9 11 6.102 6.032 3.560 162.335 o
-4 9 12 5.599 14.922 6.601 47.973 o
-4 9 13 982.414 977.779 25.830 2.226 o
-4 9 14 29.690 27.821 2.655 238.143 o
-4 9 15 207.204 220.409 6.824 30.627 o
-4 9 16 242.898 240.385 7.422 25.618 o
-4 9 17 386.510 391.495 8.955 15.364 o
-4 9 18 991.821 1026.120 13.833 4.352 o
-4 9 19 60.992 65.784 4.034 102.105 o
-4 9 20 137.018 150.557 5.160 53.797 o
-4 9 21 3.255 2.806 1.813 610.764 o
-4 9 22 37.747 36.657 3.605 137.097 o
-4 10 -3 2.720 8.218 4.689 95.031 o
-4 10 -2 892.583 913.999 24.021 2.582 o
-4 10 -1 341.034 352.030 15.001 7.760 o
-4 10 0 1876.220 1850.340 27.598 1.250 o
-4 10 1 2057.770 2032.310 28.963 1.086 o
-4 10 2 3002.920 2982.690 35.016 0.601 o
-4 10 3 2.827 -0.183 3.044 225.614 o
-4 10 4 540.560 568.289 13.906 7.149 o
-4 10 5 0.150 0.759 2.739 281.103 o
-4 10 6 33.528 34.200 3.362 157.026 o
-4 10 7 378.843 377.186 10.634 12.574 o
-4 10 8 331.320 349.619 11.802 11.420 o
-4 10 9 30.849 30.837 4.065 114.407 o
-4 10 10 1415.790 1417.520 24.674 1.818 o
-4 10 11 111.704 118.968 7.950 29.090 o
-4 10 12 57.878 46.376 6.820 42.088 o
-4 10 13 249.759 273.029 14.296 9.016 o
-4 10 14 437.022 440.152 8.008 15.766 o
-4 10 15 547.846 554.394 11.011 9.452 o
-4 10 16 38.372 39.739 3.321 155.868 o
-4 10 17 270.898 278.265 7.499 23.689 o
-4 10 18 54.763 60.034 3.524 129.353 o
-4 10 19 161.854 168.644 6.151 39.582 o
-4 10 20 76.930 70.172 3.864 103.445 o
-4 10 21 0.295 2.772 1.691 723.281 o
-4 11 -3 149.734 150.978 10.847 16.089 o
-4 11 -2 1413.840 1410.720 35.173 1.182 o
-4 11 -1 3156.610 3158.950 46.267 0.452 o
-4 11 0 1190.850 1202.560 23.306 2.230 o
-4 11 1 915.739 940.475 20.652 3.108 o
-4 11 2 1369.520 1348.070 24.710 1.877 o
-4 11 3 3123.490 3099.810 37.464 0.546 o
-4 11 4 104.826 101.774 6.645 40.250 o
-4 11 5 1490.450 1444.820 22.488 1.916 o
-4 11 6 348.686 344.741 9.423 15.453 o
-4 11 7 103.221 102.612 6.188 45.389 o
-4 11 8 80.060 81.169 5.757 53.958 o
-4 11 9 2124.750 2096.390 26.679 1.119 o
-4 11 10 130.558 129.725 8.131 27.306 o
-4 11 11 1149.750 1162.700 23.433 2.276 o
-4 11 12 569.306 578.579 20.319 4.047 o
-4 11 13 60.899 67.192 3.390 132.444 o
-4 11 14 220.038 221.351 5.716 37.396 o
-4 11 15 78.389 80.893 4.152 91.265 o
-4 11 16 190.486 195.166 6.526 34.051 o
-4 11 17 63.005 60.266 3.861 109.527 o
-4 11 18 710.935 708.846 10.218 8.020 o
-4 11 19 77.925 86.234 4.202 89.110 o
-4 11 20 78.673 83.570 4.162 90.547 o
-4 11 21 129.810 128.494 5.204 55.205 o
-4 12 -3 4857.280 4786.240 59.811 0.225 o
-4 12 -2 173.544 156.884 11.387 14.507 o
-4 12 -1 1157.030 1146.820 29.016 1.731 o
-4 12 0 476.035 442.345 14.932 7.044 o
-4 12 1 365.511 355.106 13.460 9.095 o
-4 12 2 34.850 35.966 5.104 74.664 o
-4 12 3 412.811 423.161 14.717 7.527 o
-4 12 4 1773.950 1747.550 29.545 1.237 o
-4 12 5 542.178 564.510 14.807 6.576 o
-4 12 6 222.646 220.386 7.947 24.234 o
-4 12 7 1018.270 1017.980 18.579 3.265 o
-4 12 8 1.737 1.618 3.223 201.765 o
-4 12 9 351.716 369.360 10.605 12.989 o
-4 12 10 3031.170 3049.960 37.989 0.557 o
-4 12 11 726.526 735.533 22.474 3.147 o
-4 12 12 47.748 46.492 3.044 169.836 o
-4 12 13 416.031 415.345 8.007 16.473 o
-4 12 14 14.086 14.286 2.499 298.310 o
-4 12 15 269.188 269.175 6.810 26.893 o
-4 12 16 541.438 543.290 9.660 10.941 o
-4 12 17 437.988 434.045 8.316 15.235 o
-4 12 18 12.608 13.158 2.256 361.672 o
-4 12 19 556.031 540.271 9.180 11.310 o
-4 12 20 74.662 73.955 3.581 115.458 o
-4 13 -3 63.284 77.463 8.906 25.105 o
-4 13 -2 3436.540 3441.120 52.326 0.369 o
-4 13 -1 50.109 46.425 7.188 38.466 o
-4 13 0 1893.310 1866.090 31.400 1.095 o
-4 13 1 2.796 8.635 4.054 126.578 o
-4 13 2 1738.680 1736.320 30.373 1.219 o
-4 13 3 182.502 184.612 10.295 17.023 o
-4 13 4 171.906 166.623 9.970 18.261 o
-4 13 5 19.468 20.573 5.586 65.239 o
-4 13 6 1076.210 1080.230 21.210 2.693 o
-4 13 7 51.088 51.516 5.389 64.982 o
-4 13 8 916.571 903.218 20.050 3.253 o
-4 13 9 300.648 310.844 10.002 15.215 o
-4 13 10 5.581 14.555 4.648 95.656 o
-4 13 11 808.156 829.453 12.303 5.966 o
-4 13 12 30.019 39.061 3.828 126.111 o
-4 13 13 553.450 552.908 10.430 9.961 o
-4 13 14 65.766 69.843 3.901 105.471 o
-4 13 15 477.445 481.672 9.170 12.798 o
-4 13 16 72.517 71.456 4.087 96.184 o
-4 13 17 47.668 45.086 3.215 156.836 o
-4 13 18 658.193 654.527 9.348 9.340 o
-4 13 19 167.717 159.105 5.355 47.676 o
-4 13 20 2.757 4.026 1.912 551.079 o
-4 14 -3 11.375 18.031 5.699 63.523 o
-4 14 -2 4625.240 4469.280 61.560 0.235 o
-4 14 -1 10.144 3.087 4.771 91.092 o
-4 14 0 1276.240 1285.250 27.024 1.778 o
-4 14 1 1626.670 1652.020 41.618 0.861 o
-4 14 2 1.379 1.131 4.209 118.864 o
-4 14 3 295.246 271.296 13.081 10.228 o
-4 14 4 347.052 355.477 12.720 10.051 o
-4 14 5 1198.240 1163.260 22.788 2.301 o
-4 14 6 571.573 587.466 18.929 4.504 o
-4 14 7 247.921 252.016 12.631 11.234 o
-4 14 8 441.298 428.069 14.191 7.801 o
-4 14 9 21.878 24.064 3.023 200.870 o
-4 14 10 1224.470 1242.700 15.560 3.158 o
-4 14 11 952.831 942.658 16.348 3.961 o
-4 14 12 1151.650 1138.010 16.616 3.244 o
-4 14 13 261.933 255.932 7.642 23.766 o
-4 14 14 38.230 39.860 3.164 168.589 o
-4 14 15 41.776 42.883 3.329 152.481 o
-4 14 16 12.844 19.164 2.629 270.903 o
-4 14 17 164.551 168.093 5.029 51.453 o
-4 14 18 104.610 102.474 3.867 90.612 o
-4 14 19 1.298 2.004 1.710 702.178 o
-4 15 -3 205.326 191.558 13.662 10.193 o
-4 15 -2 1.068 2.191 4.801 91.403 o
-4 15 -1 4464.260 4447.280 62.953 0.237 o
-4 15 0 149.647 155.565 12.507 12.411 o
-4 15 1 2171.680 2163.660 36.158 0.832 o
-4 15 2 42.167 41.863 6.336 49.264 o
-4 15 3 10.616 5.960 4.161 118.541 o
-4 15 4 82.769 78.027 7.347 35.192 o
-4 15 5 1208.850 1191.560 23.652 2.181 o
-4 15 6 2310.580 2275.260 37.621 0.757 o
-4 15 7 1645.900 1643.380 32.065 1.201 o
-4 15 8 7.929 6.909 2.424 334.712 o
-4 15 9 0.107 4.159 2.649 297.923 o
-4 15 10 114.827 127.547 6.968 36.095 o
-4 15 11 259.415 255.075 9.422 17.770 o
-4 15 12 700.449 729.106 13.982 5.963 o
-4 15 13 357.403 363.664 8.678 16.774 o
-4 15 14 835.501 840.790 12.437 5.753 o
-4 15 15 7.870 8.134 2.261 379.286 o
-4 15 16 0.150 -0.290 2.132 464.507 o
-4 15 17 322.036 317.073 6.208 26.167 o
-4 15 18 814.074 749.375 10.131 7.150 o
-4 15 19 314.201 312.491 10.438 14.113 o
-4 16 -3 25.869 31.043 2.943 203.526 o
-4 16 -2 335.584 329.471 8.859 17.119 o
-4 16 -1 567.196 546.175 59.024 0.589 o
-4 16 0 61.264 62.521 8.798 25.860 o
-4 16 1 1810.360 1726.990 33.083 1.086 o
-4 16 2 251.971 245.258 12.890 10.849 o
-4 16 3 227.933 232.355 11.153 14.123 o
-4 16 4 2525.000 2452.120 34.513 0.752 o
-4 16 5 5686.370 5568.340 35.012 0.233 o
-4 16 6 532.543 516.123 11.365 9.420 o
-4 16 7 635.544 653.051 12.413 7.357 o
-4 16 8 81.800 77.811 4.877 70.879 o
-4 16 9 44.256 49.917 4.477 91.379 o
-4 16 10 14.772 17.068 3.663 147.371 o
-4 16 11 461.566 470.330 11.226 10.409 o
-4 16 12 606.889 624.347 12.635 7.476 o
-4 16 13 2.687 2.534 2.426 350.325 o
-4 16 14 260.404 271.006 7.264 25.155 o
-4 16 15 173.544 171.888 5.538 44.552 o
-4 16 16 309.969 303.004 7.699 21.373 o
-4 16 17 27.670 25.647 2.125 340.785 o
-4 16 18 3.065 2.906 3.020 227.614 o
-4 17 -3 1.859 2.765 2.531 323.935 o
-4 17 -2 88.424 87.553 5.839 51.731 o
-4 17 -1 140.727 142.540 6.907 35.028 o
-4 17 0 46.652 49.432 4.115 105.000 o
-4 17 1 12.436 10.783 2.407 325.672 o
-4 17 2 50.610 55.995 3.498 133.630 o
-4 17 3 969.465 962.334 13.232 4.692 o
-4 17 4 53.598 54.753 4.540 86.902 o
-4 17 5 21.633 20.637 3.657 144.071 o
-4 17 6 4.900 -0.232 3.334 187.075 o
-4 17 7 392.937 393.497 13.784 8.505 o
-4 17 8 2.562 3.751 2.951 238.223 o
-4 17 9 181.210 178.804 6.847 32.681 o
-4 17 10 290.464 300.489 10.526 14.316 o
-4 17 11 67.655 69.365 4.925 72.447 o
-4 17 12 74.400 76.397 5.036 68.425 o
-4 17 13 569.775 567.159 10.924 9.280 o
-4 17 14 2.965 5.245 2.287 388.366 o
-4 17 15 90.177 87.987 4.087 89.533 o
-4 17 16 174.184 175.001 5.000 50.351 o
-4 17 17 68.053 65.930 2.748 170.504 o
-4 18 -3 726.262 787.690 14.370 5.559 o
-4 18 -2 12.338 14.106 3.017 214.282 o
-4 18 -1 1.440 4.164 2.944 240.267 o
-4 18 0 2.000 6.651 2.509 325.577 o
-4 18 1 3.829 6.443 2.409 348.217 o
-4 18 2 1640.320 1657.740 18.416 1.971 o
-4 18 3 1222.390 1218.250 20.291 2.538 o
-4 18 4 25.245 29.330 4.648 90.904 o
-4 18 5 86.613 78.444 7.578 33.144 o
-4 18 6 388.783 389.927 15.753 6.914 o
-4 18 7 41.692 50.725 7.093 39.681 o
-4 18 8 277.760 268.449 9.591 16.882 o
-4 18 9 16.166 16.230 5.018 80.855 o
-4 18 10 420.248 412.860 11.728 10.453 o
-4 18 11 36.759 37.277 4.538 91.993 o
-4 18 12 255.161 245.835 7.832 23.361 o
-4 18 13 432.875 431.390 8.894 14.325 o
-4 18 14 41.902 42.907 3.303 154.359 o
-4 18 15 63.561 63.139 3.880 108.090 o
-4 18 16 35.256 33.859 2.402 264.055 o
-4 19 -3 405.005 432.574 10.677 11.890 o
-4 19 -2 54.400 62.440 7.188 38.000 o
-4 19 -1 84.239 83.385 5.273 61.853 o
-4 19 0 39.712 42.869 3.854 120.582 o
-4 19 1 17.639 27.094 3.406 164.308 o
-4 19 2 73.337 73.690 5.711 55.630 o
-4 19 3 41.377 45.377 4.758 83.026 o
-4 19 4 470.729 450.502 13.238 8.383 o
-4 19 5 164.786 161.578 7.998 26.601 o
-4 19 6 324.039 324.344 12.126 11.124 o
-4 19 7 0.000 1.808 3.504 171.733 o
-4 19 8 15.319 21.610 4.493 99.590 o
-4 19 9 53.007 52.643 5.114 71.006 o
-4 19 10 323.477 324.320 8.794 17.577 o
-4 19 11 34.982 39.605 3.622 136.592 o
-4 19 12 12.488 12.501 2.503 301.879 o
-4 19 13 394.573 385.775 9.180 14.834 o
-4 19 14 503.052 483.857 9.444 12.053 o
-4 19 15 255.135 242.091 6.088 32.027 o
-4 20 -3 1190.050 1200.580 20.102 2.616 o
-4 20 -2 28.011 40.851 4.049 114.607 o
-4 20 -1 1076.890 1101.100 16.961 3.372 o
-4 20 0 10.168 8.191 2.951 228.282 o
-4 20 1 236.886 243.933 8.267 22.186 o
-4 20 2 224.160 227.546 9.682 17.860 o
-4 20 3 44.418 47.024 5.027 74.724 o
-4 20 4 153.099 158.574 8.893 22.625 o
-4 20 5 11.275 9.541 3.250 189.028 o
-4 20 6 480.531 464.315 12.220 9.217 o
-4 20 7 7.927 11.618 3.245 191.140 o
-4 20 8 555.211 541.471 14.305 6.881 o
-4 20 9 348.082 338.433 8.982 16.496 o
-4 20 10 56.844 64.085 3.812 113.175 o
-4 20 11 153.888 156.694 5.706 45.066 o
-4 20 12 233.625 244.902 6.970 28.104 o
-4 20 13 38.440 31.536 2.793 208.612 o
-4 20 14 13.209 13.271 1.927 470.040 o
-4 21 -3 1.343 4.663 2.658 293.490 o
-4 21 -2 0.862 2.978 2.713 283.817 o
-4 21 -1 31.593 37.736 3.379 155.787 o
-4 21 0 63.500 64.914 4.345 90.234 o
-4 21 1 724.523 743.191 14.035 5.804 o
-4 21 2 490.386 479.439 12.921 8.447 o
-4 21 3 404.750 402.103 12.996 9.188 o
-4 21 4 363.828 376.803 12.463 10.163 o
-4 21 5 79.463 79.343 6.277 46.627 o
-4 21 6 141.748 144.647 6.738 36.318 o
-4 21 7 23.034 28.018 4.113 114.614 o
-4 21 8 50.443 62.875 5.137 70.109 o
-4 21 9 5.852 11.661 3.156 203.140 o
-4 21 10 7.966 8.923 2.105 430.318 o
-4 21 11 10.198 12.283 1.998 456.488 o
-4 21 12 252.513 239.704 5.555 35.615 o
-4 21 13 122.307 132.586 5.672 49.214 o
-4 22 -3 0.269 -0.597 2.202 435.244 o
-4 22 -2 109.224 110.939 5.209 58.493 o
-4 22 -1 250.819 265.278 9.593 17.355 o
-4 22 0 22.289 22.498 2.730 239.623 o
-4 22 1 41.904 44.558 3.512 139.435 o
-4 22 2 16.324 15.526 3.259 182.596 o
-4 22 3 42.202 33.225 4.274 101.502 o
-4 22 4 271.902 280.202 9.948 15.992 o
-4 22 5 176.506 181.923 9.440 19.829 o
-4 22 6 167.070 152.927 7.203 31.449 o
-4 22 7 545.504 544.080 10.024 10.500 o
-4 22 8 65.617 65.999 4.062 99.679 o
-4 22 9 28.348 30.933 2.669 235.868 o
-4 22 10 148.550 148.340 6.957 34.134 o
-4 22 11 0.581 2.985 2.567 317.157 o
-4 23 -3 91.295 91.054 4.108 88.232 o
-4 23 -2 0.441 0.702 1.998 525.933 o
-4 23 -1 0.016 -2.480 2.005 526.155 o
-4 23 0 17.430 17.643 3.367 170.686 o
-4 23 1 1.667 1.588 2.024 504.832 o
-4 23 2 78.919 78.064 4.722 75.059 o
-4 23 3 130.748 125.959 5.705 48.343 o
-4 23 4 236.345 247.573 8.020 23.127 o
-4 23 5 0.804 6.349 3.167 207.686 o
-4 23 6 159.032 163.047 6.617 35.917 o
-4 23 7 42.908 46.847 3.413 144.886 o
-4 23 8 119.926 118.408 4.542 68.857 o
-4 23 9 2.827 3.411 2.287 391.447 o
-4 24 -3 30.303 30.474 3.417 155.507 o
-4 24 -2 621.422 603.879 21.628 3.572 o
-4 24 -1 1.629 1.015 2.079 480.467 o
-4 24 0 25.065 25.224 3.319 168.141 o
-4 24 1 203.746 198.141 8.116 24.350 o
-4 24 2 64.108 65.401 4.972 72.097 o
-4 24 3 45.925 48.935 4.389 94.335 o
-4 24 4 464.612 459.426 7.980 15.064 o
-4 24 5 174.692 177.554 6.147 38.486 o
-4 24 6 0.224 0.320 1.675 750.148 o
-3 0 -1 260.246 247.477 7.536 24.398 o
-3 0 1 3802.550 4030.310 53.913 0.316 o
-3 0 3 158.838 158.775 11.666 14.005 o
-3 0 5 1111.250 1070.060 23.710 2.327 o
-3 0 7 2767.820 2753.590 34.817 0.666 o
-3 0 9 77.696 72.703 5.639 56.481 o
-3 0 11 832.351 837.914 32.389 1.677 o
-3 0 13 99.542 88.070 12.669 12.584 o
-3 0 15 4674.720 4532.550 89.528 0.158 o
-3 0 17 3485.410 3438.150 48.568 0.391 o
-3 0 19 10.909 17.137 3.982 127.164 o
-3 0 21 8.851 21.328 5.023 81.341 o
-3 0 23 305.294 323.395 15.755 7.326 o
-3 1 -2 3177.140 3093.550 23.794 0.684 o
-3 1 -1 3939.020 3886.270 36.325 0.408 o
-3 1 0 13974.400 14258.600 101.790 0.036 o
-3 1 1 5154.030 5026.330 52.137 0.230 o
-3 1 2 998.783 1026.430 17.097 3.588 o
-3 1 3 8448.390 8352.930 34.216 0.115 o
-3 1 4 119.866 116.070 2.772 119.676 o
-3 1 5 4189.490 4137.800 28.137 0.411 o
-3 1 6 347.264 335.807 5.614 26.868 o
-3 1 7 31.223 33.432 2.780 216.621 o
-3 1 8 229.902 237.676 6.220 32.771 o
-3 1 9 103.402 110.983 6.041 46.897 o
-3 1 10 1014.950 992.220 23.817 2.448 o
-3 1 11 269.467 257.319 22.459 3.945 o
-3 1 12 180.980 167.031 11.339 14.500 o
-3 1 13 198.975 191.824 12.567 11.872 o
-3 1 14 268.155 254.251 14.811 8.438 o
-3 1 15 196.811 198.029 13.821 10.008 o
-3 1 16 117.193 120.494 8.964 23.417 o
-3 1 17 0.194 2.800 2.187 436.680 o
-3 1 18 8.789 12.254 2.971 224.746 o
-3 1 19 204.227 224.474 6.871 30.387 o
-3 1 20 500.238 529.923 12.989 8.166 o
-3 1 21 3.249 8.455 3.558 163.369 o
-3 1 22 238.799 234.549 10.442 15.583 o
-3 1 23 0.378 5.511 2.955 238.899 o
-3 2 -2 681.574 659.973 8.139 9.988 o
-3 2 -1 13419.300 13135.600 51.433 0.047 o
-3 2 0 1485.480 1482.370 27.944 1.526 o
-3 2 1 678.033 567.593 117.864 0.151 o
-3 2 2 755.626 509.402 119.398 0.147 o
-3 2 3 1374.120 1359.090 10.073 3.400 o
-3 2 4 23249.400 22568.300 126.113 0.015 o
-3 2 5 4556.220 4467.520 18.905 0.387 o
-3 2 6 145.101 137.296 3.796 77.702 o
-3 2 7 858.965 869.477 10.355 6.375 o
-3 2 8 17.806 22.003 2.542 277.295 o
-3 2 9 29.353 33.031 3.344 161.191 o
-3 2 10 138.708 130.445 9.179 21.968 o
-3 2 11 1117.710 1116.800 26.882 1.956 o
-3 2 12 46.002 46.839 7.780 33.228 o
-3 2 13 307.287 308.516 19.356 5.104 o
-3 2 14 1285.120 1294.120 32.999 1.361 o
-3 2 15 421.856 403.406 19.447 4.780 o
-3 2 16 590.471 577.417 23.864 3.093 o
-3 2 17 68.094 64.788 3.241 137.988 o
-3 2 18 393.774 418.847 9.943 13.241 o
-3 2 19 164.063 159.775 6.244 38.888 o
-3 2 20 50.815 47.343 3.876 114.952 o
-3 2 21 111.909 113.564 5.344 55.845 o
-3 2 22 49.179 52.889 3.737 121.547 o
-3 2 23 261.412 254.907 7.062 26.326 o
-3 3 -2 861.376 846.896 6.749 7.912 o
-3 3 -1 824.467 824.529 8.474 7.580 o
-3 3 0 7178.730 7033.950 24.582 0.162 o
-3 3 1 7137.560 7163.240 35.678 0.154 o
-3 3 2 537.313 538.161 6.375 15.190 o
-3 3 3 5317.720 5210.910 43.727 0.240 o
-3 3 4 5.844 5.273 1.220 1165.790 o
-3 3 5 1964.080 1968.050 15.066 1.690 o
-3 3 6 416.118 416.406 7.434 17.677 o
-3 3 7 9640.400 9623.780 52.824 0.084 o
-3 3 8 1225.720 1193.280 13.312 3.556 o
-3 3 9 11.356 15.291 2.899 231.042 o
-3 3 10 949.422 930.589 18.608 3.468 o
-3 3 11 443.806 454.462 17.501 5.583 o
-3 3 12 161.671 159.744 11.310 14.778 o
-3 3 13 1112.150 1078.500 29.244 1.757 o
-3 3 14 1664.310 1630.960 37.431 0.988 o
-3 3 15 1391.920 1346.640 37.862 1.079 o
-3 3 16 3120.910 3055.800 57.645 0.366 o
-3 3 17 95.629 99.393 4.248 82.268 o
-3 3 18 16.870 19.094 3.005 209.522 o
-3 3 19 205.557 215.642 7.555 26.723 o
-3 3 20 29.729 33.324 3.399 156.482 o
-3 3 21 10.475 11.815 2.986 221.268 o
-3 3 22 0.224 5.274 2.379 366.784 o
-3 3 23 8.616 9.026 2.024 459.082 o
-3 4 -2 588.131 604.264 5.905 13.954 o
-3 4 -1 98.022 98.208 2.746 137.986 o
-3 4 0 25179.200 24739.700 104.083 0.013 o
-3 4 1 3592.250 3619.990 15.544 0.602 o
-3 4 2 299.487 314.169 7.988 20.565 o
-3 4 3 418.768 412.040 5.664 21.908 o
-3 4 4 2638.760 2610.420 18.379 0.997 o
-3 4 5 1394.180 1363.790 13.956 2.914 o
-3 4 6 1995.890 1936.230 15.634 1.653 o
-3 4 7 204.782 203.887 5.317 42.593 o
-3 4 8 939.324 937.368 12.194 5.159 o
-3 4 9 3885.530 3872.970 39.389 0.396 o
-3 4 10 143.495 142.436 8.063 27.149 o
-3 4 11 391.777 402.039 13.471 8.789 o
-3 4 12 77.508 85.336 7.077 37.698 o
-3 4 13 0.391 0.581 7.946 33.477 o
-3 4 14 1303.080 1289.780 33.613 1.320 o
-3 4 15 84.830 84.464 9.989 19.907 o
-3 4 16 0.080 2.791 6.542 49.350 o
-3 4 17 157.956 161.468 6.532 36.715 o
-3 4 18 1.533 8.077 2.803 262.001 o
-3 4 19 1.120 5.150 2.918 244.400 o
-3 4 20 85.215 84.393 5.150 64.090 o
-3 4 21 6.431 7.841 2.330 362.725 o
-3 4 22 0.045 1.768 2.266 408.923 o
-3 4 23 23.998 21.326 2.596 259.109 o
-3 5 -2 264.245 267.200 4.341 41.976 o
-3 5 -1 1414.660 1431.490 10.722 3.146 o
-3 5 0 1381.590 1397.670 10.709 3.264 o
-3 5 1 148.339 143.758 3.938 73.291 o
-3 5 2 12930.500 12788.700 75.146 0.046 o
-3 5 3 756.542 748.531 7.894 8.843 o
-3 5 4 1294.500 1300.930 11.624 3.491 o
-3 5 5 3636.190 3688.690 32.299 0.480 o
-3 5 6 609.304 593.959 8.525 10.957 o
-3 5 7 4328.130 4349.880 27.453 0.388 o
-3 5 8 139.888 142.265 5.241 52.804 o
-3 5 9 35.647 45.289 4.180 105.670 o
-3 5 10 18.192 20.729 3.184 187.225 o
-3 5 11 134.775 151.698 8.893 23.079 o
-3 5 12 1156.500 1133.690 23.834 2.238 o
-3 5 13 8.251 10.568 5.436 70.308 o
-3 5 14 380.555 357.764 18.308 5.435 o
-3 5 15 533.863 542.408 18.024 4.997 o
-3 5 16 188.397 201.449 6.260 35.966 o
-3 5 17 9.261 10.857 2.330 352.264 o
-3 5 18 2.013 6.195 2.837 256.531 o
-3 5 19 1209.300 1232.560 15.893 3.149 o
-3 5 20 7.189 11.965 3.119 206.523 o
-3 5 21 120.838 127.350 5.037 58.969 o
-3 5 22 3.571 8.304 2.535 314.583 o
-3 5 23 15.091 14.808 1.964 444.856 o
-3 6 -2 4.064 2.598 1.769 634.255 o
-3 6 -1 4201.830 4161.700 17.697 0.450 o
-3 6 0 6135.460 6175.760 41.943 0.191 o
-3 6 1 1024.480 1050.410 11.844 4.690 o
-3 6 2 4.310 9.833 2.105 442.005 o
-3 6 3 360.303 355.980 6.563 22.570 o
-3 6 4 3.709 5.015 1.635 726.708 o
-3 6 5 994.475 960.701 13.745 4.472 o
-3 6 6 240.717 254.273 6.052 32.721 o
-3 6 7 46.830 47.684 3.219 156.310 o
-3 6 8 1346.360 1303.820 18.355 2.543 o
-3 6 9 64.936 71.724 5.085 68.876 o
-3 6 10 2.609 8.178 3.112 212.756 o
-3 6 11 568.307 556.554 16.670 5.493 o
-3 6 12 551.469 556.329 17.302 5.250 o
-3 6 13 650.287 633.640 19.119 4.228 o
-3 6 14 184.548 175.891 10.315 16.997 o
-3 6 15 17.453 23.815 5.935 58.076 o
-3 6 16 9.450 10.671 2.514 306.554 o
-3 6 17 183.998 188.729 6.159 37.431 o
-3 6 18 161.491 179.103 7.047 32.193 o
-3 6 19 158.446 164.196 6.076 40.659 o
-3 6 20 150.264 154.665 5.760 44.854 o
-3 6 21 322.569 336.648 8.220 19.003 o
-3 6 22 144.433 134.065 5.681 47.102 o
-3 6 23 661.563 640.478 11.102 8.090 o
-3 7 -2 1654.840 1643.270 15.344 2.173 o
-3 7 -1 2674.600 2624.170 20.425 0.945 o
-3 7 0 529.882 538.459 9.211 11.625 o
-3 7 1 189.430 182.068 6.276 36.361 o
-3 7 2 3866.260 3848.530 23.941 0.490 o
-3 7 3 10793.300 10834.900 43.173 0.070 o
-3 7 4 3307.820 3228.720 22.768 0.650 o
-3 7 5 405.052 422.727 7.782 17.111 o
-3 7 6 5169.270 5148.640 24.876 0.293 o
-3 7 7 1847.340 1839.540 16.836 1.773 o
-3 7 8 1058.230 1050.080 17.254 3.407 o
-3 7 9 13.585 11.874 3.147 198.156 o
-3 7 10 37.495 40.336 4.279 101.571 o
-3 7 11 62.325 67.073 7.466 35.067 o
-3 7 12 900.067 902.466 34.694 1.462 o
-3 7 13 1782.370 1796.910 27.124 1.328 o
-3 7 14 1162.060 1189.040 22.818 2.321 o
-3 7 15 242.683 237.713 14.669 8.721 o
-3 7 16 24.401 18.651 2.780 232.184 o
-3 7 17 36.536 41.704 3.219 164.482 o
-3 7 18 393.001 404.442 9.318 14.448 o
-3 7 19 294.518 292.547 8.148 20.466 o
-3 7 20 889.622 904.172 12.907 5.207 o
-3 7 21 3.143 1.187 2.182 431.240 o
-3 7 22 400.733 413.349 8.323 16.165 o
-3 7 23 23.822 25.370 3.765 134.848 o
-3 8 -2 2646.970 2672.570 21.273 0.931 o
-3 8 -1 2808.790 2849.370 22.417 0.831 o
-3 8 0 8999.850 9007.530 52.529 0.094 o
-3 8 1 589.886 625.707 11.212 8.624 o
-3 8 2 1494.170 1495.090 18.253 2.236 o
-3 8 3 312.632 314.460 8.818 17.836 o
-3 8 4 107.170 114.141 7.294 34.008 o
-3 8 5 1054.390 1052.410 14.071 4.067 o
-3 8 6 345.907 348.896 7.090 21.529 o
-3 8 7 395.320 396.126 9.642 13.894 o
-3 8 8 111.136 104.305 6.214 44.497 o
-3 8 9 186.766 187.892 9.412 19.694 o
-3 8 10 1244.470 1240.870 20.817 2.433 o
-3 8 11 19.812 24.638 5.803 60.434 o
-3 8 12 486.773 500.210 14.318 7.299 o
-3 8 13 607.088 603.702 16.195 5.518 o
-3 8 14 49.695 50.167 5.604 60.785 o
-3 8 15 21.611 21.072 2.526 274.960 o
-3 8 16 254.132 249.158 8.159 22.069 o
-3 8 17 0.478 5.349 2.496 332.972 o
-3 8 18 757.166 771.641 11.890 6.576 o
-3 8 19 193.667 201.158 6.715 32.431 o
-3 8 20 310.962 329.515 7.320 22.216 o
-3 8 21 144.920 145.692 5.099 54.033 o
-3 8 22 95.630 94.376 4.504 76.131 o
-3 9 -2 22.938 24.271 4.585 94.129 o
-3 9 -1 986.312 999.816 17.286 3.604 o
-3 9 0 72.568 76.696 8.004 30.424 o
-3 9 1 5641.250 5594.910 66.365 0.173 o
-3 9 2 358.164 352.157 9.535 15.005 o
-3 9 3 1719.660 1771.700 24.321 1.507 o
-3 9 4 394.100 394.584 10.516 12.475 o
-3 9 5 734.373 743.754 14.519 5.551 o
-3 9 6 487.207 491.494 10.833 10.505 o
-3 9 7 3943.820 3922.000 33.197 0.424 o
-3 9 8 2347.970 2306.240 24.402 1.049 o
-3 9 9 2551.300 2533.390 34.699 0.734 o
-3 9 10 15.216 18.240 4.551 97.499 o
-3 9 11 18.285 22.556 5.131 76.817 o
-3 9 12 1099.640 1100.930 22.217 2.512 o
-3 9 13 1289.330 1296.620 23.766 2.049 o
-3 9 14 0.068 2.431 3.833 143.486 o
-3 9 15 14.997 17.977 2.598 274.304 o
-3 9 16 64.997 77.500 4.576 81.475 o
-3 9 17 136.583 134.154 5.427 51.040 o
-3 9 18 239.312 239.436 7.116 27.238 o
-3 9 19 255.555 243.723 7.134 26.432 o
-3 9 20 12.086 14.832 2.538 293.237 o
-3 9 21 111.754 124.366 5.223 57.196 o
-3 9 22 4.141 7.108 2.260 391.568 o
-3 10 -2 791.885 786.955 16.489 4.557 o
-3 10 -1 4110.620 4227.020 37.224 0.371 o
-3 10 0 1680.990 1692.660 29.710 1.282 o
-3 10 1 196.714 195.474 10.883 15.258 o
-3 10 2 1488.860 1514.840 22.959 1.852 o
-3 10 3 154.734 156.597 7.114 32.510 o
-3 10 4 5.395 13.461 4.960 84.358 o
-3 10 5 346.235 353.237 9.569 15.118 o
-3 10 6 285.067 291.347 8.947 18.281 o
-3 10 7 2.819 8.661 3.545 164.666 o
-3 10 8 85.397 85.588 5.508 57.372 o
-3 10 9 85.280 83.111 7.877 30.874 o
-3 10 10 3347.670 3341.490 42.543 0.455 o
-3 10 11 1054.970 1042.680 20.990 2.779 o
-3 10 12 44.118 38.108 6.211 51.127 o
-3 10 13 320.271 317.751 15.018 7.902 o
-3 10 14 894.019 901.441 11.764 5.581 o
-3 10 15 243.245 244.766 6.802 28.570 o
-3 10 16 150.248 152.429 5.678 45.858 o
-3 10 17 592.304 612.568 10.594 9.163 o
-3 10 18 54.389 63.458 3.618 123.709 o
-3 10 19 13.002 13.205 2.705 261.324 o
-3 10 20 4.733 6.907 2.195 412.024 o
-3 10 21 151.470 148.996 5.411 49.061 o
-3 10 22 172.961 175.302 6.520 35.594 o
-3 11 -2 1753.810 1761.140 25.744 1.418 o
-3 11 -1 1171.580 1171.440 26.049 1.978 o
-3 11 0 0.005 3.253 4.013 130.790 o
-3 11 1 189.448 195.584 11.124 14.771 o
-3 11 2 22.557 22.993 5.049 78.655 o
-3 11 3 174.067 174.157 8.660 23.000 o
-3 11 4 33.477 30.157 4.213 106.712 o
-3 11 5 68.226 76.711 5.084 68.139 o
-3 11 6 42.646 50.111 4.544 89.377 o
-3 11 7 792.837 818.113 15.528 4.827 o
-3 11 8 3.376 3.733 3.083 217.860 o
-3 11 9 108.129 110.626 8.667 25.160 o
-3 11 10 8.028 15.116 4.737 91.767 o
-3 11 11 80.935 78.810 5.903 51.745 o
-3 11 12 1087.740 1104.690 27.342 1.937 o
-3 11 13 76.979 81.063 4.169 91.035 o
-3 11 14 1249.360 1279.050 15.237 3.118 o
-3 11 15 132.313 132.579 5.520 50.293 o
-3 11 16 613.188 649.428 11.029 8.483 o
-3 11 17 322.447 335.739 7.359 21.624 o
-3 11 18 1799.180 1769.810 15.890 1.904 o
-3 11 19 379.833 369.405 8.553 16.546 o
-3 11 20 1125.510 1122.840 15.400 3.527 o
-3 11 21 226.427 223.004 7.669 25.334 o
-3 12 -2 2963.660 2966.920 34.906 0.610 o
-3 12 -1 164.427 158.274 10.582 16.606 o
-3 12 0 0.241 6.561 4.173 120.520 o
-3 12 1 217.738 216.032 12.131 12.402 o
-3 12 2 2.283 -1.797 4.133 123.199 o
-3 12 3 163.779 163.525 8.816 22.676 o
-3 12 4 836.497 827.073 19.298 3.624 o
-3 12 5 909.500 920.287 18.194 3.649 o
-3 12 6 600.140 607.819 19.665 4.175 o
-3 12 7 1231.550 1228.830 21.702 2.354 o
-3 12 8 1453.150 1463.620 21.942 1.985 o
-3 12 9 702.229 709.809 20.741 3.601 o
-3 12 10 1254.220 1277.910 28.204 1.701 o
-3 12 11 569.519 574.529 16.698 5.449 o
-3 12 12 576.756 578.601 20.280 4.047 o
-3 12 13 150.764 151.331 5.159 52.242 o
-3 12 14 31.740 39.714 3.414 152.507 o
-3 12 15 170.666 187.511 6.324 36.942 o
-3 12 16 519.722 530.401 9.832 11.081 o
-3 12 17 429.432 437.028 8.491 15.051 o
-3 12 18 956.506 965.148 11.034 5.375 o
-3 12 19 54.780 52.246 3.293 145.264 o
-3 12 20 98.665 104.203 4.412 76.910 o
-3 12 21 4.753 3.698 3.155 207.154 o
-3 13 -2 1221.700 1209.930 28.873 1.688 o
-3 13 -1 443.761 436.914 17.578 5.566 o
-3 13 0 239.326 222.909 12.777 11.170 o
-3 13 1 224.311 205.716 12.810 11.272 o
-3 13 2 561.750 557.101 20.065 4.160 o
-3 13 3 78.482 80.414 8.378 27.780 o
-3 13 4 135.812 129.530 7.551 30.756 o
-3 13 5 741.168 711.625 16.640 4.757 o
-3 13 6 16.100 21.189 5.280 73.034 o
-3 13 7 52.619 49.200 5.452 63.624 o
-3 13 8 261.534 254.194 10.711 14.567 o
-3 13 9 188.874 179.578 10.970 15.219 o
-3 13 10 1826.530 1794.530 40.733 0.832 o
-3 13 11 782.094 798.506 21.030 3.339 o
-3 13 12 296.829 308.642 7.054 24.017 o
-3 13 13 23.311 30.180 2.984 201.428 o
-3 13 14 0.671 1.792 2.355 377.250 o
-3 13 15 215.559 223.190 6.658 31.177 o
-3 13 16 149.630 153.957 6.067 41.714 o
-3 13 17 451.577 446.592 8.218 15.030 o
-3 13 18 73.528 70.563 3.567 117.223 o
-3 13 19 155.685 144.898 6.029 41.992 o
-3 13 20 56.743 53.934 2.865 175.116 o
-3 14 -2 958.993 931.046 28.147 1.997 o
-3 14 -1 404.528 368.669 16.821 6.193 o
-3 14 0 33.728 39.102 6.208 51.782 o
-3 14 1 614.313 618.851 21.768 3.535 o
-3 14 2 787.337 796.375 24.790 2.621 o
-3 14 3 173.441 183.822 12.516 12.153 o
-3 14 4 579.059 609.016 19.776 4.177 o
-3 14 5 1593.570 1593.320 25.562 1.574 o
-3 14 6 0.084 -0.571 3.561 166.706 o
-3 14 7 754.846 746.227 18.095 4.200 o
-3 14 8 0.194 2.809 4.558 101.512 o
-3 14 9 821.585 787.368 22.410 3.008 o
-3 14 10 0.351 2.915 3.554 166.539 o
-3 14 11 4.976 9.130 2.399 345.353 o
-3 14 12 0.310 2.358 2.423 356.876 o
-3 14 13 64.934 79.970 4.466 84.491 o
-3 14 14 298.826 310.814 8.215 19.915 o
-3 14 15 129.564 142.513 5.946 44.886 o
-3 14 16 49.569 45.853 3.616 129.419 o
-3 14 17 1033.240 1035.860 12.505 4.523 o
-3 14 18 224.888 221.558 5.742 36.855 o
-3 14 19 33.479 33.105 2.273 289.588 o
-3 14 20 96.454 96.612 4.916 66.518 o
-3 15 -2 336.545 347.377 28.781 2.417 o
-3 15 -1 41.170 43.912 7.063 40.153 o
-3 15 0 4.846 3.030 4.620 97.956 o
-3 15 1 5705.300 5631.210 67.168 0.170 o
-3 15 2 617.621 637.323 23.011 3.220 o
-3 15 3 473.586 472.524 24.305 3.155 o
-3 15 4 12.104 24.826 7.433 37.609 o
-3 15 5 5.675 3.975 3.728 149.028 o
-3 15 6 1192.530 1235.590 27.979 1.769 o
-3 15 7 2568.730 2510.670 52.525 0.476 o
-3 15 8 22.852 18.110 6.106 54.797 o
-3 15 9 288.737 294.092 7.703 22.114 o
-3 15 10 162.583 166.047 6.777 34.407 o
-3 15 11 510.181 513.272 11.304 9.686 o
-3 15 12 209.660 206.377 6.909 30.325 o
-3 15 13 520.230 529.521 9.923 10.976 o
-3 15 14 37.301 33.802 3.382 153.492 o
-3 15 15 81.265 86.026 4.590 77.343 o
-3 15 16 207.668 200.291 6.245 34.963 o
-3 15 17 160.315 157.320 4.790 55.803 o
-3 15 18 16.174 18.212 2.007 419.409 o
-3 15 19 10.453 10.539 1.636 642.420 o
-3 16 -2 2515.920 2468.020 52.923 0.478 o
-3 16 -1 1868.330 1839.740 39.332 0.856 o
-3 16 0 978.380 1011.820 29.377 1.838 o
-3 16 1 2979.710 2892.260 49.488 0.452 o
-3 16 2 237.557 233.963 12.552 11.491 o
-3 16 3 394.952 403.887 16.113 6.620 o
-3 16 4 6.247 7.647 8.228 31.058 o
-3 16 5 772.023 763.133 28.177 2.164 o
-3 16 6 188.210 167.603 11.639 13.783 o
-3 16 7 53.361 57.122 3.817 115.290 o
-3 16 8 171.953 176.437 6.031 39.725 o
-3 16 9 14.485 13.754 3.199 190.852 o
-3 16 10 356.157 358.558 10.993 12.364 o
-3 16 11 682.181 678.990 13.603 6.349 o
-3 16 12 298.656 313.186 8.149 20.095 o
-3 16 13 210.571 225.640 6.395 33.042 o
-3 16 14 56.087 52.975 3.609 125.645 o
-3 16 15 23.308 22.042 2.692 244.260 o
-3 16 16 178.341 172.629 5.423 45.302 o
-3 16 17 22.736 23.340 2.033 381.351 o
-3 16 18 55.633 50.644 2.484 213.855 o
-3 17 -2 1378.630 1384.690 19.657 2.311 o
-3 17 -1 67.729 70.298 5.830 54.287 o
-3 17 0 86.562 94.337 7.406 34.252 o
-3 17 1 867.272 828.756 22.878 2.842 o
-3 17 2 39.754 62.405 19.153 5.715 o
-3 17 3 0.046 9.138 4.393 108.609 o
-3 17 4 1.796 4.058 2.755 273.384 o
-3 17 5 593.762 599.582 11.689 8.324 o
-3 17 6 634.392 638.504 13.533 6.724 o
-3 17 7 39.909 40.110 4.341 98.510 o
-3 17 8 1114.870 1119.020 17.191 3.238 o
-3 17 9 152.014 158.690 6.876 34.346 o
-3 17 10 31.000 31.094 3.845 126.230 o
-3 17 11 29.561 32.754 3.757 131.733 o
-3 17 12 0.187 6.299 2.614 303.964 o
-3 17 13 160.136 171.464 6.168 39.448 o
-3 17 14 31.919 34.704 3.134 177.392 o
-3 17 15 61.155 63.483 3.845 110.307 o
-3 17 16 70.143 72.952 3.000 149.073 o
-3 17 17 0.605 0.088 1.353 1140.620 o
-3 18 -2 9.274 11.712 3.047 214.181 o
-3 18 -1 60.194 69.988 5.776 55.836 o
-3 18 0 251.142 258.251 8.794 19.805 o
-3 18 1 27.791 26.276 4.353 102.365 o
-3 18 2 1182.030 1192.730 20.230 2.616 o
-3 18 3 2.098 6.787 3.317 188.562 o
-3 18 4 44.724 47.109 4.520 90.088 o
-3 18 5 1949.150 1979.410 27.566 1.189 o
-3 18 6 32.773 25.566 4.023 116.799 o
-3 18 7 99.301 106.191 6.968 37.298 o
-3 18 8 16.102 15.507 3.389 170.019 o
-3 18 9 119.564 123.338 6.426 41.035 o
-3 18 10 86.115 97.573 4.740 71.849 o
-3 18 11 1733.960 1722.690 18.502 1.842 o
-3 18 12 357.057 374.949 8.672 16.680 o
-3 18 13 1550.600 1527.100 15.217 2.399 o
-3 18 14 653.389 638.882 11.444 7.923 o
-3 18 15 1.674 3.791 1.986 518.564 o
-3 18 16 18.629 18.013 2.263 339.243 o
-3 18 17 100.662 98.093 8.907 24.223 o
-3 19 -2 15.408 18.310 2.755 246.725 o
-3 19 -1 451.060 466.819 12.869 8.793 o
-3 19 0 46.676 44.560 4.580 87.913 o
-3 19 1 455.899 475.506 13.028 8.586 o
-3 19 2 283.155 295.457 10.480 14.534 o
-3 19 3 487.816 487.672 13.344 8.079 o
-3 19 4 415.233 403.833 11.537 10.775 o
-3 19 5 256.522 257.512 10.079 16.067 o
-3 19 6 45.706 46.303 4.364 95.617 o
-3 19 7 1270.790 1260.480 21.276 2.339 o
-3 19 8 11.980 4.828 3.425 172.043 o
-3 19 9 220.075 232.366 7.538 26.012 o
-3 19 10 1.004 3.726 2.343 377.779 o
-3 19 11 156.481 154.227 5.457 47.781 o
-3 19 12 8.799 10.404 2.475 317.029 o
-3 19 13 151.025 146.692 5.363 49.807 o
-3 19 14 60.024 58.555 4.364 91.040 o
-3 19 15 2.133 2.561 1.570 815.367 o
-3 19 16 126.063 111.709 5.130 57.772 o
-3 20 -2 92.478 92.033 4.581 75.038 o
-3 20 -1 1.703 4.889 2.852 255.091 o
-3 20 0 288.588 292.032 9.136 17.682 o
-3 20 1 1241.480 1217.110 18.153 2.787 o
-3 20 2 806.864 819.758 14.914 4.991 o
-3 20 3 539.762 566.956 13.774 7.247 o
-3 20 4 40.898 41.324 4.286 100.346 o
-3 20 5 4.780 1.821 3.223 199.442 o
-3 20 6 167.348 156.305 8.619 23.546 o
-3 20 7 30.550 32.913 5.348 69.121 o
-3 20 8 3.247 -1.937 3.688 154.121 o
-3 20 9 425.038 438.226 11.780 10.240 o
-3 20 10 67.345 68.028 3.793 109.775 o
-3 20 11 200.684 202.396 5.753 39.176 o
-3 20 12 2.797 4.252 2.033 489.508 o
-3 20 13 229.992 231.910 6.704 30.007 o
-3 20 14 35.284 33.229 2.525 245.899 o
-3 20 15 0.388 6.312 2.586 310.024 o
-3 21 -2 354.620 359.644 7.810 19.044 o
-3 21 -1 319.024 335.636 8.214 19.118 o
-3 21 0 3.497 5.872 2.519 320.849 o
-3 21 1 299.077 288.493 9.560 16.437 o
-3 21 2 96.356 95.134 5.598 54.355 o
-3 21 3 50.046 60.737 5.280 66.984 o
-3 21 4 240.920 254.809 8.608 20.702 o
-3 21 5 22.264 16.186 3.230 181.282 o
-3 21 6 75.163 83.085 5.651 56.050 o
-3 21 7 1.631 3.862 3.496 171.148 o
-3 21 8 2.379 4.922 2.864 252.210 o
-3 21 9 865.981 871.373 13.745 5.085 o
-3 21 10 49.188 59.182 3.927 111.165 o
-3 21 11 331.849 320.962 6.390 24.950 o
-3 21 12 1.209 -0.224 1.553 860.360 o
-3 21 13 0.033 1.052 1.929 565.246 o
-3 22 -2 180.969 176.657 6.396 36.078 o
-3 22 -1 5.170 4.018 2.067 465.003 o
-3 22 0 546.369 547.488 9.769 10.742 o
-3 22 1 162.354 176.694 6.073 39.997 o
-3 22 2 424.991 421.146 12.837 9.152 o
-3 22 3 75.585 75.021 6.348 46.100 o
-3 22 4 413.568 409.977 11.274 11.100 o
-3 22 5 84.198 84.785 5.344 60.455 o
-3 22 6 93.347 97.116 6.494 42.638 o
-3 22 7 10.703 14.756 3.184 194.938 o
-3 22 8 124.226 125.324 4.952 60.102 o
-3 22 9 13.288 14.357 2.222 368.072 o
-3 22 10 23.805 23.189 2.359 301.264 o
-3 22 11 351.559 335.244 6.819 22.430 o
-3 22 12 4.613 2.612 4.491 103.690 o
-3 23 -2 67.973 69.611 3.528 121.501 o
-3 23 -1 94.567 94.493 4.853 68.281 o
-3 23 0 128.375 122.898 5.314 54.038 o
-3 23 1 30.834 31.765 3.054 187.048 o
-3 23 2 216.830 220.502 7.181 28.176 o
-3 23 3 130.808 136.306 7.096 34.128 o
-3 23 4 47.378 52.428 4.716 82.724 o
-3 23 5 302.639 310.344 8.649 18.551 o
-3 23 6 404.355 408.132 8.729 15.335 o
-3 23 7 118.405 128.670 4.997 59.869 o
-3 23 8 42.510 37.700 2.903 190.212 o
-3 23 9 3.485 3.436 1.773 632.623 o
-3 23 10 148.963 147.605 6.289 39.819 o
-3 24 -2 1.926 -1.554 2.313 389.979 o
-3 24 -1 2.097 3.640 2.090 468.385 o
-3 24 0 154.494 155.251 5.161 51.590 o
-3 24 1 366.948 373.330 13.159 9.352 o
-3 24 2 119.284 119.875 6.005 45.821 o
-3 24 3 643.479 658.182 11.702 7.751 o
-3 24 4 65.837 70.198 3.836 108.099 o
-3 24 5 286.923 291.530 7.167 24.236 o
-3 24 6 26.774 27.317 2.091 349.177 o
-3 24 7 143.771 140.536 5.641 47.361 o
-3 24 8 9.341 17.032 2.843 240.736 o
-3 25 -2 125.908 146.759 7.762 29.417 o
-3 25 -1 104.448 96.299 6.458 42.402 o
-3 25 0 3.515 3.582 2.158 435.338 o
-3 25 1 91.420 92.736 4.501 77.139 o
-3 25 2 0.575 2.213 2.079 482.185 o
-3 25 3 12.054 8.307 2.354 342.544 o
-3 25 4 7.620 11.194 2.494 314.116 o
-2 0 0 4491.770 4585.570 46.041 0.293 o
-2 0 2 8012.770 7855.220 64.387 0.108 o
-2 0 4 32699.600 33066.500 315.376 0.006 o
-2 0 6 5548.320 5684.700 49.726 0.207 o
-2 0 8 7740.490 7799.360 77.746 0.102 o
-2 0 10 6.809 6.297 6.032 57.510 o
-2 0 12 15224.400 15304.300 138.092 0.028 o
-2 0 14 2205.320 2200.710 58.009 0.456 o
-2 0 16 1515.760 1531.400 34.024 1.181 o
-2 0 18 565.346 574.648 14.209 6.815 o
-2 0 20 9.796 12.962 4.035 124.988 o
-2 0 22 208.805 197.654 9.307 19.563 o
-2 1 -1 6933.960 7168.910 45.980 0.149 o
-2 1 0 214.602 211.000 10.283 16.456 o
-2 1 1 11499.200 11658.600 69.061 0.057 o
-2 1 2 27727.400 28490.700 92.963 0.011 o
-2 1 3 619.773 692.122 14.091 6.354 o
-2 1 4 2202.760 2162.170 31.593 0.938 o
-2 1 5 14678.700 14874.900 47.935 0.039 o
-2 1 6 4769.100 4860.610 27.818 0.326 o
-2 1 7 511.898 522.255 8.615 12.739 o
-2 1 8 7741.000 7550.650 174.762 0.047 o
-2 1 9 144.018 158.303 9.074 22.044 o
-2 1 10 10.557 12.007 9.247 24.544 o
-2 1 11 442.874 451.423 16.302 6.260 o
-2 1 12 1240.070 1207.450 27.639 1.776 o
-2 1 13 1793.400 1775.350 35.277 1.007 o
-2 1 14 43.149 47.791 5.817 57.435 o
-2 1 15 259.686 266.884 12.076 11.960 o
-2 1 16 16.012 27.762 4.854 85.343 o
-2 1 17 1041.010 1087.980 11.089 4.736 o
-2 1 18 138.891 138.393 5.438 50.455 o
-2 1 19 440.459 448.244 9.079 13.753 o
-2 1 20 156.358 153.561 5.587 46.314 o
-2 1 21 35.693 39.586 3.939 118.027 o
-2 1 22 46.521 47.924 4.142 104.102 o
-2 1 23 155.811 159.345 6.675 35.720 o
-2 2 -1 207.034 220.134 10.739 15.350 o
-2 2 0 8167.540 8367.750 64.326 0.102 o
-2 2 1 3615.010 3707.440 38.700 0.436 o
-2 2 2 405.778 415.514 12.737 9.407 o
-2 2 3 4621.440 4669.370 48.701 0.274 o
-2 2 4 208.583 227.868 9.195 19.660 o
-2 2 5 189.096 193.037 4.830 49.643 o
-2 2 6 5150.110 5133.330 41.672 0.255 o
-2 2 7 10.141 15.068 2.466 312.075 o
-2 2 8 677.429 654.881 18.315 4.412 o
-2 2 9 121.267 117.573 8.104 27.890 o
-2 2 10 1421.370 1423.670 27.012 1.642 o
-2 2 11 1993.500 1965.380 33.551 0.975 o
-2 2 12 113.738 118.135 12.039 13.682 o
-2 2 13 0.086 3.923 3.554 166.378 o
-2 2 14 1995.120 1968.170 30.826 1.060 o
-2 2 15 5662.340 5633.130 65.063 0.175 o
-2 2 16 23.385 25.842 5.028 78.982 o
-2 2 17 45.127 46.314 3.076 169.102 o
-2 2 18 872.932 897.449 14.363 4.812 o
-2 2 19 1.207 1.366 3.100 218.414 o
-2 2 20 178.197 181.980 7.791 26.974 o
-2 2 21 788.374 795.524 15.800 4.784 o
-2 2 22 31.750 32.882 3.825 126.770 o
-2 2 23 13.080 14.432 2.675 265.731 o
-2 3 -1 25445.300 25989.200 211.757 0.010 o
-2 3 0 2028.400 2096.610 30.203 1.045 o
-2 3 1 171.419 163.925 9.122 21.265 o
-2 3 2 575.013 585.129 8.565 11.431 o
-2 3 3 908.151 919.910 18.498 3.583 o
-2 3 4 1148.210 1171.620 13.056 3.833 o
-2 3 5 204.923 220.239 6.780 31.010 o
-2 3 6 14362.000 14490.800 125.493 0.032 o
-2 3 7 11.483 16.719 2.628 274.914 o
-2 3 8 3471.800 3489.320 29.826 0.536 o
-2 3 9 4648.550 4677.370 76.810 0.187 o
-2 3 10 1457.880 1454.830 27.619 1.570 o
-2 3 11 210.018 228.724 11.944 12.749 o
-2 3 12 1620.560 1610.150 25.169 1.574 o
-2 3 13 85.626 81.024 6.498 43.501 o
-2 3 14 623.429 624.875 22.420 3.358 o
-2 3 15 1134.490 1177.030 33.322 1.422 o
-2 3 16 2655.760 2668.580 38.255 0.643 o
-2 3 17 13.396 15.208 2.385 324.291 o
-2 3 18 7.412 7.847 2.872 243.527 o
-2 3 19 45.529 50.193 4.487 90.742 o
-2 3 20 68.059 63.889 4.980 71.451 o
-2 3 21 240.238 250.327 8.157 22.435 o
-2 3 22 200.882 200.825 7.156 29.355 o
-2 3 23 432.115 423.616 11.973 10.019 o
-2 4 -1 12440.100 12870.800 68.998 0.049 o
-2 4 0 4062.110 4290.330 38.855 0.365 o
-2 4 1 2925.960 2981.490 30.986 0.666 o
-2 4 2 11245.500 11244.200 253.431 0.022 o
-2 4 3 0.086 1.846 1.469 963.129 o
-2 4 4 52.923 60.345 2.889 173.611 o
-2 4 5 74.162 76.343 3.986 98.742 o
-2 4 6 4459.590 4328.230 56.368 0.263 o
-2 4 7 6396.080 6488.020 51.356 0.166 o
-2 4 8 8843.800 8949.890 48.215 0.098 o
-2 4 9 58.405 58.974 4.024 104.208 o
-2 4 10 3253.980 3176.490 41.696 0.482 o
-2 4 11 790.958 787.226 21.934 3.142 o
-2 4 12 0.049 -1.088 3.922 137.455 o
-2 4 13 105.542 120.232 10.050 19.208 o
-2 4 14 2392.390 2344.130 41.297 0.666 o
-2 4 15 83.134 87.025 8.908 24.650 o
-2 4 16 168.394 172.705 10.343 17.146 o
-2 4 17 1557.180 1549.580 18.438 2.116 o
-2 4 18 31.493 30.201 3.573 143.480 o
-2 4 19 783.620 804.640 14.010 5.442 o
-2 4 20 907.975 914.553 16.173 4.157 o
-2 4 21 109.428 116.354 6.284 43.411 o
-2 4 22 306.020 314.054 8.682 18.347 o
-2 4 23 178.276 163.149 5.415 45.825 o
-2 5 -1 498.736 517.300 7.314 14.874 o
-2 5 0 6895.610 7027.860 41.008 0.157 o
-2 5 1 7307.700 7453.280 45.554 0.138 o
-2 5 2 14431.900 14442.700 84.573 0.037 o
-2 5 3 2274.890 2238.020 16.326 1.317 o
-2 5 4 50.657 50.424 2.450 223.878 o
-2 5 5 361.255 360.357 6.357 23.110 o
-2 5 6 728.940 731.938 10.313 7.734 o
-2 5 7 2448.900 2498.690 30.512 0.843 o
-2 5 8 5042.350 5006.160 45.576 0.253 o
-2 5 9 768.945 765.818 18.883 3.922 o
-2 5 10 971.913 975.969 26.341 2.174 o
-2 5 11 1172.620 1195.160 27.715 1.817 o
-2 5 12 19.929 25.471 5.505 66.824 o
-2 5 13 742.977 742.405 18.908 3.992 o
-2 5 14 372.343 379.593 30.446 2.155 o
-2 5 15 515.957 519.606 20.862 4.008 o
-2 5 16 276.472 286.877 17.168 6.427 o
-2 5 17 86.653 84.097 4.936 68.395 o
-2 5 18 0.038 4.198 3.209 203.724 o
-2 5 19 203.066 218.586 8.644 21.875 o
-2 5 20 275.819 292.066 8.533 19.704 o
-2 5 21 217.803 208.193 7.188 28.343 o
-2 5 22 141.698 136.510 5.807 45.752 o
-2 5 23 62.483 58.245 3.465 129.612 o
-2 6 -1 232.179 230.673 4.402 46.909 o
-2 6 0 3707.380 3745.090 38.369 0.427 o
-2 6 1 830.226 843.335 8.950 7.247 o
-2 6 2 9451.900 9383.910 35.055 0.093 o
-2 6 3 68.612 67.281 3.122 144.128 o
-2 6 4 1487.760 1461.360 18.699 2.225 o
-2 6 5 395.706 401.239 7.127 19.135 o
-2 6 6 4229.010 4225.360 26.510 0.409 o
-2 6 7 461.834 453.860 9.915 12.155 o
-2 6 8 163.107 168.131 9.281 20.772 o
-2 6 9 70.824 64.846 14.749 9.503 o
-2 6 10 245.102 235.250 9.624 17.618 o
-2 6 11 0.052 -0.572 2.922 247.617 o
-2 6 12 5.127 7.531 3.709 150.026 o
-2 6 13 237.046 244.026 13.553 10.037 o
-2 6 14 989.646 1009.390 27.853 1.983 o
-2 6 15 558.572 565.267 21.704 3.665 o
-2 6 16 248.192 244.385 6.742 28.674 o
-2 6 17 648.031 646.873 12.165 7.456 o
-2 6 18 1525.980 1512.160 26.106 1.608 o
-2 6 19 1348.360 1404.460 17.801 2.530 o
-2 6 20 2.618 4.195 2.524 322.936 o
-2 6 21 238.512 249.345 8.022 23.030 o
-2 6 22 283.209 285.760 8.059 21.148 o
-2 6 23 19.985 18.227 2.262 336.040 o
-2 7 -1 4035.020 4068.370 29.269 0.426 o
-2 7 0 22.650 31.547 4.184 110.741 o
-2 7 1 3617.710 3721.170 26.432 0.521 o
-2 7 2 87.198 86.870 4.484 78.939 o
-2 7 3 1845.270 1839.430 18.168 1.708 o
-2 7 4 3478.570 3423.490 25.605 0.574 o
-2 7 5 6622.630 6534.480 51.100 0.159 o
-2 7 6 841.555 833.682 13.588 5.309 o
-2 7 7 193.156 212.477 7.951 25.221 o
-2 7 8 463.200 473.417 12.700 8.847 o
-2 7 9 14.907 20.362 4.995 81.485 o
-2 7 10 392.374 380.241 15.319 7.238 o
-2 7 11 964.387 986.006 17.543 3.610 o
-2 7 12 74.860 66.865 6.183 48.594 o
-2 7 13 30.609 29.649 5.946 56.743 o
-2 7 14 217.946 214.296 13.379 10.454 o
-2 7 15 1031.200 1031.380 42.983 0.980 o
-2 7 16 762.258 749.238 11.605 6.752 o
-2 7 17 531.172 537.204 9.932 10.797 o
-2 7 18 37.899 35.651 3.288 159.901 o
-2 7 19 151.746 166.155 6.030 41.504 o
-2 7 20 20.338 19.554 2.924 216.344 o
-2 7 21 34.333 35.572 3.420 151.810 o
-2 7 22 7.518 10.268 2.144 415.799 o
-2 7 23 2.802 5.836 2.439 343.005 o
-2 8 -1 2025.780 2006.420 20.625 1.406 o
-2 8 0 700.331 719.285 13.035 6.452 o
-2 8 1 509.941 503.296 9.383 11.910 o
-2 8 2 2011.860 2012.750 19.652 1.451 o
-2 8 3 540.600 563.701 10.881 9.598 o
-2 8 4 379.765 382.926 9.438 14.606 o
-2 8 5 5630.960 5480.040 46.264 0.215 o
-2 8 6 239.125 225.616 7.774 24.408 o
-2 8 7 4933.720 4871.140 29.905 0.307 o
-2 8 8 117.796 125.006 5.418 53.513 o
-2 8 9 292.183 301.216 10.656 14.028 o
-2 8 10 127.232 125.870 7.483 31.603 o
-2 8 11 1271.440 1235.840 27.001 1.799 o
-2 8 12 125.616 128.063 7.983 28.343 o
-2 8 13 2769.730 2813.490 45.614 0.519 o
-2 8 14 1.293 2.191 4.619 98.698 o
-2 8 15 21.791 25.326 5.559 65.430 o
-2 8 16 15.439 12.889 2.593 278.580 o
-2 8 17 124.665 130.240 4.913 60.366 o
-2 8 18 40.702 46.056 3.393 147.660 o
-2 8 19 809.605 824.029 11.849 6.164 o
-2 8 20 72.029 71.656 3.850 105.289 o
-2 8 21 219.330 216.756 6.882 29.819 o
-2 8 22 101.200 109.882 4.386 76.492 o
-2 9 -1 72.610 77.496 5.203 64.976 o
-2 9 0 4389.360 4558.500 54.087 0.269 o
-2 9 1 2427.250 2397.550 21.445 1.069 o
-2 9 2 129.397 129.880 6.516 39.379 o
-2 9 3 407.979 407.743 9.828 13.311 o
-2 9 4 144.455 149.626 6.599 37.226 o
-2 9 5 823.538 813.061 13.025 5.642 o
-2 9 6 11.735 10.149 3.140 201.008 o
-2 9 7 936.427 949.699 16.406 3.979 o
-2 9 8 742.779 742.799 12.758 6.312 o
-2 9 9 584.744 612.796 15.327 6.011 o
-2 9 10 1044.830 1022.930 20.617 2.865 o
-2 9 11 198.628 192.738 9.682 18.561 o
-2 9 12 2866.820 2842.930 36.533 0.617 o
-2 9 13 0.347 4.094 4.669 96.594 o
-2 9 14 430.893 438.097 16.308 6.318 o
-2 9 15 15.291 20.051 2.529 285.407 o
-2 9 16 0.199 4.506 2.274 401.769 o
-2 9 17 92.588 92.287 4.023 90.354 o
-2 9 18 2.403 6.725 2.065 471.552 o
-2 9 19 308.530 302.888 7.124 23.439 o
-2 9 20 200.632 197.165 5.394 42.540 o
-2 9 21 2.636 3.143 2.083 469.908 o
-2 9 22 247.869 253.094 6.630 29.081 o
-2 10 -1 9.931 9.995 3.074 210.818 o
-2 10 0 575.165 583.902 13.374 7.282 o
-2 10 1 513.236 503.465 10.527 10.521 o
-2 10 2 887.010 909.203 16.797 4.054 o
-2 10 3 80.427 86.707 7.212 36.303 o
-2 10 4 3831.760 3848.310 60.511 0.287 o
-2 10 5 145.890 145.943 6.222 40.715 o
-2 10 6 6062.190 5960.310 37.333 0.205 o
-2 10 7 1.187 10.709 3.129 210.674 o
-2 10 8 307.132 297.363 10.020 15.180 o
-2 10 9 207.908 222.264 10.660 15.517 o
-2 10 10 1263.270 1256.970 30.777 1.516 o
-2 10 11 25.948 29.228 4.784 86.041 o
-2 10 12 0.050 1.722 3.227 202.374 o
-2 10 13 35.425 47.763 8.289 29.657 o
-2 10 14 204.063 208.016 6.330 34.338 o
-2 10 15 347.273 349.785 8.523 17.497 o
-2 10 16 54.731 57.776 3.553 128.265 o
-2 10 17 743.537 762.894 9.863 7.760 o
-2 10 18 489.127 477.942 8.230 14.029 o
-2 10 19 785.384 766.964 9.633 7.545 o
-2 10 20 0.119 2.188 1.894 581.880 o
-2 10 21 64.562 66.017 3.641 118.079 o
-2 10 22 579.554 567.217 10.237 9.814 o
-2 11 -1 4475.770 4595.030 40.224 0.316 o
-2 11 0 2617.480 2593.730 29.150 0.811 o
-2 11 1 116.171 130.754 8.271 26.878 o
-2 11 2 23.753 28.188 6.765 44.675 o
-2 11 3 8.040 1.654 3.303 187.936 o
-2 11 4 1595.820 1588.830 21.286 1.849 o
-2 11 5 792.757 821.274 16.083 4.637 o
-2 11 6 1453.990 1481.280 19.596 2.174 o
-2 11 7 1635.010 1633.820 21.073 1.810 o
-2 11 8 268.567 264.601 9.052 18.575 o
-2 11 9 539.919 545.795 14.867 6.589 o
-2 11 10 5.163 15.099 5.774 62.514 o
-2 11 11 2139.660 2128.860 42.746 0.699 o
-2 11 12 31.721 31.687 5.851 58.327 o
-2 11 13 778.573 764.192 21.840 3.194 o
-2 11 14 214.426 222.030 6.408 32.843 o
-2 11 15 1147.970 1169.100 15.113 3.473 o
-2 11 16 104.580 107.578 4.919 64.552 o
-2 11 17 236.585 238.322 6.341 31.642 o
-2 11 18 117.195 120.190 4.228 76.025 o
-2 11 19 0.640 3.745 1.964 535.298 o
-2 11 20 499.723 496.426 8.865 12.784 o
-2 11 21 183.821 181.547 5.731 41.426 o
-2 12 -1 489.216 494.855 13.762 7.717 o
-2 12 0 7.510 7.170 4.345 109.539 o
-2 12 1 2582.720 2541.800 30.175 0.808 o
-2 12 2 31.035 24.580 4.270 105.451 o
-2 12 3 1456.600 1450.310 23.783 1.842 o
-2 12 4 775.736 794.776 15.880 4.797 o
-2 12 5 1462.490 1502.380 22.173 1.940 o
-2 12 6 28.557 27.114 4.505 95.862 o
-2 12 7 69.316 76.266 6.379 46.041 o
-2 12 8 74.373 82.980 6.581 43.101 o
-2 12 9 708.931 733.365 17.720 4.443 o
-2 12 10 1643.500 1639.750 49.830 0.658 o
-2 12 11 1.856 11.515 6.417 50.987 o
-2 12 12 83.223 88.188 10.271 18.886 o
-2 12 13 226.821 229.276 6.162 33.558 o
-2 12 14 232.784 228.308 7.078 27.922 o
-2 12 15 503.236 516.130 10.105 11.039 o
-2 12 16 403.234 410.702 9.277 14.308 o
-2 12 17 266.907 274.600 6.650 27.629 o
-2 12 18 52.710 52.493 3.253 148.980 o
-2 12 19 222.026 220.125 5.567 38.437 o
-2 12 20 40.930 47.776 2.723 205.669 o
-2 12 21 415.437 396.511 8.495 15.693 o
-2 13 -1 5.765 3.404 3.361 182.615 o
-2 13 0 395.022 401.187 12.978 9.274 o
-2 13 1 160.372 145.335 9.865 18.922 o
-2 13 2 1397.270 1355.160 23.626 1.942 o
-2 13 3 1552.260 1538.900 25.577 1.617 o
-2 13 4 391.125 390.931 11.803 10.710 o
-2 13 5 119.622 127.691 7.268 33.441 o
-2 13 6 69.984 62.609 6.789 41.495 o
-2 13 7 767.534 770.443 20.825 3.430 o
-2 13 8 1034.130 1040.250 24.522 2.315 o
-2 13 9 0.518 13.344 5.271 75.365 o
-2 13 10 391.781 404.003 19.817 4.678 o
-2 13 11 7.701 4.444 8.050 32.443 o
-2 13 12 384.730 399.638 8.331 16.621 o
-2 13 13 97.943 101.728 4.997 64.343 o
-2 13 14 289.564 308.590 7.978 20.941 o
-2 13 15 132.246 136.712 5.770 46.953 o
-2 13 16 233.805 256.771 7.271 26.361 o
-2 13 17 207.332 207.135 6.168 35.334 o
-2 13 18 4.617 6.398 2.075 459.260 o
-2 13 19 97.302 99.799 3.909 91.678 o
-2 13 20 44.196 43.847 2.938 182.882 o
-2 14 -1 1511.080 1481.720 25.869 1.643 o
-2 14 0 1454.920 1450.600 35.074 1.167 o
-2 14 1 93.382 99.298 9.160 23.132 o
-2 14 2 1404.370 1354.970 27.310 1.653 o
-2 14 3 1191.460 1161.790 20.488 2.590 o
-2 14 4 28.666 32.064 5.151 74.428 o
-2 14 5 342.315 346.477 14.100 8.594 o
-2 14 6 512.587 516.372 17.464 5.335 o
-2 14 7 172.610 165.685 10.421 16.914 o
-2 14 8 441.494 433.711 16.635 6.095 o
-2 14 9 27.819 29.073 5.638 63.001 o
-2 14 10 1840.580 1849.740 42.236 0.786 o
-2 14 11 1138.700 1137.600 18.897 2.906 o
-2 14 12 35.475 40.863 4.268 102.477 o
-2 14 13 687.588 714.653 12.552 6.789 o
-2 14 14 242.328 257.800 7.643 24.363 o
-2 14 15 29.981 31.986 3.506 148.563 o
-2 14 16 169.981 172.709 6.234 38.194 o
-2 14 17 259.497 261.745 6.505 28.987 o
-2 14 18 2.338 4.984 2.032 490.443 o
-2 14 19 88.069 81.518 3.563 109.774 o
-2 14 20 43.144 38.655 3.082 172.647 o
-2 15 -1 39.518 41.178 6.457 47.717 o
-2 15 0 34.635 36.905 6.284 50.624 o
-2 15 1 186.153 183.440 10.101 17.540 o
-2 15 2 30.995 51.011 9.146 24.558 o
-2 15 3 1750.470 1812.490 34.993 1.023 o
-2 15 4 971.603 1008.270 24.054 2.451 o
-2 15 5 17.604 11.425 4.340 106.974 o
-2 15 6 93.555 84.430 8.085 29.210 o
-2 15 7 1530.210 1454.970 30.277 1.376 o
-2 15 8 247.312 236.681 12.838 10.981 o
-2 15 9 1.107 3.844 4.453 106.049 o
-2 15 10 235.451 230.757 6.999 28.172 o
-2 15 11 28.707 31.519 4.018 117.362 o
-2 15 12 194.944 204.769 8.085 24.647 o
-2 15 13 0.309 0.706 2.859 257.941 o
-2 15 14 113.354 115.974 5.192 58.006 o
-2 15 15 616.620 618.346 11.295 8.379 o
-2 15 16 17.339 23.172 2.630 261.412 o
-2 15 17 54.301 55.477 3.633 124.555 o
-2 15 18 36.650 37.980 2.811 205.104 o
-2 15 19 2.757 4.416 1.438 937.718 o
-2 16 -1 12.245 8.071 4.125 119.813 o
-2 16 0 1620.990 1567.940 37.073 1.020 o
-2 16 1 794.007 810.534 22.107 3.088 o
-2 16 2 1139.540 1203.430 33.817 1.384 o
-2 16 3 1249.560 1237.560 34.658 1.291 o
-2 16 4 1.901 3.092 6.504 49.829 o
-2 16 5 609.437 620.389 29.643 2.110 o
-2 16 6 24.866 25.687 6.166 53.428 o
-2 16 7 35.071 36.748 6.621 45.835 o
-2 16 8 1143.050 1153.480 15.850 3.374 o
-2 16 9 86.366 98.508 5.726 53.142 o
-2 16 10 169.609 174.921 6.923 32.786 o
-2 16 11 114.712 126.315 5.237 56.532 o
-2 16 12 152.767 152.161 5.973 42.504 o
-2 16 13 1.932 2.193 2.708 283.989 o
-2 16 14 228.655 225.662 7.147 27.779 o
-2 16 15 47.328 50.536 3.829 117.907 o
-2 16 16 261.466 272.363 6.740 27.483 o
-2 16 17 444.247 446.669 8.495 14.682 o
-2 16 18 188.187 185.080 4.612 52.779 o
-2 17 -1 832.112 830.825 28.135 2.111 o
-2 17 0 1726.440 1703.910 33.098 1.118 o
-2 17 1 11.030 19.384 5.714 63.179 o
-2 17 2 78.549 88.166 11.166 16.161 o
-2 17 3 834.739 838.725 38.355 1.256 o
-2 17 4 36.800 29.511 7.636 34.942 o
-2 17 5 22.145 35.009 17.114 7.179 o
-2 17 6 81.932 91.142 4.933 68.616 o
-2 17 7 37.563 39.252 3.346 154.583 o
-2 17 8 117.598 118.630 6.674 38.835 o
-2 17 9 118.336 132.129 6.416 40.953 o
-2 17 10 1578.550 1595.590 17.996 2.100 o
-2 17 11 606.898 640.037 10.236 9.201 o
-2 17 12 131.074 130.148 5.006 58.021 o
-2 17 13 179.016 188.654 6.534 34.788 o
-2 17 14 50.744 54.020 3.833 115.949 o
-2 17 15 61.458 58.196 3.310 139.060 o
-2 17 16 216.014 215.476 5.276 41.482 o
-2 17 17 74.012 74.406 3.444 122.072 o
-2 17 18 0.266 -2.728 3.832 143.893 o
-2 18 -1 1.110 6.662 2.727 278.055 o
-2 18 0 889.931 901.366 13.618 4.980 o
-2 18 1 17.008 16.799 2.893 225.206 o
-2 18 2 1054.820 1065.200 15.626 3.719 o
-2 18 3 519.831 500.709 10.182 10.851 o
-2 18 4 837.217 812.829 12.362 5.841 o
-2 18 5 197.211 189.972 7.672 26.844 o
-2 18 6 1669.410 1688.830 25.450 1.504 o
-2 18 7 107.510 96.287 6.231 44.799 o
-2 18 8 2373.800 2358.010 26.722 0.972 o
-2 18 9 10.630 10.579 2.822 246.334 o
-2 18 10 281.902 294.380 7.757 22.120 o
-2 18 11 236.339 238.691 6.184 32.605 o
-2 18 12 494.541 510.127 8.093 13.852 o
-2 18 13 0.872 -1.101 1.942 556.070 o
-2 18 14 0.190 -0.682 1.946 557.593 o
-2 18 15 149.935 139.141 4.627 60.962 o
-2 18 16 18.418 16.264 2.013 412.928 o
-2 18 17 93.680 95.475 3.889 93.915 o
-2 19 -1 866.354 855.572 14.706 4.797 o
-2 19 0 62.075 56.430 4.558 84.549 o
-2 19 1 121.162 135.077 6.840 36.717 o
-2 19 2 253.526 266.270 8.850 19.487 o
-2 19 3 0.537 1.723 3.006 232.668 o
-2 19 4 145.133 149.051 6.887 34.823 o
-2 19 5 6.838 5.478 3.273 190.856 o
-2 19 6 303.256 305.308 9.981 15.264 o
-2 19 7 96.660 99.154 6.625 40.975 o
-2 19 8 661.764 677.921 15.691 5.436 o
-2 19 9 26.249 32.587 3.421 156.802 o
-2 19 10 988.241 988.480 12.655 4.733 o
-2 19 11 123.564 130.642 4.788 62.661 o
-2 19 12 1818.900 1835.540 15.030 1.895 o
-2 19 13 273.632 276.977 6.370 28.627 o
-2 19 14 52.717 50.506 3.169 155.477 o
-2 19 15 8.497 7.941 1.802 566.731 o
-2 19 16 1.277 0.926 1.931 557.432 o
-2 20 -1 751.331 789.766 13.115 5.989 o
-2 20 0 108.406 111.768 5.759 50.172 o
-2 20 1 170.500 175.606 7.561 28.631 o
-2 20 2 24.474 26.692 3.416 159.782 o
-2 20 3 29.105 23.255 3.330 165.341 o
-2 20 4 326.336 319.539 9.538 15.779 o
-2 20 5 6.860 6.557 3.637 155.263 o
-2 20 6 248.414 253.845 11.142 13.820 o
-2 20 7 159.480 166.268 9.293 20.809 o
-2 20 8 482.731 467.892 11.837 9.571 o
-2 20 9 108.422 106.763 4.903 64.369 o
-2 20 10 217.038 213.827 6.416 32.876 o
-2 20 11 102.162 101.564 4.402 76.716 o
-2 20 12 63.831 65.773 3.504 125.277 o
-2 20 13 68.247 69.031 3.818 108.247 o
-2 20 14 7.908 6.591 1.856 545.272 o
-2 20 15 2.052 3.822 1.839 598.516 o
-2 21 -1 518.361 517.927 9.359 11.733 o
-2 21 0 32.322 34.655 3.671 135.615 o
-2 21 1 1261.200 1264.740 18.562 2.668 o
-2 21 2 1.033 5.038 3.401 180.726 o
-2 21 3 350.772 343.836 10.228 13.829 o
-2 21 4 467.465 468.186 10.866 10.784 o
-2 21 5 19.561 25.990 5.292 72.087 o
-2 21 6 315.498 335.867 10.950 13.007 o
-2 21 7 82.976 89.306 5.426 58.860 o
-2 21 8 58.907 58.597 4.184 97.793 o
-2 21 9 8.739 8.361 2.507 311.686 o
-2 21 10 0.078 2.824 2.129 460.957 o
-2 21 11 203.080 198.304 5.729 39.350 o
-2 21 12 58.774 56.755 3.139 151.998 o
-2 21 13 6.845 9.911 2.020 466.080 o
-2 21 14 4.388 10.487 3.923 134.152 o
-2 22 -1 90.619 94.147 4.298 82.544 o
-2 22 0 47.661 48.998 3.308 149.022 o
-2 22 1 534.195 552.600 11.324 9.289 o
-2 22 2 210.167 218.514 7.643 26.072 o
-2 22 3 37.645 46.486 5.251 69.936 o
-2 22 4 45.517 48.678 4.712 83.492 o
-2 22 5 21.954 18.824 2.889 219.790 o
-2 22 6 4.534 3.216 2.268 393.336 o
-2 22 7 60.971 61.511 3.721 116.434 o
-2 22 8 48.686 46.337 3.249 153.338 o
-2 22 9 79.200 77.765 3.766 105.390 o
-2 22 10 4.914 8.530 1.727 634.285 o
-2 22 11 1.257 1.547 1.599 803.002 o
-2 22 12 187.816 194.269 5.737 40.574 o
-2 23 -1 448.301 462.629 9.656 12.644 o
-2 23 0 989.770 1023.420 12.626 4.671 o
-2 23 1 459.139 470.321 9.719 12.355 o
-2 23 2 475.692 471.263 10.820 10.739 o
-2 23 3 135.637 149.043 6.626 37.481 o
-2 23 4 15.136 16.235 3.534 157.590 o
-2 23 5 109.598 111.081 5.094 60.424 o
-2 23 6 15.679 16.815 2.206 362.873 o
-2 23 7 33.134 36.684 2.706 221.941 o
-2 23 8 23.594 20.729 2.365 302.772 o
-2 23 9 42.819 42.481 2.506 232.164 o
-2 23 10 345.788 341.285 6.854 22.412 o
-2 23 11 0.018 0.994 3.107 218.588 o
-2 24 -1 3.531 7.146 2.427 343.084 o
-2 24 0 90.025 104.100 5.205 61.242 o
-2 24 1 0.476 2.488 2.270 405.270 o
-2 24 2 345.993 350.165 9.145 16.057 o
-2 24 3 2.211 5.074 2.341 373.528 o
-2 24 4 136.845 135.188 5.334 52.222 o
-2 24 5 0.759 0.751 2.026 509.896 o
-2 24 6 5.327 7.552 2.029 473.317 o
-2 24 7 32.171 31.188 2.556 247.054 o
-2 24 8 18.866 18.142 1.978 419.606 o
-2 25 -1 133.000 130.620 4.355 69.276 o
-2 25 0 643.524 622.159 10.566 8.694 o
-2 25 1 112.275 108.544 4.679 68.125 o
-2 25 2 25.582 28.075 2.721 233.621 o
-2 25 3 113.645 116.741 5.357 55.289 o
-2 25 4 19.740 21.262 2.767 237.869 o
-2 25 5 63.362 62.979 5.196 67.134 o
-2 25 6 28.749 25.189 4.690 89.146 o
-1 0 1 10306.400 10512.200 104.886 0.057 o
-1 0 3 86620.000 82857.600 221.439 0.001 o
-1 0 5 41497.100 42773.700 225.118 0.005 o
-1 0 7 6606.970 6716.410 54.700 0.153 o
-1 0 9 706.021 759.174 24.750 2.721 o
-1 0 11 14433.900 14474.200 120.758 0.033 o
-1 0 13 906.621 897.518 23.837 2.604 o
-1 0 15 484.320 487.205 18.782 4.853 o
-1 0 17 0.648 -0.033 2.830 263.291 o
-1 0 19 292.772 279.034 14.520 8.573 o
-1 0 21 668.967 686.302 19.129 4.134 o
-1 0 23 3.133 5.183 2.601 302.940 o
-1 1 0 1234.780 1292.920 15.269 3.129 o
-1 1 1 33439.200 32349.000 505.092 0.004 o
-1 1 2 12613.600 12899.000 39.633 0.052 o
-1 1 3 1112.650 1146.110 14.165 3.759 o
-1 1 4 2019.070 2112.390 19.337 1.425 o
-1 1 5 2593.230 2778.670 25.404 0.859 o
-1 1 6 26999.400 27156.500 147.763 0.011 o
-1 1 7 11051.700 11291.200 50.256 0.065 o
-1 1 8 4.168 4.042 2.788 264.036 o
-1 1 9 2815.170 2801.350 33.187 0.676 o
-1 1 10 10325.500 10373.400 68.198 0.069 o
-1 1 11 2486.360 2388.980 81.951 0.255 o
-1 1 12 117.772 118.131 7.668 30.781 o
-1 1 13 42.387 45.721 6.274 50.047 o
-1 1 14 2417.380 2437.630 32.867 0.811 o
-1 1 15 211.764 200.606 8.727 21.562 o
-1 1 16 341.271 341.340 11.581 11.693 o
-1 1 17 26.342 24.048 2.289 309.680 o
-1 1 18 271.314 282.618 8.220 20.954 o
-1 1 19 88.907 92.123 5.325 59.860 o
-1 1 20 110.932 121.228 6.793 37.989 o
-1 1 21 6.111 8.807 2.828 251.726 o
-1 1 22 79.116 76.663 4.342 85.617 o
-1 1 23 52.240 50.147 3.038 165.866 o
-1 2 0 3672.600 3763.900 44.760 0.388 o
-1 2 1 1212.520 1298.250 12.829 3.531 o
-1 2 2 2849.120 2980.980 20.292 0.828 o
-1 2 3 7212.610 7085.660 58.985 0.132 o
-1 2 4 177.332 171.190 4.478 56.898 o
-1 2 5 131.705 138.957 6.293 41.155 o
-1 2 6 186.425 193.190 7.822 26.368 o
-1 2 7 377.319 384.485 7.856 18.050 o
-1 2 8 2463.500 2452.220 39.828 0.670 o
-1 2 9 71.007 71.377 5.975 51.707 o
-1 2 10 2883.990 2969.990 36.888 0.599 o
-1 2 11 269.623 264.566 9.661 16.868 o
-1 2 12 1223.210 1256.250 21.692 2.349 o
-1 2 13 330.049 326.566 11.725 11.649 o
-1 2 14 462.076 466.436 14.689 7.226 o
-1 2 15 1284.200 1302.290 21.497 2.277 o
-1 2 16 1031.660 1050.330 19.958 2.972 o
-1 2 17 301.102 292.246 6.237 27.581 o
-1 2 18 0.217 5.726 2.676 290.682 o
-1 2 19 238.860 257.596 8.807 20.036 o
-1 2 20 2836.840 2886.960 32.291 0.676 o
-1 2 21 5.291 7.989 3.133 207.888 o
-1 2 22 121.195 119.460 5.223 56.394 o
-1 2 23 168.595 155.173 5.635 44.672 o
-1 3 0 24.169 27.337 3.931 124.273 o
-1 3 1 3987.150 4062.250 48.717 0.330 o
-1 3 2 44650.600 45232.000 155.756 0.004 o
-1 3 3 3209.310 3213.510 42.215 0.480 o
-1 3 4 6157.390 6334.160 114.427 0.094 o
-1 3 5 35.827 30.998 3.594 139.876 o
-1 3 6 16157.200 16374.100 76.675 0.031 o
-1 3 7 285.343 295.130 7.955 21.319 o
-1 3 8 243.383 234.799 9.263 18.713 o
-1 3 9 11470.000 11565.200 67.400 0.058 o
-1 3 10 4014.530 4112.640 34.949 0.397 o
-1 3 11 149.634 143.050 7.334 31.462 o
-1 3 12 586.318 580.593 18.081 4.800 o
-1 3 13 1964.290 1953.230 33.177 0.997 o
-1 3 14 3.946 4.190 4.644 97.034 o
-1 3 15 1117.720 1120.780 19.974 2.790 o
-1 3 16 568.395 557.067 17.219 5.239 o
-1 3 17 2971.990 2919.340 27.532 0.707 o
-1 3 18 513.305 537.939 11.184 9.668 o
-1 3 19 402.688 408.081 10.730 11.977 o
-1 3 20 82.157 89.199 5.678 54.688 o
-1 3 21 159.500 164.132 6.745 34.851 o
-1 3 22 90.040 95.976 5.865 50.871 o
-1 3 23 427.575 414.609 9.560 13.422 o
-1 4 0 5628.820 5706.370 55.804 0.192 o
-1 4 1 23848.400 24097.000 107.616 0.014 o
-1 4 2 12338.700 12744.300 355.790 0.013 o
-1 4 3 850.875 892.833 33.566 1.564 o
-1 4 4 255.571 252.607 13.659 9.781 o
-1 4 5 2207.370 2195.860 17.459 1.340 o
-1 4 6 208.954 211.430 7.107 29.088 o
-1 4 7 5132.800 5144.280 63.983 0.199 o
-1 4 8 86.489 83.150 4.989 67.324 o
-1 4 9 4935.960 4905.630 35.310 0.291 o
-1 4 10 232.019 225.137 6.441 31.623 o
-1 4 11 733.189 735.018 15.986 4.985 o
-1 4 12 1271.720 1262.460 21.738 2.287 o
-1 4 13 161.986 167.818 8.734 23.024 o
-1 4 14 11.623 13.612 4.775 89.874 o
-1 4 15 85.143 80.393 8.594 26.369 o
-1 4 16 30.156 36.706 7.048 40.876 o
-1 4 17 1.702 4.718 2.422 351.178 o
-1 4 18 392.873 407.196 11.259 11.338 o
-1 4 19 231.264 241.597 7.706 24.707 o
-1 4 20 2.220 6.449 3.251 196.215 o
-1 4 21 621.797 619.116 13.270 6.998 o
-1 4 22 3.045 4.515 2.667 289.188 o
-1 4 23 60.380 57.612 3.549 126.127 o
-1 5 0 9778.510 10073.000 153.837 0.045 o
-1 5 1 4940.550 5141.780 55.012 0.229 o
-1 5 2 2156.270 2224.820 59.372 0.443 o
-1 5 3 248.724 272.968 11.564 12.914 o
-1 5 4 185.696 191.152 4.954 48.738 o
-1 5 5 131.586 130.813 4.955 58.731 o
-1 5 6 347.285 350.183 8.852 16.703 o
-1 5 7 1320.350 1328.000 21.980 2.176 o
-1 5 8 9846.340 9910.090 62.746 0.077 o
-1 5 9 1957.590 2005.640 29.931 1.097 o
-1 5 10 263.163 276.321 8.144 21.514 o
-1 5 11 26.944 34.568 5.581 64.072 o
-1 5 12 595.673 578.489 18.920 4.467 o
-1 5 13 159.373 167.163 11.242 14.924 o
-1 5 14 63.892 66.714 7.724 32.886 o
-1 5 15 1250.730 1263.450 49.218 0.738 o
-1 5 16 788.545 805.276 26.029 2.427 o
-1 5 17 2073.130 2079.730 29.602 1.051 o
-1 5 18 192.290 198.026 8.566 22.688 o
-1 5 19 104.374 111.884 4.947 63.743 o
-1 5 20 137.384 141.896 6.545 38.307 o
-1 5 21 5.576 5.591 3.227 197.038 o
-1 5 22 0.309 1.344 2.553 322.732 o
-1 5 23 38.618 41.120 2.974 185.082 o
-1 6 0 75.126 71.839 4.423 84.521 o
-1 6 1 8229.980 8170.020 137.832 0.060 o
-1 6 2 887.198 861.459 31.822 1.699 o
-1 6 3 35.448 32.439 2.606 234.869 o
-1 6 4 770.316 757.109 10.288 7.351 o
-1 6 5 518.324 529.227 10.171 10.722 o
-1 6 6 1554.140 1571.270 24.738 1.658 o
-1 6 7 198.959 175.056 8.988 21.117 o
-1 6 8 6944.540 6970.480 59.287 0.138 o
-1 6 9 836.311 851.849 16.300 4.401 o
-1 6 10 765.794 787.138 16.454 4.643 o
-1 6 11 1760.780 1773.730 25.782 1.409 o
-1 6 12 3841.850 3851.390 49.103 0.345 o
-1 6 13 340.167 339.795 15.530 7.351 o
-1 6 14 8.710 6.692 4.240 114.658 o
-1 6 15 21.329 17.165 4.608 94.198 o
-1 6 16 460.235 485.749 9.339 12.776 o
-1 6 17 604.792 636.773 13.757 6.747 o
-1 6 18 344.945 355.324 8.459 17.646 o
-1 6 19 90.376 96.357 4.497 77.095 o
-1 6 20 113.588 111.637 4.979 61.923 o
-1 6 21 11.799 7.558 2.838 244.050 o
-1 6 22 0.290 1.252 1.904 577.576 o
-1 6 23 36.171 40.502 3.253 162.297 o
-1 7 0 0.863 3.183 1.772 654.273 o
-1 7 1 1293.220 1296.700 13.629 3.229 o
-1 7 2 8.292 9.217 2.623 286.591 o
-1 7 3 2048.690 2034.450 31.317 1.015 o
-1 7 4 216.631 218.258 5.626 38.442 o
-1 7 5 9.629 8.443 2.180 399.593 o
-1 7 6 656.808 660.231 11.021 8.107 o
-1 7 7 2302.710 2275.160 33.098 0.856 o
-1 7 8 3994.350 3967.700 47.770 0.338 o
-1 7 9 39.755 35.424 5.170 72.343 o
-1 7 10 3799.750 3763.740 44.499 0.378 o
-1 7 11 1962.340 1963.720 33.534 0.985 o
-1 7 12 254.686 251.462 10.720 14.646 o
-1 7 13 8.822 16.471 6.430 50.334 o
-1 7 14 206.330 221.801 13.544 10.271 o
-1 7 15 15.977 22.892 4.760 88.996 o
-1 7 16 623.560 633.418 10.568 8.816 o
-1 7 17 85.264 88.505 4.801 71.294 o
-1 7 18 358.867 359.017 7.910 18.681 o
-1 7 19 22.550 19.377 2.608 260.451 o
-1 7 20 0.012 1.056 2.102 476.268 o
-1 7 21 44.688 43.419 3.291 153.487 o
-1 7 22 0.382 4.518 1.915 561.359 o
-1 8 0 3022.960 2999.290 24.616 0.723 o
-1 8 1 7638.950 7424.610 50.349 0.128 o
-1 8 2 12.075 13.653 2.272 357.939 o
-1 8 3 0.066 -0.997 3.071 224.102 o
-1 8 4 1174.970 1173.580 17.185 3.075 o
-1 8 5 2307.040 2240.890 19.859 1.203 o
-1 8 6 3993.770 3939.560 30.883 0.430 o
-1 8 7 1419.130 1433.180 25.778 1.727 o
-1 8 8 8348.100 8471.470 61.557 0.101 o
-1 8 9 18.486 19.430 4.297 107.870 o
-1 8 10 3217.840 3226.320 41.892 0.482 o
-1 8 11 3.593 5.644 4.686 95.254 o
-1 8 12 422.754 425.406 14.040 8.029 o
-1 8 13 15.576 15.699 4.680 92.603 o
-1 8 14 150.448 142.799 11.309 14.957 o
-1 8 15 2694.190 2678.510 38.633 0.630 o
-1 8 16 960.677 973.188 13.941 4.511 o
-1 8 17 172.481 186.109 6.607 34.666 o
-1 8 18 200.022 205.297 6.109 36.282 o
-1 8 19 3.680 1.924 2.194 423.683 o
-1 8 20 11.649 9.490 2.257 368.661 o
-1 8 21 95.940 93.596 4.340 80.348 o
-1 8 22 86.204 82.430 4.171 88.566 o
-1 9 0 395.885 404.617 8.270 16.467 o
-1 9 1 18.045 19.438 3.564 152.966 o
-1 9 2 1639.390 1626.320 16.326 2.134 o
-1 9 3 662.018 684.687 13.461 6.509 o
-1 9 4 3826.230 3813.980 34.906 0.432 o
-1 9 5 4748.680 4648.060 41.833 0.291 o
-1 9 6 470.851 467.331 10.067 11.753 o
-1 9 7 605.903 603.822 11.921 8.048 o
-1 9 8 233.452 235.766 9.270 18.870 o
-1 9 9 433.209 421.709 12.687 9.247 o
-1 9 10 859.750 864.929 22.522 2.892 o
-1 9 11 231.984 231.497 12.416 11.755 o
-1 9 12 131.802 147.526 10.467 17.377 o
-1 9 13 17.110 27.482 10.540 18.824 o
-1 9 14 38.375 49.843 7.428 36.477 o
-1 9 15 291.135 285.793 6.378 27.558 o
-1 9 16 543.392 539.513 10.444 10.115 o
-1 9 17 1748.680 1734.180 19.082 1.789 o
-1 9 18 2.012 5.108 2.511 326.471 o
-1 9 19 61.356 62.249 3.469 129.006 o
-1 9 20 23.895 24.023 2.397 292.772 o
-1 9 21 131.129 132.238 4.767 61.840 o
-1 9 22 13.130 9.495 1.963 464.157 o
-1 10 0 1526.040 1532.840 20.291 2.013 o
-1 10 1 21.369 25.345 3.653 143.469 o
-1 10 2 1915.450 1880.580 22.839 1.423 o
-1 10 3 7140.610 7039.690 48.600 0.144 o
-1 10 4 391.866 401.797 10.454 12.555 o
-1 10 5 550.528 549.865 11.211 9.264 o
-1 10 6 2029.460 2036.330 63.590 0.412 o
-1 10 7 661.844 668.611 20.230 3.838 o
-1 10 8 1145.950 1121.340 20.303 2.703 o
-1 10 9 50.879 44.850 5.988 53.991 o
-1 10 10 329.458 352.668 14.957 7.845 o
-1 10 11 669.205 647.026 20.921 3.655 o
-1 10 12 1022.880 973.041 26.637 2.103 o
-1 10 13 225.377 231.505 14.000 9.568 o
-1 10 14 1028.100 1008.480 17.122 3.539 o
-1 10 15 383.273 379.931 8.705 16.045 o
-1 10 16 80.249 80.061 4.245 87.949 o
-1 10 17 42.654 46.405 3.440 143.351 o
-1 10 18 89.514 88.478 4.293 83.516 o
-1 10 19 984.880 1000.920 11.641 4.997 o
-1 10 20 75.065 76.259 3.646 112.037 o
-1 10 21 656.893 642.691 9.339 9.420 o
-1 10 22 167.666 163.746 7.964 26.665 o
-1 11 0 1376.000 1376.530 20.707 2.216 o
-1 11 1 231.407 221.270 7.355 26.698 o
-1 11 2 1047.070 1024.480 15.491 3.817 o
-1 11 3 261.307 272.665 7.668 23.416 o
-1 11 4 1112.410 1127.650 20.050 2.781 o
-1 11 5 129.869 119.776 7.008 35.240 o
-1 11 6 449.546 431.061 12.834 8.956 o
-1 11 7 250.232 251.556 13.254 10.334 o
-1 11 8 195.275 172.565 11.353 14.311 o
-1 11 9 5025.130 4915.650 79.200 0.170 o
-1 11 10 46.847 37.798 6.800 43.019 o
-1 11 11 630.296 618.617 20.944 3.732 o
-1 11 12 72.138 64.765 8.655 26.445 o
-1 11 13 1696.400 1706.500 30.535 1.235 o
-1 11 14 825.874 806.623 10.927 6.520 o
-1 11 15 276.493 264.444 7.537 23.581 o
-1 11 16 1473.570 1495.600 16.028 2.462 o
-1 11 17 44.838 50.252 3.438 141.428 o
-1 11 18 802.899 795.293 10.159 7.055 o
-1 11 19 0.195 0.970 1.791 653.938 o
-1 11 20 100.803 101.365 4.101 84.917 o
-1 11 21 515.947 502.878 7.696 14.109 o
-1 12 0 3072.960 2961.530 47.824 0.456 o
-1 12 1 1195.020 1177.350 17.158 3.039 o
-1 12 2 158.037 176.816 7.142 31.744 o
-1 12 3 29.515 27.576 3.973 120.135 o
-1 12 4 3398.750 3372.780 37.669 0.488 o
-1 12 5 168.580 167.365 11.637 13.952 o
-1 12 6 2268.570 2260.140 30.173 0.939 o
-1 12 7 116.100 124.950 7.785 29.933 o
-1 12 8 6.867 4.673 3.517 166.196 o
-1 12 9 9.911 10.014 3.721 146.582 o
-1 12 10 19.000 22.312 4.545 96.652 o
-1 12 11 668.642 644.992 22.148 3.351 o
-1 12 12 269.713 257.765 14.702 8.535 o
-1 12 13 267.946 259.180 6.130 30.612 o
-1 12 14 271.070 282.125 7.714 22.787 o
-1 12 15 29.652 30.917 3.238 170.757 o
-1 12 16 148.018 147.416 5.008 54.862 o
-1 12 17 2.305 1.841 2.226 416.482 o
-1 12 18 45.079 53.572 3.151 160.698 o
-1 12 19 3.492 6.200 1.900 547.633 o
-1 12 20 482.821 464.526 7.169 16.028 o
-1 12 21 40.576 35.987 3.957 116.116 o
-1 13 0 1731.950 1734.300 25.796 1.435 o
-1 13 1 1.047 -0.060 3.435 178.642 o
-1 13 2 695.769 672.447 12.966 6.634 o
-1 13 3 220.740 216.603 8.667 21.400 o
-1 13 4 315.732 324.000 12.758 10.333 o
-1 13 5 551.888 546.947 20.817 3.946 o
-1 13 6 639.620 634.577 18.362 4.506 o
-1 13 7 933.188 950.786 28.033 2.019 o
-1 13 8 1204.930 1177.990 24.057 2.148 o
-1 13 9 106.685 99.544 7.932 29.642 o
-1 13 10 31.689 43.671 6.251 51.107 o
-1 13 11 1032.150 975.692 27.764 1.975 o
-1 13 12 503.903 519.765 11.262 9.755 o
-1 13 13 182.942 193.779 6.888 31.964 o
-1 13 14 264.477 259.515 7.356 24.816 o
-1 13 15 211.898 216.463 6.734 31.053 o
-1 13 16 97.213 98.610 4.511 75.275 o
-1 13 17 4.529 3.925 2.226 406.600 o
-1 13 18 235.200 241.869 5.550 36.799 o
-1 13 19 42.410 40.979 2.451 240.987 o
-1 13 20 6.675 6.725 1.527 778.337 o
-1 14 0 37.589 31.968 5.267 70.370 o
-1 14 1 236.535 256.505 11.373 13.469 o
-1 14 2 0.329 10.659 3.904 136.812 o
-1 14 3 6.177 10.340 4.037 126.372 o
-1 14 4 0.453 0.283 3.732 151.619 o
-1 14 5 1629.680 1622.130 33.566 1.146 o
-1 14 6 954.535 881.745 22.416 2.784 o
-1 14 7 933.578 915.980 23.222 2.660 o
-1 14 8 24.967 41.730 8.416 29.061 o
-1 14 9 15.528 19.430 5.934 58.380 o
-1 14 10 428.037 429.138 13.884 8.126 o
-1 14 11 508.727 512.134 9.979 11.146 o
-1 14 12 19.615 25.174 3.858 130.530 o
-1 14 13 61.297 65.552 5.989 52.441 o
-1 14 14 250.123 253.753 8.563 20.654 o
-1 14 15 280.253 274.824 8.666 19.387 o
-1 14 16 33.408 39.898 3.107 176.949 o
-1 14 17 137.669 134.658 4.867 59.098 o
-1 14 18 37.075 38.992 2.487 244.739 o
-1 14 19 297.702 277.226 5.041 34.240 o
-1 14 20 0.100 1.138 2.500 336.864 o
-1 15 0 303.545 300.953 12.805 10.435 o
-1 15 1 2516.280 2530.480 31.312 0.805 o
-1 15 2 70.610 68.180 7.035 38.752 o
-1 15 3 240.203 238.278 15.262 8.134 o
-1 15 4 545.188 557.348 17.718 5.081 o
-1 15 5 52.939 58.858 6.848 41.712 o
-1 15 6 21.235 20.218 5.236 73.710 o
-1 15 7 50.931 59.986 10.930 17.167 o
-1 15 8 347.852 383.170 16.038 6.865 o
-1 15 9 58.894 70.488 8.245 29.196 o
-1 15 10 44.006 51.251 3.887 116.033 o
-1 15 11 0.037 3.601 2.799 267.580 o
-1 15 12 645.631 625.328 14.515 6.162 o
-1 15 13 54.438 50.647 4.817 78.729 o
-1 15 14 519.113 530.865 12.952 8.075 o
-1 15 15 119.990 130.667 6.036 45.015 o
-1 15 16 15.556 27.149 3.050 201.770 o
-1 15 17 747.426 759.946 11.792 6.715 o
-1 15 18 23.007 26.907 2.219 329.041 o
-1 15 19 214.858 216.653 5.498 39.669 o
-1 16 0 37.169 34.519 5.040 76.194 o
-1 16 1 165.209 171.599 10.715 16.164 o
-1 16 2 5.814 3.353 4.249 115.303 o
-1 16 3 806.481 781.285 27.118 2.272 o
-1 16 4 79.744 73.989 10.399 18.560 o
-1 16 5 107.785 106.337 11.158 15.870 o
-1 16 6 43.735 26.689 9.235 24.096 o
-1 16 7 0.004 0.122 4.830 90.647 o
-1 16 8 353.904 343.491 13.481 9.175 o
-1 16 9 343.068 338.200 8.811 17.000 o
-1 16 10 292.301 287.291 8.503 19.470 o
-1 16 11 152.733 159.255 6.498 37.361 o
-1 16 12 400.471 393.886 9.814 13.538 o
-1 16 13 0.636 1.621 3.178 208.318 o
-1 16 14 29.489 28.212 3.157 179.198 o
-1 16 15 101.381 108.659 4.743 68.492 o
-1 16 16 172.985 187.821 6.235 37.523 o
-1 16 17 0.094 3.953 1.696 715.477 o
-1 16 18 671.848 644.915 12.330 7.212 o
-1 17 0 892.212 874.066 23.428 2.696 o
-1 17 1 45.780 47.895 7.370 36.818 o
-1 17 2 2397.730 2357.720 47.803 0.562 o
-1 17 3 254.637 257.991 16.761 6.804 o
-1 17 4 441.835 420.291 20.942 4.165 o
-1 17 5 701.947 719.644 27.252 2.347 o
-1 17 6 43.728 42.081 4.574 88.896 o
-1 17 7 618.551 625.093 12.621 7.411 o
-1 17 8 140.069 138.537 8.462 25.160 o
-1 17 9 378.050 379.880 10.496 12.789 o
-1 17 10 1.415 2.670 2.817 263.079 o
-1 17 11 0.307 -0.085 2.756 277.952 o
-1 17 12 56.519 52.133 3.779 116.919 o
-1 17 13 9.278 11.705 2.223 382.251 o
-1 17 14 73.039 75.478 3.963 100.017 o
-1 17 15 7.594 11.234 2.198 395.592 o
-1 17 16 277.308 274.236 6.913 25.988 o
-1 17 17 125.621 121.270 4.186 75.137 o
-1 17 18 1604.740 1541.910 21.017 1.881 o
-1 18 0 182.970 180.667 11.441 14.195 o
-1 18 1 655.332 613.980 27.285 2.409 o
-1 18 2 243.048 251.617 8.382 21.495 o
-1 18 3 1962.950 1959.870 19.903 1.492 o
-1 18 4 6.931 12.607 3.470 168.399 o
-1 18 5 1046.720 1047.900 14.549 3.990 o
-1 18 6 34.119 43.575 4.744 84.839 o
-1 18 7 1154.470 1170.330 19.583 2.757 o
-1 18 8 137.550 130.618 7.013 34.609 o
-1 18 9 1523.440 1529.340 17.865 2.213 o
-1 18 10 443.602 452.122 9.317 13.296 o
-1 18 11 125.788 132.124 5.148 56.313 o
-1 18 12 397.148 396.861 7.718 17.746 o
-1 18 13 49.470 59.002 3.433 137.333 o
-1 18 14 177.966 188.475 5.753 41.398 o
-1 18 15 15.989 18.165 2.382 316.567 o
-1 18 16 268.069 261.658 6.612 28.051 o
-1 18 17 45.191 40.891 2.766 200.298 o
-1 19 0 94.820 90.506 5.568 55.200 o
-1 19 1 612.297 615.302 11.162 8.525 o
-1 19 2 31.524 32.301 3.274 165.944 o
-1 19 3 1948.520 1940.980 23.443 1.360 o
-1 19 4 362.804 360.627 11.344 11.745 o
-1 19 5 2398.020 2421.320 30.720 0.864 o
-1 19 6 6.711 11.329 4.621 96.862 o
-1 19 7 614.332 608.001 15.776 5.685 o
-1 19 8 714.384 740.952 13.793 5.963 o
-1 19 9 26.306 27.836 3.393 160.388 o
-1 19 10 35.104 42.115 3.282 160.134 o
-1 19 11 3.228 2.986 2.261 399.578 o
-1 19 12 17.768 15.885 2.386 314.383 o
-1 19 13 587.315 627.136 10.060 9.600 o
-1 19 14 0.794 3.693 2.037 497.686 o
-1 19 15 27.996 27.745 2.427 276.749 o
-1 19 16 23.909 23.123 2.269 320.095 o
-1 20 0 14.184 17.828 3.221 187.229 o
-1 20 1 518.947 523.310 10.814 10.058 o
-1 20 2 309.301 322.716 8.180 19.610 o
-1 20 3 1.951 3.194 2.761 272.614 o
-1 20 4 82.754 81.447 5.644 55.527 o
-1 20 5 245.499 238.100 11.274 13.667 o
-1 20 6 94.540 95.470 7.499 33.202 o
-1 20 7 579.643 604.435 15.057 6.192 o
-1 20 8 12.055 15.828 3.525 160.025 o
-1 20 9 56.221 67.542 4.225 95.821 o
-1 20 10 1.541 -0.028 2.327 386.532 o
-1 20 11 212.099 203.520 5.722 38.553 o
-1 20 12 49.373 48.473 3.113 162.505 o
-1 20 13 0.763 0.831 1.912 571.374 o
-1 20 14 249.837 245.897 6.142 31.901 o
-1 20 15 721.179 674.086 10.900 7.656 o
-1 21 0 69.056 72.679 4.635 79.503 o
-1 21 1 211.058 216.088 7.862 25.038 o
-1 21 2 954.290 983.584 16.294 3.919 o
-1 21 3 433.445 435.852 12.118 9.797 o
-1 21 4 42.286 44.041 4.779 82.339 o
-1 21 5 31.869 32.354 4.477 95.753 o
-1 21 6 537.462 541.403 13.951 7.203 o
-1 21 7 42.578 46.930 4.426 93.890 o
-1 21 8 389.213 399.556 9.644 13.955 o
-1 21 9 25.636 33.448 3.492 151.395 o
-1 21 10 0.140 2.794 1.905 573.509 o
-1 21 11 124.710 130.802 4.588 66.152 o
-1 21 12 2.139 1.925 1.761 656.754 o
-1 21 13 32.765 32.346 2.512 251.949 o
-1 21 14 805.279 765.889 17.322 4.289 o
-1 22 0 161.747 162.879 5.797 43.223 o
-1 22 1 122.650 123.150 5.925 46.401 o
-1 22 2 14.866 14.757 3.136 197.310 o
-1 22 3 826.948 830.013 19.130 3.680 o
-1 22 4 88.828 94.226 7.086 36.943 o
-1 22 5 334.322 359.114 11.155 12.334 o
-1 22 6 644.473 648.513 13.170 6.856 o
-1 22 7 103.219 102.268 4.711 69.389 o
-1 22 8 14.502 18.579 2.593 275.602 o
-1 22 9 0.049 1.576 2.038 505.165 o
-1 22 10 56.516 56.905 2.933 168.650 o
-1 22 11 415.452 407.911 8.737 15.119 o
-1 22 12 384.717 359.478 7.808 18.293 o
-1 23 0 79.941 87.711 4.881 70.322 o
-1 23 1 511.424 533.174 11.070 9.821 o
-1 23 2 47.617 48.021 3.743 122.748 o
-1 23 3 73.621 78.278 4.912 71.229 o
-1 23 4 3.603 3.362 3.314 189.070 o
-1 23 5 98.865 103.588 5.790 50.892 o
-1 23 6 24.531 28.794 3.302 168.951 o
-1 23 7 84.503 87.594 4.662 74.822 o
-1 23 8 151.112 153.850 4.692 58.705 o
-1 23 9 12.838 12.688 1.869 497.750 o
-1 23 10 124.487 112.661 3.879 83.750 o
-1 23 11 2.397 0.289 2.044 494.640 o
-1 24 0 22.611 28.096 3.009 200.143 o
-1 24 1 29.537 32.618 2.645 236.722 o
-1 24 2 19.629 19.196 2.521 280.547 o
-1 24 3 12.430 17.415 2.500 298.388 o
-1 24 4 84.608 87.678 3.797 100.888 o
-1 24 5 29.088 36.859 2.714 225.467 o
-1 24 6 84.451 90.513 3.735 102.775 o
-1 24 7 280.052 282.475 5.426 33.107 o
-1 24 8 49.642 51.322 2.594 208.457 o
-1 24 9 257.685 267.393 10.410 15.200 o
-1 25 0 304.679 292.505 6.600 25.846 o
-1 25 1 30.255 28.812 2.734 226.073 o
-1 25 2 38.742 30.050 3.292 160.774 o
-1 25 3 45.958 46.456 2.806 192.827 o
-1 25 4 0.216 3.295 1.769 661.200 o
-1 25 5 70.280 71.692 3.341 129.614 o
-1 25 6 328.341 322.512 6.969 22.961 o
0 0 2 26726.800 26769.700 115.438 0.011 o
0 0 4 24640.700 24925.800 161.300 0.012 o
0 0 6 25356.700 26180.300 209.416 0.011 o
0 0 8 19044.400 18980.100 275.682 0.013 o
0 0 10 547.130 574.020 12.641 8.004 o
0 0 12 1557.210 1647.760 48.095 0.705 o
0 0 14 93.600 93.826 8.415 27.058 o
0 0 16 486.142 476.473 19.526 4.561 o
0 0 18 300.029 316.039 28.292 2.518 o
0 0 20 561.103 587.756 19.227 4.419 o
0 0 22 275.147 282.768 13.464 9.830 o
0 1 1 3039.960 3091.890 24.454 0.709 o
0 1 2 3587.470 3709.630 31.179 0.493 o
0 1 3 5479.050 5725.550 55.771 0.197 o
0 1 4 7588.730 7860.060 64.275 0.114 o
0 1 5 6781.430 6697.350 63.955 0.139 o
0 1 6 96.486 116.975 9.141 23.015 o
0 1 7 3755.630 3756.840 19.785 0.537 o
0 1 8 76.166 83.820 3.919 99.552 o
0 1 9 12963.500 12959.400 87.176 0.044 o
0 1 10 2280.920 2243.950 21.071 1.182 o
0 1 11 1139.790 1171.860 16.785 3.206 o
0 1 12 1209.630 1227.040 18.316 2.807 o
0 1 13 447.373 469.637 12.134 9.537 o
0 1 14 66.813 68.826 5.300 64.167 o
0 1 15 1205.210 1169.650 20.718 2.538 o
0 1 16 134.045 140.023 7.854 28.692 o
0 1 17 170.890 166.855 5.849 41.849 o
0 1 18 0.178 5.253 4.478 104.878 o
0 1 19 1027.700 1021.410 20.267 2.948 o
0 1 20 646.087 671.480 16.034 5.351 o
0 1 21 114.341 117.569 6.294 42.945 o
0 1 22 21.573 18.518 3.663 144.107 o
0 1 23 180.207 174.544 6.428 35.934 o
0 2 0 457.185 480.363 15.428 6.707 o
0 2 1 23642.300 23529.100 370.539 0.008 o
0 2 2 520.199 539.874 8.874 12.155 o
0 2 3 11441.400 11866.200 64.822 0.058 o
0 2 4 3395.740 3645.000 49.640 0.383 o
0 2 5 2320.220 2326.340 84.234 0.249 o
0 2 6 228.443 222.815 6.636 30.689 o
0 2 7 752.169 769.606 8.546 8.406 o
0 2 8 3613.050 3649.760 35.418 0.463 o
0 2 9 3110.630 3152.600 31.703 0.606 o
0 2 10 0.146 4.132 2.117 463.169 o
0 2 11 187.022 187.224 6.896 31.879 o
0 2 12 1441.820 1466.480 19.999 2.160 o
0 2 13 678.226 687.791 14.525 5.888 o
0 2 14 15.533 17.549 3.387 169.904 o
0 2 15 3.802 3.165 2.765 269.298 o
0 2 16 397.524 407.940 15.101 7.327 o
0 2 17 2.614 3.546 2.284 392.805 o
0 2 18 153.675 161.008 8.640 23.711 o
0 2 19 17.803 22.309 5.376 70.306 o
0 2 20 195.346 205.324 9.126 20.377 o
0 2 21 566.420 583.890 12.076 8.278 o
0 2 22 80.594 79.248 5.491 58.473 o
0 2 23 653.999 622.968 10.277 8.818 o
0 3 1 3477.020 3524.470 32.731 0.509 o
0 3 2 5920.350 6028.700 38.986 0.206 o
0 3 3 3072.170 3127.730 25.506 0.685 o
0 3 4 177.992 190.010 7.267 29.843 o
0 3 5 10.421 9.255 1.527 724.504 o
0 3 6 1092.930 1076.950 11.935 4.374 o
0 3 7 220.637 211.354 5.317 40.913 o
0 3 8 64.382 63.283 2.977 157.480 o
0 3 9 533.777 535.114 10.085 10.613 o
0 3 10 170.870 160.203 6.213 38.713 o
0 3 11 380.353 378.337 10.915 12.114 o
0 3 12 141.214 142.013 5.785 45.823 o
0 3 13 1410.040 1401.700 20.651 2.171 o
0 3 14 35.071 41.905 5.312 69.013 o
0 3 15 283.294 279.941 12.206 11.513 o
0 3 16 310.345 289.932 15.687 7.422 o
0 3 17 0.550 3.226 2.413 358.219 o
0 3 18 169.993 175.301 7.028 32.031 o
0 3 19 155.077 172.473 9.879 18.756 o
0 3 20 98.515 94.833 5.421 57.014 o
0 3 21 65.570 56.021 4.277 93.082 o
0 3 22 3.321 3.051 2.027 492.552 o
0 3 23 78.219 83.333 6.406 44.961 o
0 4 0 4112.570 4235.190 65.359 0.246 o
0 4 1 1692.430 1782.230 21.072 1.702 o
0 4 2 96.737 93.121 5.509 55.846 o
0 4 3 58.786 60.196 6.644 43.781 o
0 4 4 18763.000 19175.800 168.983 0.019 o
0 4 5 563.738 603.044 8.454 11.581 o
0 4 6 1856.140 1873.090 32.430 1.070 o
0 4 7 3028.500 2972.390 22.051 0.755 o
0 4 8 3926.470 3933.970 46.758 0.349 o
0 4 9 4157.930 4278.920 28.977 0.403 o
0 4 10 1174.820 1155.910 15.989 3.282 o
0 4 11 1277.940 1290.620 18.027 2.690 o
0 4 12 121.582 112.084 5.935 46.797 o
0 4 13 1160.210 1183.590 22.643 2.347 o
0 4 14 11.551 11.620 4.054 123.558 o
0 4 15 3148.190 3144.260 49.726 0.424 o
0 4 16 24.127 27.530 6.223 52.484 o
0 4 17 819.447 817.188 12.020 6.058 o
0 4 18 0.422 0.451 2.583 315.758 o
0 4 19 89.488 90.204 5.510 56.682 o
0 4 20 111.074 118.334 5.827 48.752 o
0 4 21 0.020 2.363 2.347 380.696 o
0 4 22 65.398 68.337 6.294 47.652 o
0 4 23 153.796 143.893 6.659 36.369 o
0 5 1 34.747 43.334 4.144 107.767 o
0 5 2 21968.700 22355.600 297.405 0.010 o
0 5 3 13.260 17.358 3.394 170.698 o
0 5 4 196.082 207.654 5.876 38.298 o
0 5 5 3893.330 3860.740 52.755 0.322 o
0 5 6 1105.560 1085.030 11.863 4.332 o
0 5 7 844.383 827.017 14.753 4.905 o
0 5 8 155.651 162.759 5.633 45.471 o
0 5 9 166.577 179.196 6.158 38.867 o
0 5 10 6189.100 6087.150 37.391 0.197 o
0 5 11 53.128 52.938 4.191 99.683 o
0 5 12 1370.580 1375.110 19.878 2.304 o
0 5 13 13.593 29.108 6.347 51.047 o
0 5 14 5.741 10.662 5.067 81.021 o
0 5 15 106.090 99.550 9.679 20.718 o
0 5 16 391.526 401.075 8.048 17.081 o
0 5 17 196.920 188.494 5.961 38.210 o
0 5 18 0.155 0.664 2.043 504.442 o
0 5 19 6.409 9.688 2.684 276.903 o
0 5 20 177.808 175.557 7.299 29.941 o
0 5 21 29.116 26.541 3.238 172.482 o
0 5 22 9.364 5.637 1.887 524.490 o
0 5 23 29.348 29.786 3.336 162.826 o
0 6 0 8194.660 8453.490 114.742 0.071 o
0 6 1 1860.120 1919.530 39.809 0.837 o
0 6 2 3828.920 3779.130 59.445 0.294 o
0 6 3 6075.960 6170.670 49.562 0.182 o
0 6 4 71.154 72.343 3.107 142.099 o
0 6 5 2476.370 2422.490 32.908 0.798 o
0 6 6 3070.580 3016.290 23.704 0.720 o
0 6 7 1175.750 1136.090 15.017 3.463 o
0 6 8 1152.190 1164.920 17.328 3.102 o
0 6 9 401.682 395.898 10.757 12.017 o
0 6 10 4607.210 4665.980 39.610 0.307 o
0 6 11 10.969 13.092 4.492 101.362 o
0 6 12 1071.060 1096.290 21.190 2.693 o
0 6 13 2731.050 2757.030 30.597 0.738 o
0 6 14 901.372 892.792 26.364 2.258 o
0 6 15 167.872 178.936 14.053 9.878 o
0 6 16 1087.020 1081.040 13.429 4.068 o
0 6 17 183.530 194.225 6.724 33.041 o
0 6 18 50.708 54.923 3.609 127.441 o
0 6 19 3.378 6.638 2.241 400.601 o
0 6 20 166.980 166.769 6.270 38.258 o
0 6 21 1.668 0.845 2.272 403.431 o
0 6 22 50.260 50.990 3.276 149.223 o
0 7 1 20.656 19.208 2.749 240.741 o
0 7 2 110.169 106.006 4.355 75.865 o
0 7 3 4781.270 4679.700 22.332 0.347 o
0 7 4 474.235 460.243 12.295 9.206 o
0 7 5 483.984 493.107 11.381 9.927 o
0 7 6 349.209 353.969 8.011 18.716 o
0 7 7 5300.470 5264.220 64.212 0.192 o
0 7 8 149.128 158.236 6.976 33.734 o
0 7 9 352.472 364.021 18.399 5.442 o
0 7 10 3.250 6.254 3.687 152.807 o
0 7 11 1854.800 1833.930 26.897 1.293 o
0 7 12 94.031 105.457 7.292 34.707 o
0 7 13 94.976 105.095 6.588 41.296 o
0 7 14 1123.940 1117.880 38.736 1.136 o
0 7 15 593.610 613.884 22.623 3.352 o
0 7 16 27.306 27.813 3.284 169.110 o
0 7 17 172.338 185.872 6.644 34.398 o
0 7 18 317.666 316.226 7.836 20.527 o
0 7 19 613.805 613.503 10.177 9.310 o
0 7 20 370.409 385.430 9.137 15.334 o
0 7 21 2.329 6.258 2.155 435.891 o
0 7 22 277.930 260.758 7.222 24.887 o
0 8 0 4724.420 4664.680 62.106 0.226 o
0 8 1 89.349 91.465 4.911 68.021 o
0 8 2 996.897 991.358 11.231 5.079 o
0 8 3 8000.070 7896.420 100.331 0.083 o
0 8 4 3607.660 3558.200 23.514 0.556 o
0 8 5 3015.270 2957.930 38.591 0.559 o
0 8 6 911.138 946.106 19.119 3.417 o
0 8 7 3396.030 3377.830 30.094 0.554 o
0 8 8 6970.340 6852.050 44.771 0.154 o
0 8 9 4790.790 4707.110 49.549 0.261 o
0 8 10 551.412 557.079 18.167 4.877 o
0 8 11 70.546 78.854 6.281 47.155 o
0 8 12 2131.070 2147.300 46.546 0.628 o
0 8 13 308.272 299.522 10.725 13.712 o
0 8 14 152.010 163.234 11.989 13.365 o
0 8 15 446.254 454.387 8.499 14.570 o
0 8 16 0.592 5.087 2.826 260.983 o
0 8 17 30.998 27.017 3.116 182.559 o
0 8 18 21.124 20.586 2.888 219.843 o
0 8 19 123.088 118.881 4.686 65.486 o
0 8 20 65.774 64.821 3.582 120.730 o
0 8 21 156.826 145.018 4.981 54.324 o
0 8 22 309.748 309.071 7.426 22.214 o
0 9 1 154.036 162.817 6.055 41.214 o
0 9 2 3453.940 3392.590 24.719 0.588 o
0 9 3 5136.870 5026.150 39.887 0.263 o
0 9 4 287.296 283.164 7.122 24.556 o
0 9 5 2614.460 2596.370 25.937 0.870 o
0 9 6 5084.220 5077.930 51.825 0.233 o
0 9 7 314.410 298.765 12.084 11.369 o
0 9 8 1.728 -0.654 3.340 188.440 o
0 9 9 233.496 234.537 11.816 12.763 o
0 9 10 148.927 150.121 10.067 18.387 o
0 9 11 1305.620 1287.500 29.415 1.581 o
0 9 12 426.773 424.925 17.281 5.785 o
0 9 13 324.894 342.241 11.643 11.747 o
0 9 14 693.626 682.810 23.673 2.971 o
0 9 15 309.508 307.332 7.498 22.001 o
0 9 16 2282.900 2277.880 23.591 1.104 o
0 9 17 109.761 108.778 5.244 57.967 o
0 9 18 18.549 21.094 2.865 225.231 o
0 9 19 0.187 5.316 2.265 403.758 o
0 9 20 219.487 225.732 5.589 38.243 o
0 9 21 136.004 133.696 5.998 44.151 o
0 9 22 548.725 512.573 11.371 9.292 o
0 10 0 333.477 342.570 14.732 8.049 o
0 10 1 1016.570 1033.800 19.344 3.115 o
0 10 2 731.362 732.406 13.918 5.850 o
0 10 3 133.473 134.086 6.421 39.927 o
0 10 4 85.795 83.363 5.423 58.925 o
0 10 5 714.620 718.127 18.064 4.336 o
0 10 6 2124.750 2020.600 24.378 1.212 o
0 10 7 3495.690 3423.350 67.890 0.276 o
0 10 8 17.592 11.625 7.917 33.241 o
0 10 9 73.301 68.684 6.893 40.084 o
0 10 10 71.055 81.042 7.842 31.570 o
0 10 11 4.241 8.092 4.756 92.181 o
0 10 12 571.002 564.758 14.650 6.543 o
0 10 13 711.818 725.864 16.969 4.703 o
0 10 14 3049.310 2996.540 20.719 0.762 o
0 10 15 386.559 397.023 9.507 14.261 o
0 10 16 435.696 434.469 9.846 12.723 o
0 10 17 1173.490 1204.180 15.776 3.269 o
0 10 18 173.544 175.064 6.018 39.780 o
0 10 19 21.797 22.334 2.479 282.258 o
0 10 20 4.922 5.735 1.728 643.830 o
0 10 21 192.689 185.411 5.478 42.936 o
0 11 1 65.125 66.084 4.993 71.395 o
0 11 2 130.257 121.988 6.399 40.706 o
0 11 3 822.055 818.014 15.692 4.681 o
0 11 4 1670.040 1639.590 22.327 1.700 o
0 11 5 1081.970 1050.720 22.967 2.461 o
0 11 6 46.093 57.007 16.700 7.491 o
0 11 7 1242.220 1260.170 26.764 1.831 o
0 11 8 2.141 4.673 2.949 238.455 o
0 11 9 119.490 124.119 7.533 31.560 o
0 11 10 8.594 8.932 3.508 165.073 o
0 11 11 357.317 356.438 13.299 9.313 o
0 11 12 120.079 118.366 7.192 34.208 o
0 11 13 913.242 858.434 21.182 3.071 o
0 11 14 355.387 364.728 7.535 19.706 o
0 11 15 28.339 25.699 2.916 206.804 o
0 11 16 365.368 361.727 8.906 16.124 o
0 11 17 0.118 0.902 2.403 364.849 o
0 11 18 407.146 403.725 8.541 15.693 o
0 11 19 0.135 0.702 2.051 500.537 o
0 11 20 193.315 189.009 4.595 52.083 o
0 11 21 2.372 3.861 4.652 96.971 o
0 12 0 1710.290 1629.890 43.045 0.808 o
0 12 1 1574.240 1543.440 24.256 1.685 o
0 12 2 478.794 458.377 10.699 10.918 o
0 12 3 426.219 437.257 12.219 9.738 o
0 12 4 59.678 64.445 7.032 39.321 o
0 12 5 716.188 688.181 19.598 3.902 o
0 12 6 2075.940 2049.850 34.469 0.913 o
0 12 7 322.016 330.501 14.592 8.256 o
0 12 8 7.179 12.625 4.754 91.454 o
0 12 9 576.317 595.782 20.661 3.916 o
0 12 10 312.581 333.638 15.942 7.138 o
0 12 11 121.229 112.563 7.980 28.714 o
0 12 12 56.843 59.138 8.985 24.950 o
0 12 13 68.555 72.446 3.567 118.803 o
0 12 14 316.372 330.204 8.254 19.131 o
0 12 15 232.675 228.675 6.497 31.163 o
0 12 16 4.652 8.037 2.339 364.290 o
0 12 17 351.371 360.316 8.867 16.490 o
0 12 18 36.632 35.738 2.986 187.657 o
0 12 19 2.443 3.640 1.696 695.810 o
0 12 20 185.907 182.423 4.708 52.069 o
0 13 1 125.992 128.446 8.094 27.666 o
0 13 2 91.489 96.201 7.230 35.516 o
0 13 3 810.094 760.816 14.588 5.203 o
0 13 4 630.724 617.111 19.066 4.303 o
0 13 5 2250.350 2242.610 36.696 0.792 o
0 13 6 604.284 607.786 19.756 4.138 o
0 13 7 1117.670 1142.420 34.950 1.334 o
0 13 8 531.017 517.858 19.270 4.533 o
0 13 9 6.739 1.095 3.781 145.057 o
0 13 10 83.070 88.733 9.350 22.520 o
0 13 11 229.512 232.361 14.088 9.441 o
0 13 12 659.349 665.797 9.907 8.854 o
0 13 13 4.642 4.344 2.679 284.295 o
0 13 14 39.932 43.163 3.909 117.589 o
0 13 15 65.271 60.728 4.143 97.427 o
0 13 16 28.573 29.598 3.181 177.115 o
0 13 17 341.018 351.930 8.264 18.269 o
0 13 18 782.986 777.188 10.437 7.116 o
0 13 19 433.430 428.667 7.173 17.648 o
0 13 20 49.030 41.762 2.618 211.841 o
0 14 0 2.911 2.829 8.224 31.192 o
0 14 1 53.401 60.717 6.662 43.823 o
0 14 2 1287.920 1249.710 24.491 2.002 o
0 14 3 24.613 35.105 5.548 64.966 o
0 14 4 1705.260 1628.120 28.430 1.347 o
0 14 5 1.744 4.002 3.371 183.843 o
0 14 6 47.235 45.599 6.409 47.835 o
0 14 7 0.218 66.385 72.729 0.400 o
0 14 8 11.636 14.912 5.764 62.241 o
0 14 9 20.420 27.029 6.742 45.145 o
0 14 10 223.446 225.178 11.909 12.717 o
0 14 11 836.552 829.325 13.305 5.443 o
0 14 12 550.935 539.687 10.925 9.572 o
0 14 13 184.060 198.658 6.820 32.256 o
0 14 14 50.499 43.820 3.896 114.694 o
0 14 15 14.321 15.540 3.040 208.992 o
0 14 16 35.207 36.489 3.656 134.988 o
0 14 17 75.030 74.524 3.559 116.241 o
0 14 18 37.059 37.260 2.478 247.245 o
0 14 19 0.301 -1.195 1.336 1177.350 o
0 15 1 25.722 22.006 4.308 105.331 o
0 15 2 7.551 16.610 4.605 96.903 o
0 15 3 615.940 632.363 18.398 4.550 o
0 15 4 1618.850 1547.650 57.781 0.525 o
0 15 5 739.843 751.321 20.744 3.507 o
0 15 6 2134.110 2074.140 34.951 0.882 o
0 15 7 314.318 315.223 11.832 11.677 o
0 15 8 21.804 27.283 6.036 55.804 o
0 15 9 336.888 327.946 14.264 8.506 o
0 15 10 388.198 377.099 9.088 15.195 o
0 15 11 94.841 97.792 5.759 51.935 o
0 15 12 82.427 83.729 5.060 66.324 o
0 15 13 90.607 94.687 4.866 68.568 o
0 15 14 144.732 143.685 5.989 43.243 o
0 15 15 65.715 62.575 4.522 84.349 o
0 15 16 49.068 52.508 3.150 158.513 o
0 15 17 54.970 55.711 3.129 155.345 o
0 15 18 406.817 398.925 6.540 20.310 o
0 15 19 693.375 650.821 11.047 7.851 o
0 16 0 946.075 937.576 28.240 1.993 o
0 16 1 524.364 513.710 15.024 6.626 o
0 16 2 239.404 246.504 10.701 14.900 o
0 16 3 0.689 4.919 5.872 61.109 o
0 16 4 389.273 368.607 19.047 5.049 o
0 16 5 1062.650 1074.310 32.300 1.541 o
0 16 6 99.221 106.876 12.864 12.178 o
0 16 7 45.331 48.759 7.279 37.692 o
0 16 8 140.324 136.878 6.704 36.876 o
0 16 9 28.483 32.116 3.385 158.571 o
0 16 10 386.473 394.512 11.505 11.126 o
0 16 11 112.147 111.178 5.921 47.742 o
0 16 12 638.786 647.533 12.285 7.436 o
0 16 13 454.910 456.758 9.493 12.832 o
0 16 14 144.972 146.822 6.347 39.544 o
0 16 15 119.168 111.150 5.288 56.072 o
0 16 16 25.464 27.744 2.790 224.464 o
0 16 17 54.400 54.235 3.238 148.586 o
0 16 18 43.896 41.738 2.499 232.154 o
0 17 1 49.364 51.461 5.704 58.834 o
0 17 2 1088.650 1077.910 22.162 2.546 o
0 17 3 62.535 51.335 8.546 27.405 o
0 17 4 66.994 68.199 9.687 21.425 o
0 17 5 617.074 613.580 25.183 2.788 o
0 17 6 72.222 82.878 5.922 51.976 o
0 17 7 1751.540 1719.250 20.684 1.702 o
0 17 8 189.105 183.713 7.042 30.914 o
0 17 9 24.959 29.616 3.153 182.331 o
0 17 10 10.109 11.075 2.894 235.296 o
0 17 11 16.865 15.794 2.668 260.785 o
0 17 12 161.879 159.242 5.873 42.576 o
0 17 13 365.004 382.378 7.999 18.021 o
0 17 14 16.339 15.235 2.642 266.412 o
0 17 15 47.383 47.072 3.235 154.945 o
0 17 16 14.076 12.170 2.054 421.726 o
0 17 17 1069.750 1023.600 20.151 2.903 o
0 18 0 35.358 48.062 16.721 7.494 o
0 18 1 580.609 553.687 16.461 5.559 o
0 18 2 388.461 374.715 15.823 6.893 o
0 18 3 46.004 45.846 4.023 109.783 o
0 18 4 774.659 768.146 14.072 5.527 o
0 18 5 304.295 318.503 10.086 14.925 o
0 18 6 695.169 711.937 19.332 3.995 o
0 18 7 338.773 368.642 10.468 13.389 o
0 18 8 3.032 10.117 3.044 220.772 o
0 18 9 74.921 70.190 4.728 76.215 o
0 18 10 113.515 116.477 5.510 53.013 o
0 18 11 106.044 108.416 4.969 63.339 o
0 18 12 34.053 33.816 3.035 185.615 o
0 18 13 59.985 62.211 3.775 114.121 o
0 18 14 58.386 60.416 3.328 138.992 o
0 18 15 3.427 8.106 2.067 463.972 o
0 18 16 93.790 96.771 4.128 86.372 o
0 18 17 55.522 54.529 6.604 44.585 o
0 19 1 948.767 924.392 13.543 4.745 o
0 19 2 226.857 237.805 9.279 18.946 o
0 19 3 35.359 34.924 4.646 88.636 o
0 19 4 83.474 88.297 6.898 39.110 o
0 19 5 2491.670 2457.820 35.465 0.741 o
0 19 6 1197.400 1210.210 22.099 2.356 o
0 19 7 134.513 148.837 6.911 35.142 o
0 19 8 2036.020 2070.070 21.683 1.341 o
0 19 9 214.756 218.223 7.262 27.864 o
0 19 10 465.962 494.740 11.007 10.502 o
0 19 11 18.368 18.228 2.946 216.037 o
0 19 12 1.747 1.239 2.158 445.714 o
0 19 13 4.905 7.333 2.134 433.064 o
0 19 14 194.824 186.941 5.129 46.132 o
0 19 15 76.236 77.373 3.406 122.319 o
0 19 16 166.379 157.294 7.541 29.231 o
0 20 0 873.969 851.477 20.180 3.338 o
0 20 1 70.352 66.200 4.526 82.981 o
0 20 2 98.037 106.332 6.897 38.009 o
0 20 3 183.709 203.493 9.341 19.854 o
0 20 4 2.364 3.531 3.657 156.314 o
0 20 5 35.820 49.566 5.443 65.517 o
0 20 6 104.341 116.713 7.478 32.637 o
0 20 7 147.342 146.679 7.045 33.562 o
0 20 8 105.403 120.164 5.883 48.405 o
0 20 9 359.158 379.602 8.885 16.121 o
0 20 10 0.273 4.246 2.043 495.868 o
0 20 11 286.392 297.271 6.777 25.752 o
0 20 12 58.297 57.387 3.325 140.008 o
0 20 13 52.835 53.788 3.152 155.644 o
0 20 14 0.137 -0.706 1.576 849.399 o
0 20 15 115.439 111.565 6.311 42.878 o
0 21 1 931.404 945.327 17.594 3.713 o
0 21 2 166.936 170.876 8.083 25.956 o
0 21 3 1251.960 1267.300 20.586 2.435 o
0 21 4 461.994 455.705 12.175 9.436 o
0 21 5 38.117 47.997 4.582 89.121 o
0 21 6 163.905 171.747 7.668 28.307 o
0 21 7 125.123 136.267 7.403 32.060 o
0 21 8 483.506 504.184 11.500 9.759 o
0 21 9 352.370 356.518 6.987 21.514 o
0 21 10 35.349 36.574 2.684 222.298 o
0 21 11 247.819 250.078 6.020 32.625 o
0 21 12 9.018 8.671 2.002 467.169 o
0 21 13 263.191 257.040 5.406 35.229 o
0 22 0 721.220 751.355 18.485 4.152 o
0 22 1 213.934 212.997 7.744 25.550 o
0 22 2 342.550 361.889 10.658 13.053 o
0 22 3 61.820 66.645 5.051 70.423 o
0 22 4 10.281 13.002 3.431 170.171 o
0 22 5 26.105 22.855 3.452 157.024 o
0 22 6 310.298 314.542 9.385 16.448 o
0 22 7 25.041 25.602 3.458 156.354 o
0 22 8 389.812 389.258 8.207 16.896 o
0 22 9 8.564 9.927 2.348 350.169 o
0 22 10 66.705 61.763 2.879 163.367 o
0 22 11 12.809 13.714 1.884 488.821 o
0 22 12 15.513 12.294 2.115 396.452 o
0 23 1 3.614 6.296 2.310 378.055 o
0 23 2 180.109 181.226 6.526 34.996 o
0 23 3 13.260 12.560 2.731 256.914 o
0 23 4 44.222 45.936 3.725 125.368 o
0 23 5 1.077 4.476 2.350 374.499 o
0 23 6 244.953 252.317 8.452 21.185 o
0 23 7 507.719 514.916 8.861 12.532 o
0 23 8 77.582 79.837 3.594 112.698 o
0 23 9 90.881 95.263 3.864 95.544 o
0 23 10 310.017 319.335 8.665 18.251 o
0 24 0 34.237 39.728 4.203 105.760 o
0 24 1 48.156 49.320 3.568 132.086 o
0 24 2 9.169 13.716 2.289 360.341 o
0 24 3 183.939 191.602 5.944 39.136 o
0 24 4 29.622 35.373 2.998 192.311 o
0 24 5 8.659 9.319 2.132 417.713 o
0 24 6 34.092 36.757 2.582 237.121 o
0 24 7 1.250 4.164 1.542 844.256 o
0 24 8 100.292 97.056 3.533 103.746 o
0 24 9 19.369 17.446 3.351 171.031 o
0 25 1 97.510 94.465 3.357 111.963 o
0 25 2 3.856 6.808 1.662 695.407 o
0 25 3 72.919 72.843 3.175 137.063 o
0 25 4 0.287 -1.740 1.436 1020.130 o
0 25 5 29.206 29.541 2.081 342.167 o
0 25 6 155.289 154.318 5.337 49.330 o
1 0 1 2550.310 2635.680 41.090 0.621 o
1 0 3 39528.100 40177.500 417.358 0.004 o
1 0 5 6958.400 7043.670 37.551 0.158 o
1 0 7 34.511 39.836 5.705 60.603 o
1 0 9 14038.100 14337.900 61.362 0.041 o
1 0 11 994.356 1013.540 18.587 3.311 o
1 0 13 21.520 24.571 3.933 125.459 o
1 0 15 4928.110 4856.330 60.886 0.219 o
1 0 17 716.000 732.854 27.918 2.242 o
1 0 19 628.016 635.367 24.792 2.842 o
1 0 21 345.394 368.225 16.831 6.358 o
1 0 23 332.205 302.652 10.992 12.933 o
1 1 1 13269.200 13593.100 71.261 0.044 o
1 1 2 3139.410 3217.500 44.175 0.470 o
1 1 3 764.134 775.981 14.775 5.273 o
1 1 4 2846.370 2805.980 26.411 0.767 o
1 1 5 13.248 18.422 2.224 362.246 o
1 1 6 4799.830 4860.090 19.892 0.343 o
1 1 7 8.413 19.626 5.391 70.998 o
1 1 8 1988.940 2012.000 15.267 1.641 o
1 1 9 861.646 851.476 10.710 6.271 o
1 1 10 859.095 847.119 11.401 6.024 o
1 1 11 306.866 304.910 7.373 22.558 o
1 1 12 1171.600 1207.420 15.166 3.367 o
1 1 13 152.240 146.198 5.804 44.558 o
1 1 14 193.629 193.317 8.595 22.593 o
1 1 15 32.793 30.756 4.508 94.538 o
1 1 16 51.670 45.805 6.592 45.156 o
1 1 17 647.455 620.759 14.708 6.065 o
1 1 18 942.761 935.274 21.879 2.855 o
1 1 19 307.671 315.238 12.553 10.694 o
1 1 20 188.995 175.989 9.169 20.629 o
1 1 21 229.151 228.981 8.679 21.020 o
1 1 22 190.153 191.159 7.756 26.621 o
1 1 23 0.941 3.102 2.349 376.790 o
1 2 1 3044.600 3203.650 26.702 0.670 o
1 2 2 7320.750 7578.640 37.043 0.143 o
1 2 3 4032.150 4071.220 41.924 0.361 o
1 2 4 737.551 756.746 14.866 5.371 o
1 2 5 3758.790 3714.970 19.427 0.541 o
1 2 6 0.978 3.146 1.280 1219.310 o
1 2 7 19.435 24.394 2.096 372.178 o
1 2 8 1710.820 1699.630 14.108 2.148 o
1 2 9 1976.230 1962.040 21.916 1.400 o
1 2 10 2.687 2.384 1.857 588.340 o
1 2 11 183.239 191.795 5.919 39.397 o
1 2 12 32.193 35.047 3.061 184.008 o
1 2 13 42.161 43.055 3.775 123.934 o
1 2 14 7182.960 7207.560 59.441 0.131 o
1 2 15 1.173 -2.435 5.021 83.725 o
1 2 16 570.674 546.823 11.487 8.867 o
1 2 17 97.337 95.130 6.328 44.355 o
1 2 18 418.751 426.223 13.467 8.561 o
1 2 19 108.989 119.757 9.498 21.246 o
1 2 20 469.861 475.636 14.532 7.283 o
1 2 21 66.861 68.385 4.781 76.304 o
1 2 22 20.473 25.672 3.307 171.927 o
1 2 23 184.923 189.975 8.820 21.913 o
1 3 1 36.320 41.148 2.871 197.416 o
1 3 2 14949.600 15616.800 131.642 0.029 o
1 3 3 12064.300 12497.800 96.685 0.047 o
1 3 4 5417.180 5439.990 45.122 0.227 o
1 3 5 4249.360 4242.460 26.353 0.407 o
1 3 6 197.432 199.646 4.392 53.261 o
1 3 7 258.826 264.813 5.811 32.784 o
1 3 8 3513.770 3528.030 24.331 0.569 o
1 3 9 4.526 9.267 4.087 123.974 o
1 3 10 1.113 2.602 1.749 671.678 o
1 3 11 6.554 7.990 2.270 380.395 o
1 3 12 1489.980 1499.710 18.953 2.178 o
1 3 13 198.456 183.333 9.401 19.563 o
1 3 14 301.536 295.953 12.365 11.073 o
1 3 15 794.862 799.963 25.552 2.494 o
1 3 16 2.094 4.443 2.476 336.102 o
1 3 17 504.760 518.896 12.290 8.772 o
1 3 18 435.216 436.442 13.325 8.564 o
1 3 19 612.861 626.183 17.518 4.898 o
1 3 20 129.956 130.955 7.932 28.480 o
1 3 21 47.459 47.968 4.190 101.822 o
1 3 22 424.067 397.738 8.414 15.674 o
1 3 23 102.797 89.374 6.156 46.274 o
1 4 1 18503.400 19342.700 98.927 0.022 o
1 4 2 26061.700 26883.500 214.070 0.010 o
1 4 3 455.042 454.415 11.174 10.608 o
1 4 4 9352.550 9321.830 62.100 0.084 o
1 4 5 893.236 905.440 9.743 6.296 o
1 4 6 5234.800 5142.420 33.627 0.270 o
1 4 7 9.057 9.013 2.751 261.283 o
1 4 8 4510.040 4527.590 41.813 0.310 o
1 4 9 30.337 29.579 2.942 200.296 o
1 4 10 2459.910 2486.730 22.581 1.011 o
1 4 11 3.718 11.767 3.064 216.721 o
1 4 12 157.854 161.290 7.787 27.992 o
1 4 13 808.164 820.839 19.539 3.624 o
1 4 14 6.402 6.234 3.232 195.586 o
1 4 15 2530.890 2552.590 45.798 0.562 o
1 4 16 165.972 170.373 5.631 44.297 o
1 4 17 689.259 677.938 13.581 6.329 o
1 4 18 47.283 44.669 4.686 84.343 o
1 4 19 197.924 203.319 9.247 19.919 o
1 4 20 60.405 60.921 5.232 66.827 o
1 4 21 21.024 21.306 3.528 153.906 o
1 4 22 58.909 56.605 3.895 109.926 o
1 5 1 695.536 696.610 15.125 5.529 o
1 5 2 9236.780 9447.500 88.780 0.073 o
1 5 3 348.553 352.680 6.124 24.552 o
1 5 4 619.680 622.611 8.466 10.697 o
1 5 5 925.324 927.252 11.280 5.534 o
1 5 6 1561.300 1565.940 16.946 2.219 o
1 5 7 1734.050 1741.160 31.806 1.160 o
1 5 8 3688.280 3624.580 27.313 0.511 o
1 5 9 72.761 64.124 4.483 84.002 o
1 5 10 548.348 540.105 11.867 8.742 o
1 5 11 0.299 5.325 2.476 338.853 o
1 5 12 3.677 5.298 3.664 154.742 o
1 5 13 929.223 943.527 21.266 2.974 o
1 5 14 61.283 65.264 6.475 45.605 o
1 5 15 181.877 188.412 13.036 11.231 o
1 5 16 679.085 677.284 11.278 7.711 o
1 5 17 252.003 244.654 8.378 21.373 o
1 5 18 122.740 123.767 5.350 54.060 o
1 5 19 200.169 213.292 9.223 19.865 o
1 5 20 21.510 24.237 3.951 124.482 o
1 5 21 153.503 162.012 5.763 44.266 o
1 5 22 3.649 4.829 2.134 442.115 o
1 6 1 184.630 183.068 6.857 32.343 o
1 6 2 1.428 2.510 1.306 1170.430 o
1 6 3 4356.070 4371.710 28.120 0.382 o
1 6 4 1092.460 1074.200 11.838 4.401 o
1 6 5 2384.730 2445.530 21.117 1.085 o
1 6 6 6631.040 6633.730 37.199 0.174 o
1 6 7 863.333 901.492 15.422 4.512 o
1 6 8 994.063 1025.410 17.369 3.543 o
1 6 9 2594.430 2611.810 28.221 0.832 o
1 6 10 42.553 45.994 4.117 106.487 o
1 6 11 1520.760 1537.820 21.271 1.941 o
1 6 12 433.003 428.907 14.046 7.962 o
1 6 13 173.918 177.621 9.675 19.102 o
1 6 14 300.988 290.598 12.618 10.742 o
1 6 15 61.012 59.703 7.981 31.112 o
1 6 16 147.007 148.978 5.682 46.235 o
1 6 17 4.361 2.042 2.567 311.357 o
1 6 18 25.281 25.611 2.886 213.443 o
1 6 19 4.872 2.965 2.768 267.448 o
1 6 20 13.937 13.437 3.351 175.553 o
1 6 21 26.534 30.064 3.095 186.852 o
1 6 22 92.641 94.475 4.024 90.034 o
1 7 1 9004.920 9001.560 79.591 0.081 o
1 7 2 424.158 438.503 8.033 16.003 o
1 7 3 5684.150 5634.660 24.670 0.248 o
1 7 4 695.452 682.524 8.985 9.092 o
1 7 5 2.091 2.855 2.190 428.925 o
1 7 6 122.674 127.542 7.253 33.439 o
1 7 7 16.082 18.484 3.386 169.473 o
1 7 8 2170.350 2172.700 27.176 1.070 o
1 7 9 516.784 516.524 13.424 7.764 o
1 7 10 175.312 160.288 7.021 32.177 o
1 7 11 310.804 297.875 9.750 15.723 o
1 7 12 1983.980 1964.680 30.240 1.084 o
1 7 13 364.733 372.119 13.974 8.534 o
1 7 14 339.553 335.059 13.661 9.090 o
1 7 15 17.758 17.302 2.396 310.922 o
1 7 16 284.222 290.697 7.232 24.090 o
1 7 17 35.193 36.409 3.123 175.517 o
1 7 18 35.902 34.607 3.200 168.815 o
1 7 19 812.621 839.430 17.476 4.136 o
1 7 20 33.705 32.278 3.388 155.425 o
1 7 21 9.326 13.195 3.030 215.670 o
1 7 22 3.399 1.536 1.833 601.385 o
1 8 1 125.769 129.203 4.294 71.991 o
1 8 2 3981.690 3989.860 27.681 0.445 o
1 8 3 9.836 16.154 3.290 183.420 o
1 8 4 7855.410 7911.060 72.324 0.104 o
1 8 5 811.885 790.911 10.815 6.703 o
1 8 6 2842.850 2860.030 28.116 0.737 o
1 8 7 226.741 217.998 8.446 22.084 o
1 8 8 389.424 387.972 11.541 11.082 o
1 8 9 293.521 283.465 12.227 11.387 o
1 8 10 31.130 37.232 3.482 148.412 o
1 8 11 957.746 927.731 20.255 3.128 o
1 8 12 42.127 52.912 5.875 56.282 o
1 8 13 113.734 112.798 8.189 27.656 o
1 8 14 732.376 702.216 19.604 3.857 o
1 8 15 131.461 121.553 4.612 65.364 o
1 8 16 241.030 230.165 6.481 30.798 o
1 8 17 18.221 19.768 2.738 244.925 o
1 8 18 128.985 120.039 4.823 62.021 o
1 8 19 47.600 49.520 3.097 164.599 o
1 8 20 0.759 5.697 3.396 181.213 o
1 8 21 619.592 609.871 11.475 8.255 o
1 8 22 88.893 100.928 6.565 41.996 o
1 9 1 433.814 409.993 8.152 15.865 o
1 9 2 708.578 747.920 13.703 6.015 o
1 9 3 1359.710 1353.810 18.592 2.464 o
1 9 4 145.489 146.693 6.612 37.139 o
1 9 5 641.568 644.980 11.428 7.997 o
1 9 6 1445.530 1465.380 20.914 2.077 o
1 9 7 3651.300 3624.720 29.527 0.502 o
1 9 8 56.809 55.229 5.053 71.821 o
1 9 9 1518.270 1514.260 20.793 1.991 o
1 9 10 709.316 711.619 14.972 5.516 o
1 9 11 1766.020 1767.670 28.395 1.286 o
1 9 12 180.876 189.495 10.063 17.685 o
1 9 13 2465.660 2405.630 35.523 0.751 o
1 9 14 79.733 83.363 3.571 112.213 o
1 9 15 968.734 965.947 12.987 4.756 o
1 9 16 142.401 149.505 5.409 49.935 o
1 9 17 8.223 7.735 2.138 419.654 o
1 9 18 1.001 2.741 2.021 506.508 o
1 9 19 10.738 11.271 2.184 390.930 o
1 9 20 127.189 130.564 5.059 57.630 o
1 9 21 433.599 429.065 9.100 13.982 o
1 10 1 651.291 653.544 13.539 6.598 o
1 10 2 14432.900 14423.300 87.854 0.037 o
1 10 3 150.315 154.107 7.157 32.452 o
1 10 4 183.505 172.007 7.464 28.794 o
1 10 5 2015.650 2042.950 32.308 0.994 o
1 10 6 72.974 73.969 6.966 39.228 o
1 10 7 47.907 50.089 4.817 79.809 o
1 10 8 2112.910 2139.490 28.555 1.057 o
1 10 9 3.794 3.368 2.797 263.228 o
1 10 10 1515.150 1493.710 26.005 1.628 o
1 10 11 23.550 20.156 4.387 102.530 o
1 10 12 0.105 5.395 3.829 143.214 o
1 10 13 19.515 16.974 4.352 105.346 o
1 10 14 1351.140 1334.440 12.836 3.162 o
1 10 15 1171.320 1177.560 15.112 3.410 o
1 10 16 22.969 24.081 2.673 246.361 o
1 10 17 459.488 465.262 8.192 14.747 o
1 10 18 0.383 3.025 2.180 438.276 o
1 10 19 375.576 369.372 7.593 18.943 o
1 10 20 70.954 74.584 3.777 108.174 o
1 10 21 54.755 59.549 3.960 107.893 o
1 11 1 1211.310 1171.020 19.114 2.738 o
1 11 2 40.564 38.472 4.719 84.999 o
1 11 3 200.809 202.847 8.376 23.219 o
1 11 4 209.187 208.906 8.604 22.000 o
1 11 5 50.845 39.716 5.485 63.580 o
1 11 6 1034.450 1010.580 23.936 2.403 o
1 11 7 522.425 504.356 18.867 4.720 o
1 11 8 307.077 308.827 14.552 8.410 o
1 11 9 126.164 133.644 10.244 18.218 o
1 11 10 4.282 4.234 4.295 113.156 o
1 11 11 243.459 238.338 11.531 13.185 o
1 11 12 34.339 34.560 6.058 54.339 o
1 11 13 499.668 514.604 9.135 12.292 o
1 11 14 384.071 379.827 8.825 15.779 o
1 11 15 13.443 14.332 2.907 228.242 o
1 11 16 90.225 91.904 4.257 84.015 o
1 11 17 123.123 128.769 5.286 54.704 o
1 11 18 60.659 57.684 3.986 105.313 o
1 11 19 35.020 36.840 2.488 249.050 o
1 11 20 876.082 833.139 13.181 5.315 o
1 12 1 160.702 161.904 10.953 15.647 o
1 12 2 1358.900 1405.600 22.267 2.073 o
1 12 3 1726.590 1740.990 24.910 1.482 o
1 12 4 281.301 264.665 10.008 15.824 o
1 12 5 417.748 428.040 15.963 6.599 o
1 12 6 1604.230 1616.560 31.511 1.247 o
1 12 7 1994.030 2030.470 36.380 0.885 o
1 12 8 38.723 45.156 6.195 51.492 o
1 12 9 462.588 449.523 18.430 5.095 o
1 12 10 0.550 4.132 4.446 106.427 o
1 12 11 922.939 901.011 22.312 2.828 o
1 12 12 1696.470 1697.350 19.061 1.855 o
1 12 13 497.486 497.207 10.679 10.546 o
1 12 14 260.031 264.975 8.346 21.032 o
1 12 15 253.343 252.954 8.037 22.500 o
1 12 16 364.699 364.113 9.086 15.727 o
1 12 17 9.225 10.330 2.440 324.670 o
1 12 18 525.373 531.093 8.705 12.354 o
1 12 19 76.925 73.264 3.232 131.725 o
1 12 20 107.393 106.321 5.316 57.178 o
1 13 1 1027.290 1033.840 22.212 2.637 o
1 13 2 2304.180 2308.730 29.914 0.926 o
1 13 3 1696.460 1662.540 25.661 1.484 o
1 13 4 246.156 245.935 10.114 16.213 o
1 13 5 4.411 1.834 3.484 171.332 o
1 13 6 69.322 62.494 7.709 32.907 o
1 13 7 984.883 974.526 26.342 2.164 o
1 13 8 171.937 175.619 11.900 13.348 o
1 13 9 1266.480 1275.650 31.666 1.453 o
1 13 10 62.173 74.075 8.568 27.057 o
1 13 11 559.462 541.332 17.698 5.074 o
1 13 12 137.907 148.582 5.201 53.226 o
1 13 13 145.757 151.405 6.108 41.667 o
1 13 14 763.575 785.039 13.818 5.642 o
1 13 15 20.323 21.528 3.392 165.597 o
1 13 16 60.312 61.187 3.870 109.853 o
1 13 17 71.233 78.509 4.132 94.014 o
1 13 18 28.617 31.981 2.595 245.475 o
1 13 19 11.484 10.460 1.778 554.150 o
1 13 20 26.421 23.349 5.601 64.173 o
1 14 1 1273.030 1229.030 22.897 2.181 o
1 14 2 11.898 17.736 4.262 111.356 o
1 14 3 921.662 899.430 19.752 3.308 o
1 14 4 165.098 150.816 8.552 23.971 o
1 14 5 508.453 495.506 18.746 4.808 o
1 14 6 719.007 702.720 22.664 3.136 o
1 14 7 1.044 -1.011 3.867 141.060 o
1 14 8 136.400 127.579 10.792 16.498 o
1 14 9 780.147 763.329 25.078 2.597 o
1 14 10 38.347 25.655 6.156 52.756 o
1 14 11 22.978 22.668 2.736 237.751 o
1 14 12 13.476 11.897 2.583 284.203 o
1 14 13 27.352 29.193 3.474 153.001 o
1 14 14 445.543 443.638 9.640 12.835 o
1 14 15 398.852 401.319 9.382 14.262 o
1 14 16 85.717 87.137 4.511 78.484 o
1 14 17 922.370 924.694 13.262 4.925 o
1 14 18 7.994 14.366 2.270 367.983 o
1 14 19 652.879 599.780 11.009 8.380 o
1 15 1 1903.440 1893.310 31.367 1.087 o
1 15 2 102.860 83.504 8.742 25.164 o
1 15 3 38.395 38.706 5.081 74.638 o
1 15 4 10.828 9.266 3.782 141.858 o
1 15 5 711.118 739.440 23.650 2.926 o
1 15 6 257.064 239.732 14.021 9.372 o
1 15 7 169.625 188.999 16.141 7.613 o
1 15 8 534.817 534.977 21.221 3.858 o
1 15 9 4.322 7.068 2.867 248.151 o
1 15 10 1564.830 1543.150 15.711 2.328 o
1 15 11 305.920 316.109 8.032 20.232 o
1 15 12 60.130 63.359 4.252 94.390 o
1 15 13 340.365 347.064 9.301 15.837 o
1 15 14 166.417 185.291 6.246 37.920 o
1 15 15 0.211 1.690 2.142 456.790 o
1 15 16 219.726 220.413 6.735 30.576 o
1 15 17 79.102 80.538 4.257 87.780 o
1 15 18 59.622 57.293 2.956 164.461 o
1 16 1 929.405 915.803 22.812 2.729 o
1 16 2 1166.150 1115.940 25.267 2.082 o
1 16 3 154.737 165.096 14.472 9.430 o
1 16 4 68.600 68.215 9.715 21.290 o
1 16 5 5.503 15.423 6.227 53.827 o
1 16 6 156.661 175.117 10.736 16.183 o
1 16 7 6.604 9.215 4.564 99.450 o
1 16 8 120.441 118.612 4.897 62.011 o
1 16 9 27.655 21.635 3.175 181.126 o
1 16 10 27.250 26.071 3.221 175.427 o
1 16 11 92.549 92.021 5.128 63.117 o
1 16 12 0.520 0.771 2.722 284.055 o
1 16 13 156.816 166.392 6.857 34.075 o
1 16 14 65.225 71.140 4.633 80.378 o
1 16 15 71.241 78.056 4.856 72.960 o
1 16 16 313.215 309.173 7.908 20.520 o
1 16 17 23.071 21.978 2.433 288.970 o
1 16 18 496.544 446.694 10.587 10.927 o
1 17 1 197.233 189.742 9.873 18.017 o
1 17 2 696.117 676.705 20.381 3.732 o
1 17 3 0.526 -1.405 4.459 106.256 o
1 17 4 393.355 391.918 20.037 4.596 o
1 17 5 753.649 770.175 28.068 2.187 o
1 17 6 230.631 241.866 8.484 21.549 o
1 17 7 1587.650 1605.350 24.174 1.659 o
1 17 8 1112.850 1145.270 19.173 2.899 o
1 17 9 7.658 9.780 3.061 214.579 o
1 17 10 9.630 13.004 2.722 263.018 o
1 17 11 9.160 11.269 2.790 252.904 o
1 17 12 30.057 28.899 3.148 179.461 o
1 17 13 64.047 68.004 4.951 72.432 o
1 17 14 330.160 348.633 9.386 15.811 o
1 17 15 117.568 122.026 5.025 59.932 o
1 17 16 7.062 13.035 2.212 390.260 o
1 17 17 650.697 607.679 9.454 9.571 o
1 18 1 254.323 258.243 11.760 12.579 o
1 18 2 97.323 98.244 4.848 67.683 o
1 18 3 123.328 127.150 5.481 51.947 o
1 18 4 1924.880 1951.670 21.078 1.471 o
1 18 5 404.513 425.114 11.253 11.143 o
1 18 6 19.357 21.457 3.686 142.820 o
1 18 7 841.261 843.458 18.273 3.852 o
1 18 8 20.746 21.761 3.693 141.658 o
1 18 9 122.604 123.622 5.999 45.507 o
1 18 10 283.177 298.069 8.043 21.040 o
1 18 11 0.210 -0.776 2.459 349.204 o
1 18 12 103.377 100.890 5.108 61.586 o
1 18 13 45.675 51.102 3.862 116.744 o
1 18 14 743.349 734.950 11.428 7.003 o
1 18 15 201.623 200.266 5.112 44.987 o
1 18 16 48.853 43.882 2.720 199.963 o
1 19 1 591.776 602.773 14.105 6.686 o
1 19 2 471.541 478.183 11.938 9.516 o
1 19 3 541.220 532.882 11.674 8.994 o
1 19 4 737.631 755.633 13.989 5.742 o
1 19 5 181.433 188.621 8.368 23.938 o
1 19 6 363.796 371.629 10.384 13.203 o
1 19 7 731.199 762.741 15.665 5.068 o
1 19 8 311.166 311.437 11.028 13.053 o
1 19 9 163.503 174.987 6.333 37.674 o
1 19 10 14.082 13.771 2.581 282.195 o
1 19 11 175.564 187.251 5.834 40.881 o
1 19 12 0.351 1.283 2.185 439.681 o
1 19 13 13.730 15.746 2.473 303.171 o
1 19 14 114.728 113.971 3.983 83.281 o
1 19 15 6.309 6.670 1.669 669.774 o
1 20 1 319.471 323.621 9.732 15.427 o
1 20 2 258.128 268.261 7.870 22.788 o
1 20 3 446.715 438.982 9.372 13.262 o
1 20 4 695.760 697.538 14.207 5.945 o
1 20 5 415.198 426.027 11.916 10.215 o
1 20 6 199.803 211.886 7.812 25.692 o
1 20 7 444.823 454.530 12.880 8.865 o
1 20 8 2.328 8.752 2.867 249.498 o
1 20 9 815.386 855.902 13.557 5.382 o
1 20 10 67.737 75.383 3.888 104.544 o
1 20 11 1.445 1.605 2.364 372.785 o
1 20 12 30.499 36.501 2.550 246.522 o
1 20 13 27.470 26.754 2.805 220.902 o
1 20 14 362.289 339.406 7.248 20.691 o
1 21 1 39.426 38.439 3.003 182.712 o
1 21 2 38.568 41.495 3.410 148.740 o
1 21 3 311.460 332.447 9.105 16.947 o
1 21 4 2.302 3.845 2.989 232.583 o
1 21 5 0.298 -0.638 2.725 284.405 o
1 21 6 492.702 504.013 12.323 8.883 o
1 21 7 296.841 295.663 8.330 19.796 o
1 21 8 861.926 865.535 13.965 5.037 o
1 21 9 245.230 257.022 7.078 26.842 o
1 21 10 99.283 101.273 3.835 93.228 o
1 21 11 4.801 5.957 1.697 665.382 o
1 21 12 66.335 69.589 3.031 150.550 o
1 21 13 15.976 17.558 2.425 307.644 o
1 22 1 76.222 68.641 3.821 105.605 o
1 22 2 80.668 88.938 4.270 86.095 o
1 22 3 425.238 423.886 9.641 13.258 o
1 22 4 186.678 197.878 7.169 29.923 o
1 22 5 9.440 10.734 3.322 182.131 o
1 22 6 103.912 117.230 5.400 55.616 o
1 22 7 168.786 179.044 6.753 33.950 o
1 22 8 354.183 360.912 8.849 16.471 o
1 22 9 11.166 11.322 2.213 380.601 o
1 22 10 89.064 87.908 3.655 104.690 o
1 22 11 21.911 19.797 2.150 357.233 o
1 22 12 12.238 7.731 4.068 123.076 o
1 23 1 28.266 28.435 3.484 151.972 o
1 23 2 10.782 12.201 2.748 257.425 o
1 23 3 151.667 156.731 6.581 36.787 o
1 23 4 128.422 137.798 5.504 50.623 o
1 23 5 329.627 342.080 7.625 20.483 o
1 23 6 154.535 162.058 5.212 50.570 o
1 23 7 782.941 793.406 11.292 6.650 o
1 23 8 395.151 393.298 7.117 19.288 o
1 23 9 190.889 190.316 5.473 42.924 o
1 23 10 96.650 100.026 4.292 80.804 o
1 24 1 270.822 289.459 6.622 27.262 o
1 24 2 2.585 5.808 2.138 442.364 o
1 24 3 46.915 53.892 3.461 138.089 o
1 24 4 6.740 10.056 2.218 393.542 o
1 24 5 76.017 82.454 3.799 104.342 o
1 24 6 60.800 66.781 3.614 120.725 o
1 24 7 68.566 66.698 3.337 131.840 o
1 24 8 10.042 10.409 2.777 254.535 o
1 25 1 108.889 114.616 4.870 64.382 o
1 25 2 11.935 12.200 2.099 413.574 o
1 25 3 53.764 58.804 3.185 151.225 o
1 25 4 41.259 40.964 2.704 210.933 o
1 25 5 10.233 10.011 1.821 540.705 o
2 0 2 16934.700 17140.100 237.037 0.017 o
2 0 4 13702.200 13858.800 50.118 0.044 o
2 0 6 16.617 16.403 2.997 211.941 o
2 0 8 2213.500 2175.170 29.962 0.976 o
2 0 10 1948.280 1979.400 26.248 1.239 o
2 0 12 229.484 246.123 10.445 15.623 o
2 0 14 0.019 -4.918 4.992 84.846 o
2 0 16 498.447 467.574 15.614 6.455 o
2 0 18 39.789 36.271 7.607 35.019 o
2 0 20 2.183 2.179 6.513 49.711 o
2 0 22 345.860 330.184 12.939 9.882 o
2 1 2 13534.400 13869.000 79.471 0.041 o
2 1 3 645.921 672.650 17.501 4.757 o
2 1 4 81.596 87.026 2.721 153.992 o
2 1 5 362.838 357.695 4.813 28.463 o
2 1 6 73.332 70.775 2.981 148.956 o
2 1 7 1017.300 1042.510 14.596 4.070 o
2 1 8 586.152 588.671 9.068 10.750 o
2 1 9 2032.000 2068.020 17.857 1.487 o
2 1 10 704.515 732.094 15.258 5.375 o
2 1 11 917.784 932.365 13.474 4.863 o
2 1 12 260.459 240.373 7.988 22.666 o
2 1 13 0.872 -1.208 2.262 410.721 o
2 1 14 332.387 338.472 13.176 9.663 o
2 1 15 15.831 17.326 4.812 87.609 o
2 1 16 591.208 594.890 11.243 8.712 o
2 1 17 1966.290 2006.700 27.495 1.178 o
2 1 18 497.047 502.675 15.701 6.342 o
2 1 19 186.490 185.040 10.880 15.435 o
2 1 20 10.217 12.309 4.022 125.731 o
2 1 21 78.867 77.736 4.939 69.884 o
2 1 22 487.172 463.058 9.610 12.183 o
2 2 2 442.693 437.853 10.048 12.311 o
2 2 3 10809.700 11048.200 55.893 0.067 o
2 2 4 6513.550 6471.960 23.221 0.194 o
2 2 5 273.926 263.366 5.912 31.361 o
2 2 6 3033.170 3072.030 22.387 0.737 o
2 2 7 1168.880 1152.640 13.592 3.707 o
2 2 8 343.086 340.774 7.594 20.214 o
2 2 9 5114.150 5137.980 35.061 0.274 o
2 2 10 75.753 77.998 4.431 83.547 o
2 2 11 2102.650 2111.600 29.639 1.034 o
2 2 12 30.668 37.942 4.003 116.543 o
2 2 13 886.804 893.719 17.925 3.788 o
2 2 14 33.791 37.890 4.599 90.297 o
2 2 15 193.138 203.374 13.127 10.985 o
2 2 16 177.836 169.324 6.194 38.147 o
2 2 17 872.381 891.721 15.550 4.462 o
2 2 18 11.770 11.593 3.467 166.341 o
2 2 19 121.555 131.372 9.403 21.335 o
2 2 20 68.929 77.755 6.432 45.357 o
2 2 21 587.439 578.509 11.088 8.938 o
2 2 22 509.855 479.306 8.928 12.674 o
2 3 2 10622.800 10873.300 57.629 0.068 o
2 3 3 505.422 493.432 6.721 15.920 o
2 3 4 30.873 30.908 1.814 402.872 o
2 3 5 987.613 972.121 14.241 4.348 o
2 3 6 81.325 78.920 3.482 116.347 o
2 3 7 3482.330 3576.620 26.173 0.556 o
2 3 8 42.567 46.155 3.844 119.550 o
2 3 9 697.623 705.388 13.292 6.369 o
2 3 10 82.600 83.572 5.265 62.193 o
2 3 11 197.859 201.842 8.067 24.688 o
2 3 12 26.451 21.137 3.581 147.310 o
2 3 13 822.504 857.493 17.763 4.012 o
2 3 14 963.892 972.596 19.601 3.206 o
2 3 15 70.790 76.043 10.672 17.738 o
2 3 16 126.387 135.837 6.176 42.819 o
2 3 17 1402.740 1372.140 20.846 2.176 o
2 3 18 657.648 660.638 14.047 6.275 o
2 3 19 363.277 362.760 14.752 7.855 o
2 3 20 3.702 7.205 3.860 139.324 o
2 3 21 20.419 24.115 3.127 190.480 o
2 3 22 0.148 0.644 1.828 629.219 o
2 4 2 168.210 167.056 4.062 64.890 o
2 4 3 18219.100 18368.300 94.356 0.024 o
2 4 4 12.134 12.337 1.540 684.194 o
2 4 5 40.676 41.830 2.546 230.257 o
2 4 6 1661.490 1650.760 20.203 1.836 o
2 4 7 1.882 8.314 2.428 345.356 o
2 4 8 1860.670 1894.660 24.814 1.364 o
2 4 9 12.054 12.410 2.822 243.595 o
2 4 10 45.176 43.009 4.122 105.992 o
2 4 11 856.326 833.762 16.191 4.403 o
2 4 12 0.076 1.114 2.653 299.483 o
2 4 13 596.892 616.925 15.247 5.998 o
2 4 14 28.703 25.860 4.943 80.806 o
2 4 15 100.811 109.639 6.278 44.252 o
2 4 16 7.812 12.331 3.132 204.277 o
2 4 17 186.038 190.103 7.505 28.138 o
2 4 18 660.697 659.521 13.985 6.297 o
2 4 19 44.186 47.068 4.970 76.300 o
2 4 20 464.785 485.326 11.073 10.483 o
2 4 21 345.688 342.625 7.719 19.756 o
2 4 22 71.251 67.382 2.877 158.237 o
2 5 2 153.674 155.697 3.512 79.394 o
2 5 3 22.348 25.693 2.204 335.449 o
2 5 4 178.376 168.506 4.131 61.922 o
2 5 5 5650.430 5600.370 40.374 0.224 o
2 5 6 461.334 452.077 8.223 14.784 o
2 5 7 0.025 4.826 2.380 367.310 o
2 5 8 30.603 29.195 3.471 151.548 o
2 5 9 367.791 365.433 10.011 13.849 o
2 5 10 1064.040 1063.210 17.646 3.310 o
2 5 11 100.895 107.985 6.264 44.471 o
2 5 12 1248.740 1219.960 20.747 2.449 o
2 5 13 2595.300 2565.800 31.088 0.785 o
2 5 14 3903.450 3941.930 61.498 0.277 o
2 5 15 2823.870 2834.930 22.838 0.822 o
2 5 16 1403.730 1408.450 19.598 2.273 o
2 5 17 3.994 7.178 2.966 232.729 o
2 5 18 2.302 4.033 2.753 273.204 o
2 5 19 185.688 188.078 6.512 34.607 o
2 5 20 281.718 264.823 8.204 20.971 o
2 5 21 6.958 6.300 2.207 402.134 o
2 5 22 0.211 5.112 2.813 263.668 o
2 6 2 2759.860 2725.590 19.040 0.918 o
2 6 3 541.499 548.829 8.665 12.039 o
2 6 4 24.694 25.790 2.505 270.112 o
2 6 5 83.583 83.266 3.517 113.052 o
2 6 6 14.685 12.441 2.325 339.224 o
2 6 7 2418.190 2422.440 26.866 0.943 o
2 6 8 276.591 269.896 8.406 20.356 o
2 6 9 28.242 34.842 3.585 143.065 o
2 6 10 14.873 15.873 3.035 208.982 o
2 6 11 92.392 83.203 5.552 56.057 o
2 6 12 71.418 71.064 5.483 59.962 o
2 6 13 1.546 4.407 2.757 273.087 o
2 6 14 3.513 -1.943 3.844 141.849 o
2 6 15 1221.500 1203.390 14.143 3.422 o
2 6 16 261.563 267.449 8.781 19.519 o
2 6 17 376.425 381.649 9.554 14.449 o
2 6 18 1091.370 1093.950 16.390 3.454 o
2 6 19 18.317 21.139 2.905 220.110 o
2 6 20 378.825 393.281 10.561 12.595 o
2 6 21 174.612 170.819 5.161 48.642 o
2 7 2 425.351 429.758 9.440 13.540 o
2 7 3 243.389 241.977 6.381 30.953 o
2 7 4 637.781 632.931 12.550 7.318 o
2 7 5 4219.070 4232.000 32.685 0.383 o
2 7 6 152.007 151.844 4.867 56.116 o
2 7 7 3076.120 3065.260 26.864 0.676 o
2 7 8 263.284 258.125 7.602 23.849 o
2 7 9 1209.170 1187.100 18.470 2.818 o
2 7 10 106.266 110.352 6.237 44.352 o
2 7 11 136.962 134.925 7.173 33.301 o
2 7 12 497.450 491.816 13.694 7.733 o
2 7 13 211.584 207.799 8.320 23.111 o
2 7 14 12.627 9.938 3.778 141.292 o
2 7 15 204.458 206.690 7.903 25.194 o
2 7 16 294.452 297.250 8.671 18.812 o
2 7 17 264.337 275.275 7.707 23.125 o
2 7 18 242.441 236.209 6.946 28.041 o
2 7 19 58.258 59.155 4.150 99.201 o
2 7 20 40.379 43.878 3.694 129.070 o
2 7 21 0.959 -0.077 1.773 665.342 o
2 8 2 2.045 0.363 2.873 253.643 o
2 8 3 109.788 111.078 5.080 60.651 o
2 8 4 271.994 265.596 7.535 23.718 o
2 8 5 172.739 163.598 7.289 30.441 o
2 8 6 304.112 312.022 9.503 16.292 o
2 8 7 5299.050 5249.470 36.583 0.257 o
2 8 8 1159.680 1191.110 16.091 3.260 o
2 8 9 2706.380 2713.010 25.266 0.837 o
2 8 10 53.044 54.809 4.348 93.571 o
2 8 11 16.004 15.227 2.961 217.832 o
2 8 12 407.593 402.413 11.146 11.369 o
2 8 13 43.416 44.119 8.068 31.097 o
2 8 14 445.512 440.603 8.326 15.012 o
2 8 15 15.975 20.054 3.033 206.421 o
2 8 16 48.487 47.018 3.494 136.921 o
2 8 17 1246.710 1266.230 15.037 3.165 o
2 8 18 435.964 425.371 9.616 13.134 o
2 8 19 240.099 232.135 6.633 29.924 o
2 8 20 0.083 1.306 2.225 424.606 o
2 8 21 50.855 46.706 2.885 181.086 o
2 9 2 1826.030 1845.460 22.440 1.509 o
2 9 3 2432.350 2442.120 26.193 0.950 o
2 9 4 541.621 574.392 13.158 7.650 o
2 9 5 33.677 34.117 4.252 104.415 o
2 9 6 183.698 195.280 7.323 29.173 o
2 9 7 14.620 13.294 4.206 114.100 o
2 9 8 182.337 188.780 8.999 21.277 o
2 9 9 408.177 421.407 11.815 10.415 o
2 9 10 583.329 604.253 16.596 5.408 o
2 9 11 0.209 5.649 3.586 162.987 o
2 9 12 129.131 123.897 8.406 25.899 o
2 9 13 141.811 144.847 11.513 14.544 o
2 9 14 329.069 325.322 7.614 20.771 o
2 9 15 71.130 72.254 4.246 90.956 o
2 9 16 161.623 168.572 5.817 42.804 o
2 9 17 55.279 56.274 3.671 122.014 o
2 9 18 148.963 164.811 5.969 42.361 o
2 9 19 526.076 536.306 9.420 11.442 o
2 9 20 132.797 128.291 4.639 64.131 o
2 9 21 247.756 244.184 8.244 21.985 o
2 10 2 3.169 0.345 2.927 243.273 o
2 10 3 722.604 724.416 15.219 5.340 o
2 10 4 2333.620 2336.090 27.558 0.970 o
2 10 5 78.084 90.408 7.500 33.857 o
2 10 6 178.619 208.447 22.351 4.078 o
2 10 7 362.556 361.217 14.984 7.665 o
2 10 8 981.144 951.596 20.171 3.089 o
2 10 9 1073.420 1067.320 22.032 2.588 o
2 10 10 3257.920 3196.090 38.778 0.508 o
2 10 11 1137.580 1140.030 23.863 2.250 o
2 10 12 2559.280 2492.670 44.837 0.575 o
2 10 13 1766.920 1785.300 18.218 1.799 o
2 10 14 1169.200 1162.730 15.933 3.295 o
2 10 15 27.484 26.199 2.919 207.032 o
2 10 16 1393.220 1427.740 15.802 2.658 o
2 10 17 641.108 639.832 10.805 8.463 o
2 10 18 1263.180 1242.700 16.012 3.019 o
2 10 19 10.114 6.193 2.166 406.300 o
2 10 20 86.268 82.682 3.828 100.020 o
2 11 2 30.947 28.448 3.852 126.313 o
2 11 3 5753.990 5775.480 44.777 0.208 o
2 11 4 9.690 13.017 4.675 94.008 o
2 11 5 587.508 574.626 18.396 4.682 o
2 11 6 276.014 278.744 13.413 9.900 o
2 11 7 278.825 285.260 13.845 9.351 o
2 11 8 131.392 120.679 18.875 5.757 o
2 11 9 1.888 3.308 4.312 112.931 o
2 11 10 41.454 49.584 7.323 37.384 o
2 11 11 412.718 397.268 18.064 5.443 o
2 11 12 2013.580 2012.330 22.343 1.346 o
2 11 13 17.211 23.135 3.014 206.311 o
2 11 14 18.168 15.407 2.781 240.988 o
2 11 15 133.713 133.437 5.293 53.212 o
2 11 16 932.655 934.918 12.637 5.055 o
2 11 17 62.474 71.293 3.712 114.542 o
2 11 18 33.377 35.908 2.993 189.519 o
2 11 19 0.551 -0.116 1.909 577.178 o
2 11 20 173.584 178.033 10.412 16.851 o
2 12 2 250.581 245.824 9.893 16.714 o
2 12 3 883.849 872.975 18.439 3.692 o
2 12 4 170.751 176.465 8.642 23.127 o
2 12 5 2.571 6.101 3.598 160.652 o
2 12 6 0.919 5.955 3.922 136.199 o
2 12 7 143.997 129.875 9.995 18.827 o
2 12 8 73.776 79.042 8.277 28.536 o
2 12 9 3.770 0.856 6.173 55.263 o
2 12 10 0.975 0.913 4.482 104.993 o
2 12 11 357.196 354.617 22.567 3.781 o
2 12 12 39.872 44.727 3.200 162.949 o
2 12 13 66.954 65.835 4.030 100.553 o
2 12 14 105.101 103.791 4.888 65.358 o
2 12 15 56.034 59.366 3.857 112.138 o
2 12 16 203.356 205.559 6.004 36.864 o
2 12 17 285.985 286.566 6.803 25.874 o
2 12 18 0.223 3.527 1.985 526.881 o
2 12 19 245.922 242.427 7.056 27.212 o
2 13 2 369.451 373.547 12.633 9.930 o
2 13 3 21.804 29.587 4.451 99.161 o
2 13 4 1591.680 1560.650 26.029 1.557 o
2 13 5 518.937 537.653 20.719 4.035 o
2 13 6 191.861 189.474 12.038 12.873 o
2 13 7 740.891 732.416 24.750 2.701 o
2 13 8 141.235 129.282 10.545 17.142 o
2 13 9 1713.320 1692.340 37.354 0.970 o
2 13 10 1779.160 1747.500 38.262 0.918 o
2 13 11 240.196 243.046 5.941 33.787 o
2 13 12 42.080 44.782 3.406 146.304 o
2 13 13 12.338 12.104 2.809 245.404 o
2 13 14 111.280 121.337 5.040 60.504 o
2 13 15 484.813 482.711 9.121 12.752 o
2 13 16 83.182 83.696 3.921 97.468 o
2 13 17 562.014 569.948 8.942 11.301 o
2 13 18 338.788 332.602 6.868 22.762 o
2 13 19 238.060 208.490 8.063 23.458 o
2 14 2 1144.540 1163.570 23.061 2.324 o
2 14 3 636.846 648.754 17.472 4.823 o
2 14 4 46.068 41.856 6.028 53.788 o
2 14 5 18.742 17.691 5.154 76.419 o
2 14 6 232.013 223.517 13.427 10.287 o
2 14 7 84.827 72.991 8.490 27.054 o
2 14 8 1010.280 989.366 28.668 1.894 o
2 14 9 1237.710 1193.480 36.230 1.219 o
2 14 10 787.867 789.836 10.440 7.039 o
2 14 11 130.351 138.053 5.006 57.613 o
2 14 12 25.322 21.209 2.989 203.046 o
2 14 13 190.507 202.290 6.449 34.414 o
2 14 14 171.065 170.362 5.722 42.948 o
2 14 15 358.207 367.469 7.675 19.210 o
2 14 16 22.543 26.691 2.762 232.265 o
2 14 17 3.509 4.785 2.211 413.590 o
2 14 18 10.400 8.961 2.082 430.192 o
2 15 2 2604.860 2549.970 35.370 0.710 o
2 15 3 2875.920 2777.730 37.058 0.614 o
2 15 4 528.009 525.087 16.479 5.764 o
2 15 5 270.842 272.102 14.953 8.253 o
2 15 6 536.587 501.435 16.642 5.690 o
2 15 7 386.474 362.472 17.626 5.780 o
2 15 8 42.353 41.001 3.576 135.943 o
2 15 9 104.005 112.628 4.414 75.024 o
2 15 10 30.064 29.730 2.918 203.154 o
2 15 11 334.489 355.917 8.006 19.069 o
2 15 12 205.684 206.406 6.115 35.846 o
2 15 13 201.859 204.575 6.228 35.305 o
2 15 14 477.847 475.496 9.684 12.124 o
2 15 15 107.862 114.869 5.201 58.568 o
2 15 16 3.624 9.894 2.287 380.459 o
2 15 17 138.884 141.471 4.870 58.440 o
2 15 18 116.159 111.449 8.233 27.349 o
2 16 2 9.153 11.793 5.519 68.121 o
2 16 3 119.459 120.647 8.614 25.076 o
2 16 4 229.598 237.071 11.581 13.226 o
2 16 5 16.266 13.332 5.483 68.253 o
2 16 6 794.613 769.233 20.928 3.365 o
2 16 7 89.026 87.929 5.044 65.510 o
2 16 8 0.539 6.205 3.175 206.986 o
2 16 9 19.270 19.627 3.030 204.092 o
2 16 10 51.437 53.498 3.377 141.208 o
2 16 11 988.328 975.299 13.871 4.435 o
2 16 12 164.921 174.950 6.037 40.207 o
2 16 13 417.201 414.916 9.223 14.146 o
2 16 14 41.120 44.425 3.667 130.221 o
2 16 15 330.990 311.917 7.537 21.152 o
2 16 16 7.707 6.724 2.430 334.015 o
2 16 17 298.970 282.696 7.280 23.530 o
2 17 2 450.769 463.819 21.171 4.045 o
2 17 3 407.325 381.599 15.210 7.258 o
2 17 4 118.371 127.954 6.379 41.456 o
2 17 5 288.112 278.939 7.899 21.663 o
2 17 6 59.521 66.192 4.410 88.793 o
2 17 7 95.668 99.044 6.209 45.774 o
2 17 8 341.734 334.522 9.589 15.297 o
2 17 9 11.337 16.017 2.753 253.517 o
2 17 10 57.061 68.575 4.324 91.967 o
2 17 11 75.792 82.470 6.878 39.802 o
2 17 12 8.995 12.896 2.982 222.667 o
2 17 13 504.944 497.581 9.479 11.893 o
2 17 14 517.250 521.904 9.588 11.446 o
2 17 15 292.714 294.768 8.100 20.640 o
2 17 16 367.194 343.664 6.375 23.143 o
2 18 2 651.615 654.743 11.542 7.813 o
2 18 3 290.392 312.041 7.687 21.855 o
2 18 4 597.551 597.426 12.253 7.885 o
2 18 5 145.230 147.236 8.184 26.363 o
2 18 6 437.069 436.771 12.109 9.774 o
2 18 7 1199.630 1220.920 19.698 2.642 o
2 18 8 40.277 45.005 4.416 94.973 o
2 18 9 1073.650 1122.260 16.659 3.412 o
2 18 10 763.531 795.454 12.616 6.139 o
2 18 11 154.241 156.863 5.667 45.464 o
2 18 12 103.579 99.580 4.889 65.853 o
2 18 13 0.284 0.870 2.154 453.170 o
2 18 14 117.180 116.649 5.623 51.045 o
2 18 15 158.051 162.635 4.603 58.469 o
2 19 2 105.185 106.709 5.657 52.109 o
2 19 3 681.406 713.021 12.006 7.137 o
2 19 4 419.031 417.153 10.347 12.296 o
2 19 5 10.862 11.175 3.385 174.723 o
2 19 6 21.440 21.393 3.668 143.224 o
2 19 7 46.582 49.434 4.369 94.879 o
2 19 8 862.549 906.698 14.973 4.642 o
2 19 9 18.255 21.961 3.171 188.114 o
2 19 10 360.479 379.748 9.135 15.561 o
2 19 11 387.629 394.979 7.706 18.030 o
2 19 12 810.044 830.054 14.021 5.283 o
2 19 13 302.678 296.327 7.399 22.741 o
2 19 14 33.003 36.305 3.614 138.661 o
2 19 15 33.169 32.373 5.204 72.469 o
2 20 2 208.447 207.028 6.307 34.278 o
2 20 3 0.119 1.271 2.310 394.151 o
2 20 4 16.707 15.885 3.380 170.424 o
2 20 5 316.029 324.189 10.361 14.165 o
2 20 6 15.460 17.571 3.288 179.542 o
2 20 7 907.832 923.013 13.941 4.775 o
2 20 8 1187.490 1203.090 15.337 3.310 o
2 20 9 12.723 14.967 2.809 243.386 o
2 20 10 131.686 130.008 4.901 59.648 o
2 20 11 4.725 5.274 2.203 411.808 o
2 20 12 199.354 195.476 6.644 32.764 o
2 20 13 158.823 161.136 5.340 48.613 o
2 21 2 8.847 11.124 2.292 363.607 o
2 21 3 198.043 200.962 6.542 33.383 o
2 21 4 314.064 321.686 7.930 20.259 o
2 21 5 31.538 34.846 3.503 147.298 o
2 21 6 50.500 55.501 3.895 112.800 o
2 21 7 293.468 301.978 7.682 21.930 o
2 21 8 2.416 1.922 2.056 485.683 o
2 21 9 48.872 58.456 3.635 126.024 o
2 21 10 13.866 14.508 2.196 373.506 o
2 21 11 6.484 8.629 1.649 674.180 o
2 21 12 206.745 198.322 5.619 40.005 o
2 22 2 160.773 164.952 5.317 48.502 o
2 22 3 0.090 3.208 2.090 476.971 o
2 22 4 141.584 136.714 5.717 46.814 o
2 22 5 12.384 14.749 2.503 300.232 o
2 22 6 788.461 812.488 11.754 6.350 o
2 22 7 1044.050 1068.610 12.912 4.335 o
2 22 8 32.944 33.723 2.854 205.921 o
2 22 9 755.632 755.229 10.713 7.236 o
2 22 10 112.778 107.357 3.428 101.207 o
2 22 11 159.702 166.808 10.051 18.178 o
2 23 2 12.500 11.474 2.186 384.887 o
2 23 3 244.038 238.476 7.322 26.080 o
2 23 4 0.355 0.091 1.939 560.267 o
2 23 5 410.805 413.659 7.438 17.836 o
2 23 6 101.635 106.979 4.087 84.453 o
2 23 7 92.987 91.624 4.202 84.990 o
2 23 8 1.485 4.454 1.764 650.553 o
2 23 9 9.337 8.812 1.765 579.656 o
2 24 2 203.387 213.339 6.533 32.837 o
2 24 3 366.806 375.603 7.567 19.161 o
2 24 4 124.364 132.778 4.964 59.391 o
2 24 5 426.750 405.110 7.883 16.605 o
2 24 6 711.858 735.006 13.141 6.301 o
2 24 7 110.881 101.361 5.848 49.185 o
2 25 2 0.777 3.913 1.877 582.898 o
2 25 3 0.921 2.850 2.656 296.043 o
2 25 4 68.573 64.987 4.362 88.548 o
3 0 3 3973.400 3954.830 39.826 0.382 o
3 0 5 3230.960 3220.070 37.264 0.524 o
3 0 7 9137.290 8729.570 297.089 0.020 o
3 0 9 1820.870 1710.200 66.092 0.405 o
3 0 11 844.849 846.293 23.323 2.780 o
3 0 13 902.974 892.219 38.032 1.252 o
3 0 15 272.763 288.855 15.120 8.054 o
3 0 17 15.493 21.906 6.391 50.466 o
3 0 19 4.138 3.546 8.228 31.133 o
3 0 21 322.334 342.567 13.935 8.875 o
3 1 3 101.366 96.961 3.210 115.731 o
3 1 4 76.316 77.089 2.794 156.766 o
3 1 5 3967.430 3888.030 27.679 0.453 o
3 1 6 2278.810 2297.900 18.964 1.227 o
3 1 7 152.067 154.310 6.070 41.507 o
3 1 8 2869.060 2771.680 63.096 0.350 o
3 1 9 14.379 11.639 2.525 294.665 o
3 1 10 8.532 9.443 2.638 283.027 o
3 1 11 356.926 342.888 12.517 10.274 o
3 1 12 89.900 92.245 7.239 35.573 o
3 1 13 1.757 -1.869 3.787 146.786 o
3 1 14 777.985 811.939 26.225 2.404 o
3 1 15 1078.680 1076.950 13.338 4.118 o
3 1 16 1825.610 1865.330 27.544 1.272 o
3 1 17 23.777 28.810 7.024 41.531 o
3 1 18 3.251 3.006 3.866 139.808 o
3 1 19 162.292 156.022 11.692 13.934 o
3 1 20 1.734 2.929 2.800 265.586 o
3 1 21 335.486 332.756 9.660 15.259 o
3 2 3 578.785 577.541 6.960 13.211 o
3 2 4 2571.380 2572.130 23.546 0.934 o
3 2 5 2208.830 2235.020 14.719 1.405 o
3 2 6 2248.480 2257.040 27.537 1.015 o
3 2 7 155.451 161.457 7.437 30.202 o
3 2 8 1677.240 1669.050 29.586 1.295 o
3 2 9 895.922 900.574 18.384 3.652 o
3 2 10 410.046 413.429 17.265 5.855 o
3 2 11 994.991 1002.740 21.395 2.822 o
3 2 12 12.721 13.180 3.384 173.132 o
3 2 13 16.156 21.560 5.344 71.338 o
3 2 14 161.930 164.457 20.193 4.997 o
3 2 15 52.258 61.566 3.647 123.400 o
3 2 16 508.985 505.771 10.997 10.046 o
3 2 17 18.951 19.392 3.497 157.953 o
3 2 18 257.869 257.573 10.548 14.949 o
3 2 19 252.378 243.488 8.404 21.285 o
3 2 20 108.770 114.149 6.512 41.061 o
3 2 21 32.433 32.019 2.808 212.660 o
3 3 3 448.258 440.625 6.445 18.619 o
3 3 4 684.963 677.922 10.631 8.083 o
3 3 5 861.493 837.373 13.059 5.411 o
3 3 6 5330.470 5443.480 47.436 0.226 o
3 3 7 386.312 395.242 9.760 13.823 o
3 3 8 2168.190 2170.940 23.743 1.175 o
3 3 9 25.993 20.434 3.633 143.942 o
3 3 10 1.234 0.609 3.032 228.563 o
3 3 11 18.227 21.550 3.913 128.253 o
3 3 12 314.668 330.480 13.148 9.834 o
3 3 13 616.197 622.750 22.561 3.334 o
3 3 14 1139.570 1125.360 30.878 1.600 o
3 3 15 42.850 42.840 3.920 116.149 o
3 3 16 10.169 12.710 2.991 220.435 o
3 3 17 213.604 202.608 8.167 23.783 o
3 3 18 147.482 146.192 6.678 36.476 o
3 3 19 27.017 26.712 5.227 72.920 o
3 3 20 796.067 733.602 15.875 4.830 o
3 3 21 19.318 20.328 2.652 257.093 o
3 4 3 15790.300 15544.600 96.955 0.031 o
3 4 4 2499.960 2457.350 16.309 1.132 o
3 4 5 375.714 379.051 11.750 10.966 o
3 4 6 309.956 293.566 7.972 20.615 o
3 4 7 730.688 749.525 13.157 6.165 o
3 4 8 109.443 114.897 5.151 59.224 o
3 4 9 2104.570 2136.800 21.987 1.273 o
3 4 10 1631.990 1631.390 23.029 1.689 o
3 4 11 84.809 82.445 5.619 55.700 o
3 4 12 2.925 4.589 3.140 210.209 o
3 4 13 747.892 732.253 24.552 2.728 o
3 4 14 319.247 318.724 16.662 6.616 o
3 4 15 503.665 507.625 11.155 9.922 o
3 4 16 44.361 51.837 4.309 97.386 o
3 4 17 177.065 189.888 7.281 29.793 o
3 4 18 2.251 -0.904 2.579 313.938 o
3 4 19 150.873 149.018 6.225 40.258 o
3 4 20 184.899 178.000 6.859 32.440 o
3 4 21 61.232 60.114 3.041 156.173 o
3 5 3 1192.970 1180.870 13.673 3.595 o
3 5 4 2211.530 2199.780 17.374 1.339 o
3 5 5 82.228 90.015 4.606 76.395 o
3 5 6 8.974 12.602 3.193 195.901 o
3 5 7 641.950 638.347 15.828 5.512 o
3 5 8 2327.530 2326.830 28.406 0.953 o
3 5 9 1263.050 1301.830 19.516 2.524 o
3 5 10 52.623 52.815 4.885 76.945 o
3 5 11 812.899 794.461 19.105 3.747 o
3 5 12 1116.390 1097.310 23.247 2.364 o
3 5 13 469.271 474.285 15.835 6.414 o
3 5 14 946.290 957.238 13.331 4.756 o
3 5 15 1038.690 1065.470 15.940 3.693 o
3 5 16 171.696 165.717 6.862 33.336 o
3 5 17 150.076 145.778 6.007 42.583 o
3 5 18 346.530 356.684 8.652 17.126 o
3 5 19 11.493 12.521 2.722 260.857 o
3 5 20 101.679 93.767 5.027 63.791 o
3 5 21 48.441 46.127 2.608 211.196 o
3 6 3 2646.910 2544.030 18.638 1.002 o
3 6 4 304.839 329.372 8.199 19.584 o
3 6 5 440.093 450.584 11.193 10.748 o
3 6 6 4229.280 4157.140 74.228 0.213 o
3 6 7 535.198 522.602 13.164 7.837 o
3 6 8 280.010 279.386 9.542 16.878 o
3 6 9 1674.690 1689.380 22.662 1.658 o
3 6 10 137.199 135.482 6.961 34.930 o
3 6 11 280.707 271.188 11.531 12.680 o
3 6 12 870.589 891.236 21.237 3.098 o
3 6 13 315.148 321.438 13.358 9.609 o
3 6 14 257.650 258.476 6.734 27.982 o
3 6 15 702.834 708.862 12.970 6.499 o
3 6 16 187.130 188.514 7.073 30.696 o
3 6 17 452.751 450.995 9.541 12.832 o
3 6 18 0.032 0.540 2.528 330.300 o
3 6 19 7.794 6.648 2.895 239.975 o
3 6 20 23.487 22.242 2.685 244.958 o
3 6 21 21.678 23.307 2.930 212.582 o
3 7 3 77.720 83.655 6.339 45.807 o
3 7 4 903.727 903.057 13.948 4.823 o
3 7 5 1489.200 1520.860 18.620 2.195 o
3 7 6 1919.570 1921.270 23.868 1.364 o
3 7 7 1363.370 1386.550 22.440 2.062 o
3 7 8 206.833 210.558 8.004 24.594 o
3 7 9 762.313 752.165 20.947 3.423 o
3 7 10 95.445 97.571 6.592 41.430 o
3 7 11 2768.640 2728.030 36.490 0.644 o
3 7 12 223.430 209.693 10.785 15.111 o
3 7 13 1855.910 1833.850 31.472 1.111 o
3 7 14 533.916 528.623 9.495 11.305 o
3 7 15 1541.330 1560.490 19.340 2.057 o
3 7 16 3101.390 3156.400 27.909 0.649 o
3 7 17 0.895 5.119 2.697 285.649 o
3 7 18 442.373 441.518 9.283 13.448 o
3 7 19 8.970 8.189 2.138 416.544 o
3 7 20 2.713 3.921 1.949 532.057 o
3 7 21 153.116 147.489 7.126 32.695 o
3 8 3 1.631 1.560 2.393 363.548 o
3 8 4 2076.020 2086.210 22.087 1.299 o
3 8 5 669.348 670.052 13.016 6.754 o
3 8 6 781.906 772.985 14.301 5.397 o
3 8 7 0.667 0.009 3.853 142.162 o
3 8 8 1593.970 1593.670 25.643 1.568 o
3 8 9 210.152 221.520 10.254 16.523 o
3 8 10 600.328 604.880 17.175 5.102 o
3 8 11 513.091 531.969 16.593 5.741 o
3 8 12 1041.100 1013.750 23.308 2.478 o
3 8 13 505.140 505.678 9.855 11.374 o
3 8 14 0.895 0.716 2.876 254.150 o
3 8 15 110.898 123.972 5.959 46.865 o
3 8 16 9.792 11.674 2.791 251.706 o
3 8 17 604.100 602.113 11.141 8.661 o
3 8 18 682.080 677.340 11.156 7.767 o
3 8 19 5.151 5.839 1.907 535.787 o
3 8 20 1.044 3.991 2.088 472.812 o
3 9 3 2707.570 2739.470 29.837 0.758 o
3 9 4 216.593 219.955 7.780 25.186 o
3 9 5 1217.070 1213.730 18.092 2.836 o
3 9 6 480.476 474.059 12.491 8.922 o
3 9 7 1788.850 1809.210 27.484 1.306 o
3 9 8 366.828 372.513 13.044 9.482 o
3 9 9 2523.280 2559.420 34.730 0.737 o
3 9 10 1291.410 1288.600 25.436 1.899 o
3 9 11 269.763 284.945 12.537 11.102 o
3 9 12 394.005 395.566 15.000 7.446 o
3 9 13 1.871 4.458 2.147 443.807 o
3 9 14 679.834 703.961 13.902 6.150 o
3 9 15 377.329 374.984 10.101 13.494 o
3 9 16 159.499 152.628 6.235 39.490 o
3 9 17 949.654 981.240 16.277 3.938 o
3 9 18 327.039 331.417 9.047 16.807 o
3 9 19 73.862 70.707 4.021 98.320 o
3 9 20 4.224 3.622 2.100 455.725 o
3 10 3 4153.380 4097.380 38.275 0.368 o
3 10 4 138.268 130.331 7.402 31.680 o
3 10 5 686.103 655.747 16.142 5.200 o
3 10 6 99.602 93.430 5.750 51.845 o
3 10 7 679.116 706.349 17.777 4.531 o
3 10 8 47.474 53.368 7.818 32.797 o
3 10 9 23.274 26.909 4.891 83.123 o
3 10 10 928.222 945.053 22.195 2.814 o
3 10 11 0.880 5.792 3.922 136.213 o
3 10 12 164.574 170.267 5.402 46.905 o
3 10 13 128.458 140.584 5.834 46.344 o
3 10 14 42.661 38.023 3.244 159.807 o
3 10 15 86.471 86.639 4.418 80.871 o
3 10 16 67.863 73.017 4.416 86.132 o
3 10 17 45.078 51.509 4.381 94.528 o
3 10 18 622.764 639.898 11.872 7.840 o
3 10 19 0.140 1.381 1.935 559.816 o
3 10 20 88.330 81.243 5.486 57.663 o
3 11 3 53.649 57.461 5.633 59.526 o
3 11 4 2320.170 2322.860 30.790 0.899 o
3 11 5 1289.570 1275.670 23.230 2.109 o
3 11 6 246.335 258.192 10.925 14.266 o
3 11 7 104.524 105.473 9.186 22.770 o
3 11 8 2.693 2.432 3.823 143.239 o
3 11 9 722.981 690.683 26.042 2.523 o
3 11 10 1239.620 1228.930 41.976 0.964 o
3 11 11 404.781 405.295 8.486 15.835 o
3 11 12 469.544 487.263 9.430 12.504 o
3 11 13 1007.040 1036.880 13.455 4.379 o
3 11 14 521.368 534.776 9.535 11.377 o
3 11 15 135.243 130.738 5.105 55.937 o
3 11 16 185.195 186.989 8.962 21.379 o
3 11 17 38.771 37.222 3.625 135.275 o
3 11 18 38.954 39.252 3.335 154.634 o
3 11 19 28.360 28.197 2.665 238.102 o
3 12 3 102.601 109.696 8.025 29.008 o
3 12 4 333.610 338.452 12.612 10.341 o
3 12 5 479.954 456.820 14.716 7.148 o
3 12 6 1536.760 1513.090 26.963 1.548 o
3 12 7 271.000 274.983 19.521 5.109 o
3 12 8 1354.180 1326.360 32.364 1.363 o
3 12 9 18.899 19.701 5.835 60.050 o
3 12 10 38.564 38.002 6.820 43.139 o
3 12 11 108.490 111.795 4.460 73.209 o
3 12 12 89.814 91.111 4.470 78.393 o
3 12 13 186.891 197.382 6.073 37.667 o
3 12 14 818.920 857.764 12.357 5.823 o
3 12 15 1069.990 1094.160 13.251 4.137 o
3 12 16 6.203 10.553 2.511 313.343 o
3 12 17 5.524 5.292 2.398 348.715 o
3 12 18 197.578 194.829 6.472 34.067 o
3 12 19 922.383 870.923 15.192 4.447 o
3 13 3 1456.750 1446.840 26.113 1.674 o
3 13 4 49.096 48.752 5.850 56.328 o
3 13 5 2631.010 2577.760 35.855 0.694 o
3 13 6 1170.150 1136.540 24.184 2.185 o
3 13 7 947.859 935.708 27.593 2.063 o
3 13 8 416.698 420.939 20.897 4.216 o
3 13 9 28.449 33.865 6.820 43.664 o
3 13 10 1767.320 1801.400 17.022 1.858 o
3 13 11 0.056 2.797 2.592 312.129 o
3 13 12 1.852 5.644 2.514 325.535 o
3 13 13 257.904 253.490 6.965 26.950 o
3 13 14 654.148 659.132 11.159 8.037 o
3 13 15 57.344 57.488 3.946 108.060 o
3 13 16 7.550 5.947 2.287 375.090 o
3 13 17 346.485 350.938 8.864 16.681 o
3 13 18 410.046 401.175 7.256 18.433 o
3 14 3 2259.960 2234.260 41.843 0.687 o
3 14 4 2428.760 2344.900 34.935 0.778 o
3 14 5 663.114 656.848 18.887 4.253 o
3 14 6 355.577 343.786 13.841 8.790 o
3 14 7 496.472 500.234 20.792 4.075 o
3 14 8 671.937 667.709 17.622 4.652 o
3 14 9 2074.570 2041.750 18.594 1.439 o
3 14 10 2790.040 2749.860 21.660 0.863 o
3 14 11 1078.050 1081.770 14.427 3.884 o
3 14 12 426.572 417.595 8.903 14.533 o
3 14 13 1420.280 1421.240 21.594 2.066 o
3 14 14 4.451 8.090 2.711 275.438 o
3 14 15 150.828 150.790 5.735 45.245 o
3 14 16 505.922 491.781 8.967 12.588 o
3 14 17 38.022 40.094 3.882 120.176 o
3 14 18 375.852 345.166 8.945 15.999 o
3 15 3 576.680 597.428 22.593 3.390 o
3 15 4 4473.280 4389.880 60.391 0.247 o
3 15 5 3177.480 3096.300 41.716 0.496 o
3 15 6 67.258 69.183 6.901 40.258 o
3 15 7 968.603 927.758 13.848 4.585 o
3 15 8 337.854 336.798 9.741 15.019 o
3 15 9 1378.700 1373.040 19.020 2.382 o
3 15 10 5.921 12.271 2.901 238.120 o
3 15 11 157.429 168.868 6.985 33.045 o
3 15 12 28.928 31.785 3.482 150.873 o
3 15 13 101.118 104.345 4.969 64.287 o
3 15 14 108.940 108.528 5.016 62.071 o
3 15 15 81.255 77.397 4.019 95.449 o
3 15 16 135.719 132.122 4.420 67.407 o
3 15 17 8.279 5.843 2.376 348.028 o
3 16 3 559.976 538.609 22.069 3.582 o
3 16 4 650.620 651.173 24.211 2.925 o
3 16 5 356.753 394.538 9.916 13.973 o
3 16 6 448.121 447.550 9.801 12.536 o
3 16 7 741.873 749.834 15.111 5.269 o
3 16 8 168.495 172.664 6.637 35.000 o
3 16 9 389.362 390.367 10.216 13.038 o
3 16 10 47.955 50.564 4.131 103.806 o
3 16 11 38.419 38.062 3.801 124.778 o
3 16 12 1017.440 1046.080 19.242 3.121 o
3 16 13 453.897 453.635 9.030 13.577 o
3 16 14 6.885 8.537 2.137 423.261 o
3 16 15 1.547 2.598 1.884 578.252 o
3 16 16 226.887 230.623 5.996 34.623 o
3 17 3 4.386 6.595 2.494 324.729 o
3 17 4 315.646 318.383 8.989 17.292 o
3 17 5 586.839 597.690 13.052 7.393 o
3 17 6 32.203 30.052 3.697 134.940 o
3 17 7 225.152 236.201 8.200 22.867 o
3 17 8 853.164 883.922 14.102 4.990 o
3 17 9 1781.260 1846.480 35.400 0.996 o
3 17 10 527.809 539.889 11.301 9.419 o
3 17 11 700.975 713.857 11.465 7.323 o
3 17 12 28.334 28.405 3.571 145.479 o
3 17 13 209.296 205.642 6.252 34.656 o
3 17 14 65.182 67.722 3.699 114.806 o
3 17 15 37.922 34.501 3.597 138.004 o
3 17 16 10.478 11.691 4.449 103.471 o
3 18 3 7.835 8.628 3.250 191.643 o
3 18 4 25.127 21.280 3.612 145.659 o
3 18 5 142.684 141.242 7.195 32.767 o
3 18 6 176.639 193.165 7.434 28.833 o
3 18 7 119.607 128.380 6.175 43.542 o
3 18 8 167.781 180.115 6.464 36.191 o
3 18 9 364.638 383.918 8.849 16.054 o
3 18 10 7.232 9.163 2.638 285.221 o
3 18 11 802.279 800.669 12.191 6.116 o
3 18 12 21.802 22.517 3.057 197.683 o
3 18 13 6.683 5.966 2.021 474.388 o
3 18 14 29.854 24.049 2.428 276.598 o
3 18 15 427.689 403.336 9.442 13.699 o
3 19 3 4.938 6.963 2.683 281.157 o
3 19 4 128.450 144.876 5.947 44.875 o
3 19 5 55.065 59.120 4.062 103.551 o
3 19 6 142.739 150.152 5.947 43.594 o
3 19 7 1087.650 1104.760 16.218 3.482 o
3 19 8 119.741 127.046 5.701 49.306 o
3 19 9 44.374 42.587 3.567 135.281 o
3 19 10 132.050 139.198 6.297 41.083 o
3 19 11 86.528 88.015 4.692 73.709 o
3 19 12 142.780 147.994 5.787 45.430 o
3 19 13 23.648 17.775 2.275 325.220 o
3 19 14 27.412 27.584 2.592 250.528 o
3 20 3 29.967 30.765 3.176 176.263 o
3 20 4 0.713 1.147 2.635 302.473 o
3 20 5 373.568 378.852 8.483 16.734 o
3 20 6 128.204 133.827 5.574 49.901 o
3 20 7 185.372 183.183 6.598 34.127 o
3 20 8 465.304 485.122 9.300 12.763 o
3 20 9 87.876 90.258 4.340 82.368 o
3 20 10 609.518 615.287 11.570 8.239 o
3 20 11 53.427 62.275 4.976 73.752 o
3 20 12 153.645 151.600 6.041 41.775 o
3 20 13 1.203 2.220 2.482 338.346 o
3 21 3 436.440 421.629 8.791 14.527 o
3 21 4 21.219 23.598 2.984 206.229 o
3 21 5 35.869 32.441 2.984 189.815 o
3 21 6 252.697 258.034 7.371 25.193 o
3 21 7 12.810 13.042 2.329 341.669 o
3 21 8 222.471 213.309 5.775 37.058 o
3 21 9 22.407 17.861 2.347 311.642 o
3 21 10 47.374 52.739 4.077 105.959 o
3 21 11 0.296 -2.048 2.040 506.530 o
3 22 3 8.843 9.004 1.977 477.840 o
3 22 4 311.799 320.166 6.892 23.875 o
3 22 5 48.996 43.211 3.038 170.587 o
3 22 6 412.018 405.738 8.424 15.812 o
3 22 7 23.787 21.120 2.523 271.907 o
3 22 8 39.821 41.987 2.979 183.304 o
3 22 9 1.437 3.380 1.686 714.317 o
3 22 10 13.813 19.840 4.723 90.938 o
3 23 3 0.270 1.926 1.777 660.304 o
3 23 4 40.913 42.733 2.954 184.452 o
3 23 5 286.454 282.466 6.618 26.753 o
3 23 6 18.863 18.356 2.093 383.551 o
3 23 7 264.190 249.966 5.977 31.936 o
3 23 8 92.184 93.759 4.552 75.640 o
3 24 3 809.204 826.008 29.746 1.944 o
3 24 4 0.023 0.875 1.970 542.198 o
3 24 5 358.905 335.785 8.064 18.562 o
3 24 6 4.606 7.490 6.330 52.350 o
4 0 4 133.702 136.330 5.620 48.697 o
4 0 6 40.376 43.877 4.631 87.444 o
4 0 8 4525.910 4368.770 72.062 0.208 o
4 0 10 31.210 22.960 5.991 56.125 o
4 0 12 4052.420 3974.190 81.151 0.199 o
4 0 14 3964.720 4061.220 70.830 0.234 o
4 0 16 1135.350 1183.000 28.070 1.813 o
4 0 18 358.425 358.290 12.401 10.351 o
4 0 20 509.787 478.002 22.380 3.597 o
4 1 4 3970.460 3900.580 28.363 0.449 o
4 1 5 3915.920 3850.070 20.689 0.499 o
4 1 6 4140.720 4071.480 22.049 0.447 o
4 1 7 2433.740 2388.380 26.932 0.942 o
4 1 8 760.200 759.206 21.546 3.286 o
4 1 9 103.442 97.222 10.076 19.287 o
4 1 10 2.736 -1.942 4.107 124.626 o
4 1 11 13.077 12.185 5.050 80.524 o
4 1 12 1992.320 1960.100 40.556 0.787 o
4 1 13 2258.810 2207.830 43.970 0.651 o
4 1 14 402.521 404.073 8.821 15.227 o
4 1 15 196.344 199.761 7.640 26.876 o
4 1 16 87.725 92.788 6.369 44.543 o
4 1 17 0.391 2.165 2.931 244.586 o
4 1 18 289.160 290.985 8.874 18.406 o
4 1 19 39.490 35.639 3.801 124.831 o
4 1 20 175.754 170.694 7.307 30.064 o
4 1 21 114.432 117.486 7.457 32.412 o
4 2 4 1962.060 1945.710 14.162 1.738 o
4 2 5 1940.550 1900.460 13.530 1.807 o
4 2 6 34.162 35.376 3.524 144.461 o
4 2 7 1247.410 1206.490 19.481 2.614 o
4 2 8 994.947 993.283 18.536 3.338 o
4 2 9 11.056 10.467 4.206 115.390 o
4 2 10 0.730 1.608 3.882 139.787 o
4 2 11 161.242 162.812 12.055 13.167 o
4 2 12 67.034 63.992 8.228 29.190 o
4 2 13 539.362 528.793 21.774 3.696 o
4 2 14 22.543 21.149 2.823 226.819 o
4 2 15 38.319 39.244 4.114 108.726 o
4 2 16 14.597 19.050 3.664 146.984 o
4 2 17 213.720 218.957 8.571 21.902 o
4 2 18 75.046 82.107 7.014 38.479 o
4 2 19 210.541 199.086 7.641 26.399 o
4 2 20 7.022 3.302 2.417 342.477 o
4 2 21 310.549 265.228 17.682 6.044 o
4 3 4 2281.350 2211.440 20.754 1.199 o
4 3 5 1397.900 1375.480 14.165 2.872 o
4 3 6 6.752 11.384 2.630 285.797 o
4 3 7 1070.330 1092.320 19.317 2.985 o
4 3 8 238.340 207.048 11.615 13.218 o
4 3 9 1281.740 1281.520 29.474 1.591 o
4 3 10 889.893 832.741 24.865 2.498 o
4 3 11 64.363 61.327 7.759 32.676 o
4 3 12 11.137 13.236 5.346 72.230 o
4 3 13 58.870 59.407 8.129 30.111 o
4 3 14 477.360 484.590 10.078 11.557 o
4 3 15 11.835 18.466 3.271 183.295 o
4 3 16 90.881 98.661 5.484 56.555 o
4 3 17 0.002 1.980 3.643 158.921 o
4 3 18 43.140 28.089 5.123 73.618 o
4 3 19 86.970 88.090 5.253 61.641 o
4 3 20 13.002 6.547 2.192 388.686 o
4 4 4 25.348 25.802 2.545 262.293 o
4 4 5 14.330 14.896 3.073 205.106 o
4 4 6 2385.090 2398.320 35.562 0.769 o
4 4 7 117.583 111.717 6.758 38.222 o
4 4 8 237.311 250.057 10.159 16.195 o
4 4 9 637.577 638.117 16.547 5.210 o
4 4 10 119.746 113.064 9.989 19.287 o
4 4 11 2.843 7.193 5.262 75.714 o
4 4 12 3020.570 3043.280 50.735 0.430 o
4 4 13 187.530 183.203 13.962 9.901 o
4 4 14 107.275 118.128 6.078 45.898 o
4 4 15 294.784 299.126 8.404 19.577 o
4 4 16 397.176 407.676 9.588 13.874 o
4 4 17 0.497 0.114 2.647 300.935 o
4 4 18 127.502 122.298 6.912 36.096 o
4 4 19 60.166 56.406 4.416 89.491 o
4 4 20 84.007 82.528 4.140 90.081 o
4 5 4 1901.370 1870.500 21.035 1.516 o
4 5 5 285.815 304.395 10.196 15.047 o
4 5 6 959.751 984.566 18.457 3.429 o
4 5 7 4033.700 4008.870 38.649 0.381 o
4 5 8 2640.890 2663.820 32.969 0.730 o
4 5 9 1356.400 1354.080 24.470 1.905 o
4 5 10 4384.650 4366.090 45.436 0.309 o
4 5 11 170.206 185.770 12.666 11.910 o
4 5 12 83.175 74.097 8.747 25.624 o
4 5 13 1276.240 1300.450 14.796 3.104 o
4 5 14 186.158 187.314 6.895 31.922 o
4 5 15 163.156 171.675 6.689 34.904 o
4 5 16 148.453 154.647 6.117 41.279 o
4 5 17 143.907 148.809 5.616 47.283 o
4 5 18 88.744 86.753 4.638 74.750 o
4 5 19 3.466 0.847 2.515 326.736 o
4 5 20 377.291 352.787 7.650 18.968 o
4 6 4 904.804 934.478 12.959 5.068 o
4 6 5 4991.850 4961.100 40.816 0.270 o
4 6 6 479.398 492.817 13.598 7.905 o
4 6 7 286.397 288.271 10.995 13.513 o
4 6 8 613.085 609.494 16.260 5.459 o
4 6 9 1.477 1.842 3.503 171.057 o
4 6 10 1448.640 1444.500 26.824 1.631 o
4 6 11 121.792 121.090 8.424 26.013 o
4 6 12 999.805 954.573 28.811 1.897 o
4 6 13 85.131 85.416 4.502 78.986 o
4 6 14 921.127 915.166 14.852 4.479 o
4 6 15 1746.950 1786.190 21.520 1.633 o
4 6 16 641.192 653.435 12.627 7.187 o
4 6 17 1248.750 1244.700 18.589 2.698 o
4 6 18 35.901 31.096 4.224 105.476 o
4 6 19 8.858 6.668 1.919 508.905 o
4 6 20 5.145 6.323 2.490 324.352 o
4 7 4 1122.360 1102.860 16.702 3.323 o
4 7 5 51.196 53.463 4.281 96.640 o
4 7 6 718.064 691.017 16.474 4.916 o
4 7 7 20.404 22.512 4.121 115.702 o
4 7 8 2190.420 2184.440 31.243 0.947 o
4 7 9 1034.490 1034.340 22.357 2.607 o
4 7 10 318.357 329.894 13.217 9.729 o
4 7 11 2409.260 2413.300 35.972 0.754 o
4 7 12 718.074 706.814 20.897 3.539 o
4 7 13 3.933 5.078 3.173 204.969 o
4 7 14 77.466 86.006 5.114 65.707 o
4 7 15 5.838 5.498 3.122 209.891 o
4 7 16 0.317 7.106 2.778 268.825 o
4 7 17 99.459 104.473 4.620 71.815 o
4 7 18 3.237 2.098 2.270 397.953 o
4 7 19 13.822 13.983 2.544 289.837 o
4 7 20 6.857 7.353 2.450 330.009 o
4 8 4 1806.910 1788.780 22.040 1.561 o
4 8 5 8.967 6.327 2.590 294.655 o
4 8 6 2371.060 2320.830 30.941 0.881 o
4 8 7 60.895 56.603 5.682 58.006 o
4 8 8 411.222 396.751 13.896 8.293 o
4 8 9 195.110 193.907 10.195 17.075 o
4 8 10 793.180 777.654 20.394 3.483 o
4 8 11 83.675 81.753 7.544 33.455 o
4 8 12 436.797 425.260 9.504 13.301 o
4 8 13 76.787 83.732 5.628 56.242 o
4 8 14 29.020 27.750 3.466 153.136 o
4 8 15 1312.820 1324.380 17.884 2.630 o
4 8 16 496.025 501.029 10.544 10.695 o
4 8 17 364.930 355.632 7.593 19.409 o
4 8 18 63.676 66.735 3.668 116.977 o
4 8 19 0.418 9.005 2.506 326.938 o
4 9 4 49.993 54.873 4.641 84.346 o
4 9 5 144.025 138.180 6.833 35.577 o
4 9 6 0.318 2.223 2.652 298.473 o
4 9 7 919.054 916.644 20.672 3.117 o
4 9 8 444.455 476.308 15.470 6.737 o
4 9 9 370.832 382.836 14.422 8.063 o
4 9 10 102.862 112.531 8.476 26.281 o
4 9 11 414.693 431.576 15.809 6.706 o
4 9 12 175.772 179.609 6.842 32.954 o
4 9 13 6.992 10.053 3.269 189.661 o
4 9 14 38.529 37.658 3.729 128.933 o
4 9 15 3.737 4.304 2.839 255.347 o
4 9 16 36.775 37.666 3.254 162.710 o
4 9 17 103.190 101.643 4.175 82.314 o
4 9 18 283.806 286.931 6.643 26.660 o
4 9 19 75.095 71.316 4.202 91.585 o
4 10 4 584.459 566.524 19.840 4.185 o
4 10 5 220.399 212.268 10.005 17.117 o
4 10 6 162.949 163.652 7.801 27.711 o
4 10 7 229.940 225.903 10.906 14.671 o
4 10 8 2716.220 2776.150 37.815 0.630 o
4 10 9 134.488 137.296 9.051 22.528 o
4 10 10 31.572 31.716 5.559 64.255 o
4 10 11 10.833 11.307 2.314 352.495 o
4 10 12 572.607 568.703 11.888 8.437 o
4 10 13 74.445 77.840 4.885 71.791 o
4 10 14 322.696 325.393 7.829 20.285 o
4 10 15 57.180 62.540 3.618 122.788 o
4 10 16 9.097 7.673 2.978 225.748 o
4 10 17 279.678 284.698 6.784 26.254 o
4 10 18 342.720 332.784 6.666 23.303 o
4 10 19 396.787 376.559 9.270 14.703 o
4 11 4 33.352 37.249 6.123 53.245 o
4 11 5 9.258 13.244 3.969 129.130 o
4 11 6 638.570 638.877 17.750 4.726 o
4 11 7 68.078 72.863 8.683 26.284 o
4 11 8 700.274 679.834 23.740 2.952 o
4 11 9 6.579 10.461 5.560 67.413 o
4 11 10 0.230 2.182 2.121 465.094 o
4 11 11 77.603 80.410 4.720 75.141 o
4 11 12 841.164 858.783 12.890 5.514 o
4 11 13 1049.210 1064.610 13.992 4.082 o
4 11 14 20.177 15.172 2.582 271.520 o
4 11 15 78.541 78.261 4.052 94.934 o
4 11 16 2.947 3.948 2.333 375.477 o
4 11 17 29.564 34.690 4.157 109.763 o
4 11 18 28.890 32.323 2.837 212.618 o
4 12 4 3.354 2.445 4.367 109.883 o
4 12 5 121.517 129.654 8.639 24.804 o
4 12 6 307.993 313.508 13.076 10.018 o
4 12 7 193.646 214.920 13.838 9.960 o
4 12 8 1200.480 1141.520 31.119 1.550 o
4 12 9 700.844 692.667 11.922 7.128 o
4 12 10 171.500 171.080 6.390 36.840 o
4 12 11 5.403 7.149 2.911 239.825 o
4 12 12 395.464 404.211 8.818 15.359 o
4 12 13 167.188 168.695 5.755 42.992 o
4 12 14 65.534 67.029 3.625 118.257 o
4 12 15 8.650 8.394 2.471 320.125 o
4 12 16 45.292 44.462 3.441 142.409 o
4 12 17 11.494 15.335 2.854 237.518 o
4 12 18 54.838 52.094 3.178 153.063 o
4 13 4 613.326 596.665 22.191 3.444 o
4 13 5 1586.080 1568.780 35.889 1.075 o
4 13 6 196.782 197.586 10.846 15.336 o
4 13 7 3329.900 3311.940 53.145 0.376 o
4 13 8 290.041 291.590 8.909 18.283 o
4 13 9 236.823 237.473 8.135 22.790 o
4 13 10 462.619 458.183 10.285 11.620 o
4 13 11 554.895 558.927 12.370 8.213 o
4 13 12 156.500 161.293 6.828 34.435 o
4 13 13 770.536 785.342 12.755 6.067 o
4 13 14 6.149 6.796 2.130 431.156 o
4 13 15 36.896 40.117 3.353 154.191 o
4 13 16 590.030 585.542 10.219 9.637 o
4 13 17 99.859 97.054 3.486 105.615 o
4 14 4 2776.090 2683.580 47.799 0.501 o
4 14 5 1511.480 1470.810 74.689 0.341 o
4 14 6 71.108 63.619 6.645 43.053 o
4 14 7 597.740 605.480 11.972 8.062 o
4 14 8 1185.200 1165.290 20.978 2.533 o
4 14 9 198.863 200.409 8.153 24.288 o
4 14 10 256.774 261.897 8.463 20.743 o
4 14 11 0.164 -2.243 2.859 258.565 o
4 14 12 18.090 22.176 3.383 167.469 o
4 14 13 327.561 331.512 8.648 17.792 o
4 14 14 92.647 84.420 4.387 80.708 o
4 14 15 0.007 -2.953 2.171 448.692 o
4 14 16 288.602 272.391 5.872 30.488 o
4 14 17 114.588 119.653 5.320 55.605 o
4 15 4 777.564 767.870 34.084 1.570 o
4 15 5 1241.600 1250.240 14.477 3.274 o
4 15 6 392.830 386.965 9.091 15.025 o
4 15 7 706.704 746.092 16.919 4.707 o
4 15 8 3640.780 3696.560 36.968 0.446 o
4 15 9 72.207 73.082 5.043 68.770 o
4 15 10 88.930 98.984 5.734 52.772 o
4 15 11 462.932 482.794 13.136 8.422 o
4 15 12 14.451 19.662 3.274 180.903 o
4 15 13 37.110 38.044 3.647 134.427 o
4 15 14 457.342 469.707 12.116 9.478 o
4 15 15 124.266 128.233 4.700 64.335 o
4 15 16 2.831 4.278 1.532 834.100 o
4 16 4 160.414 169.409 5.862 42.419 o
4 16 5 10.555 7.420 3.355 179.075 o
4 16 6 1011.820 1026.200 16.846 3.612 o
4 16 7 473.078 462.519 13.401 8.192 o
4 16 8 39.239 44.444 4.812 81.807 o
4 16 9 633.202 650.688 13.792 6.552 o
4 16 10 403.718 395.471 10.449 12.459 o
4 16 11 98.718 99.041 6.147 46.327 o
4 16 12 55.628 58.685 4.841 77.261 o
4 16 13 0.857 2.502 2.642 299.605 o
4 16 14 19.903 20.435 2.455 291.641 o
4 16 15 14.900 14.759 2.084 404.493 o
4 17 4 3.483 6.549 3.043 222.189 o
4 17 5 13.248 13.057 3.842 136.045 o
4 17 6 9.658 10.858 3.517 163.200 o
4 17 7 1965.390 1962.020 24.144 1.316 o
4 17 8 35.421 32.597 3.892 121.803 o
4 17 9 1.060 4.653 2.857 255.130 o
4 17 10 135.699 130.367 6.770 36.716 o
4 17 11 34.496 44.254 4.742 84.787 o
4 17 12 37.334 40.247 4.351 98.687 o
4 17 13 104.423 99.094 4.764 68.324 o
4 17 14 32.255 32.138 2.440 264.140 o
4 18 4 3.587 5.972 3.196 202.112 o
4 18 5 439.216 442.255 11.643 10.258 o
4 18 6 298.273 292.896 10.349 14.630 o
4 18 7 705.927 723.448 14.115 5.889 o
4 18 8 305.030 303.113 9.780 15.702 o
4 18 9 12.562 10.563 2.413 324.133 o
4 18 10 18.048 16.948 2.930 219.069 o
4 18 11 15.622 15.249 2.742 250.340 o
4 18 12 11.593 13.242 2.883 234.255 o
4 18 13 88.163 83.138 3.567 109.312 o
4 18 14 9.941 8.989 2.249 376.300 o
4 19 4 1.060 4.862 2.936 241.604 o
4 19 5 23.079 18.257 3.251 177.931 o
4 19 6 343.650 335.633 8.935 16.719 o
4 19 7 150.575 156.482 5.974 42.500 o
4 19 8 63.087 68.448 4.097 98.701 o
4 19 9 369.137 361.600 8.825 16.232 o
4 19 10 126.600 126.615 6.431 40.462 o
4 19 11 49.006 44.201 3.117 163.790 o
4 19 12 118.852 110.948 3.653 91.690 o
4 19 13 0.458 0.862 2.389 368.504 o
4 20 4 76.977 77.248 4.760 74.478 o
4 20 5 2.551 1.953 2.581 311.165 o
4 20 6 96.285 98.035 4.871 67.374 o
4 20 7 36.034 40.725 2.861 198.940 o
4 20 8 89.952 90.786 3.996 92.099 o
4 20 9 65.992 66.032 4.126 97.180 o
4 20 10 62.965 63.110 4.394 88.897 o
4 20 11 0.889 0.470 1.748 682.876 o
4 21 4 3.004 5.332 2.461 337.215 o
4 21 5 1270.700 1291.770 15.601 3.014 o
4 21 6 7.217 7.359 2.199 402.448 o
4 21 7 0.685 0.075 1.883 592.093 o
4 21 8 6.224 4.140 1.856 561.810 o
4 21 9 1036.040 1032.460 14.088 4.146 o
4 21 10 12.603 14.605 2.316 343.831 o
4 22 4 21.610 18.059 3.078 197.264 o
4 22 5 3.204 6.058 1.946 525.570 o
4 22 6 90.011 88.666 3.818 98.329 o
4 22 7 408.971 397.324 8.085 16.659 o
4 22 8 86.130 84.094 5.087 65.260 o
4 23 4 8.054 5.882 2.182 407.679 o
4 23 5 2.354 2.329 1.735 672.713 o
4 23 6 58.533 66.966 4.568 83.909 o
5 0 5 1991.220 1944.580 23.308 1.340 o
5 0 7 1753.650 1728.600 32.601 1.124 o
5 0 9 175.536 153.015 16.688 7.178 o
5 0 11 1499.990 1437.300 49.864 0.685 o
5 0 13 753.586 775.577 19.124 3.877 o
5 0 15 0.190 2.186 3.902 138.413 o
5 0 17 168.348 170.536 8.839 22.407 o
5 0 19 28.504 26.512 3.565 146.277 o
5 1 5 2167.690 2138.680 17.344 1.387 o
5 1 6 3852.300 3746.580 27.982 0.476 o
5 1 7 92.624 86.890 5.113 63.727 o
5 1 8 99.559 81.000 8.154 28.656 o
5 1 9 167.169 170.346 11.912 13.380 o
5 1 10 577.396 612.854 30.434 2.030 o
5 1 11 139.233 133.302 11.623 14.360 o
5 1 12 249.273 248.137 15.393 7.962 o
5 1 13 92.467 97.552 5.297 59.669 o
5 1 14 5.898 6.189 2.569 304.595 o
5 1 15 131.169 136.915 6.111 43.147 o
5 1 16 45.391 48.743 3.824 119.184 o
5 1 17 128.360 127.586 5.766 47.707 o
5 1 18 3.086 1.559 2.362 369.425 o
5 1 19 8.506 8.254 2.304 364.670 o
5 1 20 86.955 77.058 8.998 24.216 o
5 2 5 87.032 89.533 3.846 98.130 o
5 2 6 1498.020 1485.710 16.808 2.364 o
5 2 7 873.116 849.775 17.992 3.848 o
5 2 8 1116.620 1093.570 27.771 1.880 o
5 2 9 539.500 550.960 30.823 2.013 o
5 2 10 1387.690 1414.990 34.266 1.234 o
5 2 11 237.271 244.307 15.066 8.324 o
5 2 12 382.176 387.429 10.314 12.988 o
5 2 13 436.172 468.296 10.456 11.639 o
5 2 14 109.707 110.757 5.777 49.847 o
5 2 15 30.658 32.376 3.500 148.535 o
5 2 16 1.813 1.813 2.488 336.135 o
5 2 17 26.498 29.702 3.635 141.533 o
5 2 18 3.224 5.994 2.418 347.470 o
5 2 19 14.523 11.572 2.611 277.482 o
5 2 20 13.986 10.167 3.557 157.789 o
5 3 5 280.674 274.071 8.575 19.668 o
5 3 6 544.829 561.706 14.020 7.068 o
5 3 7 1429.810 1395.530 23.349 1.921 o
5 3 8 1095.710 1092.640 21.364 2.638 o
5 3 9 4.260 3.693 5.676 65.171 o
5 3 10 5.443 11.533 5.879 60.429 o
5 3 11 44.232 43.403 6.981 40.932 o
5 3 12 10.944 12.658 2.835 242.678 o
5 3 13 75.033 72.598 5.862 53.090 o
5 3 14 267.436 295.817 10.605 14.467 o
5 3 15 588.894 581.512 12.874 7.551 o
5 3 16 736.368 721.224 13.378 6.101 o
5 3 17 176.689 181.607 7.030 31.584 o
5 3 18 10.605 15.901 2.563 289.721 o
5 3 19 7.409 7.069 2.673 279.420 o
5 4 5 3000.470 2945.720 30.050 0.666 o
5 4 6 372.751 366.121 11.021 12.101 o
5 4 7 599.102 586.686 15.519 5.907 o
5 4 8 2.363 -0.239 2.659 295.461 o
5 4 9 200.103 207.427 13.296 10.687 o
5 4 10 311.967 303.839 16.330 6.895 o
5 4 11 8.161 10.612 4.729 92.390 o
5 4 12 1708.310 1697.400 21.210 1.715 o
5 4 13 74.777 75.175 5.566 57.912 o
5 4 14 556.337 567.998 13.053 7.659 o
5 4 15 10.465 14.714 3.412 171.342 o
5 4 16 517.125 530.856 12.357 8.583 o
5 4 17 374.257 377.044 10.742 12.456 o
5 4 18 17.647 17.662 2.994 210.827 o
5 4 19 547.756 519.926 10.171 10.453 o
5 5 5 92.639 88.378 5.422 57.959 o
5 5 6 267.865 274.964 13.827 9.455 o
5 5 7 480.891 486.124 12.427 8.936 o
5 5 8 209.980 196.653 9.686 18.331 o
5 5 9 105.166 117.247 7.964 29.218 o
5 5 10 113.379 123.119 10.656 17.148 o
5 5 11 8.706 -2.171 5.174 78.017 o
5 5 12 110.155 113.024 6.081 45.839 o
5 5 13 8.515 9.458 3.365 178.665 o
5 5 14 29.839 30.735 4.941 80.332 o
5 5 15 1153.620 1198.260 19.244 2.786 o
5 5 16 214.578 221.824 8.162 23.512 o
5 5 17 547.416 534.595 14.570 6.765 o
5 5 18 51.906 50.238 4.053 106.076 o
5 5 19 147.738 132.354 5.388 50.535 o
5 6 5 965.880 935.447 20.926 2.988 o
5 6 6 344.900 322.922 11.933 11.229 o
5 6 7 317.989 323.171 12.338 10.879 o
5 6 8 717.390 707.212 18.793 4.115 o
5 6 9 605.191 582.877 17.075 5.162 o
5 6 10 2887.700 2765.490 49.010 0.472 o
5 6 11 298.189 315.338 15.069 7.950 o
5 6 12 54.047 55.722 5.906 54.717 o
5 6 13 118.864 117.338 6.883 36.887 o
5 6 14 253.496 249.271 9.468 17.795 o
5 6 15 3.079 8.411 2.895 244.188 o
5 6 16 141.599 150.330 6.880 35.019 o
5 6 17 141.132 153.185 5.784 45.388 o
5 6 18 494.345 494.428 9.027 12.657 o
5 6 19 0.086 1.823 2.259 411.326 o
5 7 5 710.708 698.769 17.248 4.644 o
5 7 6 95.489 95.181 7.032 37.130 o
5 7 7 940.881 951.852 21.462 2.918 o
5 7 8 1146.390 1150.980 24.220 2.196 o
5 7 9 0.332 3.162 3.861 141.165 o
5 7 10 432.130 421.821 15.086 7.165 o
5 7 11 426.230 430.633 11.304 10.840 o
5 7 12 128.976 131.209 7.404 31.998 o
5 7 13 5.145 2.981 2.627 295.596 o
5 7 14 46.975 50.124 4.567 87.744 o
5 7 15 945.510 945.631 18.551 3.473 o
5 7 16 1057.040 1040.960 13.020 4.313 o
5 7 17 1063.800 1078.450 13.230 4.185 o
5 7 18 90.370 96.609 4.096 88.151 o
5 7 19 14.535 16.492 2.675 262.208 o
5 8 5 281.518 293.056 11.672 12.329 o
5 8 6 507.369 523.875 15.949 6.122 o
5 8 7 2.665 8.158 4.471 104.420 o
5 8 8 6.885 8.144 3.917 134.131 o
5 8 9 614.003 599.719 18.415 4.586 o
5 8 10 441.117 428.191 15.884 6.567 o
5 8 11 49.094 51.214 4.340 95.168 o
5 8 12 0.146 3.803 3.162 209.932 o
5 8 13 119.747 115.658 5.269 56.051 o
5 8 14 57.375 57.629 3.790 115.109 o
5 8 15 2.623 1.948 2.420 352.801 o
5 8 16 395.592 403.275 6.911 19.648 o
5 8 17 43.413 43.329 2.755 201.946 o
5 8 18 33.103 36.490 2.974 191.496 o
5 9 5 12.273 20.799 5.641 64.631 o
5 9 6 305.617 292.897 12.320 11.118 o
5 9 7 70.273 69.254 8.422 27.822 o
5 9 8 481.115 499.088 16.750 5.808 o
5 9 9 1357.800 1360.290 27.776 1.646 o
5 9 10 1706.230 1719.540 17.891 1.907 o
5 9 11 211.114 212.652 7.521 26.750 o
5 9 12 435.153 451.463 10.477 11.720 o
5 9 13 11.123 10.772 2.818 246.237 o
5 9 14 12.673 9.780 2.433 319.963 o
5 9 15 234.273 245.949 6.089 33.108 o
5 9 16 513.941 506.585 7.750 14.034 o
5 9 17 209.939 214.790 4.810 46.371 o
5 9 18 0.412 1.489 1.960 544.314 o
5 10 5 0.148 0.720 3.857 141.989 o
5 10 6 6.286 12.498 4.270 112.985 o
5 10 7 136.619 134.664 9.104 22.283 o
5 10 8 57.208 61.500 6.824 41.730 o
5 10 9 837.658 830.711 11.339 6.208 o
5 10 10 134.333 138.750 6.243 41.496 o
5 10 11 16.916 19.037 3.141 193.477 o
5 10 12 120.641 126.386 5.943 46.218 o
5 10 13 21.078 17.172 2.811 232.331 o
5 10 14 2.230 2.745 2.410 355.605 o
5 10 15 14.930 11.707 1.949 457.444 o
5 10 16 76.859 79.259 3.375 123.128 o
5 10 17 362.604 353.294 6.042 24.230 o
5 10 18 22.849 23.003 3.355 166.995 o
5 11 5 905.037 924.488 27.051 2.159 o
5 11 6 1583.630 1511.230 40.306 0.924 o
5 11 7 1808.150 1814.790 39.165 0.877 o
5 11 8 255.361 258.346 7.317 25.329 o
5 11 9 0.018 1.455 2.519 331.871 o
5 11 10 1559.560 1563.830 20.505 1.949 o
5 11 11 414.330 421.830 10.728 11.774 o
5 11 12 398.163 403.114 10.184 12.895 o
5 11 13 64.615 76.536 4.688 78.494 o
5 11 14 341.594 345.043 7.015 21.970 o
5 11 15 71.308 73.551 3.255 133.282 o
5 11 16 186.031 186.289 4.587 53.291 o
5 11 17 339.995 324.040 8.693 17.497 o
5 12 5 168.941 173.278 11.338 14.585 o
5 12 6 0.200 -0.405 4.083 126.765 o
5 12 7 559.994 573.852 10.072 10.138 o
5 12 8 2588.550 2615.510 22.555 0.939 o
5 12 9 416.169 410.627 10.765 11.762 o
5 12 10 499.996 508.828 11.675 9.424 o
5 12 11 20.527 22.553 3.399 164.567 o
5 12 12 438.855 448.988 14.073 7.856 o
5 12 13 34.286 36.693 3.471 147.802 o
5 12 14 27.771 29.154 2.760 225.243 o
5 12 15 72.847 70.517 3.145 139.440 o
5 12 16 127.812 125.838 3.983 78.819 o
5 12 17 23.780 24.770 3.639 143.552 o
5 13 5 135.481 114.022 9.986 19.083 o
5 13 6 512.200 524.580 9.651 11.417 o
5 13 7 419.487 435.411 9.348 13.737 o
5 13 8 1194.750 1207.490 19.057 2.744 o
5 13 9 14.110 9.733 3.269 184.891 o
5 13 10 0.998 2.154 2.963 238.675 o
5 13 11 2.247 1.927 3.135 212.552 o
5 13 12 102.133 93.396 6.035 47.716 o
5 13 13 321.746 320.860 8.873 17.444 o
5 13 14 19.977 18.488 2.318 322.475 o
5 13 15 199.371 190.558 5.192 44.887 o
5 13 16 72.141 75.197 3.052 143.952 o
5 14 5 41.383 40.630 3.534 139.139 o
5 14 6 71.741 74.615 4.511 82.353 o
5 14 7 382.514 376.395 11.475 11.290 o
5 14 8 0.009 2.563 3.141 213.341 o
5 14 9 3041.830 3104.210 43.653 0.492 o
5 14 10 375.495 387.687 11.004 11.981 o
5 14 11 38.901 43.216 4.657 86.900 o
5 14 12 110.892 120.241 6.395 41.979 o
5 14 13 345.721 356.169 7.995 18.816 o
5 14 14 0.025 0.520 1.861 608.474 o
5 14 15 159.959 170.065 5.047 51.638 o
5 14 16 147.196 143.709 7.123 33.052 o
5 15 5 366.227 380.104 15.880 6.921 o
5 15 6 1315.870 1306.950 18.816 2.530 o
5 15 7 152.010 153.737 8.804 23.090 o
5 15 8 5.250 0.285 3.849 140.785 o
5 15 9 259.481 263.495 10.350 15.338 o
5 15 10 0.350 1.538 3.804 145.731 o
5 15 11 58.267 63.016 5.041 71.398 o
5 15 12 67.802 77.177 5.107 67.669 o
5 15 13 20.674 19.077 2.270 331.590 o
5 15 14 130.282 130.551 4.214 72.671 o
5 15 15 45.354 43.911 2.472 232.231 o
5 16 5 0.029 -6.743 3.100 220.010 o
5 16 6 210.625 200.784 11.318 14.105 o
5 16 7 0.360 -0.518 3.430 179.501 o
5 16 8 81.305 81.089 5.140 64.975 o
5 16 9 17.091 14.790 3.174 191.272 o
5 16 10 276.626 279.737 9.349 17.443 o
5 16 11 90.136 95.023 5.439 57.583 o
5 16 12 226.716 232.511 6.792 29.643 o
5 16 13 7.288 7.779 2.083 443.289 o
5 16 14 194.331 203.431 5.070 45.971 o
5 17 5 73.979 70.374 6.404 45.627 o
5 17 6 140.391 152.381 9.889 19.080 o
5 17 7 187.778 179.742 8.925 21.545 o
5 17 8 42.370 44.150 4.516 90.991 o
5 17 9 149.266 161.432 7.212 31.950 o
5 17 10 96.634 104.251 5.544 54.743 o
5 17 11 0.173 -0.087 2.073 491.213 o
5 17 12 3.927 7.140 1.765 621.429 o
5 17 13 103.689 108.182 3.877 89.794 o
5 18 5 442.904 440.675 13.725 8.150 o
5 18 6 0.403 0.283 3.273 197.062 o
5 18 7 37.221 36.221 4.396 97.360 o
5 18 8 17.873 19.730 4.063 119.961 o
5 18 9 38.407 40.109 3.670 132.041 o
5 18 10 410.924 404.102 8.500 15.697 o
5 18 11 355.851 346.263 7.301 20.624 o
5 18 12 38.487 39.401 2.386 257.010 o
5 19 5 34.285 37.437 4.588 90.659 o
5 19 6 106.169 108.949 5.303 57.390 o
5 19 7 196.500 195.286 7.814 26.054 o
5 19 8 25.902 28.897 2.829 218.387 o
5 19 9 101.780 111.201 4.741 68.277 o
5 19 10 9.324 8.818 2.027 455.662 o
5 19 11 34.336 36.221 2.501 248.531 o
5 20 5 0.674 1.009 2.679 292.720 o
5 20 6 0.141 0.495 1.991 531.414 o
5 20 7 401.401 405.950 7.799 17.353 o
5 20 8 42.882 39.670 2.972 182.367 o
5 20 9 53.342 47.845 2.987 169.978 o
5 20 10 128.918 127.249 4.804 61.859 o
5 21 5 173.836 171.069 6.224 38.084 o
5 21 6 232.515 210.606 5.889 35.649 o
5 21 7 28.164 31.067 3.035 191.436 o
5 21 8 53.044 53.183 6.137 51.186 o
5 22 5 18.335 12.377 2.074 400.384 o
5 22 6 1.269 4.088 2.250 407.636 o
5 22 7 11.100 13.995 4.412 104.792 o
6 0 6 498.720 481.398 19.451 4.562 o
6 0 8 1979.080 1903.800 54.943 0.524 o
6 0 10 536.296 532.862 31.229 1.971 o
6 0 12 485.833 513.106 17.512 5.389 o
6 0 14 1073.370 1070.910 33.199 1.474 o
6 0 16 256.611 277.073 13.056 10.485 o
6 0 18 67.325 67.301 5.232 65.617 o
6 1 6 604.935 585.070 11.557 8.396 o
6 1 7 16.623 11.465 3.230 186.748 o
6 1 8 216.724 219.223 13.603 10.144 o
6 1 9 729.588 725.283 25.035 2.666 o
6 1 10 837.007 815.315 27.109 2.239 o
6 1 11 667.878 655.137 12.900 6.868 o
6 1 12 432.466 450.414 10.158 12.203 o
6 1 13 27.515 26.997 3.267 170.760 o
6 1 14 31.534 31.947 3.459 151.267 o
6 1 15 20.270 18.695 3.501 157.148 o
6 1 16 671.746 666.807 13.898 6.274 o
6 1 17 1.295 5.099 2.460 341.244 o
6 1 18 288.038 288.400 8.405 19.862 o
6 2 6 78.141 88.553 4.941 69.163 o
6 2 7 10.342 13.703 3.535 160.583 o
6 2 8 0.363 -3.091 4.216 118.863 o
6 2 9 3007.150 2990.150 50.304 0.438 o
6 2 10 45.744 48.239 9.293 23.632 o
6 2 11 78.297 77.787 4.176 90.894 o
6 2 12 3.307 8.863 3.345 184.094 o
6 2 13 237.493 228.797 7.676 24.844 o
6 2 14 696.644 715.877 13.586 6.201 o
6 2 15 108.100 110.190 5.468 54.494 o
6 2 16 114.297 118.363 6.185 44.136 o
6 2 17 6.468 9.656 3.249 192.391 o
6 2 18 48.334 43.569 2.751 197.428 o
6 3 6 3.157 7.493 2.946 236.411 o
6 3 7 807.350 784.514 18.929 3.813 o
6 3 8 106.193 104.299 7.543 32.305 o
6 3 9 3.377 5.980 4.930 86.156 o
6 3 10 20.918 23.484 9.189 24.654 o
6 3 11 103.478 103.604 4.671 70.111 o
6 3 12 0.569 1.388 2.961 239.814 o
6 3 13 516.357 501.221 11.788 9.213 o
6 3 14 158.733 154.809 6.699 35.490 o
6 3 15 404.195 407.904 10.824 11.825 o
6 3 16 31.360 30.969 3.995 117.863 o
6 3 17 342.985 352.919 10.651 13.112 o
6 3 18 1046.210 984.601 17.673 3.417 o
6 4 6 0.366 5.035 3.270 195.726 o
6 4 7 555.724 543.348 16.070 5.854 o
6 4 8 14.583 11.645 3.639 150.501 o
6 4 9 255.087 248.333 15.432 7.906 o
6 4 10 3.859 5.795 2.618 297.392 o
6 4 11 850.147 863.139 15.060 4.725 o
6 4 12 22.724 22.679 3.505 154.577 o
6 4 13 21.233 28.696 4.386 102.130 o
6 4 14 387.330 402.993 11.277 11.389 o
6 4 15 16.582 9.348 3.082 204.496 o
6 4 16 187.291 191.332 7.706 26.973 o
6 4 17 252.090 253.760 7.043 26.802 o
6 4 18 237.211 225.438 6.413 31.514 o
6 5 6 298.312 301.517 11.951 11.693 o
6 5 7 165.230 163.796 9.224 20.987 o
6 5 8 157.867 149.855 9.114 21.696 o
6 5 9 14.254 14.491 5.178 76.426 o
6 5 10 1.551 1.963 2.894 249.661 o
6 5 11 586.127 587.164 14.314 6.624 o
6 5 12 11.289 7.626 3.331 180.945 o
6 5 13 222.121 230.848 8.027 23.746 o
6 5 14 15.792 13.036 3.445 165.776 o
6 5 15 174.520 178.895 7.228 30.446 o
6 5 16 862.848 892.406 12.030 5.655 o
6 5 17 548.164 528.247 9.695 10.912 o
6 5 18 100.606 92.936 3.836 94.021 o
6 6 6 486.836 461.924 14.957 6.939 o
6 6 7 192.494 190.604 10.171 17.201 o
6 6 8 1461.700 1426.650 27.228 1.602 o
6 6 9 232.031 224.890 11.311 13.793 o
6 6 10 157.016 161.942 6.704 35.362 o
6 6 11 1134.180 1149.440 19.726 2.782 o
6 6 12 563.609 583.109 11.773 8.543 o
6 6 13 897.125 913.097 14.922 4.537 o
6 6 14 230.262 230.721 6.635 30.418 o
6 6 15 79.517 83.300 4.017 95.183 o
6 6 16 94.499 100.970 4.321 80.377 o
6 6 17 105.382 101.108 4.148 82.603 o
6 6 18 52.831 56.882 4.605 84.779 o
6 7 6 92.704 85.876 7.099 36.834 o
6 7 7 334.909 331.096 13.344 9.476 o
6 7 8 1080.560 1059.560 23.806 2.350 o
6 7 9 1519.020 1534.390 17.906 2.212 o
6 7 10 347.948 341.687 12.613 10.226 o
6 7 11 48.090 56.729 4.917 76.480 o
6 7 12 32.795 34.290 3.369 156.858 o
6 7 13 24.606 23.190 2.791 227.875 o
6 7 14 35.211 33.813 2.715 220.129 o
6 7 15 152.838 155.631 4.786 56.951 o
6 7 16 93.940 93.921 3.549 105.970 o
6 7 17 84.051 77.231 3.573 111.645 o
6 8 6 101.743 95.835 6.502 42.094 o
6 8 7 276.174 263.632 10.518 14.745 o
6 8 8 938.444 923.585 26.263 2.230 o
6 8 9 114.580 121.084 4.898 62.619 o
6 8 10 30.752 26.698 3.756 132.506 o
6 8 11 16.737 14.666 3.937 128.462 o
6 8 12 24.084 20.665 2.681 245.864 o
6 8 13 0.243 3.825 2.169 441.829 o
6 8 14 355.187 363.322 7.001 21.270 o
6 8 15 715.423 710.052 9.024 8.737 o
6 8 16 50.069 51.492 2.682 198.889 o
6 8 17 142.958 134.067 4.704 61.069 o
6 9 6 148.590 142.795 7.983 27.447 o
6 9 7 1201.850 1200.810 22.377 2.324 o
6 9 8 903.036 911.739 14.053 4.778 o
6 9 9 1213.220 1257.000 15.592 3.162 o
6 9 10 53.917 61.031 4.487 87.941 o
6 9 11 14.635 15.850 2.985 215.548 o
6 9 12 27.758 26.558 2.861 213.697 o
6 9 13 5.294 4.960 2.057 466.813 o
6 9 14 218.309 224.786 5.431 39.619 o
6 9 15 169.776 168.089 4.385 59.559 o
6 9 16 271.627 265.375 5.401 34.387 o
6 9 17 130.069 117.408 5.211 55.705 o
6 10 6 21.242 25.066 5.376 69.814 o
6 10 7 1808.940 1809.170 19.773 1.669 o
6 10 8 394.397 407.607 12.360 9.938 o
6 10 9 244.108 241.963 8.963 19.577 o
6 10 10 318.529 305.491 8.259 19.364 o
6 10 11 8.193 9.734 2.752 261.651 o
6 10 12 46.865 43.819 3.590 132.524 o
6 10 13 769.492 771.044 10.139 7.385 o
6 10 14 37.241 33.991 2.580 235.152 o
6 10 15 92.384 88.486 3.491 109.796 o
6 10 16 309.623 300.504 5.721 29.294 o
6 11 6 254.112 256.318 7.215 25.874 o
6 11 7 231.076 237.045 7.357 26.410 o
6 11 8 1240.710 1254.270 19.181 2.628 o
6 11 9 1543.810 1558.100 19.872 2.015 o
6 11 10 222.633 234.810 7.847 24.459 o
6 11 11 28.238 21.816 2.744 231.001 o
6 11 12 144.632 154.309 5.444 49.051 o
6 11 13 129.487 132.493 4.563 65.722 o
6 11 14 101.459 114.021 4.204 80.579 o
6 11 15 78.579 86.473 3.273 125.646 o
6 11 16 334.625 330.218 8.639 17.681 o
6 12 6 24.024 26.808 3.464 156.087 o
6 12 7 109.279 116.535 5.785 49.535 o
6 12 8 78.638 78.518 4.901 70.746 o
6 12 9 598.671 616.157 11.618 8.280 o
6 12 10 148.923 160.369 6.556 37.052 o
6 12 11 36.256 35.432 3.284 161.275 o
6 12 12 1111.790 1121.380 14.888 3.656 o
6 12 13 15.870 19.514 2.401 311.395 o
6 12 14 134.196 132.360 4.170 72.650 o
6 12 15 54.318 53.075 2.607 201.174 o
6 13 6 317.392 323.709 10.240 14.391 o
6 13 7 453.725 451.875 11.486 10.267 o
6 13 8 591.430 592.914 13.211 7.275 o
6 13 9 67.590 71.100 4.820 74.965 o
6 13 10 170.617 156.230 6.285 38.232 o
6 13 11 333.541 325.169 8.432 18.301 o
6 13 12 40.504 42.921 3.366 150.500 o
6 13 13 3.552 3.569 1.835 592.376 o
6 13 14 132.351 127.907 4.119 74.552 o
6 13 15 3.976 4.156 1.560 794.068 o
6 14 6 592.145 596.733 12.002 8.109 o
6 14 7 506.690 525.185 13.529 7.716 o
6 14 8 331.032 331.583 8.417 18.324 o
6 14 9 82.685 82.818 4.863 70.684 o
6 14 10 354.357 372.897 8.960 16.109 o
6 14 11 18.332 18.910 2.741 244.921 o
6 14 12 156.462 154.862 6.130 40.599 o
6 14 13 630.156 634.393 9.398 9.693 o
6 14 14 7.216 7.975 1.445 839.408 o
6 15 6 22.879 26.515 4.677 90.491 o
6 15 7 0.439 3.798 2.888 250.952 o
6 15 8 68.442 69.013 4.374 87.740 o
6 15 9 1.424 -1.890 2.434 353.768 o
6 15 10 25.811 26.944 3.211 177.022 o
6 15 11 17.076 17.432 2.489 292.398 o
6 15 12 31.658 29.189 2.280 295.514 o
6 15 13 31.654 32.837 2.100 327.833 o
6 16 6 42.771 47.081 4.505 91.003 o
6 16 7 0.007 0.129 2.405 365.285 o
6 16 8 443.457 444.465 10.365 11.816 o
6 16 9 211.796 213.587 7.016 29.444 o
6 16 10 11.774 13.335 2.291 354.011 o
6 16 11 45.319 41.860 2.757 200.617 o
6 16 12 55.756 59.678 2.661 191.268 o
6 16 13 7.528 12.330 2.113 423.190 o
6 17 6 0.056 -1.093 3.341 189.387 o
6 17 7 27.682 33.593 3.581 143.907 o
6 17 8 323.345 329.663 8.379 18.624 o
6 17 9 165.990 169.505 5.849 42.114 o
6 17 10 240.507 253.143 6.566 29.774 o
6 17 11 109.422 104.204 3.957 86.498 o
6 17 12 0.444 3.848 1.787 644.086 o
6 18 6 155.149 152.412 7.383 30.738 o
6 18 7 215.521 222.138 7.629 25.900 o
6 18 8 6.091 7.564 2.536 310.404 o
6 18 9 10.501 9.143 2.100 423.159 o
6 18 10 12.897 11.779 1.761 550.378 o
6 18 11 79.716 83.147 4.495 80.439 o
6 19 6 6.004 8.236 2.197 405.281 o
6 19 7 95.080 102.677 4.034 88.087 o
6 19 8 282.419 279.717 5.876 30.609 o
6 19 9 122.017 123.518 4.049 78.828 o
6 20 6 30.021 29.604 3.068 187.120 o
6 20 7 5.359 7.811 2.028 473.161 o
6 20 8 63.600 60.200 4.303 92.154 o
6 21 6 70.034 69.435 6.099 50.024 o
7 0 7 328.612 292.830 22.430 3.883 o
7 0 9 1596.580 1581.120 24.907 1.615 o
7 0 11 130.830 141.639 9.738 19.829 o
7 0 13 8.433 6.824 4.507 101.794 o
7 0 15 974.178 996.326 23.145 2.583 o
7 0 17 859.203 830.791 15.809 4.513 o
7 1 7 2.200 1.210 4.739 93.697 o
7 1 8 2467.180 2413.520 69.145 0.334 o
7 1 9 80.454 80.444 4.743 74.075 o
7 1 10 90.280 97.859 5.478 56.767 o
7 1 11 96.710 99.758 5.958 48.895 o
7 1 12 175.591 181.751 7.430 29.112 o
7 1 13 95.142 100.060 6.048 47.816 o
7 1 14 95.489 99.224 6.342 44.180 o
7 1 15 4.523 7.472 3.039 221.324 o
7 1 16 1.953 6.266 2.603 303.494 o
7 1 17 256.405 256.775 7.530 24.399 o
7 2 7 245.719 229.825 10.962 14.352 o
7 2 8 395.562 378.634 18.381 5.343 o
7 2 9 742.179 732.484 12.675 6.382 o
7 2 10 0.140 -2.334 2.917 248.428 o
7 2 11 65.410 68.336 4.713 78.373 o
7 2 12 1185.470 1246.040 19.921 2.615 o
7 2 13 18.242 20.004 3.641 146.844 o
7 2 14 350.726 360.089 9.840 14.452 o
7 2 15 31.715 34.711 4.542 93.059 o
7 2 16 278.923 275.349 7.641 22.929 o
7 2 17 284.217 287.118 8.249 20.470 o
7 3 7 356.451 332.984 13.217 9.482 o
7 3 8 220.128 223.209 5.985 35.356 o
7 3 9 113.796 110.177 5.356 55.632 o
7 3 10 660.334 668.490 13.620 6.472 o
7 3 11 68.466 73.903 5.127 67.338 o
7 3 12 1934.220 1955.580 31.174 1.072 o
7 3 13 112.071 120.063 5.814 48.775 o
7 3 14 236.328 243.459 6.862 28.587 o
7 3 15 21.663 22.970 3.469 157.906 o
7 3 16 179.304 184.757 7.979 25.914 o
7 3 17 139.383 132.132 5.156 54.620 o
7 4 7 3931.030 3741.940 55.721 0.308 o
7 4 8 2.523 4.841 2.106 457.489 o
7 4 9 122.786 120.058 6.334 41.889 o
7 4 10 1385.580 1387.220 19.424 2.324 o
7 4 11 709.753 742.791 12.938 6.392 o
7 4 12 376.816 384.144 9.234 15.041 o
7 4 13 298.296 298.845 8.729 18.544 o
7 4 14 3.382 5.467 2.532 318.332 o
7 4 15 125.557 113.351 5.184 56.869 o
7 4 16 408.138 388.294 8.141 16.655 o
7 4 17 73.526 72.875 4.142 93.797 o
7 5 7 85.898 65.982 8.021 30.095 o
7 5 8 762.890 783.927 11.607 6.645 o
7 5 9 652.371 673.411 12.302 7.261 o
7 5 10 24.571 30.068 3.518 150.814 o
7 5 11 2454.560 2507.370 30.187 0.847 o
7 5 12 185.568 193.087 6.206 36.816 o
7 5 13 74.738 80.055 4.086 94.524 o
7 5 14 50.044 47.681 3.683 125.080 o
7 5 15 10.911 10.526 2.098 420.172 o
7 5 16 151.053 133.614 4.267 67.456 o
7 5 17 172.237 157.366 10.747 16.080 o
7 6 7 739.990 748.609 13.532 5.950 o
7 6 8 545.776 553.118 10.556 9.912 o
7 6 9 815.403 837.457 15.164 4.846 o
7 6 10 356.616 362.932 9.477 15.061 o
7 6 11 514.842 526.673 10.973 9.918 o
7 6 12 159.938 158.096 5.707 44.500 o
7 6 13 1.055 1.918 2.037 500.566 o
7 6 14 0.387 2.460 1.967 537.984 o
7 6 15 109.058 110.948 4.182 79.812 o
7 6 16 36.887 35.983 2.313 273.940 o
7 7 7 167.560 169.367 6.133 39.344 o
7 7 8 128.759 141.290 6.771 36.783 o
7 7 9 206.735 220.592 8.192 23.616 o
7 7 10 1481.260 1504.120 18.635 2.213 o
7 7 11 72.654 77.141 4.423 84.483 o
7 7 12 179.316 183.291 5.694 42.059 o
7 7 13 214.362 206.653 5.550 39.669 o
7 7 14 234.090 239.304 5.410 37.990 o
7 7 15 174.500 167.424 4.817 53.026 o
7 7 16 109.373 99.154 3.820 91.151 o
7 8 7 38.946 40.032 4.215 103.993 o
7 8 8 1153.370 1158.190 16.692 3.208 o
7 8 9 85.312 93.582 5.208 62.381 o
7 8 10 29.085 29.090 3.293 166.817 o
7 8 11 624.911 611.110 10.205 9.193 o
7 8 12 4.548 6.848 2.120 440.540 o
7 8 13 689.239 686.818 9.020 9.108 o
7 8 14 23.497 23.135 1.976 395.548 o
7 8 15 3.824 5.705 1.869 564.123 o
7 8 16 134.098 128.377 6.376 40.504 o
7 9 7 7.208 6.777 3.337 183.207 o
7 9 8 93.630 86.002 4.515 77.003 o
7 9 9 1.790 4.610 2.637 297.362 o
7 9 10 145.285 140.188 5.554 48.296 o
7 9 11 304.054 306.651 7.226 23.152 o
7 9 12 212.771 220.249 5.540 39.350 o
7 9 13 52.990 54.380 2.843 179.824 o
7 9 14 259.133 255.963 4.907 38.928 o
7 9 15 60.309 57.708 2.496 203.288 o
7 10 7 639.635 638.099 12.673 7.214 o
7 10 8 9.302 8.039 2.659 278.695 o
7 10 9 849.352 839.502 15.348 4.674 o
7 10 10 3.310 3.834 2.363 365.828 o
7 10 11 46.834 40.916 3.187 160.830 o
7 10 12 924.009 928.684 10.496 5.796 o
7 10 13 231.890 243.309 5.080 40.522 o
7 10 14 76.374 72.160 2.773 159.863 o
7 10 15 180.219 175.998 4.984 49.817 o
7 11 7 0.222 1.064 2.817 265.525 o
7 11 8 290.353 293.679 8.025 20.965 o
7 11 9 598.887 565.774 12.405 7.871 o
7 11 10 878.907 858.359 14.648 4.768 o
7 11 11 43.203 48.130 3.870 117.652 o
7 11 12 248.129 234.266 5.152 38.985 o
7 11 13 509.538 513.713 7.199 14.862 o
7 11 14 70.537 68.879 2.570 180.848 o
7 12 7 767.523 794.024 13.628 5.686 o
7 12 8 209.893 203.305 7.131 29.079 o
7 12 9 3.717 3.369 2.828 257.803 o
7 12 10 0.092 1.695 2.737 281.032 o
7 12 11 90.081 81.742 4.485 78.846 o
7 12 12 3.239 2.511 1.720 675.591 o
7 12 13 5.569 5.255 1.647 699.008 o
7 12 14 27.006 27.436 2.793 222.614 o
7 13 7 68.085 69.004 4.043 99.326 o
7 13 8 107.777 103.622 5.117 60.697 o
7 13 9 435.514 439.674 9.514 13.199 o
7 13 10 149.505 152.782 5.546 47.439 o
7 13 11 1.350 -1.576 1.867 598.063 o
7 13 12 197.884 203.178 5.312 43.284 o
7 13 13 36.902 36.667 2.270 280.514 o
7 14 7 18.825 18.163 2.729 246.690 o
7 14 8 4.427 2.425 2.409 351.310 o
7 14 9 2.021 2.766 2.253 406.297 o
7 14 10 15.531 14.801 2.385 320.267 o
7 14 11 27.831 30.260 2.478 266.305 o
7 14 12 4.005 6.569 1.583 759.797 o
7 15 7 503.061 501.947 9.139 12.327 o
7 15 8 142.523 138.509 5.143 54.096 o
7 15 9 178.540 181.638 6.014 39.246 o
7 15 10 0.089 4.458 1.875 586.735 o
7 15 11 745.411 745.357 10.137 7.659 o
7 15 12 162.929 162.507 4.581 58.102 o
7 16 7 38.810 38.093 3.101 174.295 o
7 16 8 604.840 594.987 9.475 10.109 o
7 16 9 362.481 365.918 7.002 20.994 o
7 16 10 192.959 200.545 5.236 44.587 o
7 16 11 117.004 109.753 3.522 96.357 o
7 17 7 34.785 35.801 2.669 225.325 o
7 17 8 41.544 47.346 2.882 188.919 o
7 17 9 94.853 101.186 3.843 94.264 o
7 17 10 7.601 7.867 1.720 621.374 o
7 18 7 67.036 64.976 3.388 130.167 o
7 18 8 56.505 55.300 2.935 169.096 o
7 19 7 210.735 209.611 6.240 34.540 o
8 0 8 1466.360 1456.610 19.182 2.210 o
8 0 10 2.644 4.934 4.396 108.316 o
8 0 12 1.381 11.020 5.982 58.668 o
8 0 14 90.433 103.647 7.600 32.425 o
8 1 8 19.367 22.788 2.636 257.989 o
8 1 9 67.133 71.046 3.992 101.249 o
8 1 10 547.602 553.967 11.213 9.271 o
8 1 11 168.004 170.950 7.653 28.264 o
8 1 12 1168.070 1165.330 17.564 3.037 o
8 1 13 810.680 853.497 15.580 4.698 o
8 1 14 177.821 189.668 8.222 24.697 o
8 1 15 172.725 163.756 8.394 24.359 o
8 2 8 146.168 150.757 5.002 54.970 o
8 2 9 19.490 19.391 2.832 229.737 o
8 2 10 376.030 398.792 10.363 12.914 o
8 2 11 1421.640 1431.220 18.349 2.357 o
8 2 12 160.042 168.601 7.159 31.713 o
8 2 13 254.414 272.903 10.487 15.032 o
8 2 14 9.357 14.343 3.562 158.558 o
8 2 15 137.642 140.420 6.218 41.474 o
8 3 8 167.094 173.535 7.288 30.472 o
8 3 9 1.310 6.216 2.336 375.929 o
8 3 10 664.657 694.154 12.195 7.186 o
8 3 11 582.043 589.859 11.859 8.314 o
8 3 12 396.355 394.163 10.111 13.095 o
8 3 13 0.166 4.381 3.064 223.071 o
8 3 14 294.318 292.094 9.728 16.081 o
8 3 15 102.276 110.536 4.751 68.037 o
8 4 8 13.298 14.969 2.548 289.030 o
8 4 9 431.011 443.562 10.729 11.469 o
8 4 10 1066.130 1074.380 16.224 3.562 o
8 4 11 68.841 73.925 4.615 79.990 o
8 4 12 1.244 2.573 2.347 377.317 o
8 4 13 2.620 4.694 2.264 398.000 o
8 4 14 215.604 210.660 9.574 18.469 o
8 4 15 160.991 142.879 5.194 51.130 o
8 5 8 7.084 8.191 3.171 201.611 o
8 5 9 512.484 515.561 11.455 9.507 o
8 5 10 275.622 275.441 7.473 23.686 o
8 5 11 114.497 110.099 5.379 55.203 o
8 5 12 30.645 30.558 2.843 211.007 o
8 5 13 111.308 111.795 4.785 65.896 o
8 5 14 91.090 86.876 4.118 88.486 o
8 5 15 60.579 64.390 3.563 123.886 o
8 6 8 1338.860 1335.930 21.813 2.170 o
8 6 9 59.192 64.480 4.469 87.110 o
8 6 10 597.209 641.496 13.553 6.896 o
8 6 11 29.820 32.242 3.330 162.317 o
8 6 12 11.777 11.978 2.032 438.258 o
8 6 13 16.561 21.052 2.141 372.627 o
8 6 14 459.634 444.986 8.281 14.783 o
8 6 15 18.203 25.572 3.666 143.816 o
8 7 8 170.177 158.163 7.189 31.306 o
8 7 9 104.573 100.044 7.240 34.828 o
8 7 10 16.063 14.477 2.700 257.270 o
8 7 11 81.163 89.096 4.366 83.162 o
8 7 12 79.991 79.265 3.396 120.751 o
8 7 13 0.115 2.111 1.474 953.370 o
8 7 14 70.882 68.765 3.132 141.820 o
8 8 8 4.750 8.322 3.270 191.644 o
8 8 9 99.179 96.065 7.051 36.778 o
8 8 10 580.286 598.327 10.432 9.479 o
8 8 11 58.203 62.834 3.263 142.469 o
8 8 12 214.371 222.452 5.069 43.134 o
8 8 13 1.377 4.499 1.440 957.009 o
8 8 14 291.515 278.910 6.035 29.335 o
8 9 8 37.654 40.587 5.283 69.498 o
8 9 9 119.265 125.628 4.880 61.980 o
8 9 10 649.768 653.885 9.396 9.391 o
8 9 11 226.599 228.541 5.779 36.227 o
8 9 12 255.165 260.431 5.582 34.552 o
8 9 13 0.707 2.823 1.349 1113.320 o
8 9 14 2.833 2.693 3.347 186.082 o
8 10 8 338.649 341.786 9.327 15.855 o
8 10 9 939.208 889.219 12.826 5.062 o
8 10 10 626.266 628.781 9.528 9.653 o
8 10 11 26.572 27.830 2.271 308.987 o
8 10 12 93.026 97.175 3.031 127.413 o
8 10 13 73.629 78.753 3.128 137.724 o
8 11 8 1.061 0.785 2.554 321.433 o
8 11 9 581.057 570.715 9.970 10.033 o
8 11 10 145.302 152.165 5.013 54.830 o
8 11 11 22.006 23.150 2.036 383.006 o
8 11 12 453.521 439.444 6.430 18.515 o
8 11 13 2.261 5.071 5.063 81.922 o
8 12 8 200.321 206.200 6.227 35.351 o
8 12 9 390.599 394.266 7.443 18.594 o
8 12 10 115.752 111.906 3.647 92.641 o
8 12 11 0.101 -0.080 1.416 1052.230 o
8 12 12 114.062 115.366 3.988 83.157 o
8 13 8 191.891 189.044 6.267 36.071 o
8 13 9 0.217 0.170 1.742 694.610 o
8 13 10 133.547 130.804 3.604 85.963 o
8 13 11 20.218 15.850 1.514 616.724 o
8 14 8 766.428 753.187 10.523 7.269 o
8 14 9 131.648 123.909 3.808 82.325 o
8 14 10 243.489 231.709 4.876 41.626 o
8 15 8 191.318 194.691 5.069 46.719 o
8 15 9 1.055 0.753 1.371 1094.150 o
8 15 10 51.705 48.671 4.215 99.653 o
8 16 8 63.442 62.644 2.903 163.729 o
9 0 9 46.157 54.262 5.386 65.439 o
9 0 11 1830.040 1836.660 44.644 0.732 o
9 0 13 122.821 125.953 10.531 17.405 o
9 1 9 66.065 74.084 4.322 89.397 o
9 1 10 4.547 8.965 4.748 92.390 o
9 1 11 32.142 40.610 8.257 30.026 o
9 1 12 129.495 117.629 7.879 29.027 o
9 1 13 76.295 81.289 6.122 48.838 o
9 2 9 747.260 755.114 11.216 7.026 o
9 2 10 373.144 353.463 10.699 12.674 o
9 2 11 20.472 22.315 4.596 94.356 o
9 2 12 250.646 247.523 10.892 14.348 o
9 2 13 66.232 75.847 5.496 59.996 o
9 3 9 1.399 1.601 1.992 522.209 o
9 3 10 7.414 11.210 2.772 258.177 o
9 3 11 104.098 105.459 5.792 50.346 o
9 3 12 165.269 164.503 10.698 16.248 o
9 3 13 232.340 220.933 5.555 37.727 o
9 4 9 4.272 3.748 1.858 573.434 o
9 4 10 1.466 2.157 1.997 517.794 o
9 4 11 0.465 2.836 1.970 534.878 o
9 4 12 513.441 494.399 14.603 6.989 o
9 4 13 53.375 53.510 4.229 98.084 o
9 5 9 2.403 3.397 1.992 512.837 o
9 5 10 13.854 16.027 2.060 413.751 o
9 5 11 2.579 4.815 2.191 423.945 o
9 5 12 102.390 95.168 3.618 100.389 o
9 5 13 34.346 32.184 5.320 69.441 o
9 6 9 37.349 33.924 2.285 279.550 o
9 6 10 105.841 107.672 3.344 106.605 o
9 6 11 218.059 208.823 5.096 43.182 o
9 6 12 18.553 14.875 1.600 586.904 o
9 6 13 5.559 7.093 3.869 138.008 o
9 7 9 95.978 98.922 3.250 116.018 o
9 7 10 377.922 378.578 6.898 20.601 o
9 7 11 203.134 197.502 6.000 37.178 o
9 7 12 246.701 238.693 6.613 29.564 o
9 8 9 3.089 3.996 1.730 663.383 o
9 8 10 62.108 58.396 2.857 169.800 o
9 8 11 33.351 29.692 2.751 219.870 o
9 8 12 8.421 8.358 1.626 674.950 o
9 9 9 513.868 513.744 8.666 12.706 o
9 9 10 147.361 143.259 3.552 81.798 o
9 9 11 671.691 654.576 9.719 8.929 o
9 10 9 287.675 286.656 5.844 30.288 o
9 10 10 3.985 6.592 1.272 1115.050 o
9 10 11 750.820 736.738 13.368 6.002 o
9 11 9 171.270 166.800 4.238 61.624 o
9 11 10 46.596 40.665 2.523 226.395 o
9 12 9 198.447 195.909 5.992 37.601 o
9 12 10 143.199 145.920 6.834 35.413 o
9 13 9 491.826 475.676 9.733 11.878 o
10 0 10 1405.050 1345.460 45.120 0.824 o
10 1 10 245.614 219.648 6.682 29.682 o
10 1 11 296.761 278.975 6.662 26.196 o
10 2 10 28.904 22.119 2.450 275.886 o
10 2 11 0.365 1.544 2.044 500.866 o
10 3 10 191.134 177.107 5.903 39.499 o
10 3 11 546.465 519.816 9.960 10.693 o
10 4 10 118.379 113.501 4.043 80.952 o
10 4 11 278.655 274.878 9.264 17.680 o
10 5 10 189.153 169.588 3.934 62.904 o
10 5 11 34.627 32.075 4.947 79.392 o
10 6 10 16.839 16.288 2.474 297.044 o
10 7 10 16.558 22.433 5.054 79.297 o

_iucr_refine_instructions_details
;
TITL SIR92 run in space group P 21/n
CELL 1.54184 10.4806 20.9444 19.3236 90 100.418 90
ZERR 4 0.0001 0.0001 0.0001 0 0.001 0
LATT 1
SYMM 0.5-X,0.5+Y,0.5-Z
SFAC C H B Mg N O
UNIT 172 272 8 4 8 8

L.S. 20
PLAN  3
TEMP 25
CONF
FREE Mg1 B1
FREE Mg1 C4
FREE Mg1 C2
FREE Mg1 C40
BOND $H
fmap 2
acta 
MORE -1
MERG 2
WGHT 0.015384 0.056122
FVAR 1.09858
REM <olex2.extras>
REM <HklSrc "%.\\s16msh89-cpd-9.hkl">
REM </olex2.extras>

Mg1   4     0.58650  0.14380  0.78989  11.00000  0.01460  0.01363  0.01374 =
 0.00046  0.00191  0.00078 
H2    2     0.57558  0.19527  0.70463  11.00000  0.03948  0.02313  0.03253 =
 -0.00190  0.01215 -0.00155 
H40   2     0.75225  0.09418  0.75441  11.00000  0.03817  0.05211  0.03339 =
 0.01828  0.01005  0.02569 
O1    6     0.44144  0.08288  0.74119  11.00000  0.01747  0.01996  0.01805 =
 -0.00121  0.00319 -0.00465 
O2    6     0.37144  0.07044  0.62372  11.00000  0.02363  0.03338  0.01803 =
 0.00055  0.00035 -0.00739 
N1    5     0.68064  0.09911  0.87978  11.00000  0.01442  0.01588  0.01461 =
 0.00243  0.00193  0.00140 
N2    5     0.52901  0.22134  0.84157  11.00000  0.01633  0.01299  0.01586 =
 0.00050  0.00348  0.00097 
C1    1     0.65280  0.06128  0.99731  11.00000  0.02725  0.02641  0.02002 =
 0.00836  0.00710  0.00501 
H1A   2     0.58481  0.02599  0.99598  11.00000  0.10236  0.16641  0.12391 =
 0.11872 -0.04044 -0.07377 
H1B   2     0.74009  0.03800  1.00038  11.00000  0.08685  0.13869  0.07204 =
 0.06983  0.04840  0.08024 
H1C   2     0.65316  0.08572  1.04400  11.00000  0.24416  0.08079  0.02734 =
 0.00919  0.02210  0.07883 
C2    1     0.61826  0.10417  0.93370  11.00000  0.01690  0.01731  0.01604 =
 0.00361  0.00381  0.00061 
C3    1     0.51967  0.14917  0.93831  11.00000  0.01980  0.02014  0.01909 =
 0.00430  0.00878  0.00234 
H3    2     0.47544  0.14369  0.98398  11.00000  0.04200  0.03363  0.03798 =
 0.01017  0.02230  0.00714 
C4    1     0.48961  0.20702  0.90129  11.00000  0.01696  0.01649  0.01847 =
 0.00116  0.00616  0.00165 
C5    1     0.40923  0.25366  0.93491  11.00000  0.03081  0.02426  0.02945 =
 0.00229  0.01614  0.00689 
H5A   2     0.44858  0.29419  0.94499  11.00000  0.14025  0.06175  0.32586 =
 -0.11800  0.16748 -0.07318 
H5B   2     0.32969  0.26442  0.90617  11.00000  0.10137  0.25039  0.07240 =
 -0.03742 -0.03269  0.13411 
H5C   2     0.38393  0.23912  0.97793  11.00000  0.21329  0.09784  0.08772 =
 0.06654  0.12739  0.08530 
C6    1     0.51928  0.28621  0.81723  11.00000  0.01639  0.01327  0.01639 =
 0.00010  0.00311  0.00093 
C7    1     0.61144  0.33155  0.84881  11.00000  0.02088  0.01463  0.02109 =
 0.00005  0.00188 -0.00132 
C8    1     0.60148  0.39440  0.82423  11.00000  0.02482  0.01463  0.02899 =
 0.00143  0.00259 -0.00196 
H8    2     0.67221  0.42991  0.84952  11.00000  0.03788  0.02726  0.05815 =
 0.00310 -0.00471 -0.01190 
C9    1     0.50637  0.41259  0.76837  11.00000  0.02635  0.01426  0.03118 =
 0.00416  0.00424  0.00159 
H9    2     0.50368  0.46050  0.74874  11.00000  0.04558  0.02204  0.06144 =
 0.01021 -0.01596 -0.00017 
C10   1     0.41784  0.36743  0.73669  11.00000  0.02332  0.01644  0.02682 =
 0.00417  0.00086  0.00333 
H10   2     0.34382  0.38101  0.69209  11.00000  0.04456  0.02910  0.04093 =
 0.00087 -0.01647  0.00745 
C11   1     0.42124  0.30461  0.76074  11.00000  0.01757  0.01467  0.02028 =
 0.00105  0.00170  0.00260 
C12   1     0.31451  0.25948  0.72785  11.00000  0.02122  0.01853  0.02546 =
 0.00054 -0.00333  0.00153 
H12   2     0.34075  0.21226  0.74917  11.00000  0.03975  0.02439  0.05611 =
 0.00389 -0.01449 -0.00293 
C13   1     0.29769  0.25664  0.64788  11.00000  0.03704  0.03700  0.02640 =
 -0.00667 -0.00402  0.00466 
H13A  2     0.26117  0.30145  0.62415  11.00000  0.08677  0.04422  0.04240 =
 0.00484 -0.00847  0.01888 
H13B  2     0.38787  0.24498  0.63098  11.00000  0.05356  0.12589  0.04790 =
 -0.02707  0.01368  0.00772 
H13C  2     0.22514  0.22080  0.62712  11.00000  0.07606  0.05558  0.03520 =
 -0.01475 -0.02387 -0.01329 
C14   1     0.18595  0.27771  0.74956  11.00000  0.02263  0.04119  0.04446 =
 -0.00405  0.00624 -0.00547 
H14A  2     0.19466  0.27996  0.80616  11.00000  0.05264  0.13759  0.04599 =
 -0.00826  0.01776 -0.02941 
H14B  2     0.15661  0.32364  0.73001  11.00000  0.05188  0.04513  0.10839 =
 -0.00650  0.02176  0.01768 
H14C  2     0.10898  0.24395  0.72919  11.00000  0.03357  0.06483  0.08754 =
 -0.00389 -0.00027 -0.01586 
C15   1     0.72309  0.31549  0.90794  11.00000  0.02667  0.02115  0.02548 =
 0.00143 -0.00440 -0.00504 
H15   2     0.71852  0.26467  0.91888  11.00000  0.04498  0.02266  0.04779 =
 0.00879 -0.01435 -0.00295 
C16   1     0.85297  0.32949  0.88547  11.00000  0.02393  0.03852  0.04510 =
 0.00829 -0.00282 -0.00249 
H16A  2     0.86319  0.30322  0.83756  11.00000  0.05168  0.11984  0.04187 =
 -0.00410  0.01427 -0.00058 
H16B  2     0.86086  0.37919  0.87491  11.00000  0.04656  0.04642  0.10559 =
 0.01907 -0.00406 -0.00535 
H16C  2     0.93184  0.31792  0.92744  11.00000  0.03380  0.07546  0.08163 =
 0.02182 -0.02178 -0.00039 
C17   1     0.71557  0.35253  0.97520  11.00000  0.05057  0.05140  0.02545 =
 -0.00684 -0.00291 -0.00581 
H17A  2     0.72314  0.40484  0.96548  11.00000  0.14111  0.03631  0.06268 =
 -0.00526  0.00202 -0.00828 
H17B  2     0.62794  0.34523  0.99161  11.00000  0.05920  0.15142  0.04173 =
 -0.03426  0.01076 -0.00782 
H17C  2     0.79467  0.33966  1.01735  11.00000  0.08195  0.09792  0.02906 =
 -0.00800 -0.02958 -0.01032 
C18   1     0.79457  0.05948  0.88694  11.00000  0.01441  0.01800  0.01545 =
 0.00206  0.00120  0.00203 
C19   1     0.91762  0.08914  0.90302  11.00000  0.01448  0.02248  0.01970 =
 -0.00064  0.00046  0.00095 
C20   1     1.02888  0.05126  0.90909  11.00000  0.01487  0.03109  0.03034 =
 -0.00476 -0.00153  0.00370 
H20   2     1.12344  0.07325  0.92157  11.00000  0.01191  0.05445  0.07657 =
 -0.01216 -0.00538 -0.00095 
C21   1     1.02027 -0.01433  0.89920  11.00000  0.01822  0.03053  0.03323 =
 -0.00451 -0.00323  0.00902 
H21   2     1.10730 -0.04263  0.90352  11.00000  0.01751  0.06161  0.07541 =
 -0.00892 -0.00746  0.01887 
C22   1     0.89971 -0.04286  0.88279  11.00000  0.02153  0.02220  0.02724 =
 0.00005 -0.00002  0.00724 
H22   2     0.89399 -0.09374  0.87416  11.00000  0.04813  0.02027  0.05767 =
 -0.00463  0.00456  0.00585 
C23   1     0.78581 -0.00707  0.87617  11.00000  0.01772  0.01763  0.02005 =
 0.00228  0.00209  0.00298 
C24   1     0.65809 -0.04242  0.85660  11.00000  0.02124  0.01733  0.02770 =
 0.00061  0.00586 -0.00011 
H24   2     0.57942 -0.00786  0.85672  11.00000  0.02726  0.02820  0.06109 =
 -0.00758  0.00075  0.00741 
C25   1     0.64390 -0.09536  0.90948  11.00000  0.04460  0.02516  0.03962 =
 0.00575  0.01781 -0.00448 
H25A  2     0.71393 -0.13281  0.90757  11.00000  0.07908  0.03948  0.09548 =
 0.01825  0.04007  0.01908 
H25B  2     0.65599 -0.07719  0.96271  11.00000  0.11593  0.04547  0.04926 =
 0.00957  0.02886 -0.00696 
H25C  2     0.54911 -0.11704  0.89653  11.00000  0.05511  0.05191  0.07683 =
 -0.00928  0.02948 -0.02409 
C26   1     0.64620 -0.07167  0.78321  11.00000  0.02649  0.03232  0.02941 =
 -0.00537  0.00331 -0.00466 
H26A  2     0.64826 -0.03446  0.74430  11.00000  0.08032  0.06728  0.03123 =
 0.00865 -0.00240 -0.02325 
H26B  2     0.72649 -0.10422  0.78122  11.00000  0.04029  0.07441  0.05486 =
 -0.02965  0.01083  0.00783 
H26C  2     0.55663 -0.09948  0.76924  11.00000  0.03703  0.05081  0.05969 =
 -0.01822  0.00026 -0.01088 
C27   1     0.93069  0.16048  0.91635  11.00000  0.01753  0.02289  0.02319 =
 -0.00099  0.00179 -0.00275 
H27   2     0.85071  0.18426  0.88099  11.00000  0.02240  0.03750  0.03029 =
 0.00058 -0.00447  0.00421 
C28   1     1.05852  0.18763  0.90200  11.00000  0.02358  0.03298  0.05194 =
 -0.00216  0.01163 -0.00739 
H28A  2     1.14049  0.17014  0.94023  11.00000  0.03269  0.06274  0.10506 =
 0.00904 -0.00367 -0.00496 
H28B  2     1.07437  0.17448  0.85017  11.00000  0.06028  0.08359  0.07064 =
 -0.01159  0.04104 -0.01143 
H28C  2     1.05705  0.23873  0.90647  11.00000  0.04883  0.03913  0.09763 =
 0.01057  0.02219 -0.00454 
C29   1     0.91528  0.17649  0.99184  11.00000  0.03691  0.02719  0.02394 =
 -0.00536  0.00267 -0.00566 
H29A  2     0.81849  0.16308  1.00161  11.00000  0.05465  0.07883  0.05108 =
 -0.02161  0.03500 -0.02963 
H29B  2     0.98831  0.15238  1.02820  11.00000  0.07721  0.06089  0.04553 =
 -0.01355 -0.01819  0.01337 
H29C  2     0.92702  0.22686  1.00186  11.00000  0.08254  0.03682  0.04393 =
 -0.00527  0.01323 -0.00613 
C30   1     0.31433  0.05165  0.73539  11.00000  0.01629  0.01869  0.02228 =
 0.00037  0.00363 -0.00309 
C31   1     0.28976  0.02844  0.65679  11.00000  0.02119  0.02400  0.02261 =
 -0.00045 -0.00131 -0.00586 
C32   1     0.33566 -0.03945  0.64758  11.00000  0.05039  0.02617  0.03220 =
 -0.00877  0.00195 -0.00266 
H32A  2     0.32902 -0.04893  0.59151  11.00000  0.10564  0.06515  0.02545 =
 -0.01795  0.00552  0.00729 
H32B  2     0.43487 -0.04574  0.67150  11.00000  0.05346  0.04948  0.06179 =
 -0.01406  0.00912  0.01180 
H32C  2     0.27443 -0.07401  0.66883  11.00000  0.09350  0.03411  0.06990 =
 -0.00978  0.02145 -0.02344 
C33   1     0.15085  0.03565  0.61820  11.00000  0.02422  0.04941  0.03467 =
 0.00639 -0.00731 -0.01239 
H33A  2     0.11995  0.08451  0.61813  11.00000  0.04142  0.05718  0.07924 =
 0.01066 -0.00991 -0.00580 
H33B  2     0.14439  0.01871  0.56380  11.00000  0.06863  0.10454  0.03172 =
 -0.00672 -0.01805 -0.02319 
H33C  2     0.08605  0.00716  0.64300  11.00000  0.03853  0.10644  0.05715 =
 0.01913 -0.00114 -0.03230 
C34   1     0.21784  0.10163  0.75031  11.00000  0.02232  0.02549  0.04495 =
 -0.00103  0.01243  0.00024 
H34A  2     0.25451  0.12258  0.80170  11.00000  0.04070  0.05161  0.06200 =
 -0.01849  0.01330  0.00540 
H34B  2     0.20391  0.13891  0.71086  11.00000  0.04197  0.03496  0.08160 =
 0.01418  0.01304  0.00653 
H34C  2     0.12446  0.07943  0.75187  11.00000  0.01956  0.04906  0.09542 =
 -0.00207  0.02011 -0.00385 
C35   1     0.32321 -0.00044  0.79049  11.00000  0.02220  0.02639  0.02689 =
 0.00500  0.00374 -0.00635 
H35A  2     0.39540 -0.03611  0.78491  11.00000  0.04088  0.03818  0.04682 =
 0.00639  0.00513  0.00673 
H35B  2     0.34942  0.02092  0.84291  11.00000  0.06080  0.05238  0.02896 =
 -0.00314  0.00086 -0.01199 
H35C  2     0.23022 -0.02351  0.78644  11.00000  0.04017  0.05693  0.07158 =
 0.01823  0.00981 -0.00889 
C36   1     0.60807  0.17414  0.59126  11.00000  0.01816  0.02417  0.01648 =
 0.00431  0.00332  0.00250 
H36   2     0.51539  0.19390  0.56483  11.00000  0.02183  0.05102  0.02919 =
 0.00970 -0.00253  0.00739 
C37   1     0.63941  0.11915  0.54429  11.00000  0.03587  0.03765  0.01920 =
 -0.00222  0.00746  0.00563 
H37A  2     0.55453  0.08857  0.53420  11.00000  0.03880  0.05780  0.05747 =
 -0.01787  0.00560 -0.01286 
H37B  2     0.65417  0.13778  0.49301  11.00000  0.07224  0.07415  0.03341 =
 0.01004  0.02497  0.01713 
C38   1     0.75863  0.07892  0.57538  11.00000  0.04549  0.03882  0.03108 =
 0.00130  0.01837  0.01695 
H38A  2     0.75544  0.03405  0.54534  11.00000  0.12851  0.04689  0.05414 =
 -0.02273  0.03034  0.02759 
H38B  2     0.84747  0.10369  0.56794  11.00000  0.04784  0.08328  0.05714 =
 0.02453  0.03704  0.02196 
C39   1     0.76741  0.06222  0.65344  11.00000  0.03535  0.02627  0.03297 =
 0.00689  0.01420  0.01399 
H39A  2     0.69587  0.02454  0.65652  11.00000  0.06746  0.03220  0.07085 =
 -0.01034  0.03143 -0.00996 
H39B  2     0.86309  0.04198  0.67429  11.00000  0.04911  0.06353  0.06518 =
 0.02099  0.01765  0.04172 
C40   1     0.73962  0.11749  0.70117  11.00000  0.01821  0.02421  0.02075 =
 0.00675  0.00435  0.00576 
C41   1     0.84025  0.17197  0.70845  11.00000  0.01666  0.04078  0.03209 =
 0.00729 -0.00212 -0.00263 
H41A  2     0.81858  0.20495  0.75006  11.00000  0.06288  0.05706  0.05179 =
 -0.00736  0.02032 -0.01663 
H41B  2     0.93712  0.15190  0.72610  11.00000  0.01121  0.09038  0.08058 =
 0.02392 -0.00399  0.00349 
C42   1     0.84203  0.21156  0.64149  11.00000  0.02119  0.04258  0.04266 =
 0.01377  0.00453 -0.00807 
H42A  2     0.89708  0.25621  0.65618  11.00000  0.04862  0.07004  0.08281 =
 0.02432 -0.01317 -0.02947 
H42B  2     0.89806  0.18498  0.60718  11.00000  0.03686  0.09066  0.05889 =
 0.00434  0.02291  0.01215 
C43   1     0.70756  0.22873  0.59973  11.00000  0.02574  0.02837  0.03003 =
 0.01164  0.00662 -0.00221 
H43A  2     0.72065  0.24756  0.54805  11.00000  0.04346  0.07926  0.04228 =
 0.03337  0.01254 -0.00161 
H43B  2     0.66790  0.26758  0.62739  11.00000  0.05073  0.03862  0.05745 =
 -0.00527  0.00977 -0.00512 
B1    3     0.46528  0.09735  0.67282  11.00000  0.01604  0.01955  0.01929 =
 0.00051  0.00317 -0.00175 
B2    3     0.59447  0.14697  0.66805  11.00000  0.01513  0.01793  0.01627 =
 0.00243  0.00368  0.00061 
HKLF 4

END
Q3 1 0.722222 0.083333 1.016667 11 0.05 0.11
Q4 1 0.583333 0.069444 1.016667 11 0.05 0.1
Q6 1 0.555556 0.333333 0.983333 11 0.05 0.09
Q9 1 0.666667 0.055556 0.55 11 0.05 0.08
Q10 1 0.722222 0.069444 0.833333 11 0.05 0.08
Q11 1 0.5 0.097222 0.783333 11 0.05 0.08
Q12 1 0.666667 0.138889 0.8 11 0.05 0.08
Q2 1 0.472222 0.263889 0.983333 11 0.05 0.12
Q5 1 0.388889 0.291667 0.916667 11 0.05 0.1
Q7 1 0.416667 0.208333 0.933333 11 0.05 0.09
Q8 1 0.638889 0.125 0.7 11 0.05 0.09
Q1 1 0.305556 0.236111 0.933333 11 0.05 0.12
Q13 1 0.305556 0.055556 0.65 11 0.05 0.08

  REM The information below was added by Olex2.
  REM
  REM R1 = 0.0173 for 7629 Fo > 4sig(Fo) and 0.0205 for all 8324 data
  REM 1063 parameters refined using 0 restraints
  REM Highest difference peak 0.1230, deepest hole -0.1084
  REM Mean Shift 0.0000, Max Shift 0.0007.

  REM +++ Tabular Listing of Refinement Information +++
  REM R1_all = 0.0205
  REM R1_gt = 0.0173
  REM wR_ref = 0.0380
  REM GOOF = 1.0984
  REM Shift_max = 0.0007
  REM Shift_mean = 0.0000
  REM Reflections_all = 8324
  REM Reflections_gt = 7629
  REM Parameters = 1063
  REM Hole = -0.1084
  REM Peak = 0.1230
  REM Flack = n/a

  
;
_olex2_submission_special_instructions  'No special instructions were received'
