# Supplementary material for: Fragmentation and transferability in Hirshfeld atom refinement
Source: IUCrJ. 2022 Feb 26;9(Pt 2):298–315. doi: 10.1107/S2052252522000690 (PMC8895009; doi:10.1107/S2052252522000690)
Supplement: Supplementary file 2 [file m-09-00298-sup2.zip › cif/metalorganic/MOVPIZ_frag.cif]

data_MOVPIZ_frag
_audit_creation_date               2021-06-25
_audit_creation_method
;
Olex2 1.3
(compiled 2020.07.31 svn.rc2a77460 for OlexSys, GUI svn.r6145)
;
_audit_contact_author_address      ?
_audit_contact_author_email        ?
_audit_contact_author_name         ''
_audit_contact_author_phone        ?
_publ_contact_author_id_orcid      ?
_publ_section_references
;
Bourhis, L.J., Dolomanov, O.V., Gildea, R.J., Howard, J.A.K., Puschmann, H.
 (2015). Acta Cryst. A71, 59-75.

Dolomanov, O.V., Bourhis, L.J., Gildea, R.J, Howard, J.A.K. & Puschmann, H.
 (2009), J. Appl. Cryst. 42, 339-341.
;
_chemical_formula_moiety           'C27 H52 N Ni P2, C24 H20 B'
_chemical_formula_sum              'C51 H72 B N Ni P2'
_chemical_formula_weight           830.612
loop_
  _atom_type_symbol
  _atom_type_scat_dispersion_real
  _atom_type_scat_dispersion_imag
  _atom_type_scat_Cromer_Mann_a1
  _atom_type_scat_Cromer_Mann_a2
  _atom_type_scat_Cromer_Mann_a3
  _atom_type_scat_Cromer_Mann_a4
  _atom_type_scat_Cromer_Mann_b1
  _atom_type_scat_Cromer_Mann_b2
  _atom_type_scat_Cromer_Mann_b3
  _atom_type_scat_Cromer_Mann_b4
  _atom_type_scat_Cromer_Mann_c
  _atom_type_scat_source
  _atom_type_scat_dispersion_source
 Ni 0.35663 1.12491 12.83760 7.29200 4.44380 2.38000 3.87850 0.25650 12.17630
 66.34210 1.03410005569
 'International Tables Volume C Table 6.1.1.4 (pp. 500-502)'
 'Henke, Gullikson and Davis, At. Data and Nucl. Data Tables, 1993, 54, 2'
 C 0.00347 0.00161 2.31000 1.02000 1.58860 0.86500 20.84390 10.20750 0.56870
 51.65120 0.215599998832
 'International Tables Volume C Table 6.1.1.4 (pp. 500-502)'
 'Henke, Gullikson and Davis, At. Data and Nucl. Data Tables, 1993, 54, 2'
 B 0.00141 0.00067 2.05450 1.33260 1.09790 0.70680 23.21850 1.02100 60.34980
 0.14030 -0.193200007081
 'International Tables Volume C Table 6.1.1.4 (pp. 500-502)'
 'Henke, Gullikson and Davis, At. Data and Nucl. Data Tables, 1993, 54, 2'
 H 0.00000 0.00000 0.49300 0.32291 0.14019 0.04081 10.51090 26.12570 3.14236
 57.79970 0.0030380000826
 'International Tables Volume C Table 6.1.1.4 (pp. 500-502)'
 'Henke, Gullikson and Davis, At. Data and Nucl. Data Tables, 1993, 54, 2'
 N 0.00653 0.00323 12.21260 3.13220 2.01250 1.16630 0.00570 9.89330 28.99750
 0.58260 -11.5290002823
 'International Tables Volume C Table 6.1.1.4 (pp. 500-502)'
 'Henke, Gullikson and Davis, At. Data and Nucl. Data Tables, 1993, 54, 2'
 P 0.10434 0.09671 6.43450 4.17910 1.78000 1.49080 1.90670 27.15700 0.52600
 68.16450 1.11489999294
 'International Tables Volume C Table 6.1.1.4 (pp. 500-502)'
 'Henke, Gullikson and Davis, At. Data and Nucl. Data Tables, 1993, 54, 2'

_space_group_crystal_system        'monoclinic'
_space_group_IT_number             14
_space_group_name_H-M_alt          'P 1 21/n 1'
_space_group_name_Hall             '-P 2ybc (x-z,y,z)'
loop_
  _space_group_symop_id
  _space_group_symop_operation_xyz
 1 x,y,z
 2 -x+1/2,y+1/2,-z+1/2
 3 -x,-y,-z
 4 x-1/2,-y-1/2,z-1/2

_symmetry_Int_Tables_number        14
_cell_length_a                     16.94511(19)
_cell_length_b                     14.40719(15)
_cell_length_c                     19.4041(2)
_cell_angle_alpha                  90
_cell_angle_beta                   105.2785(11)
_cell_angle_gamma                  90
_cell_volume                       4569.73(9)
_cell_formula_units_Z              4
_cell_measurement_temperature    100(2)
_cell_measurement_reflns_used    65592
_cell_measurement_theta_min      2.3320
_cell_measurement_theta_max      32.3760
_exptl_absorpt_coefficient_mu      0.529
_exptl_crystal_density_diffrn      1.207
_exptl_crystal_F_000               1794.825
_exptl_crystal_size_max            0.168
_exptl_crystal_size_mid            0.108
_exptl_crystal_size_min            0.099
_exptl_crystal_description       prism
_exptl_crystal_colour            yellow
_diffrn_measurement_device_type  'XtaLAB Pro: Kappa dual offset/far'
_diffrn_reflns_av_R_equivalents    0.0364
_diffrn_reflns_av_unetI/netI       0.0243
_diffrn_reflns_Laue_measured_fraction_full  0.9993
_diffrn_reflns_Laue_measured_fraction_max  0.9383
_diffrn_reflns_limit_h_max         25
_diffrn_reflns_limit_h_min         -25
_diffrn_reflns_limit_k_max         21
_diffrn_reflns_limit_k_min         -21
_diffrn_reflns_limit_l_max         28
_diffrn_reflns_limit_l_min         -28
_diffrn_reflns_number              123829
_diffrn_reflns_point_group_measured_fraction_full  0.9993
_diffrn_reflns_point_group_measured_fraction_max  0.9383
_diffrn_reflns_theta_full          25.2417
_diffrn_reflns_theta_max           32.37
_diffrn_reflns_theta_min           2.33
_diffrn_ambient_temperature        100.0
_diffrn_measured_fraction_theta_full  0.9993
_diffrn_measured_fraction_theta_max  0.9383
_diffrn_radiation_type             'Mo K\a'
_diffrn_radiation_wavelength       0.71073
_reflns_Friedel_coverage           0.0
_reflns_limit_h_max                16
_reflns_limit_h_min                -25
_reflns_limit_k_max                21
_reflns_limit_k_min                0
_reflns_limit_l_max                28
_reflns_limit_l_min                -15
_reflns_number_gt                  13313
_reflns_number_total               15370
_reflns_threshold_expression       I>=2u(I)
_computing_molecular_graphics      'Olex2 1.3 (Dolomanov et al., 2009)'
_computing_publication_material    'Olex2 1.3 (Dolomanov et al., 2009)'
_computing_structure_refinement    'olex2.refine 1.3 (Bourhis et al., 2015)'
_refine_diff_density_max           0.2552
_refine_diff_density_min           -0.2184
_refine_diff_density_rms           0.0471
_refine_ls_d_res_high              0.6638
_refine_ls_d_res_low               8.7248
_refine_ls_goodness_of_fit_ref     1.0138
_refine_ls_hydrogen_treatment      refall
_refine_ls_matrix_type             full
_refine_ls_number_constraints      0
_refine_ls_number_parameters       1153
_refine_ls_number_reflns           15370
_refine_ls_number_restraints       0
_refine_ls_R_factor_all            0.0231
_refine_ls_R_factor_gt             0.0164
_refine_ls_restrained_S_all        1.0138
_refine_ls_shift/su_max            0.0009
_refine_ls_shift/su_mean           0.0001
_refine_ls_structure_factor_coef   Fsqd
_refine_ls_weighting_details      
 'w=1/[\s^2^(Fo^2^)+(0.0000P)^2^+0.0698P] where P=(Fo^2^+2Fc^2^)/3'
_refine_ls_weighting_scheme        calc
_refine_ls_wR_factor_gt            0.0248
_refine_ls_wR_factor_ref           0.0257
_olex2_refinement_description
;
;
loop_
  _atom_site_label
  _atom_site_type_symbol
  _atom_site_fract_x
  _atom_site_fract_y
  _atom_site_fract_z
  _atom_site_U_iso_or_equiv
  _atom_site_adp_type
  _atom_site_occupancy
  _atom_site_refinement_flags_posn
 Ni1 Ni 0.216253(3) 0.795360(3) 0.585658(2) 0.009460(14) Uani 1.000000 .
 H1 H 0.2256(4) 0.7160(4) 0.6338(3) 0.0355(16) Uani 1.000000 .
 P1 P 0.222181(6) 0.894899(7) 0.669868(5) 0.01003(2) Uani 1.000000 .
 P2 P 0.211306(6) 0.707189(7) 0.494694(5) 0.00986(2) Uani 1.000000 .
 N1 N 0.20323(2) 0.89912(2) 0.521400(16) 0.01266(6) Uani 1.000000 .
 C1 C 0.17873(3) 0.98269(3) 0.54095(2) 0.01586(8) Uani 1.000000 .
 C2 C 0.17080(3) 1.05897(3) 0.49571(2) 0.02302(10) Uani 1.000000 .
 H2 H 0.1517(4) 1.1251(4) 0.5118(3) 0.0424(17) Uani 1.000000 .
 C3 C 0.18933(3) 1.04959(3) 0.43022(2) 0.02404(10) Uani 1.000000 .
 H3 H 0.1843(4) 1.1101(4) 0.3952(3) 0.0463(18) Uani 1.000000 .
 C4 C 0.21470(3) 0.96395(3) 0.41096(2) 0.02004(9) Uani 1.000000 .
 H4 H 0.2306(4) 0.9564(4) 0.3606(3) 0.0363(16) Uani 1.000000 .
 C5 C 0.22081(2) 0.88898(3) 0.45743(2) 0.01392(8) Uani 1.000000 .
 C6 C 0.15601(3) 0.98698(3) 0.61224(2) 0.01569(8) Uani 1.000000 .
 C7 C 0.16284(4) 1.08584(3) 0.64329(3) 0.02707(11) Uani 1.000000 .
 H7A H 0.1529(4) 1.0853(4) 0.6965(3) 0.0473(18) Uani 1.000000 .
 H7B H 0.2221(5) 1.1168(4) 0.6473(3) 0.0516(19) Uani 1.000000 .
 H7C H 0.1165(5) 1.1296(4) 0.6098(4) 0.058(2) Uani 1.000000 .
 C8 C 0.06490(3) 0.95802(4) 0.59505(3) 0.02470(10) Uani 1.000000 .
 H8A H 0.0562(3) 0.8874(5) 0.5741(3) 0.0387(16) Uani 1.000000 .
 H8B H 0.0416(3) 0.9629(4) 0.6417(3) 0.0448(17) Uani 1.000000 .
 H8C H 0.0299(4) 1.0063(5) 0.5547(3) 0.056(2) Uani 1.000000 .
 C9 C 0.25486(2) 0.79524(3) 0.44174(2) 0.01341(8) Uani 1.000000 .
 C10 C 0.34894(3) 0.80335(3) 0.47432(2) 0.01821(9) Uani 1.000000 .
 H10A H 0.3646(3) 0.8112(4) 0.5324(3) 0.0331(15) Uani 1.000000 .
 H10B H 0.3808(3) 0.7435(4) 0.4609(3) 0.0381(16) Uani 1.000000 .
 H10C H 0.3690(4) 0.8647(4) 0.4521(3) 0.0420(16) Uani 1.000000 .
 C11 C 0.23950(3) 0.77718(4) 0.36096(2) 0.01949(9) Uani 1.000000 .
 H11A H 0.2577(4) 0.7076(4) 0.3519(3) 0.0384(16) Uani 1.000000 .
 H11B H 0.1763(4) 0.7854(4) 0.3313(3) 0.0405(17) Uani 1.000000 .
 H11C H 0.2759(4) 0.8247(4) 0.3386(3) 0.0430(17) Uani 1.000000 .
 C12 C 0.32946(2) 0.94350(3) 0.70319(2) 0.01768(8) Uani 1.000000 .
 C13 C 0.35278(3) 0.99553(4) 0.64180(3) 0.02709(11) Uani 1.000000 .
 H13A H 0.3481(4) 0.9509(5) 0.5962(3) 0.0439(17) Uani 1.000000 .
 H13B H 0.3149(4) 1.0579(5) 0.6247(4) 0.056(2) Uani 1.000000 .
 H13C H 0.4162(4) 1.0158(5) 0.6617(3) 0.056(2) Uani 1.000000 .
 C14 C 0.38874(3) 0.86056(4) 0.72172(3) 0.02787(11) Uani 1.000000 .
 H14A H 0.3834(4) 0.8226(4) 0.7676(4) 0.0464(18) Uani 1.000000 .
 H14B H 0.3780(4) 0.8114(5) 0.6775(3) 0.0489(19) Uani 1.000000 .
 H14C H 0.4507(4) 0.8865(5) 0.7316(4) 0.059(2) Uani 1.000000 .
 C15 C 0.34327(3) 1.00942(4) 0.76777(3) 0.02466(10) Uani 1.000000 .
 H15A H 0.3035(4) 1.0699(4) 0.7569(3) 0.0475(18) Uani 1.000000 .
 H15B H 0.3345(4) 0.9747(4) 0.8151(3) 0.0426(17) Uani 1.000000 .
 H15C H 0.4057(4) 1.0338(5) 0.7803(3) 0.0519(19) Uani 1.000000 .
 C16 C 0.17838(3) 0.86136(3) 0.74619(2) 0.01573(8) Uani 1.000000 .
 C17 C 0.24270(4) 0.80396(4) 0.80015(3) 0.02568(10) Uani 1.000000 .
 H17A H 0.2651(4) 0.7468(4) 0.7730(3) 0.0421(17) Uani 1.000000 .
 H17B H 0.2945(4) 0.8455(5) 0.8288(3) 0.0453(17) Uani 1.000000 .
 H17C H 0.2136(4) 0.7754(5) 0.8386(3) 0.055(2) Uani 1.000000 .
 C18 C 0.10518(3) 0.79567(4) 0.71701(3) 0.02520(10) Uani 1.000000 .
 H18A H 0.0524(4) 0.8306(5) 0.6839(4) 0.056(2) Uani 1.000000 .
 H18B H 0.1225(4) 0.7391(4) 0.6863(3) 0.0454(18) Uani 1.000000 .
 H18C H 0.0877(4) 0.7669(5) 0.7617(3) 0.058(2) Uani 1.000000 .
 C19 C 0.15113(3) 0.94300(3) 0.78530(3) 0.01963(9) Uani 1.000000 .
 H19A H 0.1997(3) 0.9925(4) 0.8060(3) 0.0338(15) Uani 1.000000 .
 H19B H 0.0999(4) 0.9809(4) 0.7515(3) 0.0419(17) Uani 1.000000 .
 H19C H 0.1303(4) 0.9157(4) 0.8295(3) 0.0429(17) Uani 1.000000 .
 C20 C 0.27371(2) 0.59731(3) 0.50932(2) 0.01385(8) Uani 1.000000 .
 C21 C 0.35330(3) 0.61383(3) 0.56866(2) 0.01754(8) Uani 1.000000 .
 H21A H 0.3952(4) 0.6612(4) 0.5526(3) 0.0388(16) Uani 1.000000 .
 H21B H 0.3404(4) 0.6409(4) 0.6168(3) 0.0409(17) Uani 1.000000 .
 H21C H 0.3845(3) 0.5480(4) 0.5814(3) 0.0391(16) Uani 1.000000 .
 C22 C 0.29533(3) 0.56002(4) 0.44245(2) 0.02014(9) Uani 1.000000 .
 H22A H 0.2416(4) 0.5472(4) 0.3986(3) 0.0421(17) Uani 1.000000 .
 H22B H 0.3345(4) 0.6068(4) 0.4240(3) 0.0374(16) Uani 1.000000 .
 H22C H 0.3278(4) 0.4947(4) 0.4567(3) 0.0436(17) Uani 1.000000 .
 C23 C 0.22561(3) 0.52211(3) 0.53756(3) 0.01916(9) Uani 1.000000 .
 H23A H 0.2065(4) 0.5468(4) 0.5841(3) 0.0370(16) Uani 1.000000 .
 H23B H 0.1725(4) 0.4981(4) 0.4973(3) 0.0355(15) Uani 1.000000 .
 H23C H 0.2667(4) 0.4634(4) 0.5536(3) 0.0416(16) Uani 1.000000 .
 C24 C 0.10126(2) 0.68258(3) 0.44424(2) 0.01540(8) Uani 1.000000 .
 C25 C 0.05628(3) 0.64358(4) 0.49761(3) 0.02316(10) Uani 1.000000 .
 H25A H 0.0765(4) 0.5753(5) 0.5171(3) 0.0494(18) Uani 1.000000 .
 H25B H 0.0644(4) 0.6901(5) 0.5430(3) 0.0490(19) Uani 1.000000 .
 H25C H -0.0079(4) 0.6401(5) 0.4704(3) 0.055(2) Uani 1.000000 .
 C26 C 0.09019(3) 0.61566(4) 0.38058(3) 0.02175(9) Uani 1.000000 .
 H26A H 0.1176(4) 0.6409(5) 0.3404(3) 0.0463(17) Uani 1.000000 .
 H26B H 0.1136(4) 0.5466(4) 0.3962(3) 0.0425(17) Uani 1.000000 .
 H26C H 0.0245(4) 0.6080(4) 0.3565(3) 0.0499(19) Uani 1.000000 .
 C27 C 0.05840(3) 0.77507(3) 0.41683(3) 0.02103(9) Uani 1.000000 .
 H27A H 0.0596(4) 0.8225(4) 0.4604(3) 0.0419(17) Uani 1.000000 .
 H27B H 0.0836(4) 0.8092(4) 0.3778(3) 0.0418(17) Uani 1.000000 .
 H27C H -0.0055(4) 0.7593(4) 0.3913(3) 0.0461(17) Uani 1.000000 .
 B1 B 0.64240(3) 0.74278(3) 0.59987(2) 0.01105(8) Uani 1.000000 .
 C28 C 0.61257(2) 0.67427(3) 0.656209(19) 0.01154(7) Uani 1.000000 .
 C29 C 0.64942(3) 0.58820(3) 0.67847(2) 0.01353(8) Uani 1.000000 .
 H29 H 0.7010(3) 0.5671(4) 0.6597(3) 0.0292(14) Uani 1.000000 .
 C30 C 0.62221(3) 0.52852(3) 0.72413(2) 0.01678(8) Uani 1.000000 .
 H30 H 0.6530(3) 0.4625(4) 0.7401(3) 0.0353(15) Uani 1.000000 .
 C31 C 0.55581(3) 0.55382(3) 0.74968(2) 0.01950(9) Uani 1.000000 .
 H31 H 0.5354(3) 0.5082(4) 0.7861(3) 0.0406(16) Uani 1.000000 .
 C32 C 0.51712(3) 0.63851(3) 0.72846(2) 0.01965(9) Uani 1.000000 .
 H32 H 0.4648(4) 0.6597(4) 0.7476(3) 0.0410(17) Uani 1.000000 .
 C33 C 0.54534(3) 0.69706(3) 0.68280(2) 0.01595(8) Uani 1.000000 .
 H33 H 0.5147(3) 0.7629(4) 0.6683(3) 0.0375(16) Uani 1.000000 .
 C34 C 0.62738(2) 0.85072(3) 0.62289(2) 0.01212(7) Uani 1.000000 .
 C35 C 0.67372(3) 0.88954(3) 0.68762(2) 0.01808(8) Uani 1.000000 .
 H35 H 0.7239(4) 0.8495(4) 0.7215(3) 0.0415(17) Uani 1.000000 .
 C36 C 0.65810(3) 0.97750(3) 0.71125(2) 0.02110(9) Uani 1.000000 .
 H36 H 0.6953(4) 1.0046(4) 0.7617(3) 0.0449(17) Uani 1.000000 .
 C37 C 0.59553(3) 1.03227(3) 0.66960(2) 0.01905(9) Uani 1.000000 .
 H37 H 0.5845(4) 1.1011(4) 0.6867(3) 0.0385(16) Uani 1.000000 .
 C38 C 0.54809(3) 0.99624(3) 0.60555(2) 0.01721(8) Uani 1.000000 .
 H38 H 0.4982(4) 1.0372(4) 0.5725(3) 0.0382(16) Uani 1.000000 .
 C39 C 0.56337(3) 0.90702(3) 0.58374(2) 0.01440(8) Uani 1.000000 .
 H39 H 0.5233(3) 0.8808(4) 0.5347(3) 0.0300(14) Uani 1.000000 .
 C40 C 0.58886(2) 0.72073(3) 0.51761(2) 0.01131(7) Uani 1.000000 .
 C41 C 0.58911(3) 0.78201(3) 0.46080(2) 0.01380(8) Uani 1.000000 .
 H41 H 0.6232(3) 0.8469(4) 0.4722(3) 0.0309(14) Uani 1.000000 .
 C42 C 0.54690(3) 0.76356(3) 0.39013(2) 0.01568(8) Uani 1.000000 .
 H42 H 0.5481(4) 0.8142(4) 0.3486(3) 0.0346(15) Uani 1.000000 .
 C43 C 0.50348(3) 0.68062(3) 0.37260(2) 0.01598(8) Uani 1.000000 .
 H43 H 0.4710(4) 0.6657(4) 0.3175(3) 0.0345(15) Uani 1.000000 .
 C44 C 0.50308(3) 0.61761(3) 0.42689(2) 0.01466(8) Uani 1.000000 .
 H44 H 0.4702(3) 0.5526(4) 0.4141(3) 0.0319(15) Uani 1.000000 .
 C45 C 0.54428(2) 0.63832(3) 0.49779(2) 0.01262(7) Uani 1.000000 .
 H45 H 0.5413(3) 0.5888(4) 0.5384(3) 0.0277(14) Uani 1.000000 .
 C46 C 0.74031(2) 0.72423(3) 0.60485(2) 0.01260(8) Uani 1.000000 .
 C47 C 0.80050(3) 0.71931(3) 0.67084(2) 0.01703(8) Uani 1.000000 .
 H47 H 0.7818(3) 0.7243(4) 0.7196(3) 0.0330(15) Uani 1.000000 .
 C48 C 0.88350(3) 0.70665(3) 0.67601(3) 0.02099(9) Uani 1.000000 .
 H48 H 0.9275(3) 0.7036(4) 0.7280(3) 0.0383(17) Uani 1.000000 .
 C49 C 0.91059(3) 0.69587(3) 0.61442(2) 0.02090(9) Uani 1.000000 .
 H49 H 0.9750(3) 0.6834(4) 0.6181(3) 0.0421(17) Uani 1.000000 .
 C50 C 0.85290(3) 0.69812(3) 0.54832(2) 0.01870(9) Uani 1.000000 .
 H50 H 0.8717(3) 0.6880(4) 0.4990(3) 0.0374(16) Uani 1.000000 .
 C51 C 0.77008(3) 0.71212(3) 0.54419(2) 0.01505(8) Uani 1.000000 .
 H51 H 0.7271(3) 0.7137(4) 0.4915(3) 0.0305(15) Uani 1.000000 .

loop_
  _atom_site_aniso_label
  _atom_site_aniso_U_11
  _atom_site_aniso_U_22
  _atom_site_aniso_U_33
  _atom_site_aniso_U_12
  _atom_site_aniso_U_13
  _atom_site_aniso_U_23
 Ni1 0.01151(3) 0.00947(2) 0.00799(2) 0.000987(19) 0.003595(18) -0.000449(17)
 H1 0.048(4) 0.031(4) 0.033(4) -0.006(3) 0.021(3) -0.011(3)
 P1 0.01047(5) 0.01052(5) 0.00914(4) 0.00120(4) 0.00265(4) -0.00156(3)
 P2 0.01040(5) 0.01141(5) 0.00814(4) 0.00099(4) 0.00307(4) -0.00115(3)
 N1 0.01691(16) 0.01129(15) 0.00995(15) 0.00152(13) 0.00386(13) 0.00115(12)
 C1 0.0233(2) 0.01155(18) 0.01222(18) 0.00363(16) 0.00377(16) 0.00118(15)
 C2 0.0388(3) 0.0122(2) 0.0172(2) 0.00476(19) 0.00585(19) 0.00295(17)
 H2 0.071(5) 0.019(4) 0.039(4) 0.009(3) 0.019(4) 0.000(3)
 C3 0.0403(3) 0.0146(2) 0.0166(2) 0.00111(19) 0.00654(19) 0.00569(17)
 H3 0.082(5) 0.024(4) 0.035(4) -0.001(4) 0.020(4) 0.009(3)
 C4 0.0304(2) 0.0168(2) 0.0136(2) -0.00071(18) 0.00695(18) 0.00431(16)
 H4 0.055(4) 0.036(4) 0.020(3) 0.008(3) 0.013(3) 0.005(3)
 C5 0.0182(2) 0.01342(19) 0.01057(17) -0.00003(16) 0.00460(15) 0.00163(14)
 C6 0.0191(2) 0.01417(19) 0.01290(18) 0.00606(16) 0.00270(15) -0.00132(15)
 C7 0.0442(3) 0.0152(2) 0.0204(2) 0.0111(2) 0.0061(2) -0.00296(19)
 H7A 0.074(5) 0.039(4) 0.030(4) 0.013(4) 0.016(4) -0.006(3)
 H7B 0.059(5) 0.040(5) 0.055(5) 0.002(4) 0.014(4) -0.015(4)
 H7C 0.085(6) 0.031(4) 0.056(5) 0.035(4) 0.013(4) 0.008(4)
 C8 0.0152(2) 0.0402(3) 0.0166(2) 0.0099(2) 0.00053(18) -0.0052(2)
 H8A 0.022(4) 0.053(5) 0.041(4) -0.004(3) 0.009(3) -0.019(3)
 H8B 0.031(4) 0.077(5) 0.025(4) 0.006(4) 0.006(3) -0.009(3)
 H8C 0.041(4) 0.080(5) 0.035(4) 0.030(4) -0.010(3) -0.000(4)
 C9 0.0155(2) 0.01594(19) 0.00979(17) 0.00054(16) 0.00505(15) 0.00044(14)
 C10 0.0151(2) 0.0227(2) 0.0185(2) -0.00193(19) 0.00743(17) 0.00052(18)
 H10A 0.029(4) 0.047(4) 0.021(3) -0.003(3) 0.003(3) -0.002(3)
 H10B 0.031(4) 0.041(4) 0.048(4) 0.007(3) 0.020(3) -0.007(3)
 H10C 0.036(4) 0.038(4) 0.055(4) -0.011(3) 0.017(3) 0.008(3)
 C11 0.0260(3) 0.0239(2) 0.0103(2) 0.0012(2) 0.00777(19) -0.00043(17)
 H11A 0.056(5) 0.035(4) 0.025(4) 0.009(3) 0.014(3) -0.003(3)
 H11B 0.038(4) 0.057(5) 0.026(4) 0.004(3) 0.007(3) -0.006(3)
 H11C 0.061(5) 0.047(4) 0.027(4) -0.010(4) 0.021(3) -0.000(3)
 C12 0.01167(19) 0.0231(2) 0.0179(2) -0.00148(17) 0.00317(16) -0.00702(16)
 C13 0.0229(3) 0.0350(3) 0.0264(3) -0.0144(2) 0.0120(2) -0.0093(2)
 H13A 0.045(4) 0.056(5) 0.035(4) -0.020(4) 0.018(3) -0.013(4)
 H13B 0.057(5) 0.054(5) 0.066(5) 0.000(4) 0.034(4) 0.007(4)
 H13C 0.033(4) 0.083(6) 0.056(5) -0.023(4) 0.023(4) -0.014(4)
 C14 0.0148(2) 0.0402(3) 0.0256(3) 0.0094(2) -0.0001(2) -0.0102(2)
 H14A 0.044(4) 0.046(4) 0.051(5) 0.024(3) 0.017(4) 0.011(4)
 H14B 0.034(4) 0.058(5) 0.047(4) 0.017(3) -0.003(3) -0.022(4)
 H14C 0.013(4) 0.089(6) 0.068(5) 0.007(4) -0.001(3) -0.019(4)
 C15 0.0189(2) 0.0309(3) 0.0230(2) -0.0054(2) 0.0034(2) -0.0136(2)
 H15A 0.051(5) 0.037(4) 0.051(4) 0.012(4) 0.008(4) -0.017(3)
 H15B 0.052(5) 0.046(4) 0.027(4) -0.008(3) 0.007(3) -0.010(3)
 H15C 0.030(4) 0.072(5) 0.052(4) -0.014(4) 0.009(3) -0.035(4)
 C16 0.0197(2) 0.0174(2) 0.01219(18) -0.00032(17) 0.00787(16) -0.00232(15)
 C17 0.0391(3) 0.0246(3) 0.0149(2) 0.0082(2) 0.0098(2) 0.00467(19)
 H17A 0.070(5) 0.030(4) 0.029(4) 0.024(4) 0.018(3) 0.005(3)
 H17B 0.047(4) 0.051(5) 0.031(4) 0.008(4) -0.001(3) 0.008(3)
 H17C 0.079(6) 0.063(5) 0.028(4) 0.007(4) 0.024(4) 0.020(4)
 C18 0.0317(3) 0.0269(3) 0.0231(2) -0.0131(2) 0.0180(2) -0.0087(2)
 H18A 0.038(4) 0.066(5) 0.059(5) -0.011(4) 0.002(4) -0.001(4)
 H18B 0.056(5) 0.029(4) 0.062(5) -0.019(3) 0.035(4) -0.020(4)
 H18C 0.069(5) 0.069(5) 0.044(4) -0.026(4) 0.030(4) -0.001(4)
 C19 0.0192(2) 0.0247(2) 0.0168(2) 0.0004(2) 0.00803(19) -0.00820(19)
 H19A 0.024(3) 0.040(4) 0.036(4) -0.005(3) 0.005(3) -0.023(3)
 H19B 0.036(4) 0.049(4) 0.034(4) 0.022(3) -0.001(3) -0.012(3)
 H19C 0.056(5) 0.045(4) 0.038(4) -0.002(4) 0.030(4) -0.010(3)
 C20 0.01568(19) 0.01341(19) 0.01221(18) 0.00360(15) 0.00327(15) -0.00196(14)
 C21 0.0158(2) 0.0194(2) 0.0155(2) 0.00452(19) 0.00059(17) -0.00089(17)
 H21A 0.030(4) 0.046(4) 0.036(4) -0.007(3) 0.001(3) 0.012(3)
 H21B 0.034(4) 0.059(5) 0.025(4) 0.006(3) 0.000(3) -0.014(3)
 H21C 0.036(4) 0.034(4) 0.041(4) 0.019(3) -0.002(3) 0.002(3)
 C22 0.0220(2) 0.0230(2) 0.0158(2) 0.0081(2) 0.0056(2) -0.00502(18)
 H22A 0.035(4) 0.063(5) 0.025(4) 0.012(3) -0.000(3) -0.014(3)
 H22B 0.042(4) 0.044(4) 0.030(4) 0.010(3) 0.016(3) -0.005(3)
 H22C 0.056(4) 0.039(4) 0.036(4) 0.027(4) 0.012(3) -0.005(3)
 C23 0.0245(2) 0.0129(2) 0.0188(2) -0.00022(19) 0.00342(19) -0.00034(17)
 H23A 0.053(4) 0.036(4) 0.027(4) -0.002(3) 0.019(3) -0.004(3)
 H23B 0.042(4) 0.032(4) 0.029(3) -0.012(3) 0.004(3) 0.000(3)
 H23C 0.052(4) 0.022(4) 0.046(4) 0.007(3) 0.006(3) 0.012(3)
 C24 0.01130(19) 0.0195(2) 0.01472(19) 0.00012(16) 0.00224(15) -0.00338(16)
 C25 0.0155(2) 0.0306(3) 0.0253(2) -0.0043(2) 0.0089(2) -0.0019(2)
 H25A 0.048(5) 0.048(5) 0.058(5) 0.005(4) 0.025(4) 0.023(4)
 H25B 0.047(5) 0.073(5) 0.036(4) -0.022(4) 0.027(3) -0.026(4)
 H25C 0.018(4) 0.085(6) 0.060(5) -0.006(4) 0.004(3) -0.000(4)
 C26 0.0183(2) 0.0261(3) 0.0181(2) -0.0006(2) 0.00003(19) -0.00831(19)
 H26A 0.050(4) 0.059(5) 0.031(4) -0.004(4) 0.013(3) -0.009(3)
 H26B 0.058(5) 0.028(4) 0.035(4) 0.004(3) 0.001(3) -0.004(3)
 H26C 0.028(4) 0.063(5) 0.050(4) 0.000(4) -0.004(3) -0.024(4)
 C27 0.0151(2) 0.0253(2) 0.0202(2) 0.00595(19) 0.00016(19) -0.00183(19)
 H27A 0.046(4) 0.036(4) 0.041(4) 0.014(3) 0.007(3) -0.009(3)
 H27B 0.039(4) 0.039(4) 0.046(4) 0.012(3) 0.009(3) 0.014(3)
 H27C 0.023(4) 0.051(5) 0.052(4) 0.003(3) -0.010(3) -0.004(4)
 B1 0.0104(2) 0.0124(2) 0.01071(19) 0.00046(17) 0.00343(16) 0.00074(16)
 C28 0.01087(18) 0.01394(18) 0.01001(17) -0.00028(15) 0.00311(14) 0.00024(14)
 C29 0.0157(2) 0.01338(19) 0.01232(18) 0.00047(16) 0.00522(15) 0.00086(14)
 H29 0.035(4) 0.022(3) 0.033(4) 0.007(3) 0.015(3) 0.002(3)
 C30 0.0183(2) 0.0164(2) 0.01519(19) -0.00293(17) 0.00375(16) 0.00365(16)
 H30 0.036(4) 0.028(4) 0.042(4) 0.002(3) 0.011(3) 0.008(3)
 C31 0.0156(2) 0.0267(2) 0.0162(2) -0.00548(18) 0.00419(16) 0.00661(17)
 H31 0.038(4) 0.047(4) 0.036(4) -0.008(3) 0.008(3) 0.022(3)
 C32 0.0131(2) 0.0297(2) 0.0180(2) -0.00121(18) 0.00742(17) 0.00410(17)
 H32 0.032(4) 0.059(5) 0.038(4) 0.005(3) 0.022(3) 0.011(3)
 C33 0.0124(2) 0.0204(2) 0.01658(19) 0.00117(17) 0.00662(16) 0.00234(16)
 H33 0.034(4) 0.034(4) 0.051(4) 0.010(3) 0.021(3) 0.011(3)
 C34 0.01178(18) 0.01263(18) 0.01186(17) -0.00031(15) 0.00298(14) -0.00026(14)
 C35 0.0171(2) 0.0180(2) 0.0164(2) 0.00076(18) -0.00034(17) -0.00400(17)
 H35 0.043(4) 0.038(4) 0.032(4) 0.016(3) -0.011(3) -0.005(3)
 C36 0.0203(2) 0.0212(2) 0.0201(2) -0.00219(18) 0.00236(18) -0.00876(18)
 H36 0.047(4) 0.042(4) 0.037(4) 0.004(3) -0.005(3) -0.022(3)
 C37 0.0210(2) 0.0153(2) 0.0226(2) -0.00104(18) 0.00874(18) -0.00578(17)
 H37 0.046(4) 0.027(4) 0.041(4) -0.000(3) 0.010(3) -0.010(3)
 C38 0.0195(2) 0.0151(2) 0.0183(2) 0.00419(17) 0.00717(17) -0.00010(16)
 H38 0.045(4) 0.035(4) 0.031(4) 0.020(3) 0.003(3) -0.001(3)
 C39 0.0151(2) 0.01471(19) 0.01288(19) 0.00246(16) 0.00284(16) -0.00150(15)
 H39 0.029(3) 0.029(4) 0.028(3) 0.014(3) -0.001(3) -0.005(3)
 C40 0.01117(18) 0.01196(18) 0.01127(17) 0.00055(14) 0.00378(14) 0.00020(14)
 C41 0.0178(2) 0.01254(19) 0.01177(18) -0.00085(16) 0.00516(16) 0.00025(15)
 H41 0.043(4) 0.028(4) 0.022(3) -0.004(3) 0.010(3) -0.000(3)
 C42 0.0220(2) 0.01502(19) 0.01086(18) 0.00104(17) 0.00575(16) 0.00078(15)
 H42 0.053(4) 0.033(4) 0.017(3) -0.006(3) 0.007(3) 0.004(3)
 C43 0.0187(2) 0.0178(2) 0.01111(19) 0.00026(17) 0.00332(16) -0.00181(16)
 H43 0.050(4) 0.033(4) 0.019(3) -0.010(3) 0.008(3) -0.003(3)
 C44 0.01482(19) 0.0146(2) 0.01435(19) -0.00165(16) 0.00341(15) -0.00184(15)
 H44 0.041(4) 0.025(3) 0.030(4) -0.010(3) 0.009(3) 0.001(3)
 C45 0.01308(19) 0.01240(18) 0.01244(18) -0.00004(15) 0.00347(15) 0.00100(15)
 H45 0.033(4) 0.027(3) 0.018(3) -0.004(3) -0.002(3) -0.000(3)
 C46 0.01130(19) 0.01323(18) 0.01383(18) 0.00020(15) 0.00428(15) 0.00118(14)
 C47 0.0122(2) 0.0239(2) 0.0152(2) 0.00096(16) 0.00390(16) 0.00379(16)
 H47 0.027(4) 0.052(4) 0.018(3) 0.008(3) 0.003(3) 0.010(3)
 C48 0.0122(2) 0.0287(2) 0.0214(2) 0.00123(18) 0.00329(18) 0.00479(19)
 H48 0.020(3) 0.063(5) 0.027(4) -0.002(3) -0.002(3) 0.005(3)
 C49 0.0116(2) 0.0250(2) 0.0273(2) 0.00097(18) 0.00733(18) 0.00093(18)
 H49 0.016(3) 0.064(5) 0.048(4) 0.004(3) 0.013(3) -0.001(3)
 C50 0.0146(2) 0.0211(2) 0.0230(2) -0.00009(17) 0.00947(18) -0.00305(17)
 H50 0.029(4) 0.057(5) 0.033(4) 0.001(3) 0.020(3) -0.010(3)
 C51 0.0130(2) 0.01711(19) 0.0164(2) 0.00013(16) 0.00645(17) -0.00233(16)
 H51 0.020(3) 0.043(4) 0.027(3) 0.002(3) 0.004(3) -0.003(3)

loop_
  _geom_bond_atom_site_label_1
  _geom_bond_atom_site_label_2
  _geom_bond_distance
  _geom_bond_site_symmetry_2
  _geom_bond_publ_flag
 Ni1 H1 1.458(5) . ?
 Ni1 P1 2.15644(10) . ?
 Ni1 P2 2.15829(10) . ?
 Ni1 N1 1.9217(3) . ?
 P1 C6 1.8991(4) . ?
 P1 C12 1.8956(4) . ?
 P1 C16 1.8860(4) . ?
 P2 C9 1.8999(4) . ?
 P2 C20 1.8833(4) . ?
 P2 C24 1.8971(4) . ?
 N1 C1 1.3598(5) . ?
 N1 C5 1.3587(5) . ?
 C1 C2 1.3909(6) . ?
 C1 C6 1.5317(5) . ?
 C2 H2 1.079(5) . ?
 C2 C3 1.3936(6) . ?
 C3 H3 1.095(6) . ?
 C3 C4 1.3898(6) . ?
 C4 H4 1.085(5) . ?
 C4 C5 1.3933(5) . ?
 C5 C9 1.5304(5) . ?
 C6 C7 1.5389(6) . ?
 C6 C8 1.5485(6) . ?
 C7 H7A 1.089(6) . ?
 C7 H7B 1.082(7) . ?
 C7 H7C 1.080(6) . ?
 C8 H8A 1.091(6) . ?
 C8 H8B 1.080(6) . ?
 C8 H8C 1.096(6) . ?
 C9 C10 1.5568(6) . ?
 C9 C11 1.5419(6) . ?
 C10 H10A 1.093(5) . ?
 C10 H10B 1.084(6) . ?
 C10 H10C 1.077(6) . ?
 C11 H11A 1.078(6) . ?
 C11 H11B 1.080(6) . ?
 C11 H11C 1.086(6) . ?
 C12 C13 1.5444(6) . ?
 C12 C14 1.5414(7) . ?
 C12 C15 1.5403(6) . ?
 C13 H13A 1.080(6) . ?
 C13 H13B 1.103(7) . ?
 C13 H13C 1.083(6) . ?
 C14 H14A 1.069(6) . ?
 C14 H14B 1.090(6) . ?
 C14 H14C 1.083(6) . ?
 C15 H15A 1.088(6) . ?
 C15 H15B 1.090(6) . ?
 C15 H15C 1.080(6) . ?
 C16 C17 1.5384(6) . ?
 C16 C18 1.5442(6) . ?
 C16 C19 1.5353(6) . ?
 C17 H17A 1.098(6) . ?
 C17 H17B 1.086(7) . ?
 C17 H17C 1.078(6) . ?
 C18 H18A 1.078(7) . ?
 C18 H18B 1.095(6) . ?
 C18 H18C 1.072(6) . ?
 C19 H19A 1.082(6) . ?
 C19 H19B 1.086(6) . ?
 C19 H19C 1.083(6) . ?
 C20 C21 1.5437(6) . ?
 C20 C22 1.5353(6) . ?
 C20 C23 1.5406(6) . ?
 C21 H21A 1.088(6) . ?
 C21 H21B 1.087(5) . ?
 C21 H21C 1.083(6) . ?
 C22 H22A 1.085(6) . ?
 C22 H22B 1.070(6) . ?
 C22 H22C 1.089(6) . ?
 C23 H23A 1.096(5) . ?
 C23 H23B 1.080(6) . ?
 C23 H23C 1.088(6) . ?
 C24 C25 1.5445(6) . ?
 C24 C26 1.5389(6) . ?
 C24 C27 1.5435(6) . ?
 C25 H25A 1.077(6) . ?
 C25 H25B 1.086(6) . ?
 C25 H25C 1.077(6) . ?
 C26 H26A 1.070(6) . ?
 C26 H26B 1.084(6) . ?
 C26 H26C 1.093(6) . ?
 C27 H27A 1.084(6) . ?
 C27 H27B 1.081(6) . ?
 C27 H27C 1.089(6) . ?
 B1 C28 1.6480(5) . ?
 B1 C34 1.6561(6) . ?
 B1 C40 1.6458(6) . ?
 B1 C46 1.6580(6) . ?
 C28 C29 1.4043(6) . ?
 C28 C33 1.4077(5) . ?
 C29 H29 1.075(5) . ?
 C29 C30 1.3972(5) . ?
 C30 H30 1.090(6) . ?
 C30 C31 1.3923(6) . ?
 C31 H31 1.087(5) . ?
 C31 C32 1.3949(6) . ?
 C32 H32 1.091(5) . ?
 C32 C33 1.3960(6) . ?
 C33 H33 1.082(6) . ?
 C34 C35 1.4096(6) . ?
 C34 C39 1.4062(6) . ?
 C35 H35 1.092(5) . ?
 C35 C36 1.3966(6) . ?
 C36 H36 1.088(5) . ?
 C36 C37 1.3957(6) . ?
 C37 H37 1.078(5) . ?
 C37 C38 1.3907(6) . ?
 C38 H38 1.090(5) . ?
 C38 C39 1.3986(6) . ?
 C39 H39 1.081(5) . ?
 C40 C41 1.4132(5) . ?
 C40 C45 1.4055(5) . ?
 C41 H41 1.090(5) . ?
 C41 C42 1.3949(6) . ?
 C42 H42 1.090(5) . ?
 C42 C43 1.3976(6) . ?
 C43 H43 1.087(5) . ?
 C43 C44 1.3920(6) . ?
 C44 H44 1.084(5) . ?
 C44 C45 1.4010(6) . ?
 C45 H45 1.074(5) . ?
 C46 C47 1.4129(6) . ?
 C46 C51 1.4084(5) . ?
 C47 H47 1.077(5) . ?
 C47 C48 1.3954(6) . ?
 C48 H48 1.086(5) . ?
 C48 C49 1.3971(6) . ?
 C49 H49 1.090(5) . ?
 C49 C50 1.3932(6) . ?
 C50 H50 1.096(5) . ?
 C50 C51 1.3989(6) . ?
 C51 H51 1.088(5) . ?

loop_
  _geom_angle_atom_site_label_1
  _geom_angle_atom_site_label_2
  _geom_angle_atom_site_label_3
  _geom_angle
  _geom_angle_site_symmetry_1
  _geom_angle_site_symmetry_3
  _geom_angle_publ_flag
 P1 Ni1 H1 93.5(2) . . ?
 P2 Ni1 H1 92.1(2) . . ?
 P2 Ni1 P1 174.338(4) . . ?
 N1 Ni1 H1 179.4(2) . . ?
 N1 Ni1 P1 87.065(10) . . ?
 N1 Ni1 P2 87.371(10) . . ?
 C6 P1 Ni1 96.663(12) . . ?
 C12 P1 Ni1 110.679(13) . . ?
 C12 P1 C6 107.887(19) . . ?
 C16 P1 Ni1 118.375(13) . . ?
 C16 P1 C6 110.358(18) . . ?
 C16 P1 C12 111.543(18) . . ?
 C9 P2 Ni1 96.455(12) . . ?
 C20 P2 Ni1 118.177(12) . . ?
 C20 P2 C9 111.105(17) . . ?
 C24 P2 Ni1 110.676(12) . . ?
 C24 P2 C9 108.347(18) . . ?
 C24 P2 C20 110.928(18) . . ?
 C1 N1 Ni1 119.94(3) . . ?
 C5 N1 Ni1 119.59(3) . . ?
 C5 N1 C1 120.44(3) . . ?
 C2 C1 N1 120.62(4) . . ?
 C6 C1 N1 117.10(3) . . ?
 C6 C1 C2 122.19(4) . . ?
 H2 C2 C1 120.1(3) . . ?
 C3 C2 C1 119.44(4) . . ?
 C3 C2 H2 120.5(3) . . ?
 H3 C3 C2 119.3(3) . . ?
 C4 C3 C2 119.43(4) . . ?
 C4 C3 H3 121.3(3) . . ?
 H4 C4 C3 120.0(3) . . ?
 C5 C4 C3 119.32(4) . . ?
 C5 C4 H4 120.7(3) . . ?
 C4 C5 N1 120.74(4) . . ?
 C9 C5 N1 117.49(3) . . ?
 C9 C5 C4 121.53(3) . . ?
 C1 C6 P1 104.69(3) . . ?
 C7 C6 P1 116.38(3) . . ?
 C7 C6 C1 112.33(4) . . ?
 C8 C6 P1 109.82(3) . . ?
 C8 C6 C1 105.55(3) . . ?
 C8 C6 C7 107.55(4) . . ?
 H7A C7 C6 110.5(3) . . ?
 H7B C7 C6 112.5(3) . . ?
 H7B C7 H7A 107.8(5) . . ?
 H7C C7 C6 109.7(4) . . ?
 H7C C7 H7A 107.8(5) . . ?
 H7C C7 H7B 108.5(5) . . ?
 H8A C8 C6 111.1(3) . . ?
 H8B C8 C6 111.4(3) . . ?
 H8B C8 H8A 109.2(5) . . ?
 H8C C8 C6 107.7(4) . . ?
 H8C C8 H8A 109.3(5) . . ?
 H8C C8 H8B 108.0(5) . . ?
 C5 C9 P2 105.13(2) . . ?
 C10 C9 P2 109.43(3) . . ?
 C10 C9 C5 104.62(3) . . ?
 C11 C9 P2 116.85(3) . . ?
 C11 C9 C5 112.31(3) . . ?
 C11 C9 C10 107.82(3) . . ?
 H10A C10 C9 111.8(3) . . ?
 H10B C10 C9 111.3(3) . . ?
 H10B C10 H10A 109.2(4) . . ?
 H10C C10 C9 107.2(3) . . ?
 H10C C10 H10A 108.1(4) . . ?
 H10C C10 H10B 109.2(4) . . ?
 H11A C11 C9 110.2(3) . . ?
 H11B C11 C9 113.7(3) . . ?
 H11B C11 H11A 107.5(5) . . ?
 H11C C11 C9 109.8(3) . . ?
 H11C C11 H11A 107.7(4) . . ?
 H11C C11 H11B 107.8(5) . . ?
 C13 C12 P1 109.48(3) . . ?
 C14 C12 P1 107.50(3) . . ?
 C14 C12 C13 105.83(4) . . ?
 C15 C12 P1 115.58(3) . . ?
 C15 C12 C13 108.26(4) . . ?
 C15 C12 C14 109.78(4) . . ?
 H13A C13 C12 111.4(3) . . ?
 H13B C13 C12 112.3(3) . . ?
 H13B C13 H13A 109.1(5) . . ?
 H13C C13 C12 106.7(3) . . ?
 H13C C13 H13A 107.7(4) . . ?
 H13C C13 H13B 109.4(5) . . ?
 H14A C14 C12 113.5(3) . . ?
 H14B C14 C12 110.9(3) . . ?
 H14B C14 H14A 106.8(5) . . ?
 H14C C14 C12 108.4(4) . . ?
 H14C C14 H14A 108.7(5) . . ?
 H14C C14 H14B 108.5(5) . . ?
 H15A C15 C12 112.5(3) . . ?
 H15B C15 C12 112.2(3) . . ?
 H15B C15 H15A 108.4(5) . . ?
 H15C C15 C12 108.3(3) . . ?
 H15C C15 H15A 107.6(5) . . ?
 H15C C15 H15B 107.6(5) . . ?
 C17 C16 P1 108.51(3) . . ?
 C18 C16 P1 108.26(3) . . ?
 C18 C16 C17 106.06(4) . . ?
 C19 C16 P1 115.07(3) . . ?
 C19 C16 C17 109.07(4) . . ?
 C19 C16 C18 109.49(4) . . ?
 H17A C17 C16 110.4(3) . . ?
 H17B C17 C16 112.5(3) . . ?
 H17B C17 H17A 108.9(5) . . ?
 H17C C17 C16 107.7(4) . . ?
 H17C C17 H17A 109.0(5) . . ?
 H17C C17 H17B 108.1(5) . . ?
 H18A C18 C16 113.1(4) . . ?
 H18B C18 C16 110.6(3) . . ?
 H18B C18 H18A 108.7(5) . . ?
 H18C C18 C16 107.9(4) . . ?
 H18C C18 H18A 107.5(5) . . ?
 H18C C18 H18B 108.9(5) . . ?
 H19A C19 C16 112.9(3) . . ?
 H19B C19 C16 112.5(3) . . ?
 H19B C19 H19A 107.5(4) . . ?
 H19C C19 C16 108.4(3) . . ?
 H19C C19 H19A 108.7(4) . . ?
 H19C C19 H19B 106.5(5) . . ?
 C21 C20 P2 109.17(3) . . ?
 C22 C20 P2 114.60(3) . . ?
 C22 C20 C21 109.16(3) . . ?
 C23 C20 P2 108.42(3) . . ?
 C23 C20 C21 106.46(3) . . ?
 C23 C20 C22 108.72(4) . . ?
 H21A C21 C20 113.0(3) . . ?
 H21B C21 C20 111.2(3) . . ?
 H21B C21 H21A 108.4(5) . . ?
 H21C C21 C20 108.3(3) . . ?
 H21C C21 H21A 107.4(4) . . ?
 H21C C21 H21B 108.4(4) . . ?
 H22A C22 C20 112.6(3) . . ?
 H22B C22 C20 111.6(3) . . ?
 H22B C22 H22A 108.1(4) . . ?
 H22C C22 C20 107.8(3) . . ?
 H22C C22 H22A 108.3(5) . . ?
 H22C C22 H22B 108.2(4) . . ?
 H23A C23 C20 111.3(3) . . ?
 H23B C23 C20 112.7(3) . . ?
 H23B C23 H23A 109.2(4) . . ?
 H23C C23 C20 106.9(3) . . ?
 H23C C23 H23A 108.8(4) . . ?
 H23C C23 H23B 107.8(4) . . ?
 C25 C24 P2 108.28(3) . . ?
 C26 C24 P2 115.25(3) . . ?
 C26 C24 C25 109.45(4) . . ?
 C27 C24 P2 109.01(3) . . ?
 C27 C24 C25 105.94(4) . . ?
 C27 C24 C26 108.51(4) . . ?
 H25A C25 C24 113.6(3) . . ?
 H25B C25 C24 109.9(3) . . ?
 H25B C25 H25A 108.6(5) . . ?
 H25C C25 C24 107.5(3) . . ?
 H25C C25 H25A 108.4(5) . . ?
 H25C C25 H25B 108.8(5) . . ?
 H26A C26 C24 112.8(3) . . ?
 H26B C26 C24 113.1(3) . . ?
 H26B C26 H26A 108.6(5) . . ?
 H26C C26 C24 107.5(3) . . ?
 H26C C26 H26A 108.1(5) . . ?
 H26C C26 H26B 106.4(5) . . ?
 H27A C27 C24 111.4(3) . . ?
 H27B C27 C24 113.4(3) . . ?
 H27B C27 H27A 109.3(5) . . ?
 H27C C27 C24 107.3(3) . . ?
 H27C C27 H27A 107.4(5) . . ?
 H27C C27 H27B 107.7(5) . . ?
 C34 B1 C28 106.72(3) . . ?
 C40 B1 C28 109.93(3) . . ?
 C40 B1 C34 111.00(3) . . ?
 C46 B1 C28 109.99(3) . . ?
 C46 B1 C34 110.99(3) . . ?
 C46 B1 C40 108.23(3) . . ?
 C29 C28 B1 122.93(3) . . ?
 C33 C28 B1 121.52(3) . . ?
 C33 C28 C29 115.49(4) . . ?
 H29 C29 C28 118.8(3) . . ?
 C30 C29 C28 122.96(4) . . ?
 C30 C29 H29 118.3(3) . . ?
 H30 C30 C29 120.3(3) . . ?
 C31 C30 C29 119.83(4) . . ?
 C31 C30 H30 119.9(3) . . ?
 H31 C31 C30 119.9(3) . . ?
 C32 C31 C30 119.01(4) . . ?
 C32 C31 H31 121.1(3) . . ?
 H32 C32 C31 120.3(3) . . ?
 C33 C32 C31 120.19(4) . . ?
 C33 C32 H32 119.5(3) . . ?
 C32 C33 C28 122.51(4) . . ?
 H33 C33 C28 119.2(3) . . ?
 H33 C33 C32 118.2(3) . . ?
 C35 C34 B1 121.59(3) . . ?
 C39 C34 B1 123.19(3) . . ?
 C39 C34 C35 114.95(4) . . ?
 H35 C35 C34 119.3(3) . . ?
 C36 C35 C34 122.91(4) . . ?
 C36 C35 H35 117.8(3) . . ?
 H36 C36 C35 120.4(3) . . ?
 C37 C36 C35 120.24(4) . . ?
 C37 C36 H36 119.4(3) . . ?
 H37 C37 C36 120.6(3) . . ?
 C38 C37 C36 118.59(4) . . ?
 C38 C37 H37 120.9(3) . . ?
 H38 C38 C37 120.0(3) . . ?
 C39 C38 C37 120.26(4) . . ?
 C39 C38 H38 119.7(3) . . ?
 C38 C39 C34 123.00(4) . . ?
 H39 C39 C34 119.3(3) . . ?
 H39 C39 C38 117.7(3) . . ?
 C41 C40 B1 121.45(3) . . ?
 C45 C40 B1 123.20(3) . . ?
 C45 C40 C41 115.23(4) . . ?
 H41 C41 C40 119.2(3) . . ?
 C42 C41 C40 122.80(4) . . ?
 C42 C41 H41 118.0(3) . . ?
 H42 C42 C41 119.6(3) . . ?
 C43 C42 C41 120.19(4) . . ?
 C43 C42 H42 120.2(3) . . ?
 H43 C43 C42 120.4(3) . . ?
 C44 C43 C42 118.73(4) . . ?
 C44 C43 H43 120.8(3) . . ?
 H44 C44 C43 119.6(3) . . ?
 C45 C44 C43 120.25(4) . . ?
 C45 C44 H44 120.1(3) . . ?
 C44 C45 C40 122.78(4) . . ?
 H45 C45 C40 119.1(3) . . ?
 H45 C45 C44 118.1(3) . . ?
 C47 C46 B1 122.22(3) . . ?
 C51 C46 B1 123.00(4) . . ?
 C51 C46 C47 114.78(4) . . ?
 H47 C47 C46 118.9(3) . . ?
 C48 C47 C46 123.02(4) . . ?
 C48 C47 H47 118.1(3) . . ?
 H48 C48 C47 120.3(3) . . ?
 C49 C48 C47 120.34(4) . . ?
 C49 C48 H48 119.3(3) . . ?
 H49 C49 C48 120.7(3) . . ?
 C50 C49 C48 118.42(4) . . ?
 C50 C49 H49 120.8(3) . . ?
 H50 C50 C49 120.4(3) . . ?
 C51 C50 C49 120.40(4) . . ?
 C51 C50 H50 119.2(3) . . ?
 C50 C51 C46 123.01(4) . . ?
 H51 C51 C46 119.0(3) . . ?
 H51 C51 C50 118.0(3) . . ?

loop_
  _geom_torsion_atom_site_label_1
  _geom_torsion_atom_site_label_2
  _geom_torsion_atom_site_label_3
  _geom_torsion_atom_site_label_4
  _geom_torsion
  _geom_torsion_site_symmetry_1
  _geom_torsion_site_symmetry_2
  _geom_torsion_site_symmetry_3
  _geom_torsion_site_symmetry_4
  _geom_torsion_publ_flag
 Ni1 N1 C1 C2 178.54(3) . . . . ?
 Ni1 N1 C1 C6 -4.81(3) . . . . ?
 Ni1 N1 C5 C4 -177.68(3) . . . . ?
 Ni1 N1 C5 C9 -3.20(3) . . . . ?
 P1 C6 C1 N1 29.95(3) . . . . ?
 P1 C6 C1 C2 -153.46(3) . . . . ?
 P2 C9 C5 N1 28.46(3) . . . . ?
 P2 C9 C5 C4 -157.10(3) . . . . ?
 N1 C1 C2 C3 -0.91(5) . . . . ?
 N1 C1 C6 C7 157.13(4) . . . . ?
 N1 C1 C6 C8 -85.96(4) . . . . ?
 N1 C5 C4 C3 -0.80(5) . . . . ?
 N1 C5 C9 C10 -86.80(4) . . . . ?
 N1 C5 C9 C11 156.53(4) . . . . ?
 C1 C2 C3 C4 0.58(5) . . . . ?
 C2 C3 C4 C5 0.25(6) . . . . ?
 C3 C4 C5 C9 -175.06(4) . . . . ?
 C4 C5 C9 C10 87.64(4) . . . . ?
 C4 C5 C9 C11 -29.03(5) . . . . ?
 B1 C28 C29 C30 -177.52(4) . . . . ?
 B1 C28 C33 C32 177.56(4) . . . . ?
 B1 C34 C35 C36 -174.62(4) . . . . ?
 B1 C34 C39 C38 176.25(4) . . . . ?
 B1 C40 C41 C42 177.49(4) . . . . ?
 B1 C40 C45 C44 -175.89(4) . . . . ?
 B1 C46 C47 C48 -177.93(4) . . . . ?
 B1 C46 C51 C50 178.81(4) . . . . ?
 C28 C29 C30 C31 -0.16(5) . . . . ?
 C28 C33 C32 C31 0.17(5) . . . . ?
 C29 C30 C31 C32 0.58(5) . . . . ?
 C30 C31 C32 C33 -0.59(5) . . . . ?
 C34 C35 C36 C37 -1.50(5) . . . . ?
 C34 C39 C38 C37 -1.98(5) . . . . ?
 C35 C36 C37 C38 1.80(5) . . . . ?
 C36 C37 C38 C39 -0.13(5) . . . . ?
 C40 C41 C42 C43 -1.56(5) . . . . ?
 C40 C45 C44 C43 -1.49(5) . . . . ?
 C41 C42 C43 C44 0.26(5) . . . . ?
 C42 C43 C44 C45 1.21(5) . . . . ?
 C46 C47 C48 C49 -1.58(5) . . . . ?
 C46 C51 C50 C49 -0.20(5) . . . . ?
 C47 C48 C49 C50 0.02(5) . . . . ?
 C48 C49 C50 C51 0.83(5) . . . . ?

loop_
  _refln_index_h
  _refln_index_k
  _refln_index_l
  _refln_F_squared_calc
  _refln_F_squared_meas
  _refln_F_squared_sigma
  _refln_F_squared_weight
  _refln_observed_status
-25 0 3 81.732 45.719 27.410 15.853 o
-25 1 6 499.057 525.454 47.307 5.273 o
-25 2 5 572.300 688.011 52.281 4.319 o
-25 2 6 562.009 684.096 52.387 4.302 o
-25 2 7 7.985 -11.853 25.929 17.822 o
-25 2 12 5.998 4.339 34.713 9.946 o
-25 3 6 2.765 2.857 26.564 16.985 o
-25 3 7 201.073 213.780 32.385 11.277 o
-25 3 9 50.067 40.110 35.030 9.744 o
-25 3 10 3.481 76.093 37.147 8.676 o
-25 3 11 441.573 391.789 48.682 4.996 o
-25 4 6 465.758 467.035 53.127 4.199 o
-25 4 7 469.068 421.316 53.127 4.200 o
-24 0 -2 22.637 81.173 40.533 7.284 o
-24 0 0 56.406 102.763 44.555 6.024 o
-24 0 2 992.552 957.336 48.410 4.970 o
-24 0 4 218.361 243.836 49.318 4.897 o
-24 0 6 191.081 230.233 28.152 14.859 o
-24 0 8 249.802 305.665 51.540 4.481 o
-24 0 14 1963.630 1950.690 106.784 1.039 o
-24 0 16 660.550 636.789 56.726 3.674 o
-24 1 -1 211.995 210.393 44.238 6.080 o
-24 1 0 3025.420 3211.340 117.769 0.851 o
-24 1 1 148.131 167.295 31.845 11.697 o
-24 1 2 494.092 483.694 24.571 18.791 o
-24 1 3 136.472 169.263 22.783 22.647 o
-24 1 4 32.966 35.737 28.169 15.064 o
-24 1 5 64.961 26.501 18.708 33.900 o
-24 1 6 7.894 8.808 14.423 57.472 o
-24 1 7 14.527 13.040 15.676 48.593 o
-24 1 8 40.079 40.320 15.651 48.388 o
-24 1 9 2.023 -10.579 19.652 31.033 o
-24 1 10 324.076 306.925 21.935 23.815 o
-24 1 11 490.916 528.274 39.052 7.684 o
-24 1 12 719.484 689.705 57.467 3.577 o
-24 1 13 11.815 40.110 34.501 10.059 o
-24 1 14 50.110 49.000 32.914 11.031 o
-24 1 15 1.133 4.127 32.173 11.580 o
-24 1 16 179.737 123.188 38.629 7.974 o
-24 2 -1 178.089 253.890 44.873 5.912 o
-24 2 0 425.359 442.116 33.348 10.496 o
-24 2 1 41.953 55.702 22.162 24.247 o
-24 2 2 541.872 536.849 36.056 8.962 o
-24 2 3 913.679 964.178 47.961 5.069 o
-24 2 4 3.359 19.475 17.200 40.438 o
-24 2 5 433.167 443.803 32.444 11.069 o
-24 2 6 285.238 291.817 27.843 15.073 o
-24 2 7 195.618 175.695 20.275 28.257 o
-24 2 8 161.223 178.123 21.529 25.231 o
-24 2 9 418.657 402.017 25.006 18.326 o
-24 2 10 5.003 22.651 28.416 14.833 o
-24 2 11 2.412 0.311 20.596 28.252 o
-24 2 12 632.819 689.493 61.276 3.155 o
-24 2 13 20.247 -17.145 36.089 9.198 o
-24 2 14 532.699 567.152 56.408 3.723 o
-24 2 15 785.420 895.865 68.367 2.534 o
-24 3 0 168.276 91.968 28.045 15.051 o
-24 3 1 330.720 359.298 40.428 7.230 o
-24 3 2 3.289 7.501 21.065 26.996 o
-24 3 3 246.362 278.761 63.552 2.955 o
-24 3 4 2.331 -10.593 14.740 55.147 o
-24 3 5 571.533 606.972 26.356 16.302 o
-24 3 6 7.000 -7.952 18.939 33.393 o
-24 3 7 1869.140 1842.940 76.705 1.994 o
-24 3 8 0.762 15.685 17.264 40.171 o
-24 3 9 1211.950 1284.720 55.509 3.785 o
-24 3 10 2861.290 2750.730 97.177 1.244 o
-24 3 11 663.095 618.653 37.392 8.305 o
-24 3 12 183.940 165.309 38.840 7.882 o
-24 3 13 90.962 94.825 35.559 9.433 o
-24 3 14 48.771 41.063 34.078 10.295 o
-24 4 1 100.098 136.840 41.592 6.899 o
-24 4 2 1.507 -21.578 24.463 20.030 o
-24 4 3 217.792 225.023 31.620 11.809 o
-24 4 4 830.915 891.137 50.063 4.672 o
-24 4 5 1353.150 1485.700 67.693 2.562 o
-24 4 6 5.979 6.005 18.706 34.219 o
-24 4 7 140.683 206.559 22.265 23.642 o
-24 4 8 34.229 30.894 19.031 32.892 o
-24 4 9 104.404 81.428 24.606 19.582 o
-24 4 10 10.850 28.918 22.097 24.493 o
-24 4 11 74.519 32.951 25.294 18.615 o
-24 4 12 579.866 500.478 54.821 3.938 o
-24 5 1 20.686 35.665 35.877 9.301 o
-24 5 2 312.899 381.172 36.478 8.853 o
-24 5 3 377.331 367.692 34.520 9.844 o
-24 5 4 74.649 94.245 28.619 14.536 o
-24 5 5 216.506 209.900 43.497 6.287 o
-24 5 6 131.830 93.214 30.215 13.013 o
-24 5 7 4195.770 4080.770 111.745 0.938 o
-24 5 8 1.643 -12.001 20.428 28.721 o
-24 5 9 1306.010 1237.210 55.072 3.839 o
-24 5 10 66.053 57.203 21.939 24.681 o
-24 6 3 111.988 87.205 38.946 7.866 o
-24 6 4 22.097 37.570 37.253 8.627 o
-24 6 5 2028.620 2003.920 115.886 0.883 o
-24 6 8 71.827 50.270 25.294 18.607 o
-24 6 9 348.967 304.901 35.454 9.364 o
-24 6 10 407.850 367.553 37.994 8.149 o
-23 0 -3 12.110 -24.130 40.110 7.449 o
-23 0 -1 439.992 543.551 57.784 3.555 o
-23 0 1 719.418 811.252 89.375 1.491 o
-23 0 3 96.210 44.449 36.829 8.803 o
-23 0 5 933.257 979.899 47.868 5.085 o
-23 0 7 4.287 6.847 16.390 44.571 o
-23 0 9 45.329 59.355 22.826 22.856 o
-23 0 11 341.103 342.265 24.080 19.858 o
-23 0 13 1269.620 1233.480 45.350 5.590 o
-23 0 15 150.587 113.028 35.136 9.635 o
-23 0 17 385.321 402.583 46.566 5.460 o
-23 1 -4 279.267 362.685 53.339 4.182 o
-23 1 -3 73.950 101.282 28.352 14.807 o
-23 1 -2 68.838 110.768 31.644 11.904 o
-23 1 -1 71.398 66.287 18.986 32.816 o
-23 1 0 86.275 78.318 21.377 25.903 o
-23 1 1 1107.410 1117.840 73.346 2.197 o
-23 1 2 18.113 49.451 23.280 22.039 o
-23 1 3 2725.940 2907.620 108.086 1.009 o
-23 1 4 26.954 28.264 15.323 50.646 o
-23 1 5 2.635 -11.110 15.151 52.197 o
-23 1 6 10.030 21.991 13.463 65.786 o
-23 1 7 1688.570 1669.220 42.391 6.262 o
-23 1 8 39.767 53.693 13.393 65.694 o
-23 1 9 78.428 82.450 14.322 56.901 o
-23 1 10 231.760 223.996 16.943 39.557 o
-23 1 11 788.919 795.312 26.086 16.294 o
-23 1 12 356.259 360.404 18.736 31.884 o
-23 1 13 248.036 243.574 16.932 39.445 o
-23 1 14 2.160 6.144 15.995 46.817 o
-23 1 15 759.406 745.245 40.807 6.978 o
-23 1 16 370.811 381.864 31.677 11.644 o
-23 1 17 78.524 51.122 24.765 19.395 o
-23 1 18 96.309 76.834 32.702 11.145 o
-23 2 -5 74.371 84.242 42.333 6.670 o
-23 2 -4 9.161 -5.292 39.158 7.816 o
-23 2 -3 269.679 349.668 52.810 4.267 o
-23 2 -2 8.065 26.148 38.999 7.877 o
-23 2 -1 180.045 166.849 21.859 24.462 o
-23 2 0 98.392 120.266 20.290 28.606 o
-23 2 1 217.861 211.004 23.436 21.245 o
-23 2 2 330.387 353.594 26.075 17.040 o
-23 2 3 34.960 41.149 14.018 60.220 o
-23 2 4 12.500 11.909 13.821 62.477 o
-23 2 5 1634.100 1575.920 52.889 4.120 o
-23 2 6 8.226 21.410 13.206 68.400 o
-23 2 7 306.234 333.076 32.921 10.841 o
-23 2 8 60.477 81.721 14.729 54.086 o
-23 2 9 1202.420 1188.310 37.990 7.851 o
-23 2 10 115.412 119.006 16.478 42.867 o
-23 2 11 1029.970 1032.090 31.902 11.002 o
-23 2 12 0.157 -3.406 14.608 56.176 o
-23 2 13 1148.360 1101.720 36.331 8.569 o
-23 2 14 1480.420 1467.360 60.974 3.138 o
-23 2 15 91.974 141.920 37.253 8.592 o
-23 2 16 4.965 43.814 33.443 10.707 o
-23 2 17 9.857 31.220 35.983 9.251 o
-23 3 -3 370.987 393.270 55.456 3.865 o
-23 3 -2 32.582 31.277 21.376 26.109 o
-23 3 -1 354.088 367.456 35.590 9.281 o
-23 3 0 573.659 612.976 53.113 4.189 o
-23 3 1 558.219 536.088 55.480 3.847 o
-23 3 2 300.668 284.146 29.081 13.838 o
-23 3 3 1091.520 1137.540 39.686 7.256 o
-23 3 4 15.615 17.279 12.466 76.589 o
-23 3 5 177.146 177.525 18.350 34.340 o
-23 3 6 117.140 128.332 22.146 24.031 o
-23 3 7 490.842 476.591 27.725 14.937 o
-23 3 8 641.120 682.998 25.705 16.969 o
-23 3 9 87.061 105.414 15.046 51.475 o
-23 3 10 105.250 90.524 15.319 49.608 o
-23 3 11 729.923 711.335 28.719 13.696 o
-23 3 12 566.023 529.942 25.237 17.745 o
-23 3 13 24.667 32.274 19.730 30.646 o
-23 3 14 703.682 770.765 41.700 6.699 o
-23 3 15 41.911 27.305 34.501 10.050 o
-23 3 16 1100.980 1124.040 79.162 1.890 o
-23 4 -2 1051.410 957.882 62.758 2.990 o
-23 4 0 5.232 -5.145 17.644 38.478 o
-23 4 1 12.261 5.094 15.890 47.349 o
-23 4 2 5.246 -5.724 15.427 50.322 o
-23 4 3 216.242 210.662 19.826 29.379 o
-23 4 4 19.363 38.883 16.167 45.553 o
-23 4 5 15.913 27.074 13.475 65.529 o
-23 4 6 47.592 56.158 15.289 50.526 o
-23 4 7 104.294 98.737 17.491 38.290 o
-23 4 8 1496.870 1524.870 76.926 1.990 o
-23 4 9 743.705 793.311 45.708 5.596 o
-23 4 10 2352.090 2300.570 60.442 3.141 o
-23 4 11 884.087 828.611 31.052 11.700 o
-23 4 12 910.552 988.736 47.905 5.079 o
-23 4 13 56.776 39.358 21.789 25.063 o
-23 4 14 86.339 84.877 36.724 8.850 o
-23 4 15 1332.270 1322.900 88.687 1.506 o
-23 5 -1 456.869 429.994 44.343 6.001 o
-23 5 1 2.395 -15.278 20.341 28.966 o
-23 5 2 23.616 10.470 16.050 46.297 o
-23 5 3 435.590 465.815 22.884 21.608 o
-23 5 4 310.349 308.692 33.099 10.731 o
-23 5 5 155.067 155.092 17.349 38.446 o
-23 5 6 95.811 126.017 26.143 17.353 o
-23 5 7 3.107 16.461 19.691 30.875 o
-23 5 8 708.341 698.715 26.321 16.156 o
-23 5 9 6.255 -13.392 22.489 23.690 o
-23 5 10 231.451 259.565 23.525 21.024 o
-23 5 11 148.342 162.915 44.660 5.978 o
-23 5 12 201.065 192.121 25.752 17.708 o
-23 5 13 3.392 3.689 20.496 28.520 o
-23 6 2 14.396 47.267 30.744 12.660 o
-23 6 3 70.906 37.437 25.538 18.265 o
-23 6 4 4.098 26.515 19.127 32.698 o
-23 6 5 29.135 35.401 17.154 40.439 o
-23 6 6 66.904 85.006 15.571 48.427 o
-23 6 7 25.387 1.187 14.564 56.200 o
-23 6 8 966.337 1046.530 41.567 6.671 o
-23 6 9 70.433 90.372 19.738 30.352 o
-23 6 10 732.499 785.582 36.019 8.882 o
-23 6 11 8.242 7.243 21.425 26.085 o
-23 6 12 1.404 16.933 26.458 17.114 o
-23 7 3 21.387 -2.425 26.598 16.922 o
-23 7 4 385.614 398.993 37.025 8.575 o
-23 7 5 10.548 27.949 26.453 17.104 o
-23 7 6 396.467 398.174 30.341 12.642 o
-23 7 7 1.486 -7.907 23.470 21.761 o
-23 7 8 357.805 300.105 23.010 21.674 o
-23 7 9 44.323 67.153 34.660 9.949 o
-23 7 10 3.086 31.961 25.717 18.102 o
-23 7 11 141.321 106.784 28.469 14.628 o
-23 7 12 371.545 380.253 39.264 7.647 o
-23 8 4 62.163 85.512 37.994 8.277 o
-23 8 5 284.125 351.784 48.048 5.145 o
-23 8 6 467.547 478.994 55.456 3.857 o
-23 8 7 72.527 9.737 36.512 8.968 o
-23 8 8 13.515 16.539 22.542 23.546 o
-23 8 9 498.056 550.748 48.788 4.961 o
-23 8 10 552.396 550.748 48.788 4.956 o
-23 8 11 1614.870 1540.590 83.607 1.688 o
-23 9 6 4.679 9.631 33.972 10.384 o
-22 0 -4 3.600 4.551 34.184 10.257 o
-22 0 -2 2158.940 2185.830 121.706 0.801 o
-22 0 0 178.365 199.885 24.606 19.386 o
-22 0 2 424.799 519.221 49.423 4.845 o
-22 0 4 1092.550 1165.400 42.652 6.319 o
-22 0 6 80.080 81.901 16.970 40.831 o
-22 0 8 82.394 105.731 20.606 27.822 o
-22 0 10 765.684 678.092 31.504 11.484 o
-22 0 12 418.721 420.897 37.200 8.484 o
-22 0 14 2256.530 2218.920 80.612 1.801 o
-22 0 16 7.438 18.918 17.303 39.938 o
-22 0 18 4.502 4.127 30.056 13.266 o
-22 1 -6 40.773 28.786 20.849 27.418 o
-22 1 -5 4.624 4.762 37.782 8.396 o
-22 1 -4 5.224 -7.174 25.024 19.137 o
-22 1 -3 356.874 370.738 27.162 15.712 o
-22 1 -2 654.700 641.736 29.818 12.828 o
-22 1 -1 7.571 -4.850 16.908 41.884 o
-22 1 0 1035.900 1200.800 66.754 2.645 o
-22 1 1 220.624 252.942 38.810 7.875 o
-22 1 2 854.503 908.574 32.938 10.463 o
-22 1 3 192.858 195.840 16.569 41.619 o
-22 1 4 91.391 92.096 16.336 43.871 o
-22 1 5 786.312 710.898 22.701 21.088 o
-22 1 6 37.299 46.303 11.467 89.263 o
-22 1 7 8.822 16.699 11.241 94.281 o
-22 1 8 7.751 6.554 11.381 92.190 o
-22 1 9 782.851 820.923 26.949 15.334 o
-22 1 10 10.491 4.961 12.588 75.363 o
-22 1 11 231.994 218.764 14.546 52.700 o
-22 1 12 2315.230 2333.670 58.729 3.320 o
-22 1 13 233.340 241.208 16.553 41.270 o
-22 1 14 4.296 10.386 13.941 61.548 o
-22 1 15 190.547 215.542 25.770 17.683 o
-22 1 16 3.667 23.669 13.181 68.712 o
-22 1 17 16.475 32.266 20.988 27.121 o
-22 1 18 17.924 30.029 21.517 25.808 o
-22 1 19 41.876 8.784 32.808 11.116 o
-22 2 -7 94.281 86.888 24.447 19.846 o
-22 2 -6 563.596 646.843 64.134 2.886 o
-22 2 -5 208.167 218.119 45.508 5.748 o
-22 2 -4 166.366 253.996 48.682 5.029 o
-22 2 -3 252.328 306.544 27.206 15.794 o
-22 2 -2 441.143 559.952 40.571 7.138 o
-22 2 -1 23.574 27.952 21.874 24.965 o
-22 2 0 20.481 26.205 12.613 74.630 o
-22 2 1 1238.920 1218.630 39.507 7.280 o
-22 2 2 623.458 579.041 26.526 16.067 o
-22 2 3 597.792 607.219 23.697 19.864 o
-22 2 4 763.903 763.800 29.921 12.638 o
-22 2 5 835.957 825.206 30.909 11.829 o
-22 2 6 427.978 448.136 25.924 17.067 o
-22 2 7 167.385 160.022 20.903 26.732 o
-22 2 8 859.353 816.295 26.288 15.983 o
-22 2 9 144.505 157.481 13.794 59.743 o
-22 2 10 1471.770 1467.860 42.718 6.219 o
-22 2 11 192.445 200.244 15.118 49.503 o
-22 2 12 637.115 634.401 23.279 20.446 o
-22 2 13 52.248 83.771 14.083 59.143 o
-22 2 14 290.440 291.037 17.938 35.047 o
-22 2 15 887.548 874.450 35.582 9.029 o
-22 2 16 341.963 357.760 26.791 16.157 o
-22 2 17 4.258 22.013 33.125 10.918 o
-22 2 18 6.355 22.953 21.979 24.774 o
-22 2 19 46.801 15.875 29.950 13.327 o
-22 2 20 986.750 977.461 69.531 2.445 o
-22 3 -6 88.576 155.149 44.978 5.903 o
-22 3 -5 4.339 -16.086 40.851 7.183 o
-22 3 -4 3.053 31.961 40.639 7.255 o
-22 3 -3 8.053 7.125 20.543 28.372 o
-22 3 -2 316.951 372.460 47.995 5.152 o
-22 3 -1 248.937 285.746 27.963 14.982 o
-22 3 0 257.281 296.229 20.631 26.969 o
-22 3 1 756.141 735.268 30.569 12.149 o
-22 3 2 360.114 368.309 17.448 36.352 o
-22 3 3 418.792 424.127 19.876 28.247 o
-22 3 4 1691.890 1757.070 65.018 2.758 o
-22 3 5 220.696 279.657 21.757 24.459 o
-22 3 6 10.752 19.774 15.253 51.316 o
-22 3 7 1236.360 1254.300 35.137 9.073 o
-22 3 8 78.302 61.637 14.895 52.826 o
-22 3 9 579.792 589.557 24.232 19.092 o
-22 3 10 1318.200 1316.750 41.884 6.493 o
-22 3 11 59.821 28.761 16.225 44.951 o
-22 3 12 745.461 776.082 34.917 9.425 o
-22 3 13 618.136 630.431 24.403 18.762 o
-22 3 14 584.590 556.264 26.814 15.792 o
-22 3 15 1217.160 1245.580 35.886 8.729 o
-22 3 16 307.602 345.474 24.428 19.365 o
-22 3 17 76.333 92.117 24.055 20.516 o
-22 3 18 201.456 180.549 33.125 10.792 o
-22 3 19 62.802 64.875 32.173 11.533 o
-22 3 20 6.206 31.644 32.702 11.199 o
-22 4 -5 1147.700 1327.020 94.296 1.336 o
-22 4 -4 135.608 150.281 49.423 4.888 o
-22 4 -3 82.637 99.270 44.132 6.136 o
-22 4 -2 21.044 30.529 26.934 16.487 o
-22 4 -1 170.602 151.795 21.801 24.628 o
-22 4 0 250.745 254.416 19.424 30.358 o
-22 4 1 350.446 323.982 22.531 22.555 o
-22 4 2 134.404 130.311 14.609 53.830 o
-22 4 3 5.158 -7.193 11.393 92.183 o
-22 4 4 190.931 192.445 15.299 48.452 o
-22 4 5 1246.170 1232.500 37.241 8.136 o
-22 4 6 250.413 258.786 20.668 26.950 o
-22 4 7 1233.970 1218.820 36.836 8.310 o
-22 4 8 20.419 27.576 13.938 61.212 o
-22 4 9 87.796 73.815 13.975 59.612 o
-22 4 10 26.820 26.864 14.964 53.097 o
-22 4 11 5.653 21.838 15.331 50.839 o
-22 4 12 87.825 78.925 16.535 42.920 o
-22 4 13 4.258 -1.920 14.913 53.855 o
-22 4 14 280.933 275.015 21.298 25.341 o
-22 4 15 21.181 22.556 16.622 43.155 o
-22 4 16 1671.850 1597.170 65.607 2.713 o
-22 4 17 864.689 883.588 70.272 2.398 o
-22 5 -5 241.846 281.512 37.888 8.249 o
-22 5 -4 0.034 -11.536 47.624 5.286 o
-22 5 -3 2258.380 2297.180 134.829 0.654 o
-22 5 -2 115.853 116.204 24.639 19.488 o
-22 5 -1 16.157 5.483 19.317 32.052 o
-22 5 0 76.374 109.125 17.378 38.909 o
-22 5 1 74.186 98.783 16.216 44.611 o
-22 5 2 229.054 206.943 18.724 32.748 o
-22 5 3 354.411 363.978 18.088 34.044 o
-22 5 4 350.805 362.646 17.434 36.469 o
-22 5 5 106.245 95.406 13.552 62.824 o
-22 5 6 220.390 226.876 25.159 18.486 o
-22 5 7 2502.810 2504.270 57.964 3.392 o
-22 5 8 2.994 -15.303 15.603 49.216 o
-22 5 9 1963.920 2009.640 48.176 4.875 o
-22 5 10 24.836 36.006 14.844 53.922 o
-22 5 11 280.363 269.659 25.167 18.367 o
-22 5 12 3.786 8.835 13.364 66.981 o
-22 5 13 93.001 124.113 15.574 47.999 o
-22 5 14 142.846 133.920 20.875 26.908 o
-22 5 15 1287.120 1364.810 59.188 3.335 o
-22 5 16 37.322 24.553 34.713 9.930 o
-22 6 -3 13.400 40.745 29.950 13.341 o
-22 6 -1 425.225 430.100 33.862 10.190 o
-22 6 0 80.186 64.732 25.584 18.170 o
-22 6 1 128.953 150.646 17.968 36.069 o
-22 6 2 12.698 4.960 15.077 52.578 o
-22 6 3 33.081 18.501 13.969 60.826 o
-22 6 4 257.816 294.574 40.983 7.058 o
-22 6 5 2871.060 2830.030 57.954 3.369 o
-22 6 6 23.613 17.929 11.930 83.350 o
-22 6 7 1597.230 1605.360 43.038 6.104 o
-22 6 8 25.703 62.832 15.623 48.590 o
-22 6 9 140.379 166.025 21.245 25.962 o
-22 6 10 30.347 40.264 14.406 57.123 o
-22 6 11 32.733 49.363 14.435 56.803 o
-22 6 12 111.302 101.742 16.356 43.584 o
-22 6 13 36.227 76.584 17.405 39.125 o
-22 6 14 115.381 111.322 22.358 23.606 o
-22 7 -1 78.720 78.633 30.162 13.098 o
-22 7 0 28.256 9.842 25.823 17.937 o
-22 7 1 2.606 -7.937 30.691 12.726 o
-22 7 2 316.186 275.724 27.107 15.859 o
-22 7 3 728.771 743.758 30.041 12.570 o
-22 7 4 379.380 407.312 23.237 21.139 o
-22 7 5 77.832 81.882 18.249 35.409 o
-22 7 6 97.381 78.692 12.947 68.900 o
-22 7 7 878.516 889.786 32.666 10.622 o
-22 7 8 1.259 2.761 15.355 50.822 o
-22 7 9 937.228 836.321 33.692 10.005 o
-22 7 10 779.837 751.278 34.538 9.616 o
-22 7 11 795.558 749.575 26.847 15.463 o
-22 7 12 291.650 307.206 24.422 19.426 o
-22 7 13 717.171 834.005 54.027 4.034 o
-22 7 14 60.961 94.719 28.363 14.810 o
-22 8 3 642.732 605.998 38.148 7.996 o
-22 8 4 632.880 698.696 45.688 5.620 o
-22 8 5 1442.280 1308.370 49.255 4.750 o
-22 8 6 56.859 51.066 19.878 30.050 o
-22 8 7 372.068 401.518 27.190 15.651 o
-22 8 8 649.900 666.985 33.833 10.070 o
-22 8 9 1239.040 1246.710 45.600 5.535 o
-22 8 10 35.884 28.290 17.994 36.759 o
-22 8 11 3.900 5.250 20.735 27.864 o
-22 8 12 157.112 163.581 21.543 25.228 o
-22 8 13 50.353 83.924 29.104 14.082 o
-22 9 4 24.509 13.017 33.337 10.773 o
-22 9 5 381.625 414.955 38.840 7.805 o
-22 9 6 16.540 74.082 38.205 8.199 o
-22 9 7 120.408 103.714 23.699 21.045 o
-22 9 8 38.065 42.666 25.929 17.759 o
-22 9 9 260.215 269.689 38.907 7.825 o
-22 9 10 485.709 494.637 28.591 14.078 o
-22 9 11 77.841 114.200 21.239 26.210 o
-22 9 12 1027.070 938.726 59.371 3.335 o
-22 10 5 90.165 86.570 37.464 8.504 o
-22 10 6 2.239 -18.838 34.607 10.009 o
-22 10 7 310.396 372.951 50.693 4.623 o
-22 10 8 4.569 1.656 22.707 23.239 o
-22 10 9 126.897 98.635 29.845 13.337 o
-22 10 10 666.000 662.612 52.598 4.262 o
-22 10 11 25.227 34.289 24.976 19.157 o
-21 0 -7 465.331 423.538 35.030 9.525 o
-21 0 -5 363.842 348.195 53.498 4.152 o
-21 0 -3 0.696 1.804 17.576 38.797 o
-21 0 -1 2172.920 2198.400 64.904 2.747 o
-21 0 1 6898.180 7102.240 206.435 0.278 o
-21 0 3 229.398 257.602 21.650 24.697 o
-21 0 5 35.505 47.752 21.483 25.822 o
-21 0 7 1212.700 1148.210 41.115 6.759 o
-21 0 9 25.604 19.367 15.171 51.719 o
-21 0 11 1479.740 1544.410 50.875 4.452 o
-21 0 13 4502.030 4565.800 145.558 0.558 o
-21 0 15 213.841 167.853 20.084 28.734 o
-21 0 17 100.788 102.075 34.289 10.135 o
-21 0 19 189.190 174.447 22.777 22.549 o
-21 0 21 266.362 286.169 47.307 5.312 o
-21 1 -7 325.082 359.433 27.918 14.931 o
-21 1 -6 104.704 77.786 35.454 9.487 o
-21 1 -5 82.642 94.352 24.758 19.367 o
-21 1 -4 73.749 60.211 16.940 41.084 o
-21 1 -3 98.583 107.810 26.711 16.637 o
-21 1 -2 2.630 -0.717 12.560 75.930 o
-21 1 -1 15.053 25.605 12.866 71.858 o
-21 1 0 155.649 157.074 14.401 54.921 o
-21 1 1 695.983 698.107 25.006 17.788 o
-21 1 2 84.413 70.186 13.947 59.920 o
-21 1 3 3601.300 3746.130 78.453 1.870 o
-21 1 4 1021.040 1014.830 26.951 15.032 o
-21 1 5 19.198 22.205 10.913 99.488 o
-21 1 6 0.686 17.768 10.608 106.106 o
-21 1 7 165.004 155.714 12.594 70.556 o
-21 1 8 84.952 111.571 12.166 77.564 o
-21 1 9 441.809 445.011 23.791 20.083 o
-21 1 10 537.233 537.438 23.404 20.483 o
-21 1 11 1172.220 1197.580 30.430 11.888 o
-21 1 12 3.718 -14.863 12.172 80.816 o
-21 1 13 723.416 727.562 41.261 6.838 o
-21 1 14 65.302 67.083 16.956 41.042 o
-21 1 15 1623.450 1608.870 82.415 1.736 o
-21 1 16 795.531 746.943 23.980 19.045 o
-21 1 17 208.233 203.446 21.801 24.481 o
-21 1 18 13.520 21.031 13.563 64.777 o
-21 1 19 159.841 167.164 21.905 24.408 o
-21 1 20 0.689 9.498 19.671 30.962 o
-21 1 21 588.281 517.221 38.618 7.832 o
-21 2 -8 244.807 225.421 30.585 12.591 o
-21 2 -7 22.237 14.499 36.300 9.088 o
-21 2 -6 19.733 0.007 22.197 24.287 o
-21 2 -5 22.353 40.750 14.518 56.346 o
-21 2 -4 18.980 13.195 13.759 62.932 o
-21 2 -3 0.435 21.408 18.347 35.560 o
-21 2 -2 249.286 265.339 22.579 22.722 o
-21 2 -1 594.755 605.778 24.429 18.774 o
-21 2 0 4.350 13.235 18.820 33.797 o
-21 2 1 1544.300 1565.910 40.641 6.812 o
-21 2 2 2.452 -4.755 12.846 72.594 o
-21 2 3 922.727 978.495 35.103 9.236 o
-21 2 4 80.304 101.521 12.546 73.320 o
-21 2 5 3.258 8.267 10.648 105.408 o
-21 2 6 175.212 187.162 13.382 62.574 o
-21 2 7 769.152 761.839 27.001 15.318 o
-21 2 8 14.872 10.983 11.639 87.887 o
-21 2 9 484.543 489.787 25.294 17.794 o
-21 2 10 11.672 -13.844 11.174 95.596 o
-21 2 11 1200.750 1189.540 33.463 9.962 o
-21 2 12 880.937 829.024 26.398 15.833 o
-21 2 13 657.332 619.876 24.133 19.107 o
-21 2 14 1036.880 1014.640 27.936 14.066 o
-21 2 15 526.339 521.114 32.338 11.076 o
-21 2 16 25.393 33.007 14.651 55.347 o
-21 2 17 129.725 131.828 17.099 39.763 o
-21 2 18 97.816 139.634 16.098 44.906 o
-21 2 19 86.078 94.884 18.664 33.812 o
-21 2 20 307.684 290.696 31.981 11.484 o
-21 2 21 43.340 54.715 36.194 9.128 o
-21 3 -8 480.323 538.226 36.093 8.962 o
-21 3 -7 361.970 328.184 51.328 4.508 o
-21 3 -6 195.523 230.395 48.682 5.028 o
-21 3 -5 41.667 67.928 30.268 13.036 o
-21 3 -4 811.256 811.381 36.528 8.619 o
-21 3 -3 250.179 257.646 19.133 31.244 o
-21 3 -2 45.217 49.469 24.923 19.200 o
-21 3 -1 15.851 15.290 12.994 70.548 o
-21 3 0 4.679 -2.221 14.007 61.035 o
-21 3 1 1101.310 1070.320 30.523 11.895 o
-21 3 2 205.167 213.422 14.141 55.892 o
-21 3 3 157.727 169.188 13.349 63.273 o
-21 3 4 152.255 160.963 25.829 17.683 o
-21 3 5 807.112 812.215 34.097 9.834 o
-21 3 6 2439.300 2435.830 55.559 3.681 o
-21 3 7 376.288 391.428 16.981 38.059 o
-21 3 8 555.445 578.196 21.551 23.797 o
-21 3 9 1811.430 1771.880 39.616 7.073 o
-21 3 10 1267.190 1198.370 32.449 10.518 o
-21 3 11 32.856 34.614 13.942 60.945 o
-21 3 12 216.144 222.937 18.308 34.209 o
-21 3 13 26.710 45.227 13.670 63.372 o
-21 3 14 69.012 60.854 12.372 76.017 o
-21 3 15 544.039 479.514 28.873 13.777 o
-21 3 16 575.033 541.757 28.056 14.504 o
-21 3 17 121.076 130.752 20.546 27.828 o
-21 3 18 332.478 324.258 20.850 26.190 o
-21 3 19 442.779 452.672 34.303 9.925 o
-21 3 20 281.677 314.532 53.339 4.184 o
-21 3 21 1046.990 1115.780 75.141 2.096 o
-21 4 -8 6.059 37.888 43.603 6.302 o
-21 4 -7 19.977 86.464 41.803 6.849 o
-21 4 -6 77.092 88.566 28.045 15.133 o
-21 4 -5 762.404 656.474 64.769 2.824 o
-21 4 -4 1009.180 1049.370 96.095 1.288 o
-21 4 -3 289.511 285.767 23.122 21.610 o
-21 4 -2 1652.690 1761.750 73.254 2.186 o
-21 4 -1 810.630 794.700 33.456 10.198 o
-21 4 0 0.614 13.781 16.698 42.944 o
-21 4 1 294.310 324.460 18.861 31.801 o
-21 4 2 96.934 116.590 19.057 32.367 o
-21 4 3 288.116 285.336 15.208 47.700 o
-21 4 4 72.808 61.580 11.586 86.205 o
-21 4 5 22.477 22.068 13.982 60.837 o
-21 4 6 3.170 -1.555 13.065 70.167 o
-21 4 7 9.963 -11.917 12.790 73.073 o
-21 4 8 1735.180 1701.400 38.842 7.359 o
-21 4 9 987.586 920.592 31.760 11.141 o
-21 4 10 1636.640 1649.130 55.014 3.817 o
-21 4 11 1450.170 1455.840 36.041 8.561 o
-21 4 12 285.516 293.177 17.616 36.280 o
-21 4 13 250.570 271.568 17.470 37.092 o
-21 4 14 337.597 382.575 19.570 29.410 o
-21 4 15 209.267 231.573 23.761 20.680 o
-21 4 16 364.185 385.730 22.203 23.103 o
-21 4 17 5.877 19.816 14.196 59.273 o
-21 4 18 3.666 -9.722 18.278 35.866 o
-21 4 19 129.923 139.169 33.231 10.765 o
-21 4 20 1206.280 1294.320 80.326 1.833 o
-21 4 21 116.785 107.102 35.136 9.649 o
-21 5 -5 85.147 99.422 25.306 18.539 o
-21 5 -4 1712.970 1674.790 109.007 0.999 o
-21 5 -3 29.555 43.391 41.592 6.921 o
-21 5 -2 283.671 307.626 40.766 7.126 o
-21 5 -1 10.332 25.278 18.353 35.479 o
-21 5 0 453.727 446.711 29.115 13.635 o
-21 5 1 39.101 45.609 14.989 52.684 o
-21 5 2 214.112 214.257 16.688 40.855 o
-21 5 3 155.836 143.081 19.996 29.211 o
-21 5 4 30.521 32.433 11.468 89.670 o
-21 5 5 139.297 171.881 20.156 28.766 o
-21 5 6 1741.160 1759.400 44.065 5.809 o
-21 5 7 336.631 323.090 35.971 9.102 o
-21 5 8 1590.560 1539.760 39.235 7.269 o
-21 5 9 2.807 11.616 18.446 35.193 o
-21 5 10 431.256 388.132 19.718 28.685 o
-21 5 11 6.192 12.621 11.770 86.177 o
-21 5 12 412.484 411.016 20.202 27.439 o
-21 5 13 222.634 219.236 18.976 31.922 o
-21 5 14 2.642 -5.035 18.345 35.609 o
-21 5 15 57.674 48.768 16.534 43.249 o
-21 5 16 181.063 175.661 16.663 41.314 o
-21 5 17 33.805 22.035 18.440 35.043 o
-21 6 -5 469.283 572.818 78.527 1.933 o
-21 6 -4 954.979 1160.970 90.274 1.458 o
-21 6 -2 562.414 518.700 47.201 5.290 o
-21 6 -1 58.195 87.052 20.059 29.448 o
-21 6 0 16.642 30.428 19.005 33.057 o
-21 6 1 382.497 415.210 26.936 15.921 o
-21 6 2 62.282 56.008 17.681 37.841 o
-21 6 3 6.279 8.101 12.844 72.462 o
-21 6 4 575.841 581.231 33.644 10.227 o
-21 6 5 173.668 145.797 13.384 62.898 o
-21 6 6 38.108 21.776 11.809 84.591 o
-21 6 7 79.273 68.199 14.499 55.627 o
-21 6 8 1200.280 1178.150 44.877 5.716 o
-21 6 9 156.316 159.210 15.463 47.934 o
-21 6 10 233.384 267.658 26.596 16.548 o
-21 6 11 141.443 156.480 13.548 61.867 o
-21 6 12 98.546 119.280 24.070 20.433 o
-21 6 13 49.107 62.851 22.088 24.384 o
-21 6 14 17.401 59.710 16.799 42.151 o
-21 6 15 572.729 582.164 23.965 19.509 o
-21 6 16 670.029 715.243 55.383 3.848 o
-21 6 17 138.806 158.642 42.862 6.490 o
-21 7 -4 729.358 803.281 156.207 0.490 o
-21 7 -3 174.973 288.920 55.456 3.879 o
-21 7 -2 1.134 13.978 23.334 22.002 o
-21 7 -1 550.788 540.107 48.312 5.053 o
-21 7 0 7.231 6.904 36.671 8.912 o
-21 7 1 2.717 2.041 18.697 34.278 o
-21 7 2 978.985 1003.620 34.616 9.460 o
-21 7 3 1.443 8.630 14.575 56.364 o
-21 7 4 17.218 53.557 14.998 52.812 o
-21 7 5 225.601 212.446 17.502 37.256 o
-21 7 6 1668.120 1679.840 44.240 5.780 o
-21 7 7 0.165 2.222 12.559 75.983 o
-21 7 8 1053.160 1074.600 48.794 4.883 o
-21 7 9 321.794 335.377 34.996 9.610 o
-21 7 10 7.710 17.803 12.976 70.873 o
-21 7 11 16.407 25.304 15.252 51.238 o
-21 7 12 55.400 38.673 13.472 64.808 o
-21 7 13 24.021 19.435 13.224 67.945 o
-21 7 14 1.642 -6.577 14.035 60.833 o
-21 7 15 70.958 64.737 17.524 38.437 o
-21 7 16 187.741 172.146 25.268 18.409 o
-21 8 -2 129.383 124.140 31.009 12.353 o
-21 8 -1 2.109 11.430 42.438 6.655 o
-21 8 0 52.832 79.525 23.973 20.705 o
-21 8 1 61.727 87.298 22.921 22.607 o
-21 8 2 137.003 141.758 21.195 26.123 o
-21 8 3 311.184 339.497 21.684 24.337 o
-21 8 4 769.845 712.295 29.223 13.226 o
-21 8 5 424.378 413.338 23.056 21.371 o
-21 8 6 19.292 18.417 13.487 65.433 o
-21 8 7 4.059 10.906 11.777 86.159 o
-21 8 8 133.969 130.546 13.830 59.776 o
-21 8 9 284.479 305.888 17.299 37.509 o
-21 8 10 368.312 354.135 21.105 25.463 o
-21 8 11 273.984 293.163 33.505 10.496 o
-21 8 12 164.752 167.591 30.475 12.750 o
-21 8 13 135.091 117.572 18.172 35.340 o
-21 8 14 535.974 536.276 30.603 12.308 o
-21 8 15 82.874 77.575 28.045 15.133 o
-21 9 -2 780.138 750.452 53.233 4.152 o
-21 9 1 222.745 208.372 26.195 17.092 o
-21 9 2 61.218 98.212 34.713 9.907 o
-21 9 3 458.710 469.143 57.520 3.588 o
-21 9 4 10.243 14.916 21.653 25.524 o
-21 9 5 177.241 142.130 18.235 34.842 o
-21 9 6 347.039 306.868 19.321 30.226 o
-21 9 7 79.877 90.687 13.906 60.181 o
-21 9 8 37.472 60.934 12.437 75.954 o
-21 9 9 1145.740 1122.250 33.566 9.939 o
-21 9 10 642.740 636.246 27.306 15.168 o
-21 9 11 1675.460 1627.620 43.008 6.099 o
-21 9 12 465.210 439.091 25.383 17.730 o
-21 9 13 55.034 49.106 27.516 15.757 o
-21 9 14 42.554 36.512 28.257 14.961 o
-21 10 -2 0.976 35.136 29.527 13.737 o
-21 10 3 133.157 125.410 32.596 11.187 o
-21 10 4 184.602 144.778 35.771 9.282 o
-21 10 5 36.517 28.575 22.798 22.962 o
-21 10 6 68.230 73.868 23.623 21.295 o
-21 10 7 24.116 40.710 21.544 25.715 o
-21 10 8 200.392 199.682 27.534 15.527 o
-21 10 9 222.294 233.972 20.628 27.165 o
-21 10 10 71.871 79.484 17.860 36.979 o
-21 10 11 481.547 510.403 27.154 15.536 o
-21 10 12 319.239 273.892 34.395 9.955 o
-21 10 13 1962.540 2113.670 106.467 1.045 o
-21 11 7 218.042 242.989 36.724 8.786 o
-21 11 8 1.946 -19.896 28.998 14.255 o
-21 11 9 122.841 121.807 24.646 19.462 o
-21 11 10 25.281 3.069 28.469 14.769 o
-21 11 11 525.143 558.579 44.767 5.872 o
-21 11 12 0.417 -10.689 25.929 17.831 o
-21 12 7 239.811 175.892 41.803 6.801 o
-21 12 8 18.132 -20.214 38.099 8.254 o
-21 12 9 29.393 26.246 26.987 16.416 o
-20 0 -10 210.586 223.728 29.209 13.808 o
-20 0 -8 867.106 835.752 50.693 4.559 o
-20 0 -6 14.367 8.255 33.337 10.779 o
-20 0 -4 190.053 195.577 39.369 7.668 o
-20 0 -2 505.800 489.464 25.226 17.859 o
-20 0 0 353.108 356.967 25.044 18.389 o
-20 0 2 2916.370 2994.630 87.411 1.528 o
-20 0 4 403.570 412.879 44.583 5.946 o
-20 0 6 155.967 163.352 18.010 35.742 o
-20 0 8 196.142 180.667 18.185 34.848 o
-20 0 10 172.750 181.972 21.815 24.557 o
-20 0 12 1667.560 1624.030 61.891 3.038 o
-20 0 14 1067.020 1104.500 48.432 4.952 o
-20 0 16 994.649 1024.070 39.677 7.290 o
-20 0 18 0.447 -4.497 21.964 24.850 o
-20 0 20 579.087 582.138 31.690 11.475 o
-20 0 22 2741.860 2791.630 149.328 0.533 o
-20 1 -11 187.374 142.132 28.151 14.901 o
-20 1 -9 986.258 859.933 82.390 1.749 o
-20 1 -8 1.912 9.059 15.494 49.878 o
-20 1 -7 56.215 85.899 12.622 73.132 o
-20 1 -6 424.030 377.283 22.883 21.712 o
-20 1 -5 2.273 15.991 17.905 37.340 o
-20 1 -4 145.156 140.523 15.558 47.555 o
-20 1 -3 20.873 10.272 10.967 98.672 o
-20 1 -2 0.055 -2.542 12.066 82.347 o
-20 1 -1 343.602 345.511 15.575 44.964 o
-20 1 0 1954.770 1965.220 56.927 3.550 o
-20 1 1 415.352 420.430 22.498 22.395 o
-20 1 2 4122.940 4159.750 85.329 1.584 o
-20 1 3 1183.040 1183.530 34.672 9.331 o
-20 1 4 199.545 198.649 13.320 62.657 o
-20 1 5 327.797 311.305 14.958 48.684 o
-20 1 6 306.035 349.412 17.780 35.415 o
-20 1 7 235.819 232.145 13.615 59.424 o
-20 1 8 159.237 150.145 13.264 64.167 o
-20 1 9 15.814 18.291 10.343 110.863 o
-20 1 10 158.674 158.326 17.520 37.697 o
-20 1 11 315.335 299.471 17.339 37.198 o
-20 1 12 2423.440 2359.500 70.432 2.338 o
-20 1 13 101.867 90.189 14.906 52.346 o
-20 1 14 2029.730 2092.950 53.723 3.957 o
-20 1 15 163.052 167.628 13.992 57.842 o
-20 1 16 1.511 -10.871 11.459 91.247 o
-20 1 17 71.467 64.517 12.145 78.703 o
-20 1 18 63.887 75.841 14.065 59.184 o
-20 1 19 0.243 0.931 12.787 73.305 o
-20 1 20 13.766 13.896 12.123 81.044 o
-20 1 21 93.130 87.322 27.007 16.294 o
-20 1 22 242.724 200.044 53.498 4.166 o
-20 1 23 426.151 637.741 61.488 3.142 o
-20 2 -9 12.176 39.793 24.765 19.500 o
-20 2 -8 7.024 19.694 19.929 30.126 o
-20 2 -7 613.012 605.053 56.620 3.690 o
-20 2 -6 426.012 377.584 25.984 17.034 o
-20 2 -5 13.344 30.087 11.521 89.425 o
-20 2 -4 4.468 11.792 10.187 114.981 o
-20 2 -3 99.378 108.934 14.381 56.028 o
-20 2 -2 28.100 30.737 12.686 73.567 o
-20 2 -1 177.736 216.890 24.578 19.417 o
-20 2 0 173.520 156.654 14.447 54.383 o
-20 2 1 1325.030 1303.520 30.937 11.427 o
-20 2 2 457.682 452.689 17.568 35.209 o
-20 2 3 100.784 90.440 11.532 85.768 o
-20 2 4 719.720 720.227 24.378 18.599 o
-20 2 5 2461.290 2479.610 50.195 4.454 o
-20 2 6 378.147 372.638 15.970 42.614 o
-20 2 7 213.847 194.957 12.851 66.736 o
-20 2 8 235.180 255.778 15.931 44.288 o
-20 2 9 1353.050 1339.070 34.477 9.345 o
-20 2 10 259.406 272.513 15.595 45.823 o
-20 2 11 72.527 87.510 15.852 46.700 o
-20 2 12 531.212 515.116 18.945 30.300 o
-20 2 13 1024.050 991.044 26.952 15.039 o
-20 2 14 27.040 18.872 12.141 80.402 o
-20 2 15 1317.430 1322.680 45.201 5.614 o
-20 2 16 173.000 181.441 16.058 44.376 o
-20 2 17 324.846 301.393 18.713 32.199 o
-20 2 18 121.412 109.258 12.311 75.041 o
-20 2 19 452.759 452.298 18.012 33.670 o
-20 2 20 920.187 872.628 27.638 14.496 o
-20 2 21 361.551 394.969 24.672 18.887 o
-20 2 22 850.704 950.262 70.378 2.391 o
-20 3 -9 221.762 217.838 26.224 17.050 o
-20 3 -8 152.233 178.665 27.256 15.896 o
-20 3 -7 37.852 61.120 24.536 19.809 o
-20 3 -6 2.579 -0.579 17.375 39.696 o
-20 3 -5 6.470 16.514 14.423 57.440 o
-20 3 -4 830.788 845.868 30.382 12.215 o
-20 3 -3 4.791 -3.364 17.463 39.284 o
-20 3 -2 627.998 682.223 37.043 8.459 o
-20 3 -1 1526.290 1596.210 52.401 4.200 o
-20 3 0 9.206 27.682 18.239 35.921 o
-20 3 1 716.488 681.530 28.678 13.754 o
-20 3 2 84.838 78.558 12.465 74.389 o
-20 3 3 1450.670 1407.330 38.197 7.688 o
-20 3 4 1735.140 1780.070 38.981 7.302 o
-20 3 5 555.922 505.534 18.586 31.294 o
-20 3 6 207.380 237.277 23.283 21.513 o
-20 3 7 4.211 -10.906 10.665 105.228 o
-20 3 8 3.127 4.236 10.401 110.571 o
-20 3 9 260.112 269.620 16.666 40.483 o
-20 3 10 450.019 444.703 18.530 31.997 o
-20 3 11 733.750 737.177 26.489 15.921 o
-20 3 12 74.580 78.073 11.506 87.074 o
-20 3 13 1006.170 953.232 26.367 15.687 o
-20 3 14 652.463 662.218 26.571 15.946 o
-20 3 15 394.859 385.873 25.689 17.442 o
-20 3 16 801.863 776.524 32.857 10.563 o
-20 3 17 8.966 12.857 11.881 84.500 o
-20 3 18 59.745 64.924 12.534 74.285 o
-20 3 19 31.752 15.302 12.467 76.234 o
-20 3 20 147.300 175.225 20.291 28.363 o
-20 3 21 568.236 540.399 33.069 10.585 o
-20 3 22 431.387 345.117 45.613 5.685 o
-20 4 -9 2.036 10.719 30.956 12.506 o
-20 4 -6 88.041 122.024 26.670 16.692 o
-20 4 -5 1266.410 1569.800 102.233 1.137 o
-20 4 -4 409.666 425.138 42.333 6.583 o
-20 4 -3 1128.370 1172.380 46.392 5.371 o
-20 4 -2 534.128 570.141 38.196 8.008 o
-20 4 -1 69.422 59.718 14.850 53.245 o
-20 4 0 691.656 715.311 24.278 18.782 o
-20 4 1 56.774 52.585 11.779 84.062 o
-20 4 2 794.900 827.468 28.096 14.176 o
-20 4 3 211.771 184.547 13.807 58.537 o
-20 4 4 122.646 128.244 13.684 61.177 o
-20 4 5 6.360 15.279 12.797 72.916 o
-20 4 6 339.928 359.045 14.836 49.076 o
-20 4 7 2791.330 2754.640 50.750 4.328 o
-20 4 8 76.918 63.142 16.471 43.383 o
-20 4 9 86.485 87.981 11.317 89.367 o
-20 4 10 4.952 8.788 11.269 94.082 o
-20 4 11 996.571 1008.610 29.947 12.402 o
-20 4 12 165.747 174.319 13.692 60.170 o
-20 4 13 77.506 45.708 15.036 51.952 o
-20 4 14 1571.160 1607.980 41.406 6.569 o
-20 4 15 115.198 97.758 14.267 56.766 o
-20 4 16 33.900 29.099 12.450 76.228 o
-20 4 17 1012.070 978.814 32.509 10.640 o
-20 4 18 56.762 74.710 12.407 75.723 o
-20 4 19 1221.010 1247.510 30.618 11.715 o
-20 4 20 359.010 382.908 24.819 18.684 o
-20 4 21 77.875 114.298 33.654 10.526 o
-20 4 22 416.980 488.519 50.693 4.610 o
-20 5 -10 35.236 83.184 47.836 5.231 o
-20 5 -9 68.989 88.369 45.402 5.801 o
-20 5 -8 20.441 38.311 41.380 6.994 o
-20 5 -7 216.512 146.577 45.613 5.725 o
-20 5 -6 733.760 825.969 125.516 0.758 o
-20 5 -5 1.048 -0.143 23.059 22.544 o
-20 5 -4 0.283 -4.144 17.652 38.474 o
-20 5 -3 1883.260 1920.220 134.654 0.656 o
-20 5 -1 44.865 44.042 17.116 40.489 o
-20 5 0 30.069 27.516 11.797 84.890 o
-20 5 1 389.845 369.132 28.565 14.226 o
-20 5 2 41.564 67.178 17.920 36.931 o
-20 5 3 7.950 -1.373 10.937 99.915 o
-20 5 4 110.195 85.338 11.539 85.472 o
-20 5 5 880.599 880.552 27.494 14.666 o
-20 5 6 0.780 -3.960 12.423 77.664 o
-20 5 7 133.808 162.223 17.863 36.429 o
-20 5 8 0.538 -2.025 11.826 85.705 o
-20 5 9 1486.250 1500.710 46.780 5.229 o
-20 5 10 83.717 72.536 12.893 69.769 o
-20 5 11 72.433 58.989 11.252 91.267 o
-20 5 12 92.525 83.782 13.123 67.176 o
-20 5 13 83.256 68.037 12.920 69.547 o
-20 5 14 33.025 32.510 14.444 56.839 o
-20 5 15 326.503 336.619 23.619 20.639 o
-20 5 16 42.212 39.243 13.100 68.706 o
-20 5 17 1261.180 1263.700 34.997 9.131 o
-20 5 18 670.258 663.376 28.748 13.730 o
-20 5 19 19.934 24.632 14.739 54.809 o
-20 5 20 23.733 15.785 26.723 16.754 o
-20 5 21 1209.850 1225.110 78.633 1.913 o
-20 5 22 11.276 -36.089 32.173 11.576 o
-20 6 -8 86.918 86.359 45.190 5.853 o
-20 6 -7 1549.890 1944.440 120.754 0.816 o
-20 6 -6 495.961 586.413 65.616 2.761 o
-20 6 -5 2566.520 2534.060 139.597 0.610 o
-20 6 -4 1.308 -10.795 41.803 6.860 o
-20 6 -3 1621.140 1726.300 123.929 0.775 o
-20 6 -2 11.847 17.817 12.109 81.224 o
-20 6 -1 132.880 98.712 14.515 54.698 o
-20 6 0 95.175 77.616 16.687 42.111 o
-20 6 1 109.823 114.699 14.031 58.579 o
-20 6 2 0.956 -8.729 11.100 97.268 o
-20 6 3 8.975 0.377 10.950 99.632 o
-20 6 4 0.253 -16.488 12.661 74.782 o
-20 6 5 599.462 556.547 19.814 27.656 o
-20 6 6 620.371 637.000 25.749 16.963 o
-20 6 7 4329.730 4405.940 100.387 1.155 o
-20 6 8 187.631 200.401 18.302 34.411 o
-20 6 9 110.208 106.209 12.788 70.053 o
-20 6 10 43.136 36.930 12.479 75.590 o
-20 6 11 813.024 750.460 29.900 12.628 o
-20 6 12 39.648 8.705 17.845 37.404 o
-20 6 13 1675.720 1683.050 49.234 4.718 o
-20 6 14 188.575 209.662 16.613 41.388 o
-20 6 15 0.637 23.241 15.879 47.438 o
-20 6 16 69.500 38.770 18.089 36.179 o
-20 6 17 667.424 651.162 25.424 17.309 o
-20 6 18 35.526 25.651 15.919 46.888 o
-20 6 19 2269.840 2247.650 127.633 0.729 o
-20 7 -7 441.170 414.225 60.112 3.290 o
-20 7 -6 716.572 892.266 81.702 1.782 o
-20 7 -5 61.433 68.985 23.598 21.357 o
-20 7 -4 1203.480 1296.490 57.439 3.541 o
-20 7 -3 6.867 -1.296 14.370 57.966 o
-20 7 -2 4.973 11.445 16.959 41.609 o
-20 7 -1 1121.470 1158.690 32.477 10.572 o
-20 7 0 833.586 883.951 47.638 5.148 o
-20 7 1 424.757 437.904 26.649 16.197 o
-20 7 2 108.587 86.689 16.829 41.299 o
-20 7 3 2114.110 2079.700 54.123 3.897 o
-20 7 4 118.839 119.107 14.144 57.539 o
-20 7 5 381.083 370.702 17.810 34.895 o
-20 7 6 15.350 19.215 17.310 39.857 o
-20 7 7 5.591 15.096 12.633 74.827 o
-20 7 8 357.578 339.661 27.235 15.645 o
-20 7 9 90.454 87.241 14.979 51.987 o
-20 7 10 910.218 842.939 27.493 14.658 o
-20 7 11 308.276 304.727 20.828 26.332 o
-20 7 12 9.924 0.173 15.313 51.026 o
-20 7 13 770.890 881.359 29.537 12.907 o
-20 7 14 6.158 -6.887 13.939 61.608 o
-20 7 15 2234.850 2209.370 56.305 3.605 o
-20 7 16 10.658 3.929 14.480 57.020 o
-20 7 17 364.685 367.235 22.648 22.264 o
-20 7 18 99.201 25.611 36.829 8.804 o
-20 7 19 16.741 51.328 42.438 6.649 o
-20 8 -5 105.154 81.084 22.645 23.074 o
-20 8 -4 91.818 91.790 21.760 24.981 o
-20 8 -3 853.837 899.354 67.651 2.585 o
-20 8 -2 606.953 618.851 54.691 3.952 o
-20 8 -1 173.408 210.167 22.340 23.414 o
-20 8 0 70.201 91.692 18.915 33.008 o
-20 8 1 1340.030 1518.550 209.705 0.272 o
-20 8 2 7.819 -5.109 17.634 38.510 o
-20 8 3 67.997 95.838 22.524 23.382 o
-20 8 4 2114.550 2170.080 54.955 3.783 o
-20 8 5 834.294 805.759 28.864 13.459 o
-20 8 6 199.696 197.766 15.026 50.020 o
-20 8 7 685.707 686.669 28.737 13.721 o
-20 8 8 1039.970 1050.030 28.574 13.480 o
-20 8 9 739.747 719.824 30.452 12.252 o
-20 8 10 2047.060 2001.540 48.763 4.758 o
-20 8 11 14.131 12.599 12.729 73.559 o
-20 8 12 312.727 313.255 21.652 24.432 o
-20 8 13 761.870 789.695 48.056 5.073 o
-20 8 14 24.288 11.770 14.220 58.875 o
-20 8 15 586.991 584.080 24.667 18.461 o
-20 8 16 427.422 420.929 21.697 23.956 o
-20 8 17 965.385 966.137 76.622 2.019 o
-20 8 18 109.669 67.097 38.311 8.131 o
-20 9 -5 0.530 63.393 28.680 14.548 o
-20 9 -4 317.125 322.998 38.099 8.134 o
-20 9 -3 9.709 8.523 20.391 28.786 o
-20 9 -2 531.526 554.830 29.883 12.882 o
-20 9 -1 476.579 446.368 35.952 9.047 o
-20 9 0 1041.000 1071.450 42.091 6.497 o
-20 9 1 575.411 563.726 26.885 15.718 o
-20 9 2 1603.480 1662.870 56.365 3.643 o
-20 9 3 846.861 842.187 37.662 8.114 o
-20 9 4 92.627 92.698 20.632 27.742 o
-20 9 5 19.377 27.077 19.877 30.226 o
-20 9 6 409.967 425.439 19.846 28.351 o
-20 9 7 39.899 60.172 12.142 79.563 o
-20 9 8 12.774 0.884 13.229 68.261 o
-20 9 9 685.575 739.811 30.354 12.352 o
-20 9 10 71.048 73.629 13.063 68.247 o
-20 9 11 647.839 664.770 27.772 14.675 o
-20 9 12 580.241 589.948 23.900 19.590 o
-20 9 13 212.638 195.338 19.872 29.287 o
-20 9 14 397.079 429.401 25.478 17.692 o
-20 9 15 1972.240 2018.180 84.866 1.633 o
-20 9 16 223.673 199.493 45.508 5.747 o
-20 10 -5 63.779 33.549 30.374 12.942 o
-20 10 -4 28.317 6.562 27.199 16.173 o
-20 10 -3 670.810 640.387 50.905 4.545 o
-20 10 -2 906.757 868.878 59.371 3.342 o
-20 10 0 6.995 7.321 26.617 16.910 o
-20 10 1 443.443 441.726 27.858 14.855 o
-20 10 2 806.976 850.365 35.531 9.083 o
-20 10 3 44.226 69.735 24.341 20.109 o
-20 10 4 369.319 360.552 24.152 19.688 o
-20 10 5 505.328 510.222 37.939 8.129 o
-20 10 6 160.054 182.070 23.594 21.093 o
-20 10 7 1.117 18.032 13.005 70.683 o
-20 10 8 283.237 279.220 17.628 36.281 o
-20 10 9 32.711 54.128 12.783 72.140 o
-20 10 10 271.237 298.826 19.166 30.984 o
-20 10 11 31.002 16.735 12.268 78.699 o
-20 10 12 728.929 724.879 27.068 15.302 o
-20 10 13 60.674 45.485 25.347 18.548 o
-20 10 14 544.413 616.152 63.605 2.935 o
-20 10 15 267.335 347.234 39.475 7.593 o
-20 11 -2 62.433 26.987 26.458 17.040 o
-20 11 -1 10.015 9.948 28.680 14.562 o
-20 11 2 1461.200 1485.240 88.158 1.522 o
-20 11 3 33.514 33.231 31.855 11.787 o
-20 11 4 3.721 39.475 29.421 13.832 o
-20 11 5 29.396 43.440 22.376 23.830 o
-20 11 6 233.274 249.866 24.334 19.690 o
-20 11 7 102.464 117.556 22.398 23.545 o
-20 11 8 33.707 54.771 17.654 38.117 o
-20 11 9 495.268 525.370 24.289 19.174 o
-20 11 10 0.839 5.387 14.799 54.696 o
-20 11 11 31.464 47.038 21.646 25.448 o
-20 11 12 1661.070 1566.120 64.959 2.766 o
-20 11 14 2094.140 2208.070 109.853 0.981 o
-20 12 4 1305.790 1342.370 82.549 1.736 o
-20 12 5 1.119 25.188 30.480 12.896 o
-20 12 6 159.049 119.047 25.102 18.724 o
-20 12 7 275.775 266.157 46.725 5.444 o
-20 12 8 744.605 673.265 40.539 7.078 o
-20 12 9 428.681 383.149 32.954 10.753 o
-20 12 10 380.356 428.406 55.773 3.820 o
-20 12 11 449.078 474.655 40.639 7.121 o
-20 13 7 144.890 97.259 41.274 7.000 o
-20 13 8 246.364 215.949 69.478 2.475 o
-19 0 -11 1790.130 1767.180 90.274 1.449 o
-19 0 -7 57.432 69.326 14.716 54.284 o
-19 0 -5 19.719 41.686 13.673 63.486 o
-19 0 -3 120.927 113.448 18.387 34.612 o
-19 0 -1 87.612 67.076 18.419 34.760 o
-19 0 1 6050.770 6047.530 188.941 0.332 o
-19 0 3 3965.110 3911.490 89.007 1.462 o
-19 0 5 159.511 136.165 13.717 60.315 o
-19 0 7 25.183 25.798 11.297 92.641 o
-19 0 9 33.636 34.295 14.200 58.761 o
-19 0 11 1658.220 1695.290 63.172 2.919 o
-19 0 13 7154.650 7154.320 310.087 0.124 o
-19 0 15 72.415 54.651 14.488 55.881 o
-19 0 17 57.959 65.466 19.253 31.978 o
-19 0 19 216.860 241.726 19.666 29.787 o
-19 0 21 349.951 393.519 36.860 8.662 o
-19 0 23 745.835 668.005 45.167 5.735 o
-19 1 -12 210.324 157.054 28.680 14.340 o
-19 1 -11 1507.800 1544.820 89.322 1.483 o
-19 1 -10 128.250 126.234 19.010 32.376 o
-19 1 -9 59.420 58.331 23.040 22.410 o
-19 1 -8 15.014 2.926 11.837 85.089 o
-19 1 -7 1056.320 1031.790 40.382 7.036 o
-19 1 -6 219.321 215.623 14.626 52.316 o
-19 1 -5 109.441 93.047 10.720 98.121 o
-19 1 -4 1.752 -0.397 11.558 89.686 o
-19 1 -3 533.471 544.269 19.736 28.074 o
-19 1 -2 37.968 37.079 11.128 94.790 o
-19 1 -1 2404.510 2589.360 62.767 2.916 o
-19 1 0 76.831 87.146 11.104 92.996 o
-19 1 1 333.183 355.787 15.574 45.011 o
-19 1 2 289.948 319.725 15.036 48.534 o
-19 1 3 1385.880 1334.090 28.510 13.197 o
-19 1 4 2362.690 2288.910 43.056 5.943 o
-19 1 5 13.279 8.587 8.546 162.331 o
-19 1 6 0.890 6.284 8.173 178.969 o
-19 1 7 480.830 475.299 15.401 44.296 o
-19 1 8 720.899 714.724 21.156 24.084 o
-19 1 9 1270.570 1207.520 26.761 14.922 o
-19 1 10 487.073 472.423 17.480 35.339 o
-19 1 11 1725.790 1662.940 43.629 5.927 o
-19 1 12 37.161 15.183 11.994 82.144 o
-19 1 13 38.628 45.841 11.600 87.238 o
-19 1 14 317.147 319.681 17.981 34.697 o
-19 1 15 2495.600 2462.770 51.495 4.243 o
-19 1 16 115.491 92.606 12.986 68.049 o
-19 1 17 54.165 47.427 10.656 102.300 o
-19 1 18 495.875 471.555 22.794 21.655 o
-19 1 19 108.319 120.198 14.309 56.389 o
-19 1 20 3.452 1.891 10.874 101.211 o
-19 1 21 1850.530 1858.590 40.441 6.793 o
-19 1 22 352.826 394.415 24.206 19.604 o
-19 1 23 1902.680 2068.030 86.321 1.580 o
-19 1 24 119.046 93.132 38.840 7.906 o
-19 2 -10 779.120 782.888 39.741 7.337 o
-19 2 -9 205.543 202.513 15.243 48.610 o
-19 2 -8 142.941 155.039 14.524 54.197 o
-19 2 -7 7.566 16.280 13.025 70.359 o
-19 2 -6 742.995 706.756 35.069 9.359 o
-19 2 -5 194.033 164.254 14.762 51.947 o
-19 2 -4 235.643 245.851 14.276 54.366 o
-19 2 -3 11.213 4.551 10.267 113.053 o
-19 2 -2 23.364 22.781 10.623 104.728 o
-19 2 -1 1092.130 1108.960 52.796 4.186 o
-19 2 0 555.085 528.400 22.417 22.174 o
-19 2 1 3055.220 3171.910 60.530 3.090 o
-19 2 2 1216.400 1271.870 32.898 10.259 o
-19 2 3 1461.870 1481.630 34.021 9.515 o
-19 2 4 565.054 570.896 15.830 41.315 o
-19 2 5 147.894 135.771 11.630 82.512 o
-19 2 6 630.690 617.616 17.465 34.373 o
-19 2 7 2610.340 2568.690 50.928 4.320 o
-19 2 8 1147.370 1102.520 23.308 19.264 o
-19 2 9 5.561 5.193 8.914 150.167 o
-19 2 10 190.364 210.021 16.706 40.939 o
-19 2 11 1573.880 1650.520 43.626 5.950 o
-19 2 12 55.482 48.658 10.813 99.373 o
-19 2 13 1220.670 1232.720 29.694 12.394 o
-19 2 14 469.051 437.151 21.586 24.075 o
-19 2 15 1469.430 1451.370 47.648 5.053 o
-19 2 16 1007.150 1044.440 26.570 15.426 o
-19 2 17 47.516 46.436 10.710 101.606 o
-19 2 18 2.083 10.855 10.463 109.165 o
-19 2 19 145.520 173.298 18.603 33.591 o
-19 2 20 85.791 81.150 13.572 63.073 o
-19 2 21 1.540 14.516 12.095 81.725 o
-19 2 22 14.680 18.447 17.460 39.183 o
-19 2 23 1964.500 1907.400 115.886 0.884 o
-19 3 -10 202.488 236.711 21.887 24.268 o
-19 3 -9 75.651 93.965 17.969 36.485 o
-19 3 -8 450.909 428.195 44.132 6.059 o
-19 3 -7 1376.670 1353.370 80.961 1.803 o
-19 3 -6 569.163 535.562 33.356 10.410 o
-19 3 -5 1068.010 1102.690 66.570 2.660 o
-19 3 -4 1135.270 1115.340 26.751 15.090 o
-19 3 -3 379.633 376.385 20.987 25.677 o
-19 3 -2 133.396 129.752 13.781 60.200 o
-19 3 -1 1000.150 1012.920 38.359 7.777 o
-19 3 0 316.061 305.588 13.836 56.217 o
-19 3 1 29.180 15.625 9.252 137.297 o
-19 3 2 10.061 13.907 10.272 112.768 o
-19 3 3 9.432 -0.024 10.596 106.351 o
-19 3 4 1194.360 1161.940 26.193 15.595 o
-19 3 5 1632.460 1632.950 33.268 9.820 o
-19 3 6 764.538 790.928 21.856 22.548 o
-19 3 7 130.561 140.188 13.089 66.360 o
-19 3 8 849.687 822.349 25.085 17.426 o
-19 3 9 1621.820 1597.360 42.237 6.321 o
-19 3 10 573.338 549.710 24.872 18.216 o
-19 3 11 283.665 302.516 14.816 50.003 o
-19 3 12 387.911 388.163 16.336 40.784 o
-19 3 13 49.824 41.465 12.913 70.508 o
-19 3 14 840.682 900.304 30.990 11.748 o
-19 3 15 59.271 108.276 18.564 34.263 o
-19 3 16 64.915 68.934 11.513 87.389 o
-19 3 17 198.611 190.117 20.086 28.741 o
-19 3 18 583.894 618.673 20.395 26.203 o
-19 3 19 114.593 136.963 17.192 39.425 o
-19 3 20 1680.760 1732.790 41.072 6.640 o
-19 3 21 571.930 582.827 21.327 24.218 o
-19 3 22 15.867 18.156 20.537 28.345 o
-19 4 -10 5.229 21.517 22.201 24.286 o
-19 4 -9 497.516 489.013 87.840 1.547 o
-19 4 -8 288.087 305.433 39.211 7.695 o
-19 4 -7 97.471 108.434 24.758 19.335 o
-19 4 -6 4.249 17.719 16.159 45.804 o
-19 4 -5 920.709 957.125 42.018 6.549 o
-19 4 -4 209.383 232.279 15.053 49.593 o
-19 4 -3 290.856 314.241 21.102 25.718 o
-19 4 -2 1268.420 1243.880 29.734 12.332 o
-19 4 -1 330.866 334.610 16.363 41.206 o
-19 4 0 8.888 39.652 11.556 88.890 o
-19 4 1 124.721 137.787 13.960 58.795 o
-19 4 2 684.691 689.533 19.775 27.308 o
-19 4 3 1031.590 1084.640 31.477 11.266 o
-19 4 4 841.730 874.321 30.694 11.968 o
-19 4 5 169.500 154.596 15.704 46.450 o
-19 4 6 964.469 957.081 31.095 11.593 o
-19 4 7 699.822 688.950 22.638 21.365 o
-19 4 8 414.385 420.880 18.750 31.493 o
-19 4 9 10.264 12.511 10.887 100.489 o
-19 4 10 143.608 139.898 13.570 61.769 o
-19 4 11 1639.860 1561.260 32.570 10.216 o
-19 4 12 618.783 629.796 22.958 21.013 o
-19 4 13 1217.000 1160.040 37.593 8.009 o
-19 4 14 61.226 36.424 12.633 73.422 o
-19 4 15 232.495 218.545 15.752 45.406 o
-19 4 16 2756.350 2715.670 54.951 3.733 o
-19 4 17 3.616 6.371 11.229 94.847 o
-19 4 18 337.039 329.432 16.045 42.692 o
-19 4 19 476.517 483.962 18.662 31.405 o
-19 4 20 3.023 0.777 11.989 83.308 o
-19 4 21 19.163 13.515 14.363 57.773 o
-19 4 22 625.838 632.451 41.126 6.909 o
-19 5 -11 10.062 37.253 40.322 7.368 o
-19 5 -10 16.143 25.532 28.473 14.763 o
-19 5 -9 14.492 28.325 23.238 22.146 o
-19 5 -8 15.186 -17.778 28.575 14.670 o
-19 5 -7 208.805 221.644 32.808 10.986 o
-19 5 -6 2045.300 2173.310 66.307 2.639 o
-19 5 -5 271.333 256.322 21.197 25.621 o
-19 5 -4 3141.000 3087.440 181.270 0.362 o
-19 5 -3 98.552 70.328 13.851 60.526 o
-19 5 -2 154.986 139.018 17.413 38.219 o
-19 5 -1 460.017 438.906 18.083 33.429 o
-19 5 0 203.155 217.210 14.770 51.523 o
-19 5 1 149.221 155.138 16.250 43.656 o
-19 5 2 10.814 11.933 10.502 107.936 o
-19 5 3 80.424 60.462 11.182 92.077 o
-19 5 4 14.272 10.918 14.061 60.355 o
-19 5 5 228.769 248.165 13.050 64.201 o
-19 5 6 1629.380 1651.810 44.197 5.798 o
-19 5 7 158.217 159.022 11.736 80.564 o
-19 5 8 2446.740 2458.750 48.967 4.667 o
-19 5 9 154.407 141.206 10.918 92.448 o
-19 5 10 26.107 20.246 11.658 87.122 o
-19 5 11 8.646 12.792 10.656 104.933 o
-19 5 12 257.824 274.339 19.581 29.836 o
-19 5 13 190.119 178.631 14.761 51.917 o
-19 5 14 202.652 225.058 19.087 31.631 o
-19 5 15 151.656 136.685 14.648 53.326 o
-19 5 16 14.432 8.766 12.250 79.421 o
-19 5 17 5.914 7.189 12.240 79.784 o
-19 5 18 1324.970 1375.030 37.175 8.124 o
-19 5 19 17.037 35.531 11.950 83.016 o
-19 5 20 1635.260 1661.450 46.288 5.311 o
-19 5 21 262.493 223.399 30.903 12.329 o
-19 5 22 158.686 177.429 28.320 14.736 o
-19 6 -11 79.976 124.670 45.719 5.717 o
-19 6 -10 195.902 234.567 69.161 2.499 o
-19 6 -9 12.918 54.313 28.655 14.567 o
-19 6 -8 218.335 226.954 58.684 3.466 o
-19 6 -7 17.792 43.014 18.026 36.688 o
-19 6 -6 624.463 690.324 58.102 3.504 o
-19 6 -5 1029.180 1042.620 53.973 4.016 o
-19 6 -4 142.037 158.760 25.137 18.668 o
-19 6 -3 92.025 92.733 17.480 38.427 o
-19 6 -2 1088.600 1203.430 47.330 5.170 o
-19 6 -1 130.243 138.651 15.292 49.306 o
-19 6 0 6.690 0.705 9.997 119.560 o
-19 6 1 247.429 250.721 15.925 44.242 o
-19 6 2 8.356 10.515 12.813 72.739 o
-19 6 3 244.416 236.524 14.376 53.627 o
-19 6 4 543.236 562.085 20.460 26.234 o
-19 6 5 675.516 690.540 23.697 19.683 o
-19 6 6 1215.730 1177.360 44.556 5.794 o
-19 6 7 542.299 579.706 26.904 15.721 o
-19 6 8 191.144 187.847 13.357 62.543 o
-19 6 9 1.269 -10.062 9.469 133.630 o
-19 6 10 1257.370 1241.930 33.722 9.789 o
-19 6 11 56.421 58.110 12.507 74.741 o
-19 6 12 84.336 83.340 12.110 78.604 o
-19 6 13 3.760 16.360 9.656 127.811 o
-19 6 14 81.297 67.785 11.907 81.478 o
-19 6 15 39.644 43.034 13.074 68.982 o
-19 6 16 1564.740 1607.330 37.565 7.880 o
-19 6 17 358.727 381.514 28.485 14.324 o
-19 6 18 1691.820 1708.960 44.593 5.690 o
-19 6 19 366.842 383.049 21.943 23.622 o
-19 6 20 963.529 1009.890 40.869 6.895 o
-19 6 21 71.841 100.452 25.216 18.687 o
-19 6 22 710.958 827.180 69.108 2.483 o
-19 7 -10 5.792 28.892 39.475 7.689 o
-19 7 -9 103.908 107.160 32.128 11.533 o
-19 7 -8 271.971 245.847 51.540 4.482 o
-19 7 -7 1358.040 1435.300 50.904 4.460 o
-19 7 -6 1206.590 1208.230 90.645 1.444 o
-19 7 -5 554.465 575.870 28.949 13.666 o
-19 7 -4 108.225 83.924 42.544 6.598 o
-19 7 -3 190.169 218.050 25.256 18.393 o
-19 7 -2 694.458 718.784 24.159 18.948 o
-19 7 -1 11.696 8.162 13.580 64.752 o
-19 7 0 447.671 494.026 22.907 21.521 o
-19 7 1 3.301 -5.932 10.912 100.558 o
-19 7 2 171.129 179.995 13.208 64.240 o
-19 7 3 176.143 196.684 27.675 15.396 o
-19 7 4 2.952 6.121 11.313 93.472 o
-19 7 5 744.170 782.159 26.784 15.565 o
-19 7 6 3310.270 3371.700 71.001 2.273 o
-19 7 7 360.588 359.137 23.341 21.033 o
-19 7 8 1626.130 1639.250 45.845 5.411 o
-19 7 9 521.245 539.086 21.720 23.573 o
-19 7 10 756.834 720.202 25.034 17.664 o
-19 7 11 1.125 -3.578 12.676 74.582 o
-19 7 12 7.036 9.938 11.241 94.461 o
-19 7 13 2.174 0.973 11.150 96.335 o
-19 7 14 64.094 52.374 14.159 58.570 o
-19 7 15 254.268 240.275 20.407 27.629 o
-19 7 16 30.965 27.189 13.849 61.841 o
-19 7 17 958.267 982.974 31.216 11.506 o
-19 7 18 1682.100 1748.000 58.274 3.411 o
-19 7 19 237.545 240.390 24.234 19.850 o
-19 7 20 653.067 613.294 61.276 3.155 o
-19 7 21 1310.790 1480.690 95.989 1.288 o
-19 8 -9 256.331 369.247 56.408 3.744 o
-19 8 -8 780.747 866.375 81.977 1.769 o
-19 8 -7 62.771 63.697 21.171 26.487 o
-19 8 -6 205.028 194.374 34.996 9.677 o
-19 8 -5 670.579 684.320 63.764 2.915 o
-19 8 -4 192.413 223.300 37.094 8.624 o
-19 8 -3 65.805 80.463 18.099 36.056 o
-19 8 -2 369.730 333.334 47.453 5.265 o
-19 8 -1 168.661 204.586 17.275 38.542 o
-19 8 0 6.346 9.713 23.168 22.314 o
-19 8 1 660.208 769.312 52.334 4.301 o
-19 8 2 95.586 88.654 13.140 66.906 o
-19 8 3 1525.190 1488.610 37.536 7.915 o
-19 8 4 656.281 690.644 30.416 12.336 o
-19 8 5 101.939 95.988 15.035 51.448 o
-19 8 6 355.951 378.975 16.763 39.126 o
-19 8 7 242.167 241.128 21.440 25.155 o
-19 8 8 1.031 2.523 11.918 84.331 o
-19 8 9 15.350 6.011 12.543 75.784 o
-19 8 10 28.805 28.358 12.836 71.889 o
-19 8 11 499.379 476.761 27.253 15.428 o
-19 8 12 59.648 42.696 12.242 78.023 o
-19 8 13 65.229 42.266 16.927 41.263 o
-19 8 14 990.012 955.534 30.732 11.837 o
-19 8 15 267.736 271.620 18.508 33.178 o
-19 8 16 750.897 739.074 26.727 15.640 o
-19 8 17 3.314 7.117 13.770 63.123 o
-19 8 18 2.951 -28.960 16.899 41.960 o
-19 8 19 11.869 4.868 36.724 8.885 o
-19 9 -8 916.231 897.135 62.652 3.005 o
-19 9 -7 240.219 239.230 29.235 13.757 o
-19 9 -6 144.381 172.329 24.441 19.715 o
-19 9 -5 152.801 132.010 41.803 6.820 o
-19 9 -4 91.821 92.784 23.730 21.050 o
-19 9 -3 167.493 206.233 26.830 16.367 o
-19 9 -2 75.136 77.901 45.878 5.681 o
-19 9 -1 24.060 45.278 20.751 27.702 o
-19 9 0 50.377 37.128 14.915 53.127 o
-19 9 1 0.252 -3.740 17.199 40.528 o
-19 9 2 87.607 58.269 19.347 31.570 o
-19 9 3 1031.710 990.436 39.797 7.244 o
-19 9 4 81.305 63.783 12.579 73.324 o
-19 9 5 398.386 440.857 30.857 12.221 o
-19 9 6 626.000 583.631 26.582 15.999 o
-19 9 7 3.339 -0.519 14.077 60.449 o
-19 9 8 1476.040 1464.840 38.896 7.420 o
-19 9 9 208.968 234.668 16.449 41.953 o
-19 9 10 1083.170 1041.830 36.253 8.631 o
-19 9 11 322.638 329.401 18.609 32.491 o
-19 9 12 26.554 42.829 15.523 49.297 o
-19 9 13 9.056 36.321 12.756 73.104 o
-19 9 14 7.220 8.650 16.217 45.492 o
-19 9 15 1161.430 1252.040 40.001 7.122 o
-19 9 16 496.902 497.462 29.765 13.021 o
-19 9 17 6.456 31.229 17.603 38.561 o
-19 9 18 82.754 64.557 36.406 9.009 o
-19 9 19 95.014 59.371 34.078 10.272 o
-19 10 -6 1052.850 1056.200 68.685 2.502 o
-19 10 -5 196.735 153.985 31.432 11.980 o
-19 10 -4 5.262 9.318 20.303 29.051 o
-19 10 -3 9.715 10.237 16.849 42.127 o
-19 10 -2 16.092 15.220 17.089 40.898 o
-19 10 -1 95.782 66.942 18.510 34.386 o
-19 10 0 180.529 175.705 27.309 15.810 o
-19 10 1 2372.070 2278.630 95.905 1.281 o
-19 10 2 5.435 11.007 29.739 13.548 o
-19 10 3 913.278 952.084 46.427 5.400 o
-19 10 4 0.904 -10.032 14.305 58.572 o
-19 10 5 3.992 0.454 11.267 94.290 o
-19 10 6 65.486 49.285 14.573 55.356 o
-19 10 7 214.272 207.521 15.546 46.742 o
-19 10 8 268.281 322.123 20.963 26.093 o
-19 10 9 29.035 37.851 12.227 79.013 o
-19 10 10 1.604 -3.811 11.298 93.858 o
-19 10 11 167.740 200.997 16.940 40.035 o
-19 10 12 25.199 36.630 13.605 64.067 o
-19 10 13 3191.900 3246.080 81.546 1.744 o
-19 10 14 2.004 31.914 16.829 42.202 o
-19 10 15 92.353 128.250 21.759 24.937 o
-19 10 16 410.688 417.068 32.964 10.748 o
-19 10 17 54.041 40.533 38.840 7.929 o
-19 10 18 113.961 125.410 40.639 7.223 o
-19 11 -4 28.264 86.570 31.114 12.341 o
-19 11 -3 157.541 180.443 33.866 10.349 o
-19 11 -2 89.145 97.153 28.786 14.356 o
-19 11 -1 1146.250 1120.690 129.908 0.707 o
-19 11 0 40.244 94.099 22.928 22.631 o
-19 11 2 51.357 54.373 17.611 38.204 o
-19 11 3 71.051 36.899 21.317 26.143 o
-19 11 4 37.238 57.996 33.654 10.556 o
-19 11 5 96.204 96.330 45.243 5.838 o
-19 11 6 9.266 19.402 18.263 35.849 o
-19 11 7 327.903 343.721 20.079 28.114 o
-19 11 8 621.100 591.326 27.915 14.585 o
-19 11 9 24.149 33.866 13.578 64.360 o
-19 11 10 25.965 43.625 14.345 57.635 o
-19 11 11 1740.960 1759.540 40.818 6.705 o
-19 11 12 218.679 223.925 17.978 35.406 o
-19 11 13 129.003 118.921 18.819 33.031 o
-19 11 14 18.273 32.800 19.160 32.514 o
-19 11 15 1682.510 1660.210 68.151 2.518 o
-19 11 16 22.712 -25.823 39.793 7.566 o
-19 12 -2 175.848 144.672 32.173 11.454 o
-19 12 -1 301.417 299.715 39.581 7.551 o
-19 12 0 58.926 65.510 30.797 12.583 o
-19 12 1 1548.770 1672.250 97.365 1.250 o
-19 12 3 791.283 674.571 65.721 2.742 o
-19 12 4 263.948 270.438 22.840 22.190 o
-19 12 5 49.802 64.530 23.521 21.521 o
-19 12 6 0.493 3.231 16.963 41.651 o
-19 12 7 145.080 129.566 17.637 37.364 o
-19 12 8 0.027 8.337 14.507 56.916 o
-19 12 9 7.681 34.995 14.476 56.889 o
-19 12 10 203.984 223.596 30.214 12.924 o
-19 12 11 743.123 729.179 43.853 6.071 o
-19 12 12 249.318 256.236 24.011 20.179 o
-19 12 13 1004.140 1005.240 48.999 4.851 o
-19 12 14 98.922 116.309 30.162 13.073 o
-19 13 5 155.305 214.732 37.676 8.373 o
-19 13 6 349.243 302.255 47.624 5.232 o
-19 13 7 65.242 69.874 44.978 5.912 o
-19 13 8 16.303 0.834 23.240 22.164 o
-19 13 9 2144.230 2197.060 83.478 1.684 o
-19 13 10 271.100 125.940 42.121 6.698 o
-19 13 11 381.087 399.197 38.523 7.934 o
-19 13 12 262.455 314.637 36.089 9.069 o
-19 14 8 101.376 86.829 25.708 17.957 o
-18 0 -14 572.044 518.469 42.438 6.516 o
-18 0 -12 3336.610 3070.800 154.990 0.494 o
-18 0 -10 1.934 10.054 27.939 15.351 o
-18 0 -8 270.048 271.760 20.725 26.733 o
-18 0 -6 5.537 27.163 18.435 35.182 o
-18 0 -4 31.779 31.374 12.613 74.327 o
-18 0 -2 58.889 71.609 9.793 119.506 o
-18 0 0 8343.680 8299.560 266.345 0.168 o
-18 0 2 103.139 119.823 16.952 40.643 o
-18 0 4 24.689 23.811 13.245 67.679 o
-18 0 6 130.575 125.776 12.256 75.291 o
-18 0 8 54.961 52.365 10.725 100.909 o
-18 0 10 4072.480 4145.370 91.149 1.395 o
-18 0 12 2537.360 2479.200 84.808 1.627 o
-18 0 14 54.903 51.551 21.450 25.845 o
-18 0 16 2183.790 2177.700 67.416 2.552 o
-18 0 18 76.095 106.357 19.405 31.334 o
-18 0 20 506.971 572.161 26.880 15.786 o
-18 0 22 3115.230 3176.390 79.391 1.838 o
-18 0 24 3659.850 3612.670 180.655 0.364 o
-18 1 -14 14.515 -10.371 21.801 25.187 o
-18 1 -13 66.117 75.207 14.300 57.272 o
-18 1 -12 816.100 775.218 40.630 7.024 o
-18 1 -11 779.973 738.509 43.483 6.166 o
-18 1 -10 2911.730 3044.800 139.063 0.613 o
-18 1 -9 18.283 19.962 12.876 71.745 o
-18 1 -8 43.370 41.066 13.110 68.569 o
-18 1 -7 534.652 539.338 38.429 7.917 o
-18 1 -6 18.670 15.631 9.982 118.836 o
-18 1 -5 2.059 6.205 12.177 80.716 o
-18 1 -4 1042.250 1042.010 38.573 7.682 o
-18 1 -3 1058.830 1039.410 31.013 11.579 o
-18 1 -2 195.269 195.303 10.085 103.931 o
-18 1 -1 542.977 537.863 15.924 41.144 o
-18 1 0 1349.360 1494.080 49.121 4.775 o
-18 1 1 64.383 74.010 8.604 152.238 o
-18 1 2 4283.180 4240.910 59.692 3.105 o
-18 1 3 1241.600 1266.810 25.605 16.137 o
-18 1 4 95.932 111.446 8.817 141.377 o
-18 1 5 102.582 113.217 8.173 161.543 o
-18 1 6 818.912 813.193 18.618 29.697 o
-18 1 7 379.092 393.833 16.674 39.325 o
-18 1 8 209.118 213.803 9.368 116.997 o
-18 1 9 0.555 1.868 7.190 231.581 o
-18 1 10 8.539 0.420 7.815 194.974 o
-18 1 11 13.476 8.531 8.182 176.881 o
-18 1 12 1016.380 1041.180 25.714 16.360 o
-18 1 13 0.930 7.639 8.591 161.949 o
-18 1 14 2101.870 2022.910 36.909 7.954 o
-18 1 15 1959.210 1946.290 39.813 6.964 o
-18 1 16 78.317 71.747 12.504 74.161 o
-18 1 17 65.571 65.555 12.436 75.290 o
-18 1 18 70.822 74.560 12.638 72.767 o
-18 1 19 295.267 312.692 19.776 29.090 o
-18 1 20 177.734 198.853 13.909 58.096 o
-18 1 21 262.536 236.090 14.952 49.684 o
-18 1 22 10.415 4.169 11.574 89.113 o
-18 1 23 597.282 638.168 31.514 11.574 o
-18 1 24 988.862 1052.470 47.553 5.141 o
-18 2 -12 382.408 350.045 25.384 17.885 o
-18 2 -11 3.308 21.061 29.950 13.355 o
-18 2 -10 44.124 21.982 20.150 29.340 o
-18 2 -9 536.601 536.821 30.853 12.117 o
-18 2 -8 460.457 444.296 30.532 12.436 o
-18 2 -7 1066.590 1093.730 54.538 3.931 o
-18 2 -6 63.719 61.847 10.304 108.414 o
-18 2 -5 624.709 632.051 18.303 31.648 o
-18 2 -4 16.731 -0.108 10.214 114.068 o
-18 2 -3 263.465 261.336 11.518 79.388 o
-18 2 -2 410.062 386.509 20.252 27.357 o
-18 2 -1 1584.260 1687.920 32.962 9.994 o
-18 2 0 9.073 14.007 7.774 195.917 o
-18 2 1 828.236 852.582 19.301 27.820 o
-18 2 2 2.821 2.503 8.145 180.202 o
-18 2 3 157.916 142.171 8.333 149.669 o
-18 2 4 606.065 623.417 17.396 34.713 o
-18 2 5 717.022 729.294 19.102 28.870 o
-18 2 6 318.805 308.767 12.216 70.000 o
-18 2 7 1060.420 1085.120 21.023 23.207 o
-18 2 8 45.685 38.426 8.556 157.288 o
-18 2 9 2040.420 2037.810 40.482 6.730 o
-18 2 10 776.599 773.040 19.086 28.651 o
-18 2 11 1018.960 992.989 24.844 17.430 o
-18 2 12 1238.930 1210.950 25.838 15.911 o
-18 2 13 712.539 664.566 17.852 32.634 o
-18 2 14 95.816 98.663 9.603 121.113 o
-18 2 15 1.272 -5.466 11.325 93.437 o
-18 2 16 1560.480 1582.780 37.473 7.920 o
-18 2 17 705.335 729.749 21.203 24.006 o
-18 2 18 3.031 -6.716 10.286 113.151 o
-18 2 19 257.973 267.571 15.126 48.531 o
-18 2 20 1518.460 1500.920 37.276 8.018 o
-18 2 21 1058.780 1060.820 26.045 15.935 o
-18 2 22 2780.660 2864.420 55.075 3.712 o
-18 2 23 221.516 237.641 21.321 25.483 o
-18 2 24 46.282 58.714 22.897 22.714 o
-18 3 -12 1504.090 1554.350 90.486 1.445 o
-18 3 -11 4.871 10.843 19.378 31.884 o
-18 3 -10 91.746 137.513 53.498 4.178 o
-18 3 -9 26.610 24.152 16.771 42.349 o
-18 3 -8 6.639 -5.403 12.602 75.338 o
-18 3 -7 1072.670 1027.120 42.809 6.288 o
-18 3 -6 447.671 462.651 21.121 25.096 o
-18 3 -5 9.674 -6.261 16.628 43.289 o
-18 3 -4 784.853 769.351 23.606 19.598 o
-18 3 -3 169.058 180.633 13.259 63.808 o
-18 3 -2 836.574 865.019 38.909 7.621 o
-18 3 -1 49.126 51.201 11.724 85.065 o
-18 3 0 993.601 963.234 23.382 19.481 o
-18 3 1 21.174 14.671 7.575 204.177 o
-18 3 2 133.240 143.362 9.074 130.494 o
-18 3 3 2549.210 2583.090 43.055 5.898 o
-18 3 4 1572.370 1590.220 27.880 13.508 o
-18 3 5 1810.970 1843.230 33.084 9.812 o
-18 3 6 206.272 206.666 10.159 101.922 o
-18 3 7 683.837 643.954 15.507 41.727 o
-18 3 8 413.818 394.204 13.135 59.654 o
-18 3 9 14.327 20.875 7.620 202.431 o
-18 3 10 2.992 6.831 6.441 286.947 o
-18 3 11 382.997 377.210 15.365 45.635 o
-18 3 12 29.244 32.458 9.811 121.876 o
-18 3 13 1.716 7.448 10.535 107.772 o
-18 3 14 11.811 11.565 10.843 101.255 o
-18 3 15 4327.320 4348.030 81.246 1.737 o
-18 3 16 919.452 934.454 28.828 13.385 o
-18 3 17 581.283 589.965 17.909 33.160 o
-18 3 18 138.950 138.499 11.812 80.344 o
-18 3 19 257.329 265.207 14.448 52.836 o
-18 3 20 1074.350 1045.230 27.942 14.020 o
-18 3 21 5.949 15.231 12.873 72.065 o
-18 3 22 221.178 244.033 16.627 40.994 o
-18 3 23 16.689 5.812 16.990 41.400 o
-18 3 24 35.906 25.082 36.194 9.135 o
-18 4 -11 20.175 22.276 15.401 50.232 o
-18 4 -10 64.533 63.865 17.660 37.895 o
-18 4 -9 166.856 112.587 33.813 10.391 o
-18 4 -8 159.782 172.963 19.377 30.984 o
-18 4 -7 11.082 35.911 22.608 23.393 o
-18 4 -6 1356.470 1351.180 41.977 6.457 o
-18 4 -5 5098.630 5099.480 108.673 0.985 o
-18 4 -4 8.272 9.344 9.396 134.865 o
-18 4 -3 4333.250 4339.620 84.587 1.607 o
-18 4 -2 572.951 563.096 22.278 22.363 o
-18 4 -1 241.281 235.959 12.680 67.532 o
-18 4 0 252.891 254.857 16.212 42.732 o
-18 4 1 26.227 22.542 6.681 258.497 o
-18 4 2 155.503 150.520 8.025 159.539 o
-18 4 3 12.736 12.491 6.537 274.849 o
-18 4 4 1.750 4.346 6.257 304.815 o
-18 4 5 1.671 0.527 6.006 331.486 o
-18 4 6 1402.840 1377.390 27.820 13.758 o
-18 4 7 4657.360 4595.380 71.102 2.229 o
-18 4 8 1153.730 1158.620 22.674 20.155 o
-18 4 9 6.734 12.925 7.171 230.354 o
-18 4 10 593.366 593.298 22.665 21.596 o
-18 4 11 74.797 68.873 8.474 155.918 o
-18 4 12 54.452 67.257 9.545 125.913 o
-18 4 13 12.793 17.277 11.814 85.279 o
-18 4 14 9.287 7.926 9.602 129.156 o
-18 4 15 74.209 82.860 11.069 93.722 o
-18 4 16 49.460 54.690 12.302 77.393 o
-18 4 17 249.227 240.585 15.079 49.013 o
-18 4 18 854.421 823.342 28.610 13.662 o
-18 4 19 425.714 413.047 15.257 45.720 o
-18 4 20 87.518 78.847 12.933 69.231 o
-18 4 21 254.461 291.580 23.454 21.080 o
-18 4 22 90.302 105.024 16.563 42.667 o
-18 4 23 657.699 614.067 40.544 7.099 o
-18 5 -12 11.200 -25.611 41.803 6.858 o
-18 5 -11 525.459 539.657 34.130 9.975 o
-18 5 -10 6.789 -0.123 18.184 36.221 o
-18 5 -9 211.374 198.657 43.825 6.195 o
-18 5 -8 99.683 84.606 17.251 39.407 o
-18 5 -7 1438.130 1499.660 95.344 1.304 o
-18 5 -6 457.097 464.642 30.211 12.688 o
-18 5 -5 1085.600 1125.310 34.991 9.214 o
-18 5 -4 12.711 29.759 13.431 65.982 o
-18 5 -3 2207.040 2309.360 56.277 3.607 o
-18 5 -2 16.880 20.912 9.721 125.169 o
-18 5 -1 470.515 478.135 16.763 38.175 o
-18 5 0 321.876 319.055 16.572 40.361 o
-18 5 1 305.759 335.123 12.119 70.976 o
-18 5 2 68.861 68.456 7.056 219.641 o
-18 5 3 39.342 43.639 6.419 272.153 o
-18 5 4 302.064 298.792 12.547 67.178 o
-18 5 5 3424.750 3403.750 63.673 2.793 o
-18 5 6 25.295 14.074 6.855 247.233 o
-18 5 7 249.639 256.110 10.294 97.033 o
-18 5 8 91.925 83.877 8.058 168.447 o
-18 5 9 5509.970 5398.790 83.351 1.636 o
-18 5 10 534.014 500.371 17.110 36.411 o
-18 5 11 1151.930 1169.970 28.096 13.775 o
-18 5 12 128.419 125.218 15.314 49.251 o
-18 5 13 138.205 148.337 11.342 86.536 o
-18 5 14 208.321 244.648 14.931 50.302 o
-18 5 15 368.821 386.161 15.549 44.742 o
-18 5 16 65.775 78.028 12.457 74.905 o
-18 5 17 2184.720 2168.980 51.926 4.209 o
-18 5 18 61.559 51.968 12.909 70.227 o
-18 5 19 197.075 214.784 16.084 43.934 o
-18 5 20 178.155 209.562 16.142 43.798 o
-18 5 21 18.205 26.241 13.473 65.515 o
-18 5 22 253.004 253.890 22.671 22.549 o
-18 5 23 56.757 51.333 23.293 21.941 o
-18 6 -12 0.498 16.510 45.402 5.815 o
-18 6 -11 463.766 542.913 90.327 1.463 o
-18 6 -10 2.967 -2.990 19.483 31.571 o
-18 6 -9 70.673 79.703 23.662 21.217 o
-18 6 -8 145.135 177.390 20.832 26.948 o
-18 6 -7 157.991 179.429 20.416 27.988 o
-18 6 -6 276.570 314.215 24.895 18.733 o
-18 6 -5 2792.940 2825.750 91.532 1.398 o
-18 6 -4 26.726 12.179 13.346 66.736 o
-18 6 -3 3701.640 3906.200 180.740 0.364 o
-18 6 -2 110.509 118.269 15.023 51.325 o
-18 6 -1 68.097 47.849 10.154 111.638 o
-18 6 0 18.530 14.350 10.806 101.619 o
-18 6 1 7.512 9.789 8.283 173.292 o
-18 6 2 75.537 84.159 9.612 122.487 o
-18 6 3 263.312 254.692 12.384 69.885 o
-18 6 4 47.617 37.608 8.004 178.529 o
-18 6 5 917.279 878.174 26.395 15.777 o
-18 6 6 34.682 36.323 8.172 173.129 o
-18 6 7 3283.980 3270.200 61.217 3.015 o
-18 6 8 1256.910 1252.010 24.942 16.890 o
-18 6 9 6.936 7.698 8.109 180.940 o
-18 6 10 162.420 163.416 10.474 99.027 o
-18 6 11 1206.190 1208.190 31.220 11.321 o
-18 6 12 525.095 523.788 16.509 38.776 o
-18 6 13 103.808 94.048 10.952 94.416 o
-18 6 14 17.460 14.820 12.011 82.440 o
-18 6 15 382.928 381.700 16.816 38.734 o
-18 6 16 4.945 5.841 11.579 89.167 o
-18 6 17 215.305 195.549 17.461 37.526 o
-18 6 18 61.162 59.778 12.934 69.892 o
-18 6 19 469.645 471.801 22.023 23.150 o
-18 6 20 2.047 -10.511 12.670 74.641 o
-18 6 21 21.436 18.375 15.200 51.569 o
-18 6 22 98.298 127.210 40.533 7.263 o
-18 6 23 227.438 221.117 48.841 4.993 o
-18 7 -11 537.939 550.576 140.174 0.609 o
-18 7 -10 40.398 69.155 20.369 28.654 o
-18 7 -9 48.434 33.655 16.264 44.808 o
-18 7 -8 14.279 20.520 18.003 36.858 o
-18 7 -7 821.922 872.113 51.450 4.431 o
-18 7 -6 695.213 700.405 32.919 10.587 o
-18 7 -5 277.137 298.731 22.342 23.098 o
-18 7 -4 538.374 622.446 37.187 8.428 o
-18 7 -3 52.706 56.081 21.389 25.991 o
-18 7 -2 126.957 136.640 13.434 63.241 o
-18 7 -1 1408.600 1400.050 40.607 6.862 o
-18 7 0 61.819 69.160 11.659 85.377 o
-18 7 1 220.961 207.166 10.835 90.465 o
-18 7 2 10.558 11.527 8.556 162.063 o
-18 7 3 800.996 758.721 22.750 20.940 o
-18 7 4 641.550 620.677 19.616 27.938 o
-18 7 5 1040.940 1060.240 30.429 12.000 o
-18 7 6 13.723 22.414 9.405 133.782 o
-18 7 7 15.827 16.203 9.422 133.381 o
-18 7 8 1521.130 1493.980 36.444 8.362 o
-18 7 9 64.850 77.104 9.002 139.655 o
-18 7 10 291.638 267.534 12.641 66.748 o
-18 7 11 1348.960 1341.960 26.768 14.790 o
-18 7 12 328.314 311.384 15.042 48.184 o
-18 7 13 282.873 273.870 14.692 50.927 o
-18 7 14 1481.150 1529.660 39.930 7.056 o
-18 7 15 1461.430 1508.690 35.718 8.694 o
-18 7 16 588.816 607.163 21.049 24.739 o
-18 7 17 2370.310 2367.880 55.704 3.668 o
-18 7 18 825.694 805.594 58.399 3.457 o
-18 7 19 16.128 11.040 12.205 79.941 o
-18 7 20 96.296 106.942 13.062 67.509 o
-18 7 21 45.986 19.184 21.612 25.524 o
-18 7 22 357.038 379.100 32.638 10.992 o
-18 7 23 560.916 557.449 49.106 4.892 o
-18 8 -10 0.393 4.584 20.479 28.578 o
-18 8 -9 21.236 39.029 20.211 29.213 o
-18 8 -8 57.075 55.890 21.834 24.940 o
-18 8 -7 411.664 401.460 36.055 9.024 o
-18 8 -6 95.438 114.566 19.262 31.703 o
-18 8 -5 969.202 1011.120 79.797 1.863 o
-18 8 -4 116.216 127.610 24.140 20.281 o
-18 8 -3 772.328 844.818 83.977 1.687 o
-18 8 -2 397.121 406.509 82.549 1.752 o
-18 8 -1 667.094 652.707 29.894 12.755 o
-18 8 0 85.259 88.610 20.596 27.866 o
-18 8 1 933.274 894.593 26.056 16.131 o
-18 8 2 255.823 240.662 13.382 60.981 o
-18 8 3 455.354 472.536 20.383 26.780 o
-18 8 4 105.490 116.439 12.622 71.816 o
-18 8 5 1459.870 1453.100 32.560 10.317 o
-18 8 6 455.229 479.354 15.933 41.886 o
-18 8 7 258.398 284.620 15.602 45.746 o
-18 8 8 238.106 258.614 15.272 47.891 o
-18 8 9 1120.650 1149.220 28.557 13.403 o
-18 8 10 554.650 591.368 37.896 8.124 o
-18 8 11 689.106 691.236 19.719 27.432 o
-18 8 12 262.961 273.902 13.396 60.529 o
-18 8 13 497.497 488.161 16.787 37.899 o
-18 8 14 114.737 113.056 10.802 96.177 o
-18 8 15 3.310 -6.391 13.617 64.597 o
-18 8 16 403.610 409.483 20.445 26.860 o
-18 8 17 395.401 450.396 22.948 21.582 o
-18 8 18 1173.890 1196.420 35.000 9.169 o
-18 8 19 6.100 16.444 15.271 51.264 o
-18 8 20 952.251 857.130 59.054 3.375 o
-18 8 22 714.920 736.800 63.816 2.908 o
-18 9 -10 1103.040 1160.660 74.188 2.148 o
-18 9 -9 323.211 405.219 92.126 1.408 o
-18 9 -8 90.542 166.434 32.120 11.530 o
-18 9 -7 631.177 638.079 36.150 8.873 o
-18 9 -6 8.037 -4.094 20.704 27.943 o
-18 9 -5 546.686 594.562 62.652 3.024 o
-18 9 -4 8.538 2.695 14.374 57.893 o
-18 9 -3 39.499 51.328 38.840 7.931 o
-18 9 -2 434.979 432.025 46.577 5.450 o
-18 9 -1 586.631 560.057 29.259 13.373 o
-18 9 0 1471.820 1450.930 41.901 6.452 o
-18 9 1 449.060 403.409 18.280 32.894 o
-18 9 2 1137.270 1144.840 32.395 10.618 o
-18 9 3 3883.110 3991.740 88.599 1.476 o
-18 9 4 1147.190 1121.360 32.484 10.565 o
-18 9 5 271.884 276.226 13.651 58.356 o
-18 9 6 4.108 17.588 10.547 107.200 o
-18 9 7 368.783 390.525 16.506 40.133 o
-18 9 8 718.942 719.401 24.137 18.945 o
-18 9 9 20.040 31.551 11.685 86.745 o
-18 9 10 1214.520 1182.750 29.669 12.432 o
-18 9 11 346.882 347.654 18.869 31.526 o
-18 9 12 1361.850 1310.940 31.924 10.771 o
-18 9 13 115.460 91.631 11.601 84.371 o
-18 9 14 1091.840 1095.180 33.098 10.231 o
-18 9 15 1623.480 1607.750 46.496 5.270 o
-18 9 16 408.886 412.404 20.910 25.734 o
-18 9 17 45.414 34.609 14.974 52.777 o
-18 9 18 30.977 40.489 16.047 46.129 o
-18 9 19 90.062 81.973 23.470 21.525 o
-18 9 20 322.356 327.801 38.270 8.061 o
-18 9 21 495.189 382.581 49.423 4.844 o
-18 10 -9 22.606 -3.704 31.326 12.203 o
-18 10 -8 1654.170 1681.560 95.143 1.308 o
-18 10 -7 934.430 984.693 51.888 4.346 o
-18 10 -6 39.406 41.459 20.825 27.467 o
-18 10 -5 181.655 238.691 25.016 18.737 o
-18 10 -4 622.154 641.667 37.562 8.240 o
-18 10 -3 150.971 178.717 18.270 34.752 o
-18 10 -2 671.237 654.402 34.617 9.631 o
-18 10 -1 156.107 158.071 26.735 16.519 o
-18 10 0 1330.730 1351.330 52.262 4.244 o
-18 10 1 310.307 332.424 17.135 37.962 o
-18 10 2 174.350 182.165 21.431 25.418 o
-18 10 3 146.225 133.351 15.808 46.141 o
-18 10 4 621.097 621.621 21.250 24.220 o
-18 10 5 322.268 326.255 15.963 43.214 o
-18 10 6 16.963 3.227 10.735 103.251 o
-18 10 7 379.797 389.616 17.681 35.324 o
-18 10 8 27.708 31.177 10.142 114.307 o
-18 10 9 68.693 84.786 10.494 103.972 o
-18 10 10 134.087 104.770 11.203 89.345 o
-18 10 11 118.205 115.713 12.272 75.491 o
-18 10 12 452.292 444.953 17.920 34.004 o
-18 10 13 125.309 141.548 16.858 40.872 o
-18 10 14 835.746 819.734 36.905 8.443 o
-18 10 15 3.379 0.484 17.941 37.226 o
-18 10 16 600.610 647.114 39.324 7.543 o
-18 10 17 85.680 84.223 22.416 23.580 o
-18 10 18 8.670 17.587 21.290 26.402 o
-18 10 19 57.600 18.944 37.041 8.718 o
-18 10 20 3.433 23.495 33.760 10.512 o
-18 11 -7 0.219 3.704 29.209 14.050 o
-18 11 -5 145.563 168.445 27.773 15.329 o
-18 11 -4 6.228 23.674 17.928 37.203 o
-18 11 -3 188.799 175.260 30.338 12.846 o
-18 11 -2 132.437 137.358 16.313 43.517 o
-18 11 -1 134.440 166.429 19.528 30.624 o
-18 11 0 730.203 762.978 32.925 10.555 o
-18 11 1 79.086 58.004 13.553 63.527 o
-18 11 2 3068.550 3026.340 66.108 2.615 o
-18 11 3 291.802 290.789 17.079 38.417 o
-18 11 4 1.156 4.453 15.885 47.481 o
-18 11 5 163.932 157.259 13.325 63.482 o
-18 11 6 4.439 12.583 11.753 86.480 o
-18 11 7 64.203 68.942 10.455 105.255 o
-18 11 8 13.009 0.811 11.738 86.626 o
-18 11 9 724.783 692.138 22.153 22.175 o
-18 11 10 20.724 26.144 12.539 75.490 o
-18 11 11 14.552 25.505 11.350 92.156 o
-18 11 12 1574.390 1593.760 40.627 6.808 o
-18 11 13 35.562 33.740 16.091 45.868 o
-18 11 14 1284.980 1311.190 41.239 6.694 o
-18 11 15 177.487 146.585 21.875 24.457 o
-18 11 16 0.366 11.608 21.520 25.869 o
-18 11 17 220.534 195.154 41.909 6.768 o
-18 11 18 55.714 33.760 34.607 9.982 o
-18 11 19 74.160 123.823 39.687 7.581 o
-18 12 -5 0.264 -3.704 29.633 13.652 o
-18 12 -3 165.030 213.568 34.924 9.728 o
-18 12 -2 184.863 197.813 24.205 20.011 o
-18 12 -1 52.204 39.276 16.009 46.176 o
-18 12 0 494.564 500.633 30.212 12.653 o
-18 12 1 245.297 238.882 20.449 27.551 o
-18 12 2 38.705 28.697 16.617 43.033 o
-18 12 3 167.136 152.021 16.867 40.528 o
-18 12 4 46.500 34.936 14.089 59.498 o
-18 12 5 226.571 206.015 24.242 19.880 o
-18 12 6 328.130 325.495 22.867 21.966 o
-18 12 7 9.216 24.084 11.795 85.568 o
-18 12 8 49.298 49.654 11.550 87.606 o
-18 12 9 25.186 41.526 13.907 61.308 o
-18 12 10 2599.670 2590.410 52.980 4.012 o
-18 12 11 1207.100 1197.360 47.600 5.102 o
-18 12 12 1204.900 1152.690 37.802 7.929 o
-18 12 13 136.474 123.771 17.118 39.661 o
-18 12 14 7.523 6.981 16.003 46.716 o
-18 12 15 0.710 -15.425 20.274 29.164 o
-18 12 16 802.435 814.931 51.448 4.435 o
-18 12 17 169.740 177.903 40.533 7.244 o
-18 13 -1 252.982 243.307 38.205 8.116 o
-18 13 0 419.702 414.013 47.942 5.151 o
-18 13 1 8.742 1.079 22.648 23.352 o
-18 13 2 1150.520 1236.940 58.717 3.396 o
-18 13 3 336.194 298.057 30.117 12.896 o
-18 13 4 1116.960 1080.940 39.732 7.240 o
-18 13 5 220.062 198.274 15.656 46.113 o
-18 13 6 83.151 98.999 18.524 34.321 o
-18 13 7 32.632 8.031 17.881 37.297 o
-18 13 8 1092.920 1193.790 51.593 4.375 o
-18 13 9 318.644 332.245 21.598 24.514 o
-18 13 10 390.840 382.555 20.791 26.096 o
-18 13 11 60.605 81.744 18.324 35.209 o
-18 13 12 379.011 395.452 24.998 18.395 o
-18 13 13 1.300 2.297 18.327 35.682 o
-18 13 14 286.196 298.412 28.121 14.781 o
-18 13 15 166.616 192.614 53.233 4.212 o
-18 13 16 96.005 116.309 47.730 5.246 o
-18 14 3 337.911 363.320 44.873 5.883 o
-18 14 4 79.145 80.220 33.231 10.802 o
-18 14 5 43.844 66.886 31.114 12.337 o
-18 14 6 723.048 773.624 90.803 1.445 o
-18 14 7 842.305 871.312 71.860 2.295 o
-18 14 8 1141.410 1167.380 55.409 3.805 o
-18 14 9 923.585 986.245 77.892 1.955 o
-18 14 10 2262.790 2171.980 124.881 0.761 o
-18 14 12 125.139 109.959 28.998 14.116 o
-18 15 6 230.800 203.408 36.935 8.689 o
-18 15 7 18.930 10.689 28.786 14.448 o
-18 15 8 208.859 233.147 46.460 5.515 o
-17 0 -15 51.037 93.449 26.246 17.289 o
-17 0 -13 18.757 26.352 27.516 15.803 o
-17 0 -11 1279.640 1220.590 110.541 0.974 o
-17 0 -9 4201.400 4162.660 129.261 0.705 o
-17 0 -7 565.135 561.283 47.942 5.128 o
-17 0 -5 253.145 251.931 13.424 60.588 o
-17 0 -3 1048.980 1039.530 21.887 21.715 o
-17 0 -1 614.197 628.004 30.887 12.022 o
-17 0 1 4996.230 5031.820 109.092 0.979 o
-17 0 3 450.521 441.804 15.964 41.902 o
-17 0 5 590.001 590.007 16.730 37.335 o
-17 0 7 1555.900 1574.700 36.060 8.506 o
-17 0 9 151.460 147.689 10.558 98.303 o
-17 0 11 61.921 58.144 8.906 143.477 o
-17 0 13 1279.820 1229.510 31.279 11.240 o
-17 0 15 3605.390 3486.030 72.302 2.189 o
-17 0 17 37.762 50.608 17.110 40.545 o
-17 0 19 452.853 429.382 22.226 22.831 o
-17 0 21 1581.010 1606.850 46.931 5.182 o
-17 0 23 189.556 214.420 18.788 32.684 o
-17 0 25 2073.760 1984.850 98.106 1.227 o
-17 1 -15 15.504 -10.266 28.786 14.455 o
-17 1 -14 15.407 39.439 16.879 41.838 o
-17 1 -13 840.603 850.239 28.280 13.961 o
-17 1 -12 31.654 46.422 37.041 8.721 o
-17 1 -11 681.117 707.382 30.907 11.947 o
-17 1 -10 1803.390 1752.930 41.063 6.620 o
-17 1 -9 1.207 -4.513 12.713 74.154 o
-17 1 -8 918.768 868.733 21.000 23.786 o
-17 1 -7 887.010 873.564 22.774 20.659 o
-17 1 -6 54.103 48.956 13.202 67.373 o
-17 1 -5 100.094 100.633 8.389 154.945 o
-17 1 -4 9.698 15.715 7.419 214.630 o
-17 1 -3 166.090 176.507 7.604 172.075 o
-17 1 -2 368.338 382.320 9.432 104.238 o
-17 1 -1 4130.610 4295.010 87.254 1.516 o
-17 1 0 54.686 57.052 6.973 228.356 o
-17 1 1 1396.120 1415.630 23.287 18.725 o
-17 1 2 901.163 926.958 17.497 32.429 o
-17 1 3 614.499 601.249 11.502 68.543 o
-17 1 4 95.219 99.134 6.650 235.206 o
-17 1 5 364.788 367.507 10.169 92.976 o
-17 1 6 547.730 540.945 11.944 66.323 o
-17 1 7 327.516 324.706 11.929 72.605 o
-17 1 8 422.556 435.409 11.919 69.754 o
-17 1 9 898.116 910.017 22.937 20.349 o
-17 1 10 185.944 181.741 10.424 98.624 o
-17 1 11 2006.830 2008.700 32.474 10.034 o
-17 1 12 88.313 80.087 7.779 180.325 o
-17 1 13 1476.430 1459.550 25.661 15.750 o
-17 1 14 1.326 -0.012 6.470 285.960 o
-17 1 15 1132.330 1159.280 24.380 17.785 o
-17 1 16 0.204 -5.134 10.248 114.152 o
-17 1 17 8.695 7.072 10.110 116.647 o
-17 1 18 70.761 81.651 13.690 62.240 o
-17 1 19 210.692 216.455 13.434 61.377 o
-17 1 20 16.027 14.656 9.859 121.973 o
-17 1 21 355.034 365.748 19.950 28.337 o
-17 1 22 278.287 274.485 15.271 47.468 o
-17 1 23 3377.080 3356.770 58.496 3.278 o
-17 1 24 141.862 138.804 14.688 53.143 o
-17 1 25 795.894 752.049 74.159 2.158 o
-17 2 -15 29.251 33.231 21.907 24.869 o
-17 2 -14 98.010 129.351 22.769 22.792 o
-17 2 -13 15.601 20.539 16.671 42.950 o
-17 2 -12 1044.250 983.100 43.035 6.232 o
-17 2 -11 280.369 291.458 28.131 14.779 o
-17 2 -10 0.673 3.708 12.607 75.368 o
-17 2 -9 902.086 942.321 42.817 6.319 o
-17 2 -8 1006.870 1040.810 44.237 5.911 o
-17 2 -7 1631.710 1589.210 49.916 4.603 o
-17 2 -6 108.293 103.858 8.906 138.139 o
-17 2 -5 100.706 91.320 11.989 79.630 o
-17 2 -4 164.124 182.969 13.713 59.954 o
-17 2 -3 1427.080 1487.520 36.199 8.494 o
-17 2 -2 296.870 302.350 14.028 55.081 o
-17 2 -1 177.320 178.926 7.955 158.351 o
-17 2 0 1260.210 1288.700 20.890 22.832 o
-17 2 1 1752.930 1733.380 28.874 12.544 o
-17 2 2 1433.500 1430.750 22.344 20.004 o
-17 2 3 1401.380 1431.590 22.374 20.008 o
-17 2 4 1628.990 1630.260 23.851 17.561 o
-17 2 5 5.587 0.700 5.634 374.423 o
-17 2 6 151.128 144.142 7.640 174.360 o
-17 2 7 1253.030 1254.630 24.122 17.909 o
-17 2 8 621.523 617.654 13.939 50.453 o
-17 2 9 1771.840 1736.080 30.210 11.576 o
-17 2 10 62.692 52.285 6.776 239.503 o
-17 2 11 193.655 213.330 12.428 71.177 o
-17 2 12 189.464 188.665 8.779 132.798 o
-17 2 13 1607.440 1605.810 30.024 11.827 o
-17 2 14 548.896 537.823 17.334 35.410 o
-17 2 15 1802.070 1849.190 39.449 7.123 o
-17 2 16 2714.620 2768.430 48.383 4.735 o
-17 2 17 28.722 36.612 11.183 94.212 o
-17 2 18 827.108 860.000 24.956 17.595 o
-17 2 19 7.932 -2.057 10.496 108.465 o
-17 2 20 44.259 27.707 10.658 103.080 o
-17 2 21 86.337 83.884 13.764 61.349 o
-17 2 22 648.643 684.422 21.727 23.134 o
-17 2 23 331.567 339.205 14.667 50.277 o
-17 2 24 1545.130 1607.480 40.515 6.847 o
-17 2 25 1008.430 1023.320 53.950 4.021 o
-17 3 -13 329.250 305.846 39.316 7.644 o
-17 3 -12 69.233 74.449 23.431 21.642 o
-17 3 -11 2.648 14.472 13.152 69.121 o
-17 3 -10 237.045 235.613 17.031 39.104 o
-17 3 -9 148.364 161.088 21.056 26.404 o
-17 3 -8 8.708 15.838 10.059 117.586 o
-17 3 -7 390.222 422.609 18.730 31.647 o
-17 3 -6 640.662 647.897 24.045 19.240 o
-17 3 -5 604.623 583.228 16.883 36.687 o
-17 3 -4 91.738 66.390 9.087 135.619 o
-17 3 -3 2671.090 2677.020 52.051 4.140 o
-17 3 -2 4541.300 4585.950 90.112 1.421 o
-17 3 -1 115.906 139.602 8.810 138.975 o
-17 3 0 24.462 26.898 5.645 356.507 o
-17 3 1 12.924 17.610 5.840 341.370 o
-17 3 2 2225.500 2213.830 36.466 8.074 o
-17 3 3 78.389 73.413 5.886 299.689 o
-17 3 4 296.450 299.693 9.269 112.359 o
-17 3 5 141.852 140.323 6.187 248.988 o
-17 3 6 42.586 39.405 4.927 441.180 o
-17 3 7 46.482 49.452 5.203 394.488 o
-17 3 8 1837.890 1837.160 28.107 13.054 o
-17 3 9 2797.280 2767.090 44.197 5.581 o
-17 3 10 657.967 659.761 14.739 45.540 o
-17 3 11 2651.890 2593.100 54.556 3.794 o
-17 3 12 273.411 263.882 11.632 77.764 o
-17 3 13 300.716 291.916 11.689 76.155 o
-17 3 14 865.517 863.263 22.072 21.894 o
-17 3 15 652.860 648.300 17.593 33.770 o
-17 3 16 117.436 123.693 10.988 92.878 o
-17 3 17 617.094 636.279 18.248 31.839 o
-17 3 18 469.293 487.400 35.071 9.491 o
-17 3 19 162.549 176.425 13.648 60.568 o
-17 3 20 755.911 793.505 23.353 20.012 o
-17 3 21 2851.060 2824.630 51.082 4.270 o
-17 3 22 0.690 2.272 11.714 87.313 o
-17 3 23 706.350 687.856 41.513 6.764 o
-17 3 24 322.716 322.782 23.617 20.660 o
-17 3 25 102.412 128.054 53.498 4.177 o
-17 4 -13 408.069 388.402 44.873 5.872 o
-17 4 -12 124.338 110.061 16.415 43.152 o
-17 4 -11 158.361 170.646 17.155 39.225 o
-17 4 -10 612.222 635.854 48.326 5.040 o
-17 4 -9 176.130 176.369 19.369 30.939 o
-17 4 -8 57.600 85.965 16.689 42.329 o
-17 4 -7 293.091 300.417 17.820 35.450 o
-17 4 -6 199.463 211.692 30.254 12.898 o
-17 4 -5 376.723 399.402 16.134 41.752 o
-17 4 -4 67.076 70.726 9.149 135.495 o
-17 4 -3 398.326 418.637 13.503 56.919 o
-17 4 -2 540.696 559.841 16.588 38.258 o
-17 4 -1 26.594 26.314 6.860 245.112 o
-17 4 0 73.913 77.627 6.999 221.047 o
-17 4 1 309.879 301.091 8.311 132.463 o
-17 4 2 70.912 79.551 6.969 223.135 o
-17 4 3 742.331 754.089 15.352 41.653 o
-17 4 4 1752.900 1789.700 30.476 11.396 o
-17 4 5 683.437 701.435 14.470 46.554 o
-17 4 6 2218.380 2181.720 34.171 9.070 o
-17 4 7 869.017 884.515 17.196 33.605 o
-17 4 8 97.234 101.387 7.413 193.852 o
-17 4 9 36.565 37.433 5.565 357.361 o
-17 4 10 79.554 87.895 6.826 229.004 o
-17 4 11 738.120 739.015 15.287 42.026 o
-17 4 12 77.739 83.609 8.105 168.252 o
-17 4 13 98.278 112.303 12.293 75.733 o
-17 4 14 283.406 272.906 11.381 80.423 o
-17 4 15 5.174 3.997 10.125 116.564 o
-17 4 16 4092.570 4115.380 72.125 2.184 o
-17 4 17 1024.520 1007.070 27.664 14.332 o
-17 4 18 2174.950 2209.570 41.091 6.511 o
-17 4 19 123.829 105.328 11.907 79.929 o
-17 4 20 5.064 10.327 11.359 92.573 o
-17 4 21 20.804 26.311 11.170 94.880 o
-17 4 22 782.744 825.318 25.919 16.480 o
-17 4 23 5.583 -0.149 13.619 64.543 o
-17 4 24 302.763 287.224 26.550 16.520 o
-17 4 25 77.308 81.490 36.512 8.956 o
-17 5 -13 1.604 3.801 23.536 21.636 o
-17 5 -12 35.533 54.104 19.947 29.911 o
-17 5 -11 36.578 33.383 12.843 71.603 o
-17 5 -10 6.851 -1.384 14.713 55.300 o
-17 5 -9 32.936 18.601 15.472 49.670 o
-17 5 -8 164.480 197.385 20.385 28.023 o
-17 5 -7 105.477 129.439 13.388 64.056 o
-17 5 -6 1230.460 1222.230 59.860 3.267 o
-17 5 -5 107.671 101.941 12.432 74.023 o
-17 5 -4 4473.900 4488.790 194.885 0.313 o
-17 5 -3 1.137 0.471 12.256 79.778 o
-17 5 -2 500.209 445.236 29.739 13.059 o
-17 5 -1 350.928 359.753 15.380 45.889 o
-17 5 0 1589.400 1595.820 27.011 14.260 o
-17 5 1 187.028 179.084 9.032 126.923 o
-17 5 2 155.644 142.515 7.116 195.895 o
-17 5 3 261.221 239.810 9.082 119.609 o
-17 5 4 865.780 874.216 19.137 28.083 o
-17 5 5 163.893 173.174 7.895 162.017 o
-17 5 6 802.529 824.922 15.657 39.733 o
-17 5 7 162.682 160.689 7.670 170.914 o
-17 5 8 2042.750 2067.640 31.815 10.375 o
-17 5 9 1.706 -4.464 6.313 300.216 o
-17 5 10 11.785 17.285 8.024 183.499 o
-17 5 11 2126.280 2067.230 36.670 8.036 o
-17 5 12 348.619 307.163 15.824 43.788 o
-17 5 13 550.562 519.615 15.177 44.719 o
-17 5 14 167.897 152.693 12.330 73.366 o
-17 5 15 65.013 65.232 10.103 112.444 o
-17 5 16 932.282 958.267 22.286 21.318 o
-17 5 17 347.167 368.410 18.820 31.636 o
-17 5 18 264.341 260.292 13.408 60.501 o
-17 5 19 0.507 4.694 10.853 101.668 o
-17 5 20 879.279 897.778 24.857 17.638 o
-17 5 21 60.274 60.699 12.281 77.323 o
-17 5 22 26.820 25.835 14.325 57.895 o
-17 5 23 294.378 310.796 41.102 7.010 o
-17 5 24 425.831 487.355 54.927 3.933 o
-17 6 -13 142.011 170.177 48.259 5.124 o
-17 6 -12 920.700 936.093 62.611 3.009 o
-17 6 -11 104.423 117.307 14.845 52.586 o
-17 6 -10 93.675 98.008 17.249 39.414 o
-17 6 -9 48.862 40.261 15.406 49.833 o
-17 6 -8 5.763 3.972 16.555 43.685 o
-17 6 -7 99.709 111.009 18.384 34.729 o
-17 6 -6 1741.250 1784.970 107.207 1.032 o
-17 6 -5 804.880 800.705 53.459 4.114 o
-17 6 -4 139.391 161.123 21.863 24.555 o
-17 6 -3 51.132 63.839 12.968 69.685 o
-17 6 -2 33.668 34.037 8.055 178.297 o
-17 6 -1 696.015 675.218 19.108 29.012 o
-17 6 0 7.068 -0.185 6.321 297.636 o
-17 6 1 57.401 47.695 6.441 264.815 o
-17 6 2 1.509 -0.095 5.885 345.465 o
-17 6 3 697.519 699.115 16.066 39.065 o
-17 6 4 640.145 686.916 17.031 35.696 o
-17 6 5 148.972 135.477 10.323 102.759 o
-17 6 6 3479.490 3493.800 55.592 3.596 o
-17 6 7 687.894 710.510 16.863 36.011 o
-17 6 8 1777.040 1794.400 37.521 7.824 o
-17 6 9 134.823 138.864 9.779 114.021 o
-17 6 10 532.113 536.788 17.535 34.775 o
-17 6 11 1.584 12.418 8.257 174.901 o
-17 6 12 43.202 46.598 11.340 91.029 o
-17 6 13 92.525 101.339 9.997 112.455 o
-17 6 14 284.224 277.996 11.908 74.233 o
-17 6 15 1.141 6.077 8.692 158.257 o
-17 6 16 3395.810 3423.280 56.919 3.447 o
-17 6 17 573.356 541.102 19.697 28.059 o
-17 6 18 3185.620 3273.350 59.369 3.198 o
-17 6 19 0.339 -0.271 11.089 97.481 o
-17 6 20 0.756 -1.539 11.160 96.237 o
-17 6 21 364.522 357.910 18.264 33.406 o
-17 6 22 109.539 110.521 15.719 47.056 o
-17 6 23 27.447 22.272 23.085 22.420 o
-17 7 -13 1.184 4.525 25.354 18.646 o
-17 7 -12 0.582 13.090 35.189 9.679 o
-17 7 -11 257.628 250.164 20.770 26.688 o
-17 7 -10 7.883 9.077 18.467 35.094 o
-17 7 -9 151.279 210.891 23.044 22.078 o
-17 7 -8 94.487 116.628 20.056 29.286 o
-17 7 -7 467.341 474.092 51.444 4.474 o
-17 7 -6 1664.220 1642.400 83.640 1.686 o
-17 7 -5 265.676 281.821 17.497 36.881 o
-17 7 -4 1153.970 1205.410 63.731 2.893 o
-17 7 -3 327.600 348.084 22.474 22.686 o
-17 7 -2 2828.990 2903.710 79.481 1.840 o
-17 7 -1 649.255 663.513 21.087 24.450 o
-17 7 0 35.981 52.186 9.795 121.299 o
-17 7 1 160.695 168.582 11.795 79.638 o
-17 7 2 416.536 424.748 14.923 47.579 o
-17 7 3 390.173 353.987 14.533 50.456 o
-17 7 4 18.400 11.109 8.801 152.573 o
-17 7 5 547.241 555.935 15.595 42.569 o
-17 7 6 59.172 73.789 8.661 150.823 o
-17 7 7 32.536 30.298 8.302 168.498 o
-17 7 8 4647.860 4575.210 82.724 1.673 o
-17 7 9 838.467 818.872 22.439 21.346 o
-17 7 10 1456.910 1484.360 28.456 13.144 o
-17 7 11 132.824 136.134 12.149 76.383 o
-17 7 12 4.417 2.701 8.901 150.800 o
-17 7 13 1.323 -1.205 9.072 145.541 o
-17 7 14 647.483 646.522 18.868 29.882 o
-17 7 15 719.153 691.134 20.528 25.454 o
-17 7 16 5.348 6.903 10.316 112.224 o
-17 7 17 20.304 35.449 10.719 102.752 o
-17 7 18 1387.710 1357.550 33.487 9.846 o
-17 7 19 840.997 811.107 25.515 16.907 o
-17 7 20 1711.630 1753.740 40.762 6.727 o
-17 7 21 35.915 32.331 13.202 67.843 o
-17 7 22 59.599 71.058 18.290 35.371 o
-17 7 23 53.830 76.055 24.868 19.252 o
-17 8 -13 333.763 359.828 45.190 5.803 o
-17 8 -12 375.248 467.192 36.387 8.865 o
-17 8 -11 98.669 81.914 34.078 10.266 o
-17 8 -10 123.324 124.424 25.201 18.623 o
-17 8 -9 525.109 417.971 34.115 10.007 o
-17 8 -8 1037.620 1125.150 59.912 3.272 o
-17 8 -7 309.044 306.044 24.105 19.896 o
-17 8 -6 8.002 23.007 15.833 47.648 o
-17 8 -5 492.921 511.300 32.410 11.047 o
-17 8 -4 271.483 242.889 39.581 7.564 o
-17 8 -3 276.795 273.689 16.066 43.221 o
-17 8 -2 219.841 192.602 25.581 17.916 o
-17 8 -1 839.455 863.934 38.467 7.790 o
-17 8 0 525.716 552.093 35.140 9.424 o
-17 8 1 95.310 74.295 18.224 35.440 o
-17 8 2 1698.040 1705.690 39.657 7.088 o
-17 8 3 624.079 602.179 21.198 24.346 o
-17 8 4 1196.870 1197.240 29.852 12.299 o
-17 8 5 220.002 214.716 12.976 65.288 o
-17 8 6 2538.010 2507.190 56.606 3.546 o
-17 8 7 83.557 85.983 15.445 49.043 o
-17 8 8 1321.970 1352.100 34.895 9.147 o
-17 8 9 703.455 732.421 19.030 29.102 o
-17 8 10 7.380 3.799 8.564 162.499 o
-17 8 11 0.450 2.488 8.389 170.142 o
-17 8 12 52.124 49.437 8.662 152.523 o
-17 8 13 28.671 29.407 8.583 158.410 o
-17 8 14 2293.790 2276.680 43.815 5.765 o
-17 8 15 1594.630 1542.250 33.096 9.945 o
-17 8 16 5073.690 4974.460 85.957 1.549 o
-17 8 17 2.677 12.879 12.008 82.899 o
-17 8 18 502.239 500.769 23.022 21.217 o
-17 8 19 550.114 559.916 25.905 16.892 o
-17 8 20 33.400 20.288 14.947 53.175 o
-17 8 21 86.996 100.847 25.591 18.129 o
-17 8 22 432.293 411.473 49.212 4.890 o
-17 8 23 0.510 -7.937 30.480 12.904 o
-17 9 -12 52.211 30.585 37.041 8.718 o
-17 9 -11 821.501 748.399 44.745 5.826 o
-17 9 -10 408.928 462.908 47.201 5.310 o
-17 9 -9 20.577 28.608 18.815 33.709 o
-17 9 -8 4.363 -17.610 22.236 24.237 o
-17 9 -7 291.800 317.889 25.406 17.988 o
-17 9 -6 30.536 -10.652 23.865 20.997 o
-17 9 -5 132.284 151.618 28.098 15.000 o
-17 9 -4 33.602 45.035 24.151 20.463 o
-17 9 -3 1777.000 1766.460 56.908 3.565 o
-17 9 -2 349.228 381.250 20.658 26.530 o
-17 9 -1 924.757 930.900 28.049 14.080 o
-17 9 0 49.809 46.772 12.538 74.647 o
-17 9 1 536.346 506.912 20.168 27.029 o
-17 9 2 581.192 578.895 20.683 25.599 o
-17 9 3 303.379 316.938 23.646 20.646 o
-17 9 4 61.776 71.273 9.910 116.691 o
-17 9 5 1038.360 1092.190 42.204 6.463 o
-17 9 6 323.416 336.888 15.800 43.986 o
-17 9 7 68.068 72.039 11.324 90.083 o
-17 9 8 187.922 215.862 12.171 74.040 o
-17 9 9 479.217 471.491 17.421 35.598 o
-17 9 10 824.169 816.125 23.326 19.931 o
-17 9 11 1952.060 1906.920 41.283 6.517 o
-17 9 12 538.238 540.923 19.075 29.857 o
-17 9 13 230.191 229.289 12.792 66.713 o
-17 9 14 67.573 62.023 11.408 88.981 o
-17 9 15 15.827 9.241 12.662 74.327 o
-17 9 16 2.427 5.258 12.568 75.781 o
-17 9 17 462.505 457.425 18.832 30.992 o
-17 9 18 193.083 199.435 15.161 49.239 o
-17 9 19 1388.140 1385.110 37.514 7.970 o
-17 9 20 91.630 105.376 20.961 26.874 o
-17 9 21 93.470 112.130 32.865 11.028 o
-17 10 -10 43.299 39.222 25.937 17.743 o
-17 10 -9 2232.730 2209.930 154.567 0.499 o
-17 10 -8 4.127 -14.291 24.056 20.709 o
-17 10 -7 33.675 21.035 18.987 33.067 o
-17 10 -6 35.619 33.288 24.974 19.147 o
-17 10 -5 46.340 61.724 30.480 12.855 o
-17 10 -4 84.266 111.535 19.968 29.582 o
-17 10 -3 6.041 14.935 14.336 58.154 o
-17 10 -2 581.327 554.269 27.276 15.293 o
-17 10 -1 465.829 478.997 20.264 27.033 o
-17 10 0 18.835 25.182 16.648 43.025 o
-17 10 1 3135.780 3290.920 77.615 1.919 o
-17 10 2 52.117 56.491 10.865 98.433 o
-17 10 3 1809.520 1806.530 38.654 7.398 o
-17 10 4 641.765 635.243 21.393 23.865 o
-17 10 5 159.610 162.020 14.087 57.182 o
-17 10 6 19.570 16.152 11.762 85.857 o
-17 10 7 222.871 206.685 12.092 74.279 o
-17 10 8 526.567 489.716 17.504 35.023 o
-17 10 9 21.535 21.906 9.611 127.682 o
-17 10 10 3.867 6.867 10.080 117.594 o
-17 10 11 8.575 12.710 11.056 97.513 o
-17 10 12 55.739 44.871 14.975 52.603 o
-17 10 13 3135.620 3090.170 65.781 2.638 o
-17 10 14 28.983 15.767 14.798 54.321 o
-17 10 15 2112.420 2180.870 57.792 3.436 o
-17 10 16 234.376 245.804 19.996 28.786 o
-17 10 17 30.627 16.696 12.072 81.256 o
-17 10 18 71.342 86.117 12.623 72.807 o
-17 10 19 46.614 40.959 20.053 29.581 o
-17 10 20 92.976 109.377 21.398 25.795 o
-17 10 21 85.334 93.238 49.318 4.917 o
-17 11 -8 49.108 75.118 37.517 8.493 o
-17 11 -7 385.505 429.571 46.672 5.434 o
-17 11 -6 85.832 124.469 27.992 15.166 o
-17 11 -5 67.697 57.901 47.730 5.252 o
-17 11 -4 112.237 86.976 19.574 30.707 o
-17 11 -3 58.943 67.074 17.109 40.360 o
-17 11 -2 369.700 319.019 19.381 29.952 o
-17 11 -1 1588.950 1541.920 75.370 2.070 o
-17 11 0 0.954 11.253 13.973 61.304 o
-17 11 1 1653.250 1620.040 54.161 3.933 o
-17 11 2 169.516 197.863 13.905 58.240 o
-17 11 3 130.449 127.520 26.747 16.548 o
-17 11 4 299.887 269.976 15.067 48.484 o
-17 11 5 12.075 11.393 14.979 53.236 o
-17 11 6 232.011 249.344 17.947 35.394 o
-17 11 7 126.936 122.226 11.327 87.474 o
-17 11 8 0.953 -2.306 10.588 106.889 o
-17 11 9 206.050 227.856 13.806 58.333 o
-17 11 10 370.055 330.395 15.457 45.435 o
-17 11 11 1121.410 1125.990 31.802 11.001 o
-17 11 12 378.438 403.876 17.339 36.588 o
-17 11 13 183.572 192.046 15.718 46.094 o
-17 11 14 20.514 29.342 12.582 74.957 o
-17 11 15 549.934 626.411 32.077 11.213 o
-17 11 16 114.799 101.114 15.490 48.408 o
-17 11 17 14.150 0.627 16.616 43.317 o
-17 11 18 178.461 206.956 50.111 4.749 o
-17 11 19 158.272 209.649 34.403 10.025 o
-17 12 -6 27.166 26.140 31.432 12.111 o
-17 12 -5 180.598 186.687 35.030 9.669 o
-17 12 -4 294.409 274.706 40.586 7.190 o
-17 12 -3 224.156 239.179 54.503 4.014 o
-17 12 -2 4.000 -8.045 19.404 31.825 o
-17 12 -1 11.518 22.464 17.451 39.229 o
-17 12 0 113.799 116.601 21.152 26.325 o
-17 12 1 668.641 642.646 23.556 19.948 o
-17 12 2 223.927 237.466 16.475 41.716 o
-17 12 3 254.998 284.212 19.587 29.812 o
-17 12 4 889.151 869.776 31.383 11.455 o
-17 12 5 61.717 68.246 11.240 91.653 o
-17 12 6 126.655 121.752 21.810 24.749 o
-17 12 7 322.052 330.788 16.758 39.499 o
-17 12 8 67.723 52.565 12.882 70.392 o
-17 12 9 228.851 234.246 15.096 49.131 o
-17 12 10 134.943 118.098 11.330 87.251 o
-17 12 11 143.674 160.876 13.766 59.959 o
-17 12 12 411.640 403.118 18.150 33.489 o
-17 12 13 237.108 222.386 13.391 61.313 o
-17 12 14 692.396 716.889 21.275 23.902 o
-17 12 15 1470.210 1485.290 31.970 10.655 o
-17 12 16 464.268 459.036 23.248 20.930 o
-17 12 17 0.334 -0.149 15.920 47.300 o
-17 12 18 45.607 32.279 33.654 10.558 o
-17 13 -4 34.446 18.838 28.469 14.755 o
-17 13 -3 118.270 133.242 35.983 9.198 o
-17 13 -2 514.826 553.390 59.892 3.308 o
-17 13 -1 323.262 353.310 27.538 15.338 o
-17 13 0 148.729 167.443 17.825 36.489 o
-17 13 1 25.198 51.628 39.264 7.764 o
-17 13 2 179.613 183.145 23.811 20.685 o
-17 13 3 291.594 306.765 19.275 30.564 o
-17 13 4 22.599 26.198 14.268 58.408 o
-17 13 5 404.381 435.975 19.366 29.674 o
-17 13 6 2.568 15.517 12.320 78.733 o
-17 13 7 82.576 73.940 10.661 100.554 o
-17 13 8 795.269 791.777 23.077 20.389 o
-17 13 9 1787.850 1743.870 34.605 9.073 o
-17 13 10 1365.510 1352.880 27.646 13.950 o
-17 13 11 295.626 302.150 14.601 51.236 o
-17 13 12 39.341 39.188 11.897 83.091 o
-17 13 13 845.495 865.267 26.911 15.297 o
-17 13 14 331.468 351.868 20.541 26.905 o
-17 13 15 236.963 233.106 22.901 22.163 o
-17 13 16 111.024 142.742 76.569 2.042 o
-17 14 0 906.721 964.388 40.623 6.991 o
-17 14 1 142.803 151.000 20.973 26.638 o
-17 14 2 0.187 -9.669 19.960 30.090 o
-17 14 3 399.767 472.345 30.049 12.855 o
-17 14 4 4.295 18.839 13.582 64.763 o
-17 14 5 32.949 34.574 14.803 54.133 o
-17 14 6 646.543 685.156 21.615 23.357 o
-17 14 7 617.699 619.696 19.705 27.786 o
-17 14 8 2.314 -13.952 11.066 97.820 o
-17 14 9 44.086 46.472 15.249 50.869 o
-17 14 10 303.873 295.331 19.063 31.185 o
-17 14 11 475.060 486.171 22.944 21.413 o
-17 14 12 19.784 43.271 14.544 56.163 o
-17 14 13 23.948 9.328 15.630 48.807 o
-17 14 14 62.071 92.325 22.193 24.094 o
-17 14 15 172.755 183.772 52.916 4.263 o
-17 15 0 4.302 7.408 28.892 14.355 o
-17 15 1 0.377 25.400 28.469 14.781 o
-17 15 2 24.140 36.089 28.892 14.328 o
-17 15 3 492.982 440.828 32.896 10.748 o
-17 15 4 34.201 32.067 27.093 16.280 o
-17 15 5 2.769 -0.512 20.569 28.327 o
-17 15 6 15.343 27.777 20.792 27.643 o
-17 15 7 808.732 767.177 34.898 9.414 o
-17 15 8 2124.300 2156.850 67.339 2.560 o
-17 15 9 1622.490 1667.100 70.296 2.371 o
-17 15 10 161.932 155.707 40.216 7.362 o
-17 15 11 327.043 352.525 41.803 6.769 o
-17 15 12 77.976 72.424 20.341 28.606 o
-17 16 3 382.471 402.372 44.555 5.957 o
-17 16 4 304.315 279.184 39.475 7.593 o
-17 16 5 46.879 52.810 31.009 12.424 o
-17 16 6 842.367 847.489 80.485 1.834 o
-17 16 7 1.644 7.620 27.305 16.075 o
-16 0 -14 19.211 3.175 25.188 18.867 o
-16 0 -12 885.730 830.369 55.509 3.816 o
-16 0 -10 1208.250 1240.630 52.140 4.276 o
-16 0 -8 884.783 800.258 25.462 16.930 o
-16 0 -6 894.528 881.522 22.766 20.653 o
-16 0 -4 619.511 636.290 18.778 30.254 o
-16 0 -2 677.956 698.609 14.321 47.401 o
-16 0 0 9095.490 9382.340 173.786 0.389 o
-16 0 2 1991.180 1934.340 38.163 7.520 o
-16 0 4 390.359 390.858 11.275 77.643 o
-16 0 6 177.375 175.375 9.160 124.548 o
-16 0 8 64.873 68.518 8.390 159.845 o
-16 0 10 343.035 327.655 13.274 60.006 o
-16 0 12 1016.120 1032.070 22.809 20.264 o
-16 0 14 160.736 160.084 11.534 83.110 o
-16 0 16 3640.490 3630.930 121.770 0.795 o
-16 0 18 165.849 137.809 15.545 47.465 o
-16 0 20 4.253 -14.922 14.177 59.590 o
-16 0 22 770.377 791.791 30.595 12.105 o
-16 0 24 1318.720 1408.690 43.926 5.924 o
-16 1 -15 0.509 8.731 17.754 38.008 o
-16 1 -14 52.779 52.009 17.389 39.173 o
-16 1 -13 13.652 17.002 16.630 43.187 o
-16 1 -12 27.862 8.112 12.673 73.961 o
-16 1 -11 436.591 440.599 16.436 39.865 o
-16 1 -10 3257.690 3205.920 55.812 3.588 o
-16 1 -9 213.655 197.910 12.425 70.964 o
-16 1 -8 2054.540 2036.650 46.614 5.176 o
-16 1 -7 16.113 18.168 6.234 299.467 o
-16 1 -6 4.183 5.670 4.981 477.004 o
-16 1 -5 197.089 205.888 7.722 162.900 o
-16 1 -4 12.272 18.200 4.561 549.874 o
-16 1 -3 1133.740 1128.800 14.565 41.169 o
-16 1 -2 383.550 380.785 7.885 134.853 o
-16 1 -1 2.146 3.989 4.719 533.681 o
-16 1 0 1.148 -4.175 4.904 497.394 o
-16 1 1 81.632 78.775 6.921 223.959 o
-16 1 2 5177.040 5186.860 64.228 2.672 o
-16 1 3 929.183 927.722 13.314 49.516 o
-16 1 4 2217.940 2218.200 25.347 15.034 o
-16 1 5 53.944 47.137 5.077 408.048 o
-16 1 6 87.058 90.615 5.910 291.718 o
-16 1 7 170.169 160.686 7.042 195.700 o
-16 1 8 507.364 508.558 10.786 78.972 o
-16 1 9 464.544 462.245 10.737 81.180 o
-16 1 10 663.997 689.653 16.926 35.953 o
-16 1 11 11.252 18.393 6.350 290.451 o
-16 1 12 86.270 84.866 6.370 257.455 o
-16 1 13 243.715 261.897 10.914 87.794 o
-16 1 14 2591.650 2599.190 39.156 6.993 o
-16 1 15 1373.680 1328.930 27.076 14.479 o
-16 1 16 231.421 215.881 11.431 81.850 o
-16 1 17 497.146 458.263 16.839 37.773 o
-16 1 18 72.512 55.794 9.870 117.418 o
-16 1 19 3.103 12.437 10.046 118.286 o
-16 1 20 910.190 913.909 23.878 18.914 o
-16 1 21 237.931 252.467 14.389 53.520 o
-16 1 22 25.109 17.392 11.311 92.568 o
-16 1 23 1020.810 1038.210 34.581 9.458 o
-16 1 24 459.520 465.496 22.590 22.097 o
-16 1 25 26.018 26.396 13.531 64.831 o
-16 1 26 795.489 763.575 68.473 2.527 o
-16 2 -15 11.292 13.943 16.476 44.024 o
-16 2 -14 221.618 240.989 56.302 3.763 o
-16 2 -13 134.243 134.920 22.225 23.818 o
-16 2 -12 654.217 660.558 51.264 4.483 o
-16 2 -11 139.580 139.882 14.554 54.102 o
-16 2 -10 503.246 476.626 16.673 38.362 o
-16 2 -9 338.007 317.471 12.821 63.932 o
-16 2 -8 73.959 80.958 13.409 64.755 o
-16 2 -7 132.501 130.509 9.615 117.926 o
-16 2 -6 1407.590 1386.280 22.430 19.951 o
-16 2 -5 15.344 9.242 4.982 465.515 o
-16 2 -4 1138.260 1140.480 16.799 33.139 o
-16 2 -3 201.564 208.552 7.068 186.761 o
-16 2 -2 5174.130 5276.950 107.243 1.010 o
-16 2 -1 3.459 5.042 4.393 612.501 o
-16 2 0 578.820 582.379 10.411 80.521 o
-16 2 1 776.089 774.794 14.714 44.289 o
-16 2 2 1301.890 1304.310 18.659 27.300 o
-16 2 3 54.906 44.174 4.150 576.068 o
-16 2 4 4.268 4.110 3.147 1175.200 o
-16 2 5 810.184 794.179 14.091 47.059 o
-16 2 6 624.557 619.784 10.073 82.700 o
-16 2 7 61.557 60.801 5.277 373.168 o
-16 2 8 312.825 317.206 8.312 131.682 o
-16 2 9 990.084 955.134 18.069 30.365 o
-16 2 10 816.251 837.662 16.326 36.998 o
-16 2 11 593.281 587.022 12.500 60.690 o
-16 2 12 1439.190 1433.700 23.871 17.887 o
-16 2 13 772.837 770.254 16.616 36.328 o
-16 2 14 24.419 25.350 6.440 277.494 o
-16 2 15 1048.750 1040.150 19.810 25.756 o
-16 2 16 262.933 273.506 13.091 63.103 o
-16 2 17 984.933 1011.630 27.278 14.737 o
-16 2 18 145.953 153.928 12.331 73.805 o
-16 2 19 525.188 552.615 22.005 22.986 o
-16 2 20 1111.530 1139.440 28.144 13.774 o
-16 2 21 6.547 14.739 11.141 96.091 o
-16 2 22 1136.360 1142.630 33.690 9.871 o
-16 2 23 105.978 116.376 12.251 76.011 o
-16 2 24 671.111 658.665 19.509 28.063 o
-16 2 25 755.526 762.318 31.465 11.495 o
-16 2 26 611.488 681.132 64.240 2.874 o
-16 3 -15 159.951 169.420 17.262 38.750 o
-16 3 -14 38.713 44.238 27.199 16.144 o
-16 3 -13 218.502 255.947 17.161 38.595 o
-16 3 -12 707.239 750.785 30.262 12.408 o
-16 3 -11 415.741 455.283 51.417 4.484 o
-16 3 -10 124.837 152.733 17.627 37.455 o
-16 3 -9 421.502 452.032 25.837 17.183 o
-16 3 -8 1483.520 1608.870 61.958 3.039 o
-16 3 -7 1090.170 1134.070 28.507 13.473 o
-16 3 -6 73.888 75.941 16.748 41.958 o
-16 3 -5 925.634 905.721 21.409 22.943 o
-16 3 -4 1275.440 1326.510 24.206 17.729 o
-16 3 -3 727.767 734.457 15.264 42.219 o
-16 3 -2 59.385 53.247 6.704 244.939 o
-16 3 -1 375.838 378.059 9.025 111.263 o
-16 3 0 17.700 24.534 4.917 468.818 o
-16 3 1 9.594 1.468 6.589 273.146 o
-16 3 2 2726.750 2746.290 37.620 7.464 o
-16 3 3 1912.110 1930.690 29.209 12.145 o
-16 3 4 3763.160 3776.940 46.069 5.026 o
-16 3 5 52.638 49.154 4.372 527.860 o
-16 3 6 311.192 324.322 8.207 134.116 o
-16 3 7 615.272 595.767 10.536 78.088 o
-16 3 8 4059.390 4072.150 49.112 4.447 o
-16 3 9 554.686 564.637 15.421 43.312 o
-16 3 10 142.966 144.007 7.263 191.002 o
-16 3 11 560.638 547.022 11.832 67.039 o
-16 3 12 221.989 230.073 12.604 68.676 o
-16 3 13 42.390 42.983 6.897 237.166 o
-16 3 14 9.691 16.550 7.011 239.782 o
-16 3 15 2010.790 2020.800 37.107 7.899 o
-16 3 16 2577.760 2608.310 48.363 4.758 o
-16 3 17 2269.330 2300.880 41.329 6.420 o
-16 3 18 626.704 611.450 21.021 24.704 o
-16 3 19 1094.940 1071.950 25.303 16.739 o
-16 3 20 637.694 680.708 18.630 30.535 o
-16 3 21 1.166 -4.859 10.071 118.130 o
-16 3 22 24.006 34.533 10.565 105.595 o
-16 3 23 402.637 405.705 17.319 36.535 o
-16 3 24 471.815 492.298 18.180 32.940 o
-16 3 25 347.707 371.540 25.829 17.325 o
-16 3 26 472.013 437.402 51.752 4.423 o
-16 4 -15 1940.550 2018.950 108.266 1.011 o
-16 4 -14 135.614 124.775 30.056 13.137 o
-16 4 -13 713.869 808.043 34.836 9.473 o
-16 4 -12 9.997 4.735 10.637 105.416 o
-16 4 -11 1073.210 1110.260 40.632 6.943 o
-16 4 -10 47.189 59.232 12.227 78.313 o
-16 4 -9 507.912 524.499 25.861 17.014 o
-16 4 -8 184.860 196.730 15.458 47.547 o
-16 4 -7 2.511 -3.783 7.869 193.220 o
-16 4 -6 1570.020 1588.870 37.002 8.104 o
-16 4 -5 1206.020 1268.800 66.103 2.691 o
-16 4 -4 140.317 156.506 12.037 77.306 o
-16 4 -3 7180.120 7372.230 137.161 0.621 o
-16 4 -2 893.697 915.539 23.981 18.790 o
-16 4 -1 128.408 132.710 7.525 182.494 o
-16 4 0 382.314 401.424 9.444 103.056 o
-16 4 1 42.317 46.962 5.499 359.931 o
-16 4 2 248.789 241.865 8.468 134.827 o
-16 4 3 1082.510 1081.600 17.986 30.039 o
-16 4 4 87.417 81.751 6.564 244.367 o
-16 4 5 27.407 29.814 5.213 411.281 o
-16 4 6 98.943 98.834 4.918 385.501 o
-16 4 7 1076.410 1058.440 16.077 35.977 o
-16 4 8 879.084 873.449 14.272 45.249 o
-16 4 9 8307.880 8215.860 95.173 1.244 o
-16 4 10 3556.840 3534.260 45.420 5.188 o
-16 4 11 921.766 940.017 16.759 34.681 o
-16 4 12 25.282 22.693 7.187 224.667 o
-16 4 13 552.218 580.984 13.554 53.774 o
-16 4 14 999.634 1017.670 19.331 27.005 o
-16 4 15 1171.320 1154.380 22.736 20.036 o
-16 4 16 114.051 108.248 8.765 141.602 o
-16 4 17 336.259 373.171 15.318 46.288 o
-16 4 18 707.487 673.345 22.315 21.934 o
-16 4 19 741.662 735.295 23.200 20.324 o
-16 4 20 257.124 258.615 13.973 56.224 o
-16 4 21 655.293 662.745 20.082 26.687 o
-16 4 22 58.263 67.909 11.987 81.013 o
-16 4 23 607.492 613.637 34.736 9.597 o
-16 4 24 601.131 588.574 31.080 11.897 o
-16 4 25 580.291 536.274 37.502 8.291 o
-16 5 -14 201.276 273.123 42.773 6.497 o
-16 5 -13 831.207 890.262 97.610 1.250 o
-16 5 -12 203.054 224.185 16.478 41.891 o
-16 5 -11 202.831 213.597 16.089 43.871 o
-16 5 -10 34.021 10.283 14.141 59.411 o
-16 5 -9 270.255 281.825 28.810 14.118 o
-16 5 -8 25.876 28.973 11.094 95.937 o
-16 5 -7 1044.310 1089.600 43.999 5.965 o
-16 5 -6 632.716 646.578 24.416 18.713 o
-16 5 -5 4616.880 4646.220 101.046 1.138 o
-16 5 -4 34.054 22.814 7.129 226.470 o
-16 5 -3 461.275 424.134 17.075 37.128 o
-16 5 -2 437.414 451.326 15.930 42.117 o
-16 5 -1 636.254 622.486 12.484 59.953 o
-16 5 0 104.521 111.585 6.651 231.903 o
-16 5 1 110.221 109.943 5.637 303.741 o
-16 5 2 161.405 159.613 8.373 147.403 o
-16 5 3 726.948 695.686 14.633 45.384 o
-16 5 4 360.857 377.954 10.044 94.787 o
-16 5 5 833.024 856.321 16.905 34.800 o
-16 5 6 347.511 363.123 18.085 34.088 o
-16 5 7 2460.650 2427.170 29.407 11.574 o
-16 5 8 0.526 1.996 4.501 589.643 o
-16 5 9 1429.630 1451.200 23.694 18.116 o
-16 5 10 1130.970 1132.150 20.053 24.916 o
-16 5 11 1599.960 1602.810 24.904 16.378 o
-16 5 12 734.311 745.465 14.729 44.653 o
-16 5 13 509.492 502.705 12.568 61.996 o
-16 5 14 0.895 -4.295 8.620 161.268 o
-16 5 15 53.339 54.451 8.902 144.437 o
-16 5 16 125.484 116.079 10.725 97.014 o
-16 5 17 5140.070 5182.690 77.306 1.892 o
-16 5 18 4.361 17.422 9.375 135.451 o
-16 5 19 2470.110 2510.590 52.963 4.025 o
-16 5 20 240.694 262.639 15.404 47.087 o
-16 5 21 19.864 11.365 12.148 80.588 o
-16 5 22 42.850 39.414 10.138 113.419 o
-16 5 23 15.914 14.108 11.411 91.318 o
-16 5 24 61.094 47.518 21.012 26.911 o
-16 5 25 6.898 11.536 41.592 6.928 o
-16 6 -14 23.410 40.007 20.162 29.346 o
-16 6 -13 170.501 188.712 26.189 17.171 o
-16 6 -12 62.931 69.836 15.017 52.108 o
-16 6 -11 327.638 353.474 33.176 10.665 o
-16 6 -10 6.628 -5.407 21.777 25.262 o
-16 6 -9 110.755 109.587 16.748 41.596 o
-16 6 -8 56.611 99.917 27.592 15.645 o
-16 6 -7 21.042 8.596 11.240 94.006 o
-16 6 -6 901.203 995.735 47.268 5.214 o
-16 6 -5 2743.230 2843.780 67.938 2.493 o
-16 6 -4 170.766 164.329 27.671 15.419 o
-16 6 -3 3074.470 3180.530 73.961 2.108 o
-16 6 -2 65.904 55.170 8.742 148.412 o
-16 6 -1 594.234 601.340 18.026 32.702 o
-16 6 0 61.757 59.708 5.346 364.988 o
-16 6 1 409.313 409.995 9.744 97.038 o
-16 6 2 695.078 669.904 11.363 67.706 o
-16 6 3 96.087 89.984 5.747 302.741 o
-16 6 4 59.970 63.481 6.425 263.220 o
-16 6 5 522.705 532.348 15.889 41.456 o
-16 6 6 2098.130 2102.950 30.421 11.182 o
-16 6 7 6867.370 6819.640 92.403 1.330 o
-16 6 8 17.203 22.329 4.905 472.416 o
-16 6 9 5999.580 5992.410 97.891 1.199 o
-16 6 10 457.188 421.795 11.874 69.662 o
-16 6 11 129.708 135.448 8.507 147.001 o
-16 6 12 269.736 262.606 10.202 97.660 o
-16 6 13 267.513 266.200 12.050 73.163 o
-16 6 14 131.536 133.515 9.699 116.046 o
-16 6 15 640.067 621.191 15.955 40.118 o
-16 6 16 25.677 29.000 9.881 120.491 o
-16 6 17 895.924 903.701 21.677 22.507 o
-16 6 18 716.604 696.075 17.209 34.677 o
-16 6 19 642.877 612.282 16.293 38.717 o
-16 6 20 78.517 60.285 10.609 101.932 o
-16 6 21 22.485 18.766 14.313 58.099 o
-16 6 22 199.999 198.229 18.299 34.372 o
-16 6 23 28.010 59.665 16.912 41.522 o
-16 6 24 100.863 85.024 19.203 31.932 o
-16 7 -15 254.726 281.830 43.814 6.186 o
-16 7 -14 469.165 563.553 52.810 4.245 o
-16 7 -13 294.982 270.615 30.228 12.839 o
-16 7 -12 76.304 84.677 17.469 38.585 o
-16 7 -11 105.607 81.975 22.426 23.518 o
-16 7 -10 40.355 57.278 22.503 23.526 o
-16 7 -9 60.294 63.489 17.924 36.826 o
-16 7 -8 390.503 342.309 40.904 7.055 o
-16 7 -7 1777.460 1827.520 68.915 2.459 o
-16 7 -6 203.325 192.950 23.220 21.674 o
-16 7 -5 1172.970 1251.480 72.435 2.249 o
-16 7 -4 1081.940 1118.050 39.300 7.396 o
-16 7 -3 245.512 251.101 22.444 23.009 o
-16 7 -2 1.103 -4.403 10.778 103.147 o
-16 7 -1 328.952 329.350 20.267 27.641 o
-16 7 0 36.735 46.519 8.549 157.996 o
-16 7 1 365.327 354.664 11.960 71.227 o
-16 7 2 198.861 193.744 10.677 93.838 o
-16 7 3 851.969 842.863 16.469 36.271 o
-16 7 4 218.010 232.371 8.946 125.409 o
-16 7 5 1249.220 1256.150 30.705 11.637 o
-16 7 6 224.940 222.603 10.472 95.659 o
-16 7 7 120.429 123.535 9.422 123.275 o
-16 7 8 1221.500 1242.980 26.738 14.971 o
-16 7 9 112.943 115.851 8.825 139.668 o
-16 7 10 2016.690 2013.790 33.587 9.448 o
-16 7 11 13.722 19.411 8.377 168.225 o
-16 7 12 406.914 396.445 15.736 43.468 o
-16 7 13 805.487 785.296 17.422 33.366 o
-16 7 14 536.308 541.515 15.886 41.348 o
-16 7 15 2125.420 2114.270 34.353 9.025 o
-16 7 16 773.045 765.957 19.716 27.090 o
-16 7 17 2749.000 2689.210 58.267 3.343 o
-16 7 18 299.699 308.817 14.594 51.208 o
-16 7 19 824.139 829.148 25.668 16.732 o
-16 7 20 1004.780 1016.040 28.207 13.842 o
-16 7 21 57.931 61.471 12.218 78.151 o
-16 7 22 72.690 66.393 16.390 43.825 o
-16 7 23 140.347 168.902 24.571 19.519 o
-16 7 24 2.885 80.432 35.771 9.354 o
-16 8 -14 34.458 11.853 31.855 11.792 o
-16 8 -13 1318.520 1320.310 58.947 3.361 o
-16 8 -12 218.653 218.440 32.752 11.019 o
-16 8 -11 39.281 62.657 27.675 15.586 o
-16 8 -10 16.963 36.636 18.323 35.536 o
-16 8 -9 208.664 211.379 26.234 17.057 o
-16 8 -8 5.144 3.804 17.820 37.712 o
-16 8 -7 53.608 59.894 18.807 33.526 o
-16 8 -6 158.168 153.458 20.314 28.301 o
-16 8 -5 202.594 181.832 20.911 26.585 o
-16 8 -4 185.088 168.582 22.066 24.003 o
-16 8 -3 1316.210 1337.590 34.555 9.319 o
-16 8 -2 1364.200 1388.260 35.342 8.914 o
-16 8 -1 2177.370 2257.280 59.267 3.270 o
-16 8 0 262.127 247.113 12.364 70.181 o
-16 8 1 92.122 122.477 11.180 90.723 o
-16 8 2 472.255 457.385 16.898 37.680 o
-16 8 3 908.311 938.234 23.171 19.947 o
-16 8 4 11.469 9.876 9.286 137.814 o
-16 8 5 2223.010 2205.760 46.345 5.206 o
-16 8 6 1032.840 1032.790 23.750 18.844 o
-16 8 7 1727.870 1781.060 41.075 6.627 o
-16 8 8 44.410 43.084 8.260 168.128 o
-16 8 9 2159.330 2135.470 40.838 6.594 o
-16 8 10 2484.090 2502.500 40.584 6.583 o
-16 8 11 1922.980 1934.580 35.478 8.604 o
-16 8 12 343.122 327.218 12.355 68.026 o
-16 8 13 800.006 787.603 22.655 21.075 o
-16 8 14 1227.980 1234.540 30.843 11.558 o
-16 8 15 31.804 23.487 11.339 91.801 o
-16 8 16 319.134 339.373 15.875 43.631 o
-16 8 17 279.205 261.985 14.444 52.645 o
-16 8 18 345.951 346.410 19.635 29.261 o
-16 8 19 244.712 266.641 16.080 43.408 o
-16 8 20 210.314 243.086 13.058 64.466 o
-16 8 21 861.724 841.317 22.877 20.560 o
-16 8 22 375.139 360.927 24.119 19.731 o
-16 8 23 490.428 511.518 33.299 10.483 o
-16 9 -13 9.824 -15.875 33.125 10.921 o
-16 9 -12 164.091 161.410 39.369 7.678 o
-16 9 -11 35.571 32.514 19.986 29.832 o
-16 9 -10 868.187 878.946 45.313 5.670 o
-16 9 -9 751.882 669.732 58.353 3.469 o
-16 9 -8 1561.870 1463.450 52.218 4.231 o
-16 9 -7 1111.670 1158.080 44.824 5.742 o
-16 9 -6 375.837 342.159 32.242 11.257 o
-16 9 -5 34.622 64.663 25.611 18.190 o
-16 9 -4 33.062 55.136 16.302 44.634 o
-16 9 -3 30.461 31.529 23.283 22.027 o
-16 9 -2 88.341 70.123 16.528 42.981 o
-16 9 -1 9.762 3.993 12.905 71.749 o
-16 9 0 316.655 296.910 13.295 60.421 o
-16 9 1 679.118 640.146 22.888 21.017 o
-16 9 2 5407.010 5492.890 97.250 1.219 o
-16 9 3 3208.710 3208.510 67.097 2.537 o
-16 9 4 881.026 861.462 24.802 17.729 o
-16 9 5 1083.130 1157.500 29.959 12.297 o
-16 9 6 53.518 45.413 10.341 108.516 o
-16 9 7 288.814 284.747 13.895 56.243 o
-16 9 8 43.768 55.523 10.213 111.390 o
-16 9 9 519.359 507.570 15.986 41.120 o
-16 9 10 288.992 305.443 12.899 64.121 o
-16 9 11 305.620 272.187 17.472 36.791 o
-16 9 12 575.455 598.577 23.855 19.660 o
-16 9 13 22.432 13.273 10.584 105.736 o
-16 9 14 797.729 792.891 22.418 21.477 o
-16 9 15 1266.050 1279.430 30.962 11.446 o
-16 9 16 208.245 205.987 13.001 65.329 o
-16 9 17 613.789 602.307 20.148 26.726 o
-16 9 18 31.322 23.923 10.659 103.688 o
-16 9 19 162.817 177.324 12.609 70.233 o
-16 9 20 53.111 55.770 11.770 84.239 o
-16 9 21 240.649 235.766 22.089 23.758 o
-16 9 22 237.009 258.795 24.430 19.529 o
-16 9 23 220.040 241.084 39.369 7.656 o
-16 10 -11 1.034 24.645 25.422 18.532 o
-16 10 -10 138.882 110.954 25.313 18.449 o
-16 10 -9 281.548 280.482 25.614 17.742 o
-16 10 -8 184.465 220.296 24.407 19.672 o
-16 10 -7 119.603 144.022 26.638 16.685 o
-16 10 -6 20.214 56.352 25.722 18.059 o
-16 10 -5 245.909 264.270 81.967 1.780 o
-16 10 -4 25.586 31.330 24.228 20.356 o
-16 10 -3 7.918 21.489 23.177 22.281 o
-16 10 -2 5.947 4.173 16.408 44.468 o
-16 10 -1 780.000 795.735 33.597 10.129 o
-16 10 0 7421.110 7461.730 159.996 0.459 o
-16 10 1 22.219 31.767 10.518 106.654 o
-16 10 2 2528.250 2447.680 53.451 3.954 o
-16 10 3 78.331 72.894 12.057 79.537 o
-16 10 4 265.326 274.803 14.874 49.957 o
-16 10 5 922.226 888.001 29.951 12.479 o
-16 10 6 38.955 41.061 9.762 122.259 o
-16 10 7 753.176 767.754 24.461 18.407 o
-16 10 8 76.551 98.768 11.725 83.632 o
-16 10 9 223.669 229.717 12.185 72.993 o
-16 10 10 567.951 553.338 19.255 29.234 o
-16 10 11 341.224 313.915 19.133 30.797 o
-16 10 12 1953.530 2029.470 42.403 6.192 o
-16 10 13 24.101 27.170 11.960 82.797 o
-16 10 14 258.675 296.726 15.491 46.303 o
-16 10 15 4.164 17.392 11.529 89.783 o
-16 10 16 512.942 528.649 18.023 33.207 o
-16 10 17 18.428 1.055 13.473 65.728 o
-16 10 18 5.450 8.069 12.928 71.543 o
-16 10 19 36.046 39.479 14.144 59.154 o
-16 10 20 84.163 93.072 16.484 43.152 o
-16 10 21 270.754 296.074 24.809 18.879 o
-16 11 -10 1024.670 922.003 50.494 4.578 o
-16 11 -9 181.476 220.189 29.161 13.877 o
-16 11 -8 1777.780 1693.770 104.410 1.088 o
-16 11 -7 327.239 321.516 41.169 6.980 o
-16 11 -6 0.560 -9.097 24.297 20.307 o
-16 11 -5 154.853 134.033 21.062 26.410 o
-16 11 -4 99.579 136.097 62.652 3.048 o
-16 11 -3 261.135 279.356 32.088 11.436 o
-16 11 -2 254.373 239.166 19.115 31.317 o
-16 11 -1 44.214 48.135 18.468 34.825 o
-16 11 0 1.582 -11.448 13.632 64.489 o
-16 11 1 501.939 543.964 24.438 18.931 o
-16 11 2 5952.520 6003.350 130.784 0.684 o
-16 11 3 56.127 70.345 14.312 57.340 o
-16 11 4 720.210 701.913 22.730 21.162 o
-16 11 5 226.687 224.604 12.900 65.801 o
-16 11 6 19.251 12.500 8.566 160.763 o
-16 11 7 66.425 60.287 9.222 133.893 o
-16 11 8 223.547 217.417 14.028 56.481 o
-16 11 9 74.064 95.245 13.653 62.419 o
-16 11 10 908.338 913.604 30.573 12.009 o
-16 11 11 5.880 12.795 10.180 115.043 o
-16 11 12 350.585 362.732 15.278 46.434 o
-16 11 13 3.559 0.954 10.254 113.823 o
-16 11 14 1138.400 1150.590 36.795 8.362 o
-16 11 15 30.048 16.826 13.110 69.036 o
-16 11 16 602.053 623.142 36.544 8.700 o
-16 11 17 78.267 75.047 11.972 80.609 o
-16 11 18 18.133 15.090 11.348 92.234 o
-16 11 19 1.563 -16.657 18.216 36.122 o
-16 11 20 9.237 -17.195 26.696 16.812 o
-16 11 21 77.716 32.548 45.560 5.763 o
-16 12 -8 8.739 -17.538 24.278 20.325 o
-16 12 -7 120.784 127.234 27.191 16.029 o
-16 12 -6 213.825 204.400 44.767 5.938 o
-16 12 -5 22.697 25.006 41.433 6.977 o
-16 12 -4 9.816 40.049 20.161 29.394 o
-16 12 -3 16.506 10.605 17.652 38.348 o
-16 12 -2 1312.990 1382.690 65.887 2.703 o
-16 12 -1 197.902 140.228 21.783 24.617 o
-16 12 0 1495.180 1529.580 44.362 5.782 o
-16 12 1 49.577 52.174 15.981 46.300 o
-16 12 2 1242.600 1220.490 36.280 8.548 o
-16 12 3 10.593 8.471 13.301 67.496 o
-16 12 4 4.776 18.649 13.866 62.142 o
-16 12 5 956.899 957.424 25.045 17.271 o
-16 12 6 8.302 3.889 8.810 153.498 o
-16 12 7 140.732 138.637 10.567 98.723 o
-16 12 8 0.713 -1.157 8.749 156.553 o
-16 12 9 61.162 57.631 10.040 114.193 o
-16 12 10 853.359 874.714 24.485 18.174 o
-16 12 11 565.850 526.088 18.772 30.662 o
-16 12 12 980.106 934.888 26.943 15.112 o
-16 12 13 64.258 74.774 11.890 82.049 o
-16 12 14 50.065 51.857 11.209 92.810 o
-16 12 15 33.843 39.865 13.330 66.530 o
-16 12 16 859.991 886.628 22.514 21.122 o
-16 12 17 639.265 610.081 22.570 21.665 o
-16 12 18 23.631 20.591 16.087 46.043 o
-16 12 19 32.292 15.875 29.315 13.919 o
-16 12 20 116.006 90.380 34.289 10.132 o
-16 13 -6 46.319 81.385 34.713 9.916 o
-16 13 -5 150.474 173.542 64.822 2.846 o
-16 13 -4 805.400 786.874 37.939 8.018 o
-16 13 -3 45.811 51.005 39.475 7.677 o
-16 13 -2 8.149 7.048 18.929 33.407 o
-16 13 -1 308.072 322.422 25.962 17.227 o
-16 13 0 381.541 401.760 31.779 11.560 o
-16 13 1 219.286 183.235 21.492 25.165 o
-16 13 2 198.773 209.556 15.342 48.046 o
-16 13 3 766.494 778.164 24.390 18.481 o
-16 13 4 1847.390 1813.260 38.217 7.546 o
-16 13 5 120.913 129.519 13.402 63.678 o
-16 13 6 22.644 20.240 10.073 116.407 o
-16 13 7 320.478 317.214 14.037 54.652 o
-16 13 8 1485.040 1457.700 30.556 11.563 o
-16 13 9 216.865 222.810 11.748 78.207 o
-16 13 10 391.381 385.071 14.967 47.724 o
-16 13 11 224.278 215.679 14.449 53.465 o
-16 13 12 174.521 167.711 15.336 48.490 o
-16 13 13 145.530 160.195 16.465 42.571 o
-16 13 14 527.816 513.288 19.400 29.036 o
-16 13 15 640.032 647.509 22.453 21.837 o
-16 13 16 180.312 183.479 16.813 40.592 o
-16 13 17 601.806 552.826 34.905 9.520 o
-16 13 18 77.694 80.432 32.279 11.446 o
-16 14 -3 313.118 355.912 43.920 6.142 o
-16 14 -2 712.064 732.001 36.727 8.569 o
-16 14 -1 1.868 -5.907 20.590 28.273 o
-16 14 0 24.917 28.211 23.495 21.647 o
-16 14 1 467.944 491.891 24.298 19.224 o
-16 14 2 80.872 61.747 12.360 75.889 o
-16 14 3 53.199 74.305 16.865 41.535 o
-16 14 4 342.525 333.335 15.834 43.688 o
-16 14 5 34.606 33.059 12.405 76.724 o
-16 14 6 816.939 794.076 24.801 17.850 o
-16 14 7 266.312 267.077 14.169 54.646 o
-16 14 8 176.011 179.668 11.784 79.261 o
-16 14 9 306.737 327.366 14.717 50.266 o
-16 14 10 1344.270 1374.320 34.667 9.247 o
-16 14 11 5.686 -4.758 12.202 80.374 o
-16 14 12 445.884 419.077 18.138 33.347 o
-16 14 13 56.073 70.637 13.498 64.296 o
-16 14 14 592.758 604.975 24.186 19.132 o
-16 14 15 595.143 595.056 31.972 11.270 o
-16 14 16 209.051 123.188 33.549 10.534 o
-16 15 0 136.334 184.888 39.475 7.641 o
-16 15 1 95.550 105.530 23.683 21.114 o
-16 15 2 139.718 158.774 19.189 31.681 o
-16 15 3 141.468 145.975 18.122 35.429 o
-16 15 4 538.958 548.906 26.676 15.996 o
-16 15 5 937.449 910.167 27.222 14.876 o
-16 15 6 105.983 88.692 12.986 68.257 o
-16 15 7 1170.890 1219.480 32.368 10.604 o
-16 15 8 624.280 633.227 28.296 14.196 o
-16 15 9 366.801 406.887 24.184 19.608 o
-16 15 10 97.929 87.556 14.621 54.399 o
-16 15 11 460.939 465.167 29.993 12.865 o
-16 15 12 111.614 91.814 17.368 38.799 o
-16 15 13 1.706 2.470 18.651 34.448 o
-16 15 14 42.250 68.500 21.039 26.866 o
-16 16 0 51.665 51.328 32.279 11.466 o
-16 16 1 3.431 3.916 25.929 17.825 o
-16 16 2 40.369 34.607 29.527 13.708 o
-16 16 3 417.870 405.018 44.238 6.037 o
-16 16 4 28.465 36.297 23.230 22.127 o
-16 16 5 35.231 25.025 20.497 28.386 o
-16 16 6 613.798 637.288 38.388 7.903 o
-16 16 7 1004.920 947.842 49.485 4.762 o
-16 16 8 39.235 25.783 23.633 21.372 o
-16 16 9 1367.790 1240.340 58.494 3.411 o
-16 16 10 8.400 43.074 30.691 12.708 o
-15 0 -13 183.122 196.212 29.527 13.547 o
-15 0 -11 9353.950 9599.270 231.682 0.221 o
-15 0 -9 4961.540 5010.690 96.222 1.248 o
-15 0 -7 389.274 399.232 12.135 68.633 o
-15 0 -5 3570.570 3606.290 59.729 3.140 o
-15 0 -3 901.350 926.423 17.547 32.277 o
-15 0 -1 2406.760 2479.110 45.533 5.345 o
-15 0 1 2977.020 3031.740 51.325 4.216 o
-15 0 3 6885.200 6834.990 101.518 1.112 o
-15 0 5 904.726 917.696 19.896 26.100 o
-15 0 7 54.916 64.554 7.220 213.373 o
-15 0 9 1242.690 1265.660 24.683 17.210 o
-15 0 11 45.045 35.269 6.892 237.797 o
-15 0 13 2026.690 1988.620 39.818 6.945 o
-15 0 15 1514.250 1538.080 36.027 8.537 o
-15 0 17 5.206 12.692 12.057 82.157 o
-15 0 19 12.685 18.977 14.914 53.649 o
-15 0 21 1461.920 1465.430 78.470 1.915 o
-15 0 23 881.592 932.985 58.443 3.447 o
-15 0 25 106.782 122.116 17.775 37.028 o
-15 0 27 8.461 41.274 35.665 9.415 o
-15 1 -14 33.061 44.310 14.399 57.118 o
-15 1 -13 400.562 394.896 17.364 36.400 o
-15 1 -12 1184.920 1188.860 44.973 5.694 o
-15 1 -11 4647.860 4788.020 133.870 0.657 o
-15 1 -10 444.363 455.816 15.633 43.484 o
-15 1 -9 29.460 24.418 6.304 287.585 o
-15 1 -8 676.925 673.275 14.633 45.876 o
-15 1 -7 202.620 188.041 6.581 209.881 o
-15 1 -6 0.075 1.212 4.093 714.377 o
-15 1 -5 277.441 282.612 6.659 187.803 o
-15 1 -4 2.943 1.602 3.746 843.832 o
-15 1 -3 5.470 7.009 3.720 840.842 o
-15 1 -2 1488.410 1535.970 24.962 16.463 o
-15 1 -1 4295.940 4512.540 66.565 2.531 o
-15 1 0 195.899 189.709 6.342 222.990 o
-15 1 1 3903.540 3915.440 52.238 3.994 o
-15 1 2 381.220 383.501 7.829 136.269 o
-15 1 3 96.541 96.820 5.317 342.328 o
-15 1 4 19.032 21.732 4.124 651.656 o
-15 1 5 55.578 61.547 4.975 416.667 o
-15 1 6 4533.120 4502.220 51.954 3.976 o
-15 1 7 6.118 2.322 4.501 582.069 o
-15 1 8 333.027 330.732 7.480 151.468 o
-15 1 9 21.602 21.654 4.747 498.571 o
-15 1 10 1214.420 1185.670 16.475 33.716 o
-15 1 11 10399.200 10461.400 111.201 0.916 o
-15 1 12 1.367 7.323 5.234 433.906 o
-15 1 13 2717.900 2708.230 34.843 8.541 o
-15 1 14 2.016 4.733 5.392 409.401 o
-15 1 15 10.599 16.353 6.012 323.892 o
-15 1 16 145.082 158.204 9.305 123.565 o
-15 1 17 525.039 523.461 14.614 47.915 o
-15 1 18 116.307 126.274 11.128 90.698 o
-15 1 19 223.432 209.379 11.883 76.610 o
-15 1 20 9.827 11.525 9.756 124.995 o
-15 1 21 17.095 10.666 9.533 130.421 o
-15 1 22 111.605 103.984 11.023 92.851 o
-15 1 23 491.910 476.259 21.219 24.758 o
-15 1 24 76.409 95.861 12.032 79.632 o
-15 1 25 1971.870 1952.740 37.116 7.914 o
-15 1 26 8.549 20.322 55.456 3.897 o
-15 2 -14 371.193 401.590 39.472 7.565 o
-15 2 -13 74.004 85.025 10.731 99.431 o
-15 2 -12 409.870 419.877 19.287 29.908 o
-15 2 -11 1782.960 1813.600 67.781 2.540 o
-15 2 -10 529.988 545.034 15.629 42.566 o
-15 2 -9 2376.280 2403.420 49.229 4.629 o
-15 2 -8 1318.570 1375.890 31.083 11.314 o
-15 2 -7 96.160 100.583 5.471 326.258 o
-15 2 -6 16.657 14.530 3.957 714.638 o
-15 2 -5 203.057 204.133 5.604 262.828 o
-15 2 -4 1479.560 1507.430 19.681 24.400 o
-15 2 -3 553.969 572.656 9.415 93.826 o
-15 2 -2 300.068 314.175 7.606 151.492 o
-15 2 -1 299.764 312.863 8.161 136.481 o
-15 2 0 935.157 950.592 17.523 32.163 o
-15 2 1 509.857 504.039 11.366 72.810 o
-15 2 2 932.055 912.966 14.608 43.115 o
-15 2 3 3856.960 3896.100 45.127 5.197 o
-15 2 4 1165.980 1207.470 16.086 35.141 o
-15 2 5 338.526 335.485 6.929 167.475 o
-15 2 6 625.369 621.827 9.922 84.404 o
-15 2 7 126.538 140.977 5.024 348.411 o
-15 2 8 920.216 907.678 12.738 52.994 o
-15 2 9 4575.950 4527.950 48.733 4.451 o
-15 2 10 143.759 144.947 5.727 279.688 o
-15 2 11 734.801 721.977 13.424 51.848 o
-15 2 12 65.047 64.474 5.930 301.984 o
-15 2 13 644.388 635.076 12.303 61.115 o
-15 2 14 492.072 482.292 9.662 94.032 o
-15 2 15 174.616 189.821 9.537 115.822 o
-15 2 16 3109.140 3062.780 50.232 4.376 o
-15 2 17 668.676 695.661 18.022 32.216 o
-15 2 18 64.832 77.125 9.384 129.070 o
-15 2 19 1834.010 1844.580 33.479 9.597 o
-15 2 20 656.605 667.848 20.259 26.259 o
-15 2 21 2104.630 2066.680 39.215 7.119 o
-15 2 22 2.136 8.687 10.523 107.977 o
-15 2 23 154.325 168.183 12.523 71.396 o
-15 2 24 490.099 473.962 19.891 27.911 o
-15 2 25 1253.350 1242.170 30.550 11.746 o
-15 2 26 19.177 50.195 20.362 28.771 o
-15 3 -14 591.784 573.860 23.343 20.464 o
-15 3 -13 941.504 1002.230 40.068 7.168 o
-15 3 -12 563.537 546.295 30.669 12.239 o
-15 3 -11 7.106 2.922 10.348 111.541 o
-15 3 -10 61.528 61.242 10.220 110.255 o
-15 3 -9 1345.910 1370.050 38.962 7.434 o
-15 3 -8 249.037 255.736 10.187 98.822 o
-15 3 -7 210.526 192.867 7.803 159.460 o
-15 3 -6 1941.160 1961.440 25.581 15.167 o
-15 3 -5 839.250 814.246 13.051 52.499 o
-15 3 -4 2142.880 2203.370 37.853 7.569 o
-15 3 -3 147.134 147.792 7.468 181.471 o
-15 3 -2 307.789 302.704 9.223 112.626 o
-15 3 -1 10.766 13.716 5.135 440.974 o
-15 3 0 936.558 948.777 15.530 39.068 o
-15 3 1 21.276 20.672 5.475 381.208 o
-15 3 2 2737.740 2787.140 37.861 7.374 o
-15 3 3 238.133 244.806 6.351 209.863 o
-15 3 4 96.887 103.734 4.490 442.546 o
-15 3 5 490.268 481.877 8.019 121.894 o
-15 3 6 3.332 1.080 4.046 724.194 o
-15 3 7 331.128 330.358 7.274 157.701 o
-15 3 8 2072.700 2057.230 23.658 17.026 o
-15 3 9 1618.200 1619.620 19.576 24.157 o
-15 3 10 988.967 968.960 13.258 49.055 o
-15 3 11 4651.320 4611.460 57.769 3.274 o
-15 3 12 467.598 466.455 10.123 88.737 o
-15 3 13 17.451 15.795 4.562 545.045 o
-15 3 14 793.621 769.240 18.469 30.276 o
-15 3 15 536.089 528.864 16.729 37.804 o
-15 3 16 398.954 405.505 14.390 50.996 o
-15 3 17 400.610 394.631 13.282 58.697 o
-15 3 18 294.784 310.215 21.721 24.330 o
-15 3 19 354.072 379.079 17.158 37.497 o
-15 3 20 1136.500 1148.610 24.551 17.567 o
-15 3 21 1327.260 1328.540 27.308 14.298 o
-15 3 22 899.392 927.105 26.712 15.429 o
-15 3 23 514.034 499.494 19.278 29.440 o
-15 3 24 133.998 162.616 12.477 72.353 o
-15 3 25 3.448 12.617 13.664 64.051 o
-15 3 26 2787.300 2856.990 99.516 1.187 o
-15 4 -14 69.517 69.174 13.835 61.090 o
-15 4 -13 184.036 197.217 24.609 19.375 o
-15 4 -12 24.868 19.037 11.178 94.739 o
-15 4 -11 370.386 377.404 15.663 44.178 o
-15 4 -10 43.123 24.448 11.137 94.688 o
-15 4 -9 179.833 167.722 11.773 79.458 o
-15 4 -8 173.076 193.372 12.051 75.977 o
-15 4 -7 1039.010 1078.110 21.744 21.945 o
-15 4 -6 5748.200 5803.780 86.175 1.531 o
-15 4 -5 1690.770 1728.850 33.008 9.920 o
-15 4 -4 222.224 222.173 7.973 151.584 o
-15 4 -3 563.293 559.401 17.547 34.536 o
-15 4 -2 69.613 71.315 6.030 290.544 o
-15 4 -1 0.184 0.823 4.527 584.307 o
-15 4 0 15.027 16.711 4.463 570.793 o
-15 4 1 1002.300 1002.600 14.952 40.837 o
-15 4 2 1607.460 1612.220 21.239 21.276 o
-15 4 3 386.857 389.935 7.870 134.670 o
-15 4 4 533.707 524.269 9.627 92.412 o
-15 4 5 38.995 38.366 3.188 931.407 o
-15 4 6 4859.760 4782.010 50.946 4.087 o
-15 4 7 2898.860 2881.400 30.764 10.439 o
-15 4 8 40.061 45.865 4.310 557.437 o
-15 4 9 554.113 550.068 10.326 82.545 o
-15 4 10 239.094 238.610 8.589 132.540 o
-15 4 11 339.909 337.876 9.127 112.039 o
-15 4 12 157.356 146.964 5.907 262.703 o
-15 4 13 39.487 34.900 5.295 390.686 o
-15 4 14 166.596 170.079 7.755 166.847 o
-15 4 15 4.313 1.825 5.863 346.246 o
-15 4 16 1205.270 1170.270 20.637 23.542 o
-15 4 17 38.133 30.040 9.436 131.007 o
-15 4 18 3736.370 3767.750 79.762 1.810 o
-15 4 19 1076.730 1083.050 26.816 15.091 o
-15 4 20 154.628 153.047 11.287 86.768 o
-15 4 21 2356.920 2364.940 43.945 5.720 o
-15 4 22 11.596 10.794 10.774 102.572 o
-15 4 23 269.845 281.154 15.009 49.053 o
-15 4 24 44.238 57.147 11.701 85.441 o
-15 4 25 6.672 -5.255 15.165 52.057 o
-15 4 26 89.081 82.443 35.030 9.721 o
-15 5 -14 280.760 295.949 27.611 15.324 o
-15 5 -13 121.459 110.223 12.077 77.814 o
-15 5 -12 11.896 5.614 10.045 118.011 o
-15 5 -11 74.617 79.090 16.372 43.856 o
-15 5 -10 274.968 253.528 17.769 35.844 o
-15 5 -9 68.893 54.062 12.437 75.326 o
-15 5 -8 1004.390 1026.270 29.283 12.916 o
-15 5 -7 144.823 152.267 10.339 102.298 o
-15 5 -6 49.070 45.573 7.738 189.623 o
-15 5 -5 363.259 354.135 11.575 75.332 o
-15 5 -4 9338.230 9433.960 121.337 0.780 o
-15 5 -3 41.273 38.502 5.917 316.929 o
-15 5 -2 482.278 478.684 11.763 69.712 o
-15 5 -1 4.016 -0.372 4.795 517.139 o
-15 5 0 53.632 54.874 4.484 501.917 o
-15 5 1 14.557 19.296 4.124 661.226 o
-15 5 2 570.911 570.345 11.614 68.610 o
-15 5 3 129.151 134.840 5.726 285.884 o
-15 5 4 7331.240 7356.630 88.765 1.429 o
-15 5 5 0.315 2.678 4.423 610.351 o
-15 5 6 639.676 659.239 12.222 61.632 o
-15 5 7 91.231 96.415 5.292 347.548 o
-15 5 8 3908.300 3938.870 52.093 4.013 o
-15 5 9 744.690 753.317 12.799 55.496 o
-15 5 10 629.131 639.260 12.334 61.070 o
-15 5 11 0.540 4.963 4.211 670.870 o
-15 5 12 1.893 3.745 4.792 518.144 o
-15 5 13 597.715 586.224 13.245 55.273 o
-15 5 14 13.561 16.389 6.583 270.318 o
-15 5 15 66.796 66.945 7.256 209.130 o
-15 5 16 2516.490 2558.580 39.212 6.993 o
-15 5 17 64.622 75.188 9.272 132.145 o
-15 5 18 241.830 243.682 13.093 63.648 o
-15 5 19 46.444 58.950 10.512 105.127 o
-15 5 20 481.192 478.828 19.254 29.655 o
-15 5 21 2.776 -15.687 11.322 93.433 o
-15 5 22 1143.590 1159.150 26.644 15.173 o
-15 5 23 24.947 17.841 11.983 82.581 o
-15 5 24 888.084 872.128 26.020 16.229 o
-15 5 25 0.107 -13.583 17.524 39.039 o
-15 6 -14 226.188 273.469 41.592 6.863 o
-15 6 -13 281.301 255.204 22.984 21.905 o
-15 6 -12 109.688 103.875 17.622 37.694 o
-15 6 -11 3.550 -14.022 12.103 81.755 o
-15 6 -10 590.091 569.784 23.142 20.802 o
-15 6 -9 215.375 196.930 14.692 52.017 o
-15 6 -8 155.160 179.423 21.723 24.806 o
-15 6 -7 429.625 420.166 15.137 46.300 o
-15 6 -6 5845.560 5901.110 113.028 0.909 o
-15 6 -5 157.652 159.232 8.686 138.602 o
-15 6 -4 1727.150 1839.640 35.677 8.587 o
-15 6 -3 679.755 673.322 15.845 40.176 o
-15 6 -2 1091.280 1058.150 19.423 26.483 o
-15 6 -1 25.709 28.371 4.957 453.598 o
-15 6 0 10.461 13.937 3.517 909.376 o
-15 6 1 31.697 41.602 4.010 647.193 o
-15 6 2 664.209 650.125 11.695 65.571 o
-15 6 3 127.395 131.789 6.871 213.282 o
-15 6 4 1783.390 1784.300 29.179 12.283 o
-15 6 5 174.607 174.842 6.739 208.061 o
-15 6 6 5134.350 5155.560 69.630 2.302 o
-15 6 7 452.910 443.665 10.694 82.232 o
-15 6 8 303.624 307.535 9.930 99.994 o
-15 6 9 508.756 535.915 16.133 40.440 o
-15 6 10 443.696 446.752 10.517 84.625 o
-15 6 11 923.439 893.970 15.338 40.089 o
-15 6 12 269.116 254.572 9.149 117.348 o
-15 6 13 396.487 379.560 10.481 87.415 o
-15 6 14 92.531 108.141 8.769 143.200 o
-15 6 15 39.696 23.917 8.152 174.093 o
-15 6 16 2389.970 2414.990 42.240 6.143 o
-15 6 17 108.102 112.212 11.509 85.568 o
-15 6 18 2707.740 2708.170 44.403 5.548 o
-15 6 19 11.725 16.027 10.005 118.681 o
-15 6 20 64.453 78.475 12.780 71.298 o
-15 6 21 115.130 124.600 14.664 53.687 o
-15 6 22 37.879 27.598 11.235 93.203 o
-15 6 23 516.428 511.034 18.048 33.148 o
-15 6 24 351.499 367.208 25.673 17.527 o
-15 6 25 223.355 173.052 25.768 17.671 o
-15 7 -14 1620.630 1589.490 92.709 1.377 o
-15 7 -13 375.591 369.049 21.615 24.303 o
-15 7 -12 61.725 66.649 17.406 39.000 o
-15 7 -11 1.034 5.507 17.089 41.028 o
-15 7 -10 65.415 70.194 17.032 40.670 o
-15 7 -9 38.824 41.873 17.645 38.166 o
-15 7 -8 14.872 9.824 17.614 38.527 o
-15 7 -7 189.604 185.564 20.539 27.559 o
-15 7 -6 2297.550 2244.240 47.185 5.025 o
-15 7 -5 492.158 518.223 18.027 33.306 o
-15 7 -4 3351.640 3382.980 88.364 1.491 o
-15 7 -3 214.050 197.525 10.174 101.542 o
-15 7 -2 589.072 613.936 17.849 33.273 o
-15 7 -1 95.141 86.759 6.648 236.697 o
-15 7 0 64.214 59.264 6.850 233.731 o
-15 7 1 70.665 64.576 5.814 310.581 o
-15 7 2 1960.430 1979.130 32.433 10.081 o
-15 7 3 0.081 0.566 3.240 1140.100 o
-15 7 4 2208.230 2158.740 38.298 7.401 o
-15 7 5 50.691 46.974 6.871 236.648 o
-15 7 6 48.664 52.677 5.174 396.108 o
-15 7 7 73.746 72.039 5.934 297.342 o
-15 7 8 404.060 384.214 8.622 117.427 o
-15 7 9 1852.330 1832.460 30.275 11.467 o
-15 7 10 2398.960 2446.690 36.531 7.975 o
-15 7 11 1702.750 1664.440 33.376 9.731 o
-15 7 12 685.554 667.896 17.430 34.129 o
-15 7 13 1095.350 1078.390 22.447 20.671 o
-15 7 14 392.727 405.932 12.452 65.590 o
-15 7 15 46.393 52.571 8.418 161.464 o
-15 7 16 1579.000 1537.670 29.865 11.974 o
-15 7 17 288.203 301.022 13.697 57.626 o
-15 7 18 91.470 90.327 9.660 120.271 o
-15 7 19 355.010 366.134 15.403 45.703 o
-15 7 20 411.714 401.904 15.877 42.723 o
-15 7 21 472.668 449.913 16.900 37.687 o
-15 7 22 335.284 362.003 19.075 30.907 o
-15 7 23 7.939 18.871 15.484 49.834 o
-15 7 24 555.872 621.800 38.022 8.067 o
-15 7 25 55.023 52.260 46.460 5.544 o
-15 8 -14 1141.450 1064.670 73.447 2.191 o
-15 8 -13 1.359 2.736 14.326 58.373 o
-15 8 -12 153.820 146.664 16.692 41.451 o
-15 8 -11 334.745 319.304 24.674 18.975 o
-15 8 -10 40.739 46.395 18.177 35.959 o
-15 8 -9 96.718 99.880 19.904 29.747 o
-15 8 -8 94.927 92.083 19.105 32.265 o
-15 8 -7 306.788 282.631 22.567 22.613 o
-15 8 -6 955.452 887.645 36.860 8.420 o
-15 8 -5 364.651 353.463 26.819 16.103 o
-15 8 -4 93.947 77.575 16.172 44.782 o
-15 8 -3 264.693 248.060 20.421 27.553 o
-15 8 -2 447.051 453.483 27.618 15.096 o
-15 8 -1 50.390 39.323 9.799 120.752 o
-15 8 0 1073.740 1090.360 29.270 12.861 o
-15 8 1 344.152 341.215 13.169 60.738 o
-15 8 2 43.088 58.491 8.404 162.023 o
-15 8 3 29.436 37.160 8.336 167.137 o
-15 8 4 257.178 243.500 9.009 121.334 o
-15 8 5 434.373 464.309 16.881 37.939 o
-15 8 6 103.816 115.612 8.359 154.887 o
-15 8 7 1099.950 1089.110 24.170 18.144 o
-15 8 8 3084.200 3029.370 58.427 3.305 o
-15 8 9 753.811 757.410 14.579 45.194 o
-15 8 10 819.250 798.174 17.231 33.902 o
-15 8 11 69.355 75.354 7.478 196.836 o
-15 8 12 646.832 650.668 18.945 29.662 o
-15 8 13 88.898 91.260 8.598 149.494 o
-15 8 14 53.337 67.836 10.152 111.914 o
-15 8 15 84.547 85.192 11.317 89.474 o
-15 8 16 2759.440 2748.030 54.823 3.749 o
-15 8 17 25.123 30.769 12.965 70.533 o
-15 8 18 868.718 886.338 29.076 13.225 o
-15 8 19 902.071 924.296 23.720 19.145 o
-15 8 20 75.891 72.715 12.262 77.049 o
-15 8 21 515.665 500.397 17.788 34.053 o
-15 8 22 86.830 105.621 14.681 53.996 o
-15 8 23 100.916 102.907 21.639 25.221 o
-15 8 24 531.950 585.143 45.825 5.606 o
-15 9 -14 646.238 639.117 57.678 3.556 o
-15 9 -13 1106.160 1023.360 190.074 0.331 o
-15 9 -12 620.404 641.211 35.157 9.367 o
-15 9 -11 1344.660 1270.250 71.129 2.327 o
-15 9 -10 168.602 176.186 38.734 7.927 o
-15 9 -9 752.638 743.430 42.914 6.330 o
-15 9 -8 5.241 -1.711 17.005 41.423 o
-15 9 -7 89.352 71.347 30.030 13.209 o
-15 9 -6 56.028 88.325 22.052 24.418 o
-15 9 -5 68.176 37.666 21.674 25.301 o
-15 9 -4 57.182 62.525 13.687 62.620 o
-15 9 -3 150.247 133.657 15.522 47.754 o
-15 9 -2 1454.210 1519.090 44.294 5.806 o
-15 9 -1 1394.990 1393.230 38.489 7.593 o
-15 9 0 429.541 408.876 16.864 38.192 o
-15 9 1 713.275 723.777 23.403 20.056 o
-15 9 2 3136.060 3192.170 59.857 3.152 o
-15 9 3 1.992 2.269 8.436 168.100 o
-15 9 4 1.804 -4.700 10.833 102.088 o
-15 9 5 254.491 252.507 13.499 59.958 o
-15 9 6 623.983 624.428 18.514 31.031 o
-15 9 7 224.979 225.912 10.050 102.694 o
-15 9 8 15.527 20.950 7.137 229.921 o
-15 9 9 70.206 85.825 8.806 144.772 o
-15 9 10 327.251 329.464 12.917 63.176 o
-15 9 11 3360.720 3397.160 63.613 2.800 o
-15 9 12 51.671 63.486 8.598 154.063 o
-15 9 13 1862.410 1896.090 36.297 8.277 o
-15 9 14 1688.670 1675.110 33.275 9.788 o
-15 9 15 73.719 75.147 9.646 122.053 o
-15 9 16 56.266 63.687 9.326 131.627 o
-15 9 17 1147.650 1173.400 26.588 15.220 o
-15 9 18 437.663 473.755 18.133 33.281 o
-15 9 19 372.794 377.992 16.013 42.425 o
-15 9 20 139.978 125.717 13.720 60.649 o
-15 9 21 139.474 154.557 12.514 71.918 o
-15 9 22 222.264 224.209 20.366 27.857 o
-15 9 23 486.659 479.801 26.787 15.955 o
-15 9 24 226.996 223.093 32.808 10.977 o
-15 10 -13 909.981 768.867 65.298 2.772 o
-15 10 -12 25.535 67.739 28.575 14.633 o
-15 10 -11 1255.730 1134.090 55.477 3.791 o
-15 10 -10 130.467 155.846 22.180 23.898 o
-15 10 -9 2875.500 2705.930 81.361 1.759 o
-15 10 -8 92.980 125.048 24.511 19.716 o
-15 10 -7 966.785 958.822 61.267 3.137 o
-15 10 -6 67.915 16.694 22.696 23.115 o
-15 10 -5 301.462 307.288 30.795 12.365 o
-15 10 -4 326.618 321.568 24.893 18.663 o
-15 10 -3 95.254 108.034 12.733 70.900 o
-15 10 -2 32.235 20.154 18.679 34.166 o
-15 10 -1 1820.370 1860.480 56.415 3.621 o
-15 10 0 32.498 40.499 12.975 70.187 o
-15 10 1 2186.500 2208.800 44.132 5.706 o
-15 10 2 13.486 14.581 9.835 122.716 o
-15 10 3 4229.520 4311.510 78.862 1.840 o
-15 10 4 1418.880 1424.370 31.417 11.037 o
-15 10 5 76.298 86.424 9.025 137.783 o
-15 10 6 328.020 320.445 13.604 57.688 o
-15 10 7 16.791 13.024 9.341 135.718 o
-15 10 8 72.496 81.150 11.094 93.407 o
-15 10 9 1648.440 1622.460 34.446 9.214 o
-15 10 10 126.988 125.489 9.572 119.331 o
-15 10 11 699.690 702.906 26.942 15.473 o
-15 10 12 1014.750 982.389 23.651 19.045 o
-15 10 13 1586.550 1593.870 32.870 10.062 o
-15 10 14 9.263 2.348 8.387 169.240 o
-15 10 15 1272.440 1306.960 27.841 13.863 o
-15 10 16 627.604 624.536 17.667 33.686 o
-15 10 17 0.489 -8.558 9.284 139.043 o
-15 10 18 69.952 70.344 10.092 112.312 o
-15 10 19 191.652 195.477 15.081 49.760 o
-15 10 20 24.182 38.618 11.108 95.596 o
-15 10 21 382.888 396.233 22.489 22.501 o
-15 10 22 299.925 338.007 36.540 8.835 o
-15 10 23 42.964 53.455 20.854 27.361 o
-15 11 -12 312.959 206.795 42.227 6.651 o
-15 11 -11 3613.280 3533.030 155.467 0.491 o
-15 11 -10 109.522 87.562 21.343 25.912 o
-15 11 -9 49.208 62.036 21.058 26.809 o
-15 11 -8 1084.690 1092.690 44.349 5.869 o
-15 11 -7 629.340 696.335 87.576 1.554 o
-15 11 -6 429.458 446.874 35.802 9.136 o
-15 11 -5 18.015 19.424 18.516 34.836 o
-15 11 -4 680.600 633.822 32.677 10.759 o
-15 11 -3 100.258 115.512 26.308 17.140 o
-15 11 -2 49.975 65.686 12.943 69.958 o
-15 11 -1 2437.680 2464.940 74.009 2.123 o
-15 11 0 85.281 77.847 14.183 57.932 o
-15 11 1 4480.100 4585.410 101.481 1.130 o
-15 11 2 571.872 566.871 19.399 28.809 o
-15 11 3 311.475 336.605 15.277 46.877 o
-15 11 4 136.430 144.793 18.545 33.899 o
-15 11 5 73.270 76.204 9.785 118.783 o
-15 11 6 0.488 2.205 8.473 166.810 o
-15 11 7 34.002 25.461 8.895 147.480 o
-15 11 8 61.389 65.858 10.212 110.319 o
-15 11 9 503.931 516.459 15.600 42.992 o
-15 11 10 87.467 81.826 13.040 68.113 o
-15 11 11 3943.350 3887.720 68.109 2.440 o
-15 11 12 1.219 -3.083 9.058 146.006 o
-15 11 13 1154.430 1122.080 26.505 15.322 o
-15 11 14 0.131 -12.129 11.078 97.675 o
-15 11 15 306.495 306.659 15.626 45.142 o
-15 11 16 4.442 0.280 11.245 94.645 o
-15 11 17 663.025 683.821 19.583 27.861 o
-15 11 18 1.807 -4.781 10.899 100.849 o
-15 11 19 355.671 359.470 16.772 39.150 o
-15 11 20 13.508 30.699 16.738 42.589 o
-15 11 21 114.488 120.084 28.145 14.980 o
-15 12 -10 72.100 32.173 38.205 8.190 o
-15 12 -9 2717.560 2641.450 135.253 0.649 o
-15 12 -8 238.720 262.943 25.349 18.169 o
-15 12 -7 108.381 72.292 25.604 18.102 o
-15 12 -6 0.659 25.417 23.552 21.587 o
-15 12 -5 44.875 41.346 31.062 12.386 o
-15 12 -4 125.029 141.786 42.068 6.739 o
-15 12 -3 770.106 663.096 42.117 6.568 o
-15 12 -2 84.126 61.191 24.351 20.037 o
-15 12 -1 69.350 58.295 16.924 41.195 o
-15 12 0 560.831 534.160 27.694 14.883 o
-15 12 1 1014.870 1032.820 39.129 7.482 o
-15 12 2 64.332 78.595 9.414 128.299 o
-15 12 3 417.801 451.448 13.882 53.842 o
-15 12 4 895.268 887.242 38.706 7.682 o
-15 12 5 238.087 227.328 12.409 70.370 o
-15 12 6 59.066 46.088 9.690 122.675 o
-15 12 7 56.350 65.553 9.488 127.312 o
-15 12 8 43.953 58.028 9.872 118.866 o
-15 12 9 2201.350 2120.970 41.742 6.329 o
-15 12 10 722.846 719.073 24.398 18.567 o
-15 12 11 68.038 76.105 12.438 75.090 o
-15 12 12 222.594 219.880 13.600 59.808 o
-15 12 13 594.333 623.014 20.699 25.474 o
-15 12 14 570.563 565.778 17.925 33.203 o
-15 12 15 82.578 76.238 10.951 95.490 o
-15 12 16 22.548 32.438 10.464 107.706 o
-15 12 17 99.187 78.106 10.864 96.324 o
-15 12 18 137.494 144.379 13.879 59.238 o
-15 12 19 204.698 235.107 31.572 11.849 o
-15 12 20 2.104 27.375 34.607 10.004 o
-15 13 -8 364.295 321.411 43.920 6.137 o
-15 13 -7 43.676 51.733 25.079 18.962 o
-15 13 -6 18.762 37.295 25.236 18.773 o
-15 13 -5 756.157 704.431 89.004 1.504 o
-15 13 -4 237.804 255.901 51.752 4.448 o
-15 13 -3 486.684 459.043 44.978 5.830 o
-15 13 -1 612.375 638.783 57.731 3.551 o
-15 13 0 495.194 466.188 44.873 5.855 o
-15 13 1 55.869 47.489 23.979 20.716 o
-15 13 2 153.108 147.952 13.582 61.464 o
-15 13 3 360.249 362.951 17.114 37.684 o
-15 13 4 133.954 121.821 10.381 102.604 o
-15 13 5 120.562 142.151 10.891 93.999 o
-15 13 6 104.757 111.244 10.990 93.482 o
-15 13 7 10.275 -1.260 10.006 119.178 o
-15 13 8 49.589 50.110 11.292 91.520 o
-15 13 9 1191.970 1230.220 25.483 16.343 o
-15 13 10 388.588 386.247 14.166 52.637 o
-15 13 11 3893.990 3832.640 64.249 2.726 o
-15 13 12 1.708 -7.184 11.857 85.223 o
-15 13 13 97.219 94.729 13.505 63.389 o
-15 13 14 52.931 53.149 11.537 87.631 o
-15 13 15 734.591 711.946 19.874 26.894 o
-15 13 16 53.729 54.887 11.154 93.513 o
-15 13 17 14.514 20.362 15.979 46.740 o
-15 13 18 43.795 49.458 20.562 28.141 o
-15 13 19 178.186 173.968 24.680 19.291 o
-15 14 -5 9.884 6.138 42.968 6.491 o
-15 14 -4 47.232 57.070 25.158 18.836 o
-15 14 -3 1003.630 937.694 147.000 0.553 o
-15 14 -2 402.543 362.906 72.283 2.283 o
-15 14 -1 197.241 168.272 33.125 10.796 o
-15 14 0 119.842 126.597 42.650 6.560 o
-15 14 1 227.966 223.647 18.963 31.935 o
-15 14 2 32.345 27.935 12.758 72.696 o
-15 14 3 1773.090 1763.500 40.889 6.677 o
-15 14 4 33.165 43.894 11.179 93.999 o
-15 14 5 46.490 39.850 12.446 75.873 o
-15 14 6 844.317 841.685 21.140 23.701 o
-15 14 7 1116.390 1086.960 23.597 18.907 o
-15 14 8 132.095 117.178 12.504 72.561 o
-15 14 9 633.456 631.748 18.895 29.879 o
-15 14 10 2.636 6.189 10.020 119.080 o
-15 14 11 422.107 438.391 26.098 16.862 o
-15 14 12 398.399 389.002 17.345 36.498 o
-15 14 13 24.978 30.674 10.477 107.386 o
-15 14 14 67.146 52.886 12.734 72.000 o
-15 14 15 7.003 2.943 14.215 59.211 o
-15 14 16 1561.380 1616.180 64.415 2.814 o
-15 14 17 25.320 5.034 19.904 30.161 o
-15 14 18 684.588 724.206 54.609 3.955 o
-15 15 -2 847.408 882.244 47.865 5.099 o
-15 15 -1 67.186 36.850 16.108 45.507 o
-15 15 0 28.963 36.600 15.891 47.065 o
-15 15 1 85.424 116.759 17.894 36.673 o
-15 15 2 438.062 427.039 24.319 19.282 o
-15 15 3 451.313 476.357 23.910 19.855 o
-15 15 4 808.496 734.011 24.294 18.589 o
-15 15 5 14.972 26.823 12.542 75.577 o
-15 15 6 214.522 215.156 13.960 57.119 o
-15 15 7 40.809 39.717 12.031 81.238 o
-15 15 8 1960.750 1949.680 38.209 7.509 o
-15 15 9 1169.730 1148.770 27.323 14.483 o
-15 15 10 234.863 246.925 20.567 27.266 o
-15 15 11 539.213 528.753 19.935 27.571 o
-15 15 12 54.239 62.391 15.399 49.722 o
-15 15 13 29.474 31.342 16.797 42.176 o
-15 15 14 111.317 155.655 18.945 32.603 o
-15 15 15 16.008 39.771 41.539 6.941 o
-15 16 -1 197.972 192.296 28.151 14.870 o
-15 16 0 17.102 25.791 18.027 36.734 o
-15 16 1 401.514 400.402 50.803 4.595 o
-15 16 2 22.218 23.639 17.698 38.082 o
-15 16 3 589.583 553.882 28.421 14.135 o
-15 16 4 871.658 905.369 36.901 8.423 o
-15 16 5 0.070 2.732 14.461 57.307 o
-15 16 6 2016.410 2049.610 52.033 4.208 o
-15 16 7 1.242 7.100 15.664 48.815 o
-15 16 8 81.119 79.527 16.164 44.919 o
-15 16 9 27.292 47.716 18.546 34.616 o
-15 16 10 104.289 146.930 20.809 27.166 o
-15 16 11 224.597 217.478 26.517 16.682 o
-15 16 12 86.879 113.187 20.845 27.173 o
-15 16 13 43.444 34.501 39.264 7.762 o
-15 17 5 0.304 33.125 35.242 9.646 o
-15 17 6 7.528 51.328 33.549 10.637 o
-15 17 8 527.739 566.728 60.007 3.295 o
-14 0 -12 2997.340 3069.180 79.876 1.819 o
-14 0 -10 4638.520 4743.300 91.688 1.373 o
-14 0 -8 23.950 27.953 5.973 320.191 o
-14 0 -6 1127.170 1120.440 19.798 25.479 o
-14 0 -4 89.877 93.255 5.628 315.251 o
-14 0 -2 4972.910 5096.360 71.522 2.193 o
-14 0 0 9510.880 9553.490 156.389 0.477 o
-14 0 2 7946.660 7928.150 124.439 0.747 o
-14 0 4 4290.200 4297.330 69.874 2.313 o
-14 0 6 398.123 391.893 11.714 72.711 o
-14 0 8 48.174 40.866 6.727 247.479 o
-14 0 10 21.741 21.795 5.824 338.316 o
-14 0 12 10541.200 10433.000 162.141 0.444 o
-14 0 14 6781.920 6849.490 109.036 0.970 o
-14 0 16 2208.900 2191.650 37.194 7.798 o
-14 0 18 51.375 52.730 9.071 139.544 o
-14 0 20 278.129 292.964 17.005 38.806 o
-14 0 22 1113.670 1061.540 35.506 8.965 o
-14 0 24 4201.360 4221.840 98.664 1.195 o
-14 0 26 42.002 35.947 18.832 33.541 o
-14 1 -13 163.556 168.471 13.022 66.190 o
-14 1 -12 6.578 -3.827 9.999 119.542 o
-14 1 -11 1349.300 1346.740 27.727 13.892 o
-14 1 -10 3491.840 3515.870 54.892 3.680 o
-14 1 -9 1.406 1.663 5.166 447.535 o
-14 1 -8 2915.440 2911.890 37.596 7.414 o
-14 1 -7 3.187 5.614 4.651 547.105 o
-14 1 -6 131.373 131.688 5.669 290.173 o
-14 1 -5 484.866 470.891 8.378 115.576 o
-14 1 -4 1207.170 1224.920 15.660 36.332 o
-14 1 -3 257.517 261.821 6.039 219.730 o
-14 1 -2 329.978 346.138 6.702 175.433 o
-14 1 -1 439.126 440.213 11.041 78.566 o
-14 1 0 17.358 24.448 4.460 563.624 o
-14 1 1 1081.700 1090.550 15.022 39.774 o
-14 1 2 6435.980 6477.640 66.978 2.429 o
-14 1 3 748.140 758.788 11.562 64.395 o
-14 1 4 4061.730 4104.720 44.438 5.306 o
-14 1 5 2001.770 2006.880 24.544 16.149 o
-14 1 6 93.319 94.331 5.240 352.624 o
-14 1 7 272.969 269.074 6.697 187.834 o
-14 1 8 17.657 17.429 4.184 639.829 o
-14 1 9 430.970 426.508 8.543 116.425 o
-14 1 10 2086.950 2068.010 24.566 16.011 o
-14 1 11 27.349 32.669 5.477 374.266 o
-14 1 12 0.530 -1.021 4.230 668.977 o
-14 1 13 15.911 17.901 4.543 550.004 o
-14 1 14 1599.470 1589.450 21.432 21.003 o
-14 1 15 1547.490 1527.230 20.138 23.362 o
-14 1 16 683.809 677.709 11.927 63.138 o
-14 1 17 1187.380 1210.290 19.591 25.656 o
-14 1 18 333.032 337.083 11.284 79.558 o
-14 1 19 93.780 101.218 8.575 149.393 o
-14 1 20 134.332 105.388 11.838 80.537 o
-14 1 21 73.677 48.737 10.715 100.422 o
-14 1 22 649.428 660.280 19.003 29.476 o
-14 1 23 2.465 -0.857 10.716 104.298 o
-14 1 24 144.217 156.859 13.586 61.491 o
-14 1 25 190.921 205.770 23.534 21.125 o
-14 1 26 1913.040 2023.960 51.139 4.357 o
-14 1 27 816.351 749.076 67.521 2.598 o
-14 2 -13 1557.310 1560.590 43.645 5.953 o
-14 2 -12 290.197 304.760 14.722 50.509 o
-14 2 -11 0.150 -5.497 10.036 119.026 o
-14 2 -10 1702.370 1680.190 43.671 5.919 o
-14 2 -9 931.929 917.450 16.777 34.628 o
-14 2 -8 1051.760 1057.800 15.889 36.770 o
-14 2 -7 8.832 9.768 4.370 607.369 o
-14 2 -6 143.759 145.062 5.353 309.590 o
-14 2 -5 38.605 42.982 4.145 599.976 o
-14 2 -4 23.534 20.534 3.969 692.010 o
-14 2 -3 2062.390 2079.370 26.433 14.219 o
-14 2 -2 2690.350 2742.460 36.505 7.878 o
-14 2 -1 566.359 557.355 9.688 90.004 o
-14 2 0 1028.540 1045.070 17.925 30.465 o
-14 2 1 243.224 247.197 6.635 196.209 o
-14 2 2 3890.660 3902.920 43.448 5.551 o
-14 2 3 1289.040 1294.070 16.678 32.552 o
-14 2 4 717.594 721.019 10.484 74.879 o
-14 2 5 2717.230 2691.080 30.242 10.862 o
-14 2 6 555.722 552.497 9.259 96.325 o
-14 2 7 591.536 609.186 10.230 81.904 o
-14 2 8 196.562 195.404 5.684 260.555 o
-14 2 9 157.175 158.357 5.199 315.175 o
-14 2 10 1843.970 1825.770 22.170 19.340 o
-14 2 11 2242.890 2254.130 26.021 14.374 o
-14 2 12 4525.110 4550.560 50.212 4.224 o
-14 2 13 453.591 455.166 8.860 108.768 o
-14 2 14 3241.260 3205.770 35.037 8.250 o
-14 2 15 1595.250 1586.140 21.537 20.848 o
-14 2 16 198.814 204.167 9.481 115.377 o
-14 2 17 108.135 110.030 6.279 254.979 o
-14 2 18 292.848 323.811 13.728 57.190 o
-14 2 19 27.686 40.557 8.360 166.211 o
-14 2 20 426.412 416.903 15.635 43.750 o
-14 2 21 1151.180 1182.230 28.090 13.777 o
-14 2 22 1879.940 1856.950 34.381 9.132 o
-14 2 23 888.263 926.400 22.421 21.194 o
-14 2 24 3273.700 3304.440 57.376 3.405 o
-14 2 25 60.635 55.711 11.623 86.108 o
-14 2 26 479.385 380.462 24.015 19.721 o
-14 2 27 4.992 16.086 41.592 6.928 o
-14 3 -13 13.554 2.197 11.109 96.616 o
-14 3 -12 16.538 14.435 9.380 134.568 o
-14 3 -11 691.522 704.852 21.559 23.352 o
-14 3 -10 32.931 41.673 6.969 234.749 o
-14 3 -9 320.189 313.053 9.816 101.126 o
-14 3 -8 454.611 465.053 9.823 93.310 o
-14 3 -7 857.950 870.991 15.808 38.656 o
-14 3 -6 214.957 227.162 7.009 186.092 o
-14 3 -5 436.220 425.083 10.570 84.468 o
-14 3 -4 3139.100 3241.200 42.163 5.996 o
-14 3 -3 1437.250 1473.660 24.440 17.162 o
-14 3 -2 860.789 860.027 17.682 32.162 o
-14 3 -1 208.474 209.262 8.509 137.827 o
-14 3 0 16.148 28.135 4.524 548.042 o
-14 3 1 1159.070 1175.470 17.122 32.013 o
-14 3 2 23.557 30.170 4.505 542.633 o
-14 3 3 58.770 63.279 5.996 298.535 o
-14 3 4 1210.390 1226.420 15.577 36.600 o
-14 3 5 588.839 572.996 9.082 97.281 o
-14 3 6 4.451 5.275 3.928 760.727 o
-14 3 7 1101.060 1105.550 14.665 41.047 o
-14 3 8 7230.310 7222.110 77.884 1.825 o
-14 3 9 2215.320 2205.650 25.111 15.270 o
-14 3 10 474.596 453.988 8.342 117.241 o
-14 3 11 790.450 781.843 11.338 65.317 o
-14 3 12 1706.000 1689.010 20.693 21.919 o
-14 3 13 8.128 7.882 4.088 693.881 o
-14 3 14 941.860 904.603 14.437 43.858 o
-14 3 15 2203.040 2224.410 29.831 11.480 o
-14 3 16 605.117 593.128 11.614 67.778 o
-14 3 17 1653.080 1680.440 26.231 14.908 o
-14 3 18 16.924 20.086 6.642 264.228 o
-14 3 19 1687.760 1725.430 31.617 10.719 o
-14 3 20 2465.890 2485.800 42.048 6.177 o
-14 3 21 89.826 83.343 9.781 117.771 o
-14 3 22 5.021 13.306 11.737 86.680 o
-14 3 23 146.725 171.410 13.680 60.562 o
-14 3 24 22.979 12.627 10.084 116.338 o
-14 3 25 193.692 200.018 14.126 56.225 o
-14 3 26 413.892 439.552 27.537 15.218 o
-14 4 -13 554.100 507.947 33.636 10.255 o
-14 4 -12 2.702 6.603 11.987 83.274 o
-14 4 -11 3.127 18.764 10.635 105.456 o
-14 4 -10 216.131 188.024 12.369 71.601 o
-14 4 -9 396.259 387.682 11.892 70.984 o
-14 4 -8 1400.050 1415.290 27.009 14.485 o
-14 4 -7 294.440 293.496 8.100 139.165 o
-14 4 -6 270.384 266.423 6.728 187.142 o
-14 4 -5 1.033 3.160 3.173 1176.640 o
-14 4 -4 395.211 395.578 8.285 124.560 o
-14 4 -3 3285.660 3335.440 43.257 5.704 o
-14 4 -2 38.883 38.325 5.253 395.760 o
-14 4 -1 1470.390 1532.150 22.682 19.380 o
-14 4 0 60.273 52.689 4.576 480.039 o
-14 4 1 2.910 5.860 4.513 580.918 o
-14 4 2 485.172 510.980 10.085 88.030 o
-14 4 3 1972.700 1995.350 23.552 17.299 o
-14 4 4 2079.520 2124.820 26.247 14.354 o
-14 4 5 5.277 5.431 3.747 832.024 o
-14 4 6 1293.290 1301.320 17.633 29.863 o
-14 4 7 686.493 686.336 10.502 75.769 o
-14 4 8 478.071 468.285 9.158 102.440 o
-14 4 9 1968.280 1915.230 24.009 16.822 o
-14 4 10 1560.580 1509.330 18.439 26.773 o
-14 4 11 64.092 59.496 4.392 506.714 o
-14 4 12 1715.450 1710.530 21.626 20.411 o
-14 4 13 1178.670 1196.640 16.740 33.031 o
-14 4 14 637.593 619.188 10.713 75.465 o
-14 4 15 624.805 619.312 11.067 72.224 o
-14 4 16 41.399 44.825 7.130 222.803 o
-14 4 17 2764.240 2774.800 41.676 6.211 o
-14 4 18 241.638 262.043 17.325 37.757 o
-14 4 19 846.455 847.427 20.942 24.087 o
-14 4 20 2322.760 2321.340 42.409 6.114 o
-14 4 21 2268.890 2304.950 42.235 6.170 o
-14 4 22 434.933 458.912 17.287 36.354 o
-14 4 23 51.414 51.286 11.118 94.248 o
-14 4 24 30.605 41.351 11.841 84.068 o
-14 4 25 54.351 69.513 14.821 53.566 o
-14 4 26 334.937 367.986 28.097 14.735 o
-14 5 -13 854.960 837.026 25.415 17.000 o
-14 5 -12 10.071 13.721 10.842 101.300 o
-14 5 -11 376.183 380.499 22.612 22.297 o
-14 5 -10 0.986 13.156 11.548 89.656 o
-14 5 -9 195.701 197.585 12.506 70.473 o
-14 5 -8 10.133 6.982 7.471 212.369 o
-14 5 -7 2098.470 2094.880 39.239 7.110 o
-14 5 -6 0.713 3.326 5.773 358.486 o
-14 5 -5 6778.980 6832.020 85.252 1.548 o
-14 5 -4 4.336 1.898 4.814 511.803 o
-14 5 -3 1647.020 1691.930 26.455 14.693 o
-14 5 -2 1298.830 1285.930 25.262 16.454 o
-14 5 -1 227.564 232.754 6.962 185.933 o
-14 5 0 1.826 1.821 3.994 745.521 o
-14 5 1 66.433 69.338 4.317 513.480 o
-14 5 2 123.052 129.618 6.669 225.260 o
-14 5 3 345.120 350.992 7.898 138.396 o
-14 5 4 1.465 1.251 4.214 671.411 o
-14 5 5 1285.290 1270.030 16.887 32.004 o
-14 5 6 1843.570 1824.380 21.773 19.902 o
-14 5 7 6942.290 6839.240 74.388 1.993 o
-14 5 8 56.565 51.498 5.100 401.746 o
-14 5 9 573.427 576.165 9.943 86.267 o
-14 5 10 17.352 13.270 3.688 814.547 o
-14 5 11 3357.590 3346.280 36.182 7.768 o
-14 5 12 158.626 158.603 6.478 226.003 o
-14 5 13 9.299 14.857 4.621 541.697 o
-14 5 14 24.927 27.130 5.255 407.701 o
-14 5 15 51.724 50.122 5.537 350.151 o
-14 5 16 236.807 227.805 9.087 121.218 o
-14 5 17 4042.990 3948.070 51.426 4.099 o
-14 5 18 93.480 95.644 7.851 175.738 o
-14 5 19 4624.710 4770.550 81.773 1.709 o
-14 5 20 254.573 291.538 13.743 57.774 o
-14 5 21 4.818 0.925 10.397 110.657 o
-14 5 22 0.939 9.883 10.677 104.913 o
-14 5 23 264.580 265.755 17.154 38.328 o
-14 5 24 60.669 49.891 12.537 74.386 o
-14 5 25 37.952 42.853 17.008 41.050 o
-14 5 26 1.230 2.646 25.611 18.273 o
-14 6 -13 152.194 154.072 19.381 31.035 o
-14 6 -12 163.152 169.614 12.924 67.130 o
-14 6 -11 857.669 815.279 31.590 11.344 o
-14 6 -10 82.180 82.512 11.692 84.159 o
-14 6 -9 46.741 41.136 12.016 81.269 o
-14 6 -8 1057.670 1022.170 29.316 12.856 o
-14 6 -7 1679.130 1683.130 52.970 4.101 o
-14 6 -6 1336.440 1355.820 22.559 19.891 o
-14 6 -5 121.367 115.230 4.887 372.156 o
-14 6 -4 614.972 627.409 16.998 36.091 o
-14 6 -3 1433.560 1478.080 33.152 9.989 o
-14 6 -2 470.882 459.000 10.283 86.654 o
-14 6 -1 437.835 427.923 12.485 64.381 o
-14 6 0 742.779 748.823 10.448 74.382 o
-14 6 1 1312.980 1308.290 17.560 29.975 o
-14 6 2 212.141 211.030 7.126 182.821 o
-14 6 3 1269.050 1255.180 16.711 32.617 o
-14 6 4 90.371 82.356 4.712 423.220 o
-14 6 5 1987.760 1999.670 27.728 13.204 o
-14 6 6 412.438 418.073 9.506 100.486 o
-14 6 7 704.498 710.693 11.335 67.414 o
-14 6 8 329.224 328.480 7.456 152.599 o
-14 6 9 2919.730 2911.330 34.557 8.576 o
-14 6 10 1177.500 1154.980 17.092 32.067 o
-14 6 11 720.911 700.310 11.760 63.714 o
-14 6 12 1013.350 1004.520 14.861 41.138 o
-14 6 13 1043.490 1029.380 19.024 27.594 o
-14 6 14 481.356 482.854 15.290 44.829 o
-14 6 15 484.953 470.782 11.830 69.102 o
-14 6 16 670.315 670.012 15.917 39.940 o
-14 6 17 1404.410 1403.570 27.109 14.392 o
-14 6 18 694.124 684.906 21.719 23.056 o
-14 6 19 42.452 32.281 11.182 93.838 o
-14 6 20 22.942 15.040 9.526 130.074 o
-14 6 21 352.536 348.813 13.941 54.770 o
-14 6 22 57.133 63.192 11.213 92.321 o
-14 6 23 419.339 418.483 17.743 34.843 o
-14 6 24 30.085 36.990 15.230 51.184 o
-14 6 25 169.470 181.324 21.460 25.365 o
-14 6 26 306.271 363.532 36.406 8.893 o
-14 7 -13 212.940 250.966 24.105 20.088 o
-14 7 -12 278.206 271.998 19.110 31.180 o
-14 7 -11 885.087 856.998 69.290 2.466 o
-14 7 -10 6.564 4.497 11.105 96.892 o
-14 7 -9 218.188 193.419 14.366 54.239 o
-14 7 -8 443.134 449.364 41.733 6.763 o
-14 7 -7 1459.500 1491.150 34.493 9.276 o
-14 7 -6 392.836 464.800 16.811 38.457 o
-14 7 -5 5518.060 5515.960 103.023 1.090 o
-14 7 -4 1721.380 1747.850 37.809 7.733 o
-14 7 -3 946.312 944.413 26.136 16.003 o
-14 7 -2 84.439 87.029 7.759 181.223 o
-14 7 -1 65.623 67.395 7.389 202.434 o
-14 7 0 400.008 392.120 10.477 87.169 o
-14 7 1 562.481 567.368 13.479 54.223 o
-14 7 2 1438.160 1434.360 22.102 20.359 o
-14 7 3 93.830 93.264 5.437 332.034 o
-14 7 4 602.972 592.741 11.483 69.005 o
-14 7 5 1956.820 1961.150 31.017 10.910 o
-14 7 6 1272.060 1266.890 22.649 19.925 o
-14 7 7 6744.380 6734.800 82.914 1.632 o
-14 7 8 917.887 928.979 13.018 51.268 o
-14 7 9 145.982 151.235 5.740 277.113 o
-14 7 10 343.157 350.598 8.791 118.214 o
-14 7 11 408.683 411.621 9.395 102.576 o
-14 7 12 6.773 3.988 6.203 308.341 o
-14 7 13 66.607 63.477 6.972 225.390 o
-14 7 14 2450.730 2376.320 35.958 8.198 o
-14 7 15 3317.980 3373.730 55.147 3.661 o
-14 7 16 183.148 167.427 11.216 86.737 o
-14 7 17 2846.760 2772.430 44.839 5.431 o
-14 7 18 8.883 18.596 8.817 152.544 o
-14 7 19 4028.530 4039.550 56.829 3.414 o
-14 7 20 1275.850 1305.120 25.660 16.023 o
-14 7 21 73.976 77.717 9.919 115.679 o
-14 7 22 133.171 165.517 13.537 62.020 o
-14 7 23 51.977 44.707 14.573 55.542 o
-14 7 24 0.105 -9.004 17.103 40.985 o
-14 7 25 133.865 155.263 25.080 18.766 o
-14 8 -13 404.027 417.482 22.830 21.807 o
-14 8 -12 174.066 181.084 25.846 17.621 o
-14 8 -11 498.314 534.827 35.829 9.086 o
-14 8 -10 709.216 667.001 32.096 11.114 o
-14 8 -9 1379.800 1295.630 83.581 1.693 o
-14 8 -8 247.395 262.788 22.402 23.077 o
-14 8 -7 12.740 19.463 9.955 119.713 o
-14 8 -6 76.202 90.066 8.663 148.564 o
-14 8 -5 397.563 379.954 13.423 57.763 o
-14 8 -4 136.180 137.071 15.999 45.154 o
-14 8 -3 1317.200 1326.110 25.208 16.476 o
-14 8 -2 1223.310 1208.900 25.984 15.769 o
-14 8 -1 826.351 803.326 28.498 13.790 o
-14 8 0 308.404 285.162 13.141 61.900 o
-14 8 1 430.101 426.678 12.681 62.845 o
-14 8 2 181.027 195.598 10.451 98.103 o
-14 8 3 1570.200 1563.760 26.633 14.641 o
-14 8 4 870.523 863.041 15.666 39.170 o
-14 8 5 321.075 315.077 8.082 136.860 o
-14 8 6 1934.440 1940.370 28.130 12.939 o
-14 8 7 369.121 383.814 10.012 94.871 o
-14 8 8 1280.000 1287.080 20.954 22.678 o
-14 8 9 13.104 17.967 5.053 451.347 o
-14 8 10 698.853 712.000 17.986 32.172 o
-14 8 11 85.088 87.073 6.920 222.501 o
-14 8 12 297.419 287.755 9.498 108.232 o
-14 8 13 2937.820 2952.010 43.605 5.690 o
-14 8 14 113.328 118.286 9.728 116.763 o
-14 8 15 1605.180 1602.910 26.618 14.610 o
-14 8 16 247.221 257.108 11.204 83.816 o
-14 8 17 90.330 102.594 11.423 87.456 o
-14 8 18 352.135 347.101 11.797 73.261 o
-14 8 19 79.062 75.882 10.807 98.072 o
-14 8 20 18.449 36.673 11.889 83.799 o
-14 8 21 771.047 784.411 24.775 17.947 o
-14 8 22 496.639 501.086 19.380 29.212 o
-14 8 23 681.792 667.589 58.446 3.462 o
-14 8 24 555.858 486.190 40.957 6.992 o
-14 8 25 92.325 44.555 41.486 6.944 o
-14 9 -13 0.723 4.179 17.344 39.836 o
-14 9 -12 9.646 16.524 17.635 38.447 o
-14 9 -11 74.295 88.069 19.855 29.990 o
-14 9 -10 699.214 597.265 41.097 6.908 o
-14 9 -9 197.209 181.785 28.839 14.185 o
-14 9 -8 1176.410 1223.200 48.968 4.832 o
-14 9 -7 65.415 79.025 21.046 26.770 o
-14 9 -6 385.852 390.456 47.730 5.201 o
-14 9 -5 17.641 20.706 13.645 63.940 o
-14 9 -4 400.836 380.426 45.540 5.705 o
-14 9 -3 965.994 966.225 34.779 9.387 o
-14 9 -2 393.676 375.313 17.409 36.312 o
-14 9 -1 51.640 49.861 8.283 166.119 o
-14 9 0 29.004 20.738 7.960 183.880 o
-14 9 1 26.766 39.383 6.732 252.487 o
-14 9 2 1507.730 1470.410 30.961 11.278 o
-14 9 3 349.061 345.376 13.995 54.457 o
-14 9 4 2816.750 2840.120 48.667 4.672 o
-14 9 5 1343.520 1309.520 20.363 23.614 o
-14 9 6 154.854 157.182 7.447 180.747 o
-14 9 7 488.010 493.159 11.417 72.855 o
-14 9 8 433.201 421.003 14.107 52.354 o
-14 9 9 1663.750 1661.940 37.688 7.802 o
-14 9 10 2926.710 2894.820 47.390 4.894 o
-14 9 11 283.061 273.921 9.897 102.028 o
-14 9 12 1320.670 1237.240 23.337 18.882 o
-14 9 13 2.791 7.261 7.551 209.147 o
-14 9 14 465.487 480.100 12.714 61.642 o
-14 9 15 868.080 838.006 18.254 30.495 o
-14 9 16 44.516 42.467 8.478 159.992 o
-14 9 17 495.374 526.119 16.729 38.036 o
-14 9 18 369.307 391.150 14.413 51.226 o
-14 9 19 177.650 171.527 11.859 78.408 o
-14 9 20 971.354 937.110 21.538 22.580 o
-14 9 21 451.018 449.391 22.564 22.176 o
-14 9 22 524.648 504.861 20.793 25.588 o
-14 9 23 102.276 119.764 17.758 37.126 o
-14 10 -13 101.262 93.836 20.649 27.669 o
-14 10 -12 2402.830 2361.140 85.220 1.614 o
-14 10 -11 162.746 179.438 40.847 7.135 o
-14 10 -10 1060.600 1022.030 62.290 3.033 o
-14 10 -9 287.004 208.053 33.872 10.286 o
-14 10 -8 19.998 5.984 20.617 28.134 o
-14 10 -7 28.670 43.467 18.032 36.606 o
-14 10 -6 23.247 12.056 21.985 24.734 o
-14 10 -5 30.591 22.466 20.929 27.247 o
-14 10 -4 892.933 824.133 33.055 10.394 o
-14 10 -3 214.040 203.228 17.322 38.087 o
-14 10 -2 866.204 833.107 23.477 19.624 o
-14 10 -1 58.937 77.405 9.449 127.774 o
-14 10 0 5977.150 5578.400 119.734 0.813 o
-14 10 1 2.322 0.748 6.950 247.571 o
-14 10 2 2531.690 2525.030 48.737 4.698 o
-14 10 3 39.655 42.557 7.127 223.543 o
-14 10 4 282.663 297.201 10.243 95.906 o
-14 10 5 488.589 458.307 13.107 58.420 o
-14 10 6 21.852 20.934 4.832 482.397 o
-14 10 7 21.957 24.689 5.310 402.321 o
-14 10 8 98.753 90.407 6.951 217.878 o
-14 10 9 203.669 211.063 11.626 80.161 o
-14 10 10 28.075 28.093 8.009 181.350 o
-14 10 11 227.826 230.911 11.241 84.219 o
-14 10 12 4980.860 4899.580 76.776 1.921 o
-14 10 13 175.207 179.401 10.314 100.986 o
-14 10 14 1220.070 1198.250 23.179 19.275 o
-14 10 15 131.548 132.735 10.266 104.602 o
-14 10 16 64.621 74.704 9.233 133.208 o
-14 10 17 143.062 141.071 11.003 91.507 o
-14 10 18 144.860 163.228 11.030 90.673 o
-14 10 19 35.740 38.450 9.765 122.432 o
-14 10 20 94.529 108.143 10.884 95.608 o
-14 10 21 104.557 104.073 11.462 86.458 o
-14 10 22 55.467 61.916 13.599 63.444 o
-14 10 23 24.890 30.909 43.126 6.439 o
-14 11 -13 31.148 4.551 36.512 8.982 o
-14 11 -12 111.811 86.570 34.289 10.134 o
-14 11 -11 201.427 227.217 24.331 19.762 o
-14 11 -10 870.860 817.481 46.057 5.497 o
-14 11 -9 446.777 364.487 32.984 10.730 o
-14 11 -8 228.285 255.990 52.969 4.248 o
-14 11 -7 262.434 251.104 30.028 13.034 o
-14 11 -6 9.237 6.879 25.929 17.816 o
-14 11 -5 1037.860 988.793 50.806 4.519 o
-14 11 -4 6.544 -9.889 22.298 24.096 o
-14 11 -3 233.574 233.121 20.031 28.712 o
-14 11 -2 577.267 584.393 27.760 14.781 o
-14 11 -1 4.276 -8.922 15.691 48.653 o
-14 11 0 654.046 621.830 25.888 16.764 o
-14 11 1 627.532 607.644 17.927 32.868 o
-14 11 2 2892.320 2940.750 54.550 3.771 o
-14 11 3 4.357 0.876 6.706 265.261 o
-14 11 4 1426.780 1404.200 28.860 12.863 o
-14 11 5 0.013 9.439 6.772 260.169 o
-14 11 6 48.380 43.787 7.183 218.488 o
-14 11 7 192.043 176.283 10.417 98.623 o
-14 11 8 450.787 453.657 13.568 55.593 o
-14 11 9 4.644 6.720 8.131 180.315 o
-14 11 10 2175.050 2055.290 38.996 7.180 o
-14 11 11 35.904 27.044 9.162 138.997 o
-14 11 12 502.931 471.533 13.605 54.617 o
-14 11 13 363.664 367.058 20.622 26.598 o
-14 11 14 1373.340 1351.390 32.739 10.271 o
-14 11 15 1.508 8.004 9.355 136.570 o
-14 11 16 326.021 333.681 14.212 53.298 o
-14 11 17 0.020 0.176 9.250 140.089 o
-14 11 18 20.258 37.601 10.082 115.862 o
-14 11 19 234.089 259.005 15.485 46.697 o
-14 11 20 129.993 132.066 13.615 61.636 o
-14 11 21 24.782 17.014 14.865 53.877 o
-14 11 22 322.950 440.958 68.261 2.559 o
-14 12 -12 856.080 734.260 66.568 2.671 o
-14 12 -11 21.545 -12.382 36.089 9.198 o
-14 12 -10 895.874 751.294 46.340 5.433 o
-14 12 -9 2.625 23.495 31.538 12.045 o
-14 12 -8 10.450 4.535 25.313 18.693 o
-14 12 -7 233.515 190.801 39.105 7.762 o
-14 12 -6 447.725 500.546 37.680 8.255 o
-14 12 -5 272.918 246.945 24.109 19.991 o
-14 12 -4 50.526 29.873 20.811 27.487 o
-14 12 -3 1168.000 1232.300 47.061 5.217 o
-14 12 -2 2146.630 2127.560 61.133 3.084 o
-14 12 -1 1219.920 1235.740 41.131 6.745 o
-14 12 0 1636.330 1636.250 44.015 5.843 o
-14 12 1 42.235 23.538 9.834 120.830 o
-14 12 2 3052.450 3093.250 65.216 2.684 o
-14 12 3 750.983 766.430 18.901 29.235 o
-14 12 4 5.693 11.491 8.421 167.812 o
-14 12 5 546.638 542.315 20.187 26.903 o
-14 12 6 761.084 743.567 20.493 25.360 o
-14 12 7 0.495 4.383 8.614 161.279 o
-14 12 8 2.801 11.949 10.213 114.475 o
-14 12 9 478.421 520.183 16.605 38.657 o
-14 12 10 71.032 93.684 10.811 97.965 o
-14 12 11 1287.110 1285.560 30.074 12.057 o
-14 12 12 2853.290 2765.320 48.562 4.691 o
-14 12 13 745.405 729.981 25.964 16.517 o
-14 12 14 1905.500 1942.740 40.488 6.761 o
-14 12 15 868.949 879.757 21.551 22.819 o
-14 12 16 19.779 35.513 10.232 112.633 o
-14 12 17 55.272 65.319 10.180 111.281 o
-14 12 18 28.967 26.212 11.254 93.217 o
-14 12 19 3.129 7.235 13.851 62.383 o
-14 12 20 465.217 508.664 35.356 9.340 o
-14 12 21 30.815 36.724 49.423 4.903 o
-14 13 -9 8.470 53.599 28.416 14.817 o
-14 13 -8 320.383 308.634 32.820 10.906 o
-14 13 -7 237.345 247.540 40.004 7.413 o
-14 13 -6 607.509 618.217 58.882 3.416 o
-14 13 -5 14.327 5.763 29.396 13.860 o
-14 13 -4 519.006 528.667 52.724 4.257 o
-14 13 -3 496.501 473.664 38.742 7.809 o
-14 13 -2 16.923 22.793 19.461 31.544 o
-14 13 -1 420.396 371.788 27.026 15.803 o
-14 13 0 18.106 42.014 17.765 37.767 o
-14 13 1 2162.570 2164.300 50.734 4.399 o
-14 13 2 4.895 14.489 11.010 98.435 o
-14 13 3 87.051 103.589 10.824 96.976 o
-14 13 4 1537.870 1533.080 54.642 3.876 o
-14 13 5 237.063 249.386 12.857 65.816 o
-14 13 6 64.594 90.358 12.153 78.452 o
-14 13 7 65.655 71.394 11.877 82.238 o
-14 13 8 193.045 189.465 11.709 79.654 o
-14 13 9 14.309 19.280 9.642 127.413 o
-14 13 10 348.063 360.158 18.329 33.251 o
-14 13 11 575.434 553.170 17.578 34.383 o
-14 13 12 141.938 130.979 11.595 83.190 o
-14 13 13 64.668 67.760 10.373 106.870 o
-14 13 14 151.901 133.583 12.353 73.650 o
-14 13 15 1847.840 1798.130 37.108 7.966 o
-14 13 16 1137.950 1103.660 28.445 13.503 o
-14 13 17 353.031 341.362 16.663 39.690 o
-14 13 18 91.513 114.510 20.240 28.778 o
-14 13 19 45.272 47.497 20.196 29.161 o
-14 14 -7 26.299 32.737 23.798 21.094 o
-14 14 -6 31.187 14.758 20.246 29.119 o
-14 14 -5 8.469 -20.464 22.504 23.653 o
-14 14 -4 113.536 135.931 30.067 13.138 o
-14 14 -3 636.627 661.204 35.102 9.387 o
-14 14 -2 272.124 296.831 22.784 22.254 o
-14 14 -1 252.124 259.645 20.485 27.406 o
-14 14 0 4.652 2.804 14.544 56.602 o
-14 14 1 111.571 134.236 12.840 69.219 o
-14 14 2 174.784 186.295 15.788 45.806 o
-14 14 3 429.706 439.274 21.217 24.955 o
-14 14 4 147.236 144.358 11.389 85.682 o
-14 14 5 788.858 762.158 25.689 16.781 o
-14 14 6 4.682 14.389 10.009 119.020 o
-14 14 7 59.052 62.302 9.562 125.370 o
-14 14 8 211.538 203.531 11.602 80.350 o
-14 14 9 546.970 528.629 17.195 35.952 o
-14 14 10 731.013 717.384 28.505 13.887 o
-14 14 11 730.074 732.246 23.993 19.130 o
-14 14 12 162.848 151.958 13.583 61.286 o
-14 14 13 501.439 481.963 17.312 35.863 o
-14 14 14 1934.160 1886.480 35.721 8.503 o
-14 14 15 490.631 467.282 16.467 39.322 o
-14 14 16 156.874 162.916 20.652 27.396 o
-14 14 17 17.254 26.813 20.537 28.328 o
-14 14 18 5.718 11.324 27.410 15.945 o
-14 15 -4 92.050 55.086 25.424 18.389 o
-14 15 -3 527.544 491.821 26.588 16.137 o
-14 15 -2 49.095 69.993 15.850 46.989 o
-14 15 -1 74.603 92.615 21.705 25.147 o
-14 15 0 8.037 11.046 14.520 56.695 o
-14 15 1 91.025 91.247 13.948 59.672 o
-14 15 2 652.329 628.095 33.632 10.193 o
-14 15 3 45.434 59.719 12.366 76.643 o
-14 15 4 3.479 -1.067 14.817 54.567 o
-14 15 5 266.398 281.133 17.873 35.427 o
-14 15 6 0.003 -2.445 11.109 97.149 o
-14 15 7 250.802 265.952 13.636 58.820 o
-14 15 8 152.589 156.010 12.306 73.924 o
-14 15 9 3.901 2.366 9.474 133.224 o
-14 15 10 112.690 118.639 11.692 82.841 o
-14 15 11 790.465 809.846 38.275 7.884 o
-14 15 12 78.504 110.023 14.763 53.482 o
-14 15 13 88.232 57.406 13.527 63.623 o
-14 15 14 258.004 247.374 17.292 37.843 o
-14 15 15 28.116 65.328 22.760 23.016 o
-14 15 16 840.375 847.394 58.419 3.453 o
-14 16 -3 1878.200 1917.880 94.614 1.320 o
-14 16 -2 64.958 67.203 23.283 21.929 o
-14 16 -1 145.120 147.175 22.389 23.441 o
-14 16 0 294.696 302.678 43.046 6.398 o
-14 16 1 166.552 151.589 19.244 31.414 o
-14 16 2 608.988 560.865 24.927 18.088 o
-14 16 3 294.337 342.767 45.554 5.717 o
-14 16 4 13.366 23.416 15.382 50.419 o
-14 16 5 613.707 597.926 20.241 26.512 o
-14 16 6 54.504 50.139 12.995 69.472 o
-14 16 7 317.627 349.569 18.701 32.170 o
-14 16 8 2.063 3.444 12.395 77.936 o
-14 16 9 4463.500 4473.870 73.928 2.075 o
-14 16 10 8.385 7.126 13.758 63.149 o
-14 16 11 245.037 240.997 20.276 28.003 o
-14 16 12 872.824 891.200 29.250 13.074 o
-14 16 13 177.401 172.248 28.045 15.008 o
-14 16 14 1.635 2.963 27.199 16.202 o
-14 16 15 233.763 225.104 34.184 10.120 o
-14 17 -2 0.355 7.197 22.119 24.495 o
-14 17 -1 239.397 279.078 32.702 11.028 o
-14 17 0 35.044 222.431 105.302 1.080 o
-14 17 1 247.795 291.796 33.995 10.211 o
-14 17 2 0.037 -1.528 16.463 44.234 o
-14 17 3 249.757 270.774 36.776 8.748 o
-14 17 4 58.473 61.301 24.402 19.993 o
-14 17 5 1722.000 1810.830 60.536 3.166 o
-14 17 6 399.175 420.974 28.668 14.100 o
-14 17 7 1518.810 1462.910 54.828 3.854 o
-14 17 8 466.348 449.584 29.844 12.991 o
-14 17 9 67.005 61.683 30.215 13.066 o
-14 17 10 4.227 7.072 26.411 17.177 o
-14 17 11 1041.500 1145.330 52.730 4.198 o
-13 0 -11 459.209 486.696 20.209 27.176 o
-13 0 -9 1543.690 1585.840 29.356 12.352 o
-13 0 -7 15.169 15.742 5.326 407.283 o
-13 0 -5 2295.430 2337.450 46.751 5.108 o
-13 0 -3 1184.610 1222.240 26.398 15.361 o
-13 0 -1 1814.750 1842.110 33.949 9.366 o
-13 0 1 12.196 18.070 6.666 263.939 o
-13 0 3 7950.660 7874.330 108.636 0.970 o
-13 0 5 21.107 22.058 5.904 329.770 o
-13 0 7 307.381 313.898 9.152 113.774 o
-13 0 9 2328.080 2350.820 37.820 7.523 o
-13 0 11 869.328 841.799 19.250 27.838 o
-13 0 13 1423.400 1471.490 26.129 15.306 o
-13 0 15 6228.290 6313.030 89.285 1.426 o
-13 0 17 298.985 287.720 11.628 76.932 o
-13 0 19 7.257 6.411 7.708 200.115 o
-13 0 21 3295.830 3356.000 79.793 1.817 o
-13 0 23 640.835 696.143 29.979 12.689 o
-13 0 25 827.186 795.872 33.620 10.097 o
-13 0 27 28.932 11.317 34.924 9.816 o
-13 1 -12 841.441 864.714 20.288 25.457 o
-13 1 -11 5707.800 5757.570 75.317 1.974 o
-13 1 -10 175.352 172.432 7.166 188.704 o
-13 1 -9 1055.740 1060.230 18.067 29.952 o
-13 1 -8 27.962 41.836 4.853 464.092 o
-13 1 -7 146.022 145.559 5.371 307.089 o
-13 1 -6 186.588 178.689 5.804 257.662 o
-13 1 -5 95.583 104.760 5.645 309.322 o
-13 1 -4 3218.880 3304.400 33.976 8.680 o
-13 1 -3 408.438 426.039 7.099 151.123 o
-13 1 -2 35.773 39.164 3.291 894.167 o
-13 1 -1 4070.810 4129.830 36.001 7.579 o
-13 1 0 253.818 251.587 7.316 168.371 o
-13 1 1 11995.800 12030.600 147.450 0.531 o
-13 1 2 254.929 254.604 7.459 163.251 o
-13 1 3 3839.630 3881.930 39.682 6.502 o
-13 1 4 274.437 272.116 5.858 224.373 o
-13 1 5 294.646 304.398 6.177 203.330 o
-13 1 6 3.464 3.032 3.233 1122.080 o
-13 1 7 149.496 149.638 4.889 349.017 o
-13 1 8 628.435 621.191 14.673 46.283 o
-13 1 9 646.995 642.283 9.865 84.190 o
-13 1 10 4433.280 4429.330 49.026 4.419 o
-13 1 11 4499.200 4424.450 47.673 4.637 o
-13 1 12 359.000 361.562 7.623 144.015 o
-13 1 13 2904.220 2863.180 31.381 10.103 o
-13 1 14 1608.340 1591.510 18.982 25.386 o
-13 1 15 1.965 3.887 4.298 642.745 o
-13 1 16 3.535 2.360 4.451 598.574 o
-13 1 17 1498.030 1509.840 20.731 22.422 o
-13 1 18 3.116 -3.591 5.654 373.334 o
-13 1 19 1015.600 989.283 18.544 28.945 o
-13 1 20 405.931 412.134 11.919 70.286 o
-13 1 21 23.823 14.739 8.514 162.151 o
-13 1 22 10.288 4.881 9.743 125.514 o
-13 1 23 357.468 379.685 15.402 45.636 o
-13 1 24 128.143 140.968 13.133 65.966 o
-13 1 25 2616.610 2602.340 45.364 5.351 o
-13 1 26 246.653 229.351 15.462 46.849 o
-13 1 27 807.126 841.963 77.045 2.000 o
-13 2 -12 2.354 -7.889 7.933 190.177 o
-13 2 -11 187.882 198.835 7.524 171.297 o
-13 2 -10 360.617 368.439 8.195 129.579 o
-13 2 -9 1155.820 1142.230 16.029 35.538 o
-13 2 -8 1438.330 1420.900 19.178 25.626 o
-13 2 -7 2947.790 2975.060 35.089 8.339 o
-13 2 -6 3.398 4.643 3.719 850.216 o
-13 2 -5 265.322 272.484 5.956 221.333 o
-13 2 -4 315.347 326.321 7.293 158.863 o
-13 2 -3 2024.420 2072.700 27.352 13.460 o
-13 2 -2 81.730 79.424 4.760 423.489 o
-13 2 -1 724.485 718.501 13.718 50.237 o
-13 2 0 849.387 854.077 15.947 38.210 o
-13 2 1 380.569 392.289 8.018 131.531 o
-13 2 2 182.473 172.134 6.082 242.238 o
-13 2 3 2740.420 2747.970 32.202 9.758 o
-13 2 4 2787.000 2816.190 31.911 9.878 o
-13 2 5 2131.160 2145.730 26.119 14.419 o
-13 2 6 172.343 175.526 6.210 236.601 o
-13 2 7 1618.430 1612.870 15.675 33.431 o
-13 2 8 2018.720 2011.820 12.122 41.660 o
-13 2 9 655.888 644.836 10.408 77.915 o
-13 2 10 1493.520 1489.700 17.777 28.526 o
-13 2 11 348.141 338.311 6.650 175.502 o
-13 2 12 3339.900 3358.510 34.098 8.586 o
-13 2 13 185.141 177.502 5.628 269.847 o
-13 2 14 64.796 57.932 4.577 473.524 o
-13 2 15 305.639 291.159 8.909 119.430 o
-13 2 16 2753.870 2748.800 36.321 7.932 o
-13 2 17 779.502 786.173 12.904 54.218 o
-13 2 18 7.140 6.547 5.206 434.515 o
-13 2 19 650.143 605.363 12.818 57.455 o
-13 2 20 38.073 31.424 9.332 133.804 o
-13 2 21 606.892 571.758 20.312 26.397 o
-13 2 22 37.419 39.764 10.155 113.319 o
-13 2 23 384.168 383.918 15.655 44.092 o
-13 2 24 933.313 958.881 25.522 16.717 o
-13 2 25 233.213 251.872 15.254 48.065 o
-13 2 26 32.864 15.071 12.719 73.260 o
-13 2 27 13.283 -6.140 22.278 24.126 o
-13 3 -12 1121.030 1102.680 30.532 11.869 o
-13 3 -11 611.234 603.974 17.760 33.492 o
-13 3 -10 1539.720 1538.120 26.443 14.861 o
-13 3 -9 1387.790 1378.260 22.643 19.672 o
-13 3 -8 629.529 642.975 12.272 61.513 o
-13 3 -7 440.510 444.661 9.558 98.087 o
-13 3 -6 86.394 95.427 5.267 352.747 o
-13 3 -5 3225.640 3185.810 41.592 6.134 o
-13 3 -4 185.414 175.100 5.773 260.412 o
-13 3 -3 71.817 69.817 4.078 555.039 o
-13 3 -2 127.417 130.453 5.292 324.273 o
-13 3 -1 1125.020 1097.080 18.000 29.827 o
-13 3 0 1969.920 1985.610 25.910 14.814 o
-13 3 1 57.593 51.116 5.105 400.499 o
-13 3 2 2093.400 2117.390 27.365 13.386 o
-13 3 3 2775.430 2766.110 29.724 11.130 o
-13 3 4 1544.330 1542.210 19.638 24.295 o
-13 3 5 272.843 275.599 6.787 183.933 o
-13 3 6 403.335 390.007 11.583 73.996 o
-13 3 7 21.562 17.665 3.563 849.741 o
-13 3 8 13.697 15.005 3.805 775.179 o
-13 3 9 2627.310 2589.220 29.241 11.553 o
-13 3 10 2188.810 2162.280 25.016 15.408 o
-13 3 11 1578.800 1582.800 19.393 24.645 o
-13 3 12 573.579 565.985 8.716 103.480 o
-13 3 13 37.575 36.568 3.990 647.392 o
-13 3 14 27.481 25.790 4.303 587.898 o
-13 3 15 292.237 303.839 7.495 155.974 o
-13 3 16 1311.000 1277.190 18.492 27.705 o
-13 3 17 8.800 5.933 5.616 373.661 o
-13 3 18 7.004 8.065 5.715 361.385 o
-13 3 19 2177.620 2176.970 32.984 9.668 o
-13 3 20 20.683 12.449 9.169 140.507 o
-13 3 21 16.261 11.271 10.898 100.074 o
-13 3 22 470.234 474.473 18.527 31.869 o
-13 3 23 795.098 848.266 25.417 17.059 o
-13 3 24 13.789 10.037 11.915 83.926 o
-13 3 25 1836.980 1847.120 66.891 2.604 o
-13 3 26 1133.580 1087.020 36.744 8.394 o
-13 3 27 794.564 796.262 84.295 1.674 o
-13 4 -12 27.220 12.578 9.742 124.264 o
-13 4 -11 48.022 49.093 7.414 205.485 o
-13 4 -10 196.182 195.004 8.112 150.841 o
-13 4 -9 148.183 152.968 7.122 195.933 o
-13 4 -8 1727.750 1727.790 24.760 16.340 o
-13 4 -7 2553.960 2583.800 34.943 8.563 o
-13 4 -6 5206.550 5247.560 62.976 2.768 o
-13 4 -5 919.208 910.352 13.716 47.548 o
-13 4 -4 3441.670 3443.690 43.305 5.666 o
-13 4 -3 1824.850 1844.380 24.514 16.449 o
-13 4 -2 188.804 195.557 6.377 221.992 o
-13 4 -1 49.373 52.992 4.081 593.868 o
-13 4 0 217.842 218.718 6.021 232.868 o
-13 4 1 307.802 318.480 7.885 142.853 o
-13 4 2 342.148 355.591 8.051 134.667 o
-13 4 3 1.827 0.267 4.009 741.571 o
-13 4 4 268.790 272.349 6.458 197.944 o
-13 4 5 1830.220 1819.520 21.007 21.074 o
-13 4 6 2541.880 2512.320 22.033 18.102 o
-13 4 7 38.447 35.005 4.210 589.705 o
-13 4 8 13405.100 13422.200 158.283 0.461 o
-13 4 9 781.237 762.182 10.472 73.198 o
-13 4 10 49.189 50.151 3.982 620.722 o
-13 4 11 176.073 178.721 5.398 288.924 o
-13 4 12 240.983 241.543 5.655 245.527 o
-13 4 13 195.306 197.341 5.586 267.071 o
-13 4 14 745.533 732.539 11.329 66.561 o
-13 4 15 31.916 39.235 5.020 434.323 o
-13 4 16 214.768 207.608 6.574 206.513 o
-13 4 17 446.347 432.462 9.928 92.637 o
-13 4 18 3271.760 3259.510 44.758 5.372 o
-13 4 19 87.899 93.813 12.366 75.310 o
-13 4 20 1213.070 1264.760 28.983 12.948 o
-13 4 21 314.477 321.279 14.328 52.719 o
-13 4 22 1.722 9.732 11.300 93.668 o
-13 4 23 78.022 94.979 12.645 72.332 o
-13 4 24 206.146 204.281 13.302 62.666 o
-13 4 25 6.021 9.012 11.287 93.744 o
-13 4 26 4.158 -6.270 16.732 42.795 o
-13 4 27 137.110 119.378 28.786 14.309 o
-13 5 -12 2.837 18.026 9.921 121.131 o
-13 5 -11 26.961 22.596 9.339 134.712 o
-13 5 -10 665.475 644.690 36.129 8.872 o
-13 5 -9 12.453 11.490 5.788 349.045 o
-13 5 -8 253.400 274.668 8.451 133.776 o
-13 5 -7 58.726 61.230 4.028 588.048 o
-13 5 -6 1661.180 1667.030 24.857 16.332 o
-13 5 -5 1752.180 1792.200 26.551 14.474 o
-13 5 -4 6.115 3.905 4.919 487.800 o
-13 5 -3 1710.780 1744.440 27.115 14.014 o
-13 5 -2 2150.540 2137.180 39.740 6.933 o
-13 5 -1 1952.200 2004.160 26.913 13.910 o
-13 5 0 1041.860 1032.360 16.453 34.925 o
-13 5 1 1.951 -2.853 4.088 713.342 o
-13 5 2 238.553 236.523 6.793 191.007 o
-13 5 3 128.379 133.657 5.250 327.102 o
-13 5 4 5334.630 5364.330 60.558 2.967 o
-13 5 5 0.503 7.583 4.159 685.127 o
-13 5 6 1165.900 1129.720 16.255 34.770 o
-13 5 7 1.662 2.786 4.854 505.734 o
-13 5 8 8040.410 7982.270 78.770 1.772 o
-13 5 9 309.991 307.881 6.328 194.463 o
-13 5 10 5688.500 5681.080 55.286 3.471 o
-13 5 11 211.932 213.079 5.923 240.186 o
-13 5 12 1367.980 1388.070 17.504 29.792 o
-13 5 13 143.990 139.656 5.677 284.233 o
-13 5 14 784.029 770.204 13.077 53.178 o
-13 5 15 162.768 157.706 7.698 170.031 o
-13 5 16 2393.530 2379.070 32.725 9.686 o
-13 5 17 97.912 86.708 6.588 239.866 o
-13 5 18 904.606 904.303 21.814 22.241 o
-13 5 19 325.124 303.528 17.252 37.483 o
-13 5 20 1862.050 1925.360 48.023 4.918 o
-13 5 21 9.857 -6.413 12.692 74.213 o
-13 5 22 84.891 91.313 11.380 88.426 o
-13 5 23 29.271 23.846 11.947 82.881 o
-13 5 24 639.263 613.505 29.830 12.837 o
-13 5 25 83.869 102.275 13.521 63.398 o
-13 5 26 2038.980 2023.740 63.557 2.867 o
-13 6 -12 172.595 189.867 13.110 65.038 o
-13 6 -11 14.335 16.332 10.628 105.163 o
-13 6 -10 410.946 369.240 21.430 24.619 o
-13 6 -9 81.144 102.541 10.447 103.963 o
-13 6 -8 200.411 210.587 8.107 149.942 o
-13 6 -7 424.652 432.172 13.053 59.879 o
-13 6 -6 6314.840 6429.620 79.591 1.769 o
-13 6 -5 224.106 232.636 7.030 183.689 o
-13 6 -4 4056.520 4112.770 61.616 2.938 o
-13 6 -3 263.111 268.318 8.143 141.372 o
-13 6 -2 81.469 94.779 5.608 320.129 o
-13 6 -1 122.036 119.688 4.970 361.485 o
-13 6 0 194.022 191.248 4.517 353.765 o
-13 6 1 529.583 525.881 8.249 114.243 o
-13 6 2 221.776 223.876 8.348 140.678 o
-13 6 3 0.121 -1.671 3.887 793.239 o
-13 6 4 248.614 260.162 8.011 146.540 o
-13 6 5 249.837 249.098 6.792 188.622 o
-13 6 6 16569.900 16262.900 176.361 0.372 o
-13 6 7 175.610 168.390 6.742 208.306 o
-13 6 8 895.750 894.920 13.385 49.602 o
-13 6 9 1734.590 1718.440 20.277 22.538 o
-13 6 10 602.509 594.653 9.460 91.239 o
-13 6 11 1965.020 1942.320 20.525 21.485 o
-13 6 12 5788.040 5683.870 67.236 2.435 o
-13 6 13 469.845 489.434 10.123 88.322 o
-13 6 14 1291.040 1267.840 19.612 25.279 o
-13 6 15 590.840 584.289 12.852 58.112 o
-13 6 16 736.724 753.492 14.956 43.511 o
-13 6 17 18.198 11.657 6.734 258.038 o
-13 6 18 4789.950 4883.810 89.797 1.427 o
-13 6 19 601.011 592.358 17.065 36.004 o
-13 6 20 1293.090 1279.870 26.572 15.059 o
-13 6 21 77.788 82.211 10.677 100.300 o
-13 6 22 1279.900 1307.300 26.854 14.779 o
-13 6 23 140.736 152.540 13.251 64.560 o
-13 6 24 209.669 219.237 14.394 53.987 o
-13 6 25 6.586 17.940 16.389 44.511 o
-13 6 26 77.074 36.881 19.653 30.684 o
-13 7 -12 1077.940 1044.930 31.812 11.034 o
-13 7 -11 9.320 9.617 15.352 50.725 o
-13 7 -10 9.377 4.134 10.877 100.874 o
-13 7 -9 613.823 511.639 27.108 15.462 o
-13 7 -8 95.810 102.411 8.582 148.921 o
-13 7 -7 226.969 205.150 11.771 77.897 o
-13 7 -6 286.297 283.409 11.909 74.116 o
-13 7 -5 4038.080 3989.690 69.624 2.338 o
-13 7 -4 645.363 652.261 19.263 28.797 o
-13 7 -3 409.611 418.153 12.831 61.978 o
-13 7 -2 1015.260 1045.370 17.932 30.493 o
-13 7 -1 250.041 255.649 6.638 194.449 o
-13 7 0 678.308 694.956 12.010 62.443 o
-13 7 1 998.880 971.363 13.952 45.451 o
-13 7 2 4067.260 4053.290 82.031 1.709 o
-13 7 3 2053.490 1996.080 25.826 14.818 o
-13 7 4 2327.000 2308.850 29.417 11.668 o
-13 7 5 1074.100 1073.990 17.227 32.245 o
-13 7 6 275.736 278.725 6.199 207.556 o
-13 7 7 459.742 453.278 8.123 122.405 o
-13 7 8 1180.950 1224.070 18.603 27.910 o
-13 7 9 4445.640 4419.160 51.071 4.108 o
-13 7 10 1869.130 1882.530 23.814 17.177 o
-13 7 11 3599.500 3608.220 43.015 5.704 o
-13 7 12 1007.810 1005.940 15.985 36.792 o
-13 7 13 404.816 391.601 10.595 85.498 o
-13 7 14 247.211 247.883 10.427 95.141 o
-13 7 15 231.753 244.310 8.699 130.091 o
-13 7 16 292.139 294.592 9.609 106.281 o
-13 7 17 640.340 630.857 15.314 42.965 o
-13 7 18 881.652 852.047 18.726 29.130 o
-13 7 19 158.931 178.100 13.748 59.775 o
-13 7 20 361.706 367.544 14.758 49.296 o
-13 7 21 623.256 664.349 17.416 34.468 o
-13 7 22 217.720 230.422 12.512 69.681 o
-13 7 23 594.852 596.342 21.540 23.713 o
-13 7 24 97.444 99.192 13.356 64.726 o
-13 7 25 86.262 110.764 19.863 29.886 o
-13 8 -12 9.507 18.387 17.078 40.982 o
-13 8 -11 3.921 -3.958 18.075 36.676 o
-13 8 -10 111.310 108.470 21.777 24.875 o
-13 8 -9 1234.790 1146.230 42.756 6.269 o
-13 8 -8 2395.230 2337.530 57.907 3.407 o
-13 8 -7 1806.260 1773.990 36.411 8.261 o
-13 8 -6 749.794 728.986 18.841 29.466 o
-13 8 -5 11.216 13.937 6.519 276.607 o
-13 8 -4 388.258 397.567 14.061 53.273 o
-13 8 -3 2834.320 2800.480 41.861 6.149 o
-13 8 -2 1574.180 1560.880 23.279 18.400 o
-13 8 -1 22.362 18.267 5.300 405.597 o
-13 8 0 1361.860 1384.130 27.296 14.260 o
-13 8 1 39.516 27.814 5.905 320.934 o
-13 8 2 227.239 223.238 8.158 145.605 o
-13 8 3 1410.040 1439.510 21.478 21.390 o
-13 8 4 2400.330 2391.070 31.881 10.127 o
-13 8 5 2630.900 2624.700 35.078 8.478 o
-13 8 6 37.290 39.009 5.094 419.251 o
-13 8 7 773.913 777.181 13.226 52.340 o
-13 8 8 1500.120 1535.990 24.813 16.621 o
-13 8 9 31.612 29.544 4.746 485.603 o
-13 8 10 3007.580 3042.140 39.478 6.775 o
-13 8 11 699.716 702.223 13.095 54.391 o
-13 8 12 637.285 625.083 12.938 56.652 o
-13 8 13 38.372 25.356 5.462 372.245 o
-13 8 14 30.560 28.380 5.956 319.185 o
-13 8 15 76.121 80.863 8.851 143.120 o
-13 8 16 1680.890 1683.960 30.984 11.127 o
-13 8 17 139.342 134.789 9.415 121.994 o
-13 8 18 291.867 313.685 16.280 41.926 o
-13 8 19 249.284 228.616 11.946 75.103 o
-13 8 20 585.014 565.078 16.011 40.402 o
-13 8 21 1536.140 1512.540 31.313 11.027 o
-13 8 22 46.380 47.684 12.787 71.883 o
-13 8 23 3.202 12.317 14.789 54.705 o
-13 8 24 1589.760 1706.330 65.996 2.682 o
-13 8 25 5.179 -68.367 45.719 5.735 o
-13 9 -12 2004.340 2023.190 78.760 1.890 o
-13 9 -11 1169.040 1156.650 110.385 0.977 o
-13 9 -10 376.002 330.724 25.014 18.418 o
-13 9 -9 1215.140 1195.690 73.659 2.176 o
-13 9 -8 493.784 531.435 35.903 9.052 o
-13 9 -7 135.675 108.672 22.789 22.697 o
-13 9 -6 141.391 140.179 13.902 59.027 o
-13 9 -5 209.006 203.716 18.117 34.983 o
-13 9 -4 2736.050 2669.080 51.964 4.148 o
-13 9 -3 374.095 373.037 11.399 76.835 o
-13 9 -2 726.576 715.156 17.495 33.622 o
-13 9 -1 1234.010 1224.420 24.155 17.908 o
-13 9 0 1280.970 1234.890 26.711 14.951 o
-13 9 1 3341.780 3360.610 60.920 3.039 o
-13 9 2 526.180 522.892 13.303 56.112 o
-13 9 3 652.940 623.067 14.089 49.251 o
-13 9 4 76.270 74.125 6.355 262.512 o
-13 9 5 23.149 28.587 4.417 564.096 o
-13 9 6 38.386 46.284 6.380 275.166 o
-13 9 7 401.063 386.291 8.713 115.729 o
-13 9 8 370.520 368.255 10.927 82.551 o
-13 9 9 474.851 486.218 12.681 61.723 o
-13 9 10 1657.280 1657.430 34.830 9.021 o
-13 9 11 1496.670 1505.930 22.354 19.834 o
-13 9 12 2123.200 2108.580 31.420 10.561 o
-13 9 13 734.001 737.598 14.674 44.954 o
-13 9 14 1199.580 1198.860 19.439 25.970 o
-13 9 15 87.188 90.502 6.792 229.243 o
-13 9 16 160.040 179.553 9.962 108.118 o
-13 9 17 75.809 77.183 9.167 134.162 o
-13 9 18 17.101 10.076 9.073 143.828 o
-13 9 19 727.114 734.713 18.432 30.686 o
-13 9 20 2.855 -4.123 8.853 152.690 o
-13 9 21 91.904 65.693 12.077 79.041 o
-13 9 22 56.018 66.402 10.994 95.883 o
-13 9 23 102.724 144.006 18.329 34.840 o
-13 9 24 277.973 320.987 44.026 6.121 o
-13 10 -12 52.553 108.726 31.514 12.011 o
-13 10 -11 178.797 177.374 38.099 8.189 o
-13 10 -10 325.556 323.221 49.635 4.822 o
-13 10 -9 1390.650 1348.040 179.861 0.369 o
-13 10 -8 473.540 494.506 29.180 13.545 o
-13 10 -7 1293.650 1325.010 39.585 7.231 o
-13 10 -6 6.118 14.571 18.850 33.679 o
-13 10 -5 159.576 157.514 12.629 70.273 o
-13 10 -4 447.009 462.791 21.135 25.066 o
-13 10 -3 112.258 104.317 8.235 158.848 o
-13 10 -2 1000.390 1032.770 36.357 8.610 o
-13 10 -1 1260.310 1289.320 27.057 14.606 o
-13 10 0 1.828 0.654 7.770 198.228 o
-13 10 1 845.884 833.115 20.870 24.252 o
-13 10 2 84.418 92.970 8.021 170.200 o
-13 10 3 3497.550 3369.330 56.795 3.458 o
-13 10 4 1305.030 1326.390 22.483 20.078 o
-13 10 5 887.733 892.471 17.966 31.147 o
-13 10 6 1908.230 1862.790 29.861 11.708 o
-13 10 7 3.809 4.322 4.556 569.826 o
-13 10 8 601.081 582.797 12.930 57.433 o
-13 10 9 273.049 268.107 10.209 97.328 o
-13 10 10 7.813 6.965 7.998 185.905 o
-13 10 11 1531.610 1486.880 34.418 9.290 o
-13 10 12 268.858 241.293 11.823 75.909 o
-13 10 13 676.598 680.783 18.226 31.587 o
-13 10 14 14.370 15.528 8.614 159.356 o
-13 10 15 1288.000 1338.120 24.516 17.321 o
-13 10 16 644.132 637.529 17.543 34.000 o
-13 10 17 329.995 338.596 13.426 58.909 o
-13 10 18 385.816 384.549 13.094 60.436 o
-13 10 19 348.910 355.258 14.434 51.485 o
-13 10 20 8.356 14.215 9.059 144.812 o
-13 10 21 353.362 335.596 14.385 51.857 o
-13 10 22 67.901 84.931 13.860 60.783 o
-13 10 23 1127.460 1164.170 48.322 4.965 o
-13 11 -12 123.704 122.765 37.676 8.395 o
-13 11 -11 3517.270 3319.500 259.975 0.177 o
-13 11 -10 0.674 18.990 22.311 24.061 o
-13 11 -9 1057.440 1032.570 42.399 6.408 o
-13 11 -8 18.247 19.208 13.032 70.057 o
-13 11 -7 59.212 42.514 15.289 50.477 o
-13 11 -6 462.271 505.552 58.669 3.450 o
-13 11 -5 450.648 422.908 20.716 26.063 o
-13 11 -4 121.439 123.941 13.368 64.028 o
-13 11 -3 559.452 542.302 19.459 28.728 o
-13 11 -2 18.991 11.555 9.108 142.533 o
-13 11 -1 1605.900 1593.660 35.425 8.771 o
-13 11 0 0.246 5.473 11.165 96.054 o
-13 11 1 6954.670 6874.320 110.136 0.950 o
-13 11 2 38.787 56.310 7.035 227.881 o
-13 11 3 1314.910 1328.750 25.140 16.555 o
-13 11 4 505.889 506.108 14.075 51.358 o
-13 11 5 4.875 1.789 7.421 216.626 o
-13 11 6 16.167 26.082 6.897 245.011 o
-13 11 7 30.391 30.990 7.073 229.848 o
-13 11 8 47.076 39.915 6.697 249.941 o
-13 11 9 77.245 82.549 6.798 231.760 o
-13 11 10 90.148 100.111 7.548 188.812 o
-13 11 11 2922.470 2880.060 45.255 5.326 o
-13 11 12 14.306 13.939 8.507 163.417 o
-13 11 13 2249.230 2280.140 35.990 8.250 o
-13 11 14 83.957 88.486 10.541 102.400 o
-13 11 15 117.463 122.003 11.554 84.541 o
-13 11 16 435.270 450.882 14.841 47.760 o
-13 11 17 1409.140 1442.000 27.927 13.637 o
-13 11 18 1.618 7.199 9.187 141.638 o
-13 11 19 462.909 512.298 18.731 31.193 o
-13 11 20 119.840 117.466 13.240 65.295 o
-13 11 21 12.954 12.251 18.417 35.251 o
-13 11 22 259.100 300.670 24.187 19.846 o
-13 11 23 974.215 1077.900 71.966 2.284 o
-13 12 -12 50.112 47.467 37.623 8.449 o
-13 12 -11 0.676 1.106 25.396 18.586 o
-13 12 -10 409.359 390.157 28.388 14.374 o
-13 12 -9 953.393 946.288 41.212 6.793 o
-13 12 -8 26.256 18.842 19.232 32.267 o
-13 12 -7 941.627 888.991 51.963 4.336 o
-13 12 -6 314.417 301.010 30.978 12.217 o
-13 12 -5 106.680 102.399 16.668 42.041 o
-13 12 -4 11.692 18.630 13.112 69.332 o
-13 12 -3 2860.410 2861.460 59.920 3.163 o
-13 12 -2 163.179 182.371 12.823 68.005 o
-13 12 -1 954.704 932.581 25.666 16.538 o
-13 12 0 1213.130 1245.220 35.516 8.901 o
-13 12 1 94.472 107.819 9.486 123.723 o
-13 12 2 83.782 81.992 9.107 135.090 o
-13 12 3 1696.990 1762.400 35.190 8.826 o
-13 12 4 359.493 343.050 15.109 47.385 o
-13 12 5 54.324 63.697 10.069 113.742 o
-13 12 6 137.722 139.609 10.543 99.222 o
-13 12 7 1047.830 1059.410 23.097 19.753 o
-13 12 8 12.915 15.211 7.448 212.436 o
-13 12 9 2126.310 2057.330 35.602 8.476 o
-13 12 10 815.582 811.414 20.617 24.876 o
-13 12 11 704.273 714.298 20.532 25.454 o
-13 12 12 123.210 125.358 9.926 111.846 o
-13 12 13 393.393 370.340 12.158 68.603 o
-13 12 14 32.274 35.443 8.947 145.541 o
-13 12 15 357.717 370.567 13.038 61.394 o
-13 12 16 0.311 -3.791 8.868 152.402 o
-13 12 17 65.099 71.790 9.315 131.054 o
-13 12 18 83.373 91.424 11.961 80.411 o
-13 12 19 2.820 -3.478 11.622 88.669 o
-13 12 20 4.434 9.515 13.505 65.581 o
-13 12 21 2910.520 2939.730 86.819 1.549 o
-13 12 22 41.719 92.814 55.456 3.893 o
-13 13 -12 854.465 740.292 65.510 2.757 o
-13 13 -11 345.037 304.583 48.577 5.031 o
-13 13 -10 641.775 628.623 57.202 3.615 o
-13 13 -9 1339.340 1353.140 61.767 3.067 o
-13 13 -8 641.016 569.979 71.489 2.326 o
-13 13 -7 136.928 136.559 41.592 6.892 o
-13 13 -6 2.225 0.784 19.251 32.337 o
-13 13 -5 2164.780 2172.170 69.579 2.401 o
-13 13 -4 14.743 7.088 18.651 34.378 o
-13 13 -3 567.078 592.010 33.832 10.119 o
-13 13 -2 972.558 925.129 27.680 14.392 o
-13 13 -1 2799.800 2822.160 59.851 3.173 o
-13 13 0 0.842 -0.264 9.382 136.134 o
-13 13 1 1465.380 1474.660 30.366 11.700 o
-13 13 2 710.579 689.430 21.091 24.269 o
-13 13 3 2437.910 2452.700 39.945 6.788 o
-13 13 4 3.504 -4.157 8.580 162.501 o
-13 13 5 5.308 7.072 7.663 202.724 o
-13 13 6 234.337 236.594 12.526 69.171 o
-13 13 7 445.831 437.011 24.397 19.146 o
-13 13 8 175.422 173.526 10.322 100.946 o
-13 13 9 337.476 324.125 14.408 51.930 o
-13 13 10 159.050 143.291 12.963 67.058 o
-13 13 11 3749.300 3729.490 66.462 2.562 o
-13 13 12 101.952 98.131 9.767 117.050 o
-13 13 13 713.776 703.894 19.139 28.825 o
-13 13 14 84.704 91.097 13.057 67.899 o
-13 13 15 213.783 223.635 13.179 63.482 o
-13 13 16 37.633 57.115 10.207 111.767 o
-13 13 17 4.038 9.762 10.974 99.212 o
-13 13 18 308.825 300.131 15.655 44.995 o
-13 13 19 536.540 528.198 31.162 11.889 o
-13 13 20 67.489 45.296 52.810 4.292 o
-13 14 -9 5.728 -8.140 24.229 20.412 o
-13 14 -8 7.709 8.149 29.421 13.841 o
-13 14 -7 1489.650 1346.420 102.763 1.125 o
-13 14 -6 661.341 654.537 34.945 9.461 o
-13 14 -5 36.173 22.480 19.214 32.279 o
-13 14 -4 867.349 843.085 33.728 10.010 o
-13 14 -3 1440.400 1448.950 49.950 4.618 o
-13 14 -2 341.094 352.849 22.281 23.031 o
-13 14 -1 5.108 0.565 16.791 42.483 o
-13 14 0 189.977 173.336 14.565 53.279 o
-13 14 1 478.244 509.473 33.010 10.668 o
-13 14 2 209.834 242.635 14.278 54.668 o
-13 14 3 48.775 54.911 12.045 80.654 o
-13 14 4 103.578 119.522 11.575 84.669 o
-13 14 5 1625.240 1629.270 36.297 8.377 o
-13 14 6 817.176 828.781 23.560 19.575 o
-13 14 7 504.765 506.252 17.902 33.696 o
-13 14 8 32.042 28.447 11.235 93.386 o
-13 14 9 2111.810 2127.100 41.981 6.276 o
-13 14 10 127.328 144.108 14.727 53.004 o
-13 14 11 3.723 10.221 10.945 99.735 o
-13 14 12 55.060 55.809 10.303 108.962 o
-13 14 13 217.690 194.665 12.232 72.968 o
-13 14 14 9.458 11.682 10.091 116.922 o
-13 14 15 4.371 2.450 10.306 112.593 o
-13 14 16 1.633 24.466 11.972 83.263 o
-13 14 17 69.892 76.174 15.528 48.703 o
-13 14 18 1333.590 1388.190 87.099 1.561 o
-13 15 -7 239.722 271.352 52.810 4.272 o
-13 15 -6 283.276 252.833 30.819 12.374 o
-13 15 -5 506.628 435.665 30.506 12.431 o
-13 15 -4 1833.470 1829.300 70.698 2.339 o
-13 15 -3 28.049 23.618 18.039 36.632 o
-13 15 -2 78.329 54.292 22.225 24.032 o
-13 15 -1 688.830 669.477 41.380 6.812 o
-13 15 0 324.642 358.693 29.100 13.775 o
-13 15 1 1.868 5.911 15.466 50.075 o
-13 15 2 341.128 366.349 18.812 31.690 o
-13 15 3 1020.060 995.709 27.547 14.452 o
-13 15 4 2693.480 2696.380 55.480 3.670 o
-13 15 5 367.713 366.734 15.694 44.080 o
-13 15 6 652.019 635.054 19.837 27.331 o
-13 15 7 209.059 224.898 12.168 73.529 o
-13 15 8 205.022 211.105 13.846 58.145 o
-13 15 9 689.180 708.485 19.060 29.107 o
-13 15 10 1283.000 1301.670 25.935 15.719 o
-13 15 11 538.034 555.993 19.056 29.888 o
-13 15 12 0.547 3.399 12.680 74.518 o
-13 15 13 63.516 57.557 11.952 81.467 o
-13 15 14 18.517 14.466 12.334 78.195 o
-13 15 15 22.869 7.615 17.314 39.826 o
-13 15 16 3494.340 3552.450 173.564 0.395 o
-13 16 -4 2049.220 2023.080 97.894 1.233 o
-13 16 -3 102.537 91.264 21.061 26.614 o
-13 16 -2 48.884 39.869 17.768 37.593 o
-13 16 -1 36.809 41.897 16.607 43.048 o
-13 16 0 298.191 350.469 33.458 10.502 o
-13 16 1 76.529 89.390 17.861 36.928 o
-13 16 2 92.167 107.636 15.959 45.848 o
-13 16 3 7.710 12.742 14.450 57.231 o
-13 16 4 180.690 177.374 16.792 40.707 o
-13 16 5 53.798 73.946 12.638 73.123 o
-13 16 6 1958.300 1900.030 40.288 6.817 o
-13 16 7 52.997 58.790 14.695 54.546 o
-13 16 8 1200.160 1168.390 30.938 11.524 o
-13 16 9 6.791 0.104 12.502 76.548 o
-13 16 10 54.317 74.119 11.910 82.052 o
-13 16 11 329.292 341.628 18.119 34.099 o
-13 16 12 68.556 58.143 14.233 57.878 o
-13 16 13 42.696 28.329 13.452 65.290 o
-13 16 14 396.551 412.561 30.884 12.210 o
-13 16 15 49.640 25.400 26.775 16.654 o
-13 17 -3 420.680 491.059 40.110 7.311 o
-13 17 -2 154.778 149.328 26.140 17.274 o
-13 17 -1 613.980 596.785 44.449 5.940 o
-13 17 1 376.899 329.481 27.128 15.751 o
-13 17 2 776.765 764.263 32.598 10.737 o
-13 17 3 30.356 40.520 14.725 54.696 o
-13 17 4 1012.330 983.159 50.501 4.575 o
-13 17 5 2.267 17.773 13.688 63.804 o
-13 17 6 17.817 19.119 13.179 68.517 o
-13 17 7 90.076 77.490 15.647 47.797 o
-13 17 8 287.245 275.884 26.360 16.776 o
-13 17 9 51.622 53.466 14.777 53.996 o
-13 17 10 452.478 468.559 25.131 18.067 o
-13 17 11 54.325 46.706 20.071 29.494 o
-13 17 12 231.213 244.259 37.041 8.634 o
-13 18 3 0.957 4.762 36.194 9.150 o
-13 18 4 992.339 989.737 74.505 2.133 o
-13 18 5 449.017 487.884 53.022 4.216 o
-13 18 6 748.960 762.805 76.728 2.018 o
-13 18 7 0.636 20.620 31.750 11.887 o
-13 18 8 288.042 281.168 33.325 10.605 o
-13 18 9 357.612 374.856 49.423 4.857 o
-12 0 -10 7559.430 7724.140 123.824 0.756 o
-12 0 -8 1112.570 1139.100 20.967 23.147 o
-12 0 -6 911.823 919.369 17.864 31.302 o
-12 0 -4 77.488 86.147 5.847 301.241 o
-12 0 -2 255.374 276.648 8.775 125.747 o
-12 0 0 4745.060 4779.720 108.791 0.985 o
-12 0 2 13892.500 13697.400 210.167 0.266 o
-12 0 4 188.811 185.522 7.076 189.769 o
-12 0 6 972.518 971.441 19.122 27.653 o
-12 0 8 2175.800 2150.280 23.827 16.671 o
-12 0 10 135.974 133.115 13.502 62.524 o
-12 0 12 27401.400 27443.800 388.362 0.078 o
-12 0 14 2454.250 2496.140 41.204 6.410 o
-12 0 16 2022.430 2012.490 30.888 10.947 o
-12 0 18 495.943 470.408 14.233 50.664 o
-12 0 20 275.360 282.664 13.893 56.438 o
-12 0 22 181.092 152.182 18.835 32.691 o
-12 0 24 1963.020 2018.710 62.428 2.971 o
-12 0 26 129.157 133.106 24.770 19.253 o
-12 1 -11 32.853 35.248 4.760 479.334 o
-12 1 -10 57.514 56.269 4.739 453.266 o
-12 1 -9 1129.960 1141.490 15.184 38.706 o
-12 1 -8 518.370 535.124 13.829 52.617 o
-12 1 -7 112.650 111.527 4.953 370.362 o
-12 1 -6 180.980 185.093 5.174 303.436 o
-12 1 -5 2011.110 1991.240 22.902 18.041 o
-12 1 -4 1565.020 1571.980 17.608 28.577 o
-12 1 -3 949.125 951.054 19.058 27.910 o
-12 1 -2 5425.580 5596.070 51.665 3.928 o
-12 1 -1 213.464 195.796 10.313 99.192 o
-12 1 0 3115.650 3110.990 43.702 5.635 o
-12 1 1 559.716 561.210 9.056 98.969 o
-12 1 2 7298.510 7292.270 85.629 1.529 o
-12 1 3 92.305 90.911 4.235 492.379 o
-12 1 4 4999.540 5075.070 54.562 3.602 o
-12 1 5 3501.860 3565.190 38.276 7.006 o
-12 1 6 289.103 295.723 6.583 188.247 o
-12 1 7 801.207 795.144 7.612 105.392 o
-12 1 8 53.443 48.049 4.927 429.952 o
-12 1 9 2030.220 2034.600 18.893 24.033 o
-12 1 10 15598.400 15511.100 161.717 0.440 o
-12 1 11 37.665 37.801 4.281 572.040 o
-12 1 12 8685.100 8742.360 87.246 1.458 o
-12 1 13 2.256 6.017 4.195 671.859 o
-12 1 14 566.569 568.217 9.220 96.207 o
-12 1 15 114.830 109.341 4.948 370.338 o
-12 1 16 869.854 896.898 12.726 53.683 o
-12 1 17 719.770 717.709 11.472 65.936 o
-12 1 18 13.915 9.356 4.828 495.932 o
-12 1 19 5.013 6.502 6.123 316.564 o
-12 1 20 1571.090 1606.210 27.852 13.527 o
-12 1 21 330.698 326.231 13.778 56.326 o
-12 1 22 6915.240 6911.780 122.849 0.770 o
-12 1 23 0.792 -9.007 10.489 108.925 o
-12 1 24 737.748 715.420 21.839 22.708 o
-12 1 25 97.912 91.674 11.515 86.065 o
-12 1 26 332.521 333.183 17.219 37.496 o
-12 1 27 73.603 91.613 17.990 36.417 o
-12 1 28 281.605 338.979 36.829 8.704 o
-12 2 -11 4.756 5.831 4.705 532.937 o
-12 2 -10 4366.720 4302.020 47.847 4.624 o
-12 2 -9 314.078 322.278 7.185 162.541 o
-12 2 -8 21.466 22.798 5.316 402.424 o
-12 2 -7 742.826 733.100 10.898 70.346 o
-12 2 -6 307.968 307.759 7.946 141.635 o
-12 2 -5 888.384 921.788 11.993 58.011 o
-12 2 -4 394.500 400.689 7.436 144.470 o
-12 2 -3 178.051 168.569 6.425 224.127 o
-12 2 -2 16.993 14.040 3.654 828.668 o
-12 2 -1 2635.850 2636.860 36.116 8.054 o
-12 2 0 3989.500 4034.700 51.525 4.085 o
-12 2 1 2005.620 2037.700 28.212 12.798 o
-12 2 2 521.668 541.619 8.760 105.507 o
-12 2 3 4160.080 4176.780 44.230 5.335 o
-12 2 4 294.311 287.106 7.254 164.215 o
-12 2 5 2016.170 1992.290 23.528 17.279 o
-12 2 6 7.593 4.225 3.151 1154.710 o
-12 2 7 1418.330 1435.140 13.105 44.206 o
-12 2 8 167.336 162.735 5.851 261.701 o
-12 2 9 1067.710 1079.840 14.377 42.579 o
-12 2 10 1679.980 1672.470 18.817 25.442 o
-12 2 11 149.721 136.299 5.360 308.376 o
-12 2 12 6612.150 6596.100 61.808 2.800 o
-12 2 13 68.358 74.394 4.404 493.185 o
-12 2 14 2228.840 2214.070 24.640 15.723 o
-12 2 15 2956.020 2916.750 30.375 10.627 o
-12 2 16 43.884 34.557 4.364 547.588 o
-12 2 17 2.417 4.791 4.521 580.133 o
-12 2 18 41.472 34.234 5.549 357.603 o
-12 2 19 458.074 475.169 13.834 53.572 o
-12 2 20 229.327 230.266 9.533 112.131 o
-12 2 21 2.650 0.859 8.997 147.836 o
-12 2 22 608.077 628.427 18.353 31.566 o
-12 2 23 121.748 126.593 11.440 85.940 o
-12 2 24 2994.520 3004.210 55.610 3.631 o
-12 2 25 5.941 2.419 10.596 106.465 o
-12 2 26 707.873 681.249 22.750 21.166 o
-12 2 27 502.677 503.047 23.643 20.179 o
-12 2 28 0.895 28.575 25.082 19.035 o
-12 3 -11 64.083 64.585 5.128 389.424 o
-12 3 -10 12.925 16.631 4.405 587.785 o
-12 3 -9 5.988 4.076 4.526 574.722 o
-12 3 -8 7.352 8.895 4.018 718.164 o
-12 3 -7 4540.670 4540.750 51.964 3.973 o
-12 3 -6 51.184 47.795 4.257 554.584 o
-12 3 -5 5745.660 5708.520 59.334 3.058 o
-12 3 -4 78.878 79.939 4.088 538.975 o
-12 3 -3 2146.280 2196.230 35.354 8.557 o
-12 3 -2 1326.320 1322.760 17.709 29.516 o
-12 3 -1 79.747 83.735 4.699 432.164 o
-12 3 0 234.402 232.519 7.012 183.033 o
-12 3 1 2723.590 2779.800 32.854 9.433 o
-12 3 2 11.243 7.819 3.843 774.589 o
-12 3 3 417.667 426.161 7.349 143.800 o
-12 3 4 1926.690 1928.710 25.369 15.406 o
-12 3 5 1907.950 1884.340 19.366 23.611 o
-12 3 6 3374.390 3371.740 20.106 18.736 o
-12 3 7 935.029 926.854 10.068 72.010 o
-12 3 8 4891.850 4834.190 48.488 4.454 o
-12 3 9 410.336 424.898 7.795 133.564 o
-12 3 10 7069.790 7036.590 73.046 2.057 o
-12 3 11 1624.070 1636.220 18.575 26.134 o
-12 3 12 678.961 651.478 9.193 91.308 o
-12 3 13 112.739 104.481 4.600 415.641 o
-12 3 14 1046.190 1028.280 13.274 48.179 o
-12 3 15 212.410 209.374 5.761 250.021 o
-12 3 16 23.849 17.838 5.176 423.333 o
-12 3 17 1611.900 1597.160 20.404 22.681 o
-12 3 18 32.925 43.942 5.388 379.510 o
-12 3 19 1926.090 1937.690 28.273 12.833 o
-12 3 20 4212.380 4118.070 56.542 3.436 o
-12 3 21 3585.540 3630.160 59.933 3.119 o
-12 3 22 187.746 182.203 15.731 46.032 o
-12 3 23 139.723 138.713 11.566 83.545 o
-12 3 24 887.094 907.215 24.785 17.715 o
-12 3 25 643.311 645.482 20.517 25.730 o
-12 3 26 1.979 -2.723 12.115 81.627 o
-12 3 27 82.308 91.136 18.531 34.317 o
-12 4 -11 0.726 10.082 5.712 364.465 o
-12 4 -10 96.659 95.055 6.115 271.821 o
-12 4 -9 1181.170 1197.230 18.581 28.001 o
-12 4 -8 558.134 578.757 10.537 79.660 o
-12 4 -7 4039.330 4082.250 50.777 4.190 o
-12 4 -6 1969.870 1970.490 26.296 14.460 o
-12 4 -5 609.550 607.907 10.473 78.756 o
-12 4 -4 2931.600 2958.670 37.579 7.412 o
-12 4 -3 2520.110 2475.890 30.625 10.773 o
-12 4 -2 19.628 16.442 4.169 641.781 o
-12 4 -1 592.784 591.039 10.265 81.706 o
-12 4 0 9.371 11.092 3.402 977.359 o
-12 4 1 307.320 315.714 7.237 161.933 o
-12 4 2 41.908 42.111 4.248 571.526 o
-12 4 3 1951.490 1949.630 24.831 15.924 o
-12 4 4 127.317 126.338 6.642 226.258 o
-12 4 5 10310.900 10292.600 112.123 0.902 o
-12 4 6 1663.310 1661.000 14.159 37.866 o
-12 4 7 273.300 266.048 6.503 195.847 o
-12 4 8 2548.600 2544.410 27.675 12.702 o
-12 4 9 159.724 161.962 5.421 295.302 o
-12 4 10 2475.970 2475.880 27.420 12.964 o
-12 4 11 3166.920 3168.910 34.150 8.641 o
-12 4 12 2483.540 2467.870 28.219 12.367 o
-12 4 13 273.749 280.751 6.238 205.999 o
-12 4 14 342.446 327.001 7.939 138.466 o
-12 4 15 2907.980 2854.630 31.596 9.989 o
-12 4 16 93.451 98.276 5.582 317.195 o
-12 4 17 1798.280 1804.950 26.895 14.119 o
-12 4 18 685.622 673.671 13.126 54.519 o
-12 4 19 5.201 12.210 8.223 175.933 o
-12 4 20 26.518 37.203 9.814 121.823 o
-12 4 21 1153.050 1140.990 41.571 6.629 o
-12 4 22 1616.910 1644.820 34.459 9.215 o
-12 4 23 49.660 59.549 12.352 76.719 o
-12 4 24 226.896 217.211 12.550 69.246 o
-12 4 25 416.916 422.961 21.365 24.681 o
-12 4 26 50.397 35.327 14.540 55.873 o
-12 4 27 1494.360 1563.810 52.873 4.132 o
-12 5 -11 68.105 74.834 6.815 233.431 o
-12 5 -10 23.264 26.126 6.778 251.680 o
-12 5 -9 1007.740 1015.530 16.309 35.623 o
-12 5 -8 1.418 0.983 4.576 570.019 o
-12 5 -7 1118.470 1136.580 17.257 31.855 o
-12 5 -6 1000.810 995.777 14.217 44.090 o
-12 5 -5 11996.500 12221.100 132.462 0.652 o
-12 5 -4 767.571 777.959 13.178 52.692 o
-12 5 -3 1491.090 1491.210 21.886 20.558 o
-12 5 -2 588.927 586.275 10.729 76.765 o
-12 5 -1 188.074 186.336 4.883 324.542 o
-12 5 0 3594.860 3604.180 38.689 6.858 o
-12 5 1 874.336 864.896 16.690 35.323 o
-12 5 2 133.956 143.710 5.515 299.768 o
-12 5 3 131.080 131.124 6.359 241.757 o
-12 5 4 101.440 94.427 5.346 337.696 o
-12 5 5 2733.280 2722.540 20.580 19.520 o
-12 5 6 2198.720 2228.590 26.928 13.633 o
-12 5 7 4902.960 4860.990 51.694 3.978 o
-12 5 8 215.956 214.352 4.996 299.682 o
-12 5 9 516.610 520.830 7.356 132.786 o
-12 5 10 466.232 475.899 9.360 99.582 o
-12 5 11 2213.060 2183.530 24.774 15.617 o
-12 5 12 1412.580 1405.140 18.484 27.237 o
-12 5 13 297.088 292.589 6.957 173.628 o
-12 5 14 414.904 418.458 8.963 109.592 o
-12 5 15 37.611 38.352 4.912 447.791 o
-12 5 16 0.379 3.758 5.266 430.724 o
-12 5 17 2074.870 2044.510 33.733 9.351 o
-12 5 18 1.128 4.535 6.846 254.942 o
-12 5 19 4963.340 4919.480 63.336 2.751 o
-12 5 20 792.721 788.029 25.015 17.604 o
-12 5 21 431.442 436.843 16.989 37.594 o
-12 5 22 18.479 27.291 10.446 108.382 o
-12 5 23 76.937 85.918 11.533 86.496 o
-12 5 24 44.785 29.243 12.786 72.114 o
-12 5 25 79.388 71.940 13.358 65.222 o
-12 5 26 7.578 -22.225 37.464 8.539 o
-12 5 27 112.576 89.639 32.808 11.063 o
-12 6 -11 129.199 110.067 10.445 101.880 o
-12 6 -10 157.151 154.344 7.663 172.169 o
-12 6 -9 22.474 24.486 5.547 370.157 o
-12 6 -8 444.256 432.427 9.274 102.671 o
-12 6 -7 1940.400 1986.230 30.418 11.290 o
-12 6 -6 50.971 48.231 3.966 623.609 o
-12 6 -5 84.249 84.847 4.420 471.381 o
-12 6 -4 996.975 1006.740 17.318 32.421 o
-12 6 -3 7865.270 8063.520 98.832 1.161 o
-12 6 -2 247.351 235.099 6.831 188.329 o
-12 6 -1 68.370 63.527 4.395 500.059 o
-12 6 0 4.396 4.055 4.046 719.062 o
-12 6 1 260.522 268.339 5.745 233.312 o
-12 6 2 77.805 78.379 5.415 344.851 o
-12 6 3 3914.140 3890.500 48.365 4.590 o
-12 6 4 724.319 697.438 13.206 53.435 o
-12 6 5 10597.800 10590.100 108.414 0.960 o
-12 6 6 416.746 415.396 14.806 48.286 o
-12 6 7 31.001 34.963 4.288 580.818 o
-12 6 8 161.801 161.108 5.932 257.987 o
-12 6 9 249.962 252.554 5.902 229.000 o
-12 6 10 2830.660 2847.800 28.002 12.206 o
-12 6 11 1935.980 1965.200 22.142 19.146 o
-12 6 12 90.287 99.789 5.154 362.304 o
-12 6 13 9.605 11.539 4.477 577.494 o
-12 6 14 75.313 79.118 5.734 313.624 o
-12 6 15 238.692 234.725 7.731 157.013 o
-12 6 16 240.563 223.261 8.143 144.961 o
-12 6 17 3981.960 3931.620 52.956 3.891 o
-12 6 18 8.032 7.422 6.433 285.879 o
-12 6 19 7.535 4.996 8.531 163.672 o
-12 6 20 148.553 162.536 10.707 95.646 o
-12 6 21 1007.300 1036.770 24.306 18.114 o
-12 6 22 583.173 594.737 17.515 34.473 o
-12 6 23 31.859 35.576 11.011 97.033 o
-12 6 24 43.660 33.866 12.295 77.847 o
-12 6 25 1.656 2.960 13.080 70.016 o
-12 6 26 139.795 106.598 83.025 1.737 o
-12 7 -11 859.508 856.100 31.529 11.374 o
-12 7 -10 338.539 340.195 14.789 49.459 o
-12 7 -9 29.032 26.243 5.387 386.888 o
-12 7 -8 9.735 12.203 5.504 386.303 o
-12 7 -7 2511.100 2550.940 43.911 5.697 o
-12 7 -6 1014.000 989.537 26.901 15.100 o
-12 7 -5 7383.280 7347.080 114.646 0.878 o
-12 7 -4 332.497 341.276 9.043 113.952 o
-12 7 -3 1784.150 1820.490 29.995 11.695 o
-12 7 -2 355.443 360.973 7.343 152.007 o
-12 7 -1 4.939 9.413 3.260 1082.480 o
-12 7 0 5.573 5.680 3.295 1065.700 o
-12 7 1 14.905 17.336 4.452 573.025 o
-12 7 2 10.433 12.443 4.804 502.484 o
-12 7 3 1106.210 1105.780 17.718 30.647 o
-12 7 4 150.812 157.158 5.516 291.637 o
-12 7 5 171.239 158.533 5.855 260.947 o
-12 7 6 859.834 825.445 12.499 55.638 o
-12 7 7 543.654 561.639 10.857 76.725 o
-12 7 8 1327.750 1307.600 19.737 24.882 o
-12 7 9 119.895 121.740 5.532 307.212 o
-12 7 10 1890.080 1921.270 22.273 19.065 o
-12 7 11 263.443 262.464 6.651 191.455 o
-12 7 12 58.988 68.849 6.320 270.701 o
-12 7 13 179.152 190.094 6.722 206.892 o
-12 7 14 751.106 746.283 13.851 49.093 o
-12 7 15 36.569 37.273 6.872 240.751 o
-12 7 16 191.371 199.302 8.505 139.577 o
-12 7 17 1583.440 1634.400 23.788 17.691 o
-12 7 18 577.066 578.024 15.578 42.360 o
-12 7 19 3250.530 3240.730 48.731 4.608 o
-12 7 20 481.594 514.593 15.538 43.465 o
-12 7 21 353.480 391.549 16.860 38.692 o
-12 7 22 15.676 10.955 9.807 123.384 o
-12 7 23 19.303 14.171 13.265 67.656 o
-12 7 24 0.461 5.736 12.361 78.375 o
-12 7 25 1184.180 1223.220 54.655 3.904 o
-12 8 -11 127.008 105.192 13.654 61.544 o
-12 8 -10 254.399 248.685 17.014 39.036 o
-12 8 -9 389.935 378.943 21.193 25.180 o
-12 8 -8 42.033 30.998 8.517 159.391 o
-12 8 -7 24.136 28.669 8.821 150.606 o
-12 8 -6 838.647 835.919 23.800 19.183 o
-12 8 -5 119.980 113.308 10.111 108.541 o
-12 8 -4 1440.000 1460.120 26.221 15.203 o
-12 8 -3 3958.960 3948.590 51.007 4.166 o
-12 8 -2 6.986 8.691 3.232 1092.200 o
-12 8 -1 3417.460 3390.000 45.595 5.174 o
-12 8 0 436.077 427.788 10.541 84.796 o
-12 8 1 0.468 1.568 5.432 405.453 o
-12 8 2 519.168 516.055 12.321 63.769 o
-12 8 3 447.496 448.956 12.683 62.389 o
-12 8 4 1429.600 1416.170 19.143 25.727 o
-12 8 5 3250.680 3273.280 40.379 6.452 o
-12 8 6 955.171 978.315 13.899 46.032 o
-12 8 7 2.839 3.556 5.746 360.710 o
-12 8 8 245.184 250.170 7.287 170.441 o
-12 8 9 354.402 359.623 8.648 120.291 o
-12 8 10 181.355 181.416 8.234 148.983 o
-12 8 11 42.547 43.773 4.962 434.064 o
-12 8 12 2127.810 2132.440 30.553 11.078 o
-12 8 13 81.714 84.863 5.922 293.504 o
-12 8 14 245.133 247.323 7.728 155.924 o
-12 8 15 3088.080 3132.590 45.299 5.284 o
-12 8 16 814.430 806.355 19.735 26.870 o
-12 8 17 571.492 568.678 15.099 44.763 o
-12 8 18 107.723 106.080 8.693 144.360 o
-12 8 19 1.405 4.193 9.116 143.987 o
-12 8 20 1188.540 1166.230 25.640 16.202 o
-12 8 21 254.055 255.296 15.255 47.859 o
-12 8 22 521.455 528.475 17.885 33.631 o
-12 8 23 369.658 381.672 18.047 34.079 o
-12 8 24 55.282 66.307 16.054 45.785 o
-12 8 25 1.230 5.821 42.756 6.557 o
-12 9 -11 992.661 1030.760 61.224 3.139 o
-12 9 -10 403.949 385.622 18.928 31.053 o
-12 9 -9 21.472 24.624 10.661 104.043 o
-12 9 -8 889.800 857.874 27.644 14.521 o
-12 9 -7 1278.270 1255.090 25.368 16.371 o
-12 9 -6 20.699 26.981 6.404 281.402 o
-12 9 -5 1132.940 1074.590 26.121 15.773 o
-12 9 -4 3.397 3.140 3.780 825.582 o
-12 9 -3 302.951 306.585 11.475 78.402 o
-12 9 -2 475.531 459.659 12.174 66.221 o
-12 9 -1 758.854 757.221 17.433 33.592 o
-12 9 0 4.186 4.490 5.144 448.021 o
-12 9 1 466.859 475.923 13.179 58.055 o
-12 9 2 4014.080 3981.290 55.763 3.537 o
-12 9 3 8.532 12.127 5.352 408.904 o
-12 9 4 1667.200 1658.940 25.341 15.807 o
-12 9 5 371.143 386.141 8.601 119.588 o
-12 9 6 470.098 468.523 8.670 111.044 o
-12 9 7 505.741 513.815 11.099 75.540 o
-12 9 8 27.132 34.688 5.455 376.719 o
-12 9 9 183.169 191.876 8.411 143.172 o
-12 9 10 1910.600 1915.200 26.980 13.917 o
-12 9 11 13.489 11.289 5.859 340.369 o
-12 9 12 1078.870 1070.440 22.355 20.854 o
-12 9 13 1917.740 1874.290 29.855 11.704 o
-12 9 14 493.944 494.074 11.824 68.778 o
-12 9 15 939.457 933.340 20.447 24.793 o
-12 9 16 168.150 155.470 10.381 100.558 o
-12 9 17 211.560 208.078 9.897 106.431 o
-12 9 18 86.372 90.605 8.706 146.320 o
-12 9 19 35.311 35.260 9.002 143.567 o
-12 9 20 293.304 317.708 13.125 62.012 o
-12 9 21 326.523 338.337 14.542 51.111 o
-12 9 22 466.814 455.725 18.206 32.953 o
-12 9 23 465.182 451.407 16.186 40.754 o
-12 9 24 287.778 338.216 32.624 11.043 o
-12 10 -11 57.529 44.242 18.257 35.570 o
-12 10 -10 3862.380 3614.800 100.919 1.147 o
-12 10 -9 133.222 120.878 15.655 47.181 o
-12 10 -8 7.298 9.261 13.457 65.995 o
-12 10 -7 145.980 171.623 22.117 23.978 o
-12 10 -6 551.549 534.011 18.182 32.516 o
-12 10 -5 171.885 167.087 11.506 83.090 o
-12 10 -4 549.969 528.300 26.449 16.256 o
-12 10 -3 162.705 167.958 7.615 172.559 o
-12 10 -2 276.320 265.345 10.309 95.660 o
-12 10 -1 76.980 80.492 6.986 220.939 o
-12 10 0 1149.190 1172.430 23.548 18.870 o
-12 10 1 43.723 43.402 7.494 202.488 o
-12 10 2 3036.280 3032.880 51.864 4.131 o
-12 10 3 748.783 778.244 18.151 31.346 o
-12 10 4 0.011 1.887 5.855 349.232 o
-12 10 5 37.774 33.453 6.410 274.784 o
-12 10 6 24.112 20.157 4.273 603.812 o
-12 10 7 556.385 549.687 10.941 75.677 o
-12 10 8 698.531 680.031 14.727 45.197 o
-12 10 9 52.580 47.981 6.341 273.893 o
-12 10 10 6.195 7.862 6.246 303.651 o
-12 10 11 14.910 14.065 5.771 349.191 o
-12 10 12 7131.910 7081.520 87.141 1.482 o
-12 10 13 40.732 40.281 6.232 287.675 o
-12 10 14 2494.420 2515.600 36.472 7.966 o
-12 10 15 409.333 400.643 12.283 66.876 o
-12 10 16 1502.710 1543.610 27.692 13.736 o
-12 10 17 251.645 259.263 11.278 82.703 o
-12 10 18 7.641 3.668 8.966 148.318 o
-12 10 19 183.730 174.826 10.255 101.785 o
-12 10 20 134.522 149.139 11.979 78.233 o
-12 10 21 459.078 498.235 17.180 36.536 o
-12 10 22 49.402 50.525 11.014 96.081 o
-12 10 23 22.276 17.705 15.279 51.035 o
-12 10 24 1288.840 1316.230 70.695 2.356 o
-12 11 -11 281.791 285.226 25.720 17.597 o
-12 11 -10 907.130 905.175 32.748 10.556 o
-12 11 -9 1.679 14.190 15.202 51.783 o
-12 11 -8 694.444 613.261 31.870 11.285 o
-12 11 -7 283.935 337.992 27.048 15.927 o
-12 11 -6 223.399 203.405 15.534 46.747 o
-12 11 -5 1926.350 1920.190 46.835 5.150 o
-12 11 -4 187.873 184.490 10.238 101.721 o
-12 11 -3 19.668 24.060 9.084 142.738 o
-12 11 -2 980.117 1001.220 23.059 19.958 o
-12 11 -1 10.223 15.076 7.265 223.616 o
-12 11 0 451.541 413.969 18.992 30.632 o
-12 11 1 517.329 497.114 19.875 27.837 o
-12 11 2 3234.740 3280.930 53.387 3.896 o
-12 11 3 332.448 345.662 12.906 63.062 o
-12 11 4 2714.010 2735.850 45.882 5.223 o
-12 11 5 18.663 15.801 7.234 223.768 o
-12 11 6 44.704 48.921 5.768 328.552 o
-12 11 7 1.299 1.439 5.006 476.612 o
-12 11 8 70.478 74.139 6.383 262.023 o
-12 11 9 96.209 106.878 8.011 168.492 o
-12 11 10 4457.320 4386.090 61.743 2.908 o
-12 11 11 144.020 132.423 8.905 134.562 o
-12 11 12 2482.020 2438.140 39.512 6.916 o
-12 11 13 1512.780 1538.200 25.563 15.781 o
-12 11 14 1348.880 1303.230 23.736 18.260 o
-12 11 15 20.723 23.064 8.346 168.474 o
-12 11 16 601.816 576.128 21.416 23.973 o
-12 11 17 386.921 406.027 14.685 49.310 o
-12 11 18 118.065 120.563 12.263 75.551 o
-12 11 19 1.285 14.220 11.633 88.339 o
-12 11 20 59.035 42.167 11.586 86.897 o
-12 11 21 387.970 415.051 15.787 43.289 o
-12 11 22 1791.400 1886.810 47.531 5.023 o
-12 11 23 33.114 56.913 31.287 12.212 o
-12 11 24 602.752 582.286 43.179 6.290 o
-12 12 -11 14.765 29.578 15.609 48.926 o
-12 12 -10 1551.420 1521.780 51.709 4.310 o
-12 12 -9 455.428 473.760 48.408 5.047 o
-12 12 -8 45.962 45.103 16.233 44.950 o
-12 12 -7 11.734 9.346 14.434 57.328 o
-12 12 -6 130.860 171.887 24.425 19.761 o
-12 12 -5 136.170 130.595 18.634 33.618 o
-12 12 -4 52.481 42.787 9.003 141.884 o
-12 12 -3 484.975 464.442 16.113 40.913 o
-12 12 -2 112.431 110.918 10.792 96.453 o
-12 12 -1 417.114 395.461 16.021 42.020 o
-12 12 0 1329.750 1356.950 40.455 6.929 o
-12 12 1 635.094 635.862 16.542 37.697 o
-12 12 2 956.135 1027.020 27.462 14.574 o
-12 12 3 102.614 108.075 10.361 104.567 o
-12 12 4 290.431 276.560 13.610 58.425 o
-12 12 5 4.081 11.103 7.900 190.741 o
-12 12 6 310.814 304.068 11.793 74.634 o
-12 12 7 4.638 6.631 7.961 188.041 o
-12 12 8 8.571 0.981 6.812 256.052 o
-12 12 9 54.421 53.460 6.835 237.385 o
-12 12 10 128.998 137.079 9.195 127.886 o
-12 12 11 2207.590 2234.490 35.137 8.628 o
-12 12 12 3618.370 3566.130 49.470 4.442 o
-12 12 13 294.068 287.254 10.392 93.390 o
-12 12 14 1884.960 1859.050 29.242 12.157 o
-12 12 15 289.295 294.307 11.650 76.823 o
-12 12 16 312.527 319.417 11.561 77.026 o
-12 12 17 253.211 237.016 10.656 91.608 o
-12 12 18 135.073 142.946 11.515 84.298 o
-12 12 19 495.953 502.512 17.497 35.162 o
-12 12 20 100.006 95.417 12.817 70.045 o
-12 12 21 186.868 178.727 20.419 27.894 o
-12 12 22 1406.440 1408.040 50.132 4.591 o
-12 13 -11 310.448 308.786 26.718 16.299 o
-12 13 -10 72.330 69.191 25.674 18.052 o
-12 13 -9 4.425 51.540 32.067 11.643 o
-12 13 -8 558.972 570.694 29.621 13.078 o
-12 13 -7 39.445 35.021 16.585 43.166 o
-12 13 -6 51.931 74.655 27.450 15.823 o
-12 13 -5 565.770 544.113 20.514 26.071 o
-12 13 -4 421.206 433.611 18.819 31.232 o
-12 13 -3 389.203 428.761 18.198 33.367 o
-12 13 -2 1148.350 1085.680 31.557 11.156 o
-12 13 -1 15.628 23.453 11.993 82.618 o
-12 13 0 131.826 141.614 11.163 89.427 o
-12 13 1 1046.690 1021.580 22.720 20.363 o
-12 13 2 2.105 -8.638 9.046 146.339 o
-12 13 3 171.502 169.784 9.843 110.157 o
-12 13 4 483.612 448.697 14.902 47.010 o
-12 13 5 762.813 742.580 24.799 17.952 o
-12 13 6 53.873 35.292 7.978 178.982 o
-12 13 7 143.007 133.890 10.851 94.006 o
-12 13 8 2299.270 2244.250 43.901 5.745 o
-12 13 9 1393.180 1385.700 31.125 11.247 o
-12 13 10 2996.610 3048.530 52.469 4.045 o
-12 13 11 144.960 154.689 11.206 88.206 o
-12 13 12 603.632 564.089 16.858 36.840 o
-12 13 13 801.261 788.382 21.024 24.088 o
-12 13 14 1544.220 1555.650 28.378 13.125 o
-12 13 15 302.154 324.816 13.261 60.709 o
-12 13 16 71.670 79.281 9.382 128.633 o
-12 13 17 549.207 550.103 18.535 31.390 o
-12 13 18 16.084 30.198 10.861 100.396 o
-12 13 19 219.839 228.280 19.224 31.131 o
-12 13 20 2692.400 2631.860 79.953 1.822 o
-12 13 21 147.185 250.609 59.054 3.425 o
-12 14 -11 29.991 -4.868 34.501 10.060 o
-12 14 -10 1084.460 1063.240 53.775 4.041 o
-12 14 -9 903.851 837.352 56.673 3.662 o
-12 14 -8 239.605 200.922 40.586 7.208 o
-12 14 -7 961.431 1028.790 70.272 2.394 o
-12 14 -6 11.062 22.298 13.325 67.123 o
-12 14 -5 0.769 2.793 11.367 92.701 o
-12 14 -4 253.692 237.125 15.199 48.276 o
-12 14 -3 1319.430 1330.660 38.007 7.800 o
-12 14 -2 325.670 327.465 36.493 8.851 o
-12 14 -1 97.005 92.337 12.936 68.895 o
-12 14 0 425.144 394.443 15.991 42.112 o
-12 14 1 336.182 339.030 15.243 46.847 o
-12 14 2 252.021 270.153 11.350 81.641 o
-12 14 3 522.828 519.870 16.077 40.652 o
-12 14 4 2.727 7.931 9.507 132.197 o
-12 14 5 1901.430 1904.910 35.049 8.807 o
-12 14 6 164.084 155.545 10.765 94.286 o
-12 14 7 24.384 25.776 9.079 142.455 o
-12 14 8 49.761 42.894 9.188 136.639 o
-12 14 9 6.342 9.018 9.667 127.594 o
-12 14 10 1003.850 1040.080 25.406 16.734 o
-12 14 11 29.913 46.583 11.154 94.481 o
-12 14 12 996.759 1032.100 23.727 18.927 o
-12 14 13 86.938 89.826 10.454 103.867 o
-12 14 14 906.635 911.933 22.123 21.685 o
-12 14 15 742.713 768.562 20.148 26.151 o
-12 14 16 1124.620 1130.920 29.102 12.951 o
-12 14 17 33.510 51.799 11.643 86.669 o
-12 14 18 38.042 47.973 17.356 39.419 o
-12 15 -8 101.094 90.388 26.324 17.132 o
-12 15 -7 626.847 608.288 34.989 9.458 o
-12 15 -6 9.853 18.685 13.527 65.198 o
-12 15 -5 3284.860 3214.000 89.495 1.455 o
-12 15 -4 70.008 39.221 14.370 56.909 o
-12 15 -3 2666.570 2578.810 66.455 2.606 o
-12 15 -2 261.402 227.578 28.642 14.309 o
-12 15 -1 243.953 250.688 20.595 27.164 o
-12 15 0 138.307 133.118 12.741 69.753 o
-12 15 1 75.515 81.944 11.864 82.011 o
-12 15 2 0.771 4.379 10.049 118.556 o
-12 15 3 46.842 46.861 9.490 128.450 o
-12 15 4 358.853 350.601 17.334 36.847 o
-12 15 5 173.286 194.851 12.919 66.783 o
-12 15 6 2.042 2.320 9.438 134.370 o
-12 15 7 2297.470 2278.130 37.108 7.800 o
-12 15 8 35.181 40.670 10.264 111.062 o
-12 15 9 238.549 271.938 14.765 50.917 o
-12 15 10 587.928 610.162 19.603 28.152 o
-12 15 11 55.425 62.535 11.555 87.153 o
-12 15 12 363.758 355.504 15.309 46.183 o
-12 15 13 32.263 27.535 11.057 96.371 o
-12 15 14 348.610 390.618 19.053 30.872 o
-12 15 15 66.866 74.689 14.605 54.950 o
-12 15 16 83.683 87.263 19.461 31.166 o
-12 15 17 1691.790 1607.260 100.752 1.168 o
-12 16 -5 120.353 128.777 18.514 34.119 o
-12 16 -4 231.590 264.502 19.736 29.495 o
-12 16 -3 1668.570 1656.800 53.840 3.976 o
-12 16 -2 29.899 61.382 36.935 8.770 o
-12 16 -1 7.131 18.401 16.836 42.183 o
-12 16 0 343.800 379.734 25.332 17.986 o
-12 16 1 1171.460 1166.850 77.117 1.989 o
-12 16 2 29.544 30.024 13.027 69.792 o
-12 16 3 1170.750 1132.300 33.238 10.111 o
-12 16 4 36.702 39.356 13.528 64.578 o
-12 16 5 1896.840 1815.660 41.848 6.371 o
-12 16 6 18.957 14.070 9.917 120.418 o
-12 16 7 14.022 7.421 9.750 125.023 o
-12 16 8 71.048 70.235 11.283 90.653 o
-12 16 9 1618.390 1610.520 33.199 9.867 o
-12 16 10 6.853 11.462 10.412 109.993 o
-12 16 11 9.228 9.850 11.705 87.089 o
-12 16 12 8.708 1.696 13.923 61.699 o
-12 16 13 50.985 61.660 16.759 42.113 o
-12 16 14 221.872 224.990 19.004 31.822 o
-12 16 15 761.828 744.102 65.721 2.742 o
-12 17 -4 287.416 311.568 31.220 12.044 o
-12 17 -3 1306.840 1262.600 56.885 3.604 o
-12 17 -2 50.021 49.398 22.331 23.875 o
-12 17 -1 182.641 153.363 18.903 32.453 o
-12 17 0 244.682 236.570 21.284 25.513 o
-12 17 1 8.645 -0.256 16.135 45.979 o
-12 17 2 192.489 206.137 19.303 31.027 o
-12 17 3 251.187 235.127 20.201 28.193 o
-12 17 4 6.215 13.246 14.307 58.396 o
-12 17 5 86.681 103.369 17.102 40.106 o
-12 17 6 8.889 11.333 13.203 68.511 o
-12 17 7 2212.580 2171.810 49.266 4.645 o
-12 17 8 524.968 515.856 19.361 29.147 o
-12 17 9 140.956 151.137 14.390 55.210 o
-12 17 10 563.268 567.667 21.633 23.627 o
-12 17 11 243.335 245.083 20.720 26.860 o
-12 17 12 438.689 452.864 29.835 13.015 o
-12 17 13 37.481 62.123 32.808 11.105 o
-12 18 -3 1082.620 1036.200 60.747 3.184 o
-12 18 -2 37.046 44.238 24.341 20.140 o
-12 18 -1 1642.140 1529.270 81.173 1.789 o
-12 18 0 141.613 142.449 30.480 12.768 o
-12 18 1 49.047 112.661 24.024 20.597 o
-12 18 2 517.353 515.802 72.283 2.279 o
-12 18 3 1331.620 1316.420 47.259 5.154 o
-12 18 4 467.784 500.689 56.091 3.770 o
-12 18 6 13.744 8.432 20.826 27.586 o
-12 18 7 59.022 78.210 36.406 9.014 o
-12 18 8 17.226 5.099 21.667 25.486 o
-12 18 9 14.381 23.214 21.217 26.560 o
-12 18 10 901.105 881.895 74.294 2.148 o
-12 18 11 98.269 74.567 25.900 17.704 o
-11 0 -9 6948.340 6912.050 115.586 0.866 o
-11 0 -7 1220.250 1221.290 25.316 16.509 o
-11 0 -5 1109.430 1095.890 18.550 28.457 o
-11 0 -3 2006.360 2056.990 33.349 9.564 o
-11 0 -1 1590.260 1599.130 35.274 8.844 o
-11 0 1 2207.000 2256.080 43.809 5.779 o
-11 0 3 1735.020 1738.050 35.941 8.484 o
-11 0 5 981.509 960.279 31.309 11.436 o
-11 0 7 17.427 12.211 4.319 606.893 o
-11 0 9 465.490 469.576 9.868 92.231 o
-11 0 11 2199.560 2150.990 45.578 5.376 o
-11 0 13 18.671 11.313 5.225 421.682 o
-11 0 15 3107.300 3031.280 43.526 5.682 o
-11 0 17 3286.150 3270.470 54.979 3.687 o
-11 0 19 26.951 29.324 7.273 218.655 o
-11 0 21 2669.020 2750.470 65.561 2.672 o
-11 0 23 7298.380 7315.210 158.695 0.467 o
-11 0 25 375.125 378.183 21.428 24.697 o
-11 0 27 394.106 462.865 31.220 11.943 o
-11 1 -10 354.211 358.613 7.363 151.646 o
-11 1 -9 4327.900 4282.220 49.138 4.414 o
-11 1 -8 1661.540 1671.640 21.370 20.923 o
-11 1 -7 1407.450 1412.770 16.752 31.627 o
-11 1 -6 3888.190 3926.510 41.631 5.978 o
-11 1 -5 88.267 90.104 4.351 476.909 o
-11 1 -4 597.056 608.300 8.876 99.297 o
-11 1 -3 11.702 16.155 3.806 778.021 o
-11 1 -2 657.610 665.967 9.474 88.232 o
-11 1 -1 2235.390 2269.180 31.069 10.683 o
-11 1 0 2165.910 2166.410 28.756 12.256 o
-11 1 1 4483.910 4482.070 46.878 4.775 o
-11 1 2 3223.760 3257.920 38.749 6.940 o
-11 1 3 4121.680 4123.670 46.416 4.909 o
-11 1 4 6.423 6.742 2.920 1334.380 o
-11 1 5 111.332 122.673 4.608 409.507 o
-11 1 6 1214.090 1177.530 20.335 24.099 o
-11 1 7 211.315 201.333 4.742 323.913 o
-11 1 8 452.291 455.809 7.558 135.023 o
-11 1 9 11.746 8.829 2.837 1362.320 o
-11 1 10 245.345 237.272 8.246 141.143 o
-11 1 11 1676.760 1670.000 29.948 11.825 o
-11 1 12 3614.240 3588.110 37.015 7.392 o
-11 1 13 2419.780 2405.800 24.648 15.445 o
-11 1 14 2632.400 2625.420 26.117 13.847 o
-11 1 15 1242.050 1254.040 15.155 37.855 o
-11 1 16 134.026 139.006 5.389 311.278 o
-11 1 17 1588.810 1616.480 20.387 22.738 o
-11 1 18 9.976 10.234 4.872 490.634 o
-11 1 19 10.914 12.537 5.362 405.701 o
-11 1 20 1063.390 1053.760 19.317 26.808 o
-11 1 21 73.071 69.899 12.933 69.577 o
-11 1 22 232.127 240.837 13.516 60.214 o
-11 1 23 1025.880 1008.750 27.174 14.806 o
-11 1 24 55.093 56.859 11.285 91.353 o
-11 1 25 1003.300 1036.880 27.012 14.976 o
-11 1 26 492.293 506.720 17.282 35.961 o
-11 1 27 442.589 408.692 21.687 23.956 o
-11 1 28 179.753 206.242 23.197 21.746 o
-11 2 -10 3066.430 3085.140 38.286 7.134 o
-11 2 -9 269.751 278.206 7.546 157.803 o
-11 2 -8 9.219 7.011 4.038 709.471 o
-11 2 -7 3426.170 3367.610 37.733 7.215 o
-11 2 -6 7.224 10.389 3.888 763.888 o
-11 2 -5 632.372 640.012 9.990 83.174 o
-11 2 -4 66.141 73.196 3.960 585.848 o
-11 2 -3 13712.500 13778.200 159.153 0.456 o
-11 2 -2 2962.380 3006.220 36.915 7.633 o
-11 2 -1 8642.610 8634.520 109.830 0.946 o
-11 2 0 1771.610 1816.750 28.905 12.484 o
-11 2 1 75.386 81.079 4.017 556.720 o
-11 2 2 789.642 795.504 11.818 61.492 o
-11 2 3 408.650 407.219 7.740 135.600 o
-11 2 4 1776.630 1809.010 22.852 18.527 o
-11 2 5 3310.160 3305.530 39.327 6.744 o
-11 2 6 170.796 177.451 5.797 262.397 o
-11 2 7 2598.230 2586.500 17.629 24.368 o
-11 2 8 613.897 624.760 7.879 113.954 o
-11 2 9 2858.620 2838.390 17.088 24.409 o
-11 2 10 3778.760 3776.780 24.773 13.661 o
-11 2 11 175.203 158.837 6.974 198.203 o
-11 2 12 4576.420 4563.550 46.022 4.919 o
-11 2 13 3974.990 4020.220 39.132 6.623 o
-11 2 14 2733.300 2738.990 29.250 11.455 o
-11 2 15 158.527 161.395 5.307 305.027 o
-11 2 16 1104.500 1116.250 13.234 47.470 o
-11 2 17 350.098 353.639 7.441 150.047 o
-11 2 18 161.117 163.936 5.828 264.769 o
-11 2 19 74.365 64.532 5.982 294.223 o
-11 2 20 854.194 876.511 19.007 28.447 o
-11 2 21 3645.670 3663.870 76.705 1.953 o
-11 2 22 0.149 2.380 10.230 114.492 o
-11 2 23 922.140 952.832 28.190 13.943 o
-11 2 24 506.753 530.362 21.218 24.659 o
-11 2 25 524.114 537.787 20.714 25.727 o
-11 2 26 143.263 149.267 17.393 38.344 o
-11 2 27 23.729 30.119 14.387 57.415 o
-11 2 28 337.098 370.305 37.253 8.490 o
-11 3 -10 489.522 493.346 10.899 78.320 o
-11 3 -9 2923.620 2925.560 39.407 6.823 o
-11 3 -8 2204.720 2237.720 28.228 12.599 o
-11 3 -7 2.386 3.893 4.042 724.830 o
-11 3 -6 146.476 146.507 5.106 330.238 o
-11 3 -5 8516.700 8447.050 83.742 1.576 o
-11 3 -4 430.293 421.113 20.105 27.619 o
-11 3 -3 81.423 82.428 5.333 351.082 o
-11 3 -2 9699.980 9753.710 108.293 0.966 o
-11 3 -1 159.524 159.434 5.439 294.382 o
-11 3 0 1304.650 1307.730 13.870 42.279 o
-11 3 1 56.944 52.620 4.494 498.038 o
-11 3 2 2425.610 2399.960 41.694 6.286 o
-11 3 3 7477.220 7538.230 82.891 1.621 o
-11 3 4 4733.700 4709.390 50.295 4.192 o
-11 3 5 1526.950 1581.860 21.381 21.215 o
-11 3 6 686.665 681.544 12.051 62.095 o
-11 3 7 2285.250 2263.640 24.410 15.880 o
-11 3 8 1350.010 1342.790 11.621 52.315 o
-11 3 9 2632.640 2632.100 27.683 12.617 o
-11 3 10 3574.480 3571.480 34.598 8.287 o
-11 3 11 8.777 6.792 3.180 1122.270 o
-11 3 12 19.786 14.877 3.617 835.569 o
-11 3 13 633.425 624.073 8.979 96.184 o
-11 3 14 4515.470 4558.460 45.196 5.082 o
-11 3 15 1371.420 1361.150 15.826 34.648 o
-11 3 16 3210.440 3228.980 33.150 9.058 o
-11 3 17 628.894 656.745 10.660 75.776 o
-11 3 18 328.001 331.648 8.436 127.326 o
-11 3 19 63.020 57.559 5.952 302.004 o
-11 3 20 111.879 110.195 10.201 107.192 o
-11 3 21 563.400 565.169 19.522 28.510 o
-11 3 22 730.221 751.894 29.734 12.813 o
-11 3 23 2.240 -6.352 9.974 120.380 o
-11 3 24 19.796 3.255 11.213 94.597 o
-11 3 25 1029.950 1072.200 28.786 13.298 o
-11 3 26 33.572 40.706 12.716 73.004 o
-11 3 27 1080.710 1098.510 40.319 7.046 o
-11 3 28 20.950 20.955 34.713 9.937 o
-11 4 -10 201.579 201.439 7.464 171.776 o
-11 4 -9 181.998 193.412 5.805 256.879 o
-11 4 -8 43.144 42.821 4.441 527.475 o
-11 4 -7 474.194 482.695 8.825 107.816 o
-11 4 -6 331.657 321.612 6.914 169.494 o
-11 4 -5 97.378 93.904 4.589 431.576 o
-11 4 -4 6993.060 7003.930 82.990 1.625 o
-11 4 -3 5287.190 5353.880 61.252 2.908 o
-11 4 -2 6140.640 6163.030 95.668 1.251 o
-11 4 -1 79.663 73.731 3.905 579.805 o
-11 4 0 11.928 14.370 3.420 952.407 o
-11 4 1 933.875 934.766 23.530 19.370 o
-11 4 2 34.368 38.439 3.547 795.158 o
-11 4 3 621.472 648.931 15.805 40.800 o
-11 4 4 7.937 14.237 3.060 1191.490 o
-11 4 5 600.126 580.998 9.702 88.412 o
-11 4 6 9014.240 9044.460 100.328 1.121 o
-11 4 7 1558.600 1586.240 20.577 22.497 o
-11 4 8 8042.140 8060.970 69.208 2.240 o
-11 4 9 871.953 864.248 9.635 78.078 o
-11 4 10 340.386 342.897 6.408 184.742 o
-11 4 11 94.939 92.194 4.526 443.166 o
-11 4 12 1873.090 1900.400 23.200 17.902 o
-11 4 13 2248.710 2243.660 26.167 14.244 o
-11 4 14 540.579 545.731 9.256 97.036 o
-11 4 15 549.456 563.240 8.804 103.163 o
-11 4 16 150.260 151.327 5.779 272.997 o
-11 4 17 433.961 431.405 9.201 104.330 o
-11 4 18 490.944 484.838 11.628 70.788 o
-11 4 19 72.638 74.004 7.524 194.244 o
-11 4 20 1833.130 1820.330 27.990 13.157 o
-11 4 21 196.482 202.967 11.471 82.421 o
-11 4 22 160.455 158.896 11.467 84.034 o
-11 4 23 494.012 484.596 17.985 33.510 o
-11 4 24 310.126 329.705 15.798 44.126 o
-11 4 25 620.414 584.184 23.985 19.405 o
-11 4 26 32.703 44.155 11.523 88.587 o
-11 4 27 79.577 81.234 21.340 26.005 o
-11 5 -10 15.811 25.649 5.182 425.356 o
-11 5 -9 128.474 133.635 7.331 190.806 o
-11 5 -8 1395.030 1423.250 18.784 26.587 o
-11 5 -7 316.586 306.988 7.030 168.137 o
-11 5 -6 4363.620 4342.040 49.324 4.380 o
-11 5 -5 3.332 -1.004 3.289 1092.720 o
-11 5 -4 949.492 943.140 28.715 13.459 o
-11 5 -3 138.664 144.221 4.974 346.966 o
-11 5 -2 798.071 797.405 12.560 56.161 o
-11 5 -1 1308.890 1317.150 18.653 27.276 o
-11 5 0 1091.870 1102.130 14.155 43.303 o
-11 5 1 472.335 456.750 8.691 110.849 o
-11 5 2 2136.830 2158.480 28.028 12.818 o
-11 5 3 221.428 219.946 5.995 233.366 o
-11 5 4 2875.340 2835.140 21.091 18.595 o
-11 5 5 26.124 22.692 4.902 465.121 o
-11 5 6 15986.900 15906.100 178.677 0.363 o
-11 5 7 5.456 4.685 3.296 1067.980 o
-11 5 8 25.751 22.228 3.294 953.753 o
-11 5 9 602.685 611.660 8.632 102.628 o
-11 5 10 2516.530 2472.460 27.351 12.992 o
-11 5 11 717.449 701.475 10.681 73.181 o
-11 5 12 1636.500 1625.390 19.798 23.692 o
-11 5 13 3.434 4.738 4.384 615.020 o
-11 5 14 24.320 21.439 3.867 722.800 o
-11 5 15 10.262 11.651 4.372 603.569 o
-11 5 16 3855.170 3798.590 43.273 5.601 o
-11 5 17 212.430 208.120 7.309 175.898 o
-11 5 18 3787.590 3736.250 42.121 5.884 o
-11 5 19 71.284 61.397 8.186 167.059 o
-11 5 20 101.992 106.846 15.634 47.635 o
-11 5 21 56.312 53.792 9.803 119.922 o
-11 5 22 150.447 169.390 12.182 75.236 o
-11 5 23 95.360 89.318 11.252 90.058 o
-11 5 24 561.928 606.658 20.295 26.513 o
-11 5 25 26.132 20.006 14.300 58.148 o
-11 5 26 244.305 251.986 19.232 30.969 o
-11 5 27 66.798 60.821 24.331 20.097 o
-11 6 -10 187.479 195.296 7.165 185.554 o
-11 6 -9 405.604 412.232 14.466 50.423 o
-11 6 -8 1752.540 1785.750 26.439 14.581 o
-11 6 -7 15.922 14.135 3.997 703.267 o
-11 6 -6 169.061 172.851 6.212 237.464 o
-11 6 -5 25.016 23.650 4.402 568.318 o
-11 6 -4 4867.590 4946.070 68.929 2.354 o
-11 6 -3 106.774 103.284 4.584 422.358 o
-11 6 -2 2024.680 2005.870 28.315 12.717 o
-11 6 -1 813.462 811.151 12.235 58.069 o
-11 6 0 1960.870 1967.640 23.353 17.567 o
-11 6 1 446.190 447.903 16.075 41.395 o
-11 6 2 1143.900 1160.500 9.363 71.385 o
-11 6 3 621.601 593.522 11.408 69.333 o
-11 6 4 1035.020 1014.070 11.069 61.694 o
-11 6 5 1519.910 1541.540 10.692 54.252 o
-11 6 6 8069.360 7881.430 93.588 1.287 o
-11 6 7 81.952 78.207 4.497 463.683 o
-11 6 8 9241.410 9117.530 104.026 1.046 o
-11 6 9 1265.450 1254.020 15.297 37.220 o
-11 6 10 279.313 287.907 6.724 184.678 o
-11 6 11 85.761 92.169 4.606 438.282 o
-11 6 12 2563.210 2510.720 29.618 11.363 o
-11 6 13 1434.020 1433.650 21.180 21.848 o
-11 6 14 51.386 42.635 4.604 487.738 o
-11 6 15 14.856 19.606 4.525 554.457 o
-11 6 16 505.770 517.201 15.452 43.697 o
-11 6 17 6.550 15.396 5.834 345.510 o
-11 6 18 1276.760 1260.880 22.231 20.563 o
-11 6 19 59.960 62.145 7.869 181.214 o
-11 6 20 3009.240 3058.180 46.016 5.148 o
-11 6 21 3.410 4.971 9.397 135.341 o
-11 6 22 435.901 445.326 15.527 44.117 o
-11 6 23 1.455 8.927 11.399 92.069 o
-11 6 24 467.607 432.569 17.878 34.109 o
-11 6 25 42.012 44.470 11.897 82.952 o
-11 6 26 408.969 359.206 90.486 1.459 o
-11 7 -10 363.966 371.490 12.992 61.676 o
-11 7 -9 495.844 472.559 10.790 79.655 o
-11 7 -8 381.911 388.222 8.535 120.289 o
-11 7 -7 194.377 198.026 5.806 253.114 o
-11 7 -6 2558.130 2614.680 40.810 6.496 o
-11 7 -5 4526.660 4556.010 63.374 2.767 o
-11 7 -4 7.842 7.030 4.299 630.591 o
-11 7 -3 67.653 61.644 4.355 509.002 o
-11 7 -2 687.683 672.560 11.873 63.551 o
-11 7 -1 625.097 623.499 11.292 70.053 o
-11 7 0 3458.560 3458.490 43.602 5.595 o
-11 7 1 949.937 963.039 12.698 52.606 o
-11 7 2 5131.880 5149.360 68.807 2.354 o
-11 7 3 3122.560 3091.650 43.152 5.765 o
-11 7 4 8717.150 8614.680 97.200 1.192 o
-11 7 5 2895.600 2893.640 33.992 8.830 o
-11 7 6 3507.350 3523.870 44.513 5.384 o
-11 7 7 1497.090 1478.270 19.674 24.406 o
-11 7 8 160.266 175.434 5.957 254.927 o
-11 7 9 65.258 62.340 4.865 425.698 o
-11 7 10 1630.170 1620.620 19.240 24.779 o
-11 7 11 15.176 16.938 4.813 494.017 o
-11 7 12 8.623 11.721 4.604 548.188 o
-11 7 13 7.746 10.868 5.354 409.378 o
-11 7 14 2491.980 2455.250 34.357 8.857 o
-11 7 15 4090.390 3993.270 49.117 4.447 o
-11 7 16 4718.420 4661.420 57.164 3.334 o
-11 7 17 21.073 22.211 6.486 275.199 o
-11 7 18 3513.550 3446.130 48.162 4.677 o
-11 7 19 1105.450 1095.240 21.458 22.307 o
-11 7 20 3.341 9.561 7.854 193.159 o
-11 7 21 251.349 262.694 10.662 91.175 o
-11 7 22 563.035 575.753 15.550 42.599 o
-11 7 23 974.828 1001.110 33.762 9.920 o
-11 7 24 1.757 0.772 11.539 89.975 o
-11 7 25 45.809 31.321 14.574 55.693 o
-11 7 26 1282.290 1172.400 73.765 2.169 o
-11 8 -10 1399.060 1398.780 50.414 4.542 o
-11 8 -9 1560.570 1579.530 32.638 10.206 o
-11 8 -8 607.593 626.934 15.642 41.691 o
-11 8 -7 788.681 785.379 13.675 49.540 o
-11 8 -6 420.474 435.516 15.189 46.036 o
-11 8 -5 569.572 573.016 12.387 62.021 o
-11 8 -4 2040.790 2114.110 31.859 10.342 o
-11 8 -3 732.022 739.474 11.420 65.973 o
-11 8 -2 3592.510 3590.950 39.562 6.601 o
-11 8 -1 549.748 534.627 10.499 80.855 o
-11 8 0 173.695 170.033 6.685 211.330 o
-11 8 1 642.651 643.656 12.362 60.634 o
-11 8 2 4272.160 4347.640 59.570 3.115 o
-11 8 3 68.603 70.140 9.538 125.147 o
-11 8 4 2206.080 2186.540 27.823 12.922 o
-11 8 5 6266.450 6277.000 67.499 2.401 o
-11 8 6 1778.850 1817.690 23.285 17.965 o
-11 8 7 1449.490 1451.350 20.352 23.257 o
-11 8 8 2646.200 2695.180 33.078 9.365 o
-11 8 9 1197.710 1171.250 15.849 35.868 o
-11 8 10 3657.100 3706.840 42.401 5.835 o
-11 8 11 715.697 726.879 11.885 62.603 o
-11 8 12 1469.370 1475.780 20.778 22.430 o
-11 8 13 3.629 -5.760 5.188 442.627 o
-11 8 14 356.715 356.782 8.826 116.605 o
-11 8 15 3.552 10.045 7.491 212.130 o
-11 8 16 953.988 935.165 16.842 34.268 o
-11 8 17 755.018 741.928 17.620 33.035 o
-11 8 18 322.237 313.829 11.284 80.113 o
-11 8 19 266.464 245.145 13.030 63.805 o
-11 8 20 459.244 464.734 17.207 36.520 o
-11 8 21 3167.620 3178.500 46.129 5.103 o
-11 8 22 475.670 509.158 14.701 47.931 o
-11 8 23 222.559 247.571 12.466 69.889 o
-11 8 24 915.419 909.893 25.872 16.352 o
-11 8 25 396.386 374.033 32.475 11.082 o
-11 9 -10 321.827 323.099 17.263 37.402 o
-11 9 -9 2344.560 2285.160 45.912 5.281 o
-11 9 -8 1257.750 1257.410 25.564 16.171 o
-11 9 -7 0.172 2.388 5.685 370.252 o
-11 9 -6 381.678 369.101 11.246 78.438 o
-11 9 -5 731.561 713.866 21.384 23.602 o
-11 9 -4 1186.290 1203.910 29.421 12.634 o
-11 9 -3 504.404 525.380 12.018 66.548 o
-11 9 -2 874.962 863.932 14.415 44.625 o
-11 9 -1 760.493 760.710 15.265 41.899 o
-11 9 0 1276.690 1296.630 20.674 23.186 o
-11 9 1 7533.690 7544.200 100.248 1.134 o
-11 9 2 1166.100 1157.720 18.426 28.492 o
-11 9 3 2558.120 2584.660 36.247 8.029 o
-11 9 4 1693.950 1700.080 24.303 16.907 o
-11 9 5 274.696 277.453 9.019 119.181 o
-11 9 6 2.654 0.450 4.024 734.209 o
-11 9 7 436.502 461.004 9.390 100.551 o
-11 9 8 0.493 7.924 4.970 481.305 o
-11 9 9 3.706 12.419 4.756 519.387 o
-11 9 10 1120.330 1110.640 16.415 34.502 o
-11 9 11 56.877 66.014 5.797 317.251 o
-11 9 12 272.291 283.754 8.002 143.894 o
-11 9 13 2928.860 2938.770 39.733 6.722 o
-11 9 14 2241.650 2247.400 31.441 10.468 o
-11 9 15 1089.310 1089.650 18.546 28.541 o
-11 9 16 715.529 718.100 16.608 36.791 o
-11 9 17 42.145 39.434 8.022 178.298 o
-11 9 18 423.791 427.504 12.226 66.919 o
-11 9 19 1371.940 1395.020 27.398 14.154 o
-11 9 20 209.836 224.653 10.653 93.302 o
-11 9 21 61.918 47.867 9.984 115.635 o
-11 9 22 1171.730 1166.460 25.221 16.701 o
-11 9 23 168.391 172.579 13.478 61.953 o
-11 9 24 84.635 96.347 21.218 26.267 o
-11 10 -10 813.410 856.042 35.082 9.304 o
-11 10 -9 2266.030 2257.370 72.853 2.193 o
-11 10 -8 3.869 3.638 8.848 152.606 o
-11 10 -7 198.974 187.119 10.239 101.201 o
-11 10 -6 49.492 47.812 6.477 264.253 o
-11 10 -5 81.705 83.091 7.843 178.268 o
-11 10 -4 424.388 425.137 10.512 85.533 o
-11 10 -3 2242.740 2283.470 34.257 9.006 o
-11 10 -2 622.400 634.303 14.104 49.403 o
-11 10 -1 5330.160 5376.360 80.905 1.733 o
-11 10 0 390.143 406.120 11.822 71.621 o
-11 10 1 197.610 211.527 11.295 84.608 o
-11 10 2 842.447 849.943 16.020 37.981 o
-11 10 3 1666.470 1695.460 22.270 19.556 o
-11 10 4 213.774 213.216 7.495 168.647 o
-11 10 5 1595.360 1600.520 21.432 21.001 o
-11 10 6 592.809 592.526 11.130 72.541 o
-11 10 7 71.362 78.277 5.450 344.033 o
-11 10 8 5579.900 5563.200 66.378 2.500 o
-11 10 9 894.111 880.815 16.976 34.223 o
-11 10 10 1135.950 1139.750 21.180 22.705 o
-11 10 11 1661.460 1643.310 25.238 15.930 o
-11 10 12 17.956 16.650 5.959 326.345 o
-11 10 13 242.403 233.656 9.228 117.664 o
-11 10 14 111.651 116.083 6.593 233.381 o
-11 10 15 1719.770 1693.350 26.555 14.538 o
-11 10 16 10.085 9.182 7.277 223.491 o
-11 10 17 36.194 22.542 7.903 185.367 o
-11 10 18 168.618 162.491 8.867 132.815 o
-11 10 19 15.792 18.028 8.925 148.342 o
-11 10 20 14.854 16.921 12.235 79.506 o
-11 10 21 1305.830 1300.900 38.687 7.551 o
-11 10 22 270.393 274.305 15.813 44.563 o
-11 10 23 2785.370 2789.620 69.790 2.367 o
-11 10 24 36.040 21.590 22.225 24.164 o
-11 11 -10 113.427 124.501 39.922 7.484 o
-11 11 -9 1331.500 1315.090 40.314 6.979 o
-11 11 -8 90.843 91.748 15.346 49.567 o
-11 11 -7 49.109 45.680 15.001 52.492 o
-11 11 -6 350.876 344.380 14.600 50.474 o
-11 11 -5 141.021 154.939 9.805 112.759 o
-11 11 -4 1039.770 1055.590 26.705 15.250 o
-11 11 -3 268.258 264.879 8.778 125.249 o
-11 11 -2 58.801 59.619 6.166 284.417 o
-11 11 -1 315.471 320.514 11.117 82.262 o
-11 11 0 6.484 3.087 6.691 265.527 o
-11 11 1 3830.810 3803.050 77.735 1.900 o
-11 11 2 24.951 21.351 6.989 237.355 o
-11 11 3 1562.810 1561.200 29.629 12.147 o
-11 11 4 0.460 0.911 8.421 168.945 o
-11 11 5 66.395 75.996 6.354 265.064 o
-11 11 6 361.539 344.035 11.993 71.078 o
-11 11 7 57.831 57.942 5.262 377.774 o
-11 11 8 32.832 48.144 6.309 282.423 o
-11 11 9 9.052 7.806 5.651 368.431 o
-11 11 10 89.219 96.765 7.655 184.432 o
-11 11 11 816.321 781.512 14.783 43.634 o
-11 11 12 0.245 -3.113 6.568 277.817 o
-11 11 13 3359.890 3360.180 46.036 5.093 o
-11 11 14 344.052 358.763 10.893 83.822 o
-11 11 15 127.832 137.458 10.588 98.863 o
-11 11 16 369.263 352.359 12.415 66.779 o
-11 11 17 406.014 395.292 13.548 56.640 o
-11 11 18 658.787 680.417 23.348 20.263 o
-11 11 19 184.533 177.758 12.151 74.750 o
-11 11 20 315.756 305.035 14.685 50.490 o
-11 11 21 61.854 44.443 10.856 98.448 o
-11 11 22 293.239 277.489 20.065 28.360 o
-11 11 23 647.291 666.678 31.135 11.810 o
-11 11 24 285.643 454.758 57.678 3.578 o
-11 12 -10 258.337 258.805 21.961 23.961 o
-11 12 -9 9.727 21.559 14.131 59.753 o
-11 12 -8 279.709 287.188 19.486 30.015 o
-11 12 -7 959.915 1039.460 45.370 5.635 o
-11 12 -6 223.175 197.524 13.734 58.875 o
-11 12 -5 100.341 107.638 10.282 106.182 o
-11 12 -4 8.787 15.957 8.999 146.632 o
-11 12 -3 1209.300 1191.280 30.018 12.169 o
-11 12 -2 1281.490 1263.590 37.426 8.047 o
-11 12 -1 4692.520 4616.740 81.182 1.733 o
-11 12 0 1307.750 1266.320 30.703 11.605 o
-11 12 1 1723.460 1672.870 33.389 9.715 o
-11 12 2 268.448 276.952 10.631 90.848 o
-11 12 3 280.311 277.337 10.839 87.511 o
-11 12 4 1299.820 1275.330 22.525 20.062 o
-11 12 5 798.339 811.394 17.162 34.196 o
-11 12 6 433.915 445.934 12.742 62.139 o
-11 12 7 57.309 54.424 7.061 222.853 o
-11 12 8 18.556 14.175 6.670 262.442 o
-11 12 9 41.708 41.563 7.618 196.704 o
-11 12 10 310.274 290.888 11.072 83.370 o
-11 12 11 2736.370 2716.810 41.105 6.376 o
-11 12 12 115.946 108.997 8.219 158.816 o
-11 12 13 662.444 690.327 19.016 29.346 o
-11 12 14 894.647 888.442 18.434 29.810 o
-11 12 15 1114.770 1108.720 22.472 20.573 o
-11 12 16 2.649 7.284 8.342 171.555 o
-11 12 17 546.866 563.982 15.002 45.470 o
-11 12 18 580.626 587.207 17.164 35.753 o
-11 12 19 416.664 437.507 16.085 41.580 o
-11 12 20 65.330 69.157 11.116 93.495 o
-11 12 21 1280.520 1263.180 33.389 9.958 o
-11 12 22 652.338 667.591 45.047 5.777 o
-11 12 23 1525.380 1675.630 103.292 1.112 o
-11 13 -10 70.109 101.047 17.311 39.270 o
-11 13 -9 2467.880 2448.080 80.186 1.816 o
-11 13 -8 22.768 0.482 41.433 6.979 o
-11 13 -7 95.563 108.035 17.870 36.741 o
-11 13 -6 2.087 10.646 10.877 101.042 o
-11 13 -5 839.926 827.461 30.056 12.465 o
-11 13 -4 465.591 434.517 18.137 33.234 o
-11 13 -3 17.511 23.983 11.243 93.821 o
-11 13 -2 204.218 194.889 12.754 67.841 o
-11 13 -1 287.314 294.554 11.774 75.469 o
-11 13 0 2404.330 2318.120 61.603 3.027 o
-11 13 1 553.444 559.326 14.814 46.422 o
-11 13 2 1066.540 1057.670 23.532 19.089 o
-11 13 3 2338.030 2366.420 38.662 7.228 o
-11 13 4 446.985 466.309 18.883 30.878 o
-11 13 5 116.836 138.339 9.939 111.583 o
-11 13 6 27.148 22.386 9.131 140.761 o
-11 13 7 344.232 355.479 12.462 66.749 o
-11 13 8 34.773 42.500 7.803 188.822 o
-11 13 9 64.670 63.580 11.933 81.619 o
-11 13 10 215.144 217.065 13.020 64.947 o
-11 13 11 792.516 750.717 15.421 41.032 o
-11 13 12 32.402 22.760 8.217 172.364 o
-11 13 13 578.646 574.838 14.521 47.729 o
-11 13 14 724.618 696.103 22.065 22.332 o
-11 13 15 1639.210 1624.860 29.375 12.270 o
-11 13 16 102.816 115.734 9.914 113.337 o
-11 13 17 21.382 20.477 9.056 143.617 o
-11 13 18 1.056 2.992 9.624 129.267 o
-11 13 19 21.656 13.554 11.041 97.290 o
-11 13 20 293.521 268.238 20.908 26.230 o
-11 13 21 23.116 20.886 17.938 37.077 o
-11 13 22 15.885 31.750 29.527 13.727 o
-11 14 -10 546.151 559.808 28.748 13.860 o
-11 14 -9 1.584 8.998 14.987 53.308 o
-11 14 -8 12.334 26.213 16.537 43.647 o
-11 14 -7 1269.010 1263.380 41.245 6.699 o
-11 14 -6 491.614 511.725 21.737 23.632 o
-11 14 -5 10.120 -2.288 11.193 95.324 o
-11 14 -4 3106.840 3126.050 67.337 2.523 o
-11 14 -3 4100.260 4071.960 143.012 0.578 o
-11 14 -2 287.345 289.907 16.212 42.367 o
-11 14 -1 221.233 203.794 13.668 59.388 o
-11 14 0 108.803 112.342 9.953 112.314 o
-11 14 1 168.714 159.696 11.049 89.702 o
-11 14 2 542.843 519.490 16.892 37.151 o
-11 14 3 193.554 191.432 11.227 85.931 o
-11 14 4 90.871 98.277 10.191 108.613 o
-11 14 5 1171.330 1174.670 26.616 15.170 o
-11 14 6 257.576 250.791 12.874 65.304 o
-11 14 7 0.906 -10.093 10.860 101.608 o
-11 14 8 192.202 197.198 11.049 88.402 o
-11 14 9 2490.090 2525.200 51.925 4.176 o
-11 14 10 0.345 4.688 10.738 103.863 o
-11 14 11 195.531 181.044 12.609 69.580 o
-11 14 12 383.838 377.576 17.060 37.733 o
-11 14 13 480.874 493.138 16.012 41.305 o
-11 14 14 4.638 3.116 10.080 117.658 o
-11 14 15 14.663 16.381 10.457 108.585 o
-11 14 16 160.584 138.588 12.405 72.845 o
-11 14 17 154.627 147.691 13.564 61.599 o
-11 14 18 184.110 203.298 25.637 17.878 o
-11 14 19 489.703 535.130 31.587 11.605 o
-11 15 -9 189.771 186.827 30.374 12.812 o
-11 15 -8 719.033 703.714 47.654 5.166 o
-11 15 -7 91.875 108.804 16.627 42.321 o
-11 15 -6 614.314 587.764 22.299 22.220 o
-11 15 -5 576.409 568.710 22.101 22.682 o
-11 15 -4 66.365 56.533 16.299 44.392 o
-11 15 -3 79.566 93.317 15.519 48.590 o
-11 15 -2 596.522 614.659 27.198 15.335 o
-11 15 -1 433.238 420.101 21.282 24.827 o
-11 15 0 343.256 344.981 26.413 16.613 o
-11 15 1 1.925 13.362 11.462 90.969 o
-11 15 2 146.475 157.096 12.832 68.446 o
-11 15 3 603.512 601.197 20.120 26.825 o
-11 15 4 1466.920 1430.380 32.019 10.639 o
-11 15 5 266.268 265.288 14.731 50.888 o
-11 15 6 1939.380 1946.370 39.285 7.140 o
-11 15 7 259.292 256.020 13.820 57.355 o
-11 15 8 728.992 709.602 19.242 28.495 o
-11 15 9 5.497 13.109 10.662 104.944 o
-11 15 10 828.598 824.042 22.544 21.181 o
-11 15 11 83.545 93.953 12.064 79.067 o
-11 15 12 223.833 216.228 13.090 64.172 o
-11 15 13 351.085 328.969 14.080 53.941 o
-11 15 14 3.356 10.267 11.578 89.164 o
-11 15 15 588.585 630.485 23.677 19.891 o
-11 15 16 369.509 395.548 20.660 26.451 o
-11 15 17 111.216 100.829 23.300 21.780 o
-11 15 18 1306.110 1310.410 86.676 1.577 o
-11 16 -7 51.322 33.021 21.454 25.868 o
-11 16 -6 1423.700 1433.660 54.300 3.933 o
-11 16 -5 136.695 151.715 19.429 30.946 o
-11 16 -4 1602.860 1562.620 53.696 4.004 o
-11 16 -3 127.145 150.341 32.367 11.341 o
-11 16 -2 290.123 332.025 21.400 25.017 o
-11 16 -1 1403.670 1407.500 49.550 4.695 o
-11 16 0 5.760 14.579 14.682 55.455 o
-11 16 1 223.707 219.918 18.962 31.959 o
-11 16 2 413.621 417.486 17.596 35.407 o
-11 16 3 8.292 13.520 10.926 99.836 o
-11 16 4 227.767 252.847 14.840 50.644 o
-11 16 5 15.956 -0.608 10.496 108.088 o
-11 16 6 2763.830 2752.010 49.179 4.591 o
-11 16 7 26.034 27.665 8.943 146.502 o
-11 16 8 1221.700 1241.760 36.023 8.666 o
-11 16 9 48.439 55.844 11.172 93.396 o
-11 16 10 0.677 -4.641 11.489 90.805 o
-11 16 11 162.058 185.832 17.670 36.991 o
-11 16 12 62.646 52.190 14.999 52.325 o
-11 16 13 41.798 42.337 13.906 61.071 o
-11 16 14 881.197 869.757 27.690 14.478 o
-11 16 15 408.159 379.249 27.264 15.546 o
-11 16 16 16.898 4.868 35.454 9.531 o
-11 17 -7 4.285 -37.888 48.259 5.147 o
-11 17 -6 91.241 109.536 54.503 4.026 o
-11 17 -5 733.130 597.102 73.130 2.222 o
-11 17 -4 38.596 57.240 18.250 35.660 o
-11 17 -3 439.697 437.540 34.765 9.674 o
-11 17 -2 267.717 304.025 22.262 23.271 o
-11 17 -1 31.432 29.511 16.392 44.262 o
-11 17 0 41.746 56.419 14.797 53.951 o
-11 17 1 403.823 392.276 19.046 30.687 o
-11 17 2 94.236 88.427 13.789 60.983 o
-11 17 3 24.920 32.023 14.482 56.644 o
-11 17 4 1971.070 1990.110 57.004 3.539 o
-11 17 5 163.873 142.240 14.925 51.302 o
-11 17 6 612.854 590.412 20.781 25.286 o
-11 17 7 434.692 450.334 16.480 39.654 o
-11 17 8 584.863 621.688 20.624 25.668 o
-11 17 9 118.597 133.475 13.237 65.205 o
-11 17 10 602.238 623.803 19.178 29.215 o
-11 17 11 0.348 11.579 13.300 67.668 o
-11 17 12 362.189 351.339 18.610 32.280 o
-11 17 13 97.502 158.309 27.118 16.121 o
-11 17 14 265.262 229.337 43.179 6.370 o
-11 18 -6 999.135 877.873 84.877 1.649 o
-11 18 -5 217.597 186.264 52.916 4.259 o
-11 18 -4 556.111 520.374 72.706 2.252 o
-11 18 -3 298.394 355.815 44.873 5.889 o
-11 18 -2 150.564 160.257 32.279 11.389 o
-11 18 -1 34.782 39.453 20.050 29.634 o
-11 18 0 162.693 175.706 19.268 31.309 o
-11 18 1 82.438 64.595 15.085 51.471 o
-11 18 2 178.486 180.244 18.001 35.623 o
-11 18 3 1.208 3.191 16.260 45.322 o
-11 18 4 397.374 400.139 31.590 11.688 o
-11 18 5 1431.430 1397.430 40.713 6.824 o
-11 18 6 399.886 378.147 20.773 26.122 o
-11 18 7 208.336 236.574 19.392 30.640 o
-11 18 8 230.063 214.733 27.290 15.765 o
-11 18 9 452.007 425.190 28.424 14.291 o
-11 18 10 143.190 151.265 22.677 22.860 o
-11 18 11 33.660 26.647 20.053 29.650 o
-11 18 12 257.762 211.240 39.264 7.692 o
-11 19 5 19.412 -4.657 36.512 8.987 o
-11 19 6 63.883 133.454 39.369 7.704 o
-11 19 7 58.781 58.948 36.089 9.176 o
-10 0 -8 872.548 875.180 20.845 24.193 o
-10 0 -6 920.312 907.549 17.092 33.665 o
-10 0 -4 13.377 14.565 4.294 618.012 o
-10 0 -2 834.641 853.356 17.694 32.245 o
-10 0 0 69.303 74.114 6.102 284.144 o
-10 0 2 11475.200 11564.800 177.267 0.372 o
-10 0 4 329.391 318.846 7.891 140.995 o
-10 0 6 244.918 251.601 9.143 118.861 o
-10 0 8 6927.290 6762.170 139.363 0.602 o
-10 0 10 4944.830 4856.770 68.526 2.379 o
-10 0 12 2382.760 2386.810 32.688 9.707 o
-10 0 14 4842.560 4822.700 64.798 2.643 o
-10 0 16 888.566 893.558 16.284 36.625 o
-10 0 18 13.660 19.801 6.640 265.284 o
-10 0 20 2455.780 2501.990 48.020 4.837 o
-10 0 22 2293.310 2322.360 59.929 3.195 o
-10 0 24 1082.370 1090.680 47.691 5.101 o
-10 0 26 393.966 417.530 26.377 16.563 o
-10 0 28 2009.950 2012.810 100.858 1.162 o
-10 1 -9 0.812 -0.360 4.248 663.060 o
-10 1 -8 228.541 224.995 5.618 252.699 o
-10 1 -7 1093.370 1101.830 13.874 44.561 o
-10 1 -6 86.139 84.607 4.598 442.053 o
-10 1 -5 3708.070 3782.650 44.343 5.383 o
-10 1 -4 4031.920 4057.600 41.551 5.968 o
-10 1 -3 85.702 85.461 6.026 283.500 o
-10 1 -2 2102.380 2167.910 30.076 11.386 o
-10 1 -1 55.070 51.770 3.471 757.997 o
-10 1 0 8391.830 8410.540 101.928 1.092 o
-10 1 1 294.055 294.534 7.499 156.129 o
-10 1 2 94.751 99.618 3.677 592.054 o
-10 1 3 749.631 756.195 9.694 81.846 o
-10 1 4 1603.550 1616.130 19.848 23.681 o
-10 1 5 703.813 707.423 10.644 73.764 o
-10 1 6 288.244 278.221 5.955 216.564 o
-10 1 7 4.051 8.598 2.873 1387.430 o
-10 1 8 1270.280 1268.940 16.265 33.940 o
-10 1 9 1516.300 1531.860 21.914 20.441 o
-10 1 10 3612.500 3615.850 36.677 7.504 o
-10 1 11 18.804 19.664 3.198 1036.850 o
-10 1 12 3988.860 3973.730 40.299 6.302 o
-10 1 13 1846.800 1839.140 19.976 22.713 o
-10 1 14 507.743 507.756 7.915 122.203 o
-10 1 15 143.525 138.932 5.096 334.040 o
-10 1 16 3665.370 3694.910 34.745 8.189 o
-10 1 17 476.900 468.457 8.600 111.968 o
-10 1 18 109.362 113.331 4.992 367.149 o
-10 1 19 215.013 218.094 6.784 196.190 o
-10 1 20 1.574 -1.206 6.697 266.825 o
-10 1 21 30.506 34.802 9.286 135.518 o
-10 1 22 2599.410 2506.900 54.720 3.777 o
-10 1 23 86.983 79.278 9.977 113.704 o
-10 1 24 1676.810 1709.600 33.742 9.542 o
-10 1 25 819.709 788.570 20.969 24.159 o
-10 1 26 57.347 61.133 12.023 80.651 o
-10 1 27 1.615 3.268 19.116 32.793 o
-10 1 28 66.705 106.241 20.455 28.276 o
-10 2 -9 822.882 846.240 13.629 49.181 o
-10 2 -8 8270.770 8299.010 94.686 1.256 o
-10 2 -7 168.792 170.329 5.699 270.575 o
-10 2 -6 738.854 735.233 10.817 71.135 o
-10 2 -5 469.999 458.553 8.157 120.972 o
-10 2 -4 1805.250 1784.650 33.669 9.521 o
-10 2 -3 1756.330 1722.590 20.567 22.003 o
-10 2 -2 5446.690 5565.690 68.339 2.372 o
-10 2 -1 7394.160 7459.940 95.630 1.241 o
-10 2 0 4653.950 4692.980 61.988 2.876 o
-10 2 1 246.705 249.242 5.604 246.207 o
-10 2 2 1977.820 1971.400 22.771 18.261 o
-10 2 3 4508.640 4494.530 48.186 4.547 o
-10 2 4 5180.600 5169.080 59.588 3.064 o
-10 2 5 3932.670 3925.550 44.189 5.383 o
-10 2 6 1619.550 1619.280 21.801 20.375 o
-10 2 7 6.770 10.829 2.950 1293.440 o
-10 2 8 997.091 999.494 13.135 49.496 o
-10 2 9 1158.600 1168.440 14.047 43.051 o
-10 2 10 72.520 78.711 3.767 617.931 o
-10 2 11 2819.100 2805.040 16.929 24.814 o
-10 2 12 1377.540 1389.810 16.832 31.564 o
-10 2 13 17.370 18.657 3.673 813.755 o
-10 2 14 4825.570 4831.810 48.798 4.410 o
-10 2 15 116.750 112.349 4.485 425.654 o
-10 2 16 10.274 13.156 4.132 671.220 o
-10 2 17 1394.260 1425.820 19.102 25.892 o
-10 2 18 885.168 862.423 14.716 43.147 o
-10 2 19 576.965 563.711 11.777 67.095 o
-10 2 20 2303.270 2242.510 42.178 6.184 o
-10 2 21 248.780 253.119 15.665 45.605 o
-10 2 22 13.128 12.272 9.472 132.308 o
-10 2 23 725.929 747.739 20.893 24.581 o
-10 2 24 997.069 971.910 25.691 16.443 o
-10 2 25 1.160 1.449 10.041 118.811 o
-10 2 26 512.765 455.648 19.913 27.815 o
-10 2 27 234.953 224.076 20.380 27.783 o
-10 2 28 259.371 210.605 31.961 11.544 o
-10 3 -9 2008.810 2053.060 28.661 12.452 o
-10 3 -8 4.025 3.153 4.270 648.125 o
-10 3 -7 1698.670 1702.280 23.750 17.558 o
-10 3 -6 4162.210 4148.600 48.850 4.479 o
-10 3 -5 1222.450 1203.930 15.733 36.059 o
-10 3 -4 58.091 54.433 3.852 637.246 o
-10 3 -3 7686.130 7621.230 97.665 1.190 o
-10 3 -2 7262.440 7208.230 87.582 1.466 o
-10 3 -1 556.895 552.937 11.011 74.905 o
-10 3 0 116.511 121.911 6.479 238.622 o
-10 3 1 1291.560 1294.400 16.715 32.430 o
-10 3 2 1858.150 1832.760 24.065 16.925 o
-10 3 3 6171.670 6168.390 65.554 2.535 o
-10 3 4 1946.040 1984.640 26.680 14.126 o
-10 3 5 152.094 153.010 5.302 309.354 o
-10 3 6 3054.500 3085.150 36.645 7.700 o
-10 3 7 735.108 743.031 10.069 78.399 o
-10 3 8 5810.490 5729.000 57.681 3.213 o
-10 3 9 147.733 148.676 6.092 252.653 o
-10 3 10 13838.700 13809.800 125.158 0.721 o
-10 3 11 626.914 617.361 9.429 90.499 o
-10 3 12 1322.450 1274.160 23.761 18.280 o
-10 3 13 271.632 267.736 6.595 192.194 o
-10 3 14 470.868 468.907 8.187 120.052 o
-10 3 15 1014.750 1015.380 13.734 46.196 o
-10 3 16 52.562 57.263 4.333 531.550 o
-10 3 17 1584.080 1562.320 19.336 24.769 o
-10 3 18 2135.610 2121.160 24.242 16.278 o
-10 3 19 12.384 9.080 5.902 336.571 o
-10 3 20 1296.830 1292.310 22.987 19.372 o
-10 3 21 360.080 357.473 13.208 60.081 o
-10 3 22 1297.280 1272.040 26.903 14.732 o
-10 3 23 49.811 44.753 9.868 119.014 o
-10 3 24 54.589 33.928 11.094 94.846 o
-10 3 25 1677.890 1741.020 35.261 8.802 o
-10 3 26 7.372 3.899 11.050 97.829 o
-10 3 27 1101.210 1116.800 40.095 7.115 o
-10 4 -9 1446.560 1482.180 20.627 22.735 o
-10 4 -8 482.793 504.143 9.731 93.004 o
-10 4 -7 6366.550 6403.730 73.873 2.031 o
-10 4 -6 491.447 501.858 8.596 110.537 o
-10 4 -5 1415.920 1375.960 24.337 17.368 o
-10 4 -4 128.202 120.407 5.233 331.550 o
-10 4 -3 2276.560 2240.970 28.100 12.649 o
-10 4 -2 1167.900 1170.460 16.719 33.195 o
-10 4 -1 1564.390 1587.640 21.921 20.308 o
-10 4 0 706.921 730.237 10.705 72.870 o
-10 4 1 1099.530 1074.690 15.395 38.274 o
-10 4 2 946.974 936.205 13.301 49.376 o
-10 4 3 3306.400 3333.840 41.247 6.202 o
-10 4 4 8108.220 8178.300 88.789 1.419 o
-10 4 5 12676.200 12748.400 141.096 0.576 o
-10 4 6 4195.050 4124.160 46.279 4.927 o
-10 4 7 1380.880 1385.640 13.814 41.717 o
-10 4 8 5163.660 5041.570 93.103 1.328 o
-10 4 9 1352.270 1356.710 11.158 54.730 o
-10 4 10 0.158 2.122 3.245 1132.070 o
-10 4 11 89.657 85.756 4.971 388.150 o
-10 4 12 2683.820 2669.280 20.427 19.837 o
-10 4 13 4.661 1.826 3.699 859.868 o
-10 4 14 895.139 919.448 14.871 42.180 o
-10 4 15 4230.410 4222.270 44.624 5.243 o
-10 4 16 2716.680 2719.320 31.274 10.265 o
-10 4 17 2341.880 2301.050 26.164 14.152 o
-10 4 18 579.911 575.589 9.940 86.120 o
-10 4 19 1417.370 1410.080 21.720 21.011 o
-10 4 20 1306.270 1283.580 23.308 18.910 o
-10 4 21 722.144 738.836 18.562 30.322 o
-10 4 22 1298.320 1354.980 29.908 12.153 o
-10 4 23 64.206 68.048 10.396 106.418 o
-10 4 24 846.797 882.984 22.811 20.659 o
-10 4 25 1055.710 1068.530 28.330 13.676 o
-10 4 26 3.874 21.300 13.905 61.785 o
-10 4 27 439.576 402.684 26.234 16.696 o
-10 4 28 215.629 266.061 50.905 4.598 o
-10 5 -9 474.899 485.044 11.802 69.427 o
-10 5 -8 29.258 28.792 3.485 845.666 o
-10 5 -7 1431.510 1409.450 19.466 25.060 o
-10 5 -6 143.424 149.815 5.611 287.845 o
-10 5 -5 9977.620 9892.040 121.199 0.779 o
-10 5 -4 393.588 396.995 12.315 66.888 o
-10 5 -3 4163.820 4169.790 50.027 4.291 o
-10 5 -2 0.701 2.251 2.580 1778.370 o
-10 5 -1 2606.510 2606.640 31.083 10.441 o
-10 5 0 302.604 299.651 5.369 240.305 o
-10 5 1 647.257 646.285 7.602 116.425 o
-10 5 2 120.131 110.263 3.973 500.751 o
-10 5 3 1425.690 1397.490 31.814 10.790 o
-10 5 4 3.456 6.677 2.542 1769.080 o
-10 5 5 137.062 139.293 6.371 238.769 o
-10 5 6 0.962 0.321 3.373 1049.150 o
-10 5 7 15348.000 15179.800 148.910 0.516 o
-10 5 8 33.154 38.026 3.658 758.212 o
-10 5 9 4553.460 4585.010 47.484 4.659 o
-10 5 10 988.269 979.145 11.969 56.534 o
-10 5 11 2.889 3.001 3.718 854.385 o
-10 5 12 1179.980 1203.550 15.438 37.312 o
-10 5 13 145.760 149.853 5.464 298.745 o
-10 5 14 1008.130 971.767 13.362 48.320 o
-10 5 15 258.847 243.894 6.148 215.909 o
-10 5 16 193.932 192.404 6.113 235.633 o
-10 5 17 171.564 176.570 6.095 243.453 o
-10 5 18 542.337 550.041 10.527 80.532 o
-10 5 19 5783.110 5844.100 68.003 2.384 o
-10 5 20 238.051 240.148 10.558 93.552 o
-10 5 21 86.089 98.455 9.812 116.883 o
-10 5 22 453.075 471.950 14.637 48.670 o
-10 5 23 1098.820 1110.600 23.793 18.641 o
-10 5 24 19.261 31.755 12.431 76.771 o
-10 5 25 1796.970 1873.280 35.264 8.745 o
-10 5 26 24.297 49.500 13.622 63.825 o
-10 5 27 1733.650 1791.760 74.037 2.139 o
-10 6 -9 4.595 5.986 3.979 740.729 o
-10 6 -8 2.528 5.067 4.285 644.757 o
-10 6 -7 6522.950 6521.790 76.086 1.920 o
-10 6 -6 128.668 134.788 5.072 343.960 o
-10 6 -5 25.174 28.094 2.843 1209.660 o
-10 6 -4 1787.890 1835.890 27.917 13.242 o
-10 6 -3 1045.700 1067.750 19.121 27.298 o
-10 6 -2 311.119 327.100 7.946 140.651 o
-10 6 -1 13.289 16.399 2.832 1329.310 o
-10 6 0 52.499 48.038 3.208 865.313 o
-10 6 1 70.053 70.171 6.788 235.176 o
-10 6 2 334.503 350.298 6.344 187.409 o
-10 6 3 2826.350 2788.190 36.302 7.917 o
-10 6 4 174.212 182.054 10.336 100.586 o
-10 6 5 10031.600 9996.170 115.444 0.855 o
-10 6 6 1667.780 1684.190 24.096 17.188 o
-10 6 7 2987.770 2961.640 34.984 8.372 o
-10 6 8 180.163 171.659 7.043 193.391 o
-10 6 9 47.062 44.492 3.819 673.061 o
-10 6 10 122.658 126.742 4.890 368.093 o
-10 6 11 2209.860 2169.930 29.645 11.614 o
-10 6 12 24.488 28.568 4.328 583.804 o
-10 6 13 1411.610 1429.810 20.066 23.899 o
-10 6 14 5.883 1.006 5.308 421.069 o
-10 6 15 46.823 48.805 4.893 439.816 o
-10 6 16 337.593 346.811 8.839 117.636 o
-10 6 17 5920.520 5969.220 68.148 2.370 o
-10 6 18 12.551 12.473 5.324 410.289 o
-10 6 19 525.969 545.167 13.747 53.011 o
-10 6 20 157.333 147.594 8.857 134.376 o
-10 6 21 404.422 413.420 12.072 68.824 o
-10 6 22 309.541 326.133 19.914 28.641 o
-10 6 23 650.156 631.957 19.712 27.651 o
-10 6 24 76.618 91.938 13.710 61.903 o
-10 6 25 280.076 284.255 17.591 36.427 o
-10 6 26 16.852 14.058 17.345 39.702 o
-10 6 27 1223.740 1064.030 70.590 2.367 o
-10 7 -9 119.836 116.807 6.682 226.414 o
-10 7 -8 125.673 126.808 6.491 235.360 o
-10 7 -7 3679.240 3733.040 45.188 5.212 o
-10 7 -6 643.121 638.076 11.136 71.015 o
-10 7 -5 10392.900 10480.100 129.334 0.687 o
-10 7 -4 678.632 686.299 12.357 59.865 o
-10 7 -3 4971.370 5019.780 63.115 2.768 o
-10 7 -2 673.170 682.553 10.540 75.720 o
-10 7 -1 3315.510 3339.170 37.795 7.220 o
-10 7 0 290.822 291.069 6.800 180.117 o
-10 7 1 1658.110 1666.710 24.046 17.269 o
-10 7 2 514.442 505.891 12.045 66.306 o
-10 7 3 366.675 361.789 8.128 130.937 o
-10 7 4 133.556 134.756 4.456 410.347 o
-10 7 5 148.034 149.115 6.488 228.513 o
-10 7 6 1278.350 1299.610 17.006 31.633 o
-10 7 7 2371.020 2391.740 27.689 12.853 o
-10 7 8 2049.980 2046.010 16.863 28.047 o
-10 7 9 1209.320 1197.840 20.244 24.268 o
-10 7 10 4735.410 4687.780 55.882 3.472 o
-10 7 11 154.295 154.949 5.633 281.938 o
-10 7 12 362.502 359.246 8.131 131.225 o
-10 7 13 34.036 34.205 4.105 623.226 o
-10 7 14 1192.740 1197.690 17.139 31.785 o
-10 7 15 79.984 80.523 5.879 298.532 o
-10 7 16 117.434 113.121 6.097 264.759 o
-10 7 17 1688.360 1652.560 22.627 19.058 o
-10 7 18 524.381 544.700 15.356 43.928 o
-10 7 19 1169.960 1155.750 20.940 23.061 o
-10 7 20 89.338 80.049 9.488 124.832 o
-10 7 21 813.498 814.581 17.250 33.827 o
-10 7 22 369.226 359.426 14.415 51.374 o
-10 7 23 4.990 10.257 9.042 145.787 o
-10 7 24 512.051 493.475 25.976 16.883 o
-10 7 25 1285.980 1295.220 36.999 8.217 o
-10 7 26 1259.920 1222.580 79.215 1.884 o
-10 8 -9 1936.840 1932.770 31.081 10.887 o
-10 8 -8 2668.460 2690.320 37.520 7.518 o
-10 8 -7 756.970 769.591 19.447 27.792 o
-10 8 -6 911.298 926.694 14.960 41.654 o
-10 8 -5 16.979 13.108 6.912 245.301 o
-10 8 -4 4187.590 4290.480 50.389 4.230 o
-10 8 -3 583.074 594.377 9.891 86.366 o
-10 8 -2 266.435 267.039 8.056 143.548 o
-10 8 -1 7129.810 7172.720 86.301 1.509 o
-10 8 0 1682.300 1674.880 25.896 15.215 o
-10 8 1 51.026 56.556 5.640 337.669 o
-10 8 2 3343.070 3299.280 43.894 5.552 o
-10 8 3 5798.910 5896.560 61.291 2.879 o
-10 8 4 22.649 23.995 3.825 737.907 o
-10 8 5 15.323 18.392 3.494 898.187 o
-10 8 6 152.254 142.144 8.667 140.196 o
-10 8 7 115.802 110.977 6.526 237.105 o
-10 8 8 81.255 78.732 4.691 433.999 o
-10 8 9 2.024 2.820 4.193 675.843 o
-10 8 10 227.067 227.045 6.236 218.975 o
-10 8 11 151.891 153.016 6.058 253.300 o
-10 8 12 348.435 353.821 9.033 113.047 o
-10 8 13 1.149 4.378 5.254 431.877 o
-10 8 14 945.740 924.445 14.971 41.385 o
-10 8 15 6887.700 6854.290 77.839 1.833 o
-10 8 16 1230.230 1229.130 18.810 27.264 o
-10 8 17 669.899 671.330 14.648 45.867 o
-10 8 18 95.633 99.388 8.626 147.698 o
-10 8 19 513.690 510.404 14.451 49.003 o
-10 8 20 49.912 36.521 7.710 191.444 o
-10 8 21 48.060 48.874 8.598 155.088 o
-10 8 22 137.886 143.469 10.616 97.900 o
-10 8 23 152.678 163.566 10.593 97.365 o
-10 8 24 38.449 53.522 12.453 75.819 o
-10 8 25 142.066 164.037 17.841 36.467 o
-10 8 26 524.386 492.011 46.037 5.562 o
-10 9 -9 20.259 18.129 8.016 182.692 o
-10 9 -8 483.241 466.441 12.118 66.523 o
-10 9 -7 1911.340 1953.200 40.723 6.687 o
-10 9 -6 723.259 743.590 15.924 39.364 o
-10 9 -5 118.532 120.195 6.618 230.017 o
-10 9 -4 3.739 3.969 3.575 918.800 o
-10 9 -3 301.439 308.699 8.295 133.171 o
-10 9 -2 1821.910 1852.880 25.992 14.919 o
-10 9 -1 522.394 542.773 15.287 44.294 o
-10 9 0 1992.200 1912.410 29.143 12.151 o
-10 9 1 475.362 467.102 10.740 80.811 o
-10 9 2 774.062 799.118 15.726 39.704 o
-10 9 3 685.665 687.241 13.155 54.254 o
-10 9 4 422.359 423.204 7.863 131.238 o
-10 9 5 28.028 35.943 3.880 697.275 o
-10 9 6 8.062 14.806 3.940 738.013 o
-10 9 7 32.522 33.382 4.624 506.355 o
-10 9 8 824.075 802.004 12.710 54.848 o
-10 9 9 2370.020 2364.440 27.316 13.152 o
-10 9 10 1182.370 1185.600 16.871 32.641 o
-10 9 11 2225.540 2222.740 28.150 12.649 o
-10 9 12 1318.300 1301.970 20.491 23.434 o
-10 9 13 1807.190 1779.290 23.881 17.228 o
-10 9 14 131.453 121.814 6.126 257.902 o
-10 9 15 107.157 111.163 6.890 217.761 o
-10 9 16 643.534 658.627 14.940 44.652 o
-10 9 17 540.475 533.175 15.434 43.472 o
-10 9 18 8.094 6.418 7.029 240.091 o
-10 9 19 116.323 113.808 8.918 136.853 o
-10 9 20 273.268 279.437 11.199 82.882 o
-10 9 21 34.840 24.005 10.499 106.640 o
-10 9 22 439.057 447.236 15.265 45.430 o
-10 9 23 63.345 66.793 10.902 97.177 o
-10 9 24 1900.940 1818.480 67.983 2.522 o
-10 10 -9 1402.850 1475.200 58.716 3.380 o
-10 10 -8 3521.490 3576.120 92.965 1.349 o
-10 10 -7 638.941 632.462 23.990 19.336 o
-10 10 -6 711.138 696.671 13.975 49.005 o
-10 10 -5 209.560 201.545 7.240 179.285 o
-10 10 -4 10.167 11.590 4.226 644.484 o
-10 10 -3 3.616 3.990 5.150 447.616 o
-10 10 -2 6.097 7.698 5.301 419.653 o
-10 10 -1 5.848 1.418 5.891 342.466 o
-10 10 0 939.885 916.110 16.417 35.830 o
-10 10 1 20.882 20.266 4.774 494.587 o
-10 10 2 3808.230 3841.100 49.704 4.380 o
-10 10 3 1344.120 1356.380 26.019 15.546 o
-10 10 4 709.271 722.502 12.028 61.631 o
-10 10 5 1149.050 1133.530 16.570 33.824 o
-10 10 6 375.187 362.029 7.459 147.043 o
-10 10 7 1225.290 1236.550 17.690 30.065 o
-10 10 8 75.535 78.144 5.255 363.835 o
-10 10 9 32.017 38.743 4.719 486.156 o
-10 10 10 23.466 19.186 4.953 459.892 o
-10 10 11 287.703 296.338 8.742 123.946 o
-10 10 12 2171.470 2107.790 29.540 11.721 o
-10 10 13 8.618 9.251 5.711 360.786 o
-10 10 14 4468.560 4511.480 54.047 3.707 o
-10 10 15 820.854 829.780 14.251 45.998 o
-10 10 16 230.935 240.765 9.904 104.755 o
-10 10 17 148.379 144.546 8.019 160.753 o
-10 10 18 121.457 126.474 8.363 152.659 o
-10 10 19 34.066 40.587 7.789 189.668 o
-10 10 20 197.536 207.814 12.879 66.635 o
-10 10 21 297.684 304.222 12.880 64.160 o
-10 10 22 767.645 792.274 25.455 17.074 o
-10 10 23 133.312 159.942 18.016 35.840 o
-10 10 24 1977.640 2074.350 84.520 1.646 o
-10 11 -9 94.767 103.906 17.293 39.193 o
-10 11 -8 438.280 449.546 30.215 12.702 o
-10 11 -7 36.168 37.670 7.023 231.083 o
-10 11 -6 273.376 268.229 9.789 104.426 o
-10 11 -5 794.558 786.594 18.496 30.167 o
-10 11 -4 15.145 10.037 3.755 797.040 o
-10 11 -3 229.492 238.393 8.198 143.686 o
-10 11 -2 524.295 519.890 12.861 59.375 o
-10 11 -1 622.136 595.351 13.493 53.310 o
-10 11 0 2493.040 2500.380 44.692 5.520 o
-10 11 1 6.926 7.349 7.572 207.284 o
-10 11 2 86.249 92.598 7.780 179.736 o
-10 11 3 224.242 231.709 8.788 128.814 o
-10 11 4 434.097 421.291 10.059 91.376 o
-10 11 5 357.290 357.629 9.358 106.525 o
-10 11 6 359.442 344.911 8.903 115.235 o
-10 11 7 281.931 276.722 8.231 137.290 o
-10 11 8 5.479 10.811 5.009 468.381 o
-10 11 9 270.325 288.442 10.123 98.446 o
-10 11 10 1534.060 1499.720 21.541 21.019 o
-10 11 11 0.304 2.989 5.446 403.107 o
-10 11 12 2849.800 2837.770 34.676 8.556 o
-10 11 13 156.348 159.529 7.038 198.087 o
-10 11 14 57.665 62.741 6.123 287.894 o
-10 11 15 30.465 16.354 6.689 257.571 o
-10 11 16 1500.480 1488.400 26.440 14.919 o
-10 11 17 84.487 78.184 8.426 156.196 o
-10 11 18 3.751 -2.624 9.610 129.579 o
-10 11 19 71.294 65.956 10.250 109.069 o
-10 11 20 2.303 10.351 10.309 112.438 o
-10 11 21 43.850 44.150 11.338 91.076 o
-10 11 22 1441.940 1512.400 33.053 10.033 o
-10 11 23 73.393 77.100 24.823 19.293 o
-10 12 -9 30.022 35.295 16.514 43.604 o
-10 12 -8 2160.410 2098.530 56.306 3.611 o
-10 12 -7 1014.900 1041.750 31.416 11.326 o
-10 12 -6 10.126 5.518 10.894 100.508 o
-10 12 -5 66.556 63.262 8.055 172.601 o
-10 12 -4 1833.980 1824.550 35.342 8.707 o
-10 12 -3 108.784 98.960 7.331 196.190 o
-10 12 -2 223.726 246.959 9.760 107.590 o
-10 12 -1 2.130 -1.960 4.706 538.849 o
-10 12 0 3433.610 3403.120 63.731 2.788 o
-10 12 1 25.201 45.367 7.388 211.039 o
-10 12 2 1687.900 1676.890 28.373 12.993 o
-10 12 3 156.348 148.897 9.495 118.805 o
-10 12 4 95.724 100.091 6.597 238.297 o
-10 12 5 458.560 458.662 15.663 43.223 o
-10 12 6 317.075 310.615 9.676 103.695 o
-10 12 7 1399.730 1367.940 22.344 20.106 o
-10 12 8 992.836 975.722 23.110 19.882 o
-10 12 9 766.750 756.733 17.513 33.300 o
-10 12 10 404.224 393.110 10.884 81.866 o
-10 12 11 641.545 642.303 13.849 50.667 o
-10 12 12 1024.480 1000.810 19.047 27.637 o
-10 12 13 419.648 422.431 12.313 66.241 o
-10 12 14 792.996 762.518 16.138 38.045 o
-10 12 15 1883.790 1880.920 30.287 11.431 o
-10 12 16 20.386 24.574 7.996 183.169 o
-10 12 17 33.176 37.053 9.285 135.279 o
-10 12 18 5.644 15.860 9.157 141.899 o
-10 12 19 471.020 487.579 15.376 44.449 o
-10 12 20 1266.880 1293.610 29.514 12.485 o
-10 12 21 126.580 120.241 12.613 71.456 o
-10 12 22 16.348 14.310 13.593 64.501 o
-10 12 23 101.129 100.909 22.462 23.432 o
-10 13 -9 6.376 9.627 14.761 54.886 o
-10 13 -8 536.904 595.452 41.134 6.926 o
-10 13 -7 117.770 111.914 13.945 59.187 o
-10 13 -6 456.225 426.537 19.953 27.926 o
-10 13 -5 75.824 56.613 16.759 41.959 o
-10 13 -4 47.736 49.452 10.826 99.428 o
-10 13 -3 1143.550 1098.440 28.610 13.360 o
-10 13 -2 4332.620 4194.520 83.332 1.655 o
-10 13 -1 16.783 24.843 8.053 181.067 o
-10 13 0 464.420 452.003 16.195 40.719 o
-10 13 1 689.998 730.466 20.525 25.485 o
-10 13 2 22.776 25.718 8.358 167.652 o
-10 13 3 151.802 149.044 9.573 117.327 o
-10 13 4 6.773 5.928 6.015 327.263 o
-10 13 5 292.960 296.948 10.317 94.397 o
-10 13 6 749.511 727.336 17.629 33.061 o
-10 13 7 308.287 299.024 14.578 51.267 o
-10 13 8 3513.870 3474.500 58.175 3.304 o
-10 13 9 1270.260 1265.210 24.256 17.710 o
-10 13 10 5743.160 5684.610 79.735 1.774 o
-10 13 11 337.608 335.810 11.017 82.728 o
-10 13 12 993.241 1009.870 18.463 29.196 o
-10 13 13 590.378 588.914 14.039 50.313 o
-10 13 14 1025.380 1023.830 20.037 25.342 o
-10 13 15 80.521 79.459 8.919 140.805 o
-10 13 16 6.683 1.689 8.513 164.629 o
-10 13 17 191.134 187.817 12.262 73.264 o
-10 13 18 496.529 493.056 17.448 35.361 o
-10 13 19 126.641 149.188 12.492 72.476 o
-10 13 20 366.963 375.019 17.277 36.966 o
-10 13 21 14.063 42.456 14.277 58.346 o
-10 13 22 1903.260 1925.850 65.376 2.720 o
-10 14 -9 284.442 278.649 20.799 26.504 o
-10 14 -8 1042.280 1021.130 32.090 10.878 o
-10 14 -7 1032.730 1004.350 31.959 10.970 o
-10 14 -6 37.397 51.246 12.090 80.399 o
-10 14 -5 2.234 7.549 11.791 86.058 o
-10 14 -4 394.135 358.986 25.696 17.450 o
-10 14 -3 669.104 619.328 26.823 15.671 o
-10 14 -2 14.540 8.642 10.692 104.065 o
-10 14 -1 1370.390 1409.210 35.616 8.782 o
-10 14 0 60.977 49.559 9.535 126.303 o
-10 14 1 183.859 174.018 11.409 83.971 o
-10 14 2 229.431 235.761 12.343 71.143 o
-10 14 3 497.045 454.451 13.530 55.303 o
-10 14 4 3384.730 3372.840 59.551 3.169 o
-10 14 5 3428.910 3391.200 55.486 3.614 o
-10 14 6 402.626 407.498 16.202 41.234 o
-10 14 7 2779.160 2763.240 53.194 3.965 o
-10 14 8 2638.920 2639.620 40.813 6.480 o
-10 14 9 4.303 5.215 8.632 160.192 o
-10 14 10 165.624 167.965 10.046 106.524 o
-10 14 11 849.160 845.509 19.859 26.429 o
-10 14 12 458.997 420.129 16.955 37.624 o
-10 14 13 38.696 33.283 8.738 151.882 o
-10 14 14 7.139 2.764 8.037 184.485 o
-10 14 15 531.596 524.218 15.383 43.817 o
-10 14 16 246.741 235.428 11.733 77.529 o
-10 14 17 2083.100 2020.460 37.382 7.777 o
-10 14 18 502.979 529.826 17.561 34.836 o
-10 14 19 202.179 215.410 15.587 46.577 o
-10 14 20 1111.360 1141.060 50.061 4.639 o
-10 15 -9 964.018 999.850 47.999 5.054 o
-10 15 -8 155.126 148.005 20.297 28.365 o
-10 15 -7 100.011 97.331 13.188 66.293 o
-10 15 -6 187.125 197.791 27.965 15.073 o
-10 15 -5 958.256 995.094 46.136 5.458 o
-10 15 -4 94.640 95.012 13.686 61.816 o
-10 15 -3 2463.750 2589.450 73.757 2.135 o
-10 15 -2 224.975 214.672 29.200 13.810 o
-10 15 -1 378.008 371.714 24.703 18.835 o
-10 15 0 30.893 27.054 11.305 92.303 o
-10 15 1 99.756 89.828 10.569 101.221 o
-10 15 2 169.601 175.551 13.196 64.415 o
-10 15 3 691.660 670.751 20.350 25.951 o
-10 15 4 958.711 969.719 23.098 19.956 o
-10 15 5 186.792 188.797 11.229 86.127 o
-10 15 6 106.021 109.204 11.294 88.780 o
-10 15 7 2569.590 2555.210 52.830 4.036 o
-10 15 8 513.768 535.888 20.175 27.035 o
-10 15 9 716.174 696.773 19.237 28.569 o
-10 15 10 1120.100 1115.880 26.377 15.491 o
-10 15 11 17.050 20.228 11.893 84.004 o
-10 15 12 484.078 485.897 16.722 38.242 o
-10 15 13 116.023 123.223 11.366 87.210 o
-10 15 14 310.423 345.894 15.356 46.408 o
-10 15 15 1238.800 1230.020 29.921 12.214 o
-10 15 16 36.065 64.308 13.564 64.055 o
-10 15 17 423.675 406.351 21.708 23.956 o
-10 15 18 188.451 212.885 77.892 1.971 o
-10 15 19 1648.340 1674.260 101.281 1.156 o
-10 16 -9 3.418 1.551 21.820 25.169 o
-10 16 -8 83.690 111.463 20.972 26.860 o
-10 16 -7 131.114 171.970 47.518 5.286 o
-10 16 -6 240.065 256.521 17.833 35.770 o
-10 16 -5 1100.670 1189.180 37.472 8.083 o
-10 16 -4 398.177 408.478 25.810 17.269 o
-10 16 -3 120.204 110.973 16.348 43.524 o
-10 16 -2 0.119 -0.684 14.084 60.436 o
-10 16 -1 24.031 15.849 11.548 88.898 o
-10 16 0 302.955 277.594 15.955 43.574 o
-10 16 1 55.100 55.700 12.514 74.713 o
-10 16 2 11.804 11.027 11.371 92.148 o
-10 16 3 60.700 45.657 9.566 125.672 o
-10 16 4 220.490 214.059 13.216 63.126 o
-10 16 5 4203.110 4105.840 72.461 2.163 o
-10 16 6 223.300 252.108 15.308 47.838 o
-10 16 7 1729.800 1698.930 43.573 5.939 o
-10 16 8 26.882 14.266 10.375 109.756 o
-10 16 9 83.648 89.264 10.985 94.660 o
-10 16 10 91.656 112.286 16.005 45.578 o
-10 16 11 827.474 848.605 25.108 17.407 o
-10 16 12 55.046 61.527 13.092 68.355 o
-10 16 13 2.840 -7.337 11.239 94.815 o
-10 16 14 210.688 205.636 15.430 47.443 o
-10 16 15 639.707 614.244 23.674 19.830 o
-10 16 16 1033.280 1061.280 76.305 2.034 o
-10 16 17 1268.990 1356.760 88.369 1.518 o
-10 17 -7 20.109 98.318 49.106 4.965 o
-10 17 -6 130.519 121.944 20.324 28.409 o
-10 17 -5 571.747 616.350 26.666 15.941 o
-10 17 -4 184.135 210.010 18.182 34.843 o
-10 17 -3 2481.760 2510.810 58.427 3.341 o
-10 17 -2 58.270 58.717 14.348 57.105 o
-10 17 -1 187.745 217.230 21.945 24.200 o
-10 17 0 73.327 90.228 13.244 66.265 o
-10 17 1 700.124 696.911 28.842 13.612 o
-10 17 2 535.822 500.036 18.725 30.959 o
-10 17 3 380.527 389.335 19.571 29.255 o
-10 17 4 14.121 3.942 12.042 82.245 o
-10 17 5 337.025 307.528 15.446 45.859 o
-10 17 6 208.480 226.562 14.356 54.227 o
-10 17 7 364.217 357.761 14.640 50.028 o
-10 17 8 146.308 156.605 12.010 77.496 o
-10 17 9 604.625 603.086 20.277 26.444 o
-10 17 10 132.999 153.248 13.188 65.265 o
-10 17 11 226.186 225.191 17.395 37.657 o
-10 17 12 70.460 60.732 13.157 67.429 o
-10 17 13 118.437 133.074 22.944 22.407 o
-10 17 14 85.569 84.401 24.544 19.706 o
-10 17 15 8.634 9.525 31.220 12.291 o
-10 18 -6 679.888 853.426 80.961 1.815 o
-10 18 -5 158.614 174.516 60.853 3.227 o
-10 18 -4 739.951 799.600 42.758 6.372 o
-10 18 -3 233.511 232.352 24.001 20.240 o
-10 18 -2 110.768 120.597 21.105 26.441 o
-10 18 -1 1071.170 1103.600 38.522 7.687 o
-10 18 0 62.734 58.893 14.868 53.197 o
-10 18 1 636.943 691.858 24.396 18.704 o
-10 18 2 307.338 320.923 16.220 42.082 o
-10 18 3 444.332 448.374 20.293 27.066 o
-10 18 4 50.188 47.370 12.887 70.724 o
-10 18 5 636.145 625.332 23.214 20.561 o
-10 18 6 718.452 732.471 30.662 12.102 o
-10 18 7 485.754 515.930 19.610 28.598 o
-10 18 8 1.799 -3.424 12.371 78.293 o
-10 18 9 106.336 100.764 19.361 31.372 o
-10 18 10 332.662 331.849 67.732 2.600 o
-10 18 11 50.934 59.300 19.730 30.503 o
-10 18 12 16.379 18.672 24.047 20.690 o
-10 18 13 48.121 39.264 35.348 9.571 o
-10 19 -3 584.557 624.407 44.873 5.833 o
-10 19 -2 359.804 376.866 37.359 8.435 o
-10 19 -1 1019.740 1067.420 64.134 2.864 o
-10 19 0 506.126 560.484 44.026 6.070 o
-10 19 1 1523.690 1476.360 63.393 2.907 o
-10 19 2 7.960 -10.795 38.311 8.166 o
-10 19 3 83.331 88.052 41.274 7.013 o
-10 19 4 972.161 943.806 75.035 2.104 o
-10 19 5 37.239 81.385 38.099 8.238 o
-10 19 6 191.399 177.067 30.643 12.593 o
-10 19 7 240.793 280.541 85.247 1.646 o
-10 19 8 190.377 197.212 31.453 11.956 o
-10 19 10 4.910 -37.041 31.538 12.050 o
-9 0 -7 1427.280 1411.120 25.328 16.183 o
-9 0 -5 932.305 949.039 19.124 27.800 o
-9 0 -3 626.966 635.443 12.106 62.919 o
-9 0 -1 13069.200 13307.900 239.013 0.207 o
-9 0 1 8018.460 8168.490 125.740 0.732 o
-9 0 3 2324.430 2271.020 35.343 8.501 o
-9 0 5 2121.810 2099.460 32.433 9.994 o
-9 0 7 2139.610 2141.470 38.336 7.404 o
-9 0 9 609.854 619.914 12.606 59.424 o
-9 0 11 11082.100 11163.300 143.602 0.560 o
-9 0 13 156.716 149.315 6.425 230.289 o
-9 0 15 667.821 648.839 12.758 57.374 o
-9 0 17 36.040 46.867 5.416 373.496 o
-9 0 19 1325.910 1319.530 24.160 17.730 o
-9 0 21 1836.620 1953.680 59.363 3.280 o
-9 0 23 3990.460 4102.110 109.842 0.971 o
-9 0 25 81.406 63.894 17.849 37.017 o
-9 0 27 5.236 -4.372 16.448 44.273 o
-9 1 -8 1236.570 1246.710 17.246 31.218 o
-9 1 -7 392.461 406.665 6.784 162.525 o
-9 1 -6 220.400 218.651 6.074 229.489 o
-9 1 -5 12.560 11.830 3.139 1119.270 o
-9 1 -4 131.250 121.668 4.051 472.836 o
-9 1 -3 4123.400 4183.200 48.413 4.553 o
-9 1 -2 100.028 97.398 3.607 601.282 o
-9 1 -1 241.329 245.987 5.052 282.197 o
-9 1 0 2023.970 2056.360 25.537 15.094 o
-9 1 1 14929.400 14962.300 160.729 0.446 o
-9 1 2 646.601 655.962 9.699 85.972 o
-9 1 3 2830.760 2837.610 30.395 10.687 o
-9 1 4 4051.570 4078.540 42.830 5.660 o
-9 1 5 30.319 32.698 2.744 1235.460 o
-9 1 6 1125.730 1105.240 15.215 38.717 o
-9 1 7 172.315 172.572 4.167 407.717 o
-9 1 8 1358.890 1375.460 16.631 32.237 o
-9 1 9 4317.490 4311.380 46.917 4.790 o
-9 1 10 62.931 61.193 3.594 694.073 o
-9 1 11 115.211 124.578 4.042 487.367 o
-9 1 12 355.217 352.319 5.791 205.728 o
-9 1 13 2904.210 2890.570 29.407 11.233 o
-9 1 14 615.024 645.047 9.195 93.519 o
-9 1 15 994.857 997.137 11.463 59.665 o
-9 1 16 1983.610 2006.360 22.352 18.770 o
-9 1 17 504.129 496.987 8.140 118.337 o
-9 1 18 1.813 5.721 3.768 831.634 o
-9 1 19 192.762 210.327 6.746 201.910 o
-9 1 20 1529.590 1522.220 23.995 17.567 o
-9 1 21 2644.140 2672.810 52.752 4.039 o
-9 1 22 12.712 10.585 9.446 133.113 o
-9 1 23 41.580 31.486 10.518 105.806 o
-9 1 24 50.216 53.790 11.825 83.593 o
-9 1 25 2121.480 2155.200 45.507 5.401 o
-9 1 26 397.626 420.390 17.246 36.804 o
-9 1 27 52.505 56.048 38.575 8.036 o
-9 1 28 493.441 486.085 40.851 7.039 o
-9 2 -8 195.179 197.792 5.272 288.981 o
-9 2 -7 421.367 418.235 8.411 119.775 o
-9 2 -6 758.641 746.832 11.568 64.276 o
-9 2 -5 7.518 9.243 2.635 1596.500 o
-9 2 -4 11.910 11.203 2.762 1419.780 o
-9 2 -3 7347.080 7338.560 79.766 1.744 o
-9 2 -2 2951.910 2999.270 38.185 7.199 o
-9 2 -1 11263.000 11473.000 162.109 0.443 o
-9 2 0 1061.480 1056.910 14.596 41.761 o
-9 2 1 1823.230 1844.560 21.313 20.596 o
-9 2 2 1653.710 1652.080 19.208 24.749 o
-9 2 3 1382.590 1368.080 16.359 32.950 o
-9 2 4 2577.560 2599.110 31.103 10.444 o
-9 2 5 1478.050 1477.060 21.852 20.644 o
-9 2 6 2.606 3.607 2.500 1856.970 o
-9 2 7 22.461 23.844 2.827 1249.680 o
-9 2 8 107.432 106.650 3.657 574.806 o
-9 2 9 1627.230 1631.820 20.312 22.778 o
-9 2 10 2046.820 2069.330 22.672 18.234 o
-9 2 11 9598.890 9708.730 93.344 1.277 o
-9 2 12 787.180 767.382 8.999 88.480 o
-9 2 13 4748.390 4758.020 47.872 4.570 o
-9 2 14 3479.410 3501.200 37.346 7.318 o
-9 2 15 19.916 23.682 4.098 656.071 o
-9 2 16 8.224 8.218 3.798 799.325 o
-9 2 17 408.024 397.511 7.632 138.605 o
-9 2 18 1236.500 1233.230 15.982 35.084 o
-9 2 19 237.254 232.316 6.988 183.637 o
-9 2 20 10.216 7.593 6.739 260.217 o
-9 2 21 2642.100 2692.000 39.407 6.896 o
-9 2 22 984.108 1003.170 21.155 23.202 o
-9 2 23 967.868 960.381 32.734 10.526 o
-9 2 24 837.314 865.344 21.227 23.520 o
-9 2 25 125.749 132.809 12.426 73.386 o
-9 2 26 406.796 369.530 15.391 45.338 o
-9 2 27 487.036 514.201 22.997 21.274 o
-9 2 28 10.751 -18.415 25.400 18.568 o
-9 3 -8 478.073 458.717 8.840 107.920 o
-9 3 -7 1257.310 1220.190 21.597 21.665 o
-9 3 -6 1566.480 1572.580 20.322 22.944 o
-9 3 -5 8050.940 7976.800 97.596 1.189 o
-9 3 -4 530.260 539.947 9.240 97.751 o
-9 3 -3 804.964 799.102 11.447 64.067 o
-9 3 -2 7096.020 7164.210 91.851 1.342 o
-9 3 -1 7.144 25.621 3.747 800.686 o
-9 3 0 1658.670 1663.830 32.096 10.460 o
-9 3 1 28.989 35.314 3.128 1002.950 o
-9 3 2 149.503 155.678 4.463 393.047 o
-9 3 3 2282.840 2255.530 24.582 15.711 o
-9 3 4 7271.690 7285.110 94.712 1.265 o
-9 3 5 3.340 4.275 2.402 1990.010 o
-9 3 6 128.257 126.725 3.910 495.188 o
-9 3 7 7611.380 7548.720 72.823 2.055 o
-9 3 8 1128.280 1151.210 14.528 41.284 o
-9 3 9 531.500 519.332 7.097 137.468 o
-9 3 10 11.011 12.584 3.608 867.312 o
-9 3 11 3808.860 3829.650 38.577 6.832 o
-9 3 12 793.832 768.213 12.579 56.263 o
-9 3 13 181.665 191.737 7.272 182.192 o
-9 3 14 377.288 372.209 6.437 177.167 o
-9 3 15 2688.000 2684.900 27.883 12.422 o
-9 3 16 7675.310 7707.540 73.477 2.020 o
-9 3 17 165.816 155.237 5.260 307.343 o
-9 3 18 4612.050 4603.470 50.129 4.229 o
-9 3 19 712.202 702.472 13.398 52.345 o
-9 3 20 1135.410 1111.350 20.796 23.451 o
-9 3 21 336.088 333.046 11.517 76.824 o
-9 3 22 61.110 51.124 9.333 131.543 o
-9 3 23 60.977 85.507 9.789 119.115 o
-9 3 24 885.454 895.660 31.144 11.617 o
-9 3 25 914.853 919.978 23.803 19.011 o
-9 3 26 126.543 118.820 12.347 74.408 o
-9 3 27 2326.690 2408.780 72.018 2.240 o
-9 3 28 315.854 276.961 36.724 8.752 o
-9 4 -8 1200.120 1180.410 16.817 32.742 o
-9 4 -7 282.486 278.105 6.494 193.987 o
-9 4 -6 1593.910 1542.320 19.890 23.706 o
-9 4 -5 71.039 71.929 3.562 678.383 o
-9 4 -4 24728.700 24882.200 300.120 0.131 o
-9 4 -3 3135.780 3173.170 37.859 7.252 o
-9 4 -2 3475.470 3444.750 39.231 6.731 o
-9 4 -1 470.645 475.036 8.932 106.331 o
-9 4 0 305.484 311.872 5.643 224.801 o
-9 4 1 660.251 673.965 10.267 78.951 o
-9 4 2 167.775 162.266 4.278 401.081 o
-9 4 3 796.075 781.333 13.162 52.470 o
-9 4 4 8157.660 8220.150 97.482 1.190 o
-9 4 5 2175.160 2183.220 27.030 13.581 o
-9 4 6 1902.050 1869.500 21.429 20.275 o
-9 4 7 7.657 8.551 3.134 1154.950 o
-9 4 8 2825.600 2815.300 32.907 9.366 o
-9 4 9 11085.800 10986.300 112.896 0.887 o
-9 4 10 1316.970 1282.890 12.783 47.089 o
-9 4 11 2.747 2.881 2.756 1538.660 o
-9 4 12 119.511 115.535 7.329 193.459 o
-9 4 13 2116.910 2094.540 22.883 17.868 o
-9 4 14 3131.400 3126.000 31.779 9.759 o
-9 4 15 1350.440 1318.790 15.516 35.860 o
-9 4 16 651.732 657.179 9.574 87.308 o
-9 4 17 214.494 218.566 6.018 233.734 o
-9 4 18 1092.180 1088.040 14.552 41.634 o
-9 4 19 808.223 793.194 14.615 44.450 o
-9 4 20 3636.390 3563.400 51.710 4.097 o
-9 4 21 780.259 787.879 18.561 30.033 o
-9 4 22 16.614 16.230 8.748 154.324 o
-9 4 23 2.210 3.576 8.987 148.105 o
-9 4 24 495.509 506.145 17.815 34.035 o
-9 4 25 50.615 58.959 11.555 87.354 o
-9 4 26 899.723 871.011 24.331 18.326 o
-9 4 27 170.848 182.881 30.234 12.942 o
-9 4 28 807.961 786.858 68.791 2.504 o
-9 5 -8 329.104 340.337 8.128 134.237 o
-9 5 -7 1232.180 1247.980 18.153 28.823 o
-9 5 -6 6875.580 6808.630 81.034 1.702 o
-9 5 -5 826.613 832.597 10.137 74.637 o
-9 5 -4 2091.270 2113.340 13.100 37.680 o
-9 5 -3 117.085 120.134 3.989 496.153 o
-9 5 -2 40.582 45.157 3.869 669.319 o
-9 5 -1 1347.910 1307.220 18.074 28.554 o
-9 5 0 50.647 53.547 2.269 1369.580 o
-9 5 1 1063.500 1024.410 14.667 41.556 o
-9 5 2 3089.620 3127.760 41.849 6.092 o
-9 5 3 1459.270 1469.070 19.640 24.573 o
-9 5 4 4640.360 4625.080 53.493 3.764 o
-9 5 5 395.516 386.768 6.361 176.626 o
-9 5 6 23229.100 23252.900 258.869 0.175 o
-9 5 7 153.301 157.758 5.117 324.109 o
-9 5 8 1982.560 2020.640 25.554 15.130 o
-9 5 9 92.363 98.261 4.346 470.583 o
-9 5 10 1157.760 1132.680 16.287 34.696 o
-9 5 11 17.834 19.226 3.490 890.959 o
-9 5 12 360.367 372.803 12.724 63.989 o
-9 5 13 135.724 142.557 6.237 246.965 o
-9 5 14 710.331 715.807 11.351 67.129 o
-9 5 15 568.690 578.371 9.275 95.175 o
-9 5 16 5494.980 5502.530 61.191 2.904 o
-9 5 17 229.824 226.117 6.640 199.643 o
-9 5 18 4941.850 4972.860 55.857 3.459 o
-9 5 19 0.882 0.081 6.082 323.664 o
-9 5 20 142.096 139.847 9.392 122.239 o
-9 5 21 10.077 12.074 7.415 215.116 o
-9 5 22 35.559 43.610 9.002 143.225 o
-9 5 23 171.606 146.736 12.186 74.972 o
-9 5 24 485.488 488.572 18.377 32.254 o
-9 5 25 24.039 31.206 10.809 101.016 o
-9 5 26 593.539 636.324 28.591 13.941 o
-9 5 27 10.529 6.516 18.103 36.510 o
-9 5 28 938.386 797.653 70.166 2.405 o
-9 6 -8 6378.020 6443.690 74.682 1.990 o
-9 6 -7 3.405 7.151 4.008 731.491 o
-9 6 -6 1267.090 1286.570 16.488 33.227 o
-9 6 -5 62.215 65.519 3.150 835.744 o
-9 6 -4 9886.150 9927.990 118.289 0.816 o
-9 6 -3 2435.610 2390.370 32.303 9.887 o
-9 6 -2 2962.630 2875.800 39.132 6.905 o
-9 6 -1 16.821 12.734 3.356 971.078 o
-9 6 0 816.605 808.357 14.918 42.908 o
-9 6 1 178.370 181.668 6.342 227.255 o
-9 6 2 288.164 304.099 8.363 132.575 o
-9 6 3 3423.040 3406.640 43.966 5.520 o
-9 6 4 510.610 506.746 11.407 72.357 o
-9 6 5 1599.660 1622.200 22.019 20.078 o
-9 6 6 12.486 13.140 3.683 829.615 o
-9 6 7 19.189 15.452 3.972 703.904 o
-9 6 8 9608.480 9493.120 108.595 0.962 o
-9 6 9 637.867 633.907 9.081 94.459 o
-9 6 10 295.677 289.320 10.978 85.007 o
-9 6 11 367.974 353.807 12.395 66.971 o
-9 6 12 5.625 13.970 4.140 676.437 o
-9 6 13 465.315 464.058 9.238 101.760 o
-9 6 14 781.240 776.155 12.609 56.172 o
-9 6 15 791.063 802.665 12.609 55.892 o
-9 6 16 570.757 552.689 10.490 80.203 o
-9 6 17 711.175 699.864 12.041 61.674 o
-9 6 18 1309.510 1327.640 19.246 25.933 o
-9 6 19 66.950 69.480 7.585 192.514 o
-9 6 20 1187.460 1182.100 23.769 18.507 o
-9 6 21 569.046 583.760 16.547 38.193 o
-9 6 22 18.215 22.753 8.481 163.530 o
-9 6 23 5.567 15.651 13.307 67.463 o
-9 6 24 575.179 580.745 23.806 19.749 o
-9 6 25 212.326 214.180 16.023 44.139 o
-9 6 26 1049.380 1014.640 46.400 5.387 o
-9 6 27 4.872 13.119 22.111 24.495 o
-9 7 -8 277.063 288.034 9.293 113.137 o
-9 7 -7 160.895 164.930 6.936 201.676 o
-9 7 -6 2321.140 2389.810 29.161 11.822 o
-9 7 -5 18.894 24.420 3.464 891.650 o
-9 7 -4 1461.980 1439.000 17.852 28.527 o
-9 7 -3 42.917 48.248 4.251 565.727 o
-9 7 -2 918.766 900.201 14.934 41.809 o
-9 7 -1 600.771 614.851 12.618 59.495 o
-9 7 0 471.641 456.728 9.762 93.737 o
-9 7 1 79.475 89.524 5.160 369.882 o
-9 7 2 36.373 33.296 4.373 555.262 o
-9 7 3 34.863 27.465 2.979 1076.340 o
-9 7 4 2718.190 2698.260 33.969 8.925 o
-9 7 5 1475.600 1454.550 17.128 30.278 o
-9 7 6 9414.760 9511.700 117.652 0.827 o
-9 7 7 4403.790 4442.710 23.224 14.140 o
-9 7 8 874.765 863.514 16.968 34.377 o
-9 7 9 235.381 229.567 7.396 168.847 o
-9 7 10 57.804 57.294 4.104 574.398 o
-9 7 11 1567.070 1540.510 18.760 26.019 o
-9 7 12 25.644 27.627 3.955 685.722 o
-9 7 13 13.000 10.865 3.808 780.718 o
-9 7 14 845.191 830.863 11.090 65.985 o
-9 7 15 127.376 126.369 5.974 269.069 o
-9 7 16 6543.550 6522.660 71.966 2.127 o
-9 7 17 10.129 6.044 4.838 499.060 o
-9 7 18 2659.460 2695.860 34.410 8.746 o
-9 7 19 632.992 646.183 13.841 50.779 o
-9 7 20 787.464 801.260 17.175 34.225 o
-9 7 21 211.433 209.958 9.900 106.327 o
-9 7 22 106.555 123.102 9.053 133.534 o
-9 7 23 473.524 480.583 15.352 44.578 o
-9 7 24 40.444 46.268 14.491 56.299 o
-9 7 25 186.876 214.376 15.809 45.476 o
-9 7 26 309.879 310.751 32.173 11.345 o
-9 8 -8 398.493 406.829 10.980 80.686 o
-9 8 -7 2124.990 2120.140 32.816 9.785 o
-9 8 -6 22.709 25.303 4.466 555.172 o
-9 8 -5 100.570 105.356 4.836 392.720 o
-9 8 -4 2644.910 2597.350 31.462 10.216 o
-9 8 -3 1244.880 1266.150 17.751 29.783 o
-9 8 -2 4448.420 4492.630 61.512 2.927 o
-9 8 -1 386.209 361.838 9.477 103.154 o
-9 8 0 489.848 500.699 10.170 86.935 o
-9 8 1 623.625 634.817 10.789 74.832 o
-9 8 2 3725.360 3616.900 49.769 4.384 o
-9 8 3 18.479 20.780 3.066 1115.870 o
-9 8 4 3162.000 3107.530 32.255 9.515 o
-9 8 5 19.570 17.768 4.662 519.889 o
-9 8 6 647.103 605.119 12.361 60.852 o
-9 8 7 3811.250 3846.980 44.688 5.295 o
-9 8 8 891.145 922.696 12.973 51.838 o
-9 8 9 2198.230 2214.960 24.953 15.438 o
-9 8 10 554.593 558.401 9.483 93.120 o
-9 8 11 1656.520 1681.590 20.678 22.044 o
-9 8 12 2054.820 2031.940 24.867 15.746 o
-9 8 13 1218.480 1221.990 16.782 32.684 o
-9 8 14 7278.830 7241.740 81.380 1.681 o
-9 8 15 43.541 38.675 5.926 315.130 o
-9 8 16 210.130 207.531 8.334 142.595 o
-9 8 17 881.900 909.369 16.743 34.997 o
-9 8 18 4.151 12.554 6.800 256.551 o
-9 8 19 297.137 287.880 11.050 84.053 o
-9 8 20 1839.110 1783.300 28.672 12.629 o
-9 8 21 648.948 653.104 15.611 41.462 o
-9 8 22 1201.630 1198.740 23.502 18.843 o
-9 8 23 640.776 637.083 17.114 35.515 o
-9 8 24 142.939 155.490 16.976 40.170 o
-9 8 25 200.965 213.752 29.175 13.851 o
-9 8 26 1902.850 1874.910 100.858 1.163 o
-9 9 -8 3.435 1.778 5.536 388.611 o
-9 9 -7 1354.910 1343.290 30.881 11.440 o
-9 9 -6 31.073 21.671 4.035 657.609 o
-9 9 -5 89.747 95.079 4.398 465.894 o
-9 9 -4 6.560 4.429 3.438 980.485 o
-9 9 -3 788.962 794.861 13.152 52.532 o
-9 9 -2 2.288 -0.982 4.618 559.461 o
-9 9 -1 3901.900 3886.310 51.520 4.097 o
-9 9 0 4099.270 4189.080 50.452 4.230 o
-9 9 1 6872.760 6939.040 84.046 1.589 o
-9 9 2 811.705 794.651 13.941 47.832 o
-9 9 3 2173.610 2195.950 28.274 12.596 o
-9 9 4 1801.390 1781.530 22.516 18.959 o
-9 9 5 341.116 328.667 6.917 167.966 o
-9 9 6 2083.130 2060.660 26.489 14.160 o
-9 9 7 2807.960 2842.940 37.074 7.629 o
-9 9 8 819.643 828.090 12.733 54.599 o
-9 9 9 4271.100 4327.140 47.339 4.719 o
-9 9 10 147.158 158.190 6.168 246.775 o
-9 9 11 2.562 1.715 4.369 622.799 o
-9 9 12 1718.890 1702.960 21.165 21.121 o
-9 9 13 1179.250 1194.580 16.816 32.801 o
-9 9 14 1797.700 1763.680 25.832 15.136 o
-9 9 15 1677.880 1633.970 22.897 18.719 o
-9 9 16 2012.650 2015.660 28.166 12.836 o
-9 9 17 127.089 115.262 7.442 187.359 o
-9 9 18 832.046 841.674 16.834 35.084 o
-9 9 19 585.944 591.846 14.843 45.869 o
-9 9 20 457.639 468.803 14.077 52.036 o
-9 9 21 1725.790 1753.120 30.368 11.490 o
-9 9 22 133.649 134.764 10.186 105.987 o
-9 9 23 0.389 -5.406 9.541 131.670 o
-9 9 24 96.281 84.186 13.153 66.808 o
-9 9 25 404.336 418.352 41.698 6.784 o
-9 10 -8 66.925 69.418 6.600 248.273 o
-9 10 -7 216.101 195.754 7.464 170.471 o
-9 10 -6 4.703 3.303 4.836 506.104 o
-9 10 -5 711.691 699.581 12.726 56.714 o
-9 10 -4 604.475 601.490 10.795 75.551 o
-9 10 -3 58.257 65.910 5.448 353.337 o
-9 10 -2 19.590 28.100 5.374 393.697 o
-9 10 -1 8123.090 8006.220 101.432 1.105 o
-9 10 0 106.593 112.333 6.027 273.073 o
-9 10 1 9307.460 9209.730 107.030 0.991 o
-9 10 2 25.543 23.192 5.181 419.643 o
-9 10 3 1077.850 1082.570 17.483 31.461 o
-9 10 4 201.596 198.108 5.914 244.796 o
-9 10 5 810.817 782.406 12.721 55.049 o
-9 10 6 36.842 35.335 4.382 551.485 o
-9 10 7 2276.450 2299.470 27.807 12.853 o
-9 10 8 2853.780 2885.250 32.722 9.434 o
-9 10 9 11.425 13.909 4.156 661.354 o
-9 10 10 209.740 207.329 6.527 209.605 o
-9 10 11 7608.270 7708.830 89.820 1.394 o
-9 10 12 1391.130 1364.000 18.392 27.572 o
-9 10 13 1998.400 1953.770 27.540 13.365 o
-9 10 14 240.256 251.583 10.158 99.717 o
-9 10 15 1217.170 1204.610 17.378 31.001 o
-9 10 16 16.279 5.203 6.399 286.591 o
-9 10 17 259.511 263.120 9.234 115.862 o
-9 10 18 349.132 358.950 12.023 70.870 o
-9 10 19 139.642 164.345 10.339 102.262 o
-9 10 20 61.413 52.602 9.307 132.159 o
-9 10 21 415.189 423.884 14.531 49.881 o
-9 10 22 338.999 326.332 22.771 22.122 o
-9 10 23 2992.300 2984.480 52.601 4.029 o
-9 10 24 714.130 827.937 39.511 7.430 o
-9 11 -8 47.251 50.754 6.429 268.130 o
-9 11 -7 99.106 99.884 10.112 109.785 o
-9 11 -6 209.252 208.191 10.805 91.277 o
-9 11 -5 500.131 497.818 11.845 68.434 o
-9 11 -4 493.089 494.981 14.310 50.105 o
-9 11 -3 596.321 592.203 15.197 43.992 o
-9 11 -2 19.321 15.511 5.801 343.393 o
-9 11 -1 1766.720 1752.940 23.877 17.295 o
-9 11 0 1878.750 1849.870 26.696 14.217 o
-9 11 1 5923.630 5891.860 77.001 1.890 o
-9 11 2 17.314 20.393 6.904 244.916 o
-9 11 3 2977.320 2960.250 36.248 7.879 o
-9 11 4 0.094 1.168 4.326 639.528 o
-9 11 5 60.315 58.157 5.590 338.589 o
-9 11 6 217.322 221.460 6.695 199.495 o
-9 11 7 12.784 16.044 4.862 487.169 o
-9 11 8 1397.830 1386.030 20.544 23.082 o
-9 11 9 3395.660 3408.140 44.267 5.457 o
-9 11 10 40.915 29.881 6.294 284.019 o
-9 11 11 40.144 44.667 5.207 399.296 o
-9 11 12 805.839 806.228 15.505 40.405 o
-9 11 13 3047.440 3033.450 36.417 7.791 o
-9 11 14 65.724 61.462 5.691 325.040 o
-9 11 15 605.361 613.071 13.402 53.982 o
-9 11 16 22.340 13.279 7.401 213.578 o
-9 11 17 222.554 201.463 9.466 114.547 o
-9 11 18 66.040 63.640 9.066 138.205 o
-9 11 19 33.728 40.683 8.943 145.315 o
-9 11 20 297.110 308.815 15.375 46.572 o
-9 11 21 1019.140 1032.250 25.881 16.172 o
-9 11 22 100.726 116.788 12.192 76.822 o
-9 11 23 22.052 26.734 16.767 42.396 o
-9 12 -8 16.260 19.321 10.844 100.916 o
-9 12 -7 30.300 41.104 8.527 159.685 o
-9 12 -6 128.842 125.373 11.137 90.167 o
-9 12 -5 418.880 423.135 17.571 35.460 o
-9 12 -4 887.645 866.774 17.776 31.758 o
-9 12 -3 113.887 114.274 5.448 318.444 o
-9 12 -2 220.467 216.276 7.627 163.166 o
-9 12 -1 3861.490 3875.750 60.156 3.083 o
-9 12 0 88.403 92.853 7.302 201.169 o
-9 12 1 2565.800 2596.700 51.028 4.307 o
-9 12 2 1969.250 2023.230 33.406 9.554 o
-9 12 3 31.519 32.491 6.027 311.024 o
-9 12 4 296.231 306.733 8.615 125.999 o
-9 12 5 276.952 276.397 10.664 90.105 o
-9 12 6 287.975 261.882 10.438 93.321 o
-9 12 7 135.733 136.495 8.220 155.548 o
-9 12 8 3.650 -0.806 6.593 274.702 o
-9 12 9 336.670 361.143 11.737 74.078 o
-9 12 10 556.664 535.871 9.718 90.257 o
-9 12 11 2613.320 2637.410 32.628 9.609 o
-9 12 12 22.297 25.647 5.409 388.113 o
-9 12 13 2202.610 2147.230 28.968 12.089 o
-9 12 14 1692.390 1660.820 23.942 17.358 o
-9 12 15 10.071 15.470 8.134 178.940 o
-9 12 16 723.665 722.141 17.489 33.639 o
-9 12 17 62.022 67.341 9.763 120.158 o
-9 12 18 319.047 338.525 14.488 51.535 o
-9 12 19 245.470 254.950 17.619 36.571 o
-9 12 20 504.927 501.886 17.092 36.624 o
-9 12 21 1487.340 1507.800 37.621 7.889 o
-9 12 22 36.539 11.501 13.572 64.398 o
-9 12 23 1313.860 1338.380 46.928 5.225 o
-9 13 -8 2021.120 2103.800 75.301 2.062 o
-9 13 -7 341.563 336.524 17.388 36.765 o
-9 13 -6 327.305 290.860 15.682 44.741 o
-9 13 -5 990.534 916.478 26.545 15.527 o
-9 13 -4 1.603 8.568 11.281 93.994 o
-9 13 -3 760.348 745.954 22.625 21.231 o
-9 13 -2 177.156 165.578 9.376 119.861 o
-9 13 -1 1.330 3.449 8.267 175.044 o
-9 13 0 1492.430 1451.060 32.442 10.373 o
-9 13 1 166.009 191.329 9.448 118.167 o
-9 13 2 359.737 336.661 11.879 72.351 o
-9 13 3 1340.760 1339.790 25.648 15.954 o
-9 13 4 744.314 761.459 15.891 39.317 o
-9 13 5 1002.830 1021.000 19.451 26.712 o
-9 13 6 12.294 8.588 8.048 182.893 o
-9 13 7 876.779 877.674 27.367 14.797 o
-9 13 8 105.184 106.933 8.646 145.945 o
-9 13 9 81.597 83.416 9.011 137.894 o
-9 13 10 19.648 20.774 9.900 120.604 o
-9 13 11 4.236 3.901 6.844 254.350 o
-9 13 12 81.608 87.379 8.601 150.207 o
-9 13 13 434.653 416.288 11.378 75.217 o
-9 13 14 3.365 4.517 7.617 205.681 o
-9 13 15 554.055 564.590 17.732 33.927 o
-9 13 16 934.965 973.268 20.962 23.712 o
-9 13 17 7.230 4.822 9.481 132.707 o
-9 13 18 449.319 482.029 17.246 36.375 o
-9 13 19 962.121 986.708 24.674 17.719 o
-9 13 20 756.468 733.279 24.534 18.325 o
-9 13 21 29.175 40.157 13.178 68.136 o
-9 13 22 47.400 49.133 15.020 52.359 o
-9 14 -8 403.782 396.144 21.321 24.841 o
-9 14 -7 37.380 40.374 12.972 70.124 o
-9 14 -6 363.286 348.271 24.212 19.614 o
-9 14 -5 47.086 57.230 12.331 77.062 o
-9 14 -4 2638.160 2697.080 74.931 2.067 o
-9 14 -3 1208.280 1168.320 43.191 6.151 o
-9 14 -2 707.151 715.524 22.909 20.872 o
-9 14 -1 843.202 830.957 25.193 17.292 o
-9 14 0 338.639 340.123 13.837 55.722 o
-9 14 1 2.412 -0.756 7.768 198.294 o
-9 14 2 40.284 41.951 8.352 165.114 o
-9 14 3 20.272 30.021 7.933 185.640 o
-9 14 4 130.342 143.337 8.293 153.345 o
-9 14 5 701.977 693.776 46.572 5.406 o
-9 14 6 785.687 833.269 22.631 21.101 o
-9 14 7 204.580 193.765 9.990 105.312 o
-9 14 8 460.625 454.245 13.461 56.226 o
-9 14 9 1438.560 1425.670 26.102 15.340 o
-9 14 10 12.951 14.110 8.252 173.694 o
-9 14 11 1250.490 1277.200 22.910 19.563 o
-9 14 12 463.039 455.482 14.882 47.264 o
-9 14 13 1335.650 1359.560 38.903 7.459 o
-9 14 14 68.608 66.133 8.849 144.361 o
-9 14 15 2062.580 2038.540 41.564 6.407 o
-9 14 16 165.879 167.964 13.117 65.266 o
-9 14 17 340.800 328.093 15.315 46.455 o
-9 14 18 698.398 739.850 31.132 11.765 o
-9 14 19 165.309 160.941 13.902 58.559 o
-9 14 20 283.358 293.916 19.139 31.032 o
-9 14 21 938.982 983.910 41.029 6.850 o
-9 15 -8 2139.590 2166.830 74.019 2.130 o
-9 15 -7 53.894 46.236 12.663 73.130 o
-9 15 -6 3308.850 3343.120 80.038 1.806 o
-9 15 -5 149.501 146.390 17.490 37.904 o
-9 15 -4 277.050 261.119 19.564 29.841 o
-9 15 -3 377.875 370.774 21.387 24.788 o
-9 15 -2 990.511 970.550 56.250 3.708 o
-9 15 -1 39.884 54.317 13.221 67.385 o
-9 15 0 371.360 343.309 15.455 45.389 o
-9 15 1 1.314 -0.277 10.089 117.696 o
-9 15 2 188.997 193.266 11.740 79.325 o
-9 15 3 957.064 969.117 29.368 12.896 o
-9 15 4 1289.220 1288.510 33.811 9.721 o
-9 15 5 116.763 104.931 10.839 95.631 o
-9 15 6 3987.420 3876.360 68.438 2.417 o
-9 15 7 1.747 3.811 9.296 138.469 o
-9 15 8 0.405 5.293 8.886 151.569 o
-9 15 9 137.880 136.896 12.222 75.402 o
-9 15 10 211.335 192.387 11.117 86.938 o
-9 15 11 112.968 112.875 10.132 108.448 o
-9 15 12 293.554 259.543 12.610 67.080 o
-9 15 13 87.342 122.171 10.957 94.421 o
-9 15 14 2.947 4.574 9.473 133.233 o
-9 15 15 781.243 759.994 25.740 16.729 o
-9 15 16 925.126 905.585 25.652 16.600 o
-9 15 17 206.756 200.197 16.102 43.824 o
-9 15 18 1836.320 1862.330 48.718 4.791 o
-9 15 19 980.686 936.927 70.272 2.395 o
-9 16 -8 1862.220 1823.450 61.526 3.062 o
-9 16 -7 25.434 9.257 11.734 86.195 o
-9 16 -6 376.709 371.579 22.964 21.657 o
-9 16 -5 60.846 53.657 12.662 72.922 o
-9 16 -4 5742.620 5704.250 115.044 0.879 o
-9 16 -3 158.816 194.189 17.637 37.120 o
-9 16 -2 482.919 478.132 19.429 29.162 o
-9 16 -1 466.293 433.343 21.533 24.196 o
-9 16 0 16.204 16.612 10.969 98.704 o
-9 16 1 1.206 0.987 9.711 127.011 o
-9 16 2 14.121 10.500 9.105 143.049 o
-9 16 3 60.391 54.515 9.916 117.063 o
-9 16 4 680.854 677.498 21.714 23.100 o
-9 16 5 3.364 20.386 10.709 103.960 o
-9 16 6 1665.000 1660.450 36.291 8.364 o
-9 16 7 12.455 4.277 10.811 101.981 o
-9 16 8 2980.450 3042.980 53.426 3.913 o
-9 16 9 224.788 201.512 12.252 72.539 o
-9 16 10 26.047 21.173 9.824 122.052 o
-9 16 11 49.574 37.673 12.367 76.779 o
-9 16 12 221.185 229.958 14.819 50.961 o
-9 16 13 1514.700 1495.030 34.680 9.165 o
-9 16 14 286.646 296.999 32.655 11.033 o
-9 16 15 42.212 38.798 13.935 60.839 o
-9 16 16 762.177 719.595 37.993 8.015 o
-9 16 17 5.461 4.853 24.814 19.457 o
-9 16 18 565.339 513.707 52.916 4.224 o
-9 17 -8 236.284 250.269 39.793 7.491 o
-9 17 -7 57.847 53.776 17.556 38.403 o
-9 17 -6 3577.740 3605.330 71.998 2.206 o
-9 17 -5 118.229 145.146 14.128 57.505 o
-9 17 -4 178.363 194.068 18.041 35.437 o
-9 17 -3 114.730 147.215 15.242 49.724 o
-9 17 -2 150.094 169.002 14.501 54.194 o
-9 17 -1 614.011 605.918 22.152 22.476 o
-9 17 0 64.871 48.598 12.476 75.020 o
-9 17 1 28.015 22.625 11.109 95.719 o
-9 17 2 0.614 12.899 12.117 81.475 o
-9 17 3 85.962 100.694 11.791 82.461 o
-9 17 4 391.623 383.927 17.377 36.424 o
-9 17 5 148.516 157.308 12.941 67.332 o
-9 17 6 2235.680 2238.130 44.977 5.501 o
-9 17 7 750.032 731.849 22.549 21.393 o
-9 17 8 39.177 44.750 11.026 96.342 o
-9 17 9 232.996 225.689 17.126 38.748 o
-9 17 10 264.675 280.170 19.987 28.659 o
-9 17 11 219.695 225.744 20.729 26.930 o
-9 17 12 112.257 105.434 14.110 57.976 o
-9 17 13 39.987 5.014 14.038 60.233 o
-9 17 14 122.387 128.786 25.676 17.948 o
-9 17 15 548.327 606.309 58.102 3.510 o
-9 17 16 2197.020 2362.370 127.739 0.728 o
-9 18 -7 28.475 36.272 25.400 18.520 o
-9 18 -6 97.930 100.497 25.222 18.643 o
-9 18 -5 29.085 22.493 15.447 49.849 o
-9 18 -4 1770.200 1813.540 46.364 5.271 o
-9 18 -3 542.867 527.514 21.586 23.810 o
-9 18 -2 1151.370 1099.420 31.067 11.479 o
-9 18 -1 675.311 676.215 30.006 12.652 o
-9 18 0 16.389 17.616 12.425 77.063 o
-9 18 1 5.013 0.936 11.412 91.880 o
-9 18 2 811.919 832.559 25.969 16.387 o
-9 18 3 654.154 661.367 25.635 17.053 o
-9 18 4 14.430 21.411 18.942 33.305 o
-9 18 5 1265.680 1331.840 37.880 7.862 o
-9 18 6 202.626 211.477 13.347 62.273 o
-9 18 7 181.228 180.030 12.780 68.128 o
-9 18 8 35.480 24.532 11.669 86.626 o
-9 18 9 293.960 271.317 22.038 23.708 o
-9 18 10 14.271 -26.084 21.617 25.617 o
-9 18 11 1027.550 1078.340 57.996 3.489 o
-9 18 12 286.805 295.067 31.364 11.941 o
-9 18 13 284.056 266.802 42.756 6.489 o
-9 18 14 855.681 912.269 70.272 2.398 o
-9 19 -5 373.691 415.177 70.378 2.407 o
-9 19 -4 135.477 130.677 23.103 22.073 o
-9 19 -3 354.749 439.504 40.692 7.125 o
-9 19 -2 273.541 301.675 23.630 20.736 o
-9 19 -1 9.913 13.108 15.774 48.034 o
-9 19 0 785.075 823.457 42.899 6.323 o
-9 19 1 786.461 760.401 42.298 6.503 o
-9 19 2 325.233 319.202 22.297 23.066 o
-9 19 3 181.302 156.247 20.058 28.930 o
-9 19 4 687.720 680.762 32.023 11.169 o
-9 19 5 12.415 18.536 22.088 24.523 o
-9 19 6 73.385 63.065 18.786 33.506 o
-9 19 7 8.708 24.000 19.689 30.850 o
-9 19 8 607.651 559.094 41.779 6.709 o
-9 19 9 82.714 84.469 20.691 27.626 o
-9 19 10 37.114 43.105 19.199 32.285 o
-9 19 11 27.415 -24.341 32.067 11.644 o
-9 20 3 960.193 944.759 80.432 1.834 o
-9 20 4 147.281 89.639 43.497 6.307 o
-8 0 -6 69.260 63.929 5.481 344.988 o
-8 0 -4 184.431 188.285 6.512 216.498 o
-8 0 -2 371.622 381.026 8.387 124.219 o
-8 0 0 242.270 254.232 7.801 153.586 o
-8 0 2 9152.800 9192.500 141.319 0.582 o
-8 0 4 7308.950 7239.350 93.460 1.297 o
-8 0 6 698.680 720.395 15.128 43.099 o
-8 0 8 154.646 156.206 7.960 161.568 o
-8 0 10 2397.830 2399.640 35.321 8.472 o
-8 0 12 4110.680 4094.270 55.167 3.600 o
-8 0 14 3728.890 3704.210 53.409 3.852 o
-8 0 16 4189.980 4153.550 54.232 3.708 o
-8 0 18 2654.320 2678.780 43.344 5.807 o
-8 0 20 703.852 701.387 17.337 34.286 o
-8 0 22 2970.760 3032.500 72.598 2.188 o
-8 0 24 915.265 949.478 29.211 13.059 o
-8 0 26 1333.400 1369.930 46.709 5.268 o
-8 0 28 45.901 97.788 26.670 16.751 o
-8 1 -7 3417.700 3491.170 44.757 5.343 o
-8 1 -6 16.113 15.724 3.659 826.483 o
-8 1 -5 550.079 567.252 9.203 97.060 o
-8 1 -4 39.096 44.714 2.858 1087.030 o
-8 1 -3 197.138 191.709 4.396 363.643 o
-8 1 -2 13227.000 13263.800 160.950 0.447 o
-8 1 -1 832.008 850.769 11.254 64.736 o
-8 1 0 19548.600 19540.700 234.161 0.213 o
-8 1 1 11192.700 11290.000 125.844 0.721 o
-8 1 2 14154.000 14226.400 152.971 0.492 o
-8 1 3 2314.650 2303.490 25.728 14.561 o
-8 1 4 39.308 39.731 3.234 907.118 o
-8 1 5 4732.270 4714.880 48.581 4.456 o
-8 1 6 1742.570 1698.430 18.412 26.081 o
-8 1 7 2101.570 2127.750 23.371 17.284 o
-8 1 8 407.268 397.150 6.061 184.600 o
-8 1 9 65.181 65.882 3.036 869.733 o
-8 1 10 2417.330 2448.580 25.538 14.589 o
-8 1 11 477.008 479.280 7.152 141.850 o
-8 1 12 5337.880 5125.810 66.230 2.522 o
-8 1 13 4753.710 4673.060 24.517 12.874 o
-8 1 14 3578.060 3600.800 34.163 8.457 o
-8 1 15 34.504 30.986 3.779 721.742 o
-8 1 16 5262.980 5121.060 47.530 4.570 o
-8 1 17 79.937 87.651 4.032 544.531 o
-8 1 18 2301.410 2254.310 26.233 14.141 o
-8 1 19 316.911 295.217 6.711 179.820 o
-8 1 20 475.435 474.068 15.846 42.173 o
-8 1 21 190.725 191.077 11.930 77.024 o
-8 1 22 869.606 870.446 20.000 26.018 o
-8 1 23 1.426 2.885 9.644 128.702 o
-8 1 24 2986.980 2977.180 51.038 4.261 o
-8 1 25 994.324 1028.120 23.041 19.943 o
-8 1 26 3.732 -4.289 11.864 85.061 o
-8 1 27 235.150 231.797 15.474 46.867 o
-8 1 28 41.350 37.041 26.458 17.058 o
-8 2 -7 25.040 31.715 3.939 688.130 o
-8 2 -6 3548.800 3548.630 43.034 5.709 o
-8 2 -5 3096.030 3090.410 36.226 7.844 o
-8 2 -4 2164.750 2126.910 25.615 14.866 o
-8 2 -3 1.034 0.928 2.310 2218.200 o
-8 2 -2 2372.410 2369.160 29.233 11.751 o
-8 2 -1 7007.770 7055.200 94.081 1.283 o
-8 2 0 6874.000 6813.140 88.189 1.452 o
-8 2 1 4432.610 4474.030 49.849 4.288 o
-8 2 2 1117.680 1127.970 13.556 45.744 o
-8 2 3 2256.240 2237.790 25.783 14.586 o
-8 2 4 8221.040 8243.990 89.558 1.395 o
-8 2 5 369.103 372.324 5.826 200.489 o
-8 2 6 434.556 418.229 6.350 170.566 o
-8 2 7 1131.660 1162.300 14.356 41.942 o
-8 2 8 12351.900 12364.200 129.028 0.685 o
-8 2 9 15.814 18.807 2.784 1342.870 o
-8 2 10 161.871 161.720 4.499 380.065 o
-8 2 11 3062.210 3007.230 30.822 10.312 o
-8 2 12 1656.700 1656.950 19.485 24.201 o
-8 2 13 11.383 12.148 3.631 856.396 o
-8 2 14 3158.720 3116.650 34.349 8.566 o
-8 2 15 3585.660 3588.080 35.031 8.113 o
-8 2 16 645.711 654.244 10.071 81.708 o
-8 2 17 861.003 845.013 10.680 68.972 o
-8 2 18 166.769 162.597 6.141 243.355 o
-8 2 19 319.477 324.247 9.796 101.274 o
-8 2 20 3454.590 3468.120 45.806 5.124 o
-8 2 21 356.692 378.846 12.226 68.545 o
-8 2 22 37.376 28.836 9.098 140.722 o
-8 2 23 765.274 808.248 18.451 30.361 o
-8 2 24 11.081 19.349 9.958 119.733 o
-8 2 25 3.277 13.438 14.457 57.228 o
-8 2 26 1034.820 995.336 31.406 11.335 o
-8 2 27 417.874 419.073 24.942 18.406 o
-8 2 28 634.354 721.666 50.693 4.582 o
-8 3 -7 99.658 101.359 4.507 438.970 o
-8 3 -6 1331.540 1285.140 17.470 30.189 o
-8 3 -5 1928.030 1935.520 25.838 14.940 o
-8 3 -4 358.184 364.613 6.728 170.218 o
-8 3 -3 10781.000 10681.500 123.767 0.746 o
-8 3 -2 153.603 156.489 3.895 461.671 o
-8 3 -1 5909.410 5966.280 70.311 2.238 o
-8 3 0 2420.710 2421.600 29.985 11.223 o
-8 3 1 1421.910 1429.190 17.961 28.404 o
-8 3 2 5258.300 5301.320 58.286 3.184 o
-8 3 3 2574.790 2572.800 28.291 12.231 o
-8 3 4 13180.100 13304.500 143.054 0.561 o
-8 3 5 66.938 73.103 4.439 488.790 o
-8 3 6 526.258 536.143 7.259 133.682 o
-8 3 7 1986.570 1991.340 20.894 20.835 o
-8 3 8 185.010 187.198 4.175 394.345 o
-8 3 9 17669.400 17715.100 172.598 0.386 o
-8 3 10 1455.600 1458.520 16.183 32.970 o
-8 3 11 59.618 71.060 3.617 684.494 o
-8 3 12 4673.500 4575.670 48.320 4.509 o
-8 3 13 1096.520 1076.150 15.097 39.433 o
-8 3 14 5370.300 5390.180 54.936 3.533 o
-8 3 15 930.224 940.880 12.150 56.325 o
-8 3 16 37.851 38.648 3.892 673.269 o
-8 3 17 910.862 909.503 11.995 57.789 o
-8 3 18 1744.470 1778.380 23.585 17.659 o
-8 3 19 182.942 184.078 7.168 186.800 o
-8 3 20 146.762 157.847 9.299 123.629 o
-8 3 21 491.239 487.793 15.120 45.609 o
-8 3 22 1307.360 1322.830 28.804 13.012 o
-8 3 23 397.373 426.549 14.826 48.291 o
-8 3 24 4.386 -2.404 9.520 131.992 o
-8 3 25 1699.110 1706.420 48.070 4.934 o
-8 3 26 73.903 72.329 11.993 80.480 o
-8 3 27 95.252 111.505 21.447 25.671 o
-8 3 28 8.883 16.086 28.257 14.999 o
-8 4 -7 5514.570 5407.010 63.862 2.687 o
-8 4 -6 143.761 153.975 4.815 358.280 o
-8 4 -5 8648.510 8549.710 93.001 1.296 o
-8 4 -4 2507.820 2509.130 29.654 11.368 o
-8 4 -3 1890.660 1909.560 27.556 13.443 o
-8 4 -2 86.006 91.111 3.556 638.647 o
-8 4 -1 428.591 413.127 7.007 152.388 o
-8 4 0 252.386 257.034 4.830 291.958 o
-8 4 1 989.109 986.414 13.107 49.783 o
-8 4 2 82.281 84.677 3.477 670.042 o
-8 4 3 264.751 267.005 5.619 239.220 o
-8 4 4 25.389 29.580 2.992 1107.870 o
-8 4 5 8547.660 8586.450 93.854 1.274 o
-8 4 6 597.990 620.427 9.079 96.124 o
-8 4 7 5131.000 5125.510 52.083 3.904 o
-8 4 8 2690.950 2676.620 30.136 10.941 o
-8 4 9 979.212 955.755 13.873 46.057 o
-8 4 10 197.637 193.605 5.156 297.513 o
-8 4 11 2953.800 2902.810 21.635 17.809 o
-8 4 12 18.099 15.353 3.252 1018.270 o
-8 4 13 849.654 870.218 11.022 66.125 o
-8 4 14 75.079 78.558 4.583 455.302 o
-8 4 15 1514.500 1540.950 18.249 27.282 o
-8 4 16 521.911 520.084 9.012 101.923 o
-8 4 17 3183.910 3214.370 33.193 9.049 o
-8 4 18 22.984 15.750 4.530 545.998 o
-8 4 19 2378.610 2342.720 30.674 10.837 o
-8 4 20 3228.150 3272.100 45.674 5.184 o
-8 4 21 676.107 690.141 18.041 32.137 o
-8 4 22 57.912 44.654 9.340 131.780 o
-8 4 23 321.803 328.135 15.742 44.328 o
-8 4 24 265.047 260.131 15.660 45.474 o
-8 4 25 114.105 131.814 18.723 33.399 o
-8 4 26 219.563 223.799 16.754 40.483 o
-8 4 27 143.217 139.788 20.743 27.235 o
-8 5 -7 1350.500 1332.150 18.170 28.273 o
-8 5 -6 50.548 46.894 4.549 496.593 o
-8 5 -5 6293.340 6195.240 70.606 2.211 o
-8 5 -4 351.063 357.481 6.735 171.212 o
-8 5 -3 3818.800 3838.200 45.974 5.035 o
-8 5 -2 1230.490 1221.200 17.215 31.378 o
-8 5 -1 1127.820 1112.130 14.565 41.262 o
-8 5 0 180.141 177.682 4.478 368.008 o
-8 5 1 1458.140 1469.470 18.608 26.738 o
-8 5 2 360.331 373.743 6.482 177.611 o
-8 5 3 763.561 770.026 12.736 55.582 o
-8 5 4 2268.390 2292.370 27.684 12.955 o
-8 5 5 140.108 136.434 3.853 488.369 o
-8 5 6 5.200 12.007 3.116 1171.720 o
-8 5 7 5367.440 5393.150 59.886 3.026 o
-8 5 8 1088.330 1072.590 20.546 24.083 o
-8 5 9 6433.920 6339.630 72.772 2.088 o
-8 5 10 602.278 580.391 9.126 96.040 o
-8 5 11 3290.410 3294.950 27.222 12.348 o
-8 5 12 1310.470 1338.000 19.101 26.233 o
-8 5 13 1700.410 1751.010 23.342 18.033 o
-8 5 14 431.018 423.282 9.425 100.947 o
-8 5 15 443.834 422.041 8.574 115.268 o
-8 5 16 148.154 148.122 5.418 301.967 o
-8 5 17 686.519 693.079 11.271 68.456 o
-8 5 18 898.095 898.928 14.444 44.178 o
-8 5 19 531.326 541.397 12.408 62.672 o
-8 5 20 21.941 23.551 6.991 237.675 o
-8 5 21 380.958 382.947 11.672 73.601 o
-8 5 22 1066.600 1102.060 24.293 18.015 o
-8 5 23 1224.220 1265.690 30.583 11.733 o
-8 5 24 22.237 31.310 10.332 110.487 o
-8 5 25 1278.160 1248.020 31.721 10.950 o
-8 5 26 88.518 72.971 14.226 57.585 o
-8 5 27 1207.580 1155.110 43.715 6.012 o
-8 5 28 17.284 -31.855 39.898 7.527 o
-8 6 -7 6693.240 6622.000 88.172 1.455 o
-8 6 -6 664.908 661.242 16.177 38.915 o
-8 6 -5 8712.560 8530.030 101.738 1.094 o
-8 6 -4 0.592 3.510 2.428 1996.630 o
-8 6 -3 20.206 27.300 3.088 1078.680 o
-8 6 -2 370.533 382.559 10.402 89.234 o
-8 6 -1 197.952 197.971 6.870 196.448 o
-8 6 0 1494.600 1481.570 23.536 18.219 o
-8 6 1 275.011 272.807 7.869 147.866 o
-8 6 2 18.357 18.766 3.005 1161.250 o
-8 6 3 10482.900 10432.900 122.114 0.766 o
-8 6 4 201.024 199.179 5.122 297.986 o
-8 6 5 15639.200 15736.500 191.620 0.317 o
-8 6 6 215.645 211.644 5.246 282.167 o
-8 6 7 14499.700 14423.100 161.209 0.444 o
-8 6 8 735.316 739.246 11.997 61.360 o
-8 6 9 434.981 393.262 19.991 27.942 o
-8 6 10 20.909 20.456 3.540 857.343 o
-8 6 11 356.826 337.953 14.779 49.357 o
-8 6 12 1.161 5.579 3.656 884.811 o
-8 6 13 631.490 641.807 11.496 67.927 o
-8 6 14 434.617 459.420 8.947 108.019 o
-8 6 15 492.066 522.510 10.047 88.139 o
-8 6 16 706.365 720.945 11.365 67.035 o
-8 6 17 3969.370 4039.350 46.209 4.966 o
-8 6 18 45.928 45.487 5.397 370.851 o
-8 6 19 4825.670 4710.750 66.507 2.520 o
-8 6 20 477.082 483.823 12.336 64.578 o
-8 6 21 67.761 61.328 8.003 174.691 o
-8 6 22 175.385 178.088 14.293 55.344 o
-8 6 23 16.680 18.767 9.468 131.948 o
-8 6 24 101.039 103.147 18.293 35.081 o
-8 6 25 30.785 37.113 12.808 72.067 o
-8 6 26 3.777 5.633 14.171 59.608 o
-8 6 27 85.935 54.339 23.156 22.140 o
-8 7 -7 248.140 244.813 7.212 173.068 o
-8 7 -6 2119.890 2127.650 49.953 4.535 o
-8 7 -5 1452.290 1431.620 21.610 21.108 o
-8 7 -4 656.586 653.259 10.811 73.703 o
-8 7 -3 4058.600 4059.420 45.135 5.166 o
-8 7 -2 4061.330 4043.510 52.239 3.980 o
-8 7 -1 654.131 663.655 12.324 60.610 o
-8 7 0 107.530 103.778 5.724 298.297 o
-8 7 1 6485.030 6439.460 84.822 1.568 o
-8 7 2 466.193 470.157 8.228 119.460 o
-8 7 3 3002.000 2978.330 34.365 8.624 o
-8 7 4 98.172 95.905 5.124 362.681 o
-8 7 5 103.715 106.880 5.238 345.003 o
-8 7 6 1061.860 1056.930 15.721 37.325 o
-8 7 7 691.957 706.847 17.372 34.208 o
-8 7 8 591.788 603.931 8.294 108.586 o
-8 7 9 3267.440 3245.830 38.265 7.086 o
-8 7 10 2852.750 2855.250 29.677 11.100 o
-8 7 11 783.468 777.348 11.627 63.176 o
-8 7 12 89.161 92.486 4.735 417.343 o
-8 7 13 3210.170 3151.970 35.221 8.192 o
-8 7 14 2241.530 2233.310 25.082 15.262 o
-8 7 15 1313.050 1332.330 18.073 28.627 o
-8 7 16 2.814 3.007 5.343 417.053 o
-8 7 17 7.032 7.242 4.887 491.773 o
-8 7 18 1095.260 1076.820 16.485 34.469 o
-8 7 19 42.993 50.036 6.252 283.687 o
-8 7 20 803.909 762.011 15.482 40.658 o
-8 7 21 65.281 70.417 8.379 160.084 o
-8 7 22 609.440 608.914 17.085 35.844 o
-8 7 23 10.645 6.896 8.719 156.364 o
-8 7 24 15.110 8.354 15.695 48.488 o
-8 7 25 2990.410 2974.950 68.320 2.459 o
-8 7 26 234.635 247.220 20.600 27.182 o
-8 8 -7 1679.420 1704.850 27.911 13.367 o
-8 8 -6 710.196 698.922 17.544 33.569 o
-8 8 -5 328.657 335.162 8.228 132.026 o
-8 8 -4 683.430 687.916 16.391 37.879 o
-8 8 -3 1131.480 1105.170 11.640 56.049 o
-8 8 -2 678.303 684.914 28.864 13.613 o
-8 8 -1 2737.600 2717.740 49.418 4.553 o
-8 8 0 37.950 43.002 4.778 468.306 o
-8 8 1 4147.350 4188.250 54.038 3.734 o
-8 8 2 945.682 949.940 14.356 44.038 o
-8 8 3 8305.150 8218.310 84.967 1.537 o
-8 8 4 862.513 876.545 10.199 72.845 o
-8 8 5 206.862 209.411 5.650 258.241 o
-8 8 6 53.127 53.297 3.508 748.435 o
-8 8 7 559.009 549.675 10.103 85.085 o
-8 8 8 6400.710 6365.550 66.326 2.474 o
-8 8 9 4484.530 4518.540 50.139 4.239 o
-8 8 10 57.171 64.597 4.232 543.125 o
-8 8 11 28.313 32.810 4.133 625.621 o
-8 8 12 38.050 40.986 4.999 432.528 o
-8 8 13 14.679 22.121 3.967 708.009 o
-8 8 14 1046.630 1017.540 15.243 39.334 o
-8 8 15 3360.310 3409.910 41.325 6.168 o
-8 8 16 118.434 104.321 6.451 241.877 o
-8 8 17 3325.640 3317.510 44.353 5.451 o
-8 8 18 1226.180 1189.120 18.324 28.507 o
-8 8 19 915.759 887.236 17.505 32.425 o
-8 8 20 1016.820 999.629 20.359 24.712 o
-8 8 21 572.178 605.344 15.521 42.565 o
-8 8 22 56.835 54.712 9.152 136.724 o
-8 8 23 914.709 902.357 22.736 20.651 o
-8 8 24 1.770 15.426 12.189 80.449 o
-8 8 25 18.092 26.332 14.045 60.332 o
-8 8 26 428.005 476.775 36.026 9.021 o
-8 9 -7 432.403 432.571 10.389 86.787 o
-8 9 -6 523.864 524.692 14.735 47.248 o
-8 9 -5 56.811 56.610 4.802 443.599 o
-8 9 -4 105.458 100.837 4.026 510.835 o
-8 9 -3 5.350 5.013 3.875 779.387 o
-8 9 -2 2935.610 2896.230 36.051 7.972 o
-8 9 -1 1172.550 1191.290 17.095 32.008 o
-8 9 0 11362.500 11243.300 133.275 0.646 o
-8 9 1 4016.410 4051.710 40.419 6.260 o
-8 9 2 164.159 169.472 6.942 200.537 o
-8 9 3 673.010 667.210 11.078 70.695 o
-8 9 4 169.781 172.191 5.167 310.533 o
-8 9 5 2695.840 2738.480 43.358 5.794 o
-8 9 6 408.234 408.677 8.412 120.754 o
-8 9 7 1108.860 1134.990 15.825 36.495 o
-8 9 8 1729.790 1742.020 23.093 18.321 o
-8 9 9 723.767 741.257 12.311 59.196 o
-8 9 10 516.341 523.779 9.689 92.137 o
-8 9 11 342.987 350.761 7.057 162.161 o
-8 9 12 2519.550 2531.280 27.252 13.047 o
-8 9 13 585.404 567.773 9.901 86.561 o
-8 9 14 1531.990 1558.470 21.711 20.706 o
-8 9 15 344.813 351.871 9.069 112.571 o
-8 9 16 1162.710 1157.920 20.076 24.761 o
-8 9 17 73.933 70.461 7.078 217.263 o
-8 9 18 45.330 39.362 7.159 220.888 o
-8 9 19 224.118 246.859 9.780 107.202 o
-8 9 20 74.064 64.348 8.611 151.573 o
-8 9 21 493.254 499.867 17.434 35.411 o
-8 9 22 505.864 485.101 16.438 39.300 o
-8 9 23 13.868 0.033 11.309 93.259 o
-8 9 24 983.145 954.134 36.984 8.350 o
-8 9 25 1476.630 1497.140 53.033 4.111 o
-8 9 26 58.384 33.125 27.093 16.255 o
-8 10 -7 628.398 638.771 13.986 50.005 o
-8 10 -6 302.358 296.516 9.106 115.389 o
-8 10 -5 173.760 174.976 6.238 234.743 o
-8 10 -4 1767.130 1693.870 21.740 20.171 o
-8 10 -3 10.079 12.266 4.099 682.798 o
-8 10 -2 878.813 852.336 14.139 45.989 o
-8 10 -1 48.227 54.809 6.152 289.752 o
-8 10 0 68.204 62.044 5.586 334.687 o
-8 10 1 633.200 650.213 13.261 54.374 o
-8 10 2 1414.490 1426.270 21.380 21.556 o
-8 10 3 1.018 6.648 4.111 700.909 o
-8 10 4 233.048 229.837 6.955 185.656 o
-8 10 5 1188.460 1217.310 16.639 33.253 o
-8 10 6 373.099 368.975 7.964 134.123 o
-8 10 7 83.476 91.092 4.381 475.801 o
-8 10 8 557.165 553.454 10.642 78.833 o
-8 10 9 2645.740 2637.560 30.655 10.663 o
-8 10 10 2194.950 2169.380 23.862 16.603 o
-8 10 11 273.348 284.522 7.917 146.142 o
-8 10 12 707.655 706.406 13.069 54.445 o
-8 10 13 587.875 575.007 11.634 68.074 o
-8 10 14 2765.920 2750.730 35.458 8.268 o
-8 10 15 45.611 48.269 4.586 493.832 o
-8 10 16 31.760 22.488 5.996 315.870 o
-8 10 17 289.178 280.925 9.685 105.350 o
-8 10 18 487.057 492.560 13.661 54.305 o
-8 10 19 2.240 -1.641 7.847 194.364 o
-8 10 20 3386.830 3407.150 49.047 4.537 o
-8 10 21 552.526 541.003 15.799 41.639 o
-8 10 22 861.969 885.225 22.405 21.304 o
-8 10 23 27.905 28.056 10.492 107.006 o
-8 10 24 13.477 26.208 18.272 35.775 o
-8 11 -7 137.584 124.147 8.112 159.623 o
-8 11 -6 733.937 746.393 15.460 41.259 o
-8 11 -5 59.245 52.513 2.909 963.494 o
-8 11 -4 205.375 205.899 6.316 221.001 o
-8 11 -3 19.584 20.011 3.906 720.578 o
-8 11 -2 6724.640 6773.590 86.287 1.514 o
-8 11 -1 26.455 20.461 5.871 331.382 o
-8 11 0 11239.400 11141.400 133.399 0.645 o
-8 11 1 766.151 756.838 15.788 39.625 o
-8 11 2 1825.700 1824.140 28.582 12.694 o
-8 11 3 3.232 6.004 4.116 695.623 o
-8 11 4 290.737 283.187 7.029 172.402 o
-8 11 5 652.553 647.567 12.367 60.426 o
-8 11 6 592.021 577.914 11.233 71.698 o
-8 11 7 2773.240 2808.590 34.426 8.689 o
-8 11 8 16.351 14.593 4.041 687.839 o
-8 11 9 2.795 6.044 4.179 676.012 o
-8 11 10 2068.480 2103.550 26.460 14.180 o
-8 11 11 193.298 190.510 10.336 99.682 o
-8 11 12 3059.970 3109.400 37.127 7.524 o
-8 11 13 69.872 73.297 5.807 309.929 o
-8 11 14 523.509 535.216 11.491 70.990 o
-8 11 15 536.391 563.144 12.351 62.890 o
-8 11 16 909.706 905.836 20.297 25.217 o
-8 11 17 110.393 111.099 8.338 155.196 o
-8 11 18 352.347 372.753 13.494 57.868 o
-8 11 19 260.235 259.086 12.614 67.629 o
-8 11 20 0.072 -7.167 9.253 140.028 o
-8 11 21 75.129 97.389 10.149 110.215 o
-8 11 22 565.202 606.199 24.165 19.201 o
-8 11 23 331.012 353.298 18.302 33.430 o
-8 11 24 2752.420 2975.240 152.186 0.513 o
-8 12 -7 389.274 374.758 16.003 42.368 o
-8 12 -6 319.221 316.182 11.761 74.670 o
-8 12 -5 9.687 12.280 7.155 230.826 o
-8 12 -4 781.156 766.369 16.136 38.108 o
-8 12 -3 153.697 146.323 7.343 185.935 o
-8 12 -2 1263.690 1286.220 24.817 17.013 o
-8 12 -1 43.775 51.536 8.506 158.585 o
-8 12 0 101.678 102.149 9.561 121.689 o
-8 12 1 21.355 31.270 6.592 265.381 o
-8 12 2 1847.800 1868.690 28.584 12.665 o
-8 12 3 404.278 396.680 9.222 106.002 o
-8 12 4 1183.150 1197.190 18.391 28.463 o
-8 12 5 463.013 448.879 9.532 97.569 o
-8 12 6 183.022 187.985 10.585 95.952 o
-8 12 7 119.935 129.231 7.793 172.940 o
-8 12 8 1155.340 1110.700 22.685 20.174 o
-8 12 9 103.271 99.141 5.774 296.380 o
-8 12 10 941.212 927.482 13.607 47.846 o
-8 12 11 920.668 905.125 16.058 37.256 o
-8 12 12 729.905 723.732 11.798 63.089 o
-8 12 13 13.118 12.424 5.204 428.446 o
-8 12 14 1017.980 1007.020 18.920 27.958 o
-8 12 15 1687.440 1664.510 26.511 14.617 o
-8 12 16 670.010 673.263 14.334 47.510 o
-8 12 17 22.405 20.357 7.907 187.211 o
-8 12 18 308.765 303.880 13.825 56.394 o
-8 12 19 1242.780 1217.050 26.392 15.316 o
-8 12 20 90.538 83.577 14.590 54.732 o
-8 12 21 10.561 12.614 11.209 94.820 o
-8 12 22 118.507 86.418 14.448 55.429 o
-8 12 23 145.661 156.896 18.814 32.900 o
-8 13 -7 2.152 0.010 11.735 86.995 o
-8 13 -6 966.699 955.782 27.491 14.567 o
-8 13 -5 621.082 632.343 23.511 20.101 o
-8 13 -4 171.167 184.340 12.028 76.389 o
-8 13 -3 716.927 703.382 16.566 36.980 o
-8 13 -2 2270.080 2201.080 36.454 8.069 o
-8 13 -1 306.318 299.755 11.348 79.915 o
-8 13 0 1601.970 1528.510 28.486 13.008 o
-8 13 1 1332.520 1328.340 28.807 12.991 o
-8 13 2 1243.390 1239.940 21.757 21.403 o
-8 13 3 314.405 329.785 9.272 110.706 o
-8 13 4 222.382 211.593 8.610 134.077 o
-8 13 5 156.386 155.461 7.980 160.731 o
-8 13 6 367.157 368.205 12.149 69.187 o
-8 13 7 110.284 111.362 6.742 225.447 o
-8 13 8 618.792 613.439 12.839 57.655 o
-8 13 9 507.149 511.360 12.776 60.323 o
-8 13 10 7890.270 7747.500 95.679 1.236 o
-8 13 11 180.484 177.101 8.247 148.848 o
-8 13 12 1397.690 1374.340 22.166 20.375 o
-8 13 13 1515.620 1483.790 29.677 12.160 o
-8 13 14 261.704 268.590 10.591 91.786 o
-8 13 15 983.907 978.446 18.633 28.834 o
-8 13 16 78.878 76.688 9.279 130.938 o
-8 13 17 1.200 0.994 9.060 145.911 o
-8 13 18 387.043 396.254 15.753 43.530 o
-8 13 19 22.529 36.457 11.779 85.243 o
-8 13 20 21.867 27.677 10.954 98.551 o
-8 13 21 14.754 20.545 12.761 73.095 o
-8 13 22 286.124 297.550 19.897 28.810 o
-8 13 23 8.441 19.340 20.503 28.463 o
-8 14 -7 1341.160 1280.390 75.374 2.076 o
-8 14 -6 240.539 250.407 20.067 28.564 o
-8 14 -5 910.188 921.599 41.050 6.855 o
-8 14 -4 1208.180 1270.440 79.203 1.885 o
-8 14 -3 9.740 21.063 8.445 165.908 o
-8 14 -2 161.226 178.993 19.529 30.500 o
-8 14 -1 541.646 568.037 21.583 23.774 o
-8 14 0 374.361 383.778 14.070 53.438 o
-8 14 1 955.631 938.017 19.025 27.992 o
-8 14 2 166.348 171.435 10.280 102.100 o
-8 14 3 356.097 354.418 11.817 72.895 o
-8 14 4 3418.400 3400.500 53.585 3.855 o
-8 14 5 953.724 938.756 27.702 14.380 o
-8 14 6 1.193 2.749 8.087 182.968 o
-8 14 7 2080.930 2023.100 39.312 7.096 o
-8 14 8 1713.380 1713.980 38.468 7.495 o
-8 14 9 364.346 352.717 13.878 55.047 o
-8 14 10 2.339 -8.874 9.400 135.523 o
-8 14 11 556.611 545.709 14.522 48.047 o
-8 14 12 950.466 963.728 19.022 27.975 o
-8 14 13 6.297 12.624 8.040 183.790 o
-8 14 14 31.827 40.561 8.926 146.010 o
-8 14 15 229.409 241.689 11.993 74.863 o
-8 14 16 2229.750 2291.270 49.217 4.648 o
-8 14 17 1369.360 1408.550 30.668 11.560 o
-8 14 18 61.079 66.191 11.660 85.417 o
-8 14 19 347.946 343.636 15.733 44.120 o
-8 14 20 304.863 298.601 17.484 36.681 o
-8 14 21 325.886 289.145 26.320 16.776 o
-8 15 -7 614.203 596.370 22.548 21.762 o
-8 15 -6 291.659 279.883 15.366 46.794 o
-8 15 -5 723.167 697.776 22.761 21.107 o
-8 15 -4 10.024 19.330 11.773 85.920 o
-8 15 -3 1363.110 1362.350 36.321 8.476 o
-8 15 -2 57.898 51.822 11.522 87.731 o
-8 15 -1 1319.500 1309.610 29.155 12.728 o
-8 15 0 2.234 3.711 9.834 123.729 o
-8 15 1 149.429 149.030 10.998 91.244 o
-8 15 2 1310.150 1301.070 36.060 8.615 o
-8 15 3 280.264 284.686 12.883 64.578 o
-8 15 4 8.254 -1.485 7.881 191.815 o
-8 15 5 736.178 738.604 19.088 28.831 o
-8 15 6 28.118 31.274 10.770 101.567 o
-8 15 7 1424.650 1396.430 26.539 14.927 o
-8 15 8 39.649 33.709 8.833 148.635 o
-8 15 9 1703.220 1710.980 46.032 5.356 o
-8 15 10 888.677 860.628 21.407 23.070 o
-8 15 11 37.863 50.398 9.934 117.965 o
-8 15 12 205.218 213.020 11.045 87.825 o
-8 15 13 299.542 325.724 14.648 50.779 o
-8 15 14 178.748 194.994 13.776 59.163 o
-8 15 15 1171.260 1169.570 42.041 6.483 o
-8 15 16 64.298 73.074 12.305 76.801 o
-8 15 17 246.255 252.588 13.727 58.262 o
-8 15 18 126.614 145.844 15.918 45.637 o
-8 15 19 1534.510 1523.040 50.670 4.483 o
-8 15 20 94.184 72.039 22.104 24.237 o
-8 16 -7 1050.910 1068.270 29.442 12.745 o
-8 16 -6 29.596 23.328 11.544 88.679 o
-8 16 -5 794.596 774.416 24.740 17.971 o
-8 16 -4 43.783 30.144 12.474 75.710 o
-8 16 -3 71.750 69.297 13.022 68.690 o
-8 16 -2 27.575 22.574 11.383 91.245 o
-8 16 -1 105.238 108.955 12.429 74.043 o
-8 16 0 1.582 4.137 9.097 144.556 o
-8 16 1 33.664 37.377 9.859 120.328 o
-8 16 2 387.445 368.536 14.181 52.646 o
-8 16 3 371.276 370.195 14.530 50.580 o
-8 16 4 2.626 -4.906 10.628 106.020 o
-8 16 5 5202.420 5129.700 95.628 1.261 o
-8 16 6 151.556 130.913 13.410 63.115 o
-8 16 7 1373.030 1337.440 28.672 13.071 o
-8 16 8 292.717 313.051 13.637 57.948 o
-8 16 9 26.640 29.260 9.940 119.010 o
-8 16 10 11.858 16.405 11.258 93.889 o
-8 16 11 705.143 715.125 18.550 30.460 o
-8 16 12 663.282 641.314 17.832 32.953 o
-8 16 13 154.316 147.236 10.918 92.345 o
-8 16 14 663.496 642.122 22.571 21.589 o
-8 16 15 47.089 35.589 12.768 72.197 o
-8 16 16 688.327 745.121 23.479 19.959 o
-8 16 17 1020.350 1038.250 47.410 5.169 o
-8 16 18 177.042 180.760 38.417 8.055 o
-8 17 -7 75.540 67.444 15.413 49.405 o
-8 17 -6 130.724 161.924 24.635 19.438 o
-8 17 -5 154.622 131.807 14.624 53.490 o
-8 17 -4 13.178 19.827 12.617 74.800 o
-8 17 -3 900.069 887.220 26.697 15.463 o
-8 17 -2 43.105 54.816 12.634 73.591 o
-8 17 -1 1489.200 1469.720 36.569 8.320 o
-8 17 0 1319.010 1358.400 37.721 7.908 o
-8 17 1 7.776 12.815 11.643 88.003 o
-8 17 2 11.330 13.392 11.004 98.316 o
-8 17 3 819.351 784.848 22.627 21.091 o
-8 17 4 19.447 12.298 11.093 96.490 o
-8 17 5 219.917 224.337 21.192 25.806 o
-8 17 6 104.969 117.289 13.848 60.129 o
-8 17 7 206.091 220.088 15.426 47.444 o
-8 17 8 124.594 138.754 12.063 77.573 o
-8 17 9 2779.530 2788.640 52.471 4.067 o
-8 17 10 98.411 111.658 18.619 33.879 o
-8 17 11 403.404 431.545 24.968 18.381 o
-8 17 12 145.815 151.491 24.430 19.746 o
-8 17 13 524.556 540.365 32.733 10.816 o
-8 17 14 704.825 727.759 42.072 6.588 o
-8 17 15 61.370 21.695 33.760 10.487 o
-8 17 16 159.151 177.374 37.464 8.472 o
-8 18 -7 700.431 655.619 50.587 4.599 o
-8 18 -6 34.481 24.642 21.256 26.407 o
-8 18 -5 325.467 292.591 18.572 32.676 o
-8 18 -4 1058.300 1116.040 36.072 8.710 o
-8 18 -3 32.442 28.048 12.681 73.558 o
-8 18 -2 189.796 187.943 16.544 41.782 o
-8 18 -1 1440.950 1436.040 39.672 7.160 o
-8 18 0 103.308 88.847 14.136 57.993 o
-8 18 1 1189.330 1129.940 29.152 12.870 o
-8 18 2 9.459 1.848 11.644 88.112 o
-8 18 3 1252.540 1234.880 33.616 9.850 o
-8 18 4 397.828 362.820 16.503 40.054 o
-8 18 5 1723.670 1753.320 37.989 7.664 o
-8 18 6 3.544 10.942 11.755 86.503 o
-8 18 7 800.921 809.138 28.250 14.034 o
-8 18 8 1.857 3.922 11.537 89.941 o
-8 18 9 28.744 30.425 13.752 62.708 o
-8 18 10 33.526 57.912 16.596 43.074 o
-8 18 11 392.085 389.635 26.354 16.608 o
-8 18 12 79.882 129.336 25.880 17.722 o
-8 18 13 68.217 77.762 24.329 20.085 o
-8 19 -7 97.031 121.495 34.713 9.889 o
-8 19 -6 621.800 720.675 46.208 5.497 o
-8 19 -5 1.727 2.598 24.993 19.187 o
-8 19 -4 3.098 -5.849 16.120 46.108 o
-8 19 -3 33.561 36.529 17.363 39.451 o
-8 19 -2 49.730 63.286 16.650 42.660 o
-8 19 -1 680.128 648.978 26.897 15.565 o
-8 19 0 100.091 113.078 13.596 62.396 o
-8 19 1 448.203 463.297 19.016 30.485 o
-8 19 2 15.361 6.506 13.296 67.482 o
-8 19 3 327.285 290.047 17.827 35.282 o
-8 19 4 299.990 325.394 21.346 25.124 o
-8 19 5 1.350 11.532 12.466 76.975 o
-8 19 6 735.715 691.462 29.841 12.742 o
-8 19 7 2.473 -6.319 14.931 53.744 o
-8 19 8 0.519 3.324 18.193 36.209 o
-8 19 9 116.176 146.819 40.798 7.164 o
-8 19 10 726.514 735.501 35.274 9.256 o
-8 19 11 30.835 -3.492 32.279 11.490 o
-8 20 -3 0.122 2.726 17.901 37.404 o
-8 20 -2 284.402 298.128 40.322 7.283 o
-8 20 -1 5.962 -3.916 28.151 15.122 o
-8 20 0 252.405 293.471 40.851 7.105 o
-8 20 1 1.527 7.726 27.834 15.470 o
-8 20 2 702.194 724.054 56.144 3.744 o
-8 20 3 508.842 576.348 40.762 7.058 o
-8 20 4 41.505 29.020 23.888 20.914 o
-8 20 5 56.242 55.002 19.799 30.281 o
-8 20 6 1.367 -22.998 22.961 22.737 o
-8 20 7 1184.210 1267.070 130.702 0.698 o
-8 20 8 19.590 36.618 33.020 10.978 o
-7 0 -5 3854.060 3755.590 59.362 3.163 o
-7 0 -3 767.956 737.508 13.106 53.356 o
-7 0 -1 61040.400 61166.800 1081.850 0.010 o
-7 0 1 49164.300 48683.400 795.175 0.019 o
-7 0 3 16645.600 16682.200 210.542 0.264 o
-7 0 5 55.969 55.526 3.577 718.281 o
-7 0 7 367.514 379.301 8.727 117.412 o
-7 0 9 2864.900 2835.680 38.728 7.055 o
-7 0 11 5635.350 5724.580 71.641 2.169 o
-7 0 13 12459.700 12363.400 178.011 0.368 o
-7 0 15 127.249 136.678 6.428 237.774 o
-7 0 17 825.013 843.493 15.763 39.111 o
-7 0 19 1110.330 1063.540 24.517 17.694 o
-7 0 21 1612.910 1513.080 40.372 6.889 o
-7 0 23 7422.750 7484.960 144.256 0.562 o
-7 0 25 1324.860 1332.660 40.791 6.825 o
-7 0 27 139.760 112.554 19.793 29.904 o
-7 1 -6 1.856 1.692 2.689 1629.100 o
-7 1 -5 4.115 3.940 2.637 1656.440 o
-7 1 -4 169.016 170.778 4.851 338.878 o
-7 1 -3 388.359 404.452 6.454 173.360 o
-7 1 -2 10.740 9.137 2.436 1803.680 o
-7 1 -1 9938.170 9900.420 110.575 0.928 o
-7 1 0 2169.930 2251.880 27.419 13.243 o
-7 1 1 5234.670 5333.960 62.955 2.768 o
-7 1 2 115.495 124.122 3.470 590.309 o
-7 1 3 10423.300 10470.800 108.699 0.956 o
-7 1 4 288.881 293.215 6.337 198.388 o
-7 1 5 184.845 180.692 4.174 396.495 o
-7 1 6 42.842 39.656 2.617 1227.740 o
-7 1 7 85.503 86.280 2.966 810.727 o
-7 1 8 6414.680 6471.580 59.443 3.010 o
-7 1 9 4994.280 4992.440 50.490 4.137 o
-7 1 10 518.068 537.509 7.161 136.369 o
-7 1 11 1213.660 1225.500 13.283 45.850 o
-7 1 12 765.030 767.502 10.444 73.744 o
-7 1 13 635.204 624.499 9.025 95.471 o
-7 1 14 33.589 42.404 3.554 789.479 o
-7 1 15 83.887 84.158 4.268 497.876 o
-7 1 16 823.016 821.739 11.387 64.069 o
-7 1 17 3542.390 3555.070 38.671 6.878 o
-7 1 18 479.966 481.496 9.269 100.354 o
-7 1 19 843.699 856.816 12.713 54.282 o
-7 1 20 408.860 397.177 10.239 90.057 o
-7 1 21 2583.360 2592.550 35.927 8.148 o
-7 1 22 12.627 8.234 8.615 159.835 o
-7 1 23 2026.550 2036.060 37.277 7.829 o
-7 1 24 297.947 288.963 18.013 34.742 o
-7 1 25 1074.460 1036.210 23.029 19.832 o
-7 1 26 1549.850 1522.390 31.273 11.043 o
-7 1 27 12.495 6.837 10.401 110.060 o
-7 1 28 351.053 371.681 36.618 8.777 o
-7 2 -6 41.648 42.300 3.439 812.730 o
-7 2 -5 3647.280 3598.900 41.836 5.983 o
-7 2 -4 1535.820 1531.670 18.297 27.126 o
-7 2 -3 7262.600 7255.900 81.801 1.665 o
-7 2 -2 4096.430 4066.330 48.153 4.604 o
-7 2 -1 5289.610 5287.900 61.768 2.865 o
-7 2 0 1394.810 1390.950 18.457 27.373 o
-7 2 1 9820.250 9903.910 114.658 0.867 o
-7 2 2 10447.300 10386.900 111.362 0.913 o
-7 2 3 2005.300 2023.760 25.411 15.248 o
-7 2 4 333.813 335.261 5.370 229.724 o
-7 2 5 4501.600 4492.200 45.123 5.101 o
-7 2 6 2326.960 2346.570 22.594 17.802 o
-7 2 7 1405.190 1388.770 15.950 34.043 o
-7 2 8 1443.410 1490.440 18.114 27.879 o
-7 2 9 524.138 540.960 7.393 130.797 o
-7 2 10 960.732 966.335 11.775 58.231 o
-7 2 11 8094.830 8159.220 74.516 1.959 o
-7 2 12 356.612 349.209 6.352 184.220 o
-7 2 13 3385.290 3421.830 37.052 7.446 o
-7 2 14 483.451 475.100 7.122 142.226 o
-7 2 15 1345.510 1334.780 16.786 31.928 o
-7 2 16 1737.100 1767.400 21.467 20.568 o
-7 2 17 71.473 72.847 4.842 421.114 o
-7 2 18 28.741 22.619 4.608 518.920 o
-7 2 19 571.763 572.342 10.754 77.052 o
-7 2 20 203.067 189.503 7.784 161.001 o
-7 2 21 101.003 107.271 8.174 161.965 o
-7 2 22 933.839 921.201 20.267 25.202 o
-7 2 23 524.351 496.313 17.513 34.986 o
-7 2 24 910.283 921.876 22.916 20.354 o
-7 2 25 1356.730 1371.490 38.976 7.427 o
-7 2 26 966.546 990.372 48.069 5.040 o
-7 2 27 102.939 115.925 18.881 32.938 o
-7 2 28 3.218 37.676 26.564 16.965 o
-7 3 -6 886.945 891.974 18.591 29.406 o
-7 3 -5 175.145 182.389 7.055 192.808 o
-7 3 -4 3067.500 3029.500 38.670 7.016 o
-7 3 -3 1977.390 1977.830 24.528 16.206 o
-7 3 -2 284.929 283.412 4.894 273.631 o
-7 3 -1 3311.560 3274.020 37.306 7.390 o
-7 3 0 675.196 690.489 10.908 72.003 o
-7 3 1 2082.420 2074.610 22.590 18.288 o
-7 3 2 4555.880 4564.820 50.409 4.193 o
-7 3 3 3013.950 3056.630 39.282 6.833 o
-7 3 4 7.539 8.131 2.572 1675.500 o
-7 3 5 8270.340 8186.560 86.221 1.497 o
-7 3 6 260.570 255.460 5.028 276.503 o
-7 3 7 6385.430 6384.260 70.115 2.236 o
-7 3 8 46.378 50.068 3.227 872.827 o
-7 3 9 2208.110 2240.270 24.495 15.880 o
-7 3 10 199.842 192.884 4.610 342.062 o
-7 3 11 900.612 918.686 11.868 58.721 o
-7 3 12 962.410 949.210 8.563 85.494 o
-7 3 13 64.996 62.994 4.052 573.367 o
-7 3 14 1186.600 1173.420 11.230 57.452 o
-7 3 15 218.712 220.848 5.673 252.347 o
-7 3 16 4786.690 4824.670 47.562 4.616 o
-7 3 17 3.211 -1.891 4.144 691.934 o
-7 3 18 3422.200 3390.810 37.787 7.195 o
-7 3 19 3874.290 3819.580 47.524 4.743 o
-7 3 20 875.226 893.251 22.761 20.683 o
-7 3 21 635.472 607.633 19.768 27.591 o
-7 3 22 199.377 193.256 11.010 88.799 o
-7 3 23 53.775 37.421 9.371 131.457 o
-7 3 24 234.810 247.515 14.385 53.611 o
-7 3 25 319.497 300.551 14.909 49.099 o
-7 3 26 1.893 12.466 10.697 104.419 o
-7 3 27 1872.870 1993.050 55.264 3.761 o
-7 3 28 102.776 98.000 30.162 13.076 o
-7 4 -6 37.045 36.198 3.037 1016.810 o
-7 4 -5 1935.620 1903.650 21.486 20.112 o
-7 4 -4 10285.000 10269.500 110.777 0.923 o
-7 4 -3 1211.670 1192.160 14.049 42.581 o
-7 4 -2 1811.830 1817.420 21.849 19.848 o
-7 4 -1 563.440 559.717 7.451 126.479 o
-7 4 0 896.745 887.519 11.471 61.796 o
-7 4 1 593.109 582.997 8.472 106.123 o
-7 4 2 5594.550 5600.950 69.784 2.279 o
-7 4 3 1151.730 1198.570 18.896 27.335 o
-7 4 4 12455.700 12399.500 133.845 0.638 o
-7 4 5 377.167 391.742 6.524 173.133 o
-7 4 6 10.780 12.010 2.679 1506.790 o
-7 4 7 1529.820 1512.950 19.260 25.112 o
-7 4 8 5512.960 5547.460 61.245 2.898 o
-7 4 9 3058.980 3012.780 34.510 8.542 o
-7 4 10 6207.970 6137.900 67.539 2.401 o
-7 4 11 439.326 463.865 7.130 146.052 o
-7 4 12 1142.260 1177.540 11.537 56.102 o
-7 4 13 2184.950 2164.340 24.598 15.833 o
-7 4 14 491.817 484.253 8.510 112.473 o
-7 4 15 1190.950 1175.140 14.282 41.802 o
-7 4 16 3049.920 3078.440 34.529 8.527 o
-7 4 17 2600.040 2624.960 29.406 11.451 o
-7 4 18 261.021 270.637 7.895 148.408 o
-7 4 19 437.067 447.366 11.612 72.389 o
-7 4 20 3980.190 3944.860 53.286 3.847 o
-7 4 21 3424.780 3435.190 55.688 3.589 o
-7 4 22 100.898 102.600 10.040 111.116 o
-7 4 23 36.871 42.361 9.624 125.775 o
-7 4 24 856.512 831.880 22.525 21.158 o
-7 4 25 231.290 242.227 14.336 54.017 o
-7 4 26 1813.720 1823.760 54.847 3.824 o
-7 4 27 1.061 4.131 15.668 48.809 o
-7 4 28 1718.930 1745.380 92.285 1.388 o
-7 5 -6 19542.300 19441.700 226.290 0.228 o
-7 5 -5 84.086 80.054 3.604 638.913 o
-7 5 -4 7356.020 7447.860 87.498 1.467 o
-7 5 -3 433.130 435.437 6.769 157.495 o
-7 5 -2 159.278 158.732 5.068 325.787 o
-7 5 -1 126.473 118.096 4.478 417.903 o
-7 5 0 1509.630 1475.900 18.601 26.603 o
-7 5 1 55.435 57.965 3.455 755.424 o
-7 5 2 44.611 43.164 3.254 876.920 o
-7 5 3 4752.360 4748.600 54.331 3.651 o
-7 5 4 2129.490 2120.770 24.916 15.583 o
-7 5 5 565.526 565.946 8.313 110.384 o
-7 5 6 19337.200 19626.300 203.092 0.281 o
-7 5 7 320.321 315.509 5.777 215.516 o
-7 5 8 7552.840 7614.990 90.119 1.386 o
-7 5 9 74.898 73.041 3.814 607.432 o
-7 5 10 5541.060 5533.170 36.474 6.982 o
-7 5 11 249.644 243.804 6.633 195.579 o
-7 5 12 1177.470 1176.910 13.822 43.873 o
-7 5 13 306.630 296.598 6.067 206.734 o
-7 5 14 6337.180 6307.430 68.473 2.337 o
-7 5 15 365.289 362.631 7.326 151.514 o
-7 5 16 1568.080 1539.770 18.871 25.783 o
-7 5 17 325.651 332.474 8.181 133.453 o
-7 5 18 15231.100 15185.200 171.805 0.392 o
-7 5 19 196.855 205.483 9.194 121.734 o
-7 5 20 379.429 402.571 15.816 43.252 o
-7 5 21 23.706 27.692 7.689 196.928 o
-7 5 22 612.767 641.632 19.233 29.001 o
-7 5 23 65.645 61.864 10.668 101.334 o
-7 5 24 9.795 11.034 9.708 126.242 o
-7 5 25 36.378 39.418 12.613 74.141 o
-7 5 26 18.533 25.513 11.643 87.492 o
-7 5 27 32.074 44.910 18.536 34.637 o
-7 6 -6 13.959 16.554 3.337 984.996 o
-7 6 -5 412.261 407.524 7.822 133.409 o
-7 6 -4 3972.730 3966.740 44.032 5.410 o
-7 6 -3 1115.500 1119.960 16.562 34.027 o
-7 6 -2 2269.900 2264.390 29.624 11.572 o
-7 6 -1 735.598 726.387 12.280 59.362 o
-7 6 0 4091.470 4052.470 54.264 3.712 o
-7 6 1 6.297 9.532 2.790 1444.190 o
-7 6 2 557.975 547.484 8.474 108.453 o
-7 6 3 556.718 558.099 9.477 93.137 o
-7 6 4 3044.460 3052.380 37.989 7.240 o
-7 6 5 620.230 624.814 11.203 70.972 o
-7 6 6 1334.580 1342.830 16.405 33.071 o
-7 6 7 64.590 65.666 3.793 633.423 o
-7 6 8 15456.000 15089.500 169.476 0.402 o
-7 6 9 765.825 768.228 10.502 73.173 o
-7 6 10 1852.320 1808.210 19.406 23.743 o
-7 6 11 509.149 502.610 10.655 80.496 o
-7 6 12 124.067 118.759 9.087 131.578 o
-7 6 13 1.028 5.195 4.196 674.293 o
-7 6 14 232.325 233.645 6.387 210.135 o
-7 6 15 2628.730 2651.500 28.759 11.856 o
-7 6 16 1283.880 1283.850 16.582 32.880 o
-7 6 17 707.254 682.485 12.047 61.815 o
-7 6 18 1298.270 1275.680 17.913 29.167 o
-7 6 19 409.769 419.369 10.064 92.132 o
-7 6 20 1367.930 1381.460 23.049 19.118 o
-7 6 21 504.108 522.437 19.310 29.347 o
-7 6 22 170.406 184.439 10.980 90.281 o
-7 6 23 115.932 123.346 9.381 124.536 o
-7 6 24 1081.440 1085.940 32.026 10.886 o
-7 6 25 3.623 4.923 13.388 66.781 o
-7 6 26 1134.130 1097.200 36.941 8.308 o
-7 6 27 65.970 73.311 45.508 5.776 o
-7 7 -6 8762.630 8665.010 119.357 0.807 o
-7 7 -5 493.523 497.285 11.285 74.047 o
-7 7 -4 6374.980 6276.760 81.429 1.695 o
-7 7 -3 4914.160 4854.750 60.298 3.014 o
-7 7 -2 652.222 629.006 11.553 67.166 o
-7 7 -1 632.935 637.537 13.405 53.519 o
-7 7 0 2368.830 2317.500 32.845 9.645 o
-7 7 1 3.691 7.867 3.569 915.656 o
-7 7 2 930.030 931.874 13.587 48.030 o
-7 7 3 20.685 24.353 3.008 1133.230 o
-7 7 4 7.972 8.818 3.187 1117.030 o
-7 7 5 3462.860 3516.070 43.301 5.660 o
-7 7 6 8275.610 8134.290 96.410 1.215 o
-7 7 7 271.411 267.864 9.107 117.757 o
-7 7 8 1649.620 1637.930 20.959 21.631 o
-7 7 9 586.635 598.100 17.175 35.656 o
-7 7 10 866.486 858.865 13.306 50.503 o
-7 7 11 12.011 11.546 4.019 705.846 o
-7 7 12 2996.520 2985.330 34.100 8.739 o
-7 7 13 1795.780 1830.330 22.145 19.442 o
-7 7 14 1.264 8.617 4.757 523.701 o
-7 7 15 535.251 528.295 10.584 80.326 o
-7 7 16 3253.900 3215.480 37.589 7.313 o
-7 7 17 89.469 91.405 5.559 322.295 o
-7 7 18 3033.610 2994.120 40.200 6.562 o
-7 7 19 1223.730 1218.290 20.335 24.032 o
-7 7 20 1028.950 1054.700 20.480 24.372 o
-7 7 21 47.614 55.008 8.336 164.237 o
-7 7 22 708.144 719.262 18.232 31.373 o
-7 7 23 43.993 34.049 9.945 117.826 o
-7 7 24 34.510 35.065 13.883 61.429 o
-7 7 25 69.535 98.393 16.067 45.463 o
-7 7 26 5.377 -3.348 17.890 37.430 o
-7 7 27 1469.540 1476.460 99.588 1.196 o
-7 8 -6 53.925 45.961 6.353 272.813 o
-7 8 -5 2532.630 2551.360 38.950 7.075 o
-7 8 -4 477.691 469.573 11.062 77.072 o
-7 8 -3 79.399 82.806 5.275 358.403 o
-7 8 -2 3097.440 3087.100 41.438 6.201 o
-7 8 -1 741.072 726.783 14.038 48.247 o
-7 8 0 2271.270 2299.460 37.576 7.630 o
-7 8 1 460.429 461.288 11.469 73.226 o
-7 8 2 1221.060 1227.970 16.859 32.431 o
-7 8 3 503.366 521.455 10.365 83.827 o
-7 8 4 3662.050 3602.820 31.972 9.391 o
-7 8 5 100.994 109.682 6.216 261.188 o
-7 8 6 669.598 670.401 10.735 73.997 o
-7 8 7 649.394 637.374 10.009 82.539 o
-7 8 8 98.921 108.261 4.633 419.325 o
-7 8 9 7115.100 7162.150 72.046 2.107 o
-7 8 10 474.925 486.051 9.096 103.206 o
-7 8 11 2928.470 2913.760 31.824 9.851 o
-7 8 12 2201.080 2209.000 30.102 11.309 o
-7 8 13 1152.090 1157.680 16.282 34.680 o
-7 8 14 5537.240 5570.300 59.936 3.012 o
-7 8 15 17.127 16.751 5.380 397.851 o
-7 8 16 39.579 44.716 5.813 326.890 o
-7 8 17 8.753 12.581 5.747 355.427 o
-7 8 18 143.142 147.867 7.444 182.952 o
-7 8 19 123.720 130.447 8.284 154.834 o
-7 8 20 275.705 287.439 10.608 90.779 o
-7 8 21 79.072 74.532 8.551 152.645 o
-7 8 22 39.502 63.641 8.104 173.759 o
-7 8 23 85.698 84.006 10.228 108.431 o
-7 8 24 280.600 273.243 16.412 41.513 o
-7 8 25 317.210 303.690 21.503 24.757 o
-7 8 26 1194.710 1173.990 86.888 1.571 o
-7 9 -6 199.425 218.223 11.807 77.958 o
-7 9 -5 214.252 200.118 7.270 177.648 o
-7 9 -4 17.648 17.302 3.315 981.601 o
-7 9 -3 1367.110 1333.270 20.651 23.005 o
-7 9 -2 1768.800 1786.770 28.535 12.778 o
-7 9 -1 444.607 435.808 9.001 107.174 o
-7 9 0 802.902 806.965 18.042 31.411 o
-7 9 1 259.761 240.255 12.671 67.257 o
-7 9 2 15.480 19.521 3.919 725.238 o
-7 9 3 1695.480 1696.650 21.753 20.263 o
-7 9 4 1049.750 1040.930 13.571 46.598 o
-7 9 5 238.602 236.954 6.244 215.566 o
-7 9 6 721.932 750.785 11.058 69.147 o
-7 9 7 252.078 250.640 5.940 226.835 o
-7 9 8 1973.860 1970.410 22.560 18.537 o
-7 9 9 1819.380 1804.380 21.284 20.680 o
-7 9 10 42.725 46.743 4.549 504.282 o
-7 9 11 907.616 903.003 13.409 49.319 o
-7 9 12 2873.300 2880.480 36.690 7.750 o
-7 9 13 421.060 421.113 8.679 114.471 o
-7 9 14 9.406 6.486 3.988 726.845 o
-7 9 15 311.936 325.717 12.145 70.681 o
-7 9 16 3194.440 3163.940 42.365 5.943 o
-7 9 17 0.918 4.458 6.855 254.327 o
-7 9 18 724.857 699.967 18.263 31.253 o
-7 9 19 386.468 392.588 12.224 67.903 o
-7 9 20 1042.950 1053.160 21.989 21.539 o
-7 9 21 1615.700 1688.660 36.657 8.221 o
-7 9 22 28.257 24.863 9.689 125.172 o
-7 9 23 699.035 720.651 19.063 29.047 o
-7 9 24 202.323 220.878 17.712 36.520 o
-7 9 25 280.550 284.083 27.222 15.759 o
-7 10 -6 4.242 4.849 4.969 479.425 o
-7 10 -5 511.450 499.778 9.879 90.108 o
-7 10 -4 29.972 37.175 3.804 716.672 o
-7 10 -3 735.953 710.228 12.963 54.781 o
-7 10 -2 18.358 23.706 4.901 471.532 o
-7 10 -1 2835.870 2776.600 38.019 7.301 o
-7 10 0 290.101 301.350 16.730 39.907 o
-7 10 1 9871.870 9692.690 133.389 0.649 o
-7 10 2 566.708 562.345 10.563 79.362 o
-7 10 3 40.333 41.194 4.328 555.810 o
-7 10 4 8.895 9.900 4.604 548.860 o
-7 10 5 666.391 646.476 12.097 62.303 o
-7 10 6 45.811 47.351 3.266 862.411 o
-7 10 7 234.471 236.118 5.839 237.381 o
-7 10 8 11.651 8.921 3.954 731.850 o
-7 10 9 2697.770 2683.440 28.479 11.999 o
-7 10 10 1406.820 1410.780 15.759 34.580 o
-7 10 11 6607.780 6609.870 67.863 2.366 o
-7 10 12 924.549 932.569 15.098 40.958 o
-7 10 13 4686.890 4725.840 57.253 3.324 o
-7 10 14 708.681 676.791 16.205 38.505 o
-7 10 15 1.707 6.052 6.301 300.264 o
-7 10 16 84.028 83.675 7.208 207.357 o
-7 10 17 69.210 72.935 8.290 162.802 o
-7 10 18 10.626 18.992 7.449 212.468 o
-7 10 19 747.152 780.395 16.852 35.579 o
-7 10 20 284.534 300.001 11.320 80.799 o
-7 10 21 92.405 94.037 10.936 95.087 o
-7 10 22 1.169 -0.026 9.256 139.849 o
-7 10 23 777.909 805.162 20.398 25.451 o
-7 10 24 387.223 384.501 21.369 24.788 o
-7 10 25 1254.810 1235.800 65.986 2.699 o
-7 11 -6 2989.530 2948.500 49.518 4.507 o
-7 11 -5 18.347 19.787 4.193 634.553 o
-7 11 -4 2869.130 2866.030 37.369 7.508 o
-7 11 -3 182.577 185.615 7.895 159.519 o
-7 11 -2 133.601 130.784 6.195 251.600 o
-7 11 -1 1538.160 1520.520 21.588 20.921 o
-7 11 0 85.283 83.354 6.340 259.994 o
-7 11 1 1559.970 1550.750 22.411 19.621 o
-7 11 2 53.144 59.740 5.072 405.088 o
-7 11 3 2829.150 2791.430 34.199 8.774 o
-7 11 4 739.944 740.603 11.897 62.041 o
-7 11 5 34.282 35.044 4.573 513.971 o
-7 11 6 491.668 484.624 10.505 82.949 o
-7 11 7 101.235 109.806 5.691 302.337 o
-7 11 8 42.066 47.560 4.635 488.360 o
-7 11 9 1106.880 1100.960 13.214 47.615 o
-7 11 10 359.213 349.783 7.483 148.244 o
-7 11 11 1962.420 1972.470 22.925 18.086 o
-7 11 12 31.247 33.751 4.969 445.144 o
-7 11 13 556.361 564.368 11.587 69.176 o
-7 11 14 0.084 -1.177 4.682 546.875 o
-7 11 15 809.477 834.739 15.390 40.781 o
-7 11 16 866.638 885.919 17.309 33.248 o
-7 11 17 220.672 220.757 9.657 110.320 o
-7 11 18 506.266 507.312 16.212 40.200 o
-7 11 19 461.940 463.426 15.933 41.897 o
-7 11 20 9.776 0.949 9.272 138.687 o
-7 11 21 1412.770 1451.730 30.198 11.852 o
-7 11 22 10.819 10.963 9.346 136.069 o
-7 11 23 1293.990 1291.290 29.165 12.742 o
-7 11 24 14.501 26.140 36.089 9.196 o
-7 12 -6 13.665 10.419 6.632 267.205 o
-7 12 -5 1304.710 1300.310 27.154 14.472 o
-7 12 -4 460.464 473.903 10.647 82.213 o
-7 12 -3 716.500 713.970 14.796 44.582 o
-7 12 -2 513.615 524.185 11.459 71.601 o
-7 12 -1 5511.380 5486.780 65.443 2.569 o
-7 12 0 241.968 238.747 9.953 103.449 o
-7 12 1 7472.590 7466.550 80.324 1.719 o
-7 12 2 6289.010 6267.940 64.569 2.602 o
-7 12 3 185.155 182.408 6.750 205.175 o
-7 12 4 283.407 302.800 11.773 75.476 o
-7 12 5 1391.130 1387.800 21.296 21.773 o
-7 12 6 8.498 15.396 5.954 331.184 o
-7 12 7 974.495 941.010 15.004 41.000 o
-7 12 8 670.197 658.534 12.446 59.516 o
-7 12 9 1655.690 1642.700 23.551 17.893 o
-7 12 10 1439.960 1420.290 20.085 23.809 o
-7 12 11 3379.680 3324.780 39.519 6.673 o
-7 12 12 644.576 647.022 13.541 52.483 o
-7 12 13 2997.040 2971.170 35.832 8.032 o
-7 12 14 675.353 678.134 12.895 56.150 o
-7 12 15 403.689 406.138 11.681 72.786 o
-7 12 16 3.999 1.285 7.662 203.463 o
-7 12 17 615.311 614.352 19.137 29.299 o
-7 12 18 562.744 570.427 14.570 47.617 o
-7 12 19 325.327 329.061 14.442 51.814 o
-7 12 20 11.403 18.195 9.903 121.057 o
-7 12 21 55.217 50.755 12.007 81.047 o
-7 12 22 3.373 21.227 12.333 78.475 o
-7 12 23 1007.820 1017.710 36.331 8.621 o
-7 13 -6 13.721 25.842 11.805 85.272 o
-7 13 -5 810.706 794.159 18.228 30.858 o
-7 13 -4 63.885 59.816 6.600 250.127 o
-7 13 -3 3259.150 3277.090 48.562 4.635 o
-7 13 -2 247.734 233.422 9.951 103.364 o
-7 13 -1 52.137 53.683 7.835 184.252 o
-7 13 0 1673.930 1677.780 29.567 12.095 o
-7 13 1 30.559 27.242 4.261 593.047 o
-7 13 2 410.306 429.555 11.754 71.680 o
-7 13 3 1877.390 1888.390 29.156 12.215 o
-7 13 4 411.935 404.401 9.909 94.559 o
-7 13 5 946.645 959.780 17.444 32.340 o
-7 13 6 389.493 399.530 10.139 92.060 o
-7 13 7 1876.340 1811.560 30.086 11.587 o
-7 13 8 1250.950 1203.620 21.953 21.098 o
-7 13 9 2473.800 2420.230 33.978 9.041 o
-7 13 10 255.214 271.506 8.371 135.818 o
-7 13 11 2.106 -2.558 5.346 418.059 o
-7 13 12 302.751 327.382 12.063 71.686 o
-7 13 13 1657.810 1599.280 24.677 16.573 o
-7 13 14 1777.330 1758.420 29.535 12.036 o
-7 13 15 16.982 16.667 7.527 207.303 o
-7 13 16 1307.570 1332.670 26.601 14.995 o
-7 13 17 26.062 19.106 10.046 116.866 o
-7 13 18 18.543 23.016 10.512 107.139 o
-7 13 19 1165.810 1220.210 26.700 15.069 o
-7 13 20 69.428 69.911 17.426 38.856 o
-7 13 21 731.474 705.611 24.325 18.669 o
-7 13 22 45.488 75.074 15.842 47.045 o
-7 13 23 93.656 79.393 19.015 32.598 o
-7 14 -6 7.770 9.065 10.987 98.848 o
-7 14 -5 174.440 186.969 12.762 68.374 o
-7 14 -4 1340.100 1362.090 33.584 9.810 o
-7 14 -3 384.985 381.560 15.143 46.807 o
-7 14 -2 3865.330 3758.080 68.808 2.397 o
-7 14 -1 16.890 19.093 7.565 205.070 o
-7 14 0 0.831 -2.867 7.714 201.332 o
-7 14 1 6.850 8.367 5.436 398.752 o
-7 14 2 138.824 142.098 7.933 164.901 o
-7 14 3 865.590 881.388 20.687 24.528 o
-7 14 4 420.651 406.915 12.469 64.964 o
-7 14 5 7.288 19.933 8.128 179.300 o
-7 14 6 0.008 -4.521 7.712 201.548 o
-7 14 7 9.302 6.876 7.087 235.875 o
-7 14 8 578.088 585.670 16.322 39.057 o
-7 14 9 1030.090 1008.090 19.434 26.694 o
-7 14 10 1680.860 1708.150 26.293 14.812 o
-7 14 11 710.917 716.550 17.002 35.381 o
-7 14 12 104.264 106.842 10.985 93.645 o
-7 14 13 840.204 849.528 19.972 26.189 o
-7 14 14 380.297 374.180 12.282 67.627 o
-7 14 15 1665.040 1692.150 31.452 10.838 o
-7 14 16 143.210 160.644 18.507 33.968 o
-7 14 17 1140.110 1135.520 36.666 8.419 o
-7 14 18 72.160 71.229 11.455 87.993 o
-7 14 19 3.348 2.307 11.215 95.157 o
-7 14 20 587.764 649.271 24.475 18.687 o
-7 14 21 546.218 576.828 28.200 14.373 o
-7 15 -6 2075.140 2107.940 58.193 3.394 o
-7 15 -5 214.375 215.267 15.412 47.474 o
-7 15 -4 1409.790 1428.490 45.584 5.507 o
-7 15 -3 58.435 56.909 12.159 78.930 o
-7 15 -2 5.692 1.728 10.332 111.973 o
-7 15 -1 33.884 38.224 9.346 133.481 o
-7 15 0 65.525 76.690 9.758 119.827 o
-7 15 1 1269.390 1252.920 26.283 15.388 o
-7 15 2 15.533 7.455 7.583 205.294 o
-7 15 3 581.219 585.119 15.424 43.033 o
-7 15 4 509.704 529.803 15.351 44.121 o
-7 15 5 94.706 110.003 10.861 95.955 o
-7 15 6 5108.630 5087.000 80.766 1.743 o
-7 15 7 19.340 14.878 8.934 147.896 o
-7 15 8 940.701 953.651 24.430 18.087 o
-7 15 9 14.961 17.119 8.503 163.333 o
-7 15 10 110.344 104.445 9.169 130.833 o
-7 15 11 8.290 0.989 8.790 154.332 o
-7 15 12 112.207 121.086 13.050 67.223 o
-7 15 13 1113.520 1080.050 25.908 16.023 o
-7 15 14 42.541 40.420 10.395 108.034 o
-7 15 15 62.121 58.279 12.336 76.636 o
-7 15 16 325.195 320.060 22.725 22.242 o
-7 15 17 166.044 193.731 20.896 26.707 o
-7 15 18 1916.020 2002.660 42.810 6.090 o
-7 15 19 614.508 609.139 24.999 17.954 o
-7 15 20 55.791 41.294 30.321 12.990 o
-7 16 -6 179.929 230.250 22.207 23.650 o
-7 16 -5 65.847 60.335 13.120 67.879 o
-7 16 -4 2213.160 2173.670 51.770 4.231 o
-7 16 -3 0.912 -2.747 11.645 88.381 o
-7 16 -2 134.570 103.678 15.067 50.866 o
-7 16 -1 223.992 242.714 17.196 38.450 o
-7 16 0 67.283 69.092 12.747 71.693 o
-7 16 1 33.035 42.383 10.023 116.417 o
-7 16 2 308.277 288.796 12.945 63.545 o
-7 16 3 25.099 20.227 8.133 176.856 o
-7 16 4 1344.510 1389.190 28.646 13.094 o
-7 16 5 170.361 170.113 12.357 72.842 o
-7 16 6 179.747 169.641 12.234 74.009 o
-7 16 7 4.957 12.189 10.160 115.563 o
-7 16 8 902.565 960.646 28.153 13.989 o
-7 16 9 98.343 99.683 11.314 88.870 o
-7 16 10 892.367 892.501 22.313 21.400 o
-7 16 11 104.762 118.626 16.985 40.482 o
-7 16 12 2.579 10.872 11.193 95.401 o
-7 16 13 14.908 16.097 11.261 93.746 o
-7 16 14 7.939 5.257 12.086 81.800 o
-7 16 15 133.160 156.084 20.168 28.778 o
-7 16 16 1877.940 1759.220 38.914 7.298 o
-7 16 17 27.708 29.558 14.747 54.626 o
-7 16 18 203.748 202.742 23.765 20.706 o
-7 16 19 22.906 34.607 34.819 9.873 o
-7 17 -6 2972.310 2961.970 61.141 3.038 o
-7 17 -5 223.922 272.286 18.081 34.881 o
-7 17 -4 1535.630 1542.940 41.183 6.647 o
-7 17 -3 305.918 274.434 33.896 10.250 o
-7 17 -2 489.558 507.496 25.244 17.843 o
-7 17 -1 6.232 -5.263 11.885 84.698 o
-7 17 0 273.209 251.693 16.018 43.568 o
-7 17 1 159.170 160.859 11.885 78.657 o
-7 17 2 45.943 51.625 10.472 106.096 o
-7 17 3 101.744 81.209 11.681 83.791 o
-7 17 4 1932.250 1923.430 40.231 6.838 o
-7 17 5 223.670 215.641 15.316 47.950 o
-7 17 6 2925.520 2847.060 50.445 4.364 o
-7 17 7 585.925 576.300 19.009 29.820 o
-7 17 8 989.561 970.326 25.274 16.946 o
-7 17 9 262.617 245.923 13.620 58.923 o
-7 17 10 1127.980 1114.630 32.102 10.810 o
-7 17 11 139.103 127.055 12.453 72.871 o
-7 17 12 105.207 120.760 13.352 64.462 o
-7 17 13 37.157 39.588 13.695 63.029 o
-7 17 14 84.181 107.790 14.137 58.114 o
-7 17 15 390.776 344.831 25.057 18.328 o
-7 18 -6 1.778 4.242 11.997 83.192 o
-7 18 -5 105.692 103.298 15.002 51.590 o
-7 18 -4 601.702 546.034 23.719 19.870 o
-7 18 -3 368.864 380.255 18.669 32.006 o
-7 18 -2 1363.700 1336.440 38.737 7.516 o
-7 18 -1 42.667 12.519 12.586 74.609 o
-7 18 0 227.679 217.122 15.913 44.584 o
-7 18 1 19.781 29.256 11.637 87.495 o
-7 18 2 695.325 669.404 25.270 17.462 o
-7 18 3 327.818 315.413 15.845 43.806 o
-7 18 4 426.551 440.545 17.930 34.095 o
-7 18 5 128.536 147.553 13.368 63.728 o
-7 18 6 57.074 54.103 12.624 73.419 o
-7 18 7 68.362 58.800 12.141 78.891 o
-7 18 8 118.417 113.459 13.038 67.293 o
-7 18 9 895.589 898.394 31.926 11.081 o
-7 18 10 36.950 29.471 14.920 53.278 o
-7 18 11 741.638 762.019 41.828 6.653 o
-7 18 12 352.265 319.792 30.376 12.665 o
-7 18 13 54.511 26.928 21.253 26.356 o
-7 19 -6 210.574 230.851 31.531 11.877 o
-7 19 -5 3.941 13.852 15.690 48.597 o
-7 19 -4 712.475 741.859 31.071 11.801 o
-7 19 -3 458.859 535.910 40.098 7.302 o
-7 19 -2 365.194 359.151 18.917 31.284 o
-7 19 -1 1042.870 1003.610 32.313 10.742 o
-7 19 0 1800.780 1800.160 42.970 6.079 o
-7 19 1 59.106 51.490 13.601 63.451 o
-7 19 2 14.330 6.123 14.368 57.844 o
-7 19 3 353.067 360.383 20.823 26.152 o
-7 19 4 1139.200 1136.970 35.211 9.087 o
-7 19 5 3.882 7.009 11.514 90.187 o
-7 19 6 214.811 203.084 13.718 59.081 o
-7 19 7 423.564 421.504 19.427 29.459 o
-7 19 8 244.844 276.526 24.210 19.850 o
-7 19 9 50.756 30.692 18.251 35.661 o
-7 19 10 236.218 226.288 27.704 15.295 o
-7 19 11 9.097 25.505 32.596 11.272 o
-7 20 -5 17.611 26.775 50.587 4.682 o
-7 20 -4 180.980 221.791 25.501 18.058 o
-7 20 -3 18.825 30.683 17.202 40.298 o
-7 20 -2 554.222 574.411 37.108 8.465 o
-7 20 -1 220.431 220.354 22.323 23.337 o
-7 20 0 107.736 144.199 26.946 16.323 o
-7 20 1 1896.200 1850.970 78.573 1.901 o
-7 20 2 179.019 177.634 28.320 14.718 o
-7 20 3 11.315 29.907 23.717 21.266 o
-7 20 4 190.018 189.054 29.123 13.917 o
-7 20 5 100.834 79.694 20.247 28.783 o
-7 20 6 0.518 -23.796 22.840 22.980 o
-7 20 7 48.305 77.592 24.929 19.166 o
-7 20 8 216.250 235.842 27.469 15.567 o
-7 20 9 38.215 48.433 23.630 21.358 o
-6 0 -4 469.971 476.024 11.906 68.618 o
-6 0 -2 28678.900 28723.400 482.560 0.051 o
-6 0 0 2999.850 2920.340 54.031 3.834 o
-6 0 2 308.373 306.928 10.444 91.809 o
-6 0 4 16368.400 16665.100 270.771 0.161 o
-6 0 6 1348.970 1313.530 18.831 26.760 o
-6 0 8 709.245 720.984 11.849 63.028 o
-6 0 10 17696.100 17759.800 214.730 0.253 o
-6 0 12 1292.440 1320.240 19.961 24.499 o
-6 0 14 4645.510 4617.130 73.825 2.076 o
-6 0 16 636.305 639.665 12.622 58.817 o
-6 0 18 1022.700 997.538 17.045 33.174 o
-6 0 20 4533.650 4355.540 74.332 2.054 o
-6 0 22 3441.430 3420.460 72.274 2.194 o
-6 0 24 321.839 262.230 20.057 28.317 o
-6 0 26 199.767 185.173 18.757 32.804 o
-6 1 -5 4099.960 4131.620 49.399 4.396 o
-6 1 -4 27.642 28.393 2.731 1274.180 o
-6 1 -3 2587.180 2591.820 32.792 9.544 o
-6 1 -2 7355.890 7370.150 79.358 1.760 o
-6 1 -1 60.683 64.477 2.798 986.180 o
-6 1 0 54284.400 54789.800 625.515 0.030 o
-6 1 1 3431.040 3473.570 43.217 5.686 o
-6 1 2 13741.700 13706.800 141.570 0.571 o
-6 1 3 916.808 957.586 13.413 48.953 o
-6 1 4 626.511 632.657 8.368 105.242 o
-6 1 5 102.843 95.906 2.825 799.034 o
-6 1 6 4375.470 4301.960 45.725 5.006 o
-6 1 7 5120.340 5086.340 46.930 4.684 o
-6 1 8 167.768 168.276 3.675 475.116 o
-6 1 9 1833.530 1829.810 17.883 26.774 o
-6 1 10 9687.310 9571.780 87.153 1.450 o
-6 1 11 321.965 327.146 6.462 186.252 o
-6 1 12 22949.600 22941.900 222.877 0.234 o
-6 1 13 332.012 328.612 8.459 126.643 o
-6 1 14 5264.390 5216.590 52.912 3.786 o
-6 1 15 6999.480 6991.710 69.855 2.233 o
-6 1 16 183.481 177.601 4.701 344.729 o
-6 1 17 296.439 301.636 6.763 180.121 o
-6 1 18 871.937 863.540 12.853 53.070 o
-6 1 19 876.754 868.417 13.696 48.221 o
-6 1 20 7.243 5.999 6.003 328.290 o
-6 1 21 12.452 9.248 6.394 287.659 o
-6 1 22 488.347 489.041 12.978 59.187 o
-6 1 23 135.414 134.364 11.630 82.853 o
-6 1 24 2623.850 2718.320 47.114 4.984 o
-6 1 25 727.836 699.007 19.840 27.014 o
-6 1 26 369.738 367.752 16.478 40.325 o
-6 1 27 572.642 537.214 23.906 19.631 o
-6 1 28 52.523 30.374 23.389 21.790 o
-6 2 -5 46.538 50.884 2.742 1103.020 o
-6 2 -4 646.050 646.920 9.095 93.758 o
-6 2 -3 3619.740 3573.460 42.860 5.740 o
-6 2 -2 265.176 272.805 4.977 275.831 o
-6 2 -1 5547.750 5639.570 66.014 2.525 o
-6 2 0 37315.500 37285.300 428.302 0.064 o
-6 2 1 5138.010 5151.010 60.813 2.955 o
-6 2 2 208.320 213.371 4.590 335.486 o
-6 2 3 5569.370 5528.270 60.367 2.973 o
-6 2 4 183.014 184.527 3.936 423.439 o
-6 2 5 4177.580 4195.380 40.830 6.119 o
-6 2 6 1654.410 1660.530 17.710 27.923 o
-6 2 7 5075.990 5053.430 50.621 4.111 o
-6 2 8 5694.260 5701.980 57.110 3.276 o
-6 2 9 9398.080 9419.440 90.249 1.362 o
-6 2 10 9843.500 9934.290 92.634 1.293 o
-6 2 11 36.186 33.066 3.073 1007.450 o
-6 2 12 365.740 352.750 6.652 172.534 o
-6 2 13 667.874 646.941 7.490 117.240 o
-6 2 14 427.527 431.743 6.770 158.193 o
-6 2 15 3146.140 3152.570 31.000 10.152 o
-6 2 16 391.108 398.456 7.413 145.423 o
-6 2 17 4297.440 4308.620 45.808 4.998 o
-6 2 18 23.574 21.588 5.013 448.557 o
-6 2 19 196.759 191.774 7.218 182.413 o
-6 2 20 4744.610 4678.300 64.627 2.660 o
-6 2 21 1692.280 1701.880 32.797 10.040 o
-6 2 22 1318.840 1330.980 30.073 12.027 o
-6 2 23 820.990 803.856 20.498 25.127 o
-6 2 24 44.098 47.629 9.362 132.015 o
-6 2 25 6.448 6.598 11.175 95.660 o
-6 2 26 7.822 4.171 10.265 113.276 o
-6 2 27 1014.490 1051.520 31.371 11.354 o
-6 3 -5 60.988 65.017 3.413 749.351 o
-6 3 -4 337.221 339.368 6.682 175.648 o
-6 3 -3 747.185 754.872 10.346 75.213 o
-6 3 -2 1254.100 1269.900 14.953 38.481 o
-6 3 -1 4287.100 4295.650 48.295 4.555 o
-6 3 0 274.152 276.424 8.789 124.308 o
-6 3 1 107.678 105.700 3.143 690.968 o
-6 3 2 2920.680 2926.660 43.255 5.777 o
-6 3 3 1746.970 1718.870 18.818 25.214 o
-6 3 4 2037.030 2050.500 22.928 17.939 o
-6 3 5 6337.730 6281.160 68.713 2.322 o
-6 3 6 904.509 905.097 11.270 63.030 o
-6 3 7 2980.160 3007.950 32.932 9.269 o
-6 3 8 107.185 101.211 3.486 614.809 o
-6 3 9 635.668 626.104 9.471 89.551 o
-6 3 10 9487.790 9615.780 108.377 0.966 o
-6 3 11 22.876 22.242 2.730 1326.890 o
-6 3 12 4013.450 3989.680 40.922 6.134 o
-6 3 13 3017.940 3014.680 17.703 22.875 o
-6 3 14 2031.320 2000.050 19.961 22.219 o
-6 3 15 3299.800 3305.980 35.571 8.014 o
-6 3 16 242.028 248.754 5.923 229.922 o
-6 3 17 1766.190 1812.060 22.214 19.403 o
-6 3 18 9.284 11.397 4.282 629.796 o
-6 3 19 31.323 29.195 4.897 458.940 o
-6 3 20 54.935 44.106 6.554 257.575 o
-6 3 21 7.564 8.923 7.135 232.949 o
-6 3 22 550.122 525.262 23.759 19.903 o
-6 3 23 2012.990 2060.190 55.325 3.743 o
-6 3 24 97.656 120.924 13.440 63.766 o
-6 3 25 1506.540 1543.120 38.256 7.638 o
-6 3 26 575.406 586.362 26.198 16.496 o
-6 3 27 395.703 429.136 60.089 3.294 o
-6 3 28 45.178 36.300 26.352 17.191 o
-6 4 -5 29422.700 29613.600 293.453 0.136 o
-6 4 -4 3196.120 3147.450 38.469 7.044 o
-6 4 -3 1471.210 1454.510 17.132 30.284 o
-6 4 -2 70.194 70.130 2.583 1035.740 o
-6 4 -1 1236.290 1200.500 18.193 28.785 o
-6 4 0 1866.110 1844.840 23.135 18.026 o
-6 4 1 21.586 23.182 2.164 1925.510 o
-6 4 2 1455.010 1477.080 18.239 27.573 o
-6 4 3 3970.080 3975.340 49.768 4.353 o
-6 4 4 5126.350 5041.670 55.126 3.531 o
-6 4 5 3465.750 3392.370 36.781 7.525 o
-6 4 6 45.753 50.794 2.780 1085.960 o
-6 4 7 2393.020 2435.540 27.151 13.242 o
-6 4 8 455.308 462.956 9.147 103.663 o
-6 4 9 6986.470 6882.530 84.521 1.571 o
-6 4 10 26.444 29.875 3.642 789.318 o
-6 4 11 408.527 382.360 7.252 148.899 o
-6 4 12 99.715 100.485 4.649 419.262 o
-6 4 13 140.942 135.794 4.803 365.615 o
-6 4 14 903.014 918.238 11.983 57.912 o
-6 4 15 167.468 169.329 5.007 325.661 o
-6 4 16 147.273 139.529 5.018 339.746 o
-6 4 17 6282.790 6239.470 65.603 2.528 o
-6 4 18 46.692 45.653 4.622 487.408 o
-6 4 19 2440.710 2498.720 35.680 8.297 o
-6 4 20 1509.980 1560.070 25.610 15.723 o
-6 4 21 1.718 7.380 6.980 244.811 o
-6 4 22 13.980 21.226 7.940 186.782 o
-6 4 23 281.495 285.050 13.690 57.874 o
-6 4 24 106.803 118.392 11.900 80.282 o
-6 4 25 828.537 879.692 30.601 12.043 o
-6 4 26 185.192 195.728 20.007 28.996 o
-6 4 27 1.788 4.974 15.292 51.221 o
-6 4 28 182.407 217.061 35.559 9.380 o
-6 5 -5 823.156 818.238 14.943 42.714 o
-6 5 -4 7881.310 7907.300 85.599 1.522 o
-6 5 -3 4474.210 4457.050 52.974 3.845 o
-6 5 -2 1641.190 1637.760 21.918 20.151 o
-6 5 -1 178.790 188.757 6.692 208.506 o
-6 5 0 23.013 26.461 3.423 894.494 o
-6 5 1 772.039 768.148 10.758 70.700 o
-6 5 2 74.243 72.884 2.901 883.354 o
-6 5 3 4307.250 4358.090 50.357 4.224 o
-6 5 4 5158.500 5114.560 58.863 3.135 o
-6 5 5 7338.270 7397.910 87.403 1.470 o
-6 5 6 332.003 328.976 8.885 117.457 o
-6 5 7 8560.150 8502.840 100.120 1.129 o
-6 5 8 46.838 49.710 3.935 637.009 o
-6 5 9 3257.320 3163.230 38.658 6.971 o
-6 5 10 318.103 300.700 6.429 189.863 o
-6 5 11 118.921 110.450 4.744 391.615 o
-6 5 12 282.424 278.239 6.778 182.840 o
-6 5 13 546.935 522.774 16.885 37.145 o
-6 5 14 401.179 418.601 10.832 82.254 o
-6 5 15 1757.610 1757.990 19.541 23.759 o
-6 5 16 219.210 222.579 5.698 250.545 o
-6 5 17 669.032 667.756 10.046 81.217 o
-6 5 18 1165.540 1157.900 17.490 30.968 o
-6 5 19 1013.640 1016.030 17.608 31.474 o
-6 5 20 10.640 13.984 7.169 229.584 o
-6 5 21 1307.040 1356.340 23.900 18.064 o
-6 5 22 39.749 33.975 7.699 193.600 o
-6 5 23 28.550 18.494 9.514 129.906 o
-6 5 24 301.522 288.624 18.301 33.706 o
-6 5 25 229.060 250.382 16.812 40.075 o
-6 5 26 5.806 -8.439 15.939 47.136 o
-6 5 27 3100.390 3077.700 87.373 1.527 o
-6 6 -5 19997.300 19988.100 233.022 0.215 o
-6 6 -4 647.632 647.210 11.009 72.036 o
-6 6 -3 7.355 8.277 2.441 1845.520 o
-6 6 -2 15.467 17.786 2.511 1611.650 o
-6 6 -1 8707.700 8607.550 106.236 1.008 o
-6 6 0 370.127 384.722 8.141 129.662 o
-6 6 1 287.121 293.055 6.374 197.124 o
-6 6 2 311.744 316.253 5.392 235.281 o
-6 6 3 1271.360 1268.350 18.646 27.471 o
-6 6 4 1696.770 1737.530 21.045 21.319 o
-6 6 5 14743.300 14807.300 172.234 0.391 o
-6 6 6 411.676 398.437 7.536 140.660 o
-6 6 7 9859.050 9846.260 115.628 0.853 o
-6 6 8 969.862 939.213 13.298 49.161 o
-6 6 9 361.466 370.164 12.393 66.957 o
-6 6 10 181.360 186.788 6.347 225.877 o
-6 6 11 8.319 11.663 3.236 1077.150 o
-6 6 12 12.575 11.912 2.847 1336.750 o
-6 6 13 4115.980 4170.590 45.301 5.121 o
-6 6 14 1057.360 1059.310 15.286 38.982 o
-6 6 15 1.649 -3.072 3.694 873.475 o
-6 6 16 84.530 90.077 4.821 409.514 o
-6 6 17 2273.630 2270.360 26.886 13.599 o
-6 6 18 274.525 266.397 6.919 179.323 o
-6 6 19 4823.950 4873.840 60.911 2.961 o
-6 6 20 1336.890 1378.760 24.374 17.414 o
-6 6 21 119.912 126.679 8.462 149.595 o
-6 6 22 358.398 372.140 13.293 59.335 o
-6 6 23 453.961 480.425 14.179 51.374 o
-6 6 24 383.424 399.719 21.979 23.496 o
-6 6 25 81.862 62.808 15.060 51.657 o
-6 6 26 65.780 64.792 13.049 68.569 o
-6 6 27 41.889 42.048 24.513 19.855 o
-6 7 -5 733.857 724.672 11.194 67.983 o
-6 7 -4 61.524 66.222 3.437 739.216 o
-6 7 -3 3054.030 3040.830 36.344 7.816 o
-6 7 -2 559.150 577.251 9.373 94.155 o
-6 7 -1 40.581 51.702 3.679 720.834 o
-6 7 0 76.892 83.336 4.436 475.780 o
-6 7 1 449.960 456.499 8.973 106.957 o
-6 7 2 764.734 761.429 11.643 63.465 o
-6 7 3 7184.000 7053.290 107.787 0.989 o
-6 7 4 1.644 2.856 3.016 1297.200 o
-6 7 5 3025.110 3042.560 23.680 15.521 o
-6 7 6 2550.900 2531.310 32.236 9.852 o
-6 7 7 234.042 231.122 7.535 164.095 o
-6 7 8 10.283 10.983 3.075 1176.780 o
-6 7 9 157.267 149.778 4.847 349.498 o
-6 7 10 5175.970 5242.280 32.742 8.354 o
-6 7 11 16.380 19.468 3.211 1040.320 o
-6 7 12 1968.470 1993.010 16.079 30.230 o
-6 7 13 2305.190 2343.670 27.338 13.185 o
-6 7 14 19.890 24.818 4.659 516.443 o
-6 7 15 2825.180 2806.450 32.509 9.562 o
-6 7 16 4.019 10.425 4.222 656.704 o
-6 7 17 1417.530 1387.760 19.283 25.500 o
-6 7 18 1833.630 1811.310 25.259 15.660 o
-6 7 19 28.321 28.408 7.243 220.227 o
-6 7 20 0.612 -4.208 7.403 218.637 o
-6 7 21 1452.510 1481.640 27.342 14.109 o
-6 7 22 700.497 695.899 19.174 28.786 o
-6 7 23 1420.340 1459.810 33.763 9.668 o
-6 7 24 114.837 127.389 14.706 53.379 o
-6 7 25 924.961 965.643 27.053 15.034 o
-6 7 26 48.109 25.132 16.752 42.294 o
-6 8 -5 439.738 425.153 9.813 94.650 o
-6 8 -4 2167.550 2109.810 36.021 8.282 o
-6 8 -3 2.369 7.362 2.885 1392.810 o
-6 8 -2 614.392 602.760 11.225 71.088 o
-6 8 -1 784.175 761.470 13.410 51.217 o
-6 8 0 1504.560 1508.010 25.637 15.725 o
-6 8 1 11913.500 12024.600 146.453 0.538 o
-6 8 2 1905.070 1901.810 29.047 12.274 o
-6 8 3 341.148 338.428 8.549 123.785 o
-6 8 4 4025.570 4025.800 51.881 4.033 o
-6 8 5 5282.520 5291.790 64.020 2.683 o
-6 8 6 3016.370 3004.710 39.844 6.668 o
-6 8 7 149.244 153.992 5.675 280.497 o
-6 8 8 1310.490 1321.910 17.774 29.403 o
-6 8 9 2304.640 2296.980 23.746 16.544 o
-6 8 10 889.024 908.930 11.650 60.461 o
-6 8 11 356.773 353.189 7.152 157.790 o
-6 8 12 67.204 71.167 4.087 557.879 o
-6 8 13 318.547 323.039 6.623 181.044 o
-6 8 14 27.248 29.085 4.772 484.925 o
-6 8 15 341.836 349.957 8.085 134.044 o
-6 8 16 47.239 62.489 5.765 324.948 o
-6 8 17 1232.900 1257.960 19.235 26.251 o
-6 8 18 0.041 2.158 5.182 445.572 o
-6 8 19 1440.220 1432.520 22.866 19.235 o
-6 8 20 1731.680 1729.150 30.443 11.443 o
-6 8 21 1244.060 1261.740 29.835 12.265 o
-6 8 22 21.884 26.318 9.435 132.246 o
-6 8 23 35.129 43.916 11.038 96.290 o
-6 8 24 559.274 569.479 23.231 20.706 o
-6 8 25 1267.890 1261.790 36.274 8.537 o
-6 8 26 51.276 30.268 27.939 15.297 o
-6 9 -5 155.576 154.954 6.257 239.784 o
-6 9 -4 524.155 506.433 10.385 83.227 o
-6 9 -3 1349.510 1356.830 21.911 20.867 o
-6 9 -2 623.340 648.795 14.124 49.211 o
-6 9 -1 5371.660 5477.120 69.859 2.280 o
-6 9 0 3261.390 3245.820 44.858 5.353 o
-6 9 1 1073.860 1066.740 16.147 35.726 o
-6 9 2 5045.010 5086.260 62.089 2.849 o
-6 9 3 1464.230 1491.580 22.028 20.384 o
-6 9 4 885.040 868.578 10.938 66.212 o
-6 9 5 547.744 531.714 7.542 126.517 o
-6 9 6 1642.730 1630.390 22.060 19.944 o
-6 9 7 3171.410 3135.800 34.612 8.451 o
-6 9 8 589.057 598.499 10.837 75.493 o
-6 9 9 412.941 421.532 8.123 126.173 o
-6 9 10 3211.860 3260.370 35.505 8.067 o
-6 9 11 956.840 961.081 14.567 42.952 o
-6 9 12 2802.620 2848.390 32.437 9.599 o
-6 9 13 49.538 46.209 4.003 617.772 o
-6 9 14 2104.480 2080.610 25.426 15.120 o
-6 9 15 489.676 479.439 12.644 61.849 o
-6 9 16 29.363 34.682 6.107 303.708 o
-6 9 17 189.520 201.251 8.760 132.831 o
-6 9 18 674.439 667.330 16.323 38.254 o
-6 9 19 392.326 407.696 13.723 55.478 o
-6 9 20 747.564 770.315 18.027 31.741 o
-6 9 21 27.874 28.068 8.863 148.920 o
-6 9 22 5.302 0.052 8.920 150.207 o
-6 9 23 106.759 127.278 10.932 94.064 o
-6 9 24 420.858 397.169 17.805 34.664 o
-6 9 25 1101.590 1053.420 49.430 4.759 o
-6 9 26 161.286 171.236 32.914 10.950 o
-6 10 -5 69.888 63.758 6.371 264.508 o
-6 10 -4 1313.510 1285.930 17.763 29.483 o
-6 10 -3 54.776 59.713 5.296 374.746 o
-6 10 -2 9464.760 9409.460 117.222 0.832 o
-6 10 -1 555.352 582.129 15.123 44.713 o
-6 10 0 2381.780 2425.610 22.129 18.245 o
-6 10 1 145.275 159.007 6.531 225.712 o
-6 10 2 8009.140 7955.820 85.177 1.534 o
-6 10 3 3362.810 3368.770 18.267 21.081 o
-6 10 4 1709.120 1740.660 23.010 18.457 o
-6 10 5 2755.910 2777.090 23.860 15.728 o
-6 10 6 168.579 169.037 5.307 300.077 o
-6 10 7 3327.980 3368.760 36.590 7.625 o
-6 10 8 218.243 222.527 5.849 241.914 o
-6 10 9 161.925 162.556 5.723 272.004 o
-6 10 10 10235.900 10263.300 97.460 1.174 o
-6 10 11 15.730 14.424 4.402 586.429 o
-6 10 12 160.570 161.750 5.756 270.174 o
-6 10 13 31.147 27.497 5.273 400.998 o
-6 10 14 922.413 921.970 15.600 38.953 o
-6 10 15 539.465 542.484 12.325 63.209 o
-6 10 16 58.114 58.647 6.317 272.589 o
-6 10 17 266.488 268.773 10.813 88.412 o
-6 10 18 200.117 203.170 11.342 84.018 o
-6 10 19 1.062 -1.322 8.577 162.839 o
-6 10 20 1404.650 1458.530 28.264 13.347 o
-6 10 21 5.169 10.316 9.611 129.100 o
-6 10 22 1394.790 1385.020 28.210 13.425 o
-6 10 23 208.701 194.731 12.659 68.699 o
-6 10 24 625.660 682.899 42.239 6.554 o
-6 10 25 27.028 63.268 20.718 27.752 o
-6 11 -5 44.040 45.576 3.429 806.284 o
-6 11 -4 1171.390 1189.530 19.137 26.732 o
-6 11 -3 822.856 803.876 22.967 20.510 o
-6 11 -2 3458.050 3450.260 46.012 5.083 o
-6 11 -1 927.408 906.499 13.488 48.695 o
-6 11 0 17646.200 17768.400 190.829 0.318 o
-6 11 1 1363.610 1366.570 18.459 27.493 o
-6 11 2 4859.040 4841.360 58.262 3.211 o
-6 11 3 206.364 195.821 6.471 213.934 o
-6 11 4 237.788 244.469 7.049 180.423 o
-6 11 5 700.553 702.718 10.377 76.524 o
-6 11 6 38.440 42.356 3.864 677.163 o
-6 11 7 122.033 123.941 5.929 274.227 o
-6 11 8 2772.880 2752.380 31.567 10.077 o
-6 11 9 60.646 64.196 4.522 484.095 o
-6 11 10 534.520 552.275 9.385 95.276 o
-6 11 11 1065.200 1083.100 15.316 38.749 o
-6 11 12 8585.800 8509.940 89.432 1.395 o
-6 11 13 147.778 149.256 6.726 215.667 o
-6 11 14 1811.000 1795.780 24.954 16.010 o
-6 11 15 14.889 18.801 6.165 306.352 o
-6 11 16 2.383 -4.249 5.932 339.616 o
-6 11 17 340.871 327.069 12.192 69.651 o
-6 11 18 193.811 196.086 10.388 98.674 o
-6 11 19 221.974 270.681 19.318 30.753 o
-6 11 20 116.154 111.802 10.527 100.886 o
-6 11 21 39.824 53.888 9.846 119.821 o
-6 11 22 415.769 420.120 20.981 25.542 o
-6 11 23 178.806 180.940 16.544 41.885 o
-6 11 24 2307.120 2251.480 82.528 1.720 o
-6 12 -5 9.672 13.189 4.276 629.703 o
-6 12 -4 46.770 54.575 4.856 443.578 o
-6 12 -3 53.065 46.385 4.843 443.923 o
-6 12 -2 2000.330 1973.260 26.694 14.076 o
-6 12 -1 282.885 278.573 6.127 209.604 o
-6 12 0 2904.270 2921.480 37.413 7.479 o
-6 12 1 2765.640 2788.890 36.029 8.036 o
-6 12 2 1374.650 1412.430 18.972 26.244 o
-6 12 3 33.807 39.951 4.843 461.882 o
-6 12 4 1974.390 1994.860 26.670 14.109 o
-6 12 5 829.586 824.803 14.003 47.216 o
-6 12 6 129.355 129.337 5.745 285.206 o
-6 12 7 500.749 502.916 10.330 84.583 o
-6 12 8 3071.030 3103.770 36.687 7.679 o
-6 12 9 134.992 134.979 5.897 271.194 o
-6 12 10 2610.500 2664.810 31.253 10.332 o
-6 12 11 175.566 194.522 6.371 224.961 o
-6 12 12 96.143 95.834 5.951 284.624 o
-6 12 13 1238.210 1244.010 17.448 30.659 o
-6 12 14 893.616 861.327 16.132 37.244 o
-6 12 15 68.770 77.960 7.281 206.583 o
-6 12 16 113.108 105.785 7.755 176.631 o
-6 12 17 205.605 204.780 9.749 109.592 o
-6 12 18 64.388 70.526 9.397 128.979 o
-6 12 19 175.360 175.656 12.713 68.943 o
-6 12 20 1435.750 1469.100 30.691 11.495 o
-6 12 21 5.895 6.131 10.249 113.674 o
-6 12 22 1588.690 1576.910 38.387 7.567 o
-6 12 23 201.214 174.275 23.267 21.610 o
-6 12 24 71.410 80.644 33.231 10.805 o
-6 13 -5 752.873 735.398 14.238 47.033 o
-6 13 -4 15.096 14.501 6.429 282.910 o
-6 13 -3 330.920 317.121 9.849 100.073 o
-6 13 -2 357.577 360.445 9.985 96.114 o
-6 13 -1 704.256 718.419 12.515 58.158 o
-6 13 0 2380.690 2391.910 27.434 13.043 o
-6 13 1 15.440 20.166 5.091 442.322 o
-6 13 2 700.436 702.461 12.749 56.685 o
-6 13 3 182.157 189.791 8.463 141.836 o
-6 13 4 655.208 610.595 13.896 50.413 o
-6 13 5 18.911 21.538 6.275 294.130 o
-6 13 6 274.339 278.206 7.312 164.860 o
-6 13 7 450.560 436.548 11.245 76.072 o
-6 13 8 101.122 106.147 5.925 283.526 o
-6 13 9 20.716 25.588 5.492 377.888 o
-6 13 10 3593.890 3569.190 40.712 6.284 o
-6 13 11 125.435 123.975 6.817 217.201 o
-6 13 12 6271.190 6255.390 71.935 2.136 o
-6 13 13 26.493 26.242 6.526 269.831 o
-6 13 14 1772.300 1801.320 30.163 11.592 o
-6 13 15 683.526 674.380 16.637 36.967 o
-6 13 16 5.447 10.398 8.795 154.005 o
-6 13 17 148.338 141.560 10.413 101.062 o
-6 13 18 560.295 538.310 17.246 35.675 o
-6 13 19 9.088 34.620 12.759 73.088 o
-6 13 20 548.771 552.355 19.928 27.525 o
-6 13 21 16.876 17.102 14.191 59.181 o
-6 13 22 872.268 918.512 28.035 14.138 o
-6 13 23 326.590 318.234 34.219 10.044 o
-6 14 -5 3096.670 3057.780 54.118 3.813 o
-6 14 -4 916.892 942.164 21.811 22.187 o
-6 14 -3 325.378 352.797 12.386 67.818 o
-6 14 -2 1998.720 2018.220 40.071 6.867 o
-6 14 -1 58.631 59.462 6.028 296.375 o
-6 14 0 19.404 18.555 5.724 351.565 o
-6 14 1 93.706 87.430 6.290 260.804 o
-6 14 2 202.159 204.096 7.568 167.825 o
-6 14 3 508.692 496.889 10.869 78.156 o
-6 14 4 1039.330 1041.800 19.493 26.487 o
-6 14 5 1364.820 1383.460 23.157 18.969 o
-6 14 6 35.477 35.851 7.904 184.572 o
-6 14 7 968.761 986.865 18.587 28.988 o
-6 14 8 2538.830 2472.310 35.493 8.351 o
-6 14 9 8.151 4.828 5.493 390.978 o
-6 14 10 750.137 729.393 13.348 52.105 o
-6 14 11 338.028 321.737 11.141 81.359 o
-6 14 12 4.232 10.984 7.292 223.570 o
-6 14 13 18.518 27.164 9.221 138.547 o
-6 14 14 5.431 16.379 10.162 115.388 o
-6 14 15 0.037 -1.327 9.381 136.236 o
-6 14 16 42.065 44.486 10.544 104.999 o
-6 14 17 2405.750 2452.480 45.307 5.396 o
-6 14 18 136.908 135.990 12.473 72.607 o
-6 14 19 585.892 622.364 21.512 23.762 o
-6 14 20 826.366 910.234 27.820 14.381 o
-6 14 21 11.169 -2.422 15.255 51.401 o
-6 15 -5 315.015 346.884 25.837 17.367 o
-6 15 -4 79.593 78.024 12.485 74.279 o
-6 15 -3 3528.640 3486.360 68.213 2.447 o
-6 15 -2 1084.260 1108.140 31.786 11.032 o
-6 15 -1 75.771 75.213 9.004 138.845 o
-6 15 0 385.508 384.295 14.583 50.043 o
-6 15 1 0.512 -3.286 7.493 213.439 o
-6 15 2 1022.260 1053.890 22.012 21.537 o
-6 15 3 1022.930 1013.190 31.216 11.465 o
-6 15 4 439.700 467.228 18.456 32.229 o
-6 15 5 1139.450 1097.580 26.223 15.646 o
-6 15 6 90.407 89.135 11.943 80.507 o
-6 15 7 566.000 545.388 19.308 29.108 o
-6 15 8 16.623 -1.873 9.223 139.655 o
-6 15 9 1478.420 1473.870 29.448 12.355 o
-6 15 10 305.900 286.617 12.034 72.337 o
-6 15 11 419.179 432.737 13.730 54.963 o
-6 15 12 1109.140 1097.060 32.134 10.802 o
-6 15 13 2.526 1.878 8.812 154.054 o
-6 15 14 975.904 979.310 26.180 15.907 o
-6 15 15 679.364 715.924 22.198 22.158 o
-6 15 16 95.407 108.922 13.880 60.049 o
-6 15 17 534.683 519.760 19.464 28.828 o
-6 15 18 157.079 173.000 14.847 51.722 o
-6 15 19 1233.960 1344.480 43.885 5.951 o
-6 15 20 433.511 368.612 54.927 3.936 o
-6 16 -5 4249.560 4242.090 88.422 1.477 o
-6 16 -4 106.523 94.528 13.753 61.072 o
-6 16 -3 1.381 0.772 12.182 80.734 o
-6 16 -2 197.407 177.948 15.420 47.740 o
-6 16 -1 1071.960 1049.740 30.806 11.715 o
-6 16 0 2034.600 2012.780 40.520 6.722 o
-6 16 1 127.568 131.937 12.252 75.342 o
-6 16 2 985.068 949.241 22.812 20.375 o
-6 16 3 16.772 10.609 8.403 167.351 o
-6 16 4 6.203 4.182 9.771 125.064 o
-6 16 5 3293.170 3312.630 60.175 3.113 o
-6 16 6 43.293 46.928 9.985 116.616 o
-6 16 7 4020.010 4000.210 70.861 2.261 o
-6 16 8 0.749 1.359 10.566 107.323 o
-6 16 9 344.938 353.766 14.944 48.417 o
-6 16 10 202.028 233.138 12.633 68.728 o
-6 16 11 7.584 11.669 10.628 105.542 o
-6 16 12 4.244 9.130 10.752 103.339 o
-6 16 13 220.879 222.161 16.491 41.712 o
-6 16 14 24.204 8.712 11.764 85.802 o
-6 16 15 837.031 840.754 24.599 18.064 o
-6 16 16 113.686 118.872 13.659 61.599 o
-6 16 17 1042.480 985.598 35.895 8.816 o
-6 16 18 124.940 65.694 25.542 18.171 o
-6 16 19 2226.490 2275.380 124.458 0.766 o
-6 17 -5 1295.380 1252.520 40.037 7.084 o
-6 17 -4 46.927 38.758 12.056 80.769 o
-6 17 -3 689.239 696.720 33.270 10.377 o
-6 17 -2 159.304 172.343 14.609 53.317 o
-6 17 -1 338.419 343.075 21.633 24.381 o
-6 17 0 10.647 7.185 9.938 120.581 o
-6 17 1 63.708 60.281 10.041 113.956 o
-6 17 2 6.645 3.581 10.589 106.543 o
-6 17 3 1581.210 1594.440 32.191 10.452 o
-6 17 4 343.917 352.716 15.433 45.688 o
-6 17 5 2443.440 2453.260 47.855 4.871 o
-6 17 6 57.822 56.125 10.817 99.075 o
-6 17 7 27.420 26.738 10.211 112.916 o
-6 17 8 109.118 91.898 10.839 96.135 o
-6 17 9 261.343 301.905 17.330 37.517 o
-6 17 10 19.492 26.752 12.505 75.927 o
-6 17 11 715.192 794.459 22.980 20.675 o
-6 17 12 275.365 288.475 15.185 47.929 o
-6 17 13 67.001 55.616 12.706 72.285 o
-6 17 14 0.473 5.709 12.891 72.076 o
-6 17 15 1123.790 1104.170 41.710 6.595 o
-6 17 16 527.996 584.402 55.562 3.836 o
-6 17 17 321.151 365.427 50.905 4.585 o
-6 18 -5 265.500 289.973 19.156 31.052 o
-6 18 -4 460.724 433.631 22.295 22.679 o
-6 18 -3 414.324 409.560 19.224 30.093 o
-6 18 -2 6.105 18.446 16.254 45.256 o
-6 18 -1 16.450 23.887 13.888 61.731 o
-6 18 0 21.351 31.031 13.792 62.462 o
-6 18 1 666.448 650.900 39.922 7.310 o
-6 18 2 4.144 -4.892 10.343 111.869 o
-6 18 3 2.926 4.942 12.296 79.166 o
-6 18 4 350.452 362.357 18.147 33.858 o
-6 18 5 1225.750 1237.920 36.319 8.533 o
-6 18 6 165.131 172.667 14.839 51.696 o
-6 18 7 1202.220 1160.170 29.453 12.613 o
-6 18 8 141.581 136.393 11.837 79.985 o
-6 18 9 711.377 659.010 38.819 7.708 o
-6 18 10 780.370 805.499 26.949 15.343 o
-6 18 11 717.085 684.720 21.717 23.012 o
-6 18 12 231.769 285.957 41.169 7.001 o
-6 18 13 377.448 329.136 43.920 6.135 o
-6 19 -5 39.495 31.008 14.685 54.940 o
-6 19 -4 3.589 19.426 12.952 71.201 o
-6 19 -3 899.990 931.249 32.579 10.657 o
-6 19 -2 2.514 18.144 12.929 71.490 o
-6 19 -1 591.854 568.729 22.519 21.881 o
-6 19 0 1132.350 1107.920 29.224 12.855 o
-6 19 1 132.184 137.532 16.544 42.352 o
-6 19 2 566.709 595.307 35.632 9.152 o
-6 19 3 1298.550 1313.840 47.432 5.121 o
-6 19 4 99.810 101.205 12.997 68.144 o
-6 19 5 11.956 -2.324 11.345 92.746 o
-6 19 6 38.806 27.326 12.329 77.617 o
-6 19 7 389.752 377.951 18.947 31.063 o
-6 19 8 61.335 35.167 13.265 66.739 o
-6 19 9 6.821 35.343 22.701 23.212 o
-6 19 10 602.877 578.399 37.749 8.175 o
-6 19 11 73.638 99.058 36.512 8.954 o
-6 20 -5 28.948 32.702 47.624 5.281 o
-6 20 -4 42.805 55.078 17.768 37.584 o
-6 20 -3 3.400 9.606 20.075 29.720 o
-6 20 -2 791.838 792.898 36.510 8.635 o
-6 20 -1 156.404 172.840 20.237 28.486 o
-6 20 0 11.224 20.300 17.801 37.715 o
-6 20 1 8.993 20.668 17.408 39.441 o
-6 20 2 1669.040 1658.850 51.362 4.353 o
-6 20 3 313.718 298.345 26.760 16.252 o
-6 20 4 33.795 49.471 17.305 39.671 o
-6 20 5 386.327 404.574 28.799 13.992 o
-6 20 6 26.642 61.063 22.771 23.002 o
-6 20 7 713.311 789.307 43.241 6.240 o
-6 20 8 34.141 14.310 21.251 26.433 o
-6 20 9 316.775 301.973 46.196 5.561 o
-6 21 4 28.706 28.786 40.639 7.250 o
-5 0 -3 2191.380 2106.220 36.618 8.035 o
-5 0 -1 54173.200 54318.000 961.438 0.013 o
-5 0 1 18613.800 18414.600 277.814 0.153 o
-5 0 3 5420.440 5627.990 92.075 1.353 o
-5 0 5 6.098 6.859 2.635 1622.900 o
-5 0 7 14022.800 13924.300 176.269 0.374 o
-5 0 9 9124.240 9133.300 116.624 0.842 o
-5 0 11 7900.750 7894.450 121.817 0.779 o
-5 0 13 22639.200 22722.700 344.961 0.099 o
-5 0 15 2185.240 2260.110 59.635 3.231 o
-5 0 17 3430.220 3470.430 50.749 4.257 o
-5 0 19 203.811 203.752 7.002 189.492 o
-5 0 21 266.940 289.510 15.875 44.206 o
-5 0 23 2573.770 2552.460 71.028 2.295 o
-5 0 25 3846.250 3794.310 101.518 1.134 o
-5 0 27 38.227 48.398 14.998 52.618 o
-5 1 -4 319.569 330.652 7.855 142.249 o
-5 1 -3 12092.400 11968.500 132.992 0.647 o
-5 1 -2 8105.030 8089.720 93.658 1.284 o
-5 1 -1 25005.400 25093.600 301.457 0.129 o
-5 1 0 36156.900 36426.300 418.512 0.067 o
-5 1 1 1.055 3.836 2.120 2587.220 o
-5 1 2 2637.990 2697.160 30.089 10.989 o
-5 1 3 25642.100 26087.300 277.256 0.152 o
-5 1 4 6550.220 6427.880 75.507 1.947 o
-5 1 5 4264.870 4226.280 48.073 4.597 o
-5 1 6 86.037 83.716 2.976 809.419 o
-5 1 7 3532.100 3564.880 33.265 8.854 o
-5 1 8 4112.850 4076.790 37.043 7.228 o
-5 1 9 499.053 513.923 6.859 145.771 o
-5 1 10 2286.130 2315.610 22.576 17.892 o
-5 1 11 12904.100 12887.800 118.870 0.798 o
-5 1 12 1119.960 1119.730 12.151 53.080 o
-5 1 13 555.634 569.137 7.791 120.095 o
-5 1 14 184.140 168.458 7.628 169.611 o
-5 1 15 693.630 682.163 7.997 106.926 o
-5 1 16 0.552 3.199 2.636 1701.340 o
-5 1 17 395.822 400.278 8.271 124.676 o
-5 1 18 724.454 746.183 11.143 68.402 o
-5 1 19 60.566 64.169 5.659 329.916 o
-5 1 20 168.151 181.740 7.016 195.640 o
-5 1 21 2820.290 2833.030 39.533 6.811 o
-5 1 22 190.777 169.118 9.883 108.509 o
-5 1 23 6830.050 6844.540 105.478 1.033 o
-5 1 24 806.195 766.712 20.182 25.910 o
-5 1 25 565.851 564.460 18.586 31.146 o
-5 1 26 11.961 18.015 10.136 115.590 o
-5 1 27 856.970 808.675 31.437 11.450 o
-5 2 -4 3642.330 3627.400 36.088 7.703 o
-5 2 -3 368.086 357.148 8.492 122.884 o
-5 2 -2 6.755 14.820 2.833 1380.550 o
-5 2 -1 62.277 63.429 3.287 789.839 o
-5 2 0 8692.030 8672.030 101.234 1.104 o
-5 2 1 13546.200 13605.800 163.632 0.432 o
-5 2 2 3.259 7.216 2.408 1959.130 o
-5 2 3 12085.600 11956.400 128.618 0.690 o
-5 2 4 3978.000 3982.870 47.524 4.726 o
-5 2 5 275.785 270.819 4.261 321.392 o
-5 2 6 278.677 283.576 4.902 274.938 o
-5 2 7 4824.490 4823.320 51.461 4.016 o
-5 2 8 1.622 4.060 2.462 1924.070 o
-5 2 9 192.429 199.187 4.338 369.829 o
-5 2 10 60.034 65.312 3.036 885.915 o
-5 2 11 6438.110 6444.820 59.183 3.033 o
-5 2 12 173.859 175.223 3.873 441.191 o
-5 2 13 3957.610 3968.300 37.925 6.991 o
-5 2 14 6932.380 6867.380 73.509 2.037 o
-5 2 15 705.339 707.140 10.214 78.039 o
-5 2 16 6.113 6.158 3.739 832.204 o
-5 2 17 1961.050 1971.640 23.416 17.488 o
-5 2 18 1221.100 1200.420 17.757 29.964 o
-5 2 19 1302.390 1269.910 22.123 20.682 o
-5 2 20 51.949 43.593 6.385 271.208 o
-5 2 21 748.027 738.170 16.227 38.018 o
-5 2 22 619.405 612.532 16.307 38.796 o
-5 2 23 8.768 10.149 9.065 144.752 o
-5 2 24 101.289 86.972 12.110 78.151 o
-5 2 25 352.400 367.592 16.472 40.461 o
-5 2 26 554.245 578.239 27.932 14.629 o
[truncated: 264,939 more chars]
