# Supplementary material for: Fragmentation and transferability in Hirshfeld atom refinement
Source: IUCrJ. 2022 Feb 26;9(Pt 2):298–315. doi: 10.1107/S2052252522000690 (PMC8895009; doi:10.1107/S2052252522000690)
Supplement: Supplementary file 2 [file m-09-00298-sup2.zip › cif/metalorganic/YULKIC_frag.cif]

data_YULKIC_frag
_audit_creation_date               2021-07-04
_audit_creation_method
;
Olex2 1.3
(compiled 2020.07.31 svn.rc2a77460 for OlexSys, GUI svn.r6145)
;
_audit_contact_author_address      ?
_audit_contact_author_email        ?
_audit_contact_author_name         ''
_audit_contact_author_phone        ?
_publ_contact_author_id_orcid      ?
_publ_section_references
;
Bourhis, L.J., Dolomanov, O.V., Gildea, R.J., Howard, J.A.K., Puschmann, H.
 (2015). Acta Cryst. A71, 59-75.

Dolomanov, O.V., Bourhis, L.J., Gildea, R.J, Howard, J.A.K. & Puschmann, H.
 (2009), J. Appl. Cryst. 42, 339-341.
;
_chemical_formula_moiety           'C55 H76 Fe2 P6, 2(C5 H12)'
_chemical_formula_sum              'C65 H100 Fe2 P6'
_chemical_formula_weight           1179.051
loop_
  _atom_type_symbol
  _atom_type_scat_dispersion_real
  _atom_type_scat_dispersion_imag
  _atom_type_scat_Cromer_Mann_a1
  _atom_type_scat_Cromer_Mann_a2
  _atom_type_scat_Cromer_Mann_a3
  _atom_type_scat_Cromer_Mann_a4
  _atom_type_scat_Cromer_Mann_b1
  _atom_type_scat_Cromer_Mann_b2
  _atom_type_scat_Cromer_Mann_b3
  _atom_type_scat_Cromer_Mann_b4
  _atom_type_scat_Cromer_Mann_c
  _atom_type_scat_source
  _atom_type_scat_dispersion_source
 H 0.00000 0.00000 0.49300 0.32291 0.14019 0.04081 10.51090 26.12570 3.14236
 57.79970 0.0030380000826
 'International Tables Volume C Table 6.1.1.4 (pp. 500-502)'
 'Henke, Gullikson and Davis, At. Data and Nucl. Data Tables, 1993, 54, 2'
 C 0.01920 0.00962 2.31000 1.02000 1.58860 0.86500 20.84390 10.20750 0.56870
 51.65120 0.215599998832
 'International Tables Volume C Table 6.1.1.4 (pp. 500-502)'
 'Henke, Gullikson and Davis, At. Data and Nucl. Data Tables, 1993, 54, 2'
 Fe -1.15331 3.21289 11.76950 7.35730 3.52220 2.30450 4.76110 0.30720 15.35350
 76.88050 1.03690004349
 'International Tables Volume C Table 6.1.1.4 (pp. 500-502)'
 'Henke, Gullikson and Davis, At. Data and Nucl. Data Tables, 1993, 54, 2'
 P 0.30359 0.43700 6.43450 4.17910 1.78000 1.49080 1.90670 27.15700 0.52600
 68.16450 1.11489999294
 'International Tables Volume C Table 6.1.1.4 (pp. 500-502)'
 'Henke, Gullikson and Davis, At. Data and Nucl. Data Tables, 1993, 54, 2'

_space_group_crystal_system        'monoclinic'
_space_group_IT_number             15
_space_group_name_H-M_alt          'C 1 2/c 1'
_space_group_name_Hall             '-C 2yc'
loop_
  _space_group_symop_id
  _space_group_symop_operation_xyz
 1 x,y,z
 2 -x,y,-z+1/2
 3 -x,-y,-z
 4 x,-y,z-1/2
 5 x+1/2,y+1/2,z
 6 -x+1/2,y+1/2,-z+1/2
 7 -x+1/2,-y+1/2,-z
 8 x+1/2,-y+1/2,z-1/2

_symmetry_Int_Tables_number        15
_cell_length_a                     14.878(4)
_cell_length_b                     16.351(5)
_cell_length_c                     25.612(5)
_cell_angle_alpha                  90
_cell_angle_beta                   90.577(15)
_cell_angle_gamma                  90
_cell_volume                       6230(3)
_cell_formula_units_Z              4
_cell_measurement_reflns_used    9905
_cell_measurement_temperature    100.0
_cell_measurement_theta_max      79.857
_cell_measurement_theta_min      4.014
_exptl_absorpt_coefficient_mu      5.469
_exptl_crystal_density_diffrn      1.257
_exptl_crystal_F_000               2532.533
_exptl_crystal_size_max            0.301
_exptl_crystal_size_mid            0.25
_exptl_crystal_size_min            0.24
_exptl_crystal_description       block
_diffrn_measurement_device_type  'Bruker APEX-II CCD'
_diffrn_reflns_av_R_equivalents    0.0496
_diffrn_reflns_av_unetI/netI       0.0260
_diffrn_reflns_Laue_measured_fraction_full  0.9991
_diffrn_reflns_Laue_measured_fraction_max  0.9851
_diffrn_reflns_limit_h_max         18
_diffrn_reflns_limit_h_min         -18
_diffrn_reflns_limit_k_max         20
_diffrn_reflns_limit_k_min         -20
_diffrn_reflns_limit_l_max         32
_diffrn_reflns_limit_l_min         -29
_diffrn_reflns_number              58255
_diffrn_reflns_point_group_measured_fraction_full  0.9991
_diffrn_reflns_point_group_measured_fraction_max  0.9851
_diffrn_reflns_theta_full          67.6786
_diffrn_reflns_theta_max           80.41
_diffrn_reflns_theta_min           3.45
_diffrn_ambient_temperature        100.0
_diffrn_measured_fraction_theta_full  0.9991
_diffrn_measured_fraction_theta_max  0.9851
_diffrn_radiation_type             'Cu K\a'
_diffrn_radiation_wavelength       1.54178
_reflns_Friedel_coverage           0.0
_reflns_limit_h_max                18
_reflns_limit_h_min                -18
_reflns_limit_k_max                20
_reflns_limit_k_min                0
_reflns_limit_l_max                32
_reflns_limit_l_min                0
_reflns_number_gt                  6419
_reflns_number_total               6723
_reflns_threshold_expression       I>=2u(I)
_computing_molecular_graphics      'Olex2 1.3 (Dolomanov et al., 2009)'
_computing_publication_material    'Olex2 1.3 (Dolomanov et al., 2009)'
_computing_structure_refinement    'olex2.refine 1.3 (Bourhis et al., 2015)'
_refine_diff_density_max           0.3116
_refine_diff_density_min           -0.2267
_refine_diff_density_rms           0.0467
_refine_ls_d_res_high              0.7818
_refine_ls_d_res_low               12.8052
_refine_ls_goodness_of_fit_ref     1.0909
_refine_ls_hydrogen_treatment      refall
_refine_ls_matrix_type             full
_refine_ls_number_constraints      0
_refine_ls_number_parameters       782
_refine_ls_number_reflns           6723
_refine_ls_number_restraints       0
_refine_ls_R_factor_all            0.0233
_refine_ls_R_factor_gt             0.0215
_refine_ls_restrained_S_all        1.0909
_refine_ls_shift/su_max            0.0010
_refine_ls_shift/su_mean           0.0000
_refine_ls_structure_factor_coef   Fsqd
_refine_ls_weighting_details      
 'w=1/[\s^2^(Fo^2^)+(0.0186P)^2^+2.3366P] where P=(Fo^2^+2Fc^2^)/3'
_refine_ls_weighting_scheme        calc
_refine_ls_wR_factor_gt            0.0492
_refine_ls_wR_factor_ref           0.0499
_olex2_refinement_description
;
;
loop_
  _atom_site_label
  _atom_site_type_symbol
  _atom_site_fract_x
  _atom_site_fract_y
  _atom_site_fract_z
  _atom_site_U_iso_or_equiv
  _atom_site_adp_type
  _atom_site_occupancy
  _atom_site_site_symmetry_order
  _atom_site_refinement_flags_posn
  _atom_site_refinement_flags_adp
  _atom_site_refinement_flags_occupancy
 Fe1 Fe 0.471726(10) 0.190166(9) 0.299454(6) 0.01105(5) Uani 1.000000 1 . . .
 P1 P 0.476206(17) 0.301587(15) 0.342572(9) 0.01288(6) Uani 1.000000 1 . . .
 P3 P 0.570154(17) 0.141735(16) 0.359302(10) 0.01410(6) Uani 1.000000 1 . . .
 P2 P 0.325104(17) 0.187432(15) 0.322082(10) 0.01418(6) Uani 1.000000 1 . . .
 C2 C 0.5 0.35099(9) 0.25 0.0145(3) Uani 1.000000 2 S T P
 C7 C 0.37246(8) 0.37745(7) 0.42366(4) 0.0203(2) Uani 1.000000 1 . . .
 H7 H 0.4269(12) 0.4202(9) 0.4298(7) 0.042(5) Uani 1.000000 1 . . .
 C15 C 0.73277(8) 0.30338(7) 0.44465(5) 0.0238(2) Uani 1.000000 1 . . .
 H15 H 0.7950(12) 0.3013(10) 0.4679(7) 0.045(5) Uani 1.000000 1 . . .
 C1 C 0.5 0.26317(9) 0.25 0.0150(3) Uani 1.000000 2 S T P
 C5 C 0.5 0.51674(10) 0.25 0.0184(3) Uani 1.000000 2 S T P
 H5 H 0.5 0.5836(11) 0.25 0.029(6) Uani 1.000000 2 S T P
 C25 C 0.48465(9) 0.14213(8) 0.45535(5) 0.0219(2) Uani 1.000000 1 . . .
 H25A H 0.5267(12) 0.1883(10) 0.4744(7) 0.040(5) Uani 1.000000 1 . . .
 H25B H 0.4320(12) 0.1741(11) 0.4332(7) 0.042(5) Uani 1.000000 1 . . .
 H25C H 0.4533(12) 0.1079(10) 0.4862(6) 0.041(5) Uani 1.000000 1 . . .
 C16 C 0.70387(8) 0.23290(7) 0.41906(4) 0.0210(2) Uani 1.000000 1 . . .
 H16 H 0.7430(11) 0.1769(9) 0.4232(7) 0.035(4) Uani 1.000000 1 . . .
 C33 C 0.50590(10) 0.31600(8) 0.55142(5) 0.0303(3) Uani 1.000000 1 . . .
 H33A H 0.5539(14) 0.3012(11) 0.5210(7) 0.051(5) Uani 1.000000 1 . . .
 H33B H 0.4406(13) 0.2920(11) 0.5375(8) 0.053(5) Uani 1.000000 1 . . .
 C28 C 0.61768(9) -0.00930(7) 0.32011(5) 0.0257(2) Uani 1.000000 1 . . .
 H28A H 0.6161(13) -0.0415(10) 0.3564(7) 0.050(5) Uani 1.000000 1 . . .
 H28B H 0.5499(13) -0.0057(10) 0.3026(8) 0.049(5) Uani 1.000000 1 . . .
 H28C H 0.6586(12) -0.0456(11) 0.2944(7) 0.051(5) Uani 1.000000 1 . . .
 C9 C 0.22869(8) 0.32312(8) 0.44828(4) 0.0235(2) Uani 1.000000 1 . . .
 H9 H 0.1714(11) 0.3232(10) 0.4740(7) 0.041(5) Uani 1.000000 1 . . .
 C13 C 0.60568(8) 0.37726(7) 0.41031(4) 0.0197(2) Uani 1.000000 1 . . .
 H13 H 0.5685(12) 0.4337(9) 0.4070(6) 0.039(5) Uani 1.000000 1 . . .
 C17 C 0.62458(7) 0.23304(6) 0.38897(4) 0.0165(2) Uani 1.000000 1 . . .
 C26 C 0.61704(9) 0.04807(8) 0.45401(5) 0.0252(3) Uani 1.000000 1 . . .
 H26A H 0.6544(12) 0.0021(10) 0.4324(6) 0.038(4) Uani 1.000000 1 . . .
 H26B H 0.6628(12) 0.0942(10) 0.4678(7) 0.041(5) Uani 1.000000 1 . . .
 H26C H 0.5893(13) 0.0216(12) 0.4874(7) 0.057(5) Uani 1.000000 1 . . .
 C8 C 0.29770(8) 0.37959(7) 0.45582(4) 0.0233(2) Uani 1.000000 1 . . .
 H8 H 0.2933(12) 0.4253(10) 0.4867(6) 0.042(5) Uani 1.000000 1 . . .
 C10 C 0.23408(8) 0.26558(8) 0.40835(4) 0.0217(2) Uani 1.000000 1 . . .
 H10 H 0.1797(11) 0.2214(11) 0.4028(7) 0.042(5) Uani 1.000000 1 . . .
 C6 C 0.37894(7) 0.31881(6) 0.38440(4) 0.0154(2) Uani 1.000000 1 . . .
 C24 C 0.54092(8) 0.08555(7) 0.42108(4) 0.0185(2) Uani 1.000000 1 . . .
 H24 H 0.4982(10) 0.0347(9) 0.4066(6) 0.027(4) Uani 1.000000 1 . . .
 C21 C 0.25808(8) 0.09807(7) 0.34557(4) 0.0201(2) Uani 1.000000 1 . . .
 H21 H 0.1903(11) 0.1201(10) 0.3547(6) 0.040(4) Uani 1.000000 1 . . .
 C12 C 0.57590(7) 0.30674(6) 0.38464(4) 0.0159(2) Uani 1.000000 1 . . .
 C14 C 0.68323(8) 0.37534(7) 0.44113(4) 0.0230(2) Uani 1.000000 1 . . .
 H14 H 0.7043(11) 0.4300(9) 0.4625(6) 0.037(4) Uani 1.000000 1 . . .
 C32 C 0.53388(9) 0.27453(8) 0.60208(5) 0.0270(3) Uani 1.000000 1 . . .
 H32A H 0.6008(13) 0.2937(11) 0.6128(8) 0.056(6) Uani 1.000000 1 . . .
 H32B H 0.4910(11) 0.2968(10) 0.6341(6) 0.041(5) Uani 1.000000 1 . . .
 C29 C 0.75433(8) 0.07350(9) 0.34668(5) 0.0280(3) Uani 1.000000 1 . . .
 H29A H 0.7859(13) 0.1329(11) 0.3445(8) 0.056(6) Uani 1.000000 1 . . .
 H29B H 0.7599(13) 0.0501(12) 0.3862(6) 0.051(5) Uani 1.000000 1 . . .
 H29C H 0.7924(11) 0.0340(12) 0.3204(7) 0.051(5) Uani 1.000000 1 . . .
 C20 C 0.14596(8) 0.23535(10) 0.28677(5) 0.0297(3) Uani 1.000000 1 . . .
 H20A H 0.1174(12) 0.1787(13) 0.2976(9) 0.064(7) Uani 1.000000 1 . . .
 H20B H 0.1354(12) 0.2781(11) 0.3200(7) 0.047(5) Uani 1.000000 1 . . .
 H20C H 0.1057(13) 0.2592(13) 0.2542(7) 0.057(6) Uani 1.000000 1 . . .
 C19 C 0.27618(9) 0.31362(8) 0.25204(5) 0.0258(3) Uani 1.000000 1 . . .
 H19A H 0.2802(14) 0.3565(11) 0.2834(8) 0.057(6) Uani 1.000000 1 . . .
 H19B H 0.3390(13) 0.3098(11) 0.2337(8) 0.053(6) Uani 1.000000 1 . . .
 H19C H 0.2279(12) 0.3389(11) 0.2238(7) 0.046(5) Uani 1.000000 1 . . .
 C22 C 0.25255(10) 0.03315(8) 0.30288(5) 0.0261(3) Uani 1.000000 1 . . .
 H22A H 0.2186(13) 0.0552(11) 0.2673(6) 0.047(5) Uani 1.000000 1 . . .
 H22B H 0.3180(12) 0.0127(9) 0.2911(6) 0.037(4) Uani 1.000000 1 . . .
 H22C H 0.2174(12) -0.0194(11) 0.3174(7) 0.051(5) Uani 1.000000 1 . . .
 C3 C 0.48734(7) 0.39009(6) 0.29759(4) 0.01400(19) Uani 1.000000 1 . . .
 C30 C 0.57205(11) 0.14357(11) 0.64963(6) 0.0359(3) Uani 1.000000 1 . . .
 H30A H 0.5699(15) 0.0769(13) 0.6488(8) 0.064(6) Uani 1.000000 1 . . .
 H30B H 0.6404(15) 0.1625(15) 0.6528(9) 0.082(8) Uani 1.000000 1 . . .
 H30C H 0.5363(14) 0.1642(14) 0.6843(7) 0.065(6) Uani 1.000000 1 . . .
 C11 C 0.30912(7) 0.26221(7) 0.37596(4) 0.0166(2) Uani 1.000000 1 . . .
 C18 C 0.24492(7) 0.23016(7) 0.27137(4) 0.0190(2) Uani 1.000000 1 . . .
 H18 H 0.2513(13) 0.1864(9) 0.2393(6) 0.042(5) Uani 1.000000 1 . . .
 C27 C 0.65691(7) 0.07681(7) 0.32691(4) 0.0195(2) Uani 1.000000 1 . . .
 H27 H 0.6563(12) 0.1043(9) 0.2864(5) 0.036(4) Uani 1.000000 1 . . .
 C4 C 0.48747(7) 0.47535(7) 0.29752(4) 0.0167(2) Uani 1.000000 1 . . .
 H4 H 0.4767(12) 0.5104(9) 0.3328(6) 0.034(4) Uani 1.000000 1 . . .
 C31 C 0.53131(9) 0.18146(8) 0.60073(5) 0.0266(3) Uani 1.000000 1 . . .
 H31A H 0.4606(11) 0.1625(11) 0.5958(7) 0.048(5) Uani 1.000000 1 . . .
 H31B H 0.5691(13) 0.1617(11) 0.5664(6) 0.047(5) Uani 1.000000 1 . . .
 C34 C 0.49863(17) 0.40810(10) 0.55707(7) 0.0476(4) Uani 1.000000 1 . . .
 H34A H 0.4836(18) 0.4385(12) 0.5206(8) 0.080(8) Uani 1.000000 1 . . .
 H34B H 0.4491(19) 0.4243(13) 0.5864(10) 0.092(9) Uani 1.000000 1 . . .
 H34C H 0.5617(18) 0.4308(14) 0.5702(11) 0.089(8) Uani 1.000000 1 . . .
 C23 C 0.29858(10) 0.06203(9) 0.39520(5) 0.0304(3) Uani 1.000000 1 . . .
 H23A H 0.3658(13) 0.0436(11) 0.3877(7) 0.046(5) Uani 1.000000 1 . . .
 H23B H 0.2977(14) 0.1050(13) 0.4278(7) 0.059(6) Uani 1.000000 1 . . .
 H23C H 0.2629(16) 0.0069(12) 0.4063(8) 0.077(8) Uani 1.000000 1 . . .
 H H 0.5 0.1191(17) 0.25 0.058(8) Uani 1.000000 2 S T P

loop_
  _atom_site_aniso_label
  _atom_site_aniso_U_11
  _atom_site_aniso_U_22
  _atom_site_aniso_U_33
  _atom_site_aniso_U_12
  _atom_site_aniso_U_13
  _atom_site_aniso_U_23
 Fe1 0.01085(8) 0.01054(8) 0.01181(8) -0.00022(6) 0.00310(6) 0.00021(5)
 P1 0.01413(13) 0.01199(12) 0.01259(12) -0.00020(9) 0.00292(9) -0.00055(8)
 P3 0.01349(12) 0.01359(13) 0.01527(12) 0.00058(9) 0.00204(9) 0.00113(9)
 P2 0.01209(13) 0.01560(13) 0.01492(12) -0.00047(9) 0.00348(9) -0.00042(9)
 C2 0.0180(7) 0.0118(7) 0.0137(7) -0.000000 0.0043(5) 0.000000
 C7 0.0235(6) 0.0193(6) 0.0182(5) 0.0015(5) 0.0055(4) -0.0041(4)
 H7 0.039(12) 0.020(10) 0.068(13) 0.001(9) 0.017(10) -0.015(8)
 C15 0.0221(6) 0.0277(6) 0.0214(5) -0.0097(5) -0.0043(5) 0.0036(4)
 H15 0.036(12) 0.047(12) 0.050(12) -0.019(9) -0.021(10) 0.012(9)
 C1 0.0172(7) 0.0138(7) 0.0141(6) -0.000000 0.0053(5) 0.000000
 C5 0.0257(8) 0.0118(8) 0.0176(7) -0.000000 0.0001(6) 0.000000
 H5 0.064(18) 0.007(12) 0.015(11) -0.000000 -0.010(11) 0.000000
 C25 0.0273(6) 0.0209(6) 0.0176(5) 0.0002(5) 0.0069(5) 0.0025(4)
 H25A 0.047(13) 0.028(11) 0.045(12) -0.006(9) 0.006(9) -0.011(8)
 H25B 0.027(11) 0.054(12) 0.045(11) 0.023(9) 0.011(9) 0.006(9)
 H25C 0.066(13) 0.035(10) 0.024(9) 0.001(9) 0.018(9) -0.002(8)
 C16 0.0172(5) 0.0236(6) 0.0220(5) -0.0033(5) -0.0029(4) 0.0025(4)
 H16 0.025(10) 0.028(10) 0.052(12) 0.012(8) -0.030(8) -0.012(8)
 C33 0.0401(8) 0.0244(7) 0.0265(6) -0.0078(6) 0.0064(6) -0.0025(5)
 H33A 0.061(14) 0.061(14) 0.033(11) -0.009(10) 0.021(10) 0.006(9)
 H33B 0.033(12) 0.060(13) 0.066(14) -0.029(10) -0.005(10) -0.010(10)
 C28 0.0297(7) 0.0175(6) 0.0300(6) 0.0045(5) 0.0062(5) -0.0012(5)
 H28A 0.083(16) 0.030(10) 0.038(11) 0.007(10) 0.008(10) 0.014(9)
 H28B 0.051(14) 0.023(11) 0.072(14) 0.005(9) -0.014(11) -0.000(9)
 H28C 0.059(13) 0.041(11) 0.052(12) 0.019(10) 0.026(10) -0.020(9)
 C9 0.0194(6) 0.0308(6) 0.0204(5) 0.0036(5) 0.0071(4) -0.0044(4)
 H9 0.031(11) 0.048(12) 0.044(11) 0.008(8) 0.031(9) -0.011(9)
 C13 0.0248(6) 0.0171(6) 0.0173(5) -0.0054(5) -0.0006(4) -0.0010(4)
 H13 0.060(13) 0.010(9) 0.046(11) -0.009(8) -0.013(9) -0.006(7)
 C17 0.0156(5) 0.0161(5) 0.0177(5) -0.0024(4) 0.0003(4) 0.0012(4)
 C26 0.0278(7) 0.0264(7) 0.0216(6) 0.0026(5) 0.0001(5) 0.0088(5)
 H26A 0.044(12) 0.046(11) 0.026(9) 0.019(9) -0.006(8) 0.010(8)
 H26B 0.044(12) 0.034(11) 0.046(11) -0.019(9) -0.015(9) -0.000(8)
 H26C 0.054(13) 0.074(15) 0.044(12) 0.018(11) 0.004(10) 0.019(11)
 C8 0.0241(6) 0.0257(6) 0.0201(5) 0.0040(5) 0.0066(4) -0.0067(5)
 H8 0.048(12) 0.041(11) 0.038(11) 0.009(9) 0.016(9) -0.009(9)
 C10 0.0159(6) 0.0281(6) 0.0210(5) 0.0009(5) 0.0065(4) -0.0044(4)
 H10 0.030(11) 0.045(11) 0.053(12) -0.014(9) 0.010(9) -0.017(9)
 C6 0.0164(5) 0.0161(5) 0.0137(5) 0.0017(4) 0.0043(4) -0.0008(4)
 C24 0.0205(6) 0.0172(5) 0.0178(5) 0.0001(4) 0.0024(4) 0.0034(4)
 H24 0.028(9) 0.018(9) 0.035(9) -0.001(7) 0.004(7) 0.006(7)
 C21 0.0167(6) 0.0215(6) 0.0223(5) -0.0054(4) 0.0055(4) 0.0004(4)
 H21 0.037(11) 0.046(11) 0.036(10) 0.000(9) 0.013(8) -0.005(8)
 C12 0.0168(5) 0.0160(5) 0.0149(5) -0.0023(4) 0.0004(4) 0.0008(4)
 C14 0.0269(6) 0.0235(6) 0.0187(5) -0.0111(5) -0.0032(4) 0.0010(4)
 H14 0.034(11) 0.026(10) 0.050(11) -0.019(8) -0.016(8) 0.002(8)
 C32 0.0241(6) 0.0297(7) 0.0274(6) -0.0069(5) 0.0022(5) -0.0038(5)
 H32A 0.044(14) 0.057(13) 0.068(14) -0.018(10) -0.016(11) 0.006(10)
 H32B 0.032(11) 0.058(12) 0.034(10) 0.003(9) 0.021(9) -0.018(9)
 C29 0.0173(6) 0.0383(8) 0.0284(7) 0.0081(5) 0.0009(5) 0.0022(5)
 H29A 0.048(13) 0.035(12) 0.086(16) -0.006(10) 0.000(11) 0.020(11)
 H29B 0.056(14) 0.078(15) 0.020(10) 0.007(11) -0.003(9) 0.013(9)
 H29C 0.021(10) 0.081(15) 0.051(12) 0.034(10) 0.006(9) -0.016(11)
 C20 0.0151(6) 0.0416(8) 0.0323(7) -0.0006(6) -0.0000(5) 0.0053(6)
 H20A 0.024(12) 0.074(16) 0.095(17) 0.001(10) 0.020(11) 0.038(13)
 H20B 0.042(13) 0.056(13) 0.042(11) 0.018(10) 0.003(9) -0.025(10)
 H20C 0.038(12) 0.100(17) 0.034(11) 0.012(12) -0.009(9) 0.018(11)
 C19 0.0185(6) 0.0275(7) 0.0313(7) 0.0021(5) -0.0020(5) 0.0089(5)
 H19A 0.081(17) 0.028(11) 0.062(14) 0.019(10) -0.024(12) -0.010(10)
 H19B 0.036(13) 0.052(14) 0.070(15) 0.013(9) 0.001(11) 0.030(10)
 H19C 0.035(11) 0.051(12) 0.052(12) 0.020(9) -0.015(9) 0.027(10)
 C22 0.0279(7) 0.0223(6) 0.0281(7) -0.0081(5) 0.0047(5) -0.0024(5)
 H22A 0.069(14) 0.050(12) 0.020(9) 0.001(10) -0.023(9) -0.014(8)
 H22B 0.042(12) 0.019(9) 0.049(11) -0.010(8) 0.016(9) -0.014(8)
 H22C 0.045(13) 0.052(13) 0.056(12) -0.024(10) 0.007(10) 0.002(10)
 C3 0.0170(5) 0.0112(5) 0.0139(5) 0.0005(4) 0.0033(4) -0.0005(4)
 C30 0.0321(8) 0.0410(9) 0.0346(8) 0.0007(7) -0.0074(6) 0.0033(6)
 H30A 0.084(18) 0.043(14) 0.066(15) 0.015(12) -0.010(12) 0.015(11)
 H30B 0.039(14) 0.13(2) 0.081(17) -0.034(14) -0.015(12) 0.004(15)
 H30C 0.058(15) 0.103(18) 0.034(12) 0.003(13) -0.003(11) -0.008(12)
 C11 0.0151(5) 0.0200(5) 0.0148(5) 0.0012(4) 0.0042(4) -0.0017(4)
 C18 0.0151(5) 0.0226(6) 0.0194(5) 0.0013(4) 0.0004(4) -0.0014(4)
 H18 0.068(14) 0.031(11) 0.027(10) 0.020(9) -0.002(9) -0.009(8)
 C27 0.0164(5) 0.0199(5) 0.0221(6) 0.0042(4) 0.0038(4) 0.0002(4)
 H27 0.068(14) 0.028(10) 0.011(8) 0.010(9) 0.010(8) 0.004(7)
 C4 0.0211(5) 0.0124(5) 0.0168(5) 0.0011(4) 0.0007(4) -0.0012(4)
 H4 0.064(13) 0.018(9) 0.019(8) 0.005(8) 0.004(8) -0.006(7)
 C31 0.0221(7) 0.0297(7) 0.0280(6) -0.0020(5) -0.0012(5) -0.0016(5)
 H31A 0.009(9) 0.058(13) 0.077(14) -0.015(9) -0.000(9) 0.001(11)
 H31B 0.056(13) 0.059(13) 0.026(10) 0.018(10) 0.012(9) -0.009(9)
 C34 0.0798(14) 0.0247(8) 0.0383(9) -0.0070(8) 0.0002(9) -0.0021(6)
 H34A 0.14(3) 0.041(14) 0.055(15) -0.014(14) -0.006(15) 0.015(11)
 H34B 0.14(2) 0.047(15) 0.090(18) 0.019(15) 0.043(18) -0.044(13)
 H34C 0.08(2) 0.064(17) 0.12(2) -0.013(15) -0.021(18) 0.015(15)
 C23 0.0336(8) 0.0303(7) 0.0275(7) -0.0111(6) 0.0009(5) 0.0100(5)
 H23A 0.038(12) 0.042(12) 0.057(13) 0.001(9) -0.020(10) 0.009(9)
 H23B 0.071(16) 0.078(15) 0.027(11) 0.010(12) -0.007(10) -0.013(11)
 H23C 0.11(2) 0.062(14) 0.060(14) -0.054(14) -0.023(13) 0.042(12)
 H 0.030(18) 0.08(2) 0.07(2) -0.000000 0.015(15) 0.000000

loop_
  _geom_bond_atom_site_label_1
  _geom_bond_atom_site_label_2
  _geom_bond_distance
  _geom_bond_site_symmetry_2
  _geom_bond_publ_flag
 Fe1 Fe1 2.6773(6) 2_655 ?
 Fe1 P1 2.1311(6) . ?
 Fe1 P3 2.2530(5) . ?
 Fe1 P2 2.2632(7) . ?
 Fe1 C1 1.7935(10) . ?
 Fe1 H 1.772(18) . ?
 P1 C6 1.8310(11) . ?
 P1 C12 1.8265(12) . ?
 P1 C3 1.8581(11) . ?
 P3 C17 1.8573(12) . ?
 P3 C24 1.8842(11) . ?
 P3 C27 1.8716(11) . ?
 P2 C21 1.8716(12) . ?
 P2 C11 1.8606(11) . ?
 P2 C18 1.8886(12) . ?
 C2 C1 1.436(2) . ?
 C2 C3 1.3909(12) . ?
 C2 C3 1.3909(12) 2_655 ?
 C7 H7 1.080(17) . ?
 C7 C8 1.3911(16) . ?
 C7 C6 1.3934(15) . ?
 C15 H15 1.097(17) . ?
 C15 C16 1.3917(17) . ?
 C15 C14 1.3908(18) . ?
 C5 H5 1.093(18) . ?
 C5 C4 1.4066(13) . ?
 C5 C4 1.4066(13) 2_655 ?
 C25 H25A 1.093(17) . ?
 C25 H25B 1.095(17) . ?
 C25 H25C 1.078(16) . ?
 C25 C24 1.5303(15) . ?
 C16 H16 1.090(14) . ?
 C16 C17 1.4025(16) . ?
 C33 H33A 1.090(18) . ?
 C33 H33B 1.104(17) . ?
 C33 C32 1.5185(19) . ?
 C33 C34 1.517(2) . ?
 C28 H28A 1.069(16) . ?
 C28 H28B 1.101(19) . ?
 C28 H28C 1.079(15) . ?
 C28 C27 1.5334(17) . ?
 C9 H9 1.082(14) . ?
 C9 C8 1.3929(18) . ?
 C9 C10 1.3925(16) . ?
 C13 H13 1.079(16) . ?
 C13 C12 1.3972(15) . ?
 C13 C14 1.3919(17) . ?
 C17 C12 1.4096(15) . ?
 C26 H26A 1.089(16) . ?
 C26 H26B 1.074(16) . ?
 C26 H26C 1.048(18) . ?
 C26 C24 1.5331(16) . ?
 C8 H8 1.090(15) . ?
 C10 H10 1.092(16) . ?
 C10 C11 1.3988(15) . ?
 C6 C11 1.4063(15) . ?
 C24 H24 1.108(15) . ?
 C21 H21 1.098(16) . ?
 C21 C22 1.5255(17) . ?
 C21 C23 1.5201(17) . ?
 C14 H14 1.092(15) . ?
 C32 H32A 1.077(18) . ?
 C32 H32B 1.105(14) . ?
 C32 C31 1.5225(19) . ?
 C29 H29A 1.080(18) . ?
 C29 H29B 1.085(16) . ?
 C29 H29C 1.095(15) . ?
 C29 C27 1.5315(17) . ?
 C20 H20A 1.057(19) . ?
 C20 H20B 1.114(16) . ?
 C20 H20C 1.094(17) . ?
 C20 C18 1.5305(16) . ?
 C19 H19A 1.068(18) . ?
 C19 H19B 1.052(19) . ?
 C19 H19C 1.096(15) . ?
 C19 C18 1.5258(17) . ?
 C22 H22A 1.097(16) . ?
 C22 H22B 1.076(16) . ?
 C22 H22C 1.073(17) . ?
 C3 C4 1.3940(15) . ?
 C30 H30A 1.09(2) . ?
 C30 H30B 1.07(2) . ?
 C30 H30C 1.09(2) . ?
 C30 C31 1.5181(19) . ?
 C18 H18 1.094(15) . ?
 C27 H27 1.132(14) . ?
 C4 H4 1.083(14) . ?
 C31 H31A 1.104(15) . ?
 C31 H31B 1.098(16) . ?
 C34 H34A 1.08(2) . ?
 C34 H34B 1.09(2) . ?
 C34 H34C 1.06(3) . ?
 C23 H23A 1.064(19) . ?
 C23 H23B 1.092(18) . ?
 C23 H23C 1.086(17) . ?

loop_
  _geom_angle_atom_site_label_1
  _geom_angle_atom_site_label_2
  _geom_angle_atom_site_label_3
  _geom_angle
  _geom_angle_site_symmetry_1
  _geom_angle_site_symmetry_3
  _geom_angle_publ_flag
 P3 Fe1 P1 86.055(11) . . ?
 P2 Fe1 P1 84.802(11) . . ?
 P2 Fe1 P3 116.132(11) . . ?
 C1 Fe1 P1 77.92(3) . . ?
 C1 Fe1 P3 123.980(10) . . ?
 C1 Fe1 P2 115.311(17) . . ?
 H Fe1 P1 157.5(6) . . ?
 H Fe1 P3 95.7(4) . . ?
 H Fe1 P2 114.0(3) . . ?
 H Fe1 C1 82.7(7) . . ?
 C6 P1 Fe1 114.45(4) . . ?
 C12 P1 Fe1 111.47(4) . . ?
 C12 P1 C6 106.84(5) . . ?
 C3 P1 Fe1 110.30(3) . . ?
 C3 P1 C6 108.60(5) . . ?
 C3 P1 C12 104.65(5) . . ?
 C17 P3 Fe1 105.88(4) . . ?
 C24 P3 Fe1 126.06(4) . . ?
 C24 P3 C17 98.73(5) . . ?
 C27 P3 Fe1 110.14(4) . . ?
 C27 P3 C17 109.72(5) . . ?
 C27 P3 C24 105.18(5) . . ?
 C21 P2 Fe1 128.01(4) . . ?
 C11 P2 Fe1 107.92(4) . . ?
 C11 P2 C21 101.66(5) . . ?
 C18 P2 Fe1 114.86(3) . . ?
 C18 P2 C21 100.07(5) . . ?
 C18 P2 C11 100.51(5) . . ?
 C3 C2 C1 117.37(7) . . ?
 C3 C2 C1 117.37(7) 2_655 . ?
 C3 C2 C3 125.27(14) 2_655 . ?
 C8 C7 H7 120.0(8) . . ?
 C6 C7 H7 119.5(8) . . ?
 C6 C7 C8 120.40(11) . . ?
 C16 C15 H15 119.0(9) . . ?
 C14 C15 H15 120.4(9) . . ?
 C14 C15 C16 120.59(11) . . ?
 Fe1 C1 Fe1 96.56(7) 2_655 . ?
 C2 C1 Fe1 131.72(4) . 2_655 ?
 C2 C1 Fe1 131.72(4) . . ?
 C4 C5 H5 118.76(7) . . ?
 C4 C5 H5 118.76(7) 2_655 . ?
 C4 C5 C4 122.48(14) 2_655 . ?
 H25B C25 H25A 107.7(13) . . ?
 H25C C25 H25A 106.4(12) . . ?
 H25C C25 H25B 108.3(13) . . ?
 C24 C25 H25A 111.1(9) . . ?
 C24 C25 H25B 112.6(9) . . ?
 C24 C25 H25C 110.5(9) . . ?
 H16 C16 C15 119.2(8) . . ?
 C17 C16 C15 120.78(11) . . ?
 C17 C16 H16 120.0(8) . . ?
 H33B C33 H33A 105.7(14) . . ?
 C32 C33 H33A 109.6(10) . . ?
 C32 C33 H33B 110.5(10) . . ?
 C34 C33 H33A 109.6(9) . . ?
 C34 C33 H33B 108.7(10) . . ?
 C34 C33 C32 112.40(12) . . ?
 H28B C28 H28A 110.6(14) . . ?
 H28C C28 H28A 106.1(13) . . ?
 H28C C28 H28B 107.6(14) . . ?
 C27 C28 H28A 111.4(10) . . ?
 C27 C28 H28B 110.1(9) . . ?
 C27 C28 H28C 110.9(10) . . ?
 C8 C9 H9 119.9(9) . . ?
 C10 C9 H9 120.0(9) . . ?
 C10 C9 C8 120.12(10) . . ?
 C12 C13 H13 120.6(8) . . ?
 C14 C13 H13 119.0(8) . . ?
 C14 C13 C12 120.36(11) . . ?
 C16 C17 P3 125.76(9) . . ?
 C12 C17 P3 115.68(8) . . ?
 C12 C17 C16 118.24(10) . . ?
 H26B C26 H26A 109.1(14) . . ?
 H26C C26 H26A 109.6(13) . . ?
 H26C C26 H26B 105.9(14) . . ?
 C24 C26 H26A 112.0(8) . . ?
 C24 C26 H26B 111.3(9) . . ?
 C24 C26 H26C 108.7(10) . . ?
 C9 C8 C7 119.60(11) . . ?
 H8 C8 C7 120.0(9) . . ?
 H8 C8 C9 120.4(9) . . ?
 H10 C10 C9 119.6(8) . . ?
 C11 C10 C9 120.96(11) . . ?
 C11 C10 H10 119.4(8) . . ?
 C7 C6 P1 126.07(9) . . ?
 C11 C6 P1 113.31(7) . . ?
 C11 C6 C7 120.49(10) . . ?
 C25 C24 P3 108.61(8) . . ?
 C26 C24 P3 118.77(8) . . ?
 C26 C24 C25 109.37(10) . . ?
 H24 C24 P3 102.8(7) . . ?
 H24 C24 C25 109.3(8) . . ?
 H24 C24 C26 107.6(8) . . ?
 H21 C21 P2 107.8(9) . . ?
 C22 C21 P2 109.75(8) . . ?
 C22 C21 H21 109.7(9) . . ?
 C23 C21 P2 111.31(8) . . ?
 C23 C21 H21 107.9(8) . . ?
 C23 C21 C22 110.35(11) . . ?
 C13 C12 P1 124.57(9) . . ?
 C17 C12 P1 114.87(8) . . ?
 C17 C12 C13 120.54(10) . . ?
 C13 C14 C15 119.45(11) . . ?
 H14 C14 C15 120.7(9) . . ?
 H14 C14 C13 119.9(9) . . ?
 H32A C32 C33 109.4(10) . . ?
 H32B C32 C33 109.3(10) . . ?
 H32B C32 H32A 104.7(14) . . ?
 C31 C32 C33 114.85(11) . . ?
 C31 C32 H32A 108.7(10) . . ?
 C31 C32 H32B 109.4(9) . . ?
 H29B C29 H29A 109.7(15) . . ?
 H29C C29 H29A 105.6(15) . . ?
 H29C C29 H29B 109.3(14) . . ?
 C27 C29 H29A 111.2(10) . . ?
 C27 C29 H29B 112.6(10) . . ?
 C27 C29 H29C 108.1(9) . . ?
 H20B C20 H20A 106.8(15) . . ?
 H20C C20 H20A 107.1(16) . . ?
 H20C C20 H20B 106.2(14) . . ?
 C18 C20 H20A 114.2(10) . . ?
 C18 C20 H20B 112.0(10) . . ?
 C18 C20 H20C 110.1(10) . . ?
 H19B C19 H19A 109.4(16) . . ?
 H19C C19 H19A 106.3(14) . . ?
 H19C C19 H19B 107.9(14) . . ?
 C18 C19 H19A 111.0(11) . . ?
 C18 C19 H19B 111.5(9) . . ?
 C18 C19 H19C 110.6(10) . . ?
 H22A C22 C21 112.8(9) . . ?
 H22B C22 C21 112.0(8) . . ?
 H22B C22 H22A 106.3(13) . . ?
 H22C C22 C21 109.4(10) . . ?
 H22C C22 H22A 109.2(14) . . ?
 H22C C22 H22B 107.0(13) . . ?
 C2 C3 P1 101.48(8) . . ?
 C4 C3 P1 141.24(8) . . ?
 C4 C3 C2 117.28(10) . . ?
 H30B C30 H30A 108.7(17) . . ?
 H30C C30 H30A 108.1(16) . . ?
 H30C C30 H30B 108.7(17) . . ?
 C31 C30 H30A 112.3(11) . . ?
 C31 C30 H30B 108.4(13) . . ?
 C31 C30 H30C 110.5(11) . . ?
 C10 C11 P2 125.06(9) . . ?
 C6 C11 P2 116.54(7) . . ?
 C6 C11 C10 118.40(10) . . ?
 C20 C18 P2 116.49(8) . . ?
 C19 C18 P2 111.19(8) . . ?
 C19 C18 C20 109.33(10) . . ?
 H18 C18 P2 102.5(9) . . ?
 H18 C18 C20 108.7(10) . . ?
 H18 C18 C19 108.2(9) . . ?
 C28 C27 P3 107.92(8) . . ?
 C29 C27 P3 121.88(9) . . ?
 C29 C27 C28 111.29(10) . . ?
 H27 C27 P3 100.5(8) . . ?
 H27 C27 C28 105.1(8) . . ?
 H27 C27 C29 108.5(9) . . ?
 C3 C4 C5 118.85(10) . . ?
 H4 C4 C5 119.3(8) . . ?
 H4 C4 C3 121.8(8) . . ?
 C30 C31 C32 112.30(12) . . ?
 H31A C31 C32 107.9(10) . . ?
 H31A C31 C30 110.6(10) . . ?
 H31B C31 C32 107.4(10) . . ?
 H31B C31 C30 109.7(10) . . ?
 H31B C31 H31A 108.7(14) . . ?
 H34A C34 C33 112.9(11) . . ?
 H34B C34 C33 110.9(12) . . ?
 H34B C34 H34A 110.4(19) . . ?
 H34C C34 C33 108.3(14) . . ?
 H34C C34 H34A 106.7(17) . . ?
 H34C C34 H34B 107.4(19) . . ?
 H23A C23 C21 109.0(9) . . ?
 H23B C23 C21 112.6(10) . . ?
 H23B C23 H23A 109.7(14) . . ?
 H23C C23 C21 110.6(11) . . ?
 H23C C23 H23A 106.0(16) . . ?
 H23C C23 H23B 108.8(16) . . ?
 Fe1 H Fe1 98.1(14) 2_655 . ?

loop_
  _geom_torsion_atom_site_label_1
  _geom_torsion_atom_site_label_2
  _geom_torsion_atom_site_label_3
  _geom_torsion_atom_site_label_4
  _geom_torsion
  _geom_torsion_site_symmetry_1
  _geom_torsion_site_symmetry_2
  _geom_torsion_site_symmetry_3
  _geom_torsion_site_symmetry_4
  _geom_torsion_publ_flag
 Fe1 C1 C2 C3 9.54(5) . . . . ?
 Fe1 C1 C2 C3 -170.46(5) . . . 2_655 ?
 P1 C6 C7 C8 -174.31(10) . . . . ?
 P1 C6 C11 P2 -4.18(7) . . . . ?
 P1 C6 C11 C10 175.34(8) . . . . ?
 P1 C12 C13 C14 -179.24(9) . . . . ?
 P1 C12 C17 P3 -8.45(7) . . . . ?
 P1 C12 C17 C16 177.68(7) . . . . ?
 P1 C3 C2 C1 0.39(6) . . . . ?
 P1 C3 C2 C3 -179.61(4) . . . 2_655 ?
 P1 C3 C4 C5 179.43(11) . . . . ?
 P3 C17 C16 C15 -172.13(9) . . . . ?
 P3 C17 C12 C13 173.08(7) . . . . ?
 P2 C11 C10 C9 179.01(10) . . . . ?
 P2 C11 C6 C7 179.54(8) . . . . ?
 C2 C3 C4 C5 0.15(9) . . . . ?
 C2 C3 C4 C5 0.15(9) 2_655 . . . ?
 C7 C8 C9 C10 -0.83(14) . . . . ?
 C7 C6 C11 C10 -0.94(12) . . . . ?
 C15 C16 C17 C12 1.06(12) . . . . ?
 C15 C14 C13 C12 2.37(12) . . . . ?
 C16 C17 C12 C13 -0.79(11) . . . . ?
 C33 C32 C31 C30 172.06(12) . . . . ?
 C9 C10 C11 C6 -0.46(14) . . . . ?

loop_
  _refln_index_h
  _refln_index_k
  _refln_index_l
  _refln_F_squared_calc
  _refln_F_squared_meas
  _refln_F_squared_sigma
  _refln_F_squared_weight
  _refln_observed_status
-18 0 2 3365.210 3184.520 132.805 9.845 o
-18 0 4 496.755 480.573 47.347 82.638 o
-18 0 6 52.442 45.001 48.216 117.535 o
-18 0 8 530.032 520.729 70.716 45.360 o
-18 0 10 13107.500 15081.900 810.023 0.381 o
-18 2 1 792.155 777.882 35.983 85.688 o
-18 2 2 1005.340 1005.060 36.269 71.488 o
-18 2 3 34.092 41.302 15.347 893.560 o
-18 2 4 148.586 151.697 15.389 483.097 o
-18 2 5 2208.290 2204.500 67.697 25.108 o
-18 2 6 48.210 61.815 29.286 292.352 o
-18 2 7 2915.100 2759.540 162.326 7.998 o
-18 2 8 1906.720 1912.980 90.831 20.538 o
-18 2 9 4875.030 4838.010 247.507 3.551 o
-18 2 10 3160.440 3108.300 176.791 6.829 o
-18 4 1 372.989 392.358 29.594 158.384 o
-18 4 2 228.713 227.336 19.210 311.868 o
-18 4 3 545.042 549.054 35.636 108.310 o
-18 4 4 88.834 117.277 18.491 499.235 o
-18 4 5 8720.660 8791.320 475.728 1.050 o
-18 4 6 22.095 51.430 38.572 183.700 o
-18 4 7 3609.880 3548.670 202.506 5.328 o
-18 4 8 763.733 668.591 73.931 38.990 o
-18 6 1 1142.120 1065.760 61.242 42.257 o
-18 6 2 79.334 67.502 29.548 273.080 o
-18 6 3 4553.220 4179.010 155.239 6.957 o
-18 6 4 18.094 6.429 35.358 223.662 o
-18 6 5 2099.960 1758.260 115.718 14.795 o
-17 1 1 574.805 574.417 28.493 126.492 o
-17 1 2 211.361 188.682 19.098 335.608 o
-17 1 3 542.975 531.680 29.236 129.557 o
-17 1 4 18.038 27.432 18.670 720.942 o
-17 1 5 934.394 969.123 38.500 71.699 o
-17 1 6 4116.180 4308.130 84.667 12.475 o
-17 1 7 50.005 69.925 16.191 725.580 o
-17 1 8 175.339 176.235 21.945 318.012 o
-17 1 9 907.623 921.173 51.256 56.870 o
-17 1 10 2618.550 2511.390 82.571 18.920 o
-17 1 11 1617.360 1557.510 61.828 34.003 o
-17 1 12 1034.400 1006.920 47.657 57.046 o
-17 1 13 1706.960 1677.490 82.938 24.234 o
-17 1 14 189.289 200.121 29.548 214.749 o
-17 3 1 140.917 148.555 24.967 297.254 o
-17 3 2 1449.140 1457.470 54.098 40.706 o
-17 3 3 383.815 387.210 22.265 198.426 o
-17 3 4 943.923 986.663 38.184 71.480 o
-17 3 5 32.747 85.883 18.709 612.341 o
-17 3 6 8873.740 8972.360 163.312 3.824 o
-17 3 7 4163.550 4260.830 94.185 11.577 o
-17 3 8 132.549 140.808 16.266 488.969 o
-17 3 9 81.579 65.107 24.998 356.736 o
-17 3 10 4010.620 4163.800 165.643 6.729 o
-17 3 11 3251.290 3254.180 111.926 12.059 o
-17 3 12 7254.870 7116.570 319.831 2.092 o
-17 3 13 59.647 92.109 31.512 247.592 o
-17 3 14 1524.540 1401.470 93.217 22.217 o
-17 5 1 1436.140 1417.250 47.021 45.837 o
-17 5 2 177.791 204.187 17.599 378.797 o
-17 5 3 547.534 600.559 37.207 101.937 o
-17 5 4 1737.940 1710.180 49.648 38.057 o
-17 5 5 421.608 476.914 25.776 163.111 o
-17 5 6 3111.980 2983.780 76.898 17.547 o
-17 5 7 29.219 53.118 20.811 551.566 o
-17 5 8 2385.450 2348.380 109.957 14.651 o
-17 5 9 48.037 65.005 23.290 429.177 o
-17 5 10 437.738 416.483 46.553 88.657 o
-17 5 11 4802.620 4563.250 260.365 3.316 o
-17 7 1 488.216 473.849 30.540 133.924 o
-17 7 2 837.915 863.516 64.081 45.326 o
-17 7 3 1518.130 1589.770 63.179 34.088 o
-17 7 4 460.953 376.360 30.312 143.884 o
-17 7 5 73.737 62.674 17.868 592.310 o
-17 7 6 36.683 50.816 17.999 681.389 o
-17 7 7 539.781 561.945 47.731 78.414 o
-17 7 8 118.972 141.940 32.144 215.081 o
-17 9 1 4692.480 4538.060 181.790 5.587 o
-17 9 2 603.576 651.059 61.073 54.055 o
-17 9 3 3313.090 3131.000 213.756 5.039 o
-17 9 4 793.699 694.306 64.288 46.974 o
-16 0 2 2280.270 2382.420 95.093 17.598 o
-16 0 4 336.339 341.664 33.393 147.602 o
-16 0 6 2718.160 2852.710 103.430 14.492 o
-16 0 8 2340.810 2527.660 80.740 20.299 o
-16 0 10 6522.220 6353.100 367.103 1.746 o
-16 0 12 636.228 585.946 59.310 56.303 o
-16 0 14 596.262 583.916 48.094 75.176 o
-16 0 16 2439.250 2427.120 90.222 18.064 o
-16 2 1 3055.130 2989.450 86.837 16.103 o
-16 2 2 927.251 981.212 47.460 60.160 o
-16 2 3 1455.990 1488.380 50.496 42.686 o
-16 2 4 56.738 73.386 28.179 305.083 o
-16 2 5 668.490 723.285 50.613 66.292 o
-16 2 6 1124.350 1213.570 44.283 56.060 o
-16 2 7 1449.050 1532.040 46.412 45.117 o
-16 2 8 6221.740 6556.690 132.613 6.196 o
-16 2 9 471.873 520.012 29.365 137.673 o
-16 2 10 353.573 395.404 20.067 219.402 o
-16 2 11 5062.630 4467.440 177.686 5.611 o
-16 2 12 1086.990 1035.050 44.343 59.025 o
-16 2 13 2288.850 2326.230 64.057 25.355 o
-16 2 14 212.046 175.004 15.806 393.069 o
-16 2 15 406.187 407.205 23.421 184.504 o
-16 2 16 1926.850 1927.740 67.590 27.702 o
-16 2 17 3059.440 2923.820 171.969 7.217 o
-16 4 1 1183.710 1163.830 57.049 44.255 o
-16 4 2 72.368 71.167 27.585 308.365 o
-16 4 3 144.795 155.821 28.551 245.410 o
-16 4 4 99.082 91.153 25.458 327.446 o
-16 4 5 688.157 654.732 33.163 101.043 o
-16 4 6 4704.200 4821.690 103.059 9.722 o
-16 4 7 777.739 852.315 37.632 81.658 o
-16 4 8 1156.010 1174.950 44.381 55.684 o
-16 4 9 497.969 501.520 26.262 147.771 o
-16 4 10 2493.090 2515.580 75.409 20.949 o
-16 4 11 5100.190 4958.800 147.334 6.772 o
-16 4 12 381.870 377.482 22.212 200.392 o
-16 4 13 7463.690 7103.470 178.602 4.234 o
-16 4 14 1599.990 1538.280 50.646 40.303 o
-16 4 15 1210.000 1273.810 56.891 43.228 o
-16 4 16 1226.620 1192.530 86.788 26.372 o
-16 6 1 315.895 293.871 32.259 159.950 o
-16 6 2 100.782 111.512 25.386 321.790 o
-16 6 3 120.252 136.858 22.244 361.447 o
-16 6 4 211.285 225.924 22.822 275.450 o
-16 6 5 2357.640 2269.300 83.794 20.010 o
-16 6 6 1391.930 1506.680 54.690 40.754 o
-16 6 7 52.821 48.864 17.929 648.406 o
-16 6 8 343.869 324.590 19.638 236.522 o
-16 6 9 641.872 626.033 28.792 116.821 o
-16 6 10 258.975 228.291 19.793 288.650 o
-16 6 11 1039.550 884.676 40.730 66.657 o
-16 6 12 116.138 118.101 16.631 517.952 o
-16 6 13 3925.800 3974.690 130.491 9.072 o
-16 6 14 386.652 379.297 57.859 66.810 o
-16 6 15 2466.140 2793.290 180.005 7.049 o
-16 8 1 12.570 72.539 21.105 550.074 o
-16 8 2 3548.850 3553.670 76.400 15.504 o
-16 8 3 6.303 22.789 16.632 943.523 o
-16 8 4 221.134 233.467 24.198 254.153 o
-16 8 5 117.489 85.661 26.671 297.453 o
-16 8 6 585.220 549.456 37.982 99.109 o
-16 8 7 44.681 58.027 19.980 557.605 o
-16 8 8 1029.370 1015.480 42.325 63.079 o
-16 8 9 3.683 15.499 25.450 431.343 o
-16 8 10 645.288 663.705 53.377 63.527 o
-16 8 11 247.050 225.006 51.430 89.009 o
-16 10 1 2719.450 2826.820 66.564 21.252 o
-16 10 2 3996.120 4178.770 174.616 6.283 o
-16 10 3 1441.570 1427.180 109.289 17.920 o
-16 10 4 53.985 42.158 28.513 308.407 o
-16 10 5 2399.820 2319.190 71.830 22.672 o
-16 10 6 120.958 112.194 21.029 397.123 o
-16 10 7 806.816 732.878 70.716 40.770 o
-16 10 8 89.129 64.288 32.144 234.451 o
-15 1 1 2832.470 2821.650 105.458 13.994 o
-15 1 2 34.068 73.389 46.984 123.814 o
-15 1 3 8256.070 8336.280 195.776 3.521 o
-15 1 4 40.049 71.079 26.505 349.590 o
-15 1 5 204.106 242.345 23.729 264.302 o
-15 1 6 5.904 16.069 17.723 854.735 o
-15 1 7 8800.260 8720.970 168.057 3.802 o
-15 1 8 2262.980 2284.290 48.778 30.297 o
-15 1 9 6928.900 7240.470 115.042 6.126 o
-15 1 10 558.922 584.779 28.720 126.854 o
-15 1 11 738.876 824.653 34.585 89.872 o
-15 1 12 232.531 242.033 24.338 246.957 o
-15 1 13 199.662 214.407 25.807 247.772 o
-15 1 14 534.253 536.741 31.831 121.483 o
-15 1 15 389.613 441.366 27.716 161.600 o
-15 1 16 1517.500 1483.130 42.660 46.849 o
-15 1 17 4730.950 4728.640 94.950 10.309 o
-15 1 18 8.463 21.022 13.338 1383.440 o
-15 1 19 6500.540 6301.640 139.965 5.856 o
-15 1 20 31.866 34.667 13.506 1106.550 o
-15 3 1 370.178 464.356 43.224 100.278 o
-15 3 2 274.348 269.774 38.090 135.778 o
-15 3 3 5115.850 5081.540 135.464 7.298 o
-15 3 4 766.241 797.057 34.958 88.434 o
-15 3 5 14.568 27.109 21.438 570.106 o
-15 3 6 459.266 488.185 26.133 154.750 o
-15 3 7 9389.680 9527.830 153.119 3.755 o
-15 3 8 161.317 197.125 22.073 318.090 o
-15 3 9 28.891 66.250 20.085 573.443 o
-15 3 10 2399.190 2540.910 67.073 23.346 o
-15 3 11 269.615 350.575 24.921 213.482 o
-15 3 12 7296.050 7469.370 142.883 5.090 o
-15 3 13 876.371 861.366 42.227 70.305 o
-15 3 14 123.637 145.107 21.445 372.099 o
-15 3 15 34.974 49.246 16.062 816.993 o
-15 3 16 60.657 55.855 14.287 836.170 o
-15 3 17 412.395 410.961 25.969 169.274 o
-15 3 18 747.107 680.264 27.757 108.460 o
-15 3 19 22.462 23.738 12.123 1430.900 o
-15 5 1 40.915 35.345 31.378 266.696 o
-15 5 2 2383.370 2288.840 68.956 23.582 o
-15 5 3 119.044 138.002 32.885 208.049 o
-15 5 4 123.861 164.107 30.733 225.714 o
-15 5 5 871.365 916.860 40.490 72.052 o
-15 5 6 202.927 216.633 20.803 307.828 o
-15 5 7 1349.840 1403.340 40.792 52.099 o
-15 5 8 546.946 560.090 25.866 139.152 o
-15 5 9 3953.540 4157.100 87.630 12.647 o
-15 5 10 1494.390 1481.960 41.601 47.965 o
-15 5 11 1216.490 1293.890 44.019 53.389 o
-15 5 12 9343.950 9299.470 188.871 3.272 o
-15 5 13 1440.500 1509.750 44.728 46.563 o
-15 5 14 2232.800 2217.760 53.039 29.461 o
-15 5 15 175.001 162.767 16.153 428.162 o
-15 5 16 390.900 387.765 25.989 175.123 o
-15 5 17 65.436 79.209 18.929 548.216 o
-15 5 18 1209.210 1124.260 97.917 22.371 o
-15 7 1 7186.480 6947.010 191.429 4.054 o
-15 7 2 1148.380 1257.770 56.532 44.489 o
-15 7 3 1418.390 1433.190 51.157 43.187 o
-15 7 4 2605.550 2677.500 62.174 23.125 o
-15 7 5 75.168 111.523 22.023 415.059 o
-15 7 6 2710.590 2752.200 62.352 22.367 o
-15 7 7 4108.430 4041.060 96.740 11.617 o
-15 7 8 1430.930 1510.390 52.434 41.645 o
-15 7 9 2436.450 2506.480 67.258 23.198 o
-15 7 10 752.591 759.306 33.190 93.709 o
-15 7 11 1057.570 1070.810 36.444 68.321 o
-15 7 12 1525.550 1523.450 50.151 41.685 o
-15 7 13 1758.660 1848.200 54.672 34.669 o
-15 7 14 6656.020 6237.350 289.791 2.519 o
-15 7 15 74.904 102.896 21.753 426.860 o
-15 7 16 757.569 655.250 48.375 68.145 o
-15 7 17 378.763 395.368 73.931 44.748 o
-15 9 1 17648.800 17017.300 346.238 1.078 o
-15 9 2 245.598 290.280 25.645 222.541 o
-15 9 3 1849.950 1961.730 57.027 32.255 o
-15 9 4 194.769 200.248 20.068 327.873 o
-15 9 5 715.011 784.675 28.649 104.953 o
-15 9 6 69.174 78.753 19.390 524.889 o
-15 9 7 7040.090 6428.900 273.880 2.677 o
-15 9 8 583.628 567.367 29.558 122.627 o
-15 9 9 458.473 442.073 26.521 156.593 o
-15 9 10 113.197 100.488 14.742 603.005 o
-15 9 11 1864.210 1564.100 110.421 16.501 o
-15 9 12 664.386 588.633 38.402 92.299 o
-15 9 13 766.429 718.271 54.205 58.738 o
-15 9 14 493.201 379.297 41.787 99.610 o
-15 11 1 5958.600 6128.140 157.570 5.578 o
-15 11 2 1030.980 1048.360 50.456 53.737 o
-15 11 3 853.540 893.838 42.177 70.602 o
-15 11 4 2644.160 2802.050 111.164 13.549 o
-15 11 5 5.329 15.037 27.438 371.429 o
-15 11 6 1039.110 1002.490 46.401 58.357 o
-15 11 7 144.897 131.493 22.486 341.502 o
-15 11 8 326.174 288.956 27.175 190.630 o
-15 11 9 54.693 45.001 38.572 178.410 o
-15 11 10 361.044 302.152 54.644 75.063 o
-14 0 2 15424.100 13915.000 1732.550 0.092 o
-14 0 4 12172.500 13183.200 480.584 0.912 o
-14 0 6 97.093 97.894 31.794 231.191 o
-14 0 8 23612.600 24575.400 539.533 0.526 o
-14 0 10 20494.100 21391.000 435.428 0.739 o
-14 0 12 911.334 909.279 42.003 68.670 o
-14 0 14 1941.120 2069.600 74.797 24.750 o
-14 0 16 5192.760 5217.300 224.233 3.996 o
-14 0 18 9861.810 9966.830 272.372 2.185 o
-14 0 20 553.489 601.561 38.430 98.299 o
-14 0 22 4229.980 3900.080 152.234 7.417 o
-14 2 1 9767.170 9397.560 363.031 1.538 o
-14 2 2 7277.220 7208.150 192.511 3.970 o
-14 2 3 4654.380 4877.460 123.074 8.450 o
-14 2 4 2184.740 2205.070 72.006 23.971 o
-14 2 5 418.595 391.946 30.719 146.509 o
-14 2 6 1199.740 1146.430 44.957 54.486 o
-14 2 7 144.095 157.012 21.000 360.899 o
-14 2 8 3343.980 3478.430 65.647 17.698 o
-14 2 9 7014.380 7165.880 116.560 6.050 o
-14 2 10 8429.480 8734.500 132.514 4.571 o
-14 2 11 564.817 625.607 30.821 117.842 o
-14 2 12 287.576 316.917 21.942 237.833 o
-14 2 13 287.791 317.971 25.111 211.490 o
-14 2 14 3418.570 3577.110 74.197 16.122 o
-14 2 15 141.018 161.144 23.230 321.670 o
-14 2 16 141.879 150.685 23.859 313.765 o
-14 2 17 423.961 481.404 30.608 140.685 o
-14 2 18 1642.660 1737.740 43.582 42.301 o
-14 2 19 69.896 96.911 15.853 655.631 o
-14 2 20 345.250 400.618 30.301 158.253 o
-14 2 21 2012.640 1895.730 44.836 35.990 o
-14 2 22 854.726 814.749 32.505 87.823 o
-14 4 1 9526.820 9467.470 219.435 2.820 o
-14 4 2 810.613 959.939 45.899 65.622 o
-14 4 3 10753.600 10142.700 275.919 2.058 o
-14 4 4 1447.780 1522.370 49.439 43.238 o
-14 4 5 2305.330 2220.260 54.694 28.382 o
-14 4 6 1171.490 1137.710 44.219 55.911 o
-14 4 7 1835.430 1924.960 50.932 35.171 o
-14 4 8 671.767 781.983 31.299 102.172 o
-14 4 9 1852.560 1899.130 47.256 36.750 o
-14 4 10 56.572 54.912 19.006 582.034 o
-14 4 11 7826.960 8008.610 138.431 4.847 o
-14 4 12 2693.720 2832.330 61.327 22.474 o
-14 4 13 5084.350 5269.930 101.771 9.087 o
-14 4 14 116.538 132.497 23.589 339.193 o
-14 4 15 1072.350 1088.950 40.080 63.385 o
-14 4 16 202.506 215.417 19.103 332.626 o
-14 4 17 4867.920 5008.410 91.100 10.187 o
-14 4 18 619.395 599.093 24.843 131.733 o
-14 4 19 160.422 157.039 15.178 469.516 o
-14 4 20 53.941 38.826 12.339 1073.760 o
-14 4 21 280.842 282.700 29.693 183.207 o
-14 6 1 7922.000 7839.590 161.711 4.332 o
-14 6 2 6646.570 6372.610 143.816 5.635 o
-14 6 3 288.995 308.187 30.944 171.067 o
-14 6 4 8848.770 8724.630 188.381 3.457 o
-14 6 5 73.104 105.490 27.546 299.884 o
-14 6 6 22.882 47.587 20.833 566.153 o
-14 6 7 793.895 889.802 32.891 88.364 o
-14 6 8 7484.430 7723.510 118.181 5.571 o
-14 6 9 62.769 88.048 20.096 501.870 o
-14 6 10 11245.800 11674.200 204.393 2.530 o
-14 6 11 4667.220 4789.720 93.090 10.487 o
-14 6 12 905.235 963.706 35.747 76.840 o
-14 6 13 11302.900 11881.600 218.393 2.382 o
-14 6 14 1704.610 1693.490 43.353 41.849 o
-14 6 15 678.751 676.501 32.174 103.292 o
-14 6 16 147.153 139.227 14.236 524.242 o
-14 6 17 4666.290 4646.080 101.448 9.993 o
-14 6 18 344.910 356.782 30.106 162.748 o
-14 6 19 2221.630 2123.220 72.806 23.762 o
-14 6 20 93.019 63.804 22.171 416.901 o
-14 8 1 1193.930 1383.490 61.048 39.794 o
-14 8 2 14922.000 14642.900 284.219 1.496 o
-14 8 3 329.559 380.643 30.639 160.339 o
-14 8 4 1554.930 1683.840 59.180 35.337 o
-14 8 5 2862.020 3075.180 73.737 18.785 o
-14 8 6 3798.020 3956.890 75.263 14.485 o
-14 8 7 1649.890 1680.720 41.687 43.659 o
-14 8 8 4152.480 4225.440 75.326 13.353 o
-14 8 9 3087.640 3203.410 85.343 15.961 o
-14 8 10 1570.610 1530.520 51.437 40.276 o
-14 8 11 437.589 425.014 29.226 148.575 o
-14 8 12 318.504 322.344 22.614 221.815 o
-14 8 13 301.465 304.190 23.532 222.178 o
-14 8 14 208.867 238.290 23.779 262.638 o
-14 8 15 846.520 813.948 45.072 67.914 o
-14 8 16 1776.990 1738.820 70.025 28.400 o
-14 8 17 41.865 29.956 17.927 699.464 o
-14 8 18 601.465 571.789 66.002 48.986 o
-14 10 1 2368.310 2493.890 73.701 21.942 o
-14 10 2 14392.100 14110.200 325.256 1.365 o
-14 10 3 654.693 749.365 41.654 81.966 o
-14 10 4 2484.210 2495.510 63.748 23.864 o
-14 10 5 945.760 1005.860 40.688 67.761 o
-14 10 6 4020.330 3981.920 105.588 11.000 o
-14 10 7 130.800 147.264 18.293 435.248 o
-14 10 8 1193.110 1093.230 43.887 56.246 o
-14 10 9 427.625 414.933 24.685 172.830 o
-14 10 10 442.326 409.712 23.188 178.241 o
-14 10 11 679.380 624.866 34.705 98.940 o
-14 10 12 219.592 237.808 27.158 223.819 o
-14 10 13 1274.840 1263.740 63.884 37.707 o
-14 10 14 220.989 261.316 23.296 258.719 o
-14 10 15 2018.450 1911.890 69.860 26.383 o
-14 12 1 6774.340 6280.930 144.531 5.572 o
-14 12 2 1036.280 1084.830 38.996 65.765 o
-14 12 3 697.349 751.983 38.307 86.533 o
-14 12 4 2760.450 2654.560 67.150 21.329 o
-14 12 5 312.725 297.841 20.327 246.359 o
-14 12 6 40.288 25.125 20.596 566.256 o
-14 12 7 417.915 318.375 28.826 161.146 o
-14 12 8 2128.440 1970.380 64.397 27.352 o
-14 12 9 2237.010 2059.800 64.472 26.349 o
-14 12 10 17.715 30.537 26.992 367.976 o
-14 12 11 3593.590 3323.670 189.648 5.929 o
-14 12 12 66.591 41.787 38.572 176.621 o
-13 1 1 14270.400 14635.800 404.168 1.067 o
-13 1 2 4341.550 4389.650 117.368 9.394 o
-13 1 3 21258.500 20401.200 661.970 0.448 o
-13 1 4 2965.070 2876.950 111.309 12.904 o
-13 1 5 16734.800 16763.200 289.036 1.304 o
-13 1 6 4542.900 4597.600 84.159 11.495 o
-13 1 7 4609.650 4857.640 84.426 11.150 o
-13 1 8 714.555 808.916 31.474 98.068 o
-13 1 9 18533.900 19500.300 282.171 1.161 o
-13 1 10 4637.190 4971.680 85.812 10.915 o
-13 1 11 5216.340 5388.920 93.478 9.341 o
-13 1 12 510.431 558.261 24.172 150.253 o
-13 1 13 1457.150 1546.550 42.656 47.350 o
-13 1 14 45.034 67.639 23.374 428.369 o
-13 1 15 860.577 983.775 43.365 67.230 o
-13 1 16 486.037 554.237 30.644 129.436 o
-13 1 17 2883.990 2894.520 64.302 20.831 o
-13 1 18 609.134 698.036 34.977 100.449 o
-13 1 19 107.387 143.270 20.077 417.898 o
-13 1 20 3030.060 3180.240 66.831 19.187 o
-13 1 21 836.303 933.108 31.543 87.340 o
-13 1 22 1024.000 1074.980 35.104 71.031 o
-13 1 23 4730.060 4769.350 107.590 9.418 o
-13 1 24 33.145 35.715 14.259 1013.730 o
-13 3 1 10800.400 10660.500 226.029 2.466 o
-13 3 2 16071.300 15490.700 483.371 0.801 o
-13 3 3 5744.790 5594.780 127.870 7.013 o
-13 3 4 14454.200 14881.300 272.798 1.572 o
-13 3 5 4592.370 4693.460 87.341 11.093 o
-13 3 6 8574.740 8661.570 137.948 4.425 o
-13 3 7 305.224 342.011 20.943 236.173 o
-13 3 8 11.742 31.925 20.478 620.518 o
-13 3 9 1139.310 1248.330 43.266 56.293 o
-13 3 10 10059.000 10939.800 206.201 2.761 o
-13 3 11 5006.470 5324.380 87.711 9.993 o
-13 3 12 5554.920 5828.580 102.403 8.258 o
-13 3 13 124.689 166.165 22.583 341.608 o
-13 3 14 1760.780 1853.420 54.593 34.658 o
-13 3 15 99.461 148.741 25.349 312.706 o
-13 3 16 487.617 568.018 31.844 124.378 o
-13 3 17 612.903 677.254 34.036 103.240 o
-13 3 18 1008.140 1054.770 44.251 60.891 o
-13 3 19 57.358 89.715 21.758 452.608 o
-13 3 20 3854.870 3988.580 78.364 13.977 o
-13 3 21 266.218 305.181 18.735 278.566 o
-13 3 22 3230.460 3273.190 66.876 18.268 o
-13 3 23 337.876 343.929 26.037 189.820 o
-13 5 1 330.574 318.088 25.259 199.661 o
-13 5 2 6033.340 5911.390 126.689 6.748 o
-13 5 3 7364.390 7251.300 143.166 5.101 o
-13 5 4 13215.200 12886.900 278.657 1.709 o
-13 5 5 3162.240 3029.180 72.141 18.089 o
-13 5 6 4573.530 4707.080 105.000 9.821 o
-13 5 7 10753.300 11807.100 271.508 2.014 o
-13 5 8 1122.850 1219.250 39.754 60.526 o
-13 5 9 6718.980 6885.210 101.019 6.837 o
-13 5 10 1421.320 1538.720 46.342 45.554 o
-13 5 11 203.867 234.700 18.028 341.206 o
-13 5 12 19088.900 19824.200 308.965 1.061 o
-13 5 13 162.709 212.088 22.250 310.385 o
-13 5 14 4603.700 4805.250 84.028 11.231 o
-13 5 15 241.443 290.521 26.127 219.451 o
-13 5 16 1332.160 1415.290 46.136 48.255 o
-13 5 17 937.611 1104.050 38.387 69.392 o
-13 5 18 6251.180 6694.730 176.845 4.748 o
-13 5 19 884.921 919.084 33.934 81.435 o
-13 5 20 3718.500 3721.890 78.116 14.644 o
-13 5 21 1768.470 1718.320 43.225 40.844 o
-13 5 22 250.399 226.435 15.249 350.342 o
-13 7 1 4556.760 4323.100 146.077 7.403 o
-13 7 2 2585.300 2705.780 73.740 20.551 o
-13 7 3 20067.800 19897.400 407.674 0.815 o
-13 7 4 62.073 98.278 26.048 336.276 o
-13 7 5 6200.130 6072.510 116.326 6.984 o
-13 7 6 5509.170 5566.840 108.704 8.118 o
-13 7 7 1213.450 1319.830 44.018 53.180 o
-13 7 8 4153.300 4198.430 68.486 14.023 o
-13 7 9 3574.580 3664.780 64.612 16.773 o
-13 7 10 165.764 145.206 14.862 477.677 o
-13 7 11 5188.940 5406.030 100.159 8.985 o
-13 7 12 13540.600 13882.900 229.224 1.923 o
-13 7 13 3465.970 3420.350 66.019 17.334 o
-13 7 14 9773.780 9942.970 166.715 3.403 o
-13 7 15 241.155 235.923 20.679 285.082 o
-13 7 16 73.637 78.922 16.418 641.182 o
-13 7 17 520.585 518.976 26.071 144.336 o
-13 7 18 6586.410 6545.170 137.598 5.822 o
-13 7 19 841.736 844.573 39.894 75.397 o
-13 7 20 1196.280 1187.060 40.568 58.243 o
-13 7 21 2851.400 3085.800 228.221 4.637 o
-13 9 1 5689.330 5495.530 154.293 5.987 o
-13 9 2 318.583 397.764 28.827 171.032 o
-13 9 3 10846.800 10212.000 381.033 1.371 o
-13 9 4 1972.250 2044.990 63.473 28.480 o
-13 9 5 1903.550 1914.620 49.567 35.102 o
-13 9 6 1238.050 1291.740 43.275 53.600 o
-13 9 7 977.708 1094.160 46.897 58.183 o
-13 9 8 58.538 60.995 19.483 552.568 o
-13 9 9 3395.680 3429.660 68.575 17.191 o
-13 9 10 155.840 152.037 27.712 252.375 o
-13 9 11 6151.280 6494.980 134.207 6.200 o
-13 9 12 805.496 766.684 40.051 78.126 o
-13 9 13 2777.650 2860.290 69.722 20.285 o
-13 9 14 177.133 180.891 27.258 245.165 o
-13 9 15 480.864 505.218 31.539 129.285 o
-13 9 16 980.715 990.997 40.215 67.489 o
-13 9 17 1204.080 1295.990 51.643 47.199 o
-13 9 18 0.323 -0.243 16.859 1008.150 o
-13 9 19 2272.200 2016.440 82.584 21.119 o
-13 11 1 1151.030 1274.060 51.876 48.081 o
-13 11 2 696.110 794.783 40.071 82.163 o
-13 11 3 13965.500 13697.800 282.194 1.604 o
-13 11 4 1137.680 1250.960 43.190 56.373 o
-13 11 5 4804.690 5059.360 101.181 9.577 o
-13 11 6 1451.320 1513.220 41.657 48.426 o
-13 11 7 1333.430 1324.260 37.202 56.201 o
-13 11 8 101.398 74.826 16.558 581.831 o
-13 11 9 53.945 32.898 20.055 560.000 o
-13 11 10 2975.450 2856.690 116.656 12.234 o
-13 11 11 84.462 65.504 18.923 528.863 o
-13 11 12 9660.180 9558.920 211.669 2.885 o
-13 11 13 90.137 95.164 21.325 427.052 o
-13 11 14 4056.940 3928.000 137.578 8.466 o
-13 11 15 259.583 197.010 19.985 293.812 o
-13 11 16 481.158 482.546 34.105 121.168 o
-13 13 1 247.884 238.924 19.745 292.041 o
-13 13 2 2950.420 2960.850 72.177 18.954 o
-13 13 3 251.712 248.619 19.602 289.435 o
-13 13 4 773.128 768.018 31.921 94.792 o
-13 13 5 190.654 188.518 19.488 343.325 o
-13 13 6 954.307 920.146 35.184 76.546 o
-13 13 7 3029.660 2785.150 101.639 14.182 o
-13 13 8 392.688 373.303 33.869 136.606 o
-13 13 9 772.424 722.470 39.170 82.047 o
-13 13 10 4796.210 4679.810 129.341 8.038 o
-13 13 11 1759.460 1662.860 77.179 26.027 o
-13 13 12 15158.000 15909.500 1115.390 0.211 o
-13 15 1 2458.230 2090.950 84.098 19.898 o
-12 0 2 18378.700 18573.400 715.869 0.426 o
-12 0 4 18412.000 18260.400 443.309 0.805 o
-12 0 6 21060.300 21524.600 518.914 0.604 o
-12 0 8 680.827 687.255 37.550 90.615 o
-12 0 10 9785.860 10148.400 217.390 2.746 o
-12 0 12 3319.740 3659.470 88.832 14.346 o
-12 0 14 6136.500 5422.660 353.582 1.902 o
-12 0 16 3872.380 4095.950 122.244 9.704 o
-12 0 18 5190.930 5156.680 141.445 6.928 o
-12 0 20 149.772 174.297 30.931 215.119 o
-12 0 22 8506.440 8780.300 217.523 3.083 o
-12 0 24 2621.580 2840.460 97.728 15.626 o
-12 2 1 138.759 158.496 33.777 192.940 o
-12 2 2 26883.300 25763.400 661.017 0.386 o
-12 2 3 10436.400 10364.500 194.791 2.872 o
-12 2 4 3174.490 3178.550 96.084 14.240 o
-12 2 5 9085.600 9140.950 164.738 3.717 o
-12 2 6 1839.540 1947.390 56.225 32.746 o
-12 2 7 5056.460 5160.430 81.303 10.432 o
-12 2 8 211.915 231.666 20.215 306.764 o
-12 2 9 1848.480 1867.560 47.210 36.998 o
-12 2 10 5506.030 5742.570 89.345 9.006 o
-12 2 11 6084.920 6297.930 101.241 7.593 o
-12 2 12 1693.060 1826.360 45.122 40.175 o
-12 2 13 2566.230 2756.470 65.405 22.381 o
-12 2 14 3508.360 3688.840 70.227 16.221 o
-12 2 15 5254.090 5423.740 101.518 8.827 o
-12 2 16 521.134 600.374 35.371 108.953 o
-12 2 17 50.639 74.048 22.816 436.049 o
-12 2 18 399.889 488.719 40.948 104.600 o
-12 2 19 6417.840 6549.800 126.564 6.291 o
-12 2 20 2098.630 2212.630 53.288 30.477 o
-12 2 21 9278.220 9859.680 181.577 3.327 o
-12 2 22 11825.700 11978.000 228.843 2.223 o
-12 2 23 661.482 712.893 29.416 109.941 o
-12 2 24 1073.500 1073.660 32.170 72.784 o
-12 2 25 1898.700 1902.720 66.878 28.234 o
-12 4 1 186.136 196.652 28.110 230.430 o
-12 4 2 670.768 718.035 49.204 68.527 o
-12 4 3 10414.600 10434.300 208.433 2.720 o
-12 4 4 4171.670 4217.450 91.219 11.863 o
-12 4 5 15499.900 14939.500 236.653 1.656 o
-12 4 6 1775.600 1733.410 46.674 38.934 o
-12 4 7 6504.130 6631.130 110.109 6.783 o
-12 4 8 3828.010 3850.940 70.557 15.065 o
-12 4 9 337.356 352.930 21.886 217.446 o
-12 4 10 13.542 30.943 18.564 736.177 o
-12 4 11 3559.650 3785.620 71.651 15.755 o
-12 4 12 472.813 492.635 29.510 138.615 o
-12 4 13 13057.600 13643.800 217.988 2.057 o
-12 4 14 754.776 867.692 37.376 82.803 o
-12 4 15 14725.600 15072.600 261.696 1.597 o
-12 4 16 27.220 58.934 25.498 388.465 o
-12 4 17 640.911 725.044 37.340 92.217 o
-12 4 18 220.624 245.079 24.276 251.348 o
-12 4 19 7659.680 7945.020 142.556 4.837 o
-12 4 20 542.575 648.534 32.139 114.856 o
-12 4 21 11775.700 12222.600 233.946 2.174 o
-12 4 22 147.742 188.749 17.983 404.540 o
-12 4 23 2208.790 2401.440 63.969 25.632 o
-12 4 24 5.390 20.221 11.090 1950.610 o
-12 6 1 3748.220 3578.590 87.259 13.684 o
-12 6 2 13460.200 13314.900 260.315 1.776 o
-12 6 3 2767.630 2709.800 64.216 21.794 o
-12 6 4 5635.300 5568.730 99.557 8.448 o
-12 6 5 16425.600 15774.800 281.128 1.379 o
-12 6 6 183.480 188.082 24.229 278.361 o
-12 6 7 12943.900 12848.200 215.737 2.132 o
-12 6 8 2520.390 2603.370 53.261 25.984 o
-12 6 9 2534.080 2522.180 55.443 25.605 o
-12 6 10 945.729 1008.060 48.550 58.108 o
-12 6 11 13407.800 13903.500 198.254 2.125 o
-12 6 12 141.332 193.804 27.169 256.753 o
-12 6 13 20849.200 21450.200 334.177 0.912 o
-12 6 14 3314.950 3547.930 69.351 17.150 o
-12 6 15 2948.010 3125.990 61.482 20.576 o
-12 6 16 2081.760 2143.810 52.939 31.028 o
-12 6 17 471.979 536.120 33.801 120.619 o
-12 6 18 2190.030 2245.080 54.002 29.377 o
-12 6 19 6523.440 6585.890 118.132 6.504 o
-12 6 20 1015.460 1001.870 33.391 74.905 o
-12 6 21 142.388 173.113 17.307 432.155 o
-12 6 22 6547.120 6489.870 232.398 3.414 o
-12 6 23 399.133 392.804 19.373 211.421 o
-12 8 1 349.094 375.201 34.711 137.657 o
-12 8 2 16654.900 16439.900 448.319 0.856 o
-12 8 3 7362.480 7362.360 194.350 3.889 o
-12 8 4 9481.280 9364.070 208.922 2.968 o
-12 8 5 925.488 886.676 47.917 60.847 o
-12 8 6 8928.550 8970.960 182.084 3.507 o
-12 8 7 11316.700 11393.200 170.225 2.865 o
-12 8 8 1970.020 2072.740 49.228 33.760 o
-12 8 9 89.927 88.249 20.007 469.142 o
-12 8 10 9841.120 10111.000 141.098 3.709 o
-12 8 11 4435.380 4553.790 84.931 11.655 o
-12 8 12 10336.500 10676.300 180.397 3.024 o
-12 8 13 2223.960 2305.020 51.745 29.598 o
-12 8 14 4477.420 4444.320 76.635 12.350 o
-12 8 15 40.348 39.182 12.497 1147.790 o
-12 8 16 160.940 173.457 21.846 328.994 o
-12 8 17 3728.750 3643.950 75.023 15.081 o
-12 8 18 1003.890 987.282 40.082 66.980 o
-12 8 19 598.056 596.902 32.465 111.494 o
-12 8 20 1579.880 1541.430 45.094 43.835 o
-12 8 21 347.185 368.846 23.348 202.602 o
-12 8 22 7013.800 6902.110 244.747 3.083 o
-12 10 1 1028.420 1046.220 66.822 39.573 o
-12 10 2 7295.860 7261.040 161.838 4.656 o
-12 10 3 3327.400 3283.090 78.504 16.202 o
-12 10 4 5949.280 5879.690 118.906 7.142 o
-12 10 5 9882.660 9945.500 197.445 2.983 o
-12 10 6 4980.930 5015.060 103.621 9.240 o
-12 10 7 1751.860 1772.260 52.291 36.251 o
-12 10 8 129.341 143.689 22.294 351.505 o
-12 10 9 132.811 122.416 16.533 493.769 o
-12 10 10 2593.470 2673.330 55.721 24.718 o
-12 10 11 4957.020 5015.120 96.759 9.698 o
-12 10 12 2133.050 2171.650 59.369 28.311 o
-12 10 13 10318.500 10770.200 241.874 2.371 o
-12 10 14 3640.460 3742.180 77.188 14.922 o
-12 10 15 3851.840 3835.030 88.927 13.026 o
-12 10 16 95.808 89.175 23.539 370.014 o
-12 10 17 551.472 539.693 37.015 104.246 o
-12 10 18 679.823 708.457 34.399 97.005 o
-12 10 19 2984.350 2840.130 97.534 14.819 o
-12 10 20 205.068 129.853 21.503 321.020 o
-12 12 1 2739.640 2735.770 86.971 17.325 o
-12 12 2 818.303 828.843 47.889 64.531 o
-12 12 3 1125.100 1108.750 46.100 55.448 o
-12 12 4 4589.520 4551.360 104.198 9.956 o
-12 12 5 2327.980 2297.760 63.578 25.346 o
-12 12 6 244.594 263.397 26.988 214.801 o
-12 12 7 3468.930 3523.940 72.415 16.292 o
-12 12 8 2461.890 2395.530 79.520 20.369 o
-12 12 9 550.420 517.639 22.650 153.120 o
-12 12 10 1152.740 1125.150 40.150 60.579 o
-12 12 11 16412.700 16618.400 337.218 1.164 o
-12 12 12 1099.380 1141.180 42.863 58.951 o
-12 12 13 24253.500 24249.000 486.475 0.577 o
-12 12 14 362.824 347.572 26.127 183.664 o
-12 12 15 7236.570 6856.950 189.901 4.086 o
-12 12 16 1106.620 1034.750 41.815 61.263 o
-12 12 17 1935.830 1939.650 141.433 11.112 o
-12 14 1 273.779 211.583 23.734 243.928 o
-12 14 2 63.048 60.753 18.164 602.042 o
-12 14 3 3628.950 3561.310 75.655 15.374 o
-12 14 4 204.086 236.306 20.543 305.385 o
-12 14 5 607.633 534.368 39.272 94.953 o
-12 14 6 4281.990 3891.340 109.251 10.390 o
-12 14 7 1970.760 1784.740 90.935 20.511 o
-12 14 8 7062.730 6854.610 174.375 4.503 o
-12 14 9 1371.350 1282.010 71.449 32.380 o
-12 14 10 124.456 113.924 19.602 427.231 o
-12 14 11 5747.120 5281.170 143.783 6.435 o
-12 14 12 5739.390 5501.840 215.890 4.045 o
-12 14 13 8547.460 8080.950 437.155 1.221 o
-12 16 1 97.382 106.074 28.929 267.105 o
-12 16 2 5423.960 4651.470 175.014 5.522 o
-11 1 1 641.126 682.337 39.705 88.173 o
-11 1 2 46.471 42.071 30.962 269.672 o
-11 1 3 24152.700 24674.500 400.065 0.679 o
-11 1 4 279.507 318.842 22.237 237.637 o
-11 1 5 11648.800 11656.500 204.063 2.473 o
-11 1 6 61.781 92.556 20.099 500.012 o
-11 1 7 3369.910 3506.450 63.579 17.854 o
-11 1 8 102.896 121.622 20.456 423.656 o
-11 1 9 536.038 636.332 33.122 112.999 o
-11 1 10 395.582 437.802 23.298 184.214 o
-11 1 11 5127.900 5446.700 86.859 9.798 o
-11 1 12 259.057 295.017 21.570 255.367 o
-11 1 13 6176.190 6351.100 98.298 7.606 o
-11 1 14 659.629 812.407 33.697 96.614 o
-11 1 15 17814.800 18268.000 301.104 1.172 o
-11 1 16 1170.860 1368.850 59.111 41.507 o
-11 1 17 5564.240 5679.240 111.222 7.892 o
-11 1 18 5.946 36.201 25.604 414.156 o
-11 1 19 1737.470 1789.120 53.628 35.676 o
-11 1 20 4947.950 4978.950 96.676 9.738 o
-11 1 21 5306.290 5422.880 107.028 8.474 o
-11 1 22 2380.630 2449.540 70.300 22.843 o
-11 1 23 15599.400 15672.400 298.863 1.363 o
-11 1 24 176.061 220.048 18.544 357.859 o
-11 1 25 3254.590 3437.510 82.032 15.688 o
-11 1 26 280.702 283.404 16.982 294.748 o
-11 3 1 4084.650 3957.720 95.531 11.836 o
-11 3 2 903.109 926.733 41.032 70.002 o
-11 3 3 396.242 349.875 28.468 163.985 o
-11 3 4 3266.320 3204.520 82.878 15.847 o
-11 3 5 2131.530 2114.660 49.276 32.015 o
-11 3 6 16164.200 15932.700 233.498 1.577 o
-11 3 7 455.840 501.248 24.169 162.944 o
-11 3 8 4479.290 4683.690 75.793 12.185 o
-11 3 9 105.866 114.812 20.510 422.712 o
-11 3 10 132.349 147.260 18.733 423.194 o
-11 3 11 978.218 1039.660 30.791 79.116 o
-11 3 12 8199.830 8474.540 126.254 4.848 o
-11 3 13 3120.950 3261.220 66.583 18.734 o
-11 3 14 23443.700 23819.500 356.089 0.766 o
-11 3 15 538.194 645.325 37.664 99.880 o
-11 3 16 20633.300 21010.500 343.577 0.907 o
-11 3 17 502.712 596.974 42.071 92.090 o
-11 3 18 1596.770 1665.610 49.784 40.008 o
-11 3 19 46.986 88.924 23.599 409.717 o
-11 3 20 20982.400 21029.200 357.468 0.870 o
-11 3 21 862.466 1088.570 44.074 64.660 o
-11 3 22 7687.740 8045.830 159.419 4.427 o
-11 3 23 1913.810 1984.090 50.780 34.134 o
-11 3 24 567.872 613.947 29.566 121.887 o
-11 3 25 3580.460 3593.880 77.739 15.198 o
-11 3 26 237.779 225.012 32.577 176.559 o
-11 5 1 6573.940 6267.070 139.371 5.846 o
-11 5 2 7513.630 7239.760 139.784 5.123 o
-11 5 3 4053.340 3719.190 87.967 12.843 o
-11 5 4 338.146 397.602 28.843 167.594 o
-11 5 5 116.548 94.040 23.803 347.742 o
-11 5 6 16308.600 16109.800 255.159 1.474 o
-11 5 7 1901.440 1972.650 53.826 33.056 o
-11 5 8 15193.900 15119.400 231.433 1.699 o
-11 5 9 26.850 22.559 19.453 655.337 o
-11 5 10 24.861 52.941 19.467 624.972 o
-11 5 11 1872.710 1901.160 42.366 38.665 o
-11 5 12 10350.600 10738.200 150.520 3.364 o
-11 5 13 156.358 181.722 25.181 279.076 o
-11 5 14 15490.900 18298.100 405.038 0.969 o
-11 5 15 7663.790 7928.300 128.060 5.181 o
-11 5 16 12544.500 12877.400 226.204 2.104 o
-11 5 17 3523.100 3641.090 79.308 15.088 o
-11 5 18 118.423 140.658 25.634 300.072 o
-11 5 19 96.821 134.873 23.905 345.245 o
-11 5 20 6123.100 6458.430 124.413 6.590 o
-11 5 21 3819.000 3833.200 78.672 14.206 o
-11 5 22 3411.790 3548.260 76.815 15.830 o
-11 5 23 1290.780 1299.710 37.710 57.105 o
-11 5 24 2636.690 2590.460 70.843 21.213 o
-11 5 25 318.373 298.306 22.070 229.810 o
-11 7 1 2905.700 2708.820 77.309 18.620 o
-11 7 2 8460.360 8436.440 161.890 4.055 o
-11 7 3 13942.100 13715.600 240.369 1.828 o
-11 7 4 59.457 55.308 24.190 397.591 o
-11 7 5 5611.870 5532.670 109.368 8.006 o
-11 7 6 7698.730 7532.520 127.687 5.270 o
-11 7 7 4169.160 4054.220 72.066 13.816 o
-11 7 8 5167.130 5178.360 86.771 9.931 o
-11 7 9 4590.470 4559.030 78.597 11.876 o
-11 7 10 2123.510 2127.070 44.330 33.776 o
-11 7 11 1853.420 1973.940 46.469 36.660 o
-11 7 12 12720.900 12491.700 260.697 1.875 o
-11 7 13 1513.040 1570.290 49.063 42.195 o
-11 7 14 5056.100 5014.240 87.379 10.160 o
-11 7 15 1584.050 1629.280 44.096 43.694 o
-11 7 16 342.632 380.455 27.413 176.613 o
-11 7 17 2940.600 2851.620 61.220 21.271 o
-11 7 18 1137.860 1130.400 46.005 55.020 o
-11 7 19 2.976 3.372 24.330 479.073 o
-11 7 20 138.355 151.009 20.633 374.789 o
-11 7 21 1210.600 1207.580 35.202 62.758 o
-11 7 22 47.945 73.540 16.642 700.098 o
-11 7 23 10893.900 10560.400 213.987 2.577 o
-11 7 24 1530.400 1570.750 114.907 16.274 o
-11 9 1 3764.770 3761.250 116.207 10.545 o
-11 9 2 2844.690 2678.030 82.699 17.874 o
-11 9 3 3193.090 3014.080 94.156 14.646 o
-11 9 4 2925.290 2922.660 74.990 18.605 o
-11 9 5 13931.900 13779.300 220.401 1.940 o
-11 9 6 545.731 600.222 29.255 125.685 o
-11 9 7 9414.540 9797.280 179.603 3.330 o
-11 9 8 19.289 34.015 25.157 416.253 o
-11 9 9 1215.270 1223.130 39.975 57.884 o
-11 9 10 150.764 143.590 19.091 399.359 o
-11 9 11 4227.070 4270.360 76.068 13.077 o
-11 9 12 45.143 36.889 20.666 544.962 o
-11 9 13 7037.310 7129.590 132.132 5.591 o
-11 9 14 555.457 513.936 24.144 147.178 o
-11 9 15 859.669 877.327 38.621 76.054 o
-11 9 16 991.422 993.884 43.540 63.001 o
-11 9 17 353.366 334.339 27.951 175.682 o
-11 9 18 1379.710 1385.440 51.105 44.139 o
-11 9 19 970.437 1079.960 41.445 64.903 o
-11 9 20 36.086 29.513 20.097 593.737 o
-11 9 21 202.651 180.887 16.477 387.224 o
-11 9 22 179.491 205.803 16.783 391.153 o
-11 11 1 1323.880 1363.360 85.772 25.856 o
-11 11 2 2353.210 2284.350 75.990 21.901 o
-11 11 3 1353.340 1308.070 57.531 40.664 o
-11 11 4 554.375 555.887 34.608 110.355 o
-11 11 5 5560.310 5428.780 108.604 8.140 o
-11 11 6 13912.200 14086.100 309.437 1.463 o
-11 11 7 4889.470 5025.920 99.080 9.628 o
-11 11 8 5974.920 6075.100 108.524 7.482 o
-11 11 9 249.305 279.239 22.222 255.618 o
-11 11 10 31.461 21.951 22.596 497.542 o
-11 11 11 191.701 169.096 18.381 368.038 o
-11 11 12 9371.610 9229.140 163.896 3.640 o
-11 11 13 538.103 542.526 31.961 120.437 o
-11 11 14 11399.700 11930.700 231.187 2.259 o
-11 11 15 727.506 777.663 37.557 85.894 o
-11 11 16 3788.720 3879.880 96.964 12.270 o
-11 11 17 409.385 383.888 22.849 189.524 o
-11 11 18 269.848 319.881 25.890 209.790 o
-11 11 19 522.157 510.923 31.288 125.703 o
-11 11 20 661.949 596.380 33.221 104.702 o
-11 13 1 1983.430 1948.250 77.953 23.852 o
-11 13 2 3019.450 3099.610 93.412 15.054 o
-11 13 3 2450.020 2463.060 72.004 22.059 o
-11 13 4 715.944 700.148 40.317 82.927 o
-11 13 5 1158.110 1182.780 45.750 54.253 o
-11 13 6 2424.670 2484.700 71.235 22.315 o
-11 13 7 6587.260 6670.480 119.942 6.371 o
-11 13 8 11929.000 11704.200 368.306 1.353 o
-11 13 9 4223.410 4072.820 77.879 13.126 o
-11 13 10 26.322 16.200 22.863 497.912 o
-11 13 11 591.984 615.077 38.112 96.370 o
-11 13 12 16352.200 16319.900 357.581 1.109 o
-11 13 13 3345.240 3124.820 81.054 16.005 o
-11 13 14 7947.390 7619.440 188.004 3.827 o
-11 13 15 233.301 248.335 37.691 143.733 o
-11 13 16 7361.630 7085.850 227.409 3.297 o
-11 13 17 746.886 921.367 50.495 61.653 o
-11 15 1 512.324 497.521 26.921 143.546 o
-11 15 2 2588.880 2466.870 71.528 21.539 o
-11 15 3 399.743 404.969 24.693 178.980 o
-11 15 4 1607.560 1707.560 79.542 25.868 o
-11 15 5 1306.520 1255.610 62.159 38.506 o
-11 15 6 668.467 556.199 54.644 62.419 o
-11 15 7 4947.150 4579.610 116.945 8.688 o
-11 15 8 3580.470 3427.950 116.887 10.940 o
-11 15 9 5175.020 4917.770 139.324 7.122 o
-11 15 10 254.542 199.038 20.997 283.722 o
-11 15 11 862.182 770.085 34.343 85.370 o
-11 15 12 796.224 692.607 47.569 67.636 o
-10 0 2 44542.700 47270.600 1460.460 0.097 o
-10 0 4 8324.290 8356.670 237.791 2.866 o
-10 0 6 5972.890 6095.420 147.090 5.948 o
-10 0 8 54.955 57.791 28.128 311.043 o
-10 0 10 2435.210 2488.250 69.802 22.611 o
-10 0 12 3012.590 2891.960 90.993 15.690 o
-10 0 14 14524.600 14792.700 285.942 1.510 o
-10 0 16 41505.800 41437.500 989.562 0.171 o
-10 0 18 21364.000 20895.000 699.645 0.413 o
-10 0 20 4389.840 4472.620 129.241 8.491 o
-10 0 22 8532.540 8559.770 239.830 2.791 o
-10 0 24 10246.300 10324.500 252.339 2.308 o
-10 0 26 3214.680 3186.970 123.900 10.868 o
-10 2 1 8973.090 9005.830 180.121 3.522 o
-10 2 2 5950.230 5967.060 143.819 6.117 o
-10 2 3 2427.380 2434.070 74.026 21.732 o
-10 2 4 10144.500 10082.200 214.997 2.721 o
-10 2 5 166.804 179.543 20.110 352.546 o
-10 2 6 1148.320 1127.360 38.357 62.528 o
-10 2 7 1241.240 1200.820 36.644 60.619 o
-10 2 8 184.909 196.344 17.608 376.036 o
-10 2 9 363.285 413.103 18.836 222.080 o
-10 2 10 178.459 180.602 17.523 389.567 o
-10 2 11 8066.230 7910.490 133.659 4.872 o
-10 2 12 883.236 935.941 34.039 80.964 o
-10 2 13 691.240 775.511 32.447 98.529 o
-10 2 14 425.659 529.060 25.663 158.837 o
-10 2 15 21842.200 21598.200 311.284 0.919 o
-10 2 16 6948.990 6891.050 119.546 6.085 o
-10 2 17 6802.570 6930.420 131.883 5.779 o
-10 2 18 10972.900 10390.100 261.628 2.142 o
-10 2 19 524.187 653.727 32.554 114.946 o
-10 2 20 5.756 60.551 23.614 467.561 o
-10 2 21 10832.800 10858.600 201.126 2.692 o
-10 2 22 1182.220 1354.570 45.487 52.194 o
-10 2 23 1741.740 2048.400 72.125 26.847 o
-10 2 24 4581.980 4600.700 95.529 10.567 o
-10 2 25 312.538 416.578 28.247 173.862 o
-10 2 26 4968.530 4774.980 101.496 9.530 o
-10 2 27 1221.210 1131.850 45.133 54.017 o
-10 4 1 97.781 98.646 22.277 393.903 o
-10 4 2 10046.900 9819.700 193.788 3.009 o
-10 4 3 1046.120 1041.410 41.432 63.278 o
-10 4 4 5193.310 5046.770 102.055 9.074 o
-10 4 5 4518.170 4396.800 83.089 11.796 o
-10 4 6 3282.010 3264.620 61.675 18.898 o
-10 4 7 38312.700 37926.500 539.489 0.324 o
-10 4 8 587.830 619.178 30.047 118.368 o
-10 4 9 6354.520 6466.880 96.703 7.458 o
-10 4 10 3264.940 3246.450 69.039 17.860 o
-10 4 11 1336.490 1362.350 36.686 56.091 o
-10 4 12 5987.080 6004.370 88.292 8.373 o
-10 4 13 6344.080 6473.470 104.348 7.177 o
-10 4 14 2303.800 2318.030 51.753 28.923 o
-10 4 15 25920.400 25972.600 360.828 0.676 o
-10 4 16 38.582 64.314 25.634 373.752 o
-10 4 17 12646.500 12569.800 399.379 1.175 o
-10 4 18 2326.820 2361.570 56.636 27.152 o
-10 4 19 339.454 358.070 24.973 194.903 o
-10 4 20 175.861 212.380 24.225 276.426 o
-10 4 21 9960.540 10144.900 178.435 3.183 o
-10 4 22 602.867 680.549 46.471 76.222 o
-10 4 23 823.425 937.741 40.255 73.766 o
-10 4 24 1055.530 1087.270 37.480 66.900 o
-10 4 25 1136.200 1162.460 34.150 66.802 o
-10 4 26 1037.840 1067.130 36.874 68.527 o
-10 4 27 9964.230 12458.300 471.624 0.996 o
-10 6 1 1431.270 1359.040 49.103 44.941 o
-10 6 2 2243.940 2178.410 59.641 27.429 o
-10 6 3 422.689 419.936 26.510 164.025 o
-10 6 4 194.600 161.720 22.292 306.118 o
-10 6 5 517.916 536.239 36.794 107.366 o
-10 6 6 122.389 136.081 19.076 430.946 o
-10 6 7 24019.500 23119.600 375.651 0.732 o
-10 6 8 5129.320 5268.880 99.824 9.150 o
-10 6 9 1806.060 1792.020 44.064 39.438 o
-10 6 10 3877.430 3903.430 65.316 15.436 o
-10 6 11 5531.570 5610.660 81.095 9.473 o
-10 6 12 812.448 793.511 26.815 101.487 o
-10 6 13 6764.240 6809.210 114.194 6.399 o
-10 6 14 2227.770 2314.930 56.368 28.085 o
-10 6 15 10756.700 11421.900 188.692 2.783 o
-10 6 16 2761.920 2757.260 56.630 23.328 o
-10 6 17 361.692 378.251 27.405 173.355 o
-10 6 18 2054.620 2101.420 57.962 29.634 o
-10 6 19 715.968 752.229 38.483 85.274 o
-10 6 20 26.397 43.550 24.635 420.753 o
-10 6 21 126.537 177.513 24.148 310.116 o
-10 6 22 1053.990 1185.610 45.397 56.899 o
-10 6 23 2779.950 2773.970 62.854 21.873 o
-10 6 24 5498.690 5550.850 126.834 7.258 o
-10 6 25 490.009 523.854 35.624 113.566 o
-10 6 26 3201.500 3114.290 101.308 13.557 o
-10 8 1 41.044 43.226 25.197 391.584 o
-10 8 2 3482.070 3209.290 106.774 12.309 o
-10 8 3 1582.150 1574.570 60.661 34.845 o
-10 8 4 9243.300 9430.950 172.174 3.523 o
-10 8 5 218.118 199.087 28.909 213.248 o
-10 8 6 449.590 522.925 28.045 145.551 o
-10 8 7 3018.000 2868.720 58.827 21.329 o
-10 8 8 1487.660 1520.960 39.840 48.902 o
-10 8 9 3263.000 3283.900 61.121 19.019 o
-10 8 10 1398.100 1466.030 39.218 51.635 o
-10 8 11 1576.940 1585.050 40.788 46.136 o
-10 8 12 2766.990 2886.070 59.195 22.426 o
-10 8 13 1323.560 1216.180 51.199 46.249 o
-10 8 14 645.769 623.129 27.976 118.842 o
-10 8 15 41.975 28.002 20.649 558.413 o
-10 8 16 646.536 648.857 29.781 112.793 o
-10 8 17 349.474 405.537 25.678 183.228 o
-10 8 18 3372.550 3390.380 75.555 16.337 o
-10 8 19 338.321 325.826 23.876 206.568 o
-10 8 20 3751.460 4093.500 88.953 12.966 o
-10 8 21 125.258 169.057 22.462 342.505 o
-10 8 22 2128.000 2116.010 51.059 31.413 o
-10 8 23 84.530 129.105 17.770 520.581 o
-10 8 24 30705.400 28905.200 763.412 0.296 o
-10 10 1 2016.310 1886.510 117.637 14.497 o
-10 10 2 1690.600 1569.100 72.146 28.686 o
-10 10 3 1340.520 1217.890 55.892 42.542 o
-10 10 4 2779.730 2668.160 64.961 21.677 o
-10 10 5 970.760 962.376 45.400 61.752 o
-10 10 6 2533.590 2532.890 60.617 24.276 o
-10 10 7 6652.400 6622.110 116.723 6.453 o
-10 10 8 2556.310 2683.800 67.510 22.119 o
-10 10 9 12.511 3.914 22.355 549.605 o
-10 10 10 334.758 352.733 21.726 219.370 o
-10 10 11 4402.050 4413.170 82.671 12.023 o
-10 10 12 226.506 237.711 22.211 273.460 o
-10 10 13 292.886 259.104 24.941 219.526 o
-10 10 14 540.834 555.336 29.396 128.003 o
-10 10 15 8484.260 8569.140 154.010 4.172 o
-10 10 16 779.347 783.451 36.309 85.576 o
-10 10 17 290.101 258.852 25.380 216.680 o
-10 10 18 8961.380 8879.290 187.378 3.428 o
-10 10 19 4003.580 4093.710 93.335 12.065 o
-10 10 20 6686.220 6490.390 137.040 5.800 o
-10 10 21 561.888 517.792 26.666 137.109 o
-10 10 22 2546.240 2460.890 61.223 24.255 o
-10 10 23 5668.810 5063.380 196.597 4.644 o
-10 12 1 3490.750 3557.000 114.244 11.236 o
-10 12 2 6516.440 6466.320 148.120 5.540 o
-10 12 3 8130.510 8046.720 192.049 3.650 o
-10 12 4 1248.430 1209.260 52.998 46.108 o
-10 12 5 2965.030 2989.310 71.652 18.943 o
-10 12 6 104.796 82.462 27.654 288.366 o
-10 12 7 7673.080 7642.520 133.171 5.121 o
-10 12 8 43.731 63.244 23.669 423.102 o
-10 12 9 374.168 371.414 27.593 170.673 o
-10 12 10 699.561 696.628 32.125 101.293 o
-10 12 11 1368.890 1340.890 40.575 52.521 o
-10 12 12 97.953 77.969 24.887 343.561 o
-10 12 13 2989.860 2934.750 81.085 17.306 o
-10 12 14 6.832 0.104 20.524 664.554 o
-10 12 15 7064.090 6966.840 201.380 3.870 o
-10 12 16 47.220 45.884 18.984 610.213 o
-10 12 17 955.325 873.715 34.602 78.317 o
-10 12 18 46.271 16.015 16.624 794.368 o
-10 12 19 28.173 8.878 17.635 793.081 o
-10 12 20 247.714 213.259 26.311 227.175 o
-10 14 1 3355.300 3419.600 102.313 12.860 o
-10 14 2 574.447 566.525 44.202 84.342 o
-10 14 3 2475.110 2395.220 71.092 22.323 o
-10 14 4 730.753 699.359 38.281 86.237 o
-10 14 5 1949.540 1917.280 82.022 22.847 o
-10 14 6 2265.550 2131.340 78.494 21.972 o
-10 14 7 4312.250 4290.770 99.870 10.842 o
-10 14 8 5986.400 5910.030 140.130 6.252 o
-10 14 9 3820.750 3771.140 99.243 12.077 o
-10 14 10 74.661 74.425 25.629 344.593 o
-10 14 11 469.394 455.706 28.481 145.541 o
-10 14 12 1570.410 1551.190 52.364 39.612 o
-10 14 13 2650.610 2514.690 83.417 18.634 o
-10 14 14 180.256 139.286 16.934 418.644 o
-10 14 15 8671.010 8328.510 245.896 2.710 o
-10 14 16 1188.580 1155.070 61.865 40.659 o
-10 14 17 2249.880 1916.040 85.030 20.776 o
-10 16 1 841.549 931.546 48.544 61.641 o
-10 16 2 1967.950 2024.200 59.405 30.080 o
-10 16 3 28.502 60.711 21.220 529.127 o
-10 16 4 640.979 693.446 65.279 48.241 o
-10 16 5 180.590 123.754 28.220 242.626 o
-10 16 6 252.371 235.042 24.868 236.117 o
-10 16 7 65.870 63.254 29.686 277.468 o
-10 16 8 1797.580 1686.770 85.429 22.984 o
-10 16 9 22.758 5.078 26.311 392.290 o
-10 16 10 454.639 404.425 52.139 75.379 o
-10 16 11 2178.820 1989.880 84.005 21.174 o
-10 16 12 143.762 118.932 32.144 211.670 o
-9 1 1 8631.050 8655.920 219.473 3.044 o
-9 1 2 605.323 612.543 38.609 94.458 o
-9 1 3 27191.100 27498.700 797.999 0.299 o
-9 1 4 225.206 192.606 54.350 82.709 o
-9 1 5 3453.830 3350.560 100.192 12.993 o
-9 1 6 349.778 356.766 23.635 201.528 o
-9 1 7 1226.740 1290.760 43.360 53.779 o
-9 1 8 37.662 37.310 18.522 665.621 o
-9 1 9 297.805 316.739 16.602 281.881 o
-9 1 10 4949.690 4835.220 73.311 11.375 o
-9 1 11 4705.930 4666.720 77.415 11.662 o
-9 1 12 933.665 891.439 31.645 83.350 o
-9 1 13 792.975 829.141 29.145 97.120 o
-9 1 14 6240.010 6364.450 105.994 7.244 o
-9 1 15 6658.080 6769.390 129.313 5.987 o
-9 1 16 1485.080 1578.050 50.379 41.727 o
-9 1 17 15338.300 15171.800 241.505 1.638 o
-9 1 18 443.164 477.607 30.031 140.991 o
-9 1 19 9933.940 9967.290 172.988 3.279 o
-9 1 20 1959.850 1976.960 55.060 32.012 o
-9 1 21 3923.860 3827.830 77.196 14.128 o
-9 1 22 1340.270 1460.230 46.691 47.312 o
-9 1 23 217.628 285.623 25.761 230.546 o
-9 1 24 78.707 116.092 24.347 354.980 o
-9 1 25 14410.400 14304.700 273.149 1.594 o
-9 1 26 1229.720 1278.020 37.758 58.870 o
-9 1 27 6457.590 6558.190 146.962 5.583 o
-9 1 28 1587.590 1623.880 62.272 33.751 o
-9 3 1 40.968 17.169 72.508 53.808 o
-9 3 2 4379.590 4106.030 102.616 10.654 o
-9 3 3 1636.130 1670.870 95.025 20.766 o
-9 3 4 249.839 295.246 26.705 211.591 o
-9 3 5 5091.160 4907.250 304.309 2.537 o
-9 3 6 1474.180 1399.440 47.890 44.784 o
-9 3 7 624.535 631.114 29.073 117.352 o
-9 3 8 2933.940 2912.340 53.179 22.703 o
-9 3 9 1740.370 1705.250 38.622 43.695 o
-9 3 10 14895.600 14503.600 198.296 1.919 o
-9 3 11 2717.100 2757.750 47.899 25.479 o
-9 3 12 966.873 927.406 32.756 79.352 o
-9 3 13 1878.670 2013.520 51.657 33.974 o
-9 3 14 7295.550 7457.890 117.974 5.756 o
-9 3 15 1072.440 1126.870 38.255 64.871 o
-9 3 16 6410.070 6436.850 109.020 6.966 o
-9 3 17 3299.940 3287.570 68.217 17.796 o
-9 3 18 1244.440 1319.230 52.769 45.488 o
-9 3 19 156.355 166.083 38.554 153.661 o
-9 3 20 2450.360 2475.290 57.751 25.673 o
-9 3 21 2084.740 2176.960 52.379 31.060 o
-9 3 22 105.149 141.591 24.347 329.332 o
-9 3 23 74.500 98.823 23.143 392.691 o
-9 3 24 678.956 824.632 47.686 69.042 o
-9 3 25 5562.420 5805.180 138.198 6.621 o
-9 3 26 3355.220 3434.950 77.170 16.097 o
-9 3 27 627.078 689.486 34.611 100.454 o
-9 3 28 10301.000 9953.930 306.825 1.864 o
-9 5 1 10380.700 10192.800 199.807 2.841 o
-9 5 2 2352.320 2212.110 64.262 25.259 o
-9 5 3 1922.540 1774.730 62.023 30.397 o
-9 5 4 3233.830 3009.840 73.423 17.674 o
-9 5 5 8664.220 8374.700 157.412 4.082 o
-9 5 6 9614.930 9407.210 151.719 3.728 o
-9 5 7 10228.900 10075.000 151.040 3.475 o
-9 5 8 24279.200 24186.600 360.563 0.734 o
-9 5 9 125.889 136.855 17.158 476.132 o
-9 5 10 3253.010 3174.450 53.608 20.456 o
-9 5 11 1198.670 1248.110 39.357 58.565 o
-9 5 12 488.733 547.139 21.975 163.093 o
-9 5 13 4855.850 4809.450 90.156 10.407 o
-9 5 14 2713.180 2729.640 61.250 22.651 o
-9 5 15 1512.410 1474.240 48.792 43.060 o
-9 5 16 8464.580 8455.570 131.161 4.640 o
-9 5 17 263.381 297.127 28.921 190.822 o
-9 5 18 1795.630 1889.520 86.560 22.215 o
-9 5 19 271.732 316.635 28.658 188.889 o
-9 5 20 905.339 981.455 46.091 62.402 o
-9 5 21 731.773 785.443 38.925 82.913 o
-9 5 22 1016.040 1161.370 46.194 57.240 o
-9 5 23 124.055 153.959 22.419 349.210 o
-9 5 24 784.440 842.886 36.614 83.358 o
-9 5 25 28.042 69.650 17.066 736.438 o
-9 5 26 4284.510 4330.600 93.285 11.402 o
-9 5 27 832.477 835.415 40.004 75.758 o
-9 7 1 4413.600 4412.760 93.239 11.136 o
-9 7 2 4312.210 4269.310 86.643 11.975 o
-9 7 3 10219.400 10163.800 180.077 3.105 o
-9 7 4 3800.530 3691.000 78.097 14.484 o
-9 7 5 2134.710 2147.600 53.564 30.352 o
-9 7 6 6355.460 6162.610 114.975 6.888 o
-9 7 7 1815.870 1920.050 49.350 36.108 o
-9 7 8 883.739 973.143 37.596 74.793 o
-9 7 9 111.518 135.822 21.994 373.689 o
-9 7 10 55.455 78.505 20.011 522.552 o
-9 7 11 183.509 225.322 19.399 337.231 o
-9 7 12 70.752 65.484 15.868 692.297 o
-9 7 13 2351.920 2305.940 49.223 29.350 o
-9 7 14 360.252 379.809 24.094 193.405 o
-9 7 15 1826.370 1783.910 49.369 36.740 o
-9 7 16 412.006 462.836 35.738 122.498 o
-9 7 17 2569.920 2572.550 54.524 25.455 o
-9 7 18 488.533 532.616 32.869 122.455 o
-9 7 19 4972.650 5087.620 100.446 9.403 o
-9 7 20 2229.320 2354.430 60.533 26.670 o
-9 7 21 2195.290 2236.150 56.244 28.646 o
-9 7 22 101.742 116.383 24.055 345.142 o
-9 7 23 3014.910 3020.470 66.767 19.567 o
-9 7 24 674.518 772.633 45.285 74.040 o
-9 7 25 14651.900 14429.500 314.715 1.387 o
-9 7 26 1400.630 1401.880 65.418 34.857 o
-9 9 1 152.552 138.875 28.660 244.353 o
-9 9 2 1659.270 1612.440 62.439 33.078 o
-9 9 3 3116.790 3307.010 89.172 15.190 o
-9 9 4 534.682 585.068 33.162 115.101 o
-9 9 5 11201.500 11223.400 200.865 2.605 o
-9 9 6 499.665 544.168 29.967 130.947 o
-9 9 7 4580.800 4789.720 85.882 11.144 o
-9 9 8 1815.950 1801.670 45.345 38.643 o
-9 9 9 2160.930 2123.510 46.766 32.577 o
-9 9 10 1305.490 1322.500 38.048 56.188 o
-9 9 11 424.342 444.043 20.561 192.122 o
-9 9 12 63.825 50.024 19.774 541.008 o
-9 9 13 423.083 442.974 23.896 175.116 o
-9 9 14 322.584 310.612 24.007 211.690 o
-9 9 15 2035.470 2068.940 50.454 32.681 o
-9 9 16 881.372 933.601 37.556 75.715 o
-9 9 17 2133.820 2171.400 54.155 30.061 o
-9 9 18 1600.410 1610.850 49.381 40.543 o
-9 9 19 13589.400 13786.500 238.222 1.870 o
-9 9 20 1035.840 1178.260 47.594 55.157 o
-9 9 21 6496.510 6541.540 132.775 6.033 o
-9 9 22 372.565 418.499 23.167 191.974 o
-9 9 23 9028.020 8880.950 170.440 3.678 o
-9 9 24 27.836 48.788 17.168 762.393 o
-9 9 25 22086.000 21141.000 1121.820 0.195 o
-9 11 1 1144.270 817.940 90.151 26.289 o
-9 11 2 1380.200 1400.490 57.874 39.546 o
-9 11 3 15528.300 15011.900 275.687 1.481 o
-9 11 4 285.934 323.843 29.573 179.060 o
-9 11 5 3009.370 2860.870 67.215 19.826 o
-9 11 6 3495.080 3512.530 73.963 16.027 o
-9 11 7 236.173 213.612 23.333 261.716 o
-9 11 8 452.513 470.334 32.873 129.021 o
-9 11 9 239.703 289.394 26.733 214.822 o
-9 11 10 1279.080 1304.580 41.574 54.028 o
-9 11 11 1545.390 1579.600 52.789 39.503 o
-9 11 12 2817.970 2907.090 67.438 20.474 o
-9 11 13 868.104 800.957 43.823 69.252 o
-9 11 14 1326.070 1354.220 54.415 42.837 o
-9 11 15 1043.820 999.808 46.520 58.145 o
-9 11 16 387.496 410.243 28.012 162.915 o
-9 11 17 1970.540 2065.260 54.432 31.774 o
-9 11 18 11713.200 11542.700 266.400 1.974 o
-9 11 19 6555.580 6867.040 145.793 5.496 o
-9 11 20 2851.670 2895.940 72.021 19.474 o
-9 11 21 1558.180 1462.970 57.980 37.096 o
-9 11 22 2884.030 2842.060 84.530 17.174 o
-9 11 23 4848.580 4298.330 173.599 5.906 o
-9 13 1 554.826 515.620 40.824 94.600 o
-9 13 2 127.660 93.763 30.385 239.250 o
-9 13 3 1714.160 1713.000 63.091 31.875 o
-9 13 4 271.984 243.345 31.003 179.600 o
-9 13 5 5127.990 5261.700 116.554 8.208 o
-9 13 6 3673.570 3766.470 86.182 13.765 o
-9 13 7 118.693 113.842 24.664 323.770 o
-9 13 8 561.805 591.994 29.794 122.804 o
-9 13 9 50.093 69.365 20.337 525.036 o
-9 13 10 2973.860 3034.520 75.659 18.127 o
-9 13 11 30.779 5.506 22.849 499.683 o
-9 13 12 4064.330 4173.870 92.686 11.951 o
-9 13 13 174.314 162.397 26.405 259.711 o
-9 13 14 595.221 554.277 30.525 119.200 o
-9 13 15 1207.880 1161.790 44.193 54.848 o
-9 13 16 2087.240 2108.470 58.315 29.235 o
-9 13 17 681.004 630.049 33.954 100.453 o
-9 13 18 4081.040 4299.430 128.300 8.925 o
-9 13 19 1419.760 1381.870 53.426 42.027 o
-9 13 20 3.882 -17.183 21.648 604.715 o
-9 15 1 141.773 173.635 29.804 229.207 o
-9 15 2 1023.030 987.653 51.578 53.370 o
-9 15 3 1662.640 1594.560 72.882 28.482 o
-9 15 4 3753.150 3803.110 93.015 12.815 o
-9 15 5 808.720 807.570 40.163 76.982 o
-9 15 6 334.068 327.411 26.900 186.733 o
-9 15 7 491.782 500.169 36.107 112.824 o
-9 15 8 2077.710 2060.080 67.062 26.505 o
-9 15 9 35.619 -14.603 25.288 412.929 o
-9 15 10 2909.890 2750.000 72.893 19.364 o
-9 15 11 1999.720 2088.420 78.291 23.334 o
-9 15 12 232.867 174.194 27.313 227.788 o
-9 15 13 91.187 69.047 22.653 403.510 o
-9 15 14 7808.220 7926.610 177.116 4.036 o
-9 15 15 321.201 259.992 25.212 209.549 o
-9 15 16 4055.220 3796.080 124.312 9.504 o
-9 17 1 5337.740 5394.050 177.231 5.326 o
-9 17 2 9.475 77.831 26.445 370.354 o
-9 17 3 3087.180 3246.850 86.704 15.700 o
-9 17 4 2156.730 1964.690 155.907 9.345 o
-9 17 5 407.307 367.241 32.421 141.721 o
-9 17 6 177.308 151.065 28.929 231.382 o
-9 17 7 838.706 798.216 39.730 76.685 o
-9 17 8 51.223 67.502 48.216 116.776 o
-9 17 9 51.302 31.668 30.621 275.245 o
-9 17 10 502.761 391.395 54.644 69.182 o
-9 17 11 396.751 286.080 45.001 98.614 o
-8 0 2 23396.300 23197.600 955.228 0.248 o
-8 0 4 573.843 753.821 123.426 17.032 o
-8 0 6 457.439 656.602 62.474 54.968 o
-8 0 8 8541.800 8592.500 299.950 2.120 o
-8 0 10 2471.790 2239.690 132.871 11.372 o
-8 0 12 2799.270 2786.210 69.707 20.352 o
-8 0 14 7516.760 7131.510 136.484 5.232 o
-8 0 16 785.009 757.412 61.989 48.948 o
-8 0 18 4751.730 4586.980 122.445 8.534 o
-8 0 20 13077.500 12632.400 288.401 1.674 o
-8 0 22 592.446 642.944 73.603 41.185 o
-8 0 24 566.426 736.618 52.253 66.428 o
-8 0 26 16361.300 17457.500 647.218 0.517 o
-8 0 28 13093.200 12745.000 624.301 0.600 o
-8 2 1 2373.300 2478.890 118.240 13.274 o
-8 2 2 51937.300 49387.200 873.132 0.160 o
-8 2 3 490.706 495.065 77.716 39.465 o
-8 2 4 422.714 411.360 52.674 75.257 o
-8 2 5 857.777 820.251 85.144 30.304 o
-8 2 6 4293.070 4413.310 192.148 5.358 o
-8 2 7 7961.910 7744.300 298.830 2.219 o
-8 2 8 1154.880 1133.820 51.124 49.891 o
-8 2 9 137.818 104.822 34.705 190.567 o
-8 2 10 7905.750 7580.360 125.261 5.215 o
-8 2 11 2840.620 2680.020 43.724 25.805 o
-8 2 12 1153.210 1075.230 31.422 70.655 o
-8 2 13 2176.950 2119.320 40.581 34.556 o
-8 2 14 326.285 360.658 22.663 213.838 o
-8 2 15 14894.800 14153.700 351.550 1.235 o
-8 2 16 1321.730 1303.600 50.792 45.888 o
-8 2 17 3250.590 3228.120 67.115 18.239 o
-8 2 18 403.808 468.082 28.841 152.024 o
-8 2 19 2325.990 2276.420 58.039 27.033 o
-8 2 20 3868.720 3833.830 81.938 13.736 o
-8 2 21 21.375 56.256 25.132 404.809 o
-8 2 22 73.460 115.266 24.457 356.603 o
-8 2 23 384.407 435.967 27.907 161.887 o
-8 2 24 2393.040 2414.090 64.388 24.418 o
-8 2 25 135.633 189.981 22.029 336.637 o
-8 2 26 3549.590 3612.760 97.365 12.899 o
-8 2 27 5468.440 5475.540 116.419 7.813 o
-8 2 28 1408.880 1436.860 50.887 43.478 o
-8 2 29 6161.430 5654.470 273.222 2.838 o
-8 4 1 13725.500 13979.300 314.066 1.456 o
-8 4 2 108.656 120.095 43.501 132.927 o
-8 4 3 10386.500 10146.500 267.901 2.162 o
-8 4 4 97.820 143.514 29.137 256.858 o
-8 4 5 6958.490 6789.490 210.355 3.731 o
-8 4 6 1682.320 1597.760 102.581 18.715 o
-8 4 7 2245.420 2115.550 61.994 26.892 o
-8 4 8 909.784 859.210 36.629 77.475 o
-8 4 9 9309.730 8995.330 151.650 3.881 o
-8 4 10 7821.660 7533.640 119.089 5.418 o
-8 4 11 253.890 306.927 19.058 280.498 o
-8 4 12 123.698 155.892 14.355 545.279 o
-8 4 13 3849.160 3794.970 69.326 15.220 o
-8 4 14 3140.170 2976.410 80.596 16.871 o
-8 4 15 6497.050 6331.100 106.318 7.039 o
-8 4 16 479.881 462.329 24.731 159.714 o
-8 4 17 2420.900 2444.380 58.157 25.843 o
-8 4 18 625.068 616.751 31.772 110.488 o
-8 4 19 5132.250 5032.010 94.287 9.619 o
-8 4 20 2728.340 2792.950 74.159 19.724 o
-8 4 21 109.346 138.494 24.999 316.119 o
-8 4 22 1577.370 1619.380 51.502 39.588 o
-8 4 23 968.064 1056.080 44.476 61.675 o
-8 4 24 6314.740 6347.100 129.732 6.306 o
-8 4 25 1060.660 1204.710 56.575 46.163 o
-8 4 26 377.527 370.316 23.312 195.429 o
-8 4 27 2894.820 2925.510 72.055 19.248 o
-8 4 28 2370.770 2476.480 85.932 19.114 o
-8 4 29 11999.600 11067.100 588.231 0.682 o
-8 6 1 2906.810 3071.480 81.538 17.274 o
-8 6 2 37123.300 36656.800 649.311 0.292 o
-8 6 3 340.244 300.580 25.653 196.703 o
-8 6 4 4883.900 4755.520 98.094 9.871 o
-8 6 5 7681.930 7630.400 165.106 4.376 o
-8 6 6 524.852 547.790 26.613 139.961 o
-8 6 7 1907.700 1894.120 41.047 38.840 o
-8 6 8 81.047 134.061 16.369 571.856 o
-8 6 9 1977.370 1905.720 38.295 39.016 o
-8 6 10 73.446 82.398 16.398 638.611 o
-8 6 11 991.052 983.848 31.802 78.406 o
-8 6 12 32.071 37.123 21.703 521.669 o
-8 6 13 274.492 320.401 21.563 245.083 o
-8 6 14 7316.220 7177.310 114.404 5.925 o
-8 6 15 869.900 847.867 36.150 80.165 o
-8 6 16 2193.940 2126.980 52.296 30.382 o
-8 6 17 6987.440 6921.820 115.135 6.187 o
-8 6 18 678.298 691.016 34.260 97.957 o
-8 6 19 117.946 152.598 27.119 275.007 o
-8 6 20 1034.260 1106.220 47.748 55.828 o
-8 6 21 180.135 199.482 27.016 243.700 o
-8 6 22 358.873 389.498 27.594 171.774 o
-8 6 23 103.209 130.068 24.502 331.185 o
-8 6 24 1709.400 1774.050 50.314 37.684 o
-8 6 25 890.823 1011.020 46.480 61.911 o
-8 6 26 1792.690 1754.580 46.206 38.816 o
-8 6 27 1397.700 1449.980 58.014 38.959 o
-8 6 28 3070.140 3315.130 188.390 6.199 o
-8 8 1 7184.070 7265.430 127.631 5.605 o
-8 8 2 22416.800 22481.600 366.384 0.794 o
-8 8 3 1629.820 1674.580 48.515 40.221 o
-8 8 4 26764.800 26660.000 433.006 0.576 o
-8 8 5 4357.810 4414.490 82.460 12.120 o
-8 8 6 20254.300 20254.800 304.316 1.016 o
-8 8 7 380.048 371.453 20.383 213.235 o
-8 8 8 3328.700 3323.780 55.173 19.573 o
-8 8 9 551.783 622.458 24.497 139.384 o
-8 8 10 17671.200 18071.500 246.690 1.350 o
-8 8 11 389.522 413.228 21.137 200.703 o
-8 8 12 4278.720 4369.940 66.226 13.729 o
-8 8 13 35.417 25.400 19.377 636.830 o
-8 8 14 343.024 331.830 19.149 239.323 o
-8 8 15 273.268 306.032 25.720 212.069 o
-8 8 16 339.544 312.354 26.985 186.606 o
-8 8 17 254.185 266.297 25.256 227.035 o
-8 8 18 4282.740 4312.980 80.697 12.509 o
-8 8 19 1017.100 1056.440 42.154 63.048 o
-8 8 20 17506.200 17772.300 305.515 1.186 o
-8 8 21 69.522 85.475 23.944 382.687 o
-8 8 22 598.624 755.610 40.674 86.395 o
-8 8 23 1189.140 1320.960 58.311 42.154 o
-8 8 24 4229.620 4242.430 83.631 12.417 o
-8 8 25 71.186 64.481 21.172 469.799 o
-8 8 26 5468.480 5177.990 219.505 4.057 o
-8 8 27 226.330 215.363 28.929 208.857 o
-8 10 1 538.872 502.355 37.615 104.691 o
-8 10 2 6927.680 6796.280 141.853 5.449 o
-8 10 3 5610.840 5765.070 126.033 7.130 o
-8 10 4 44776.100 44526.700 839.264 0.191 o
-8 10 5 12743.800 12679.700 214.088 2.178 o
-8 10 6 11403.700 11364.700 202.551 2.546 o
-8 10 7 2428.160 2504.300 61.012 24.858 o
-8 10 8 547.509 588.127 25.661 138.089 o
-8 10 9 1512.630 1557.620 43.473 45.779 o
-8 10 10 7141.000 7167.990 105.979 6.280 o
-8 10 11 4213.050 4210.160 66.856 14.017 o
-8 10 12 987.117 1001.630 37.200 70.990 o
-8 10 13 359.818 417.632 23.409 193.477 o
-8 10 14 4304.350 4353.980 79.111 12.566 o
-8 10 15 931.071 972.146 44.786 63.459 o
-8 10 16 201.708 196.685 25.775 250.563 o
-8 10 17 4593.290 4636.090 93.783 10.655 o
-8 10 18 5947.200 5946.480 106.299 7.657 o
-8 10 19 2776.040 2830.620 65.514 21.208 o
-8 10 20 10475.400 10783.900 211.024 2.654 o
-8 10 21 485.276 572.079 29.942 131.081 o
-8 10 22 47.414 61.447 19.270 581.096 o
-8 10 23 92.331 92.851 16.751 574.463 o
-8 10 24 8000.090 7599.660 184.266 3.887 o
-8 10 25 555.944 495.014 51.430 71.831 o
-8 12 1 23.149 15.208 30.822 287.625 o
-8 12 2 5766.880 5693.640 134.602 6.676 o
-8 12 3 3528.150 3397.500 83.278 14.875 o
-8 12 4 1617.940 1573.600 56.444 36.684 o
-8 12 5 7360.960 7128.930 142.880 5.137 o
-8 12 6 166.855 186.637 23.812 292.095 o
-8 12 7 712.247 707.182 30.872 102.932 o
-8 12 8 328.432 325.004 27.775 182.446 o
-8 12 9 210.694 212.754 23.006 276.370 o
-8 12 10 247.932 277.715 23.781 240.995 o
-8 12 11 7192.370 7234.800 139.967 5.269 o
-8 12 12 3.380 3.643 24.030 490.258 o
-8 12 13 1847.590 1842.890 52.269 34.879 o
-8 12 14 2198.030 2237.090 65.875 25.619 o
-8 12 15 308.137 307.457 31.383 165.234 o
-8 12 16 95.267 100.163 27.988 283.382 o
-8 12 17 1857.580 1839.690 52.949 34.495 o
-8 12 18 2265.120 2323.010 60.752 26.475 o
-8 12 19 2754.450 2681.070 63.730 22.029 o
-8 12 20 41.459 39.106 16.082 810.315 o
-8 12 21 1395.070 1556.490 57.425 38.725 o
-8 12 22 111.702 103.806 17.302 514.126 o
-8 12 23 419.552 263.579 38.572 119.927 o
-8 14 1 2147.890 2133.400 77.948 22.639 o
-8 14 2 1159.480 1142.970 65.793 38.337 o
-8 14 3 764.756 805.344 64.574 46.309 o
-8 14 4 5209.110 5246.200 126.533 7.617 o
-8 14 5 1847.150 1870.910 63.862 29.874 o
-8 14 6 2627.230 2705.910 69.754 21.243 o
-8 14 7 6939.520 6983.520 135.879 5.571 o
-8 14 8 146.479 154.912 26.254 274.476 o
-8 14 9 798.497 827.268 36.617 83.064 o
-8 14 10 1600.350 1676.890 56.596 36.241 o
-8 14 11 5.345 -4.221 22.592 553.377 o
-8 14 12 36.931 29.337 20.514 572.298 o
-8 14 13 3098.160 3160.280 85.329 15.992 o
-8 14 14 1623.650 1595.070 49.544 40.251 o
-8 14 15 6199.550 6416.340 129.005 6.383 o
-8 14 16 85.015 99.571 20.425 455.673 o
-8 14 17 1211.070 1108.370 42.968 56.536 o
-8 14 18 2422.560 2216.410 74.751 22.058 o
-8 14 19 159.599 98.674 24.823 302.681 o
-8 14 20 4378.640 3719.900 192.863 5.424 o
-8 16 1 513.429 534.900 35.219 112.530 o
-8 16 2 9150.750 8765.480 302.035 2.042 o
-8 16 3 969.043 1163.960 63.730 41.912 o
-8 16 4 6147.370 5662.610 302.682 2.432 o
-8 16 5 1108.280 1082.530 47.471 54.748 o
-8 16 6 1283.790 1290.460 50.716 46.662 o
-8 16 7 104.259 58.990 26.646 311.636 o
-8 16 8 160.570 166.507 29.239 230.776 o
-8 16 9 6441.670 6491.040 163.517 5.096 o
-8 16 10 2077.030 2085.360 63.993 27.448 o
-8 16 11 719.410 680.278 58.014 55.316 o
-8 16 12 966.030 936.604 54.844 51.630 o
-8 16 13 5190.450 5188.400 130.513 7.452 o
-8 16 14 313.963 289.620 22.342 230.332 o
-8 16 15 3104.300 2759.340 82.712 16.953 o
-8 18 1 172.299 226.218 29.018 220.948 o
-8 18 2 5341.410 5746.280 185.611 4.977 o
-8 18 3 592.122 665.924 77.145 38.150 o
-8 18 4 1110.950 1046.320 102.649 21.272 o
-8 18 5 1210.860 1138.660 58.157 43.200 o
-8 18 6 261.829 216.382 21.588 269.905 o
-8 18 7 357.293 379.297 64.288 57.058 o
-8 18 8 114.584 115.718 38.572 163.006 o
-8 18 9 3904.450 3562.660 163.933 7.049 o
-7 1 1 1235.830 1253.810 60.261 40.608 o
-7 1 2 3957.590 3873.820 90.954 12.578 o
-7 1 3 15145.000 15172.400 282.544 1.472 o
-7 1 4 3645.240 3420.820 115.294 11.012 o
-7 1 5 49343.300 48209.700 809.998 0.179 o
-7 1 6 2724.800 2704.320 96.109 15.811 o
-7 1 7 2817.820 2765.660 118.997 12.252 o
-7 1 8 1535.660 1386.290 95.389 21.521 o
-7 1 9 166.034 215.021 45.831 113.099 o
-7 1 10 1020.460 847.747 76.076 34.339 o
-7 1 11 916.851 861.307 42.313 68.840 o
-7 1 12 924.847 869.177 33.890 80.824 o
-7 1 13 29720.300 27897.600 398.501 0.550 o
-7 1 14 20797.200 19258.600 261.038 1.110 o
-7 1 15 3850.940 3525.420 63.319 16.289 o
-7 1 16 973.114 961.532 38.311 70.721 o
-7 1 17 312.987 345.657 26.122 194.542 o
-7 1 18 4983.070 4890.060 95.287 9.839 o
-7 1 19 2885.610 2870.120 63.605 21.014 o
-7 1 20 1964.020 1906.010 53.465 32.931 o
-7 1 21 3744.140 3619.650 73.945 15.200 o
-7 1 22 1388.170 1440.590 50.535 43.994 o
-7 1 23 1258.550 1272.640 46.473 50.662 o
-7 1 24 2260.690 2339.830 58.513 27.117 o
-7 1 25 7149.860 7016.060 127.396 5.698 o
-7 1 26 184.625 250.321 27.671 227.277 o
-7 1 27 7444.330 7137.040 149.239 4.935 o
-7 1 28 466.631 480.431 31.218 133.340 o
-7 1 29 1072.080 1060.980 43.364 60.135 o
-7 3 1 755.491 778.769 61.516 49.750 o
-7 3 2 2662.450 2734.830 113.879 13.195 o
-7 3 3 28337.800 27856.100 714.071 0.337 o
-7 3 4 246.521 245.780 62.690 63.418 o
-7 3 5 10752.700 10486.600 215.486 2.589 o
-7 3 6 9317.950 9009.690 208.171 3.041 o
-7 3 7 1186.170 1156.380 83.374 28.197 o
-7 3 8 20378.800 19358.300 615.686 0.508 o
-7 3 9 17074.900 15146.200 892.958 0.309 o
-7 3 10 7276.700 6818.340 148.037 5.108 o
-7 3 11 2095.360 1980.410 40.499 36.256 o
-7 3 12 6838.980 6528.830 90.557 7.229 o
-7 3 13 804.360 752.203 30.115 96.947 o
-7 3 14 57544.800 54193.800 769.175 0.157 o
-7 3 15 4360.880 4168.340 70.864 13.364 o
-7 3 16 6630.960 6432.760 143.365 5.642 o
-7 3 17 979.941 1027.310 43.904 62.421 o
-7 3 18 2575.300 2553.920 59.488 24.261 o
-7 3 19 1173.920 1195.950 44.594 54.847 o
-7 3 20 420.510 503.490 28.616 148.285 o
-7 3 21 7364.290 7320.170 140.300 5.160 o
-7 3 22 644.346 723.794 37.385 91.963 o
-7 3 23 5227.540 5097.600 95.061 9.414 o
-7 3 24 1038.150 1155.470 47.179 55.780 o
-7 3 25 3519.570 3559.570 106.525 11.990 o
-7 3 26 761.676 836.108 58.503 52.428 o
-7 3 27 78.861 121.980 21.116 430.532 o
-7 3 28 5238.010 5182.320 162.573 5.968 o
-7 3 29 53.896 66.563 19.364 560.729 o
-7 5 1 80.059 97.143 34.132 209.852 o
-7 5 2 3757.300 3721.480 95.804 12.587 o
-7 5 3 1344.900 1341.910 102.633 20.072 o
-7 5 4 22773.700 22245.500 506.916 0.589 o
-7 5 5 797.096 839.273 78.567 34.599 o
-7 5 6 10426.500 10089.100 260.823 2.223 o
-7 5 7 6620.260 6646.920 182.895 4.470 o
-7 5 8 9411.690 9296.930 168.790 3.547 o
-7 5 9 3715.130 3519.240 73.120 15.512 o
-7 5 10 393.978 429.740 22.097 192.150 o
-7 5 11 3763.840 3651.760 55.778 17.245 o
-7 5 12 15257.300 15100.800 206.088 1.813 o
-7 5 13 371.157 377.000 20.888 211.623 o
-7 5 14 7844.810 7509.680 121.990 5.342 o
-7 5 15 117.327 126.238 25.902 299.948 o
-7 5 16 8399.720 8343.290 131.108 4.691 o
-7 5 17 669.587 727.889 32.238 102.002 o
-7 5 18 494.299 523.635 30.719 129.903 o
-7 5 19 5400.770 5294.150 97.919 8.934 o
-7 5 20 3794.530 3890.300 90.961 12.870 o
-7 5 21 107.402 132.870 28.698 261.195 o
-7 5 22 723.365 792.113 41.052 79.242 o
-7 5 23 6502.520 6523.090 121.548 6.420 o
-7 5 24 135.743 188.685 26.583 267.468 o
-7 5 25 76.202 90.467 22.038 423.937 o
-7 5 26 259.385 310.786 24.813 222.810 o
-7 5 27 2703.700 2785.420 73.313 20.006 o
-7 5 28 549.373 593.071 38.992 97.354 o
-7 5 29 180.421 168.737 20.245 344.545 o
-7 7 1 1596.490 1530.240 50.536 40.464 o
-7 7 2 4491.710 4633.990 193.947 5.183 o
-7 7 3 19607.600 19748.400 376.128 0.892 o
-7 7 4 8769.140 8670.680 171.645 3.757 o
-7 7 5 27012.500 26121.500 468.060 0.542 o
-7 7 6 4226.780 4113.020 79.513 12.925 o
-7 7 7 22313.700 22151.200 345.283 0.836 o
-7 7 8 81.023 83.562 18.246 545.176 o
-7 7 9 3587.770 3611.280 59.633 17.448 o
-7 7 10 58.113 77.442 16.253 689.290 o
-7 7 11 1611.880 1597.990 36.962 47.687 o
-7 7 12 2578.660 2663.200 47.754 26.743 o
-7 7 13 3914.080 4137.260 78.712 13.640 o
-7 7 14 459.803 498.831 23.110 167.233 o
-7 7 15 270.140 291.951 26.880 205.416 o
-7 7 16 8014.770 8021.360 130.999 4.929 o
-7 7 17 449.358 500.064 28.410 145.556 o
-7 7 18 8037.250 7968.680 129.845 4.957 o
-7 7 19 542.729 657.796 35.828 104.053 o
-7 7 20 649.325 707.114 34.501 98.718 o
-7 7 21 26.072 43.333 28.325 327.326 o
-7 7 22 646.697 807.939 39.707 84.833 o
-7 7 23 244.310 272.276 27.162 212.202 o
-7 7 24 445.606 512.174 30.200 137.935 o
-7 7 25 811.693 914.118 43.564 69.626 o
-7 7 26 518.228 569.074 46.240 82.296 o
-7 7 27 2552.480 2615.870 159.137 8.533 o
-7 7 28 91.418 99.306 18.782 498.739 o
-7 9 1 145.624 169.780 24.571 295.627 o
-7 9 2 2847.610 3054.250 72.744 19.057 o
-7 9 3 21180.500 21280.700 347.798 0.878 o
-7 9 4 33.173 85.178 20.714 523.872 o
-7 9 5 79489.100 79010.600 1118.570 0.079 o
-7 9 6 64.750 102.378 17.644 581.123 o
-7 9 7 10870.300 11046.800 164.896 3.046 o
-7 9 8 1629.800 1647.320 41.490 44.346 o
-7 9 9 7580.180 7516.800 117.180 5.600 o
-7 9 10 1490.390 1544.650 43.251 46.403 o
-7 9 11 3846.750 3746.070 66.241 15.642 o
-7 9 12 1976.590 2030.640 42.330 36.636 o
-7 9 13 1003.170 1071.410 40.127 65.642 o
-7 9 14 658.462 658.024 27.818 116.565 o
-7 9 15 630.248 696.855 31.970 106.533 o
-7 9 16 1723.050 1712.380 57.056 34.582 o
-7 9 17 3258.840 3415.150 73.699 16.907 o
-7 9 18 5708.350 5731.460 106.705 7.952 o
-7 9 19 2579.590 2658.400 66.797 22.233 o
-7 9 20 20.526 27.275 25.299 413.956 o
-7 9 21 908.453 1015.110 43.383 65.277 o
-7 9 22 144.070 146.313 24.190 308.393 o
-7 9 23 4778.840 4790.120 95.552 10.159 o
-7 9 24 395.817 445.156 30.378 147.577 o
-7 9 25 1043.500 1016.670 38.109 67.676 o
-7 9 26 564.818 535.609 32.263 117.408 o
-7 9 27 516.627 491.800 45.001 86.916 o
-7 11 1 0.436 -16.566 34.134 246.236 o
-7 11 2 86.111 97.729 31.801 234.452 o
-7 11 3 6015.910 5856.880 118.839 7.103 o
-7 11 4 26363.600 26027.200 442.961 0.577 o
-7 11 5 15736.400 15671.700 305.236 1.331 o
-7 11 6 7891.000 7837.720 139.649 4.829 o
-7 11 7 2618.830 2639.170 67.609 21.909 o
-7 11 8 1844.800 1772.720 47.822 37.311 o
-7 11 9 80.399 82.693 20.668 463.691 o
-7 11 10 213.918 247.933 22.057 278.571 o
-7 11 11 76.468 118.827 21.777 416.788 o
-7 11 12 15741.200 15923.300 242.702 1.572 o
-7 11 13 1745.250 1821.490 67.334 29.409 o
-7 11 14 487.655 529.988 25.780 149.159 o
-7 11 15 4825.460 4951.770 106.781 9.256 o
-7 11 16 708.683 702.763 36.080 91.811 o
-7 11 17 2832.380 2924.870 65.679 20.721 o
-7 11 18 4011.960 4049.930 79.930 13.399 o
-7 11 19 2164.590 2155.130 61.180 27.556 o
-7 11 20 812.826 861.485 50.254 61.058 o
-7 11 21 192.182 169.316 21.176 321.996 o
-7 11 22 346.254 353.521 21.721 216.034 o
-7 11 23 90.646 82.527 19.302 494.293 o
-7 11 24 130.045 82.947 26.417 296.075 o
-7 11 25 3550.090 3918.330 215.363 4.812 o
-7 13 1 3081.360 3069.910 83.992 16.368 o
-7 13 2 490.779 510.903 37.119 109.303 o
-7 13 3 109.578 115.417 29.286 255.716 o
-7 13 4 2694.110 2613.550 65.087 22.181 o
-7 13 5 5857.940 5769.620 112.578 7.534 o
-7 13 6 2198.070 2269.010 71.015 24.021 o
-7 13 7 115.270 185.352 32.420 207.768 o
-7 13 8 2488.330 2463.200 59.856 24.929 o
-7 13 9 345.379 346.201 25.849 189.189 o
-7 13 10 239.021 256.279 24.611 239.521 o
-7 13 11 723.389 734.897 39.729 82.931 o
-7 13 12 2592.280 2611.490 64.737 22.764 o
-7 13 13 79.032 83.031 25.060 350.921 o
-7 13 14 3456.420 3459.490 78.830 15.560 o
-7 13 15 952.445 986.842 46.756 60.290 o
-7 13 16 1706.700 1669.050 53.448 36.742 o
-7 13 17 70.545 64.287 22.327 434.886 o
-7 13 18 251.261 288.779 27.649 204.319 o
-7 13 19 76.399 97.879 26.881 311.929 o
-7 13 20 57.312 79.517 23.139 417.192 o
-7 13 21 82.422 112.648 22.712 390.605 o
-7 13 22 26.029 18.765 19.585 653.999 o
-7 15 1 57.980 58.133 33.772 224.739 o
-7 15 2 451.403 471.996 38.232 110.178 o
-7 15 3 9491.300 9054.450 292.055 2.088 o
-7 15 4 134.082 205.992 32.407 200.995 o
-7 15 5 13764.700 13834.100 288.526 1.581 o
-7 15 6 1058.450 1166.180 55.738 47.213 o
-7 15 7 2556.930 2628.430 67.684 22.207 o
-7 15 8 12944.200 12908.800 272.304 1.766 o
-7 15 9 93.478 155.008 20.796 408.154 o
-7 15 10 2201.290 2148.960 63.818 26.498 o
-7 15 11 3485.160 3576.230 94.112 13.434 o
-7 15 12 434.128 412.927 27.196 159.401 o
-7 15 13 183.938 179.645 28.280 231.920 o
-7 15 14 7729.070 7972.310 182.106 3.953 o
-7 15 15 606.132 609.263 38.892 93.827 o
-7 15 16 4433.230 4433.010 132.704 8.249 o
-7 15 17 2614.320 2588.060 86.965 17.929 o
-7 15 18 586.441 508.100 38.044 100.170 o
-7 15 19 99.408 30.955 28.185 294.309 o
-7 17 1 1508.910 1665.320 82.279 25.484 o
-7 17 2 1437.830 1547.750 89.543 23.493 o
-7 17 3 7278.790 7558.080 213.342 3.517 o
-7 17 4 3873.810 4055.730 135.565 8.711 o
-7 17 5 9290.400 9389.700 413.384 1.288 o
-7 17 6 2511.680 2669.360 121.324 12.483 o
-7 17 7 3343.160 3385.580 108.004 12.253 o
-7 17 8 2354.340 2227.210 85.832 19.625 o
-7 17 9 701.441 660.132 45.204 75.253 o
-7 17 10 6898.180 6759.450 167.087 4.765 o
-7 17 11 1091.480 999.115 71.844 35.744 o
-7 17 12 46.600 30.900 28.185 321.952 o
-7 17 13 863.621 762.532 38.748 78.005 o
-7 17 14 764.869 683.386 99.646 24.241 o
-7 19 1 1669.460 1494.690 99.646 19.667 o
-7 19 2 727.407 736.092 73.931 39.016 o
-7 19 3 589.655 578.588 67.502 47.487 o
-7 19 4 2597.060 2658.290 157.505 8.619 o
-7 19 5 663.915 602.355 30.960 110.164 o
-7 19 6 2018.870 1938.270 118.932 14.226 o
-6 0 2 14494.200 14539.200 365.995 1.191 o
-6 0 4 21500.100 20935.600 940.613 0.263 o
-6 0 8 46770.300 42430.500 1005.690 0.157 o
-6 0 10 12535.000 12005.800 889.487 0.329 o
-6 0 12 19928.400 20183.100 1096.100 0.207 o
-6 0 14 28602.400 26975.800 549.441 0.448 o
-6 0 16 1224.100 1144.750 51.836 47.971 o
-6 0 18 9617.310 9822.780 477.410 1.014 o
-6 0 20 3801.870 3694.230 105.880 11.510 o
-6 0 22 311.562 371.061 40.777 115.971 o
-6 0 24 661.507 762.426 50.942 65.430 o
-6 0 26 1506.370 1470.410 64.849 33.878 o
-6 0 28 1478.270 1495.220 74.544 29.323 o
-6 0 30 189.160 131.789 48.216 105.070 o
-6 2 1 841.472 799.906 34.791 84.872 o
-6 2 2 141.856 152.593 21.951 346.274 o
-6 2 3 831.076 872.254 31.435 89.421 o
-6 2 4 34633.300 33523.100 782.397 0.261 o
-6 2 5 1915.820 1891.670 66.528 28.285 o
-6 2 6 29607.400 28843.800 594.035 0.398 o
-6 2 7 34792.900 32871.100 658.713 0.312 o
-6 2 8 17763.400 16321.400 324.837 1.149 o
-6 2 9 20229.700 18269.000 342.421 0.969 o
-6 2 10 2422.680 2264.680 111.180 14.461 o
-6 2 11 345.392 340.541 40.483 115.602 o
-6 2 12 3107.390 2956.550 56.441 21.142 o
-6 2 13 34377.200 32496.300 486.282 0.404 o
-6 2 14 1592.720 1474.570 36.505 49.486 o
-6 2 15 32762.000 31235.400 431.516 0.461 o
-6 2 16 1785.980 1681.820 45.204 39.861 o
-6 2 17 4639.390 4345.420 74.165 12.330 o
-6 2 18 4612.620 4515.160 86.042 11.303 o
-6 2 19 484.638 463.672 26.390 151.741 o
-6 2 20 3960.650 3873.540 74.293 14.296 o
-6 2 21 567.092 603.009 32.968 112.289 o
-6 2 22 31.126 77.126 26.477 354.253 o
-6 2 23 937.621 1020.750 47.356 59.530 o
-6 2 24 2635.600 2589.800 63.065 22.989 o
-6 2 25 1061.740 1139.910 41.727 61.152 o
-6 2 26 2432.370 2384.880 100.268 16.191 o
-6 2 27 634.409 722.194 39.333 88.302 o
-6 2 28 788.692 881.396 45.520 68.014 o
-6 2 29 103.906 107.134 22.973 369.501 o
-6 2 30 461.096 440.087 45.458 89.731 o
-6 4 1 9047.670 8999.980 205.722 3.128 o
-6 4 2 1134.970 1155.810 54.592 47.046 o
-6 4 3 630.889 635.347 37.874 94.086 o
-6 4 4 31410.300 29975.800 636.915 0.354 o
-6 4 5 6349.150 6228.440 150.416 5.606 o
-6 4 6 410.494 433.524 70.065 48.270 o
-6 4 7 92017.900 86278.300 1787.850 0.046 o
-6 4 8 10507.900 10011.300 310.836 1.817 o
-6 4 9 39740.200 38746.400 1117.980 0.153 o
-6 4 10 1197.860 1024.860 72.698 34.170 o
-6 4 11 2526.640 2358.480 49.344 27.791 o
-6 4 12 85.301 74.432 40.290 158.032 o
-6 4 13 10260.300 10172.100 164.254 3.289 o
-6 4 14 1609.430 1503.720 40.319 46.561 o
-6 4 15 49779.400 47417.500 651.442 0.209 o
-6 4 16 514.968 537.162 23.626 153.217 o
-6 4 17 1399.180 1332.710 48.724 45.924 o
-6 4 18 1117.290 1045.540 46.719 55.707 o
-6 4 19 303.737 322.211 24.863 208.673 o
-6 4 20 3355.790 3218.600 67.191 17.877 o
-6 4 21 262.417 251.874 26.534 215.463 o
-6 4 22 6.598 -1.603 25.245 443.272 o
-6 4 23 343.290 356.873 26.666 183.331 o
-6 4 24 522.946 548.513 35.095 111.625 o
-6 4 25 210.078 244.557 25.558 241.638 o
-6 4 26 1741.300 1849.350 52.907 35.659 o
-6 4 27 3101.310 3218.530 95.366 14.454 o
-6 4 28 687.797 841.003 49.643 65.530 o
-6 4 29 374.474 376.487 36.325 127.868 o
-6 4 30 22.752 -0.508 21.503 576.543 o
-6 6 1 553.696 599.637 42.012 89.510 o
-6 6 2 1305.450 1326.500 71.096 32.919 o
-6 6 3 7557.940 7611.670 177.764 4.145 o
-6 6 4 2568.240 2574.960 132.994 11.045 o
-6 6 5 4321.600 4348.540 206.840 4.831 o
-6 6 6 26446.700 25507.400 583.921 0.449 o
-6 6 7 11553.300 11611.400 269.339 1.964 o
-6 6 8 12516.000 12660.300 264.774 1.860 o
-6 6 9 12407.800 11640.900 202.934 2.374 o
-6 6 10 5216.720 5156.420 103.037 8.930 o
-6 6 11 821.271 782.709 26.006 102.800 o
-6 6 12 6456.740 6329.820 84.837 7.867 o
-6 6 13 13204.500 12796.000 170.849 2.410 o
-6 6 14 499.557 475.680 20.672 172.931 o
-6 6 15 16991.700 16361.000 299.666 1.265 o
-6 6 16 1129.390 1053.580 42.514 59.667 o
-6 6 17 8831.130 8579.820 132.939 4.436 o
-6 6 18 230.565 257.044 21.814 272.059 o
-6 6 19 1017.570 1047.810 41.017 64.498 o
-6 6 20 402.894 427.190 31.345 143.419 o
-6 6 21 5538.180 5542.790 96.230 8.732 o
-6 6 22 150.212 172.148 23.187 313.954 o
-6 6 23 1697.920 1809.010 54.995 35.332 o
-6 6 24 580.449 658.780 34.702 104.410 o
-6 6 25 1941.410 1925.540 52.434 33.471 o
-6 6 26 4419.820 4519.990 111.339 9.667 o
-6 6 27 2672.570 2642.750 69.230 21.297 o
-6 6 28 1221.960 1276.220 49.946 48.436 o
-6 6 29 336.331 323.072 25.759 194.304 o
-6 8 1 1070.030 1095.440 49.438 53.472 o
-6 8 2 11.790 44.975 34.655 228.820 o
-6 8 3 5457.790 5269.550 120.674 7.699 o
-6 8 4 41546.900 42433.100 714.160 0.236 o
-6 8 5 12.305 50.032 18.398 723.346 o
-6 8 6 44193.300 43983.100 706.066 0.225 o
-6 8 7 645.485 699.547 27.451 116.838 o
-6 8 8 6360.240 6218.280 102.312 7.347 o
-6 8 9 9980.410 9891.300 134.844 3.784 o
-6 8 10 471.040 518.922 21.925 168.756 o
-6 8 11 1440.200 1385.790 34.907 54.738 o
-6 8 12 3448.040 3353.810 54.103 19.178 o
-6 8 13 102.551 94.656 21.572 408.746 o
-6 8 14 187.112 216.536 21.158 311.595 o
-6 8 15 238.512 219.596 18.960 311.749 o
-6 8 16 3076.190 3213.010 70.092 18.407 o
-6 8 17 5103.800 5119.450 91.647 9.760 o
-6 8 18 8407.580 8483.550 143.709 4.411 o
-6 8 19 837.272 816.911 67.425 42.677 o
-6 8 20 208.495 239.352 30.352 198.101 o
-6 8 21 1393.250 1418.480 51.656 43.321 o
-6 8 22 9823.300 10064.200 179.302 3.211 o
-6 8 23 2278.380 2350.760 63.437 25.523 o
-6 8 24 7315.290 7809.150 200.158 3.728 o
-6 8 25 5051.280 5449.050 175.137 5.507 o
-6 8 26 346.545 435.400 29.910 157.493 o
-6 8 27 2544.730 2748.290 83.898 18.501 o
-6 8 28 1192.440 1180.320 49.465 50.234 o
-6 10 1 6387.840 6430.990 121.687 6.522 o
-6 10 2 64.693 55.619 19.737 536.600 o
-6 10 3 1799.720 1840.340 53.916 34.641 o
-6 10 4 38491.700 38915.200 627.728 0.286 o
-6 10 5 5734.210 5828.000 102.622 8.073 o
-6 10 6 24808.800 24766.600 403.318 0.661 o
-6 10 7 9620.490 9486.570 155.584 3.659 o
-6 10 8 2210.160 2209.620 52.478 29.854 o
-6 10 9 484.019 470.539 25.241 156.223 o
-6 10 10 2762.690 2728.050 53.304 24.121 o
-6 10 11 1495.250 1530.490 41.560 47.543 o
-6 10 12 4.453 11.141 18.040 841.658 o
-6 10 13 299.426 345.119 25.445 202.574 o
-6 10 14 3917.140 3974.790 75.907 14.109 o
-6 10 15 13803.000 14133.000 216.766 1.956 o
-6 10 16 4308.080 4672.400 115.932 9.378 o
-6 10 17 3709.130 3734.610 77.129 14.767 o
-6 10 18 8508.430 8747.040 152.509 4.162 o
-6 10 19 224.385 268.988 25.334 235.151 o
-6 10 20 743.708 781.692 38.520 83.208 o
-6 10 21 468.822 559.403 36.443 111.238 o
-6 10 22 3138.430 3336.390 79.420 16.531 o
-6 10 23 75.157 102.161 21.036 447.409 o
-6 10 24 3714.780 3784.850 80.660 14.283 o
-6 10 25 156.189 150.105 20.826 357.841 o
-6 10 26 456.354 427.630 37.620 113.527 o
-6 12 1 6264.070 6256.230 135.392 6.161 o
-6 12 2 733.162 764.982 40.819 79.820 o
-6 12 3 1076.240 1046.610 64.776 40.529 o
-6 12 4 36.296 52.861 31.196 267.905 o
-6 12 5 6285.950 6248.780 127.422 6.440 o
-6 12 6 2551.760 2539.430 63.625 23.420 o
-6 12 7 3314.030 3306.750 76.642 16.475 o
-6 12 8 41.677 53.907 21.288 511.873 o
-6 12 9 428.396 446.957 23.020 178.191 o
-6 12 10 444.427 448.024 23.592 172.218 o
-6 12 11 61.125 59.938 21.106 487.664 o
-6 12 12 139.430 147.708 32.464 206.047 o
-6 12 13 521.679 536.941 31.069 125.215 o
-6 12 14 780.584 839.689 43.091 72.685 o
-6 12 15 38658.400 38726.300 619.882 0.289 o
-6 12 16 911.381 1020.210 49.748 57.397 o
-6 12 17 10051.800 10146.000 172.235 3.241 o
-6 12 18 1585.560 1672.520 47.924 41.153 o
-6 12 19 2887.630 2958.360 71.027 19.405 o
-6 12 20 524.244 499.440 26.811 142.324 o
-6 12 21 1963.550 1938.580 52.697 33.093 o
-6 12 22 577.338 584.196 33.696 110.131 o
-6 12 23 2318.760 2185.560 64.156 25.566 o
-6 12 24 814.178 865.170 91.035 27.419 o
-6 14 1 514.997 590.079 46.946 80.474 o
-6 14 2 189.973 163.340 36.417 163.033 o
-6 14 3 1012.550 1110.230 60.990 43.884 o
-6 14 4 7525.570 7401.570 190.894 3.911 o
-6 14 5 2236.300 2095.570 69.124 24.832 o
-6 14 6 7766.840 7754.790 162.351 4.386 o
-6 14 7 9927.300 10000.300 164.509 3.387 o
-6 14 8 1177.960 1194.520 46.097 53.386 o
-6 14 9 2889.130 2946.850 65.193 20.524 o
-6 14 10 232.045 219.346 24.237 252.301 o
-6 14 11 1181.420 1261.330 53.908 46.032 o
-6 14 12 909.993 963.441 45.853 62.819 o
-6 14 13 3725.240 3806.650 83.909 13.866 o
-6 14 14 102.405 99.196 21.895 398.844 o
-6 14 15 19228.900 19629.600 433.915 0.789 o
-6 14 16 5569.390 5679.150 154.290 6.002 o
-6 14 17 1189.330 1327.250 59.631 41.169 o
-6 14 18 2976.210 3068.350 83.410 16.761 o
-6 14 19 2125.540 2268.480 65.815 25.975 o
-6 14 20 311.406 349.535 29.389 173.186 o
-6 14 21 50.639 36.592 17.620 685.819 o
-6 14 22 1599.510 1385.460 68.187 31.783 o
-6 16 1 609.941 647.917 52.212 66.518 o
-6 16 2 16.142 75.296 39.507 174.501 o
-6 16 3 4989.620 5008.230 168.416 5.893 o
-6 16 4 6664.880 6564.840 175.341 4.666 o
-6 16 5 1289.810 1455.760 57.452 40.587 o
-6 16 6 14490.600 14614.000 300.570 1.452 o
-6 16 7 3185.540 3195.150 69.109 18.213 o
-6 16 8 6303.810 6296.330 167.324 5.079 o
-6 16 9 3022.520 2919.430 128.369 10.806 o
-6 16 10 106.060 95.032 25.433 322.653 o
-6 16 11 314.149 270.377 25.654 206.627 o
-6 16 12 1719.790 1638.810 81.954 24.603 o
-6 16 13 2270.820 2296.710 68.606 24.247 o
-6 16 14 396.655 403.727 27.483 164.693 o
-6 16 15 7122.330 6874.190 184.720 4.234 o
-6 16 16 1445.830 1347.100 57.303 39.437 o
-6 16 17 31.506 -3.485 25.453 411.795 o
-6 16 18 1496.410 1375.140 141.433 11.890 o
-6 18 1 1338.200 1294.180 89.079 24.669 o
-6 18 2 126.327 139.867 39.858 151.058 o
-6 18 3 1231.760 1312.170 62.430 38.851 o
-6 18 4 1988.840 2214.000 89.610 20.028 o
-6 18 5 2186.940 2599.670 94.908 17.593 o
-6 18 6 5678.760 5835.730 235.238 3.582 o
-6 18 7 1708.020 1690.850 96.957 19.955 o
-6 18 8 4076.690 4162.630 171.503 6.398 o
-6 18 9 656.360 572.154 40.239 89.027 o
-6 18 10 127.995 131.789 57.859 78.529 o
-6 18 11 282.942 245.730 35.358 150.470 o
-6 18 12 1810.970 1832.200 122.146 14.129 o
-6 18 13 1298.060 1195.750 86.788 26.000 o
-5 1 1 68628.600 70244.000 1035.090 0.099 o
-5 1 2 3363.040 3305.000 61.282 18.574 o
-5 1 3 41489.200 41891.300 631.750 0.261 o
-5 1 4 11766.500 11923.400 192.956 2.531 o
-5 1 5 29821.800 29898.800 488.125 0.465 o
-5 1 6 226.070 245.660 28.394 209.765 o
-5 1 7 89797.100 88816.000 2824.490 0.026 o
-5 1 8 1915.040 1808.020 50.936 34.949 o
-5 1 9 3043.130 2847.580 68.556 19.474 o
-5 1 10 28198.300 26323.500 511.609 0.486 o
-5 1 11 1566.490 1605.280 67.700 31.404 o
-5 1 12 11537.100 10768.200 420.767 1.159 o
-5 1 13 1129.220 1013.570 76.646 32.486 o
-5 1 14 5710.070 5429.670 97.781 8.530 o
-5 1 15 1229.880 1137.280 41.402 57.235 o
-5 1 16 2024.640 1889.570 40.108 37.789 o
-5 1 17 13744.200 13035.000 181.087 2.246 o
-5 1 18 66.772 63.143 18.165 592.308 o
-5 1 19 17579.400 16660.000 274.153 1.309 o
-5 1 20 1140.130 1115.270 42.833 58.291 o
-5 1 21 1734.400 1662.060 45.816 40.362 o
-5 1 22 12.492 32.227 22.255 531.634 o
-5 1 23 270.173 318.510 28.806 187.964 o
-5 1 24 915.799 824.509 35.268 80.072 o
-5 1 25 9802.940 9464.850 159.953 3.550 o
-5 1 26 2445.000 2424.230 62.157 24.690 o
-5 1 27 11736.200 11416.300 208.566 2.439 o
-5 1 28 44.303 62.344 23.329 433.188 o
-5 1 29 721.604 724.914 39.292 84.082 o
-5 1 30 14.813 36.842 29.286 315.579 o
-5 3 1 4079.390 4098.950 84.069 12.805 o
-5 3 2 7743.210 7839.310 148.001 4.699 o
-5 3 3 79.936 97.489 22.269 410.728 o
-5 3 4 5633.080 5435.590 133.345 6.906 o
-5 3 5 823.716 832.647 47.144 65.363 o
-5 3 6 5387.120 5239.400 132.594 7.184 o
-5 3 7 194.886 208.432 31.422 195.668 o
-5 3 8 93588.400 88243.500 2881.200 0.025 o
-5 3 9 76.690 84.729 33.352 220.811 o
-5 3 10 94177.800 81653.300 2325.060 0.034 o
-5 3 11 4804.900 4182.270 143.566 7.417 o
-5 3 12 809.501 712.556 49.812 63.691 o
-5 3 13 9162.730 9057.100 171.395 3.603 o
-5 3 14 31240.400 29555.700 451.589 0.476 o
-5 3 15 55.766 83.995 17.584 620.062 o
-5 3 16 10520.900 10545.300 148.221 3.373 o
-5 3 17 21209.000 20053.000 272.741 1.048 o
-5 3 18 4365.870 4075.310 74.959 13.090 o
-5 3 19 118.738 119.417 21.360 388.371 o
-5 3 20 195.179 159.684 21.340 320.572 o
-5 3 21 1632.000 1513.090 42.010 45.086 o
-5 3 22 577.081 585.995 25.430 135.472 o
-5 3 23 364.075 349.413 23.024 202.984 o
-5 3 24 3443.160 3342.680 64.200 17.797 o
-5 3 25 573.904 636.980 39.763 92.774 o
-5 3 26 4089.450 4144.760 83.492 12.795 o
-5 3 27 66.835 88.441 21.717 444.015 o
-5 3 28 248.413 236.143 29.744 194.440 o
-5 3 29 105.371 153.959 26.401 291.077 o
-5 3 30 130.932 120.762 25.316 303.907 o
-5 3 31 1371.400 1308.250 102.860 19.977 o
-5 5 1 1917.520 1887.420 68.032 27.735 o
-5 5 2 48.970 92.915 22.909 425.352 o
-5 5 3 22947.700 22837.200 526.036 0.560 o
-5 5 4 1971.430 1855.330 84.538 22.148 o
-5 5 5 3158.060 3082.400 125.391 10.851 o
-5 5 6 10982.200 10398.800 285.437 1.951 o
-5 5 7 28456.500 27235.900 706.173 0.343 o
-5 5 8 62104.500 57242.100 1297.310 0.093 o
-5 5 9 127.950 163.608 58.889 75.513 o
-5 5 10 44250.200 42524.600 976.311 0.167 o
-5 5 11 332.747 347.775 36.355 133.486 o
-5 5 12 9916.200 9743.900 159.868 3.484 o
-5 5 13 2038.590 1901.850 50.797 33.310 o
-5 5 14 24644.700 24088.000 347.752 0.744 o
-5 5 15 5799.170 5502.350 93.693 8.596 o
-5 5 16 25638.000 25034.000 360.234 0.693 o
-5 5 17 1277.740 1156.570 50.925 47.711 o
-5 5 18 2571.840 2469.320 58.080 24.872 o
-5 5 19 3467.030 3270.230 64.267 17.830 o
-5 5 20 116.815 153.427 23.374 336.305 o
-5 5 21 3809.930 3728.600 69.973 15.343 o
-5 5 22 4456.610 4350.610 106.960 10.049 o
-5 5 23 45.808 62.260 22.631 453.552 o
-5 5 24 4123.890 3991.910 74.734 13.732 o
-5 5 25 1695.130 1711.940 55.243 35.743 o
-5 5 26 428.435 453.166 40.960 103.845 o
-5 5 27 1857.910 1832.810 85.772 22.309 o
-5 5 28 394.972 473.259 39.592 109.860 o
-5 5 29 625.420 654.908 39.001 91.257 o
-5 5 30 1434.570 1267.770 67.879 33.809 o
-5 7 1 15075.100 14646.600 336.360 1.273 o
-5 7 2 4156.220 3986.050 104.920 10.861 o
-5 7 3 4523.760 4478.360 132.163 8.186 o
-5 7 4 4556.820 4548.090 95.174 10.668 o
-5 7 5 34122.600 34052.700 623.469 0.329 o
-5 7 6 2862.020 2690.160 106.279 13.946 o
-5 7 7 22923.500 23075.200 517.903 0.568 o
-5 7 8 1741.660 1714.280 51.655 36.993 o
-5 7 9 14790.100 14784.800 269.822 1.565 o
-5 7 10 22088.100 21784.000 392.409 0.769 o
-5 7 11 870.990 890.536 25.837 96.149 o
-5 7 12 763.629 748.077 22.678 115.452 o
-5 7 13 3439.650 3370.890 61.260 18.175 o
-5 7 14 7228.860 7005.700 102.081 6.389 o
-5 7 15 4421.580 4258.110 84.262 11.994 o
-5 7 16 6967.040 6823.070 113.623 6.279 o
-5 7 17 20136.200 19770.100 277.590 1.091 o
-5 7 18 3938.120 3994.300 70.366 14.616 o
-5 7 19 5736.370 5562.550 93.297 8.651 o
-5 7 20 603.579 626.509 34.486 104.487 o
-5 7 21 274.240 329.621 26.535 202.473 o
-5 7 22 3216.570 3247.140 71.236 17.683 o
-5 7 23 2018.640 2065.510 53.036 31.879 o
-5 7 24 35.011 83.260 25.306 377.361 o
-5 7 25 11789.000 11962.400 234.549 2.183 o
-5 7 26 1364.250 1397.320 54.607 41.889 o
-5 7 27 733.000 849.196 49.777 63.962 o
-5 7 28 79.586 107.041 23.983 365.567 o
-5 7 29 959.729 935.008 44.540 63.485 o
-5 9 1 11198.500 11316.900 213.106 2.484 o
-5 9 2 1194.450 1226.130 43.926 54.679 o
-5 9 3 4204.990 4247.380 85.266 12.311 o
-5 9 4 266.721 289.990 43.199 113.299 o
-5 9 5 41005.100 40385.800 682.032 0.252 o
-5 9 6 3530.540 3507.430 67.585 16.774 o
-5 9 7 492.726 582.484 26.361 142.741 o
-5 9 8 4877.830 4962.820 90.480 10.246 o
-5 9 9 1390.630 1375.370 37.874 53.765 o
-5 9 10 1694.390 1684.360 39.117 44.330 o
-5 9 11 1551.330 1481.730 37.908 49.328 o
-5 9 12 90.710 89.521 17.779 541.681 o
-5 9 13 51.627 71.689 22.854 435.109 o
-5 9 14 5319.150 5343.380 93.079 9.267 o
-5 9 15 378.014 417.146 22.720 193.556 o
-5 9 16 3268.420 3335.350 68.239 17.819 o
-5 9 17 22402.100 22005.900 344.126 0.837 o
-5 9 18 97.662 117.700 25.665 316.754 o
-5 9 19 9078.470 9115.780 140.436 4.119 o
-5 9 20 1485.350 1513.780 53.533 40.231 o
-5 9 21 47.930 104.766 27.245 318.915 o
-5 9 22 489.573 508.791 29.882 134.307 o
-5 9 23 2983.110 3104.490 69.076 19.119 o
-5 9 24 665.694 719.280 39.298 86.884 o
-5 9 25 2781.370 2898.240 70.101 20.117 o
-5 9 26 477.641 513.492 33.559 121.972 o
-5 9 27 480.020 494.757 32.344 126.964 o
-5 9 28 345.940 250.721 45.001 102.758 o
-5 11 1 3447.970 3444.030 79.286 15.543 o
-5 11 2 153.356 158.461 25.588 279.953 o
-5 11 3 2721.940 2681.250 66.012 21.688 o
-5 11 4 5626.210 5778.920 117.636 7.494 o
-5 11 5 11154.300 11325.900 191.941 2.689 o
-5 11 6 1019.520 986.337 40.656 65.798 o
-5 11 7 10183.900 10450.100 196.606 2.890 o
-5 11 8 2250.520 2255.960 57.277 27.851 o
-5 11 9 1214.120 1268.570 50.341 48.315 o
-5 11 10 10514.900 10490.100 179.294 3.019 o
-5 11 11 1557.660 1592.090 43.629 44.673 o
-5 11 12 2643.810 2569.120 51.788 25.663 o
-5 11 13 5315.790 5264.240 95.477 9.184 o
-5 11 14 4424.400 4445.910 82.393 11.976 o
-5 11 15 1637.400 1722.930 54.423 36.713 o
-5 11 16 17805.900 18986.700 431.942 0.834 o
-5 11 17 6722.130 6927.520 124.857 6.045 o
-5 11 18 7785.860 7981.190 139.862 4.838 o
-5 11 19 6639.270 6710.280 119.785 6.330 o
-5 11 20 135.248 182.152 26.399 271.487 o
-5 11 21 1364.820 1423.230 51.409 43.870 o
-5 11 22 1746.410 1856.640 56.158 34.071 o
-5 11 23 3618.660 3846.710 84.142 14.031 o
-5 11 24 528.842 509.100 27.086 140.115 o
-5 11 25 3777.050 3686.030 99.314 12.216 o
-5 11 26 141.579 157.460 23.785 313.258 o
-5 13 1 387.433 424.355 43.489 99.645 o
-5 13 2 1726.390 1751.750 67.452 29.749 o
-5 13 3 137.577 120.346 31.185 223.121 o
-5 13 4 191.134 161.933 28.610 228.945 o
-5 13 5 1410.550 1337.760 52.489 43.087 o
-5 13 6 2095.830 1933.790 58.295 29.845 o
-5 13 7 102.857 175.001 29.227 248.251 o
-5 13 8 6704.420 6815.460 137.606 5.686 o
-5 13 9 1714.450 1802.210 53.115 36.097 o
-5 13 10 19242.300 19180.000 315.110 1.053 o
-5 13 11 4504.410 4608.700 90.937 11.024 o
-5 13 12 107.453 112.929 25.811 310.110 o
-5 13 13 466.352 456.002 29.364 142.226 o
-5 13 14 11278.900 11213.000 181.558 2.778 o
-5 13 15 607.851 630.854 48.858 72.544 o
-5 13 16 33874.900 34204.800 577.242 0.353 o
-5 13 17 11993.900 12636.100 221.009 2.222 o
-5 13 18 10289.700 10618.800 198.562 2.833 o
-5 13 19 546.767 577.795 33.153 114.425 o
-5 13 20 2089.410 2116.290 75.194 23.748 o
-5 13 21 6373.850 6417.210 149.278 5.585 o
-5 13 22 1335.880 1353.370 51.774 44.566 o
-5 13 23 496.204 425.081 35.235 118.467 o
-5 13 24 2662.980 2460.080 85.328 18.300 o
-5 15 1 1833.790 1826.660 76.453 25.425 o
-5 15 2 2907.480 2854.420 97.953 14.912 o
-5 15 3 641.920 655.910 38.114 92.340 o
-5 15 4 4633.060 4656.590 156.966 6.681 o
-5 15 5 2727.360 2773.610 83.477 17.950 o
-5 15 6 1248.090 1181.450 54.791 44.932 o
-5 15 7 2590.410 2689.160 74.577 20.383 o
-5 15 8 9493.630 9423.730 168.256 3.517 o
-5 15 9 556.646 563.646 31.964 117.822 o
-5 15 10 7609.590 7670.820 138.658 5.010 o
-5 15 11 2385.960 2370.080 67.159 23.836 o
-5 15 12 0.681 -9.394 25.936 426.077 o
-5 15 13 780.266 762.172 44.336 72.070 o
-5 15 14 9696.710 10237.300 217.488 2.752 o
-5 15 15 5997.290 6723.300 187.659 4.533 o
-5 15 16 3721.760 3923.810 137.170 8.789 o
-5 15 17 14107.500 14477.700 295.373 1.504 o
-5 15 18 106.033 157.791 27.165 278.359 o
-5 15 19 1620.850 1755.930 60.760 33.579 o
-5 15 20 41.721 34.815 17.544 716.874 o
-5 15 21 395.639 303.503 32.898 144.887 o
-5 17 1 7880.150 8219.430 242.185 2.884 o
-5 17 2 224.657 331.136 45.388 106.659 o
-5 17 3 701.948 769.183 75.987 37.530 o
-5 17 4 3496.440 3651.510 114.946 11.092 o
-5 17 5 2853.200 3024.230 88.647 16.308 o
-5 17 6 1037.370 1291.400 60.340 42.843 o
-5 17 7 14630.300 15026.200 351.472 1.228 o
-5 17 8 52.368 110.800 20.199 496.943 o
-5 17 9 4050.350 3692.010 216.391 4.677 o
-5 17 10 528.868 470.702 32.725 122.072 o
-5 17 11 196.473 154.373 19.502 350.855 o
-5 17 12 156.652 130.261 19.773 385.811 o
-5 17 13 726.125 581.998 62.057 51.304 o
-5 17 14 2700.470 2548.370 87.323 17.657 o
-5 17 15 2259.660 2211.480 104.554 16.016 o
-5 17 16 11.110 -35.853 29.286 328.063 o
-5 17 17 1369.480 1398.250 118.932 15.923 o
-5 19 1 1812.090 1872.960 86.465 22.210 o
-5 19 2 511.597 530.017 51.066 73.405 o
-5 19 3 19.044 38.267 30.277 294.003 o
-5 19 4 496.179 664.319 42.177 90.406 o
-5 19 5 1976.040 1969.770 117.325 14.548 o
-5 19 6 1423.510 1388.270 60.488 37.523 o
-5 19 7 1004.130 972.211 65.568 41.223 o
-5 19 8 10010.400 9212.560 365.902 1.514 o
-5 19 9 188.566 186.434 45.001 115.923 o
-5 19 10 6082.700 6319.470 343.938 1.968 o
-4 0 2 23567.300 23945.600 494.045 0.580 o
-4 0 4 19862.300 20250.200 542.661 0.598 o
-4 0 6 30286.300 26602.300 818.689 0.278 o
-4 0 8 50481.100 45608.000 1135.190 0.129 o
-4 0 10 18475.500 17380.800 1013.120 0.243 o
-4 0 12 3210.950 3283.770 151.136 8.433 o
-4 0 14 1607.710 1620.140 105.672 18.127 o
-4 0 16 696.786 712.439 41.479 81.271 o
-4 0 18 40652.700 37876.100 675.449 0.262 o
-4 0 20 124029.000 117878.000 2540.320 0.024 o
-4 0 22 2658.600 2511.700 84.270 18.441 o
-4 0 24 4725.050 4552.120 132.095 7.990 o
-4 0 26 16948.000 15916.400 386.072 1.012 o
-4 0 28 25569.500 24214.000 804.233 0.310 o
-4 0 30 1004.250 869.117 49.911 56.819 o
-4 2 1 34565.100 34252.900 500.891 0.386 o
-4 2 2 17864.700 18067.700 262.667 1.289 o
-4 2 3 348.551 352.887 12.585 281.779 o
-4 2 4 16595.800 16182.100 272.813 1.386 o
-4 2 5 2173.550 2243.500 47.951 31.510 o
-4 2 6 2946.760 3061.410 69.641 19.237 o
-4 2 7 13876.600 13388.900 235.422 1.878 o
-4 2 8 44981.600 39877.000 1111.910 0.144 o
-4 2 9 48622.400 43753.100 1343.330 0.107 o
-4 2 10 11516.300 10386.100 305.140 1.769 o
-4 2 11 121.213 146.633 28.655 254.043 o
-4 2 12 1221.400 1173.650 55.431 44.892 o
-4 2 13 3608.410 3528.800 117.916 10.738 o
-4 2 14 744.161 660.099 51.958 63.074 o
-4 2 15 1778.010 1651.110 40.638 42.500 o
-4 2 16 1989.860 1861.130 42.263 37.509 o
-4 2 17 3108.780 2880.540 52.601 21.997 o
-4 2 18 19941.700 18761.100 240.878 1.214 o
-4 2 19 3098.290 2973.290 56.283 21.173 o
-4 2 20 12002.200 11342.900 171.807 2.726 o
-4 2 21 2761.960 2539.790 53.307 24.675 o
-4 2 22 5211.730 5116.910 83.424 10.111 o
-4 2 23 508.334 570.064 26.958 139.364 o
-4 2 24 2176.560 2046.090 46.277 32.968 o
-4 2 25 17672.800 16654.000 250.489 1.382 o
-4 2 26 2583.990 2586.520 58.049 24.468 o
-4 2 27 8296.490 7727.570 145.476 4.560 o
-4 2 28 4338.290 4123.790 83.118 12.370 o
-4 2 29 177.838 142.485 25.182 278.240 o
-4 2 30 163.313 214.492 32.532 192.518 o
-4 2 31 167.322 170.846 38.572 151.771 o
-4 4 1 2924.890 2849.050 52.257 23.096 o
-4 4 2 2757.010 2720.290 56.760 23.426 o
-4 4 3 16814.400 17030.100 310.001 1.223 o
-4 4 4 1066.100 1092.480 39.820 63.808 o
-4 4 5 10620.500 10329.000 197.221 2.815 o
-4 4 6 13732.700 13132.300 363.869 1.261 o
-4 4 7 45288.300 41996.400 1075.710 0.148 o
-4 4 8 38.202 43.581 17.319 728.693 o
-4 4 9 87729.200 83860.900 1340.330 0.062 o
-4 4 10 2114.730 2085.560 68.374 25.783 o
-4 4 11 52710.700 48742.600 1326.690 0.103 o
-4 4 12 2565.390 2413.830 99.903 15.899 o
-4 4 13 201.419 200.974 58.025 74.537 o
-4 4 14 9388.040 8996.650 155.190 3.802 o
-4 4 15 21306.900 20410.500 294.808 0.992 o
-4 4 16 1665.840 1654.060 37.919 45.702 o
-4 4 17 18835.900 18067.800 237.919 1.305 o
-4 4 18 13208.700 12880.900 178.450 2.351 o
-4 4 19 5310.030 5284.250 96.556 9.119 o
-4 4 20 5201.450 5062.520 80.463 10.341 o
-4 4 21 145.116 163.234 21.991 339.826 o
-4 4 22 190.124 200.856 22.102 300.859 o
-4 4 23 1348.010 1331.740 44.363 50.083 o
-4 4 24 415.263 459.220 23.198 178.640 o
-4 4 25 8177.950 7795.620 118.942 5.173 o
-4 4 26 365.426 334.837 25.289 189.680 o
-4 4 27 3521.500 3489.610 100.068 12.757 o
-4 4 28 489.119 519.026 46.887 83.179 o
-4 4 29 1257.320 1325.230 56.745 42.338 o
-4 4 30 3903.110 4146.880 215.248 4.694 o
-4 4 31 4150.640 3804.100 153.409 7.432 o
-4 6 1 123.400 102.410 22.914 358.038 o
-4 6 2 2130.020 2113.050 60.304 28.229 o
-4 6 3 7194.310 7069.300 142.220 5.246 o
-4 6 4 29514.300 28577.300 741.614 0.314 o
-4 6 5 371.668 388.498 47.570 89.877 o
-4 6 6 786.462 819.926 34.818 87.065 o
-4 6 7 395.337 393.429 31.546 145.604 o
-4 6 8 12154.200 12068.900 396.705 1.212 o
-4 6 9 25016.500 24042.800 500.149 0.552 o
-4 6 10 2137.200 2269.170 129.236 12.240 o
-4 6 11 53768.900 54301.400 1026.050 0.131 o
-4 6 12 8413.790 8063.170 138.900 4.585 o
-4 6 13 3425.940 3411.750 64.033 17.760 o
-4 6 14 3466.580 3312.140 55.666 18.969 o
-4 6 15 28973.200 28321.400 405.468 0.553 o
-4 6 16 2510.060 2414.450 49.487 27.670 o
-4 6 17 26962.100 25464.200 434.471 0.581 o
-4 6 18 5691.680 5668.210 94.129 8.602 o
-4 6 19 876.345 887.263 35.125 80.656 o
-4 6 20 18029.500 17509.800 256.308 1.315 o
-4 6 21 61.538 68.035 22.377 440.979 o
-4 6 22 250.733 281.154 29.567 190.431 o
-4 6 23 2077.520 2153.610 54.125 30.602 o
-4 6 24 1247.080 1215.170 44.515 53.139 o
-4 6 25 522.579 541.033 37.324 105.318 o
-4 6 26 3587.000 3551.850 93.093 13.374 o
-4 6 27 232.721 277.585 26.053 224.479 o
-4 6 28 427.979 510.782 40.246 104.146 o
-4 6 29 4415.340 4483.200 128.467 8.513 o
-4 6 30 610.959 629.055 38.239 94.546 o
-4 8 1 5008.220 5088.530 104.636 9.105 o
-4 8 2 238.375 272.740 24.198 241.029 o
-4 8 3 6572.940 6711.710 136.276 5.826 o
-4 8 4 8082.630 8195.100 250.507 2.743 o
-4 8 5 2903.660 2949.210 72.532 19.083 o
-4 8 6 1838.540 1889.480 59.999 31.434 o
-4 8 7 3222.660 3212.350 94.306 14.340 o
-4 8 8 4091.320 3937.230 95.386 11.856 o
-4 8 9 1390.240 1298.630 38.334 54.273 o
-4 8 10 7154.640 7003.780 104.829 6.360 o
-4 8 11 296.995 280.654 16.434 292.666 o
-4 8 12 4637.930 4616.470 71.818 12.250 o
-4 8 13 64.895 83.886 17.776 592.880 o
-4 8 14 893.732 907.764 32.615 83.363 o
-4 8 15 360.935 383.313 25.373 184.993 o
-4 8 16 6015.160 5987.970 102.471 7.743 o
-4 8 17 1564.610 1609.640 49.439 40.994 o
-4 8 18 17859.500 17692.600 259.258 1.311 o
-4 8 19 120.666 136.326 23.593 335.240 o
-4 8 20 7819.120 8143.920 147.892 4.612 o
-4 8 21 1676.200 1712.720 51.373 37.895 o
-4 8 22 524.893 571.902 29.656 127.917 o
-4 8 23 297.826 325.114 29.134 179.560 o
-4 8 24 3273.050 3265.720 73.189 17.172 o
-4 8 25 765.232 869.578 42.487 73.663 o
-4 8 26 7216.290 7344.850 169.481 4.485 o
-4 8 27 10.235 6.382 29.247 327.563 o
-4 8 28 5433.840 5552.070 180.513 5.146 o
-4 8 29 1177.390 1130.950 48.709 51.660 o
-4 10 1 4858.380 4602.670 116.425 8.798 o
-4 10 2 621.373 567.941 75.242 39.879 o
-4 10 3 287.237 281.044 37.889 134.759 o
-4 10 4 5482.540 5427.150 95.704 8.886 o
-4 10 5 6130.090 6225.420 107.249 7.342 o
-4 10 6 1519.990 1501.620 44.914 45.197 o
-4 10 7 280.193 298.359 21.523 247.352 o
-4 10 8 1786.760 1746.560 42.958 40.533 o
-4 10 9 899.419 964.033 39.031 72.305 o
-4 10 10 1105.240 1116.720 41.181 60.884 o
-4 10 11 20380.900 19813.900 297.623 1.034 o
-4 10 12 8772.830 8745.260 138.846 4.320 o
-4 10 13 6939.520 6971.110 111.489 6.314 o
-4 10 14 1472.330 1501.420 42.835 47.360 o
-4 10 15 5884.580 5894.250 90.407 8.447 o
-4 10 16 2419.400 2367.050 49.552 28.497 o
-4 10 17 3708.500 3652.240 73.055 15.358 o
-4 10 18 6834.270 7009.480 140.261 5.489 o
-4 10 19 3350.720 3399.450 68.058 17.461 o
-4 10 20 14028.000 14104.900 235.144 1.831 o
-4 10 21 3568.680 3592.930 87.176 14.069 o
-4 10 22 383.464 344.656 29.132 162.901 o
-4 10 23 173.972 218.979 30.993 202.942 o
-4 10 24 847.546 1023.980 49.273 59.419 o
-4 10 25 369.906 422.429 37.182 122.681 o
-4 10 26 3157.300 3026.730 84.334 16.165 o
-4 10 27 2567.320 2449.950 84.598 18.779 o
-4 10 28 8686.600 8942.400 485.371 1.015 o
-4 12 1 2192.880 2149.250 58.742 28.171 o
-4 12 2 3516.820 3489.280 76.600 15.652 o
-4 12 3 11.434 2.584 24.594 459.517 o
-4 12 4 632.691 665.835 35.679 98.269 o
-4 12 5 504.151 531.171 33.325 119.553 o
-4 12 6 9196.940 8899.800 167.630 3.674 o
-4 12 7 1461.740 1427.280 50.814 42.833 o
-4 12 8 630.083 673.312 37.277 94.433 o
-4 12 9 12044.600 12224.700 217.043 2.272 o
-4 12 10 53.652 112.621 24.824 363.645 o
-4 12 11 21439.800 21297.400 333.295 0.897 o
-4 12 12 1342.100 1371.630 42.291 51.418 o
-4 12 13 344.765 340.200 24.390 199.647 o
-4 12 14 27.292 9.070 27.061 367.079 o
-4 12 15 15870.700 16009.800 301.620 1.327 o
-4 12 16 95.077 98.664 22.407 393.113 o
-4 12 17 24726.900 24713.600 400.399 0.667 o
-4 12 18 364.631 377.320 26.529 177.973 o
-4 12 19 2670.960 2682.460 63.852 22.402 o
-4 12 20 1888.950 1775.140 50.298 35.677 o
-4 12 21 628.086 613.151 47.077 75.400 o
-4 12 22 806.275 841.054 48.230 64.224 o
-4 12 23 586.412 575.173 35.707 104.217 o
-4 12 24 1310.420 1344.870 77.199 29.729 o
-4 12 25 97.588 65.109 19.703 483.637 o
-4 14 1 1051.010 1112.450 53.302 49.978 o
-4 14 2 318.629 332.711 34.771 143.473 o
-4 14 3 2929.440 2793.370 78.055 18.257 o
-4 14 4 639.207 688.070 42.688 81.942 o
-4 14 5 322.762 346.402 35.536 138.449 o
-4 14 6 67.112 94.970 32.333 234.159 o
-4 14 7 444.862 457.061 35.776 119.660 o
-4 14 8 5844.640 5832.130 116.252 7.357 o
-4 14 9 20031.800 20761.600 465.289 0.706 o
-4 14 10 7802.680 7969.250 166.900 4.241 o
-4 14 11 15453.900 15393.400 280.867 1.452 o
-4 14 12 5315.850 5340.260 119.502 7.849 o
-4 14 13 59.638 86.175 28.001 303.541 o
-4 14 14 59.494 42.913 25.686 364.802 o
-4 14 15 3650.190 3701.110 79.431 14.681 o
-4 14 16 12359.500 12573.600 246.418 2.001 o
-4 14 17 13243.100 14035.400 256.583 1.785 o
-4 14 18 8027.420 8432.340 168.857 4.058 o
-4 14 19 1534.300 1666.930 65.855 32.285 o
-4 14 20 774.764 880.868 50.193 61.862 o
-4 14 21 57.698 63.899 22.922 430.819 o
-4 14 22 783.172 703.246 44.680 72.436 o
-4 14 23 77.157 64.451 21.725 445.613 o
-4 16 1 2074.810 2210.530 122.160 13.389 o
-4 16 2 938.395 1210.170 121.590 16.351 o
-4 16 3 2718.730 2747.690 103.148 14.644 o
-4 16 4 362.909 366.911 44.958 98.362 o
-4 16 5 333.823 356.745 39.580 119.362 o
-4 16 6 3499.960 3612.220 128.289 9.874 o
-4 16 7 2498.670 2478.350 119.600 12.881 o
-4 16 8 903.224 931.691 44.684 64.962 o
-4 16 9 2309.390 2343.400 59.466 26.503 o
-4 16 10 356.846 354.175 28.425 170.491 o
-4 16 11 15.681 26.706 28.946 325.022 o
-4 16 12 6609.430 6683.990 135.667 5.834 o
-4 16 13 3484.930 3607.610 117.896 10.849 o
-4 16 14 155.425 160.869 24.972 287.182 o
-4 16 15 584.235 628.818 38.143 96.345 o
-4 16 16 4086.820 4253.330 105.880 10.689 o
-4 16 17 743.773 840.570 49.729 63.854 o
-4 16 18 3292.250 3248.570 86.671 15.184 o
-4 16 19 1797.650 1928.420 77.945 24.841 o
-4 18 1 90.009 136.587 33.543 208.679 o
-4 18 2 2083.930 2161.830 77.501 22.994 o
-4 18 3 545.111 597.444 39.829 95.343 o
-4 18 4 36.661 30.173 29.197 307.521 o
-4 18 5 31.439 59.673 32.402 250.512 o
-4 18 6 5178.810 5624.120 178.252 5.307 o
-4 18 7 88.285 116.613 21.798 406.127 o
-4 18 8 4062.370 3972.760 136.001 8.551 o
-4 18 9 538.192 542.218 40.224 96.335 o
-4 18 10 255.939 238.006 27.788 208.329 o
-4 18 11 572.514 536.903 51.006 71.394 o
-4 18 12 21.262 51.564 54.408 94.620 o
-4 18 13 603.658 554.352 57.659 59.599 o
-4 18 14 37.205 28.929 45.001 136.306 o
-4 18 15 149.436 135.004 38.572 156.605 o
-4 20 1 1051.800 1103.380 47.608 55.615 o
-4 20 2 344.821 482.157 61.073 61.134 o
-4 20 3 1294.180 1700.410 122.146 15.132 o
-4 20 4 1988.420 1890.050 115.718 14.882 o
-4 20 6 1905.390 1748.620 99.646 18.576 o
-3 1 1 45797.300 48105.300 676.709 0.217 o
-3 1 2 153.180 179.329 8.266 629.921 o
-3 1 3 164372.000 163886.000 3585.540 0.013 o
-3 1 4 1604.610 1710.080 36.206 47.237 o
-3 1 5 62394.100 61252.000 1001.570 0.116 o
-3 1 6 13357.300 13363.900 259.096 1.790 o
-3 1 7 53414.500 50796.300 792.609 0.168 o
-3 1 8 324.478 303.952 17.922 261.338 o
-3 1 9 6996.380 7081.460 153.173 5.033 o
-3 1 10 2148.040 2135.170 52.788 30.560 o
-3 1 11 225.497 252.711 15.444 356.281 o
-3 1 12 487.261 457.896 26.135 152.859 o
-3 1 13 10182.600 9925.400 207.129 2.816 o
-3 1 14 9026.380 8585.870 240.033 2.714 o
-3 1 15 6732.750 6324.980 164.893 4.972 o
-3 1 16 960.773 880.370 31.959 81.857 o
-3 1 17 2518.530 2417.970 44.919 28.790 o
-3 1 18 6382.360 6175.650 86.988 7.935 o
-3 1 19 39512.100 37763.500 462.559 0.345 o
-3 1 20 875.656 814.233 37.735 78.084 o
-3 1 21 45811.400 44110.400 651.345 0.231 o
-3 1 22 19.074 36.626 20.226 613.961 o
-3 1 23 3224.430 3193.740 63.021 19.044 o
-3 1 24 165.457 199.237 32.934 190.308 o
-3 1 25 10172.700 9883.580 168.439 3.291 o
-3 1 26 4869.030 4726.450 89.827 10.470 o
-3 1 27 13467.700 12974.500 226.541 1.994 o
-3 1 28 401.066 394.744 28.465 159.677 o
-3 1 29 3564.200 3337.960 75.971 15.812 o
-3 1 30 247.331 256.817 26.572 218.598 o
-3 1 31 97.121 95.655 32.898 218.907 o
-3 3 1 37.319 61.480 6.810 1874.830 o
-3 3 2 449.652 469.227 17.145 200.437 o
-3 3 3 151.737 141.536 12.291 568.086 o
-3 3 4 2330.160 2305.480 48.194 29.833 o
-3 3 5 212.499 205.362 17.718 349.975 o
-3 3 6 5265.610 5107.290 102.040 8.960 o
-3 3 7 15612.700 15051.700 246.888 1.597 o
-3 3 8 24662.400 24377.500 432.010 0.632 o
-3 3 9 9950.030 9687.250 235.441 2.556 o
-3 3 10 11164.600 11240.900 270.559 2.009 o
-3 3 11 788.774 837.448 40.285 76.979 o
-3 3 12 2841.200 2815.630 82.210 17.756 o
-3 3 13 2974.460 2974.690 79.978 17.480 o
-3 3 14 65.980 71.402 26.971 323.479 o
-3 3 15 779.551 705.224 32.487 95.146 o
-3 3 16 1535.330 1523.170 33.672 51.939 o
-3 3 17 1382.380 1362.660 39.292 52.997 o
-3 3 18 18688.200 17843.300 236.071 1.326 o
-3 3 19 1934.820 1898.110 44.264 37.105 o
-3 3 20 9964.510 9344.440 191.418 3.102 o
-3 3 21 1536.080 1516.640 44.069 45.353 o
-3 3 22 1569.700 1503.430 43.926 45.006 o
-3 3 23 338.121 363.538 23.974 201.258 o
-3 3 24 61.783 77.190 23.384 407.339 o
-3 3 25 218.456 201.377 22.130 286.314 o
-3 3 26 6959.720 6724.220 112.999 6.336 o
-3 3 27 845.308 766.506 42.255 72.998 o
-3 3 28 1185.840 1110.040 64.998 38.767 o
-3 3 29 1531.130 1172.740 77.737 28.608 o
-3 3 30 2803.480 2826.790 104.469 14.190 o
-3 3 31 45.349 69.610 25.031 381.534 o
-3 5 1 782.160 796.185 24.028 109.105 o
-3 5 2 8129.400 8205.450 146.228 4.517 o
-3 5 3 144.505 154.560 17.024 446.522 o
-3 5 4 14490.100 13994.300 275.400 1.589 o
-3 5 5 1052.780 1077.280 35.776 69.168 o
-3 5 6 1915.580 2000.450 62.961 29.233 o
-3 5 7 18789.700 19048.100 432.454 0.809 o
-3 5 8 5421.580 5360.610 136.655 6.928 o
-3 5 9 689.761 661.221 51.536 65.149 o
-3 5 10 40286.100 39123.000 830.182 0.215 o
-3 5 11 521.015 442.477 30.262 133.075 o
-3 5 12 33888.300 32846.700 761.680 0.273 o
-3 5 13 3506.670 3254.860 159.083 7.680 o
-3 5 14 11.433 52.865 13.032 1253.280 o
-3 5 15 370.344 365.774 20.640 215.019 o
-3 5 16 18117.700 17941.900 229.802 1.378 o
-3 5 17 3179.690 2967.520 52.143 21.513 o
-3 5 18 7245.900 6924.620 102.870 6.382 o
-3 5 19 4247.500 4058.070 71.841 13.653 o
-3 5 20 3971.460 3893.140 70.212 14.676 o
-3 5 21 5439.370 5335.820 84.431 9.597 o
-3 5 22 4484.590 4312.360 71.697 12.873 o
-3 5 23 11.308 -8.868 22.436 550.952 o
-3 5 24 460.073 483.472 27.164 150.514 o
-3 5 25 3528.440 3583.570 78.469 15.255 o
-3 5 26 341.348 362.561 34.081 142.262 o
-3 5 27 1421.020 1394.920 75.254 29.727 o
-3 5 28 4965.660 4925.260 149.283 6.773 o
-3 5 29 189.813 220.715 28.394 222.921 o
-3 5 30 13252.400 14416.900 449.086 0.963 o
-3 5 31 15.508 43.041 22.195 521.432 o
-3 7 1 211.208 232.139 14.739 386.054 o
-3 7 2 6264.290 6093.220 114.066 7.017 o
-3 7 3 19684.000 20259.400 349.300 0.939 o
-3 7 4 1730.380 1787.540 60.204 32.709 o
-3 7 5 515.335 520.357 34.607 114.889 o
-3 7 6 5919.540 6224.000 137.911 6.283 o
-3 7 7 3060.580 3031.090 114.213 12.263 o
-3 7 8 443.636 497.461 43.023 95.574 o
-3 7 9 6312.580 6257.740 250.604 3.145 o
-3 7 10 20095.700 20042.800 489.393 0.673 o
-3 7 11 1714.940 1639.890 47.233 40.023 o
-3 7 12 5500.160 5356.700 108.449 8.240 o
-3 7 13 14911.700 14666.900 224.838 1.776 o
-3 7 14 128.726 149.523 17.019 468.281 o
-3 7 15 6369.800 6299.500 93.265 7.649 o
-3 7 16 28420.700 27546.200 383.201 0.589 o
-3 7 17 4017.580 4095.540 86.357 12.708 o
-3 7 18 3488.450 3569.320 68.803 16.647 o
-3 7 19 8738.370 8697.350 135.358 4.405 o
-3 7 20 2326.490 2400.480 58.629 26.451 o
-3 7 21 8624.730 8704.780 148.034 4.212 o
-3 7 22 880.468 942.248 42.403 68.583 o
-3 7 23 1857.830 1970.730 60.608 30.698 o
-3 7 24 1649.280 1707.620 55.489 36.126 o
-3 7 25 3842.150 3952.470 87.206 13.108 o
-3 7 26 651.836 714.601 43.903 78.501 o
-3 7 27 10941.900 10793.800 267.452 2.077 o
-3 7 28 2658.560 2702.660 99.763 15.365 o
-3 7 29 4105.610 4001.450 296.341 2.785 o
-3 7 30 3434.060 3195.870 105.782 12.513 o
-3 9 1 3983.980 4047.230 104.447 11.108 o
-3 9 2 724.495 745.418 41.200 79.904 o
-3 9 3 17194.300 17411.100 324.436 1.152 o
-3 9 4 4397.560 4479.790 130.324 8.411 o
-3 9 5 5144.660 5091.020 111.186 8.574 o
-3 9 6 464.119 519.931 40.394 101.057 o
-3 9 7 2346.650 2445.840 52.349 27.953 o
-3 9 8 964.100 882.925 36.582 74.893 o
-3 9 9 3339.870 3355.350 67.941 17.588 o
-3 9 10 1739.340 1743.570 45.268 40.037 o
-3 9 11 12655.500 12430.800 166.950 2.556 o
-3 9 12 478.126 489.972 20.495 176.412 o
-3 9 13 7168.220 6898.240 103.519 6.426 o
-3 9 14 498.262 494.877 25.953 149.430 o
-3 9 15 1762.130 1760.570 47.747 38.404 o
-3 9 16 819.841 869.017 34.064 85.503 o
-3 9 17 12177.500 12088.000 181.747 2.547 o
-3 9 18 1201.140 1290.950 42.956 54.693 o
-3 9 19 9108.030 9153.830 142.383 4.070 o
-3 9 20 7297.790 7460.430 127.130 5.506 o
-3 9 21 1608.840 1692.790 55.223 36.776 o
-3 9 22 778.056 827.910 40.968 76.454 o
-3 9 23 3215.080 3236.710 74.604 17.185 o
-3 9 24 1235.630 1387.280 48.223 48.607 o
-3 9 25 3313.680 3226.100 102.578 13.080 o
-3 9 26 64.821 99.458 24.311 372.089 o
-3 9 27 18667.900 18151.600 397.169 0.897 o
-3 9 28 174.483 153.437 20.367 351.851 o
-3 9 29 5826.480 5798.290 222.745 3.829 o
-3 11 1 1014.420 995.021 36.186 71.448 o
-3 11 2 86.544 112.964 20.710 438.344 o
-3 11 3 501.533 548.487 29.802 131.104 o
-3 11 4 111.641 144.552 20.509 402.998 o
-3 11 5 14393.100 14109.400 224.395 1.854 o
-3 11 6 5858.730 5997.810 100.857 7.954 o
-3 11 7 2611.560 2615.460 58.904 24.026 o
-3 11 8 1073.670 1056.710 45.739 57.596 o
-3 11 9 619.175 681.146 38.251 92.587 o
-3 11 10 46349.100 44462.700 893.759 0.176 o
-3 11 11 5685.540 5589.080 97.010 8.510 o
-3 11 12 4723.460 4635.560 90.193 10.726 o
-3 11 13 935.889 908.248 36.934 74.993 o
-3 11 14 2638.330 2686.840 59.936 23.444 o
-3 11 15 567.810 562.437 28.122 129.031 o
-3 11 16 1367.570 1355.670 41.657 51.557 o
-3 11 17 155.473 168.459 29.399 230.283 o
-3 11 18 9583.240 9684.600 153.587 3.670 o
-3 11 19 1223.980 1205.280 48.742 50.040 o
-3 11 20 3573.390 3631.680 81.030 14.760 o
-3 11 21 4347.380 4342.990 96.533 11.024 o
-3 11 22 545.743 570.571 33.707 113.134 o
-3 11 23 1461.440 1479.780 54.934 39.895 o
-3 11 24 75.367 48.098 21.763 455.642 o
-3 11 25 760.668 701.145 39.110 83.173 o
-3 11 26 526.920 472.696 26.503 144.882 o
-3 11 27 4828.980 4818.350 266.793 3.170 o
-3 13 1 1223.800 1194.510 51.607 47.746 o
-3 13 2 258.105 216.725 28.840 201.677 o
-3 13 3 606.634 649.988 37.867 95.079 o
-3 13 4 409.736 464.692 52.948 74.226 o
-3 13 5 2427.730 2389.530 74.922 21.610 o
-3 13 6 9818.520 9684.450 185.844 3.169 o
-3 13 7 1511.300 1530.000 53.555 39.789 o
-3 13 8 4507.080 4571.450 97.293 10.563 o
-3 13 9 8817.890 8838.060 162.802 3.869 o
-3 13 10 18880.900 18636.300 322.257 1.061 o
-3 13 11 6011.310 5993.260 111.915 7.343 o
-3 13 12 165.498 206.759 24.704 275.939 o
-3 13 13 51.912 54.838 26.489 347.440 o
-3 13 14 1544.250 1507.230 48.383 42.615 o
-3 13 15 38.444 35.148 23.480 449.201 o
-3 13 16 3147.040 3014.070 67.565 18.934 o
-3 13 17 2132.910 2168.060 70.576 24.766 o
-3 13 18 3015.930 3020.320 78.294 17.562 o
-3 13 19 25.392 28.230 27.645 347.520 o
-3 13 20 1109.840 1132.090 57.891 44.883 o
-3 13 21 409.655 404.739 31.436 143.570 o
-3 13 22 670.124 681.605 42.079 81.941 o
-3 13 23 644.287 582.525 37.202 96.441 o
-3 13 24 97.254 57.124 22.997 394.707 o
-3 13 25 809.124 648.252 44.591 72.636 o
-3 15 1 484.022 470.598 40.923 99.842 o
-3 15 2 92.348 103.223 35.950 188.871 o
-3 15 3 193.364 231.018 55.015 81.493 o
-3 15 4 417.839 476.882 48.699 82.956 o
-3 15 5 413.336 392.771 49.263 83.594 o
-3 15 6 973.014 903.346 48.439 58.834 o
-3 15 7 338.587 368.662 34.824 138.708 o
-3 15 8 7393.740 7712.850 174.672 4.247 o
-3 15 9 2325.580 2447.850 73.567 22.274 o
-3 15 10 5366.970 5496.640 120.703 7.678 o
-3 15 11 5190.000 5272.960 108.414 8.592 o
-3 15 12 614.928 676.515 40.580 87.736 o
-3 15 13 4246.960 4257.860 97.675 11.147 o
-3 15 14 35.089 14.425 25.988 387.109 o
-3 15 15 133.598 131.246 29.310 244.197 o
-3 15 16 1007.460 996.817 55.247 49.938 o
-3 15 17 4110.380 4034.430 128.211 9.032 o
-3 15 18 4923.150 5133.370 123.748 8.053 o
-3 15 19 1186.420 1268.690 51.751 47.632 o
-3 15 20 5839.870 6217.960 174.286 5.064 o
-3 15 21 5404.310 5288.970 147.821 6.466 o
-3 15 22 26.429 -14.893 19.912 655.751 o
-3 17 1 363.670 422.494 71.353 47.543 o
-3 17 2 1333.320 1237.560 85.722 26.149 o
-3 17 3 96.004 110.632 50.419 103.212 o
-3 17 4 34.104 72.686 48.550 116.330 o
-3 17 5 5125.110 5421.210 152.336 6.394 o
-3 17 6 1.816 53.903 49.891 113.283 o
-3 17 7 3122.470 3249.950 93.645 14.611 o
-3 17 8 971.609 1025.160 50.461 55.219 o
-3 17 9 328.719 327.798 25.861 194.799 o
-3 17 10 805.183 755.973 40.548 77.512 o
-3 17 11 1349.600 1282.940 51.634 44.993 o
-3 17 12 1592.680 1538.210 64.777 32.856 o
-3 17 13 2194.490 2090.500 60.601 27.760 o
-3 17 14 935.207 974.511 41.000 68.195 o
-3 17 15 2264.750 2205.990 100.240 16.840 o
-3 17 16 1618.440 1525.240 70.879 29.875 o
-3 17 17 215.072 185.580 25.231 253.857 o
-3 17 18 370.612 350.367 57.859 67.642 o
-3 19 1 5124.400 5124.400 274.104 2.983 o
-3 19 2 76.674 119.930 35.163 197.680 o
-3 19 3 19.451 22.168 25.270 418.274 o
-3 19 4 5.855 23.921 26.733 386.650 o
-3 19 5 969.654 1021.430 43.252 63.575 o
-3 19 6 90.405 108.172 30.611 246.340 o
-3 19 7 2122.120 1824.910 96.503 18.565 o
-3 19 8 163.081 160.416 21.368 339.836 o
-3 19 9 89.522 66.976 24.126 369.925 o
-3 19 10 516.467 385.685 51.529 74.798 o
-3 19 11 822.654 967.528 109.289 20.155 o
-2 0 2 16105.400 16318.800 300.857 1.309 o
-2 0 4 25242.400 24889.200 787.818 0.319 o
-2 0 6 3412.010 3390.720 89.300 14.381 o
-2 0 8 711.206 768.320 43.239 76.320 o
-2 0 10 2504.970 2701.500 95.105 16.547 o
-2 0 12 929.710 933.218 49.200 58.621 o
-2 0 14 7448.820 7072.990 180.124 4.209 o
-2 0 16 2076.260 2053.940 67.441 26.408 o
-2 0 18 13873.000 13166.900 243.110 1.845 o
-2 0 20 53972.100 52636.900 1056.630 0.128 o
-2 0 22 22878.400 22464.900 458.860 0.647 o
-2 0 24 964.804 1081.700 74.990 34.506 o
-2 0 26 3353.450 3274.110 95.531 13.836 o
-2 0 28 1296.700 1335.030 77.942 29.501 o
-2 0 30 3260.910 2938.120 92.026 14.879 o
-2 2 1 1264.960 1386.740 25.716 66.691 o
-2 2 2 266.684 318.491 14.731 315.970 o
-2 2 3 5654.690 6003.110 111.302 7.665 o
-2 2 4 67664.600 69402.800 1253.300 0.086 o
-2 2 5 95745.800 97941.900 1906.210 0.040 o
-2 2 6 76533.500 75862.000 1359.800 0.071 o
-2 2 7 47718.700 47734.800 1047.730 0.143 o
-2 2 8 13213.400 13526.500 258.129 1.801 o
-2 2 9 204.633 246.397 17.835 339.572 o
-2 2 10 1845.170 1733.710 58.468 32.697 o
-2 2 11 3423.530 3267.260 90.631 14.322 o
-2 2 12 392.919 396.704 28.247 161.914 o
-2 2 13 12186.600 11706.600 248.214 2.051 o
-2 2 14 96.305 127.017 21.020 413.190 o
-2 2 15 2954.660 2953.420 89.423 16.007 o
-2 2 16 9630.760 9215.450 156.878 3.675 o
-2 2 17 337.621 359.190 17.824 246.466 o
-2 2 18 392.661 478.171 19.816 199.570 o
-2 2 19 8319.690 8171.200 108.692 5.227 o
-2 2 20 15946.700 15540.500 235.888 1.599 o
-2 2 21 313.741 349.680 25.385 199.022 o
-2 2 22 16801.400 16496.100 233.573 1.507 o
-2 2 23 1660.130 1674.740 49.713 39.187 o
-2 2 24 3.070 54.894 29.294 316.904 o
-2 2 25 4538.950 4439.740 80.797 11.904 o
-2 2 26 5533.340 5308.130 104.730 8.423 o
-2 2 27 1854.460 1870.360 63.905 29.804 o
-2 2 28 1865.500 1750.010 52.944 34.870 o
-2 2 29 150.490 194.193 26.283 264.349 o
-2 2 30 2394.190 2204.270 73.066 22.650 o
-2 2 31 1144.030 1023.730 58.706 44.510 o
-2 2 32 118.614 83.574 38.572 164.820 o
-2 4 1 17907.600 18371.000 264.881 1.271 o
-2 4 2 1487.770 1531.600 28.745 56.051 o
-2 4 3 4887.480 4862.160 81.085 10.935 o
-2 4 4 2145.100 2068.350 45.340 33.497 o
-2 4 5 4821.960 4981.930 82.436 10.853 o
-2 4 6 551.413 540.002 18.897 164.897 o
-2 4 7 48187.100 47808.000 776.145 0.189 o
-2 4 8 1037.990 1010.370 33.919 73.188 o
-2 4 9 859.787 788.125 41.533 73.211 o
-2 4 10 127.650 123.914 25.001 310.022 o
-2 4 11 14306.200 14328.400 315.147 1.407 o
-2 4 12 21.899 98.321 58.747 80.575 o
-2 4 13 12094.600 11199.400 276.844 1.881 o
-2 4 14 4915.410 4484.990 196.801 4.967 o
-2 4 15 2197.080 2278.200 46.840 31.509 o
-2 4 16 1151.140 1199.900 36.538 63.279 o
-2 4 17 383.197 420.774 19.905 208.727 o
-2 4 18 2369.240 2349.450 45.963 29.985 o
-2 4 19 12826.000 12408.600 172.819 2.486 o
-2 4 20 9.043 32.843 23.445 487.021 o
-2 4 21 10900.300 10784.300 163.026 3.088 o
-2 4 22 1441.350 1472.690 44.684 46.893 o
-2 4 23 2145.380 2082.730 53.322 30.616 o
-2 4 24 1732.480 1654.440 51.285 37.624 o
-2 4 25 1344.920 1278.130 49.195 46.915 o
-2 4 26 17.672 62.797 33.544 238.813 o
-2 4 27 1678.040 1664.590 62.776 32.529 o
-2 4 28 2040.450 1994.810 97.042 18.431 o
-2 4 29 7712.280 7160.590 203.527 3.647 o
-2 4 30 479.006 551.189 57.089 63.474 o
-2 4 31 10227.600 9993.280 311.767 1.832 o
-2 6 1 5592.180 5621.370 101.644 8.362 o
-2 6 2 115.803 169.892 16.314 490.634 o
-2 6 3 3445.710 3206.870 63.629 18.108 o
-2 6 4 30160.800 30815.400 499.428 0.448 o
-2 6 5 2253.940 2399.770 81.109 20.799 o
-2 6 6 26511.900 26850.600 504.256 0.510 o
-2 6 7 2774.990 2704.860 58.945 22.899 o
-2 6 8 382.917 368.160 29.350 159.986 o
-2 6 9 5340.060 5189.040 162.648 5.914 o
-2 6 10 794.128 825.160 55.377 55.511 o
-2 6 11 9026.220 9025.060 207.376 3.106 o
-2 6 12 47.104 44.457 42.898 147.288 o
-2 6 13 216.104 234.288 21.207 291.136 o
-2 6 14 6076.250 6102.810 115.609 7.096 o
-2 6 15 6901.190 6723.990 97.989 6.857 o
-2 6 16 12428.900 12344.600 190.319 2.419 o
-2 6 17 8871.120 8511.700 118.671 4.694 o
-2 6 18 2322.150 2273.050 63.502 25.475 o
-2 6 19 295.151 349.915 27.800 186.491 o
-2 6 20 12787.800 12635.100 189.407 2.352 o
-2 6 21 640.415 656.323 31.132 109.444 o
-2 6 22 5839.530 5846.060 108.575 7.696 o
-2 6 23 1096.580 1093.210 54.108 48.617 o
-2 6 24 35.369 58.953 27.407 336.612 o
-2 6 25 6074.370 5900.900 113.677 7.255 o
-2 6 26 3456.550 3589.610 83.548 14.781 o
-2 6 27 683.724 685.619 41.004 83.372 o
-2 6 28 1492.560 1429.000 50.521 42.572 o
-2 6 29 10952.600 10372.100 251.520 2.231 o
-2 6 30 2433.690 2391.380 89.041 18.381 o
-2 6 31 2504.230 2115.720 96.418 17.081 o
-2 8 1 1093.680 1148.360 36.320 66.037 o
-2 8 2 21746.100 21806.000 382.343 0.794 o
-2 8 3 906.703 828.057 36.003 79.232 o
-2 8 4 27271.200 26511.200 416.844 0.585 o
-2 8 5 7917.990 7867.960 186.777 3.825 o
-2 8 6 192.388 233.782 23.211 277.271 o
-2 8 7 6903.450 7004.190 152.967 5.095 o
-2 8 8 14532.600 14713.500 338.440 1.289 o
-2 8 9 15366.100 15508.900 451.014 0.891 o
-2 8 10 4695.570 4629.280 94.898 10.432 o
-2 8 11 19741.800 19701.700 329.031 0.991 o
-2 8 12 481.261 500.259 22.488 166.156 o
-2 8 13 20.888 31.733 12.818 1294.510 o
-2 8 14 6269.600 6224.830 95.963 7.671 o
-2 8 15 6963.180 6757.730 103.018 6.637 o
-2 8 16 1997.870 1961.760 63.028 28.754 o
-2 8 17 5861.520 5680.840 95.421 8.354 o
-2 8 18 333.852 389.722 23.578 201.774 o
-2 8 19 84.353 97.199 23.499 376.711 o
-2 8 20 2728.430 2827.080 68.291 20.852 o
-2 8 21 2000.380 2257.040 78.683 22.823 o
-2 8 22 3902.840 3996.640 89.447 12.717 o
-2 8 23 59.528 88.633 29.541 277.058 o
-2 8 24 4115.370 4063.780 86.454 12.542 o
-2 8 25 1807.600 1985.080 63.081 30.051 o
-2 8 26 2484.480 2575.140 81.591 19.486 o
-2 8 27 160.955 178.139 21.195 338.377 o
-2 8 28 19803.100 19871.400 432.169 0.776 o
-2 8 29 1606.090 1822.430 80.281 25.302 o
-2 8 30 4142.590 3801.590 154.290 7.387 o
-2 10 1 142.259 150.252 33.529 195.262 o
-2 10 2 311.739 352.557 22.533 220.016 o
-2 10 3 4933.690 4764.020 99.179 9.730 o
-2 10 4 6755.640 6822.140 134.812 5.743 o
-2 10 5 6155.250 6139.100 107.169 7.360 o
-2 10 6 1709.040 1640.620 39.626 44.172 o
-2 10 7 2846.770 2749.420 56.602 22.904 o
-2 10 8 2388.430 2398.430 46.953 29.346 o
-2 10 9 7094.400 7074.120 106.310 6.333 o
-2 10 10 16725.000 16211.400 228.888 1.541 o
-2 10 11 6749.980 6648.520 108.755 6.645 o
-2 10 12 3862.520 3736.960 64.101 15.850 o
-2 10 13 4753.550 4771.000 103.603 9.656 o
-2 10 14 1073.110 1132.840 42.350 60.272 o
-2 10 15 238.834 291.140 22.654 252.959 o
-2 10 16 94.307 108.296 21.550 410.641 o
-2 10 17 5386.390 5435.860 91.834 9.199 o
-2 10 18 878.801 844.135 36.994 78.510 o
-2 10 19 1333.480 1437.940 85.459 25.743 o
-2 10 20 1286.460 1334.000 54.767 43.285 o
-2 10 21 2107.180 2120.340 62.809 27.526 o
-2 10 22 9677.920 9752.950 175.204 3.334 o
-2 10 23 3378.110 3403.470 77.644 16.011 o
-2 10 24 2217.020 2290.290 74.818 22.816 o
-2 10 25 131.332 145.266 27.003 272.527 o
-2 10 26 3742.570 3680.550 95.786 12.653 o
-2 10 27 1305.770 1121.000 89.278 25.146 o
-2 10 28 11761.000 11304.800 483.764 0.932 o
-2 12 1 4262.100 4423.330 108.681 10.118 o
-2 12 2 1770.000 1777.330 58.090 33.348 o
-2 12 3 1068.960 1096.720 45.996 56.966 o
-2 12 4 7965.120 7969.630 127.462 5.043 o
-2 12 5 8476.790 8447.080 139.752 4.469 o
-2 12 6 13336.600 12823.600 215.142 2.091 o
-2 12 7 553.644 590.076 29.571 124.392 o
-2 12 8 526.316 599.351 31.930 119.036 o
-2 12 9 760.116 950.255 47.536 64.953 o
-2 12 10 2408.540 2451.420 65.983 23.811 o
-2 12 11 1274.740 1355.760 48.420 48.042 o
-2 12 12 716.779 730.088 32.186 98.921 o
-2 12 13 357.009 364.754 23.441 200.097 o
-2 12 14 2304.070 2202.470 54.330 28.569 o
-2 12 15 6458.080 6669.670 124.222 6.309 o
-2 12 16 3105.850 2970.560 88.120 15.796 o
-2 12 17 2087.340 1951.510 62.473 28.355 o
-2 12 18 16.482 4.784 23.785 482.321 o
-2 12 19 411.650 432.764 33.751 131.779 o
-2 12 20 1266.130 1318.220 56.835 42.203 o
-2 12 21 1506.120 1497.530 56.027 38.599 o
-2 12 22 2362.820 2526.440 68.050 23.318 o
-2 12 23 3762.910 3753.690 87.171 13.478 o
-2 12 24 186.423 137.588 25.437 272.188 o
-2 12 25 3073.950 2994.320 119.314 11.676 o
-2 12 26 563.494 462.087 30.936 125.234 o
-2 14 1 180.783 186.886 28.976 224.551 o
-2 14 2 4024.460 3881.790 93.494 12.199 o
-2 14 3 910.365 914.316 55.581 52.114 o
-2 14 4 790.384 841.824 52.232 59.289 o
-2 14 5 5881.310 5839.060 140.587 6.317 o
-2 14 6 1158.760 1111.220 58.123 44.144 o
-2 14 7 5871.720 5776.710 122.315 7.094 o
-2 14 8 304.234 325.795 34.346 147.895 o
-2 14 9 6774.870 6993.010 151.537 5.194 o
-2 14 10 7449.460 7384.710 157.065 4.690 o
-2 14 11 1168.760 1154.210 66.808 37.506 o
-2 14 12 796.051 795.495 41.539 75.438 o
-2 14 13 2279.920 2269.070 73.147 23.019 o
-2 14 14 159.623 165.459 30.073 222.355 o
-2 14 15 936.731 938.773 52.649 54.495 o
-2 14 16 89.557 58.724 23.221 395.065 o
-2 14 17 1282.820 1273.380 51.364 46.318 o
-2 14 18 2086.960 2033.800 65.081 27.187 o
-2 14 19 3053.930 3265.860 86.507 15.791 o
-2 14 20 91.343 98.133 23.276 375.959 o
-2 14 21 2399.970 2340.230 62.337 25.145 o
-2 14 22 4305.010 4290.280 127.638 8.761 o
-2 14 23 130.012 158.457 24.689 304.664 o
-2 14 24 895.052 742.164 90.003 27.815 o
-2 16 1 235.540 171.837 49.404 97.062 o
-2 16 2 181.637 285.973 54.548 82.079 o
-2 16 3 2180.100 2122.370 103.870 16.440 o
-2 16 4 1894.290 1815.870 81.140 23.603 o
-2 16 5 2091.990 2093.520 156.929 9.249 o
-2 16 6 3626.070 3743.230 124.105 10.024 o
-2 16 7 1585.700 1695.540 82.227 25.034 o
-2 16 8 585.290 600.561 41.618 88.799 o
-2 16 9 2885.930 2999.010 79.403 17.822 o
-2 16 10 1801.190 1898.200 58.930 32.161 o
-2 16 11 208.937 226.998 23.003 274.055 o
-2 16 12 441.026 487.862 37.078 114.175 o
-2 16 13 321.270 372.440 29.989 165.966 o
-2 16 14 1244.940 1154.260 58.224 42.583 o
-2 16 15 33.086 80.538 30.883 268.568 o
-2 16 16 1139.680 1155.190 46.278 54.447 o
-2 16 17 426.697 371.392 25.567 172.355 o
-2 16 18 399.878 408.058 26.358 169.678 o
-2 16 19 1915.650 1796.840 64.766 29.287 o
-2 16 20 2663.170 2488.690 75.850 20.217 o
-2 18 1 171.618 226.545 42.330 127.691 o
-2 18 2 792.166 742.008 48.955 64.983 o
-2 18 3 189.893 153.373 34.776 175.511 o
-2 18 4 3997.110 4246.940 136.510 8.454 o
-2 18 5 823.076 1003.660 70.159 39.555 o
-2 18 6 5606.840 6043.080 161.668 5.620 o
-2 18 7 389.055 551.609 45.518 90.390 o
-2 18 8 319.295 345.437 29.484 171.574 o
-2 18 9 2919.400 3040.260 102.271 14.058 o
-2 18 10 2714.950 2764.900 98.389 15.386 o
-2 18 11 196.711 214.673 23.695 273.555 o
-2 18 12 58.846 19.008 18.072 661.747 o
-2 18 13 659.745 583.939 60.859 53.895 o
-2 18 14 2632.350 2628.500 213.098 5.319 o
-2 18 15 3.633 8.036 29.548 324.363 o
-2 20 1 3349.340 3591.960 121.122 10.721 o
-2 20 2 627.256 713.598 47.220 73.376 o
-2 20 3 73.564 107.395 22.840 397.368 o
-2 20 4 746.990 880.739 90.003 28.232 o
-2 20 5 1257.560 1321.110 96.431 22.330 o
-2 20 7 2196.740 2292.640 225.006 4.987 o
-2 20 8 242.248 141.433 22.501 284.524 o
-1 1 1 156442.000 160830.000 4929.680 0.009 o
-1 1 2 772.830 828.956 18.152 119.770 o
-1 1 3 12032.300 12414.700 198.952 2.404 o
-1 1 4 19998.700 20071.700 328.515 0.976 o
-1 1 5 93172.000 95621.200 2557.230 0.029 o
-1 1 6 20182.400 20586.700 453.811 0.723 o
-1 1 7 32114.600 32831.900 588.656 0.365 o
-1 1 8 18462.500 18873.000 344.625 1.016 o
-1 1 9 7137.330 7530.230 146.241 5.060 o
-1 1 10 139.136 145.935 15.249 503.732 o
-1 1 11 191.401 202.683 16.117 393.779 o
-1 1 12 443.927 478.839 32.086 132.523 o
-1 1 13 88.243 106.357 18.577 504.952 o
-1 1 14 35.835 4.870 19.036 679.913 o
-1 1 15 2322.060 2239.210 73.255 22.860 o
-1 1 16 34.744 58.080 22.462 474.863 o
-1 1 17 1894.700 1803.860 42.291 39.038 o
-1 1 18 2902.530 2823.090 48.816 23.964 o
-1 1 19 5291.310 5152.550 74.216 10.505 o
-1 1 20 231.365 265.069 23.701 249.826 o
-1 1 21 9002.230 9069.090 159.521 3.835 o
-1 1 22 9389.850 9136.700 146.533 3.915 o
-1 1 23 20432.100 20063.400 302.663 1.016 o
-1 1 24 1105.520 1196.440 48.022 53.076 o
-1 1 25 315.580 382.053 28.203 176.741 o
-1 1 26 239.623 286.258 27.823 206.079 o
-1 1 27 4321.260 4169.030 88.880 11.853 o
-1 1 28 415.924 480.569 32.234 134.915 o
-1 1 29 277.655 309.999 29.982 179.211 o
-1 1 30 241.334 277.298 27.023 213.516 o
-1 1 31 1818.880 1559.600 83.315 23.857 o
-1 1 32 2921.440 2614.200 152.683 8.789 o
-1 3 1 1308.740 1322.260 27.781 64.656 o
-1 3 2 17872.700 18968.800 249.237 1.303 o
-1 3 3 21.011 42.490 4.603 3288.610 o
-1 3 4 7649.410 7661.210 110.544 5.688 o
-1 3 5 49149.100 47734.000 742.692 0.193 o
-1 3 6 49878.300 50623.400 878.622 0.163 o
-1 3 7 184.701 219.537 13.720 434.719 o
-1 3 8 1470.540 1487.510 32.146 54.781 o
-1 3 9 6156.610 6008.370 137.609 6.217 o
-1 3 10 723.786 713.788 40.715 81.515 o
-1 3 11 137.827 137.813 16.795 470.052 o
-1 3 12 7893.320 7797.300 154.348 4.508 o
-1 3 13 483.454 423.992 36.448 115.450 o
-1 3 14 5969.130 5778.540 169.178 5.263 o
-1 3 15 751.617 711.249 51.751 62.510 o
-1 3 16 262.946 279.782 16.190 313.838 o
-1 3 17 51.670 84.488 17.779 619.018 o
-1 3 18 11398.500 10986.200 149.649 3.094 o
-1 3 19 2704.420 2771.010 49.622 25.142 o
-1 3 20 6307.690 6016.400 97.222 7.681 o
-1 3 21 4584.780 4457.820 80.724 11.812 o
-1 3 22 383.042 417.329 27.255 167.031 o
-1 3 23 10533.200 10108.100 160.491 3.278 o
-1 3 24 690.233 723.724 47.877 69.980 o
-1 3 25 0.967 39.265 25.574 418.340 o
-1 3 26 4265.910 4129.010 79.942 12.790 o
-1 3 27 4445.590 4411.150 91.433 11.233 o
-1 3 28 486.811 535.715 41.868 95.164 o
-1 3 29 556.287 592.609 46.883 78.898 o
-1 3 30 5496.480 5229.200 123.722 7.533 o
-1 3 31 1751.540 1632.400 97.431 19.782 o
-1 3 32 14889.700 16452.600 1092.890 0.219 o
-1 5 1 13549.700 13537.600 203.043 2.100 o
-1 5 2 1642.750 1666.930 33.123 48.640 o
-1 5 3 13013.600 13022.100 203.736 2.194 o
-1 5 4 271.973 292.606 17.734 289.067 o
-1 5 5 1308.650 1337.310 40.775 53.689 o
-1 5 6 16392.600 16316.200 268.776 1.410 o
-1 5 7 589.616 615.992 24.365 135.640 o
-1 5 8 49974.200 51719.100 1091.740 0.131 o
-1 5 9 23415.000 23653.500 401.619 0.703 o
-1 5 10 41713.300 41860.800 624.223 0.262 o
-1 5 11 1236.750 1171.080 41.402 56.667 o
-1 5 12 4933.610 4984.970 170.376 5.845 o
-1 5 13 327.110 429.936 66.594 53.913 o
-1 5 14 995.155 982.628 43.773 62.774 o
-1 5 15 3146.590 3137.060 67.663 18.691 o
-1 5 16 5668.600 5797.840 91.150 8.700 o
-1 5 17 27.289 36.236 15.844 891.287 o
-1 5 18 3159.970 3002.460 55.639 20.933 o
-1 5 19 3719.420 3620.180 96.173 12.709 o
-1 5 20 298.146 358.434 28.778 178.633 o
-1 5 21 779.066 800.177 35.087 87.446 o
-1 5 22 197.359 252.045 27.590 224.071 o
-1 5 23 28.292 99.531 31.672 255.016 o
-1 5 24 915.150 960.455 44.696 64.189 o
-1 5 25 645.965 718.831 44.787 76.999 o
-1 5 26 4087.900 4065.490 86.791 12.560 o
-1 5 27 3119.440 3229.460 88.051 15.441 o
-1 5 28 668.377 742.724 38.107 88.632 o
-1 5 29 66.341 86.965 27.547 308.077 o
-1 5 30 12434.900 11957.100 263.965 1.904 o
-1 5 31 4339.250 4154.250 136.704 8.191 o
-1 7 1 13833.400 13975.300 249.302 1.777 o
-1 7 2 3161.080 3110.830 68.092 18.616 o
-1 7 3 263.133 253.504 18.785 291.818 o
-1 7 4 7011.220 6672.240 134.548 5.655 o
-1 7 5 26284.000 25325.200 513.138 0.514 o
-1 7 6 1594.360 1672.490 59.065 35.060 o
-1 7 7 20201.700 19958.400 359.532 0.906 o
-1 7 8 12987.200 12818.100 294.738 1.638 o
-1 7 9 951.589 960.203 63.868 43.324 o
-1 7 10 46865.400 44883.100 1062.300 0.145 o
-1 7 11 505.005 1236.910 173.586 8.949 o
-1 7 12 187.283 193.612 20.148 333.429 o
-1 7 13 166.397 173.365 19.718 362.029 o
-1 7 14 6916.520 6675.020 105.914 6.609 o
-1 7 15 292.600 323.313 20.271 249.536 o
-1 7 16 2498.490 2372.000 47.286 28.498 o
-1 7 17 1740.120 1804.760 50.843 36.897 o
-1 7 18 376.431 472.869 28.840 155.637 o
-1 7 19 313.090 399.176 28.530 173.640 o
-1 7 20 2232.190 2359.050 59.528 26.938 o
-1 7 21 7444.460 7454.330 130.983 5.332 o
-1 7 22 402.757 457.185 37.267 117.943 o
-1 7 23 1942.470 1884.210 59.619 30.756 o
-1 7 24 6939.980 7077.000 135.033 5.572 o
-1 7 25 87.837 103.533 28.935 271.399 o
-1 7 26 1855.360 1956.010 57.970 31.845 o
-1 7 27 1404.620 1452.670 54.986 40.750 o
-1 7 28 779.830 845.408 44.195 70.882 o
-1 7 29 4415.800 4270.880 101.406 10.585 o
-1 7 30 3535.480 3540.530 118.744 10.746 o
-1 9 1 13353.800 13363.600 271.660 1.719 o
-1 9 2 154.310 205.306 22.372 315.118 o
-1 9 3 5133.210 5060.310 160.322 6.145 o
-1 9 4 308.340 290.453 31.544 165.612 o
-1 9 5 16378.600 16293.400 303.381 1.286 o
-1 9 6 1034.410 1070.200 37.987 67.251 o
-1 9 7 2768.630 2832.280 81.915 18.015 o
-1 9 8 8135.370 8211.590 136.898 4.709 o
-1 9 9 7402.970 7584.890 131.141 5.316 o
-1 9 10 590.671 631.124 26.159 129.142 o
-1 9 11 445.623 473.162 27.790 150.542 o
-1 9 12 4827.940 4702.290 68.334 12.053 o
-1 9 13 2543.790 2468.690 46.728 27.940 o
-1 9 14 190.740 190.865 21.406 313.163 o
-1 9 15 336.281 392.157 26.108 184.645 o
-1 9 16 711.597 782.784 33.611 94.559 o
-1 9 17 345.955 393.227 23.454 199.244 o
-1 9 18 18.900 60.432 26.419 370.467 o
-1 9 19 1039.840 1116.640 43.830 59.740 o
-1 9 20 1334.640 1378.290 52.535 43.858 o
-1 9 21 3552.820 3610.890 80.785 14.867 o
-1 9 22 1223.020 1266.230 51.770 47.030 o
-1 9 23 12138.600 12227.100 228.142 2.175 o
-1 9 24 151.352 173.818 29.614 228.388 o
-1 9 25 23.112 76.453 29.360 299.597 o
-1 9 26 616.982 673.598 34.918 100.882 o
-1 9 27 3303.440 3254.200 72.069 17.261 o
-1 9 28 113.206 71.362 24.177 350.132 o
-1 9 29 3866.260 3771.260 150.012 7.849 o
-1 11 1 8315.570 8483.520 138.788 4.543 o
-1 11 2 578.083 605.961 27.139 128.791 o
-1 11 3 2201.580 2217.070 46.367 31.899 o
-1 11 4 3658.730 3652.440 63.528 16.662 o
-1 11 5 11426.700 11285.400 174.435 2.813 o
-1 11 6 2277.440 2350.810 55.793 27.780 o
-1 11 7 3265.730 3202.220 60.551 19.256 o
-1 11 8 8185.480 8179.620 125.462 4.937 o
-1 11 9 643.063 731.607 28.278 113.534 o
-1 11 10 23563.800 22934.600 342.304 0.794 o
-1 11 11 134.345 187.758 21.770 342.771 o
-1 11 12 3061.060 3108.630 56.572 20.982 o
-1 11 13 2111.470 2115.160 53.844 30.580 o
-1 11 14 1938.830 1943.770 49.207 34.735 o
-1 11 15 3078.790 3048.480 66.738 19.269 o
-1 11 16 1456.100 1508.570 50.067 42.815 o
-1 11 17 30.452 24.512 22.421 504.052 o
-1 11 18 1942.810 2020.370 62.911 28.981 o
-1 11 19 164.518 177.575 26.923 254.184 o
-1 11 20 2529.910 2625.990 70.609 21.659 o
-1 11 21 6703.280 6717.590 127.109 6.047 o
-1 11 22 2759.530 2812.240 68.144 20.781 o
-1 11 23 3642.490 3620.520 86.038 14.010 o
-1 11 24 3261.420 3573.430 91.134 14.277 o
-1 11 25 1181.840 1250.630 46.307 52.537 o
-1 11 26 1004.430 989.035 47.473 58.159 o
-1 11 27 1433.080 1236.720 56.705 40.654 o
-1 13 1 7042.330 6435.300 268.575 2.750 o
-1 13 2 1086.460 1098.780 54.687 48.227 o
-1 13 3 52.716 51.597 23.494 425.141 o
-1 13 4 3533.370 3617.270 87.207 14.116 o
-1 13 5 34.262 32.872 26.268 373.121 o
-1 13 6 650.943 720.221 41.072 83.943 o
-1 13 7 843.564 895.176 46.918 64.219 o
-1 13 8 2771.450 2709.340 63.705 21.886 o
-1 13 9 1771.190 1765.510 58.149 33.365 o
-1 13 10 3318.890 3309.220 78.431 16.199 o
-1 13 11 8729.890 8742.550 140.662 4.303 o
-1 13 12 209.412 247.384 24.820 249.175 o
-1 13 13 499.367 595.507 32.147 120.957 o
-1 13 14 2941.780 3024.390 96.884 14.805 o
-1 13 15 693.610 713.243 41.224 81.883 o
-1 13 16 3680.380 3591.300 76.826 15.056 o
-1 13 17 360.867 345.350 23.653 200.106 o
-1 13 18 244.044 248.361 28.179 206.732 o
-1 13 19 851.824 967.686 48.345 61.163 o
-1 13 20 352.919 365.646 31.396 153.955 o
-1 13 21 405.978 424.081 26.835 164.806 o
-1 13 22 304.136 317.059 24.521 211.849 o
-1 13 23 2806.040 2684.190 70.455 20.382 o
-1 13 24 1265.980 1286.110 50.444 47.203 o
-1 13 25 83.226 18.215 21.043 488.237 o
-1 15 1 1313.250 1308.040 77.129 29.867 o
-1 15 2 1162.630 1094.760 82.782 28.797 o
-1 15 3 985.566 864.893 67.084 40.893 o
-1 15 4 9841.000 9666.610 228.270 2.652 o
-1 15 5 498.882 506.181 34.875 115.986 o
-1 15 6 174.000 183.739 38.895 148.132 o
-1 15 7 669.334 834.365 57.582 55.304 o
-1 15 8 5503.450 5432.170 137.152 6.826 o
-1 15 9 3144.130 3320.260 95.588 14.220 o
-1 15 10 1696.000 1873.260 67.843 29.369 o
-1 15 11 1348.090 1493.680 62.427 36.622 o
-1 15 12 1594.390 1580.610 54.839 37.768 o
-1 15 13 746.796 747.051 50.318 64.206 o
-1 15 14 239.548 251.543 31.412 182.100 o
-1 15 15 1223.770 1274.500 50.516 47.956 o
-1 15 16 584.469 513.699 38.720 98.339 o
-1 15 17 102.019 93.721 28.896 268.203 o
-1 15 18 2547.290 2624.110 80.879 19.325 o
-1 15 19 471.070 444.150 28.781 144.813 o
-1 15 20 1839.560 1770.750 62.218 30.990 o
-1 15 21 2487.790 2609.770 85.976 18.494 o
-1 15 22 674.201 619.010 35.853 96.743 o
-1 17 1 13506.200 14067.400 453.209 0.949 o
-1 17 2 1358.470 1364.250 98.526 21.218 o
-1 17 3 366.965 424.660 57.579 67.235 o
-1 17 4 891.690 959.562 62.451 45.370 o
-1 17 5 8164.080 8141.620 272.793 2.462 o
-1 17 6 462.847 469.984 54.747 69.014 o
-1 17 7 4388.540 4698.850 151.012 7.120 o
-1 17 8 222.672 267.392 35.665 155.444 o
-1 17 9 1196.320 1304.410 51.854 47.088 o
-1 17 10 251.624 269.580 24.387 235.348 o
-1 17 11 653.785 601.144 36.022 98.144 o
-1 17 12 254.246 226.615 30.497 188.426 o
-1 17 13 304.809 306.384 24.780 211.089 o
-1 17 14 132.550 98.779 17.811 473.887 o
-1 17 15 1116.490 1069.740 69.366 36.778 o
-1 17 16 39.728 21.572 24.104 434.891 o
-1 17 17 223.323 212.642 25.729 240.768 o
-1 17 18 2132.160 1957.390 72.229 24.836 o
-1 17 19 379.449 392.154 45.001 96.563 o
-1 19 1 12209.700 11186.800 354.334 1.419 o
-1 19 2 2961.780 2930.240 162.848 7.877 o
-1 19 3 168.400 240.397 33.625 180.193 o
-1 19 4 2961.940 3336.480 130.371 10.430 o
-1 19 5 6591.240 7441.470 207.707 3.795 o
-1 19 6 8651.380 9421.970 329.411 1.829 o
-1 19 7 1118.150 1233.130 47.172 53.235 o
-1 19 8 1446.160 1334.140 75.709 29.552 o
-1 19 9 1290.160 1165.670 70.678 33.952 o
-1 19 10 362.673 362.015 23.602 198.024 o
-1 19 11 2640.620 2200.670 161.456 8.429 o
-1 19 12 271.769 253.936 48.216 96.640 o
0 0 2 57664.100 58801.400 1557.740 0.077 o
0 0 4 108471.000 114124.000 3236.090 0.019 o
0 0 6 7144.880 7320.450 200.083 3.832 o
0 0 8 102703.000 108861.000 4470.210 0.012 o
0 0 10 1554.880 1479.290 48.031 42.880 o
0 0 12 4819.730 4757.970 159.956 6.407 o
0 0 14 1541.430 1561.660 74.348 28.769 o
0 0 16 226.606 224.912 46.299 106.733 o
0 0 18 2212.700 2115.750 58.911 28.094 o
0 0 20 46573.900 45797.200 863.625 0.179 o
0 0 22 4543.870 4487.520 113.583 9.383 o
0 0 24 1744.770 1972.450 95.488 19.764 o
0 0 26 32.308 103.418 43.128 144.105 o
0 0 28 607.113 664.925 74.940 39.781 o
0 0 30 1343.700 1381.390 78.399 28.836 o
0 0 32 6333.820 5969.100 331.081 2.087 o
0 2 0 287468.000 321438.000 17052.300 0.001 o
0 2 1 27345.100 29484.700 513.459 0.476 o
0 2 2 11265.600 11709.600 154.449 2.996 o
0 2 3 4216.170 4293.460 68.444 13.767 o
0 2 4 14953.100 15364.300 225.993 1.735 o
0 2 5 24623.400 24589.200 372.718 0.705 o
0 2 6 15172.600 15649.100 245.593 1.614 o
0 2 7 41264.700 41328.100 648.355 0.259 o
0 2 8 5529.700 5293.970 100.542 8.653 o
0 2 9 2298.710 2443.730 65.694 24.504 o
0 2 10 1613.870 1819.840 84.888 23.682 o
0 2 11 4916.450 4899.330 108.260 9.091 o
0 2 12 2438.940 2449.520 66.218 23.596 o
0 2 13 3994.040 3815.350 177.336 6.237 o
0 2 14 960.941 974.186 41.985 66.108 o
0 2 15 123.869 97.818 35.913 183.606 o
0 2 16 23.294 46.883 17.302 770.618 o
0 2 17 4939.110 4960.230 90.163 10.183 o
0 2 18 624.602 714.549 26.719 119.992 o
0 2 19 3419.800 3543.080 63.246 17.665 o
0 2 20 2859.030 2829.050 59.279 22.094 o
0 2 21 2517.560 2613.030 71.698 21.492 o
0 2 22 2380.370 2472.570 63.951 24.442 o
0 2 23 3724.430 3739.630 79.807 14.412 o
0 2 24 365.396 453.750 31.985 143.543 o
0 2 25 5.648 71.306 26.687 369.554 o
0 2 26 88.157 159.311 29.067 258.464 o
0 2 27 3238.220 3266.120 77.824 16.583 o
0 2 28 1145.570 1294.070 64.882 38.283 o
0 2 29 518.454 572.028 57.372 61.804 o
0 2 30 252.195 280.173 25.538 223.039 o
0 2 31 7724.200 7054.780 160.000 4.579 o
0 2 32 107.825 104.352 31.578 229.584 o
0 4 0 2118.430 2177.830 51.169 31.189 o
0 4 1 2424.660 2424.080 43.108 30.006 o
0 4 2 43343.800 44086.400 579.691 0.261 o
0 4 3 83045.700 84744.500 1457.640 0.060 o
0 4 4 3981.140 3966.140 70.002 14.581 o
0 4 5 60.415 69.407 8.383 1305.790 o
0 4 6 3368.720 3291.510 64.149 18.155 o
0 4 7 33960.400 33230.700 577.938 0.355 o
0 4 8 3676.920 3697.550 76.107 15.016 o
0 4 9 62769.300 64431.400 975.426 0.115 o
0 4 10 58673.800 58907.500 937.272 0.130 o
0 4 11 56621.600 56490.000 1267.220 0.101 o
0 4 12 20.343 55.148 14.835 972.833 o
0 4 13 12365.400 11822.000 253.268 1.990 o
0 4 14 14756.100 14201.900 439.397 0.954 o
0 4 15 18.755 53.821 22.320 503.926 o
0 4 16 184.354 196.429 33.524 182.104 o
0 4 17 21561.900 21085.700 270.027 1.017 o
0 4 18 2681.140 2738.440 50.517 25.190 o
0 4 19 5084.250 5058.940 82.163 10.413 o
0 4 20 1793.970 1929.350 56.931 32.942 o
0 4 21 5964.420 6029.740 109.581 7.465 o
0 4 22 3134.950 3140.320 73.054 17.845 o
0 4 23 1576.190 1637.060 56.269 36.886 o
0 4 24 714.382 712.193 56.784 56.631 o
0 4 25 965.548 1014.990 52.255 53.553 o
0 4 26 297.014 334.381 29.948 173.634 o
0 4 27 3925.240 3792.100 79.957 13.870 o
0 4 28 1118.190 1007.340 88.224 26.787 o
0 4 29 619.660 691.855 48.223 72.241 o
0 4 30 28.436 54.840 22.336 489.556 o
0 4 31 11843.000 11203.700 269.661 1.954 o
0 4 32 1697.130 1597.270 76.117 26.970 o
0 6 0 25011.400 24198.500 497.951 0.554 o
0 6 1 23391.700 23425.300 329.216 0.812 o
0 6 2 23999.300 23706.900 332.572 0.786 o
0 6 3 3078.790 3125.700 59.998 20.274 o
0 6 4 3028.630 3067.670 62.465 20.180 o
0 6 5 36164.600 35679.300 525.167 0.354 o
0 6 6 27640.400 27695.500 442.896 0.545 o
0 6 7 6529.160 6405.190 119.316 6.520 o
0 6 8 9046.300 8718.980 194.480 3.320 o
0 6 9 82579.700 79368.100 1214.640 0.072 o
0 6 10 575.808 614.656 37.407 99.142 o
0 6 11 22928.900 23111.300 384.177 0.746 o
0 6 12 7860.070 7628.020 168.238 4.250 o
0 6 13 247.627 257.637 19.295 292.748 o
0 6 14 1940.380 1944.370 42.364 37.562 o
0 6 15 3749.440 3744.040 58.531 16.822 o
0 6 16 8795.590 8382.920 109.345 4.928 o
0 6 17 2160.080 2178.310 45.896 32.624 o
0 6 18 2468.290 2400.160 53.631 26.904 o
0 6 19 661.478 707.024 29.062 111.056 o
0 6 20 6565.570 6607.130 100.045 7.100 o
0 6 21 443.099 503.802 28.346 146.407 o
0 6 22 93.354 154.215 31.384 228.742 o
0 6 23 217.711 238.479 34.911 162.991 o
0 6 24 94.844 127.809 31.629 229.361 o
0 6 25 613.523 712.959 40.099 87.940 o
0 6 26 901.536 1047.630 51.876 54.937 o
0 6 27 44.599 97.891 28.456 300.015 o
0 6 28 188.740 210.115 27.229 236.776 o
0 6 29 253.985 243.836 26.766 216.851 o
0 6 30 148.793 94.208 21.323 374.874 o
0 6 31 3528.880 3451.080 114.403 11.240 o
0 8 0 38924.000 38427.600 809.837 0.226 o
0 8 1 3166.500 3089.860 58.972 20.150 o
0 8 2 10205.200 10494.300 186.320 3.000 o
0 8 3 212.551 233.973 24.959 248.963 o
0 8 4 73.362 66.036 17.731 595.748 o
0 8 5 2119.370 2119.270 59.853 28.434 o
0 8 6 19494.200 19365.000 336.672 0.989 o
0 8 7 1039.230 983.877 54.824 49.897 o
0 8 8 18256.600 18558.200 358.797 0.994 o
0 8 9 9280.370 9404.720 210.316 2.983 o
0 8 10 5062.430 5032.620 158.849 6.252 o
0 8 11 310.719 345.211 19.787 243.169 o
0 8 12 850.696 866.837 29.273 92.244 o
0 8 13 1620.660 1575.930 33.220 49.907 o
0 8 14 11308.100 10922.100 139.265 3.227 o
0 8 15 103.324 128.813 16.480 534.338 o
0 8 16 816.619 825.295 31.160 92.028 o
0 8 17 384.687 440.994 26.279 169.872 o
0 8 18 4432.210 4583.520 86.395 11.518 o
0 8 19 2645.040 2687.980 66.707 21.876 o
0 8 20 4304.360 4385.980 87.793 11.788 o
0 8 21 80.649 116.398 28.144 283.840 o
0 8 22 9743.030 9729.070 170.086 3.391 o
0 8 23 326.511 405.285 34.501 139.498 o
0 8 24 449.513 524.326 34.490 120.796 o
0 8 25 627.626 668.761 41.155 86.068 o
0 8 26 601.271 569.301 34.081 107.804 o
0 8 27 25.428 12.284 28.361 336.258 o
0 8 28 2560.950 2579.410 74.291 20.789 o
0 8 29 48.571 7.154 20.365 578.315 o
0 8 30 404.587 363.636 78.752 40.045 o
0 10 0 32166.500 31720.100 625.220 0.349 o
0 10 1 7347.010 7628.670 155.910 4.710 o
0 10 2 10905.800 10815.500 178.379 2.919 o
0 10 3 533.336 554.244 39.748 97.513 o
0 10 4 692.768 727.191 49.004 68.035 o
0 10 5 1.637 7.265 20.257 685.833 o
0 10 6 10706.400 10951.100 187.878 2.843 o
0 10 7 27033.000 26690.900 453.908 0.551 o
0 10 8 34950.700 33954.600 524.693 0.371 o
0 10 9 24287.800 24489.400 341.470 0.756 o
0 10 10 4353.240 4226.900 72.457 13.177 o
0 10 11 238.164 298.375 21.842 260.109 o
0 10 12 1252.330 1215.900 36.568 60.185 o
0 10 13 63.947 110.049 18.303 549.397 o
0 10 14 956.030 1017.380 32.126 78.751 o
0 10 15 256.223 282.855 24.840 227.665 o
0 10 16 402.465 442.061 25.094 172.825 o
0 10 17 2241.460 2351.400 54.391 28.463 o
0 10 18 1452.030 1441.900 46.068 46.028 o
0 10 19 332.463 378.843 39.483 118.918 o
0 10 20 1561.600 1567.530 53.922 38.735 o
0 10 21 240.217 272.226 26.351 220.396 o
0 10 22 11858.600 11746.000 199.732 2.473 o
0 10 23 1121.540 1125.800 49.497 52.078 o
0 10 24 1045.070 1158.720 49.913 52.871 o
0 10 25 2056.850 2166.950 57.468 29.539 o
0 10 26 880.328 947.613 41.190 70.199 o
0 10 27 58.040 4.287 19.032 628.775 o
0 10 28 4700.020 4490.070 157.626 6.658 o
0 12 0 3393.060 3636.490 109.955 11.763 o
0 12 1 441.836 490.256 35.675 118.830 o
0 12 2 22.928 77.004 19.762 589.690 o
0 12 3 19726.000 19734.000 323.118 1.004 o
0 12 4 232.567 252.563 24.709 241.349 o
0 12 5 950.307 969.212 39.961 69.169 o
0 12 6 1421.910 1403.500 46.098 46.830 o
0 12 7 12045.600 11808.100 208.411 2.369 o
0 12 8 985.965 1002.950 49.159 56.559 o
0 12 9 19266.600 18838.200 296.790 1.104 o
0 12 10 501.659 560.024 35.739 110.866 o
0 12 11 2079.000 2070.490 71.880 24.926 o
0 12 12 1326.530 1435.840 42.790 50.704 o
0 12 13 638.913 651.971 26.755 121.497 o
0 12 14 1985.960 1979.910 49.646 33.897 o
0 12 15 2768.120 2874.430 64.803 21.291 o
0 12 16 1055.550 949.806 92.959 25.209 o
0 12 17 9966.190 10267.000 167.798 3.303 o
0 12 18 299.324 340.282 29.472 175.689 o
0 12 19 346.425 407.017 29.643 161.084 o
0 12 20 4092.230 4096.060 86.344 12.565 o
0 12 21 259.297 272.589 27.431 206.096 o
0 12 22 363.976 387.520 31.569 150.025 o
0 12 23 961.994 1010.260 48.383 57.889 o
0 12 24 2.050 -7.578 24.609 471.512 o
0 12 25 1439.670 1405.070 46.659 46.129 o
0 12 26 703.179 532.448 43.942 80.048 o
0 14 0 4179.290 4102.200 374.875 1.837 o
0 14 1 337.114 379.650 38.865 120.907 o
0 14 2 1706.850 1710.940 77.036 26.239 o
0 14 3 12415.100 12259.900 261.486 1.909 o
0 14 4 4597.600 4808.110 129.688 8.132 o
0 14 5 649.363 668.445 38.215 91.364 o
0 14 6 651.571 638.907 32.946 104.626 o
0 14 7 4781.660 4674.960 92.347 10.458 o
0 14 8 9972.890 10151.700 183.652 3.115 o
0 14 9 5716.170 5755.070 114.488 7.573 o
0 14 10 12421.300 12279.500 218.317 2.211 o
0 14 11 16233.300 16089.400 315.340 1.257 o
0 14 12 2837.030 2940.810 81.930 17.623 o
0 14 13 431.924 480.092 27.861 151.667 o
0 14 14 2649.430 2711.900 77.993 19.395 o
0 14 15 4414.640 4597.230 99.838 10.481 o
0 14 16 3135.550 3211.370 72.598 17.798 o
0 14 17 6161.910 6081.620 129.646 6.490 o
0 14 18 373.244 336.230 26.019 183.360 o
0 14 19 2559.830 2523.660 80.673 19.504 o
0 14 20 461.774 398.198 35.081 123.330 o
0 14 21 655.640 656.799 45.220 77.015 o
0 14 22 2662.370 2625.840 78.464 19.408 o
0 14 23 458.449 406.213 29.021 147.942 o
0 14 24 2056.690 1861.540 122.835 13.591 o
0 16 0 30626.600 30640.300 953.817 0.220 o
0 16 1 335.836 469.474 52.090 78.593 o
0 16 2 2833.840 2774.920 90.972 16.306 o
0 16 3 306.527 340.701 37.255 132.534 o
0 16 4 321.288 312.312 37.436 131.658 o
0 16 5 14.724 6.332 31.681 278.266 o
0 16 6 1443.700 1475.370 71.401 31.096 o
0 16 7 327.790 361.592 45.896 97.686 o
0 16 8 7144.380 7298.870 176.645 4.348 o
0 16 9 77.185 148.002 34.785 198.103 o
0 16 10 2046.790 2078.410 71.597 25.171 o
0 16 11 734.891 779.883 42.435 76.584 o
0 16 12 327.736 356.433 33.599 146.716 o
0 16 13 1504.440 1518.740 59.227 36.680 o
0 16 14 2766.000 2574.110 103.219 14.717 o
0 16 15 130.634 120.347 21.501 375.177 o
0 16 16 1004.460 905.862 55.344 50.706 o
0 16 17 5179.360 5245.170 115.518 8.225 o
0 16 18 247.950 259.827 27.285 211.833 o
0 16 19 3431.870 3353.860 93.867 13.800 o
0 16 20 756.264 622.889 40.828 81.871 o
0 16 21 902.965 630.018 70.716 40.277 o
0 18 0 30262.800 28361.800 1403.080 0.123 o
0 18 1 1079.000 1454.820 121.556 15.865 o
0 18 2 6879.090 6687.710 245.374 3.111 o
0 18 3 5217.540 4818.540 164.240 6.000 o
0 18 4 1824.110 1812.720 103.871 17.726 o
0 18 5 1467.210 1648.960 80.731 26.339 o
0 18 6 8669.960 9538.640 267.557 2.384 o
0 18 7 1714.950 1940.740 81.754 23.960 o
0 18 8 2146.170 2329.350 84.414 20.539 o
0 18 9 978.642 1007.660 56.682 48.972 o
0 18 10 1198.960 1298.210 66.428 36.713 o
0 18 11 80.707 63.248 23.791 386.399 o
0 18 12 245.558 225.647 23.550 253.435 o
0 18 13 811.912 663.697 29.913 99.723 o
0 18 14 1228.910 1044.800 61.703 40.955 o
0 18 15 101.365 78.921 20.989 432.985 o
0 18 16 331.741 276.436 41.787 114.261 o
0 20 0 396.998 585.017 96.431 27.479 o
0 20 1 10035.600 10783.500 414.801 1.233 o
0 20 2 1067.630 1297.140 63.593 40.023 o
0 20 3 354.424 380.855 35.072 135.110 o
0 20 4 371.218 420.553 37.833 120.141 o
0 20 5 291.678 372.868 54.644 76.223 o
0 20 6 5453.600 5936.960 324.652 2.217 o
0 20 7 10320.800 10999.600 588.231 0.701 o
0 20 8 134.900 160.364 18.373 422.310 o
1 1 0 5618.430 5715.580 87.209 8.996 o
1 1 1 226851.000 241204.000 7397.310 0.004 o
1 1 2 77.600 125.467 8.073 1000.870 o
1 1 3 32109.400 32605.500 592.620 0.364 o
1 1 4 2163.660 2118.040 35.942 36.261 o
1 1 5 2234.320 2384.500 40.712 32.587 o
1 1 6 22861.800 22769.800 354.304 0.797 o
1 1 7 1241.470 1307.090 29.067 65.967 o
1 1 8 6328.960 6650.270 107.121 7.016 o
1 1 9 492.257 544.225 22.613 160.166 o
1 1 10 842.329 832.661 29.269 93.747 o
1 1 11 5921.660 6086.310 110.606 7.434 o
1 1 12 6808.320 7010.820 121.983 6.059 o
1 1 13 12798.900 12951.700 311.191 1.558 o
1 1 14 218.925 195.520 35.385 163.023 o
1 1 15 975.238 977.992 53.854 52.076 o
1 1 16 23.284 33.118 15.468 951.927 o
1 1 17 14922.300 15354.800 258.248 1.588 o
1 1 18 2229.200 2267.380 54.245 28.913 o
1 1 19 11983.900 11780.500 178.773 2.630 o
1 1 20 597.261 634.079 37.507 96.975 o
1 1 21 4659.420 4914.500 99.150 9.988 o
1 1 22 1457.910 1618.390 60.722 35.825 o
1 1 23 4389.150 4539.480 96.077 10.851 o
1 1 24 497.825 607.326 37.693 103.689 o
1 1 25 117.991 234.337 38.915 151.948 o
1 1 26 20.640 125.371 32.465 242.284 o
1 1 27 2742.000 2818.860 74.197 19.615 o
1 1 28 3645.720 3751.200 85.608 13.908 o
1 1 29 272.343 344.258 29.132 182.662 o
1 1 30 1549.110 1492.490 55.487 38.437 o
1 1 31 1410.320 1383.920 74.747 30.075 o
1 1 32 2610.930 2279.280 73.740 21.338 o
1 3 0 8377.060 8557.660 123.011 4.817 o
1 3 1 1534.170 1621.920 32.072 51.897 o
1 3 2 40348.900 42181.400 668.394 0.255 o
1 3 3 69423.900 71590.600 1301.350 0.080 o
1 3 4 31907.400 33099.100 505.064 0.414 o
1 3 5 1118.480 1071.130 24.338 79.926 o
1 3 6 20.745 51.119 9.080 1853.060 o
1 3 7 2791.980 2817.480 55.963 23.147 o
1 3 8 17291.100 17332.700 274.364 1.306 o
1 3 9 682.771 716.526 31.133 104.071 o
1 3 10 52261.700 51336.500 844.345 0.162 o
1 3 11 2740.630 2491.590 94.640 16.290 o
1 3 12 22469.800 22621.000 390.165 0.753 o
1 3 13 1019.890 1110.160 57.618 46.628 o
1 3 14 4984.740 4948.720 117.125 8.459 o
1 3 15 3449.810 3405.070 183.433 6.271 o
1 3 16 8142.830 8361.630 120.760 5.015 o
1 3 17 525.036 557.995 22.713 153.654 o
1 3 18 39628.100 40104.000 505.007 0.320 o
1 3 19 83.786 100.972 17.728 545.518 o
1 3 20 3199.380 3245.450 93.947 14.403 o
1 3 21 6295.240 6435.640 115.178 6.824 o
1 3 22 2094.440 2196.450 65.229 26.573 o
1 3 23 117.711 191.140 32.377 206.886 o
1 3 24 4035.610 4160.810 107.164 10.715 o
1 3 25 3364.120 3485.420 80.748 15.513 o
1 3 26 477.116 586.465 38.914 102.305 o
1 3 27 183.360 247.758 32.992 181.498 o
1 3 28 2612.910 2753.760 88.385 17.412 o
1 3 29 880.857 895.436 64.756 43.923 o
1 3 30 5362.350 5043.860 132.076 7.299 o
1 3 31 993.014 940.271 42.979 64.405 o
1 3 32 3650.680 3256.870 137.384 9.141 o
1 5 0 3185.410 3195.120 55.215 20.455 o
1 5 1 17263.600 17027.500 225.785 1.481 o
1 5 2 7696.410 7736.600 123.057 5.334 o
1 5 3 3908.640 3935.800 69.675 14.840 o
1 5 4 68431.800 68609.100 1046.280 0.099 o
1 5 5 78.487 93.359 11.964 842.997 o
1 5 6 26940.100 25594.200 379.552 0.638 o
1 5 7 564.941 615.573 25.047 136.405 o
1 5 8 62659.200 62065.200 1049.030 0.110 o
1 5 9 10694.900 10414.000 189.043 2.883 o
1 5 10 68579.000 67897.000 1042.530 0.100 o
1 5 11 2456.320 2446.160 73.998 21.585 o
1 5 12 15822.900 16062.500 309.180 1.301 o
1 5 13 8173.640 8068.410 248.265 2.769 o
1 5 14 1817.890 1833.410 42.470 39.766 o
1 5 15 340.163 364.759 19.788 230.071 o
1 5 16 9206.810 9137.860 119.914 4.406 o
1 5 17 8878.740 8907.680 127.957 4.443 o
1 5 18 14863.600 14697.700 202.577 1.890 o
1 5 19 3133.330 3104.750 88.211 15.540 o
1 5 20 2877.900 2958.240 58.837 21.777 o
1 5 21 1033.980 1110.190 48.266 55.257 o
1 5 22 2026.150 2067.820 57.296 30.229 o
1 5 23 2085.490 2312.920 77.086 22.753 o
1 5 24 1080.300 1134.150 49.025 53.270 o
1 5 25 1903.480 1905.680 54.741 32.971 o
1 5 26 370.252 436.785 32.108 143.431 o
1 5 27 129.837 187.148 31.261 215.359 o
1 5 28 67.310 116.180 29.951 262.204 o
1 5 29 42.632 112.567 27.292 318.804 o
1 5 30 596.767 599.657 34.013 107.203 o
1 5 31 301.196 262.692 32.377 163.949 o
1 7 0 7713.690 7559.570 172.915 4.208 o
1 7 1 26959.600 26466.000 421.293 0.586 o
1 7 2 2874.590 2741.570 52.614 23.595 o
1 7 3 42834.400 41816.200 593.773 0.266 o
1 7 4 34928.500 34116.800 533.188 0.367 o
1 7 5 1138.750 1143.450 35.004 66.117 o
1 7 6 22596.800 23058.700 377.675 0.764 o
1 7 7 7050.540 6871.870 133.907 5.600 o
1 7 8 11757.400 11472.600 202.102 2.488 o
1 7 9 9595.620 9160.660 204.371 3.025 o
1 7 10 19923.900 19518.200 382.725 0.873 o
1 7 11 38284.800 36773.800 641.026 0.288 o
1 7 12 238.718 266.767 19.628 291.057 o
1 7 13 11729.800 11787.400 197.766 2.506 o
1 7 14 148.718 161.054 13.001 537.316 o
1 7 15 15.164 55.118 13.801 1115.620 o
1 7 16 4002.850 3903.880 58.637 15.779 o
1 7 17 806.504 817.989 33.435 88.612 o
1 7 18 2614.040 2602.550 59.616 23.879 o
1 7 19 2407.600 2401.920 55.688 26.743 o
1 7 20 81.218 124.938 23.848 360.744 o
1 7 21 6918.450 6981.820 122.344 5.990 o
1 7 22 2136.750 2398.980 112.973 14.587 o
1 7 23 3352.070 3409.660 79.508 15.816 o
1 7 24 675.468 732.835 42.213 80.351 o
1 7 25 1384.800 1471.270 58.190 38.877 o
1 7 26 1097.180 1151.710 51.752 50.214 o
1 7 27 1378.320 1441.970 55.874 40.586 o
1 7 28 49.431 50.550 24.365 403.820 o
1 7 29 246.147 270.762 26.703 215.865 o
1 7 30 86.817 30.931 19.827 518.121 o
1 9 0 26271.100 26229.900 396.483 0.626 o
1 9 1 26697.000 26944.900 406.662 0.601 o
1 9 2 4853.170 5034.740 93.049 10.061 o
1 9 3 36439.900 35659.600 551.873 0.340 o
1 9 4 611.009 592.116 40.012 91.391 o
1 9 5 11660.700 11238.700 212.473 2.429 o
1 9 6 424.746 476.645 27.975 152.418 o
1 9 7 22217.700 22028.800 397.081 0.755 o
1 9 8 89.415 156.778 28.557 265.492 o
1 9 9 32667.400 32521.600 550.676 0.383 o
1 9 10 3269.050 3226.640 66.341 18.296 o
1 9 11 6205.990 6084.540 104.248 7.458 o
1 9 12 10360.300 10086.100 146.670 3.494 o
1 9 13 3267.190 3401.550 57.908 19.259 o
1 9 14 444.196 442.990 20.820 186.540 o
1 9 15 715.359 790.866 32.528 96.362 o
1 9 16 497.957 511.831 23.131 159.732 o
1 9 17 33.270 77.689 19.346 588.968 o
1 9 18 1626.210 1592.130 46.580 41.910 o
1 9 19 280.261 331.262 31.979 164.228 o
1 9 20 5083.450 4923.160 94.422 9.743 o
1 9 21 9375.870 9221.920 154.548 3.782 o
1 9 22 265.286 340.740 34.684 150.222 o
1 9 23 12972.400 13022.700 229.784 2.024 o
1 9 24 266.674 245.579 30.288 185.504 o
1 9 25 4546.330 4749.980 124.182 8.542 o
1 9 26 65.989 71.639 24.946 366.860 o
1 9 27 6303.120 6370.700 137.566 6.029 o
1 9 28 93.398 53.585 19.698 497.096 o
1 9 29 376.160 318.550 70.716 48.827 o
1 11 0 859.999 930.731 34.374 81.610 o
1 11 1 16366.400 16627.100 302.531 1.281 o
1 11 2 31393.300 31164.900 556.278 0.397 o
1 11 3 11278.600 11290.800 210.461 2.498 o
1 11 4 10473.000 10287.600 205.535 2.753 o
1 11 5 652.243 665.686 32.361 105.087 o
1 11 6 108.744 101.339 21.345 405.531 o
1 11 7 12632.000 12310.000 205.646 2.277 o
1 11 8 21339.500 21206.600 319.237 0.928 o
1 11 9 21274.700 21845.400 356.849 0.850 o
1 11 10 50707.800 50212.200 770.390 0.179 o
1 11 11 3622.930 3642.130 76.736 15.150 o
1 11 12 553.078 580.437 26.172 136.146 o
1 11 13 623.524 630.725 30.023 114.820 o
1 11 14 505.425 559.925 24.229 150.630 o
1 11 15 3316.560 3312.590 61.359 18.723 o
1 11 16 324.419 364.335 24.600 200.192 o
1 11 17 2501.670 2554.150 64.233 23.495 o
1 11 18 3387.890 3536.510 82.769 15.116 o
1 11 19 2024.880 2078.180 62.727 28.260 o
1 11 20 759.970 795.975 34.793 89.109 o
1 11 21 6882.540 6701.160 112.725 6.404 o
1 11 22 458.864 472.357 30.762 136.459 o
1 11 23 3405.950 3612.820 98.395 13.049 o
1 11 24 108.116 80.022 26.087 313.852 o
1 11 25 33.989 5.978 26.030 390.356 o
1 11 26 129.461 90.309 19.867 427.562 o
1 11 27 8608.790 7676.020 208.916 3.301 o
1 13 0 1141.990 1152.110 78.656 30.804 o
1 13 1 483.250 632.904 47.711 79.280 o
1 13 2 31539.200 31778.700 603.553 0.365 o
1 13 3 14034.800 14186.900 296.725 1.511 o
1 13 4 26882.200 27861.000 567.516 0.446 o
1 13 5 975.894 1040.610 53.648 51.679 o
1 13 6 167.730 206.727 27.188 244.762 o
1 13 7 28.932 73.283 28.645 310.896 o
1 13 8 3703.000 3725.920 82.456 14.172 o
1 13 9 12390.600 12326.400 208.294 2.288 o
1 13 10 35282.100 34682.800 587.085 0.336 o
1 13 11 2842.640 2973.490 64.165 20.866 o
1 13 12 13608.300 13492.400 208.105 2.065 o
1 13 13 144.475 190.436 22.184 328.303 o
1 13 14 377.250 472.021 35.868 124.815 o
1 13 15 99.028 145.323 27.895 273.360 o
1 13 16 2974.190 2956.330 68.903 19.467 o
1 13 17 1482.740 1481.950 59.565 36.917 o
1 13 18 6048.430 5930.640 121.160 6.955 o
1 13 19 619.830 637.110 35.109 101.419 o
1 13 20 2041.390 2088.470 62.986 28.020 o
1 13 21 549.414 502.557 34.127 114.323 o
1 13 22 249.189 231.017 24.508 241.371 o
1 13 23 1386.110 1377.290 51.294 43.974 o
1 13 24 411.184 357.935 24.839 180.533 o
1 13 25 506.389 387.865 44.780 90.500 o
1 15 0 2380.700 2254.550 146.610 9.947 o
1 15 1 15809.000 15844.600 357.464 1.140 o
1 15 2 6511.480 6611.420 174.981 4.721 o
1 15 3 11578.400 11750.200 270.403 1.948 o
1 15 4 694.173 835.729 45.037 72.644 o
1 15 5 727.797 766.388 38.913 83.556 o
1 15 6 255.698 315.597 33.427 160.561 o
1 15 7 3478.980 3547.920 107.807 11.927 o
1 15 8 163.459 213.332 30.154 214.015 o
1 15 9 11540.900 11775.500 235.083 2.219 o
1 15 10 4894.470 4929.060 106.986 9.178 o
1 15 11 5005.060 5237.320 109.726 8.726 o
1 15 12 17271.000 17984.500 325.565 1.132 o
1 15 13 108.575 147.739 25.174 310.983 o
1 15 14 2301.330 2354.370 76.403 21.870 o
1 15 15 1155.320 1278.160 53.974 46.257 o
1 15 16 6454.470 6549.940 128.411 6.204 o
1 15 17 556.113 584.001 38.184 99.320 o
1 15 18 7388.470 7829.820 232.810 3.136 o
1 15 19 743.329 772.044 41.499 78.039 o
1 15 20 694.414 733.201 47.281 70.668 o
1 15 21 1897.860 1764.760 58.816 31.951 o
1 15 22 881.742 776.614 48.479 62.707 o
1 17 0 136.661 282.375 44.822 116.987 o
1 17 1 15695.500 13898.600 385.630 1.091 o
1 17 2 203.573 229.325 39.812 136.935 o
1 17 3 625.616 639.050 47.721 73.840 o
1 17 4 3247.060 3031.790 100.671 13.631 o
1 17 5 888.500 956.457 66.514 41.958 o
1 17 6 884.594 879.240 57.177 51.235 o
1 17 7 1024.770 1041.990 66.046 40.210 o
1 17 8 1029.350 1061.100 84.503 28.860 o
1 17 9 2569.110 2719.600 86.521 17.951 o
1 17 10 438.974 453.165 41.218 102.372 o
1 17 11 5160.740 5493.160 193.473 4.832 o
1 17 12 1457.350 1562.230 62.263 35.275 o
1 17 13 4080.490 4120.870 140.223 8.189 o
1 17 14 3805.800 3865.200 89.708 13.004 o
1 17 15 156.606 115.055 24.524 304.709 o
1 17 16 343.801 307.378 26.288 190.837 o
1 17 17 1051.650 987.116 46.192 58.470 o
1 17 18 1240.270 1138.020 74.278 32.468 o
1 19 0 2831.640 2829.680 85.041 17.259 o
1 19 1 6979.720 6996.400 354.462 1.806 o
1 19 2 1359.290 1268.260 92.854 23.261 o
1 19 3 792.920 740.818 89.802 28.462 o
1 19 4 1024.450 1096.430 65.962 39.965 o
1 19 5 1374.980 1494.210 75.025 29.809 o
1 19 6 167.824 209.028 31.950 197.091 o
1 19 7 1136.830 1199.060 57.226 44.537 o
1 19 8 1690.970 1731.430 65.697 30.838 o
1 19 9 403.372 399.775 41.756 104.787 o
1 19 10 3915.330 3923.360 138.198 8.546 o
1 19 11 746.502 747.832 33.851 93.047 o
1 19 12 743.751 728.706 48.512 67.240 o
1 19 13 178.834 151.076 28.929 230.916 o
2 0 0 45966.300 49819.500 1212.120 0.122 o
2 0 2 6978.270 7840.810 152.894 4.890 o
2 0 4 8894.370 9004.320 211.802 3.072 o
2 0 6 8182.900 8233.720 194.026 3.580 o
2 0 8 1458.840 1543.790 58.354 37.530 o
2 0 10 20275.000 20242.100 489.919 0.667 o
2 0 12 40776.300 39833.100 972.478 0.178 o
2 0 14 12216.300 12904.600 496.507 0.871 o
2 0 16 21.024 43.895 16.392 854.556 o
2 0 18 18697.700 18776.300 416.849 0.846 o
2 0 20 20774.100 21515.600 526.151 0.599 o
2 0 22 18091.700 18254.000 409.571 0.884 o
2 0 24 11265.100 11540.200 296.276 1.804 o
2 0 26 10.851 198.288 58.554 79.701 o
2 0 28 1269.940 1450.480 143.362 11.825 o
2 0 30 5595.680 5426.800 163.003 5.721 o
2 0 32 3972.680 3634.080 148.758 7.902 o
2 2 0 10697.200 11007.800 167.570 3.058 o
2 2 1 17102.100 16930.700 241.855 1.440 o
2 2 2 40055.700 42920.700 653.833 0.259 o
2 2 3 32991.600 34098.300 469.507 0.419 o
2 2 4 229.738 249.758 11.828 403.335 o
2 2 5 183762.000 184024.000 4038.570 0.010 o
2 2 6 16758.100 17568.500 272.102 1.337 o
2 2 7 608.884 663.128 18.983 146.315 o
2 2 8 13399.600 13397.500 253.090 1.819 o
2 2 9 1942.680 1944.980 60.068 30.338 o
2 2 10 23332.900 23427.000 405.512 0.702 o
2 2 11 36963.200 36945.000 578.691 0.320 o
2 2 12 15701.900 15649.300 264.915 1.492 o
2 2 13 83031.900 82144.000 1239.780 0.070 o
2 2 14 1181.440 1213.040 41.307 57.581 o
2 2 15 11044.600 10557.700 427.149 1.153 o
2 2 16 712.113 709.792 27.160 111.453 o
2 2 17 18459.000 18688.200 272.613 1.211 o
2 2 18 2056.890 2186.250 47.267 33.094 o
2 2 19 4544.910 4640.560 73.145 12.306 o
2 2 20 25178.100 25766.800 468.491 0.571 o
2 2 21 136.484 206.314 33.291 192.604 o
2 2 22 10520.600 10665.800 185.956 2.926 o
2 2 23 2222.230 2446.510 71.001 23.448 o
2 2 24 694.366 755.667 63.378 48.949 o
2 2 25 1616.440 1895.370 79.717 25.259 o
2 2 26 1460.450 1681.050 64.076 33.740 o
2 2 27 2025.720 2210.700 75.290 23.802 o
2 2 28 776.389 1018.090 55.007 54.333 o
2 2 29 792.455 811.938 49.171 63.700 o
2 2 30 2189.310 2168.530 62.013 27.080 o
2 2 31 4543.990 4427.210 107.842 9.827 o
2 2 32 102.384 66.115 20.244 460.296 o
2 4 0 16924.400 17359.400 252.261 1.402 o
2 4 1 42503.400 42812.400 595.335 0.265 o
2 4 2 17.331 33.365 7.730 2542.280 o
2 4 3 3082.350 3117.990 56.319 20.907 o
2 4 4 3220.450 3237.680 56.036 20.079 o
2 4 5 64453.700 62325.100 916.565 0.120 o
2 4 6 34464.000 33717.900 479.278 0.401 o
2 4 7 135.585 158.202 17.790 436.243 o
2 4 8 1590.310 1647.060 50.087 40.042 o
2 4 9 31821.100 32320.000 625.304 0.349 o
2 4 10 5405.590 5348.490 118.070 7.840 o
2 4 11 71378.800 70636.900 1043.170 0.095 o
2 4 12 4483.890 4541.040 125.985 8.584 o
2 4 13 68989.900 67793.200 1116.270 0.094 o
2 4 14 3084.740 3112.400 121.423 11.346 o
2 4 15 898.122 868.688 24.274 97.669 o
2 4 16 2982.810 2919.220 47.327 23.512 o
2 4 17 11936.700 12034.200 159.246 2.783 o
2 4 18 4576.990 4532.850 74.460 12.246 o
2 4 19 29870.400 30592.900 439.501 0.496 o
2 4 20 3832.140 4146.360 85.070 13.153 o
2 4 21 11613.900 11383.800 179.452 2.723 o
2 4 22 8789.750 8867.010 144.616 4.189 o
2 4 23 2063.430 2171.240 57.476 29.469 o
2 4 24 671.779 727.025 46.601 72.675 o
2 4 25 995.025 1078.660 54.323 50.319 o
2 4 26 78.775 144.881 28.544 272.396 o
2 4 27 121.789 196.901 26.094 278.307 o
2 4 28 1538.970 1520.570 60.604 35.566 o
2 4 29 1896.670 1959.710 67.763 27.732 o
2 4 30 260.297 273.228 27.280 206.998 o
2 4 31 1608.320 1550.890 62.532 33.766 o
2 6 0 57561.000 57359.300 794.235 0.150 o
2 6 1 258.989 335.089 16.220 300.396 o
2 6 2 33502.600 33181.900 491.436 0.406 o
2 6 3 45536.100 45019.100 639.472 0.233 o
2 6 4 2254.440 2190.710 53.567 29.229 o
2 6 5 29924.700 29555.900 465.992 0.482 o
2 6 6 40.510 50.750 22.428 473.463 o
2 6 7 11.665 20.420 22.723 521.458 o
2 6 8 7429.810 7064.140 127.657 5.527 o
2 6 9 11636.600 11725.500 205.711 2.456 o
2 6 10 8100.630 8243.490 156.305 4.313 o
2 6 11 16621.900 16240.100 315.812 1.233 o
2 6 12 13721.800 13658.400 254.199 1.773 o
2 6 13 3435.300 3561.600 75.949 15.862 o
2 6 14 1698.850 1730.980 37.975 44.488 o
2 6 15 766.705 821.238 23.988 109.418 o
2 6 16 1971.670 2009.520 39.017 38.135 o
2 6 17 3251.740 3284.870 53.869 20.178 o
2 6 18 1465.050 1516.130 46.337 45.039 o
2 6 19 12807.700 12656.600 205.269 2.234 o
2 6 20 3272.250 3322.830 65.109 18.301 o
2 6 21 7621.450 7402.090 114.534 5.677 o
2 6 22 303.007 356.971 29.230 175.009 o
2 6 23 1561.860 1710.010 54.105 37.798 o
2 6 24 874.037 884.921 39.493 74.019 o
2 6 25 28.573 50.600 31.826 261.613 o
2 6 26 768.506 848.061 48.939 64.186 o
2 6 27 514.353 614.407 67.006 48.871 o
2 6 28 2207.470 2223.890 76.996 22.424 o
2 6 29 124.534 131.018 25.190 306.634 o
2 6 30 243.424 242.947 22.574 261.304 o
2 6 31 641.232 564.946 45.288 79.262 o
2 8 0 9399.530 8830.570 154.526 3.833 o
2 8 1 1005.100 1105.320 31.489 75.682 o
2 8 2 20996.600 20674.300 333.105 0.922 o
2 8 3 667.099 722.604 56.497 57.907 o
2 8 4 9154.340 9457.000 188.340 3.304 o
2 8 5 2417.150 2433.840 56.746 26.284 o
2 8 6 28.177 102.531 104.852 25.818 o
2 8 7 499.705 577.892 54.859 66.234 o
2 8 8 3623.010 3705.590 123.730 10.082 o
2 8 9 13865.400 13642.600 245.894 1.808 o
2 8 10 23617.700 23454.700 338.856 0.791 o
2 8 11 1861.380 1861.120 48.863 36.149 o
2 8 12 17234.300 16901.300 257.092 1.380 o
2 8 13 254.758 261.828 16.018 326.084 o
2 8 14 6972.090 6848.150 90.142 6.998 o
2 8 15 685.631 693.519 24.741 120.364 o
2 8 16 5299.610 5272.840 80.203 10.063 o
2 8 17 149.039 176.261 20.070 367.584 o
2 8 18 182.801 198.610 18.342 364.221 o
2 8 19 21.178 69.615 21.373 527.206 o
2 8 20 4575.850 4718.290 92.212 10.737 o
2 8 21 3943.690 4415.540 144.231 7.923 o
2 8 22 14449.600 14719.900 246.527 1.706 o
2 8 23 283.725 327.759 34.150 151.532 o
2 8 24 240.640 308.131 32.895 166.801 o
2 8 25 165.349 233.538 31.747 196.668 o
2 8 26 12435.400 12943.100 325.429 1.506 o
2 8 27 282.725 289.721 28.278 192.149 o
2 8 28 5711.560 5550.350 181.479 5.011 o
2 8 29 95.421 97.033 18.298 510.572 o
2 10 0 14671.500 14165.200 217.513 1.860 o
2 10 1 7084.310 7262.010 126.008 5.706 o
2 10 2 22766.900 23084.700 376.952 0.761 o
2 10 3 28570.400 28320.400 540.633 0.448 o
2 10 4 3084.160 3109.560 111.114 12.537 o
2 10 5 21811.000 21811.000 345.430 0.855 o
2 10 6 415.857 1584.690 806.809 0.440 o
2 10 7 1950.380 1971.100 49.766 34.248 o
2 10 8 12099.100 11867.900 220.427 2.262 o
2 10 9 7255.930 7208.530 109.277 6.097 o
2 10 10 19373.200 19100.400 299.804 1.087 o
2 10 11 1126.170 1185.230 43.421 57.193 o
2 10 12 1205.910 1282.760 41.975 55.560 o
2 10 13 11140.400 10785.100 181.231 2.847 o
2 10 14 3537.930 3646.170 64.269 16.964 o
2 10 15 3626.440 3628.810 62.968 16.872 o
2 10 16 5130.020 5073.800 82.179 10.334 o
2 10 17 2156.230 2166.230 50.700 31.075 o
2 10 18 1085.880 1085.880 40.811 62.233 o
2 10 19 3256.880 3057.370 130.693 10.225 o
2 10 20 5714.690 5754.200 105.279 8.002 o
2 10 21 3001.270 3118.460 73.167 18.318 o
2 10 22 15673.600 15852.800 262.062 1.499 o
2 10 23 2710.860 2841.530 72.949 19.942 o
2 10 24 512.723 539.975 34.328 115.178 o
2 10 25 71.900 50.540 25.397 359.801 o
2 10 26 3924.650 3689.300 94.038 12.496 o
2 10 27 5706.000 5254.360 138.070 6.711 o
2 10 28 6398.370 6103.840 259.048 3.002 o
2 12 0 3367.410 3412.200 84.141 15.140 o
2 12 1 6053.880 6146.360 123.215 6.791 o
2 12 2 3318.460 3570.080 86.180 14.796 o
2 12 3 42099.700 42520.600 755.960 0.222 o
2 12 4 601.855 773.562 90.434 29.086 o
2 12 5 48137.000 48204.900 855.362 0.174 o
2 12 6 2004.270 2148.350 65.028 27.370 o
2 12 7 19.667 32.808 27.047 364.327 o
2 12 8 493.556 502.733 31.330 128.861 o
2 12 9 5718.430 5784.040 114.532 7.557 o
2 12 10 982.177 1060.920 43.520 62.354 o
2 12 11 1529.860 1580.290 51.074 40.694 o
2 12 12 41.230 65.308 21.159 509.288 o
2 12 13 5106.740 5237.650 86.301 10.001 o
2 12 14 30.318 64.663 20.482 554.503 o
2 12 15 61.789 88.038 20.126 502.201 o
2 12 16 3822.600 3681.760 83.594 13.824 o
2 12 17 2897.100 2892.110 62.304 21.167 o
2 12 18 57.608 59.835 23.796 407.883 o
2 12 19 4978.810 4957.610 114.495 8.616 o
2 12 20 297.044 318.519 28.129 187.109 o
2 12 21 5759.380 5851.910 111.422 7.635 o
2 12 22 46.312 49.599 30.296 278.862 o
2 12 23 224.498 221.101 26.343 232.782 o
2 12 24 856.482 779.544 41.678 73.262 o
2 12 25 255.431 158.133 27.689 219.973 o
2 12 26 671.711 519.068 35.513 100.873 o
2 14 0 1159.430 1181.270 55.681 45.567 o
2 14 1 3848.670 3962.670 105.233 11.299 o
2 14 2 8693.770 8754.820 180.911 3.611 o
2 14 3 16254.000 16466.100 370.391 1.071 o
2 14 4 11566.200 11782.200 251.025 2.091 o
2 14 5 9235.350 9477.320 206.734 3.032 o
2 14 6 200.972 215.921 28.542 219.032 o
2 14 7 26.401 22.597 27.402 354.481 o
2 14 8 3665.700 3672.530 83.795 14.162 o
2 14 9 272.483 302.983 29.039 187.442 o
2 14 10 12694.800 13033.400 245.384 1.951 o
2 14 11 12175.700 12235.900 220.954 2.225 o
2 14 12 3293.530 3383.480 69.012 17.538 o
2 14 13 15657.400 15703.700 260.403 1.512 o
2 14 14 978.907 1126.470 39.377 66.446 o
2 14 15 42.998 82.154 22.933 436.290 o
2 14 16 348.571 345.588 29.131 168.585 o
2 14 17 5995.870 5898.140 118.408 7.120 o
2 14 18 732.591 766.158 49.724 65.202 o
2 14 19 4776.200 4945.310 114.305 8.839 o
2 14 20 2808.340 2860.630 73.863 19.351 o
2 14 21 374.874 314.391 26.198 184.148 o
2 14 22 2021.280 1989.670 74.508 24.630 o
2 14 23 116.394 58.597 21.448 415.892 o
2 16 0 993.995 1039.120 78.961 32.087 o
2 16 1 282.696 332.501 68.665 52.716 o
2 16 2 11400.300 10345.300 339.471 1.564 o
2 16 3 96.058 122.602 33.422 210.154 o
2 16 4 2892.490 2954.290 88.273 16.358 o
2 16 5 2257.150 2313.830 82.604 20.589 o
2 16 6 385.039 401.756 37.303 121.780 o
2 16 7 5404.600 5770.100 147.400 6.343 o
2 16 8 582.584 623.191 39.862 92.441 o
2 16 9 447.377 522.175 35.128 118.862 o
2 16 10 6798.820 6923.380 137.310 5.617 o
2 16 11 2329.330 2477.840 71.267 22.774 o
2 16 12 5015.810 5298.330 119.116 8.154 o
2 16 13 10095.100 10114.700 232.665 2.536 o
2 16 14 3613.460 3760.160 110.111 11.326 o
2 16 15 69.806 77.897 27.018 318.520 o
2 16 16 1159.890 1041.430 66.213 38.591 o
2 16 17 8896.870 8221.580 302.597 2.081 o
2 16 18 2179.920 1928.820 129.137 12.426 o
2 16 19 449.451 421.337 30.487 141.753 o
2 16 20 3008.640 2908.660 134.185 10.239 o
2 18 0 12467.100 13161.100 492.117 0.875 o
2 18 1 1434.210 1524.230 93.706 22.171 o
2 18 2 1465.940 1452.430 86.937 24.503 o
2 18 3 1685.640 1473.660 100.419 19.443 o
2 18 4 229.621 174.632 36.904 153.419 o
2 18 5 1901.980 1791.110 130.835 12.654 o
2 18 6 757.755 847.513 111.813 19.718 o
2 18 7 278.323 283.339 36.333 143.420 o
2 18 8 143.055 153.266 27.155 264.072 o
2 18 9 1016.990 839.534 74.953 35.115 o
2 18 10 393.192 336.425 27.327 171.898 o
2 18 11 478.410 478.576 39.895 102.921 o
2 18 12 4275.890 3991.940 195.081 5.325 o
2 18 13 455.273 337.639 34.736 128.214 o
2 18 14 3268.810 3480.300 143.139 8.924 o
2 18 15 27.620 36.901 27.803 339.683 o
2 18 16 70.374 58.116 25.214 362.376 o
2 20 0 5364.210 5816.940 228.351 3.797 o
2 20 1 688.848 821.888 98.259 24.843 o
2 20 2 572.425 664.027 52.286 67.243 o
2 20 3 442.017 553.184 46.321 85.823 o
2 20 4 4.043 32.787 23.325 498.407 o
2 20 5 4295.750 4456.410 411.440 1.543 o
2 20 6 588.369 684.662 73.931 40.722 o
2 20 7 398.791 392.154 61.073 60.931 o
2 20 8 109.298 54.644 32.144 229.848 o
3 1 0 14938.400 15844.500 220.423 1.740 o
3 1 1 7139.840 7696.100 114.352 5.877 o
3 1 2 60639.200 63990.200 931.137 0.123 o
3 1 3 74792.100 76139.900 1148.750 0.083 o
3 1 4 3263.530 3142.930 55.994 20.104 o
3 1 5 24902.700 25905.200 374.948 0.682 o
3 1 6 4656.950 4944.860 84.030 11.032 o
3 1 7 241.351 254.255 15.183 347.754 o
3 1 8 4304.850 4193.910 77.391 12.876 o
3 1 9 7006.280 7092.880 135.630 5.516 o
3 1 10 103.169 90.382 23.398 367.101 o
3 1 11 12240.000 12223.600 233.519 2.124 o
3 1 12 5381.160 5500.730 146.492 6.474 o
3 1 13 21228.800 21262.300 496.300 0.634 o
3 1 14 3810.900 4070.110 109.757 10.860 o
3 1 15 58904.400 58359.700 1136.990 0.109 o
3 1 16 40.540 85.226 15.532 772.015 o
3 1 17 1.761 25.765 13.549 1390.720 o
3 1 18 644.541 660.929 23.214 130.215 o
3 1 19 12167.100 12553.700 180.844 2.518 o
3 1 20 183.213 207.080 29.726 213.741 o
3 1 21 4845.680 5058.880 98.177 9.721 o
3 1 22 288.982 364.779 32.545 157.056 o
3 1 23 20529.500 20872.800 329.197 0.942 o
3 1 24 135.976 259.337 35.392 171.148 o
3 1 25 5429.660 5707.440 112.404 7.943 o
3 1 26 12.464 113.819 30.402 277.870 o
3 1 27 1489.820 1623.030 64.229 33.659 o
3 1 28 271.952 384.284 36.200 138.905 o
3 1 29 7195.570 7401.350 150.589 4.950 o
3 1 30 1509.070 1544.830 51.166 41.149 o
3 1 31 3276.490 3189.600 75.975 16.860 o
3 1 32 79.128 30.250 25.721 354.512 o
3 3 0 36427.900 37214.400 499.472 0.357 o
3 3 1 20921.700 21045.200 303.136 0.978 o
3 3 2 8052.470 8440.330 127.284 4.899 o
3 3 3 6311.820 6307.350 98.839 7.484 o
3 3 4 9107.110 9704.990 151.763 3.833 o
3 3 5 21460.200 20837.600 293.053 0.981 o
3 3 6 98864.000 95546.100 1388.070 0.052 o
3 3 7 11744.100 11692.000 181.599 2.653 o
3 3 8 7157.260 7043.650 145.914 5.168 o
3 3 9 8508.030 8358.370 156.494 4.153 o
3 3 10 28699.600 27894.800 436.954 0.533 o
3 3 11 5901.900 5781.690 119.586 7.187 o
3 3 12 93341.200 92193.900 1746.490 0.046 o
3 3 13 89.052 113.782 30.537 246.805 o
3 3 14 19181.700 19664.100 461.350 0.740 o
3 3 15 6951.850 7015.330 95.698 6.778 o
3 3 16 1448.570 1518.090 32.071 54.989 o
3 3 17 16913.200 16849.400 218.229 1.541 o
3 3 18 2828.800 3013.640 64.134 20.845 o
3 3 19 244.502 302.513 26.143 216.789 o
3 3 20 10269.100 10403.900 164.790 3.253 o
3 3 21 10703.300 10779.900 188.636 2.852 o
3 3 22 2719.770 2903.560 76.378 19.111 o
3 3 23 540.636 687.459 42.698 86.424 o
3 3 24 2868.900 3118.460 100.028 14.401 o
3 3 25 782.331 871.335 63.093 47.004 o
3 3 26 3646.460 3757.540 88.939 13.519 o
3 3 27 92.352 181.014 26.969 282.165 o
3 3 28 358.222 372.317 33.751 141.208 o
3 3 29 826.482 996.717 62.768 45.749 o
3 3 30 4247.490 4169.550 89.825 11.898 o
3 3 31 558.674 497.996 31.368 122.526 o
3 5 0 11913.900 11285.200 218.502 2.339 o
3 5 1 769.004 764.443 22.541 114.543 o
3 5 2 15865.600 16033.400 257.916 1.496 o
3 5 3 15417.500 15270.800 232.475 1.668 o
3 5 4 8027.550 8123.310 138.920 4.728 o
3 5 5 884.496 826.139 25.564 97.811 o
3 5 6 5255.790 5198.640 97.307 9.189 o
3 5 7 26445.300 26691.700 426.806 0.587 o
3 5 8 12547.100 12176.600 202.896 2.318 o
3 5 9 24961.400 23878.500 356.060 0.727 o
3 5 10 34340.100 33924.700 562.218 0.358 o
3 5 11 15529.400 14173.300 472.693 0.850 o
3 5 12 32942.100 32301.700 599.238 0.355 o
3 5 13 10338.400 10187.700 157.999 3.346 o
3 5 14 14459.700 14480.800 187.787 2.024 o
3 5 15 3077.740 3019.180 49.487 22.346 o
3 5 16 3257.770 3213.070 48.928 21.066 o
3 5 17 3419.430 3371.390 58.929 18.578 o
3 5 18 3034.810 3145.000 68.303 18.983 o
3 5 19 163.333 197.618 24.684 279.176 o
3 5 20 7299.330 7414.300 119.589 5.722 o
3 5 21 171.091 237.327 23.195 286.397 o
3 5 22 4537.410 4672.030 93.988 10.695 o
3 5 23 1136.780 1105.400 81.081 29.757 o
3 5 24 1764.730 1857.720 58.265 32.952 o
3 5 25 2327.100 2321.910 71.066 23.218 o
3 5 26 763.089 887.126 63.176 47.092 o
3 5 27 13.039 42.598 29.993 301.139 o
3 5 28 210.303 287.190 35.059 159.498 o
3 5 29 889.009 849.036 39.845 73.601 o
3 5 30 2389.010 2491.270 63.495 24.463 o
3 5 31 3496.180 3194.490 120.337 10.864 o
3 7 0 20485.700 19874.400 330.733 0.958 o
3 7 1 10341.300 10286.800 213.738 2.687 o
3 7 2 24341.500 25037.600 423.843 0.642 o
3 7 3 5134.980 5111.280 92.443 9.677 o
3 7 4 47075.500 45880.500 633.277 0.226 o
3 7 5 125.968 158.568 28.025 258.236 o
3 7 6 40.067 67.684 29.158 297.119 o
3 7 7 3300.990 3398.640 69.252 17.453 o
3 7 8 522.197 536.031 42.524 91.546 o
3 7 9 642.085 610.625 38.144 93.523 o
3 7 10 9495.940 9136.320 173.171 3.481 o
3 7 11 2838.790 2751.230 51.352 24.030 o
3 7 12 5352.610 5106.320 98.504 9.063 o
3 7 13 9332.720 9282.010 128.925 4.187 o
3 7 14 9498.810 9147.060 116.460 4.344 o
3 7 15 6937.410 6873.810 95.496 6.850 o
3 7 16 3095.380 3090.540 50.755 21.859 o
3 7 17 1308.020 1372.440 43.531 51.116 o
3 7 18 7170.600 7077.270 102.046 6.405 o
3 7 19 1312.450 1282.940 44.845 50.856 o
3 7 20 2597.450 2698.800 58.469 23.975 o
3 7 21 9658.800 9867.420 158.498 3.555 o
3 7 22 2415.850 2576.770 58.318 25.424 o
3 7 23 8926.000 9332.770 156.302 3.871 o
3 7 24 129.261 171.772 34.584 186.603 o
3 7 25 147.805 239.848 35.021 173.493 o
3 7 26 150.456 221.171 36.743 162.439 o
3 7 27 4215.290 4312.150 100.247 10.937 o
3 7 28 203.415 193.262 25.732 251.056 o
3 7 29 8005.320 7543.120 270.624 2.540 o
3 7 30 97.330 33.165 21.638 443.224 o
3 9 0 649.786 667.208 34.613 99.698 o
3 9 1 9553.970 9797.580 177.446 3.327 o
3 9 2 9095.590 8909.910 203.546 3.158 o
3 9 3 16107.300 16296.300 278.316 1.393 o
3 9 4 1751.570 1757.890 54.239 35.402 o
3 9 5 677.229 700.794 41.997 81.374 o
3 9 6 894.241 938.917 38.785 73.307 o
3 9 7 1221.640 1201.470 37.917 59.935 o
3 9 8 328.907 315.811 20.511 236.147 o
3 9 9 2503.290 2568.950 55.994 25.511 o
3 9 10 5180.440 5280.530 100.720 9.034 o
3 9 11 1553.640 1570.640 41.464 46.241 o
3 9 12 573.203 539.528 22.146 150.033 o
3 9 13 4461.430 4396.260 74.871 12.573 o
3 9 14 77.296 77.389 21.646 440.732 o
3 9 15 28565.000 28583.200 410.716 0.553 o
3 9 16 124.511 144.228 17.985 451.551 o
3 9 17 6947.010 6880.570 107.328 6.470 o
3 9 18 1620.130 1651.820 47.243 41.206 o
3 9 19 795.550 799.448 36.343 84.344 o
3 9 20 281.402 323.202 31.049 170.418 o
3 9 21 28096.400 28031.900 435.792 0.542 o
3 9 22 7267.750 7419.130 133.759 5.355 o
3 9 23 19355.400 19589.700 355.702 0.947 o
3 9 24 1023.130 1093.510 48.467 55.468 o
3 9 25 1377.530 1428.200 47.095 46.661 o
3 9 26 947.757 907.647 43.858 65.089 o
3 9 27 6578.320 6398.760 138.037 5.852 o
3 9 28 165.578 150.755 22.331 325.104 o
3 9 29 4194.340 3764.040 221.792 4.460 o
3 11 0 1679.880 1769.870 50.895 37.761 o
3 11 1 14298.200 14693.800 258.299 1.661 o
3 11 2 5354.070 5393.050 100.065 8.814 o
3 11 3 6655.290 6668.120 114.237 6.520 o
3 11 4 5392.640 5458.160 101.109 8.681 o
3 11 5 6393.220 6291.770 108.406 7.058 o
3 11 6 11555.300 11752.900 190.692 2.599 o
3 11 7 1604.130 1555.090 49.502 40.794 o
3 11 8 5672.820 5576.970 103.030 8.235 o
3 11 9 3022.380 3187.490 70.536 18.570 o
3 11 10 4045.430 4238.570 89.284 12.243 o
3 11 11 2448.640 2412.040 57.336 25.993 o
3 11 12 1138.280 1254.500 45.984 53.694 o
3 11 13 223.813 245.360 28.288 211.305 o
3 11 14 7421.000 7555.420 120.305 5.596 o
3 11 15 5990.760 5991.890 89.807 8.310 o
3 11 16 2143.440 2232.390 52.777 30.202 o
3 11 17 1624.090 1567.910 65.814 31.972 o
3 11 18 2799.180 2705.460 54.773 23.663 o
3 11 19 170.543 213.063 26.139 254.774 o
3 11 20 8698.710 8572.510 157.625 4.036 o
3 11 21 6810.090 7110.640 134.358 5.651 o
3 11 22 20358.500 20109.100 342.059 0.934 o
3 11 23 5634.430 5650.340 120.861 7.390 o
3 11 24 464.059 469.187 32.574 129.030 o
3 11 25 732.940 736.926 43.301 75.981 o
3 11 26 2628.660 2425.550 80.575 19.454 o
3 11 27 1275.950 1065.250 51.963 47.663 o
3 13 0 755.073 814.236 50.582 62.710 o
3 13 1 136.133 137.668 28.733 249.319 o
3 13 2 857.099 836.624 52.029 58.050 o
3 13 3 2750.980 2723.480 75.708 19.460 o
3 13 4 5365.670 5412.970 130.252 7.248 o
3 13 5 1445.500 1527.180 64.472 34.371 o
3 13 6 10700.500 11104.000 270.244 2.063 o
3 13 7 512.632 514.533 33.384 119.342 o
3 13 8 2408.690 2540.160 67.781 23.121 o
3 13 9 725.790 666.986 44.358 75.720 o
3 13 10 1991.870 1983.700 55.937 31.365 o
3 13 11 642.230 672.120 33.143 103.625 o
3 13 12 5335.560 5441.220 96.836 8.983 o
3 13 13 1642.240 1724.370 59.829 33.973 o
3 13 14 1220.280 1301.980 48.912 49.085 o
3 13 15 2412.430 2457.200 52.905 27.290 o
3 13 16 428.369 441.225 29.610 147.005 o
3 13 17 114.257 128.470 24.705 321.349 o
3 13 18 3606.620 3359.450 136.031 9.243 o
3 13 19 1561.510 1621.160 86.299 23.898 o
3 13 20 7561.650 7749.340 172.177 4.242 o
3 13 21 1301.870 1381.540 55.242 42.408 o
3 13 22 3293.500 3285.940 88.371 14.901 o
3 13 23 10.472 3.675 21.418 600.651 o
3 13 24 158.439 88.763 22.459 347.238 o
3 13 25 751.970 523.944 77.145 37.331 o
3 15 0 624.283 672.958 48.586 71.769 o
3 15 1 300.120 276.267 34.978 148.288 o
3 15 2 1358.770 1448.700 67.843 33.701 o
3 15 3 16311.500 16751.800 350.119 1.125 o
3 15 4 5725.140 6054.360 169.488 5.297 o
3 15 5 121.865 168.533 37.657 164.440 o
3 15 6 10511.600 10685.700 234.634 2.421 o
3 15 7 110.471 106.380 32.631 216.834 o
3 15 8 259.487 251.546 32.637 170.037 o
3 15 9 126.614 124.329 30.640 231.804 o
3 15 10 693.933 651.851 41.517 82.654 o
3 15 11 1171.030 1218.980 49.043 50.641 o
3 15 12 13473.000 13560.700 230.892 1.936 o
3 15 13 462.951 522.168 29.819 136.827 o
3 15 14 2492.320 2505.610 76.711 20.674 o
3 15 15 12244.200 12512.900 230.193 2.131 o
3 15 16 1834.800 1696.650 82.007 23.888 o
3 15 17 1171.250 1114.410 63.046 40.268 o
3 15 18 2057.610 1910.580 58.343 30.218 o
3 15 19 2427.710 2184.960 69.361 23.512 o
3 15 20 1489.230 1483.000 84.743 25.126 o
3 15 21 4880.780 4367.880 126.126 8.291 o
3 15 22 241.601 260.365 51.430 88.448 o
3 17 0 387.332 472.941 65.765 53.588 o
3 17 1 2137.880 2123.930 124.435 13.018 o
3 17 2 5097.360 4864.060 368.801 1.834 o
3 17 3 1602.610 1099.320 109.289 17.927 o
3 17 4 16.520 -10.168 48.257 121.918 o
3 17 5 1310.450 1189.480 87.704 25.584 o
3 17 6 287.020 229.682 42.306 117.611 o
3 17 7 614.489 658.230 55.858 60.720 o
3 17 8 250.025 245.685 35.253 155.583 o
3 17 9 1005.370 1007.370 52.934 52.150 o
3 17 10 29.073 52.838 25.255 396.108 o
3 17 11 2311.280 2465.780 81.194 20.426 o
3 17 12 1237.510 1187.280 105.314 19.850 o
3 17 13 4699.020 4678.240 146.122 7.182 o
3 17 14 362.120 342.733 22.751 206.135 o
3 17 15 4008.950 3753.160 263.948 3.410 o
3 17 16 4234.740 4287.430 274.662 3.132 o
3 17 17 255.327 239.082 32.431 173.196 o
3 17 18 1873.780 1845.080 82.938 23.071 o
3 19 0 825.853 779.079 61.125 49.006 o
3 19 1 3132.030 2607.880 93.686 15.328 o
3 19 2 498.453 461.861 42.007 96.233 o
3 19 3 2297.320 2132.480 98.285 17.244 o
3 19 4 167.455 155.560 32.968 194.198 o
3 19 5 67.383 108.424 30.473 256.236 o
3 19 6 1781.450 1934.960 102.303 18.037 o
3 19 7 2376.720 2582.400 109.030 14.587 o
3 19 8 317.889 384.122 37.242 129.218 o
3 19 9 186.237 236.788 30.390 203.239 o
3 19 10 1035.860 1007.450 68.627 38.407 o
3 19 11 232.569 242.153 22.929 261.936 o
3 19 12 4549.390 4136.900 234.650 3.979 o
4 0 0 266217.000 278515.000 7531.310 0.003 o
4 0 2 25161.200 26905.500 506.842 0.524 o
4 0 4 34906.500 37120.300 691.746 0.286 o
4 0 6 81232.700 79886.600 2240.180 0.038 o
4 0 8 1318.860 1321.440 70.362 33.225 o
4 0 10 397.229 465.102 48.876 83.665 o
4 0 12 544.944 490.279 77.957 38.769 o
4 0 14 4921.130 5124.030 260.655 3.253 o
4 0 16 9874.630 10256.700 192.407 3.016 o
4 0 18 4771.160 4681.420 99.106 9.997 o
4 0 20 15737.400 16744.100 381.565 1.052 o
4 0 22 32164.200 31720.800 697.656 0.313 o
4 0 24 18973.400 19994.100 452.098 0.757 o
4 0 26 4937.210 4989.750 173.067 5.734 o
4 0 28 8478.180 9758.270 314.308 1.951 o
4 0 30 15259.800 14638.400 397.748 1.055 o
4 2 0 33614.300 33886.900 522.487 0.384 o
4 2 1 3264.850 3112.010 52.161 20.770 o
4 2 2 7334.940 7761.710 125.728 5.446 o
4 2 3 67398.600 67068.200 991.575 0.106 o
4 2 4 174.804 215.117 17.693 375.153 o
4 2 5 9868.360 9724.580 159.940 3.498 o
4 2 6 13845.200 13687.200 211.833 2.004 o
4 2 7 21916.200 22391.800 381.449 0.783 o
4 2 8 547.864 546.715 34.079 112.803 o
4 2 9 1765.220 1718.280 44.653 40.171 o
4 2 10 2595.090 2708.720 133.641 10.864 o
4 2 11 5647.260 5841.240 195.605 4.560 o
4 2 12 1164.030 1215.500 126.580 14.899 o
4 2 13 25554.900 24086.300 586.894 0.462 o
4 2 14 1207.110 1242.960 63.945 38.511 o
4 2 15 1852.810 1888.190 38.510 40.727 o
4 2 16 9429.510 9686.000 128.210 4.092 o
4 2 17 825.527 826.725 30.622 92.461 o
4 2 18 12340.800 12347.700 177.628 2.532 o
4 2 19 57.624 45.915 28.885 298.755 o
4 2 20 1557.470 1682.740 52.206 39.049 o
4 2 21 457.821 527.904 34.801 118.821 o
4 2 22 2496.300 2747.830 76.249 20.277 o
4 2 23 819.903 951.564 70.073 39.936 o
4 2 24 6440.660 6801.930 129.125 6.112 o
4 2 25 4406.550 4515.210 101.867 10.393 o
4 2 26 2565.000 2848.480 72.653 20.576 o
4 2 27 141.740 180.832 26.954 261.805 o
4 2 28 3943.220 4025.550 127.364 9.266 o
4 2 29 1068.420 1063.800 45.717 57.660 o
4 2 30 2370.250 2434.870 61.402 25.297 o
4 2 31 1685.300 1515.990 48.663 40.452 o
4 4 0 801.807 816.582 24.106 106.622 o
4 4 1 3425.750 3348.040 60.005 18.445 o
4 4 2 15300.100 15741.200 221.586 1.707 o
4 4 3 1401.190 1458.020 36.114 53.923 o
4 4 4 3113.460 3085.710 66.885 19.040 o
4 4 5 1249.940 1273.890 36.583 59.463 o
4 4 6 1447.680 1512.210 41.003 48.949 o
4 4 7 14662.400 14888.200 253.770 1.647 o
4 4 8 3824.140 3511.830 75.998 14.890 o
4 4 9 7015.260 6867.490 124.640 5.897 o
4 4 10 3388.480 3265.800 85.529 15.082 o
4 4 11 50234.900 47295.300 1310.580 0.107 o
4 4 12 13859.600 14299.600 270.288 1.650 o
4 4 13 39071.400 38166.600 626.543 0.285 o
4 4 14 386.472 369.792 26.348 175.610 o
4 4 15 4359.810 4399.990 75.695 12.704 o
4 4 16 8258.050 8151.490 110.974 5.216 o
4 4 17 558.371 593.645 24.566 140.125 o
4 4 18 229.720 246.639 21.077 283.256 o
4 4 19 85.326 131.249 27.588 287.135 o
4 4 20 2771.510 2826.340 74.581 19.414 o
4 4 21 810.245 903.437 57.431 52.097 o
4 4 22 21.805 118.801 32.917 237.038 o
4 4 23 8648.010 8298.410 448.645 1.164 o
4 4 24 416.704 551.974 36.228 116.428 o
4 4 25 11525.700 11545.200 197.656 2.557 o
4 4 26 217.918 323.914 34.540 158.856 o
4 4 27 26.871 91.026 25.795 368.517 o
4 4 28 531.322 558.183 28.318 132.545 o
4 4 29 805.677 907.183 48.147 63.443 o
4 4 30 233.511 200.800 28.385 213.734 o
4 4 31 9666.500 9186.630 330.868 1.760 o
4 6 0 3563.730 3519.350 78.212 15.279 o
4 6 1 2151.420 2206.460 61.967 27.219 o
4 6 2 2529.240 2345.290 65.462 23.589 o
4 6 3 52949.900 52959.600 776.334 0.169 o
4 6 4 2225.520 2148.080 51.466 30.311 o
4 6 5 1101.850 1141.780 47.900 53.834 o
4 6 6 1883.300 1977.940 46.382 36.336 o
4 6 7 1020.900 1072.200 49.514 54.662 o
4 6 8 637.630 563.309 44.239 81.560 o
4 6 9 709.561 713.380 31.843 100.706 o
4 6 10 89.172 92.817 29.974 258.034 o
4 6 11 8991.940 9051.590 159.796 3.836 o
4 6 12 5890.930 5862.380 89.856 8.482 o
4 6 13 4209.060 4382.120 65.720 13.923 o
4 6 14 1057.160 1060.180 29.427 77.008 o
4 6 15 14035.200 14002.000 169.064 2.213 o
4 6 16 338.904 401.803 19.380 227.566 o
4 6 17 197.980 215.587 23.226 278.652 o
4 6 18 2757.390 2708.330 53.805 24.099 o
4 6 19 2717.610 2742.160 59.395 23.002 o
4 6 20 1246.900 1302.050 46.295 50.752 o
4 6 21 1332.610 1440.900 47.338 47.135 o
4 6 22 6342.650 6165.910 120.009 6.705 o
4 6 23 3063.790 3227.900 69.948 18.448 o
4 6 24 14127.400 14269.400 228.537 1.850 o
4 6 25 309.202 360.232 30.694 164.851 o
4 6 26 6297.020 6444.840 147.364 5.679 o
4 6 27 692.427 784.644 47.181 70.057 o
4 6 28 1117.810 1145.930 45.856 55.436 o
4 6 29 16.894 10.525 21.385 583.563 o
4 6 30 4936.700 4512.450 115.799 8.803 o
4 8 0 31430.000 30472.600 441.629 0.475 o
4 8 1 3789.230 3827.790 89.427 13.104 o
4 8 2 6971.720 6986.030 164.406 4.764 o
4 8 3 2915.320 2943.600 82.267 17.319 o
4 8 4 1297.290 1226.760 32.564 62.394 o
4 8 5 1010.780 1042.770 61.656 43.820 o
4 8 6 23.210 565.427 345.546 2.394 o
4 8 7 332.115 865.982 275.210 3.727 o
4 8 8 12332.100 12127.200 217.714 2.237 o
4 8 9 1810.800 1796.150 43.868 39.443 o
4 8 10 2450.400 2400.370 50.255 27.948 o
4 8 11 2915.090 2857.090 49.490 23.665 o
4 8 12 2481.480 2422.060 45.990 28.782 o
4 8 13 3171.060 3157.460 53.300 20.915 o
4 8 14 16724.500 16707.900 220.466 1.553 o
4 8 15 3024.770 3133.430 63.345 19.904 o
4 8 16 16312.800 16225.000 209.390 1.649 o
4 8 17 4.531 26.539 17.756 836.773 o
4 8 18 3947.910 3948.350 71.247 14.557 o
4 8 19 440.268 380.858 19.781 200.016 o
4 8 20 10766.500 10947.900 227.164 2.440 o
4 8 21 367.967 446.155 27.147 167.714 o
4 8 22 13316.700 13337.000 214.638 2.066 o
4 8 23 1209.700 1281.790 50.518 48.134 o
4 8 24 1915.650 2007.540 65.532 28.257 o
4 8 25 1602.120 1810.550 72.866 28.180 o
4 8 26 2150.700 2158.450 84.041 20.944 o
4 8 27 2.238 -8.167 22.809 548.109 o
4 8 28 903.749 794.501 47.772 62.811 o
4 8 29 484.485 454.576 33.405 124.653 o
4 10 0 21348.100 21249.400 353.258 0.863 o
4 10 1 469.899 553.642 34.771 116.770 o
4 10 2 11991.600 12054.000 202.789 2.405 o
4 10 3 1474.910 1548.960 43.826 46.253 o
4 10 4 2429.170 2518.860 57.485 25.740 o
4 10 5 1368.030 1292.690 47.482 47.690 o
4 10 6 5589.010 5802.630 97.545 8.473 o
4 10 7 429.760 457.932 25.823 163.105 o
4 10 8 5451.220 5371.030 96.168 8.928 o
4 10 9 42.466 50.870 22.510 468.149 o
4 10 10 9148.140 9262.280 147.183 3.961 o
4 10 11 1226.560 1242.720 44.710 53.110 o
4 10 12 152.538 179.839 25.253 280.205 o
4 10 13 5830.030 5886.130 96.895 8.214 o
4 10 14 12901.100 12715.200 186.607 2.350 o
4 10 15 9068.980 9092.930 135.269 4.212 o
4 10 16 14323.200 13998.700 187.389 2.071 o
4 10 17 2042.030 2036.720 55.517 30.879 o
4 10 18 4690.010 4197.310 136.977 7.874 o
4 10 19 156.586 189.727 26.928 254.811 o
4 10 20 10200.700 9987.580 184.759 3.071 o
4 10 21 7877.410 7971.010 134.183 4.930 o
4 10 22 18749.000 18822.600 306.398 1.103 o
4 10 23 9328.420 9415.030 177.621 3.423 o
4 10 24 2174.600 2262.220 62.571 26.696 o
4 10 25 70.945 65.552 24.682 371.634 o
4 10 26 84.356 59.812 24.865 359.605 o
4 10 27 66.963 19.346 24.112 409.101 o
4 12 0 229.903 264.067 26.905 219.477 o
4 12 1 2332.440 2309.360 67.413 24.214 o
4 12 2 5515.900 5545.000 130.373 7.084 o
4 12 3 1405.760 1411.140 53.381 42.047 o
4 12 4 363.139 403.095 31.430 149.764 o
4 12 5 287.105 302.642 30.726 173.269 o
4 12 6 5174.460 5083.880 113.712 8.406 o
4 12 7 7.800 41.172 29.055 323.072 o
4 12 8 136.872 127.961 27.198 271.109 o
4 12 9 326.624 360.660 30.915 160.808 o
4 12 10 2083.870 2051.880 60.366 28.756 o
4 12 11 251.595 313.855 30.486 180.366 o
4 12 12 144.274 156.807 26.888 266.419 o
4 12 13 3167.570 3180.510 68.031 18.476 o
4 12 14 266.776 315.075 27.919 195.510 o
4 12 15 4635.910 4685.050 83.274 11.333 o
4 12 16 509.005 581.141 30.482 126.267 o
4 12 17 774.949 758.912 38.912 81.591 o
4 12 18 424.160 387.961 23.746 181.021 o
4 12 19 515.904 572.057 46.923 80.855 o
4 12 20 300.338 297.711 30.936 170.065 o
4 12 21 6731.510 6850.470 142.298 5.519 o
4 12 22 2297.070 2382.860 76.839 21.717 o
4 12 23 6454.880 6387.220 157.891 5.282 o
4 12 24 974.406 959.545 50.178 56.180 o
4 12 25 458.400 369.570 30.731 142.801 o
4 14 0 2188.860 2144.400 83.042 21.078 o
4 14 1 540.795 629.530 42.606 88.027 o
4 14 2 5206.090 5208.270 127.829 7.568 o
4 14 3 474.678 487.299 42.388 95.834 o
4 14 4 621.306 634.328 40.444 88.772 o
4 14 5 2448.610 2428.110 79.369 20.392 o
4 14 6 1056.900 1064.730 58.355 45.775 o
4 14 7 9236.000 9134.910 201.128 3.141 o
4 14 8 436.883 435.595 38.827 110.683 o
4 14 9 889.983 871.700 39.812 73.196 o
4 14 10 252.741 287.767 28.862 194.597 o
4 14 11 11491.500 11504.900 204.560 2.504 o
4 14 12 75.227 101.902 26.380 320.773 o
4 14 13 5253.040 5274.270 100.434 8.972 o
4 14 14 3820.580 3948.680 77.062 14.243 o
4 14 15 2775.310 2969.230 67.766 20.458 o
4 14 16 4487.250 4409.120 83.522 11.804 o
4 14 17 13.370 5.347 23.182 510.409 o
4 14 18 15.298 23.785 27.046 370.916 o
4 14 19 870.258 873.357 41.089 71.981 o
4 14 20 4103.050 3989.870 92.307 12.079 o
4 14 21 1064.160 902.899 45.222 60.297 o
4 14 22 3234.780 2864.960 133.619 10.076 o
4 14 23 2307.330 2008.990 138.218 11.059 o
4 16 0 305.161 315.227 48.702 91.835 o
4 16 1 1935.820 1772.240 105.048 17.229 o
4 16 2 743.953 705.419 58.389 54.128 o
4 16 3 2482.490 2529.530 118.460 13.025 o
4 16 4 1184.720 1290.280 81.722 28.574 o
4 16 5 6562.940 6430.020 224.237 3.575 o
4 16 6 151.035 160.895 36.734 167.069 o
4 16 7 4062.410 3993.340 121.462 9.612 o
4 16 8 89.968 122.802 46.050 121.639 o
4 16 9 143.831 169.158 33.446 193.638 o
4 16 10 435.134 498.863 31.798 133.524 o
4 16 11 9296.170 9770.290 183.146 3.311 o
4 16 12 255.265 312.015 25.409 218.736 o
4 16 13 4772.590 4607.560 152.344 6.840 o
4 16 14 2172.110 2189.060 72.162 24.033 o
4 16 15 3609.770 3442.140 143.251 8.642 o
4 16 16 5807.560 5535.730 173.634 5.232 o
4 16 17 2852.350 2815.250 102.998 14.319 o
4 16 18 1265.400 1272.920 50.571 47.223 o
4 16 19 249.203 227.033 29.137 200.144 o
4 18 0 6804.550 6755.440 278.483 2.623 o
4 18 1 1893.630 1952.080 106.813 16.737 o
4 18 2 245.086 284.527 71.060 50.574 o
4 18 3 564.015 475.162 49.481 75.617 o
4 18 4 979.977 1052.400 72.069 36.380 o
4 18 5 19.204 17.278 32.370 263.036 o
4 18 6 1525.180 1543.980 101.145 19.630 o
4 18 7 115.901 128.296 37.858 167.025 o
4 18 8 1356.770 1688.860 73.012 30.191 o
4 18 9 89.604 105.808 21.616 414.601 o
4 18 10 122.073 114.547 25.982 299.217 o
4 18 11 1209.320 1172.330 58.458 42.766 o
4 18 12 859.554 829.466 54.283 55.391 o
4 18 13 59.042 12.857 51.430 104.474 o
4 18 14 608.054 613.848 46.222 77.772 o
4 18 15 1652.730 1743.310 249.114 4.286 o
4 20 0 1236.460 1371.410 57.847 41.535 o
4 20 1 224.182 223.068 26.311 232.888 o
4 20 2 48.820 61.330 46.608 124.965 o
4 20 3 206.382 252.998 25.538 241.662 o
4 20 4 86.875 82.104 18.373 532.225 o
4 20 5 1069.580 1086.460 90.003 26.062 o
4 20 6 1.732 22.501 41.787 162.513 o
5 1 0 13467.200 13717.400 209.908 2.057 o
5 1 1 27908.300 28967.200 432.132 0.541 o
5 1 2 665.974 693.371 22.453 128.153 o
5 1 3 40530.100 40564.100 560.536 0.293 o
5 1 4 1973.520 1950.440 51.279 33.511 o
5 1 5 27710.100 27953.800 459.170 0.527 o
5 1 6 24896.400 24718.300 417.535 0.642 o
5 1 7 6276.410 6597.210 134.982 6.069 o
5 1 8 1199.120 1226.810 48.227 50.746 o
5 1 9 3224.770 3242.010 128.361 10.381 o
5 1 10 28135.400 26955.500 518.560 0.477 o
5 1 11 2949.150 3068.280 166.761 7.574 o
5 1 12 1295.870 1337.730 104.075 19.813 o
5 1 13 301.636 326.328 38.139 129.774 o
5 1 14 175.289 199.695 39.231 145.027 o
5 1 15 201.332 251.967 22.000 284.105 o
5 1 16 43.843 52.999 12.316 1095.610 o
5 1 17 856.556 912.891 33.974 82.826 o
5 1 18 121.005 158.274 21.011 378.011 o
5 1 19 2041.100 2174.780 53.697 30.970 o
5 1 20 4657.170 4838.280 78.748 11.500 o
5 1 21 3729.440 3847.330 74.043 14.931 o
5 1 22 37.901 136.692 32.426 235.545 o
5 1 23 24401.900 25928.700 421.832 0.635 o
5 1 24 1273.520 1639.740 79.435 28.012 o
5 1 25 20935.500 21062.600 331.055 0.921 o
5 1 26 74.716 244.821 38.816 157.749 o
5 1 27 1308.520 1557.470 60.119 38.078 o
5 1 28 6.349 94.483 27.896 332.973 o
5 1 29 3502.870 3420.450 74.915 16.009 o
5 1 30 283.164 304.519 25.648 210.241 o
5 1 31 3675.850 3519.390 85.261 14.140 o
5 3 0 10769.300 10950.300 167.131 3.054 o
5 3 1 5441.780 5539.250 96.127 8.846 o
5 3 2 378.452 415.672 20.131 209.285 o
5 3 3 8365.930 8457.480 161.789 4.083 o
5 3 4 519.019 616.454 27.235 134.386 o
5 3 5 6008.710 6100.670 125.678 6.741 o
5 3 6 1670.200 1724.790 49.078 39.084 o
5 3 7 2933.100 2953.380 74.286 18.650 o
5 3 8 20.385 24.904 26.733 374.770 o
5 3 9 942.317 999.648 72.077 36.979 o
5 3 10 22695.800 21449.400 513.830 0.587 o
5 3 11 12737.900 12652.100 475.809 0.919 o
5 3 12 13289.100 13637.800 466.245 0.922 o
5 3 13 6576.960 6507.870 140.144 5.754 o
5 3 14 279.456 333.613 25.396 209.397 o
5 3 15 3938.530 3975.420 69.055 14.777 o
5 3 16 74.516 105.859 17.405 569.603 o
5 3 17 204.796 239.891 19.587 316.912 o
5 3 18 125.492 101.637 30.985 231.594 o
5 3 19 998.828 1059.900 42.120 63.557 o
5 3 20 8163.970 8437.690 139.415 4.599 o
5 3 21 81.042 156.964 26.344 303.318 o
5 3 22 230.542 284.741 29.546 194.571 o
5 3 23 4215.260 4566.900 100.738 10.713 o
5 3 24 16914.300 17095.500 285.106 1.298 o
5 3 25 3867.710 4071.160 83.289 13.341 o
5 3 26 2525.390 2722.420 69.207 21.784 o
5 3 27 731.598 861.487 43.533 73.334 o
5 3 28 17.118 30.946 21.769 546.963 o
5 3 29 327.674 394.650 27.233 179.186 o
5 3 30 467.427 499.900 32.735 126.540 o
5 3 31 140.037 123.758 22.306 350.772 o
5 5 0 3989.350 4053.820 88.588 12.584 o
5 5 1 4164.080 4275.800 92.392 11.722 o
5 5 2 1991.060 2048.060 53.936 31.859 o
5 5 3 31.005 47.318 20.577 563.963 o
5 5 4 500.560 501.308 22.172 164.134 o
5 5 5 12689.000 12691.800 200.886 2.278 o
5 5 6 542.963 567.653 40.526 94.558 o
5 5 7 697.402 664.361 32.453 101.767 o
5 5 8 2754.320 2786.440 79.043 18.681 o
5 5 9 80.701 151.076 379.297 1.992 o
5 5 10 1485.800 1471.770 74.117 29.543 o
5 5 11 73.341 518.036 432.733 1.529 o
5 5 12 29206.300 29429.400 407.513 0.539 o
5 5 13 146.009 157.869 19.468 389.381 o
5 5 14 22943.000 22510.900 305.574 0.877 o
5 5 15 1940.310 1930.870 40.278 38.515 o
5 5 16 1287.130 1326.240 40.097 54.852 o
5 5 17 2508.100 2549.010 65.516 23.159 o
5 5 18 107.988 126.134 18.393 471.144 o
5 5 19 2139.320 2300.080 58.423 28.119 o
5 5 20 248.704 300.969 27.254 206.635 o
5 5 21 53.379 96.502 26.159 340.051 o
5 5 22 1331.190 1371.260 61.071 38.276 o
5 5 23 350.238 464.254 32.117 144.174 o
5 5 24 1750.970 1910.580 57.478 33.183 o
5 5 25 2889.310 3141.680 74.274 18.475 o
5 5 26 2165.770 2313.330 70.259 24.292 o
5 5 27 313.299 353.109 25.846 195.528 o
5 5 28 1280.140 1285.290 49.116 48.013 o
5 5 29 505.875 525.449 41.912 94.268 o
5 5 30 471.008 423.000 32.273 131.879 o
5 7 0 7268.550 7475.570 119.110 5.736 o
5 7 1 8018.500 7962.320 126.997 5.030 o
5 7 2 9399.250 9340.010 162.904 3.632 o
5 7 3 15027.000 14318.300 220.642 1.802 o
5 7 4 478.834 439.844 45.865 87.853 o
5 7 5 150.070 184.755 20.595 354.008 o
5 7 6 242.362 267.863 37.572 142.130 o
5 7 7 110.698 121.468 27.372 281.212 o
5 7 8 70.669 60.271 28.851 289.680 o
5 7 9 10408.900 10364.100 151.511 3.385 o
5 7 10 986.673 998.639 34.702 74.365 o
5 7 11 875.616 918.413 34.821 80.475 o
5 7 12 310.617 362.545 20.762 232.500 o
5 7 13 2128.970 2057.320 45.295 33.729 o
5 7 14 13938.900 13719.300 194.792 2.093 o
5 7 15 21495.500 22487.100 406.985 0.751 o
5 7 16 79.859 103.012 20.602 454.394 o
5 7 17 8493.610 8665.340 125.638 4.692 o
5 7 18 5815.400 5688.410 83.270 8.968 o
5 7 19 99.466 121.426 19.436 454.764 o
5 7 20 947.430 1055.250 40.996 66.534 o
5 7 21 1397.540 1523.370 47.606 45.205 o
5 7 22 250.189 293.038 25.820 219.309 o
5 7 23 3120.500 3108.790 65.869 19.141 o
5 7 24 1485.720 1593.700 53.345 39.835 o
5 7 25 5634.680 5808.030 130.779 6.889 o
5 7 26 937.130 984.537 52.276 54.419 o
5 7 27 3026.520 2944.110 76.636 17.933 o
5 7 28 7598.320 7262.760 176.455 4.214 o
5 7 29 637.851 603.162 34.280 103.452 o
5 9 0 10119.700 10337.300 190.345 2.985 o
5 9 1 15477.800 15499.700 247.021 1.590 o
5 9 2 3513.240 3566.030 69.552 16.477 o
5 9 3 34179.800 33479.000 510.158 0.388 o
5 9 4 730.171 717.403 64.420 47.611 o
5 9 5 779.661 848.642 38.269 80.546 o
5 9 6 281.111 275.247 21.467 251.767 o
5 9 7 14645.800 14214.800 220.783 1.843 o
5 9 8 1372.000 1369.930 39.427 53.038 o
5 9 9 2521.470 2623.290 54.140 25.694 o
5 9 10 967.880 948.064 39.106 70.073 o
5 9 11 6650.700 6512.040 108.330 6.781 o
5 9 12 7129.830 7127.660 128.032 5.660 o
5 9 13 6225.790 6299.130 110.274 7.115 o
5 9 14 1343.160 1398.750 47.948 46.865 o
5 9 15 19193.800 19745.600 277.260 1.136 o
5 9 16 75.225 74.210 20.892 467.983 o
5 9 17 9152.350 9158.990 135.364 4.169 o
5 9 18 9615.960 9459.930 158.573 3.620 o
5 9 19 87.202 67.974 21.185 448.644 o
5 9 20 26.628 42.729 28.105 331.862 o
5 9 21 1364.250 1332.620 53.466 43.111 o
5 9 22 1721.920 1623.540 49.851 38.668 o
5 9 23 2840.450 2974.870 74.585 18.887 o
5 9 24 42.443 54.009 25.520 377.614 o
5 9 25 1115.320 1153.510 52.169 49.496 o
5 9 26 957.568 925.224 48.398 58.991 o
5 9 27 1665.950 1616.300 51.341 38.606 o
5 9 28 651.529 449.780 75.538 39.926 o
5 11 0 13594.800 13481.800 248.535 1.824 o
5 11 1 11347.500 11173.300 197.664 2.615 o
5 11 2 15062.000 15088.400 250.685 1.622 o
5 11 3 17190.200 16667.200 304.950 1.230 o
5 11 4 283.366 337.200 30.712 170.991 o
5 11 5 190.199 193.569 28.405 226.642 o
5 11 6 7138.700 6882.540 163.561 4.743 o
5 11 7 16722.500 16241.700 508.439 0.731 o
5 11 8 3144.900 3228.440 83.673 16.024 o
5 11 9 850.574 829.614 50.542 60.143 o
5 11 10 166.480 173.256 32.316 198.183 o
5 11 11 341.583 350.675 31.235 157.541 o
5 11 12 8668.590 8580.520 151.552 4.154 o
5 11 13 468.972 489.999 31.065 133.148 o
5 11 14 1842.080 1862.160 55.651 33.360 o
5 11 15 4289.350 4386.390 85.347 12.024 o
5 11 16 1673.440 1628.990 56.096 35.979 o
5 11 17 12921.600 13110.300 212.305 2.142 o
5 11 18 1926.070 1861.890 65.790 28.592 o
5 11 19 435.269 446.971 29.323 146.984 o
5 11 20 172.262 181.289 27.397 245.182 o
5 11 21 3413.060 3501.420 78.816 15.622 o
5 11 22 2319.440 2445.610 67.164 23.987 o
5 11 23 3662.380 3501.320 86.313 14.065 o
5 11 24 278.533 283.100 33.539 158.907 o
5 11 25 2089.230 1988.230 92.366 19.392 o
5 11 26 240.964 173.832 23.783 262.638 o
5 13 0 4733.000 4635.300 124.895 8.378 o
5 13 1 2236.670 2317.060 73.809 22.933 o
5 13 2 10923.100 11290.400 242.573 2.259 o
5 13 3 4162.340 4359.080 112.150 10.012 o
5 13 4 1825.250 1831.540 79.266 24.507 o
5 13 5 1878.360 1866.540 79.718 24.010 o
5 13 6 146.268 159.514 33.797 191.091 o
5 13 7 700.290 775.714 52.948 61.319 o
5 13 8 10298.500 10115.300 204.818 2.806 o
5 13 9 382.970 377.443 31.964 146.255 o
5 13 10 1933.690 1902.800 69.603 27.018 o
5 13 11 204.956 207.826 35.038 166.557 o
5 13 12 1978.490 2029.360 63.589 28.449 o
5 13 13 52.155 112.097 27.364 312.314 o
5 13 14 2091.540 2083.160 63.953 27.372 o
5 13 15 6023.590 6227.550 104.326 7.551 o
5 13 16 2660.560 2701.900 64.405 22.282 o
5 13 17 203.378 229.599 23.260 272.796 o
5 13 18 273.027 306.400 28.861 188.242 o
5 13 19 502.251 504.774 38.863 103.489 o
5 13 20 180.259 202.997 25.478 260.900 o
5 13 21 30.408 36.080 19.854 610.757 o
5 13 22 1236.940 1081.320 54.916 45.762 o
5 13 23 594.925 521.074 38.117 99.038 o
5 13 24 505.990 331.081 45.001 91.397 o
5 15 0 155.647 189.865 38.367 153.340 o
5 15 1 6429.860 6562.210 164.843 5.048 o
5 15 2 250.027 245.175 46.010 105.586 o
5 15 3 5491.130 5704.390 182.707 5.024 o
5 15 4 150.884 159.846 47.111 110.952 o
5 15 5 251.458 228.540 45.185 109.065 o
5 15 6 10048.300 9925.300 256.796 2.312 o
5 15 7 529.387 583.064 46.009 82.025 o
5 15 8 3895.970 4112.960 100.446 11.558 o
5 15 9 17.200 49.606 31.488 271.536 o
5 15 10 9143.610 9112.920 175.066 3.544 o
5 15 11 1121.180 1257.660 48.542 51.672 o
5 15 12 12198.300 12095.800 202.246 2.377 o
5 15 13 189.115 206.135 21.279 311.644 o
5 15 14 238.763 227.866 24.264 248.033 o
5 15 15 3202.570 2926.110 67.387 18.920 o
5 15 16 1014.330 939.044 46.852 59.228 o
5 15 17 1913.420 1420.570 49.260 37.885 o
5 15 18 11.769 -17.014 20.754 639.231 o
5 15 19 13.159 -3.595 22.789 531.739 o
5 15 20 20.443 -35.358 48.216 121.809 o
5 15 21 3434.290 3240.090 199.291 5.570 o
5 17 0 3031.050 3105.860 135.040 10.029 o
5 17 1 2972.630 3195.990 157.857 8.140 o
5 17 2 2451.830 2356.920 130.129 11.657 o
5 17 3 1220.540 1115.200 76.633 31.438 o
5 17 4 1616.410 1594.970 79.627 26.094 o
5 17 5 901.240 934.844 56.473 51.164 o
5 17 6 3966.030 4036.750 118.355 9.946 o
5 17 7 1625.140 1600.680 66.510 31.508 o
5 17 8 78.310 77.054 28.013 296.300 o
5 17 9 656.813 686.368 40.064 86.534 o
5 17 10 539.143 622.010 40.610 93.046 o
5 17 11 615.370 699.382 37.947 92.986 o
5 17 12 4433.810 4366.820 197.645 5.114 o
5 17 13 307.412 307.817 34.709 146.747 o
5 17 14 238.702 233.423 31.494 183.421 o
5 17 15 196.816 160.719 54.644 83.700 o
5 17 16 3019.840 3125.500 228.313 4.592 o
5 19 0 2012.970 2130.130 88.448 20.386 o
5 19 1 1268.180 1173.180 85.832 26.610 o
5 19 2 542.591 528.253 35.468 109.769 o
5 19 3 1658.860 1688.330 69.995 29.393 o
5 19 4 237.980 259.287 28.928 200.696 o
5 19 5 1077.170 1075.540 45.596 57.441 o
5 19 6 118.074 110.701 24.350 330.819 o
5 19 7 27.126 32.787 18.537 697.270 o
5 19 8 319.922 334.295 48.216 92.004 o
5 19 9 469.583 443.584 64.288 54.330 o
5 19 10 519.748 501.288 25.828 146.548 o
6 0 0 18323.500 19186.400 416.739 0.850 o
6 0 2 112641.000 112710.000 2537.500 0.026 o
6 0 4 182917.000 188204.000 5193.220 0.007 o
6 0 6 7757.860 7689.210 238.683 2.995 o
6 0 8 42808.300 42823.700 1044.290 0.157 o
6 0 10 6084.180 6388.250 310.455 2.312 o
6 0 12 25336.500 25639.000 779.779 0.322 o
6 0 14 3847.930 4037.630 116.605 10.233 o
6 0 16 8879.170 8891.340 179.094 3.576 o
6 0 18 29971.200 30670.800 741.722 0.306 o
6 0 20 2512.490 2637.550 79.430 19.736 o
6 0 22 14925.400 15352.500 385.686 1.092 o
6 0 24 20731.500 20949.300 466.853 0.688 o
6 0 26 10941.900 11183.000 282.941 1.939 o
6 0 28 740.700 791.094 55.715 56.580 o
6 0 30 628.521 560.805 42.400 85.915 o
6 2 0 9028.290 9255.350 177.331 3.521 o
6 2 1 3778.210 3857.010 87.696 13.283 o
6 2 2 21720.600 22564.400 433.948 0.704 o
6 2 3 1073.300 1143.920 45.459 56.871 o
6 2 4 12163.800 12334.900 248.451 2.019 o
6 2 5 28124.800 28817.700 546.209 0.446 o
6 2 6 16580.700 16503.000 318.051 1.221 o
6 2 7 3247.280 3365.210 143.671 8.949 o
6 2 8 1712.730 1852.870 101.325 18.575 o
6 2 9 12373.300 11916.900 249.218 2.013 o
6 2 10 95.675 -84.028 207.890 6.619 o
6 2 11 6848.290 6932.530 279.432 2.596 o
6 2 13 4036.830 3984.700 79.580 13.451 o
6 2 14 153.490 215.772 22.474 311.084 o
6 2 15 4145.400 4330.590 69.660 13.777 o
6 2 16 2306.060 2368.690 49.718 29.318 o
6 2 17 985.391 1058.900 54.137 50.852 o
6 2 18 1705.630 1747.070 65.842 30.602 o
6 2 19 6480.360 6622.760 109.095 6.840 o
6 2 20 935.839 1095.690 54.573 50.993 o
6 2 21 3054.740 3212.970 72.097 18.150 o
6 2 22 2099.720 2247.900 77.901 22.611 o
6 2 23 588.952 775.152 60.882 53.406 o
6 2 24 7645.260 7861.680 143.561 4.837 o
6 2 25 3592.950 3812.100 78.737 14.768 o
6 2 26 288.755 370.556 27.675 186.521 o
6 2 27 453.442 510.802 39.348 105.148 o
6 2 28 326.632 385.247 24.658 196.820 o
6 2 29 501.599 480.890 23.342 160.745 o
6 2 30 65.272 27.220 16.814 706.124 o
6 4 0 2511.670 2502.690 89.597 17.855 o
6 4 1 26218.000 26676.600 470.344 0.547 o
6 4 2 25040.000 25953.000 449.263 0.593 o
6 4 3 3760.490 3760.860 74.240 14.940 o
6 4 4 5748.360 5787.540 104.705 7.982 o
6 4 5 16805.400 16786.800 276.988 1.341 o
6 4 6 13546.400 13150.800 225.954 1.980 o
6 4 7 1961.770 2001.490 68.582 26.893 o
6 4 8 10825.700 10517.600 202.181 2.711 o
6 4 9 2747.110 2749.920 138.325 10.187 o
6 4 10 3911.730 3927.000 110.254 10.775 o
6 4 11 18353.100 19289.000 363.271 0.968 o
6 4 12 747.093 747.533 47.333 68.667 o
6 4 13 30602.000 30276.600 468.543 0.467 o
6 4 14 12818.600 12675.000 171.726 2.474 o
6 4 15 1917.030 1957.170 46.900 35.858 o
6 4 16 2677.740 2602.090 60.562 23.316 o
6 4 17 304.833 360.636 29.921 170.124 o
6 4 18 6995.460 7192.980 104.169 6.424 o
6 4 19 550.325 603.761 29.581 124.014 o
6 4 20 31.364 90.070 29.254 294.212 o
6 4 21 419.289 437.945 36.586 119.823 o
6 4 22 378.224 409.860 26.621 171.932 o
6 4 23 435.731 498.284 32.602 130.355 o
6 4 24 48.412 113.075 29.431 278.330 o
6 4 25 2609.750 2790.230 64.111 22.380 o
6 4 26 567.636 687.390 38.208 95.440 o
6 4 27 801.910 863.454 42.523 72.400 o
6 4 28 1643.860 1606.720 45.955 41.911 o
6 4 29 1083.690 1067.650 52.817 50.243 o
6 4 30 945.550 881.422 38.833 72.412 o
6 6 0 1234.410 1260.990 49.179 48.979 o
6 6 1 27579.700 26930.600 471.796 0.525 o
6 6 2 6345.950 6505.250 128.807 6.271 o
6 6 3 1801.390 1817.130 52.528 35.374 o
6 6 4 10839.400 10750.100 176.831 2.955 o
6 6 5 1678.700 1707.600 66.504 30.674 o
6 6 6 6362.370 6358.430 119.605 6.640 o
6 6 7 3189.190 3236.620 106.651 12.796 o
6 6 8 578.451 617.648 67.118 47.776 o
6 6 9 1113.490 1096.880 36.978 65.495 o
6 6 10 16687.200 16604.600 262.350 1.405 o
6 6 11 623.739 651.767 25.297 127.102 o
6 6 12 829.285 895.407 32.381 87.262 o
6 6 13 26928.300 27195.500 365.373 0.637 o
6 6 14 3851.830 3820.310 71.678 14.918 o
6 6 15 227.104 262.972 24.637 242.162 o
6 6 16 9363.720 9716.570 134.692 4.012 o
6 6 17 1278.150 1437.540 43.945 50.736 o
6 6 18 419.091 415.604 22.854 184.066 o
6 6 19 149.238 160.579 18.184 412.244 o
6 6 20 1781.030 1869.980 58.600 32.604 o
6 6 21 2772.100 2763.680 62.776 21.951 o
6 6 22 114.158 133.932 24.021 332.170 o
6 6 23 1688.550 1779.010 55.234 35.468 o
6 6 24 1875.290 1952.210 54.697 33.035 o
6 6 25 371.038 365.892 28.053 169.125 o
6 6 26 305.953 382.476 35.609 137.967 o
6 6 27 9178.750 8717.750 183.703 3.452 o
6 6 28 131.388 165.356 24.422 306.373 o
6 6 29 4209.210 3938.500 152.898 7.379 o
6 8 0 12152.900 12327.500 222.549 2.210 o
6 8 1 133.331 1035.030 703.949 0.578 o
6 8 2 31429.800 31532.200 446.511 0.465 o
6 8 3 574.727 609.042 29.948 120.313 o
6 8 4 2479.690 2363.700 79.040 20.472 o
6 8 5 192.031 205.957 21.095 312.708 o
6 8 6 7348.830 7366.020 122.770 5.622 o
6 8 7 31.837 16.699 16.725 837.974 o
6 8 8 3291.530 3292.690 57.981 19.369 o
6 8 9 57.578 59.481 18.400 603.404 o
6 8 10 9555.790 9434.970 144.723 3.845 o
6 8 11 2716.080 2733.570 55.774 23.830 o
6 8 12 3026.730 2986.100 61.608 20.515 o
6 8 13 2989.220 3179.200 70.169 18.768 o
6 8 14 410.639 453.203 27.101 160.382 o
6 8 15 106.776 124.388 21.330 397.279 o
6 8 16 16053.800 16114.900 208.921 1.678 o
6 8 17 1478.910 1545.350 43.402 46.493 o
6 8 18 438.961 431.133 25.414 165.776 o
6 8 19 516.465 457.108 23.869 158.073 o
6 8 20 110.178 105.275 23.670 350.937 o
6 8 21 80.107 83.816 25.841 333.749 o
6 8 22 300.690 304.623 26.624 198.495 o
6 8 23 122.109 109.229 28.915 257.184 o
6 8 24 549.700 686.962 38.809 95.031 o
6 8 25 604.108 643.752 39.215 92.222 o
6 8 26 1194.060 1240.370 47.736 51.139 o
6 8 27 2225.720 2104.240 63.719 26.516 o
6 8 28 2125.820 1768.130 137.185 11.525 o
6 10 0 20191.500 20129.200 364.822 0.892 o
6 10 1 23463.100 23415.100 448.117 0.643 o
6 10 2 26260.300 26991.600 514.819 0.503 o
6 10 3 11526.700 11461.500 203.498 2.511 o
6 10 4 10185.400 9958.060 188.976 3.026 o
6 10 5 4837.330 4883.860 117.933 8.586 o
6 10 6 3936.340 3970.390 124.741 9.505 o
6 10 7 5603.460 5549.590 120.811 7.458 o
6 10 8 8058.320 8168.830 193.631 3.625 o
6 10 9 1116.990 1078.420 51.647 50.618 o
6 10 10 1486.190 1457.090 57.395 38.265 o
6 10 11 214.726 182.315 31.552 193.114 o
6 10 12 165.644 164.296 29.744 224.232 o
6 10 13 10942.800 11095.100 189.557 2.770 o
6 10 14 1659.200 1686.670 56.888 35.431 o
6 10 15 737.464 807.188 49.528 64.776 o
6 10 16 8811.750 8937.120 173.260 3.682 o
6 10 17 455.279 458.249 26.300 156.849 o
6 10 18 182.161 161.268 26.565 255.004 o
6 10 19 52.333 38.121 20.067 557.738 o
6 10 20 1354.200 1382.450 53.311 43.008 o
6 10 21 607.295 622.206 30.229 115.999 o
6 10 22 461.875 487.520 35.070 119.310 o
6 10 23 628.879 689.177 58.068 57.017 o
6 10 24 258.750 264.404 29.603 190.240 o
6 10 25 1565.160 1457.150 61.445 35.173 o
6 10 26 1303.620 1108.050 64.954 37.545 o
6 12 0 27.770 39.918 30.239 290.228 o
6 12 1 11545.700 11593.600 219.068 2.363 o
6 12 2 1422.540 1478.720 66.140 33.914 o
6 12 3 6230.400 6771.080 173.574 4.833 o
6 12 4 127.563 79.159 37.482 171.934 o
6 12 5 3804.830 3942.190 114.958 10.489 o
6 12 6 43.564 27.975 36.787 198.876 o
6 12 7 412.683 414.286 42.886 100.229 o
6 12 8 1094.470 1027.000 54.519 48.849 o
6 12 9 1106.960 1058.960 70.151 36.410 o
6 12 10 19.536 16.868 29.596 312.150 o
6 12 11 665.750 616.977 42.978 81.753 o
6 12 12 157.399 167.414 36.696 165.820 o
6 12 13 3061.550 3070.430 73.438 18.147 o
6 12 14 15.345 24.015 26.465 386.308 o
6 12 15 1163.750 1284.600 49.765 49.546 o
6 12 16 1237.750 1254.990 44.972 52.522 o
6 12 17 2410.950 2405.780 60.752 25.318 o
6 12 18 4831.190 4736.270 94.695 10.183 o
6 12 19 1672.220 1658.580 69.196 29.742 o
6 12 20 368.538 406.512 30.901 151.399 o
6 12 21 561.450 602.733 35.696 105.026 o
6 12 22 889.569 757.101 50.384 60.276 o
6 12 23 1356.290 1171.560 49.671 47.252 o
6 12 24 366.032 346.254 42.973 105.094 o
6 14 0 6391.690 6486.100 164.869 5.078 o
6 14 1 4680.120 4838.370 142.115 7.353 o
6 14 2 5266.000 5370.100 182.011 5.193 o
6 14 3 2759.070 2741.890 111.045 13.414 o
6 14 4 160.262 117.634 38.612 156.049 o
6 14 5 2325.590 2282.000 105.468 15.618 o
6 14 6 446.835 357.334 52.272 76.202 o
6 14 7 7756.040 7725.100 188.441 3.855 o
6 14 8 3.929 8.378 36.510 213.329 o
6 14 9 663.630 639.780 60.746 53.441 o
6 14 10 73.207 73.360 30.364 262.154 o
6 14 11 6359.200 6744.400 155.897 5.307 o
6 14 12 760.592 727.409 33.884 92.758 o
6 14 13 3118.170 3008.890 87.698 15.778 o
6 14 14 5698.800 5705.200 104.593 8.073 o
6 14 15 1806.900 1787.620 55.316 34.200 o
6 14 16 1756.920 1553.590 49.394 38.905 o
6 14 17 2033.070 1794.910 77.634 24.085 o
6 14 18 394.908 361.286 27.807 166.806 o
6 14 19 2093.530 1920.810 57.505 30.201 o
6 14 20 839.634 703.253 51.499 60.727 o
6 14 21 254.027 180.005 51.430 89.728 o
6 16 0 6394.160 6356.580 235.211 3.401 o
6 16 1 1914.860 1966.360 102.132 17.673 o
6 16 2 11692.000 12043.700 384.128 1.284 o
6 16 3 51.606 96.495 47.052 121.075 o
6 16 4 3712.680 4119.620 228.520 4.326 o
6 16 5 6118.970 6324.820 223.943 3.684 o
6 16 6 567.311 530.395 40.250 94.929 o
6 16 7 1824.860 1731.630 70.865 27.785 o
6 16 8 2298.690 2348.450 79.453 21.129 o
6 16 9 74.054 77.045 35.191 202.763 o
6 16 10 1026.310 1026.380 50.991 53.513 o
6 16 11 2004.460 2084.570 61.718 28.737 o
6 16 12 1271.110 1331.310 50.215 46.921 o
6 16 13 400.610 347.147 25.823 178.061 o
6 16 14 271.401 263.847 22.972 243.044 o
6 16 15 1280.390 1145.100 50.544 48.072 o
6 16 16 478.481 407.038 42.472 97.703 o
6 16 17 160.398 150.948 28.343 243.406 o
6 18 0 1359.780 1548.180 92.368 22.857 o
6 18 1 7323.250 7303.300 296.985 2.317 o
6 18 2 3001.590 3162.360 86.038 16.140 o
6 18 3 2827.770 3091.970 84.059 17.052 o
6 18 4 10793.400 11107.900 319.605 1.700 o
6 18 5 454.633 525.393 51.032 75.520 o
6 18 6 579.098 577.085 38.994 96.060 o
6 18 7 686.615 744.989 44.283 75.861 o
6 18 8 4541.600 4719.230 140.416 7.589 o
6 18 9 197.871 195.560 25.254 258.196 o
6 18 10 1557.980 1519.060 64.721 33.268 o
6 18 11 25.674 40.910 18.072 719.845 o
6 18 12 361.999 353.582 54.644 74.174 o
7 1 0 5063.620 5161.800 141.095 7.028 o
7 1 1 9633.860 10070.100 222.952 2.713 o
7 1 2 73.895 74.329 34.646 208.739 o
7 1 3 74579.800 76064.200 1397.440 0.070 o
7 1 4 2209.420 2197.770 102.500 16.545 o
7 1 5 30424.400 30270.100 619.037 0.370 o
7 1 6 514.552 478.588 57.594 62.689 o
7 1 7 5705.870 5624.360 186.081 4.857 o
7 1 8 3412.810 3338.350 163.580 7.424 o
7 1 9 15940.000 16145.500 351.874 1.147 o
7 1 10 744.869 675.245 106.655 21.677 o
7 1 11 2501.080 2442.830 135.962 10.863 o
7 1 12 1181.650 1230.530 50.529 49.061 o
7 1 13 670.970 764.874 36.108 92.121 o
7 1 14 711.311 838.092 37.174 85.945 o
7 1 15 2886.080 2991.950 60.495 21.339 o
7 1 16 2030.000 2022.550 51.480 32.559 o
7 1 17 5054.260 5162.550 90.071 9.894 o
7 1 18 773.494 757.522 48.967 65.274 o
7 1 19 1298.200 1403.710 47.607 47.844 o
7 1 20 1640.660 1754.690 50.210 38.672 o
7 1 21 1200.170 1376.110 48.745 48.918 o
7 1 22 95.618 199.717 32.707 207.993 o
7 1 23 5987.670 6246.250 120.236 6.921 o
7 1 24 40.170 111.553 30.652 263.260 o
7 1 25 2695.150 2811.650 70.502 20.567 o
7 1 26 705.125 620.646 48.944 69.395 o
7 1 27 147.294 155.007 21.598 348.195 o
7 1 28 42.667 49.785 17.777 680.278 o
7 1 29 538.641 475.598 24.858 149.471 o
7 1 30 696.740 533.810 75.538 39.053 o
7 3 0 4434.240 4348.090 111.849 9.714 o
7 3 1 1010.390 1114.370 41.870 62.751 o
7 3 2 11719.700 11569.500 222.741 2.311 o
7 3 3 6429.080 6457.510 145.571 5.668 o
7 3 4 51131.000 51599.700 883.873 0.158 o
7 3 5 3250.550 3215.220 97.285 13.882 o
7 3 6 35479.400 35231.000 638.509 0.310 o
7 3 7 22.623 195.026 93.521 32.126 o
7 3 8 7570.340 7498.700 196.934 3.767 o
7 3 9 725.613 586.772 127.478 15.949 o
7 3 10 21495.800 22191.800 404.042 0.759 o
7 3 11 209.373 234.805 27.579 223.197 o
7 3 12 27541.000 27303.800 463.737 0.530 o
7 3 13 92.257 106.922 22.540 388.811 o
7 3 14 2195.390 2287.710 50.527 30.289 o
7 3 15 4551.140 4527.680 75.582 12.213 o
7 3 16 161.558 201.409 24.969 275.327 o
7 3 17 35.968 66.257 23.446 436.196 o
7 3 18 226.422 255.404 24.337 246.771 o
7 3 19 1004.040 1027.660 49.993 54.996 o
7 3 20 420.938 482.402 30.659 140.777 o
7 3 21 770.930 892.212 70.931 40.116 o
7 3 22 2527.170 2679.080 64.549 22.965 o
7 3 23 92.451 149.449 29.434 253.788 o
7 3 24 1565.780 1729.230 54.299 37.539 o
7 3 25 155.614 221.966 27.489 242.877 o
7 3 26 166.726 207.233 24.905 272.701 o
7 3 27 281.003 313.924 21.863 241.254 o
7 3 28 1082.080 1052.400 40.382 63.291 o
7 3 29 50.807 21.282 19.789 588.341 o
7 5 0 1135.420 1136.720 77.919 31.291 o
7 5 1 22.373 297.769 131.532 16.336 o
7 5 2 18516.100 18285.300 306.279 1.125 o
7 5 3 5419.810 5312.840 119.377 7.778 o
7 5 4 11417.300 11353.800 284.588 1.879 o
7 5 5 18558.700 18628.700 336.867 1.037 o
7 5 6 14815.600 15433.100 276.698 1.510 o
7 5 7 3656.820 3547.020 79.029 14.904 o
7 5 8 10632.500 10649.800 195.673 2.801 o
7 5 9 5785.510 5675.580 131.115 6.816 o
7 5 10 10573.800 10958.800 205.483 2.682 o
7 5 11 8380.410 8264.520 137.901 4.578 o
7 5 12 33642.400 34066.200 487.329 0.402 o
7 5 13 1174.370 1253.500 46.046 52.894 o
7 5 14 9642.040 9968.150 156.489 3.574 o
7 5 15 311.449 346.274 25.779 197.202 o
7 5 16 843.840 931.430 35.289 80.858 o
7 5 17 1724.680 1720.540 45.511 40.259 o
7 5 18 3085.880 3088.850 56.218 20.975 o
7 5 19 65.513 79.027 20.205 500.489 o
7 5 20 2972.330 3307.390 96.951 14.417 o
7 5 21 1350.150 1430.920 49.246 45.551 o
7 5 22 137.496 169.621 25.619 284.146 o
7 5 23 1018.030 1162.810 46.520 56.835 o
7 5 24 2433.330 2641.670 63.151 23.895 o
7 5 25 38.216 65.691 22.731 456.993 o
7 5 26 501.785 508.941 27.294 142.720 o
7 5 27 415.355 416.762 29.095 152.836 o
7 5 28 2977.790 2844.530 95.565 15.126 o
7 5 29 77.681 19.924 25.231 370.721 o
7 7 0 6784.870 6870.340 161.046 4.950 o
7 7 1 11572.200 11533.100 253.460 2.085 o
7 7 2 3054.790 3045.890 62.601 20.092 o
7 7 3 15438.000 15444.300 244.873 1.604 o
7 7 4 178.223 183.980 28.113 234.803 o
7 7 5 12124.800 11747.800 212.944 2.326 o
7 7 6 130.243 140.036 17.735 453.742 o
7 7 7 266.707 290.025 22.724 242.466 o
7 7 8 13358.500 13467.500 215.288 2.050 o
7 7 9 11343.500 11286.500 169.562 2.876 o
7 7 10 1978.080 1879.030 47.920 35.195 o
7 7 11 4708.920 4671.870 79.382 11.508 o
7 7 12 11650.700 12044.400 187.237 2.590 o
7 7 13 1044.470 1099.020 44.695 58.907 o
7 7 14 8777.980 8815.770 141.422 4.259 o
7 7 15 2693.390 2653.030 57.746 23.737 o
7 7 16 74.158 76.913 22.073 431.937 o
7 7 17 1797.820 1825.010 48.673 37.156 o
7 7 18 1535.270 1473.860 44.366 45.526 o
7 7 19 39.446 56.725 18.547 637.473 o
7 7 20 1765.390 1833.440 53.575 35.180 o
7 7 21 77.743 83.663 25.409 344.173 o
7 7 22 44.189 61.267 22.640 455.668 o
7 7 23 1199.300 1209.600 49.177 50.085 o
7 7 24 815.536 800.465 40.163 76.853 o
7 7 25 931.855 948.443 41.686 67.808 o
7 7 26 827.566 745.598 41.000 76.074 o
7 7 27 250.022 206.978 20.223 293.231 o
7 7 28 3973.250 3204.390 112.167 11.011 o
7 9 0 811.658 839.257 35.974 83.294 o
7 9 1 13068.600 13363.800 234.091 1.968 o
7 9 2 17926.700 18243.300 353.470 1.025 o
7 9 3 37311.400 36162.400 646.158 0.294 o
7 9 4 2911.670 3018.980 70.989 19.206 o
7 9 5 1618.310 1584.470 65.170 32.255 o
7 9 6 574.245 605.480 37.383 99.591 o
7 9 7 577.297 539.563 31.947 117.121 o
7 9 8 741.020 764.447 35.460 89.650 o
7 9 9 1882.810 1810.160 57.375 32.489 o
7 9 10 367.419 346.203 32.082 149.796 o
7 9 11 3783.680 3741.790 86.774 13.491 o
7 9 12 490.170 589.986 31.679 123.633 o
7 9 13 2583.580 2511.170 59.080 24.435 o
7 9 14 482.367 510.938 27.053 146.063 o
7 9 15 10062.700 10042.900 148.282 3.560 o
7 9 16 34.527 22.104 26.614 368.195 o
7 9 17 144.033 149.800 22.504 335.794 o
7 9 18 6.826 18.209 21.389 595.117 o
7 9 19 0.417 -6.701 23.811 505.723 o
7 9 20 28.622 10.661 26.653 376.016 o
7 9 21 259.654 244.508 29.057 196.380 o
7 9 22 1241.000 1271.190 49.053 48.874 o
7 9 23 1885.900 1959.220 96.439 19.096 o
7 9 24 1546.010 1475.430 55.695 38.454 o
7 9 25 418.010 403.149 29.035 153.719 o
7 9 26 622.104 474.094 31.636 117.016 o
7 11 0 4819.550 4692.610 123.642 8.349 o
7 11 1 6781.540 7022.570 171.797 4.636 o
7 11 2 19921.000 19967.300 384.228 0.864 o
7 11 3 6363.980 6456.530 221.652 3.667 o
7 11 4 8574.120 8361.740 199.765 3.381 o
7 11 5 403.421 360.398 38.518 117.389 o
7 11 6 1634.610 1755.730 106.244 17.745 o
7 11 7 95.756 85.749 35.647 192.707 o
7 11 8 10635.600 10881.200 234.407 2.394 o
7 11 9 3327.980 3319.760 93.647 14.083 o
7 11 10 602.310 543.376 36.867 101.126 o
7 11 11 3117.210 3073.970 87.414 15.740 o
7 11 12 5188.990 5154.720 122.138 7.900 o
7 11 13 1534.240 1525.720 64.880 33.368 o
7 11 14 9890.830 9803.250 160.917 3.469 o
7 11 15 4970.990 5140.830 92.482 9.869 o
7 11 16 227.205 254.402 25.959 230.508 o
7 11 17 696.654 685.746 36.829 91.346 o
7 11 18 12666.600 12599.600 200.614 2.290 o
7 11 19 37.279 70.023 30.000 283.266 o
7 11 20 1526.580 1531.940 56.397 37.952 o
7 11 21 281.825 293.679 34.106 154.391 o
7 11 22 68.751 73.570 35.164 204.664 o
7 11 23 607.135 510.328 36.785 102.112 o
7 11 24 438.275 372.609 37.943 116.086 o
7 13 0 2751.480 2646.730 89.346 16.990 o
7 13 1 502.271 487.834 38.949 103.805 o
7 13 2 4061.100 3850.590 120.527 9.768 o
7 13 3 96.192 39.016 31.074 250.076 o
7 13 4 4249.050 4238.670 129.309 8.723 o
7 13 5 29.966 73.704 44.747 136.240 o
7 13 6 11511.800 11724.200 271.722 1.946 o
7 13 7 1006.470 1092.640 77.541 32.606 o
7 13 8 7872.220 8053.110 179.686 3.949 o
7 13 9 752.362 677.905 42.643 77.534 o
7 13 10 147.842 123.179 39.886 149.207 o
7 13 11 2796.680 2736.610 79.912 18.456 o
7 13 12 5432.990 5661.740 136.259 6.836 o
7 13 13 3478.160 3393.330 75.079 16.095 o
7 13 14 5895.610 5888.160 119.744 7.144 o
7 13 15 2520.000 2566.460 57.023 25.157 o
7 13 16 193.594 176.047 23.178 290.502 o
7 13 17 992.991 911.948 47.285 59.589 o
7 13 18 11377.100 11013.800 300.058 1.790 o
7 13 19 2360.260 2460.710 66.490 23.910 o
7 13 20 2922.590 2730.100 249.763 3.992 o
7 13 21 204.623 134.854 27.100 245.429 o
7 13 22 1077.130 879.231 149.469 11.456 o
7 15 0 146.844 125.001 37.577 164.514 o
7 15 1 6021.290 5982.150 220.372 3.820 o
7 15 2 561.266 800.909 106.590 22.078 o
7 15 3 7244.370 7129.990 575.685 0.784 o
7 15 4 12878.900 14007.000 388.034 1.183 o
7 15 5 2620.940 2862.050 108.562 13.912 o
7 15 6 10566.500 11057.900 308.949 1.788 o
7 15 7 812.996 923.934 63.490 45.797 o
7 15 8 196.464 153.427 38.922 147.063 o
7 15 9 923.188 954.927 56.549 50.515 o
7 15 10 1508.950 1463.320 60.461 36.239 o
7 15 11 3692.640 3595.180 90.240 13.444 o
7 15 12 3054.580 2936.690 69.754 19.046 o
7 15 13 4161.330 4025.340 99.214 11.324 o
7 15 14 1001.960 947.327 39.469 68.465 o
7 15 15 1502.020 1445.650 56.038 38.946 o
7 15 16 110.801 92.797 32.516 219.811 o
7 15 17 510.091 508.040 41.630 95.257 o
7 15 18 247.833 231.619 40.180 130.406 o
7 17 0 1619.660 1700.130 64.295 32.169 o
7 17 1 2060.230 2236.550 112.741 14.933 o
7 17 2 9442.630 9925.370 276.303 2.194 o
7 17 3 14501.400 15445.400 481.864 0.837 o
7 17 4 43.144 96.026 29.625 281.181 o
7 17 5 3847.520 3822.300 148.306 7.954 o
7 17 6 1807.710 1750.590 70.438 27.998 o
7 17 7 607.740 609.159 46.130 78.055 o
7 17 8 226.148 227.006 24.641 248.732 o
7 17 9 2959.380 2894.750 80.341 17.590 o
7 17 10 13.869 22.988 16.624 908.525 o
7 17 11 1004.270 780.169 50.200 57.500 o
7 17 12 119.399 129.335 21.648 377.409 o
7 17 13 211.078 173.576 48.216 102.433 o
7 19 0 26.634 45.001 19.582 623.541 o
7 19 1 1363.200 1480.880 72.733 31.031 o
7 19 2 4102.980 4642.800 305.366 2.618 o
7 19 3 6209.080 5744.090 315.009 2.276 o
7 19 4 3097.290 3262.590 186.434 6.298 o
7 19 5 3129.390 3001.530 115.918 11.980 o
8 0 0 20402.500 20555.600 553.575 0.574 o
8 0 2 95097.900 96225.400 2684.090 0.027 o
8 0 4 58222.400 55429.300 2184.120 0.047 o
8 0 6 35256.500 33495.600 777.553 0.260 o
8 0 8 625.312 586.717 61.952 53.165 o
8 0 10 4139.900 4193.710 195.810 5.309 o
8 0 12 4795.800 4712.420 134.865 7.710 o
8 0 14 1533.150 1648.210 76.938 27.470 o
8 0 16 6051.750 6158.280 144.663 5.976 o
8 0 18 14634.800 14739.800 307.536 1.409 o
8 0 20 10320.100 10694.800 232.700 2.464 o
8 0 22 26324.900 26597.400 587.153 0.442 o
8 0 24 6859.500 6786.880 183.776 4.350 o
8 0 26 499.430 496.197 44.626 88.538 o
8 0 28 2361.190 2029.800 71.316 23.712 o
8 2 0 919.033 878.323 45.395 64.344 o
8 2 1 6626.800 6627.860 205.445 3.934 o
8 2 2 33538.000 32204.600 784.734 0.267 o
8 2 3 440.859 503.630 76.794 40.716 o
8 2 4 10087.900 10244.400 281.625 2.069 o
8 2 5 37905.900 36934.800 648.017 0.287 o
8 2 6 18238.100 18282.700 427.712 0.841 o
8 2 7 324.560 407.547 90.490 31.703 o
8 2 8 4015.850 4016.660 99.129 11.567 o
8 2 9 3164.550 3057.890 76.048 17.400 o
8 2 10 6012.250 6019.750 138.221 6.277 o
8 2 11 340.337 346.471 26.476 186.193 o
8 2 12 1874.210 1915.500 52.922 33.967 o
8 2 13 15148.200 15676.300 272.232 1.499 o
8 2 14 276.981 324.904 25.710 208.720 o
8 2 15 2410.690 2497.080 63.931 24.212 o
8 2 16 2847.490 3022.780 68.231 19.961 o
8 2 17 7325.940 7592.220 125.177 5.509 o
8 2 18 8347.490 8559.200 129.609 4.698 o
8 2 19 769.169 893.747 49.533 62.729 o
8 2 20 304.576 405.631 37.829 126.953 o
8 2 21 8375.520 8619.290 130.566 4.655 o
8 2 22 5141.160 5364.200 96.311 9.284 o
8 2 23 267.142 315.898 32.505 164.346 o
8 2 24 800.330 877.173 40.705 75.070 o
8 2 25 333.148 381.665 26.874 181.590 o
8 2 26 507.444 445.474 23.035 163.996 o
8 2 27 2824.160 2801.700 72.834 19.602 o
8 2 28 255.842 200.345 19.035 306.531 o
8 2 29 219.839 138.468 32.637 187.819 o
8 4 0 12008.500 12085.300 348.229 1.437 o
8 4 1 2360.330 2365.510 98.987 16.634 o
8 4 2 10092.100 10263.000 308.745 1.854 o
8 4 3 23334.700 22504.000 407.538 0.709 o
8 4 4 493.369 490.019 74.571 42.245 o
8 4 5 39561.700 38617.600 658.896 0.270 o
8 4 6 956.860 890.778 91.564 26.404 o
8 4 7 36217.900 36672.800 599.435 0.317 o
8 4 8 500.450 546.077 33.141 119.826 o
8 4 9 31.080 35.475 27.260 350.276 o
8 4 10 47.323 49.727 21.254 508.075 o
8 4 11 33040.000 33921.700 523.981 0.389 o
8 4 12 797.896 891.460 41.391 73.807 o
8 4 13 19063.100 19375.600 366.504 0.936 o
8 4 14 310.709 353.584 24.970 202.216 o
8 4 15 13030.600 13298.000 232.768 1.984 o
8 4 16 625.512 624.325 29.535 116.276 o
8 4 17 1417.830 1412.610 47.446 45.879 o
8 4 18 159.607 181.292 24.022 293.956 o
8 4 19 3181.230 3369.380 65.013 18.562 o
8 4 20 454.415 460.835 34.718 122.437 o
8 4 21 993.006 1109.730 45.515 59.152 o
8 4 22 736.775 797.296 35.654 88.626 o
8 4 23 931.192 1027.200 46.208 60.970 o
8 4 24 464.603 525.316 30.412 134.174 o
8 4 25 199.456 245.323 24.723 254.255 o
8 4 26 1353.130 1320.120 39.752 53.732 o
8 4 27 131.962 85.469 17.991 478.011 o
8 4 28 310.844 271.227 21.922 237.862 o
8 6 0 781.162 689.113 42.884 75.775 o
8 6 1 42.549 45.995 53.894 95.453 o
8 6 2 9620.410 9234.060 256.722 2.404 o
8 6 3 1167.910 1131.390 77.615 31.240 o
8 6 4 21340.500 20825.800 344.126 0.887 o
8 6 5 6454.100 6436.360 119.288 6.561 o
8 6 6 21862.100 21645.500 353.818 0.841 o
8 6 7 39160.500 39487.700 584.928 0.296 o
8 6 8 2348.150 2261.170 55.376 27.722 o
8 6 9 8381.570 8198.760 138.093 4.587 o
8 6 10 5184.400 5182.830 96.881 9.308 o
8 6 11 19445.200 19883.300 339.889 0.974 o
8 6 12 2081.970 2045.150 57.690 29.737 o
8 6 13 19069.000 19431.600 293.805 1.108 o
8 6 14 928.472 981.364 48.078 59.393 o
8 6 15 11382.700 11679.600 176.118 2.769 o
8 6 16 395.085 384.432 24.617 182.361 o
8 6 17 1390.500 1446.430 47.459 46.039 o
8 6 18 894.802 931.793 64.754 43.503 o
8 6 19 9273.020 9339.550 133.755 4.122 o
8 6 20 200.712 195.739 26.932 238.383 o
8 6 21 48.847 33.504 23.800 428.909 o
8 6 22 1977.900 1962.660 51.161 33.457 o
8 6 23 69.680 108.008 26.181 326.023 o
8 6 24 2893.300 2812.760 67.209 20.401 o
8 6 25 182.948 182.134 20.354 336.641 o
8 6 26 107.236 73.031 22.350 395.063 o
8 6 27 783.057 602.332 41.590 79.734 o
8 6 28 474.509 241.078 64.288 56.127 o
8 8 0 211.030 244.945 24.593 251.473 o
8 8 1 6.158 -5.677 23.677 503.422 o
8 8 2 2369.790 2230.780 66.628 24.441 o
8 8 3 1634.950 1618.500 59.374 34.772 o
8 8 4 7763.310 7606.030 147.278 4.754 o
8 8 5 3057.560 3033.700 76.886 17.643 o
8 8 6 6958.510 6953.670 157.489 4.959 o
8 8 7 4708.650 4702.200 114.253 9.041 o
8 8 8 333.469 325.869 28.800 174.957 o
8 8 9 10308.800 10496.500 188.023 2.960 o
8 8 10 6846.730 6978.450 131.528 5.752 o
8 8 11 1779.050 1831.830 60.110 32.134 o
8 8 12 9752.180 9493.690 249.174 2.450 o
8 8 13 8641.000 8653.370 144.743 4.276 o
8 8 14 25627.400 25996.400 403.157 0.633 o
8 8 15 409.374 422.357 29.207 152.756 o
8 8 16 692.312 664.435 54.535 60.663 o
8 8 17 611.334 587.352 26.429 128.451 o
8 8 18 2397.510 2476.290 58.311 25.848 o
8 8 19 17.356 8.139 23.561 487.737 o
8 8 20 255.623 262.600 26.645 214.904 o
8 8 21 10.300 8.816 28.147 352.145 o
8 8 22 2412.380 2398.230 63.852 24.497 o
8 8 23 451.012 409.314 32.553 133.675 o
8 8 24 1680.860 1502.900 72.071 29.005 o
8 8 25 737.519 639.003 50.210 66.140 o
8 8 26 1068.070 850.937 57.129 48.369 o
8 10 0 3314.400 3192.290 109.189 12.322 o
8 10 1 1210.220 1172.530 78.105 30.547 o
8 10 2 10627.400 10798.000 273.618 2.058 o
8 10 3 2144.090 2174.030 78.984 22.279 o
8 10 4 3933.860 3707.040 165.133 6.924 o
8 10 5 7386.020 7344.250 165.756 4.514 o
8 10 6 818.925 829.876 91.043 27.481 o
8 10 7 4112.390 4195.980 108.903 10.441 o
8 10 8 1514.530 1490.260 73.359 29.623 o
8 10 9 571.587 501.388 45.782 82.459 o
8 10 10 376.987 381.862 37.117 124.154 o
8 10 11 628.565 668.598 43.817 80.567 o
8 10 12 3631.850 3676.960 103.532 12.029 o
8 10 13 4064.570 4012.530 101.232 11.302 o
8 10 14 12649.500 13150.700 219.862 2.120 o
8 10 15 17480.600 17381.900 263.461 1.329 o
8 10 16 1065.320 1083.040 46.182 57.017 o
8 10 17 42.052 48.401 21.830 494.564 o
8 10 18 289.319 255.872 25.490 216.390 o
8 10 19 5781.880 5662.530 121.800 7.228 o
8 10 20 107.170 122.491 32.133 220.948 o
8 10 21 56.086 77.034 25.107 368.439 o
8 10 22 2309.290 1711.690 108.566 15.717 o
8 10 23 430.208 354.906 41.012 106.891 o
8 10 24 950.339 727.596 47.353 63.005 o
8 10 25 994.527 831.228 109.289 19.869 o
8 12 0 13.578 7.011 31.086 289.080 o
8 12 1 2345.160 2174.810 82.891 20.448 o
8 12 2 4774.440 4630.220 142.793 7.323 o
8 12 3 289.149 203.947 40.045 128.353 o
8 12 4 1946.820 1693.850 98.051 18.921 o
8 12 5 12931.300 13117.400 328.515 1.457 o
8 12 6 69.339 57.991 35.918 198.690 o
8 12 7 18612.300 18642.900 508.643 0.679 o
8 12 8 1621.570 1443.980 163.312 9.210 o
8 12 9 4885.140 4929.970 135.531 7.522 o
8 12 10 2932.200 2962.630 84.703 16.827 o
8 12 11 1686.100 1631.600 67.439 30.498 o
8 12 12 754.965 745.393 49.080 65.812 o
8 12 13 11722.100 11934.700 235.508 2.185 o
8 12 14 138.788 149.401 26.457 276.132 o
8 12 15 7298.010 7326.270 135.029 5.329 o
8 12 16 1194.950 1205.810 55.958 44.636 o
8 12 17 2274.180 2239.910 61.677 26.406 o
8 12 18 92.964 52.140 24.602 362.059 o
8 12 19 8477.850 8109.650 176.794 3.825 o
8 12 20 829.377 773.575 45.905 67.860 o
8 12 21 334.341 273.892 30.493 169.035 o
8 12 22 106.569 53.140 29.620 263.966 o
8 14 0 2701.450 2471.030 134.444 10.791 o
8 14 1 1314.810 1247.420 78.214 29.540 o
8 14 2 1332.750 1264.290 81.656 27.803 o
8 14 3 1004.930 999.119 60.434 45.238 o
8 14 4 117.265 163.442 50.107 101.550 o
8 14 5 19489.000 20905.500 569.180 0.564 o
8 14 6 3829.230 4428.150 222.309 4.452 o
8 14 7 5828.230 6036.550 167.839 5.312 o
8 14 8 3693.800 3727.120 110.558 11.191 o
8 14 9 37.633 -3.288 43.548 146.816 o
8 14 10 635.333 607.231 42.220 84.896 o
8 14 11 1929.610 1902.390 70.811 26.619 o
8 14 12 9956.420 10064.200 200.790 2.918 o
8 14 13 8573.640 8626.770 154.752 4.120 o
8 14 14 7932.620 8231.930 145.722 4.598 o
8 14 15 3625.420 3700.480 86.310 13.927 o
8 14 16 213.563 175.626 17.683 360.545 o
8 14 17 100.458 74.892 26.707 308.334 o
8 14 18 1122.820 978.586 45.002 58.134 o
8 14 19 2763.930 2639.700 120.539 12.232 o
8 16 0 592.386 537.765 46.719 78.887 o
8 16 1 3001.720 3070.110 93.977 15.046 o
8 16 2 3075.440 3084.750 103.033 13.602 o
8 16 3 25.532 52.983 35.255 216.755 o
8 16 4 4666.780 4656.820 170.272 6.050 o
8 16 5 2568.250 2589.820 104.049 14.990 o
8 16 6 5674.130 5819.120 140.397 6.456 o
8 16 7 1320.220 1303.770 60.064 39.428 o
8 16 8 680.643 615.892 44.323 78.529 o
8 16 9 3.246 9.859 23.022 528.876 o
8 16 10 1059.090 1036.640 40.617 63.915 o
8 16 11 31.272 29.945 16.423 839.198 o
8 16 12 602.937 577.451 30.338 118.027 o
8 16 13 16.916 12.085 18.649 748.266 o
8 18 0 943.076 1014.500 82.118 30.776 o
8 18 1 25.218 51.972 33.966 232.657 o
8 18 2 2684.650 3040.500 196.077 6.015 o
8 18 3 1588.350 1771.480 80.151 25.576 o
8 18 4 11535.100 12035.000 459.111 1.005 o
8 18 5 1792.020 1969.290 88.909 21.389 o
8 18 6 2926.450 2760.230 159.644 8.188 o
8 18 7 498.495 496.286 34.823 116.606 o
9 1 0 16072.300 16678.700 401.417 0.986 o
9 1 1 5624.380 5997.890 226.926 3.756 o
9 1 2 11346.600 11641.600 305.041 1.736 o
9 1 3 29102.500 29424.600 567.890 0.418 o
9 1 4 2247.440 2111.380 85.652 20.262 o
9 1 5 38935.300 38017.100 703.918 0.260 o
9 1 6 1595.250 1660.420 114.220 16.188 o
9 1 7 19485.800 18570.800 382.079 0.901 o
9 1 8 61.228 72.162 21.537 465.352 o
9 1 9 402.107 508.602 31.555 137.693 o
9 1 10 2286.000 2231.220 58.693 27.258 o
9 1 11 988.754 1081.750 49.901 54.843 o
9 1 12 928.321 849.572 46.736 62.747 o
9 1 13 3734.120 4065.510 106.933 11.232 o
9 1 14 1306.200 1320.660 57.793 41.004 o
9 1 15 12847.100 13122.000 230.540 2.028 o
9 1 16 3911.470 4193.720 83.846 13.068 o
9 1 17 23961.700 24459.500 352.805 0.749 o
9 1 18 3665.290 3736.310 76.562 14.942 o
9 1 19 462.793 539.097 79.794 37.817 o
9 1 20 1246.640 1292.850 50.175 47.684 o
9 1 21 7165.760 7272.400 112.347 6.046 o
9 1 22 279.219 286.594 25.851 212.010 o
9 1 23 20866.900 21061.500 361.071 0.866 o
9 1 24 440.329 496.627 31.210 135.403 o
9 1 25 6313.320 6429.410 168.978 4.999 o
9 1 26 231.624 245.138 18.414 315.385 o
9 1 27 235.630 205.092 24.851 247.036 o
9 1 28 17.977 -4.610 17.540 855.065 o
9 3 0 26901.400 26414.100 549.406 0.468 o
9 3 1 274.597 357.706 49.334 90.501 o
9 3 2 1207.840 1241.960 96.967 22.483 o
9 3 3 842.870 1619.310 360.493 2.159 o
9 3 4 15251.900 15621.000 351.479 1.188 o
9 3 5 2601.830 2581.270 130.940 11.236 o
9 3 6 20752.200 21594.100 493.216 0.643 o
9 3 7 6638.390 6878.390 166.838 4.847 o
9 3 8 7429.450 7571.400 167.888 4.410 o
9 3 9 1651.920 1654.070 61.727 33.297 o
9 3 10 792.674 781.587 41.239 76.335 o
9 3 11 535.933 539.040 45.761 83.232 o
9 3 12 3785.070 3690.280 140.402 8.600 o
9 3 13 570.364 555.411 41.307 91.466 o
9 3 14 16927.600 17005.800 311.029 1.215 o
9 3 15 571.622 614.345 36.004 103.092 o
9 3 16 15921.000 16474.400 250.920 1.505 o
9 3 17 408.812 390.416 25.711 173.106 o
9 3 18 4707.200 4803.810 91.090 10.562 o
9 3 19 2040.660 2098.250 61.265 28.588 o
9 3 20 3743.920 3803.170 73.388 15.026 o
9 3 21 19.005 68.830 19.470 620.386 o
9 3 22 5563.430 5514.140 92.363 8.918 o
9 3 23 289.729 319.846 27.465 193.181 o
9 3 24 203.151 256.153 24.087 257.897 o
9 3 25 1944.890 1829.870 49.936 34.956 o
9 3 26 168.042 118.301 17.311 433.919 o
9 3 27 613.240 515.964 27.460 128.816 o
9 3 28 206.188 135.468 29.960 214.881 o
9 5 0 427.286 434.370 26.724 161.069 o
9 5 1 3285.690 3231.390 70.521 17.590 o
9 5 2 5486.260 5316.880 117.088 7.833 o
9 5 3 6895.850 6724.930 117.797 6.225 o
9 5 4 297.366 330.866 27.674 188.874 o
9 5 5 507.271 508.328 29.980 132.013 o
9 5 6 26707.900 26889.500 481.600 0.528 o
9 5 7 1048.130 1177.070 49.303 53.218 o
9 5 8 27266.300 27580.800 523.989 0.479 o
9 5 9 593.424 586.614 35.546 103.772 o
9 5 10 395.269 407.917 34.625 131.210 o
9 5 11 3966.910 4156.810 124.102 9.423 o
9 5 12 4788.570 5046.060 121.873 8.320 o
9 5 13 1372.370 1382.950 62.344 36.994 o
9 5 14 21821.500 22753.900 354.573 0.826 o
9 5 15 2801.690 2879.610 64.566 21.177 o
9 5 16 24350.400 25076.900 375.903 0.702 o
9 5 17 683.254 762.772 34.344 95.273 o
9 5 18 492.955 453.561 25.277 156.003 o
9 5 19 769.667 743.569 40.737 78.887 o
9 5 20 490.406 510.734 26.816 145.958 o
9 5 21 351.782 325.871 28.418 173.943 o
9 5 22 98.963 123.732 22.862 369.358 o
9 5 23 4518.650 4420.590 108.270 9.831 o
9 5 24 823.247 724.461 36.133 85.197 o
9 5 25 31.718 22.364 18.222 719.170 o
9 5 26 559.142 408.641 30.605 129.542 o
9 5 27 1022.530 750.550 54.373 52.810 o
9 7 0 697.702 700.775 47.431 70.843 o
9 7 1 154.398 144.556 29.797 229.850 o
9 7 2 7143.330 7258.690 188.747 4.081 o
9 7 3 5791.300 5618.790 127.557 6.985 o
9 7 4 1252.460 1211.880 59.248 41.371 o
9 7 5 9343.460 9470.520 203.818 3.051 o
9 7 6 22193.500 22138.600 424.035 0.713 o
9 7 7 2500.850 2515.610 78.327 20.254 o
9 7 8 31142.900 30538.600 797.192 0.276 o
9 7 9 5336.840 5305.630 133.405 7.158 o
9 7 10 92.247 123.798 31.802 228.703 o
9 7 11 58.280 69.569 24.617 381.571 o
9 7 12 2740.100 2768.830 68.969 20.786 o
9 7 13 12513.400 12431.000 225.962 2.135 o
9 7 14 12206.800 11961.200 251.544 2.011 o
9 7 15 8349.060 8531.020 151.620 4.270 o
9 7 16 5556.960 5778.640 128.330 7.062 o
9 7 17 2808.990 2906.610 59.760 22.052 o
9 7 18 7410.090 7480.280 117.801 5.689 o
9 7 19 1113.020 1132.280 43.885 57.676 o
9 7 20 674.753 737.604 35.749 93.450 o
9 7 21 700.732 649.286 31.819 103.552 o
9 7 22 151.545 137.831 20.196 378.319 o
9 7 23 6124.670 5917.590 136.534 6.304 o
9 7 24 86.871 69.954 21.619 435.300 o
9 7 25 6786.670 6004.700 221.414 3.630 o
9 7 26 852.710 626.804 102.860 22.770 o
9 9 0 696.095 638.144 53.428 62.472 o
9 9 1 3238.560 3151.590 109.461 12.447 o
9 9 2 39.303 37.508 31.654 262.657 o
9 9 3 3039.700 2991.440 90.367 15.593 o
9 9 4 2698.620 2578.210 82.282 18.593 o
9 9 5 1135.120 1038.180 92.259 24.937 o
9 9 6 786.996 697.000 100.130 23.934 o
9 9 7 4582.240 4395.260 163.169 6.482 o
9 9 8 551.504 549.137 44.153 85.903 o
9 9 9 13575.600 13813.800 312.926 1.475 o
9 9 10 47.707 78.223 40.486 161.676 o
9 9 11 25.934 14.312 37.585 196.035 o
9 9 12 2842.190 2755.130 87.248 16.949 o
9 9 13 9166.260 9131.570 215.952 2.954 o
9 9 14 1546.170 1455.130 67.972 32.035 o
9 9 15 3765.550 3716.390 82.650 14.018 o
9 9 16 3180.500 3055.190 78.022 17.040 o
9 9 17 347.597 345.752 25.229 192.773 o
9 9 18 126.469 93.252 19.425 440.567 o
9 9 19 2161.850 1922.770 78.612 22.870 o
9 9 20 530.154 482.122 38.007 104.854 o
9 9 21 184.236 151.740 25.210 273.094 o
9 9 22 963.376 948.916 50.828 55.820 o
9 9 23 3394.400 2877.430 193.064 5.930 o
9 9 24 1161.100 1042.160 59.080 43.839 o
9 11 0 4470.420 4283.170 130.570 8.418 o
9 11 1 3351.340 3300.730 111.555 11.911 o
9 11 2 463.287 400.818 44.417 93.361 o
9 11 3 7583.810 7450.320 198.252 3.744 o
9 11 4 328.605 342.640 42.302 110.120 o
9 11 5 1462.030 1227.470 105.782 19.025 o
9 11 6 1496.120 1248.820 70.293 32.113 o
9 11 7 111.684 89.763 44.977 126.424 o
9 11 8 20566.000 21166.600 813.663 0.334 o
9 11 9 42.684 29.054 40.106 169.051 o
9 11 10 322.581 314.260 40.767 117.418 o
9 11 11 793.219 785.002 49.557 63.507 o
9 11 12 6724.640 6850.520 159.290 5.027 o
9 11 13 1169.060 1172.240 57.910 43.735 o
9 11 14 11927.200 11992.700 223.322 2.253 o
9 11 15 4117.200 4175.080 89.226 12.177 o
9 11 16 3187.150 3171.120 75.426 17.248 o
9 11 17 1918.160 1877.860 59.266 31.120 o
9 11 18 68.444 42.477 32.132 244.639 o
9 11 19 656.403 660.088 40.975 85.285 o
9 11 20 122.712 76.211 27.228 288.249 o
9 11 21 465.734 416.298 55.211 68.871 o
9 11 22 2252.380 1823.140 128.575 12.477 o
9 11 23 4609.350 5364.800 305.366 2.544 o
9 13 0 3868.300 3727.290 124.214 9.753 o
9 13 1 785.745 790.216 53.147 58.830 o
9 13 2 1084.350 945.778 55.475 48.838 o
9 13 3 2.828 -3.398 41.162 168.984 o
9 13 4 1309.330 1185.570 63.592 37.942 o
9 13 5 196.907 167.638 36.342 162.162 o
9 13 6 5025.580 4938.510 164.956 6.035 o
9 13 7 7637.390 6484.100 286.276 2.450 o
9 13 8 13481.900 13533.500 376.765 1.212 o
9 13 9 3142.170 3248.770 102.282 13.416 o
9 13 10 2298.380 2089.970 134.728 11.443 o
9 13 11 3095.650 3232.380 140.918 9.373 o
9 13 12 8748.490 8630.070 216.106 3.073 o
9 13 13 5427.650 5449.950 130.452 7.179 o
9 13 14 10074.800 10402.200 217.209 2.682 o
9 13 15 1101.700 1135.650 45.769 56.000 o
9 13 16 1711.350 1643.680 55.279 35.913 o
9 13 17 511.978 487.581 34.980 115.328 o
9 13 18 807.445 786.889 50.174 62.257 o
9 13 19 18.840 24.119 18.807 714.124 o
9 15 0 3110.910 2978.030 78.221 17.342 o
9 15 1 149.245 185.303 29.708 226.319 o
9 15 2 1035.810 972.697 61.711 43.912 o
9 15 3 93.603 41.598 38.972 168.953 o
9 15 4 1006.970 919.356 58.471 47.560 o
9 15 5 1408.840 1335.430 75.161 30.059 o
9 15 6 2894.770 2986.500 93.576 15.461 o
9 15 7 10629.200 10714.900 265.516 2.128 o
9 15 8 1937.740 1844.900 64.307 29.129 o
9 15 9 2770.960 2643.860 124.761 11.703 o
9 15 10 101.098 101.872 20.979 421.823 o
9 15 11 763.341 697.105 32.789 95.746 o
9 15 12 3067.610 2894.600 98.038 14.502 o
9 15 13 790.672 747.204 42.386 75.155 o
9 15 14 3930.750 3962.380 112.905 10.493 o
9 15 15 4208.350 4419.770 273.222 3.154 o
9 17 0 898.500 1012.590 64.490 43.154 o
9 17 1 63.891 75.997 28.091 302.348 o
9 17 2 269.705 209.268 37.960 140.321 o
9 17 3 2355.760 2299.400 117.038 13.633 o
9 17 4 46.258 62.844 48.257 117.134 o
9 17 5 3666.320 3661.800 169.859 6.821 o
9 17 6 59.338 70.605 25.164 367.077 o
9 17 7 2701.990 2592.730 73.577 20.342 o
9 17 8 71.071 72.147 26.133 337.083 o
10 0 0 35.374 47.495 28.765 311.999 o
10 0 2 5013.270 5114.940 176.103 5.557 o
10 0 4 23685.500 24124.000 711.384 0.378 o
10 0 6 4344.840 3885.430 287.321 2.916 o
10 0 8 1062.240 1040.980 92.000 25.367 o
10 0 10 11155.200 11089.700 276.509 1.972 o
10 0 12 306.853 366.727 61.733 62.246 o
10 0 14 739.435 835.021 77.538 35.788 o
10 0 16 8636.590 8747.880 210.053 3.170 o
10 0 18 18711.900 19446.700 433.182 0.804 o
10 0 20 873.637 811.991 53.168 56.585 o
10 0 22 7052.690 7184.400 200.818 3.857 o
10 0 24 29006.600 25234.800 2153.630 0.058 o
10 0 26 4781.310 4833.060 368.534 1.852 o
10 2 0 792.509 774.232 36.459 84.885 o
10 2 1 6340.450 6321.550 153.126 5.500 o
10 2 2 705.059 667.221 36.707 91.653 o
10 2 3 122.472 156.507 20.770 382.609 o
10 2 4 323.176 388.188 33.980 143.405 o
10 2 5 4185.880 3986.830 99.483 11.292 o
10 2 6 345.996 341.347 27.599 178.549 o
10 2 7 181.105 192.192 29.942 214.190 o
10 2 8 274.744 311.985 34.980 149.263 o
10 2 9 619.578 742.627 52.649 64.260 o
10 2 10 4656.190 4208.600 255.124 3.472 o
10 2 11 6088.960 6183.690 184.887 4.667 o
10 2 12 1529.060 1539.970 66.323 32.633 o
10 2 13 246.117 273.532 33.523 164.707 o
10 2 14 271.350 301.041 32.498 164.904 o
10 2 15 4216.560 4266.320 116.468 9.670 o
10 2 16 1045.040 1090.140 50.794 52.695 o
10 2 17 14550.000 15485.300 286.989 1.481 o
10 2 18 4313.910 4484.260 81.633 12.206 o
10 2 19 1700.370 1650.040 62.996 32.299 o
10 2 20 2601.830 2566.720 73.552 20.810 o
10 2 21 5580.990 5643.290 90.259 8.930 o
10 2 22 2857.430 2953.890 68.363 20.035 o
10 2 23 147.099 163.447 23.468 313.633 o
10 2 24 9874.840 10589.900 271.383 2.161 o
10 2 25 351.703 289.155 26.411 190.274 o
10 2 26 443.929 396.645 25.382 168.026 o
10 2 27 1381.170 1276.480 70.037 33.068 o
10 4 0 64.222 29.296 23.527 423.797 o
10 4 1 20.812 35.516 23.561 466.443 o
10 4 2 5062.030 5052.050 109.520 8.776 o
10 4 3 10936.300 10506.700 222.636 2.490 o
10 4 4 1501.250 1402.420 48.903 43.681 o
10 4 5 1454.180 1630.990 59.139 36.667 o
10 4 6 648.304 721.430 59.447 54.544 o
10 4 7 9406.950 9360.710 200.809 3.089 o
10 4 8 3146.860 3119.230 84.575 16.031 o
10 4 9 1127.610 1063.300 61.475 42.282 o
10 4 10 14.491 22.903 28.531 335.937 o
10 4 11 9845.310 10254.100 236.550 2.520 o
10 4 12 8.532 37.613 28.654 332.345 o
10 4 13 4373.000 4519.940 103.311 10.325 o
10 4 14 237.046 233.458 27.937 212.498 o
10 4 15 30796.400 31426.900 506.053 0.433 o
10 4 16 1029.230 1116.410 49.097 54.443 o
10 4 17 13518.100 13890.100 211.542 2.031 o
10 4 18 131.653 140.563 21.843 359.746 o
10 4 19 390.531 344.266 27.955 168.180 o
10 4 20 3166.960 3387.550 71.172 17.625 o
10 4 21 4173.480 4369.840 87.613 12.048 o
10 4 22 238.249 282.559 32.980 168.744 o
10 4 23 335.736 373.287 35.012 137.896 o
10 4 24 1616.000 1676.460 54.791 37.013 o
10 4 25 1285.790 1209.190 50.553 47.430 o
10 4 26 148.461 110.983 21.438 366.291 o
10 6 0 423.537 388.839 27.649 160.722 o
10 6 1 3666.150 3471.160 88.191 13.867 o
10 6 2 10320.300 10118.800 255.233 2.285 o
10 6 3 24379.600 24372.200 585.902 0.473 o
10 6 4 767.189 777.133 47.383 67.514 o
10 6 5 4264.790 4297.170 113.336 9.834 o
10 6 6 1239.000 1305.370 66.757 36.081 o
10 6 7 33704.300 34278.300 1059.040 0.179 o
10 6 8 3201.980 3233.370 103.849 13.121 o
10 6 9 5474.260 5740.040 158.260 5.882 o
10 6 10 10453.000 10901.700 265.008 2.141 o
10 6 11 61.178 90.192 28.531 292.528 o
10 6 12 1685.570 1693.910 90.175 21.968 o
10 6 13 3806.540 3719.850 106.290 11.443 o
10 6 14 917.988 851.149 44.373 66.132 o
10 6 15 8488.160 8267.750 236.722 2.862 o
10 6 16 10533.800 10635.000 156.491 3.262 o
10 6 17 861.691 922.147 37.927 76.158 o
10 6 18 6472.170 6674.200 113.302 6.678 o
10 6 19 371.055 368.669 26.508 177.697 o
10 6 20 170.381 188.859 25.308 269.837 o
10 6 21 84.228 60.727 23.362 395.234 o
10 6 22 707.070 602.405 37.853 90.828 o
10 6 23 60.914 67.796 25.871 350.768 o
10 6 24 4814.810 4416.070 124.348 8.437 o
10 6 25 2352.500 1978.150 147.861 9.970 o
10 8 0 3285.550 3286.130 95.582 13.958 o
10 8 1 3414.610 3431.740 121.569 10.696 o
10 8 2 986.922 875.940 85.361 29.233 o
10 8 3 2326.100 2162.080 96.148 17.562 o
10 8 4 5314.100 5531.930 226.413 3.883 o
10 8 5 10.839 -20.090 71.044 56.685 o
10 8 6 735.118 849.403 61.096 49.949 o
10 8 7 3787.450 3953.580 139.148 8.575 o
10 8 8 13567.800 13452.800 332.817 1.393 o
10 8 9 171.913 206.196 34.568 175.574 o
10 8 10 2361.760 2323.800 86.055 19.379 o
10 8 11 2379.620 2366.530 87.513 18.923 o
10 8 12 4218.720 4243.520 139.443 8.079 o
10 8 13 3106.270 2918.190 100.275 14.081 o
10 8 14 226.531 201.961 25.488 244.019 o
10 8 15 316.737 277.989 26.270 200.452 o
10 8 16 3743.910 3709.060 89.552 13.300 o
10 8 17 3031.360 3132.930 68.784 18.936 o
10 8 18 11042.900 11120.100 194.978 2.696 o
10 8 19 35.530 26.539 23.807 446.319 o
10 8 20 5529.680 5377.580 141.813 6.622 o
10 8 21 34.145 -3.069 20.306 616.413 o
10 8 22 214.251 171.553 43.365 121.545 o
10 8 23 286.582 257.122 56.816 73.580 o
10 8 24 6866.490 7100.810 900.026 0.341 o
10 10 0 95.997 50.712 41.426 150.500 o
10 10 1 62.722 35.246 40.516 162.391 o
10 10 2 4201.860 3997.300 124.575 9.225 o
10 10 3 1197.290 1162.950 70.439 34.917 o
10 10 4 2261.420 2222.260 122.156 13.088 o
10 10 5 6361.380 6300.310 191.708 4.380 o
10 10 6 361.005 309.146 50.522 84.512 o
10 10 7 8840.070 9078.120 304.217 2.035 o
10 10 8 2029.790 1817.040 103.273 17.318 o
10 10 9 191.016 162.584 38.409 150.224 o
10 10 10 248.260 197.364 38.255 141.933 o
10 10 11 185.211 129.796 33.741 186.678 o
10 10 12 946.110 909.645 84.741 29.697 o
10 10 13 2727.000 2567.790 89.845 17.081 o
10 10 14 391.790 389.972 31.632 145.880 o
10 10 15 2162.800 2082.970 72.222 24.340 o
10 10 16 1444.510 1352.270 51.980 42.844 o
10 10 17 2337.710 2135.020 67.024 24.772 o
10 10 18 8019.910 8037.430 252.821 2.732 o
10 10 19 1191.070 1164.830 55.113 45.667 o
10 10 20 5539.560 5436.680 188.479 4.872 o
10 10 21 1.081 9.316 41.371 166.849 o
10 10 22 121.433 84.676 41.787 143.145 o
10 12 0 552.105 565.080 54.283 65.925 o
10 12 1 3465.120 3389.490 124.082 10.421 o
10 12 2 2830.040 2705.200 109.089 13.593 o
10 12 3 4542.390 4562.310 134.951 7.966 o
10 12 4 202.755 164.605 36.812 158.450 o
10 12 5 4592.480 4653.920 132.272 8.047 o
10 12 6 44.522 63.946 34.857 215.018 o
10 12 7 20622.200 18750.200 1181.230 0.182 o
10 12 8 1222.910 1255.430 80.326 29.101 o
10 12 9 10428.000 10343.000 295.155 1.926 o
10 12 10 280.932 243.915 34.947 153.184 o
10 12 11 1093.600 1010.510 56.401 47.319 o
10 12 12 1336.360 1255.820 64.805 36.542 o
10 12 13 3470.500 3473.720 111.871 11.567 o
10 12 14 7.919 25.427 22.557 530.580 o
10 12 15 1902.450 1851.580 51.874 34.451 o
10 12 16 3640.630 3550.390 97.660 12.755 o
10 12 17 694.029 594.615 52.069 65.135 o
10 12 18 606.764 630.626 39.632 91.468 o
10 12 19 2411.580 2448.520 89.302 18.306 o
10 12 20 164.267 112.998 80.359 42.159 o
10 14 0 443.864 440.922 35.897 120.029 o
10 14 1 448.291 420.325 39.368 108.631 o
10 14 2 1146.580 1114.500 73.105 33.984 o
10 14 3 402.227 434.628 43.877 97.323 o
10 14 4 141.023 73.502 50.800 100.284 o
10 14 5 687.451 709.249 113.154 19.669 o
10 14 6 1095.410 917.539 92.857 25.144 o
10 14 7 6804.790 6932.600 181.192 4.408 o
10 14 8 6578.920 6524.930 155.055 5.283 o
10 14 9 7273.530 7157.310 167.120 4.554 o
10 14 10 1022.360 1143.450 49.283 54.116 o
10 14 11 113.210 174.891 23.842 323.545 o
10 14 12 1977.330 1913.310 76.492 24.428 o
10 14 13 2262.700 2232.570 55.431 28.422 o
10 14 14 1329.250 1301.620 65.875 35.750 o
10 14 15 4794.160 5024.620 308.580 2.499 o
10 14 16 627.664 617.161 102.860 23.580 o
10 16 0 573.785 609.887 61.242 54.796 o
10 16 1 611.097 605.977 54.283 63.797 o
10 16 2 112.082 148.196 24.965 312.499 o
10 16 3 2080.050 2022.200 67.572 26.439 o
10 16 4 407.521 416.863 33.869 132.581 o
10 16 5 890.004 854.939 51.683 57.510 o
10 16 6 986.300 951.504 49.369 56.900 o
10 16 7 551.893 517.129 32.730 117.881 o
10 16 8 2356.230 2344.310 65.799 24.432 o
10 16 9 871.431 852.759 54.016 55.209 o
10 16 10 996.515 1070.390 106.074 20.504 o
10 16 11 75.267 125.667 24.108 359.162 o
11 1 0 2625.410 2537.440 74.062 20.661 o
11 1 1 13629.400 13583.700 283.164 1.627 o
11 1 2 9.549 20.197 21.555 579.576 o
11 1 3 17091.100 17108.000 311.035 1.205 o
11 1 4 393.413 391.292 37.536 120.606 o
11 1 5 2934.330 2960.640 96.467 14.956 o
11 1 6 4903.320 4777.290 132.129 7.752 o
11 1 7 4503.350 4448.120 148.241 7.277 o
11 1 8 1785.470 1751.190 69.775 28.400 o
11 1 9 1386.810 1307.250 78.073 28.946 o
11 1 10 1675.580 1630.850 72.382 28.483 o
11 1 11 5084.850 5103.770 123.278 7.951 o
11 1 12 831.086 828.061 53.040 57.501 o
11 1 13 928.922 968.653 62.652 44.608 o
11 1 14 90.700 77.107 36.970 182.760 o
11 1 15 4434.290 4562.340 117.675 9.178 o
11 1 16 2180.000 2199.060 66.049 25.785 o
11 1 17 10466.700 10581.400 236.941 2.411 o
11 1 18 496.932 466.814 29.640 136.786 o
11 1 19 6470.280 6446.060 114.669 6.712 o
11 1 20 166.468 135.866 23.118 316.133 o
11 1 21 1776.560 1808.600 49.749 36.986 o
11 1 22 25.433 32.749 24.871 419.702 o
11 1 23 1106.220 1185.310 46.697 54.441 o
11 1 24 1694.650 1729.310 47.100 39.775 o
11 1 25 10007.700 10343.800 228.898 2.571 o
11 1 26 491.572 498.987 32.065 126.606 o
11 3 0 201.923 220.748 25.407 250.265 o
11 3 1 245.106 219.310 29.967 195.270 o
11 3 2 2184.860 1993.060 89.053 19.866 o
11 3 3 623.885 571.644 41.765 87.274 o
11 3 4 2106.610 2082.330 80.568 22.209 o
11 3 5 939.022 943.689 57.684 49.216 o
11 3 6 1040.690 1036.740 66.085 40.029 o
11 3 7 198.464 211.430 41.550 129.625 o
11 3 8 3333.120 3476.650 101.263 12.973 o
11 3 9 775.017 877.649 52.444 58.959 o
11 3 10 4775.300 4909.380 249.144 3.526 o
11 3 11 229.748 256.406 38.118 141.387 o
11 3 12 567.530 546.274 39.941 95.244 o
11 3 13 364.430 392.218 35.826 130.174 o
11 3 14 4761.370 5072.090 113.890 8.815 o
11 3 15 1225.410 1271.680 65.565 37.120 o
11 3 16 10374.000 10611.800 181.246 3.013 o
11 3 17 155.807 152.996 26.174 272.026 o
11 3 18 1798.760 1803.340 52.500 35.486 o
11 3 19 2603.290 2778.900 69.105 21.330 o
11 3 20 653.424 721.834 34.877 97.131 o
11 3 21 4174.150 4169.260 121.718 9.376 o
11 3 22 237.917 180.906 26.941 228.923 o
11 3 23 966.394 974.075 44.351 62.988 o
11 3 24 683.026 645.212 39.129 88.223 o
11 3 25 4082.560 3785.270 146.626 7.903 o
11 3 26 1143.750 1025.390 67.502 37.968 o
11 5 0 720.340 800.790 48.172 67.380 o
11 5 1 4028.660 3856.580 125.495 9.408 o
11 5 2 5918.340 5555.440 238.407 3.498 o
11 5 3 1030.790 854.824 93.255 25.412 o
11 5 4 151.890 170.211 36.195 170.066 o
11 5 5 16.625 27.063 26.308 388.322 o
11 5 6 5057.790 5090.850 140.475 7.086 o
11 5 7 644.487 589.112 40.536 88.540 o
11 5 8 3915.440 3828.150 135.656 8.770 o
11 5 9 657.191 712.535 87.858 30.356 o
11 5 10 4054.660 4145.130 124.763 9.287 o
11 5 11 9922.940 10417.000 240.242 2.461 o
11 5 12 324.435 295.199 33.913 149.525 o
11 5 13 363.605 329.216 37.624 125.822 o
11 5 14 3583.370 3759.330 107.147 11.668 o
11 5 15 301.209 283.331 28.176 189.596 o
11 5 16 7138.430 7491.970 134.278 5.387 o
11 5 17 3885.000 4081.060 92.972 12.321 o
11 5 18 4068.370 4312.130 103.176 10.904 o
11 5 19 50.166 44.961 22.982 447.028 o
11 5 20 358.225 382.608 30.764 155.243 o
11 5 21 1064.740 1037.400 45.138 58.688 o
11 5 22 65.334 17.409 23.615 426.014 o
11 5 23 169.665 102.556 20.565 370.578 o
11 5 24 286.044 182.637 27.372 211.225 o
11 5 25 276.588 250.721 38.572 134.209 o
11 7 0 14.455 -1.416 34.227 240.408 o
11 7 1 266.367 324.465 40.172 124.280 o
11 7 2 1480.010 1405.660 100.648 20.121 o
11 7 3 4395.410 4319.490 147.071 7.460 o
11 7 4 3283.860 3298.430 118.962 11.215 o
11 7 5 1031.640 807.493 86.532 28.586 o
11 7 6 4627.050 4627.620 153.145 6.883 o
11 7 7 314.015 289.144 47.689 95.021 o
11 7 8 2487.170 2543.940 110.771 14.135 o
11 7 9 1138.820 958.079 122.948 15.912 o
11 7 10 164.678 253.783 40.552 135.935 o
11 7 11 126.413 160.794 37.047 168.740 o
11 7 12 3265.500 3210.370 84.556 15.599 o
11 7 13 3879.010 4028.770 89.397 12.736 o
11 7 14 188.089 157.249 26.531 253.958 o
11 7 15 295.405 270.465 29.675 181.677 o
11 7 16 62.243 55.567 23.508 413.560 o
11 7 17 4575.050 4651.690 80.652 11.663 o
11 7 18 318.678 288.854 21.117 239.127 o
11 7 19 8983.390 9439.810 202.102 3.147 o
11 7 20 185.202 236.802 28.546 220.471 o
11 7 21 4841.460 4844.290 148.783 6.900 o
11 7 22 44.986 6.550 39.441 175.986 o
11 7 23 1718.230 1581.740 180.005 7.700 o
11 9 0 1250.150 1243.350 82.186 28.111 o
11 9 1 403.510 325.797 40.006 113.359 o
11 9 2 6736.010 6376.560 188.117 4.345 o
11 9 3 4098.390 3943.540 136.008 8.532 o
11 9 4 124.795 77.955 51.004 100.347 o
11 9 5 346.691 294.496 55.348 74.166 o
11 9 6 19.392 -7.736 50.472 111.365 o
11 9 7 2906.380 2802.080 150.569 8.902 o
11 9 8 435.044 459.306 46.132 88.823 o
11 9 9 585.160 615.898 48.635 73.990 o
11 9 10 12.360 14.167 44.269 144.248 o
11 9 11 1949.700 1950.670 94.551 19.372 o
11 9 12 630.886 636.973 46.564 75.816 o
11 9 13 1344.320 1431.550 68.739 33.419 o
11 9 14 687.059 694.756 35.906 93.630 o
11 9 15 634.174 592.929 37.804 95.286 o
11 9 16 58.732 54.482 25.303 370.244 o
11 9 17 1650.890 1713.360 45.206 41.476 o
11 9 18 323.926 408.165 46.859 93.769 o
11 9 19 14294.700 14384.100 569.559 0.669 o
11 9 20 351.442 375.895 30.907 155.979 o
11 9 21 7884.460 8018.970 638.054 0.641 o
11 9 22 358.132 154.290 61.073 64.694 o
11 11 0 81.929 42.627 37.787 180.503 o
11 11 1 35.880 -37.851 61.539 74.696 o
11 11 2 24.369 14.252 49.874 113.166 o
11 11 3 572.059 532.212 129.232 15.847 o
11 11 4 98.448 -4.398 48.916 112.681 o
11 11 5 1141.250 1117.990 100.622 21.714 o
11 11 6 5155.990 5245.140 196.356 4.783 o
11 11 7 616.512 424.298 93.217 28.460 o
11 11 8 12374.400 12692.200 407.007 1.153 o
11 11 9 828.089 784.593 133.411 14.404 o
11 11 10 629.703 696.475 69.895 43.783 o
11 11 11 259.010 244.167 40.961 125.143 o
11 11 12 15.137 33.419 28.284 337.824 o
11 11 13 6.420 14.617 25.780 418.453 o
11 11 14 556.743 543.437 30.950 121.922 o
11 11 15 290.295 251.990 26.384 209.330 o
11 11 16 247.077 225.419 22.732 261.635 o
11 11 17 1582.540 1631.210 86.940 23.563 o
11 11 18 1505.830 1478.240 58.612 37.227 o
11 11 19 3953.800 3947.650 132.691 8.896 o
11 11 20 2150.810 1990.410 241.078 4.447 o
11 13 0 395.903 362.044 34.745 133.062 o
11 13 1 1462.640 1524.210 78.372 27.676 o
11 13 2 1772.230 1738.640 87.029 22.485 o
11 13 3 1214.600 1161.010 107.638 19.292 o
11 13 4 442.582 417.561 51.499 76.912 o
11 13 5 10.950 -15.905 35.407 225.907 o
11 13 6 2383.530 2400.730 94.164 17.468 o
11 13 7 1645.440 1610.780 89.053 22.646 o
11 13 8 15821.800 16689.800 662.279 0.507 o
11 13 9 431.824 376.772 40.942 106.249 o
11 13 10 2319.290 2359.890 84.813 19.748 o
11 13 11 1956.840 2028.060 87.322 21.082 o
11 13 12 373.991 388.440 27.697 168.651 o
11 13 13 1864.630 1874.880 52.087 34.623 o
11 13 14 668.962 749.613 34.778 95.568 o
11 13 15 94.967 91.733 39.264 162.725 o
11 13 16 427.547 461.404 75.538 42.226 o
11 13 17 353.804 327.867 70.716 49.081 o
11 15 0 1390.980 1329.910 58.277 39.585 o
11 15 1 0.743 6.494 23.769 502.593 o
11 15 2 1249.770 1186.850 52.128 46.956 o
11 15 3 511.582 482.476 32.818 122.821 o
11 15 4 54.544 59.712 27.122 330.651 o
11 15 5 158.162 166.638 58.218 76.053 o
11 15 6 669.553 603.979 53.261 63.849 o
11 15 7 1373.170 1383.430 53.709 42.465 o
11 15 8 2824.400 2740.420 97.849 15.247 o
11 15 9 863.735 899.504 45.592 65.372 o
11 15 10 3272.990 3207.600 141.144 9.203 o
11 15 11 18.794 52.955 20.283 595.291 o
11 15 12 4.569 38.572 51.430 107.021 o
12 0 0 507.130 451.814 79.163 38.318 o
12 0 2 73089.900 72562.100 2714.950 0.031 o
12 0 4 24609.300 24450.500 758.959 0.341 o
12 0 6 553.011 558.047 53.496 67.308 o
12 0 8 324.349 321.967 51.644 82.978 o
12 0 10 13438.600 12661.800 800.725 0.392 o
12 0 12 146.154 117.260 42.836 132.876 o
12 0 14 4671.540 4563.700 231.978 3.981 o
12 0 16 294.913 271.623 37.575 135.952 o
12 0 18 4908.460 4862.870 178.767 5.551 o
12 0 20 1003.880 1065.300 66.146 40.241 o
12 0 22 276.442 295.477 30.452 177.651 o
12 0 24 386.950 383.463 43.944 99.529 o
12 2 0 961.087 945.430 55.448 51.028 o
12 2 1 5264.190 5089.300 157.132 6.203 o
12 2 2 15456.100 15190.300 415.760 0.987 o
12 2 3 480.304 518.778 45.468 86.881 o
12 2 4 7345.360 7249.240 184.101 4.126 o
12 2 5 340.898 315.176 31.241 160.293 o
12 2 6 938.021 1005.450 54.764 51.593 o
12 2 7 498.816 571.361 107.015 22.481 o
12 2 8 345.905 346.741 36.911 129.716 o
12 2 9 4345.640 4191.420 175.839 6.061 o
12 2 10 1863.890 1725.490 83.048 23.352 o
12 2 11 3400.020 3316.910 104.723 12.590 o
12 2 12 823.027 805.890 50.895 60.661 o
12 2 13 25.830 23.433 38.167 189.424 o
12 2 14 148.914 124.462 30.701 224.561 o
12 2 15 1998.330 1984.540 62.553 28.841 o
12 2 16 434.168 461.456 30.130 142.686 o
12 2 17 1919.040 2065.740 58.142 30.784 o
12 2 18 4842.260 5016.100 108.539 9.091 o
12 2 19 988.175 1048.400 41.371 64.934 o
12 2 20 5698.650 6012.150 103.688 7.970 o
12 2 21 12.522 7.142 23.201 509.540 o
12 2 22 2758.660 2864.890 77.431 18.838 o
12 2 23 3000.530 3366.800 85.699 15.921 o
12 2 24 101.771 86.516 18.911 489.221 o
12 4 0 1967.960 1937.510 79.901 23.355 o
12 4 1 18.579 26.929 32.469 259.945 o
12 4 2 354.998 338.141 41.422 111.498 o
12 4 3 365.551 310.573 63.098 59.377 o
12 4 4 3516.060 2635.790 199.291 5.644 o
12 4 5 9772.450 9581.530 421.272 1.232 o
12 4 6 3230.920 3223.610 110.683 12.258 o
12 4 7 4956.890 4884.920 151.028 6.708 o
12 4 8 1277.350 1240.760 73.152 32.386 o
12 4 9 3148.110 3187.720 112.908 12.159 o
12 4 10 1767.060 1822.490 77.958 25.274 o
12 4 11 529.133 570.699 42.849 89.503 o
12 4 12 12.398 35.182 38.996 183.126 o
12 4 13 1022.610 1170.730 58.511 45.366 o
12 4 14 1797.420 1902.000 83.506 23.110 o
12 4 15 3325.510 3434.510 95.910 13.681 o
12 4 16 251.710 220.308 29.561 196.922 o
12 4 17 4462.530 4717.650 98.572 10.427 o
12 4 18 85.139 47.976 21.258 460.221 o
12 4 19 141.759 122.276 25.191 299.967 o
12 4 20 3889.420 4251.270 95.674 11.905 o
12 4 21 622.365 589.638 29.886 117.079 o
12 4 22 4.629 -7.991 20.327 682.850 o
12 4 23 1505.890 1376.960 58.060 38.106 o
12 4 24 1474.380 1333.970 83.574 26.029 o
12 6 0 222.274 243.076 30.294 195.074 o
12 6 1 5518.050 5206.530 134.168 7.029 o
12 6 2 1281.490 1229.080 61.784 39.183 o
12 6 3 3064.730 2892.050 152.433 8.593 o
12 6 4 254.945 254.842 49.849 92.507 o
12 6 5 5379.420 5357.030 194.350 4.756 o
12 6 6 2145.660 2089.000 118.109 14.009 o
12 6 7 4186.980 4158.360 162.157 6.815 o
12 6 8 1041.680 1048.460 85.407 28.387 o
12 6 9 4458.100 4439.740 170.486 6.192 o
12 6 10 166.794 191.930 46.366 111.709 o
12 6 11 486.463 481.894 43.844 91.504 o
12 6 12 498.117 522.149 35.266 114.123 o
12 6 13 699.221 639.018 36.815 92.523 o
12 6 14 377.299 340.455 28.766 166.250 o
12 6 15 105.339 92.870 27.319 291.042 o
12 6 16 138.467 133.308 26.407 280.506 o
12 6 17 218.616 199.565 28.995 212.266 o
12 6 18 594.728 547.871 35.317 105.655 o
12 6 19 426.145 432.475 36.115 121.190 o
12 6 20 708.319 704.008 40.648 82.545 o
12 6 21 1470.800 1393.170 48.141 44.717 o
12 6 22 10.989 -36.251 40.723 171.327 o
12 6 23 148.714 99.646 32.144 212.863 o
12 8 0 484.573 431.868 38.334 108.881 o
12 8 1 4303.240 4270.280 139.913 7.972 o
12 8 2 2987.530 2892.280 102.139 14.088 o
12 8 3 17.320 -40.308 45.983 134.052 o
12 8 4 1674.710 1555.710 115.907 15.786 o
12 8 5 609.668 544.561 95.148 27.217 o
12 8 6 1724.320 1703.480 105.930 17.655 o
12 8 7 1154.260 1182.590 89.950 25.447 o
12 8 8 1765.320 1876.590 95.627 19.817 o
12 8 9 4692.690 4741.830 154.519 6.740 o
12 8 10 5414.630 5893.990 185.124 4.941 o
12 8 11 17.536 5.250 46.304 131.952 o
12 8 12 36.347 26.140 37.079 197.677 o
12 8 13 1993.560 1881.270 78.873 23.681 o
12 8 14 1693.070 1689.840 63.395 32.011 o
12 8 15 13.650 -1.985 30.629 299.202 o
12 8 16 1541.680 1598.120 53.300 39.143 o
12 8 17 46.756 59.378 22.414 461.250 o
12 8 18 4400.110 4557.230 157.580 6.814 o
12 8 19 368.073 493.897 39.086 112.832 o
12 8 20 15065.700 15503.800 369.997 1.135 o
12 8 21 188.159 149.013 38.572 150.479 o
12 10 0 635.700 635.713 56.350 59.789 o
12 10 1 12.009 6.000 50.661 110.839 o
12 10 2 208.673 259.229 54.682 81.211 o
12 10 3 140.217 93.646 50.746 99.956 o
12 10 4 2980.810 3285.090 257.150 3.746 o
12 10 5 1792.120 1881.450 118.909 14.683 o
12 10 6 6320.180 6235.880 374.275 1.703 o
12 10 7 931.270 874.137 96.179 24.596 o
12 10 8 436.346 406.321 57.911 65.049 o
12 10 9 84.112 67.463 52.492 97.605 o
12 10 10 2754.230 2747.710 106.627 14.049 o
12 10 11 1276.930 1220.330 62.501 38.812 o
12 10 12 284.562 284.680 29.461 183.882 o
12 10 13 19.840 55.685 24.662 420.384 o
12 10 14 1132.950 1126.100 50.313 51.099 o
12 10 15 176.577 175.512 22.462 309.637 o
12 10 16 507.074 531.719 25.921 145.851 o
12 10 17 1128.370 1080.630 52.454 49.657 o
12 10 18 8063.130 8621.670 308.008 2.083 o
12 10 19 186.501 166.122 26.276 255.956 o
12 12 0 43.711 28.776 30.475 281.505 o
12 12 1 342.927 351.220 39.612 118.701 o
12 12 2 817.748 718.691 82.584 32.371 o
12 12 3 2164.130 2154.030 98.823 17.463 o
12 12 4 1027.700 976.475 101.142 22.173 o
12 12 5 2766.730 2680.030 102.852 14.660 o
12 12 6 24.147 35.581 37.116 198.903 o
12 12 7 6592.760 6351.310 285.420 2.576 o
12 12 8 505.624 462.744 43.356 92.252 o
12 12 9 474.878 399.204 37.867 112.358 o
12 12 10 1000.390 973.784 53.338 52.160 o
12 12 11 1006.020 940.148 48.841 57.167 o
12 12 12 27.424 38.906 20.533 579.946 o
12 12 13 1130.850 1143.310 41.584 59.445 o
12 12 14 70.891 82.890 21.934 436.234 o
12 12 15 944.626 1032.220 81.967 30.789 o
12 12 16 10.888 8.465 49.823 114.554 o
12 14 0 232.728 208.491 22.420 274.674 o
12 14 1 345.830 307.409 22.429 217.512 o
12 14 2 52.505 61.393 20.264 530.319 o
12 14 3 411.594 348.067 28.667 160.635 o
12 14 4 1476.830 1421.090 67.835 32.814 o
12 14 5 319.092 285.365 37.844 131.415 o
12 14 6 2237.790 2052.480 82.178 21.289 o
12 14 7 4594.890 4539.650 132.932 8.053 o
12 14 8 66.354 65.711 29.072 286.711 o
12 14 9 473.468 445.525 43.588 93.831 o
12 14 10 1703.150 1643.630 72.231 28.322 o
12 14 11 19.392 56.745 18.970 660.490 o
12 14 12 615.767 681.448 109.289 21.146 o
12 16 2 1276.970 1149.770 48.828 49.505 o
12 16 3 54.985 64.545 33.751 224.930 o
13 1 0 217.275 216.128 55.706 79.162 o
13 1 1 179.725 104.843 52.356 92.270 o
13 1 2 142.081 246.366 68.717 55.782 o
13 1 3 29093.200 28793.200 890.113 0.249 o
13 1 4 2602.780 2622.500 86.832 17.937 o
13 1 5 7691.010 7618.510 176.599 4.128 o
13 1 6 71.365 83.108 24.657 365.297 o
13 1 7 1604.430 1584.870 59.690 35.075 o
13 1 8 1139.110 1189.920 64.552 39.148 o
13 1 9 1377.330 1446.900 70.175 32.331 o
13 1 10 1274.360 1351.870 86.868 25.695 o
13 1 11 271.497 289.308 37.361 138.619 o
13 1 12 0.290 2.092 30.644 305.014 o
13 1 13 1060.470 1105.680 59.697 44.307 o
13 1 14 3670.240 3898.740 127.929 9.569 o
13 1 15 137.231 134.890 28.092 257.579 o
13 1 16 940.379 887.043 42.858 66.938 o
13 1 17 395.824 378.627 25.129 179.879 o
13 1 18 287.510 277.269 27.138 200.975 o
13 1 19 226.026 224.449 24.271 253.215 o
13 1 20 370.872 351.609 18.867 228.973 o
13 1 21 74.446 89.308 20.616 468.511 o
13 1 22 784.263 829.694 33.549 89.272 o
13 1 23 279.489 253.598 29.234 189.731 o
13 3 0 455.983 514.366 39.424 104.625 o
13 3 1 387.439 348.121 34.800 134.495 o
13 3 2 970.057 1022.930 88.822 27.245 o
13 3 3 63.945 41.986 41.623 153.846 o
13 3 4 1067.030 1114.730 70.842 36.079 o
13 3 5 5623.920 5406.060 163.487 5.694 o
13 3 6 950.645 838.115 51.192 56.910 o
13 3 7 1371.950 1463.830 61.228 37.232 o
13 3 8 6233.240 6309.030 186.045 4.567 o
13 3 9 110.813 133.989 37.618 169.163 o
13 3 10 6020.060 5887.060 179.530 4.898 o
13 3 11 3.626 21.041 32.179 271.434 o
13 3 12 879.297 947.877 55.762 52.190 o
13 3 13 2180.430 2205.330 103.851 16.343 o
13 3 14 8225.820 8841.540 225.889 3.008 o
13 3 15 3458.890 3595.670 91.644 13.764 o
13 3 16 2435.020 2595.830 64.401 23.694 o
13 3 17 53.240 40.297 22.851 450.423 o
13 3 18 548.703 568.408 31.215 120.665 o
13 3 19 70.900 77.484 19.406 522.638 o
13 3 20 1135.120 1174.740 43.149 57.373 o
13 3 21 51.591 35.165 23.163 445.051 o
13 3 22 1626.190 1581.210 66.888 31.403 o
13 5 0 10141.600 9496.220 281.034 2.104 o
13 5 1 1443.760 1397.900 81.991 26.655 o
13 5 2 1532.190 1335.480 65.150 34.096 o
13 5 3 506.919 440.597 43.807 91.609 o
13 5 4 3019.390 2883.860 126.584 11.020 o
13 5 5 305.715 255.459 48.138 95.008 o
13 5 6 6269.390 6004.580 211.094 3.971 o
13 5 7 62.264 47.247 45.142 132.120 o
13 5 8 10725.000 10840.900 351.885 1.517 o
13 5 9 741.329 797.495 61.963 49.356 o
13 5 10 242.943 264.444 49.227 94.759 o
13 5 11 173.572 119.202 46.226 114.438 o
13 5 12 3610.410 3733.780 115.521 10.827 o
13 5 13 651.812 627.174 35.023 99.867 o
13 5 14 6166.990 6465.470 136.348 6.123 o
13 5 15 1025.180 1058.250 62.149 43.122 o
13 5 16 1597.180 1720.300 57.094 35.791 o
13 5 17 43.549 28.329 20.803 548.688 o
13 5 18 530.449 513.601 27.080 139.662 o
13 5 19 119.243 115.567 23.286 348.866 o
13 5 20 146.504 133.215 19.478 399.600 o
13 5 21 77.948 31.188 48.216 116.134 o
13 7 0 7118.380 6787.650 149.537 5.144 o
13 7 1 267.460 277.616 29.393 188.570 o
13 7 2 860.610 743.496 55.190 55.202 o
13 7 3 1753.020 1610.170 85.428 23.350 o
13 7 4 2001.460 2044.260 124.233 13.317 o
13 7 5 14799.800 14633.400 465.101 0.880 o
13 7 6 1423.220 1498.460 96.481 21.388 o
13 7 7 8390.210 8201.160 274.497 2.414 o
13 7 8 4391.320 4724.950 170.947 6.135 o
13 7 9 2493.800 2517.750 90.992 17.610 o
13 7 10 557.008 543.021 46.158 81.384 o
13 7 11 896.745 965.786 63.399 44.419 o
13 7 12 10.394 0.208 30.518 302.895 o
13 7 13 80.362 80.257 28.175 291.797 o
13 7 14 404.764 381.104 28.975 157.585 o
13 7 15 1031.240 1023.810 51.833 52.592 o
13 7 16 132.997 101.518 20.952 392.989 o
13 7 17 271.224 249.456 25.761 220.031 o
13 7 18 102.259 113.155 21.765 395.934 o
13 7 19 1392.480 1355.290 75.334 30.021 o
13 7 20 671.324 634.480 125.361 16.492 o
13 9 0 352.778 334.885 44.324 101.911 o
13 9 1 1563.160 1579.130 81.753 25.622 o
13 9 2 736.131 645.477 67.206 45.283 o
13 9 3 1714.950 1570.100 183.756 7.432 o
13 9 4 4841.710 5097.530 185.218 5.291 o
13 9 5 14951.200 14675.600 468.276 0.868 o
13 9 6 22.693 33.485 51.078 107.489 o
13 9 7 5180.400 5493.910 196.211 4.740 o
13 9 8 14.686 -27.954 43.245 151.641 o
13 9 9 1731.960 1699.960 92.322 21.146 o
13 9 10 47.306 56.861 36.432 198.500 o
13 9 11 1928.860 1966.800 70.172 26.651 o
13 9 12 1125.370 1015.710 50.993 51.662 o
13 9 13 1555.330 1499.780 65.535 32.970 o
13 9 14 1509.360 1598.140 50.045 41.461 o
13 9 15 1278.760 1278.920 44.205 52.092 o
13 9 16 45.093 61.019 18.956 600.555 o
13 9 17 1455.390 1506.050 59.606 37.057 o
13 9 18 142.576 118.930 23.184 334.368 o
13 11 0 8213.880 7830.580 198.840 3.537 o
13 11 1 87.308 119.596 28.195 279.386 o
13 11 2 78.100 88.650 36.377 189.316 o
13 11 3 4981.780 5025.350 157.303 6.365 o
13 11 4 9708.010 9742.100 271.963 2.216 o
13 11 5 7055.950 7179.070 207.094 3.729 o
13 11 6 2108.230 2052.640 81.975 21.878 o
13 11 7 245.095 237.006 35.707 154.184 o
13 11 8 2106.600 1925.260 89.079 20.256 o
13 11 9 547.874 429.849 31.146 127.685 o
13 11 10 204.579 183.532 29.789 210.677 o
13 11 11 2478.370 2493.820 73.806 21.431 o
13 11 12 2534.180 2463.830 63.647 23.707 o
13 11 13 81.842 106.457 20.415 455.658 o
13 11 14 33.438 19.428 10.542 1606.980 o
13 11 15 65.822 72.790 33.876 219.398 o
13 11 16 263.143 185.674 33.876 166.735 o
13 13 0 2638.680 2551.100 66.788 22.209 o
13 13 1 140.264 169.771 21.038 358.310 o
13 13 2 10.287 29.972 23.012 504.495 o
13 13 3 528.459 507.622 35.698 110.943 o
13 13 4 2262.520 2460.770 76.073 21.891 o
13 13 5 596.133 577.462 66.937 48.004 o
13 13 6 6588.400 5789.540 246.127 3.217 o
13 13 7 821.113 863.634 55.738 54.153 o
13 13 8 2247.370 2319.510 123.876 12.789 o
13 13 9 235.220 229.945 34.995 160.452 o
13 13 10 115.875 79.228 32.355 222.044 o
13 13 11 1091.810 1074.500 55.929 47.248 o
13 13 12 53.928 54.644 51.430 103.534 o
13 15 2 29.378 77.145 28.929 304.262 o
13 15 3 4386.070 4310.890 183.220 5.699 o
13 15 4 23.904 118.932 54.644 92.097 o
14 0 0 7073.830 6768.750 286.359 2.492 o
14 0 2 352.142 427.512 90.003 31.785 o
14 0 4 16837.600 16322.600 890.383 0.309 o
14 0 6 11098.400 10536.700 410.142 1.221 o
14 0 8 8024.660 7361.850 287.193 2.355 o
14 0 10 4395.670 4512.560 186.005 5.542 o
14 0 12 1270.650 1393.830 91.128 23.987 o
14 0 14 2106.850 2332.630 92.794 18.683 o
14 0 16 1245.280 1219.720 69.739 34.648 o
14 0 18 1062.860 1166.130 51.443 50.999 o
14 0 20 184.052 188.377 32.258 193.185 o
14 2 0 4030.370 3865.040 122.746 9.617 o
14 2 1 72.944 127.758 66.332 62.190 o
14 2 2 519.179 541.143 60.877 57.041 o
14 2 3 6453.330 6440.950 224.778 3.586 o
14 2 4 3564.580 3513.290 118.175 10.780 o
14 2 5 752.470 759.688 63.900 47.487 o
14 2 6 1635.170 1641.060 92.021 21.706 o
14 2 7 8144.720 7848.400 197.496 3.574 o
14 2 8 818.196 761.156 59.850 50.615 o
14 2 9 3902.250 3822.980 135.812 8.772 o
14 2 10 733.144 771.115 55.752 56.908 o
14 2 11 2095.040 2135.120 85.570 20.811 o
14 2 12 316.229 318.883 31.605 161.743 o
14 2 13 4818.870 4828.560 143.096 7.208 o
14 2 14 35.569 17.234 28.773 320.019 o
14 2 15 4301.460 4370.980 92.434 11.414 o
14 2 16 188.775 168.138 20.442 335.979 o
14 2 17 328.554 341.880 20.696 230.586 o
14 2 18 249.969 255.878 18.736 298.465 o
14 2 19 99.439 86.263 15.800 604.530 o
14 2 20 531.221 492.091 45.718 84.573 o
14 2 21 29.902 6.429 38.639 185.829 o
14 4 0 2947.870 2823.240 189.547 6.288 o
14 4 1 416.672 414.694 49.033 83.534 o
14 4 2 36.990 48.898 30.278 283.358 o
14 4 3 2588.930 2557.630 110.885 13.914 o
14 4 4 1360.350 1352.990 74.485 30.663 o
14 4 5 184.191 160.162 42.748 127.590 o
14 4 6 2699.600 2537.280 110.421 13.796 o
14 4 7 11000.800 10276.600 1004.690 0.267 o
14 4 8 979.962 944.640 55.265 50.877 o
14 4 9 11733.300 10685.900 394.362 1.264 o
14 4 10 3874.850 3817.740 105.657 11.328 o
14 4 11 637.292 665.308 51.336 66.888 o
14 4 12 243.691 229.221 33.548 168.522 o
14 4 13 16327.700 16929.300 509.838 0.729 o
14 4 14 487.947 496.356 29.218 137.742 o
14 4 15 15231.600 16204.700 310.461 1.324 o
14 4 16 25.291 30.875 18.103 733.407 o
14 4 17 446.032 436.084 23.197 174.964 o
14 4 18 247.526 212.418 17.351 329.425 o
14 4 19 395.836 388.832 24.534 182.243 o
14 4 20 549.056 556.087 106.074 22.700 o
14 6 0 366.995 346.318 36.842 127.936 o
14 6 1 5781.570 5345.110 203.676 4.370 o
14 6 2 47.642 57.889 38.398 180.021 o
14 6 3 238.594 221.001 39.934 133.063 o
14 6 4 1353.610 1289.230 78.166 29.174 o
14 6 5 715.220 564.352 62.074 51.624 o
14 6 6 4614.360 4601.710 174.980 5.885 o
14 6 7 6925.790 7247.390 542.224 0.876 o
14 6 8 7000.100 7265.130 191.626 4.057 o
14 6 9 4795.840 4809.660 135.340 7.646 o
14 6 10 4798.090 4773.830 122.790 8.382 o
14 6 11 765.736 857.243 43.698 71.939 o
14 6 12 383.629 361.699 26.507 175.990 o
14 6 13 1587.780 1657.800 52.413 38.719 o
14 6 14 1426.510 1522.740 66.602 33.444 o
14 6 15 5381.380 5430.420 143.842 6.610 o
14 6 16 409.091 406.830 31.788 141.931 o
14 6 17 822.095 859.848 37.926 79.062 o
14 6 18 97.927 115.221 24.278 343.610 o
14 8 0 16317.200 16738.000 669.693 0.494 o
14 8 1 234.237 314.284 41.425 122.188 o
14 8 2 2755.560 2724.220 115.346 12.851 o
14 8 3 160.849 166.244 43.825 124.279 o
14 8 4 5571.850 4917.920 253.784 3.304 o
14 8 5 44.647 68.489 35.441 208.033 o
14 8 6 12603.000 12285.000 338.264 1.450 o
14 8 7 24.072 14.075 35.079 224.412 o
14 8 8 2127.510 2210.090 81.760 21.528 o
14 8 9 11.036 10.806 43.669 148.536 o
14 8 10 173.708 205.985 44.616 117.965 o
14 8 11 426.353 405.482 29.894 148.371 o
14 8 12 178.303 165.125 25.017 275.300 o
14 8 13 0.500 4.836 24.203 486.257 o
14 8 14 2068.250 2023.540 74.046 24.439 o
14 8 15 8.147 12.948 16.692 952.272 o
14 8 16 868.722 852.367 114.110 18.765 o
14 8 17 353.757 446.715 39.715 113.567 o
14 10 0 13537.700 13241.500 379.532 1.205 o
14 10 1 4664.100 4579.650 137.408 7.720 o
14 10 2 153.379 238.854 32.808 189.757 o
14 10 3 513.071 659.907 70.521 44.880 o
14 10 4 16631.200 16532.200 515.257 0.718 o
14 10 5 6978.140 7099.730 232.457 3.278 o
14 10 6 5914.930 5987.900 240.800 3.412 o
14 10 7 2970.400 2892.970 180.325 6.768 o
14 10 8 886.395 903.480 49.064 60.202 o
14 10 9 423.033 384.096 38.573 114.620 o
14 10 10 1021.560 913.311 45.342 61.127 o
14 10 11 73.992 84.587 20.365 480.067 o
14 10 12 863.891 851.562 37.615 77.989 o
14 10 13 150.073 155.226 18.714 402.676 o
14 10 14 2639.050 2423.640 173.576 7.472 o
14 12 0 289.609 357.998 22.527 225.791 o
14 12 1 6970.790 6715.450 132.630 5.723 o
14 12 2 259.800 268.025 24.268 234.084 o
14 12 3 132.052 159.193 25.475 291.261 o
14 12 4 58.662 84.568 26.151 340.658 o
14 12 5 6297.240 6148.180 201.008 4.186 o
14 12 6 22.844 76.878 52.214 101.711 o
14 12 7 7711.580 7939.250 414.655 1.359 o
14 12 8 57.661 99.646 67.502 60.745 o
14 12 9 2476.300 2241.060 104.480 15.502 o
14 12 10 14.054 -0.804 24.671 455.232 o
14 12 11 1825.090 1687.650 68.187 28.974 o
14 14 0 4984.830 4205.600 159.104 6.507 o
15 1 0 992.882 957.214 69.081 38.798 o
15 1 1 1597.610 1722.710 89.543 22.457 o
15 1 2 1142.580 1260.340 94.475 23.583 o
15 1 3 8054.820 7465.370 321.438 2.005 o
15 1 4 6898.890 6770.890 278.424 2.612 o
15 1 5 2916.480 2851.150 234.650 4.434 o
15 1 6 416.826 456.442 83.574 35.644 o
15 1 7 24179.000 23573.500 889.824 0.274 o
15 1 8 4819.110 4541.920 260.365 3.315 o
15 1 9 3417.290 3020.080 140.426 9.217 o
15 1 10 2960.650 2912.070 123.532 11.412 o
15 1 11 191.080 185.838 35.323 168.609 o
15 1 12 18.404 21.500 29.767 308.132 o
15 1 13 36.188 8.069 27.088 360.340 o
15 1 14 1024.490 924.118 43.047 63.649 o
15 1 15 467.952 391.944 24.494 168.633 o
15 1 16 432.448 360.566 24.576 177.590 o
15 1 17 3828.580 3934.160 117.433 10.249 o
15 1 18 24.183 30.172 16.398 869.076 o
15 1 19 4820.000 4826.280 196.597 4.949 o
15 3 0 1867.130 1854.650 80.022 23.996 o
15 3 1 1908.200 1905.770 78.464 24.167 o
15 3 2 3114.190 2891.820 116.989 11.960 o
15 3 3 52.674 101.163 42.649 144.878 o
15 3 4 3770.420 3521.450 257.952 3.594 o
15 3 5 2044.410 2073.270 163.933 8.662 o
15 3 6 151.772 149.147 40.887 141.255 o
15 3 7 1567.490 1576.100 94.985 21.188 o
15 3 8 24872.500 24278.300 915.974 0.259 o
15 3 9 257.491 318.839 38.975 130.761 o
15 3 10 21585.000 22177.000 1693.980 0.093 o
15 3 11 31.136 22.179 29.301 310.470 o
15 3 12 47.836 66.037 27.484 325.353 o
15 3 13 3256.450 3547.070 124.345 10.551 o
15 3 14 10950.500 11261.900 299.200 1.819 o
15 3 15 5.758 34.777 18.405 765.711 o
15 3 16 5697.140 5792.990 182.462 4.942 o
15 3 17 1090.070 1117.670 44.236 58.046 o
15 3 18 175.631 152.436 21.771 327.665 o
15 3 19 2135.160 2070.060 135.004 11.614 o
15 5 0 3381.540 3227.900 114.495 11.600 o
15 5 1 689.436 706.120 49.184 68.171 o
15 5 2 3819.250 3743.600 131.685 9.198 o
15 5 3 683.359 851.359 114.361 19.143 o
15 5 4 215.386 223.182 49.713 95.776 o
15 5 5 4.214 69.304 33.978 236.216 o
15 5 6 687.453 688.586 51.081 65.525 o
15 5 7 450.165 453.732 38.133 111.283 o
15 5 8 6750.390 6477.990 167.219 4.870 o
15 5 9 3155.660 3020.340 108.102 12.863 o
15 5 10 15702.900 15587.000 391.787 1.042 o
15 5 11 392.492 394.874 34.023 134.754 o
15 5 12 489.702 512.192 30.650 131.252 o
15 5 13 2042.770 2001.880 75.570 24.156 o
15 5 14 5705.680 5800.800 145.684 6.231 o
15 5 15 164.060 158.529 27.630 249.278 o
15 5 16 3369.590 3467.420 86.394 14.768 o
15 5 17 606.002 722.430 64.054 49.888 o
15 7 0 1854.010 2052.140 83.020 22.674 o
15 7 1 9474.770 9647.050 273.090 2.235 o
15 7 2 650.243 594.318 52.954 64.967 o
15 7 3 1024.350 906.178 81.349 31.012 o
15 7 4 61.262 90.846 59.850 76.550 o
15 7 5 513.789 565.252 43.710 88.351 o
15 7 6 1256.300 1203.820 77.945 30.206 o
15 7 7 2009.560 1966.200 65.920 27.626 o
15 7 8 2115.520 2000.440 62.348 28.032 o
15 7 9 949.869 914.087 47.321 60.604 o
15 7 10 2760.940 2741.840 103.500 14.508 o
15 7 11 1333.210 1300.970 51.751 45.021 o
15 7 12 679.359 682.004 53.750 61.875 o
15 7 13 1192.980 1226.570 54.512 45.643 o
15 7 14 83.104 106.536 17.571 547.793 o
15 7 15 527.956 591.445 43.185 88.250 o
15 9 0 590.306 908.360 49.579 67.486 o
15 9 1 16280.300 15255.600 325.228 1.241 o
15 9 2 42.350 121.472 27.202 318.190 o
15 9 3 995.522 982.733 87.332 27.912 o
15 9 4 0.377 31.471 78.752 46.099 o
15 9 5 2265.660 2161.180 104.816 16.011 o
15 9 6 182.060 230.121 31.159 198.340 o
15 9 7 1934.910 1794.620 98.728 18.642 o
15 9 8 463.473 414.908 59.794 61.208 o
15 9 9 418.754 400.514 44.780 94.780 o
15 9 10 1090.570 1045.980 66.346 39.230 o
15 9 11 152.207 161.780 24.105 301.362 o
15 9 12 234.078 203.626 19.507 311.630 o
15 9 13 5197.360 5096.480 195.470 4.821 o
15 11 0 13425.700 12866.200 261.707 1.790 o
15 11 1 3509.680 3630.310 83.387 14.624 o
15 11 2 1132.770 1106.440 40.975 60.505 o
15 11 3 749.806 780.453 56.509 55.526 o
15 11 4 1553.610 1527.730 76.309 27.971 o
15 11 5 1599.150 1375.400 118.932 15.504 o
15 11 6 870.549 845.381 96.431 24.807 o
15 11 7 127.268 151.076 57.859 78.221 o
16 0 0 557.903 630.045 79.558 36.770 o
16 0 2 385.721 389.957 46.650 91.628 o
16 0 4 7065.300 7385.380 247.161 2.999 o
16 0 6 5736.440 4567.630 273.222 2.957 o
16 0 10 5165.870 5503.010 327.867 2.216 o
16 0 12 176.868 160.719 61.073 69.325 o
16 0 14 94.235 55.930 42.792 141.840 o
16 0 16 1531.810 1625.940 85.566 24.279 o
16 2 0 3280.830 3240.450 96.955 13.837 o
16 2 1 2217.230 2301.320 117.985 13.722 o
16 2 2 2647.160 2523.560 94.277 16.557 o
16 2 3 9903.990 9015.910 296.691 2.014 o
16 2 4 931.846 1036.440 73.246 36.115 o
16 2 5 4022.320 3997.120 149.417 7.695 o
16 2 6 470.794 520.729 70.716 46.134 o
16 2 9 17677.700 19389.100 1044.670 0.230 o
16 2 10 1288.680 1462.780 112.754 17.408 o
16 2 11 2314.220 2439.410 122.674 12.768 o
16 2 12 2349.100 2420.780 88.213 18.782 o
16 2 13 585.879 602.805 41.460 89.076 o
16 2 14 1076.970 1184.730 120.164 16.431 o
16 2 15 295.266 239.608 39.436 128.820 o
16 2 16 400.282 454.659 28.837 153.503 o
16 2 17 253.597 250.721 51.430 88.122 o
16 4 0 601.509 571.236 45.383 80.566 o
16 4 1 3239.620 2821.400 102.998 13.545 o
16 4 2 493.189 481.218 51.963 73.111 o
16 4 3 4768.650 4478.190 189.778 5.265 o
16 4 4 4381.220 3756.290 297.330 2.755 o
16 4 5 334.711 221.792 64.288 59.094 o
16 4 6 337.151 334.295 67.502 53.344 o
16 4 7 836.197 844.415 76.380 35.709 o
16 4 8 656.371 690.692 85.211 31.980 o
16 4 9 13251.000 13940.800 755.379 0.431 o
16 4 10 349.414 353.625 46.637 94.506 o
16 4 11 10148.400 9926.030 625.801 0.637 o
16 4 12 269.900 341.407 63.802 59.966 o
16 4 13 200.008 221.281 26.445 239.583 o
16 4 14 2830.510 3036.070 126.168 11.207 o
16 4 15 1524.400 1559.730 65.188 33.151 o
16 4 16 183.547 225.006 80.359 41.409 o
16 6 0 866.861 767.050 54.979 55.077 o
16 6 1 176.156 140.577 30.284 219.068 o
16 6 2 1466.950 1471.350 85.968 24.808 o
16 6 3 959.547 841.998 66.538 41.771 o
16 6 4 434.209 347.316 38.678 114.827 o
16 6 5 28.573 3.214 37.040 202.279 o
16 6 6 586.216 466.803 54.644 65.741 o
16 6 7 158.413 118.663 33.555 194.952 o
16 6 8 141.177 148.137 39.339 151.882 o
16 6 9 4963.730 5263.540 217.880 4.208 o
16 6 10 353.653 340.724 57.859 68.245 o
16 6 11 11486.800 10615.400 1232.710 0.181 o
16 6 12 2279.720 2184.520 79.510 21.533 o
16 6 13 662.773 645.204 56.687 58.604 o
16 6 14 27.350 9.643 28.929 323.565 o
16 8 0 13639.200 13168.800 291.167 1.599 o
16 8 1 674.853 841.294 38.768 84.558 o
16 8 2 3727.140 3564.000 113.561 10.970 o
16 8 3 361.702 374.699 44.541 99.475 o
16 8 4 17.931 30.176 28.925 323.166 o
16 8 5 16.887 -3.214 48.216 122.097 o
16 8 6 114.725 77.145 48.216 111.820 o
16 8 10 674.460 675.019 64.288 48.924 o
16 8 11 749.975 790.573 43.185 74.530 o
16 10 0 8669.110 8739.340 192.423 3.434 o
16 10 1 229.354 291.874 40.243 128.966 o
16 10 2 448.331 443.344 30.451 140.698 o
16 10 3 217.403 164.157 23.147 282.496 o
16 10 4 946.844 990.028 99.646 22.971 o
17 1 0 27.716 61.004 21.843 505.097 o
17 1 1 292.201 311.545 28.655 185.208 o
17 1 2 797.147 801.481 48.302 64.935 o
17 1 3 160.835 184.616 31.997 201.020 o
17 1 4 1303.640 1172.230 83.512 27.418 o
17 1 5 202.719 167.957 33.118 184.477 o
17 1 6 595.648 474.375 41.349 92.177 o
17 1 7 4543.100 3664.390 221.792 4.389 o
17 1 8 89.304 71.939 50.474 104.571 o
17 1 9 1154.640 1221.470 117.325 16.889 o
17 1 10 575.166 617.623 60.200 56.048 o
17 1 11 240.226 261.684 27.373 212.862 o
17 1 12 35.979 53.764 21.524 510.941 o
17 1 13 1739.060 1786.930 92.032 21.044 o
17 1 14 69.290 144.647 45.001 127.651 o
17 3 0 171.221 195.518 23.289 295.164 o
17 3 1 562.172 603.572 36.021 104.059 o
17 3 2 2279.490 2161.820 78.785 21.770 o
17 3 3 395.767 392.506 40.005 111.405 o
17 3 4 4199.220 3794.250 197.288 5.300 o
17 3 5 27.609 12.747 32.898 252.824 o
17 3 6 434.142 336.736 32.749 138.872 o
17 3 7 919.184 817.048 75.904 35.431 o
17 3 8 2314.480 2263.650 123.754 12.748 o
17 3 9 98.056 130.774 30.056 247.016 o
17 3 10 4660.410 4814.860 159.326 6.507 o
17 3 11 1117.250 1250.390 93.217 24.178 o
17 3 12 1972.280 2330.420 160.719 8.904 o
17 3 13 2653.770 3124.380 199.291 5.855 o
17 5 0 276.769 253.659 23.404 238.899 o
17 5 1 109.853 113.371 27.401 282.951 o
17 5 2 541.393 591.957 55.211 64.350 o
17 5 3 4566.610 4076.980 283.627 2.945 o
17 5 4 3290.560 2703.290 170.362 7.252 o
17 5 5 672.869 581.802 99.646 24.802 o
17 5 6 1324.880 1314.180 61.611 38.325 o
17 5 7 2240.230 2066.940 192.863 6.531 o
17 5 8 681.772 720.021 80.359 34.803 o
17 5 9 39.136 99.646 38.572 176.368 o
17 5 10 4163.230 4077.450 161.376 6.893 o
17 5 11 13.770 63.981 27.960 336.379 o
17 7 0 107.777 110.434 16.405 544.583 o
17 7 1 2001.090 1897.910 68.042 27.159 o
17 7 2 272.069 273.828 21.573 254.418 o
17 7 3 814.761 787.245 49.259 63.308 o
17 7 4 73.492 91.635 25.351 345.558 o
17 7 5 296.316 274.837 65.895 56.880 o
17 7 6 228.348 180.005 41.787 127.148 o
17 7 7 70.794 41.787 38.572 175.900 o
17 7 8 1295.520 1176.460 86.788 26.061 o
17 9 0 454.697 463.993 52.513 73.604 o
17 9 1 1282.900 1288.970 96.431 22.296 o
17 9 2 11.162 28.929 12.991 1374.950 o
18 0 0 6069.850 5882.400 191.095 4.549 o
18 0 2 672.537 633.232 57.859 56.961 o
18 0 4 9294.770 7463.780 401.797 1.380 o
18 0 6 5289.150 4442.270 244.293 3.584 o
18 2 0 3821.420 3500.470 184.654 6.034 o
18 2 1 652.967 641.616 37.580 93.334 o
18 2 2 1262.230 1188.600 78.752 29.820 o
18 2 3 3881.230 3108.300 176.791 6.482 o
18 2 4 1112.880 1041.250 54.408 48.514 o
18 2 5 29.706 -9.643 22.729 509.861 o
18 2 6 484.175 395.368 51.430 75.962 o
18 2 7 431.432 396.626 37.451 117.416 o
18 2 8 297.623 335.576 43.394 108.674 o
18 2 9 400.604 427.512 51.430 78.424 o
18 4 0 471.024 513.740 36.492 112.688 o
18 4 1 248.481 254.281 27.175 213.365 o
18 4 2 120.806 129.131 18.558 449.608 o
18 4 3 4269.460 4207.000 135.181 8.326 o
18 4 4 448.570 503.024 88.395 31.967 o
18 4 6 255.479 205.720 32.144 178.161 o
18 6 0 208.133 215.411 34.094 171.917 o
18 6 1 122.263 129.293 16.984 490.700 o
18 6 2 398.363 408.226 40.160 110.095 o
18 6 3 50.629 35.358 38.572 179.980 o
18 6 4 8.996 0.000 32.144 274.111 o

_iucr_refine_instructions_details
;
TITL v19171.res in C2/c
REM Old TITL v19171 in Cc
REM SHELXT solution in C2/c
REM R1 0.163, Rweak 0.023, Alpha 0.126, Orientation as input
REM Formula found by SHELXT: C60 N5 P6 Fe2
CELL 1.54178 14.8784 16.3505 25.6116 90 90.577 90
ZERR 4 0.0044 0.0054 0.0045 0 0.015 0
LATT 7
SYMM -X,+Y,0.5-Z
SFAC C H Fe P
UNIT 260 400 8 24

L.S. 10
PLAN  11
SIZE 0.24 0.25 0.301
TEMP -173.15
CONF
BOND $H
MORE -1
fmap -2
acta 
WGHT 0.018645 2.336556
FVAR 0.055777
REM <olex2.extras>
REM <HklSrc "%.\\v19171.hkl">
REM </olex2.extras>

Fe1   3     0.47173  0.19017  0.29945  11.00000  0.01085  0.01054  0.01181 =
 0.00021  0.00310 -0.00022 
P1    4     0.47621  0.30159  0.34257  11.00000  0.01413  0.01199  0.01259 =
 -0.00055  0.00292 -0.00020 
P3    4     0.57015  0.14173  0.35930  11.00000  0.01349  0.01359  0.01527 =
 0.00113  0.00204  0.00058 
P2    4     0.32510  0.18743  0.32208  11.00000  0.01209  0.01560  0.01492 =
 -0.00042  0.00348 -0.00047 
C2    1     0.50000  0.35099  0.25000  10.50000  0.01801  0.01183  0.01372 =
 0.00000  0.00430  0.00000 
C7    1     0.37246  0.37745  0.42366  11.00000  0.02349  0.01929  0.01817 =
 -0.00408  0.00553  0.00151 
H7    2     0.42689  0.42022  0.42978  11.00000  0.03946  0.01998  0.06783 =
 -0.01466  0.01699  0.00108 
C15   1     0.73277  0.30338  0.44465  11.00000  0.02214  0.02765  0.02139 =
 0.00364 -0.00425 -0.00965 
H15   2     0.79504  0.30127  0.46792  11.00000  0.03635  0.04699  0.04982 =
 0.01177 -0.02142 -0.01877 
C1    1     0.50000  0.26317  0.25000  10.50000  0.01722  0.01380  0.01413 =
 0.00000  0.00532  0.00000 
C5    1     0.50000  0.51674  0.25000  10.50000  0.02575  0.01183  0.01764 =
 0.00000  0.00006  0.00000 
H5    2     0.50000  0.58358  0.25000  10.50000  0.06437  0.00667  0.01455 =
 0.00000 -0.01025 -0.00000 
C25   1     0.48465  0.14213  0.45535  11.00000  0.02727  0.02088  0.01762 =
 0.00252  0.00687  0.00020 
H25A  2     0.52671  0.18834  0.47440  11.00000  0.04674  0.02828  0.04546 =
 -0.01116  0.00634 -0.00605 
H25B  2     0.43196  0.17409  0.43324  11.00000  0.02742  0.05442  0.04522 =
 0.00585  0.01060  0.02315 
H25C  2     0.45328  0.10788  0.48619  11.00000  0.06606  0.03475  0.02351 =
 -0.00237  0.01831  0.00144 
C16   1     0.70387  0.23290  0.41906  11.00000  0.01718  0.02362  0.02201 =
 0.00254 -0.00285 -0.00331 
H16   2     0.74301  0.17688  0.42318  11.00000  0.02469  0.02753  0.05183 =
 -0.01184 -0.03018  0.01215 

C33   1     0.50590  0.31600  0.55142  11.00000  0.04009  0.02444  0.02649 =
 -0.00247  0.00644 -0.00777 
H33A  2     0.55393  0.30124  0.52098  11.00000  0.06054  0.06060  0.03286 =
 0.00590  0.02133 -0.00865 
H33B  2     0.44061  0.29196  0.53747  11.00000  0.03342  0.05985  0.06628 =
 -0.00963 -0.00493 -0.02891 

C28   1     0.61768 -0.00930  0.32011  11.00000  0.02973  0.01754  0.02997 =
 -0.00115  0.00618  0.00452 
H28A  2     0.61608 -0.04152  0.35643  11.00000  0.08272  0.02966  0.03761 =
 0.01410  0.00825  0.00737 
H28B  2     0.54986 -0.00573  0.30263  11.00000  0.05084  0.02299  0.07238 =
 -0.00009 -0.01367  0.00490 
H28C  2     0.65863 -0.04556  0.29440  11.00000  0.05894  0.04137  0.05232 =
 -0.01962  0.02571  0.01878 
C9    1     0.22869  0.32312  0.44828  11.00000  0.01939  0.03085  0.02037 =
 -0.00442  0.00714  0.00358 
H9    2     0.17142  0.32325  0.47400  11.00000  0.03135  0.04769  0.04448 =
 -0.01053  0.03082  0.00793 
C13   1     0.60568  0.37726  0.41031  11.00000  0.02482  0.01710  0.01727 =
 -0.00099 -0.00057 -0.00537 
H13   2     0.56850  0.43372  0.40704  11.00000  0.06003  0.00970  0.04648 =
 -0.00561 -0.01332 -0.00879 
C17   1     0.62458  0.23304  0.38897  11.00000  0.01556  0.01611  0.01774 =
 0.00123  0.00025 -0.00238 
C26   1     0.61704  0.04807  0.45401  11.00000  0.02776  0.02641  0.02156 =
 0.00885  0.00008  0.00260 
H26A  2     0.65437  0.00207  0.43243  11.00000  0.04363  0.04588  0.02583 =
 0.00991 -0.00577  0.01889 
H26B  2     0.66284  0.09415  0.46782  11.00000  0.04441  0.03363  0.04610 =
 -0.00042 -0.01476 -0.01926 
H26C  2     0.58935  0.02157  0.48744  11.00000  0.05366  0.07447  0.04389 =
 0.01885  0.00422  0.01799 
C8    1     0.29770  0.37959  0.45582  11.00000  0.02412  0.02572  0.02014 =
 -0.00672  0.00665  0.00398 
H8    2     0.29335  0.42528  0.48666  11.00000  0.04804  0.04051  0.03792 =
 -0.00920  0.01573  0.00883 
C10   1     0.23408  0.26558  0.40835  11.00000  0.01594  0.02810  0.02104 =
 -0.00438  0.00645  0.00092 
H10   2     0.17973  0.22145  0.40279  11.00000  0.02983  0.04516  0.05256 =
 -0.01701  0.01039 -0.01440 
C6    1     0.37894  0.31881  0.38440  11.00000  0.01644  0.01611  0.01368 =
 -0.00084  0.00431  0.00170 
C24   1     0.54092  0.08555  0.42108  11.00000  0.02050  0.01717  0.01780 =
 0.00342  0.00236  0.00011 
H24   2     0.49821  0.03467  0.40662  11.00000  0.02759  0.01758  0.03487 =
 0.00574  0.00373 -0.00087 
C21   1     0.25808  0.09807  0.34557  11.00000  0.01671  0.02151  0.02229 =
 0.00038  0.00549 -0.00538 
H21   2     0.19030  0.12011  0.35467  11.00000  0.03716  0.04614  0.03577 =
 -0.00522  0.01301  0.00002 
C12   1     0.57590  0.30674  0.38464  11.00000  0.01683  0.01603  0.01488 =
 0.00083  0.00045 -0.00225 
C14   1     0.68323  0.37534  0.44113  11.00000  0.02686  0.02348  0.01871 =
 0.00104 -0.00318 -0.01110 
H14   2     0.70431  0.42999  0.46249  11.00000  0.03428  0.02631  0.04958 =
 0.00195 -0.01598 -0.01876 

C32   1     0.53388  0.27453  0.60208  11.00000  0.02405  0.02972  0.02739 =
 -0.00384  0.00219 -0.00690 
H32A  2     0.60082  0.29374  0.61282  11.00000  0.04377  0.05735  0.06784 =
 0.00575 -0.01555 -0.01849 
H32B  2     0.49100  0.29680  0.63405  11.00000  0.03205  0.05791  0.03397 =
 -0.01839  0.02075  0.00271 

C29   1     0.75433  0.07350  0.34668  11.00000  0.01729  0.03829  0.02841 =
 0.00225  0.00085  0.00810 
H29A  2     0.78593  0.13288  0.34445  11.00000  0.04814  0.03524  0.08579 =
 0.01954  0.00002 -0.00593 
H29B  2     0.75991  0.05005  0.38620  11.00000  0.05573  0.07804  0.01984 =
 0.01276 -0.00302  0.00673 
H29C  2     0.79242  0.03401  0.32038  11.00000  0.02084  0.08104  0.05122 =
 -0.01614  0.00570  0.03417 
C20   1     0.14596  0.23535  0.28677  11.00000  0.01507  0.04157  0.03234 =
 0.00534 -0.00001 -0.00056 
H20A  2     0.11737  0.17872  0.29757  11.00000  0.02421  0.07388  0.09546 =
 0.03769  0.01982  0.00077 
H20B  2     0.13544  0.27810  0.32003  11.00000  0.04218  0.05645  0.04175 =
 -0.02532  0.00278  0.01757 
H20C  2     0.10573  0.25925  0.25420  11.00000  0.03814  0.09995  0.03361 =
 0.01814 -0.00887  0.01165 
C19   1     0.27618  0.31362  0.25204  11.00000  0.01852  0.02750  0.03129 =
 0.00890 -0.00197  0.00211 
H19A  2     0.28021  0.35651  0.28341  11.00000  0.08085  0.02787  0.06197 =
 -0.01028 -0.02408  0.01947 
H19B  2     0.33898  0.30981  0.23369  11.00000  0.03624  0.05203  0.07000 =
 0.03050  0.00069  0.01322 
H19C  2     0.22786  0.33893  0.22378  11.00000  0.03489  0.05138  0.05221 =
 0.02741 -0.01472  0.01977 
C22   1     0.25255  0.03315  0.30288  11.00000  0.02789  0.02231  0.02812 =
 -0.00236  0.00473 -0.00807 
H22A  2     0.21864  0.05519  0.26735  11.00000  0.06921  0.04976  0.02032 =
 -0.01419 -0.02251  0.00141 
H22B  2     0.31801  0.01267  0.29114  11.00000  0.04226  0.01903  0.04888 =
 -0.01390  0.01580 -0.00981 
H22C  2     0.21745 -0.01940  0.31735  11.00000  0.04515  0.05168  0.05551 =
 0.00228  0.00746 -0.02435 
C3    1     0.48734  0.39009  0.29759  11.00000  0.01702  0.01116  0.01387 =
 -0.00048  0.00329  0.00050 

C30   1     0.57205  0.14357  0.64963  11.00000  0.03210  0.04104  0.03456 =
 0.00326 -0.00738  0.00071 
H30A  2     0.56992  0.07688  0.64877  11.00000  0.08403  0.04296  0.06627 =
 0.01514 -0.00958  0.01546 
H30B  2     0.64040  0.16252  0.65275  11.00000  0.03915  0.12518  0.08093 =
 0.00430 -0.01534 -0.03413 
H30C  2     0.53627  0.16420  0.68432  11.00000  0.05819  0.10264  0.03375 =
 -0.00846 -0.00305  0.00328 

C11   1     0.30912  0.26221  0.37596  11.00000  0.01508  0.02000  0.01476 =
 -0.00168  0.00419  0.00123 
C18   1     0.24492  0.23016  0.27137  11.00000  0.01510  0.02255  0.01935 =
 -0.00135  0.00037  0.00126 
H18   2     0.25127  0.18644  0.23929  11.00000  0.06757  0.03058  0.02666 =
 -0.00876 -0.00174  0.01974 
C27   1     0.65691  0.07681  0.32691  11.00000  0.01644  0.01993  0.02207 =
 0.00023  0.00384  0.00425 
H27   2     0.65627  0.10432  0.28635  11.00000  0.06847  0.02761  0.01145 =
 0.00409  0.00964  0.00958 
C4    1     0.48747  0.47535  0.29752  11.00000  0.02107  0.01236  0.01678 =
 -0.00117  0.00074  0.00112 
H4    2     0.47674  0.51037  0.33282  11.00000  0.06392  0.01832  0.01937 =
 -0.00585  0.00401  0.00473 

C31   1     0.53131  0.18146  0.60073  11.00000  0.02210  0.02974  0.02801 =
 -0.00157 -0.00117 -0.00203 
H31A  2     0.46056  0.16246  0.59578  11.00000  0.00880  0.05801  0.07705 =
 0.00134 -0.00050 -0.01468 
H31B  2     0.56909  0.16170  0.56637  11.00000  0.05623  0.05912  0.02583 =
 -0.00928  0.01178  0.01763 
C34   1     0.49863  0.40810  0.55707  11.00000  0.07976  0.02470  0.03832 =
 -0.00212  0.00016 -0.00699 
H34A  2     0.48358  0.43850  0.52063  11.00000  0.14306  0.04059  0.05495 =
 0.01545 -0.00587 -0.01364 
H34B  2     0.44912  0.42429  0.58635  11.00000  0.14035  0.04739  0.09014 =
 -0.04354  0.04323  0.01911 
H34C  2     0.56165  0.43084  0.57019  11.00000  0.08249  0.06357  0.11975 =
 0.01495 -0.02053 -0.01339 

C23   1     0.29858  0.06203  0.39520  11.00000  0.03359  0.03027  0.02749 =
 0.01001  0.00091 -0.01114 
H23A  2     0.36580  0.04362  0.38774  11.00000  0.03837  0.04195  0.05678 =
 0.00892 -0.02031  0.00135 
H23B  2     0.29772  0.10496  0.42785  11.00000  0.07070  0.07813  0.02722 =
 -0.01258 -0.00719  0.00961 
H23C  2     0.26292  0.00690  0.40635  11.00000  0.10908  0.06173  0.05963 =
 0.04177 -0.02322 -0.05375 
H     2     0.50000  0.11914  0.25000  10.50000  0.03006  0.07702  0.06715 =
 0.00000  0.01486  0.00000 
HKLF 4

END
Q1 1 0.416667 0.166667 0.314815 11 0.05 0.31
Q2 1 0.520833 0.203704 0.283951 11 0.05 0.28
Q3 1 0.395833 0.222222 0.302469 11 0.05 0.24
Q4 1 0.604167 0.12963 0.339506 11 0.05 0.23
Q5 1 0.583333 0.185185 0.407407 11 0.05 0.23
Q6 1 0.5 0.185185 0.345679 11 0.05 0.22
Q7 1 0.520833 0.314815 0.308642 11 0.05 0.21
Q8 1 0.4375 0.166667 0.259259 11 0.05 0.2
Q9 1 0.583333 0.240741 0.302469 11 0.05 0.2
Q10 1 0.520833 0.351852 0.598765 11 0.05 0.2
Q11 1 0.291667 0.203704 0.339506 11 0.05 0.2

  REM The information below was added by Olex2.
  REM
  REM R1 = 0.0215 for 6419 Fo > 4sig(Fo) and 0.0233 for all 6723 data
  REM 782 parameters refined using 0 restraints
  REM Highest difference peak 0.3116, deepest hole -0.2267
  REM Mean Shift 0.0000, Max Shift 0.0010.

  REM +++ Tabular Listing of Refinement Information +++
  REM R1_all = 0.0233
  REM R1_gt = 0.0215
  REM wR_ref = 0.0499
  REM GOOF = 1.0909
  REM Shift_max = 0.0010
  REM Shift_mean = 0.0000
  REM Reflections_all = 6723
  REM Reflections_gt = 6419
  REM Parameters = 782
  REM Hole = -0.2267
  REM Peak = 0.3116
  REM Flack = n/a

  
;
_olex2_submission_special_instructions  'No special instructions were received'
