# Supplementary material for: Fragmentation and transferability in Hirshfeld atom refinement
Source: IUCrJ. 2022 Feb 26;9(Pt 2):298–315. doi: 10.1107/S2052252522000690 (PMC8895009; doi:10.1107/S2052252522000690)
Supplement: Supplementary file 2 [file m-09-00298-sup2.zip › cif/metalorganic/LOKPOT.cif]

data_LOKPOT
_audit_creation_date               2021-06-25
_audit_creation_method
;
Olex2 1.3
(compiled 2020.07.31 svn.rc2a77460 for OlexSys, GUI svn.r6145)
;
_audit_contact_author_address      ?
_audit_contact_author_email        ?
_audit_contact_author_name         ''
_audit_contact_author_phone        ?
_publ_contact_author_id_orcid      ?
_publ_section_references
;
Bourhis, L.J., Dolomanov, O.V., Gildea, R.J., Howard, J.A.K., Puschmann, H.
 (2015). Acta Cryst. A71, 59-75.

Dolomanov, O.V., Bourhis, L.J., Gildea, R.J, Howard, J.A.K. & Puschmann, H.
 (2009), J. Appl. Cryst. 42, 339-341.
;
_chemical_formula_moiety           'C42 H50 N2 Zn'
_chemical_formula_sum              'C42 H50 N2 Zn'
_chemical_formula_weight           648.274
loop_
  _atom_type_symbol
  _atom_type_scat_dispersion_real
  _atom_type_scat_dispersion_imag
  _atom_type_scat_Cromer_Mann_a1
  _atom_type_scat_Cromer_Mann_a2
  _atom_type_scat_Cromer_Mann_a3
  _atom_type_scat_Cromer_Mann_a4
  _atom_type_scat_Cromer_Mann_b1
  _atom_type_scat_Cromer_Mann_b2
  _atom_type_scat_Cromer_Mann_b3
  _atom_type_scat_Cromer_Mann_b4
  _atom_type_scat_Cromer_Mann_c
  _atom_type_scat_source
  _atom_type_scat_dispersion_source
 H 0.00000 0.00000 0.49300 0.32291 0.14019 0.04081 10.51090 26.12570 3.14236
 57.79970 0.0030380000826
 'International Tables Volume C Table 6.1.1.4 (pp. 500-502)'
 'Henke, Gullikson and Davis, At. Data and Nucl. Data Tables, 1993, 54, 2'
 C 0.01920 0.00962 2.31000 1.02000 1.58860 0.86500 20.84390 10.20750 0.56870
 51.65120 0.215599998832
 'International Tables Volume C Table 6.1.1.4 (pp. 500-502)'
 'Henke, Gullikson and Davis, At. Data and Nucl. Data Tables, 1993, 54, 2'
 Zn -1.55628 0.70462 14.07430 7.03180 5.16520 2.41000 3.26550 0.23330 10.31630
 58.70970 1.30410003662
 'International Tables Volume C Table 6.1.1.4 (pp. 500-502)'
 'Henke, Gullikson and Davis, At. Data and Nucl. Data Tables, 1993, 54, 2'
 N 0.03256 0.01839 12.21260 3.13220 2.01250 1.16630 0.00570 9.89330 28.99750
 0.58260 -11.5290002823
 'International Tables Volume C Table 6.1.1.4 (pp. 500-502)'
 'Henke, Gullikson and Davis, At. Data and Nucl. Data Tables, 1993, 54, 2'

_space_group_crystal_system        'monoclinic'
_space_group_IT_number             15
_space_group_name_H-M_alt          'C 1 2/c 1'
_space_group_name_Hall             '-C 2yc'
loop_
  _space_group_symop_id
  _space_group_symop_operation_xyz
 1 x,y,z
 2 -x,y,-z+1/2
 3 -x,-y,-z
 4 x,-y,z-1/2
 5 x+1/2,y+1/2,z
 6 -x+1/2,y+1/2,-z+1/2
 7 -x+1/2,-y+1/2,-z
 8 x+1/2,-y+1/2,z-1/2

_symmetry_Int_Tables_number        15
_cell_length_a                     18.87443(19)
_cell_length_b                     18.08080(19)
_cell_length_c                     10.80881(11)
_cell_angle_alpha                  90
_cell_angle_beta                   94.931(1)
_cell_angle_gamma                  90
_cell_volume                       3675.01(7)
_cell_formula_units_Z              4
_cell_measurement_reflns_used    16442
_cell_measurement_temperature    100
_cell_measurement_theta_max      73.5790
_cell_measurement_theta_min      3.3630
_exptl_absorpt_coefficient_mu      1.137
_exptl_crystal_density_diffrn      1.172
_exptl_crystal_F_000               1381.049
_exptl_crystal_size_max            0.431
_exptl_crystal_size_mid            0.2423
_exptl_crystal_size_min            0.1438
_exptl_crystal_description       block
_diffrn_measurement_device_type  'SuperNova, Dual, Cu at zero, AtlasS2'
_diffrn_reflns_av_R_equivalents    0.0344
_diffrn_reflns_av_unetI/netI       0.0166
_diffrn_reflns_Laue_measured_fraction_full  0.9988
_diffrn_reflns_Laue_measured_fraction_max  0.9988
_diffrn_reflns_limit_h_max         22
_diffrn_reflns_limit_h_min         -22
_diffrn_reflns_limit_k_max         21
_diffrn_reflns_limit_k_min         -21
_diffrn_reflns_limit_l_max         12
_diffrn_reflns_limit_l_min         -13
_diffrn_reflns_number              19786
_diffrn_reflns_point_group_measured_fraction_full  0.9988
_diffrn_reflns_point_group_measured_fraction_max  0.9988
_diffrn_reflns_theta_full          67.6840
_diffrn_reflns_theta_max           68.11
_diffrn_reflns_theta_min           3.39
_diffrn_ambient_temperature        100.0
_diffrn_measured_fraction_theta_full  0.9988
_diffrn_measured_fraction_theta_max  0.9988
_diffrn_radiation_type             'Cu K\a'
_diffrn_radiation_wavelength       1.54184
_reflns_Friedel_coverage           0.0
_reflns_limit_h_max                22
_reflns_limit_h_min                -22
_reflns_limit_k_max                21
_reflns_limit_k_min                0
_reflns_limit_l_max                12
_reflns_limit_l_min                0
_reflns_number_gt                  3301
_reflns_number_total               3355
_reflns_threshold_expression       I>=2u(I)
_computing_molecular_graphics      'Olex2 1.3 (Dolomanov et al., 2009)'
_computing_publication_material    'Olex2 1.3 (Dolomanov et al., 2009)'
_computing_structure_refinement    'olex2.refine 1.3 (Bourhis et al., 2015)'
_refine_diff_density_max           0.2555
_refine_diff_density_min           -0.1922
_refine_diff_density_rms           0.0404
_refine_ls_d_res_high              0.8308
_refine_ls_d_res_low               13.0334
_refine_ls_goodness_of_fit_ref     1.0776
_refine_ls_hydrogen_treatment      mixed
_refine_ls_matrix_type             full
_refine_ls_number_constraints      5
_refine_ls_number_parameters       419
_refine_ls_number_reflns           3355
_refine_ls_number_restraints       0
_refine_ls_R_factor_all            0.0187
_refine_ls_R_factor_gt             0.0184
_refine_ls_restrained_S_all        1.0776
_refine_ls_shift/su_max            0.0008
_refine_ls_shift/su_mean           0.0000
_refine_ls_structure_factor_coef   Fsqd
_refine_ls_weighting_details      
 'w=1/[\s^2^(Fo^2^)+(0.0292P)^2^+0.5688P] where P=(Fo^2^+2Fc^2^)/3'
_refine_ls_weighting_scheme        calc
_refine_ls_wR_factor_gt            0.0469
_refine_ls_wR_factor_ref           0.0472
_olex2_refinement_description
;
1. Fixed Uiso
 At 1.5 times of:
  All C(H,H,H) groups
2. Others
 Fixed Sof: H10C(0.5) H10A(0.5) H10B(0.5)
3.a Idealised Me refined as rotating group:
 C10(H10C,H10A,H10B)
;
loop_
  _atom_site_label
  _atom_site_type_symbol
  _atom_site_fract_x
  _atom_site_fract_y
  _atom_site_fract_z
  _atom_site_U_iso_or_equiv
  _atom_site_adp_type
  _atom_site_occupancy
  _atom_site_site_symmetry_order
  _atom_site_refinement_flags_posn
  _atom_site_refinement_flags_adp
  _atom_site_refinement_flags_occupancy
  _atom_site_disorder_group
 Zn1 Zn 0.5 0.174096(7) 0.25 0.01492(6) Uani 1.000000 2 S T P .
 N1 N 0.57077(3) 0.24887(3) 0.31156(5) 0.01311(12) Uani 1.000000 1 . . . .
 C1 C 0.63517(4) 0.23670(4) 0.37129(7) 0.01375(15) Uani 1.000000 1 . . . .
 C5 C 0.5 0.36032(5) 0.25 0.0123(2) Uani 1.000000 2 S T P .
 C4 C 0.55976(4) 0.32511(4) 0.30939(7) 0.01300(15) Uani 1.000000 1 . . . .
 C7 C 0.45730(4) 0.48163(4) 0.32854(7) 0.01648(16) Uani 1.000000 1 . . . .
 C12 C 0.66496(4) 0.16100(4) 0.38875(7) 0.01400(15) Uani 1.000000 1 . . . .
 C3 C 0.62013(4) 0.35986(4) 0.37226(7) 0.01511(15) Uani 1.000000 1 . . . .
 H3 H 0.6269(6) 0.4179(6) 0.3844(11) 0.033(3) Uani 1.000000 1 . . . .
 C6 C 0.5 0.44301(5) 0.25 0.0130(2) Uani 1.000000 2 S T P .
 C13 C 0.64973(4) 0.11946(4) 0.49299(7) 0.01781(16) Uani 1.000000 1 . . . .
 C17 C 0.70926(4) 0.13247(4) 0.30136(7) 0.01558(15) Uani 1.000000 1 . . . .
 C16 C 0.73794(4) 0.06194(4) 0.32126(8) 0.02057(17) Uani 1.000000 1 . . . .
 H16 H 0.7730(7) 0.0391(6) 0.2541(11) 0.041(3) Uani 1.000000 1 . . . .
 C14 C 0.67949(4) 0.04909(5) 0.50943(8) 0.02180(17) Uani 1.000000 1 . . . .
 H14 H 0.6664(7) 0.0170(6) 0.5884(11) 0.042(3) Uani 1.000000 1 . . . .
 C8 C 0.45795(4) 0.55889(4) 0.32686(8) 0.02229(17) Uani 1.000000 1 . . . .
 H8 H 0.4252(6) 0.5899(7) 0.3899(12) 0.039(3) Uani 1.000000 1 . . . .
 C2 C 0.66734(4) 0.30451(4) 0.41124(7) 0.01639(15) Uani 1.000000 1 . . . .
 H2 H 0.7178(6) 0.3108(6) 0.4624(11) 0.031(3) Uani 1.000000 1 . . . .
 C21 C 0.72372(5) 0.17634(4) 0.18619(8) 0.02051(18) Uani 1.000000 1 . . . .
 H21 H 0.7211(7) 0.2355(6) 0.2094(10) 0.035(3) Uani 1.000000 1 . . . .
 C15 C 0.72310(4) 0.02059(5) 0.42451(8) 0.02320(17) Uani 1.000000 1 . . . .
 H15 H 0.7457(7) -0.0347(6) 0.4373(11) 0.045(3) Uani 1.000000 1 . . . .
 C11 C 0.41151(5) 0.44163(5) 0.41466(8) 0.02251(17) Uani 1.000000 1 . . . .
 H11A H 0.3624(7) 0.4218(8) 0.3663(13) 0.053(4) Uani 1.000000 1 . . . .
 H11B H 0.4380(7) 0.3949(8) 0.4596(13) 0.054(4) Uani 1.000000 1 . . . .
 H11C H 0.3981(8) 0.4765(7) 0.4893(13) 0.063(4) Uani 1.000000 1 . . . .
 C9 C 0.5 0.59827(6) 0.25 0.0252(3) Uani 1.000000 2 S T P .
 C23 C 0.66533(6) 0.16204(6) 0.08033(8) 0.02753(19) Uani 1.000000 1 . . . .
 H23A H 0.6604(8) 0.1042(7) 0.0589(12) 0.057(4) Uani 1.000000 1 . . . .
 H23B H 0.6134(9) 0.1821(8) 0.1065(14) 0.060(5) Uani 1.000000 1 . . . .
 H23C H 0.6786(9) 0.1901(8) -0.0042(12) 0.060(4) Uani 1.000000 1 . . . .
 C18 C 0.60145(5) 0.14871(5) 0.58702(8) 0.02604(19) Uani 1.000000 1 . . . .
 H18 H 0.5853(9) 0.2045(8) 0.5603(13) 0.072(5) Uani 1.000000 1 . . . .
 C19 C 0.63901(5) 0.15081(6) 0.71766(9) 0.0312(2) Uani 1.000000 1 . . . .
 H19A H 0.6498(9) 0.0943(8) 0.7489(13) 0.065(5) Uani 1.000000 1 . . . .
 H19B H 0.6893(10) 0.1794(10) 0.7198(17) 0.088(7) Uani 1.000000 1 . . . .
 H19C H 0.6057(9) 0.1774(7) 0.7820(13) 0.055(4) Uani 1.000000 1 . . . .
 C22 C 0.79685(6) 0.16033(6) 0.14150(11) 0.0330(2) Uani 1.000000 1 . . . .
 H22A H 0.8373(8) 0.1686(8) 0.2135(14) 0.060(4) Uani 1.000000 1 . . . .
 H22B H 0.8019(8) 0.1046(7) 0.1084(14) 0.059(4) Uani 1.000000 1 . . . .
 H22C H 0.8093(9) 0.1979(8) 0.0676(14) 0.070(5) Uani 1.000000 1 . . . .
 C10 C 0.5 0.68139(7) 0.25 0.0444(4) Uani 1.000000 2 S T P .
 H10C H 0.45093(14) 0.69946(7) 0.238(5) 0.0666(6) Uiso 0.500000 1 GR . . -1
 H10A H 0.522(2) 0.69946(7) 0.3295(18) 0.0666(6) Uiso 0.500000 1 GR . . -1
 H10B H 0.527(2) 0.69946(7) 0.182(3) 0.0666(6) Uiso 0.500000 1 GR . . -1
 C20 C 0.53302(6) 0.10258(10) 0.58479(12) 0.0506(3) Uani 1.000000 1 . . . .
 H20A H 0.5078(8) 0.0968(13) 0.4928(16) 0.106(8) Uani 1.000000 1 . . . .
 H20B H 0.5494(11) 0.0488(13) 0.6252(19) 0.106(7) Uani 1.000000 1 . . . .
 H20C H 0.4956(8) 0.1296(12) 0.6422(14) 0.084(6) Uani 1.000000 1 . . . .
 H1 H 0.5 0.0849(10) 0.25 0.055(6) Uani 1.000000 2 S T P .

loop_
  _atom_site_aniso_label
  _atom_site_aniso_U_11
  _atom_site_aniso_U_22
  _atom_site_aniso_U_33
  _atom_site_aniso_U_12
  _atom_site_aniso_U_13
  _atom_site_aniso_U_23
 Zn1 0.01550(9) 0.00852(9) 0.01952(9) -0.000000 -0.00561(6) 0.000000
 N1 0.0121(3) 0.0096(3) 0.0168(3) 0.0009(2) -0.0034(2) -0.0009(2)
 C1 0.0123(3) 0.0118(4) 0.0165(3) 0.0021(3) -0.0028(3) -0.0008(3)
 C5 0.0107(4) 0.0093(5) 0.0165(5) -0.000000 -0.0015(4) 0.000000
 C4 0.0110(4) 0.0102(4) 0.0171(4) 0.0004(2) -0.0025(3) -0.0013(2)
 C7 0.0137(3) 0.0124(4) 0.0232(4) 0.0019(3) 0.0010(3) -0.0026(3)
 C12 0.0126(3) 0.0129(3) 0.0159(3) 0.0024(3) -0.0021(3) 0.0001(3)
 C3 0.0128(3) 0.0112(4) 0.0204(4) 0.0001(3) -0.0037(3) -0.0033(3)
 H3 0.032(7) 0.020(7) 0.046(8) 0.004(5) -0.006(6) -0.010(6)
 C6 0.0107(4) 0.0088(5) 0.0193(5) -0.000000 -0.0000(4) 0.000000
 C13 0.0181(4) 0.0171(4) 0.0182(4) 0.0051(3) 0.0016(3) 0.0027(3)
 C17 0.0155(3) 0.0128(3) 0.0184(4) 0.0019(3) 0.0011(3) -0.0003(3)
 C16 0.0233(4) 0.0141(4) 0.0249(4) 0.0056(3) 0.0051(3) 0.0013(3)
 H16 0.063(9) 0.018(7) 0.045(7) 0.009(6) 0.029(7) -0.004(6)
 C14 0.0258(4) 0.0172(4) 0.0226(4) 0.0060(3) 0.0036(3) 0.0064(3)
 H14 0.057(9) 0.026(7) 0.044(8) 0.018(6) 0.014(7) 0.008(6)
 C8 0.0183(4) 0.0124(4) 0.0358(5) 0.0031(3) 0.0004(3) -0.0057(3)
 H8 0.030(7) 0.035(7) 0.052(8) 0.000(6) 0.011(6) -0.003(6)
 C2 0.0123(4) 0.0144(4) 0.0213(4) 0.0012(3) -0.0054(3) -0.0029(3)
 H2 0.030(8) 0.024(7) 0.038(8) 0.000(5) -0.008(6) 0.001(5)
 C21 0.0264(4) 0.0139(4) 0.0220(4) 0.0013(3) 0.0065(3) 0.0007(3)
 H21 0.064(9) 0.009(6) 0.034(7) 0.002(5) 0.011(6) -0.000(5)
 C15 0.0272(4) 0.0153(4) 0.0274(4) 0.0079(3) 0.0045(3) 0.0048(3)
 H15 0.062(9) 0.029(7) 0.048(8) 0.009(7) 0.029(7) 0.018(6)
 C11 0.0198(4) 0.0228(4) 0.0258(4) 0.0014(4) 0.0071(4) -0.0015(4)
 H11A 0.038(8) 0.076(11) 0.047(8) -0.024(8) 0.006(7) 0.008(8)
 H11B 0.051(9) 0.048(9) 0.065(10) 0.005(8) 0.020(8) 0.027(8)
 H11C 0.091(12) 0.045(9) 0.058(9) -0.013(8) 0.042(9) -0.020(8)
 C9 0.0192(5) 0.0103(5) 0.0456(7) -0.000000 -0.0008(5) 0.000000
 C23 0.0398(5) 0.0235(5) 0.0189(4) 0.0043(4) 0.0005(4) 0.0012(4)
 H23A 0.092(12) 0.034(8) 0.040(8) 0.004(7) -0.017(8) -0.017(7)
 H23B 0.059(10) 0.073(11) 0.046(9) 0.037(8) -0.011(8) -0.012(7)
 H23C 0.102(13) 0.052(9) 0.026(8) 0.001(9) 0.002(8) 0.017(7)
 C18 0.0291(4) 0.0287(5) 0.0212(4) 0.0114(4) 0.0076(3) 0.0055(3)
 H18 0.115(14) 0.059(10) 0.047(9) 0.054(10) 0.036(9) 0.017(8)
 C19 0.0328(5) 0.0361(5) 0.0251(5) -0.0030(5) 0.0041(4) -0.0093(4)
 H19A 0.099(13) 0.050(10) 0.042(9) 0.026(9) -0.019(8) -0.012(8)
 H19B 0.066(12) 0.116(16) 0.089(14) -0.056(11) 0.040(10) -0.041(10)
 H19C 0.084(12) 0.050(9) 0.035(8) 0.008(7) 0.025(9) -0.015(6)
 C22 0.0319(5) 0.0290(5) 0.0404(6) -0.0003(4) 0.0167(5) 0.0035(5)
 H22A 0.048(10) 0.081(12) 0.049(9) -0.022(8) -0.002(8) -0.010(8)
 H22B 0.085(12) 0.022(8) 0.073(11) 0.020(7) 0.033(9) 0.003(7)
 H22C 0.099(13) 0.056(9) 0.064(10) -0.005(9) 0.059(10) 0.019(9)
 C10 0.0305(7) 0.0129(6) 0.0896(13) -0.000000 0.0043(8) 0.000000
 C20 0.0231(5) 0.1028(11) 0.0267(6) -0.0053(6) 0.0064(5) -0.0128(6)
 H20A 0.030(9) 0.23(2) 0.057(11) -0.025(11) -0.002(8) -0.045(13)
 H20B 0.074(14) 0.16(2) 0.081(14) -0.005(14) -0.020(11) 0.034(15)
 H20C 0.039(9) 0.169(19) 0.047(10) 0.004(11) 0.014(8) 0.020(11)
 H1 0.090(17) 0.059(14) 0.012(10) -0.000000 -0.026(10) 0.000000

loop_
  _geom_bond_atom_site_label_1
  _geom_bond_atom_site_label_2
  _geom_bond_distance
  _geom_bond_site_symmetry_2
  _geom_bond_publ_flag
 Zn1 N1 1.9754(6) 2_655 ?
 Zn1 N1 1.9754(6) . ?
 Zn1 H1 1.612(19) . ?
 N1 C1 1.3445(9) . ?
 N1 C4 1.3941(9) . ?
 C1 C12 1.4855(10) . ?
 C1 C2 1.4190(10) . ?
 C5 C4 1.4018(9) 2_655 ?
 C5 C4 1.4018(9) . ?
 C5 C6 1.4951(13) . ?
 C4 C3 1.4219(10) . ?
 C7 C6 1.4055(8) . ?
 C7 C8 1.3971(11) . ?
 C7 C11 1.5082(11) . ?
 C12 C13 1.4042(10) . ?
 C12 C17 1.4119(10) . ?
 C3 H3 1.065(11) . ?
 C3 C2 1.3814(11) . ?
 C13 C14 1.3959(11) . ?
 C13 C18 1.5174(11) . ?
 C17 C16 1.3949(11) . ?
 C17 C21 1.5205(11) . ?
 C16 H16 1.103(11) . ?
 C16 C15 1.3916(12) . ?
 C14 H14 1.078(11) . ?
 C14 C15 1.3841(12) . ?
 C8 H8 1.110(11) . ?
 C8 C9 1.3930(10) 2_655 ?
 C2 H2 1.066(11) . ?
 C21 H21 1.100(10) . ?
 C21 C23 1.5407(13) . ?
 C21 C22 1.5286(12) . ?
 C15 H15 1.091(12) . ?
 C11 H11A 1.086(13) . ?
 C11 H11B 1.076(13) . ?
 C11 H11C 1.071(12) . ?
 C9 C10 1.5029(16) . ?
 C23 H23A 1.074(13) . ?
 C23 H23B 1.105(15) . ?
 C23 H23C 1.093(13) . ?
 C18 H18 1.085(14) . ?
 C18 C19 1.5250(13) . ?
 C18 C20 1.5359(15) . ?
 C19 H19A 1.089(15) . ?
 C19 H19B 1.078(15) . ?
 C19 H19C 1.088(13) . ?
 C22 H22A 1.053(15) . ?
 C22 H22B 1.076(13) . ?
 C22 H22C 1.089(13) . ?
 C10 H10C 0.9800 2_655 ?
 C10 H10C 0.9800 . ?
 C10 H10A 0.9800 2_655 ?
 C10 H10A 0.9800 . ?
 C10 H10B 0.9800 2_655 ?
 C10 H10B 0.9800 . ?
 C20 H20A 1.069(16) . ?
 C20 H20B 1.10(2) . ?
 C20 H20C 1.094(17) . ?

loop_
  _geom_angle_atom_site_label_1
  _geom_angle_atom_site_label_2
  _geom_angle_atom_site_label_3
  _geom_angle
  _geom_angle_site_symmetry_1
  _geom_angle_site_symmetry_3
  _geom_angle_publ_flag
 N1 Zn1 N1 93.63(3) . 2_655 ?
 H1 Zn1 N1 133.187(17) . 2_655 ?
 H1 Zn1 N1 133.187(17) . . ?
 C1 N1 Zn1 127.38(5) . 2_655 ?
 C4 N1 Zn1 125.14(5) . 2_655 ?
 C4 N1 C1 107.30(6) . . ?
 C12 C1 N1 121.90(6) . . ?
 C2 C1 N1 110.50(6) . . ?
 C2 C1 C12 127.60(7) . . ?
 C4 C5 C4 125.98(9) . 2_655 ?
 C6 C5 C4 117.01(5) . 2_655 ?
 C6 C5 C4 117.01(5) . . ?
 C5 C4 N1 124.74(7) 2_655 . ?
 C3 C4 N1 108.46(6) . . ?
 C3 C4 C5 126.76(7) . 2_655 ?
 C8 C7 C6 118.87(7) . . ?
 C11 C7 C6 121.55(7) . . ?
 C11 C7 C8 119.58(7) . . ?
 C13 C12 C1 119.57(7) . . ?
 C17 C12 C1 119.41(7) . . ?
 C17 C12 C13 121.01(7) . . ?
 H3 C3 C4 125.3(6) . . ?
 C2 C3 C4 107.17(7) . . ?
 C2 C3 H3 127.5(6) . . ?
 C7 C6 C5 119.79(5) . . ?
 C7 C6 C5 119.79(5) 2_655 . ?
 C7 C6 C7 120.42(9) 2_655 . ?
 C14 C13 C12 118.80(7) . . ?
 C18 C13 C12 121.81(7) . . ?
 C18 C13 C14 119.38(7) . . ?
 C16 C17 C12 118.37(7) . . ?
 C21 C17 C12 121.03(7) . . ?
 C21 C17 C16 120.57(7) . . ?
 H16 C16 C17 119.2(6) . . ?
 C15 C16 C17 120.84(7) . . ?
 C15 C16 H16 120.0(6) . . ?
 H14 C14 C13 118.3(6) . . ?
 C15 C14 C13 120.71(8) . . ?
 C15 C14 H14 121.0(6) . . ?
 H8 C8 C7 119.4(6) . . ?
 C9 C8 C7 121.66(8) 2_655 . ?
 C9 C8 H8 119.0(6) 2_655 . ?
 C3 C2 C1 106.57(7) . . ?
 H2 C2 C1 126.2(6) . . ?
 H2 C2 C3 127.2(6) . . ?
 H21 C21 C17 107.8(6) . . ?
 C23 C21 C17 110.68(7) . . ?
 C23 C21 H21 106.8(6) . . ?
 C22 C21 C17 112.98(7) . . ?
 C22 C21 H21 108.4(6) . . ?
 C22 C21 C23 109.95(8) . . ?
 C14 C15 C16 120.26(8) . . ?
 H15 C15 C16 119.4(6) . . ?
 H15 C15 C14 120.4(6) . . ?
 H11A C11 C7 111.9(7) . . ?
 H11B C11 C7 112.8(7) . . ?
 H11B C11 H11A 107.6(10) . . ?
 H11C C11 C7 111.6(7) . . ?
 H11C C11 H11A 108.0(11) . . ?
 H11C C11 H11B 104.6(11) . . ?
 C8 C9 C8 118.52(10) . 2_655 ?
 C10 C9 C8 120.74(5) . . ?
 C10 C9 C8 120.74(5) . 2_655 ?
 H23A C23 C21 111.5(7) . . ?
 H23B C23 C21 110.4(8) . . ?
 H23B C23 H23A 108.2(11) . . ?
 H23C C23 C21 110.0(9) . . ?
 H23C C23 H23A 107.1(10) . . ?
 H23C C23 H23B 109.5(11) . . ?
 H18 C18 C13 108.5(7) . . ?
 C19 C18 C13 111.76(7) . . ?
 C19 C18 H18 108.7(9) . . ?
 C20 C18 C13 110.65(8) . . ?
 C20 C18 H18 106.5(9) . . ?
 C20 C18 C19 110.57(8) . . ?
 H19A C19 C18 108.9(7) . . ?
 H19B C19 C18 111.7(10) . . ?
 H19B C19 H19A 107.6(13) . . ?
 H19C C19 C18 110.8(8) . . ?
 H19C C19 H19A 108.6(10) . . ?
 H19C C19 H19B 109.3(11) . . ?
 H22A C22 C21 110.9(8) . . ?
 H22B C22 C21 112.9(8) . . ?
 H22B C22 H22A 107.5(11) . . ?
 H22C C22 C21 111.7(9) . . ?
 H22C C22 H22A 105.4(12) . . ?
 H22C C22 H22B 108.0(10) . . ?
 H10C C10 C9 109.5 2_655 . ?
 H10C C10 C9 109.5 . . ?
 H10C C10 H10C 141.06(19) . 2_655 ?
 H10A C10 C9 109.5 . . ?
 H10A C10 C9 109.5 2_655 . ?
 H10A C10 H10C 109.5 . . ?
 H10A C10 H10C 56.3 2_655 . ?
 H10A C10 H10C 56.3 . 2_655 ?
 H10A C10 H10C 109.5 2_655 2_655 ?
 H10A C10 H10A 141.1(5) 2_655 . ?
 H10B C10 C9 109.5 . . ?
 H10B C10 C9 109.5 2_655 . ?
 H10B C10 H10C 56.3 2_655 . ?
 H10B C10 H10C 56.3 . 2_655 ?
 H10B C10 H10C 109.5 2_655 2_655 ?
 H10B C10 H10C 109.5 . . ?
 H10B C10 H10A 109.5 . . ?
 H10B C10 H10A 109.5 2_655 2_655 ?
 H10B C10 H10A 56.3 . 2_655 ?
 H10B C10 H10A 56.3 2_655 . ?
 H10B C10 H10B 141.1(7) 2_655 . ?
 H20A C20 C18 111.9(10) . . ?
 H20B C20 C18 105.5(10) . . ?
 H20B C20 H20A 111.8(17) . . ?
 H20C C20 C18 109.3(10) . . ?
 H20C C20 H20A 108.3(12) . . ?
 H20C C20 H20B 110.0(14) . . ?

loop_
  _geom_torsion_atom_site_label_1
  _geom_torsion_atom_site_label_2
  _geom_torsion_atom_site_label_3
  _geom_torsion_atom_site_label_4
  _geom_torsion
  _geom_torsion_site_symmetry_1
  _geom_torsion_site_symmetry_2
  _geom_torsion_site_symmetry_3
  _geom_torsion_site_symmetry_4
  _geom_torsion_publ_flag
 Zn1 N1 C1 C12 6.03(6) 2_655 . . . ?
 Zn1 N1 C1 C12 6.03(6) . . . . ?
 Zn1 N1 C1 C2 -174.23(6) . . . . ?
 Zn1 N1 C1 C2 -174.23(6) 2_655 . . . ?
 Zn1 N1 C4 C5 -7.95(6) . 2_655 2_655 . ?
 Zn1 N1 C4 C5 -7.95(6) . . . 2_655 ?
 Zn1 N1 C4 C3 174.47(6) . . . . ?
 Zn1 N1 C4 C3 174.47(6) 2_655 . . . ?
 N1 C1 C12 C13 -87.91(8) . . . . ?
 N1 C1 C12 C17 93.25(7) . . . . ?
 N1 C1 C2 C3 -0.65(7) . . . . ?
 N1 C4 C5 C4 4.27(12) . . 2_655 2_655 ?
 N1 C4 C5 C6 -175.73(5) . . 2_655 2_655 ?
 N1 C4 C3 C2 0.38(7) . . . . ?
 C1 C12 C13 C14 -178.54(7) . . . . ?
 C1 C12 C13 C18 2.02(9) . . . . ?
 C1 C12 C17 C16 178.53(7) . . . . ?
 C1 C12 C17 C21 -3.30(8) . . . . ?
 C1 C2 C3 C4 0.15(7) . . . . ?
 C5 C4 C3 C2 -177.13(7) 2_655 . . . ?
 C5 C4 C3 C2 -177.13(7) . . . . ?
 C5 C6 C7 C8 -179.84(5) . . 2_655 2_655 ?
 C5 C6 C7 C8 -179.84(5) . . . . ?
 C5 C6 C7 C11 0.60(4) . . 2_655 2_655 ?
 C5 C6 C7 C11 0.60(4) . . . . ?
 C7 C6 C7 C8 0.16(5) . . 2_655 2_655 ?
 C7 C6 C7 C11 -179.40(4) . . 2_655 2_655 ?
 C7 C8 C9 C8 0.17(12) . . 2_655 2_655 ?
 C7 C8 C9 C10 -179.83(5) . . 2_655 2_655 ?
 C12 C13 C14 C15 -0.16(9) . . . . ?
 C12 C13 C18 C19 -122.42(9) . . . . ?
 C12 C13 C18 C20 113.88(10) . . . . ?
 C12 C17 C16 C15 0.19(8) . . . . ?
 C12 C17 C21 C23 -86.36(8) . . . . ?
 C12 C17 C21 C22 149.84(8) . . . . ?
 C13 C14 C15 C16 0.05(10) . . . . ?
 C17 C16 C15 C14 -0.07(9) . . . . ?

loop_
  _refln_index_h
  _refln_index_k
  _refln_index_l
  _refln_F_squared_calc
  _refln_F_squared_meas
  _refln_F_squared_sigma
  _refln_F_squared_weight
  _refln_observed_status
-22 0 2 1290.320 1292.570 37.514 2.729 o
-22 0 4 3626.430 3602.850 64.757 0.559 o
-22 2 1 696.705 679.601 14.770 9.548 o
-22 2 2 19.072 13.829 2.385 614.775 o
-22 2 3 361.231 394.052 9.882 22.740 o
-22 2 4 251.101 246.093 7.341 39.059 o
-22 4 1 1677.830 1663.280 31.889 2.234 o
-22 4 2 366.647 360.246 11.334 21.642 o
-22 4 3 99.682 101.164 5.642 99.771 o
-21 1 1 19.285 30.312 3.120 417.896 o
-21 1 2 332.618 336.055 10.436 24.684 o
-21 1 3 1313.620 1353.610 22.180 3.540 o
-21 1 4 53.879 54.458 3.682 207.519 o
-21 1 5 1929.640 1964.140 45.198 1.529 o
-21 3 1 23.670 25.606 3.177 397.645 o
-21 3 2 780.206 827.612 15.224 7.940 o
-21 3 3 0.044 1.779 2.156 1941.890 o
-21 3 4 288.818 292.977 8.897 30.751 o
-21 3 5 3.268 3.009 1.527 2339.480 o
-21 5 1 128.592 123.105 6.279 77.577 o
-21 5 2 27.168 30.956 3.035 372.520 o
-21 5 3 1803.300 1773.120 29.217 2.108 o
-21 5 4 402.672 395.191 9.734 21.181 o
-21 7 1 995.712 948.220 17.989 5.722 o
-21 7 2 23.734 28.559 3.378 368.242 o
-21 7 3 5307.660 5211.740 56.198 0.326 o
-20 0 2 10509.400 10781.500 153.029 0.078 o
-20 0 4 4617.710 4751.220 78.276 0.356 o
-20 0 6 1399.820 1386.570 30.297 2.885 o
-20 2 1 86.291 80.139 5.047 122.283 o
-20 2 2 100.431 94.301 5.435 103.620 o
-20 2 3 182.356 178.677 7.364 52.456 o
-20 2 4 1193.130 1216.550 19.796 4.221 o
-20 2 5 240.019 241.839 8.656 37.209 o
-20 2 6 1305.190 1343.730 25.193 3.394 o
-20 2 7 1.565 6.569 1.680 2079.790 o
-20 4 1 1079.510 1087.880 17.607 5.055 o
-20 4 2 769.366 771.710 15.451 8.223 o
-20 4 3 335.155 342.421 10.676 24.107 o
-20 4 4 1085.760 1056.910 19.045 4.957 o
-20 4 5 310.693 327.723 10.676 25.624 o
-20 4 6 0.199 1.329 1.829 2644.320 o
-20 6 1 448.603 454.143 13.464 15.921 o
-20 6 2 3573.440 3677.090 39.111 0.663 o
-20 6 3 0.431 3.559 1.745 2499.800 o
-20 6 4 2033.190 1990.580 24.951 1.855 o
-20 6 5 72.137 65.492 3.661 169.414 o
-20 8 1 82.607 85.755 6.146 106.369 o
-20 8 2 2141.200 2104.640 35.283 1.539 o
-20 8 3 346.806 355.533 11.127 22.761 o
-20 8 4 185.251 197.811 8.422 46.427 o
-20 10 1 880.579 791.534 15.111 7.314 o
-20 10 2 57.991 48.608 4.069 193.001 o
-19 1 1 1987.430 2052.840 29.525 1.783 o
-19 1 2 587.593 592.921 14.768 11.444 o
-19 1 3 2782.820 2824.860 65.787 0.773 o
-19 1 4 494.314 509.025 12.881 14.677 o
-19 1 5 1018.810 1070.940 20.447 5.058 o
-19 1 6 190.741 211.147 9.179 42.266 o
-19 1 7 238.676 231.096 8.013 39.491 o
-19 1 8 376.960 364.506 10.283 22.278 o
-19 3 1 22.336 21.444 2.847 461.336 o
-19 3 2 253.262 255.615 9.335 33.897 o
-19 3 3 42.515 40.104 3.850 242.661 o
-19 3 4 1023.480 1024.060 22.834 4.869 o
-19 3 5 348.329 351.699 12.283 21.418 o
-19 3 6 54.632 60.295 4.826 167.006 o
-19 3 7 61.067 56.911 4.203 177.749 o
-19 5 1 2339.150 2424.270 29.957 1.386 o
-19 5 2 96.388 106.244 6.561 89.770 o
-19 5 3 2071.300 2104.610 31.478 1.657 o
-19 5 4 186.895 185.223 8.101 48.285 o
-19 5 5 44.907 40.723 3.720 241.619 o
-19 5 6 695.291 718.034 17.426 8.645 o
-19 5 7 566.815 536.782 13.929 12.543 o
-19 7 1 6008.560 6063.470 70.376 0.247 o
-19 7 2 320.473 334.813 12.098 23.052 o
-19 7 3 524.222 498.240 13.242 13.983 o
-19 7 4 163.364 157.186 6.444 62.501 o
-19 7 5 18.310 16.719 2.141 648.977 o
-19 7 6 11.312 12.428 2.133 858.671 o
-19 9 1 13.752 13.184 2.922 591.976 o
-19 9 2 3.027 9.721 2.406 1103.110 o
-19 9 3 1073.540 1056.820 20.419 4.871 o
-19 9 4 6.347 8.890 2.857 789.753 o
-19 9 5 104.345 103.709 6.001 92.972 o
-19 11 1 2.924 11.160 2.635 952.349 o
-19 11 2 549.604 511.256 17.641 11.273 o
-19 11 3 423.186 428.499 14.238 16.242 o
-18 0 2 11102.200 11592.900 137.776 0.073 o
-18 0 4 3488.450 3619.560 64.874 0.577 o
-18 0 6 2400.320 2675.630 64.153 0.898 o
-18 0 8 521.869 496.417 21.115 10.097 o
-18 2 1 128.654 123.001 6.774 73.771 o
-18 2 2 66.617 79.950 5.630 127.110 o
-18 2 3 107.980 111.069 6.411 85.790 o
-18 2 4 45.727 53.144 4.910 181.535 o
-18 2 5 2605.530 2699.780 37.562 1.101 o
-18 2 6 698.770 757.764 16.931 8.564 o
-18 2 7 461.739 469.448 13.754 15.257 o
-18 2 8 23.334 28.506 3.084 399.671 o
-18 4 1 240.321 261.081 9.892 33.438 o
-18 4 2 115.843 119.563 6.691 78.944 o
-18 4 3 1827.360 1827.730 27.875 2.086 o
-18 4 4 1263.510 1305.530 24.505 3.578 o
-18 4 5 67.138 76.581 5.479 130.896 o
-18 4 6 46.321 46.194 4.078 216.897 o
-18 4 7 713.060 746.032 16.723 8.540 o
-18 4 8 1126.710 1056.310 30.438 3.752 o
-18 6 1 1239.890 1286.240 22.763 3.776 o
-18 6 2 92.359 103.065 6.725 90.252 o
-18 6 3 156.650 160.431 8.059 55.194 o
-18 6 4 339.532 346.219 11.592 22.689 o
-18 6 5 656.015 621.268 17.245 9.550 o
-18 6 6 1413.750 1454.010 22.983 3.162 o
-18 6 7 71.523 65.690 4.000 162.704 o
-18 8 1 347.644 354.527 13.054 20.508 o
-18 8 2 1328.300 1327.640 26.548 3.281 o
-18 8 3 823.406 819.385 17.991 7.111 o
-18 8 4 1126.590 1068.210 20.045 4.684 o
-18 8 5 620.474 609.778 16.746 10.171 o
-18 8 6 759.657 736.759 25.097 6.313 o
-18 8 7 388.543 374.498 12.463 19.466 o
-18 10 1 2878.800 2914.760 45.437 0.898 o
-18 10 2 328.013 336.387 11.632 23.319 o
-18 10 3 1189.220 1156.490 25.333 3.897 o
-18 10 4 170.094 153.996 8.294 52.342 o
-18 10 5 1929.640 1907.590 35.855 1.759 o
-18 10 6 24.695 31.508 3.936 308.847 o
-18 12 1 545.023 496.266 19.803 10.436 o
-18 12 2 762.280 718.213 30.589 5.290 o
-18 12 3 117.279 100.950 6.903 79.673 o
-18 12 4 1324.510 1229.150 36.773 2.768 o
-17 1 1 4470.240 4651.070 51.670 0.428 o
-17 1 2 447.934 465.390 14.335 15.208 o
-17 1 3 2095.050 2171.260 33.874 1.573 o
-17 1 4 569.646 618.063 16.383 10.872 o
-17 1 5 2472.280 2584.830 55.071 0.989 o
-17 1 6 62.764 68.779 6.917 110.056 o
-17 1 7 705.580 739.107 21.218 7.502 o
-17 1 8 76.215 76.798 5.533 122.879 o
-17 1 9 17.602 17.746 2.642 561.958 o
-17 3 1 191.957 199.319 8.783 44.176 o
-17 3 2 3426.410 3511.110 48.983 0.669 o
-17 3 3 895.786 934.739 19.363 6.093 o
-17 3 4 84.743 87.183 6.327 102.314 o
-17 3 5 388.842 405.885 12.017 19.380 o
-17 3 6 1523.450 1560.380 26.532 2.711 o
-17 3 7 27.133 31.727 4.533 258.618 o
-17 3 8 1163.200 1192.910 23.595 4.057 o
-17 3 9 67.104 66.054 4.960 146.348 o
-17 5 1 719.503 738.561 17.229 8.390 o
-17 5 2 454.517 439.602 13.042 16.252 o
-17 5 3 237.288 259.125 9.861 33.817 o
-17 5 4 1166.350 1160.440 23.516 4.102 o
-17 5 5 724.854 726.517 17.650 8.290 o
-17 5 6 568.664 554.210 15.364 11.743 o
-17 5 7 3130.570 3050.770 34.210 0.873 o
-17 5 8 1109.070 1128.580 22.680 4.401 o
-17 7 1 2218.850 2224.980 34.918 1.455 o
-17 7 2 468.631 449.338 15.574 14.136 o
-17 7 3 1058.880 1071.790 22.173 4.721 o
-17 7 4 146.286 169.099 8.313 54.942 o
-17 7 5 1945.840 1901.520 29.498 1.890 o
-17 7 6 577.966 578.486 14.041 11.988 o
-17 7 7 297.630 279.886 10.438 27.971 o
-17 7 8 67.552 69.321 4.586 152.383 o
-17 9 1 25.951 28.584 4.070 299.441 o
-17 9 2 4.291 10.703 3.137 717.544 o
-17 9 3 77.532 68.960 5.355 127.976 o
-17 9 4 171.174 165.399 9.679 45.318 o
-17 9 5 3.810 9.639 3.152 733.697 o
-17 9 6 912.935 930.824 27.340 4.885 o
-17 9 7 25.351 26.256 3.724 334.718 o
-17 11 1 3442.730 3457.900 46.017 0.685 o
-17 11 2 1913.620 1826.530 34.579 1.837 o
-17 11 3 1227.140 1260.000 27.173 3.537 o
-17 11 4 1025.620 1048.470 23.465 4.747 o
-17 11 5 37.603 42.498 4.294 230.902 o
-17 11 6 1278.610 1223.660 26.049 3.537 o
-17 13 1 1451.370 1467.490 31.601 2.675 o
-17 13 2 26.614 18.240 3.491 370.387 o
-17 13 3 1983.360 1813.940 42.138 1.611 o
-17 13 4 108.711 105.654 6.790 82.856 o
-16 0 2 14615.400 14456.000 149.630 0.046 o
-16 0 4 10221.900 10127.200 139.500 0.086 o
-16 0 6 262.003 239.682 18.201 18.285 o
-16 0 8 1303.020 1335.250 46.475 2.220 o
-16 2 1 882.273 868.043 16.306 6.841 o
-16 2 2 2181.890 2226.150 29.678 1.558 o
-16 2 3 1340.650 1331.710 28.915 3.115 o
-16 2 4 61.043 68.429 5.154 146.905 o
-16 2 5 3595.550 3707.050 52.096 0.607 o
-16 2 6 224.697 234.960 10.822 33.361 o
-16 2 7 2223.400 2256.170 41.736 1.338 o
-16 2 8 6.457 15.039 2.960 686.963 o
-16 2 9 179.605 180.467 8.911 46.416 o
-16 4 1 1913.510 1969.780 30.055 1.876 o
-16 4 2 315.914 350.329 11.653 23.508 o
-16 4 3 3594.170 3577.760 45.896 0.643 o
-16 4 4 162.464 177.812 9.013 48.458 o
-16 4 5 3787.410 3923.530 45.676 0.580 o
-16 4 6 707.780 698.964 15.886 9.029 o
-16 4 7 1270.760 1275.860 21.038 3.819 o
-16 4 8 619.029 635.476 16.020 10.294 o
-16 4 9 1863.990 1841.930 46.872 1.571 o
-16 6 1 185.301 182.478 8.454 47.322 o
-16 6 2 1174.740 1199.840 22.564 4.094 o
-16 6 3 33.053 37.346 4.441 240.710 o
-16 6 4 1884.690 1957.110 32.195 1.861 o
-16 6 5 1270.750 1224.580 24.048 3.690 o
-16 6 6 1026.910 1013.120 20.732 5.112 o
-16 6 7 638.918 631.293 14.851 10.479 o
-16 6 8 360.550 364.522 10.021 23.258 o
-16 6 9 62.588 49.165 4.620 169.592 o
-16 8 1 671.095 702.215 18.230 8.712 o
-16 8 2 31.042 42.919 5.087 207.413 o
-16 8 3 1992.290 2090.810 36.577 1.625 o
-16 8 4 2355.390 2336.100 38.453 1.294 o
-16 8 5 769.005 779.635 17.846 7.676 o
-16 8 6 85.585 81.823 5.929 108.923 o
-16 8 7 169.792 162.292 8.537 50.631 o
-16 8 8 78.242 73.040 5.006 132.040 o
-16 10 1 956.066 984.494 23.181 5.168 o
-16 10 2 503.512 542.737 16.638 12.178 o
-16 10 3 1152.760 1178.560 28.449 3.712 o
-16 10 4 44.848 39.507 5.217 182.231 o
-16 10 5 2201.860 2219.460 38.827 1.406 o
-16 10 6 234.640 230.999 11.918 30.242 o
-16 10 7 2357.940 2285.600 40.362 1.280 o
-16 12 1 736.878 747.820 20.283 7.478 o
-16 12 2 3108.090 3130.100 49.004 0.782 o
-16 12 3 184.258 188.832 9.893 41.702 o
-16 12 4 947.364 914.577 21.869 5.530 o
-16 12 5 438.584 436.244 13.691 16.202 o
-16 12 6 2.314 2.651 2.005 1796.900 o
-16 14 1 13.883 21.584 3.698 417.465 o
-16 14 2 2269.290 2103.390 48.037 1.256 o
-16 14 3 911.006 847.701 21.414 5.929 o
-16 14 4 1592.180 1477.730 50.405 1.773 o
-15 1 1 2631.450 2558.670 39.331 1.103 o
-15 1 2 1486.330 1416.320 22.306 3.084 o
-15 1 3 1522.650 1448.850 25.446 2.850 o
-15 1 4 105.532 112.304 5.575 94.963 o
-15 1 5 1507.850 1568.630 30.508 2.566 o
-15 1 6 156.351 183.286 11.339 39.502 o
-15 1 7 321.590 306.709 14.352 20.607 o
-15 1 8 367.944 362.405 14.956 17.793 o
-15 1 9 786.935 827.261 21.391 6.664 o
-15 1 10 379.970 364.936 12.121 20.245 o
-15 3 1 1184.110 1199.890 19.297 4.314 o
-15 3 2 2893.970 2896.210 44.628 0.902 o
-15 3 3 637.247 603.827 13.645 11.092 o
-15 3 4 8710.110 8505.800 131.700 0.113 o
-15 3 5 885.210 915.599 20.416 6.041 o
-15 3 6 747.417 707.614 17.599 8.192 o
-15 3 7 226.754 242.264 10.997 32.528 o
-15 3 8 294.015 296.569 11.620 25.784 o
-15 3 9 0.439 4.599 4.232 512.419 o
-15 3 10 598.202 590.591 14.993 11.225 o
-15 5 1 391.053 396.655 10.811 20.593 o
-15 5 2 386.713 366.879 10.077 22.044 o
-15 5 3 125.467 138.288 6.691 73.089 o
-15 5 4 50.113 49.652 5.111 171.401 o
-15 5 5 3797.590 3837.120 56.857 0.547 o
-15 5 6 1287.460 1264.860 22.327 3.708 o
-15 5 7 248.229 268.477 9.297 33.871 o
-15 5 8 1397.480 1390.040 25.832 3.118 o
-15 5 9 117.238 113.609 6.115 84.573 o
-15 5 10 276.328 269.626 10.462 29.500 o
-15 7 1 729.628 711.178 20.152 7.692 o
-15 7 2 2390.560 2408.250 40.576 1.231 o
-15 7 3 5136.080 5179.690 60.733 0.333 o
-15 7 4 3568.500 3688.650 48.109 0.629 o
-15 7 5 277.194 280.828 11.057 28.029 o
-15 7 6 539.574 575.998 15.408 11.990 o
-15 7 7 925.779 883.839 20.137 5.955 o
-15 7 8 82.233 71.719 5.588 119.496 o
-15 7 9 1220.540 1185.380 41.772 2.643 o
-15 9 1 563.450 551.780 17.599 10.861 o
-15 9 2 517.231 531.255 15.621 12.573 o
-15 9 3 37.065 32.118 4.542 232.097 o
-15 9 4 1183.340 1227.110 29.843 3.479 o
-15 9 5 226.155 234.228 12.051 30.357 o
-15 9 6 1312.320 1346.000 25.808 3.340 o
-15 9 7 270.055 267.258 11.258 28.448 o
-15 9 8 666.998 640.014 15.877 9.767 o
-15 11 1 9.231 16.184 3.625 490.006 o
-15 11 2 6.270 14.706 4.092 441.889 o
-15 11 3 429.896 454.437 24.674 9.511 o
-15 11 4 1141.270 1159.710 27.558 3.837 o
-15 11 5 120.408 135.279 8.462 62.150 o
-15 11 6 1286.260 1269.560 30.411 3.187 o
-15 11 7 78.592 83.544 6.586 102.788 o
-15 13 1 1641.660 1699.740 41.057 1.952 o
-15 13 2 124.034 132.641 8.415 61.986 o
-15 13 3 1033.760 1023.250 24.130 4.690 o
-15 13 4 188.711 190.351 9.371 42.989 o
-15 13 5 3.369 4.209 3.051 852.241 o
-15 13 6 908.241 836.980 35.113 4.045 o
-15 15 1 993.223 953.508 22.451 5.172 o
-15 15 2 460.806 428.499 14.600 15.144 o
-15 15 3 165.607 162.369 8.547 51.213 o
-15 15 4 1067.380 1104.800 29.133 3.957 o
-14 0 2 9580.420 9619.750 155.238 0.090 o
-14 0 4 9210.650 8925.080 136.550 0.103 o
-14 0 6 1812.410 1788.570 53.482 1.459 o
-14 0 8 929.792 899.149 35.351 3.898 o
-14 0 10 745.110 738.093 26.916 6.010 o
-14 2 1 6748.600 6423.170 74.157 0.208 o
-14 2 2 1109.130 1054.720 16.932 5.061 o
-14 2 3 124.766 123.201 5.310 86.724 o
-14 2 4 125.086 121.582 5.435 85.885 o
-14 2 5 775.531 794.188 15.290 8.107 o
-14 2 6 1832.630 1888.890 30.728 1.978 o
-14 2 7 597.929 583.264 20.182 9.306 o
-14 2 8 558.874 574.378 21.204 9.331 o
-14 2 9 444.589 434.149 15.724 14.636 o
-14 2 10 200.625 209.706 9.614 39.880 o
-14 4 1 1496.780 1436.030 23.118 3.009 o
-14 4 2 81.538 86.639 4.806 127.226 o
-14 4 3 1591.730 1580.960 22.975 2.716 o
-14 4 4 4152.190 4238.480 50.890 0.490 o
-14 4 5 817.861 843.561 18.398 6.991 o
-14 4 6 289.751 285.941 11.009 27.279 o
-14 4 7 232.892 258.513 9.460 35.141 o
-14 4 8 351.146 362.755 13.184 20.112 o
-14 4 9 1384.750 1377.460 25.330 3.182 o
-14 4 10 951.688 938.477 20.274 5.671 o
-14 6 1 16.373 32.914 3.584 377.920 o
-14 6 2 2647.540 2551.140 29.233 1.191 o
-14 6 3 350.685 347.264 10.401 23.637 o
-14 6 4 833.239 787.228 17.355 7.274 o
-14 6 5 956.414 987.527 21.692 5.351 o
-14 6 6 163.148 165.667 7.654 55.587 o
-14 6 7 1242.360 1239.100 21.408 3.925 o
-14 6 8 892.106 899.585 18.181 6.390 o
-14 6 9 1.516 0.404 2.103 1912.990 o
-14 6 10 1028.900 983.698 22.494 4.964 o
-14 8 1 1355.930 1314.880 23.715 3.399 o
-14 8 2 3035.210 3061.840 53.421 0.779 o
-14 8 3 371.749 362.992 14.118 18.508 o
-14 8 4 775.738 757.036 18.646 7.536 o
-14 8 5 209.697 192.846 10.045 38.480 o
-14 8 6 835.902 828.963 20.798 6.486 o
-14 8 7 10.764 12.225 2.905 649.810 o
-14 8 8 365.873 355.959 10.502 22.677 o
-14 8 9 511.061 494.780 12.360 14.766 o
-14 10 1 122.075 126.334 8.318 63.728 o
-14 10 2 136.443 141.710 10.010 49.797 o
-14 10 3 6372.280 6533.130 88.080 0.209 o
-14 10 4 485.772 488.977 18.141 12.027 o
-14 10 5 3355.460 3507.770 83.122 0.519 o
-14 10 6 581.099 596.276 21.703 8.857 o
-14 10 7 2322.640 2319.320 38.163 1.320 o
-14 10 8 378.699 365.312 13.759 18.632 o
-14 12 1 1647.960 1666.770 30.214 2.323 o
-14 12 2 1128.010 1135.030 28.115 3.855 o
-14 12 3 389.259 389.614 15.660 16.306 o
-14 12 4 269.420 293.552 14.728 22.063 o
-14 12 5 1872.420 1889.070 30.762 1.937 o
-14 12 6 2.108 8.274 2.732 986.279 o
-14 12 7 130.238 131.906 6.872 71.328 o
-14 14 1 544.094 540.016 14.559 12.595 o
-14 14 2 1871.280 1828.240 32.329 1.930 o
-14 14 3 15.720 20.808 3.952 376.698 o
-14 14 4 67.362 71.445 4.903 144.646 o
-14 14 5 174.900 160.823 7.707 53.705 o
-14 14 6 137.915 125.688 8.580 58.870 o
-14 16 1 486.282 489.007 24.688 8.923 o
-14 16 2 49.945 48.053 3.990 210.963 o
-14 16 3 2045.450 2026.210 46.255 1.421 o
-14 16 4 195.600 167.132 9.718 42.272 o
-13 1 1 10389.600 10333.500 120.804 0.087 o
-13 1 2 685.671 682.930 17.553 8.860 o
-13 1 3 3.178 6.237 1.692 1844.890 o
-13 1 4 107.185 94.870 5.083 103.866 o
-13 1 5 16.327 25.381 3.763 381.142 o
-13 1 6 1994.760 2044.410 29.912 1.773 o
-13 1 7 139.045 136.265 8.803 56.375 o
-13 1 8 43.071 41.903 5.110 187.000 o
-13 1 9 46.729 58.389 6.344 136.369 o
-13 1 10 310.937 290.623 12.175 24.286 o
-13 1 11 162.562 166.286 8.549 51.368 o
-13 3 1 40.366 44.978 3.210 272.565 o
-13 3 2 2006.530 2004.150 31.653 1.746 o
-13 3 3 431.344 440.621 10.511 18.748 o
-13 3 4 6792.470 6572.670 96.386 0.189 o
-13 3 5 316.308 325.738 9.456 27.138 o
-13 3 6 837.474 764.555 14.759 7.817 o
-13 3 7 611.024 617.282 16.837 10.204 o
-13 3 8 1666.040 1672.480 29.636 2.316 o
-13 3 9 49.611 50.482 5.138 170.681 o
-13 3 10 1069.800 1062.970 23.716 4.542 o
-13 3 11 131.612 131.508 6.666 72.483 o
-13 5 1 718.983 765.370 13.975 9.063 o
-13 5 2 1899.420 1812.210 29.596 1.976 o
-13 5 3 1553.530 1514.160 22.242 2.866 o
-13 5 4 2167.400 2087.210 29.112 1.629 o
-13 5 5 474.607 461.151 11.226 16.707 o
-13 5 6 3942.720 3987.050 43.126 0.557 o
-13 5 7 1117.440 1103.010 20.538 4.609 o
-13 5 8 6.530 11.958 2.895 736.563 o
-13 5 9 583.000 582.296 15.911 11.120 o
-13 5 10 701.937 683.300 17.245 8.792 o
-13 7 1 8483.930 8292.570 139.120 0.115 o
-13 7 2 120.461 124.247 6.247 80.359 o
-13 7 3 2315.460 2157.500 26.771 1.528 o
-13 7 4 4.851 8.542 2.046 1265.330 o
-13 7 5 1993.580 1863.540 31.206 1.827 o
-13 7 6 2.823 7.200 2.552 1083.170 o
-13 7 7 234.999 239.904 9.572 35.468 o
-13 7 8 240.561 240.725 9.106 36.105 o
-13 7 9 1324.010 1294.750 23.394 3.515 o
-13 7 10 1034.320 1016.370 19.374 5.224 o
-13 9 1 1579.990 1547.010 24.471 2.710 o
-13 9 2 12670.100 12671.400 227.765 0.050 o
-13 9 3 1111.330 1127.000 28.927 3.836 o
-13 9 4 1008.260 990.721 26.827 4.530 o
-13 9 5 2.835 10.419 3.161 743.428 o
-13 9 6 610.869 618.589 17.672 9.899 o
-13 9 7 319.494 304.431 10.808 25.575 o
-13 9 8 204.026 220.596 8.441 42.640 o
-13 9 9 162.371 146.432 5.432 69.464 o
-13 11 1 5005.610 5050.530 63.804 0.343 o
-13 11 2 2628.760 2626.800 41.038 1.073 o
-13 11 3 493.249 498.750 18.517 11.661 o
-13 11 4 5191.060 5292.410 111.110 0.252 o
-13 11 5 24.146 25.845 4.132 306.844 o
-13 11 6 1881.290 1930.520 36.229 1.781 o
-13 11 7 450.760 462.598 15.105 14.658 o
-13 11 8 66.874 71.791 6.216 119.025 o
-13 11 9 20.213 20.106 2.816 491.726 o
-13 13 1 625.796 610.632 17.071 9.991 o
-13 13 2 230.524 249.489 9.625 35.311 o
-13 13 3 521.155 507.624 13.661 13.729 o
-13 13 4 230.570 233.156 10.118 34.742 o
-13 13 5 262.551 260.035 11.540 28.542 o
-13 13 6 75.416 67.264 5.555 126.614 o
-13 13 7 619.423 618.174 18.307 9.588 o
-13 15 1 2244.590 2178.870 39.215 1.387 o
-13 15 2 796.388 820.672 19.069 7.082 o
-13 15 3 213.357 225.498 8.632 40.748 o
-13 15 4 1431.890 1536.400 32.526 2.610 o
-13 15 5 7.116 9.078 2.702 824.885 o
-13 15 6 2725.030 2615.860 42.172 1.027 o
-13 17 1 575.932 553.627 17.598 10.698 o
-13 17 2 2109.010 2001.950 33.118 1.638 o
-13 17 3 5.845 5.228 1.710 1577.320 o
-12 0 2 982.967 967.245 30.850 4.185 o
-12 0 4 15924.800 14568.700 196.322 0.039 o
-12 0 6 9607.260 9406.890 134.188 0.096 o
-12 0 8 1910.000 2008.570 46.846 1.492 o
-12 0 10 1450.170 1425.920 34.864 2.553 o
-12 2 1 3851.750 3876.590 72.065 0.484 o
-12 2 2 1748.290 1768.770 34.929 2.008 o
-12 2 3 1633.850 1602.340 33.984 2.249 o
-12 2 4 49.702 45.939 3.664 225.993 o
-12 2 5 566.137 570.955 13.437 12.491 o
-12 2 6 1404.660 1426.020 20.617 3.323 o
-12 2 7 4581.040 4726.920 81.531 0.353 o
-12 2 8 38.457 35.345 4.450 229.709 o
-12 2 9 236.293 244.434 11.190 31.358 o
-12 2 10 0.828 1.835 2.487 1417.920 o
-12 2 11 79.619 85.369 5.876 112.199 o
-12 4 1 4936.780 5015.060 75.567 0.330 o
-12 4 2 1287.900 1340.360 23.729 3.526 o
-12 4 3 7939.380 7848.970 96.528 0.145 o
-12 4 4 1973.790 1953.620 31.881 1.790 o
-12 4 5 7202.300 7076.810 83.352 0.178 o
-12 4 6 870.885 828.559 15.511 7.184 o
-12 4 7 3677.500 3798.820 49.185 0.596 o
-12 4 8 575.147 585.712 17.893 10.399 o
-12 4 9 11.625 10.113 2.857 665.398 o
-12 4 10 995.132 992.868 18.812 5.518 o
-12 4 11 1.502 1.343 2.365 1513.190 o
-12 6 1 67.122 58.103 3.777 179.104 o
-12 6 2 1854.380 1921.040 26.504 2.039 o
-12 6 3 2139.680 2079.400 35.656 1.542 o
-12 6 4 4191.670 4222.370 69.905 0.436 o
-12 6 5 1576.770 1557.470 20.418 2.851 o
-12 6 6 7208.840 7189.390 137.916 0.144 o
-12 6 7 1010.060 974.614 23.986 4.880 o
-12 6 8 1545.010 1626.330 26.928 2.610 o
-12 6 9 795.838 790.968 21.370 6.723 o
-12 6 10 614.457 578.440 15.920 10.735 o
-12 6 11 0.451 6.291 2.141 1631.020 o
-12 8 1 2934.250 2906.180 40.745 0.917 o
-12 8 2 1866.660 1835.040 24.962 2.108 o
-12 8 3 219.229 193.369 7.703 44.791 o
-12 8 4 127.344 127.618 6.425 76.129 o
-12 8 5 596.244 587.845 15.004 11.266 o
-12 8 6 3343.300 3460.650 54.657 0.664 o
-12 8 7 190.434 203.313 9.561 41.431 o
-12 8 8 1087.970 1109.090 20.996 4.662 o
-12 8 9 123.423 120.764 5.622 85.141 o
-12 8 10 15.840 13.319 2.408 668.863 o
-12 10 1 8491.270 8431.390 133.865 0.116 o
-12 10 2 1016.740 945.584 18.042 5.618 o
-12 10 3 3779.300 3618.710 58.975 0.558 o
-12 10 4 94.956 98.324 7.293 83.949 o
-12 10 5 4840.070 5007.350 63.902 0.356 o
-12 10 6 217.226 207.511 11.384 33.462 o
-12 10 7 2198.710 2327.400 47.859 1.239 o
-12 10 8 106.965 114.723 6.165 87.872 o
-12 10 9 416.194 416.039 11.468 18.843 o
-12 12 1 2082.460 2114.950 32.480 1.627 o
-12 12 2 1623.500 1656.050 28.121 2.433 o
-12 12 3 7343.270 7662.220 78.524 0.169 o
-12 12 4 273.905 289.130 12.081 26.193 o
-12 12 5 2210.500 2329.510 42.014 1.321 o
-12 12 6 1271.870 1272.290 39.677 2.644 o
-12 12 7 119.103 135.376 9.510 55.673 o
-12 12 8 7.266 7.760 2.402 966.822 o
-12 14 1 2692.660 2838.080 41.157 1.007 o
-12 14 2 1399.280 1391.230 24.320 3.191 o
-12 14 3 179.894 170.532 7.805 51.650 o
-12 14 4 700.606 746.001 17.619 8.423 o
-12 14 5 1524.520 1592.420 36.064 2.304 o
-12 14 6 147.271 163.642 10.013 46.926 o
-12 14 7 143.266 143.412 8.504 56.698 o
-12 16 1 1768.530 1784.860 32.969 2.035 o
-12 16 2 9.989 9.767 2.259 896.990 o
-12 16 3 2181.050 2227.030 47.761 1.273 o
-12 16 4 136.195 140.713 7.126 66.875 o
-12 16 5 5957.520 5760.710 78.667 0.249 o
-12 16 6 5.167 3.220 1.882 1584.790 o
-12 18 1 47.099 59.779 4.654 182.931 o
-12 18 2 209.344 189.130 10.610 36.970 o
-12 18 3 1985.880 1770.440 36.530 1.754 o
-11 1 1 124.338 155.129 11.824 41.905 o
-11 1 2 218.183 218.560 10.656 34.904 o
-11 1 3 473.644 479.152 18.839 11.880 o
-11 1 4 554.799 557.833 21.483 9.336 o
-11 1 5 1957.430 1873.880 25.573 1.975 o
-11 1 6 18.548 33.514 3.235 399.265 o
-11 1 7 5099.530 5007.410 69.393 0.329 o
-11 1 8 755.709 743.143 18.833 7.694 o
-11 1 9 387.980 384.738 13.117 18.699 o
-11 1 10 14.220 10.569 2.860 617.920 o
-11 1 11 2081.730 2107.380 31.779 1.642 o
-11 3 1 1579.690 1555.260 30.298 2.483 o
-11 3 2 201.854 204.360 10.134 38.400 o
-11 3 3 524.696 513.046 13.768 13.557 o
-11 3 4 1225.200 1258.250 25.175 3.684 o
-11 3 5 123.270 127.376 5.369 86.003 o
-11 3 6 17182.300 16355.200 198.215 0.033 o
-11 3 7 2723.130 2674.030 46.476 0.978 o
-11 3 8 2189.160 2197.010 34.568 1.488 o
-11 3 9 70.726 79.516 6.085 116.257 o
-11 3 10 35.595 41.027 4.491 227.818 o
-11 3 11 44.996 42.377 3.894 231.719 o
-11 5 1 2188.610 2225.780 38.548 1.417 o
-11 5 2 6964.950 7092.390 109.326 0.168 o
-11 5 3 3173.750 3114.130 40.114 0.819 o
-11 5 4 1404.850 1356.210 27.440 3.052 o
-11 5 5 2494.980 2431.000 34.347 1.247 o
-11 5 6 675.776 648.475 12.776 10.553 o
-11 5 7 3493.720 3522.230 45.052 0.672 o
-11 5 8 1425.490 1424.860 28.750 2.887 o
-11 5 9 1175.280 1212.100 25.387 3.856 o
-11 5 10 14.601 14.495 3.260 508.709 o
-11 5 11 5.571 7.894 1.885 1349.640 o
-11 7 1 1389.960 1392.220 19.740 3.438 o
-11 7 2 111.602 122.154 5.564 90.177 o
-11 7 3 158.436 150.563 6.085 66.390 o
-11 7 4 400.559 383.302 10.521 20.763 o
-11 7 5 3651.920 3437.860 58.834 0.592 o
-11 7 6 4670.510 4525.640 50.043 0.417 o
-11 7 7 5262.050 5173.420 69.170 0.313 o
-11 7 8 62.437 72.418 5.886 128.246 o
-11 7 9 2392.260 2308.070 42.534 1.228 o
-11 7 10 290.097 282.699 10.166 28.794 o
-11 7 11 185.774 175.376 6.829 54.383 o
-11 9 1 81.264 89.915 4.422 132.254 o
-11 9 2 48.903 68.557 7.186 113.192 o
-11 9 3 2486.290 2407.270 42.849 1.159 o
-11 9 4 1097.140 1097.330 19.044 4.831 o
-11 9 5 614.882 618.876 14.921 10.840 o
-11 9 6 2600.530 2588.870 48.355 1.017 o
-11 9 7 33.429 43.956 4.871 211.619 o
-11 9 8 2645.740 2728.220 40.979 1.047 o
-11 9 9 0.702 2.222 1.701 2710.420 o
-11 9 10 27.073 29.378 3.236 360.147 o
-11 11 1 2608.910 2530.130 59.872 0.906 o
-11 11 2 5322.300 5020.860 57.191 0.330 o
-11 11 3 198.706 208.508 8.253 44.618 o
-11 11 4 885.595 884.820 25.903 5.276 o
-11 11 5 239.564 267.109 13.037 26.678 o
-11 11 6 862.843 909.706 22.008 5.922 o
-11 11 7 357.384 373.100 14.324 18.562 o
-11 11 8 868.347 902.150 22.477 5.839 o
-11 11 9 201.194 226.714 9.550 39.184 o
-11 13 1 274.885 275.316 10.000 30.280 o
-11 13 2 1944.180 1956.220 31.071 1.832 o
-11 13 3 414.151 447.021 13.475 16.832 o
-11 13 4 193.473 189.007 9.257 42.930 o
-11 13 5 67.399 72.732 6.717 109.701 o
-11 13 6 739.116 717.095 23.904 6.731 o
-11 13 7 814.958 883.763 25.227 5.680 o
-11 13 8 324.160 308.159 11.061 24.896 o
-11 15 1 36.739 33.673 4.026 258.244 o
-11 15 2 348.172 337.621 11.935 22.099 o
-11 15 3 74.435 78.655 5.722 120.251 o
-11 15 4 1381.050 1438.820 28.638 2.958 o
-11 15 5 14.726 19.620 3.487 447.722 o
-11 15 6 1418.800 1496.090 32.525 2.658 o
-11 15 7 299.538 297.547 11.987 24.927 o
-11 17 1 523.288 540.199 18.304 11.116 o
-11 17 2 1858.940 1869.930 51.634 1.455 o
-11 17 3 172.682 154.752 10.489 42.510 o
-11 17 4 2342.250 2233.070 55.760 1.086 o
-11 17 5 2.273 2.182 2.095 1713.190 o
-11 19 1 48.294 42.028 4.702 193.434 o
-10 0 2 5620.400 5539.110 106.245 0.236 o
-10 0 4 539.729 552.996 21.173 9.620 o
-10 0 6 6029.960 5926.450 105.904 0.215 o
-10 0 8 3220.870 3018.110 95.883 0.500 o
-10 0 10 6115.720 6316.840 114.350 0.198 o
-10 0 12 2055.170 1954.770 59.010 1.198 o
-10 2 1 6166.270 6106.130 88.849 0.223 o
-10 2 2 146.511 152.266 7.093 63.283 o
-10 2 3 11238.600 11103.800 159.442 0.070 o
-10 2 4 603.737 629.840 18.583 9.592 o
-10 2 5 1216.700 1201.170 22.422 3.981 o
-10 2 6 1494.450 1482.370 19.590 3.113 o
-10 2 7 3392.260 3406.950 57.470 0.645 o
-10 2 8 145.342 135.445 7.847 60.881 o
-10 2 9 187.441 177.577 8.848 45.841 o
-10 2 10 2837.860 2946.250 61.239 0.783 o
-10 2 11 3.081 2.147 1.966 1783.590 o
-10 2 12 1777.500 1683.420 23.249 2.354 o
-10 4 1 18235.900 18578.900 382.856 0.022 o
-10 4 2 6470.320 6571.160 86.792 0.206 o
-10 4 3 3549.070 3523.920 51.072 0.636 o
-10 4 4 727.694 758.820 18.857 7.842 o
-10 4 5 1461.600 1438.550 18.938 3.256 o
-10 4 6 599.177 571.302 11.360 12.772 o
-10 4 7 336.010 329.637 9.203 26.293 o
-10 4 8 12.056 13.514 3.150 565.080 o
-10 4 9 1328.600 1332.720 25.144 3.358 o
-10 4 10 398.117 399.450 13.394 17.948 o
-10 4 11 361.632 383.283 12.991 19.651 o
-10 6 1 47.208 59.009 4.939 174.344 o
-10 6 2 1833.080 1703.980 44.049 1.709 o
-10 6 3 192.628 209.253 12.217 32.882 o
-10 6 4 193.514 202.027 8.143 46.081 o
-10 6 5 268.196 287.675 7.502 35.103 o
-10 6 6 1241.740 1251.520 18.958 4.072 o
-10 6 7 82.955 79.734 5.594 116.221 o
-10 6 8 2357.090 2413.510 37.886 1.280 o
-10 6 9 64.205 70.461 6.722 112.117 o
-10 6 10 576.319 609.730 17.818 10.277 o
-10 6 11 381.418 351.648 12.374 20.160 o
-10 8 1 597.694 608.116 13.422 11.711 o
-10 8 2 66.095 84.921 4.589 145.662 o
-10 8 3 3350.930 3204.260 38.474 0.769 o
-10 8 4 4060.650 3910.540 62.086 0.490 o
-10 8 5 252.576 243.035 9.246 34.659 o
-10 8 6 3533.480 3410.230 55.881 0.627 o
-10 8 7 243.158 247.506 10.567 32.196 o
-10 8 8 2426.500 2372.370 51.057 1.090 o
-10 8 9 57.843 52.491 4.373 180.914 o
-10 8 10 356.152 356.178 12.956 20.306 o
-10 8 11 24.291 27.683 4.190 298.238 o
-10 10 1 1166.140 1133.770 16.335 4.717 o
-10 10 2 17.023 26.498 2.851 486.716 o
-10 10 3 2037.370 1932.550 35.735 1.667 o
-10 10 4 873.873 815.070 16.498 7.045 o
-10 10 5 2154.610 2249.000 63.526 1.040 o
-10 10 6 2.240 5.798 3.709 618.081 o
-10 10 7 1503.230 1582.490 26.711 2.718 o
-10 10 8 214.016 211.474 9.474 38.905 o
-10 10 9 2887.260 2969.440 39.841 0.928 o
-10 10 10 11.452 8.974 2.373 825.168 o
-10 12 1 14706.900 14597.700 135.930 0.046 o
-10 12 2 11.642 22.095 2.864 571.228 o
-10 12 3 2.278 3.037 2.070 1694.880 o
-10 12 4 44.803 59.265 6.113 143.480 o
-10 12 5 5.558 12.491 3.044 704.053 o
-10 12 6 14.678 16.477 4.092 378.881 o
-10 12 7 1018.140 1127.080 30.602 3.914 o
-10 12 8 1640.590 1786.780 37.932 2.013 o
-10 12 9 6.714 10.477 2.525 886.012 o
-10 14 1 4844.060 5034.260 64.087 0.355 o
-10 14 2 328.870 327.155 11.396 23.791 o
-10 14 3 926.538 910.670 19.520 5.971 o
-10 14 4 253.794 270.567 12.388 27.113 o
-10 14 5 14.139 16.505 3.220 509.771 o
-10 14 6 238.784 260.746 11.218 30.607 o
-10 14 7 158.573 147.648 8.405 54.202 o
-10 14 8 536.829 536.977 28.589 7.101 o
-10 16 1 409.721 432.531 18.167 13.574 o
-10 16 2 58.642 71.573 5.456 140.869 o
-10 16 3 2683.490 2844.490 58.850 0.853 o
-10 16 4 120.980 98.692 6.727 80.394 o
-10 16 5 520.861 544.552 15.391 12.527 o
-10 16 6 693.694 735.768 21.584 7.504 o
-10 16 7 357.743 341.114 12.246 21.310 o
-10 18 1 1962.900 1991.660 60.343 1.203 o
-10 18 2 199.926 201.647 13.122 30.313 o
-10 18 3 576.889 577.565 16.517 10.984 o
-10 18 4 178.610 158.855 8.070 51.625 o
-10 18 5 391.952 362.492 11.266 20.733 o
-9 1 1 8453.170 8625.480 162.444 0.105 o
-9 1 2 6915.940 7055.220 80.670 0.188 o
-9 1 3 15383.100 15470.900 299.994 0.032 o
-9 1 4 1015.090 1033.170 20.510 5.144 o
-9 1 5 70.343 56.833 5.754 130.813 o
-9 1 6 89.379 94.087 4.475 123.269 o
-9 1 7 3.602 10.395 2.208 1178.430 o
-9 1 8 9245.470 9369.810 117.537 0.105 o
-9 1 9 5693.970 5665.660 66.134 0.277 o
-9 1 10 10.600 14.471 3.430 520.762 o
-9 1 11 1965.290 1995.250 29.401 1.831 o
-9 1 12 10.243 13.729 2.958 632.732 o
-9 3 1 9956.270 10105.800 140.610 0.088 o
-9 3 2 7356.520 7115.260 83.901 0.173 o
-9 3 3 175.913 175.137 7.735 52.223 o
-9 3 4 2675.450 2799.900 52.514 0.918 o
-9 3 5 4.051 6.773 2.272 1213.570 o
-9 3 6 55.424 54.983 3.829 199.428 o
-9 3 7 64.565 72.409 4.252 161.526 o
-9 3 8 14.713 20.475 2.943 528.991 o
-9 3 9 1126.050 1118.980 23.044 4.329 o
-9 3 10 12.605 17.779 3.217 520.031 o
-9 3 11 893.200 908.871 17.863 6.405 o
-9 3 12 409.462 393.407 15.511 15.940 o
-9 5 1 418.246 500.897 17.772 13.153 o
-9 5 2 10201.100 10135.100 165.354 0.080 o
-9 5 3 9999.070 10167.900 97.383 0.096 o
-9 5 4 808.495 804.911 18.087 7.246 o
-9 5 5 3447.630 3359.900 42.558 0.709 o
-9 5 6 1497.770 1397.620 17.179 3.291 o
-9 5 7 88.814 78.126 4.431 130.716 o
-9 5 8 719.951 712.582 17.735 8.370 o
-9 5 9 2742.390 2806.960 56.365 0.864 o
-9 5 10 29.853 29.250 4.363 265.002 o
-9 5 11 591.872 571.988 18.948 9.879 o
-9 7 1 900.201 915.063 19.625 6.083 o
-9 7 2 84.968 76.091 5.549 116.796 o
-9 7 3 15115.300 15355.600 173.421 0.041 o
-9 7 4 4.366 8.196 2.665 939.180 o
-9 7 5 5451.510 5060.860 95.610 0.268 o
-9 7 6 37.865 33.257 3.075 310.876 o
-9 7 7 956.526 912.886 21.576 5.532 o
-9 7 8 111.348 107.644 6.981 79.823 o
-9 7 9 653.160 621.268 16.476 9.831 o
-9 7 10 250.842 251.126 11.758 29.032 o
-9 7 11 998.092 1003.240 24.801 4.776 o
-9 9 1 333.372 343.620 10.621 24.232 o
-9 9 2 9268.400 8801.010 69.396 0.121 o
-9 9 3 1319.730 1342.720 21.874 3.556 o
-9 9 4 6153.120 5991.900 111.455 0.204 o
-9 9 5 199.058 195.524 9.785 40.202 o
-9 9 6 84.870 90.408 5.119 118.550 o
-9 9 7 142.033 133.135 7.253 65.557 o
-9 9 8 146.995 145.755 7.770 59.948 o
-9 9 9 362.769 381.301 12.526 20.129 o
-9 9 10 16.961 19.941 3.293 455.382 o
-9 9 11 479.836 460.081 11.653 16.312 o
-9 11 1 1496.820 1499.140 20.204 3.067 o
-9 11 2 1634.350 1626.350 23.122 2.606 o
-9 11 3 10570.300 10189.000 140.843 0.082 o
-9 11 4 3552.900 3490.580 55.754 0.618 o
-9 11 5 82.735 99.936 7.041 91.148 o
-9 11 6 1274.240 1334.300 35.825 2.820 o
-9 11 7 4.782 9.210 4.115 473.231 o
-9 11 8 2076.640 2137.230 37.592 1.531 o
-9 11 9 788.473 812.010 18.670 7.245 o
-9 11 10 187.922 186.894 6.761 53.270 o
-9 13 1 882.521 893.239 15.826 6.830 o
-9 13 2 55.655 52.261 4.527 179.740 o
-9 13 3 185.083 197.721 8.970 44.428 o
-9 13 4 1100.900 1155.580 27.826 3.923 o
-9 13 5 1309.970 1330.150 36.097 2.755 o
-9 13 6 1577.520 1843.830 100.643 0.723 o
-9 13 7 1114.390 1211.050 31.728 3.498 o
-9 13 8 4.385 14.186 4.190 442.349 o
-9 13 9 1299.850 1350.260 25.288 3.393 o
-9 15 1 1902.930 1947.880 33.871 1.810 o
-9 15 2 2944.130 2921.020 42.664 0.898 o
-9 15 3 217.678 252.537 11.860 30.755 o
-9 15 4 1584.570 1654.460 32.905 2.315 o
-9 15 5 11.530 14.476 3.305 534.394 o
-9 15 6 2.479 2.417 2.899 990.483 o
-9 15 7 67.811 58.788 4.314 164.500 o
-9 15 8 1031.990 1057.380 23.946 4.657 o
-9 17 1 2.830 3.346 2.943 936.027 o
-9 17 2 6827.020 6836.360 82.675 0.193 o
-9 17 3 2350.490 2526.260 54.674 1.045 o
-9 17 4 1867.530 1920.950 37.735 1.760 o
-9 17 5 123.882 130.619 8.111 64.296 o
-9 17 6 6.774 9.190 2.270 1020.960 o
-9 19 1 3178.260 3152.820 62.014 0.684 o
-9 19 2 120.243 114.816 9.199 59.255 o
-9 19 3 609.355 628.150 28.222 6.612 o
-9 19 4 55.637 61.077 4.609 171.199 o
-8 0 2 7206.490 7284.640 86.021 0.173 o
-8 0 4 1237.730 1271.550 41.202 2.601 o
-8 0 6 4669.650 4811.110 112.816 0.283 o
-8 0 8 14740.200 14670.300 229.808 0.040 o
-8 0 10 8122.080 8205.200 147.460 0.117 o
-8 0 12 3.999 2.132 2.208 1426.930 o
-8 2 1 374.398 392.302 7.783 24.285 o
-8 2 2 8664.000 8510.870 119.144 0.118 o
-8 2 3 2691.770 2727.090 55.638 0.895 o
-8 2 4 1729.070 1786.570 29.269 2.183 o
-8 2 5 10039.100 9442.700 93.772 0.100 o
-8 2 6 443.916 475.254 14.012 15.409 o
-8 2 7 832.881 835.598 14.310 7.647 o
-8 2 8 3147.070 3092.100 52.992 0.752 o
-8 2 9 1558.390 1578.790 32.805 2.399 o
-8 2 10 54.366 66.288 5.351 150.091 o
-8 2 11 1012.890 989.642 19.463 5.367 o
-8 2 12 4.925 3.306 1.431 2130.890 o
-8 4 1 4003.300 3996.020 46.577 0.538 o
-8 4 2 3944.220 3949.370 77.176 0.453 o
-8 4 3 20852.500 20366.400 530.078 0.015 o
-8 4 4 2604.870 2557.420 39.894 1.108 o
-8 4 5 7744.000 7691.510 133.614 0.133 o
-8 4 6 179.120 176.351 5.838 59.788 o
-8 4 7 2296.890 2301.170 28.676 1.467 o
-8 4 8 14.151 14.444 2.478 673.538 o
-8 4 9 405.689 391.389 12.950 18.242 o
-8 4 10 99.846 100.333 6.292 92.514 o
-8 4 11 735.537 747.842 17.437 8.163 o
-8 4 12 35.032 32.732 3.813 277.297 o
-8 6 1 2327.030 2255.910 28.324 1.466 o
-8 6 2 5478.060 5293.290 159.661 0.181 o
-8 6 3 225.429 274.157 21.232 15.224 o
-8 6 4 11562.500 11192.100 135.636 0.071 o
-8 6 5 512.743 513.695 12.881 14.251 o
-8 6 6 3909.330 3776.480 43.535 0.578 o
-8 6 7 97.642 94.509 4.734 113.874 o
-8 6 8 1389.920 1425.950 23.468 3.217 o
-8 6 9 1.318 4.174 2.535 1257.620 o
-8 6 10 128.271 139.049 8.522 59.802 o
-8 6 11 81.923 80.304 6.719 100.055 o
-8 8 1 1027.530 952.453 22.688 5.008 o
-8 8 2 20623.600 20789.400 232.336 0.023 o
-8 8 3 4914.590 4788.130 85.459 0.321 o
-8 8 4 3789.020 3751.480 45.478 0.594 o
-8 8 5 3964.000 3702.870 65.359 0.504 o
-8 8 6 1977.520 1921.160 25.093 1.940 o
-8 8 7 494.179 468.316 11.204 16.129 o
-8 8 8 876.096 886.186 22.467 5.842 o
-8 8 9 100.637 95.671 6.684 88.857 o
-8 8 10 23.905 30.039 4.292 287.747 o
-8 8 11 581.843 601.950 17.543 10.365 o
-8 10 1 3956.360 4042.140 46.730 0.541 o
-8 10 2 84.152 86.483 4.259 133.815 o
-8 10 3 7975.730 7661.170 74.439 0.155 o
-8 10 4 3338.270 3246.110 33.601 0.789 o
-8 10 5 3108.000 2933.470 44.317 0.837 o
-8 10 6 71.564 64.143 5.284 136.254 o
-8 10 7 2421.160 2476.090 43.613 1.163 o
-8 10 8 865.481 928.044 29.278 4.786 o
-8 10 9 327.266 320.995 11.258 24.184 o
-8 10 10 152.538 144.040 6.134 68.477 o
-8 12 1 11558.100 11217.900 143.964 0.070 o
-8 12 2 897.451 903.501 18.743 6.263 o
-8 12 3 5574.420 5446.840 54.221 0.303 o
-8 12 4 5190.270 5215.450 76.688 0.305 o
-8 12 5 3546.080 3749.400 57.671 0.589 o
-8 12 6 1630.150 1658.520 34.330 2.209 o
-8 12 7 1476.800 1549.990 41.443 2.164 o
-8 12 8 1276.510 1364.380 28.198 3.251 o
-8 12 9 64.230 66.537 5.280 141.899 o
-8 12 10 827.654 854.543 20.178 6.571 o
-8 14 1 1128.030 1225.090 30.557 3.547 o
-8 14 2 1158.210 1112.520 29.599 3.683 o
-8 14 3 8543.280 8692.520 130.629 0.115 o
-8 14 4 6744.930 6756.180 104.271 0.182 o
-8 14 5 161.530 150.328 8.594 52.563 o
-8 14 6 3039.580 3307.520 57.241 0.726 o
-8 14 7 479.658 536.649 20.480 10.621 o
-8 14 8 653.873 690.151 18.622 8.808 o
-8 14 9 326.517 315.062 10.687 25.143 o
-8 16 1 8186.320 8358.730 224.162 0.086 o
-8 16 2 80.073 84.047 6.856 98.166 o
-8 16 3 1595.910 1619.690 58.204 1.497 o
-8 16 4 686.889 750.274 20.780 7.704 o
-8 16 5 953.343 998.099 23.369 5.128 o
-8 16 6 3.898 7.348 2.510 1056.590 o
-8 16 7 1990.130 1997.620 51.029 1.365 o
-8 18 1 3933.940 3997.410 87.614 0.418 o
-8 18 2 1767.580 1916.410 49.334 1.548 o
-8 18 3 310.528 327.915 13.500 21.716 o
-8 18 4 1635.610 1694.120 47.648 1.753 o
-8 18 5 85.564 99.783 6.731 93.738 o
-8 18 6 443.202 425.219 12.774 16.910 o
-8 20 1 20.090 36.803 5.287 225.290 o
-8 20 2 9.427 9.909 3.235 607.168 o
-7 1 1 541.522 615.321 8.721 14.484 o
-7 1 2 1079.110 1093.760 15.629 5.222 o
-7 1 3 4036.610 4128.900 89.493 0.398 o
-7 1 4 6798.600 6711.310 141.148 0.155 o
-7 1 5 4602.380 4512.540 71.971 0.380 o
-7 1 6 205.774 217.044 9.126 40.504 o
-7 1 7 17770.800 17249.200 128.687 0.034 o
-7 1 8 79.172 82.284 4.895 129.410 o
-7 1 9 9957.270 10047.900 106.484 0.095 o
-7 1 10 157.292 161.495 8.362 53.482 o
-7 1 11 317.566 310.506 10.681 25.704 o
-7 1 12 60.429 58.258 3.742 190.451 o
-7 3 1 1185.690 1207.780 19.499 4.281 o
-7 3 2 1282.750 1404.030 20.298 3.661 o
-7 3 3 137.777 141.029 5.721 75.816 o
-7 3 4 450.592 505.026 12.150 16.159 o
-7 3 5 111.434 127.950 7.120 75.382 o
-7 3 6 1591.370 1569.430 26.770 2.589 o
-7 3 7 1025.320 1037.840 15.194 5.655 o
-7 3 8 4241.690 4161.700 49.494 0.487 o
-7 3 9 212.363 220.445 9.747 37.843 o
-7 3 10 2891.550 3021.450 40.849 0.911 o
-7 3 11 183.639 196.147 8.246 47.421 o
-7 3 12 113.623 98.792 6.338 86.693 o
-7 5 1 9.591 11.874 3.189 601.384 o
-7 5 2 11436.400 11686.000 178.497 0.064 o
-7 5 3 3.011 4.620 3.130 821.321 o
-7 5 4 2216.090 2255.040 32.786 1.479 o
-7 5 5 4782.570 4736.640 60.445 0.378 o
-7 5 6 782.295 756.202 14.327 8.416 o
-7 5 7 2309.910 2231.780 36.652 1.372 o
-7 5 8 796.844 761.891 15.255 8.070 o
-7 5 9 98.931 108.610 6.828 85.494 o
-7 5 10 561.035 562.830 16.219 11.417 o
-7 5 11 1619.270 1620.930 43.571 1.923 o
-7 5 12 36.830 38.681 4.079 248.192 o
-7 7 1 6977.300 6898.500 139.328 0.151 o
-7 7 2 8538.120 8716.240 86.241 0.129 o
-7 7 3 6935.960 6963.150 98.763 0.178 o
-7 7 4 374.730 417.919 12.373 19.302 o
-7 7 5 4805.320 4709.310 99.949 0.303 o
-7 7 6 448.457 468.289 10.202 18.020 o
-7 7 7 2101.990 2057.290 25.210 1.758 o
-7 7 8 896.133 886.362 19.218 6.246 o
-7 7 9 2978.670 2960.670 54.322 0.799 o
-7 7 10 52.276 57.173 6.438 130.222 o
-7 7 11 911.343 947.258 22.320 5.556 o
-7 9 1 5458.870 5422.250 98.657 0.255 o
-7 9 2 5001.780 4786.130 66.463 0.348 o
-7 9 3 4922.730 4881.300 66.334 0.351 o
-7 9 4 233.676 230.883 9.823 35.327 o
-7 9 5 29.860 31.230 2.908 366.782 o
-7 9 6 2227.020 2140.310 44.745 1.320 o
-7 9 7 57.455 59.577 4.912 161.642 o
-7 9 8 620.214 636.948 16.447 10.123 o
-7 9 9 729.656 734.283 17.052 8.364 o
-7 9 10 612.718 617.369 18.059 9.748 o
-7 9 11 16.808 17.339 3.407 451.437 o
-7 11 1 486.309 496.746 10.335 16.480 o
-7 11 2 1680.650 1638.890 24.421 2.486 o
-7 11 3 53.284 48.657 4.417 189.635 o
-7 11 4 2845.250 2763.320 33.458 1.025 o
-7 11 5 1818.320 1734.890 24.580 2.234 o
-7 11 6 1378.210 1383.640 45.962 2.150 o
-7 11 7 2030.360 2096.190 48.436 1.369 o
-7 11 8 33.373 31.648 4.059 269.435 o
-7 11 9 1338.310 1415.010 27.291 3.131 o
-7 11 10 741.036 751.719 15.764 8.494 o
-7 13 1 14.994 23.320 2.614 564.379 o
-7 13 2 1213.060 1205.370 25.238 3.777 o
-7 13 3 1024.240 1035.110 22.405 4.893 o
-7 13 4 2281.240 2188.700 40.188 1.349 o
-7 13 5 447.183 431.903 16.527 14.060 o
-7 13 6 62.624 67.252 6.809 112.463 o
-7 13 7 2571.020 2687.200 52.795 0.965 o
-7 13 8 244.562 274.144 11.600 29.052 o
-7 13 9 1765.360 1821.280 34.528 1.977 o
-7 15 1 2490.340 2463.220 49.390 1.069 o
-7 15 2 2000.400 1962.140 35.400 1.691 o
-7 15 3 1390.880 1472.760 32.821 2.703 o
-7 15 4 20.696 29.220 4.770 265.267 o
-7 15 5 2508.860 2667.800 66.962 0.843 o
-7 15 6 667.406 728.039 18.506 8.553 o
-7 15 7 1163.060 1194.150 25.453 3.907 o
-7 15 8 1367.590 1392.750 22.979 3.326 o
-7 17 1 1888.140 2005.090 43.889 1.572 o
-7 17 2 58.546 65.950 6.875 114.080 o
-7 17 3 100.785 121.239 9.041 63.564 o
-7 17 4 529.093 485.039 20.194 10.496 o
-7 17 5 89.821 85.748 7.389 87.051 o
-7 17 6 1706.990 1760.010 43.815 1.789 o
-7 17 7 803.050 771.153 23.642 6.292 o
-7 19 1 705.194 678.541 25.758 6.599 o
-7 19 2 113.532 105.529 9.809 57.222 o
-7 19 3 2655.560 2721.220 58.089 0.884 o
-7 19 4 500.390 472.036 20.227 10.873 o
-7 19 5 791.992 807.638 23.956 6.195 o
-6 0 2 1065.690 1033.390 27.785 4.190 o
-6 0 4 19812.800 19732.100 883.823 0.009 o
-6 0 6 26908.800 27258.600 309.125 0.013 o
-6 0 8 32283.600 30496.000 566.271 0.008 o
-6 0 10 1142.720 1101.390 31.830 3.546 o
-6 0 12 1745.830 1640.070 48.910 1.659 o
-6 2 1 14858.900 14148.100 328.708 0.033 o
-6 2 2 1439.670 1497.960 34.684 2.527 o
-6 2 3 78.639 100.022 3.775 140.164 o
-6 2 4 980.771 1033.410 26.615 4.574 o
-6 2 5 304.525 299.230 9.633 28.321 o
-6 2 6 13516.100 13227.000 171.313 0.051 o
-6 2 7 2419.980 2353.580 23.221 1.430 o
-6 2 8 330.384 332.210 8.905 26.926 o
-6 2 9 444.909 448.502 12.879 16.495 o
-6 2 10 74.797 87.882 6.129 110.469 o
-6 2 11 972.212 975.989 19.648 5.564 o
-6 2 12 81.552 78.415 4.285 139.409 o
-6 4 1 9410.890 9242.910 154.949 0.094 o
-6 4 2 6587.760 6721.830 167.597 0.140 o
-6 4 3 4243.670 4093.930 80.956 0.407 o
-6 4 4 17380.700 17543.700 226.533 0.030 o
-6 4 5 845.259 857.358 16.153 7.156 o
-6 4 6 1352.110 1290.570 23.391 3.454 o
-6 4 7 264.257 260.140 6.984 37.781 o
-6 4 8 162.274 163.843 6.235 63.066 o
-6 4 9 1827.200 1818.160 30.821 2.016 o
-6 4 10 186.791 196.516 8.255 46.934 o
-6 4 11 2063.660 2164.870 32.973 1.613 o
-6 4 12 444.734 425.864 13.553 16.282 o
-6 6 1 143.422 157.361 5.523 72.822 o
-6 6 2 21209.600 20674.500 227.381 0.022 o
-6 6 3 225.452 255.004 7.827 40.104 o
-6 6 4 12.839 21.714 3.923 394.992 o
-6 6 5 547.648 515.194 15.375 12.345 o
-6 6 6 4276.300 4117.070 89.129 0.381 o
-6 6 7 405.753 371.606 9.828 21.433 o
-6 6 8 2310.170 2239.250 32.811 1.424 o
-6 6 9 326.817 315.970 14.488 20.127 o
-6 6 10 912.703 951.797 22.976 5.447 o
-6 6 11 1.361 4.806 2.704 1110.980 o
-6 6 12 1350.490 1324.810 24.584 3.351 o
-6 8 1 7048.720 7054.460 78.440 0.185 o
-6 8 2 3964.370 3964.940 59.156 0.508 o
-6 8 3 54.654 56.909 5.590 148.570 o
-6 8 4 791.740 760.187 19.543 7.220 o
-6 8 5 113.362 103.241 6.618 83.266 o
-6 8 6 474.520 453.321 9.393 17.989 o
-6 8 7 13.431 14.430 2.484 685.914 o
-6 8 8 629.002 632.547 16.582 10.002 o
-6 8 9 92.296 98.639 6.369 95.370 o
-6 8 10 1336.290 1336.490 26.662 3.249 o
-6 8 11 717.256 735.270 18.929 7.997 o
-6 10 1 4046.650 4233.230 72.863 0.441 o
-6 10 2 57.787 46.353 4.902 169.767 o
-6 10 3 11.096 13.784 2.872 639.228 o
-6 10 4 1385.970 1345.560 21.149 3.433 o
-6 10 5 2195.790 2115.750 40.836 1.407 o
-6 10 6 665.759 667.892 13.582 10.319 o
-6 10 7 1088.680 1114.290 22.145 4.543 o
-6 10 8 3105.050 3181.920 38.450 0.838 o
-6 10 9 1759.000 1779.900 28.112 2.184 o
-6 10 10 4.580 13.158 2.652 858.731 o
-6 10 11 2993.110 3038.950 41.661 0.872 o
-6 12 1 4020.420 3788.390 42.386 0.563 o
-6 12 2 2944.950 2762.850 43.109 0.919 o
-6 12 3 14039.300 13547.100 160.926 0.049 o
-6 12 4 176.918 201.855 11.120 37.616 o
-6 12 5 111.345 118.250 5.594 90.840 o
-6 12 6 5077.930 5041.530 94.418 0.289 o
-6 12 7 327.701 357.428 11.886 22.575 o
-6 12 8 1000.100 1020.710 20.117 5.280 o
-6 12 9 1627.240 1715.050 31.513 2.276 o
-6 12 10 1630.180 1616.580 27.097 2.487 o
-6 14 1 3995.540 4095.000 72.391 0.455 o
-6 14 2 252.754 256.162 9.204 34.206 o
-6 14 3 40.320 45.860 5.172 185.889 o
-6 14 4 1460.220 1521.250 37.604 2.357 o
-6 14 5 76.703 70.786 6.016 116.384 o
-6 14 6 1494.360 1566.220 32.901 2.487 o
-6 14 7 478.931 550.087 17.808 11.875 o
-6 14 8 1376.280 1431.960 28.399 2.985 o
-6 14 9 77.080 85.569 6.804 99.943 o
-6 16 1 1450.950 1461.540 33.179 2.606 o
-6 16 2 493.012 457.818 17.028 12.769 o
-6 16 3 143.011 149.825 10.702 45.147 o
-6 16 4 1313.490 1257.750 47.648 2.191 o
-6 16 5 1320.840 1470.410 40.397 2.423 o
-6 16 6 503.659 514.548 14.835 13.352 o
-6 16 7 2835.060 2949.400 44.867 0.911 o
-6 16 8 1316.700 1437.350 27.954 3.114 o
-6 18 1 149.302 147.727 11.183 42.502 o
-6 18 2 230.212 259.770 17.038 20.411 o
-6 18 3 1410.620 1483.160 51.511 1.861 o
-6 18 4 753.391 722.554 26.415 6.109 o
-6 18 5 734.590 819.147 32.146 4.950 o
-6 18 6 105.106 105.198 6.877 83.373 o
-6 20 1 74.155 68.747 7.491 95.473 o
-6 20 2 698.347 752.617 25.301 6.544 o
-6 20 3 226.403 251.800 13.374 27.026 o
-6 20 4 230.011 207.746 11.368 32.594 o
-5 1 1 983.556 1059.920 12.155 6.119 o
-5 1 2 2482.130 2601.940 30.335 1.251 o
-5 1 3 10870.200 10991.400 198.916 0.066 o
-5 1 4 1317.160 1320.990 21.117 3.633 o
-5 1 5 23223.300 23430.900 231.536 0.018 o
-5 1 6 1404.150 1431.980 27.291 2.991 o
-5 1 7 8732.180 8726.430 93.290 0.124 o
-5 1 8 50.392 60.209 3.650 209.773 o
-5 1 9 1557.190 1616.540 22.925 2.746 o
-5 1 10 1823.760 1866.290 30.497 2.004 o
-5 1 11 57.149 60.431 4.836 163.504 o
-5 1 12 192.284 168.237 15.543 25.881 o
-5 3 1 1003.620 1007.750 15.841 5.777 o
-5 3 2 5578.490 5721.140 92.560 0.251 o
-5 3 3 14993.200 14533.800 263.134 0.037 o
-5 3 4 360.004 387.717 8.313 24.585 o
-5 3 5 5154.280 5102.510 48.798 0.350 o
-5 3 6 5.919 20.649 3.402 544.661 o
-5 3 7 119.006 134.272 5.992 81.216 o
-5 3 8 3759.300 3642.050 40.178 0.627 o
-5 3 9 828.939 820.411 16.894 7.272 o
-5 3 10 1946.790 1993.600 29.099 1.855 o
-5 3 11 14.190 16.453 2.734 600.814 o
-5 3 12 814.485 823.756 17.510 7.248 o
-5 5 1 8637.270 8951.450 271.343 0.068 o
-5 5 2 6779.030 6836.570 81.997 0.195 o
-5 5 3 1176.930 1149.110 27.300 3.781 o
-5 5 4 282.458 299.235 8.737 31.258 o
-5 5 5 2061.680 2083.780 25.067 1.784 o
-5 5 6 1512.200 1560.970 29.026 2.626 o
-5 5 7 1245.490 1245.410 19.040 4.064 o
-5 5 8 2037.370 2002.510 25.895 1.829 o
-5 5 9 331.951 339.298 11.826 22.845 o
-5 5 10 154.110 168.844 10.443 43.945 o
-5 5 11 155.808 153.937 9.404 49.257 o
-5 5 12 857.290 822.365 19.293 6.647 o
-5 7 1 13672.600 14080.700 237.180 0.043 o
-5 7 2 1456.990 1467.440 22.790 3.070 o
-5 7 3 453.095 465.544 16.205 13.866 o
-5 7 4 4.144 6.482 2.016 1410.490 o
-5 7 5 5149.890 5094.630 106.636 0.265 o
-5 7 6 112.413 95.266 4.674 105.322 o
-5 7 7 1475.930 1458.050 30.852 2.679 o
-5 7 8 331.439 315.574 10.547 25.083 o
-5 7 9 290.641 275.865 10.771 27.913 o
-5 7 10 379.556 396.518 14.285 17.680 o
-5 7 11 2083.580 2234.050 38.471 1.480 o
-5 7 12 39.501 44.792 4.060 234.559 o
-5 9 1 1095.250 1046.660 22.374 4.615 o
-5 9 2 3241.020 3186.220 37.941 0.802 o
-5 9 3 828.943 832.977 27.418 5.366 o
-5 9 4 1289.810 1301.150 28.355 3.278 o
-5 9 5 83.252 78.305 4.479 134.626 o
-5 9 6 1402.750 1325.280 27.860 3.063 o
-5 9 7 867.300 860.810 17.021 6.849 o
-5 9 8 1087.880 1117.350 20.744 4.671 o
-5 9 9 2142.560 2258.730 48.257 1.275 o
-5 9 10 83.571 101.481 5.918 104.688 o
-5 9 11 154.813 153.792 7.970 56.573 o
-5 11 1 1487.650 1509.360 30.524 2.638 o
-5 11 2 1472.800 1501.990 32.139 2.594 o
-5 11 3 5480.230 5285.740 57.894 0.310 o
-5 11 4 14.089 16.101 2.549 644.203 o
-5 11 5 9848.620 9402.430 98.552 0.102 o
-5 11 6 727.840 695.584 15.039 9.067 o
-5 11 7 1440.940 1481.070 25.727 2.955 o
-5 11 8 607.331 624.937 15.905 10.540 o
-5 11 9 50.531 50.971 3.892 210.415 o
-5 11 10 1721.240 1723.460 27.584 2.279 o
-5 11 11 462.411 441.259 12.058 16.725 o
-5 13 1 1664.070 1653.050 27.593 2.398 o
-5 13 2 128.158 153.756 7.383 65.561 o
-5 13 3 1065.450 1045.620 21.897 4.773 o
-5 13 4 104.406 116.376 6.361 86.635 o
-5 13 5 509.616 514.979 14.529 13.409 o
-5 13 6 1692.830 1705.550 39.886 1.941 o
-5 13 7 3448.270 3667.000 76.690 0.527 o
-5 13 8 25.637 29.852 3.516 342.359 o
-5 13 9 1768.920 1843.110 28.122 2.136 o
-5 13 10 125.101 116.079 7.333 71.472 o
-5 15 1 56.783 41.104 6.119 140.687 o
-5 15 2 491.181 545.438 18.864 11.215 o
-5 15 3 10247.300 10383.800 147.831 0.082 o
-5 15 4 345.562 353.307 13.029 20.628 o
-5 15 5 811.915 825.678 23.979 6.047 o
-5 15 6 2950.890 3055.650 43.576 0.869 o
-5 15 7 764.159 754.245 20.722 7.171 o
-5 15 8 199.174 188.246 10.943 36.864 o
-5 15 9 432.860 422.412 10.650 18.881 o
-5 17 1 2.302 8.125 4.335 457.755 o
-5 17 2 389.210 448.538 18.069 13.848 o
-5 17 3 26.443 35.153 5.653 196.689 o
-5 17 4 1579.410 1586.190 43.233 1.984 o
-5 17 5 256.717 267.223 15.257 22.155 o
-5 17 6 1087.010 1131.410 34.154 3.438 o
-5 17 7 86.602 112.997 6.538 92.722 o
-5 19 1 2702.850 2756.690 62.697 0.825 o
-5 19 2 676.964 766.793 28.492 5.927 o
-5 19 3 2568.850 2681.110 94.783 0.598 o
-5 19 4 0.477 3.876 1.917 2113.980 o
-5 19 5 53.929 74.939 6.492 121.468 o
-5 21 1 999.071 977.885 27.056 4.553 o
-5 21 2 765.552 823.732 23.970 6.287 o
-4 0 2 8521.660 8790.080 136.640 0.112 o
-4 0 4 61505.200 57639.000 823.276 0.003 o
-4 0 6 10206.700 10156.100 133.216 0.087 o
-4 0 8 235.927 247.434 9.654 34.879 o
-4 0 10 6979.350 7108.530 114.002 0.165 o
-4 0 12 2041.100 2014.500 57.934 1.210 o
-4 2 1 46025.800 42026.600 555.178 0.005 o
-4 2 2 15395.500 14878.900 284.667 0.034 o
-4 2 3 960.022 1010.410 16.357 5.942 o
-4 2 4 36551.900 34829.100 324.594 0.008 o
-4 2 5 3818.490 3945.120 57.695 0.534 o
-4 2 6 5449.200 5357.660 108.624 0.244 o
-4 2 7 6543.720 6561.360 123.176 0.175 o
-4 2 8 1048.910 990.942 15.618 5.611 o
-4 2 9 34.338 44.661 3.685 267.681 o
-4 2 10 602.240 600.065 14.736 11.203 o
-4 2 11 21.778 20.139 3.024 449.542 o
-4 2 12 14.648 12.522 2.237 741.462 o
-4 4 1 19000.200 18903.400 274.145 0.025 o
-4 4 2 2385.870 2505.570 29.957 1.334 o
-4 4 3 3726.190 3644.430 71.704 0.514 o
-4 4 4 289.557 297.551 6.630 34.347 o
-4 4 5 9710.190 9330.470 78.780 0.108 o
-4 4 6 65.112 66.413 5.054 146.094 o
-4 4 7 3322.660 3226.370 52.748 0.701 o
-4 4 8 104.408 92.031 5.150 105.438 o
-4 4 9 1166.140 1150.320 20.605 4.354 o
-4 4 10 269.212 269.931 12.680 25.847 o
-4 4 11 16.421 19.531 3.087 492.565 o
-4 4 12 323.736 320.174 11.863 23.536 o
-4 6 1 1290.020 1252.760 29.363 3.263 o
-4 6 2 3847.820 3963.730 49.772 0.554 o
-4 6 3 764.905 727.984 14.206 8.738 o
-4 6 4 4362.500 4358.090 72.938 0.405 o
-4 6 5 1816.090 1796.320 38.127 1.844 o
-4 6 6 1591.900 1637.240 40.264 2.053 o
-4 6 7 21.886 16.898 2.561 527.618 o
-4 6 8 2974.700 2706.260 47.451 0.885 o
-4 6 9 1.058 5.495 3.148 855.224 o
-4 6 10 1192.850 1217.340 33.145 3.229 o
-4 6 11 458.965 486.035 14.778 14.479 o
-4 6 12 432.714 433.796 13.205 16.740 o
-4 8 1 1743.690 1833.600 53.517 1.483 o
-4 8 2 6368.940 6505.530 89.978 0.208 o
-4 8 3 66.780 70.076 5.300 137.534 o
-4 8 4 4826.410 4847.330 89.941 0.316 o
-4 8 5 346.480 329.007 12.235 21.968 o
-4 8 6 206.466 201.507 7.349 47.109 o
-4 8 7 912.156 891.557 18.863 6.196 o
-4 8 8 1687.220 1726.460 33.051 2.150 o
-4 8 9 2.275 3.977 2.003 1723.700 o
-4 8 10 1447.750 1479.970 28.706 2.805 o
-4 8 11 1.324 3.247 2.802 1082.200 o
-4 8 12 50.614 48.261 3.983 209.692 o
-4 10 1 15340.600 15231.200 201.126 0.039 o
-4 10 2 379.383 346.947 11.486 21.249 o
-4 10 3 1923.680 1854.360 35.073 1.805 o
-4 10 4 672.085 675.819 20.844 8.074 o
-4 10 5 378.070 353.548 10.416 22.316 o
-4 10 6 14.468 17.045 2.545 630.914 o
-4 10 7 1816.230 1774.310 24.118 2.223 o
-4 10 8 9.962 16.149 3.216 561.214 o
-4 10 9 2882.860 2966.380 36.381 0.954 o
-4 10 10 84.157 90.258 5.468 113.940 o
-4 10 11 521.049 527.384 13.063 13.857 o
-4 12 1 1986.000 1899.500 28.735 1.869 o
-4 12 2 3935.870 3686.720 84.782 0.441 o
-4 12 3 7005.220 6532.100 137.840 0.155 o
-4 12 4 8171.230 8135.690 104.768 0.134 o
-4 12 5 6970.530 6744.420 120.565 0.165 o
-4 12 6 4151.730 4312.530 86.033 0.391 o
-4 12 7 907.835 893.778 21.344 5.841 o
-4 12 8 2731.130 2778.600 41.708 0.999 o
-4 12 9 1217.960 1287.690 20.644 3.977 o
-4 12 10 73.025 70.905 3.892 159.926 o
-4 14 1 17.485 31.168 3.996 335.803 o
-4 14 2 7106.890 6962.310 103.545 0.170 o
-4 14 3 1679.580 1682.630 34.038 2.151 o
-4 14 4 5077.520 5039.610 114.356 0.257 o
-4 14 5 10659.900 10768.400 165.037 0.074 o
-4 14 6 7812.840 7670.590 78.668 0.157 o
-4 14 7 90.362 106.264 5.790 101.466 o
-4 14 8 1180.660 1135.200 20.384 4.349 o
-4 14 9 139.243 145.865 6.557 69.146 o
-4 16 1 313.584 319.029 17.287 17.256 o
-4 16 2 2084.140 2148.610 40.046 1.478 o
-4 16 3 6311.370 6394.340 180.349 0.138 o
-4 16 4 477.267 491.980 17.480 12.492 o
-4 16 5 817.924 857.961 20.442 6.570 o
-4 16 6 0.861 5.885 2.358 1385.570 o
-4 16 7 1201.250 1216.690 30.303 3.418 o
-4 16 8 298.748 281.306 10.395 27.938 o
-4 18 1 827.976 850.481 27.360 5.344 o
-4 18 2 1972.080 2118.240 56.112 1.250 o
-4 18 3 1223.020 1186.900 32.909 3.217 o
-4 18 4 17.214 27.556 3.539 394.130 o
-4 18 5 894.550 941.681 21.015 5.837 o
-4 18 6 512.254 462.501 22.173 9.886 o
-4 18 7 81.841 95.370 6.793 95.597 o
-4 20 1 20.562 25.166 5.239 240.246 o
-4 20 2 2111.930 2221.670 50.820 1.257 o
-4 20 3 11.407 24.861 4.872 294.355 o
-4 20 4 99.646 99.202 8.395 71.681 o
-3 1 1 15712.200 15449.800 203.270 0.038 o
-3 1 2 1715.760 1588.170 33.996 2.164 o
-3 1 3 114524.000 95974.300 1144.520 0.001 o
-3 1 4 1776.210 1662.750 31.018 2.149 o
-3 1 5 10009.600 10155.200 183.191 0.078 o
-3 1 6 1421.530 1485.920 22.345 3.143 o
-3 1 7 527.785 538.740 14.946 12.683 o
-3 1 8 18.073 21.412 2.556 546.877 o
-3 1 9 3795.580 3722.130 47.140 0.590 o
-3 1 10 1187.650 1180.800 21.334 4.179 o
-3 1 11 807.331 811.294 17.804 7.287 o
-3 1 12 160.196 162.187 7.616 56.629 o
-3 3 1 5147.010 5039.990 67.087 0.328 o
-3 3 2 788.193 795.570 12.495 8.540 o
-3 3 3 2642.080 2784.640 56.923 0.889 o
-3 3 4 13.469 11.666 1.485 1004.750 o
-3 3 5 2060.060 2048.310 26.139 1.783 o
-3 3 6 673.102 695.757 12.498 10.363 o
-3 3 7 19.496 15.850 3.615 408.879 o
-3 3 8 798.324 747.052 12.949 8.588 o
-3 3 9 1179.690 1163.550 18.856 4.423 o
-3 3 10 4206.720 4336.090 48.032 0.484 o
-3 3 11 250.539 254.470 9.727 33.285 o
-3 3 12 2190.770 2265.190 43.446 1.327 o
-3 5 1 29423.900 28618.600 358.960 0.011 o
-3 5 2 5986.930 6142.980 92.793 0.226 o
-3 5 3 11734.800 12046.000 215.042 0.056 o
-3 5 4 25797.200 24802.400 341.996 0.014 o
-3 5 5 6.925 11.411 2.338 941.396 o
-3 5 6 1594.170 1674.800 27.989 2.465 o
-3 5 7 2144.190 2115.990 28.629 1.644 o
-3 5 8 1581.150 1522.650 24.780 2.716 o
-3 5 9 1878.620 1894.970 55.485 1.355 o
-3 5 10 660.277 695.463 17.616 9.022 o
-3 5 11 394.757 374.568 13.088 18.677 o
-3 5 12 412.529 410.590 13.155 17.608 o
-3 7 1 2661.140 2799.850 31.840 1.105 o
-3 7 2 1317.470 1348.320 17.334 3.802 o
-3 7 3 14557.900 14811.700 110.388 0.048 o
-3 7 4 1945.420 1914.280 27.020 1.937 o
-3 7 5 6376.270 6363.280 94.381 0.206 o
-3 7 6 1583.960 1589.430 25.081 2.647 o
-3 7 7 1576.790 1516.690 21.765 2.840 o
-3 7 8 0.482 4.340 2.330 1508.550 o
-3 7 9 4014.090 4032.240 50.222 0.524 o
-3 7 10 1041.360 1095.120 24.727 4.480 o
-3 7 11 776.967 757.146 18.435 7.573 o
-3 7 12 117.257 110.498 6.329 83.210 o
-3 9 1 549.851 534.597 11.820 13.837 o
-3 9 2 4061.910 4087.210 111.484 0.337 o
-3 9 3 192.782 180.436 8.276 47.130 o
-3 9 4 1061.900 1062.590 22.761 4.666 o
-3 9 5 280.298 315.780 11.481 26.212 o
-3 9 6 438.591 448.802 13.272 16.360 o
-3 9 7 764.116 757.921 17.017 7.982 o
-3 9 8 3483.220 3431.120 50.417 0.660 o
-3 9 9 90.306 93.392 6.213 99.463 o
-3 9 10 1666.340 1724.650 24.868 2.432 o
-3 9 11 252.599 242.094 9.328 34.508 o
-3 11 1 5806.180 5840.120 79.617 0.253 o
-3 11 2 2467.290 2467.410 76.860 0.778 o
-3 11 3 13681.700 13419.000 139.891 0.053 o
-3 11 4 6787.910 6779.340 98.347 0.184 o
-3 11 5 7294.580 6743.280 125.691 0.155 o
-3 11 6 2267.050 2169.330 35.060 1.440 o
-3 11 7 955.123 987.038 21.104 5.433 o
-3 11 8 2395.050 2407.830 37.886 1.262 o
-3 11 9 145.836 143.788 6.724 66.666 o
-3 11 10 351.191 346.294 8.797 25.552 o
-3 11 11 99.193 89.324 4.901 112.422 o
-3 13 1 5529.240 5372.570 101.848 0.249 o
-3 13 2 180.480 192.075 7.555 50.895 o
-3 13 3 10226.800 9675.300 200.811 0.074 o
-3 13 4 1432.900 1442.710 25.972 2.993 o
-3 13 5 1678.450 1609.100 25.788 2.467 o
-3 13 6 3258.840 3302.410 71.955 0.601 o
-3 13 7 201.399 205.075 9.171 41.459 o
-3 13 8 3.558 2.261 2.143 1522.490 o
-3 13 9 158.630 151.543 6.785 62.386 o
-3 13 10 41.476 40.442 3.110 281.463 o
-3 15 1 363.889 354.821 14.093 18.874 o
-3 15 2 5825.360 5610.860 74.294 0.263 o
-3 15 3 1761.770 1723.830 36.409 1.973 o
-3 15 4 8887.050 9226.220 113.210 0.112 o
-3 15 5 5151.030 5533.900 77.131 0.298 o
-3 15 6 2.953 10.303 2.849 866.220 o
-3 15 7 1296.680 1279.950 22.722 3.640 o
-3 15 8 39.183 35.557 3.551 274.084 o
-3 15 9 7.248 11.149 1.935 1120.570 o
-3 17 1 582.774 595.337 21.280 8.996 o
-3 17 2 6081.370 6527.480 198.141 0.128 o
-3 17 3 403.631 437.512 18.573 13.353 o
-3 17 4 556.111 551.605 21.147 9.483 o
-3 17 5 29.583 29.569 3.931 294.100 o
-3 17 6 2568.620 2562.150 42.296 1.098 o
-3 17 7 87.136 96.401 6.380 98.157 o
-3 17 8 842.569 898.209 29.044 4.946 o
-3 19 1 350.187 364.477 15.313 17.869 o
-3 19 2 70.921 66.907 6.666 110.205 o
-3 19 3 354.001 356.889 16.715 16.505 o
-3 19 4 609.640 612.693 20.935 8.808 o
-3 19 5 1564.100 1521.130 29.118 2.575 o
-3 19 6 383.836 390.629 12.539 19.286 o
-3 21 1 714.226 761.038 23.835 6.763 o
-3 21 2 1530.070 1638.410 37.556 2.214 o
-3 21 3 71.480 71.615 6.474 111.708 o
-2 0 2 76007.500 62318.600 755.453 0.002 o
-2 0 4 39354.600 37858.500 654.730 0.006 o
-2 0 6 1989.320 1937.220 31.045 1.801 o
-2 0 8 1392.020 1302.800 30.319 2.968 o
-2 0 10 10248.800 10360.100 152.410 0.082 o
-2 0 12 918.626 888.600 38.012 3.646 o
-2 2 1 148.055 151.217 5.750 71.009 o
-2 2 2 34459.300 31869.800 271.927 0.009 o
-2 2 3 11361.700 11669.800 93.024 0.077 o
-2 2 4 16699.900 15933.400 108.340 0.039 o
-2 2 5 10759.100 10328.000 146.469 0.079 o
-2 2 6 332.769 337.549 14.254 19.885 o
-2 2 7 3712.930 3740.850 45.468 0.608 o
-2 2 8 157.644 141.666 5.454 71.357 o
-2 2 9 10831.500 10491.000 152.445 0.076 o
-2 2 10 209.056 208.909 7.809 44.757 o
-2 2 11 350.257 339.457 10.500 23.712 o
-2 2 12 56.703 56.412 4.500 176.036 o
-2 4 1 388.639 402.474 9.448 21.854 o
-2 4 2 3484.460 3642.140 51.910 0.633 o
-2 4 3 13064.300 12765.800 169.300 0.054 o
-2 4 4 5582.780 5550.420 67.162 0.285 o
-2 4 5 12247.200 11875.200 112.832 0.067 o
-2 4 6 6088.700 6092.360 68.974 0.244 o
-2 4 7 4279.950 4077.870 53.230 0.478 o
-2 4 8 20.788 25.762 3.170 417.772 o
-2 4 9 1779.720 1726.780 45.027 1.713 o
-2 4 10 2292.630 2414.230 33.016 1.379 o
-2 4 11 6562.310 6579.860 106.271 0.188 o
-2 4 12 180.628 168.326 9.269 45.638 o
-2 6 1 959.001 1026.240 17.282 5.796 o
-2 6 2 10675.900 10444.100 168.513 0.075 o
-2 6 3 3.454 6.528 1.341 2225.910 o
-2 6 4 7017.320 7357.570 88.503 0.176 o
-2 6 5 47.680 48.481 4.292 203.830 o
-2 6 6 4.736 7.739 2.421 1061.230 o
-2 6 7 31.889 36.947 3.381 308.482 o
-2 6 8 2901.130 2687.180 38.891 0.978 o
-2 6 9 46.094 45.031 5.214 176.635 o
-2 6 10 2785.110 2805.890 44.280 0.954 o
-2 6 11 179.631 182.638 8.979 46.007 o
-2 6 12 235.559 246.524 11.088 31.567 o
-2 8 2 537.069 486.144 10.020 15.510 o
-2 8 3 2503.300 2605.120 29.470 1.248 o
-2 8 4 2753.300 2875.590 49.643 0.908 o
-2 8 5 2201.550 2177.490 34.252 1.492 o
-2 8 6 5533.400 5359.350 81.810 0.275 o
-2 8 7 1966.260 1923.650 24.374 1.964 o
-2 8 8 3249.790 3237.980 49.329 0.734 o
-2 8 9 2204.520 2186.790 54.300 1.169 o
-2 8 10 372.413 374.567 13.688 18.751 o
-2 8 11 2.820 2.787 2.022 1705.600 o
-2 8 12 317.221 287.522 11.321 25.340 o
-2 10 1 1050.360 1029.890 22.634 4.780 o
-2 10 2 225.721 217.092 9.676 36.984 o
-2 10 3 4056.490 4058.110 55.122 0.502 o
-2 10 4 2823.050 2919.210 51.819 0.864 o
-2 10 5 2303.520 2178.910 48.410 1.217 o
-2 10 6 75.611 72.015 5.658 122.858 o
-2 10 7 2377.630 2312.910 46.461 1.182 o
-2 10 8 1396.320 1458.560 29.664 2.862 o
-2 10 9 2243.950 2259.130 39.274 1.364 o
-2 10 10 631.574 639.294 13.740 10.896 o
-2 10 11 3367.790 3216.250 60.174 0.653 o
-2 12 1 690.086 653.438 21.105 7.950 o
-2 12 2 5338.430 5182.260 66.424 0.312 o
-2 12 3 1533.290 1484.660 26.895 2.741 o
-2 12 4 10368.300 10142.100 117.146 0.089 o
-2 12 5 3714.150 3520.850 60.202 0.570 o
-2 12 6 292.128 296.289 11.251 26.480 o
-2 12 7 1588.440 1562.440 36.355 2.237 o
-2 12 8 71.343 74.090 6.228 115.164 o
-2 12 9 310.565 328.605 9.239 27.698 o
-2 12 10 118.906 119.953 4.859 93.808 o
-2 14 1 154.244 152.269 6.628 64.172 o
-2 14 2 8813.390 8566.330 134.127 0.111 o
-2 14 3 12049.300 11878.000 232.101 0.053 o
-2 14 4 3505.000 3449.670 53.153 0.641 o
-2 14 5 43.941 39.681 4.881 196.023 o
-2 14 6 2502.260 2487.680 36.171 1.209 o
-2 14 7 234.272 242.310 9.694 35.127 o
-2 14 8 837.492 852.526 17.755 6.948 o
-2 14 9 442.660 453.785 11.203 17.698 o
-2 16 1 4821.000 4876.690 61.527 0.367 o
-2 16 2 726.601 723.272 17.728 8.270 o
-2 16 3 1739.930 1802.720 37.453 1.927 o
-2 16 4 121.307 109.940 8.662 63.220 o
-2 16 5 775.481 811.427 23.180 6.422 o
-2 16 6 1824.390 1795.750 31.131 2.023 o
-2 16 7 14.282 19.353 3.082 516.664 o
-2 16 8 464.959 499.711 14.438 14.440 o
-2 18 1 175.672 197.300 11.216 37.608 o
-2 18 2 10.426 10.309 4.503 369.574 o
-2 18 3 256.198 250.022 10.213 31.971 o
-2 18 4 1074.790 1097.320 38.388 3.148 o
-2 18 5 561.756 639.424 15.825 11.058 o
-2 18 6 1496.620 1432.820 26.509 2.863 o
-2 18 7 1324.430 1172.810 31.857 3.114 o
-2 20 1 8.031 9.310 2.782 770.153 o
-2 20 2 595.022 606.182 25.307 7.554 o
-2 20 3 460.568 403.790 15.371 14.866 o
-2 20 4 556.808 540.690 18.901 10.450 o
-2 20 5 52.656 47.310 3.087 238.818 o
-1 1 2 6054.280 5788.830 76.653 0.246 o
-1 1 3 8623.180 9261.450 135.450 0.108 o
-1 1 4 5604.120 5973.210 76.822 0.262 o
-1 1 5 1324.690 1465.250 15.624 3.702 o
-1 1 6 4652.600 4869.020 87.206 0.332 o
-1 1 7 1956.870 1955.180 28.891 1.867 o
-1 1 8 589.926 553.978 10.911 13.272 o
-1 1 9 4529.870 4365.170 70.167 0.397 o
-1 1 10 834.537 849.530 16.842 7.139 o
-1 1 11 17.766 20.884 3.555 410.874 o
-1 1 12 7.992 6.497 2.024 1155.530 o
-1 3 1 1146.640 1047.430 11.288 5.351 o
-1 3 2 18576.700 18609.800 311.556 0.024 o
-1 3 3 123.313 135.183 3.915 95.697 o
-1 3 4 4740.590 5081.660 44.876 0.391 o
-1 3 5 8985.610 8962.100 103.724 0.115 o
-1 3 6 3016.010 3158.640 38.630 0.866 o
-1 3 7 3.493 8.239 2.386 1129.310 o
-1 3 8 94.637 84.894 4.993 115.597 o
-1 3 9 545.575 532.034 13.440 13.173 o
-1 3 10 3939.280 3988.550 48.323 0.543 o
-1 3 11 161.558 160.885 6.988 59.685 o
-1 3 12 1063.260 1080.880 26.715 4.234 o
-1 5 1 129.919 143.579 4.099 89.380 o
-1 5 2 544.154 573.151 8.803 14.867 o
-1 5 3 1405.960 1468.330 19.727 3.313 o
-1 5 4 23.560 44.204 3.592 313.221 o
-1 5 5 164.748 168.442 6.842 58.987 o
-1 5 6 1178.460 1227.140 20.130 4.226 o
-1 5 7 3529.900 3412.020 36.329 0.711 o
-1 5 8 2827.820 2745.560 62.017 0.802 o
-1 5 9 6270.820 6446.120 84.203 0.217 o
-1 5 10 3346.600 3424.040 48.639 0.696 o
-1 5 11 533.482 529.776 13.965 13.149 o
-1 5 12 530.909 539.598 15.081 12.559 o
-1 7 1 6834.220 7002.860 77.773 0.193 o
-1 7 2 1834.520 1809.240 21.099 2.249 o
-1 7 3 8.687 10.513 1.921 1073.250 o
-1 7 4 139.485 141.764 6.226 71.809 o
-1 7 5 3401.100 3402.380 41.940 0.718 o
-1 7 6 5722.460 5633.510 106.735 0.230 o
-1 7 7 8047.910 8056.810 106.055 0.137 o
-1 7 8 59.850 59.390 5.583 142.505 o
-1 7 9 618.466 614.331 18.318 9.613 o
-1 7 10 142.382 156.360 9.854 48.776 o
-1 7 11 1870.560 1870.810 31.022 1.942 o
-1 7 12 66.609 65.002 4.317 162.050 o
-1 9 1 8936.350 8588.450 86.449 0.124 o
-1 9 2 260.055 251.571 8.285 35.811 o
-1 9 3 481.518 439.988 11.843 16.400 o
-1 9 4 2650.490 2716.310 47.408 0.987 o
-1 9 5 606.368 644.472 19.746 9.095 o
-1 9 6 1665.740 1624.530 24.304 2.522 o
-1 9 7 431.142 439.249 12.621 17.157 o
-1 9 8 2371.690 2428.990 61.378 0.973 o
-1 9 9 352.293 359.063 15.352 17.846 o
-1 9 10 604.653 652.667 15.677 10.485 o
-1 9 11 103.821 96.532 6.207 92.552 o
-1 11 1 1532.610 1529.990 28.408 2.644 o
-1 11 2 100.059 105.487 6.986 84.036 o
-1 11 3 4669.110 4745.470 108.282 0.293 o
-1 11 4 78.935 99.107 6.583 98.808 o
-1 11 5 4123.880 4027.710 55.837 0.494 o
-1 11 6 1734.960 1629.470 33.828 2.126 o
-1 11 7 963.009 946.837 25.558 4.911 o
-1 11 8 1491.660 1418.440 32.109 2.628 o
-1 11 9 341.667 332.803 11.511 22.976 o
-1 11 10 4071.360 4079.690 64.069 0.473 o
-1 11 11 287.740 258.224 6.992 35.626 o
-1 13 1 3370.280 3348.770 59.232 0.646 o
-1 13 2 206.676 191.296 7.166 48.431 o
-1 13 3 775.199 800.926 16.880 7.751 o
-1 13 4 697.939 653.590 16.594 9.156 o
-1 13 5 1215.970 1270.030 23.191 3.832 o
-1 13 6 114.009 121.670 8.232 66.696 o
-1 13 7 14.800 30.041 4.405 312.806 o
-1 13 8 96.423 101.722 6.279 93.864 o
-1 13 9 28.611 36.417 3.639 305.168 o
-1 13 10 94.909 100.733 4.760 113.295 o
-1 15 1 2813.040 2793.950 32.403 1.039 o
-1 15 2 627.619 589.519 14.315 11.085 o
-1 15 3 538.868 491.724 15.509 12.601 o
-1 15 4 909.058 926.365 25.849 5.112 o
-1 15 5 5199.890 5292.490 97.908 0.271 o
-1 15 6 324.211 329.777 14.225 20.310 o
-1 15 7 25.794 28.061 3.256 369.235 o
-1 15 8 1588.970 1530.150 23.502 2.744 o
-1 15 9 8.005 12.095 1.992 1036.160 o
-1 17 1 1694.120 1770.440 28.930 2.244 o
-1 17 2 2332.400 2585.430 56.120 1.023 o
-1 17 3 390.785 367.063 16.562 15.748 o
-1 17 4 1221.560 1259.760 31.424 3.254 o
-1 17 5 678.988 640.158 24.903 7.057 o
-1 17 6 17.869 16.270 2.998 508.415 o
-1 17 7 0.249 3.783 2.047 1940.390 o
-1 17 8 3547.110 3769.160 161.857 0.246 o
-1 19 1 910.944 936.666 21.906 5.641 o
-1 19 2 836.551 882.649 21.963 6.132 o
-1 19 3 364.106 338.934 12.892 20.399 o
-1 19 4 42.141 45.642 4.077 226.641 o
-1 19 5 2580.600 2517.350 37.488 1.152 o
-1 19 6 320.244 305.865 9.614 27.247 o
-1 21 1 387.023 353.345 14.310 18.033 o
-1 21 2 754.249 706.652 21.365 7.248 o
-1 21 3 561.963 481.687 16.011 12.075 o
0 0 2 47661.700 43957.800 363.526 0.005 o
0 0 4 124.257 139.430 6.746 72.873 o
0 0 6 8326.330 8503.120 103.830 0.129 o
0 0 8 838.922 823.650 18.302 6.936 o
0 0 10 703.523 750.559 23.518 6.928 o
0 0 12 5453.600 5628.970 187.441 0.152 o
0 2 0 11204.800 10876.600 149.749 0.073 o
0 2 1 12917.200 12897.500 111.898 0.060 o
0 2 2 21453.800 20532.000 122.821 0.024 o
0 2 3 15868.800 15916.300 198.871 0.037 o
0 2 4 18.936 20.281 1.921 646.022 o
0 2 5 6.587 24.399 4.883 312.247 o
0 2 6 2504.090 2551.460 32.617 1.230 o
0 2 7 4.585 10.120 2.208 1133.490 o
0 2 8 1013.920 965.593 15.221 5.902 o
0 2 9 1517.680 1439.460 23.808 2.937 o
0 2 10 5.557 7.242 2.071 1244.670 o
0 2 11 364.340 355.497 10.311 22.965 o
0 2 12 460.628 449.266 12.021 16.694 o
0 4 0 43162.900 38902.600 671.977 0.005 o
0 4 1 11014.100 10734.900 116.907 0.080 o
0 4 2 1809.740 1702.650 26.663 2.209 o
0 4 3 425.335 448.929 9.539 19.544 o
0 4 4 2145.230 2176.880 24.048 1.687 o
0 4 5 5253.590 5330.400 52.368 0.330 o
0 4 6 5029.750 5057.990 61.119 0.345 o
0 4 7 7809.970 7709.570 86.014 0.154 o
0 4 8 2868.440 2854.960 46.973 0.899 o
0 4 9 3981.560 3872.600 87.340 0.420 o
0 4 10 29.385 34.763 3.884 288.667 o
0 4 11 748.680 721.904 18.173 7.985 o
0 4 12 83.539 82.405 5.770 112.319 o
0 6 0 48924.400 43811.800 411.751 0.005 o
0 6 1 4143.060 4378.560 46.948 0.492 o
0 6 2 10164.400 9793.740 111.972 0.093 o
0 6 3 1442.280 1469.680 16.332 3.368 o
0 6 4 1374.840 1351.430 18.645 3.579 o
0 6 5 61.576 79.371 5.817 127.596 o
0 6 6 9592.010 9973.250 112.669 0.099 o
0 6 7 694.695 729.605 14.285 9.430 o
0 6 8 911.477 847.885 17.351 6.557 o
0 6 9 367.313 384.946 14.281 18.166 o
0 6 10 456.207 462.046 18.847 12.228 o
0 6 11 500.903 498.114 14.722 13.609 o
0 6 12 627.917 641.619 19.193 9.092 o
0 8 0 11761.200 11464.800 119.815 0.071 o
0 8 1 525.377 479.695 10.630 15.554 o
0 8 2 5478.610 5407.340 76.163 0.284 o
0 8 3 509.181 525.764 12.741 14.275 o
0 8 4 3126.990 3089.390 39.247 0.840 o
0 8 5 1512.650 1577.160 29.855 2.580 o
0 8 6 2900.590 2848.530 40.745 0.937 o
0 8 7 1577.880 1573.460 24.666 2.685 o
0 8 8 243.336 232.802 9.219 35.931 o
0 8 9 2.104 8.998 2.967 857.630 o
0 8 10 434.195 407.791 15.682 15.134 o
0 8 11 740.801 768.321 20.035 7.436 o
0 8 12 1997.790 1882.640 38.027 1.667 o
0 10 0 24441.800 23154.500 270.906 0.017 o
0 10 1 10997.000 10790.400 140.420 0.076 o
0 10 2 3002.730 2815.770 33.882 0.955 o
0 10 3 5173.640 5055.660 70.486 0.321 o
0 10 4 753.452 772.680 20.794 7.165 o
0 10 5 784.703 791.515 16.312 7.831 o
0 10 6 340.391 337.862 10.369 24.361 o
0 10 7 1990.980 1921.610 36.039 1.701 o
0 10 8 116.148 123.261 9.234 58.998 o
0 10 9 2356.850 2342.600 47.147 1.175 o
0 10 10 180.832 173.867 8.693 47.564 o
0 10 11 2214.830 1998.260 50.997 1.258 o
0 12 0 10609.900 10148.600 212.141 0.067 o
0 12 1 644.532 645.323 18.113 9.265 o
0 12 2 12160.800 11456.800 154.499 0.064 o
0 12 3 1784.870 1804.550 31.639 2.045 o
0 12 4 3.564 10.710 2.547 981.284 o
0 12 5 8610.070 8450.480 168.144 0.102 o
0 12 6 1955.650 1958.310 41.207 1.601 o
0 12 7 4872.670 5066.060 100.262 0.289 o
0 12 8 47.449 50.235 4.402 198.692 o
0 12 9 1540.980 1534.200 23.540 2.821 o
0 12 10 352.950 362.791 8.484 25.392 o
0 14 0 6364.150 5914.090 94.989 0.214 o
0 14 1 1144.230 1109.590 19.401 4.600 o
0 14 2 2679.620 2644.490 45.381 1.009 o
0 14 3 2091.690 1992.660 26.614 1.772 o
0 14 4 4444.600 4215.760 82.688 0.380 o
0 14 5 1830.490 1830.740 34.338 1.916 o
0 14 6 229.599 228.857 11.065 32.634 o
0 14 7 6092.690 6000.140 80.071 0.236 o
0 14 8 292.686 284.838 9.908 29.019 o
0 14 9 765.008 767.991 16.840 7.973 o
0 16 0 2139.190 2101.440 46.087 1.353 o
0 16 1 9020.810 9079.560 125.296 0.108 o
0 16 2 1162.990 1232.070 25.983 3.815 o
0 16 3 773.470 762.971 19.797 7.281 o
0 16 4 1025.560 1092.090 24.950 4.514 o
0 16 5 268.519 267.617 13.179 25.069 o
0 16 6 1118.620 1209.610 37.159 3.077 o
0 16 7 2824.560 2829.970 73.008 0.707 o
0 16 8 295.504 282.418 9.092 30.319 o
0 18 0 1638.370 1521.120 44.178 1.929 o
0 18 1 3102.680 3320.600 75.229 0.606 o
0 18 2 357.431 368.952 13.087 19.913 o
0 18 3 891.935 871.146 20.905 6.046 o
0 18 4 962.037 991.753 24.316 4.988 o
0 18 5 940.626 1055.140 23.647 5.031 o
0 18 6 31.247 31.905 3.398 320.691 o
0 18 7 299.557 295.072 15.761 19.681 o
0 20 0 485.312 456.182 23.018 9.784 o
0 20 1 200.649 198.232 8.698 43.499 o
0 20 2 1764.090 1770.910 61.770 1.300 o
0 20 3 607.934 638.554 19.552 9.174 o
0 20 4 1368.940 1323.290 45.264 2.219 o
0 20 5 14.662 13.866 2.230 728.230 o
1 1 0 535.539 474.487 20.159 10.499 o
1 1 1 3893.990 3882.440 79.060 0.455 o
1 1 2 10344.000 10552.300 93.424 0.091 o
1 1 3 97.559 131.052 3.279 117.522 o
1 1 4 1270.960 1427.230 14.423 3.966 o
1 1 5 474.082 510.091 14.726 13.990 o
1 1 6 1190.220 1233.910 20.433 4.156 o
1 1 7 1554.820 1600.370 27.837 2.581 o
1 1 8 1031.010 1044.800 23.454 4.736 o
1 1 9 25.253 36.424 3.317 344.423 o
1 1 10 83.539 89.897 6.288 102.771 o
1 1 11 464.894 477.932 12.726 15.765 o
1 1 12 175.680 179.826 6.992 55.102 o
1 3 0 36810.300 34228.300 465.637 0.007 o
1 3 1 18694.900 17038.100 145.258 0.031 o
1 3 2 64091.700 58212.100 441.157 0.003 o
1 3 3 69.665 69.627 3.244 178.977 o
1 3 4 1952.800 1938.440 20.588 2.041 o
1 3 5 2535.580 2595.780 32.318 1.206 o
1 3 6 8429.900 8679.230 112.502 0.123 o
1 3 7 297.002 298.891 14.873 20.849 o
1 3 8 3304.230 3216.210 39.533 0.774 o
1 3 9 47.535 43.485 3.625 235.610 o
1 3 10 172.937 197.930 7.985 49.857 o
1 3 11 380.901 403.899 12.515 19.194 o
1 3 12 2952.430 2909.280 48.442 0.855 o
1 5 0 182.339 193.418 5.009 60.575 o
1 5 1 3564.920 3641.420 37.183 0.675 o
1 5 2 12247.200 12667.000 192.670 0.056 o
1 5 3 5438.080 5478.630 65.854 0.297 o
1 5 4 6707.630 7001.470 62.025 0.206 o
1 5 5 3327.510 3309.150 38.020 0.764 o
1 5 6 10293.900 10390.000 122.595 0.087 o
1 5 7 88.503 93.396 4.769 120.024 o
1 5 8 4074.740 4010.680 49.576 0.518 o
1 5 9 153.290 146.352 7.740 58.804 o
1 5 10 846.723 862.459 18.692 6.693 o
1 5 11 17.552 26.095 4.027 344.678 o
1 5 12 121.171 111.599 6.571 79.528 o
1 7 0 6973.020 7057.120 111.406 0.167 o
1 7 1 9828.410 9815.530 104.162 0.099 o
1 7 2 2879.910 2914.730 50.334 0.861 o
1 7 3 6641.030 6926.830 59.988 0.211 o
1 7 4 2060.360 2026.150 28.314 1.754 o
1 7 5 12708.800 13071.900 129.295 0.059 o
1 7 6 1094.640 1137.480 21.125 4.576 o
1 7 7 3568.750 3553.870 56.528 0.606 o
1 7 8 249.617 237.065 9.052 35.608 o
1 7 9 145.971 150.720 8.678 54.639 o
1 7 10 154.515 157.117 7.642 58.051 o
1 7 11 2168.170 2174.250 33.492 1.527 o
1 7 12 1299.110 1269.040 35.001 2.881 o
1 9 0 297.686 355.604 9.159 27.780 o
1 9 1 129.006 134.340 5.848 78.876 o
1 9 2 7315.020 7364.070 86.077 0.170 o
1 9 3 888.301 926.468 21.026 5.905 o
1 9 4 5540.140 5357.790 97.722 0.254 o
1 9 5 4043.410 4099.930 59.499 0.489 o
1 9 6 5942.960 5863.060 68.443 0.257 o
1 9 7 1090.330 1063.620 17.750 5.047 o
1 9 8 1830.630 1865.930 30.564 1.995 o
1 9 9 420.489 421.192 19.718 12.474 o
1 9 10 1266.980 1231.720 27.802 3.436 o
1 9 11 174.479 166.750 7.635 53.599 o
1 11 0 1090.750 1073.400 20.969 4.720 o
1 11 1 6153.840 6222.890 73.439 0.235 o
1 11 2 8841.820 8833.850 116.818 0.114 o
1 11 3 96.191 92.205 6.954 88.316 o
1 11 4 4288.930 4291.260 40.787 0.492 o
1 11 5 173.162 151.892 6.443 60.921 o
1 11 6 6002.480 6048.540 60.313 0.257 o
1 11 7 3549.600 3580.880 78.621 0.512 o
1 11 8 2515.540 2601.680 52.888 0.996 o
1 11 9 57.495 52.768 5.118 160.117 o
1 11 10 513.909 483.729 12.198 14.914 o
1 11 11 0.678 3.446 1.476 3141.470 o
1 13 0 282.427 287.469 8.243 32.572 o
1 13 1 11192.100 11186.300 78.930 0.082 o
1 13 2 9.497 11.403 1.825 1057.800 o
1 13 3 5544.950 5543.060 86.311 0.264 o
1 13 4 345.704 359.165 9.941 24.144 o
1 13 5 2669.650 2560.130 50.972 0.972 o
1 13 6 1143.370 1223.230 24.209 4.021 o
1 13 7 690.235 726.289 20.846 7.749 o
1 13 8 64.912 71.068 5.704 130.475 o
1 13 9 3.726 4.639 2.496 1137.420 o
1 13 10 40.231 34.729 3.223 290.094 o
1 15 0 6017.070 6025.840 154.952 0.167 o
1 15 1 1529.570 1566.100 28.773 2.607 o
1 15 2 1731.360 1657.810 25.989 2.356 o
1 15 3 2038.340 1998.770 35.826 1.640 o
1 15 4 2366.580 2315.940 32.518 1.370 o
1 15 5 30.666 44.458 5.289 197.844 o
1 15 6 7095.810 7407.760 142.354 0.142 o
1 15 7 2655.100 2735.390 40.288 1.048 o
1 15 8 1169.550 1152.850 24.555 4.019 o
1 15 9 1.299 3.633 2.349 1448.970 o
1 17 0 1318.530 1264.160 25.979 3.405 o
1 17 1 12.884 12.260 3.060 581.260 o
1 17 2 78.326 98.932 8.530 76.241 o
1 17 3 816.575 842.985 20.401 6.630 o
1 17 4 1593.870 1606.790 58.048 1.506 o
1 17 5 153.108 139.349 8.878 53.348 o
1 17 6 1386.920 1308.830 36.758 2.625 o
1 17 7 1499.060 1457.010 39.318 2.277 o
1 17 8 2403.810 2538.370 91.338 0.655 o
1 19 0 101.730 107.110 7.161 81.429 o
1 19 1 2940.310 3118.480 42.363 0.871 o
1 19 2 65.363 81.837 5.612 127.685 o
1 19 3 2150.340 2023.440 94.117 0.702 o
1 19 4 288.163 299.446 11.429 26.311 o
1 19 5 1076.460 1079.050 25.308 4.336 o
1 19 6 1.143 7.388 2.029 1629.550 o
1 21 0 703.580 597.240 15.993 9.565 o
1 21 1 1376.510 1254.310 21.635 3.538 o
1 21 2 49.932 59.334 7.163 115.771 o
1 21 3 1768.910 1673.560 34.706 2.041 o
2 0 0 6890.140 7505.090 101.906 0.170 o
2 0 2 28098.600 28322.100 305.880 0.012 o
2 0 4 2252.530 2339.350 41.477 1.305 o
2 0 6 21156.800 20208.300 485.865 0.016 o
2 0 8 6319.660 6020.610 65.987 0.238 o
2 0 10 999.061 1055.050 53.293 2.259 o
2 0 12 4013.590 3913.430 75.626 0.453 o
2 2 0 515.887 540.896 15.137 12.763 o
2 2 1 31682.900 30547.100 261.150 0.011 o
2 2 2 12137.500 12450.200 169.333 0.060 o
2 2 3 28180.500 28481.000 222.025 0.013 o
2 2 4 3342.560 3243.400 38.420 0.767 o
2 2 5 3175.670 3057.910 62.812 0.689 o
2 2 6 2730.550 2789.560 51.524 0.912 o
2 2 7 3195.910 3310.400 70.181 0.620 o
2 2 8 573.153 568.524 12.200 12.919 o
2 2 9 1525.890 1466.160 36.617 2.354 o
2 2 10 147.901 140.980 7.238 63.388 o
2 2 11 1419.980 1501.640 45.022 2.097 o
2 2 12 816.967 783.446 19.426 6.999 o
2 4 0 180.822 176.614 5.814 59.504 o
2 4 1 26285.500 23415.600 292.996 0.015 o
2 4 2 7.937 14.222 1.825 1064.660 o
2 4 3 985.907 976.435 15.279 6.019 o
2 4 4 403.951 403.178 10.243 20.529 o
2 4 5 11906.300 11851.200 115.814 0.069 o
2 4 6 13646.100 13401.700 149.646 0.052 o
2 4 7 9274.360 8843.290 105.884 0.111 o
2 4 8 4954.350 4846.740 45.244 0.382 o
2 4 9 1245.330 1287.760 29.557 3.305 o
2 4 10 85.484 94.197 6.627 96.316 o
2 4 11 252.248 238.842 9.525 34.214 o
2 4 12 1047.100 938.557 22.873 4.938 o
2 6 0 1083.060 1118.480 20.821 4.680 o
2 6 1 918.853 961.850 16.556 6.285 o
2 6 2 8848.540 8708.560 118.051 0.115 o
2 6 3 1.595 4.471 1.440 2749.500 o
2 6 4 17484.400 17057.100 146.875 0.034 o
2 6 5 3183.320 3281.910 61.967 0.672 o
2 6 6 2813.670 2752.640 50.068 0.905 o
2 6 7 2408.410 2466.300 26.742 1.367 o
2 6 8 3524.270 3504.840 43.165 0.675 o
2 6 9 383.997 379.809 13.816 18.224 o
2 6 10 1400.720 1421.580 24.878 3.129 o
2 6 11 396.051 375.397 13.246 18.479 o
2 6 12 710.373 663.739 29.330 5.830 o
2 8 0 1727.930 1802.810 20.009 2.422 o
2 8 2 15740.500 15232.100 111.697 0.043 o
2 8 3 1986.400 2031.670 29.143 1.801 o
2 8 4 7883.440 7839.950 96.772 0.146 o
2 8 5 1984.880 1949.540 31.526 1.790 o
2 8 6 3945.560 3949.500 44.387 0.556 o
2 8 7 171.978 174.555 6.835 56.987 o
2 8 8 1038.330 1039.720 21.831 4.893 o
2 8 9 593.378 597.748 17.613 10.230 o
2 8 10 1846.460 1866.530 40.727 1.724 o
2 8 11 246.225 241.600 10.660 31.978 o
2 10 0 257.435 239.324 9.849 33.066 o
2 10 1 16332.200 15782.400 179.966 0.037 o
2 10 2 9.664 17.511 2.552 712.842 o
2 10 3 6076.770 6192.580 77.828 0.235 o
2 10 4 2113.450 2105.660 37.002 1.528 o
2 10 5 13328.500 12867.800 117.916 0.057 o
2 10 6 1927.250 1976.770 26.055 1.944 o
2 10 7 3994.610 3885.010 56.342 0.518 o
2 10 8 418.507 440.971 14.884 15.712 o
2 10 9 1573.900 1638.410 40.432 2.064 o
2 10 10 206.854 200.683 10.037 38.404 o
2 10 11 257.339 236.542 9.400 34.187 o
2 12 0 5142.710 4907.130 101.151 0.278 o
2 12 1 6716.250 6575.010 108.814 0.182 o
2 12 2 1938.920 1850.800 22.098 2.078 o
2 12 3 4756.560 4615.240 59.770 0.387 o
2 12 4 3155.760 3070.170 40.573 0.827 o
2 12 5 1618.680 1606.000 22.055 2.682 o
2 12 6 1026.780 1056.820 20.152 5.086 o
2 12 7 7394.750 7450.830 121.439 0.148 o
2 12 8 922.955 909.825 25.653 5.117 o
2 12 9 3107.730 3012.760 43.580 0.831 o
2 12 10 4.340 6.845 1.800 1565.140 o
2 14 0 3569.100 3387.840 37.243 0.701 o
2 14 1 10.207 15.672 2.195 824.136 o
2 14 2 3611.830 3594.400 60.073 0.581 o
2 14 3 320.568 351.265 11.407 23.613 o
2 14 4 1667.060 1662.340 26.650 2.418 o
2 14 5 4353.690 4332.060 81.011 0.387 o
2 14 6 141.549 140.369 7.718 61.943 o
2 14 7 622.318 627.820 17.391 9.824 o
2 14 8 43.394 39.357 4.921 195.656 o
2 14 9 429.248 413.676 15.803 15.085 o
2 16 0 681.547 621.460 16.163 9.620 o
2 16 1 839.793 832.211 19.045 6.768 o
2 16 2 11.601 10.866 3.101 600.064 o
2 16 3 4095.620 4069.740 55.261 0.496 o
2 16 4 118.492 105.257 6.170 85.174 o
2 16 5 4983.440 5066.920 116.253 0.258 o
2 16 6 1.155 6.137 3.318 769.632 o
2 16 7 4897.500 4814.460 112.928 0.272 o
2 16 8 2.219 3.608 2.260 1463.130 o
2 18 0 400.773 386.655 13.024 18.384 o
2 18 1 8.334 18.498 3.054 602.754 o
2 18 2 2682.050 2642.720 44.496 1.017 o
2 18 3 547.563 537.487 15.557 12.089 o
2 18 4 480.845 494.475 21.570 10.314 o
2 18 5 1480.640 1548.950 29.609 2.658 o
2 18 6 2095.240 2154.010 77.996 0.876 o
2 18 7 3215.090 3074.490 109.957 0.433 o
2 20 0 375.458 355.870 12.267 20.402 o
2 20 1 712.318 668.477 16.905 8.858 o
2 20 2 656.147 661.682 18.279 9.022 o
2 20 3 360.077 346.149 11.743 21.704 o
2 20 4 1329.410 1399.600 28.699 3.084 o
3 1 0 37160.600 34136.900 536.559 0.007 o
3 1 1 10869.600 10351.700 94.808 0.086 o
3 1 2 435.680 492.380 8.043 19.466 o
3 1 3 10566.900 11602.100 122.280 0.079 o
3 1 4 5016.870 4994.960 78.525 0.320 o
3 1 5 3978.340 4043.390 72.878 0.458 o
3 1 6 4071.290 4151.580 62.686 0.473 o
3 1 7 462.838 450.800 14.451 14.970 o
3 1 8 2713.150 2615.420 50.199 0.957 o
3 1 9 2765.300 2708.950 54.378 0.888 o
3 1 10 869.683 887.536 20.366 6.207 o
3 1 11 2699.010 2794.630 44.157 0.987 o
3 1 12 86.921 78.493 4.551 130.244 o
3 3 0 884.189 936.964 30.519 4.548 o
3 3 1 392.107 453.215 8.428 21.569 o
3 3 2 6041.120 6455.910 52.627 0.251 o
3 3 3 5332.000 5677.830 58.010 0.306 o
3 3 4 1485.060 1673.120 25.220 2.734 o
3 3 5 2829.050 2918.070 39.318 0.960 o
3 3 6 2024.160 1987.520 32.509 1.721 o
3 3 7 1361.240 1347.060 21.515 3.470 o
3 3 8 4625.810 4541.010 78.642 0.363 o
3 3 9 50.066 57.406 5.988 142.668 o
3 3 10 3431.940 3315.580 52.164 0.673 o
3 3 11 419.149 432.501 12.697 17.508 o
3 3 12 905.475 882.477 19.431 6.172 o
3 5 0 551.439 570.696 12.217 13.284 o
3 5 1 577.590 623.285 10.604 12.977 o
3 5 2 377.816 418.941 9.354 22.047 o
3 5 3 7799.650 8004.950 85.610 0.151 o
3 5 4 4077.540 4384.720 51.809 0.488 o
3 5 5 3956.510 4104.450 52.015 0.521 o
3 5 6 2268.700 2232.000 41.281 1.327 o
3 5 7 791.206 760.783 14.134 8.353 o
3 5 8 3320.110 3296.410 52.127 0.697 o
3 5 9 1433.200 1506.250 32.951 2.610 o
3 5 10 733.405 729.271 18.711 7.947 o
3 5 11 2544.350 2596.680 49.224 1.027 o
3 5 12 909.617 829.224 42.092 3.307 o
3 7 0 2174.040 2163.300 24.777 1.659 o
3 7 1 23000.100 21875.700 194.194 0.020 o
3 7 2 9248.640 9201.810 136.157 0.101 o
3 7 3 9100.750 9340.410 84.155 0.116 o
3 7 4 341.491 341.594 10.653 23.868 o
3 7 5 1200.880 1233.880 25.589 3.746 o
3 7 6 1122.150 1110.050 16.321 4.942 o
3 7 7 1547.250 1505.360 21.361 2.919 o
3 7 8 4518.210 4512.820 73.558 0.384 o
3 7 9 5137.720 5286.090 75.320 0.308 o
3 7 10 1467.570 1447.780 32.195 2.638 o
3 7 11 283.029 292.891 10.090 29.047 o
3 7 12 43.370 44.230 3.699 241.991 o
3 9 0 25.087 34.989 2.816 392.227 o
3 9 1 40.291 46.337 4.244 222.782 o
3 9 2 2675.780 2775.730 33.207 1.093 o
3 9 3 325.193 318.681 14.964 19.567 o
3 9 4 7133.890 7047.760 73.868 0.185 o
3 9 5 156.330 160.821 5.660 67.926 o
3 9 6 1100.500 1113.010 16.299 5.028 o
3 9 7 15.396 18.982 2.731 566.918 o
3 9 8 2541.350 2607.070 56.485 0.949 o
3 9 9 1521.020 1456.670 32.118 2.558 o
3 9 10 3169.060 3266.770 46.755 0.763 o
3 9 11 25.980 30.655 3.779 317.506 o
3 11 0 10058.000 10086.200 161.122 0.082 o
3 11 1 36.930 33.712 3.865 266.610 o
3 11 2 613.249 649.392 15.426 10.488 o
3 11 3 15.754 16.512 2.518 620.119 o
3 11 4 2681.530 2687.670 30.806 1.130 o
3 11 5 2263.090 2267.060 28.762 1.500 o
3 11 6 1237.910 1191.890 21.363 4.009 o
3 11 7 223.542 228.344 11.091 33.016 o
3 11 8 2318.060 2378.190 45.783 1.203 o
3 11 9 756.325 739.093 20.249 7.381 o
3 11 10 267.937 263.102 9.682 31.788 o
3 13 0 721.219 667.308 13.196 9.765 o
3 13 1 2289.330 2311.570 35.950 1.371 o
3 13 2 135.013 129.575 6.549 72.620 o
3 13 3 494.252 527.007 15.196 13.210 o
3 13 4 843.714 847.858 16.630 7.118 o
3 13 5 1341.600 1319.740 28.029 3.176 o
3 13 6 1906.450 1875.190 42.268 1.640 o
3 13 7 458.556 469.835 17.180 13.128 o
3 13 8 290.759 310.892 10.491 27.397 o
3 13 9 214.828 210.728 8.712 41.143 o
3 13 10 2.510 5.930 1.683 1973.410 o
3 15 0 121.959 148.803 6.677 72.688 o
3 15 1 131.321 154.094 7.106 66.559 o
3 15 2 1582.560 1588.340 30.339 2.455 o
3 15 3 13.772 24.378 4.013 370.701 o
3 15 4 1840.230 1864.800 31.190 1.970 o
3 15 5 2.644 9.606 2.639 990.223 o
3 15 6 241.094 261.840 11.258 30.340 o
3 15 7 918.292 988.924 21.041 5.606 o
3 15 8 767.264 715.216 18.392 7.814 o
3 15 9 1773.180 1639.570 31.340 2.155 o
3 17 0 39.194 41.301 4.121 236.715 o
3 17 1 78.022 70.934 6.037 115.146 o
3 17 2 285.134 296.061 12.034 25.560 o
3 17 3 1.611 10.812 3.584 625.520 o
3 17 4 3880.960 4311.380 84.013 0.420 o
3 17 5 69.014 63.197 5.699 130.447 o
3 17 6 4473.520 4653.130 61.291 0.408 o
3 17 7 67.798 75.527 5.275 134.770 o
3 19 0 414.351 422.386 17.732 13.885 o
3 19 1 2670.630 2851.660 58.146 0.861 o
3 19 2 54.846 69.507 5.339 148.248 o
3 19 3 1926.340 1807.510 82.962 0.884 o
3 19 4 60.705 61.991 4.335 171.163 o
3 19 5 70.598 65.231 4.285 157.850 o
3 21 0 97.359 91.315 7.922 77.871 o
3 21 1 150.952 137.023 7.958 58.952 o
3 21 2 1328.320 1181.060 29.689 3.237 o
4 0 0 9645.420 9549.990 266.903 0.063 o
4 0 2 185350.000 144769.000 1325.580 0.000 o
4 0 4 7457.700 7861.320 129.527 0.139 o
4 0 6 262.291 234.267 13.500 25.523 o
4 0 8 288.709 274.723 13.661 23.303 o
4 0 10 3504.730 3741.050 80.063 0.502 o
4 0 12 3376.740 3367.510 99.035 0.454 o
4 2 0 8840.930 8858.920 217.873 0.082 o
4 2 1 56772.700 53438.700 405.926 0.003 o
4 2 2 2792.420 3010.240 37.267 0.972 o
4 2 3 28817.100 28728.000 281.305 0.012 o
4 2 4 125.759 131.692 7.862 65.472 o
4 2 5 16697.600 17375.200 306.162 0.028 o
4 2 6 739.053 765.762 18.632 7.781 o
4 2 7 81.820 86.511 4.573 130.800 o
4 2 8 1146.550 1143.930 23.173 4.214 o
4 2 9 1427.140 1473.470 25.652 2.990 o
4 2 10 4306.130 4378.900 100.141 0.342 o
4 2 11 852.215 888.530 22.049 6.022 o
4 2 12 581.985 562.227 15.031 11.636 o
4 4 0 271.989 276.768 5.410 39.082 o
4 4 1 4648.240 4612.680 55.950 0.404 o
4 4 2 13079.400 12775.000 260.880 0.044 o
4 4 3 29386.300 29846.900 301.314 0.011 o
4 4 4 3051.270 3078.600 68.444 0.675 o
4 4 5 4653.790 4856.790 67.430 0.371 o
4 4 6 658.435 675.218 18.124 8.984 o
4 4 7 3901.300 3801.810 66.509 0.502 o
4 4 8 696.508 679.655 16.092 9.182 o
4 4 9 2615.410 2687.310 46.872 1.010 o
4 4 10 1130.880 1100.710 23.392 4.311 o
4 4 11 2033.710 2035.940 58.348 1.202 o
4 4 12 268.628 257.349 9.544 32.224 o
4 6 0 3968.140 3927.350 46.217 0.549 o
4 6 1 347.938 377.600 8.760 24.959 o
4 6 2 10371.800 10319.200 135.700 0.084 o
4 6 3 912.950 928.661 16.751 6.391 o
4 6 4 5228.960 5421.210 103.039 0.259 o
4 6 5 1567.560 1578.310 41.877 2.046 o
4 6 6 99.626 113.704 6.712 85.465 o
4 6 7 89.618 82.656 4.603 125.607 o
4 6 8 1280.710 1221.440 25.286 3.586 o
4 6 9 496.132 526.113 18.573 11.418 o
4 6 10 2874.510 2750.750 64.763 0.769 o
4 6 11 476.150 458.387 12.657 15.775 o
4 6 12 239.221 210.839 10.467 34.062 o
4 8 0 16615.700 16658.800 242.737 0.032 o
4 8 1 14500.200 13603.500 232.876 0.042 o
4 8 2 14171.600 14371.600 223.739 0.042 o
4 8 3 670.464 715.216 22.497 7.498 o
4 8 4 2540.920 2563.550 46.805 1.060 o
4 8 5 1048.270 1036.030 25.042 4.522 o
4 8 6 385.812 397.506 9.751 21.783 o
4 8 7 793.449 757.542 15.019 8.166 o
4 8 8 3457.440 3580.910 57.087 0.620 o
4 8 9 1199.320 1206.780 25.706 3.776 o
4 8 10 521.695 536.018 15.111 12.721 o
4 8 11 72.985 83.314 5.464 124.054 o
4 10 0 2430.590 2427.610 38.452 1.233 o
4 10 1 8720.910 8489.690 77.957 0.130 o
4 10 2 335.391 352.573 9.759 25.020 o
4 10 3 17413.600 17386.700 315.175 0.026 o
4 10 4 2056.770 1988.540 24.393 1.843 o
4 10 5 3099.340 3074.840 37.423 0.861 o
4 10 6 2631.290 2596.000 38.549 1.102 o
4 10 7 188.900 183.770 8.217 47.661 o
4 10 8 157.726 173.792 8.533 51.611 o
4 10 9 817.627 866.093 26.082 5.564 o
4 10 10 560.822 560.502 14.049 12.394 o
4 10 11 1112.320 1044.380 20.146 4.772 o
4 12 0 2068.460 2114.880 31.216 1.660 o
4 12 1 32.730 48.365 4.003 250.134 o
4 12 2 40.523 38.288 3.615 262.225 o
4 12 3 296.278 282.779 9.733 29.160 o
4 12 4 1073.570 1115.870 20.076 4.790 o
4 12 5 1070.180 1055.300 19.323 4.996 o
4 12 6 491.550 486.589 13.469 14.624 o
4 12 7 5064.270 5268.310 98.335 0.278 o
4 12 8 517.141 521.238 15.494 12.720 o
4 12 9 1499.820 1490.540 50.575 1.828 o
4 12 10 3058.550 2791.940 51.240 0.822 o
4 14 0 5161.490 5009.870 98.220 0.279 o
4 14 1 22.709 19.005 2.827 471.431 o
4 14 2 326.602 323.955 11.293 24.100 o
4 14 3 2450.220 2437.150 38.149 1.224 o
4 14 4 44.789 54.705 4.728 187.938 o
4 14 5 12.142 20.627 3.286 498.026 o
4 14 6 1116.080 1160.060 23.456 4.259 o
4 14 7 1252.310 1231.370 24.977 3.664 o
4 14 8 648.501 653.313 15.964 9.871 o
4 14 9 1272.230 1198.700 24.378 3.696 o
4 16 0 812.757 758.560 22.994 6.400 o
4 16 1 2936.890 3013.500 45.126 0.869 o
4 16 2 1286.870 1313.470 27.350 3.335 o
4 16 3 7669.330 7649.430 86.815 0.157 o
4 16 4 3.712 3.169 2.569 1126.750 o
4 16 5 3066.740 3099.860 68.713 0.669 o
4 16 6 212.096 221.812 9.491 38.542 o
4 16 7 97.887 94.449 5.563 103.402 o
4 16 8 10.101 7.707 2.391 876.207 o
4 18 0 1520.150 1523.170 33.562 2.453 o
4 18 1 1157.800 1287.860 29.457 3.497 o
4 18 2 2307.780 2269.560 42.999 1.273 o
4 18 3 969.439 974.476 29.270 4.393 o
4 18 4 684.867 716.928 18.961 8.326 o
4 18 5 769.685 781.838 19.405 7.327 o
4 18 6 10.955 19.224 2.885 596.588 o
4 20 0 4072.180 3939.110 87.233 0.410 o
4 20 1 124.777 149.581 9.291 54.855 o
4 20 2 886.125 877.897 24.187 5.547 o
4 20 3 89.652 87.777 6.327 99.703 o
4 20 4 570.220 595.643 13.734 12.102 o
5 1 0 16657.300 17204.700 290.763 0.029 o
5 1 1 12777.300 13592.500 233.253 0.047 o
5 1 2 20884.000 20998.400 234.265 0.022 o
5 1 3 4088.170 4186.150 49.923 0.504 o
5 1 4 568.994 635.859 16.643 10.666 o
5 1 5 5221.320 5297.990 65.486 0.317 o
5 1 6 143.233 138.549 7.798 61.294 o
5 1 7 274.015 260.025 7.285 36.246 o
5 1 8 51.031 51.493 4.071 202.712 o
5 1 9 3042.680 3131.570 51.124 0.784 o
5 1 10 87.044 85.987 7.178 90.573 o
5 1 11 3137.520 3388.700 64.648 0.655 o
5 1 12 13.295 18.139 2.697 609.060 o
5 3 0 773.146 862.900 11.374 8.561 o
5 3 1 50.298 54.560 2.913 241.747 o
5 3 2 41457.200 41464.200 468.675 0.006 o
5 3 3 108.542 112.555 6.101 88.302 o
5 3 4 13558.100 14342.200 134.368 0.052 o
5 3 5 1121.600 1158.240 22.877 4.295 o
5 3 6 816.772 788.965 22.740 6.345 o
5 3 7 1390.610 1383.680 24.121 3.227 o
5 3 8 38.672 41.925 4.093 238.572 o
5 3 9 15.228 26.409 4.687 293.856 o
5 3 10 77.341 72.882 5.802 118.865 o
5 3 11 77.203 85.494 7.414 91.717 o
5 3 12 443.153 410.098 12.050 17.666 o
5 5 0 356.266 348.908 6.610 27.641 o
5 5 1 19201.300 19228.600 185.082 0.027 o
5 5 2 2924.880 3049.160 36.963 0.922 o
5 5 3 10023.500 10215.300 99.004 0.095 o
5 5 4 20197.500 20689.300 407.771 0.018 o
5 5 5 11917.100 11937.500 136.993 0.066 o
5 5 6 2213.840 2251.180 29.418 1.531 o
5 5 7 1230.130 1224.070 28.395 3.485 o
5 5 8 327.888 317.101 10.830 24.829 o
5 5 9 12.295 17.430 3.932 411.695 o
5 5 10 2318.040 2278.290 35.831 1.366 o
5 5 11 8.023 14.037 2.486 811.497 o
5 5 12 352.449 342.108 10.372 23.708 o
5 7 0 681.773 708.526 12.425 10.193 o
5 7 1 15539.000 16435.000 117.515 0.041 o
5 7 2 1114.070 1146.130 21.559 4.455 o
5 7 3 5061.760 5212.130 62.743 0.334 o
5 7 4 50.917 47.462 5.344 164.703 o
5 7 5 3822.230 3945.850 62.762 0.516 o
5 7 6 211.790 241.538 7.873 42.248 o
5 7 7 6127.670 6175.020 80.055 0.231 o
5 7 8 5.238 5.112 3.405 666.570 o
5 7 9 622.590 671.931 21.104 8.401 o
5 7 10 59.280 70.067 5.532 139.286 o
5 7 11 511.281 519.631 14.700 13.247 o
5 9 0 7093.690 7008.850 103.075 0.170 o
5 9 1 271.789 259.747 10.011 30.980 o
5 9 2 434.739 464.185 13.066 16.417 o
5 9 3 57.994 60.271 5.669 141.795 o
5 9 4 4248.120 4235.030 84.221 0.391 o
5 9 5 964.622 964.095 14.916 6.218 o
5 9 6 1026.610 1023.460 17.197 5.477 o
5 9 7 1917.640 1957.150 29.189 1.897 o
5 9 8 1513.480 1584.610 27.710 2.660 o
5 9 9 255.169 253.906 10.868 30.523 o
5 9 10 178.661 183.674 9.074 45.691 o
5 9 11 217.343 210.713 7.909 43.306 o
5 11 0 1400.340 1437.680 30.096 2.851 o
5 11 1 1.315 9.304 2.535 1116.220 o
5 11 2 7787.280 7894.540 69.957 0.158 o
5 11 3 813.563 810.732 15.970 7.596 o
5 11 4 6632.930 6818.300 74.213 0.205 o
5 11 5 8.653 9.738 2.639 798.643 o
5 11 6 6025.910 5882.540 116.048 0.206 o
5 11 7 1933.320 1943.030 36.147 1.735 o
5 11 8 732.230 760.947 19.279 7.699 o
5 11 9 2707.510 2718.690 59.738 0.855 o
5 11 10 871.031 893.851 19.003 6.401 o
5 13 0 330.640 312.991 10.475 25.284 o
5 13 1 139.425 135.443 6.936 67.978 o
5 13 2 15.871 16.752 2.660 588.938 o
5 13 3 1283.390 1342.270 27.809 3.283 o
5 13 4 615.757 638.036 14.858 10.727 o
5 13 5 2184.290 2170.790 34.154 1.507 o
5 13 6 301.810 293.990 11.306 25.960 o
5 13 7 336.993 318.407 12.156 22.641 o
5 13 8 2.272 4.543 2.161 1517.580 o
5 13 9 122.021 130.530 6.245 78.789 o
5 15 0 1024.160 1045.430 29.086 4.156 o
5 15 1 313.206 345.675 15.238 19.203 o
5 15 2 4898.570 5035.590 64.233 0.350 o
5 15 3 136.700 144.789 8.665 56.835 o
5 15 4 5176.610 5016.450 90.656 0.290 o
5 15 5 121.709 140.403 7.530 67.731 o
5 15 6 1478.200 1542.520 28.564 2.712 o
5 15 7 199.795 195.219 8.556 44.265 o
5 15 8 436.182 432.759 14.326 15.828 o
5 17 0 3579.710 3675.590 58.024 0.588 o
5 17 1 0.939 6.642 3.597 666.868 o
5 17 2 3478.510 3564.610 49.263 0.653 o
5 17 3 102.770 111.817 6.733 84.437 o
5 17 4 1980.140 2028.080 63.610 1.133 o
5 17 5 212.057 206.910 9.060 40.579 o
5 17 6 1363.350 1413.880 26.455 3.128 o
5 17 7 164.171 136.647 5.621 69.285 o
5 19 0 445.080 452.579 15.428 14.651 o
5 19 1 1526.140 1675.870 32.269 2.398 o
5 19 2 1543.390 1537.780 30.380 2.542 o
5 19 3 901.847 906.560 24.035 5.440 o
5 19 4 575.510 596.269 20.099 9.488 o
5 19 5 965.223 894.848 23.256 5.306 o
5 21 0 1437.810 1436.870 36.159 2.502 o
5 21 1 1205.960 1084.840 32.259 3.397 o
6 0 0 34671.000 34049.700 432.431 0.008 o
6 0 2 3641.230 3661.780 51.794 0.604 o
6 0 4 18739.400 19629.400 282.939 0.024 o
6 0 6 3879.910 4146.330 93.050 0.400 o
6 0 8 11055.300 11257.400 136.313 0.075 o
6 0 10 3565.660 3804.720 79.926 0.492 o
6 0 12 1563.300 1324.790 156.799 0.356 o
6 2 0 9031.210 9058.760 106.497 0.113 o
6 2 1 3389.970 3491.380 44.351 0.700 o
6 2 2 171.919 187.226 7.039 54.909 o
6 2 3 597.570 577.866 13.801 11.793 o
6 2 4 4664.480 4733.530 72.492 0.365 o
6 2 5 11901.500 12097.600 136.799 0.066 o
6 2 6 3761.580 3908.510 63.114 0.525 o
6 2 7 5945.960 5886.920 65.267 0.259 o
6 2 8 1797.580 1918.150 25.440 2.128 o
6 2 9 675.175 724.460 19.229 8.303 o
6 2 10 1646.310 1752.000 34.114 2.147 o
6 2 11 40.614 41.523 5.414 179.830 o
6 2 12 1165.220 1089.670 20.717 4.450 o
6 4 0 20666.500 19806.200 160.939 0.025 o
6 4 1 31559.800 29846.000 327.601 0.010 o
6 4 2 744.163 804.425 14.000 8.616 o
6 4 3 6142.950 6347.390 69.180 0.236 o
6 4 4 8.903 9.286 3.188 631.844 o
6 4 5 6290.300 6433.620 85.131 0.216 o
6 4 6 492.052 494.950 11.633 15.604 o
6 4 7 5063.950 5150.840 93.856 0.288 o
6 4 8 384.796 406.707 11.715 19.782 o
6 4 9 2410.320 2546.740 66.447 0.888 o
6 4 10 1.455 4.927 2.485 1266.790 o
6 4 11 41.577 41.218 4.399 218.754 o
6 6 0 18431.500 17957.700 162.757 0.030 o
6 6 1 24.933 24.123 2.739 440.485 o
6 6 2 1290.750 1329.140 26.744 3.347 o
6 6 3 11520.400 11940.600 119.229 0.071 o
6 6 4 4311.810 4406.060 64.324 0.429 o
6 6 5 3.164 7.059 3.124 788.807 o
6 6 6 5571.160 5616.700 91.675 0.255 o
6 6 7 394.327 408.981 11.232 19.873 o
6 6 8 196.383 216.339 11.738 33.687 o
6 6 9 243.843 255.693 12.727 27.349 o
6 6 10 116.777 111.782 6.874 78.329 o
6 6 11 393.226 367.414 10.478 21.377 o
6 8 0 4219.060 4009.200 50.921 0.496 o
6 8 1 1136.570 1131.180 35.088 3.269 o
6 8 2 1845.320 1975.290 47.767 1.520 o
6 8 3 1300.570 1340.870 27.525 3.267 o
6 8 4 5366.800 5494.350 78.596 0.285 o
6 8 5 1052.900 993.655 14.946 5.652 o
6 8 6 10104.100 10009.100 103.476 0.095 o
6 8 7 6809.740 6703.310 122.749 0.168 o
6 8 8 2379.610 2438.000 45.250 1.169 o
6 8 9 2.607 8.056 3.340 709.478 o
6 8 10 54.007 72.237 5.343 147.621 o
6 8 11 1.315 1.247 1.531 3151.650 o
6 10 0 773.705 769.003 20.604 7.086 o
6 10 1 12108.300 11726.100 124.590 0.067 o
6 10 2 395.229 377.011 16.833 15.332 o
6 10 3 10869.000 11074.000 101.125 0.082 o
6 10 4 59.875 57.064 3.795 190.896 o
6 10 5 10086.000 9874.280 128.344 0.090 o
6 10 6 752.565 755.503 15.072 8.530 o
6 10 7 9238.920 9308.200 132.597 0.101 o
6 10 8 346.943 379.036 15.472 17.608 o
6 10 9 23.231 30.454 4.910 247.426 o
6 10 10 1025.490 975.748 20.706 5.199 o
6 12 0 1002.540 1027.620 18.105 5.482 o
6 12 1 766.027 781.152 15.957 8.102 o
6 12 2 1382.210 1410.900 23.241 3.261 o
6 12 3 9820.280 9770.570 111.602 0.097 o
6 12 4 100.903 101.413 5.791 97.407 o
6 12 5 3396.980 3331.610 68.999 0.593 o
6 12 6 6036.550 6103.210 76.514 0.240 o
6 12 7 251.112 275.360 10.452 30.952 o
6 12 8 2281.520 2290.790 41.326 1.305 o
6 12 9 3319.460 3203.000 75.757 0.580 o
6 14 0 2722.360 2716.140 40.270 1.027 o
6 14 1 1739.400 1698.490 28.818 2.236 o
6 14 2 359.684 350.799 11.231 22.214 o
6 14 3 129.159 146.043 8.633 58.283 o
6 14 4 1122.130 1183.160 22.160 4.315 o
6 14 5 590.494 626.041 15.449 10.916 o
6 14 6 3468.060 3571.990 46.672 0.665 o
6 14 7 1504.720 1444.160 26.294 2.849 o
6 14 8 3623.050 3529.260 55.815 0.602 o
6 14 9 1162.950 1034.890 18.806 4.720 o
6 16 0 238.543 255.363 13.214 26.669 o
6 16 1 8546.190 8618.040 124.606 0.117 o
6 16 2 8.855 21.485 4.718 325.537 o
6 16 3 5812.850 6034.600 84.263 0.243 o
6 16 4 470.250 517.619 14.508 14.121 o
6 16 5 3545.820 3470.210 46.711 0.660 o
6 16 6 56.353 59.520 4.769 166.884 o
6 16 7 2057.610 2015.880 44.584 1.449 o
6 18 0 1738.670 1794.050 35.260 1.995 o
6 18 1 937.957 1013.250 25.233 4.923 o
6 18 2 178.603 171.988 8.825 47.452 o
6 18 3 1617.340 1675.730 50.237 1.694 o
6 18 4 827.698 781.127 17.145 7.376 o
6 18 5 890.945 904.640 24.611 5.405 o
6 18 6 1578.450 1514.510 27.790 2.611 o
6 20 0 343.461 327.244 16.135 17.666 o
6 20 1 33.254 43.887 4.636 222.896 o
6 20 2 1030.830 1029.620 28.435 4.228 o
6 20 3 382.940 369.897 11.255 20.937 o
7 1 0 2093.460 2145.150 30.037 1.649 o
7 1 1 10.316 18.032 2.683 662.008 o
7 1 2 41.588 59.601 10.491 69.847 o
7 1 3 2322.380 2309.630 32.244 1.402 o
7 1 4 1464.360 1580.940 31.273 2.587 o
7 1 5 868.326 847.901 23.225 5.849 o
7 1 6 367.100 350.712 9.092 24.308 o
7 1 7 11170.100 10828.000 109.019 0.080 o
7 1 8 2237.320 2235.380 28.037 1.539 o
7 1 9 6634.540 6923.970 88.985 0.193 o
7 1 10 25.007 30.720 4.495 268.855 o
7 1 11 3783.010 3720.750 72.924 0.498 o
7 3 0 15650.300 16251.000 160.881 0.039 o
7 3 1 1854.150 1946.590 22.559 2.111 o
7 3 2 697.016 777.259 14.257 9.160 o
7 3 3 3493.720 3741.340 109.269 0.391 o
7 3 4 7638.070 7734.620 167.682 0.118 o
7 3 5 355.660 341.953 16.604 16.740 o
7 3 6 5554.520 5509.410 72.628 0.281 o
7 3 7 270.961 248.376 8.895 33.728 o
7 3 8 2196.220 2228.370 37.560 1.427 o
7 3 9 181.877 175.515 10.450 40.650 o
7 3 10 29.526 33.371 4.616 245.029 o
7 3 11 0.073 3.197 2.540 1370.810 o
7 5 0 2188.860 2254.740 28.224 1.564 o
7 5 1 12508.000 12253.800 123.191 0.063 o
7 5 2 12136.400 12528.600 144.941 0.062 o
7 5 3 2828.390 2818.460 40.367 0.969 o
7 5 4 284.475 297.432 13.271 23.614 o
7 5 5 452.266 447.515 17.703 13.081 o
7 5 6 1014.950 1031.810 19.993 5.206 o
7 5 7 1989.230 1933.210 29.031 1.845 o
7 5 8 2031.850 2069.280 36.220 1.611 o
7 5 9 802.277 812.038 23.206 6.273 o
7 5 10 1548.240 1512.220 28.803 2.618 o
7 5 11 1167.640 1150.530 27.235 3.808 o
7 7 0 663.787 616.703 14.660 10.325 o
7 7 1 2573.700 2528.540 42.680 1.098 o
7 7 2 1883.310 1884.470 33.806 1.857 o
7 7 3 6222.720 6341.790 74.987 0.228 o
7 7 4 1535.650 1562.070 34.935 2.353 o
7 7 5 3556.140 3449.090 44.319 0.670 o
7 7 6 247.623 262.822 8.508 35.918 o
7 7 7 5475.840 5311.600 69.501 0.295 o
7 7 8 3.672 13.782 3.519 591.162 o
7 7 9 436.830 438.588 16.462 14.231 o
7 7 10 0.215 1.603 1.909 2409.720 o
7 7 11 1173.840 1171.120 24.663 3.972 o
7 9 0 6169.630 6004.020 133.127 0.183 o
7 9 1 56.636 52.089 6.373 130.269 o
7 9 2 4462.030 4631.570 91.671 0.343 o
7 9 3 148.009 146.752 7.945 58.651 o
7 9 4 1549.620 1470.990 21.436 2.944 o
7 9 5 3600.900 3498.540 45.873 0.650 o
7 9 6 8298.090 8180.240 107.838 0.131 o
7 9 7 406.378 412.318 13.286 17.640 o
7 9 8 24.074 27.291 4.694 263.396 o
7 9 9 349.994 374.799 14.486 18.579 o
7 9 10 141.020 148.314 9.269 52.498 o
7 11 0 2921.710 2998.400 61.421 0.757 o
7 11 1 1962.040 1889.720 27.469 1.923 o
7 11 2 7913.910 7891.840 112.587 0.138 o
7 11 3 246.612 249.841 8.861 35.764 o
7 11 4 2295.870 2242.780 30.748 1.460 o
7 11 5 35.023 34.965 3.754 277.154 o
7 11 6 838.111 848.529 19.771 6.599 o
7 11 7 4558.470 4727.430 54.783 0.409 o
7 11 8 1226.780 1210.740 27.334 3.584 o
7 11 9 2386.170 2364.710 44.186 1.196 o
7 11 10 371.470 339.810 10.132 23.197 o
7 13 0 489.441 468.743 13.247 14.990 o
7 13 1 744.818 719.921 16.778 8.361 o
7 13 2 103.443 97.806 6.215 92.352 o
7 13 3 180.889 190.859 7.853 49.729 o
7 13 4 97.736 106.834 7.130 83.158 o
7 13 5 1643.060 1637.960 28.638 2.402 o
7 13 6 362.299 352.637 11.976 21.239 o
7 13 7 2232.320 2222.100 34.498 1.454 o
7 13 8 436.652 398.036 11.950 18.102 o
7 13 9 675.208 630.821 22.219 7.832 o
7 15 0 6479.080 6637.470 88.927 0.203 o
7 15 1 1305.950 1348.430 31.855 2.991 o
7 15 2 3431.560 3638.580 58.329 0.614 o
7 15 3 168.534 180.278 8.760 48.532 o
7 15 4 280.042 255.987 10.408 29.796 o
7 15 5 1354.930 1338.570 22.226 3.457 o
7 15 6 836.303 840.146 17.414 7.058 o
7 15 7 1054.090 1019.560 22.098 4.843 o
7 15 8 649.295 610.066 13.886 10.806 o
7 17 0 3901.340 4087.120 61.582 0.501 o
7 17 1 529.129 485.786 17.538 11.765 o
7 17 2 1193.460 1160.820 27.686 3.695 o
7 17 3 13.185 17.786 3.584 453.880 o
7 17 4 452.540 479.518 12.821 15.974 o
7 17 5 99.217 90.191 6.206 96.062 o
7 17 6 934.213 959.394 24.024 5.197 o
7 19 0 292.190 313.741 12.195 24.575 o
7 19 1 597.156 643.689 16.225 10.434 o
7 19 2 62.245 53.996 4.853 160.787 o
7 19 3 1755.970 1620.730 32.735 2.142 o
7 19 4 235.752 245.954 10.676 32.522 o
8 0 0 5159.760 4826.360 84.551 0.306 o
8 0 2 26974.200 27706.800 365.770 0.012 o
8 0 4 22573.900 23659.500 719.781 0.010 o
8 0 6 22754.200 22879.100 218.239 0.019 o
8 0 8 8248.670 8474.110 253.049 0.076 o
8 0 10 2809.370 2949.280 65.325 0.757 o
8 2 0 732.897 754.552 9.767 9.890 o
8 2 1 1575.250 1602.930 28.980 2.506 o
8 2 2 4361.170 4330.190 55.543 0.449 o
8 2 3 12165.500 13264.100 330.113 0.039 o
8 2 4 514.741 526.366 20.653 10.221 o
8 2 5 1310.410 1377.160 31.989 2.951 o
8 2 6 924.500 963.898 14.736 6.484 o
8 2 7 2018.760 2038.810 25.104 1.843 o
8 2 8 3750.000 3921.460 49.269 0.574 o
8 2 9 131.941 145.636 9.305 53.936 o
8 2 10 2122.120 2153.540 43.412 1.395 o
8 2 11 204.423 201.184 10.138 38.297 o
8 4 0 7372.850 7686.800 79.171 0.167 o
8 4 1 5526.050 5400.080 63.308 0.297 o
8 4 2 3130.520 3306.210 56.194 0.713 o
8 4 3 2493.940 2584.620 38.437 1.166 o
8 4 4 3552.680 3726.650 57.775 0.590 o
8 4 5 1181.060 1255.700 22.347 4.010 o
8 4 6 43.254 46.765 4.124 220.954 o
8 4 7 1919.460 1960.960 29.311 1.891 o
8 4 8 1142.260 1200.160 26.265 3.889 o
8 4 9 1372.850 1408.110 31.117 2.869 o
8 4 10 590.055 619.627 17.948 10.019 o
8 4 11 704.397 728.060 21.737 7.420 o
8 6 0 2152.430 2133.380 30.275 1.605 o
8 6 1 18204.000 17303.400 473.244 0.019 o
8 6 2 3460.320 3347.970 62.760 0.613 o
8 6 3 641.023 652.960 18.094 9.268 o
8 6 4 4780.920 4905.020 72.379 0.350 o
8 6 5 493.626 503.869 13.660 14.296 o
8 6 6 3005.540 3076.260 35.949 0.898 o
8 6 7 483.841 518.721 15.805 13.119 o
8 6 8 797.509 823.906 21.370 6.616 o
8 6 9 116.369 133.795 8.968 59.728 o
8 6 10 1306.630 1291.430 26.581 3.364 o
8 6 11 246.194 243.329 8.742 36.368 o
8 8 0 465.156 446.503 13.400 15.673 o
8 8 1 952.584 945.032 23.226 5.258 o
8 8 2 3885.190 3897.630 62.036 0.513 o
8 8 3 1541.990 1601.320 26.877 2.636 o
8 8 4 4267.620 4186.720 70.627 0.428 o
8 8 5 4.894 11.544 2.040 1177.080 o
8 8 6 353.640 377.748 9.827 23.487 o
8 8 7 80.635 73.160 5.693 118.363 o
8 8 8 1055.750 1059.850 24.027 4.563 o
8 8 9 4.475 9.752 3.047 754.935 o
8 8 10 2140.310 2149.950 39.153 1.459 o
8 10 0 8.358 15.535 3.397 547.097 o
8 10 1 10120.400 9857.160 81.058 0.099 o
8 10 2 267.736 279.496 7.766 34.990 o
8 10 3 7113.300 7092.280 107.594 0.166 o
8 10 4 674.459 654.566 13.033 10.456 o
8 10 5 3882.360 4018.230 47.299 0.552 o
8 10 6 2752.360 2651.450 38.240 1.045 o
8 10 7 41.801 52.964 4.325 209.510 o
8 10 8 9.171 9.183 3.638 524.304 o
8 10 9 370.684 408.028 16.247 16.009 o
8 10 10 209.308 207.511 8.029 44.102 o
8 12 0 837.682 838.603 15.735 7.351 o
8 12 1 4845.540 4722.760 66.545 0.363 o
8 12 2 742.153 771.150 15.619 8.430 o
8 12 3 356.538 374.526 10.384 22.810 o
8 12 4 1086.670 1082.270 21.153 4.701 o
8 12 5 205.360 197.869 8.756 42.777 o
8 12 6 2048.300 2053.770 34.409 1.640 o
8 12 7 1005.020 1005.620 19.615 5.349 o
8 12 8 1914.470 1897.630 43.837 1.591 o
8 12 9 1225.510 1195.590 36.567 2.957 o
8 14 0 64.382 85.494 7.651 93.832 o
8 14 1 414.973 434.309 17.132 14.195 o
8 14 2 630.122 665.457 21.860 8.139 o
8 14 3 40.070 53.029 5.660 164.709 o
8 14 4 148.930 151.073 7.509 60.496 o
8 14 5 50.379 62.334 6.850 120.853 o
8 14 6 1563.170 1593.570 25.676 2.655 o
8 14 7 20.101 14.800 2.644 548.481 o
8 14 8 2071.530 1951.600 61.770 1.145 o
8 16 0 1.892 6.400 3.452 701.040 o
8 16 1 2254.730 2420.310 48.756 1.180 o
8 16 2 0.722 4.768 3.171 864.409 o
8 16 3 3190.180 3159.730 77.450 0.592 o
8 16 4 893.769 925.556 21.069 5.873 o
8 16 5 1531.070 1520.600 29.765 2.598 o
8 16 6 91.717 103.830 5.452 105.586 o
8 16 7 681.668 576.186 18.788 9.025 o
8 18 0 193.401 211.788 10.736 36.983 o
8 18 1 2700.150 2883.330 66.573 0.778 o
8 18 2 940.471 921.278 22.621 5.442 o
8 18 3 369.189 379.445 14.575 17.906 o
8 18 4 648.841 622.093 14.469 10.540 o
8 18 5 63.855 60.300 5.027 151.149 o
8 20 0 1168.940 1130.780 25.431 3.979 o
8 20 1 89.670 78.948 6.418 100.688 o
9 1 0 1660.420 1685.990 20.193 2.607 o
9 1 1 4.484 12.498 1.909 1251.990 o
9 1 2 3427.460 3566.920 45.660 0.678 o
9 1 3 10187.200 9839.410 135.713 0.088 o
9 1 4 1409.300 1459.060 32.098 2.721 o
9 1 5 5158.180 5248.880 50.385 0.342 o
9 1 6 72.546 86.387 4.675 137.157 o
9 1 7 3236.710 3209.730 33.456 0.822 o
9 1 8 130.967 143.084 7.689 64.147 o
9 1 9 2079.700 2014.200 43.516 1.457 o
9 1 10 159.258 165.466 8.855 50.505 o
9 1 11 115.532 108.832 6.965 78.410 o
9 3 0 2381.910 2485.040 26.638 1.378 o
9 3 1 214.652 215.843 8.287 42.169 o
9 3 2 10090.000 10869.900 171.057 0.077 o
9 3 3 1006.910 1025.750 31.998 3.927 o
9 3 4 17736.500 17329.800 188.478 0.031 o
9 3 5 783.307 749.457 14.793 8.339 o
9 3 6 4390.310 4278.480 41.375 0.478 o
9 3 7 1383.890 1388.710 22.723 3.308 o
9 3 8 265.427 274.862 11.917 27.273 o
9 3 9 199.804 213.660 11.093 35.336 o
9 3 10 46.606 53.840 6.163 143.027 o
9 3 11 450.678 402.744 17.660 13.493 o
9 5 0 15413.300 15618.800 135.881 0.042 o
9 5 1 408.332 430.819 12.184 18.257 o
9 5 2 254.140 270.417 10.706 30.395 o
9 5 3 17289.200 17347.400 190.043 0.032 o
9 5 4 1754.360 1751.290 29.197 2.176 o
9 5 5 70.571 70.866 4.313 154.050 o
9 5 6 2863.820 2785.800 51.681 0.872 o
9 5 7 981.273 983.662 23.590 5.019 o
9 5 8 157.366 170.355 9.373 48.065 o
9 5 9 614.995 600.326 18.856 9.531 o
9 5 10 382.352 391.088 13.401 18.503 o
9 5 11 54.961 57.631 4.923 165.572 o
9 7 0 32.678 44.787 4.290 240.184 o
9 7 1 6295.660 6328.320 76.384 0.225 o
9 7 2 907.605 930.321 25.678 5.133 o
9 7 3 2879.820 2876.380 35.532 0.977 o
9 7 4 6933.440 6682.660 73.186 0.198 o
9 7 5 3165.500 3120.500 42.678 0.806 o
9 7 6 700.012 719.850 15.846 9.013 o
9 7 7 16.863 29.270 4.444 302.835 o
9 7 8 244.088 226.815 10.587 32.818 o
9 7 9 3577.970 3449.650 75.073 0.532 o
9 7 10 327.264 298.257 9.455 27.297 o
9 9 0 2109.440 2032.500 33.645 1.616 o
9 9 1 67.624 72.076 4.329 156.375 o
9 9 2 5522.130 5569.740 62.824 0.293 o
9 9 3 151.192 149.965 5.727 70.432 o
9 9 4 2169.180 2078.940 27.981 1.649 o
9 9 5 518.977 505.522 10.789 15.317 o
9 9 6 4.499 4.660 2.295 1233.480 o
9 9 7 876.463 918.491 22.377 5.776 o
9 9 8 280.857 286.969 11.389 27.079 o
9 9 9 573.076 584.374 19.785 9.688 o
9 9 10 1259.310 1239.910 25.754 3.583 o
9 11 0 5972.290 5781.820 101.996 0.224 o
9 11 1 373.593 368.328 9.309 23.363 o
9 11 2 2130.680 2135.810 24.792 1.706 o
9 11 3 234.150 218.082 7.051 43.289 o
9 11 4 1378.960 1382.250 25.634 3.173 o
9 11 5 534.808 549.880 14.383 12.751 o
9 11 6 229.649 229.055 10.804 33.260 o
9 11 7 116.427 126.006 7.235 73.268 o
9 11 8 876.864 856.348 25.080 5.495 o
9 11 9 1950.550 1828.330 34.855 1.798 o
9 13 0 400.479 412.659 11.817 19.085 o
9 13 1 58.352 79.410 6.929 109.337 o
9 13 2 524.261 498.414 18.080 11.477 o
9 13 3 2192.970 2116.760 33.729 1.526 o
9 13 4 633.008 642.944 15.502 10.261 o
9 13 5 5171.320 5178.720 57.283 0.335 o
9 13 6 25.225 23.831 3.116 399.453 o
9 13 7 2290.100 2158.550 60.053 1.059 o
9 13 8 63.876 65.916 4.972 149.461 o
9 15 0 389.783 398.505 16.343 15.625 o
9 15 1 621.364 620.791 20.536 8.804 o
9 15 2 625.757 711.441 19.737 8.628 o
9 15 3 783.010 809.780 20.666 6.885 o
9 15 4 1919.070 1865.390 32.827 1.856 o
9 15 5 780.091 753.245 16.088 8.073 o
9 15 6 903.379 830.961 15.474 6.953 o
9 15 7 487.401 423.484 16.315 13.565 o
9 17 0 2311.630 2442.810 44.481 1.209 o
9 17 1 186.810 207.522 10.928 37.141 o
9 17 2 3108.990 3091.340 43.812 0.818 o
9 17 3 4.196 9.342 3.244 697.808 o
9 17 4 4.839 10.815 2.714 860.314 o
9 17 5 38.006 36.062 4.302 237.224 o
9 19 0 2329.610 2299.980 35.993 1.351 o
9 19 1 538.281 494.531 18.596 11.076 o
9 19 2 60.010 53.025 4.447 175.265 o
9 19 3 690.335 654.755 15.112 9.658 o
10 0 0 1371.880 1286.530 30.996 2.980 o
10 0 2 7586.010 7832.660 381.699 0.049 o
10 0 4 23825.800 24276.300 683.935 0.010 o
10 0 6 18730.000 18304.900 279.234 0.025 o
10 0 8 7571.070 7755.750 139.861 0.132 o
10 0 10 1502.900 1558.980 81.222 1.030 o
10 2 0 1803.490 1714.880 23.869 2.283 o
10 2 1 4781.790 4663.830 56.886 0.388 o
10 2 2 10132.400 10273.800 145.728 0.084 o
10 2 3 9111.660 9435.640 112.780 0.108 o
10 2 4 1141.800 1166.570 29.342 3.679 o
10 2 5 1540.480 1621.840 26.179 2.649 o
10 2 6 1143.090 1151.080 17.841 4.656 o
10 2 7 160.618 155.499 7.545 57.543 o
10 2 8 1024.570 1070.780 24.036 4.650 o
10 2 9 1018.060 1052.200 28.680 4.206 o
10 2 10 83.552 89.070 7.158 91.616 o
10 2 11 709.530 641.534 16.446 9.143 o
10 4 0 4927.800 4952.820 53.811 0.368 o
10 4 1 8933.530 9133.510 106.107 0.114 o
10 4 2 5602.480 5778.540 76.899 0.267 o
10 4 3 13232.000 13009.700 170.983 0.053 o
10 4 4 2265.320 2279.060 30.102 1.477 o
10 4 5 2134.200 2215.560 26.789 1.641 o
10 4 6 12.482 13.533 2.558 694.653 o
10 4 7 195.575 220.516 10.661 36.653 o
10 4 8 387.886 402.701 14.272 17.396 o
10 4 9 250.152 235.172 11.193 30.751 o
10 4 10 1111.020 1074.440 22.393 4.511 o
10 6 0 6639.100 6557.040 135.679 0.164 o
10 6 1 30.727 49.417 5.099 201.590 o
10 6 2 5268.570 5233.960 73.804 0.304 o
10 6 3 798.736 798.916 16.027 7.747 o
10 6 4 3357.870 3355.920 38.523 0.748 o
10 6 5 2768.270 2782.170 35.307 1.038 o
10 6 6 651.519 643.254 16.389 9.757 o
10 6 7 828.215 885.965 22.240 6.119 o
10 6 8 2088.110 2192.900 50.659 1.277 o
10 6 9 291.377 280.163 11.959 25.764 o
10 6 10 2689.230 2550.080 50.703 0.970 o
10 8 0 2276.710 2097.380 32.510 1.495 o
10 8 1 3969.130 3833.870 37.769 0.580 o
10 8 2 1699.380 1689.450 20.689 2.530 o
10 8 3 3836.600 3740.920 44.026 0.592 o
10 8 4 4203.780 4221.410 50.756 0.485 o
10 8 5 252.721 265.344 8.930 34.439 o
10 8 6 388.119 405.874 14.768 16.914 o
10 8 7 1394.030 1404.390 28.427 2.976 o
10 8 8 4855.490 4839.570 102.409 0.292 o
10 8 9 2080.730 2011.930 41.603 1.494 o
10 8 10 1641.670 1630.290 29.943 2.364 o
10 10 0 320.761 296.250 7.955 29.961 o
10 10 1 4137.020 4082.260 57.504 0.484 o
10 10 2 1917.230 1768.810 24.801 2.092 o
10 10 3 4955.120 4920.160 45.576 0.378 o
10 10 4 914.586 931.031 18.558 6.118 o
10 10 5 2738.830 2784.020 44.443 0.972 o
10 10 6 1224.570 1260.390 26.647 3.580 o
10 10 7 3274.030 3442.790 53.717 0.684 o
10 10 8 53.411 59.927 6.722 122.269 o
10 10 9 2297.990 2264.340 40.499 1.315 o
10 12 0 591.105 590.321 14.134 11.664 o
10 12 1 3478.770 3247.610 64.370 0.610 o
10 12 2 2274.070 2392.920 40.481 1.294 o
10 12 3 355.405 362.238 10.881 22.555 o
10 12 4 6724.610 6819.250 62.911 0.208 o
10 12 5 2332.630 2430.670 43.558 1.214 o
10 12 6 2199.250 2228.760 36.257 1.445 o
10 12 7 649.608 611.953 20.831 8.509 o
10 12 8 1822.060 1669.010 49.518 1.585 o
10 14 0 296.911 306.827 12.586 23.934 o
10 14 1 437.136 462.719 15.372 14.745 o
10 14 2 6150.990 6464.160 77.220 0.227 o
10 14 3 1620.440 1603.880 30.308 2.396 o
10 14 4 5555.440 5652.660 70.057 0.280 o
10 14 5 180.370 206.378 9.123 43.918 o
10 14 6 1538.850 1511.830 26.468 2.728 o
10 14 7 5.175 5.298 2.127 1292.400 o
10 16 0 0.192 -0.752 2.933 1119.470 o
10 16 1 2003.610 2088.050 41.604 1.518 o
10 16 2 296.199 283.615 11.465 26.247 o
10 16 3 1686.520 1743.860 65.264 1.261 o
10 16 4 260.160 258.645 9.964 31.918 o
10 16 5 3145.420 3163.410 43.544 0.801 o
10 16 6 1869.610 1715.130 153.794 0.353 o
10 18 0 74.689 86.053 6.379 107.245 o
10 18 1 296.996 319.468 11.999 24.526 o
10 18 2 419.498 398.790 11.833 18.698 o
10 18 3 337.448 354.217 10.327 24.171 o
10 18 4 603.826 567.183 20.393 9.250 o
11 1 0 4.546 5.490 2.944 848.222 o
11 1 1 2995.760 2985.630 37.644 0.905 o
11 1 2 1391.270 1429.720 28.661 2.946 o
11 1 3 7911.060 7684.140 116.537 0.138 o
11 1 4 69.792 83.239 4.144 151.500 o
11 1 5 10859.200 10714.000 93.064 0.085 o
11 1 6 3352.480 3375.090 34.326 0.765 o
11 1 7 2629.150 2671.170 35.496 1.116 o
11 1 8 197.999 196.961 9.694 40.532 o
11 1 9 813.675 890.121 31.594 4.682 o
11 1 10 628.765 616.248 18.070 9.583 o
11 3 0 1059.920 1066.370 25.046 4.434 o
11 3 1 150.518 186.428 9.325 48.123 o
11 3 2 1801.150 1982.910 30.977 1.956 o
11 3 3 2189.110 2121.600 30.415 1.580 o
11 3 4 9.228 15.352 2.308 820.112 o
11 3 5 1.516 4.509 1.903 1920.770 o
11 3 6 2017.760 1945.620 25.880 1.874 o
11 3 7 194.341 196.682 9.910 40.205 o
11 3 8 411.123 449.149 14.744 15.892 o
11 3 9 12.394 21.078 3.406 473.927 o
11 3 10 2958.510 3070.120 76.237 0.641 o
11 5 0 3465.460 3566.220 56.463 0.623 o
11 5 1 941.603 998.835 28.825 4.492 o
11 5 2 507.908 519.716 12.585 14.447 o
11 5 3 298.581 284.144 8.610 30.872 o
11 5 4 6354.690 6351.980 60.950 0.233 o
11 5 5 651.427 640.105 14.100 10.513 o
11 5 6 552.545 555.695 17.090 11.196 o
11 5 7 362.219 371.354 13.765 19.019 o
11 5 8 452.658 459.213 18.470 12.520 o
11 5 9 3112.960 3153.260 52.416 0.757 o
11 5 10 1144.270 1070.950 47.020 2.481 o
11 7 0 1271.130 1191.410 18.956 4.074 o
11 7 1 4139.740 4003.230 64.175 0.469 o
11 7 2 653.795 651.929 11.983 11.064 o
11 7 3 4869.930 4775.660 55.985 0.377 o
11 7 4 3152.140 3207.090 42.805 0.797 o
11 7 5 1412.160 1387.520 25.933 3.086 o
11 7 6 77.446 86.855 6.810 99.368 o
11 7 7 6187.980 6524.140 85.911 0.217 o
11 7 8 40.784 56.427 5.206 176.372 o
11 7 9 3623.500 3585.910 62.891 0.568 o
11 7 10 512.583 505.121 15.297 13.030 o
11 9 0 5446.500 5160.630 60.463 0.313 o
11 9 1 1525.070 1534.160 20.726 2.957 o
11 9 2 1245.930 1225.230 19.666 4.052 o
11 9 3 420.943 425.667 10.402 19.412 o
11 9 4 2178.120 2173.720 32.398 1.538 o
11 9 5 333.513 367.984 14.137 19.530 o
11 9 6 150.402 168.339 9.226 49.842 o
11 9 7 1138.900 1210.020 30.197 3.568 o
11 9 8 2637.510 2719.180 50.572 0.961 o
11 9 9 48.572 51.080 5.232 168.747 o
11 11 0 1929.300 1912.180 36.884 1.734 o
11 11 1 2602.100 2545.640 38.325 1.128 o
11 11 2 1827.530 1867.770 29.033 2.036 o
11 11 3 4569.990 4512.860 67.850 0.392 o
11 11 4 2059.710 2069.860 30.544 1.696 o
11 11 5 2886.060 2953.970 43.109 0.907 o
11 11 6 2460.890 2490.930 43.673 1.142 o
11 11 7 353.513 374.735 16.253 16.751 o
11 11 8 890.971 912.467 23.444 5.562 o
11 13 0 10.655 10.999 3.049 625.707 o
11 13 1 95.784 92.879 6.972 88.145 o
11 13 2 89.048 89.282 6.071 102.991 o
11 13 3 5158.450 5074.190 93.763 0.285 o
11 13 4 80.607 76.334 5.312 123.579 o
11 13 5 2777.100 2853.520 43.919 0.952 o
11 13 6 17.609 18.666 2.832 524.715 o
11 13 7 1085.760 1025.880 36.055 3.382 o
11 15 0 1129.630 1168.210 26.490 3.946 o
11 15 1 2719.880 2828.700 42.734 0.986 o
11 15 2 1386.750 1359.960 26.691 3.123 o
11 15 3 63.364 69.931 5.925 127.724 o
11 15 4 1393.680 1411.180 22.640 3.266 o
11 15 5 1099.690 1131.950 23.270 4.372 o
11 15 6 1223.470 1147.770 46.549 2.387 o
11 17 0 247.679 283.944 11.730 28.338 o
11 17 1 486.287 476.833 15.163 13.812 o
11 17 2 795.861 780.972 19.234 7.186 o
11 17 3 15.077 15.899 2.838 571.826 o
11 17 4 2025.380 1801.360 75.250 0.971 o
11 19 0 52.498 47.847 4.122 201.596 o
12 0 0 5544.980 5096.900 103.846 0.252 o
12 0 2 7353.380 7441.370 163.633 0.126 o
12 0 4 7503.080 7340.850 87.574 0.164 o
12 0 6 14985.900 14860.500 285.466 0.035 o
12 0 8 4191.820 4274.570 173.806 0.203 o
12 0 10 9.653 2.492 3.079 711.146 o
12 2 0 2935.770 2943.330 45.198 0.879 o
12 2 1 1573.910 1503.220 31.050 2.497 o
12 2 2 2166.760 2140.260 30.753 1.584 o
12 2 3 322.319 309.925 8.878 28.079 o
12 2 4 1325.480 1342.090 18.015 3.753 o
12 2 5 3027.830 3071.790 30.273 0.924 o
12 2 6 448.022 453.382 12.825 16.396 o
12 2 7 1312.870 1356.960 25.084 3.369 o
12 2 8 55.787 54.989 5.101 161.277 o
12 2 9 2375.690 2346.950 63.042 0.964 o
12 2 10 183.550 184.452 8.720 46.394 o
12 4 0 369.665 421.234 15.173 16.818 o
12 4 1 3485.140 3466.870 79.974 0.520 o
12 4 2 242.381 208.949 6.345 44.707 o
12 4 3 253.018 262.910 8.086 36.370 o
12 4 4 0.560 6.144 2.417 1344.010 o
12 4 5 2501.370 2516.450 36.909 1.195 o
12 4 6 757.540 748.062 18.133 7.822 o
12 4 7 1293.050 1366.080 27.456 3.261 o
12 4 8 868.952 851.291 20.048 6.364 o
12 4 9 3250.970 3166.810 57.834 0.693 o
12 4 10 425.701 390.359 12.870 17.764 o
12 6 0 1440.780 1373.280 20.026 3.329 o
12 6 1 166.845 167.689 5.870 63.370 o
12 6 2 5.403 10.012 2.083 1166.340 o
12 6 3 6745.450 6544.420 76.403 0.204 o
12 6 4 4.537 11.523 2.430 986.051 o
12 6 5 1021.940 1130.960 28.953 4.060 o
12 6 6 5377.930 5347.910 74.023 0.294 o
12 6 7 0.502 3.777 2.668 1210.250 o
12 6 8 3763.160 3815.690 85.222 0.450 o
12 6 9 151.800 143.659 7.396 61.317 o
12 8 0 9413.120 9053.130 79.014 0.114 o
12 8 1 824.023 821.074 13.923 7.846 o
12 8 2 636.642 619.287 12.550 11.363 o
12 8 3 83.878 91.353 5.403 114.724 o
12 8 4 489.370 541.558 17.330 12.036 o
12 8 5 2.224 2.937 2.793 1054.660 o
12 8 6 3849.760 3987.610 61.627 0.513 o
12 8 7 2025.890 2047.240 33.549 1.676 o
12 8 8 1141.990 1139.110 24.835 4.093 o
12 8 9 213.107 203.230 9.775 38.492 o
12 10 0 116.685 106.914 5.287 93.918 o
12 10 1 885.630 906.774 15.501 6.813 o
12 10 2 53.411 58.874 4.957 165.787 o
12 10 3 1368.650 1382.300 24.125 3.274 o
12 10 4 301.481 304.552 11.621 25.233 o
12 10 5 2258.350 2277.400 37.923 1.370 o
12 10 6 271.263 263.362 10.795 29.370 o
12 10 7 2659.740 2759.410 43.730 1.011 o
12 10 8 98.225 113.307 7.734 76.107 o
12 12 0 1627.820 1694.420 26.454 2.457 o
12 12 1 4055.670 4113.240 51.557 0.509 o
12 12 2 4033.640 4022.250 57.159 0.502 o
12 12 3 173.922 170.379 8.052 51.534 o
12 12 4 1622.300 1657.570 25.588 2.520 o
12 12 5 30.519 32.239 3.992 281.963 o
12 12 6 908.741 871.877 21.114 5.926 o
12 12 7 168.460 160.988 9.093 48.441 o
12 14 0 2970.970 3107.590 44.954 0.847 o
12 14 1 3457.780 3590.020 45.031 0.672 o
12 14 2 3170.680 3367.970 46.348 0.753 o
12 14 3 36.396 31.811 4.741 224.067 o
12 14 4 2293.090 2257.860 38.636 1.346 o
12 14 5 308.511 305.804 11.406 25.193 o
12 14 6 822.969 763.275 29.863 5.120 o
12 16 0 373.504 373.152 13.634 18.792 o
12 16 1 459.080 473.816 15.316 14.251 o
12 16 2 362.144 348.588 11.523 21.829 o
12 16 3 644.274 645.231 17.346 9.514 o
12 16 4 1257.580 1186.800 26.229 3.618 o
12 18 0 1253.130 1237.530 30.962 3.246 o
12 18 1 980.768 935.834 47.190 2.721 o
13 1 0 4440.780 4370.610 68.184 0.409 o
13 1 1 10753.700 10740.000 151.131 0.076 o
13 1 2 977.854 955.761 15.352 6.114 o
13 1 3 2903.740 2744.420 28.262 1.041 o
13 1 4 652.411 648.025 12.099 11.076 o
13 1 5 6706.210 6559.800 81.200 0.202 o
13 1 6 307.088 329.352 10.705 25.721 o
13 1 7 1071.360 1140.550 25.630 4.227 o
13 1 8 0.867 3.809 2.455 1371.880 o
13 1 9 17.482 15.311 3.026 513.107 o
13 3 0 3637.690 3548.730 78.384 0.504 o
13 3 1 173.472 178.655 7.247 54.479 o
13 3 2 679.631 645.911 19.268 8.585 o
13 3 3 1175.320 1209.550 20.562 4.232 o
13 3 4 121.472 135.847 6.162 78.738 o
13 3 5 2.583 7.126 3.286 738.988 o
13 3 6 1165.600 1166.500 22.825 4.151 o
13 3 7 307.425 310.705 11.908 24.389 o
13 3 8 6497.590 6512.630 75.966 0.214 o
13 3 9 7.333 12.039 2.730 771.935 o
13 5 0 3566.510 3541.000 35.714 0.691 o
13 5 1 9.021 8.616 1.856 1133.560 o
13 5 2 3522.360 3399.660 70.648 0.562 o
13 5 3 181.719 178.201 7.823 50.689 o
13 5 4 2.505 3.665 2.284 1413.820 o
13 5 5 9498.650 9780.910 167.559 0.087 o
13 5 6 829.542 783.637 23.256 6.195 o
13 5 7 2514.490 2582.710 46.318 1.072 o
13 5 8 245.587 227.838 9.238 35.904 o
13 5 9 865.793 802.960 17.493 6.970 o
13 7 0 2862.600 2621.350 41.555 0.982 o
13 7 1 2424.630 2299.380 26.695 1.409 o
13 7 2 242.409 246.941 7.875 38.641 o
13 7 3 378.090 369.090 11.933 20.431 o
13 7 4 92.943 92.461 7.155 87.273 o
13 7 5 1962.000 1942.130 39.417 1.642 o
13 7 6 1931.600 1874.640 37.715 1.728 o
13 7 7 6180.470 6348.820 119.130 0.191 o
13 7 8 1096.460 1159.250 28.800 3.844 o
13 7 9 166.176 169.314 8.360 51.447 o
13 9 0 2817.410 2664.890 51.702 0.903 o
13 9 1 15.581 22.062 2.611 565.374 o
13 9 2 435.744 409.883 11.435 18.366 o
13 9 3 128.953 123.287 7.590 67.628 o
13 9 4 91.611 92.092 7.122 88.222 o
13 9 5 99.368 105.161 7.344 80.748 o
13 9 6 1052.850 1048.060 25.865 4.402 o
13 9 7 37.362 45.341 4.885 202.400 o
13 9 8 11.245 10.779 3.063 614.839 o
13 11 0 893.260 940.663 19.042 6.138 o
13 11 1 5862.330 5743.230 57.234 0.274 o
13 11 2 588.901 577.366 14.871 11.495 o
13 11 3 2260.820 2289.970 31.902 1.451 o
13 11 4 494.590 490.162 15.696 13.239 o
13 11 5 3.892 5.546 2.197 1317.550 o
13 11 6 536.332 521.536 15.978 12.176 o
13 11 7 267.370 270.106 11.855 27.410 o
13 13 0 223.981 224.221 10.170 35.504 o
13 13 1 1530.350 1569.390 32.726 2.444 o
13 13 2 0.861 5.912 2.852 1012.980 o
13 13 3 35.197 37.171 3.827 268.806 o
13 13 4 465.582 426.814 11.943 16.911 o
13 13 5 777.881 752.978 18.740 7.515 o
13 13 6 3.982 5.652 1.864 1599.220 o
13 15 0 1038.430 1045.000 21.078 4.963 o
13 15 1 3520.330 3527.810 78.319 0.520 o
13 15 2 295.056 306.684 18.009 17.028 o
13 15 3 2703.490 2800.950 60.192 0.841 o
13 15 4 142.334 134.054 7.926 61.170 o
13 15 5 5.758 12.463 2.405 935.223 o
13 17 0 1384.680 1398.720 35.993 2.606 o
13 17 1 0.221 5.436 3.566 702.226 o
13 17 2 723.114 696.985 22.584 7.193 o
14 0 0 9154.280 8665.580 133.174 0.106 o
14 0 2 19086.500 18048.000 304.283 0.024 o
14 0 4 10009.600 9831.830 111.033 0.095 o
14 0 6 1645.650 1695.350 34.187 2.176 o
14 0 8 2371.840 2492.590 202.322 0.206 o
14 2 0 7893.890 7765.760 69.939 0.157 o
14 2 1 1096.710 1098.520 19.986 4.744 o
14 2 2 8300.720 8150.980 102.900 0.133 o
14 2 3 84.217 71.582 5.166 125.098 o
14 2 4 3785.150 3674.700 56.904 0.561 o
14 2 5 2215.920 2261.410 44.008 1.306 o
14 2 6 325.471 318.536 12.528 22.610 o
14 2 7 2149.500 2213.780 34.366 1.512 o
14 2 8 148.219 146.386 8.687 54.581 o
14 2 9 68.203 65.465 5.096 142.637 o
14 4 0 720.856 733.137 14.948 8.971 o
14 4 1 9903.500 9598.860 130.318 0.093 o
14 4 2 4605.590 4411.200 69.458 0.389 o
14 4 3 4265.730 4126.980 54.237 0.474 o
14 4 4 4541.070 4587.400 54.490 0.418 o
14 4 5 456.463 458.360 15.431 14.372 o
14 4 6 8.323 15.030 3.755 480.718 o
14 4 7 2999.970 3133.210 79.228 0.611 o
14 4 8 596.169 606.083 14.586 11.303 o
14 4 9 307.056 272.896 13.870 22.333 o
14 6 0 1667.600 1541.210 23.962 2.593 o
14 6 1 211.025 193.119 8.011 44.846 o
14 6 2 3421.650 3183.550 79.296 0.549 o
14 6 3 1.987 1.878 2.143 1702.200 o
14 6 4 7776.650 7928.590 89.512 0.150 o
14 6 5 7.010 10.965 3.508 567.870 o
14 6 6 2678.650 2743.850 62.870 0.831 o
14 6 7 1.159 5.620 2.425 1313.600 o
14 6 8 52.001 55.409 4.827 173.677 o
14 8 0 122.729 131.035 6.944 73.024 o
14 8 1 40.131 51.820 4.810 194.926 o
14 8 2 667.528 620.303 15.969 9.841 o
14 8 3 153.600 151.374 9.022 51.601 o
14 8 4 595.388 612.859 17.933 10.004 o
14 8 5 1377.140 1456.070 41.516 2.314 o
14 8 6 4522.940 4587.500 73.829 0.379 o
14 8 7 10.720 16.505 3.232 546.293 o
14 8 8 701.148 662.070 18.132 8.650 o
14 10 0 137.143 134.756 7.546 64.616 o
14 10 1 430.992 422.431 13.170 16.955 o
14 10 2 3403.440 3285.740 60.803 0.638 o
14 10 3 935.095 980.293 23.365 5.239 o
14 10 4 509.148 503.711 15.700 12.883 o
14 10 5 1549.220 1556.350 27.952 2.617 o
14 10 6 1.106 2.546 2.107 1817.880 o
14 10 7 2260.160 2218.210 34.832 1.432 o
14 12 0 2943.150 2963.830 64.472 0.734 o
14 12 1 4944.650 4899.750 61.052 0.357 o
14 12 2 3037.480 3042.410 52.420 0.788 o
14 12 3 3409.580 3358.010 46.524 0.700 o
14 12 4 951.090 932.422 20.208 5.697 o
14 12 5 671.156 651.506 15.251 9.849 o
14 12 6 523.003 525.441 16.108 12.283 o
14 14 0 3850.230 3940.740 90.500 0.419 o
14 14 1 2149.480 2128.120 56.416 1.170 o
14 14 2 1969.260 1989.990 33.894 1.737 o
14 14 3 831.779 836.759 19.414 6.738 o
14 14 4 1867.080 1780.470 33.830 1.918 o
14 14 5 213.201 194.623 8.536 42.778 o
14 16 0 644.379 620.672 21.712 8.246 o
14 16 1 810.861 783.602 19.981 6.928 o
14 16 2 166.671 140.720 15.247 28.266 o
15 1 0 529.890 545.894 11.904 14.082 o
15 1 1 3408.050 3234.680 40.271 0.743 o
15 1 2 304.703 296.100 10.169 27.548 o
15 1 3 5651.170 5596.950 63.322 0.284 o
15 1 4 3064.700 3077.780 39.572 0.858 o
15 1 5 292.944 294.779 11.406 26.225 o
15 1 6 15.643 22.059 3.124 482.234 o
15 1 7 150.014 164.505 8.712 52.679 o
15 1 8 107.465 101.964 6.487 86.988 o
15 3 0 16.945 22.546 3.023 482.246 o
15 3 1 67.730 70.213 4.876 145.463 o
15 3 2 705.865 727.092 16.119 8.850 o
15 3 3 2.136 6.280 2.588 1114.980 o
15 3 4 1927.280 1971.260 35.513 1.743 o
15 3 5 25.941 29.172 4.234 286.400 o
15 3 6 2022.490 2071.490 34.179 1.657 o
15 3 7 16.730 20.082 3.455 434.307 o
15 3 8 1831.750 1741.430 38.978 1.831 o
15 5 0 2037.520 2005.140 28.948 1.771 o
15 5 1 2.796 4.949 2.059 1553.940 o
15 5 2 1265.400 1232.520 26.776 3.508 o
15 5 3 3673.560 3633.680 77.312 0.499 o
15 5 4 1064.930 1036.650 23.411 4.635 o
15 5 5 554.126 547.339 18.365 10.672 o
15 5 6 2024.910 2055.960 37.731 1.591 o
15 5 7 195.199 208.240 9.752 40.057 o
15 5 8 650.082 643.753 21.738 8.106 o
15 7 0 369.508 377.109 13.203 19.285 o
15 7 1 718.546 693.714 19.829 7.921 o
15 7 2 554.115 579.446 19.768 9.912 o
15 7 3 7183.240 7226.960 75.429 0.180 o
15 7 4 1360.230 1431.030 28.080 3.032 o
15 7 5 6619.360 6692.200 86.169 0.199 o
15 7 6 256.042 269.050 11.723 28.301 o
15 7 7 549.610 570.160 18.708 10.446 o
15 7 8 11.399 13.635 2.620 698.968 o
15 9 0 131.453 134.230 8.612 59.089 o
15 9 1 23.638 24.899 3.544 363.264 o
15 9 2 955.054 938.982 20.282 5.652 o
15 9 3 1168.560 1220.940 25.782 3.831 o
15 9 4 4708.730 4793.950 68.917 0.366 o
15 9 5 1439.360 1405.440 29.252 2.855 o
15 9 6 2062.950 2064.750 35.487 1.604 o
15 9 7 525.835 513.241 13.535 13.655 o
15 11 0 180.981 183.497 7.870 50.201 o
15 11 1 4554.910 4550.060 64.033 0.399 o
15 11 2 833.012 809.293 19.992 6.708 o
15 11 3 1214.830 1174.260 24.019 3.905 o
15 11 4 1348.340 1311.240 24.351 3.384 o
15 11 5 719.615 684.517 15.382 9.117 o
15 11 6 1213.820 1145.450 21.354 4.152 o
15 13 0 234.917 237.425 10.489 33.334 o
15 13 1 29.359 35.188 4.102 273.876 o
15 13 2 89.378 90.802 5.779 106.290 o
15 13 3 507.172 493.486 13.018 14.493 o
15 13 4 416.862 421.099 11.019 19.116 o
15 13 5 1154.380 977.464 29.377 3.875 o
15 15 0 21.317 24.921 3.401 391.521 o
15 15 1 2796.990 2590.870 56.263 0.879 o
15 15 2 1421.640 1293.370 64.435 1.482 o
15 15 3 1575.460 1514.470 88.699 0.899 o
16 0 0 1174.050 1126.800 24.163 4.075 o
16 0 2 5814.660 5853.630 99.196 0.231 o
16 0 4 1965.990 2024.160 46.210 1.468 o
16 0 6 62.576 71.351 9.199 77.375 o
16 2 0 2672.230 2603.910 30.698 1.154 o
16 2 1 75.280 84.697 5.173 126.804 o
16 2 2 780.927 820.902 19.186 7.161 o
16 2 3 21.405 22.734 3.220 418.606 o
16 2 4 90.218 93.670 5.990 102.291 o
16 2 5 983.476 982.858 25.924 4.730 o
16 2 6 290.305 303.363 13.142 23.452 o
16 2 7 1049.620 1076.740 27.654 4.187 o
16 2 8 1.298 1.026 3.519 743.152 o
16 4 0 0.734 7.037 2.839 1003.530 o
16 4 1 3.673 9.117 2.368 1109.450 o
16 4 2 2078.280 2097.420 36.851 1.557 o
16 4 3 863.631 840.994 30.155 4.810 o
16 4 4 1471.340 1479.720 33.501 2.550 o
16 4 5 1483.660 1524.820 39.174 2.263 o
16 4 6 190.849 203.110 9.900 40.266 o
16 4 7 1158.890 1125.720 30.261 3.612 o
16 4 8 94.563 85.353 6.399 97.019 o
16 6 0 251.462 233.418 10.410 32.462 o
16 6 1 893.957 843.286 21.893 5.950 o
16 6 2 2402.230 2542.320 57.546 0.991 o
16 6 3 6.397 6.760 2.674 891.583 o
16 6 4 2566.100 2733.970 66.933 0.822 o
16 6 5 1217.570 1226.230 27.131 3.602 o
16 6 6 711.931 705.639 18.568 8.252 o
16 6 7 71.338 71.490 5.077 137.342 o
16 8 0 1214.570 1197.670 26.713 3.674 o
16 8 1 10.660 16.925 3.496 495.287 o
16 8 2 2989.500 3068.690 46.123 0.839 o
16 8 3 674.064 662.291 21.148 8.025 o
16 8 4 5001.770 5080.190 94.870 0.291 o
16 8 5 38.625 38.319 5.256 191.185 o
16 8 6 617.383 625.119 16.301 10.276 o
16 8 7 19.442 16.095 2.423 585.672 o
16 10 0 476.827 468.989 15.474 13.867 o
16 10 1 874.425 865.655 21.189 6.107 o
16 10 2 132.530 144.421 9.646 52.071 o
16 10 3 804.326 811.847 18.916 7.088 o
16 10 4 110.250 114.758 6.440 83.978 o
16 10 5 2412.690 2331.600 47.803 1.145 o
16 10 6 111.666 109.591 5.720 91.356 o
16 12 0 1705.540 1664.380 28.579 2.306 o
16 12 1 1443.530 1361.650 28.834 2.906 o
16 12 2 494.524 488.045 15.851 13.171 o
16 12 3 3414.880 3430.020 51.615 0.667 o
16 12 4 1748.330 1642.390 26.939 2.315 o
16 12 5 725.085 660.189 16.252 8.952 o
16 14 0 1524.140 1572.020 53.659 1.683 o
16 14 1 1079.480 1049.390 30.933 3.827 o
16 14 2 773.658 764.814 24.557 6.280 o
16 14 3 1820.070 1503.950 128.723 0.485 o
17 1 0 60.311 69.222 5.383 142.045 o
17 1 1 5655.280 5730.630 59.638 0.284 o
17 1 2 242.167 225.965 9.885 34.680 o
17 1 3 36.777 38.209 3.719 268.305 o
17 1 4 360.955 342.208 11.800 21.681 o
17 1 5 17.392 22.902 3.598 401.329 o
17 1 6 22.895 27.572 3.948 323.685 o
17 1 7 1395.230 1447.330 51.607 1.881 o
17 3 0 243.836 241.186 12.587 28.004 o
17 3 1 350.015 366.900 11.097 22.432 o
17 3 2 48.478 48.754 4.773 185.287 o
17 3 3 284.960 275.759 13.623 23.488 o
17 3 4 1336.720 1396.340 27.678 3.131 o
17 3 5 45.810 56.848 5.858 150.468 o
17 3 6 922.380 964.294 26.568 4.896 o
17 3 7 57.605 63.584 5.695 140.045 o
17 5 0 2550.450 2570.210 33.163 1.197 o
17 5 1 3852.200 3933.310 54.546 0.540 o
17 5 2 417.844 410.017 16.253 15.013 o
17 5 3 151.110 137.823 8.246 57.225 o
17 5 4 1334.980 1391.690 30.741 2.967 o
17 5 5 335.324 332.735 16.086 17.850 o
17 5 6 730.976 772.302 23.081 6.802 o
17 5 7 945.628 980.681 23.132 5.225 o
17 7 0 672.040 677.017 19.320 8.502 o
17 7 1 6148.970 6228.430 150.330 0.166 o
17 7 2 603.860 634.193 18.165 9.715 o
17 7 3 3484.860 3437.480 72.551 0.556 o
17 7 4 24.475 31.585 5.558 207.617 o
17 7 5 37.855 43.373 5.763 169.985 o
17 7 6 184.277 151.944 9.186 46.547 o
17 9 0 5651.960 5632.130 95.079 0.247 o
17 9 1 351.639 329.553 12.634 21.289 o
17 9 2 258.485 246.938 10.478 31.355 o
17 9 3 1097.880 1134.580 26.323 4.094 o
17 9 4 743.579 737.301 19.250 7.710 o
17 9 5 175.817 204.783 10.866 38.416 o
17 11 0 919.183 846.976 19.359 6.205 o
17 11 1 1079.410 1081.660 21.734 4.672 o
17 11 2 1368.000 1328.680 27.643 3.138 o
17 11 3 1753.000 1674.940 30.259 2.191 o
17 11 4 260.849 250.721 9.407 33.341 o
17 13 0 140.677 142.824 11.079 44.111 o
17 13 1 343.432 366.410 17.279 16.105 o
17 13 2 17.672 25.043 3.457 409.069 o
18 0 0 7579.890 7543.030 95.676 0.156 o
18 0 2 97.671 92.814 8.693 70.358 o
18 0 4 423.034 450.719 18.670 12.893 o
18 0 6 3952.310 3840.870 175.785 0.210 o
18 2 0 1148.060 1165.170 20.071 4.433 o
18 2 1 4464.880 4716.960 56.026 0.417 o
18 2 2 857.278 917.328 20.395 6.189 o
18 2 3 1291.240 1338.930 33.719 2.914 o
18 2 4 454.645 454.208 15.955 14.102 o
18 2 5 1064.490 1045.200 23.656 4.596 o
18 2 6 565.649 552.700 19.554 10.017 o
18 4 0 833.190 833.173 16.946 7.188 o
18 4 1 2709.150 2756.660 47.606 0.959 o
18 4 2 1860.370 1903.070 37.006 1.791 o
18 4 3 6068.350 6012.000 80.281 0.237 o
18 4 4 1046.530 1076.410 30.319 3.933 o
18 4 5 2667.920 2853.070 63.849 0.812 o
18 4 6 1029.060 1064.810 30.967 3.928 o
18 6 0 9697.880 9670.900 103.922 0.101 o
18 6 1 880.485 904.178 24.283 5.500 o
18 6 2 1781.200 1839.480 32.331 2.013 o
18 6 3 11.655 10.989 2.521 748.834 o
18 6 4 268.710 276.032 14.259 23.121 o
18 6 5 66.581 56.192 6.115 126.651 o
18 6 6 2116.630 2054.160 37.174 1.540 o
18 8 0 3128.970 3137.030 45.150 0.799 o
18 8 1 1532.130 1573.810 42.360 2.064 o
18 8 2 1562.420 1552.880 34.659 2.337 o
18 8 3 797.827 794.126 20.663 6.842 o
18 8 4 380.706 367.038 15.363 17.031 o
18 8 5 214.200 210.520 10.427 36.183 o
18 10 0 15.133 17.371 3.038 525.619 o
18 10 1 910.718 885.792 19.172 6.174 o
18 10 2 625.196 642.720 22.516 8.064 o
18 10 3 339.354 314.452 11.357 23.662 o
18 10 4 23.655 23.167 3.537 368.696 o
18 12 0 1216.340 1134.860 26.219 3.785 o
18 12 1 1402.080 1286.700 45.476 2.195 o
18 12 2 326.359 315.940 10.199 25.809 o
19 1 0 31.903 34.923 3.664 293.705 o
19 1 1 712.637 733.351 17.341 8.444 o
19 1 2 256.822 270.724 9.570 32.546 o
19 1 3 392.388 407.104 11.908 19.348 o
19 1 4 489.595 488.745 12.300 15.339 o
19 1 5 3275.680 3360.220 74.830 0.580 o
19 1 6 598.786 532.487 25.217 7.791 o
19 3 0 2161.500 2202.130 32.832 1.533 o
19 3 1 102.340 102.443 6.355 90.325 o
19 3 2 816.217 828.295 20.048 6.742 o
19 3 3 22.825 25.677 4.153 310.756 o
19 3 4 454.383 502.438 18.488 12.178 o
19 3 5 326.040 340.444 13.698 20.713 o
19 5 0 149.403 144.603 8.198 57.182 o
19 5 1 4727.690 4759.360 66.178 0.371 o
19 5 2 1421.830 1452.000 26.939 2.958 o
19 5 3 106.238 116.357 7.613 74.410 o
19 5 4 1144.850 1170.760 29.164 3.682 o
19 5 5 1024.850 1045.810 25.088 4.578 o
19 7 0 1913.470 1900.980 35.685 1.779 o
19 7 1 393.630 425.976 13.546 17.577 o
19 7 2 147.839 158.691 7.823 58.210 o
19 7 3 1749.170 1796.280 38.131 1.902 o
19 7 4 75.835 93.059 7.334 91.762 o
19 9 0 297.627 292.177 10.522 27.485 o
19 9 1 230.674 219.988 8.863 38.605 o
19 9 2 637.499 628.762 16.883 9.827 o
19 9 3 91.656 92.741 5.750 104.878 o
19 11 0 424.542 403.452 10.763 19.366 o
19 11 1 8.326 11.550 2.311 902.360 o
20 0 0 1462.790 1574.270 44.169 2.059 o
20 0 2 104.282 103.813 8.115 72.315 o
20 0 4 2266.850 2195.290 51.444 1.184 o
20 2 0 5.729 5.904 2.395 1072.130 o
20 2 1 2342.020 2434.630 36.284 1.303 o
20 2 2 15.781 20.242 3.020 505.988 o
20 2 3 516.355 519.026 19.103 10.954 o
20 2 4 305.851 307.431 13.825 21.816 o
20 2 5 168.792 152.562 7.612 55.957 o
20 4 0 1789.010 1836.000 30.374 2.059 o
20 4 1 566.533 609.941 14.480 11.742 o
20 4 2 16.514 15.597 3.358 468.734 o
20 4 3 1294.130 1307.150 30.523 3.129 o
20 4 4 826.655 835.205 29.918 4.976 o
20 6 0 1327.360 1307.630 27.131 3.270 o
20 6 1 191.192 183.053 8.322 46.993 o
20 6 2 284.648 286.980 9.828 29.593 o
20 6 3 423.140 441.459 15.925 14.841 o
20 6 4 137.766 148.663 8.233 58.785 o
20 8 0 522.364 516.200 13.560 13.679 o
20 8 1 13.799 13.047 2.311 735.482 o
20 8 2 1254.710 1191.300 37.786 2.837 o
20 10 0 1.562 3.721 1.695 2325.920 o
21 1 0 38.263 33.344 3.747 269.704 o
21 1 1 17.933 33.346 3.740 352.315 o
21 1 2 137.548 140.630 6.586 70.115 o
21 1 3 1282.600 1267.390 27.485 3.384 o
21 3 0 1861.090 1869.540 37.763 1.785 o
21 3 1 16.388 15.577 2.306 660.459 o
21 3 2 182.234 172.516 9.591 43.940 o
21 3 3 2.034 1.563 2.421 1400.700 o
21 5 0 335.727 322.805 10.523 24.736 o
21 5 1 649.391 593.674 14.053 10.857 o
21 5 2 1791.860 1742.870 48.855 1.598 o
21 7 0 10.912 11.763 2.202 857.773 o
21 7 1 1001.620 939.440 17.044 5.828 o
22 0 0 2669.710 2804.560 57.691 0.872 o
22 0 2 2075.400 1846.700 55.419 1.277 o
22 2 0 521.348 509.851 16.262 12.349 o
22 2 1 20.886 19.529 3.417 410.565 o
22 4 0 237.850 220.082 7.526 41.453 o
22 4 1 464.787 463.336 12.415 16.146 o

_iucr_refine_instructions_details
;
TITL hasj160209a_a.res in C2/c
REM Old TITL hasj160209a in C2/c #15
REM SHELXT solution in C2/c
REM R1 0.104, Rweak 0.009, Alpha 0.026, Orientation as input
REM Formula found by SHELXT: C42 N2 Zn
CELL 1.54184 18.874433 18.080802 10.808806 90 94.931 90
ZERR 4 0.000188 0.000188 0.000109 0 0.001 0
LATT 7
SYMM -X,+Y,0.5-Z
SFAC C H N Zn
UNIT 168 200 8 4

L.S. 10
PLAN  20
SIZE 0.1438 0.2423 0.431
TEMP -173.15
CONF
BOND $H
LIST 4
MORE -1
fmap 2
acta 
OMIT 2 8 1
OMIT -1 1 1
OMIT -2 8 1
WGHT 0.029157 0.568791
FVAR 0.261167
REM <olex2.extras>
REM <HklSrc "%.\\hasj160209a.hkl">
REM </olex2.extras>

Zn1   4     0.50000  0.17410  0.25000  10.50000  0.01550  0.00852  0.01952 =
 0.00000 -0.00561 -0.00000 
N1    3     0.57077  0.24887  0.31156  11.00000  0.01211  0.00964  0.01678 =
 -0.00094 -0.00336  0.00089 
C1    1     0.63517  0.23670  0.37129  11.00000  0.01225  0.01177  0.01654 =
 -0.00084 -0.00278  0.00212 
C5    1     0.50000  0.36032  0.25000  10.50000  0.01066  0.00929  0.01652 =
 0.00000 -0.00153 -0.00000 
C4    1     0.55976  0.32511  0.30939  11.00000  0.01103  0.01025  0.01709 =
 -0.00130 -0.00246  0.00038 
C7    1     0.45730  0.48163  0.32854  11.00000  0.01372  0.01240  0.02323 =
 -0.00257  0.00104  0.00187 
C12   1     0.66496  0.16100  0.38875  11.00000  0.01262  0.01291  0.01589 =
 0.00007 -0.00214  0.00238 
C3    1     0.62013  0.35986  0.37226  11.00000  0.01283  0.01125  0.02038 =
 -0.00328 -0.00367  0.00013 
H3    2     0.62693  0.41794  0.38444  11.00000  0.03237  0.02027  0.04560 =
 -0.01021 -0.00620  0.00375 
C6    1     0.50000  0.44301  0.25000  10.50000  0.01066  0.00884  0.01926 =
 0.00000 -0.00002 -0.00000 
C13   1     0.64973  0.11946  0.49299  11.00000  0.01814  0.01708  0.01821 =
 0.00270  0.00157  0.00506 
C17   1     0.70926  0.13247  0.30136  11.00000  0.01546  0.01283  0.01838 =
 -0.00028  0.00108  0.00193 
C16   1     0.73794  0.06194  0.32126  11.00000  0.02326  0.01408  0.02490 =
 0.00127  0.00508  0.00557 
H16   2     0.77296  0.03910  0.25407  11.00000  0.06289  0.01836  0.04540 =
 -0.00368  0.02924  0.00865 
C14   1     0.67949  0.04909  0.50943  11.00000  0.02583  0.01723  0.02260 =
 0.00640  0.00356  0.00598 
H14   2     0.66639  0.01705  0.58841  11.00000  0.05716  0.02635  0.04408 =
 0.00844  0.01436  0.01760 
C8    1     0.45795  0.55889  0.32686  11.00000  0.01832  0.01242  0.03581 =
 -0.00573  0.00042  0.00311 
H8    2     0.42517  0.58987  0.38989  11.00000  0.03046  0.03478  0.05179 =
 -0.00346  0.01069  0.00045 
C2    1     0.66734  0.30451  0.41124  11.00000  0.01230  0.01441  0.02128 =
 -0.00290 -0.00538  0.00118 
H2    2     0.71781  0.31083  0.46242  11.00000  0.02999  0.02447  0.03777 =
 0.00123 -0.00767  0.00011 
C21   1     0.72372  0.17634  0.18619  11.00000  0.02638  0.01390  0.02201 =
 0.00075  0.00652  0.00135 
H21   2     0.72105  0.23548  0.20936  11.00000  0.06363  0.00945  0.03417 =
 -0.00038  0.01085  0.00182 
C15   1     0.72310  0.02059  0.42451  11.00000  0.02723  0.01529  0.02744 =
 0.00484  0.00451  0.00786 
H15   2     0.74571 -0.03467  0.43729  11.00000  0.06151  0.02915  0.04831 =
 0.01814  0.02947  0.00858 
C11   1     0.41151  0.44163  0.41466  11.00000  0.01976  0.02283  0.02584 =
 -0.00153  0.00706  0.00142 
H11A  2     0.36237  0.42177  0.36626  11.00000  0.03814  0.07550  0.04685 =
 0.00842  0.00616 -0.02392 
H11B  2     0.43797  0.39487  0.45963  11.00000  0.05142  0.04844  0.06493 =
 0.02651  0.01999  0.00524 
H11C  2     0.39807  0.47647  0.48926  11.00000  0.09139  0.04509  0.05814 =
 -0.02026  0.04225 -0.01328 
C9    1     0.50000  0.59827  0.25000  10.50000  0.01925  0.01027  0.04557 =
 0.00000 -0.00078 -0.00000 
C23   1     0.66533  0.16204  0.08033  11.00000  0.03982  0.02348  0.01894 =
 0.00121  0.00052  0.00427 
H23A  2     0.66037  0.10417  0.05888  11.00000  0.09230  0.03377  0.04015 =
 -0.01690 -0.01688  0.00447 
H23B  2     0.61336  0.18209  0.10652  11.00000  0.05898  0.07253  0.04571 =
 -0.01171 -0.01110  0.03666 
H23C  2     0.67864  0.19013 -0.00416  11.00000  0.10189  0.05249  0.02557 =
 0.01654  0.00226  0.00052 
C18   1     0.60145  0.14871  0.58702  11.00000  0.02911  0.02875  0.02121 =
 0.00546  0.00760  0.01138 
H18   2     0.58534  0.20450  0.56034  11.00000  0.11548  0.05938  0.04693 =
 0.01694  0.03624  0.05371 
C19   1     0.63901  0.15081  0.71766  11.00000  0.03278  0.03613  0.02510 =
 -0.00931  0.00414 -0.00304 
H19A  2     0.64977  0.09435  0.74895  11.00000  0.09853  0.04965  0.04186 =
 -0.01203 -0.01853  0.02597 
H19B  2     0.68926  0.17936  0.71975  11.00000  0.06601  0.11645  0.08867 =
 -0.04081  0.04027 -0.05566 
H19C  2     0.60575  0.17740  0.78199  11.00000  0.08433  0.04966  0.03506 =
 -0.01508  0.02518  0.00778 
C22   1     0.79685  0.16033  0.14150  11.00000  0.03192  0.02905  0.04044 =
 0.00354  0.01670 -0.00028 
H22A  2     0.83734  0.16862  0.21349  11.00000  0.04823  0.08100  0.04926 =
 -0.01027 -0.00185 -0.02159 
H22B  2     0.80185  0.10461  0.10839  11.00000  0.08471  0.02225  0.07325 =
 0.00295  0.03334  0.02035 
H22C  2     0.80926  0.19791  0.06759  11.00000  0.09874  0.05602  0.06368 =
 0.01911  0.05947 -0.00501 
C10   1     0.50000  0.68139  0.25000  10.50000  0.03050  0.01293  0.08964 =
 0.00000  0.00432  0.00000 
PART -1
AFIX 137
H10C  2     0.45093  0.69946  0.23829  10.50000 -1.50000 
H10A  2     0.52237  0.69946  0.32946  10.50000 -1.50000 
H10B  2     0.52670  0.69946  0.18225  10.50000 -1.50000 
AFIX 0
PART 0
C20   1     0.53302  0.10258  0.58479  11.00000  0.02308  0.10284  0.02673 =
 -0.01275  0.00637 -0.00529 
H20A  2     0.50785  0.09682  0.49282  11.00000  0.02995  0.23112  0.05727 =
 -0.04463 -0.00188 -0.02497 
H20B  2     0.54937  0.04885  0.62523  11.00000  0.07425  0.15739  0.08057 =
 0.03378 -0.01974 -0.00510 
H20C  2     0.49564  0.12964  0.64222  11.00000  0.03858  0.16912  0.04675 =
 0.01953  0.01394  0.00364 
H1    2     0.50000  0.08492  0.25000  10.50000  0.08954  0.05860  0.01249 =
 0.00000 -0.02563 -0.00000 
HKLF 4

END
Q1 1 0.533333 0.15 0.583333 11 0.05 0.26
Q4 1 0.466667 0.066667 0.277778 11 0.05 0.13
Q2 1 0.5 0.233333 0.444444 11 0.05 0.16
Q5 1 0.55 0.7 0.194444 11 0.05 0.13
Q3 1 0.55 0.7 0.361111 11 0.05 0.14
Q6 1 0.633333 0.183333 0.583333 11 0.05 0.13

  REM The information below was added by Olex2.
  REM
  REM R1 = 0.0184 for 3301 Fo > 4sig(Fo) and 0.0187 for all 3355 data
  REM 419 parameters refined using 0 restraints
  REM Highest difference peak 0.2555, deepest hole -0.1922
  REM Mean Shift 0.0000, Max Shift 0.0008.

  REM +++ Tabular Listing of Refinement Information +++
  REM R1_all = 0.0187
  REM R1_gt = 0.0184
  REM wR_ref = 0.0472
  REM GOOF = 1.0776
  REM Shift_max = 0.0008
  REM Shift_mean = 0.0000
  REM Reflections_all = 3355
  REM Reflections_gt = 3301
  REM Parameters = 419
  REM Hole = -0.1922
  REM Peak = 0.2555
  REM Flack = n/a

  
;
_olex2_submission_special_instructions  'No special instructions were received'
