# Supplementary material for: Fragmentation and transferability in Hirshfeld atom refinement
Source: IUCrJ. 2022 Feb 26;9(Pt 2):298–315. doi: 10.1107/S2052252522000690 (PMC8895009; doi:10.1107/S2052252522000690)
Supplement: Supplementary file 2 [file m-09-00298-sup2.zip › cif/metalorganic/LOKPOT_frag.cif]

data_LOKPOT_frag
_audit_creation_date               2021-06-24
_audit_creation_method
;
Olex2 1.3
(compiled 2020.07.31 svn.rc2a77460 for OlexSys, GUI svn.r6145)
;
_audit_contact_author_address      ?
_audit_contact_author_email        ?
_audit_contact_author_name         ''
_audit_contact_author_phone        ?
_publ_contact_author_id_orcid      ?
_publ_section_references
;
Bourhis, L.J., Dolomanov, O.V., Gildea, R.J., Howard, J.A.K., Puschmann, H.
 (2015). Acta Cryst. A71, 59-75.

Dolomanov, O.V., Bourhis, L.J., Gildea, R.J, Howard, J.A.K. & Puschmann, H.
 (2009), J. Appl. Cryst. 42, 339-341.
;
_chemical_formula_moiety           'C42 H50 N2 Zn'
_chemical_formula_sum              'C42 H50 N2 Zn'
_chemical_formula_weight           648.274
loop_
  _atom_type_symbol
  _atom_type_scat_dispersion_real
  _atom_type_scat_dispersion_imag
  _atom_type_scat_Cromer_Mann_a1
  _atom_type_scat_Cromer_Mann_a2
  _atom_type_scat_Cromer_Mann_a3
  _atom_type_scat_Cromer_Mann_a4
  _atom_type_scat_Cromer_Mann_b1
  _atom_type_scat_Cromer_Mann_b2
  _atom_type_scat_Cromer_Mann_b3
  _atom_type_scat_Cromer_Mann_b4
  _atom_type_scat_Cromer_Mann_c
  _atom_type_scat_source
  _atom_type_scat_dispersion_source
 H 0.00000 0.00000 0.49300 0.32291 0.14019 0.04081 10.51090 26.12570 3.14236
 57.79970 0.0030380000826
 'International Tables Volume C Table 6.1.1.4 (pp. 500-502)'
 'Henke, Gullikson and Davis, At. Data and Nucl. Data Tables, 1993, 54, 2'
 C 0.01920 0.00962 2.31000 1.02000 1.58860 0.86500 20.84390 10.20750 0.56870
 51.65120 0.215599998832
 'International Tables Volume C Table 6.1.1.4 (pp. 500-502)'
 'Henke, Gullikson and Davis, At. Data and Nucl. Data Tables, 1993, 54, 2'
 Zn -1.55628 0.70462 14.07430 7.03180 5.16520 2.41000 3.26550 0.23330 10.31630
 58.70970 1.30410003662
 'International Tables Volume C Table 6.1.1.4 (pp. 500-502)'
 'Henke, Gullikson and Davis, At. Data and Nucl. Data Tables, 1993, 54, 2'
 N 0.03256 0.01839 12.21260 3.13220 2.01250 1.16630 0.00570 9.89330 28.99750
 0.58260 -11.5290002823
 'International Tables Volume C Table 6.1.1.4 (pp. 500-502)'
 'Henke, Gullikson and Davis, At. Data and Nucl. Data Tables, 1993, 54, 2'

_space_group_crystal_system        'monoclinic'
_space_group_IT_number             15
_space_group_name_H-M_alt          'C 1 2/c 1'
_space_group_name_Hall             '-C 2yc'
loop_
  _space_group_symop_id
  _space_group_symop_operation_xyz
 1 x,y,z
 2 -x,y,-z+1/2
 3 -x,-y,-z
 4 x,-y,z-1/2
 5 x+1/2,y+1/2,z
 6 -x+1/2,y+1/2,-z+1/2
 7 -x+1/2,-y+1/2,-z
 8 x+1/2,-y+1/2,z-1/2

_symmetry_Int_Tables_number        15
_cell_length_a                     18.87443(19)
_cell_length_b                     18.08080(19)
_cell_length_c                     10.80881(11)
_cell_angle_alpha                  90
_cell_angle_beta                   94.931(1)
_cell_angle_gamma                  90
_cell_volume                       3675.01(7)
_cell_formula_units_Z              4
_cell_measurement_reflns_used    16442
_cell_measurement_temperature    100
_cell_measurement_theta_max      73.5790
_cell_measurement_theta_min      3.3630
_exptl_absorpt_coefficient_mu      1.137
_exptl_crystal_density_diffrn      1.172
_exptl_crystal_F_000               1381.049
_exptl_crystal_size_max            0.431
_exptl_crystal_size_mid            0.2423
_exptl_crystal_size_min            0.1438
_exptl_crystal_description       block
_diffrn_measurement_device_type  'SuperNova, Dual, Cu at zero, AtlasS2'
_diffrn_reflns_av_R_equivalents    0.0344
_diffrn_reflns_av_unetI/netI       0.0166
_diffrn_reflns_Laue_measured_fraction_full  0.9988
_diffrn_reflns_Laue_measured_fraction_max  0.9988
_diffrn_reflns_limit_h_max         22
_diffrn_reflns_limit_h_min         -22
_diffrn_reflns_limit_k_max         21
_diffrn_reflns_limit_k_min         -21
_diffrn_reflns_limit_l_max         12
_diffrn_reflns_limit_l_min         -13
_diffrn_reflns_number              19786
_diffrn_reflns_point_group_measured_fraction_full  0.9988
_diffrn_reflns_point_group_measured_fraction_max  0.9988
_diffrn_reflns_theta_full          67.6840
_diffrn_reflns_theta_max           68.11
_diffrn_reflns_theta_min           3.39
_diffrn_ambient_temperature        100.0
_diffrn_measured_fraction_theta_full  0.9988
_diffrn_measured_fraction_theta_max  0.9988
_diffrn_radiation_type             'Cu K\a'
_diffrn_radiation_wavelength       1.54184
_reflns_Friedel_coverage           0.0
_reflns_limit_h_max                22
_reflns_limit_h_min                -22
_reflns_limit_k_max                21
_reflns_limit_k_min                0
_reflns_limit_l_max                12
_reflns_limit_l_min                0
_reflns_number_gt                  3301
_reflns_number_total               3355
_reflns_threshold_expression       I>=2u(I)
_computing_molecular_graphics      'Olex2 1.3 (Dolomanov et al., 2009)'
_computing_publication_material    'Olex2 1.3 (Dolomanov et al., 2009)'
_computing_structure_refinement    'olex2.refine 1.3 (Bourhis et al., 2015)'
_refine_diff_density_max           0.2560
_refine_diff_density_min           -0.1924
_refine_diff_density_rms           0.0403
_refine_ls_d_res_high              0.8308
_refine_ls_d_res_low               13.0334
_refine_ls_goodness_of_fit_ref     1.0767
_refine_ls_hydrogen_treatment      mixed
_refine_ls_matrix_type             full
_refine_ls_number_constraints      4
_refine_ls_number_parameters       419
_refine_ls_number_reflns           3355
_refine_ls_number_restraints       0
_refine_ls_R_factor_all            0.0187
_refine_ls_R_factor_gt             0.0185
_refine_ls_restrained_S_all        1.0767
_refine_ls_shift/su_max            0.0008
_refine_ls_shift/su_mean           0.0000
_refine_ls_structure_factor_coef   Fsqd
_refine_ls_weighting_details      
 'w=1/[\s^2^(Fo^2^)+(0.0293P)^2^+0.5665P] where P=(Fo^2^+2Fc^2^)/3'
_refine_ls_weighting_scheme        calc
_refine_ls_wR_factor_gt            0.0470
_refine_ls_wR_factor_ref           0.0473
_olex2_refinement_description
;
1. Fixed Uiso
 At 1.5 times of:
  All C(H,H,H) groups
2. Others
 Fixed Sof: H10C(0.5) H10A(0.5) H10B(0.5)
3.a Idealised Me refined as rotating group:
 C10(H10C,H10A,H10B)
;
loop_
  _atom_site_label
  _atom_site_type_symbol
  _atom_site_fract_x
  _atom_site_fract_y
  _atom_site_fract_z
  _atom_site_U_iso_or_equiv
  _atom_site_adp_type
  _atom_site_occupancy
  _atom_site_site_symmetry_order
  _atom_site_refinement_flags_posn
  _atom_site_refinement_flags_adp
  _atom_site_refinement_flags_occupancy
  _atom_site_disorder_group
 Zn1 Zn 0.5 0.174096(7) 0.25 0.01493(6) Uani 1.000000 2 S T P .
 N1 N 0.57077(3) 0.24886(3) 0.31156(5) 0.01311(12) Uani 1.000000 1 . . . .
 C1 C 0.63518(4) 0.23670(4) 0.37129(7) 0.01374(15) Uani 1.000000 1 . . . .
 C5 C 0.5 0.36035(5) 0.25 0.0122(2) Uani 1.000000 2 S T P .
 C4 C 0.55976(4) 0.32512(4) 0.30939(7) 0.01300(15) Uani 1.000000 1 . . . .
 C7 C 0.45728(4) 0.48164(4) 0.32857(7) 0.01648(16) Uani 1.000000 1 . . . .
 C12 C 0.66495(4) 0.16100(4) 0.38874(7) 0.01399(15) Uani 1.000000 1 . . . .
 C3 C 0.62013(4) 0.35986(4) 0.37226(7) 0.01511(15) Uani 1.000000 1 . . . .
 H3 H 0.6269(6) 0.4179(6) 0.3845(11) 0.033(3) Uani 1.000000 1 . . . .
 C6 C 0.5 0.44308(5) 0.25 0.0130(2) Uani 1.000000 2 S T P .
 C13 C 0.64972(4) 0.11946(4) 0.49299(7) 0.01781(16) Uani 1.000000 1 . . . .
 C17 C 0.70926(4) 0.13247(4) 0.30136(7) 0.01559(15) Uani 1.000000 1 . . . .
 C16 C 0.73794(4) 0.06194(4) 0.32126(8) 0.02059(17) Uani 1.000000 1 . . . .
 H16 H 0.7730(7) 0.0391(6) 0.2541(11) 0.041(3) Uani 1.000000 1 . . . .
 C14 C 0.67949(4) 0.04909(5) 0.50944(8) 0.02181(17) Uani 1.000000 1 . . . .
 H14 H 0.6664(7) 0.0170(6) 0.5883(11) 0.042(3) Uani 1.000000 1 . . . .
 C8 C 0.45795(4) 0.55891(4) 0.32687(8) 0.02229(17) Uani 1.000000 1 . . . .
 H8 H 0.4253(6) 0.5896(7) 0.3898(12) 0.040(3) Uani 1.000000 1 . . . .
 C2 C 0.66734(4) 0.30451(4) 0.41124(7) 0.01639(15) Uani 1.000000 1 . . . .
 H2 H 0.7177(6) 0.3108(6) 0.4624(11) 0.032(3) Uani 1.000000 1 . . . .
 C21 C 0.72372(5) 0.17633(4) 0.18618(8) 0.02050(18) Uani 1.000000 1 . . . .
 H21 H 0.7210(7) 0.2355(6) 0.2096(10) 0.035(3) Uani 1.000000 1 . . . .
 C15 C 0.72310(4) 0.02059(5) 0.42451(8) 0.02321(17) Uani 1.000000 1 . . . .
 H15 H 0.7458(7) -0.0345(7) 0.4374(11) 0.045(3) Uani 1.000000 1 . . . .
 C11 C 0.41151(5) 0.44164(5) 0.41467(8) 0.02252(17) Uani 1.000000 1 . . . .
 H11A H 0.3629(7) 0.4213(8) 0.3657(13) 0.054(4) Uani 1.000000 1 . . . .
 H11B H 0.4382(7) 0.3945(8) 0.4590(13) 0.053(4) Uani 1.000000 1 . . . .
 H11C H 0.3984(8) 0.4763(7) 0.4889(13) 0.065(5) Uani 1.000000 1 . . . .
 C9 C 0.5 0.59830(6) 0.25 0.0252(3) Uani 1.000000 2 S T P .
 C23 C 0.66533(6) 0.16204(6) 0.08032(8) 0.02752(19) Uani 1.000000 1 . . . .
 H23A H 0.6604(8) 0.1042(7) 0.0588(12) 0.057(4) Uani 1.000000 1 . . . .
 H23B H 0.6135(9) 0.1821(8) 0.1063(14) 0.060(5) Uani 1.000000 1 . . . .
 H23C H 0.6788(9) 0.1900(8) -0.0041(12) 0.060(4) Uani 1.000000 1 . . . .
 C18 C 0.60144(5) 0.14871(5) 0.58703(8) 0.02605(19) Uani 1.000000 1 . . . .
 H18 H 0.5855(9) 0.2046(8) 0.5603(13) 0.071(5) Uani 1.000000 1 . . . .
 C19 C 0.63902(5) 0.15081(6) 0.71766(9) 0.0313(2) Uani 1.000000 1 . . . .
 H19A H 0.6499(9) 0.0944(8) 0.7488(13) 0.065(5) Uani 1.000000 1 . . . .
 H19B H 0.6893(9) 0.1795(10) 0.7196(17) 0.088(7) Uani 1.000000 1 . . . .
 H19C H 0.6058(9) 0.1775(7) 0.7819(13) 0.056(4) Uani 1.000000 1 . . . .
 C22 C 0.79685(6) 0.16034(6) 0.14149(11) 0.0330(2) Uani 1.000000 1 . . . .
 H22A H 0.8375(8) 0.1685(8) 0.2134(14) 0.060(4) Uani 1.000000 1 . . . .
 H22B H 0.8019(8) 0.1047(7) 0.1084(14) 0.059(4) Uani 1.000000 1 . . . .
 H22C H 0.8093(9) 0.1978(8) 0.0676(14) 0.070(5) Uani 1.000000 1 . . . .
 C10 C 0.5 0.68141(7) 0.25 0.0444(4) Uani 1.000000 2 S T P .
 H10C H 0.45093(13) 0.69948(7) 0.238(5) 0.0666(6) Uiso 0.500000 1 GR . . -1
 H10A H 0.522(2) 0.69948(7) 0.3294(18) 0.0666(6) Uiso 0.500000 1 GR . . -1
 H10B H 0.527(2) 0.69948(7) 0.182(3) 0.0666(6) Uiso 0.500000 1 GR . . -1
 C20 C 0.53301(6) 0.10258(10) 0.58479(12) 0.0507(3) Uani 1.000000 1 . . . .
 H20A H 0.5078(8) 0.0971(13) 0.4927(16) 0.107(8) Uani 1.000000 1 . . . .
 H20B H 0.5494(11) 0.0486(14) 0.6252(19) 0.107(7) Uani 1.000000 1 . . . .
 H20C H 0.4956(8) 0.1298(12) 0.6422(14) 0.083(6) Uani 1.000000 1 . . . .
 H1 H 0.5 0.0849(10) 0.25 0.055(6) Uani 1.000000 2 S T P .

loop_
  _atom_site_aniso_label
  _atom_site_aniso_U_11
  _atom_site_aniso_U_22
  _atom_site_aniso_U_33
  _atom_site_aniso_U_12
  _atom_site_aniso_U_13
  _atom_site_aniso_U_23
 Zn1 0.01551(9) 0.00852(9) 0.01953(9) -0.000000 -0.00561(6) 0.000000
 N1 0.0121(3) 0.0096(3) 0.0168(3) 0.0009(2) -0.0034(2) -0.0009(2)
 C1 0.0122(3) 0.0117(4) 0.0166(3) 0.0021(3) -0.0028(3) -0.0008(3)
 C5 0.0105(4) 0.0095(5) 0.0162(5) -0.000000 -0.0014(4) 0.000000
 C4 0.0111(4) 0.0102(4) 0.0171(4) 0.0004(2) -0.0024(3) -0.0013(2)
 C7 0.0136(3) 0.0126(4) 0.0232(4) 0.0020(3) 0.0011(3) -0.0027(3)
 C12 0.0127(3) 0.0128(3) 0.0159(3) 0.0024(3) -0.0021(3) 0.0001(3)
 C3 0.0128(3) 0.0113(4) 0.0204(4) 0.0001(3) -0.0037(3) -0.0033(3)
 H3 0.033(7) 0.020(7) 0.045(8) 0.004(5) -0.007(6) -0.010(6)
 C6 0.0112(4) 0.0079(5) 0.0197(5) -0.000000 0.0005(4) 0.000000
 C13 0.0181(4) 0.0171(4) 0.0182(4) 0.0050(3) 0.0015(3) 0.0027(3)
 C17 0.0154(3) 0.0129(3) 0.0184(4) 0.0019(3) 0.0010(3) -0.0003(3)
 C16 0.0233(4) 0.0141(4) 0.0249(4) 0.0056(3) 0.0051(3) 0.0013(3)
 H16 0.063(9) 0.018(7) 0.045(7) 0.009(6) 0.030(7) -0.003(6)
 C14 0.0258(4) 0.0172(4) 0.0226(4) 0.0060(3) 0.0036(3) 0.0064(3)
 H14 0.057(9) 0.026(7) 0.045(8) 0.017(6) 0.014(7) 0.008(6)
 C8 0.0183(4) 0.0124(4) 0.0358(5) 0.0031(3) 0.0002(3) -0.0057(3)
 H8 0.031(7) 0.036(7) 0.052(8) 0.000(6) 0.011(6) -0.004(6)
 C2 0.0124(4) 0.0144(4) 0.0212(4) 0.0012(3) -0.0053(3) -0.0029(3)
 H2 0.030(8) 0.025(7) 0.038(8) 0.000(5) -0.008(6) 0.002(5)
 C21 0.0264(4) 0.0138(4) 0.0220(4) 0.0014(3) 0.0066(3) 0.0007(3)
 H21 0.063(9) 0.010(6) 0.034(7) 0.002(5) 0.010(6) -0.001(5)
 C15 0.0272(4) 0.0153(4) 0.0275(4) 0.0079(3) 0.0045(3) 0.0048(3)
 H15 0.061(9) 0.031(7) 0.049(8) 0.009(7) 0.029(7) 0.018(6)
 C11 0.0197(4) 0.0228(4) 0.0259(4) 0.0014(4) 0.0070(4) -0.0014(4)
 H11A 0.040(8) 0.075(11) 0.047(8) -0.023(8) 0.006(7) 0.009(8)
 H11B 0.050(9) 0.046(9) 0.065(10) 0.006(8) 0.020(8) 0.026(8)
 H11C 0.095(12) 0.047(9) 0.059(9) -0.015(8) 0.043(9) -0.021(8)
 C9 0.0190(5) 0.0108(5) 0.0453(7) -0.000000 -0.0011(5) 0.000000
 C23 0.0398(5) 0.0235(5) 0.0189(4) 0.0043(4) 0.0005(4) 0.0012(4)
 H23A 0.093(12) 0.034(8) 0.039(8) 0.005(8) -0.016(8) -0.017(7)
 H23B 0.059(10) 0.072(11) 0.046(9) 0.036(8) -0.012(8) -0.012(7)
 H23C 0.102(13) 0.052(9) 0.026(8) 0.001(9) 0.002(8) 0.016(7)
 C18 0.0291(4) 0.0288(5) 0.0212(4) 0.0114(4) 0.0076(3) 0.0054(3)
 H18 0.114(14) 0.056(10) 0.048(9) 0.052(10) 0.036(9) 0.018(8)
 C19 0.0328(5) 0.0362(6) 0.0251(5) -0.0030(5) 0.0041(4) -0.0093(4)
 H19A 0.099(13) 0.049(10) 0.042(9) 0.026(9) -0.020(8) -0.013(8)
 H19B 0.065(12) 0.116(16) 0.088(14) -0.055(11) 0.040(10) -0.041(10)
 H19C 0.085(12) 0.050(9) 0.036(8) 0.008(7) 0.025(9) -0.016(6)
 C22 0.0319(5) 0.0291(5) 0.0405(6) -0.0003(4) 0.0167(5) 0.0035(5)
 H22A 0.049(10) 0.080(12) 0.049(9) -0.022(8) -0.002(8) -0.010(8)
 H22B 0.087(12) 0.022(8) 0.074(11) 0.020(7) 0.034(9) 0.003(7)
 H22C 0.101(13) 0.056(9) 0.064(10) -0.005(9) 0.060(10) 0.018(9)
 C10 0.0307(7) 0.0127(6) 0.0898(13) -0.000000 0.0044(8) 0.000000
 C20 0.0231(5) 0.1029(11) 0.0267(6) -0.0054(6) 0.0064(5) -0.0127(6)
 H20A 0.029(9) 0.23(2) 0.058(11) -0.024(11) -0.001(8) -0.046(13)
 H20B 0.074(14) 0.16(2) 0.080(14) -0.007(14) -0.020(11) 0.033(15)
 H20C 0.039(9) 0.167(18) 0.046(10) 0.004(11) 0.014(8) 0.020(11)
 H1 0.089(17) 0.057(13) 0.013(10) -0.000000 -0.026(10) 0.000000

loop_
  _geom_bond_atom_site_label_1
  _geom_bond_atom_site_label_2
  _geom_bond_distance
  _geom_bond_site_symmetry_2
  _geom_bond_publ_flag
 Zn1 N1 1.9753(6) 2_655 ?
 Zn1 N1 1.9753(6) . ?
 Zn1 H1 1.613(19) . ?
 N1 C1 1.3446(9) . ?
 N1 C4 1.3942(9) . ?
 C1 C12 1.4854(10) . ?
 C1 C2 1.4190(10) . ?
 C5 C4 1.4019(9) 2_655 ?
 C5 C4 1.4019(9) . ?
 C5 C6 1.4959(13) . ?
 C4 C3 1.4219(10) . ?
 C7 C6 1.4055(8) . ?
 C7 C8 1.3972(11) . ?
 C7 C11 1.5079(11) . ?
 C12 C13 1.4044(10) . ?
 C12 C17 1.4119(10) . ?
 C3 H3 1.064(11) . ?
 C3 C2 1.3815(11) . ?
 C13 C14 1.3959(11) . ?
 C13 C18 1.5174(11) . ?
 C17 C16 1.3949(11) . ?
 C17 C21 1.5204(11) . ?
 C16 H16 1.105(11) . ?
 C16 C15 1.3915(12) . ?
 C14 H14 1.077(11) . ?
 C14 C15 1.3841(12) . ?
 C8 H8 1.105(11) . ?
 C8 C9 1.3930(10) 2_655 ?
 C2 H2 1.064(11) . ?
 C21 H21 1.101(10) . ?
 C21 C23 1.5407(13) . ?
 C21 C22 1.5286(12) . ?
 C15 H15 1.088(12) . ?
 C11 H11A 1.083(13) . ?
 C11 H11B 1.081(13) . ?
 C11 H11C 1.064(12) . ?
 C9 C10 1.5028(16) . ?
 C23 H23A 1.074(13) . ?
 C23 H23B 1.102(15) . ?
 C23 H23C 1.092(13) . ?
 C18 H18 1.087(14) . ?
 C18 C19 1.5251(13) . ?
 C18 C20 1.5359(15) . ?
 C19 H19A 1.088(15) . ?
 C19 H19B 1.080(15) . ?
 C19 H19C 1.087(13) . ?
 C22 H22A 1.055(15) . ?
 C22 H22B 1.075(13) . ?
 C22 H22C 1.088(13) . ?
 C10 H10C 0.9800 . ?
 C10 H10C 0.9800 2_655 ?
 C10 H10A 0.9800 . ?
 C10 H10A 0.9800 2_655 ?
 C10 H10B 0.9800 2_655 ?
 C10 H10B 0.9800 . ?
 C20 H20A 1.070(16) . ?
 C20 H20B 1.10(2) . ?
 C20 H20C 1.096(17) . ?

loop_
  _geom_angle_atom_site_label_1
  _geom_angle_atom_site_label_2
  _geom_angle_atom_site_label_3
  _geom_angle
  _geom_angle_site_symmetry_1
  _geom_angle_site_symmetry_3
  _geom_angle_publ_flag
 N1 Zn1 N1 93.63(3) . 2_655 ?
 H1 Zn1 N1 133.187(17) . 2_655 ?
 H1 Zn1 N1 133.187(17) . . ?
 C1 N1 Zn1 127.38(5) . 2_655 ?
 C4 N1 Zn1 125.14(5) . 2_655 ?
 C4 N1 C1 107.29(6) . . ?
 C12 C1 N1 121.89(6) . . ?
 C2 C1 N1 110.50(6) . . ?
 C2 C1 C12 127.61(7) . . ?
 C4 C5 C4 125.95(9) . 2_655 ?
 C6 C5 C4 117.02(5) . 2_655 ?
 C6 C5 C4 117.02(5) . . ?
 C5 C4 N1 124.75(7) 2_655 . ?
 C3 C4 N1 108.46(6) . . ?
 C3 C4 C5 126.75(7) . 2_655 ?
 C8 C7 C6 118.80(7) . . ?
 C11 C7 C6 121.59(7) . . ?
 C11 C7 C8 119.61(7) . . ?
 C13 C12 C1 119.57(7) . . ?
 C17 C12 C1 119.42(7) . . ?
 C17 C12 C13 121.01(7) . . ?
 H3 C3 C4 125.3(6) . . ?
 C2 C3 C4 107.17(7) . . ?
 C2 C3 H3 127.6(6) . . ?
 C7 C6 C5 119.74(5) . . ?
 C7 C6 C5 119.74(5) 2_655 . ?
 C7 C6 C7 120.51(9) 2_655 . ?
 C14 C13 C12 118.80(7) . . ?
 C18 C13 C12 121.81(7) . . ?
 C18 C13 C14 119.39(7) . . ?
 C16 C17 C12 118.37(7) . . ?
 C21 C17 C12 121.03(7) . . ?
 C21 C17 C16 120.57(7) . . ?
 H16 C16 C17 119.2(6) . . ?
 C15 C16 C17 120.84(7) . . ?
 C15 C16 H16 120.0(6) . . ?
 H14 C14 C13 118.3(6) . . ?
 C15 C14 C13 120.71(8) . . ?
 C15 C14 H14 121.0(6) . . ?
 H8 C8 C7 119.2(6) . . ?
 C9 C8 C7 121.68(8) 2_655 . ?
 C9 C8 H8 119.1(6) 2_655 . ?
 C3 C2 C1 106.57(7) . . ?
 H2 C2 C1 126.2(6) . . ?
 H2 C2 C3 127.2(6) . . ?
 H21 C21 C17 107.7(6) . . ?
 C23 C21 C17 110.69(7) . . ?
 C23 C21 H21 106.8(6) . . ?
 C22 C21 C17 112.99(7) . . ?
 C22 C21 H21 108.5(6) . . ?
 C22 C21 C23 109.96(8) . . ?
 C14 C15 C16 120.27(8) . . ?
 H15 C15 C16 119.3(6) . . ?
 H15 C15 C14 120.4(6) . . ?
 H11A C11 C7 111.6(7) . . ?
 H11B C11 C7 112.4(7) . . ?
 H11B C11 H11A 107.0(10) . . ?
 H11C C11 C7 111.5(7) . . ?
 H11C C11 H11A 109.1(11) . . ?
 H11C C11 H11B 105.0(11) . . ?
 C8 C9 C8 118.52(10) . 2_655 ?
 C10 C9 C8 120.74(5) . . ?
 C10 C9 C8 120.74(5) . 2_655 ?
 H23A C23 C21 111.5(7) . . ?
 H23B C23 C21 110.5(8) . . ?
 H23B C23 H23A 108.2(12) . . ?
 H23C C23 C21 109.9(9) . . ?
 H23C C23 H23A 107.0(10) . . ?
 H23C C23 H23B 109.6(11) . . ?
 H18 C18 C13 108.4(7) . . ?
 C19 C18 C13 111.75(7) . . ?
 C19 C18 H18 108.6(9) . . ?
 C20 C18 C13 110.65(8) . . ?
 C20 C18 H18 106.7(9) . . ?
 C20 C18 C19 110.59(8) . . ?
 H19A C19 C18 108.8(7) . . ?
 H19B C19 C18 111.6(10) . . ?
 H19B C19 H19A 107.6(13) . . ?
 H19C C19 C18 110.8(8) . . ?
 H19C C19 H19A 108.8(10) . . ?
 H19C C19 H19B 109.2(11) . . ?
 H22A C22 C21 111.1(8) . . ?
 H22B C22 C21 113.0(8) . . ?
 H22B C22 H22A 107.3(11) . . ?
 H22C C22 C21 111.8(9) . . ?
 H22C C22 H22A 105.3(12) . . ?
 H22C C22 H22B 107.9(10) . . ?
 H10C C10 C9 109.5 2_655 . ?
 H10C C10 C9 109.5 . . ?
 H10C C10 H10C 141.06(19) . 2_655 ?
 H10A C10 C9 109.5 . . ?
 H10A C10 C9 109.5 2_655 . ?
 H10A C10 H10C 109.5 . . ?
 H10A C10 H10C 56.3 2_655 . ?
 H10A C10 H10C 56.3 . 2_655 ?
 H10A C10 H10C 109.5 2_655 2_655 ?
 H10A C10 H10A 141.1(5) 2_655 . ?
 H10B C10 C9 109.5 . . ?
 H10B C10 C9 109.5 2_655 . ?
 H10B C10 H10C 56.3 2_655 . ?
 H10B C10 H10C 56.3 . 2_655 ?
 H10B C10 H10C 109.5 2_655 2_655 ?
 H10B C10 H10C 109.5 . . ?
 H10B C10 H10A 109.5 . . ?
 H10B C10 H10A 109.5 2_655 2_655 ?
 H10B C10 H10A 56.3 . 2_655 ?
 H10B C10 H10A 56.3 2_655 . ?
 H10B C10 H10B 141.1(7) 2_655 . ?
 H20A C20 C18 111.8(10) . . ?
 H20B C20 C18 105.5(10) . . ?
 H20B C20 H20A 112.0(17) . . ?
 H20C C20 C18 109.2(10) . . ?
 H20C C20 H20A 108.1(12) . . ?
 H20C C20 H20B 110.2(14) . . ?

loop_
  _geom_torsion_atom_site_label_1
  _geom_torsion_atom_site_label_2
  _geom_torsion_atom_site_label_3
  _geom_torsion_atom_site_label_4
  _geom_torsion
  _geom_torsion_site_symmetry_1
  _geom_torsion_site_symmetry_2
  _geom_torsion_site_symmetry_3
  _geom_torsion_site_symmetry_4
  _geom_torsion_publ_flag
 Zn1 N1 C1 C12 6.04(6) 2_655 . . . ?
 Zn1 N1 C1 C12 6.04(6) . . . . ?
 Zn1 N1 C1 C2 -174.22(6) . . . . ?
 Zn1 N1 C1 C2 -174.22(6) 2_655 . . . ?
 Zn1 N1 C4 C5 -7.96(6) . 2_655 2_655 . ?
 Zn1 N1 C4 C5 -7.96(6) . . . 2_655 ?
 Zn1 N1 C4 C3 174.47(6) . . . . ?
 Zn1 N1 C4 C3 174.47(6) 2_655 . . . ?
 N1 C1 C12 C13 -87.92(8) . . . . ?
 N1 C1 C12 C17 93.26(7) . . . . ?
 N1 C1 C2 C3 -0.65(7) . . . . ?
 N1 C4 C5 C4 4.28(12) . . 2_655 2_655 ?
 N1 C4 C5 C6 -175.72(5) . . 2_655 2_655 ?
 N1 C4 C3 C2 0.38(7) . . . . ?
 C1 C12 C13 C14 -178.53(7) . . . . ?
 C1 C12 C13 C18 2.04(9) . . . . ?
 C1 C12 C17 C16 178.52(7) . . . . ?
 C1 C12 C17 C21 -3.32(8) . . . . ?
 C1 C2 C3 C4 0.15(7) . . . . ?
 C5 C4 C3 C2 -177.13(7) 2_655 . . . ?
 C5 C4 C3 C2 -177.13(7) . . . . ?
 C5 C6 C7 C8 -179.84(5) . . 2_655 2_655 ?
 C5 C6 C7 C8 -179.84(5) . . . . ?
 C5 C6 C7 C11 0.61(4) . . 2_655 2_655 ?
 C5 C6 C7 C11 0.61(4) . . . . ?
 C7 C6 C7 C8 0.16(5) . . 2_655 2_655 ?
 C7 C6 C7 C11 -179.39(4) . . 2_655 2_655 ?
 C7 C8 C9 C8 0.16(12) . . 2_655 2_655 ?
 C7 C8 C9 C10 -179.84(5) . . 2_655 2_655 ?
 C12 C13 C14 C15 -0.15(9) . . . . ?
 C12 C13 C18 C19 -122.43(9) . . . . ?
 C12 C13 C18 C20 113.86(10) . . . . ?
 C12 C17 C16 C15 0.19(8) . . . . ?
 C12 C17 C21 C23 -86.35(8) . . . . ?
 C12 C17 C21 C22 149.83(8) . . . . ?
 C13 C14 C15 C16 0.05(10) . . . . ?
 C17 C16 C15 C14 -0.07(9) . . . . ?

loop_
  _refln_index_h
  _refln_index_k
  _refln_index_l
  _refln_F_squared_calc
  _refln_F_squared_meas
  _refln_F_squared_sigma
  _refln_F_squared_weight
  _refln_observed_status
-22 0 2 1290.040 1292.250 37.505 2.718 o
-22 0 4 3626.560 3601.950 64.741 0.555 o
-22 2 1 697.416 679.432 14.767 9.505 o
-22 2 2 19.015 13.826 2.384 616.320 o
-22 2 3 360.083 393.954 9.879 22.742 o
-22 2 4 251.563 246.032 7.339 38.966 o
-22 4 1 1673.370 1662.870 31.881 2.226 o
-22 4 2 366.858 360.156 11.331 21.593 o
-22 4 3 99.535 101.139 5.641 99.868 o
-21 1 1 19.344 30.305 3.119 417.834 o
-21 1 2 332.982 335.971 10.433 24.624 o
-21 1 3 1313.730 1353.270 22.174 3.520 o
-21 1 4 53.754 54.444 3.681 207.935 o
-21 1 5 1929.800 1963.650 45.187 1.521 o
-21 3 1 23.609 25.599 3.176 398.388 o
-21 3 2 779.105 827.405 15.220 7.916 o
-21 3 3 0.043 1.779 2.155 1940.760 o
-21 3 4 287.433 292.904 8.895 30.803 o
-21 3 5 3.244 3.008 1.527 2346.070 o
-21 5 1 128.757 123.075 6.278 77.520 o
-21 5 2 27.131 30.948 3.034 373.108 o
-21 5 3 1805.470 1772.680 29.209 2.092 o
-21 5 4 403.043 395.093 9.732 21.119 o
-21 7 1 996.450 947.983 17.984 5.691 o
-21 7 2 23.274 28.552 3.378 371.167 o
-21 7 3 5304.720 5210.440 56.184 0.323 o
-20 0 2 10507.300 10778.800 152.990 0.077 o
-20 0 4 4619.190 4750.030 78.256 0.353 o
-20 0 6 1398.580 1386.220 30.289 2.872 o
-20 2 1 86.245 80.119 5.046 122.365 o
-20 2 2 100.132 94.278 5.433 103.809 o
-20 2 3 181.783 178.633 7.362 52.523 o
-20 2 4 1193.530 1216.250 19.791 4.197 o
-20 2 5 238.745 241.778 8.654 37.288 o
-20 2 6 1305.160 1343.390 25.186 3.376 o
-20 2 7 1.556 6.568 1.679 2082.310 o
-20 4 1 1077.170 1087.610 17.602 5.038 o
-20 4 2 769.352 771.518 15.447 8.190 o
-20 4 3 334.590 342.336 10.673 24.091 o
-20 4 4 1088.590 1056.650 19.040 4.920 o
-20 4 5 310.025 327.641 10.674 25.617 o
-20 4 6 0.192 1.329 1.828 2644.700 o
-20 6 1 448.785 454.029 13.461 15.879 o
-20 6 2 3578.280 3676.170 39.102 0.657 o
-20 6 3 0.394 3.558 1.745 2508.610 o
-20 6 4 2031.910 1990.080 24.945 1.843 o
-20 6 5 72.415 65.475 3.660 169.166 o
-20 8 1 81.194 85.733 6.144 107.179 o
-20 8 2 2136.900 2104.110 35.275 1.532 o
-20 8 3 345.709 355.444 11.124 22.765 o
-20 8 4 185.900 197.761 8.420 46.312 o
-20 10 1 882.621 791.337 15.107 7.266 o
-20 10 2 58.039 48.595 4.068 193.059 o
-19 1 1 1988.370 2052.330 29.517 1.770 o
-19 1 2 588.079 592.773 14.764 11.402 o
-19 1 3 2784.670 2824.160 65.770 0.768 o
-19 1 4 493.095 508.898 12.877 14.662 o
-19 1 5 1020.100 1070.670 20.441 5.028 o
-19 1 6 190.245 211.094 9.176 42.291 o
-19 1 7 238.750 231.039 8.011 39.443 o
-19 1 8 377.662 364.415 10.280 22.204 o
-19 3 1 22.297 21.438 2.846 462.129 o
-19 3 2 253.971 255.551 9.333 33.802 o
-19 3 3 42.816 40.094 3.849 242.072 o
-19 3 4 1021.990 1023.810 22.828 4.853 o
-19 3 5 347.413 351.611 12.280 21.413 o
-19 3 6 54.425 60.280 4.825 167.359 o
-19 3 7 61.183 56.897 4.202 177.701 o
-19 5 1 2339.980 2423.670 29.950 1.375 o
-19 5 2 96.396 106.218 6.559 89.777 o
-19 5 3 2072.410 2104.080 31.470 1.645 o
-19 5 4 187.064 185.176 8.099 48.232 o
-19 5 5 44.628 40.713 3.719 242.539 o
-19 5 6 695.971 717.854 17.421 8.608 o
-19 5 7 564.558 536.648 13.926 12.542 o
-19 7 1 6010.450 6061.950 70.358 0.245 o
-19 7 2 318.010 334.729 12.095 23.116 o
-19 7 3 525.295 498.116 13.239 13.922 o
-19 7 4 164.281 157.147 6.442 62.273 o
-19 7 5 18.182 16.715 2.140 652.018 o
-19 7 6 11.317 12.425 2.132 859.421 o
-19 9 1 14.144 13.180 2.921 586.815 o
-19 9 2 3.075 9.718 2.406 1101.110 o
-19 9 3 1075.030 1056.560 20.414 4.841 o
-19 9 4 6.386 8.888 2.856 788.955 o
-19 9 5 104.489 103.683 6.000 92.922 o
-19 11 1 2.848 11.157 2.635 955.283 o
-19 11 2 550.555 511.128 17.636 11.231 o
-19 11 3 422.169 428.392 14.235 16.230 o
-18 0 2 11104.300 11590.000 137.742 0.072 o
-18 0 4 3485.600 3618.660 64.858 0.574 o
-18 0 6 2402.010 2674.970 64.137 0.893 o
-18 0 8 522.212 496.294 21.109 10.070 o
-18 2 1 128.959 122.970 6.772 73.675 o
-18 2 2 66.558 79.930 5.628 127.200 o
-18 2 3 107.714 111.042 6.409 85.897 o
-18 2 4 45.833 53.130 4.909 181.469 o
-18 2 5 2602.370 2699.100 37.553 1.094 o
-18 2 6 699.025 757.575 16.926 8.530 o
-18 2 7 460.494 469.330 13.751 15.247 o
-18 2 8 23.563 28.499 3.084 398.502 o
-18 4 1 240.705 261.016 9.889 33.373 o
-18 4 2 115.184 119.534 6.690 79.160 o
-18 4 3 1824.630 1827.280 27.868 2.076 o
-18 4 4 1262.870 1305.210 24.499 3.560 o
-18 4 5 67.380 76.562 5.478 130.751 o
-18 4 6 46.011 46.182 4.077 217.705 o
-18 4 7 711.086 745.846 16.719 8.526 o
-18 4 8 1128.990 1056.040 30.430 3.730 o
-18 6 1 1239.600 1285.920 22.758 3.757 o
-18 6 2 93.084 103.040 6.723 89.966 o
-18 6 3 156.838 160.391 8.057 55.140 o
-18 6 4 338.916 346.133 11.589 22.674 o
-18 6 5 657.318 621.113 17.241 9.505 o
-18 6 6 1411.930 1453.640 22.978 3.147 o
-18 6 7 71.297 65.673 3.999 163.099 o
-18 8 1 345.679 354.439 13.051 20.539 o
-18 8 2 1324.870 1327.310 26.541 3.271 o
-18 8 3 826.661 819.180 17.987 7.060 o
-18 8 4 1123.350 1067.940 20.040 4.672 o
-18 8 5 620.861 609.626 16.741 10.135 o
-18 8 6 759.989 736.575 25.091 6.291 o
-18 8 7 388.177 374.404 12.459 19.439 o
-18 10 1 2880.130 2914.030 45.426 0.891 o
-18 10 2 329.125 336.303 11.629 23.233 o
-18 10 3 1190.380 1156.200 25.327 3.875 o
-18 10 4 170.236 153.958 8.292 52.295 o
-18 10 5 1926.290 1907.110 35.846 1.751 o
-18 10 6 25.108 31.500 3.935 307.379 o
-18 12 1 545.423 496.142 19.798 10.406 o
-18 12 2 759.885 718.033 30.581 5.283 o
-18 12 3 117.212 100.925 6.901 79.695 o
-18 12 4 1323.570 1228.850 36.764 2.757 o
-17 1 1 4474.590 4649.910 51.658 0.424 o
-17 1 2 448.303 465.274 14.331 15.164 o
-17 1 3 2091.640 2170.720 33.865 1.564 o
-17 1 4 569.346 617.909 16.378 10.843 o
-17 1 5 2472.440 2584.190 55.057 0.983 o
-17 1 6 62.968 68.762 6.915 109.954 o
-17 1 7 706.097 738.923 21.213 7.473 o
-17 1 8 76.181 76.779 5.532 122.946 o
-17 1 9 17.439 17.742 2.641 564.627 o
-17 3 1 191.494 199.269 8.781 44.202 o
-17 3 2 3426.260 3510.230 48.971 0.664 o
-17 3 3 895.551 934.505 19.358 6.068 o
-17 3 4 84.416 87.161 6.326 102.502 o
-17 3 5 388.467 405.784 12.014 19.352 o
-17 3 6 1520.650 1559.990 26.525 2.699 o
-17 3 7 27.243 31.719 4.532 258.412 o
-17 3 8 1159.900 1192.610 23.589 4.046 o
-17 3 9 66.690 66.037 4.959 146.837 o
-17 5 1 719.255 738.376 17.225 8.361 o
-17 5 2 453.845 439.492 13.039 16.229 o
-17 5 3 237.627 259.060 9.858 33.755 o
-17 5 4 1162.630 1160.150 23.510 4.092 o
-17 5 5 726.009 726.336 17.646 8.250 o
-17 5 6 568.941 554.071 15.360 11.704 o
-17 5 7 3130.000 3050.010 34.201 0.866 o
-17 5 8 1110.640 1128.300 22.674 4.374 o
-17 7 1 2219.270 2224.430 34.909 1.445 o
-17 7 2 468.894 449.226 15.570 14.098 o
-17 7 3 1059.490 1071.530 22.168 4.696 o
-17 7 4 146.960 169.057 8.311 54.806 o
-17 7 5 1945.180 1901.050 29.491 1.878 o
-17 7 6 577.760 578.342 14.038 11.953 o
-17 7 7 297.404 279.817 10.435 27.944 o
-17 7 8 67.459 69.304 4.585 152.572 o
-17 9 1 25.601 28.577 4.069 300.930 o
-17 9 2 4.358 10.700 3.137 716.177 o
-17 9 3 78.279 68.942 5.354 127.443 o
-17 9 4 171.298 165.358 9.677 45.279 o
-17 9 5 3.813 9.637 3.151 733.562 o
-17 9 6 911.950 930.592 27.334 4.870 o
-17 9 7 25.595 26.249 3.723 333.792 o
-17 11 1 3442.600 3457.040 46.005 0.679 o
-17 11 2 1913.710 1826.080 34.570 1.826 o
-17 11 3 1226.290 1259.680 27.166 3.522 o
-17 11 4 1025.920 1048.210 23.459 4.725 o
-17 11 5 37.979 42.488 4.293 230.174 o
-17 11 6 1282.400 1223.360 26.043 3.510 o
-17 13 1 1449.850 1467.130 31.593 2.663 o
-17 13 2 26.195 18.236 3.490 373.065 o
-17 13 3 1982.850 1813.490 42.128 1.602 o
-17 13 4 108.582 105.628 6.788 82.904 o
-16 0 2 14596.400 14452.400 149.593 0.046 o
-16 0 4 10225.000 10124.700 139.465 0.085 o
-16 0 6 262.256 239.622 18.196 18.260 o
-16 0 8 1301.440 1334.910 46.464 2.213 o
-16 2 1 879.960 867.827 16.302 6.826 o
-16 2 2 2179.360 2225.600 29.671 1.549 o
-16 2 3 1336.850 1331.370 28.907 3.106 o
-16 2 4 60.734 68.412 5.152 147.282 o
-16 2 5 3593.180 3706.120 52.083 0.603 o
-16 2 6 224.966 234.902 10.820 33.310 o
-16 2 7 2221.350 2255.600 41.725 1.331 o
-16 2 8 6.523 15.035 2.960 685.964 o
-16 2 9 179.317 180.422 8.909 46.426 o
-16 4 1 1912.200 1969.280 30.048 1.865 o
-16 4 2 315.543 350.241 11.650 23.486 o
-16 4 3 3590.050 3576.870 45.885 0.639 o
-16 4 4 162.294 177.767 9.011 48.457 o
-16 4 5 3784.330 3922.550 45.665 0.575 o
-16 4 6 709.428 698.790 15.882 8.980 o
-16 4 7 1271.400 1275.550 21.032 3.796 o
-16 4 8 619.974 635.317 16.016 10.250 o
-16 4 9 1859.320 1841.470 46.861 1.565 o
-16 6 1 184.171 182.432 8.452 47.447 o
-16 6 2 1175.440 1199.540 22.558 4.071 o
-16 6 3 32.497 37.337 4.440 242.230 o
-16 6 4 1885.140 1956.630 32.187 1.848 o
-16 6 5 1269.610 1224.280 24.042 3.673 o
-16 6 6 1026.810 1012.860 20.727 5.088 o
-16 6 7 638.489 631.136 14.847 10.449 o
-16 6 8 360.332 364.431 10.018 23.222 o
-16 6 9 63.323 49.153 4.619 168.725 o
-16 8 1 671.005 702.040 18.225 8.684 o
-16 8 2 30.976 42.908 5.085 207.607 o
-16 8 3 1988.370 2090.290 36.568 1.618 o
-16 8 4 2354.470 2335.520 38.444 1.286 o
-16 8 5 769.201 779.440 17.841 7.645 o
-16 8 6 85.533 81.803 5.927 108.981 o
-16 8 7 169.740 162.251 8.534 50.614 o
-16 8 8 78.357 73.022 5.005 132.003 o
-16 10 1 955.311 984.249 23.175 5.149 o
-16 10 2 505.133 542.602 16.634 12.122 o
-16 10 3 1153.700 1178.260 28.442 3.692 o
-16 10 4 44.967 39.497 5.216 182.126 o
-16 10 5 2203.110 2218.910 38.817 1.396 o
-16 10 6 234.317 230.942 11.915 30.232 o
-16 10 7 2358.600 2285.030 40.352 1.271 o
-16 12 1 735.571 747.633 20.277 7.461 o
-16 12 2 3106.760 3129.320 48.992 0.776 o
-16 12 3 184.449 188.785 9.891 41.655 o
-16 12 4 945.753 914.348 21.864 5.513 o
-16 12 5 440.003 436.135 13.688 16.132 o
-16 12 6 2.294 2.650 2.004 1799.290 o
-16 14 1 14.008 21.578 3.697 416.741 o
-16 14 2 2267.660 2102.870 48.025 1.249 o
-16 14 3 912.532 847.490 21.409 5.897 o
-16 14 4 1590.190 1477.360 50.392 1.767 o
-15 1 1 2626.510 2558.030 39.321 1.097 o
-15 1 2 1482.250 1415.970 22.301 3.073 o
-15 1 3 1516.720 1448.490 25.439 2.844 o
-15 1 4 106.036 112.276 5.574 94.746 o
-15 1 5 1507.520 1568.240 30.500 2.552 o
-15 1 6 156.206 183.241 11.337 39.493 o
-15 1 7 321.296 306.632 14.348 20.586 o
-15 1 8 367.989 362.314 14.952 17.760 o
-15 1 9 787.253 827.055 21.386 6.637 o
-15 1 10 380.604 364.845 12.118 20.184 o
-15 3 1 1179.740 1199.590 19.292 4.305 o
-15 3 2 2889.590 2895.480 44.617 0.897 o
-15 3 3 634.876 603.677 13.641 11.087 o
-15 3 4 8708.360 8503.680 131.667 0.112 o
-15 3 5 885.118 915.370 20.411 6.016 o
-15 3 6 745.792 707.438 17.594 8.176 o
-15 3 7 226.617 242.204 10.994 32.506 o
-15 3 8 293.499 296.495 11.618 25.773 o
-15 3 9 0.444 4.598 4.231 511.988 o
-15 3 10 595.811 590.444 14.989 11.222 o
-15 5 1 390.228 396.556 10.808 20.579 o
-15 5 2 385.416 366.788 10.075 22.050 o
-15 5 3 124.174 138.254 6.690 73.459 o
-15 5 4 50.002 49.640 5.110 171.624 o
-15 5 5 3799.690 3836.160 56.842 0.543 o
-15 5 6 1287.890 1264.550 22.321 3.687 o
-15 5 7 247.930 268.410 9.295 33.855 o
-15 5 8 1396.970 1389.690 25.826 3.101 o
-15 5 9 117.939 113.581 6.114 84.314 o
-15 5 10 277.500 269.559 10.459 29.389 o
-15 7 1 730.086 711.000 20.147 7.662 o
-15 7 2 2394.640 2407.650 40.566 1.220 o
-15 7 3 5137.140 5178.400 60.718 0.330 o
-15 7 4 3566.780 3687.730 48.097 0.624 o
-15 7 5 276.996 280.758 11.054 28.003 o
-15 7 6 540.167 575.855 15.404 11.947 o
-15 7 7 925.426 883.619 20.132 5.931 o
-15 7 8 82.402 71.701 5.587 119.418 o
-15 7 9 1218.710 1185.080 41.762 2.635 o
-15 9 1 563.386 551.642 17.595 10.832 o
-15 9 2 516.722 531.122 15.617 12.548 o
-15 9 3 37.318 32.110 4.541 231.624 o
-15 9 4 1182.290 1226.810 29.835 3.465 o
-15 9 5 226.139 234.170 12.048 30.329 o
-15 9 6 1310.780 1345.670 25.801 3.325 o
-15 9 7 270.693 267.192 11.255 28.377 o
-15 9 8 665.801 639.855 15.873 9.746 o
-15 11 1 9.179 16.180 3.624 490.597 o
-15 11 2 6.237 14.702 4.091 442.091 o
-15 11 3 430.114 454.324 24.668 9.493 o
-15 11 4 1141.720 1159.420 27.551 3.818 o
-15 11 5 120.023 135.245 8.460 62.217 o
-15 11 6 1288.630 1269.240 30.404 3.167 o
-15 11 7 78.958 83.523 6.584 102.618 o
-15 13 1 1641.920 1699.310 41.047 1.941 o
-15 13 2 124.128 132.608 8.413 61.953 o
-15 13 3 1031.420 1022.990 24.123 4.678 o
-15 13 4 188.511 190.304 9.369 42.983 o
-15 13 5 3.302 4.208 3.050 853.908 o
-15 13 6 909.731 836.771 35.104 4.029 o
-15 15 1 993.412 953.270 22.445 5.148 o
-15 15 2 461.826 428.392 14.597 15.087 o
-15 15 3 165.998 162.328 8.544 51.130 o
-15 15 4 1068.250 1104.530 29.126 3.938 o
-14 0 2 9580.430 9617.350 155.200 0.089 o
-14 0 4 9225.510 8922.850 136.516 0.102 o
-14 0 6 1811.480 1788.130 53.469 1.453 o
-14 0 8 930.187 898.925 35.343 3.884 o
-14 0 10 744.211 737.909 26.909 5.996 o
-14 2 1 6750.870 6421.570 74.138 0.206 o
-14 2 2 1107.820 1054.450 16.928 5.040 o
-14 2 3 125.115 123.170 5.309 86.590 o
-14 2 4 124.979 121.552 5.434 85.933 o
-14 2 5 775.761 793.990 15.287 8.071 o
-14 2 6 1830.320 1888.420 30.720 1.967 o
-14 2 7 598.021 583.119 20.177 9.279 o
-14 2 8 559.194 574.235 21.198 9.304 o
-14 2 9 445.309 434.041 15.720 14.590 o
-14 2 10 201.458 209.653 9.612 39.767 o
-14 4 1 1498.290 1435.670 23.113 2.988 o
-14 4 2 81.789 86.618 4.805 127.086 o
-14 4 3 1591.870 1580.570 22.969 2.699 o
-14 4 4 4150.810 4237.430 50.877 0.486 o
-14 4 5 819.745 843.351 18.393 6.950 o
-14 4 6 290.230 285.870 11.006 27.215 o
-14 4 7 233.343 258.449 9.458 35.066 o
-14 4 8 350.002 362.664 13.181 20.114 o
-14 4 9 1382.360 1377.120 25.323 3.169 o
-14 4 10 954.363 938.243 20.269 5.633 o
-14 6 1 16.536 32.906 3.583 377.190 o
-14 6 2 2650.870 2550.500 29.226 1.180 o
-14 6 3 350.722 347.177 10.399 23.592 o
-14 6 4 834.652 787.031 17.351 7.234 o
-14 6 5 956.405 987.281 21.687 5.327 o
-14 6 6 162.643 165.626 7.652 55.655 o
-14 6 7 1243.330 1238.790 21.403 3.901 o
-14 6 8 891.786 899.361 18.177 6.364 o
-14 6 9 1.553 0.404 2.103 1906.790 o
-14 6 10 1027.640 983.452 22.489 4.946 o
-14 8 1 1356.280 1314.550 23.709 3.379 o
-14 8 2 3036.310 3061.070 53.408 0.774 o
-14 8 3 371.531 362.902 14.114 18.480 o
-14 8 4 777.501 756.847 18.641 7.494 o
-14 8 5 209.961 192.798 10.043 38.426 o
-14 8 6 835.483 828.756 20.793 6.463 o
-14 8 7 10.753 12.222 2.904 650.325 o
-14 8 8 366.364 355.871 10.499 22.612 o
-14 8 9 510.418 494.657 12.357 14.738 o
-14 10 1 121.818 126.303 8.316 63.771 o
-14 10 2 136.184 141.675 10.007 49.813 o
-14 10 3 6367.240 6531.500 88.058 0.207 o
-14 10 4 486.654 488.855 18.136 11.987 o
-14 10 5 3355.030 3506.900 83.101 0.516 o
-14 10 6 581.733 596.127 21.698 8.828 o
-14 10 7 2319.920 2318.740 38.154 1.312 o
-14 10 8 377.893 365.221 13.756 18.621 o
-14 12 1 1647.550 1666.350 30.206 2.310 o
-14 12 2 1128.290 1134.750 28.108 3.836 o
-14 12 3 389.858 389.517 15.656 16.262 o
-14 12 4 268.424 293.479 14.725 22.071 o
-14 12 5 1872.650 1888.590 30.754 1.925 o
-14 12 6 2.159 8.272 2.731 984.259 o
-14 12 7 130.891 131.873 6.870 71.140 o
-14 14 1 544.304 539.881 14.556 12.555 o
-14 14 2 1871.470 1827.780 32.321 1.918 o
-14 14 3 15.549 20.803 3.951 377.817 o
-14 14 4 67.943 71.427 4.902 144.148 o
-14 14 5 174.323 160.782 7.705 53.778 o
-14 14 6 139.025 125.656 8.578 58.644 o
-14 16 1 485.987 488.885 24.682 8.908 o
-14 16 2 50.115 48.041 3.989 210.780 o
-14 16 3 2041.740 2025.700 46.244 1.415 o
-14 16 4 196.441 167.091 9.716 42.153 o
-13 1 1 10391.900 10330.900 120.774 0.086 o
-13 1 2 687.065 682.760 17.548 8.816 o
-13 1 3 3.193 6.236 1.691 1844.100 o
-13 1 4 107.299 94.847 5.082 103.831 o
-13 1 5 16.558 25.375 3.762 379.943 o
-13 1 6 1996.360 2043.900 29.904 1.760 o
-13 1 7 139.257 136.231 8.801 56.321 o
-13 1 8 42.980 41.893 5.109 187.217 o
-13 1 9 46.516 58.375 6.343 136.572 o
-13 1 10 311.009 290.551 12.172 24.248 o
-13 1 11 162.444 166.244 8.547 51.363 o
-13 3 1 40.063 44.967 3.209 273.832 o
-13 3 2 2010.260 2003.650 31.645 1.731 o
-13 3 3 433.324 440.511 10.508 18.639 o
-13 3 4 6804.450 6571.030 96.362 0.187 o
-13 3 5 315.522 325.657 9.454 27.137 o
-13 3 6 838.228 764.364 14.755 7.777 o
-13 3 7 611.689 617.128 16.832 10.165 o
-13 3 8 1666.200 1672.060 29.628 2.302 o
-13 3 9 49.847 50.470 5.137 170.448 o
-13 3 10 1066.850 1062.700 23.710 4.530 o
-13 3 11 131.049 131.475 6.664 72.636 o
-13 5 1 720.080 765.179 13.971 9.016 o
-13 5 2 1901.630 1811.760 29.589 1.962 o
-13 5 3 1552.150 1513.780 22.237 2.851 o
-13 5 4 2167.490 2086.690 29.104 1.618 o
-13 5 5 474.883 461.036 11.224 16.655 o
-13 5 6 3944.250 3986.050 43.115 0.552 o
-13 5 7 1116.020 1102.740 20.533 4.591 o
-13 5 8 6.497 11.955 2.895 737.489 o
-13 5 9 583.341 582.151 15.907 11.082 o
-13 5 10 703.066 683.129 17.240 8.751 o
-13 7 1 8485.490 8290.500 139.085 0.114 o
-13 7 2 120.321 124.216 6.246 80.407 o
-13 7 3 2313.070 2156.960 26.764 1.518 o
-13 7 4 4.866 8.540 2.045 1265.150 o
-13 7 5 1993.130 1863.070 31.198 1.815 o
-13 7 6 2.876 7.198 2.552 1080.750 o
-13 7 7 235.008 239.844 9.570 35.432 o
-13 7 8 240.258 240.664 9.104 36.093 o
-13 7 9 1322.370 1294.430 23.388 3.499 o
-13 7 10 1032.640 1016.110 19.369 5.206 o
-13 9 1 1580.420 1546.620 24.465 2.693 o
-13 9 2 12664.900 12668.200 227.709 0.049 o
-13 9 3 1115.180 1126.720 28.919 3.810 o
-13 9 4 1005.350 990.474 26.821 4.520 o
-13 9 5 2.891 10.417 3.160 742.116 o
-13 9 6 609.790 618.435 17.668 9.880 o
-13 9 7 319.595 304.355 10.805 25.529 o
-13 9 8 203.149 220.541 8.439 42.708 o
-13 9 9 161.950 146.395 5.431 69.564 o
-13 11 1 5001.970 5049.270 63.788 0.340 o
-13 11 2 2627.220 2626.140 41.028 1.066 o
-13 11 3 493.876 498.626 18.512 11.626 o
-13 11 4 5192.630 5291.090 111.082 0.250 o
-13 11 5 24.302 25.839 4.131 306.375 o
-13 11 6 1879.420 1930.040 36.220 1.772 o
-13 11 7 449.818 462.482 15.102 14.643 o
-13 11 8 67.770 71.773 6.214 118.460 o
-13 11 9 20.549 20.101 2.815 488.842 o
-13 13 1 624.590 610.479 17.066 9.973 o
-13 13 2 230.298 249.427 9.623 35.294 o
-13 13 3 519.114 507.497 13.658 13.729 o
-13 13 4 229.847 233.098 10.116 34.766 o
-13 13 5 261.451 259.970 11.537 28.571 o
-13 13 6 75.508 67.247 5.554 126.589 o
-13 13 7 616.340 618.019 18.302 9.590 o
-13 15 1 2244.080 2178.330 39.205 1.378 o
-13 15 2 796.946 820.467 19.064 7.050 o
-13 15 3 213.435 225.442 8.629 40.705 o
-13 15 4 1432.700 1536.010 32.518 2.595 o
-13 15 5 7.239 9.076 2.702 821.825 o
-13 15 6 2731.840 2615.210 42.161 1.018 o
-13 17 1 577.584 553.489 17.594 10.648 o
-13 17 2 2106.630 2001.450 33.110 1.629 o
-13 17 3 5.684 5.227 1.709 1594.710 o
-12 0 2 983.482 967.003 30.842 4.168 o
-12 0 4 15918.700 14565.100 196.273 0.038 o
-12 0 6 9603.330 9404.540 134.155 0.096 o
-12 0 8 1908.690 2008.070 46.834 1.485 o
-12 0 10 1445.960 1425.560 34.855 2.546 o
-12 2 1 3853.660 3875.630 72.047 0.481 o
-12 2 2 1753.530 1768.330 34.920 1.991 o
-12 2 3 1638.980 1601.940 33.976 2.230 o
-12 2 4 49.398 45.928 3.663 226.881 o
-12 2 5 567.371 570.813 13.434 12.432 o
-12 2 6 1402.200 1425.670 20.612 3.309 o
-12 2 7 4581.150 4725.740 81.510 0.350 o
-12 2 8 38.776 35.336 4.449 229.106 o
-12 2 9 236.069 244.373 11.187 31.341 o
-12 2 10 0.834 1.835 2.487 1416.590 o
-12 2 11 79.938 85.347 5.875 112.036 o
-12 4 1 4943.500 5013.810 75.548 0.326 o
-12 4 2 1284.160 1340.030 23.723 3.516 o
-12 4 3 7941.280 7847.010 96.504 0.144 o
-12 4 4 1969.580 1953.130 31.874 1.782 o
-12 4 5 7200.940 7075.040 83.331 0.176 o
-12 4 6 868.463 828.352 15.507 7.169 o
-12 4 7 3681.430 3797.870 49.173 0.591 o
-12 4 8 575.080 585.566 17.888 10.370 o
-12 4 9 11.659 10.111 2.857 665.152 o
-12 4 10 996.257 992.620 18.807 5.486 o
-12 4 11 1.516 1.343 2.364 1511.180 o
-12 6 1 66.797 58.088 3.776 179.726 o
-12 6 2 1856.500 1920.560 26.497 2.023 o
-12 6 3 2145.360 2078.880 35.647 1.529 o
-12 6 4 4190.150 4221.310 69.888 0.433 o
-12 6 5 1575.690 1557.080 20.413 2.835 o
-12 6 6 7192.550 7187.600 137.881 0.144 o
-12 6 7 1009.910 974.370 23.980 4.859 o
-12 6 8 1541.430 1625.920 26.921 2.600 o
-12 6 9 794.256 790.770 21.365 6.707 o
-12 6 10 614.465 578.296 15.916 10.701 o
-12 6 11 0.538 6.290 2.141 1621.860 o
-12 8 1 2934.260 2905.450 40.734 0.910 o
-12 8 2 1862.300 1834.580 24.956 2.099 o
-12 8 3 220.096 193.320 7.701 44.644 o
-12 8 4 127.529 127.587 6.424 76.067 o
-12 8 5 596.783 587.698 15.000 11.223 o
-12 8 6 3342.620 3459.790 54.644 0.659 o
-12 8 7 191.226 203.262 9.559 41.318 o
-12 8 8 1088.570 1108.810 20.991 4.637 o
-12 8 9 122.935 120.734 5.621 85.335 o
-12 8 10 15.738 13.315 2.407 671.395 o
-12 10 1 8494.490 8429.290 133.832 0.115 o
-12 10 2 1016.430 945.348 18.038 5.593 o
-12 10 3 3776.280 3617.810 58.960 0.554 o
-12 10 4 95.281 98.300 7.292 83.836 o
-12 10 5 4839.520 5006.100 63.886 0.354 o
-12 10 6 217.331 207.459 11.381 33.425 o
-12 10 7 2199.770 2326.820 47.847 1.231 o
-12 10 8 106.202 114.694 6.164 88.187 o
-12 10 9 416.190 415.935 11.465 18.800 o
-12 12 1 2080.300 2114.420 32.471 1.617 o
-12 12 2 1624.770 1655.640 28.114 2.417 o
-12 12 3 7344.190 7660.310 78.504 0.167 o
-12 12 4 273.551 289.058 12.078 26.177 o
-12 12 5 2210.470 2328.930 42.004 1.313 o
-12 12 6 1271.690 1271.970 39.667 2.633 o
-12 12 7 119.851 135.342 9.507 55.533 o
-12 12 8 7.181 7.758 2.402 970.493 o
-12 14 1 2691.290 2837.370 41.146 1.001 o
-12 14 2 1397.720 1390.890 24.313 3.176 o
-12 14 3 180.247 170.490 7.803 51.567 o
-12 14 4 700.894 745.815 17.615 8.390 o
-12 14 5 1526.990 1592.020 36.055 2.289 o
-12 14 6 146.669 163.602 10.011 46.980 o
-12 14 7 144.383 143.376 8.502 56.480 o
-12 16 1 1766.200 1784.420 32.961 2.026 o
-12 16 2 9.782 9.764 2.259 904.454 o
-12 16 3 2177.380 2226.470 47.749 1.267 o
-12 16 4 135.086 140.678 7.124 67.137 o
-12 16 5 5954.090 5759.280 78.647 0.247 o
-12 16 6 4.861 3.219 1.881 1616.590 o
-12 18 1 46.776 59.764 4.653 183.524 o
-12 18 2 209.422 189.083 10.607 36.934 o
-12 18 3 1990.400 1770.000 36.521 1.739 o
-11 1 1 125.781 155.091 11.821 41.747 o
-11 1 2 215.947 218.506 10.654 35.050 o
-11 1 3 473.036 479.032 18.834 11.861 o
-11 1 4 559.231 557.694 21.478 9.273 o
-11 1 5 1950.920 1873.410 25.567 1.968 o
-11 1 6 18.907 33.505 3.234 397.216 o
-11 1 7 5095.620 5006.160 69.375 0.326 o
-11 1 8 753.931 742.957 18.829 7.679 o
-11 1 9 387.113 384.641 13.114 18.687 o
-11 1 10 14.236 10.567 2.859 618.050 o
-11 1 11 2080.310 2106.860 31.771 1.632 o
-11 3 1 1576.270 1554.870 30.291 2.473 o
-11 3 2 200.360 204.309 10.132 38.510 o
-11 3 3 520.979 512.918 13.765 13.587 o
-11 3 4 1223.480 1257.930 25.169 3.670 o
-11 3 5 123.972 127.344 5.368 85.731 o
-11 3 6 17180.700 16351.100 198.165 0.033 o
-11 3 7 2724.060 2673.360 46.464 0.971 o
-11 3 8 2187.450 2196.460 34.559 1.479 o
-11 3 9 70.266 79.496 6.084 116.585 o
-11 3 10 35.102 41.017 4.489 229.057 o
-11 3 11 45.151 42.366 3.893 231.529 o
-11 5 1 2187.660 2225.230 38.539 1.408 o
-11 5 2 6956.400 7090.620 109.299 0.167 o
-11 5 3 3173.110 3113.350 40.104 0.813 o
-11 5 4 1400.370 1355.870 27.433 3.044 o
-11 5 5 2491.910 2430.390 34.338 1.240 o
-11 5 6 674.979 648.314 12.773 10.524 o
-11 5 7 3490.240 3521.350 45.041 0.667 o
-11 5 8 1424.940 1424.500 28.742 2.872 o
-11 5 9 1174.510 1211.800 25.381 3.839 o
-11 5 10 14.523 14.492 3.259 509.789 o
-11 5 11 5.323 7.892 1.884 1368.910 o
-11 7 1 1390.770 1391.870 19.735 3.416 o
-11 7 2 111.856 122.124 5.562 90.080 o
-11 7 3 158.040 150.526 6.083 66.472 o
-11 7 4 397.728 383.206 10.518 20.822 o
-11 7 5 3646.570 3437.000 58.819 0.589 o
-11 7 6 4675.080 4524.510 50.031 0.413 o
-11 7 7 5258.270 5172.120 69.153 0.311 o
-11 7 8 63.090 72.400 5.885 127.785 o
-11 7 9 2394.180 2307.490 42.524 1.220 o
-11 7 10 290.154 282.629 10.164 28.750 o
-11 7 11 185.712 175.332 6.827 54.365 o
-11 9 1 80.769 89.893 4.421 132.747 o
-11 9 2 48.644 68.540 7.185 113.349 o
-11 9 3 2478.720 2406.670 42.838 1.155 o
-11 9 4 1099.000 1097.060 19.039 4.799 o
-11 9 5 613.081 618.721 14.917 10.828 o
-11 9 6 2599.860 2588.220 48.343 1.011 o
-11 9 7 33.676 43.946 4.869 211.231 o
-11 9 8 2644.830 2727.540 40.968 1.040 o
-11 9 9 0.746 2.221 1.701 2696.970 o
-11 9 10 26.851 29.371 3.235 361.693 o
-11 11 1 2608.020 2529.500 59.857 0.901 o
-11 11 2 5316.900 5019.600 57.177 0.328 o
-11 11 3 197.684 208.456 8.251 44.714 o
-11 11 4 886.865 884.599 25.896 5.251 o
-11 11 5 240.077 267.043 13.034 26.624 o
-11 11 6 863.365 909.479 22.003 5.895 o
-11 11 7 357.710 373.006 14.321 18.520 o
-11 11 8 869.895 901.924 22.471 5.808 o
-11 11 9 201.965 226.658 9.547 39.077 o
-11 13 1 274.558 275.248 9.998 30.262 o
-11 13 2 1945.170 1955.730 31.063 1.820 o
-11 13 3 414.740 446.909 13.472 16.779 o
-11 13 4 193.405 188.960 9.255 42.909 o
-11 13 5 67.210 72.714 6.715 109.825 o
-11 13 6 738.837 716.916 23.898 6.711 o
-11 13 7 813.349 883.542 25.221 5.667 o
-11 13 8 324.876 308.082 11.058 24.822 o
-11 15 1 36.746 33.665 4.025 258.394 o
-11 15 2 349.181 337.537 11.932 22.021 o
-11 15 3 74.043 78.635 5.720 120.562 o
-11 15 4 1384.060 1438.460 28.631 2.937 o
-11 15 5 15.073 19.615 3.486 445.113 o
-11 15 6 1422.500 1495.710 32.517 2.639 o
-11 15 7 300.172 297.473 11.984 24.862 o
-11 17 1 523.082 540.064 18.300 11.090 o
-11 17 2 1853.350 1869.470 51.621 1.451 o
-11 17 3 172.320 154.713 10.486 42.525 o
-11 17 4 2339.940 2232.520 55.746 1.081 o
-11 17 5 2.150 2.182 2.094 1727.230 o
-11 19 1 48.285 42.017 4.701 193.551 o
-10 0 2 5616.200 5537.730 106.219 0.235 o
-10 0 4 532.781 552.858 21.168 9.663 o
-10 0 6 6023.770 5924.970 105.878 0.214 o
-10 0 8 3221.070 3017.360 95.859 0.497 o
-10 0 10 6116.670 6315.270 114.322 0.196 o
-10 0 12 2053.130 1954.290 58.996 1.193 o
-10 2 1 6163.370 6104.600 88.826 0.222 o
-10 2 2 145.933 152.228 7.092 63.397 o
-10 2 3 11258.800 11101.100 159.403 0.069 o
-10 2 4 603.909 629.682 18.578 9.561 o
-10 2 5 1219.000 1200.870 22.416 3.953 o
-10 2 6 1497.030 1482.000 19.585 3.088 o
-10 2 7 3391.850 3406.100 57.455 0.641 o
-10 2 8 146.158 135.411 7.845 60.696 o
-10 2 9 186.599 177.533 8.846 45.921 o
-10 2 10 2836.210 2945.510 61.223 0.778 o
-10 2 11 3.073 2.147 1.965 1784.690 o
-10 2 12 1779.760 1683.000 23.243 2.335 o
-10 4 1 18225.900 18574.300 382.761 0.022 o
-10 4 2 6459.360 6569.520 86.770 0.204 o
-10 4 3 3541.120 3523.040 51.059 0.632 o
-10 4 4 726.428 758.631 18.852 7.823 o
-10 4 5 1459.860 1438.190 18.933 3.240 o
-10 4 6 598.845 571.160 11.357 12.734 o
-10 4 7 336.779 329.555 9.201 26.204 o
-10 4 8 11.928 13.511 3.149 566.995 o
-10 4 9 1329.190 1332.390 25.137 3.338 o
-10 4 10 398.655 399.350 13.390 17.896 o
-10 4 11 360.646 383.188 12.988 19.645 o
-10 6 1 48.290 58.994 4.938 172.960 o
-10 6 2 1835.680 1703.550 44.038 1.698 o
-10 6 3 192.692 209.201 12.214 32.852 o
-10 6 4 194.790 201.977 8.141 45.882 o
-10 6 5 269.010 287.603 7.500 34.985 o
-10 6 6 1239.280 1251.210 18.953 4.056 o
-10 6 7 82.871 79.714 5.593 116.313 o
-10 6 8 2351.860 2412.910 37.877 1.274 o
-10 6 9 63.719 70.443 6.720 112.421 o
-10 6 10 578.166 609.577 17.814 10.226 o
-10 6 11 381.704 351.561 12.371 20.112 o
-10 8 1 599.355 607.965 13.418 11.647 o
-10 8 2 66.164 84.900 4.588 145.674 o
-10 8 3 3362.250 3203.460 38.464 0.760 o
-10 8 4 4060.050 3909.560 62.070 0.487 o
-10 8 5 254.040 242.974 9.243 34.501 o
-10 8 6 3533.080 3409.370 55.867 0.623 o
-10 8 7 245.912 247.445 10.564 31.970 o
-10 8 8 2428.320 2371.780 51.044 1.083 o
-10 8 9 57.870 52.478 4.372 180.988 o
-10 8 10 357.054 356.090 12.953 20.239 o
-10 8 11 24.244 27.675 4.189 298.552 o
-10 10 1 1168.920 1133.490 16.331 4.681 o
-10 10 2 16.709 26.492 2.850 490.267 o
-10 10 3 2037.430 1932.060 35.726 1.657 o
-10 10 4 875.060 814.866 16.494 7.006 o
-10 10 5 2155.150 2248.440 63.510 1.034 o
-10 10 6 2.302 5.796 3.708 616.836 o
-10 10 7 1503.420 1582.100 26.704 2.702 o
-10 10 8 214.186 211.421 9.471 38.856 o
-10 10 9 2882.800 2968.700 39.831 0.922 o
-10 10 10 11.263 8.972 2.372 831.046 o
-10 12 1 14712.100 14594.000 135.896 0.046 o
-10 12 2 11.535 22.089 2.863 573.090 o
-10 12 3 2.339 3.037 2.070 1687.910 o
-10 12 4 44.874 59.250 6.112 143.446 o
-10 12 5 5.462 12.488 3.043 706.088 o
-10 12 6 14.434 16.473 4.091 380.387 o
-10 12 7 1018.920 1126.800 30.595 3.896 o
-10 12 8 1639.440 1786.330 37.922 2.003 o
-10 12 9 6.891 10.475 2.524 880.921 o
-10 14 1 4847.030 5033.000 64.071 0.352 o
-10 14 2 327.272 327.073 11.393 23.821 o
-10 14 3 927.659 910.443 19.515 5.939 o
-10 14 4 253.670 270.500 12.385 27.088 o
-10 14 5 14.370 16.501 3.220 507.615 o
-10 14 6 238.112 260.681 11.215 30.617 o
-10 14 7 158.419 147.611 8.403 54.207 o
-10 14 8 534.646 536.843 28.582 7.098 o
-10 16 1 410.095 432.423 18.162 13.542 o
-10 16 2 59.346 71.555 5.455 140.280 o
-10 16 3 2684.770 2843.780 58.835 0.847 o
-10 16 4 121.997 98.667 6.726 80.051 o
-10 16 5 518.866 544.416 15.387 12.524 o
-10 16 6 695.059 735.584 21.579 7.470 o
-10 16 7 355.614 341.029 12.243 21.350 o
-10 18 1 1965.140 1991.160 60.328 1.197 o
-10 18 2 199.781 201.597 13.118 30.297 o
-10 18 3 576.708 577.420 16.512 10.954 o
-10 18 4 178.604 158.816 8.068 51.601 o
-10 18 5 393.596 362.401 11.264 20.632 o
-9 1 1 8435.530 8623.330 162.403 0.104 o
-9 1 2 6910.990 7053.460 80.650 0.186 o
-9 1 3 15320.900 15467.000 299.919 0.032 o
-9 1 4 1018.410 1032.910 20.505 5.106 o
-9 1 5 69.158 56.819 5.753 131.809 o
-9 1 6 88.703 94.063 4.474 123.838 o
-9 1 7 3.711 10.392 2.208 1172.990 o
-9 1 8 9248.220 9367.480 117.508 0.104 o
-9 1 9 5688.450 5664.250 66.118 0.275 o
-9 1 10 10.709 14.468 3.429 519.720 o
-9 1 11 1965.410 1994.760 29.393 1.818 o
-9 1 12 10.351 13.725 2.958 631.314 o
-9 3 1 9957.720 10103.200 140.575 0.087 o
-9 3 2 7360.520 7113.480 83.880 0.171 o
-9 3 3 175.337 175.093 7.733 52.290 o
-9 3 4 2674.780 2799.200 52.501 0.912 o
-9 3 5 3.736 6.772 2.271 1232.540 o
-9 3 6 55.443 54.969 3.828 199.551 o
-9 3 7 64.648 72.391 4.251 161.529 o
-9 3 8 14.909 20.470 2.943 527.159 o
-9 3 9 1123.210 1118.700 23.038 4.317 o
-9 3 10 12.788 17.775 3.216 518.294 o
-9 3 11 893.647 908.644 17.858 6.374 o
-9 3 12 408.525 393.309 15.507 15.929 o
-9 5 1 418.293 500.772 17.768 13.125 o
-9 5 2 10199.400 10132.500 165.312 0.079 o
-9 5 3 9997.330 10165.400 97.359 0.095 o
-9 5 4 806.383 804.711 18.082 7.231 o
-9 5 5 3453.290 3359.060 42.547 0.703 o
-9 5 6 1499.370 1397.270 17.174 3.266 o
-9 5 7 88.900 78.106 4.429 130.709 o
-9 5 8 721.465 712.405 17.731 8.327 o
-9 5 9 2740.130 2806.260 56.351 0.859 o
-9 5 10 29.999 29.242 4.362 264.692 o
-9 5 11 592.194 571.845 18.944 9.848 o
-9 7 1 903.304 914.835 19.620 6.040 o
-9 7 2 85.293 76.072 5.547 116.619 o
-9 7 3 15122.200 15351.800 173.378 0.041 o
-9 7 4 4.255 8.194 2.665 943.242 o
-9 7 5 5435.790 5059.600 95.586 0.267 o
-9 7 6 38.065 33.248 3.074 310.358 o
-9 7 7 954.938 912.658 21.571 5.515 o
-9 7 8 111.062 107.618 6.979 79.918 o
-9 7 9 652.261 621.113 16.472 9.808 o
-9 7 10 250.992 251.063 11.755 28.992 o
-9 7 11 997.807 1002.990 24.795 4.756 o
-9 9 1 333.466 343.535 10.618 24.185 o
-9 9 2 9268.440 8798.820 69.378 0.119 o
-9 9 3 1325.340 1342.380 21.869 3.522 o
-9 9 4 6156.170 5990.410 111.427 0.203 o
-9 9 5 200.112 195.475 9.782 40.067 o
-9 9 6 84.941 90.385 5.118 118.547 o
-9 9 7 142.477 133.101 7.251 65.438 o
-9 9 8 148.015 145.718 7.768 59.725 o
-9 9 9 362.071 381.206 12.523 20.114 o
-9 9 10 16.841 19.936 3.292 456.694 o
-9 9 11 479.942 459.966 11.651 16.266 o
-9 11 1 1495.060 1498.760 20.199 3.051 o
-9 11 2 1632.520 1625.950 23.117 2.593 o
-9 11 3 10573.800 10186.400 140.808 0.081 o
-9 11 4 3551.360 3489.700 55.740 0.613 o
-9 11 5 82.758 99.911 7.039 91.147 o
-9 11 6 1274.950 1333.970 35.816 2.807 o
-9 11 7 4.636 9.208 4.114 474.377 o
-9 11 8 2073.710 2136.700 37.582 1.523 o
-9 11 9 788.110 811.808 18.665 7.219 o
-9 11 10 188.810 186.848 6.759 53.086 o
-9 13 1 881.329 893.016 15.822 6.807 o
-9 13 2 55.363 52.247 4.526 180.278 o
-9 13 3 186.223 197.672 8.968 44.262 o
-9 13 4 1098.700 1155.290 27.820 3.911 o
-9 13 5 1304.290 1329.820 36.088 2.750 o
-9 13 6 1576.110 1843.370 100.618 0.721 o
-9 13 7 1111.850 1210.740 31.720 3.488 o
-9 13 8 4.408 14.182 4.189 442.058 o
-9 13 9 1295.320 1349.920 25.281 3.385 o
-9 15 1 1903.730 1947.390 33.862 1.798 o
-9 15 2 2946.490 2920.290 42.654 0.890 o
-9 15 3 217.587 252.474 11.857 30.731 o
-9 15 4 1587.000 1654.050 32.897 2.299 o
-9 15 5 11.611 14.472 3.304 533.657 o
-9 15 6 2.509 2.417 2.898 988.897 o
-9 15 7 68.401 58.773 4.313 163.864 o
-9 15 8 1033.750 1057.110 23.940 4.630 o
-9 17 1 2.832 3.345 2.942 935.638 o
-9 17 2 6819.600 6834.650 82.655 0.191 o
-9 17 3 2350.900 2525.630 54.660 1.039 o
-9 17 4 1862.590 1920.470 37.725 1.754 o
-9 17 5 124.549 130.586 8.109 64.135 o
-9 17 6 6.554 9.188 2.269 1030.850 o
-9 19 1 3176.590 3152.030 61.998 0.680 o
-9 19 2 120.077 114.787 9.196 59.271 o
-9 19 3 610.210 627.993 28.215 6.592 o
-9 19 4 55.851 61.061 4.608 171.013 o
-8 0 2 7170.860 7282.830 85.999 0.173 o
-8 0 4 1233.470 1271.230 41.192 2.596 o
-8 0 6 4653.410 4809.910 112.788 0.282 o
-8 0 8 14729.300 14666.700 229.751 0.039 o
-8 0 10 8124.110 8203.150 147.423 0.116 o
-8 0 12 4.014 2.131 2.208 1425.740 o
-8 2 1 373.790 392.204 7.781 24.261 o
-8 2 2 8657.830 8508.750 119.114 0.117 o
-8 2 3 2699.250 2726.410 55.624 0.888 o
-8 2 4 1732.770 1786.120 29.262 2.165 o
-8 2 5 10068.900 9440.340 93.748 0.099 o
-8 2 6 445.060 475.135 14.009 15.347 o
-8 2 7 828.677 835.390 14.306 7.647 o
-8 2 8 3141.860 3091.330 52.978 0.748 o
-8 2 9 1558.830 1578.400 32.797 2.385 o
-8 2 10 54.383 66.271 5.349 150.136 o
-8 2 11 1011.330 989.395 19.459 5.349 o
-8 2 12 4.859 3.305 1.430 2144.740 o
-8 4 1 4014.070 3995.020 46.565 0.532 o
-8 4 2 3947.770 3948.380 77.157 0.450 o
-8 4 3 20851.000 20361.300 529.946 0.015 o
-8 4 4 2598.130 2556.780 39.884 1.103 o
-8 4 5 7742.120 7689.590 133.581 0.132 o
-8 4 6 178.576 176.307 5.837 59.877 o
-8 4 7 2297.790 2300.600 28.669 1.456 o
-8 4 8 14.121 14.441 2.478 674.725 o
-8 4 9 407.145 391.292 12.947 18.162 o
-8 4 10 99.871 100.308 6.291 92.516 o
-8 4 11 735.400 747.655 17.432 8.133 o
-8 4 12 35.163 32.724 3.812 277.068 o
-8 6 1 2327.140 2255.340 28.317 1.456 o
-8 6 2 5479.260 5291.970 159.621 0.180 o
-8 6 3 223.437 274.089 21.227 15.241 o
-8 6 4 11575.900 11189.300 135.602 0.071 o
-8 6 5 515.497 513.566 12.877 14.155 o
-8 6 6 3917.720 3775.540 43.524 0.572 o
-8 6 7 98.397 94.486 4.733 113.425 o
-8 6 8 1385.000 1425.590 23.462 3.209 o
-8 6 9 1.337 4.173 2.534 1256.020 o
-8 6 10 128.219 139.015 8.519 59.798 o
-8 6 11 82.097 80.284 6.717 99.985 o
-8 8 1 1029.110 952.216 22.683 4.979 o
-8 8 2 20640.800 20784.200 232.278 0.022 o
-8 8 3 4918.510 4786.940 85.437 0.318 o
-8 8 4 3780.190 3750.540 45.467 0.591 o
-8 8 5 3970.980 3701.950 65.343 0.500 o
-8 8 6 1978.580 1920.680 25.087 1.926 o
-8 8 7 492.925 468.199 11.202 16.115 o
-8 8 8 876.621 885.965 22.462 5.816 o
-8 8 9 100.420 95.647 6.682 88.952 o
-8 8 10 24.119 30.032 4.291 287.131 o
-8 8 11 580.691 601.800 17.538 10.348 o
-8 10 1 3952.920 4041.130 46.719 0.537 o
-8 10 2 82.856 86.462 4.258 135.033 o
-8 10 3 7973.960 7659.260 74.420 0.154 o
-8 10 4 3337.800 3245.300 33.593 0.783 o
-8 10 5 3100.430 2932.740 44.306 0.833 o
-8 10 6 71.236 64.127 5.283 136.598 o
-8 10 7 2422.310 2475.470 43.602 1.155 o
-8 10 8 864.114 927.812 29.271 4.774 o
-8 10 9 326.748 320.915 11.255 24.168 o
-8 10 10 152.963 144.004 6.132 68.349 o
-8 12 1 11557.800 11215.100 143.928 0.069 o
-8 12 2 897.304 903.276 18.738 6.236 o
-8 12 3 5578.540 5445.480 54.207 0.300 o
-8 12 4 5196.120 5214.150 76.668 0.302 o
-8 12 5 3546.110 3748.460 57.657 0.585 o
-8 12 6 1627.050 1658.110 34.321 2.200 o
-8 12 7 1474.240 1549.600 41.433 2.157 o
-8 12 8 1275.320 1364.030 28.191 3.237 o
-8 12 9 63.778 66.521 5.279 142.386 o
-8 12 10 826.582 854.330 20.173 6.551 o
-8 14 1 1129.300 1224.790 30.549 3.528 o
-8 14 2 1153.560 1112.240 29.591 3.678 o
-8 14 3 8543.220 8690.350 130.596 0.114 o
-8 14 4 6732.200 6754.490 104.245 0.181 o
-8 14 5 162.443 150.291 8.591 52.396 o
-8 14 6 3040.000 3306.690 57.227 0.721 o
-8 14 7 480.955 536.515 20.474 10.583 o
-8 14 8 652.441 689.978 18.617 8.792 o
-8 14 9 328.034 314.984 10.684 25.028 o
-8 16 1 8189.370 8356.650 224.106 0.086 o
-8 16 2 80.654 84.026 6.854 97.907 o
-8 16 3 1596.550 1619.290 58.190 1.491 o
-8 16 4 684.510 750.086 20.775 7.695 o
-8 16 5 952.020 997.850 23.364 5.111 o
-8 16 6 4.018 7.346 2.509 1051.490 o
-8 16 7 1986.180 1997.120 51.016 1.360 o
-8 18 1 3931.930 3996.410 87.592 0.416 o
-8 18 2 1768.420 1915.930 49.322 1.540 o
-8 18 3 310.806 327.833 13.497 21.673 o
-8 18 4 1636.380 1693.700 47.636 1.744 o
-8 18 5 85.630 99.758 6.730 93.720 o
-8 18 6 443.647 425.113 12.770 16.858 o
-8 20 1 20.324 36.793 5.286 224.824 o
-8 20 2 9.353 9.906 3.234 608.399 o
-7 1 1 538.958 615.167 8.718 14.491 o
-7 1 2 1077.850 1093.480 15.625 5.200 o
-7 1 3 4040.780 4127.870 89.471 0.395 o
-7 1 4 6826.670 6709.630 141.113 0.153 o
-7 1 5 4608.790 4511.410 71.953 0.377 o
-7 1 6 202.364 216.990 9.123 40.830 o
-7 1 7 17742.900 17244.900 128.654 0.033 o
-7 1 8 79.817 82.264 4.893 128.947 o
-7 1 9 9955.800 10045.400 106.458 0.095 o
-7 1 10 156.672 161.454 8.360 53.562 o
-7 1 11 317.268 310.429 10.678 25.678 o
-7 1 12 60.161 58.244 3.741 191.052 o
-7 3 1 1183.320 1207.480 19.494 4.265 o
-7 3 2 1284.200 1403.680 20.293 3.636 o
-7 3 3 141.063 140.994 5.719 74.776 o
-7 3 4 454.199 504.900 12.147 16.029 o
-7 3 5 112.818 127.918 7.118 74.966 o
-7 3 6 1596.850 1569.040 26.764 2.566 o
-7 3 7 1029.450 1037.580 15.190 5.605 o
-7 3 8 4244.530 4160.660 49.482 0.482 o
-7 3 9 212.623 220.390 9.744 37.787 o
-7 3 10 2893.780 3020.690 40.838 0.904 o
-7 3 11 182.845 196.098 8.244 47.501 o
-7 3 12 112.802 98.767 6.336 87.020 o
-7 5 1 9.560 11.871 3.188 602.001 o
-7 5 2 11450.500 11683.000 178.452 0.064 o
-7 5 3 2.841 4.619 3.129 825.585 o
-7 5 4 2212.860 2254.470 32.778 1.471 o
-7 5 5 4784.130 4735.460 60.429 0.375 o
-7 5 6 784.215 756.013 14.324 8.363 o
-7 5 7 2311.090 2231.220 36.643 1.362 o
-7 5 8 797.323 761.701 15.251 8.032 o
-7 5 9 98.460 108.583 6.826 85.675 o
-7 5 10 562.817 562.690 16.215 11.360 o
-7 5 11 1616.700 1620.520 43.560 1.916 o
-7 5 12 36.520 38.672 4.078 249.188 o
-7 7 1 6969.810 6896.780 139.293 0.150 o
-7 7 2 8521.220 8714.070 86.219 0.128 o
-7 7 3 6932.640 6961.410 98.738 0.176 o
-7 7 4 373.652 417.815 12.370 19.297 o
-7 7 5 4802.360 4708.130 99.924 0.301 o
-7 7 6 448.604 468.172 10.199 17.968 o
-7 7 7 2095.210 2056.780 25.204 1.751 o
-7 7 8 896.909 886.140 19.213 6.215 o
-7 7 9 2977.890 2959.930 54.309 0.794 o
-7 7 10 52.344 57.159 6.436 130.193 o
-7 7 11 910.576 947.022 22.314 5.536 o
-7 9 1 5465.110 5420.900 98.633 0.253 o
-7 9 2 5004.000 4784.930 66.447 0.345 o
-7 9 3 4920.490 4880.080 66.317 0.348 o
-7 9 4 232.670 230.825 9.820 35.376 o
-7 9 5 29.572 31.222 2.907 368.825 o
-7 9 6 2233.870 2139.780 44.734 1.308 o
-7 9 7 57.181 59.562 4.911 162.054 o
-7 9 8 620.420 636.789 16.443 10.088 o
-7 9 9 728.236 734.099 17.048 8.345 o
-7 9 10 612.767 617.215 18.055 9.718 o
-7 9 11 17.084 17.335 3.406 449.385 o
-7 11 1 481.195 496.622 10.332 16.567 o
-7 11 2 1671.860 1638.490 24.415 2.483 o
-7 11 3 53.513 48.645 4.416 189.384 o
-7 11 4 2838.120 2762.630 33.449 1.020 o
-7 11 5 1818.890 1734.450 24.574 2.218 o
-7 11 6 1379.300 1383.300 45.951 2.141 o
-7 11 7 2031.850 2095.670 48.424 1.361 o
-7 11 8 33.318 31.640 4.058 269.775 o
-7 11 9 1336.700 1414.660 27.284 3.117 o
-7 11 10 741.714 751.531 15.760 8.455 o
-7 13 1 15.267 23.314 2.613 561.390 o
-7 13 2 1205.590 1205.070 25.231 3.778 o
-7 13 3 1023.600 1034.850 22.400 4.873 o
-7 13 4 2280.870 2188.160 40.178 1.340 o
-7 13 5 443.916 431.795 16.523 14.088 o
-7 13 6 62.636 67.236 6.807 112.472 o
-7 13 7 2570.950 2686.530 52.782 0.959 o
-7 13 8 245.319 274.076 11.597 28.976 o
-7 13 9 1763.780 1820.830 34.520 1.967 o
-7 15 1 2483.380 2462.610 49.377 1.065 o
-7 15 2 2002.550 1961.650 35.391 1.679 o
-7 15 3 1389.590 1472.390 32.813 2.691 o
-7 15 4 21.064 29.213 4.769 264.252 o
-7 15 5 2511.120 2667.140 66.945 0.838 o
-7 15 6 669.379 727.857 18.501 8.507 o
-7 15 7 1164.800 1193.850 25.446 3.883 o
-7 15 8 1371.160 1392.410 22.973 3.299 o
-7 17 1 1884.270 2004.580 43.878 1.565 o
-7 17 2 59.185 65.933 6.873 113.710 o
-7 17 3 100.525 121.209 9.039 63.606 o
-7 17 4 526.818 484.918 20.188 10.496 o
-7 17 5 90.055 85.726 7.387 86.966 o
-7 17 6 1704.600 1759.570 43.804 1.781 o
-7 17 7 800.173 770.960 23.636 6.285 o
-7 19 1 704.340 678.372 25.752 6.584 o
-7 19 2 113.418 105.503 9.807 57.226 o
-7 19 3 2653.270 2720.540 58.075 0.879 o
-7 19 4 500.660 471.918 20.221 10.845 o
-7 19 5 790.378 807.437 23.950 6.182 o
-6 0 2 1065.900 1033.130 27.778 4.171 o
-6 0 4 19775.400 19727.100 883.602 0.009 o
-6 0 6 26833.200 27251.800 309.048 0.013 o
-6 0 8 32237.800 30488.400 566.129 0.008 o
-6 0 10 1142.830 1101.120 31.822 3.531 o
-6 0 12 1745.300 1639.660 48.898 1.652 o
-6 2 1 14808.700 14144.500 328.626 0.032 o
-6 2 2 1445.970 1497.580 34.676 2.506 o
-6 2 3 81.623 99.998 3.774 137.422 o
-6 2 4 987.443 1033.150 26.609 4.533 o
-6 2 5 308.454 299.156 9.631 28.044 o
-6 2 6 13518.300 13223.700 171.270 0.051 o
-6 2 7 2429.650 2352.990 23.215 1.413 o
-6 2 8 330.150 332.127 8.902 26.891 o
-6 2 9 444.923 448.390 12.876 16.455 o
-6 2 10 74.500 87.859 6.127 110.672 o
-6 2 11 970.035 975.745 19.643 5.549 o
-6 2 12 81.493 78.396 4.284 139.543 o
-6 4 1 9422.830 9240.610 154.910 0.093 o
-6 4 2 6563.810 6720.150 167.556 0.140 o
-6 4 3 4232.780 4092.910 80.935 0.405 o
-6 4 4 17340.000 17539.300 226.476 0.030 o
-6 4 5 845.211 857.144 16.149 7.125 o
-6 4 6 1346.170 1290.240 23.386 3.448 o
-6 4 7 263.662 260.075 6.983 37.793 o
-6 4 8 161.615 163.802 6.233 63.197 o
-6 4 9 1827.730 1817.710 30.814 2.003 o
-6 4 10 186.444 196.467 8.253 46.951 o
-6 4 11 2063.140 2164.330 32.965 1.603 o
-6 4 12 445.238 425.757 13.550 16.232 o
-6 6 1 142.264 157.321 5.522 73.158 o
-6 6 2 21153.300 20669.300 227.325 0.022 o
-6 6 3 228.748 254.940 7.825 39.714 o
-6 6 4 12.450 21.709 3.922 397.598 o
-6 6 5 545.431 515.066 15.371 12.345 o
-6 6 6 4281.990 4116.040 89.107 0.378 o
-6 6 7 406.149 371.513 9.826 21.370 o
-6 6 8 2308.580 2238.700 32.803 1.415 o
-6 6 9 327.002 315.891 14.484 20.091 o
-6 6 10 911.180 951.560 22.970 5.431 o
-6 6 11 1.349 4.804 2.703 1111.160 o
-6 6 12 1349.680 1324.480 24.578 3.334 o
-6 8 1 7050.290 7052.700 78.420 0.184 o
-6 8 2 3949.000 3963.950 59.141 0.506 o
-6 8 3 54.143 56.895 5.588 149.138 o
-6 8 4 787.533 759.997 19.538 7.221 o
-6 8 5 114.121 103.215 6.616 82.997 o
-6 8 6 471.919 453.208 9.390 18.018 o
-6 8 7 13.688 14.426 2.483 681.662 o
-6 8 8 627.212 632.389 16.578 9.990 o
-6 8 9 91.695 98.615 6.367 95.659 o
-6 8 10 1333.560 1336.160 26.655 3.237 o
-6 8 11 716.000 735.086 18.924 7.979 o
-6 10 1 4040.540 4232.180 72.844 0.439 o
-6 10 2 56.508 46.341 4.901 171.539 o
-6 10 3 10.964 13.781 2.872 641.764 o
-6 10 4 1382.380 1345.220 21.144 3.421 o
-6 10 5 2193.050 2115.230 40.825 1.400 o
-6 10 6 667.255 667.725 13.578 10.263 o
-6 10 7 1089.950 1114.010 22.140 4.516 o
-6 10 8 3104.230 3181.120 38.440 0.832 o
-6 10 9 1760.490 1779.460 28.105 2.169 o
-6 10 10 4.660 13.154 2.651 856.714 o
-6 10 11 2992.240 3038.200 41.650 0.865 o
-6 12 1 4014.200 3787.450 42.375 0.559 o
-6 12 2 2958.740 2762.160 43.098 0.908 o
-6 12 3 14025.000 13543.700 160.886 0.049 o
-6 12 4 178.835 201.804 11.117 37.427 o
-6 12 5 111.980 118.221 5.593 90.578 o
-6 12 6 5080.880 5040.270 94.394 0.287 o
-6 12 7 327.654 357.339 11.883 22.538 o
-6 12 8 998.471 1020.460 20.112 5.262 o
-6 12 9 1628.730 1714.620 31.505 2.260 o
-6 12 10 1628.130 1616.180 27.090 2.475 o
-6 14 1 3992.770 4093.980 72.373 0.452 o
-6 14 2 250.920 256.098 9.202 34.315 o
-6 14 3 40.648 45.848 5.171 185.464 o
-6 14 4 1456.370 1520.870 37.594 2.350 o
-6 14 5 77.092 70.769 6.015 116.164 o
-6 14 6 1496.130 1565.830 32.892 2.471 o
-6 14 7 481.201 549.949 17.804 11.815 o
-6 14 8 1376.020 1431.610 28.392 2.969 o
-6 14 9 76.604 85.548 6.802 100.187 o
-6 16 1 1452.840 1461.170 33.171 2.590 o
-6 16 2 492.780 457.703 17.023 12.742 o
-6 16 3 142.525 149.788 10.700 45.183 o
-6 16 4 1316.120 1257.440 47.636 2.181 o
-6 16 5 1319.780 1470.040 40.387 2.413 o
-6 16 6 505.688 514.419 14.831 13.281 o
-6 16 7 2831.540 2948.660 44.855 0.905 o
-6 16 8 1318.590 1436.990 27.947 3.094 o
-6 18 1 149.016 147.690 11.180 42.511 o
-6 18 2 230.798 259.706 17.033 20.374 o
-6 18 3 1410.100 1482.790 51.498 1.854 o
-6 18 4 753.347 722.373 26.409 6.090 o
-6 18 5 735.301 818.943 32.138 4.934 o
-6 18 6 104.376 105.172 6.875 83.638 o
-6 20 1 74.392 68.730 7.490 95.374 o
-6 20 2 696.651 752.429 25.295 6.534 o
-6 20 3 227.750 251.737 13.371 26.934 o
-6 20 4 230.035 207.694 11.365 32.563 o
-5 1 1 987.094 1059.660 12.152 6.066 o
-5 1 2 2491.560 2601.290 30.327 1.237 o
-5 1 3 10854.200 10988.700 198.867 0.066 o
-5 1 4 1329.340 1320.660 21.112 3.581 o
-5 1 5 23136.000 23425.100 231.478 0.018 o
-5 1 6 1409.610 1431.620 27.284 2.965 o
-5 1 7 8724.040 8724.250 93.266 0.123 o
-5 1 8 49.644 60.194 3.649 211.454 o
-5 1 9 1558.650 1616.140 22.919 2.727 o
-5 1 10 1823.480 1865.820 30.489 1.991 o
-5 1 11 57.050 60.416 4.835 163.712 o
-5 1 12 191.301 168.195 15.539 25.901 o
-5 3 1 1002.810 1007.490 15.837 5.752 o
-5 3 2 5600.900 5719.710 92.537 0.248 o
-5 3 3 14933.500 14530.100 263.068 0.037 o
-5 3 4 363.401 387.620 8.311 24.365 o
-5 3 5 5161.230 5101.230 48.786 0.346 o
-5 3 6 6.023 20.644 3.401 543.564 o
-5 3 7 120.605 134.239 5.991 80.656 o
-5 3 8 3762.580 3641.140 40.168 0.621 o
-5 3 9 830.818 820.206 16.890 7.228 o
-5 3 10 1945.720 1993.100 29.092 1.843 o
-5 3 11 14.131 16.448 2.733 602.161 o
-5 3 12 813.170 823.550 17.506 7.228 o
-5 5 1 8635.800 8949.220 271.275 0.067 o
-5 5 2 6762.170 6834.860 81.977 0.194 o
-5 5 3 1187.270 1148.830 27.294 3.738 o
-5 5 4 281.238 299.160 8.734 31.300 o
-5 5 5 2059.650 2083.260 25.060 1.773 o
-5 5 6 1505.540 1560.580 29.019 2.621 o
-5 5 7 1241.500 1245.100 19.035 4.054 o
-5 5 8 2033.810 2002.010 25.889 1.819 o
-5 5 9 331.688 339.213 11.823 22.818 o
-5 5 10 153.989 168.802 10.440 43.937 o
-5 5 11 155.517 153.899 9.401 49.276 o
-5 5 12 856.736 822.160 19.288 6.623 o
-5 7 1 13665.200 14077.200 237.121 0.043 o
-5 7 2 1465.710 1467.070 22.785 3.035 o
-5 7 3 453.736 465.428 16.201 13.823 o
-5 7 4 4.370 6.481 2.016 1393.600 o
-5 7 5 5151.660 5093.360 106.610 0.263 o
-5 7 6 113.099 95.242 4.673 104.961 o
-5 7 7 1475.700 1457.690 30.845 2.665 o
-5 7 8 331.499 315.495 10.545 25.038 o
-5 7 9 290.099 275.796 10.769 27.906 o
-5 7 10 379.559 396.419 14.282 17.646 o
-5 7 11 2080.910 2233.500 38.462 1.472 o
-5 7 12 39.185 44.781 4.059 235.488 o
-5 9 1 1094.170 1046.390 22.369 4.597 o
-5 9 2 3274.090 3185.420 37.931 0.787 o
-5 9 3 829.013 832.769 27.411 5.347 o
-5 9 4 1295.160 1300.820 28.348 3.251 o
-5 9 5 82.210 78.285 4.478 135.620 o
-5 9 6 1404.590 1324.950 27.853 3.043 o
-5 9 7 865.855 860.595 17.017 6.828 o
-5 9 8 1088.740 1117.070 20.739 4.645 o
-5 9 9 2141.160 2258.170 48.245 1.269 o
-5 9 10 83.545 101.456 5.917 104.728 o
-5 9 11 154.486 153.754 7.968 56.613 o
-5 11 1 1485.170 1508.980 30.517 2.627 o
-5 11 2 1465.270 1501.620 32.131 2.591 o
-5 11 3 5480.670 5284.420 57.879 0.307 o
-5 11 4 13.452 16.097 2.548 655.743 o
-5 11 5 9856.970 9400.080 98.528 0.101 o
-5 11 6 730.452 695.410 15.035 9.006 o
-5 11 7 1441.470 1480.700 25.721 2.937 o
-5 11 8 607.488 624.781 15.900 10.505 o
-5 11 9 50.676 50.958 3.891 210.289 o
-5 11 10 1720.350 1723.030 27.577 2.266 o
-5 11 11 462.382 441.149 12.055 16.684 o
-5 13 1 1667.390 1652.640 27.587 2.379 o
-5 13 2 129.247 153.717 7.381 65.291 o
-5 13 3 1062.820 1045.360 21.891 4.760 o
-5 13 4 102.746 116.347 6.359 87.291 o
-5 13 5 508.800 514.851 14.525 13.387 o
-5 13 6 1694.100 1705.120 39.876 1.929 o
-5 13 7 3439.760 3666.090 76.671 0.525 o
-5 13 8 25.561 29.845 3.515 342.995 o
-5 13 9 1765.720 1842.650 28.114 2.126 o
-5 13 10 125.079 116.050 7.331 71.470 o
-5 15 1 55.793 41.094 6.118 141.605 o
-5 15 2 489.504 545.302 18.859 11.209 o
-5 15 3 10243.400 10381.200 147.794 0.082 o
-5 15 4 347.673 353.219 13.026 20.520 o
-5 15 5 811.502 825.472 23.973 6.027 o
-5 15 6 2955.670 3054.890 43.565 0.861 o
-5 15 7 764.461 754.057 20.717 7.143 o
-5 15 8 199.409 188.199 10.940 36.817 o
-5 15 9 433.976 422.307 10.648 18.799 o
-5 17 1 2.211 8.123 4.333 458.264 o
-5 17 2 389.441 448.426 18.064 13.819 o
-5 17 3 26.178 35.144 5.651 197.147 o
-5 17 4 1577.260 1585.790 43.222 1.976 o
-5 17 5 256.656 267.156 15.254 22.133 o
-5 17 6 1085.530 1131.120 34.146 3.427 o
-5 17 7 87.210 112.969 6.536 92.473 o
-5 19 1 2699.390 2756.000 62.681 0.821 o
-5 19 2 676.708 766.602 28.485 5.911 o
-5 19 3 2567.260 2680.440 94.760 0.596 o
-5 19 4 0.477 3.875 1.917 2113.490 o
-5 19 5 54.002 74.920 6.490 121.442 o
-5 21 1 997.557 977.641 27.049 4.540 o
-5 21 2 768.350 823.527 23.964 6.251 o
-4 0 2 8500.460 8787.880 136.606 0.111 o
-4 0 4 61215.000 57624.600 823.071 0.003 o
-4 0 6 10181.700 10153.600 133.183 0.086 o
-4 0 8 236.748 247.373 9.652 34.776 o
-4 0 10 6977.800 7106.750 113.973 0.164 o
-4 0 12 2042.650 2013.990 57.920 1.204 o
-4 2 1 46028.600 42016.100 555.039 0.005 o
-4 2 2 15399.500 14875.200 284.596 0.034 o
-4 2 3 974.011 1010.160 16.353 5.839 o
-4 2 4 36510.800 34820.400 324.513 0.008 o
-4 2 5 3804.210 3944.140 57.681 0.532 o
-4 2 6 5438.770 5356.330 108.597 0.242 o
-4 2 7 6557.900 6559.720 123.146 0.174 o
-4 2 8 1050.450 990.695 15.614 5.575 o
-4 2 9 34.092 44.650 3.684 268.668 o
-4 2 10 602.187 599.915 14.732 11.168 o
-4 2 11 21.555 20.134 3.023 451.806 o
-4 2 12 14.591 12.519 2.237 743.528 o
-4 4 1 18994.500 18898.700 274.076 0.025 o
-4 4 2 2374.440 2504.950 29.950 1.331 o
-4 4 3 3740.400 3643.520 71.686 0.509 o
-4 4 4 288.326 297.477 6.628 34.401 o
-4 4 5 9702.830 9328.150 78.760 0.107 o
-4 4 6 63.977 66.397 5.053 147.302 o
-4 4 7 3322.340 3225.560 52.734 0.696 o
-4 4 8 104.071 92.008 5.149 105.658 o
-4 4 9 1168.890 1150.040 20.599 4.322 o
-4 4 10 269.773 269.864 12.676 25.789 o
-4 4 11 16.339 19.526 3.086 493.736 o
-4 4 12 323.866 320.094 11.860 23.493 o
-4 6 1 1291.090 1252.450 29.356 3.245 o
-4 6 2 3829.200 3962.740 49.759 0.552 o
-4 6 3 761.121 727.802 14.203 8.740 o
-4 6 4 4366.570 4357.010 72.919 0.402 o
-4 6 5 1803.480 1795.870 38.117 1.844 o
-4 6 6 1594.760 1636.830 40.254 2.040 o
-4 6 7 21.876 16.894 2.560 528.297 o
-4 6 8 2979.210 2705.590 47.439 0.878 o
-4 6 9 1.017 5.494 3.147 855.996 o
-4 6 10 1191.250 1217.030 33.136 3.218 o
-4 6 11 459.793 485.913 14.775 14.427 o
-4 6 12 432.887 433.687 13.202 16.698 o
-4 8 1 1748.330 1833.150 53.504 1.474 o
-4 8 2 6358.780 6503.900 89.956 0.206 o
-4 8 3 66.235 70.059 5.299 138.078 o
-4 8 4 4835.770 4846.120 89.918 0.313 o
-4 8 5 351.036 328.925 12.232 21.757 o
-4 8 6 206.590 201.457 7.347 47.057 o
-4 8 7 911.822 891.335 18.858 6.171 o
-4 8 8 1687.820 1726.030 33.043 2.137 o
-4 8 9 2.272 3.976 2.002 1724.170 o
-4 8 10 1443.820 1479.600 28.699 2.796 o
-4 8 11 1.296 3.246 2.802 1082.980 o
-4 8 12 50.158 48.249 3.982 210.752 o
-4 10 1 15358.600 15227.400 201.076 0.039 o
-4 10 2 376.152 346.861 11.483 21.328 o
-4 10 3 1921.850 1853.900 35.064 1.795 o
-4 10 4 663.068 675.651 20.838 8.118 o
-4 10 5 378.098 353.460 10.413 22.270 o
-4 10 6 14.258 17.040 2.544 634.928 o
-4 10 7 1813.320 1773.870 24.112 2.212 o
-4 10 8 9.843 16.145 3.215 562.953 o
-4 10 9 2884.660 2965.640 36.372 0.946 o
-4 10 10 84.323 90.236 5.467 113.871 o
-4 10 11 521.871 527.252 13.059 13.801 o
-4 12 1 1982.480 1899.020 28.728 1.860 o
-4 12 2 3955.150 3685.800 84.761 0.437 o
-4 12 3 6990.990 6530.470 137.806 0.154 o
-4 12 4 8181.570 8133.660 104.742 0.133 o
-4 12 5 6979.220 6742.740 120.535 0.163 o
-4 12 6 4155.080 4311.450 86.012 0.388 o
-4 12 7 908.019 893.555 21.339 5.816 o
-4 12 8 2724.900 2777.910 41.697 0.995 o
-4 12 9 1218.150 1287.360 20.639 3.955 o
-4 12 10 73.564 70.888 3.891 159.384 o
-4 14 1 17.654 31.160 3.995 335.169 o
-4 14 2 7104.010 6960.570 103.520 0.169 o
-4 14 3 1680.390 1682.210 34.030 2.138 o
-4 14 4 5069.340 5038.350 114.327 0.256 o
-4 14 5 10652.200 10765.700 164.996 0.074 o
-4 14 6 7807.890 7668.670 78.649 0.156 o
-4 14 7 90.671 106.238 5.789 101.330 o
-4 14 8 1180.380 1134.910 20.379 4.327 o
-4 14 9 139.673 145.828 6.555 69.020 o
-4 16 1 315.556 318.950 17.283 17.188 o
-4 16 2 2082.370 2148.070 40.036 1.470 o
-4 16 3 6310.760 6392.740 180.304 0.137 o
-4 16 4 477.893 491.858 17.476 12.454 o
-4 16 5 819.277 857.747 20.436 6.537 o
-4 16 6 0.787 5.884 2.358 1390.870 o
-4 16 7 1197.980 1216.380 30.295 3.409 o
-4 16 8 297.754 281.236 10.393 27.955 o
-4 18 1 825.767 850.269 27.353 5.335 o
-4 18 2 1971.430 2117.710 56.098 1.244 o
-4 18 3 1224.060 1186.610 32.901 3.201 o
-4 18 4 16.939 27.550 3.538 396.146 o
-4 18 5 894.310 941.446 21.009 5.814 o
-4 18 6 513.058 462.385 22.167 9.857 o
-4 18 7 81.664 95.347 6.791 95.688 o
-4 20 1 20.633 25.159 5.237 240.091 o
-4 20 2 2109.650 2221.120 50.808 1.251 o
-4 20 3 11.636 24.855 4.871 293.541 o
-4 20 4 99.666 99.178 8.393 71.668 o
-3 1 1 15644.100 15445.900 203.219 0.038 o
-3 1 2 1695.870 1587.780 33.987 2.174 o
-3 1 3 114177.000 95950.300 1144.240 0.001 o
-3 1 4 1762.940 1662.340 31.010 2.151 o
-3 1 5 9967.460 10152.700 183.145 0.077 o
-3 1 6 1425.860 1485.550 22.340 3.115 o
-3 1 7 524.624 538.606 14.942 12.699 o
-3 1 8 17.672 21.406 2.555 552.444 o
-3 1 9 3791.590 3721.200 47.128 0.586 o
-3 1 10 1186.190 1180.510 21.329 4.162 o
-3 1 11 805.914 811.092 17.800 7.267 o
-3 1 12 159.862 162.147 7.615 56.669 o
-3 3 1 5153.180 5038.730 67.070 0.325 o
-3 3 2 781.692 795.372 12.492 8.565 o
-3 3 3 2634.700 2783.940 56.908 0.886 o
-3 3 4 13.494 11.663 1.485 1005.310 o
-3 3 5 2069.420 2047.800 26.132 1.762 o
-3 3 6 676.348 695.584 12.494 10.282 o
-3 3 7 19.593 15.846 3.614 408.407 o
-3 3 8 800.957 746.866 12.946 8.526 o
-3 3 9 1179.450 1163.260 18.851 4.400 o
-3 3 10 4204.040 4335.000 48.020 0.480 o
-3 3 11 249.830 254.407 9.724 33.302 o
-3 3 12 2189.540 2264.620 43.435 1.319 o
-3 5 1 29480.500 28611.400 358.871 0.011 o
-3 5 2 5985.530 6141.440 92.769 0.224 o
-3 5 3 11718.100 12043.000 214.989 0.056 o
-3 5 4 25799.500 24796.200 341.911 0.014 o
-3 5 5 7.440 11.408 2.338 924.096 o
-3 5 6 1591.400 1674.380 27.982 2.454 o
-3 5 7 2140.030 2115.470 28.622 1.636 o
-3 5 8 1579.950 1522.270 24.774 2.702 o
-3 5 9 1876.520 1894.490 55.471 1.349 o
-3 5 10 659.168 695.289 17.611 9.002 o
-3 5 11 394.670 374.475 13.084 18.642 o
-3 5 12 413.407 410.488 13.152 17.547 o
-3 7 1 2665.420 2799.150 31.832 1.095 o
-3 7 2 1321.590 1347.990 17.330 3.768 o
-3 7 3 14587.700 14808.000 110.360 0.047 o
-3 7 4 1948.760 1913.800 27.013 1.921 o
-3 7 5 6384.020 6361.690 94.358 0.204 o
-3 7 6 1584.650 1589.040 25.075 2.630 o
-3 7 7 1576.860 1516.310 21.759 2.822 o
-3 7 8 0.482 4.339 2.330 1507.990 o
-3 7 9 4012.200 4031.230 50.210 0.520 o
-3 7 10 1040.520 1094.840 24.721 4.463 o
-3 7 11 777.266 756.957 18.430 7.541 o
-3 7 12 118.149 110.471 6.328 82.889 o
-3 9 1 549.733 534.463 11.817 13.797 o
-3 9 2 4100.980 4086.190 111.456 0.333 o
-3 9 3 190.336 180.391 8.274 47.435 o
-3 9 4 1067.190 1062.320 22.756 4.626 o
-3 9 5 282.206 315.701 11.478 26.080 o
-3 9 6 436.653 448.690 13.269 16.369 o
-3 9 7 767.247 757.732 17.013 7.926 o
-3 9 8 3482.780 3430.260 50.404 0.655 o
-3 9 9 89.737 93.369 6.212 99.762 o
-3 9 10 1667.020 1724.220 24.862 2.416 o
-3 9 11 253.768 242.034 9.326 34.375 o
-3 11 1 5798.290 5838.670 79.597 0.251 o
-3 11 2 2453.440 2466.800 76.841 0.777 o
-3 11 3 13656.200 13415.600 139.856 0.052 o
-3 11 4 6772.050 6777.640 98.323 0.183 o
-3 11 5 7290.820 6741.600 125.660 0.153 o
-3 11 6 2259.530 2168.790 35.051 1.435 o
-3 11 7 954.163 986.792 21.099 5.413 o
-3 11 8 2398.350 2407.230 37.877 1.252 o
-3 11 9 145.639 143.752 6.722 66.701 o
-3 11 10 351.204 346.208 8.795 25.502 o
-3 11 11 98.921 89.302 4.900 112.635 o
-3 13 1 5546.350 5371.230 101.822 0.247 o
-3 13 2 181.146 192.027 7.553 50.762 o
-3 13 3 10232.300 9672.880 200.761 0.073 o
-3 13 4 1427.190 1442.350 25.966 2.987 o
-3 13 5 1679.010 1608.700 25.781 2.451 o
-3 13 6 3262.220 3301.580 71.938 0.597 o
-3 13 7 199.861 205.024 9.169 41.594 o
-3 13 8 3.523 2.260 2.143 1525.810 o
-3 13 9 157.943 151.505 6.783 62.521 o
-3 13 10 41.773 40.432 3.109 280.724 o
-3 15 1 363.644 354.732 14.089 18.848 o
-3 15 2 5830.100 5609.460 74.276 0.260 o
-3 15 3 1759.000 1723.400 36.400 1.965 o
-3 15 4 8884.240 9223.920 113.181 0.111 o
-3 15 5 5150.090 5532.520 77.112 0.295 o
-3 15 6 2.913 10.300 2.848 867.430 o
-3 15 7 1296.380 1279.630 22.716 3.621 o
-3 15 8 39.220 35.548 3.550 274.199 o
-3 15 9 7.126 11.147 1.934 1127.880 o
-3 17 1 579.692 595.188 21.275 8.999 o
-3 17 2 6085.440 6525.850 198.091 0.127 o
-3 17 3 403.699 437.403 18.568 13.327 o
-3 17 4 554.325 551.468 21.142 9.476 o
-3 17 5 29.474 29.561 3.930 294.688 o
-3 17 6 2562.910 2561.510 42.286 1.092 o
-3 17 7 87.273 96.377 6.378 98.108 o
-3 17 8 841.619 897.985 29.036 4.932 o
-3 19 1 349.850 364.386 15.309 17.848 o
-3 19 2 70.531 66.890 6.664 110.447 o
-3 19 3 354.620 356.800 16.711 16.465 o
-3 19 4 610.121 612.540 20.930 8.779 o
-3 19 5 1564.680 1520.750 29.111 2.560 o
-3 19 6 383.769 390.531 12.536 19.249 o
-3 21 1 712.568 760.848 23.829 6.751 o
-3 21 2 1529.860 1638.010 37.546 2.203 o
-3 21 3 71.049 71.598 6.472 111.986 o
-2 0 2 75932.600 62303.000 755.264 0.002 o
-2 0 4 39198.200 37849.100 654.567 0.006 o
-2 0 6 1985.730 1936.740 31.037 1.793 o
-2 0 8 1386.460 1302.480 30.311 2.963 o
-2 0 10 10243.000 10357.500 152.372 0.081 o
-2 0 12 918.153 888.378 38.003 3.636 o
-2 2 1 152.474 151.180 5.748 69.755 o
-2 2 2 34501.500 31861.900 271.859 0.009 o
-2 2 3 11378.800 11666.800 93.001 0.076 o
-2 2 4 16703.100 15929.400 108.313 0.038 o
-2 2 5 10803.000 10325.400 146.432 0.078 o
-2 2 6 332.601 337.465 14.251 19.859 o
-2 2 7 3718.520 3739.910 45.457 0.603 o
-2 2 8 156.635 141.631 5.452 71.636 o
-2 2 9 10834.100 10488.400 152.407 0.076 o
-2 2 10 208.711 208.857 7.807 44.766 o
-2 2 11 349.428 339.372 10.497 23.706 o
-2 2 12 56.581 56.398 4.499 176.317 o
-2 4 1 401.157 402.374 9.446 21.305 o
-2 4 2 3481.960 3641.230 51.897 0.629 o
-2 4 3 13090.800 12762.600 169.258 0.054 o
-2 4 4 5567.540 5549.040 67.145 0.283 o
-2 4 5 12270.300 11872.300 112.804 0.066 o
-2 4 6 6059.540 6090.840 68.957 0.243 o
-2 4 7 4289.050 4076.850 53.216 0.473 o
-2 4 8 20.424 25.756 3.170 420.775 o
-2 4 9 1780.360 1726.350 45.016 1.704 o
-2 4 10 2291.850 2413.630 33.008 1.369 o
-2 4 11 6561.310 6578.210 106.245 0.186 o
-2 4 12 180.670 168.284 9.266 45.606 o
-2 6 1 971.907 1025.990 17.278 5.702 o
-2 6 2 10673.500 10441.400 168.471 0.074 o
-2 6 3 3.372 6.526 1.341 2244.570 o
-2 6 4 7000.970 7355.730 88.481 0.175 o
-2 6 5 48.522 48.469 4.291 202.412 o
-2 6 6 4.839 7.737 2.420 1056.980 o
-2 6 7 32.417 36.938 3.380 306.611 o
-2 6 8 2900.080 2686.510 38.881 0.971 o
-2 6 9 45.536 45.020 5.213 177.482 o
-2 6 10 2785.460 2805.190 44.269 0.947 o
-2 6 11 180.134 182.593 8.977 45.916 o
-2 6 12 236.150 246.462 11.086 31.495 o
-2 8 2 534.148 486.023 10.017 15.532 o
-2 8 3 2508.630 2604.470 29.463 1.235 o
-2 8 4 2757.560 2874.870 49.631 0.901 o
-2 8 5 2209.070 2176.940 34.244 1.477 o
-2 8 6 5537.330 5358.010 81.790 0.273 o
-2 8 7 1968.110 1923.170 24.368 1.949 o
-2 8 8 3245.950 3237.170 49.317 0.729 o
-2 8 9 2205.500 2186.250 54.286 1.162 o
-2 8 10 371.549 374.474 13.684 18.741 o
-2 8 11 2.810 2.786 2.022 1706.790 o
-2 8 12 315.256 287.450 11.319 25.397 o
-2 10 1 1053.550 1029.640 22.629 4.747 o
-2 10 2 220.916 217.038 9.674 37.382 o
-2 10 3 4058.540 4057.090 55.108 0.498 o
-2 10 4 2811.490 2918.480 51.806 0.861 o
-2 10 5 2299.190 2178.370 48.398 1.212 o
-2 10 6 76.286 71.997 5.657 122.413 o
-2 10 7 2378.030 2312.330 46.450 1.174 o
-2 10 8 1396.410 1458.200 29.657 2.847 o
-2 10 9 2245.390 2258.570 39.264 1.354 o
-2 10 10 632.947 639.134 13.737 10.839 o
-2 10 11 3371.690 3215.450 60.159 0.648 o
-2 12 1 685.672 653.275 21.100 7.958 o
-2 12 2 5348.230 5180.960 66.408 0.308 o
-2 12 3 1533.560 1484.290 26.888 2.725 o
-2 12 4 10391.100 10139.600 117.117 0.088 o
-2 12 5 3706.980 3519.980 60.187 0.567 o
-2 12 6 292.931 296.215 11.248 26.402 o
-2 12 7 1590.390 1562.050 36.346 2.223 o
-2 12 8 71.325 74.071 6.227 115.203 o
-2 12 9 310.715 328.523 9.237 27.644 o
-2 12 10 118.580 119.923 4.858 93.976 o
-2 14 1 153.806 152.231 6.626 64.257 o
-2 14 2 8806.890 8564.190 134.094 0.110 o
-2 14 3 12047.300 11875.100 232.043 0.053 o
-2 14 4 3497.600 3448.810 53.140 0.638 o
-2 14 5 43.992 39.671 4.880 196.028 o
-2 14 6 2495.390 2487.060 36.162 1.204 o
-2 14 7 234.320 242.250 9.692 35.087 o
-2 14 8 837.685 852.313 17.751 6.917 o
-2 14 9 443.990 453.672 11.200 17.615 o
-2 16 1 4828.860 4875.470 61.511 0.363 o
-2 16 2 725.583 723.091 17.723 8.248 o
-2 16 3 1743.080 1802.270 37.444 1.913 o
-2 16 4 121.954 109.913 8.660 63.071 o
-2 16 5 775.910 811.224 23.174 6.397 o
-2 16 6 1825.840 1795.300 31.123 2.009 o
-2 16 7 14.266 19.348 3.081 517.179 o
-2 16 8 465.887 499.587 14.434 14.386 o
-2 18 1 175.736 197.251 11.213 37.578 o
-2 18 2 10.367 10.306 4.502 369.832 o
-2 18 3 256.391 249.960 10.211 31.921 o
-2 18 4 1076.090 1097.040 38.379 3.135 o
-2 18 5 561.696 639.265 15.821 11.025 o
-2 18 6 1496.330 1432.460 26.502 2.847 o
-2 18 7 1325.210 1172.510 31.849 3.098 o
-2 20 1 8.047 9.308 2.781 770.034 o
-2 20 2 594.680 606.031 25.300 7.537 o
-2 20 3 458.873 403.689 15.367 14.867 o
-2 20 4 555.893 540.555 18.896 10.433 o
-2 20 5 53.049 47.299 3.086 238.054 o
-1 1 2 6043.580 5787.380 76.634 0.244 o
-1 1 3 8593.420 9259.140 135.416 0.108 o
-1 1 4 5620.940 5971.720 76.803 0.259 o
-1 1 5 1329.490 1464.880 15.620 3.666 o
-1 1 6 4649.980 4867.800 87.185 0.330 o
-1 1 7 1947.760 1954.700 28.884 1.863 o
-1 1 8 588.345 553.840 10.909 13.257 o
-1 1 9 4531.990 4364.080 70.150 0.393 o
-1 1 10 835.156 849.318 16.838 7.104 o
-1 1 11 17.795 20.879 3.554 410.890 o
-1 1 12 8.037 6.495 2.023 1154.080 o
-1 3 1 1163.320 1047.170 11.285 5.241 o
-1 3 2 18633.200 18605.100 311.478 0.024 o
-1 3 3 124.177 135.149 3.914 95.288 o
-1 3 4 4760.550 5080.390 44.865 0.386 o
-1 3 5 8949.270 8959.860 103.698 0.115 o
-1 3 6 3023.690 3157.850 38.620 0.857 o
-1 3 7 3.564 8.237 2.385 1126.020 o
-1 3 8 94.628 84.873 4.992 115.646 o
-1 3 9 546.160 531.902 13.437 13.123 o
-1 3 10 3938.690 3987.550 48.311 0.539 o
-1 3 11 161.786 160.845 6.986 59.617 o
-1 3 12 1063.010 1080.610 26.708 4.217 o
-1 5 1 125.649 143.544 4.098 91.291 o
-1 5 2 545.675 573.008 8.801 14.782 o
-1 5 3 1405.410 1467.970 19.722 3.294 o
-1 5 4 23.452 44.193 3.591 313.923 o
-1 5 5 163.557 168.400 6.841 59.208 o
-1 5 6 1181.940 1226.830 20.125 4.192 o
-1 5 7 3517.490 3411.170 36.320 0.708 o
-1 5 8 2821.260 2744.870 62.001 0.799 o
-1 5 9 6267.180 6444.520 84.182 0.215 o
-1 5 10 3347.180 3423.190 48.627 0.691 o
-1 5 11 533.749 529.643 13.961 13.107 o
-1 5 12 530.181 539.463 15.077 12.536 o
-1 7 1 6836.090 7001.110 77.754 0.191 o
-1 7 2 1844.500 1808.790 21.093 2.221 o
-1 7 3 8.706 10.511 1.920 1073.470 o
-1 7 4 138.720 141.728 6.224 72.018 o
-1 7 5 3395.570 3401.540 41.929 0.713 o
-1 7 6 5728.190 5632.110 106.708 0.228 o
-1 7 7 8044.310 8054.800 106.029 0.136 o
-1 7 8 59.404 59.375 5.581 142.976 o
-1 7 9 617.871 614.177 18.313 9.590 o
-1 7 10 142.576 156.321 9.851 48.730 o
-1 7 11 1871.530 1870.340 31.015 1.929 o
-1 7 12 66.226 64.985 4.316 162.625 o
-1 9 1 8963.130 8586.300 86.427 0.122 o
-1 9 2 265.744 251.508 8.283 35.270 o
-1 9 3 480.084 439.878 11.840 16.393 o
-1 9 4 2667.170 2715.630 47.397 0.975 o
-1 9 5 606.110 644.311 19.741 9.071 o
-1 9 6 1664.170 1624.120 24.298 2.509 o
-1 9 7 431.666 439.139 12.618 17.103 o
-1 9 8 2371.590 2428.390 61.363 0.967 o
-1 9 9 352.923 358.973 15.348 17.800 o
-1 9 10 605.537 652.504 15.673 10.440 o
-1 9 11 103.014 96.508 6.205 92.917 o
-1 11 1 1522.540 1529.610 28.401 2.644 o
-1 11 2 99.161 105.461 6.984 84.364 o
-1 11 3 4652.760 4744.290 108.255 0.292 o
-1 11 4 77.573 99.082 6.581 99.481 o
-1 11 5 4122.710 4026.700 55.823 0.490 o
-1 11 6 1731.100 1629.070 33.819 2.118 o
-1 11 7 962.870 946.600 25.552 4.892 o
-1 11 8 1492.050 1418.090 32.102 2.613 o
-1 11 9 342.204 332.719 11.509 22.914 o
-1 11 10 4073.120 4078.670 64.053 0.469 o
-1 11 11 286.902 258.160 6.990 35.653 o
-1 13 1 3375.660 3347.940 59.217 0.640 o
-1 13 2 205.953 191.248 7.165 48.503 o
-1 13 3 775.698 800.726 16.876 7.716 o
-1 13 4 702.380 653.427 16.590 9.080 o
-1 13 5 1214.850 1269.710 23.185 3.815 o
-1 13 6 113.572 121.640 8.230 66.788 o
-1 13 7 14.892 30.033 4.404 312.512 o
-1 13 8 96.031 101.697 6.277 94.052 o
-1 13 9 28.560 36.408 3.638 305.605 o
-1 13 10 94.488 100.708 4.759 113.610 o
-1 15 1 2805.510 2793.250 32.395 1.034 o
-1 15 2 625.527 589.372 14.311 11.076 o
-1 15 3 538.555 491.601 15.505 12.571 o
-1 15 4 908.137 926.134 25.843 5.095 o
-1 15 5 5198.610 5291.170 97.883 0.269 o
-1 15 6 324.822 329.695 14.221 20.259 o
-1 15 7 25.806 28.054 3.255 369.480 o
-1 15 8 1590.850 1529.760 23.497 2.724 o
-1 15 9 7.952 12.092 1.992 1039.510 o
-1 17 1 1694.860 1769.990 28.923 2.229 o
-1 17 2 2333.700 2584.790 56.106 1.017 o
-1 17 3 392.445 366.971 16.558 15.685 o
-1 17 4 1217.920 1259.440 31.417 3.246 o
-1 17 5 678.144 639.998 24.897 7.043 o
-1 17 6 17.599 16.266 2.997 511.678 o
-1 17 7 0.248 3.782 2.047 1939.890 o
-1 17 8 3544.610 3768.220 161.817 0.246 o
-1 19 1 908.991 936.432 21.900 5.626 o
-1 19 2 836.631 882.429 21.958 6.107 o
-1 19 3 364.001 338.849 12.889 20.366 o
-1 19 4 42.354 45.631 4.076 226.321 o
-1 19 5 2580.440 2516.720 37.479 1.144 o
-1 19 6 320.426 305.788 9.612 27.192 o
-1 21 1 386.616 353.256 14.306 18.010 o
-1 21 2 753.524 706.475 21.360 7.228 o
-1 21 3 560.113 481.567 16.006 12.070 o
0 0 2 47621.200 43946.800 363.436 0.005 o
0 0 4 125.404 139.395 6.744 72.537 o
0 0 6 8299.160 8501.000 103.804 0.128 o
0 0 8 837.663 823.444 18.297 6.915 o
0 0 10 701.648 750.372 23.513 6.917 o
0 0 12 5453.590 5627.560 187.394 0.151 o
0 2 0 11238.400 10873.900 149.712 0.072 o
0 2 1 12940.900 12894.200 111.870 0.059 o
0 2 2 21521.000 20526.900 122.790 0.024 o
0 2 3 15825.900 15912.300 198.821 0.037 o
0 2 4 19.802 20.276 1.920 632.331 o
0 2 5 6.960 24.393 4.882 310.734 o
0 2 6 2491.000 2550.820 32.608 1.228 o
0 2 7 4.628 10.118 2.208 1131.900 o
0 2 8 1011.080 965.352 15.217 5.887 o
0 2 9 1518.690 1439.100 23.802 2.918 o
0 2 10 5.565 7.240 2.071 1244.940 o
0 2 11 364.440 355.409 10.308 22.916 o
0 2 12 459.795 449.154 12.018 16.673 o
0 4 0 43103.700 38892.900 671.809 0.005 o
0 4 1 10906.400 10732.300 116.878 0.080 o
0 4 2 1818.600 1702.220 26.657 2.185 o
0 4 3 424.008 448.817 9.536 19.540 o
0 4 4 2134.170 2176.340 24.042 1.684 o
0 4 5 5261.890 5329.070 52.355 0.326 o
0 4 6 5024.540 5056.720 61.104 0.342 o
0 4 7 7810.490 7707.640 85.993 0.152 o
0 4 8 2861.700 2854.250 46.961 0.894 o
0 4 9 3981.860 3871.640 87.318 0.418 o
0 4 10 29.748 34.754 3.883 287.576 o
0 4 11 748.917 721.723 18.169 7.954 o
0 4 12 83.924 82.384 5.768 112.115 o
0 6 0 48966.400 43800.800 411.648 0.005 o
0 6 1 4167.490 4377.470 46.936 0.484 o
0 6 2 10141.300 9791.300 111.944 0.093 o
0 6 3 1442.600 1469.320 16.328 3.346 o
0 6 4 1362.410 1351.100 18.641 3.589 o
0 6 5 62.078 79.351 5.816 127.254 o
0 6 6 9571.220 9970.770 112.641 0.098 o
0 6 7 690.300 729.423 14.281 9.441 o
0 6 8 911.564 847.674 17.346 6.527 o
0 6 9 366.191 384.850 14.278 18.163 o
0 6 10 456.135 461.931 18.843 12.203 o
0 6 11 500.890 497.990 14.719 13.574 o
0 6 12 628.401 641.459 19.189 9.059 o
0 8 0 11643.700 11462.000 119.786 0.071 o
0 8 1 515.257 479.576 10.627 15.751 o
0 8 2 5449.980 5405.990 76.144 0.283 o
0 8 3 508.147 525.633 12.738 14.256 o
0 8 4 3124.350 3088.610 39.237 0.835 o
0 8 5 1524.210 1576.760 29.848 2.548 o
0 8 6 2903.140 2847.820 40.734 0.929 o
0 8 7 1584.610 1573.070 24.660 2.657 o
0 8 8 242.832 232.744 9.217 35.938 o
0 8 9 2.175 8.996 2.966 855.437 o
0 8 10 433.664 407.689 15.678 15.113 o
0 8 11 738.400 768.129 20.030 7.426 o
0 8 12 1994.090 1882.170 38.017 1.660 o
0 10 0 24332.600 23148.700 270.839 0.017 o
0 10 1 11024.300 10787.700 140.385 0.075 o
0 10 2 2985.950 2815.060 33.873 0.953 o
0 10 3 5185.520 5054.400 70.468 0.317 o
0 10 4 755.226 772.487 20.788 7.128 o
0 10 5 783.358 791.317 16.308 7.810 o
0 10 6 342.698 337.778 10.367 24.210 o
0 10 7 1992.870 1921.130 36.030 1.689 o
0 10 8 116.683 123.230 9.231 58.885 o
0 10 9 2356.420 2342.010 47.136 1.168 o
0 10 10 181.512 173.823 8.690 47.445 o
0 10 11 2217.610 1997.760 50.984 1.249 o
0 12 0 10610.400 10146.100 212.088 0.067 o
0 12 1 638.584 645.162 18.108 9.294 o
0 12 2 12156.900 11453.900 154.460 0.064 o
0 12 3 1780.970 1804.100 31.631 2.037 o
0 12 4 3.540 10.707 2.546 982.441 o
0 12 5 8603.660 8448.370 168.102 0.101 o
0 12 6 1958.200 1957.820 41.197 1.590 o
0 12 7 4870.470 5064.800 100.237 0.287 o
0 12 8 47.288 50.223 4.400 199.101 o
0 12 9 1540.160 1533.820 23.534 2.806 o
0 12 10 351.142 362.701 8.482 25.436 o
0 14 0 6365.220 5912.620 94.965 0.212 o
0 14 1 1139.360 1109.310 19.396 4.594 o
0 14 2 2680.820 2643.830 45.369 1.001 o
0 14 3 2089.220 1992.160 26.607 1.761 o
0 14 4 4441.250 4214.700 82.667 0.378 o
0 14 5 1833.620 1830.280 34.330 1.901 o
0 14 6 227.588 228.800 11.062 32.745 o
0 14 7 6093.700 5998.640 80.051 0.234 o
0 14 8 292.929 284.766 9.905 28.962 o
0 14 9 765.578 767.800 16.835 7.937 o
0 16 0 2132.290 2100.920 46.076 1.349 o
0 16 1 9034.950 9077.290 125.265 0.106 o
0 16 2 1156.490 1231.760 25.977 3.814 o
0 16 3 772.838 762.780 19.792 7.258 o
0 16 4 1025.690 1091.820 24.944 4.493 o
0 16 5 269.174 267.550 13.176 25.011 o
0 16 6 1116.490 1209.310 37.150 3.068 o
0 16 7 2826.320 2829.260 72.989 0.703 o
0 16 8 294.843 282.347 9.090 30.319 o
0 18 0 1637.460 1520.740 44.167 1.920 o
0 18 1 3101.200 3319.770 75.210 0.602 o
0 18 2 356.501 368.860 13.084 19.907 o
0 18 3 889.871 870.929 20.899 6.032 o
0 18 4 962.087 991.505 24.310 4.966 o
0 18 5 940.277 1054.880 23.641 5.011 o
0 18 6 31.363 31.897 3.397 320.459 o
0 18 7 299.678 294.999 15.757 19.652 o
0 20 0 486.116 456.068 23.012 9.757 o
0 20 1 201.140 198.182 8.695 43.410 o
0 20 2 1764.080 1770.460 61.754 1.294 o
0 20 3 606.654 638.395 19.547 9.158 o
0 20 4 1364.320 1322.960 45.253 2.215 o
0 20 5 15.084 13.863 2.229 720.021 o
1 1 0 560.818 474.368 20.154 10.202 o
1 1 1 3876.850 3881.470 79.040 0.454 o
1 1 2 10341.900 10549.600 93.401 0.090 o
1 1 3 99.009 131.020 3.278 116.545 o
1 1 4 1268.440 1426.870 14.419 3.950 o
1 1 5 472.256 509.964 14.722 13.989 o
1 1 6 1188.280 1233.600 20.428 4.140 o
1 1 7 1553.790 1599.970 27.830 2.567 o
1 1 8 1029.980 1044.540 23.448 4.718 o
1 1 9 25.298 36.414 3.316 344.497 o
1 1 10 83.261 89.874 6.287 102.936 o
1 1 11 465.117 477.812 12.723 15.720 o
1 1 12 175.036 179.781 6.990 55.192 o
1 3 0 36694.500 34219.800 465.521 0.007 o
1 3 1 18750.500 17033.900 145.222 0.031 o
1 3 2 63988.100 58197.600 441.046 0.003 o
1 3 3 68.136 69.609 3.243 181.471 o
1 3 4 1953.590 1937.960 20.583 2.026 o
1 3 5 2525.630 2595.130 32.310 1.202 o
1 3 6 8439.870 8677.070 112.474 0.122 o
1 3 7 297.977 298.817 14.870 20.790 o
1 3 8 3310.610 3215.410 39.523 0.767 o
1 3 9 47.401 43.474 3.624 236.143 o
1 3 10 172.380 197.881 7.983 49.913 o
1 3 11 380.536 403.798 12.512 19.166 o
1 3 12 2948.200 2908.550 48.430 0.850 o
1 5 0 180.230 193.370 5.008 61.018 o
1 5 1 3618.900 3640.510 37.174 0.659 o
1 5 2 12290.800 12663.800 192.622 0.055 o
1 5 3 5448.500 5477.260 65.838 0.294 o
1 5 4 6716.330 6999.720 62.010 0.204 o
1 5 5 3326.970 3308.320 38.010 0.758 o
1 5 6 10292.900 10387.400 122.564 0.086 o
1 5 7 88.068 93.373 4.768 120.386 o
1 5 8 4074.290 4009.680 49.563 0.514 o
1 5 9 152.507 146.316 7.738 58.939 o
1 5 10 846.622 862.244 18.688 6.666 o
1 5 11 17.499 26.088 4.026 345.076 o
1 5 12 121.270 111.571 6.570 79.494 o
1 7 0 6934.380 7055.360 111.378 0.167 o
1 7 1 9869.940 9813.080 104.136 0.097 o
1 7 2 2861.170 2914.000 50.322 0.860 o
1 7 3 6634.570 6925.110 59.973 0.209 o
1 7 4 2057.120 2025.640 28.307 1.745 o
1 7 5 12698.800 13068.700 129.262 0.059 o
1 7 6 1098.480 1137.200 21.119 4.540 o
1 7 7 3571.100 3552.980 56.514 0.601 o
1 7 8 248.435 237.006 9.050 35.671 o
1 7 9 146.643 150.683 8.676 54.506 o
1 7 10 155.166 157.078 7.640 57.906 o
1 7 11 2168.570 2173.710 33.483 1.516 o
1 7 12 1296.280 1268.720 34.992 2.872 o
1 9 0 305.278 355.515 9.156 27.294 o
1 9 1 127.368 134.307 5.847 79.431 o
1 9 2 7365.270 7362.230 86.055 0.167 o
1 9 3 884.207 926.236 21.021 5.901 o
1 9 4 5552.840 5356.450 97.698 0.252 o
1 9 5 4042.930 4098.910 59.484 0.485 o
1 9 6 5943.930 5861.600 68.426 0.255 o
1 9 7 1090.240 1063.360 17.746 5.021 o
1 9 8 1827.090 1865.460 30.556 1.986 o
1 9 9 419.867 421.086 19.713 12.460 o
1 9 10 1267.590 1231.410 27.795 3.418 o
1 9 11 173.931 166.708 7.633 53.667 o
1 11 0 1087.770 1073.130 20.964 4.708 o
1 11 1 6150.350 6221.340 73.421 0.233 o
1 11 2 8833.430 8831.640 116.788 0.113 o
1 11 3 96.826 92.182 6.953 88.074 o
1 11 4 4286.810 4290.190 40.777 0.488 o
1 11 5 172.594 151.854 6.441 61.021 o
1 11 6 5998.310 6047.030 60.298 0.254 o
1 11 7 3552.530 3579.990 78.601 0.508 o
1 11 8 2516.270 2601.030 52.875 0.990 o
1 11 9 57.261 52.755 5.116 160.464 o
1 11 10 514.671 483.608 12.195 14.855 o
1 11 11 0.682 3.445 1.476 3140.450 o
1 13 0 281.130 287.397 8.241 32.626 o
1 13 1 11216.400 11183.500 78.910 0.081 o
1 13 2 9.278 11.400 1.825 1069.040 o
1 13 3 5546.490 5541.680 86.290 0.262 o
1 13 4 345.552 359.075 9.938 24.105 o
1 13 5 2667.130 2559.490 50.959 0.967 o
1 13 6 1140.720 1222.930 24.203 4.009 o
1 13 7 690.463 726.108 20.841 7.722 o
1 13 8 64.669 71.050 5.703 130.714 o
1 13 9 3.782 4.638 2.496 1134.590 o
1 13 10 40.092 34.721 3.222 290.889 o
1 15 0 6002.680 6024.330 154.913 0.166 o
1 15 1 1525.500 1565.710 28.766 2.598 o
1 15 2 1729.610 1657.400 25.982 2.343 o
1 15 3 2033.260 1998.270 35.817 1.633 o
1 15 4 2368.630 2315.360 32.510 1.359 o
1 15 5 30.270 44.447 5.288 198.573 o
1 15 6 7103.310 7405.910 142.319 0.141 o
1 15 7 2653.750 2734.710 40.278 1.041 o
1 15 8 1169.640 1152.570 24.548 3.999 o
1 15 9 1.301 3.632 2.348 1448.340 o
1 17 0 1321.030 1263.850 25.972 3.382 o
1 17 1 12.621 12.257 3.059 585.172 o
1 17 2 78.924 98.908 8.528 76.064 o
1 17 3 814.537 842.774 20.396 6.616 o
1 17 4 1594.040 1606.390 58.033 1.500 o
1 17 5 153.261 139.315 8.876 53.303 o
1 17 6 1384.440 1308.500 36.748 2.616 o
1 17 7 1498.210 1456.640 39.308 2.267 o
1 17 8 2401.660 2537.730 91.315 0.652 o
1 19 0 101.877 107.084 7.159 81.380 o
1 19 1 2937.620 3117.700 42.353 0.865 o
1 19 2 64.895 81.816 5.610 128.093 o
1 19 3 2147.120 2022.940 94.093 0.700 o
1 19 4 288.773 299.371 11.427 26.244 o
1 19 5 1075.960 1078.780 25.302 4.318 o
1 19 6 1.163 7.386 2.029 1627.710 o
1 21 0 703.328 597.091 15.989 9.535 o
1 21 1 1375.290 1253.990 21.629 3.521 o
1 21 2 50.136 59.319 7.161 115.653 o
1 21 3 1766.610 1673.140 34.698 2.032 o
2 0 0 6982.360 7503.220 101.881 0.166 o
2 0 2 28151.300 28315.000 305.804 0.012 o
2 0 4 2239.190 2338.760 41.467 1.303 o
2 0 6 21177.600 20203.200 485.744 0.016 o
2 0 8 6337.290 6019.100 65.971 0.235 o
2 0 10 999.162 1054.790 53.279 2.253 o
2 0 12 4016.630 3912.450 75.607 0.449 o
2 2 0 513.995 540.761 15.134 12.759 o
2 2 1 31527.600 30539.500 261.084 0.011 o
2 2 2 12113.000 12447.100 169.291 0.059 o
2 2 3 28140.000 28473.800 221.970 0.013 o
2 2 4 3341.970 3242.590 38.411 0.761 o
2 2 5 3167.470 3057.140 62.797 0.686 o
2 2 6 2724.610 2788.860 51.511 0.908 o
2 2 7 3195.990 3309.580 70.164 0.616 o
2 2 8 574.031 568.382 12.197 12.862 o
2 2 9 1526.770 1465.790 36.608 2.341 o
2 2 10 148.044 140.944 7.236 63.340 o
2 2 11 1417.710 1501.270 45.011 2.090 o
2 2 12 815.932 783.250 19.421 6.978 o
2 4 0 183.902 176.570 5.812 58.827 o
2 4 1 26186.500 23409.800 292.923 0.015 o
2 4 2 7.807 14.218 1.825 1071.900 o
2 4 3 979.777 976.191 15.275 6.023 o
2 4 4 404.249 403.077 10.241 20.471 o
2 4 5 11930.900 11848.200 115.785 0.068 o
2 4 6 13653.600 13398.400 149.609 0.052 o
2 4 7 9287.490 8841.080 105.858 0.110 o
2 4 8 4947.950 4845.530 45.233 0.379 o
2 4 9 1245.590 1287.440 29.550 3.289 o
2 4 10 85.445 94.174 6.625 96.347 o
2 4 11 251.680 238.783 9.523 34.222 o
2 4 12 1048.170 938.322 22.867 4.911 o
2 6 0 1079.140 1118.200 20.816 4.671 o
2 6 1 934.302 961.610 16.552 6.166 o
2 6 2 8873.580 8706.380 118.022 0.113 o
2 6 3 1.997 4.470 1.440 2636.450 o
2 6 4 17478.000 17052.800 146.838 0.034 o
2 6 5 3182.210 3281.090 61.952 0.667 o
2 6 6 2809.350 2751.960 50.055 0.900 o
2 6 7 2409.650 2465.680 26.736 1.356 o
2 6 8 3526.690 3503.970 43.154 0.669 o
2 6 9 383.837 379.714 13.812 18.193 o
2 6 10 1403.140 1421.220 24.872 3.106 o
2 6 11 396.302 375.303 13.243 18.435 o
2 6 12 712.101 663.574 29.322 5.807 o
2 8 0 1703.670 1802.360 20.004 2.441 o
2 8 2 15670.400 15228.300 111.670 0.043 o
2 8 3 1984.970 2031.160 29.135 1.790 o
2 8 4 7868.520 7838.000 96.748 0.145 o
2 8 5 1990.490 1949.060 31.518 1.773 o
2 8 6 3957.580 3948.520 44.376 0.550 o
2 8 7 172.184 174.512 6.834 56.922 o
2 8 8 1039.800 1039.460 21.826 4.865 o
2 8 9 591.805 597.599 17.608 10.218 o
2 8 10 1844.590 1866.070 40.717 1.716 o
2 8 11 245.084 241.540 10.657 32.023 o
2 10 0 261.117 239.265 9.846 32.755 o
2 10 1 16375.100 15778.400 179.921 0.036 o
2 10 2 10.644 17.507 2.551 693.781 o
2 10 3 6075.670 6191.040 77.809 0.233 o
2 10 4 2110.550 2105.130 36.992 1.520 o
2 10 5 13323.500 12864.600 117.886 0.057 o
2 10 6 1927.090 1976.280 26.049 1.931 o
2 10 7 3993.800 3884.040 56.328 0.514 o
2 10 8 418.239 440.860 14.881 15.684 o
2 10 9 1575.710 1638.000 40.422 2.052 o
2 10 10 207.168 200.633 10.035 38.345 o
2 10 11 258.156 236.483 9.397 34.083 o
2 12 0 5144.100 4905.900 101.126 0.276 o
2 12 1 6686.290 6573.370 108.787 0.181 o
2 12 2 1945.320 1850.340 22.093 2.056 o
2 12 3 4742.880 4614.090 59.755 0.385 o
2 12 4 3154.510 3069.400 40.563 0.821 o
2 12 5 1617.660 1605.600 22.049 2.667 o
2 12 6 1029.780 1056.560 20.147 5.049 o
2 12 7 7395.590 7448.980 121.409 0.147 o
2 12 8 920.681 909.598 25.647 5.106 o
2 12 9 3107.560 3012.000 43.569 0.824 o
2 12 10 4.493 6.843 1.799 1551.540 o
2 14 0 3570.560 3387.000 37.233 0.695 o
2 14 1 10.180 15.668 2.195 825.719 o
2 14 2 3606.390 3593.500 60.058 0.578 o
2 14 3 319.603 351.177 11.404 23.615 o
2 14 4 1666.380 1661.930 26.644 2.404 o
2 14 5 4359.210 4330.980 80.990 0.384 o
2 14 6 140.926 140.334 7.716 62.060 o
2 14 7 622.647 627.664 17.387 9.789 o
2 14 8 43.248 39.347 4.920 195.989 o
2 14 9 429.004 413.573 15.799 15.059 o
2 16 0 677.340 621.305 16.159 9.632 o
2 16 1 843.571 832.003 19.040 6.717 o
2 16 2 11.376 10.863 3.100 603.583 o
2 16 3 4101.660 4068.720 55.247 0.491 o
2 16 4 118.820 105.230 6.169 85.054 o
2 16 5 4985.180 5065.650 116.224 0.256 o
2 16 6 1.240 6.136 3.317 767.296 o
2 16 7 4895.500 4813.260 112.900 0.270 o
2 16 8 2.139 3.607 2.259 1469.720 o
2 18 0 399.071 386.559 13.021 18.396 o
2 18 1 8.454 18.493 3.054 601.277 o
2 18 2 2678.700 2642.060 44.485 1.011 o
2 18 3 547.720 537.353 15.553 12.053 o
2 18 4 481.010 494.351 21.565 10.290 o
2 18 5 1482.930 1548.560 29.602 2.640 o
2 18 6 2098.700 2153.470 77.977 0.871 o
2 18 7 3213.180 3073.720 109.930 0.431 o
2 20 0 374.633 355.781 12.264 20.391 o
2 20 1 711.205 668.310 16.901 8.836 o
2 20 2 655.989 661.517 18.274 8.994 o
2 20 3 360.423 346.063 11.740 21.651 o
2 20 4 1328.130 1399.250 28.692 3.071 o
3 1 0 37167.900 34128.400 536.425 0.007 o
3 1 1 10959.100 10349.100 94.785 0.085 o
3 1 2 431.366 492.257 8.041 19.563 o
3 1 3 10556.400 11599.200 122.250 0.079 o
3 1 4 5016.570 4993.720 78.506 0.317 o
3 1 5 3991.240 4042.380 72.860 0.454 o
3 1 6 4065.120 4150.550 62.670 0.470 o
3 1 7 465.787 450.687 14.448 14.873 o
3 1 8 2708.790 2614.770 50.187 0.952 o
3 1 9 2762.640 2708.280 54.365 0.883 o
3 1 10 868.283 887.314 20.361 6.189 o
3 1 11 2696.340 2793.940 44.146 0.981 o
3 1 12 87.386 78.474 4.550 129.923 o
3 3 0 877.246 936.730 30.511 4.553 o
3 3 1 384.059 453.101 8.426 21.846 o
3 3 2 5998.210 6454.300 52.614 0.250 o
3 3 3 5312.470 5676.410 57.996 0.305 o
3 3 4 1483.620 1672.700 25.214 2.720 o
3 3 5 2836.770 2917.340 39.308 0.950 o
3 3 6 2028.190 1987.020 32.501 1.707 o
3 3 7 1360.040 1346.730 21.510 3.453 o
3 3 8 4634.000 4539.880 78.622 0.359 o
3 3 9 49.912 57.392 5.987 142.846 o
3 3 10 3428.470 3314.750 52.151 0.668 o
3 3 11 418.937 432.393 12.694 17.474 o
3 3 12 903.628 882.257 19.426 6.156 o
3 5 0 553.980 570.554 12.214 13.195 o
3 5 1 565.604 623.129 10.601 13.153 o
3 5 2 378.982 418.836 9.352 21.950 o
3 5 3 7798.020 8002.950 85.589 0.149 o
3 5 4 4080.030 4383.620 51.797 0.483 o
3 5 5 3959.870 4103.430 52.002 0.517 o
3 5 6 2269.940 2231.440 41.271 1.318 o
3 5 7 788.833 760.593 14.131 8.339 o
3 5 8 3321.680 3295.590 52.114 0.692 o
3 5 9 1430.560 1505.880 32.943 2.600 o
3 5 10 732.272 729.089 18.706 7.928 o
3 5 11 2546.000 2596.030 49.212 1.019 o
3 5 12 908.997 829.017 42.081 3.300 o
3 7 0 2177.850 2162.760 24.771 1.644 o
3 7 1 23067.300 21870.300 194.145 0.020 o
3 7 2 9221.960 9199.510 136.123 0.100 o
3 7 3 9092.230 9338.070 84.134 0.115 o
3 7 4 344.296 341.509 10.651 23.699 o
3 7 5 1200.830 1233.570 25.583 3.727 o
3 7 6 1119.480 1109.770 16.317 4.926 o
3 7 7 1547.720 1504.980 21.356 2.900 o
3 7 8 4518.270 4511.690 73.540 0.381 o
3 7 9 5139.040 5284.770 75.302 0.306 o
3 7 10 1466.910 1447.420 32.187 2.625 o
3 7 11 283.767 292.818 10.088 28.961 o
3 7 12 43.846 44.219 3.698 240.966 o
3 9 0 27.130 34.980 2.815 379.747 o
3 9 1 39.513 46.326 4.243 224.638 o
3 9 2 2690.030 2775.030 33.199 1.079 o
3 9 3 324.886 318.601 14.960 19.547 o
3 9 4 7138.080 7046.000 73.849 0.183 o
3 9 5 155.928 160.781 5.658 68.015 o
3 9 6 1098.660 1112.730 16.295 5.009 o
3 9 7 15.640 18.977 2.731 564.224 o
3 9 8 2537.210 2606.420 56.471 0.944 o
3 9 9 1520.560 1456.310 32.110 2.545 o
3 9 10 3169.300 3265.950 46.743 0.758 o
3 9 11 25.372 30.647 3.778 320.323 o
3 11 0 10043.100 10083.700 161.082 0.082 o
3 11 1 36.824 33.704 3.864 267.129 o
3 11 2 610.194 649.230 15.423 10.491 o
3 11 3 16.064 16.507 2.517 615.869 o
3 11 4 2673.640 2687.000 30.799 1.124 o
3 11 5 2260.520 2266.500 28.755 1.491 o
3 11 6 1237.770 1191.600 21.358 3.988 o
3 11 7 223.250 228.287 11.088 33.006 o
3 11 8 2319.730 2377.600 45.772 1.195 o
3 11 9 754.858 738.909 20.244 7.364 o
3 11 10 268.160 263.037 9.679 31.733 o
3 13 0 719.275 667.142 13.193 9.749 o
3 13 1 2296.240 2310.990 35.942 1.358 o
3 13 2 134.741 129.542 6.547 72.691 o
3 13 3 494.729 526.876 15.192 13.167 o
3 13 4 844.431 847.646 16.625 7.083 o
3 13 5 1342.090 1319.410 28.022 3.158 o
3 13 6 1908.980 1874.720 42.258 1.629 o
3 13 7 458.933 469.718 17.175 13.092 o
3 13 8 290.697 310.814 10.489 27.360 o
3 13 9 214.098 210.675 8.710 41.188 o
3 13 10 2.590 5.929 1.683 1962.170 o
3 15 0 121.942 148.766 6.676 72.686 o
3 15 1 130.558 154.055 7.104 66.734 o
3 15 2 1580.800 1587.940 30.331 2.443 o
3 15 3 14.324 24.371 4.012 367.727 o
3 15 4 1842.750 1864.330 31.182 1.956 o
3 15 5 2.686 9.604 2.638 988.687 o
3 15 6 241.215 261.775 11.256 30.299 o
3 15 7 918.820 988.677 21.035 5.579 o
3 15 8 767.466 715.037 18.387 7.783 o
3 15 9 1773.160 1639.160 31.332 2.143 o
3 17 0 39.547 41.291 4.120 236.013 o
3 17 1 78.128 70.916 6.035 115.108 o
3 17 2 285.443 295.987 12.031 25.511 o
3 17 3 1.543 10.810 3.583 626.369 o
3 17 4 3883.490 4310.310 83.992 0.417 o
3 17 5 69.198 63.181 5.697 130.345 o
3 17 6 4468.820 4651.970 61.276 0.405 o
3 17 7 67.807 75.509 5.274 134.819 o
3 19 0 414.004 422.281 17.727 13.864 o
3 19 1 2663.310 2850.950 58.132 0.858 o
3 19 2 55.024 69.490 5.338 148.130 o
3 19 3 1920.690 1807.060 82.942 0.882 o
3 19 4 60.690 61.975 4.334 171.294 o
3 19 5 70.406 65.215 4.284 158.174 o
3 21 0 97.436 91.293 7.920 77.844 o
3 21 1 150.767 136.989 7.956 58.970 o
3 21 2 1329.680 1180.760 29.681 3.219 o
4 0 0 9579.930 9547.610 266.837 0.062 o
4 0 2 185293.000 144732.000 1325.250 0.000 o
4 0 4 7440.040 7859.360 129.495 0.138 o
4 0 6 259.807 234.208 13.497 25.606 o
4 0 8 290.375 274.655 13.657 23.208 o
4 0 10 3503.880 3740.110 80.043 0.498 o
4 0 12 3377.470 3366.660 99.010 0.451 o
4 2 0 8787.540 8856.710 217.819 0.081 o
4 2 1 56838.800 53425.300 405.824 0.003 o
4 2 2 2784.740 3009.490 37.258 0.967 o
4 2 3 28846.300 28720.800 281.235 0.012 o
4 2 4 127.157 131.659 7.860 65.138 o
4 2 5 16684.000 17370.900 306.085 0.028 o
4 2 6 738.074 765.571 18.627 7.760 o
4 2 7 82.117 86.489 4.572 130.618 o
4 2 8 1143.630 1143.640 23.167 4.202 o
4 2 9 1424.870 1473.110 25.645 2.978 o
4 2 10 4304.260 4377.810 100.116 0.339 o
4 2 11 851.378 888.308 22.043 6.002 o
4 2 12 582.182 562.087 15.027 11.597 o
4 4 0 269.771 276.698 5.408 39.269 o
4 4 1 4595.480 4611.530 55.936 0.406 o
4 4 2 13019.300 12771.900 260.815 0.044 o
4 4 3 29358.000 29839.500 301.239 0.011 o
4 4 4 3046.430 3077.830 68.427 0.672 o
4 4 5 4669.620 4855.580 67.414 0.367 o
4 4 6 657.896 675.050 18.119 8.959 o
4 4 7 3908.100 3800.860 66.493 0.498 o
4 4 8 697.002 679.486 16.088 9.144 o
4 4 9 2613.360 2686.640 46.861 1.003 o
4 4 10 1130.650 1100.440 23.386 4.291 o
4 4 11 2030.090 2035.430 58.333 1.197 o
4 4 12 267.631 257.285 9.542 32.257 o
4 6 0 3979.130 3926.370 46.206 0.543 o
4 6 1 347.956 377.506 8.758 24.908 o
4 6 2 10384.100 10316.600 135.666 0.083 o
4 6 3 913.096 928.429 16.747 6.361 o
4 6 4 5248.150 5419.850 103.013 0.257 o
4 6 5 1564.730 1577.920 41.867 2.039 o
4 6 6 99.489 113.676 6.710 85.522 o
4 6 7 89.653 82.636 4.602 125.638 o
4 6 8 1279.600 1221.140 25.279 3.570 o
4 6 9 496.487 525.982 18.568 11.386 o
4 6 10 2878.080 2750.060 64.747 0.764 o
4 6 11 476.222 458.272 12.654 15.733 o
4 6 12 239.804 210.786 10.465 33.985 o
4 8 0 16570.300 16654.600 242.677 0.032 o
4 8 1 14459.400 13600.100 232.818 0.041 o
4 8 2 14129.700 14368.000 223.683 0.042 o
4 8 3 669.650 715.038 22.491 7.480 o
4 8 4 2542.130 2562.910 46.794 1.053 o
4 8 5 1047.130 1035.770 25.036 4.505 o
4 8 6 382.590 397.406 9.748 21.865 o
4 8 7 795.075 757.353 15.015 8.118 o
4 8 8 3460.190 3580.010 57.073 0.615 o
4 8 9 1197.010 1206.470 25.700 3.763 o
4 8 10 520.096 535.884 15.108 12.712 o
4 8 11 72.340 83.293 5.462 124.579 o
4 10 0 2435.690 2427.000 38.442 1.222 o
4 10 1 8716.100 8487.570 77.938 0.129 o
4 10 2 332.148 352.485 9.756 25.135 o
4 10 3 17422.200 17382.400 315.097 0.026 o
4 10 4 2057.530 1988.050 24.387 1.829 o
4 10 5 3097.980 3074.070 37.414 0.854 o
4 10 6 2627.090 2595.350 38.539 1.096 o
4 10 7 188.343 183.725 8.215 47.709 o
4 10 8 157.298 173.748 8.531 51.655 o
4 10 9 818.497 865.877 26.076 5.541 o
4 10 10 561.545 560.362 14.045 12.345 o
4 10 11 1114.380 1044.120 20.141 4.741 o
4 12 0 2073.250 2114.360 31.208 1.645 o
4 12 1 32.207 48.353 4.002 251.743 o
4 12 2 40.506 38.278 3.614 262.499 o
4 12 3 295.262 282.709 9.730 29.181 o
4 12 4 1075.550 1115.590 20.071 4.759 o
4 12 5 1072.460 1055.030 19.318 4.962 o
4 12 6 490.835 486.468 13.466 14.600 o
4 12 7 5068.790 5266.990 98.310 0.275 o
4 12 8 516.503 521.108 15.490 12.696 o
4 12 9 1500.550 1490.170 50.563 1.820 o
4 12 10 3057.510 2791.240 51.227 0.817 o
4 14 0 5155.390 5008.620 98.196 0.278 o
4 14 1 22.387 19.000 2.827 474.883 o
4 14 2 325.862 323.874 11.290 24.093 o
4 14 3 2447.790 2436.540 38.139 1.217 o
4 14 4 44.686 54.692 4.727 188.204 o
4 14 5 12.231 20.622 3.285 497.394 o
4 14 6 1114.820 1159.770 23.451 4.242 o
4 14 7 1252.780 1231.060 24.971 3.644 o
4 14 8 648.334 653.150 15.960 9.839 o
4 14 9 1272.520 1198.400 24.372 3.676 o
4 16 0 809.636 758.370 22.988 6.394 o
4 16 1 2941.000 3012.750 45.115 0.861 o
4 16 2 1283.840 1313.140 27.343 3.324 o
4 16 3 7677.200 7647.520 86.793 0.156 o
4 16 4 3.774 3.168 2.569 1123.520 o
4 16 5 3064.210 3099.090 68.696 0.665 o
4 16 6 212.497 221.756 9.489 38.471 o
4 16 7 98.158 94.426 5.561 103.282 o
4 16 8 10.215 7.705 2.391 873.302 o
4 18 0 1519.010 1522.790 33.553 2.442 o
4 18 1 1158.020 1287.540 29.450 3.480 o
4 18 2 2306.140 2269.000 42.988 1.265 o
4 18 3 971.522 974.233 29.263 4.370 o
4 18 4 685.473 716.749 18.957 8.293 o
4 18 5 769.439 781.643 19.400 7.301 o
4 18 6 10.985 19.219 2.884 596.543 o
4 20 0 4070.330 3938.130 87.211 0.407 o
4 20 1 125.176 149.543 9.289 54.773 o
4 20 2 884.871 877.678 24.181 5.531 o
4 20 3 90.185 87.755 6.326 99.459 o
4 20 4 569.259 595.495 13.731 12.079 o
5 1 0 16732.900 17200.400 290.690 0.029 o
5 1 1 12775.100 13589.100 233.195 0.047 o
5 1 2 20816.200 20993.200 234.206 0.022 o
5 1 3 4083.650 4185.100 49.910 0.500 o
5 1 4 562.220 635.700 16.639 10.718 o
5 1 5 5233.480 5296.670 65.469 0.313 o
5 1 6 143.071 138.515 7.796 61.312 o
5 1 7 275.228 259.960 7.283 36.086 o
5 1 8 50.481 51.481 4.070 203.884 o
5 1 9 3044.250 3130.790 51.111 0.778 o
5 1 10 86.813 85.965 7.177 90.672 o
5 1 11 3137.300 3387.860 64.632 0.650 o
5 1 12 13.153 18.134 2.697 611.728 o
5 3 0 761.656 862.684 11.371 8.635 o
5 3 1 48.377 54.547 2.912 247.175 o
5 3 2 41489.100 41453.900 468.558 0.006 o
5 3 3 109.872 112.527 6.100 87.775 o
5 3 4 13584.200 14338.700 134.334 0.051 o
5 3 5 1123.100 1157.950 22.871 4.269 o
5 3 6 819.633 788.768 22.735 6.306 o
5 3 7 1386.650 1383.330 24.115 3.217 o
5 3 8 38.531 41.915 4.092 239.090 o
5 3 9 15.533 26.402 4.685 292.814 o
5 3 10 76.829 72.864 5.801 119.249 o
5 3 11 77.652 85.473 7.412 91.539 o
5 3 12 444.205 409.996 12.047 17.595 o
5 5 0 356.396 348.821 6.608 27.576 o
5 5 1 19166.200 19223.800 185.035 0.027 o
5 5 2 2909.210 3048.400 36.954 0.920 o
5 5 3 10018.100 10212.800 98.980 0.094 o
5 5 4 20189.400 20684.200 407.669 0.018 o
5 5 5 11904.100 11934.500 136.959 0.066 o
5 5 6 2210.660 2250.620 29.410 1.522 o
5 5 7 1228.740 1223.760 28.388 3.471 o
5 5 8 327.324 317.022 10.828 24.815 o
5 5 9 12.241 17.425 3.931 412.147 o
5 5 10 2318.180 2277.720 35.822 1.356 o
5 5 11 8.170 14.033 2.485 808.200 o
5 5 12 352.390 342.023 10.370 23.667 o
5 7 0 682.141 708.349 12.422 10.149 o
5 7 1 15537.100 16430.900 117.485 0.041 o
5 7 2 1112.530 1145.840 21.554 4.438 o
5 7 3 5068.130 5210.830 62.727 0.331 o
5 7 4 50.498 47.450 5.342 165.278 o
5 7 5 3835.480 3944.860 62.747 0.510 o
5 7 6 211.144 241.478 7.871 42.286 o
5 7 7 6122.700 6173.480 80.034 0.230 o
5 7 8 5.088 5.111 3.404 669.052 o
5 7 9 622.329 671.763 21.099 8.378 o
5 7 10 59.691 70.050 5.531 138.969 o
5 7 11 512.433 519.502 14.697 13.191 o
5 9 0 7113.180 7007.100 103.049 0.168 o
5 9 1 270.019 259.682 10.009 31.061 o
5 9 2 435.941 464.069 13.062 16.349 o
5 9 3 56.915 60.256 5.668 142.845 o
5 9 4 4251.090 4233.970 84.200 0.388 o
5 9 5 962.486 963.854 14.912 6.200 o
5 9 6 1025.250 1023.210 17.192 5.456 o
5 9 7 1918.790 1956.660 29.182 1.883 o
5 9 8 1511.040 1584.210 27.703 2.648 o
5 9 9 254.577 253.843 10.865 30.527 o
5 9 10 179.006 183.628 9.072 45.621 o
5 9 11 218.185 210.661 7.907 43.169 o
5 11 0 1396.150 1437.320 30.088 2.843 o
5 11 1 1.296 9.302 2.534 1117.110 o
5 11 2 7787.520 7892.570 69.940 0.157 o
5 11 3 814.061 810.529 15.966 7.560 o
5 11 4 6641.580 6816.600 74.194 0.203 o
5 11 5 8.738 9.735 2.638 796.860 o
5 11 6 6026.780 5881.080 116.019 0.204 o
5 11 7 1931.350 1942.550 36.138 1.726 o
5 11 8 732.039 760.757 19.274 7.673 o
5 11 9 2708.200 2718.020 59.723 0.849 o
5 11 10 870.693 893.627 18.998 6.376 o
5 13 0 331.679 312.913 10.473 25.191 o
5 13 1 138.834 135.409 6.934 68.117 o
5 13 2 15.581 16.748 2.659 593.617 o
5 13 3 1283.200 1341.930 27.802 3.267 o
5 13 4 617.435 637.877 14.854 10.670 o
5 13 5 2181.650 2170.250 34.146 1.498 o
5 13 6 301.703 293.917 11.303 25.928 o
5 13 7 336.352 318.328 12.153 22.629 o
5 13 8 2.173 4.542 2.160 1526.610 o
5 13 9 121.952 130.498 6.243 78.811 o
5 15 0 1022.870 1045.170 29.079 4.143 o
5 15 1 311.297 345.589 15.234 19.229 o
5 15 2 4899.210 5034.340 64.217 0.347 o
5 15 3 137.027 144.753 8.662 56.759 o
5 15 4 5174.660 5015.200 90.633 0.288 o
5 15 5 121.972 140.368 7.528 67.656 o
5 15 6 1476.050 1542.140 28.557 2.700 o
5 15 7 199.761 195.170 8.554 44.238 o
5 15 8 435.010 432.651 14.323 15.819 o
5 17 0 3581.850 3674.670 58.009 0.584 o
5 17 1 0.937 6.640 3.597 666.546 o
5 17 2 3474.780 3563.720 49.251 0.648 o
5 17 3 102.684 111.789 6.732 84.473 o
5 17 4 1978.980 2027.580 63.594 1.129 o
5 17 5 211.870 206.858 9.058 40.566 o
5 17 6 1359.500 1413.520 26.448 3.119 o
5 17 7 164.046 136.613 5.619 69.303 o
5 19 0 444.506 452.466 15.424 14.629 o
5 19 1 1523.740 1675.450 32.261 2.388 o
5 19 2 1541.620 1537.390 30.373 2.531 o
5 19 3 899.431 906.333 24.029 5.429 o
5 19 4 575.943 596.120 20.095 9.458 o
5 19 5 961.582 894.625 23.250 5.299 o
5 21 0 1441.110 1436.510 36.150 2.485 o
5 21 1 1202.850 1084.570 32.251 3.389 o
6 0 0 34636.600 34041.200 432.323 0.008 o
6 0 2 3610.420 3660.870 51.781 0.605 o
6 0 4 18704.600 19624.500 282.868 0.024 o
6 0 6 3876.320 4145.290 93.027 0.397 o
6 0 8 11062.100 11254.600 136.279 0.074 o
6 0 10 3566.490 3803.770 79.906 0.488 o
6 0 12 1562.300 1324.460 156.760 0.355 o
6 2 0 9058.170 9056.490 106.471 0.112 o
6 2 1 3397.940 3490.510 44.340 0.693 o
6 2 2 170.653 187.179 7.037 55.111 o
6 2 3 592.828 577.722 13.798 11.826 o
6 2 4 4659.640 4732.350 72.474 0.363 o
6 2 5 11886.300 12094.500 136.765 0.065 o
6 2 6 3757.150 3907.530 63.098 0.522 o
6 2 7 5934.280 5885.450 65.251 0.257 o
6 2 8 1794.070 1917.670 25.434 2.118 o
6 2 9 673.788 724.279 19.224 8.286 o
6 2 10 1647.480 1751.560 34.106 2.133 o
6 2 11 40.687 41.512 5.413 179.782 o
6 2 12 1166.200 1089.400 20.712 4.424 o
6 4 0 20675.600 19801.200 160.899 0.025 o
6 4 1 31520.500 29838.500 327.520 0.010 o
6 4 2 737.218 804.224 13.997 8.646 o
6 4 3 6157.190 6345.800 69.162 0.234 o
6 4 4 9.288 9.284 3.187 625.869 o
6 4 5 6305.210 6432.020 85.110 0.213 o
6 4 6 490.215 494.827 11.630 15.604 o
6 4 7 5067.260 5149.550 93.833 0.285 o
6 4 8 386.366 406.606 11.712 19.688 o
6 4 9 2408.460 2546.100 66.430 0.884 o
6 4 10 1.409 4.926 2.484 1269.390 o
6 4 11 41.233 41.207 4.398 219.609 o
6 6 0 18417.900 17953.200 162.717 0.030 o
6 6 1 24.653 24.117 2.739 443.244 o
6 6 2 1294.430 1328.810 26.738 3.322 o
6 6 3 11487.900 11937.600 119.200 0.071 o
6 6 4 4329.330 4404.960 64.308 0.424 o
6 6 5 2.837 7.057 3.123 796.737 o
6 6 6 5571.650 5615.300 91.652 0.253 o
6 6 7 393.120 408.879 11.229 19.870 o
6 6 8 195.637 216.285 11.735 33.714 o
6 6 9 243.710 255.629 12.723 27.327 o
6 6 10 117.016 111.754 6.872 78.251 o
6 6 11 393.786 367.323 10.476 21.310 o
6 8 0 4215.670 4008.200 50.909 0.492 o
6 8 1 1137.510 1130.890 35.079 3.254 o
6 8 2 1846.700 1974.800 47.755 1.511 o
6 8 3 1297.950 1340.540 27.518 3.255 o
6 8 4 5371.860 5492.980 78.576 0.282 o
6 8 5 1055.030 993.407 14.943 5.611 o
6 8 6 10113.100 10006.600 103.450 0.094 o
6 8 7 6811.720 6701.640 122.718 0.166 o
6 8 8 2378.370 2437.390 45.239 1.162 o
6 8 9 2.640 8.054 3.339 708.610 o
6 8 10 53.574 72.219 5.342 148.120 o
6 8 11 1.282 1.247 1.531 3164.200 o
6 10 0 777.903 768.811 20.598 7.033 o
6 10 1 12121.700 11723.200 124.559 0.067 o
6 10 2 396.665 376.917 16.828 15.276 o
6 10 3 10858.300 11071.200 101.100 0.082 o
6 10 4 60.307 57.050 3.794 190.325 o
6 10 5 10087.700 9871.820 128.312 0.090 o
6 10 6 749.116 755.314 15.069 8.528 o
6 10 7 9230.500 9305.880 132.564 0.101 o
6 10 8 347.364 378.941 15.468 17.568 o
6 10 9 23.042 30.447 4.909 247.972 o
6 10 10 1025.510 975.505 20.701 5.175 o
6 12 0 1006.830 1027.360 18.100 5.435 o
6 12 1 764.795 780.957 15.954 8.080 o
6 12 2 1386.570 1410.550 23.235 3.233 o
6 12 3 9813.540 9768.140 111.574 0.097 o
6 12 4 101.250 101.388 5.789 97.259 o
6 12 5 3395.410 3330.780 68.982 0.590 o
6 12 6 6034.170 6101.690 76.495 0.238 o
6 12 7 251.139 275.291 10.449 30.914 o
6 12 8 2282.290 2290.210 41.316 1.296 o
6 12 9 3318.130 3202.200 75.739 0.576 o
6 14 0 2717.570 2715.460 40.260 1.021 o
6 14 1 1738.570 1698.060 28.811 2.223 o
6 14 2 359.289 350.712 11.228 22.188 o
6 14 3 128.623 146.006 8.631 58.367 o
6 14 4 1121.740 1182.870 22.154 4.295 o
6 14 5 590.421 625.885 15.445 10.882 o
6 14 6 3469.740 3571.100 46.660 0.660 o
6 14 7 1505.970 1443.800 26.288 2.830 o
6 14 8 3623.680 3528.380 55.801 0.598 o
6 14 9 1163.350 1034.630 18.801 4.693 o
6 16 0 239.282 255.299 13.211 26.606 o
6 16 1 8550.810 8615.890 124.575 0.116 o
6 16 2 8.941 21.480 4.717 325.138 o
6 16 3 5813.350 6033.090 84.242 0.241 o
6 16 4 470.931 517.490 14.505 14.072 o
6 16 5 3541.250 3469.340 46.700 0.655 o
6 16 6 56.647 59.505 4.768 166.601 o
6 16 7 2056.260 2015.380 44.572 1.442 o
6 18 0 1738.290 1793.610 35.252 1.984 o
6 18 1 939.222 1013.000 25.227 4.898 o
6 18 2 179.224 171.945 8.823 47.342 o
6 18 3 1620.220 1675.310 50.224 1.685 o
6 18 4 828.424 780.932 17.141 7.340 o
6 18 5 893.488 904.414 24.605 5.374 o
6 18 6 1580.330 1514.130 27.783 2.593 o
6 20 0 342.741 327.162 16.131 17.656 o
6 20 1 33.582 43.876 4.635 222.301 o
6 20 2 1028.360 1029.360 28.428 4.217 o
6 20 3 382.744 369.805 11.252 20.902 o
7 1 0 2101.940 2144.610 30.029 1.631 o
7 1 1 10.008 18.028 2.682 668.016 o
7 1 2 39.544 59.586 10.488 70.266 o
7 1 3 2330.310 2309.050 32.236 1.387 o
7 1 4 1454.450 1580.550 31.265 2.587 o
7 1 5 870.708 847.689 23.220 5.815 o
7 1 6 367.934 350.624 9.090 24.219 o
7 1 7 11167.700 10825.300 108.992 0.079 o
7 1 8 2232.340 2234.820 28.030 1.531 o
7 1 9 6636.470 6922.240 88.963 0.192 o
7 1 10 25.012 30.712 4.493 268.944 o
7 1 11 3781.310 3719.830 72.906 0.495 o
7 3 0 15650.200 16247.000 160.841 0.039 o
7 3 1 1849.860 1946.110 22.554 2.101 o
7 3 2 704.244 777.065 14.253 9.050 o
7 3 3 3500.550 3740.410 109.242 0.388 o
7 3 4 7657.980 7732.690 167.640 0.117 o
7 3 5 351.946 341.868 16.599 16.797 o
7 3 6 5556.780 5508.040 72.610 0.279 o
7 3 7 270.265 248.314 8.892 33.742 o
7 3 8 2194.670 2227.810 37.551 1.418 o
7 3 9 181.602 175.472 10.447 40.652 o
7 3 10 29.300 33.363 4.615 245.712 o
7 3 11 0.072 3.196 2.539 1370.050 o
7 5 0 2192.150 2254.170 28.217 1.551 o
7 5 1 12509.100 12250.700 123.161 0.063 o
7 5 2 12136.800 12525.400 144.905 0.062 o
7 5 3 2842.180 2817.750 40.356 0.957 o
7 5 4 282.642 297.357 13.268 23.658 o
7 5 5 447.120 447.403 17.699 13.134 o
7 5 6 1010.470 1031.550 19.988 5.200 o
7 5 7 1989.090 1932.720 29.024 1.833 o
7 5 8 2031.960 2068.760 36.211 1.601 o
7 5 9 802.546 811.836 23.200 6.249 o
7 5 10 1549.510 1511.840 28.795 2.601 o
7 5 11 1169.420 1150.240 27.228 3.786 o
7 7 0 662.040 616.549 14.656 10.310 o
7 7 1 2584.200 2527.910 42.670 1.087 o
7 7 2 1876.940 1884.000 33.797 1.851 o
7 7 3 6233.120 6340.200 74.969 0.226 o
7 7 4 1534.800 1561.680 34.927 2.342 o
7 7 5 3558.240 3448.230 44.308 0.664 o
7 7 6 247.421 262.756 8.506 35.895 o
7 7 7 5477.330 5310.280 69.484 0.293 o
7 7 8 3.676 13.778 3.518 591.053 o
7 7 9 437.080 438.479 16.458 14.196 o
7 7 10 0.195 1.602 1.909 2412.710 o
7 7 11 1173.360 1170.830 24.656 3.954 o
7 9 0 6188.800 6002.520 133.094 0.182 o
7 9 1 55.638 52.076 6.372 131.067 o
7 9 2 4459.070 4630.410 91.648 0.341 o
7 9 3 146.739 146.716 7.943 58.879 o
7 9 4 1543.690 1470.630 21.431 2.937 o
7 9 5 3601.260 3497.670 45.862 0.644 o
7 9 6 8284.360 8178.200 107.811 0.130 o
7 9 7 407.234 412.215 13.283 17.580 o
7 9 8 24.015 27.284 4.693 263.643 o
7 9 9 350.672 374.705 14.482 18.528 o
7 9 10 141.248 148.277 9.266 52.444 o
7 11 0 2910.590 2997.650 61.406 0.754 o
7 11 1 1961.310 1889.250 27.462 1.911 o
7 11 2 7923.700 7889.870 112.558 0.137 o
7 11 3 245.812 249.778 8.859 35.794 o
7 11 4 2297.530 2242.220 30.740 1.448 o
7 11 5 35.376 34.956 3.753 276.200 o
7 11 6 839.099 848.317 19.766 6.567 o
7 11 7 4561.300 4726.250 54.770 0.406 o
7 11 8 1225.430 1210.440 27.327 3.569 o
7 11 9 2386.200 2364.120 44.175 1.189 o
7 11 10 371.354 339.725 10.129 23.157 o
7 13 0 485.493 468.626 13.243 15.036 o
7 13 1 747.838 719.742 16.774 8.303 o
7 13 2 103.411 97.781 6.213 92.378 o
7 13 3 180.272 190.811 7.851 49.793 o
7 13 4 98.356 106.808 7.128 82.943 o
7 13 5 1641.510 1637.550 28.631 2.389 o
7 13 6 363.182 352.549 11.973 21.167 o
7 13 7 2233.270 2221.550 34.489 1.443 o
7 13 8 435.392 397.936 11.947 18.097 o
7 13 9 674.883 630.664 22.214 7.811 o
7 15 0 6481.540 6635.820 88.904 0.201 o
7 15 1 1305.620 1348.100 31.847 2.977 o
7 15 2 3429.920 3637.680 58.315 0.610 o
7 15 3 168.832 180.233 8.758 48.465 o
7 15 4 281.387 255.923 10.405 29.673 o
7 15 5 1354.110 1338.240 22.221 3.439 o
7 15 6 836.916 839.937 17.410 7.024 o
7 15 7 1054.860 1019.310 22.093 4.817 o
7 15 8 649.139 609.914 13.882 10.770 o
7 17 0 3903.410 4086.100 61.566 0.497 o
7 17 1 528.577 485.665 17.534 11.742 o
7 17 2 1191.870 1160.530 27.679 3.682 o
7 17 3 13.077 17.781 3.583 454.950 o
7 17 4 449.109 479.398 12.818 16.016 o
7 17 5 98.908 90.168 6.204 96.222 o
7 17 6 933.084 959.154 24.018 5.180 o
7 19 0 291.982 313.663 12.192 24.550 o
7 19 1 594.734 643.528 16.221 10.430 o
7 19 2 62.953 53.982 4.852 160.032 o
7 19 3 1750.360 1620.320 32.727 2.136 o
7 19 4 236.425 245.893 10.674 32.441 o
8 0 0 5150.910 4825.160 84.530 0.305 o
8 0 2 26863.900 27699.900 365.679 0.012 o
8 0 4 22530.200 23653.600 719.601 0.010 o
8 0 6 22742.900 22873.400 218.184 0.019 o
8 0 8 8247.540 8471.990 252.985 0.076 o
8 0 10 2808.440 2948.540 65.308 0.753 o
8 2 0 730.292 754.364 9.764 9.879 o
8 2 1 1578.740 1602.530 28.973 2.487 o
8 2 2 4367.630 4329.110 55.530 0.444 o
8 2 3 12153.000 13260.800 330.031 0.039 o
8 2 4 513.515 526.234 20.648 10.210 o
8 2 5 1305.640 1376.810 31.981 2.945 o
8 2 6 922.397 963.658 14.732 6.466 o
8 2 7 2014.280 2038.300 25.097 1.834 o
8 2 8 3749.980 3920.480 49.257 0.570 o
8 2 9 132.164 145.600 9.302 53.883 o
8 2 10 2123.290 2153.010 43.401 1.385 o
8 2 11 204.864 201.134 10.136 38.227 o
8 4 0 7389.100 7684.880 79.151 0.165 o
8 4 1 5533.000 5398.730 63.292 0.294 o
8 4 2 3117.380 3305.390 56.180 0.711 o
8 4 3 2512.490 2583.980 38.428 1.149 o
8 4 4 3535.980 3725.720 57.761 0.588 o
8 4 5 1186.460 1255.380 22.341 3.974 o
8 4 6 42.784 46.754 4.123 222.130 o
8 4 7 1923.780 1960.470 29.304 1.874 o
8 4 8 1142.500 1199.860 26.259 3.869 o
8 4 9 1372.050 1407.760 31.109 2.855 o
8 4 10 590.846 619.473 17.944 9.981 o
8 4 11 701.625 727.878 21.731 7.414 o
8 6 0 2153.890 2132.850 30.268 1.592 o
8 6 1 18188.200 17299.000 473.126 0.019 o
8 6 2 3466.900 3347.130 62.744 0.608 o
8 6 3 645.816 652.797 18.089 9.191 o
8 6 4 4778.930 4903.800 72.361 0.347 o
8 6 5 497.807 503.744 13.657 14.175 o
8 6 6 3003.750 3075.500 35.940 0.891 o
8 6 7 482.445 518.591 15.801 13.109 o
8 6 8 796.422 823.701 21.364 6.597 o
8 6 9 116.863 133.761 8.966 59.620 o
8 6 10 1308.010 1291.110 26.574 3.344 o
8 6 11 245.547 243.269 8.740 36.387 o
8 8 0 465.203 446.391 13.396 15.634 o
8 8 1 957.656 944.797 23.220 5.215 o
8 8 2 3892.410 3896.660 62.020 0.508 o
8 8 3 1548.540 1600.920 26.870 2.610 o
8 8 4 4269.080 4185.680 70.609 0.425 o
8 8 5 4.903 11.541 2.040 1177.500 o
8 8 6 354.214 377.654 9.825 23.415 o
8 8 7 80.521 73.141 5.692 118.477 o
8 8 8 1055.400 1059.580 24.021 4.543 o
8 8 9 4.528 9.750 3.046 753.766 o
8 8 10 2135.820 2149.410 39.144 1.452 o
8 10 0 8.038 15.531 3.396 551.109 o
8 10 1 10130.400 9854.700 81.037 0.098 o
8 10 2 270.042 279.426 7.764 34.745 o
8 10 3 7107.160 7090.510 107.567 0.165 o
8 10 4 675.375 654.402 13.029 10.405 o
8 10 5 3877.090 4017.230 47.287 0.549 o
8 10 6 2754.900 2650.780 38.230 1.036 o
8 10 7 41.594 52.950 4.323 210.049 o
8 10 8 9.220 9.181 3.637 523.776 o
8 10 9 370.538 407.926 16.242 15.983 o
8 10 10 208.453 207.459 8.027 44.174 o
8 12 0 843.811 838.394 15.731 7.274 o
8 12 1 4842.950 4721.580 66.528 0.360 o
8 12 2 744.360 770.958 15.615 8.377 o
8 12 3 355.808 374.433 10.382 22.797 o
8 12 4 1086.480 1082.000 21.147 4.679 o
8 12 5 204.775 197.819 8.754 42.812 o
8 12 6 2046.440 2053.260 34.401 1.630 o
8 12 7 1004.710 1005.370 19.610 5.325 o
8 12 8 1912.220 1897.160 43.826 1.583 o
8 12 9 1225.960 1195.290 36.558 2.944 o
8 14 0 63.692 85.473 7.650 94.123 o
8 14 1 414.654 434.200 17.128 14.172 o
8 14 2 630.368 665.291 21.854 8.114 o
8 14 3 40.010 53.016 5.659 164.829 o
8 14 4 148.334 151.035 7.507 60.602 o
8 14 5 50.544 62.319 6.849 120.757 o
8 14 6 1564.980 1593.180 25.669 2.636 o
8 14 7 20.318 14.796 2.644 546.334 o
8 14 8 2072.970 1951.110 61.754 1.139 o
8 16 0 1.934 6.398 3.451 699.916 o
8 16 1 2257.400 2419.710 48.743 1.172 o
8 16 2 0.736 4.767 3.170 863.542 o
8 16 3 3186.140 3158.940 77.431 0.589 o
8 16 4 896.061 925.325 21.064 5.837 o
8 16 5 1528.520 1520.220 29.758 2.587 o
8 16 6 92.054 103.804 5.450 105.427 o
8 16 7 681.072 576.043 18.784 9.002 o
8 18 0 193.037 211.735 10.734 36.986 o
8 18 1 2700.410 2882.610 66.557 0.773 o
8 18 2 939.716 921.048 22.616 5.422 o
8 18 3 371.550 379.350 14.571 17.811 o
8 18 4 650.937 621.938 14.465 10.477 o
8 18 5 64.333 60.285 5.026 150.717 o
8 20 0 1167.670 1130.490 25.424 3.963 o
8 20 1 89.303 78.928 6.416 100.888 o
9 1 0 1659.460 1685.570 20.188 2.592 o
9 1 1 4.519 12.495 1.908 1250.950 o
9 1 2 3435.280 3566.030 45.648 0.671 o
9 1 3 10202.600 9836.950 135.680 0.087 o
9 1 4 1406.510 1458.700 32.090 2.711 o
9 1 5 5160.100 5247.570 50.372 0.339 o
9 1 6 72.857 86.365 4.674 136.948 o
9 1 7 3237.880 3208.930 33.447 0.815 o
9 1 8 130.811 143.048 7.687 64.169 o
9 1 9 2079.530 2013.690 43.505 1.449 o
9 1 10 159.478 165.424 8.853 50.450 o
9 1 11 115.142 108.805 6.963 78.534 o
9 3 0 2383.060 2484.420 26.631 1.367 o
9 3 1 216.164 215.789 8.285 41.961 o
9 3 2 10115.500 10867.200 171.014 0.076 o
9 3 3 1002.910 1025.490 31.990 3.922 o
9 3 4 17734.400 17325.500 188.431 0.031 o
9 3 5 776.330 749.270 14.789 8.368 o
9 3 6 4392.590 4277.410 41.365 0.474 o
9 3 7 1382.410 1388.360 22.717 3.292 o
9 3 8 265.061 274.794 11.914 27.259 o
9 3 9 200.087 213.607 11.090 35.286 o
9 3 10 46.149 53.826 6.161 143.476 o
9 3 11 449.445 402.643 17.655 13.486 o
9 5 0 15395.500 15614.900 135.847 0.042 o
9 5 1 407.599 430.712 12.181 18.237 o
9 5 2 253.115 270.350 10.703 30.426 o
9 5 3 17242.100 17343.100 189.996 0.032 o
9 5 4 1752.270 1750.860 29.190 2.165 o
9 5 5 72.254 70.849 4.312 152.274 o
9 5 6 2857.250 2785.100 51.669 0.868 o
9 5 7 979.155 983.417 23.584 5.006 o
9 5 8 157.664 170.313 9.371 48.002 o
9 5 9 615.364 600.176 18.851 9.499 o
9 5 10 382.324 390.991 13.397 18.467 o
9 5 11 55.273 57.617 4.922 165.268 o
9 7 0 32.799 44.776 4.289 240.029 o
9 7 1 6296.810 6326.740 76.365 0.223 o
9 7 2 909.815 930.089 25.672 5.105 o
9 7 3 2884.120 2875.660 35.523 0.968 o
9 7 4 6948.060 6681.000 73.168 0.195 o
9 7 5 3161.470 3119.720 42.667 0.801 o
9 7 6 699.930 719.671 15.842 8.981 o
9 7 7 16.600 29.263 4.443 303.921 o
9 7 8 244.984 226.758 10.585 32.720 o
9 7 9 3577.230 3448.790 75.055 0.528 o
9 7 10 325.798 298.182 9.453 27.335 o
9 9 0 2116.200 2031.990 33.637 1.601 o
9 9 1 68.142 72.058 4.328 155.877 o
9 9 2 5513.240 5568.350 62.808 0.291 o
9 9 3 152.232 149.928 5.726 70.126 o
9 9 4 2160.310 2078.420 27.974 1.644 o
9 9 5 517.301 505.396 10.787 15.310 o
9 9 6 4.430 4.659 2.294 1237.860 o
9 9 7 876.007 918.262 22.371 5.755 o
9 9 8 280.709 286.897 11.386 27.051 o
9 9 9 572.514 584.228 19.780 9.668 o
9 9 10 1261.340 1239.600 25.747 3.560 o
9 11 0 5967.800 5780.380 101.970 0.222 o
9 11 1 373.590 368.236 9.307 23.315 o
9 11 2 2129.220 2135.270 24.786 1.695 o
9 11 3 234.502 218.028 7.049 43.205 o
9 11 4 1378.460 1381.910 25.628 3.156 o
9 11 5 536.754 549.742 14.380 12.682 o
9 11 6 229.419 228.998 10.802 33.245 o
9 11 7 116.701 125.975 7.234 73.184 o
9 11 8 876.429 856.135 25.074 5.477 o
9 11 9 1949.310 1827.880 34.847 1.788 o
9 13 0 403.569 412.556 11.814 18.947 o
9 13 1 57.560 79.390 6.927 109.795 o
9 13 2 523.268 498.290 18.076 11.461 o
9 13 3 2191.650 2116.230 33.720 1.516 o
9 13 4 633.980 642.783 15.498 10.215 o
9 13 5 5169.760 5177.430 57.269 0.332 o
9 13 6 25.107 23.825 3.115 400.597 o
9 13 7 2289.650 2158.010 60.038 1.053 o
9 13 8 64.252 65.899 4.971 149.143 o
9 15 0 390.949 398.405 16.340 15.572 o
9 15 1 618.999 620.636 20.531 8.799 o
9 15 2 624.820 711.263 19.732 8.609 o
9 15 3 784.090 809.577 20.661 6.852 o
9 15 4 1921.220 1864.920 32.819 1.843 o
9 15 5 780.493 753.057 16.084 8.037 o
9 15 6 905.167 830.754 15.470 6.909 o
9 15 7 486.692 423.378 16.311 13.546 o
9 17 0 2309.860 2442.200 44.470 1.202 o
9 17 1 186.661 207.470 10.925 37.127 o
9 17 2 3105.920 3090.570 43.801 0.813 o
9 17 3 3.936 9.339 3.244 702.782 o
9 17 4 4.705 10.812 2.713 864.502 o
9 17 5 37.325 36.053 4.301 239.040 o
9 19 0 2331.820 2299.410 35.984 1.340 o
9 19 1 537.642 494.407 18.591 11.056 o
9 19 2 60.199 53.012 4.446 175.108 o
9 19 3 688.349 654.591 15.108 9.645 o
10 0 0 1376.690 1286.210 30.988 2.957 o
10 0 2 7584.940 7830.710 381.603 0.048 o
10 0 4 23802.300 24270.300 683.764 0.010 o
10 0 6 18713.900 18300.300 279.165 0.025 o
10 0 8 7569.330 7753.820 139.826 0.131 o
10 0 10 1499.650 1558.590 81.202 1.028 o
10 2 0 1803.220 1714.450 23.863 2.268 o
10 2 1 4783.880 4662.660 56.872 0.384 o
10 2 2 10126.600 10271.200 145.692 0.084 o
10 2 3 9109.000 9433.280 112.752 0.107 o
10 2 4 1139.650 1166.280 29.335 3.668 o
10 2 5 1537.610 1621.430 26.172 2.638 o
10 2 6 1140.550 1150.790 17.837 4.640 o
10 2 7 160.523 155.460 7.543 57.540 o
10 2 8 1024.700 1070.510 24.030 4.628 o
10 2 9 1018.910 1051.940 28.673 4.187 o
10 2 10 83.982 89.048 7.156 91.446 o
10 2 11 710.371 641.374 16.442 9.102 o
10 4 0 4924.390 4951.580 53.797 0.365 o
10 4 1 8943.610 9131.240 106.081 0.113 o
10 4 2 5575.850 5777.100 76.880 0.266 o
10 4 3 13267.600 13006.400 170.941 0.052 o
10 4 4 2270.420 2278.490 30.094 1.463 o
10 4 5 2140.020 2215.010 26.782 1.625 o
10 4 6 12.317 13.530 2.557 698.446 o
10 4 7 196.294 220.461 10.659 36.564 o
10 4 8 387.460 402.601 14.268 17.372 o
10 4 9 249.065 235.113 11.190 30.788 o
10 4 10 1112.250 1074.170 22.388 4.485 o
10 6 0 6637.590 6555.410 135.646 0.163 o
10 6 1 31.172 49.405 5.097 200.883 o
10 6 2 5265.620 5232.660 73.786 0.302 o
10 6 3 804.364 798.716 16.023 7.670 o
10 6 4 3353.180 3355.080 38.513 0.744 o
10 6 5 2762.170 2781.470 35.298 1.032 o
10 6 6 651.174 643.093 16.384 9.728 o
10 6 7 827.624 885.744 22.235 6.098 o
10 6 8 2088.900 2192.350 50.646 1.269 o
10 6 9 291.551 280.093 11.956 25.721 o
10 6 10 2689.600 2549.440 50.690 0.964 o
10 8 0 2281.510 2096.850 32.502 1.482 o
10 8 1 3967.390 3832.910 37.759 0.575 o
10 8 2 1705.220 1689.030 20.684 2.505 o
10 8 3 3839.900 3739.980 44.016 0.586 o
10 8 4 4210.310 4220.360 50.744 0.480 o
10 8 5 251.769 265.278 8.928 34.477 o
10 8 6 388.527 405.772 14.764 16.871 o
10 8 7 1394.480 1404.040 28.420 2.959 o
10 8 8 4853.520 4838.370 102.383 0.290 o
10 8 9 2077.040 2011.430 41.593 1.487 o
10 8 10 1637.090 1629.880 29.936 2.356 o
10 10 0 322.160 296.176 7.953 29.816 o
10 10 1 4134.820 4081.240 57.490 0.480 o
10 10 2 1914.720 1768.370 24.794 2.080 o
10 10 3 4953.800 4918.930 45.564 0.375 o
10 10 4 917.252 930.798 18.553 6.076 o
10 10 5 2734.080 2783.330 44.432 0.967 o
10 10 6 1226.090 1260.080 26.640 3.558 o
10 10 7 3275.010 3441.930 53.704 0.678 o
10 10 8 53.408 59.912 6.721 122.287 o
10 10 9 2298.490 2263.770 40.489 1.306 o
10 12 0 592.665 590.173 14.131 11.604 o
10 12 1 3478.640 3246.800 64.354 0.606 o
10 12 2 2275.000 2392.320 40.471 1.285 o
10 12 3 354.649 362.147 10.878 22.543 o
10 12 4 6723.950 6817.550 62.896 0.206 o
10 12 5 2330.390 2430.060 43.547 1.207 o
10 12 6 2198.430 2228.210 36.248 1.436 o
10 12 7 649.410 611.800 20.826 8.486 o
10 12 8 1821.560 1668.590 49.506 1.578 o
10 14 0 295.967 306.750 12.583 23.940 o
10 14 1 437.843 462.604 15.368 14.698 o
10 14 2 6146.340 6462.550 77.200 0.225 o
10 14 3 1622.200 1603.480 30.300 2.379 o
10 14 4 5553.710 5651.250 70.040 0.278 o
10 14 5 180.919 206.327 9.121 43.825 o
10 14 6 1537.980 1511.460 26.461 2.713 o
10 14 7 5.188 5.297 2.127 1292.080 o
10 16 0 0.199 -0.752 2.932 1118.110 o
10 16 1 2004.290 2087.530 41.594 1.509 o
10 16 2 296.480 283.545 11.462 26.197 o
10 16 3 1685.210 1743.420 65.248 1.257 o
10 16 4 261.011 258.581 9.961 31.820 o
10 16 5 3141.840 3162.620 43.533 0.795 o
10 16 6 1873.220 1714.700 153.755 0.352 o
10 18 0 75.099 86.032 6.377 107.040 o
10 18 1 296.793 319.388 11.996 24.500 o
10 18 2 420.510 398.690 11.830 18.625 o
10 18 3 338.266 354.129 10.325 24.089 o
10 18 4 606.261 567.042 20.388 9.202 o
11 1 0 4.663 5.489 2.943 844.830 o
11 1 1 3000.720 2984.880 37.635 0.896 o
11 1 2 1389.000 1429.360 28.654 2.935 o
11 1 3 7904.940 7682.220 116.508 0.137 o
11 1 4 69.779 83.219 4.143 151.611 o
11 1 5 10855.600 10711.400 93.040 0.084 o
11 1 6 3347.990 3374.240 34.317 0.760 o
11 1 7 2629.250 2670.500 35.487 1.108 o
11 1 8 197.930 196.912 9.692 40.510 o
11 1 9 812.971 889.899 31.586 4.670 o
11 1 10 629.445 616.094 18.066 9.546 o
11 3 0 1068.300 1066.100 25.040 4.387 o
11 3 1 151.183 186.382 9.322 48.011 o
11 3 2 1809.900 1982.420 30.970 1.935 o
11 3 3 2180.120 2121.070 30.407 1.575 o
11 3 4 9.551 15.348 2.307 812.172 o
11 3 5 1.300 4.508 1.903 1952.610 o
11 3 6 2020.150 1945.140 25.874 1.859 o
11 3 7 194.376 196.633 9.908 40.173 o
11 3 8 411.367 449.037 14.740 15.853 o
11 3 9 12.097 21.072 3.405 476.891 o
11 3 10 2954.080 3069.350 76.218 0.638 o
11 5 0 3466.180 3565.330 56.449 0.618 o
11 5 1 935.993 998.586 28.818 4.492 o
11 5 2 505.374 519.587 12.582 14.459 o
11 5 3 294.307 284.073 8.608 31.127 o
11 5 4 6351.530 6350.390 60.935 0.231 o
11 5 5 647.797 639.945 14.096 10.522 o
11 5 6 553.155 555.557 17.085 11.157 o
11 5 7 362.274 371.261 13.761 18.983 o
11 5 8 452.200 459.098 18.465 12.500 o
11 5 9 3117.400 3152.470 52.404 0.750 o
11 5 10 1144.540 1070.690 47.009 2.473 o
11 7 0 1270.970 1191.110 18.951 4.051 o
11 7 1 4142.190 4002.230 64.159 0.465 o
11 7 2 655.750 651.766 11.980 10.995 o
11 7 3 4875.190 4774.470 55.971 0.373 o
11 7 4 3142.710 3206.290 42.795 0.794 o
11 7 5 1410.210 1387.180 25.927 3.073 o
11 7 6 77.041 86.833 6.809 99.576 o
11 7 7 6186.010 6522.510 85.890 0.215 o
11 7 8 40.539 56.413 5.205 176.785 o
11 7 9 3623.240 3585.020 62.876 0.564 o
11 7 10 510.815 504.995 15.293 13.026 o
11 9 0 5437.250 5159.350 60.448 0.311 o
11 9 1 1525.670 1533.780 20.721 2.938 o
11 9 2 1241.170 1224.920 19.661 4.044 o
11 9 3 420.402 425.561 10.400 19.384 o
11 9 4 2172.730 2173.180 32.390 1.531 o
11 9 5 331.529 367.892 14.134 19.558 o
11 9 6 149.524 168.297 9.224 49.945 o
11 9 7 1137.940 1209.720 30.189 3.554 o
11 9 8 2638.940 2718.500 50.559 0.954 o
11 9 9 48.197 51.068 5.231 169.297 o
11 11 0 1927.880 1911.700 36.875 1.725 o
11 11 1 2599.520 2545.000 38.316 1.121 o
11 11 2 1824.330 1867.310 29.026 2.026 o
11 11 3 4571.460 4511.740 67.833 0.388 o
11 11 4 2060.610 2069.350 30.537 1.684 o
11 11 5 2886.580 2953.230 43.099 0.900 o
11 11 6 2461.960 2490.300 43.662 1.134 o
11 11 7 353.023 374.641 16.249 16.734 o
11 11 8 890.498 912.239 23.439 5.542 o
11 13 0 10.496 10.997 3.048 628.472 o
11 13 1 95.204 92.856 6.970 88.377 o
11 13 2 88.986 89.260 6.069 103.046 o
11 13 3 5158.450 5072.920 93.740 0.283 o
11 13 4 80.125 76.315 5.311 123.983 o
11 13 5 2776.200 2852.810 43.908 0.946 o
11 13 6 17.810 18.662 2.831 522.902 o
11 13 7 1086.490 1025.630 36.046 3.368 o
11 15 0 1129.890 1167.920 26.483 3.927 o
11 15 1 2716.660 2828.000 42.724 0.980 o
11 15 2 1386.320 1359.620 26.684 3.107 o
11 15 3 63.454 69.914 5.923 127.693 o
11 15 4 1394.950 1410.830 22.635 3.244 o
11 15 5 1100.940 1131.670 23.264 4.347 o
11 15 6 1224.090 1147.480 46.537 2.378 o
11 17 0 246.280 283.873 11.727 28.383 o
11 17 1 486.681 476.714 15.159 13.771 o
11 17 2 793.645 780.777 19.229 7.173 o
11 17 3 15.414 15.895 2.837 567.791 o
11 17 4 2020.660 1800.910 75.231 0.968 o
11 19 0 52.721 47.835 4.121 201.332 o
12 0 0 5558.950 5095.630 103.820 0.249 o
12 0 2 7348.100 7439.510 163.592 0.125 o
12 0 4 7487.400 7339.020 87.552 0.163 o
12 0 6 14984.600 14856.800 285.395 0.034 o
12 0 8 4189.840 4273.500 173.763 0.203 o
12 0 10 9.667 2.492 3.078 710.924 o
12 2 0 2929.660 2942.600 45.187 0.874 o
12 2 1 1574.380 1502.850 31.042 2.483 o
12 2 2 2157.470 2139.730 30.745 1.580 o
12 2 3 321.237 309.848 8.876 28.097 o
12 2 4 1318.540 1341.750 18.011 3.750 o
12 2 5 3022.590 3071.020 30.266 0.918 o
12 2 6 447.353 453.269 12.821 16.373 o
12 2 7 1312.430 1356.620 25.077 3.352 o
12 2 8 55.587 54.975 5.100 161.588 o
12 2 9 2381.150 2346.360 63.026 0.957 o
12 2 10 184.504 184.406 8.717 46.242 o
12 4 0 367.703 421.129 15.169 16.833 o
12 4 1 3484.690 3466.000 79.954 0.517 o
12 4 2 243.556 208.897 6.343 44.508 o
12 4 3 255.668 262.844 8.084 36.087 o
12 4 4 0.589 6.143 2.417 1341.620 o
12 4 5 2507.770 2515.830 36.900 1.183 o
12 4 6 756.252 747.875 18.128 7.802 o
12 4 7 1291.620 1365.730 27.449 3.247 o
12 4 8 870.264 851.078 20.043 6.330 o
12 4 9 3242.970 3166.020 57.819 0.690 o
12 4 10 426.642 390.261 12.867 17.699 o
12 6 0 1441.600 1372.930 20.021 3.307 o
12 6 1 168.273 167.647 5.868 63.013 o
12 6 2 5.549 10.010 2.082 1159.310 o
12 6 3 6725.010 6542.790 76.384 0.203 o
12 6 4 4.557 11.520 2.429 985.708 o
12 6 5 1021.760 1130.680 28.946 4.043 o
12 6 6 5377.960 5346.570 74.005 0.292 o
12 6 7 0.506 3.776 2.667 1209.380 o
12 6 8 3761.960 3814.740 85.200 0.448 o
12 6 9 151.563 143.623 7.394 61.349 o
12 8 0 9416.770 9050.870 78.995 0.113 o
12 8 1 821.228 820.869 13.919 7.834 o
12 8 2 640.400 619.132 12.547 11.268 o
12 8 3 84.288 91.330 5.401 114.498 o
12 8 4 491.238 541.423 17.325 11.980 o
12 8 5 2.164 2.937 2.793 1056.860 o
12 8 6 3851.120 3986.610 61.611 0.509 o
12 8 7 2023.970 2046.730 33.540 1.666 o
12 8 8 1139.760 1138.820 24.828 4.080 o
12 8 9 213.046 203.179 9.772 38.467 o
12 10 0 117.431 106.887 5.286 93.590 o
12 10 1 882.807 906.547 15.497 6.801 o
12 10 2 53.687 58.859 4.956 165.525 o
12 10 3 1365.960 1381.960 24.119 3.262 o
12 10 4 302.163 304.476 11.618 25.163 o
12 10 5 2259.010 2276.830 37.914 1.361 o
12 10 6 271.304 263.296 10.792 29.331 o
12 10 7 2660.220 2758.720 43.719 1.003 o
12 10 8 98.765 113.279 7.732 75.944 o
12 12 0 1626.390 1693.990 26.448 2.444 o
12 12 1 4056.700 4112.210 51.544 0.504 o
12 12 2 4033.590 4021.240 57.145 0.498 o
12 12 3 173.833 170.337 8.050 51.523 o
12 12 4 1622.420 1657.160 25.581 2.504 o
12 12 5 30.564 32.231 3.991 281.989 o
12 12 6 908.529 871.660 21.109 5.902 o
12 12 7 168.078 160.947 9.090 48.469 o
12 14 0 2966.430 3106.810 44.943 0.842 o
12 14 1 3458.850 3589.130 45.019 0.667 o
12 14 2 3170.540 3367.120 46.336 0.748 o
12 14 3 36.634 31.803 4.740 223.648 o
12 14 4 2293.200 2257.300 38.627 1.337 o
12 14 5 307.818 305.727 11.403 25.188 o
12 14 6 823.291 763.085 29.855 5.103 o
12 16 0 373.947 373.059 13.631 18.744 o
12 16 1 458.331 473.698 15.312 14.231 o
12 16 2 362.762 348.501 11.520 21.764 o
12 16 3 643.581 645.070 17.342 9.491 o
12 16 4 1259.900 1186.500 26.223 3.594 o
12 18 0 1254.640 1237.230 30.954 3.227 o
12 18 1 980.137 935.600 47.178 2.714 o
13 1 0 4431.480 4369.520 68.167 0.407 o
13 1 1 10733.400 10737.300 151.093 0.076 o
13 1 2 975.665 955.522 15.348 6.097 o
13 1 3 2899.950 2743.740 28.254 1.034 o
13 1 4 651.863 647.864 12.096 11.042 o
13 1 5 6707.120 6558.160 81.180 0.200 o
13 1 6 307.511 329.270 10.703 25.659 o
13 1 7 1069.150 1140.260 25.624 4.214 o
13 1 8 0.872 3.808 2.454 1370.930 o
13 1 9 17.451 15.307 3.025 513.807 o
13 3 0 3638.260 3547.850 78.365 0.501 o
13 3 1 172.810 178.611 7.246 54.569 o
13 3 2 683.523 645.750 19.263 8.524 o
13 3 3 1171.730 1209.250 20.557 4.221 o
13 3 4 123.039 135.813 6.161 78.216 o
13 3 5 2.671 7.124 3.285 736.883 o
13 3 6 1166.420 1166.210 22.819 4.127 o
13 3 7 305.863 310.628 11.905 24.423 o
13 3 8 6494.020 6511.000 75.947 0.212 o
13 3 9 7.690 12.036 2.729 763.863 o
13 5 0 3558.760 3540.110 35.705 0.687 o
13 5 1 9.478 8.614 1.856 1111.690 o
13 5 2 3513.300 3398.810 70.630 0.560 o
13 5 3 180.017 178.157 7.821 50.925 o
13 5 4 2.526 3.664 2.284 1412.000 o
13 5 5 9490.620 9778.470 167.517 0.086 o
13 5 6 829.972 783.442 23.250 6.171 o
13 5 7 2516.030 2582.070 46.306 1.064 o
13 5 8 245.171 227.781 9.236 35.902 o
13 5 9 869.722 802.760 17.489 6.914 o
13 7 0 2861.770 2620.700 41.545 0.975 o
13 7 1 2425.640 2298.810 26.688 1.397 o
13 7 2 241.126 246.879 7.873 38.729 o
13 7 3 378.141 368.998 11.930 20.389 o
13 7 4 92.112 92.438 7.153 87.595 o
13 7 5 1963.920 1941.650 39.407 1.630 o
13 7 6 1932.400 1874.170 37.705 1.717 o
13 7 7 6179.370 6347.240 119.100 0.190 o
13 7 8 1094.850 1158.960 28.793 3.831 o
13 7 9 166.190 169.271 8.358 51.420 o
13 9 0 2812.390 2664.230 51.689 0.899 o
13 9 1 15.556 22.056 2.611 566.270 o
13 9 2 433.391 409.781 11.432 18.393 o
13 9 3 128.761 123.256 7.588 67.665 o
13 9 4 92.302 92.069 7.121 87.960 o
13 9 5 99.176 105.135 7.342 80.812 o
13 9 6 1053.050 1047.800 25.858 4.382 o
13 9 7 37.482 45.330 4.883 202.278 o
13 9 8 11.383 10.776 3.063 613.001 o
13 11 0 891.966 940.428 19.037 6.118 o
13 11 1 5861.360 5741.800 57.220 0.272 o
13 11 2 589.000 577.222 14.867 11.457 o
13 11 3 2258.420 2289.400 31.894 1.443 o
13 11 4 495.700 490.040 15.692 13.187 o
13 11 5 3.821 5.545 2.196 1322.790 o
13 11 6 536.662 521.406 15.974 12.138 o
13 11 7 266.941 270.038 11.852 27.399 o
13 13 0 224.937 224.165 10.167 35.393 o
13 13 1 1528.860 1569.000 32.718 2.433 o
13 13 2 0.846 5.910 2.851 1013.210 o
13 13 3 35.093 37.162 3.826 269.332 o
13 13 4 465.990 426.707 11.940 16.858 o
13 13 5 777.516 752.790 18.735 7.489 o
13 13 6 3.942 5.650 1.863 1604.130 o
13 15 0 1039.650 1044.740 21.073 4.935 o
13 15 1 3520.060 3526.930 78.299 0.516 o
13 15 2 295.402 306.607 18.005 16.999 o
13 15 3 2704.650 2800.250 60.177 0.836 o
13 15 4 141.773 134.021 7.924 61.271 o
13 15 5 5.862 12.460 2.404 932.146 o
13 17 0 1380.530 1398.370 35.984 2.599 o
13 17 1 0.218 5.434 3.565 701.825 o
13 17 2 722.655 696.811 22.578 7.172 o
14 0 0 9147.610 8663.420 133.141 0.105 o
14 0 2 19068.700 18043.500 304.207 0.024 o
14 0 4 10024.800 9829.380 111.006 0.094 o
14 0 6 1647.610 1694.920 34.178 2.162 o
14 0 8 2374.530 2491.970 202.271 0.205 o
14 2 0 7878.840 7763.820 69.922 0.156 o
14 2 1 1094.230 1098.250 19.981 4.729 o
14 2 2 8288.630 8148.950 102.875 0.132 o
14 2 3 84.574 71.565 5.165 124.878 o
14 2 4 3783.280 3673.790 56.890 0.557 o
14 2 5 2219.190 2260.850 43.997 1.296 o
14 2 6 325.119 318.457 12.525 22.588 o
14 2 7 2150.840 2213.220 34.357 1.501 o
14 2 8 148.235 146.350 8.684 54.559 o
14 2 9 68.860 65.448 5.094 142.078 o
14 4 0 718.120 732.954 14.945 8.964 o
14 4 1 9898.710 9596.460 130.286 0.092 o
14 4 2 4598.670 4410.100 69.441 0.387 o
14 4 3 4275.610 4125.950 54.223 0.469 o
14 4 4 4538.460 4586.260 54.477 0.415 o
14 4 5 457.940 458.246 15.427 14.311 o
14 4 6 8.244 15.027 3.754 481.491 o
14 4 7 2994.620 3132.430 79.208 0.609 o
14 4 8 596.506 605.931 14.582 11.262 o
14 4 9 303.831 272.828 13.867 22.422 o
14 6 0 1669.180 1540.820 23.956 2.575 o
14 6 1 209.425 193.071 8.009 45.016 o
14 6 2 3420.790 3182.750 79.277 0.546 o
14 6 3 1.962 1.878 2.143 1704.590 o
14 6 4 7771.740 7926.620 89.490 0.149 o
14 6 5 7.021 10.962 3.507 567.733 o
14 6 6 2676.590 2743.170 62.855 0.826 o
14 6 7 1.127 5.619 2.425 1315.480 o
14 6 8 52.016 55.395 4.825 173.747 o
14 8 0 122.162 131.003 6.943 73.181 o
14 8 1 39.932 51.807 4.809 195.359 o
14 8 2 668.958 620.148 15.965 9.791 o
14 8 3 153.951 151.336 9.020 51.527 o
14 8 4 596.658 612.706 17.928 9.960 o
14 8 5 1377.030 1455.700 41.505 2.304 o
14 8 6 4520.920 4586.360 73.810 0.377 o
14 8 7 10.659 16.501 3.232 547.264 o
14 8 8 698.699 661.904 18.127 8.643 o
14 10 0 138.295 134.722 7.544 64.339 o
14 10 1 430.590 422.325 13.167 16.927 o
14 10 2 3407.230 3284.920 60.788 0.632 o
14 10 3 933.967 980.048 23.360 5.221 o
14 10 4 508.922 503.585 15.697 12.853 o
14 10 5 1549.740 1555.960 27.945 2.601 o
14 10 6 1.112 2.546 2.106 1816.490 o
14 10 7 2261.910 2217.660 34.824 1.422 o
14 12 0 2940.380 2963.090 64.456 0.730 o
14 12 1 4941.970 4898.520 61.036 0.354 o
14 12 2 3038.980 3041.650 52.407 0.782 o
14 12 3 3412.100 3357.170 46.512 0.694 o
14 12 4 951.144 932.189 20.203 5.671 o
14 12 5 670.794 651.344 15.247 9.818 o
14 12 6 523.515 525.309 16.104 12.242 o
14 14 0 3852.740 3939.750 90.477 0.416 o
14 14 1 2150.990 2127.590 56.402 1.163 o
14 14 2 1969.970 1989.490 33.885 1.725 o
14 14 3 830.334 836.550 19.409 6.719 o
14 14 4 1868.420 1780.030 33.821 1.905 o
14 14 5 212.633 194.575 8.533 42.811 o
14 16 0 644.747 620.517 21.706 8.219 o
14 16 1 810.307 783.406 19.976 6.905 o
14 16 2 167.141 140.685 15.244 28.226 o
15 1 0 531.092 545.757 11.901 14.015 o
15 1 1 3405.100 3233.870 40.261 0.738 o
15 1 2 304.758 296.026 10.167 27.504 o
15 1 3 5648.630 5595.560 63.306 0.282 o
15 1 4 3063.090 3077.010 39.562 0.852 o
15 1 5 293.461 294.705 11.403 26.162 o
15 1 6 15.578 22.053 3.123 483.203 o
15 1 7 149.814 164.464 8.710 52.690 o
15 1 8 107.555 101.938 6.485 86.960 o
15 3 0 17.107 22.540 3.022 481.086 o
15 3 1 67.345 70.195 4.875 145.921 o
15 3 2 708.042 726.910 16.115 8.796 o
15 3 3 2.058 6.279 2.588 1118.650 o
15 3 4 1930.100 1970.770 35.504 1.730 o
15 3 5 25.830 29.165 4.232 286.921 o
15 3 6 2022.820 2070.970 34.170 1.646 o
15 3 7 16.271 20.077 3.455 438.133 o
15 3 8 1829.770 1740.990 38.968 1.823 o
15 5 0 2032.100 2004.640 28.941 1.764 o
15 5 1 2.860 4.948 2.059 1548.140 o
15 5 2 1266.890 1232.210 26.770 3.487 o
15 5 3 3670.080 3632.770 77.293 0.496 o
15 5 4 1065.180 1036.390 23.405 4.612 o
15 5 5 554.158 547.202 18.360 10.643 o
15 5 6 2025.370 2055.450 37.721 1.581 o
15 5 7 196.224 208.188 9.750 39.925 o
15 5 8 650.578 643.593 21.733 8.079 o
15 7 0 369.800 377.015 13.200 19.239 o
15 7 1 718.593 693.541 19.824 7.894 o
15 7 2 554.568 579.302 19.763 9.882 o
15 7 3 7183.060 7225.150 75.410 0.179 o
15 7 4 1358.890 1430.670 28.073 3.018 o
15 7 5 6618.910 6690.530 86.147 0.198 o
15 7 6 255.394 268.982 11.720 28.305 o
15 7 7 549.275 570.018 18.703 10.422 o
15 7 8 11.502 13.631 2.619 697.439 o
15 9 0 132.319 134.196 8.610 58.909 o
15 9 1 23.611 24.893 3.543 363.656 o
15 9 2 955.637 938.747 20.277 5.624 o
15 9 3 1167.760 1220.640 25.776 3.814 o
15 9 4 4714.280 4792.750 68.900 0.363 o
15 9 5 1438.830 1405.090 29.244 2.841 o
15 9 6 2063.580 2064.240 35.479 1.594 o
15 9 7 524.339 513.113 13.531 13.645 o
15 11 0 181.666 183.451 7.868 50.069 o
15 11 1 4553.380 4548.930 64.017 0.396 o
15 11 2 834.537 809.091 19.987 6.673 o
15 11 3 1215.540 1173.960 24.013 3.883 o
15 11 4 1348.050 1310.910 24.345 3.366 o
15 11 5 719.574 684.346 15.378 9.083 o
15 11 6 1212.340 1145.170 21.349 4.134 o
15 13 0 234.049 237.366 10.486 33.365 o
15 13 1 29.378 35.180 4.101 273.978 o
15 13 2 89.675 90.779 5.778 106.151 o
15 13 3 507.005 493.363 13.014 14.457 o
15 13 4 417.708 420.993 11.016 19.044 o
15 13 5 1155.920 977.220 29.369 3.855 o
15 15 0 21.297 24.915 3.400 391.923 o
15 15 1 2797.910 2590.220 56.249 0.873 o
15 15 2 1420.350 1293.050 64.419 1.478 o
15 15 3 1574.410 1514.090 88.677 0.896 o
16 0 0 1177.380 1126.520 24.157 4.045 o
16 0 2 5820.510 5852.160 99.171 0.229 o
16 0 4 1962.820 2023.660 46.198 1.462 o
16 0 6 62.645 71.334 9.196 77.342 o
16 2 0 2666.500 2603.260 30.691 1.148 o
16 2 1 74.950 84.675 5.172 127.113 o
16 2 2 781.751 820.697 19.181 7.128 o
16 2 3 21.469 22.728 3.219 418.467 o
16 2 4 90.472 93.647 5.988 102.182 o
16 2 5 984.919 982.613 25.917 4.706 o
16 2 6 290.535 303.288 13.139 23.410 o
16 2 7 1051.450 1076.470 27.647 4.164 o
16 2 8 1.289 1.026 3.518 742.773 o
16 4 0 0.705 7.035 2.838 1004.350 o
16 4 1 3.650 9.115 2.367 1110.890 o
16 4 2 2078.080 2096.900 36.842 1.547 o
16 4 3 863.010 840.784 30.147 4.796 o
16 4 4 1470.920 1479.350 33.493 2.538 o
16 4 5 1480.190 1524.440 39.164 2.255 o
16 4 6 191.054 203.059 9.898 40.218 o
16 4 7 1153.470 1125.440 30.253 3.609 o
16 4 8 95.307 85.332 6.397 96.686 o
16 6 0 251.776 233.360 10.407 32.404 o
16 6 1 892.395 843.076 21.888 5.934 o
16 6 2 2402.320 2541.690 57.531 0.985 o
16 6 3 6.403 6.759 2.673 891.620 o
16 6 4 2566.520 2733.290 66.917 0.817 o
16 6 5 1217.090 1225.920 27.124 3.585 o
16 6 6 712.072 705.463 18.563 8.222 o
16 6 7 72.076 71.472 5.076 136.748 o
16 8 0 1214.360 1197.370 26.706 3.656 o
16 8 1 10.503 16.921 3.495 497.006 o
16 8 2 2991.050 3067.930 46.111 0.832 o
16 8 3 673.506 662.126 21.143 8.005 o
16 8 4 4997.170 5078.920 94.846 0.289 o
16 8 5 38.436 38.309 5.255 191.549 o
16 8 6 614.816 624.963 16.297 10.274 o
16 8 7 19.713 16.091 2.423 582.516 o
16 10 0 476.941 468.872 15.470 13.832 o
16 10 1 876.457 865.439 21.184 6.071 o
16 10 2 131.983 144.385 9.643 52.135 o
16 10 3 803.269 811.645 18.911 7.067 o
16 10 4 109.579 114.729 6.438 84.229 o
16 10 5 2412.450 2331.010 47.791 1.138 o
16 10 6 112.487 109.564 5.719 91.013 o
16 12 0 1703.690 1663.960 28.572 2.294 o
16 12 1 1444.910 1361.310 28.827 2.888 o
16 12 2 493.011 487.923 15.847 13.163 o
16 12 3 3416.410 3429.160 51.602 0.662 o
16 12 4 1748.700 1641.980 26.933 2.300 o
16 12 5 723.655 660.024 16.248 8.933 o
16 14 0 1524.920 1571.630 53.646 1.675 o
16 14 1 1078.120 1049.130 30.925 3.815 o
16 14 2 775.210 764.623 24.551 6.252 o
16 14 3 1818.390 1503.580 128.691 0.484 o
17 1 0 59.893 69.205 5.381 142.496 o
17 1 1 5662.700 5729.200 59.623 0.281 o
17 1 2 241.633 225.908 9.883 34.688 o
17 1 3 36.597 38.200 3.718 269.082 o
17 1 4 362.162 342.123 11.797 21.596 o
17 1 5 17.498 22.896 3.597 400.839 o
17 1 6 23.077 27.565 3.947 323.059 o
17 1 7 1393.020 1446.970 51.594 1.875 o
17 3 0 242.779 241.126 12.584 28.031 o
17 3 1 350.912 366.808 11.094 22.354 o
17 3 2 48.973 48.742 4.772 184.628 o
17 3 3 284.303 275.690 13.620 23.484 o
17 3 4 1334.430 1395.990 27.671 3.119 o
17 3 5 46.294 56.833 5.856 150.020 o
17 3 6 919.936 964.053 26.561 4.885 o
17 3 7 56.637 63.568 5.693 140.971 o
17 5 0 2553.240 2569.570 33.155 1.187 o
17 5 1 3851.140 3932.330 54.532 0.536 o
17 5 2 418.043 409.915 16.249 14.979 o
17 5 3 151.390 137.789 8.244 57.155 o
17 5 4 1334.410 1391.340 30.733 2.953 o
17 5 5 336.677 332.652 16.082 17.789 o
17 5 6 731.198 772.109 23.075 6.778 o
17 5 7 950.027 980.436 23.126 5.185 o
17 7 0 672.580 676.848 19.315 8.470 o
17 7 1 6154.470 6226.880 150.292 0.165 o
17 7 2 603.215 634.035 18.161 9.693 o
17 7 3 3484.790 3436.620 72.532 0.552 o
17 7 4 24.261 31.577 5.557 208.023 o
17 7 5 37.706 43.362 5.762 170.210 o
17 7 6 182.775 151.906 9.183 46.715 o
17 9 0 5650.720 5630.730 95.056 0.245 o
17 9 1 350.682 329.471 12.631 21.286 o
17 9 2 258.460 246.877 10.475 31.321 o
17 9 3 1096.650 1134.290 26.317 4.079 o
17 9 4 745.900 737.117 19.245 7.664 o
17 9 5 174.964 204.732 10.863 38.468 o
17 11 0 920.299 846.764 19.354 6.173 o
17 11 1 1079.960 1081.390 21.729 4.648 o
17 11 2 1368.790 1328.350 27.637 3.119 o
17 11 3 1752.940 1674.520 30.251 2.177 o
17 11 4 260.013 250.658 9.405 33.366 o
17 13 0 140.378 142.788 11.077 44.123 o
17 13 1 344.121 366.319 17.275 16.065 o
17 13 2 17.542 25.037 3.456 410.226 o
18 0 0 7584.950 7541.150 95.652 0.155 o
18 0 2 97.916 92.790 8.690 70.287 o
18 0 4 421.003 450.606 18.665 12.898 o
18 0 6 3944.540 3839.910 175.741 0.210 o
18 2 0 1147.410 1164.880 20.066 4.412 o
18 2 1 4462.960 4715.790 56.012 0.413 o
18 2 2 856.142 917.099 20.390 6.169 o
18 2 3 1290.850 1338.590 33.711 2.901 o
18 2 4 455.508 454.095 15.951 14.054 o
18 2 5 1067.090 1044.940 23.650 4.566 o
18 2 6 567.292 552.562 19.549 9.974 o
18 4 0 833.777 832.965 16.941 7.153 o
18 4 1 2712.070 2755.970 47.594 0.951 o
18 4 2 1859.110 1902.600 36.997 1.781 o
18 4 3 6064.350 6010.500 80.261 0.235 o
18 4 4 1046.550 1076.140 30.312 3.917 o
18 4 5 2659.320 2852.360 63.833 0.809 o
18 4 6 1031.520 1064.540 30.959 3.907 o
18 6 0 9692.970 9668.480 103.896 0.100 o
18 6 1 880.334 903.953 24.277 5.479 o
18 6 2 1780.700 1839.020 32.323 2.001 o
18 6 3 11.496 10.986 2.520 753.019 o
18 6 4 268.637 275.963 14.256 23.096 o
18 6 5 66.338 56.178 6.114 126.864 o
18 6 6 2116.580 2053.650 37.164 1.530 o
18 8 0 3125.310 3136.240 45.139 0.794 o
18 8 1 1531.070 1573.420 42.349 2.055 o
18 8 2 1559.570 1552.500 34.651 2.328 o
18 8 3 796.935 793.928 20.658 6.821 o
18 8 4 378.310 366.946 15.359 17.058 o
18 8 5 213.335 210.467 10.424 36.225 o
18 10 0 15.089 17.367 3.037 526.471 o
18 10 1 911.916 885.571 19.167 6.140 o
18 10 2 625.545 642.559 22.510 8.039 o
18 10 3 339.051 314.373 11.354 23.635 o
18 10 4 23.866 23.161 3.536 367.749 o
18 12 0 1215.090 1134.580 26.212 3.770 o
18 12 1 1400.970 1286.370 45.464 2.187 o
18 12 2 325.220 315.861 10.196 25.825 o
19 1 0 32.174 34.914 3.663 292.935 o
19 1 1 713.508 733.168 17.337 8.406 o
19 1 2 256.791 270.657 9.567 32.510 o
19 1 3 392.298 407.002 11.905 19.309 o
19 1 4 490.561 488.623 12.296 15.276 o
19 1 5 3272.760 3359.380 74.812 0.576 o
19 1 6 599.636 532.354 25.211 7.767 o
19 3 0 2159.520 2201.580 32.824 1.524 o
19 3 1 102.393 102.418 6.353 90.313 o
19 3 2 815.239 828.088 20.043 6.722 o
19 3 3 22.542 25.671 4.152 312.037 o
19 3 4 452.564 502.313 18.484 12.177 o
19 3 5 324.658 340.359 13.695 20.727 o
19 5 0 149.548 144.567 8.196 57.136 o
19 5 1 4728.500 4758.170 66.161 0.368 o
19 5 2 1419.970 1451.640 26.932 2.945 o
19 5 3 106.289 116.328 7.611 74.391 o
19 5 4 1143.560 1170.470 29.157 3.668 o
19 5 5 1027.850 1045.550 25.081 4.548 o
19 7 0 1911.080 1900.510 35.676 1.770 o
19 7 1 394.456 425.870 13.542 17.518 o
19 7 2 148.110 158.652 7.821 58.139 o
19 7 3 1750.490 1795.840 38.122 1.890 o
19 7 4 74.660 93.035 7.332 92.250 o
19 9 0 298.356 292.104 10.519 27.405 o
19 9 1 229.820 219.933 8.860 38.652 o
19 9 2 637.816 628.605 16.879 9.791 o
19 9 3 91.233 92.718 5.749 105.137 o
19 11 0 424.705 403.352 10.760 19.315 o
19 11 1 8.311 11.547 2.310 903.527 o
20 0 0 1463.180 1573.880 44.158 2.049 o
20 0 2 104.151 103.787 8.113 72.344 o
20 0 4 2264.700 2194.740 51.431 1.179 o
20 2 0 5.663 5.903 2.395 1075.500 o
20 2 1 2342.060 2434.020 36.275 1.294 o
20 2 2 15.851 20.237 3.019 505.629 o
20 2 3 516.525 518.896 19.099 10.926 o
20 2 4 306.768 307.355 13.821 21.752 o
20 2 5 168.912 152.523 7.610 55.912 o
20 4 0 1788.530 1835.550 30.366 2.046 o
20 4 1 564.308 609.789 14.476 11.738 o
20 4 2 16.419 15.593 3.357 469.829 o
20 4 3 1291.610 1306.830 30.515 3.119 o
20 4 4 829.118 834.996 29.911 4.952 o
20 6 0 1329.600 1307.300 27.124 3.248 o
20 6 1 190.826 183.007 8.320 47.014 o
20 6 2 284.909 286.908 9.825 29.535 o
20 6 3 423.654 441.349 15.921 14.800 o
20 6 4 138.103 148.626 8.231 58.704 o
20 8 0 520.526 516.071 13.557 13.675 o
20 8 1 13.973 13.044 2.311 732.422 o
20 8 2 1250.600 1191.010 37.777 2.832 o
20 10 0 1.546 3.720 1.695 2329.800 o
21 1 0 38.273 33.336 3.746 269.881 o
21 1 1 18.133 33.338 3.740 351.494 o
21 1 2 137.341 140.595 6.584 70.161 o
21 1 3 1280.590 1267.070 27.479 3.372 o
21 3 0 1859.700 1869.070 37.754 1.776 o
21 3 1 15.944 15.573 2.305 669.207 o
21 3 2 181.421 172.473 9.588 44.008 o
21 3 3 2.154 1.562 2.421 1391.000 o
21 5 0 334.910 322.724 10.521 24.733 o
21 5 1 648.181 593.525 14.049 10.835 o
21 5 2 1791.150 1742.430 48.843 1.591 o
21 7 0 11.142 11.760 2.201 851.824 o
21 7 1 1002.220 939.206 17.040 5.797 o
22 0 0 2669.220 2803.860 57.677 0.867 o
22 0 2 2073.740 1846.240 55.405 1.271 o
22 2 0 520.830 509.724 16.258 12.324 o
22 2 1 20.959 19.524 3.416 410.321 o
22 4 0 238.114 220.028 7.524 41.382 o
22 4 1 461.017 463.221 12.412 16.197 o

_iucr_refine_instructions_details
;
TITL hasj160209a_a.res in C2/c
REM Old TITL hasj160209a in C2/c #15
REM SHELXT solution in C2/c
REM R1 0.104, Rweak 0.009, Alpha 0.026, Orientation as input
REM Formula found by SHELXT: C42 N2 Zn
CELL 1.54184 18.874433 18.080802 10.808806 90 94.931 90
ZERR 4 0.000188 0.000188 0.000109 0 0.001 0
LATT 7
SYMM -X,+Y,0.5-Z
SFAC C H N Zn
UNIT 168 200 8 4

L.S. 10
PLAN  20
SIZE 0.1438 0.2423 0.431
TEMP -173.15
CONF
BOND $H
LIST 4
MORE -1
fmap 2
acta 
OMIT 2 8 1
OMIT -1 1 1
OMIT -2 8 1
WGHT 0.029304 0.566546
FVAR 0.2612
REM <olex2.extras>
REM <HklSrc "%.\\hasj160209a.hkl">
REM </olex2.extras>

Zn1   4     0.50000  0.17410  0.25000  10.50000  0.01551  0.00852  0.01953 =
 0.00000 -0.00561 -0.00000 
N1    3     0.57077  0.24886  0.31156  11.00000  0.01212  0.00963  0.01678 =
 -0.00092 -0.00336  0.00091 
C1    1     0.63518  0.23670  0.37129  11.00000  0.01223  0.01172  0.01656 =
 -0.00082 -0.00282  0.00210 
C5    1     0.50000  0.36035  0.25000  10.50000  0.01051  0.00953  0.01624 =
 0.00000 -0.00138 -0.00000 
C4    1     0.55976  0.32512  0.30939  11.00000  0.01108  0.01023  0.01706 =
 -0.00132 -0.00243  0.00036 
C7    1     0.45728  0.48164  0.32857  11.00000  0.01362  0.01257  0.02316 =
 -0.00266  0.00111  0.00198 
C12   1     0.66495  0.16100  0.38874  11.00000  0.01268  0.01283  0.01589 =
 0.00007 -0.00209  0.00237 
C3    1     0.62013  0.35986  0.37226  11.00000  0.01278  0.01129  0.02037 =
 -0.00331 -0.00368  0.00015 
H3    2     0.62685  0.41792  0.38453  11.00000  0.03307  0.02003  0.04547 =
 -0.01047 -0.00654  0.00389 
C6    1     0.50000  0.44308  0.25000  10.50000  0.01117  0.00794  0.01967 =
 0.00000  0.00047  0.00000 
C13   1     0.64972  0.11946  0.49299  11.00000  0.01811  0.01711  0.01822 =
 0.00269  0.00154  0.00503 
C17   1     0.70926  0.13247  0.30136  11.00000  0.01545  0.01285  0.01839 =
 -0.00031  0.00104  0.00192 
C16   1     0.73794  0.06194  0.32126  11.00000  0.02327  0.01411  0.02490 =
 0.00129  0.00508  0.00559 
H16   2     0.77305  0.03906  0.25405  11.00000  0.06265  0.01791  0.04538 =
 -0.00347  0.02957  0.00855 
C14   1     0.67949  0.04909  0.50944  11.00000  0.02583  0.01723  0.02262 =
 0.00639  0.00357  0.00599 
H14   2     0.66639  0.01705  0.58828  11.00000  0.05725  0.02636  0.04453 =
 0.00835  0.01398  0.01731 
C8    1     0.45795  0.55891  0.32687  11.00000  0.01831  0.01236  0.03584 =
 -0.00566  0.00020  0.00307 
H8    2     0.42529  0.58957  0.38975  11.00000  0.03146  0.03642  0.05236 =
 -0.00421  0.01067  0.00035 
C2    1     0.66734  0.30451  0.41124  11.00000  0.01236  0.01441  0.02123 =
 -0.00291 -0.00532  0.00116 
H2    2     0.71772  0.31082  0.46239  11.00000  0.03011  0.02530  0.03808 =
 0.00167 -0.00799  0.00002 
C21   1     0.72372  0.17633  0.18618  11.00000  0.02641  0.01385  0.02203 =
 0.00074  0.00656  0.00137 
H21   2     0.72099  0.23548  0.20958  11.00000  0.06287  0.00970  0.03441 =
 -0.00059  0.01034  0.00207 
C15   1     0.72310  0.02059  0.42451  11.00000  0.02725  0.01526  0.02749 =
 0.00483  0.00450  0.00789 
H15   2     0.74577 -0.03451  0.43737  11.00000  0.06063  0.03067  0.04852 =
 0.01833  0.02898  0.00890 
C11   1     0.41151  0.44164  0.41467  11.00000  0.01974  0.02276  0.02592 =
 -0.00141  0.00699  0.00141 
H11A  2     0.36289  0.42130  0.36573  11.00000  0.03976  0.07505  0.04672 =
 0.00861  0.00630 -0.02338 
H11B  2     0.43822  0.39455  0.45903  11.00000  0.04989  0.04616  0.06498 =
 0.02599  0.02044  0.00585 
H11C  2     0.39843  0.47626  0.48894  11.00000  0.09502  0.04678  0.05940 =
 -0.02114  0.04278 -0.01544 
C9    1     0.50000  0.59830  0.25000  10.50000  0.01902  0.01077  0.04528 =
 0.00000 -0.00109 -0.00000 
C23   1     0.66533  0.16204  0.08032  11.00000  0.03979  0.02348  0.01895 =
 0.00119  0.00050  0.00429 
H23A  2     0.66041  0.10419  0.05880  11.00000  0.09326  0.03442  0.03933 =
 -0.01653 -0.01641  0.00454 
H23B  2     0.61351  0.18205  0.10634  11.00000  0.05902  0.07217  0.04588 =
 -0.01151 -0.01200  0.03572 
H23C  2     0.67875  0.19003 -0.00411  11.00000  0.10217  0.05166  0.02605 =
 0.01633  0.00203  0.00055 
C18   1     0.60144  0.14871  0.58703  11.00000  0.02913  0.02876  0.02120 =
 0.00543  0.00763  0.01139 
H18   2     0.58546  0.20465  0.56029  11.00000  0.11413  0.05636  0.04804 =
 0.01766  0.03601  0.05178 
C19   1     0.63902  0.15081  0.71766  11.00000  0.03276  0.03618  0.02509 =
 -0.00933  0.00411 -0.00303 
H19A  2     0.64986  0.09439  0.74878  11.00000  0.09856  0.04899  0.04239 =
 -0.01267 -0.01959  0.02622 
H19B  2     0.68932  0.17945  0.71964  11.00000  0.06471  0.11596  0.08759 =
 -0.04068  0.03960 -0.05509 
H19C  2     0.60582  0.17754  0.78187  11.00000  0.08488  0.05029  0.03574 =
 -0.01556  0.02523  0.00792 
C22   1     0.79685  0.16034  0.14149  11.00000  0.03191  0.02905  0.04046 =
 0.00352  0.01668 -0.00028 
H22A  2     0.83750  0.16853  0.21339  11.00000  0.04892  0.07961  0.04897 =
 -0.01048 -0.00198 -0.02193 
H22B  2     0.80189  0.10466  0.10837  11.00000  0.08671  0.02169  0.07366 =
 0.00261  0.03408  0.02024 
H22C  2     0.80930  0.19776  0.06762  11.00000  0.10081  0.05565  0.06391 =
 0.01826  0.06043 -0.00549 
C10   1     0.50000  0.68141  0.25000  10.50000  0.03067  0.01270  0.08977 =
 0.00000  0.00436  0.00000 
PART -1
AFIX 137
H10C  2     0.45093  0.69948  0.23843  10.50000 -1.50000 
H10A  2     0.52244  0.69948  0.32941  10.50000 -1.50000 
H10B  2     0.52663  0.69948  0.18216  10.50000 -1.50000 
AFIX 0
PART 0
C20   1     0.53301  0.10258  0.58479  11.00000  0.02307  0.10292  0.02672 =
 -0.01275  0.00635 -0.00535 
H20A  2     0.50779  0.09713  0.49275  11.00000  0.02939  0.23156  0.05778 =
 -0.04597 -0.00105 -0.02397 
H20B  2     0.54938  0.04861  0.62518  11.00000  0.07386  0.16368  0.07982 =
 0.03317 -0.01969 -0.00669 
H20C  2     0.49562  0.12984  0.64223  11.00000  0.03910  0.16668  0.04650 =
 0.02031  0.01396  0.00360 
H1    2     0.50000  0.08491  0.25000  10.50000  0.08898  0.05706  0.01283 =
 0.00000 -0.02618 -0.00000 
HKLF 4

END
Q1 1 0.533333 0.15 0.583333 11 0.05 0.26
Q4 1 0.533333 0.066667 0.222222 11 0.05 0.13
Q2 1 0.5 0.233333 0.055556 11 0.05 0.16
Q5 1 0.55 0.7 0.194444 11 0.05 0.13
Q3 1 0.55 0.7 0.361111 11 0.05 0.14
Q6 1 0.633333 0.183333 0.583333 11 0.05 0.13

  REM The information below was added by Olex2.
  REM
  REM R1 = 0.0185 for 3301 Fo > 4sig(Fo) and 0.0187 for all 3355 data
  REM 419 parameters refined using 0 restraints
  REM Highest difference peak 0.2560, deepest hole -0.1924
  REM Mean Shift 0.0000, Max Shift 0.0008.

  REM +++ Tabular Listing of Refinement Information +++
  REM R1_all = 0.0187
  REM R1_gt = 0.0185
  REM wR_ref = 0.0473
  REM GOOF = 1.0767
  REM Shift_max = 0.0008
  REM Shift_mean = 0.0000
  REM Reflections_all = 3355
  REM Reflections_gt = 3301
  REM Parameters = 419
  REM Hole = -0.1924
  REM Peak = 0.2560
  REM Flack = n/a

  
;
_olex2_submission_special_instructions  'No special instructions were received'
