# Supplementary material for: Fragmentation and transferability in Hirshfeld atom refinement
Source: IUCrJ. 2022 Feb 26;9(Pt 2):298–315. doi: 10.1107/S2052252522000690 (PMC8895009; doi:10.1107/S2052252522000690)
Supplement: Supplementary file 2 [file m-09-00298-sup2.zip › cif/metalorganic/MOVPIZ.cif]

data_MOVPIZ
_audit_creation_date               2021-06-25
_audit_creation_method
;
Olex2 1.3
(compiled 2020.07.31 svn.rc2a77460 for OlexSys, GUI svn.r6145)
;
_audit_contact_author_address      ?
_audit_contact_author_email        ?
_audit_contact_author_name         ''
_audit_contact_author_phone        ?
_publ_contact_author_id_orcid      ?
_publ_section_references
;
Bourhis, L.J., Dolomanov, O.V., Gildea, R.J., Howard, J.A.K., Puschmann, H.
 (2015). Acta Cryst. A71, 59-75.

Dolomanov, O.V., Bourhis, L.J., Gildea, R.J, Howard, J.A.K. & Puschmann, H.
 (2009), J. Appl. Cryst. 42, 339-341.
;
_chemical_formula_moiety           'C27 H52 N Ni P2, C24 H20 B'
_chemical_formula_sum              'C51 H72 B N Ni P2'
_chemical_formula_weight           830.612
loop_
  _atom_type_symbol
  _atom_type_scat_dispersion_real
  _atom_type_scat_dispersion_imag
  _atom_type_scat_Cromer_Mann_a1
  _atom_type_scat_Cromer_Mann_a2
  _atom_type_scat_Cromer_Mann_a3
  _atom_type_scat_Cromer_Mann_a4
  _atom_type_scat_Cromer_Mann_b1
  _atom_type_scat_Cromer_Mann_b2
  _atom_type_scat_Cromer_Mann_b3
  _atom_type_scat_Cromer_Mann_b4
  _atom_type_scat_Cromer_Mann_c
  _atom_type_scat_source
  _atom_type_scat_dispersion_source
 Ni 0.35663 1.12491 12.83760 7.29200 4.44380 2.38000 3.87850 0.25650 12.17630
 66.34210 1.03410005569
 'International Tables Volume C Table 6.1.1.4 (pp. 500-502)'
 'Henke, Gullikson and Davis, At. Data and Nucl. Data Tables, 1993, 54, 2'
 C 0.00347 0.00161 2.31000 1.02000 1.58860 0.86500 20.84390 10.20750 0.56870
 51.65120 0.215599998832
 'International Tables Volume C Table 6.1.1.4 (pp. 500-502)'
 'Henke, Gullikson and Davis, At. Data and Nucl. Data Tables, 1993, 54, 2'
 B 0.00141 0.00067 2.05450 1.33260 1.09790 0.70680 23.21850 1.02100 60.34980
 0.14030 -0.193200007081
 'International Tables Volume C Table 6.1.1.4 (pp. 500-502)'
 'Henke, Gullikson and Davis, At. Data and Nucl. Data Tables, 1993, 54, 2'
 H 0.00000 0.00000 0.49300 0.32291 0.14019 0.04081 10.51090 26.12570 3.14236
 57.79970 0.0030380000826
 'International Tables Volume C Table 6.1.1.4 (pp. 500-502)'
 'Henke, Gullikson and Davis, At. Data and Nucl. Data Tables, 1993, 54, 2'
 N 0.00653 0.00323 12.21260 3.13220 2.01250 1.16630 0.00570 9.89330 28.99750
 0.58260 -11.5290002823
 'International Tables Volume C Table 6.1.1.4 (pp. 500-502)'
 'Henke, Gullikson and Davis, At. Data and Nucl. Data Tables, 1993, 54, 2'
 P 0.10434 0.09671 6.43450 4.17910 1.78000 1.49080 1.90670 27.15700 0.52600
 68.16450 1.11489999294
 'International Tables Volume C Table 6.1.1.4 (pp. 500-502)'
 'Henke, Gullikson and Davis, At. Data and Nucl. Data Tables, 1993, 54, 2'

_space_group_crystal_system        'monoclinic'
_space_group_IT_number             14
_space_group_name_H-M_alt          'P 1 21/n 1'
_space_group_name_Hall             '-P 2ybc (x-z,y,z)'
loop_
  _space_group_symop_id
  _space_group_symop_operation_xyz
 1 x,y,z
 2 -x+1/2,y+1/2,-z+1/2
 3 -x,-y,-z
 4 x-1/2,-y-1/2,z-1/2

_symmetry_Int_Tables_number        14
_cell_length_a                     16.94511(19)
_cell_length_b                     14.40719(15)
_cell_length_c                     19.4041(2)
_cell_angle_alpha                  90
_cell_angle_beta                   105.2785(11)
_cell_angle_gamma                  90
_cell_volume                       4569.73(9)
_cell_formula_units_Z              4
_cell_measurement_temperature    100(2)
_cell_measurement_reflns_used    65592
_cell_measurement_theta_min      2.3320
_cell_measurement_theta_max      32.3760
_exptl_absorpt_coefficient_mu      0.529
_exptl_crystal_density_diffrn      1.207
_exptl_crystal_F_000               1794.825
_exptl_crystal_size_max            0.168
_exptl_crystal_size_mid            0.108
_exptl_crystal_size_min            0.099
_exptl_crystal_description       prism
_exptl_crystal_colour            yellow
_diffrn_measurement_device_type  'XtaLAB Pro: Kappa dual offset/far'
_diffrn_reflns_av_R_equivalents    0.0364
_diffrn_reflns_av_unetI/netI       0.0243
_diffrn_reflns_Laue_measured_fraction_full  0.9993
_diffrn_reflns_Laue_measured_fraction_max  0.9383
_diffrn_reflns_limit_h_max         25
_diffrn_reflns_limit_h_min         -25
_diffrn_reflns_limit_k_max         21
_diffrn_reflns_limit_k_min         -21
_diffrn_reflns_limit_l_max         28
_diffrn_reflns_limit_l_min         -28
_diffrn_reflns_number              123829
_diffrn_reflns_point_group_measured_fraction_full  0.9993
_diffrn_reflns_point_group_measured_fraction_max  0.9383
_diffrn_reflns_theta_full          25.2417
_diffrn_reflns_theta_max           32.37
_diffrn_reflns_theta_min           2.33
_diffrn_ambient_temperature        100.0
_diffrn_measured_fraction_theta_full  0.9993
_diffrn_measured_fraction_theta_max  0.9383
_diffrn_radiation_type             'Mo K\a'
_diffrn_radiation_wavelength       0.71073
_reflns_Friedel_coverage           0.0
_reflns_limit_h_max                16
_reflns_limit_h_min                -25
_reflns_limit_k_max                21
_reflns_limit_k_min                0
_reflns_limit_l_max                28
_reflns_limit_l_min                -15
_reflns_number_gt                  13313
_reflns_number_total               15370
_reflns_threshold_expression       I>=2u(I)
_computing_molecular_graphics      'Olex2 1.3 (Dolomanov et al., 2009)'
_computing_publication_material    'Olex2 1.3 (Dolomanov et al., 2009)'
_computing_structure_refinement    'olex2.refine 1.3 (Bourhis et al., 2015)'
_refine_diff_density_max           0.2673
_refine_diff_density_min           -0.1957
_refine_diff_density_rms           0.0469
_refine_ls_d_res_high              0.6638
_refine_ls_d_res_low               8.7248
_refine_ls_goodness_of_fit_ref     1.0136
_refine_ls_hydrogen_treatment      refall
_refine_ls_matrix_type             full
_refine_ls_number_constraints      0
_refine_ls_number_parameters       1153
_refine_ls_number_reflns           15370
_refine_ls_number_restraints       0
_refine_ls_R_factor_all            0.0228
_refine_ls_R_factor_gt             0.0161
_refine_ls_restrained_S_all        1.0136
_refine_ls_shift/su_max            0.0005
_refine_ls_shift/su_mean           0.0000
_refine_ls_structure_factor_coef   Fsqd
_refine_ls_weighting_details      
 'w=1/[\s^2^(Fo^2^)+(0.0000P)^2^+0.0291P] where P=(Fo^2^+2Fc^2^)/3'
_refine_ls_weighting_scheme        calc
_refine_ls_wR_factor_gt            0.0237
_refine_ls_wR_factor_ref           0.0245
_olex2_refinement_description
;
;
loop_
  _atom_site_label
  _atom_site_type_symbol
  _atom_site_fract_x
  _atom_site_fract_y
  _atom_site_fract_z
  _atom_site_U_iso_or_equiv
  _atom_site_adp_type
  _atom_site_occupancy
  _atom_site_refinement_flags_posn
 Ni1 Ni 0.216252(3) 0.795360(3) 0.585656(2) 0.009471(14) Uani 1.000000 .
 H1 H 0.2257(3) 0.7160(3) 0.6335(3) 0.0388(16) Uani 1.000000 .
 P1 P 0.222181(6) 0.894874(6) 0.669860(5) 0.01002(2) Uani 1.000000 .
 P2 P 0.211305(6) 0.707201(6) 0.494713(5) 0.00985(2) Uani 1.000000 .
 N1 N 0.203221(19) 0.89913(2) 0.521394(16) 0.01265(6) Uani 1.000000 .
 C1 C 0.17874(2) 0.98269(3) 0.540945(19) 0.01594(8) Uani 1.000000 .
 C2 C 0.17081(3) 1.05897(3) 0.49570(2) 0.02304(9) Uani 1.000000 .
 H2 H 0.1517(4) 1.1250(4) 0.5117(3) 0.0433(16) Uani 1.000000 .
 C3 C 0.18934(3) 1.04960(3) 0.43022(2) 0.02401(9) Uani 1.000000 .
 H3 H 0.1845(4) 1.1098(4) 0.3953(3) 0.0471(17) Uani 1.000000 .
 C4 C 0.21471(3) 0.96396(3) 0.41096(2) 0.02004(8) Uani 1.000000 .
 H4 H 0.2306(3) 0.9562(4) 0.3605(3) 0.0359(15) Uani 1.000000 .
 C5 C 0.22080(2) 0.88898(3) 0.457427(19) 0.01398(7) Uani 1.000000 .
 C6 C 0.15597(2) 0.98703(3) 0.612214(19) 0.01573(8) Uani 1.000000 .
 C7 C 0.16283(4) 1.08580(3) 0.64329(3) 0.02712(10) Uani 1.000000 .
 H7A H 0.1528(4) 1.0859(4) 0.6968(3) 0.0475(17) Uani 1.000000 .
 H7B H 0.2222(4) 1.1171(4) 0.6475(3) 0.0518(18) Uani 1.000000 .
 H7C H 0.1164(4) 1.1302(4) 0.6098(3) 0.0582(19) Uani 1.000000 .
 C8 C 0.06495(3) 0.95807(4) 0.59507(3) 0.02475(10) Uani 1.000000 .
 H8A H 0.0558(3) 0.8875(4) 0.5743(3) 0.0389(15) Uani 1.000000 .
 H8B H 0.0411(3) 0.9629(4) 0.6419(3) 0.0438(16) Uani 1.000000 .
 H8C H 0.0294(4) 1.0063(5) 0.5549(3) 0.0555(19) Uani 1.000000 .
 C9 C 0.25489(2) 0.79530(3) 0.441722(19) 0.01346(7) Uani 1.000000 .
 C10 C 0.34889(3) 0.80334(3) 0.47428(2) 0.01825(8) Uani 1.000000 .
 H10A H 0.3651(3) 0.8112(4) 0.5325(3) 0.0335(14) Uani 1.000000 .
 H10B H 0.3813(3) 0.7436(4) 0.4607(3) 0.0368(15) Uani 1.000000 .
 H10C H 0.3699(3) 0.8650(4) 0.4519(3) 0.0406(15) Uani 1.000000 .
 C11 C 0.23950(3) 0.77719(3) 0.36100(2) 0.01953(9) Uani 1.000000 .
 H11A H 0.2578(4) 0.7074(4) 0.3514(3) 0.0379(15) Uani 1.000000 .
 H11B H 0.1759(4) 0.7854(4) 0.3308(3) 0.0404(16) Uani 1.000000 .
 H11C H 0.2762(4) 0.8249(4) 0.3380(3) 0.0411(16) Uani 1.000000 .
 C12 C 0.32941(2) 0.94348(3) 0.70319(2) 0.01772(8) Uani 1.000000 .
 C13 C 0.35278(3) 0.99552(4) 0.64183(3) 0.02711(10) Uani 1.000000 .
 H13A H 0.3483(3) 0.9510(4) 0.5960(3) 0.0449(16) Uani 1.000000 .
 H13B H 0.3152(4) 1.0580(5) 0.6246(3) 0.0556(19) Uani 1.000000 .
 H13C H 0.4167(4) 1.0160(5) 0.6617(3) 0.0552(19) Uani 1.000000 .
 C14 C 0.38873(3) 0.86057(4) 0.72172(3) 0.02789(10) Uani 1.000000 .
 H14A H 0.3835(4) 0.8224(4) 0.7678(3) 0.0472(17) Uani 1.000000 .
 H14B H 0.3784(4) 0.8111(4) 0.6777(3) 0.0494(18) Uani 1.000000 .
 H14C H 0.4512(3) 0.8861(5) 0.7316(3) 0.058(2) Uani 1.000000 .
 C15 C 0.34327(3) 1.00941(4) 0.76776(3) 0.02468(9) Uani 1.000000 .
 H15A H 0.3036(4) 1.0703(4) 0.7570(3) 0.0471(17) Uani 1.000000 .
 H15B H 0.3347(3) 0.9750(4) 0.8153(3) 0.0425(16) Uani 1.000000 .
 H15C H 0.4061(4) 1.0342(4) 0.7806(3) 0.0503(18) Uani 1.000000 .
 C16 C 0.17840(2) 0.86138(3) 0.746162(19) 0.01573(8) Uani 1.000000 .
 C17 C 0.24268(3) 0.80396(4) 0.80014(2) 0.02568(10) Uani 1.000000 .
 H17A H 0.2652(4) 0.7465(4) 0.7732(3) 0.0424(16) Uani 1.000000 .
 H17B H 0.2944(4) 0.8453(4) 0.8288(3) 0.0457(16) Uani 1.000000 .
 H17C H 0.2135(4) 0.7751(4) 0.8390(3) 0.0536(19) Uani 1.000000 .
 C18 C 0.10520(3) 0.79570(4) 0.71701(3) 0.02522(10) Uani 1.000000 .
 H18A H 0.0520(4) 0.8306(5) 0.6838(3) 0.0565(19) Uani 1.000000 .
 H18B H 0.1223(4) 0.7389(4) 0.6865(3) 0.0462(17) Uani 1.000000 .
 H18C H 0.0875(4) 0.7664(5) 0.7620(3) 0.0568(19) Uani 1.000000 .
 C19 C 0.15115(3) 0.94298(3) 0.78529(2) 0.01964(9) Uani 1.000000 .
 H19A H 0.1996(3) 0.9924(4) 0.8061(3) 0.0338(14) Uani 1.000000 .
 H19B H 0.0996(3) 0.9809(4) 0.7516(3) 0.0414(16) Uani 1.000000 .
 H19C H 0.1300(4) 0.9158(4) 0.8297(3) 0.0411(16) Uani 1.000000 .
 C20 C 0.27370(2) 0.59735(3) 0.509314(19) 0.01387(7) Uani 1.000000 .
 C21 C 0.35329(3) 0.61382(3) 0.56865(2) 0.01755(8) Uani 1.000000 .
 H21A H 0.3955(3) 0.6610(4) 0.5528(3) 0.0395(15) Uani 1.000000 .
 H21B H 0.3406(3) 0.6407(4) 0.6170(3) 0.0414(16) Uani 1.000000 .
 H21C H 0.3851(3) 0.5477(4) 0.5814(3) 0.0376(15) Uani 1.000000 .
 C22 C 0.29532(3) 0.56004(3) 0.44247(2) 0.02015(9) Uani 1.000000 .
 H22A H 0.2415(3) 0.5468(4) 0.3984(3) 0.0416(16) Uani 1.000000 .
 H22B H 0.3349(3) 0.6067(4) 0.4239(3) 0.0371(15) Uani 1.000000 .
 H22C H 0.3282(4) 0.4944(4) 0.4565(3) 0.0422(16) Uani 1.000000 .
 C23 C 0.22562(3) 0.52212(3) 0.53755(2) 0.01916(8) Uani 1.000000 .
 H23A H 0.2065(3) 0.5464(4) 0.5841(3) 0.0375(15) Uani 1.000000 .
 H23B H 0.1726(3) 0.4976(4) 0.4972(3) 0.0354(14) Uani 1.000000 .
 H23C H 0.2666(4) 0.4628(4) 0.5535(3) 0.0405(15) Uani 1.000000 .
 C24 C 0.10131(2) 0.68259(3) 0.44426(2) 0.01542(8) Uani 1.000000 .
 C25 C 0.05629(3) 0.64358(4) 0.49760(3) 0.02318(9) Uani 1.000000 .
 H25A H 0.0764(4) 0.5751(4) 0.5171(3) 0.0491(17) Uani 1.000000 .
 H25B H 0.0640(4) 0.6896(4) 0.5431(3) 0.0497(18) Uani 1.000000 .
 H25C H -0.0082(4) 0.6399(5) 0.4705(3) 0.0546(18) Uani 1.000000 .
 C26 C 0.09019(3) 0.61569(3) 0.38061(2) 0.02173(9) Uani 1.000000 .
 H26A H 0.1176(4) 0.6407(4) 0.3401(3) 0.0456(16) Uani 1.000000 .
 H26B H 0.1136(4) 0.5463(4) 0.3960(3) 0.0420(16) Uani 1.000000 .
 H26C H 0.0243(4) 0.6077(4) 0.3562(3) 0.0493(17) Uani 1.000000 .
 C27 C 0.05840(3) 0.77505(3) 0.41683(3) 0.02103(9) Uani 1.000000 .
 H27A H 0.0595(4) 0.8227(4) 0.4602(3) 0.0434(16) Uani 1.000000 .
 H27B H 0.0836(3) 0.8094(4) 0.3774(3) 0.0409(16) Uani 1.000000 .
 H27C H -0.0056(3) 0.7594(4) 0.3910(3) 0.0457(16) Uani 1.000000 .
 B1 B 0.64241(2) 0.74278(3) 0.59988(2) 0.01146(8) Uani 1.000000 .
 C28 C 0.61253(2) 0.67421(3) 0.656253(18) 0.01157(7) Uani 1.000000 .
 C29 C 0.64943(2) 0.58816(3) 0.678475(19) 0.01355(7) Uani 1.000000 .
 H29 H 0.7011(3) 0.5674(3) 0.6596(3) 0.0299(13) Uani 1.000000 .
 C30 C 0.62218(2) 0.52852(3) 0.72414(2) 0.01678(8) Uani 1.000000 .
 H30 H 0.6531(3) 0.4626(4) 0.7400(3) 0.0354(14) Uani 1.000000 .
 C31 C 0.55581(2) 0.55382(3) 0.74969(2) 0.01950(8) Uani 1.000000 .
 H31 H 0.5357(3) 0.5083(4) 0.7860(3) 0.0413(15) Uani 1.000000 .
 C32 C 0.51711(3) 0.63849(3) 0.72848(2) 0.01963(8) Uani 1.000000 .
 H32 H 0.4651(3) 0.6594(4) 0.7474(3) 0.0426(16) Uani 1.000000 .
 C33 C 0.54530(2) 0.69706(3) 0.68281(2) 0.01596(8) Uani 1.000000 .
 H33 H 0.5149(3) 0.7628(4) 0.6681(3) 0.0384(15) Uani 1.000000 .
 C34 C 0.62737(2) 0.85082(3) 0.622909(18) 0.01215(7) Uani 1.000000 .
 C35 C 0.67374(3) 0.88955(3) 0.68765(2) 0.01810(8) Uani 1.000000 .
 H35 H 0.7241(3) 0.8493(4) 0.7212(3) 0.0423(16) Uani 1.000000 .
 C36 C 0.65808(3) 0.97754(3) 0.71124(2) 0.02109(9) Uani 1.000000 .
 H36 H 0.6952(3) 1.0042(4) 0.7615(3) 0.0458(16) Uani 1.000000 .
 C37 C 0.59553(3) 1.03226(3) 0.66961(2) 0.01905(8) Uani 1.000000 .
 H37 H 0.5845(3) 1.1010(4) 0.6866(3) 0.0393(15) Uani 1.000000 .
 C38 C 0.54808(3) 0.99628(3) 0.60556(2) 0.01720(8) Uani 1.000000 .
 H38 H 0.4980(3) 1.0369(4) 0.5724(3) 0.0385(15) Uani 1.000000 .
 C39 C 0.56334(2) 0.90705(3) 0.58372(2) 0.01442(7) Uani 1.000000 .
 H39 H 0.5236(3) 0.8806(3) 0.5348(3) 0.0308(13) Uani 1.000000 .
 C40 C 0.58881(2) 0.72071(2) 0.517540(19) 0.01136(7) Uani 1.000000 .
 C41 C 0.58911(2) 0.78204(3) 0.46078(2) 0.01384(7) Uani 1.000000 .
 H41 H 0.6231(3) 0.8470(4) 0.4724(2) 0.0322(14) Uani 1.000000 .
 C42 C 0.54689(2) 0.76355(3) 0.39012(2) 0.01566(8) Uani 1.000000 .
 H42 H 0.5481(3) 0.8142(4) 0.3490(3) 0.0355(14) Uani 1.000000 .
 C43 C 0.50348(2) 0.68062(3) 0.37260(2) 0.01595(8) Uani 1.000000 .
 H43 H 0.4708(3) 0.6655(4) 0.3176(3) 0.0336(14) Uani 1.000000 .
 C44 C 0.50307(2) 0.61762(3) 0.42687(2) 0.01464(7) Uani 1.000000 .
 H44 H 0.4704(3) 0.5528(4) 0.4142(3) 0.0322(14) Uani 1.000000 .
 C45 C 0.54426(2) 0.63829(3) 0.49779(2) 0.01264(7) Uani 1.000000 .
 H45 H 0.5413(3) 0.5890(3) 0.5385(2) 0.0285(13) Uani 1.000000 .
 C46 C 0.74040(2) 0.72422(2) 0.604859(19) 0.01264(7) Uani 1.000000 .
 C47 C 0.80052(2) 0.71930(3) 0.67085(2) 0.01705(8) Uani 1.000000 .
 H47 H 0.7817(3) 0.7248(4) 0.7195(3) 0.0343(14) Uani 1.000000 .
 C48 C 0.88351(3) 0.70665(3) 0.67600(2) 0.02096(9) Uani 1.000000 .
 H48 H 0.9274(3) 0.7036(4) 0.7276(3) 0.0389(16) Uani 1.000000 .
 C49 C 0.91058(3) 0.69587(3) 0.61442(2) 0.02089(9) Uani 1.000000 .
 H49 H 0.9746(3) 0.6835(4) 0.6179(3) 0.0423(16) Uani 1.000000 .
 C50 C 0.85292(2) 0.69812(3) 0.54834(2) 0.01868(8) Uani 1.000000 .
 H50 H 0.8715(3) 0.6881(4) 0.4994(3) 0.0388(15) Uani 1.000000 .
 C51 C 0.77012(2) 0.71211(3) 0.54418(2) 0.01508(8) Uani 1.000000 .
 H51 H 0.7269(3) 0.7138(4) 0.4918(3) 0.0317(14) Uani 1.000000 .

loop_
  _atom_site_aniso_label
  _atom_site_aniso_U_11
  _atom_site_aniso_U_22
  _atom_site_aniso_U_33
  _atom_site_aniso_U_12
  _atom_site_aniso_U_13
  _atom_site_aniso_U_23
 Ni1 0.01149(3) 0.00949(2) 0.00802(2) 0.000998(18) 0.003600(18) -0.000411(17)
 H1 0.047(4) 0.038(4) 0.038(4) -0.008(3) 0.022(3) -0.014(3)
 P1 0.01044(4) 0.01058(4) 0.00907(4) 0.00115(4) 0.00265(3) -0.00156(3)
 P2 0.01035(5) 0.01133(4) 0.00820(4) 0.00100(4) 0.00304(3) -0.00115(3)
 N1 0.01689(16) 0.01127(15) 0.00997(14) 0.00151(12) 0.00385(12) 0.00113(12)
 C1 0.0233(2) 0.01157(18) 0.01240(17) 0.00360(16) 0.00371(15) 0.00115(14)
 C2 0.0389(3) 0.0121(2) 0.0173(2) 0.00474(18) 0.00584(18) 0.00295(16)
 H2 0.073(5) 0.020(3) 0.040(4) 0.010(3) 0.019(3) 0.000(3)
 C3 0.0402(3) 0.0146(2) 0.0167(2) 0.00107(19) 0.00653(18) 0.00563(16)
 H3 0.083(5) 0.025(4) 0.037(4) -0.001(3) 0.022(4) 0.009(3)
 C4 0.0305(2) 0.0168(2) 0.01348(19) -0.00071(17) 0.00701(17) 0.00433(15)
 H4 0.055(4) 0.034(4) 0.021(3) 0.007(3) 0.013(3) 0.006(3)
 C5 0.01835(19) 0.01346(18) 0.01060(17) -0.00004(15) 0.00463(14) 0.00164(14)
 C6 0.0192(2) 0.01409(18) 0.01299(17) 0.00631(16) 0.00261(15) -0.00111(14)
 C7 0.0440(3) 0.0155(2) 0.0204(2) 0.0113(2) 0.0060(2) -0.00275(18)
 H7A 0.077(5) 0.039(4) 0.028(4) 0.012(4) 0.017(3) -0.006(3)
 H7B 0.057(5) 0.041(4) 0.057(5) 0.003(4) 0.015(4) -0.016(3)
 H7C 0.085(5) 0.032(4) 0.054(4) 0.035(4) 0.012(4) 0.006(3)
 C8 0.0158(2) 0.0399(3) 0.0165(2) 0.0101(2) 0.00066(18) -0.0052(2)
 H8A 0.022(3) 0.054(4) 0.042(4) -0.004(3) 0.011(3) -0.018(3)
 H8B 0.029(3) 0.077(5) 0.025(3) 0.006(3) 0.006(3) -0.009(3)
 H8C 0.041(4) 0.078(5) 0.036(4) 0.031(4) -0.010(3) -0.000(4)
 C9 0.01568(19) 0.01604(18) 0.00973(16) 0.00037(15) 0.00524(14) 0.00053(14)
 C10 0.0157(2) 0.0224(2) 0.0184(2) -0.00178(18) 0.00770(17) 0.00054(17)
 H10A 0.028(3) 0.047(4) 0.024(3) -0.003(3) 0.002(3) -0.003(3)
 H10B 0.028(3) 0.041(4) 0.046(4) 0.009(3) 0.018(3) -0.007(3)
 H10C 0.034(4) 0.037(4) 0.053(4) -0.012(3) 0.016(3) 0.008(3)
 C11 0.0259(3) 0.0237(2) 0.01079(19) 0.0012(2) 0.00792(18) -0.00034(16)
 H11A 0.056(4) 0.037(4) 0.023(3) 0.009(3) 0.014(3) -0.004(3)
 H11B 0.038(4) 0.057(5) 0.024(3) 0.003(3) 0.005(3) -0.005(3)
 H11C 0.058(4) 0.045(4) 0.025(3) -0.010(3) 0.020(3) -0.001(3)
 C12 0.01214(18) 0.0230(2) 0.01770(19) -0.00128(16) 0.00330(15) -0.00690(16)
 C13 0.0229(3) 0.0350(3) 0.0265(2) -0.0144(2) 0.0119(2) -0.0094(2)
 H13A 0.044(4) 0.058(4) 0.037(4) -0.021(3) 0.019(3) -0.014(3)
 H13B 0.057(5) 0.053(5) 0.065(5) -0.001(4) 0.033(4) 0.007(4)
 H13C 0.033(4) 0.082(5) 0.056(4) -0.024(4) 0.023(3) -0.016(4)
 C14 0.0148(2) 0.0403(3) 0.0255(3) 0.0093(2) -0.00009(19) -0.0103(2)
 H14A 0.044(4) 0.047(4) 0.053(4) 0.025(3) 0.017(3) 0.013(3)
 H14B 0.036(4) 0.058(5) 0.047(4) 0.018(3) -0.002(3) -0.020(4)
 H14C 0.011(3) 0.088(6) 0.067(5) 0.005(3) -0.001(3) -0.020(4)
 C15 0.0189(2) 0.0310(3) 0.0230(2) -0.0055(2) 0.00341(19) -0.0135(2)
 H15A 0.052(4) 0.036(4) 0.050(4) 0.011(3) 0.008(3) -0.017(3)
 H15B 0.052(4) 0.047(4) 0.027(3) -0.009(3) 0.007(3) -0.010(3)
 H15C 0.028(4) 0.070(5) 0.052(4) -0.014(3) 0.009(3) -0.033(4)
 C16 0.0196(2) 0.01721(19) 0.01230(17) -0.00021(16) 0.00753(15) -0.00250(14)
 C17 0.0392(3) 0.0246(2) 0.0148(2) 0.0082(2) 0.0098(2) 0.00462(18)
 H17A 0.070(5) 0.030(4) 0.029(3) 0.023(3) 0.018(3) 0.005(3)
 H17B 0.047(4) 0.052(4) 0.031(4) 0.008(4) -0.002(3) 0.007(3)
 H17C 0.079(5) 0.062(5) 0.026(4) 0.007(4) 0.024(4) 0.021(3)
 C18 0.0318(3) 0.0270(2) 0.0231(2) -0.0131(2) 0.0181(2) -0.0087(2)
 H18A 0.038(4) 0.066(5) 0.061(5) -0.010(4) 0.004(4) -0.001(4)
 H18B 0.058(4) 0.030(4) 0.062(4) -0.021(3) 0.035(4) -0.021(3)
 H18C 0.069(5) 0.067(5) 0.043(4) -0.026(4) 0.032(4) -0.002(4)
 C19 0.0192(2) 0.0247(2) 0.0168(2) 0.0003(2) 0.00803(18) -0.00809(18)
 H19A 0.024(3) 0.040(4) 0.035(3) -0.005(3) 0.005(3) -0.023(3)
 H19B 0.034(4) 0.049(4) 0.035(4) 0.021(3) -0.000(3) -0.012(3)
 H19C 0.054(4) 0.043(4) 0.036(4) -0.004(3) 0.029(3) -0.011(3)
 C20 0.01570(19) 0.01373(18) 0.01197(17) 0.00324(15) 0.00329(14) -0.00221(14)
 C21 0.0158(2) 0.0193(2) 0.0155(2) 0.00453(18) 0.00067(16) -0.00087(17)
 H21A 0.031(4) 0.047(4) 0.037(4) -0.007(3) 0.002(3) 0.013(3)
 H21B 0.035(4) 0.059(4) 0.026(3) 0.005(3) -0.000(3) -0.015(3)
 H21C 0.034(4) 0.033(4) 0.040(4) 0.019(3) -0.002(3) 0.003(3)
 C22 0.0219(2) 0.0229(2) 0.0159(2) 0.0081(2) 0.00552(19) -0.00492(18)
 H22A 0.035(4) 0.060(5) 0.025(3) 0.013(3) 0.000(3) -0.014(3)
 H22B 0.041(4) 0.043(4) 0.031(3) 0.010(3) 0.017(3) -0.005(3)
 H22C 0.054(4) 0.038(4) 0.035(4) 0.025(3) 0.012(3) -0.005(3)
 C23 0.0245(2) 0.0129(2) 0.0188(2) -0.00017(18) 0.00341(18) -0.00037(17)
 H23A 0.053(4) 0.035(4) 0.029(3) -0.003(3) 0.019(3) -0.003(3)
 H23B 0.043(4) 0.030(4) 0.030(3) -0.013(3) 0.004(3) -0.000(3)
 H23C 0.052(4) 0.021(3) 0.045(4) 0.009(3) 0.005(3) 0.011(3)
 C24 0.01181(18) 0.01932(19) 0.01458(18) 0.00020(15) 0.00248(14) -0.00337(15)
 C25 0.0155(2) 0.0306(3) 0.0254(2) -0.0043(2) 0.00885(19) -0.0019(2)
 H25A 0.048(4) 0.046(4) 0.059(4) 0.005(4) 0.025(3) 0.022(4)
 H25B 0.049(4) 0.072(5) 0.036(4) -0.022(4) 0.026(3) -0.027(4)
 H25C 0.017(4) 0.083(5) 0.060(4) -0.008(3) 0.005(3) 0.001(4)
 C26 0.0182(2) 0.0261(2) 0.0182(2) -0.0006(2) -0.00002(18) -0.00814(18)
 H26A 0.049(4) 0.059(5) 0.030(4) -0.003(3) 0.011(3) -0.008(3)
 H26B 0.056(4) 0.028(4) 0.035(4) 0.003(3) 0.001(3) -0.005(3)
 H26C 0.029(4) 0.061(5) 0.050(4) 0.000(3) -0.005(3) -0.024(3)
 C27 0.0151(2) 0.0253(2) 0.0201(2) 0.00589(18) 0.00009(18) -0.00193(18)
 H27A 0.047(4) 0.037(4) 0.043(4) 0.016(3) 0.007(3) -0.009(3)
 H27B 0.038(4) 0.040(4) 0.044(4) 0.011(3) 0.009(3) 0.015(3)
 H27C 0.024(4) 0.051(4) 0.051(4) 0.003(3) -0.010(3) -0.005(3)
 B1 0.0108(2) 0.01282(19) 0.01110(19) 0.00048(16) 0.00355(15) 0.00078(15)
 C28 0.01109(17) 0.01383(17) 0.01024(16) -0.00028(14) 0.00361(13) 0.00070(13)
 C29 0.01569(19) 0.01337(18) 0.01242(17) 0.00059(15) 0.00517(15) 0.00084(14)
 H29 0.036(3) 0.023(3) 0.034(3) 0.007(3) 0.016(3) 0.001(3)
 C30 0.0183(2) 0.0165(2) 0.01516(18) -0.00299(17) 0.00379(15) 0.00368(15)
 H30 0.036(4) 0.029(4) 0.042(4) 0.000(3) 0.012(3) 0.008(3)
 C31 0.0155(2) 0.0268(2) 0.01607(19) -0.00564(17) 0.00396(16) 0.00635(16)
 H31 0.039(4) 0.047(4) 0.038(3) -0.008(3) 0.008(3) 0.021(3)
 C32 0.01319(19) 0.0296(2) 0.01783(19) -0.00141(17) 0.00726(16) 0.00404(17)
 H32 0.034(4) 0.061(4) 0.040(4) 0.004(3) 0.022(3) 0.011(3)
 C33 0.01230(19) 0.0205(2) 0.01661(18) 0.00121(16) 0.00656(15) 0.00218(16)
 H33 0.035(4) 0.035(4) 0.049(4) 0.011(3) 0.019(3) 0.011(3)
 C34 0.01207(17) 0.01223(17) 0.01193(17) -0.00004(14) 0.00278(14) -0.00054(14)
 C35 0.0171(2) 0.0182(2) 0.01628(19) 0.00073(17) -0.00040(16) -0.00400(16)
 H35 0.044(4) 0.038(4) 0.033(3) 0.017(3) -0.012(3) -0.003(3)
 C36 0.0204(2) 0.0211(2) 0.0203(2) -0.00219(18) 0.00255(17) -0.00872(17)
 H36 0.047(4) 0.042(4) 0.039(4) 0.004(3) -0.004(3) -0.023(3)
 C37 0.0209(2) 0.0155(2) 0.0226(2) -0.00115(17) 0.00889(17) -0.00565(16)
 H37 0.046(4) 0.028(3) 0.044(4) 0.000(3) 0.011(3) -0.010(3)
 C38 0.0196(2) 0.01494(19) 0.01837(19) 0.00407(17) 0.00733(16) -0.00021(16)
 H38 0.047(4) 0.035(4) 0.030(3) 0.022(3) 0.003(3) -0.001(3)
 C39 0.01506(19) 0.01491(19) 0.01278(18) 0.00248(15) 0.00278(15) -0.00142(15)
 H39 0.029(3) 0.031(3) 0.028(3) 0.012(3) -0.001(3) -0.006(3)
 C40 0.01150(17) 0.01211(17) 0.01080(17) 0.00030(14) 0.00351(14) 0.00007(13)
 C41 0.0179(2) 0.01254(19) 0.01188(18) -0.00083(15) 0.00529(15) 0.00039(14)
 H41 0.044(4) 0.030(3) 0.024(3) -0.005(3) 0.010(3) -0.001(3)
 C42 0.0218(2) 0.01507(18) 0.01088(18) 0.00103(16) 0.00571(15) 0.00070(15)
 H42 0.054(4) 0.033(3) 0.018(3) -0.007(3) 0.008(3) 0.003(3)
 C43 0.0186(2) 0.01776(19) 0.01122(18) 0.00038(16) 0.00340(15) -0.00184(15)
 H43 0.049(4) 0.032(3) 0.019(3) -0.010(3) 0.007(3) -0.003(3)
 C44 0.01473(18) 0.01467(19) 0.01427(18) -0.00160(16) 0.00335(15) -0.00182(15)
 H44 0.040(4) 0.026(3) 0.030(3) -0.011(3) 0.008(3) -0.000(3)
 C45 0.01309(18) 0.01230(18) 0.01265(18) -0.00003(14) 0.00360(14) 0.00098(14)
 H45 0.034(3) 0.028(3) 0.019(3) -0.003(3) -0.001(2) 0.001(3)
 C46 0.01086(18) 0.01381(17) 0.01383(17) 0.00027(14) 0.00429(14) 0.00114(14)
 C47 0.01232(19) 0.0239(2) 0.01513(19) 0.00091(16) 0.00387(16) 0.00381(16)
 H47 0.028(3) 0.054(4) 0.020(3) 0.009(3) 0.004(3) 0.009(3)
 C48 0.0121(2) 0.0287(2) 0.0214(2) 0.00124(17) 0.00324(17) 0.00482(18)
 H48 0.022(3) 0.063(5) 0.028(3) -0.002(3) -0.001(3) 0.006(3)
 C49 0.0119(2) 0.0247(2) 0.0274(2) 0.00087(17) 0.00739(17) 0.00091(17)
 H49 0.018(3) 0.063(5) 0.048(4) 0.003(3) 0.012(3) -0.001(3)
 C50 0.0145(2) 0.0210(2) 0.0231(2) -0.00010(16) 0.00946(17) -0.00305(16)
 H50 0.030(3) 0.058(4) 0.036(3) 0.001(3) 0.021(3) -0.009(3)
 C51 0.01331(19) 0.01702(18) 0.01637(19) 0.00012(15) 0.00651(16) -0.00238(15)
 H51 0.022(3) 0.044(4) 0.027(3) 0.002(3) 0.002(3) -0.004(3)

loop_
  _geom_bond_atom_site_label_1
  _geom_bond_atom_site_label_2
  _geom_bond_distance
  _geom_bond_site_symmetry_2
  _geom_bond_publ_flag
 Ni1 H1 1.454(5) . ?
 Ni1 P1 2.15609(10) . ?
 Ni1 P2 2.15786(10) . ?
 Ni1 N1 1.9219(3) . ?
 P1 C6 1.9003(4) . ?
 P1 C12 1.8950(4) . ?
 P1 C16 1.8853(4) . ?
 P2 C9 1.9011(4) . ?
 P2 C20 1.8827(4) . ?
 P2 C24 1.8964(4) . ?
 N1 C1 1.3595(5) . ?
 N1 C5 1.3585(4) . ?
 C1 C2 1.3908(5) . ?
 C1 C6 1.5317(5) . ?
 C2 H2 1.077(5) . ?
 C2 C3 1.3935(6) . ?
 C3 H3 1.091(5) . ?
 C3 C4 1.3896(6) . ?
 C4 H4 1.087(5) . ?
 C4 C5 1.3934(5) . ?
 C5 C9 1.5300(5) . ?
 C6 C7 1.5379(6) . ?
 C6 C8 1.5471(6) . ?
 C7 H7A 1.095(5) . ?
 C7 H7B 1.086(7) . ?
 C7 H7C 1.087(6) . ?
 C8 H8A 1.089(6) . ?
 C8 H8B 1.091(5) . ?
 C8 H8C 1.099(6) . ?
 C9 C10 1.5554(6) . ?
 C9 C11 1.5409(5) . ?
 C10 H10A 1.095(5) . ?
 C10 H10B 1.090(5) . ?
 C10 H10C 1.089(5) . ?
 C11 H11A 1.083(5) . ?
 C11 H11B 1.090(6) . ?
 C11 H11C 1.098(5) . ?
 C12 C13 1.5444(6) . ?
 C12 C14 1.5414(6) . ?
 C12 C15 1.5401(6) . ?
 C13 H13A 1.082(6) . ?
 C13 H13B 1.102(7) . ?
 C13 H13C 1.091(6) . ?
 C14 H14A 1.072(6) . ?
 C14 H14B 1.090(6) . ?
 C14 H14C 1.089(6) . ?
 C15 H15A 1.091(6) . ?
 C15 H15B 1.090(6) . ?
 C15 H15C 1.087(6) . ?
 C16 C17 1.5384(6) . ?
 C16 C18 1.5441(6) . ?
 C16 C19 1.5350(5) . ?
 C17 H17A 1.100(5) . ?
 C17 H17B 1.085(6) . ?
 C17 H17C 1.088(6) . ?
 C18 H18A 1.083(7) . ?
 C18 H18B 1.094(6) . ?
 C18 H18C 1.081(6) . ?
 C19 H19A 1.082(5) . ?
 C19 H19B 1.090(5) . ?
 C19 H19C 1.089(5) . ?
 C20 C21 1.5435(5) . ?
 C20 C22 1.5350(5) . ?
 C20 C23 1.5408(6) . ?
 C21 H21A 1.088(5) . ?
 C21 H21B 1.087(5) . ?
 C21 H21C 1.090(5) . ?
 C22 H22A 1.090(5) . ?
 C22 H22B 1.076(6) . ?
 C22 H22C 1.096(6) . ?
 C23 H23A 1.094(5) . ?
 C23 H23B 1.083(5) . ?
 C23 H23C 1.093(5) . ?
 C24 C25 1.5445(6) . ?
 C24 C26 1.5386(5) . ?
 C24 C27 1.5436(6) . ?
 C25 H25A 1.080(6) . ?
 C25 H25B 1.084(6) . ?
 C25 H25C 1.082(6) . ?
 C26 H26A 1.076(6) . ?
 C26 H26B 1.088(6) . ?
 C26 H26C 1.097(6) . ?
 C27 H27A 1.082(5) . ?
 C27 H27B 1.088(6) . ?
 C27 H27C 1.092(6) . ?
 B1 C28 1.6495(5) . ?
 B1 C34 1.6575(5) . ?
 B1 C40 1.6474(5) . ?
 B1 C46 1.6593(5) . ?
 C28 C29 1.4041(5) . ?
 C28 C33 1.4076(5) . ?
 C29 H29 1.076(5) . ?
 C29 C30 1.3972(5) . ?
 C30 H30 1.089(5) . ?
 C30 C31 1.3921(6) . ?
 C31 H31 1.081(5) . ?
 C31 C32 1.3946(6) . ?
 C32 H32 1.083(5) . ?
 C32 C33 1.3960(5) . ?
 C33 H33 1.081(5) . ?
 C34 C35 1.4095(5) . ?
 C34 C39 1.4060(5) . ?
 C35 H35 1.093(5) . ?
 C35 C36 1.3968(6) . ?
 C36 H36 1.082(5) . ?
 C36 C37 1.3952(6) . ?
 C37 H37 1.075(5) . ?
 C37 C38 1.3904(6) . ?
 C38 H38 1.090(5) . ?
 C38 C39 1.3988(5) . ?
 C39 H39 1.079(5) . ?
 C40 C41 1.4130(5) . ?
 C40 C45 1.4052(5) . ?
 C41 H41 1.090(5) . ?
 C41 C42 1.3949(5) . ?
 C42 H42 1.085(5) . ?
 C42 C43 1.3974(6) . ?
 C43 H43 1.087(5) . ?
 C43 C44 1.3917(5) . ?
 C44 H44 1.080(5) . ?
 C44 C45 1.4011(5) . ?
 C45 H45 1.074(5) . ?
 C46 C47 1.4124(5) . ?
 C46 C51 1.4082(5) . ?
 C47 H47 1.076(5) . ?
 C47 C48 1.3953(6) . ?
 C48 H48 1.079(5) . ?
 C48 C49 1.3968(6) . ?
 C49 H49 1.084(5) . ?
 C49 C50 1.3927(6) . ?
 C50 H50 1.086(5) . ?
 C50 C51 1.3986(6) . ?
 C51 H51 1.085(5) . ?

loop_
  _geom_angle_atom_site_label_1
  _geom_angle_atom_site_label_2
  _geom_angle_atom_site_label_3
  _geom_angle
  _geom_angle_site_symmetry_1
  _geom_angle_site_symmetry_3
  _geom_angle_publ_flag
 P1 Ni1 H1 93.67(19) . . ?
 P2 Ni1 H1 91.89(19) . . ?
 P2 Ni1 P1 174.346(4) . . ?
 N1 Ni1 H1 179.2(2) . . ?
 N1 Ni1 P1 87.069(9) . . ?
 N1 Ni1 P2 87.376(9) . . ?
 C6 P1 Ni1 96.669(12) . . ?
 C12 P1 Ni1 110.695(12) . . ?
 C12 P1 C6 107.874(18) . . ?
 C16 P1 Ni1 118.396(13) . . ?
 C16 P1 C6 110.342(17) . . ?
 C16 P1 C12 111.527(17) . . ?
 C9 P2 Ni1 96.454(12) . . ?
 C20 P2 Ni1 118.192(12) . . ?
 C20 P2 C9 111.090(16) . . ?
 C24 P2 Ni1 110.691(12) . . ?
 C24 P2 C9 108.341(17) . . ?
 C24 P2 C20 110.919(17) . . ?
 C1 N1 Ni1 119.94(2) . . ?
 C5 N1 Ni1 119.59(2) . . ?
 C5 N1 C1 120.45(3) . . ?
 C2 C1 N1 120.62(3) . . ?
 C6 C1 N1 117.13(3) . . ?
 C6 C1 C2 122.16(3) . . ?
 H2 C2 C1 120.2(3) . . ?
 C3 C2 C1 119.44(4) . . ?
 C3 C2 H2 120.4(3) . . ?
 H3 C3 C2 119.4(3) . . ?
 C4 C3 C2 119.42(4) . . ?
 C4 C3 H3 121.1(3) . . ?
 H4 C4 C3 120.1(3) . . ?
 C5 C4 C3 119.32(4) . . ?
 C5 C4 H4 120.6(3) . . ?
 C4 C5 N1 120.74(3) . . ?
 C9 C5 N1 117.52(3) . . ?
 C9 C5 C4 121.50(3) . . ?
 C1 C6 P1 104.65(2) . . ?
 C7 C6 P1 116.35(3) . . ?
 C7 C6 C1 112.38(3) . . ?
 C8 C6 P1 109.79(3) . . ?
 C8 C6 C1 105.60(3) . . ?
 C8 C6 C7 107.57(4) . . ?
 H7A C7 C6 111.0(3) . . ?
 H7B C7 C6 112.7(3) . . ?
 H7B C7 H7A 107.5(5) . . ?
 H7C C7 C6 110.0(3) . . ?
 H7C C7 H7A 107.3(4) . . ?
 H7C C7 H7B 108.2(5) . . ?
 H8A C8 C6 111.6(3) . . ?
 H8B C8 C6 111.8(3) . . ?
 H8B C8 H8A 108.7(4) . . ?
 H8C C8 C6 108.2(3) . . ?
 H8C C8 H8A 109.2(4) . . ?
 H8C C8 H8B 107.3(4) . . ?
 C5 C9 P2 105.09(2) . . ?
 C10 C9 P2 109.40(3) . . ?
 C10 C9 C5 104.68(3) . . ?
 C11 C9 P2 116.81(3) . . ?
 C11 C9 C5 112.35(3) . . ?
 C11 C9 C10 107.84(3) . . ?
 H10A C10 C9 112.2(3) . . ?
 H10B C10 C9 111.7(3) . . ?
 H10B C10 H10A 109.1(4) . . ?
 H10C C10 C9 107.8(3) . . ?
 H10C C10 H10A 107.9(4) . . ?
 H10C C10 H10B 108.0(4) . . ?
 H11A C11 C9 110.7(3) . . ?
 H11B C11 C9 114.0(3) . . ?
 H11B C11 H11A 107.2(4) . . ?
 H11C C11 C9 110.2(3) . . ?
 H11C C11 H11A 107.0(4) . . ?
 H11C C11 H11B 107.4(4) . . ?
 C13 C12 P1 109.51(3) . . ?
 C14 C12 P1 107.51(3) . . ?
 C14 C12 C13 105.79(4) . . ?
 C15 C12 P1 115.62(3) . . ?
 C15 C12 C13 108.23(4) . . ?
 C15 C12 C14 109.75(4) . . ?
 H13A C13 C12 111.6(3) . . ?
 H13B C13 C12 112.7(3) . . ?
 H13B C13 H13A 109.0(5) . . ?
 H13C C13 C12 106.9(3) . . ?
 H13C C13 H13A 107.4(4) . . ?
 H13C C13 H13B 109.1(5) . . ?
 H14A C14 C12 113.6(3) . . ?
 H14B C14 C12 111.3(3) . . ?
 H14B C14 H14A 106.6(5) . . ?
 H14C C14 C12 108.9(3) . . ?
 H14C C14 H14A 108.4(5) . . ?
 H14C C14 H14B 107.9(4) . . ?
 H15A C15 C12 112.7(3) . . ?
 H15B C15 C12 112.5(3) . . ?
 H15B C15 H15A 108.4(4) . . ?
 H15C C15 C12 108.6(3) . . ?
 H15C C15 H15A 107.2(4) . . ?
 H15C C15 H15B 107.3(4) . . ?
 C17 C16 P1 108.52(3) . . ?
 C18 C16 P1 108.27(3) . . ?
 C18 C16 C17 106.03(4) . . ?
 C19 C16 P1 115.11(3) . . ?
 C19 C16 C17 109.05(3) . . ?
 C19 C16 C18 109.47(3) . . ?
 H17A C17 C16 110.7(3) . . ?
 H17B C17 C16 112.7(3) . . ?
 H17B C17 H17A 108.8(4) . . ?
 H17C C17 C16 107.9(3) . . ?
 H17C C17 H17A 108.7(4) . . ?
 H17C C17 H17B 107.9(4) . . ?
 H18A C18 C16 113.3(3) . . ?
 H18B C18 C16 110.8(3) . . ?
 H18B C18 H18A 108.8(5) . . ?
 H18C C18 C16 108.1(3) . . ?
 H18C C18 H18A 107.3(5) . . ?
 H18C C18 H18B 108.4(5) . . ?
 H19A C19 C16 113.0(3) . . ?
 H19B C19 C16 112.6(3) . . ?
 H19B C19 H19A 107.7(4) . . ?
 H19C C19 C16 108.7(3) . . ?
 H19C C19 H19A 108.5(4) . . ?
 H19C C19 H19B 106.0(4) . . ?
 C21 C20 P2 109.19(3) . . ?
 C22 C20 P2 114.64(3) . . ?
 C22 C20 C21 109.14(3) . . ?
 C23 C20 P2 108.44(3) . . ?
 C23 C20 C21 106.43(3) . . ?
 C23 C20 C22 108.69(3) . . ?
 H21A C21 C20 113.3(3) . . ?
 H21B C21 C20 111.5(3) . . ?
 H21B C21 H21A 108.4(4) . . ?
 H21C C21 C20 108.5(3) . . ?
 H21C C21 H21A 106.7(4) . . ?
 H21C C21 H21B 108.3(4) . . ?
 H22A C22 C20 112.8(3) . . ?
 H22B C22 C20 111.9(3) . . ?
 H22B C22 H22A 108.3(4) . . ?
 H22C C22 C20 108.2(3) . . ?
 H22C C22 H22A 108.0(4) . . ?
 H22C C22 H22B 107.5(4) . . ?
 H23A C23 C20 111.6(3) . . ?
 H23B C23 C20 112.8(3) . . ?
 H23B C23 H23A 109.4(4) . . ?
 H23C C23 C20 107.1(3) . . ?
 H23C C23 H23A 108.7(4) . . ?
 H23C C23 H23B 107.0(4) . . ?
 C25 C24 P2 108.29(3) . . ?
 C26 C24 P2 115.30(3) . . ?
 C26 C24 C25 109.42(4) . . ?
 C27 C24 P2 109.04(3) . . ?
 C27 C24 C25 105.91(3) . . ?
 C27 C24 C26 108.47(3) . . ?
 H25A C25 C24 113.7(3) . . ?
 H25B C25 C24 110.4(3) . . ?
 H25B C25 H25A 108.3(5) . . ?
 H25C C25 C24 107.8(3) . . ?
 H25C C25 H25A 108.1(5) . . ?
 H25C C25 H25B 108.4(4) . . ?
 H26A C26 C24 113.1(3) . . ?
 H26B C26 C24 113.4(3) . . ?
 H26B C26 H26A 108.1(4) . . ?
 H26C C26 C24 107.9(3) . . ?
 H26C C26 H26A 107.8(4) . . ?
 H26C C26 H26B 106.1(4) . . ?
 H27A C27 C24 111.7(3) . . ?
 H27B C27 C24 113.5(3) . . ?
 H27B C27 H27A 109.1(4) . . ?
 H27C C27 C24 107.5(3) . . ?
 H27C C27 H27A 107.4(4) . . ?
 H27C C27 H27B 107.3(4) . . ?
 C34 B1 C28 106.73(3) . . ?
 C40 B1 C28 109.90(3) . . ?
 C40 B1 C34 110.98(3) . . ?
 C46 B1 C28 110.01(3) . . ?
 C46 B1 C34 111.00(3) . . ?
 C46 B1 C40 108.23(3) . . ?
 C29 C28 B1 122.87(3) . . ?
 C33 C28 B1 121.47(3) . . ?
 C33 C28 C29 115.59(3) . . ?
 H29 C29 C28 118.5(3) . . ?
 C30 C29 C28 122.88(4) . . ?
 C30 C29 H29 118.6(3) . . ?
 H30 C30 C29 120.1(3) . . ?
 C31 C30 C29 119.86(4) . . ?
 C31 C30 H30 120.1(3) . . ?
 H31 C31 C30 119.7(3) . . ?
 C32 C31 C30 119.01(4) . . ?
 C32 C31 H31 121.2(3) . . ?
 H32 C32 C31 120.3(3) . . ?
 C33 C32 C31 120.21(4) . . ?
 C33 C32 H32 119.5(3) . . ?
 C32 C33 C28 122.44(4) . . ?
 H33 C33 C28 118.9(3) . . ?
 H33 C33 C32 118.6(3) . . ?
 C35 C34 B1 121.52(3) . . ?
 C39 C34 B1 123.15(3) . . ?
 C39 C34 C35 115.05(3) . . ?
 H35 C35 C34 119.1(3) . . ?
 C36 C35 C34 122.82(4) . . ?
 C36 C35 H35 118.1(3) . . ?
 H36 C36 C35 120.1(3) . . ?
 C37 C36 C35 120.27(4) . . ?
 C37 C36 H36 119.6(3) . . ?
 H37 C37 C36 120.6(3) . . ?
 C38 C37 C36 118.62(4) . . ?
 C38 C37 H37 120.7(3) . . ?
 H38 C38 C37 120.3(3) . . ?
 C39 C38 C37 120.26(4) . . ?
 C39 C38 H38 119.4(3) . . ?
 C38 C39 C34 122.93(4) . . ?
 H39 C39 C34 119.1(3) . . ?
 H39 C39 C38 118.0(3) . . ?
 C41 C40 B1 121.39(3) . . ?
 C45 C40 B1 123.16(3) . . ?
 C45 C40 C41 115.33(3) . . ?
 H41 C41 C40 119.0(2) . . ?
 C42 C41 C40 122.72(4) . . ?
 C42 C41 H41 118.2(2) . . ?
 H42 C42 C41 119.4(3) . . ?
 C43 C42 C41 120.21(4) . . ?
 C43 C42 H42 120.4(3) . . ?
 H43 C43 C42 120.7(3) . . ?
 C44 C43 C42 118.74(4) . . ?
 C44 C43 H43 120.6(3) . . ?
 H44 C44 C43 119.7(3) . . ?
 C45 C44 C43 120.27(4) . . ?
 C45 C44 H44 120.0(3) . . ?
 C44 C45 C40 122.70(3) . . ?
 H45 C45 C40 118.9(3) . . ?
 H45 C45 C44 118.4(3) . . ?
 C47 C46 B1 122.18(3) . . ?
 C51 C46 B1 122.97(3) . . ?
 C51 C46 C47 114.86(3) . . ?
 H47 C47 C46 118.8(3) . . ?
 C48 C47 C46 122.97(4) . . ?
 C48 C47 H47 118.2(3) . . ?
 H48 C48 C47 120.5(3) . . ?
 C49 C48 C47 120.34(4) . . ?
 C49 C48 H48 119.2(3) . . ?
 H49 C49 C48 120.9(3) . . ?
 C50 C49 C48 118.43(4) . . ?
 C50 C49 H49 120.6(3) . . ?
 H50 C50 C49 120.5(3) . . ?
 C51 C50 C49 120.42(4) . . ?
 C51 C50 H50 119.1(3) . . ?
 C50 C51 C46 122.95(4) . . ?
 H51 C51 C46 118.6(3) . . ?
 H51 C51 C50 118.4(3) . . ?

loop_
  _geom_torsion_atom_site_label_1
  _geom_torsion_atom_site_label_2
  _geom_torsion_atom_site_label_3
  _geom_torsion_atom_site_label_4
  _geom_torsion
  _geom_torsion_site_symmetry_1
  _geom_torsion_site_symmetry_2
  _geom_torsion_site_symmetry_3
  _geom_torsion_site_symmetry_4
  _geom_torsion_publ_flag
 Ni1 N1 C1 C2 178.54(3) . . . . ?
 Ni1 N1 C1 C6 -4.84(3) . . . . ?
 Ni1 N1 C5 C4 -177.67(3) . . . . ?
 Ni1 N1 C5 C9 -3.24(3) . . . . ?
 P1 C6 C1 N1 29.96(3) . . . . ?
 P1 C6 C1 C2 -153.48(3) . . . . ?
 P2 C9 C5 N1 28.49(3) . . . . ?
 P2 C9 C5 C4 -157.13(3) . . . . ?
 N1 C1 C2 C3 -0.92(5) . . . . ?
 N1 C1 C6 C7 157.10(4) . . . . ?
 N1 C1 C6 C8 -85.91(4) . . . . ?
 N1 C5 C4 C3 -0.82(4) . . . . ?
 N1 C5 C9 C10 -86.75(4) . . . . ?
 N1 C5 C9 C11 156.50(4) . . . . ?
 C1 C2 C3 C4 0.59(5) . . . . ?
 C2 C3 C4 C5 0.26(5) . . . . ?
 C3 C4 C5 C9 -175.02(4) . . . . ?
 C4 C5 C9 C10 87.64(4) . . . . ?
 C4 C5 C9 C11 -29.11(4) . . . . ?
 B1 C28 C29 C30 -177.55(3) . . . . ?
 B1 C28 C33 C32 177.60(4) . . . . ?
 B1 C34 C35 C36 -174.63(3) . . . . ?
 B1 C34 C39 C38 176.25(3) . . . . ?
 B1 C40 C41 C42 177.49(3) . . . . ?
 B1 C40 C45 C44 -175.88(3) . . . . ?
 B1 C46 C47 C48 -177.93(4) . . . . ?
 B1 C46 C51 C50 178.82(4) . . . . ?
 C28 C29 C30 C31 -0.17(4) . . . . ?
 C28 C33 C32 C31 0.15(5) . . . . ?
 C29 C30 C31 C32 0.59(4) . . . . ?
 C30 C31 C32 C33 -0.58(5) . . . . ?
 C34 C35 C36 C37 -1.49(5) . . . . ?
 C34 C39 C38 C37 -1.98(4) . . . . ?
 C35 C36 C37 C38 1.79(5) . . . . ?
 C36 C37 C38 C39 -0.13(4) . . . . ?
 C40 C41 C42 C43 -1.59(4) . . . . ?
 C40 C45 C44 C43 -1.48(4) . . . . ?
 C41 C42 C43 C44 0.28(4) . . . . ?
 C42 C43 C44 C45 1.20(4) . . . . ?
 C46 C47 C48 C49 -1.58(5) . . . . ?
 C46 C51 C50 C49 -0.19(5) . . . . ?
 C47 C48 C49 C50 0.03(5) . . . . ?
 C48 C49 C50 C51 0.83(5) . . . . ?

loop_
  _refln_index_h
  _refln_index_k
  _refln_index_l
  _refln_F_squared_calc
  _refln_F_squared_meas
  _refln_F_squared_sigma
  _refln_F_squared_weight
  _refln_observed_status
-25 0 3 83.541 45.718 27.410 14.686 o
-25 1 6 492.724 525.445 47.306 4.912 o
-25 2 5 574.943 687.999 52.280 4.022 o
-25 2 6 568.059 684.084 52.386 4.006 o
-25 2 7 8.630 -11.853 25.928 16.453 o
-25 2 12 5.636 4.339 34.712 9.181 o
-25 3 6 2.773 2.857 26.563 15.678 o
-25 3 7 201.030 213.776 32.384 10.490 o
-25 3 9 51.496 40.109 35.030 9.006 o
-25 3 10 3.508 76.092 37.146 8.013 o
-25 3 11 447.831 391.782 48.682 4.644 o
-25 4 6 473.197 467.027 53.127 3.901 o
-25 4 7 471.200 421.308 53.127 3.902 o
-24 0 -2 20.936 81.171 40.533 6.729 o
-24 0 0 58.917 102.761 44.554 5.567 o
-24 0 2 1007.160 957.319 48.409 4.664 o
-24 0 4 217.496 243.832 49.317 4.537 o
-24 0 6 187.977 230.229 28.152 13.857 o
-24 0 8 250.407 305.660 51.539 4.153 o
-24 0 14 1951.770 1950.650 106.782 0.965 o
-24 0 16 657.516 636.778 56.725 3.418 o
-24 1 -1 213.644 210.390 44.237 5.636 o
-24 1 0 3011.010 3211.280 117.766 0.793 o
-24 1 1 148.392 167.292 31.845 10.862 o
-24 1 2 489.555 483.685 24.571 17.905 o
-24 1 3 137.975 169.260 22.783 21.140 o
-24 1 4 31.416 35.737 28.168 13.927 o
-24 1 5 66.100 26.500 18.708 31.474 o
-24 1 6 8.023 8.808 14.423 53.126 o
-24 1 7 13.856 13.040 15.675 44.954 o
-24 1 8 38.042 40.319 15.650 44.962 o
-24 1 9 2.147 -10.579 19.652 28.645 o
-24 1 10 327.505 306.920 21.935 22.558 o
-24 1 11 490.167 528.265 39.051 7.186 o
-24 1 12 719.509 689.693 57.466 3.330 o
-24 1 13 12.854 40.109 34.501 9.290 o
-24 1 14 49.178 48.999 32.913 10.200 o
-24 1 15 1.233 4.127 32.172 10.688 o
-24 1 16 177.027 123.186 38.628 7.392 o
-24 2 -1 177.310 253.886 44.872 5.479 o
-24 2 0 433.532 442.108 33.347 9.837 o
-24 2 1 42.843 55.701 22.162 22.463 o
-24 2 2 541.214 536.840 36.055 8.409 o
-24 2 3 916.609 964.161 47.960 4.754 o
-24 2 4 3.254 19.474 17.200 37.366 o
-24 2 5 432.043 443.795 32.443 10.386 o
-24 2 6 284.003 291.811 27.843 14.120 o
-24 2 7 197.230 175.692 20.274 26.559 o
-24 2 8 161.993 178.120 21.528 23.624 o
-24 2 9 420.121 402.010 25.006 17.360 o
-24 2 10 4.652 22.651 28.415 13.697 o
-24 2 11 2.364 0.311 20.596 26.078 o
-24 2 12 623.902 689.481 61.275 2.932 o
-24 2 13 20.717 -17.144 36.088 8.493 o
-24 2 14 528.331 567.142 56.407 3.460 o
-24 2 15 792.416 895.849 68.366 2.355 o
-24 3 0 164.426 91.966 28.045 13.994 o
-24 3 1 328.999 359.292 40.427 6.729 o
-24 3 2 2.678 7.501 21.065 24.926 o
-24 3 3 247.701 278.756 63.551 2.734 o
-24 3 4 2.334 -10.592 14.740 50.911 o
-24 3 5 564.936 606.961 26.355 15.551 o
-24 3 6 7.222 -7.952 18.939 30.835 o
-24 3 7 1860.880 1842.910 76.704 1.863 o
-24 3 8 0.638 15.685 17.263 37.104 o
-24 3 9 1215.920 1284.700 55.508 3.549 o
-24 3 10 2859.730 2750.680 97.175 1.162 o
-24 3 11 661.088 618.642 37.391 7.808 o
-24 3 12 182.269 165.306 38.840 7.309 o
-24 3 13 93.042 94.823 35.559 8.731 o
-24 3 14 46.882 41.062 34.077 9.517 o
-24 4 1 100.139 136.838 41.591 6.384 o
-24 4 2 1.516 -21.578 24.462 18.488 o
-24 4 3 213.704 225.019 31.620 10.996 o
-24 4 4 821.814 891.121 50.063 4.372 o
-24 4 5 1351.920 1485.670 67.692 2.393 o
-24 4 6 5.532 6.005 18.706 31.604 o
-24 4 7 143.984 206.556 22.264 22.106 o
-24 4 8 34.685 30.893 19.030 30.468 o
-24 4 9 102.084 81.426 24.605 18.191 o
-24 4 10 11.201 28.917 22.097 22.636 o
-24 4 11 77.290 32.951 25.293 17.245 o
-24 4 12 577.410 500.469 54.820 3.662 o
-24 5 1 21.021 35.665 35.876 8.591 o
-24 5 2 307.267 381.166 36.477 8.255 o
-24 5 3 377.232 367.686 34.520 9.201 o
-24 5 4 71.954 94.243 28.619 13.470 o
-24 5 5 213.930 209.896 43.496 5.829 o
-24 5 6 129.499 93.212 30.214 12.074 o
-24 5 7 4186.010 4080.700 111.743 0.878 o
-24 5 8 1.628 -12.000 20.428 26.510 o
-24 5 9 1303.960 1237.190 55.071 3.604 o
-24 5 10 66.855 57.202 21.939 22.898 o
-24 6 3 112.940 87.204 38.945 7.280 o
-24 6 4 23.886 37.570 37.252 7.968 o
-24 6 5 2028.940 2003.890 115.884 0.820 o
-24 6 8 72.985 50.269 25.293 17.242 o
-24 6 9 348.246 304.896 35.453 8.735 o
-24 6 10 406.239 367.547 37.993 7.604 o
-23 0 -3 10.962 -24.129 40.109 6.876 o
-23 0 -1 438.940 543.542 57.783 3.300 o
-23 0 1 728.082 811.238 89.373 1.381 o
-23 0 3 95.330 44.449 36.829 8.143 o
-23 0 5 928.977 979.882 47.867 4.771 o
-23 0 7 4.203 6.847 16.389 41.167 o
-23 0 9 45.551 59.354 22.825 21.177 o
-23 0 11 349.224 342.259 24.079 18.755 o
-23 0 13 1274.070 1233.460 45.349 5.286 o
-23 0 15 153.667 113.026 35.136 8.933 o
-23 0 17 393.261 402.576 46.565 5.075 o
-23 1 -4 278.589 362.679 53.338 3.877 o
-23 1 -3 75.353 101.280 28.351 13.723 o
-23 1 -2 68.435 110.766 31.643 11.023 o
-23 1 -1 72.698 66.285 18.985 30.521 o
-23 1 0 87.747 78.317 21.377 24.082 o
-23 1 1 1111.870 1117.820 73.345 2.044 o
-23 1 2 17.668 49.450 23.280 20.384 o
-23 1 3 2746.920 2907.570 108.084 0.941 o
-23 1 4 28.492 28.264 15.323 46.957 o
-23 1 5 2.451 -11.110 15.151 48.188 o
-23 1 6 10.277 21.990 13.463 60.904 o
-23 1 7 1682.380 1669.190 42.390 5.994 o
-23 1 8 39.709 53.693 13.393 61.238 o
-23 1 9 78.838 82.448 14.322 53.335 o
-23 1 10 227.189 223.992 16.942 37.680 o
-23 1 11 789.097 795.298 26.086 15.727 o
-23 1 12 357.106 360.398 18.735 30.611 o
-23 1 13 251.676 243.569 16.932 37.640 o
-23 1 14 2.098 6.144 15.994 43.232 o
-23 1 15 768.885 745.232 40.806 6.557 o
-23 1 16 367.479 381.857 31.676 10.909 o
-23 1 17 78.645 51.121 24.764 17.982 o
-23 1 18 96.498 76.832 32.701 10.321 o
-23 2 -5 75.868 84.240 42.332 6.166 o
-23 2 -4 9.036 -5.291 39.157 7.215 o
-23 2 -3 267.916 349.662 52.809 3.955 o
-23 2 -2 7.663 26.148 38.998 7.273 o
-23 2 -1 177.707 166.846 21.858 22.913 o
-23 2 0 99.202 120.264 20.290 26.674 o
-23 2 1 219.016 211.000 23.436 19.916 o
-23 2 2 335.938 353.588 26.075 16.038 o
-23 2 3 32.043 41.148 14.017 56.018 o
-23 2 4 12.424 11.909 13.821 57.812 o
-23 2 5 1628.750 1575.890 52.888 3.890 o
-23 2 6 8.473 21.409 13.205 63.311 o
-23 2 7 304.118 333.070 32.921 10.123 o
-23 2 8 60.776 81.719 14.729 50.543 o
-23 2 9 1196.010 1188.290 37.989 7.486 o
-23 2 10 113.346 119.003 16.477 40.252 o
-23 2 11 1032.030 1032.070 31.901 10.560 o
-23 2 12 0.137 -3.406 14.608 51.847 o
-23 2 13 1157.150 1101.700 36.330 8.177 o
-23 2 14 1472.610 1467.340 60.973 2.942 o
-23 2 15 93.014 141.918 37.252 7.954 o
-23 2 16 5.233 43.813 33.442 9.888 o
-23 2 17 10.207 31.220 35.982 8.542 o
-23 3 -3 373.964 393.263 55.455 3.585 o
-23 3 -2 31.953 31.276 21.375 24.166 o
-23 3 -1 352.835 367.450 35.590 8.664 o
-23 3 0 571.163 612.965 53.112 3.899 o
-23 3 1 551.620 536.078 55.479 3.576 o
-23 3 2 294.988 284.141 29.081 12.953 o
-23 3 3 1088.420 1137.520 39.685 6.885 o
-23 3 4 16.886 17.279 12.466 70.972 o
-23 3 5 182.459 177.522 18.350 32.352 o
-23 3 6 118.927 128.330 22.145 22.398 o
-23 3 7 489.114 476.582 27.724 14.134 o
-23 3 8 635.331 682.986 25.704 16.279 o
-23 3 9 85.632 105.412 15.046 48.300 o
-23 3 10 105.647 90.523 15.318 46.570 o
-23 3 11 727.515 711.323 28.719 13.081 o
-23 3 12 563.024 529.933 25.236 16.945 o
-23 3 13 23.643 32.274 19.730 28.366 o
-23 3 14 694.263 770.752 41.700 6.287 o
-23 3 15 43.340 27.304 34.501 9.286 o
-23 3 16 1088.730 1124.020 79.161 1.757 o
-23 4 -2 1055.570 957.865 62.757 2.788 o
-23 4 0 5.240 -5.144 17.644 35.528 o
-23 4 1 11.784 5.093 15.890 43.770 o
-23 4 2 5.302 -5.724 15.427 46.471 o
-23 4 3 221.032 210.658 19.826 27.701 o
-23 4 4 19.706 38.882 16.166 42.209 o
-23 4 5 15.474 27.074 13.475 60.745 o
-23 4 6 47.513 56.157 15.289 47.038 o
-23 4 7 100.677 98.735 17.491 35.824 o
-23 4 8 1495.850 1524.840 76.925 1.856 o
-23 4 9 746.124 793.297 45.708 5.240 o
-23 4 10 2338.170 2300.530 60.441 2.974 o
-23 4 11 894.889 828.596 31.051 11.180 o
-23 4 12 908.512 988.719 47.905 4.765 o
-23 4 13 54.939 39.357 21.789 23.233 o
-23 4 14 83.203 84.876 36.723 8.189 o
-23 4 15 1330.790 1322.870 88.685 1.400 o
-23 5 -1 447.847 429.986 44.343 5.590 o
-23 5 1 2.366 -15.277 20.341 26.737 o
-23 5 2 25.157 10.470 16.050 42.852 o
-23 5 3 436.512 465.806 22.884 20.616 o
-23 5 4 303.743 308.687 33.098 10.018 o
-23 5 5 152.904 155.089 17.349 36.221 o
-23 5 6 99.021 126.015 26.143 16.114 o
-23 5 7 3.024 16.461 19.691 28.518 o
-23 5 8 708.186 698.703 26.320 15.511 o
-23 5 9 5.576 -13.392 22.489 21.871 o
-23 5 10 233.919 259.560 23.524 19.741 o
-23 5 11 149.460 162.912 44.660 5.535 o
-23 5 12 201.334 192.117 25.751 16.540 o
-23 5 13 2.883 3.689 20.496 26.331 o
-23 6 2 13.387 47.266 30.744 11.697 o
-23 6 3 70.055 37.436 25.537 16.920 o
-23 6 4 4.093 26.515 19.126 30.216 o
-23 6 5 28.412 35.401 17.154 37.484 o
-23 6 6 65.405 85.005 15.571 45.242 o
-23 6 7 24.697 1.187 14.564 52.043 o
-23 6 8 971.040 1046.510 41.566 6.298 o
-23 6 9 70.426 90.371 19.738 28.236 o
-23 6 10 732.419 785.568 36.018 8.387 o
-23 6 11 8.648 7.243 21.424 24.091 o
-23 6 12 1.594 16.933 26.457 15.801 o
-23 7 3 22.284 -2.425 26.597 15.630 o
-23 7 4 393.573 398.986 37.024 8.004 o
-23 7 5 10.235 27.949 26.453 15.800 o
-23 7 6 397.830 398.167 30.340 11.869 o
-23 7 7 1.590 -7.907 23.469 20.085 o
-23 7 8 359.815 300.100 23.010 20.514 o
-23 7 9 44.683 67.152 34.659 9.198 o
-23 7 10 3.090 31.961 25.717 16.720 o
-23 7 11 143.032 106.782 28.468 13.588 o
-23 7 12 373.595 380.246 39.263 7.126 o
-23 8 4 61.117 85.510 37.993 7.654 o
-23 8 5 285.873 351.778 48.047 4.774 o
-23 8 6 469.285 478.985 55.455 3.582 o
-23 8 7 72.524 9.736 36.511 8.290 o
-23 8 8 13.410 16.538 22.541 21.756 o
-23 8 9 499.196 550.738 48.788 4.619 o
-23 8 10 552.835 550.738 48.788 4.617 o
-23 8 11 1616.230 1540.560 83.606 1.572 o
-23 9 6 4.593 9.631 33.971 9.585 o
-22 0 -4 3.589 4.551 34.183 9.468 o
-22 0 -2 2153.390 2185.790 121.704 0.744 o
-22 0 0 178.074 199.882 24.605 18.113 o
-22 0 2 436.772 519.212 49.422 4.505 o
-22 0 4 1099.270 1165.380 42.651 5.975 o
-22 0 6 79.170 81.899 16.969 38.113 o
-22 0 8 83.206 105.729 20.605 25.897 o
-22 0 10 766.550 678.080 31.503 10.912 o
-22 0 12 413.650 420.889 37.199 7.926 o
-22 0 14 2265.140 2218.880 80.611 1.686 o
-22 0 16 7.544 18.918 17.302 36.916 o
-22 0 18 4.482 4.127 30.056 12.246 o
-22 1 -6 42.354 28.786 20.849 25.390 o
-22 1 -5 4.235 4.762 37.781 7.750 o
-22 1 -4 4.850 -7.174 25.023 17.666 o
-22 1 -3 355.481 370.732 27.161 14.787 o
-22 1 -2 656.280 641.724 29.817 12.185 o
-22 1 -1 8.569 -4.849 16.908 38.680 o
-22 1 0 1039.830 1200.780 66.753 2.465 o
-22 1 1 220.121 252.937 38.809 7.313 o
-22 1 2 851.563 908.558 32.937 9.966 o
-22 1 3 194.743 195.836 16.568 39.488 o
-22 1 4 89.311 92.094 16.336 41.056 o
-22 1 5 784.247 710.886 22.701 20.587 o
-22 1 6 37.240 46.302 11.467 83.402 o
-22 1 7 8.285 16.699 11.241 87.341 o
-22 1 8 8.078 6.554 11.381 85.275 o
-22 1 9 779.100 820.909 26.949 14.765 o
-22 1 10 10.656 4.961 12.588 69.706 o
-22 1 11 233.843 218.760 14.546 50.696 o
-22 1 12 2315.780 2333.630 58.728 3.146 o
-22 1 13 233.323 241.204 16.553 39.392 o
-22 1 14 4.287 10.385 13.940 56.878 o
-22 1 15 194.707 215.539 25.769 16.515 o
-22 1 16 3.699 23.668 13.181 63.569 o
-22 1 17 17.054 32.266 20.988 25.080 o
-22 1 18 17.558 30.029 21.517 23.865 o
-22 1 19 43.497 8.784 32.807 10.270 o
-22 2 -7 93.285 86.886 24.447 18.431 o
-22 2 -6 558.901 646.831 64.133 2.679 o
-22 2 -5 206.972 218.115 45.507 5.327 o
-22 2 -4 167.892 253.991 48.682 4.657 o
-22 2 -3 256.706 306.538 27.205 14.790 o
-22 2 -2 436.902 559.942 40.570 6.666 o
-22 2 -1 22.331 27.951 21.873 23.091 o
-22 2 0 19.258 26.204 12.612 69.280 o
-22 2 1 1237.500 1218.610 39.506 6.930 o
-22 2 2 629.399 579.031 26.525 15.336 o
-22 2 3 600.513 607.209 23.697 19.107 o
-22 2 4 763.785 763.786 29.921 12.059 o
-22 2 5 838.697 825.191 30.909 11.294 o
-22 2 6 425.971 448.128 25.924 16.160 o
-22 2 7 167.926 160.019 20.903 25.046 o
-22 2 8 854.889 816.281 26.288 15.462 o
-22 2 9 146.027 157.478 13.794 56.847 o
-22 2 10 1459.990 1467.830 42.718 5.925 o
-22 2 11 190.701 200.241 15.118 47.244 o
-22 2 12 644.542 634.390 23.278 19.738 o
-22 2 13 53.944 83.770 14.082 55.272 o
-22 2 14 290.251 291.032 17.938 33.506 o
-22 2 15 885.132 874.434 35.581 8.566 o
-22 2 16 341.722 357.754 26.790 15.201 o
-22 2 17 3.935 22.013 33.125 10.081 o
-22 2 18 6.916 22.952 21.979 22.887 o
-22 2 19 45.416 15.874 29.950 12.320 o
-22 2 20 985.381 977.444 69.530 2.275 o
-22 3 -6 89.928 155.146 44.978 5.460 o
-22 3 -5 3.919 -16.086 40.850 6.630 o
-22 3 -4 2.881 31.961 40.639 6.698 o
-22 3 -3 8.790 7.125 20.542 26.204 o
-22 3 -2 322.537 372.454 47.994 4.783 o
-22 3 -1 249.509 285.741 27.962 14.014 o
-22 3 0 258.266 296.224 20.631 25.521 o
-22 3 1 752.244 735.255 30.569 11.571 o
-22 3 2 356.636 368.302 17.448 35.132 o
-22 3 3 417.803 424.119 19.875 27.168 o
-22 3 4 1682.270 1757.040 65.017 2.587 o
-22 3 5 220.100 279.652 21.756 23.034 o
-22 3 6 11.185 19.774 15.253 47.473 o
-22 3 7 1227.250 1254.280 35.136 8.708 o
-22 3 8 76.812 61.636 14.895 49.405 o
-22 3 9 571.486 589.547 24.232 18.318 o
-22 3 10 1313.820 1316.730 41.883 6.172 o
-22 3 11 61.239 28.761 16.224 41.797 o
-22 3 12 742.732 776.068 34.917 8.914 o
-22 3 13 617.051 630.420 24.403 18.031 o
-22 3 14 582.184 556.254 26.814 15.040 o
-22 3 15 1224.070 1245.560 35.885 8.359 o
-22 3 16 309.444 345.468 24.427 18.256 o
-22 3 17 75.140 92.115 24.054 19.044 o
-22 3 18 199.828 180.546 33.125 10.032 o
-22 3 19 65.380 64.874 32.172 10.669 o
-22 3 20 5.923 31.643 32.701 10.342 o
-22 4 -5 1155.060 1327.000 94.294 1.239 o
-22 4 -4 137.446 150.278 49.422 4.522 o
-22 4 -3 82.920 99.268 44.131 5.673 o
-22 4 -2 21.717 30.529 26.934 15.236 o
-22 4 -1 169.076 151.792 21.801 23.048 o
-22 4 0 254.273 254.411 19.424 28.760 o
-22 4 1 342.721 323.976 22.531 21.382 o
-22 4 2 131.490 130.309 14.608 50.933 o
-22 4 3 4.794 -7.193 11.393 85.173 o
-22 4 4 193.922 192.441 15.299 46.162 o
-22 4 5 1255.330 1232.480 37.240 7.774 o
-22 4 6 248.447 258.781 20.667 25.465 o
-22 4 7 1232.850 1218.800 36.835 7.945 o
-22 4 8 20.707 27.575 13.937 56.760 o
-22 4 9 87.413 73.814 13.975 55.962 o
-22 4 10 27.709 26.863 14.963 49.238 o
-22 4 11 5.656 21.838 15.331 47.010 o
-22 4 12 89.425 78.923 16.534 40.103 o
-22 4 13 4.607 -1.920 14.913 49.728 o
-22 4 14 281.901 275.010 21.297 23.963 o
-22 4 15 21.430 22.555 16.622 39.954 o
-22 4 16 1666.860 1597.140 65.606 2.542 o
-22 4 17 868.126 883.573 70.271 2.229 o
-22 5 -5 243.860 281.507 37.887 7.668 o
-22 5 -4 0.037 -11.535 47.623 4.878 o
-22 5 -3 2281.760 2297.140 134.827 0.606 o
-22 5 -2 116.197 116.202 24.639 18.124 o
-22 5 -1 17.137 5.483 19.317 29.620 o
-22 5 0 74.437 109.123 17.378 36.334 o
-22 5 1 75.650 98.781 16.216 41.689 o
-22 5 2 228.444 206.940 18.724 30.989 o
-22 5 3 352.666 363.972 18.087 32.779 o
-22 5 4 345.873 362.639 17.434 35.217 o
-22 5 5 109.638 95.404 13.552 59.259 o
-22 5 6 217.720 226.872 25.158 17.304 o
-22 5 7 2502.900 2504.230 57.963 3.223 o
-22 5 8 3.090 -15.303 15.602 45.437 o
-22 5 9 1963.050 2009.610 48.175 4.652 o
-22 5 10 25.604 36.005 14.843 50.024 o
-22 5 11 282.232 269.654 25.166 17.248 o
-22 5 12 3.717 8.835 13.364 61.895 o
-22 5 13 91.844 124.111 15.573 45.063 o
-22 5 14 141.088 133.917 20.874 25.158 o
-22 5 15 1295.860 1364.780 59.187 3.124 o
-22 5 16 38.368 24.552 34.712 9.175 o
-22 6 -3 12.473 40.745 29.950 12.325 o
-22 6 -1 425.999 430.092 33.861 9.546 o
-22 6 0 78.672 64.731 25.584 16.848 o
-22 6 1 129.561 150.644 17.968 33.852 o
-22 6 2 13.763 4.960 15.076 48.608 o
-22 6 3 33.543 18.501 13.968 56.464 o
-22 6 4 256.919 294.569 40.982 6.557 o
-22 6 5 2871.190 2829.980 57.953 3.215 o
-22 6 6 23.701 17.929 11.929 77.400 o
-22 6 7 1611.670 1605.330 43.037 5.826 o
-22 6 8 26.196 62.831 15.622 45.126 o
-22 6 9 139.877 166.022 21.245 24.280 o
-22 6 10 29.160 40.264 14.405 53.072 o
-22 6 11 34.253 49.362 14.435 52.807 o
-22 6 12 111.999 101.741 16.355 40.877 o
-22 6 13 34.978 76.582 17.405 36.352 o
-22 6 14 114.000 111.320 22.358 21.988 o
-22 7 -1 82.730 78.632 30.162 12.130 o
-22 7 0 28.000 9.842 25.823 16.576 o
-22 7 1 2.468 -7.937 30.691 11.745 o
-22 7 2 317.007 275.719 27.107 14.879 o
-22 7 3 724.641 743.745 30.040 11.978 o
-22 7 4 382.605 407.305 23.237 20.068 o
-22 7 5 76.740 81.881 18.249 32.995 o
-22 7 6 98.288 78.690 12.947 64.968 o
-22 7 7 873.363 889.771 32.665 10.126 o
-22 7 8 0.882 2.761 15.354 46.920 o
-22 7 9 944.582 836.306 33.691 9.525 o
-22 7 10 777.390 751.264 34.537 9.105 o
-22 7 11 791.563 749.562 26.847 14.883 o
-22 7 12 294.632 307.200 24.421 18.285 o
-22 7 13 719.529 833.990 54.026 3.762 o
-22 7 14 61.033 94.718 28.362 13.718 o
-22 8 3 640.693 605.988 38.147 7.509 o
-22 8 4 628.760 698.684 45.687 5.253 o
-22 8 5 1444.370 1308.350 49.254 4.485 o
-22 8 6 57.885 51.065 19.877 27.888 o
-22 8 7 373.480 401.511 27.190 14.743 o
-22 8 8 650.342 666.973 33.832 9.507 o
-22 8 9 1234.830 1246.680 45.599 5.230 o
-22 8 10 36.511 28.290 17.994 34.066 o
-22 8 11 3.955 5.250 20.735 25.727 o
-22 8 12 159.280 163.578 21.542 23.603 o
-22 8 13 49.544 83.923 29.103 13.035 o
-22 9 4 24.417 13.017 33.336 9.950 o
-22 9 5 380.191 414.947 38.840 7.279 o
-22 9 6 16.829 74.081 38.205 7.575 o
-22 9 7 122.039 103.713 23.698 19.582 o
-22 9 8 39.564 42.665 25.928 16.428 o
-22 9 9 260.294 269.684 38.906 7.272 o
-22 9 10 483.213 494.628 28.591 13.304 o
-22 9 11 77.563 114.198 21.239 24.386 o
-22 9 12 1022.890 938.710 59.370 3.113 o
-22 10 5 90.237 86.569 37.464 7.868 o
-22 10 6 2.212 -18.838 34.606 9.238 o
-22 10 7 314.840 372.944 50.693 4.289 o
-22 10 8 4.568 1.656 22.707 21.454 o
-22 10 9 128.394 98.633 29.844 12.374 o
-22 10 10 661.949 662.600 52.597 3.972 o
-22 10 11 24.101 34.289 24.976 17.714 o
-21 0 -7 456.154 423.531 35.030 8.922 o
-21 0 -5 360.847 348.189 53.497 3.852 o
-21 0 -3 0.614 1.804 17.576 35.812 o
-21 0 -1 2164.350 2198.370 64.903 2.588 o
-21 0 1 6903.160 7102.110 206.431 0.258 o
-21 0 3 227.699 257.597 21.650 23.261 o
-21 0 5 35.838 47.751 21.482 23.914 o
-21 0 7 1198.220 1148.190 41.114 6.415 o
-21 0 9 24.367 19.366 15.171 47.935 o
-21 0 11 1480.790 1544.390 50.874 4.204 o
-21 0 13 4505.080 4565.720 145.556 0.519 o
-21 0 15 208.909 167.850 20.083 27.050 o
-21 0 17 101.652 102.073 34.289 9.387 o
-21 0 19 184.848 174.444 22.776 21.112 o
-21 0 21 268.053 286.164 47.306 4.926 o
-21 1 -7 324.095 359.427 27.917 14.020 o
-21 1 -6 102.741 77.785 35.453 8.783 o
-21 1 -5 84.979 94.350 24.758 17.975 o
-21 1 -4 73.849 60.210 16.940 38.287 o
-21 1 -3 99.225 107.809 26.710 15.443 o
-21 1 -2 2.062 -0.717 12.560 70.113 o
-21 1 -1 14.064 25.604 12.866 66.628 o
-21 1 0 155.125 157.071 14.400 52.211 o
-21 1 1 691.088 698.095 25.005 17.142 o
-21 1 2 84.238 70.185 13.946 56.214 o
-21 1 3 3590.670 3746.070 78.452 1.767 o
-21 1 4 1016.700 1014.810 26.951 14.636 o
-21 1 5 19.646 22.204 10.913 92.444 o
-21 1 6 0.686 17.767 10.608 98.152 o
-21 1 7 163.900 155.711 12.594 67.756 o
-21 1 8 87.656 111.569 12.166 73.375 o
-21 1 9 440.578 445.004 23.791 19.113 o
-21 1 10 535.204 537.428 23.404 19.640 o
-21 1 11 1166.820 1197.560 30.429 11.523 o
-21 1 12 3.763 -14.863 12.172 74.636 o
-21 1 13 724.103 727.549 41.260 6.419 o
-21 1 14 65.726 67.082 16.955 38.229 o
-21 1 15 1630.560 1608.840 82.414 1.618 o
-21 1 16 798.445 746.930 23.980 18.509 o
-21 1 17 209.460 203.442 21.800 22.988 o
-21 1 18 13.897 21.030 13.563 59.992 o
-21 1 19 160.423 167.161 21.905 22.833 o
-21 1 20 0.692 9.497 19.670 28.586 o
-21 1 21 583.623 517.211 38.617 7.339 o
-21 2 -8 245.167 225.417 30.585 11.740 o
-21 2 -7 21.413 14.499 36.300 8.393 o
-21 2 -6 18.302 0.007 22.196 22.440 o
-21 2 -5 22.780 40.749 14.518 52.286 o
-21 2 -4 19.421 13.195 13.759 58.291 o
-21 2 -3 0.430 21.407 18.347 32.848 o
-21 2 -2 251.596 265.334 22.579 21.389 o
-21 2 -1 599.059 605.767 24.429 18.012 o
-21 2 0 4.803 13.235 18.820 31.217 o
-21 2 1 1542.290 1565.880 40.640 6.521 o
-21 2 2 2.407 -4.755 12.846 67.025 o
-21 2 3 920.105 978.477 35.102 8.784 o
-21 2 4 81.350 101.519 12.546 69.165 o
-21 2 5 3.195 8.267 10.648 97.455 o
-21 2 6 172.653 187.159 13.382 60.054 o
-21 2 7 773.341 761.825 27.001 14.724 o
-21 2 8 14.668 10.983 11.638 81.445 o
-21 2 9 484.453 489.778 25.293 16.920 o
-21 2 10 12.140 -13.844 11.174 88.444 o
-21 2 11 1194.780 1189.520 33.462 9.584 o
-21 2 12 879.803 829.009 26.398 15.325 o
-21 2 13 658.833 619.865 24.133 18.404 o
-21 2 14 1035.190 1014.620 27.935 13.654 o
-21 2 15 526.828 521.105 32.338 10.428 o
-21 2 16 25.156 33.007 14.651 51.351 o
-21 2 17 128.894 131.826 17.099 37.358 o
-21 2 18 98.347 139.632 16.098 42.162 o
-21 2 19 85.568 94.882 18.663 31.529 o
-21 2 20 303.750 290.691 31.981 10.726 o
-21 2 21 44.964 54.714 36.194 8.437 o
-21 3 -8 477.622 538.217 36.093 8.400 o
-21 3 -7 361.237 328.178 51.327 4.183 o
-21 3 -6 198.177 230.391 48.682 4.656 o
-21 3 -5 41.435 67.927 30.267 12.058 o
-21 3 -4 810.001 811.367 36.527 8.148 o
-21 3 -3 254.369 257.641 19.132 29.624 o
-21 3 -2 45.778 49.468 24.922 17.773 o
-21 3 -1 16.067 15.289 12.993 65.353 o
-21 3 0 4.579 -2.221 14.007 56.367 o
-21 3 1 1096.080 1070.300 30.522 11.486 o
-21 3 2 204.385 213.418 14.141 53.709 o
-21 3 3 155.191 169.185 13.348 60.514 o
-21 3 4 148.505 160.960 25.828 16.475 o
-21 3 5 805.538 812.201 34.096 9.328 o
-21 3 6 2446.800 2435.790 55.558 3.504 o
-21 3 7 375.892 391.421 16.981 36.949 o
-21 3 8 554.510 578.186 21.551 23.011 o
-21 3 9 1804.720 1771.850 39.616 6.823 o
-21 3 10 1260.040 1198.340 32.448 10.160 o
-21 3 11 32.910 34.613 13.941 56.639 o
-21 3 12 218.443 222.933 18.308 32.391 o
-21 3 13 27.108 45.227 13.670 58.902 o
-21 3 14 70.952 60.853 12.372 71.362 o
-21 3 15 544.177 479.505 28.873 13.034 o
-21 3 16 577.485 541.747 28.056 13.768 o
-21 3 17 122.396 130.750 20.545 25.987 o
-21 3 18 329.126 324.252 20.849 24.906 o
-21 3 19 441.237 452.664 34.302 9.300 o
-21 3 20 283.704 314.526 53.338 3.877 o
-21 3 21 1051.180 1115.760 75.139 1.949 o
-21 4 -8 6.080 37.887 43.602 5.818 o
-21 4 -7 19.222 86.463 41.803 6.327 o
-21 4 -6 74.219 88.564 28.045 14.026 o
-21 4 -5 758.841 656.462 64.768 2.624 o
-21 4 -4 1029.850 1049.350 96.093 1.194 o
-21 4 -3 291.237 285.762 23.121 20.375 o
-21 4 -2 1651.570 1761.720 73.252 2.043 o
-21 4 -1 805.060 794.686 33.456 9.683 o
-21 4 0 0.608 13.781 16.697 39.662 o
-21 4 1 290.426 324.455 18.860 30.354 o
-21 4 2 98.604 116.588 19.056 30.213 o
-21 4 3 287.473 285.331 15.207 46.175 o
-21 4 4 73.820 61.579 11.586 81.191 o
-21 4 5 21.710 22.068 13.982 56.412 o
-21 4 6 3.411 -1.555 13.065 64.789 o
-21 4 7 9.291 -11.917 12.790 67.557 o
-21 4 8 1731.030 1701.370 38.841 7.098 o
-21 4 9 978.338 920.576 31.759 10.674 o
-21 4 10 1637.590 1649.100 55.013 3.599 o
-21 4 11 1451.920 1455.810 36.041 8.249 o
-21 4 12 282.396 293.171 17.616 34.723 o
-21 4 13 250.416 271.563 17.470 35.382 o
-21 4 14 338.131 382.568 19.570 28.134 o
-21 4 15 207.713 231.569 23.760 19.382 o
-21 4 16 359.956 385.723 22.202 21.966 o
-21 4 17 5.695 19.816 14.195 54.821 o
-21 4 18 3.685 -9.722 18.278 33.111 o
-21 4 19 130.506 139.166 33.230 9.984 o
-21 4 20 1201.090 1294.300 80.325 1.705 o
-21 4 21 118.281 107.100 35.136 8.938 o
-21 5 -5 84.700 99.420 25.305 17.207 o
-21 5 -4 1702.420 1674.760 109.005 0.927 o
-21 5 -3 28.286 43.390 41.591 6.392 o
-21 5 -2 282.106 307.621 40.765 6.624 o
-21 5 -1 10.418 25.277 18.352 32.804 o
-21 5 0 448.473 446.704 29.114 12.855 o
-21 5 1 38.828 45.608 14.989 48.986 o
-21 5 2 213.534 214.254 16.687 38.863 o
-21 5 3 152.739 143.079 19.995 27.375 o
-21 5 4 30.828 32.432 11.468 83.547 o
-21 5 5 138.188 171.878 20.155 26.946 o
-21 5 6 1752.320 1759.370 44.064 5.552 o
-21 5 7 329.628 323.085 35.970 8.489 o
-21 5 8 1592.830 1539.730 39.234 6.980 o
-21 5 9 3.138 11.616 18.445 32.502 o
-21 5 10 432.394 388.125 19.718 27.594 o
-21 5 11 6.603 12.621 11.770 79.724 o
-21 5 12 417.106 411.009 20.202 26.331 o
-21 5 13 218.067 219.232 18.976 30.194 o
-21 5 14 2.759 -5.034 18.345 32.871 o
-21 5 15 58.010 48.767 16.534 40.237 o
-21 5 16 179.865 175.658 16.663 39.117 o
-21 5 17 35.314 22.034 18.439 32.454 o
-21 6 -5 469.041 572.808 78.526 1.790 o
-21 6 -4 954.563 1160.950 90.273 1.353 o
-21 6 -2 567.377 518.690 47.200 4.931 o
-21 6 -1 59.338 87.050 20.058 27.363 o
-21 6 0 16.174 30.427 19.004 30.582 o
-21 6 1 379.172 415.203 26.935 15.014 o
-21 6 2 61.393 56.007 17.680 35.198 o
-21 6 3 6.265 8.100 12.844 66.990 o
-21 6 4 578.747 581.220 33.643 9.631 o
-21 6 5 170.297 145.795 13.383 60.184 o
-21 6 6 36.778 21.776 11.808 78.825 o
-21 6 7 78.881 68.198 14.499 52.085 o
-21 6 8 1199.650 1178.130 44.877 5.401 o
-21 6 9 157.740 159.208 15.463 45.397 o
-21 6 10 232.362 267.654 26.596 15.486 o
-21 6 11 141.060 156.477 13.548 58.914 o
-21 6 12 97.902 119.278 24.069 18.997 o
-21 6 13 50.046 62.850 22.088 22.604 o
-21 6 14 16.946 59.709 16.799 39.079 o
-21 6 15 571.878 582.154 23.964 18.720 o
-21 6 16 672.189 715.231 55.382 3.584 o
-21 6 17 139.032 158.639 42.861 6.009 o
-21 7 -4 727.997 803.267 156.205 0.453 o
-21 7 -3 175.401 288.915 55.455 3.590 o
-21 7 -2 1.132 13.977 23.334 20.314 o
-21 7 -1 541.414 540.098 48.311 4.709 o
-21 7 0 7.370 6.904 36.670 8.226 o
-21 7 1 2.977 2.041 18.696 31.645 o
-21 7 2 974.037 1003.610 34.616 9.018 o
-21 7 3 1.393 8.629 14.575 52.057 o
-21 7 4 17.563 53.556 14.998 48.997 o
-21 7 5 227.331 212.443 17.502 35.371 o
-21 7 6 1672.670 1679.810 44.239 5.516 o
-21 7 7 0.179 2.222 12.558 70.141 o
-21 7 8 1055.610 1074.580 48.793 4.588 o
-21 7 9 325.272 335.371 34.995 8.964 o
-21 7 10 7.565 17.803 12.976 65.586 o
-21 7 11 17.368 25.304 15.252 47.445 o
-21 7 12 55.644 38.672 13.472 60.474 o
-21 7 13 24.964 19.435 13.224 63.028 o
-21 7 14 1.635 -6.577 14.035 56.156 o
-21 7 15 69.289 64.735 17.523 35.800 o
-21 7 16 186.340 172.143 25.268 17.187 o
-21 8 -2 130.769 124.138 31.008 11.462 o
-21 8 -1 2.172 11.430 42.438 6.143 o
-21 8 0 52.307 79.523 23.972 19.193 o
-21 8 1 62.596 87.296 22.921 20.977 o
-21 8 2 139.402 141.755 21.195 24.407 o
-21 8 3 309.002 339.491 21.684 23.074 o
-21 8 4 766.501 712.282 29.222 12.634 o
-21 8 5 423.125 413.331 23.055 20.347 o
-21 8 6 18.643 18.417 13.486 60.650 o
-21 8 7 3.831 10.906 11.777 79.667 o
-21 8 8 132.264 130.544 13.830 56.708 o
-21 8 9 283.597 305.883 17.299 35.956 o
-21 8 10 363.207 354.128 21.105 24.269 o
-21 8 11 272.667 293.158 33.505 9.785 o
-21 8 12 164.836 167.588 30.474 11.852 o
-21 8 13 133.515 117.570 18.171 33.133 o
-21 8 14 537.443 536.267 30.603 11.620 o
-21 8 15 81.968 77.573 28.045 14.025 o
-21 9 -2 774.264 750.439 53.232 3.874 o
-21 9 1 225.302 208.368 26.195 15.975 o
-21 9 2 60.479 98.210 34.712 9.166 o
-21 9 3 459.080 469.134 57.519 3.331 o
-21 9 4 11.729 14.916 21.653 23.579 o
-21 9 5 176.953 142.128 18.235 32.799 o
-21 9 6 348.295 306.862 19.321 28.885 o
-21 9 7 81.615 90.685 13.906 56.497 o
-21 9 8 36.514 60.933 12.437 70.937 o
-21 9 9 1146.210 1122.230 33.565 9.540 o
-21 9 10 645.945 636.235 27.305 14.476 o
-21 9 11 1665.060 1627.590 43.007 5.830 o
-21 9 12 468.254 439.083 25.383 16.824 o
-21 9 13 57.007 49.105 27.516 14.583 o
-21 9 14 41.529 36.511 28.256 13.837 o
-21 10 -2 1.012 35.136 29.526 12.685 o
-21 10 3 132.954 125.408 32.596 10.376 o
-21 10 4 185.791 144.775 35.770 8.613 o
-21 10 5 37.757 28.575 22.797 21.247 o
-21 10 6 68.764 73.866 23.623 19.753 o
-21 10 7 24.508 40.709 21.543 23.794 o
-21 10 8 197.580 199.678 27.534 14.484 o
-21 10 9 222.124 233.968 20.628 25.606 o
-21 10 10 70.025 79.483 17.860 34.455 o
-21 10 11 480.638 510.394 27.154 14.721 o
-21 10 12 320.728 273.887 34.395 9.283 o
-21 10 13 1965.410 2113.630 106.465 0.971 o
-21 11 7 217.593 242.985 36.723 8.164 o
-21 11 8 1.952 -19.896 28.997 13.157 o
-21 11 9 122.365 121.805 24.646 18.108 o
-21 11 10 24.819 3.069 28.468 13.643 o
-21 11 11 523.803 558.569 44.766 5.478 o
-21 11 12 0.592 -10.689 25.928 16.457 o
-21 12 7 239.124 175.889 41.803 6.308 o
-21 12 8 17.879 -20.213 38.099 7.620 o
-21 12 9 29.929 26.246 26.987 15.174 o
-20 0 -10 210.831 223.724 29.209 12.873 o
-20 0 -8 873.158 835.738 50.693 4.264 o
-20 0 -6 13.778 8.255 33.336 9.952 o
-20 0 -4 192.554 195.573 39.369 7.113 o
-20 0 -2 511.203 489.456 25.225 16.996 o
-20 0 0 349.755 356.961 25.043 17.357 o
-20 0 2 2900.250 2994.580 87.409 1.432 o
-20 0 4 404.515 412.871 44.582 5.533 o
-20 0 6 155.325 163.349 18.009 33.636 o
-20 0 8 193.986 180.663 18.184 32.910 o
-20 0 10 171.057 181.969 21.815 23.003 o
-20 0 12 1666.920 1624.000 61.890 2.853 o
-20 0 14 1075.360 1104.480 48.431 4.654 o
-20 0 16 1007.150 1024.050 39.677 6.899 o
-20 0 18 0.444 -4.497 21.963 22.935 o
-20 0 20 573.632 582.127 31.689 10.836 o
-20 0 22 2749.240 2791.580 149.326 0.494 o
-20 1 -11 186.871 142.129 28.151 13.874 o
-20 1 -9 986.930 859.918 82.388 1.623 o
-20 1 -8 1.651 9.058 15.493 46.068 o
-20 1 -7 54.232 85.898 12.622 68.638 o
-20 1 -6 421.599 377.276 22.882 20.663 o
-20 1 -5 2.399 15.990 17.905 34.491 o
-20 1 -4 142.327 140.520 15.558 44.942 o
-20 1 -3 20.543 10.271 10.967 91.603 o
-20 1 -2 0.092 -2.542 12.065 75.999 o
-20 1 -1 344.189 345.505 15.575 43.801 o
-20 1 0 1959.340 1965.190 56.926 3.355 o
-20 1 1 415.672 420.422 22.498 21.346 o
-20 1 2 4127.750 4159.680 85.328 1.495 o
-20 1 3 1179.230 1183.510 34.671 8.948 o
-20 1 4 198.397 198.645 13.320 60.397 o
-20 1 5 326.508 311.299 14.958 47.468 o
-20 1 6 310.790 349.406 17.780 33.986 o
-20 1 7 235.932 232.141 13.614 57.570 o
-20 1 8 160.709 150.142 13.263 61.300 o
-20 1 9 15.896 18.291 10.343 102.960 o
-20 1 10 160.204 158.323 17.519 35.509 o
-20 1 11 314.691 299.465 17.338 35.733 o
-20 1 12 2440.680 2359.460 70.431 2.199 o
-20 1 13 98.532 90.188 14.905 49.182 o
-20 1 14 2042.430 2092.920 53.722 3.756 o
-20 1 15 162.958 167.625 13.992 55.168 o
-20 1 16 1.487 -10.870 11.459 84.240 o
-20 1 17 70.006 64.516 12.145 74.019 o
-20 1 18 64.143 75.840 14.065 55.377 o
-20 1 19 0.271 0.931 12.787 67.662 o
-20 1 20 13.886 13.896 12.123 75.081 o
-20 1 21 93.471 87.321 27.007 15.114 o
-20 1 22 238.447 200.040 53.497 3.857 o
-20 1 23 427.015 637.730 61.487 2.915 o
-20 2 -9 11.562 39.792 24.764 18.023 o
-20 2 -8 7.467 19.694 19.928 27.835 o
-20 2 -7 613.304 605.042 56.619 3.432 o
-20 2 -6 428.263 377.577 25.983 16.102 o
-20 2 -5 13.370 30.087 11.521 83.008 o
-20 2 -4 5.333 11.792 10.187 106.388 o
-20 2 -3 100.184 108.933 14.381 52.735 o
-20 2 -2 26.753 30.736 12.686 68.403 o
-20 2 -1 178.769 216.887 24.578 18.148 o
-20 2 0 168.614 156.651 14.447 51.821 o
-20 2 1 1323.020 1303.500 30.936 11.116 o
-20 2 2 457.629 452.681 17.568 34.371 o
-20 2 3 101.679 90.438 11.531 81.457 o
-20 2 4 722.551 720.214 24.378 17.982 o
-20 2 5 2461.650 2479.570 50.194 4.270 o
-20 2 6 375.610 372.632 15.970 41.603 o
-20 2 7 214.214 194.953 12.851 64.631 o
-20 2 8 235.370 255.774 15.931 42.418 o
-20 2 9 1352.660 1339.050 34.476 9.011 o
-20 2 10 258.810 272.508 15.595 44.105 o
-20 2 11 71.267 87.508 15.852 43.642 o
-20 2 12 525.678 515.107 18.945 29.574 o
-20 2 13 1020.840 991.027 26.952 14.639 o
-20 2 14 25.137 18.871 12.141 74.719 o
-20 2 15 1311.170 1322.660 45.200 5.316 o
-20 2 16 175.729 181.438 16.058 42.063 o
-20 2 17 328.391 301.388 18.713 30.779 o
-20 2 18 120.355 109.256 12.311 71.402 o
-20 2 19 452.156 452.290 18.012 32.773 o
-20 2 20 916.471 872.613 27.637 14.004 o
-20 2 21 360.255 394.962 24.672 17.859 o
-20 2 22 852.610 950.245 70.377 2.222 o
-20 3 -9 220.436 217.835 26.224 15.940 o
-20 3 -8 154.568 178.662 27.256 14.799 o
-20 3 -7 37.635 61.119 24.535 18.339 o
-20 3 -6 2.644 -0.579 17.375 36.644 o
-20 3 -5 6.282 16.514 14.423 53.114 o
-20 3 -4 831.235 845.853 30.382 11.678 o
-20 3 -3 4.643 -3.364 17.462 36.272 o
-20 3 -2 632.260 682.211 37.042 7.954 o
-20 3 -1 1536.550 1596.180 52.400 3.964 o
-20 3 0 9.527 27.682 18.239 33.214 o
-20 3 1 714.099 681.518 28.677 13.127 o
-20 3 2 87.463 78.557 12.465 70.099 o
-20 3 3 1458.820 1407.300 38.196 7.372 o
-20 3 4 1729.810 1780.040 38.980 7.046 o
-20 3 5 553.615 505.526 18.586 30.642 o
-20 3 6 211.351 237.273 23.282 20.172 o
-20 3 7 4.695 -10.906 10.664 97.205 o
-20 3 8 3.150 4.236 10.401 102.181 o
-20 3 9 259.038 269.615 16.666 38.769 o
-20 3 10 452.310 444.695 18.530 31.040 o
-20 3 11 732.332 737.164 26.488 15.303 o
-20 3 12 77.536 78.072 11.506 82.169 o
-20 3 13 1000.880 953.216 26.366 15.285 o
-20 3 14 653.938 662.207 26.571 15.258 o
-20 3 15 392.677 385.866 25.689 16.482 o
-20 3 16 802.063 776.510 32.856 10.034 o
-20 3 17 9.216 12.857 11.881 78.213 o
-20 3 18 59.933 64.923 12.533 69.638 o
-20 3 19 32.857 15.302 12.467 70.830 o
-20 3 20 146.979 175.222 20.291 26.579 o
-20 3 21 573.762 540.389 33.068 9.969 o
-20 3 22 431.251 345.111 45.613 5.288 o
-20 4 -9 1.914 10.719 30.955 11.544 o
-20 4 -6 88.142 122.022 26.669 15.493 o
-20 4 -5 1276.070 1569.770 102.232 1.055 o
-20 4 -4 409.866 425.130 42.332 6.133 o
-20 4 -3 1136.670 1172.360 46.391 5.062 o
-20 4 -2 537.913 570.131 38.196 7.502 o
-20 4 -1 69.903 59.717 14.850 49.734 o
-20 4 0 686.610 715.299 24.278 18.147 o
-20 4 1 56.502 52.584 11.779 78.832 o
-20 4 2 800.045 827.453 28.096 13.610 o
-20 4 3 209.203 184.544 13.807 56.309 o
-20 4 4 121.535 128.242 13.684 57.968 o
-20 4 5 6.726 15.279 12.797 67.448 o
-20 4 6 344.432 359.038 14.835 48.052 o
-20 4 7 2794.550 2754.590 50.749 4.165 o
-20 4 8 78.419 63.140 16.470 40.466 o
-20 4 9 86.845 87.980 11.317 84.711 o
-20 4 10 5.027 8.788 11.269 87.002 o
-20 4 11 991.398 1008.600 29.946 11.951 o
-20 4 12 165.163 174.316 13.692 57.518 o
-20 4 13 76.198 45.707 15.036 48.526 o
-20 4 14 1566.950 1607.960 41.405 6.285 o
-20 4 15 115.871 97.757 14.267 53.516 o
-20 4 16 34.187 29.099 12.450 70.943 o
-20 4 17 1011.590 978.797 32.508 10.189 o
-20 4 18 58.811 74.709 12.407 71.015 o
-20 4 19 1224.720 1247.490 30.618 11.367 o
-20 4 20 358.820 382.901 24.819 17.656 o
-20 4 21 76.018 114.296 33.654 9.746 o
-20 4 22 415.575 488.510 50.693 4.284 o
-20 5 -10 34.618 83.182 47.835 4.832 o
-20 5 -9 70.774 88.368 45.401 5.362 o
-20 5 -8 19.560 38.310 41.379 6.459 o
-20 5 -7 214.773 146.574 45.613 5.304 o
-20 5 -6 731.966 825.954 125.514 0.701 o
-20 5 -5 1.126 -0.143 23.059 20.807 o
-20 5 -4 0.282 -4.144 17.651 35.509 o
-20 5 -3 1894.110 1920.180 134.651 0.608 o
-20 5 -1 46.057 44.041 17.116 37.596 o
-20 5 0 30.237 27.516 11.797 79.010 o
-20 5 1 389.190 369.125 28.565 13.377 o
-20 5 2 41.647 67.177 17.919 34.299 o
-20 5 3 7.998 -1.373 10.937 92.378 o
-20 5 4 113.131 85.337 11.539 81.255 o
-20 5 5 880.655 880.537 27.494 14.157 o
-20 5 6 0.755 -3.960 12.422 71.687 o
-20 5 7 133.898 162.220 17.862 34.228 o
-20 5 8 0.490 -2.025 11.826 79.107 o
-20 5 9 1486.970 1500.690 46.779 4.958 o
-20 5 10 86.408 72.535 12.893 65.615 o
-20 5 11 72.497 58.988 11.252 86.044 o
-20 5 12 92.895 83.781 13.122 63.290 o
-20 5 13 81.428 68.036 12.919 65.408 o
-20 5 14 34.196 32.509 14.444 52.786 o
-20 5 15 321.001 336.613 23.618 19.502 o
-20 5 16 41.220 39.242 13.100 64.033 o
-20 5 17 1262.960 1263.680 34.997 8.770 o
-20 5 18 666.881 663.365 28.748 13.081 o
-20 5 19 19.541 24.632 14.738 50.789 o
-20 5 20 24.124 15.785 26.722 15.480 o
-20 5 21 1223.210 1225.090 78.632 1.779 o
-20 5 22 11.432 -36.088 32.172 10.687 o
-20 6 -8 87.457 86.357 45.189 5.411 o
-20 6 -7 1538.350 1944.410 120.752 0.756 o
-20 6 -6 498.032 586.403 65.614 2.561 o
-20 6 -5 2556.950 2534.010 139.595 0.566 o
-20 6 -4 1.190 -10.795 41.803 6.331 o
-20 6 -3 1628.630 1726.270 123.927 0.718 o
-20 6 -2 11.638 17.817 12.109 75.251 o
-20 6 -1 132.504 98.710 14.515 51.650 o
-20 6 0 94.640 77.615 16.686 39.369 o
-20 6 1 108.771 114.697 14.031 55.295 o
-20 6 2 0.702 -8.729 11.100 89.792 o
-20 6 3 8.789 0.377 10.950 92.144 o
-20 6 4 0.225 -16.487 12.661 69.020 o
-20 6 5 596.731 556.538 19.814 27.014 o
-20 6 6 620.608 636.989 25.749 16.241 o
-20 6 7 4349.990 4405.860 100.386 1.084 o
-20 6 8 183.633 200.397 18.302 32.495 o
-20 6 9 113.226 106.207 12.788 66.350 o
-20 6 10 43.599 36.929 12.479 70.502 o
-20 6 11 811.030 750.447 29.900 12.065 o
-20 6 12 39.003 8.704 17.845 34.651 o
-20 6 13 1669.940 1683.020 49.234 4.474 o
-20 6 14 187.888 209.658 16.613 39.280 o
-20 6 15 0.651 23.240 15.879 43.839 o
-20 6 16 69.467 38.769 18.089 33.636 o
-20 6 17 663.203 651.150 25.423 16.624 o
-20 6 18 35.598 25.651 15.919 43.496 o
-20 6 19 2268.080 2247.610 127.631 0.676 o
-20 7 -7 440.038 414.218 60.111 3.051 o
-20 7 -6 710.540 892.251 81.701 1.652 o
-20 7 -5 61.566 68.984 23.598 19.802 o
-20 7 -4 1193.290 1296.460 57.438 3.318 o
-20 7 -3 7.094 -1.296 14.370 53.545 o
-20 7 -2 5.289 11.444 16.959 38.439 o
-20 7 -1 1129.850 1158.670 32.476 10.170 o
-20 7 0 830.502 883.936 47.637 4.823 o
-20 7 1 427.617 437.896 26.649 15.309 o
-20 7 2 104.900 86.688 16.828 38.674 o
-20 7 3 2111.200 2079.670 54.122 3.700 o
-20 7 4 119.265 119.105 14.143 54.366 o
-20 7 5 380.768 370.695 17.809 33.715 o
-20 7 6 15.822 19.214 17.309 36.866 o
-20 7 7 5.835 15.096 12.633 69.211 o
-20 7 8 355.720 339.655 27.234 14.715 o
-20 7 9 91.462 87.240 14.978 48.745 o
-20 7 10 901.073 842.924 27.492 14.158 o
-20 7 11 306.903 304.722 20.828 24.991 o
-20 7 12 9.519 0.173 15.312 47.149 o
-20 7 13 770.074 881.343 29.536 12.350 o
-20 7 14 6.340 -6.887 13.939 56.907 o
-20 7 15 2228.420 2209.330 56.304 3.420 o
-20 7 16 10.952 3.929 14.479 52.709 o
-20 7 17 362.844 367.229 22.648 21.134 o
-20 7 18 95.876 25.611 36.829 8.144 o
-20 7 19 17.518 51.327 42.438 6.140 o
-20 8 -5 105.479 81.082 22.644 21.458 o
-20 8 -4 91.332 91.788 21.759 23.237 o
-20 8 -3 854.008 899.338 67.650 2.404 o
-20 8 -2 608.678 618.840 54.690 3.677 o
-20 8 -1 173.381 210.163 22.339 21.933 o
-20 8 0 71.065 91.690 18.915 30.729 o
-20 8 1 1339.070 1518.520 209.702 0.251 o
-20 8 2 7.236 -5.109 17.633 35.567 o
-20 8 3 69.025 95.836 22.523 21.712 o
-20 8 4 2106.170 2170.040 54.953 3.590 o
-20 8 5 840.681 805.745 28.863 12.907 o
-20 8 6 202.229 197.762 15.025 47.771 o
-20 8 7 694.716 686.657 28.736 13.079 o
-20 8 8 1037.030 1050.010 28.573 13.066 o
-20 8 9 742.617 719.812 30.451 11.662 o
-20 8 10 2041.240 2001.510 48.762 4.540 o
-20 8 11 14.427 12.599 12.729 68.118 o
-20 8 12 312.673 313.250 21.652 23.150 o
-20 8 13 760.306 789.681 48.055 4.745 o
-20 8 14 23.244 11.770 14.220 54.561 o
-20 8 15 592.071 584.070 24.666 17.686 o
-20 8 16 427.539 420.922 21.696 22.902 o
-20 8 17 964.040 966.120 76.621 1.876 o
-20 8 18 107.970 67.096 38.310 7.524 o
-20 9 -5 0.521 63.392 28.680 13.441 o
-20 9 -4 313.778 322.992 38.099 7.574 o
-20 9 -3 9.606 8.523 20.391 26.591 o
-20 9 -2 536.378 554.820 29.882 12.175 o
-20 9 -1 475.153 446.361 35.952 8.471 o
-20 9 0 1042.850 1071.430 42.091 6.139 o
-20 9 1 570.710 563.716 26.884 14.965 o
-20 9 2 1597.420 1662.840 56.364 3.432 o
-20 9 3 848.409 842.172 37.661 7.667 o
-20 9 4 91.221 92.696 20.631 25.830 o
-20 9 5 18.878 27.076 19.877 27.959 o
-20 9 6 412.496 425.431 19.846 27.252 o
-20 9 7 40.478 60.171 12.141 74.362 o
-20 9 8 12.443 0.884 13.229 63.130 o
-20 9 9 687.210 739.798 30.354 11.747 o
-20 9 10 71.419 73.628 13.063 64.052 o
-20 9 11 652.250 664.758 27.772 13.998 o
-20 9 12 575.566 589.937 23.899 18.814 o
-20 9 13 210.741 195.335 19.872 27.600 o
-20 9 14 393.284 429.393 25.478 16.740 o
-20 9 15 1968.920 2018.140 84.864 1.524 o
-20 9 16 224.322 199.489 45.507 5.326 o
-20 10 -5 63.677 33.548 30.373 11.973 o
-20 10 -4 28.897 6.561 27.198 14.944 o
-20 10 -3 666.689 640.376 50.904 4.238 o
-20 10 -2 899.768 868.862 59.370 3.116 o
-20 10 0 7.094 7.321 26.616 15.613 o
-20 10 1 437.041 441.718 27.858 14.026 o
-20 10 2 805.745 850.350 35.530 8.601 o
-20 10 3 43.983 69.734 24.341 18.626 o
-20 10 4 369.920 360.546 24.152 18.627 o
-20 10 5 511.092 510.213 37.938 7.608 o
-20 10 6 159.214 182.067 23.593 19.704 o
-20 10 7 0.974 18.031 13.005 65.342 o
-20 10 8 280.940 279.215 17.628 34.695 o
-20 10 9 34.642 54.127 12.783 67.220 o
-20 10 10 270.711 298.821 19.166 29.467 o
-20 10 11 30.642 16.734 12.268 73.149 o
-20 10 12 725.215 724.866 27.067 14.679 o
-20 10 13 62.056 45.484 25.346 17.178 o
-20 10 14 549.558 616.141 63.604 2.724 o
-20 10 15 268.662 347.227 39.474 7.061 o
-20 11 -2 63.922 26.987 26.457 15.772 o
-20 11 -1 10.834 9.948 28.680 13.446 o
-20 11 2 1465.130 1485.210 88.156 1.416 o
-20 11 3 33.662 33.230 31.855 10.893 o
-20 11 4 3.741 39.474 29.421 12.775 o
-20 11 5 28.479 43.439 22.376 22.055 o
-20 11 6 231.779 249.861 24.334 18.468 o
-20 11 7 99.318 117.554 22.398 21.921 o
-20 11 8 33.732 54.770 17.654 35.365 o
-20 11 9 494.017 525.361 24.288 18.299 o
-20 11 10 0.746 5.387 14.799 50.502 o
-20 11 11 30.554 47.037 21.645 23.561 o
-20 11 12 1663.150 1566.090 64.958 2.593 o
-20 11 14 2103.420 2208.030 109.851 0.912 o
-20 12 4 1305.860 1342.340 82.547 1.615 o
-20 12 5 1.103 25.188 30.479 11.906 o
-20 12 6 160.062 119.045 25.101 17.442 o
-20 12 7 279.271 266.153 46.724 5.049 o
-20 12 8 742.337 673.253 40.539 6.648 o
-20 12 9 425.715 383.142 32.954 10.077 o
-20 12 10 376.645 428.399 55.772 3.544 o
-20 12 11 449.699 474.646 40.639 6.646 o
-20 13 7 142.399 97.257 41.274 6.481 o
-20 13 8 245.444 215.945 69.477 2.289 o
-19 0 -11 1803.600 1767.150 90.273 1.349 o
-19 0 -7 55.945 69.324 14.716 50.680 o
-19 0 -5 22.057 41.686 13.672 58.922 o
-19 0 -3 116.253 113.446 18.387 32.404 o
-19 0 -1 89.455 67.075 18.419 32.386 o
-19 0 1 6032.510 6047.420 188.938 0.308 o
-19 0 3 3948.620 3911.420 89.005 1.377 o
-19 0 5 160.194 136.162 13.717 57.448 o
-19 0 7 25.624 25.797 11.297 86.183 o
-19 0 9 32.868 34.294 14.200 54.604 o
-19 0 11 1648.810 1695.260 63.171 2.739 o
-19 0 13 7137.180 7154.200 310.081 0.115 o
-19 0 15 71.595 54.650 14.487 52.237 o
-19 0 17 57.480 65.465 19.253 29.709 o
-19 0 19 222.171 241.722 19.665 28.125 o
-19 0 21 354.162 393.512 36.859 8.080 o
-19 0 23 741.896 667.993 45.166 5.369 o
-19 1 -12 210.780 157.051 28.680 13.360 o
-19 1 -11 1502.030 1544.800 89.320 1.379 o
-19 1 -10 127.446 126.232 19.010 30.307 o
-19 1 -9 61.732 58.330 23.039 20.774 o
-19 1 -8 13.998 2.926 11.837 78.791 o
-19 1 -7 1052.260 1031.770 40.381 6.661 o
-19 1 -6 219.672 215.619 14.626 50.230 o
-19 1 -5 107.067 93.046 10.720 93.846 o
-19 1 -4 1.673 -0.397 11.558 82.803 o
-19 1 -3 538.914 544.259 19.736 27.302 o
-19 1 -2 37.926 37.078 11.128 88.558 o
-19 1 -1 2408.040 2589.310 62.766 2.758 o
-19 1 0 77.621 87.145 11.104 88.051 o
-19 1 1 334.486 355.781 15.574 43.821 o
-19 1 2 286.824 319.719 15.035 47.136 o
-19 1 3 1382.930 1334.070 28.509 12.977 o
-19 1 4 2358.090 2288.870 43.056 5.757 o
-19 1 5 13.260 8.587 8.546 150.793 o
-19 1 6 0.930 6.284 8.173 165.440 o
-19 1 7 478.124 475.291 15.401 44.068 o
-19 1 8 721.026 714.712 21.155 23.617 o
-19 1 9 1259.950 1207.490 26.761 14.707 o
-19 1 10 490.872 472.414 17.480 34.612 o
-19 1 11 1713.460 1662.910 43.628 5.666 o
-19 1 12 37.614 15.183 11.994 76.443 o
-19 1 13 38.471 45.840 11.600 81.506 o
-19 1 14 319.445 319.675 17.980 33.266 o
-19 1 15 2489.450 2462.730 51.494 4.062 o
-19 1 16 118.140 92.604 12.986 64.391 o
-19 1 17 54.198 47.426 10.656 96.149 o
-19 1 18 495.403 471.546 22.793 20.730 o
-19 1 19 109.656 120.196 14.309 53.180 o
-19 1 20 3.957 1.891 10.874 93.495 o
-19 1 21 1850.410 1858.560 40.440 6.549 o
-19 1 22 354.077 394.408 24.206 18.545 o
-19 1 23 1904.080 2068.000 86.320 1.474 o
-19 1 24 119.866 93.130 38.840 7.319 o
-19 2 -10 779.662 782.874 39.741 6.906 o
-19 2 -9 207.433 202.509 15.242 46.425 o
-19 2 -8 141.688 155.036 14.523 51.416 o
-19 2 -7 8.291 16.279 13.025 65.092 o
-19 2 -6 740.024 706.744 35.069 8.844 o
-19 2 -5 191.724 164.252 14.762 49.563 o
-19 2 -4 237.298 245.847 14.276 52.486 o
-19 2 -3 12.288 4.551 10.267 104.678 o
-19 2 -2 23.303 22.780 10.623 97.459 o
-19 2 -1 1096.390 1108.940 52.795 3.924 o
-19 2 0 554.162 528.391 22.416 21.343 o
-19 2 1 3065.330 3171.850 60.529 2.947 o
-19 2 2 1210.550 1271.850 32.898 9.895 o
-19 2 3 1459.830 1481.600 34.020 9.219 o
-19 2 4 562.262 570.886 15.829 41.437 o
-19 2 5 146.015 135.769 11.629 79.373 o
-19 2 6 629.438 617.605 17.465 34.231 o
-19 2 7 2620.980 2568.650 50.927 4.145 o
-19 2 8 1148.570 1102.500 23.307 19.202 o
-19 2 9 5.538 5.192 8.914 138.977 o
-19 2 10 189.014 210.017 16.705 38.851 o
-19 2 11 1574.940 1650.490 43.626 5.674 o
-19 2 12 55.136 48.657 10.813 93.396 o
-19 2 13 1216.610 1232.700 29.693 12.062 o
-19 2 14 473.410 437.144 21.585 23.081 o
-19 2 15 1469.090 1451.340 47.647 4.784 o
-19 2 16 1013.680 1044.420 26.569 15.038 o
-19 2 17 48.533 46.436 10.709 95.309 o
-19 2 18 2.470 10.854 10.463 100.930 o
-19 2 19 146.201 173.294 18.603 31.558 o
-19 2 20 87.995 81.148 13.571 59.268 o
-19 2 21 1.514 14.516 12.094 75.549 o
-19 2 22 14.354 18.446 17.459 36.240 o
-19 2 23 1963.610 1907.370 115.884 0.820 o
-19 3 -10 202.602 236.707 21.887 22.799 o
-19 3 -9 77.136 93.963 17.968 34.014 o
-19 3 -8 450.684 428.187 44.131 5.644 o
-19 3 -7 1384.690 1353.350 80.960 1.678 o
-19 3 -6 570.118 535.553 33.355 9.801 o
-19 3 -5 1063.860 1102.670 66.569 2.479 o
-19 3 -4 1141.300 1115.320 26.751 14.780 o
-19 3 -3 383.888 376.378 20.987 24.503 o
-19 3 -2 133.042 129.750 13.780 57.106 o
-19 3 -1 1006.850 1012.900 38.358 7.373 o
-19 3 0 316.234 305.583 13.835 55.178 o
-19 3 1 29.511 15.625 9.252 128.178 o
-19 3 2 9.684 13.907 10.272 104.537 o
-19 3 3 9.905 -0.024 10.596 98.368 o
-19 3 4 1195.300 1161.920 26.192 15.356 o
-19 3 5 1631.100 1632.920 33.267 9.586 o
-19 3 6 770.616 790.914 21.855 22.115 o
-19 3 7 129.248 140.186 13.088 63.159 o
-19 3 8 854.889 822.335 25.085 16.922 o
-19 3 9 1611.490 1597.330 42.236 6.044 o
-19 3 10 576.279 549.700 24.872 17.420 o
-19 3 11 280.481 302.510 14.815 48.553 o
-19 3 12 382.139 388.156 16.335 39.795 o
-19 3 13 50.891 41.465 12.913 65.807 o
-19 3 14 844.684 900.289 30.989 11.227 o
-19 3 15 59.141 108.274 18.563 31.903 o
-19 3 16 65.776 68.933 11.513 82.261 o
-19 3 17 199.103 190.114 20.085 27.042 o
-19 3 18 584.553 618.662 20.394 25.536 o
-19 3 19 113.640 136.960 17.192 36.993 o
-19 3 20 1670.540 1732.760 41.071 6.373 o
-19 3 21 576.515 582.816 21.326 23.458 o
-19 3 22 14.620 18.156 20.537 26.203 o
-19 4 -10 4.644 21.516 22.201 22.434 o
-19 4 -9 495.989 489.004 87.839 1.431 o
-19 4 -8 288.887 305.427 39.210 7.156 o
-19 4 -7 98.362 108.432 24.758 17.964 o
-19 4 -6 4.377 17.718 16.159 42.330 o
-19 4 -5 919.782 957.108 42.017 6.172 o
-19 4 -4 209.862 232.275 15.052 47.506 o
-19 4 -3 286.120 314.235 21.102 24.377 o
-19 4 -2 1272.050 1243.860 29.733 12.015 o
-19 4 -1 335.873 334.604 16.363 39.870 o
-19 4 0 9.722 39.651 11.555 82.504 o
-19 4 1 122.975 137.785 13.960 55.708 o
-19 4 2 680.324 689.520 19.775 26.924 o
-19 4 3 1024.130 1084.620 31.477 10.835 o
-19 4 4 844.526 874.305 30.694 11.442 o
-19 4 5 169.042 154.593 15.703 44.014 o
-19 4 6 961.204 957.064 31.095 11.121 o
-19 4 7 696.484 688.938 22.638 20.771 o
-19 4 8 417.467 420.873 18.750 30.417 o
-19 4 9 10.030 12.511 10.887 93.096 o
-19 4 10 146.664 139.895 13.570 58.745 o
-19 4 11 1630.810 1561.230 32.570 9.989 o
-19 4 12 622.090 629.785 22.957 20.293 o
-19 4 13 1212.930 1160.020 37.592 7.641 o
-19 4 14 64.626 36.423 12.632 68.642 o
-19 4 15 232.522 218.541 15.751 43.433 o
-19 4 16 2767.420 2715.620 54.950 3.570 o
-19 4 17 4.214 6.371 11.228 87.655 o
-19 4 18 333.780 329.426 16.045 41.421 o
-19 4 19 477.064 483.953 18.662 30.545 o
-19 4 20 3.012 0.777 11.989 76.936 o
-19 4 21 19.828 13.514 14.363 53.497 o
-19 4 22 625.608 632.440 41.125 6.472 o
-19 5 -11 9.971 37.252 40.321 6.803 o
-19 5 -10 16.277 25.531 28.472 13.638 o
-19 5 -9 14.438 28.325 23.237 20.468 o
-19 5 -8 15.825 -17.778 28.574 13.546 o
-19 5 -7 205.596 221.640 32.807 10.221 o
-19 5 -6 2052.070 2173.270 66.306 2.482 o
-19 5 -5 270.392 256.318 21.196 24.209 o
-19 5 -4 3142.420 3087.390 181.266 0.336 o
-19 5 -3 97.968 70.326 13.851 56.907 o
-19 5 -2 153.652 139.016 17.413 35.975 o
-19 5 -1 454.139 438.898 18.082 32.537 o
-19 5 0 204.176 217.206 14.770 49.343 o
-19 5 1 145.435 155.135 16.249 41.226 o
-19 5 2 10.913 11.933 10.502 100.024 o
-19 5 3 78.666 60.461 11.182 87.010 o
-19 5 4 14.046 10.918 14.061 55.854 o
-19 5 5 227.589 248.161 13.050 62.466 o
-19 5 6 1632.320 1651.780 44.197 5.529 o
-19 5 7 158.978 159.019 11.736 77.719 o
-19 5 8 2455.290 2458.710 48.966 4.481 o
-19 5 9 151.250 141.204 10.918 89.587 o
-19 5 10 26.934 20.246 11.658 80.976 o
-19 5 11 7.942 12.792 10.656 97.203 o
-19 5 12 258.662 274.334 19.581 28.290 o
-19 5 13 188.611 178.627 14.761 49.550 o
-19 5 14 204.641 225.054 19.087 29.864 o
-19 5 15 148.750 136.683 14.648 50.572 o
-19 5 16 14.089 8.766 12.250 73.551 o
-19 5 17 5.656 7.189 12.240 73.763 o
-19 5 18 1325.040 1375.000 37.174 7.786 o
-19 5 19 17.621 35.531 11.949 77.115 o
-19 5 20 1628.990 1661.420 46.287 5.051 o
-19 5 21 261.931 223.395 30.902 11.498 o
-19 5 22 159.971 177.425 28.319 13.713 o
-19 6 -11 78.929 124.667 45.718 5.286 o
-19 6 -10 192.625 234.563 69.160 2.310 o
-19 6 -9 13.742 54.312 28.655 13.462 o
-19 6 -8 219.313 226.950 58.683 3.207 o
-19 6 -7 17.535 43.013 18.026 33.971 o
-19 6 -6 620.724 690.311 58.100 3.259 o
-19 6 -5 1026.970 1042.600 53.972 3.759 o
-19 6 -4 144.248 158.757 25.137 17.390 o
-19 6 -3 91.956 92.731 17.479 35.897 o
-19 6 -2 1090.380 1203.410 47.329 4.868 o
-19 6 -1 128.085 138.648 15.292 46.551 o
-19 6 0 6.730 0.705 9.997 110.554 o
-19 6 1 246.521 250.717 15.925 42.420 o
-19 6 2 7.792 10.515 12.813 67.287 o
-19 6 3 247.754 236.520 14.376 51.760 o
-19 6 4 535.757 562.075 20.459 25.467 o
-19 6 5 673.434 690.528 23.696 19.034 o
-19 6 6 1215.000 1177.340 44.555 5.477 o
-19 6 7 546.390 579.695 26.903 14.951 o
-19 6 8 194.672 187.844 13.357 60.130 o
-19 6 9 1.112 -10.061 9.468 123.380 o
-19 6 10 1258.110 1241.910 33.722 9.427 o
-19 6 11 58.530 58.109 12.507 69.975 o
-19 6 12 84.707 83.339 12.110 74.207 o
-19 6 13 3.516 16.359 9.656 118.373 o
-19 6 14 80.939 67.784 11.907 76.835 o
-19 6 15 39.400 43.033 13.074 64.281 o
-19 6 16 1566.670 1607.300 37.564 7.593 o
-19 6 17 356.680 381.507 28.484 13.460 o
-19 6 18 1694.970 1708.930 44.592 5.429 o
-19 6 19 368.702 383.042 21.943 22.471 o
-19 6 20 964.551 1009.870 40.869 6.513 o
-19 6 21 69.648 100.450 25.216 17.337 o
-19 6 22 716.591 827.165 69.107 2.306 o
-19 7 -10 5.711 28.892 39.474 7.098 o
-19 7 -9 100.805 107.158 32.127 10.688 o
-19 7 -8 272.673 245.843 51.539 4.153 o
-19 7 -7 1353.810 1435.270 50.903 4.205 o
-19 7 -6 1200.720 1208.210 90.643 1.341 o
-19 7 -5 552.358 575.860 28.948 12.951 o
-19 7 -4 107.930 83.923 42.544 6.103 o
-19 7 -3 191.661 218.046 25.255 17.189 o
-19 7 -2 695.619 718.771 24.158 18.315 o
-19 7 -1 11.433 8.162 13.579 59.900 o
-19 7 0 448.518 494.017 22.906 20.558 o
-19 7 1 3.764 -5.932 10.912 92.869 o
-19 7 2 173.749 179.992 13.208 61.613 o
-19 7 3 179.403 196.680 27.674 14.345 o
-19 7 4 3.076 6.121 11.312 86.374 o
-19 7 5 745.025 782.145 26.783 14.963 o
-19 7 6 3313.470 3371.640 71.000 2.153 o
-19 7 7 362.457 359.130 23.341 19.923 o
-19 7 8 1631.820 1639.220 45.844 5.148 o
-19 7 9 521.268 539.076 21.720 22.715 o
-19 7 10 754.286 720.190 25.034 17.066 o
-19 7 11 1.146 -3.577 12.676 68.846 o
-19 7 12 6.999 9.938 11.241 87.404 o
-19 7 13 2.336 0.973 11.150 88.958 o
-19 7 14 62.546 52.374 14.159 54.719 o
-19 7 15 255.729 240.271 20.407 26.110 o
-19 7 16 30.930 27.188 13.848 57.432 o
-19 7 17 963.896 982.957 31.216 11.035 o
-19 7 18 1672.360 1747.960 58.273 3.211 o
-19 7 19 237.150 240.386 24.234 18.619 o
-19 7 20 656.779 613.283 61.275 2.932 o
-19 7 21 1320.090 1480.660 95.988 1.196 o
-19 8 -9 255.438 369.240 56.407 3.468 o
-19 8 -8 780.464 866.359 81.976 1.641 o
-19 8 -7 61.276 63.696 21.170 24.587 o
-19 8 -6 203.742 194.371 34.995 8.991 o
-19 8 -5 664.507 684.308 63.762 2.708 o
-19 8 -4 193.806 223.296 37.093 8.007 o
-19 8 -3 66.682 80.462 18.098 33.565 o
-19 8 -2 374.642 333.328 47.452 4.891 o
-19 8 -1 167.938 204.583 17.275 36.435 o
-19 8 0 6.962 9.713 23.167 20.605 o
-19 8 1 659.015 769.299 52.333 4.010 o
-19 8 2 95.514 88.653 13.140 63.087 o
-19 8 3 1523.340 1488.590 37.536 7.615 o
-19 8 4 658.618 690.632 30.416 11.713 o
-19 8 5 102.296 95.986 15.034 48.325 o
-19 8 6 352.951 378.968 16.763 37.952 o
-19 8 7 246.768 241.124 21.440 23.702 o
-19 8 8 0.993 2.523 11.918 77.865 o
-19 8 9 15.694 6.011 12.543 70.160 o
-19 8 10 28.374 28.358 12.836 66.818 o
-19 8 11 501.655 476.752 27.252 14.615 o
-19 8 12 59.604 42.695 12.242 73.055 o
-19 8 13 65.358 42.265 16.926 38.392 o
-19 8 14 990.124 955.517 30.731 11.372 o
-19 8 15 265.013 271.615 18.508 31.584 o
-19 8 16 753.432 739.061 26.727 15.030 o
-19 8 17 3.578 7.117 13.769 58.312 o
-19 8 18 2.630 -28.959 16.899 38.737 o
-19 8 19 12.145 4.868 36.723 8.202 o
-19 9 -8 923.501 897.119 62.651 2.800 o
-19 9 -7 241.872 239.226 29.234 12.840 o
-19 9 -6 146.591 172.326 24.440 18.383 o
-19 9 -5 150.648 132.008 41.803 6.316 o
-19 9 -4 93.270 92.783 23.729 19.555 o
-19 9 -3 167.137 206.229 26.830 15.259 o
-19 9 -2 73.403 77.899 45.877 5.251 o
-19 9 -1 25.934 45.277 20.750 25.639 o
-19 9 0 51.975 37.127 14.914 49.435 o
-19 9 1 0.280 -3.740 17.198 37.404 o
-19 9 2 88.964 58.268 19.346 29.380 o
-19 9 3 1031.860 990.419 39.796 6.858 o
-19 9 4 85.450 63.782 12.579 68.934 o
-19 9 5 401.758 440.849 30.856 11.475 o
-19 9 6 628.462 583.621 26.581 15.273 o
-19 9 7 3.283 -0.519 14.077 55.815 o
-19 9 8 1477.750 1464.810 38.895 7.112 o
-19 9 9 210.962 234.664 16.448 39.953 o
-19 9 10 1080.260 1041.820 36.253 8.224 o
-19 9 11 321.971 329.395 18.608 31.103 o
-19 9 12 25.604 42.828 15.522 45.745 o
-19 9 13 9.225 36.320 12.756 67.773 o
-19 9 14 7.497 8.650 16.216 42.035 o
-19 9 15 1169.160 1252.020 40.000 6.768 o
-19 9 16 490.781 497.454 29.765 12.289 o
-19 9 17 6.243 31.229 17.603 35.657 o
-19 9 18 82.066 64.556 36.405 8.334 o
-19 9 19 94.423 59.370 34.077 9.508 o
-19 10 -6 1051.340 1056.180 68.683 2.330 o
-19 10 -5 196.848 153.982 31.431 11.139 o
-19 10 -4 4.944 9.317 20.302 26.829 o
-19 10 -3 9.924 10.237 16.849 38.934 o
-19 10 -2 16.069 15.220 17.088 37.829 o
-19 10 -1 95.340 66.941 18.510 32.059 o
-19 10 0 183.401 175.702 27.308 14.732 o
-19 10 1 2390.140 2278.590 95.904 1.194 o
-19 10 2 5.672 11.006 29.738 12.507 o
-19 10 3 916.391 952.067 46.426 5.070 o
-19 10 4 0.899 -10.032 14.305 54.063 o
-19 10 5 3.711 0.454 11.267 87.103 o
-19 10 6 64.436 49.284 14.573 51.678 o
-19 10 7 217.101 207.518 15.546 44.633 o
-19 10 8 271.943 322.117 20.963 24.705 o
-19 10 9 28.672 37.851 12.226 73.557 o
-19 10 10 1.752 -3.811 11.298 86.650 o
-19 10 11 168.213 200.993 16.940 37.869 o
-19 10 12 25.387 36.629 13.605 59.503 o
-19 10 13 3188.500 3246.020 81.545 1.641 o
-19 10 14 1.848 31.913 16.829 39.016 o
-19 10 15 92.339 128.247 21.759 23.220 o
-19 10 16 410.593 417.061 32.963 10.071 o
-19 10 17 53.698 40.533 38.840 7.327 o
-19 10 18 116.237 125.408 40.639 6.685 o
-19 11 -4 28.424 86.569 31.114 11.412 o
-19 11 -3 159.279 180.440 33.865 9.606 o
-19 11 -2 87.359 97.152 28.786 13.310 o
-19 11 -1 1152.560 1120.670 129.906 0.654 o
-19 11 0 41.644 94.097 22.927 20.979 o
-19 11 2 49.824 54.372 17.610 35.504 o
-19 11 3 72.054 36.899 21.316 24.255 o
-19 11 4 35.717 57.995 33.654 9.758 o
-19 11 5 95.205 96.328 45.242 5.398 o
-19 11 6 9.648 19.402 18.262 33.136 o
-19 11 7 326.946 343.715 20.078 26.801 o
-19 11 8 618.078 591.316 27.915 13.883 o
-19 11 9 23.951 33.865 13.578 59.758 o
-19 11 10 26.491 43.624 14.345 53.523 o
-19 11 11 1743.560 1759.510 40.817 6.444 o
-19 11 12 216.481 223.921 17.978 33.571 o
-19 11 13 129.009 118.919 18.819 30.921 o
-19 11 14 17.750 32.799 19.160 30.085 o
-19 11 15 1686.450 1660.180 68.149 2.357 o
-19 11 16 23.835 -25.823 39.792 6.985 o
-19 12 -2 172.140 144.669 32.172 10.640 o
-19 12 -1 302.686 299.710 39.580 7.023 o
-19 12 0 57.631 65.509 30.797 11.644 o
-19 12 1 1557.790 1672.220 97.363 1.161 o
-19 12 3 795.736 674.559 65.720 2.549 o
-19 12 4 262.047 270.433 22.840 20.900 o
-19 12 5 50.584 64.528 23.520 19.942 o
-19 12 6 0.537 3.231 16.962 38.448 o
-19 12 7 145.511 129.564 17.637 35.107 o
-19 12 8 0.030 8.336 14.506 52.556 o
-19 12 9 7.549 34.995 14.476 52.675 o
-19 12 10 207.027 223.592 30.214 12.038 o
-19 12 11 741.205 729.166 43.852 5.690 o
-19 12 12 252.422 256.232 24.011 18.948 o
-19 12 13 1005.480 1005.220 48.999 4.553 o
-19 12 14 98.362 116.307 30.162 12.121 o
-19 13 5 155.939 214.729 37.675 7.767 o
-19 13 6 348.012 302.250 47.623 4.857 o
-19 13 7 64.219 69.873 44.978 5.464 o
-19 13 8 16.422 0.834 23.240 20.473 o
-19 13 9 2145.900 2197.020 83.476 1.574 o
-19 13 10 274.903 125.937 42.120 6.213 o
-19 13 11 379.016 399.190 38.522 7.400 o
-19 13 12 257.919 314.632 36.088 8.443 o
-19 14 8 103.563 86.828 25.707 16.669 o
-18 0 -14 566.387 518.460 42.438 6.089 o
-18 0 -12 3339.990 3070.740 154.988 0.459 o
-18 0 -10 2.754 10.054 27.939 14.171 o
-18 0 -8 270.270 271.755 20.725 25.294 o
-18 0 -6 5.598 27.162 18.435 32.519 o
-18 0 -4 32.557 31.374 12.613 69.144 o
-18 0 -2 60.983 71.607 9.793 113.149 o
-18 0 0 8364.680 8299.410 266.340 0.155 o
-18 0 2 103.619 119.821 16.952 38.081 o
-18 0 4 24.442 23.811 13.245 62.816 o
-18 0 6 131.525 125.774 12.256 71.850 o
-18 0 8 54.664 52.364 10.725 94.895 o
-18 0 10 4072.560 4145.300 91.147 1.313 o
-18 0 12 2543.330 2479.160 84.806 1.523 o
-18 0 14 55.831 51.550 21.450 23.965 o
-18 0 16 2200.730 2177.660 67.415 2.401 o
-18 0 18 76.221 106.355 19.405 29.187 o
-18 0 20 499.748 572.150 26.879 14.997 o
-18 0 22 3120.660 3176.340 79.389 1.730 o
-18 0 24 3661.340 3612.600 180.651 0.338 o
-18 1 -14 14.436 -10.371 21.801 23.265 o
-18 1 -13 64.766 75.205 14.300 53.585 o
-18 1 -12 815.972 775.204 40.629 6.609 o
-18 1 -11 778.825 738.496 43.482 5.784 o
-18 1 -10 2923.760 3044.750 139.060 0.570 o
-18 1 -9 19.480 19.962 12.875 66.510 o
-18 1 -8 45.142 41.065 13.109 63.905 o
-18 1 -7 533.793 539.328 38.429 7.414 o
-18 1 -6 16.840 15.631 9.982 110.502 o
-18 1 -5 2.028 6.205 12.177 74.565 o
-18 1 -4 1042.110 1041.990 38.572 7.288 o
-18 1 -3 1051.900 1039.390 31.013 11.150 o
-18 1 -2 194.555 195.299 10.085 103.040 o
-18 1 -1 538.571 537.853 15.924 41.095 o
-18 1 0 1354.160 1494.050 49.121 4.509 o
-18 1 1 63.127 74.009 8.604 145.641 o
-18 1 2 4294.360 4240.840 59.691 3.000 o
-18 1 3 1238.110 1266.790 25.604 15.991 o
-18 1 4 95.978 111.444 8.817 137.140 o
-18 1 5 101.240 113.215 8.173 158.375 o
-18 1 6 811.761 813.179 18.618 29.883 o
-18 1 7 375.582 393.826 16.674 38.267 o
-18 1 8 212.227 213.799 9.368 117.776 o
-18 1 9 0.607 1.868 7.190 213.891 o
-18 1 10 8.369 0.420 7.815 180.652 o
-18 1 11 13.157 8.531 8.182 164.429 o
-18 1 12 1022.420 1041.170 25.714 16.009 o
-18 1 13 0.907 7.639 8.591 149.727 o
-18 1 14 2114.110 2022.880 36.908 7.776 o
-18 1 15 1959.790 1946.260 39.812 6.739 o
-18 1 16 78.459 71.746 12.503 69.781 o
-18 1 17 66.321 65.554 12.436 70.665 o
-18 1 18 70.186 74.559 12.638 68.381 o
-18 1 19 294.411 312.686 19.775 27.673 o
-18 1 20 174.498 198.850 13.908 55.665 o
-18 1 21 262.876 236.086 14.952 47.905 o
-18 1 22 9.856 4.169 11.573 82.458 o
-18 1 23 601.027 638.157 31.513 10.944 o
-18 1 24 992.177 1052.450 47.552 4.830 o
-18 2 -12 377.107 350.039 25.384 16.890 o
-18 2 -11 3.416 21.060 29.950 12.331 o
-18 2 -10 43.289 21.982 20.150 27.179 o
-18 2 -9 534.961 536.812 30.853 11.436 o
-18 2 -8 460.367 444.288 30.532 11.703 o
-18 2 -7 1069.750 1093.710 54.537 3.681 o
-18 2 -6 64.726 61.846 10.304 102.420 o
-18 2 -5 624.384 632.040 18.303 31.322 o
-18 2 -4 17.775 -0.108 10.213 105.711 o
-18 2 -3 260.478 261.331 11.518 78.892 o
-18 2 -2 412.460 386.502 20.251 26.226 o
-18 2 -1 1573.350 1687.890 32.962 9.762 o
-18 2 0 7.964 14.007 7.774 182.178 o
-18 2 1 831.193 852.567 19.300 27.877 o
-18 2 2 3.238 2.503 8.145 166.566 o
-18 2 3 160.056 142.168 8.333 149.679 o
-18 2 4 611.513 623.406 17.396 34.518 o
-18 2 5 719.326 729.281 19.102 28.670 o
-18 2 6 321.935 308.762 12.216 69.820 o
-18 2 7 1063.900 1085.100 21.022 23.386 o
-18 2 8 45.910 38.426 8.555 148.591 o
-18 2 9 2044.370 2037.780 40.481 6.515 o
-18 2 10 783.280 773.026 19.085 28.593 o
-18 2 11 1022.000 992.971 24.844 17.109 o
-18 2 12 1241.730 1210.920 25.837 15.729 o
-18 2 13 706.345 664.554 17.852 32.652 o
-18 2 14 94.191 98.661 9.603 116.453 o
-18 2 15 1.254 -5.466 11.324 86.257 o
-18 2 16 1570.900 1582.750 37.472 7.630 o
-18 2 17 703.795 729.736 21.203 23.526 o
-18 2 18 2.807 -6.716 10.286 104.513 o
-18 2 19 258.390 267.567 15.125 46.804 o
-18 2 20 1518.020 1500.890 37.275 7.719 o
-18 2 21 1063.920 1060.800 26.044 15.600 o
-18 2 22 2778.890 2864.370 55.074 3.552 o
-18 2 23 221.659 237.637 21.321 23.990 o
-18 2 24 47.093 58.713 22.897 21.044 o
-18 3 -12 1500.350 1554.320 90.484 1.344 o
-18 3 -11 4.665 10.843 19.378 29.449 o
-18 3 -10 91.376 137.511 53.497 3.862 o
-18 3 -9 26.838 24.152 16.771 39.230 o
-18 3 -8 5.813 -5.403 12.602 69.616 o
-18 3 -7 1078.320 1027.100 42.809 5.937 o
-18 3 -6 441.256 462.643 21.120 24.098 o
-18 3 -5 9.452 -6.261 16.628 39.991 o
-18 3 -4 782.202 769.337 23.606 19.080 o
-18 3 -3 167.487 180.630 13.259 61.194 o
-18 3 -2 831.115 865.004 38.908 7.192 o
-18 3 -1 49.378 51.200 11.724 79.652 o
-18 3 0 993.675 963.217 23.381 19.231 o
-18 3 1 23.404 14.671 7.575 190.814 o
-18 3 2 135.849 143.360 9.073 128.127 o
-18 3 3 2548.310 2583.040 43.054 5.738 o
-18 3 4 1571.600 1590.190 27.879 13.441 o
-18 3 5 1808.750 1843.200 33.084 9.642 o
-18 3 6 208.228 206.662 10.159 101.274 o
-18 3 7 681.909 643.942 15.507 42.564 o
-18 3 8 421.271 394.197 13.134 59.964 o
-18 3 9 14.023 20.875 7.620 188.991 o
-18 3 10 2.990 6.831 6.440 265.934 o
-18 3 11 383.462 377.203 15.365 44.761 o
-18 3 12 30.967 32.458 9.810 113.872 o
-18 3 13 1.657 7.448 10.535 99.597 o
-18 3 14 12.178 11.565 10.843 93.822 o
-18 3 15 4318.380 4347.950 81.245 1.645 o
-18 3 16 924.769 934.438 28.828 12.894 o
-18 3 17 582.786 589.954 17.909 32.758 o
-18 3 18 138.103 138.497 11.812 77.080 o
-18 3 19 255.814 265.202 14.448 51.158 o
-18 3 20 1077.590 1045.220 27.941 13.630 o
-18 3 21 5.926 15.231 12.873 66.657 o
-18 3 22 222.667 244.028 16.627 39.076 o
-18 3 23 15.497 5.812 16.990 38.282 o
-18 3 24 35.432 25.082 36.194 8.440 o
-18 4 -11 19.318 22.276 15.401 46.529 o
-18 4 -10 63.432 63.864 17.659 35.269 o
-18 4 -9 165.875 112.585 33.813 9.641 o
-18 4 -8 160.259 172.960 19.376 29.098 o
-18 4 -7 10.769 35.910 22.608 21.623 o
-18 4 -6 1357.550 1351.160 41.976 6.142 o
-18 4 -5 5093.780 5099.390 108.672 0.925 o
-18 4 -4 8.258 9.344 9.396 124.963 o
-18 4 -3 4318.580 4339.540 84.586 1.520 o
-18 4 -2 575.028 563.086 22.277 21.571 o
-18 4 -1 241.887 235.954 12.680 65.948 o
-18 4 0 251.624 254.852 16.212 40.949 o
-18 4 1 27.415 22.542 6.681 243.803 o
-18 4 2 154.002 150.517 8.025 160.710 o
-18 4 3 13.040 12.491 6.537 256.661 o
-18 4 4 1.642 4.346 6.257 282.097 o
-18 4 5 1.538 0.527 6.006 306.398 o
-18 4 6 1408.100 1377.360 27.820 13.582 o
-18 4 7 4668.350 4595.300 71.100 2.132 o
-18 4 8 1151.740 1158.590 22.674 20.202 o
-18 4 9 6.965 12.925 7.171 214.052 o
-18 4 10 596.822 593.287 22.664 20.836 o
-18 4 11 74.538 68.871 8.474 149.685 o
-18 4 12 54.604 67.256 9.545 119.198 o
-18 4 13 12.169 17.277 11.814 79.039 o
-18 4 14 8.818 7.926 9.602 119.675 o
-18 4 15 74.959 82.858 11.069 88.664 o
-18 4 16 50.216 54.689 12.301 72.395 o
-18 4 17 245.174 240.581 15.079 47.186 o
-18 4 18 857.376 823.328 28.609 13.123 o
-18 4 19 424.864 413.040 15.257 45.156 o
-18 4 20 88.670 78.845 12.932 65.184 o
-18 4 21 257.012 291.575 23.453 19.832 o
-18 4 22 91.701 105.022 16.562 39.925 o
-18 4 23 660.440 614.056 40.543 6.655 o
-18 5 -12 12.081 -25.611 41.803 6.330 o
-18 5 -11 521.441 539.648 34.129 9.375 o
-18 5 -10 7.013 -0.123 18.184 33.447 o
-18 5 -9 208.215 198.654 43.825 5.743 o
-18 5 -8 98.368 84.605 17.251 36.839 o
-18 5 -7 1446.220 1499.630 95.342 1.211 o
-18 5 -6 456.077 464.633 30.211 11.947 o
-18 5 -5 1080.940 1125.290 34.990 8.807 o
-18 5 -4 12.778 29.759 13.431 61.147 o
-18 5 -3 2207.980 2309.320 56.276 3.423 o
-18 5 -2 16.992 20.912 9.721 116.420 o
-18 5 -1 470.959 478.127 16.763 37.535 o
-18 5 0 321.113 319.049 16.571 38.967 o
-18 5 1 304.664 335.117 12.119 70.912 o
-18 5 2 70.352 68.455 7.056 213.553 o
-18 5 3 38.189 43.638 6.419 261.155 o
-18 5 4 304.035 298.787 12.547 66.559 o
-18 5 5 3410.620 3403.690 63.672 2.664 o
-18 5 6 24.971 14.074 6.854 232.413 o
-18 5 7 248.922 256.106 10.294 97.675 o
-18 5 8 89.396 83.875 8.058 163.951 o
-18 5 9 5505.530 5398.700 83.350 1.557 o
-18 5 10 533.928 500.362 17.109 35.929 o
-18 5 11 1152.640 1169.950 28.096 13.442 o
-18 5 12 127.263 125.216 15.314 46.449 o
-18 5 13 139.448 148.335 11.342 83.321 o
-18 5 14 204.388 244.644 14.931 48.258 o
-18 5 15 366.219 386.154 15.549 43.797 o
-18 5 16 66.286 78.027 12.456 70.378 o
-18 5 17 2173.930 2168.950 51.925 4.010 o
-18 5 18 60.641 51.967 12.908 65.736 o
-18 5 19 196.883 214.780 16.084 41.815 o
-18 5 20 179.339 209.558 16.141 41.586 o
-18 5 21 19.180 26.241 13.473 60.741 o
-18 5 22 251.106 253.885 22.671 21.224 o
-18 5 23 55.961 51.333 23.292 20.333 o
-18 6 -12 0.378 16.509 45.401 5.367 o
-18 6 -11 463.808 542.904 90.326 1.354 o
-18 6 -10 2.849 -2.990 19.483 29.144 o
-18 6 -9 70.324 79.702 23.661 19.687 o
-18 6 -8 144.634 177.387 20.832 25.232 o
-18 6 -7 158.583 179.426 20.416 26.241 o
-18 6 -6 275.560 314.210 24.895 17.613 o
-18 6 -5 2787.160 2825.700 91.530 1.308 o
-18 6 -4 25.574 12.179 13.346 61.906 o
-18 6 -3 3686.920 3906.140 180.737 0.338 o
-18 6 -2 111.672 118.267 15.022 48.317 o
-18 6 -1 71.299 47.848 10.154 105.425 o
-18 6 0 18.117 14.350 10.806 94.350 o
-18 6 1 7.504 9.789 8.283 160.716 o
-18 6 2 73.392 84.157 9.612 116.911 o
-18 6 3 262.555 254.687 12.383 68.757 o
-18 6 4 47.579 37.607 8.004 169.317 o
-18 6 5 919.139 878.158 26.395 15.302 o
-18 6 6 33.628 36.322 8.172 163.214 o
-18 6 7 3288.830 3270.150 61.216 2.879 o
-18 6 8 1257.440 1251.990 24.942 16.798 o
-18 6 9 6.915 7.697 8.109 167.734 o
-18 6 10 158.742 163.413 10.473 96.750 o
-18 6 11 1198.130 1208.160 31.219 10.959 o
-18 6 12 528.063 523.779 16.508 38.438 o
-18 6 13 105.867 94.046 10.952 90.014 o
-18 6 14 17.154 14.820 12.011 76.443 o
-18 6 15 377.566 381.694 16.816 37.657 o
-18 6 16 4.578 5.841 11.579 82.428 o
-18 6 17 214.000 195.546 17.461 35.583 o
-18 6 18 61.970 59.777 12.934 65.441 o
-18 6 19 469.052 471.793 22.022 22.187 o
-18 6 20 2.139 -10.511 12.669 68.910 o
-18 6 21 20.629 18.375 15.200 47.768 o
-18 6 22 96.656 127.207 40.533 6.722 o
-18 6 23 228.649 221.113 48.840 4.625 o
-18 7 -11 534.143 550.566 140.172 0.563 o
-18 7 -10 40.570 69.153 20.369 26.574 o
-18 7 -9 47.768 33.654 16.264 41.631 o
-18 7 -8 14.644 20.520 18.003 34.086 o
-18 7 -7 823.129 872.098 51.449 4.141 o
-18 7 -6 691.873 700.392 32.919 10.023 o
-18 7 -5 277.647 298.726 22.342 21.803 o
-18 7 -4 538.156 622.435 37.187 7.907 o
-18 7 -3 54.366 56.080 21.389 24.101 o
-18 7 -2 124.013 136.638 13.434 60.064 o
-18 7 -1 1412.920 1400.020 40.606 6.547 o
-18 7 0 62.730 69.159 11.659 80.283 o
-18 7 1 221.820 207.162 10.835 89.430 o
-18 7 2 9.908 11.527 8.556 150.497 o
-18 7 3 798.086 758.707 22.749 20.475 o
-18 7 4 639.789 620.666 19.616 27.440 o
-18 7 5 1044.580 1060.220 30.428 11.568 o
-18 7 6 13.644 22.413 9.405 124.411 o
-18 7 7 15.718 16.202 9.421 123.998 o
-18 7 8 1512.040 1493.950 36.443 8.065 o
-18 7 9 65.030 77.103 9.001 133.244 o
-18 7 10 294.807 267.529 12.641 65.815 o
-18 7 11 1346.590 1341.940 26.768 14.642 o
-18 7 12 323.896 311.378 15.042 46.968 o
-18 7 13 282.591 273.865 14.692 49.395 o
-18 7 14 1478.560 1529.640 39.929 6.755 o
-18 7 15 1466.710 1508.670 35.718 8.389 o
-18 7 16 587.037 607.152 21.048 24.036 o
-18 7 17 2368.190 2367.840 55.703 3.488 o
-18 7 18 826.711 805.580 58.398 3.222 o
-18 7 19 15.944 11.040 12.205 74.070 o
-18 7 20 94.533 106.940 13.062 63.778 o
-18 7 21 47.389 19.183 21.612 23.631 o
-18 7 22 354.694 379.093 32.637 10.285 o
-18 7 23 557.328 557.439 49.105 4.558 o
-18 8 -10 0.318 4.584 20.478 26.380 o
-18 8 -9 21.558 39.029 20.210 27.034 o
-18 8 -8 58.661 55.889 21.834 23.127 o
-18 8 -7 407.976 401.453 36.054 8.435 o
-18 8 -6 96.416 114.564 19.262 29.582 o
-18 8 -5 972.514 1011.100 79.796 1.730 o
-18 8 -4 114.666 127.608 24.139 18.875 o
-18 8 -3 770.978 844.803 83.976 1.564 o
-18 8 -2 403.556 406.502 82.547 1.621 o
-18 8 -1 665.825 652.695 29.894 12.120 o
-18 8 0 84.386 88.608 20.595 25.931 o
-18 8 1 938.213 894.577 26.055 15.677 o
-18 8 2 260.127 240.658 13.382 59.340 o
-18 8 3 456.011 472.527 20.382 25.798 o
-18 8 4 104.899 116.437 12.622 68.098 o
-18 8 5 1457.970 1453.080 32.560 10.035 o
-18 8 6 455.167 479.346 15.933 41.387 o
-18 8 7 261.447 284.615 15.601 44.038 o
-18 8 8 241.313 258.609 15.271 46.022 o
-18 8 9 1127.530 1149.200 28.557 13.039 o
-18 8 10 551.767 591.357 37.896 7.617 o
-18 8 11 690.146 691.224 19.719 27.056 o
-18 8 12 259.559 273.897 13.395 59.126 o
-18 8 13 494.710 488.152 16.787 37.363 o
-18 8 14 114.594 113.054 10.801 92.207 o
-18 8 15 3.330 -6.391 13.617 59.646 o
-18 8 16 402.507 409.476 20.445 25.744 o
-18 8 17 398.071 450.388 22.947 20.539 o
-18 8 18 1171.800 1196.400 34.999 8.786 o
-18 8 19 6.106 16.444 15.270 47.391 o
-18 8 20 949.012 857.115 59.053 3.148 o
-18 8 22 708.315 736.787 63.815 2.703 o
-18 9 -10 1105.150 1160.630 74.187 1.998 o
-18 9 -9 320.519 405.212 92.125 1.302 o
-18 9 -8 93.192 166.431 32.119 10.689 o
-18 9 -7 631.740 638.068 36.149 8.349 o
-18 9 -6 8.523 -4.094 20.703 25.802 o
-18 9 -5 540.755 594.552 62.651 2.807 o
-18 9 -4 8.572 2.695 14.374 53.499 o
-18 9 -3 38.469 51.327 38.840 7.328 o
-18 9 -2 435.139 432.017 46.576 5.071 o
-18 9 -1 588.483 560.047 29.259 12.675 o
-18 9 0 1480.990 1450.910 41.900 6.152 o
-18 9 1 449.937 403.402 18.279 31.905 o
-18 9 2 1134.070 1144.820 32.394 10.221 o
-18 9 3 3887.250 3991.670 88.597 1.389 o
-18 9 4 1149.570 1121.340 32.483 10.166 o
-18 9 5 271.872 276.221 13.651 56.945 o
-18 9 6 4.111 17.588 10.546 99.247 o
-18 9 7 364.572 390.518 16.506 39.053 o
-18 9 8 720.101 719.389 24.136 18.333 o
-18 9 9 20.304 31.550 11.685 80.623 o
-18 9 10 1207.830 1182.730 29.669 12.090 o
-18 9 11 344.165 347.648 18.868 30.224 o
-18 9 12 1366.720 1310.920 31.923 10.454 o
-18 9 13 113.445 91.629 11.601 80.367 o
-18 9 14 1088.230 1095.160 33.097 9.816 o
-18 9 15 1624.740 1607.730 46.495 5.009 o
-18 9 16 405.483 412.397 20.909 24.637 o
-18 9 17 45.280 34.608 14.974 49.077 o
-18 9 18 30.544 40.488 16.047 42.804 o
-18 9 19 86.964 81.972 23.470 19.996 o
-18 9 20 321.219 327.795 38.269 7.506 o
-18 9 21 495.569 382.575 49.422 4.505 o
-18 10 -9 22.261 -3.704 31.326 11.270 o
-18 10 -8 1662.380 1681.530 95.141 1.216 o
-18 10 -7 936.464 984.676 51.887 4.068 o
-18 10 -6 39.476 41.458 20.824 25.445 o
-18 10 -5 183.476 238.687 25.016 17.515 o
-18 10 -4 621.901 641.656 37.562 7.741 o
-18 10 -3 148.812 178.713 18.269 32.696 o
-18 10 -2 675.401 654.390 34.616 9.086 o
-18 10 -1 155.505 158.068 26.735 15.381 o
-18 10 0 1330.030 1351.300 52.261 3.994 o
-18 10 1 305.317 332.418 17.135 36.545 o
-18 10 2 175.490 182.162 21.431 23.822 o
-18 10 3 148.098 133.349 15.808 43.548 o
-18 10 4 620.174 621.610 21.250 23.559 o
-18 10 5 324.481 326.249 15.963 41.866 o
-18 10 6 16.485 3.227 10.735 95.715 o
-18 10 7 379.021 389.609 17.681 34.174 o
-18 10 8 27.517 31.176 10.142 106.696 o
-18 10 9 69.757 84.784 10.494 98.518 o
-18 10 10 134.333 104.769 11.202 85.689 o
-18 10 11 122.123 115.711 12.272 71.799 o
-18 10 12 450.534 444.945 17.920 33.107 o
-18 10 13 123.937 141.545 16.858 38.422 o
-18 10 14 837.598 819.719 36.905 7.982 o
-18 10 15 3.628 0.484 17.941 34.366 o
-18 10 16 601.407 647.102 39.323 7.073 o
-18 10 17 88.485 84.221 22.415 21.910 o
-18 10 18 8.562 17.587 21.289 24.392 o
-18 10 19 57.228 18.944 37.040 8.056 o
-18 10 20 3.259 23.494 33.760 9.705 o
-18 11 -7 0.305 3.704 29.209 12.967 o
-18 11 -5 142.777 168.442 27.773 14.262 o
-18 11 -4 6.311 23.674 17.927 34.387 o
-18 11 -3 184.142 175.257 30.337 11.953 o
-18 11 -2 127.692 137.356 16.313 40.989 o
-18 11 -1 133.076 166.426 19.527 28.698 o
-18 11 0 732.151 762.965 32.925 10.007 o
-18 11 1 80.141 58.003 13.553 59.550 o
-18 11 2 3070.830 3026.280 66.107 2.481 o
-18 11 3 290.695 290.784 17.079 36.861 o
-18 11 4 1.159 4.453 15.885 43.837 o
-18 11 5 162.487 157.256 13.325 60.716 o
-18 11 6 4.218 12.583 11.752 79.984 o
-18 11 7 65.042 68.941 10.455 99.467 o
-18 11 8 12.706 0.811 11.737 80.162 o
-18 11 9 714.259 692.126 22.153 21.638 o
-18 11 10 20.308 26.143 12.539 70.079 o
-18 11 11 14.068 25.505 11.350 85.546 o
-18 11 12 1574.550 1593.730 40.626 6.522 o
-18 11 13 35.229 33.740 16.091 42.565 o
-18 11 14 1290.100 1311.170 41.238 6.365 o
-18 11 15 176.907 146.582 21.874 22.891 o
-18 11 16 0.351 11.608 21.520 23.884 o
-18 11 17 221.876 195.150 41.909 6.277 o
-18 11 18 54.888 33.760 34.606 9.228 o
-18 11 19 72.525 123.821 39.686 7.013 o
-18 12 -5 0.299 -3.704 29.632 12.600 o
-18 12 -3 166.136 213.564 34.924 9.032 o
-18 12 -2 184.821 197.810 24.205 18.709 o
-18 12 -1 53.413 39.276 16.008 42.935 o
-18 12 0 491.437 500.625 30.211 11.934 o
-18 12 1 246.527 238.878 20.448 26.019 o
-18 12 2 37.576 28.696 16.616 39.926 o
-18 12 3 167.443 152.019 16.866 38.258 o
-18 12 4 45.126 34.936 14.089 55.397 o
-18 12 5 225.082 206.012 24.242 18.625 o
-18 12 6 323.816 325.490 22.867 20.784 o
-18 12 7 9.101 24.084 11.794 79.300 o
-18 12 8 49.582 49.653 11.549 82.056 o
-18 12 9 24.872 41.526 13.907 56.947 o
-18 12 10 2592.700 2590.360 52.979 3.839 o
-18 12 11 1207.980 1197.340 47.599 4.809 o
-18 12 12 1204.590 1152.670 37.802 7.560 o
-18 12 13 135.320 123.769 17.118 37.271 o
-18 12 14 7.513 6.981 16.003 43.165 o
-18 12 15 0.694 -15.425 20.274 26.917 o
-18 12 16 807.709 814.917 51.447 4.143 o
-18 12 17 170.093 177.900 40.533 6.714 o
-18 13 -1 249.856 243.303 38.205 7.543 o
-18 13 0 420.412 414.006 47.941 4.788 o
-18 13 1 8.434 1.079 22.648 21.563 o
-18 13 2 1150.240 1236.920 58.716 3.178 o
-18 13 3 334.672 298.052 30.116 12.074 o
-18 13 4 1118.130 1080.920 39.731 6.869 o
-18 13 5 218.049 198.271 15.656 44.034 o
-18 13 6 82.521 98.997 18.523 32.006 o
-18 13 7 31.523 8.031 17.881 34.531 o
-18 13 8 1086.950 1193.770 51.592 4.106 o
-18 13 9 314.401 332.239 21.598 23.254 o
-18 13 10 392.043 382.549 20.791 24.942 o
-18 13 11 62.471 81.742 18.324 32.757 o
-18 13 12 382.619 395.445 24.997 17.393 o
-18 13 13 1.116 2.297 18.326 32.938 o
-18 13 14 287.344 298.406 28.120 13.843 o
-18 13 15 166.473 192.610 53.232 3.897 o
-18 13 16 97.599 116.307 47.729 4.850 o
-18 14 3 337.620 363.314 44.872 5.467 o
-18 14 4 76.691 80.219 33.230 9.999 o
-18 14 5 45.132 66.884 31.114 11.411 o
-18 14 6 715.471 773.611 90.802 1.338 o
-18 14 7 841.247 871.296 71.858 2.132 o
-18 14 8 1141.750 1167.360 55.408 3.565 o
-18 14 9 927.628 986.227 77.891 1.815 o
-18 14 10 2258.120 2171.940 124.879 0.707 o
-18 14 12 123.954 109.957 28.997 13.104 o
-18 15 6 230.004 203.405 36.935 8.072 o
-18 15 7 18.541 10.689 28.786 13.345 o
-18 15 8 209.795 233.143 46.459 5.111 o
-17 0 -15 52.430 93.448 26.246 16.017 o
-17 0 -13 19.553 26.352 27.516 14.601 o
-17 0 -11 1288.790 1220.570 110.539 0.903 o
-17 0 -9 4218.020 4162.590 129.259 0.657 o
-17 0 -7 563.122 561.273 47.941 4.780 o
-17 0 -5 256.319 251.926 13.424 58.968 o
-17 0 -3 1039.010 1039.510 21.887 21.725 o
-17 0 -1 600.222 627.993 30.886 11.386 o
-17 0 1 4998.560 5031.730 109.090 0.918 o
-17 0 3 446.975 441.796 15.964 41.316 o
-17 0 5 590.353 589.997 16.730 37.245 o
-17 0 7 1549.450 1574.670 36.060 8.222 o
-17 0 9 153.071 147.687 10.557 95.493 o
-17 0 11 60.997 58.142 8.906 136.483 o
-17 0 13 1277.400 1229.490 31.279 10.900 o
-17 0 15 3604.810 3485.970 72.300 2.075 o
-17 0 17 38.079 50.607 17.110 37.636 o
-17 0 19 456.127 429.375 22.226 21.822 o
-17 0 21 1565.910 1606.820 46.930 4.921 o
-17 0 23 188.542 214.416 18.787 30.844 o
-17 0 25 2069.480 1984.820 98.104 1.143 o
-17 1 -15 15.019 -10.265 28.786 13.347 o
-17 1 -14 14.891 39.438 16.879 38.743 o
-17 1 -13 843.256 850.224 28.280 13.421 o
-17 1 -12 32.082 46.421 37.040 8.058 o
-17 1 -11 682.950 707.370 30.907 11.344 o
-17 1 -10 1807.640 1752.900 41.062 6.365 o
-17 1 -9 1.146 -4.513 12.713 68.452 o
-17 1 -8 921.645 868.718 21.000 23.676 o
-17 1 -7 891.490 873.549 22.774 20.323 o
-17 1 -6 54.484 48.955 13.201 62.931 o
-17 1 -5 98.115 100.631 8.388 151.052 o
-17 1 -4 9.332 15.715 7.419 199.815 o
-17 1 -3 170.139 176.504 7.604 176.074 o
-17 1 -2 366.153 382.313 9.432 110.899 o
-17 1 -1 4128.750 4294.940 87.252 1.430 o
-17 1 0 53.064 57.051 6.973 220.373 o
-17 1 1 1395.150 1415.600 23.287 18.976 o
-17 1 2 905.989 926.941 17.497 33.255 o
-17 1 3 609.654 601.239 11.502 73.786 o
-17 1 4 96.491 99.133 6.650 235.103 o
-17 1 5 358.758 367.501 10.168 97.121 o
-17 1 6 549.620 540.936 11.944 69.777 o
-17 1 7 326.298 324.700 11.929 72.893 o
-17 1 8 420.162 435.401 11.919 71.647 o
-17 1 9 892.862 910.001 22.937 20.034 o
-17 1 10 187.032 181.738 10.424 97.005 o
-17 1 11 2000.860 2008.670 32.474 9.942 o
-17 1 12 89.488 80.086 7.778 175.573 o
-17 1 13 1472.580 1459.520 25.660 15.780 o
-17 1 14 1.321 -0.012 6.470 264.143 o
-17 1 15 1137.100 1159.260 24.379 17.628 o
-17 1 16 0.187 -5.134 10.247 105.357 o
-17 1 17 8.681 7.072 10.110 108.004 o
-17 1 18 69.055 81.649 13.690 58.371 o
-17 1 19 210.948 216.451 13.434 59.273 o
-17 1 20 15.713 14.656 9.859 113.309 o
-17 1 21 350.138 365.742 19.950 27.095 o
-17 1 22 277.538 274.480 15.271 45.861 o
-17 1 23 3369.050 3356.710 58.495 3.143 o
-17 1 24 140.266 138.802 14.688 50.333 o
-17 1 25 785.789 752.035 74.157 2.004 o
-17 2 -15 29.181 33.230 21.907 23.011 o
-17 2 -14 98.053 129.348 22.768 21.213 o
-17 2 -13 16.012 20.539 16.671 39.738 o
-17 2 -12 1048.130 983.083 43.035 5.879 o
-17 2 -11 278.443 291.453 28.130 13.838 o
-17 2 -10 0.484 3.708 12.607 69.589 o
-17 2 -9 904.337 942.304 42.816 5.949 o
-17 2 -8 1016.360 1040.790 44.236 5.569 o
-17 2 -7 1630.060 1589.180 49.916 4.358 o
-17 2 -6 106.092 103.857 8.906 134.291 o
-17 2 -5 100.097 91.319 11.989 75.491 o
-17 2 -4 166.107 182.966 13.713 57.311 o
-17 2 -3 1414.020 1487.490 36.199 8.182 o
-17 2 -2 296.437 302.345 14.028 53.848 o
-17 2 -1 179.215 178.923 7.955 161.529 o
-17 2 0 1264.840 1288.680 20.890 23.371 o
-17 2 1 1751.820 1733.350 28.874 12.509 o
-17 2 2 1440.290 1430.730 22.344 20.449 o
-17 2 3 1400.690 1431.560 22.374 20.427 o
-17 2 4 1628.460 1630.230 23.850 17.954 o
-17 2 5 5.847 0.700 5.634 347.253 o
-17 2 6 149.280 144.140 7.640 176.583 o
-17 2 7 1248.880 1254.610 24.121 17.896 o
-17 2 8 619.190 617.644 13.939 52.116 o
-17 2 9 1772.240 1736.050 30.210 11.479 o
-17 2 10 62.340 52.285 6.776 232.269 o
-17 2 11 194.797 213.326 12.428 69.025 o
-17 2 12 192.541 188.661 8.778 133.908 o
-17 2 13 1603.670 1605.780 30.023 11.670 o
-17 2 14 548.049 537.814 17.334 34.977 o
-17 2 15 1799.940 1849.160 39.448 6.876 o
-17 2 16 2724.370 2768.390 48.382 4.571 o
-17 2 17 28.375 36.611 11.183 87.836 o
-17 2 18 822.894 859.985 24.956 17.097 o
-17 2 19 7.795 -2.057 10.495 100.301 o
-17 2 20 42.922 27.707 10.658 96.464 o
-17 2 21 85.577 83.883 13.764 57.652 o
-17 2 22 650.057 684.410 21.727 22.519 o
-17 2 23 328.406 339.199 14.666 49.224 o
-17 2 24 1550.030 1607.450 40.514 6.558 o
-17 2 25 1001.020 1023.300 53.949 3.763 o
-17 3 -13 326.737 305.840 39.316 7.115 o
-17 3 -12 66.879 74.448 23.430 20.080 o
-17 3 -11 2.741 14.472 13.152 63.891 o
-17 3 -10 234.830 235.609 17.031 37.267 o
-17 3 -9 147.398 161.085 21.056 24.708 o
-17 3 -8 8.409 15.837 10.059 109.011 o
-17 3 -7 391.549 422.602 18.730 30.522 o
-17 3 -6 633.887 647.885 24.045 18.541 o
-17 3 -5 598.866 583.218 16.883 36.598 o
-17 3 -4 89.350 66.389 9.087 130.233 o
-17 3 -3 2679.670 2676.970 52.050 3.970 o
-17 3 -2 4549.620 4585.870 90.110 1.341 o
-17 3 -1 115.685 139.599 8.810 136.235 o
-17 3 0 23.821 26.897 5.645 339.548 o
-17 3 1 13.213 17.610 5.840 320.388 o
-17 3 2 2237.580 2213.790 36.465 7.934 o
-17 3 3 77.099 73.412 5.886 300.241 o
-17 3 4 296.050 299.688 9.269 117.000 o
-17 3 5 139.137 140.320 6.187 261.342 o
-17 3 6 43.558 39.405 4.927 433.888 o
-17 3 7 46.606 49.451 5.203 388.795 o
-17 3 8 1849.470 1837.130 28.107 13.114 o
-17 3 9 2793.570 2767.050 44.196 5.439 o
-17 3 10 661.025 659.749 14.739 46.789 o
-17 3 11 2640.540 2593.050 54.555 3.624 o
-17 3 12 272.553 263.877 11.631 77.299 o
-17 3 13 297.008 291.911 11.688 76.193 o
-17 3 14 871.354 863.247 22.071 21.592 o
-17 3 15 654.134 648.289 17.593 33.683 o
-17 3 16 116.244 123.691 10.988 89.096 o
-17 3 17 617.184 636.268 18.247 31.511 o
-17 3 18 470.233 487.391 35.070 8.895 o
-17 3 19 162.047 176.422 13.647 57.894 o
-17 3 20 752.795 793.491 23.353 19.490 o
-17 3 21 2843.450 2824.580 51.081 4.110 o
-17 3 22 0.688 2.272 11.714 80.611 o
-17 3 23 701.770 687.843 41.513 6.345 o
-17 3 24 320.688 322.777 23.616 19.510 o
-17 3 25 102.324 128.052 53.497 3.861 o
-17 4 -13 406.140 388.395 44.872 5.463 o
-17 4 -12 121.066 110.059 16.415 40.546 o
-17 4 -11 156.728 170.643 17.154 37.007 o
-17 4 -10 607.355 635.843 48.325 4.701 o
-17 4 -9 176.936 176.366 19.369 29.092 o
-17 4 -8 59.496 85.963 16.689 39.441 o
-17 4 -7 294.847 300.412 17.819 33.922 o
-17 4 -6 202.801 211.688 30.253 12.010 o
-17 4 -5 378.829 399.395 16.133 40.750 o
-17 4 -4 63.714 70.725 9.149 129.209 o
-17 4 -3 395.133 418.630 13.503 57.017 o
-17 4 -2 536.701 559.831 16.587 38.023 o
-17 4 -1 24.589 26.314 6.860 231.512 o
-17 4 0 75.693 77.626 6.999 216.069 o
-17 4 1 308.597 301.086 8.310 141.903 o
-17 4 2 70.704 79.549 6.969 218.160 o
-17 4 3 738.585 754.075 15.352 42.995 o
-17 4 4 1750.750 1789.660 30.475 11.289 o
-17 4 5 682.525 701.422 14.469 48.230 o
-17 4 6 2215.080 2181.680 34.170 8.982 o
-17 4 7 867.980 884.499 17.195 34.457 o
-17 4 8 97.507 101.385 7.413 191.324 o
-17 4 9 37.161 37.432 5.565 345.144 o
-17 4 10 79.324 87.894 6.826 225.844 o
-17 4 11 741.055 739.002 15.287 43.350 o
-17 4 12 79.215 83.608 8.105 162.629 o
-17 4 13 98.131 112.301 12.292 71.798 o
-17 4 14 280.972 272.901 11.380 80.401 o
-17 4 15 4.984 3.997 10.125 107.786 o
-17 4 16 4097.290 4115.300 72.124 2.079 o
-17 4 17 1028.520 1007.050 27.663 13.917 o
-17 4 18 2178.100 2209.540 41.090 6.315 o
-17 4 19 123.101 105.327 11.906 76.210 o
-17 4 20 5.848 10.327 11.359 85.610 o
-17 4 21 21.105 26.311 11.170 88.206 o
-17 4 22 784.966 825.303 25.919 15.919 o
-17 4 23 5.722 -0.149 13.619 59.615 o
-17 4 24 301.849 287.219 26.549 15.506 o
-17 4 25 80.741 81.489 36.511 8.285 o
-17 5 -13 2.032 3.801 23.535 19.971 o
-17 5 -12 35.145 54.103 19.947 27.723 o
-17 5 -11 35.674 33.383 12.843 66.666 o
-17 5 -10 6.705 -1.384 14.713 51.081 o
-17 5 -9 34.015 18.600 15.472 46.056 o
-17 5 -8 167.242 197.382 20.385 26.299 o
-17 5 -7 108.156 129.437 13.387 60.598 o
-17 5 -6 1223.830 1222.210 59.859 3.057 o
-17 5 -5 108.409 101.939 12.432 70.178 o
-17 5 -4 4473.970 4488.710 194.881 0.290 o
-17 5 -3 1.706 0.471 12.256 73.640 o
-17 5 -2 497.473 445.228 29.738 12.316 o
-17 5 -1 354.697 359.746 15.379 44.812 o
-17 5 0 1583.230 1595.790 27.010 14.263 o
-17 5 1 189.599 179.081 9.032 127.189 o
-17 5 2 155.057 142.513 7.116 201.084 o
-17 5 3 261.239 239.806 9.082 123.105 o
-17 5 4 859.940 874.201 19.137 28.270 o
-17 5 5 163.304 173.171 7.895 164.698 o
-17 5 6 808.575 824.907 15.657 41.157 o
-17 5 7 166.078 160.686 7.670 173.948 o
-17 5 8 2056.260 2067.600 31.815 10.320 o
-17 5 9 1.712 -4.464 6.313 277.393 o
-17 5 10 12.007 17.284 8.024 170.793 o
-17 5 11 2113.600 2067.200 36.670 7.871 o
-17 5 12 348.679 307.158 15.824 42.532 o
-17 5 13 549.316 519.606 15.177 44.968 o
-17 5 14 169.060 152.691 12.330 70.566 o
-17 5 15 65.636 65.231 10.103 106.411 o
-17 5 16 938.710 958.250 22.285 21.109 o
-17 5 17 341.940 368.404 18.820 30.362 o
-17 5 18 264.330 260.288 13.408 59.030 o
-17 5 19 0.443 4.694 10.853 93.893 o
-17 5 20 884.307 897.762 24.856 17.188 o
-17 5 21 61.117 60.698 12.281 72.506 o
-17 5 22 27.962 25.835 14.325 53.707 o
-17 5 23 290.944 310.791 41.101 6.516 o
-17 5 24 424.561 487.346 54.926 3.652 o
-17 6 -13 141.042 170.174 48.258 4.742 o
-17 6 -12 922.980 936.076 62.610 2.803 o
-17 6 -11 104.611 117.305 14.845 49.493 o
-17 6 -10 90.059 98.006 17.248 36.853 o
-17 6 -9 47.494 40.261 15.406 46.357 o
-17 6 -8 6.020 3.972 16.555 40.347 o
-17 6 -7 100.640 111.007 18.384 32.447 o
-17 6 -6 1759.340 1784.940 107.206 0.958 o
-17 6 -5 804.368 800.690 53.458 3.840 o
-17 6 -4 141.096 161.120 21.862 22.941 o
-17 6 -3 50.009 63.837 12.968 65.176 o
-17 6 -2 32.616 34.037 8.055 168.044 o
-17 6 -1 690.986 675.206 19.107 28.735 o
-17 6 0 7.068 -0.185 6.320 276.007 o
-17 6 1 58.445 47.694 6.441 256.807 o
-17 6 2 1.446 -0.095 5.885 319.222 o
-17 6 3 697.560 699.102 16.066 39.737 o
-17 6 4 638.775 686.904 17.031 35.795 o
-17 6 5 150.589 135.475 10.323 99.849 o
-17 6 6 3475.490 3493.740 55.591 3.466 o
-17 6 7 686.090 710.497 16.862 36.331 o
-17 6 8 1777.390 1794.360 37.520 7.580 o
-17 6 9 133.040 138.861 9.779 111.133 o
-17 6 10 533.851 536.779 17.535 34.252 o
-17 6 11 1.323 12.418 8.257 161.930 o
-17 6 12 43.091 46.597 11.340 85.182 o
-17 6 13 91.103 101.337 9.997 107.745 o
-17 6 14 283.448 277.991 11.907 73.769 o
-17 6 15 1.071 6.077 8.692 146.279 o
-17 6 16 3393.540 3423.220 56.918 3.314 o
-17 6 17 576.437 541.093 19.696 27.360 o
-17 6 18 3194.570 3273.290 59.368 3.058 o
-17 6 19 0.324 -0.271 11.089 89.974 o
-17 6 20 0.870 -1.539 11.159 88.831 o
-17 6 21 365.151 357.904 18.263 32.153 o
-17 6 22 112.416 110.519 15.719 44.195 o
-17 6 23 28.890 22.272 23.085 20.731 o
-17 7 -13 1.181 4.525 25.353 17.211 o
-17 7 -12 0.677 13.089 35.188 8.934 o
-17 7 -11 257.357 250.160 20.770 25.214 o
-17 7 -10 7.885 9.077 18.467 32.420 o
-17 7 -9 152.356 210.888 23.044 20.640 o
-17 7 -8 94.840 116.626 20.056 27.304 o
-17 7 -7 470.987 474.084 51.443 4.159 o
-17 7 -6 1652.920 1642.370 83.638 1.571 o
-17 7 -5 264.162 281.816 17.496 35.238 o
-17 7 -4 1154.460 1205.390 63.730 2.701 o
-17 7 -3 328.353 348.078 22.474 21.491 o
-17 7 -2 2827.320 2903.660 79.480 1.729 o
-17 7 -1 647.637 663.502 21.086 23.864 o
-17 7 0 35.023 52.185 9.795 113.913 o
-17 7 1 160.447 168.579 11.795 76.901 o
-17 7 2 416.375 424.740 14.922 47.106 o
-17 7 3 391.384 353.981 14.532 49.790 o
-17 7 4 18.307 11.108 8.801 141.991 o
-17 7 5 550.510 555.925 15.595 42.675 o
-17 7 6 60.921 73.787 8.661 143.858 o
-17 7 7 32.773 30.297 8.302 158.381 o
-17 7 8 4661.970 4575.130 82.723 1.586 o
-17 7 9 836.739 818.858 22.439 20.968 o
-17 7 10 1456.900 1484.330 28.455 12.980 o
-17 7 11 136.042 136.132 12.149 73.004 o
-17 7 12 4.393 2.701 8.901 139.450 o
-17 7 13 1.342 -1.205 9.072 134.379 o
-17 7 14 647.132 646.511 18.868 29.519 o
-17 7 15 714.056 691.122 20.528 25.034 o
-17 7 16 5.283 6.902 10.316 103.806 o
-17 7 17 20.179 35.448 10.719 95.680 o
-17 7 18 1378.560 1357.530 33.486 9.528 o
-17 7 19 842.697 811.093 25.515 16.386 o
-17 7 20 1714.640 1753.710 40.762 6.463 o
-17 7 21 37.710 32.331 13.201 63.105 o
-17 7 22 60.682 71.057 18.289 32.893 o
-17 7 23 55.504 76.054 24.868 17.838 o
-17 8 -13 334.065 359.821 45.189 5.392 o
-17 8 -12 374.808 467.183 36.386 8.283 o
-17 8 -11 99.463 81.912 34.077 9.505 o
-17 8 -10 126.314 124.422 25.201 17.322 o
-17 8 -9 526.808 417.963 34.115 9.391 o
-17 8 -8 1041.870 1125.130 59.911 3.056 o
-17 8 -7 311.045 306.039 24.104 18.752 o
-17 8 -6 7.963 23.007 15.833 44.068 o
-17 8 -5 491.880 511.291 32.409 10.390 o
-17 8 -4 266.780 242.885 39.580 7.028 o
-17 8 -3 277.033 273.684 16.066 41.573 o
-17 8 -2 219.337 192.598 25.581 16.750 o
-17 8 -1 838.097 863.918 38.466 7.355 o
-17 8 0 526.417 552.084 35.139 8.849 o
-17 8 1 93.812 74.294 18.223 33.063 o
-17 8 2 1695.270 1705.660 39.656 6.821 o
-17 8 3 628.417 602.168 21.198 23.673 o
-17 8 4 1194.010 1197.220 29.851 11.950 o
-17 8 5 224.068 214.712 12.976 63.294 o
-17 8 6 2543.440 2507.140 56.605 3.375 o
-17 8 7 83.524 85.981 15.445 45.908 o
-17 8 8 1321.680 1352.070 34.895 8.806 o
-17 8 9 706.981 732.408 19.030 28.892 o
-17 8 10 7.110 3.799 8.564 150.497 o
-17 8 11 0.407 2.488 8.389 157.131 o
-17 8 12 52.061 49.436 8.661 144.608 o
-17 8 13 29.318 29.406 8.582 148.485 o
-17 8 14 2290.380 2276.640 43.814 5.571 o
-17 8 15 1600.180 1542.230 33.096 9.694 o
-17 8 16 5069.140 4974.370 85.956 1.468 o
-17 8 17 2.663 12.879 12.008 76.640 o
-17 8 18 502.067 500.760 23.021 20.316 o
-17 8 19 550.109 559.906 25.904 16.101 o
-17 8 20 32.188 20.288 14.947 49.339 o
-17 8 21 85.209 100.845 25.590 16.827 o
-17 8 22 433.351 411.466 49.211 4.545 o
-17 8 23 0.605 -7.937 30.479 11.910 o
-17 9 -12 50.861 30.585 37.040 8.056 o
-17 9 -11 815.657 748.386 44.744 5.463 o
-17 9 -10 408.727 462.899 47.200 4.939 o
-17 9 -9 20.770 28.608 18.815 31.194 o
-17 9 -8 4.407 -17.609 22.235 22.374 o
-17 9 -7 288.628 317.883 25.406 16.913 o
-17 9 -6 30.725 -10.652 23.864 19.407 o
-17 9 -5 131.986 151.615 28.098 13.943 o
-17 9 -4 32.524 45.034 24.150 18.935 o
-17 9 -3 1770.690 1766.430 56.907 3.363 o
-17 9 -2 353.992 381.244 20.657 25.301 o
-17 9 -1 920.670 930.883 28.048 13.599 o
-17 9 0 50.892 46.771 12.537 69.747 o
-17 9 1 540.527 506.903 20.168 26.208 o
-17 9 2 580.040 578.885 20.683 24.883 o
-17 9 3 299.868 316.933 23.646 19.478 o
-17 9 4 62.338 71.272 9.909 110.531 o
-17 9 5 1044.670 1092.170 42.203 6.106 o
-17 9 6 325.221 336.882 15.800 42.682 o
-17 9 7 66.057 72.038 11.324 84.969 o
-17 9 8 189.584 215.858 12.171 71.886 o
-17 9 9 482.258 471.483 17.420 34.858 o
-17 9 10 827.067 816.111 23.326 19.477 o
-17 9 11 1952.460 1906.880 41.282 6.284 o
-17 9 12 536.520 540.914 19.075 29.153 o
-17 9 13 231.546 229.285 12.792 64.946 o
-17 9 14 67.222 62.022 11.408 83.792 o
-17 9 15 16.202 9.241 12.662 68.831 o
-17 9 16 2.423 5.258 12.568 70.000 o
-17 9 17 461.710 457.417 18.831 30.063 o
-17 9 18 190.585 199.432 15.160 46.987 o
-17 9 19 1383.540 1385.090 37.514 7.643 o
-17 9 20 93.131 105.374 20.961 25.020 o
-17 9 21 94.222 112.128 32.864 10.216 o
-17 10 -10 43.093 39.222 25.937 16.417 o
-17 10 -9 2230.790 2209.890 154.564 0.462 o
-17 10 -8 4.899 -14.291 24.056 19.116 o
-17 10 -7 34.411 21.035 18.986 30.618 o
-17 10 -6 35.742 33.287 24.973 17.711 o
-17 10 -5 44.556 61.723 30.479 11.891 o
-17 10 -4 84.168 111.533 19.968 27.561 o
-17 10 -3 6.093 14.935 14.336 53.766 o
-17 10 -2 578.485 554.259 27.275 14.547 o
-17 10 -1 465.168 478.989 20.264 26.076 o
-17 10 0 18.900 25.181 16.648 39.830 o
-17 10 1 3135.400 3290.860 77.613 1.809 o
-17 10 2 52.315 56.490 10.865 92.500 o
-17 10 3 1819.690 1806.500 38.653 7.152 o
-17 10 4 646.922 635.231 21.393 23.226 o
-17 10 5 156.133 162.017 14.087 54.490 o
-17 10 6 18.793 16.151 11.762 79.676 o
-17 10 7 221.911 206.682 12.091 72.544 o
-17 10 8 526.927 489.707 17.503 34.430 o
-17 10 9 21.078 21.905 9.611 118.969 o
-17 10 10 3.799 6.867 10.080 108.741 o
-17 10 11 8.565 12.710 11.056 90.293 o
-17 10 12 56.836 44.870 14.975 49.000 o
-17 10 13 3129.340 3090.120 65.779 2.504 o
-17 10 14 28.272 15.767 14.798 50.365 o
-17 10 15 2115.120 2180.830 57.791 3.252 o
-17 10 16 230.126 245.799 19.995 27.207 o
-17 10 17 30.757 16.696 12.071 75.532 o
-17 10 18 70.108 86.115 12.623 68.497 o
-17 10 19 46.564 40.958 20.053 27.424 o
-17 10 20 94.198 109.375 21.398 24.012 o
-17 10 21 85.510 93.236 49.317 4.544 o
-17 11 -8 48.866 75.117 37.517 7.851 o
-17 11 -7 386.387 429.563 46.671 5.052 o
-17 11 -6 85.517 124.467 27.992 14.069 o
-17 11 -5 68.097 57.900 47.729 4.853 o
-17 11 -4 113.244 86.975 19.574 28.649 o
-17 11 -3 57.967 67.073 17.109 37.569 o
-17 11 -2 367.449 319.014 19.380 28.676 o
-17 11 -1 1588.760 1541.890 75.369 1.932 o
-17 11 0 0.671 11.253 13.973 56.631 o
-17 11 1 1662.260 1620.020 54.160 3.711 o
-17 11 2 169.295 197.859 13.905 55.726 o
-17 11 3 132.812 127.517 26.747 15.383 o
-17 11 4 298.866 269.972 15.067 46.995 o
-17 11 5 11.778 11.393 14.979 49.239 o
-17 11 6 229.137 249.340 17.947 33.633 o
-17 11 7 126.085 122.223 11.327 83.867 o
-17 11 8 0.998 -2.306 10.588 98.671 o
-17 11 9 204.138 227.852 13.806 56.224 o
-17 11 10 367.733 330.389 15.457 44.386 o
-17 11 11 1119.750 1125.970 31.802 10.598 o
-17 11 12 378.003 403.869 17.339 35.475 o
-17 11 13 185.334 192.043 15.718 43.815 o
-17 11 14 20.672 29.342 12.581 69.593 o
-17 11 15 548.846 626.400 32.076 10.581 o
-17 11 16 115.669 101.112 15.490 45.499 o
-17 11 17 14.623 0.627 16.616 40.033 o
-17 11 18 177.892 206.952 50.110 4.396 o
-17 11 19 157.738 209.646 34.402 9.308 o
-17 12 -6 27.177 26.140 31.431 11.190 o
-17 12 -5 177.451 186.684 35.030 8.978 o
-17 12 -4 292.842 274.701 40.586 6.683 o
-17 12 -3 219.803 239.175 54.502 3.716 o
-17 12 -2 3.763 -8.045 19.404 29.380 o
-17 12 -1 11.666 22.464 17.451 36.278 o
-17 12 0 115.264 116.599 21.151 24.546 o
-17 12 1 672.584 642.635 23.555 19.270 o
-17 12 2 225.412 237.462 16.475 39.785 o
-17 12 3 262.308 284.207 19.586 28.262 o
-17 12 4 886.635 869.761 31.382 10.949 o
-17 12 5 61.195 68.245 11.240 86.312 o
-17 12 6 129.463 121.750 21.809 23.081 o
-17 12 7 322.825 330.783 16.757 38.115 o
-17 12 8 67.616 52.564 12.881 65.955 o
-17 12 9 229.583 234.242 15.096 47.157 o
-17 12 10 134.368 118.096 11.330 83.744 o
-17 12 11 143.149 160.873 13.766 57.078 o
-17 12 12 410.791 403.111 18.150 32.417 o
-17 12 13 238.815 222.382 13.390 59.453 o
-17 12 14 696.192 716.876 21.275 23.387 o
-17 12 15 1478.890 1485.260 31.970 10.387 o
-17 12 16 465.628 459.028 23.248 19.973 o
-17 12 17 0.313 -0.149 15.919 43.655 o
-17 12 18 45.261 32.278 33.654 9.758 o
-17 13 -4 34.498 18.838 28.468 13.637 o
-17 13 -3 118.513 133.240 35.982 8.522 o
-17 13 -2 515.421 553.380 59.891 3.071 o
-17 13 -1 325.920 353.304 27.537 14.405 o
-17 13 0 148.623 167.440 17.825 34.336 o
-17 13 1 22.950 51.627 39.263 7.173 o
-17 13 2 180.986 183.142 23.810 19.335 o
-17 13 3 289.141 306.760 19.275 29.108 o
-17 13 4 23.055 26.198 14.268 54.159 o
-17 13 5 409.131 435.967 19.365 28.576 o
-17 13 6 2.643 15.517 12.320 72.797 o
-17 13 7 83.662 73.939 10.661 95.384 o
-17 13 8 792.780 791.763 23.076 19.915 o
-17 13 9 1780.410 1743.840 34.605 8.859 o
-17 13 10 1363.630 1352.850 27.645 13.764 o
-17 13 11 296.306 302.144 14.601 49.870 o
-17 13 12 38.873 39.187 11.897 77.551 o
-17 13 13 847.582 865.252 26.910 14.771 o
-17 13 14 329.208 351.862 20.541 25.627 o
-17 13 15 234.206 233.102 22.901 20.826 o
-17 13 16 113.129 142.739 76.568 1.886 o
-17 14 0 908.973 964.371 40.622 6.597 o
-17 14 1 142.633 150.997 20.973 24.913 o
-17 14 2 0.121 -9.669 19.960 27.771 o
-17 14 3 403.409 472.336 30.048 12.087 o
-17 14 4 4.285 18.839 13.582 59.891 o
-17 14 5 32.774 34.573 14.803 50.270 o
-17 14 6 644.622 685.144 21.615 22.749 o
-17 14 7 621.742 619.685 19.704 27.229 o
-17 14 8 1.975 -13.952 11.065 90.331 o
-17 14 9 45.259 46.472 15.249 47.310 o
-17 14 10 308.501 295.326 19.063 29.723 o
-17 14 11 473.821 486.163 22.943 20.477 o
-17 14 12 19.574 43.270 14.544 52.109 o
-17 14 13 22.993 9.328 15.630 45.191 o
-17 14 14 63.477 92.323 22.193 22.367 o
-17 14 15 174.696 183.769 52.915 3.944 o
-17 15 0 4.434 7.408 28.892 13.252 o
-17 15 1 0.363 25.399 28.468 13.647 o
-17 15 2 24.431 36.088 28.892 13.241 o
-17 15 3 487.965 440.820 32.896 10.096 o
-17 15 4 34.678 32.066 27.092 15.053 o
-17 15 5 2.662 -0.512 20.569 26.148 o
-17 15 6 15.976 27.777 20.792 25.558 o
-17 15 7 805.107 767.163 34.898 8.916 o
-17 15 8 2124.370 2156.810 67.338 2.407 o
-17 15 9 1613.150 1667.070 70.294 2.218 o
-17 15 10 161.166 155.704 40.215 6.821 o
-17 15 11 328.791 352.519 41.803 6.296 o
-17 15 12 79.668 72.422 20.341 26.596 o
-17 16 3 379.954 402.365 44.554 5.542 o
-17 16 4 303.738 279.179 39.474 7.061 o
-17 16 5 45.230 52.809 31.008 11.490 o
-17 16 6 841.932 847.474 80.484 1.702 o
-17 16 7 1.513 7.620 27.304 14.838 o
-16 0 -14 20.129 3.175 25.188 17.428 o
-16 0 -12 890.346 830.355 55.508 3.562 o
-16 0 -10 1208.000 1240.610 52.139 4.017 o
-16 0 -8 887.282 800.244 25.462 16.433 o
-16 0 -6 891.144 881.507 22.766 20.334 o
-16 0 -4 609.424 636.279 18.777 29.856 o
-16 0 -2 675.123 698.597 14.320 49.185 o
-16 0 0 9141.620 9382.170 173.783 0.363 o
-16 0 2 1995.730 1934.300 38.163 7.308 o
-16 0 4 396.107 390.852 11.275 79.827 o
-16 0 6 175.046 175.372 9.160 124.304 o
-16 0 8 66.788 68.516 8.389 152.938 o
-16 0 10 343.476 327.650 13.273 59.477 o
-16 0 12 1017.890 1032.050 22.809 20.116 o
-16 0 14 161.219 160.081 11.534 80.341 o
-16 0 16 3653.890 3630.870 121.768 0.741 o
-16 0 18 163.135 137.806 15.545 44.950 o
-16 0 20 4.560 -14.921 14.177 55.027 o
-16 0 22 770.919 791.777 30.595 11.541 o
-16 0 24 1328.940 1408.660 43.925 5.619 o
-16 1 -15 0.338 8.731 17.753 35.093 o
-16 1 -14 51.470 52.008 17.388 36.411 o
-16 1 -13 14.090 17.001 16.630 39.943 o
-16 1 -12 28.618 8.112 12.673 68.620 o
-16 1 -11 439.673 440.591 16.436 39.105 o
-16 1 -10 3258.030 3205.860 55.810 3.448 o
-16 1 -9 214.455 197.906 12.425 68.954 o
-16 1 -8 2053.340 2036.610 46.613 4.956 o
-16 1 -7 16.519 18.168 6.234 281.133 o
-16 1 -6 3.771 5.670 4.980 443.739 o
-16 1 -5 193.918 205.885 7.722 169.226 o
-16 1 -4 11.994 18.200 4.561 521.501 o
-16 1 -3 1132.570 1128.780 14.565 45.153 o
-16 1 -2 386.914 380.778 7.885 150.794 o
-16 1 -1 2.202 3.989 4.719 494.994 o
-16 1 0 1.152 -4.175 4.904 459.644 o
-16 1 1 80.798 78.774 6.920 220.290 o
-16 1 2 5208.700 5186.760 64.227 2.587 o
-16 1 3 927.193 927.705 13.313 54.176 o
-16 1 4 2232.620 2218.160 25.347 15.643 o
-16 1 5 54.440 47.136 5.076 405.524 o
-16 1 6 87.746 90.613 5.910 294.942 o
-16 1 7 171.150 160.683 7.042 203.116 o
-16 1 8 511.248 508.549 10.786 84.338 o
-16 1 9 465.441 462.237 10.737 85.906 o
-16 1 10 665.599 689.641 16.925 36.149 o
-16 1 11 11.028 18.393 6.350 271.746 o
-16 1 12 86.942 84.864 6.370 256.819 o
-16 1 13 243.821 261.893 10.914 87.550 o
-16 1 14 2598.250 2599.150 39.155 6.877 o
-16 1 15 1379.100 1328.900 27.075 14.318 o
-16 1 16 235.521 215.877 11.431 80.568 o
-16 1 17 497.186 458.255 16.839 37.172 o
-16 1 18 71.626 55.793 9.870 111.360 o
-16 1 19 3.238 12.437 10.046 109.438 o
-16 1 20 906.058 913.892 23.878 18.545 o
-16 1 21 238.902 252.463 14.389 51.672 o
-16 1 22 25.084 17.391 11.311 86.042 o
-16 1 23 1027.190 1038.190 34.580 9.026 o
-16 1 24 463.540 465.487 22.590 21.123 o
-16 1 25 26.400 26.395 13.531 60.177 o
-16 1 26 803.668 763.562 68.472 2.348 o
-16 2 -15 11.450 13.943 16.476 40.704 o
-16 2 -14 225.297 240.984 56.301 3.483 o
-16 2 -13 140.199 134.917 22.224 22.219 o
-16 2 -12 650.373 660.546 51.264 4.180 o
-16 2 -11 136.652 139.879 14.554 51.261 o
-16 2 -10 500.472 476.617 16.672 37.852 o
-16 2 -9 335.861 317.466 12.821 63.594 o
-16 2 -8 73.680 80.957 13.409 60.785 o
-16 2 -7 131.958 130.507 9.615 114.920 o
-16 2 -6 1402.100 1386.250 22.429 20.349 o
-16 2 -5 15.422 9.242 4.982 438.846 o
-16 2 -4 1129.900 1140.460 16.799 35.104 o
-16 2 -3 202.270 208.549 7.068 197.942 o
-16 2 -2 5155.300 5276.860 107.241 0.950 o
-16 2 -1 3.224 5.042 4.392 570.148 o
-16 2 0 587.411 582.369 10.410 88.219 o
-16 2 1 775.268 774.781 14.714 46.281 o
-16 2 2 1311.590 1304.290 18.659 28.646 o
-16 2 3 54.659 44.173 4.150 591.217 o
-16 2 4 4.198 4.110 3.147 1103.330 o
-16 2 5 805.993 794.164 14.090 49.868 o
-16 2 6 627.570 619.773 10.072 92.483 o
-16 2 7 62.041 60.800 5.277 373.321 o
-16 2 8 311.997 317.200 8.312 141.454 o
-16 2 9 992.732 955.117 18.068 31.167 o
-16 2 10 819.245 837.648 16.325 38.082 o
-16 2 11 596.934 587.011 12.500 63.765 o
-16 2 12 1440.640 1433.680 23.871 18.089 o
-16 2 13 773.620 770.241 16.616 37.058 o
-16 2 14 24.441 25.350 6.440 262.215 o
-16 2 15 1043.830 1040.130 19.809 26.172 o
-16 2 16 263.659 273.501 13.091 61.764 o
-16 2 17 990.865 1011.610 27.278 14.311 o
-16 2 18 148.575 153.925 12.331 70.730 o
-16 2 19 526.574 552.605 22.005 22.137 o
-16 2 20 1106.800 1139.420 28.144 13.418 o
-16 2 21 6.303 14.738 11.140 88.956 o
-16 2 22 1137.430 1142.610 33.690 9.471 o
-16 2 23 108.350 116.374 12.250 72.171 o
-16 2 24 670.960 658.654 19.509 27.659 o
-16 2 25 755.078 762.305 31.464 10.932 o
-16 2 26 615.554 681.120 64.239 2.669 o
-16 3 -15 160.764 169.417 17.262 36.546 o
-16 3 -14 36.895 44.237 27.198 14.933 o
-16 3 -13 214.930 255.942 17.160 36.741 o
-16 3 -12 709.631 750.772 30.261 11.810 o
-16 3 -11 413.331 455.275 51.416 4.165 o
-16 3 -10 127.349 152.731 17.627 35.163 o
-16 3 -9 426.849 452.024 25.836 16.266 o
-16 3 -8 1481.210 1608.850 61.957 2.849 o
-16 3 -7 1094.060 1134.050 28.506 13.096 o
-16 3 -6 74.912 75.939 16.748 39.137 o
-16 3 -5 926.704 905.705 21.409 22.808 o
-16 3 -4 1266.030 1326.490 24.206 17.750 o
-16 3 -3 722.915 734.444 15.263 43.540 o
-16 3 -2 59.761 53.246 6.704 237.352 o
-16 3 -1 373.766 378.052 9.025 119.791 o
-16 3 0 17.886 24.534 4.917 446.839 o
-16 3 1 9.889 1.468 6.588 253.677 o
-16 3 2 2738.500 2746.240 37.619 7.401 o
-16 3 3 1903.300 1930.660 29.208 12.175 o
-16 3 4 3775.090 3776.870 46.068 4.957 o
-16 3 5 50.964 49.153 4.372 537.588 o
-16 3 6 312.262 324.316 8.207 144.537 o
-16 3 7 614.930 595.757 10.536 85.962 o
-16 3 8 4072.700 4072.080 49.111 4.372 o
-16 3 9 556.168 564.627 15.421 43.546 o
-16 3 10 143.335 144.004 7.263 194.337 o
-16 3 11 562.525 547.013 11.832 70.833 o
-16 3 12 223.293 230.069 12.604 66.880 o
-16 3 13 41.912 42.982 6.897 226.708 o
-16 3 14 9.921 16.550 7.011 223.459 o
-16 3 15 2014.870 2020.760 37.107 7.707 o
-16 3 16 2591.560 2608.270 48.362 4.582 o
-16 3 17 2264.150 2300.840 41.328 6.236 o
-16 3 18 621.882 611.439 21.020 24.060 o
-16 3 19 1089.910 1071.930 25.302 16.470 o
-16 3 20 642.858 680.696 18.629 30.219 o
-16 3 21 1.091 -4.859 10.071 109.059 o
-16 3 22 24.244 34.532 10.564 98.423 o
-16 3 23 403.618 405.697 17.319 35.496 o
-16 3 24 472.331 492.290 18.180 32.121 o
-16 3 25 352.335 371.534 25.829 16.329 o
-16 3 26 475.770 437.394 51.751 4.110 o
-16 4 -15 1940.650 2018.910 108.264 0.939 o
-16 4 -14 136.992 124.773 30.056 12.195 o
-16 4 -13 719.154 808.029 34.835 8.957 o
-16 4 -12 10.227 4.735 10.637 97.573 o
-16 4 -11 1063.020 1110.240 40.632 6.577 o
-16 4 -10 47.038 59.231 12.227 73.276 o
-16 4 -9 507.055 524.490 25.860 16.183 o
-16 4 -8 184.301 196.727 15.458 45.265 o
-16 4 -7 2.671 -3.783 7.869 178.512 o
-16 4 -6 1573.240 1588.840 37.002 7.819 o
-16 4 -5 1201.640 1268.780 66.102 2.512 o
-16 4 -4 139.673 156.504 12.037 74.194 o
-16 4 -3 7152.320 7372.100 137.158 0.582 o
-16 4 -2 901.412 915.522 23.981 18.395 o
-16 4 -1 128.140 132.708 7.525 183.195 o
-16 4 0 385.852 401.417 9.444 110.028 o
-16 4 1 42.132 46.961 5.499 351.062 o
-16 4 2 250.070 241.861 8.468 140.235 o
-16 4 3 1081.080 1081.580 17.986 31.170 o
-16 4 4 86.013 81.750 6.564 242.921 o
-16 4 5 27.042 29.814 5.213 395.259 o
-16 4 6 100.619 98.832 4.918 408.269 o
-16 4 7 1078.700 1058.420 16.077 38.199 o
-16 4 8 878.467 873.433 14.271 48.276 o
-16 4 9 8329.070 8215.710 95.171 1.190 o
-16 4 10 3558.000 3534.200 45.419 5.107 o
-16 4 11 923.680 940.000 16.759 35.934 o
-16 4 12 24.932 22.692 7.187 211.314 o
-16 4 13 553.477 580.974 13.554 55.301 o
-16 4 14 1001.570 1017.650 19.331 27.455 o
-16 4 15 1167.040 1154.360 22.736 20.089 o
-16 4 16 114.204 108.246 8.765 138.135 o
-16 4 17 334.256 373.165 15.318 45.206 o
-16 4 18 714.311 673.334 22.314 21.346 o
-16 4 19 736.177 735.282 23.199 19.771 o
-16 4 20 257.041 258.611 13.972 54.577 o
-16 4 21 649.381 662.733 20.082 26.200 o
-16 4 22 61.260 67.908 11.987 76.024 o
-16 4 23 596.461 613.626 34.735 9.039 o
-16 4 24 605.025 588.563 31.079 11.251 o
-16 4 25 577.665 536.264 37.502 7.776 o
-16 5 -14 199.158 273.118 42.773 6.026 o
-16 5 -13 822.093 890.247 97.609 1.158 o
-16 5 -12 201.426 224.182 16.477 39.858 o
-16 5 -11 202.068 213.593 16.088 41.778 o
-16 5 -10 33.544 10.283 14.141 55.124 o
-16 5 -9 266.349 281.820 28.809 13.205 o
-16 5 -8 25.564 28.973 11.094 89.329 o
-16 5 -7 1056.480 1089.580 43.998 5.625 o
-16 5 -6 638.388 646.566 24.416 17.997 o
-16 5 -5 4623.040 4646.140 101.044 1.070 o
-16 5 -4 33.914 22.813 7.129 214.015 o
-16 5 -3 459.414 424.127 17.074 36.328 o
-16 5 -2 439.275 451.318 15.930 41.491 o
-16 5 -1 636.827 622.475 12.484 63.503 o
-16 5 0 104.802 111.584 6.651 233.688 o
-16 5 1 109.223 109.941 5.637 316.463 o
-16 5 2 162.000 159.611 8.372 147.939 o
-16 5 3 726.110 695.673 14.632 47.094 o
-16 5 4 364.021 377.948 10.044 99.141 o
-16 5 5 828.701 856.306 16.905 35.674 o
-16 5 6 347.782 363.117 18.084 32.800 o
-16 5 7 2461.360 2427.130 29.406 11.820 o
-16 5 8 0.464 1.996 4.501 545.330 o
-16 5 9 1428.380 1451.170 23.694 18.343 o
-16 5 10 1125.280 1132.130 20.053 25.438 o
-16 5 11 1600.130 1602.780 24.903 16.594 o
-16 5 12 735.444 745.451 14.729 46.404 o
-16 5 13 509.150 502.696 12.568 64.067 o
-16 5 14 0.799 -4.295 8.619 148.888 o
-16 5 15 54.341 54.450 8.902 136.880 o
-16 5 16 127.463 116.077 10.725 93.269 o
-16 5 17 5132.130 5182.600 77.304 1.806 o
-16 5 18 4.330 17.421 9.375 125.514 o
-16 5 19 2456.760 2510.550 52.962 3.846 o
-16 5 20 237.004 262.634 15.404 45.267 o
-16 5 21 20.086 11.365 12.148 74.722 o
-16 5 22 42.395 39.413 10.138 106.395 o
-16 5 23 16.278 14.107 11.411 84.676 o
-16 5 24 61.176 47.517 21.012 24.966 o
-16 5 25 6.767 11.535 41.591 6.395 o
-16 6 -14 23.470 40.006 20.161 27.162 o
-16 6 -13 174.725 188.709 26.188 16.010 o
-16 6 -12 62.100 69.835 15.017 48.657 o
-16 6 -11 326.343 353.468 33.175 9.964 o
-16 6 -10 6.215 -5.407 21.777 23.324 o
-16 6 -9 111.917 109.585 16.748 38.995 o
-16 6 -8 58.327 99.915 27.591 14.493 o
-16 6 -7 21.752 8.596 11.240 87.220 o
-16 6 -6 903.156 995.718 47.267 4.893 o
-16 6 -5 2745.360 2843.730 67.937 2.356 o
-16 6 -4 170.489 164.327 27.671 14.358 o
-16 6 -3 3066.720 3180.470 73.959 1.990 o
-16 6 -2 66.128 55.169 8.742 141.409 o
-16 6 -1 589.452 601.330 18.025 32.334 o
-16 6 0 61.451 59.706 5.346 364.538 o
-16 6 1 408.218 409.988 9.744 103.566 o
-16 6 2 689.802 669.893 11.362 74.266 o
-16 6 3 96.397 89.982 5.747 309.290 o
-16 6 4 59.382 63.480 6.424 257.054 o
-16 6 5 520.267 532.338 15.889 41.330 o
-16 6 6 2089.540 2102.910 30.421 11.217 o
-16 6 7 6889.160 6819.520 92.401 1.266 o
-16 6 8 17.881 22.328 4.905 449.412 o
-16 6 9 6014.530 5992.310 97.889 1.134 o
-16 6 10 458.618 421.787 11.874 71.858 o
-16 6 11 130.904 135.446 8.506 145.175 o
-16 6 12 267.796 262.601 10.202 98.943 o
-16 6 13 268.023 266.195 12.050 72.322 o
-16 6 14 128.427 133.513 9.699 113.062 o
-16 6 15 637.919 621.180 15.955 40.535 o
-16 6 16 25.896 29.000 9.880 112.431 o
-16 6 17 889.915 903.685 21.677 22.310 o
-16 6 18 715.411 696.063 17.209 34.929 o
-16 6 19 640.407 612.271 16.293 38.984 o
-16 6 20 80.427 60.283 10.609 96.465 o
-16 6 21 22.409 18.766 14.313 53.847 o
-16 6 22 196.380 198.225 18.299 32.485 o
-16 6 23 28.208 59.664 16.912 38.531 o
-16 6 24 102.234 85.022 19.203 29.777 o
-16 7 -15 257.849 281.825 43.813 5.740 o
-16 7 -14 462.634 563.543 52.809 3.947 o
-16 7 -13 294.822 270.610 30.227 11.999 o
-16 7 -12 75.886 84.676 17.469 35.985 o
-16 7 -11 102.253 81.974 22.426 21.878 o
-16 7 -10 39.872 57.277 22.502 21.793 o
-16 7 -9 60.571 63.487 17.923 34.249 o
-16 7 -8 392.479 342.303 40.903 6.570 o
-16 7 -7 1780.240 1827.490 68.914 2.304 o
-16 7 -6 201.600 192.946 23.220 20.303 o
-16 7 -5 1179.450 1251.450 72.434 2.095 o
-16 7 -4 1092.110 1118.030 39.299 7.018 o
-16 7 -3 244.963 251.097 22.444 21.655 o
-16 7 -2 1.187 -4.403 10.778 95.219 o
-16 7 -1 328.138 329.344 20.266 26.325 o
-16 7 0 35.758 46.518 8.549 149.055 o
-16 7 1 364.368 354.658 11.960 72.056 o
-16 7 2 196.150 193.740 10.676 92.456 o
-16 7 3 847.414 842.848 16.469 37.399 o
-16 7 4 215.911 232.367 8.946 127.948 o
-16 7 5 1248.770 1256.120 30.704 11.299 o
-16 7 6 227.257 222.599 10.472 95.189 o
-16 7 7 120.599 123.533 9.421 119.868 o
-16 7 8 1222.750 1242.960 26.738 14.738 o
-16 7 9 113.945 115.849 8.825 136.238 o
-16 7 10 2026.570 2013.750 33.587 9.322 o
-16 7 11 13.734 19.411 8.377 156.655 o
-16 7 12 410.141 396.438 15.736 42.650 o
-16 7 13 805.170 785.282 17.421 33.862 o
-16 7 14 541.372 541.505 15.886 41.268 o
-16 7 15 2130.300 2114.230 34.353 8.909 o
-16 7 16 773.112 765.943 19.715 26.912 o
-16 7 17 2745.440 2689.160 58.266 3.185 o
-16 7 18 299.451 308.811 14.593 49.890 o
-16 7 19 825.178 829.134 25.667 16.202 o
-16 7 20 1001.690 1016.020 28.206 13.413 o
-16 7 21 57.242 61.469 12.217 73.284 o
-16 7 22 76.140 66.392 16.389 40.866 o
-16 7 23 138.892 168.899 24.570 18.196 o
-16 7 24 2.823 80.431 35.770 8.641 o
-16 8 -14 35.306 11.853 31.855 10.895 o
-16 8 -13 1314.990 1320.280 58.946 3.149 o
-16 8 -12 218.691 218.436 32.751 10.254 o
-16 8 -11 37.988 62.656 27.674 14.421 o
-16 8 -10 16.458 36.636 18.322 32.891 o
-16 8 -9 204.424 211.376 26.233 15.937 o
-16 8 -8 4.980 3.804 17.820 34.826 o
-16 8 -7 54.185 59.893 18.806 31.138 o
-16 8 -6 159.758 153.455 20.314 26.517 o
-16 8 -5 200.514 181.829 20.911 24.979 o
-16 8 -4 182.786 168.579 22.066 22.484 o
-16 8 -3 1315.200 1337.560 34.555 8.977 o
-16 8 -2 1367.090 1388.240 35.341 8.583 o
-16 8 -1 2176.130 2257.240 59.266 3.093 o
-16 8 0 262.623 247.109 12.364 68.999 o
-16 8 1 90.196 122.475 11.180 86.480 o
-16 8 2 469.426 457.377 16.897 36.996 o
-16 8 3 909.481 938.217 23.170 19.631 o
-16 8 4 11.597 9.876 9.286 127.841 o
-16 8 5 2223.630 2205.720 46.344 5.001 o
-16 8 6 1029.240 1032.770 23.749 18.626 o
-16 8 7 1731.000 1781.030 41.074 6.366 o
-16 8 8 43.572 43.084 8.260 159.204 o
-16 8 9 2169.230 2135.440 40.837 6.394 o
-16 8 10 2493.970 2502.460 40.584 6.434 o
-16 8 11 1920.770 1934.550 35.478 8.416 o
-16 8 12 339.820 327.213 12.354 68.128 o
-16 8 13 798.394 787.589 22.655 20.627 o
-16 8 14 1218.230 1234.520 30.843 11.211 o
-16 8 15 32.723 23.487 11.338 85.487 o
-16 8 16 318.327 339.367 15.874 42.315 o
-16 8 17 279.763 261.980 14.444 51.084 o
-16 8 18 345.972 346.404 19.635 27.968 o
-16 8 19 243.013 266.636 16.080 41.614 o
-16 8 20 209.791 243.082 13.058 62.531 o
-16 8 21 862.152 841.302 22.877 20.181 o
-16 8 22 373.957 360.920 24.119 18.674 o
-16 8 23 492.904 511.509 33.298 9.849 o
-16 9 -13 10.014 -15.874 33.125 10.081 o
-16 9 -12 164.180 161.407 39.369 7.117 o
-16 9 -11 36.510 32.513 19.986 27.628 o
-16 9 -10 861.509 878.931 45.312 5.323 o
-16 9 -9 758.133 669.720 58.352 3.229 o
-16 9 -8 1558.500 1463.420 52.217 3.993 o
-16 9 -7 1114.340 1158.060 44.823 5.418 o
-16 9 -6 378.307 342.153 32.241 10.536 o
-16 9 -5 34.605 64.662 25.611 16.834 o
-16 9 -4 32.230 55.135 16.302 41.450 o
-16 9 -3 30.099 31.529 23.282 20.377 o
-16 9 -2 89.471 70.122 16.528 40.147 o
-16 9 -1 9.610 3.993 12.905 66.345 o
-16 9 0 318.679 296.904 13.295 59.543 o
-16 9 1 678.524 640.134 22.888 20.367 o
-16 9 2 5411.160 5492.800 97.248 1.151 o
-16 9 3 3212.400 3208.460 67.096 2.408 o
-16 9 4 881.787 861.447 24.802 17.272 o
-16 9 5 1081.270 1157.480 29.958 11.901 o
-16 9 6 53.878 45.412 10.340 102.057 o
-16 9 7 289.532 284.742 13.895 54.922 o
-16 9 8 43.878 55.523 10.212 104.691 o
-16 9 9 518.726 507.561 15.986 40.898 o
-16 9 10 286.891 305.438 12.899 63.252 o
-16 9 11 303.771 272.182 17.472 35.257 o
-16 9 12 578.054 598.566 23.855 18.878 o
-16 9 13 21.976 13.272 10.584 98.277 o
-16 9 14 795.645 792.877 22.418 21.047 o
-16 9 15 1264.310 1279.410 30.962 11.113 o
-16 9 16 205.172 205.984 13.000 63.227 o
-16 9 17 617.943 602.296 20.148 26.108 o
-16 9 18 30.265 23.923 10.658 96.695 o
-16 9 19 160.331 177.321 12.609 67.541 o
-16 9 20 52.640 55.769 11.770 78.971 o
-16 9 21 239.214 235.762 22.088 22.360 o
-16 9 22 230.682 258.790 24.429 18.325 o
-16 9 23 219.210 241.080 39.369 7.108 o
-16 10 -11 0.989 24.645 25.421 17.113 o
-16 10 -10 138.445 110.953 25.313 17.167 o
-16 10 -9 282.122 280.477 25.613 16.656 o
-16 10 -8 182.603 220.292 24.406 18.398 o
-16 10 -7 115.979 144.019 26.638 15.512 o
-16 10 -6 20.914 56.351 25.721 16.699 o
-16 10 -5 241.699 264.265 81.965 1.645 o
-16 10 -4 24.926 31.330 24.228 18.823 o
-16 10 -3 8.685 21.488 23.177 20.582 o
-16 10 -2 6.038 4.172 16.408 41.073 o
-16 10 -1 781.779 795.721 33.596 9.607 o
-16 10 0 7425.550 7461.600 159.993 0.429 o
-16 10 1 22.412 31.767 10.518 99.344 o
-16 10 2 2521.970 2447.640 53.450 3.777 o
-16 10 3 77.933 72.892 12.057 74.960 o
-16 10 4 263.879 274.798 14.873 48.314 o
-16 10 5 931.883 887.985 29.950 11.978 o
-16 10 6 38.874 41.060 9.761 114.726 o
-16 10 7 753.864 767.740 24.461 17.833 o
-16 10 8 77.415 98.766 11.725 79.062 o
-16 10 9 221.278 229.713 12.185 71.383 o
-16 10 10 570.496 553.329 19.255 28.576 o
-16 10 11 339.956 313.910 19.133 29.449 o
-16 10 12 1950.270 2029.440 42.402 5.963 o
-16 10 13 23.717 27.169 11.960 76.962 o
-16 10 14 259.048 296.721 15.490 44.638 o
-16 10 15 4.220 17.392 11.529 83.078 o
-16 10 16 515.685 528.639 18.023 32.546 o
-16 10 17 18.586 1.055 13.472 60.832 o
-16 10 18 5.473 8.069 12.928 66.129 o
-16 10 19 35.214 39.478 14.144 55.010 o
-16 10 20 84.547 93.071 16.484 40.340 o
-16 10 21 269.429 296.069 24.809 17.742 o
-16 11 -10 1033.970 921.986 50.493 4.291 o
-16 11 -9 182.931 220.185 29.160 12.925 o
-16 11 -8 1791.650 1693.740 104.408 1.010 o
-16 11 -7 329.808 321.511 41.168 6.492 o
-16 11 -6 0.649 -9.097 24.296 18.742 o
-16 11 -5 154.400 134.031 21.061 24.702 o
-16 11 -4 100.145 136.094 62.651 2.816 o
-16 11 -3 262.909 279.351 32.088 10.665 o
-16 11 -2 253.159 239.162 19.115 29.693 o
-16 11 -1 44.507 48.134 18.468 32.314 o
-16 11 0 1.232 -11.448 13.632 59.533 o
-16 11 1 500.849 543.954 24.438 18.073 o
-16 11 2 5960.740 6003.250 130.782 0.640 o
-16 11 3 55.254 70.344 14.311 53.559 o
-16 11 4 715.342 701.901 22.729 20.591 o
-16 11 5 226.594 224.600 12.900 63.962 o
-16 11 6 19.318 12.499 8.566 149.758 o
-16 11 7 64.309 60.286 9.222 127.361 o
-16 11 8 220.558 217.413 14.028 54.458 o
-16 11 9 71.877 95.243 13.652 58.630 o
-16 11 10 900.379 913.588 30.572 11.513 o
-16 11 11 5.812 12.794 10.180 106.516 o
-16 11 12 349.653 362.726 15.278 45.399 o
-16 11 13 3.540 0.954 10.253 105.158 o
-16 11 14 1137.180 1150.570 36.795 7.976 o
-16 11 15 29.767 16.826 13.109 64.102 o
-16 11 16 602.551 623.131 36.544 8.176 o
-16 11 17 78.263 75.046 11.972 76.003 o
-16 11 18 18.134 15.090 11.348 85.583 o
-16 11 19 1.571 -16.657 18.215 33.342 o
-16 11 20 9.434 -17.194 26.695 15.521 o
-16 11 21 76.952 32.547 45.560 5.326 o
-16 12 -8 7.802 -17.538 24.277 18.767 o
-16 12 -7 120.240 127.232 27.190 14.893 o
-16 12 -6 216.806 204.397 44.766 5.504 o
-16 12 -5 21.738 25.006 41.432 6.443 o
-16 12 -4 9.311 40.048 20.160 27.183 o
-16 12 -3 16.744 10.605 17.652 35.459 o
-16 12 -2 1324.520 1382.660 65.886 2.526 o
-16 12 -1 195.371 140.226 21.783 23.067 o
-16 12 0 1495.500 1529.550 44.361 5.500 o
-16 12 1 50.155 52.173 15.981 43.071 o
-16 12 2 1240.010 1220.470 36.279 8.183 o
-16 12 3 10.835 8.471 13.301 62.432 o
-16 12 4 4.820 18.648 13.866 57.465 o
-16 12 5 951.870 957.407 25.045 16.891 o
-16 12 6 7.958 3.889 8.810 142.183 o
-16 12 7 140.372 138.635 10.566 95.611 o
-16 12 8 0.795 -1.157 8.749 144.517 o
-16 12 9 61.929 57.630 10.039 107.887 o
-16 12 10 851.706 874.698 24.485 17.716 o
-16 12 11 567.102 526.079 18.772 30.026 o
-16 12 12 977.876 934.872 26.942 14.675 o
-16 12 13 62.147 74.772 11.890 77.204 o
-16 12 14 50.057 51.856 11.208 87.047 o
-16 12 15 34.074 39.864 13.330 61.902 o
-16 12 16 857.974 886.612 22.514 20.792 o
-16 12 17 638.527 610.071 22.569 20.967 o
-16 12 18 23.757 20.591 16.087 42.644 o
-16 12 19 31.694 15.874 29.315 12.863 o
-16 12 20 115.282 90.379 34.289 9.385 o
-16 13 -6 46.302 81.383 34.712 9.169 o
-16 13 -5 150.139 173.539 64.821 2.630 o
-16 13 -4 806.205 786.860 37.939 7.564 o
-16 13 -3 46.002 51.004 39.474 7.094 o
-16 13 -2 7.419 7.048 18.929 30.860 o
-16 13 -1 304.995 322.416 25.962 16.198 o
-16 13 0 383.050 401.753 31.778 10.834 o
-16 13 1 217.115 183.232 21.492 23.646 o
-16 13 2 198.283 209.552 15.342 45.860 o
-16 13 3 765.745 778.150 24.390 17.924 o
-16 13 4 1843.270 1813.220 38.216 7.309 o
-16 13 5 120.975 129.517 13.402 60.387 o
-16 13 6 22.028 20.239 10.073 108.382 o
-16 13 7 318.722 317.208 14.037 53.629 o
-16 13 8 1477.960 1457.670 30.555 11.331 o
-16 13 9 217.487 222.806 11.747 76.630 o
-16 13 10 390.958 385.065 14.967 47.015 o
-16 13 11 224.495 215.675 14.448 51.411 o
-16 13 12 172.016 167.708 15.336 46.069 o
-16 13 13 147.041 160.192 16.465 40.159 o
-16 13 14 527.886 513.279 19.400 28.256 o
-16 13 15 636.081 647.497 22.452 21.166 o
-16 13 16 180.853 183.476 16.812 38.423 o
-16 13 17 605.093 552.816 34.905 8.955 o
-16 13 18 76.482 80.431 32.278 10.596 o
-16 14 -3 310.570 355.905 43.919 5.708 o
-16 14 -2 722.899 731.989 36.727 8.076 o
-16 14 -1 1.854 -5.907 20.589 26.097 o
-16 14 0 25.705 28.210 23.494 20.016 o
-16 14 1 461.288 491.882 24.297 18.316 o
-16 14 2 81.724 61.746 12.360 71.403 o
-16 14 3 54.558 74.304 16.865 38.658 o
-16 14 4 345.433 333.329 15.833 42.452 o
-16 14 5 33.923 33.059 12.404 71.451 o
-16 14 6 814.033 794.062 24.801 17.326 o
-16 14 7 265.775 267.072 14.169 53.063 o
-16 14 8 176.904 179.665 11.784 76.810 o
-16 14 9 307.914 327.360 14.717 49.012 o
-16 14 10 1341.180 1374.290 34.667 8.914 o
-16 14 11 6.362 -4.758 12.202 74.249 o
-16 14 12 443.363 419.070 18.138 32.385 o
-16 14 13 54.916 70.636 13.498 60.147 o
-16 14 14 592.099 604.964 24.185 18.370 o
-16 14 15 596.970 595.046 31.971 10.643 o
-16 14 16 204.935 123.186 33.548 9.785 o
-16 15 0 139.662 184.885 39.474 7.080 o
-16 15 1 95.515 105.528 23.683 19.625 o
-16 15 2 137.421 158.771 19.188 29.709 o
-16 15 3 140.509 145.972 18.121 33.272 o
-16 15 4 531.531 548.896 26.675 15.214 o
-16 15 5 941.151 910.151 27.221 14.405 o
-16 15 6 104.481 88.690 12.986 64.505 o
-16 15 7 1166.030 1219.460 32.367 10.225 o
-16 15 8 628.075 633.216 28.296 13.509 o
-16 15 9 361.541 406.880 24.183 18.570 o
-16 15 10 96.674 87.555 14.621 51.103 o
-16 15 11 459.961 465.159 29.992 12.118 o
-16 15 12 112.656 91.813 17.368 36.308 o
-16 15 13 1.724 2.470 18.651 31.800 o
-16 15 14 40.432 68.499 21.039 24.913 o
-16 16 0 50.992 51.327 32.278 10.604 o
-16 16 1 3.494 3.916 25.928 16.455 o
-16 16 2 39.582 34.606 29.526 12.674 o
-16 16 3 416.645 405.010 44.237 5.619 o
-16 16 4 29.027 36.296 23.230 20.468 o
-16 16 5 34.718 25.025 20.496 26.279 o
-16 16 6 615.328 637.277 38.387 7.417 o
-16 16 7 1002.410 947.825 49.484 4.466 o
-16 16 8 39.431 25.783 23.632 19.774 o
-16 16 9 1367.070 1240.320 58.493 3.198 o
-16 16 10 8.576 43.073 30.691 11.739 o
-15 0 -13 189.904 196.208 29.526 12.610 o
-15 0 -11 9325.370 9599.100 231.678 0.205 o
-15 0 -9 4965.350 5010.600 96.220 1.177 o
-15 0 -7 389.286 399.225 12.135 69.728 o
-15 0 -5 3557.720 3606.230 59.728 3.013 o
-15 0 -3 904.089 926.407 17.547 33.086 o
-15 0 -1 2394.660 2479.070 45.532 5.161 o
-15 0 1 2985.740 3031.680 51.324 4.065 o
-15 0 3 6864.410 6834.870 101.516 1.053 o
-15 0 5 903.597 917.679 19.895 26.203 o
-15 0 7 54.303 64.553 7.220 205.637 o
-15 0 9 1230.410 1265.640 24.683 17.143 o
-15 0 11 45.231 35.268 6.892 227.120 o
-15 0 13 2027.130 1988.580 39.818 6.730 o
-15 0 15 1516.950 1538.060 36.026 8.243 o
-15 0 17 5.070 12.692 12.057 75.989 o
-15 0 19 13.404 18.976 14.914 49.644 o
-15 0 21 1444.530 1465.400 78.469 1.785 o
-15 0 23 879.729 932.969 58.442 3.215 o
-15 0 25 108.162 122.114 17.775 34.659 o
-15 0 27 8.517 41.274 35.665 8.694 o
-15 1 -14 34.440 44.309 14.398 53.087 o
-15 1 -13 398.465 394.889 17.364 35.342 o
-15 1 -12 1185.730 1188.840 44.972 5.378 o
-15 1 -11 4668.240 4787.940 133.867 0.613 o
-15 1 -10 445.105 455.808 15.633 42.977 o
-15 1 -9 29.757 24.417 6.304 272.785 o
-15 1 -8 673.089 673.263 14.633 47.341 o
-15 1 -7 200.011 188.038 6.581 225.751 o
-15 1 -6 0.065 1.212 4.093 660.041 o
-15 1 -5 279.925 282.607 6.659 210.719 o
-15 1 -4 2.837 1.602 3.746 784.511 o
-15 1 -3 5.541 7.008 3.720 789.443 o
-15 1 -2 1488.220 1535.950 24.962 16.591 o
-15 1 -1 4290.700 4512.460 66.564 2.427 o
-15 1 0 196.127 189.706 6.342 241.220 o
-15 1 1 3881.660 3915.370 52.237 3.893 o
-15 1 2 386.628 383.495 7.829 152.578 o
-15 1 3 96.745 96.818 5.317 355.918 o
-15 1 4 19.853 21.731 4.124 628.630 o
-15 1 5 53.083 61.546 4.975 419.450 o
-15 1 6 4545.820 4502.140 51.953 3.908 o
-15 1 7 6.019 2.322 4.501 542.456 o
-15 1 8 333.246 330.726 7.479 168.629 o
-15 1 9 21.050 21.653 4.747 477.856 o
-15 1 10 1211.130 1185.650 16.475 36.109 o
-15 1 11 10393.700 10461.300 111.199 0.873 o
-15 1 12 1.483 7.323 5.234 402.412 o
-15 1 13 2718.900 2708.180 34.843 8.557 o
-15 1 14 1.973 4.733 5.392 379.393 o
-15 1 15 11.519 16.352 6.011 302.952 o
-15 1 16 145.467 158.201 9.305 121.668 o
-15 1 17 528.081 523.452 14.614 48.339 o
-15 1 18 115.129 126.272 11.127 86.927 o
-15 1 19 222.016 209.375 11.883 74.989 o
-15 1 20 10.485 11.524 9.756 115.855 o
-15 1 21 16.192 10.666 9.533 121.193 o
-15 1 22 112.024 103.982 11.022 88.742 o
-15 1 23 487.537 476.251 21.218 23.829 o
-15 1 24 75.789 95.859 12.031 75.186 o
-15 1 25 1960.040 1952.700 37.116 7.713 o
-15 1 26 8.375 20.322 55.455 3.597 o
-15 2 -14 368.620 401.582 39.472 7.051 o
-15 2 -13 72.133 85.023 10.730 94.269 o
-15 2 -12 409.729 419.870 19.287 28.813 o
-15 2 -11 1775.080 1813.570 67.780 2.381 o
-15 2 -10 530.103 545.024 15.629 42.581 o
-15 2 -9 2380.030 2403.380 49.228 4.438 o
-15 2 -8 1323.210 1375.870 31.083 11.007 o
-15 2 -7 94.514 100.581 5.470 337.997 o
-15 2 -6 16.559 14.530 3.957 686.207 o
-15 2 -5 201.666 204.129 5.604 296.652 o
-15 2 -4 1487.140 1507.400 19.681 25.683 o
-15 2 -3 553.953 572.646 9.415 105.429 o
-15 2 -2 301.201 314.169 7.606 165.785 o
-15 2 -1 302.987 312.858 8.161 146.530 o
-15 2 0 940.838 950.575 17.523 33.074 o
-15 2 1 507.591 504.031 11.366 76.882 o
-15 2 2 934.029 912.949 14.608 46.030 o
-15 2 3 3826.960 3896.030 45.127 5.150 o
-15 2 4 1169.410 1207.450 16.085 37.744 o
-15 2 5 336.855 335.479 6.929 191.431 o
-15 2 6 623.862 621.816 9.922 94.914 o
-15 2 7 130.251 140.975 5.023 379.845 o
-15 2 8 917.361 907.662 12.738 58.591 o
-15 2 9 4572.520 4527.870 48.732 4.412 o
-15 2 10 142.971 144.945 5.727 299.244 o
-15 2 11 737.788 721.965 13.424 54.907 o
-15 2 12 65.352 64.473 5.930 298.534 o
-15 2 13 646.816 635.065 12.303 65.055 o
-15 2 14 490.708 482.283 9.662 102.878 o
-15 2 15 175.433 189.817 9.537 115.011 o
-15 2 16 3106.920 3062.720 50.231 4.234 o
-15 2 17 666.650 695.648 18.022 32.119 o
-15 2 18 63.727 77.124 9.384 122.864 o
-15 2 19 1825.310 1844.550 33.478 9.423 o
-15 2 20 654.891 667.836 20.259 25.754 o
-15 2 21 2083.740 2066.640 39.214 6.923 o
-15 2 22 2.105 8.686 10.522 99.812 o
-15 2 23 155.102 168.180 12.522 68.529 o
-15 2 24 496.910 473.953 19.891 26.992 o
-15 2 25 1254.500 1242.150 30.550 11.410 o
-15 2 26 18.563 50.194 20.362 26.631 o
-15 3 -14 592.141 573.850 23.343 19.689 o
-15 3 -13 942.634 1002.210 40.067 6.774 o
-15 3 -12 564.035 546.285 30.669 11.563 o
-15 3 -11 7.459 2.922 10.348 103.159 o
-15 3 -10 61.090 61.242 10.220 104.162 o
-15 3 -9 1345.070 1370.020 38.962 7.104 o
-15 3 -8 248.560 255.731 10.186 99.620 o
-15 3 -7 212.398 192.864 7.803 165.438 o
-15 3 -6 1943.590 1961.410 25.580 15.560 o
-15 3 -5 837.946 814.232 13.051 56.895 o
-15 3 -4 2129.070 2203.330 37.852 7.398 o
-15 3 -3 145.278 147.790 7.468 184.336 o
-15 3 -2 305.552 302.699 9.223 117.796 o
-15 3 -1 11.037 13.715 5.135 414.194 o
-15 3 0 932.327 948.760 15.529 41.216 o
-15 3 1 22.331 20.672 5.475 361.456 o
-15 3 2 2746.590 2787.090 37.860 7.309 o
-15 3 3 237.515 244.802 6.351 233.826 o
-15 3 4 97.019 103.732 4.490 479.987 o
-15 3 5 496.983 481.869 8.019 140.735 o
-15 3 6 3.220 1.080 4.046 672.729 o
-15 3 7 327.533 330.353 7.274 177.120 o
-15 3 8 2075.650 2057.190 23.658 17.848 o
-15 3 9 1608.660 1619.590 19.576 25.723 o
-15 3 10 988.896 968.943 13.258 54.141 o
-15 3 11 4642.010 4611.380 57.768 3.187 o
-15 3 12 470.556 466.447 10.123 95.284 o
-15 3 13 16.975 15.795 4.562 519.510 o
-15 3 14 789.130 769.226 18.469 30.406 o
-15 3 15 531.319 528.855 16.728 37.471 o
-15 3 16 401.199 405.498 14.390 50.572 o
-15 3 17 402.107 394.624 13.281 58.844 o
-15 3 18 296.919 310.210 21.720 23.023 o
-15 3 19 353.761 379.072 17.158 36.283 o
-15 3 20 1138.390 1148.590 24.551 17.397 o
-15 3 21 1324.440 1328.510 27.308 14.107 o
-15 3 22 901.714 927.089 26.712 14.951 o
-15 3 23 506.101 499.485 19.278 28.641 o
-15 3 24 134.166 162.613 12.476 69.217 o
-15 3 25 3.715 12.617 13.664 59.196 o
-15 3 26 2777.680 2856.940 99.514 1.108 o
-15 4 -14 70.999 69.172 13.834 57.196 o
-15 4 -13 181.438 197.214 24.608 18.108 o
-15 4 -12 25.634 19.037 11.177 88.075 o
-15 4 -11 369.081 377.398 15.663 43.194 o
-15 4 -10 45.499 24.448 11.137 88.406 o
-15 4 -9 178.116 167.719 11.773 77.006 o
-15 4 -8 169.155 193.369 12.051 73.572 o
-15 4 -7 1045.850 1078.090 21.744 21.973 o
-15 4 -6 5752.380 5803.680 86.173 1.457 o
-15 4 -5 1700.790 1728.820 33.007 9.712 o
-15 4 -4 223.925 222.169 7.973 157.912 o
-15 4 -3 561.114 559.391 17.546 34.129 o
-15 4 -2 69.158 71.314 6.030 288.182 o
-15 4 -1 0.137 0.823 4.526 539.711 o
-15 4 0 15.651 16.711 4.462 542.896 o
-15 4 1 1002.470 1002.580 14.952 43.780 o
-15 4 2 1607.960 1612.200 21.239 22.221 o
-15 4 3 388.753 389.928 7.870 151.045 o
-15 4 4 534.483 524.259 9.627 102.330 o
-15 4 5 37.716 38.365 3.188 982.090 o
-15 4 6 4850.750 4781.930 50.945 4.044 o
-15 4 7 2894.160 2881.350 30.763 10.737 o
-15 4 8 39.664 45.864 4.310 559.158 o
-15 4 9 553.736 550.059 10.326 90.171 o
-15 4 10 239.968 238.606 8.588 137.049 o
-15 4 11 339.834 337.870 9.127 118.744 o
-15 4 12 157.535 146.961 5.906 281.052 o
-15 4 13 38.454 34.899 5.295 379.970 o
-15 4 14 164.651 170.076 7.755 170.274 o
-15 4 15 4.396 1.825 5.863 320.855 o
-15 4 16 1197.510 1170.250 20.636 24.029 o
-15 4 17 37.885 30.040 9.436 122.853 o
-15 4 18 3737.800 3767.680 79.761 1.710 o
-15 4 19 1067.720 1083.030 26.815 14.747 o
-15 4 20 152.843 153.044 11.287 83.914 o
-15 4 21 2348.330 2364.900 43.944 5.533 o
-15 4 22 10.844 10.794 10.774 95.052 o
-15 4 23 272.642 281.149 15.009 47.425 o
-15 4 24 44.609 57.146 11.701 79.978 o
-15 4 25 7.593 -5.255 15.165 48.078 o
-15 4 26 89.996 82.441 35.030 8.998 o
-15 5 -14 282.473 295.943 27.611 14.356 o
-15 5 -13 123.017 110.221 12.076 74.108 o
-15 5 -12 12.458 5.614 10.045 109.332 o
-15 5 -11 74.476 79.089 16.372 40.940 o
-15 5 -10 275.389 253.524 17.769 34.196 o
-15 5 -9 70.157 54.061 12.437 70.665 o
-15 5 -8 1009.270 1026.250 29.282 12.473 o
-15 5 -7 146.047 152.264 10.339 99.487 o
-15 5 -6 48.865 45.572 7.738 180.592 o
-15 5 -5 366.021 354.129 11.575 76.560 o
-15 5 -4 9341.910 9433.790 121.335 0.738 o
-15 5 -3 42.942 38.502 5.917 305.515 o
-15 5 -2 480.394 478.675 11.763 72.634 o
-15 5 -1 4.137 -0.372 4.795 479.480 o
-15 5 0 54.542 54.873 4.484 509.860 o
-15 5 1 14.805 19.296 4.123 633.043 o
-15 5 2 575.758 570.335 11.613 72.998 o
-15 5 3 128.942 134.838 5.725 302.381 o
-15 5 4 7335.850 7356.500 88.763 1.367 o
-15 5 5 0.281 2.678 4.423 564.609 o
-15 5 6 643.065 659.227 12.222 65.760 o
-15 5 7 90.938 96.414 5.292 360.393 o
-15 5 8 3918.890 3938.800 52.092 3.913 o
-15 5 9 745.390 753.304 12.799 59.621 o
-15 5 10 630.799 639.249 12.334 64.869 o
-15 5 11 0.594 4.963 4.211 621.973 o
-15 5 12 1.952 3.745 4.792 480.300 o
-15 5 13 593.826 586.213 13.244 57.441 o
-15 5 14 14.120 16.389 6.583 252.786 o
-15 5 15 68.187 66.944 7.256 202.536 o
-15 5 16 2516.860 2558.530 39.211 6.867 o
-15 5 17 64.848 75.186 9.271 125.803 o
-15 5 18 239.432 243.678 13.093 62.009 o
-15 5 19 46.314 58.949 10.512 98.812 o
-15 5 20 488.419 478.819 19.253 28.751 o
-15 5 21 2.738 -15.687 11.321 86.282 o
-15 5 22 1142.420 1159.130 26.643 14.886 o
-15 5 23 25.489 17.840 11.983 76.695 o
-15 5 24 888.013 872.113 26.020 15.745 o
-15 5 25 0.154 -13.582 17.523 36.030 o
-15 6 -14 227.179 273.464 41.591 6.370 o
-15 6 -13 281.585 255.199 22.983 20.635 o
-15 6 -12 106.874 103.873 17.621 35.281 o
-15 6 -11 3.120 -14.022 12.102 75.506 o
-15 6 -10 582.970 569.774 23.142 20.029 o
-15 6 -9 217.954 196.927 14.692 49.840 o
-15 6 -8 156.370 179.420 21.723 23.212 o
-15 6 -7 426.416 420.159 15.137 45.817 o
-15 6 -6 5868.290 5901.000 113.026 0.855 o
-15 6 -5 157.264 159.230 8.686 138.230 o
-15 6 -4 1737.260 1839.610 35.677 8.354 o
-15 6 -3 681.212 673.310 15.845 40.856 o
-15 6 -2 1094.020 1058.130 19.422 27.070 o
-15 6 -1 26.208 28.371 4.957 436.365 o
-15 6 0 10.352 13.937 3.517 870.685 o
-15 6 1 31.397 41.601 4.010 647.345 o
-15 6 2 668.323 650.114 11.695 70.908 o
-15 6 3 128.328 131.786 6.871 217.046 o
-15 6 4 1784.870 1784.270 29.178 12.248 o
-15 6 5 172.301 174.839 6.739 219.282 o
-15 6 6 5142.080 5155.470 69.629 2.214 o
-15 6 7 452.544 443.657 10.694 86.812 o
-15 6 8 302.774 307.530 9.929 102.971 o
-15 6 9 509.706 535.905 16.133 40.180 o
-15 6 10 446.771 446.744 10.517 89.514 o
-15 6 11 920.487 893.954 15.337 42.268 o
-15 6 12 269.985 254.567 9.149 121.041 o
-15 6 13 395.293 379.553 10.481 91.294 o
-15 6 14 92.971 108.139 8.769 138.747 o
-15 6 15 39.741 23.916 8.152 164.012 o
-15 6 16 2377.270 2414.950 42.239 5.969 o
-15 6 17 106.955 112.210 11.509 81.582 o
-15 6 18 2712.330 2708.120 44.402 5.396 o
-15 6 19 11.158 16.027 10.005 110.128 o
-15 6 20 64.769 78.474 12.779 66.920 o
-15 6 21 113.844 124.598 14.664 50.647 o
-15 6 22 35.310 27.597 11.235 87.001 o
-15 6 23 515.321 511.025 18.047 32.478 o
-15 6 24 353.167 367.202 25.672 16.526 o
-15 6 25 218.067 173.049 25.768 16.516 o
-15 7 -14 1623.860 1589.460 92.707 1.280 o
-15 7 -13 374.182 369.042 21.615 23.145 o
-15 7 -12 60.539 66.648 17.406 36.301 o
-15 7 -11 1.053 5.507 17.088 37.878 o
-15 7 -10 64.974 70.193 17.032 37.886 o
-15 7 -9 37.228 41.872 17.644 35.410 o
-15 7 -8 14.949 9.824 17.613 35.618 o
-15 7 -7 188.664 185.561 20.539 25.892 o
-15 7 -6 2286.720 2244.200 47.184 4.826 o
-15 7 -5 494.819 518.214 18.026 32.581 o
-15 7 -4 3349.860 3382.920 88.362 1.399 o
-15 7 -3 215.117 197.522 10.173 100.963 o
-15 7 -2 587.209 613.925 17.849 32.937 o
-15 7 -1 93.564 86.757 6.648 236.138 o
-15 7 0 63.541 59.263 6.850 227.056 o
-15 7 1 70.394 64.575 5.814 309.075 o
-15 7 2 1965.330 1979.090 32.432 9.975 o
-15 7 3 0.082 0.566 3.240 1053.190 o
-15 7 4 2212.450 2158.700 38.297 7.229 o
-15 7 5 50.831 46.973 6.870 227.440 o
-15 7 6 48.930 52.676 5.174 391.888 o
-15 7 7 75.859 72.038 5.934 296.012 o
-15 7 8 407.254 384.207 8.622 128.715 o
-15 7 9 1847.090 1832.430 30.274 11.405 o
-15 7 10 2404.570 2446.650 36.530 7.876 o
-15 7 11 1696.510 1664.410 33.375 9.514 o
-15 7 12 686.673 667.884 17.430 34.191 o
-15 7 13 1098.840 1078.370 22.447 20.656 o
-15 7 14 391.163 405.925 12.451 66.426 o
-15 7 15 46.213 52.570 8.418 153.095 o
-15 7 16 1583.610 1537.650 29.864 11.801 o
-15 7 17 290.546 301.016 13.697 56.403 o
-15 7 18 89.513 90.325 9.660 115.338 o
-15 7 19 359.704 366.128 15.403 44.653 o
-15 7 20 415.058 401.897 15.877 41.906 o
-15 7 21 473.125 449.905 16.900 36.984 o
-15 7 22 336.561 361.996 19.075 29.592 o
-15 7 23 8.589 18.870 15.484 46.080 o
-15 7 24 551.342 621.789 38.022 7.566 o
-15 7 25 53.087 52.259 46.459 5.122 o
-15 8 -14 1134.370 1064.650 73.446 2.039 o
-15 8 -13 1.228 2.735 14.326 53.893 o
-15 8 -12 153.056 146.661 16.692 39.092 o
-15 8 -11 330.453 319.298 24.673 17.895 o
-15 8 -10 39.102 46.394 18.177 33.364 o
-15 8 -9 92.981 99.878 19.904 27.733 o
-15 8 -8 96.995 92.082 19.105 30.085 o
-15 8 -7 308.732 282.626 22.567 21.359 o
-15 8 -6 957.612 887.629 36.859 7.984 o
-15 8 -5 366.428 353.457 26.819 15.161 o
-15 8 -4 95.217 77.573 16.171 41.890 o
-15 8 -3 265.414 248.056 20.420 26.061 o
-15 8 -2 447.072 453.475 27.618 14.261 o
-15 8 -1 49.928 39.322 9.799 113.632 o
-15 8 0 1071.530 1090.340 29.270 12.458 o
-15 8 1 342.393 341.209 13.168 60.341 o
-15 8 2 43.316 58.490 8.404 153.602 o
-15 8 3 29.469 37.160 8.336 157.108 o
-15 8 4 256.781 243.496 9.009 125.015 o
-15 8 5 438.168 464.301 16.881 37.133 o
-15 8 6 103.706 115.610 8.359 151.548 o
-15 8 7 1100.240 1089.100 24.169 17.959 o
-15 8 8 3084.810 3029.310 58.426 3.159 o
-15 8 9 756.921 757.397 14.578 47.170 o
-15 8 10 819.235 798.160 17.230 34.519 o
-15 8 11 69.546 75.353 7.478 190.758 o
-15 8 12 643.338 650.656 18.945 29.294 o
-15 8 13 88.001 91.259 8.598 144.590 o
-15 8 14 52.465 67.835 10.152 105.640 o
-15 8 15 86.573 85.190 11.316 84.736 o
-15 8 16 2759.000 2747.980 54.822 3.586 o
-15 8 17 24.061 30.769 12.964 65.528 o
-15 8 18 866.512 886.322 29.076 12.706 o
-15 8 19 898.656 924.279 23.720 18.783 o
-15 8 20 76.882 72.713 12.262 72.522 o
-15 8 21 519.507 500.388 17.787 33.394 o
-15 8 22 86.512 105.619 14.680 50.702 o
-15 8 23 100.630 102.905 21.639 23.481 o
-15 8 24 534.699 585.133 45.824 5.229 o
-15 9 -14 642.952 639.106 57.677 3.307 o
-15 9 -13 1111.460 1023.340 190.070 0.306 o
-15 9 -12 621.803 641.199 35.157 8.821 o
-15 9 -11 1342.870 1270.220 71.128 2.170 o
-15 9 -10 169.388 176.183 38.734 7.350 o
-15 9 -9 752.571 743.417 42.913 5.938 o
-15 9 -8 5.587 -1.711 17.005 38.248 o
-15 9 -7 88.739 71.346 30.029 12.236 o
-15 9 -6 57.096 88.323 22.052 22.660 o
-15 9 -5 67.550 37.666 21.674 23.468 o
-15 9 -4 57.450 62.523 13.687 58.525 o
-15 9 -3 149.453 133.655 15.522 45.136 o
-15 9 -2 1451.080 1519.070 44.293 5.519 o
-15 9 -1 1390.610 1393.200 38.489 7.270 o
-15 9 0 428.032 408.868 16.863 37.298 o
-15 9 1 708.236 723.764 23.402 19.464 o
-15 9 2 3136.460 3192.120 59.856 3.011 o
-15 9 3 2.316 2.269 8.436 155.313 o
-15 9 4 1.826 -4.700 10.832 94.257 o
-15 9 5 256.927 252.503 13.499 58.340 o
-15 9 6 625.074 624.417 18.513 30.655 o
-15 9 7 228.444 225.908 10.050 102.802 o
-15 9 8 15.665 20.950 7.136 215.099 o
-15 9 9 71.053 85.824 8.806 138.732 o
-15 9 10 327.050 329.458 12.917 62.724 o
-15 9 11 3359.370 3397.100 63.612 2.669 o
-15 9 12 50.919 63.484 8.598 146.480 o
-15 9 13 1859.880 1896.050 36.297 8.065 o
-15 9 14 1682.940 1675.080 33.274 9.570 o
-15 9 15 73.555 75.145 9.646 116.226 o
-15 9 16 54.803 63.685 9.326 124.799 o
-15 9 17 1152.000 1173.380 26.588 14.938 o
-15 9 18 440.845 473.746 18.133 32.355 o
-15 9 19 377.916 377.985 16.013 41.374 o
-15 9 20 137.624 125.715 13.719 57.592 o
-15 9 21 137.702 154.555 12.514 68.819 o
-15 9 22 226.357 224.205 20.366 26.259 o
-15 9 23 483.862 479.793 26.787 15.123 o
-15 9 24 222.067 223.089 32.807 10.218 o
-15 10 -13 914.035 768.853 65.297 2.580 o
-15 10 -12 25.372 67.737 28.574 13.532 o
-15 10 -11 1252.690 1134.070 55.476 3.554 o
-15 10 -10 129.656 155.843 22.179 22.308 o
-15 10 -9 2871.090 2705.880 81.359 1.651 o
-15 10 -8 93.813 125.046 24.511 18.323 o
-15 10 -7 960.673 958.805 61.266 2.926 o
-15 10 -6 67.945 16.694 22.695 21.418 o
-15 10 -5 304.838 307.282 30.794 11.559 o
-15 10 -4 325.432 321.562 24.893 17.587 o
-15 10 -3 94.378 108.032 12.733 67.049 o
-15 10 -2 32.504 20.154 18.679 31.635 o
-15 10 -1 1815.430 1860.450 56.414 3.419 o
-15 10 0 32.661 40.498 12.975 65.323 o
-15 10 1 2183.830 2208.760 44.132 5.501 o
-15 10 2 13.180 14.581 9.835 113.920 o
-15 10 3 4232.350 4311.440 78.861 1.744 o
-15 10 4 1422.170 1424.350 31.416 10.758 o
-15 10 5 77.907 86.422 9.025 132.041 o
-15 10 6 328.040 320.440 13.604 56.870 o
-15 10 7 16.702 13.024 9.340 126.162 o
-15 10 8 73.569 81.149 11.094 88.305 o
-15 10 9 1648.820 1622.430 34.445 8.964 o
-15 10 10 130.290 125.487 9.572 116.010 o
-15 10 11 697.541 702.894 26.942 14.827 o
-15 10 12 1014.750 982.372 23.650 18.799 o
-15 10 13 1584.620 1593.840 32.870 9.820 o
-15 10 14 8.878 2.348 8.387 156.838 o
-15 10 15 1271.530 1306.940 27.840 13.618 o
-15 10 16 628.499 624.524 17.667 33.490 o
-15 10 17 0.473 -8.557 9.284 128.345 o
-15 10 18 70.471 70.343 10.092 106.493 o
-15 10 19 189.202 195.474 15.081 47.483 o
-15 10 20 24.430 38.617 11.107 89.062 o
-15 10 21 379.880 396.226 22.488 21.403 o
-15 10 22 301.528 338.001 36.539 8.231 o
-15 10 23 43.283 53.454 20.854 25.361 o
-15 11 -12 312.913 206.791 42.226 6.177 o
-15 11 -11 3618.770 3532.960 155.464 0.456 o
-15 11 -10 110.268 87.561 21.343 24.131 o
-15 11 -9 48.125 62.035 21.058 24.865 o
-15 11 -8 1085.540 1092.670 44.349 5.536 o
-15 11 -7 627.596 696.323 87.574 1.439 o
-15 11 -6 432.443 446.866 35.801 8.547 o
-15 11 -5 17.359 19.424 18.516 32.222 o
-15 11 -4 677.680 633.811 32.676 10.178 o
-15 11 -3 101.789 115.510 26.307 15.915 o
-15 11 -2 50.674 65.685 12.942 65.419 o
-15 11 -1 2436.080 2464.900 74.008 1.994 o
-15 11 0 84.865 77.845 14.183 54.355 o
-15 11 1 4479.600 4585.330 101.479 1.061 o
-15 11 2 571.278 566.861 19.398 28.162 o
-15 11 3 309.550 336.599 15.277 45.594 o
-15 11 4 136.933 144.791 18.545 31.795 o
-15 11 5 72.691 76.202 9.785 113.027 o
-15 11 6 0.502 2.205 8.473 154.042 o
-15 11 7 34.158 25.461 8.894 138.264 o
-15 11 8 61.394 65.857 10.211 104.273 o
-15 11 9 502.858 516.450 15.600 42.863 o
-15 11 10 85.616 81.824 13.039 64.146 o
-15 11 11 3944.360 3887.650 68.108 2.328 o
-15 11 12 1.448 -3.082 9.058 134.798 o
-15 11 13 1157.760 1122.060 26.505 15.036 o
-15 11 14 0.199 -12.129 11.078 90.147 o
-15 11 15 307.061 306.654 15.625 43.717 o
-15 11 16 4.651 0.280 11.245 87.432 o
-15 11 17 665.604 683.809 19.583 27.452 o
-15 11 18 1.871 -4.781 10.899 93.112 o
-15 11 19 355.928 359.464 16.771 37.933 o
-15 11 20 13.828 30.699 16.737 39.415 o
-15 11 21 112.542 120.082 28.145 13.908 o
-15 12 -10 72.178 32.172 38.205 7.571 o
-15 12 -9 2721.680 2641.400 135.250 0.602 o
-15 12 -8 237.943 262.938 25.349 17.028 o
-15 12 -7 107.540 72.290 25.603 16.806 o
-15 12 -6 0.561 25.417 23.552 19.936 o
-15 12 -5 42.279 41.345 31.061 11.453 o
-15 12 -4 125.948 141.783 42.067 6.238 o
-15 12 -3 758.628 663.085 42.117 6.164 o
-15 12 -2 84.229 61.190 24.351 18.589 o
-15 12 -1 69.132 58.294 16.924 38.372 o
-15 12 0 564.047 534.151 27.693 14.129 o
-15 12 1 1012.680 1032.800 39.129 7.089 o
-15 12 2 64.114 78.593 9.413 122.092 o
-15 12 3 424.588 451.440 13.881 53.890 o
-15 12 4 903.374 887.226 38.705 7.259 o
-15 12 5 239.314 227.324 12.409 68.794 o
-15 12 6 58.346 46.088 9.690 115.880 o
-15 12 7 55.039 65.552 9.487 120.632 o
-15 12 8 41.424 58.027 9.872 111.957 o
-15 12 9 2199.610 2120.930 41.741 6.128 o
-15 12 10 717.948 719.061 24.398 17.956 o
-15 12 11 68.367 76.103 12.438 70.573 o
-15 12 12 220.907 219.876 13.600 57.812 o
-15 12 13 596.101 623.003 20.698 24.806 o
-15 12 14 571.102 565.768 17.925 32.745 o
-15 12 15 84.744 76.236 10.951 90.461 o
-15 12 16 23.150 32.437 10.464 100.342 o
-15 12 17 101.130 78.104 10.864 91.636 o
-15 12 18 134.443 144.377 13.878 56.272 o
-15 12 19 203.377 235.103 31.571 11.031 o
-15 12 20 1.789 27.375 34.606 9.236 o
-15 13 -8 367.343 321.405 43.919 5.705 o
-15 13 -7 42.224 51.732 25.079 17.554 o
-15 13 -6 19.621 37.294 25.236 17.353 o
-15 13 -5 745.263 704.419 89.003 1.393 o
-15 13 -4 242.233 255.896 51.751 4.120 o
-15 13 -3 487.234 459.035 44.978 5.432 o
-15 13 -1 610.217 638.772 57.730 3.302 o
-15 13 0 488.668 466.180 44.872 5.457 o
-15 13 1 58.377 47.488 23.978 19.189 o
-15 13 2 153.698 147.950 13.582 58.575 o
-15 13 3 364.936 362.944 17.114 36.455 o
-15 13 4 133.892 121.819 10.381 99.189 o
-15 13 5 119.812 142.148 10.891 90.455 o
-15 13 6 106.919 111.242 10.990 89.280 o
-15 13 7 10.320 -1.260 10.005 110.296 o
-15 13 8 49.316 50.109 11.292 85.796 o
-15 13 9 1186.340 1230.200 25.483 16.168 o
-15 13 10 387.581 386.240 14.166 52.206 o
-15 13 11 3906.970 3832.580 64.247 2.609 o
-15 13 12 1.763 -7.184 11.857 78.678 o
-15 13 13 98.822 94.727 13.505 59.733 o
-15 13 14 53.607 53.148 11.537 82.165 o
-15 13 15 736.310 711.934 19.874 26.586 o
-15 13 16 52.478 54.886 11.154 87.832 o
-15 13 17 14.360 20.362 15.979 43.250 o
-15 13 18 46.067 49.457 20.562 26.083 o
-15 13 19 176.370 173.965 24.679 18.014 o
-15 14 -5 8.792 6.138 42.967 5.992 o
-15 14 -4 48.399 57.069 25.157 17.440 o
-15 14 -3 996.639 937.678 146.998 0.511 o
-15 14 -2 398.036 362.899 72.282 2.113 o
-15 14 -1 194.456 168.269 33.125 10.034 o
-15 14 0 119.854 126.595 42.649 6.071 o
-15 14 1 224.988 223.643 18.962 30.221 o
-15 14 2 33.168 27.935 12.757 67.601 o
-15 14 3 1775.720 1763.470 40.888 6.420 o
-15 14 4 34.586 43.893 11.179 87.764 o
-15 14 5 47.293 39.849 12.446 70.826 o
-15 14 6 840.881 841.670 21.140 23.472 o
-15 14 7 1113.750 1086.940 23.596 18.787 o
-15 14 8 131.493 117.175 12.503 69.140 o
-15 14 9 632.719 631.737 18.895 29.471 o
-15 14 10 2.797 6.188 10.020 110.067 o
-15 14 11 419.708 438.383 26.098 15.954 o
-15 14 12 393.980 388.995 17.345 35.431 o
-15 14 13 25.623 30.673 10.476 100.079 o
-15 14 14 66.428 52.885 12.733 67.486 o
-15 14 15 7.460 2.943 14.215 54.706 o
-15 14 16 1563.460 1616.150 64.414 2.637 o
-15 14 17 26.108 5.034 19.904 27.888 o
-15 14 18 677.916 724.193 54.608 3.685 o
-15 15 -2 852.780 882.228 47.864 4.777 o
-15 15 -1 65.626 36.849 16.107 42.378 o
-15 15 0 30.788 36.599 15.891 43.650 o
-15 15 1 87.281 116.757 17.894 34.252 o
-15 15 2 438.692 427.031 24.318 18.317 o
-15 15 3 455.810 476.349 23.910 18.908 o
-15 15 4 808.505 733.998 24.294 18.049 o
-15 15 5 14.430 26.823 12.542 70.096 o
-15 15 6 216.164 215.152 13.960 55.000 o
-15 15 7 40.326 39.716 12.031 75.827 o
-15 15 8 1963.280 1949.640 38.208 7.294 o
-15 15 9 1168.640 1148.750 27.323 14.179 o
-15 15 10 237.823 246.920 20.567 25.730 o
-15 15 11 538.484 528.743 19.935 26.791 o
-15 15 12 52.664 62.390 15.399 46.341 o
-15 15 13 27.873 31.342 16.797 39.098 o
-15 15 14 110.845 155.653 18.944 30.517 o
-15 15 15 15.085 39.771 41.538 6.410 o
-15 16 -1 196.817 192.293 28.151 13.862 o
-15 16 0 17.071 25.791 18.026 33.987 o
-15 16 1 402.200 400.395 50.802 4.268 o
-15 16 2 21.923 23.638 17.698 35.250 o
-15 16 3 581.947 553.872 28.421 13.420 o
-15 16 4 873.465 905.353 36.900 7.975 o
-15 16 5 0.053 2.732 14.461 52.899 o
-15 16 6 2022.650 2049.570 52.032 3.999 o
-15 16 7 1.214 7.100 15.664 45.076 o
-15 16 8 81.725 79.525 16.163 41.970 o
-15 16 9 26.537 47.715 18.545 32.078 o
-15 16 10 104.613 146.928 20.809 25.349 o
-15 16 11 223.220 217.474 26.516 15.593 o
-15 16 12 86.553 113.185 20.844 25.302 o
-15 16 13 42.955 34.501 39.263 7.171 o
-15 17 5 0.442 33.125 35.241 8.906 o
-15 17 6 7.647 51.327 33.548 9.825 o
-15 17 8 531.309 566.718 60.005 3.059 o
-14 0 -12 3005.290 3069.130 79.874 1.711 o
-14 0 -10 4627.400 4743.220 91.686 1.295 o
-14 0 -8 24.142 27.952 5.973 303.838 o
-14 0 -6 1125.860 1120.420 19.798 26.055 o
-14 0 -4 86.848 93.254 5.628 322.939 o
-14 0 -2 4956.010 5096.270 71.521 2.103 o
-14 0 0 9522.320 9553.320 156.386 0.447 o
-14 0 2 7988.060 7928.010 124.437 0.704 o
-14 0 4 4301.840 4297.250 69.873 2.210 o
-14 0 6 399.709 391.886 11.714 74.371 o
-14 0 8 47.389 40.865 6.727 237.617 o
-14 0 10 23.702 21.795 5.824 319.896 o
-14 0 12 10569.000 10432.800 162.138 0.416 o
-14 0 14 6800.700 6849.370 109.035 0.915 o
-14 0 16 2209.810 2191.620 37.194 7.644 o
-14 0 18 53.062 52.729 9.071 131.981 o
-14 0 20 276.478 292.959 17.005 37.207 o
-14 0 22 1110.870 1061.530 35.506 8.560 o
-14 0 24 4226.100 4221.760 98.662 1.122 o
-14 0 26 41.423 35.947 18.831 31.098 o
-14 1 -13 161.943 168.468 13.022 63.456 o
-14 1 -12 6.707 -3.827 9.999 110.521 o
-14 1 -11 1347.870 1346.720 27.727 13.694 o
-14 1 -10 3478.530 3515.810 54.891 3.552 o
-14 1 -9 1.469 1.663 5.165 413.955 o
-14 1 -8 2897.080 2911.830 37.596 7.386 o
-14 1 -7 3.358 5.613 4.651 508.631 o
-14 1 -6 129.981 131.685 5.668 307.938 o
-14 1 -5 486.435 470.882 8.378 131.420 o
-14 1 -4 1209.520 1224.900 15.660 39.434 o
-14 1 -3 258.570 261.816 6.039 251.300 o
-14 1 -2 334.324 346.132 6.702 202.071 o
-14 1 -1 437.342 440.205 11.040 82.173 o
-14 1 0 18.193 24.448 4.460 540.171 o
-14 1 1 1078.480 1090.530 15.022 43.026 o
-14 1 2 6454.360 6477.520 66.977 2.367 o
-14 1 3 749.935 758.774 11.562 71.119 o
-14 1 4 4089.240 4104.650 44.437 5.284 o
-14 1 5 2003.850 2006.840 24.544 16.745 o
-14 1 6 92.999 94.329 5.240 366.669 o
-14 1 7 270.350 269.070 6.697 209.935 o
-14 1 8 18.435 17.428 4.184 613.467 o
-14 1 9 431.651 426.501 8.543 129.432 o
-14 1 10 2088.450 2067.970 24.565 16.663 o
-14 1 11 26.691 32.668 5.477 358.851 o
-14 1 12 0.778 -1.021 4.230 617.736 o
-14 1 13 15.880 17.901 4.543 523.851 o
-14 1 14 1604.000 1589.430 21.431 21.873 o
-14 1 15 1548.530 1527.200 20.138 24.566 o
-14 1 16 688.403 677.697 11.927 68.221 o
-14 1 17 1192.940 1210.270 19.591 26.426 o
-14 1 18 329.667 337.077 11.284 80.763 o
-14 1 19 94.903 101.216 8.575 144.920 o
-14 1 20 132.868 105.386 11.838 76.970 o
-14 1 21 73.444 48.736 10.715 94.799 o
-14 1 22 647.961 660.269 19.002 29.111 o
-14 1 23 2.340 -0.857 10.716 96.315 o
-14 1 24 143.303 156.856 13.586 58.573 o
-14 1 25 193.051 205.766 23.533 19.773 o
-14 1 26 1918.460 2023.930 51.138 4.141 o
-14 1 27 816.451 749.063 67.519 2.415 o
-14 2 -13 1559.240 1560.570 43.645 5.673 o
-14 2 -12 292.947 304.755 14.722 49.091 o
-14 2 -11 0.112 -5.497 10.035 109.855 o
-14 2 -10 1693.760 1680.160 43.670 5.656 o
-14 2 -9 933.488 917.434 16.776 35.869 o
-14 2 -8 1047.130 1057.780 15.888 39.095 o
-14 2 -7 8.647 9.767 4.370 571.438 o
-14 2 -6 143.496 145.060 5.353 336.887 o
-14 2 -5 39.346 42.981 4.145 602.520 o
-14 2 -4 24.157 20.534 3.969 673.913 o
-14 2 -3 2063.010 2079.330 26.432 14.580 o
-14 2 -2 2680.600 2742.410 36.504 7.840 o
-14 2 -1 562.848 557.346 9.688 100.425 o
-14 2 0 1033.380 1045.050 17.924 31.480 o
-14 2 1 241.720 247.193 6.635 216.497 o
-14 2 2 3903.210 3902.850 43.447 5.529 o
-14 2 3 1283.830 1294.040 16.677 35.059 o
-14 2 4 717.217 721.006 10.484 84.583 o
-14 2 5 2709.380 2691.040 30.241 11.140 o
-14 2 6 560.115 552.487 9.258 108.535 o
-14 2 7 590.567 609.175 10.230 90.685 o
-14 2 8 197.806 195.400 5.684 290.850 o
-14 2 9 157.186 158.355 5.199 349.949 o
-14 2 10 1854.100 1825.740 22.169 20.295 o
-14 2 11 2242.620 2254.090 26.021 14.902 o
-14 2 12 4540.540 4550.480 50.211 4.170 o
-14 2 13 450.353 455.158 8.860 120.720 o
-14 2 14 3243.380 3205.710 35.036 8.372 o
-14 2 15 1599.650 1586.110 21.537 21.684 o
-14 2 16 199.925 204.163 9.481 115.549 o
-14 2 17 109.496 110.028 6.279 259.654 o
-14 2 18 294.058 323.806 13.727 56.080 o
-14 2 19 28.614 40.556 8.360 156.181 o
-14 2 20 424.429 416.896 15.635 43.096 o
-14 2 21 1147.260 1182.210 28.090 13.447 o
-14 2 22 1881.220 1856.910 34.380 8.948 o
-14 2 23 894.725 926.383 22.421 20.913 o
-14 2 24 3272.010 3304.380 57.375 3.266 o
-14 2 25 60.412 55.710 11.623 80.869 o
-14 2 26 477.242 380.456 24.015 18.763 o
-14 2 27 5.084 16.086 41.591 6.395 o
-14 3 -13 13.864 2.197 11.108 89.450 o
-14 3 -12 17.018 14.434 9.380 125.087 o
-14 3 -11 692.462 704.840 21.558 22.811 o
-14 3 -10 32.736 41.673 6.969 223.048 o
-14 3 -9 320.962 313.047 9.816 104.761 o
-14 3 -8 452.403 465.045 9.823 100.795 o
-14 3 -7 860.096 870.975 15.808 40.229 o
-14 3 -6 216.221 227.158 7.009 199.279 o
-14 3 -5 436.635 425.076 10.570 89.004 o
-14 3 -4 3133.790 3241.140 42.162 5.917 o
-14 3 -3 1442.400 1473.630 24.439 17.299 o
-14 3 -2 865.659 860.011 17.682 32.755 o
-14 3 -1 207.312 209.258 8.509 141.030 o
-14 3 0 16.887 28.135 4.524 525.156 o
-14 3 1 1150.540 1175.440 17.122 33.849 o
-14 3 2 25.151 30.170 4.505 525.014 o
-14 3 3 58.730 63.278 5.996 293.476 o
-14 3 4 1220.570 1226.390 15.577 39.769 o
-14 3 5 584.246 572.985 9.082 111.349 o
-14 3 6 4.582 5.275 3.928 710.651 o
-14 3 7 1103.600 1105.530 14.665 44.761 o
-14 3 8 7251.810 7221.980 77.883 1.763 o
-14 3 9 2227.370 2205.610 25.111 15.916 o
-14 3 10 474.666 453.980 8.342 132.990 o
-14 3 11 790.185 781.829 11.337 73.059 o
-14 3 12 1698.820 1688.980 20.692 23.171 o
-14 3 13 8.305 7.882 4.088 652.645 o
-14 3 14 940.174 904.587 14.437 46.995 o
-14 3 15 2209.930 2224.370 29.831 11.594 o
-14 3 16 607.855 593.117 11.614 72.583 o
-14 3 17 1654.130 1680.410 26.230 15.024 o
-14 3 18 16.053 20.085 6.642 247.955 o
-14 3 19 1678.200 1725.400 31.616 10.548 o
-14 3 20 2466.200 2485.760 42.047 6.013 o
-14 3 21 88.917 83.342 9.781 112.666 o
-14 3 22 4.814 13.305 11.737 80.184 o
-14 3 23 142.987 171.407 13.679 57.757 o
-14 3 24 23.257 12.627 10.084 108.199 o
-14 3 25 191.668 200.014 14.126 53.918 o
-14 3 26 415.201 439.544 27.536 14.358 o
-14 4 -13 557.300 507.939 33.635 9.645 o
-14 4 -12 2.864 6.603 11.987 76.940 o
-14 4 -11 2.933 18.764 10.635 97.622 o
-14 4 -10 213.728 188.021 12.369 69.603 o
-14 4 -9 398.180 387.675 11.892 72.364 o
-14 4 -8 1402.180 1415.270 27.009 14.361 o
-14 4 -7 293.484 293.490 8.100 149.232 o
-14 4 -6 269.617 266.418 6.728 208.439 o
-14 4 -5 1.035 3.160 3.173 1093.540 o
-14 4 -4 396.489 395.571 8.285 138.025 o
-14 4 -3 3277.610 3335.380 43.256 5.625 o
-14 4 -2 39.809 38.325 5.252 385.068 o
-14 4 -1 1465.070 1532.120 22.681 19.838 o
-14 4 0 62.870 52.688 4.576 488.033 o
-14 4 1 2.964 5.860 4.513 540.261 o
-14 4 2 491.412 510.971 10.085 95.229 o
-14 4 3 1964.030 1995.310 23.552 18.075 o
-14 4 4 2082.770 2124.780 26.246 14.755 o
-14 4 5 5.136 5.431 3.746 779.781 o
-14 4 6 1297.850 1301.300 17.633 31.728 o
-14 4 7 684.512 686.324 10.501 84.970 o
-14 4 8 478.031 468.277 9.158 113.271 o
-14 4 9 1960.720 1915.200 24.008 17.479 o
-14 4 10 1567.140 1509.300 18.438 28.737 o
-14 4 11 65.048 59.495 4.392 523.667 o
-14 4 12 1712.180 1710.500 21.625 21.382 o
-14 4 13 1175.270 1196.620 16.739 35.168 o
-14 4 14 634.675 619.177 10.713 83.144 o
-14 4 15 624.735 619.301 11.067 78.692 o
-14 4 16 42.342 44.824 7.130 212.398 o
-14 4 17 2759.950 2774.750 41.675 6.088 o
-14 4 18 244.153 262.039 17.325 35.988 o
-14 4 19 850.137 847.412 20.942 23.883 o
-14 4 20 2311.420 2321.290 42.408 5.930 o
-14 4 21 2256.270 2304.910 42.234 5.981 o
-14 4 22 440.645 458.904 17.287 35.482 o
-14 4 23 52.508 51.285 11.118 88.423 o
-14 4 24 29.601 41.350 11.841 78.363 o
-14 4 25 51.981 69.512 14.820 49.988 o
-14 4 26 339.193 367.980 28.096 13.838 o
-14 5 -13 845.217 837.011 25.414 16.503 o
-14 5 -12 10.530 13.721 10.842 93.848 o
-14 5 -11 375.521 380.492 22.611 21.185 o
-14 5 -10 1.135 13.155 11.548 82.870 o
-14 5 -9 196.915 197.581 12.506 68.240 o
-14 5 -8 10.141 6.982 7.471 197.290 o
-14 5 -7 2107.870 2094.840 39.238 6.911 o
-14 5 -6 0.698 3.326 5.773 331.493 o
-14 5 -5 6794.620 6831.900 85.251 1.482 o
-14 5 -4 4.318 1.898 4.814 475.268 o
-14 5 -3 1649.650 1691.900 26.455 14.786 o
-14 5 -2 1304.420 1285.910 25.262 16.368 o
-14 5 -1 226.341 232.750 6.961 200.768 o
-14 5 0 2.008 1.821 3.994 691.090 o
-14 5 1 66.751 69.337 4.317 536.918 o
-14 5 2 122.172 129.616 6.669 230.027 o
-14 5 3 345.146 350.985 7.898 152.650 o
-14 5 4 1.841 1.251 4.214 621.375 o
-14 5 5 1281.660 1270.010 16.887 34.323 o
-14 5 6 1837.330 1824.340 21.773 20.979 o
-14 5 7 6945.200 6839.120 74.387 1.929 o
-14 5 8 57.643 51.497 5.100 400.508 o
-14 5 9 576.641 576.155 9.943 95.689 o
-14 5 10 17.259 13.270 3.688 786.680 o
-14 5 11 3353.820 3346.230 36.181 7.866 o
-14 5 12 160.521 158.600 6.478 237.336 o
-14 5 13 9.273 14.857 4.621 510.430 o
-14 5 14 23.812 27.129 5.255 390.444 o
-14 5 15 50.855 50.121 5.537 344.304 o
-14 5 16 236.140 227.801 9.087 123.818 o
-14 5 17 4047.050 3948.000 51.425 4.007 o
-14 5 18 90.455 95.643 7.851 172.018 o
-14 5 19 4614.190 4770.460 81.771 1.622 o
-14 5 20 255.978 291.532 13.742 56.262 o
-14 5 21 4.603 0.925 10.397 102.265 o
-14 5 22 0.673 9.883 10.677 96.965 o
-14 5 23 266.914 265.751 17.154 36.633 o
-14 5 24 62.242 49.890 12.537 69.643 o
-14 5 25 38.189 42.853 17.008 38.095 o
-14 5 26 1.135 2.646 25.611 16.866 o
-14 6 -13 153.470 154.069 19.381 29.110 o
-14 6 -12 161.882 169.611 12.924 64.393 o
-14 6 -11 845.152 815.265 31.589 10.824 o
-14 6 -10 79.825 82.510 11.692 79.570 o
-14 6 -9 46.706 41.136 12.016 75.946 o
-14 6 -8 1058.090 1022.150 29.316 12.433 o
-14 6 -7 1686.920 1683.100 52.969 3.876 o
-14 6 -6 1344.370 1355.790 22.559 20.185 o
-14 6 -5 120.906 115.228 4.887 404.659 o
-14 6 -4 615.151 627.398 16.998 36.046 o
-14 6 -3 1432.290 1478.060 33.151 9.696 o
-14 6 -2 467.596 458.992 10.283 92.775 o
-14 6 -1 435.583 427.916 12.484 65.679 o
-14 6 0 745.457 748.810 10.448 84.540 o
-14 6 1 1309.910 1308.270 17.560 31.937 o
-14 6 2 213.013 211.026 7.126 194.239 o
-14 6 3 1267.130 1255.160 16.710 35.015 o
-14 6 4 88.533 82.355 4.712 447.630 o
-14 6 5 1989.690 1999.630 27.727 13.382 o
-14 6 6 413.887 418.065 9.506 107.997 o
-14 6 7 708.100 710.680 11.335 74.202 o
-14 6 8 329.951 328.475 7.455 169.775 o
-14 6 9 2930.370 2911.280 34.556 8.649 o
-14 6 10 1176.090 1154.960 17.092 33.924 o
-14 6 11 717.290 700.298 11.760 69.590 o
-14 6 12 1013.320 1004.500 14.861 44.214 o
-14 6 13 1038.610 1029.360 19.023 28.223 o
-14 6 14 478.604 482.846 15.289 44.661 o
-14 6 15 482.750 470.774 11.830 71.904 o
-14 6 16 668.456 670.001 15.917 40.556 o
-14 6 17 1400.760 1403.540 27.109 14.264 o
-14 6 18 692.972 684.894 21.718 22.498 o
-14 6 19 42.050 32.281 11.181 87.702 o
-14 6 20 21.849 15.039 9.526 121.162 o
-14 6 21 355.167 348.807 13.941 54.071 o
-14 6 22 56.929 63.191 11.213 86.818 o
-14 6 23 420.688 418.476 17.742 33.834 o
-14 6 24 30.266 36.989 15.230 47.506 o
-14 6 25 164.858 181.321 21.459 23.769 o
-14 6 26 304.845 363.525 36.405 8.289 o
-14 7 -13 214.727 250.962 24.104 18.828 o
-14 7 -12 274.038 271.993 19.110 29.650 o
-14 7 -11 881.683 856.983 69.288 2.292 o
-14 7 -10 6.969 4.497 11.105 89.591 o
-14 7 -9 219.454 193.416 14.365 52.067 o
-14 7 -8 446.758 449.356 41.733 6.306 o
-14 7 -7 1466.300 1491.130 34.493 8.976 o
-14 7 -6 392.416 464.792 16.811 37.538 o
-14 7 -5 5535.940 5515.860 103.021 1.027 o
-14 7 -4 1723.070 1747.810 37.808 7.476 o
-14 7 -3 948.822 944.396 26.136 15.569 o
-14 7 -2 83.701 87.028 7.758 176.568 o
-14 7 -1 65.981 67.394 7.389 195.722 o
-14 7 0 397.265 392.113 10.477 91.225 o
-14 7 1 555.717 567.358 13.479 55.887 o
-14 7 2 1437.460 1434.340 22.102 20.865 o
-14 7 3 92.501 93.263 5.437 342.925 o
-14 7 4 604.093 592.731 11.483 74.096 o
-14 7 5 1950.700 1961.110 31.017 10.859 o
-14 7 6 1270.340 1266.870 22.648 20.121 o
-14 7 7 6749.180 6734.690 82.913 1.565 o
-14 7 8 921.859 928.962 13.018 56.346 o
-14 7 9 147.008 151.233 5.740 296.934 o
-14 7 10 344.899 350.592 8.790 126.648 o
-14 7 11 409.088 411.614 9.395 110.435 o
-14 7 12 7.279 3.988 6.202 286.252 o
-14 7 13 66.683 63.476 6.972 219.009 o
-14 7 14 2448.060 2376.280 35.958 8.114 o
-14 7 15 3320.560 3373.670 55.147 3.525 o
-14 7 16 181.934 167.424 11.215 84.497 o
-14 7 17 2844.600 2772.380 44.838 5.287 o
-14 7 18 8.996 18.596 8.817 141.671 o
-14 7 19 4028.990 4039.480 56.828 3.306 o
-14 7 20 1275.920 1305.100 25.659 15.901 o
-14 7 21 73.717 77.716 9.919 110.021 o
-14 7 22 137.910 165.514 13.537 59.001 o
-14 7 23 51.352 44.706 14.573 51.747 o
-14 7 24 0.054 -9.004 17.102 37.826 o
-14 7 25 130.191 155.261 25.079 17.479 o
-14 8 -13 408.934 417.475 22.830 20.751 o
-14 8 -12 174.594 181.081 25.846 16.436 o
-14 8 -11 500.145 534.818 35.828 8.520 o
-14 8 -10 707.360 666.990 32.096 10.534 o
-14 8 -9 1373.980 1295.610 83.579 1.575 o
-14 8 -8 247.210 262.784 22.402 21.728 o
-14 8 -7 12.673 19.463 9.955 111.163 o
-14 8 -6 77.366 90.064 8.663 142.903 o
-14 8 -5 397.295 379.948 13.423 57.754 o
-14 8 -4 137.137 137.069 15.999 42.562 o
-14 8 -3 1313.580 1326.090 25.208 16.421 o
-14 8 -2 1221.990 1208.880 25.983 15.570 o
-14 8 -1 820.172 803.312 28.498 13.237 o
-14 8 0 306.157 285.157 13.140 61.001 o
-14 8 1 431.176 426.671 12.681 63.844 o
-14 8 2 181.297 195.595 10.451 96.519 o
-14 8 3 1563.880 1563.740 26.633 14.658 o
-14 8 4 872.869 863.025 15.666 40.868 o
-14 8 5 319.226 315.071 8.081 148.397 o
-14 8 6 1931.970 1940.330 28.130 13.054 o
-14 8 7 370.365 383.807 10.012 99.545 o
-14 8 8 1279.160 1287.060 20.954 23.227 o
-14 8 9 13.209 17.967 5.053 426.147 o
-14 8 10 701.811 711.988 17.986 32.161 o
-14 8 11 86.342 87.072 6.920 219.483 o
-14 8 12 297.690 287.750 9.498 112.006 o
-14 8 13 2934.890 2951.960 43.605 5.568 o
-14 8 14 111.160 118.284 9.728 112.963 o
-14 8 15 1605.300 1602.880 26.617 14.651 o
-14 8 16 245.191 257.103 11.204 83.325 o
-14 8 17 90.167 102.592 11.423 83.046 o
-14 8 18 349.628 347.095 11.797 74.102 o
-14 8 19 78.051 75.880 10.807 92.943 o
-14 8 20 17.865 36.673 11.889 77.889 o
-14 8 21 771.472 784.397 24.775 17.386 o
-14 8 22 504.866 501.077 19.380 28.352 o
-14 8 23 683.193 667.577 58.445 3.220 o
-14 8 24 546.107 486.182 40.956 6.536 o
-14 8 25 90.314 44.554 41.485 6.420 o
-14 9 -13 0.725 4.179 17.344 36.774 o
-14 9 -12 8.988 16.524 17.634 35.540 o
-14 9 -11 74.507 88.067 19.855 27.902 o
-14 9 -10 695.903 597.254 41.097 6.477 o
-14 9 -9 194.469 181.782 28.839 13.215 o
-14 9 -8 1169.990 1223.180 48.967 4.549 o
-14 9 -7 67.222 79.023 21.046 24.863 o
-14 9 -6 388.105 390.449 47.729 4.833 o
-14 9 -5 17.035 20.706 13.645 59.255 o
-14 9 -4 402.899 380.419 45.539 5.306 o
-14 9 -3 972.311 966.207 34.779 8.938 o
-14 9 -2 391.736 375.306 17.409 35.200 o
-14 9 -1 50.818 49.860 8.282 157.899 o
-14 9 0 29.337 20.737 7.960 172.518 o
-14 9 1 26.206 39.382 6.732 239.442 o
-14 9 2 1505.070 1470.380 30.960 11.042 o
-14 9 3 352.995 345.370 13.995 53.697 o
-14 9 4 2821.410 2840.070 48.666 4.515 o
-14 9 5 1349.710 1309.500 20.363 24.396 o
-14 9 6 154.745 157.179 7.447 184.456 o
-14 9 7 488.532 493.150 11.417 76.513 o
-14 9 8 435.874 420.995 14.107 52.300 o
-14 9 9 1664.390 1661.910 37.688 7.533 o
-14 9 10 2925.400 2894.760 47.389 4.747 o
-14 9 11 283.608 273.916 9.897 104.280 o
-14 9 12 1318.030 1237.220 23.337 19.004 o
-14 9 13 2.790 7.261 7.551 193.613 o
-14 9 14 468.512 480.092 12.713 63.089 o
-14 9 15 866.390 837.991 18.253 30.895 o
-14 9 16 44.791 42.466 8.477 151.253 o
-14 9 17 495.289 526.110 16.729 37.560 o
-14 9 18 367.954 391.143 14.412 50.601 o
-14 9 19 177.160 171.524 11.859 75.922 o
-14 9 20 967.231 937.094 21.538 22.501 o
-14 9 21 451.987 449.383 22.564 21.185 o
-14 9 22 516.449 504.853 20.792 24.739 o
-14 9 23 103.009 119.762 17.758 34.736 o
-14 10 -13 104.157 93.834 20.649 25.772 o
-14 10 -12 2407.670 2361.100 85.219 1.509 o
-14 10 -11 158.445 179.435 40.846 6.612 o
-14 10 -10 1058.390 1022.010 62.289 2.829 o
-14 10 -9 291.414 208.050 33.872 9.579 o
-14 10 -8 19.660 5.984 20.616 26.003 o
-14 10 -7 28.660 43.466 18.032 33.926 o
-14 10 -6 22.410 12.056 21.984 22.866 o
-14 10 -5 30.273 22.465 20.929 25.212 o
-14 10 -4 885.343 824.118 33.055 9.898 o
-14 10 -3 214.560 203.224 17.322 36.134 o
-14 10 -2 869.291 833.092 23.477 19.205 o
-14 10 -1 60.327 77.404 9.449 121.319 o
-14 10 0 5982.320 5578.300 119.731 0.763 o
-14 10 1 2.074 0.748 6.950 228.855 o
-14 10 2 2537.510 2524.980 48.736 4.518 o
-14 10 3 41.065 42.556 7.127 212.769 o
-14 10 4 281.776 297.196 10.243 97.681 o
-14 10 5 492.226 458.299 13.107 59.555 o
-14 10 6 21.656 20.934 4.832 461.587 o
-14 10 7 21.199 24.689 5.310 383.488 o
-14 10 8 99.193 90.405 6.951 216.431 o
-14 10 9 204.027 211.059 11.626 78.380 o
-14 10 10 28.714 28.092 8.009 170.285 o
-14 10 11 227.863 230.907 11.241 83.175 o
-14 10 12 4972.440 4899.490 76.775 1.832 o
-14 10 13 175.052 179.398 10.314 99.219 o
-14 10 14 1218.890 1198.230 23.178 19.325 o
-14 10 15 132.694 132.733 10.266 101.269 o
-14 10 16 66.255 74.702 9.233 126.797 o
-14 10 17 142.446 141.068 11.003 88.375 o
-14 10 18 145.061 163.225 11.030 87.765 o
-14 10 19 35.894 38.449 9.765 114.740 o
-14 10 20 93.159 108.141 10.884 91.192 o
-14 10 21 104.232 104.071 11.461 82.323 o
-14 10 22 55.907 61.915 13.599 59.288 o
-14 10 23 26.500 30.909 43.126 5.946 o
-14 11 -13 31.930 4.551 36.511 8.295 o
-14 11 -12 109.287 86.569 34.289 9.387 o
-14 11 -11 201.927 227.213 24.330 18.499 o
-14 11 -10 870.267 817.466 46.056 5.156 o
-14 11 -9 445.195 364.481 32.984 10.057 o
-14 11 -8 228.589 255.985 52.968 3.934 o
-14 11 -7 256.084 251.099 30.028 12.171 o
-14 11 -6 8.566 6.879 25.928 16.451 o
-14 11 -5 1043.320 988.775 50.805 4.237 o
-14 11 -4 6.468 -9.888 22.298 22.247 o
-14 11 -3 230.024 233.117 20.031 27.121 o
-14 11 -2 579.875 584.382 27.759 14.050 o
-14 11 -1 4.437 -8.922 15.691 44.923 o
-14 11 0 653.498 621.819 25.888 16.061 o
-14 11 1 625.088 607.634 17.927 32.600 o
-14 11 2 2903.300 2940.700 54.549 3.615 o
-14 11 3 3.963 0.876 6.706 245.561 o
-14 11 4 1435.280 1404.180 28.859 12.654 o
-14 11 5 0.022 9.439 6.772 240.784 o
-14 11 6 49.526 43.786 7.183 208.825 o
-14 11 7 191.497 176.279 10.417 97.110 o
-14 11 8 449.607 453.649 13.568 56.102 o
-14 11 9 4.521 6.720 8.131 166.967 o
-14 11 10 2167.250 2055.250 38.995 6.991 o
-14 11 11 35.854 27.043 9.162 130.312 o
-14 11 12 500.970 471.525 13.605 55.489 o
-14 11 13 359.636 367.052 20.621 25.389 o
-14 11 14 1372.970 1351.370 32.739 9.953 o
-14 11 15 1.403 8.004 9.355 126.260 o
-14 11 16 328.483 333.675 14.212 52.291 o
-14 11 17 0.030 0.176 9.250 129.293 o
-14 11 18 20.474 37.600 10.082 108.034 o
-14 11 19 232.141 259.000 15.485 44.829 o
-14 11 20 126.744 132.064 13.615 58.505 o
-14 11 21 24.560 17.014 14.865 49.927 o
-14 11 22 321.313 440.950 68.260 2.369 o
-14 12 -12 858.284 734.247 66.567 2.483 o
-14 12 -11 21.183 -12.382 36.088 8.493 o
-14 12 -10 903.298 751.280 46.340 5.093 o
-14 12 -9 2.527 23.494 31.537 11.121 o
-14 12 -8 10.650 4.535 25.313 17.261 o
-14 12 -7 231.522 190.798 39.104 7.205 o
-14 12 -6 452.477 500.537 37.679 7.719 o
-14 12 -5 273.109 246.940 24.108 18.787 o
-14 12 -4 50.913 29.872 20.811 25.472 o
-14 12 -3 1162.690 1232.270 47.060 4.919 o
-14 12 -2 2154.750 2127.520 61.131 2.912 o
-14 12 -1 1221.440 1235.720 41.131 6.405 o
-14 12 0 1640.810 1636.220 44.014 5.574 o
-14 12 1 42.906 23.537 9.834 113.174 o
-14 12 2 3053.890 3093.190 65.214 2.548 o
-14 12 3 747.770 766.417 18.901 29.178 o
-14 12 4 5.085 11.491 8.420 155.578 o
-14 12 5 543.361 542.305 20.187 26.136 o
-14 12 6 758.929 743.554 20.493 25.038 o
-14 12 7 0.678 4.383 8.614 148.985 o
-14 12 8 2.816 11.949 10.213 105.891 o
-14 12 9 478.463 520.174 16.605 38.145 o
-14 12 10 70.444 93.683 10.811 92.851 o
-14 12 11 1285.180 1285.540 30.073 11.748 o
-14 12 12 2849.690 2765.270 48.561 4.534 o
-14 12 13 740.382 729.968 25.963 15.907 o
-14 12 14 1906.220 1942.700 40.487 6.527 o
-14 12 15 866.198 879.742 21.550 22.591 o
-14 12 16 20.099 35.512 10.232 104.949 o
-14 12 17 56.196 65.318 10.180 105.014 o
-14 12 18 28.743 26.212 11.254 86.805 o
-14 12 19 3.196 7.235 13.851 57.629 o
-14 12 20 469.773 508.655 35.355 8.753 o
-14 12 21 29.774 36.723 49.422 4.528 o
-14 13 -9 8.023 53.598 28.415 13.691 o
-14 13 -8 324.724 308.629 32.819 10.184 o
-14 13 -7 235.834 247.536 40.004 6.884 o
-14 13 -6 606.506 618.206 58.881 3.175 o
-14 13 -5 13.295 5.763 29.396 12.799 o
-14 13 -4 519.941 528.658 52.723 3.958 o
-14 13 -3 496.047 473.656 38.742 7.302 o
-14 13 -2 16.918 22.792 19.461 29.172 o
-14 13 -1 417.859 371.782 27.025 14.909 o
-14 13 0 18.252 42.013 17.765 34.972 o
-14 13 1 2159.790 2164.260 50.733 4.196 o
-14 13 2 5.018 14.489 11.010 91.091 o
-14 13 3 86.608 103.587 10.824 92.324 o
-14 13 4 1539.160 1533.050 54.641 3.651 o
-14 13 5 235.799 249.382 12.857 64.215 o
-14 13 6 64.908 90.356 12.153 73.842 o
-14 13 7 64.857 71.393 11.877 77.368 o
-14 13 8 190.790 189.462 11.709 77.566 o
-14 13 9 14.614 19.279 9.642 118.402 o
-14 13 10 345.817 360.152 18.329 31.963 o
-14 13 11 573.657 553.161 17.578 33.993 o
-14 13 12 140.924 130.977 11.595 79.913 o
-14 13 13 65.000 67.759 10.372 101.037 o
-14 13 14 150.917 133.580 12.353 70.556 o
-14 13 15 1848.870 1798.100 37.108 7.735 o
-14 13 16 1136.700 1103.650 28.445 13.142 o
-14 13 17 351.829 341.356 16.663 38.444 o
-14 13 18 90.544 114.508 20.240 26.821 o
-14 13 19 45.062 47.496 20.196 27.037 o
-14 14 -7 24.905 32.736 23.797 19.509 o
-14 14 -6 31.289 14.758 20.246 26.942 o
-14 14 -5 7.745 -20.464 22.504 21.840 o
-14 14 -4 111.212 135.929 30.067 12.192 o
-14 14 -3 636.071 661.193 35.101 8.845 o
-14 14 -2 277.721 296.825 22.784 20.979 o
-14 14 -1 252.126 259.641 20.485 25.908 o
-14 14 0 4.816 2.804 14.543 52.278 o
-14 14 1 113.017 134.234 12.840 65.715 o
-14 14 2 175.190 186.292 15.787 43.483 o
-14 14 3 426.181 439.266 21.217 23.912 o
-14 14 4 147.787 144.355 11.388 82.589 o
-14 14 5 784.482 762.145 25.689 16.211 o
-14 14 6 4.682 14.388 10.008 110.198 o
-14 14 7 58.299 62.300 9.561 118.766 o
-14 14 8 210.733 203.528 11.602 78.650 o
-14 14 9 544.491 528.619 17.195 35.535 o
-14 14 10 730.090 717.371 28.505 13.272 o
-14 14 11 734.454 732.233 23.992 18.533 o
-14 14 12 163.523 151.956 13.583 58.498 o
-14 14 13 499.277 481.955 17.312 35.228 o
-14 14 14 1927.530 1886.450 35.720 8.309 o
-14 14 15 487.058 467.273 16.466 38.804 o
-14 14 16 159.449 162.913 20.651 25.661 o
-14 14 17 17.645 26.812 20.537 26.195 o
-14 14 18 5.428 11.324 27.410 14.722 o
-14 15 -4 94.460 55.085 25.423 17.055 o
-14 15 -3 528.167 491.812 26.587 15.326 o
-14 15 -2 50.531 69.992 15.850 43.754 o
-14 15 -1 72.487 92.613 21.704 23.372 o
-14 15 0 7.631 11.046 14.520 52.417 o
-14 15 1 91.138 91.246 13.947 56.108 o
-14 15 2 652.964 628.084 33.631 9.622 o
-14 15 3 44.893 59.718 12.366 71.676 o
-14 15 4 3.659 -1.067 14.816 50.381 o
-14 15 5 267.950 281.128 17.873 33.797 o
-14 15 6 0.004 -2.445 11.108 89.660 o
-14 15 7 248.725 265.947 13.636 57.224 o
-14 15 8 153.507 156.007 12.306 70.959 o
-14 15 9 4.058 2.366 9.473 123.139 o
-14 15 10 111.842 118.637 11.692 79.015 o
-14 15 11 789.205 809.831 38.275 7.435 o
-14 15 12 76.809 110.021 14.762 50.178 o
-14 15 13 90.075 57.405 13.527 59.714 o
-14 15 14 257.983 247.369 17.292 36.107 o
-14 15 15 26.862 65.327 22.760 21.310 o
-14 15 16 836.113 847.379 58.418 3.219 o
-14 16 -3 1875.800 1917.850 94.612 1.228 o
-14 16 -2 61.756 67.202 23.282 20.340 o
-14 16 -1 143.425 147.173 22.388 21.889 o
-14 16 0 298.268 302.673 43.045 5.943 o
-14 16 1 164.638 151.587 19.244 29.504 o
-14 16 2 606.446 560.855 24.927 17.327 o
-14 16 3 293.449 342.761 45.553 5.309 o
-14 16 4 12.265 23.415 15.382 46.670 o
-14 16 5 610.720 597.916 20.240 25.891 o
-14 16 6 53.876 50.138 12.994 64.934 o
-14 16 7 316.559 349.563 18.701 30.797 o
-14 16 8 1.914 3.443 12.395 71.978 o
-14 16 9 4453.860 4473.790 73.927 1.977 o
-14 16 10 8.885 7.126 13.758 58.378 o
-14 16 11 244.458 240.993 20.275 26.458 o
-14 16 12 873.399 891.184 29.249 12.557 o
-14 16 13 175.601 172.245 28.045 13.977 o
-14 16 14 1.675 2.963 27.198 14.955 o
-14 16 15 232.901 225.100 34.183 9.415 o
-14 17 -2 0.273 7.196 22.118 22.611 o
-14 17 -1 242.014 279.073 32.701 10.275 o
-14 17 0 33.700 222.427 105.301 0.998 o
-14 17 1 243.819 291.791 33.995 9.511 o
-14 17 2 0.071 -1.528 16.462 40.824 o
-14 17 3 252.205 270.770 36.776 8.135 o
-14 17 4 57.931 61.300 24.402 18.527 o
-14 17 5 1718.980 1810.790 60.535 2.978 o
-14 17 6 396.272 420.966 28.667 13.273 o
-14 17 7 1521.780 1462.880 54.827 3.628 o
-14 17 8 460.627 449.577 29.843 12.240 o
-14 17 9 66.757 61.682 30.214 12.094 o
-14 17 10 4.388 7.072 26.411 15.858 o
-14 17 11 1031.330 1145.310 52.729 3.935 o
-13 0 -11 448.752 486.687 20.209 26.228 o
-13 0 -9 1531.250 1585.810 29.356 12.200 o
-13 0 -7 14.722 15.742 5.326 384.167 o
-13 0 -5 2287.250 2337.410 46.750 4.912 o
-13 0 -3 1179.440 1222.220 26.397 15.124 o
-13 0 -1 1791.990 1842.080 33.949 9.181 o
-13 0 1 12.363 18.069 6.666 246.707 o
-13 0 3 7945.960 7874.190 108.634 0.920 o
-13 0 5 21.263 22.058 5.904 311.810 o
-13 0 7 303.075 313.893 9.151 119.390 o
-13 0 9 2308.470 2350.780 37.819 7.386 o
-13 0 11 856.608 841.784 19.250 27.986 o
-13 0 13 1418.230 1471.470 26.129 15.271 o
-13 0 15 6244.210 6312.920 89.283 1.357 o
-13 0 17 298.168 287.715 11.628 76.950 o
-13 0 19 7.477 6.411 7.708 185.555 o
-13 0 21 3267.900 3355.940 79.792 1.712 o
-13 0 23 638.715 696.131 29.978 12.054 o
-13 0 25 821.785 795.858 33.619 9.588 o
-13 0 27 28.829 11.317 34.924 9.066 o
-13 1 -12 841.121 864.699 20.288 25.358 o
-13 1 -11 5714.900 5757.470 75.316 1.895 o
-13 1 -10 175.452 172.429 7.166 196.083 o
-13 1 -9 1062.200 1060.210 18.067 30.967 o
-13 1 -8 28.243 41.835 4.853 451.425 o
-13 1 -7 146.791 145.556 5.371 334.168 o
-13 1 -6 183.725 178.686 5.803 283.872 o
-13 1 -5 96.094 104.758 5.645 318.420 o
-13 1 -4 3217.710 3304.340 33.975 8.860 o
-13 1 -3 410.688 426.032 7.099 177.058 o
-13 1 -2 36.161 39.163 3.291 928.902 o
-13 1 -1 4064.810 4129.760 36.001 7.819 o
-13 1 0 255.359 251.582 7.316 181.621 o
-13 1 1 11949.400 12030.400 147.447 0.501 o
-13 1 2 252.220 254.599 7.459 175.625 o
-13 1 3 3835.170 3881.860 39.681 6.560 o
-13 1 4 275.904 272.112 5.858 261.520 o
-13 1 5 300.174 304.393 6.177 235.769 o
-13 1 6 3.213 3.032 3.233 1049.350 o
-13 1 7 151.337 149.636 4.889 391.089 o
-13 1 8 625.013 621.180 14.673 47.395 o
-13 1 9 647.876 642.272 9.865 95.288 o
-13 1 10 4427.800 4429.250 49.026 4.369 o
-13 1 11 4490.320 4424.370 47.672 4.605 o
-13 1 12 358.524 361.556 7.623 161.355 o
-13 1 13 2905.370 2863.130 31.381 10.351 o
-13 1 14 1613.390 1591.480 18.982 27.183 o
-13 1 15 2.156 3.887 4.298 596.472 o
-13 1 16 3.461 2.360 4.451 556.025 o
-13 1 17 1497.230 1509.820 20.730 23.370 o
-13 1 18 3.014 -3.591 5.654 345.485 o
-13 1 19 1010.000 989.265 18.543 29.659 o
-13 1 20 404.038 412.127 11.919 71.890 o
-13 1 21 23.092 14.739 8.513 151.415 o
-13 1 22 11.046 4.881 9.743 116.241 o
-13 1 23 355.164 379.679 15.401 44.653 o
-13 1 24 126.225 140.966 13.133 62.757 o
-13 1 25 2609.290 2602.290 45.363 5.185 o
-13 1 26 249.372 229.347 15.462 44.953 o
-13 1 27 799.057 841.948 77.044 1.857 o
-13 2 -12 2.359 -7.888 7.933 175.694 o
-13 2 -11 183.635 198.831 7.524 178.171 o
-13 2 -10 359.277 368.432 8.194 142.414 o
-13 2 -9 1155.770 1142.210 16.029 38.097 o
-13 2 -8 1438.700 1420.870 19.177 27.022 o
-13 2 -7 2939.500 2975.010 35.088 8.401 o
-13 2 -6 3.436 4.643 3.719 793.373 o
-13 2 -5 270.612 272.480 5.955 255.183 o
-13 2 -4 316.385 326.315 7.293 177.071 o
-13 2 -3 2020.300 2072.670 27.352 13.703 o
-13 2 -2 81.058 79.422 4.760 442.632 o
-13 2 -1 715.762 718.488 13.717 52.933 o
-13 2 0 847.480 854.062 15.947 39.652 o
-13 2 1 386.221 392.282 8.018 146.376 o
-13 2 2 185.018 172.131 6.082 261.911 o
-13 2 3 2725.450 2747.920 32.201 9.910 o
-13 2 4 2791.830 2816.140 31.910 10.061 o
-13 2 5 2127.440 2145.690 26.119 14.866 o
-13 2 6 174.461 175.523 6.209 253.509 o
-13 2 7 1612.500 1612.840 15.675 37.811 o
-13 2 8 2016.730 2011.780 12.122 53.825 o
-13 2 9 649.257 644.825 10.407 87.010 o
-13 2 10 1489.310 1489.670 17.777 30.788 o
-13 2 11 346.760 338.305 6.650 204.027 o
-13 2 12 3342.340 3358.450 34.097 8.781 o
-13 2 13 186.285 177.499 5.628 298.967 o
-13 2 14 64.391 57.931 4.577 486.076 o
-13 2 15 304.974 291.154 8.909 125.574 o
-13 2 16 2765.010 2748.750 36.321 7.906 o
-13 2 17 783.055 786.159 12.904 58.440 o
-13 2 18 7.126 6.547 5.206 405.177 o
-13 2 19 649.022 605.353 12.818 60.542 o
-13 2 20 37.725 31.423 9.332 125.546 o
-13 2 21 598.218 571.748 20.312 25.747 o
-13 2 22 36.604 39.764 10.155 106.161 o
-13 2 23 378.705 383.911 15.655 43.196 o
-13 2 24 938.256 958.864 25.521 16.299 o
-13 2 25 233.673 251.868 15.254 46.164 o
-13 2 26 33.040 15.070 12.718 68.068 o
-13 2 27 13.308 -6.139 22.277 22.282 o
-13 3 -12 1120.190 1102.670 30.531 11.470 o
-13 3 -11 617.789 603.964 17.760 33.199 o
-13 3 -10 1542.110 1538.090 26.443 14.870 o
-13 3 -9 1396.480 1378.240 22.642 20.002 o
-13 3 -8 628.696 642.963 12.272 65.454 o
-13 3 -7 443.910 444.653 9.558 106.100 o
-13 3 -6 85.960 95.426 5.267 364.745 o
-13 3 -5 3225.100 3185.760 41.592 6.068 o
-13 3 -4 186.226 175.097 5.773 286.367 o
-13 3 -3 70.600 69.816 4.078 592.422 o
-13 3 -2 128.419 130.451 5.291 348.413 o
-13 3 -1 1126.810 1097.060 18.000 31.035 o
-13 3 0 1972.630 1985.580 25.909 15.181 o
-13 3 1 54.896 51.115 5.105 400.552 o
-13 3 2 2090.530 2117.350 27.364 13.661 o
-13 3 3 2761.360 2766.060 29.724 11.478 o
-13 3 4 1543.240 1542.180 19.638 25.699 o
-13 3 5 276.400 275.594 6.787 204.547 o
-13 3 6 401.283 390.000 11.582 75.928 o
-13 3 7 20.269 17.665 3.563 834.561 o
-13 3 8 13.559 15.005 3.805 743.227 o
-13 3 9 2621.210 2589.180 29.241 11.884 o
-13 3 10 2188.370 2162.240 25.015 16.054 o
-13 3 11 1567.530 1582.770 19.393 26.229 o
-13 3 12 571.816 565.975 8.716 119.551 o
-13 3 13 37.584 36.567 3.990 650.808 o
-13 3 14 26.959 25.790 4.302 573.722 o
-13 3 15 293.372 303.834 7.495 170.698 o
-13 3 16 1309.130 1277.170 18.492 29.138 o
-13 3 17 8.758 5.933 5.616 348.335 o
-13 3 18 7.360 8.065 5.715 336.497 o
-13 3 19 2175.780 2176.930 32.984 9.610 o
-13 3 20 20.696 12.449 9.169 130.795 o
-13 3 21 17.507 11.271 10.898 92.801 o
-13 3 22 473.229 474.464 18.526 30.991 o
-13 3 23 795.699 848.251 25.416 16.522 o
-13 3 24 12.689 10.037 11.915 77.745 o
-13 3 25 1822.560 1847.090 66.890 2.444 o
-13 3 26 1135.300 1087.000 36.743 8.002 o
-13 3 27 794.147 796.248 84.293 1.552 o
-13 4 -12 28.225 12.578 9.742 115.754 o
-13 4 -11 46.284 49.092 7.414 196.394 o
-13 4 -10 196.433 195.001 8.112 154.737 o
-13 4 -9 149.804 152.966 7.122 200.750 o
-13 4 -8 1731.680 1727.760 24.759 16.679 o
-13 4 -7 2562.270 2583.750 34.942 8.539 o
-13 4 -6 5214.390 5247.470 62.975 2.687 o
-13 4 -5 915.993 910.336 13.716 51.526 o
-13 4 -4 3447.600 3443.630 43.304 5.600 o
-13 4 -3 1827.570 1844.350 24.513 16.911 o
-13 4 -2 189.702 195.554 6.376 239.300 o
-13 4 -1 51.584 52.991 4.081 608.970 o
-13 4 0 214.509 218.714 6.020 260.164 o
-13 4 1 306.686 318.474 7.885 155.370 o
-13 4 2 344.951 355.585 8.051 147.618 o
-13 4 3 1.876 0.267 4.009 686.625 o
-13 4 4 268.095 272.344 6.458 223.295 o
-13 4 5 1822.390 1819.480 21.007 22.385 o
-13 4 6 2537.330 2512.270 22.032 19.793 o
-13 4 7 37.445 35.005 4.210 588.831 o
-13 4 8 13394.400 13421.900 158.280 0.435 o
-13 4 9 770.836 762.169 10.472 83.819 o
-13 4 10 49.209 50.150 3.982 639.679 o
-13 4 11 177.191 178.718 5.398 322.535 o
-13 4 12 242.955 241.538 5.655 283.424 o
-13 4 13 194.131 197.337 5.586 300.012 o
-13 4 14 745.514 732.526 11.329 73.807 o
-13 4 15 32.821 39.234 5.020 421.975 o
-13 4 16 214.611 207.604 6.574 223.999 o
-13 4 17 447.929 432.454 9.928 99.281 o
-13 4 18 3270.680 3259.450 44.758 5.273 o
-13 4 19 86.527 93.811 12.365 71.153 o
-13 4 20 1214.260 1264.730 28.982 12.633 o
-13 4 21 313.716 321.273 14.327 51.586 o
-13 4 22 1.719 9.732 11.299 86.568 o
-13 4 23 79.583 94.977 12.645 68.146 o
-13 4 24 207.750 204.278 13.302 60.472 o
-13 4 25 5.606 9.012 11.287 86.716 o
-13 4 26 4.469 -6.270 16.731 39.511 o
-13 4 27 137.464 119.376 28.786 13.291 o
-13 5 -12 2.909 18.026 9.920 112.156 o
-13 5 -11 27.121 22.596 9.339 125.792 o
-13 5 -10 664.121 644.678 36.128 8.354 o
-13 5 -9 13.165 11.490 5.788 326.708 o
-13 5 -8 251.153 274.663 8.451 140.129 o
-13 5 -7 59.754 61.229 4.028 615.375 o
-13 5 -6 1666.760 1667.000 24.857 16.604 o
-13 5 -5 1754.510 1792.170 26.550 14.628 o
-13 5 -4 6.210 3.905 4.919 454.211 o
-13 5 -3 1724.280 1744.410 27.114 14.085 o
-13 5 -2 2156.740 2137.150 39.740 6.739 o
-13 5 -1 1953.740 2004.120 26.912 14.155 o
-13 5 0 1038.540 1032.350 16.453 36.775 o
-13 5 1 1.606 -2.853 4.088 660.697 o
-13 5 2 239.653 236.519 6.793 208.397 o
-13 5 3 128.868 133.654 5.250 352.850 o
-13 5 4 5330.700 5364.240 60.557 2.894 o
-13 5 5 0.519 7.583 4.159 636.543 o
-13 5 6 1159.580 1129.700 16.254 37.172 o
-13 5 7 1.906 2.786 4.854 468.293 o
-13 5 8 8049.700 7982.130 78.769 1.719 o
-13 5 9 309.468 307.875 6.328 225.638 o
-13 5 10 5690.610 5680.980 55.285 3.434 o
-13 5 11 209.914 213.075 5.923 268.405 o
-13 5 12 1367.380 1388.040 17.504 31.943 o
-13 5 13 143.121 139.653 5.676 304.359 o
-13 5 14 783.601 770.191 13.077 57.129 o
-13 5 15 162.684 157.704 7.698 173.037 o
-13 5 16 2382.100 2379.020 32.724 9.704 o
-13 5 17 98.538 86.706 6.588 239.724 o
-13 5 18 906.468 904.287 21.814 22.032 o
-13 5 19 323.323 303.522 17.252 36.058 o
-13 5 20 1870.330 1925.330 48.023 4.686 o
-13 5 21 10.696 -6.413 12.691 68.599 o
-13 5 22 81.136 91.311 11.380 83.847 o
-13 5 23 29.616 23.846 11.947 77.084 o
-13 5 24 632.972 613.494 29.830 12.184 o
-13 5 25 80.863 102.273 13.521 59.686 o
-13 5 26 2032.890 2023.700 63.556 2.700 o
-13 6 -12 174.089 189.864 13.110 62.478 o
-13 6 -11 14.250 16.331 10.628 97.580 o
-13 6 -10 407.621 369.233 21.429 23.505 o
-13 6 -9 81.494 102.539 10.447 99.032 o
-13 6 -8 201.155 210.583 8.107 154.392 o
-13 6 -7 423.921 432.165 13.053 60.529 o
-13 6 -6 6330.960 6429.510 79.590 1.697 o
-13 6 -5 223.360 232.632 7.029 197.568 o
-13 6 -4 4070.000 4112.700 61.615 2.826 o
-13 6 -3 262.732 268.313 8.143 149.515 o
-13 6 -2 81.360 94.777 5.608 325.937 o
-13 6 -1 124.497 119.686 4.969 391.363 o
-13 6 0 195.905 191.245 4.517 424.635 o
-13 6 1 530.952 525.871 8.248 132.611 o
-13 6 2 217.329 223.872 8.347 145.455 o
-13 6 3 0.106 -1.671 3.887 732.260 o
-13 6 4 251.513 260.158 8.011 154.576 o
-13 6 5 249.741 249.094 6.792 207.253 o
-13 6 6 16564.800 16262.600 176.358 0.350 o
-13 6 7 176.314 168.387 6.742 219.060 o
-13 6 8 894.009 894.905 13.385 53.927 o
-13 6 9 1739.220 1718.410 20.277 23.972 o
-13 6 10 600.413 594.642 9.460 103.491 o
-13 6 11 1966.220 1942.280 20.524 23.136 o
-13 6 12 5792.540 5683.770 67.234 2.360 o
-13 6 13 472.601 489.426 10.122 95.073 o
-13 6 14 1282.730 1267.820 19.611 26.232 o
-13 6 15 587.019 584.279 12.852 60.714 o
-13 6 16 737.504 753.479 14.956 45.107 o
-13 6 17 18.364 11.656 6.733 241.522 o
-13 6 18 4790.720 4883.720 89.795 1.349 o
-13 6 19 599.776 592.348 17.064 35.855 o
-13 6 20 1298.750 1279.850 26.572 14.877 o
-13 6 21 79.020 82.210 10.676 95.119 o
-13 6 22 1284.260 1307.280 26.854 14.582 o
-13 6 23 139.711 152.537 13.251 61.543 o
-13 6 24 207.209 219.233 14.394 51.862 o
-13 6 25 6.835 17.940 16.389 41.144 o
-13 6 26 78.097 36.880 19.653 28.507 o
-13 7 -12 1067.760 1044.910 31.812 10.610 o
-13 7 -11 10.070 9.616 15.352 46.888 o
-13 7 -10 9.166 4.134 10.877 93.345 o
-13 7 -9 613.978 511.630 27.108 14.719 o
-13 7 -8 94.804 102.409 8.582 144.652 o
-13 7 -7 227.842 205.147 11.771 76.323 o
-13 7 -6 288.885 283.404 11.909 73.676 o
-13 7 -5 4046.110 3989.620 69.623 2.229 o
-13 7 -4 645.067 652.250 19.263 28.376 o
-13 7 -3 412.963 418.146 12.830 62.620 o
-13 7 -2 1014.270 1045.360 17.931 31.490 o
-13 7 -1 251.342 255.645 6.638 215.202 o
-13 7 0 677.095 694.944 12.009 67.424 o
-13 7 1 999.531 971.345 13.951 49.515 o
-13 7 2 4067.530 4053.210 82.030 1.616 o
-13 7 3 2056.610 1996.050 25.826 15.235 o
-13 7 4 2339.570 2308.800 29.417 11.857 o
-13 7 5 1071.440 1073.970 17.227 33.735 o
-13 7 6 276.611 278.720 6.199 237.940 o
-13 7 7 463.288 453.270 8.123 139.414 o
-13 7 8 1189.680 1224.050 18.602 29.040 o
-13 7 9 4438.450 4419.080 51.070 4.042 o
-13 7 10 1877.150 1882.500 23.813 17.795 o
-13 7 11 3597.380 3608.160 43.014 5.659 o
-13 7 12 1009.130 1005.920 15.984 38.845 o
-13 7 13 400.884 391.594 10.595 89.353 o
-13 7 14 243.035 247.878 10.427 95.511 o
-13 7 15 231.023 244.306 8.699 134.071 o
-13 7 16 291.371 294.587 9.609 109.714 o
-13 7 17 638.613 630.846 15.314 43.727 o
-13 7 18 884.578 852.032 18.726 29.420 o
-13 7 19 160.568 178.096 13.748 57.075 o
-13 7 20 362.420 367.537 14.758 48.445 o
-13 7 21 623.484 664.338 17.416 34.376 o
-13 7 22 219.667 230.418 12.512 67.862 o
-13 7 23 595.392 596.331 21.540 22.987 o
-13 7 24 94.937 99.190 13.355 61.069 o
-13 7 25 88.196 110.762 19.863 27.846 o
-13 8 -12 9.664 18.386 17.078 37.888 o
-13 8 -11 3.645 -3.958 18.074 33.860 o
-13 8 -10 108.895 108.468 21.776 23.176 o
-13 8 -9 1226.010 1146.210 42.755 5.939 o
-13 8 -8 2405.400 2337.490 57.906 3.233 o
-13 8 -7 1801.470 1773.960 36.411 8.030 o
-13 8 -6 752.720 728.973 18.840 29.376 o
-13 8 -5 10.939 13.937 6.519 258.259 o
-13 8 -4 390.951 397.560 14.061 52.903 o
-13 8 -3 2839.470 2800.430 41.860 6.031 o
-13 8 -2 1574.420 1560.850 23.279 18.830 o
-13 8 -1 22.909 18.266 5.300 385.346 o
-13 8 0 1362.990 1384.100 27.295 14.096 o
-13 8 1 38.808 27.814 5.905 308.283 o
-13 8 2 228.668 223.234 8.158 151.239 o
-13 8 3 1412.020 1439.480 21.477 22.012 o
-13 8 4 2399.520 2391.020 31.880 10.187 o
-13 8 5 2640.670 2624.660 35.078 8.464 o
-13 8 6 36.627 39.008 5.094 409.195 o
-13 8 7 772.639 777.167 13.226 56.038 o
-13 8 8 1502.260 1535.960 24.812 16.772 o
-13 8 9 31.757 29.544 4.746 472.217 o
-13 8 10 3008.360 3042.090 39.477 6.720 o
-13 8 11 698.718 702.211 13.095 57.673 o
-13 8 12 635.880 625.072 12.938 59.554 o
-13 8 13 39.464 25.355 5.461 358.762 o
-13 8 14 30.880 28.380 5.956 304.381 o
-13 8 15 74.535 80.862 8.851 137.329 o
-13 8 16 1681.040 1683.930 30.983 10.966 o
-13 8 17 143.041 134.787 9.415 119.322 o
-13 8 18 291.283 313.680 16.280 40.419 o
-13 8 19 244.679 228.611 11.945 73.929 o
-13 8 20 583.122 565.068 16.010 40.510 o
-13 8 21 1531.590 1512.510 31.312 10.796 o
-13 8 22 46.698 47.683 12.787 67.107 o
-13 8 23 3.441 12.317 14.789 50.545 o
-13 8 24 1587.770 1706.300 65.995 2.513 o
-13 8 25 4.710 -68.366 45.718 5.293 o
-13 9 -12 2005.240 2023.150 78.758 1.767 o
-13 9 -11 1164.280 1156.630 110.383 0.906 o
-13 9 -10 374.838 330.718 25.013 17.392 o
-13 9 -9 1215.020 1195.660 73.657 2.026 o
-13 9 -8 489.775 531.426 35.903 8.487 o
-13 9 -7 135.948 108.670 22.789 21.154 o
-13 9 -6 142.571 140.177 13.901 56.056 o
-13 9 -5 210.780 203.712 18.116 33.099 o
-13 9 -4 2741.870 2669.030 51.963 3.981 o
-13 9 -3 374.706 373.030 11.398 78.575 o
-13 9 -2 726.746 715.143 17.495 33.823 o
-13 9 -1 1235.930 1224.390 24.155 17.865 o
-13 9 0 1286.020 1234.870 26.710 14.745 o
-13 9 1 3331.540 3360.560 60.919 2.905 o
-13 9 2 526.024 522.882 13.303 57.551 o
-13 9 3 653.201 623.056 14.089 50.935 o
-13 9 4 77.127 74.124 6.355 259.688 o
-13 9 5 22.785 28.586 4.417 546.971 o
-13 9 6 39.190 46.283 6.380 263.987 o
-13 9 7 400.057 386.284 8.713 126.552 o
-13 9 8 370.846 368.249 10.927 85.003 o
-13 9 9 475.503 486.210 12.681 63.319 o
-13 9 10 1655.960 1657.400 34.830 8.772 o
-13 9 11 1499.900 1505.900 22.353 20.362 o
-13 9 12 2126.210 2108.540 31.419 10.549 o
-13 9 13 728.517 737.585 14.674 46.760 o
-13 9 14 1198.580 1198.840 19.438 26.808 o
-13 9 15 86.883 90.501 6.792 227.229 o
-13 9 16 161.702 179.550 9.962 106.256 o
-13 9 17 75.265 77.181 9.167 128.296 o
-13 9 18 17.464 10.076 9.073 133.694 o
-13 9 19 726.945 734.700 18.431 30.654 o
-13 9 20 2.934 -4.123 8.853 141.055 o
-13 9 21 90.818 65.692 12.077 74.626 o
-13 9 22 54.481 66.401 10.994 90.263 o
-13 9 23 102.105 144.004 18.329 32.605 o
-13 9 24 270.868 320.982 44.025 5.684 o
-13 10 -12 53.162 108.724 31.513 11.117 o
-13 10 -11 176.960 177.371 38.099 7.595 o
-13 10 -10 320.796 323.215 49.634 4.474 o
-13 10 -9 1382.780 1348.020 179.858 0.342 o
-13 10 -8 482.053 494.498 29.180 12.782 o
-13 10 -7 1290.700 1324.990 39.584 6.894 o
-13 10 -6 6.071 14.571 18.850 31.115 o
-13 10 -5 159.519 157.511 12.629 67.415 o
-13 10 -4 445.992 462.782 21.134 24.062 o
-13 10 -3 112.426 104.316 8.235 155.817 o
-13 10 -2 1001.750 1032.750 36.356 8.188 o
-13 10 -1 1259.190 1289.300 27.056 14.388 o
-13 10 0 1.846 0.654 7.770 183.123 o
-13 10 1 850.034 833.100 20.869 24.047 o
-13 10 2 84.801 92.968 8.021 165.413 o
-13 10 3 3501.430 3369.270 56.794 3.326 o
-13 10 4 1307.940 1326.360 22.482 20.350 o
-13 10 5 890.457 892.456 17.966 31.729 o
-13 10 6 1914.140 1862.760 29.861 11.685 o
-13 10 7 3.688 4.322 4.556 530.043 o
-13 10 8 601.305 582.787 12.930 59.970 o
-13 10 9 274.192 268.102 10.209 98.666 o
-13 10 10 8.307 6.965 7.997 172.368 o
-13 10 11 1532.750 1486.860 34.417 9.005 o
-13 10 12 265.544 241.289 11.823 75.121 o
-13 10 13 675.740 680.771 18.226 31.442 o
-13 10 14 14.549 15.528 8.614 148.250 o
-13 10 15 1293.210 1338.100 24.515 17.313 o
-13 10 16 642.705 637.518 17.543 33.896 o
-13 10 17 330.086 338.591 13.426 58.250 o
-13 10 18 385.300 384.542 13.094 60.576 o
-13 10 19 343.415 355.251 14.434 50.650 o
-13 10 20 9.003 14.215 9.059 134.310 o
-13 10 21 350.740 335.590 14.384 50.993 o
-13 10 22 67.546 84.929 13.860 56.965 o
-13 10 23 1123.590 1164.150 48.322 4.672 o
-13 11 -12 124.147 122.763 37.675 7.775 o
-13 11 -11 3525.530 3319.440 259.971 0.163 o
-13 11 -10 0.773 18.989 22.311 22.218 o
-13 11 -9 1060.090 1032.550 42.399 6.052 o
-13 11 -8 18.770 19.208 13.031 64.939 o
-13 11 -7 59.943 42.514 15.289 47.016 o
-13 11 -6 453.510 505.543 58.668 3.202 o
-13 11 -5 449.705 422.900 20.715 25.034 o
-13 11 -4 121.135 123.939 13.367 60.710 o
-13 11 -3 561.621 542.292 19.458 28.026 o
-13 11 -2 19.396 11.555 9.108 132.594 o
-13 11 -1 1602.800 1593.630 35.425 8.501 o
-13 11 0 0.301 5.473 11.165 88.706 o
-13 11 1 6957.250 6874.200 110.134 0.897 o
-13 11 2 38.608 56.309 7.035 217.859 o
-13 11 3 1315.270 1328.720 25.139 16.504 o
-13 11 4 501.278 506.099 14.074 52.013 o
-13 11 5 4.894 1.789 7.421 200.492 o
-13 11 6 16.096 26.081 6.897 229.857 o
-13 11 7 29.776 30.989 7.072 217.374 o
-13 11 8 45.400 39.914 6.696 239.946 o
-13 11 9 77.198 82.547 6.798 228.095 o
-13 11 10 88.888 100.110 7.547 185.452 o
-13 11 11 2919.670 2880.010 45.254 5.188 o
-13 11 12 14.015 13.939 8.507 152.029 o
-13 11 13 2250.660 2280.100 35.989 8.129 o
-13 11 14 83.858 88.484 10.540 97.406 o
-13 11 15 117.539 122.001 11.554 80.785 o
-13 11 16 438.519 450.874 14.841 47.460 o
-13 11 17 1408.030 1441.970 27.927 13.473 o
-13 11 18 1.966 7.198 9.187 130.928 o
-13 11 19 462.913 512.289 18.731 30.330 o
-13 11 20 120.354 117.464 13.239 61.893 o
-13 11 21 13.367 12.251 18.417 32.582 o
-13 11 22 255.220 300.665 24.187 18.662 o
-13 11 23 974.544 1077.880 71.964 2.124 o
-13 12 -12 49.475 47.466 37.623 7.809 o
-13 12 -11 0.701 1.106 25.396 17.154 o
-13 12 -10 413.310 390.150 28.387 13.531 o
-13 12 -9 957.210 946.271 41.212 6.410 o
-13 12 -8 24.485 18.842 19.232 29.860 o
-13 12 -7 938.077 888.975 51.962 4.057 o
-13 12 -6 317.290 301.005 30.977 11.422 o
-13 12 -5 104.818 102.397 16.667 39.397 o
-13 12 -4 10.962 18.630 13.112 64.205 o
-13 12 -3 2843.800 2861.410 59.919 3.012 o
-13 12 -2 162.945 182.368 12.823 65.325 o
-13 12 -1 954.445 932.565 25.665 16.122 o
-13 12 0 1212.350 1245.190 35.515 8.531 o
-13 12 1 94.213 107.817 9.486 119.148 o
-13 12 2 82.263 81.990 9.107 129.672 o
-13 12 3 1694.590 1762.370 35.189 8.588 o
-13 12 4 360.224 343.044 15.108 46.374 o
-13 12 5 53.172 63.696 10.069 107.381 o
-13 12 6 139.842 139.607 10.543 96.021 o
-13 12 7 1044.390 1059.400 23.097 19.617 o
-13 12 8 12.351 15.211 7.448 198.054 o
-13 12 9 2123.350 2057.300 35.602 8.327 o
-13 12 10 806.526 811.400 20.617 24.665 o
-13 12 11 705.096 714.285 20.532 25.023 o
-13 12 12 123.632 125.356 9.926 108.319 o
-13 12 13 393.563 370.333 12.158 69.570 o
-13 12 14 32.359 35.442 8.947 136.570 o
-13 12 15 357.995 370.560 13.038 61.289 o
-13 12 16 0.252 -3.791 8.868 140.670 o
-13 12 17 66.557 71.788 9.315 124.651 o
-13 12 18 82.711 91.423 11.961 76.007 o
-13 12 19 2.619 -3.478 11.622 81.882 o
-13 12 20 4.057 9.515 13.504 60.611 o
-13 12 21 2894.670 2939.680 86.817 1.452 o
-13 12 22 40.980 92.813 55.455 3.596 o
-13 13 -12 862.033 740.279 65.509 2.564 o
-13 13 -11 346.336 304.578 48.576 4.670 o
-13 13 -10 640.368 628.611 57.201 3.362 o
-13 13 -9 1336.020 1353.110 61.766 2.871 o
-13 13 -8 642.170 569.969 71.488 2.157 o
-13 13 -7 138.728 136.557 41.591 6.381 o
-13 13 -6 2.140 0.784 19.251 29.850 o
-13 13 -5 2147.100 2172.130 69.578 2.256 o
-13 13 -4 14.974 7.088 18.651 31.773 o
-13 13 -3 572.158 591.999 33.831 9.526 o
-13 13 -2 974.591 925.112 27.679 13.934 o
-13 13 -1 2794.570 2822.110 59.850 3.020 o
-13 13 0 0.863 -0.264 9.382 125.672 o
-13 13 1 1463.550 1474.640 30.366 11.468 o
-13 13 2 712.674 689.417 21.091 23.776 o
-13 13 3 2435.300 2452.660 39.944 6.639 o
-13 13 4 3.709 -4.157 8.580 150.159 o
-13 13 5 5.767 7.072 7.663 187.831 o
-13 13 6 231.033 236.590 12.526 67.600 o
-13 13 7 442.816 437.003 24.396 18.197 o
-13 13 8 173.701 173.523 10.322 99.137 o
-13 13 9 333.536 324.120 14.408 50.938 o
-13 13 10 161.006 143.289 12.963 64.123 o
-13 13 11 3744.820 3729.420 66.460 2.445 o
-13 13 12 103.034 98.129 9.767 112.510 o
-13 13 13 717.875 703.882 19.138 28.588 o
-13 13 14 84.249 91.096 13.057 63.950 o
-13 13 15 216.108 223.631 13.179 61.452 o
-13 13 16 37.267 57.114 10.207 104.916 o
-13 13 17 4.047 9.762 10.973 91.748 o
-13 13 18 301.722 300.126 15.654 43.589 o
-13 13 19 534.150 528.189 31.161 11.215 o
-13 13 20 68.799 45.295 52.809 3.965 o
-13 14 -9 5.672 -8.140 24.229 18.843 o
-13 14 -8 7.822 8.149 29.421 12.778 o
-13 14 -7 1475.660 1346.400 102.761 1.044 o
-13 14 -6 658.765 654.526 34.944 8.921 o
-13 14 -5 36.217 22.480 19.214 29.895 o
-13 14 -4 865.669 843.070 33.727 9.517 o
-13 14 -3 1434.750 1448.920 49.949 4.361 o
-13 14 -2 335.669 352.843 22.280 21.850 o
-13 14 -1 5.082 0.565 16.791 39.228 o
-13 14 0 189.277 173.332 14.565 50.873 o
-13 14 1 482.006 509.464 33.010 10.022 o
-13 14 2 211.356 242.631 14.278 52.605 o
-13 14 3 50.136 54.910 12.045 75.475 o
-13 14 4 105.413 119.520 11.575 80.649 o
-13 14 5 1622.600 1629.240 36.297 8.107 o
-13 14 6 819.543 828.767 23.560 19.108 o
-13 14 7 506.072 506.243 17.902 33.006 o
-13 14 8 31.729 28.446 11.235 87.044 o
-13 14 9 2108.150 2127.060 41.980 6.066 o
-13 14 10 128.647 144.106 14.727 50.113 o
-13 14 11 3.770 10.221 10.945 92.230 o
-13 14 12 57.609 55.808 10.303 102.618 o
-13 14 13 217.234 194.662 12.232 71.047 o
-13 14 14 9.230 11.682 10.090 108.353 o
-13 14 15 4.293 2.450 10.306 104.063 o
-13 14 16 1.407 24.466 11.972 77.048 o
-13 14 17 72.156 76.172 15.528 45.482 o
-13 14 18 1335.700 1388.170 87.098 1.451 o
-13 15 -7 241.951 271.347 52.809 3.957 o
-13 15 -6 280.393 252.829 30.818 11.553 o
-13 15 -5 502.711 435.657 30.506 11.713 o
-13 15 -4 1820.120 1829.270 70.696 2.190 o
-13 15 -3 28.739 23.617 18.039 33.918 o
-13 15 -2 78.444 54.291 22.224 22.308 o
-13 15 -1 694.495 669.465 41.379 6.387 o
-13 15 0 321.494 358.687 29.099 12.918 o
-13 15 1 1.855 5.911 15.465 46.240 o
-13 15 2 342.369 366.342 18.811 30.390 o
-13 15 3 1025.930 995.692 27.547 14.034 o
-13 15 4 2698.070 2696.340 55.479 3.505 o
-13 15 5 372.410 366.727 15.694 43.036 o
-13 15 6 649.817 635.042 19.836 26.838 o
-13 15 7 210.000 224.894 12.168 71.694 o
-13 15 8 204.606 211.101 13.846 55.954 o
-13 15 9 689.277 708.472 19.060 28.849 o
-13 15 10 1290.150 1301.640 25.934 15.578 o
-13 15 11 537.310 555.984 19.055 29.199 o
-13 15 12 0.494 3.398 12.679 68.800 o
-13 15 13 63.507 57.556 11.952 76.490 o
-13 15 14 18.057 14.466 12.333 72.502 o
-13 15 15 21.229 7.615 17.314 36.848 o
-13 15 16 3490.490 3552.390 173.561 0.366 o
-13 16 -4 2059.100 2023.040 97.892 1.147 o
-13 16 -3 101.782 91.263 21.060 24.785 o
-13 16 -2 50.520 39.868 17.767 34.896 o
-13 16 -1 36.584 41.896 16.607 39.956 o
-13 16 0 299.292 350.462 33.458 9.803 o
-13 16 1 77.328 89.388 17.860 34.428 o
-13 16 2 91.641 107.635 15.959 42.967 o
-13 16 3 7.314 12.742 14.450 52.918 o
-13 16 4 181.555 177.371 16.791 38.524 o
-13 16 5 53.400 73.945 12.638 68.520 o
-13 16 6 1967.810 1899.990 40.288 6.587 o
-13 16 7 52.684 58.789 14.695 50.860 o
-13 16 8 1207.280 1168.370 30.938 11.154 o
-13 16 9 6.619 0.104 12.502 70.733 o
-13 16 10 53.587 74.117 11.910 77.043 o
-13 16 11 330.209 341.622 18.119 32.734 o
-13 16 12 68.994 58.142 14.233 54.107 o
-13 16 13 40.572 28.328 13.452 60.782 o
-13 16 14 392.713 412.554 30.883 11.460 o
-13 16 15 49.443 25.399 26.775 15.407 o
-13 17 -3 418.192 491.050 40.109 6.823 o
-13 17 -2 154.664 149.326 26.140 16.087 o
-13 17 -1 611.087 596.774 44.449 5.550 o
-13 17 1 375.886 329.475 27.127 14.823 o
-13 17 2 780.072 764.250 32.597 10.196 o
-13 17 3 30.026 40.519 14.725 50.799 o
-13 17 4 1013.770 983.142 50.500 4.289 o
-13 17 5 2.239 17.772 13.688 58.980 o
-13 17 6 18.463 19.119 13.179 63.501 o
-13 17 7 89.073 77.489 15.646 44.739 o
-13 17 8 287.766 275.880 26.359 15.736 o
-13 17 9 51.888 53.465 14.777 50.314 o
-13 17 10 453.793 468.551 25.131 17.156 o
-13 17 11 55.218 46.705 20.071 27.361 o
-13 17 12 232.654 244.255 37.040 8.024 o
-13 18 3 0.932 4.762 36.194 8.445 o
-13 18 4 990.319 989.720 74.504 1.983 o
-13 18 5 449.548 487.875 53.021 3.917 o
-13 18 6 756.380 762.792 76.727 1.872 o
-13 18 7 0.739 20.620 31.749 10.974 o
-13 18 8 292.622 281.163 33.324 9.888 o
-13 18 9 358.189 374.849 49.422 4.510 o
-12 0 -10 7557.380 7724.010 123.822 0.711 o
-12 0 -8 1113.800 1139.080 20.966 23.429 o
-12 0 -6 913.946 919.353 17.864 31.999 o
-12 0 -4 81.381 86.145 5.847 302.326 o
-12 0 -2 259.368 276.643 8.775 130.598 o
-12 0 0 4754.600 4779.630 108.789 0.924 o
-12 0 2 13936.700 13697.100 210.163 0.248 o
-12 0 4 186.148 185.519 7.075 199.454 o
-12 0 6 978.872 971.424 19.121 28.079 o
-12 0 8 2169.220 2150.240 23.827 17.544 o
-12 0 10 134.713 133.112 13.502 59.416 o
-12 0 12 27479.500 27443.300 388.355 0.073 o
-12 0 14 2474.170 2496.090 41.204 6.251 o
-12 0 16 2028.130 2012.460 30.888 10.923 o
-12 0 18 496.230 470.400 14.233 51.042 o
-12 0 20 274.347 282.659 13.893 55.025 o
-12 0 22 179.708 152.180 18.834 30.759 o
-12 0 24 1963.790 2018.670 62.427 2.798 o
-12 0 26 129.616 133.104 24.770 17.921 o
-12 1 -11 32.773 35.248 4.760 468.075 o
-12 1 -10 58.089 56.268 4.739 458.462 o
-12 1 -9 1129.610 1141.470 15.183 41.987 o
-12 1 -8 511.791 535.114 13.829 53.615 o
-12 1 -7 112.020 111.525 4.953 398.252 o
-12 1 -6 181.540 185.090 5.174 344.799 o
-12 1 -5 2011.090 1991.210 22.902 18.984 o
-12 1 -4 1565.290 1571.950 17.608 31.110 o
-12 1 -3 944.825 951.038 19.058 28.315 o
-12 1 -2 5425.290 5595.970 51.664 3.911 o
-12 1 -1 212.682 195.793 10.313 98.448 o
-12 1 0 3113.390 3110.930 43.701 5.531 o
-12 1 1 560.103 561.200 9.056 112.542 o
-12 1 2 7303.550 7292.140 85.627 1.466 o
-12 1 3 91.698 90.910 4.235 537.264 o
-12 1 4 5034.060 5074.980 54.561 3.542 o
-12 1 5 3504.480 3565.130 38.275 7.058 o
-12 1 6 288.515 295.717 6.583 213.587 o
-12 1 7 800.278 795.130 7.612 136.316 o
-12 1 8 53.281 48.049 4.927 429.254 o
-12 1 9 2039.970 2034.560 18.893 26.582 o
-12 1 10 15592.100 15510.900 161.714 0.416 o
-12 1 11 37.616 37.801 4.281 569.744 o
-12 1 12 8688.190 8742.210 87.244 1.407 o
-12 1 13 2.220 6.017 4.195 625.099 o
-12 1 14 574.410 568.207 9.220 108.844 o
-12 1 15 115.836 109.339 4.948 398.190 o
-12 1 16 879.172 896.882 12.725 58.951 o
-12 1 17 724.866 717.697 11.472 72.498 o
-12 1 18 14.613 9.356 4.828 467.201 o
-12 1 19 4.917 6.502 6.122 293.917 o
-12 1 20 1562.450 1606.180 27.851 13.467 o
-12 1 21 328.391 326.226 13.778 55.493 o
-12 1 22 6905.230 6911.650 122.847 0.723 o
-12 1 23 0.820 -9.007 10.489 100.547 o
-12 1 24 744.579 715.408 21.838 22.204 o
-12 1 25 98.992 91.673 11.515 81.709 o
-12 1 26 334.764 333.177 17.218 36.133 o
-12 1 27 73.485 91.612 17.990 33.944 o
-12 1 28 281.884 338.973 36.829 8.105 o
-12 2 -11 4.538 5.831 4.705 496.547 o
-12 2 -10 4362.480 4301.950 47.846 4.580 o
-12 2 -9 314.618 322.273 7.185 181.808 o
-12 2 -8 21.503 22.798 5.316 382.866 o
-12 2 -7 742.151 733.087 10.898 78.878 o
-12 2 -6 307.602 307.754 7.946 153.480 o
-12 2 -5 890.836 921.772 11.993 65.064 o
-12 2 -4 398.717 400.682 7.435 165.375 o
-12 2 -3 176.981 168.566 6.424 238.753 o
-12 2 -2 18.332 14.039 3.654 799.397 o
-12 2 -1 2631.760 2636.810 36.115 8.012 o
-12 2 0 3995.900 4034.630 51.524 3.992 o
-12 2 1 2011.000 2037.670 28.212 12.945 o
-12 2 2 524.966 541.610 8.759 120.053 o
-12 2 3 4156.050 4176.710 44.229 5.326 o
-12 2 4 294.195 287.101 7.254 181.064 o
-12 2 5 2005.870 1992.260 23.527 18.085 o
-12 2 6 7.818 4.225 3.151 1093.000 o
-12 2 7 1429.540 1435.120 13.105 51.851 o
-12 2 8 168.065 162.733 5.851 283.210 o
-12 2 9 1065.420 1079.820 14.377 46.520 o
-12 2 10 1682.590 1672.440 18.816 27.461 o
-12 2 11 148.005 136.296 5.360 336.055 o
-12 2 12 6632.260 6595.980 61.807 2.757 o
-12 2 13 70.850 74.393 4.404 514.881 o
-12 2 14 2226.470 2214.030 24.640 16.470 o
-12 2 15 2956.650 2916.700 30.374 10.974 o
-12 2 16 43.008 34.556 4.364 547.339 o
-12 2 17 2.390 4.791 4.521 538.833 o
-12 2 18 41.268 34.233 5.549 346.529 o
-12 2 19 455.022 475.160 13.834 54.018 o
-12 2 20 228.589 230.262 9.533 113.430 o
-12 2 21 2.646 0.859 8.997 136.580 o
-12 2 22 606.147 628.416 18.353 31.194 o
-12 2 23 123.147 126.591 11.440 82.263 o
-12 2 24 2997.420 3004.150 55.609 3.480 o
-12 2 25 5.833 2.419 10.596 98.429 o
-12 2 26 704.127 681.237 22.750 20.572 o
-12 2 27 498.630 503.039 23.642 19.292 o
-12 2 28 0.947 28.574 25.082 17.579 o
-12 3 -11 65.095 64.583 5.128 392.537 o
-12 3 -10 12.897 16.631 4.405 558.282 o
-12 3 -9 5.841 4.076 4.526 536.093 o
-12 3 -8 7.465 8.895 4.018 675.686 o
-12 3 -7 4546.970 4540.670 51.963 3.906 o
-12 3 -6 50.545 47.794 4.257 565.516 o
-12 3 -5 5733.900 5708.410 59.333 3.001 o
-12 3 -4 81.212 79.937 4.088 580.508 o
-12 3 -3 2135.650 2196.190 35.354 8.429 o
-12 3 -2 1329.980 1322.730 17.709 31.411 o
-12 3 -1 79.133 83.734 4.699 452.994 o
-12 3 0 230.624 232.515 7.012 197.932 o
-12 3 1 2723.480 2779.750 32.853 9.545 o
-12 3 2 11.661 7.818 3.843 734.012 o
-12 3 3 417.857 426.154 7.348 167.040 o
-12 3 4 1934.960 1928.680 25.368 15.811 o
-12 3 5 1902.170 1884.310 19.366 25.719 o
-12 3 6 3380.520 3371.680 20.106 22.018 o
-12 3 7 936.300 926.837 10.068 86.093 o
-12 3 8 4890.830 4834.110 48.487 4.438 o
-12 3 9 408.687 424.890 7.795 151.967 o
-12 3 10 7086.210 7036.470 73.045 1.997 o
-12 3 11 1628.470 1636.190 18.575 28.191 o
-12 3 12 675.072 651.466 9.193 106.462 o
-12 3 13 112.031 104.479 4.600 454.430 o
-12 3 14 1032.790 1028.260 13.273 53.662 o
-12 3 15 213.832 209.370 5.761 281.084 o
-12 3 16 24.220 17.837 5.176 403.272 o
-12 3 17 1609.700 1597.140 20.404 23.895 o
-12 3 18 34.171 43.941 5.388 367.313 o
-12 3 19 1925.800 1937.650 28.273 12.933 o
-12 3 20 4203.730 4118.000 56.541 3.334 o
-12 3 21 3574.660 3630.100 59.932 2.993 o
-12 3 22 188.632 182.199 15.730 43.753 o
-12 3 23 138.597 138.710 11.565 80.295 o
-12 3 24 883.801 907.199 24.785 17.281 o
-12 3 25 637.008 645.471 20.517 25.171 o
-12 3 26 2.024 -2.723 12.115 75.362 o
-12 3 27 80.902 91.134 18.530 31.992 o
-12 4 -11 0.741 10.082 5.712 337.975 o
-12 4 -10 96.942 95.053 6.115 275.281 o
-12 4 -9 1182.660 1197.210 18.581 29.131 o
-12 4 -8 562.223 578.746 10.537 86.744 o
-12 4 -7 4037.600 4082.170 50.776 4.104 o
-12 4 -6 1969.170 1970.450 26.296 14.776 o
-12 4 -5 608.922 607.896 10.473 86.851 o
-12 4 -4 2934.820 2958.610 37.578 7.387 o
-12 4 -3 2508.860 2475.850 30.624 10.949 o
-12 4 -2 18.205 16.441 4.169 618.260 o
-12 4 -1 592.470 591.029 10.265 90.255 o
-12 4 0 9.319 11.092 3.402 932.913 o
-12 4 1 309.465 315.709 7.237 180.089 o
-12 4 2 40.590 42.110 4.248 575.062 o
-12 4 3 1948.970 1949.600 24.831 16.433 o
-12 4 4 127.633 126.335 6.642 231.388 o
-12 4 5 10297.000 10292.400 112.121 0.860 o
-12 4 6 1668.250 1660.970 14.159 44.444 o
-12 4 7 269.304 266.043 6.503 220.855 o
-12 4 8 2555.290 2544.360 27.674 13.170 o
-12 4 9 157.889 161.959 5.421 325.204 o
-12 4 10 2478.710 2475.830 27.419 13.429 o
-12 4 11 3157.680 3168.850 34.149 8.794 o
-12 4 12 2498.870 2467.830 28.219 12.736 o
-12 4 13 271.678 280.746 6.238 235.882 o
-12 4 14 339.060 326.995 7.939 152.045 o
-12 4 15 2899.550 2854.580 31.596 10.223 o
-12 4 16 92.195 98.274 5.582 326.407 o
-12 4 17 1801.950 1804.920 26.895 14.261 o
-12 4 18 684.133 673.659 13.126 57.600 o
-12 4 19 5.534 12.209 8.223 163.090 o
-12 4 20 27.317 37.202 9.813 113.831 o
-12 4 21 1156.810 1140.970 41.570 6.281 o
-12 4 22 1617.640 1644.790 34.459 8.961 o
-12 4 23 48.541 59.548 12.351 71.807 o
-12 4 24 226.670 217.207 12.550 67.461 o
-12 4 25 413.385 422.953 21.365 23.611 o
-12 4 26 52.439 35.326 14.539 52.004 o
-12 4 27 1480.500 1563.780 52.872 3.897 o
-12 5 -11 69.856 74.832 6.815 228.012 o
-12 5 -10 23.510 26.126 6.778 237.168 o
-12 5 -9 1011.260 1015.510 16.308 37.451 o
-12 5 -8 1.515 0.983 4.576 527.330 o
-12 5 -7 1120.270 1136.560 17.257 33.472 o
-12 5 -6 1002.730 995.759 14.217 47.849 o
-12 5 -5 11991.200 12220.800 132.460 0.618 o
-12 5 -4 771.625 777.945 13.178 56.399 o
-12 5 -3 1488.680 1491.180 21.886 21.182 o
-12 5 -2 588.313 586.265 10.728 83.696 o
-12 5 -1 187.496 186.333 4.883 377.775 o
-12 5 0 3606.510 3604.110 38.688 6.908 o
-12 5 1 875.274 864.881 16.690 36.406 o
-12 5 2 135.491 143.707 5.514 321.345 o
-12 5 3 130.973 131.122 6.359 250.070 o
-12 5 4 104.292 94.425 5.346 351.051 o
-12 5 5 2720.020 2722.490 20.580 22.011 o
-12 5 6 2209.620 2228.550 26.928 14.013 o
-12 5 7 4899.280 4860.900 51.693 3.931 o
-12 5 8 214.415 214.348 4.996 354.674 o
-12 5 9 516.187 520.821 7.356 159.965 o
-12 5 10 470.445 475.890 9.359 109.181 o
-12 5 11 2215.640 2183.490 24.774 16.321 o
-12 5 12 1407.610 1405.120 18.484 28.919 o
-12 5 13 295.654 292.584 6.957 194.199 o
-12 5 14 418.985 418.450 8.963 119.594 o
-12 5 15 37.577 38.352 4.912 438.552 o
-12 5 16 0.394 3.758 5.266 398.393 o
-12 5 17 2073.150 2044.470 33.732 9.236 o
-12 5 18 0.877 4.535 6.846 235.775 o
-12 5 19 4968.570 4919.400 63.335 2.663 o
-12 5 20 784.170 788.016 25.015 17.058 o
-12 5 21 434.941 436.836 16.989 36.721 o
-12 5 22 17.900 27.291 10.446 100.832 o
-12 5 23 77.081 85.917 11.533 81.747 o
-12 5 24 43.000 29.243 12.786 67.221 o
-12 5 25 76.141 71.939 13.358 61.259 o
-12 5 26 6.921 -22.224 37.464 7.882 o
-12 5 27 112.087 89.638 32.807 10.250 o
-12 6 -11 129.213 110.065 10.445 98.203 o
-12 6 -10 155.446 154.341 7.663 174.976 o
-12 6 -9 22.380 24.486 5.547 351.888 o
-12 6 -8 446.085 432.420 9.274 111.921 o
-12 6 -7 1945.670 1986.190 30.418 11.264 o
-12 6 -6 51.096 48.231 3.966 643.762 o
-12 6 -5 84.171 84.846 4.420 503.153 o
-12 6 -4 995.597 1006.730 17.318 33.631 o
-12 6 -3 7850.880 8063.370 98.831 1.107 o
-12 6 -2 247.551 235.095 6.831 205.856 o
-12 6 -1 66.328 63.526 4.394 521.550 o
-12 6 0 4.377 4.055 4.046 670.663 o
-12 6 1 257.979 268.335 5.745 272.439 o
-12 6 2 79.110 78.377 5.414 350.012 o
-12 6 3 3905.980 3890.430 48.364 4.511 o
-12 6 4 721.171 697.425 13.206 56.698 o
-12 6 5 10594.000 10589.900 108.413 0.917 o
-12 6 6 419.366 415.389 14.805 47.821 o
-12 6 7 31.307 34.963 4.287 572.404 o
-12 6 8 160.792 161.105 5.932 277.539 o
-12 6 9 251.509 252.549 5.902 262.435 o
-12 6 10 2828.420 2847.750 28.001 12.768 o
-12 6 11 1939.580 1965.160 22.142 20.229 o
-12 6 12 90.495 99.787 5.154 377.810 o
-12 6 13 8.865 11.539 4.477 544.302 o
-12 6 14 75.506 79.117 5.734 315.144 o
-12 6 15 236.662 234.721 7.731 166.027 o
-12 6 16 239.119 223.257 8.143 151.347 o
-12 6 17 3980.570 3931.550 52.956 3.789 o
-12 6 18 8.380 7.422 6.433 265.820 o
-12 6 19 7.678 4.996 8.531 151.613 o
-12 6 20 149.449 162.533 10.707 92.887 o
-12 6 21 1012.770 1036.750 24.305 17.832 o
-12 6 22 588.702 594.726 17.514 34.154 o
-12 6 23 31.740 35.575 11.011 90.543 o
-12 6 24 43.380 33.865 12.295 72.625 o
-12 6 25 1.488 2.960 13.079 64.651 o
-12 6 26 137.829 106.596 83.023 1.604 o
-12 7 -11 859.898 856.085 31.528 10.857 o
-12 7 -10 341.853 340.189 14.789 48.392 o
-12 7 -9 29.137 26.242 5.387 370.740 o
-12 7 -8 9.939 12.202 5.504 361.488 o
-12 7 -7 2514.520 2550.890 43.910 5.527 o
-12 7 -6 1011.550 989.519 26.901 14.695 o
-12 7 -5 7402.420 7346.950 114.644 0.828 o
-12 7 -4 336.123 341.270 9.043 120.778 o
-12 7 -3 1784.730 1820.460 29.994 11.623 o
-12 7 -2 353.842 360.967 7.343 172.134 o
-12 7 -1 4.476 9.413 3.260 1024.090 o
-12 7 0 5.322 5.680 3.295 1004.380 o
-12 7 1 14.440 17.336 4.452 545.792 o
-12 7 2 10.057 12.443 4.804 472.859 o
-12 7 3 1108.070 1105.760 17.718 31.965 o
-12 7 4 151.473 157.155 5.516 317.132 o
-12 7 5 168.531 158.531 5.855 283.088 o
-12 7 6 859.342 825.431 12.499 61.166 o
-12 7 7 545.320 561.629 10.856 82.639 o
-12 7 8 1324.010 1307.580 19.737 25.856 o
-12 7 9 120.600 121.737 5.532 324.215 o
-12 7 10 1888.470 1921.240 22.273 20.068 o
-12 7 11 262.891 262.459 6.651 213.246 o
-12 7 12 59.847 68.847 6.319 264.913 o
-12 7 13 178.029 190.091 6.721 219.204 o
-12 7 14 750.112 746.270 13.851 51.789 o
-12 7 15 35.821 37.272 6.872 229.160 o
-12 7 16 191.605 199.299 8.505 141.868 o
-12 7 17 1582.380 1634.370 23.788 18.067 o
-12 7 18 577.273 578.014 15.578 42.639 o
-12 7 19 3250.910 3240.670 48.730 4.481 o
-12 7 20 485.952 514.584 15.537 43.248 o
-12 7 21 352.258 391.542 16.860 37.519 o
-12 7 22 15.825 10.955 9.807 114.546 o
-12 7 23 19.215 14.170 13.265 62.694 o
-12 7 24 0.629 5.736 12.361 72.374 o
-12 7 25 1171.550 1223.200 54.654 3.662 o
-12 8 -11 127.110 105.190 13.654 58.258 o
-12 8 -10 256.964 248.680 17.014 37.270 o
-12 8 -9 391.347 378.936 21.192 24.032 o
-12 8 -8 41.726 30.998 8.517 150.237 o
-12 8 -7 24.622 28.668 8.821 140.828 o
-12 8 -6 838.537 835.904 23.799 18.728 o
-12 8 -5 117.015 113.306 10.111 104.781 o
-12 8 -4 1438.150 1460.090 26.221 15.165 o
-12 8 -3 3963.360 3948.520 51.006 4.072 o
-12 8 -2 6.451 8.691 3.232 1038.090 o
-12 8 -1 3408.610 3389.940 45.594 5.080 o
-12 8 0 431.167 427.781 10.541 89.497 o
-12 8 1 0.543 1.568 5.432 374.609 o
-12 8 2 514.307 516.046 12.321 66.336 o
-12 8 3 445.664 448.948 12.683 63.637 o
-12 8 4 1427.960 1416.140 19.143 27.126 o
-12 8 5 3247.250 3273.230 40.378 6.413 o
-12 8 6 952.976 978.297 13.899 50.029 o
-12 8 7 2.612 3.556 5.746 334.208 o
-12 8 8 244.966 250.166 7.287 183.564 o
-12 8 9 353.363 359.617 8.648 129.970 o
-12 8 10 181.502 181.412 8.234 151.398 o
-12 8 11 43.443 43.773 4.962 427.422 o
-12 8 12 2133.870 2132.400 30.553 11.114 o
-12 8 13 79.788 84.861 5.922 295.551 o
-12 8 14 244.945 247.318 7.727 165.474 o
-12 8 15 3084.080 3132.530 45.299 5.165 o
-12 8 16 810.299 806.340 19.735 26.790 o
-12 8 17 572.466 568.668 15.098 45.236 o
-12 8 18 108.201 106.079 8.692 140.610 o
-12 8 19 1.211 4.193 9.116 133.045 o
-12 8 20 1183.680 1166.210 25.640 15.996 o
-12 8 21 252.120 255.291 15.255 46.084 o
-12 8 22 530.787 528.465 17.885 32.998 o
-12 8 23 370.420 381.666 18.047 32.873 o
-12 8 24 55.319 66.306 16.053 42.647 o
-12 8 25 1.241 5.821 42.755 6.052 o
-12 9 -11 993.733 1030.740 61.222 2.929 o
-12 9 -10 401.421 385.615 18.928 29.919 o
-12 9 -9 21.349 24.624 10.661 96.795 o
-12 9 -8 888.633 857.859 27.643 14.010 o
-12 9 -7 1275.760 1255.070 25.368 16.260 o
-12 9 -6 20.388 26.980 6.404 265.536 o
-12 9 -5 1136.340 1074.570 26.120 15.480 o
-12 9 -4 3.710 3.140 3.780 768.760 o
-12 9 -3 304.544 306.580 11.474 78.723 o
-12 9 -2 475.558 459.651 12.173 68.350 o
-12 9 -1 760.052 757.208 17.433 33.939 o
-12 9 0 3.932 4.490 5.144 416.277 o
-12 9 1 466.044 475.915 13.179 59.061 o
-12 9 2 4016.320 3981.220 55.762 3.430 o
-12 9 3 7.884 12.127 5.351 382.721 o
-12 9 4 1668.610 1658.910 25.340 16.021 o
-12 9 5 374.593 386.134 8.601 130.188 o
-12 9 6 472.199 468.515 8.670 124.503 o
-12 9 7 507.637 513.806 11.099 80.164 o
-12 9 8 26.974 34.687 5.454 361.436 o
-12 9 9 185.259 191.873 8.411 145.214 o
-12 9 10 1915.440 1915.170 26.979 14.119 o
-12 9 11 13.337 11.289 5.859 318.862 o
-12 9 12 1079.320 1070.420 22.354 20.835 o
-12 9 13 1911.610 1874.260 29.855 11.688 o
-12 9 14 495.726 494.065 11.824 71.747 o
-12 9 15 942.148 933.324 20.446 24.842 o
-12 9 16 169.815 155.467 10.381 98.286 o
-12 9 17 212.100 208.074 9.897 106.309 o
-12 9 18 85.825 90.603 8.706 141.224 o
-12 9 19 35.928 35.259 9.002 134.802 o
-12 9 20 294.087 317.703 13.125 61.109 o
-12 9 21 327.920 338.331 14.542 50.038 o
-12 9 22 465.343 455.717 18.206 32.079 o
-12 9 23 463.520 451.399 16.186 40.180 o
-12 9 24 280.621 338.210 32.623 10.311 o
-12 10 -11 58.901 44.241 18.257 33.038 o
-12 10 -10 3859.250 3614.730 100.917 1.075 o
-12 10 -9 134.496 120.876 15.655 44.460 o
-12 10 -8 7.557 9.261 13.457 61.015 o
-12 10 -7 146.538 171.620 22.117 22.411 o
-12 10 -6 550.882 534.002 18.182 31.936 o
-12 10 -5 173.653 167.084 11.506 80.539 o
-12 10 -4 548.492 528.291 26.449 15.467 o
-12 10 -3 166.264 167.955 7.615 176.065 o
-12 10 -2 276.022 265.340 10.309 96.879 o
-12 10 -1 78.425 80.490 6.986 216.502 o
-12 10 0 1149.430 1172.410 23.548 18.811 o
-12 10 1 43.069 43.401 7.494 192.704 o
-12 10 2 3033.270 3032.820 51.863 3.983 o
-12 10 3 753.133 778.231 18.151 31.466 o
-12 10 4 0.003 1.887 5.855 322.555 o
-12 10 5 37.187 33.453 6.410 262.580 o
-12 10 6 24.337 20.157 4.273 584.480 o
-12 10 7 554.435 549.677 10.941 81.477 o
-12 10 8 696.554 680.019 14.727 46.686 o
-12 10 9 53.213 47.981 6.341 265.313 o
-12 10 10 5.922 7.861 6.246 282.246 o
-12 10 11 15.117 14.065 5.771 327.927 o
-12 10 12 7144.910 7081.400 87.139 1.418 o
-12 10 13 40.489 40.280 6.232 276.502 o
-12 10 14 2494.140 2515.560 36.471 7.886 o
-12 10 15 410.836 400.636 12.283 67.991 o
-12 10 16 1506.390 1543.580 27.692 13.642 o
-12 10 17 250.311 259.259 11.278 82.217 o
-12 10 18 7.627 3.668 8.966 137.322 o
-12 10 19 185.120 174.823 10.254 100.181 o
-12 10 20 133.761 149.136 11.979 74.989 o
-12 10 21 460.519 498.226 17.180 35.816 o
-12 10 22 48.611 50.525 11.013 90.150 o
-12 10 23 23.961 17.705 15.279 47.264 o
-12 10 24 1289.050 1316.200 70.694 2.197 o
-12 11 -11 283.644 285.221 25.719 16.519 o
-12 11 -10 905.014 905.159 32.747 10.070 o
-12 11 -9 1.693 14.190 15.202 47.841 o
-12 11 -8 689.710 613.250 31.870 10.690 o
-12 11 -7 285.804 337.986 27.048 14.943 o
-12 11 -6 224.240 203.401 15.534 44.679 o
-12 11 -5 1923.880 1920.150 46.834 4.919 o
-12 11 -4 189.830 184.487 10.238 100.325 o
-12 11 -3 19.484 24.059 9.083 133.104 o
-12 11 -2 983.168 1001.200 23.059 19.740 o
-12 11 -1 10.249 15.076 7.265 208.250 o
-12 11 0 452.854 413.962 18.992 29.623 o
-12 11 1 513.103 497.105 19.874 27.001 o
-12 11 2 3241.480 3280.880 53.386 3.757 o
-12 11 3 334.205 345.656 12.906 62.718 o
-12 11 4 2723.810 2735.800 45.881 5.065 o
-12 11 5 19.679 15.801 7.234 209.260 o
-12 11 6 44.717 48.920 5.768 319.683 o
-12 11 7 1.068 1.439 5.006 440.910 o
-12 11 8 69.537 74.138 6.383 258.429 o
-12 11 9 95.189 106.876 8.011 164.975 o
-12 11 10 4461.600 4386.020 61.742 2.807 o
-12 11 11 141.855 132.421 8.905 132.762 o
-12 11 12 2478.530 2438.100 39.511 6.776 o
-12 11 13 1508.410 1538.170 25.562 15.860 o
-12 11 14 1353.860 1303.200 23.735 18.370 o
-12 11 15 20.894 23.064 8.346 157.417 o
-12 11 16 602.546 576.118 21.416 23.248 o
-12 11 17 383.929 406.020 14.685 48.733 o
-12 11 18 117.465 120.561 12.263 71.928 o
-12 11 19 1.306 14.220 11.632 81.666 o
-12 11 20 58.409 42.166 11.586 81.491 o
-12 11 21 384.718 415.044 15.786 42.441 o
-12 11 22 1788.660 1886.780 47.530 4.785 o
-12 11 23 33.032 56.912 31.286 11.290 o
-12 11 24 606.965 582.275 43.178 5.879 o
-12 12 -11 14.317 29.577 15.609 45.304 o
-12 12 -10 1556.170 1521.760 51.708 4.070 o
-12 12 -9 451.804 473.752 48.407 4.695 o
-12 12 -8 45.470 45.102 16.233 41.778 o
-12 12 -7 11.185 9.346 14.434 53.024 o
-12 12 -6 131.530 171.884 24.424 18.416 o
-12 12 -5 134.247 130.593 18.634 31.513 o
-12 12 -4 52.228 42.786 9.003 134.140 o
-12 12 -3 484.869 464.433 16.113 40.449 o
-12 12 -2 110.551 110.916 10.792 92.436 o
-12 12 -1 417.482 395.454 16.021 41.192 o
-12 12 0 1333.630 1356.930 40.454 6.603 o
-12 12 1 635.727 635.851 16.542 37.873 o
-12 12 2 962.381 1027.000 27.461 14.134 o
-12 12 3 102.326 108.073 10.361 100.231 o
-12 12 4 291.760 276.555 13.610 57.158 o
-12 12 5 4.192 11.103 7.899 176.767 o
-12 12 6 310.372 304.063 11.793 74.734 o
-12 12 7 4.463 6.630 7.961 174.144 o
-12 12 8 8.496 0.981 6.811 237.570 o
-12 12 9 54.973 53.459 6.835 229.035 o
-12 12 10 127.209 137.077 9.195 125.244 o
-12 12 11 2202.160 2234.450 35.136 8.518 o
-12 12 12 3620.850 3566.060 49.469 4.335 o
-12 12 13 290.616 287.249 10.392 95.044 o
-12 12 14 1889.330 1859.020 29.241 12.162 o
-12 12 15 287.370 294.302 11.650 76.751 o
-12 12 16 313.799 319.411 11.561 77.461 o
-12 12 17 257.523 237.012 10.656 91.552 o
-12 12 18 135.137 142.943 11.515 80.994 o
-12 12 19 493.375 502.503 17.497 34.511 o
-12 12 20 97.693 95.416 12.817 66.215 o
-12 12 21 187.019 178.724 20.418 26.201 o
-12 12 22 1402.640 1408.010 50.131 4.332 o
-12 13 -11 311.441 308.780 26.718 15.305 o
-12 13 -10 70.931 69.190 25.673 16.734 o
-12 13 -9 4.531 51.539 32.066 10.754 o
-12 13 -8 561.232 570.684 29.620 12.379 o
-12 13 -7 40.232 35.021 16.585 40.059 o
-12 13 -6 51.045 74.654 27.449 14.651 o
-12 13 -5 565.707 544.103 20.514 25.314 o
-12 13 -4 420.241 433.603 18.818 30.189 o
-12 13 -3 388.629 428.754 18.198 32.269 o
-12 13 -2 1153.830 1085.660 31.557 10.755 o
-12 13 -1 15.841 23.452 11.993 76.639 o
-12 13 0 133.878 141.611 11.163 86.041 o
-12 13 1 1044.470 1021.560 22.720 20.250 o
-12 13 2 1.912 -8.638 9.045 135.158 o
-12 13 3 169.909 169.781 9.843 108.649 o
-12 13 4 486.206 448.689 14.901 46.915 o
-12 13 5 759.406 742.567 24.799 17.371 o
-12 13 6 54.073 35.291 7.978 170.109 o
-12 13 7 138.505 133.887 10.851 90.887 o
-12 13 8 2293.590 2244.210 43.900 5.550 o
-12 13 9 1389.440 1385.680 31.125 10.964 o
-12 13 10 2993.800 3048.480 52.468 3.895 o
-12 13 11 146.123 154.686 11.205 85.177 o
-12 13 12 603.002 564.079 16.858 36.716 o
-12 13 13 801.760 788.368 21.024 23.783 o
-12 13 14 1536.310 1555.620 28.377 13.014 o
-12 13 15 301.567 324.810 13.260 59.858 o
-12 13 16 71.880 79.279 9.382 122.692 o
-12 13 17 548.987 550.093 18.535 30.775 o
-12 13 18 16.303 30.198 10.861 93.315 o
-12 13 19 218.256 228.276 19.223 29.427 o
-12 13 20 2686.860 2631.810 79.951 1.710 o
-12 13 21 149.455 250.605 59.053 3.168 o
-12 14 -11 29.314 -4.868 34.501 9.291 o
-12 14 -10 1084.240 1063.220 53.774 3.785 o
-12 14 -9 904.944 837.337 56.672 3.418 o
-12 14 -8 242.298 200.919 40.586 6.690 o
-12 14 -7 955.910 1028.770 70.271 2.228 o
-12 14 -6 11.082 22.298 13.325 62.158 o
-12 14 -5 0.551 2.793 11.367 85.597 o
-12 14 -4 252.419 237.121 15.198 46.450 o
-12 14 -3 1324.540 1330.640 38.006 7.460 o
-12 14 -2 326.166 327.459 36.492 8.249 o
-12 14 -1 98.686 92.335 12.936 65.026 o
-12 14 0 429.636 394.436 15.991 41.306 o
-12 14 1 337.697 339.024 15.243 45.683 o
-12 14 2 256.383 270.148 11.350 81.109 o
-12 14 3 519.215 519.860 16.076 40.444 o
-12 14 4 2.811 7.931 9.506 122.249 o
-12 14 5 1888.880 1904.880 35.048 8.620 o
-12 14 6 163.252 155.542 10.765 91.771 o
-12 14 7 24.004 25.776 9.078 133.086 o
-12 14 8 50.032 42.894 9.188 128.941 o
-12 14 9 6.113 9.018 9.667 118.134 o
-12 14 10 1002.970 1040.060 25.405 16.392 o
-12 14 11 30.283 46.582 11.154 88.197 o
-12 14 12 1001.510 1032.080 23.727 18.677 o
-12 14 13 86.380 89.824 10.454 98.939 o
-12 14 14 905.440 911.916 22.122 21.450 o
-12 14 15 737.083 768.549 20.148 25.869 o
-12 14 16 1125.790 1130.900 29.102 12.576 o
-12 14 17 34.387 51.798 11.643 80.922 o
-12 14 18 36.780 47.972 17.356 36.585 o
-12 15 -8 98.879 90.387 26.323 15.902 o
-12 15 -7 633.435 608.277 34.988 8.905 o
-12 15 -6 10.172 18.685 13.527 60.341 o
-12 15 -5 3292.210 3213.940 89.493 1.365 o
-12 15 -4 68.731 39.221 14.369 53.142 o
-12 15 -3 2669.620 2578.770 66.454 2.463 o
-12 15 -2 263.089 227.574 28.641 13.368 o
-12 15 -1 245.080 250.684 20.594 25.651 o
-12 15 0 140.142 133.116 12.741 66.516 o
-12 15 1 76.928 81.942 11.864 77.349 o
-12 15 2 0.723 4.379 10.049 109.504 o
-12 15 3 45.890 46.860 9.490 121.048 o
-12 15 4 358.387 350.595 17.334 35.595 o
-12 15 5 174.770 194.847 12.919 64.257 o
-12 15 6 2.005 2.320 9.438 124.133 o
-12 15 7 2290.080 2278.090 37.107 7.665 o
-12 15 8 35.344 40.669 10.264 103.949 o
-12 15 9 236.775 271.933 14.765 49.122 o
-12 15 10 588.064 610.151 19.602 27.551 o
-12 15 11 55.578 62.534 11.555 81.834 o
-12 15 12 362.492 355.498 15.309 45.188 o
-12 15 13 31.439 27.535 11.057 89.856 o
-12 15 14 346.842 390.611 19.052 29.622 o
-12 15 15 67.509 74.687 14.605 51.377 o
-12 15 16 83.284 87.262 19.461 29.025 o
-12 15 17 1680.250 1607.240 100.750 1.085 o
-12 16 -5 121.029 128.774 18.514 31.944 o
-12 16 -4 227.211 264.497 19.736 27.906 o
-12 16 -3 1671.610 1656.770 53.839 3.754 o
-12 16 -2 28.115 61.381 36.935 8.104 o
-12 16 -1 7.091 18.401 16.835 38.992 o
-12 16 0 345.617 379.727 25.331 16.968 o
-12 16 1 1170.650 1166.830 77.115 1.850 o
-12 16 2 29.480 30.024 13.027 64.869 o
-12 16 3 1167.790 1132.280 33.237 9.719 o
-12 16 4 35.929 39.355 13.528 60.100 o
-12 16 5 1893.910 1815.630 41.847 6.128 o
-12 16 6 19.909 14.070 9.917 111.908 o
-12 16 7 13.989 7.421 9.750 115.968 o
-12 16 8 70.468 70.233 11.283 85.537 o
-12 16 9 1611.010 1610.490 33.198 9.629 o
-12 16 10 6.637 11.462 10.412 101.837 o
-12 16 11 8.791 9.850 11.704 80.605 o
-12 16 12 8.676 1.696 13.923 57.019 o
-12 16 13 51.341 61.658 16.759 39.172 o
-12 16 14 225.360 224.986 19.004 30.089 o
-12 16 15 752.526 744.089 65.720 2.549 o
-12 17 -4 282.401 311.563 31.220 11.253 o
-12 17 -3 1308.600 1262.580 56.883 3.380 o
-12 17 -2 49.409 49.397 22.330 22.124 o
-12 17 -1 181.152 153.361 18.903 30.536 o
-12 17 0 242.787 236.566 21.283 24.052 o
-12 17 1 8.914 -0.256 16.134 42.472 o
-12 17 2 192.358 206.133 19.303 29.243 o
-12 17 3 247.612 235.123 20.200 26.651 o
-12 17 4 5.957 13.246 14.307 53.988 o
-12 17 5 86.243 103.367 17.102 37.487 o
-12 17 6 8.801 11.333 13.202 63.373 o
-12 17 7 2214.010 2171.770 49.265 4.441 o
-12 17 8 522.731 515.847 19.361 28.370 o
-12 17 9 141.519 151.135 14.389 52.370 o
-12 17 10 561.039 567.657 21.632 22.843 o
-12 17 11 240.327 245.079 20.719 25.357 o
-12 17 12 439.998 452.856 29.835 12.252 o
-12 17 13 36.088 62.122 32.807 10.267 o
-12 18 -3 1081.550 1036.180 60.746 2.973 o
-12 18 -2 36.743 44.237 24.341 18.638 o
-12 18 -1 1633.190 1529.240 81.171 1.667 o
-12 18 0 142.546 142.447 30.479 11.857 o
-12 18 1 50.964 112.659 24.023 19.102 o
-12 18 2 517.866 515.793 72.282 2.112 o
-12 18 3 1321.430 1316.400 47.258 4.870 o
-12 18 4 465.702 500.681 56.090 3.501 o
-12 18 6 14.413 8.432 20.826 25.487 o
-12 18 7 59.000 78.208 36.405 8.336 o
-12 18 8 17.904 5.099 21.667 23.547 o
-12 18 9 14.432 23.213 21.217 24.551 o
-12 18 10 904.799 881.879 74.293 1.995 o
-12 18 11 95.223 74.566 25.900 16.430 o
-11 0 -9 6938.120 6911.930 115.584 0.816 o
-11 0 -7 1215.450 1221.260 25.316 16.359 o
-11 0 -5 1117.960 1095.870 18.550 29.393 o
-11 0 -3 1997.630 2056.950 33.349 9.450 o
-11 0 -1 1570.700 1599.100 35.273 8.575 o
-11 0 1 2207.620 2256.040 43.808 5.577 o
-11 0 3 1711.470 1738.020 35.941 8.246 o
-11 0 5 971.187 960.262 31.308 10.972 o
-11 0 7 19.622 12.210 4.319 577.554 o
-11 0 9 466.971 469.568 9.868 99.689 o
-11 0 11 2208.850 2150.950 45.577 5.168 o
-11 0 13 19.556 11.313 5.225 398.191 o
-11 0 15 3118.960 3031.220 43.525 5.576 o
-11 0 17 3295.880 3270.410 54.978 3.548 o
-11 0 19 28.272 29.323 7.272 205.949 o
-11 0 21 2656.030 2750.420 65.560 2.528 o
-11 0 23 7299.140 7315.080 158.692 0.436 o
-11 0 25 379.765 378.177 21.427 23.532 o
-11 0 27 397.021 462.857 31.220 11.211 o
-11 1 -10 352.619 358.607 7.363 171.457 o
-11 1 -9 4324.330 4282.140 49.137 4.356 o
-11 1 -8 1663.040 1671.610 21.370 21.903 o
-11 1 -7 1416.880 1412.750 16.752 34.381 o
-11 1 -6 3884.400 3926.450 41.630 5.992 o
-11 1 -5 88.834 90.103 4.351 513.973 o
-11 1 -4 598.805 608.289 8.875 114.912 o
-11 1 -3 12.365 16.155 3.806 743.344 o
-11 1 -2 658.431 665.955 9.474 101.526 o
-11 1 -1 2232.120 2269.140 31.069 10.736 o
-11 1 0 2163.560 2166.380 28.756 12.433 o
-11 1 1 4470.500 4481.990 46.877 4.753 o
-11 1 2 3217.730 3257.860 38.748 6.935 o
-11 1 3 4115.050 4123.600 46.415 4.865 o
-11 1 4 6.281 6.741 2.920 1269.500 o
-11 1 5 114.508 122.671 4.608 448.926 o
-11 1 6 1216.060 1177.510 20.335 24.668 o
-11 1 7 206.769 201.330 4.742 388.935 o
-11 1 8 453.402 455.801 7.558 157.317 o
-11 1 9 12.055 8.829 2.837 1322.380 o
-11 1 10 245.836 237.268 8.246 147.406 o
-11 1 11 1682.870 1669.970 29.947 11.700 o
-11 1 12 3610.320 3588.050 37.014 7.502 o
-11 1 13 2413.320 2405.760 24.648 16.327 o
-11 1 14 2632.390 2625.380 26.117 14.585 o
-11 1 15 1242.120 1254.020 15.155 41.607 o
-11 1 16 137.511 139.004 5.389 334.753 o
-11 1 17 1582.590 1616.450 20.387 23.948 o
-11 1 18 10.186 10.234 4.871 460.461 o
-11 1 19 10.928 12.537 5.362 380.431 o
-11 1 20 1062.750 1053.740 19.317 27.388 o
-11 1 21 76.083 69.898 12.933 65.304 o
-11 1 22 233.208 240.833 13.516 58.374 o
-11 1 23 1027.820 1008.730 27.174 14.403 o
-11 1 24 57.057 56.858 11.284 85.769 o
-11 1 25 1003.010 1036.860 27.012 14.574 o
-11 1 26 493.136 506.711 17.281 35.334 o
-11 1 27 441.693 408.685 21.686 22.915 o
-11 1 28 180.211 206.238 23.197 20.353 o
-11 2 -10 3064.410 3085.080 38.285 7.114 o
-11 2 -9 270.691 278.201 7.545 170.529 o
-11 2 -8 9.172 7.011 4.038 668.489 o
-11 2 -7 3423.550 3367.550 37.732 7.266 o
-11 2 -6 7.277 10.389 3.888 720.439 o
-11 2 -5 637.950 640.000 9.990 93.470 o
-11 2 -4 65.630 73.195 3.960 626.430 o
-11 2 -3 13697.200 13778.000 159.150 0.430 o
-11 2 -2 2961.550 3006.170 36.914 7.634 o
-11 2 -1 8616.490 8634.360 109.828 0.899 o
-11 2 0 1763.480 1816.720 28.905 12.469 o
-11 2 1 73.228 81.077 4.017 603.189 o
-11 2 2 783.344 795.490 11.818 68.054 o
-11 2 3 403.635 407.212 7.740 154.356 o
-11 2 4 1781.010 1808.970 22.852 19.265 o
-11 2 5 3279.690 3305.470 39.327 6.737 o
-11 2 6 173.536 177.448 5.797 285.965 o
-11 2 7 2590.270 2586.450 17.629 28.657 o
-11 2 8 616.776 624.749 7.879 138.137 o
-11 2 9 2848.370 2838.340 17.087 29.525 o
-11 2 10 3787.690 3776.720 24.772 15.287 o
-11 2 11 172.382 158.834 6.973 206.755 o
-11 2 12 4562.450 4563.470 46.021 4.916 o
-11 2 13 3969.920 4020.150 39.132 6.717 o
-11 2 14 2737.160 2738.940 29.249 11.831 o
-11 2 15 156.678 161.392 5.307 337.653 o
-11 2 16 1112.650 1116.240 13.234 53.312 o
-11 2 17 349.770 353.632 7.441 168.722 o
-11 2 18 159.751 163.933 5.828 286.278 o
-11 2 19 73.506 64.531 5.982 292.453 o
-11 2 20 851.033 876.495 19.006 28.644 o
-11 2 21 3640.590 3663.810 76.704 1.847 o
-11 2 22 0.104 2.380 10.229 105.704 o
-11 2 23 915.688 952.815 28.190 13.465 o
-11 2 24 506.887 530.352 21.218 23.784 o
-11 2 25 522.759 537.778 20.713 24.897 o
-11 2 26 145.259 149.265 17.392 36.067 o
-11 2 27 23.704 30.119 14.387 53.258 o
-11 2 28 338.915 370.298 37.252 7.915 o
-11 3 -10 490.261 493.337 10.899 83.137 o
-11 3 -9 2930.270 2925.510 39.407 6.754 o
-11 3 -8 2202.620 2237.680 28.228 12.847 o
-11 3 -7 2.090 3.893 4.042 673.982 o
-11 3 -6 146.683 146.505 5.106 364.710 o
-11 3 -5 8522.810 8446.900 83.741 1.524 o
-11 3 -4 431.392 421.106 20.105 26.554 o
-11 3 -3 82.130 82.426 5.333 358.888 o
-11 3 -2 9709.160 9753.530 108.291 0.921 o
-11 3 -1 162.010 159.431 5.439 322.828 o
-11 3 0 1302.150 1307.710 13.870 48.042 o
-11 3 1 56.967 52.619 4.494 507.301 o
-11 3 2 2427.920 2399.920 41.693 6.117 o
-11 3 3 7439.820 7538.100 82.890 1.561 o
-11 3 4 4731.780 4709.310 50.294 4.149 o
-11 3 5 1531.550 1581.830 21.381 22.031 o
-11 3 6 685.800 681.532 12.051 67.000 o
-11 3 7 2281.150 2263.600 24.409 16.713 o
-11 3 8 1352.250 1342.770 11.621 63.483 o
-11 3 9 2645.030 2632.060 27.683 13.122 o
-11 3 10 3558.720 3571.420 34.597 8.507 o
-11 3 11 8.801 6.792 3.180 1068.790 o
-11 3 12 19.574 14.877 3.617 813.314 o
-11 3 13 628.580 624.062 8.979 111.917 o
-11 3 14 4523.790 4558.380 45.195 5.088 o
-11 3 15 1366.570 1361.120 15.826 38.131 o
-11 3 16 3215.960 3228.930 33.149 9.277 o
-11 3 17 634.311 656.733 10.660 83.625 o
-11 3 18 328.139 331.642 8.436 137.031 o
-11 3 19 63.502 57.558 5.952 297.332 o
-11 3 20 112.536 110.193 10.201 103.098 o
-11 3 21 567.715 565.159 19.522 27.827 o
-11 3 22 726.686 751.881 29.733 12.219 o
-11 3 23 2.135 -6.352 9.974 111.170 o
-11 3 24 19.328 3.255 11.213 87.714 o
-11 3 25 1022.490 1072.180 28.785 12.883 o
-11 3 26 33.915 40.706 12.716 67.980 o
-11 3 27 1085.900 1098.490 40.318 6.676 o
-11 3 28 19.871 20.954 34.712 9.178 o
-11 4 -10 202.672 201.436 7.464 179.615 o
-11 4 -9 184.309 193.409 5.804 282.663 o
-11 4 -8 43.217 42.820 4.441 527.480 o
-11 4 -7 473.642 482.687 8.825 120.599 o
-11 4 -6 328.796 321.606 6.914 193.104 o
-11 4 -5 98.403 93.903 4.589 463.382 o
-11 4 -4 7002.090 7003.810 82.989 1.560 o
-11 4 -3 5300.790 5353.780 61.251 2.832 o
-11 4 -2 6133.900 6162.920 95.666 1.186 o
-11 4 -1 79.900 73.730 3.905 631.681 o
-11 4 0 12.739 14.370 3.420 915.610 o
-11 4 1 927.148 934.750 23.530 19.053 o
-11 4 2 35.564 38.438 3.547 810.912 o
-11 4 3 623.900 648.920 15.804 41.257 o
-11 4 4 8.458 14.237 3.059 1145.040 o
-11 4 5 598.790 580.987 9.702 99.341 o
-11 4 6 9037.660 9044.300 100.326 1.071 o
-11 4 7 1561.810 1586.210 20.576 23.588 o
-11 4 8 8037.760 8060.830 69.207 2.202 o
-11 4 9 868.579 864.233 9.635 93.724 o
-11 4 10 340.257 342.891 6.408 217.007 o
-11 4 11 93.839 92.192 4.526 476.928 o
-11 4 12 1874.670 1900.370 23.199 18.658 o
-11 4 13 2244.450 2243.620 26.167 14.752 o
-11 4 14 537.853 545.722 9.256 109.120 o
-11 4 15 551.251 563.230 8.804 118.124 o
-11 4 16 151.308 151.325 5.779 292.729 o
-11 4 17 435.250 431.397 9.201 113.730 o
-11 4 18 490.277 484.829 11.628 74.048 o
-11 4 19 71.344 74.002 7.524 188.441 o
-11 4 20 1833.380 1820.300 27.990 13.224 o
-11 4 21 198.809 202.963 11.471 80.524 o
-11 4 22 162.644 158.893 11.467 81.243 o
-11 4 23 493.973 484.588 17.985 32.759 o
-11 4 24 308.740 329.699 15.797 42.759 o
-11 4 25 622.292 584.174 23.985 18.657 o
-11 4 26 32.305 44.154 11.523 82.672 o
-11 4 27 79.492 81.233 21.340 24.172 o
-11 5 -10 16.030 25.648 5.182 403.645 o
-11 5 -9 127.791 133.633 7.330 192.382 o
-11 5 -8 1396.440 1423.220 18.783 28.103 o
-11 5 -7 317.239 306.982 7.029 188.991 o
-11 5 -6 4363.530 4341.960 49.323 4.323 o
-11 5 -5 3.971 -1.004 3.289 1015.710 o
-11 5 -4 949.930 943.123 28.715 12.984 o
-11 5 -3 140.755 144.218 4.974 383.288 o
-11 5 -2 799.209 797.391 12.559 61.137 o
-11 5 -1 1316.150 1317.120 18.652 28.648 o
-11 5 0 1099.070 1102.110 14.155 47.617 o
-11 5 1 466.494 456.741 8.690 124.316 o
-11 5 2 2146.130 2158.440 28.027 13.046 o
-11 5 3 217.848 219.942 5.995 261.570 o
-11 5 4 2870.570 2835.090 21.091 20.955 o
-11 5 5 25.610 22.692 4.902 447.095 o
-11 5 6 15954.800 15905.800 178.674 0.342 o
-11 5 7 5.020 4.685 3.296 1005.390 o
-11 5 8 26.391 22.228 3.294 955.406 o
-11 5 9 609.153 611.650 8.632 119.927 o
-11 5 10 2515.150 2472.410 27.350 13.480 o
-11 5 11 712.354 701.463 10.681 82.139 o
-11 5 12 1637.860 1625.360 19.798 25.175 o
-11 5 13 2.965 4.738 4.384 572.504 o
-11 5 14 25.235 21.438 3.867 706.893 o
-11 5 15 10.446 11.651 4.372 569.466 o
-11 5 16 3860.850 3798.530 43.272 5.576 o
-11 5 17 211.216 208.117 7.309 185.847 o
-11 5 18 3794.770 3736.180 42.121 5.873 o
-11 5 19 70.092 61.396 8.186 160.426 o
-11 5 20 101.823 106.844 15.634 44.714 o
-11 5 21 57.078 53.791 9.803 113.220 o
-11 5 22 153.158 169.387 12.182 72.311 o
-11 5 23 93.404 89.316 11.251 85.585 o
-11 5 24 555.533 606.648 20.295 25.818 o
-11 5 25 25.513 20.006 14.300 53.925 o
-11 5 26 240.356 251.982 19.232 29.350 o
-11 5 27 67.050 60.820 24.331 18.630 o
-11 6 -10 188.096 195.293 7.165 194.536 o
-11 6 -9 404.724 412.225 14.466 50.037 o
-11 6 -8 1755.510 1785.720 26.439 14.744 o
-11 6 -7 15.895 14.134 3.997 673.758 o
-11 6 -6 168.655 172.848 6.212 254.136 o
-11 6 -5 26.044 23.650 4.402 550.087 o
-11 6 -4 4867.020 4945.980 68.928 2.261 o
-11 6 -3 103.394 103.282 4.583 460.715 o
-11 6 -2 2020.150 2005.840 28.314 12.860 o
-11 6 -1 810.627 811.137 12.235 63.852 o
-11 6 0 1968.440 1967.600 23.352 18.361 o
-11 6 1 449.610 447.895 16.075 40.757 o
-11 6 2 1145.190 1160.480 9.363 91.344 o
-11 6 3 616.917 593.512 11.408 74.824 o
-11 6 4 1033.660 1014.050 11.069 72.599 o
-11 6 5 1522.490 1541.510 10.692 69.675 o
-11 6 6 8055.140 7881.290 93.586 1.231 o
-11 6 7 82.603 78.206 4.496 490.029 o
-11 6 8 9215.560 9117.370 104.025 0.998 o
-11 6 9 1268.370 1253.990 15.296 40.867 o
-11 6 10 278.025 287.902 6.724 207.229 o
-11 6 11 88.405 92.168 4.606 464.441 o
-11 6 12 2571.450 2510.680 29.617 11.629 o
-11 6 13 1438.190 1433.620 21.180 22.563 o
-11 6 14 50.258 42.635 4.604 489.944 o
-11 6 15 14.822 19.606 4.525 528.091 o
-11 6 16 510.181 517.192 15.452 43.616 o
-11 6 17 6.400 15.396 5.834 322.499 o
-11 6 18 1277.360 1260.850 22.231 20.828 o
-11 6 19 59.077 62.144 7.869 173.786 o
-11 6 20 3017.510 3058.130 46.015 5.016 o
-11 6 21 3.350 4.971 9.397 125.135 o
-11 6 22 434.672 445.318 15.527 43.589 o
-11 6 23 1.419 8.927 11.399 85.077 o
-11 6 24 464.424 432.561 17.878 33.243 o
-11 6 25 40.864 44.469 11.896 77.505 o
-11 6 26 402.481 359.200 90.484 1.349 o
-11 7 -10 366.812 371.484 12.991 61.639 o
-11 7 -9 496.417 472.551 10.790 84.701 o
-11 7 -8 382.577 388.215 8.535 131.673 o
-11 7 -7 192.103 198.022 5.805 281.180 o
-11 7 -6 2565.750 2614.630 40.809 6.357 o
-11 7 -5 4526.220 4555.930 63.373 2.667 o
-11 7 -4 7.452 7.030 4.299 591.818 o
-11 7 -3 68.959 61.643 4.355 529.316 o
-11 7 -2 686.783 672.549 11.873 68.804 o
-11 7 -1 619.006 623.488 11.292 76.009 o
-11 7 0 3454.250 3458.430 43.602 5.527 o
-11 7 1 950.600 963.022 12.698 58.536 o
-11 7 2 5104.770 5149.270 68.806 2.266 o
-11 7 3 3132.280 3091.590 43.152 5.666 o
-11 7 4 8726.520 8614.530 97.198 1.141 o
-11 7 5 2897.550 2893.580 33.991 8.925 o
-11 7 6 3505.480 3523.800 44.513 5.310 o
-11 7 7 1500.860 1478.240 19.674 25.699 o
-11 7 8 160.141 175.431 5.956 274.632 o
-11 7 9 65.634 62.339 4.865 433.052 o
-11 7 10 1635.280 1620.590 19.240 26.494 o
-11 7 11 15.143 16.937 4.813 468.342 o
-11 7 12 8.935 11.721 4.604 515.052 o
-11 7 13 7.891 10.868 5.354 382.459 o
-11 7 14 2493.140 2455.200 34.356 8.833 o
-11 7 15 4078.250 3993.200 49.116 4.373 o
-11 7 16 4719.420 4661.340 57.163 3.250 o
-11 7 17 21.716 22.210 6.486 259.109 o
-11 7 18 3508.820 3446.070 48.161 4.570 o
-11 7 19 1102.780 1095.220 21.458 22.467 o
-11 7 20 3.383 9.561 7.854 178.902 o
-11 7 21 252.135 262.689 10.661 91.359 o
-11 7 22 565.051 575.743 15.550 42.827 o
-11 7 23 975.255 1001.090 33.761 9.469 o
-11 7 24 1.790 0.772 11.539 83.074 o
-11 7 25 45.556 31.321 14.574 51.802 o
-11 7 26 1274.420 1172.380 73.763 2.020 o
-11 8 -10 1391.690 1398.760 50.413 4.285 o
-11 8 -9 1563.550 1579.500 32.638 9.960 o
-11 8 -8 610.130 626.923 15.642 42.136 o
-11 8 -7 787.107 785.365 13.674 52.719 o
-11 8 -6 426.294 435.508 15.188 45.496 o
-11 8 -5 575.859 573.006 12.387 65.022 o
-11 8 -4 2045.770 2114.080 31.859 10.291 o
-11 8 -3 731.202 739.461 11.420 72.902 o
-11 8 -2 3584.500 3590.880 39.562 6.627 o
-11 8 -1 548.206 534.617 10.499 87.781 o
-11 8 0 170.614 170.030 6.684 222.887 o
-11 8 1 645.929 643.644 12.362 64.484 o
-11 8 2 4272.220 4347.560 59.569 3.012 o
-11 8 3 68.292 70.139 9.537 119.006 o
-11 8 4 2197.570 2186.510 27.823 13.204 o
-11 8 5 6290.810 6276.880 67.497 2.335 o
-11 8 6 1788.760 1817.660 23.284 18.612 o
-11 8 7 1446.910 1451.320 20.352 24.246 o
-11 8 8 2657.830 2695.130 33.077 9.442 o
-11 8 9 1203.680 1171.230 15.849 38.699 o
-11 8 10 3662.060 3706.770 42.400 5.809 o
-11 8 11 716.053 726.866 11.885 68.218 o
-11 8 12 1473.610 1475.760 20.777 23.312 o
-11 8 13 3.734 -5.760 5.188 409.966 o
-11 8 14 355.818 356.775 8.826 125.363 o
-11 8 15 3.656 10.045 7.491 196.580 o
-11 8 16 954.088 935.148 16.842 35.550 o
-11 8 17 754.606 741.915 17.620 33.295 o
-11 8 18 321.078 313.823 11.284 80.994 o
-11 8 19 266.769 245.141 13.030 62.394 o
-11 8 20 459.356 464.726 17.206 35.751 o
-11 8 21 3160.560 3178.440 46.129 4.984 o
-11 8 22 477.849 509.149 14.701 48.038 o
-11 8 23 217.663 247.567 12.466 68.285 o
-11 8 24 911.250 909.877 25.872 15.900 o
-11 8 25 399.268 374.027 32.475 10.379 o
-11 9 -10 322.870 323.094 17.263 35.991 o
-11 9 -9 2345.230 2285.120 45.911 5.086 o
-11 9 -8 1259.150 1257.390 25.563 16.032 o
-11 9 -7 0.199 2.388 5.685 342.096 o
-11 9 -6 381.311 369.095 11.246 80.496 o
-11 9 -5 733.354 713.853 21.383 23.127 o
-11 9 -4 1188.850 1203.890 29.421 12.289 o
-11 9 -3 508.038 525.371 12.018 69.422 o
-11 9 -2 871.731 863.916 14.415 47.470 o
-11 9 -1 756.529 760.697 15.264 43.379 o
-11 9 0 1284.940 1296.610 20.674 23.798 o
-11 9 1 7521.070 7544.060 100.246 1.077 o
-11 9 2 1161.270 1157.700 18.426 29.642 o
-11 9 3 2576.290 2584.620 36.246 7.966 o
-11 9 4 1693.380 1700.050 24.302 17.289 o
-11 9 5 276.773 277.448 9.019 123.763 o
-11 9 6 2.817 0.450 4.024 680.738 o
-11 9 7 439.921 460.996 9.390 109.359 o
-11 9 8 0.572 7.924 4.970 446.342 o
-11 9 9 3.664 12.419 4.756 485.024 o
-11 9 10 1122.230 1110.620 16.415 36.639 o
-11 9 11 55.075 66.013 5.797 313.331 o
-11 9 12 272.771 283.749 8.002 153.516 o
-11 9 13 2926.440 2938.720 39.733 6.649 o
-11 9 14 2239.370 2247.360 31.440 10.500 o
-11 9 15 1091.330 1089.630 18.546 29.450 o
-11 9 16 716.769 718.088 16.608 37.293 o
-11 9 17 41.266 39.433 8.022 168.815 o
-11 9 18 425.714 427.496 12.225 68.355 o
-11 9 19 1361.680 1395.000 27.398 13.995 o
-11 9 20 211.663 224.649 10.653 92.376 o
-11 9 21 63.298 47.866 9.984 109.148 o
-11 9 22 1173.390 1166.440 25.221 16.510 o
-11 9 23 168.530 172.576 13.477 59.297 o
-11 9 24 87.302 96.345 21.218 24.432 o
-11 10 -10 812.144 856.027 35.082 8.817 o
-11 10 -9 2257.100 2257.330 72.851 2.059 o
-11 10 -8 4.382 3.638 8.848 141.101 o
-11 10 -7 197.596 187.115 10.239 100.140 o
-11 10 -6 50.051 47.811 6.477 255.030 o
-11 10 -5 81.712 83.090 7.843 173.145 o
-11 10 -4 425.913 425.129 10.512 90.036 o
-11 10 -3 2243.630 2283.430 34.256 8.929 o
-11 10 -2 627.617 634.292 14.104 50.931 o
-11 10 -1 5331.140 5376.270 80.904 1.651 o
-11 10 0 386.768 406.113 11.822 73.173 o
-11 10 1 198.637 211.524 11.294 82.895 o
-11 10 2 845.853 849.928 16.019 39.336 o
-11 10 3 1671.650 1695.430 22.270 20.308 o
-11 10 4 211.559 213.212 7.494 177.485 o
-11 10 5 1608.310 1600.490 21.431 21.865 o
-11 10 6 597.280 592.515 11.130 78.359 o
-11 10 7 72.459 78.276 5.450 347.211 o
-11 10 8 5589.190 5563.100 66.377 2.422 o
-11 10 9 898.473 880.800 16.975 35.221 o
-11 10 10 1136.810 1139.730 21.179 22.970 o
-11 10 11 1664.520 1643.280 25.238 16.148 o
-11 10 12 18.372 16.650 5.959 307.088 o
-11 10 13 242.875 233.652 9.228 120.085 o
-11 10 14 111.743 116.081 6.593 236.617 o
-11 10 15 1718.570 1693.320 26.554 14.656 o
-11 10 16 9.596 9.181 7.277 207.844 o
-11 10 17 35.932 22.541 7.903 174.572 o
-11 10 18 169.940 162.488 8.867 132.503 o
-11 10 19 15.285 18.027 8.925 138.074 o
-11 10 20 14.967 16.921 12.235 73.685 o
-11 10 21 1298.950 1300.870 38.686 7.210 o
-11 10 22 267.650 274.301 15.812 42.902 o
-11 10 23 2783.640 2789.570 69.789 2.234 o
-11 10 24 36.380 21.589 22.224 22.359 o
-11 11 -10 110.626 124.499 39.921 6.928 o
-11 11 -9 1328.720 1315.070 40.314 6.650 o
-11 11 -8 88.551 91.746 15.346 46.468 o
-11 11 -7 49.285 45.679 15.001 48.863 o
-11 11 -6 348.340 344.374 14.600 49.558 o
-11 11 -5 140.933 154.936 9.805 110.222 o
-11 11 -4 1040.230 1055.570 26.704 14.880 o
-11 11 -3 269.132 264.875 8.778 130.400 o
-11 11 -2 59.590 59.618 6.166 278.283 o
-11 11 -1 315.121 320.509 11.117 83.313 o
-11 11 0 6.341 3.087 6.691 246.262 o
-11 11 1 3838.270 3802.980 77.734 1.798 o
-11 11 2 24.786 21.351 6.989 223.351 o
-11 11 3 1571.330 1561.170 29.628 11.981 o
-11 11 4 0.498 0.911 8.421 155.974 o
-11 11 5 66.580 75.995 6.353 260.974 o
-11 11 6 358.078 344.029 11.992 71.797 o
-11 11 7 58.211 57.941 5.262 376.544 o
-11 11 8 32.510 48.143 6.309 270.543 o
-11 11 9 9.355 7.806 5.651 343.684 o
-11 11 10 91.489 96.763 7.655 180.471 o
-11 11 11 818.849 781.498 14.783 45.719 o
-11 11 12 0.293 -3.113 6.568 256.433 o
-11 11 13 3356.770 3360.130 46.035 4.991 o
-11 11 14 344.542 358.757 10.893 85.895 o
-11 11 15 128.666 137.456 10.588 95.432 o
-11 11 16 367.463 352.352 12.415 67.190 o
-11 11 17 403.708 395.285 13.548 56.677 o
-11 11 18 662.494 680.405 23.347 19.598 o
-11 11 19 180.729 177.755 12.151 72.373 o
-11 11 20 315.086 305.030 14.684 49.238 o
-11 11 21 62.120 44.442 10.856 92.591 o
-11 11 22 293.706 277.484 20.065 26.920 o
-11 11 23 646.442 666.667 31.135 11.194 o
-11 11 24 279.864 454.750 57.677 3.316 o
-11 12 -10 259.459 258.800 21.960 22.588 o
-11 12 -9 10.044 21.559 14.130 55.298 o
-11 12 -8 273.102 287.183 19.486 28.532 o
-11 12 -7 961.259 1039.440 45.369 5.301 o
-11 12 -6 217.661 197.521 13.734 56.806 o
-11 12 -5 99.253 107.636 10.282 101.791 o
-11 12 -4 8.766 15.956 8.999 136.087 o
-11 12 -3 1209.740 1191.260 30.018 11.819 o
-11 12 -2 1283.140 1263.570 37.425 7.695 o
-11 12 -1 4697.600 4616.660 81.181 1.645 o
-11 12 0 1311.840 1266.300 30.703 11.285 o
-11 12 1 1721.130 1672.840 33.388 9.502 o
-11 12 2 270.973 276.947 10.631 91.473 o
-11 12 3 283.282 277.332 10.839 88.043 o
-11 12 4 1293.530 1275.310 22.524 20.308 o
-11 12 5 798.834 811.379 17.161 34.806 o
-11 12 6 435.736 445.926 12.741 63.181 o
-11 12 7 58.139 54.423 7.061 214.776 o
-11 12 8 18.747 14.175 6.670 245.941 o
-11 12 9 40.684 41.563 7.618 186.804 o
-11 12 10 306.632 290.883 11.071 84.237 o
-11 12 11 2733.500 2716.770 41.104 6.255 o
-11 12 12 116.849 108.995 8.219 156.113 o
-11 12 13 662.249 690.314 19.016 29.029 o
-11 12 14 889.571 888.426 18.434 30.256 o
-11 12 15 1115.670 1108.700 22.472 20.589 o
-11 12 16 3.325 7.283 8.342 158.688 o
-11 12 17 547.773 563.972 15.002 45.880 o
-11 12 18 577.906 587.196 17.164 35.518 o
-11 12 19 413.563 437.500 16.085 40.828 o
-11 12 20 65.963 69.156 11.116 88.144 o
-11 12 21 1273.440 1263.160 33.388 9.606 o
-11 12 22 648.414 667.580 45.047 5.402 o
-11 12 23 1530.140 1675.600 103.290 1.033 o
-11 13 -10 73.108 101.045 17.310 36.629 o
-11 13 -9 2471.950 2448.040 80.184 1.702 o
-11 13 -8 21.797 0.482 41.432 6.443 o
-11 13 -7 92.809 108.034 17.870 34.342 o
-11 13 -6 2.167 10.646 10.877 93.410 o
-11 13 -5 839.460 827.447 30.055 11.927 o
-11 13 -4 467.142 434.509 18.136 32.332 o
-11 13 -3 16.950 23.982 11.243 87.142 o
-11 13 -2 204.884 194.886 12.754 65.651 o
-11 13 -1 290.847 294.549 11.773 75.209 o
-11 13 0 2409.400 2318.080 61.602 2.863 o
-11 13 1 554.492 559.316 14.814 46.955 o
-11 13 2 1064.790 1057.650 23.531 18.925 o
-11 13 3 2333.680 2366.370 38.661 7.079 o
-11 13 4 449.609 466.301 18.883 29.917 o
-11 13 5 115.998 138.337 9.939 108.081 o
-11 13 6 27.332 22.386 9.131 131.513 o
-11 13 7 344.209 355.473 12.462 66.885 o
-11 13 8 34.626 42.499 7.803 178.554 o
-11 13 9 63.801 63.579 11.932 76.704 o
-11 13 10 218.317 217.061 13.020 62.917 o
-11 13 11 788.391 750.704 15.420 42.495 o
-11 13 12 33.155 22.759 8.217 161.810 o
-11 13 13 578.727 574.828 14.521 48.602 o
-11 13 14 726.133 696.091 22.065 21.793 o
-11 13 15 1642.960 1624.840 29.375 12.152 o
-11 13 16 102.051 115.732 9.914 109.118 o
-11 13 17 20.381 20.477 9.055 133.955 o
-11 13 18 1.132 2.991 9.624 119.389 o
-11 13 19 21.362 13.554 11.041 90.360 o
-11 13 20 289.992 268.233 20.907 24.843 o
-11 13 21 21.802 20.886 17.938 34.318 o
-11 13 22 16.000 31.749 29.526 12.681 o
-11 14 -10 553.364 559.799 28.748 13.130 o
-11 14 -9 1.726 8.998 14.987 49.234 o
-11 14 -8 12.836 26.213 16.537 40.382 o
-11 14 -7 1262.990 1263.360 41.245 6.366 o
-11 14 -6 489.665 511.716 21.736 22.722 o
-11 14 -5 10.850 -2.288 11.193 88.158 o
-11 14 -4 3090.800 3125.990 67.335 2.393 o
-11 14 -3 4104.630 4071.890 143.010 0.538 o
-11 14 -2 290.327 289.902 16.212 40.785 o
-11 14 -1 220.629 203.790 13.668 57.305 o
-11 14 0 107.251 112.340 9.953 108.230 o
-11 14 1 167.547 159.693 11.049 87.207 o
-11 14 2 544.595 519.481 16.891 36.767 o
-11 14 3 195.318 191.428 11.227 84.019 o
-11 14 4 91.978 98.275 10.191 103.796 o
-11 14 5 1165.300 1174.650 26.615 14.904 o
-11 14 6 259.248 250.787 12.874 63.878 o
-11 14 7 0.895 -10.093 10.860 93.795 o
-11 14 8 191.520 197.195 11.048 86.643 o
-11 14 9 2490.240 2525.150 51.924 3.996 o
-11 14 10 0.312 4.688 10.738 95.917 o
-11 14 11 193.914 181.040 12.608 67.262 o
-11 14 12 387.393 377.570 17.060 36.608 o
-11 14 13 479.188 493.129 16.011 40.911 o
-11 14 14 4.625 3.116 10.080 108.768 o
-11 14 15 14.111 16.381 10.457 100.790 o
-11 14 16 159.858 138.586 12.404 69.887 o
-11 14 17 154.937 147.688 13.564 58.721 o
-11 14 18 188.895 203.294 25.636 16.691 o
-11 14 19 488.481 535.121 31.587 10.928 o
-11 15 -9 190.373 186.824 30.373 11.922 o
-11 15 -8 720.055 703.702 47.653 4.828 o
-11 15 -7 91.841 108.802 16.627 39.615 o
-11 15 -6 606.073 587.754 22.299 21.496 o
-11 15 -5 575.009 568.700 22.101 21.904 o
-11 15 -4 65.436 56.532 16.299 41.367 o
-11 15 -3 77.585 93.315 15.519 45.483 o
-11 15 -2 593.986 614.648 27.197 14.612 o
-11 15 -1 438.171 420.093 21.282 23.768 o
-11 15 0 337.873 344.975 26.412 15.638 o
-11 15 1 1.928 13.362 11.462 84.105 o
-11 15 2 145.985 157.093 12.832 65.458 o
-11 15 3 602.380 601.187 20.120 26.198 o
-11 15 4 1469.680 1430.360 32.018 10.364 o
-11 15 5 269.573 265.283 14.731 49.216 o
-11 15 6 1938.710 1946.340 39.284 6.916 o
-11 15 7 261.180 256.015 13.819 55.730 o
-11 15 8 731.700 709.589 19.242 28.274 o
-11 15 9 5.676 13.109 10.662 97.129 o
-11 15 10 836.436 824.027 22.544 20.780 o
-11 15 11 84.484 93.951 12.064 74.710 o
-11 15 12 222.705 216.224 13.090 62.237 o
-11 15 13 348.747 328.963 14.080 53.143 o
-11 15 14 3.691 10.267 11.578 82.428 o
-11 15 15 587.321 630.474 23.677 19.138 o
-11 15 16 370.155 395.541 20.659 25.270 o
-11 15 17 106.870 100.827 23.300 20.266 o
-11 15 18 1300.330 1310.380 86.675 1.465 o
-11 16 -7 51.932 33.021 21.454 23.968 o
-11 16 -6 1419.560 1433.630 54.299 3.701 o
-11 16 -5 137.285 151.712 19.429 28.991 o
-11 16 -4 1603.000 1562.590 53.695 3.777 o
-11 16 -3 128.799 150.338 32.367 10.521 o
-11 16 -2 292.210 332.019 21.400 23.699 o
-11 16 -1 1405.100 1407.470 49.550 4.433 o
-11 16 0 5.811 14.579 14.682 51.263 o
-11 16 1 224.474 219.914 18.962 30.225 o
-11 16 2 413.018 417.479 17.596 34.396 o
-11 16 3 7.760 13.519 10.926 92.462 o
-11 16 4 225.163 252.842 14.840 48.731 o
-11 16 5 15.405 -0.608 10.496 100.157 o
-11 16 6 2770.900 2751.970 49.178 4.427 o
-11 16 7 26.393 27.665 8.943 137.010 o
-11 16 8 1229.740 1241.740 36.022 8.297 o
-11 16 9 50.058 55.843 11.171 87.591 o
-11 16 10 0.784 -4.641 11.489 83.815 o
-11 16 11 160.889 185.828 17.669 34.888 o
-11 16 12 62.642 52.189 14.999 48.805 o
-11 16 13 41.795 42.336 13.905 56.858 o
-11 16 14 878.315 869.742 27.690 13.966 o
-11 16 15 403.922 379.242 27.264 14.657 o
-11 16 16 16.354 4.868 35.453 8.800 o
-11 17 -7 4.128 -37.887 48.258 4.751 o
-11 17 -6 93.933 109.534 54.502 3.721 o
-11 17 -5 730.161 597.091 73.128 2.061 o
-11 17 -4 40.340 57.239 18.250 33.087 o
-11 17 -3 444.392 437.532 34.765 9.058 o
-11 17 -2 267.817 304.020 22.262 21.963 o
-11 17 -1 31.804 29.511 16.392 41.039 o
-11 17 0 41.228 56.418 14.797 50.223 o
-11 17 1 402.995 392.269 19.045 29.555 o
-11 17 2 94.426 88.425 13.789 57.379 o
-11 17 3 24.441 32.023 14.482 52.556 o
-11 17 4 1973.380 1990.070 57.003 3.346 o
-11 17 5 162.024 142.238 14.924 48.684 o
-11 17 6 615.172 590.401 20.780 24.615 o
-11 17 7 433.180 450.326 16.480 38.908 o
-11 17 8 583.386 621.677 20.623 24.993 o
-11 17 9 117.927 133.473 13.237 61.877 o
-11 17 10 599.947 623.792 19.178 28.702 o
-11 17 11 0.332 11.578 13.299 62.510 o
-11 17 12 360.082 351.333 18.610 31.015 o
-11 17 13 95.821 158.306 27.118 14.976 o
-11 17 14 266.729 229.333 43.178 5.911 o
-11 18 -6 992.443 877.858 84.876 1.530 o
-11 18 -5 217.430 186.260 52.915 3.943 o
-11 18 -4 556.930 520.365 72.705 2.087 o
-11 18 -3 303.232 355.809 44.872 5.469 o
-11 18 -2 149.176 160.254 32.278 10.574 o
-11 18 -1 33.642 39.452 20.050 27.451 o
-11 18 0 160.734 175.703 19.267 29.421 o
-11 18 1 82.867 64.594 15.085 48.146 o
-11 18 2 178.446 180.241 18.000 33.606 o
-11 18 3 1.096 3.191 16.260 41.840 o
-11 18 4 393.766 400.132 31.589 10.961 o
-11 18 5 1426.640 1397.400 40.713 6.513 o
-11 18 6 402.258 378.140 20.773 24.976 o
-11 18 7 209.432 236.570 19.392 28.933 o
-11 18 8 234.789 214.729 27.289 14.725 o
-11 18 9 445.883 425.182 28.424 13.481 o
-11 18 10 145.433 151.263 22.676 21.338 o
-11 18 11 33.864 26.647 20.053 27.451 o
-11 18 12 253.592 211.236 39.263 7.145 o
-11 19 5 20.166 -4.657 36.511 8.297 o
-11 19 6 64.983 133.451 39.369 7.127 o
-11 19 7 56.943 58.947 36.088 8.484 o
-10 0 -8 871.833 875.164 20.845 24.057 o
-10 0 -6 922.408 907.533 17.092 34.703 o
-10 0 -4 13.438 14.565 4.294 587.327 o
-10 0 -2 834.455 853.341 17.693 32.781 o
-10 0 0 70.475 74.113 6.102 281.356 o
-10 0 2 11512.500 11564.600 177.264 0.348 o
-10 0 4 325.946 318.840 7.891 154.353 o
-10 0 6 247.781 251.596 9.143 121.792 o
-10 0 8 6890.760 6762.050 139.361 0.564 o
-10 0 10 4898.570 4856.690 68.525 2.287 o
-10 0 12 2375.580 2386.760 32.687 9.725 o
-10 0 14 4868.340 4822.620 64.797 2.549 o
-10 0 16 879.030 893.542 16.283 38.039 o
-10 0 18 13.678 19.801 6.640 248.348 o
-10 0 20 2449.730 2501.950 48.019 4.653 o
-10 0 22 2284.760 2322.320 59.928 3.024 o
-10 0 24 1085.140 1090.660 47.690 4.798 o
-10 0 26 392.488 417.522 26.376 15.641 o
-10 0 28 2013.690 2012.780 100.856 1.081 o
-10 1 -9 0.810 -0.360 4.248 612.692 o
-10 1 -8 222.979 224.991 5.618 290.639 o
-10 1 -7 1091.720 1101.810 13.873 49.320 o
-10 1 -6 85.147 84.605 4.598 468.599 o
-10 1 -5 3710.530 3782.580 44.342 5.332 o
-10 1 -4 4046.050 4057.530 41.550 5.999 o
-10 1 -3 87.101 85.460 6.025 284.975 o
-10 1 -2 2095.820 2167.880 30.075 11.451 o
-10 1 -1 55.254 51.769 3.471 812.339 o
-10 1 0 8380.240 8410.390 101.926 1.041 o
-10 1 1 292.688 294.529 7.499 170.825 o
-10 1 2 96.614 99.616 3.677 676.391 o
-10 1 3 749.887 756.182 9.694 95.510 o
-10 1 4 1605.580 1616.100 19.848 25.102 o
-10 1 5 698.662 707.410 10.643 82.757 o
-10 1 6 286.243 278.216 5.955 253.135 o
-10 1 7 4.100 8.598 2.873 1314.850 o
-10 1 8 1278.130 1268.920 16.264 36.681 o
-10 1 9 1524.180 1531.830 21.914 21.089 o
-10 1 10 3615.780 3615.790 36.677 7.628 o
-10 1 11 18.178 19.664 3.198 1027.100 o
-10 1 12 3978.290 3973.660 40.298 6.360 o
-10 1 13 1840.440 1839.110 19.975 24.449 o
-10 1 14 504.597 507.747 7.915 143.039 o
-10 1 15 142.044 138.930 5.096 367.897 o
-10 1 16 3692.200 3694.840 34.744 8.416 o
-10 1 17 475.751 468.448 8.600 126.118 o
-10 1 18 107.055 113.329 4.992 393.779 o
-10 1 19 214.426 218.091 6.784 211.589 o
-10 1 20 1.556 -1.206 6.697 246.492 o
-10 1 21 30.360 34.801 9.286 126.943 o
-10 1 22 2589.420 2506.860 54.719 3.605 o
-10 1 23 85.888 79.277 9.977 108.500 o
-10 1 24 1680.920 1709.570 33.741 9.316 o
-10 1 25 822.729 788.556 20.969 23.881 o
-10 1 26 56.338 61.132 12.023 75.659 o
-10 1 27 1.814 3.268 19.116 30.272 o
-10 1 28 65.891 106.240 20.454 26.299 o
-10 2 -9 827.048 846.225 13.629 52.688 o
-10 2 -8 8251.560 8298.870 94.685 1.202 o
-10 2 -7 168.117 170.326 5.699 295.876 o
-10 2 -6 738.485 735.221 10.817 79.907 o
-10 2 -5 470.527 458.545 8.157 138.106 o
-10 2 -4 1812.900 1784.620 33.668 9.329 o
-10 2 -3 1753.860 1722.560 20.566 23.357 o
-10 2 -2 5451.510 5565.590 68.338 2.291 o
-10 2 -1 7372.680 7459.810 95.628 1.182 o
-10 2 0 4646.000 4692.900 61.987 2.781 o
-10 2 1 251.018 249.237 5.604 285.983 o
-10 2 2 1987.320 1971.360 22.771 19.202 o
-10 2 3 4491.170 4494.450 48.185 4.511 o
-10 2 4 5182.820 5168.990 59.587 2.989 o
-10 2 5 3919.680 3925.480 44.188 5.353 o
-10 2 6 1621.410 1619.260 21.800 21.179 o
-10 2 7 6.928 10.829 2.950 1237.520 o
-10 2 8 994.069 999.476 13.134 54.913 o
-10 2 9 1164.440 1168.420 14.047 47.849 o
-10 2 10 70.849 78.710 3.767 677.574 o
-10 2 11 2818.910 2804.990 16.929 30.029 o
-10 2 12 1380.300 1389.780 16.832 34.195 o
-10 2 13 17.416 18.657 3.673 789.860 o
-10 2 14 4828.140 4831.730 48.797 4.388 o
-10 2 15 116.594 112.347 4.485 471.543 o
-10 2 16 10.410 13.156 4.132 635.674 o
-10 2 17 1399.530 1425.790 19.102 27.261 o
-10 2 18 886.284 862.408 14.716 45.698 o
-10 2 19 576.303 563.701 11.777 71.228 o
-10 2 20 2293.550 2242.470 42.178 5.996 o
-10 2 21 248.863 253.114 15.665 43.787 o
-10 2 22 12.583 12.272 9.471 122.832 o
-10 2 23 728.018 747.726 20.892 24.164 o
-10 2 24 997.868 971.893 25.691 16.063 o
-10 2 25 1.257 1.449 10.040 109.705 o
-10 2 26 510.980 455.640 19.913 26.930 o
-10 2 27 235.059 224.072 20.380 26.213 o
-10 2 28 259.469 210.601 31.961 10.757 o
-10 3 -9 2015.170 2053.030 28.660 12.567 o
-10 3 -8 4.170 3.153 4.270 603.030 o
-10 3 -7 1694.710 1702.250 23.750 18.036 o
-10 3 -6 4156.490 4148.530 48.849 4.413 o
-10 3 -5 1217.960 1203.910 15.733 39.121 o
-10 3 -4 56.895 54.432 3.852 671.693 o
-10 3 -3 7684.030 7621.100 97.663 1.133 o
-10 3 -2 7261.800 7208.100 87.580 1.404 o
-10 3 -1 559.598 552.927 11.011 80.489 o
-10 3 0 115.416 121.909 6.479 243.717 o
-10 3 1 1291.360 1294.370 16.715 34.904 o
-10 3 2 1854.860 1832.730 24.065 17.482 o
-10 3 3 6169.910 6168.280 65.553 2.471 o
-10 3 4 1952.660 1984.600 26.680 14.389 o
-10 3 5 151.336 153.008 5.302 340.144 o
-10 3 6 3063.820 3085.090 36.645 7.725 o
-10 3 7 733.185 743.018 10.069 90.089 o
-10 3 8 5804.870 5728.900 57.679 3.166 o
-10 3 9 151.833 148.673 6.092 266.629 o
-10 3 10 13826.500 13809.600 125.156 0.689 o
-10 3 11 626.342 617.351 9.429 103.363 o
-10 3 12 1327.800 1274.140 23.761 18.358 o
-10 3 13 270.295 267.731 6.595 215.532 o
-10 3 14 464.628 468.899 8.187 137.310 o
-10 3 15 1008.240 1015.360 13.734 50.748 o
-10 3 16 54.511 57.262 4.333 542.744 o
-10 3 17 1584.280 1562.290 19.336 26.359 o
-10 3 18 2143.080 2121.120 24.242 17.027 o
-10 3 19 12.538 9.079 5.902 314.660 o
-10 3 20 1292.970 1292.290 22.986 19.548 o
-10 3 21 359.670 357.466 13.208 59.841 o
-10 3 22 1295.670 1272.020 26.902 14.535 o
-10 3 23 49.379 44.752 9.867 112.029 o
-10 3 24 53.788 33.927 11.093 88.913 o
-10 3 25 1677.940 1740.990 35.261 8.559 o
-10 3 26 7.675 3.899 11.050 90.470 o
-10 3 27 1095.520 1116.780 40.094 6.748 o
-10 4 -9 1456.130 1482.150 20.626 23.638 o
-10 4 -8 486.461 504.134 9.731 101.497 o
-10 4 -7 6356.270 6403.620 73.872 1.961 o
-10 4 -6 491.199 501.849 8.596 125.326 o
-10 4 -5 1409.110 1375.930 24.337 17.480 o
-10 4 -4 127.795 120.405 5.233 356.537 o
-10 4 -3 2271.160 2240.930 28.100 12.934 o
-10 4 -2 1167.970 1170.440 16.719 35.290 o
-10 4 -1 1564.100 1587.620 21.921 21.024 o
-10 4 0 709.832 730.224 10.705 81.685 o
-10 4 1 1096.040 1074.670 15.395 41.178 o
-10 4 2 944.937 936.188 13.301 54.153 o
-10 4 3 3297.070 3333.780 41.246 6.155 o
-10 4 4 8125.910 8178.150 88.787 1.363 o
-10 4 5 12672.500 12748.200 141.094 0.546 o
-10 4 6 4179.110 4124.090 46.279 4.890 o
-10 4 7 1383.000 1385.620 13.814 47.880 o
-10 4 8 5167.030 5041.480 93.101 1.255 o
-10 4 9 1349.610 1356.690 11.158 67.535 o
-10 4 10 0.075 2.122 3.245 1048.230 o
-10 4 11 88.698 85.754 4.971 405.775 o
-10 4 12 2692.360 2669.230 20.426 22.337 o
-10 4 13 4.647 1.826 3.699 802.310 o
-10 4 14 906.449 919.432 14.870 44.680 o
-10 4 15 4235.280 4222.200 44.623 5.233 o
-10 4 16 2717.210 2719.270 31.273 10.466 o
-10 4 17 2342.690 2301.010 26.163 14.707 o
-10 4 18 578.466 575.579 9.940 95.706 o
-10 4 19 1421.060 1410.050 21.720 21.568 o
-10 4 20 1307.260 1283.560 23.308 19.041 o
-10 4 21 726.428 738.823 18.562 30.247 o
-10 4 22 1300.930 1354.950 29.908 11.860 o
-10 4 23 63.954 68.047 10.396 100.601 o
-10 4 24 842.743 882.969 22.810 20.293 o
-10 4 25 1053.190 1068.510 28.329 13.276 o
-10 4 26 3.604 21.299 13.905 57.140 o
-10 4 27 431.746 402.677 26.233 15.795 o
-10 4 28 219.447 266.056 50.904 4.258 o
-10 5 -9 479.614 485.035 11.801 72.184 o
-10 5 -8 30.490 28.791 3.485 850.162 o
-10 5 -7 1425.200 1409.420 19.466 26.329 o
-10 5 -6 142.426 149.812 5.611 309.939 o
-10 5 -5 9941.410 9891.870 121.197 0.739 o
-10 5 -4 398.015 396.988 12.315 67.782 o
-10 5 -3 4157.790 4169.710 50.026 4.217 o
-10 5 -2 0.603 2.251 2.580 1653.910 o
-10 5 -1 2606.130 2606.590 31.083 10.618 o
-10 5 0 302.880 299.646 5.369 294.240 o
-10 5 1 649.494 646.274 7.602 144.344 o
-10 5 2 117.116 110.261 3.972 578.640 o
-10 5 3 1422.480 1397.470 31.813 10.505 o
-10 5 4 3.941 6.676 2.542 1676.030 o
-10 5 5 138.153 139.290 6.371 247.994 o
-10 5 6 0.642 0.321 3.373 971.386 o
-10 5 7 15370.800 15179.600 148.908 0.489 o
-10 5 8 31.669 38.025 3.658 770.199 o
-10 5 9 4555.390 4584.930 47.483 4.634 o
-10 5 10 985.776 979.128 11.969 64.380 o
-10 5 11 3.124 3.001 3.718 795.019 o
-10 5 12 1185.000 1203.530 15.438 40.530 o
-10 5 13 146.340 149.850 5.464 324.035 o
-10 5 14 996.196 971.749 13.362 53.377 o
-10 5 15 255.896 243.890 6.148 245.200 o
-10 5 16 198.017 192.400 6.113 256.861 o
-10 5 17 170.357 176.567 6.095 262.431 o
-10 5 18 543.112 550.031 10.526 87.343 o
-10 5 19 5795.360 5844.000 68.001 2.308 o
-10 5 20 232.733 240.143 10.558 93.515 o
-10 5 21 86.314 98.453 9.811 111.877 o
-10 5 22 448.813 471.942 14.637 48.630 o
-10 5 23 1101.700 1110.580 23.793 18.494 o
-10 5 24 19.410 31.755 12.430 71.287 o
-10 5 25 1786.780 1873.240 35.264 8.535 o
-10 5 26 25.756 49.499 13.621 59.317 o
-10 5 27 1735.430 1791.720 74.036 2.000 o
-10 6 -9 4.736 5.986 3.979 692.327 o
-10 6 -8 2.804 5.067 4.285 599.312 o
-10 6 -7 6534.790 6521.670 76.084 1.851 o
-10 6 -6 132.198 134.785 5.072 373.840 o
-10 6 -5 25.201 28.094 2.843 1250.820 o
-10 6 -4 1791.840 1835.860 27.916 13.300 o
-10 6 -3 1043.240 1067.730 19.121 27.925 o
-10 6 -2 312.976 327.094 7.946 152.872 o
-10 6 -1 13.303 16.399 2.832 1311.700 o
-10 6 0 52.714 48.037 3.208 939.249 o
-10 6 1 69.290 70.169 6.788 230.000 o
-10 6 2 336.441 350.292 6.343 220.574 o
-10 6 3 2819.000 2788.140 36.301 7.906 o
-10 6 4 177.269 182.051 10.336 98.753 o
-10 6 5 10030.600 9996.000 115.442 0.812 o
-10 6 6 1667.550 1684.160 24.096 17.582 o
-10 6 7 2989.630 2961.580 34.984 8.442 o
-10 6 8 178.760 171.656 7.043 202.133 o
-10 6 9 47.165 44.491 3.819 694.512 o
-10 6 10 124.510 126.740 4.889 401.589 o
-10 6 11 2219.510 2169.890 29.645 11.734 o
-10 6 12 24.060 28.568 4.328 568.171 o
-10 6 13 1411.420 1429.790 20.065 24.927 o
-10 6 14 5.651 1.006 5.308 391.054 o
-10 6 15 46.386 48.804 4.893 437.073 o
-10 6 16 339.411 346.805 8.838 125.639 o
-10 6 17 5925.240 5969.110 68.147 2.297 o
-10 6 18 12.810 12.473 5.324 385.324 o
-10 6 19 529.827 545.158 13.746 54.096 o
-10 6 20 159.533 147.591 8.857 133.338 o
-10 6 21 407.473 413.413 12.072 70.184 o
-10 6 22 310.775 326.128 19.914 27.268 o
-10 6 23 646.111 631.946 19.712 27.169 o
-10 6 24 78.002 91.936 13.710 58.122 o
-10 6 25 274.561 284.250 17.591 34.845 o
-10 6 26 16.224 14.058 17.345 36.722 o
-10 6 27 1212.090 1064.010 70.588 2.205 o
-10 7 -9 120.060 116.805 6.682 229.971 o
-10 7 -8 127.668 126.806 6.491 241.374 o
-10 7 -7 3671.600 3732.970 45.188 5.148 o
-10 7 -6 642.888 638.065 11.136 77.550 o
-10 7 -5 10389.700 10479.900 129.332 0.650 o
-10 7 -4 683.493 686.287 12.356 64.106 o
-10 7 -3 4966.360 5019.690 63.114 2.680 o
-10 7 -2 675.853 682.541 10.540 84.577 o
-10 7 -1 3311.430 3339.110 37.794 7.255 o
-10 7 0 287.106 291.064 6.800 202.520 o
-10 7 1 1662.110 1666.680 24.045 17.658 o
-10 7 2 509.567 505.882 12.044 69.211 o
-10 7 3 366.097 361.783 8.128 144.306 o
-10 7 4 131.436 134.753 4.456 466.540 o
-10 7 5 147.985 149.113 6.488 238.377 o
-10 7 6 1273.660 1299.590 17.006 33.887 o
-10 7 7 2377.380 2391.690 27.688 13.235 o
-10 7 8 2050.690 2045.970 16.863 32.165 o
-10 7 9 1203.240 1197.820 20.243 24.877 o
-10 7 10 4727.510 4687.700 55.881 3.394 o
-10 7 11 154.779 154.947 5.633 305.351 o
-10 7 12 365.589 359.240 8.131 144.272 o
-10 7 13 33.026 34.204 4.105 620.636 o
-10 7 14 1196.250 1197.670 17.139 33.674 o
-10 7 15 79.650 80.522 5.879 299.968 o
-10 7 16 116.403 113.119 6.097 272.964 o
-10 7 17 1682.100 1652.540 22.627 19.736 o
-10 7 18 527.639 544.690 15.356 44.023 o
-10 7 19 1166.870 1155.730 20.939 23.426 o
-10 7 20 91.234 80.048 9.487 119.537 o
-10 7 21 813.466 814.566 17.250 34.442 o
-10 7 22 373.190 359.419 14.415 50.632 o
-10 7 23 4.974 10.257 9.042 135.000 o
-10 7 24 510.614 493.466 25.976 16.048 o
-10 7 25 1277.400 1295.190 36.999 7.868 o
-10 7 26 1255.910 1222.560 79.214 1.753 o
-10 8 -9 1937.590 1932.740 31.080 10.823 o
-10 8 -8 2673.700 2690.270 37.520 7.447 o
-10 8 -7 756.859 769.578 19.447 27.637 o
-10 8 -6 919.629 926.677 14.960 44.147 o
-10 8 -5 15.911 13.108 6.912 229.489 o
-10 8 -4 4207.250 4290.400 50.388 4.156 o
-10 8 -3 585.725 594.367 9.891 96.255 o
-10 8 -2 267.113 267.034 8.056 152.268 o
-10 8 -1 7155.510 7172.600 86.299 1.445 o
-10 8 0 1676.850 1674.850 25.896 15.380 o
-10 8 1 50.791 56.556 5.640 331.816 o
-10 8 2 3327.770 3299.220 43.894 5.469 o
-10 8 3 5807.860 5896.460 61.289 2.818 o
-10 8 4 23.760 23.994 3.825 721.886 o
-10 8 5 15.388 18.392 3.494 872.400 o
-10 8 6 152.144 142.141 8.667 139.273 o
-10 8 7 112.850 110.975 6.526 241.308 o
-10 8 8 79.258 78.731 4.691 455.177 o
-10 8 9 2.095 2.820 4.193 626.991 o
-10 8 10 226.798 227.041 6.236 243.224 o
-10 8 11 151.675 153.013 6.058 269.072 o
-10 8 12 347.061 353.815 9.032 120.591 o
-10 8 13 1.091 4.378 5.254 399.906 o
-10 8 14 947.315 924.429 14.971 43.999 o
-10 8 15 6871.270 6854.170 77.838 1.768 o
-10 8 16 1230.130 1229.110 18.810 28.399 o
-10 8 17 667.750 671.318 14.647 47.280 o
-10 8 18 95.059 99.386 8.625 143.302 o
-10 8 19 514.329 510.395 14.451 49.445 o
-10 8 20 48.972 36.521 7.710 182.125 o
-10 8 21 48.704 48.873 8.598 146.850 o
-10 8 22 139.494 143.466 10.616 94.734 o
-10 8 23 153.919 163.563 10.593 94.741 o
-10 8 24 36.592 53.521 12.453 70.784 o
-10 8 25 140.217 164.034 17.841 34.294 o
-10 8 26 525.211 492.003 46.036 5.184 o
-10 9 -9 20.361 18.129 8.016 170.675 o
-10 9 -8 481.446 466.433 12.118 68.844 o
-10 9 -7 1916.090 1953.170 40.722 6.453 o
-10 9 -6 723.767 743.577 15.924 40.261 o
-10 9 -5 117.795 120.193 6.618 234.150 o
-10 9 -4 3.202 3.969 3.575 858.889 o
-10 9 -3 303.422 308.694 8.295 142.435 o
-10 9 -2 1825.610 1852.850 25.992 15.178 o
-10 9 -1 523.344 542.764 15.287 44.415 o
-10 9 0 1973.650 1912.380 29.143 12.210 o
-10 9 1 477.689 467.094 10.740 85.678 o
-10 9 2 782.103 799.103 15.726 40.945 o
-10 9 3 679.269 687.229 13.155 57.362 o
-10 9 4 426.068 423.197 7.863 149.118 o
-10 9 5 30.371 35.943 3.880 691.989 o
-10 9 6 7.934 14.805 3.940 699.313 o
-10 9 7 33.368 33.382 4.624 494.924 o
-10 9 8 817.929 801.990 12.710 59.751 o
-10 9 9 2368.990 2364.400 27.316 13.575 o
-10 9 10 1173.860 1185.580 16.871 34.696 o
-10 9 11 2225.050 2222.700 28.150 12.908 o
-10 9 12 1320.520 1301.950 20.491 24.151 o
-10 9 13 1795.830 1779.260 23.881 17.777 o
-10 9 14 131.096 121.812 6.126 268.213 o
-10 9 15 106.914 111.161 6.890 218.543 o
-10 9 16 646.796 658.615 14.939 45.698 o
-10 9 17 540.055 533.166 15.433 43.588 o
-10 9 18 8.203 6.418 7.029 222.943 o
-10 9 19 116.680 113.806 8.918 133.463 o
-10 9 20 271.911 279.432 11.199 82.941 o
-10 9 21 34.697 24.004 10.499 99.549 o
-10 9 22 442.008 447.228 15.265 44.987 o
-10 9 23 63.002 66.792 10.902 91.642 o
-10 9 24 1889.940 1818.440 67.982 2.366 o
-10 10 -9 1403.180 1475.170 58.715 3.171 o
-10 10 -8 3527.530 3576.060 92.963 1.265 o
-10 10 -7 637.218 632.451 23.989 18.626 o
-10 10 -6 708.884 696.659 13.975 51.269 o
-10 10 -5 209.832 201.542 7.240 189.318 o
-10 10 -4 10.115 11.589 4.226 609.030 o
-10 10 -3 3.931 3.990 5.150 415.379 o
-10 10 -2 6.412 7.698 5.301 390.915 o
-10 10 -1 5.247 1.418 5.891 317.788 o
-10 10 0 939.308 916.094 16.416 37.303 o
-10 10 1 20.515 20.266 4.774 473.042 o
-10 10 2 3796.030 3841.040 49.703 4.286 o
-10 10 3 1351.640 1356.350 26.019 15.445 o
-10 10 4 706.580 722.489 12.028 66.900 o
-10 10 5 1146.000 1133.510 16.569 35.950 o
-10 10 6 369.670 362.023 7.459 166.848 o
-10 10 7 1230.680 1236.530 17.689 31.723 o
-10 10 8 77.653 78.143 5.255 370.318 o
-10 10 9 32.530 38.742 4.719 475.400 o
-10 10 10 23.651 19.186 4.953 439.521 o
-10 10 11 285.034 296.333 8.742 130.429 o
-10 10 12 2177.010 2107.750 29.540 11.830 o
-10 10 13 8.582 9.251 5.711 336.625 o
-10 10 14 4475.330 4511.400 54.046 3.626 o
-10 10 15 818.790 829.765 14.251 48.737 o
-10 10 16 231.536 240.761 9.904 105.464 o
-10 10 17 146.809 144.543 8.019 161.399 o
-10 10 18 121.711 126.472 8.362 150.496 o
-10 10 19 34.121 40.586 7.789 179.231 o
-10 10 20 196.582 207.810 12.879 64.437 o
-10 10 21 299.307 304.216 12.880 63.346 o
-10 10 22 763.454 792.260 25.455 16.502 o
-10 10 23 137.830 159.939 18.015 33.651 o
-10 10 24 1986.810 2074.310 84.519 1.536 o
-10 11 -9 94.145 103.904 17.293 36.651 o
-10 11 -8 437.760 449.539 30.214 11.951 o
-10 11 -7 36.247 37.669 7.023 219.586 o
-10 11 -6 271.454 268.224 9.789 106.699 o
-10 11 -5 795.891 786.580 18.496 30.300 o
-10 11 -4 15.345 10.037 3.755 763.193 o
-10 11 -3 230.448 238.389 8.197 149.555 o
-10 11 -2 522.681 519.880 12.860 61.273 o
-10 11 -1 618.079 595.341 13.493 55.372 o
-10 11 0 2491.850 2500.340 44.691 5.345 o
-10 11 1 7.207 7.349 7.572 192.243 o
-10 11 2 84.831 92.596 7.780 175.422 o
-10 11 3 222.036 231.705 8.788 132.054 o
-10 11 4 436.310 421.283 10.059 97.288 o
-10 11 5 360.937 357.623 9.358 112.845 o
-10 11 6 357.806 344.905 8.903 123.549 o
-10 11 7 279.713 276.717 8.231 145.849 o
-10 11 8 5.146 10.810 5.009 437.437 o
-10 11 9 271.049 288.436 10.123 100.103 o
-10 11 10 1532.380 1499.690 21.541 21.768 o
-10 11 11 0.220 2.989 5.446 372.664 o
-10 11 12 2850.470 2837.720 34.676 8.609 o
-10 11 13 156.994 159.526 7.037 204.442 o
-10 11 14 57.945 62.740 6.123 282.047 o
-10 11 15 30.929 16.354 6.689 243.151 o
-10 11 16 1501.840 1488.380 26.439 14.899 o
-10 11 17 85.779 78.183 8.426 150.697 o
-10 11 18 3.764 -2.624 9.609 119.721 o
-10 11 19 72.018 65.954 10.250 103.310 o
-10 11 20 2.104 10.350 10.309 103.972 o
-10 11 21 44.139 44.149 11.338 85.211 o
-10 11 22 1439.480 1512.370 33.053 9.747 o
-10 11 23 74.328 77.099 24.822 17.893 o
-10 12 -9 30.668 35.294 16.514 40.431 o
-10 12 -8 2157.520 2098.490 56.305 3.423 o
-10 12 -7 1011.720 1041.730 31.416 10.882 o
-10 12 -6 10.347 5.517 10.894 93.029 o
-10 12 -5 67.325 63.261 8.055 165.620 o
-10 12 -4 1825.180 1824.520 35.341 8.497 o
-10 12 -3 108.649 98.958 7.330 194.779 o
-10 12 -2 222.623 246.955 9.760 108.502 o
-10 12 -1 2.040 -1.960 4.706 498.644 o
-10 12 0 3436.690 3403.060 63.730 2.659 o
-10 12 1 24.629 45.366 7.387 199.374 o
-10 12 2 1690.440 1676.860 28.372 12.955 o
-10 12 3 157.152 148.894 9.495 116.892 o
-10 12 4 94.785 100.089 6.597 238.812 o
-10 12 5 460.398 458.654 15.663 42.767 o
-10 12 6 315.468 310.610 9.675 107.683 o
-10 12 7 1400.020 1367.920 22.343 20.502 o
-10 12 8 988.279 975.704 23.109 19.663 o
-10 12 9 766.285 756.719 17.512 33.641 o
-10 12 10 402.318 393.103 10.884 85.057 o
-10 12 11 641.866 642.291 13.849 52.570 o
-10 12 12 1024.830 1000.790 19.047 28.198 o
-10 12 13 420.293 422.424 12.313 67.525 o
-10 12 14 793.953 762.504 16.138 39.064 o
-10 12 15 1875.950 1880.890 30.287 11.384 o
-10 12 16 20.204 24.573 7.995 171.382 o
-10 12 17 32.377 37.052 9.285 126.884 o
-10 12 18 5.552 15.859 9.157 131.537 o
-10 12 19 468.140 487.571 15.376 44.215 o
-10 12 20 1259.920 1293.590 29.514 12.184 o
-10 12 21 124.547 120.239 12.613 68.020 o
-10 12 22 16.289 14.309 13.593 59.734 o
-10 12 23 99.583 100.907 22.462 21.803 o
-10 13 -9 6.476 9.627 14.761 50.725 o
-10 13 -8 535.433 595.442 41.133 6.477 o
-10 13 -7 117.273 111.912 13.945 55.930 o
-10 13 -6 453.429 426.529 19.952 26.917 o
-10 13 -5 75.496 56.612 16.759 39.112 o
-10 13 -4 47.515 49.451 10.826 93.290 o
-10 13 -3 1140.970 1098.420 28.609 12.997 o
-10 13 -2 4321.350 4194.450 83.331 1.565 o
-10 13 -1 16.764 24.843 8.053 169.136 o
-10 13 0 467.026 451.995 16.194 40.130 o
-10 13 1 691.276 730.453 20.525 25.045 o
-10 13 2 22.603 25.717 8.357 156.859 o
-10 13 3 152.742 149.041 9.573 115.193 o
-10 13 4 6.858 5.928 6.015 304.217 o
-10 13 5 295.568 296.943 10.317 96.162 o
-10 13 6 746.194 727.323 17.629 33.295 o
-10 13 7 305.163 299.019 14.578 49.987 o
-10 13 8 3499.960 3474.440 58.174 3.174 o
-10 13 9 1259.300 1265.190 24.256 17.702 o
-10 13 10 5736.840 5684.510 79.734 1.696 o
-10 13 11 337.727 335.804 11.017 84.342 o
-10 13 12 1002.400 1009.850 18.462 29.895 o
-10 13 13 587.144 588.904 14.038 51.660 o
-10 13 14 1025.450 1023.810 20.037 25.653 o
-10 13 15 79.821 79.458 8.919 135.157 o
-10 13 16 6.642 1.689 8.513 152.367 o
-10 13 17 192.007 187.814 12.262 70.967 o
-10 13 18 500.000 493.047 17.448 34.694 o
-10 13 19 123.793 149.185 12.491 69.199 o
-10 13 20 366.134 375.012 17.277 35.780 o
-10 13 21 14.033 42.455 14.277 54.101 o
-10 13 22 1896.060 1925.820 65.375 2.556 o
-10 14 -9 287.728 278.644 20.798 25.096 o
-10 14 -8 1039.610 1021.110 32.089 10.440 o
-10 14 -7 1032.540 1004.330 31.958 10.526 o
-10 14 -6 36.583 51.245 12.090 75.071 o
-10 14 -5 2.238 7.549 11.791 79.517 o
-10 14 -4 389.910 358.979 25.696 16.480 o
-10 14 -3 666.462 619.317 26.822 14.984 o
-10 14 -2 13.936 8.642 10.692 96.481 o
-10 14 -1 1374.920 1409.180 35.615 8.453 o
-10 14 0 61.510 49.559 9.535 119.486 o
-10 14 1 182.695 174.015 11.408 81.723 o
-10 14 2 232.963 235.757 12.342 69.523 o
-10 14 3 496.798 454.443 13.530 56.136 o
-10 14 4 3396.300 3372.780 59.550 3.036 o
-10 14 5 3418.270 3391.140 55.485 3.482 o
-10 14 6 399.168 407.490 16.202 40.351 o
-10 14 7 2764.290 2763.190 53.193 3.802 o
-10 14 8 2647.840 2639.570 40.812 6.349 o
-10 14 9 4.416 5.215 8.632 148.210 o
-10 14 10 163.205 167.962 10.046 104.662 o
-10 14 11 852.531 845.494 19.859 26.398 o
-10 14 12 460.517 420.121 16.955 36.821 o
-10 14 13 39.694 33.282 8.738 142.859 o
-10 14 14 7.495 2.764 8.036 170.853 o
-10 14 15 531.433 524.209 15.383 43.900 o
-10 14 16 249.116 235.424 11.733 76.423 o
-10 14 17 2074.130 2020.420 37.382 7.593 o
-10 14 18 503.471 529.817 17.561 34.224 o
-10 14 19 198.615 215.407 15.587 44.452 o
-10 14 20 1104.800 1141.040 50.060 4.358 o
-10 15 -9 962.985 999.832 47.998 4.744 o
-10 15 -8 158.644 148.002 20.297 26.566 o
-10 15 -7 102.134 97.329 13.188 62.566 o
-10 15 -6 187.234 197.787 27.965 14.048 o
-10 15 -5 953.087 995.077 46.135 5.130 o
-10 15 -4 94.413 95.011 13.686 58.211 o
-10 15 -3 2469.030 2589.400 73.756 2.007 o
-10 15 -2 225.248 214.668 29.199 12.879 o
-10 15 -1 379.237 371.707 24.703 17.811 o
-10 15 0 30.895 27.054 11.305 85.987 o
-10 15 1 97.933 89.826 10.569 96.654 o
-10 15 2 165.188 175.548 13.195 61.799 o
-10 15 3 689.179 670.740 20.350 25.493 o
-10 15 4 950.802 969.702 23.098 19.709 o
-10 15 5 185.917 188.794 11.229 84.114 o
-10 15 6 105.776 109.202 11.294 84.675 o
-10 15 7 2564.720 2555.170 52.829 3.861 o
-10 15 8 513.429 535.878 20.175 26.206 o
-10 15 9 714.211 696.761 19.237 28.321 o
-10 15 10 1120.240 1115.870 26.377 15.191 o
-10 15 11 16.886 20.228 11.893 77.932 o
-10 15 12 484.689 485.889 16.722 37.665 o
-10 15 13 116.766 123.220 11.366 83.407 o
-10 15 14 313.272 345.888 15.356 45.114 o
-10 15 15 1232.570 1229.990 29.920 11.883 o
-10 15 16 36.308 64.307 13.564 59.707 o
-10 15 17 424.020 406.343 21.708 22.887 o
-10 15 18 191.932 212.881 77.891 1.822 o
-10 15 19 1648.620 1674.230 101.279 1.074 o
-10 16 -9 3.644 1.551 21.820 23.234 o
-10 16 -8 83.868 111.461 20.972 25.001 o
-10 16 -7 132.745 171.966 47.517 4.891 o
-10 16 -6 240.842 256.517 17.832 34.027 o
-10 16 -5 1104.440 1189.160 37.471 7.699 o
-10 16 -4 396.568 408.471 25.810 16.323 o
-10 16 -3 119.929 110.971 16.348 40.878 o
-10 16 -2 0.075 -0.684 14.084 55.778 o
-10 16 -1 24.316 15.849 11.548 82.573 o
-10 16 0 305.671 277.589 15.954 42.041 o
-10 16 1 55.401 55.700 12.514 69.933 o
-10 16 2 11.919 11.027 11.370 85.352 o
-10 16 3 60.624 45.657 9.566 118.812 o
-10 16 4 223.590 214.055 13.216 61.103 o
-10 16 5 4200.330 4105.770 72.460 2.060 o
-10 16 6 225.297 252.103 15.308 45.881 o
-10 16 7 1729.000 1698.900 43.573 5.678 o
-10 16 8 27.109 14.265 10.375 102.155 o
-10 16 9 84.345 89.262 10.985 89.825 o
-10 16 10 91.399 112.284 16.004 42.718 o
-10 16 11 823.364 848.590 25.108 16.901 o
-10 16 12 53.313 61.526 13.091 63.947 o
-10 16 13 2.568 -7.337 11.238 87.563 o
-10 16 14 207.397 205.633 15.430 45.325 o
-10 16 15 635.388 614.233 23.674 19.117 o
-10 16 16 1021.440 1061.260 76.303 1.891 o
-10 16 17 1265.150 1356.740 88.368 1.410 o
-10 17 -7 19.866 98.316 49.105 4.586 o
-10 17 -6 130.238 121.941 20.324 26.546 o
-10 17 -5 578.328 616.339 26.666 15.192 o
-10 17 -4 183.502 210.006 18.182 32.910 o
-10 17 -3 2485.100 2510.760 58.426 3.174 o
-10 17 -2 57.435 58.715 14.347 53.312 o
-10 17 -1 188.022 217.226 21.945 22.703 o
-10 17 0 72.383 90.226 13.244 62.270 o
-10 17 1 700.018 696.898 28.842 12.983 o
-10 17 2 535.838 500.027 18.725 30.240 o
-10 17 3 376.471 389.328 19.570 28.075 o
-10 17 4 13.327 3.942 12.042 76.141 o
-10 17 5 340.856 307.523 15.445 44.585 o
-10 17 6 209.093 226.558 14.356 52.103 o
-10 17 7 366.269 357.755 14.640 49.192 o
-10 17 8 146.670 156.602 12.010 74.456 o
-10 17 9 603.921 603.075 20.277 25.807 o
-10 17 10 133.557 153.245 13.188 62.157 o
-10 17 11 224.416 225.187 17.395 35.793 o
-10 17 12 72.688 60.731 13.156 63.189 o
-10 17 13 114.163 133.072 22.943 20.879 o
-10 17 14 82.310 84.400 24.544 18.293 o
-10 17 15 8.125 9.525 31.220 11.348 o
-10 18 -6 671.919 853.411 80.960 1.683 o
-10 18 -5 159.582 174.513 60.852 2.984 o
-10 18 -4 737.125 799.586 42.757 5.980 o
-10 18 -3 232.233 232.348 24.000 18.985 o
-10 18 -2 110.915 120.594 21.105 24.655 o
-10 18 -1 1063.530 1103.580 38.521 7.302 o
-10 18 0 61.688 58.892 14.868 49.652 o
-10 18 1 633.294 691.846 24.396 18.015 o
-10 18 2 305.737 320.917 16.220 40.656 o
-10 18 3 444.220 448.366 20.293 26.047 o
-10 18 4 49.825 47.369 12.887 66.056 o
-10 18 5 633.394 625.321 23.214 19.855 o
-10 18 6 723.204 732.458 30.661 11.510 o
-10 18 7 486.954 515.921 19.610 27.729 o
-10 18 8 1.800 -3.424 12.371 72.280 o
-10 18 9 106.301 100.762 19.360 29.280 o
-10 18 10 338.393 331.844 67.731 2.407 o
-10 18 11 49.846 59.299 19.730 28.311 o
-10 18 12 17.220 18.672 24.046 19.117 o
-10 18 13 48.266 39.263 35.347 8.846 o
-10 19 -3 579.266 624.396 44.872 5.448 o
-10 19 -2 364.540 376.860 37.358 7.867 o
-10 19 -1 1014.920 1067.400 64.133 2.670 o
-10 19 0 507.111 560.474 44.025 5.664 o
-10 19 1 1521.210 1476.340 63.392 2.723 o
-10 19 2 7.700 -10.795 38.310 7.537 o
-10 19 3 82.381 88.050 41.274 6.485 o
-10 19 4 972.704 943.790 75.033 1.955 o
-10 19 5 37.310 81.383 38.099 7.614 o
-10 19 6 194.624 177.064 30.642 11.715 o
-10 19 7 242.218 280.536 85.246 1.521 o
-10 19 8 193.179 197.208 31.452 11.120 o
-10 19 10 5.158 -37.040 31.537 11.123 o
-9 0 -7 1422.430 1411.090 25.328 16.204 o
-9 0 -5 930.224 949.022 19.124 28.155 o
-9 0 -3 626.697 635.431 12.106 67.110 o
-9 0 -1 13092.800 13307.600 239.009 0.192 o
-9 0 1 8027.950 8168.340 125.738 0.690 o
-9 0 3 2308.710 2270.980 35.342 8.408 o
-9 0 5 2119.490 2099.420 32.433 9.937 o
-9 0 7 2137.810 2141.430 38.335 7.223 o
-9 0 9 618.649 619.903 12.606 62.536 o
-9 0 11 11112.100 11163.100 143.599 0.528 o
-9 0 13 156.279 149.313 6.425 241.767 o
-9 0 15 673.656 648.827 12.757 60.756 o
-9 0 17 36.631 46.866 5.415 362.838 o
-9 0 19 1323.590 1319.510 24.160 17.783 o
-9 0 21 1823.360 1953.650 59.362 3.092 o
-9 0 23 3991.380 4102.030 109.840 0.908 o
-9 0 25 84.962 63.893 17.849 34.484 o
-9 0 27 5.240 -4.372 16.448 40.882 o
-9 1 -8 1240.550 1246.690 17.246 33.170 o
-9 1 -7 393.395 406.658 6.784 192.101 o
-9 1 -6 219.543 218.647 6.073 255.729 o
-9 1 -5 13.003 11.830 3.139 1082.860 o
-9 1 -4 130.766 121.666 4.051 549.731 o
-9 1 -3 4122.780 4183.120 48.412 4.490 o
-9 1 -2 100.425 97.396 3.607 695.629 o
-9 1 -1 243.509 245.983 5.052 339.110 o
-9 1 0 2020.600 2056.330 25.537 15.556 o
-9 1 1 14872.200 14962.100 160.726 0.421 o
-9 1 2 650.385 655.950 9.699 97.877 o
-9 1 3 2808.040 2837.560 30.395 11.000 o
-9 1 4 4036.090 4078.470 42.830 5.667 o
-9 1 5 30.636 32.698 2.744 1310.630 o
-9 1 6 1120.110 1105.220 15.215 41.920 o
-9 1 7 172.070 172.568 4.167 494.519 o
-9 1 8 1376.370 1375.430 16.631 34.945 o
-9 1 9 4316.480 4311.300 46.916 4.755 o
-9 1 10 63.713 61.191 3.594 750.274 o
-9 1 11 117.923 124.576 4.041 557.986 o
-9 1 12 353.103 352.313 5.791 252.629 o
-9 1 13 2906.530 2890.520 29.406 11.657 o
-9 1 14 621.989 645.035 9.194 107.569 o
-9 1 15 996.690 997.119 11.463 68.982 o
-9 1 16 1994.460 2006.330 22.352 19.837 o
-9 1 17 499.384 496.979 8.140 136.986 o
-9 1 18 1.867 5.721 3.768 774.284 o
-9 1 19 191.045 210.323 6.746 215.896 o
-9 1 20 1530.510 1522.190 23.995 17.839 o
-9 1 21 2632.480 2672.760 52.751 3.869 o
-9 1 22 12.507 10.585 9.446 123.528 o
-9 1 23 41.846 31.485 10.518 99.005 o
-9 1 24 51.866 53.789 11.825 78.274 o
-9 1 25 2125.320 2155.160 45.506 5.187 o
-9 1 26 394.133 420.383 17.246 35.788 o
-9 1 27 53.773 56.047 38.574 7.428 o
-9 1 28 490.645 486.076 40.850 6.574 o
-9 2 -8 194.655 197.789 5.272 330.414 o
-9 2 -7 420.726 418.227 8.410 133.383 o
-9 2 -6 760.447 746.819 11.567 71.018 o
-9 2 -5 7.308 9.243 2.635 1541.980 o
-9 2 -4 11.653 11.202 2.762 1389.430 o
-9 2 -3 7330.490 7338.430 79.765 1.683 o
-9 2 -2 2946.800 2999.220 38.185 7.164 o
-9 2 -1 11228.700 11472.800 162.106 0.416 o
-9 2 0 1049.160 1056.890 14.596 45.412 o
-9 2 1 1829.040 1844.530 21.313 21.797 o
-9 2 2 1651.230 1652.050 19.207 26.534 o
-9 2 3 1378.610 1368.060 16.359 35.968 o
-9 2 4 2588.690 2599.060 31.102 10.610 o
-9 2 5 1468.120 1477.030 21.852 21.265 o
-9 2 6 2.213 3.607 2.500 1748.310 o
-9 2 7 22.119 23.844 2.827 1278.730 o
-9 2 8 107.492 106.648 3.657 670.951 o
-9 2 9 1628.880 1631.790 20.311 24.054 o
-9 2 10 2041.990 2069.290 22.671 19.287 o
-9 2 11 9616.010 9708.560 93.343 1.230 o
-9 2 12 782.552 767.368 8.999 106.804 o
-9 2 13 4722.170 4757.930 47.871 4.554 o
-9 2 14 3478.480 3501.140 37.345 7.395 o
-9 2 15 18.131 23.682 4.098 636.764 o
-9 2 16 7.979 8.218 3.798 754.806 o
-9 2 17 408.222 397.504 7.632 158.031 o
-9 2 18 1239.830 1233.210 15.982 37.966 o
-9 2 19 234.929 232.312 6.988 198.864 o
-9 2 20 9.923 7.593 6.739 242.188 o
-9 2 21 2638.770 2691.950 39.406 6.787 o
-9 2 22 981.891 1003.150 21.154 23.230 o
-9 2 23 970.518 960.364 32.733 10.062 o
-9 2 24 836.169 865.329 21.226 23.284 o
-9 2 25 125.962 132.807 12.426 69.963 o
-9 2 26 408.000 369.524 15.391 44.546 o
-9 2 27 484.889 514.192 22.997 20.367 o
-9 2 28 10.943 -18.414 25.399 17.144 o
-9 3 -8 475.469 458.709 8.840 120.503 o
-9 3 -7 1252.710 1220.170 21.596 22.017 o
-9 3 -6 1562.340 1572.550 20.321 24.131 o
-9 3 -5 8055.430 7976.660 97.594 1.134 o
-9 3 -4 529.708 539.938 9.240 109.665 o
-9 3 -3 808.726 799.088 11.447 71.625 o
-9 3 -2 7095.560 7164.090 91.849 1.280 o
-9 3 -1 6.018 25.620 3.747 767.882 o
-9 3 0 1647.370 1663.800 32.096 10.261 o
-9 3 1 29.483 35.313 3.127 1034.480 o
-9 3 2 151.971 155.675 4.463 453.956 o
-9 3 3 2277.630 2255.490 24.581 16.506 o
-9 3 4 7230.110 7284.990 94.710 1.205 o
-9 3 5 2.953 4.275 2.402 1885.510 o
-9 3 6 128.088 126.722 3.910 582.301 o
-9 3 7 7612.850 7548.580 72.822 2.003 o
-9 3 8 1138.950 1151.190 14.528 45.288 o
-9 3 9 531.838 519.323 7.097 168.349 o
-9 3 10 11.646 12.584 3.608 827.866 o
-9 3 11 3818.550 3829.580 38.577 6.918 o
-9 3 12 782.402 768.199 12.579 61.177 o
-9 3 13 183.692 191.734 7.272 189.779 o
-9 3 14 377.517 372.202 6.437 211.285 o
-9 3 15 2664.930 2684.850 27.882 12.938 o
-9 3 16 7698.210 7707.410 73.476 1.968 o
-9 3 17 166.208 155.234 5.260 341.479 o
-9 3 18 4615.120 4603.390 50.128 4.180 o
-9 3 19 712.502 702.460 13.398 55.282 o
-9 3 20 1132.210 1111.330 20.796 23.784 o
-9 3 21 335.959 333.040 11.517 77.702 o
-9 3 22 60.804 51.123 9.333 124.631 o
-9 3 23 62.815 85.505 9.788 113.057 o
-9 3 24 884.516 895.644 31.143 11.111 o
-9 3 25 911.905 919.962 23.803 18.651 o
-9 3 26 126.806 118.818 12.347 70.893 o
-9 3 27 2335.790 2408.740 72.017 2.105 o
-9 3 28 312.607 276.956 36.723 8.151 o
-9 4 -8 1198.150 1180.390 16.816 34.850 o
-9 4 -7 283.304 278.100 6.494 219.685 o
-9 4 -6 1583.980 1542.290 19.890 25.073 o
-9 4 -5 71.209 71.928 3.562 749.183 o
-9 4 -4 24705.800 24881.800 300.115 0.122 o
-9 4 -3 3139.180 3173.120 37.858 7.255 o
-9 4 -2 3479.500 3444.690 39.230 6.747 o
-9 4 -1 472.452 475.028 8.932 118.280 o
-9 4 0 302.603 311.867 5.643 271.596 o
-9 4 1 660.381 673.953 10.267 88.686 o
-9 4 2 166.461 162.263 4.278 478.914 o
-9 4 3 797.382 781.319 13.161 56.374 o
-9 4 4 8119.020 8220.010 97.480 1.136 o
-9 4 5 2173.570 2183.180 27.029 13.936 o
-9 4 6 1897.240 1869.470 21.429 21.520 o
-9 4 7 8.264 8.551 3.134 1099.000 o
-9 4 8 2828.530 2815.250 32.907 9.497 o
-9 4 9 11098.800 10986.100 112.894 0.847 o
-9 4 10 1304.830 1282.870 12.783 55.004 o
-9 4 11 2.741 2.881 2.756 1441.100 o
-9 4 12 120.481 115.533 7.329 193.526 o
-9 4 13 2097.030 2094.500 22.883 18.926 o
-9 4 14 3133.800 3125.940 31.778 10.050 o
-9 4 15 1343.940 1318.760 15.515 39.574 o
-9 4 16 652.317 657.167 9.574 99.956 o
-9 4 17 213.903 218.562 6.018 260.437 o
-9 4 18 1093.040 1088.030 14.552 45.436 o
-9 4 19 799.058 793.180 14.615 46.725 o
-9 4 20 3629.850 3563.340 51.709 3.982 o
-9 4 21 775.536 787.865 18.560 30.133 o
-9 4 22 15.594 16.230 8.748 143.706 o
-9 4 23 2.308 3.576 8.986 136.868 o
-9 4 24 495.174 506.136 17.815 33.337 o
-9 4 25 52.021 58.958 11.554 81.902 o
-9 4 26 896.031 870.996 24.331 17.908 o
-9 4 27 174.071 182.878 30.233 12.036 o
-9 4 28 804.244 786.844 68.789 2.327 o
-9 5 -8 328.382 340.331 8.128 146.101 o
-9 5 -7 1235.450 1247.960 18.152 30.265 o
-9 5 -6 6861.360 6808.510 81.032 1.635 o
-9 5 -5 833.067 832.583 10.137 87.132 o
-9 5 -4 2095.380 2113.300 13.099 47.543 o
-9 5 -3 117.229 120.132 3.989 571.709 o
-9 5 -2 41.089 45.156 3.869 682.751 o
-9 5 -1 1341.820 1307.200 18.073 30.283 o
-9 5 0 52.805 53.547 2.269 1653.370 o
-9 5 1 1058.640 1024.390 14.667 45.052 o
-9 5 2 3101.450 3127.700 41.849 6.007 o
-9 5 3 1465.830 1469.040 19.640 25.827 o
-9 5 4 4641.330 4625.000 53.493 3.692 o
-9 5 5 389.747 386.761 6.360 213.743 o
-9 5 6 23263.700 23252.500 258.864 0.163 o
-9 5 7 155.517 157.755 5.116 360.114 o
-9 5 8 1980.370 2020.600 25.553 15.562 o
-9 5 9 92.971 98.259 4.346 511.203 o
-9 5 10 1143.760 1132.660 16.286 37.077 o
-9 5 11 17.116 19.225 3.490 871.469 o
-9 5 12 362.539 372.796 12.723 64.126 o
-9 5 13 137.987 142.554 6.237 257.528 o
-9 5 14 709.668 715.794 11.351 73.981 o
-9 5 15 574.768 578.361 9.275 107.657 o
-9 5 16 5499.780 5502.440 61.190 2.834 o
-9 5 17 230.030 226.113 6.640 218.064 o
-9 5 18 4954.260 4972.780 55.856 3.389 o
-9 5 19 0.856 0.081 6.082 298.919 o
-9 5 20 142.403 139.844 9.391 119.847 o
-9 5 21 9.573 12.073 7.415 200.140 o
-9 5 22 35.715 43.609 9.002 134.687 o
-9 5 23 171.011 146.733 12.186 72.203 o
-9 5 24 486.406 488.563 18.377 31.443 o
-9 5 25 24.108 31.205 10.809 94.082 o
-9 5 26 588.361 636.313 28.591 13.250 o
-9 5 27 11.082 6.516 18.103 33.733 o
-9 5 28 929.198 797.639 70.165 2.236 o
-9 6 -8 6397.040 6443.570 74.681 1.920 o
-9 6 -7 3.810 7.151 4.008 682.671 o
-9 6 -6 1268.410 1286.550 16.488 35.815 o
-9 6 -5 61.592 65.517 3.150 941.445 o
-9 6 -4 9879.870 9927.820 118.286 0.775 o
-9 6 -3 2426.950 2390.330 32.303 9.934 o
-9 6 -2 2938.590 2875.750 39.132 6.846 o
-9 6 -1 16.228 12.733 3.356 945.335 o
-9 6 0 820.047 808.342 14.918 44.922 o
-9 6 1 176.788 181.665 6.342 243.656 o
-9 6 2 291.592 304.093 8.362 140.883 o
-9 6 3 3433.860 3406.570 43.965 5.443 o
-9 6 4 510.941 506.737 11.406 76.339 o
-9 6 5 1604.110 1622.170 22.019 20.810 o
-9 6 6 12.332 13.140 3.683 794.280 o
-9 6 7 18.888 15.452 3.972 679.023 o
-9 6 8 9553.510 9492.950 108.593 0.917 o
-9 6 9 638.259 633.896 9.081 109.563 o
-9 6 10 296.171 289.315 10.978 85.719 o
-9 6 11 371.777 353.800 12.395 67.350 o
-9 6 12 5.520 13.969 4.139 636.669 o
-9 6 13 474.141 464.050 9.238 111.717 o
-9 6 14 787.248 776.142 12.609 60.868 o
-9 6 15 792.017 802.651 12.608 60.752 o
-9 6 16 572.969 552.679 10.490 87.460 o
-9 6 17 709.708 699.851 12.040 66.842 o
-9 6 18 1306.660 1327.620 19.246 27.077 o
-9 6 19 65.363 69.478 7.585 186.017 o
-9 6 20 1185.310 1182.080 23.768 18.459 o
-9 6 21 571.956 583.749 16.547 38.080 o
-9 6 22 18.072 22.752 8.481 152.603 o
-9 6 23 4.996 15.650 13.307 62.394 o
-9 6 24 573.826 580.735 23.806 18.962 o
-9 6 25 213.839 214.177 16.023 42.076 o
-9 6 26 1039.230 1014.630 46.399 5.068 o
-9 6 27 4.278 13.118 22.110 22.621 o
-9 7 -8 276.325 288.029 9.293 117.069 o
-9 7 -7 158.228 164.927 6.936 209.626 o
-9 7 -6 2329.800 2389.770 29.161 12.043 o
-9 7 -5 18.470 24.419 3.464 878.673 o
-9 7 -4 1455.670 1438.980 17.852 30.660 o
-9 7 -3 42.825 48.248 4.251 571.260 o
-9 7 -2 916.789 900.185 14.933 44.343 o
-9 7 -1 602.507 614.840 12.618 62.558 o
-9 7 0 465.597 456.720 9.762 101.731 o
-9 7 1 81.376 89.523 5.160 380.564 o
-9 7 2 35.999 33.295 4.373 549.287 o
-9 7 3 34.892 27.465 2.979 1126.870 o
-9 7 4 2716.750 2698.210 33.969 8.975 o
-9 7 5 1478.700 1454.530 17.128 32.914 o
-9 7 6 9418.780 9511.530 117.650 0.784 o
-9 7 7 4411.870 4442.630 23.224 16.564 o
-9 7 8 879.717 863.499 16.968 35.311 o
-9 7 9 235.886 229.563 7.396 179.910 o
-9 7 10 58.489 57.293 4.104 596.906 o
-9 7 11 1552.390 1540.490 18.759 27.872 o
-9 7 12 27.448 27.626 3.955 672.762 o
-9 7 13 12.211 10.865 3.807 745.590 o
-9 7 14 840.439 830.848 11.090 75.091 o
-9 7 15 126.701 126.366 5.973 281.066 o
-9 7 16 6554.040 6522.540 71.964 2.061 o
-9 7 17 10.272 6.044 4.838 467.486 o
-9 7 18 2661.980 2695.820 34.410 8.768 o
-9 7 19 629.969 646.172 13.841 52.673 o
-9 7 20 789.871 801.246 17.174 34.787 o
-9 7 21 213.533 209.954 9.900 106.187 o
-9 7 22 106.140 123.100 9.053 129.857 o
-9 7 23 477.799 480.575 15.352 44.324 o
-9 7 24 40.246 46.267 14.490 52.385 o
-9 7 25 184.016 214.372 15.809 43.291 o
-9 7 26 311.424 310.746 32.172 10.596 o
-9 8 -8 399.323 406.822 10.980 83.664 o
-9 8 -7 2119.070 2120.100 32.816 9.718 o
-9 8 -6 22.305 25.303 4.466 536.432 o
-9 8 -5 100.874 105.354 4.836 419.587 o
-9 8 -4 2644.110 2597.300 31.462 10.376 o
-9 8 -3 1243.800 1266.130 17.750 31.479 o
-9 8 -2 4430.560 4492.550 61.511 2.827 o
-9 8 -1 383.155 361.832 9.477 109.816 o
-9 8 0 497.625 500.690 10.170 93.810 o
-9 8 1 625.899 634.806 10.788 82.149 o
-9 8 2 3713.560 3616.830 49.768 4.282 o
-9 8 3 19.040 20.780 3.066 1109.740 o
-9 8 4 3165.310 3107.480 32.255 9.775 o
-9 8 5 19.931 17.768 4.662 496.297 o
-9 8 6 644.295 605.108 12.361 64.645 o
-9 8 7 3819.730 3846.920 44.687 5.248 o
-9 8 8 890.425 922.679 12.973 56.883 o
-9 8 9 2193.540 2214.920 24.952 16.113 o
-9 8 10 557.650 558.392 9.482 104.233 o
-9 8 11 1667.890 1681.560 20.677 23.234 o
-9 8 12 2050.530 2031.900 24.866 16.323 o
-9 8 13 1219.850 1221.970 16.781 34.889 o
-9 8 14 7295.760 7241.610 81.378 1.619 o
-9 8 15 42.972 38.675 5.926 304.602 o
-9 8 16 211.264 207.527 8.334 146.414 o
-9 8 17 878.772 909.353 16.743 36.136 o
-9 8 18 4.259 12.554 6.800 238.207 o
-9 8 19 295.545 287.874 11.049 84.709 o
-9 8 20 1831.550 1783.260 28.672 12.646 o
-9 8 21 649.105 653.093 15.611 42.127 o
-9 8 22 1199.920 1198.720 23.502 18.841 o
-9 8 23 636.027 637.072 17.114 35.530 o
-9 8 24 144.150 155.488 16.975 37.830 o
-9 8 25 199.966 213.748 29.174 12.908 o
-9 8 26 1896.650 1874.880 100.856 1.082 o
-9 9 -8 3.361 1.778 5.536 360.040 o
-9 9 -7 1361.510 1343.270 30.880 11.142 o
-9 9 -6 30.939 21.671 4.035 647.439 o
-9 9 -5 90.456 95.077 4.398 502.550 o
-9 9 -4 6.516 4.429 3.438 922.957 o
-9 9 -3 787.245 794.847 13.152 56.466 o
-9 9 -2 2.118 -0.982 4.617 517.913 o
-9 9 -1 3914.690 3886.250 51.519 3.997 o
-9 9 0 4094.030 4189.010 50.452 4.151 o
-9 9 1 6830.500 6938.910 84.045 1.523 o
-9 9 2 809.560 794.637 13.941 50.812 o
-9 9 3 2176.280 2195.910 28.274 12.821 o
-9 9 4 1792.350 1781.500 22.516 19.792 o
-9 9 5 342.948 328.661 6.917 191.826 o
-9 9 6 2084.000 2060.620 26.489 14.518 o
-9 9 7 2810.350 2842.890 37.073 7.596 o
-9 9 8 826.533 828.075 12.733 59.424 o
-9 9 9 4287.140 4327.070 47.338 4.676 o
-9 9 10 148.473 158.187 6.168 260.584 o
-9 9 11 2.633 1.715 4.369 577.532 o
-9 9 12 1726.200 1702.930 21.164 22.221 o
-9 9 13 1188.910 1194.560 16.816 34.857 o
-9 9 14 1791.380 1763.650 25.832 15.385 o
-9 9 15 1674.430 1633.940 22.897 19.323 o
-9 9 16 2013.920 2015.630 28.166 12.987 o
-9 9 17 127.174 115.260 7.442 187.625 o
-9 9 18 833.943 841.659 16.834 35.956 o
-9 9 19 582.707 591.836 14.842 46.617 o
-9 9 20 462.677 468.795 14.077 52.268 o
-9 9 21 1711.680 1753.090 30.367 11.378 o
-9 9 22 132.246 134.762 10.186 102.805 o
-9 9 23 0.634 -5.406 9.541 121.527 o
-9 9 24 96.115 84.185 13.153 62.979 o
-9 9 25 402.160 418.345 41.697 6.320 o
-9 10 -8 67.895 69.416 6.600 242.930 o
-9 10 -7 216.243 195.751 7.464 179.038 o
-9 10 -6 4.889 3.303 4.836 470.446 o
-9 10 -5 711.821 699.568 12.726 60.609 o
-9 10 -4 609.097 601.480 10.795 82.460 o
-9 10 -3 56.973 65.909 5.448 352.069 o
-9 10 -2 19.997 28.100 5.374 374.488 o
-9 10 -1 8106.140 8006.080 101.430 1.051 o
-9 10 0 105.588 112.331 6.027 280.386 o
-9 10 1 9315.280 9209.570 107.028 0.944 o
-9 10 2 25.707 23.192 5.181 401.425 o
-9 10 3 1072.500 1082.550 17.483 32.835 o
-9 10 4 203.069 198.104 5.914 270.956 o
-9 10 5 818.837 782.392 12.720 59.717 o
-9 10 6 37.012 35.334 4.382 546.088 o
-9 10 7 2293.770 2299.430 27.806 13.172 o
-9 10 8 2862.750 2885.200 32.721 9.586 o
-9 10 9 11.273 13.909 4.156 627.763 o
-9 10 10 211.681 207.326 6.527 227.104 o
-9 10 11 7632.690 7708.700 89.818 1.335 o
-9 10 12 1393.990 1363.970 18.392 29.229 o
-9 10 13 1993.660 1953.730 27.539 13.558 o
-9 10 14 239.097 251.578 10.158 100.348 o
-9 10 15 1219.130 1204.590 17.378 32.801 o
-9 10 16 16.317 5.202 6.399 267.776 o
-9 10 17 260.526 263.115 9.234 119.141 o
-9 10 18 352.171 358.944 12.023 71.447 o
-9 10 19 138.977 164.342 10.339 99.504 o
-9 10 20 61.247 52.601 9.307 125.266 o
-9 10 21 413.125 423.877 14.530 49.557 o
-9 10 22 338.613 326.327 22.771 20.944 o
-9 10 23 2985.740 2984.430 52.600 3.877 o
-9 10 24 710.354 827.922 39.510 6.990 o
-9 11 -8 46.211 50.753 6.429 259.006 o
-9 11 -7 100.330 99.882 10.112 105.199 o
-9 11 -6 209.130 208.188 10.805 90.080 o
-9 11 -5 502.072 497.810 11.845 71.442 o
-9 11 -4 494.731 494.972 14.310 50.481 o
-9 11 -3 597.504 592.193 15.197 44.562 o
-9 11 -2 18.407 15.511 5.801 323.910 o
-9 11 -1 1777.870 1752.910 23.877 17.800 o
-9 11 0 1873.630 1849.840 26.696 14.426 o
-9 11 1 5922.470 5891.750 76.999 1.813 o
-9 11 2 18.025 20.393 6.904 229.475 o
-9 11 3 2983.200 2960.190 36.248 7.900 o
-9 11 4 0.166 1.168 4.326 590.764 o
-9 11 5 62.018 58.156 5.590 335.163 o
-9 11 6 217.337 221.456 6.695 216.174 o
-9 11 7 12.609 16.044 4.862 460.248 o
-9 11 8 1400.640 1386.010 20.543 23.916 o
-9 11 9 3398.960 3408.080 44.266 5.375 o
-9 11 10 40.252 29.881 6.293 271.984 o
-9 11 11 38.633 44.666 5.207 390.999 o
-9 11 12 802.970 806.213 15.505 41.940 o
-9 11 13 3053.390 3033.390 36.416 7.820 o
-9 11 14 66.944 61.461 5.691 322.702 o
-9 11 15 602.098 613.060 13.402 56.094 o
-9 11 16 21.636 13.279 7.401 199.967 o
-9 11 17 223.774 201.459 9.466 115.372 o
-9 11 18 66.829 63.639 9.066 131.559 o
-9 11 19 32.843 40.682 8.943 136.573 o
-9 11 20 294.059 308.810 15.375 45.143 o
-9 11 21 1011.950 1032.230 25.880 15.818 o
-9 11 22 99.711 116.786 12.192 72.929 o
-9 11 23 21.433 26.734 16.766 39.263 o
-9 12 -8 15.786 19.321 10.844 93.699 o
-9 12 -7 30.251 41.104 8.527 150.140 o
-9 12 -6 127.267 125.371 11.137 86.626 o
-9 12 -5 417.601 423.127 17.570 34.475 o
-9 12 -4 888.660 866.758 17.776 32.387 o
-9 12 -3 113.480 114.271 5.448 335.353 o
-9 12 -2 220.331 216.272 7.627 171.421 o
-9 12 -1 3876.640 3875.680 60.154 2.965 o
-9 12 0 88.862 92.852 7.302 197.788 o
-9 12 1 2576.720 2596.660 51.027 4.130 o
-9 12 2 1969.300 2023.190 33.405 9.426 o
-9 12 3 32.679 32.491 6.027 296.868 o
-9 12 4 294.351 306.727 8.615 133.470 o
-9 12 5 278.760 276.392 10.664 90.835 o
-9 12 6 287.263 261.878 10.438 94.509 o
-9 12 7 135.996 136.493 8.220 154.668 o
-9 12 8 3.550 -0.806 6.593 254.114 o
-9 12 9 337.950 361.137 11.737 74.856 o
-9 12 10 555.981 535.862 9.718 100.209 o
-9 12 11 2611.840 2637.360 32.628 9.698 o
-9 12 12 21.468 25.647 5.409 369.808 o
-9 12 13 2197.820 2147.200 28.968 12.258 o
-9 12 14 1691.370 1660.790 23.941 17.785 o
-9 12 15 10.111 15.469 8.134 166.344 o
-9 12 16 729.171 722.128 17.489 33.834 o
-9 12 17 60.622 67.340 9.763 113.894 o
-9 12 18 315.379 338.519 14.487 50.455 o
-9 12 19 245.079 254.945 17.619 34.829 o
-9 12 20 507.054 501.877 17.092 36.058 o
-9 12 21 1474.760 1507.780 37.620 7.586 o
-9 12 22 36.011 11.501 13.572 59.806 o
-9 12 23 1316.550 1338.360 46.927 4.938 o
-9 13 -8 2015.490 2103.760 75.299 1.931 o
-9 13 -7 340.364 336.518 17.388 35.438 o
-9 13 -6 328.830 290.855 15.682 43.365 o
-9 13 -5 990.822 916.462 26.544 15.100 o
-9 13 -4 1.635 8.568 11.281 86.857 o
-9 13 -3 762.578 745.941 22.625 20.723 o
-9 13 -2 178.440 165.575 9.376 118.993 o
-9 13 -1 1.399 3.449 8.267 161.742 o
-9 13 0 1498.080 1451.030 32.442 10.098 o
-9 13 1 169.486 191.325 9.448 117.191 o
-9 13 2 358.192 336.655 11.879 73.117 o
-9 13 3 1345.270 1339.770 25.648 15.876 o
-9 13 4 745.623 761.445 15.891 40.325 o
-9 13 5 997.595 1020.980 19.451 27.146 o
-9 13 6 12.321 8.588 8.048 169.961 o
-9 13 7 877.605 877.658 27.366 14.286 o
-9 13 8 105.904 106.932 8.646 142.127 o
-9 13 9 81.377 83.414 9.011 132.370 o
-9 13 10 19.659 20.774 9.900 112.227 o
-9 13 11 4.174 3.901 6.844 235.588 o
-9 13 12 81.461 87.378 8.601 144.809 o
-9 13 13 434.262 416.280 11.378 77.964 o
-9 13 14 3.470 4.517 7.617 190.317 o
-9 13 15 552.639 564.580 17.732 33.466 o
-9 13 16 935.706 973.251 20.962 23.693 o
-9 13 17 6.940 4.822 9.481 122.841 o
-9 13 18 447.343 482.021 17.246 35.600 o
-9 13 19 960.885 986.690 24.674 17.369 o
-9 13 20 757.917 733.266 24.534 17.738 o
-9 13 21 30.006 40.156 13.178 63.359 o
-9 13 22 48.291 49.132 15.020 48.736 o
-9 14 -8 405.502 396.137 21.320 23.728 o
-9 14 -7 38.306 40.373 12.972 65.309 o
-9 14 -6 363.267 348.265 24.211 18.545 o
-9 14 -5 46.632 57.229 12.330 72.078 o
-9 14 -4 2638.030 2697.030 74.930 1.944 o
-9 14 -3 1211.590 1168.300 43.190 5.822 o
-9 14 -2 712.430 715.511 22.908 20.280 o
-9 14 -1 850.308 830.943 25.193 16.783 o
-9 14 0 343.668 340.117 13.837 54.930 o
-9 14 1 2.365 -0.756 7.768 183.208 o
-9 14 2 40.331 41.950 8.352 155.958 o
-9 14 3 20.158 30.020 7.933 173.916 o
-9 14 4 130.727 143.335 8.293 152.193 o
-9 14 5 699.428 693.764 46.571 5.054 o
-9 14 6 783.545 833.254 22.631 20.663 o
-9 14 7 204.444 193.762 9.990 104.730 o
-9 14 8 458.339 454.237 13.461 56.889 o
-9 14 9 1443.790 1425.650 26.102 15.300 o
-9 14 10 12.497 14.110 8.251 161.597 o
-9 14 11 1248.470 1277.180 22.909 19.706 o
-9 14 12 462.850 455.474 14.882 47.107 o
-9 14 13 1334.390 1359.540 38.903 7.127 o
-9 14 14 68.061 66.132 8.849 137.834 o
-9 14 15 2059.700 2038.500 41.563 6.191 o
-9 14 16 166.550 167.961 13.117 62.541 o
-9 14 17 338.366 328.087 15.315 45.289 o
-9 14 18 698.321 739.837 31.132 11.177 o
-9 14 19 164.430 160.938 13.902 55.872 o
-9 14 20 283.993 293.911 19.138 29.532 o
-9 14 21 937.918 983.892 41.029 6.466 o
-9 15 -8 2146.300 2166.790 74.018 1.997 o
-9 15 -7 53.992 46.235 12.662 68.365 o
-9 15 -6 3305.890 3343.060 80.037 1.701 o
-9 15 -5 150.755 146.388 17.490 35.661 o
-9 15 -4 275.173 261.114 19.564 28.324 o
-9 15 -3 376.704 370.767 21.387 23.626 o
-9 15 -2 990.517 970.533 56.249 3.465 o
-9 15 -1 41.606 54.316 13.220 62.821 o
-9 15 0 368.344 343.303 15.454 44.378 o
-9 15 1 1.286 -0.277 10.089 108.662 o
-9 15 2 187.370 193.263 11.740 77.189 o
-9 15 3 961.012 969.100 29.368 12.424 o
-9 15 4 1288.630 1288.490 33.810 9.371 o
-9 15 5 118.288 104.929 10.839 91.596 o
-9 15 6 3987.330 3876.290 68.437 2.306 o
-9 15 7 1.755 3.811 9.295 127.941 o
-9 15 8 0.309 5.293 8.885 140.034 o
-9 15 9 137.410 136.894 12.222 72.137 o
-9 15 10 210.936 192.383 11.116 85.416 o
-9 15 11 113.764 112.873 10.132 104.420 o
-9 15 12 291.503 259.539 12.610 66.183 o
-9 15 13 87.935 122.168 10.957 89.992 o
-9 15 14 2.723 4.574 9.473 123.162 o
-9 15 15 775.789 759.981 25.740 16.152 o
-9 15 16 925.379 905.569 25.652 16.158 o
-9 15 17 207.401 200.194 16.102 41.715 o
-9 15 18 1842.640 1862.300 48.717 4.558 o
-9 15 19 974.379 936.911 70.271 2.228 o
-9 16 -8 1857.640 1823.420 61.525 2.882 o
-9 16 -7 25.722 9.257 11.734 80.017 o
-9 16 -6 377.411 371.572 22.964 20.555 o
-9 16 -5 59.587 53.656 12.661 68.300 o
-9 16 -4 5739.300 5704.150 115.042 0.826 o
-9 16 -3 164.060 194.186 17.636 35.001 o
-9 16 -2 485.307 478.124 19.428 28.259 o
-9 16 -1 469.721 433.335 21.533 23.196 o
-9 16 0 17.036 16.612 10.969 91.585 o
-9 16 1 1.090 0.987 9.711 117.280 o
-9 16 2 14.289 10.500 9.105 132.850 o
-9 16 3 60.506 54.514 9.916 110.608 o
-9 16 4 678.753 677.486 21.714 22.523 o
-9 16 5 3.075 20.386 10.709 96.258 o
-9 16 6 1664.730 1660.420 36.291 8.103 o
-9 16 7 13.421 4.277 10.811 94.422 o
-9 16 8 2988.170 3042.930 53.425 3.761 o
-9 16 9 222.669 201.508 12.252 70.750 o
-9 16 10 26.320 21.173 9.824 113.790 o
-9 16 11 49.246 37.673 12.367 71.717 o
-9 16 12 221.490 229.954 14.818 48.931 o
-9 16 13 1508.120 1495.000 34.679 8.877 o
-9 16 14 285.805 296.994 32.654 10.295 o
-9 16 15 42.121 38.797 13.935 56.630 o
-9 16 16 762.509 719.582 37.993 7.551 o
-9 16 17 5.664 4.853 24.814 17.964 o
-9 16 18 566.131 513.698 52.915 3.929 o
-9 17 -8 234.502 250.265 39.792 6.957 o
-9 17 -7 58.261 53.775 17.556 35.705 o
-9 17 -6 3580.320 3605.270 71.996 2.092 o
-9 17 -5 122.952 145.143 14.127 54.400 o
-9 17 -4 176.434 194.064 18.041 33.449 o
-9 17 -3 114.715 147.213 15.242 46.885 o
-9 17 -2 150.336 168.999 14.501 51.499 o
-9 17 -1 608.827 605.908 22.151 21.764 o
-9 17 0 65.033 48.597 12.476 70.301 o
-9 17 1 27.456 22.624 11.109 89.107 o
-9 17 2 0.567 12.899 12.116 75.293 o
-9 17 3 84.500 100.692 11.791 78.109 o
-9 17 4 391.251 383.920 17.377 35.318 o
-9 17 5 147.736 157.306 12.941 64.379 o
-9 17 6 2240.980 2238.090 44.977 5.299 o
-9 17 7 748.443 731.836 22.548 20.874 o
-9 17 8 39.851 44.749 11.026 90.117 o
-9 17 9 230.740 225.685 17.125 36.886 o
-9 17 10 263.130 280.165 19.986 27.166 o
-9 17 11 217.630 225.740 20.729 25.371 o
-9 17 12 110.088 105.432 14.110 54.704 o
-9 17 13 39.967 5.014 14.037 55.914 o
-9 17 14 122.966 128.784 25.676 16.691 o
-9 17 15 553.131 606.299 58.100 3.261 o
-9 17 16 2199.830 2362.330 127.737 0.675 o
-9 18 -7 27.332 36.271 25.399 17.127 o
-9 18 -6 98.608 100.495 25.222 17.314 o
-9 18 -5 28.707 22.492 15.447 46.218 o
-9 18 -4 1770.240 1813.510 46.363 5.026 o
-9 18 -3 540.286 527.505 21.585 22.977 o
-9 18 -2 1145.280 1099.400 31.066 11.086 o
-9 18 -1 677.137 676.203 30.006 12.025 o
-9 18 0 16.651 17.616 12.425 71.434 o
-9 18 1 4.984 0.936 11.411 84.894 o
-9 18 2 804.877 832.544 25.969 15.849 o
-9 18 3 651.633 661.355 25.634 16.363 o
-9 18 4 14.517 21.411 18.941 30.796 o
-9 18 5 1266.170 1331.820 37.880 7.514 o
-9 18 6 202.329 211.473 13.347 60.089 o
-9 18 7 181.140 180.027 12.780 65.625 o
-9 18 8 36.811 24.531 11.669 80.689 o
-9 18 9 292.922 271.312 22.037 22.398 o
-9 18 10 14.120 -26.084 21.617 23.662 o
-9 18 11 1025.440 1078.320 57.995 3.260 o
-9 18 12 284.627 295.061 31.364 11.152 o
-9 18 13 283.754 266.797 42.755 6.026 o
-9 18 14 851.712 912.252 70.271 2.229 o
-9 19 -5 371.924 415.170 70.377 2.229 o
-9 19 -4 135.809 130.675 23.103 20.578 o
-9 19 -3 352.461 439.497 40.691 6.637 o
-9 19 -2 270.594 301.670 23.630 19.529 o
-9 19 -1 10.715 13.108 15.774 44.408 o
-9 19 0 780.341 823.443 42.898 5.938 o
-9 19 1 783.676 760.388 42.297 6.107 o
-9 19 2 322.988 319.196 22.297 21.843 o
-9 19 3 179.104 156.244 20.057 27.164 o
-9 19 4 683.171 680.750 32.023 10.584 o
-9 19 5 12.224 18.535 22.087 22.660 o
-9 19 6 74.812 63.064 18.785 31.169 o
-9 19 7 9.079 23.999 19.688 28.512 o
-9 19 8 608.093 559.084 41.778 6.277 o
-9 19 9 81.839 84.467 20.691 25.698 o
-9 19 10 37.060 43.104 19.198 29.925 o
-9 19 11 27.781 -24.341 32.066 10.754 o
-9 20 3 958.562 944.742 80.431 1.703 o
-9 20 4 145.378 89.638 43.496 5.837 o
-8 0 -6 68.016 63.928 5.481 346.014 o
-8 0 -4 185.775 188.282 6.512 231.313 o
-8 0 -2 375.204 381.019 8.387 136.077 o
-8 0 0 246.269 254.228 7.801 162.472 o
-8 0 2 9121.570 9192.340 141.317 0.547 o
-8 0 4 7280.380 7239.220 93.458 1.237 o
-8 0 6 704.743 720.382 15.128 44.344 o
-8 0 8 153.979 156.203 7.960 163.035 o
-8 0 10 2394.350 2399.590 35.320 8.399 o
-8 0 12 4119.280 4094.200 55.166 3.498 o
-8 0 14 3714.450 3704.140 53.408 3.737 o
-8 0 16 4219.410 4153.470 54.231 3.612 o
-8 0 18 2646.840 2678.740 43.343 5.657 o
-8 0 20 711.594 701.375 17.336 34.451 o
-8 0 22 2960.800 3032.450 72.596 2.065 o
-8 0 24 916.601 949.461 29.210 12.569 o
-8 0 26 1333.310 1369.900 46.708 4.982 o
-8 0 28 46.429 97.787 26.669 15.515 o
-8 1 -7 3419.500 3491.100 44.756 5.260 o
-8 1 -6 15.932 15.724 3.659 798.833 o
-8 1 -5 551.875 567.242 9.203 109.654 o
-8 1 -4 41.285 44.713 2.858 1176.840 o
-8 1 -3 193.525 191.706 4.396 443.671 o
-8 1 -2 13237.300 13263.600 160.947 0.421 o
-8 1 -1 837.639 850.754 11.254 73.206 o
-8 1 0 19519.900 19540.300 234.157 0.200 o
-8 1 1 11229.800 11289.800 125.842 0.684 o
-8 1 2 14174.300 14226.100 152.968 0.465 o
-8 1 3 2304.460 2303.450 25.728 15.178 o
-8 1 4 36.710 39.731 3.234 957.278 o
-8 1 5 4730.960 4714.790 48.581 4.430 o
-8 1 6 1730.060 1698.400 18.411 28.442 o
-8 1 7 2118.020 2127.710 23.371 18.200 o
-8 1 8 402.879 397.143 6.061 228.606 o
-8 1 9 65.625 65.881 3.036 994.359 o
-8 1 10 2433.470 2448.540 25.538 15.300 o
-8 1 11 476.508 479.272 7.152 170.124 o
-8 1 12 5334.050 5125.720 66.229 2.437 o
-8 1 13 4738.500 4672.980 24.517 14.986 o
-8 1 14 3599.720 3600.740 34.163 8.699 o
-8 1 15 34.094 30.986 3.779 725.799 o
-8 1 16 5258.990 5120.970 47.529 4.589 o
-8 1 17 79.751 87.649 4.032 593.249 o
-8 1 18 2306.700 2254.270 26.232 14.659 o
-8 1 19 317.582 295.211 6.711 204.656 o
-8 1 20 472.635 474.060 15.846 41.774 o
-8 1 21 191.088 191.074 11.929 74.822 o
-8 1 22 865.764 870.431 20.000 26.018 o
-8 1 23 1.672 2.885 9.644 118.874 o
-8 1 24 2984.780 2977.130 51.037 4.111 o
-8 1 25 999.069 1028.100 23.041 19.749 o
-8 1 26 4.215 -4.289 11.864 78.555 o
-8 1 27 234.710 231.793 15.474 44.930 o
-8 1 28 41.807 37.040 26.457 15.779 o
-8 2 -7 26.202 31.715 3.939 677.405 o
-8 2 -6 3528.230 3548.570 43.033 5.660 o
-8 2 -5 3087.170 3090.360 36.225 7.891 o
-8 2 -4 2156.030 2126.870 25.614 15.398 o
-8 2 -3 0.924 0.928 2.310 2063.550 o
-8 2 -2 2354.380 2369.120 29.233 11.984 o
-8 2 -1 7018.380 7055.080 94.080 1.222 o
-8 2 0 6876.480 6813.020 88.188 1.387 o
-8 2 1 4434.280 4473.950 49.849 4.232 o
-8 2 2 1106.400 1127.950 13.556 51.183 o
-8 2 3 2238.090 2237.750 25.783 15.159 o
-8 2 4 8174.470 8243.850 89.556 1.340 o
-8 2 5 370.193 372.318 5.826 247.343 o
-8 2 6 430.370 418.221 6.350 209.873 o
-8 2 7 1140.860 1162.280 14.355 46.201 o
-8 2 8 12339.600 12364.000 129.026 0.651 o
-8 2 9 16.894 18.806 2.784 1338.950 o
-8 2 10 159.921 161.717 4.499 444.149 o
-8 2 11 3050.910 3007.170 30.821 10.656 o
-8 2 12 1654.480 1656.920 19.485 25.862 o
-8 2 13 10.902 12.148 3.631 818.655 o
-8 2 14 3156.530 3116.600 34.348 8.703 o
-8 2 15 3582.420 3588.020 35.030 8.310 o
-8 2 16 648.309 654.233 10.071 91.938 o
-8 2 17 869.525 844.998 10.680 79.534 o
-8 2 18 166.620 162.594 6.141 260.207 o
-8 2 19 320.036 324.241 9.795 105.070 o
-8 2 20 3449.580 3468.060 45.805 5.032 o
-8 2 21 359.113 378.839 12.226 69.104 o
-8 2 22 34.477 28.835 9.098 132.143 o
-8 2 23 766.362 808.233 18.450 30.470 o
-8 2 24 11.896 19.349 9.958 111.111 o
-8 2 25 3.729 13.438 14.457 52.883 o
-8 2 26 1035.410 995.318 31.405 10.889 o
-8 2 27 421.704 419.065 24.942 17.441 o
-8 2 28 637.077 721.653 50.693 4.273 o
-8 3 -7 100.858 101.358 4.507 475.892 o
-8 3 -6 1329.200 1285.120 17.470 32.216 o
-8 3 -5 1927.140 1935.490 25.838 15.287 o
-8 3 -4 359.113 364.606 6.728 198.411 o
-8 3 -3 10768.300 10681.300 123.765 0.708 o
-8 3 -2 154.788 156.486 3.895 561.867 o
-8 3 -1 5902.300 5966.170 70.310 2.163 o
-8 3 0 2419.290 2421.560 29.984 11.413 o
-8 3 1 1413.500 1429.170 17.961 30.407 o
-8 3 2 5275.330 5301.220 58.285 3.116 o
-8 3 3 2567.060 2572.750 28.291 12.643 o
-8 3 4 13229.000 13304.200 143.051 0.531 o
-8 3 5 68.528 73.102 4.439 508.793 o
-8 3 6 526.025 536.134 7.259 162.484 o
-8 3 7 1993.890 1991.300 20.893 22.374 o
-8 3 8 182.944 187.195 4.175 485.446 o
-8 3 9 17657.600 17714.800 172.595 0.365 o
-8 3 10 1445.320 1458.490 16.183 36.389 o
-8 3 11 60.120 71.059 3.617 740.620 o
-8 3 12 4683.220 4575.590 48.319 4.479 o
-8 3 13 1099.610 1076.130 15.097 42.608 o
-8 3 14 5377.900 5390.080 54.935 3.485 o
-8 3 15 929.673 940.863 12.150 63.303 o
-8 3 16 37.713 38.647 3.891 680.860 o
-8 3 17 917.776 909.487 11.994 64.898 o
-8 3 18 1752.920 1778.350 23.585 18.212 o
-8 3 19 183.149 184.075 7.168 195.096 o
-8 3 20 145.825 157.844 9.298 121.824 o
-8 3 21 491.350 487.785 15.120 45.554 o
-8 3 22 1307.010 1322.810 28.803 12.749 o
-8 3 23 396.601 426.541 14.826 47.763 o
-8 3 24 4.241 -2.404 9.519 121.981 o
-8 3 25 1705.190 1706.390 48.069 4.687 o
-8 3 26 74.088 72.328 11.993 75.795 o
-8 3 27 94.706 111.503 21.446 23.903 o
-8 3 28 8.614 16.086 28.256 13.851 o
-8 4 -7 5487.640 5406.920 63.861 2.611 o
-8 4 -6 146.721 153.973 4.815 402.022 o
-8 4 -5 8652.590 8549.560 92.999 1.243 o
-8 4 -4 2518.390 2509.080 29.653 11.616 o
-8 4 -3 1887.080 1909.520 27.556 13.585 o
-8 4 -2 87.144 91.109 3.556 726.975 o
-8 4 -1 427.954 413.119 7.007 180.191 o
-8 4 0 253.681 257.029 4.830 359.936 o
-8 4 1 991.010 986.396 13.107 55.161 o
-8 4 2 80.626 84.676 3.477 764.396 o
-8 4 3 264.493 267.000 5.619 281.601 o
-8 4 4 25.442 29.579 2.992 1137.040 o
-8 4 5 8537.950 8586.300 93.853 1.222 o
-8 4 6 599.152 620.416 9.079 110.567 o
-8 4 7 5152.130 5125.420 52.082 3.866 o
-8 4 8 2680.850 2676.580 30.135 11.220 o
-8 4 9 989.917 955.738 13.873 50.084 o
-8 4 10 197.541 193.602 5.156 342.603 o
-8 4 11 2934.010 2902.760 21.635 20.003 o
-8 4 12 20.229 15.353 3.252 995.484 o
-8 4 13 852.323 870.202 11.022 75.550 o
-8 4 14 74.269 78.557 4.583 476.736 o
-8 4 15 1522.900 1540.920 18.249 29.309 o
-8 4 16 524.654 520.075 9.012 114.736 o
-8 4 17 3185.370 3214.310 33.193 9.261 o
-8 4 18 23.479 15.749 4.530 523.673 o
-8 4 19 2385.250 2342.680 30.674 10.956 o
-8 4 20 3224.900 3272.040 45.673 5.074 o
-8 4 21 677.167 690.128 18.041 32.041 o
-8 4 22 55.414 44.653 9.340 124.674 o
-8 4 23 323.310 328.129 15.742 43.005 o
-8 4 24 265.260 260.126 15.660 43.749 o
-8 4 25 114.831 131.812 18.723 31.248 o
-8 4 26 214.797 223.795 16.754 38.547 o
-8 4 27 144.833 139.786 20.742 25.469 o
-8 5 -7 1347.720 1332.120 18.169 29.969 o
-8 5 -6 51.702 46.893 4.549 499.434 o
-8 5 -5 6297.580 6195.130 70.605 2.141 o
-8 5 -4 353.534 357.475 6.734 198.727 o
-8 5 -3 3827.700 3838.130 45.974 4.972 o
-8 5 -2 1230.950 1221.180 17.215 33.320 o
-8 5 -1 1128.230 1112.110 14.565 45.196 o
-8 5 0 179.721 177.678 4.478 437.996 o
-8 5 1 1455.580 1469.440 18.608 28.461 o
-8 5 2 363.003 373.736 6.482 210.010 o
-8 5 3 759.638 770.013 12.736 59.998 o
-8 5 4 2271.730 2292.330 27.683 13.287 o
-8 5 5 138.352 136.432 3.853 586.827 o
-8 5 6 5.945 12.007 3.116 1112.920 o
-8 5 7 5369.840 5393.050 59.885 2.956 o
-8 5 8 1087.730 1072.570 20.546 24.390 o
-8 5 9 6417.540 6339.520 72.770 2.018 o
-8 5 10 590.674 580.380 9.125 110.248 o
-8 5 11 3294.700 3294.890 27.221 13.221 o
-8 5 12 1313.830 1337.980 19.100 27.435 o
-8 5 13 1691.720 1750.980 23.342 18.606 o
-8 5 14 430.900 423.274 9.425 109.224 o
-8 5 15 442.050 422.034 8.574 128.385 o
-8 5 16 151.543 148.120 5.418 328.024 o
-8 5 17 685.674 693.067 11.270 75.244 o
-8 5 18 901.401 898.912 14.444 47.117 o
-8 5 19 532.401 541.387 12.407 65.267 o
-8 5 20 21.209 23.550 6.991 223.474 o
-8 5 21 382.315 382.940 11.672 75.084 o
-8 5 22 1062.920 1102.040 24.293 17.803 o
-8 5 23 1218.510 1265.670 30.582 11.392 o
-8 5 24 21.661 31.310 10.331 102.957 o
-8 5 25 1264.130 1248.000 31.721 10.610 o
-8 5 26 89.099 72.970 14.225 54.024 o
-8 5 27 1200.740 1155.090 43.714 5.687 o
-8 5 28 17.127 -31.855 39.898 6.949 o
-8 6 -7 6699.660 6621.880 88.171 1.389 o
-8 6 -6 669.858 661.230 16.177 39.358 o
-8 6 -5 8695.550 8529.870 101.736 1.044 o
-8 6 -4 0.605 3.510 2.428 1862.410 o
-8 6 -3 20.635 27.299 3.088 1084.450 o
-8 6 -2 367.851 382.552 10.401 92.951 o
-8 6 -1 197.110 197.967 6.870 208.985 o
-8 6 0 1480.170 1481.540 23.535 18.533 o
-8 6 1 273.480 272.802 7.869 158.355 o
-8 6 2 18.606 18.765 3.005 1155.540 o
-8 6 3 10489.000 10432.800 122.111 0.727 o
-8 6 4 200.736 199.176 5.122 345.119 o
-8 6 5 15646.200 15736.200 191.617 0.298 o
-8 6 6 215.874 211.640 5.246 327.749 o
-8 6 7 14507.000 14422.800 161.207 0.419 o
-8 6 8 725.468 739.233 11.997 66.986 o
-8 6 9 425.571 393.255 19.991 26.874 o
-8 6 10 21.077 20.455 3.540 841.988 o
-8 6 11 359.567 337.947 14.778 48.387 o
-8 6 12 1.034 5.579 3.656 823.272 o
-8 6 13 631.544 641.796 11.495 73.459 o
-8 6 14 437.729 459.412 8.947 118.974 o
-8 6 15 500.384 522.501 10.047 95.618 o
-8 6 16 705.950 720.933 11.365 73.837 o
-8 6 17 3972.920 4039.280 46.208 4.914 o
-8 6 18 45.258 45.487 5.397 363.379 o
-8 6 19 4841.080 4710.670 66.506 2.425 o
-8 6 20 479.553 483.814 12.335 66.588 o
-8 6 21 66.974 61.327 8.003 167.799 o
-8 6 22 173.826 178.085 14.293 52.837 o
-8 6 23 17.422 18.767 9.468 122.713 o
-8 6 24 100.173 103.145 18.293 32.776 o
-8 6 25 31.180 37.112 12.808 67.049 o
-8 6 26 3.253 5.633 14.171 55.064 o
-8 6 27 82.603 54.338 23.156 20.552 o
-8 7 -7 250.078 244.809 7.212 186.767 o
-8 7 -6 2134.560 2127.610 49.952 4.326 o
-8 7 -5 1455.920 1431.590 21.610 21.732 o
-8 7 -4 655.074 653.248 10.811 81.403 o
-8 7 -3 4060.750 4059.340 45.134 5.134 o
-8 7 -2 4068.370 4043.440 52.238 3.886 o
-8 7 -1 660.547 663.643 12.324 64.652 o
-8 7 0 104.258 103.777 5.724 309.098 o
-8 7 1 6470.380 6439.350 84.820 1.499 o
-8 7 2 460.522 470.148 8.228 136.269 o
-8 7 3 3008.880 2978.280 34.364 8.725 o
-8 7 4 98.635 95.903 5.124 380.289 o
-8 7 5 101.256 106.878 5.237 363.576 o
-8 7 6 1062.960 1056.910 15.720 39.799 o
-8 7 7 696.040 706.834 17.372 34.346 o
-8 7 8 598.638 603.921 8.294 128.270 o
-8 7 9 3263.800 3245.780 38.264 7.097 o
-8 7 10 2850.580 2855.200 29.676 11.481 o
-8 7 11 786.889 777.334 11.627 70.033 o
-8 7 12 89.133 92.484 4.735 441.747 o
-8 7 13 3216.980 3151.910 35.221 8.297 o
-8 7 14 2246.940 2233.270 25.082 15.934 o
-8 7 15 1305.860 1332.300 18.073 30.323 o
-8 7 16 2.660 3.007 5.343 386.520 o
-8 7 17 7.282 7.242 4.887 459.223 o
-8 7 18 1095.560 1076.800 16.484 36.464 o
-8 7 19 42.330 50.035 6.252 273.874 o
-8 7 20 802.116 761.997 15.482 42.128 o
-8 7 21 66.269 70.415 8.379 153.292 o
-8 7 22 609.716 608.903 17.085 35.732 o
-8 7 23 10.352 6.896 8.718 145.045 o
-8 7 24 15.425 8.354 15.695 44.844 o
-8 7 25 2973.440 2974.890 68.319 2.327 o
-8 7 26 236.578 247.216 20.599 25.651 o
-8 8 -7 1681.540 1704.820 27.910 13.360 o
-8 8 -6 713.813 698.910 17.544 33.690 o
-8 8 -5 329.816 335.156 8.228 143.051 o
-8 8 -4 688.846 687.904 16.390 38.326 o
-8 8 -3 1131.500 1105.150 11.640 65.803 o
-8 8 -2 679.231 684.902 28.863 12.972 o
-8 8 -1 2744.700 2717.700 49.417 4.388 o
-8 8 0 37.636 43.001 4.778 461.425 o
-8 8 1 4173.180 4188.170 54.037 3.638 o
-8 8 2 945.028 949.924 14.355 47.360 o
-8 8 3 8332.430 8218.160 84.965 1.483 o
-8 8 4 862.841 876.530 10.198 85.608 o
-8 8 5 210.581 209.407 5.649 290.925 o
-8 8 6 54.678 53.296 3.508 797.086 o
-8 8 7 559.519 549.665 10.103 93.562 o
-8 8 8 6409.280 6365.440 66.324 2.413 o
-8 8 9 4473.300 4518.460 50.139 4.184 o
-8 8 10 57.590 64.596 4.232 563.048 o
-8 8 11 27.489 32.809 4.133 617.024 o
-8 8 12 36.935 40.986 4.999 423.835 o
-8 8 13 15.530 22.120 3.967 680.883 o
-8 8 14 1042.340 1017.520 15.243 42.158 o
-8 8 15 3360.030 3409.850 41.325 6.126 o
-8 8 16 118.140 104.319 6.451 246.288 o
-8 8 17 3313.410 3317.450 44.352 5.362 o
-8 8 18 1224.120 1189.100 18.324 29.820 o
-8 8 19 918.777 887.220 17.505 33.240 o
-8 8 20 1012.960 999.612 20.359 24.928 o
-8 8 21 577.863 605.333 15.521 42.886 o
-8 8 22 55.702 54.711 9.152 129.596 o
-8 8 23 919.007 902.341 22.735 20.358 o
-8 8 24 1.493 15.426 12.189 74.378 o
-8 8 25 17.619 26.331 14.044 55.923 o
-8 8 26 435.134 476.766 36.026 8.440 o
-8 9 -7 433.916 432.563 10.389 91.787 o
-8 9 -6 534.345 524.683 14.735 47.572 o
-8 9 -5 57.111 56.609 4.802 447.603 o
-8 9 -4 103.050 100.836 4.026 576.655 o
-8 9 -3 5.485 5.013 3.875 729.299 o
-8 9 -2 2934.840 2896.180 36.050 7.991 o
-8 9 -1 1183.320 1191.270 17.094 33.864 o
-8 9 0 11353.000 11243.100 133.273 0.612 o
-8 9 1 4025.170 4051.640 40.418 6.319 o
-8 9 2 162.888 169.469 6.942 208.778 o
-8 9 3 670.803 667.198 11.077 77.813 o
-8 9 4 165.931 172.188 5.166 350.355 o
-8 9 5 2723.520 2738.430 43.357 5.647 o
-8 9 6 412.392 408.670 8.412 133.757 o
-8 9 7 1120.230 1134.970 15.825 39.072 o
-8 9 8 1732.850 1741.990 23.092 18.953 o
-8 9 9 725.631 741.243 12.311 64.020 o
-8 9 10 516.368 523.769 9.689 101.531 o
-8 9 11 337.536 350.755 7.056 185.204 o
-8 9 12 2514.290 2531.240 27.251 13.560 o
-8 9 13 581.688 567.763 9.900 96.371 o
-8 9 14 1538.220 1558.440 21.711 21.429 o
-8 9 15 339.576 351.865 9.069 119.940 o
-8 9 16 1162.450 1157.900 20.076 25.328 o
-8 9 17 74.888 70.460 7.078 211.827 o
-8 9 18 46.010 39.362 7.159 210.664 o
-8 9 19 223.771 246.855 9.780 108.069 o
-8 9 20 74.241 64.346 8.611 145.180 o
-8 9 21 492.894 499.859 17.434 34.755 o
-8 9 22 503.146 485.092 16.438 38.868 o
-8 9 23 14.936 0.033 11.309 86.309 o
-8 9 24 984.404 954.117 36.983 7.925 o
-8 9 25 1471.500 1497.110 53.033 3.875 o
-8 9 26 57.682 33.125 27.092 15.044 o
-8 10 -7 629.131 638.760 13.986 51.699 o
-8 10 -6 301.205 296.511 9.106 120.747 o
-8 10 -5 174.903 174.973 6.237 251.487 o
-8 10 -4 1774.630 1693.840 21.740 21.136 o
-8 10 -3 10.478 12.266 4.099 646.083 o
-8 10 -2 880.288 852.321 14.139 49.118 o
-8 10 -1 50.080 54.808 6.152 281.132 o
-8 10 0 67.561 62.043 5.586 334.148 o
-8 10 1 630.897 650.202 13.261 56.914 o
-8 10 2 1419.120 1426.240 21.379 22.198 o
-8 10 3 1.356 6.648 4.111 651.116 o
-8 10 4 232.492 229.833 6.955 200.768 o
-8 10 5 1196.710 1217.290 16.638 35.479 o
-8 10 6 373.518 368.969 7.964 149.025 o
-8 10 7 83.393 91.091 4.380 510.117 o
-8 10 8 553.413 553.444 10.642 85.540 o
-8 10 9 2639.270 2637.520 30.655 10.885 o
-8 10 10 2181.320 2169.340 23.861 17.487 o
-8 10 11 274.856 284.517 7.917 156.337 o
-8 10 12 708.009 706.394 13.069 57.813 o
-8 10 13 584.000 574.997 11.634 72.671 o
-8 10 14 2768.120 2750.680 35.457 8.272 o
-8 10 15 45.099 48.268 4.586 494.565 o
-8 10 16 30.527 22.488 5.996 300.973 o
-8 10 17 288.371 280.921 9.684 108.358 o
-8 10 18 483.338 492.551 13.661 55.110 o
-8 10 19 2.406 -1.641 7.847 179.548 o
-8 10 20 3369.050 3407.090 49.046 4.419 o
-8 10 21 549.790 540.993 15.798 41.673 o
-8 10 22 859.849 885.209 22.405 20.984 o
-8 10 23 28.555 28.055 10.492 99.760 o
-8 10 24 14.150 26.208 18.272 33.087 o
-8 11 -7 138.462 124.145 8.112 158.746 o
-8 11 -6 735.888 746.380 15.460 42.469 o
-8 11 -5 59.210 52.512 2.909 1093.390 o
-8 11 -4 204.009 205.896 6.316 241.349 o
-8 11 -3 20.618 20.011 3.906 697.908 o
-8 11 -2 6723.020 6773.470 86.285 1.448 o
-8 11 -1 25.688 20.461 5.871 314.632 o
-8 11 0 11248.000 11141.200 133.397 0.611 o
-8 11 1 760.242 756.825 15.788 40.776 o
-8 11 2 1819.290 1824.110 28.581 12.719 o
-8 11 3 3.269 6.003 4.116 648.341 o
-8 11 4 294.860 283.182 7.029 191.183 o
-8 11 5 658.770 647.556 12.367 64.328 o
-8 11 6 594.425 577.904 11.233 77.200 o
-8 11 7 2787.610 2808.540 34.426 8.736 o
-8 11 8 15.690 14.592 4.041 659.611 o
-8 11 9 2.544 6.044 4.179 629.681 o
-8 11 10 2069.230 2103.510 26.460 14.545 o
-8 11 11 195.006 190.506 10.336 98.383 o
-8 11 12 3058.080 3109.340 37.126 7.538 o
-8 11 13 70.665 73.296 5.807 309.033 o
-8 11 14 524.144 535.207 11.491 75.066 o
-8 11 15 535.823 563.134 12.351 65.705 o
-8 11 16 911.811 905.820 20.297 25.236 o
-8 11 17 109.769 111.097 8.338 152.135 o
-8 11 18 353.078 372.746 13.494 57.463 o
-8 11 19 258.440 259.081 12.614 66.394 o
-8 11 20 0.074 -7.167 9.252 129.236 o
-8 11 21 75.407 97.387 10.149 104.959 o
-8 11 22 562.369 606.189 24.165 18.418 o
-8 11 23 336.929 353.291 18.302 32.076 o
-8 11 24 2750.810 2975.190 152.183 0.476 o
-8 12 -7 390.263 374.751 16.003 41.391 o
-8 12 -6 319.305 316.176 11.761 74.967 o
-8 12 -5 10.244 12.279 7.155 214.765 o
-8 12 -4 778.342 766.355 16.136 39.109 o
-8 12 -3 152.366 146.320 7.342 189.821 o
-8 12 -2 1260.490 1286.190 24.817 16.949 o
-8 12 -1 43.713 51.535 8.506 150.114 o
-8 12 0 102.384 102.148 9.560 117.229 o
-8 12 1 22.281 31.270 6.592 250.393 o
-8 12 2 1857.380 1868.660 28.584 12.700 o
-8 12 3 402.528 396.673 9.221 114.429 o
-8 12 4 1179.280 1197.170 18.391 29.686 o
-8 12 5 464.626 448.871 9.532 106.156 o
-8 12 6 182.302 187.982 10.585 94.242 o
-8 12 7 119.542 129.228 7.793 172.072 o
-8 12 8 1149.920 1110.690 22.685 20.202 o
-8 12 9 101.746 99.139 5.773 305.071 o
-8 12 10 938.495 927.466 13.607 52.105 o
-8 12 11 926.116 905.109 16.057 38.879 o
-8 12 12 728.440 723.720 11.798 69.006 o
-8 12 13 12.340 12.424 5.204 403.201 o
-8 12 14 1019.390 1007.010 18.919 28.554 o
-8 12 15 1691.880 1664.480 26.511 14.717 o
-8 12 16 671.053 673.251 14.334 49.172 o
-8 12 17 22.354 20.356 7.907 175.203 o
-8 12 18 304.283 303.874 13.825 55.327 o
-8 12 19 1238.310 1217.030 26.392 15.108 o
-8 12 20 88.521 83.576 14.590 51.365 o
-8 12 21 10.593 12.613 11.209 87.828 o
-8 12 22 117.010 86.416 14.448 52.223 o
-8 12 23 144.617 156.893 18.813 30.881 o
-8 13 -7 1.952 0.010 11.735 80.325 o
-8 13 -6 958.391 955.765 27.490 14.120 o
-8 13 -5 623.141 632.332 23.511 19.378 o
-8 13 -4 169.310 184.336 12.028 73.885 o
-8 13 -3 714.427 703.369 16.566 37.492 o
-8 13 -2 2269.390 2201.040 36.453 7.936 o
-8 13 -1 306.316 299.750 11.348 80.396 o
-8 13 0 1604.620 1528.490 28.485 12.905 o
-8 13 1 1338.340 1328.320 28.806 12.737 o
-8 13 2 1242.090 1239.920 21.757 21.716 o
-8 13 3 316.339 329.779 9.272 116.090 o
-8 13 4 222.359 211.589 8.610 137.447 o
-8 13 5 158.606 155.459 7.980 162.066 o
-8 13 6 362.252 368.198 12.149 69.936 o
-8 13 7 111.959 111.361 6.741 227.192 o
-8 13 8 616.733 613.428 12.839 60.543 o
-8 13 9 507.410 511.351 12.775 62.152 o
-8 13 10 7867.260 7747.370 95.677 1.179 o
-8 13 11 178.962 177.098 8.247 151.144 o
-8 13 12 1402.290 1374.320 22.165 20.804 o
-8 13 13 1515.170 1483.770 29.677 11.967 o
-8 13 14 265.022 268.585 10.591 92.264 o
-8 13 15 974.031 978.429 18.632 29.461 o
-8 13 16 78.162 76.687 9.279 125.218 o
-8 13 17 0.891 0.994 9.060 134.748 o
-8 13 18 388.710 396.247 15.753 42.630 o
-8 13 19 22.205 36.456 11.778 79.300 o
-8 13 20 21.812 27.676 10.954 91.685 o
-8 13 21 13.782 20.544 12.761 67.749 o
-8 13 22 284.469 297.545 19.896 27.368 o
-8 13 23 7.861 19.340 20.502 26.300 o
-8 14 -7 1339.610 1280.370 75.373 1.934 o
-8 14 -6 240.010 250.403 20.066 27.002 o
-8 14 -5 902.917 921.583 41.049 6.464 o
-8 14 -4 1197.640 1270.420 79.202 1.754 o
-8 14 -3 9.473 21.063 8.445 154.305 o
-8 14 -2 166.147 178.989 19.529 28.638 o
-8 14 -1 545.642 568.027 21.583 22.959 o
-8 14 0 376.328 383.771 14.070 52.939 o
-8 14 1 959.573 938.000 19.025 28.395 o
-8 14 2 164.725 171.432 10.280 100.093 o
-8 14 3 359.445 354.412 11.816 73.742 o
-8 14 4 3417.250 3400.440 53.584 3.725 o
-8 14 5 952.956 938.739 27.702 13.917 o
-8 14 6 1.454 2.748 8.087 169.030 o
-8 14 7 2073.350 2023.060 39.312 6.892 o
-8 14 8 1710.030 1713.950 38.468 7.233 o
-8 14 9 364.527 352.711 13.878 54.477 o
-8 14 10 2.536 -8.874 9.399 125.160 o
-8 14 11 555.281 545.699 14.522 48.750 o
-8 14 12 940.177 963.711 19.022 28.412 o
-8 14 13 6.235 12.624 8.040 170.520 o
-8 14 14 32.305 40.560 8.926 137.102 o
-8 14 15 229.919 241.685 11.993 73.452 o
-8 14 16 2242.290 2291.230 49.216 4.447 o
-8 14 17 1367.590 1408.530 30.667 11.282 o
-8 14 18 59.588 66.190 11.660 80.313 o
-8 14 19 346.074 343.630 15.732 42.957 o
-8 14 20 304.038 298.595 17.483 35.183 o
-8 14 21 324.529 289.140 26.319 15.765 o
-8 15 -7 611.398 596.359 22.548 21.032 o
-8 15 -6 288.176 279.878 15.365 45.270 o
-8 15 -5 719.477 697.763 22.761 20.536 o
-8 15 -4 10.268 19.330 11.773 79.599 o
-8 15 -3 1357.370 1362.320 36.321 8.143 o
-8 15 -2 58.762 51.821 11.521 82.329 o
-8 15 -1 1321.250 1309.590 29.154 12.455 o
-8 15 0 2.250 3.711 9.834 114.322 o
-8 15 1 148.330 149.027 10.998 88.314 o
-8 15 2 1317.890 1301.040 36.059 8.266 o
-8 15 3 277.630 284.681 12.883 63.547 o
-8 15 4 7.104 -1.485 7.881 177.729 o
-8 15 5 731.743 738.590 19.087 28.686 o
-8 15 6 27.569 31.273 10.770 94.700 o
-8 15 7 1427.740 1396.410 26.538 14.841 o
-8 15 8 39.562 33.708 8.833 139.840 o
-8 15 9 1706.790 1710.950 46.031 5.102 o
-8 15 10 891.680 860.613 21.407 22.865 o
-8 15 11 38.666 50.397 9.934 110.721 o
-8 15 12 206.793 213.016 11.045 86.395 o
-8 15 13 299.539 325.718 14.648 49.498 o
-8 15 14 180.488 194.991 13.775 56.693 o
-8 15 15 1164.380 1169.550 42.040 6.142 o
-8 15 16 62.428 73.073 12.304 72.163 o
-8 15 17 243.729 252.583 13.726 56.566 o
-8 15 18 129.823 145.842 15.918 42.996 o
-8 15 19 1539.850 1523.010 50.670 4.236 o
-8 15 20 92.305 72.038 22.103 22.531 o
-8 16 -7 1051.050 1068.250 29.441 12.327 o
-8 16 -6 30.443 23.328 11.544 82.517 o
-8 16 -5 794.855 774.402 24.739 17.424 o
-8 16 -4 42.577 30.144 12.474 70.596 o
-8 16 -3 71.861 69.296 13.022 64.462 o
-8 16 -2 28.172 22.574 11.383 84.885 o
-8 16 -1 105.723 108.953 12.429 70.212 o
-8 16 0 1.566 4.137 9.097 133.572 o
-8 16 1 33.385 37.376 9.858 112.666 o
-8 16 2 387.000 368.530 14.181 52.146 o
-8 16 3 372.923 370.188 14.530 49.853 o
-8 16 4 2.391 -4.905 10.628 97.913 o
-8 16 5 5204.800 5129.610 95.626 1.190 o
-8 16 6 149.135 130.911 13.410 60.131 o
-8 16 7 1375.450 1337.410 28.671 12.840 o
-8 16 8 295.350 313.046 13.637 56.819 o
-8 16 9 26.360 29.260 9.940 111.078 o
-8 16 10 11.933 16.405 11.258 87.021 o
-8 16 11 702.928 715.112 18.549 30.341 o
-8 16 12 658.844 641.303 17.832 32.833 o
-8 16 13 152.098 147.234 10.918 89.526 o
-8 16 14 656.616 642.110 22.571 20.938 o
-8 16 15 46.233 35.588 12.768 67.353 o
-8 16 16 680.201 745.108 23.479 19.354 o
-8 16 17 1020.400 1038.230 47.409 4.858 o
-8 16 18 171.585 180.757 38.416 7.471 o
-8 17 -7 74.568 67.443 15.413 46.165 o
-8 17 -6 131.492 161.921 24.634 18.108 o
-8 17 -5 153.397 131.804 14.623 50.728 o
-8 17 -4 12.547 19.826 12.617 69.310 o
-8 17 -3 904.012 887.204 26.697 14.974 o
-8 17 -2 42.969 54.815 12.634 68.728 o
-8 17 -1 1485.560 1469.700 36.568 8.016 o
-8 17 0 1318.180 1358.380 37.720 7.570 o
-8 17 1 7.830 12.815 11.643 81.448 o
-8 17 2 11.430 13.391 11.004 91.101 o
-8 17 3 821.766 784.834 22.627 20.660 o
-8 17 4 18.369 12.297 11.093 89.567 o
-8 17 5 217.394 224.334 21.192 24.291 o
-8 17 6 107.123 117.287 13.848 56.746 o
-8 17 7 210.421 220.085 15.426 45.311 o
-8 17 8 124.997 138.752 12.063 74.116 o
-8 17 9 2783.250 2788.590 52.470 3.904 o
-8 17 10 98.086 111.656 18.619 31.643 o
-8 17 11 403.153 431.537 24.967 17.413 o
-8 17 12 144.024 151.489 24.429 18.407 o
-8 17 13 518.631 540.355 32.732 10.181 o
-8 17 14 691.245 727.746 42.072 6.179 o
-8 17 15 59.717 21.695 33.760 9.696 o
-8 17 16 155.904 177.371 37.464 7.856 o
-8 18 -7 707.265 655.608 50.587 4.290 o
-8 18 -6 35.975 24.641 21.255 24.438 o
-8 18 -5 330.605 292.586 18.572 31.240 o
-8 18 -4 1058.900 1116.020 36.071 8.303 o
-8 18 -3 32.193 28.048 12.681 68.419 o
-8 18 -2 186.673 187.939 16.544 39.634 o
-8 18 -1 1434.470 1436.010 39.671 6.848 o
-8 18 0 103.516 88.846 14.136 54.581 o
-8 18 1 1180.870 1129.920 29.152 12.520 o
-8 18 2 9.076 1.848 11.643 81.493 o
-8 18 3 1254.390 1234.860 33.616 9.486 o
-8 18 4 400.469 362.813 16.502 39.010 o
-8 18 5 1725.680 1753.290 37.989 7.407 o
-8 18 6 3.399 10.941 11.754 79.977 o
-8 18 7 800.317 809.124 28.250 13.469 o
-8 18 8 1.859 3.921 11.537 83.072 o
-8 18 9 28.906 30.425 13.752 58.237 o
-8 18 10 32.457 57.911 16.595 40.000 o
-8 18 11 386.746 389.629 26.354 15.676 o
-8 18 12 83.097 129.333 25.879 16.450 o
-8 18 13 69.461 77.761 24.328 18.627 o
-8 19 -7 95.885 121.493 34.712 9.159 o
-8 19 -6 622.217 720.662 46.207 5.136 o
-8 19 -5 1.822 2.598 24.993 17.710 o
-8 19 -4 3.436 -5.849 16.120 42.566 o
-8 19 -3 33.343 36.528 17.362 36.580 o
-8 19 -2 50.744 63.285 16.650 39.681 o
-8 19 -1 671.587 648.966 26.897 14.896 o
-8 19 0 101.120 113.076 13.595 58.884 o
-8 19 1 449.490 463.289 19.015 29.519 o
-8 19 2 15.993 6.505 13.296 62.453 o
-8 19 3 327.005 290.042 17.827 33.840 o
-8 19 4 295.234 325.389 21.345 23.819 o
-8 19 5 1.356 11.532 12.466 71.129 o
-8 19 6 738.674 691.449 29.841 12.138 o
-8 19 7 2.512 -6.319 14.931 49.615 o
-8 19 8 0.522 3.324 18.193 33.424 o
-8 19 9 115.305 146.816 40.797 6.633 o
-8 19 10 735.431 735.488 35.273 8.742 o
-8 19 11 30.136 -3.492 32.278 10.613 o
-8 20 -3 0.142 2.726 17.901 34.525 o
-8 20 -2 285.208 298.122 40.321 6.770 o
-8 20 -1 6.124 -3.916 28.151 13.959 o
-8 20 0 251.935 293.466 40.850 6.599 o
-8 20 1 1.536 7.726 27.833 14.280 o
-8 20 2 701.369 724.041 56.143 3.487 o
-8 20 3 512.624 576.338 40.761 6.597 o
-8 20 4 41.816 29.019 23.887 19.353 o
-8 20 5 56.634 55.001 19.799 28.108 o
-8 20 6 1.542 -22.997 22.961 20.985 o
-8 20 7 1180.190 1267.050 130.700 0.646 o
-8 20 8 20.151 36.617 33.019 10.141 o
-7 0 -5 3868.590 3755.520 59.361 3.044 o
-7 0 -3 762.146 737.495 13.106 57.122 o
-7 0 -1 61153.600 61165.700 1081.830 0.009 o
-7 0 1 49192.500 48682.500 795.161 0.017 o
-7 0 3 16660.800 16681.900 210.539 0.247 o
-7 0 5 54.678 55.525 3.577 768.847 o
-7 0 7 363.285 379.294 8.727 127.340 o
-7 0 9 2854.180 2835.630 38.727 6.991 o
-7 0 11 5631.350 5724.480 71.639 2.089 o
-7 0 13 12510.800 12363.200 178.008 0.345 o
-7 0 15 130.105 136.676 6.427 244.994 o
-7 0 17 835.926 843.478 15.763 40.548 o
-7 0 19 1110.880 1063.520 24.517 17.480 o
-7 0 21 1620.140 1513.060 40.371 6.602 o
-7 0 23 7421.750 7484.830 144.254 0.526 o
-7 0 25 1329.920 1332.640 40.791 6.498 o
-7 0 27 139.322 112.552 19.793 27.970 o
-7 1 -6 1.881 1.692 2.689 1518.560 o
-7 1 -5 5.292 3.940 2.637 1559.450 o
-7 1 -4 168.223 170.775 4.851 388.901 o
-7 1 -3 393.878 404.445 6.454 207.911 o
-7 1 -2 11.990 9.137 2.436 1768.870 o
-7 1 -1 9920.300 9900.240 110.573 0.884 o
-7 1 0 2184.910 2251.840 27.418 13.559 o
-7 1 1 5265.960 5333.870 62.954 2.687 o
-7 1 2 119.177 124.120 3.470 711.229 o
-7 1 3 10437.300 10470.600 108.698 0.913 o
-7 1 4 291.489 293.210 6.337 227.430 o
-7 1 5 188.066 180.689 4.174 484.798 o
-7 1 6 43.115 39.655 2.617 1371.480 o
-7 1 7 87.693 86.278 2.966 976.122 o
-7 1 8 6404.200 6471.470 59.442 2.974 o
-7 1 9 4989.690 4992.350 50.490 4.106 o
-7 1 10 527.512 537.500 7.161 165.832 o
-7 1 11 1209.900 1225.470 13.283 52.245 o
-7 1 12 767.289 767.488 10.444 84.200 o
-7 1 13 637.185 624.488 9.025 110.785 o
-7 1 14 35.054 42.403 3.554 806.130 o
-7 1 15 86.368 84.156 4.268 534.371 o
-7 1 16 822.694 821.725 11.387 72.037 o
-7 1 17 3558.000 3555.010 38.670 6.920 o
-7 1 18 480.627 481.488 9.268 110.758 o
-7 1 19 843.782 856.800 12.713 59.390 o
-7 1 20 408.107 397.170 10.239 94.888 o
-7 1 21 2572.600 2592.510 35.926 8.101 o
-7 1 22 12.798 8.234 8.615 148.407 o
-7 1 23 2026.130 2036.030 37.277 7.638 o
-7 1 24 298.879 288.958 18.013 33.219 o
-7 1 25 1074.080 1036.200 23.029 19.714 o
-7 1 26 1552.440 1522.370 31.272 10.817 o
-7 1 27 12.213 6.836 10.401 101.985 o
-7 1 28 349.639 371.674 36.617 8.188 o
-7 2 -6 41.772 42.299 3.439 848.018 o
-7 2 -5 3640.670 3598.840 41.835 5.962 o
-7 2 -4 1536.470 1531.650 18.297 29.159 o
-7 2 -3 7228.610 7255.770 81.799 1.603 o
-7 2 -2 4064.630 4066.260 48.152 4.540 o
-7 2 -1 5245.570 5287.810 61.767 2.788 o
-7 2 0 1382.340 1390.920 18.456 29.044 o
-7 2 1 9772.700 9903.740 114.656 0.824 o
-7 2 2 10411.900 10386.800 111.360 0.871 o
-7 2 3 2009.950 2023.720 25.411 15.709 o
-7 2 4 331.518 335.255 5.370 287.240 o
-7 2 5 4488.040 4492.120 45.122 5.106 o
-7 2 6 2334.170 2346.530 22.593 19.126 o
-7 2 7 1395.700 1388.740 15.950 37.514 o
-7 2 8 1452.380 1490.420 18.114 29.844 o
-7 2 9 527.732 540.950 7.393 157.746 o
-7 2 10 959.204 966.318 11.775 66.404 o
-7 2 11 8116.580 8159.070 74.514 1.911 o
-7 2 12 359.313 349.202 6.352 218.239 o
-7 2 13 3392.530 3421.770 37.051 7.517 o
-7 2 14 482.967 475.092 7.122 171.022 o
-7 2 15 1328.940 1334.760 16.785 34.525 o
-7 2 16 1751.590 1767.370 21.467 21.612 o
-7 2 17 72.880 72.846 4.842 432.799 o
-7 2 18 28.408 22.619 4.608 502.733 o
-7 2 19 573.033 572.332 10.754 83.627 o
-7 2 20 204.863 189.499 7.784 166.616 o
-7 2 21 101.460 107.269 8.174 158.454 o
-7 2 22 932.493 921.185 20.267 25.273 o
-7 2 23 526.797 496.304 17.512 34.390 o
-7 2 24 906.216 921.860 22.916 20.056 o
-7 2 25 1358.240 1371.470 38.976 7.098 o
-7 2 26 967.388 990.355 48.068 4.730 o
-7 2 27 102.570 115.923 18.880 30.769 o
-7 2 28 3.415 37.675 26.563 15.670 o
-7 3 -6 886.093 891.958 18.591 29.786 o
-7 3 -5 173.636 182.386 7.055 201.486 o
-7 3 -4 3044.480 3029.440 38.670 6.986 o
-7 3 -3 1972.410 1977.800 24.528 16.788 o
-7 3 -2 283.932 283.407 4.894 343.580 o
-7 3 -1 3306.210 3273.960 37.306 7.437 o
-7 3 0 677.671 690.477 10.908 79.699 o
-7 3 1 2081.120 2074.580 22.589 19.385 o
-7 3 2 4566.740 4564.740 50.408 4.138 o
-7 3 3 3018.060 3056.570 39.281 6.783 o
-7 3 4 5.724 8.131 2.572 1625.970 o
-7 3 5 8231.240 8186.420 86.219 1.442 o
-7 3 6 257.720 255.456 5.028 337.806 o
-7 3 7 6397.790 6384.140 70.114 2.169 o
-7 3 8 49.021 50.067 3.226 933.974 o
-7 3 9 2212.330 2240.230 24.494 16.648 o
-7 3 10 197.807 192.881 4.610 410.411 o
-7 3 11 898.200 918.670 11.867 66.186 o
-7 3 12 953.706 949.194 8.563 109.529 o
-7 3 13 69.701 62.993 4.052 602.016 o
-7 3 14 1184.880 1173.400 11.229 68.953 o
-7 3 15 219.288 220.844 5.673 286.807 o
-7 3 16 4790.190 4824.580 47.561 4.607 o
-7 3 17 2.886 -1.891 4.144 642.058 o
-7 3 18 3429.920 3390.750 37.786 7.245 o
-7 3 19 3868.470 3819.510 47.523 4.667 o
-7 3 20 872.484 893.235 22.761 20.351 o
-7 3 21 634.507 607.622 19.767 27.054 o
-7 3 22 199.118 193.253 11.010 87.148 o
-7 3 23 53.499 37.420 9.371 124.008 o
-7 3 24 233.571 247.511 14.385 51.737 o
-7 3 25 318.663 300.545 14.909 47.817 o
-7 3 26 2.105 12.465 10.697 96.552 o
-7 3 27 1879.650 1993.010 55.263 3.558 o
-7 3 28 103.007 97.998 30.162 12.123 o
-7 4 -6 36.005 36.198 3.037 1077.120 o
-7 4 -5 1939.300 1903.610 21.486 21.371 o
-7 4 -4 10229.500 10269.300 110.775 0.880 o
-7 4 -3 1213.340 1192.130 14.049 47.596 o
-7 4 -2 1803.900 1817.390 21.848 20.877 o
-7 4 -1 561.756 559.707 7.451 154.005 o
-7 4 0 896.053 887.503 11.471 70.218 o
-7 4 1 584.433 582.986 8.472 124.643 o
-7 4 2 5570.310 5600.850 69.783 2.199 o
-7 4 3 1148.250 1198.550 18.895 28.302 o
-7 4 4 12407.700 12399.200 133.843 0.605 o
-7 4 5 389.708 391.735 6.524 205.199 o
-7 4 6 11.335 12.010 2.679 1473.060 o
-7 4 7 1533.320 1512.920 19.260 26.638 o
-7 4 8 5502.100 5547.360 61.243 2.829 o
-7 4 9 3054.290 3012.720 34.510 8.648 o
-7 4 10 6165.490 6137.790 67.538 2.334 o
-7 4 11 442.172 463.857 7.129 173.142 o
-7 4 12 1153.560 1177.520 11.537 66.300 o
-7 4 13 2175.800 2164.300 24.597 16.557 o
-7 4 14 492.515 484.244 8.510 127.668 o
-7 4 15 1168.560 1175.120 14.282 46.480 o
-7 4 16 3048.840 3078.390 34.529 8.636 o
-7 4 17 2602.570 2624.920 29.406 11.762 o
-7 4 18 262.878 270.633 7.895 157.950 o
-7 4 19 441.627 447.358 11.612 74.885 o
-7 4 20 3980.730 3944.800 53.285 3.744 o
-7 4 21 3404.660 3435.130 55.687 3.457 o
-7 4 22 102.583 102.598 10.040 106.603 o
-7 4 23 37.088 42.360 9.623 118.026 o
-7 4 24 854.347 831.865 22.525 20.797 o
-7 4 25 232.797 242.223 14.336 52.094 o
-7 4 26 1806.530 1823.730 54.846 3.615 o
-7 4 27 1.254 4.131 15.667 45.061 o
-7 4 28 1714.060 1745.340 92.284 1.292 o
-7 5 -6 19526.400 19441.400 226.286 0.214 o
-7 5 -5 82.719 80.052 3.603 720.068 o
-7 5 -4 7344.280 7447.720 87.496 1.406 o
-7 5 -3 431.411 435.429 6.769 189.441 o
-7 5 -2 157.879 158.729 5.068 365.299 o
-7 5 -1 123.285 118.094 4.478 469.115 o
-7 5 0 1506.200 1475.870 18.601 28.405 o
-7 5 1 55.230 57.964 3.455 815.195 o
-7 5 2 43.547 43.163 3.254 933.518 o
-7 5 3 4756.500 4748.520 54.330 3.580 o
-7 5 4 2118.110 2120.730 24.916 16.212 o
-7 5 5 560.119 565.936 8.313 129.481 o
-7 5 6 19376.500 19625.900 203.089 0.265 o
-7 5 7 320.261 315.504 5.776 259.495 o
-7 5 8 7537.690 7614.850 90.118 1.326 o
-7 5 9 75.381 73.040 3.814 661.786 o
-7 5 10 5519.920 5533.070 36.473 7.420 o
-7 5 11 249.315 243.800 6.633 216.111 o
-7 5 12 1173.860 1176.890 13.821 49.128 o
-7 5 13 299.660 296.593 6.067 243.194 o
-7 5 14 6343.190 6307.320 68.472 2.271 o
-7 5 15 365.369 362.625 7.326 172.135 o
-7 5 16 1569.100 1539.740 18.871 27.559 o
-7 5 17 325.734 332.469 8.181 144.685 o
-7 5 18 15269.300 15184.900 171.802 0.369 o
-7 5 19 194.151 205.479 9.194 122.542 o
-7 5 20 378.880 402.564 15.816 42.328 o
-7 5 21 24.613 27.691 7.689 184.790 o
-7 5 22 615.258 641.621 19.233 28.511 o
-7 5 23 63.340 61.863 10.668 95.680 o
-7 5 24 9.970 11.034 9.708 117.019 o
-7 5 25 37.753 39.417 12.613 69.065 o
-7 5 26 17.988 25.513 11.643 81.257 o
-7 5 27 31.772 44.909 18.535 32.105 o
-7 6 -6 14.020 16.553 3.337 956.440 o
-7 6 -5 410.539 407.517 7.822 151.371 o
-7 6 -4 3962.190 3966.670 44.031 5.386 o
-7 6 -3 1119.400 1119.940 16.562 36.054 o
-7 6 -2 2259.460 2264.350 29.624 11.728 o
-7 6 -1 730.595 726.374 12.280 64.325 o
-7 6 0 4081.150 4052.400 54.263 3.612 o
-7 6 1 5.563 9.532 2.790 1385.390 o
-7 6 2 554.676 547.475 8.474 125.900 o
-7 6 3 561.324 558.089 9.476 104.279 o
-7 6 4 3057.810 3052.330 37.988 7.222 o
-7 6 5 625.121 624.803 11.202 77.008 o
-7 6 6 1340.130 1342.800 16.404 35.909 o
-7 6 7 63.233 65.665 3.793 680.733 o
-7 6 8 15412.700 15089.200 169.473 0.379 o
-7 6 9 769.415 768.215 10.502 83.399 o
-7 6 10 1836.270 1808.180 19.405 25.747 o
-7 6 11 502.337 502.601 10.655 86.344 o
-7 6 12 124.049 118.757 9.087 128.461 o
-7 6 13 0.528 5.195 4.196 626.121 o
-7 6 14 234.848 233.641 6.387 232.369 o
-7 6 15 2654.450 2651.460 28.759 12.236 o
-7 6 16 1288.390 1283.830 16.581 35.418 o
-7 6 17 706.199 682.473 12.046 66.879 o
-7 6 18 1293.370 1275.660 17.913 30.877 o
-7 6 19 406.796 419.362 10.064 97.710 o
-7 6 20 1364.840 1381.440 23.048 19.374 o
-7 6 21 511.793 522.428 19.309 28.526 o
-7 6 22 171.930 184.435 10.980 88.031 o
-7 6 23 114.621 123.344 9.380 121.034 o
-7 6 24 1079.060 1085.920 32.025 10.466 o
-7 6 25 4.277 4.923 13.387 61.686 o
-7 6 26 1119.670 1097.190 36.941 7.920 o
-7 6 27 66.859 73.310 45.507 5.337 o
-7 7 -6 8756.100 8664.850 119.355 0.763 o
-7 7 -5 498.032 497.276 11.285 78.012 o
-7 7 -4 6355.300 6276.640 81.428 1.624 o
-7 7 -3 4923.480 4854.670 60.297 2.928 o
-7 7 -2 649.743 628.995 11.553 72.706 o
-7 7 -1 635.625 637.526 13.405 55.824 o
-7 7 0 2369.740 2317.460 32.844 9.645 o
-7 7 1 4.583 7.867 3.569 857.501 o
-7 7 2 929.587 931.857 13.587 52.271 o
-7 7 3 21.134 24.353 3.008 1141.240 o
-7 7 4 7.736 8.818 3.187 1064.740 o
-7 7 5 3461.130 3516.010 43.300 5.599 o
-7 7 6 8260.270 8134.140 96.409 1.160 o
-7 7 7 272.154 267.859 9.107 121.841 o
-7 7 8 1652.430 1637.900 20.959 22.709 o
-7 7 9 588.148 598.090 17.175 35.440 o
-7 7 10 863.047 858.850 13.306 54.744 o
-7 7 11 9.805 11.546 4.019 672.247 o
-7 7 12 3007.490 2985.270 34.099 8.851 o
-7 7 13 1807.810 1830.300 22.145 20.368 o
-7 7 14 1.402 8.617 4.757 486.489 o
-7 7 15 535.455 528.286 10.584 86.756 o
-7 7 16 3250.360 3215.420 37.589 7.341 o
-7 7 17 87.612 91.404 5.559 330.386 o
-7 7 18 3039.740 2994.060 40.199 6.493 o
-7 7 19 1226.090 1218.270 20.335 24.636 o
-7 7 20 1028.170 1054.680 20.480 24.609 o
-7 7 21 47.270 55.008 8.336 155.950 o
-7 7 22 708.313 719.249 18.232 31.333 o
-7 7 23 41.651 34.049 9.945 110.594 o
-7 7 24 34.429 35.064 13.883 57.108 o
-7 7 25 70.936 98.391 16.067 42.474 o
-7 7 26 5.407 -3.348 17.889 34.560 o
-7 7 27 1465.990 1476.430 99.586 1.111 o
-7 8 -6 53.520 45.961 6.353 264.400 o
-7 8 -5 2526.090 2551.320 38.950 6.955 o
-7 8 -4 473.373 469.565 11.062 81.289 o
-7 8 -3 80.013 82.804 5.275 366.612 o
-7 8 -2 3088.070 3087.040 41.437 6.123 o
-7 8 -1 731.865 726.770 14.037 50.685 o
-7 8 0 2275.020 2299.420 37.576 7.484 o
-7 8 1 458.446 461.280 11.469 76.355 o
-7 8 2 1221.670 1227.950 16.858 34.596 o
-7 8 3 504.805 521.446 10.365 90.480 o
-7 8 4 3646.330 3602.760 31.971 9.810 o
-7 8 5 100.565 109.681 6.216 265.599 o
-7 8 6 673.767 670.389 10.734 82.082 o
-7 8 7 650.222 637.363 10.008 93.006 o
-7 8 8 97.974 108.259 4.633 453.201 o
-7 8 9 7077.950 7162.030 72.045 2.050 o
-7 8 10 477.641 486.043 9.096 114.409 o
-7 8 11 2921.750 2913.710 31.824 10.079 o
-7 8 12 2188.920 2208.960 30.101 11.406 o
-7 8 13 1167.670 1157.660 16.282 37.008 o
-7 8 14 5518.060 5570.210 59.935 2.948 o
-7 8 15 17.461 16.751 5.380 375.739 o
-7 8 16 41.031 44.715 5.813 315.943 o
-7 8 17 8.612 12.581 5.747 332.078 o
-7 8 18 144.064 147.864 7.444 185.491 o
-7 8 19 122.261 130.445 8.284 153.103 o
-7 8 20 274.638 287.434 10.608 91.708 o
-7 8 21 81.044 74.530 8.551 146.710 o
-7 8 22 38.870 63.640 8.104 165.028 o
-7 8 23 84.810 84.004 10.228 103.330 o
-7 8 24 281.458 273.239 16.412 39.875 o
-7 8 25 308.462 303.685 21.503 23.475 o
-7 8 26 1194.980 1173.970 86.886 1.459 o
-7 9 -6 201.421 218.219 11.807 76.076 o
-7 9 -5 209.546 200.114 7.270 187.994 o
-7 9 -4 16.701 17.301 3.315 963.756 o
-7 9 -3 1360.850 1333.250 20.650 23.755 o
-7 9 -2 1773.130 1786.740 28.534 12.777 o
-7 9 -1 442.757 435.800 9.001 117.923 o
-7 9 0 801.283 806.950 18.041 31.715 o
-7 9 1 253.402 240.251 12.671 65.935 o
-7 9 2 15.753 19.521 3.918 698.061 o
-7 9 3 1690.040 1696.620 21.753 21.178 o
-7 9 4 1049.160 1040.910 13.570 51.557 o
-7 9 5 238.100 236.950 6.244 241.034 o
-7 9 6 726.550 750.772 11.058 77.020 o
-7 9 7 250.431 250.636 5.940 259.930 o
-7 9 8 1983.600 1970.380 22.560 19.530 o
-7 9 9 1819.600 1804.350 21.284 21.875 o
-7 9 10 42.640 46.743 4.549 503.469 o
-7 9 11 919.689 902.987 13.409 53.608 o
-7 9 12 2881.250 2880.430 36.689 7.738 o
-7 9 13 421.739 421.106 8.679 126.328 o
-7 9 14 10.361 6.486 3.988 684.300 o
-7 9 15 310.743 325.712 12.145 70.612 o
-7 9 16 3187.960 3163.880 42.364 5.862 o
-7 9 17 0.931 4.458 6.855 235.146 o
-7 9 18 726.142 699.955 18.263 31.218 o
-7 9 19 386.145 392.581 12.223 68.844 o
-7 9 20 1045.030 1053.140 21.989 21.526 o
-7 9 21 1608.080 1688.630 36.657 7.952 o
-7 9 22 28.008 24.863 9.689 116.877 o
-7 9 23 690.025 720.639 19.063 28.831 o
-7 9 24 205.215 220.874 17.711 34.594 o
-7 9 25 286.918 284.078 27.222 14.765 o
-7 10 -6 4.074 4.849 4.969 445.752 o
-7 10 -5 512.027 499.770 9.879 98.460 o
-7 10 -4 28.304 37.174 3.803 719.561 o
-7 10 -3 739.768 710.215 12.963 58.456 o
-7 10 -2 18.611 23.705 4.901 449.608 o
-7 10 -1 2812.490 2776.550 38.018 7.246 o
-7 10 0 292.097 301.345 16.729 38.355 o
-7 10 1 9835.520 9692.520 133.387 0.612 o
-7 10 2 562.287 562.335 10.563 86.479 o
-7 10 3 40.776 41.194 4.328 555.361 o
-7 10 4 8.116 9.900 4.604 515.786 o
-7 10 5 665.152 646.464 12.097 66.849 o
-7 10 6 45.159 47.350 3.266 921.965 o
-7 10 7 230.703 236.114 5.839 270.833 o
-7 10 8 11.526 8.921 3.954 694.080 o
-7 10 9 2716.480 2683.390 28.479 12.435 o
-7 10 10 1415.470 1410.760 15.759 38.222 o
-7 10 11 6631.390 6609.760 67.862 2.306 o
-7 10 12 920.028 932.552 15.098 43.418 o
-7 10 13 4696.000 4725.750 57.252 3.240 o
-7 10 14 705.595 676.779 16.204 39.119 o
-7 10 15 2.058 6.052 6.301 277.964 o
-7 10 16 84.572 83.674 7.208 203.362 o
-7 10 17 70.845 72.934 8.289 156.277 o
-7 10 18 10.980 18.992 7.449 197.983 o
-7 10 19 745.655 780.381 16.852 36.154 o
-7 10 20 287.198 299.996 11.320 80.986 o
-7 10 21 92.905 94.035 10.935 90.467 o
-7 10 22 1.143 -0.026 9.256 129.116 o
-7 10 23 780.211 805.148 20.397 25.203 o
-7 10 24 385.630 384.494 21.369 23.649 o
-7 10 25 1247.240 1235.780 65.985 2.520 o
-7 11 -6 2977.070 2948.450 49.517 4.359 o
-7 11 -5 18.373 19.787 4.193 610.406 o
-7 11 -4 2872.080 2865.980 37.368 7.476 o
-7 11 -3 185.327 185.612 7.895 163.369 o
-7 11 -2 130.628 130.782 6.195 262.278 o
-7 11 -1 1542.180 1520.490 21.587 21.666 o
-7 11 0 84.952 83.352 6.340 259.389 o
-7 11 1 1552.460 1550.720 22.411 20.212 o
-7 11 2 52.952 59.739 5.072 404.755 o
-7 11 3 2824.940 2791.380 34.199 8.841 o
-7 11 4 742.915 740.590 11.897 67.825 o
-7 11 5 35.097 35.043 4.573 504.443 o
-7 11 6 495.593 484.616 10.505 88.752 o
-7 11 7 105.488 109.804 5.690 311.728 o
-7 11 8 41.201 47.559 4.635 486.494 o
-7 11 9 1111.080 1100.940 13.214 53.493 o
-7 11 10 355.394 349.776 7.483 166.918 o
-7 11 11 1966.390 1972.430 22.925 18.983 o
-7 11 12 31.529 33.750 4.969 431.696 o
-7 11 13 559.961 564.358 11.587 73.472 o
-7 11 14 0.110 -1.177 4.682 504.757 o
-7 11 15 806.994 834.724 15.390 42.457 o
-7 11 16 869.293 885.903 17.309 34.039 o
-7 11 17 224.190 220.753 9.657 110.926 o
-7 11 18 502.815 507.303 16.212 39.870 o
-7 11 19 460.831 463.418 15.932 41.396 o
-7 11 20 9.543 0.949 9.272 128.416 o
-7 11 21 1402.410 1451.710 30.197 11.608 o
-7 11 22 10.404 10.963 9.346 126.225 o
-7 11 23 1294.410 1291.270 29.164 12.457 o
-7 11 24 15.133 26.140 36.088 8.492 o
-7 12 -6 13.207 10.418 6.632 249.507 o
-7 12 -5 1308.870 1300.290 27.154 14.270 o
-7 12 -4 460.171 473.894 10.646 87.209 o
-7 12 -3 710.500 713.957 14.796 46.173 o
-7 12 -2 512.991 524.176 11.459 75.602 o
-7 12 -1 5507.770 5486.690 65.442 2.490 o
-7 12 0 238.806 238.742 9.953 104.370 o
-7 12 1 7479.920 7466.420 80.323 1.659 o
-7 12 2 6291.290 6267.830 64.567 2.542 o
-7 12 3 184.921 182.405 6.750 217.296 o
-7 12 4 284.490 302.795 11.772 75.243 o
-7 12 5 1390.050 1387.780 21.296 22.400 o
-7 12 6 8.835 15.395 5.953 309.357 o
-7 12 7 977.231 940.994 15.004 43.697 o
-7 12 8 670.793 658.522 12.446 63.481 o
-7 12 9 1652.300 1642.670 23.551 18.360 o
-7 12 10 1441.280 1420.260 20.085 24.856 o
-7 12 11 3386.530 3324.720 39.518 6.667 o
-7 12 12 639.737 647.011 13.540 54.765 o
-7 12 13 2988.470 2971.110 35.832 8.072 o
-7 12 14 676.580 678.122 12.895 59.494 o
-7 12 15 399.126 406.131 11.681 74.689 o
-7 12 16 3.847 1.285 7.662 188.190 o
-7 12 17 612.064 614.342 19.137 28.809 o
-7 12 18 551.673 570.417 14.570 48.417 o
-7 12 19 324.535 329.055 14.442 50.741 o
-7 12 20 11.463 18.194 9.903 112.355 o
-7 12 21 54.814 50.754 12.007 75.927 o
-7 12 22 3.272 21.226 12.333 72.607 o
-7 12 23 1003.600 1017.690 36.330 8.200 o
-7 13 -6 13.660 25.842 11.804 79.107 o
-7 13 -5 808.986 794.145 18.228 31.109 o
-7 13 -4 64.515 59.815 6.600 243.740 o
-7 13 -3 3254.430 3277.030 48.561 4.510 o
-7 13 -2 247.113 233.418 9.950 104.311 o
-7 13 -1 51.777 53.682 7.835 175.866 o
-7 13 0 1681.320 1677.750 29.567 11.986 o
-7 13 1 30.531 27.241 4.261 581.893 o
-7 13 2 410.663 429.548 11.753 73.627 o
-7 13 3 1879.180 1888.360 29.156 12.228 o
-7 13 4 411.938 404.394 9.909 100.494 o
-7 13 5 946.250 959.763 17.443 33.332 o
-7 13 6 389.466 399.523 10.138 96.872 o
-7 13 7 1879.610 1811.520 30.085 11.535 o
-7 13 8 1247.290 1203.600 21.953 21.367 o
-7 13 9 2476.570 2420.190 33.977 9.025 o
-7 13 10 255.972 271.501 8.370 142.467 o
-7 13 11 2.159 -2.558 5.346 386.588 o
-7 13 12 304.187 327.377 12.063 71.571 o
-7 13 13 1657.820 1599.250 24.676 16.851 o
-7 13 14 1777.590 1758.390 29.535 11.976 o
-7 13 15 16.419 16.667 7.527 193.661 o
-7 13 16 1310.280 1332.650 26.600 14.833 o
-7 13 17 26.027 19.105 10.046 108.884 o
-7 13 18 17.983 23.016 10.511 99.616 o
-7 13 19 1159.970 1220.190 26.700 14.807 o
-7 13 20 69.978 69.910 17.426 36.192 o
-7 13 21 727.348 705.599 24.324 18.060 o
-7 13 22 43.993 75.073 15.841 43.811 o
-7 13 23 93.528 79.391 19.014 30.385 o
-7 14 -6 7.569 9.065 10.986 91.483 o
-7 14 -5 175.169 186.966 12.761 65.831 o
-7 14 -4 1338.590 1362.070 33.584 9.480 o
-7 14 -3 385.721 381.553 15.143 46.005 o
-7 14 -2 3873.940 3758.010 68.806 2.283 o
-7 14 -1 17.328 19.093 7.565 191.586 o
-7 14 0 0.743 -2.866 7.714 185.887 o
-7 14 1 7.019 8.367 5.436 371.676 o
-7 14 2 139.101 142.096 7.933 165.126 o
-7 14 3 870.785 881.373 20.686 24.404 o
-7 14 4 419.542 406.907 12.469 66.030 o
-7 14 5 7.615 19.932 8.127 166.630 o
-7 14 6 0.009 -4.521 7.712 186.011 o
-7 14 7 9.268 6.876 7.087 219.187 o
-7 14 8 573.745 585.660 16.321 39.068 o
-7 14 9 1032.790 1008.070 19.434 27.153 o
-7 14 10 1678.900 1708.120 26.293 14.943 o
-7 14 11 711.965 716.538 17.001 35.713 o
-7 14 12 103.453 106.840 10.985 89.429 o
-7 14 13 841.584 849.513 19.971 26.130 o
-7 14 14 380.418 374.173 12.282 68.356 o
-7 14 15 1661.670 1692.120 31.452 10.660 o
-7 14 16 141.067 160.641 18.507 31.902 o
-7 14 17 1140.370 1135.500 36.665 8.032 o
-7 14 18 72.211 71.228 11.455 82.992 o
-7 14 19 3.366 2.307 11.215 87.906 o
-7 14 20 587.572 649.260 24.475 17.940 o
-7 14 21 546.817 576.818 28.199 13.636 o
-7 15 -6 2075.540 2107.910 58.192 3.210 o
-7 15 -5 215.194 215.263 15.412 45.384 o
-7 15 -4 1410.790 1428.470 45.583 5.221 o
-7 15 -3 56.842 56.908 12.159 74.011 o
-7 15 -2 5.443 1.728 10.332 103.518 o
-7 15 -1 34.832 38.224 9.346 125.172 o
-7 15 0 64.786 76.688 9.757 113.816 o
-7 15 1 1272.680 1252.900 26.282 15.206 o
-7 15 2 15.504 7.455 7.583 191.183 o
-7 15 3 584.445 585.108 15.424 43.405 o
-7 15 4 507.493 529.794 15.351 44.145 o
-7 15 5 96.635 110.001 10.861 91.510 o
-7 15 6 5095.420 5086.910 80.765 1.658 o
-7 15 7 19.688 14.878 8.934 137.719 o
-7 15 8 943.271 953.635 24.430 17.721 o
-7 15 9 14.718 17.119 8.503 152.075 o
-7 15 10 108.386 104.443 9.168 126.917 o
-7 15 11 7.888 0.989 8.790 142.887 o
-7 15 12 113.651 121.083 13.050 63.707 o
-7 15 13 1111.180 1080.030 25.908 15.733 o
-7 15 14 42.812 40.420 10.394 101.256 o
-7 15 15 61.093 58.278 12.336 71.876 o
-7 15 16 324.461 320.055 22.724 21.042 o
-7 15 17 165.539 193.727 20.895 25.047 o
-7 15 18 1915.060 2002.620 42.809 5.856 o
-7 15 19 611.820 609.128 24.998 17.215 o
-7 15 20 55.927 41.293 30.320 12.015 o
-7 16 -6 179.649 230.246 22.207 22.178 o
-7 16 -5 63.836 60.334 13.120 63.599 o
-7 16 -4 2209.910 2173.630 51.769 4.032 o
-7 16 -3 0.808 -2.747 11.645 81.584 o
-7 16 -2 135.500 103.676 15.066 47.972 o
-7 16 -1 228.537 242.710 17.196 36.576 o
-7 16 0 67.300 69.091 12.746 67.279 o
-7 16 1 34.703 42.382 10.022 108.967 o
-7 16 2 306.908 288.791 12.945 62.745 o
-7 16 3 23.402 20.226 8.133 165.640 o
-7 16 4 1342.240 1389.170 28.645 12.864 o
-7 16 5 168.940 170.110 12.357 70.198 o
-7 16 6 180.383 169.638 12.234 71.469 o
-7 16 7 5.032 12.189 10.160 106.962 o
-7 16 8 900.895 960.629 28.153 13.503 o
-7 16 9 95.901 99.681 11.313 84.572 o
-7 16 10 892.076 892.486 22.313 21.122 o
-7 16 11 105.544 118.624 16.985 37.930 o
-7 16 12 2.465 10.872 11.193 88.201 o
-7 16 13 14.945 16.097 11.261 86.943 o
-7 16 14 7.913 5.257 12.085 75.642 o
-7 16 15 135.088 156.082 20.168 26.928 o
-7 16 16 1872.330 1759.190 38.914 7.058 o
-7 16 17 26.354 29.558 14.747 50.688 o
-7 16 18 202.946 202.739 23.765 19.388 o
-7 16 19 23.170 34.606 34.818 9.120 o
-7 17 -6 2977.740 2961.910 61.140 2.893 o
-7 17 -5 221.629 272.282 18.081 33.139 o
-7 17 -4 1546.020 1542.920 41.183 6.355 o
-7 17 -3 300.186 274.429 33.896 9.559 o
-7 17 -2 485.062 507.487 25.244 16.980 o
-7 17 -1 5.829 -5.263 11.885 78.266 o
-7 17 0 271.611 251.689 16.018 41.864 o
-7 17 1 159.816 160.857 11.885 75.825 o
-7 17 2 45.968 51.624 10.471 99.635 o
-7 17 3 104.260 81.207 11.681 79.452 o
-7 17 4 1936.980 1923.400 40.230 6.606 o
-7 17 5 219.480 215.637 15.316 45.923 o
-7 17 6 2930.300 2847.010 50.444 4.208 o
-7 17 7 582.175 576.290 19.008 29.255 o
-7 17 8 988.861 970.309 25.273 16.579 o
-7 17 9 259.272 245.919 13.620 57.352 o
-7 17 10 1129.930 1114.610 32.101 10.406 o
-7 17 11 140.977 127.053 12.453 69.565 o
-7 17 12 103.703 120.758 13.351 60.977 o
-7 17 13 38.135 39.587 13.695 58.641 o
-7 17 14 83.320 107.788 14.137 54.632 o
-7 17 15 384.404 344.825 25.057 17.324 o
-7 18 -6 1.781 4.242 11.997 76.835 o
-7 18 -5 102.930 103.296 15.002 48.516 o
-7 18 -4 607.419 546.025 23.719 19.087 o
-7 18 -3 367.456 380.248 18.669 30.789 o
-7 18 -2 1363.470 1336.420 38.736 7.185 o
-7 18 -1 42.507 12.518 12.586 69.433 o
-7 18 0 228.115 217.118 15.913 42.593 o
-7 18 1 19.989 29.256 11.637 81.302 o
-7 18 2 693.231 669.393 25.270 16.802 o
-7 18 3 324.674 315.408 15.845 42.486 o
-7 18 4 427.048 440.537 17.930 33.121 o
-7 18 5 129.656 147.550 13.368 60.578 o
-7 18 6 58.046 54.102 12.624 68.713 o
-7 18 7 67.597 58.799 12.141 74.112 o
-7 18 8 116.164 113.457 13.038 63.826 o
-7 18 9 897.782 898.378 31.925 10.584 o
-7 18 10 38.232 29.470 14.920 49.474 o
-7 18 11 737.885 762.005 41.827 6.246 o
-7 18 12 351.839 319.786 30.375 11.864 o
-7 18 13 55.701 26.927 21.253 24.422 o
-7 19 -6 212.279 230.847 31.530 11.058 o
-7 19 -5 4.055 13.852 15.690 44.904 o
-7 19 -4 714.642 741.846 31.070 11.216 o
-7 19 -3 459.287 535.901 40.097 6.821 o
-7 19 -2 366.947 359.144 18.916 30.029 o
-7 19 -1 1032.750 1003.590 32.312 10.303 o
-7 19 0 1783.900 1800.130 42.969 5.828 o
-7 19 1 60.233 51.489 13.601 59.276 o
-7 19 2 13.672 6.123 14.368 53.510 o
-7 19 3 352.364 360.377 20.822 24.924 o
-7 19 4 1136.040 1136.950 35.210 8.692 o
-7 19 5 3.872 7.009 11.514 83.361 o
-7 19 6 214.182 203.080 13.718 56.941 o
-7 19 7 422.782 421.497 19.427 28.391 o
-7 19 8 246.562 276.521 24.209 18.640 o
-7 19 9 49.420 30.692 18.251 33.091 o
-7 19 10 235.757 226.284 27.704 14.289 o
-7 19 11 9.647 25.505 32.596 10.409 o
-7 20 -5 17.419 26.775 50.587 4.322 o
-7 20 -4 176.852 221.787 25.501 16.869 o
-7 20 -3 17.556 30.683 17.201 37.311 o
-7 20 -2 547.586 574.401 37.107 7.942 o
-7 20 -1 221.382 220.350 22.323 21.921 o
-7 20 0 108.764 144.196 26.945 15.165 o
-7 20 1 1886.490 1850.940 78.572 1.776 o
-7 20 2 178.143 177.631 28.320 13.707 o
-7 20 3 11.740 29.907 23.717 19.651 o
-7 20 4 189.508 189.051 29.123 12.960 o
-7 20 5 99.836 79.692 20.247 26.811 o
-7 20 6 0.475 -23.796 22.839 21.209 o
-7 20 7 49.218 77.591 24.928 17.755 o
-7 20 8 215.222 235.838 27.469 14.538 o
-7 20 9 38.846 48.432 23.630 19.771 o
-6 0 -4 473.549 476.015 11.906 71.131 o
-6 0 -2 28645.800 28722.900 482.551 0.047 o
-6 0 0 2969.780 2920.290 54.030 3.682 o
-6 0 2 293.474 306.922 10.444 93.968 o
-6 0 4 16409.800 16664.800 270.766 0.150 o
-6 0 6 1336.360 1313.500 18.831 28.134 o
-6 0 8 717.155 720.971 11.849 68.594 o
-6 0 10 17740.500 17759.500 214.727 0.237 o
-6 0 12 1297.830 1320.220 19.960 25.353 o
-6 0 14 4609.090 4617.050 73.824 1.981 o
-6 0 16 642.281 639.654 12.622 62.170 o
-6 0 18 1019.400 997.521 17.045 34.578 o
-6 0 20 4496.790 4355.470 74.331 1.957 o
-6 0 22 3419.140 3420.400 72.272 2.079 o
-6 0 24 322.289 262.225 20.056 26.916 o
-6 0 26 201.955 185.170 18.757 30.944 o
-6 1 -5 4125.380 4131.550 49.398 4.321 o
-6 1 -4 27.528 28.392 2.731 1337.880 o
-6 1 -3 2581.670 2591.770 32.791 9.617 o
-6 1 -2 7382.220 7370.020 79.357 1.699 o
-6 1 -1 61.718 64.476 2.798 1146.300 o
-6 1 0 54056.400 54788.800 625.504 0.028 o
-6 1 1 3429.970 3473.500 43.216 5.622 o
-6 1 2 13710.300 13706.500 141.567 0.541 o
-6 1 3 924.659 957.570 13.413 53.416 o
-6 1 4 636.522 632.646 8.367 125.029 o
-6 1 5 99.531 95.905 2.825 1020.420 o
-6 1 6 4373.720 4301.880 45.724 4.990 o
-6 1 7 5136.100 5086.250 46.929 4.706 o
-6 1 8 167.504 168.273 3.675 601.839 o
-6 1 9 1826.280 1829.770 17.883 29.666 o
-6 1 10 9673.220 9571.610 87.151 1.405 o
-6 1 11 319.943 327.140 6.462 216.364 o
-6 1 12 22943.400 22941.500 222.873 0.220 o
-6 1 13 331.837 328.606 8.459 136.299 o
-6 1 14 5268.830 5216.500 52.911 3.748 o
-6 1 15 7015.260 6991.590 69.853 2.176 o
-6 1 16 184.260 177.598 4.701 403.885 o
-6 1 17 294.816 301.631 6.763 203.478 o
-6 1 18 876.494 863.524 12.853 58.059 o
-6 1 19 879.347 868.402 13.696 51.933 o
-6 1 20 7.163 5.999 6.003 305.321 o
-6 1 21 12.706 9.248 6.394 268.440 o
-6 1 22 485.515 489.033 12.978 60.597 o
-6 1 23 137.592 134.361 11.630 79.466 o
-6 1 24 2623.330 2718.270 47.113 4.817 o
-6 1 25 724.205 698.994 19.840 26.696 o
-6 1 26 367.257 367.745 16.477 39.206 o
-6 1 27 572.243 537.204 23.906 18.823 o
-6 1 28 52.328 30.373 23.388 20.177 o
-6 2 -5 47.246 50.883 2.742 1239.420 o
-6 2 -4 644.877 646.909 9.095 109.003 o
-6 2 -3 3614.940 3573.400 42.859 5.698 o
-6 2 -2 261.285 272.800 4.976 340.669 o
-6 2 -1 5585.030 5639.470 66.013 2.447 o
-6 2 0 37238.400 37284.600 428.295 0.060 o
-6 2 1 5134.860 5150.920 60.812 2.876 o
-6 2 2 211.835 213.367 4.590 406.101 o
-6 2 3 5527.680 5528.170 60.365 2.908 o
-6 2 4 191.727 184.523 3.936 526.803 o
-6 2 5 4170.380 4195.300 40.829 6.186 o
-6 2 6 1644.230 1660.500 17.710 30.594 o
-6 2 7 5115.720 5053.340 50.621 4.082 o
-6 2 8 5722.730 5701.880 57.109 3.228 o
-6 2 9 9438.950 9419.270 90.247 1.314 o
-6 2 10 9830.380 9934.110 92.632 1.248 o
-6 2 11 35.190 33.065 3.073 1058.960 o
-6 2 12 367.074 352.744 6.652 201.966 o
-6 2 13 657.459 646.929 7.490 147.283 o
-6 2 14 430.843 431.735 6.770 189.557 o
-6 2 15 3140.230 3152.510 31.000 10.513 o
-6 2 16 391.589 398.449 7.413 166.605 o
-6 2 17 4313.030 4308.550 45.807 4.975 o
-6 2 18 24.432 21.588 5.013 428.686 o
-6 2 19 196.307 191.771 7.218 191.547 o
-6 2 20 4740.520 4678.220 64.626 2.565 o
-6 2 21 1693.130 1701.850 32.797 9.835 o
-6 2 22 1303.960 1330.950 30.073 11.738 o
-6 2 23 822.021 803.842 20.498 24.924 o
-6 2 24 45.813 47.628 9.362 124.318 o
-6 2 25 6.309 6.598 11.174 88.474 o
-6 2 26 8.116 4.170 10.265 104.804 o
-6 2 27 1020.520 1051.500 31.370 10.910 o
-6 3 -5 62.824 65.016 3.412 819.937 o
-6 3 -4 333.014 339.362 6.682 203.387 o
-6 3 -3 743.107 754.858 10.345 85.929 o
-6 3 -2 1242.980 1269.880 14.953 42.554 o
-6 3 -1 4246.450 4295.570 48.295 4.504 o
-6 3 0 268.372 276.419 8.789 129.973 o
-6 3 1 104.575 105.699 3.143 855.770 o
-6 3 2 2910.950 2926.610 43.255 5.657 o
-6 3 3 1722.730 1718.840 18.818 27.374 o
-6 3 4 2037.320 2050.470 22.928 18.910 o
-6 3 5 6332.170 6281.050 68.712 2.256 o
-6 3 6 898.964 905.081 11.270 72.207 o
-6 3 7 2982.950 3007.900 32.932 9.444 o
-6 3 8 108.376 101.209 3.486 726.197 o
-6 3 9 625.672 626.093 9.471 102.537 o
-6 3 10 9505.550 9615.610 108.376 0.920 o
-6 3 11 20.787 22.242 2.730 1370.880 o
-6 3 12 3985.360 3989.610 40.921 6.179 o
-6 3 13 3025.440 3014.620 17.703 27.571 o
-6 3 14 2021.060 2000.010 19.960 24.210 o
-6 3 15 3312.310 3305.920 35.570 8.126 o
-6 3 16 242.512 248.750 5.923 262.207 o
-6 3 17 1766.230 1812.030 22.213 20.291 o
-6 3 18 9.455 11.397 4.282 593.839 o
-6 3 19 31.026 29.195 4.897 444.906 o
-6 3 20 54.266 44.105 6.554 248.976 o
-6 3 21 7.607 8.922 7.135 216.361 o
-6 3 22 554.952 525.252 23.759 19.064 o
-6 3 23 2019.380 2060.150 55.324 3.546 o
-6 3 24 97.606 120.922 13.440 60.227 o
-6 3 25 1508.370 1543.100 38.255 7.338 o
-6 3 26 573.115 586.351 26.197 15.736 o
-6 3 27 396.544 429.128 60.088 3.054 o
-6 3 28 45.071 36.300 26.352 15.905 o
-6 4 -5 29430.400 29613.000 293.448 0.127 o
-6 4 -4 3184.330 3147.390 38.469 7.038 o
-6 4 -3 1469.920 1454.480 17.132 32.918 o
-6 4 -2 69.198 70.129 2.583 1272.350 o
-6 4 -1 1224.100 1200.470 18.192 30.201 o
-6 4 0 1873.470 1844.810 23.134 18.771 o
-6 4 1 21.304 23.181 2.164 2080.000 o
-6 4 2 1467.310 1477.050 18.238 29.471 o
-6 4 3 3960.730 3975.270 49.767 4.268 o
-6 4 4 5100.720 5041.580 55.125 3.472 o
-6 4 5 3452.310 3392.310 36.780 7.617 o
-6 4 6 48.242 50.794 2.780 1208.580 o
-6 4 7 2417.750 2435.500 27.151 13.699 o
-6 4 8 452.478 462.948 9.147 114.140 o
-6 4 9 6987.970 6882.410 84.520 1.506 o
-6 4 10 27.953 29.874 3.642 785.064 o
-6 4 11 399.029 382.353 7.252 172.777 o
-6 4 12 103.095 100.483 4.649 450.026 o
-6 4 13 140.245 135.792 4.803 408.233 o
-6 4 14 906.370 918.222 11.983 65.056 o
-6 4 15 165.614 169.326 5.007 369.707 o
-6 4 16 148.553 139.527 5.018 376.142 o
-6 4 17 6298.470 6239.360 65.602 2.466 o
-6 4 18 48.332 45.653 4.622 486.564 o
-6 4 19 2449.270 2498.680 35.679 8.227 o
-6 4 20 1506.090 1560.040 25.610 15.801 o
-6 4 21 1.676 7.379 6.980 226.622 o
-6 4 22 14.478 21.226 7.940 174.170 o
-6 4 23 281.796 285.045 13.689 56.556 o
-6 4 24 107.860 118.390 11.899 76.389 o
-6 4 25 824.425 879.677 30.600 11.514 o
-6 4 26 179.852 195.724 20.006 27.275 o
-6 4 27 2.002 4.974 15.292 47.295 o
-6 4 28 185.684 217.057 35.559 8.711 o
-6 5 -5 822.257 818.223 14.943 44.764 o
-6 5 -4 7880.890 7907.160 85.598 1.464 o
-6 5 -3 4485.210 4456.970 52.973 3.768 o
-6 5 -2 1646.300 1637.730 21.918 20.947 o
-6 5 -1 183.848 188.754 6.692 220.518 o
-6 5 0 22.649 26.461 3.423 891.502 o
-6 5 1 779.617 768.135 10.758 79.997 o
-6 5 2 71.126 72.883 2.901 1053.330 o
-6 5 3 4306.900 4358.020 50.356 4.157 o
-6 5 4 5166.090 5114.470 58.862 3.061 o
-6 5 5 7311.100 7397.780 87.402 1.409 o
-6 5 6 332.608 328.970 8.885 124.892 o
-6 5 7 8568.310 8502.690 100.119 1.077 o
-6 5 8 46.934 49.709 3.935 655.695 o
-6 5 9 3208.080 3163.170 38.657 6.970 o
-6 5 10 309.932 300.695 6.429 220.150 o
-6 5 11 117.248 110.448 4.744 428.027 o
-6 5 12 276.784 278.234 6.778 204.868 o
-6 5 13 543.439 522.765 16.885 36.792 o
-6 5 14 407.676 418.593 10.832 85.577 o
-6 5 15 1763.550 1757.960 19.540 25.548 o
-6 5 16 222.202 222.575 5.697 284.218 o
-6 5 17 664.375 667.744 10.046 91.993 o
-6 5 18 1168.160 1157.880 17.490 32.563 o
-6 5 19 1011.420 1016.010 17.608 32.589 o
-6 5 20 10.324 13.984 7.169 213.872 o
-6 5 21 1304.710 1356.310 23.900 18.148 o
-6 5 22 40.569 33.974 7.699 183.188 o
-6 5 23 28.780 18.494 9.514 121.235 o
-6 5 24 303.798 288.619 18.300 32.200 o
-6 5 25 224.003 250.377 16.812 38.228 o
-6 5 26 5.367 -8.439 15.939 43.531 o
-6 5 27 3089.150 3077.650 87.372 1.432 o
-6 6 -5 20049.500 19987.700 233.018 0.202 o
-6 6 -4 652.178 647.199 11.009 78.960 o
-6 6 -3 7.083 8.277 2.441 1790.790 o
-6 6 -2 15.644 17.785 2.511 1631.830 o
-6 6 -1 8732.870 8607.400 106.234 0.959 o
-6 6 0 378.232 384.716 8.140 143.069 o
-6 6 1 288.491 293.050 6.374 225.513 o
-6 6 2 317.569 316.248 5.392 288.871 o
-6 6 3 1270.120 1268.330 18.646 28.767 o
-6 6 4 1698.200 1737.500 21.044 22.458 o
-6 6 5 14800.000 14807.000 172.231 0.368 o
-6 6 6 409.117 398.430 7.536 161.324 o
-6 6 7 9813.810 9846.090 115.626 0.810 o
-6 6 8 959.832 939.197 13.298 54.088 o
-6 6 9 362.211 370.158 12.393 67.377 o
-6 6 10 182.996 186.784 6.347 242.411 o
-6 6 11 8.404 11.663 3.236 1029.520 o
-6 6 12 11.699 11.912 2.847 1309.700 o
-6 6 13 4146.360 4170.520 45.300 5.092 o
-6 6 14 1054.190 1059.290 15.285 41.853 o
-6 6 15 1.191 -3.072 3.694 809.304 o
-6 6 16 85.512 90.076 4.821 429.282 o
-6 6 17 2282.680 2270.320 26.886 14.021 o
-6 6 18 275.237 266.392 6.919 198.316 o
-6 6 19 4834.730 4873.750 60.910 2.873 o
-6 6 20 1334.060 1378.740 24.373 17.470 o
-6 6 21 118.437 126.677 8.462 147.263 o
-6 6 22 359.656 372.133 13.293 59.078 o
-6 6 23 452.849 480.417 14.178 51.588 o
-6 6 24 380.782 399.712 21.979 22.382 o
-6 6 25 80.268 62.807 15.060 48.322 o
-6 6 26 65.828 64.791 13.048 64.263 o
-6 6 27 42.474 42.047 24.512 18.376 o
-6 7 -5 729.488 724.659 11.194 75.535 o
-6 7 -4 62.543 66.221 3.437 809.583 o
-6 7 -3 3046.420 3040.780 36.344 7.850 o
-6 7 -2 565.913 577.241 9.373 105.953 o
-6 7 -1 40.567 51.702 3.679 746.256 o
-6 7 0 76.900 83.334 4.436 503.453 o
-6 7 1 449.037 456.491 8.973 118.152 o
-6 7 2 759.119 761.415 11.643 70.173 o
-6 7 3 7199.770 7053.170 107.785 0.936 o
-6 7 4 1.567 2.856 3.016 1208.310 o
-6 7 5 3028.460 3042.500 23.679 17.049 o
-6 7 6 2545.610 2531.260 32.236 9.940 o
-6 7 7 237.065 231.118 7.535 173.914 o
-6 7 8 11.024 10.983 3.075 1132.080 o
-6 7 9 155.065 149.775 4.847 395.826 o
-6 7 10 5181.320 5242.190 32.741 9.044 o
-6 7 11 16.042 19.467 3.211 1023.720 o
-6 7 12 1982.730 1992.980 16.079 34.980 o
-6 7 13 2316.050 2343.630 27.338 13.575 o
-6 7 14 18.502 24.818 4.659 495.952 o
-6 7 15 2827.710 2806.400 32.508 9.715 o
-6 7 16 4.067 10.425 4.222 614.489 o
-6 7 17 1410.680 1387.740 19.282 26.814 o
-6 7 18 1831.190 1811.280 25.258 16.010 o
-6 7 19 27.824 28.408 7.243 207.694 o
-6 7 20 0.613 -4.208 7.403 201.844 o
-6 7 21 1449.080 1481.610 27.342 14.004 o
-6 7 22 697.340 695.887 19.174 28.522 o
-6 7 23 1425.820 1459.780 33.763 9.362 o
-6 7 24 111.495 127.387 14.706 50.366 o
-6 7 25 922.900 965.626 27.052 14.575 o
-6 7 26 47.575 25.131 16.752 39.263 o
-6 8 -5 439.863 425.145 9.813 101.561 o
-6 8 -4 2155.760 2109.780 36.020 8.137 o
-6 8 -3 2.421 7.362 2.885 1310.300 o
-6 8 -2 617.096 602.750 11.225 76.933 o
-6 8 -1 777.197 761.456 13.410 54.695 o
-6 8 0 1501.750 1507.980 25.636 15.784 o
-6 8 1 11933.400 12024.400 146.450 0.508 o
-6 8 2 1903.700 1901.780 29.047 12.306 o
-6 8 3 341.569 338.422 8.549 133.317 o
-6 8 4 4022.390 4025.730 51.880 3.939 o
-6 8 5 5299.490 5291.700 64.019 2.602 o
-6 8 6 3017.590 3004.660 39.843 6.605 o
-6 8 7 151.138 153.989 5.675 302.051 o
-6 8 8 1318.670 1321.890 17.774 31.226 o
-6 8 9 2299.790 2296.940 23.745 17.542 o
-6 8 10 898.086 908.914 11.650 68.314 o
-6 8 11 366.471 353.183 7.151 179.395 o
-6 8 12 68.300 71.166 4.087 591.097 o
-6 8 13 320.122 323.033 6.623 207.947 o
-6 8 14 26.649 29.084 4.772 469.314 o
-6 8 15 344.049 349.951 8.085 146.664 o
-6 8 16 45.838 62.488 5.765 318.541 o
-6 8 17 1228.380 1257.940 19.235 27.251 o
-6 8 18 0.036 2.158 5.182 411.690 o
-6 8 19 1440.940 1432.500 22.866 19.593 o
-6 8 20 1727.140 1729.120 30.443 11.324 o
-6 8 21 1253.650 1261.720 29.834 11.940 o
-6 8 22 21.247 26.317 9.435 123.363 o
-6 8 23 35.555 43.916 11.038 89.981 o
-6 8 24 561.025 569.469 23.230 19.897 o
-6 8 25 1261.910 1261.770 36.273 8.180 o
-6 8 26 51.966 30.267 27.939 14.150 o
-6 9 -5 156.008 154.952 6.257 253.338 o
-6 9 -4 522.314 506.424 10.385 90.034 o
-6 9 -3 1349.180 1356.810 21.911 21.301 o
-6 9 -2 630.190 648.783 14.124 50.753 o
-6 9 -1 5395.440 5477.020 69.857 2.196 o
-6 9 0 3264.130 3245.760 44.858 5.251 o
-6 9 1 1073.010 1066.720 16.147 37.906 o
-6 9 2 5042.530 5086.170 62.087 2.765 o
-6 9 3 1471.940 1491.550 22.028 20.945 o
-6 9 4 884.780 868.562 10.938 76.192 o
-6 9 5 541.055 531.704 7.542 152.557 o
-6 9 6 1655.320 1630.360 22.060 20.698 o
-6 9 7 3160.480 3135.750 34.611 8.579 o
-6 9 8 592.219 598.489 10.837 82.121 o
-6 9 9 409.314 421.525 8.122 141.847 o
-6 9 10 3225.430 3260.310 35.504 8.167 o
-6 9 11 954.832 961.064 14.566 46.097 o
-6 9 12 2812.400 2848.340 32.436 9.754 o
-6 9 13 51.483 46.208 4.003 633.321 o
-6 9 14 2103.300 2080.570 25.425 15.640 o
-6 9 15 485.597 479.431 12.644 63.610 o
-6 9 16 28.351 34.682 6.107 289.752 o
-6 9 17 189.475 201.247 8.760 134.323 o
-6 9 18 675.119 667.319 16.323 38.684 o
-6 9 19 395.104 407.689 13.723 55.335 o
-6 9 20 745.637 770.302 18.026 31.895 o
-6 9 21 26.822 28.067 8.863 139.447 o
-6 9 22 5.039 0.052 8.920 138.888 o
-6 9 23 108.752 127.276 10.932 90.056 o
-6 9 24 419.472 397.162 17.804 33.631 o
-6 9 25 1095.790 1053.400 49.429 4.471 o
-6 9 26 163.594 171.233 32.913 10.168 o
-6 10 -5 70.725 63.757 6.371 259.876 o
-6 10 -4 1311.060 1285.910 17.763 31.306 o
-6 10 -3 55.522 59.712 5.296 372.457 o
-6 10 -2 9473.390 9409.290 117.220 0.789 o
-6 10 -1 559.207 582.119 15.123 45.123 o
-6 10 0 2384.400 2425.560 22.129 19.777 o
-6 10 1 141.968 159.005 6.530 235.694 o
-6 10 2 8021.600 7955.680 85.175 1.478 o
-6 10 3 3375.480 3368.720 18.267 25.622 o
-6 10 4 1711.920 1740.630 23.009 19.092 o
-6 10 5 2774.770 2777.040 23.859 17.021 o
-6 10 6 167.868 169.034 5.307 334.657 o
-6 10 7 3335.930 3368.700 36.590 7.704 o
-6 10 8 222.527 222.523 5.849 271.929 o
-6 10 9 160.553 162.553 5.723 295.512 o
-6 10 10 10255.400 10263.100 97.458 1.129 o
-6 10 11 17.110 14.424 4.402 557.488 o
-6 10 12 162.766 161.747 5.756 292.270 o
-6 10 13 32.161 27.497 5.273 385.561 o
-6 10 14 918.562 921.954 15.600 40.962 o
-6 10 15 540.518 542.474 12.325 65.992 o
-6 10 16 57.325 58.646 6.317 266.036 o
-6 10 17 266.068 268.768 10.813 88.728 o
-6 10 18 199.470 203.166 11.342 82.274 o
-6 10 19 1.013 -1.322 8.577 150.347 o
-6 10 20 1391.690 1458.500 28.264 13.172 o
-6 10 21 5.525 10.316 9.611 119.500 o
-6 10 22 1389.340 1385.000 28.210 13.232 o
-6 10 23 206.575 194.728 12.659 66.592 o
-6 10 24 626.786 682.887 42.238 6.137 o
-6 10 25 27.271 63.267 20.718 25.707 o
-6 11 -5 42.240 45.575 3.429 849.896 o
-6 11 -4 1179.190 1189.510 19.137 27.616 o
-6 11 -3 816.951 803.862 22.966 20.076 o
-6 11 -2 3445.090 3450.200 46.012 4.990 o
-6 11 -1 916.731 906.483 13.487 53.071 o
-6 11 0 17687.400 17768.000 190.825 0.300 o
-6 11 1 1356.440 1366.540 18.459 29.093 o
-6 11 2 4864.180 4841.280 58.261 3.129 o
-6 11 3 205.601 195.817 6.471 231.677 o
-6 11 4 240.684 244.464 7.049 195.062 o
-6 11 5 694.144 702.705 10.377 86.465 o
-6 11 6 40.607 42.356 3.864 686.099 o
-6 11 7 118.468 123.939 5.929 286.272 o
-6 11 8 2786.220 2752.330 31.567 10.271 o
-6 11 9 61.009 64.195 4.522 497.222 o
-6 11 10 540.537 552.265 9.385 106.466 o
-6 11 11 1072.510 1083.080 15.316 41.614 o
-6 11 12 8590.760 8509.790 89.430 1.342 o
-6 11 13 148.663 149.253 6.725 223.236 o
-6 11 14 1810.820 1795.750 24.953 16.386 o
-6 11 15 14.690 18.801 6.164 287.613 o
-6 11 16 2.351 -4.249 5.932 314.016 o
-6 11 17 343.519 327.063 12.191 69.819 o
-6 11 18 193.031 196.082 10.388 97.438 o
-6 11 19 219.942 270.676 19.318 29.110 o
-6 11 20 116.945 111.801 10.527 96.908 o
-6 11 21 39.480 53.887 9.846 112.634 o
-6 11 22 411.347 420.112 20.981 24.463 o
-6 11 23 178.368 180.937 16.543 39.671 o
-6 11 24 2310.070 2251.440 82.527 1.609 o
-6 12 -5 9.978 13.189 4.276 594.779 o
-6 12 -4 47.528 54.574 4.856 442.049 o
-6 12 -3 51.137 46.385 4.843 444.408 o
-6 12 -2 2010.920 1973.220 26.694 14.356 o
-6 12 -1 281.321 278.568 6.127 242.126 o
-6 12 0 2915.370 2921.430 37.412 7.453 o
-6 12 1 2768.400 2788.840 36.028 8.024 o
-6 12 2 1384.000 1412.410 18.971 27.629 o
-6 12 3 35.444 39.950 4.843 451.117 o
-6 12 4 1986.480 1994.830 26.670 14.384 o
-6 12 5 833.937 824.788 14.003 50.235 o
-6 12 6 129.976 129.335 5.745 300.860 o
-6 12 7 499.078 502.907 10.330 91.238 o
-6 12 8 3078.660 3103.720 36.687 7.706 o
-6 12 9 135.646 134.977 5.897 285.764 o
-6 12 10 2607.980 2664.760 31.252 10.506 o
-6 12 11 179.376 194.519 6.371 240.771 o
-6 12 12 96.558 95.832 5.951 289.529 o
-6 12 13 1242.420 1243.980 17.447 32.487 o
-6 12 14 891.284 861.312 16.131 38.704 o
-6 12 15 70.204 77.959 7.281 200.684 o
-6 12 16 112.447 105.783 7.755 174.652 o
-6 12 17 203.830 204.777 9.749 109.557 o
-6 12 18 64.153 70.525 9.397 122.613 o
-6 12 19 172.815 175.653 12.713 66.376 o
-6 12 20 1428.670 1469.080 30.690 11.246 o
-6 12 21 5.964 6.131 10.249 105.152 o
-6 12 22 1586.190 1576.880 38.386 7.281 o
-6 12 23 200.850 174.272 23.266 20.230 o
-6 12 24 72.227 80.642 33.230 9.999 o
-6 13 -5 755.429 735.385 14.238 49.284 o
-6 13 -4 14.985 14.500 6.429 264.909 o
-6 13 -3 329.544 317.115 9.849 103.916 o
-6 13 -2 359.019 360.438 9.984 100.448 o
-6 13 -1 708.456 718.406 12.515 62.395 o
-6 13 0 2392.670 2391.870 27.433 13.457 o
-6 13 1 15.923 20.166 5.091 418.792 o
-6 13 2 703.183 702.449 12.748 60.468 o
-6 13 3 183.173 189.787 8.463 143.661 o
-6 13 4 649.361 610.584 13.895 52.289 o
-6 13 5 19.306 21.537 6.275 276.881 o
-6 13 6 273.045 278.201 7.312 180.018 o
-6 13 7 451.695 436.540 11.245 79.345 o
-6 13 8 103.459 106.146 5.925 290.098 o
-6 13 9 21.528 25.588 5.492 358.877 o
-6 13 10 3583.480 3569.130 40.711 6.281 o
-6 13 11 125.225 123.973 6.817 220.846 o
-6 13 12 6257.700 6255.280 71.934 2.066 o
-6 13 13 25.206 26.242 6.526 255.358 o
-6 13 14 1781.410 1801.290 30.162 11.504 o
-6 13 15 681.695 674.368 16.636 37.311 o
-6 13 16 4.850 10.397 8.795 142.684 o
-6 13 17 145.024 141.558 10.412 98.255 o
-6 13 18 557.256 538.300 17.246 35.298 o
-6 13 19 9.173 34.620 12.759 67.749 o
-6 13 20 546.921 552.346 19.928 26.783 o
-6 13 21 17.318 17.102 14.191 54.803 o
-6 13 22 875.438 918.495 28.035 13.628 o
-6 13 23 328.238 318.228 34.219 9.373 o
-6 14 -5 3088.370 3057.720 54.117 3.666 o
-6 14 -4 917.825 942.147 21.810 22.012 o
-6 14 -3 326.523 352.791 12.386 67.810 o
-6 14 -2 1997.350 2018.190 40.071 6.649 o
-6 14 -1 59.246 59.461 6.028 290.693 o
-6 14 0 18.295 18.555 5.724 332.265 o
-6 14 1 91.689 87.428 6.290 262.217 o
-6 14 2 202.233 204.092 7.568 175.147 o
-6 14 3 507.070 496.881 10.869 83.321 o
-6 14 4 1034.070 1041.780 19.492 26.978 o
-6 14 5 1370.920 1383.440 23.157 19.200 o
-6 14 6 34.491 35.850 7.903 174.288 o
-6 14 7 971.271 986.848 18.587 29.593 o
-6 14 8 2531.320 2472.270 35.492 8.301 o
-6 14 9 8.026 4.828 5.493 364.276 o
-6 14 10 748.021 729.380 13.348 55.389 o
-6 14 11 337.368 321.731 11.141 82.701 o
-6 14 12 3.730 10.984 7.292 207.394 o
-6 14 13 18.605 27.163 9.221 129.165 o
-6 14 14 5.573 16.378 10.162 106.871 o
-6 14 15 0.030 -1.327 9.380 125.735 o
-6 14 16 42.312 44.485 10.544 98.406 o
-6 14 17 2404.060 2452.440 45.306 5.211 o
-6 14 18 133.315 135.988 12.473 69.378 o
-6 14 19 585.625 622.353 21.511 23.044 o
-6 14 20 824.007 910.218 27.820 13.851 o
-6 14 21 10.451 -2.422 15.255 47.503 o
-6 15 -5 318.163 346.878 25.836 16.341 o
-6 15 -4 77.529 78.023 12.485 69.967 o
-6 15 -3 3532.850 3486.300 68.211 2.327 o
-6 15 -2 1092.040 1108.120 31.786 10.615 o
-6 15 -1 74.950 75.212 9.003 132.907 o
-6 15 0 383.975 384.289 14.583 49.429 o
-6 15 1 0.500 -3.286 7.493 197.034 o
-6 15 2 1019.270 1053.870 22.011 21.505 o
-6 15 3 1022.580 1013.180 31.215 11.019 o
-6 15 4 446.984 467.220 18.456 31.270 o
-6 15 5 1134.470 1097.560 26.222 15.361 o
-6 15 6 87.667 89.134 11.942 76.204 o
-6 15 7 563.921 545.379 19.308 28.441 o
-6 15 8 16.718 -1.873 9.223 129.568 o
-6 15 9 1474.780 1473.840 29.447 12.158 o
-6 15 10 302.894 286.612 12.034 72.094 o
-6 15 11 416.926 432.730 13.730 55.099 o
-6 15 12 1105.970 1097.040 32.134 10.392 o
-6 15 13 2.456 1.878 8.812 142.352 o
-6 15 14 978.703 979.293 26.180 15.498 o
-6 15 15 676.848 715.911 22.197 21.576 o
-6 15 16 97.674 108.920 13.880 56.561 o
-6 15 17 533.845 519.750 19.464 28.064 o
-6 15 18 155.299 172.997 14.847 49.145 o
-6 15 19 1240.180 1344.450 43.884 5.636 o
-6 15 20 429.552 368.605 54.926 3.653 o
-6 16 -5 4247.510 4242.020 88.420 1.393 o
-6 16 -4 106.646 94.526 13.753 57.589 o
-6 16 -3 1.378 0.772 12.182 74.535 o
-6 16 -2 192.951 177.945 15.420 45.484 o
-6 16 -1 1068.730 1049.720 30.805 11.291 o
-6 16 0 2029.980 2012.740 40.519 6.505 o
-6 16 1 128.235 131.935 12.252 71.904 o
-6 16 2 987.723 949.224 22.812 20.162 o
-6 16 3 16.795 10.609 8.403 155.753 o
-6 16 4 6.360 4.182 9.771 115.691 o
-6 16 5 3298.050 3312.580 60.174 2.977 o
-6 16 6 42.306 46.927 9.985 109.579 o
-6 16 7 4029.450 4000.140 70.860 2.153 o
-6 16 8 0.765 1.359 10.566 99.084 o
-6 16 9 348.430 353.759 14.943 47.384 o
-6 16 10 201.904 233.134 12.633 66.743 o
-6 16 11 7.564 11.669 10.628 97.720 o
-6 16 12 4.331 9.130 10.752 95.569 o
-6 16 13 218.800 222.157 16.491 39.749 o
-6 16 14 22.744 8.712 11.764 79.646 o
-6 16 15 833.314 840.739 24.599 17.578 o
-6 16 16 115.144 118.870 13.658 58.250 o
-6 16 17 1043.320 985.581 35.894 8.393 o
-6 16 18 119.702 65.693 25.542 16.883 o
-6 16 19 2232.460 2275.340 124.456 0.711 o
-6 17 -5 1294.320 1252.500 40.036 6.746 o
-6 17 -4 45.110 38.757 12.056 75.476 o
-6 17 -3 689.345 696.708 33.270 9.817 o
-6 17 -2 156.875 172.340 14.609 50.721 o
-6 17 -1 337.815 343.069 21.632 23.154 o
-6 17 0 10.001 7.185 9.938 111.734 o
-6 17 1 62.294 60.280 10.041 107.812 o
-6 17 2 6.619 3.581 10.589 98.531 o
-6 17 3 1580.020 1594.410 32.191 10.222 o
-6 17 4 341.310 352.710 15.432 44.576 o
-6 17 5 2449.490 2453.210 47.855 4.685 o
-6 17 6 59.621 56.124 10.817 93.207 o
-6 17 7 27.482 26.737 10.211 105.309 o
-6 17 8 109.463 91.897 10.839 91.821 o
-6 17 9 263.056 301.900 17.330 35.879 o
-6 17 10 19.080 26.751 12.504 70.476 o
-6 17 11 712.147 794.445 22.979 20.132 o
-6 17 12 270.930 288.470 15.185 46.363 o
-6 17 13 65.162 55.615 12.705 67.780 o
-6 17 14 0.446 5.709 12.891 66.556 o
-6 17 15 1119.540 1104.160 41.709 6.243 o
-6 17 16 522.928 584.392 55.561 3.566 o
-6 17 17 322.708 365.421 50.904 4.254 o
-6 18 -5 269.970 289.968 19.156 29.504 o
-6 18 -4 455.705 433.624 22.294 21.690 o
-6 18 -3 414.424 409.553 19.223 28.997 o
-6 18 -2 5.655 18.446 16.253 41.834 o
-6 18 -1 16.747 23.886 13.888 57.197 o
-6 18 0 20.621 31.030 13.792 57.953 o
-6 18 1 660.953 650.889 39.922 6.860 o
-6 18 2 4.071 -4.892 10.342 103.355 o
-6 18 3 2.885 4.942 12.295 73.134 o
-6 18 4 353.060 362.351 18.147 32.572 o
-6 18 5 1224.830 1237.890 36.319 8.166 o
-6 18 6 166.477 172.664 14.839 49.153 o
-6 18 7 1206.470 1160.150 29.452 12.265 o
-6 18 8 140.236 136.391 11.837 76.751 o
-6 18 9 708.171 658.998 38.818 7.246 o
-6 18 10 779.506 805.485 26.949 14.768 o
-6 18 11 712.752 684.708 21.716 22.484 o
-6 18 12 228.744 285.952 41.168 6.500 o
-6 18 13 375.158 329.131 43.919 5.705 o
-6 19 -5 39.188 31.008 14.685 51.056 o
-6 19 -4 3.818 19.425 12.952 65.852 o
-6 19 -3 902.917 931.232 32.578 10.170 o
-6 19 -2 2.687 18.144 12.928 66.101 o
-6 19 -1 589.043 568.719 22.518 21.113 o
-6 19 0 1137.370 1107.900 29.224 12.476 o
-6 19 1 134.018 137.529 16.544 39.851 o
-6 19 2 571.012 595.297 35.631 8.600 o
-6 19 3 1302.830 1313.810 47.431 4.836 o
-6 19 4 100.313 101.203 12.997 64.383 o
-6 19 5 12.409 -2.323 11.345 85.806 o
-6 19 6 39.928 27.326 12.329 72.290 o
-6 19 7 387.605 377.945 18.947 29.889 o
-6 19 8 62.483 35.166 13.265 62.331 o
-6 19 9 6.787 35.343 22.701 21.450 o
-6 19 10 609.819 578.389 37.749 7.670 o
-6 19 11 73.943 99.057 36.511 8.285 o
-6 20 -5 28.119 32.701 47.623 4.876 o
-6 20 -4 42.395 55.077 17.767 34.897 o
-6 20 -3 3.029 9.606 20.074 27.444 o
-6 20 -2 792.746 792.884 36.509 8.159 o
-6 20 -1 156.193 172.837 20.237 26.709 o
-6 20 0 11.061 20.299 17.800 34.872 o
-6 20 1 8.559 20.667 17.408 36.465 o
-6 20 2 1669.740 1658.820 51.361 4.118 o
-6 20 3 314.059 298.340 26.759 15.259 o
-6 20 4 34.585 49.470 17.305 36.805 o
-6 20 5 389.005 404.567 28.798 13.158 o
-6 20 6 26.473 61.062 22.771 21.292 o
-6 20 7 709.788 789.293 43.240 5.850 o
-6 20 8 34.857 14.310 21.251 24.455 o
-6 20 9 316.835 301.967 46.195 5.163 o
-6 21 4 29.147 28.786 40.639 6.696 o
-5 0 -3 2168.540 2106.180 36.617 7.884 o
-5 0 -1 54001.900 54317.100 961.421 0.012 o
-5 0 1 18482.000 18414.300 277.809 0.142 o
-5 0 3 5479.100 5627.890 92.073 1.281 o
-5 0 5 6.459 6.859 2.635 1550.650 o
-5 0 7 13997.500 13924.000 176.266 0.351 o
-5 0 9 9086.380 9133.140 116.622 0.798 o
-5 0 11 7904.890 7894.310 121.815 0.734 o
-5 0 13 22664.700 22722.300 344.955 0.092 o
-5 0 15 2173.900 2260.070 59.634 3.056 o
-5 0 17 3453.620 3470.370 50.748 4.135 o
-5 0 19 207.025 203.748 7.002 201.080 o
-5 0 21 271.143 289.505 15.875 42.539 o
-5 0 23 2570.780 2552.420 71.026 2.161 o
-5 0 25 3845.030 3794.240 101.516 1.062 o
-5 0 27 36.644 48.397 14.997 48.933 o
-5 1 -4 327.570 330.646 7.855 155.266 o
-5 1 -3 12059.900 11968.300 132.990 0.613 o
-5 1 -2 8133.340 8089.580 93.656 1.228 o
-5 1 -1 24769.800 25093.100 301.451 0.121 o
-5 1 0 36153.400 36425.600 418.504 0.063 o
-5 1 1 2.268 3.836 2.120 2417.650 o
-5 1 2 2660.180 2697.110 30.089 11.254 o
-5 1 3 25550.800 26086.900 277.251 0.143 o
-5 1 4 6492.680 6427.770 75.506 1.879 o
-5 1 5 4251.110 4226.210 48.072 4.545 o
-5 1 6 82.359 83.715 2.976 982.149 o
-5 1 7 3580.360 3564.820 33.265 9.140 o
-5 1 8 4111.240 4076.710 37.042 7.419 o
-5 1 9 507.149 513.914 6.859 178.860 o
-5 1 10 2303.550 2315.570 22.576 19.181 o
-5 1 11 12953.600 12887.500 118.868 0.763 o
-5 1 12 1107.400 1119.710 12.151 61.475 o
-5 1 13 559.141 569.126 7.791 143.567 o
-5 1 14 187.722 168.455 7.628 174.348 o
-5 1 15 695.629 682.151 7.996 131.642 o
-5 1 16 0.470 3.199 2.636 1583.680 o
-5 1 17 397.658 400.271 8.271 138.300 o
-5 1 18 723.513 746.170 11.143 76.079 o
-5 1 19 60.587 64.168 5.659 327.139 o
-5 1 20 168.325 181.737 7.015 203.969 o
-5 1 21 2802.090 2832.980 39.533 6.727 o
-5 1 22 191.081 169.115 9.882 107.410 o
-5 1 23 6820.830 6844.420 105.476 0.977 o
-5 1 24 806.757 766.699 20.181 25.708 o
-5 1 25 565.140 564.450 18.585 30.576 o
-5 1 26 12.367 18.015 10.136 107.260 o
-5 1 27 859.811 808.661 31.436 10.924 o
-5 2 -4 3624.420 3627.340 36.087 7.859 o
-5 2 -3 362.339 357.142 8.491 133.956 o
-5 2 -2 6.585 14.820 2.833 1333.740 o
-5 2 -1 63.154 63.428 3.287 875.204 o
-5 2 0 8647.760 8671.880 101.232 1.054 o
-5 2 1 13447.800 13605.500 163.629 0.407 o
-5 2 2 3.818 7.216 2.408 1861.550 o
-5 2 3 12008.400 11956.200 128.616 0.655 o
-5 2 4 3967.280 3982.800 47.523 4.660 o
-5 2 5 272.096 270.815 4.261 424.580 o
-5 2 6 274.262 283.571 4.902 344.725 o
-5 2 7 4798.580 4823.230 51.460 3.968 o
-5 2 8 1.292 4.060 2.462 1806.370 o
-5 2 9 195.335 199.184 4.338 450.881 o
-5 2 10 57.375 65.311 3.036 1009.270 o
-5 2 11 6451.430 6444.710 59.182 2.998 o
-5 2 12 176.072 175.220 3.873 550.119 o
-5 2 13 3977.480 3968.230 37.924 7.120 o
-5 2 14 6914.330 6867.260 73.507 1.974 o
-5 2 15 695.644 707.128 10.214 88.751 o
-5 2 16 6.737 6.158 3.739 780.931 o
-5 2 17 1974.480 1971.600 23.415 18.267 o
-5 2 18 1222.770 1200.400 17.756 31.553 o
-5 2 19 1309.220 1269.890 22.123 20.989 o
-5 2 20 51.917 43.592 6.385 262.187 o
-5 2 21 746.504 738.157 16.227 38.828 o
-5 2 22 619.559 612.522 16.306 38.977 o
-5 2 23 8.697 10.149 9.065 134.204 o
-5 2 24 100.788 86.971 12.110 74.029 o
-5 2 25 354.085 367.585 16.472 39.268 o
-5 2 26 554.957 578.229 27.932 13.890 o
[truncated: 264,897 more chars]
