# Supplementary material for: Fragmentation and transferability in Hirshfeld atom refinement
Source: IUCrJ. 2022 Feb 26;9(Pt 2):298–315. doi: 10.1107/S2052252522000690 (PMC8895009; doi:10.1107/S2052252522000690)
Supplement: Supplementary file 2 [file m-09-00298-sup2.zip › cif/metalorganic/PPHCHN11_frag.cif]

data_PPHCHN11_frag
_audit_creation_date               2021-06-25
_audit_creation_method
;
Olex2 1.3
(compiled 2020.07.31 svn.rc2a77460 for OlexSys, GUI svn.r6145)
;
_audit_contact_author_address      ?
_audit_contact_author_email        ?
_audit_contact_author_name         ''
_audit_contact_author_phone        ?
_publ_contact_author_id_orcid      ?
_publ_section_references
;
Bourhis, L.J., Dolomanov, O.V., Gildea, R.J., Howard, J.A.K., Puschmann, H.
 (2015). Acta Cryst. A71, 59-75.

Dolomanov, O.V., Bourhis, L.J., Gildea, R.J, Howard, J.A.K. & Puschmann, H.
 (2009), J. Appl. Cryst. 42, 339-341.
;
_chemical_formula_moiety           '0.5(C54 H46 Co N2 P3)'
_chemical_formula_sum              'C27 H23 Co0.5 N P1.5'
_chemical_formula_weight           437.417
loop_
  _atom_type_symbol
  _atom_type_scat_dispersion_real
  _atom_type_scat_dispersion_imag
  _atom_type_scat_Cromer_Mann_a1
  _atom_type_scat_Cromer_Mann_a2
  _atom_type_scat_Cromer_Mann_a3
  _atom_type_scat_Cromer_Mann_a4
  _atom_type_scat_Cromer_Mann_b1
  _atom_type_scat_Cromer_Mann_b2
  _atom_type_scat_Cromer_Mann_b3
  _atom_type_scat_Cromer_Mann_b4
  _atom_type_scat_Cromer_Mann_c
  _atom_type_scat_source
  _atom_type_scat_dispersion_source
 H 0.00000 0.00000 0.49300 0.32291 0.14019 0.04081 10.51090 26.12570 3.14236
 57.79970 0.0030380000826
 'International Tables Volume C Table 6.1.1.4 (pp. 500-502)'
 'Henke, Gullikson and Davis, At. Data and Nucl. Data Tables, 1993, 54, 2'
 C 0.01920 0.00962 2.31000 1.02000 1.58860 0.86500 20.84390 10.20750 0.56870
 51.65120 0.215599998832
 'International Tables Volume C Table 6.1.1.4 (pp. 500-502)'
 'Henke, Gullikson and Davis, At. Data and Nucl. Data Tables, 1993, 54, 2'
 N 0.03256 0.01839 12.21260 3.13220 2.01250 1.16630 0.00570 9.89330 28.99750
 0.58260 -11.5290002823
 'International Tables Volume C Table 6.1.1.4 (pp. 500-502)'
 'Henke, Gullikson and Davis, At. Data and Nucl. Data Tables, 1993, 54, 2'
 Co -2.40904 3.56674 12.28410 7.34090 4.00340 2.34880 4.27910 0.27840 13.53590
 71.16920 1.01180005074
 'International Tables Volume C Table 6.1.1.4 (pp. 500-502)'
 'Henke, Gullikson and Davis, At. Data and Nucl. Data Tables, 1993, 54, 2'
 P 0.30359 0.43700 6.43450 4.17910 1.78000 1.49080 1.90670 27.15700 0.52600
 68.16450 1.11489999294
 'International Tables Volume C Table 6.1.1.4 (pp. 500-502)'
 'Henke, Gullikson and Davis, At. Data and Nucl. Data Tables, 1993, 54, 2'

_space_group_crystal_system        'monoclinic'
_space_group_IT_number             14
_space_group_name_H-M_alt          'P 1 21/n 1'
_space_group_name_Hall             '-P 2ybc (x-z,y,z)'
loop_
  _space_group_symop_id
  _space_group_symop_operation_xyz
 1 x,y,z
 2 -x+1/2,y+1/2,-z+1/2
 3 -x,-y,-z
 4 x-1/2,-y-1/2,z-1/2

_symmetry_Int_Tables_number        14
_cell_length_a                     14.3760(6)
_cell_length_b                     14.6990(6)
_cell_length_c                     21.3400(8)
_cell_angle_alpha                  90
_cell_angle_beta                   107.790(1)
_cell_angle_gamma                  90
_cell_volume                       4293.8(3)
_cell_formula_units_Z              8
_cell_measurement_temperature    100(2)
_cell_measurement_reflns_used    9004
_cell_measurement_theta_min      3.23
_cell_measurement_theta_max      72.19
_exptl_absorpt_coefficient_mu      4.497
_exptl_crystal_density_diffrn      1.353
_exptl_crystal_F_000               1823.242
_exptl_crystal_description       Block
_exptl_crystal_colour            red
_diffrn_ambient_temperature      100(2)
_diffrn_measurement_device_type  'Bruker APEX II CCD'
_diffrn_reflns_av_R_equivalents    0.0241
_diffrn_reflns_av_unetI/netI       0.0150
_diffrn_reflns_Laue_measured_fraction_full  0.9995
_diffrn_reflns_Laue_measured_fraction_max  0.9972
_diffrn_reflns_limit_h_max         17
_diffrn_reflns_limit_h_min         -17
_diffrn_reflns_limit_k_max         17
_diffrn_reflns_limit_k_min         -18
_diffrn_reflns_limit_l_max         26
_diffrn_reflns_limit_l_min         -26
_diffrn_reflns_number              51906
_diffrn_reflns_point_group_measured_fraction_full  0.9995
_diffrn_reflns_point_group_measured_fraction_max  0.9972
_diffrn_reflns_theta_full          67.6786
_diffrn_reflns_theta_max           72.26
_diffrn_reflns_theta_min           3.30
_diffrn_measured_fraction_theta_full  0.9995
_diffrn_measured_fraction_theta_max  0.9972
_diffrn_radiation_type             'Cu K\a'
_diffrn_radiation_wavelength       1.54178
_reflns_Friedel_coverage           0.0
_reflns_limit_h_max                12
_reflns_limit_h_min                -17
_reflns_limit_k_max                18
_reflns_limit_k_min                0
_reflns_limit_l_max                26
_reflns_limit_l_min                -11
_reflns_number_gt                  8328
_reflns_number_total               8458
_reflns_threshold_expression       I>=2u(I)
_computing_molecular_graphics      'Olex2 1.3 (Dolomanov et al., 2009)'
_computing_publication_material    'Olex2 1.3 (Dolomanov et al., 2009)'
_computing_structure_refinement    'olex2.refine 1.3 (Bourhis et al., 2015)'
_refine_diff_density_max           0.2866
_refine_diff_density_min           -0.1534
_refine_diff_density_rms           0.0331
_refine_ls_d_res_high              0.8094
_refine_ls_d_res_low               13.4087
_refine_ls_goodness_of_fit_ref     1.1002
_refine_ls_hydrogen_treatment      refall
_refine_ls_matrix_type             full
_refine_ls_number_constraints      0
_refine_ls_number_parameters       955
_refine_ls_number_reflns           8458
_refine_ls_number_restraints       0
_refine_ls_R_factor_all            0.0150
_refine_ls_R_factor_gt             0.0146
_refine_ls_restrained_S_all        1.1002
_refine_ls_shift/su_max            0.0003
_refine_ls_shift/su_mean           0.0000
_refine_ls_structure_factor_coef   Fsqd
_refine_ls_weighting_details      
 'w=1/[\s^2^(Fo^2^)+(0.0194P)^2^+0.2258P] where P=(Fo^2^+2Fc^2^)/3'
_refine_ls_weighting_scheme        calc
_refine_ls_wR_factor_gt            0.0346
_refine_ls_wR_factor_ref           0.0347
_olex2_refinement_description
;
;
loop_
  _atom_site_label
  _atom_site_type_symbol
  _atom_site_fract_x
  _atom_site_fract_y
  _atom_site_fract_z
  _atom_site_U_iso_or_equiv
  _atom_site_adp_type
  _atom_site_occupancy
  _atom_site_refinement_flags_posn
 Co1 Co 0.168265(7) 0.202567(7) 0.391326(5) 0.00658(3) Uani 1.000000 .
 P1 P 0.159681(11) 0.081168(10) 0.330072(7) 0.00848(4) Uani 1.000000 .
 P3 P 0.311229(11) 0.253444(10) 0.452262(7) 0.00782(4) Uani 1.000000 .
 P2 P 0.038317(11) 0.234182(10) 0.419102(7) 0.00859(4) Uani 1.000000 .
 C50 C 0.41611(5) 0.21582(5) 0.58725(3) 0.01631(14) Uani 1.000000 .
 H50 H 0.4109(9) 0.2869(7) 0.5974(5) 0.040(3) Uani 1.000000 .
 C19 C -0.06503(5) 0.15315(4) 0.39946(3) 0.01239(13) Uani 1.000000 .
 C3 C 0.27594(5) -0.17884(5) 0.36244(4) 0.01820(14) Uani 1.000000 .
 H3 H 0.3025(9) -0.2281(8) 0.3350(5) 0.045(3) Uani 1.000000 .
 C38 C 0.49629(5) 0.21933(5) 0.43195(3) 0.01298(13) Uani 1.000000 .
 H38 H 0.5118(7) 0.1768(7) 0.4741(5) 0.031(3) Uani 1.000000 .
 C4 C 0.27484(5) -0.19768(5) 0.42617(4) 0.01787(15) Uani 1.000000 .
 H4 H 0.3022(8) -0.2616(7) 0.4485(5) 0.037(3) Uani 1.000000 .
 C11 C 0.22390(5) 0.05692(5) 0.15309(3) 0.01664(14) Uani 1.000000 .
 H11 H 0.1886(8) 0.0341(8) 0.1034(5) 0.039(3) Uani 1.000000 .
 C30 C -0.02274(5) 0.41917(4) 0.41913(3) 0.01306(13) Uani 1.000000 .
 H30 H 0.0045(8) 0.4166(6) 0.4721(5) 0.030(3) Uani 1.000000 .
 C37 C 0.40798(5) 0.26686(4) 0.41265(3) 0.00960(12) Uani 1.000000 .
 C46 C 0.31885(6) 0.54623(5) 0.53682(3) 0.01884(14) Uani 1.000000 .
 H46 H 0.3201(8) 0.6137(7) 0.5571(5) 0.041(3) Uani 1.000000 .
 C54 C 0.38531(5) 0.09065(5) 0.51146(3) 0.01418(13) Uani 1.000000 .
 H54 H 0.3539(8) 0.0653(7) 0.4627(5) 0.037(3) Uani 1.000000 .
 C32 C 0.14233(5) 0.24359(4) 0.55455(3) 0.01273(13) Uani 1.000000 .
 H32 H 0.2059(7) 0.2340(7) 0.5382(4) 0.027(2) Uani 1.000000 .
 C2 C 0.24244(5) -0.09516(5) 0.33344(3) 0.01464(13) Uani 1.000000 .
 H2 H 0.2456(8) -0.0814(7) 0.2850(5) 0.032(3) Uani 1.000000 .
 C15 C -0.10976(5) -0.04523(5) 0.25871(3) 0.01714(14) Uani 1.000000 .
 H15 H -0.1452(7) -0.1054(7) 0.2701(5) 0.038(3) Uani 1.000000 .
 C43 C 0.31716(5) 0.36940(4) 0.48670(3) 0.01002(12) Uani 1.000000 .
 C51 C 0.46601(6) 0.15742(5) 0.63779(4) 0.02181(15) Uani 1.000000 .
 H51 H 0.4970(10) 0.1838(8) 0.6864(5) 0.053(4) Uani 1.000000 .
 C7 C 0.21759(5) 0.08592(4) 0.26390(3) 0.01046(12) Uani 1.000000 .
 C39 C 0.56302(5) 0.22770(5) 0.39653(3) 0.01651(14) Uani 1.000000 .
 H39 H 0.6300(9) 0.1893(7) 0.4121(5) 0.041(3) Uani 1.000000 .
 C1 C 0.20696(4) -0.02913(4) 0.36762(3) 0.01033(12) Uani 1.000000 .
 C8 C 0.31594(5) 0.11176(5) 0.28169(3) 0.01561(13) Uani 1.000000 .
 H8 H 0.3508(7) 0.1340(8) 0.3310(5) 0.038(3) Uani 1.000000 .
 C18 C -0.01931(5) 0.11180(5) 0.23456(3) 0.01486(13) Uani 1.000000 .
 H18 H 0.0175(7) 0.1730(7) 0.2257(5) 0.033(3) Uani 1.000000 .
 C29 C -0.05673(5) 0.50141(5) 0.38765(3) 0.01632(14) Uani 1.000000 .
 H29 H -0.0576(8) 0.5624(7) 0.4161(5) 0.034(3) Uani 1.000000 .
 C44 C 0.40591(5) 0.41331(5) 0.51825(3) 0.01444(13) Uani 1.000000 .
 H44 H 0.4725(7) 0.3768(7) 0.5221(5) 0.034(3) Uani 1.000000 .
 C26 C -0.05768(5) 0.34532(5) 0.31389(3) 0.01560(13) Uani 1.000000 .
 H26 H -0.0555(8) 0.2843(7) 0.2859(5) 0.032(3) Uani 1.000000 .
 C13 C 0.03376(5) 0.05099(4) 0.28295(3) 0.01061(12) Uani 1.000000 .
 C34 C 0.06976(6) 0.25613(5) 0.64244(3) 0.01712(14) Uani 1.000000 .
 H34 H 0.0778(8) 0.2595(8) 0.6943(5) 0.038(3) Uani 1.000000 .
 C36 C -0.03198(5) 0.25626(5) 0.52915(3) 0.01485(13) Uani 1.000000 .
 H36 H -0.1033(8) 0.2589(7) 0.4936(5) 0.036(3) Uani 1.000000 .
 C5 C 0.23929(5) -0.13269(5) 0.46040(3) 0.01608(13) Uani 1.000000 .
 H5 H 0.2353(8) -0.1450(7) 0.5092(5) 0.036(3) Uani 1.000000 .
 C42 C 0.38964(5) 0.32536(5) 0.35839(3) 0.01365(13) Uani 1.000000 .
 H42 H 0.3228(7) 0.3651(7) 0.3445(5) 0.033(3) Uani 1.000000 .
 C25 C -0.02153(4) 0.34026(4) 0.38276(3) 0.01116(12) Uani 1.000000 .
 C47 C 0.23072(6) 0.50426(5) 0.50431(3) 0.01688(14) Uani 1.000000 .
 H47 H 0.1628(8) 0.5389(7) 0.4980(6) 0.041(3) Uani 1.000000 .
 C45 C 0.40663(6) 0.50065(5) 0.54352(3) 0.01810(14) Uani 1.000000 .
 H45 H 0.4745(8) 0.5333(7) 0.5684(5) 0.044(3) Uani 1.000000 .
 C35 C -0.02253(6) 0.26038(5) 0.59592(4) 0.01779(14) Uani 1.000000 .
 H35 H -0.0859(8) 0.2660(8) 0.6118(5) 0.043(3) Uani 1.000000 .
 C49 C 0.37536(5) 0.18320(4) 0.52340(3) 0.01005(12) Uani 1.000000 .
 C48 C 0.23029(5) 0.41638(4) 0.47946(3) 0.01277(13) Uani 1.000000 .
 H48 H 0.1624(7) 0.3826(6) 0.4530(5) 0.029(3) Uani 1.000000 .
 C31 C 0.05046(5) 0.24745(4) 0.50747(3) 0.01037(12) Uani 1.000000 .
 C40 C 0.54326(5) 0.28460(5) 0.34208(3) 0.01584(14) Uani 1.000000 .
 H40 H 0.5960(8) 0.2909(7) 0.3155(5) 0.038(3) Uani 1.000000 .
 C14 C -0.01295(5) -0.02737(5) 0.29511(3) 0.01300(13) Uani 1.000000 .
 H14 H 0.0253(7) -0.0742(6) 0.3334(5) 0.025(2) Uani 1.000000 .
 C53 C 0.43638(5) 0.03276(5) 0.56178(4) 0.01747(14) Uani 1.000000 .
 H53 H 0.4439(8) -0.0377(7) 0.5506(5) 0.042(3) Uani 1.000000 .
 C20 C -0.04458(6) 0.06520(5) 0.42478(3) 0.01640(14) Uani 1.000000 .
 H20 H 0.0307(8) 0.0478(7) 0.4507(6) 0.041(3) Uani 1.000000 .
 C12 C 0.17207(5) 0.05910(5) 0.19876(3) 0.01379(13) Uani 1.000000 .
 H12 H 0.0962(7) 0.0381(7) 0.1838(5) 0.031(3) Uani 1.000000 .
 C24 C -0.16162(5) 0.17434(6) 0.36410(4) 0.01860(14) Uani 1.000000 .
 H24 H -0.1792(7) 0.2414(8) 0.3450(5) 0.036(3) Uani 1.000000 .
 C41 C 0.45657(5) 0.33420(5) 0.32342(3) 0.01602(14) Uani 1.000000 .
 H41 H 0.4416(8) 0.3799(7) 0.2816(5) 0.040(3) Uani 1.000000 .
 C10 C 0.32226(6) 0.08069(5) 0.17189(4) 0.01785(14) Uani 1.000000 .
 H10 H 0.3623(8) 0.0774(8) 0.1364(5) 0.043(3) Uani 1.000000 .
 C33 C 0.15219(6) 0.24803(5) 0.62165(3) 0.01606(14) Uani 1.000000 .
 H33 H 0.2243(8) 0.2437(8) 0.6571(5) 0.040(3) Uani 1.000000 .
 C21 C -0.11820(6) 0.00076(6) 0.41678(4) 0.02193(16) Uani 1.000000 .
 H21 H -0.1019(9) -0.0667(7) 0.4365(6) 0.050(3) Uani 1.000000 .
 C52 C 0.47728(5) 0.06601(5) 0.62526(4) 0.02009(15) Uani 1.000000 .
 H52 H 0.5187(9) 0.0224(7) 0.6648(5) 0.045(3) Uani 1.000000 .
 C27 C -0.09248(5) 0.42697(5) 0.28251(4) 0.01861(14) Uani 1.000000 .
 H27 H -0.1196(8) 0.4288(7) 0.2292(5) 0.040(3) Uani 1.000000 .
 C16 C -0.16009(5) 0.01320(5) 0.20893(3) 0.01995(15) Uani 1.000000 .
 H16 H -0.2331(8) -0.0024(8) 0.1792(5) 0.043(3) Uani 1.000000 .
 C6 C 0.20578(5) -0.04914(5) 0.43137(3) 0.01303(13) Uani 1.000000 .
 H6 H 0.1802(7) 0.0011(6) 0.4588(5) 0.029(3) Uani 1.000000 .
 C28 C -0.09079(5) 0.50547(5) 0.31939(4) 0.01756(14) Uani 1.000000 .
 H28 H -0.1177(8) 0.5690(7) 0.2954(5) 0.038(3) Uani 1.000000 .
 C22 C -0.21426(6) 0.02261(6) 0.38192(4) 0.02418(17) Uani 1.000000 .
 H22 H -0.2712(8) -0.0267(8) 0.3760(6) 0.050(3) Uani 1.000000 .
 C9 C 0.36795(5) 0.10861(5) 0.23635(4) 0.01951(15) Uani 1.000000 .
 H9 H 0.4448(8) 0.1278(9) 0.2514(5) 0.048(3) Uani 1.000000 .
 C17 C -0.11473(5) 0.09252(5) 0.19729(3) 0.01958(15) Uani 1.000000 .
 H17 H -0.1526(8) 0.1394(8) 0.1588(5) 0.045(3) Uani 1.000000 .
 N1 N 0.15340(4) 0.28320(4) 0.32514(3) 0.01132(11) Uani 1.000000 .
 N2 N 0.14514(4) 0.33243(4) 0.28440(3) 0.01923(13) Uani 1.000000 .
 C23 C -0.23538(6) 0.10916(6) 0.35493(4) 0.02404(16) Uani 1.000000 .
 H23 H -0.3095(8) 0.1271(8) 0.3271(6) 0.049(3) Uani 1.000000 .
 H1 H 0.1762(7) 0.1389(7) 0.4435(5) 0.035(3) Uani 1.000000 .

loop_
  _atom_site_aniso_label
  _atom_site_aniso_U_11
  _atom_site_aniso_U_22
  _atom_site_aniso_U_33
  _atom_site_aniso_U_12
  _atom_site_aniso_U_13
  _atom_site_aniso_U_23
 Co1 0.00601(5) 0.00662(5) 0.00688(5) -0.00045(3) 0.00165(4) -0.00090(4)
 P1 0.00921(8) 0.00781(7) 0.00835(7) -0.00034(5) 0.00257(6) -0.00125(5)
 P3 0.00677(7) 0.00799(7) 0.00808(7) -0.00052(5) 0.00135(6) -0.00004(5)
 P2 0.00724(7) 0.00939(8) 0.00923(7) -0.00030(5) 0.00266(6) -0.00138(5)
 C50 0.0211(4) 0.0156(4) 0.0096(3) 0.0019(3) 0.0007(3) 0.0004(3)
 H50 0.067(9) 0.024(6) 0.026(6) 0.004(6) 0.008(6) -0.005(5)
 C19 0.0091(3) 0.0150(3) 0.0136(3) -0.0036(2) 0.0042(2) -0.0043(2)
 C3 0.0219(4) 0.0117(3) 0.0219(4) 0.0056(3) 0.0080(3) 0.0006(3)
 H3 0.057(9) 0.036(7) 0.045(7) 0.018(6) 0.022(7) 0.008(6)
 C38 0.0099(3) 0.0158(3) 0.0138(3) 0.0030(3) 0.0044(3) 0.0035(3)
 H38 0.016(6) 0.049(7) 0.028(6) 0.013(5) 0.006(5) 0.015(5)
 C4 0.0187(4) 0.0124(3) 0.0210(4) 0.0027(3) 0.0037(3) 0.0039(3)
 H4 0.057(8) 0.022(6) 0.034(6) 0.011(6) 0.016(6) 0.009(5)
 C11 0.0209(4) 0.0192(3) 0.0118(3) -0.0030(3) 0.0081(3) -0.0030(3)
 H11 0.045(8) 0.057(8) 0.019(6) -0.004(6) 0.015(5) -0.013(6)
 C30 0.0132(3) 0.0122(3) 0.0132(3) 0.0019(2) 0.0032(3) -0.0009(3)
 H30 0.038(7) 0.023(6) 0.031(6) -0.000(5) 0.013(5) -0.003(5)
 C37 0.0077(3) 0.0108(3) 0.0104(3) -0.0006(2) 0.0030(2) 0.0005(2)
 C46 0.0266(4) 0.0119(3) 0.0200(3) -0.0058(3) 0.0100(3) -0.0060(3)
 H46 0.050(8) 0.028(7) 0.043(7) 0.001(5) 0.014(6) -0.014(6)
 C54 0.0163(3) 0.0110(3) 0.0137(3) 0.0005(2) 0.0023(3) 0.0015(3)
 H54 0.052(8) 0.028(6) 0.022(6) 0.002(5) -0.002(5) -0.003(5)
 C32 0.0118(3) 0.0153(3) 0.0109(3) -0.0019(2) 0.0033(3) -0.0007(2)
 H32 0.015(6) 0.051(7) 0.012(5) 0.002(5) 0.001(4) -0.003(5)
 C2 0.0190(3) 0.0107(3) 0.0154(3) 0.0035(2) 0.0071(3) -0.0002(3)
 H2 0.039(7) 0.027(6) 0.035(6) 0.014(5) 0.021(5) 0.006(5)
 C15 0.0120(3) 0.0214(4) 0.0185(3) -0.0048(3) 0.0053(3) -0.0041(3)
 H15 0.028(6) 0.031(6) 0.057(8) -0.011(5) 0.017(6) 0.005(6)
 C43 0.0099(3) 0.0082(3) 0.0115(3) -0.0022(2) 0.0026(2) -0.0016(2)
 C51 0.0265(4) 0.0228(4) 0.0108(3) 0.0026(3) -0.0021(3) 0.0028(3)
 H51 0.080(10) 0.043(7) 0.019(6) -0.002(7) -0.009(6) -0.012(5)
 C7 0.0120(3) 0.0103(3) 0.0101(3) -0.0011(2) 0.0049(2) -0.0016(2)
 C39 0.0120(3) 0.0206(3) 0.0188(3) 0.0046(3) 0.0076(3) 0.0034(3)
 H39 0.040(8) 0.049(8) 0.041(7) 0.007(6) 0.023(6) 0.009(6)
 C1 0.0110(3) 0.0086(3) 0.0108(3) 0.0004(2) 0.0024(2) -0.0001(2)
 C8 0.0134(3) 0.0196(3) 0.0150(3) -0.0043(3) 0.0060(3) -0.0057(3)
 H8 0.030(7) 0.055(8) 0.029(6) -0.003(6) 0.010(5) -0.011(6)
 C18 0.0121(3) 0.0159(3) 0.0150(3) 0.0019(3) 0.0019(3) 0.0018(3)
 H18 0.024(6) 0.025(6) 0.043(7) 0.006(5) 0.001(5) 0.014(5)
 C29 0.0171(3) 0.0126(3) 0.0187(3) 0.0027(3) 0.0046(3) 0.0006(3)
 H29 0.052(8) 0.016(6) 0.031(6) 0.006(5) 0.007(5) -0.005(5)
 C44 0.0120(3) 0.0142(3) 0.0158(3) -0.0045(3) 0.0023(3) -0.0031(3)
 H44 0.023(6) 0.035(6) 0.041(7) -0.009(5) 0.004(5) -0.010(5)
 C26 0.0164(3) 0.0174(3) 0.0119(3) 0.0059(3) 0.0026(3) -0.0006(3)
 H26 0.051(8) 0.029(6) 0.019(6) 0.013(5) 0.016(5) 0.005(5)
 C13 0.0099(3) 0.0116(3) 0.0101(3) -0.0005(2) 0.0026(2) -0.0021(2)
 C34 0.0252(4) 0.0160(3) 0.0121(3) -0.0036(3) 0.0086(3) -0.0016(2)
 H34 0.049(8) 0.052(8) 0.020(6) -0.003(6) 0.020(5) 0.001(5)
 C36 0.0129(3) 0.0193(3) 0.0144(3) -0.0012(3) 0.0070(3) -0.0028(3)
 H36 0.029(7) 0.049(8) 0.031(6) 0.000(5) 0.010(6) -0.008(5)
 C5 0.0192(3) 0.0130(3) 0.0146(3) 0.0002(3) 0.0032(3) 0.0035(3)
 H5 0.057(8) 0.027(6) 0.024(6) -0.001(5) 0.011(5) 0.008(5)
 C42 0.0107(3) 0.0153(3) 0.0153(3) 0.0008(3) 0.0045(3) 0.0059(3)
 H42 0.022(6) 0.033(6) 0.043(7) 0.015(5) 0.008(5) 0.017(5)
 C25 0.0097(3) 0.0118(3) 0.0116(3) 0.0023(2) 0.0026(2) 0.0000(2)
 C47 0.0206(4) 0.0104(3) 0.0221(3) -0.0005(3) 0.0102(3) -0.0035(3)
 H47 0.039(7) 0.019(6) 0.071(8) 0.014(5) 0.024(6) -0.009(6)
 C45 0.0198(4) 0.0157(3) 0.0179(3) -0.0088(3) 0.0045(3) -0.0059(3)
 H45 0.034(7) 0.040(7) 0.050(7) -0.012(6) 0.003(6) -0.012(6)
 C35 0.0206(4) 0.0205(4) 0.0166(3) -0.0029(3) 0.0120(3) -0.0034(3)
 H35 0.033(7) 0.069(9) 0.032(7) -0.002(6) 0.019(6) -0.007(6)
 C49 0.0091(3) 0.0111(3) 0.0090(3) 0.0003(2) 0.0013(2) 0.0017(2)
 C48 0.0125(3) 0.0097(3) 0.0170(3) -0.0008(3) 0.0058(3) -0.0022(2)
 H48 0.016(6) 0.012(5) 0.055(7) -0.006(4) 0.006(5) -0.017(5)
 C31 0.0108(3) 0.0112(3) 0.0097(3) -0.0014(2) 0.0040(2) -0.0014(2)
 C40 0.0139(3) 0.0191(3) 0.0169(3) -0.0005(3) 0.0081(3) 0.0015(3)
 H40 0.031(7) 0.049(8) 0.038(7) 0.002(5) 0.020(6) 0.018(5)
 C14 0.0115(3) 0.0134(3) 0.0141(3) -0.0028(3) 0.0040(3) -0.0019(3)
 H14 0.018(6) 0.022(5) 0.030(6) -0.004(4) 0.000(5) 0.006(5)
 C53 0.0196(3) 0.0133(3) 0.0191(3) 0.0047(3) 0.0052(3) 0.0053(3)
 H53 0.047(8) 0.034(7) 0.037(7) 0.011(6) 0.000(6) 0.002(6)
 C20 0.0165(4) 0.0143(3) 0.0192(3) -0.0062(3) 0.0067(3) -0.0027(3)
 H20 0.024(7) 0.040(7) 0.057(8) 0.003(5) 0.008(6) 0.007(6)
 C12 0.0149(4) 0.0165(3) 0.0108(3) -0.0024(3) 0.0051(3) -0.0032(2)
 H12 0.027(7) 0.045(7) 0.023(6) -0.003(5) 0.012(5) -0.001(5)
 C24 0.0087(3) 0.0247(4) 0.0215(3) -0.0027(3) 0.0032(3) -0.0049(3)
 H24 0.010(6) 0.045(7) 0.042(7) -0.009(5) -0.009(5) 0.003(6)
 C41 0.0139(3) 0.0188(3) 0.0166(3) -0.0004(3) 0.0065(3) 0.0057(3)
 H41 0.045(8) 0.040(7) 0.040(7) -0.000(6) 0.020(6) 0.025(6)
 C10 0.0220(4) 0.0182(3) 0.0179(3) -0.0035(3) 0.0129(3) -0.0026(3)
 H10 0.034(7) 0.067(9) 0.037(7) -0.003(6) 0.026(6) -0.008(6)
 C33 0.0189(4) 0.0180(3) 0.0106(3) -0.0027(3) 0.0035(3) -0.0003(2)
 H33 0.046(8) 0.050(8) 0.020(6) -0.006(6) 0.003(6) 0.000(5)
 C21 0.0256(4) 0.0205(4) 0.0222(4) -0.0133(3) 0.0110(3) -0.0067(3)
 H21 0.070(9) 0.016(6) 0.059(8) -0.024(6) 0.013(7) -0.002(6)
 C52 0.0189(4) 0.0223(4) 0.0169(3) 0.0051(3) 0.0023(3) 0.0086(3)
 H52 0.056(8) 0.037(7) 0.028(6) 0.014(6) -0.006(6) 0.017(6)
 C27 0.0190(3) 0.0220(4) 0.0137(3) 0.0086(3) 0.0033(3) 0.0033(3)
 H27 0.053(8) 0.039(7) 0.020(6) 0.016(6) 0.002(5) 0.004(5)
 C16 0.0097(3) 0.0313(4) 0.0177(3) -0.0023(3) 0.0027(3) -0.0032(3)
 H16 0.020(7) 0.061(8) 0.045(7) -0.013(6) 0.006(6) -0.004(6)
 C6 0.0159(3) 0.0110(3) 0.0121(3) 0.0001(2) 0.0042(2) 0.0007(3)
 H6 0.047(7) 0.020(5) 0.027(6) 0.007(5) 0.022(5) -0.003(5)
 C28 0.0167(3) 0.0167(4) 0.0191(3) 0.0055(3) 0.0052(3) 0.0048(3)
 H28 0.051(8) 0.024(6) 0.035(6) 0.005(5) 0.007(6) 0.005(5)
 C22 0.0209(4) 0.0329(4) 0.0226(4) -0.0172(3) 0.0122(3) -0.0132(3)
 H22 0.043(8) 0.051(8) 0.061(8) -0.040(6) 0.021(6) -0.026(6)
 C9 0.0165(4) 0.0235(4) 0.0219(4) -0.0064(3) 0.0110(3) -0.0062(3)
 H9 0.031(7) 0.074(9) 0.042(7) -0.022(6) 0.017(6) -0.008(7)
 C17 0.0114(3) 0.0279(4) 0.0174(3) 0.0034(3) 0.0012(3) 0.0034(3)
 H17 0.026(7) 0.060(8) 0.048(7) 0.012(6) 0.008(6) 0.022(7)
 N1 0.0103(3) 0.0128(3) 0.0099(3) -0.0004(2) 0.0017(2) 0.0017(2)
 N2 0.0189(3) 0.0218(3) 0.0147(3) -0.0022(2) 0.0018(2) 0.0089(2)
 C23 0.0115(4) 0.0369(5) 0.0242(4) -0.0089(3) 0.0063(3) -0.0116(3)
 H23 0.027(7) 0.051(8) 0.055(8) 0.002(6) -0.008(6) -0.014(6)
 H1 0.025(7) 0.040(7) 0.040(7) -0.002(5) 0.012(5) -0.004(6)

loop_
  _geom_bond_atom_site_label_1
  _geom_bond_atom_site_label_2
  _geom_bond_distance
  _geom_bond_site_symmetry_2
  _geom_bond_publ_flag
 Co1 P1 2.19309(19) . ?
 Co1 P3 2.20027(19) . ?
 Co1 P2 2.1757(2) . ?
 Co1 N1 1.8058(6) . ?
 Co1 H1 1.433(10) . ?
 P1 C7 1.8468(6) . ?
 P1 C1 1.8438(6) . ?
 P1 C13 1.8364(6) . ?
 P3 C37 1.8457(6) . ?
 P3 C43 1.8477(6) . ?
 P3 C49 1.8344(6) . ?
 P2 C19 1.8496(7) . ?
 P2 C25 1.8344(7) . ?
 P2 C31 1.8502(6) . ?
 C50 H50 1.075(10) . ?
 C50 C51 1.3935(10) . ?
 C50 C49 1.3936(9) . ?
 C19 C20 1.3974(10) . ?
 C19 C24 1.3980(9) . ?
 C3 H3 1.072(11) . ?
 C3 C4 1.3927(10) . ?
 C3 C2 1.3950(10) . ?
 C38 H38 1.063(9) . ?
 C38 C37 1.3964(9) . ?
 C38 C39 1.3963(10) . ?
 C4 H4 1.073(10) . ?
 C4 C5 1.3912(10) . ?
 C11 H11 1.079(9) . ?
 C11 C12 1.3964(9) . ?
 C11 C10 1.3913(10) . ?
 C30 H30 1.078(10) . ?
 C30 C29 1.3968(9) . ?
 C30 C25 1.3986(9) . ?
 C37 C42 1.4011(9) . ?
 C46 H46 1.081(10) . ?
 C46 C47 1.3892(10) . ?
 C46 C45 1.3968(11) . ?
 C54 H54 1.068(9) . ?
 C54 C49 1.3994(9) . ?
 C54 C53 1.3908(9) . ?
 C32 H32 1.082(10) . ?
 C32 C31 1.3951(9) . ?
 C32 C33 1.3967(9) . ?
 C2 H2 1.069(10) . ?
 C2 C1 1.4006(9) . ?
 C15 H15 1.085(10) . ?
 C15 C14 1.3959(9) . ?
 C15 C16 1.3857(10) . ?
 C43 C44 1.4046(9) . ?
 C43 C48 1.3937(9) . ?
 C51 H51 1.070(10) . ?
 C51 C52 1.3891(11) . ?
 C7 C8 1.3997(9) . ?
 C7 C12 1.4000(9) . ?
 C39 H39 1.077(11) . ?
 C39 C40 1.3888(10) . ?
 C1 C6 1.3970(9) . ?
 C8 H8 1.069(10) . ?
 C8 C9 1.3925(9) . ?
 C18 H18 1.089(10) . ?
 C18 C13 1.4021(9) . ?
 C18 C17 1.3885(10) . ?
 C29 H29 1.084(9) . ?
 C29 C28 1.3889(10) . ?
 C44 H44 1.079(10) . ?
 C44 C45 1.3913(10) . ?
 C26 H26 1.084(10) . ?
 C26 C25 1.4032(9) . ?
 C26 C27 1.3909(10) . ?
 C13 C14 1.3970(9) . ?
 C34 H34 1.078(9) . ?
 C34 C35 1.3945(11) . ?
 C34 C33 1.3916(10) . ?
 C36 H36 1.075(11) . ?
 C36 C35 1.3907(10) . ?
 C36 C31 1.4038(9) . ?
 C5 H5 1.077(10) . ?
 C5 C6 1.3934(9) . ?
 C42 H42 1.085(9) . ?
 C42 C41 1.3921(9) . ?
 C47 H47 1.073(10) . ?
 C47 C48 1.3957(9) . ?
 C45 H45 1.072(10) . ?
 C35 H35 1.068(10) . ?
 C48 H48 1.087(9) . ?
 C40 H40 1.081(10) . ?
 C40 C41 1.3929(10) . ?
 C14 H14 1.082(9) . ?
 C53 H53 1.075(11) . ?
 C53 C52 1.3902(10) . ?
 C20 H20 1.084(10) . ?
 C20 C21 1.3913(10) . ?
 C12 H12 1.083(10) . ?
 C24 H24 1.067(11) . ?
 C24 C23 1.3977(10) . ?
 C41 H41 1.084(10) . ?
 C10 H10 1.085(10) . ?
 C10 C9 1.3928(10) . ?
 C33 H33 1.083(11) . ?
 C21 H21 1.075(11) . ?
 C21 C22 1.3914(12) . ?
 C52 H52 1.082(9) . ?
 C27 H27 1.084(9) . ?
 C27 C28 1.3927(10) . ?
 C16 H16 1.073(10) . ?
 C16 C17 1.3948(11) . ?
 C6 H6 1.075(9) . ?
 C28 H28 1.078(10) . ?
 C22 H22 1.072(10) . ?
 C22 C23 1.3913(12) . ?
 C9 H9 1.089(10) . ?
 C17 H17 1.082(10) . ?
 N1 N2 1.1093(8) . ?
 C23 H23 1.082(10) . ?

loop_
  _geom_angle_atom_site_label_1
  _geom_angle_atom_site_label_2
  _geom_angle_atom_site_label_3
  _geom_angle
  _geom_angle_site_symmetry_1
  _geom_angle_site_symmetry_3
  _geom_angle_publ_flag
 P3 Co1 P1 120.074(7) . . ?
 P2 Co1 P1 116.074(7) . . ?
 P2 Co1 P3 119.415(7) . . ?
 N1 Co1 P1 95.519(18) . . ?
 N1 Co1 P3 96.034(18) . . ?
 N1 Co1 P2 99.592(18) . . ?
 H1 Co1 P1 84.7(4) . . ?
 H1 Co1 P3 85.7(4) . . ?
 H1 Co1 P2 78.4(4) . . ?
 H1 Co1 N1 177.9(4) . . ?
 C7 P1 Co1 117.94(2) . . ?
 C1 P1 Co1 120.68(2) . . ?
 C1 P1 C7 99.97(3) . . ?
 C13 P1 Co1 112.92(2) . . ?
 C13 P1 C7 100.94(3) . . ?
 C13 P1 C1 101.33(3) . . ?
 C37 P3 Co1 117.66(2) . . ?
 C43 P3 Co1 118.02(2) . . ?
 C43 P3 C37 97.70(3) . . ?
 C49 P3 Co1 116.12(2) . . ?
 C49 P3 C37 100.41(3) . . ?
 C49 P3 C43 103.86(3) . . ?
 C19 P2 Co1 119.86(2) . . ?
 C25 P2 Co1 113.40(2) . . ?
 C25 P2 C19 102.19(3) . . ?
 C31 P2 Co1 118.60(2) . . ?
 C31 P2 C19 96.77(3) . . ?
 C31 P2 C25 103.14(3) . . ?
 C51 C50 H50 119.6(5) . . ?
 C49 C50 H50 119.9(5) . . ?
 C49 C50 C51 120.53(7) . . ?
 C20 C19 P2 116.66(5) . . ?
 C24 C19 P2 125.14(5) . . ?
 C24 C19 C20 118.14(6) . . ?
 C4 C3 H3 120.7(6) . . ?
 C2 C3 H3 119.1(6) . . ?
 C2 C3 C4 120.21(7) . . ?
 C37 C38 H38 118.7(5) . . ?
 C39 C38 H38 120.6(5) . . ?
 C39 C38 C37 120.62(6) . . ?
 H4 C4 C3 119.8(6) . . ?
 C5 C4 C3 119.45(6) . . ?
 C5 C4 H4 120.8(6) . . ?
 C12 C11 H11 120.1(6) . . ?
 C10 C11 H11 119.5(6) . . ?
 C10 C11 C12 120.33(6) . . ?
 C29 C30 H30 119.8(5) . . ?
 C25 C30 H30 119.4(5) . . ?
 C25 C30 C29 120.85(6) . . ?
 C38 C37 P3 123.77(5) . . ?
 C42 C37 P3 117.79(5) . . ?
 C42 C37 C38 118.38(6) . . ?
 C47 C46 H46 120.6(6) . . ?
 C45 C46 H46 119.7(6) . . ?
 C45 C46 C47 119.71(7) . . ?
 C49 C54 H54 118.7(5) . . ?
 C53 C54 H54 120.4(5) . . ?
 C53 C54 C49 120.89(6) . . ?
 C31 C32 H32 118.7(5) . . ?
 C33 C32 H32 120.3(5) . . ?
 C33 C32 C31 120.91(6) . . ?
 H2 C2 C3 119.0(5) . . ?
 C1 C2 C3 120.75(6) . . ?
 C1 C2 H2 120.2(5) . . ?
 C14 C15 H15 119.1(6) . . ?
 C16 C15 H15 120.4(6) . . ?
 C16 C15 C14 120.55(7) . . ?
 C44 C43 P3 122.64(5) . . ?
 C48 C43 P3 118.82(5) . . ?
 C48 C43 C44 118.51(6) . . ?
 H51 C51 C50 119.4(6) . . ?
 C52 C51 C50 120.63(7) . . ?
 C52 C51 H51 119.9(6) . . ?
 C8 C7 P1 117.18(5) . . ?
 C12 C7 P1 124.43(5) . . ?
 C12 C7 C8 118.21(6) . . ?
 H39 C39 C38 119.0(6) . . ?
 C40 C39 C38 120.47(7) . . ?
 C40 C39 H39 120.5(6) . . ?
 C2 C1 P1 121.84(5) . . ?
 C6 C1 P1 119.72(5) . . ?
 C6 C1 C2 118.42(6) . . ?
 H8 C8 C7 118.8(5) . . ?
 C9 C8 C7 120.99(6) . . ?
 C9 C8 H8 120.3(5) . . ?
 C13 C18 H18 118.1(5) . . ?
 C17 C18 H18 121.1(5) . . ?
 C17 C18 C13 120.78(7) . . ?
 H29 C29 C30 120.5(5) . . ?
 C28 C29 C30 120.06(7) . . ?
 C28 C29 H29 119.4(5) . . ?
 H44 C44 C43 117.6(5) . . ?
 C45 C44 C43 120.53(7) . . ?
 C45 C44 H44 121.9(5) . . ?
 C25 C26 H26 118.1(5) . . ?
 C27 C26 H26 121.0(5) . . ?
 C27 C26 C25 120.91(7) . . ?
 C18 C13 P1 118.22(5) . . ?
 C14 C13 P1 123.15(5) . . ?
 C14 C13 C18 118.56(6) . . ?
 C35 C34 H34 120.6(6) . . ?
 C33 C34 H34 119.8(6) . . ?
 C33 C34 C35 119.64(6) . . ?
 C35 C36 H36 119.7(5) . . ?
 C31 C36 H36 119.3(5) . . ?
 C31 C36 C35 120.91(7) . . ?
 H5 C5 C4 121.9(5) . . ?
 C6 C5 C4 120.29(7) . . ?
 C6 C5 H5 117.8(6) . . ?
 H42 C42 C37 118.9(5) . . ?
 C41 C42 C37 120.92(6) . . ?
 C41 C42 H42 120.1(5) . . ?
 C30 C25 P2 123.65(5) . . ?
 C26 C25 P2 117.62(5) . . ?
 C26 C25 C30 118.28(6) . . ?
 H47 C47 C46 120.6(6) . . ?
 C48 C47 C46 119.88(7) . . ?
 C48 C47 H47 119.6(6) . . ?
 C44 C45 C46 120.22(7) . . ?
 H45 C45 C46 119.6(6) . . ?
 H45 C45 C44 120.2(6) . . ?
 C36 C35 C34 120.09(7) . . ?
 H35 C35 C34 119.7(6) . . ?
 H35 C35 C36 120.2(6) . . ?
 C50 C49 P3 124.77(5) . . ?
 C54 C49 P3 116.74(5) . . ?
 C54 C49 C50 118.46(6) . . ?
 C47 C48 C43 121.11(6) . . ?
 H48 C48 C43 117.6(5) . . ?
 H48 C48 C47 121.3(5) . . ?
 C32 C31 P2 120.23(5) . . ?
 C36 C31 P2 121.30(5) . . ?
 C36 C31 C32 118.37(6) . . ?
 H40 C40 C39 119.6(6) . . ?
 C41 C40 C39 119.39(6) . . ?
 C41 C40 H40 121.0(6) . . ?
 C13 C14 C15 120.39(6) . . ?
 H14 C14 C15 119.4(5) . . ?
 H14 C14 C13 120.2(5) . . ?
 H53 C53 C54 118.9(5) . . ?
 C52 C53 C54 120.24(7) . . ?
 C52 C53 H53 120.9(5) . . ?
 H20 C20 C19 118.3(6) . . ?
 C21 C20 C19 121.34(7) . . ?
 C21 C20 H20 120.3(6) . . ?
 C7 C12 C11 120.81(7) . . ?
 H12 C12 C11 119.4(5) . . ?
 H12 C12 C7 119.8(5) . . ?
 H24 C24 C19 119.5(5) . . ?
 C23 C24 C19 120.59(8) . . ?
 C23 C24 H24 119.9(5) . . ?
 C40 C41 C42 120.17(6) . . ?
 H41 C41 C42 120.2(6) . . ?
 H41 C41 C40 119.6(6) . . ?
 H10 C10 C11 119.8(6) . . ?
 C9 C10 C11 119.33(6) . . ?
 C9 C10 H10 120.8(6) . . ?
 C34 C33 C32 120.08(7) . . ?
 H33 C33 C32 119.3(6) . . ?
 H33 C33 C34 120.6(6) . . ?
 H21 C21 C20 120.9(6) . . ?
 C22 C21 C20 120.14(8) . . ?
 C22 C21 H21 118.9(6) . . ?
 C53 C52 C51 119.22(7) . . ?
 H52 C52 C51 119.4(6) . . ?
 H52 C52 C53 121.3(6) . . ?
 H27 C27 C26 119.2(5) . . ?
 C28 C27 C26 120.08(7) . . ?
 C28 C27 H27 120.8(5) . . ?
 H16 C16 C15 120.6(6) . . ?
 C17 C16 C15 119.45(7) . . ?
 C17 C16 H16 120.0(6) . . ?
 C5 C6 C1 120.87(6) . . ?
 H6 C6 C1 119.6(5) . . ?
 H6 C6 C5 119.5(5) . . ?
 C27 C28 C29 119.79(7) . . ?
 H28 C28 C29 119.7(6) . . ?
 H28 C28 C27 120.5(6) . . ?
 H22 C22 C21 120.3(7) . . ?
 C23 C22 C21 119.19(7) . . ?
 C23 C22 H22 120.5(7) . . ?
 C10 C9 C8 120.30(7) . . ?
 H9 C9 C8 119.9(6) . . ?
 H9 C9 C10 119.8(6) . . ?
 C16 C17 C18 120.16(7) . . ?
 H17 C17 C18 119.0(6) . . ?
 H17 C17 C16 120.8(6) . . ?
 N2 N1 Co1 179.29(6) . . ?
 C22 C23 C24 120.57(7) . . ?
 H23 C23 C24 119.2(6) . . ?
 H23 C23 C22 120.2(6) . . ?

loop_
  _geom_torsion_atom_site_label_1
  _geom_torsion_atom_site_label_2
  _geom_torsion_atom_site_label_3
  _geom_torsion_atom_site_label_4
  _geom_torsion
  _geom_torsion_site_symmetry_1
  _geom_torsion_site_symmetry_2
  _geom_torsion_site_symmetry_3
  _geom_torsion_site_symmetry_4
  _geom_torsion_publ_flag
 P1 C7 C8 C9 173.67(5) . . . . ?
 P1 C7 C12 C11 -174.05(5) . . . . ?
 P1 C1 C2 C3 -178.65(5) . . . . ?
 P1 C1 C6 C5 178.73(5) . . . . ?
 P1 C13 C18 C17 179.85(5) . . . . ?
 P1 C13 C14 C15 178.24(5) . . . . ?
 P3 C37 C38 C39 175.07(6) . . . . ?
 P3 C37 C42 C41 -175.73(5) . . . . ?
 P3 C43 C44 C45 -179.88(5) . . . . ?
 P3 C43 C48 C47 -179.73(5) . . . . ?
 P3 C49 C50 C51 -178.11(6) . . . . ?
 P3 C49 C54 C53 177.28(5) . . . . ?
 P2 C19 C20 C21 175.57(5) . . . . ?
 P2 C19 C24 C23 -176.56(6) . . . . ?
 P2 C25 C30 C29 170.49(5) . . . . ?
 P2 C25 C26 C27 -171.63(5) . . . . ?
 P2 C31 C32 C33 -176.14(5) . . . . ?
 P2 C31 C36 C35 175.87(5) . . . . ?
 C50 C51 C52 C53 -1.32(9) . . . . ?
 C50 C49 C54 C53 -1.31(8) . . . . ?
 C19 C20 C21 C22 1.24(8) . . . . ?
 C19 C24 C23 C22 1.26(8) . . . . ?
 C3 C4 C5 C6 -0.50(8) . . . . ?
 C3 C2 C1 C6 -0.11(8) . . . . ?
 C38 C37 C42 C41 1.67(7) . . . . ?
 C38 C39 C40 C41 0.70(8) . . . . ?
 C4 C5 C6 C1 0.15(8) . . . . ?
 C11 C12 C7 C8 0.95(8) . . . . ?
 C11 C10 C9 C8 0.67(8) . . . . ?
 C30 C29 C28 C27 1.10(8) . . . . ?
 C30 C25 C26 C27 0.96(7) . . . . ?
 C37 C42 C41 C40 0.00(8) . . . . ?
 C46 C47 C48 C43 0.08(8) . . . . ?
 C46 C45 C44 C43 -1.03(8) . . . . ?
 C54 C53 C52 C51 0.36(8) . . . . ?
 C32 C31 C36 C35 -0.46(7) . . . . ?
 C32 C33 C34 C35 -0.43(8) . . . . ?
 C2 C1 C6 C5 0.16(7) . . . . ?
 C15 C14 C13 C18 1.31(7) . . . . ?
 C15 C16 C17 C18 1.15(8) . . . . ?
 C7 C8 C9 C10 0.90(8) . . . . ?
 C39 C40 C41 C42 -1.20(8) . . . . ?
 C29 C28 C27 C26 -1.76(8) . . . . ?
 C34 C35 C36 C31 0.26(8) . . . . ?
 C20 C21 C22 C23 0.46(8) . . . . ?
 C24 C23 C22 C21 -1.70(8) . . . . ?

loop_
  _refln_index_h
  _refln_index_k
  _refln_index_l
  _refln_F_squared_calc
  _refln_F_squared_meas
  _refln_F_squared_sigma
  _refln_F_squared_weight
  _refln_observed_status
-17 0 1 439.660 428.272 16.600 25.435 o
-17 0 3 968.004 849.498 70.272 2.071 o
-17 0 5 2901.020 2710.130 55.946 1.664 o
-17 0 7 222.763 210.854 9.790 69.414 o
-17 0 9 225.262 226.973 9.318 72.179 o
-17 0 11 260.124 260.575 10.542 57.994 o
-17 0 13 1157.940 1151.470 25.041 8.140 o
-17 1 1 488.449 473.474 21.026 17.727 o
-17 1 2 16.994 24.696 4.254 500.412 o
-17 1 3 1720.020 1589.560 45.288 3.247 o
-17 1 4 944.856 894.301 14.519 15.201 o
-17 1 5 328.392 313.978 7.874 64.921 o
-17 1 6 76.188 71.881 5.130 250.242 o
-17 1 7 177.675 165.252 6.429 123.383 o
-17 1 8 89.491 83.716 5.264 225.077 o
-17 1 9 1221.330 1181.440 16.623 10.300 o
-17 1 10 13.824 14.032 3.709 668.164 o
-17 1 11 1261.940 1231.310 17.020 9.736 o
-17 1 12 68.841 64.067 5.021 269.310 o
-17 1 13 132.475 137.815 5.265 174.857 o
-17 1 14 4.061 0.000 4.632 513.725 o
-17 2 2 597.318 536.291 17.317 20.393 o
-17 2 3 14.345 16.825 4.058 567.419 o
-17 2 4 502.417 464.598 9.873 37.950 o
-17 2 5 57.325 58.322 5.016 287.519 o
-17 2 6 543.681 519.661 14.695 25.459 o
-17 2 7 2034.940 1964.080 29.462 3.976 o
-17 2 8 39.521 41.614 5.910 254.110 o
-17 2 9 140.314 140.978 7.348 121.680 o
-17 2 10 239.991 238.571 7.012 90.757 o
-17 2 11 591.812 572.554 10.760 30.036 o
-17 2 12 444.957 425.858 9.067 44.648 o
-17 2 13 281.598 264.053 6.921 81.632 o
-17 2 14 1436.010 1314.820 22.782 7.220 o
-17 3 2 413.365 388.587 10.542 42.844 o
-17 3 3 54.126 57.305 5.663 248.243 o
-17 3 4 32.739 30.729 4.756 374.880 o
-17 3 5 1881.320 1782.350 27.154 4.635 o
-17 3 6 425.304 417.117 9.017 46.427 o
-17 3 7 18.650 21.070 5.111 369.788 o
-17 3 8 278.766 267.477 7.455 77.528 o
-17 3 9 1607.390 1612.090 24.346 5.861 o
-17 3 10 157.700 159.455 6.229 134.958 o
-17 3 11 214.103 208.566 6.703 103.182 o
-17 3 12 74.288 59.710 5.147 257.779 o
-17 3 13 178.647 170.235 5.790 133.525 o
-17 4 4 363.301 352.096 7.320 61.741 o
-17 4 5 105.843 112.385 7.403 135.618 o
-17 4 6 824.679 789.420 15.539 16.802 o
-17 4 7 259.706 260.186 7.348 82.052 o
-17 4 8 456.987 455.428 10.423 39.035 o
-17 4 9 175.378 156.231 11.170 65.265 o
-17 4 10 50.441 51.922 5.922 238.423 o
-17 4 11 254.005 248.287 6.345 93.547 o
-17 4 12 2150.880 2053.930 30.015 3.686 o
-17 5 6 152.296 150.995 5.235 161.039 o
-17 5 7 8.171 10.916 3.006 1019.920 o
-17 5 8 434.568 409.093 8.009 49.519 o
-17 5 9 94.540 89.504 5.103 225.588 o
-16 0 -2 151.777 167.604 8.973 90.486 o
-16 0 0 2865.780 2772.240 80.840 1.110 o
-16 0 2 3922.140 3842.940 115.918 0.565 o
-16 0 4 5590.790 5450.730 90.300 0.539 o
-16 0 6 68.806 60.240 6.634 187.262 o
-16 0 8 387.304 398.335 12.106 38.748 o
-16 0 10 920.280 899.147 18.308 13.236 o
-16 0 12 168.987 173.032 8.716 90.424 o
-16 0 14 274.771 258.420 13.429 42.219 o
-16 0 16 628.159 644.068 23.240 13.582 o
-16 0 18 227.570 231.641 8.189 81.837 o
-16 1 -3 1326.920 1309.110 19.920 8.370 o
-16 1 -2 109.814 105.402 6.213 167.973 o
-16 1 -1 25.265 23.000 4.313 465.446 o
-16 1 0 1716.170 1605.860 22.232 5.846 o
-16 1 1 67.087 67.941 5.080 265.316 o
-16 1 2 1198.970 1124.530 16.985 10.550 o
-16 1 3 206.597 194.806 6.959 103.344 o
-16 1 4 3715.620 3600.040 53.463 1.288 o
-16 1 5 2.901 -1.258 4.045 674.886 o
-16 1 6 4842.750 4754.000 56.020 0.873 o
-16 1 7 160.505 145.994 6.727 126.603 o
-16 1 8 7.297 7.250 3.979 648.064 o
-16 1 9 1.334 4.923 3.979 691.126 o
-16 1 10 176.754 179.713 6.666 117.493 o
-16 1 11 453.645 456.023 9.078 43.098 o
-16 1 12 1207.730 1181.260 15.728 10.682 o
-16 1 13 434.380 440.764 8.953 45.218 o
-16 1 14 575.074 578.662 9.868 32.117 o
-16 1 15 0.528 -3.201 3.079 1186.200 o
-16 1 16 12.848 22.531 4.472 477.812 o
-16 1 17 3130.120 2962.180 138.839 0.482 o
-16 1 18 1489.960 1444.660 29.736 5.559 o
-16 2 -3 424.543 407.660 13.417 33.256 o
-16 2 -2 1437.540 1392.760 21.161 7.391 o
-16 2 -1 9.145 11.598 3.709 706.589 o
-16 2 0 116.732 112.368 6.359 158.611 o
-16 2 1 294.090 287.028 6.671 79.540 o
-16 2 2 1227.160 1195.090 18.473 9.647 o
-16 2 3 456.209 440.555 9.358 42.581 o
-16 2 4 5801.780 5664.750 72.552 0.594 o
-16 2 5 363.085 348.734 8.568 55.900 o
-16 2 6 43.547 48.512 4.634 349.423 o
-16 2 7 850.294 828.853 13.554 17.639 o
-16 2 8 1395.320 1379.560 18.139 8.256 o
-16 2 9 391.529 395.979 9.321 48.455 o
-16 2 10 864.081 851.382 13.533 17.264 o
-16 2 11 459.705 479.854 9.480 40.871 o
-16 2 12 1849.000 1862.170 25.435 4.796 o
-16 2 13 214.109 200.787 6.698 104.195 o
-16 2 14 282.454 273.596 7.578 75.556 o
-16 2 15 86.045 89.433 5.024 237.251 o
-16 2 16 98.135 96.256 9.584 96.531 o
-16 2 17 278.309 256.474 8.284 71.953 o
-16 3 -2 1440.160 1360.140 21.172 7.446 o
-16 3 -1 1080.520 1023.170 14.632 12.890 o
-16 3 0 666.494 644.724 9.772 27.748 o
-16 3 1 287.150 283.060 9.344 62.055 o
-16 3 2 26.406 26.232 3.737 561.956 o
-16 3 3 568.741 548.192 10.084 32.591 o
-16 3 4 270.655 265.693 8.934 67.528 o
-16 3 5 88.592 80.569 6.743 167.595 o
-16 3 6 2429.920 2358.620 41.101 2.565 o
-16 3 7 195.752 182.568 17.470 31.302 o
-16 3 8 721.114 678.950 13.262 21.616 o
-16 3 9 63.345 61.644 5.583 242.103 o
-16 3 10 1724.680 1701.630 26.279 5.171 o
-16 3 11 53.911 57.267 4.310 352.771 o
-16 3 12 1056.180 1014.900 15.020 13.007 o
-16 3 13 109.686 99.327 5.782 183.807 o
-16 3 14 478.627 473.017 9.790 39.177 o
-16 3 15 1514.610 1452.950 33.360 4.942 o
-16 3 16 1943.030 1948.930 25.735 4.479 o
-16 3 17 70.050 66.543 5.511 237.597 o
-16 4 -2 147.747 152.751 7.078 122.879 o
-16 4 -1 3112.600 2922.640 48.973 1.717 o
-16 4 0 271.640 275.285 7.277 79.456 o
-16 4 1 174.570 176.912 5.959 130.749 o
-16 4 2 766.969 728.682 12.840 20.609 o
-16 4 3 0.192 5.584 4.869 469.354 o
-16 4 4 52.905 45.164 5.511 265.564 o
-16 4 5 113.265 122.750 8.848 103.362 o
-16 4 6 105.287 108.788 8.451 113.687 o
-16 4 7 1378.500 1322.690 24.699 7.015 o
-16 4 8 392.264 383.508 11.275 41.633 o
-16 4 9 961.307 971.175 19.374 12.000 o
-16 4 10 1721.430 1696.730 23.714 5.508 o
-16 4 11 2182.100 2147.030 28.894 3.651 o
-16 4 12 1988.720 2000.810 26.920 4.237 o
-16 4 13 319.936 320.038 11.084 48.495 o
-16 4 14 115.765 118.319 6.345 158.068 o
-16 4 15 99.107 106.397 7.133 145.925 o
-16 4 16 237.599 237.352 10.083 64.199 o
-16 5 -1 398.819 373.644 9.143 49.431 o
-16 5 0 2402.410 2182.820 65.170 1.662 o
-16 5 1 223.603 219.903 10.513 63.193 o
-16 5 2 429.414 399.065 15.492 28.266 o
-16 5 3 481.705 466.711 11.275 35.358 o
-16 5 4 1322.880 1270.000 23.190 7.679 o
-16 5 5 1082.360 1038.360 19.587 10.741 o
-16 5 6 172.026 163.133 12.910 52.579 o
-16 5 7 1111.380 1081.780 17.977 11.002 o
-16 5 8 1447.330 1408.930 22.267 7.097 o
-16 5 9 2574.610 2583.820 38.039 2.497 o
-16 5 10 1155.910 1128.680 16.418 11.054 o
-16 5 11 2889.540 2818.620 36.819 2.220 o
-16 5 12 343.305 326.081 7.495 64.621 o
-16 5 13 107.709 114.764 5.683 183.690 o
-16 5 14 2770.610 2750.220 39.839 2.224 o
-16 5 15 1102.480 1040.850 19.146 10.764 o
-16 6 1 2408.810 2304.590 47.733 2.293 o
-16 6 3 99.021 92.378 6.513 167.203 o
-16 6 4 79.411 76.975 5.958 204.004 o
-16 6 5 1067.830 1047.340 16.870 11.939 o
-16 6 6 593.122 573.024 11.404 28.891 o
-16 6 7 242.694 232.306 7.287 88.070 o
-16 6 8 740.942 736.439 13.262 20.632 o
-16 6 9 954.497 959.680 18.848 12.367 o
-16 6 10 2873.640 2879.140 37.314 2.194 o
-16 6 11 208.761 208.763 6.303 109.722 o
-16 6 12 4435.450 4310.900 55.131 1.001 o
-16 6 13 65.820 62.295 6.583 190.543 o
-16 6 14 464.808 435.296 8.399 45.079 o
-16 7 3 1255.120 1196.300 25.823 7.445 o
-16 7 4 51.642 56.853 4.859 308.584 o
-16 7 5 76.054 74.226 5.711 218.908 o
-16 7 6 434.289 393.377 16.311 26.497 o
-16 7 7 89.058 94.291 5.790 198.420 o
-16 7 8 588.874 565.931 10.491 30.727 o
-16 7 9 28.008 25.263 3.565 593.570 o
-16 7 10 1464.110 1386.150 31.413 5.417 o
-16 7 11 125.437 121.882 4.732 201.459 o
-16 7 12 399.280 377.369 8.945 50.038 o
-15 0 -5 105.245 99.287 8.853 107.247 o
-15 0 -3 468.364 464.022 14.461 28.564 o
-15 0 -1 4526.000 4550.920 124.589 0.466 o
-15 0 1 3207.170 3235.940 86.834 0.931 o
-15 0 3 460.734 464.433 11.663 35.322 o
-15 0 5 2576.380 2523.620 44.698 2.245 o
-15 0 7 129.682 127.981 21.558 22.668 o
-15 0 9 150.926 169.960 11.915 60.691 o
-15 0 11 85.076 74.398 7.223 155.132 o
-15 0 13 1619.180 1573.030 29.173 5.188 o
-15 0 15 627.609 632.490 16.553 20.041 o
-15 0 17 2203.230 2307.360 69.719 1.562 o
-15 0 19 468.775 496.149 14.386 28.261 o
-15 1 -6 41.211 38.824 4.658 360.635 o
-15 1 -5 161.848 164.693 6.640 124.787 o
-15 1 -4 20.845 28.422 4.266 478.729 o
-15 1 -3 763.201 756.843 13.833 19.476 o
-15 1 -2 1171.670 1126.990 21.466 9.235 o
-15 1 -1 443.069 421.241 10.286 41.082 o
-15 1 0 1965.890 1912.310 23.814 4.644 o
-15 1 1 6933.060 6905.540 74.571 0.449 o
-15 1 2 25.313 21.177 4.017 521.235 o
-15 1 3 9425.240 9706.580 112.645 0.231 o
-15 1 4 20.959 12.947 4.684 432.843 o
-15 1 5 56.023 57.322 5.733 242.154 o
-15 1 6 396.469 395.193 10.730 42.972 o
-15 1 7 1370.440 1345.930 20.677 7.892 o
-15 1 8 65.550 66.501 5.872 222.381 o
-15 1 9 2.635 -1.965 4.710 502.145 o
-15 1 10 1168.440 1160.830 16.632 10.760 o
-15 1 11 368.941 388.819 9.446 49.872 o
-15 1 12 53.072 46.968 4.710 326.852 o
-15 1 13 364.162 367.084 8.630 54.690 o
-15 1 14 215.068 213.456 7.329 94.848 o
-15 1 15 320.415 341.219 8.549 60.469 o
-15 1 16 345.550 347.212 9.382 53.623 o
-15 1 17 199.776 238.460 9.783 70.501 o
-15 1 18 3075.970 3038.170 43.987 1.836 o
-15 1 19 634.721 615.731 13.461 24.004 o
-15 1 20 10.001 14.516 4.153 569.915 o
-15 2 -6 435.816 408.723 8.300 48.433 o
-15 2 -5 648.442 636.122 11.751 25.739 o
-15 2 -4 1049.250 1032.100 16.733 12.228 o
-15 2 -3 2209.400 2198.690 32.782 3.323 o
-15 2 -2 1639.100 1616.220 21.864 6.120 o
-15 2 -1 2992.730 2944.480 42.292 1.951 o
-15 2 0 39.303 41.748 3.657 492.104 o
-15 2 1 1739.980 1721.520 22.271 5.602 o
-15 2 2 2343.980 2311.990 28.679 3.327 o
-15 2 3 1014.660 986.826 14.682 13.749 o
-15 2 4 45.740 39.904 5.634 267.669 o
-15 2 5 6406.760 6494.970 93.649 0.438 o
-15 2 6 1810.840 1773.600 25.423 4.984 o
-15 2 7 498.453 479.788 11.876 32.983 o
-15 2 8 153.539 152.714 8.932 91.981 o
-15 2 9 358.894 345.084 10.334 48.408 o
-15 2 10 295.448 294.478 8.682 64.817 o
-15 2 11 687.417 671.320 11.563 24.459 o
-15 2 12 336.381 353.105 9.635 52.924 o
-15 2 13 1073.410 1077.830 15.534 12.314 o
-15 2 14 3.852 1.498 3.955 693.940 o
-15 2 15 228.854 229.072 7.212 91.797 o
-15 2 16 148.497 164.103 6.404 133.947 o
-15 2 17 76.081 80.769 5.641 219.612 o
-15 2 18 3.462 1.358 3.478 891.059 o
-15 2 19 462.868 445.375 13.417 31.306 o
-15 3 -5 125.297 127.007 7.028 135.301 o
-15 3 -4 768.216 739.675 13.231 20.105 o
-15 3 -3 1509.540 1463.230 20.291 7.118 o
-15 3 -2 126.040 117.366 5.477 178.461 o
-15 3 -1 1185.900 1153.590 15.615 10.995 o
-15 3 0 1595.570 1587.520 20.248 6.558 o
-15 3 1 410.433 395.631 8.291 50.969 o
-15 3 2 9.438 10.020 4.062 605.906 o
-15 3 3 3807.500 3843.250 45.855 1.337 o
-15 3 4 359.558 363.344 13.427 36.463 o
-15 3 5 1093.610 1079.890 19.343 10.613 o
-15 3 6 346.483 338.429 10.274 49.759 o
-15 3 7 1774.760 1759.840 25.229 5.107 o
-15 3 8 1442.320 1435.870 21.446 7.226 o
-15 3 9 2867.090 2847.120 34.782 2.291 o
-15 3 10 2231.460 2243.320 27.923 3.573 o
-15 3 11 179.575 176.676 7.255 107.967 o
-15 3 12 280.874 279.717 6.375 84.797 o
-15 3 13 312.010 304.306 6.438 76.867 o
-15 3 14 492.074 493.999 7.618 43.434 o
-15 3 15 4478.920 4524.430 49.174 1.024 o
-15 3 16 49.725 49.540 3.649 445.337 o
-15 3 17 15.626 20.825 3.421 720.447 o
-15 3 18 291.921 293.952 9.584 59.589 o
-15 3 19 304.459 307.238 7.466 70.891 o
-15 4 -5 28.861 31.009 3.993 493.951 o
-15 4 -4 1299.320 1264.790 19.637 8.700 o
-15 4 -3 734.840 725.746 11.477 22.704 o
-15 4 -2 2980.190 2861.910 34.183 2.222 o
-15 4 -1 1172.730 1158.510 15.354 11.169 o
-15 4 0 524.083 509.814 8.920 37.950 o
-15 4 1 443.840 446.624 9.816 41.755 o
-15 4 2 501.399 510.384 9.436 37.909 o
-15 4 3 72.373 68.320 6.143 203.655 o
-15 4 4 89.520 95.210 7.671 137.197 o
-15 4 5 1498.100 1474.760 24.327 6.413 o
-15 4 6 187.689 182.282 9.741 75.631 o
-15 4 7 3114.250 3110.500 46.474 1.737 o
-15 4 8 2944.590 2947.980 44.255 1.920 o
-15 4 9 939.203 923.650 17.397 13.445 o
-15 4 10 470.489 454.186 11.848 34.660 o
-15 4 11 470.101 447.835 8.997 42.572 o
-15 4 12 1060.750 1053.070 13.593 13.386 o
-15 4 13 1039.090 995.573 12.116 14.630 o
-15 4 14 161.083 157.175 5.081 158.490 o
-15 4 15 417.173 411.032 7.199 53.812 o
-15 4 16 101.738 116.271 5.983 176.739 o
-15 4 17 400.863 390.344 8.441 51.387 o
-15 4 18 26.488 25.297 11.179 86.471 o
-15 4 19 127.940 122.838 8.853 100.425 o
-15 5 -4 838.814 810.974 15.334 16.611 o
-15 5 -3 1.561 5.976 4.015 674.515 o
-15 5 -2 1531.360 1497.780 22.958 6.502 o
-15 5 -1 1291.970 1268.570 20.054 8.619 o
-15 5 0 726.316 719.443 11.735 22.706 o
-15 5 1 2101.750 2075.600 25.448 4.084 o
-15 5 2 52.854 53.357 4.226 367.043 o
-15 5 3 3747.050 3653.720 47.707 1.360 o
-15 5 4 756.755 763.382 11.858 21.404 o
-15 5 5 101.462 90.580 6.309 173.074 o
-15 5 6 1897.260 1896.340 26.414 4.560 o
-15 5 7 62.542 52.007 5.006 285.589 o
-15 5 8 696.838 708.601 15.237 19.684 o
-15 5 9 1176.820 1172.260 17.904 10.232 o
-15 5 10 2308.030 2358.940 35.825 2.944 o
-15 5 11 224.554 204.135 9.067 75.947 o
-15 5 12 1067.990 1059.560 16.101 12.209 o
-15 5 13 8.762 14.337 3.554 752.335 o
-15 5 14 2215.700 2202.360 25.093 3.808 o
-15 5 15 218.719 200.006 8.248 85.202 o
-15 5 16 47.600 49.229 3.358 492.499 o
-15 5 17 95.830 89.086 5.147 222.642 o
-15 5 18 154.093 151.016 6.389 134.600 o
-15 6 -3 2.736 9.011 3.151 1028.110 o
-15 6 -2 1855.200 1771.500 26.954 4.722 o
-15 6 -1 1138.070 1128.210 16.029 11.339 o
-15 6 0 524.251 503.652 12.619 30.056 o
-15 6 1 1904.120 1833.710 27.963 4.458 o
-15 6 2 4756.550 4646.030 59.684 0.869 o
-15 6 3 2332.810 2322.520 29.083 3.312 o
-15 6 4 766.151 743.374 11.249 22.002 o
-15 6 5 1430.080 1391.810 19.975 7.669 o
-15 6 6 316.921 327.304 8.751 60.403 o
-15 6 7 369.434 358.359 9.163 52.226 o
-15 6 8 1528.490 1564.890 22.253 6.515 o
-15 6 9 851.903 860.677 14.028 17.023 o
-15 6 10 54.054 63.469 5.083 283.563 o
-15 6 11 230.515 231.026 8.768 76.054 o
-15 6 12 794.485 798.654 12.845 19.411 o
-15 6 13 1851.840 1859.740 25.133 4.824 o
-15 6 14 8.972 10.550 4.122 591.409 o
-15 6 15 517.193 537.302 10.864 33.342 o
-15 6 16 269.473 265.395 7.193 81.308 o
-15 6 17 2.738 2.006 4.483 548.702 o
-15 7 -2 106.988 105.458 5.758 184.440 o
-15 7 -1 16.377 23.456 6.883 219.158 o
-15 7 0 2968.520 2889.000 37.703 2.116 o
-15 7 1 125.281 114.443 6.598 148.023 o
-15 7 2 120.911 120.940 6.499 151.035 o
-15 7 3 1671.400 1638.700 20.543 6.165 o
-15 7 4 2892.990 2901.100 38.004 2.152 o
-15 7 5 2870.570 2868.880 37.706 2.187 o
-15 7 6 55.574 48.913 4.625 328.561 o
-15 7 7 195.711 210.298 7.384 98.581 o
-15 7 8 216.321 215.500 7.384 93.747 o
-15 7 9 2.718 4.871 3.885 714.251 o
-15 7 10 1052.050 1056.190 15.633 12.574 o
-15 7 11 804.304 785.198 14.242 18.180 o
-15 7 12 505.543 493.189 10.366 35.913 o
-15 7 13 6.254 10.673 3.502 807.994 o
-15 7 14 467.567 453.898 13.303 31.275 o
-15 7 15 368.444 375.710 8.150 56.087 o
-15 7 16 327.880 299.883 29.326 11.685 o
-15 8 0 103.252 94.038 6.582 162.579 o
-15 8 1 383.752 362.638 8.009 55.897 o
-15 8 2 2545.320 2486.920 43.077 2.344 o
-15 8 3 261.360 248.309 6.672 88.919 o
-15 8 4 1186.680 1130.110 17.131 10.570 o
-15 8 5 1169.560 1172.460 16.716 10.680 o
-15 8 6 254.091 257.191 6.800 88.271 o
-15 8 7 1928.610 1945.110 26.029 4.484 o
-15 8 8 334.649 335.821 7.495 65.071 o
-15 8 9 2622.990 2668.950 34.938 2.549 o
-15 8 10 281.500 293.391 8.755 65.954 o
-15 8 11 387.467 375.779 8.705 52.014 o
-15 8 12 1059.030 1037.120 14.923 12.909 o
-15 8 13 818.475 786.223 15.307 17.093 o
-15 8 14 661.743 642.463 10.920 26.396 o
-15 9 2 117.270 112.878 11.066 73.779 o
-15 9 3 197.080 170.682 8.608 87.217 o
-15 9 4 1259.410 1193.990 21.404 8.612 o
-15 9 5 273.421 259.954 8.842 68.202 o
-15 9 6 883.648 844.631 14.786 16.157 o
-15 9 7 475.162 483.809 24.035 14.687 o
-15 9 8 580.517 563.103 12.046 28.366 o
-15 9 9 420.540 393.545 14.761 30.251 o
-15 9 10 738.584 711.334 14.056 20.123 o
-15 9 11 701.400 683.270 11.620 23.880 o
-14 0 -8 594.225 598.861 15.650 22.075 o
-14 0 -6 434.877 436.896 14.461 29.904 o
-14 0 -4 110.306 126.635 12.894 57.426 o
-14 0 -2 121.462 117.501 12.474 60.253 o
-14 0 0 5278.580 5191.750 115.179 0.456 o
-14 0 2 4985.720 5116.500 88.574 0.611 o
-14 0 4 133.970 115.500 15.293 42.164 o
-14 0 6 553.104 550.800 21.084 16.562 o
-14 0 8 25.727 31.739 9.758 111.413 o
-14 0 10 593.455 618.993 17.432 19.659 o
-14 0 12 3952.100 3652.240 115.363 0.573 o
-14 0 14 72.963 79.704 7.116 162.528 o
-14 0 16 17463.700 18216.800 296.459 0.054 o
-14 0 18 761.142 797.781 20.726 13.657 o
-14 0 20 718.043 716.386 23.793 12.288 o
-14 1 -9 1093.740 1048.430 16.046 12.051 o
-14 1 -8 783.498 784.240 13.280 19.365 o
-14 1 -7 12.207 10.674 3.992 608.673 o
-14 1 -6 94.490 108.732 7.455 138.786 o
-14 1 -5 320.206 326.744 9.671 55.145 o
-14 1 -4 1583.750 1580.030 25.172 5.852 o
-14 1 -3 13.507 15.975 4.596 463.961 o
-14 1 -2 2645.560 2592.640 48.871 2.027 o
-14 1 -1 1120.610 1085.380 15.703 11.789 o
-14 1 0 1628.070 1584.470 23.820 5.918 o
-14 1 1 140.970 138.371 11.880 62.924 o
-14 1 2 3355.260 3335.320 45.115 1.613 o
-14 1 3 6.643 6.058 4.813 460.207 o
-14 1 4 2474.540 2460.340 28.914 3.065 o
-14 1 5 633.552 631.597 24.453 12.707 o
-14 1 6 909.645 877.681 16.314 14.637 o
-14 1 7 49.554 51.596 7.124 179.835 o
-14 1 8 143.342 159.367 8.608 97.725 o
-14 1 9 69.721 61.963 5.773 225.900 o
-14 1 10 42.397 52.727 4.874 324.886 o
-14 1 11 850.482 856.998 13.052 17.780 o
-14 1 12 98.208 107.901 8.397 116.524 o
-14 1 13 2783.660 2771.790 31.541 2.496 o
-14 1 14 2039.860 2030.170 22.286 4.491 o
-14 1 15 686.550 672.965 10.031 26.340 o
-14 1 16 156.440 161.760 11.355 65.123 o
-14 1 17 1329.200 1364.300 22.257 7.672 o
-14 1 18 2897.790 2957.780 50.259 1.771 o
-14 1 19 595.887 587.493 19.647 17.367 o
-14 1 20 38.238 43.150 5.300 300.792 o
-14 1 21 474.296 450.754 9.206 41.638 o
-14 2 -8 103.863 119.309 6.400 161.817 o
-14 2 -7 204.888 191.975 7.193 101.021 o
-14 2 -6 955.959 960.168 16.316 13.680 o
-14 2 -5 108.713 111.667 7.843 124.829 o
-14 2 -4 1279.550 1281.990 21.298 8.322 o
-14 2 -3 34.542 33.827 4.300 424.990 o
-14 2 -2 451.043 462.267 9.536 41.716 o
-14 2 -1 858.396 844.887 13.445 17.465 o
-14 2 0 1115.520 1109.050 18.057 10.839 o
-14 2 1 380.933 372.737 12.085 39.711 o
-14 2 2 2023.420 2027.450 29.544 3.937 o
-14 2 3 102.284 107.837 8.336 116.773 o
-14 2 4 349.788 326.517 10.975 46.872 o
-14 2 5 421.212 402.725 11.816 37.992 o
-14 2 6 130.046 135.871 8.718 100.889 o
-14 2 7 103.074 100.724 7.108 146.157 o
-14 2 8 36.819 41.852 6.201 237.705 o
-14 2 9 3490.800 3452.120 46.610 1.506 o
-14 2 10 169.036 179.807 10.985 66.339 o
-14 2 11 3.159 9.286 4.606 506.178 o
-14 2 12 287.163 295.847 9.587 59.929 o
-14 2 13 840.039 842.196 11.852 18.976 o
-14 2 14 1624.320 1608.330 32.873 4.652 o
-14 2 15 1057.880 1055.670 13.871 13.284 o
-14 2 16 1187.970 1189.000 16.148 10.667 o
-14 2 17 552.868 534.570 10.322 33.056 o
-14 2 18 485.194 497.914 9.562 38.765 o
-14 2 19 119.002 128.096 6.861 141.280 o
-14 2 20 132.993 134.344 7.700 117.927 o
-14 2 21 1389.400 1381.850 47.586 3.431 o
-14 3 -8 235.932 209.038 8.319 81.032 o
-14 3 -7 634.648 618.223 11.474 26.783 o
-14 3 -6 616.348 638.328 12.027 26.215 o
-14 3 -5 148.998 137.443 6.821 129.946 o
-14 3 -4 257.596 254.968 8.086 76.479 o
-14 3 -3 851.730 869.654 14.239 16.810 o
-14 3 -2 3419.550 3385.420 40.658 1.664 o
-14 3 -1 57.899 51.307 4.759 311.556 o
-14 3 0 133.954 133.143 7.257 126.540 o
-14 3 1 243.596 251.504 8.755 73.076 o
-14 3 2 1177.660 1210.120 19.169 9.693 o
-14 3 3 170.890 174.992 7.501 106.584 o
-14 3 4 558.803 566.146 11.184 30.572 o
-14 3 5 69.092 82.597 7.820 142.064 o
-14 3 6 288.751 281.267 14.376 37.511 o
-14 3 7 2703.470 2703.060 41.613 2.221 o
-14 3 8 632.682 602.623 15.837 21.077 o
-14 3 9 49.692 45.133 6.172 227.447 o
-14 3 10 53.416 50.772 6.477 206.711 o
-14 3 11 862.404 855.292 21.147 12.311 o
-14 3 12 5658.860 5714.620 67.606 0.629 o
-14 3 13 1193.040 1171.780 15.443 10.924 o
-14 3 14 368.616 379.157 8.154 55.892 o
-14 3 15 710.118 703.991 10.521 24.644 o
-14 3 16 844.573 840.435 12.679 18.291 o
-14 3 17 1397.660 1397.420 26.381 6.479 o
-14 3 18 310.656 309.871 7.933 66.921 o
-14 3 19 118.251 113.164 5.773 175.044 o
-14 3 20 843.724 834.360 13.816 17.503 o
-14 3 21 541.157 557.403 18.429 19.686 o
-14 4 -8 158.356 145.013 8.466 98.277 o
-14 4 -7 86.025 98.009 6.144 185.475 o
-14 4 -6 1188.760 1179.240 18.813 9.834 o
-14 4 -5 935.502 930.302 14.049 15.367 o
-14 4 -4 414.027 422.476 9.097 46.746 o
-14 4 -3 404.231 391.202 9.816 45.889 o
-14 4 -2 112.853 114.801 7.214 137.363 o
-14 4 -1 191.570 207.808 9.050 80.391 o
-14 4 0 82.134 81.660 5.481 221.925 o
-14 4 1 93.971 105.151 7.098 149.086 o
-14 4 2 441.073 444.301 9.650 42.489 o
-14 4 3 102.298 116.852 7.825 126.325 o
-14 4 4 1788.140 1824.890 21.002 5.470 o
-14 4 5 2610.390 2651.890 30.642 2.742 o
-14 4 6 2074.270 2087.010 30.074 3.771 o
-14 4 7 3362.290 3425.110 51.863 1.457 o
-14 4 8 491.137 477.670 12.261 32.419 o
-14 4 9 1831.510 1831.950 27.354 4.666 o
-14 4 10 923.764 939.474 20.825 11.693 o
-14 4 11 320.841 318.424 8.237 63.408 o
-14 4 12 199.263 186.784 7.865 94.258 o
-14 4 13 4699.010 4717.680 56.016 0.902 o
-14 4 14 2250.920 2260.160 24.244 3.758 o
-14 4 15 8.535 9.685 3.346 856.498 o
-14 4 16 2054.540 2050.480 26.405 4.116 o
-14 4 17 112.697 129.516 5.548 180.594 o
-14 4 18 2562.960 2532.810 33.252 2.735 o
-14 4 19 315.952 308.366 6.907 72.863 o
-14 4 20 40.406 44.831 4.374 387.600 o
-14 5 -7 766.670 709.523 23.775 11.994 o
-14 5 -6 779.458 742.536 11.477 21.498 o
-14 5 -5 126.217 119.107 5.939 164.253 o
-14 5 -4 1227.960 1201.810 15.953 10.385 o
-14 5 -3 580.874 573.484 9.706 32.279 o
-14 5 -2 1080.700 1067.560 14.975 12.526 o
-14 5 -1 968.432 946.662 12.751 15.556 o
-14 5 0 230.127 213.254 7.062 94.791 o
-14 5 1 907.495 906.558 12.813 16.671 o
-14 5 2 1453.980 1450.210 18.019 7.817 o
-14 5 3 85.165 84.673 4.697 257.801 o
-14 5 4 2673.810 2642.090 32.818 2.601 o
-14 5 5 161.291 175.607 8.817 90.232 o
-14 5 6 12.763 9.633 6.606 244.692 o
-14 5 7 3464.580 3470.640 64.830 1.190 o
-14 5 8 64.161 60.670 6.247 207.098 o
-14 5 9 1370.910 1388.840 21.357 7.642 o
-14 5 10 630.891 631.571 13.216 24.242 o
-14 5 11 4170.580 4213.960 50.369 1.122 o
-14 5 12 65.624 70.213 4.560 301.097 o
-14 5 13 232.904 239.329 7.409 87.997 o
-14 5 14 3.798 11.884 3.250 941.466 o
-14 5 15 362.488 380.149 7.389 59.970 o
-14 5 16 25.412 20.935 3.301 686.598 o
-14 5 17 103.513 107.592 6.985 147.977 o
-14 5 18 3390.490 3437.630 44.342 1.592 o
-14 5 19 116.327 124.945 5.523 180.598 o
-14 5 20 255.697 239.716 8.625 73.329 o
-14 6 -6 894.907 857.654 14.472 16.126 o
-14 6 -5 118.264 128.710 6.786 143.281 o
-14 6 -4 316.909 297.774 8.150 65.542 o
-14 6 -3 501.774 486.249 9.298 38.857 o
-14 6 -2 16.956 19.974 4.235 512.789 o
-14 6 -1 2729.510 2662.760 32.297 2.562 o
-14 6 0 1700.730 1699.270 21.676 5.825 o
-14 6 1 86.024 87.511 5.392 220.424 o
-14 6 2 999.700 990.788 13.172 14.647 o
-14 6 3 1840.830 1850.760 21.973 5.190 o
-14 6 4 93.763 86.923 6.042 187.942 o
-14 6 5 610.557 588.456 11.084 28.590 o
-14 6 6 39.005 42.364 5.576 278.190 o
-14 6 7 245.442 256.385 9.824 64.350 o
-14 6 8 1116.190 1109.900 17.985 10.858 o
-14 6 9 2047.490 2064.460 28.894 3.921 o
-14 6 10 644.654 659.347 12.939 23.942 o
-14 6 11 190.579 191.987 9.048 81.694 o
-14 6 12 19.398 11.421 5.130 375.377 o
-14 6 13 837.335 846.670 13.768 17.543 o
-14 6 14 410.324 405.111 6.775 56.335 o
-14 6 15 94.606 95.436 5.311 213.817 o
-14 6 16 1789.400 1781.170 27.461 4.796 o
-14 6 17 224.848 230.258 7.424 90.201 o
-14 6 18 279.395 265.384 7.104 80.403 o
-14 6 19 31.891 36.635 4.015 470.428 o
-14 7 -5 21.241 31.540 8.738 138.010 o
-14 7 -4 1254.310 1225.500 18.326 9.428 o
-14 7 -3 114.301 117.104 5.914 171.762 o
-14 7 -2 61.802 56.516 6.411 202.412 o
-14 7 -1 939.464 948.242 14.524 14.930 o
-14 7 0 658.686 640.456 10.437 27.173 o
-14 7 1 3426.420 3359.320 37.103 1.737 o
-14 7 2 36.241 37.124 3.762 495.065 o
-14 7 3 35.751 38.683 4.323 412.425 o
-14 7 4 19.520 22.491 4.300 487.063 o
-14 7 5 3198.570 3229.640 38.995 1.847 o
-14 7 6 5.525 5.589 4.919 445.314 o
-14 7 7 74.053 70.248 6.016 207.547 o
-14 7 8 158.762 163.123 8.549 95.308 o
-14 7 9 132.545 121.254 8.051 113.207 o
-14 7 10 475.533 473.494 10.654 37.059 o
-14 7 11 503.516 507.056 10.968 34.303 o
-14 7 12 26.436 37.608 4.757 380.734 o
-14 7 13 2.769 7.612 4.822 467.528 o
-14 7 14 126.483 140.327 7.531 122.166 o
-14 7 15 400.902 393.838 10.558 43.359 o
-14 7 16 141.643 148.448 5.813 152.990 o
-14 7 17 649.442 629.767 15.654 20.750 o
-14 7 18 828.239 845.430 16.178 15.904 o
-14 8 -4 77.404 93.445 5.378 225.900 o
-14 8 -3 150.171 151.719 6.172 140.513 o
-14 8 -2 952.878 936.070 14.083 15.089 o
-14 8 -1 385.290 386.505 7.991 54.728 o
-14 8 0 30.988 38.139 3.761 513.019 o
-14 8 1 24.352 24.945 3.254 693.110 o
-14 8 2 796.217 791.807 10.879 21.131 o
-14 8 3 2492.620 2453.720 29.811 3.005 o
-14 8 4 2958.360 2962.570 35.609 2.161 o
-14 8 5 60.114 62.430 5.114 274.531 o
-14 8 6 1577.750 1598.640 22.658 6.228 o
-14 8 7 854.168 854.969 14.127 16.962 o
-14 8 8 298.236 276.173 8.379 67.547 o
-14 8 9 106.934 104.233 7.384 137.080 o
-14 8 10 90.325 98.157 7.254 147.517 o
-14 8 11 18.691 22.326 4.235 502.209 o
-14 8 12 122.127 110.469 6.672 148.219 o
-14 8 13 693.299 698.171 12.975 22.328 o
-14 8 14 22.588 26.428 4.952 376.408 o
-14 8 15 633.697 632.946 11.751 26.198 o
-14 8 16 40.714 43.684 4.964 326.615 o
-14 8 17 362.117 378.473 15.493 30.309 o
-14 9 -2 222.645 239.739 10.007 66.151 o
-14 9 -1 323.631 322.167 12.489 42.243 o
-14 9 0 1066.410 1058.640 17.009 11.844 o
-14 9 1 156.623 157.724 6.846 123.739 o
-14 9 2 137.396 135.296 5.491 166.560 o
-14 9 3 98.189 99.050 9.238 101.924 o
-14 9 4 211.586 216.078 8.439 83.075 o
-14 9 5 610.166 617.143 10.861 28.484 o
-14 9 6 2935.540 2964.690 38.897 2.078 o
-14 9 7 26.091 34.841 4.137 472.839 o
-14 9 8 2124.150 2185.740 29.395 3.673 o
-14 9 9 42.901 43.052 4.137 412.204 o
-14 9 10 221.832 215.193 6.907 98.142 o
-14 9 11 368.570 377.990 8.188 55.798 o
-14 9 12 134.866 156.102 6.766 132.698 o
-14 9 13 184.799 171.271 6.966 111.693 o
-14 9 14 1099.730 1066.380 17.273 11.428 o
-14 9 15 26.311 28.103 3.834 538.778 o
-14 10 0 73.775 87.704 6.153 195.858 o
-14 10 1 853.528 806.285 52.566 3.524 o
-14 10 2 296.051 291.512 6.822 77.748 o
-14 10 3 335.088 313.220 9.181 56.999 o
-14 10 4 1420.140 1394.470 19.578 7.791 o
-14 10 5 27.863 36.834 3.639 551.239 o
-14 10 6 663.468 663.669 10.583 26.476 o
-14 10 7 145.959 131.050 5.782 155.786 o
-14 10 8 240.716 242.542 9.978 64.397 o
-14 10 9 1654.540 1614.010 30.492 4.891 o
-14 10 10 981.978 977.131 14.148 14.447 o
-14 10 11 21.261 25.424 3.203 728.361 o
-14 10 12 310.917 284.605 9.758 57.280 o
-14 10 13 186.902 166.578 7.403 105.240 o
-14 11 4 100.846 101.862 7.747 130.742 o
-14 11 5 97.944 86.658 6.549 167.962 o
-14 11 6 220.005 207.050 5.898 112.188 o
-14 11 7 272.559 264.736 7.884 75.265 o
-14 11 8 3180.960 3131.510 51.963 1.575 o
-13 0 -11 117.819 129.478 7.825 120.225 o
-13 0 -9 1839.120 1856.400 39.908 3.440 o
-13 0 -7 4419.910 4431.020 90.772 0.682 o
-13 0 -5 2258.390 2266.420 50.063 2.291 o
-13 0 -3 767.385 794.500 23.436 11.904 o
-13 0 -1 3831.140 3905.070 66.659 1.037 o
-13 0 1 591.307 594.399 16.939 20.493 o
-13 0 3 12143.100 12708.000 208.287 0.109 o
-13 0 5 8865.810 9353.660 185.001 0.169 o
-13 0 7 6974.040 7121.570 132.317 0.300 o
-13 0 9 337.478 347.228 13.424 37.668 o
-13 0 11 5308.620 5291.460 76.903 0.639 o
-13 0 13 16059.400 16154.900 204.098 0.079 o
-13 0 15 46.709 56.111 6.137 227.419 o
-13 0 17 13188.900 13379.600 218.724 0.097 o
-13 0 19 1527.870 1516.470 34.033 4.763 o
-13 0 21 1129.820 1166.370 26.206 7.887 o
-13 1 -11 102.283 92.126 5.103 217.787 o
-13 1 -10 73.823 70.453 6.816 174.783 o
-13 1 -9 180.981 204.370 7.747 97.659 o
-13 1 -8 8.341 10.276 4.547 498.636 o
-13 1 -7 1640.770 1608.330 25.453 5.612 o
-13 1 -6 2143.480 2136.120 33.199 3.417 o
-13 1 -5 744.073 741.771 15.493 18.385 o
-13 1 -4 144.422 128.715 11.406 67.154 o
-13 1 -3 550.075 542.645 13.775 26.570 o
-13 1 -2 23.848 26.841 5.141 351.325 o
-13 1 -1 43.264 44.914 5.199 301.173 o
-13 1 0 20.301 15.960 5.264 353.240 o
-13 1 1 4834.390 4985.140 59.556 0.829 o
-13 1 2 2197.150 2246.100 28.907 3.557 o
-13 1 3 743.110 737.639 13.335 20.506 o
-13 1 4 1202.920 1223.920 16.502 10.318 o
-13 1 5 4197.520 4287.640 51.643 1.093 o
-13 1 6 53.302 54.162 6.012 229.846 o
-13 1 7 766.885 757.891 13.957 19.287 o
-13 1 8 95.561 88.200 5.937 190.424 o
-13 1 9 5360.780 5386.780 64.227 0.698 o
-13 1 10 131.981 128.493 9.266 93.044 o
-13 1 11 772.133 767.810 12.509 20.428 o
-13 1 12 113.435 111.706 6.228 164.119 o
-13 1 13 109.280 121.633 6.734 149.556 o
-13 1 14 2761.050 2776.950 29.867 2.571 o
-13 1 15 4089.630 4159.670 46.004 1.201 o
-13 1 16 369.155 360.073 7.877 58.033 o
-13 1 17 1389.420 1382.670 18.717 8.152 o
-13 1 18 1416.970 1385.000 20.974 7.533 o
-13 1 19 752.285 781.734 17.030 16.634 o
-13 1 20 303.267 298.306 8.509 64.829 o
-13 1 21 449.259 459.109 14.050 30.076 o
-13 1 22 133.871 138.287 6.229 148.626 o
-13 2 -10 2100.040 2066.120 30.433 3.721 o
-13 2 -9 5.762 2.490 3.873 705.787 o
-13 2 -8 133.477 116.065 7.596 122.325 o
-13 2 -7 118.675 125.312 8.300 111.484 o
-13 2 -6 14.332 9.810 5.431 349.397 o
-13 2 -5 660.685 643.242 12.551 24.253 o
-13 2 -4 1037.070 1050.240 17.313 11.999 o
-13 2 -3 759.013 743.810 13.255 20.218 o
-13 2 -2 167.447 164.893 8.186 98.502 o
-13 2 -1 1883.610 1890.200 22.989 4.933 o
-13 2 0 1474.260 1488.670 19.160 7.420 o
-13 2 1 1041.280 1052.610 15.028 12.963 o
-13 2 2 52.727 56.937 4.736 317.051 o
-13 2 3 4481.250 4580.400 44.794 1.057 o
-13 2 4 5161.410 5250.000 50.943 0.813 o
-13 2 5 720.839 698.288 11.188 23.691 o
-13 2 6 3264.080 3312.850 37.753 1.819 o
-13 2 7 712.583 702.905 12.208 22.704 o
-13 2 8 799.471 806.097 13.101 19.037 o
-13 2 9 669.101 672.510 11.909 24.491 o
-13 2 10 735.913 741.802 12.624 21.321 o
-13 2 11 11312.200 11467.400 133.427 0.164 o
-13 2 12 420.466 426.661 10.851 40.402 o
-13 2 13 3604.760 3597.360 40.565 1.540 o
-13 2 14 587.469 559.617 10.861 30.245 o
-13 2 15 21.626 30.067 4.979 371.311 o
-13 2 16 1065.660 1068.800 15.541 12.425 o
-13 2 17 1894.630 1868.720 26.213 4.614 o
-13 2 18 932.218 912.030 14.816 15.072 o
-13 2 19 4433.120 4441.280 64.833 0.897 o
-13 2 20 191.731 184.678 7.393 102.177 o
-13 2 21 76.139 82.687 5.431 229.078 o
-13 2 22 162.200 164.259 6.513 127.086 o
-13 3 -10 886.751 834.363 16.391 15.106 o
-13 3 -9 90.251 93.686 6.919 158.221 o
-13 3 -8 70.177 59.729 5.147 262.294 o
-13 3 -7 1487.540 1448.600 20.684 7.164 o
-13 3 -6 954.729 959.967 15.428 14.176 o
-13 3 -5 2559.190 2607.110 32.562 2.733 o
-13 3 -4 134.697 136.655 8.275 107.012 o
-13 3 -3 67.521 67.861 6.383 196.363 o
-13 3 -2 1441.980 1506.850 20.700 7.228 o
-13 3 -1 740.674 726.228 12.037 21.985 o
-13 3 0 28.465 31.293 4.874 369.019 o
-13 3 1 282.914 282.696 8.826 65.920 o
-13 3 2 107.439 116.593 6.704 152.196 o
-13 3 3 89.985 90.116 5.173 226.097 o
-13 3 4 108.054 123.969 8.316 113.840 o
-13 3 5 379.908 381.789 9.031 51.025 o
-13 3 6 257.860 264.312 9.034 68.356 o
-13 3 7 59.134 63.306 6.042 219.929 o
-13 3 8 6510.470 6659.940 73.072 0.491 o
-13 3 9 264.932 266.977 9.298 65.506 o
-13 3 10 858.043 855.815 13.522 17.331 o
-13 3 11 2763.050 2761.090 34.776 2.403 o
-13 3 12 1958.050 1926.640 25.515 4.491 o
-13 3 13 2768.870 2776.240 38.201 2.273 o
-13 3 14 292.450 284.899 9.800 58.661 o
-13 3 15 3274.030 3320.500 40.666 1.748 o
-13 3 16 1659.710 1673.810 21.894 5.960 o
-13 3 17 1287.630 1296.930 18.815 8.891 o
-13 3 18 151.296 159.306 6.678 128.376 o
-13 3 19 37.570 55.487 6.516 213.896 o
-13 3 20 838.769 834.328 12.856 18.307 o
-13 3 21 601.566 562.449 20.686 16.391 o
-13 3 22 151.333 158.989 9.105 89.569 o
-13 4 -10 251.461 244.299 8.224 76.963 o
-13 4 -9 26.866 23.513 3.873 538.233 o
-13 4 -8 3016.680 2981.710 43.712 1.889 o
-13 4 -7 597.370 599.502 10.098 30.462 o
-13 4 -6 166.176 166.358 6.918 118.311 o
-13 4 -5 348.258 339.186 8.572 57.707 o
-13 4 -4 2032.990 2031.600 25.900 4.213 o
-13 4 -3 2102.910 2111.230 26.878 3.945 o
-13 4 -2 662.893 630.732 16.817 19.190 o
-13 4 -1 144.580 149.191 11.292 67.259 o
-13 4 0 104.059 121.312 8.479 111.986 o
-13 4 1 2585.370 2617.200 28.305 2.881 o
-13 4 2 47.868 55.292 4.918 310.509 o
-13 4 3 505.906 511.525 9.640 37.170 o
-13 4 4 61.478 73.815 5.001 273.595 o
-13 4 5 251.879 269.792 9.029 68.767 o
-13 4 6 3031.740 3028.330 34.886 2.110 o
-13 4 7 6287.540 6418.210 70.669 0.525 o
-13 4 8 285.342 264.401 11.782 49.093 o
-13 4 9 1198.190 1184.010 17.818 10.075 o
-13 4 10 4430.470 4468.330 53.683 0.999 o
-13 4 11 2995.560 2992.360 37.343 2.076 o
-13 4 12 171.676 177.210 9.524 80.259 o
-13 4 13 3235.590 3276.230 40.428 1.783 o
-13 4 14 2248.360 2299.170 41.091 2.739 o
-13 4 15 47.663 47.017 3.986 412.995 o
-13 4 16 127.379 140.934 7.091 130.875 o
-13 4 17 3136.280 3132.490 32.666 2.065 o
-13 4 18 243.080 241.865 6.368 96.407 o
-13 4 19 1553.740 1525.500 22.880 6.392 o
-13 4 20 1687.940 1664.770 22.664 5.784 o
-13 4 21 104.500 107.884 6.549 159.798 o
-13 4 22 12.616 15.985 2.831 1013.340 o
-13 5 -9 1656.000 1594.930 23.793 5.824 o
-13 5 -8 221.497 210.665 6.710 101.083 o
-13 5 -7 1814.710 1796.920 22.211 5.302 o
-13 5 -6 1153.270 1178.820 15.953 11.040 o
-13 5 -5 1017.170 995.981 14.226 13.892 o
-13 5 -4 1245.400 1252.040 17.241 9.713 o
-13 5 -3 60.879 58.372 4.929 289.176 o
-13 5 -2 422.016 431.590 8.989 46.251 o
-13 5 -1 196.518 198.071 9.791 73.137 o
-13 5 0 3556.590 3650.680 48.492 1.412 o
-13 5 1 38.694 41.151 5.109 318.414 o
-13 5 2 120.681 134.577 7.769 119.870 o
-13 5 3 451.512 445.471 12.078 35.023 o
-13 5 4 111.922 117.578 7.121 139.471 o
-13 5 5 42.332 38.218 5.505 282.134 o
-13 5 6 57.171 60.218 5.706 241.383 o
-13 5 7 3480.760 3503.910 47.203 1.489 o
-13 5 8 2363.620 2373.610 36.728 2.834 o
-13 5 9 2469.420 2497.200 31.842 2.910 o
-13 5 10 194.771 201.531 8.324 88.273 o
-13 5 11 218.369 229.924 10.162 65.883 o
-13 5 12 12986.200 13443.800 146.814 0.126 o
-13 5 13 28.978 30.435 5.112 342.387 o
-13 5 14 98.713 115.763 8.185 119.749 o
-13 5 15 2619.280 2609.160 31.127 2.735 o
-13 5 16 1557.790 1560.380 17.543 7.185 o
-13 5 17 1520.490 1512.130 16.861 7.570 o
-13 5 18 58.902 67.721 4.684 303.564 o
-13 5 19 7.406 11.402 3.012 1024.180 o
-13 5 20 36.862 37.967 3.517 532.329 o
-13 5 21 195.084 205.860 8.608 84.697 o
-13 6 -9 1815.050 1760.810 36.778 3.806 o
-13 6 -8 454.615 441.707 7.951 46.941 o
-13 6 -7 1961.650 1933.810 25.832 4.448 o
-13 6 -6 6.178 6.379 3.794 716.680 o
-13 6 -5 245.911 240.583 7.068 88.853 o
-13 6 -4 1045.550 1052.370 14.831 13.009 o
-13 6 -3 13.313 20.128 4.495 476.086 o
-13 6 -2 99.815 97.186 5.801 189.943 o
-13 6 -1 602.958 612.393 10.265 29.753 o
-13 6 0 5343.770 5474.330 59.867 0.719 o
-13 6 1 158.166 165.110 8.797 91.911 o
-13 6 2 270.314 275.398 9.862 60.748 o
-13 6 3 466.910 458.761 10.197 39.065 o
-13 6 4 201.545 206.778 8.896 80.605 o
-13 6 5 2521.340 2563.920 35.617 2.654 o
-13 6 6 3264.400 3305.750 44.734 1.666 o
-13 6 7 1068.360 1060.380 18.255 11.302 o
-13 6 8 818.467 805.886 15.706 16.645 o
-13 6 9 816.963 798.056 13.983 18.083 o
-13 6 10 2221.700 2231.890 31.922 3.342 o
-13 6 11 588.922 558.710 14.906 23.643 o
-13 6 12 17.011 14.424 4.026 568.282 o
-13 6 13 658.858 639.267 9.902 27.914 o
-13 6 14 1729.930 1752.860 19.548 5.918 o
-13 6 15 122.603 128.083 6.147 158.078 o
-13 6 16 178.690 183.944 5.561 135.021 o
-13 6 17 2915.940 2942.470 30.586 2.348 o
-13 6 18 1040.810 1054.020 14.034 13.403 o
-13 6 19 1408.890 1404.200 20.931 7.536 o
-13 6 20 88.919 100.433 5.814 195.514 o
-13 7 -8 443.923 424.069 8.300 47.260 o
-13 7 -7 2695.610 2641.360 44.508 2.141 o
-13 7 -6 425.940 435.548 9.564 43.950 o
-13 7 -5 41.611 44.058 5.180 305.653 o
-13 7 -4 8.640 9.934 4.137 590.807 o
-13 7 -3 1953.170 1940.130 26.720 4.378 o
-13 7 -2 169.681 183.666 8.168 96.444 o
-13 7 -1 52.092 51.714 4.168 376.417 o
-13 7 0 170.920 172.801 6.889 116.519 o
-13 7 1 1535.240 1540.570 18.919 7.095 o
-13 7 2 1148.330 1142.120 15.198 11.494 o
-13 7 3 0.987 -0.007 4.494 557.387 o
-13 7 4 95.416 99.536 7.640 135.364 o
-13 7 5 2288.860 2412.750 60.312 1.824 o
-13 7 6 4395.160 4535.040 131.691 0.439 o
-13 7 9 224.720 241.469 9.503 69.835 o
-13 7 10 4.390 8.040 5.085 417.855 o
-13 7 11 28.732 29.587 5.107 344.050 o
-13 7 12 222.453 220.032 7.423 91.651 o
-13 7 13 109.751 104.239 6.272 166.473 o
-13 7 14 1856.070 1869.340 20.667 5.260 o
-13 7 15 942.210 950.324 12.444 16.066 o
-13 7 16 489.475 501.679 8.453 41.236 o
-13 7 17 1444.740 1452.300 16.296 8.191 o
-13 7 18 1405.960 1389.190 24.865 6.766 o
-13 7 19 46.278 41.934 3.346 513.647 o
-13 8 -7 76.653 77.457 5.235 241.211 o
-13 8 -6 1.372 6.214 3.565 847.093 o
-13 8 -5 851.678 850.311 14.519 16.750 o
-13 8 -4 387.916 404.349 9.645 47.176 o
-13 8 -3 1851.360 1812.020 24.739 4.920 o
-13 8 -2 76.091 81.112 5.502 226.264 o
-13 8 -1 86.840 93.053 5.733 202.716 o
-13 8 0 75.310 75.927 4.508 286.848 o
-13 8 1 18.940 17.735 3.868 588.220 o
-13 8 2 158.778 156.711 8.867 91.609 o
-13 8 3 107.938 116.938 7.724 126.896 o
-13 8 4 4921.620 4938.570 58.579 0.826 o
-13 8 5 132.434 146.348 8.431 103.894 o
-13 8 6 47.788 58.087 5.141 290.827 o
-13 8 7 98.326 109.081 7.543 135.255 o
-13 8 8 487.261 491.847 11.646 33.713 o
-13 8 9 1265.740 1258.000 19.136 9.038 o
-13 8 10 1255.010 1261.470 17.687 9.495 o
-13 8 11 1819.790 1830.160 23.562 5.099 o
-13 8 12 344.701 345.011 8.524 58.010 o
-13 8 13 153.463 151.508 8.743 94.665 o
-13 8 14 806.107 813.222 11.079 20.527 o
-13 8 15 21.804 24.484 3.429 663.827 o
-13 8 16 308.836 304.982 7.671 69.120 o
-13 8 17 113.679 118.833 8.446 110.698 o
-13 8 18 74.359 76.467 5.282 241.345 o
-13 9 -5 399.361 394.783 8.509 51.059 o
-13 9 -4 151.649 152.276 6.868 125.733 o
-13 9 -3 94.781 108.201 6.729 158.760 o
-13 9 -2 184.943 206.657 6.800 109.449 o
-13 9 -1 179.612 186.268 6.361 120.609 o
-13 9 0 233.634 243.641 7.907 82.609 o
-13 9 1 2964.200 3006.090 33.397 2.206 o
-13 9 2 1746.450 1721.210 20.242 5.832 o
-13 9 3 203.833 204.111 7.071 101.452 o
-13 9 4 1179.640 1192.430 16.467 10.613 o
-13 9 5 5667.870 5755.260 67.615 0.625 o
-13 9 6 22.335 30.712 4.411 447.022 o
-13 9 7 11.957 14.517 4.782 439.189 o
-13 9 8 546.317 554.632 11.357 30.901 o
-13 9 9 209.457 222.396 7.885 88.780 o
-13 9 10 204.275 204.131 7.680 93.820 o
-13 9 11 156.077 162.637 6.889 122.359 o
-13 9 12 1486.860 1529.800 19.947 7.137 o
-13 9 13 88.027 105.390 6.053 185.436 o
-13 9 14 138.497 144.793 6.881 130.993 o
-13 9 15 71.088 78.107 6.273 195.620 o
-13 9 16 87.860 80.902 6.049 193.274 o
-13 9 17 326.730 309.505 16.088 30.624 o
-13 10 -4 4.182 4.110 3.151 1042.610 o
-13 10 -3 37.298 44.347 4.374 395.346 o
-13 10 -2 1328.100 1307.280 18.109 8.816 o
-13 10 -1 197.398 205.673 7.287 99.960 o
-13 10 0 223.862 231.061 7.171 93.042 o
-13 10 1 15.978 19.441 4.253 513.792 o
-13 10 2 395.821 405.675 7.523 54.795 o
-13 10 3 1627.680 1612.750 24.168 5.827 o
-13 10 4 168.881 149.509 6.319 130.959 o
-13 10 5 3206.030 3225.410 38.551 1.855 o
-13 10 6 249.686 235.995 7.186 87.420 o
-13 10 7 2605.670 2652.780 35.334 2.555 o
-13 10 8 500.510 506.252 9.243 38.526 o
-13 10 9 554.143 550.969 9.397 34.482 o
-13 10 10 2238.300 2297.370 28.085 3.515 o
-13 10 11 653.103 661.366 10.302 27.202 o
-13 10 12 288.403 290.791 6.747 79.607 o
-13 10 13 765.777 775.054 12.069 20.892 o
-13 10 14 158.236 155.067 8.504 96.797 o
-13 10 15 41.240 47.621 4.099 415.229 o
-13 11 -1 431.222 413.825 9.903 43.187 o
-13 11 0 2388.950 2344.230 30.960 3.128 o
-13 11 1 1296.740 1303.130 28.953 6.408 o
-13 11 2 247.633 250.238 9.225 68.904 o
-13 11 3 21.471 27.250 3.992 529.209 o
-13 11 4 20.002 19.847 3.705 616.728 o
-13 11 5 696.535 722.315 12.427 22.605 o
-13 11 6 818.186 801.327 14.102 17.943 o
-13 11 7 4398.480 4475.980 61.268 0.933 o
-13 11 8 477.705 466.926 8.027 44.213 o
-13 11 9 1853.880 1844.450 22.658 5.093 o
-13 11 10 10.760 8.640 3.674 717.403 o
-13 11 11 79.548 92.457 5.505 218.511 o
-13 11 12 373.747 383.297 8.450 53.936 o
-13 11 13 413.249 413.488 9.996 43.978 o
-13 12 2 2609.450 2461.600 50.468 2.024 o
-13 12 3 127.305 142.482 5.742 163.183 o
-13 12 4 145.624 154.233 7.188 121.231 o
-13 12 5 806.335 764.155 15.056 17.637 o
-13 12 6 63.940 61.979 6.153 211.285 o
-13 12 7 803.576 751.082 18.377 15.143 o
-13 12 8 101.471 92.460 5.898 186.858 o
-13 12 9 1008.180 988.856 17.091 12.631 o
-12 0 -10 1558.880 1533.890 34.431 4.638 o
-12 0 -8 57.187 51.380 8.608 129.257 o
-12 0 -6 780.421 728.119 27.666 9.793 o
-12 0 -4 642.185 613.748 21.509 14.982 o
-12 0 -2 469.739 460.659 20.537 18.604 o
-12 0 0 638.274 649.472 17.867 18.288 o
-12 0 2 1018.800 1058.450 27.705 8.080 o
-12 0 4 2945.470 2858.570 43.423 1.969 o
-12 0 6 11115.300 11488.400 188.692 0.132 o
-12 0 8 169.893 168.316 17.215 32.822 o
-12 0 10 421.456 414.424 16.340 26.491 o
-12 0 12 2017.180 2021.500 28.781 4.014 o
-12 0 14 6090.720 6091.690 78.589 0.525 o
-12 0 16 3440.150 3379.920 50.334 1.467 o
-12 0 18 3985.430 3817.850 111.835 0.590 o
-12 0 20 1901.020 1929.860 41.859 3.182 o
-12 0 22 1387.060 1466.280 31.685 5.456 o
-12 1 -11 1351.610 1350.350 21.298 7.826 o
-12 1 -10 326.270 321.718 9.406 56.222 o
-12 1 -9 421.834 400.343 10.920 40.804 o
-12 1 -8 104.917 99.367 9.406 97.942 o
-12 1 -7 5.367 -0.553 6.087 299.495 o
-12 1 -6 348.471 341.221 12.404 40.896 o
-12 1 -5 277.082 278.013 11.644 49.882 o
-12 1 -4 33.815 42.349 5.653 278.289 o
-12 1 -3 221.275 221.948 9.215 73.876 o
-12 1 -2 3252.680 3328.030 44.738 1.667 o
-12 1 -1 416.321 426.575 10.930 40.374 o
-12 1 0 9489.220 10020.600 116.862 0.222 o
-12 1 1 95.571 88.500 6.676 164.551 o
-12 1 2 116.374 135.373 10.580 78.016 o
-12 1 3 2623.810 2642.660 33.724 2.609 o
-12 1 4 3.909 12.985 4.340 555.238 o
-12 1 5 47.110 51.279 5.525 267.634 o
-12 1 6 1378.580 1368.630 17.919 8.420 o
-12 1 7 2924.430 2909.740 33.502 2.266 o
-12 1 8 60.373 70.369 5.664 236.209 o
-12 1 9 713.329 670.343 25.108 11.654 o
-12 1 10 6059.230 6106.680 67.206 0.571 o
-12 1 11 64.723 73.652 5.837 221.917 o
-12 1 12 3878.980 3879.410 43.551 1.340 o
-12 1 13 121.492 125.816 6.504 149.646 o
-12 1 14 260.534 259.041 6.755 87.285 o
-12 1 15 4159.240 4132.640 38.313 1.272 o
-12 1 16 1943.360 1887.430 21.345 4.950 o
-12 1 17 83.266 87.707 7.011 159.685 o
-12 1 18 398.591 390.695 9.115 48.926 o
-12 1 19 762.655 761.438 13.289 19.950 o
-12 1 20 1745.530 1698.480 26.261 5.127 o
-12 1 21 29.756 33.998 4.491 411.229 o
-12 1 22 232.930 239.329 6.942 92.824 o
-12 1 23 308.135 303.800 9.105 60.409 o
-12 2 -11 186.413 173.673 7.193 107.559 o
-12 2 -10 70.938 74.327 6.058 206.380 o
-12 2 -9 30.925 29.781 5.235 327.216 o
-12 2 -8 563.704 556.900 13.135 27.097 o
-12 2 -7 119.170 110.579 7.357 132.609 o
-12 2 -6 3014.380 2995.450 40.579 1.973 o
-12 2 -5 1472.540 1442.560 24.758 6.472 o
-12 2 -4 4132.450 4115.410 49.540 1.154 o
-12 2 -3 628.946 614.017 11.823 26.500 o
-12 2 -2 18.261 18.787 4.949 393.919 o
-12 2 -1 34.924 32.615 5.069 334.956 o
-12 2 0 70.797 83.452 5.835 213.479 o
-12 2 1 4403.150 4586.760 60.374 0.930 o
-12 2 2 2.413 6.856 5.877 320.060 o
-12 2 3 1214.530 1216.420 17.788 9.868 o
-12 2 4 1344.350 1326.580 17.419 8.838 o
-12 2 5 2967.110 3055.980 56.892 1.551 o
-12 2 6 2752.130 2792.600 35.294 2.381 o
-12 2 7 127.179 127.582 8.814 100.735 o
-12 2 8 9839.120 9902.240 175.031 0.163 o
-12 2 9 1001.130 1017.730 17.293 12.467 o
-12 2 10 2653.880 2686.710 31.366 2.655 o
-12 2 11 111.240 124.606 8.285 113.592 o
-12 2 12 858.782 859.698 13.543 17.274 o
-12 2 13 805.475 804.041 14.041 18.174 o
-12 2 14 2325.280 2346.550 25.808 3.490 o
-12 2 15 759.021 750.020 10.598 22.719 o
-12 2 16 283.334 287.271 10.209 56.943 o
-12 2 17 582.413 558.986 12.992 26.783 o
-12 2 18 85.922 96.573 6.602 169.693 o
-12 2 19 1327.460 1292.850 17.448 9.026 o
-12 2 20 403.740 388.390 7.423 55.261 o
-12 2 21 254.785 263.829 6.768 87.807 o
-12 2 22 240.377 239.988 7.341 87.250 o
-12 2 23 24.689 26.141 3.514 620.551 o
-12 3 -11 30.215 35.683 3.873 501.182 o
-12 3 -10 20.241 22.539 4.427 462.712 o
-12 3 -9 1175.230 1172.270 19.777 9.629 o
-12 3 -8 1322.780 1361.790 20.189 8.194 o
-12 3 -7 412.819 401.431 10.754 41.800 o
-12 3 -6 541.909 554.911 19.668 18.201 o
-12 3 -5 551.101 553.115 14.370 25.412 o
-12 3 -4 50.415 43.423 5.240 289.325 o
-12 3 -3 13.078 14.365 5.016 400.999 o
-12 3 -2 525.548 496.958 11.072 33.371 o
-12 3 -1 5156.640 5222.270 62.116 0.748 o
-12 3 0 1113.210 1175.820 17.431 10.839 o
-12 3 1 317.446 319.646 8.534 61.981 o
-12 3 2 1836.330 1898.340 21.647 5.174 o
-12 3 3 6905.540 7273.060 86.357 0.409 o
-12 3 4 486.578 508.812 14.435 27.511 o
-12 3 5 601.640 579.328 13.280 25.537 o
-12 3 6 586.833 624.283 14.105 24.122 o
-12 3 7 64.079 68.348 7.671 150.666 o
-12 3 8 92.945 104.386 9.519 97.742 o
-12 3 9 105.094 124.721 8.087 118.960 o
-12 3 10 6093.530 6104.030 66.980 0.569 o
-12 3 11 10.908 8.607 5.456 353.295 o
-12 3 12 7657.720 7816.390 91.861 0.347 o
-12 3 13 756.962 754.592 12.575 20.804 o
-12 3 14 67.693 62.559 5.750 228.550 o
-12 3 15 700.973 679.177 10.653 25.083 o
-12 3 16 1083.260 1093.540 15.391 12.210 o
-12 3 17 444.976 465.610 10.288 39.777 o
-12 3 18 200.144 191.466 6.890 106.251 o
-12 3 19 543.203 536.148 8.954 36.240 o
-12 3 20 988.583 984.152 12.646 15.095 o
-12 3 21 231.432 223.811 6.128 103.987 o
-12 3 22 24.276 19.561 3.458 656.244 o
-12 3 23 161.062 157.971 5.524 148.561 o
-12 4 -11 1316.860 1301.350 23.231 7.629 o
-12 4 -10 1152.970 1141.550 16.332 11.057 o
-12 4 -9 200.299 208.009 7.424 97.350 o
-12 4 -8 8.923 13.641 4.541 492.237 o
-12 4 -7 2693.080 2691.460 36.324 2.429 o
-12 4 -6 491.982 490.386 12.187 32.322 o
-12 4 -5 2.414 -0.120 6.579 259.784 o
-12 4 -4 62.855 63.206 6.074 215.527 o
-12 4 -3 992.329 971.592 15.192 13.821 o
-12 4 -2 689.246 672.217 12.512 23.257 o
-12 4 -1 563.003 579.722 11.703 29.257 o
-12 4 0 304.434 297.831 8.653 63.827 o
-12 4 1 846.601 870.445 13.259 17.584 o
-12 4 2 732.609 734.299 11.386 22.751 o
-12 4 3 213.539 223.118 8.076 85.955 o
-12 4 4 6.612 14.341 4.408 526.394 o
-12 4 5 86.109 90.397 9.274 104.347 o
-12 4 6 395.530 407.042 10.089 44.949 o
-12 4 7 1202.720 1218.410 18.191 9.815 o
-12 4 8 369.917 370.178 10.758 45.167 o
-12 4 9 1128.060 1140.750 17.715 10.756 o
-12 4 10 56.952 64.545 7.560 157.662 o
-12 4 11 2565.510 2597.600 30.522 2.819 o
-12 4 12 1573.480 1550.910 19.944 6.756 o
-12 4 13 1629.300 1631.240 20.777 6.285 o
-12 4 14 2529.140 2511.830 29.451 2.949 o
-12 4 15 1409.190 1457.910 18.845 7.846 o
-12 4 16 1.278 -0.491 5.814 333.580 o
-12 4 17 218.957 229.766 6.980 96.333 o
-12 4 18 122.657 134.737 6.517 146.994 o
-12 4 19 153.322 151.962 6.135 139.997 o
-12 4 20 25.648 24.323 3.301 673.768 o
-12 4 21 1354.350 1321.850 18.407 8.560 o
-12 4 22 723.293 725.556 12.877 21.495 o
-12 4 23 1040.060 1033.450 18.308 11.609 o
-12 5 -11 403.460 390.560 11.758 39.287 o
-12 5 -10 480.204 453.270 7.750 45.280 o
-12 5 -9 1848.880 1838.810 24.940 4.874 o
-12 5 -8 41.146 38.936 4.454 383.312 o
-12 5 -7 456.412 453.572 10.173 39.819 o
-12 5 -6 255.300 241.130 9.097 69.535 o
-12 5 -5 2866.120 2927.340 39.392 2.118 o
-12 5 -4 764.935 752.192 17.091 16.610 o
-12 5 -3 40.103 36.049 5.725 269.354 o
-12 5 -2 675.442 684.297 11.853 24.246 o
-12 5 -1 1640.890 1631.340 20.340 6.308 o
-12 5 0 2578.300 2564.920 32.135 2.753 o
-12 5 1 713.365 715.740 13.264 21.394 o
-12 5 2 2495.490 2527.230 29.446 2.978 o
-12 5 3 704.019 712.077 11.463 23.633 o
-12 5 4 4.513 8.677 5.971 306.419 o
-12 5 5 712.964 738.828 13.604 20.811 o
-12 5 6 77.650 81.692 6.795 170.836 o
-12 5 7 46.367 42.500 6.500 213.127 o
-12 5 8 3366.100 3437.110 42.382 1.642 o
-12 5 9 4649.090 4808.260 57.823 0.888 o
-12 5 10 315.818 307.781 9.643 56.480 o
-12 5 11 204.817 197.160 8.976 80.012 o
-12 5 12 80.677 71.099 5.410 231.252 o
-12 5 13 1157.590 1181.310 15.081 11.292 o
-12 5 14 1471.630 1498.380 17.779 7.666 o
-12 5 15 116.638 139.162 9.372 93.180 o
-12 5 16 1387.480 1382.050 16.394 8.672 o
-12 5 17 1283.920 1299.310 16.534 9.507 o
-12 5 18 224.041 221.054 6.719 99.196 o
-12 5 19 845.863 866.299 11.507 18.904 o
-12 5 20 74.400 77.252 5.031 254.961 o
-12 5 21 858.534 859.424 11.738 18.572 o
-12 5 22 594.599 602.656 15.778 21.860 o
-12 6 -11 517.825 492.234 12.726 30.235 o
-12 6 -10 29.046 43.721 6.362 233.413 o
-12 6 -9 502.148 492.979 10.225 36.410 o
-12 6 -8 214.187 207.154 7.115 98.244 o
-12 6 -7 125.560 139.216 7.213 129.130 o
-12 6 -6 834.265 817.248 13.754 17.833 o
-12 6 -5 311.431 308.519 9.562 57.275 o
-12 6 -4 1564.320 1564.280 27.504 5.572 o
-12 6 -3 1368.860 1399.380 44.819 3.731 o
-12 6 -2 1504.770 1500.460 22.740 6.627 o
-12 6 -1 627.870 613.400 11.944 26.363 o
-12 6 0 9.910 4.182 6.150 285.950 o
-12 6 1 445.995 455.002 11.717 36.010 o
-12 6 2 346.933 332.362 12.026 42.612 o
-12 6 3 104.748 125.030 8.389 113.097 o
-12 6 4 196.722 198.261 9.337 77.444 o
-12 6 5 129.790 134.619 12.373 59.904 o
-12 6 6 5541.880 5622.840 67.088 0.649 o
-12 6 7 1291.410 1347.750 27.632 6.637 o
-12 6 8 118.471 120.374 8.616 106.467 o
-12 6 9 638.164 643.805 13.209 23.928 o
-12 6 10 1044.340 1033.160 13.974 13.505 o
-12 6 11 741.566 744.437 11.448 22.358 o
-12 6 12 107.902 109.466 8.148 118.967 o
-12 6 13 424.829 420.890 9.298 45.374 o
-12 6 14 769.264 761.562 13.594 19.545 o
-12 6 15 2333.290 2324.840 26.995 3.427 o
-12 6 16 2986.030 3029.750 34.051 2.164 o
-12 6 17 370.040 391.799 7.397 58.531 o
-12 6 18 73.965 72.586 5.008 259.368 o
-12 6 19 479.313 488.972 7.900 43.715 o
-12 6 20 1298.150 1305.450 18.303 8.941 o
-12 6 21 2169.830 2144.530 32.904 3.398 o
-12 7 -10 60.542 58.070 4.980 286.105 o
-12 7 -9 200.679 208.870 8.851 81.040 o
-12 7 -8 132.039 134.426 7.628 119.541 o
-12 7 -7 805.877 797.851 14.242 18.053 o
-12 7 -6 588.732 603.945 11.177 28.903 o
-12 7 -5 127.934 146.385 8.827 98.605 o
-12 7 -4 41.482 43.963 5.657 268.466 o
-12 7 -3 287.163 281.433 10.580 54.750 o
-12 7 -2 42.924 32.700 5.442 289.773 o
-12 7 -1 305.514 305.087 11.073 49.992 o
-12 7 0 6156.150 6330.910 81.558 0.500 o
-12 7 1 488.397 478.577 11.779 33.621 o
-12 7 2 3012.160 3089.220 38.242 2.011 o
-12 7 3 3464.640 3528.290 43.286 1.563 o
-12 7 4 7231.470 7332.700 86.289 0.390 o
-12 7 5 2715.090 2763.470 34.699 2.443 o
-12 7 6 2395.040 2449.270 31.384 3.039 o
-12 7 7 1240.500 1254.890 22.938 8.136 o
-12 7 8 929.911 928.601 16.905 13.790 o
-12 7 9 428.950 437.803 12.595 34.708 o
-12 7 10 106.595 104.187 7.200 141.798 o
-12 7 11 8.958 8.477 5.597 340.034 o
-12 7 12 626.933 613.395 11.658 26.811 o
-12 7 13 202.880 207.528 7.738 93.070 o
-12 7 14 897.396 883.516 11.929 17.574 o
-12 7 15 1322.790 1332.350 15.675 9.372 o
-12 7 16 118.352 129.494 5.730 171.740 o
-12 7 17 150.676 152.127 5.359 158.602 o
-12 7 18 997.149 986.341 12.474 15.056 o
-12 7 19 2230.280 2255.190 34.321 3.169 o
-12 7 20 105.886 108.391 5.708 185.925 o
-12 7 21 66.019 70.258 5.750 226.727 o
-12 8 -9 901.752 901.620 14.641 15.632 o
-12 8 -8 409.594 384.143 9.996 45.119 o
-12 8 -7 58.570 74.055 7.614 153.443 o
-12 8 -6 63.519 71.790 8.257 133.711 o
-12 8 -5 583.051 590.210 12.285 27.476 o
-12 8 -4 156.793 172.171 8.801 91.488 o
-12 8 -3 38.447 46.514 5.390 290.884 o
-12 8 -2 145.086 159.802 9.615 84.101 o
-12 8 -1 121.001 122.280 8.064 115.669 o
-12 8 0 1082.010 1069.580 17.261 11.564 o
-12 8 1 52.815 62.738 7.399 165.266 o
-12 8 2 6.260 10.257 6.729 241.135 o
-12 8 3 220.906 207.997 9.214 74.826 o
-12 8 4 2753.630 2769.590 34.702 2.410 o
-12 8 5 146.961 141.413 8.814 95.751 o
-12 8 6 1607.400 1623.370 24.433 5.832 o
-12 8 7 272.703 272.293 9.787 61.151 o
-12 8 8 86.207 84.368 6.885 163.152 o
-12 8 9 75.710 57.974 6.529 188.254 o
-12 8 10 998.880 984.345 33.769 6.523 o
-12 8 11 1825.020 1827.610 24.509 4.988 o
-12 8 12 404.191 416.954 11.245 40.246 o
-12 8 13 149.242 148.019 6.990 124.819 o
-12 8 14 98.289 108.783 6.043 178.789 o
-12 8 15 788.270 791.724 10.467 21.664 o
-12 8 16 61.106 70.619 4.337 325.025 o
-12 8 17 4864.000 4919.220 57.677 0.844 o
-12 8 18 1582.090 1549.430 30.974 5.045 o
-12 8 19 111.165 122.814 5.204 195.300 o
-12 8 20 9.614 9.380 3.151 935.743 o
-12 9 -8 859.542 830.816 13.412 17.582 o
-12 9 -7 765.772 760.839 15.112 18.240 o
-12 9 -6 62.014 60.127 7.999 143.034 o
-12 9 -5 21.143 22.573 5.111 363.599 o
-12 9 -4 20.989 29.960 4.933 378.322 o
-12 9 -3 64.815 55.641 6.742 186.377 o
-12 9 -2 520.201 545.713 22.682 15.332 o
-12 9 -1 168.316 167.786 7.459 108.721 o
-12 9 0 470.016 460.624 10.203 38.841 o
-12 9 1 518.469 526.589 10.288 34.760 o
-12 9 2 7718.160 7891.130 85.326 0.356 o
-12 9 3 20.050 18.855 4.568 445.480 o
-12 9 4 53.441 53.065 4.799 313.704 o
-12 9 5 80.910 71.441 5.295 236.814 o
-12 9 6 525.916 522.368 11.072 32.850 o
-12 9 7 1406.140 1421.160 19.709 7.767 o
-12 9 8 228.216 223.294 9.824 67.868 o
-12 9 9 796.586 822.368 14.902 17.472 o
-12 9 10 629.571 654.472 12.941 24.369 o
-12 9 11 62.528 61.137 6.722 186.950 o
-12 9 12 81.950 97.652 6.726 167.231 o
-12 9 13 1348.250 1370.650 16.943 8.803 o
-12 9 14 244.705 241.715 6.467 95.040 o
-12 9 15 29.569 39.301 4.161 451.170 o
-12 9 16 652.653 668.793 12.357 24.386 o
-12 9 17 26.496 32.307 3.926 512.079 o
-12 9 18 105.982 112.062 6.025 174.174 o
-12 9 19 1040.550 1004.750 17.867 11.917 o
-12 10 -6 89.804 107.292 6.688 162.493 o
-12 10 -5 12.554 17.658 3.813 635.682 o
-12 10 -4 97.080 123.846 6.096 173.541 o
-12 10 -3 376.266 382.330 9.453 49.540 o
-12 10 -2 43.709 41.893 4.818 336.966 o
-12 10 -1 1339.250 1357.600 21.969 7.710 o
-12 10 0 4500.830 4653.940 60.386 0.907 o
-12 10 1 122.697 125.135 9.083 97.619 o
-12 10 2 358.027 353.930 8.411 56.875 o
-12 10 3 1296.390 1277.610 17.454 9.255 o
-12 10 4 4201.930 4296.440 51.201 1.095 o
-12 10 5 80.255 87.987 6.276 186.839 o
-12 10 6 761.919 763.732 12.394 20.782 o
-12 10 7 328.066 338.660 8.847 58.234 o
-12 10 8 258.606 264.368 9.065 68.035 o
-12 10 9 74.615 68.965 5.417 237.392 o
-12 10 10 76.927 95.800 7.794 138.008 o
-12 10 11 183.947 193.655 7.200 105.620 o
-12 10 12 409.971 409.149 8.480 49.758 o
-12 10 13 1674.250 1767.980 24.445 5.445 o
-12 10 14 226.488 250.748 7.254 89.719 o
-12 10 15 322.762 339.493 8.624 59.910 o
-12 10 16 185.321 179.095 10.089 72.754 o
-12 10 17 2.490 -5.363 4.692 506.359 o
-12 11 -5 242.944 234.294 6.488 96.028 o
-12 11 -4 1008.250 993.643 16.032 13.121 o
-12 11 -3 1144.990 1168.360 16.515 10.951 o
-12 11 -2 108.098 128.325 5.889 172.844 o
-12 11 -1 116.975 126.837 6.971 139.609 o
-12 11 0 4115.240 4136.170 64.991 0.979 o
-12 11 1 325.625 322.521 7.825 65.033 o
-12 11 2 2937.500 2965.170 38.993 2.073 o
-12 11 3 1431.500 1446.410 20.577 7.421 o
-12 11 4 198.645 208.885 7.912 91.695 o
-12 11 5 393.714 396.306 9.309 48.332 o
-12 11 6 235.502 241.557 7.258 88.837 o
-12 11 7 0.216 8.743 4.041 666.138 o
-12 11 8 1167.930 1208.290 17.808 10.201 o
-12 11 9 746.985 755.374 12.541 21.033 o
-12 11 10 438.855 445.413 9.372 43.451 o
-12 11 11 257.945 272.178 7.653 78.761 o
-12 11 12 393.542 405.653 8.456 51.301 o
-12 11 13 1258.460 1241.180 17.515 9.586 o
-12 11 14 231.701 229.606 8.945 74.429 o
-12 11 15 113.653 114.871 9.520 93.471 o
-12 12 -2 1492.270 1456.540 19.939 7.267 o
-12 12 -1 776.337 768.609 11.762 21.022 o
-12 12 0 682.499 708.902 11.413 24.279 o
-12 12 1 18.354 23.247 3.390 701.843 o
-12 12 2 709.443 716.543 15.334 19.303 o
-12 12 3 691.037 685.414 11.549 24.200 o
-12 12 4 239.658 262.481 10.202 61.954 o
-12 12 5 346.133 356.445 10.183 49.554 o
-12 12 6 3147.280 3207.030 41.670 1.816 o
-12 12 7 145.061 153.445 7.393 117.742 o
-12 12 8 469.231 483.781 11.702 34.469 o
-12 12 9 146.113 149.206 7.130 122.927 o
-12 12 10 2178.620 2185.690 32.366 3.397 o
-12 12 11 72.057 76.893 6.011 206.824 o
-12 12 12 110.828 114.775 8.189 116.741 o
-12 12 13 52.070 52.596 5.158 287.548 o
-12 13 2 1443.220 1400.560 24.279 6.733 o
-12 13 3 29.806 33.844 3.657 545.867 o
-12 13 4 690.147 692.950 12.673 22.805 o
-12 13 5 60.864 59.252 5.336 260.826 o
-12 13 6 619.213 603.071 13.552 24.401 o
-12 13 7 940.433 892.246 21.060 11.626 o
-12 13 8 453.395 429.448 8.827 44.730 o
-12 13 9 921.066 897.258 14.370 15.577 o
-11 0 -9 222.086 241.249 19.920 24.222 o
-11 0 -7 2133.520 2157.280 48.120 2.502 o
-11 0 -5 406.048 417.624 18.732 22.367 o
-11 0 -3 1967.950 2021.390 45.772 2.811 o
-11 0 -1 13841.000 14682.100 240.235 0.083 o
-11 0 1 3058.120 3186.700 55.371 1.532 o
-11 0 3 12553.300 12427.600 181.158 0.120 o
-11 0 5 4179.170 4112.520 61.126 1.012 o
-11 0 7 6304.510 6272.170 90.601 0.461 o
-11 0 9 61.290 66.557 6.605 190.996 o
-11 0 11 3286.360 3148.950 54.940 1.469 o
-11 0 13 2302.150 2368.770 52.711 2.121 o
-11 0 15 3075.280 3004.470 49.902 1.692 o
-11 0 17 121.438 113.677 8.379 110.750 o
-11 0 19 7424.010 7320.380 105.108 0.340 o
-11 0 21 102.966 116.798 8.988 103.598 o
-11 0 23 9308.180 9178.190 262.223 0.110 o
-11 1 -10 319.679 322.805 9.674 55.342 o
-11 1 -9 1153.910 1132.950 30.755 6.661 o
-11 1 -8 7.990 12.588 5.829 313.540 o
-11 1 -7 188.102 194.328 9.485 77.353 o
-11 1 -6 331.227 346.865 12.708 40.458 o
-11 1 -5 4889.720 5011.450 73.314 0.723 o
-11 1 -4 2454.520 2533.070 39.280 2.560 o
-11 1 -3 3470.880 3568.290 48.266 1.461 o
-11 1 -2 257.355 267.038 10.889 55.833 o
-11 1 -1 176.417 190.370 9.093 83.402 o
-11 1 0 216.329 204.520 8.847 79.140 o
-11 1 1 866.758 835.993 13.115 17.642 o
-11 1 2 3914.280 3994.230 44.693 1.295 o
-11 1 3 115.864 129.171 7.180 134.677 o
-11 1 4 3.793 30.748 7.961 170.941 o
-11 1 5 279.796 295.431 8.318 69.035 o
-11 1 6 123.817 128.679 8.440 107.475 o
-11 1 7 2898.120 2886.430 39.389 2.111 o
-11 1 8 3210.840 3298.580 40.653 1.785 o
-11 1 9 143.852 166.784 9.082 90.450 o
-11 1 10 235.901 239.644 9.365 69.771 o
-11 1 11 137.194 153.138 6.930 129.030 o
-11 1 12 217.758 217.796 7.595 90.865 o
-11 1 13 3375.990 3341.030 45.114 1.603 o
-11 1 14 6.273 13.239 3.519 790.100 o
-11 1 15 73.000 73.871 4.146 317.002 o
-11 1 16 491.377 490.257 8.525 41.279 o
-11 1 17 4847.440 4745.050 46.025 0.948 o
-11 1 18 153.686 149.418 7.122 120.793 o
-11 1 19 80.858 97.580 6.998 158.989 o
-11 1 20 2255.560 2182.620 29.787 3.464 o
-11 1 21 7281.730 7195.260 83.654 0.398 o
-11 1 22 858.938 859.340 13.688 17.171 o
-11 1 23 243.372 251.983 7.348 85.570 o
-11 1 24 98.000 92.981 5.049 223.424 o
-11 2 -10 43.762 45.910 5.037 313.531 o
-11 2 -9 1911.870 1962.710 25.147 4.582 o
-11 2 -8 52.794 47.173 5.774 247.485 o
-11 2 -7 5944.600 6038.210 71.231 0.569 o
-11 2 -6 44.155 51.830 5.806 251.539 o
-11 2 -5 61.452 64.751 5.889 225.475 o
-11 2 -4 135.743 127.997 7.985 112.789 o
-11 2 -3 105.570 107.859 10.383 83.324 o
-11 2 -2 450.722 479.555 21.285 17.797 o
-11 2 -1 3.231 8.584 5.271 392.032 o
-11 2 0 49.716 57.719 5.485 264.014 o
-11 2 1 2018.340 2058.170 26.419 4.173 o
-11 2 2 193.136 206.855 7.916 92.875 o
-11 2 3 1793.090 1820.760 20.827 5.481 o
-11 2 4 936.473 933.878 13.764 15.498 o
-11 2 5 654.934 668.308 12.520 24.125 o
-11 2 6 1014.040 1000.280 14.085 13.972 o
-11 2 7 1148.560 1171.040 15.886 11.131 o
-11 2 8 3063.830 3134.480 35.711 2.033 o
-11 2 9 5010.610 5069.470 52.275 0.844 o
-11 2 10 241.571 243.909 7.921 81.187 o
-11 2 11 1020.140 1001.190 13.328 14.260 o
-11 2 12 1177.950 1191.410 17.841 10.180 o
-11 2 13 1623.590 1594.280 20.029 6.479 o
-11 2 14 608.963 610.573 10.638 28.982 o
-11 2 15 1454.950 1436.070 15.290 8.373 o
-11 2 16 2130.600 2095.690 28.313 3.808 o
-11 2 17 133.700 139.237 8.551 102.458 o
-11 2 18 1845.400 1826.730 26.402 4.742 o
-11 2 19 2377.580 2341.060 29.279 3.234 o
-11 2 20 282.539 278.211 7.215 77.983 o
-11 2 21 238.853 237.793 6.712 94.169 o
-11 2 22 233.104 244.415 5.827 104.365 o
-11 2 23 2286.890 2247.010 26.878 3.554 o
-11 2 24 202.168 186.478 11.660 58.119 o
-11 3 -10 54.975 54.279 4.454 340.167 o
-11 3 -9 7842.640 8082.230 94.272 0.330 o
-11 3 -8 93.811 110.651 7.527 136.868 o
-11 3 -7 19.452 14.768 5.627 316.542 o
-11 3 -6 20.666 23.514 5.085 366.773 o
-11 3 -5 1177.910 1209.230 19.480 9.596 o
-11 3 -4 1456.790 1463.930 24.357 6.563 o
-11 3 -3 757.950 732.630 12.897 20.693 o
-11 3 -2 358.415 368.996 11.780 41.991 o
-11 3 -1 149.636 158.201 9.597 83.787 o
-11 3 0 646.889 662.649 12.227 24.782 o
-11 3 1 3.825 7.842 4.630 501.502 o
-11 3 2 213.806 236.199 8.053 85.052 o
-11 3 3 17.015 22.183 4.294 497.326 o
-11 3 4 32.300 40.447 4.019 462.454 o
-11 3 5 4011.050 4026.310 42.007 1.293 o
-11 3 6 142.424 146.644 8.003 108.670 o
-11 3 7 1503.100 1524.600 19.525 7.156 o
-11 3 8 3195.390 3259.270 37.220 1.882 o
-11 3 9 2324.460 2364.170 28.134 3.349 o
-11 3 10 523.578 509.752 10.580 34.262 o
-11 3 11 2132.360 2136.430 30.492 3.619 o
-11 3 12 29.972 33.140 5.314 318.406 o
-11 3 13 2645.410 2612.890 30.642 2.727 o
-11 3 14 356.216 357.856 9.666 51.051 o
-11 3 15 27.642 21.646 5.216 341.070 o
-11 3 16 116.221 131.852 7.659 123.723 o
-11 3 17 145.070 147.573 8.674 97.558 o
-11 3 18 14.201 23.398 6.442 249.167 o
-11 3 19 300.471 300.982 7.940 68.680 o
-11 3 20 197.935 203.763 6.517 110.407 o
-11 3 21 194.960 196.953 6.603 110.903 o
-11 3 22 197.625 189.045 5.924 121.391 o
-11 3 23 1984.020 1950.950 26.405 4.337 o
-11 3 24 845.479 822.736 19.419 13.633 o
-11 4 -10 2630.680 2618.720 31.924 2.687 o
-11 4 -9 1341.330 1310.270 17.835 8.801 o
-11 4 -8 221.909 222.216 8.811 77.457 o
-11 4 -7 2798.630 2831.730 35.366 2.328 o
-11 4 -6 1241.110 1256.960 18.363 9.402 o
-11 4 -5 3220.720 3256.290 39.829 1.809 o
-11 4 -4 42.778 35.714 6.455 220.538 o
-11 4 -3 23.914 31.536 5.597 301.872 o
-11 4 -2 381.944 397.889 11.285 41.766 o
-11 4 -1 204.378 193.880 11.016 62.315 o
-11 4 0 88.369 101.512 6.659 165.441 o
-11 4 1 9079.770 9479.660 110.535 0.244 o
-11 4 2 116.151 121.767 7.808 122.088 o
-11 4 3 6701.000 6868.710 80.791 0.448 o
-11 4 4 185.600 217.210 8.577 85.642 o
-11 4 5 181.429 177.754 8.272 93.412 o
-11 4 6 2085.860 2121.930 23.903 4.186 o
-11 4 7 8.053 16.606 5.199 383.878 o
-11 4 8 14226.000 14986.700 173.560 0.101 o
-11 4 9 1117.250 1110.800 17.132 11.167 o
-11 4 10 243.752 251.513 11.484 53.880 o
-11 4 11 52.174 52.843 5.859 240.229 o
-11 4 12 1516.450 1505.620 22.946 6.542 o
-11 4 13 176.823 181.761 8.701 88.549 o
-11 4 14 158.394 169.581 8.456 96.054 o
-11 4 15 920.376 917.363 15.009 15.070 o
-11 4 16 360.243 368.543 8.990 53.335 o
-11 4 17 8.269 11.530 4.350 538.147 o
-11 4 18 337.971 347.856 8.514 58.577 o
-11 4 19 74.639 84.446 5.868 208.751 o
-11 4 20 226.104 217.462 6.457 102.218 o
-11 4 21 8.411 14.803 4.235 556.878 o
-11 4 22 786.420 755.253 11.774 20.939 o
-11 4 23 2464.930 2426.170 31.749 2.957 o
-11 5 -10 1401.280 1361.240 17.767 8.354 o
-11 5 -9 3.267 3.995 4.132 634.474 o
-11 5 -8 4889.550 5024.820 59.334 0.819 o
-11 5 -7 592.150 602.667 14.041 24.343 o
-11 5 -6 21.237 33.754 5.725 292.539 o
-11 5 -5 2062.230 2053.170 29.830 3.833 o
-11 5 -4 1867.250 1915.930 27.409 4.504 o
-11 5 -3 3937.180 3948.240 47.580 1.256 o
-11 5 -2 394.551 383.311 10.045 45.927 o
-11 5 -1 222.848 221.808 10.817 60.976 o
-11 5 0 2051.710 2102.340 25.550 4.142 o
-11 5 1 2104.810 2166.780 36.405 3.228 o
-11 5 2 191.437 196.922 9.728 74.405 o
-11 5 3 186.271 178.877 8.739 86.790 o
-11 5 4 2.759 5.120 4.663 502.942 o
-11 5 5 1262.940 1271.880 17.510 9.462 o
-11 5 6 604.638 627.218 12.485 26.020 o
-11 5 7 2550.660 2565.380 35.816 2.619 o
-11 5 8 1678.910 1638.940 53.119 2.670 o
-11 5 9 2417.980 2474.290 35.551 2.794 o
-11 5 10 4473.090 4677.650 56.395 0.945 o
-11 5 11 1153.390 1141.780 16.219 11.093 o
-11 5 12 222.435 230.340 9.107 74.151 o
-11 5 13 75.994 88.032 5.954 202.710 o
-11 5 14 1018.040 1028.440 13.758 13.922 o
-11 5 15 474.171 480.137 9.298 40.542 o
-11 5 16 158.139 182.313 9.088 86.851 o
-11 5 17 149.279 153.979 9.409 86.424 o
-11 5 18 171.934 176.337 7.039 113.318 o
-11 5 19 1036.750 1054.690 14.396 13.281 o
-11 5 20 603.703 600.781 9.098 31.832 o
-11 5 21 1501.420 1529.020 19.631 7.135 o
-11 5 22 1809.200 1801.170 24.049 5.107 o
-11 5 23 502.473 477.624 12.894 30.632 o
-11 6 -10 861.222 856.760 12.042 18.331 o
-11 6 -9 838.399 822.489 12.262 18.872 o
-11 6 -8 172.816 180.058 7.284 108.789 o
-11 6 -7 93.666 86.987 6.534 170.523 o
-11 6 -6 1737.030 1770.490 28.832 4.761 o
-11 6 -5 4012.910 4173.510 62.091 1.028 o
-11 6 -4 2395.960 2428.990 28.594 3.193 o
-11 6 -3 389.935 388.374 8.518 52.057 o
-11 6 -2 1559.420 1583.170 18.893 6.916 o
-11 6 -1 8719.590 9065.970 98.820 0.275 o
-11 6 0 631.758 641.313 12.293 25.373 o
-11 6 1 2926.670 2949.720 36.589 2.157 o
-11 6 2 748.178 755.317 13.438 20.139 o
-11 6 3 3730.170 3889.300 47.131 1.336 o
-11 6 4 1761.830 1830.920 22.931 5.315 o
-11 6 5 1890.250 1915.840 25.587 4.635 o
-11 6 6 514.053 524.093 11.758 31.826 o
-11 6 7 5616.170 5759.850 75.124 0.595 o
-11 6 8 842.716 869.590 16.489 15.355 o
-11 6 9 186.698 189.673 8.416 89.617 o
-11 6 10 324.816 330.698 9.228 56.892 o
-11 6 11 172.356 169.804 8.129 97.811 o
-11 6 12 1647.700 1665.840 19.536 6.338 o
-11 6 13 243.343 252.158 8.124 78.448 o
-11 6 14 425.682 443.197 9.217 44.857 o
-11 6 15 43.312 50.607 4.475 364.015 o
-11 6 16 3851.880 4001.780 81.346 0.855 o
-11 6 17 242.534 257.270 6.978 88.781 o
-11 6 18 3189.310 3238.870 36.143 1.917 o
-11 6 19 4122.590 4185.860 46.439 1.183 o
-11 6 20 371.734 392.852 7.613 57.346 o
-11 6 21 208.719 217.832 6.427 106.894 o
-11 6 22 1505.050 1502.650 27.793 5.763 o
-11 7 -10 9.126 11.620 4.122 588.124 o
-11 7 -9 318.444 318.280 8.106 64.455 o
-11 7 -8 136.537 145.281 6.666 136.169 o
-11 7 -7 1013.470 986.486 15.624 13.303 o
-11 7 -6 2092.290 2125.120 29.474 3.760 o
-11 7 -5 184.249 188.456 8.510 89.025 o
-11 7 -4 58.812 78.733 7.063 171.058 o
-11 7 -3 1836.640 1825.380 20.861 5.351 o
-11 7 -2 190.516 185.491 7.364 102.751 o
-11 7 -1 668.234 663.907 11.290 25.418 o
-11 7 0 262.562 264.697 9.479 64.606 o
-11 7 1 428.353 424.471 10.630 40.732 o
-11 7 2 768.747 798.561 13.752 19.083 o
-11 7 3 493.328 512.708 13.989 28.137 o
-11 7 4 353.948 339.258 9.623 52.140 o
-11 7 5 1696.850 1708.890 21.558 5.837 o
-11 7 6 1628.040 1660.960 21.072 6.197 o
-11 7 7 606.098 599.288 11.463 27.957 o
-11 7 8 1229.640 1255.220 20.569 8.843 o
-11 7 9 1730.580 1740.190 23.605 5.438 o
-11 7 10 1910.810 1925.900 25.336 4.605 o
-11 7 11 56.618 55.845 4.969 293.591 o
-11 7 12 46.586 54.291 4.569 344.802 o
-11 7 13 230.751 248.656 8.027 81.532 o
-11 7 14 3010.090 3028.950 37.490 2.052 o
-11 7 15 195.530 203.668 8.405 87.044 o
-11 7 16 3364.980 3411.830 38.233 1.732 o
-11 7 17 1453.940 1475.080 16.797 7.991 o
-11 7 18 22.481 28.544 3.510 627.133 o
-11 7 19 1132.450 1132.450 15.837 11.438 o
-11 7 20 1775.860 1782.330 22.128 5.435 o
-11 7 21 25.579 29.188 3.421 629.113 o
-11 7 22 0.389 -1.604 2.682 1563.780 o
-11 8 -10 551.213 532.240 10.090 33.638 o
-11 8 -9 34.030 41.100 4.427 400.507 o
-11 8 -8 62.736 51.623 6.277 209.802 o
-11 8 -7 39.006 33.978 6.153 242.189 o
-11 8 -6 468.119 464.783 10.833 37.146 o
-11 8 -5 237.180 252.804 7.935 81.049 o
-11 8 -4 151.495 148.275 12.865 54.504 o
-11 8 -3 822.009 829.051 13.567 18.081 o
-11 8 -2 224.367 243.989 9.259 71.752 o
-11 8 -1 1579.870 1586.640 20.040 6.650 o
-11 8 0 447.620 460.479 9.869 40.988 o
-11 8 1 17906.000 19012.000 202.981 0.066 o
-11 8 2 1499.070 1524.710 21.138 6.887 o
-11 8 3 3924.880 4041.250 48.863 1.230 o
-11 8 4 69.593 79.786 6.589 183.133 o
-11 8 5 799.892 809.457 13.095 19.004 o
-11 8 6 886.390 884.205 13.871 16.459 o
-11 8 7 157.896 174.852 8.745 91.807 o
-11 8 8 183.152 190.500 8.832 85.294 o
-11 8 9 13.916 20.021 6.076 279.167 o
-11 8 10 318.592 319.365 9.735 55.258 o
-11 8 11 417.605 424.147 10.420 42.000 o
-11 8 12 4252.630 4327.180 48.276 1.110 o
-11 8 13 1200.880 1212.120 17.621 10.024 o
-11 8 14 361.008 353.252 8.018 58.510 o
-11 8 15 1302.160 1339.760 15.776 9.456 o
-11 8 16 397.153 410.650 8.117 52.119 o
-11 8 17 80.056 85.050 5.378 227.220 o
-11 8 18 2297.570 2332.440 28.952 3.359 o
-11 8 19 1459.240 1516.260 20.875 7.106 o
-11 8 20 4.750 10.417 3.421 857.634 o
-11 8 21 1200.580 1207.870 18.393 9.799 o
-11 9 -10 110.066 100.172 5.942 177.951 o
-11 9 -9 1009.130 992.501 15.902 13.181 o
-11 9 -8 1560.290 1561.460 27.895 5.527 o
-11 9 -7 1042.470 1042.570 20.226 10.744 o
-11 9 -6 68.819 61.606 5.657 232.972 o
-11 9 -5 82.571 86.420 14.884 46.635 o
-11 9 -4 63.521 75.728 11.181 79.846 o
-11 9 -3 202.774 214.740 8.764 81.187 o
-11 9 -2 32.468 38.977 4.532 393.508 o
-11 9 -1 2047.760 2051.410 38.815 3.188 o
-11 9 0 111.891 114.431 6.865 146.508 o
-11 9 1 81.741 88.437 6.256 186.600 o
-11 9 2 367.281 372.297 9.345 51.051 o
-11 9 3 2843.370 2865.820 32.978 2.360 o
-11 9 4 625.753 614.260 11.376 27.253 o
-11 9 5 935.048 968.428 14.486 14.882 o
-11 9 6 59.201 58.196 5.264 267.967 o
-11 9 7 287.976 293.772 9.116 62.874 o
-11 9 8 8.294 4.743 5.319 378.946 o
-11 9 9 101.681 105.407 8.825 107.866 o
-11 9 10 1124.000 1144.080 21.276 9.518 o
-11 9 11 353.380 353.457 13.215 37.590 o
-11 9 12 152.080 151.554 7.371 116.465 o
-11 9 13 204.674 218.905 7.454 94.942 o
-11 9 14 2297.290 2348.130 27.058 3.458 o
-11 9 15 1812.700 1849.920 23.471 5.102 o
-11 9 16 21.332 30.320 3.880 545.813 o
-11 9 17 2061.660 2094.030 26.890 4.028 o
-11 9 18 437.146 439.066 8.456 46.700 o
-11 9 19 1803.990 1833.810 27.239 4.733 o
-11 9 20 2169.540 2147.960 31.398 3.498 o
-11 10 -9 97.431 103.666 5.750 191.282 o
-11 10 -8 2778.980 2694.310 39.145 2.261 o
-11 10 -7 1249.500 1261.640 19.777 8.941 o
-11 10 -6 545.671 529.479 10.900 32.290 o
-11 10 -5 540.626 539.055 11.413 31.281 o
-11 10 -4 131.534 135.981 7.697 118.162 o
-11 10 -3 2110.430 2157.080 29.189 3.729 o
-11 10 -2 371.875 370.533 9.451 50.318 o
-11 10 -1 21.423 23.377 4.331 473.979 o
-11 10 0 225.973 229.318 8.107 83.074 o
-11 10 1 9869.170 10227.600 109.825 0.218 o
-11 10 2 787.041 792.882 11.709 20.594 o
-11 10 3 5152.580 5112.430 100.179 0.535 o
-11 10 4 0.286 9.068 6.874 236.305 o
-11 10 5 437.686 441.947 14.366 29.962 o
-11 10 6 1208.530 1242.480 24.902 7.776 o
-11 10 7 757.484 784.961 16.923 16.634 o
-11 10 8 1122.710 1167.540 15.858 11.366 o
-11 10 9 844.953 874.748 15.419 16.036 o
-11 10 10 450.074 447.229 11.066 37.780 o
-11 10 11 433.236 457.047 10.956 38.668 o
-11 10 12 2839.380 2888.850 32.682 2.364 o
-11 10 13 23.677 24.363 4.057 513.610 o
-11 10 14 571.511 566.811 9.695 32.819 o
-11 10 15 255.164 279.677 7.619 78.895 o
-11 10 16 1097.550 1135.760 16.401 11.503 o
-11 10 17 551.924 555.014 10.736 31.876 o
-11 10 18 3.819 5.786 3.626 800.549 o
-11 11 -7 585.639 550.365 25.387 12.619 o
-11 11 -6 93.332 86.256 7.028 155.188 o
-11 11 -5 569.338 547.243 10.621 31.577 o
-11 11 -4 37.533 35.746 4.580 380.061 o
-11 11 -3 751.745 753.434 12.246 21.242 o
-11 11 -2 65.071 61.832 5.205 263.161 o
-11 11 -1 2196.820 2235.130 27.475 3.658 o
-11 11 0 866.552 871.847 11.987 18.148 o
-11 11 1 23.847 16.577 4.017 536.272 o
-11 11 2 5317.020 5463.830 59.453 0.725 o
-11 11 3 2054.830 2098.470 26.571 4.061 o
-11 11 4 140.019 147.771 7.783 112.861 o
-11 11 5 2421.760 2445.840 28.142 3.174 o
-11 11 6 546.474 533.859 9.581 34.845 o
-11 11 7 151.617 157.237 7.294 117.172 o
-11 11 8 189.849 183.110 8.160 92.750 o
-11 11 9 490.215 504.806 10.850 35.196 o
-11 11 10 941.368 964.309 17.140 13.363 o
-11 11 11 56.140 49.167 4.975 298.432 o
-11 11 12 450.882 457.883 9.842 40.957 o
-11 11 13 2213.910 2265.040 30.479 3.421 o
-11 11 14 3215.020 3316.520 43.253 1.719 o
-11 11 15 320.063 314.078 6.992 71.338 o
-11 11 16 226.131 231.704 5.923 106.758 o
-11 11 17 1721.000 1746.160 30.016 4.681 o
-11 12 -5 1077.080 1010.180 32.904 6.511 o
-11 12 -4 838.097 811.131 12.361 18.902 o
-11 12 -3 210.737 213.700 6.411 107.120 o
-11 12 -2 185.466 189.961 5.994 124.112 o
-11 12 -1 1570.990 1590.550 20.101 6.666 o
-11 12 0 836.213 848.320 12.093 18.808 o
-11 12 1 3282.390 3350.220 37.041 1.815 o
-11 12 2 19.326 16.791 3.740 620.080 o
-11 12 3 2260.770 2280.840 28.007 3.500 o
-11 12 4 2035.770 2070.080 25.826 4.178 o
-11 12 5 130.426 142.956 6.680 138.504 o
-11 12 6 452.296 444.152 8.704 44.696 o
-11 12 7 2368.090 2421.280 32.364 3.033 o
-11 12 8 2534.820 2585.440 44.296 2.268 o
-11 12 9 1143.280 1142.270 21.930 9.197 o
-11 12 10 1253.280 1323.690 21.427 8.315 o
-11 12 11 806.758 833.653 16.612 15.932 o
-11 12 12 19.787 26.229 4.457 453.607 o
-11 12 13 251.302 260.852 7.568 81.444 o
-11 12 14 213.487 207.118 18.300 28.381 o
-11 12 15 1571.500 1567.360 44.687 3.453 o
-11 13 -3 446.006 445.789 12.110 35.157 o
-11 13 -2 26.087 23.550 3.727 571.871 o
-11 13 -1 1052.360 1025.320 16.456 12.353 o
-11 13 0 761.013 750.110 13.135 20.234 o
-11 13 1 50.093 49.127 3.635 446.609 o
-11 13 2 64.181 71.201 4.865 280.913 o
-11 13 3 421.190 424.375 7.737 50.937 o
-11 13 4 160.966 150.059 6.201 136.072 o
-11 13 5 235.761 249.625 8.310 78.104 o
-11 13 6 2187.050 2208.000 32.782 3.345 o
-11 13 7 114.344 108.162 7.863 123.312 o
-11 13 8 3056.620 3157.510 53.031 1.592 o
-11 13 9 66.967 72.401 6.455 192.225 o
-11 13 10 492.672 520.867 10.470 35.626 o
-11 13 11 9.569 9.665 3.518 777.778 o
-11 13 12 3250.240 3217.370 53.454 1.501 o
-11 13 13 258.957 258.185 10.513 58.375 o
-11 14 2 18.779 43.295 14.900 49.651 o
-11 14 3 1114.830 1062.790 26.994 7.919 o
-11 14 4 1682.560 1571.250 23.511 5.821 o
-11 14 5 318.339 311.664 7.262 70.041 o
-11 14 6 486.324 480.965 10.423 36.958 o
-11 14 7 88.865 86.104 6.168 186.427 o
-11 14 8 715.254 699.435 12.120 22.779 o
-10 0 -8 253.830 243.880 14.129 40.509 o
-10 0 -6 2571.530 2790.630 60.254 1.650 o
-10 0 -4 4014.670 4230.630 88.031 0.757 o
-10 0 -2 132.908 137.703 13.677 50.556 o
-10 0 0 4151.710 4161.100 87.600 0.749 o
-10 0 2 4076.290 4062.080 68.789 0.951 o
-10 0 4 6555.270 6459.960 92.817 0.433 o
-10 0 6 16166.700 16540.200 269.836 0.064 o
-10 0 8 240.566 276.257 10.553 58.916 o
-10 0 10 8007.510 7847.070 112.731 0.295 o
-10 0 12 783.985 793.516 18.927 14.722 o
-10 0 14 16.125 22.663 4.502 462.248 o
-10 0 16 1568.550 1539.170 22.746 6.342 o
-10 0 18 2311.380 2238.920 30.969 3.283 o
-10 0 20 8210.810 7994.080 114.120 0.284 o
-10 0 22 417.081 410.449 10.382 42.544 o
-10 0 24 1452.570 1436.850 48.692 3.249 o
-10 1 -9 3556.530 3564.660 39.912 1.578 o
-10 1 -8 8214.040 8408.000 90.823 0.315 o
-10 1 -7 77.317 84.616 5.188 239.581 o
-10 1 -6 2343.340 2428.170 37.762 2.774 o
-10 1 -5 8.762 9.242 5.205 389.193 o
-10 1 -4 170.775 183.870 9.592 79.208 o
-10 1 -3 230.063 237.408 9.480 69.644 o
-10 1 -2 3255.530 3377.410 44.936 1.650 o
-10 1 -1 2111.490 2123.000 27.027 3.910 o
-10 1 0 926.091 884.242 24.571 10.086 o
-10 1 1 6.113 8.967 4.060 626.537 o
-10 1 2 1298.660 1310.120 16.775 9.318 o
-10 1 3 22.769 35.785 3.873 529.860 o
-10 1 4 9493.010 9482.180 90.005 0.256 o
-10 1 5 94.171 109.159 8.185 121.777 o
-10 1 6 295.713 307.596 7.975 68.632 o
-10 1 7 428.272 417.410 9.014 46.224 o
-10 1 8 589.871 586.913 12.240 27.396 o
-10 1 9 295.028 302.354 10.648 52.986 o
-10 1 10 191.930 222.862 8.028 90.290 o
-10 1 11 127.702 144.826 6.989 132.306 o
-10 1 12 470.340 453.419 8.389 44.130 o
-10 1 13 427.446 430.508 8.248 48.419 o
-10 1 14 379.919 394.360 7.128 58.556 o
-10 1 15 206.018 219.931 7.668 92.085 o
-10 1 16 93.269 94.980 4.843 236.358 o
-10 1 17 67.454 74.545 5.459 239.150 o
-10 1 18 1985.150 1895.580 18.991 5.045 o
-10 1 19 5.126 13.164 3.725 723.982 o
-10 1 20 220.667 222.401 7.752 88.202 o
-10 1 21 1045.790 1017.440 13.244 13.905 o
-10 1 22 3734.630 3641.280 37.364 1.529 o
-10 1 23 436.033 428.267 7.256 51.182 o
-10 1 24 3374.660 3331.830 46.451 1.578 o
-10 1 25 6.026 3.873 3.913 686.457 o
-10 2 -9 136.949 141.156 7.731 115.413 o
-10 2 -8 357.463 364.469 9.000 53.694 o
-10 2 -7 6912.170 7234.260 84.784 0.414 o
-10 2 -6 3137.810 3233.600 39.605 1.864 o
-10 2 -5 419.352 433.744 14.116 31.232 o
-10 2 -4 2437.850 2479.620 39.400 2.590 o
-10 2 -3 1235.000 1238.940 21.714 8.535 o
-10 2 -2 353.575 350.885 11.455 43.972 o
-10 2 -1 301.047 296.723 11.046 50.712 o
-10 2 0 4008.110 4067.010 69.215 0.958 o
-10 2 1 2968.500 2918.360 43.844 1.927 o
-10 2 2 64.588 78.502 7.083 167.697 o
-10 2 3 1753.460 1670.450 20.186 5.896 o
-10 2 4 116.672 127.592 6.452 152.690 o
-10 2 5 69.453 79.920 6.690 179.307 o
-10 2 6 3480.090 3452.460 38.711 1.659 o
-10 2 7 1393.290 1422.100 17.822 8.226 o
-10 2 8 8334.360 8135.080 88.410 0.319 o
-10 2 9 136.240 146.783 10.416 76.910 o
-10 2 10 20.687 43.541 5.735 286.436 o
-10 2 11 487.579 464.597 8.962 41.120 o
-10 2 12 869.822 864.300 11.030 18.820 o
-10 2 13 219.731 228.283 6.722 99.314 o
-10 2 14 598.646 601.010 9.674 31.085 o
-10 2 15 219.387 212.724 7.082 96.902 o
-10 2 16 2295.640 2276.420 24.922 3.635 o
-10 2 17 150.409 158.850 6.964 123.285 o
-10 2 18 1904.040 1940.120 23.295 4.798 o
-10 2 19 1239.090 1204.720 16.165 10.231 o
-10 2 20 4105.800 4072.090 42.056 1.255 o
-10 2 21 1107.200 1091.990 14.113 12.498 o
-10 2 22 1669.310 1648.170 17.941 6.510 o
-10 2 23 156.100 157.578 7.604 110.671 o
-10 2 24 90.702 81.788 4.585 259.247 o
-10 2 25 213.747 209.284 6.153 110.278 o
-10 3 -9 1766.810 1758.290 23.264 5.359 o
-10 3 -8 11169.400 11551.800 123.987 0.171 o
-10 3 -7 83.246 79.212 8.248 127.307 o
-10 3 -6 1524.630 1566.260 21.377 6.673 o
-10 3 -5 2710.320 2798.380 42.737 2.146 o
-10 3 -4 358.438 389.896 12.078 40.403 o
-10 3 -3 88.923 78.603 5.505 216.538 o
-10 3 -2 7.228 6.783 5.037 420.078 o
-10 3 -1 1896.060 1894.060 24.532 4.748 o
-10 3 0 1149.920 1179.570 29.780 6.842 o
-10 3 1 641.017 624.850 12.514 25.038 o
-10 3 2 1412.170 1400.260 19.464 7.839 o
-10 3 3 418.813 430.738 19.009 21.623 o
-10 3 4 21.274 27.422 8.166 157.142 o
-10 3 5 4070.250 3971.760 44.505 1.252 o
-10 3 6 925.002 902.730 27.759 8.749 o
-10 3 7 2669.980 2569.410 44.328 2.186 o
-10 3 8 34.114 47.068 5.520 285.538 o
-10 3 9 3095.660 3127.840 36.442 1.997 o
-10 3 10 2223.060 2204.270 25.909 3.743 o
-10 3 11 862.500 836.056 11.918 18.579 o
-10 3 12 213.077 220.032 7.412 93.619 o
-10 3 13 280.282 276.270 7.829 73.778 o
-10 3 14 40.810 47.066 4.753 343.887 o
-10 3 15 315.857 341.355 10.074 52.863 o
-10 3 16 353.459 351.559 9.929 50.327 o
-10 3 17 317.060 335.217 9.665 55.084 o
-10 3 18 92.685 105.828 8.557 114.880 o
-10 3 19 20.938 26.063 5.409 328.050 o
-10 3 20 34.933 42.797 4.103 438.751 o
-10 3 21 326.395 330.927 7.248 67.807 o
-10 3 22 2542.380 2520.000 28.251 2.984 o
-10 3 23 930.665 922.590 13.647 15.719 o
-10 3 24 8966.480 9077.300 148.016 0.208 o
-10 4 -9 1456.120 1435.560 18.392 7.769 o
-10 4 -8 74.304 79.238 5.708 218.419 o
-10 4 -7 62.271 69.040 5.889 223.074 o
-10 4 -6 73.233 71.926 10.182 92.856 o
-10 4 -5 124.685 132.117 10.334 80.061 o
-10 4 -4 173.693 200.029 18.222 29.388 o
-10 4 -3 582.295 580.131 11.890 28.308 o
-10 4 -2 10.510 11.883 4.165 570.758 o
-10 4 -1 659.414 668.905 11.028 25.936 o
-10 4 0 129.163 133.875 7.404 124.883 o
-10 4 1 1717.940 1780.160 23.251 5.462 o
-10 4 2 313.841 322.303 8.872 60.277 o
-10 4 3 3669.190 3671.000 44.648 1.433 o
-10 4 4 303.208 300.411 8.547 64.481 o
-10 4 5 124.208 141.888 7.399 125.258 o
-10 4 6 770.191 780.135 11.354 21.404 o
-10 4 7 11916.700 12301.900 142.688 0.145 o
-10 4 8 7755.530 7825.090 100.463 0.327 o
-10 4 9 5965.890 5983.850 70.778 0.571 o
-10 4 10 41.054 34.783 5.265 305.704 o
-10 4 11 887.640 889.181 13.414 16.707 o
-10 4 12 14.424 17.682 4.692 442.764 o
-10 4 13 1509.650 1404.990 70.320 1.859 o
-10 4 14 836.551 823.119 12.974 18.349 o
-10 4 15 872.316 879.903 13.541 16.918 o
-10 4 16 184.933 193.830 8.954 83.406 o
-10 4 17 73.018 73.239 6.272 195.958 o
-10 4 18 172.601 183.272 7.784 101.145 o
-10 4 19 127.636 151.424 7.910 113.247 o
-10 4 20 1763.140 1747.520 22.575 5.465 o
-10 4 21 1783.710 1744.610 20.427 5.663 o
-10 4 22 4830.930 4825.170 52.102 0.898 o
-10 4 23 981.118 990.380 16.032 13.411 o
-10 4 24 2.331 2.666 3.091 1121.780 o
-10 5 -9 36.520 45.553 7.294 180.801 o
-10 5 -8 868.013 835.586 15.332 16.051 o
-10 5 -7 3661.200 3707.640 49.192 1.356 o
-10 5 -6 2578.270 2655.770 36.423 2.532 o
-10 5 -5 2150.950 2196.440 30.978 3.518 o
-10 5 -4 241.800 261.150 8.777 72.509 o
-10 5 -3 8968.210 9334.580 120.920 0.237 o
-10 5 -2 465.668 470.346 8.732 42.906 o
-10 5 -1 431.099 453.155 9.514 43.246 o
-10 5 0 231.485 236.870 7.486 87.705 o
-10 5 1 1251.860 1252.880 15.493 10.164 o
-10 5 2 5.937 16.480 4.475 510.801 o
-10 5 3 684.872 677.817 13.412 22.228 o
-10 5 4 1604.060 1596.470 21.523 6.319 o
-10 5 5 2876.360 2825.090 56.061 1.648 o
-10 5 6 0.097 4.783 4.914 462.312 o
-10 5 7 2901.260 2887.800 35.909 2.216 o
-10 5 8 239.795 253.086 8.530 75.367 o
-10 5 9 4525.760 4488.530 53.910 0.975 o
-10 5 10 74.092 74.694 6.022 205.687 o
-10 5 11 1720.240 1730.050 23.255 5.523 o
-10 5 12 1.552 1.591 8.836 144.580 o
-10 5 13 1093.540 1096.960 15.631 12.005 o
-10 5 14 1095.830 1104.570 15.686 11.929 o
-10 5 15 1200.240 1196.380 15.189 10.852 o
-10 5 16 1410.350 1373.760 17.882 8.249 o
-10 5 17 1024.470 1017.340 14.325 13.646 o
-10 5 18 242.883 249.153 8.927 71.907 o
-10 5 19 167.192 169.371 8.335 96.049 o
-10 5 20 78.547 85.558 6.692 173.057 o
-10 5 21 430.586 439.489 9.414 44.020 o
-10 5 22 1136.130 1123.260 14.664 11.874 o
-10 5 23 218.976 230.126 7.507 90.428 o
-10 5 24 1597.760 1573.930 24.360 5.943 o
-10 6 -9 3277.470 3316.070 40.057 1.761 o
-10 6 -8 554.616 556.000 14.009 25.884 o
-10 6 -7 1501.060 1510.110 22.658 6.638 o
-10 6 -6 6.883 9.607 4.949 431.547 o
-10 6 -5 3251.190 3339.900 35.257 1.873 o
-10 6 -4 5457.970 5668.790 58.002 0.701 o
-10 6 -3 2804.200 2826.360 28.441 2.558 o
-10 6 -2 1191.090 1215.010 19.789 9.403 o
-10 6 -1 981.512 1006.220 14.744 13.977 o
-10 6 0 52.774 49.920 4.461 347.651 o
-10 6 1 2632.300 2688.850 31.009 2.689 o
-10 6 2 1110.740 1091.480 16.386 11.583 o
-10 6 3 18.254 13.350 4.929 402.832 o
-10 6 4 16.424 18.576 4.759 425.857 o
-10 6 5 588.875 608.366 11.858 27.720 o
-10 6 6 2725.560 2754.750 31.838 2.542 o
-10 6 7 214.016 207.959 9.869 69.878 o
-10 6 8 1901.850 1917.930 23.336 4.824 o
-10 6 9 1524.380 1550.750 18.357 7.214 o
-10 6 10 1048.060 1061.210 20.257 10.630 o
-10 6 11 363.283 361.934 11.291 43.747 o
-10 6 12 1725.310 1735.820 20.222 5.877 o
-10 6 13 1641.100 1707.450 19.884 6.241 o
-10 6 14 152.155 160.438 7.501 113.038 o
-10 6 15 1356.900 1350.820 16.452 8.924 o
-10 6 16 286.460 296.514 8.641 65.976 o
-10 6 17 1605.340 1662.330 19.129 6.554 o
-10 6 18 278.921 287.952 7.794 73.413 o
-10 6 19 475.894 480.766 9.580 39.673 o
-10 6 20 2788.800 2803.920 33.878 2.397 o
-10 6 21 679.884 684.840 10.434 25.867 o
-10 6 22 3.166 5.489 3.709 773.677 o
-10 6 23 2947.780 3106.920 169.870 0.344 o
-10 7 -9 247.165 246.220 7.737 81.792 o
-10 7 -8 21.372 24.867 4.654 420.805 o
-10 7 -7 1460.690 1494.980 20.389 7.234 o
-10 7 -6 1914.960 1962.690 25.599 4.534 o
-10 7 -5 666.476 684.511 10.573 26.090 o
-10 7 -4 535.664 543.427 9.670 34.935 o
-10 7 -3 32.052 40.355 4.498 397.123 o
-10 7 -2 548.414 532.752 9.792 34.352 o
-10 7 -1 3600.250 3682.440 38.777 1.554 o
-10 7 0 245.935 242.099 8.587 74.794 o
-10 7 1 44.760 43.265 8.621 133.300 o
-10 7 2 5620.920 6028.940 128.056 0.375 o
-10 7 3 5033.950 5131.300 68.957 0.727 o
-10 7 4 30.424 31.599 5.125 337.645 o
-10 7 5 27.374 28.219 4.836 378.915 o
-10 7 6 110.298 120.474 7.427 132.278 o
-10 7 7 87.927 109.828 9.845 93.058 o
-10 7 8 6.470 10.549 5.118 405.203 o
-10 7 9 889.182 907.535 15.010 15.522 o
-10 7 10 2297.350 2321.080 27.405 3.456 o
-10 7 11 139.550 156.936 8.129 106.088 o
-10 7 12 1239.230 1261.460 16.871 9.829 o
-10 7 13 289.833 290.991 8.108 69.514 o
-10 7 14 3520.910 3539.180 37.309 1.645 o
-10 7 15 303.444 298.042 7.961 68.351 o
-10 7 16 678.549 671.383 11.917 24.253 o
-10 7 17 2215.840 2259.710 26.213 3.692 o
-10 7 18 150.337 153.093 7.108 121.505 o
-10 7 19 315.064 330.156 7.793 66.025 o
-10 7 20 35.616 38.680 3.526 534.531 o
-10 7 21 4419.180 4641.040 59.585 0.930 o
-10 7 22 69.727 72.514 5.282 247.874 o
-10 8 -9 1057.660 1066.660 16.128 12.259 o
-10 8 -8 670.019 656.613 12.349 24.113 o
-10 8 -7 1781.710 1774.160 22.799 5.353 o
-10 8 -6 46.399 65.260 5.427 267.447 o
-10 8 -5 33.812 34.321 6.488 225.882 o
-10 8 -4 677.024 691.263 11.481 24.571 o
-10 8 -3 2146.530 2161.890 23.852 4.042 o
-10 8 -2 3746.690 3773.140 39.513 1.465 o
-10 8 -1 286.876 274.165 7.997 71.775 o
-10 8 0 104.557 91.476 5.489 200.506 o
-10 8 1 1599.070 1648.970 19.350 6.569 o
-10 8 2 6321.010 6491.500 70.924 0.519 o
-10 8 3 72.070 73.237 5.216 248.897 o
-10 8 4 1818.890 1835.650 24.380 5.007 o
-10 8 5 94.234 120.610 8.004 124.141 o
-10 8 6 687.168 706.115 12.191 23.282 o
-10 8 7 1218.020 1223.010 16.820 10.117 o
-10 8 8 1088.430 1120.110 15.748 11.901 o
-10 8 9 568.023 585.881 10.924 30.360 o
-10 8 10 15.848 46.805 8.627 140.693 o
-10 8 11 122.739 141.958 11.793 64.962 o
-10 8 12 474.207 468.958 9.723 39.703 o
-10 8 13 298.513 309.392 8.144 67.073 o
-10 8 14 3174.470 3224.980 36.673 1.917 o
-10 8 15 1401.590 1421.390 23.728 6.953 o
-10 8 16 1226.880 1244.110 17.342 9.830 o
-10 8 17 210.253 220.224 6.782 101.729 o
-10 8 18 1434.820 1447.630 18.871 7.745 o
-10 8 19 3226.420 3298.200 39.300 1.808 o
-10 8 20 278.794 300.731 7.324 76.003 o
-10 8 21 1739.440 1749.320 35.460 4.051 o
-10 8 22 229.488 227.998 6.742 96.930 o
-10 9 -9 207.945 199.219 8.009 89.755 o
-10 9 -8 4405.790 4435.190 64.046 0.909 o
-10 9 -7 2447.790 2475.210 33.252 2.876 o
-10 9 -6 1109.680 1119.160 15.715 11.733 o
-10 9 -5 408.025 413.945 9.386 46.430 o
-10 9 -4 1160.800 1178.960 19.091 9.923 o
-10 9 -3 2172.350 2163.530 24.311 3.964 o
-10 9 -2 681.238 666.190 10.515 25.999 o
-10 9 -1 2280.210 2306.140 25.377 3.609 o
-10 9 0 3979.560 4057.590 42.300 1.294 o
-10 9 1 525.171 527.386 9.737 35.644 o
-10 9 2 2985.910 3036.960 34.710 2.143 o
-10 9 3 1080.320 1094.140 15.334 12.257 o
-10 9 4 108.676 119.415 7.267 136.732 o
-10 9 5 121.248 124.369 7.517 126.313 o
-10 9 6 93.820 123.055 7.280 140.967 o
-10 9 7 86.649 90.885 6.010 192.377 o
-10 9 8 546.187 558.112 10.873 31.773 o
-10 9 9 1268.190 1274.040 16.968 9.572 o
-10 9 10 1998.390 2021.510 24.238 4.426 o
-10 9 11 24.833 26.576 4.918 375.873 o
-10 9 12 834.960 845.195 15.079 16.616 o
-10 9 13 770.741 788.674 15.593 17.536 o
-10 9 14 1230.070 1256.080 16.263 10.085 o
-10 9 15 29.338 41.006 4.054 465.489 o
-10 9 16 1518.190 1539.090 19.996 6.984 o
-10 9 17 604.572 603.679 9.255 31.484 o
-10 9 18 1388.100 1452.350 18.580 8.016 o
-10 9 19 54.576 56.169 5.007 293.298 o
-10 9 20 3135.330 3194.120 41.175 1.837 o
-10 9 21 64.456 62.195 5.352 254.449 o
-10 10 -9 772.372 791.004 13.688 19.142 o
-10 10 -8 320.206 332.773 11.341 46.923 o
-10 10 -7 1338.490 1361.670 19.390 8.306 o
-10 10 -6 283.589 293.385 7.574 73.994 o
-10 10 -5 2504.400 2528.040 31.090 2.893 o
-10 10 -4 677.120 682.751 11.703 24.407 o
-10 10 -3 98.566 87.270 6.191 179.609 o
-10 10 -2 4203.870 4306.910 65.055 0.946 o
-10 10 -1 65.737 56.432 5.119 271.084 o
-10 10 0 37.663 33.660 5.672 277.433 o
-10 10 1 218.828 221.599 8.661 79.352 o
-10 10 2 5916.220 6154.030 67.221 0.583 o
-10 10 3 61.194 64.444 5.824 229.323 o
-10 10 4 3923.660 4021.720 42.006 1.322 o
-10 10 5 2.149 9.119 4.450 544.543 o
-10 10 6 389.405 399.660 9.620 47.327 o
-10 10 7 169.869 171.100 8.362 95.018 o
-10 10 8 1454.760 1509.580 19.661 7.365 o
-10 10 9 62.646 63.369 5.490 247.412 o
-10 10 10 271.491 278.904 9.908 60.186 o
-10 10 11 6.556 11.148 6.172 283.902 o
-10 10 12 1381.150 1442.690 21.152 7.526 o
-10 10 13 543.868 547.931 10.353 33.090 o
-10 10 14 486.501 500.239 9.597 38.546 o
-10 10 15 1811.010 1848.470 23.394 5.117 o
-10 10 16 140.766 162.723 6.306 139.150 o
-10 10 17 339.870 338.045 9.105 55.853 o
-10 10 18 4070.400 4229.620 60.862 1.025 o
-10 10 19 269.903 253.323 14.216 39.341 o
-10 11 -9 2614.000 2741.260 134.174 0.533 o
-10 11 -8 114.958 111.782 9.390 95.445 o
-10 11 -7 536.450 534.268 11.928 30.503 o
-10 11 -6 281.683 280.691 7.572 75.194 o
-10 11 -5 216.537 208.447 6.884 100.382 o
-10 11 -4 851.618 854.851 12.699 18.036 o
-10 11 -3 1014.220 1004.820 14.443 13.771 o
-10 11 -2 1.206 5.804 4.890 462.213 o
-10 11 -1 3.949 3.541 4.450 548.465 o
-10 11 0 1138.210 1138.930 16.312 11.192 o
-10 11 1 359.592 368.132 9.759 50.009 o
-10 11 2 713.689 715.111 21.823 13.656 o
-10 11 3 2551.810 2615.040 46.203 2.173 o
-10 11 4 215.521 253.509 11.820 53.758 o
-10 11 5 1961.050 2042.410 28.889 4.082 o
-10 11 6 1696.210 1730.450 25.467 5.307 o
-10 11 7 1130.100 1167.140 17.180 10.835 o
-10 11 8 1220.280 1265.250 16.415 10.077 o
-10 11 9 571.333 591.804 10.374 31.105 o
-10 11 10 1745.290 1803.730 28.765 4.718 o
-10 11 11 91.138 89.667 7.558 140.501 o
-10 11 12 155.304 167.334 6.991 120.063 o
-10 11 13 25.581 30.457 4.022 501.743 o
-10 11 14 5102.770 5322.490 62.418 0.746 o
-10 11 15 21.819 29.741 3.700 583.202 o
-10 11 16 393.421 397.815 10.390 44.282 o
-10 11 17 769.039 806.469 14.935 17.986 o
-10 11 18 169.875 165.485 5.790 137.815 o
-10 12 -7 171.605 170.716 6.603 121.432 o
-10 12 -6 479.681 492.007 11.275 34.904 o
-10 12 -5 29.439 37.742 3.639 542.332 o
-10 12 -4 2178.750 2184.000 28.994 3.622 o
-10 12 -3 677.804 689.632 11.660 24.353 o
-10 12 -2 2948.290 3004.000 39.585 2.038 o
-10 12 -1 527.759 522.798 9.554 36.029 o
-10 12 0 162.340 161.432 6.600 125.888 o
-10 12 1 43.463 39.846 4.097 419.911 o
-10 12 2 373.378 373.406 8.090 56.003 o
-10 12 3 149.391 158.009 6.994 123.161 o
-10 12 4 1257.640 1257.680 16.001 9.964 o
-10 12 5 3010.020 3096.500 34.715 2.107 o
-10 12 6 70.558 69.997 5.309 246.806 o
-10 12 7 62.306 55.116 6.649 191.878 o
-10 12 8 454.093 485.824 10.556 38.054 o
-10 12 9 2134.170 2201.300 38.545 3.039 o
-10 12 10 1703.210 1776.580 32.155 4.442 o
-10 12 11 1774.390 1790.590 24.928 5.106 o
-10 12 12 3428.980 3593.230 47.010 1.495 o
-10 12 13 1069.010 1085.270 15.905 12.166 o
-10 12 14 33.964 42.480 4.219 425.859 o
-10 12 15 1051.840 1066.510 29.075 7.528 o
-10 12 16 89.886 108.695 6.229 177.132 o
-10 13 -5 91.031 104.015 7.827 131.497 o
-10 13 -4 756.522 752.039 11.867 21.523 o
-10 13 -3 748.691 727.149 11.560 22.280 o
-10 13 -2 63.441 54.612 4.037 361.756 o
-10 13 -1 93.709 108.672 6.137 178.208 o
-10 13 0 282.516 298.581 8.234 69.085 o
-10 13 1 1864.820 1860.200 21.325 5.182 o
-10 13 2 1596.060 1615.990 19.175 6.667 o
-10 13 3 298.283 309.908 9.033 61.512 o
-10 13 4 242.460 245.780 7.055 89.146 o
-10 13 5 3.793 0.998 3.820 743.812 o
-10 13 6 1462.930 1490.580 19.048 7.487 o
-10 13 7 5706.030 5948.360 76.116 0.574 o
-10 13 8 243.804 247.632 8.563 74.907 o
-10 13 9 684.665 714.261 15.539 19.528 o
-10 13 10 135.247 150.022 7.348 121.839 o
-10 13 11 101.075 119.800 7.429 135.345 o
-10 13 12 2713.440 2701.240 62.001 1.568 o
-10 13 13 454.351 457.752 11.383 36.477 o
-10 13 14 1234.520 1241.860 27.705 6.976 o
-10 14 -2 521.669 508.199 8.953 38.042 o
-10 14 -1 493.907 477.955 8.205 42.328 o
-10 14 0 593.686 583.741 10.349 30.468 o
-10 14 1 686.866 691.050 12.710 22.859 o
-10 14 2 1427.800 1440.560 19.694 7.628 o
-10 14 3 460.808 463.821 7.750 46.287 o
-10 14 4 1214.920 1233.240 15.812 10.408 o
-10 14 5 2487.440 2491.510 32.664 2.856 o
-10 14 6 9.955 18.306 4.044 587.770 o
-10 14 7 37.151 36.322 4.416 400.126 o
-10 14 8 15.526 14.270 4.225 531.054 o
-10 14 9 1546.640 1545.420 23.511 6.279 o
-10 14 10 4.238 0.225 3.832 739.063 o
-10 14 11 881.801 836.102 50.906 3.692 o
-9 0 -7 134.570 134.658 22.610 20.674 o
-9 0 -5 3533.060 3558.720 60.908 1.226 o
-9 0 -3 1394.240 1406.900 32.467 5.376 o
-9 0 -1 5301.810 5241.990 310.968 0.105 o
-9 0 1 10220.500 10075.100 243.136 0.113 o
-9 0 3 10199.200 9992.800 116.252 0.208 o
-9 0 5 5545.920 5396.790 71.789 0.636 o
-9 0 7 4868.330 4818.050 62.749 0.814 o
-9 0 9 1806.680 1759.390 27.930 4.730 o
-9 0 11 3600.540 3485.930 51.596 1.372 o
-9 0 13 4571.940 4492.900 53.533 0.969 o
-9 0 15 110.270 126.991 8.333 112.626 o
-9 0 17 115.109 138.955 8.659 104.510 o
-9 0 19 127.471 146.035 8.476 104.248 o
-9 0 21 5754.710 5519.750 76.822 0.586 o
-9 0 23 806.592 818.847 16.340 16.233 o
-9 0 25 1104.560 1098.470 24.258 8.743 o
-9 1 -8 1.549 3.374 5.933 317.720 o
-9 1 -7 3244.380 3330.340 37.580 1.828 o
-9 1 -6 1325.870 1355.050 17.261 8.901 o
-9 1 -5 143.709 153.941 8.340 102.198 o
-9 1 -4 34.987 50.753 8.254 145.691 o
-9 1 -3 304.261 329.803 10.491 52.091 o
-9 1 -2 960.606 920.320 17.009 13.461 o
-9 1 -1 504.671 508.607 12.460 30.956 o
-9 1 0 148.979 154.478 7.722 110.859 o
-9 1 1 4143.720 3954.660 44.657 1.231 o
-9 1 2 345.628 343.701 7.327 64.218 o
-9 1 3 8077.830 7873.570 75.005 0.358 o
-9 1 4 22.171 39.466 4.168 472.878 o
-9 1 5 1828.500 1743.830 18.353 5.760 o
-9 1 6 771.435 779.927 10.690 21.986 o
-9 1 7 2277.110 2240.880 23.066 3.801 o
-9 1 8 79.533 82.760 4.527 275.542 o
-9 1 9 7348.470 7193.550 68.814 0.428 o
-9 1 10 14.271 17.402 3.948 592.670 o
-9 1 11 1328.360 1353.150 15.063 9.417 o
-9 1 12 1112.150 1080.000 12.202 13.243 o
-9 1 13 32.787 40.885 4.143 441.956 o
-9 1 14 112.693 120.903 5.985 169.422 o
-9 1 15 3111.620 3040.110 28.797 2.210 o
-9 1 16 1560.280 1530.840 19.361 6.940 o
-9 1 17 1916.890 1879.450 18.884 5.255 o
-9 1 18 410.355 408.773 7.627 52.935 o
-9 1 19 1273.670 1218.240 13.944 10.562 o
-9 1 20 3.347 4.863 4.002 671.141 o
-9 1 21 1778.170 1703.420 20.242 5.762 o
-9 1 22 113.777 118.202 5.666 179.543 o
-9 1 23 488.718 493.998 8.300 41.904 o
-9 1 24 74.464 76.383 4.759 271.691 o
-9 1 25 245.711 247.337 9.390 68.018 o
-9 2 -8 689.136 706.407 11.783 23.707 o
-9 2 -7 351.593 338.829 8.617 57.185 o
-9 2 -6 146.237 154.958 8.079 105.620 o
-9 2 -5 846.479 884.274 15.768 15.713 o
-9 2 -4 145.585 143.693 8.506 100.324 o
-9 2 -3 482.296 479.311 24.346 14.371 o
-9 2 -2 10674.700 10846.200 154.100 0.163 o
-9 2 -1 6481.240 6568.870 94.340 0.430 o
-9 2 0 94.480 106.150 11.617 70.501 o
-9 2 1 11462.200 11672.100 221.883 0.111 o
-9 2 2 1553.180 1488.630 18.213 7.248 o
-9 2 3 285.708 282.578 11.032 52.345 o
-9 2 4 1656.240 1590.520 19.468 6.450 o
-9 2 5 4262.140 4125.630 46.989 1.147 o
-9 2 6 50.393 69.555 6.788 188.609 o
-9 2 7 9313.030 9294.550 108.126 0.244 o
-9 2 8 657.969 637.370 9.991 27.853 o
-9 2 9 111.416 154.832 9.922 85.342 o
-9 2 10 1101.470 1101.960 12.804 13.011 o
-9 2 11 20.640 30.667 3.402 658.977 o
-9 2 12 505.455 493.083 7.792 42.162 o
-9 2 13 1001.810 997.730 12.445 14.936 o
-9 2 14 467.179 463.399 9.124 41.914 o
-9 2 15 12709.000 12781.100 124.676 0.142 o
-9 2 16 4026.130 3871.590 40.439 1.333 o
-9 2 17 3394.350 3339.770 35.303 1.795 o
-9 2 18 119.111 120.097 6.700 146.782 o
-9 2 19 1491.070 1459.200 17.239 7.766 o
-9 2 20 2340.730 2282.960 29.084 3.328 o
-9 2 21 1104.890 1046.310 13.708 12.909 o
-9 2 22 54.626 57.915 5.228 275.938 o
-9 2 23 2258.970 2187.820 23.061 3.876 o
-9 2 24 74.787 79.082 5.170 245.779 o
-9 2 25 209.780 212.767 5.504 119.757 o
-9 3 -8 1016.300 1015.420 15.500 13.186 o
-9 3 -7 2669.800 2762.310 48.112 1.996 o
-9 3 -6 1945.470 1979.390 28.009 4.241 o
-9 3 -5 48.476 52.851 5.130 294.223 o
-9 3 -4 11076.900 11470.700 150.914 0.156 o
-9 3 -3 1220.550 1252.360 19.000 9.355 o
-9 3 -2 595.290 578.788 9.793 31.446 o
-9 3 -1 74.571 82.581 10.146 92.463 o
-9 3 0 7505.130 7543.240 88.023 0.368 o
-9 3 1 936.817 939.750 21.281 11.372 o
-9 3 2 4842.760 4790.900 65.575 0.799 o
-9 3 3 235.243 236.606 8.661 75.981 o
-9 3 4 1397.600 1380.810 18.512 8.160 o
-9 3 5 1072.360 1060.610 14.154 12.986 o
-9 3 6 5040.270 4971.720 50.957 0.856 o
-9 3 7 2962.380 2924.000 33.539 2.232 o
-9 3 8 2335.490 2273.000 26.270 3.502 o
-9 3 9 74.576 75.910 6.001 205.879 o
-9 3 10 70.805 81.924 5.012 257.457 o
-9 3 11 52.864 70.825 9.294 112.293 o
-9 3 12 86.331 95.600 5.766 200.832 o
-9 3 13 699.446 695.534 10.394 25.201 o
-9 3 14 1236.690 1176.540 14.802 10.764 o
-9 3 15 33.492 43.292 5.390 299.497 o
-9 3 16 54.181 56.270 4.671 320.817 o
-9 3 17 81.593 99.885 9.213 105.398 o
-9 3 18 489.937 476.625 9.652 38.847 o
-9 3 19 1176.380 1150.740 14.441 11.479 o
-9 3 20 414.673 407.608 11.521 39.084 o
-9 3 21 905.314 868.884 11.976 17.534 o
-9 3 22 2226.410 2128.780 22.541 4.016 o
-9 3 23 886.253 869.305 13.072 17.106 o
-9 3 24 1116.380 1099.190 14.144 12.363 o
-9 3 25 2354.620 2214.030 54.308 2.068 o
-9 4 -8 2933.800 2993.390 36.816 2.131 o
-9 4 -7 1438.260 1458.090 22.264 7.038 o
-9 4 -6 4100.790 4228.220 55.626 1.078 o
-9 4 -5 489.524 497.192 10.599 35.997 o
-9 4 -4 1891.820 1864.680 24.243 4.819 o
-9 4 -3 10.582 13.749 3.789 665.580 o
-9 4 -2 270.401 279.762 8.375 70.787 o
-9 4 -1 40.679 37.139 3.789 475.115 o
-9 4 0 2.944 6.457 3.433 891.315 o
-9 4 1 703.324 681.357 10.065 25.677 o
-9 4 2 610.880 651.321 9.611 29.782 o
-9 4 3 448.788 464.250 9.198 42.788 o
-9 4 4 1310.510 1292.820 16.747 9.306 o
-9 4 5 3633.380 3606.510 47.511 1.410 o
-9 4 6 4152.550 4114.750 42.595 1.229 o
-9 4 7 980.486 995.625 13.782 14.543 o
-9 4 8 5164.410 5150.510 56.464 0.786 o
-9 4 9 17.019 27.500 4.537 446.781 o
-9 4 10 4415.290 4339.060 57.485 0.979 o
-9 4 11 31.213 37.639 4.759 370.597 o
-9 4 12 1510.840 1486.730 18.864 7.320 o
-9 4 13 2027.950 1978.380 23.771 4.449 o
-9 4 14 1014.930 994.098 14.200 13.941 o
-9 4 15 1676.990 1658.800 22.658 5.826 o
-9 4 16 315.583 344.164 11.253 47.244 o
-9 4 17 1680.460 1709.660 21.068 5.950 o
-9 4 18 60.303 64.781 6.125 214.280 o
-9 4 19 272.880 275.161 7.991 73.650 o
-9 4 20 87.982 110.940 7.372 142.816 o
-9 4 21 1898.070 1876.230 20.527 5.154 o
-9 4 22 2222.250 2180.080 22.982 3.950 o
-9 4 23 409.066 402.616 7.518 53.738 o
-9 4 24 294.355 301.704 7.687 71.127 o
-9 5 -8 3099.790 3157.730 35.728 2.004 o
-9 5 -7 10.663 15.678 4.970 411.714 o
-9 5 -6 699.026 702.998 14.239 20.755 o
-9 5 -5 126.939 134.864 7.125 131.285 o
-9 5 -4 3443.110 3488.040 36.531 1.709 o
-9 5 -3 1035.800 1030.540 12.524 14.271 o
-9 5 -2 386.025 366.866 8.890 51.721 o
-9 5 -1 489.335 486.001 8.923 40.500 o
-9 5 0 2262.970 2201.050 45.435 2.536 o
-9 5 1 132.421 130.916 7.299 126.494 o
-9 5 2 35.266 34.467 4.049 457.910 o
-9 5 3 171.475 208.878 10.310 70.591 o
-9 5 4 206.546 236.927 7.797 88.954 o
-9 5 5 281.212 283.088 14.105 38.750 o
-9 5 6 2961.220 2946.920 33.397 2.229 o
-9 5 7 28.129 39.254 4.748 376.499 o
-9 5 8 174.114 185.502 11.321 62.886 o
-9 5 9 9247.630 9271.000 186.229 0.164 o
-9 5 10 2316.180 2316.620 29.359 3.322 o
-9 5 11 2523.940 2543.120 31.921 2.827 o
-9 5 12 2155.950 2172.320 27.775 3.748 o
-9 5 13 8.461 21.035 4.545 481.021 o
-9 5 14 127.952 156.135 9.435 89.164 o
-9 5 15 197.530 210.964 7.652 94.811 o
-9 5 16 1234.300 1244.470 16.581 10.003 o
-9 5 17 30.854 34.184 5.178 329.442 o
-9 5 18 137.585 162.255 7.495 116.737 o
-9 5 19 1583.120 1557.590 61.972 2.209 o
-9 5 20 712.207 729.073 11.141 23.573 o
-9 5 21 1617.980 1638.100 20.915 6.292 o
-9 5 22 155.617 162.797 6.404 131.643 o
-9 5 23 1452.700 1475.000 22.676 6.872 o
-9 5 24 1727.910 1711.760 25.444 5.254 o
-9 6 -8 1123.880 1111.080 15.223 11.830 o
-9 6 -7 618.005 611.249 10.791 28.431 o
-9 6 -6 1272.520 1259.880 15.432 10.011 o
-9 6 -5 3917.240 4030.950 48.050 1.244 o
-9 6 -4 325.422 328.088 11.029 48.134 o
-9 6 -3 46.972 49.059 4.536 352.202 o
-9 6 -2 3344.200 3385.800 33.606 1.843 o
-9 6 -1 196.290 192.692 7.947 93.249 o
-9 6 0 1389.370 1415.260 16.763 8.490 o
-9 6 1 552.478 545.343 9.830 33.823 o
-9 6 2 3318.800 3315.930 40.358 1.734 o
-9 6 3 161.725 165.877 8.291 98.059 o
-9 6 4 1312.270 1288.750 19.952 8.488 o
-9 6 5 3.777 17.267 4.561 499.603 o
-9 6 6 306.665 330.394 12.370 43.367 o
-9 6 7 142.719 141.505 6.801 131.788 o
-9 6 8 378.825 372.120 9.359 50.120 o
-9 6 9 1024.240 1019.930 13.309 14.111 o
-9 6 10 398.621 405.812 8.625 50.231 o
-9 6 11 6531.420 6682.010 72.837 0.489 o
-9 6 12 114.901 144.062 7.769 120.151 o
-9 6 13 8377.560 8500.220 86.510 0.313 o
-9 6 14 317.789 324.785 8.731 60.551 o
-9 6 15 6876.180 6988.750 71.158 0.459 o
-9 6 16 210.197 235.630 8.226 83.914 o
-9 6 17 2497.810 2549.630 29.495 2.961 o
-9 6 18 2.632 7.663 4.120 631.489 o
-9 6 19 8.234 13.213 4.146 582.625 o
-9 6 20 1114.580 1098.690 15.328 11.928 o
-9 6 21 2326.940 2340.020 28.526 3.340 o
-9 6 22 211.295 221.669 6.459 105.333 o
-9 6 23 308.223 311.266 7.531 69.695 o
-9 6 24 1717.730 1673.740 28.534 4.940 o
-9 7 -8 33.077 37.206 5.181 323.325 o
-9 7 -7 717.398 750.527 11.109 23.212 o
-9 7 -6 1146.700 1176.720 14.746 11.518 o
-9 7 -5 2060.830 2157.660 23.809 4.206 o
-9 7 -4 1499.170 1530.920 18.080 7.413 o
-9 7 -3 62.525 65.639 6.495 195.278 o
-9 7 -2 16.353 16.109 4.066 558.417 o
-9 7 -1 6577.900 6730.240 68.518 0.497 o
-9 7 0 7563.010 7832.660 79.326 0.376 o
-9 7 1 119.502 121.656 7.163 135.120 o
-9 7 2 2991.330 3076.190 32.618 2.184 o
-9 7 3 21.778 31.793 4.348 457.001 o
-9 7 4 4041.330 4143.750 49.846 1.171 o
-9 7 5 731.165 716.379 12.486 21.836 o
-9 7 6 567.220 561.321 10.464 31.681 o
-9 7 7 293.491 296.397 7.915 70.027 o
-9 7 8 628.064 642.331 10.450 28.103 o
-9 7 9 661.110 651.936 10.735 26.521 o
-9 7 10 1535.980 1569.990 18.421 7.114 o
-9 7 11 9918.790 9789.280 538.919 0.034 o
-9 7 12 643.503 665.610 11.282 26.102 o
-9 7 13 44.972 43.759 4.303 386.553 o
-9 7 14 127.699 149.650 7.314 124.785 o
-9 7 15 75.141 89.619 5.659 215.990 o
-9 7 16 0.141 18.821 4.568 507.928 o
-9 7 17 1062.320 1089.590 16.282 12.050 o
-9 7 18 158.090 185.905 7.835 103.297 o
-9 7 19 554.914 570.977 10.151 32.562 o
-9 7 20 2075.840 2080.790 25.744 4.103 o
-9 7 21 891.223 890.419 12.393 17.315 o
-9 7 22 3611.300 3686.380 53.115 1.312 o
-9 7 23 357.536 347.269 13.512 36.583 o
-9 8 -8 655.717 644.160 11.824 25.331 o
-9 8 -7 16.383 14.608 5.107 381.181 o
-9 8 -6 556.516 561.690 9.772 33.413 o
-9 8 -5 999.485 1011.020 14.315 13.963 o
-9 8 -4 15.813 17.392 4.803 422.198 o
-9 8 -3 105.969 107.100 6.368 164.728 o
-9 8 -2 4851.620 4967.070 51.606 0.885 o
-9 8 -1 1769.380 1800.700 26.224 4.958 o
-9 8 0 56.517 66.296 7.507 159.233 o
-9 8 1 3136.190 3226.200 34.376 1.994 o
-9 8 2 320.763 336.763 8.408 61.450 o
-9 8 3 4382.770 4476.730 46.460 1.078 o
-9 8 4 554.204 569.311 10.597 31.779 o
-9 8 5 216.564 224.890 8.211 83.911 o
-9 8 6 122.373 149.329 7.395 124.773 o
-9 8 7 3358.970 3417.230 38.835 1.722 o
-9 8 8 1071.500 1100.100 17.655 11.366 o
-9 8 9 846.838 871.705 16.159 15.519 o
-9 8 10 257.151 271.431 8.539 71.775 o
-9 8 11 110.715 113.886 5.931 174.067 o
-9 8 12 99.357 105.067 6.630 160.394 o
-9 8 13 1775.720 1770.310 20.366 5.655 o
-9 8 14 20.676 22.775 4.261 489.670 o
-9 8 15 1247.790 1278.850 15.886 9.991 o
-9 8 16 75.036 85.227 7.021 163.537 o
-9 8 17 926.856 958.230 16.073 14.136 o
-9 8 18 207.135 209.582 7.855 90.708 o
-9 8 19 2347.360 2350.120 28.834 3.290 o
-9 8 20 882.067 889.753 15.179 15.618 o
-9 8 21 29.287 39.383 5.750 277.624 o
-9 8 22 713.965 699.619 16.642 18.078 o
-9 9 -8 162.666 162.590 7.442 111.047 o
-9 9 -7 86.136 83.913 6.302 183.609 o
-9 9 -6 247.992 232.352 11.731 52.810 o
-9 9 -5 143.718 143.772 8.471 101.223 o
-9 9 -4 769.800 786.744 13.367 19.513 o
-9 9 -3 2638.760 2651.920 30.644 2.715 o
-9 9 -2 76.985 80.311 5.145 244.326 o
-9 9 -1 719.149 720.064 11.111 23.545 o
-9 9 0 66.585 70.938 4.658 292.141 o
-9 9 1 65.606 76.753 7.775 145.507 o
-9 9 2 1543.470 1582.090 18.724 7.009 o
-9 9 3 195.958 210.512 8.418 86.260 o
-9 9 4 1160.000 1203.140 16.294 10.778 o
-9 9 5 8525.050 8964.970 90.867 0.293 o
-9 9 6 101.244 129.515 7.434 133.576 o
-9 9 7 806.721 813.186 11.999 19.755 o
-9 9 8 24.027 32.589 4.715 396.871 o
-9 9 9 2048.060 2098.680 23.408 4.318 o
-9 9 10 385.026 400.687 9.295 48.854 o
-9 9 11 1618.090 1632.850 20.231 6.400 o
-9 9 12 220.543 227.705 7.943 85.764 o
-9 9 13 2818.830 2850.010 32.607 2.398 o
-9 9 14 1534.400 1577.870 21.274 6.634 o
-9 9 15 560.801 573.772 11.629 29.562 o
-9 9 16 2002.940 2031.420 25.655 4.289 o
-9 9 17 5169.290 5377.330 72.633 0.674 o
-9 9 18 256.489 266.257 7.584 80.037 o
-9 9 19 180.236 196.822 8.190 92.891 o
-9 9 20 3.942 5.437 3.356 923.731 o
-9 9 21 100.355 108.089 5.646 191.792 o
-9 10 -8 770.294 784.931 12.007 20.753 o
-9 10 -7 1068.580 1070.700 15.340 12.474 o
-9 10 -6 229.800 227.885 7.985 83.770 o
-9 10 -5 959.834 963.171 17.827 12.829 o
-9 10 -4 1395.120 1405.850 19.558 7.885 o
-9 10 -3 1271.680 1258.180 16.885 9.623 o
-9 10 -2 14.006 14.140 4.621 460.979 o
-9 10 -1 1150.170 1164.760 15.818 11.167 o
-9 10 0 884.006 865.810 13.239 17.053 o
-9 10 1 1762.040 1851.390 22.580 5.328 o
-9 10 2 85.736 83.386 5.053 238.995 o
-9 10 3 356.367 364.020 9.308 52.400 o
-9 10 4 1623.000 1650.370 19.307 6.485 o
-9 10 5 755.478 803.327 11.847 21.017 o
-9 10 6 548.178 569.370 9.925 33.308 o
-9 10 7 603.784 606.437 10.323 29.735 o
-9 10 8 13.911 19.045 4.444 485.178 o
-9 10 9 777.426 793.838 10.921 21.485 o
-9 10 10 208.546 214.441 8.247 85.709 o
-9 10 11 213.596 205.130 9.245 75.665 o
-9 10 12 1304.790 1326.600 20.270 8.350 o
-9 10 13 6773.570 6982.280 100.287 0.387 o
-9 10 14 1481.000 1474.830 19.839 7.295 o
-9 10 15 7533.010 7796.170 84.009 0.369 o
-9 10 16 1731.090 1755.670 20.533 5.791 o
-9 10 17 1425.990 1423.510 18.580 7.902 o
-9 10 18 95.953 111.450 6.016 180.288 o
-9 10 19 1732.790 1718.110 26.832 5.065 o
-9 10 20 619.901 633.476 12.948 24.864 o
-9 11 -8 48.673 48.492 4.189 385.446 o
-9 11 -7 477.500 483.269 8.830 41.518 o
-9 11 -6 3157.020 3258.110 39.226 1.856 o
-9 11 -5 1.719 1.522 4.357 585.624 o
-9 11 -4 785.479 781.637 12.838 19.741 o
-9 11 -3 3045.050 3073.810 37.644 2.012 o
-9 11 -2 96.568 93.321 10.113 89.089 o
-9 11 -1 152.298 157.111 9.120 89.367 o
-9 11 0 518.907 501.068 10.189 35.532 o
-9 11 1 229.727 236.835 9.045 73.348 o
-9 11 2 427.184 434.757 10.574 40.692 o
-9 11 3 89.173 97.071 8.824 111.409 o
-9 11 4 1258.630 1252.390 15.779 10.038 o
-9 11 5 185.049 191.569 7.717 98.531 o
-9 11 6 137.660 142.325 8.052 109.457 o
-9 11 7 674.407 708.789 11.205 24.743 o
-9 11 8 1085.180 1121.180 18.272 10.937 o
-9 11 9 1545.360 1602.490 24.796 5.989 o
-9 11 10 352.309 362.062 11.336 44.191 o
-9 11 11 4678.250 4865.900 63.047 0.837 o
-9 11 12 56.762 61.030 5.282 267.920 o
-9 11 13 896.528 950.851 13.950 15.806 o
-9 11 14 1222.400 1243.840 16.669 10.061 o
-9 11 15 1248.050 1279.840 18.467 9.263 o
-9 11 16 155.105 166.305 6.519 128.991 o
-9 11 17 466.915 490.872 10.180 38.290 o
-9 11 18 397.988 395.559 12.478 37.173 o
-9 11 19 107.657 106.435 6.012 175.243 o
-9 12 -8 61.819 67.547 4.604 305.461 o
-9 12 -7 765.613 763.613 10.968 22.050 o
-9 12 -6 290.094 266.162 6.874 80.398 o
-9 12 -5 3928.160 4053.200 48.114 1.237 o
-9 12 -4 62.824 57.351 4.537 317.012 o
-9 12 -3 92.258 82.866 5.361 218.595 o
-9 12 -2 886.174 886.590 13.611 16.617 o
-9 12 -1 89.620 93.289 5.736 200.565 o
-9 12 0 1875.150 1890.060 24.239 4.828 o
-9 12 1 665.095 657.224 11.793 24.944 o
-9 12 2 26.941 33.071 4.692 392.646 o
-9 12 3 1631.990 1662.280 22.569 5.969 o
-9 12 4 2118.930 2186.600 28.464 3.745 o
-9 12 5 140.367 152.021 8.444 101.482 o
-9 12 6 1866.500 1905.420 23.156 4.938 o
-9 12 7 1017.780 1042.240 15.341 13.110 o
-9 12 8 602.802 605.469 11.018 28.671 o
-9 12 9 2174.050 2208.780 30.184 3.532 o
-9 12 10 76.635 78.954 6.152 196.902 o
-9 12 11 2.851 5.891 4.933 449.630 o
-9 12 12 3111.140 3164.320 37.942 1.939 o
-9 12 13 2847.710 2833.430 34.096 2.333 o
-9 12 14 229.317 234.890 7.000 93.400 o
-9 12 15 2480.970 2503.080 32.855 2.847 o
-9 12 16 1649.640 1629.450 22.290 6.005 o
-9 12 17 29.922 35.742 6.640 219.461 o
-9 13 -7 476.806 465.283 16.789 23.959 o
-9 13 -6 572.529 580.095 10.920 30.309 o
-9 13 -5 541.492 547.643 9.592 34.736 o
-9 13 -4 65.984 73.831 5.113 261.193 o
-9 13 -3 1010.450 989.647 15.039 13.604 o
-9 13 -2 1298.400 1330.160 19.390 8.595 o
-9 13 -1 854.264 852.438 11.629 18.789 o
-9 13 0 383.699 381.176 7.792 55.975 o
-9 13 1 110.888 111.562 6.421 159.748 o
-9 13 2 561.954 559.022 9.487 33.782 o
-9 13 3 388.115 408.647 8.730 50.537 o
-9 13 4 1457.450 1489.600 19.574 7.413 o
-9 13 5 340.806 329.816 8.324 60.188 o
-9 13 6 118.268 131.332 6.962 138.536 o
-9 13 7 114.388 121.447 6.831 145.054 o
-9 13 8 2163.230 2223.060 29.988 3.550 o
-9 13 9 536.150 563.258 10.583 32.633 o
-9 13 10 2346.830 2365.370 40.891 2.639 o
-9 13 11 4027.020 4167.060 60.308 1.047 o
-9 13 12 1236.500 1250.650 20.032 8.971 o
-9 13 13 656.927 683.591 17.947 17.716 o
-9 13 14 2467.680 2547.740 84.829 1.121 o
-9 13 15 449.416 452.806 18.260 22.151 o
-9 13 16 84.087 94.065 11.066 78.148 o
-9 14 -5 1536.730 1467.330 19.136 7.203 o
-9 14 -4 1449.490 1397.100 17.384 8.094 o
-9 14 -3 1244.470 1259.700 17.515 9.616 o
-9 14 -2 927.306 940.855 13.015 16.014 o
-9 14 -1 26.695 30.118 3.713 556.764 o
-9 14 0 2516.800 2582.830 31.097 2.851 o
-9 14 1 1019.020 1017.070 13.774 13.969 o
-9 14 2 851.471 853.515 12.190 18.421 o
-9 14 3 144.756 138.061 6.087 147.437 o
-9 14 4 107.712 117.518 6.013 172.140 o
-9 14 5 18.741 28.137 3.679 607.772 o
-9 14 6 2611.760 2651.590 31.773 2.695 o
-9 14 7 18.374 18.604 3.737 620.946 o
-9 14 8 1096.150 1139.540 18.260 10.794 o
-9 14 9 251.750 246.367 11.960 50.826 o
-9 14 10 2306.150 2436.420 71.371 1.470 o
-9 14 11 190.664 194.175 13.833 45.614 o
-9 14 12 504.494 549.587 27.666 11.514 o
-9 14 13 1896.870 1879.290 39.885 3.365 o
-9 15 -2 23.407 21.450 3.580 624.731 o
-9 15 -1 773.572 736.441 15.823 17.681 o
-9 15 0 1813.570 1788.980 26.695 4.820 o
-9 15 1 164.707 170.828 6.212 130.709 o
-9 15 2 985.901 998.539 14.249 14.223 o
-9 15 3 850.375 861.522 14.102 16.987 o
-9 15 4 2130.380 2138.070 31.398 3.557 o
-9 15 5 865.974 847.910 15.973 15.556 o
-9 15 6 41.970 51.913 4.909 323.041 o
-9 15 7 329.170 328.519 8.716 59.319 o
-9 15 8 1508.850 1509.140 26.180 6.009 o
-9 15 9 222.978 250.102 16.600 32.555 o
-9 15 10 3129.050 3143.480 63.772 1.336 o
-8 0 -6 206.141 195.913 29.326 12.307 o
-8 0 -4 548.782 529.911 10.468 33.026 o
-8 0 -2 8450.930 8463.890 157.654 0.211 o
-8 0 0 6703.850 6621.870 95.304 0.413 o
-8 0 2 36036.700 35135.100 512.690 0.015 o
-8 0 4 16956.800 16606.500 520.671 0.030 o
-8 0 6 5667.440 5634.080 198.268 0.215 o
-8 0 8 4954.210 4723.530 61.856 0.815 o
-8 0 10 86.301 107.804 12.311 64.438 o
-8 0 12 1001.820 1018.470 18.104 12.077 o
-8 0 14 136.524 148.084 9.237 91.100 o
-8 0 16 2429.840 2314.800 31.959 3.045 o
-8 0 18 783.776 765.191 13.957 18.931 o
-8 0 20 1983.870 1912.100 29.984 4.058 o
-8 0 22 392.390 364.271 10.273 45.816 o
-8 0 24 98.847 117.299 13.833 51.720 o
-8 0 26 658.606 665.094 22.133 14.101 o
-8 1 -7 295.800 300.096 10.736 52.547 o
-8 1 -6 128.447 137.761 19.950 26.110 o
-8 1 -5 24.754 31.189 7.103 199.630 o
-8 1 -4 33.932 52.538 8.574 136.314 o
-8 1 -3 2648.750 2480.130 33.698 2.660 o
-8 1 -2 11395.700 11107.600 161.382 0.148 o
-8 1 -1 196.817 220.823 11.271 59.952 o
-8 1 0 9192.480 9185.300 99.068 0.259 o
-8 1 1 26.644 31.345 4.013 497.893 o
-8 1 2 4458.290 4260.850 47.371 1.077 o
-8 1 3 3103.100 2902.760 31.040 2.208 o
-8 1 4 9289.970 9025.360 94.067 0.264 o
-8 1 5 5079.680 4912.380 46.922 0.880 o
-8 1 6 5682.910 5560.330 71.056 0.618 o
-8 1 7 909.126 881.966 10.236 18.459 o
-8 1 8 153.798 178.378 6.044 136.564 o
-8 1 9 627.947 590.505 7.848 32.984 o
-8 1 10 1920.770 1820.120 20.296 5.191 o
-8 1 11 103.334 109.902 5.036 212.342 o
-8 1 12 396.970 393.531 6.665 58.743 o
-8 1 13 3782.240 3646.070 47.767 1.349 o
-8 1 14 424.802 403.156 7.194 53.495 o
-8 1 15 406.293 391.805 8.242 51.654 o
-8 1 16 2414.480 2362.070 22.948 3.500 o
-8 1 17 47.560 53.272 3.874 418.419 o
-8 1 18 5611.080 5502.020 53.117 0.716 o
-8 1 19 713.317 676.008 9.605 25.994 o
-8 1 20 10.947 13.607 3.657 704.445 o
-8 1 21 2.800 3.958 3.440 902.881 o
-8 1 22 1158.650 1145.480 13.417 12.007 o
-8 1 23 715.519 697.250 9.061 26.213 o
-8 1 24 706.676 726.190 10.752 24.181 o
-8 1 25 25.953 16.231 4.472 447.707 o
-8 2 -7 110.097 117.286 8.184 116.702 o
-8 2 -6 34.934 35.508 4.609 382.527 o
-8 2 -5 488.853 477.944 10.379 37.020 o
-8 2 -4 7790.820 7931.610 107.477 0.310 o
-8 2 -3 149.219 146.305 6.681 131.215 o
-8 2 -2 2430.500 2334.210 25.355 3.375 o
-8 2 -1 6630.090 6406.530 61.550 0.527 o
-8 2 0 5198.330 5092.670 52.222 0.812 o
-8 2 1 138.069 146.725 5.068 174.376 o
-8 2 2 7396.070 7277.810 78.807 0.400 o
-8 2 3 3649.650 3590.880 43.205 1.479 o
-8 2 4 7476.590 7293.660 87.388 0.377 o
-8 2 5 38.252 38.882 3.193 583.366 o
-8 2 6 488.231 473.383 9.535 39.326 o
-8 2 7 1334.970 1292.900 14.447 9.719 o
-8 2 8 211.622 216.840 5.608 117.095 o
-8 2 9 130.229 139.382 5.339 173.608 o
-8 2 10 117.925 132.151 4.956 195.671 o
-8 2 11 396.521 396.784 6.941 57.502 o
-8 2 12 1372.840 1293.990 13.628 9.648 o
-8 2 13 1162.430 1116.310 22.671 8.925 o
-8 2 14 78.053 90.776 5.039 243.688 o
-8 2 15 4549.800 4416.110 43.033 1.076 o
-8 2 16 384.762 383.633 7.502 56.998 o
-8 2 17 4600.590 4531.130 46.847 1.017 o
-8 2 18 158.154 167.476 6.902 120.777 o
-8 2 19 43.527 41.019 3.701 471.940 o
-8 2 20 759.345 758.574 10.890 22.328 o
-8 2 21 1222.950 1175.670 15.510 10.656 o
-8 2 22 1331.440 1314.460 14.944 9.551 o
-8 2 23 337.491 337.911 6.111 72.373 o
-8 2 24 337.279 318.542 7.140 67.838 o
-8 2 25 11.553 15.539 4.381 511.593 o
-8 3 -7 77.490 85.919 7.676 142.650 o
-8 3 -6 9905.930 10403.600 145.745 0.183 o
-8 3 -5 465.386 442.161 12.544 33.363 o
-8 3 -4 781.181 783.541 13.457 19.256 o
-8 3 -3 8682.740 9012.330 97.320 0.279 o
-8 3 -2 3633.030 3656.000 40.623 1.515 o
-8 3 -1 626.609 612.660 9.742 29.715 o
-8 3 0 3273.220 3160.730 31.503 1.996 o
-8 3 1 1002.980 983.552 19.620 11.507 o
-8 3 2 42.668 43.265 3.482 503.988 o
-8 3 3 102.873 108.386 4.318 244.212 o
-8 3 4 15829.100 15593.600 155.816 0.093 o
-8 3 5 9330.020 9162.470 87.172 0.269 o
-8 3 6 5907.560 5708.760 55.159 0.657 o
-8 3 7 3109.430 2906.450 28.097 2.280 o
-8 3 8 1536.610 1487.670 15.119 7.843 o
-8 3 9 2924.170 2870.270 30.353 2.377 o
-8 3 10 1818.000 1819.390 20.751 5.422 o
-8 3 11 954.701 951.794 12.089 16.075 o
-8 3 12 967.212 967.680 11.590 16.049 o
-8 3 13 263.800 254.974 7.930 76.872 o
-8 3 14 1279.350 1287.080 14.561 10.099 o
-8 3 15 2115.190 2082.070 26.875 3.949 o
-8 3 16 2479.070 2478.240 46.837 2.234 o
-8 3 17 81.303 76.866 5.041 247.324 o
-8 3 18 303.051 316.209 7.862 67.911 o
-8 3 19 1612.600 1560.630 18.122 6.869 o
-8 3 20 2.586 6.565 4.164 622.118 o
-8 3 21 750.292 730.444 10.753 23.017 o
-8 3 22 56.127 69.811 4.516 319.504 o
-8 3 23 81.252 85.994 6.152 191.709 o
-8 3 24 14.306 12.813 3.421 761.240 o
-8 3 25 209.794 202.795 7.221 98.378 o
-8 4 -7 6639.420 6847.220 74.272 0.472 o
-8 4 -6 588.179 576.443 11.878 28.202 o
-8 4 -5 3057.590 3108.680 38.001 1.985 o
-8 4 -4 2351.330 2373.640 27.302 3.353 o
-8 4 -3 9668.680 9858.710 99.037 0.237 o
-8 4 -2 137.394 137.888 5.535 164.697 o
-8 4 -1 145.363 177.289 5.627 149.015 o
-8 4 0 7806.020 7701.940 77.663 0.370 o
-8 4 1 80.635 88.856 5.015 243.284 o
-8 4 2 8808.020 8930.330 136.972 0.225 o
-8 4 3 97.337 116.538 5.623 191.845 o
-8 4 4 330.949 347.942 10.945 47.513 o
-8 4 5 4176.200 4097.640 58.460 1.044 o
-8 4 6 40.336 46.902 6.012 244.228 o
-8 4 7 89.535 99.189 5.467 209.650 o
-8 4 8 463.404 452.233 11.168 36.765 o
-8 4 9 3920.890 3786.860 42.065 1.362 o
-8 4 10 4510.960 4517.000 53.685 0.977 o
-8 4 11 190.507 187.472 6.455 115.669 o
-8 4 12 159.266 162.429 6.840 122.312 o
-8 4 13 2700.190 2665.410 33.204 2.552 o
-8 4 14 530.040 538.168 10.364 33.846 o
-8 4 15 50.721 55.954 9.166 117.011 o
-8 4 16 230.624 257.070 8.975 72.550 o
-8 4 17 1229.720 1236.850 15.263 10.450 o
-8 4 18 214.129 225.806 7.424 92.699 o
-8 4 19 527.990 527.743 9.069 36.958 o
-8 4 20 441.691 430.432 8.956 45.066 o
-8 4 21 60.202 71.632 5.066 272.102 o
-8 4 22 2.141 6.423 3.602 822.702 o
-8 4 23 3129.530 3105.280 34.236 2.039 o
-8 4 24 165.864 174.696 5.962 134.295 o
-8 4 25 3185.480 3103.790 51.324 1.593 o
-8 5 -7 14985.600 15916.200 170.057 0.094 o
-8 5 -6 42.548 49.169 5.939 245.795 o
-8 5 -5 5871.510 6104.990 71.909 0.570 o
-8 5 -4 185.080 181.292 8.252 92.655 o
-8 5 -3 2155.840 2147.750 25.120 3.951 o
-8 5 -2 264.815 259.872 7.527 79.706 o
-8 5 -1 641.236 638.731 8.961 29.843 o
-8 5 0 8867.850 9076.330 93.148 0.277 o
-8 5 1 698.608 682.787 9.713 26.209 o
-8 5 2 167.288 165.683 7.311 111.579 o
-8 5 3 1070.950 1075.510 13.913 13.025 o
-8 5 4 5758.090 5908.550 64.234 0.623 o
-8 5 5 240.760 258.529 7.432 84.656 o
-8 5 6 31.930 26.699 4.132 467.886 o
-8 5 7 2691.410 2630.600 32.373 2.607 o
-8 5 8 239.939 248.414 7.283 87.132 o
-8 5 9 856.340 815.181 11.820 18.949 o
-8 5 10 159.269 163.692 7.317 113.841 o
-8 5 11 2264.300 2187.180 33.134 3.242 o
-8 5 12 1434.230 1421.040 19.495 7.683 o
-8 5 13 513.589 500.778 10.876 34.219 o
-8 5 14 1592.150 1603.600 20.004 6.579 o
-8 5 15 2394.630 2409.930 32.056 3.026 o
-8 5 16 3270.940 3321.160 40.648 1.750 o
-8 5 17 63.623 70.628 4.979 274.369 o
-8 5 18 3359.370 3328.220 35.009 1.822 o
-8 5 19 1232.890 1234.210 18.312 9.538 o
-8 5 20 687.759 687.814 10.834 25.114 o
-8 5 21 685.772 680.936 11.815 24.073 o
-8 5 22 625.095 618.200 9.028 30.748 o
-8 5 23 51.333 64.318 6.434 205.662 o
-8 5 24 1415.880 1403.510 30.119 5.728 o
-8 6 -7 2792.900 2924.350 38.938 2.181 o
-8 6 -6 4.037 10.183 4.340 560.758 o
-8 6 -5 4804.450 4854.640 53.297 0.892 o
-8 6 -4 1180.200 1218.810 15.937 10.682 o
-8 6 -3 397.602 395.855 7.942 53.406 o
-8 6 -2 5.493 12.043 3.537 794.642 o
-8 6 -1 4980.690 4940.190 50.763 0.870 o
-8 6 0 896.869 923.690 12.782 16.721 o
-8 6 1 22.853 28.905 4.287 467.956 o
-8 6 2 4833.910 4928.960 50.569 0.899 o
-8 6 3 299.789 311.414 7.111 73.634 o
-8 6 4 3.391 6.382 3.508 852.423 o
-8 6 5 1268.930 1273.590 17.459 9.434 o
-8 6 6 84.353 87.254 6.681 170.109 o
-8 6 7 807.804 791.515 11.744 20.159 o
-8 6 8 12.999 14.095 3.854 632.211 o
-8 6 9 2825.210 2726.190 46.774 1.967 o
-8 6 10 6982.110 6904.900 88.392 0.410 o
-8 6 11 281.030 282.166 7.955 72.330 o
-8 6 12 227.816 224.185 7.769 86.596 o
-8 6 13 3850.760 3806.860 39.852 1.414 o
-8 6 14 2888.300 2875.370 43.057 2.007 o
-8 6 15 26.670 34.261 4.223 458.189 o
-8 6 16 3598.560 3647.140 44.264 1.470 o
-8 6 17 423.309 456.479 9.432 43.888 o
-8 6 18 304.721 307.188 8.610 63.552 o
-8 6 19 760.461 742.142 19.851 14.546 o
-8 6 20 106.002 130.881 11.135 73.274 o
-8 6 21 1909.520 1903.580 22.104 4.941 o
-8 6 22 841.390 844.560 11.866 18.919 o
-8 6 23 290.110 303.967 7.531 72.637 o
-8 6 24 2026.080 1977.700 33.851 3.626 o
-8 7 -7 80.974 89.205 6.367 182.603 o
-8 7 -6 4458.510 4563.350 54.662 0.974 o
-8 7 -5 396.121 416.357 8.755 49.521 o
-8 7 -4 33.995 35.363 4.217 435.971 o
-8 7 -3 946.226 957.815 12.649 15.841 o
-8 7 -2 1638.820 1675.700 19.213 6.397 o
-8 7 -1 41.529 46.118 4.217 402.022 o
-8 7 0 588.380 588.902 10.317 30.622 o
-8 7 1 3775.490 3816.310 45.930 1.351 o
-8 7 2 30.210 35.985 4.069 468.523 o
-8 7 3 84.069 98.457 10.074 91.048 o
-8 7 4 3565.870 3598.370 53.251 1.337 o
-8 7 5 1764.410 1685.550 45.042 3.182 o
-8 7 6 525.604 529.446 10.042 34.915 o
-8 7 7 706.443 683.301 11.703 23.657 o
-8 7 8 674.474 679.527 11.218 25.122 o
-8 7 9 22.933 36.178 6.886 210.463 o
-8 7 10 171.936 169.113 7.119 112.997 o
-8 7 11 5930.780 6000.630 65.427 0.596 o
-8 7 12 8369.590 8543.940 92.377 0.304 o
-8 7 13 62.190 63.237 5.524 245.868 o
-8 7 14 1729.650 1733.800 19.873 5.910 o
-8 7 15 615.994 627.414 10.239 29.073 o
-8 7 16 1939.150 1937.120 25.199 4.548 o
-8 7 17 46.363 51.027 5.326 283.085 o
-8 7 18 147.750 151.081 8.144 104.690 o
-8 7 19 565.479 596.895 12.401 27.706 o
-8 7 20 260.221 260.286 7.275 82.589 o
-8 7 21 29.532 38.858 3.943 486.292 o
-8 7 22 333.350 336.314 7.572 64.760 o
-8 7 23 1105.260 1120.410 17.287 11.165 o
-8 8 -7 195.735 188.149 7.949 93.769 o
-8 8 -6 294.251 288.978 8.526 66.280 o
-8 8 -5 2806.680 2826.720 35.154 2.331 o
-8 8 -4 138.464 154.364 8.614 99.050 o
-8 8 -3 506.714 515.556 9.387 37.622 o
-8 8 -2 3114.880 3155.460 33.500 2.051 o
-8 8 -1 2361.170 2390.570 26.113 3.392 o
-8 8 0 887.764 876.102 12.069 17.701 o
-8 8 1 709.785 742.272 10.945 23.681 o
-8 8 2 57.162 69.067 4.669 306.292 o
-8 8 3 1667.490 1650.110 17.906 6.518 o
-8 8 4 3235.100 3243.100 37.884 1.850 o
-8 8 5 627.049 629.076 10.663 28.038 o
-8 8 6 2537.350 2550.620 27.525 3.004 o
-8 8 7 70.904 76.643 4.543 290.117 o
-8 8 8 279.669 278.743 7.186 78.626 o
-8 8 9 244.883 247.398 7.561 83.694 o
-8 8 10 4275.300 4289.330 41.926 1.175 o
-8 8 11 440.226 443.076 17.053 24.437 o
-8 8 12 696.105 726.081 11.680 23.411 o
-8 8 13 248.133 262.122 10.558 58.838 o
-8 8 14 2071.470 2067.870 24.530 4.216 o
-8 8 15 431.251 434.803 9.154 44.972 o
-8 8 16 4191.320 4248.580 55.917 1.052 o
-8 8 17 75.258 93.630 9.105 109.263 o
-8 8 18 151.138 157.142 7.318 116.899 o
-8 8 19 1532.910 1541.290 19.853 6.946 o
-8 8 20 1876.830 1886.210 23.411 4.911 o
-8 8 21 145.144 167.622 7.064 121.700 o
-8 8 22 349.401 357.660 8.625 56.470 o
-8 8 23 71.618 84.923 5.111 249.287 o
-8 9 -7 77.260 72.828 4.954 258.746 o
-8 9 -6 96.354 108.768 7.620 134.070 o
-8 9 -5 12.704 11.383 5.016 405.208 o
-8 9 -4 1988.510 2018.630 26.192 4.283 o
-8 9 -3 2148.850 2161.390 25.623 3.916 o
-8 9 -2 924.341 938.447 14.046 15.461 o
-8 9 -1 252.926 249.418 12.032 50.264 o
-8 9 0 411.108 427.243 10.021 43.606 o
-8 9 1 892.340 919.546 11.956 17.346 o
-8 9 2 1398.010 1389.750 15.811 8.715 o
-8 9 3 1711.740 1724.730 18.644 6.134 o
-8 9 4 322.270 354.915 8.289 60.999 o
-8 9 5 1187.400 1232.130 16.362 10.444 o
-8 9 6 11297.700 11896.100 119.480 0.170 o
-8 9 7 1261.500 1290.360 15.920 9.849 o
-8 9 8 684.296 692.120 12.127 23.596 o
-8 9 9 527.776 534.044 13.934 27.002 o
-8 9 10 142.135 143.835 7.204 123.492 o
-8 9 11 263.279 252.562 11.007 55.231 o
-8 9 12 112.131 116.209 8.016 119.663 o
-8 9 13 1518.580 1549.990 19.443 7.055 o
-8 9 14 6355.630 6503.500 70.744 0.516 o
-8 9 15 33.220 37.580 5.471 296.739 o
-8 9 16 2189.030 2283.170 51.273 2.270 o
-8 9 17 104.886 127.795 7.124 140.069 o
-8 9 18 699.454 722.619 11.398 23.689 o
-8 9 19 694.328 716.008 10.816 24.572 o
-8 9 20 340.511 357.440 8.749 56.696 o
-8 9 21 487.495 499.001 9.624 38.460 o
-8 9 22 900.274 931.139 14.519 15.536 o
-8 10 -7 1967.940 1973.610 36.932 3.461 o
-8 10 -6 239.617 239.123 8.972 72.573 o
-8 10 -5 1141.950 1130.780 16.691 11.058 o
-8 10 -4 587.798 588.318 11.774 28.200 o
-8 10 -3 222.315 213.391 8.390 82.102 o
-8 10 -2 4933.250 5027.620 55.569 0.838 o
-8 10 -1 273.961 270.339 8.788 67.924 o
-8 10 0 3274.950 3397.420 38.358 1.778 o
-8 10 1 2116.590 2132.310 23.715 4.133 o
-8 10 2 125.880 139.299 6.889 136.103 o
-8 10 3 389.807 394.449 8.568 51.614 o
-8 10 4 3459.910 3515.600 37.265 1.680 o
-8 10 5 903.889 919.847 11.990 17.139 o
-8 10 6 2920.540 2980.780 31.980 2.288 o
-8 10 7 137.686 148.099 7.378 120.833 o
-8 10 8 1148.300 1156.700 13.789 11.923 o
-8 10 9 7735.970 8004.710 80.891 0.360 o
-8 10 10 504.922 531.394 9.328 37.447 o
-8 10 11 4213.800 4260.330 55.922 1.046 o
-8 10 12 266.175 280.117 8.980 66.888 o
-8 10 13 33.978 38.515 4.936 345.118 o
-8 10 14 3390.630 3450.340 71.400 1.105 o
-8 10 15 3933.630 3985.240 43.968 1.299 o
-8 10 16 3322.710 3413.320 41.029 1.695 o
-8 10 17 425.300 441.525 9.428 44.247 o
-8 10 18 3002.680 3083.690 40.280 1.963 o
-8 10 19 25.567 28.665 3.476 617.675 o
-8 10 20 1317.790 1357.530 20.873 8.064 o
-8 10 21 551.420 548.501 9.650 34.157 o
-8 11 -7 1104.000 1115.590 15.858 11.742 o
-8 11 -6 711.935 738.840 12.529 21.965 o
-8 11 -5 2287.370 2329.790 44.019 2.542 o
-8 11 -4 8793.510 9230.670 107.674 0.259 o
-8 11 -3 998.663 1003.880 14.562 13.891 o
-8 11 -2 142.872 141.418 8.060 108.218 o
-8 11 -1 145.667 138.328 8.045 108.174 o
-8 11 0 966.648 993.407 14.440 14.378 o
-8 11 1 49.015 46.750 4.924 314.790 o
-8 11 2 565.770 573.824 10.098 32.168 o
-8 11 3 2504.410 2547.810 29.634 2.949 o
-8 11 4 773.852 789.946 11.713 20.894 o
-8 11 5 147.786 160.308 8.134 103.828 o
-8 11 6 872.556 861.059 12.262 17.946 o
-8 11 7 1841.660 1865.450 21.168 5.252 o
-8 11 8 6508.680 6696.200 68.078 0.505 o
-8 11 9 22.521 38.245 4.404 436.824 o
-8 11 10 822.542 852.764 13.595 17.859 o
-8 11 11 1527.450 1494.940 22.627 6.577 o
-8 11 12 2446.440 2508.350 38.524 2.611 o
-8 11 13 111.721 120.841 6.940 143.432 o
-8 11 14 4082.750 4108.620 48.711 1.178 o
-8 11 15 87.339 91.688 7.075 155.152 o
-8 11 16 82.690 92.090 6.519 175.347 o
-8 11 17 383.804 380.945 10.266 45.860 o
-8 11 18 183.951 199.904 6.172 120.146 o
-8 11 19 165.641 167.792 11.575 62.295 o
-8 11 20 120.975 121.377 11.066 72.984 o
-8 12 -7 1178.980 1176.620 15.946 10.850 o
-8 12 -6 138.780 144.243 7.071 127.081 o
-8 12 -5 110.117 115.958 7.765 125.513 o
-8 12 -4 1337.370 1337.000 18.440 8.603 o
-8 12 -3 381.391 367.159 9.750 48.510 o
-8 12 -2 56.106 68.102 8.899 120.453 o
-8 12 -1 150.055 144.413 8.903 93.698 o
-8 12 0 43.602 47.530 5.113 306.090 o
-8 12 1 189.591 197.203 9.062 81.302 o
-8 12 2 259.152 267.689 9.378 65.523 o
-8 12 3 480.828 480.247 10.310 37.527 o
-8 12 4 303.769 316.793 9.538 57.722 o
-8 12 5 180.865 196.872 11.998 56.948 o
-8 12 6 698.625 733.572 12.938 21.869 o
-8 12 7 198.963 200.648 9.414 76.239 o
-8 12 8 191.604 202.928 10.442 67.662 o
-8 12 9 190.285 197.958 8.924 82.618 o
-8 12 10 8778.930 9079.270 115.411 0.251 o
-8 12 11 786.322 799.150 13.412 19.067 o
-8 12 12 590.663 581.718 9.991 31.230 o
-8 12 13 1396.770 1416.950 18.492 8.079 o
-8 12 14 96.871 99.009 6.314 173.099 o
-8 12 15 96.969 89.477 5.927 189.505 o
-8 12 16 1713.650 1741.410 23.548 5.489 o
-8 12 17 953.842 981.187 18.287 12.565 o
-8 12 18 110.483 129.407 10.542 79.477 o
-8 13 -7 427.012 431.585 7.794 49.964 o
-8 13 -6 2936.880 2995.820 35.990 2.153 o
-8 13 -5 80.990 77.317 5.397 228.845 o
-8 13 -4 305.486 314.476 8.012 66.771 o
-8 13 -3 52.916 61.958 4.561 327.595 o
-8 13 -2 169.046 183.479 6.973 114.183 o
-8 13 -1 69.134 67.632 4.702 287.918 o
-8 13 0 199.861 203.129 7.934 91.743 o
-8 13 1 92.466 99.154 6.631 164.940 o
-8 13 2 168.237 178.366 7.800 102.400 o
-8 13 3 1109.650 1129.320 16.331 11.456 o
-8 13 4 63.999 75.344 5.283 252.243 o
-8 13 5 33.731 37.990 4.728 368.685 o
-8 13 6 794.087 779.181 12.563 19.843 o
-8 13 7 1622.380 1666.720 21.604 6.130 o
-8 13 8 201.345 219.491 7.508 94.919 o
-8 13 9 59.427 57.757 4.959 289.273 o
-8 13 10 172.570 185.841 8.705 88.879 o
-8 13 11 221.586 233.648 7.550 89.149 o
-8 13 12 747.036 772.286 15.257 18.315 o
-8 13 13 360.290 370.532 9.165 52.465 o
-8 13 14 2476.050 2505.430 42.582 2.407 o
-8 13 15 131.016 135.038 7.386 124.509 o
-8 13 16 913.709 928.401 22.046 11.200 o
-8 14 -7 60.681 68.378 4.506 314.122 o
-8 14 -6 452.174 461.558 8.396 45.055 o
-8 14 -5 78.483 82.568 5.466 225.371 o
-8 14 -4 286.923 304.895 7.698 71.842 o
-8 14 -3 36.798 39.368 3.748 491.202 o
-8 14 -2 3833.790 3849.030 45.630 1.331 o
-8 14 -1 521.462 527.279 8.702 38.118 o
-8 14 0 13.871 18.769 3.897 603.775 o
-8 14 1 321.257 326.106 7.808 65.435 o
-8 14 2 254.549 260.177 8.266 75.053 o
-8 14 3 179.207 203.002 7.055 107.717 o
-8 14 4 3778.030 3870.570 46.082 1.339 o
-8 14 5 116.622 137.329 6.695 144.482 o
-8 14 6 239.389 248.779 9.486 67.908 o
-8 14 7 431.427 435.892 8.349 47.581 o
-8 14 8 1556.430 1569.580 21.776 6.488 o
-8 14 9 2232.780 2297.080 34.306 3.144 o
-8 14 10 215.880 229.162 9.197 74.269 o
-8 14 11 2054.170 2092.050 44.583 2.786 o
-8 14 12 1481.110 1506.590 32.838 5.032 o
-8 14 13 116.167 133.587 9.293 94.868 o
-8 14 14 1006.020 1012.480 35.413 6.077 o
-8 15 -4 2635.660 2525.690 51.273 1.965 o
-8 15 -3 346.067 353.991 8.124 59.456 o
-8 15 -2 342.275 339.886 7.874 61.895 o
-8 15 -1 389.030 388.274 8.705 51.378 o
-8 15 0 667.357 670.852 10.874 25.878 o
-8 15 1 310.260 312.178 7.757 67.934 o
-8 15 2 48.453 58.026 4.441 350.016 o
-8 15 3 197.872 204.368 6.753 107.079 o
-8 15 4 269.679 269.471 6.929 83.152 o
-8 15 5 86.094 101.128 5.725 200.734 o
-8 15 6 4430.760 4516.770 64.739 0.892 o
-8 15 7 110.903 110.945 6.942 145.582 o
-8 15 8 298.992 309.893 8.945 61.973 o
-8 15 9 39.769 43.222 8.300 143.964 o
-8 15 10 119.155 127.178 8.973 99.776 o
-8 15 11 1194.980 1232.120 30.433 6.480 o
-8 15 12 45.992 43.446 5.312 289.403 o
-8 16 1 18.448 22.023 3.151 781.446 o
-8 16 2 247.297 240.132 6.087 98.582 o
-8 16 3 2960.620 2924.460 37.613 2.113 o
-8 16 4 398.667 388.895 7.747 54.410 o
-8 16 5 80.066 74.833 8.945 113.370 o
-8 16 6 24.863 19.256 13.280 62.388 o
-8 16 7 713.800 701.800 19.366 15.623 o
-7 0 -5 464.404 468.224 10.867 37.151 o
-7 0 -3 106.720 126.912 7.531 130.034 o
-7 0 -1 18673.300 18719.400 437.125 0.035 o
-7 0 1 2110.870 2111.340 45.366 2.687 o
-7 0 3 7505.100 7318.500 147.890 0.255 o
-7 0 5 16541.600 16180.400 290.032 0.060 o
-7 0 7 8341.860 8417.910 139.921 0.237 o
-7 0 9 609.612 582.608 11.679 27.764 o
-7 0 11 1248.130 1146.150 14.958 10.746 o
-7 0 13 10013.600 9835.060 124.814 0.205 o
-7 0 15 1539.140 1528.010 24.739 6.129 o
-7 0 17 3911.670 3824.190 50.275 1.246 o
-7 0 19 222.094 221.897 9.781 68.954 o
-7 0 21 370.468 360.243 11.255 43.530 o
-7 0 23 550.035 547.867 16.315 22.485 o
-7 0 25 732.125 729.100 27.666 10.011 o
-7 1 -6 10.437 19.879 3.840 634.168 o
-7 1 -5 111.215 133.489 5.360 186.366 o
-7 1 -4 815.321 758.355 10.070 21.765 o
-7 1 -3 436.900 427.102 7.020 51.946 o
-7 1 -2 37.077 49.284 4.226 408.016 o
-7 1 -1 1595.750 1543.440 22.380 6.303 o
-7 1 0 11.128 18.658 3.358 785.929 o
-7 1 1 13909.600 14451.200 204.450 0.094 o
-7 1 2 4211.700 4191.530 60.999 0.999 o
-7 1 3 721.230 721.215 11.439 23.124 o
-7 1 4 144.882 140.283 4.980 174.629 o
-7 1 5 6012.990 5953.110 60.691 0.609 o
-7 1 6 2804.540 2775.810 31.483 2.478 o
-7 1 7 138.899 135.221 5.785 158.096 o
-7 1 8 111.603 119.088 7.814 123.588 o
-7 1 9 806.421 761.543 8.938 22.888 o
-7 1 10 490.159 482.351 7.221 44.980 o
-7 1 11 816.457 782.144 8.335 22.849 o
-7 1 12 887.006 843.809 8.833 20.143 o
-7 1 13 193.240 197.049 5.960 120.951 o
-7 1 14 3047.200 3015.920 28.304 2.280 o
-7 1 15 2134.290 2051.670 20.080 4.435 o
-7 1 16 578.829 572.602 8.233 35.022 o
-7 1 17 92.600 102.409 5.273 214.243 o
-7 1 18 597.864 581.060 8.838 32.919 o
-7 1 19 3013.820 2962.540 29.667 2.290 o
-7 1 20 26.232 28.364 3.492 611.227 o
-7 1 21 12.306 23.570 4.021 570.047 o
-7 1 22 22.771 25.301 3.266 699.429 o
-7 1 23 1054.580 1055.270 13.284 13.575 o
-7 1 24 401.629 394.581 8.152 52.283 o
-7 1 25 980.354 997.090 23.476 9.936 o
-7 1 26 106.154 98.007 5.750 187.522 o
-7 2 -6 683.104 684.393 10.331 25.906 o
-7 2 -5 129.057 134.909 5.024 184.935 o
-7 2 -4 3953.670 3865.820 40.537 1.358 o
-7 2 -3 4788.470 4684.820 43.316 0.987 o
-7 2 -2 243.383 243.548 6.115 98.797 o
-7 2 -1 6337.500 6370.840 75.355 0.507 o
-7 2 0 14370.900 14607.600 185.093 0.097 o
-7 2 1 5839.700 5813.690 74.920 0.573 o
-7 2 2 148.290 140.645 4.898 174.649 o
-7 2 3 27015.200 27651.800 348.116 0.028 o
-7 2 4 12119.800 12548.000 145.171 0.141 o
-7 2 5 20928.200 20733.800 221.145 0.052 o
-7 2 6 286.345 297.054 6.408 81.987 o
-7 2 7 568.522 564.404 9.225 33.871 o
-7 2 8 1220.430 1195.590 13.196 11.301 o
-7 2 9 10920.200 10422.900 120.588 0.187 o
-7 2 10 704.657 680.175 7.893 28.139 o
-7 2 11 1574.010 1484.590 13.835 7.866 o
-7 2 12 6.241 11.247 2.741 1216.110 o
-7 2 13 4576.720 4348.510 40.032 1.103 o
-7 2 14 178.160 181.255 6.524 119.162 o
-7 2 15 367.782 372.468 7.589 58.884 o
-7 2 16 1500.190 1444.290 15.028 8.156 o
-7 2 17 5340.440 5345.060 55.151 0.754 o
-7 2 18 651.097 633.482 9.971 28.171 o
-7 2 19 979.887 953.707 11.745 15.885 o
-7 2 20 287.930 295.435 7.080 76.823 o
-7 2 21 60.392 72.790 6.929 176.753 o
-7 2 22 513.166 499.919 7.836 41.364 o
-7 2 23 949.412 910.250 11.909 16.560 o
-7 2 24 517.245 526.237 8.904 37.913 o
-7 2 25 532.212 501.277 9.812 35.758 o
-7 2 26 3.410 -0.191 4.313 593.178 o
-7 3 -6 1518.560 1543.980 16.348 7.591 o
-7 3 -5 2644.070 2645.110 26.270 2.885 o
-7 3 -4 1778.330 1734.020 18.159 5.956 o
-7 3 -3 6402.060 6419.200 68.139 0.525 o
-7 3 -2 1736.150 1697.150 17.859 6.194 o
-7 3 -1 4365.970 4322.400 42.159 1.143 o
-7 3 0 542.834 518.210 8.187 38.334 o
-7 3 1 9240.680 9153.020 98.702 0.258 o
-7 3 2 740.967 727.997 10.934 23.092 o
-7 3 3 3411.740 3359.340 40.480 1.677 o
-7 3 4 7111.640 7015.990 75.812 0.431 o
-7 3 5 3039.320 2945.840 31.181 2.235 o
-7 3 6 307.251 307.433 5.561 83.363 o
-7 3 7 4562.390 4418.440 41.642 1.084 o
-7 3 8 6363.060 6140.770 49.052 0.604 o
-7 3 9 2980.100 2876.500 28.669 2.379 o
-7 3 10 1458.570 1404.170 15.899 8.323 o
-7 3 11 6982.940 6616.450 65.796 0.479 o
-7 3 12 2666.180 2507.540 30.784 2.752 o
-7 3 13 885.030 868.313 11.493 18.198 o
-7 3 14 20.750 28.454 3.460 649.991 o
-7 3 15 1493.940 1510.260 18.793 7.355 o
-7 3 16 1487.610 1445.590 16.995 7.860 o
-7 3 17 0.063 8.448 4.198 620.686 o
-7 3 18 168.472 178.649 6.456 123.716 o
-7 3 19 1707.420 1701.910 19.492 6.080 o
-7 3 20 539.976 537.940 9.122 36.004 o
-7 3 21 3022.640 2989.310 43.387 1.893 o
-7 3 22 223.015 236.385 7.225 92.091 o
-7 3 23 351.508 366.545 7.518 61.265 o
-7 3 24 235.409 237.146 7.870 83.203 o
-7 3 25 155.159 152.181 5.898 144.301 o
-7 4 -6 5298.650 5440.410 52.257 0.769 o
-7 4 -5 1101.650 1113.150 11.922 13.281 o
-7 4 -4 5760.930 5843.000 55.985 0.663 o
-7 4 -3 11711.400 11864.100 101.484 0.174 o
-7 4 -2 3916.230 3816.340 35.472 1.447 o
-7 4 -1 5380.660 5247.800 50.731 0.780 o
-7 4 0 384.141 367.811 7.251 58.965 o
-7 4 1 7.845 10.323 3.101 977.348 o
-7 4 2 363.729 367.623 8.700 54.389 o
-7 4 3 7104.180 6865.490 66.105 0.461 o
-7 4 4 1550.110 1462.170 15.110 7.841 o
-7 4 5 11162.800 10922.000 89.706 0.199 o
-7 4 6 14628.200 14427.000 129.164 0.113 o
-7 4 7 719.003 692.247 8.402 26.899 o
-7 4 8 1333.370 1294.840 14.453 9.722 o
-7 4 9 467.439 449.637 8.731 43.450 o
-7 4 10 2866.730 2761.630 33.346 2.371 o
-7 4 11 571.796 564.146 9.359 33.486 o
-7 4 12 1308.280 1277.400 14.934 9.834 o
-7 4 13 1400.800 1326.930 23.209 7.244 o
-7 4 14 702.505 693.808 10.224 25.336 o
-7 4 15 7.521 17.234 6.021 292.760 o
-7 4 16 32.095 35.543 3.997 474.408 o
-7 4 17 31.400 44.294 4.290 420.794 o
-7 4 18 154.613 176.084 7.215 115.140 o
-7 4 19 3999.390 3958.420 41.173 1.318 o
-7 4 20 376.884 381.593 7.989 55.741 o
-7 4 21 6207.610 6350.610 74.468 0.521 o
-7 4 22 500.871 509.399 9.175 38.590 o
-7 4 23 19.730 24.778 3.095 777.175 o
-7 4 24 3811.750 3832.960 45.100 1.348 o
-7 4 25 49.229 50.018 4.428 357.632 o
-7 5 -6 7852.550 8101.190 77.055 0.360 o
-7 5 -5 168.398 176.093 5.519 141.535 o
-7 5 -4 303.233 300.090 6.310 79.534 o
-7 5 -3 950.683 935.139 10.497 17.137 o
-7 5 -2 6211.600 6131.940 58.731 0.587 o
-7 5 -1 73.060 84.092 4.728 270.563 o
-7 5 0 2102.850 1992.540 19.478 4.610 o
-7 5 1 319.112 326.153 5.976 76.945 o
-7 5 2 2338.580 2259.320 24.288 3.619 o
-7 5 3 16.970 19.820 3.091 826.459 o
-7 5 4 5055.290 4940.280 54.541 0.832 o
-7 5 5 4423.910 4172.530 46.178 1.108 o
-7 5 6 39.378 51.662 4.538 364.282 o
-7 5 7 1.184 6.940 4.822 473.342 o
-7 5 8 12080.400 11951.000 127.932 0.154 o
-7 5 9 296.853 320.585 8.826 62.362 o
-7 5 10 168.948 167.033 7.025 115.633 o
-7 5 11 947.218 925.193 13.759 15.417 o
-7 5 12 3514.830 3285.800 78.278 0.997 o
-7 5 13 287.590 281.800 8.593 67.017 o
-7 5 14 348.328 356.033 7.485 62.370 o
-7 5 15 8.201 22.554 4.327 522.043 o
-7 5 16 162.374 185.185 9.714 78.926 o
-7 5 17 195.461 199.960 7.233 101.733 o
-7 5 18 193.952 221.840 7.249 99.419 o
-7 5 19 148.874 155.929 7.098 121.688 o
-7 5 20 121.646 133.821 8.333 109.235 o
-7 5 21 339.944 342.508 8.531 58.559 o
-7 5 22 180.224 205.278 5.867 125.361 o
-7 5 23 3331.670 3372.550 36.867 1.787 o
-7 5 24 520.036 505.239 8.875 38.386 o
-7 5 25 624.196 595.412 10.345 29.179 o
-7 6 -6 107.822 102.840 6.057 174.649 o
-7 6 -5 40.716 50.147 4.578 358.916 o
-7 6 -4 1682.090 1665.040 23.494 5.689 o
-7 6 -3 128.786 128.783 6.036 157.963 o
-7 6 -2 580.695 566.521 8.688 34.262 o
-7 6 -1 8417.390 8535.690 80.990 0.319 o
-7 6 0 4940.180 4867.320 46.929 0.911 o
-7 6 1 919.214 903.195 11.393 17.394 o
-7 6 2 1034.740 1018.570 12.414 14.406 o
-7 6 3 914.185 922.490 11.546 17.226 o
-7 6 4 1688.790 1671.840 18.582 6.312 o
-7 6 5 115.118 118.894 8.038 118.097 o
-7 6 6 9383.770 9320.430 108.052 0.242 o
-7 6 7 1180.140 1152.150 14.676 11.362 o
-7 6 8 570.563 561.330 8.820 34.603 o
-7 6 9 906.912 906.355 11.671 17.397 o
-7 6 10 11574.900 11689.300 125.302 0.164 o
-7 6 11 1573.470 1553.000 20.623 6.643 o
-7 6 12 568.299 576.954 10.970 30.427 o
-7 6 13 3.158 9.920 3.697 760.969 o
-7 6 14 294.789 317.072 7.755 69.605 o
-7 6 15 2493.170 2497.350 27.182 3.103 o
-7 6 16 1039.680 1060.370 16.058 12.484 o
-7 6 17 1774.120 1745.420 21.172 5.603 o
-7 6 18 101.520 122.413 7.117 142.453 o
-7 6 19 1493.960 1481.740 19.990 7.198 o
-7 6 20 437.914 455.404 8.010 47.483 o
-7 6 21 145.903 143.649 6.531 135.964 o
-7 6 22 34.353 35.378 3.602 533.331 o
-7 6 23 337.939 340.881 6.676 68.920 o
-7 6 24 242.889 258.635 6.143 96.877 o
-7 7 -6 663.407 669.737 9.158 28.235 o
-7 7 -5 456.363 457.108 8.244 45.375 o
-7 7 -4 68.645 70.268 4.194 323.765 o
-7 7 -3 177.627 173.015 8.965 85.999 o
-7 7 -2 3403.170 3350.930 33.304 1.827 o
-7 7 -1 1607.270 1585.750 17.006 7.006 o
-7 7 0 40.849 57.152 5.083 305.612 o
-7 7 1 1539.300 1587.580 16.882 7.312 o
-7 7 2 3610.270 3651.640 37.903 1.570 o
-7 7 3 482.388 491.388 9.392 39.526 o
-7 7 4 4931.970 4949.010 50.618 0.879 o
-7 7 5 54.249 71.305 7.693 153.083 o
-7 7 6 292.093 304.459 7.046 75.744 o
-7 7 7 716.408 690.688 9.232 26.099 o
-7 7 8 271.915 278.490 6.631 84.455 o
-7 7 9 3539.880 3539.700 42.894 1.537 o
-7 7 10 755.348 764.510 10.788 22.450 o
-7 7 11 5242.730 5288.050 58.225 0.754 o
-7 7 12 2263.230 2250.250 26.164 3.630 o
-7 7 13 1058.600 1070.500 13.752 13.248 o
-7 7 14 7319.920 7466.490 96.104 0.361 o
-7 7 15 21.155 36.913 4.484 430.660 o
-7 7 16 98.166 117.332 10.640 80.438 o
-7 7 17 9.427 11.417 4.083 597.175 o
-7 7 18 1376.990 1371.970 18.768 8.229 o
-7 7 19 1357.090 1368.740 17.231 8.692 o
-7 7 20 69.955 87.400 5.614 223.243 o
-7 7 21 672.775 669.197 10.332 26.437 o
-7 7 22 89.644 101.915 5.409 210.965 o
-7 7 23 1744.020 1750.840 25.997 5.101 o
-7 7 24 17.060 22.675 2.682 977.298 o
-7 8 -6 2.341 4.958 5.664 345.619 o
-7 8 -5 1673.180 1675.060 20.980 6.040 o
-7 8 -4 783.028 771.274 12.999 19.741 o
-7 8 -3 12485.700 12980.000 130.093 0.141 o
-7 8 -2 73.591 71.537 4.393 300.220 o
-7 8 -1 829.188 819.557 11.680 19.521 o
-7 8 0 6840.910 6796.670 111.186 0.360 o
-7 8 1 47.135 59.197 4.966 304.781 o
-7 8 2 404.254 389.538 10.070 45.018 o
-7 8 3 140.359 155.142 7.284 120.832 o
-7 8 4 5274.440 5202.080 87.179 0.590 o
-7 8 5 2013.490 2034.860 28.937 3.997 o
-7 8 6 308.920 319.567 7.125 71.661 o
-7 8 7 8248.330 8473.650 91.242 0.312 o
-7 8 8 799.689 808.299 11.546 20.319 o
-7 8 9 666.366 666.614 9.925 27.198 o
-7 8 10 4419.630 4443.600 43.239 1.103 o
-7 8 11 572.580 573.679 10.842 30.562 o
-7 8 12 11460.100 11937.300 196.066 0.123 o
-7 8 13 534.518 544.927 10.717 32.794 o
-7 8 14 320.932 343.663 8.786 59.004 o
-7 8 15 982.424 999.886 14.047 14.359 o
-7 8 16 3205.150 3214.050 39.298 1.841 o
-7 8 17 1346.650 1373.380 18.768 8.381 o
-7 8 18 94.999 112.217 7.521 136.374 o
-7 8 19 1380.780 1393.540 18.424 8.232 o
-7 8 20 993.445 1016.550 15.274 13.527 o
-7 8 21 2605.340 2622.700 34.539 2.601 o
-7 8 22 981.853 970.250 15.478 13.794 o
-7 8 23 53.488 56.555 8.635 128.856 o
-7 9 -6 2613.640 2633.250 30.343 2.760 o
-7 9 -5 170.850 180.967 8.060 97.938 o
-7 9 -4 1.028 6.780 6.850 238.272 o
-7 9 -3 6941.660 7056.590 71.696 0.451 o
-7 9 -2 2367.530 2373.040 25.915 3.406 o
-7 9 -1 2866.340 2891.630 30.858 2.399 o
-7 9 0 479.438 494.177 8.935 40.805 o
-7 9 1 278.770 306.782 7.743 72.509 o
-7 9 2 1589.910 1587.950 18.434 6.857 o
-7 9 3 3443.040 3494.230 36.629 1.705 o
-7 9 4 821.723 813.258 10.804 20.425 o
-7 9 5 7812.480 7933.280 80.257 0.360 o
-7 9 6 161.991 168.953 7.320 112.392 o
-7 9 7 288.900 301.634 7.186 75.437 o
-7 9 8 7927.930 8121.240 77.382 0.355 o
-7 9 9 109.051 131.803 6.811 145.610 o
-7 9 10 2928.380 3114.280 78.125 1.116 o
-7 9 11 1160.090 1203.220 18.674 9.987 o
-7 9 12 66.847 78.569 5.329 245.082 o
-7 9 13 18.843 26.103 4.684 421.325 o
-7 9 14 400.436 388.209 8.975 49.420 o
-7 9 15 8317.050 8606.360 92.794 0.304 o
-7 9 16 1688.900 1692.530 20.654 6.005 o
-7 9 17 104.598 111.961 7.390 136.430 o
-7 9 18 150.862 164.046 6.929 123.008 o
-7 9 19 2351.580 2387.200 29.210 3.241 o
-7 9 20 113.309 124.541 6.172 162.663 o
-7 9 21 97.684 107.662 6.709 158.206 o
-7 9 22 38.501 39.917 4.980 331.799 o
-7 10 -6 863.303 845.144 12.919 17.764 o
-7 10 -5 5541.970 5764.260 63.157 0.660 o
-7 10 -4 191.203 181.309 9.060 82.250 o
-7 10 -3 137.874 140.415 7.448 120.544 o
-7 10 -2 3304.910 3388.440 35.799 1.819 o
-7 10 -1 458.695 472.841 10.267 38.934 o
-7 10 0 16.755 27.141 6.273 257.317 o
-7 10 1 95.488 97.502 6.513 167.655 o
-7 10 2 75.263 76.656 4.703 273.972 o
-7 10 3 3013.820 3031.670 32.277 2.193 o
-7 10 4 239.533 251.442 8.205 78.354 o
-7 10 5 1029.730 1036.230 12.774 14.196 o
-7 10 6 5503.180 5611.130 57.706 0.701 o
-7 10 7 793.412 808.821 20.193 13.675 o
-7 10 8 2559.420 2594.020 33.015 2.720 o
-7 10 9 59.393 80.497 7.242 164.045 o
-7 10 10 2434.150 2430.580 26.306 3.259 o
-7 10 11 475.986 488.495 11.228 35.253 o
-7 10 12 0.679 2.262 4.495 553.676 o
-7 10 13 566.308 587.060 10.310 31.501 o
-7 10 14 155.329 176.091 8.241 99.030 o
-7 10 15 119.188 119.043 7.769 122.419 o
-7 10 16 714.386 722.635 12.868 21.724 o
-7 10 17 167.104 193.708 7.931 99.171 o
-7 10 18 1104.010 1139.850 16.906 11.242 o
-7 10 19 1337.990 1370.080 21.569 7.780 o
-7 10 20 599.449 599.836 11.046 28.830 o
-7 10 21 679.167 668.324 26.994 10.760 o
-7 11 -6 158.497 164.733 8.485 96.098 o
-7 11 -5 170.601 170.408 8.254 96.393 o
-7 11 -4 806.833 800.022 13.835 18.354 o
-7 11 -3 477.588 483.104 9.475 39.797 o
-7 11 -2 16.220 20.797 4.509 463.537 o
-7 11 -1 219.605 232.862 8.115 83.740 o
-7 11 0 1597.940 1628.710 19.116 6.645 o
-7 11 1 280.243 290.331 8.181 70.263 o
-7 11 2 198.534 195.077 7.768 94.778 o
-7 11 3 362.785 352.337 8.626 55.487 o
-7 11 4 1368.030 1407.620 16.961 8.585 o
-7 11 5 1594.410 1578.470 18.527 6.844 o
-7 11 6 908.338 936.974 14.895 15.166 o
-7 11 7 1102.010 1136.480 14.260 12.278 o
-7 11 8 1174.620 1179.030 14.849 11.238 o
-7 11 9 5073.740 5188.480 53.161 0.818 o
-7 11 10 877.906 865.156 11.987 18.012 o
-7 11 11 2624.860 2647.260 32.526 2.654 o
-7 11 12 62.850 75.343 5.818 223.749 o
-7 11 13 45.187 51.031 6.618 205.123 o
-7 11 14 122.722 131.989 7.124 133.164 o
-7 11 15 628.285 655.135 10.792 27.397 o
-7 11 16 448.754 445.741 8.521 45.446 o
-7 11 17 152.050 167.159 6.664 127.103 o
-7 11 18 144.598 161.184 6.703 129.808 o
-7 11 19 115.925 126.491 5.758 173.078 o
-7 11 20 1627.870 1664.080 29.549 5.017 o
-7 12 -6 221.758 228.562 8.440 80.533 o
-7 12 -5 1298.660 1319.330 18.995 8.722 o
-7 12 -4 953.420 939.725 16.399 13.768 o
-7 12 -3 36.569 43.744 5.402 294.071 o
-7 12 -2 284.517 280.607 8.314 69.397 o
-7 12 -1 62.979 74.285 4.931 276.115 o
-7 12 0 414.973 416.771 9.073 46.961 o
-7 12 1 43.422 43.639 4.617 356.018 o
-7 12 2 55.357 52.838 4.888 303.756 o
-7 12 3 97.447 104.947 5.995 182.055 o
-7 12 4 190.118 189.236 8.160 92.139 o
-7 12 5 1960.900 1974.860 23.777 4.591 o
-7 12 6 79.412 82.363 7.424 149.772 o
-7 12 7 12369.500 12927.200 149.541 0.134 o
-7 12 8 46.102 53.859 4.596 343.449 o
-7 12 9 2027.140 2044.790 24.462 4.328 o
-7 12 10 123.861 124.344 12.614 58.767 o
-7 12 11 370.704 375.777 9.137 51.541 o
-7 12 12 55.900 60.818 4.411 336.496 o
-7 12 13 443.260 441.247 9.700 42.298 o
-7 12 14 33.479 44.509 4.260 419.045 o
-7 12 15 119.318 122.476 6.320 156.173 o
-7 12 16 12.463 17.981 4.219 537.113 o
-7 12 17 827.206 860.794 20.043 13.234 o
-7 12 18 1664.080 1688.650 28.960 4.987 o
-7 12 19 138.642 133.300 13.280 52.901 o
-7 13 -6 1634.620 1658.780 21.298 6.147 o
-7 13 -5 393.529 409.106 9.167 48.422 o
-7 13 -4 207.781 216.918 10.806 62.588 o
-7 13 -3 93.593 103.871 6.784 158.606 o
-7 13 -2 415.102 431.068 9.180 46.089 o
-7 13 -1 47.770 49.797 5.895 243.433 o
-7 13 0 17.583 28.738 5.943 281.340 o
-7 13 1 79.810 96.502 7.306 150.349 o
-7 13 2 70.637 70.101 5.914 214.907 o
-7 13 3 28.340 23.258 5.533 307.282 o
-7 13 4 173.644 180.842 8.186 95.706 o
-7 13 5 416.040 437.648 12.010 36.870 o
-7 13 6 2860.660 2951.460 57.514 1.592 o
-7 13 7 91.064 96.779 7.572 138.955 o
-7 13 8 119.260 121.370 7.343 131.154 o
-7 13 9 3774.750 3788.000 45.176 1.367 o
-7 13 10 3642.110 3685.870 47.906 1.387 o
-7 13 11 1010.800 1019.160 19.487 11.373 o
-7 13 12 338.939 346.396 10.849 47.469 o
-7 13 13 163.522 166.711 8.546 94.145 o
-7 13 14 926.568 931.392 18.051 13.167 o
-7 13 15 1113.220 1125.820 21.065 9.707 o
-7 13 16 1865.030 1912.450 44.266 3.047 o
-7 13 17 17.992 21.693 4.251 502.834 o
-7 14 -6 36.656 36.637 3.586 523.977 o
-7 14 -5 1378.610 1351.560 17.614 8.534 o
-7 14 -4 219.288 228.487 6.992 96.270 o
-7 14 -3 923.816 935.393 13.546 15.786 o
-7 14 -2 719.289 705.125 11.266 23.559 o
-7 14 -1 67.168 76.097 5.366 243.887 o
-7 14 0 552.320 566.929 10.302 32.461 o
-7 14 1 410.404 415.336 9.378 46.247 o
-7 14 2 415.734 413.355 8.412 49.396 o
-7 14 3 59.281 63.919 4.458 323.930 o
-7 14 4 415.391 412.211 8.337 49.742 o
-7 14 5 996.671 1010.400 14.530 13.893 o
-7 14 6 188.320 202.639 7.284 102.384 o
-7 14 7 1587.350 1600.930 22.465 6.223 o
-7 14 8 27.126 27.995 4.640 404.852 o
-7 14 9 15.079 8.233 5.031 401.146 o
-7 14 10 763.642 788.923 19.943 14.220 o
-7 14 11 775.621 803.464 16.340 16.746 o
-7 14 12 6161.860 6333.580 107.783 0.410 o
-7 14 13 142.546 161.002 12.726 55.610 o
-7 14 14 1778.050 1782.110 30.655 4.467 o
-7 14 15 444.483 424.435 17.706 23.387 o
-7 15 -6 1293.800 1317.300 46.261 3.688 o
-7 15 -5 1856.980 1902.770 28.220 4.457 o
-7 15 -4 676.162 664.078 11.887 24.445 o
-7 15 -3 308.174 303.030 8.272 65.493 o
-7 15 -2 148.903 166.260 7.320 116.222 o
-7 15 -1 966.339 964.742 14.534 14.501 o
-7 15 0 1121.540 1140.230 16.623 11.206 o
-7 15 1 54.761 52.999 4.340 352.352 o
-7 15 2 109.873 129.077 6.717 148.242 o
-7 15 3 656.618 654.277 11.370 25.772 o
-7 15 4 68.852 83.521 7.135 162.886 o
-7 15 5 2651.730 2700.750 35.633 2.485 o
-7 15 6 268.933 264.794 7.316 80.417 o
-7 15 7 244.303 255.563 7.874 80.259 o
-7 15 8 242.322 259.604 10.955 56.893 o
-7 15 9 212.650 200.544 8.504 83.456 o
-7 15 10 202.378 207.422 12.726 50.669 o
-7 15 11 16.202 16.125 5.312 354.689 o
-7 15 12 374.086 387.918 11.738 40.861 o
-7 15 13 11.307 7.244 4.251 557.084 o
-7 16 -3 335.776 338.915 7.193 66.432 o
-7 16 -2 983.726 1033.450 39.453 5.248 o
-7 16 -1 286.040 271.877 7.193 78.102 o
-7 16 0 360.564 351.180 9.584 51.340 o
-7 16 1 66.425 71.241 5.037 266.893 o
-7 16 2 112.678 116.281 5.710 179.360 o
-7 16 3 18.714 10.889 3.307 772.946 o
-7 16 4 517.330 517.890 8.892 38.157 o
-7 16 5 1837.250 1867.790 27.666 4.585 o
-7 16 6 286.782 301.338 19.119 24.461 o
-7 16 7 605.987 608.229 12.920 25.590 o
-7 16 8 581.859 560.996 11.915 28.581 o
-7 16 9 184.784 198.460 8.189 91.918 o
-6 0 -4 264.056 267.743 8.224 73.565 o
-6 0 -2 1436.930 1441.140 22.676 6.995 o
-6 0 0 14316.500 14260.200 284.833 0.070 o
-6 0 2 2337.610 2336.450 40.452 2.681 o
-6 0 4 14999.700 15058.500 212.474 0.085 o
-6 0 6 304.757 325.354 15.493 32.666 o
-6 0 8 279.204 289.407 11.864 48.301 o
-6 0 10 1649.960 1568.880 47.032 3.172 o
-6 0 12 124.099 133.964 6.909 137.211 o
-6 0 14 10299.900 10400.200 131.842 0.189 o
-6 0 16 208.994 203.258 8.026 89.009 o
-6 0 18 7477.050 7807.230 193.594 0.186 o
-6 0 20 782.319 768.979 14.843 18.150 o
-6 0 22 64.696 73.667 5.295 251.689 o
-6 0 24 2536.460 2439.240 137.224 0.521 o
-6 0 26 53.389 63.926 16.600 39.150 o
-6 1 -5 1646.270 1623.330 16.997 6.773 o
-6 1 -4 1980.600 1889.890 19.421 5.027 o
-6 1 -3 942.586 927.361 12.520 16.182 o
-6 1 -2 9753.710 9720.270 97.814 0.238 o
-6 1 -1 8596.650 8635.920 100.593 0.283 o
-6 1 0 65.220 70.809 4.425 311.266 o
-6 1 1 3668.900 3619.020 78.433 0.943 o
-6 1 2 19878.500 20560.900 289.803 0.047 o
-6 1 3 3019.230 3115.040 45.358 1.810 o
-6 1 4 2027.620 1988.890 36.481 3.415 o
-6 1 5 12.129 9.312 2.304 1438.440 o
-6 1 6 131.977 147.478 4.969 180.651 o
-6 1 7 5492.000 5419.760 63.925 0.682 o
-6 1 8 4730.900 4760.140 61.764 0.847 o
-6 1 9 120.498 129.655 6.189 157.558 o
-6 1 10 1107.200 1087.600 21.250 9.791 o
-6 1 11 1503.230 1428.260 12.799 8.566 o
-6 1 12 7744.380 7440.500 56.868 0.419 o
-6 1 13 7.670 7.392 2.662 1285.550 o
-6 1 14 3265.140 3181.660 33.823 1.943 o
-6 1 15 17.220 18.071 3.097 829.942 o
-6 1 16 5523.860 5529.420 50.495 0.739 o
-6 1 17 43.132 48.751 4.876 326.749 o
-6 1 18 3516.630 3482.560 39.295 1.624 o
-6 1 19 568.805 552.752 8.351 35.771 o
-6 1 20 1166.090 1145.890 12.461 12.255 o
-6 1 21 529.044 504.473 8.423 38.951 o
-6 1 22 951.220 935.498 11.673 16.477 o
-6 1 23 158.910 153.394 7.705 108.853 o
-6 1 24 40.455 50.295 4.005 425.656 o
-6 1 25 425.349 389.724 17.172 25.038 o
-6 1 26 443.869 498.650 19.920 19.486 o
-6 2 -5 1759.770 1709.170 17.940 6.084 o
-6 2 -4 86.244 103.362 4.553 253.762 o
-6 2 -3 754.702 753.869 9.440 23.890 o
-6 2 -2 8143.640 8028.930 93.591 0.320 o
-6 2 -1 8995.910 9161.370 106.468 0.256 o
-6 2 0 9880.870 9940.950 115.278 0.216 o
-6 2 1 7066.430 7235.300 92.543 0.386 o
-6 2 2 2439.030 2401.550 29.052 3.134 o
-6 2 3 853.828 857.091 15.835 15.746 o
-6 2 4 1780.360 1711.650 26.269 5.029 o
-6 2 5 433.636 408.807 6.756 53.971 o
-6 2 6 1519.420 1496.170 17.794 7.451 o
-6 2 7 113.840 103.092 5.485 190.334 o
-6 2 8 6688.520 6575.640 84.627 0.447 o
-6 2 9 43.086 45.940 4.227 397.285 o
-6 2 10 228.594 225.236 4.762 121.137 o
-6 2 11 721.167 688.159 7.731 27.603 o
-6 2 12 5334.500 5098.790 42.563 0.844 o
-6 2 13 525.069 495.761 7.046 42.565 o
-6 2 14 9606.230 9472.900 85.107 0.258 o
-6 2 15 1215.130 1194.710 14.530 10.945 o
-6 2 16 10.052 16.864 3.873 635.477 o
-6 2 17 584.378 580.122 8.834 33.532 o
-6 2 18 6789.450 6790.970 65.002 0.489 o
-6 2 19 476.616 477.948 8.061 43.825 o
-6 2 20 202.697 209.586 6.463 109.082 o
-6 2 21 257.754 266.301 7.980 76.514 o
-6 2 22 38.817 48.955 3.885 448.315 o
-6 2 23 1.042 13.327 3.509 840.767 o
-6 2 24 112.189 103.284 8.817 106.065 o
-6 2 25 38.072 43.898 4.050 435.353 o
-6 2 26 141.600 132.773 6.153 148.340 o
-6 3 -5 5588.820 5433.130 45.324 0.761 o
-6 3 -4 10420.200 10273.500 92.414 0.220 o
-6 3 -3 3660.200 3639.820 43.497 1.461 o
-6 3 -2 461.239 457.110 8.675 43.774 o
-6 3 -1 109.561 128.119 4.717 212.129 o
-6 3 0 2105.240 2117.480 25.935 4.005 o
-6 3 1 90.814 108.271 3.496 301.822 o
-6 3 2 2065.250 2000.620 24.641 4.283 o
-6 3 3 573.916 532.791 7.538 37.552 o
-6 3 4 10128.400 10336.600 110.658 0.211 o
-6 3 5 1890.100 1870.140 21.709 5.067 o
-6 3 6 4111.310 4060.130 44.681 1.225 o
-6 3 7 1528.880 1459.730 18.848 7.304 o
-6 3 8 3031.080 2926.190 35.912 2.115 o
-6 3 9 4551.090 4323.860 50.726 1.016 o
-6 3 10 3783.640 3651.620 35.769 1.530 o
-6 3 11 640.113 625.478 9.213 29.771 o
-6 3 12 6534.900 6134.140 70.754 0.517 o
-6 3 13 1749.110 1681.740 17.609 6.206 o
-6 3 14 13.792 17.491 3.550 705.037 o
-6 3 15 1947.680 1949.250 22.914 4.725 o
-6 3 16 146.158 158.107 8.156 104.075 o
-6 3 17 104.016 106.636 5.457 196.772 o
-6 3 18 1662.120 1593.350 17.144 6.750 o
-6 3 19 84.112 100.019 6.153 185.648 o
-6 3 20 3506.320 3493.330 39.008 1.632 o
-6 3 21 105.212 125.259 7.431 133.057 o
-6 3 22 881.413 864.583 12.674 17.488 o
-6 3 23 884.662 873.075 12.531 17.465 o
-6 3 24 161.715 164.483 5.774 141.630 o
-6 3 25 185.564 182.651 6.345 119.579 o
-6 4 -5 127.461 128.752 6.479 147.186 o
-6 4 -4 379.163 360.970 6.432 63.616 o
-6 4 -3 19484.200 19108.300 220.234 0.058 o
-6 4 -2 8893.640 8837.870 285.313 0.100 o
-6 4 -1 9459.290 9522.960 157.387 0.186 o
-6 4 0 272.573 267.989 9.783 61.395 o
-6 4 1 8816.710 8997.630 181.544 0.175 o
-6 4 2 1548.440 1491.270 52.012 2.882 o
-6 4 3 9836.480 9902.920 141.373 0.192 o
-6 4 4 728.586 705.487 13.548 20.890 o
-6 4 5 61.391 76.670 4.250 326.375 o
-6 4 6 311.485 315.478 7.022 72.252 o
-6 4 7 12578.200 12699.600 147.123 0.134 o
-6 4 8 1816.130 1741.710 18.459 5.790 o
-6 4 9 8.929 11.616 2.693 1192.490 o
-6 4 10 1657.430 1562.880 19.211 6.533 o
-6 4 11 3309.630 3121.950 57.303 1.417 o
-6 4 12 7095.240 6853.680 65.784 0.463 o
-6 4 13 648.058 658.059 12.473 24.486 o
-6 4 14 6099.210 5911.410 60.153 0.604 o
-6 4 15 84.248 96.724 5.699 204.692 o
-6 4 16 3436.260 3431.140 35.938 1.737 o
-6 4 17 949.625 974.679 13.833 15.026 o
-6 4 18 184.682 197.172 6.956 108.504 o
-6 4 19 5045.000 5053.060 51.837 0.842 o
-6 4 20 1993.320 1988.250 25.345 4.375 o
-6 4 21 343.801 376.260 10.514 47.610 o
-6 4 22 61.361 60.047 5.322 260.765 o
-6 4 23 7.583 9.813 3.136 965.810 o
-6 4 24 21.665 21.631 3.294 712.433 o
-6 4 25 2421.040 2293.220 52.798 2.075 o
-6 5 -5 2974.510 2915.290 27.292 2.406 o
-6 5 -4 2.979 16.460 3.071 1017.890 o
-6 5 -3 222.553 224.813 4.735 123.659 o
-6 5 -2 3050.130 3001.800 25.704 2.350 o
-6 5 -1 5292.730 5160.550 76.560 0.649 o
-6 5 0 837.915 788.584 12.432 19.052 o
-6 5 1 3040.370 2930.740 44.940 1.856 o
-6 5 2 575.977 561.897 13.006 26.899 o
-6 5 3 1547.480 1498.720 25.017 6.103 o
-6 5 4 921.819 868.264 17.721 13.710 o
-6 5 5 6016.620 5942.720 86.730 0.505 o
-6 5 6 1438.580 1402.590 18.228 7.964 o
-6 5 7 1008.340 981.659 12.104 15.122 o
-6 5 8 4666.470 4497.580 43.803 1.031 o
-6 5 9 5040.980 4874.960 50.167 0.870 o
-6 5 10 363.952 354.781 8.288 56.861 o
-6 5 11 15.039 33.800 6.276 255.576 o
-6 5 12 246.344 240.379 7.417 85.412 o
-6 5 13 1875.030 1779.900 22.199 5.169 o
-6 5 14 2927.050 2845.780 39.523 2.101 o
-6 5 15 154.636 164.666 9.862 79.649 o
-6 5 16 6443.590 6650.220 87.768 0.450 o
-6 5 17 1228.630 1241.070 16.265 10.147 o
-6 5 18 342.657 345.639 8.353 59.050 o
-6 5 19 112.942 139.478 7.180 133.936 o
-6 5 20 295.955 303.723 8.035 68.442 o
-6 5 21 2444.280 2490.970 30.552 3.003 o
-6 5 22 139.299 144.159 5.750 156.648 o
-6 5 23 2369.840 2365.580 26.407 3.382 o
-6 5 24 92.989 94.939 4.684 244.384 o
-6 5 25 44.162 44.122 3.657 470.947 o
-6 6 -5 50.475 55.224 4.291 363.511 o
-6 6 -4 19.472 24.300 2.794 890.543 o
-6 6 -3 4667.620 4599.610 42.025 1.033 o
-6 6 -2 2875.950 2806.150 30.578 2.435 o
-6 6 -1 1525.110 1433.930 14.567 8.132 o
-6 6 0 2607.570 2584.910 24.452 3.031 o
-6 6 1 1530.470 1436.640 15.392 7.956 o
-6 6 2 181.106 163.748 5.474 139.692 o
-6 6 3 7527.680 7219.880 73.111 0.407 o
-6 6 4 853.465 822.017 15.537 16.189 o
-6 6 5 110.817 112.587 5.493 188.929 o
-6 6 6 263.124 261.030 8.723 70.264 o
-6 6 7 15106.600 15002.300 196.850 0.089 o
-6 6 8 352.945 340.941 6.352 68.649 o
-6 6 9 144.096 151.068 7.477 116.816 o
-6 6 10 4880.740 4722.230 48.270 0.927 o
-6 6 11 2950.010 2918.450 36.969 2.141 o
-6 6 12 345.457 330.792 8.036 61.183 o
-6 6 13 309.368 311.100 7.230 71.504 o
-6 6 14 7294.480 7262.310 73.506 0.418 o
-6 6 15 250.966 258.333 8.307 75.338 o
-6 6 16 1537.600 1562.840 19.514 6.941 o
-6 6 17 748.026 773.091 13.386 20.024 o
-6 6 18 241.934 262.505 9.178 69.217 o
-6 6 19 101.696 114.439 6.902 149.575 o
-6 6 20 434.756 437.448 8.582 46.515 o
-6 6 21 2160.090 2233.440 25.445 3.850 o
-6 6 22 4124.130 4174.040 45.530 1.195 o
-6 6 23 766.466 768.214 9.906 22.964 o
-6 6 24 3651.330 3616.940 46.521 1.418 o
-6 7 -5 400.780 390.220 9.463 47.462 o
-6 7 -4 382.643 370.805 6.842 60.786 o
-6 7 -3 824.888 828.407 10.151 20.709 o
-6 7 -2 44.380 41.937 2.968 585.566 o
-6 7 -1 2512.880 2470.070 26.212 3.140 o
-6 7 0 117.313 104.185 5.321 193.395 o
-6 7 1 2189.910 2123.080 21.476 4.158 o
-6 7 2 1598.970 1508.530 16.872 7.225 o
-6 7 3 315.610 330.970 7.431 68.092 o
-6 7 4 2628.150 2566.910 27.142 2.910 o
-6 7 5 3318.730 3245.250 33.745 1.894 o
-6 7 6 1260.510 1225.410 14.176 10.572 o
-6 7 7 3098.690 3053.970 30.080 2.182 o
-6 7 8 4581.720 4570.790 44.101 1.040 o
-6 7 9 5626.670 5567.540 60.179 0.676 o
-6 7 10 128.374 140.061 6.843 136.119 o
-6 7 11 109.077 109.398 7.390 135.362 o
-6 7 12 3312.680 3345.060 40.433 1.728 o
-6 7 13 87.167 103.357 6.492 171.070 o
-6 7 14 168.338 167.676 6.932 117.263 o
-6 7 15 902.589 878.114 17.239 14.145 o
-6 7 16 3558.810 3639.380 40.741 1.547 o
-6 7 17 237.642 253.454 7.598 84.065 o
-6 7 18 1088.680 1083.210 13.697 12.891 o
-6 7 19 3234.630 3265.060 56.175 1.441 o
-6 7 20 562.147 551.525 9.746 33.439 o
-6 7 21 1845.710 1855.040 23.176 5.047 o
-6 7 22 440.276 421.491 8.331 47.520 o
-6 7 23 682.014 686.559 11.987 23.888 o
-6 7 24 731.987 703.431 18.848 15.843 o
-6 8 -5 2321.400 2347.710 24.054 3.591 o
-6 8 -4 7463.040 7703.770 73.447 0.396 o
-6 8 -3 132.733 128.522 6.058 155.598 o
-6 8 -2 820.027 828.117 11.092 20.080 o
-6 8 -1 328.682 321.712 7.111 68.921 o
-6 8 0 2176.030 2136.170 23.180 4.058 o
-6 8 1 9490.880 9612.470 96.689 0.247 o
-6 8 2 236.641 232.880 6.686 95.448 o
-6 8 3 4663.200 4711.070 48.222 0.973 o
-6 8 4 2119.920 2079.940 22.495 4.264 o
-6 8 5 8054.450 8021.840 80.990 0.345 o
-6 8 6 288.970 296.703 6.378 81.782 o
-6 8 7 1712.030 1679.620 17.781 6.319 o
-6 8 8 115.559 131.918 6.241 157.894 o
-6 8 9 548.470 540.228 9.815 34.139 o
-6 8 10 347.364 377.529 8.900 54.458 o
-6 8 11 532.635 527.099 10.161 34.401 o
-6 8 12 1162.800 1128.840 16.103 11.110 o
-6 8 13 5931.080 6277.170 163.811 0.270 o
-6 8 14 144.623 177.378 7.569 111.657 o
-6 8 15 67.166 93.434 7.653 145.584 o
-6 8 16 1791.240 1819.070 21.843 5.376 o
-6 8 17 2209.030 2215.830 25.800 3.763 o
-6 8 18 1098.010 1088.350 16.069 11.829 o
-6 8 19 210.286 221.406 6.776 101.651 o
-6 8 20 743.535 761.229 11.472 22.097 o
-6 8 21 641.467 658.444 10.053 27.963 o
-6 8 22 2095.620 2088.680 30.979 3.671 o
-6 8 23 541.761 533.239 10.223 33.748 o
-6 9 -5 90.366 94.333 5.021 230.966 o
-6 9 -4 1976.690 1965.540 20.693 4.835 o
-6 9 -3 3018.040 3010.420 31.886 2.208 o
-6 9 -2 1907.470 1904.760 21.321 5.019 o
-6 9 -1 91.400 89.283 5.060 230.507 o
-6 9 0 4771.180 4839.170 53.239 0.900 o
-6 9 1 1660.300 1642.880 22.171 5.968 o
-6 9 2 11503.600 11606.200 147.382 0.152 o
-6 9 3 1033.430 1004.520 17.121 12.317 o
-6 9 4 105.563 100.447 6.555 160.843 o
-6 9 5 2456.080 2388.190 56.584 1.893 o
-6 9 6 2901.570 2867.920 31.889 2.349 o
-6 9 7 219.080 234.304 13.482 45.107 o
-6 9 8 428.661 435.477 8.392 47.655 o
-6 9 9 2566.000 2546.230 27.763 2.964 o
-6 9 10 2947.610 3042.840 32.081 2.242 o
-6 9 11 183.691 186.958 7.836 97.723 o
-6 9 12 109.912 127.936 8.675 106.454 o
-6 9 13 2548.530 2513.390 28.904 2.952 o
-6 9 14 7.713 25.281 4.728 444.920 o
-6 9 15 18.899 27.849 4.914 387.355 o
-6 9 16 167.032 186.826 9.408 81.509 o
-6 9 17 7.182 20.735 6.985 220.248 o
-6 9 18 102.750 115.754 6.508 159.985 o
-6 9 19 1405.960 1442.620 18.993 7.867 o
-6 9 20 4127.550 4235.150 49.919 1.136 o
-6 9 21 39.170 41.639 6.909 197.660 o
-6 9 22 140.564 134.738 6.153 148.363 o
-6 10 -5 4321.390 4382.430 48.696 1.082 o
-6 10 -4 4556.710 4626.050 51.264 0.978 o
-6 10 -3 137.976 140.680 7.545 118.643 o
-6 10 -2 3446.450 3560.340 37.364 1.674 o
-6 10 -1 1820.040 1818.560 20.535 5.440 o
-6 10 0 149.020 171.973 7.038 120.383 o
-6 10 1 63.498 69.567 4.420 315.339 o
-6 10 2 396.940 395.183 8.295 52.088 o
-6 10 3 1032.290 1022.530 13.243 14.032 o
-6 10 4 786.541 793.047 11.235 21.018 o
-6 10 5 2470.210 2477.180 26.846 3.158 o
-6 10 6 665.986 664.377 10.238 26.838 o
-6 10 7 6353.030 6426.150 65.339 0.538 o
-6 10 8 97.699 120.187 8.418 114.771 o
-6 10 9 804.592 835.886 12.815 18.918 o
-6 10 10 2351.470 2379.620 27.662 3.330 o
-6 10 11 2458.250 2422.860 30.190 3.043 o
-6 10 12 585.620 591.614 15.672 22.284 o
-6 10 13 7.950 8.721 4.165 589.847 o
-6 10 14 394.657 431.370 9.819 45.198 o
-6 10 15 315.905 320.711 9.642 55.918 o
-6 10 16 463.203 473.922 9.989 39.434 o
-6 10 17 221.712 226.214 8.365 81.454 o
-6 10 18 2517.510 2474.960 34.066 2.769 o
-6 10 19 508.183 499.462 11.181 33.784 o
-6 10 20 12.890 19.383 3.813 629.010 o
-6 10 21 4.938 0.586 3.435 900.741 o
-6 11 -5 324.680 319.422 9.168 57.737 o
-6 11 -4 1602.040 1631.640 19.159 6.618 o
-6 11 -3 844.501 855.345 12.147 18.558 o
-6 11 -2 1144.950 1151.370 14.706 11.657 o
-6 11 -1 382.525 380.471 8.633 52.525 o
-6 11 0 924.343 918.990 12.777 16.354 o
-6 11 1 4665.620 4842.630 63.836 0.835 o
-6 11 2 2848.370 2994.230 66.988 1.364 o
-6 11 3 1504.850 1603.460 28.693 5.492 o
-6 11 4 328.080 347.320 12.864 40.024 o
-6 11 5 1193.960 1222.060 22.518 8.550 o
-6 11 6 2445.890 2513.500 31.545 2.941 o
-6 11 7 1666.190 1683.930 20.672 6.090 o
-6 11 8 9578.600 9805.340 98.597 0.241 o
-6 11 9 0.983 1.655 3.861 746.936 o
-6 11 10 73.323 74.953 4.518 289.615 o
-6 11 11 43.661 42.694 5.127 308.259 o
-6 11 12 1389.370 1404.800 18.970 8.042 o
-6 11 13 1761.200 1743.870 25.016 5.184 o
-6 11 14 1523.110 1518.430 29.903 5.366 o
-6 11 15 159.137 173.591 7.034 117.309 o
-6 11 16 274.148 301.879 8.873 65.511 o
-6 11 17 1562.790 1566.340 24.524 6.034 o
-6 11 18 798.459 797.555 12.467 19.669 o
-6 11 19 463.453 450.426 9.095 42.616 o
-6 11 20 897.277 894.415 14.102 16.084 o
-6 12 -5 584.529 588.401 10.897 29.780 o
-6 12 -4 149.832 141.718 7.506 116.005 o
-6 12 -3 221.904 227.873 7.920 85.750 o
-6 12 -2 1084.290 1071.660 14.073 12.842 o
-6 12 -1 594.250 580.679 10.195 30.764 o
-6 12 0 452.323 467.398 9.276 42.249 o
-6 12 1 14.463 13.367 4.414 498.632 o
-6 12 2 124.330 134.971 7.541 123.360 o
-6 12 3 1266.940 1262.350 16.726 9.684 o
-6 12 4 115.572 135.136 7.853 119.509 o
-6 12 5 0.922 5.992 4.386 571.859 o
-6 12 6 807.510 808.638 12.467 19.396 o
-6 12 7 15.149 30.220 4.707 422.132 o
-6 12 8 1205.490 1198.940 15.701 10.640 o
-6 12 9 397.682 395.170 8.796 50.057 o
-6 12 10 2851.410 2835.430 37.809 2.208 o
-6 12 11 25.216 36.153 4.759 384.609 o
-6 12 12 204.767 198.336 9.117 78.525 o
-6 12 13 2.378 2.148 4.564 531.139 o
-6 12 14 403.103 410.608 10.307 43.607 o
-6 12 15 245.690 234.912 9.903 64.831 o
-6 12 16 869.352 900.789 13.733 16.677 o
-6 12 17 267.326 277.978 11.919 49.093 o
-6 12 18 128.548 140.270 6.742 138.293 o
-6 12 19 511.036 496.924 13.303 29.208 o
-6 13 -5 2693.610 2756.120 34.029 2.488 o
-6 13 -4 1401.290 1433.630 27.920 6.122 o
-6 13 -3 1344.160 1343.110 16.314 9.055 o
-6 13 -2 477.517 460.229 10.725 37.094 o
-6 13 -1 1616.110 1613.150 18.870 6.643 o
-6 13 0 106.265 116.920 6.930 146.546 o
-6 13 1 128.614 136.634 7.418 124.338 o
-6 13 2 281.605 299.230 8.642 66.375 o
-6 13 3 831.118 840.589 12.770 18.450 o
-6 13 4 36.621 37.669 4.637 373.355 o
-6 13 5 823.469 818.982 12.480 19.000 o
-6 13 6 654.425 677.380 13.431 22.879 o
-6 13 7 655.992 663.992 11.405 25.606 o
-6 13 8 3264.640 3232.180 39.295 1.805 o
-6 13 9 1174.460 1173.000 20.168 9.506 o
-6 13 10 104.043 129.315 9.541 93.545 o
-6 13 11 29.418 32.169 5.679 287.416 o
-6 13 12 89.928 122.227 12.898 58.772 o
-6 13 13 1671.800 1707.120 30.438 4.768 o
-6 13 14 178.714 171.077 9.544 79.514 o
-6 13 15 23.713 39.985 4.800 378.759 o
-6 13 16 655.309 666.398 17.153 18.674 o
-6 13 17 52.445 56.352 9.406 111.480 o
-6 13 18 1363.330 1368.920 40.946 4.216 o
-6 14 -5 19.978 17.622 4.105 531.655 o
-6 14 -4 2588.430 2573.170 31.548 2.764 o
-6 14 -3 682.273 718.836 11.363 24.215 o
-6 14 -2 806.068 821.143 11.229 20.322 o
-6 14 -1 1801.450 1795.340 20.227 5.560 o
-6 14 0 57.036 64.357 6.077 219.339 o
-6 14 1 258.456 261.767 7.993 76.629 o
-6 14 2 254.831 262.204 8.249 75.007 o
-6 14 3 177.696 185.311 8.120 95.361 o
-6 14 4 1543.300 1534.820 20.399 6.826 o
-6 14 5 973.783 989.759 14.671 14.196 o
-6 14 6 162.872 172.072 8.307 97.009 o
-6 14 7 478.453 494.483 10.472 36.888 o
-6 14 8 66.961 72.077 5.048 265.111 o
-6 14 9 93.147 106.971 8.696 111.929 o
-6 14 10 266.454 261.286 9.541 63.951 o
-6 14 11 825.988 824.492 14.489 17.340 o
-6 14 12 1816.710 1824.710 31.933 4.228 o
-6 14 13 1811.880 1815.890 37.011 3.752 o
-6 14 14 26.367 39.330 5.312 319.386 o
-6 14 15 573.865 608.926 17.706 19.707 o
-6 14 16 399.208 389.371 23.793 15.864 o
-6 15 -5 1795.050 1822.240 24.644 5.050 o
-6 15 -4 1794.690 1772.910 26.971 4.848 o
-6 15 -3 1064.220 1079.430 18.116 11.317 o
-6 15 -2 67.472 69.707 5.557 235.989 o
-6 15 -1 110.929 130.862 11.960 64.859 o
-6 15 0 3.003 -2.322 3.820 753.481 o
-6 15 1 2680.590 2697.260 32.752 2.573 o
-6 15 2 1305.830 1304.640 17.389 9.134 o
-6 15 3 40.343 41.145 4.173 416.721 o
-6 15 4 287.946 290.591 9.238 62.267 o
-6 15 5 172.534 198.344 6.747 114.741 o
-6 15 6 2215.880 2249.130 30.088 3.454 o
-6 15 7 150.557 149.449 6.575 132.348 o
-6 15 8 170.566 178.605 13.833 46.889 o
-6 15 9 112.480 124.161 8.257 113.876 o
-6 15 10 3013.640 3003.240 57.598 1.528 o
-6 15 11 1278.270 1324.690 29.337 6.350 o
-6 15 12 39.137 48.838 16.467 40.292 o
-6 15 13 1336.750 1320.820 28.171 6.426 o
-6 16 -5 589.148 567.921 10.090 31.382 o
-6 16 -4 138.311 142.637 5.986 151.656 o
-6 16 -3 787.437 783.260 13.135 19.429 o
-6 16 -2 95.374 94.401 6.049 184.481 o
-6 16 -1 2327.370 2356.860 34.718 2.985 o
-6 16 0 131.841 140.140 7.188 127.533 o
-6 16 1 95.057 103.791 5.806 190.716 o
-6 16 2 661.273 673.277 10.968 25.898 o
-6 16 3 1211.070 1248.250 17.714 9.809 o
-6 16 4 890.309 909.455 13.554 16.429 o
-6 16 5 162.938 162.401 10.596 71.293 o
-6 16 6 177.048 169.896 7.435 106.716 o
-6 16 7 461.181 457.893 13.303 31.420 o
-6 16 8 753.350 750.876 15.086 18.539 o
-6 16 9 14.544 23.510 4.225 517.070 o
-6 16 10 233.847 236.488 9.390 69.990 o
-6 17 1 418.199 404.372 9.143 46.921 o
-6 17 2 53.835 47.825 4.679 327.608 o
-6 17 3 175.358 167.263 7.527 106.062 o
-6 17 4 88.037 82.301 11.066 78.350 o
-6 17 5 406.675 372.940 22.133 17.765 o
-5 0 -3 1549.570 1531.450 20.779 6.745 o
-5 0 -1 1066.830 1108.440 17.423 11.464 o
-5 0 1 62218.200 64753.900 1293.500 0.004 o
-5 0 3 2367.940 2290.590 39.397 2.729 o
-5 0 5 42269.600 43893.300 716.864 0.009 o
-5 0 7 93.505 117.050 5.750 189.504 o
-5 0 9 2959.930 2904.750 49.828 1.767 o
-5 0 11 20190.700 19116.200 483.604 0.029 o
-5 0 13 710.009 677.661 11.519 23.851 o
-5 0 15 10157.900 10172.500 129.170 0.195 o
-5 0 17 7345.240 7359.010 94.129 0.366 o
-5 0 19 1898.380 1891.320 26.398 4.565 o
-5 0 21 347.023 348.240 9.564 52.605 o
-5 0 23 269.019 259.745 10.249 59.111 o
-5 0 25 109.681 138.331 13.280 54.343 o
-5 1 -4 7.926 12.888 1.758 2143.900 o
-5 1 -3 2531.760 2576.500 28.679 2.946 o
-5 1 -2 5106.600 5160.870 49.262 0.839 o
-5 1 -1 35743.100 37362.000 373.108 0.018 o
-5 1 0 8131.740 8341.630 96.531 0.310 o
-5 1 1 5066.630 5180.730 60.388 0.774 o
-5 1 2 1205.590 1187.770 15.048 10.888 o
-5 1 3 9504.440 9862.470 112.304 0.228 o
-5 1 4 220.576 215.865 4.327 131.379 o
-5 1 5 6820.200 6923.030 80.492 0.440 o
-5 1 6 918.709 891.778 12.042 17.095 o
-5 1 7 23440.100 23604.600 301.688 0.037 o
-5 1 8 568.837 548.961 8.572 35.443 o
-5 1 9 289.779 299.177 6.717 78.909 o
-5 1 10 732.583 721.786 11.762 22.505 o
-5 1 11 243.819 224.999 5.580 106.867 o
-5 1 12 70.668 73.615 3.240 396.244 o
-5 1 13 11251.000 11057.800 99.036 0.190 o
-5 1 14 228.748 230.143 6.566 98.831 o
-5 1 15 6233.740 6257.090 56.691 0.586 o
-5 1 16 297.381 274.746 6.021 84.964 o
-5 1 17 830.511 827.172 10.555 20.294 o
-5 1 18 67.478 77.227 5.556 232.703 o
-5 1 19 6856.710 6927.110 62.673 0.485 o
-5 1 20 721.775 720.332 8.961 25.779 o
-5 1 21 481.276 467.141 10.254 37.971 o
-5 1 22 544.911 549.609 8.544 36.660 o
-5 1 23 355.684 350.581 7.954 59.503 o
-5 1 24 80.665 85.681 7.969 133.929 o
-5 1 25 127.250 129.222 6.345 150.528 o
-5 1 26 123.455 119.518 13.280 54.104 o
-5 2 -4 1273.500 1263.200 18.041 9.278 o
-5 2 -3 121.614 138.529 4.147 217.848 o
-5 2 -2 2599.230 2560.900 26.697 2.964 o
-5 2 -1 1879.590 1886.060 19.889 5.252 o
-5 2 0 10539.400 11051.600 127.628 0.183 o
-5 2 1 157.369 174.121 4.714 164.193 o
-5 2 2 46.419 44.779 2.621 629.091 o
-5 2 3 19250.800 19778.800 320.165 0.045 o
-5 2 4 611.583 604.587 9.576 30.680 o
-5 2 5 17366.100 17369.100 199.990 0.072 o
-5 2 6 1714.680 1709.270 21.229 5.825 o
-5 2 7 1166.470 1113.360 14.671 11.647 o
-5 2 8 146.322 152.667 4.334 187.024 o
-5 2 9 16243.300 16504.500 208.455 0.077 o
-5 2 10 74.245 82.980 4.203 303.663 o
-5 2 11 20041.000 19537.500 250.917 0.052 o
-5 2 12 395.314 378.215 5.532 64.439 o
-5 2 13 85.275 86.825 4.709 255.789 o
-5 2 14 4998.590 4878.300 44.477 0.915 o
-5 2 15 5612.140 5426.620 69.370 0.640 o
-5 2 16 14.884 23.113 4.048 553.547 o
-5 2 17 11427.200 11470.900 102.815 0.181 o
-5 2 18 1567.840 1542.460 18.137 7.085 o
-5 2 19 1403.070 1412.200 16.388 8.503 o
-5 2 20 343.897 338.464 6.847 67.349 o
-5 2 21 2187.210 2139.270 26.943 3.782 o
-5 2 22 325.343 332.859 7.436 66.715 o
-5 2 23 300.688 292.553 8.077 68.269 o
-5 2 24 141.475 139.509 7.739 114.312 o
-5 2 25 322.014 313.450 10.702 50.371 o
-5 2 26 136.142 154.439 5.758 155.509 o
-5 3 -4 804.027 809.028 9.774 21.686 o
-5 3 -3 1119.180 1083.000 12.273 13.124 o
-5 3 -2 1950.530 1897.000 21.671 4.891 o
-5 3 -1 57.254 58.868 3.127 470.706 o
-5 3 0 762.299 737.014 10.431 22.959 o
-5 3 1 146.662 134.638 4.809 179.898 o
-5 3 2 2698.070 2725.740 30.100 2.644 o
-5 3 3 96.112 105.923 2.964 324.342 o
-5 3 4 7921.750 7948.680 85.442 0.345 o
-5 3 5 670.055 672.394 8.833 28.373 o
-5 3 6 11758.400 11701.800 153.481 0.145 o
-5 3 7 170.779 174.745 4.553 160.196 o
-5 3 8 514.868 486.582 7.818 41.714 o
-5 3 9 16811.300 16823.700 193.967 0.076 o
-5 3 10 360.244 348.231 6.268 67.613 o
-5 3 11 15511.400 15226.800 148.021 0.098 o
-5 3 12 11898.000 11547.300 94.531 0.177 o
-5 3 13 14713.200 14611.600 145.890 0.107 o
-5 3 14 1478.730 1433.690 17.483 7.841 o
-5 3 15 5298.850 5353.840 58.314 0.742 o
-5 3 16 4254.170 4203.450 40.817 1.205 o
-5 3 17 406.566 411.475 7.680 52.949 o
-5 3 18 31.925 33.145 3.759 519.458 o
-5 3 19 189.382 194.152 8.359 89.432 o
-5 3 20 1095.760 1068.310 14.222 12.683 o
-5 3 21 46.710 49.624 5.476 272.451 o
-5 3 22 1161.860 1159.950 15.909 11.062 o
-5 3 23 2533.180 2512.390 30.411 2.901 o
-5 3 24 79.247 88.700 5.302 230.098 o
-5 3 25 275.305 278.900 8.716 67.775 o
-5 4 -4 37.134 54.251 4.313 391.372 o
-5 4 -3 337.262 326.350 8.263 61.063 o
-5 4 -2 4759.890 4598.780 120.117 0.475 o
-5 4 -1 1242.610 1206.630 19.482 9.219 o
-5 4 0 2928.830 2919.950 38.776 2.100 o
-5 4 1 1094.750 1101.810 21.065 9.890 o
-5 4 2 292.268 280.104 7.717 72.672 o
-5 4 3 262.465 262.081 8.504 71.965 o
-5 4 4 2544.200 2566.180 37.856 2.536 o
-5 4 5 6697.410 6822.210 87.294 0.431 o
-5 4 6 3902.810 3881.190 50.764 1.233 o
-5 4 7 210.644 210.366 5.406 121.238 o
-5 4 8 6976.120 6898.400 74.684 0.446 o
-5 4 9 18738.600 18610.600 185.748 0.066 o
-5 4 10 5248.880 5063.080 77.240 0.655 o
-5 4 11 3691.340 3577.870 33.529 1.621 o
-5 4 12 5154.740 4997.610 43.671 0.879 o
-5 4 13 632.540 600.550 9.309 30.377 o
-5 4 14 123.752 115.720 5.995 164.766 o
-5 4 15 4409.330 4343.510 42.044 1.130 o
-5 4 16 159.795 174.723 7.344 111.813 o
-5 4 17 2415.510 2356.880 45.345 2.378 o
-5 4 18 1572.850 1570.780 19.377 6.810 o
-5 4 19 7.789 18.422 4.096 584.872 o
-5 4 20 942.390 928.871 14.091 15.264 o
-5 4 21 1254.080 1259.220 28.921 6.607 o
-5 4 22 2180.900 2179.950 29.679 3.576 o
-5 4 23 548.116 547.056 8.368 36.918 o
-5 4 24 1347.760 1322.690 16.863 8.963 o
-5 4 25 229.508 219.754 10.702 61.300 o
-5 5 -4 6756.720 6577.880 57.038 0.522 o
-5 5 -3 4931.240 4971.020 92.288 0.601 o
-5 5 -2 706.983 719.784 13.149 21.608 o
-5 5 -1 149.065 176.821 12.173 58.626 o
-5 5 0 494.037 481.356 11.075 35.002 o
-5 5 1 605.760 593.973 17.706 19.338 o
-5 5 2 598.907 637.765 14.667 22.915 o
-5 5 3 33.523 37.728 5.758 273.206 o
-5 5 4 339.758 323.971 10.499 49.721 o
-5 5 5 122.907 135.953 4.612 202.027 o
-5 5 6 458.241 473.883 8.483 43.983 o
-5 5 7 5709.520 5712.750 90.604 0.519 o
-5 5 8 6851.090 6541.460 71.278 0.476 o
-5 5 9 497.306 472.298 8.990 40.265 o
-5 5 10 17194.900 16730.000 184.877 0.077 o
-5 5 11 342.315 335.805 6.236 71.121 o
-5 5 12 66.801 70.962 3.824 356.850 o
-5 5 13 5864.450 5742.340 62.440 0.629 o
-5 5 14 3054.850 2979.510 33.792 2.141 o
-5 5 15 4133.090 4092.810 45.343 1.206 o
-5 5 16 3798.110 3739.380 41.578 1.421 o
-5 5 17 789.665 789.153 11.904 20.408 o
-5 5 18 228.943 228.748 8.910 75.159 o
-5 5 19 51.700 52.183 5.035 297.745 o
-5 5 20 375.944 392.772 9.148 50.424 o
-5 5 21 40.940 48.859 4.721 345.190 o
-5 5 22 495.718 524.936 9.852 36.840 o
-5 5 23 261.581 268.229 6.044 92.640 o
-5 5 24 1002.550 996.065 14.544 13.900 o
-5 5 25 26.601 23.983 3.006 751.220 o
-5 6 -4 998.345 946.360 9.968 16.560 o
-5 6 -3 184.321 174.696 4.580 152.673 o
-5 6 -2 3270.670 3074.640 26.185 2.142 o
-5 6 -1 22.070 25.696 2.435 995.326 o
-5 6 0 354.080 356.270 8.310 57.627 o
-5 6 1 159.763 155.754 8.124 101.910 o
-5 6 2 346.815 336.778 9.989 51.093 o
-5 6 3 4094.140 3988.620 59.202 1.065 o
-5 6 4 3808.440 3689.580 56.384 1.206 o
-5 6 5 1409.850 1401.480 17.777 8.203 o
-5 6 6 0.215 -0.285 3.009 1247.550 o
-5 6 7 2811.710 2725.630 27.115 2.642 o
-5 6 8 8150.590 8013.030 81.031 0.341 o
-5 6 9 320.122 322.874 5.872 77.702 o
-5 6 10 40.383 50.124 3.435 506.887 o
-5 6 11 3610.560 3603.170 42.992 1.495 o
-5 6 12 2631.420 2563.460 29.098 2.829 o
-5 6 13 3287.240 3233.160 35.649 1.874 o
-5 6 14 4778.570 4766.820 56.619 0.879 o
-5 6 15 809.163 815.541 13.857 18.170 o
-5 6 16 10057.800 10527.000 129.418 0.194 o
-5 6 17 1032.110 1018.690 13.008 14.165 o
-5 6 18 801.766 812.150 11.339 20.411 o
-5 6 19 2199.820 2200.450 22.613 3.995 o
-5 6 20 90.170 99.238 7.863 131.603 o
-5 6 21 2213.830 2251.820 25.683 3.734 o
-5 6 22 567.809 574.823 8.693 34.654 o
-5 6 23 1.507 5.640 2.703 1424.320 o
-5 6 24 427.021 422.869 6.831 53.674 o
-5 7 -4 2336.130 2250.710 21.579 3.780 o
-5 7 -3 1167.290 1127.590 12.518 12.314 o
-5 7 -2 1702.250 1608.560 15.181 6.817 o
-5 7 -1 873.407 813.224 8.481 21.002 o
-5 7 0 1693.570 1589.430 15.087 6.903 o
-5 7 1 901.859 850.565 9.764 19.184 o
-5 7 2 1984.780 1885.900 20.713 4.909 o
-5 7 3 495.382 467.119 8.221 42.533 o
-5 7 4 38.960 39.721 3.032 608.705 o
-5 7 5 927.393 922.497 11.675 16.940 o
-5 7 6 6672.060 6337.010 57.723 0.538 o
-5 7 7 465.237 477.282 7.947 44.932 o
-5 7 8 578.564 578.408 8.932 33.654 o
-5 7 9 2129.740 2098.620 24.135 4.109 o
-5 7 10 2195.190 2114.770 24.315 3.967 o
-5 7 11 81.228 79.949 6.104 195.598 o
-5 7 12 4421.600 4300.510 47.263 1.082 o
-5 7 13 3256.190 3258.510 34.228 1.916 o
-5 7 14 267.760 256.880 7.870 76.641 o
-5 7 15 1402.920 1396.430 21.822 7.390 o
-5 7 16 7211.980 7374.790 74.629 0.417 o
-5 7 17 371.161 387.148 8.888 52.109 o
-5 7 18 911.676 904.567 11.313 17.555 o
-5 7 19 722.727 729.971 10.943 23.511 o
-5 7 20 2928.420 2978.420 36.064 2.162 o
-5 7 21 608.789 617.480 9.209 31.120 o
-5 7 22 287.643 296.395 5.986 85.026 o
-5 7 23 1994.720 2019.560 26.624 4.234 o
-5 7 24 85.078 92.603 5.911 196.812 o
-5 8 -4 863.893 877.663 10.627 19.083 o
-5 8 -3 2823.950 2762.470 25.998 2.649 o
-5 8 -2 144.098 151.940 4.932 172.893 o
-5 8 -1 113.325 115.711 5.501 186.038 o
-5 8 0 5171.490 5159.020 52.526 0.809 o
-5 8 1 5588.920 5479.230 55.656 0.708 o
-5 8 2 6642.140 6543.310 66.123 0.507 o
-5 8 3 3619.510 3627.480 37.511 1.578 o
-5 8 4 157.746 168.537 5.678 144.433 o
-5 8 5 82.102 92.446 4.998 240.944 o
-5 8 6 2134.480 2104.210 22.691 4.198 o
-5 8 7 1528.530 1491.570 16.868 7.579 o
-5 8 8 1791.880 1775.780 20.910 5.539 o
-5 8 9 6812.320 6878.600 69.546 0.472 o
-5 8 10 116.855 125.181 8.441 109.378 o
-5 8 11 49.236 58.365 4.898 307.892 o
-5 8 12 2319.580 2291.510 28.611 3.377 o
-5 8 13 224.668 218.806 8.235 82.854 o
-5 8 14 74.982 95.470 6.816 168.067 o
-5 8 15 951.563 961.796 14.804 14.545 o
-5 8 16 521.403 515.881 9.555 36.499 o
-5 8 17 365.660 367.089 8.333 55.915 o
-5 8 18 4813.920 4848.150 61.130 0.832 o
-5 8 19 797.616 799.499 11.514 20.479 o
-5 8 20 258.326 260.578 9.582 64.538 o
-5 8 21 161.221 177.673 6.034 134.104 o
-5 8 22 939.966 961.399 14.038 15.118 o
-5 8 23 3047.630 3021.490 41.755 1.915 o
-5 9 -4 148.584 156.336 6.010 143.731 o
-5 9 -3 4.078 6.981 3.165 1015.530 o
-5 9 -2 30.093 38.097 4.113 458.744 o
-5 9 -1 5664.950 5538.550 56.487 0.691 o
-5 9 0 139.592 147.558 5.960 150.609 o
-5 9 1 140.871 141.932 5.960 151.293 o
-5 9 2 1095.620 1094.140 13.398 12.883 o
-5 9 3 12895.200 13047.400 130.582 0.136 o
-5 9 4 3860.790 3790.070 39.271 1.422 o
-5 9 5 2206.120 2204.760 23.817 3.904 o
-5 9 6 319.925 321.244 7.498 67.752 o
-5 9 7 31.196 39.868 3.635 531.036 o
-5 9 8 256.021 261.790 7.766 78.906 o
-5 9 9 456.386 483.929 8.813 42.832 o
-5 9 10 3334.850 3271.840 42.974 1.681 o
-5 9 11 2757.050 2794.750 34.180 2.416 o
-5 9 12 615.159 613.765 13.514 24.423 o
-5 9 13 3212.090 3276.650 37.256 1.868 o
-5 9 14 4399.720 4434.330 48.873 1.056 o
-5 9 15 696.233 690.358 11.016 24.631 o
-5 9 16 685.002 706.344 12.096 23.443 o
-5 9 17 1545.330 1536.960 20.305 6.830 o
-5 9 18 864.331 869.735 11.321 18.669 o
-5 9 19 442.441 447.781 7.955 47.606 o
-5 9 20 686.486 692.085 9.605 26.567 o
-5 9 21 1913.930 1950.870 26.029 4.508 o
-5 9 22 781.689 799.632 11.878 20.486 o
-5 10 -4 1577.370 1545.600 16.086 7.360 o
-5 10 -3 684.974 668.940 10.297 26.119 o
-5 10 -2 1077.810 1057.570 13.494 13.221 o
-5 10 -1 207.619 200.802 6.863 103.637 o
-5 10 0 2469.870 2487.150 26.799 3.155 o
-5 10 1 9911.510 10031.300 100.993 0.227 o
-5 10 2 3.289 6.511 3.596 814.168 o
-5 10 3 2800.510 2706.770 28.901 2.601 o
-5 10 4 1501.840 1495.620 17.408 7.600 o
-5 10 5 136.626 161.764 6.839 129.653 o
-5 10 6 480.038 491.362 9.881 38.390 o
-5 10 7 187.157 198.596 6.780 110.220 o
-5 10 8 2729.900 2687.870 28.608 2.687 o
-5 10 9 11.675 16.767 3.971 601.230 o
-5 10 10 266.827 267.933 9.816 61.735 o
-5 10 11 299.949 321.277 8.657 63.019 o
-5 10 12 10830.100 11051.400 140.157 0.169 o
-5 10 13 118.589 120.255 7.616 125.607 o
-5 10 14 1.443 9.625 4.458 544.663 o
-5 10 15 2476.240 2433.120 41.781 2.469 o
-5 10 16 2.512 11.415 5.423 369.787 o
-5 10 17 899.847 902.119 14.795 15.557 o
-5 10 18 170.691 177.919 6.680 119.310 o
-5 10 19 3919.390 3988.210 43.619 1.308 o
-5 10 20 726.943 738.915 12.708 21.454 o
-5 10 21 1087.760 1108.950 17.153 11.401 o
-5 11 -4 588.635 583.031 10.022 31.229 o
-5 11 -3 21.408 23.584 4.768 406.213 o
-5 11 -2 2705.410 2556.500 77.465 1.224 o
-5 11 -1 531.575 540.185 9.471 35.617 o
-5 11 0 1430.360 1435.240 17.112 8.149 o
-5 11 1 332.437 333.755 8.056 62.317 o
-5 11 2 886.439 897.022 12.320 17.386 o
-5 11 3 1668.950 1696.350 19.413 6.229 o
-5 11 4 195.564 195.010 7.700 96.226 o
-5 11 5 3336.270 3373.840 35.455 1.813 o
-5 11 6 427.121 426.496 8.364 48.200 o
-5 11 7 1474.720 1486.590 20.748 7.127 o
-5 11 8 737.983 753.556 13.641 20.151 o
-5 11 9 1712.520 1721.640 21.023 5.839 o
-5 11 10 1197.330 1191.710 15.466 10.805 o
-5 11 11 23.419 28.302 5.456 317.936 o
-5 11 12 469.500 472.540 9.772 39.727 o
-5 11 13 606.737 630.611 11.246 27.784 o
-5 11 14 940.929 925.689 20.599 11.729 o
-5 11 15 3637.660 3763.550 49.189 1.355 o
-5 11 16 14.591 20.282 4.780 425.056 o
-5 11 17 1496.260 1560.250 24.337 6.280 o
-5 11 18 677.392 699.460 11.370 24.588 o
-5 11 19 40.629 42.389 3.700 479.613 o
-5 11 20 23.791 29.906 3.435 634.111 o
-5 12 -4 138.537 137.225 7.347 122.745 o
-5 12 -3 2140.930 2158.450 24.055 4.041 o
-5 12 -2 57.614 57.189 4.525 326.748 o
-5 12 -1 45.437 43.972 4.525 361.230 o
-5 12 0 3307.030 3308.070 35.065 1.855 o
-5 12 1 224.320 243.478 7.803 85.188 o
-5 12 2 0.230 7.072 4.195 624.082 o
-5 12 3 195.324 203.171 10.118 70.042 o
-5 12 4 918.979 925.222 13.437 15.988 o
-5 12 5 1350.240 1345.380 17.445 8.746 o
-5 12 6 531.931 528.917 9.204 36.441 o
-5 12 7 5721.610 5797.730 63.217 0.638 o
-5 12 8 708.715 701.577 11.095 24.064 o
-5 12 9 320.810 327.238 8.853 59.449 o
-5 12 10 605.599 587.166 13.262 25.361 o
-5 12 11 124.078 153.582 10.063 81.998 o
-5 12 12 144.470 146.145 8.675 97.784 o
-5 12 13 827.966 814.125 15.308 16.761 o
-5 12 14 151.217 150.640 7.264 118.748 o
-5 12 15 291.479 305.427 7.762 70.750 o
-5 12 16 103.273 97.813 6.703 158.073 o
-5 12 17 276.354 277.404 6.907 81.495 o
-5 12 18 30.354 34.726 3.993 482.263 o
-5 12 19 1272.380 1217.130 21.504 8.462 o
-5 13 -4 2563.710 2510.780 27.571 2.995 o
-5 13 -3 38.437 34.426 4.509 387.881 o
-5 13 -2 120.132 143.370 7.533 123.523 o
-5 13 -1 742.911 723.287 11.086 22.945 o
-5 13 0 1158.200 1158.460 14.763 11.492 o
-5 13 1 33.512 32.733 4.424 412.339 o
-5 13 2 4351.950 4337.600 48.101 1.086 o
-5 13 3 202.578 199.470 8.212 88.382 o
-5 13 4 322.431 329.570 8.632 60.400 o
-5 13 5 1959.630 1873.660 24.243 4.660 o
-5 13 6 441.533 443.307 9.105 44.184 o
-5 13 7 32.216 35.972 4.372 418.547 o
-5 13 8 221.045 226.902 8.978 75.719 o
-5 13 9 217.518 210.645 23.240 18.705 o
-5 13 10 202.512 205.404 12.520 51.928 o
-5 13 11 35.955 30.840 5.339 309.068 o
-5 13 12 138.624 137.695 8.377 104.370 o
-5 13 13 433.615 469.544 12.965 32.983 o
-5 13 14 1026.220 1079.750 20.426 10.646 o
-5 13 15 197.708 188.489 8.257 89.675 o
-5 13 16 69.568 73.307 7.825 143.313 o
-5 13 17 1481.550 1450.680 25.338 6.325 o
-5 13 18 129.607 120.624 8.853 100.319 o
-5 14 -4 47.503 44.165 4.865 324.347 o
-5 14 -3 359.535 361.296 8.449 56.210 o
-5 14 -2 910.747 949.240 13.548 15.868 o
-5 14 -1 718.085 710.467 32.093 8.186 o
-5 14 0 2037.450 2028.890 38.218 3.254 o
-5 14 1 3877.080 3854.140 65.809 1.044 o
-5 14 2 236.277 231.988 11.455 55.288 o
-5 14 3 3939.640 3866.600 57.263 1.139 o
-5 14 4 788.302 787.117 14.981 17.799 o
-5 14 5 1621.360 1606.460 29.599 5.087 o
-5 14 6 1869.840 1867.750 26.300 4.657 o
-5 14 7 141.119 143.449 9.651 85.390 o
-5 14 8 365.751 374.112 10.553 46.109 o
-5 14 9 918.597 922.510 18.507 13.031 o
-5 14 10 106.934 111.777 10.542 80.931 o
-5 14 11 120.313 131.321 7.667 122.463 o
-5 14 12 1461.130 1434.810 25.765 6.337 o
-5 14 13 980.797 964.350 18.287 12.402 o
-5 14 14 370.537 362.752 9.541 50.329 o
-5 14 15 3118.530 3084.840 62.989 1.363 o
-5 14 16 26.136 38.255 14.940 49.222 o
-5 15 -4 636.738 643.116 10.610 27.580 o
-5 15 -3 304.937 294.623 7.808 69.388 o
-5 15 -2 2414.510 2375.540 29.213 3.171 o
-5 15 -1 30.713 31.665 4.274 442.248 o
-5 15 0 51.788 58.268 4.702 320.426 o
-5 15 1 176.268 176.833 7.343 107.436 o
-5 15 2 712.559 702.578 11.514 23.482 o
-5 15 3 5095.190 5131.650 60.388 0.773 o
-5 15 4 32.866 37.187 4.245 432.635 o
-5 15 5 58.065 65.369 4.561 316.322 o
-5 15 6 611.410 616.570 11.162 27.986 o
-5 15 7 268.723 278.439 8.982 66.679 o
-5 15 8 57.106 50.826 6.617 197.712 o
-5 15 9 17.799 24.261 6.229 260.883 o
-5 15 10 655.458 656.905 12.009 24.921 o
-5 15 11 1075.260 1128.270 21.258 9.858 o
-5 15 12 156.285 150.721 7.223 118.042 o
-5 15 13 14.081 27.459 5.429 335.581 o
-5 15 14 131.799 128.371 8.853 99.172 o
-5 16 -4 3022.340 2987.440 43.433 1.892 o
-5 16 -3 588.221 570.993 10.920 29.915 o
-5 16 -2 1311.920 1315.350 18.604 8.760 o
-5 16 -1 416.462 421.228 9.156 46.415 o
-5 16 0 3068.350 3127.760 37.270 1.992 o
-5 16 1 3057.030 3126.120 37.270 1.999 o
-5 16 2 15.433 15.745 3.443 733.756 o
-5 16 3 0.436 6.743 3.525 871.893 o
-5 16 4 681.849 689.144 10.234 25.991 o
-5 16 5 2.056 5.724 4.266 598.463 o
-5 16 6 79.885 100.227 10.582 84.377 o
-5 16 7 12.334 17.129 4.658 455.050 o
-5 16 8 105.505 135.747 8.608 107.740 o
-5 16 9 48.568 60.117 7.480 164.748 o
-5 16 10 227.200 244.205 14.261 41.017 o
-5 16 11 202.183 209.156 12.173 53.950 o
-5 17 -2 3215.870 3147.200 45.232 1.712 o
-5 17 -1 1000.990 985.287 26.518 8.703 o
-5 17 0 152.734 160.698 7.188 118.261 o
-5 17 1 762.469 760.268 12.726 20.492 o
-5 17 2 2230.080 2206.480 32.505 3.310 o
-5 17 3 10.464 16.130 3.622 710.078 o
-5 17 4 9.155 12.088 5.041 408.715 o
-5 17 5 143.892 129.880 13.280 52.710 o
-5 17 6 260.463 265.649 13.833 41.001 o
-5 17 7 103.094 103.882 9.960 89.582 o
-4 0 -2 375.094 407.070 18.318 23.676 o
-4 0 0 60.354 65.013 5.412 253.574 o
-4 0 2 18450.500 18905.000 437.125 0.035 o
-4 0 4 40615.500 41612.400 680.231 0.010 o
-4 0 6 5758.930 5888.200 96.689 0.485 o
-4 0 8 2201.430 2162.410 36.259 3.133 o
-4 0 10 9580.340 9632.290 157.597 0.183 o
-4 0 12 13405.300 13169.100 215.455 0.097 o
-4 0 14 9480.440 9526.040 120.756 0.223 o
-4 0 16 6265.170 6270.950 81.240 0.496 o
-4 0 18 88.060 104.203 7.475 141.251 o
-4 0 20 769.605 719.779 12.678 20.801 o
-4 0 22 301.547 316.378 18.230 25.944 o
-4 0 24 39.327 76.359 14.386 51.622 o
-4 0 26 353.153 403.093 34.859 8.397 o
-4 1 -3 10160.000 10713.500 95.641 0.218 o
-4 1 -2 8177.010 8519.810 86.652 0.321 o
-4 1 -1 2977.380 3008.570 28.893 2.321 o
-4 1 0 13803.400 14483.700 201.592 0.096 o
-4 1 1 348.894 338.751 6.681 67.580 o
-4 1 2 118.472 121.647 3.191 266.333 o
-4 1 3 8287.600 8472.910 107.295 0.285 o
-4 1 4 25871.800 27096.800 313.159 0.031 o
-4 1 5 3978.980 4045.310 47.361 1.233 o
-4 1 6 10320.500 10365.900 119.648 0.199 o
-4 1 7 3480.850 3487.920 42.397 1.581 o
-4 1 8 1515.880 1516.500 17.445 7.481 o
-4 1 9 258.683 267.859 6.070 93.063 o
-4 1 10 12384.900 12519.500 177.062 0.122 o
-4 1 11 13070.100 13496.200 188.808 0.108 o
-4 1 12 152.820 145.151 3.705 201.789 o
-4 1 13 192.088 190.878 4.400 148.153 o
-4 1 14 7514.120 7512.250 67.644 0.411 o
-4 1 15 1904.610 1887.940 18.397 5.322 o
-4 1 16 1894.850 1873.560 19.528 5.262 o
-4 1 17 696.237 677.820 8.713 27.536 o
-4 1 18 139.905 156.676 5.430 161.208 o
-4 1 19 4.483 3.165 3.407 905.230 o
-4 1 20 306.892 318.441 6.858 73.770 o
-4 1 21 1120.920 1104.350 13.490 12.540 o
-4 1 22 1755.500 1685.500 21.913 5.654 o
-4 1 23 17.362 26.586 4.134 518.633 o
-4 1 24 401.294 434.931 19.046 21.796 o
-4 1 25 9.057 16.600 4.472 500.244 o
-4 1 26 1381.420 1417.060 34.342 5.089 o
-4 2 -3 4626.420 4750.200 47.927 0.979 o
-4 2 -2 7530.140 7728.950 72.915 0.393 o
-4 2 -1 1344.750 1341.170 14.951 9.376 o
-4 2 0 571.726 561.169 6.725 38.361 o
-4 2 1 5066.100 5181.840 60.386 0.774 o
-4 2 2 7878.010 7999.540 85.445 0.346 o
-4 2 3 4967.930 5032.180 63.882 0.776 o
-4 2 4 281.117 287.863 5.906 87.751 o
-4 2 5 28289.500 28694.800 331.456 0.027 o
-4 2 6 8363.370 8496.160 85.049 0.316 o
-4 2 7 9798.200 9851.460 98.547 0.234 o
-4 2 8 13314.500 13307.600 153.306 0.121 o
-4 2 9 1056.760 1039.900 12.461 13.993 o
-4 2 10 1538.360 1506.310 23.364 6.395 o
-4 2 11 4959.080 4811.520 107.342 0.521 o
-4 2 12 11850.800 11756.500 110.950 0.167 o
-4 2 13 796.668 780.905 9.246 22.633 o
-4 2 14 261.739 260.373 7.514 80.266 o
-4 2 15 7326.700 7241.490 68.938 0.427 o
-4 2 16 601.095 571.290 8.118 34.205 o
-4 2 17 1389.640 1357.390 13.698 9.311 o
-4 2 18 795.311 751.707 12.043 20.549 o
-4 2 19 1686.050 1648.200 17.427 6.516 o
-4 2 20 1241.180 1200.060 13.490 11.022 o
-4 2 21 48.125 52.787 5.222 287.634 o
-4 2 22 4048.190 3989.970 52.060 1.162 o
-4 2 23 1252.150 1212.830 17.698 9.663 o
-4 2 24 61.592 58.480 7.542 157.596 o
-4 2 25 138.542 143.866 6.345 142.830 o
-4 2 26 1659.520 1611.190 23.793 5.790 o
-4 3 -3 113.408 109.412 3.027 289.130 o
-4 3 -2 499.870 510.616 6.342 45.407 o
-4 3 -1 838.991 858.624 11.337 19.227 o
-4 3 0 6904.650 7116.250 76.423 0.439 o
-4 3 1 984.179 963.544 13.952 14.604 o
-4 3 2 1758.100 1816.580 23.930 5.229 o
-4 3 3 3113.090 3122.510 36.891 1.977 o
-4 3 4 1829.320 1838.530 20.538 5.387 o
-4 3 5 1013.490 982.459 11.008 15.573 o
-4 3 6 444.857 431.772 6.108 53.962 o
-4 3 7 2220.540 2203.210 23.074 3.928 o
-4 3 8 269.240 271.908 5.216 97.930 o
-4 3 9 2321.480 2247.140 27.315 3.479 o
-4 3 10 16446.700 16961.300 239.588 0.068 o
-4 3 11 5108.950 5032.710 72.463 0.701 o
-4 3 12 733.770 688.922 10.872 23.829 o
-4 3 13 16236.400 16342.900 186.462 0.082 o
-4 3 14 74.132 80.100 4.102 313.182 o
-4 3 15 521.822 499.303 17.404 21.846 o
-4 3 16 472.752 485.529 8.116 43.679 o
-4 3 17 6631.510 6659.880 63.690 0.510 o
-4 3 18 815.160 814.628 10.066 21.137 o
-4 3 19 33.292 37.530 4.114 449.733 o
-4 3 20 462.343 464.983 8.920 42.742 o
-4 3 21 6532.910 6585.730 77.177 0.479 o
-4 3 22 600.509 621.879 10.476 29.336 o
-4 3 23 206.444 210.079 6.756 104.182 o
-4 3 24 1575.600 1595.620 30.227 5.113 o
-4 3 25 409.716 396.315 9.066 48.092 o
-4 4 -3 294.265 304.662 6.263 81.015 o
-4 4 -2 5180.220 5283.830 67.796 0.706 o
-4 4 -1 5908.680 6024.120 114.144 0.409 o
-4 4 0 169.629 167.589 5.016 153.023 o
-4 4 1 2229.930 2230.400 35.251 3.127 o
-4 4 2 3305.540 3301.310 48.276 1.574 o
-4 4 3 327.757 312.943 9.333 56.867 o
-4 4 4 4040.490 4023.300 57.951 1.088 o
-4 4 5 5241.200 5349.170 58.014 0.752 o
-4 4 6 2433.490 2431.380 36.096 2.772 o
-4 4 7 12872.100 12888.100 137.788 0.134 o
-4 4 8 182.848 188.944 4.553 150.400 o
-4 4 9 19764.500 19918.100 212.301 0.057 o
-4 4 10 12983.000 12942.800 155.525 0.125 o
-4 4 11 1947.640 1885.130 18.596 5.191 o
-4 4 12 1963.220 1908.500 20.853 4.921 o
-4 4 13 4651.750 4561.250 46.830 1.002 o
-4 4 14 2477.860 2446.710 25.903 3.212 o
-4 4 15 1134.430 1116.080 13.379 12.391 o
-4 4 16 2623.040 2655.850 30.468 2.735 o
-4 4 17 2866.650 2841.680 30.262 2.438 o
-4 4 18 534.055 562.320 9.251 35.438 o
-4 4 19 1522.330 1492.920 18.487 7.324 o
-4 4 20 227.096 224.584 7.452 90.005 o
-4 4 21 1198.450 1170.630 20.733 9.196 o
-4 4 22 138.483 144.550 6.616 136.682 o
-4 4 23 940.027 921.982 12.111 16.496 o
-4 4 24 6.705 8.572 3.366 872.014 o
-4 4 25 1346.770 1316.420 23.208 7.480 o
-4 5 -3 542.114 534.255 10.241 33.673 o
-4 5 -2 735.263 727.355 13.098 21.002 o
-4 5 -1 1515.890 1496.660 19.586 7.150 o
-4 5 0 3872.400 3863.750 64.716 1.057 o
-4 5 1 2296.010 2319.910 34.552 3.047 o
-4 5 2 224.999 240.833 7.161 91.943 o
-4 5 3 323.820 314.869 9.143 58.160 o
-4 5 4 77.575 79.480 4.114 307.289 o
-4 5 5 1190.210 1162.830 13.932 11.475 o
-4 5 6 168.777 163.420 5.264 149.282 o
-4 5 7 6115.850 6046.080 71.002 0.554 o
-4 5 8 2070.820 2022.980 25.436 4.188 o
-4 5 9 806.296 782.890 10.207 21.576 o
-4 5 10 38.266 39.557 3.599 509.534 o
-4 5 11 4349.830 4089.100 42.242 1.179 o
-4 5 12 4239.730 4174.520 43.169 1.188 o
-4 5 13 225.162 215.858 7.182 94.203 o
-4 5 14 8.453 12.502 4.572 489.676 o
-4 5 15 27.400 33.868 3.596 568.821 o
-4 5 16 2797.860 2848.690 32.373 2.423 o
-4 5 17 2978.590 2962.680 33.568 2.206 o
-4 5 18 158.198 183.315 6.870 118.985 o
-4 5 19 795.302 793.993 11.741 20.387 o
-4 5 20 9.884 19.614 4.952 411.569 o
-4 5 21 541.797 545.683 8.558 36.889 o
-4 5 22 1870.860 1885.390 21.743 5.093 o
-4 5 23 1621.620 1606.680 18.458 6.694 o
-4 5 24 70.015 84.425 5.205 245.968 o
-4 5 25 980.772 942.962 13.158 15.197 o
-4 6 -3 851.178 795.966 12.806 18.461 o
-4 6 -2 8128.880 7992.040 102.339 0.306 o
-4 6 -1 299.786 289.373 8.450 66.118 o
-4 6 0 248.322 238.900 7.915 80.566 o
-4 6 1 168.173 188.156 10.173 73.382 o
-4 6 2 1435.210 1399.980 48.273 3.318 o
-4 6 3 436.424 414.789 11.275 38.608 o
-4 6 4 3251.620 3250.120 55.797 1.446 o
-4 6 5 9059.240 9037.190 97.388 0.267 o
-4 6 6 8347.430 8386.830 90.519 0.311 o
-4 6 7 1056.030 1032.540 13.537 13.575 o
-4 6 8 1908.850 1799.960 17.020 5.563 o
-4 6 9 294.652 296.532 5.648 86.205 o
-4 6 10 1822.360 1737.740 18.206 5.804 o
-4 6 11 1652.790 1592.650 28.774 5.144 o
-4 6 12 771.465 737.842 10.778 22.394 o
-4 6 13 2096.870 2002.900 39.428 3.120 o
-4 6 14 4483.860 4490.180 53.456 0.988 o
-4 6 15 1583.410 1535.860 18.905 6.912 o
-4 6 16 646.205 650.819 19.429 16.616 o
-4 6 17 967.146 948.845 12.450 15.723 o
-4 6 18 4.072 7.327 3.735 749.539 o
-4 6 19 2281.800 2270.420 24.640 3.677 o
-4 6 20 1.388 12.705 4.675 492.311 o
-4 6 21 680.344 671.528 9.542 27.160 o
-4 6 22 302.641 314.722 6.548 76.783 o
-4 6 23 412.685 420.632 6.973 54.614 o
-4 6 24 31.322 43.741 4.952 343.584 o
-4 7 -3 159.436 165.276 4.264 175.886 o
-4 7 -2 238.345 227.723 4.443 121.139 o
-4 7 -1 5298.290 5038.660 46.045 0.836 o
-4 7 0 7059.540 6812.300 91.579 0.400 o
-4 7 1 2223.410 2213.980 62.144 1.821 o
-4 7 2 11638.900 11320.600 173.673 0.137 o
-4 7 3 186.611 204.954 6.924 107.483 o
-4 7 4 421.499 370.516 8.297 51.068 o
-4 7 5 5819.940 5673.440 62.077 0.639 o
-4 7 6 2035.780 1937.540 17.944 4.949 o
-4 7 7 2950.550 2802.940 25.306 2.532 o
-4 7 8 1731.010 1698.700 14.920 6.555 o
-4 7 9 87.876 97.265 5.403 214.448 o
-4 7 10 283.809 268.014 8.661 67.801 o
-4 7 11 1802.600 1717.850 21.828 5.485 o
-4 7 12 3160.750 3043.040 104.049 0.745 o
-4 7 13 2151.050 2029.720 26.177 3.984 o
-4 7 14 948.286 920.497 13.000 15.872 o
-4 7 15 325.206 325.344 10.362 51.353 o
-4 7 16 1772.870 1778.950 20.035 5.689 o
-4 7 17 836.670 827.334 11.288 19.607 o
-4 7 18 405.279 406.360 7.573 53.701 o
-4 7 19 10.103 21.032 4.251 533.689 o
-4 7 20 912.068 876.458 11.368 17.749 o
-4 7 21 1624.220 1655.600 18.087 6.645 o
-4 7 22 1727.860 1716.060 22.240 5.648 o
-4 7 23 19.622 21.902 3.173 764.700 o
-4 7 24 42.482 44.462 4.687 349.826 o
-4 8 -3 1791.880 1711.770 16.843 6.095 o
-4 8 -2 6639.570 6395.130 55.293 0.545 o
-4 8 -1 340.467 333.334 5.250 77.079 o
-4 8 0 1143.440 1110.830 11.272 13.068 o
-4 8 1 922.259 877.707 9.555 18.666 o
-4 8 2 4922.510 4592.880 40.298 0.989 o
-4 8 3 9242.230 8964.720 77.100 0.286 o
-4 8 4 4615.810 4492.540 50.913 0.983 o
-4 8 5 305.756 302.172 5.724 83.007 o
-4 8 6 201.765 210.527 6.030 115.208 o
-4 8 7 2389.220 2373.030 25.299 3.408 o
-4 8 8 1521.290 1463.430 18.365 7.414 o
-4 8 9 125.203 115.543 6.545 149.185 o
-4 8 10 929.302 939.974 13.767 15.551 o
-4 8 11 40.920 61.323 12.431 68.233 o
-4 8 12 104.934 111.295 8.413 114.197 o
-4 8 13 143.103 149.547 7.188 122.653 o
-4 8 14 1449.590 1475.890 49.209 3.190 o
-4 8 15 1888.690 1902.080 31.038 4.130 o
-4 8 16 2309.940 2320.430 25.176 3.566 o
-4 8 17 261.912 258.626 7.076 84.189 o
-4 8 18 243.328 252.845 7.128 87.597 o
-4 8 19 1486.490 1462.030 16.848 7.853 o
-4 8 20 75.096 88.729 5.236 237.215 o
-4 8 21 141.090 142.726 4.984 176.068 o
-4 8 22 140.983 156.583 5.597 156.595 o
-4 8 23 316.737 314.928 7.161 70.671 o
-4 9 -3 17.068 18.518 2.838 934.300 o
-4 9 -2 307.949 308.499 5.508 83.493 o
-4 9 -1 61.167 64.219 3.253 434.705 o
-4 9 0 24535.500 24880.900 247.471 0.038 o
-4 9 1 2.651 5.438 3.017 1143.700 o
-4 9 2 5958.560 5930.290 60.155 0.618 o
-4 9 3 461.161 457.000 7.947 45.927 o
-4 9 4 2228.800 2127.230 21.598 4.074 o
-4 9 5 31.091 31.684 3.464 583.358 o
-4 9 6 4946.300 4848.990 52.940 0.869 o
-4 9 7 294.012 299.469 6.815 77.493 o
-4 9 8 2.870 11.264 4.161 609.344 o
-4 9 9 292.674 303.598 7.135 75.091 o
-4 9 10 254.419 277.049 7.533 79.939 o
-4 9 11 2466.510 2438.050 27.961 3.133 o
-4 9 12 210.824 208.185 7.946 89.136 o
-4 9 13 118.215 138.138 9.528 90.811 o
-4 9 14 913.282 928.464 13.300 16.127 o
-4 9 15 2529.270 2509.510 28.914 2.975 o
-4 9 16 2479.550 2488.470 30.938 2.947 o
-4 9 17 258.013 261.512 9.443 65.510 o
-4 9 18 1450.150 1477.810 17.969 7.779 o
-4 9 19 286.688 303.912 6.900 77.684 o
-4 9 20 947.007 940.917 12.006 16.312 o
-4 9 21 32.432 41.707 3.366 571.915 o
-4 9 22 497.503 502.733 8.601 40.361 o
-4 10 -3 6373.190 6427.590 61.478 0.549 o
-4 10 -2 7265.350 7185.550 91.768 0.380 o
-4 10 -1 177.364 168.597 7.419 107.042 o
-4 10 0 3723.670 3565.130 40.514 1.499 o
-4 10 1 2210.160 2115.200 33.439 3.331 o
-4 10 2 2953.890 2762.990 47.703 1.863 o
-4 10 3 637.035 576.571 17.074 19.730 o
-4 10 4 3081.050 2980.110 29.821 2.228 o
-4 10 5 2128.790 2088.410 24.536 4.091 o
-4 10 6 111.624 120.524 9.981 86.919 o
-4 10 7 7.813 18.472 4.226 553.838 o
-4 10 8 236.269 246.048 9.620 67.363 o
-4 10 9 1289.790 1274.510 15.205 9.901 o
-4 10 10 559.163 558.390 9.778 33.359 o
-4 10 11 93.150 96.905 10.404 85.305 o
-4 10 12 957.750 967.092 17.556 12.970 o
-4 10 13 2945.860 2854.480 32.762 2.293 o
-4 10 14 15.081 28.858 4.277 495.523 o
-4 10 15 1097.850 1102.700 14.625 12.336 o
-4 10 16 2099.230 2069.530 36.628 3.274 o
-4 10 17 848.798 846.588 14.028 17.175 o
-4 10 18 486.746 496.463 8.348 41.828 o
-4 10 19 119.274 119.467 5.424 183.637 o
-4 10 20 996.347 979.025 13.023 14.837 o
-4 10 21 1564.770 1551.450 20.684 6.668 o
-4 11 -3 1712.800 1696.440 19.460 6.076 o
-4 11 -2 2007.460 1979.710 22.104 4.629 o
-4 11 -1 2746.270 2695.260 27.130 2.720 o
-4 11 0 157.698 168.655 6.477 128.523 o
-4 11 1 1349.780 1324.210 14.913 9.407 o
-4 11 2 5798.760 5711.730 54.963 0.671 o
-4 11 3 170.163 180.928 6.871 115.878 o
-4 11 4 623.030 629.988 9.667 29.645 o
-4 11 5 625.638 622.060 9.673 29.685 o
-4 11 6 3245.460 3197.380 33.549 1.956 o
-4 11 7 16.767 21.885 4.317 494.342 o
-4 11 8 962.049 965.089 17.254 13.096 o
-4 11 9 724.497 711.349 14.795 19.633 o
-4 11 10 192.392 228.330 8.051 89.451 o
-4 11 11 3926.800 3972.150 52.159 1.195 o
-4 11 12 255.755 275.423 8.393 72.829 o
-4 11 13 229.406 232.091 7.816 85.164 o
-4 11 14 1580.470 1622.150 26.261 5.639 o
-4 11 15 1.363 1.544 4.706 504.666 o
-4 11 16 77.917 77.124 5.796 212.313 o
-4 11 17 124.552 134.353 10.669 76.171 o
-4 11 18 1458.920 1434.790 18.218 7.791 o
-4 11 19 215.259 221.294 6.388 105.269 o
-4 11 20 2123.280 2034.480 50.635 2.416 o
-4 12 -3 464.834 469.920 9.143 41.808 o
-4 12 -2 646.974 639.393 11.155 26.557 o
-4 12 -1 61.668 73.348 6.483 193.955 o
-4 12 0 344.293 343.788 8.203 59.756 o
-4 12 1 3341.510 3335.520 38.434 1.759 o
-4 12 2 110.647 120.279 6.394 158.589 o
-4 12 3 277.215 276.548 10.373 56.935 o
-4 12 4 9917.020 10103.200 108.870 0.219 o
-4 12 5 33.983 45.427 4.454 392.192 o
-4 12 6 344.696 346.191 8.449 58.336 o
-4 12 7 2545.330 2551.880 29.216 2.921 o
-4 12 8 1783.220 1796.280 23.339 5.258 o
-4 12 9 951.779 970.155 17.827 12.871 o
-4 12 10 409.775 415.728 13.194 34.241 o
-4 12 11 669.714 660.557 14.069 21.954 o
-4 12 12 165.511 174.621 8.458 94.233 o
-4 12 13 24.178 30.543 5.199 341.182 o
-4 12 14 903.016 874.362 14.028 16.191 o
-4 12 15 205.233 196.321 7.238 99.885 o
-4 12 16 863.606 898.028 15.478 15.604 o
-4 12 17 52.080 45.652 4.233 376.222 o
-4 12 18 804.880 806.131 12.167 19.718 o
-4 12 19 81.797 86.655 10.876 81.134 o
-4 13 -3 1477.810 1455.330 17.450 7.799 o
-4 13 -2 103.858 98.013 6.229 172.491 o
-4 13 -1 578.045 574.840 10.609 30.756 o
-4 13 0 2628.920 2598.710 30.055 2.774 o
-4 13 1 1262.700 1253.940 15.390 10.112 o
-4 13 2 1181.930 1156.550 15.948 10.904 o
-4 13 3 1198.810 1188.080 17.162 10.266 o
-4 13 4 54.963 55.917 5.016 292.285 o
-4 13 5 66.198 75.000 7.795 145.044 o
-4 13 6 658.363 665.275 10.834 26.274 o
-4 13 7 1022.870 1019.330 13.913 13.846 o
-4 13 8 4.657 4.629 5.075 422.915 o
-4 13 9 2262.930 2269.210 40.036 2.797 o
-4 13 10 757.519 783.211 18.507 15.378 o
-4 13 11 1147.690 1155.680 19.626 9.901 o
-4 13 12 0.909 10.641 5.103 420.251 o
-4 13 13 370.294 362.694 11.242 43.519 o
-4 13 14 471.686 459.376 11.702 34.870 o
-4 13 15 26.058 28.964 4.869 376.879 o
-4 13 16 155.784 147.197 10.666 72.157 o
-4 13 17 940.287 925.454 20.726 11.671 o
-4 13 18 680.000 618.847 29.880 9.400 o
-4 14 -3 1097.770 1073.850 16.929 11.551 o
-4 14 -2 1338.410 1311.110 18.440 8.667 o
-4 14 -1 2173.450 2134.380 25.214 3.926 o
-4 14 0 241.023 254.430 8.284 77.219 o
-4 14 1 869.460 875.431 14.070 16.630 o
-4 14 2 5491.670 5461.920 64.529 0.676 o
-4 14 3 2113.020 2096.000 26.729 3.952 o
-4 14 4 1545.160 1516.180 20.553 6.829 o
-4 14 5 948.880 951.248 18.085 12.849 o
-4 14 6 78.661 81.795 5.348 231.386 o
-4 14 7 2272.160 2312.010 36.034 2.992 o
-4 14 8 122.106 133.161 8.768 101.904 o
-4 14 9 899.953 873.280 18.095 13.681 o
-4 14 10 663.604 657.513 13.118 23.287 o
-4 14 11 2693.280 2706.180 39.975 2.287 o
-4 14 12 50.539 65.433 7.827 151.271 o
-4 14 13 259.122 254.741 8.899 69.789 o
-4 14 14 32.439 43.969 11.407 81.685 o
-4 14 15 92.087 112.878 11.066 76.339 o
-4 14 16 1439.310 1421.630 30.119 5.648 o
-4 15 -3 745.151 748.159 11.026 22.654 o
-4 15 -2 116.219 119.901 7.102 137.985 o
-4 15 -1 3441.650 3407.340 40.960 1.643 o
-4 15 0 3766.510 3740.850 44.801 1.384 o
-4 15 1 318.557 318.721 8.572 61.692 o
-4 15 2 196.415 194.361 7.882 93.860 o
-4 15 3 6281.380 6398.030 74.845 0.512 o
-4 15 4 290.995 290.560 7.946 70.518 o
-4 15 5 266.962 268.756 8.583 70.367 o
-4 15 6 9.477 13.428 4.421 514.801 o
-4 15 7 510.070 494.738 15.113 25.840 o
-4 15 8 105.490 104.420 7.969 124.022 o
-4 15 9 1263.200 1281.390 23.640 7.796 o
-4 15 10 254.249 265.539 7.843 78.231 o
-4 15 11 260.795 284.293 8.125 73.651 o
-4 15 12 286.308 272.088 10.513 55.562 o
-4 15 13 127.169 137.318 9.406 91.145 o
-4 15 14 200.171 189.237 11.066 62.492 o
-4 16 -3 5845.490 6000.510 76.611 0.557 o
-4 16 -2 734.270 737.066 10.978 23.100 o
-4 16 -1 286.151 298.284 7.133 76.487 o
-4 16 0 46.001 42.816 4.980 317.477 o
-4 16 1 11085.100 11477.900 132.524 0.168 o
-4 16 2 239.003 236.563 6.831 93.027 o
-4 16 3 71.472 64.325 4.675 288.795 o
-4 16 4 248.266 238.690 7.316 86.182 o
-4 16 5 312.419 322.191 7.709 67.341 o
-4 16 6 359.891 347.658 10.223 48.726 o
-4 16 7 310.916 322.908 9.783 55.498 o
-4 16 8 244.263 245.406 8.674 74.063 o
-4 16 9 90.234 97.150 8.973 108.343 o
-4 16 10 2.517 5.533 4.695 496.347 o
-4 16 11 1709.840 1818.710 195.323 0.286 o
-4 16 12 167.798 154.930 9.960 77.543 o
-4 17 -3 167.881 178.973 6.465 123.693 o
-4 17 -2 1200.730 1200.550 16.724 10.347 o
-4 17 -1 4030.560 4137.320 52.955 1.137 o
-4 17 0 252.907 259.495 5.710 98.762 o
-4 17 1 678.537 667.386 10.850 25.639 o
-4 17 2 118.598 115.960 7.169 136.251 o
-4 17 3 1414.090 1416.780 21.580 7.353 o
-4 17 4 377.138 369.370 8.795 52.750 o
-4 17 5 97.964 119.559 8.608 111.144 o
-4 17 6 397.017 377.366 16.600 26.910 o
-4 17 7 1780.810 1809.670 37.946 3.710 o
-4 17 8 13.888 16.100 3.913 606.620 o
-3 0 -1 45956.600 49003.300 690.270 0.009 o
-3 0 1 53193.000 57104.900 1371.540 0.004 o
-3 0 3 125260.000 110665.000 3110.780 0.001 o
-3 0 5 33896.600 34917.700 493.564 0.016 o
-3 0 7 2696.010 2756.300 40.113 2.263 o
-3 0 9 1938.050 1944.250 34.342 3.729 o
-3 0 11 1065.680 1037.040 18.633 11.256 o
-3 0 13 113.776 121.161 5.628 179.891 o
-3 0 15 3321.320 3247.490 49.305 1.557 o
-3 0 17 17653.700 17885.200 205.939 0.069 o
-3 0 19 145.997 164.035 8.055 105.045 o
-3 0 21 5827.310 5736.480 74.126 0.581 o
-3 0 23 2795.850 2728.620 57.108 1.669 o
-3 0 25 1091.920 1075.670 24.258 8.858 o
-3 1 -2 2579.550 2609.170 24.959 3.030 o
-3 1 -1 32334.900 34746.200 327.195 0.021 o
-3 1 0 27012.000 29139.900 313.198 0.029 o
-3 1 1 5525.350 5726.090 72.552 0.618 o
-3 1 2 1634.420 1625.310 21.858 6.121 o
-3 1 3 2066.700 2135.840 27.614 3.930 o
-3 1 4 53798.800 53752.800 770.859 0.007 o
-3 1 5 13712.400 14135.800 150.754 0.115 o
-3 1 6 31.830 33.900 2.384 844.676 o
-3 1 7 1644.090 1639.200 17.359 6.701 o
-3 1 8 1560.390 1572.320 16.525 7.308 o
-3 1 9 196.810 187.204 4.111 151.621 o
-3 1 10 15.375 26.377 2.447 1087.520 o
-3 1 11 3343.300 3322.720 67.726 1.187 o
-3 1 12 1220.650 1186.420 16.858 10.215 o
-3 1 13 215.695 219.302 5.029 123.181 o
-3 1 14 2974.500 2920.630 28.683 2.365 o
-3 1 15 2681.790 2599.950 25.818 2.885 o
-3 1 16 324.127 323.431 6.085 75.682 o
-3 1 17 82.271 101.918 5.143 229.145 o
-3 1 18 347.415 343.241 6.363 69.191 o
-3 1 19 7053.130 6944.340 59.937 0.477 o
-3 1 20 418.817 426.460 7.277 52.687 o
-3 1 21 3841.160 3795.080 39.409 1.426 o
-3 1 22 431.491 434.723 9.678 43.266 o
-3 1 23 921.884 902.884 26.994 9.054 o
-3 1 24 123.573 115.622 8.146 114.310 o
-3 1 25 2272.030 2293.020 33.753 3.134 o
-3 1 26 36.320 31.625 3.539 544.413 o
-3 2 -2 10767.100 11199.500 105.172 0.194 o
-3 2 -1 8911.610 9229.260 86.850 0.281 o
-3 2 0 13689.700 14380.000 143.489 0.117 o
-3 2 1 1729.370 1801.580 21.372 5.627 o
-3 2 2 1102.070 1101.410 13.475 12.749 o
-3 2 3 10763.000 11234.600 141.741 0.168 o
-3 2 4 772.081 770.473 10.823 21.958 o
-3 2 5 7333.900 7540.810 80.547 0.393 o
-3 2 6 7289.020 7361.520 73.702 0.415 o
-3 2 7 534.028 523.354 6.478 42.290 o
-3 2 8 703.627 684.108 12.425 22.884 o
-3 2 9 1214.820 1223.340 16.716 10.170 o
-3 2 10 2894.400 2843.980 37.294 2.193 o
-3 2 11 1445.750 1418.320 26.065 6.356 o
-3 2 12 1983.730 1859.230 24.174 4.630 o
-3 2 13 2114.650 1985.970 21.210 4.463 o
-3 2 14 350.464 347.866 5.803 71.396 o
-3 2 15 997.531 987.779 10.375 16.063 o
-3 2 16 4883.660 4784.660 43.777 0.952 o
-3 2 17 1067.780 1012.370 11.925 14.255 o
-3 2 18 1451.160 1396.330 17.424 8.080 o
-3 2 19 3736.240 3666.160 34.042 1.573 o
-3 2 20 1313.630 1306.450 15.369 9.591 o
-3 2 21 2949.770 2854.530 38.296 2.122 o
-3 2 22 281.865 284.997 7.793 73.219 o
-3 2 23 6853.180 6823.780 94.155 0.403 o
-3 2 24 612.064 600.856 11.600 27.533 o
-3 2 25 588.836 583.035 10.644 30.154 o
-3 3 -2 18661.400 19522.500 194.645 0.064 o
-3 3 -1 835.901 852.030 12.154 18.734 o
-3 3 0 319.963 325.124 5.294 81.119 o
-3 3 1 7043.850 7208.460 91.357 0.391 o
-3 3 2 1253.980 1243.020 16.614 9.865 o
-3 3 3 165.102 171.129 3.104 195.758 o
-3 3 4 5358.810 5574.470 64.602 0.685 o
-3 3 5 5786.320 5922.360 63.695 0.622 o
-3 3 6 793.309 798.065 9.652 22.167 o
-3 3 7 1027.450 1021.920 12.167 14.588 o
-3 3 8 4226.540 4223.920 45.828 1.156 o
-3 3 9 106.093 102.610 3.625 276.590 o
-3 3 10 76.044 93.072 4.808 257.180 o
-3 3 11 93.519 99.823 4.327 259.066 o
-3 3 12 2392.130 2263.670 24.192 3.541 o
-3 3 13 524.912 509.002 7.265 41.660 o
-3 3 14 902.973 862.061 10.187 18.786 o
-3 3 15 106.032 114.799 6.279 165.503 o
-3 3 16 2064.750 2075.700 21.218 4.473 o
-3 3 17 642.663 664.232 9.885 28.060 o
-3 3 18 2573.570 2568.930 29.498 2.869 o
-3 3 19 5872.180 5882.020 63.993 0.614 o
-3 3 20 1489.360 1462.370 18.196 7.590 o
-3 3 21 326.218 344.231 8.064 62.383 o
-3 3 22 70.078 85.152 6.118 200.625 o
-3 3 23 103.761 110.702 6.346 165.597 o
-3 3 24 2126.470 2085.570 30.979 3.629 o
-3 3 25 3817.240 3812.070 48.896 1.295 o
-3 4 -2 11816.400 12036.600 152.133 0.143 o
-3 4 -1 183.097 188.553 5.075 140.965 o
-3 4 0 436.757 430.417 7.038 51.753 o
-3 4 1 1008.990 985.581 13.732 14.288 o
-3 4 2 1558.080 1590.740 24.204 6.061 o
-3 4 3 810.482 809.506 10.412 21.018 o
-3 4 4 9007.390 9156.610 105.716 0.256 o
-3 4 5 1699.460 1637.160 38.355 3.889 o
-3 4 6 8266.520 8329.160 96.456 0.305 o
-3 4 7 3866.030 3800.320 44.951 1.338 o
-3 4 8 2868.370 2826.750 31.361 2.408 o
-3 4 9 384.255 384.764 9.134 50.148 o
-3 4 10 10888.100 11030.300 140.519 0.168 o
-3 4 11 6824.210 6557.590 81.668 0.447 o
-3 4 12 135.766 150.164 4.830 181.306 o
-3 4 13 1000.370 971.278 12.503 15.097 o
-3 4 14 5299.680 5274.680 53.549 0.774 o
-3 4 15 5184.990 5246.960 53.450 0.794 o
-3 4 16 594.157 630.306 10.403 29.527 o
-3 4 17 3312.060 3273.550 34.325 1.878 o
-3 4 18 719.816 722.028 11.139 23.473 o
-3 4 19 493.228 505.395 9.249 38.923 o
-3 4 20 979.474 977.129 13.454 14.839 o
-3 4 21 2038.260 1985.370 32.762 3.690 o
-3 4 22 3143.820 3134.770 32.667 2.059 o
-3 4 23 4293.860 4243.080 46.248 1.132 o
-3 4 24 1261.810 1264.710 19.777 8.865 o
-3 4 25 806.946 769.581 16.332 16.559 o
-3 5 -2 4590.910 4528.560 69.813 0.822 o
-3 5 -1 5058.510 5057.760 74.590 0.692 o
-3 5 0 5204.240 5233.570 67.106 0.711 o
-3 5 1 1130.950 1093.760 15.407 11.775 o
-3 5 2 309.196 306.016 7.455 70.410 o
-3 5 3 2661.210 2602.290 31.007 2.702 o
-3 5 4 6543.120 6606.110 84.024 0.457 o
-3 5 5 4568.630 4661.820 50.840 0.976 o
-3 5 6 11624.100 11928.000 137.793 0.154 o
-3 5 7 485.031 470.129 7.845 44.109 o
-3 5 8 9263.710 9365.680 108.803 0.243 o
-3 5 9 678.758 694.412 10.969 25.108 o
-3 5 10 1278.930 1250.220 21.485 8.354 o
-3 5 11 51.195 53.277 4.579 336.485 o
-3 5 12 7831.700 7624.850 82.273 0.362 o
-3 5 13 1302.710 1282.140 17.235 9.260 o
-3 5 14 3706.690 3738.830 54.631 1.253 o
-3 5 15 121.417 116.077 6.134 161.865 o
-3 5 16 2643.700 2699.280 30.884 2.678 o
-3 5 17 85.808 101.354 5.931 192.657 o
-3 5 18 1595.140 1563.490 19.156 6.773 o
-3 5 19 1015.860 1033.190 13.982 13.815 o
-3 5 20 1465.740 1410.210 16.562 8.140 o
-3 5 21 2373.920 2353.980 25.178 3.449 o
-3 5 22 814.761 808.918 10.297 21.024 o
-3 5 23 110.872 118.028 5.101 200.884 o
-3 5 24 4229.140 4241.570 60.726 0.993 o
-3 5 25 1248.190 1211.750 21.715 8.537 o
-3 6 -2 717.073 684.622 12.045 22.994 o
-3 6 -1 1974.060 1933.310 37.218 3.456 o
-3 6 0 2265.400 2188.020 32.753 3.263 o
-3 6 1 6749.060 6613.390 96.381 0.408 o
-3 6 2 815.112 796.574 20.817 13.133 o
-3 6 3 608.775 579.389 13.165 25.526 o
-3 6 4 1025.710 1009.430 13.243 14.186 o
-3 6 5 685.154 666.684 9.292 27.391 o
-3 6 6 286.693 296.313 5.895 85.917 o
-3 6 7 552.355 531.529 8.602 36.624 o
-3 6 8 149.694 155.641 5.344 158.570 o
-3 6 9 4509.760 4376.850 45.271 1.070 o
-3 6 10 1134.700 1041.460 11.419 13.498 o
-3 6 11 33.587 45.333 4.493 388.536 o
-3 6 12 3407.120 3334.540 40.206 1.691 o
-3 6 13 78.751 80.647 8.292 127.316 o
-3 6 14 3618.600 3534.140 39.251 1.569 o
-3 6 15 2069.340 2079.180 24.361 4.222 o
-3 6 16 3664.100 3649.330 75.109 0.983 o
-3 6 17 3834.020 3807.090 39.559 1.424 o
-3 6 18 1115.450 1101.870 13.740 12.512 o
-3 6 19 1014.760 1000.500 12.823 14.572 o
-3 6 20 2855.360 2826.290 37.605 2.215 o
-3 6 21 7236.090 7276.510 73.409 0.422 o
-3 6 22 530.253 522.465 7.588 40.211 o
-3 6 23 1504.400 1445.230 18.145 7.570 o
-3 6 24 546.109 532.216 8.786 36.541 o
-3 7 -2 44.007 54.998 5.080 302.927 o
-3 7 -1 6112.840 6037.580 86.990 0.494 o
-3 7 0 3643.230 3574.730 52.535 1.329 o
-3 7 1 2298.760 2242.120 31.160 3.286 o
-3 7 2 350.352 329.170 8.583 57.932 o
-3 7 3 1056.720 1016.580 19.168 11.177 o
-3 7 4 3617.970 3617.100 43.501 1.481 o
-3 7 5 2124.140 2148.130 24.884 4.022 o
-3 7 6 189.528 179.238 4.887 143.547 o
-3 7 7 204.799 201.964 4.978 131.053 o
-3 7 8 980.195 938.898 13.847 14.860 o
-3 7 9 613.639 577.048 9.871 30.646 o
-3 7 10 1439.090 1393.710 22.284 7.155 o
-3 7 11 7474.810 7355.210 86.279 0.378 o
-3 7 12 1213.750 1172.870 15.504 10.739 o
-3 7 13 275.884 273.215 7.648 76.009 o
-3 7 14 1890.260 1853.280 22.223 5.037 o
-3 7 15 203.594 205.745 7.362 97.649 o
-3 7 16 1106.180 1103.370 13.706 12.610 o
-3 7 17 1809.670 1799.140 20.129 5.541 o
-3 7 18 871.664 880.213 11.775 18.136 o
-3 7 19 54.307 66.510 5.930 228.438 o
-3 7 20 848.041 841.447 14.288 17.035 o
-3 7 21 60.202 77.112 5.045 270.241 o
-3 7 22 1133.760 1123.240 15.059 11.751 o
-3 7 23 58.267 64.558 5.657 241.186 o
-3 7 24 65.959 72.599 6.617 186.083 o
-3 8 -2 5417.660 5071.570 40.620 0.841 o
-3 8 -1 8126.490 7768.240 66.875 0.372 o
-3 8 0 145.416 147.482 4.300 190.410 o
-3 8 1 4066.810 3856.170 35.714 1.380 o
-3 8 2 1087.730 1024.140 11.184 14.246 o
-3 8 3 1829.780 1676.090 18.523 5.843 o
-3 8 4 18.197 25.644 2.835 881.296 o
-3 8 5 1096.580 1064.470 10.909 13.999 o
-3 8 6 918.290 884.070 11.764 17.335 o
-3 8 7 1566.490 1559.140 18.055 7.069 o
-3 8 8 65.281 67.496 4.903 279.298 o
-3 8 9 868.762 857.300 16.313 15.236 o
-3 8 10 87.793 95.024 5.560 208.581 o
-3 8 11 2077.600 2025.420 27.093 4.044 o
-3 8 12 2131.570 2118.640 26.722 3.903 o
-3 8 13 2521.490 2499.470 26.986 3.076 o
-3 8 14 4.723 8.802 5.352 377.520 o
-3 8 15 9310.670 9541.630 96.052 0.254 o
-3 8 16 613.653 621.630 9.557 30.310 o
-3 8 17 201.895 206.031 7.098 101.327 o
-3 8 18 55.709 61.280 4.766 306.712 o
-3 8 19 1028.160 1035.570 12.751 14.229 o
-3 8 20 1567.170 1589.670 17.553 7.082 o
-3 8 21 46.660 57.670 4.560 342.358 o
-3 8 22 94.205 89.256 7.044 153.726 o
-3 8 23 2343.660 2367.760 48.903 2.262 o
-3 9 -2 65.794 72.719 4.991 269.742 o
-3 9 -1 6208.730 5977.200 51.684 0.621 o
-3 9 0 91.834 98.157 4.303 263.333 o
-3 9 1 8625.020 8332.820 83.920 0.311 o
-3 9 2 4573.140 4458.910 45.724 1.041 o
-3 9 3 7455.990 7191.670 72.575 0.413 o
-3 9 4 46.100 49.722 3.257 512.173 o
-3 9 5 105.066 107.853 7.786 127.684 o
-3 9 6 1296.280 1303.210 16.625 9.393 o
-3 9 7 193.435 204.939 8.272 88.805 o
-3 9 8 676.423 649.435 18.914 16.753 o
-3 9 9 1520.440 1492.140 17.096 7.576 o
-3 9 10 1459.080 1417.180 18.892 7.699 o
-3 9 11 229.328 250.700 7.597 85.741 o
-3 9 12 2730.580 2733.530 28.997 2.650 o
-3 9 13 2955.700 3088.110 48.970 1.750 o
-3 9 14 1781.110 1744.740 21.079 5.594 o
-3 9 15 1310.350 1316.230 17.143 9.135 o
-3 9 16 24.317 20.755 3.807 569.272 o
-3 9 17 1296.750 1331.390 17.003 9.207 o
-3 9 18 2322.300 2347.810 25.132 3.530 o
-3 9 19 294.938 309.644 6.389 79.569 o
-3 9 20 49.618 61.126 3.649 428.433 o
-3 9 21 115.073 127.878 5.576 178.787 o
-3 9 22 196.629 190.885 10.045 71.223 o
-3 10 -2 1321.490 1268.370 28.389 6.505 o
-3 10 -1 10457.300 10273.100 97.179 0.215 o
-3 10 0 1170.060 1132.890 12.819 12.161 o
-3 10 1 7163.540 6923.480 82.295 0.415 o
-3 10 2 3135.750 2938.200 30.860 2.177 o
-3 10 3 485.201 447.247 9.701 39.754 o
-3 10 4 791.643 750.494 10.308 22.203 o
-3 10 5 1899.340 1823.120 25.528 4.720 o
-3 10 6 1206.200 1156.720 16.103 10.666 o
-3 10 7 325.158 331.672 8.411 61.238 o
-3 10 8 282.358 280.645 10.255 57.036 o
-3 10 9 1986.360 1927.990 29.096 4.118 o
-3 10 10 5096.210 5088.680 55.570 0.807 o
-3 10 11 87.044 108.183 8.470 117.697 o
-3 10 12 14.352 16.510 4.384 499.397 o
-3 10 13 4507.080 4608.390 54.814 0.959 o
-3 10 14 2342.580 2310.650 28.834 3.321 o
-3 10 15 9659.420 9891.990 114.753 0.221 o
-3 10 16 4.536 10.085 6.991 225.252 o
-3 10 17 360.012 364.848 8.389 56.283 o
-3 10 18 2.536 5.420 3.481 877.949 o
-3 10 19 487.327 499.198 7.874 42.922 o
-3 10 20 51.523 57.092 4.323 356.344 o
-3 10 21 1965.770 1868.800 31.946 3.950 o
-3 11 -2 1715.860 1675.410 17.903 6.297 o
-3 11 -1 2813.640 2742.190 29.096 2.566 o
-3 11 0 82.487 74.732 4.408 284.269 o
-3 11 1 337.238 327.280 7.608 64.632 o
-3 11 2 1379.920 1314.270 15.546 9.103 o
-3 11 3 10451.500 10174.100 96.521 0.217 o
-3 11 4 378.997 374.234 7.649 57.391 o
-3 11 5 374.658 357.925 7.614 58.811 o
-3 11 6 147.256 150.056 6.528 134.383 o
-3 11 7 398.033 413.481 9.397 47.089 o
-3 11 8 667.450 668.738 13.965 22.040 o
-3 11 9 375.428 401.211 13.943 33.660 o
-3 11 10 496.116 495.020 10.011 37.169 o
-3 11 11 1370.970 1321.190 16.843 8.838 o
-3 11 12 4684.140 4702.950 51.565 0.942 o
-3 11 13 32.985 39.703 4.454 401.244 o
-3 11 14 400.185 394.527 10.274 44.384 o
-3 11 15 1940.880 1980.050 31.846 3.912 o
-3 11 16 1989.020 1999.130 27.514 4.188 o
-3 11 17 901.304 925.829 14.148 15.787 o
-3 11 18 20.415 26.093 3.499 649.150 o
-3 11 19 20.273 25.531 3.548 638.895 o
-3 11 20 402.161 405.113 8.150 51.799 o
-3 12 -2 3134.440 3235.840 45.954 1.712 o
-3 12 -1 1440.870 1335.730 39.728 4.290 o
-3 12 0 17.954 19.366 4.030 552.299 o
-3 12 1 5222.870 5034.820 51.645 0.816 o
-3 12 2 2817.190 2744.820 29.342 2.553 o
-3 12 3 1212.530 1212.430 20.201 9.162 o
-3 12 4 1840.200 1810.240 25.534 4.863 o
-3 12 5 6088.470 6110.160 109.224 0.415 o
-3 12 6 767.616 738.297 12.554 20.773 o
-3 12 7 6.933 11.681 4.502 510.291 o
-3 12 8 2301.790 2290.000 35.272 3.016 o
-3 12 9 3530.850 3594.790 52.979 1.353 o
-3 12 10 291.227 286.041 11.915 47.440 o
-3 12 11 605.991 597.826 10.969 28.770 o
-3 12 12 40.692 49.514 6.105 237.017 o
-3 12 13 1691.050 1737.840 22.360 5.708 o
-3 12 14 533.987 541.931 13.232 27.989 o
-3 12 15 305.105 315.644 7.919 67.335 o
-3 12 16 291.444 304.729 8.924 63.157 o
-3 12 17 28.912 34.434 3.737 533.165 o
-3 12 18 11.880 13.181 3.709 683.155 o
-3 12 19 831.123 838.882 22.943 11.601 o
-3 13 -2 3348.970 3266.460 34.526 1.855 o
-3 13 -1 44.403 55.785 6.046 234.691 o
-3 13 0 409.808 422.716 8.673 48.549 o
-3 13 1 1125.670 1109.720 14.022 12.270 o
-3 13 2 23.756 24.338 4.417 451.076 o
-3 13 3 703.615 682.129 10.237 25.456 o
-3 13 4 888.077 885.646 11.909 17.723 o
-3 13 5 184.547 173.996 6.882 112.686 o
-3 13 6 2353.070 2266.460 27.820 3.394 o
-3 13 7 327.178 353.384 9.307 55.278 o
-3 13 8 63.157 63.330 5.417 251.269 o
-3 13 9 8.724 7.068 6.096 290.499 o
-3 13 10 1294.370 1294.580 30.119 6.186 o
-3 13 11 121.412 133.377 12.135 62.464 o
-3 13 12 262.439 262.490 9.235 66.468 o
-3 13 13 22.122 26.783 4.679 413.071 o
-3 13 14 161.494 167.641 8.945 89.247 o
-3 13 15 631.400 649.502 14.187 22.731 o
-3 13 16 14.417 9.114 5.829 307.319 o
-3 13 17 1070.390 1071.000 38.028 5.345 o
-3 13 18 747.460 707.878 18.813 15.671 o
-3 14 -2 92.483 98.361 6.452 170.969 o
-3 14 -1 5205.230 5114.710 56.108 0.785 o
-3 14 0 12.567 22.475 4.165 539.370 o
-3 14 1 1219.220 1174.800 15.696 10.630 o
-3 14 2 1001.220 968.854 13.613 14.541 o
-3 14 3 383.526 367.019 8.748 52.518 o
-3 14 4 857.676 824.688 11.517 19.062 o
-3 14 5 147.523 168.957 8.161 102.555 o
-3 14 6 370.649 369.413 12.311 39.511 o
-3 14 7 413.288 403.044 10.210 43.561 o
-3 14 8 1730.240 1696.760 37.946 3.850 o
-3 14 9 33.982 42.353 5.492 290.954 o
-3 14 10 388.166 382.288 10.225 45.694 o
-3 14 11 11.258 18.253 4.780 436.296 o
-3 14 12 1308.400 1313.570 20.884 8.211 o
-3 14 13 1716.170 1717.810 38.179 3.831 o
-3 14 14 311.308 306.527 11.326 48.357 o
-3 14 15 2332.360 2320.640 67.505 1.590 o
-3 14 16 291.388 276.264 14.940 35.561 o
-3 15 -2 350.385 359.850 10.476 47.880 o
-3 15 -1 1912.620 1879.910 24.167 4.763 o
-3 15 0 1918.950 1870.870 24.088 4.766 o
-3 15 1 3829.080 3803.140 45.554 1.341 o
-3 15 2 5.730 12.905 4.054 619.688 o
-3 15 3 64.635 67.375 4.744 291.232 o
-3 15 4 2090.420 2064.320 28.604 3.874 o
-3 15 5 501.290 491.496 9.920 37.222 o
-3 15 6 552.039 549.058 9.684 34.050 o
-3 15 7 956.367 937.212 16.442 13.727 o
-3 15 8 597.349 597.179 12.285 26.955 o
-3 15 9 171.331 173.021 11.021 66.132 o
-3 15 10 4862.060 4926.950 70.956 0.748 o
-3 15 11 909.141 934.545 17.890 13.410 o
-3 15 12 304.250 308.199 17.606 27.370 o
-3 15 13 366.970 374.128 10.955 44.468 o
-3 16 -2 3682.420 3722.060 44.123 1.427 o
-3 16 -1 1415.360 1377.060 17.917 8.208 o
-3 16 0 38.295 40.352 4.041 441.144 o
-3 16 1 1396.050 1397.520 18.293 8.173 o
-3 16 2 5089.450 5080.020 59.560 0.783 o
-3 16 3 218.714 210.245 7.424 93.341 o
-3 16 4 74.994 79.794 5.831 211.872 o
-3 16 5 912.219 887.480 13.754 16.147 o
-3 16 6 797.319 788.420 14.102 18.384 o
-3 16 7 110.283 113.531 9.544 93.767 o
-3 16 8 1633.930 1622.600 28.321 5.214 o
-3 16 9 648.471 658.991 18.907 17.041 o
-3 16 10 1477.270 1441.720 58.744 2.468 o
-3 16 11 387.743 407.670 20.506 19.950 o
-3 16 12 1810.520 1752.930 35.996 3.892 o
-3 17 -2 11.154 14.773 3.238 850.261 o
-3 17 -1 216.422 209.591 5.773 114.511 o
-3 17 0 1712.910 1686.590 22.766 5.667 o
-3 17 1 483.732 476.980 8.802 41.407 o
-3 17 2 546.549 530.319 9.298 35.507 o
-3 17 3 125.175 135.777 6.868 137.441 o
-3 17 4 892.384 884.381 14.795 15.769 o
-3 17 5 126.427 124.300 8.608 104.549 o
-3 17 6 597.514 589.842 14.868 23.178 o
-3 17 7 2193.590 2257.750 63.632 1.771 o
-3 17 8 487.010 503.524 18.813 20.363 o
-3 17 9 88.186 89.217 7.708 137.651 o
-2 0 0 570.396 570.060 17.730 20.030 o
-2 0 2 4261.150 4167.400 69.004 0.908 o
-2 0 4 1521.580 1566.980 22.686 6.463 o
-2 0 6 40821.500 42681.900 733.397 0.009 o
-2 0 8 2197.200 2256.610 32.768 3.303 o
-2 0 10 8690.420 8860.880 177.228 0.182 o
-2 0 12 653.217 636.295 11.195 26.365 o
-2 0 14 675.237 676.775 12.112 24.028 o
-2 0 16 2159.970 2068.740 70.562 1.580 o
-2 0 18 6703.530 6838.610 129.062 0.320 o
-2 0 20 7747.250 7639.140 97.592 0.336 o
-2 0 22 1142.750 1113.090 29.951 6.922 o
-2 0 24 959.168 953.194 22.693 10.524 o
-2 1 -1 11.291 7.029 1.341 2789.390 o
-2 1 0 141.460 165.534 2.365 237.243 o
-2 1 1 2388.400 2397.250 27.934 3.256 o
-2 1 2 72.518 77.861 2.427 458.043 o
-2 1 3 2137.190 2166.760 23.482 4.080 o
-2 1 4 8208.180 8601.150 91.958 0.310 o
-2 1 5 31475.000 32862.100 398.231 0.021 o
-2 1 6 1267.360 1246.210 12.454 10.901 o
-2 1 7 1213.130 1214.420 12.123 11.597 o
-2 1 8 1830.090 1819.530 21.521 5.306 o
-2 1 9 1189.810 1169.150 21.024 9.158 o
-2 1 10 8629.790 8927.200 126.706 0.242 o
-2 1 11 335.405 330.693 9.001 57.115 o
-2 1 12 690.564 668.669 14.018 21.505 o
-2 1 13 149.110 146.926 4.135 192.435 o
-2 1 14 676.960 631.077 7.363 30.718 o
-2 1 15 3453.640 3473.840 30.694 1.814 o
-2 1 16 3647.660 3685.360 41.035 1.497 o
-2 1 17 1100.510 1089.590 11.318 13.651 o
-2 1 18 6096.440 6069.290 80.757 0.518 o
-2 1 19 640.623 627.304 8.451 30.805 o
-2 1 20 415.113 413.187 6.975 54.729 o
-2 1 21 45.335 49.094 4.707 338.529 o
-2 1 22 8437.290 8154.070 153.174 0.219 o
-2 1 23 171.861 170.431 6.976 115.160 o
-2 1 24 983.282 979.447 16.316 13.300 o
-2 1 25 34.057 36.615 3.813 495.478 o
-2 2 -1 15548.800 17072.700 201.922 0.080 o
-2 2 0 12119.500 12884.100 163.812 0.130 o
-2 2 1 4670.200 4918.560 69.719 0.783 o
-2 2 2 428.591 440.840 5.710 56.391 o
-2 2 3 3573.590 3716.590 43.144 1.485 o
-2 2 4 256.205 247.929 3.508 120.867 o
-2 2 5 28666.900 30347.100 303.172 0.027 o
-2 2 6 23468.700 24877.600 263.198 0.039 o
-2 2 7 900.401 903.863 9.959 18.587 o
-2 2 8 36878.800 39094.300 458.210 0.015 o
-2 2 9 403.930 394.678 7.786 53.517 o
-2 2 10 2903.370 2920.350 43.008 1.987 o
-2 2 11 1288.560 1247.230 15.082 10.037 o
-2 2 12 69.810 82.470 4.758 273.724 o
-2 2 13 58.737 71.181 3.415 414.536 o
-2 2 14 664.287 649.778 7.906 30.171 o
-2 2 15 220.943 213.438 5.672 113.917 o
-2 2 16 429.678 438.577 6.766 52.927 o
-2 2 17 3716.270 3685.870 32.574 1.599 o
-2 2 18 2677.500 2659.810 26.833 2.819 o
-2 2 19 13.000 23.447 3.647 661.997 o
-2 2 20 1931.920 1852.530 22.036 4.955 o
-2 2 21 119.612 128.145 7.999 116.530 o
-2 2 22 10.234 22.337 4.572 468.457 o
-2 2 23 108.215 105.185 5.863 180.180 o
-2 2 24 3422.730 3437.310 49.799 1.473 o
-2 2 25 62.341 67.140 5.339 254.845 o
-2 3 -1 4653.680 4714.070 60.179 0.877 o
-2 3 0 26272.800 28135.900 395.019 0.026 o
-2 3 1 5830.910 6023.660 118.118 0.399 o
-2 3 2 8.282 3.924 1.328 3412.140 o
-2 3 3 1358.980 1386.150 18.399 8.368 o
-2 3 4 3318.830 3478.200 40.653 1.689 o
-2 3 5 11179.500 11582.400 123.390 0.171 o
-2 3 6 586.081 613.893 7.689 34.617 o
-2 3 7 1036.440 1026.820 12.048 14.499 o
-2 3 8 3867.590 3949.890 46.227 1.296 o
-2 3 9 645.726 641.842 10.024 28.137 o
-2 3 10 5454.060 5584.010 109.877 0.458 o
-2 3 11 1339.190 1276.440 14.623 9.704 o
-2 3 12 1030.050 960.551 9.777 16.056 o
-2 3 13 1541.490 1510.090 17.600 7.355 o
-2 3 14 5640.710 5807.600 58.831 0.666 o
-2 3 15 345.302 359.313 6.932 65.398 o
-2 3 16 4474.820 4429.760 42.827 1.094 o
-2 3 17 13.880 18.009 3.505 716.850 o
-2 3 18 4102.030 4035.380 41.760 1.266 o
-2 3 19 143.462 157.546 6.427 136.528 o
-2 3 20 445.104 436.561 8.130 47.265 o
-2 3 21 252.918 262.708 9.268 67.270 o
-2 3 22 2069.910 2012.330 24.189 4.298 o
-2 3 23 420.323 426.741 7.961 50.119 o
-2 3 24 2877.750 2843.780 37.017 2.213 o
-2 3 25 93.617 103.671 5.235 214.539 o
-2 4 -1 1582.530 1625.730 21.776 6.303 o
-2 4 0 8145.270 8308.350 105.216 0.296 o
-2 4 1 11129.500 11632.900 164.337 0.146 o
-2 4 2 1013.550 985.502 12.326 14.921 o
-2 4 3 1040.300 1010.000 12.634 14.290 o
-2 4 4 97.698 104.665 3.502 293.516 o
-2 4 5 18068.100 18624.800 213.996 0.064 o
-2 4 6 1622.720 1641.550 20.101 6.388 o
-2 4 7 146.137 142.834 4.933 174.338 o
-2 4 8 322.960 340.772 5.493 78.022 o
-2 4 9 475.746 476.065 7.099 46.576 o
-2 4 10 279.334 285.662 6.961 79.877 o
-2 4 11 1589.500 1493.490 19.007 6.956 o
-2 4 12 1594.050 1559.490 19.609 6.715 o
-2 4 13 5289.980 5283.650 53.501 0.775 o
-2 4 14 533.976 517.474 7.496 40.338 o
-2 4 15 2363.330 2331.540 25.081 3.486 o
-2 4 16 5045.210 5112.570 52.376 0.834 o
-2 4 17 328.467 332.759 10.436 50.498 o
-2 4 18 195.873 195.305 7.999 92.447 o
-2 4 19 178.586 198.416 6.706 113.671 o
-2 4 20 865.252 838.162 10.947 19.208 o
-2 4 21 103.538 131.115 6.683 151.338 o
-2 4 22 6.787 12.365 3.506 794.420 o
-2 4 23 2939.890 2857.070 34.333 2.249 o
-2 4 24 443.821 432.202 7.680 48.983 o
-2 4 25 664.634 632.878 10.644 26.825 o
-2 5 -1 193.628 184.223 5.205 135.278 o
-2 5 0 12699.900 13163.600 185.917 0.113 o
-2 5 1 2740.950 2819.860 41.359 2.168 o
-2 5 2 3158.430 3197.320 37.858 1.905 o
-2 5 3 2865.590 2845.370 33.719 2.327 o
-2 5 4 2729.130 2783.190 30.588 2.572 o
-2 5 5 6387.510 6465.740 75.371 0.500 o
-2 5 6 2279.140 2223.050 26.950 3.579 o
-2 5 7 326.269 340.246 6.348 72.489 o
-2 5 8 1319.080 1327.970 17.156 9.045 o
-2 5 9 899.678 894.153 13.699 16.311 o
-2 5 10 3123.570 2980.310 31.334 2.159 o
-2 5 11 3810.740 3604.340 37.496 1.503 o
-2 5 12 1039.100 1000.950 14.070 13.694 o
-2 5 13 2272.430 2227.460 25.378 3.681 o
-2 5 14 173.426 175.684 6.286 125.556 o
-2 5 15 804.826 821.889 10.988 20.538 o
-2 5 16 7347.060 7303.460 69.675 0.423 o
-2 5 17 228.860 227.918 7.350 90.442 o
-2 5 18 22.277 23.686 3.690 598.320 o
-2 5 19 86.032 110.151 6.979 154.705 o
-2 5 20 52.002 62.202 4.730 314.559 o
-2 5 21 560.960 574.663 8.777 34.821 o
-2 5 22 829.578 809.736 10.977 20.163 o
-2 5 23 207.899 206.013 6.625 106.037 o
-2 5 24 751.839 716.753 14.533 19.369 o
-2 6 -1 1002.750 997.151 20.882 10.895 o
-2 6 0 11.402 14.158 3.608 715.138 o
-2 6 1 32.033 36.391 4.245 436.068 o
-2 6 2 865.611 830.515 12.601 18.077 o
-2 6 3 344.354 345.479 5.908 71.915 o
-2 6 4 5516.000 5555.660 60.287 0.690 o
-2 6 5 2326.350 2342.050 26.401 3.458 o
-2 6 6 542.068 536.689 7.921 38.426 o
-2 6 7 102.160 111.669 5.670 188.570 o
-2 6 8 877.516 881.312 11.861 17.968 o
-2 6 9 2682.550 2556.460 28.922 2.787 o
-2 6 10 19808.200 20143.700 358.036 0.040 o
-2 6 11 1478.870 1408.550 19.468 7.517 o
-2 6 12 589.944 569.588 9.837 31.760 o
-2 6 13 3404.690 3120.140 102.858 0.733 o
-2 6 14 14.468 24.212 5.360 345.187 o
-2 6 15 21.635 26.834 4.170 495.703 o
-2 6 16 94.225 103.049 6.899 155.094 o
-2 6 17 2297.220 2274.670 23.390 3.722 o
-2 6 18 12485.900 12664.400 134.119 0.141 o
-2 6 19 2119.420 2154.350 23.413 4.129 o
-2 6 20 94.703 102.930 5.899 187.756 o
-2 6 21 2374.930 2358.900 24.986 3.455 o
-2 6 22 251.307 254.045 6.000 96.915 o
-2 6 23 132.011 144.123 7.994 111.584 o
-2 6 24 194.059 184.734 6.742 110.784 o
-2 7 -1 8183.900 8358.110 138.004 0.243 o
-2 7 0 846.797 813.902 12.724 18.445 o
-2 7 1 2842.270 2816.640 42.149 2.080 o
-2 7 2 12.021 14.974 2.743 1077.380 o
-2 7 3 2855.510 2793.100 49.676 1.845 o
-2 7 4 3755.520 3829.750 42.233 1.410 o
-2 7 5 936.896 945.214 12.389 16.211 o
-2 7 6 19.625 24.701 2.741 907.102 o
-2 7 7 3616.860 3484.080 32.535 1.695 o
-2 7 8 2994.200 2882.670 32.679 2.249 o
-2 7 9 212.683 215.063 5.250 121.930 o
-2 7 10 4469.150 4326.320 54.175 1.001 o
-2 7 11 2171.790 2062.230 23.838 4.087 o
-2 7 12 2447.880 2360.870 25.843 3.310 o
-2 7 13 980.974 991.793 13.424 14.745 o
-2 7 14 1084.370 1089.010 12.627 13.333 o
-2 7 15 158.664 169.407 7.818 105.278 o
-2 7 16 1132.750 1150.540 14.098 11.986 o
-2 7 17 2494.050 2499.670 25.276 3.187 o
-2 7 18 598.423 615.717 8.981 31.933 o
-2 7 19 1468.520 1470.870 19.812 7.361 o
-2 7 20 733.384 747.438 10.291 23.697 o
-2 7 21 180.829 178.871 5.451 137.153 o
-2 7 22 817.212 798.213 10.450 20.964 o
-2 7 23 1051.270 1050.630 16.733 12.127 o
-2 8 -1 5152.250 4912.690 53.134 0.828 o
-2 8 0 1850.380 1762.860 18.310 5.668 o
-2 8 1 9303.150 9170.560 123.368 0.228 o
-2 8 2 5719.710 5433.160 63.204 0.658 o
-2 8 3 189.439 186.133 5.807 126.464 o
-2 8 4 616.162 592.383 10.044 29.991 o
-2 8 5 1447.130 1423.530 14.647 8.573 o
-2 8 6 972.648 921.586 11.239 16.497 o
-2 8 7 77.901 86.250 4.228 294.105 o
-2 8 8 1327.490 1287.840 21.341 8.069 o
-2 8 9 40.153 44.811 5.489 282.025 o
-2 8 10 2489.120 2447.250 35.551 2.740 o
-2 8 11 1.764 11.274 3.772 738.580 o
-2 8 12 9420.190 9795.760 98.595 0.245 o
-2 8 13 866.703 852.445 11.595 18.590 o
-2 8 14 251.592 252.132 8.309 75.669 o
-2 8 15 1078.870 1047.340 12.476 13.688 o
-2 8 16 5397.580 5399.570 56.601 0.734 o
-2 8 17 3263.810 3263.790 34.277 1.909 o
-2 8 18 374.457 383.117 8.595 53.257 o
-2 8 19 229.640 230.654 7.576 87.685 o
-2 8 20 1170.310 1179.380 13.584 11.690 o
-2 8 21 374.367 368.064 6.135 65.135 o
-2 8 22 309.396 321.554 6.907 72.858 o
-2 8 23 303.733 318.718 10.173 54.194 o
-2 9 -1 740.127 709.386 8.554 25.807 o
-2 9 0 2329.880 2185.230 25.799 3.601 o
-2 9 1 357.086 338.883 6.474 67.595 o
-2 9 2 159.848 156.908 4.539 171.759 o
-2 9 3 116.922 117.653 4.331 224.957 o
-2 9 4 2598.520 2439.740 27.277 3.009 o
-2 9 5 404.398 396.739 7.256 55.464 o
-2 9 6 963.764 959.032 16.114 13.712 o
-2 9 7 1761.070 1680.660 26.184 5.121 o
-2 9 8 817.073 788.447 11.204 20.452 o
-2 9 9 155.553 155.523 6.170 137.725 o
-2 9 10 35.582 46.554 5.094 320.353 o
-2 9 11 719.205 700.353 11.203 23.690 o
-2 9 12 1611.730 1526.850 17.553 7.027 o
-2 9 13 22.783 31.970 4.460 436.453 o
-2 9 14 6683.700 6807.630 73.794 0.471 o
-2 9 15 1929.710 1911.620 22.870 4.812 o
-2 9 16 130.645 133.320 6.423 146.315 o
-2 9 17 233.925 218.149 7.269 91.272 o
-2 9 18 1795.670 1841.640 20.190 5.514 o
-2 9 19 449.737 447.271 7.334 49.015 o
-2 9 20 199.889 202.523 5.276 128.265 o
-2 9 21 57.958 57.556 4.085 365.697 o
-2 9 22 121.891 127.520 9.406 92.774 o
-2 10 -1 906.467 876.508 12.906 16.853 o
-2 10 0 6106.870 5881.530 59.715 0.607 o
-2 10 1 2892.530 2829.850 29.736 2.438 o
-2 10 2 5700.910 5458.890 52.299 0.711 o
-2 10 3 10198.700 9945.550 94.065 0.228 o
-2 10 4 1327.570 1273.260 14.817 9.746 o
-2 10 5 531.804 501.290 8.658 38.358 o
-2 10 6 149.438 160.525 6.692 128.515 o
-2 10 7 425.223 410.415 8.229 49.431 o
-2 10 8 2753.920 2736.910 37.422 2.325 o
-2 10 9 3062.220 2973.700 31.251 2.207 o
-2 10 10 8948.050 8853.530 95.246 0.276 o
-2 10 11 1309.470 1293.430 16.484 9.377 o
-2 10 12 6053.720 6169.930 62.746 0.586 o
-2 10 13 399.367 398.004 8.144 52.361 o
-2 10 14 90.493 100.714 7.047 152.819 o
-2 10 15 153.133 162.169 7.642 110.219 o
-2 10 16 4440.490 4573.260 73.643 0.808 o
-2 10 17 344.542 352.591 8.189 59.351 o
-2 10 18 5.737 11.630 3.440 833.949 o
-2 10 19 38.693 37.091 3.646 504.932 o
-2 10 20 117.683 140.268 6.868 139.342 o
-2 10 21 541.335 536.043 9.959 34.247 o
-2 11 -1 2567.800 2499.450 26.799 3.030 o
-2 11 0 678.674 664.158 9.724 27.103 o
-2 11 1 2753.830 2588.140 49.356 1.955 o
-2 11 2 15.652 24.217 3.579 662.459 o
-2 11 3 4455.480 4312.650 47.623 1.069 o
-2 11 4 1251.730 1189.400 15.287 10.455 o
-2 11 5 3668.310 3549.910 39.495 1.541 o
-2 11 6 1.731 2.850 3.590 848.254 o
-2 11 7 168.526 174.953 6.688 120.275 o
-2 11 8 6173.940 6079.480 91.802 0.471 o
-2 11 9 533.577 532.084 11.317 31.863 o
-2 11 10 676.353 648.010 11.366 25.314 o
-2 11 11 5.532 9.011 3.738 731.495 o
-2 11 12 2282.480 2289.370 27.136 3.515 o
-2 11 13 3996.900 4018.530 43.577 1.279 o
-2 11 14 4236.360 4369.260 59.306 0.994 o
-2 11 15 1692.730 1739.130 27.525 5.047 o
-2 11 16 22.269 29.907 4.596 420.551 o
-2 11 17 307.098 314.402 7.340 70.872 o
-2 11 18 228.042 246.972 6.886 93.633 o
-2 11 19 340.215 357.469 8.272 59.120 o
-2 11 20 12.913 15.911 3.358 782.415 o
-2 12 -1 49.313 58.262 4.114 380.889 o
-2 12 0 921.393 900.848 12.604 16.637 o
-2 12 1 837.993 815.652 11.336 19.657 o
-2 12 2 9295.310 9060.900 86.071 0.273 o
-2 12 3 4974.820 4801.060 49.248 0.895 o
-2 12 4 157.843 148.510 7.111 119.924 o
-2 12 5 2731.930 2620.720 48.398 1.990 o
-2 12 6 4333.010 4280.030 56.770 1.009 o
-2 12 7 646.820 645.207 10.015 28.057 o
-2 12 8 7.239 4.106 4.236 585.875 o
-2 12 9 2452.960 2464.560 30.642 3.003 o
-2 12 10 4262.300 4178.790 46.128 1.150 o
-2 12 11 84.593 97.966 6.101 187.965 o
-2 12 12 51.506 59.809 5.417 265.481 o
-2 12 13 174.381 180.490 7.417 106.361 o
-2 12 14 3357.320 3447.510 45.233 1.586 o
-2 12 15 131.015 138.573 8.385 105.772 o
-2 12 16 1139.090 1153.200 21.705 9.264 o
-2 12 17 84.065 89.664 6.729 168.032 o
-2 12 18 2058.260 2085.170 34.342 3.476 o
-2 12 19 262.565 250.591 6.345 91.500 o
-2 13 -1 4179.130 4029.300 41.863 1.242 o
-2 13 0 3515.910 3442.260 36.190 1.691 o
-2 13 1 93.562 105.337 7.111 148.869 o
-2 13 2 281.060 281.985 7.478 75.906 o
-2 13 3 1600.310 1535.220 17.842 7.013 o
-2 13 4 74.646 89.433 5.333 232.344 o
-2 13 5 1501.120 1454.720 18.277 7.539 o
-2 13 6 3809.510 3737.020 41.587 1.417 o
-2 13 7 587.286 565.128 9.906 31.832 o
-2 13 8 1018.180 986.323 13.559 14.260 o
-2 13 9 711.454 708.221 17.941 16.847 o
-2 13 10 173.820 191.046 9.204 82.496 o
-2 13 11 2045.840 2051.430 55.183 2.226 o
-2 13 12 3991.650 3912.890 46.458 1.260 o
-2 13 13 199.987 201.363 7.297 99.729 o
-2 13 14 1259.080 1265.440 22.203 8.222 o
-2 13 15 395.418 394.492 10.423 44.142 o
-2 13 16 18.435 23.500 3.926 563.727 o
-2 13 17 239.919 253.103 9.315 68.929 o
-2 13 18 213.504 214.729 7.708 90.697 o
-2 14 -1 350.776 348.509 8.048 59.639 o
-2 14 0 137.810 132.426 7.469 121.283 o
-2 14 1 272.833 261.583 8.149 73.371 o
-2 14 2 1455.570 1432.450 17.977 7.860 o
-2 14 3 1093.890 1042.530 13.286 13.216 o
-2 14 4 618.614 597.046 10.356 29.327 o
-2 14 5 802.087 773.834 11.813 20.391 o
-2 14 6 37.487 45.409 4.684 358.756 o
-2 14 7 2420.060 2320.650 35.881 2.849 o
-2 14 8 2261.390 2198.260 60.026 1.888 o
-2 14 9 4207.070 4347.800 63.216 0.961 o
-2 14 10 1149.910 1127.160 19.680 9.959 o
-2 14 11 700.360 711.894 15.334 19.495 o
-2 14 12 730.467 715.877 15.679 18.627 o
-2 14 13 943.525 926.645 21.910 11.069 o
-2 14 14 814.343 809.163 19.160 14.169 o
-2 14 15 100.400 116.198 11.066 75.317 o
-2 14 16 2390.820 2468.130 127.264 0.598 o
-2 15 -1 17.002 15.244 4.198 529.018 o
-2 15 0 224.291 228.264 8.604 78.622 o
-2 15 1 2403.920 2342.380 29.687 3.179 o
-2 15 2 1.151 2.844 4.256 612.948 o
-2 15 3 34.870 35.178 4.702 372.207 o
-2 15 4 286.452 286.203 7.511 74.561 o
-2 15 5 2532.420 2476.500 28.196 3.022 o
-2 15 6 915.276 893.061 12.117 17.091 o
-2 15 7 4547.140 4499.050 65.014 0.871 o
-2 15 8 159.243 155.659 8.899 91.202 o
-2 15 9 75.349 82.459 8.257 128.839 o
-2 15 10 857.311 836.719 16.612 15.293 o
-2 15 11 3577.200 3734.320 61.975 1.176 o
-2 15 12 38.121 50.233 7.723 162.365 o
-2 15 13 3.588 2.809 5.041 433.247 o
-2 15 14 1500.570 1519.430 46.479 3.376 o
-2 16 -1 3269.030 3223.880 38.701 1.818 o
-2 16 0 809.893 766.990 11.738 20.368 o
-2 16 1 841.908 852.542 13.952 17.290 o
-2 16 2 663.275 661.278 10.675 26.397 o
-2 16 3 4210.610 4139.670 48.942 1.137 o
-2 16 4 0.013 -2.033 3.586 881.770 o
-2 16 5 56.970 57.192 5.340 266.035 o
-2 16 6 570.262 586.154 11.600 29.092 o
-2 16 7 1438.110 1407.280 22.122 7.165 o
-2 16 8 1515.930 1525.810 26.835 5.858 o
-2 16 9 1290.750 1305.090 23.421 7.684 o
-2 16 10 0.616 6.087 4.695 501.771 o
-2 16 11 216.161 209.385 14.940 39.263 o
-2 16 12 9.136 9.658 4.251 561.215 o
-2 17 -1 252.962 255.135 6.821 88.494 o
-2 17 0 70.344 77.139 5.725 221.608 o
-2 17 1 2226.450 2205.240 29.200 3.526 o
-2 17 2 1860.830 1830.910 24.745 4.876 o
-2 17 3 28.274 33.079 5.111 341.431 o
-2 17 4 1688.740 1702.800 25.864 5.310 o
-2 17 5 593.220 582.607 12.554 26.855 o
-2 17 6 0.786 4.171 5.041 438.643 o
-2 17 7 904.838 915.758 21.128 11.768 o
-2 17 8 31.512 35.712 5.694 281.648 o
-2 17 9 153.918 145.779 7.043 122.737 o
-2 18 0 2628.830 2652.890 44.086 2.194 o
-2 18 1 1130.000 1106.210 16.733 11.234 o
-2 18 2 789.737 778.509 15.524 17.390 o
-1 0 1 4411.420 4364.520 87.642 0.710 o
-1 0 3 28681.500 31213.800 440.306 0.021 o
-1 0 5 6123.330 6320.490 89.360 0.475 o
-1 0 7 14770.300 14937.400 242.577 0.078 o
-1 0 9 10316.500 10441.100 208.531 0.131 o
-1 0 11 15276.900 15876.300 290.759 0.063 o
-1 0 13 1208.880 1141.370 19.076 9.742 o
-1 0 15 75.853 86.089 6.995 163.853 o
-1 0 17 8806.990 9099.100 115.807 0.250 o
-1 0 19 2175.260 2144.640 29.385 3.629 o
-1 0 21 1657.770 1617.000 29.572 5.000 o
-1 0 23 645.128 626.008 17.393 18.867 o
-1 0 25 68.070 68.021 16.046 41.291 o
-1 1 0 6891.430 7294.860 103.883 0.365 o
-1 1 2 7798.260 8264.760 88.554 0.338 o
-1 1 3 1817.170 1859.290 21.098 5.333 o
-1 1 4 4287.120 4426.880 44.798 1.124 o
-1 1 5 166.412 194.934 2.562 195.561 o
-1 1 6 6612.800 6818.640 72.778 0.479 o
-1 1 7 12315.600 12951.000 148.938 0.134 o
-1 1 8 1115.680 1088.680 13.531 12.655 o
-1 1 9 385.959 392.422 6.954 58.770 o
-1 1 10 71.132 68.302 4.827 276.517 o
-1 1 11 2468.370 2371.390 48.079 2.221 o
-1 1 12 16.714 18.238 2.741 984.900 o
-1 1 13 536.623 512.889 9.512 35.936 o
-1 1 14 100.211 98.714 3.970 269.777 o
-1 1 15 737.015 723.467 8.781 25.461 o
-1 1 16 537.143 529.854 7.462 39.854 o
-1 1 17 3932.580 3995.860 36.880 1.389 o
-1 1 18 10.055 16.420 3.370 800.797 o
-1 1 19 3800.210 3750.380 38.923 1.457 o
-1 1 20 10.249 13.413 3.549 746.297 o
-1 1 21 685.017 685.404 14.069 21.390 o
-1 1 22 583.698 548.511 8.872 34.200 o
-1 1 23 491.076 472.739 8.492 41.914 o
-1 1 24 110.145 110.647 5.725 182.044 o
-1 1 25 371.162 361.345 7.747 58.375 o
-1 2 0 183.488 175.753 3.436 174.377 o
-1 2 1 129.145 130.616 2.979 254.817 o
-1 2 2 59.136 66.245 1.917 597.058 o
-1 2 3 1521.300 1564.850 18.523 7.169 o
-1 2 4 4661.920 4866.910 52.104 0.926 o
-1 2 5 15749.300 16863.300 182.838 0.084 o
-1 2 6 22801.600 24921.900 268.769 0.040 o
-1 2 7 6946.450 7251.910 83.804 0.414 o
-1 2 8 3246.020 3319.350 39.148 1.796 o
-1 2 9 6724.390 6820.330 79.284 0.452 o
-1 2 10 96.996 93.260 4.134 268.848 o
-1 2 11 3484.320 3373.420 34.796 1.749 o
-1 2 12 894.064 865.174 10.841 18.499 o
-1 2 13 1186.990 1118.010 11.018 12.649 o
-1 2 14 1380.630 1346.260 13.562 9.435 o
-1 2 15 3093.300 3137.810 32.611 2.093 o
-1 2 16 372.210 377.511 6.516 63.075 o
-1 2 17 1290.520 1305.100 14.528 9.964 o
-1 2 18 3073.640 3046.870 32.076 2.151 o
-1 2 19 124.292 132.060 7.070 133.829 o
-1 2 20 30.681 40.585 4.054 461.901 o
-1 2 21 135.184 140.576 7.150 127.203 o
-1 2 22 411.361 400.049 7.612 53.288 o
-1 2 23 294.631 284.167 9.473 60.464 o
-1 2 24 574.295 591.294 9.898 31.843 o
-1 2 25 184.757 182.716 11.466 61.012 o
-1 3 0 1788.500 1824.770 23.654 5.173 o
-1 3 1 706.266 756.803 10.186 24.399 o
-1 3 2 110.942 111.217 3.371 275.927 o
-1 3 3 16760.600 18271.000 211.509 0.070 o
-1 3 4 15943.200 16947.400 195.772 0.080 o
-1 3 5 18065.100 19188.300 281.792 0.053 o
-1 3 6 7325.210 7676.730 88.398 0.373 o
-1 3 7 6255.840 6580.630 65.826 0.538 o
-1 3 8 9868.000 10102.400 116.785 0.213 o
-1 3 9 6626.440 6818.090 79.660 0.458 o
-1 3 10 550.509 539.336 9.267 35.174 o
-1 3 11 3777.630 3665.740 32.202 1.581 o
-1 3 12 256.657 266.445 4.730 106.363 o
-1 3 13 1261.890 1225.580 13.139 10.847 o
-1 3 14 313.144 305.022 5.626 82.058 o
-1 3 15 48.841 48.700 3.595 456.431 o
-1 3 16 2114.560 2062.510 22.479 4.292 o
-1 3 17 122.749 128.115 5.822 167.040 o
-1 3 18 1198.830 1216.690 14.735 10.925 o
-1 3 19 420.918 425.086 8.873 46.951 o
-1 3 20 92.413 92.819 6.026 187.587 o
-1 3 21 308.285 306.265 7.121 72.716 o
-1 3 22 191.447 185.335 6.100 121.223 o
-1 3 23 175.299 179.482 6.307 123.954 o
-1 3 24 519.016 521.056 10.912 33.495 o
-1 3 25 29.477 29.520 3.834 522.918 o
-1 4 0 7828.750 7977.400 100.960 0.320 o
-1 4 1 24174.900 25763.800 326.228 0.033 o
-1 4 2 33058.100 35921.000 474.046 0.017 o
-1 4 3 5993.230 6372.700 80.768 0.514 o
-1 4 4 1418.010 1445.210 17.693 8.069 o
-1 4 5 1413.330 1436.930 17.614 8.130 o
-1 4 6 8904.740 9221.620 106.545 0.257 o
-1 4 7 4966.870 4929.150 57.596 0.827 o
-1 4 8 395.781 385.918 6.327 60.670 o
-1 4 9 9309.770 9275.180 131.686 0.218 o
-1 4 10 10333.400 10353.500 168.133 0.160 o
-1 4 11 1051.980 1032.910 10.865 14.774 o
-1 4 12 158.586 161.508 4.705 167.262 o
-1 4 13 1890.870 1853.030 18.756 5.375 o
-1 4 14 177.932 184.171 5.733 132.218 o
-1 4 15 1772.010 1730.890 19.159 5.866 o
-1 4 16 2191.620 2177.070 23.710 3.959 o
-1 4 17 185.628 204.713 7.289 102.689 o
-1 4 18 742.653 761.677 10.792 22.784 o
-1 4 19 7.670 10.504 3.563 772.946 o
-1 4 20 213.857 235.385 7.490 91.087 o
-1 4 21 240.787 247.040 6.661 93.319 o
-1 4 22 206.996 204.110 6.059 114.213 o
-1 4 23 428.074 405.323 6.862 54.284 o
-1 4 24 2384.240 2312.790 32.087 3.091 o
-1 5 0 359.450 369.008 16.028 29.187 o
-1 5 1 650.787 653.945 11.000 26.443 o
-1 5 2 644.018 651.146 10.736 27.050 o
-1 5 3 443.522 425.853 6.348 53.607 o
-1 5 4 8437.490 8690.440 100.522 0.287 o
-1 5 5 379.507 364.489 6.309 63.923 o
-1 5 6 547.257 537.739 8.179 37.588 o
-1 5 7 195.009 199.967 4.969 135.445 o
-1 5 8 2429.060 2422.340 29.582 3.107 o
-1 5 9 11401.900 11627.300 193.793 0.126 o
-1 5 10 1465.480 1388.790 19.692 7.576 o
-1 5 11 3757.500 3621.440 35.395 1.553 o
-1 5 12 3292.590 3284.450 33.985 1.893 o
-1 5 13 124.165 122.297 7.686 122.269 o
-1 5 14 1434.250 1422.260 18.798 7.822 o
-1 5 15 396.693 403.067 8.167 52.282 o
-1 5 16 930.951 948.247 12.207 16.380 o
-1 5 17 2419.420 2414.190 24.624 3.373 o
-1 5 18 70.843 88.694 5.449 230.192 o
-1 5 19 1443.690 1384.400 15.305 8.575 o
-1 5 20 37.663 51.764 5.476 281.811 o
-1 5 21 4.367 11.938 3.869 685.391 o
-1 5 22 1828.210 1827.740 22.663 5.178 o
-1 5 23 31.467 39.445 5.715 277.854 o
-1 5 24 1831.250 1805.180 26.559 4.779 o
-1 6 0 7773.220 7935.500 112.733 0.301 o
-1 6 1 594.826 586.110 10.553 30.039 o
-1 6 2 18578.400 19416.200 244.973 0.057 o
-1 6 3 22.585 23.289 3.623 613.651 o
-1 6 4 1596.020 1571.820 19.424 6.713 o
-1 6 5 30.219 32.459 3.411 597.103 o
-1 6 6 226.071 251.823 5.744 106.170 o
-1 6 7 6597.290 6714.880 78.607 0.466 o
-1 6 8 157.758 147.206 5.056 163.427 o
-1 6 9 2465.730 2374.570 38.272 2.664 o
-1 6 10 965.961 924.072 11.091 16.660 o
-1 6 11 1873.460 1845.140 25.579 4.747 o
-1 6 12 15.078 19.252 4.234 521.348 o
-1 6 13 402.843 386.523 7.420 55.448 o
-1 6 14 1177.330 1180.030 13.333 11.706 o
-1 6 15 476.231 484.073 8.366 42.823 o
-1 6 16 1532.690 1534.350 16.840 7.467 o
-1 6 17 328.748 336.902 7.282 66.933 o
-1 6 18 349.810 347.182 7.114 64.638 o
-1 6 19 2275.630 2273.880 28.378 3.461 o
-1 6 20 1070.160 1060.400 12.233 13.813 o
-1 6 21 2.876 11.603 4.293 574.157 o
-1 6 22 2429.300 2398.300 28.988 3.151 o
-1 6 23 2177.550 2127.450 31.259 3.510 o
-1 6 24 623.006 604.972 11.702 26.986 o
-1 7 0 1507.890 1501.360 23.461 6.488 o
-1 7 1 3106.150 3178.800 46.728 1.719 o
-1 7 2 6909.930 6981.110 115.853 0.342 o
-1 7 3 870.789 837.428 10.941 19.114 o
-1 7 4 2051.160 2077.520 27.474 4.015 o
-1 7 5 92.551 88.546 4.948 235.151 o
-1 7 6 4691.130 4605.930 47.388 0.984 o
-1 7 7 386.139 370.804 6.542 61.720 o
-1 7 8 2671.820 2524.440 21.999 3.084 o
-1 7 9 4550.030 4382.270 40.752 1.100 o
-1 7 10 12.466 25.197 3.743 633.906 o
-1 7 11 7055.610 6961.520 66.397 0.460 o
-1 7 12 103.030 117.173 11.198 73.572 o
-1 7 13 895.031 874.751 12.406 17.370 o
-1 7 14 1898.820 1899.700 19.913 5.180 o
-1 7 15 3619.340 3609.810 43.986 1.474 o
-1 7 16 1695.760 1690.290 19.050 6.195 o
-1 7 17 1974.140 1959.880 20.439 4.869 o
-1 7 18 61.493 77.761 6.118 209.075 o
-1 7 19 384.153 411.494 7.404 56.111 o
-1 7 20 2048.840 2055.330 22.147 4.457 o
-1 7 21 114.754 114.269 6.600 152.414 o
-1 7 22 235.043 231.216 6.524 97.742 o
-1 7 23 124.468 136.871 6.868 137.498 o
-1 8 0 6876.750 7020.900 125.868 0.319 o
-1 8 1 14351.400 14144.700 232.140 0.084 o
-1 8 2 96.683 109.164 4.340 249.482 o
-1 8 3 1573.150 1472.720 17.250 7.356 o
-1 8 4 3557.610 3448.850 30.713 1.764 o
-1 8 5 13560.400 13487.700 110.423 0.134 o
-1 8 6 2750.820 2666.620 33.379 2.502 o
-1 8 7 164.778 172.213 5.593 142.399 o
-1 8 8 75.657 75.215 4.245 304.630 o
-1 8 9 1102.160 1042.480 13.379 13.091 o
-1 8 10 78.963 89.354 4.789 257.047 o
-1 8 11 1425.350 1389.000 16.078 8.508 o
-1 8 12 348.142 343.926 7.040 65.425 o
-1 8 13 822.752 814.375 11.373 19.940 o
-1 8 14 164.271 179.129 7.792 103.317 o
-1 8 15 499.628 503.045 8.640 40.135 o
-1 8 16 48.328 51.928 4.204 380.698 o
-1 8 17 804.600 806.505 10.485 21.119 o
-1 8 18 1070.870 1073.110 16.498 11.957 o
-1 8 19 45.825 48.192 4.026 411.511 o
-1 8 20 334.914 333.912 6.349 71.684 o
-1 8 21 1576.960 1568.810 21.475 6.466 o
-1 8 22 440.365 444.071 9.339 43.503 o
-1 9 0 168.547 163.874 4.580 163.809 o
-1 9 1 8131.630 7658.000 63.292 0.380 o
-1 9 2 58.552 56.850 2.889 499.362 o
-1 9 3 185.427 182.392 4.720 147.686 o
-1 9 4 873.175 833.734 9.857 19.859 o
-1 9 5 218.441 230.119 6.745 99.134 o
-1 9 6 241.306 227.030 6.483 97.249 o
-1 9 7 3440.720 3417.690 50.820 1.451 o
-1 9 8 615.046 584.362 9.250 31.460 o
-1 9 9 8904.790 8696.620 93.749 0.281 o
-1 9 10 352.973 330.143 9.274 54.232 o
-1 9 11 8159.960 8270.280 78.653 0.339 o
-1 9 12 475.798 459.035 7.887 45.004 o
-1 9 13 72.039 73.437 5.080 256.750 o
-1 9 14 294.166 294.420 7.317 74.252 o
-1 9 15 4137.160 4179.810 43.084 1.218 o
-1 9 16 44.522 53.374 4.320 375.060 o
-1 9 17 24.354 28.543 4.802 389.366 o
-1 9 18 7.410 13.944 3.464 798.392 o
-1 9 19 186.748 197.483 5.950 123.148 o
-1 9 20 522.791 508.964 8.414 39.193 o
-1 9 21 193.634 210.675 6.605 109.395 o
-1 9 22 63.229 68.328 8.675 123.916 o
-1 10 0 1112.840 1072.100 12.810 13.046 o
-1 10 1 3526.750 3355.350 32.747 1.770 o
-1 10 2 519.721 495.832 7.410 42.079 o
-1 10 3 1029.060 999.252 12.124 14.730 o
-1 10 4 3916.420 3802.320 39.126 1.401 o
-1 10 5 224.740 216.139 6.317 104.393 o
-1 10 6 1328.700 1268.130 21.883 7.976 o
-1 10 7 8434.070 8269.290 129.153 0.251 o
-1 10 8 501.816 506.422 12.675 30.638 o
-1 10 9 450.999 461.302 9.568 41.652 o
-1 10 10 7.847 11.850 3.624 744.254 o
-1 10 11 329.461 328.248 9.031 57.616 o
-1 10 12 241.439 242.423 6.697 93.296 o
-1 10 13 7015.040 7085.550 67.628 0.456 o
-1 10 14 3196.900 3220.830 31.926 2.015 o
-1 10 15 69.747 72.910 5.217 251.405 o
-1 10 16 921.220 926.217 17.404 13.607 o
-1 10 17 2480.650 2462.650 27.835 3.108 o
-1 10 18 1558.690 1558.220 21.367 6.567 o
-1 10 19 541.195 520.048 8.655 37.376 o
-1 10 20 14.379 17.475 3.709 654.304 o
-1 10 21 117.080 126.507 7.825 120.827 o
-1 11 0 489.647 468.623 7.735 44.143 o
-1 11 1 1794.340 1763.670 18.555 5.813 o
-1 11 2 2512.840 2384.470 24.098 3.291 o
-1 11 3 0.895 6.205 3.306 983.014 o
-1 11 4 301.583 287.807 7.055 75.507 o
-1 11 5 362.254 352.157 7.518 60.880 o
-1 11 6 600.704 585.609 9.463 31.655 o
-1 11 7 111.279 122.794 6.265 161.395 o
-1 11 8 0.943 3.544 3.803 762.494 o
-1 11 9 8078.800 8412.390 153.294 0.224 o
-1 11 10 63.681 63.614 4.572 308.009 o
-1 11 11 3674.270 3684.460 38.340 1.529 o
-1 11 12 503.455 491.905 8.681 40.133 o
-1 11 13 86.649 82.302 4.863 248.485 o
-1 11 14 1117.320 1144.700 17.800 10.790 o
-1 11 15 2020.690 2028.420 33.526 3.624 o
-1 11 16 2061.750 2079.840 29.924 3.806 o
-1 11 17 1140.840 1139.200 16.716 11.025 o
-1 11 18 147.207 139.722 6.971 127.134 o
-1 11 19 149.925 167.620 6.273 135.457 o
-1 11 20 47.097 50.289 4.632 341.443 o
-1 12 0 227.138 239.293 6.652 97.204 o
-1 12 1 1719.900 1648.830 17.662 6.361 o
-1 12 2 22.840 31.983 3.883 535.429 o
-1 12 3 540.670 548.286 9.718 34.501 o
-1 12 4 124.974 137.664 6.528 145.185 o
-1 12 5 565.611 544.095 14.156 25.515 o
-1 12 6 1214.680 1202.240 27.797 7.087 o
-1 12 7 6001.140 5879.930 83.755 0.520 o
-1 12 8 1537.560 1532.770 24.376 6.186 o
-1 12 9 952.333 948.378 12.511 15.899 o
-1 12 10 1209.560 1179.160 15.529 10.739 o
-1 12 11 9642.820 9676.810 103.970 0.235 o
-1 12 12 258.537 262.263 8.085 75.823 o
-1 12 13 1197.570 1169.940 18.357 9.954 o
-1 12 14 3097.220 3055.440 43.824 1.826 o
-1 12 15 8.449 11.752 5.679 329.191 o
-1 12 16 1412.000 1448.970 26.180 6.392 o
-1 12 17 831.835 862.117 14.502 16.964 o
-1 12 18 1363.210 1387.790 21.015 7.754 o
-1 12 19 6.503 8.921 2.682 1279.380 o
-1 13 0 89.426 88.907 4.992 235.791 o
-1 13 1 72.981 82.865 4.923 259.732 o
-1 13 2 2851.790 2774.160 29.587 2.502 o
-1 13 3 111.485 108.489 6.695 152.441 o
-1 13 4 3427.240 3323.460 34.967 1.788 o
-1 13 5 3119.730 2988.850 31.544 2.153 o
-1 13 6 784.755 749.870 10.848 21.880 o
-1 13 7 918.877 908.623 12.843 16.470 o
-1 13 8 6077.330 6024.350 72.235 0.554 o
-1 13 9 2411.590 2354.020 29.366 3.179 o
-1 13 10 4.159 7.193 5.533 356.623 o
-1 13 11 2757.630 2700.160 36.028 2.386 o
-1 13 12 3488.920 3452.510 41.187 1.608 o
-1 13 13 142.334 144.761 6.508 137.576 o
-1 13 14 40.470 43.330 4.679 355.517 o
-1 13 15 963.547 984.992 18.735 12.240 o
-1 13 16 283.046 281.323 7.749 73.635 o
-1 13 17 14.055 18.495 3.576 691.827 o
-1 14 0 919.547 885.929 12.898 16.592 o
-1 14 1 1.331 1.913 3.969 704.404 o
-1 14 2 496.167 497.290 8.819 40.051 o
-1 14 3 232.079 230.815 7.907 83.917 o
-1 14 4 1116.270 1069.600 14.516 12.361 o
-1 14 5 1360.000 1289.880 15.596 9.291 o
-1 14 6 191.940 202.026 8.107 91.264 o
-1 14 7 280.042 268.539 10.225 57.921 o
-1 14 8 235.241 225.678 10.236 63.868 o
-1 14 9 477.780 476.811 10.598 37.017 o
-1 14 10 5259.260 5243.780 85.482 0.599 o
-1 14 11 54.699 52.092 4.340 353.360 o
-1 14 12 923.146 925.732 15.626 14.620 o
-1 14 13 2621.340 2536.340 43.018 2.278 o
-1 14 14 3439.640 3407.900 79.678 0.980 o
-1 14 15 197.354 202.355 7.614 96.189 o
-1 14 16 706.631 705.118 19.366 15.683 o
-1 15 0 45.063 49.118 8.189 144.724 o
-1 15 1 1080.510 1047.930 58.966 2.732 o
-1 15 2 1010.670 1015.940 33.135 6.615 o
-1 15 3 17.885 22.123 4.799 411.911 o
-1 15 4 895.656 885.832 12.357 17.305 o
-1 15 5 230.580 222.890 7.026 94.100 o
-1 15 6 219.007 223.943 8.273 82.961 o
-1 15 7 497.770 476.801 10.087 37.346 o
-1 15 8 1220.590 1185.850 17.417 10.044 o
-1 15 9 26.051 28.727 4.547 419.366 o
-1 15 10 450.015 441.997 11.501 36.704 o
-1 15 11 1396.010 1428.950 25.765 6.555 o
-1 15 12 1108.600 1098.970 24.258 8.722 o
-1 15 13 1309.660 1297.550 28.171 6.543 o
-1 15 14 44.627 43.159 8.853 127.284 o
-1 16 0 1599.470 1547.500 20.021 6.653 o
-1 16 1 628.923 605.792 10.223 29.025 o
-1 16 2 431.680 431.835 8.714 46.492 o
-1 16 3 129.326 125.355 6.377 149.655 o
-1 16 4 5709.170 5608.930 65.507 0.639 o
-1 16 5 1695.430 1632.730 20.628 6.084 o
-1 16 6 253.763 248.292 7.213 85.311 o
-1 16 7 43.691 42.913 4.464 372.460 o
-1 16 8 277.449 281.631 9.518 61.977 o
-1 16 9 3.941 2.388 4.225 608.578 o
-1 16 10 307.599 325.769 13.280 39.874 o
-1 16 11 21.729 17.264 5.525 321.687 o
-1 16 12 668.717 715.636 35.413 7.151 o
-1 17 0 132.283 131.466 6.029 155.880 o
-1 17 1 1335.820 1295.330 18.209 8.782 o
-1 17 2 5030.230 5045.420 72.346 0.711 o
-1 17 3 16.806 17.849 3.992 569.203 o
-1 17 4 82.482 110.316 7.667 137.130 o
-1 17 5 28.246 32.730 5.478 306.004 o
-1 17 6 1824.080 1832.600 38.343 3.606 o
-1 17 7 37.237 47.715 8.300 144.053 o
-1 17 8 1512.750 1699.050 128.924 0.633 o
-1 17 9 677.519 686.835 15.650 19.763 o
-1 18 0 677.025 665.159 11.197 25.275 o
-1 18 1 78.894 78.732 8.625 119.923 o
-1 18 2 160.776 179.323 10.423 72.282 o
-1 18 3 3713.830 3702.300 61.121 1.160 o
0 0 2 8897.030 9529.920 191.717 0.162 o
0 0 4 26279.900 28530.500 570.455 0.019 o
0 0 6 489.576 502.472 12.726 31.007 o
0 0 8 236.371 235.335 6.302 99.402 o
0 0 10 1912.650 1860.660 39.296 3.405 o
0 0 12 164.820 167.200 10.431 72.417 o
0 0 14 911.162 897.096 13.909 15.998 o
0 0 16 553.716 556.198 12.690 28.170 o
0 0 18 1603.540 1644.340 23.351 5.971 o
0 0 20 729.727 722.534 16.534 17.783 o
0 0 22 109.259 124.271 10.096 85.472 o
0 0 24 894.664 884.842 20.345 12.384 o
0 1 1 3263.730 3422.800 48.014 1.572 o
0 1 2 41070.900 44522.200 626.638 0.011 o
0 1 3 4165.470 4423.800 55.925 1.038 o
0 1 4 793.883 793.136 10.783 21.250 o
0 1 5 36879.800 40559.900 466.766 0.015 o
0 1 6 578.999 615.463 7.320 35.526 o
0 1 7 70.384 65.627 1.936 538.151 o
0 1 8 9953.190 10233.800 102.116 0.223 o
0 1 9 317.291 311.554 6.935 72.265 o
0 1 10 3502.710 3514.530 51.296 1.405 o
0 1 11 1129.940 1107.760 22.352 9.222 o
0 1 12 1849.970 1781.090 16.552 5.819 o
0 1 13 1573.350 1551.290 15.248 7.493 o
0 1 14 166.973 171.960 4.888 155.915 o
0 1 15 14.597 19.041 3.232 800.080 o
0 1 16 5843.670 5987.260 60.790 0.625 o
0 1 17 822.919 836.743 10.534 20.367 o
0 1 18 909.853 916.997 11.987 17.069 o
0 1 19 33.785 37.671 3.722 509.804 o
0 1 20 1059.210 1040.400 15.101 12.813 o
0 1 21 988.103 994.008 13.317 14.697 o
0 1 22 494.276 502.299 9.107 39.303 o
0 1 23 197.074 206.982 6.148 115.443 o
0 1 24 101.575 107.729 5.704 189.004 o
0 1 25 32.139 38.118 4.555 392.420 o
0 2 0 7700.240 7969.670 130.979 0.271 o
0 2 1 3738.140 3883.440 55.886 1.206 o
0 2 2 35574.500 38373.100 568.275 0.014 o
0 2 3 4915.950 5168.120 59.860 0.801 o
0 2 4 39766.200 44018.000 506.225 0.013 o
0 2 5 865.943 877.733 11.774 18.256 o
0 2 6 9284.260 9694.510 111.590 0.236 o
0 2 7 9869.740 10535.400 155.829 0.174 o
0 2 8 709.030 680.961 7.826 28.046 o
0 2 9 2347.270 2336.110 25.855 3.463 o
0 2 10 364.107 364.130 6.401 65.426 o
0 2 11 233.019 234.125 5.647 107.811 o
0 2 12 137.066 136.883 5.732 159.963 o
0 2 13 1937.590 1923.840 19.403 5.095 o
0 2 14 1643.390 1606.060 16.791 6.848 o
0 2 15 674.227 674.254 10.249 26.422 o
0 2 16 639.036 627.220 9.303 29.649 o
0 2 17 2838.110 2879.500 39.737 2.140 o
0 2 18 80.197 97.476 5.979 195.663 o
0 2 19 97.927 106.909 7.074 147.870 o
0 2 20 1060.830 1040.960 13.960 13.292 o
0 2 21 581.046 573.879 9.350 32.898 o
0 2 22 998.064 981.200 11.728 15.448 o
0 2 23 23.767 22.617 3.573 621.320 o
0 2 24 424.653 399.646 8.839 47.713 o
0 3 1 15012.900 16274.600 216.992 0.081 o
0 3 2 10672.900 11793.800 149.558 0.160 o
0 3 3 2380.940 2497.240 32.068 2.993 o
0 3 4 182.059 173.712 3.737 170.267 o
0 3 5 7927.990 8150.580 102.939 0.310 o
0 3 6 108.912 101.295 2.401 332.917 o
0 3 7 1795.840 1838.760 22.351 5.281 o
0 3 8 1982.490 2019.490 24.527 4.435 o
0 3 9 1966.000 1951.300 21.959 4.766 o
0 3 10 1396.490 1367.620 15.104 8.939 o
0 3 11 529.804 498.562 6.210 43.979 o
0 3 12 115.311 117.404 3.981 240.586 o
0 3 13 1982.070 1955.570 18.782 4.994 o
0 3 14 1352.840 1333.950 14.325 9.491 o
0 3 15 702.778 679.521 8.900 27.077 o
0 3 16 731.410 724.809 10.230 24.108 o
0 3 17 373.711 395.559 11.727 40.724 o
0 3 18 206.003 213.773 7.441 95.350 o
0 3 19 1054.550 1037.200 13.235 13.698 o
0 3 20 88.293 101.974 7.361 144.603 o
0 3 21 182.342 184.750 6.548 117.003 o
0 3 22 1465.660 1423.300 15.842 8.245 o
0 3 23 319.633 323.513 6.197 75.691 o
0 3 24 1075.060 1069.760 20.286 10.409 o
0 4 0 47071.100 50556.400 2123.100 0.002 o
0 4 1 14291.200 15420.400 218.283 0.086 o
0 4 2 42728.900 45958.200 557.513 0.011 o
0 4 3 21375.100 22900.700 317.585 0.040 o
0 4 4 16264.400 17142.000 216.570 0.073 o
0 4 5 9225.030 9595.990 121.251 0.227 o
0 4 6 18445.900 19074.900 371.233 0.041 o
0 4 7 26676.400 27995.000 321.521 0.029 o
0 4 8 4742.010 4857.160 62.846 0.830 o
0 4 9 4.679 15.110 3.690 732.259 o
0 4 10 1161.160 1095.340 12.685 12.477 o
0 4 11 4606.910 4454.520 37.364 1.104 o
0 4 12 554.279 525.763 7.749 38.404 o
0 4 13 30.669 39.954 3.426 572.835 o
0 4 14 37.601 44.899 4.452 384.853 o
0 4 15 815.305 793.538 10.814 20.758 o
0 4 16 145.504 154.990 7.267 119.684 o
0 4 17 121.149 140.645 6.019 159.228 o
0 4 18 51.931 47.350 4.368 360.856 o
0 4 19 40.832 46.754 4.404 381.149 o
0 4 20 1558.570 1561.040 22.733 6.341 o
0 4 21 1650.820 1626.140 19.237 6.439 o
0 4 22 141.386 145.371 5.856 152.785 o
0 4 23 4.996 7.824 3.191 982.685 o
0 4 24 1486.800 1427.790 30.518 5.461 o
0 5 1 9752.840 10088.400 127.388 0.205 o
0 5 2 4073.970 4154.760 48.563 1.176 o
0 5 3 3658.080 3767.340 44.197 1.427 o
0 5 4 13881.100 14297.000 180.145 0.103 o
0 5 5 29231.100 30454.600 383.354 0.023 o
0 5 6 3221.940 3167.310 37.795 1.880 o
0 5 7 4223.340 4167.150 54.219 1.072 o
0 5 8 13.195 22.678 5.588 323.805 o
0 5 9 12018.400 11588.900 225.760 0.106 o
0 5 10 2314.780 2215.970 22.301 3.804 o
0 5 11 232.642 223.286 5.571 110.325 o
0 5 12 966.454 943.892 12.389 15.800 o
0 5 13 543.599 550.993 8.858 36.055 o
0 5 14 1175.240 1206.940 15.313 10.968 o
0 5 15 580.986 588.362 8.612 33.888 o
0 5 16 1393.360 1402.180 18.344 8.164 o
0 5 17 814.359 846.188 10.896 20.166 o
0 5 18 607.787 607.444 8.969 31.739 o
0 5 19 535.145 544.665 8.851 36.642 o
0 5 20 882.861 887.738 11.576 18.013 o
0 5 21 21.158 34.134 3.371 653.004 o
0 5 22 2949.210 2889.630 30.341 2.349 o
0 5 23 4678.420 4647.850 66.399 0.828 o
0 5 24 2.203 8.853 3.652 790.666 o
0 6 0 34137.300 36387.700 1326.320 0.005 o
0 6 1 392.050 408.480 8.333 51.789 o
0 6 2 2211.870 2231.730 28.100 3.598 o
0 6 3 8097.750 8398.680 97.357 0.309 o
0 6 4 4663.230 4539.900 53.380 0.947 o
0 6 5 1993.790 1918.300 26.017 4.384 o
0 6 6 289.505 284.229 6.870 79.030 o
0 6 7 2921.540 2885.770 38.093 2.136 o
0 6 8 5878.850 5742.220 101.486 0.463 o
0 6 9 1823.900 1747.010 18.194 5.786 o
0 6 10 2570.340 2490.440 30.174 2.884 o
0 6 11 6716.520 6685.820 63.687 0.502 o
0 6 12 6982.340 7041.840 71.060 0.451 o
0 6 13 1147.510 1134.640 13.604 12.097 o
0 6 14 4.147 11.168 3.329 902.723 o
0 6 15 331.173 352.118 7.540 64.266 o
0 6 16 1022.560 1033.370 12.377 14.482 o
0 6 17 731.067 742.960 10.021 24.093 o
0 6 18 106.031 117.739 5.697 183.325 o
0 6 19 292.783 295.661 9.412 60.463 o
0 6 20 479.499 496.773 9.611 38.971 o
0 6 21 1336.160 1315.260 15.890 9.290 o
0 6 22 74.759 83.704 5.725 215.500 o
0 6 23 95.233 100.412 6.389 171.102 o
0 7 1 9235.970 9374.850 133.342 0.216 o
0 7 2 28.358 71.087 7.708 162.618 o
0 7 3 984.578 960.156 18.456 12.304 o
0 7 4 1936.680 1915.110 26.230 4.480 o
0 7 5 3261.900 3233.650 39.065 1.811 o
0 7 6 3306.370 3137.060 47.648 1.620 o
0 7 7 927.567 886.687 11.028 17.613 o
0 7 8 57.886 62.602 4.404 331.963 o
0 7 9 2394.000 2243.460 20.667 3.738 o
0 7 10 6480.920 6401.420 61.110 0.541 o
0 7 11 2563.230 2536.730 25.369 3.075 o
0 7 12 4341.190 4367.170 42.252 1.143 o
0 7 13 77.314 98.318 5.558 215.510 o
0 7 14 0.495 10.287 3.431 897.878 o
0 7 15 448.886 443.793 8.181 46.565 o
0 7 16 1637.700 1622.400 17.526 6.735 o
0 7 17 6238.280 6302.970 60.371 0.571 o
0 7 18 31.890 33.132 4.223 444.286 o
0 7 19 150.702 159.307 5.752 147.888 o
0 7 20 536.811 531.863 8.569 37.478 o
0 7 21 1303.250 1279.010 16.561 9.442 o
0 7 22 467.074 460.297 10.223 38.947 o
0 7 23 129.124 141.656 5.103 180.406 o
0 8 0 364.240 390.065 13.029 36.995 o
0 8 1 14983.000 15310.600 193.701 0.089 o
0 8 2 8739.660 8833.750 95.120 0.283 o
0 8 3 1135.950 1120.730 13.978 12.137 o
0 8 4 4718.630 4502.270 44.455 1.014 o
0 8 5 10.124 20.559 2.461 1233.100 o
0 8 6 570.335 581.013 7.275 36.933 o
0 8 7 1237.900 1169.540 19.268 9.419 o
0 8 8 509.979 499.356 8.087 40.977 o
0 8 9 15.569 22.359 4.070 547.522 o
0 8 10 700.638 676.838 9.936 25.975 o
0 8 11 99.864 109.152 5.713 189.328 o
0 8 12 133.420 124.559 6.077 155.706 o
0 8 13 147.440 155.027 6.019 144.263 o
0 8 14 161.669 182.084 8.317 96.137 o
0 8 15 721.784 699.972 10.207 24.729 o
0 8 16 19.917 21.790 3.708 611.445 o
0 8 17 177.907 186.365 6.541 118.181 o
0 8 18 163.234 169.473 6.080 133.995 o
0 8 19 282.024 281.721 6.749 81.427 o
0 8 20 1765.020 1778.040 20.366 5.676 o
0 8 21 44.161 53.422 4.507 356.285 o
0 8 22 3838.690 3740.060 66.085 1.059 o
0 9 1 75.395 74.885 3.924 328.485 o
0 9 2 4329.960 4026.900 37.080 1.247 o
0 9 3 650.348 614.389 8.185 31.049 o
0 9 4 1823.560 1779.060 20.436 5.497 o
0 9 5 2138.570 2031.820 35.560 3.324 o
0 9 6 2880.180 2738.170 35.125 2.311 o
0 9 7 1158.890 1130.850 13.345 12.098 o
0 9 8 380.944 365.844 9.620 49.118 o
0 9 9 113.960 107.184 6.462 158.150 o
0 9 10 883.792 866.530 11.483 18.242 o
0 9 11 1272.730 1265.150 14.213 10.320 o
0 9 12 206.257 238.881 7.709 89.791 o
0 9 13 14.303 14.545 3.556 709.883 o
0 9 14 32.080 39.540 3.831 494.507 o
0 9 15 13.706 20.565 3.921 594.135 o
0 9 16 1665.780 1699.450 19.204 6.262 o
0 9 17 814.663 819.498 10.946 20.393 o
0 9 18 49.742 51.412 3.992 401.372 o
0 9 19 164.441 155.324 5.721 143.488 o
0 9 20 1249.570 1262.940 21.273 8.524 o
0 9 21 360.415 366.156 7.874 58.614 o
0 10 0 162.846 184.760 7.319 110.161 o
0 10 1 106.605 101.135 4.979 215.571 o
0 10 2 2091.410 2029.020 21.860 4.418 o
0 10 3 783.942 756.730 10.070 22.526 o
0 10 4 561.008 543.897 8.398 36.286 o
0 10 5 343.599 338.743 7.853 61.928 o
0 10 6 305.108 295.539 7.697 70.046 o
0 10 7 6175.940 6093.680 112.918 0.399 o
0 10 8 2477.480 2375.580 27.305 3.190 o
0 10 9 70.757 72.800 4.215 316.473 o
0 10 10 3743.910 3734.990 36.600 1.517 o
0 10 11 1191.290 1152.060 16.915 10.529 o
0 10 12 2075.750 2096.640 23.032 4.294 o
0 10 13 417.331 418.181 8.271 49.595 o
0 10 14 1972.160 1991.890 23.407 4.581 o
0 10 15 1429.910 1453.060 20.002 7.529 o
0 10 16 121.227 113.414 6.729 146.536 o
0 10 17 473.205 464.322 8.215 44.076 o
0 10 18 1519.230 1518.750 17.859 7.390 o
0 10 19 0.397 7.101 3.145 1080.930 o
0 10 20 390.145 382.248 7.480 56.634 o
0 11 1 493.246 484.851 7.270 44.549 o
0 11 2 141.307 158.216 6.792 129.617 o
0 11 3 899.622 831.976 20.077 12.712 o
0 11 4 32.778 30.986 3.635 543.198 o
0 11 5 739.138 695.818 10.014 24.518 o
0 11 6 9215.750 9025.590 90.933 0.270 o
0 11 7 4997.630 4922.760 50.423 0.871 o
0 11 8 157.534 173.095 7.212 114.809 o
0 11 9 687.019 643.999 11.751 24.595 o
0 11 10 2928.050 2919.160 35.688 2.194 o
0 11 11 3.756 3.865 4.260 596.376 o
0 11 12 2268.940 2262.670 24.547 3.709 o
0 11 13 97.960 100.216 6.185 176.540 o
0 11 14 166.180 153.178 7.384 112.306 o
0 11 15 1640.530 1623.870 20.920 6.239 o
0 11 16 109.946 118.556 6.221 164.357 o
0 11 17 41.940 46.481 3.465 503.170 o
0 11 18 25.079 32.826 3.926 516.526 o
0 11 19 147.424 154.356 5.847 148.268 o
0 12 0 10799.600 10461.000 132.931 0.179 o
0 12 1 88.526 84.162 4.533 263.213 o
0 12 2 385.942 369.514 7.856 56.036 o
0 12 3 977.406 938.246 12.271 15.750 o
0 12 4 286.694 299.626 7.581 73.062 o
0 12 5 20.999 26.584 5.205 349.437 o
0 12 6 4839.530 4802.960 49.914 0.915 o
0 12 7 317.319 314.369 7.722 67.141 o
0 12 8 967.781 925.980 13.201 15.457 o
0 12 9 1070.260 1042.230 14.154 13.102 o
0 12 10 828.545 805.311 12.938 18.667 o
0 12 11 1098.200 1067.380 15.575 12.118 o
0 12 12 203.383 171.978 13.544 47.036 o
0 12 13 28.279 22.069 4.389 445.642 o
0 12 14 92.091 102.013 8.224 122.436 o
0 12 15 2746.370 2785.770 36.819 2.334 o
0 12 16 37.601 44.200 4.005 442.475 o
0 12 17 811.016 823.523 13.948 18.003 o
0 12 18 80.976 86.249 5.758 208.368 o
0 13 1 1544.830 1489.800 16.305 7.603 o
0 13 2 484.467 481.320 8.687 41.540 o
0 13 3 172.500 170.893 7.111 112.743 o
0 13 4 269.723 255.746 7.450 79.903 o
0 13 5 170.176 174.725 8.824 88.739 o
0 13 6 619.128 578.814 9.477 31.042 o
0 13 7 38.837 41.561 4.804 347.250 o
0 13 8 182.195 172.646 7.519 103.960 o
0 13 9 1486.820 1458.260 19.574 7.354 o
0 13 10 989.496 970.310 24.640 9.492 o
0 13 11 399.353 404.325 9.004 48.788 o
0 13 12 1960.400 1942.700 24.315 4.578 o
0 13 13 3085.280 3027.170 39.690 1.948 o
0 13 14 264.192 251.423 8.272 74.274 o
0 13 15 195.777 197.238 7.012 104.946 o
0 13 16 167.616 176.889 6.410 125.086 o
0 13 17 23.231 29.095 3.250 687.727 o
0 14 0 35.537 49.872 5.933 252.444 o
0 14 1 119.556 122.233 7.423 129.160 o
0 14 2 163.811 182.146 6.956 116.093 o
0 14 3 113.315 113.091 6.404 158.733 o
0 14 4 1752.680 1682.560 19.118 6.010 o
0 14 5 554.775 536.362 9.140 35.300 o
0 14 6 121.537 127.165 7.637 123.326 o
0 14 7 430.879 401.071 10.909 40.345 o
0 14 8 277.909 282.117 8.338 69.958 o
0 14 9 202.569 196.500 7.214 100.759 o
0 14 10 3798.920 3722.790 48.501 1.320 o
0 14 11 1892.030 1852.690 25.337 4.723 o
0 14 12 3323.940 3298.560 42.857 1.682 o
0 14 13 1042.720 1022.330 16.733 12.330 o
0 14 14 1321.090 1321.720 29.705 6.160 o
0 14 15 390.531 420.340 10.249 44.276 o
0 15 1 91.318 90.384 9.539 98.886 o
0 15 2 2133.560 2132.410 37.895 3.117 o
0 15 3 98.232 92.547 5.790 192.883 o
0 15 4 267.950 260.030 7.499 79.431 o
0 15 5 979.221 971.301 13.354 14.932 o
0 15 6 734.177 704.945 11.422 23.026 o
0 15 7 35.922 29.426 3.897 487.878 o
0 15 8 34.543 36.350 3.820 493.053 o
0 15 9 286.812 301.612 9.688 59.083 o
0 15 10 266.521 258.881 6.929 84.648 o
0 15 11 15.129 23.230 3.983 566.642 o
0 15 12 377.762 365.197 9.584 49.523 o
0 15 13 1625.900 1637.840 48.692 3.029 o
0 15 14 1407.030 1436.560 30.119 5.709 o
0 16 0 353.762 329.778 11.275 45.282 o
0 16 1 708.004 684.316 11.062 24.345 o
0 16 2 2325.120 2271.260 25.826 3.543 o
0 16 3 354.375 353.330 7.808 60.220 o
0 16 4 582.226 558.743 9.466 32.959 o
0 16 5 1247.110 1215.670 17.515 9.740 o
0 16 6 115.948 123.245 6.221 160.304 o
0 16 7 213.115 218.226 6.619 103.308 o
0 16 8 16.794 22.121 4.636 439.279 o
0 16 9 116.673 112.145 6.087 166.593 o
0 16 10 406.709 410.049 11.738 38.734 o
0 16 11 253.123 267.808 13.280 43.648 o
0 17 1 1071.320 1032.780 15.239 12.672 o
0 17 2 73.537 74.834 5.725 219.963 o
0 17 3 1197.950 1161.280 18.530 9.923 o
0 17 4 243.151 236.803 7.161 88.814 o
0 17 5 81.649 96.277 6.640 170.628 o
0 17 6 62.873 75.471 4.890 278.219 o
0 17 7 311.986 315.395 8.076 65.549 o
0 17 8 2.304 13.019 3.371 892.613 o
0 18 0 1095.140 1090.320 23.857 8.941 o
0 18 1 205.908 198.719 6.532 108.734 o
0 18 2 1452.060 1463.110 25.557 6.359 o
0 18 3 53.708 67.518 6.002 224.627 o
1 0 3 8899.840 9662.950 136.805 0.216 o
1 0 5 8208.810 8743.370 123.113 0.260 o
1 0 7 954.314 923.318 16.791 13.629 o
1 0 9 5021.440 4966.900 101.727 0.541 o
1 0 11 1713.980 1626.740 45.044 3.256 o
1 0 13 2298.600 2292.120 30.680 3.283 o
1 0 15 4236.660 4296.740 64.038 0.952 o
1 0 17 3209.200 3207.650 55.501 1.473 o
1 0 19 847.288 836.186 15.686 16.070 o
1 0 21 1700.190 1656.520 30.238 4.786 o
1 0 23 132.061 129.410 7.435 124.049 o
1 1 1 6813.340 7401.390 79.292 0.429 o
1 1 2 45.186 50.148 1.408 847.033 o
1 1 3 276.051 314.827 8.035 70.265 o
1 1 4 522.711 518.583 6.197 43.802 o
1 1 5 396.039 393.515 4.975 65.534 o
1 1 6 3381.200 3400.090 34.817 1.795 o
1 1 7 1602.060 1655.880 23.642 5.915 o
1 1 8 1644.530 1609.400 17.965 6.672 o
1 1 9 14108.500 14295.600 180.639 0.101 o
1 1 10 355.149 351.079 6.584 66.481 o
1 1 11 603.904 584.811 8.888 32.498 o
1 1 12 250.642 247.711 5.201 105.981 o
1 1 13 5517.390 5623.470 60.274 0.685 o
1 1 14 214.982 217.951 5.497 117.357 o
1 1 15 4188.670 4260.320 43.867 1.183 o
1 1 16 4787.260 4880.340 49.883 0.918 o
1 1 17 578.712 611.183 10.143 30.864 o
1 1 18 100.326 101.644 6.347 169.548 o
1 1 19 474.778 466.317 8.962 41.828 o
1 1 20 595.893 586.428 11.999 27.613 o
1 1 21 468.019 469.356 9.253 41.327 o
1 1 22 1810.290 1800.860 22.436 5.284 o
1 1 23 1146.840 1137.070 14.754 11.686 o
1 1 24 402.496 400.355 8.150 51.971 o
1 2 1 11372.300 12489.600 177.838 0.131 o
1 2 2 35970.400 39637.100 455.624 0.015 o
1 2 3 29834.800 32633.100 348.002 0.023 o
1 2 4 135.939 144.465 3.461 224.100 o
1 2 5 7000.650 7255.350 72.381 0.439 o
1 2 6 1886.240 1873.940 19.504 5.287 o
1 2 7 121.880 133.899 3.032 260.005 o
1 2 8 1963.010 1922.880 21.376 4.858 o
1 2 9 215.672 214.674 4.137 136.177 o
1 2 10 1542.370 1471.010 17.255 7.497 o
1 2 11 3006.920 2940.920 29.038 2.321 o
1 2 12 426.041 426.424 6.157 55.911 o
1 2 13 1203.700 1213.400 13.098 11.398 o
1 2 14 6785.870 6919.150 69.934 0.471 o
1 2 15 1015.390 1000.950 12.384 14.771 o
1 2 16 25.834 34.221 4.245 457.353 o
1 2 17 1659.200 1656.460 20.062 6.242 o
1 2 18 1942.580 1943.220 21.556 4.866 o
1 2 19 330.730 336.445 8.180 61.675 o
1 2 20 57.059 56.138 5.156 279.202 o
1 2 21 192.348 195.710 5.978 121.183 o
1 2 22 65.963 73.795 5.277 251.396 o
1 2 23 59.283 61.959 4.158 351.623 o
1 2 24 249.610 239.310 6.549 93.413 o
1 3 1 66009.000 69789.000 1379.490 0.003 o
1 3 2 2005.940 2084.100 27.119 4.115 o
1 3 3 372.337 356.475 5.257 70.231 o
1 3 4 1252.300 1274.890 15.582 10.058 o
1 3 5 10085.700 10604.800 113.111 0.207 o
1 3 6 3659.950 3636.630 69.834 1.055 o
1 3 7 1519.590 1435.790 16.534 7.813 o
1 3 8 799.652 777.802 9.664 22.248 o
1 3 9 87.928 102.910 3.382 317.793 o
1 3 10 219.185 223.389 4.395 129.555 o
1 3 11 333.187 325.095 6.230 73.284 o
1 3 12 3170.260 3084.870 28.680 2.154 o
1 3 13 4932.970 4880.140 46.845 0.912 o
1 3 14 1708.620 1722.230 21.879 5.741 o
1 3 15 39.130 47.415 4.630 359.330 o
1 3 16 1177.900 1163.090 15.217 11.154 o
1 3 17 47.821 60.016 4.368 356.412 o
1 3 18 432.665 437.086 8.418 47.219 o
1 3 19 2695.930 2710.190 30.826 2.626 o
1 3 20 739.719 743.496 11.231 22.632 o
1 3 21 2508.600 2468.860 26.017 3.155 o
1 3 22 94.120 95.579 5.229 217.701 o
1 3 23 1103.130 1107.690 15.828 11.796 o
1 3 24 3395.020 3338.390 105.032 0.704 o
1 4 1 72.139 72.897 2.277 482.237 o
1 4 2 1713.650 1704.450 20.467 5.932 o
1 4 3 2069.270 2117.430 27.709 3.933 o
1 4 4 4772.150 4905.020 62.654 0.823 o
1 4 5 351.602 335.010 6.110 70.539 o
1 4 6 877.900 879.581 10.729 18.735 o
1 4 7 474.850 449.953 6.986 47.958 o
1 4 8 5194.650 5109.790 72.998 0.684 o
1 4 9 2247.740 2142.840 26.718 3.700 o
1 4 10 2691.580 2539.860 24.090 2.973 o
1 4 11 628.610 625.096 8.284 31.574 o
1 4 12 3487.760 3526.660 37.047 1.668 o
1 4 13 0.256 13.206 5.361 380.707 o
1 4 14 2520.490 2459.010 26.365 3.130 o
1 4 15 51.389 54.099 3.709 426.293 o
1 4 16 539.645 556.330 11.878 30.111 o
1 4 17 262.108 253.870 7.366 82.013 o
1 4 18 946.227 952.351 12.548 15.936 o
1 4 19 4838.370 4861.210 57.600 0.853 o
1 4 20 1284.260 1272.840 14.903 10.025 o
1 4 21 14.269 13.748 3.195 841.905 o
1 4 22 3904.430 3880.290 42.303 1.348 o
1 4 23 170.343 177.498 6.928 115.369 o
1 5 1 7154.520 7325.900 84.933 0.398 o
1 5 2 1876.170 1857.760 22.346 5.054 o
1 5 3 4228.590 4432.610 51.800 1.066 o
1 5 4 526.121 536.651 14.994 25.172 o
1 5 5 676.033 664.445 10.334 26.408 o
1 5 6 14024.000 14486.800 167.234 0.106 o
1 5 7 718.434 696.035 11.318 23.636 o
1 5 8 33.086 31.273 3.017 673.601 o
1 5 9 890.934 828.149 9.134 20.033 o
1 5 10 3480.090 3377.780 29.946 1.839 o
1 5 11 564.897 550.013 7.610 37.438 o
1 5 12 352.637 364.212 6.681 65.478 o
1 5 13 1006.250 992.089 13.855 14.221 o
1 5 14 92.502 97.715 5.583 203.198 o
1 5 15 4080.250 4129.820 40.161 1.276 o
1 5 16 134.730 164.332 6.484 137.284 o
1 5 17 141.553 148.224 6.238 143.172 o
1 5 18 45.326 51.567 3.851 429.743 o
1 5 19 418.076 415.357 10.492 41.985 o
1 5 20 1377.120 1366.760 16.902 8.661 o
1 5 21 3235.250 3213.530 38.249 1.849 o
1 5 22 2047.240 2035.590 27.119 4.086 o
1 5 23 3341.950 3244.840 75.553 1.070 o
1 6 1 14889.500 15278.000 370.429 0.050 o
1 6 2 1874.930 1820.840 22.417 5.095 o
1 6 3 146.301 143.555 3.969 200.453 o
1 6 4 3250.770 3261.950 38.840 1.815 o
1 6 5 1541.430 1482.670 20.751 6.873 o
1 6 6 1258.720 1200.720 19.544 9.126 o
1 6 7 6437.980 6401.840 75.291 0.499 o
1 6 8 3664.320 3466.340 32.213 1.681 o
1 6 9 6084.520 5750.170 50.009 0.654 o
1 6 10 1444.310 1408.170 14.215 8.716 o
1 6 11 1342.570 1308.990 14.313 9.645 o
1 6 12 414.067 398.655 7.858 52.180 o
1 6 13 13052.200 13702.900 146.335 0.125 o
1 6 14 5222.620 5205.720 53.158 0.793 o
1 6 15 1329.120 1343.550 16.019 9.215 o
1 6 16 434.108 446.759 8.682 45.910 o
1 6 17 3146.080 3140.980 31.185 2.092 o
1 6 18 775.368 782.141 10.297 22.223 o
1 6 19 561.808 550.435 10.179 32.645 o
1 6 20 1399.960 1395.120 18.369 8.143 o
1 6 21 1371.770 1338.340 17.241 8.693 o
1 6 22 208.757 211.770 8.038 88.162 o
1 6 23 325.245 293.101 6.605 74.575 o
1 7 1 18690.400 19408.900 244.679 0.057 o
1 7 2 474.483 480.632 7.639 45.032 o
1 7 3 7791.450 7827.130 104.343 0.318 o
1 7 4 901.492 867.491 12.405 17.326 o
1 7 5 121.896 119.958 5.114 191.896 o
1 7 6 1608.300 1535.640 21.248 6.450 o
1 7 7 548.623 513.823 6.369 41.865 o
1 7 8 3062.620 2911.060 27.408 2.332 o
1 7 9 112.337 105.544 5.164 202.105 o
1 7 10 121.538 121.423 5.634 175.101 o
1 7 11 389.029 391.890 8.364 52.612 o
1 7 12 877.700 874.961 10.816 18.724 o
1 7 13 840.745 859.650 12.392 18.405 o
1 7 14 66.400 78.246 7.573 150.972 o
1 7 15 87.252 88.713 5.046 235.331 o
1 7 16 394.249 394.888 7.558 55.307 o
1 7 17 578.632 569.633 9.264 33.246 o
1 7 18 533.011 543.310 13.483 27.540 o
1 7 19 22.320 37.131 3.760 551.230 o
1 7 20 982.456 1001.160 13.850 14.452 o
1 7 21 1843.920 1855.010 22.663 5.104 o
1 7 22 515.751 508.786 11.063 33.550 o
1 8 1 2295.370 2213.880 25.528 3.647 o
1 8 2 3963.360 3806.450 53.717 1.187 o
1 8 3 322.529 320.700 5.978 76.820 o
1 8 4 1901.790 1877.400 17.140 5.459 o
1 8 5 7765.750 7379.730 77.345 0.381 o
1 8 6 205.354 194.110 5.533 123.916 o
1 8 7 6906.640 6718.470 66.918 0.478 o
1 8 8 4223.160 4100.020 42.157 1.215 o
1 8 9 781.050 790.266 10.450 21.860 o
1 8 10 1802.620 1724.350 37.980 3.734 o
1 8 11 472.837 493.240 7.923 43.942 o
1 8 12 441.915 429.724 8.741 45.769 o
1 8 13 249.424 265.170 10.242 60.661 o
1 8 14 1058.280 1042.300 16.745 12.097 o
1 8 15 1090.230 1116.140 15.006 12.195 o
1 8 16 17.976 15.803 3.882 594.264 o
1 8 17 664.675 651.271 13.527 22.822 o
1 8 18 1820.070 1825.660 23.321 5.130 o
1 8 19 5152.930 5238.350 56.824 0.779 o
1 8 20 141.167 143.376 5.856 153.346 o
1 8 21 607.560 593.778 9.592 31.014 o
1 8 22 327.493 333.222 10.405 50.697 o
1 9 1 1576.360 1477.800 14.889 7.709 o
1 9 2 2964.160 2861.120 26.851 2.450 o
1 9 3 3887.380 3714.680 34.417 1.493 o
1 9 4 1641.820 1560.810 17.329 6.869 o
1 9 5 699.847 694.503 10.519 25.059 o
1 9 6 635.907 614.601 8.294 31.475 o
1 9 7 802.716 775.694 9.745 22.132 o
1 9 8 234.264 236.396 7.776 84.365 o
1 9 9 1192.720 1136.060 17.799 10.282 o
1 9 10 791.066 760.477 10.025 22.350 o
1 9 11 0.138 -1.807 3.590 878.213 o
1 9 12 19.700 28.957 4.305 474.984 o
1 9 13 3103.850 3148.910 35.304 2.015 o
1 9 14 123.853 124.588 6.774 142.225 o
1 9 15 1900.610 1910.980 22.687 4.897 o
1 9 16 59.669 63.158 5.889 227.595 o
1 9 17 946.169 963.801 14.121 14.978 o
1 9 18 616.936 618.478 9.331 30.595 o
1 9 19 411.882 428.494 7.320 53.059 o
1 9 20 109.879 104.590 5.627 187.448 o
1 9 21 1795.270 1701.870 43.490 3.271 o
1 10 1 160.101 186.516 5.806 137.224 o
1 10 2 182.972 191.910 5.859 126.852 o
1 10 3 603.037 591.018 8.594 32.887 o
1 10 4 2810.500 2694.410 28.462 2.612 o
1 10 5 5520.190 5135.250 74.594 0.638 o
1 10 6 2739.840 2640.120 29.934 2.651 o
1 10 7 2108.090 2047.750 22.393 4.326 o
1 10 8 3626.250 3574.670 37.216 1.592 o
1 10 9 229.291 234.217 7.080 92.616 o
1 10 10 611.551 585.646 17.683 19.341 o
1 10 11 362.743 379.961 7.264 60.538 o
1 10 12 433.757 422.790 7.813 49.713 o
1 10 13 35.431 39.997 3.817 484.018 o
1 10 14 162.941 158.184 6.940 120.064 o
1 10 15 2495.800 2387.060 71.553 1.424 o
1 10 16 674.668 662.736 10.172 26.682 o
1 10 17 248.662 248.143 6.668 91.510 o
1 10 18 23.422 25.809 3.155 724.803 o
1 10 19 3209.670 3176.070 49.573 1.609 o
1 10 20 607.165 621.101 20.286 16.405 o
1 11 1 13.495 15.970 3.806 637.098 o
1 11 2 526.199 492.140 8.429 39.439 o
1 11 3 3525.990 3440.800 35.848 1.692 o
1 11 4 3265.740 3184.630 33.353 1.952 o
1 11 5 1374.120 1311.430 14.629 9.357 o
1 11 6 1201.600 1152.930 14.535 11.225 o
1 11 7 117.071 123.439 7.145 136.073 o
1 11 8 2.672 5.002 5.628 349.377 o
1 11 9 1593.190 1565.810 18.138 6.934 o
1 11 10 1295.810 1257.680 15.252 9.905 o
1 11 11 908.511 878.015 12.770 16.898 o
1 11 12 8.417 8.620 3.755 706.632 o
1 11 13 1220.790 1211.160 20.611 8.998 o
1 11 14 308.534 307.408 9.525 57.789 o
1 11 15 498.657 463.616 10.847 35.739 o
1 11 16 776.398 766.617 10.609 22.099 o
1 11 17 318.459 335.217 6.965 70.265 o
1 11 18 308.790 300.169 6.206 79.311 o
1 11 19 543.928 530.971 16.600 22.344 o
1 12 1 1132.590 1090.650 13.686 12.420 o
1 12 2 2578.130 2488.400 26.848 3.023 o
1 12 3 2984.440 2893.150 30.761 2.308 o
1 12 4 1941.810 1920.650 21.960 4.858 o
1 12 5 73.933 78.273 7.874 139.697 o
1 12 6 287.226 271.822 7.551 75.196 o
1 12 7 3018.640 2942.770 33.460 2.188 o
1 12 8 399.914 397.563 9.008 48.982 o
1 12 9 20.910 32.997 4.334 460.046 o
1 12 10 1.575 -0.173 4.258 617.363 o
1 12 11 1032.300 1023.080 15.123 13.160 o
1 12 12 211.582 207.507 9.741 71.285 o
1 12 13 1680.270 1669.360 26.146 5.336 o
1 12 14 18.338 20.607 4.367 482.020 o
1 12 15 247.164 253.634 7.200 86.140 o
1 12 16 931.118 943.105 14.227 15.237 o
1 12 17 620.675 608.847 10.826 28.329 o
1 12 18 160.595 140.675 5.652 149.847 o
1 13 1 2354.550 2285.080 24.939 3.540 o
1 13 2 73.122 68.508 4.334 307.450 o
1 13 3 2639.200 2583.580 27.827 2.861 o
1 13 4 1379.990 1304.230 15.842 9.066 o
1 13 5 1997.450 1950.030 21.761 4.714 o
1 13 6 123.393 125.016 7.620 123.438 o
1 13 7 2045.650 1969.900 23.359 4.455 o
1 13 8 400.998 387.113 8.831 49.976 o
1 13 9 2785.760 2749.980 37.114 2.308 o
1 13 10 1415.340 1377.660 18.816 8.015 o
1 13 11 225.126 222.391 7.630 88.688 o
1 13 12 978.203 980.563 15.315 13.863 o
1 13 13 108.690 112.693 6.765 150.813 o
1 13 14 1358.660 1350.000 21.161 7.826 o
1 13 15 125.602 121.868 5.672 171.557 o
1 13 16 257.388 243.808 14.056 40.663 o
1 13 17 1234.140 1204.030 36.519 5.209 o
1 14 1 279.813 272.193 7.536 76.376 o
1 14 2 55.087 51.188 4.277 359.603 o
1 14 3 283.539 265.149 7.489 76.708 o
1 14 4 477.554 462.983 8.784 42.253 o
1 14 5 1152.270 1116.350 15.305 11.531 o
1 14 6 234.142 235.415 9.480 69.292 o
1 14 7 210.545 221.292 13.320 46.640 o
1 14 8 1963.830 1921.850 24.470 4.579 o
1 14 9 116.209 123.771 6.902 142.140 o
1 14 10 330.110 325.216 8.601 60.012 o
1 14 11 570.097 556.471 10.274 32.014 o
1 14 12 4592.300 4605.700 66.120 0.846 o
1 14 13 627.129 637.867 13.621 23.706 o
1 14 14 153.514 160.905 7.987 104.794 o
1 14 15 1190.490 1194.240 25.823 7.698 o
1 15 1 775.145 755.215 17.227 16.348 o
1 15 2 2164.460 2116.250 38.520 3.053 o
1 15 3 3648.010 3568.570 42.843 1.490 o
1 15 4 606.452 589.261 9.785 30.828 o
1 15 5 99.380 93.548 5.964 185.391 o
1 15 6 97.779 107.008 6.747 157.188 o
1 15 7 11.280 15.493 4.066 582.727 o
1 15 8 25.109 24.448 3.820 554.504 o
1 15 9 190.399 190.558 6.929 108.276 o
1 15 10 526.064 547.757 9.592 35.440 o
1 15 11 468.968 477.366 9.671 39.898 o
1 15 12 42.694 47.701 4.238 394.783 o
1 15 13 4.614 8.580 4.499 525.154 o
1 16 1 178.530 173.256 8.176 95.628 o
1 16 2 86.597 87.801 5.830 200.729 o
1 16 3 736.975 743.702 11.348 22.575 o
1 16 4 677.399 663.131 10.452 26.236 o
1 16 5 224.959 217.751 7.213 93.704 o
1 16 6 740.074 724.083 11.774 22.294 o
1 16 7 87.993 85.889 5.829 200.441 o
1 16 8 83.715 93.053 7.001 158.661 o
1 16 9 49.583 46.768 3.992 407.693 o
1 16 10 145.234 153.229 6.742 130.158 o
1 16 11 437.337 408.840 9.275 45.025 o
1 17 1 1482.060 1439.600 19.990 7.336 o
1 17 2 662.228 655.897 10.682 26.500 o
1 17 3 92.164 95.842 5.829 194.282 o
1 17 4 296.809 293.918 7.681 71.365 o
1 17 5 24.211 25.839 3.709 579.074 o
1 17 6 354.737 364.832 10.881 45.769 o
1 17 7 351.156 335.639 17.153 27.152 o
1 17 8 1014.570 1019.340 21.910 10.309 o
1 18 1 1505.660 1531.850 26.196 5.983 o
1 18 2 916.334 891.814 16.391 14.435 o
2 0 2 2352.570 2445.690 34.859 2.906 o
2 0 4 594.382 595.179 8.396 33.503 o
2 0 6 10835.000 11221.600 158.248 0.155 o
2 0 8 2279.080 2219.690 102.918 0.870 o
2 0 10 7730.110 7852.000 126.986 0.279 o
2 0 12 18449.100 18940.800 307.151 0.049 o
2 0 14 12181.700 12540.200 214.107 0.107 o
2 0 16 3303.360 3328.280 49.236 1.549 o
2 0 18 3355.140 3349.300 49.515 1.520 o
2 0 20 316.936 316.029 11.883 45.246 o
2 0 22 572.383 572.513 12.981 26.892 o
2 0 24 549.903 514.085 12.520 29.251 o
2 1 2 8314.710 8963.370 89.793 0.302 o
2 1 3 18310.000 19938.600 187.799 0.065 o
2 1 4 13989.200 14944.100 158.264 0.107 o
2 1 5 994.691 961.035 10.358 16.315 o
2 1 6 731.554 726.606 8.144 26.215 o
2 1 7 144.960 139.462 3.250 223.992 o
2 1 8 2831.540 2887.250 36.466 2.248 o
2 1 9 136.645 132.472 5.080 179.231 o
2 1 10 23226.900 23620.000 310.495 0.037 o
2 1 11 268.906 265.325 5.010 100.662 o
2 1 12 1865.260 1875.980 18.969 5.394 o
2 1 13 1176.510 1201.780 13.873 11.444 o
2 1 14 2766.330 2796.800 39.470 2.224 o
2 1 15 434.236 439.068 8.888 45.496 o
2 1 16 2098.220 2082.220 24.247 4.174 o
2 1 17 1581.080 1568.950 17.789 7.031 o
2 1 18 1224.920 1247.010 14.991 10.527 o
2 1 19 3289.330 3259.740 36.506 1.847 o
2 1 20 84.853 97.156 6.362 178.405 o
2 1 21 90.013 96.746 5.730 199.334 o
2 1 22 41.376 44.419 3.665 478.773 o
2 1 23 31.866 42.681 4.696 371.337 o
2 1 24 931.187 915.630 20.345 11.971 o
2 2 2 2015.080 2057.670 22.580 4.491 o
2 2 3 12016.800 12852.800 148.110 0.139 o
2 2 4 1481.450 1504.620 15.643 7.989 o
2 2 5 14724.600 15288.400 163.151 0.099 o
2 2 6 1127.390 1128.780 11.416 13.095 o
2 2 7 708.761 679.820 7.985 27.901 o
2 2 8 13513.200 13925.900 149.676 0.118 o
2 2 9 24.308 29.419 2.837 799.657 o
2 2 10 111.831 112.813 3.971 247.307 o
2 2 11 1536.010 1510.620 16.148 7.621 o
2 2 12 29385.400 30573.800 303.519 0.026 o
2 2 13 64.333 65.644 3.898 361.074 o
2 2 14 7370.760 7501.080 93.441 0.364 o
2 2 15 5142.630 5248.180 53.552 0.800 o
2 2 16 434.224 442.501 12.948 33.497 o
2 2 17 839.485 851.401 12.266 18.593 o
2 2 18 2185.270 2164.730 23.567 3.991 o
2 2 19 162.712 166.272 7.688 106.704 o
2 2 20 249.484 244.022 6.670 91.737 o
2 2 21 5.725 8.634 3.649 763.859 o
2 2 22 70.627 78.299 5.351 240.293 o
2 2 23 101.641 105.626 5.460 198.679 o
2 3 2 568.968 596.030 7.250 36.653 o
2 3 3 25602.700 27760.900 296.610 0.032 o
2 3 4 1057.100 1075.390 12.413 13.803 o
2 3 5 1165.060 1159.440 12.306 12.250 o
2 3 6 114.981 120.945 2.982 280.137 o
2 3 7 1153.880 1128.730 13.289 12.175 o
2 3 8 6231.120 6258.080 67.515 0.548 o
2 3 9 89.439 89.016 3.710 306.941 o
2 3 10 5355.040 5223.660 51.241 0.783 o
2 3 11 2592.130 2593.610 30.939 2.777 o
2 3 12 259.141 258.684 6.136 93.336 o
2 3 13 2324.790 2213.890 42.686 2.626 o
2 3 14 102.249 103.954 6.339 168.234 o
2 3 15 6.388 10.768 3.545 789.435 o
2 3 16 208.387 226.658 7.598 91.779 o
2 3 17 243.190 244.951 7.855 81.448 o
2 3 18 1831.380 1836.700 20.487 5.389 o
2 3 19 1311.500 1313.420 16.595 9.275 o
2 3 20 43.953 47.902 3.805 445.055 o
2 3 21 216.090 219.228 6.680 101.715 o
2 3 22 117.656 128.661 6.103 161.509 o
2 3 23 49.092 67.443 5.750 242.882 o
2 4 2 102.026 89.746 4.869 229.321 o
2 4 3 2203.680 2196.610 26.348 3.751 o
2 4 4 267.823 273.091 4.879 101.106 o
2 4 5 24888.100 25878.800 297.501 0.034 o
2 4 6 1637.540 1617.710 17.236 6.786 o
2 4 7 68.539 73.101 3.074 418.083 o
2 4 8 6985.190 6884.180 74.567 0.446 o
2 4 9 3829.200 3721.200 34.919 1.509 o
2 4 10 127.508 128.048 6.371 150.024 o
2 4 11 3072.310 2990.940 30.227 2.220 o
2 4 12 6901.880 6859.940 65.371 0.477 o
2 4 13 1299.390 1293.000 14.161 10.037 o
2 4 14 2096.130 2138.330 23.277 4.197 o
2 4 15 122.450 147.116 6.575 143.179 o
2 4 16 630.987 639.639 9.941 28.790 o
2 4 17 37.318 44.616 4.264 408.561 o
2 4 18 2562.370 2577.960 27.531 2.961 o
2 4 19 925.167 933.691 14.234 15.370 o
2 4 20 300.443 291.064 7.002 75.803 o
2 4 21 1044.980 1028.840 13.850 13.577 o
2 4 22 625.237 625.927 10.288 28.708 o
2 4 23 694.359 666.967 11.833 24.011 o
2 5 2 2686.820 2662.420 35.138 2.491 o
2 5 3 10182.300 10437.300 111.497 0.208 o
2 5 4 1015.770 961.641 14.005 14.213 o
2 5 5 9072.670 9114.740 105.713 0.255 o
2 5 6 5655.890 5638.140 65.945 0.641 o
2 5 7 24649.200 24895.500 349.723 0.032 o
2 5 8 9583.740 9515.570 167.005 0.175 o
2 5 9 1324.040 1273.600 12.407 10.354 o
2 5 10 2222.920 2194.540 26.241 3.729 o
2 5 11 3884.810 3836.250 42.121 1.365 o
2 5 12 8531.790 8742.720 174.891 0.187 o
2 5 13 6996.130 7110.540 71.843 0.445 o
2 5 14 3801.570 3904.560 38.272 1.436 o
2 5 15 520.991 535.114 8.716 37.904 o
2 5 16 3991.110 4047.840 44.931 1.259 o
2 5 17 264.315 298.434 8.040 72.858 o
2 5 18 458.590 461.848 9.236 42.155 o
2 5 19 490.370 490.075 9.595 38.615 o
2 5 20 271.550 280.106 7.429 77.871 o
2 5 21 995.891 993.763 14.930 13.793 o
2 5 22 196.146 193.315 5.830 122.616 o
2 5 23 1702.670 1672.340 28.321 5.001 o
2 6 2 16465.300 16790.900 212.413 0.074 o
2 6 3 1542.480 1540.850 24.337 6.165 o
2 6 4 5984.410 6054.220 77.383 0.540 o
2 6 5 12264.200 12510.900 177.333 0.123 o
2 6 6 16029.200 16480.100 270.319 0.065 o
2 6 7 1269.710 1191.540 11.065 11.477 o
2 6 8 4893.760 4647.770 49.410 0.923 o
2 6 9 8955.820 8875.090 77.747 0.297 o
2 6 10 0.607 4.633 2.714 1452.670 o
2 6 11 2924.670 2889.350 50.568 1.765 o
2 6 12 7496.860 7605.210 82.039 0.379 o
2 6 13 131.904 161.719 6.572 136.906 o
2 6 14 17937.300 19227.500 480.011 0.031 o
2 6 15 3279.940 3319.210 34.865 1.871 o
2 6 16 101.539 119.311 6.385 163.377 o
2 6 17 915.395 906.509 13.000 16.439 o
2 6 18 21.065 25.659 7.214 197.733 o
2 6 19 1768.030 1786.840 22.887 5.362 o
2 6 20 587.965 585.232 9.694 31.778 o
2 6 21 1522.950 1506.490 20.684 6.910 o
2 6 22 261.324 244.902 5.984 95.829 o
2 7 2 2034.640 1998.040 32.904 3.675 o
2 7 3 4043.570 4030.930 59.615 1.066 o
2 7 4 8813.610 9187.270 185.223 0.170 o
2 7 5 225.485 207.161 5.863 111.052 o
2 7 6 5701.960 5502.180 45.724 0.738 o
2 7 7 9140.050 8727.940 75.096 0.296 o
2 7 8 2107.950 2073.520 19.078 4.537 o
2 7 9 5629.960 5511.550 52.709 0.715 o
2 7 10 256.721 262.164 6.324 91.709 o
2 7 11 147.495 146.286 5.725 152.883 o
2 7 12 1.571 27.346 11.500 84.247 o
2 7 13 136.806 158.237 6.781 131.359 o
2 7 14 858.944 871.008 11.775 18.436 o
2 7 15 618.613 620.096 9.779 29.813 o
2 7 16 338.231 354.703 8.371 58.951 o
2 7 17 3347.350 3409.940 38.055 1.745 o
2 7 18 304.765 290.489 8.232 66.882 o
2 7 19 907.495 889.463 13.007 16.676 o
2 7 20 1413.420 1379.100 17.693 8.260 o
2 7 21 90.584 103.017 5.333 213.041 o
2 7 22 646.120 637.196 15.596 20.812 o
2 8 2 8105.750 7747.740 75.552 0.359 o
2 8 3 2706.190 2587.030 28.574 2.761 o
2 8 4 6743.660 6503.530 62.044 0.512 o
2 8 5 4757.720 4546.720 40.255 1.032 o
2 8 6 285.763 300.365 7.633 72.770 o
2 8 7 2661.420 2571.620 27.139 2.872 o
2 8 8 74.068 87.038 4.510 280.942 o
2 8 9 2287.660 2228.950 22.813 3.808 o
2 8 10 453.525 445.624 7.701 47.648 o
2 8 11 412.623 422.149 7.316 53.292 o
2 8 12 53.863 60.857 4.938 296.319 o
2 8 13 194.841 208.144 7.164 101.844 o
2 8 14 64.637 63.284 5.990 218.329 o
2 8 15 1435.670 1447.840 18.127 7.889 o
2 8 16 1701.020 1706.380 22.345 5.727 o
2 8 17 422.531 408.767 8.282 49.516 o
2 8 18 929.500 944.284 12.467 16.279 o
2 8 19 180.627 192.578 6.309 120.155 o
2 8 20 2842.070 2874.710 37.512 2.211 o
2 8 21 182.929 186.356 7.028 109.273 o
2 9 2 149.888 159.334 4.843 169.587 o
2 9 3 9190.750 8953.240 82.962 0.281 o
2 9 4 3747.970 3580.050 35.929 1.558 o
2 9 5 39.419 44.804 4.166 415.250 o
2 9 6 3104.090 3044.260 31.935 2.134 o
2 9 7 5488.780 5443.780 64.149 0.680 o
2 9 8 2492.720 2463.380 26.649 3.148 o
2 9 9 961.791 938.091 10.738 16.806 o
2 9 10 281.393 291.435 6.973 78.979 o
2 9 11 3452.720 3477.920 46.380 1.520 o
2 9 12 857.602 874.167 13.523 17.195 o
2 9 13 1743.840 1718.640 20.759 5.781 o
2 9 14 1957.800 1990.600 25.498 4.429 o
2 9 15 1014.640 998.327 13.757 14.135 o
2 9 16 404.272 403.122 8.323 51.045 o
2 9 17 50.259 60.138 4.372 351.197 o
2 9 18 5417.190 5564.530 60.230 0.702 o
2 9 19 910.081 902.537 12.343 16.957 o
2 9 20 216.473 216.741 6.042 109.937 o
2 10 2 10353.700 10113.100 101.482 0.216 o
2 10 3 509.115 498.784 8.157 40.877 o
2 10 4 2433.630 2248.790 35.438 2.894 o
2 10 5 1191.350 1156.390 13.192 11.732 o
2 10 6 222.699 240.207 7.509 88.771 o
2 10 7 1163.030 1162.840 14.224 11.615 o
2 10 8 692.923 679.200 9.741 26.404 o
2 10 9 3695.310 3659.610 40.123 1.498 o
2 10 10 1038.460 1011.140 12.213 14.497 o
2 10 11 372.785 361.726 7.556 59.078 o
2 10 12 106.356 131.005 6.502 155.101 o
2 10 13 592.049 588.216 12.785 26.443 o
2 10 14 263.592 257.237 11.704 51.105 o
2 10 15 902.854 913.615 12.862 16.657 o
2 10 16 2476.370 2480.790 28.019 3.093 o
2 10 17 1402.600 1417.860 16.902 8.383 o
2 10 18 104.347 104.370 5.490 196.125 o
2 10 19 3.364 2.482 3.141 1073.610 o
2 11 2 4920.050 4804.950 49.200 0.905 o
2 11 3 135.951 126.008 9.829 85.115 o
2 11 4 3281.880 3105.340 30.820 2.023 o
2 11 5 242.439 242.098 6.550 94.633 o
2 11 6 1937.920 1905.660 21.321 4.943 o
2 11 7 3177.080 3247.210 48.125 1.641 o
2 11 8 3806.270 3812.580 37.531 1.463 o
2 11 9 1646.830 1636.910 17.643 6.656 o
2 11 10 130.874 141.042 6.328 146.924 o
2 11 11 323.641 323.251 7.110 69.494 o
2 11 12 14.739 10.022 4.403 505.628 o
2 11 13 298.267 292.436 12.271 45.233 o
2 11 14 1591.030 1584.170 19.102 6.758 o
2 11 15 701.963 697.742 10.302 25.206 o
2 11 16 24.293 31.052 4.788 388.568 o
2 11 17 522.135 536.166 8.477 38.341 o
2 11 18 599.354 603.443 8.572 32.815 o
2 12 2 1334.150 1299.570 15.690 9.401 o
2 12 3 383.666 387.271 10.209 45.884 o
2 12 4 11738.900 12107.100 128.915 0.156 o
2 12 5 2019.790 1952.610 20.811 4.740 o
2 12 6 608.511 604.591 9.777 30.474 o
2 12 7 74.919 78.227 5.385 234.510 o
2 12 8 3143.590 3141.000 31.267 2.092 o
2 12 9 492.162 488.198 8.376 41.677 o
2 12 10 723.940 711.878 9.878 24.862 o
2 12 11 24.611 26.435 4.446 441.153 o
2 12 12 89.759 105.608 6.576 166.447 o
2 12 13 159.197 170.306 7.589 108.609 o
2 12 14 1647.040 1641.400 20.344 6.269 o
2 12 15 312.809 306.745 6.363 77.042 o
2 12 16 810.717 817.359 11.286 20.221 o
2 12 17 71.648 71.338 4.364 305.332 o
2 13 2 72.214 79.059 4.932 262.230 o
2 13 3 410.810 404.969 8.434 50.027 o
2 13 4 502.040 498.259 9.898 37.074 o
2 13 5 2369.430 2309.410 27.006 3.388 o
2 13 6 3114.080 3029.350 37.195 1.996 o
2 13 7 88.097 97.051 5.949 191.884 o
2 13 8 89.759 89.333 5.927 194.171 o
2 13 9 132.439 127.104 8.448 105.656 o
2 13 10 72.288 84.871 5.228 242.195 o
2 13 11 1525.080 1517.560 18.334 7.285 o
2 13 12 0.441 -1.215 3.799 781.946 o
2 13 13 1248.860 1266.160 18.303 9.345 o
2 13 14 759.462 765.866 15.500 17.956 o
2 13 15 688.730 703.699 14.027 21.181 o
2 13 16 86.780 83.313 5.679 208.595 o
2 14 2 3241.800 3111.990 32.912 1.999 o
2 14 3 1901.950 1846.070 22.165 5.023 o
2 14 4 1316.440 1297.460 16.902 9.216 o
2 14 5 1064.710 1026.290 14.216 13.216 o
2 14 6 1394.730 1293.730 49.357 3.293 o
2 14 7 35.595 36.804 4.804 357.693 o
2 14 8 489.438 472.936 9.631 39.023 o
2 14 9 2228.390 2208.780 27.402 3.636 o
2 14 10 1139.850 1140.420 17.110 10.887 o
2 14 11 65.318 68.911 6.251 203.304 o
2 14 12 1271.270 1238.240 22.782 8.076 o
2 14 13 28.497 34.693 3.813 520.239 o
2 14 14 17.104 14.145 3.435 729.951 o
2 15 2 86.001 91.421 6.287 182.096 o
2 15 3 1252.880 1238.150 15.885 10.098 o
2 15 4 925.717 899.057 12.536 16.627 o
2 15 5 275.663 267.142 10.558 56.352 o
2 15 6 7.535 11.385 4.132 593.824 o
2 15 7 748.981 746.280 11.439 22.175 o
2 15 8 867.138 866.464 12.418 17.883 o
2 15 9 292.442 293.559 6.918 77.459 o
2 15 10 1027.480 1022.790 16.600 12.528 o
2 15 11 1341.730 1350.250 20.744 8.000 o
2 15 12 207.921 205.192 6.970 101.673 o
2 16 2 4724.520 4716.310 55.570 0.901 o
2 16 3 0.590 2.776 3.716 803.809 o
2 16 4 3.972 5.069 4.005 665.925 o
2 16 5 901.041 918.974 14.249 15.773 o
2 16 6 109.761 111.387 6.123 169.252 o
2 16 7 64.282 68.396 5.533 240.900 o
2 16 8 58.861 53.133 3.737 404.244 o
2 16 9 206.322 204.136 8.182 87.667 o
2 16 10 184.216 183.204 7.348 104.710 o
2 17 2 327.518 320.046 6.616 72.179 o
2 17 3 313.113 314.364 7.213 70.874 o
2 17 4 883.889 840.457 12.564 17.719 o
2 17 5 145.512 139.918 5.540 159.855 o
2 17 6 47.754 53.872 4.794 322.472 o
2 17 7 122.743 120.672 5.750 171.136 o
3 0 3 4962.480 5085.690 64.633 0.768 o
3 0 5 215.404 230.760 4.506 128.151 o
3 0 7 21126.400 22186.800 446.901 0.030 o
3 0 9 2252.710 2254.100 45.354 2.528 o
3 0 11 773.769 794.079 21.901 12.795 o
3 0 13 205.945 210.775 8.649 82.188 o
3 0 15 5751.630 5910.530 76.305 0.571 o
3 0 17 15286.100 16140.800 227.830 0.077 o
3 0 19 324.555 314.624 14.461 35.360 o
3 0 21 48.648 47.080 5.922 242.190 o
3 0 23 123.468 151.419 8.501 104.099 o
3 1 3 1414.450 1446.260 13.576 8.901 o
3 1 4 3516.550 3651.340 32.928 1.696 o
3 1 5 13427.400 14329.300 134.436 0.123 o
3 1 6 3.305 6.690 1.402 3813.770 o
3 1 7 223.601 249.049 4.502 121.876 o
3 1 8 175.776 166.263 5.576 139.422 o
3 1 9 1491.540 1427.790 19.565 7.401 o
3 1 10 645.707 624.162 8.813 30.158 o
3 1 11 4984.440 5021.680 58.287 0.812 o
3 1 12 2697.790 2717.080 30.350 2.639 o
3 1 13 16164.400 16986.600 180.992 0.082 o
3 1 14 658.552 662.270 9.646 27.887 o
3 1 15 1218.880 1212.840 14.551 10.837 o
3 1 16 558.643 549.313 8.659 35.759 o
3 1 17 3387.990 3403.390 35.601 1.775 o
3 1 18 429.381 430.730 8.202 48.422 o
3 1 19 48.134 54.209 7.343 171.300 o
3 1 20 253.889 248.026 7.120 86.181 o
3 1 21 1584.080 1557.480 21.475 6.461 o
3 1 22 123.335 120.578 6.092 161.035 o
3 1 23 286.174 274.999 6.872 80.329 o
3 2 3 13270.000 14089.500 149.920 0.120 o
3 2 4 1629.540 1603.720 16.868 6.898 o
3 2 5 2644.030 2636.190 25.449 2.921 o
3 2 6 868.887 840.313 8.951 20.491 o
3 2 7 312.304 293.617 4.298 92.188 o
3 2 8 1488.860 1480.330 17.385 7.700 o
3 2 9 15410.700 15387.500 187.333 0.088 o
3 2 10 188.812 190.850 4.795 142.889 o
3 2 11 835.119 832.924 9.371 21.021 o
3 2 12 1431.750 1445.930 15.317 8.468 o
3 2 13 5706.860 5869.840 59.469 0.652 o
3 2 14 1865.930 1878.310 20.862 5.202 o
3 2 15 704.429 707.434 10.954 24.259 o
3 2 16 2117.800 2119.170 23.178 4.181 o
3 2 17 593.963 595.720 9.399 31.830 o
3 2 18 359.719 352.288 7.667 60.412 o
3 2 19 2177.120 2125.140 23.194 4.065 o
3 2 20 62.642 62.298 5.898 225.060 o
3 2 21 1.627 5.336 3.366 946.556 o
3 2 22 170.401 162.890 6.345 127.649 o
3 2 23 646.633 630.661 12.342 25.052 o
3 3 3 4926.140 5161.860 51.986 0.852 o
3 3 4 5236.210 5323.780 53.843 0.778 o
3 3 5 3498.980 3485.680 37.146 1.671 o
3 3 6 170.713 175.016 5.576 139.706 o
3 3 7 22942.400 23291.700 261.772 0.041 o
3 3 8 3796.060 3640.000 62.111 1.134 o
3 3 9 2876.070 2828.610 26.621 2.550 o
3 3 10 4600.520 4528.360 51.213 0.980 o
3 3 11 6293.530 6446.070 65.281 0.542 o
3 3 12 91.403 87.910 5.803 198.474 o
3 3 13 5611.940 5789.770 62.918 0.652 o
3 3 14 519.008 513.983 9.331 37.169 o
3 3 15 900.807 937.218 20.596 11.993 o
3 3 16 8.952 16.783 3.793 665.004 o
3 3 17 327.476 335.445 7.603 65.337 o
3 3 18 87.699 112.994 6.973 153.600 o
3 3 19 388.809 387.929 8.003 54.296 o
3 3 20 659.430 665.631 12.233 24.413 o
3 3 21 133.298 147.335 7.320 123.329 o
3 3 22 312.299 311.437 9.080 59.770 o
3 3 23 613.027 600.065 11.702 27.358 o
3 4 3 21.687 21.033 2.641 945.355 o
3 4 4 6910.400 6973.480 70.031 0.460 o
3 4 5 6662.190 6734.380 72.416 0.479 o
3 4 6 3169.350 3131.580 37.260 1.932 o
3 4 7 3967.560 3922.520 43.066 1.310 o
3 4 8 8185.290 7985.980 68.640 0.360 o
3 4 9 3803.440 3753.210 44.493 1.373 o
3 4 10 6823.400 6983.770 75.347 0.452 o
3 4 11 25.833 31.287 3.034 720.466 o
3 4 12 1290.510 1276.440 17.280 9.340 o
3 4 13 3397.990 3464.450 41.864 1.632 o
3 4 14 2960.820 3012.440 34.055 2.187 o
3 4 15 251.779 243.821 8.171 77.406 o
3 4 16 336.969 381.705 8.584 56.710 o
3 4 17 66.352 68.771 5.067 266.492 o
3 4 18 1358.610 1343.670 18.703 8.411 o
3 4 19 14.942 16.160 4.809 424.975 o
3 4 20 893.091 885.413 12.634 17.167 o
3 4 21 39.184 37.605 3.922 459.560 o
3 4 22 1892.480 1883.800 27.801 4.448 o
3 5 3 11325.400 11544.200 133.425 0.163 o
3 5 4 1207.460 1171.830 16.577 10.449 o
3 5 5 15064.800 15355.500 176.943 0.093 o
3 5 6 10316.600 10224.700 120.699 0.199 o
3 5 7 434.453 408.937 6.103 56.129 o
3 5 8 6555.650 6460.530 51.545 0.561 o
3 5 9 182.589 173.501 5.021 145.471 o
3 5 10 1523.950 1494.110 19.111 7.205 o
3 5 11 6367.550 6303.160 101.187 0.422 o
3 5 12 3497.460 3483.340 36.138 1.691 o
3 5 13 7922.920 8094.990 81.625 0.348 o
3 5 14 360.971 369.036 13.677 35.525 o
3 5 15 1222.700 1257.560 17.817 9.674 o
3 5 16 2658.280 2698.100 33.349 2.569 o
3 5 17 61.924 57.720 5.289 263.565 o
3 5 18 1113.000 1123.740 16.652 11.331 o
3 5 19 2.118 1.970 3.955 703.730 o
3 5 20 986.292 983.505 13.468 14.708 o
3 5 21 1013.190 1014.500 14.847 13.535 o
3 5 22 97.946 109.005 5.657 192.647 o
3 6 3 18760.700 18392.800 487.338 0.030 o
3 6 4 2149.370 2058.240 28.636 3.785 o
3 6 5 1834.640 1750.930 30.515 4.406 o
3 6 6 12115.000 11829.300 99.385 0.169 o
3 6 7 7150.210 6993.870 60.936 0.465 o
3 6 8 1492.440 1410.570 18.059 7.721 o
3 6 9 483.129 483.110 6.752 46.680 o
3 6 10 1967.820 1916.880 19.621 5.008 o
3 6 11 271.471 273.282 7.354 79.016 o
3 6 12 2883.500 2893.490 35.385 2.243 o
3 6 13 206.580 201.330 6.673 106.331 o
3 6 14 3.593 9.627 3.935 676.463 o
3 6 15 361.286 353.283 8.282 57.215 o
3 6 16 1443.640 1492.290 18.614 7.652 o
3 6 17 2021.790 2067.220 26.423 4.158 o
3 6 18 1701.970 1721.970 22.351 5.701 o
3 6 19 504.814 502.149 9.167 38.591 o
3 6 20 136.891 152.008 10.063 80.457 o
3 6 21 74.426 76.961 5.308 239.681 o
3 7 3 908.613 869.749 9.320 19.141 o
3 7 4 365.596 362.812 5.316 70.485 o
3 7 5 2439.210 2382.680 20.707 3.554 o
3 7 6 2170.170 2035.500 18.710 4.468 o
3 7 7 1112.060 1079.120 12.751 13.040 o
3 7 8 136.851 144.413 4.653 187.525 o
3 7 9 205.528 208.406 9.343 75.572 o
3 7 10 242.419 247.968 5.752 102.340 o
3 7 11 1175.010 1159.110 14.207 11.532 o
3 7 12 31.657 39.858 3.910 482.536 o
3 7 13 1662.780 1676.110 20.290 6.166 o
3 7 14 4713.830 4757.100 52.340 0.925 o
3 7 15 352.758 371.439 8.419 56.507 o
3 7 16 1028.610 1012.080 13.879 13.839 o
3 7 17 129.577 129.162 7.576 121.987 o
3 7 18 4358.520 4493.060 53.159 1.017 o
3 7 19 29.179 30.843 3.649 556.828 o
3 7 20 200.604 196.107 6.221 114.942 o
3 7 21 47.961 57.142 4.714 326.477 o
3 8 3 293.348 281.284 6.691 79.993 o
3 8 4 328.160 323.742 5.122 80.791 o
3 8 5 136.746 137.457 5.438 167.743 o
3 8 6 58.502 64.431 3.748 389.808 o
3 8 7 1615.380 1532.320 16.171 7.208 o
3 8 8 1306.430 1231.530 13.651 10.341 o
3 8 9 187.576 198.808 5.630 127.786 o
3 8 10 22.370 26.020 3.600 613.056 o
3 8 11 16.509 23.323 5.715 306.188 o
3 8 12 1729.250 1711.710 22.332 5.639 o
3 8 13 87.693 98.172 6.814 161.594 o
3 8 14 543.845 543.552 9.888 34.120 o
3 8 15 228.155 235.809 7.733 85.892 o
3 8 16 7078.450 7231.770 78.154 0.421 o
3 8 17 3848.450 3868.710 42.598 1.365 o
3 8 18 156.892 160.358 6.377 132.155 o
3 8 19 1858.220 1856.520 22.812 5.052 o
3 8 20 600.995 596.368 10.644 29.491 o
3 9 3 7660.040 7501.730 75.310 0.387 o
3 9 4 203.311 192.498 5.492 125.518 o
3 9 5 688.817 666.717 9.222 27.357 o
3 9 6 322.324 317.315 7.051 70.436 o
3 9 7 930.269 942.804 11.306 16.951 o
3 9 8 575.129 566.970 8.448 34.945 o
3 9 9 16.390 25.461 3.736 613.487 o
3 9 10 807.036 776.887 18.848 14.624 o
3 9 11 448.070 467.769 8.115 45.972 o
3 9 12 68.711 62.230 4.736 289.761 o
3 9 13 67.654 66.834 5.141 261.491 o
3 9 14 40.939 42.937 5.512 280.473 o
3 9 15 4027.040 3997.240 44.388 1.263 o
3 9 16 577.312 555.858 9.236 33.653 o
3 9 17 1122.680 1121.330 14.032 12.240 o
3 9 18 322.422 326.280 7.068 69.707 o
3 9 19 1607.350 1615.580 21.776 6.238 o
3 9 20 908.405 875.120 19.168 12.967 o
3 10 3 372.654 341.681 7.118 62.262 o
3 10 4 171.770 182.665 5.701 135.418 o
3 10 5 231.606 241.306 6.242 100.492 o
3 10 6 71.532 74.454 4.316 306.569 o
3 10 7 47.380 47.271 4.019 409.495 o
3 10 8 2308.930 2301.160 29.405 3.338 o
3 10 9 640.877 662.993 9.484 28.692 o
3 10 10 904.363 886.682 11.302 17.834 o
3 10 11 1331.040 1316.830 14.843 9.570 o
3 10 12 257.501 249.919 7.229 84.364 o
3 10 13 147.344 152.666 7.639 112.899 o
3 10 14 488.200 486.835 9.162 39.924 o
3 10 15 923.932 924.606 12.399 16.546 o
3 10 16 70.060 66.920 4.033 336.998 o
3 10 17 467.489 466.678 7.509 46.394 o
3 10 18 771.235 773.197 11.878 20.974 o
3 10 19 1413.250 1373.960 20.607 7.651 o
3 11 3 15157.700 15020.900 127.945 0.107 o
3 11 4 4299.330 4197.640 49.901 1.097 o
3 11 5 0.882 6.070 3.514 876.331 o
3 11 6 275.330 283.648 9.817 60.181 o
3 11 7 4526.810 4524.190 44.099 1.059 o
3 11 8 150.226 164.473 6.464 132.062 o
3 11 9 559.743 558.401 8.841 35.136 o
3 11 10 37.379 38.293 3.821 479.566 o
3 11 11 871.770 848.478 11.684 18.473 o
3 11 12 5.389 3.341 5.113 416.578 o
3 11 13 1984.190 2017.350 25.587 4.344 o
3 11 14 296.835 300.578 7.344 73.231 o
3 11 15 2816.170 2874.360 31.904 2.414 o
3 11 16 113.305 120.871 5.565 182.317 o
3 11 17 207.456 214.817 5.772 116.451 o
3 11 18 97.020 106.664 5.103 216.115 o
3 12 3 1078.770 1032.540 13.547 13.322 o
3 12 4 38.586 46.119 4.320 396.753 o
3 12 5 6062.790 6039.450 58.118 0.609 o
3 12 6 66.704 67.301 4.317 320.024 o
3 12 7 1732.700 1703.680 18.345 6.136 o
3 12 8 161.090 174.315 6.761 121.360 o
3 12 9 145.833 158.872 6.493 134.036 o
3 12 10 11.818 17.538 4.146 556.961 o
3 12 11 1352.620 1335.190 19.845 8.195 o
3 12 12 34.311 37.600 3.992 464.601 o
3 12 13 925.105 935.665 12.467 16.406 o
3 12 14 141.147 140.716 5.463 163.859 o
3 12 15 145.379 158.788 5.597 153.949 o
3 12 16 153.562 153.188 6.389 134.398 o
3 13 3 5876.830 5787.580 63.337 0.621 o
3 13 4 147.782 155.992 7.800 109.661 o
3 13 5 91.375 80.353 5.693 205.706 o
3 13 6 146.857 149.012 7.853 109.841 o
3 13 7 2996.460 2925.900 33.772 2.200 o
3 13 8 835.694 822.719 15.590 16.384 o
3 13 9 280.033 276.899 7.138 79.085 o
3 13 10 450.050 434.691 7.836 47.901 o
3 13 11 999.489 1038.610 14.509 13.715 o
3 13 12 9.690 13.953 3.696 699.086 o
3 13 13 709.842 726.696 13.118 21.510 o
3 13 14 136.078 141.186 6.273 146.059 o
3 13 15 5387.560 5289.260 75.249 0.640 o
3 14 3 31.745 35.161 4.772 370.502 o
3 14 4 2954.590 2886.160 32.981 2.268 o
3 14 5 75.309 82.999 21.026 24.543 o
3 14 6 975.854 964.430 14.596 14.358 o
3 14 7 104.597 101.878 7.744 129.673 o
3 14 8 522.053 500.461 9.611 36.716 o
3 14 9 1828.380 1802.300 22.808 5.194 o
3 14 10 741.024 737.167 12.156 21.735 o
3 14 11 292.063 268.691 7.278 76.764 o
3 14 12 438.032 431.101 9.235 44.389 o
3 14 13 31.457 33.014 7.260 188.000 o
3 14 14 3.449 8.418 4.758 476.445 o
3 15 3 457.276 444.517 8.693 44.388 o
3 15 4 247.930 258.786 9.048 69.740 o
3 15 5 1111.080 1103.280 15.354 11.928 o
3 15 6 314.408 325.844 10.374 52.070 o
3 15 7 442.238 445.481 8.503 45.961 o
3 15 8 43.690 55.703 5.032 306.905 o
3 15 9 165.935 171.719 8.834 89.564 o
3 15 10 1258.040 1246.330 19.500 9.013 o
3 15 11 2.071 5.957 4.534 531.741 o
3 15 12 99.229 103.044 4.792 229.193 o
3 16 3 190.975 197.389 6.521 113.129 o
3 16 4 65.530 73.624 5.750 225.749 o
3 16 5 76.036 85.188 6.200 193.306 o
3 16 6 122.635 144.937 6.003 157.929 o
3 16 7 106.349 111.987 6.426 161.602 o
3 16 8 1346.390 1326.900 20.702 8.043 o
3 16 9 1368.970 1381.080 23.848 7.125 o
3 17 3 230.181 219.758 6.123 104.885 o
3 17 4 343.632 349.671 7.185 64.856 o
3 17 5 209.694 202.014 6.883 102.739 o
3 17 6 535.334 528.919 18.193 20.290 o
4 0 4 6098.170 6332.320 80.469 0.509 o
4 0 6 928.411 917.134 14.624 15.202 o
4 0 8 2769.230 2730.970 89.883 0.980 o
4 0 10 187.212 214.104 11.587 58.719 o
4 0 12 4964.550 5036.580 72.619 0.717 o
4 0 14 1423.850 1458.560 23.783 6.795 o
4 0 16 5146.190 5103.740 73.589 0.686 o
4 0 18 3852.670 3852.600 80.205 0.878 o
4 0 20 2663.790 2743.950 57.124 1.716 o
4 0 22 71.737 64.128 6.389 194.631 o
4 1 4 1055.990 1080.870 11.137 14.306 o
4 1 5 1067.940 1057.790 14.274 12.995 o
4 1 6 209.835 225.612 7.259 95.489 o
4 1 7 1986.060 1967.730 22.648 4.643 o
4 1 8 656.445 681.940 9.513 27.805 o
4 1 9 64.330 57.659 5.047 276.847 o
4 1 10 3347.840 3289.970 30.506 1.931 o
4 1 11 903.805 909.488 10.632 18.065 o
4 1 12 206.629 212.603 7.703 92.269 o
4 1 13 4190.770 4161.660 40.476 1.234 o
4 1 14 4247.410 4285.320 44.064 1.161 o
4 1 15 1975.600 2006.660 23.597 4.542 o
4 1 16 1349.160 1351.490 15.930 9.089 o
4 1 17 471.533 466.766 8.573 43.098 o
4 1 18 2302.980 2294.580 31.374 3.236 o
4 1 19 15.291 19.094 4.506 469.578 o
4 1 20 641.746 634.306 10.968 27.053 o
4 1 21 425.029 408.886 8.538 48.409 o
4 1 22 879.949 871.710 14.242 16.390 o
4 2 4 15520.700 16191.500 172.507 0.089 o
4 2 5 61.195 61.364 2.720 500.747 o
4 2 6 2594.680 2619.400 27.231 2.914 o
4 2 7 275.521 279.293 4.883 98.347 o
4 2 8 1114.680 1102.630 14.119 12.372 o
4 2 9 129.353 122.356 4.382 210.051 o
4 2 10 4982.820 5028.960 54.558 0.837 o
4 2 11 364.881 371.435 6.329 65.214 o
4 2 12 135.196 136.297 6.100 151.644 o
4 2 13 525.907 537.521 10.224 34.333 o
4 2 14 278.656 286.282 8.993 65.069 o
4 2 15 85.960 95.279 5.756 201.609 o
4 2 16 83.180 94.338 5.943 196.175 o
4 2 17 1501.970 1510.770 18.572 7.359 o
4 2 18 1086.840 1077.610 15.820 12.075 o
4 2 19 148.725 142.343 7.458 117.071 o
4 2 20 2765.690 2733.430 32.752 2.484 o
4 2 21 22.317 28.439 4.658 413.487 o
4 2 22 1332.530 1290.500 22.782 7.693 o
4 3 4 2967.290 2951.170 32.616 2.246 o
4 3 5 317.514 312.761 4.999 84.582 o
4 3 6 1688.270 1637.140 17.631 6.501 o
4 3 7 2574.040 2503.000 26.291 3.043 o
4 3 8 8067.840 8013.790 71.042 0.362 o
4 3 9 1741.040 1688.770 17.448 6.241 o
4 3 10 35.980 42.335 4.680 365.137 o
4 3 11 4047.420 4033.040 44.335 1.252 o
4 3 12 4930.530 4976.510 50.813 0.876 o
4 3 13 722.470 743.701 11.155 23.123 o
4 3 14 905.876 884.542 15.681 15.034 o
4 3 15 2854.500 2908.100 32.920 2.337 o
4 3 16 197.493 206.497 7.533 96.732 o
4 3 17 1227.240 1212.420 16.925 10.059 o
4 3 18 127.230 144.871 6.810 136.394 o
4 3 19 1578.680 1575.390 20.172 6.654 o
4 3 20 0.402 0.763 4.266 618.925 o
4 3 21 968.168 989.306 16.046 13.543 o
4 3 22 4294.710 4241.610 85.294 0.748 o
4 4 4 16253.800 16641.800 177.166 0.083 o
4 4 5 1996.520 2024.980 22.797 4.546 o
4 4 6 5611.940 5583.590 60.581 0.675 o
4 4 7 6791.700 6679.600 65.692 0.491 o
4 4 8 105.178 107.986 4.181 248.135 o
4 4 9 1708.290 1680.120 17.807 6.328 o
4 4 10 1039.170 1030.130 17.481 11.993 o
4 4 11 2105.870 2097.180 40.842 2.972 o
4 4 12 33.784 33.320 4.411 412.707 o
4 4 13 336.881 365.507 8.958 55.630 o
4 4 14 1003.490 1036.840 15.340 13.284 o
4 4 15 648.272 652.704 10.961 26.588 o
4 4 16 2122.620 2132.540 27.019 3.885 o
4 4 17 112.828 123.307 7.260 134.838 o
4 4 18 818.604 803.409 12.486 19.225 o
4 4 19 2018.440 2044.060 25.219 4.284 o
4 4 20 759.403 738.428 11.959 21.518 o
4 4 21 143.135 155.153 6.709 131.214 o
4 4 22 1458.570 1392.490 24.060 6.735 o
4 5 4 3879.030 3765.080 54.899 1.199 o
4 5 5 533.390 540.440 8.427 37.736 o
4 5 6 2514.950 2435.710 21.043 3.389 o
4 5 7 812.495 759.685 7.951 23.545 o
4 5 8 274.781 274.889 5.300 95.535 o
4 5 9 5671.600 5673.580 61.484 0.658 o
4 5 10 766.005 745.189 12.656 20.639 o
4 5 11 2435.380 2467.150 26.613 3.219 o
4 5 12 668.100 668.946 14.481 21.414 o
4 5 13 1674.410 1743.790 47.032 3.077 o
4 5 14 577.583 586.859 11.022 29.834 o
4 5 15 1602.040 1610.610 21.522 6.302 o
4 5 16 203.811 198.370 8.224 88.127 o
4 5 17 1360.960 1356.940 25.541 6.838 o
4 5 18 62.044 62.332 4.813 293.335 o
4 5 19 234.108 244.815 6.747 94.068 o
4 5 20 1749.110 1755.850 23.654 5.362 o
4 5 21 2422.680 2354.410 34.306 2.910 o
4 6 4 1699.670 1670.970 16.561 6.532 o
4 6 5 100.713 115.364 5.277 202.824 o
4 6 6 783.345 782.046 8.553 23.542 o
4 6 7 671.605 673.249 9.738 27.165 o
4 6 8 2826.760 2832.410 27.948 2.551 o
4 6 9 312.302 323.487 7.312 69.740 o
4 6 10 254.762 265.732 8.534 72.487 o
4 6 11 1089.380 1079.200 13.366 13.037 o
4 6 12 1508.510 1526.750 17.587 7.467 o
4 6 13 486.278 515.901 9.545 38.281 o
4 6 14 431.435 437.418 9.025 45.294 o
4 6 15 96.375 90.279 6.240 178.280 o
4 6 16 2757.230 2860.440 35.081 2.359 o
4 6 17 1313.820 1329.740 17.988 8.863 o
4 6 18 4893.280 4961.640 58.355 0.831 o
4 6 19 836.344 816.413 11.738 19.370 o
4 6 20 232.659 241.661 7.042 91.594 o
4 6 21 972.818 939.303 14.795 14.432 o
4 7 4 1796.470 1722.850 15.554 6.199 o
4 7 5 2739.320 2651.260 24.943 2.827 o
4 7 6 156.954 159.337 7.692 108.819 o
4 7 7 1217.910 1223.050 13.382 11.151 o
4 7 8 41.842 63.284 9.538 110.152 o
4 7 9 18.955 24.799 3.281 724.558 o
4 7 10 399.765 394.698 8.725 50.191 o
4 7 11 155.050 169.880 7.105 117.761 o
4 7 12 324.274 340.395 8.062 62.817 o
4 7 13 414.065 412.861 8.522 49.145 o
4 7 14 268.206 272.122 7.888 75.326 o
4 7 15 9203.790 9585.200 103.253 0.248 o
4 7 16 2230.360 2271.450 28.533 3.516 o
4 7 17 952.733 936.976 17.982 12.934 o
4 7 18 323.303 323.372 7.417 67.681 o
4 7 19 3219.740 3261.470 42.362 1.750 o
4 7 20 1650.240 1629.030 24.346 5.714 o
4 8 4 8869.380 8741.130 78.666 0.301 o
4 8 5 434.439 440.722 7.022 51.560 o
4 8 6 3193.690 3192.360 31.390 2.039 o
4 8 7 250.086 260.003 6.604 90.641 o
4 8 8 279.599 278.520 6.588 83.421 o
4 8 9 703.959 717.134 10.047 25.165 o
4 8 10 384.134 385.777 10.039 46.552 o
4 8 11 554.449 548.364 9.882 33.572 o
4 8 12 398.315 404.810 8.342 51.388 o
4 8 13 4015.820 4114.230 45.585 1.234 o
4 8 14 210.935 232.078 7.650 90.201 o
4 8 15 178.104 167.769 9.495 80.341 o
4 8 16 6385.560 6607.990 77.552 0.488 o
4 8 17 4782.520 4824.630 56.698 0.873 o
4 8 18 0.995 7.252 3.418 915.681 o
4 8 19 26.813 30.695 3.346 635.642 o
4 9 4 181.140 194.042 7.425 103.082 o
4 9 5 347.486 342.536 7.171 64.893 o
4 9 6 1285.800 1259.570 14.069 10.281 o
4 9 7 628.383 644.261 9.116 29.998 o
4 9 8 649.025 657.463 9.404 28.615 o
4 9 9 10442.300 10994.700 217.364 0.123 o
4 9 10 2255.980 2308.130 25.220 3.654 o
4 9 11 381.405 365.379 8.163 55.309 o
4 9 12 411.376 414.237 8.402 49.737 o
4 9 13 288.817 280.914 8.129 70.141 o
4 9 14 165.892 195.393 12.778 52.826 o
4 9 15 180.804 178.049 6.948 112.131 o
4 9 16 2057.930 2085.900 23.835 4.278 o
4 9 17 415.486 425.548 8.027 50.323 o
4 9 18 559.216 575.097 9.691 33.169 o
4 9 19 643.818 635.057 10.920 27.046 o
4 10 4 2.369 5.989 3.135 1065.680 o
4 10 5 85.255 89.670 5.065 235.811 o
4 10 6 273.660 292.789 7.155 78.707 o
4 10 7 269.500 275.576 10.517 56.755 o
4 10 8 310.709 309.069 7.298 71.021 o
4 10 9 175.919 183.326 6.684 116.917 o
4 10 10 1796.670 1765.220 20.030 5.639 o
4 10 11 3093.750 3078.390 32.562 2.114 o
4 10 12 352.136 361.230 8.182 58.199 o
4 10 13 151.269 153.293 6.984 123.499 o
4 10 14 2216.970 2236.880 25.683 3.741 o
4 10 15 240.825 235.126 6.368 97.677 o
4 10 16 4466.950 4534.860 49.294 1.025 o
4 10 17 191.348 198.375 6.325 115.796 o
4 10 18 218.007 217.704 7.116 96.260 o
4 11 4 1542.620 1512.900 17.188 7.413 o
4 11 5 36.883 40.910 4.385 399.108 o
4 11 6 2640.190 2629.710 26.718 2.880 o
4 11 7 165.072 162.217 6.603 124.820 o
4 11 8 834.582 838.181 11.102 19.684 o
4 11 9 925.402 935.127 11.916 16.731 o
4 11 10 70.745 69.367 4.915 270.668 o
4 11 11 533.952 514.900 10.757 33.341 o
4 11 12 907.141 900.697 11.952 17.263 o
4 11 13 1463.980 1492.680 18.032 7.668 o
4 11 14 145.010 148.357 5.875 150.018 o
4 11 15 76.069 78.648 4.454 287.462 o
4 11 16 418.496 430.216 8.106 49.616 o
4 11 17 175.806 167.718 6.407 123.973 o
4 12 4 6310.290 6301.350 64.311 0.550 o
4 12 5 972.025 969.577 13.973 14.704 o
4 12 6 1363.810 1356.640 17.676 8.586 o
4 12 7 477.964 479.482 8.541 42.384 o
4 12 8 1443.690 1407.700 15.845 8.404 o
4 12 9 3048.750 3026.860 39.180 1.983 o
4 12 10 4154.110 4218.430 43.473 1.203 o
4 12 11 2694.970 2767.620 27.538 2.721 o
4 12 12 314.025 311.848 7.016 72.191 o
4 12 13 17.159 24.358 4.005 550.395 o
4 12 14 5975.580 6160.430 78.491 0.532 o
4 12 15 608.350 599.884 9.480 31.047 o
4 12 16 307.104 306.340 8.076 66.662 o
4 13 4 3257.290 3179.470 33.645 1.952 o
4 13 5 997.128 994.051 14.332 14.078 o
4 13 6 528.301 520.200 10.497 34.020 o
4 13 7 5848.740 5716.170 299.348 0.109 o
4 13 8 127.234 131.068 8.281 109.192 o
4 13 9 118.139 110.904 6.545 153.154 o
4 13 10 50.880 58.609 5.114 288.491 o
4 13 11 291.660 289.399 6.630 80.054 o
4 13 12 2891.270 2984.230 38.993 2.096 o
4 13 13 79.880 83.894 5.457 224.041 o
4 13 14 67.837 72.670 5.814 221.020 o
4 14 4 7.332 13.768 5.370 365.599 o
4 14 5 8568.410 8757.380 101.952 0.280 o
4 14 6 864.260 865.387 13.468 17.200 o
4 14 7 1094.920 1080.230 15.348 12.181 o
4 14 8 745.485 725.356 12.541 21.377 o
4 14 9 4398.040 4423.830 57.111 0.978 o
4 14 10 112.918 118.586 6.078 167.127 o
4 14 11 1466.240 1480.720 20.182 7.280 o
4 14 12 263.321 256.308 7.012 84.716 o
4 14 13 71.884 83.903 4.780 268.929 o
4 15 4 1207.790 1214.070 16.638 10.276 o
4 15 5 542.916 534.541 9.620 34.911 o
4 15 6 15.185 15.580 3.820 625.005 o
4 15 7 565.653 572.749 10.365 31.703 o
4 15 8 417.349 430.952 7.737 50.983 o
4 15 9 53.137 52.253 3.746 419.679 o
4 15 10 10.005 8.651 3.081 970.364 o
4 15 11 502.249 481.055 16.549 23.702 o
4 16 4 142.297 135.211 6.325 143.523 o
4 16 5 718.132 726.075 11.383 23.201 o
4 16 6 1319.110 1298.020 17.912 8.943 o
4 16 7 463.738 479.767 8.396 43.680 o
4 16 8 610.363 618.672 19.055 17.617 o
4 17 4 454.907 431.130 8.971 44.131 o
5 0 5 1212.250 1237.800 17.390 9.933 o
5 0 7 5169.030 5027.290 113.089 0.475 o
5 0 9 4292.270 4112.740 71.663 0.881 o
5 0 11 1453.520 1504.660 56.275 2.627 o
5 0 13 1841.210 1806.650 35.472 3.861 o
5 0 15 2495.540 2477.480 43.657 2.357 o
5 0 17 1690.500 1651.120 54.226 2.587 o
5 0 19 2862.290 2856.910 59.471 1.558 o
5 0 21 6087.080 5861.640 158.250 0.283 o
5 1 5 11595.800 11775.200 111.155 0.171 o
5 1 6 1474.840 1464.420 16.768 7.919 o
5 1 7 9849.340 9446.510 85.618 0.251 o
5 1 8 813.430 844.251 9.512 21.275 o
5 1 9 103.318 124.199 4.470 229.181 o
5 1 10 581.597 590.714 7.949 34.952 o
5 1 11 214.519 239.166 6.021 107.676 o
5 1 12 626.795 632.781 9.650 29.484 o
5 1 13 4261.470 4277.710 41.519 1.185 o
5 1 14 58.923 67.036 4.640 307.464 o
5 1 15 2980.130 3009.800 31.688 2.241 o
5 1 16 186.474 182.729 8.085 94.370 o
5 1 17 3353.750 3391.740 50.074 1.501 o
5 1 18 1146.520 1130.300 19.354 10.083 o
5 1 19 4690.950 4821.830 69.440 0.789 o
5 1 20 688.770 677.328 12.441 23.293 o
5 1 21 623.603 619.418 9.793 29.625 o
5 2 5 914.885 858.111 11.218 17.952 o
5 2 6 37.831 52.526 3.935 439.125 o
5 2 7 386.246 392.381 5.539 64.663 o
5 2 8 110.036 118.127 4.757 214.387 o
5 2 9 1720.060 1659.800 18.404 6.247 o
5 2 10 52.726 63.158 4.810 306.272 o
5 2 11 135.286 142.494 8.888 96.699 o
5 2 12 2304.720 2332.300 26.884 3.468 o
5 2 13 47.066 62.915 3.989 394.139 o
5 2 14 5002.750 5092.840 49.731 0.860 o
5 2 15 625.556 633.171 9.752 29.370 o
5 2 16 1007.340 1004.060 13.603 14.262 o
5 2 17 638.742 663.471 12.432 24.709 o
5 2 18 1602.800 1612.240 21.108 6.359 o
5 2 19 99.942 107.240 7.021 148.456 o
5 2 20 27.914 33.070 3.993 493.656 o
5 2 21 2987.420 3000.080 43.159 1.915 o
5 3 5 3944.740 3853.760 39.742 1.373 o
5 3 6 3482.500 3312.500 34.612 1.769 o
5 3 7 325.983 319.726 5.819 77.315 o
5 3 8 5520.040 5480.550 64.246 0.673 o
5 3 9 434.233 451.725 8.944 44.892 o
5 3 10 38.881 36.132 3.780 484.450 o
5 3 11 371.776 397.787 8.546 53.071 o
5 3 12 615.270 645.389 10.484 28.423 o
5 3 13 5678.340 5883.270 84.519 0.542 o
5 3 14 1435.180 1454.740 17.010 8.095 o
5 3 15 238.218 253.138 7.751 82.560 o
5 3 16 703.264 718.234 12.148 22.808 o
5 3 17 2842.710 2794.800 34.368 2.343 o
5 3 18 701.310 718.265 11.207 23.913 o
5 3 19 2254.370 2216.250 29.494 3.461 o
5 3 20 28.631 24.818 4.472 428.466 o
5 3 21 740.935 737.340 12.305 21.585 o
5 4 5 61.173 63.151 4.289 335.427 o
5 4 6 12025.000 11757.900 96.128 0.172 o
5 4 7 1323.970 1304.560 13.985 9.866 o
5 4 8 802.645 799.357 10.718 21.046 o
5 4 9 1612.930 1597.780 19.110 6.648 o
5 4 10 1427.550 1438.820 17.841 8.008 o
5 4 11 42.856 55.470 5.794 251.758 o
5 4 12 1900.700 1970.220 23.355 4.766 o
5 4 13 217.580 216.693 8.232 84.196 o
5 4 14 1078.640 1095.550 13.877 12.858 o
5 4 15 1740.950 1704.680 19.310 5.989 o
5 4 16 146.045 146.828 7.192 122.124 o
5 4 17 130.504 136.139 6.800 137.012 o
5 4 18 157.630 161.474 6.962 120.758 o
5 4 19 183.534 182.642 7.596 101.447 o
5 4 20 2329.880 2305.820 33.889 3.056 o
5 4 21 2452.970 2401.950 34.859 2.829 o
5 5 5 1819.270 1723.930 14.973 6.177 o
5 5 6 149.248 151.038 4.607 178.440 o
5 5 7 12.269 20.354 3.440 741.394 o
5 5 8 4385.400 4383.030 42.457 1.127 o
5 5 9 5036.970 4947.290 76.705 0.688 o
5 5 10 4.712 7.769 3.520 827.638 o
5 5 11 324.908 329.182 8.052 63.426 o
5 5 12 5499.100 5609.710 169.669 0.272 o
5 5 13 963.668 971.732 12.898 15.373 o
5 5 14 295.113 306.773 7.958 68.873 o
5 5 15 0.952 3.343 3.878 734.694 o
5 5 16 1426.170 1412.990 23.986 6.828 o
5 5 17 2700.400 2747.010 33.429 2.509 o
5 5 18 590.298 581.932 9.696 31.747 o
5 5 19 678.526 672.850 12.305 23.758 o
5 5 20 242.525 231.761 7.324 87.778 o
5 6 5 2058.110 2003.340 20.277 4.638 o
5 6 6 1266.410 1224.170 13.305 10.771 o
5 6 7 3724.460 3768.790 36.679 1.517 o
5 6 8 142.632 145.328 7.249 122.259 o
5 6 9 149.955 151.849 6.005 144.204 o
5 6 10 6193.000 6386.770 64.849 0.555 o
5 6 11 19145.300 20373.500 203.013 0.060 o
5 6 12 218.141 225.016 7.193 94.583 o
5 6 13 1525.960 1551.090 19.229 7.059 o
5 6 14 1565.970 1604.490 19.880 6.693 o
5 6 15 88.658 98.141 7.032 154.544 o
5 6 16 955.690 958.837 14.211 14.841 o
5 6 17 121.419 126.804 6.661 145.499 o
5 6 18 145.273 154.944 6.072 144.010 o
5 6 19 2671.590 2653.940 38.733 2.368 o
5 6 20 468.886 429.812 19.983 19.523 o
5 7 5 1459.880 1469.090 15.607 8.199 o
5 7 6 321.990 325.717 6.811 71.371 o
5 7 7 8.681 11.833 3.447 803.349 o
5 7 8 229.527 233.150 6.835 95.329 o
5 7 9 7554.270 7818.550 79.033 0.377 o
5 7 10 932.393 910.939 13.034 16.142 o
5 7 11 2858.940 2933.850 31.194 2.378 o
5 7 12 4392.240 4544.630 46.898 1.063 o
5 7 13 297.725 304.156 7.663 70.683 o
5 7 14 36.343 34.372 4.480 396.371 o
5 7 15 517.197 509.597 10.446 34.838 o
5 7 16 733.008 730.170 11.649 22.516 o
5 7 17 1369.890 1388.330 18.066 8.381 o
5 7 18 569.327 574.202 11.197 30.034 o
5 7 19 474.207 485.104 9.724 39.267 o
5 8 5 114.478 122.109 8.448 110.113 o
5 8 6 216.802 224.115 6.379 104.634 o
5 8 7 541.786 544.273 8.557 36.928 o
5 8 8 472.494 468.547 8.199 44.026 o
5 8 9 2748.880 2747.940 41.214 2.191 o
5 8 10 339.981 341.963 7.454 64.302 o
5 8 11 209.841 214.285 7.339 95.723 o
5 8 12 34.379 37.992 4.245 427.382 o
5 8 13 1080.880 1072.710 13.703 13.023 o
5 8 14 893.609 880.916 16.373 14.765 o
5 8 15 14.315 19.082 4.919 406.625 o
5 8 16 137.072 135.967 6.508 141.235 o
5 8 17 2031.200 2040.770 24.996 4.281 o
5 8 18 1273.180 1284.400 19.920 8.712 o
5 8 19 19.620 16.816 2.738 956.949 o
5 9 5 133.910 152.340 6.122 148.194 o
5 9 6 10.970 6.088 3.454 805.780 o
5 9 7 20.538 25.986 3.731 591.876 o
5 9 8 6651.320 6930.310 70.474 0.479 o
5 9 9 199.993 204.247 7.223 100.354 o
5 9 10 3156.460 3176.890 33.590 2.016 o
5 9 11 3380.420 3436.160 34.015 1.802 o
5 9 12 239.139 240.276 7.347 87.389 o
5 9 13 460.548 469.692 10.012 39.623 o
5 9 14 23.005 19.657 4.204 497.314 o
5 9 15 2468.660 2517.620 30.715 2.954 o
5 9 16 70.725 72.347 6.413 191.728 o
5 9 17 416.419 399.863 8.827 48.348 o
5 9 18 839.257 806.416 13.135 18.320 o
5 10 5 793.146 795.950 10.653 21.347 o
5 10 6 2708.400 2673.840 27.209 2.766 o
5 10 7 4222.250 4343.710 42.500 1.176 o
5 10 8 5614.550 5789.940 55.822 0.685 o
5 10 9 61.728 72.244 4.869 283.118 o
5 10 10 22.082 23.355 3.882 557.294 o
5 10 11 874.403 899.764 12.215 17.628 o
5 10 12 1970.850 1987.890 21.945 4.715 o
5 10 13 5642.500 5770.560 62.739 0.650 o
5 10 14 56.419 52.285 3.723 413.372 o
5 10 15 20.286 19.152 4.137 521.145 o
5 10 16 113.609 112.156 5.829 176.180 o
5 10 17 2360.610 2340.450 34.815 2.954 o
5 11 5 193.034 218.945 8.443 85.770 o
5 11 6 864.343 856.818 11.398 18.732 o
5 11 7 1025.410 1010.860 12.680 14.445 o
5 11 8 157.086 157.318 6.890 122.849 o
5 11 9 2443.750 2416.930 26.256 3.258 o
5 11 10 1697.890 1683.450 27.137 5.148 o
5 11 11 1254.350 1269.830 14.165 10.453 o
5 11 12 250.747 252.005 6.490 92.422 o
5 11 13 239.242 253.043 7.930 80.749 o
5 11 14 920.709 928.049 14.038 15.582 o
5 11 15 1172.570 1173.310 18.530 10.050 o
5 11 16 82.482 88.222 5.540 216.218 o
5 12 5 2292.870 2315.010 27.244 3.476 o
5 12 6 1629.620 1613.030 20.305 6.384 o
5 12 7 606.090 613.199 11.006 28.455 o
5 12 8 47.410 41.438 8.048 149.567 o
5 12 9 47.892 50.853 6.021 235.260 o
5 12 10 317.853 326.871 8.608 61.138 o
5 12 11 2227.150 2231.310 25.387 3.748 o
5 12 12 728.981 756.673 12.232 21.708 o
5 12 13 2535.100 2587.620 33.948 2.705 o
5 12 14 76.589 77.303 6.513 182.908 o
5 12 15 107.264 104.891 5.235 203.463 o
5 13 5 173.678 179.030 8.212 95.534 o
5 13 6 9.281 13.718 4.754 452.181 o
5 13 7 850.713 872.849 12.956 17.718 o
5 13 8 3116.290 3107.280 37.570 1.962 o
5 13 9 156.024 163.981 6.274 133.862 o
5 13 10 333.769 335.394 7.869 63.112 o
5 13 11 2997.740 2989.520 35.685 2.123 o
5 13 12 267.737 256.104 8.030 75.399 o
5 13 13 133.344 133.293 5.170 178.417 o
5 14 5 1891.920 1901.600 22.462 4.951 o
5 14 6 7612.910 7721.850 83.296 0.368 o
5 14 7 156.327 166.887 6.803 123.199 o
5 14 8 196.814 195.231 5.906 120.927 o
5 14 9 12.111 16.543 3.343 792.275 o
5 14 10 2031.940 2011.050 29.612 3.931 o
5 14 11 745.170 765.284 12.840 20.678 o
5 14 12 8.470 10.582 4.809 449.377 o
5 15 5 1820.710 1831.540 25.139 4.925 o
5 15 6 984.544 970.379 13.322 14.887 o
5 15 7 544.471 554.859 9.013 35.605 o
5 15 8 1594.240 1592.480 21.945 6.294 o
5 15 9 116.821 112.034 6.070 167.046 o
5 16 5 462.070 473.034 9.671 40.396 o
5 16 6 817.835 819.058 13.786 18.058 o
5 16 7 17.840 13.380 3.006 883.906 o
6 0 6 3676.570 3491.080 55.595 1.282 o
6 0 8 2929.340 2929.110 38.599 2.102 o
6 0 10 87.536 87.877 6.783 165.026 o
6 0 12 7360.340 7503.820 144.614 0.262 o
6 0 14 897.759 895.917 19.934 12.540 o
6 0 16 838.663 833.662 26.559 9.781 o
6 0 18 6008.120 6085.520 122.855 0.375 o
6 0 20 2434.850 2423.640 50.081 2.143 o
6 1 6 112.798 136.070 7.060 137.337 o
6 1 7 50.225 54.315 3.551 448.799 o
6 1 8 417.807 410.307 7.357 53.207 o
6 1 9 24.592 35.866 3.600 576.539 o
6 1 10 699.014 725.215 14.995 19.754 o
6 1 11 164.765 166.891 6.359 128.633 o
6 1 12 1435.560 1469.750 16.964 8.064 o
6 1 13 1128.930 1139.710 14.169 12.045 o
6 1 14 2783.720 2724.630 39.688 2.229 o
6 1 15 435.566 423.023 9.044 45.438 o
6 1 16 527.744 544.632 13.492 27.654 o
6 1 17 865.291 872.601 16.018 15.382 o
6 1 18 1652.520 1627.820 25.311 5.574 o
6 1 19 69.006 64.534 4.849 280.100 o
6 1 20 1809.020 1770.320 23.654 5.190 o
6 2 6 8195.730 8106.310 69.612 0.355 o
6 2 7 818.018 823.103 14.767 17.254 o
6 2 8 264.061 284.520 6.756 84.271 o
6 2 9 1145.010 1158.440 14.809 11.589 o
6 2 10 1011.980 1035.530 14.117 13.782 o
6 2 11 1522.910 1528.990 18.818 7.187 o
6 2 12 155.616 162.395 6.640 127.173 o
6 2 13 778.091 780.489 10.985 21.561 o
6 2 14 247.013 242.418 7.068 88.469 o
6 2 15 131.421 125.709 5.903 160.994 o
6 2 16 3104.660 3226.640 44.108 1.773 o
6 2 17 1688.880 1675.340 26.551 5.255 o
6 2 18 1339.000 1357.900 21.851 7.737 o
6 2 19 1022.430 1010.520 16.456 12.699 o
6 2 20 210.275 200.344 7.667 93.164 o
6 3 6 141.242 152.695 5.082 170.433 o
6 3 7 203.971 206.347 7.129 100.422 o
6 3 8 2355.320 2370.140 28.545 3.283 o
6 3 9 111.514 132.126 6.890 142.623 o
6 3 10 199.691 211.092 7.076 101.536 o
6 3 11 200.311 200.874 7.344 99.108 o
6 3 12 6710.400 7241.380 93.622 0.401 o
6 3 13 165.522 184.234 6.828 117.432 o
6 3 14 6806.420 6859.290 65.496 0.484 o
6 3 15 398.826 401.915 7.714 53.935 o
6 3 16 88.748 93.967 6.470 173.393 o
6 3 17 25.280 29.623 4.541 421.070 o
6 3 18 228.366 211.172 7.951 85.749 o
6 3 19 201.261 202.911 8.306 87.252 o
6 3 20 903.261 886.675 14.386 15.873 o
6 4 6 298.011 305.113 6.064 81.747 o
6 4 7 4263.520 4353.890 39.928 1.189 o
6 4 8 5211.530 5367.940 54.727 0.774 o
6 4 9 475.729 475.271 9.586 39.817 o
6 4 10 2179.990 2222.030 24.154 3.912 o
6 4 11 803.896 836.779 11.435 20.041 o
6 4 12 1361.670 1379.940 16.375 8.829 o
6 4 13 34.234 40.180 4.066 449.879 o
6 4 14 574.612 580.152 8.944 33.768 o
6 4 15 177.421 168.417 10.022 74.931 o
6 4 16 1362.300 1333.130 15.592 9.143 o
6 4 17 192.416 204.174 7.495 98.536 o
6 4 18 636.686 636.467 12.564 24.931 o
6 4 19 24.645 24.234 4.472 440.104 o
6 4 20 289.084 282.716 10.054 57.556 o
6 5 6 12.027 14.030 4.768 441.856 o
6 5 7 191.228 192.986 5.470 130.123 o
6 5 8 1046.090 1083.500 13.285 13.512 o
6 5 9 610.524 630.835 10.571 28.692 o
6 5 10 11883.100 12546.500 125.642 0.153 o
6 5 11 15.467 21.456 4.499 466.630 o
6 5 12 2887.990 2932.050 31.247 2.354 o
6 5 13 648.938 671.542 10.243 27.252 o
6 5 14 76.435 81.368 5.754 213.763 o
6 5 15 72.520 85.130 6.806 172.138 o
6 5 16 7.460 10.037 3.676 735.462 o
6 5 17 101.810 92.232 7.428 139.779 o
6 5 18 213.738 213.864 8.504 82.250 o
6 5 19 1044.930 1041.190 16.733 12.226 o
6 6 6 108.775 119.009 6.505 156.618 o
6 6 7 1545.250 1560.920 15.915 7.498 o
6 6 8 14678.300 15298.000 144.313 0.105 o
6 6 9 1392.950 1435.100 15.805 8.617 o
6 6 10 1066.570 1078.550 24.847 8.773 o
6 6 11 263.524 280.062 7.723 76.742 o
6 6 12 2126.290 2150.800 25.327 3.984 o
6 6 13 274.531 270.051 8.188 72.276 o
6 6 14 530.827 546.298 10.617 33.120 o
6 6 15 452.053 459.837 8.503 44.801 o
6 6 16 260.388 261.529 7.056 84.383 o
6 6 17 752.787 746.229 13.548 20.032 o
6 6 18 1996.600 1993.010 29.599 4.004 o
6 6 19 77.584 70.941 6.229 195.590 o
6 7 6 6357.140 6615.470 67.100 0.524 o
6 7 7 400.186 419.366 8.869 48.674 o
6 7 8 610.440 624.710 9.216 30.903 o
6 7 9 475.290 500.547 10.767 36.156 o
6 7 10 5007.520 5159.760 52.915 0.833 o
6 7 11 125.694 137.424 6.909 136.052 o
6 7 12 2795.790 2866.180 30.463 2.481 o
6 7 13 405.658 405.983 9.650 45.910 o
6 7 14 699.746 685.122 10.897 24.747 o
6 7 15 854.255 860.520 11.932 18.498 o
6 7 16 365.944 364.807 8.786 53.926 o
6 7 17 179.288 186.225 7.287 106.402 o
6 7 18 59.506 62.276 4.545 317.765 o
6 8 6 1165.050 1200.860 13.878 11.546 o
6 8 7 94.646 106.156 5.655 195.893 o
6 8 8 1256.790 1273.240 17.152 9.596 o
6 8 9 946.080 954.285 12.053 16.202 o
6 8 10 8278.190 8624.620 82.055 0.322 o
6 8 11 203.189 200.994 7.291 99.144 o
6 8 12 4.870 6.203 4.480 532.880 o
6 8 13 486.416 488.339 8.725 41.114 o
6 8 14 5459.930 5581.070 65.584 0.668 o
6 8 15 62.998 57.837 4.300 336.013 o
6 8 16 1187.950 1204.380 19.354 9.589 o
6 8 17 1338.910 1311.830 18.553 8.635 o
6 8 18 51.506 53.763 4.473 345.290 o
6 9 6 3180.530 3269.820 107.345 0.702 o
6 9 7 893.565 916.571 12.530 16.986 o
6 9 8 4287.840 4389.090 42.868 1.148 o
6 9 9 149.888 164.772 6.773 126.132 o
6 9 10 187.273 199.637 7.073 105.876 o
6 9 11 23.400 19.929 4.705 414.695 o
6 9 12 10543.800 10995.900 117.562 0.191 o
6 9 13 129.846 127.195 5.935 160.526 o
6 9 14 1968.660 2053.300 31.398 3.851 o
6 9 15 93.699 100.789 6.124 180.878 o
6 9 16 1352.000 1368.500 18.902 8.334 o
6 9 17 355.580 339.150 8.618 56.793 o
6 10 6 621.409 637.141 10.588 28.202 o
6 10 7 1704.250 1688.510 19.495 6.113 o
6 10 8 2938.330 2979.850 29.873 2.336 o
6 10 9 68.413 68.800 4.428 307.614 o
6 10 10 758.026 753.770 11.905 21.435 o
6 10 11 460.792 448.459 8.206 45.482 o
6 10 12 783.242 778.541 12.148 20.428 o
6 10 13 633.380 645.962 10.350 28.014 o
6 10 14 983.574 986.247 15.201 13.832 o
6 10 15 214.367 221.207 6.303 106.578 o
6 10 16 1747.380 1759.310 58.888 2.257 o
6 11 6 845.865 848.886 13.052 17.921 o
6 11 7 136.143 132.307 8.190 108.608 o
6 11 8 395.256 381.574 11.206 41.765 o
6 11 9 49.998 51.025 4.809 319.811 o
6 11 10 431.253 428.683 8.508 47.323 o
6 11 11 666.947 662.860 10.866 26.016 o
6 11 12 4275.370 4326.380 50.825 1.078 o
6 11 13 670.614 668.011 11.064 25.583 o
6 11 14 807.152 809.599 16.267 16.342 o
6 11 15 2202.580 2188.860 32.338 3.366 o
6 12 6 363.822 370.587 11.473 42.795 o
6 12 7 1990.450 2068.070 29.897 3.929 o
6 12 8 4325.920 4388.450 48.278 1.084 o
6 12 9 860.498 839.355 11.854 18.631 o
6 12 10 4072.520 4199.840 48.399 1.172 o
6 12 11 510.159 527.408 8.843 38.397 o
6 12 12 16.023 22.144 3.589 663.671 o
6 12 13 21.132 25.227 3.307 699.676 o
6 12 14 755.929 741.362 14.056 19.535 o
6 13 6 584.255 585.076 9.875 31.614 o
6 13 7 36.885 37.777 3.948 462.752 o
6 13 8 143.062 146.390 8.473 101.055 o
6 13 9 3519.090 3602.350 39.555 1.592 o
6 13 10 1504.020 1502.600 17.617 7.537 o
6 13 11 57.726 52.616 4.705 315.207 o
6 13 12 2908.470 2837.510 47.280 1.879 o
6 14 6 1698.570 1701.800 21.532 5.846 o
6 14 7 6422.620 6573.970 76.502 0.490 o
6 14 8 528.723 516.878 8.746 37.910 o
6 14 9 61.087 69.181 4.759 293.873 o
6 14 10 695.720 663.554 27.751 10.287 o
6 15 6 49.350 49.506 6.005 235.536 o
6 15 7 132.083 133.931 6.574 142.014 o
6 15 8 69.695 63.555 4.729 288.018 o
7 0 7 148.893 174.156 9.584 82.930 o
7 0 9 7001.390 7258.320 146.720 0.269 o
7 0 11 1204.950 1229.810 37.900 5.002 o
7 0 13 1536.620 1496.800 28.534 5.571 o
7 0 15 3473.280 3425.740 59.151 1.289 o
7 0 17 492.149 482.662 12.778 31.142 o
7 0 19 3527.270 3532.500 71.992 1.061 o
7 1 7 2279.030 2401.050 29.436 3.311 o
7 1 8 3001.740 3030.850 39.987 1.987 o
7 1 9 226.453 265.324 7.388 87.011 o
7 1 10 1639.590 1688.370 20.373 6.211 o
7 1 11 1077.310 1080.180 17.027 11.654 o
7 1 12 16.301 21.982 4.411 478.703 o
7 1 13 823.148 832.234 14.512 17.306 o
7 1 14 722.843 724.454 12.119 22.319 o
7 1 15 20.539 36.994 7.667 174.665 o
7 1 16 281.503 287.903 9.313 62.578 o
7 1 17 5698.280 5904.430 75.621 0.579 o
7 1 18 283.202 283.451 8.540 67.805 o
7 1 19 359.137 356.490 8.272 57.313 o
7 2 7 1588.310 1611.340 20.705 6.472 o
7 2 8 3267.060 3327.530 46.574 1.621 o
7 2 9 339.392 337.405 8.423 59.427 o
7 2 10 98.614 99.395 6.559 164.237 o
7 2 11 223.010 247.671 13.258 45.686 o
7 2 12 1825.040 1843.270 22.043 5.233 o
7 2 13 606.320 591.118 11.465 28.075 o
7 2 14 762.206 729.483 12.410 21.113 o
7 2 15 707.245 681.101 12.824 22.381 o
7 2 16 20.978 18.257 4.506 453.761 o
7 2 17 36.147 42.185 4.822 349.726 o
7 2 18 48.636 53.744 4.395 358.377 o
7 2 19 42.928 52.537 5.918 245.213 o
7 3 7 721.401 728.367 10.059 24.511 o
7 3 8 58.195 74.081 7.426 159.690 o
7 3 9 928.909 960.219 13.437 15.613 o
7 3 10 257.775 276.936 7.322 81.198 o
7 3 11 6.631 13.256 4.223 571.036 o
7 3 12 414.874 420.244 7.920 50.977 o
7 3 13 1002.360 1016.370 13.148 14.470 o
7 3 14 47.860 49.546 4.810 324.331 o
7 3 15 767.633 768.207 13.692 19.424 o
7 3 16 72.377 78.013 5.691 221.281 o
7 3 17 710.328 705.027 12.994 21.862 o
7 3 18 187.886 176.488 6.303 120.490 o
7 3 19 184.473 178.812 9.290 80.913 o
7 4 7 2875.920 2856.650 30.265 2.424 o
7 4 8 8030.960 8238.380 88.412 0.329 o
7 4 9 514.070 538.463 9.013 37.517 o
7 4 10 313.566 348.503 10.645 50.010 o
7 4 11 768.491 768.128 11.213 21.704 o
7 4 12 664.772 661.021 10.248 26.915 o
7 4 13 748.989 733.821 10.100 23.662 o
7 4 14 1212.680 1247.700 21.122 8.794 o
7 4 15 3097.330 3065.930 34.296 2.071 o
7 4 16 170.401 162.728 7.171 113.418 o
7 4 17 216.898 209.776 8.451 82.614 o
7 4 18 297.007 303.480 7.717 70.457 o
7 4 19 453.519 446.561 8.540 45.037 o
7 5 7 1156.300 1177.800 13.515 11.847 o
7 5 8 306.188 315.394 7.304 71.166 o
7 5 9 7.719 20.667 3.984 608.027 o
7 5 10 1502.470 1522.730 17.747 7.475 o
7 5 11 6.505 14.223 4.126 593.454 o
7 5 12 960.719 957.605 12.648 15.643 o
7 5 13 497.505 498.791 8.476 40.786 o
7 5 14 115.735 119.437 7.611 126.673 o
7 5 15 636.166 636.823 11.660 26.201 o
7 5 16 257.429 274.476 7.670 78.522 o
7 5 17 495.103 493.245 10.366 36.395 o
7 5 18 621.296 614.142 11.066 27.858 o
7 6 7 1877.220 1904.990 18.996 5.318 o
7 6 8 769.834 792.123 9.977 22.523 o
7 6 9 1238.380 1240.010 16.351 10.057 o
7 6 10 277.363 284.990 7.932 72.806 o
7 6 11 746.784 750.029 11.065 22.554 o
7 6 12 169.642 173.177 7.262 110.799 o
7 6 13 2928.700 2957.620 54.192 1.652 o
7 6 14 442.773 439.569 9.157 44.060 o
7 6 15 1259.230 1245.420 18.101 9.402 o
7 6 16 62.763 60.589 4.676 303.799 o
7 6 17 83.940 82.124 6.049 195.402 o
7 6 18 698.374 702.774 16.159 18.763 o
7 7 7 1740.520 1754.110 18.714 5.982 o
7 7 8 281.373 292.554 7.235 76.901 o
7 7 9 1350.860 1364.760 15.352 9.171 o
7 7 10 100.091 121.443 6.874 149.585 o
7 7 11 212.052 214.816 7.336 95.246 o
7 7 12 93.538 91.662 7.883 131.253 o
7 7 13 428.051 414.224 10.059 42.856 o
7 7 14 65.558 71.483 7.836 144.670 o
7 7 15 15.789 16.507 4.005 573.921 o
7 7 16 1328.310 1321.420 18.784 8.610 o
7 7 17 422.750 440.612 10.183 42.001 o
7 8 7 78.854 96.894 5.364 223.834 o
7 8 8 48.758 55.862 4.024 394.719 o
7 8 9 9.758 9.986 3.863 659.904 o
7 8 10 32.332 37.593 4.088 456.315 o
7 8 11 4539.860 4792.410 62.724 0.868 o
7 8 12 93.543 87.587 7.652 137.612 o
7 8 13 2338.910 2296.840 31.074 3.209 o
7 8 14 431.018 416.093 8.953 46.284 o
7 8 15 832.925 843.975 11.729 19.183 o
7 8 16 146.873 142.152 6.700 132.333 o
7 8 17 389.743 382.619 9.105 49.931 o
7 9 7 421.244 405.997 9.184 46.512 o
7 9 8 1452.060 1467.280 18.611 7.671 o
7 9 9 2842.820 2926.300 34.355 2.294 o
7 9 10 250.475 259.863 9.154 68.564 o
7 9 11 98.093 106.290 6.742 157.347 o
7 9 12 326.069 333.458 7.469 66.399 o
7 9 13 2588.610 2588.900 34.314 2.640 o
7 9 14 158.986 169.147 5.838 140.477 o
7 9 15 266.708 266.185 6.388 88.692 o
7 9 16 340.440 329.505 7.455 64.980 o
7 10 7 666.852 665.899 11.190 25.558 o
7 10 8 324.129 317.247 9.791 54.595 o
7 10 9 59.919 67.735 8.498 129.120 o
7 10 10 135.082 132.226 6.585 140.938 o
7 10 11 5739.180 5900.510 69.046 0.604 o
7 10 12 60.368 60.809 4.403 329.309 o
7 10 13 997.367 1027.630 17.009 12.591 o
7 10 14 896.113 906.441 14.795 15.576 o
7 10 15 429.641 427.830 9.996 42.566 o
7 11 7 337.499 328.220 15.022 33.016 o
7 11 8 61.125 61.562 4.654 307.187 o
7 11 9 3412.400 3474.240 38.475 1.690 o
7 11 10 516.385 520.062 8.685 38.621 o
7 11 11 31.730 33.996 3.766 517.361 o
7 11 12 1547.560 1564.720 22.473 6.414 o
7 11 13 1370.510 1382.310 23.131 7.270 o
7 11 14 20.561 23.541 6.070 270.659 o
7 12 7 7055.630 7223.230 84.333 0.407 o
7 12 8 36.190 37.546 3.925 468.876 o
7 12 9 2442.990 2452.920 27.598 3.170 o
7 12 10 26.604 28.659 3.922 519.581 o
7 12 11 3971.390 4007.610 86.926 0.784 o
7 12 12 501.449 492.122 11.501 33.480 o
7 13 7 2716.290 2782.050 33.731 2.470 o
7 13 8 92.897 86.537 5.635 204.797 o
7 13 9 1815.600 1834.810 25.240 4.922 o
7 13 10 3952.600 3893.310 52.690 1.192 o
7 13 11 88.794 82.836 5.431 218.292 o
7 14 7 440.561 426.318 9.695 42.919 o
7 14 8 3001.690 3022.340 35.539 2.114 o
7 14 9 257.849 257.468 8.625 71.901 o
8 0 8 168.649 186.929 11.063 65.397 o
8 0 10 1679.520 1672.140 52.566 2.696 o
8 0 12 455.474 445.352 16.807 24.552 o
8 0 14 7343.760 7479.980 107.058 0.336 o
8 0 16 1067.720 1100.330 26.206 8.276 o
8 0 18 3645.120 3608.040 73.557 1.011 o
8 1 8 749.633 773.656 15.095 18.409 o
8 1 9 138.953 139.671 7.961 111.023 o
8 1 10 4432.520 4561.130 54.364 0.983 o
8 1 11 515.610 537.937 10.897 33.323 o
8 1 12 3090.480 3049.400 37.343 2.000 o
8 1 13 253.661 233.965 8.492 75.099 o
8 1 14 471.614 482.757 9.761 39.369 o
8 1 15 712.565 700.325 10.380 24.786 o
8 1 16 5248.640 5264.680 61.593 0.736 o
8 1 17 208.185 204.619 7.320 97.309 o
8 1 18 200.798 210.539 6.960 102.837 o
8 2 8 2609.470 2640.940 35.829 2.536 o
8 2 9 162.605 153.538 7.961 103.990 o
8 2 10 588.893 606.802 11.422 28.450 o
8 2 11 4929.660 5005.680 59.334 0.814 o
8 2 12 220.278 233.088 8.778 77.232 o
8 2 13 49.517 59.890 7.157 176.507 o
8 2 14 1706.190 1741.580 25.034 5.322 o
8 2 15 1611.420 1579.310 18.696 6.751 o
8 2 16 1476.080 1434.130 18.293 7.698 o
8 2 17 18.445 24.085 3.549 654.004 o
8 2 18 404.728 384.399 10.542 43.467 o
8 3 8 644.074 650.363 12.845 24.190 o
8 3 9 6569.170 6754.970 195.876 0.201 o
8 3 10 194.211 189.124 9.264 79.127 o
8 3 11 343.774 360.132 9.548 52.467 o
8 3 12 1063.310 1072.050 15.800 12.323 o
8 3 13 531.074 538.391 27.259 11.675 o
8 3 14 1116.790 1102.910 15.507 11.821 o
8 3 15 200.274 200.416 6.250 113.998 o
8 3 16 331.596 324.052 6.979 69.160 o
8 3 17 374.417 367.444 9.783 48.859 o
8 3 18 1749.080 1705.290 29.599 4.714 o
8 4 8 1792.710 1805.290 23.562 5.197 o
8 4 9 7316.000 7633.130 89.378 0.372 o
8 4 10 171.228 165.139 8.389 94.967 o
8 4 11 2229.820 2230.910 28.309 3.560 o
8 4 12 4803.380 4872.920 62.411 0.822 o
8 4 13 3106.680 3166.520 38.615 1.924 o
8 4 14 2235.380 2231.430 27.633 3.594 o
8 4 15 476.077 479.300 8.204 43.425 o
8 4 16 471.318 466.332 8.107 44.438 o
8 4 17 5.998 8.096 4.225 584.976 o
8 4 18 55.950 55.006 5.271 273.113 o
8 5 8 254.338 257.893 12.117 49.472 o
8 5 9 460.288 466.979 10.281 38.965 o
8 5 10 578.847 596.902 11.479 28.842 o
8 5 11 89.547 102.109 6.737 162.274 o
8 5 12 45.029 42.668 5.286 293.236 o
8 5 13 153.110 173.840 7.933 104.272 o
8 5 14 37.778 42.146 4.016 443.493 o
8 5 15 384.225 368.990 8.379 53.955 o
8 5 16 134.124 133.662 7.577 120.049 o
8 5 17 883.246 897.142 14.519 15.986 o
8 6 8 2129.060 2197.820 24.151 4.021 o
8 6 9 1372.980 1371.780 19.117 8.171 o
8 6 10 309.138 312.471 9.269 58.946 o
8 6 11 2112.450 2125.180 30.144 3.681 o
8 6 12 44.344 42.830 4.684 348.188 o
8 6 13 29.041 28.502 4.255 454.727 o
8 6 14 50.409 51.860 3.948 404.158 o
8 6 15 171.971 175.576 6.388 124.266 o
8 6 16 143.904 134.230 6.766 133.355 o
8 6 17 12.953 16.413 3.151 859.635 o
8 7 8 858.133 862.041 11.934 18.416 o
8 7 9 1763.070 1795.570 20.284 5.665 o
8 7 10 443.478 452.817 11.450 36.892 o
8 7 11 85.888 98.851 8.945 109.599 o
8 7 12 24.889 31.046 4.411 439.308 o
8 7 13 1179.670 1177.000 14.692 11.256 o
8 7 14 33.934 42.090 3.350 566.700 o
8 7 15 98.715 93.861 6.367 171.734 o
8 7 16 27.376 34.700 6.070 258.220 o
8 8 8 569.568 572.504 9.515 33.113 o
8 8 9 118.525 97.477 7.841 124.117 o
8 8 10 200.300 193.590 8.157 89.924 o
8 8 11 523.008 513.250 10.000 35.491 o
8 8 12 265.585 277.584 7.557 77.954 o
8 8 13 1667.780 1668.840 19.295 6.296 o
8 8 14 149.408 150.432 7.518 114.752 o
8 8 15 569.741 544.097 9.408 33.920 o
8 9 8 24.272 24.291 4.893 382.416 o
8 9 9 1464.410 1497.150 17.324 7.787 o
8 9 10 806.060 824.343 11.742 19.871 o
8 9 11 339.164 346.354 8.091 60.734 o
8 9 12 318.687 313.964 7.516 68.260 o
8 9 13 20.654 24.721 3.443 666.736 o
8 9 14 1685.880 1641.190 24.618 5.561 o
8 9 15 1252.150 1229.480 37.626 4.968 o
8 10 8 2050.590 2099.810 26.415 4.079 o
8 10 9 824.798 825.883 11.852 19.409 o
8 10 10 1236.340 1262.530 23.651 7.948 o
8 10 11 729.953 747.232 14.216 19.794 o
8 10 12 1388.860 1407.940 33.781 5.172 o
8 10 13 13.327 15.792 4.147 554.056 o
8 10 14 34.251 45.373 6.640 213.119 o
8 11 8 267.157 255.267 7.594 79.133 o
8 11 9 132.179 129.466 6.322 148.948 o
8 11 10 1840.670 1849.870 25.033 4.870 o
8 11 11 457.036 449.131 10.383 39.309 o
8 11 12 32.977 34.500 6.070 252.945 o
8 12 8 2064.860 2103.830 25.896 4.090 o
8 12 9 1055.670 1055.810 15.428 12.630 o
8 12 10 19.876 19.776 3.421 694.167 o
8 12 11 14.960 13.649 3.834 628.013 o
8 13 8 9.713 12.472 3.071 954.658 o
8 13 9 62.455 72.879 10.383 91.201 o
9 0 9 2647.330 2763.670 48.950 1.979 o
9 0 11 4947.300 4952.050 71.929 0.729 o
9 0 13 3699.880 3754.610 63.464 1.123 o
9 0 15 2616.960 2633.150 49.978 1.993 o
9 0 17 986.103 970.529 29.880 7.672 o
9 1 9 1690.730 1724.450 21.142 5.886 o
9 1 10 3729.810 3773.850 42.181 1.431 o
9 1 11 1040.250 1025.850 14.206 13.484 o
9 1 12 115.715 120.306 9.163 98.063 o
9 1 13 1878.700 1842.220 22.093 5.092 o
9 1 14 577.172 557.370 9.696 32.779 o
9 1 15 41.574 47.824 4.122 411.304 o
9 1 16 37.939 38.563 3.992 451.755 o
9 1 17 163.116 168.890 5.910 137.456 o
9 2 9 12413.700 13098.500 140.300 0.137 o
9 2 10 163.217 172.909 7.816 103.879 o
9 2 11 465.155 454.536 9.464 41.330 o
9 2 12 1405.260 1427.280 24.342 6.806 o
9 2 13 241.263 248.223 7.311 86.637 o
9 2 14 390.118 400.268 7.623 55.178 o
9 2 15 570.162 563.350 8.469 35.227 o
9 2 16 423.073 420.732 8.982 46.575 o
9 2 17 2433.210 2334.050 34.146 2.918 o
9 3 9 47.428 50.089 4.637 340.535 o
9 3 10 970.745 953.399 13.603 15.020 o
9 3 11 5049.080 5111.560 56.106 0.809 o
9 3 12 54.058 55.662 4.804 310.354 o
9 3 13 2562.490 2522.590 28.560 2.947 o
9 3 14 510.495 514.940 8.462 39.605 o
9 3 15 1590.780 1572.440 18.162 6.927 o
9 3 16 101.312 101.890 5.417 201.917 o
9 3 17 175.653 166.626 11.104 65.339 o
9 4 9 1507.950 1475.640 20.238 7.109 o
9 4 10 1293.390 1302.790 18.151 9.015 o
9 4 11 15.761 15.325 4.846 418.321 o
9 4 12 712.463 716.450 11.280 23.572 o
9 4 13 182.872 175.362 6.431 120.145 o
9 4 14 596.832 596.839 8.939 32.458 o
9 4 15 1988.520 1973.290 24.018 4.514 o
9 4 16 922.882 911.833 15.043 15.053 o
9 5 9 417.421 411.665 9.282 46.236 o
9 5 10 164.189 172.151 8.976 88.059 o
9 5 11 337.986 342.974 8.643 58.145 o
9 5 12 15.668 15.328 3.928 595.800 o
9 5 13 468.064 445.873 8.138 45.269 o
9 5 14 170.914 184.735 5.533 138.460 o
9 5 15 1039.170 1020.460 16.456 12.496 o
9 5 16 735.383 727.209 14.056 20.035 o
9 6 9 822.641 802.789 13.468 18.366 o
9 6 10 98.656 98.042 7.679 133.605 o
9 6 11 2238.970 2253.250 24.393 3.773 o
9 6 12 289.764 315.518 7.919 69.258 o
9 6 13 30.573 29.070 3.679 548.600 o
9 6 14 325.770 319.108 7.152 69.229 o
9 6 15 1523.740 1460.880 22.395 6.691 o
9 7 9 324.605 333.494 9.374 56.021 o
9 7 10 4255.650 4309.860 51.272 1.080 o
9 7 11 28.307 39.559 4.351 426.947 o
9 7 12 194.012 194.797 8.650 85.281 o
9 7 13 2172.550 2119.190 42.150 2.822 o
9 7 14 1013.550 959.461 20.867 10.956 o
9 7 15 334.779 315.576 8.306 61.657 o
9 8 9 341.260 335.404 10.043 51.306 o
9 8 10 688.996 694.547 13.101 22.318 o
9 8 11 20.096 17.949 4.340 485.455 o
9 8 12 2315.490 2310.770 28.011 3.404 o
9 8 13 362.483 363.815 7.610 59.786 o
9 8 14 39.554 42.459 8.512 137.902 o
9 9 9 327.879 327.298 8.855 58.753 o
9 9 10 243.306 250.797 8.982 71.303 o
9 9 11 157.859 167.919 7.455 111.388 o
9 9 12 907.179 884.653 18.105 13.548 o
9 9 13 61.317 59.050 5.352 259.436 o
9 10 9 207.893 223.903 7.358 94.903 o
9 10 10 1017.340 1006.910 16.733 12.633 o
9 10 11 97.783 103.890 5.725 191.913 o
9 10 12 379.057 368.944 9.460 49.804 o
9 11 9 43.294 40.830 5.964 247.325 o
9 11 10 37.803 40.966 4.472 386.364 o
9 11 11 330.491 321.215 7.193 68.228 o
9 12 9 487.720 486.286 19.782 19.183 o
10 0 10 157.582 176.052 16.046 37.225 o
10 0 12 4215.970 4237.570 71.132 0.889 o
10 0 14 732.321 712.638 14.899 19.383 o
10 0 16 2321.060 2351.620 68.612 1.556 o
10 1 10 4297.680 4293.660 56.613 1.017 o
10 1 11 87.460 80.294 5.629 211.406 o
10 1 12 2942.010 2959.300 35.837 2.166 o
10 1 13 313.290 326.850 7.654 67.283 o
10 1 14 7642.120 7717.020 89.227 0.355 o
10 1 15 1761.720 1713.410 21.446 5.652 o
10 1 16 8.537 11.268 4.251 560.328 o
10 2 10 3673.420 3720.240 44.799 1.420 o
10 2 11 700.977 711.507 10.954 24.296 o
10 2 12 1373.260 1374.860 16.843 8.673 o
10 2 13 678.887 681.983 9.778 26.749 o
10 2 14 377.906 358.936 7.055 61.004 o
10 2 15 539.485 532.862 8.984 36.441 o
10 2 16 243.793 242.532 8.973 71.825 o
10 3 10 1244.520 1208.650 25.459 7.555 o
10 3 11 98.582 116.346 6.745 154.863 o
10 3 12 919.316 899.425 12.181 16.940 o
10 3 13 3.351 3.952 3.346 944.603 o
10 3 14 1400.420 1380.190 16.070 8.674 o
10 3 15 130.507 139.017 5.657 164.725 o
10 4 10 6767.720 6930.240 75.048 0.458 o
10 4 11 1206.740 1187.260 15.111 10.861 o
10 4 12 941.556 933.793 12.364 16.240 o
10 4 13 1772.200 1802.660 22.211 5.408 o
10 4 14 1046.220 1025.060 15.003 13.063 o
10 4 15 263.252 257.849 13.280 43.405 o
10 5 10 2992.080 2986.180 36.292 2.111 o
10 5 11 226.277 230.300 7.444 89.708 o
10 5 12 0.658 -1.476 3.739 805.206 o
10 5 13 26.065 28.815 3.366 640.736 o
10 5 14 2463.620 2385.740 38.309 2.659 o
10 5 15 261.457 275.573 9.390 64.773 o
10 6 10 1465.290 1452.760 19.122 7.546 o
10 6 11 467.852 456.722 8.584 43.623 o
10 6 12 3033.230 3031.200 39.593 1.979 o
10 6 13 756.318 736.489 14.993 18.693 o
10 6 14 148.734 146.049 9.584 84.938 o
10 7 10 249.667 241.708 8.106 78.445 o
10 7 11 3175.900 3239.040 42.165 1.782 o
10 7 12 38.714 43.675 4.117 425.044 o
10 7 13 56.873 63.426 5.492 253.041 o
10 8 10 534.649 540.227 10.186 33.977 o
10 8 11 133.907 147.184 6.303 145.001 o
10 8 12 58.092 61.587 5.533 250.172 o
10 8 13 2774.000 2607.770 53.211 1.817 o
10 9 10 116.053 116.614 7.013 140.779 o
10 9 11 893.037 855.913 17.753 14.047 o
10 9 12 269.089 245.885 8.037 75.885 o
10 10 10 752.522 729.437 22.636 12.736 o
11 0 11 117.037 112.302 9.541 92.830 o
11 0 13 6657.500 6640.900 154.377 0.270 o
11 1 11 3485.440 3489.960 45.626 1.519 o
11 1 12 1812.870 1777.590 24.347 5.094 o
11 1 13 64.010 80.565 6.345 196.212 o
11 1 14 620.219 584.691 14.216 23.653 o
11 2 11 1102.780 1083.590 16.418 11.671 o
11 2 12 2092.200 2077.250 27.910 3.914 o
11 2 13 159.890 166.564 6.221 133.014 o
11 2 14 828.795 779.216 17.091 15.641 o
11 3 11 336.282 345.089 7.973 61.735 o
11 3 12 285.414 296.992 8.423 67.534 o
11 3 13 84.284 89.738 5.505 215.796 o
11 3 14 48.005 57.896 6.438 209.859 o
11 4 11 30.902 31.720 3.904 500.725 o
11 4 12 19.346 20.461 3.487 676.702 o
11 4 13 80.086 85.649 5.390 226.357 o
11 5 11 1806.430 1780.780 22.060 5.362 o
11 5 12 2596.390 2528.410 30.117 2.840 o
11 5 13 36.453 38.346 3.834 480.679 o
11 6 11 357.826 344.459 7.965 59.543 o
11 6 12 11.501 19.842 3.238 822.322 o
11 7 11 214.915 214.061 6.371 106.505 o
11 7 12 1337.900 1229.660 21.504 8.116 o
11 8 11 1283.740 1192.940 22.165 8.287 o
12 0 12 56.339 60.059 9.960 99.942 o
12 1 12 252.420 252.004 7.042 86.812 o
12 1 13 668.821 630.712 11.501 25.586 o
12 2 12 315.328 307.022 10.063 54.312 o
12 3 12 71.895 70.090 7.216 161.774 o
12 4 12 267.610 256.603 7.223 82.103 o

_iucr_refine_instructions_details
;
TITL mls14 in P2(1)/n
CELL 1.54178 14.376 14.699 21.34 90 107.79 90
ZERR 8 0.0006 0.0006 0.0008 0 0.001 0
LATT 1
SYMM 0.5-X,0.5+Y,0.5-Z
SFAC C H P Co N
UNIT 216 184 12 4 8

L.S. 16
PLAN  25
CONF
FMAP 2
ACTA 
MORE -1
BOND $H
MERG 2
WGHT 0.019444 0.225777
FVAR 0.09506
REM <olex2.extras>
REM <HklSrc "%.\\mls14.hkl">
REM </olex2.extras>

Co1   4     0.16827  0.20257  0.39133  11.00000  0.00601  0.00662  0.00688 =
 -0.00090  0.00165 -0.00045 
P1    3     0.15968  0.08117  0.33007  11.00000  0.00921  0.00781  0.00835 =
 -0.00125  0.00257 -0.00034 
P3    3     0.31123  0.25344  0.45226  11.00000  0.00677  0.00799  0.00808 =
 -0.00004  0.00135 -0.00052 
P2    3     0.03832  0.23418  0.41910  11.00000  0.00724  0.00939  0.00923 =
 -0.00138  0.00266 -0.00030 
C50   1     0.41611  0.21582  0.58725  11.00000  0.02110  0.01556  0.00955 =
 0.00035  0.00065  0.00185 
H50   2     0.41094  0.28694  0.59743  11.00000  0.06732  0.02362  0.02555 =
 -0.00520  0.00794  0.00426 
C19   1    -0.06503  0.15315  0.39946  11.00000  0.00908  0.01500  0.01358 =
 -0.00425  0.00420 -0.00359 
C3    1     0.27594 -0.17884  0.36244  11.00000  0.02194  0.01167  0.02186 =
 0.00060  0.00798  0.00561 
H3    2     0.30251 -0.22813  0.33502  11.00000  0.05736  0.03622  0.04548 =
 0.00784  0.02182  0.01760 
C38   1     0.49629  0.21933  0.43195  11.00000  0.00991  0.01581  0.01375 =
 0.00346  0.00438  0.00298 
H38   2     0.51178  0.17677  0.47414  11.00000  0.01588  0.04923  0.02844 =
 0.01461  0.00561  0.01280 
C4    1     0.27484 -0.19768  0.42617  11.00000  0.01869  0.01236  0.02097 =
 0.00394  0.00371  0.00274 
H4    2     0.30220 -0.26161  0.44853  11.00000  0.05684  0.02244  0.03425 =
 0.00938  0.01563  0.01078 
C11   1     0.22390  0.05692  0.15309  11.00000  0.02093  0.01925  0.01183 =
 -0.00302  0.00811 -0.00295 
H11   2     0.18862  0.03414  0.10344  11.00000  0.04525  0.05711  0.01870 =
 -0.01309  0.01465 -0.00417 
C30   1    -0.02274  0.41917  0.41913  11.00000  0.01325  0.01216  0.01319 =
 -0.00091  0.00320  0.00186 
H30   2     0.00446  0.41659  0.47207  11.00000  0.03794  0.02303  0.03115 =
 -0.00283  0.01251 -0.00003 
C37   1     0.40798  0.26686  0.41265  11.00000  0.00771  0.01078  0.01044 =
 0.00052  0.00297 -0.00057 
C46   1     0.31885  0.54623  0.53682  11.00000  0.02656  0.01190  0.02001 =
 -0.00599  0.00999 -0.00580 
H46   2     0.32005  0.61373  0.55714  11.00000  0.05002  0.02824  0.04340 =
 -0.01350  0.01421  0.00067 
C54   1     0.38531  0.09065  0.51146  11.00000  0.01629  0.01096  0.01373 =
 0.00154  0.00226  0.00048 
H54   2     0.35391  0.06531  0.46266  11.00000  0.05176  0.02771  0.02195 =
 -0.00319 -0.00203  0.00238 
C32   1     0.14233  0.24359  0.55455  11.00000  0.01185  0.01534  0.01085 =
 -0.00073  0.00326 -0.00191 
H32   2     0.20590  0.23405  0.53824  11.00000  0.01529  0.05057  0.01222 =
 -0.00311  0.00085  0.00185 
C2    1     0.24244 -0.09516  0.33344  11.00000  0.01902  0.01073  0.01538 =
 -0.00017  0.00707  0.00353 
H2    2     0.24559 -0.08142  0.28496  11.00000  0.03946  0.02721  0.03495 =
 0.00574  0.02091  0.01378 
C15   1    -0.10976 -0.04523  0.25871  11.00000  0.01196  0.02136  0.01855 =
 -0.00405  0.00532 -0.00484 
H15   2    -0.14523 -0.10541  0.27010  11.00000  0.02774  0.03083  0.05681 =
 0.00503  0.01665 -0.01090 
C43   1     0.31716  0.36940  0.48670  11.00000  0.00992  0.00817  0.01149 =
 -0.00157  0.00258 -0.00221 
C51   1     0.46601  0.15742  0.63779  11.00000  0.02654  0.02278  0.01082 =
 0.00276 -0.00213  0.00262 
H51   2     0.49700  0.18377  0.68645  11.00000  0.08014  0.04277  0.01909 =
 -0.01229 -0.00950 -0.00161 
C7    1     0.21759  0.08592  0.26390  11.00000  0.01205  0.01028  0.01008 =
 -0.00160  0.00489 -0.00108 
C39   1     0.56302  0.22770  0.39653  11.00000  0.01201  0.02061  0.01885 =
 0.00344  0.00761  0.00457 
H39   2     0.63003  0.18934  0.41208  11.00000  0.03996  0.04873  0.04078 =
 0.00916  0.02260  0.00675 
C1    1     0.20696 -0.02913  0.36762  11.00000  0.01098  0.00858  0.01083 =
 -0.00006  0.00244  0.00043 
C8    1     0.31594  0.11176  0.28169  11.00000  0.01339  0.01956  0.01500 =
 -0.00566  0.00599 -0.00430 
H8    2     0.35081  0.13402  0.33099  11.00000  0.02969  0.05550  0.02861 =
 -0.01146  0.01007 -0.00277 
C18   1    -0.01931  0.11180  0.23456  11.00000  0.01213  0.01591  0.01505 =
 0.00176  0.00192  0.00188 
H18   2     0.01749  0.17304  0.22573  11.00000  0.02438  0.02494  0.04302 =
 0.01418  0.00123  0.00592 
C29   1    -0.05673  0.50141  0.38765  11.00000  0.01706  0.01262  0.01868 =
 0.00057  0.00457  0.00267 
H29   2    -0.05759  0.56235  0.41610  11.00000  0.05238  0.01636  0.03100 =
 -0.00460  0.00721  0.00608 
C44   1     0.40591  0.41331  0.51825  11.00000  0.01197  0.01423  0.01584 =
 -0.00313  0.00235 -0.00452 
H44   2     0.47252  0.37681  0.52206  11.00000  0.02284  0.03454  0.04109 =
 -0.00988  0.00434 -0.00936 
C26   1    -0.05768  0.34532  0.31389  11.00000  0.01636  0.01739  0.01190 =
 -0.00060  0.00260  0.00587 
H26   2    -0.05551  0.28433  0.28585  11.00000  0.05144  0.02934  0.01927 =
 0.00498  0.01557  0.01278 
C13   1     0.03376  0.05099  0.28295  11.00000  0.00988  0.01160  0.01007 =
 -0.00206  0.00261 -0.00047 
C34   1     0.06976  0.25613  0.64244  11.00000  0.02524  0.01596  0.01208 =
 -0.00156  0.00856 -0.00355 
H34   2     0.07779  0.25945  0.69429  11.00000  0.04855  0.05177  0.01994 =
 0.00074  0.01952 -0.00285 
C36   1    -0.03198  0.25626  0.52915  11.00000  0.01288  0.01925  0.01437 =
 -0.00278  0.00705 -0.00116 
H36   2    -0.10335  0.25888  0.49355  11.00000  0.02921  0.04851  0.03055 =
 -0.00765  0.00974  0.00034 
C5    1     0.23929 -0.13269  0.46040  11.00000  0.01924  0.01304  0.01461 =
 0.00348  0.00319  0.00022 
H5    2     0.23533 -0.14504  0.50924  11.00000  0.05661  0.02686  0.02391 =
 0.00802  0.01067 -0.00112 
C42   1     0.38964  0.32536  0.35839  11.00000  0.01071  0.01530  0.01532 =
 0.00586  0.00454  0.00081 
H42   2     0.32283  0.36507  0.34446  11.00000  0.02235  0.03331  0.04310 =
 0.01687  0.00846  0.01503 
C25   1    -0.02153  0.34026  0.38276  11.00000  0.00967  0.01175  0.01164 =
 0.00000  0.00264  0.00228 
C47   1     0.23072  0.50426  0.50431  11.00000  0.02058  0.01040  0.02212 =
 -0.00348  0.01019 -0.00055 
H47   2     0.16277  0.53890  0.49797  11.00000  0.03889  0.01875  0.07078 =
 -0.00940  0.02441  0.01372 
C45   1     0.40663  0.50065  0.54352  11.00000  0.01981  0.01575  0.01792 =
 -0.00589  0.00452 -0.00879 
H45   2     0.47455  0.53334  0.56837  11.00000  0.03428  0.04024  0.04980 =
 -0.01178  0.00322 -0.01215 
C35   1    -0.02253  0.26038  0.59592  11.00000  0.02056  0.02049  0.01657 =
 -0.00341  0.01199 -0.00285 
H35   2    -0.08588  0.26602  0.61183  11.00000  0.03348  0.06872  0.03182 =
 -0.00723  0.01902 -0.00248 
C49   1     0.37536  0.18320  0.52340  11.00000  0.00914  0.01107  0.00895 =
 0.00168  0.00129  0.00031 
C48   1     0.23029  0.41638  0.47946  11.00000  0.01252  0.00971  0.01698 =
 -0.00216  0.00581 -0.00079 
H48   2     0.16241  0.38258  0.45302  11.00000  0.01594  0.01171  0.05457 =
 -0.01679  0.00581 -0.00577 
C31   1     0.05046  0.24745  0.50747  11.00000  0.01085  0.01117  0.00966 =
 -0.00137  0.00398 -0.00140 
C40   1     0.54326  0.28460  0.34208  11.00000  0.01388  0.01906  0.01689 =
 0.00147  0.00810 -0.00051 
H40   2     0.59604  0.29090  0.31550  11.00000  0.03140  0.04917  0.03843 =
 0.01760  0.02007  0.00229 
C14   1    -0.01295 -0.02737  0.29511  11.00000  0.01151  0.01344  0.01412 =
 -0.00186  0.00403 -0.00277 
H14   2     0.02532 -0.07418  0.33345  11.00000  0.01834  0.02179  0.02973 =
 0.00600  0.00049 -0.00450 
C53   1     0.43638  0.03276  0.56178  11.00000  0.01959  0.01327  0.01910 =
 0.00525  0.00524  0.00466 
H53   2     0.44395 -0.03767  0.55060  11.00000  0.04715  0.03428  0.03681 =
 0.00227  0.00028  0.01145 
C20   1    -0.04458  0.06520  0.42478  11.00000  0.01652  0.01428  0.01922 =
 -0.00266  0.00666 -0.00624 
H20   2     0.03065  0.04781  0.45066  11.00000  0.02404  0.03954  0.05738 =
 0.00720  0.00765  0.00308 
C12   1     0.17207  0.05910  0.19876  11.00000  0.01493  0.01647  0.01075 =
 -0.00324  0.00511 -0.00240 
H12   2     0.09620  0.03812  0.18377  11.00000  0.02737  0.04490  0.02306 =
 -0.00110  0.01151 -0.00258 
C24   1    -0.16162  0.17434  0.36410  11.00000  0.00872  0.02465  0.02145 =
 -0.00487  0.00317 -0.00265 
H24   2    -0.17925  0.24137  0.34503  11.00000  0.00965  0.04485  0.04191 =
 0.00260 -0.00886 -0.00908 
C41   1     0.45657  0.33420  0.32342  11.00000  0.01388  0.01884  0.01656 =
 0.00569  0.00647 -0.00045 
H41   2     0.44163  0.37989  0.28163  11.00000  0.04464  0.04017  0.04024 =
 0.02482  0.01993 -0.00000 
C10   1     0.32226  0.08069  0.17189  11.00000  0.02196  0.01823  0.01794 =
 -0.00264  0.01290 -0.00354 
H10   2     0.36234  0.07741  0.13636  11.00000  0.03421  0.06717  0.03736 =
 -0.00829  0.02580 -0.00286 
C33   1     0.15219  0.24803  0.62165  11.00000  0.01891  0.01803  0.01056 =
 -0.00028  0.00347 -0.00271 
H33   2     0.22434  0.24369  0.65713  11.00000  0.04574  0.05036  0.01998 =
 0.00019  0.00316 -0.00582 
C21   1    -0.11820  0.00076  0.41678  11.00000  0.02555  0.02047  0.02224 =
 -0.00668  0.01096 -0.01333 
H21   2    -0.10193 -0.06674  0.43648  11.00000  0.07042  0.01627  0.05889 =
 -0.00152  0.01327 -0.02396 
C52   1     0.47728  0.06601  0.62526  11.00000  0.01893  0.02231  0.01691 =
 0.00860  0.00233  0.00509 
H52   2     0.51867  0.02242  0.66480  11.00000  0.05563  0.03748  0.02813 =
 0.01727 -0.00599  0.01351 
C27   1    -0.09248  0.42697  0.28251  11.00000  0.01904  0.02196  0.01368 =
 0.00331  0.00330  0.00863 
H27   2    -0.11964  0.42875  0.22924  11.00000  0.05320  0.03943  0.02002 =
 0.00403  0.00240  0.01552 
C16   1    -0.16009  0.01320  0.20893  11.00000  0.00975  0.03132  0.01773 =
 -0.00317  0.00266 -0.00230 
H16   2    -0.23314 -0.00241  0.17916  11.00000  0.02044  0.06143  0.04513 =
 -0.00414  0.00578 -0.01266 
C6    1     0.20578 -0.04914  0.43137  11.00000  0.01591  0.01096  0.01212 =
 0.00069  0.00415  0.00014 
H6    2     0.18017  0.00110  0.45879  11.00000  0.04740  0.01956  0.02683 =
 -0.00307  0.02249  0.00704 
C28   1    -0.09079  0.50547  0.31939  11.00000  0.01674  0.01668  0.01906 =
 0.00479  0.00516  0.00553 
H28   2    -0.11771  0.56899  0.29539  11.00000  0.05125  0.02434  0.03543 =
 0.00463  0.00716  0.00543 
C22   1    -0.21426  0.02261  0.38192  11.00000  0.02085  0.03286  0.02257 =
 -0.01318  0.01217 -0.01721 
H22   2    -0.27115 -0.02675  0.37601  11.00000  0.04316  0.05057  0.06065 =
 -0.02568  0.02056 -0.03964 
C9    1     0.36795  0.10861  0.23635  11.00000  0.01653  0.02354  0.02194 =
 -0.00625  0.01102 -0.00638 
H9    2     0.44477  0.12783  0.25137  11.00000  0.03106  0.07396  0.04181 =
 -0.00804  0.01719 -0.02211 
C17   1    -0.11473  0.09252  0.19729  11.00000  0.01137  0.02789  0.01735 =
 0.00343  0.00123  0.00337 
H17   2    -0.15263  0.13935  0.15880  11.00000  0.02563  0.05988  0.04804 =
 0.02245  0.00815  0.01163 
N1    5     0.15340  0.28320  0.32514  11.00000  0.01034  0.01279  0.00987 =
 0.00171  0.00167 -0.00045 
N2    5     0.14514  0.33243  0.28440  11.00000  0.01890  0.02181  0.01473 =
 0.00893  0.00179 -0.00225 
C23   1    -0.23538  0.10916  0.35493  11.00000  0.01147  0.03695  0.02423 =
 -0.01165  0.00625 -0.00890 
H23   2    -0.30953  0.12705  0.32714  11.00000  0.02689  0.05099  0.05505 =
 -0.01353 -0.00786  0.00239 
H1    2     0.17623  0.13889  0.44353  11.00000  0.02500  0.04000  0.04032 =
 -0.00398  0.01185 -0.00163 
HKLF 4

END
Q2 1 0.2 0.155556 0.375 11 0.05 0.26
Q1 1 0.133333 0.244444 0.416667 11 0.05 0.29
Q4 1 0.255556 0.211111 0.444444 11 0.05 0.17
Q3 1 0.177778 0.244444 0.361111 11 0.05 0.22

  REM The information below was added by Olex2.
  REM
  REM R1 = 0.0146 for 8328 Fo > 4sig(Fo) and 0.0150 for all 8458 data
  REM 955 parameters refined using 0 restraints
  REM Highest difference peak 0.2866, deepest hole -0.1534
  REM Mean Shift 0.0000, Max Shift 0.0003.

  REM +++ Tabular Listing of Refinement Information +++
  REM R1_all = 0.0150
  REM R1_gt = 0.0146
  REM wR_ref = 0.0347
  REM GOOF = 1.1002
  REM Shift_max = 0.0003
  REM Shift_mean = 0.0000
  REM Reflections_all = 8458
  REM Reflections_gt = 8328
  REM Parameters = 955
  REM Hole = -0.1534
  REM Peak = 0.2866
  REM Flack = n/a

  
;
_olex2_submission_special_instructions  'No special instructions were received'
