# Supplementary material for: Fragmentation and transferability in Hirshfeld atom refinement
Source: IUCrJ. 2022 Feb 26;9(Pt 2):298–315. doi: 10.1107/S2052252522000690 (PMC8895009; doi:10.1107/S2052252522000690)
Supplement: Supplementary file 2 [file m-09-00298-sup2.zip › cif/metalorganic/AHUKIZ_frag.cif]

data_AHUKIZ_frag
_audit_creation_date               2021-06-25
_audit_creation_method
;
Olex2 1.3
(compiled 2020.07.31 svn.rc2a77460 for OlexSys, GUI svn.r6145)
;
_audit_contact_author_address      ?
_audit_contact_author_email        ?
_audit_contact_author_name         ''
_audit_contact_author_phone        ?
_publ_contact_author_id_orcid      ?
_publ_section_references
;
Bourhis, L.J., Dolomanov, O.V., Gildea, R.J., Howard, J.A.K., Puschmann, H.
 (2015). Acta Cryst. A71, 59-75.

Dolomanov, O.V., Bourhis, L.J., Gildea, R.J, Howard, J.A.K. & Puschmann, H.
 (2009), J. Appl. Cryst. 42, 339-341.
;
_chemical_formula_moiety           'C38 H44 Fe N2 P2'
_chemical_formula_sum              'C38 H44 Fe N2 P2'
_chemical_formula_weight           646.579
loop_
  _atom_type_symbol
  _atom_type_scat_dispersion_real
  _atom_type_scat_dispersion_imag
  _atom_type_scat_Cromer_Mann_a1
  _atom_type_scat_Cromer_Mann_a2
  _atom_type_scat_Cromer_Mann_a3
  _atom_type_scat_Cromer_Mann_a4
  _atom_type_scat_Cromer_Mann_b1
  _atom_type_scat_Cromer_Mann_b2
  _atom_type_scat_Cromer_Mann_b3
  _atom_type_scat_Cromer_Mann_b4
  _atom_type_scat_Cromer_Mann_c
  _atom_type_scat_source
  _atom_type_scat_dispersion_source
 H 0.00000 0.00000 0.49300 0.32291 0.14019 0.04081 10.51090 26.12570 3.14236
 57.79970 0.0030380000826
 'International Tables Volume C Table 6.1.1.4 (pp. 500-502)'
 'Henke, Gullikson and Davis, At. Data and Nucl. Data Tables, 1993, 54, 2'
 C 0.00347 0.00161 2.31000 1.02000 1.58860 0.86500 20.84390 10.20750 0.56870
 51.65120 0.215599998832
 'International Tables Volume C Table 6.1.1.4 (pp. 500-502)'
 'Henke, Gullikson and Davis, At. Data and Nucl. Data Tables, 1993, 54, 2'
 N 0.00653 0.00323 12.21260 3.13220 2.01250 1.16630 0.00570 9.89330 28.99750
 0.58260 -11.5290002823
 'International Tables Volume C Table 6.1.1.4 (pp. 500-502)'
 'Henke, Gullikson and Davis, At. Data and Nucl. Data Tables, 1993, 54, 2'
 Fe 0.35822 0.84933 11.76950 7.35730 3.52220 2.30450 4.76110 0.30720 15.35350
 76.88050 1.03690004349
 'International Tables Volume C Table 6.1.1.4 (pp. 500-502)'
 'Henke, Gullikson and Davis, At. Data and Nucl. Data Tables, 1993, 54, 2'
 P 0.10434 0.09671 6.43450 4.17910 1.78000 1.49080 1.90670 27.15700 0.52600
 68.16450 1.11489999294
 'International Tables Volume C Table 6.1.1.4 (pp. 500-502)'
 'Henke, Gullikson and Davis, At. Data and Nucl. Data Tables, 1993, 54, 2'

_space_group_crystal_system        'orthorhombic'
_space_group_IT_number             61
_space_group_name_H-M_alt          'P b c a'
_space_group_name_Hall             '-P 2ac 2ab'
loop_
  _space_group_symop_id
  _space_group_symop_operation_xyz
 1 x,y,z
 2 x+1/2,-y+1/2,-z
 3 -x,y+1/2,-z+1/2
 4 -x+1/2,-y,z+1/2
 5 -x,-y,-z
 6 -x-1/2,y-1/2,z
 7 x,-y-1/2,z-1/2
 8 x-1/2,y,-z-1/2

_symmetry_Int_Tables_number        61
_cell_length_a                     13.308(2)
_cell_length_b                     21.070(3)
_cell_length_c                     22.908(3)
_cell_angle_alpha                  90
_cell_angle_beta                   90
_cell_angle_gamma                  90
_cell_volume                       6423.4(16)
_cell_formula_units_Z              8
_cell_measurement_temperature    100(2)
_cell_measurement_reflns_used    9298
_cell_measurement_theta_min      2.3461
_cell_measurement_theta_max      31.0283
_exptl_absorpt_coefficient_mu      0.599
_exptl_crystal_density_diffrn      1.337
_exptl_crystal_F_000               2741.365
_exptl_crystal_size_max            0.24
_exptl_crystal_size_mid            0.22
_exptl_crystal_size_min            0.14
_diffrn_measurement_device_type  'Bruker-AXS Kappa Mach3 APEX-II'
_diffrn_reflns_av_R_equivalents    0.0593
_diffrn_reflns_av_unetI/netI       0.0202
_diffrn_reflns_Laue_measured_fraction_full  0.9997
_diffrn_reflns_Laue_measured_fraction_max  0.9980
_diffrn_reflns_limit_h_max         19
_diffrn_reflns_limit_h_min         -19
_diffrn_reflns_limit_k_max         30
_diffrn_reflns_limit_k_min         -30
_diffrn_reflns_limit_l_max         33
_diffrn_reflns_limit_l_min         -33
_diffrn_reflns_number              181526
_diffrn_reflns_point_group_measured_fraction_full  0.9997
_diffrn_reflns_point_group_measured_fraction_max  0.9980
_diffrn_reflns_theta_full          25.2417
_diffrn_reflns_theta_max           31.05
_diffrn_reflns_theta_min           1.78
_diffrn_ambient_temperature        100.15
_diffrn_measured_fraction_theta_full  0.9997
_diffrn_measured_fraction_theta_max  0.9980
_diffrn_radiation_type             'Mo K\a'
_diffrn_radiation_wavelength       0.71073
_reflns_Friedel_coverage           0.0
_reflns_limit_h_max                19
_reflns_limit_h_min                0
_reflns_limit_k_max                30
_reflns_limit_k_min                0
_reflns_limit_l_max                33
_reflns_limit_l_min                0
_reflns_number_gt                  8375
_reflns_number_total               10277
_reflns_threshold_expression       I>=2u(I)
_computing_molecular_graphics      'Olex2 1.3 (Dolomanov et al., 2009)'
_computing_publication_material    'Olex2 1.3 (Dolomanov et al., 2009)'
_computing_structure_refinement    'olex2.refine 1.3 (Bourhis et al., 2015)'
_refine_diff_density_max           1.4036
_refine_diff_density_min           -0.3472
_refine_diff_density_rms           0.0841
_refine_ls_d_res_high              0.6889
_refine_ls_d_res_low               11.4540
_refine_ls_goodness_of_fit_ref     1.1066
_refine_ls_hydrogen_treatment      refall
_refine_ls_matrix_type             full
_refine_ls_number_constraints      0
_refine_ls_number_parameters       784
_refine_ls_number_reflns           10277
_refine_ls_number_restraints       0
_refine_ls_R_factor_all            0.0389
_refine_ls_R_factor_gt             0.0257
_refine_ls_restrained_S_all        1.1066
_refine_ls_shift/su_max            0.0008
_refine_ls_shift/su_mean           0.0000
_refine_ls_structure_factor_coef   Fsqd
_refine_ls_weighting_details      
 'w=1/[\s^2^(Fo^2^)+(0.0225P)^2^+1.0576P] where P=(Fo^2^+2Fc^2^)/3'
_refine_ls_weighting_scheme        calc
_refine_ls_wR_factor_gt            0.0499
_refine_ls_wR_factor_ref           0.0554
_olex2_refinement_description
;
;
loop_
  _atom_site_label
  _atom_site_type_symbol
  _atom_site_fract_x
  _atom_site_fract_y
  _atom_site_fract_z
  _atom_site_U_iso_or_equiv
  _atom_site_adp_type
  _atom_site_occupancy
  _atom_site_refinement_flags_posn
 Fe Fe 0.498821(10) 0.186011(6) 0.627198(5) 0.01114(3) Uani 1.000000 .
 H60 H 0.5989(11) 0.1499(7) 0.6391(6) 0.042(4) Uani 1.000000 .
 P1 P 0.470164(17) 0.115283(11) 0.564366(9) 0.01124(5) Uani 1.000000 .
 C2 C 0.51831(8) 0.03305(4) 0.57965(4) 0.01577(18) Uani 1.000000 .
 H2A H 0.4555(10) 0.0001(7) 0.5715(5) 0.034(4) Uani 1.000000 .
 H2B H 0.5769(11) 0.0219(7) 0.5489(6) 0.039(4) Uani 1.000000 .
 N3 N 0.55661(6) 0.02468(4) 0.63810(3) 0.01780(16) Uani 1.000000 .
 C4 C 0.48526(8) 0.03566(5) 0.68430(4) 0.01806(19) Uani 1.000000 .
 H4A H 0.4231(10) 0.0016(6) 0.6830(6) 0.035(4) Uani 1.000000 .
 H4B H 0.5218(11) 0.0300(8) 0.7258(6) 0.047(4) Uani 1.000000 .
 P5 P 0.431098(17) 0.118390(11) 0.683300(9) 0.01251(5) Uani 1.000000 .
 C6 C 0.29927(7) 0.09872(5) 0.66196(4) 0.01640(18) Uani 1.000000 .
 H6A H 0.2644(10) 0.0704(7) 0.6954(6) 0.036(4) Uani 1.000000 .
 H6B H 0.2564(10) 0.1431(7) 0.6574(6) 0.036(4) Uani 1.000000 .
 N7 N 0.29573(6) 0.06272(4) 0.60713(3) 0.01597(15) Uani 1.000000 .
 C8 C 0.33532(7) 0.09369(5) 0.55501(4) 0.01505(17) Uani 1.000000 .
 H8A H 0.2907(9) 0.1345(6) 0.5428(6) 0.030(3) Uani 1.000000 .
 H8B H 0.3315(10) 0.0595(6) 0.5194(5) 0.029(3) Uani 1.000000 .
 C9 C 0.50866(7) 0.12370(4) 0.48805(4) 0.01223(16) Uani 1.000000 .
 C10 C 0.44228(7) 0.13411(4) 0.44174(4) 0.01558(17) Uani 1.000000 .
 H10 H 0.3631(10) 0.1372(6) 0.4493(5) 0.027(3) Uani 1.000000 .
 C11 C 0.47858(8) 0.14157(5) 0.38490(4) 0.0197(2) Uani 1.000000 .
 H11 H 0.4255(11) 0.1490(8) 0.3507(6) 0.045(4) Uani 1.000000 .
 C12 C 0.58089(8) 0.13723(5) 0.37387(4) 0.02024(19) Uani 1.000000 .
 H12 H 0.6086(11) 0.1416(8) 0.3298(6) 0.047(4) Uani 1.000000 .
 C13 C 0.64787(8) 0.12683(4) 0.41963(4) 0.01749(18) Uani 1.000000 .
 H13 H 0.7264(11) 0.1235(7) 0.4111(6) 0.037(4) Uani 1.000000 .
 C14 C 0.61193(7) 0.12113(4) 0.47626(4) 0.01418(16) Uani 1.000000 .
 H14 H 0.6639(9) 0.1155(6) 0.5114(5) 0.031(3) Uani 1.000000 .
 C15 C 0.65084(7) -0.00090(4) 0.64903(4) 0.01565(17) Uani 1.000000 .
 C16 C 0.73080(8) 0.00662(5) 0.60949(4) 0.0210(2) Uani 1.000000 .
 H16 H 0.7193(11) 0.0350(7) 0.5702(6) 0.044(4) Uani 1.000000 .
 C17 C 0.82546(9) -0.01737(5) 0.62171(5) 0.0261(2) Uani 1.000000 .
 H17 H 0.8860(11) -0.0103(7) 0.5908(7) 0.054(5) Uani 1.000000 .
 C18 C 0.84433(9) -0.05046(6) 0.67306(5) 0.0281(2) Uani 1.000000 .
 H18 H 0.9156(11) -0.0679(8) 0.6834(7) 0.051(4) Uani 1.000000 .
 C19 C 0.76555(8) -0.05994(6) 0.71174(5) 0.0265(2) Uani 1.000000 .
 H19 H 0.7775(12) -0.0864(9) 0.7506(6) 0.060(5) Uani 1.000000 .
 C20 C 0.67029(8) -0.03575(5) 0.70008(4) 0.02012(19) Uani 1.000000 .
 H20 H 0.6110(11) -0.0445(7) 0.7292(6) 0.043(4) Uani 1.000000 .
 C21 C 0.42129(7) 0.13063(4) 0.76249(4) 0.01512(17) Uani 1.000000 .
 C22 C 0.51190(8) 0.13435(5) 0.79345(4) 0.0226(2) Uani 1.000000 .
 H22 H 0.5806(10) 0.1310(8) 0.7710(6) 0.053(5) Uani 1.000000 .
 C23 C 0.51274(8) 0.14368(6) 0.85347(5) 0.0268(2) Uani 1.000000 .
 H23 H 0.5815(11) 0.1461(9) 0.8763(6) 0.056(5) Uani 1.000000 .
 C24 C 0.42230(8) 0.14996(5) 0.88376(4) 0.0235(2) Uani 1.000000 .
 H24 H 0.4215(11) 0.1565(7) 0.9304(6) 0.042(4) Uani 1.000000 .
 C25 C 0.33198(8) 0.14627(5) 0.85360(4) 0.02052(19) Uani 1.000000 .
 H25 H 0.2631(11) 0.1500(8) 0.8766(6) 0.041(4) Uani 1.000000 .
 C26 C 0.33130(7) 0.13665(5) 0.79321(4) 0.01699(18) Uani 1.000000 .
 H26 H 0.2601(10) 0.1336(6) 0.7707(6) 0.032(3) Uani 1.000000 .
 C27 C 0.21637(7) 0.01941(4) 0.59916(4) 0.01426(17) Uani 1.000000 .
 C28 C 0.18309(7) -0.01828(5) 0.64599(4) 0.01837(18) Uani 1.000000 .
 H28 H 0.2162(10) -0.0123(7) 0.6872(6) 0.040(4) Uani 1.000000 .
 C29 C 0.11042(8) -0.06457(5) 0.63802(5) 0.0206(2) Uani 1.000000 .
 H29 H 0.0888(11) -0.0938(7) 0.6747(6) 0.046(4) Uani 1.000000 .
 C30 C 0.06811(8) -0.07568(5) 0.58340(5) 0.0212(2) Uani 1.000000 .
 H30 H 0.0133(10) -0.1128(7) 0.5778(7) 0.040(4) Uani 1.000000 .
 C31 C 0.09938(8) -0.03826(5) 0.53700(5) 0.02066(19) Uani 1.000000 .
 H31 H 0.0660(11) -0.0443(7) 0.4951(6) 0.039(4) Uani 1.000000 .
 C32 C 0.17120(7) 0.00927(5) 0.54446(4) 0.01757(18) Uani 1.000000 .
 H32 H 0.1889(11) 0.0377(7) 0.5081(6) 0.040(4) Uani 1.000000 .
 C41 C 0.53198(7) 0.26630(4) 0.57565(4) 0.01620(17) Uani 1.000000 .
 C42 C 0.42539(7) 0.26262(4) 0.58660(4) 0.01389(16) Uani 1.000000 .
 C43 C 0.41050(7) 0.26541(4) 0.64805(4) 0.01540(17) Uani 1.000000 .
 C44 C 0.50784(7) 0.27085(4) 0.67543(4) 0.01855(18) Uani 1.000000 .
 C45 C 0.58199(7) 0.27147(4) 0.63040(4) 0.01891(19) Uani 1.000000 .
 C46 C 0.58048(9) 0.27394(5) 0.51695(5) 0.0239(2) Uani 1.000000 .
 H46A H 0.5904(14) 0.3234(6) 0.5084(7) 0.059(5) Uani 1.000000 .
 H46B H 0.6502(11) 0.2530(9) 0.5170(7) 0.062(5) Uani 1.000000 .
 H46C H 0.5383(12) 0.2520(8) 0.4822(6) 0.053(5) Uani 1.000000 .
 C47 C 0.34594(8) 0.26479(5) 0.54043(4) 0.01926(19) Uani 1.000000 .
 H47A H 0.2757(11) 0.2476(8) 0.5559(6) 0.047(4) Uani 1.000000 .
 H47B H 0.3343(11) 0.3128(6) 0.5264(6) 0.040(4) Uani 1.000000 .
 H47C H 0.3661(11) 0.2373(7) 0.5029(6) 0.045(4) Uani 1.000000 .
 C48 C 0.31184(9) 0.27063(5) 0.67931(5) 0.0220(2) Uani 1.000000 .
 H48A H 0.2964(11) 0.3199(7) 0.6896(7) 0.048(4) Uani 1.000000 .
 H48B H 0.2519(10) 0.2530(7) 0.6538(6) 0.040(4) Uani 1.000000 .
 H48C H 0.3123(12) 0.2447(8) 0.7198(7) 0.058(5) Uani 1.000000 .
 C49 C 0.52615(11) 0.28393(6) 0.73865(5) 0.0294(3) Uani 1.000000 .
 H49A H 0.5972(13) 0.2646(9) 0.7518(7) 0.069(6) Uani 1.000000 .
 H49B H 0.5227(15) 0.3342(8) 0.7471(8) 0.072(6) Uani 1.000000 .
 H49C H 0.4688(12) 0.2632(7) 0.7637(6) 0.048(5) Uani 1.000000 .
 C50 C 0.69251(9) 0.28244(6) 0.63780(7) 0.0314(3) Uani 1.000000 .
 H50A H 0.7089(13) 0.3320(8) 0.6369(9) 0.072(6) Uani 1.000000 .
 H50B H 0.7134(13) 0.2647(9) 0.6794(7) 0.062(5) Uani 1.000000 .
 H50C H 0.7356(12) 0.2593(8) 0.6040(9) 0.077(7) Uani 1.000000 .

loop_
  _atom_site_aniso_label
  _atom_site_aniso_U_11
  _atom_site_aniso_U_22
  _atom_site_aniso_U_33
  _atom_site_aniso_U_12
  _atom_site_aniso_U_13
  _atom_site_aniso_U_23
 Fe 0.01020(6) 0.01331(6) 0.00990(6) 0.00156(5) -0.00076(4) -0.00214(4)
 H60 0.054(11) 0.029(10) 0.043(11) 0.017(8) -0.003(9) 0.010(8)
 P1 0.01179(10) 0.01315(10) 0.00878(9) 0.00022(8) 0.00060(8) -0.00116(8)
 C2 0.0215(5) 0.0148(4) 0.0109(4) 0.0034(4) 0.0011(3) -0.0008(3)
 H2A 0.033(9) 0.044(9) 0.024(8) -0.018(8) -0.003(7) 0.003(7)
 H2B 0.045(10) 0.046(10) 0.025(8) 0.013(8) -0.004(7) 0.002(7)
 N3 0.0227(4) 0.0198(4) 0.0109(3) 0.0082(3) 0.0026(3) 0.0009(3)
 C4 0.0232(5) 0.0190(5) 0.0120(4) 0.0059(4) 0.0041(4) 0.0019(3)
 H4A 0.030(9) 0.033(9) 0.041(9) -0.008(7) 0.016(7) -0.001(7)
 H4B 0.043(10) 0.065(12) 0.032(9) 0.023(9) 0.006(8) 0.007(8)
 P5 0.01236(10) 0.01620(11) 0.00896(9) 0.00165(8) 0.00075(8) -0.00165(8)
 C6 0.0139(4) 0.0219(5) 0.0135(4) -0.0018(4) 0.0022(3) -0.0035(3)
 H6A 0.030(9) 0.046(9) 0.030(8) -0.014(7) 0.013(7) 0.000(7)
 H6B 0.029(9) 0.040(9) 0.038(9) 0.003(7) 0.004(7) -0.023(7)
 N7 0.0156(4) 0.0209(4) 0.0114(3) -0.0043(3) 0.0011(3) -0.0018(3)
 C8 0.0134(4) 0.0201(5) 0.0117(4) -0.0033(4) -0.0001(3) -0.0005(3)
 H8A 0.014(7) 0.036(9) 0.040(9) 0.003(6) -0.005(6) 0.009(7)
 H8B 0.027(8) 0.033(8) 0.028(8) -0.016(7) 0.001(6) -0.010(7)
 C9 0.0127(4) 0.0143(4) 0.0098(4) 0.0001(3) 0.0012(3) -0.0006(3)
 C10 0.0138(5) 0.0208(4) 0.0122(4) 0.0001(3) -0.0014(3) 0.0009(3)
 H10 0.027(8) 0.033(9) 0.022(8) -0.003(7) -0.011(6) 0.001(6)
 C11 0.0201(5) 0.0281(5) 0.0111(4) -0.0024(4) -0.0020(3) 0.0025(3)
 H11 0.036(9) 0.076(13) 0.025(9) -0.002(9) -0.004(7) 0.004(8)
 C12 0.0212(5) 0.0285(5) 0.0111(4) -0.0027(4) 0.0024(4) 0.0007(4)
 H12 0.029(9) 0.087(13) 0.026(9) -0.000(9) 0.010(7) 0.013(8)
 C13 0.0159(5) 0.0217(5) 0.0148(4) -0.0009(4) 0.0042(3) 0.0001(3)
 H13 0.034(9) 0.044(10) 0.033(9) 0.004(7) 0.012(7) 0.006(7)
 C14 0.0136(4) 0.0177(4) 0.0113(4) 0.0003(3) 0.0009(3) 0.0001(3)
 H14 0.023(8) 0.052(10) 0.017(7) 0.005(7) -0.008(6) -0.003(7)
 C15 0.0203(5) 0.0152(4) 0.0115(4) 0.0026(3) 0.0020(3) -0.0002(3)
 C16 0.0222(5) 0.0223(5) 0.0186(4) 0.0043(4) 0.0052(4) 0.0022(4)
 H16 0.053(11) 0.054(10) 0.024(8) 0.008(8) 0.012(8) 0.020(8)
 C17 0.0210(5) 0.0313(6) 0.0259(5) 0.0050(4) 0.0056(4) 0.0025(4)
 H17 0.040(10) 0.054(11) 0.069(12) 0.020(9) 0.016(9) 0.016(10)
 C18 0.0199(5) 0.0392(6) 0.0253(5) 0.0091(5) -0.0006(4) -0.0004(4)
 H18 0.033(9) 0.064(12) 0.056(11) 0.016(9) -0.006(8) 0.001(9)
 C19 0.0248(6) 0.0382(6) 0.0166(5) 0.0118(5) -0.0005(4) 0.0027(4)
 H19 0.051(11) 0.098(14) 0.032(9) 0.047(10) -0.001(8) 0.018(9)
 C20 0.0217(5) 0.0252(5) 0.0135(4) 0.0058(4) 0.0010(4) 0.0029(4)
 H20 0.054(11) 0.050(10) 0.026(8) 0.021(8) -0.000(8) 0.018(7)
 C21 0.0142(4) 0.0214(4) 0.0097(4) 0.0022(3) 0.0010(3) -0.0019(3)
 C22 0.0144(5) 0.0403(6) 0.0130(4) 0.0038(4) -0.0007(3) -0.0043(4)
 H22 0.020(9) 0.097(14) 0.042(10) 0.003(8) -0.002(7) -0.031(9)
 C23 0.0208(6) 0.0464(7) 0.0132(4) 0.0042(5) -0.0043(4) -0.0043(4)
 H23 0.036(10) 0.108(16) 0.024(9) 0.001(10) -0.010(7) -0.012(9)
 C24 0.0265(6) 0.0332(6) 0.0108(4) 0.0028(4) 0.0006(4) -0.0032(4)
 H24 0.051(11) 0.055(11) 0.021(8) 0.001(8) -0.001(7) -0.005(7)
 C25 0.0203(5) 0.0278(5) 0.0135(4) 0.0023(4) 0.0049(4) -0.0028(4)
 H25 0.030(9) 0.067(12) 0.027(9) -0.010(8) 0.012(7) -0.012(8)
 C26 0.0148(5) 0.0236(5) 0.0126(4) 0.0024(4) 0.0019(3) -0.0024(3)
 H26 0.025(8) 0.041(9) 0.029(8) 0.004(7) 0.001(7) 0.006(7)
 C27 0.0127(4) 0.0165(4) 0.0137(4) -0.0014(3) 0.0012(3) -0.0006(3)
 C28 0.0173(5) 0.0217(5) 0.0162(4) -0.0023(4) 0.0030(4) 0.0014(4)
 H28 0.045(10) 0.048(10) 0.026(8) -0.014(8) 0.000(7) 0.009(7)
 C29 0.0181(5) 0.0195(5) 0.0242(5) -0.0023(4) 0.0053(4) 0.0022(4)
 H29 0.049(11) 0.037(10) 0.052(11) -0.009(8) 0.010(8) 0.009(8)
 C30 0.0166(5) 0.0176(5) 0.0293(5) -0.0036(4) 0.0021(4) -0.0028(4)
 H30 0.032(9) 0.034(9) 0.053(11) -0.016(7) -0.003(8) -0.008(8)
 C31 0.0176(5) 0.0212(5) 0.0231(5) -0.0038(4) -0.0028(4) -0.0036(4)
 H31 0.045(10) 0.047(10) 0.025(8) -0.012(8) -0.018(7) -0.003(7)
 C32 0.0177(5) 0.0199(5) 0.0151(4) -0.0036(4) -0.0020(3) -0.0005(3)
 H32 0.041(10) 0.050(10) 0.028(8) -0.011(8) -0.005(7) 0.006(7)
 C41 0.0161(4) 0.0135(4) 0.0190(4) 0.0007(3) 0.0029(3) -0.0017(3)
 C42 0.0144(4) 0.0147(4) 0.0126(4) 0.0019(3) -0.0000(3) -0.0006(3)
 C43 0.0169(4) 0.0161(4) 0.0132(4) 0.0039(3) 0.0008(3) -0.0021(3)
 C44 0.0220(5) 0.0168(4) 0.0168(4) 0.0029(4) -0.0052(4) -0.0056(3)
 C45 0.0154(5) 0.0153(4) 0.0260(5) 0.0007(3) -0.0030(4) -0.0042(3)
 C46 0.0267(6) 0.0189(5) 0.0262(5) 0.0002(4) 0.0128(4) 0.0003(4)
 H46A 0.109(16) 0.013(8) 0.056(11) 0.003(9) 0.033(11) 0.001(8)
 H46B 0.024(9) 0.089(14) 0.072(13) 0.003(9) 0.018(9) 0.028(11)
 H46C 0.068(12) 0.067(12) 0.024(9) -0.026(10) 0.003(9) -0.014(9)
 C47 0.0204(5) 0.0207(5) 0.0166(4) 0.0050(4) -0.0051(4) 0.0002(4)
 H47A 0.035(10) 0.074(12) 0.032(9) 0.003(9) -0.006(8) -0.002(8)
 H47B 0.046(10) 0.034(9) 0.040(10) 0.018(8) -0.013(8) 0.007(7)
 H47C 0.046(10) 0.063(11) 0.025(8) 0.018(8) -0.009(7) -0.019(8)
 C48 0.0215(5) 0.0229(5) 0.0216(5) 0.0073(4) 0.0081(4) 0.0004(4)
 H48A 0.043(10) 0.031(9) 0.070(12) 0.004(8) 0.025(9) -0.014(8)
 H48B 0.011(7) 0.063(11) 0.047(10) -0.002(8) 0.010(7) -0.002(8)
 H48C 0.060(12) 0.074(13) 0.041(10) 0.022(10) 0.029(9) 0.022(9)
 C49 0.0429(7) 0.0260(6) 0.0194(5) 0.0054(5) -0.0114(5) -0.0091(4)
 H49A 0.059(12) 0.103(15) 0.045(11) 0.037(11) -0.037(10) -0.023(11)
 H49B 0.126(17) 0.041(11) 0.048(11) 0.005(11) -0.042(11) -0.020(10)
 H49C 0.071(12) 0.051(11) 0.021(9) -0.023(9) 0.017(9) -0.023(8)
 C50 0.0164(5) 0.0242(6) 0.0535(8) -0.0026(4) -0.0077(5) -0.0068(5)
 H50A 0.048(12) 0.031(11) 0.137(19) -0.018(9) -0.009(11) -0.003(11)
 H50B 0.059(13) 0.074(14) 0.052(12) -0.022(10) -0.013(10) -0.001(10)
 H50C 0.035(10) 0.057(12) 0.138(18) -0.001(9) 0.032(12) -0.063(12)

loop_
  _geom_bond_atom_site_label_1
  _geom_bond_atom_site_label_2
  _geom_bond_distance
  _geom_bond_site_symmetry_2
  _geom_bond_publ_flag
 Fe P1 2.1067(3) . ?
 Fe P5 2.1199(3) . ?
 Fe C41 2.1098(9) . ?
 Fe C42 2.1037(9) . ?
 Fe C43 2.0996(9) . ?
 Fe C44 2.1049(9) . ?
 Fe C45 2.1148(10) . ?
 P1 C2 1.8802(10) . ?
 P1 C8 1.8636(10) . ?
 P1 C9 1.8305(9) . ?
 C2 N3 1.4435(12) . ?
 N3 C4 1.4407(12) . ?
 N3 C15 1.3877(12) . ?
 C4 P5 1.8863(10) . ?
 P5 C6 1.8678(10) . ?
 P5 C21 1.8369(9) . ?
 C6 N7 1.4682(12) . ?
 N7 C8 1.4590(11) . ?
 N7 C27 1.4076(12) . ?
 C9 C10 1.3979(12) . ?
 C9 C14 1.4016(13) . ?
 C10 C11 1.3977(13) . ?
 C11 C12 1.3877(14) . ?
 C12 C13 1.3934(14) . ?
 C13 C14 1.3878(13) . ?
 C15 C16 1.4064(13) . ?
 C15 C20 1.4050(13) . ?
 C16 C17 1.3860(15) . ?
 C17 C18 1.3901(16) . ?
 C18 C19 1.3873(16) . ?
 C19 C20 1.3922(15) . ?
 C21 C22 1.4012(13) . ?
 C21 C26 1.3949(13) . ?
 C22 C23 1.3891(14) . ?
 C23 C24 1.3956(15) . ?
 C24 C25 1.3886(15) . ?
 C25 C26 1.3982(13) . ?
 C27 C28 1.4064(13) . ?
 C27 C32 1.4059(13) . ?
 C28 C29 1.3855(14) . ?
 C29 C30 1.3920(15) . ?
 C30 C31 1.3873(15) . ?
 C31 C32 1.3950(14) . ?
 C41 C42 1.4425(13) . ?
 C41 C45 1.4239(13) . ?
 C41 C46 1.5002(14) . ?
 C42 C43 1.4229(12) . ?
 C42 C47 1.4962(13) . ?
 C43 C44 1.4438(13) . ?
 C43 C48 1.4996(14) . ?
 C44 C45 1.4277(14) . ?
 C44 C49 1.4942(14) . ?
 C45 C50 1.4985(15) . ?

loop_
  _geom_angle_atom_site_label_1
  _geom_angle_atom_site_label_2
  _geom_angle_atom_site_label_3
  _geom_angle
  _geom_angle_site_symmetry_1
  _geom_angle_site_symmetry_3
  _geom_angle_publ_flag
 P5 Fe P1 82.057(10) . . ?
 C41 Fe P1 102.87(3) . . ?
 C41 Fe P5 165.28(3) . . ?
 C42 Fe P1 99.01(2) . . ?
 C42 Fe P5 125.89(3) . . ?
 C42 Fe C41 40.04(4) . . ?
 C43 Fe P1 128.15(3) . . ?
 C43 Fe P5 99.18(3) . . ?
 C43 Fe C41 66.77(4) . . ?
 C43 Fe C42 39.57(3) . . ?
 C44 Fe P1 165.86(3) . . ?
 C44 Fe P5 106.07(3) . . ?
 C44 Fe C41 66.48(4) . . ?
 C44 Fe C42 66.85(4) . . ?
 C44 Fe C43 40.17(4) . . ?
 C45 Fe P1 136.11(3) . . ?
 C45 Fe P5 140.69(3) . . ?
 C45 Fe C41 39.40(4) . . ?
 C45 Fe C42 66.74(4) . . ?
 C45 Fe C43 66.84(4) . . ?
 C45 Fe C44 39.55(4) . . ?
 C2 P1 Fe 117.58(3) . . ?
 C8 P1 Fe 115.19(3) . . ?
 C8 P1 C2 97.16(5) . . ?
 C9 P1 Fe 122.23(3) . . ?
 C9 P1 C2 99.89(4) . . ?
 C9 P1 C8 100.56(4) . . ?
 N3 C2 P1 113.93(6) . . ?
 C4 N3 C2 115.41(8) . . ?
 C15 N3 C2 122.27(7) . . ?
 C15 N3 C4 121.70(8) . . ?
 P5 C4 N3 113.04(7) . . ?
 C4 P5 Fe 117.77(3) . . ?
 C6 P5 Fe 112.94(3) . . ?
 C6 P5 C4 99.03(5) . . ?
 C21 P5 Fe 122.31(3) . . ?
 C21 P5 C4 98.33(4) . . ?
 C21 P5 C6 102.88(4) . . ?
 N7 C6 P5 111.63(6) . . ?
 C8 N7 C6 117.22(8) . . ?
 C27 N7 C6 118.03(7) . . ?
 C27 N7 C8 117.05(7) . . ?
 N7 C8 P1 111.27(6) . . ?
 C10 C9 P1 124.28(7) . . ?
 C14 C9 P1 117.04(6) . . ?
 C14 C9 C10 118.66(8) . . ?
 C11 C10 C9 120.41(9) . . ?
 C12 C11 C10 120.09(9) . . ?
 C13 C12 C11 120.07(9) . . ?
 C14 C13 C12 119.76(9) . . ?
 C13 C14 C9 120.97(9) . . ?
 C16 C15 N3 121.58(8) . . ?
 C20 C15 N3 121.31(8) . . ?
 C20 C15 C16 117.10(9) . . ?
 C17 C16 C15 121.10(10) . . ?
 C18 C17 C16 121.20(10) . . ?
 C19 C18 C17 118.44(10) . . ?
 C20 C19 C18 120.85(10) . . ?
 C19 C20 C15 121.25(10) . . ?
 C22 C21 P5 116.52(7) . . ?
 C26 C21 P5 124.89(7) . . ?
 C26 C21 C22 118.59(8) . . ?
 C23 C22 C21 121.06(9) . . ?
 C24 C23 C22 119.91(10) . . ?
 C25 C24 C23 119.59(9) . . ?
 C26 C25 C24 120.40(9) . . ?
 C25 C26 C21 120.45(9) . . ?
 C28 C27 N7 120.23(8) . . ?
 C32 C27 N7 122.34(8) . . ?
 C32 C27 C28 117.34(9) . . ?
 C29 C28 C27 121.12(9) . . ?
 C30 C29 C28 121.27(9) . . ?
 C31 C30 C29 118.16(9) . . ?
 C32 C31 C30 121.30(10) . . ?
 C31 C32 C27 120.75(9) . . ?
 C42 C41 Fe 69.75(5) . . ?
 C45 C41 Fe 70.49(5) . . ?
 C45 C41 C42 108.10(8) . . ?
 C46 C41 Fe 132.66(7) . . ?
 C46 C41 C42 125.78(9) . . ?
 C46 C41 C45 125.46(9) . . ?
 C41 C42 Fe 70.21(5) . . ?
 C43 C42 Fe 70.06(5) . . ?
 C43 C42 C41 107.86(8) . . ?
 C47 C42 Fe 131.62(7) . . ?
 C47 C42 C41 124.78(8) . . ?
 C47 C42 C43 126.84(8) . . ?
 C42 C43 Fe 70.37(5) . . ?
 C44 C43 Fe 70.11(5) . . ?
 C44 C43 C42 107.95(8) . . ?
 C48 C43 Fe 131.09(7) . . ?
 C48 C43 C42 126.69(9) . . ?
 C48 C43 C44 124.91(9) . . ?
 C43 C44 Fe 69.72(5) . . ?
 C45 C44 Fe 70.60(5) . . ?
 C45 C44 C43 107.88(8) . . ?
 C49 C44 Fe 132.43(8) . . ?
 C49 C44 C43 125.59(10) . . ?
 C49 C44 C45 125.87(10) . . ?
 C41 C45 Fe 70.11(5) . . ?
 C44 C45 Fe 69.85(5) . . ?
 C44 C45 C41 108.22(8) . . ?
 C50 C45 Fe 130.47(8) . . ?
 C50 C45 C41 124.77(10) . . ?
 C50 C45 C44 126.73(10) . . ?

loop_
  _geom_torsion_atom_site_label_1
  _geom_torsion_atom_site_label_2
  _geom_torsion_atom_site_label_3
  _geom_torsion_atom_site_label_4
  _geom_torsion
  _geom_torsion_site_symmetry_1
  _geom_torsion_site_symmetry_2
  _geom_torsion_site_symmetry_3
  _geom_torsion_site_symmetry_4
  _geom_torsion_publ_flag
 Fe C41 C42 C43 60.21(6) . . . . ?
 Fe C41 C42 C47 -127.55(6) . . . . ?
 Fe C41 C45 C44 -59.69(6) . . . . ?
 Fe C41 C45 C50 126.09(7) . . . . ?
 Fe C42 C41 C45 -60.33(6) . . . . ?
 Fe C42 C41 C46 128.64(6) . . . . ?
 Fe C42 C43 C44 60.32(6) . . . . ?
 Fe C42 C43 C48 -127.19(6) . . . . ?
 Fe C43 C42 C41 -60.30(5) . . . . ?
 Fe C43 C42 C47 127.67(6) . . . . ?
 Fe C43 C44 C45 60.57(6) . . . . ?
 Fe C43 C44 C49 -128.32(7) . . . . ?
 Fe C44 C43 C42 -60.48(6) . . . . ?
 Fe C44 C43 C48 126.86(6) . . . . ?
 Fe C44 C45 C41 59.85(6) . . . . ?
 Fe C44 C45 C50 -126.07(7) . . . . ?
 Fe C45 C41 C42 59.87(5) . . . . ?
 Fe C45 C41 C46 -129.07(6) . . . . ?
 Fe C45 C44 C43 -60.02(6) . . . . ?
 Fe C45 C44 C49 128.90(7) . . . . ?
 P1 C2 N3 C4 60.23(8) . . . . ?
 P1 C2 N3 C15 -128.66(7) . . . . ?
 P1 C8 N7 C6 59.44(8) . . . . ?
 P1 C8 N7 C27 -151.69(6) . . . . ?
 P1 C9 C10 C11 178.38(8) . . . . ?
 P1 C9 C14 C13 179.75(7) . . . . ?
 C2 N3 C4 P5 -59.08(8) . . . . ?
 C2 N3 C15 C16 30.01(11) . . . . ?
 C2 N3 C15 C20 -149.68(9) . . . . ?
 N3 C15 C16 C17 177.90(10) . . . . ?
 N3 C15 C20 C19 -178.26(10) . . . . ?
 P5 C6 N7 C8 -61.62(8) . . . . ?
 P5 C6 N7 C27 149.82(6) . . . . ?
 P5 C21 C22 C23 179.85(8) . . . . ?
 P5 C21 C26 C25 -179.59(8) . . . . ?
 C6 N7 C27 C28 -39.64(10) . . . . ?
 C6 N7 C27 C32 143.99(9) . . . . ?
 N7 C27 C28 C29 -175.01(9) . . . . ?
 N7 C27 C32 C31 173.84(9) . . . . ?
 C9 C10 C11 C12 1.46(11) . . . . ?
 C9 C14 C13 C12 2.00(11) . . . . ?
 C10 C11 C12 C13 -1.42(12) . . . . ?
 C11 C12 C13 C14 -0.29(12) . . . . ?
 C15 C16 C17 C18 0.92(12) . . . . ?
 C15 C20 C19 C18 -0.19(12) . . . . ?
 C16 C17 C18 C19 0.99(13) . . . . ?
 C17 C18 C19 C20 -1.35(14) . . . . ?
 C21 C22 C23 C24 -0.46(13) . . . . ?
 C21 C26 C25 C24 -0.01(12) . . . . ?
 C22 C23 C24 C25 0.54(14) . . . . ?
 C23 C24 C25 C26 -0.32(13) . . . . ?
 C27 C28 C29 C30 0.33(12) . . . . ?
 C27 C32 C31 C30 1.91(11) . . . . ?
 C28 C29 C30 C31 -1.13(12) . . . . ?
 C29 C30 C31 C32 0.02(11) . . . . ?
 C41 C42 C43 C44 0.02(8) . . . . ?
 C41 C42 C43 C48 172.50(7) . . . . ?
 C41 C45 C44 C43 -0.17(8) . . . . ?
 C41 C45 C44 C49 -171.25(8) . . . . ?
 C42 C43 C44 C45 0.09(8) . . . . ?
 C42 C43 C44 C49 171.20(8) . . . . ?
 C43 C44 C45 C50 173.91(8) . . . . ?

loop_
  _refln_index_h
  _refln_index_k
  _refln_index_l
  _refln_F_squared_calc
  _refln_F_squared_meas
  _refln_F_squared_sigma
  _refln_F_squared_weight
  _refln_observed_status
0 0 2 374.747 468.493 6.874 171.918 o
0 0 4 378146.000 406014.000 3951.300 0.001 o
0 0 6 13534.100 14055.900 91.584 0.816 o
0 0 8 7386.280 7643.780 70.463 2.342 o
0 0 10 9887.520 10377.200 138.108 1.192 o
0 0 12 22995.200 25767.400 424.725 0.194 o
0 0 14 4244.200 5219.230 221.829 1.490 o
0 0 16 50643.100 50743.600 374.785 0.064 o
0 0 18 5162.360 5306.680 87.407 3.582 o
0 0 20 13706.900 13749.900 173.928 0.688 o
0 0 22 1105.080 1088.220 94.503 8.993 o
0 0 24 24.207 70.223 41.547 54.427 o
0 0 26 1187.780 1309.670 89.242 9.602 o
0 0 28 124.428 177.167 55.256 29.957 o
0 0 30 1248.460 1201.840 118.168 6.003 o
0 0 32 235.025 255.143 69.939 18.597 o
0 2 0 874.401 1197.510 11.642 57.926 o
0 2 1 73335.600 82919.200 377.936 0.030 o
0 2 2 142.301 204.308 7.935 387.016 o
0 2 3 93.606 107.125 5.986 666.410 o
0 2 4 475.629 656.173 17.338 95.086 o
0 2 5 21653.600 22960.400 121.864 0.338 o
0 2 6 1682.780 1762.750 17.553 26.788 o
0 2 7 46.604 73.989 6.962 883.341 o
0 2 8 33621.600 34472.000 158.324 0.150 o
0 2 9 1083.810 1170.560 19.140 44.379 o
0 2 10 5381.490 5379.730 42.112 4.355 o
0 2 11 776.762 748.737 19.172 65.179 o
0 2 12 165.803 203.397 14.397 233.685 o
0 2 13 20473.300 20970.700 118.296 0.383 o
0 2 14 583.422 624.188 18.526 83.364 o
0 2 15 16563.500 16380.600 104.652 0.580 o
0 2 16 8169.540 8017.010 64.262 2.091 o
0 2 17 3493.730 3682.440 60.212 6.984 o
0 2 18 1126.920 1106.940 48.395 23.134 o
0 2 19 2873.420 2973.850 79.453 7.048 o
0 2 20 12495.300 12436.900 121.111 0.903 o
0 2 21 14.323 25.437 20.670 215.629 o
0 2 22 407.375 423.842 36.289 52.328 o
0 2 23 1120.590 1147.170 63.993 16.222 o
0 2 24 5521.090 5623.890 94.583 3.164 o
0 2 25 1020.690 1090.410 56.161 20.018 o
0 2 26 500.410 549.637 45.378 35.125 o
0 2 27 1708.710 1822.760 66.106 12.406 o
0 2 28 4249.750 4340.510 93.220 4.282 o
0 2 29 685.362 694.347 54.153 24.684 o
0 2 30 23.588 -3.416 36.389 71.794 o
0 2 31 692.626 683.123 57.497 22.517 o
0 2 32 1294.910 1368.530 73.454 12.550 o
0 2 33 2026.760 2107.310 114.025 5.563 o
0 4 0 2.852 49.308 6.619 1519.060 o
0 4 1 3760.610 4297.240 29.422 7.474 o
0 4 2 257.768 248.990 9.303 247.539 o
0 4 3 1314.520 1391.760 18.867 35.898 o
0 4 4 14494.400 15474.800 92.545 0.711 o
0 4 5 34744.700 36682.900 175.644 0.137 o
0 4 6 3146.300 3260.750 27.676 10.394 o
0 4 7 9394.030 9648.470 57.596 1.638 o
0 4 8 13348.000 13874.500 81.335 0.849 o
0 4 9 15815.900 16656.600 91.379 0.616 o
0 4 10 406.129 497.314 17.190 112.792 o
0 4 11 16552.400 16494.600 101.570 0.580 o
0 4 12 59.296 66.259 11.803 466.441 o
0 4 13 29319.300 29848.800 167.804 0.193 o
0 4 14 2517.550 2552.260 35.181 13.470 o
0 4 15 56.114 80.934 11.343 484.139 o
0 4 16 16227.300 16448.700 127.800 0.573 o
0 4 17 4263.050 4309.610 62.489 5.443 o
0 4 18 4965.110 4884.940 69.320 4.305 o
0 4 19 22.739 37.364 19.625 232.133 o
0 4 20 1943.750 2171.630 52.402 13.862 o
0 4 21 5623.050 5691.840 87.185 3.242 o
0 4 22 5960.390 5978.480 91.333 2.948 o
0 4 23 6153.370 6252.750 96.549 2.733 o
0 4 24 3939.330 3924.780 80.622 5.207 o
0 4 25 6320.370 6057.640 108.941 2.526 o
0 4 26 1257.800 1245.890 57.119 17.882 o
0 4 27 909.810 870.730 51.770 23.857 o
0 4 28 692.553 727.978 49.983 27.552 o
0 4 29 2376.320 2417.360 115.118 5.157 o
0 4 30 7.690 48.529 36.967 69.294 o
0 4 31 211.890 396.728 48.182 36.349 o
0 4 32 2999.440 2944.310 98.109 5.574 o
0 6 0 2943.400 3392.120 59.433 8.270 o
0 6 1 121187.000 124808.000 857.214 0.011 o
0 6 2 2658.980 2619.430 23.791 13.944 o
0 6 3 51530.900 54319.100 261.665 0.064 o
0 6 4 64302.900 67763.400 328.379 0.041 o
0 6 5 374.874 442.001 15.836 128.242 o
0 6 6 91.783 111.067 11.101 415.022 o
0 6 7 64071.200 65708.800 292.536 0.042 o
0 6 8 76852.400 78508.900 348.275 0.030 o
0 6 9 5406.020 5939.640 67.711 3.666 o
0 6 10 542.403 600.079 25.927 67.525 o
0 6 11 21469.000 21598.200 132.164 0.351 o
0 6 12 46966.400 47632.000 252.069 0.078 o
0 6 13 110.787 134.550 12.930 321.047 o
0 6 14 799.975 814.317 22.242 57.532 o
0 6 15 3.280 60.124 13.201 486.147 o
0 6 16 3118.960 3124.520 42.624 9.586 o
0 6 17 203.349 229.473 18.952 158.812 o
0 6 18 357.495 369.056 28.709 75.661 o
0 6 19 1049.510 1042.100 46.597 25.116 o
0 6 20 60.358 88.159 24.244 145.015 o
0 6 21 1878.190 1870.160 66.279 11.805 o
0 6 22 3.252 -12.709 24.226 163.393 o
0 6 23 1491.140 1482.490 58.624 15.703 o
0 6 24 1893.190 2009.060 96.567 7.263 o
0 6 25 4244.100 4313.110 83.950 4.635 o
0 6 26 480.896 516.978 41.459 40.740 o
0 6 27 5438.340 5521.340 98.383 3.149 o
0 6 28 1129.420 1131.240 56.791 19.003 o
0 6 29 1570.080 1602.900 66.814 13.009 o
0 6 30 11.933 24.152 34.730 78.701 o
0 6 31 151.024 198.021 42.542 48.132 o
0 6 32 263.255 272.424 45.962 39.617 o
0 8 0 197181.000 202437.000 1621.430 0.004 o
0 8 1 37242.200 38751.900 212.065 0.120 o
0 8 2 8450.450 8695.070 64.685 1.925 o
0 8 3 5288.360 5419.190 40.885 4.439 o
0 8 4 5559.920 5686.960 54.211 3.892 o
0 8 5 3735.260 3835.180 40.851 7.500 o
0 8 6 60.236 71.940 13.101 398.551 o
0 8 7 8545.090 8362.040 67.765 1.927 o
0 8 8 44286.800 45065.500 256.353 0.086 o
0 8 9 3594.910 3727.550 75.331 5.935 o
0 8 10 2703.970 2598.400 31.732 12.955 o
0 8 11 14.179 14.655 10.415 777.947 o
0 8 12 16898.700 17219.400 113.436 0.544 o
0 8 13 1861.760 1922.510 37.649 18.517 o
0 8 14 61.577 42.641 12.884 425.981 o
0 8 15 6609.770 6652.270 61.608 2.918 o
0 8 16 108.413 148.056 17.023 226.052 o
0 8 17 2307.140 2225.510 39.944 14.509 o
0 8 18 187.731 204.367 25.460 110.464 o
0 8 19 3570.360 3519.460 61.615 6.906 o
0 8 20 3359.810 3358.330 62.605 7.305 o
0 8 21 3944.420 3842.570 71.265 5.681 o
0 8 22 866.654 845.812 42.968 30.766 o
0 8 23 369.720 434.357 36.434 52.935 o
0 8 24 17020.500 17000.000 164.599 0.503 o
0 8 25 284.594 302.522 36.598 56.984 o
0 8 26 615.357 605.069 44.717 33.944 o
0 8 27 7.274 24.562 31.074 98.287 o
0 8 28 4314.600 4431.550 92.932 4.218 o
0 8 29 2734.710 2978.090 98.062 5.798 o
0 8 30 3691.220 3861.640 121.716 3.720 o
0 8 31 623.979 628.891 52.733 26.445 o
0 8 32 497.282 562.575 64.446 19.897 o
0 10 0 5644.680 5700.570 67.507 3.597 o
0 10 1 3526.150 3688.100 39.508 8.139 o
0 10 2 3333.720 3346.140 37.852 9.085 o
0 10 3 32124.300 32555.000 223.622 0.158 o
0 10 4 1844.940 1717.660 26.406 22.670 o
0 10 5 10427.100 10632.100 81.336 1.311 o
0 10 6 89.893 80.532 9.249 531.513 o
0 10 7 5825.540 5794.380 53.484 3.687 o
0 10 8 637.540 607.701 22.713 69.822 o
0 10 9 49742.900 50956.400 308.022 0.068 o
0 10 10 4947.900 5225.490 53.745 4.570 o
0 10 11 11258.100 11188.100 81.751 1.168 o
0 10 12 362.984 392.015 18.870 117.344 o
0 10 13 321.355 357.869 18.983 125.138 o
0 10 14 63.651 59.016 14.630 341.808 o
0 10 15 17.262 5.483 14.596 423.660 o
0 10 16 9340.780 9405.350 79.505 1.590 o
0 10 17 1956.600 2044.730 45.494 15.617 o
0 10 18 730.047 709.422 32.877 45.623 o
0 10 19 1363.390 1324.230 45.418 21.816 o
0 10 20 1601.660 1627.430 66.499 12.946 o
0 10 21 2114.520 2196.030 68.844 10.325 o
0 10 22 110.367 129.171 27.757 106.885 o
0 10 23 4607.320 4615.190 82.679 4.287 o
0 10 24 273.663 211.779 32.595 70.664 o
0 10 25 5675.830 5774.480 96.443 3.026 o
0 10 26 695.136 763.405 62.307 19.639 o
0 10 27 5682.880 5812.660 116.889 2.652 o
0 10 28 2803.160 2895.520 114.427 4.777 o
0 10 29 1665.270 1645.790 81.737 9.797 o
0 10 30 1020.230 1073.830 72.479 13.960 o
0 10 31 75.213 182.401 50.046 36.630 o
0 12 0 38107.100 37581.900 379.976 0.106 o
0 12 1 66840.700 69208.900 366.620 0.038 o
0 12 2 1377.640 1335.350 30.020 29.320 o
0 12 3 56207.100 57821.000 321.638 0.054 o
0 12 4 12890.200 13150.200 101.736 0.881 o
0 12 5 2947.190 2912.540 38.647 10.749 o
0 12 6 642.702 633.203 16.412 83.528 o
0 12 7 88.571 75.895 11.712 418.614 o
0 12 8 11172.200 11251.800 86.391 1.164 o
0 12 9 1156.020 1119.950 23.888 39.418 o
0 12 10 1851.630 1859.000 30.281 20.855 o
0 12 11 1281.950 1293.780 28.824 31.805 o
0 12 12 341.012 365.773 17.934 127.899 o
0 12 13 5544.570 5692.170 56.773 3.857 o
0 12 14 7.813 33.113 14.360 430.696 o
0 12 15 9137.850 9436.050 91.376 1.571 o
0 12 16 8876.320 8923.290 82.848 1.711 o
0 12 17 15959.000 16142.300 117.452 0.600 o
0 12 18 591.627 616.441 32.434 51.525 o
0 12 19 7261.930 7288.320 93.210 2.233 o
0 12 20 3434.490 3493.410 67.666 6.749 o
0 12 21 14277.100 14265.000 172.212 0.651 o
0 12 22 122.715 118.074 29.736 94.401 o
0 12 23 136.487 120.955 30.615 88.739 o
0 12 24 2465.980 2509.560 82.194 7.707 o
0 12 25 6317.670 6392.950 108.193 2.484 o
0 12 26 655.294 665.585 53.039 25.816 o
0 12 27 56.080 71.263 39.287 59.796 o
0 12 28 269.676 209.484 42.604 45.613 o
0 12 29 1995.060 2059.380 122.875 4.991 o
0 12 30 117.319 151.941 51.627 34.261 o
0 14 0 1472.250 1734.520 76.933 10.942 o
0 14 1 23195.500 23899.500 153.147 0.295 o
0 14 2 2740.860 2707.100 42.618 11.365 o
0 14 3 424.906 402.984 21.021 99.072 o
0 14 4 22.926 18.003 12.007 576.802 o
0 14 5 5044.410 5123.980 55.859 4.480 o
0 14 6 815.802 830.832 26.891 49.831 o
0 14 7 67.411 80.627 13.521 368.322 o
0 14 8 7229.740 7015.530 56.940 2.621 o
0 14 9 72.413 67.056 13.899 356.036 o
0 14 10 0.892 18.697 12.313 606.003 o
0 14 11 105.806 137.723 14.925 272.907 o
0 14 12 27.016 23.977 15.108 375.932 o
0 14 13 720.408 730.179 26.725 55.189 o
0 14 14 5.625 36.843 15.568 371.068 o
0 14 15 5348.800 5365.660 62.480 4.000 o
0 14 16 10415.300 10679.700 94.859 1.268 o
0 14 17 8666.940 8648.320 85.090 1.772 o
0 14 18 917.327 942.418 42.072 30.251 o
0 14 19 805.780 819.240 41.860 32.732 o
0 14 20 7888.420 7830.330 102.051 1.923 o
0 14 21 3803.950 3798.700 95.334 4.714 o
0 14 22 1103.350 1077.070 60.282 17.836 o
0 14 23 9.937 11.272 32.339 91.093 o
0 14 24 247.608 199.053 38.619 54.598 o
0 14 25 269.675 270.103 41.492 47.106 o
0 14 26 322.692 220.478 43.721 42.619 o
0 14 27 121.215 35.543 39.596 57.641 o
0 14 28 1134.140 1198.480 68.114 14.727 o
0 14 29 10.042 -9.670 45.576 46.190 o
0 16 0 30138.800 30145.000 334.688 0.160 o
0 16 1 1434.530 1402.320 36.996 24.687 o
0 16 2 558.373 590.805 28.699 60.569 o
0 16 3 704.834 723.303 30.218 50.122 o
0 16 4 4495.230 4382.610 63.660 5.116 o
0 16 5 0.323 -4.530 15.206 415.974 o
0 16 6 181.162 197.799 18.754 169.846 o
0 16 7 337.667 298.941 21.162 113.983 o
0 16 8 1847.380 2013.140 39.480 17.823 o
0 16 9 1496.890 1468.350 44.874 20.459 o
0 16 10 852.068 877.554 34.483 38.918 o
0 16 11 1961.820 1973.550 41.418 16.747 o
0 16 12 5442.670 5414.880 59.437 3.977 o
0 16 13 1820.350 1798.870 51.168 15.532 o
0 16 14 208.562 223.543 21.236 137.551 o
0 16 15 4040.420 3980.680 55.910 6.190 o
0 16 16 8419.140 8381.920 83.977 1.863 o
0 16 17 3508.740 3557.570 62.493 6.917 o
0 16 18 5.758 3.843 24.548 158.338 o
0 16 19 6068.400 6218.820 101.464 2.697 o
0 16 20 4195.720 4225.260 125.508 3.303 o
0 16 21 20.884 115.616 33.789 80.323 o
0 16 22 28.117 -7.522 33.722 83.194 o
0 16 23 142.191 139.972 36.938 63.164 o
0 16 24 78.166 52.612 36.097 69.805 o
0 16 25 807.698 693.066 58.969 20.971 o
0 16 26 735.384 698.885 60.455 20.553 o
0 16 27 4.679 -43.518 54.411 32.482 o
0 16 28 318.116 305.539 55.021 28.239 o
0 18 0 16.967 76.845 32.354 88.606 o
0 18 1 795.452 814.644 40.259 34.457 o
0 18 2 114.877 120.133 24.981 127.634 o
0 18 3 1050.980 1859.410 78.502 11.405 o
0 18 4 4063.330 4044.630 60.974 5.894 o
0 18 5 357.010 392.684 25.906 85.188 o
0 18 6 1287.970 1278.510 39.648 25.566 o
0 18 7 2304.990 2391.500 46.054 13.110 o
0 18 8 9293.500 9485.980 87.678 1.556 o
0 18 9 94.707 316.688 22.954 133.765 o
0 18 10 340.455 283.869 23.206 103.415 o
0 18 11 4972.490 4933.990 65.251 4.387 o
0 18 12 6923.500 7164.020 72.591 2.568 o
0 18 13 2138.240 2175.270 59.572 11.795 o
0 18 14 1171.830 1194.260 48.398 22.426 o
0 18 15 14559.500 14539.400 151.339 0.662 o
0 18 16 88.889 80.694 30.621 93.237 o
0 18 17 160.562 164.731 31.805 80.486 o
0 18 18 1254.190 1201.800 53.462 19.490 o
0 18 19 515.972 476.983 43.005 38.366 o
0 18 20 6.045 -58.397 42.270 53.751 o
0 18 21 491.117 611.462 53.648 26.871 o
0 18 22 124.006 130.071 43.366 47.614 o
0 18 23 6.823 -27.685 37.308 68.928 o
0 18 24 6808.080 7086.490 155.368 1.734 o
0 18 25 86.586 41.934 41.212 54.181 o
0 18 26 100.303 94.324 49.767 37.234 o
0 20 0 20740.200 21916.800 289.457 0.290 o
0 20 1 313.428 325.874 37.555 53.565 o
0 20 2 211.042 148.180 29.380 88.936 o
0 20 3 3273.130 3321.160 75.324 6.583 o
0 20 4 2.420 -19.209 21.025 216.947 o
0 20 5 9822.520 9898.250 113.957 1.329 o
0 20 6 2.439 26.386 22.585 184.731 o
0 20 7 7308.270 7149.840 90.282 2.268 o
0 20 8 269.640 228.954 28.584 85.876 o
0 20 9 13114.500 13219.600 123.194 0.826 o
0 20 10 588.209 633.169 46.813 31.947 o
0 20 11 2861.610 2927.520 64.470 8.437 o
0 20 12 739.915 623.175 39.861 37.333 o
0 20 13 4281.710 4553.040 82.522 4.562 o
0 20 14 107.596 83.761 28.615 103.606 o
0 20 15 1426.670 1362.930 55.866 17.172 o
0 20 16 3508.020 3726.670 92.007 5.138 o
0 20 17 2091.280 2076.510 86.778 8.064 o
0 20 18 4341.040 4249.080 105.063 3.852 o
0 20 19 12.559 -29.559 34.228 81.557 o
0 20 20 3405.750 3602.780 140.680 3.257 o
0 20 21 1598.860 1671.030 80.358 10.128 o
0 20 22 1619.480 1682.110 121.400 5.398 o
0 20 23 1093.160 1060.890 123.443 5.671 o
0 20 24 159.713 135.253 57.069 28.078 o
0 20 25 4818.690 4842.480 190.158 1.815 o
0 22 0 5412.390 6500.590 155.265 2.045 o
0 22 1 4.636 -5.703 26.641 135.016 o
0 22 2 483.474 492.197 40.389 42.498 o
0 22 3 2137.130 2221.560 67.061 10.512 o
0 22 4 1817.800 1899.020 63.097 12.579 o
0 22 5 22.122 9.690 25.304 145.980 o
0 22 6 1126.920 1089.200 49.106 22.824 o
0 22 7 2291.060 2226.090 74.740 9.090 o
0 22 8 6306.490 6431.550 100.211 2.592 o
0 22 9 6135.640 6244.520 124.954 2.325 o
0 22 10 766.097 815.061 48.280 27.760 o
0 22 11 2978.410 3129.390 76.740 7.011 o
0 22 12 4364.640 4339.430 84.397 4.514 o
0 22 13 334.334 301.928 35.602 57.905 o
0 22 14 0.879 -10.247 40.694 58.112 o
0 22 15 11.885 -22.379 33.013 87.656 o
0 22 16 176.984 196.671 37.769 58.785 o
0 22 17 65.844 36.112 36.922 67.608 o
0 22 18 21.305 -4.310 49.269 39.414 o
0 22 19 124.335 36.899 43.859 47.450 o
0 22 20 583.172 567.941 58.073 23.182 o
0 22 21 835.865 716.152 62.442 19.021 o
0 22 22 54.958 109.840 45.916 43.990 o
0 22 23 752.033 739.305 84.164 11.802 o
0 24 0 8964.510 10235.700 405.570 0.440 o
0 24 1 460.045 463.048 44.873 36.905 o
0 24 2 73.717 38.470 40.364 56.741 o
0 24 3 64.942 178.149 40.071 55.984 o
0 24 4 18086.700 18247.200 247.024 0.390 o
0 24 5 106.079 190.055 40.339 54.142 o
0 24 6 127.293 171.077 37.580 61.222 o
0 24 7 476.049 567.830 45.314 35.407 o
0 24 8 10754.000 11098.700 144.716 1.044 o
0 24 9 1079.770 1162.640 57.938 18.700 o
0 24 10 513.851 514.739 44.805 35.856 o
0 24 11 1743.750 1753.950 79.331 9.940 o
0 24 12 5537.650 5650.200 155.448 2.103 o
0 24 13 13.285 3.353 37.747 67.069 o
0 24 14 738.372 718.954 48.341 28.467 o
0 24 15 1923.260 1848.650 67.962 11.394 o
0 24 16 985.304 1051.620 57.051 19.918 o
0 24 17 2327.730 2297.870 109.550 5.607 o
0 24 18 1.391 -20.659 65.154 22.674 o
0 24 19 3224.460 3617.550 187.026 2.177 o
0 24 20 938.411 1032.560 71.702 14.493 o
0 26 0 9803.330 10602.800 402.952 0.429 o
0 26 1 949.010 1072.470 77.642 12.715 o
0 26 2 864.782 821.532 70.025 15.607 o
0 26 3 3867.710 4191.010 143.326 2.941 o
0 26 4 845.186 772.152 61.669 19.208 o
0 26 5 1053.650 1079.590 65.933 15.936 o
0 26 6 578.132 624.113 54.300 25.643 o
0 26 7 864.715 898.394 61.868 18.723 o
0 26 8 2736.690 3017.770 95.606 5.948 o
0 26 9 741.626 771.643 53.972 24.107 o
0 26 10 2.849 6.139 35.455 76.331 o
0 26 11 63.298 59.688 43.024 50.176 o
0 26 12 176.108 159.404 66.303 20.969 o
0 26 13 583.686 562.035 59.234 22.459 o
0 26 14 39.965 -7.236 45.584 45.703 o
0 26 15 1370.790 1433.770 133.853 4.727 o
0 26 16 3291.850 3437.320 113.619 4.359 o
0 26 17 1217.290 1204.660 112.285 6.578 o
0 28 0 294.855 630.280 96.152 9.865 o
0 28 1 2218.500 2299.390 152.019 3.434 o
0 28 2 286.625 271.340 62.327 22.800 o
0 28 3 4158.990 4472.830 179.501 2.096 o
0 28 4 296.833 386.738 58.986 24.819 o
0 28 5 364.566 348.668 57.033 26.033 o
0 28 6 218.358 185.436 53.984 30.510 o
0 28 7 90.110 26.402 46.720 42.636 o
0 28 8 355.252 409.278 54.144 28.342 o
0 28 9 8.872 -83.090 46.711 43.996 o
0 28 10 72.811 21.655 45.300 45.570 o
0 28 11 5.534 -41.769 43.036 51.870 o
0 28 12 935.179 994.497 92.070 9.677 o
0 28 13 4065.530 4379.590 189.024 1.967 o
0 30 0 537.552 835.551 117.441 6.562 o
0 30 1 212.658 217.851 58.293 26.390 o
0 30 2 22.235 78.275 53.073 33.651 o
0 30 3 344.561 264.689 61.237 23.269 o
0 30 4 865.286 932.300 79.033 12.695 o
0 30 5 264.770 285.083 62.891 22.494 o
0 30 6 25.828 157.638 55.680 30.307 o
1 0 2 9427.230 10246.300 46.161 1.605 o
1 0 4 47256.900 52215.300 263.362 0.072 o
1 0 6 14802.500 14878.200 85.716 0.717 o
1 0 8 14815.200 14851.600 84.728 0.718 o
1 0 10 22250.300 22213.200 121.958 0.334 o
1 0 12 4366.410 4396.880 41.736 5.996 o
1 0 14 1845.170 1710.940 29.655 21.767 o
1 0 16 4836.610 4898.440 54.151 4.814 o
1 0 18 123.929 114.477 17.950 210.523 o
1 0 20 2731.840 2735.880 56.169 9.800 o
1 0 22 27.727 -19.668 22.094 189.564 o
1 0 24 1017.880 921.545 51.371 23.070 o
1 0 26 921.978 976.803 53.616 22.305 o
1 0 28 589.237 627.247 79.213 13.570 o
1 0 30 336.143 300.047 46.506 37.625 o
1 0 32 229.197 103.667 44.629 43.609 o
1 1 1 47878.700 52325.100 159.048 0.074 o
1 1 2 153090.000 161970.000 543.470 0.008 o
1 1 3 3008.850 3268.300 25.914 10.952 o
1 1 4 203.012 209.763 5.509 358.238 o
1 1 5 1985.730 2164.900 17.181 21.047 o
1 1 6 4495.240 4619.250 23.017 6.118 o
1 1 7 560.166 550.755 9.110 116.129 o
1 1 8 6477.800 6792.830 32.448 3.217 o
1 1 9 4906.140 4885.690 29.361 5.295 o
1 1 11 1296.240 1311.720 24.230 34.140 o
1 1 12 951.691 950.436 16.826 55.113 o
1 1 13 1524.650 1497.290 20.360 30.285 o
1 1 14 8594.660 8869.320 49.860 1.932 o
1 1 15 15551.500 15604.000 76.315 0.665 o
1 1 16 236.719 319.303 13.122 197.701 o
1 1 17 11902.000 11848.500 68.268 1.086 o
1 1 18 27538.100 27461.800 125.211 0.225 o
1 1 19 5257.100 5377.060 48.675 4.344 o
1 1 20 6470.030 6540.360 56.532 3.067 o
1 1 21 1022.010 1081.540 31.576 36.359 o
1 1 22 5645.740 5670.210 59.047 3.756 o
1 1 23 276.935 297.826 23.343 108.672 o
1 1 24 3179.810 3101.890 51.992 8.698 o
1 1 25 3601.630 3645.050 56.717 7.051 o
1 1 26 25.760 12.549 21.303 201.989 o
1 1 27 2.302 -26.083 21.075 215.953 o
1 1 28 627.785 650.235 36.546 43.531 o
1 1 29 1020.670 1083.620 43.693 27.047 o
1 1 30 1849.330 1783.920 53.603 14.822 o
1 1 31 1667.880 1701.530 61.385 13.813 o
1 1 32 717.634 757.137 42.697 33.590 o
1 1 33 617.082 673.085 42.251 36.167 o
1 2 1 231.917 306.761 6.255 279.741 o
1 2 2 46.396 45.064 3.433 1566.720 o
1 2 3 2625.160 2718.490 15.277 14.563 o
1 2 4 17984.300 20109.300 75.033 0.476 o
1 2 5 3155.080 3314.740 18.269 10.778 o
1 2 6 2693.250 2480.400 15.498 14.832 o
1 2 7 2641.260 2657.080 18.061 14.440 o
1 2 8 1656.440 1633.670 15.850 28.568 o
1 2 9 5688.510 5806.100 31.533 4.072 o
1 2 10 1218.430 1208.960 18.714 40.410 o
1 2 11 1723.700 1732.130 24.641 24.431 o
1 2 12 81.356 63.130 8.480 623.536 o
1 2 13 2322.540 2365.560 22.881 16.724 o
1 2 14 249.234 239.625 10.280 242.804 o
1 2 15 129.108 130.432 10.160 387.072 o
1 2 16 11.752 29.327 9.290 916.200 o
1 2 17 5511.760 5622.010 44.935 4.104 o
1 2 18 7.606 15.446 10.771 758.772 o
1 2 19 2084.480 2061.770 29.840 18.273 o
1 2 20 222.803 214.432 17.431 171.608 o
1 2 21 0.328 4.481 15.385 403.628 o
1 2 22 858.957 898.277 37.274 35.706 o
1 2 23 81.660 65.318 19.727 203.667 o
1 2 24 240.465 287.965 24.480 106.546 o
1 2 25 1265.980 1174.190 38.163 27.236 o
1 2 26 49.916 58.986 22.109 176.249 o
1 2 27 15.433 -0.014 21.981 194.841 o
1 2 28 143.114 131.521 25.197 121.559 o
1 2 29 6.724 -28.758 22.993 180.481 o
1 2 30 17.158 13.500 26.166 137.208 o
1 2 31 486.410 517.234 37.260 47.231 o
1 2 32 397.200 442.343 38.156 48.676 o
1 2 33 19.518 3.736 29.925 105.715 o
1 3 1 36813.100 40913.700 124.826 0.121 o
1 3 2 10405.400 10645.400 41.927 1.407 o
1 3 3 5875.870 6523.010 38.983 3.602 o
1 3 4 229.126 250.877 6.728 297.578 o
1 3 5 22993.000 24545.600 88.291 0.308 o
1 3 6 10804.700 10952.000 45.135 1.317 o
1 3 7 10974.900 11246.200 53.255 1.259 o
1 3 8 8.667 30.260 5.676 1959.710 o
1 3 9 24.266 43.262 6.566 1267.570 o
1 3 10 51814.900 53237.200 175.490 0.066 o
1 3 11 3759.860 3884.730 27.513 7.966 o
1 3 12 11.093 23.831 7.842 1236.770 o
1 3 13 19837.300 19969.100 90.372 0.420 o
1 3 14 1423.320 1504.630 20.339 31.968 o
1 3 15 9029.960 9208.540 52.198 1.779 o
1 3 16 1975.990 1967.170 24.445 20.691 o
1 3 17 20036.600 19603.200 93.340 0.419 o
1 3 18 59.728 96.312 11.887 437.633 o
1 3 19 4787.630 4895.020 47.902 5.024 o
1 3 20 12.009 57.900 15.043 376.705 o
1 3 21 5287.380 5142.650 56.590 4.255 o
1 3 22 1619.040 1715.950 54.437 15.811 o
1 3 23 4472.700 4504.910 58.335 5.258 o
1 3 24 202.639 154.867 22.540 133.131 o
1 3 25 191.652 342.628 26.025 99.990 o
1 3 26 11018.500 11148.000 98.265 1.157 o
1 3 27 2803.350 2902.780 55.367 9.500 o
1 3 28 3.942 65.528 23.730 163.365 o
1 3 29 1787.010 1787.760 57.630 14.102 o
1 3 30 64.858 233.451 29.798 94.073 o
1 3 31 8238.070 8216.370 98.596 1.827 o
1 3 32 125.918 148.616 31.895 82.461 o
1 3 33 1103.940 1151.370 81.195 11.446 o
1 4 1 6799.910 6963.880 28.460 3.026 o
1 4 2 10917.700 11367.400 44.559 1.273 o
1 4 3 14924.400 15780.000 68.465 0.699 o
1 4 4 137.499 180.562 6.839 439.521 o
1 4 5 5434.060 5549.990 28.940 4.422 o
1 4 6 5442.080 5518.080 29.692 4.420 o
1 4 7 9647.710 9639.670 44.654 1.625 o
1 4 8 8.018 -0.611 5.648 2562.400 o
1 4 9 106.293 109.490 7.979 525.961 o
1 4 10 889.580 893.616 19.002 56.474 o
1 4 11 3225.890 3271.350 24.986 10.281 o
1 4 12 781.157 767.934 15.245 70.840 o
1 4 13 3399.540 3391.190 27.762 9.440 o
1 4 14 121.248 117.581 9.668 422.805 o
1 4 15 1162.690 1175.390 19.573 41.751 o
1 4 16 808.759 807.543 20.207 60.408 o
1 4 17 757.215 786.519 19.621 64.454 o
1 4 18 6642.830 6425.330 51.271 3.065 o
1 4 19 2892.580 2811.610 37.129 11.244 o
1 4 20 801.347 804.378 26.262 51.654 o
1 4 21 295.063 300.938 21.092 119.800 o
1 4 22 208.626 177.673 21.259 141.254 o
1 4 23 80.885 71.809 19.650 204.173 o
1 4 24 60.450 40.622 19.752 214.621 o
1 4 25 0.982 -33.031 19.424 254.688 o
1 4 26 29.751 18.756 20.747 210.035 o
1 4 27 15.929 -1.257 21.849 197.008 o
1 4 28 8.996 3.672 22.028 195.321 o
1 4 29 18.497 77.996 24.549 149.504 o
1 4 30 1035.670 1035.360 43.600 27.207 o
1 4 31 65.760 68.738 28.845 106.393 o
1 4 32 0.279 -12.821 27.351 128.658 o
1 5 1 28644.700 29718.900 89.750 0.207 o
1 5 2 183947.000 198808.000 754.952 0.005 o
1 5 3 36873.800 38341.900 148.244 0.125 o
1 5 4 1062.600 1035.090 14.296 51.218 o
1 5 5 19524.900 19959.300 86.608 0.430 o
1 5 6 6.459 24.793 5.281 2333.290 o
1 5 7 17748.300 18768.900 75.234 0.506 o
1 5 8 878.968 883.725 17.362 59.251 o
1 5 9 32092.300 32254.800 133.802 0.168 o
1 5 10 2197.870 2246.370 21.061 18.288 o
1 5 11 16047.500 16389.200 72.243 0.624 o
1 5 12 444.684 413.177 12.308 136.360 o
1 5 13 1360.930 1396.660 18.356 35.111 o
1 5 14 7340.520 7473.180 44.727 2.575 o
1 5 15 4361.080 4234.370 33.669 6.361 o
1 5 16 2246.810 2190.660 26.381 17.306 o
1 5 17 4109.680 4045.110 35.847 6.847 o
1 5 18 939.205 964.709 25.079 46.164 o
1 5 19 1384.280 1481.250 34.810 25.847 o
1 5 20 466.871 421.531 21.341 92.889 o
1 5 21 197.942 225.004 19.438 155.680 o
1 5 22 8.564 21.159 17.044 316.582 o
1 5 23 8055.000 8325.450 78.454 1.992 o
1 5 24 360.377 440.933 26.891 79.664 o
1 5 25 6470.080 6039.960 70.701 3.015 o
1 5 26 181.934 247.788 26.584 102.052 o
1 5 27 3043.710 2992.720 57.050 8.682 o
1 5 28 1248.420 1256.580 43.504 24.023 o
1 5 29 86.865 148.422 25.884 121.960 o
1 5 30 4795.530 4931.100 71.010 4.374 o
1 5 31 641.447 743.457 38.268 39.955 o
1 5 32 2881.640 2874.880 92.882 6.068 o
1 6 1 4940.810 5016.740 23.887 5.262 o
1 6 2 37930.600 38694.600 141.194 0.121 o
1 6 3 3870.200 3963.300 29.157 7.597 o
1 6 4 18.501 17.408 4.944 2198.620 o
1 6 5 33.643 47.535 5.578 1331.010 o
1 6 6 3365.910 3417.440 24.768 9.647 o
1 6 7 214.827 221.854 9.109 286.097 o
1 6 8 262.539 328.878 12.476 193.444 o
1 6 9 31833.500 31628.300 123.319 0.172 o
1 6 10 21.141 34.162 7.638 1124.550 o
1 6 11 45.458 44.780 7.943 859.796 o
1 6 12 147.798 171.659 9.607 357.503 o
1 6 13 56.930 60.553 8.345 724.729 o
1 6 14 163.590 149.804 9.761 348.540 o
1 6 15 22.241 28.075 8.716 945.230 o
1 6 16 423.001 434.612 15.155 124.496 o
1 6 17 1179.310 1192.390 22.838 38.789 o
1 6 18 3.832 7.148 11.849 661.086 o
1 6 19 110.220 113.296 16.232 248.514 o
1 6 20 334.898 352.294 21.386 109.853 o
1 6 21 1128.420 1148.310 32.075 33.419 o
1 6 22 497.061 484.229 27.113 69.808 o
1 6 23 64.899 50.709 19.216 221.450 o
1 6 24 476.432 462.518 26.810 72.367 o
1 6 25 854.581 918.971 34.410 38.529 o
1 6 26 171.300 174.686 24.125 123.516 o
1 6 27 1511.110 1519.020 43.469 20.707 o
1 6 28 281.819 297.719 27.980 85.330 o
1 6 29 187.295 184.024 27.109 101.404 o
1 6 30 5.860 31.618 24.853 152.072 o
1 6 31 170.871 191.955 28.677 93.783 o
1 6 32 453.325 506.085 36.405 49.740 o
1 7 1 48272.100 50201.700 179.109 0.074 o
1 7 2 5458.330 5430.590 33.121 4.401 o
1 7 3 30.496 45.118 5.551 1398.290 o
1 7 4 1056.170 1076.340 15.799 49.497 o
1 7 5 34.142 43.605 6.636 1143.650 o
1 7 6 40370.900 41005.300 147.872 0.107 o
1 7 7 106.555 146.783 9.998 411.224 o
1 7 8 582.789 634.389 20.659 77.427 o
1 7 9 11059.500 11257.300 55.406 1.243 o
1 7 10 75113.100 76592.800 296.000 0.031 o
1 7 11 7004.010 7200.330 40.787 2.797 o
1 7 12 2.447 14.413 7.158 1657.980 o
1 7 13 2878.470 2856.270 25.895 12.224 o
1 7 14 3255.620 3268.200 27.725 10.039 o
1 7 15 34.845 21.563 9.017 844.946 o
1 7 16 2347.390 2335.410 25.845 16.253 o
1 7 17 1022.100 980.441 21.101 47.528 o
1 7 18 1364.790 1386.110 26.486 31.013 o
1 7 19 4241.890 4084.660 45.334 6.267 o
1 7 20 2162.970 2211.960 38.681 15.521 o
1 7 21 5.117 10.729 15.808 374.151 o
1 7 22 8684.540 8724.740 74.147 1.818 o
1 7 23 12.927 -9.241 17.530 304.231 o
1 7 24 287.167 291.973 23.961 104.452 o
1 7 25 2439.170 2521.960 74.335 8.587 o
1 7 26 10444.900 10348.400 91.606 1.297 o
1 7 27 324.051 353.446 28.346 79.370 o
1 7 28 237.955 258.537 27.910 90.124 o
1 7 29 22.133 12.658 23.681 165.688 o
1 7 30 384.689 358.010 34.296 58.522 o
1 7 31 192.421 172.704 29.443 89.067 o
1 7 32 691.378 679.332 43.703 33.476 o
1 8 1 3183.120 3197.030 22.010 10.703 o
1 8 2 382.239 397.921 9.001 169.873 o
1 8 3 1822.660 1855.000 20.158 23.798 o
1 8 4 497.858 460.583 12.330 122.702 o
1 8 5 352.153 334.019 11.115 174.990 o
1 8 6 19285.000 19243.500 82.475 0.448 o
1 8 7 4498.410 4509.880 30.247 6.045 o
1 8 8 2286.250 2177.750 27.086 16.968 o
1 8 9 470.137 519.657 13.847 116.530 o
1 8 10 8464.970 8554.740 49.173 2.010 o
1 8 11 5077.130 5062.640 38.825 4.842 o
1 8 12 91.084 118.868 8.917 504.741 o
1 8 13 1648.270 1623.300 20.723 27.320 o
1 8 14 162.867 155.447 10.348 332.298 o
1 8 15 1198.780 1159.170 20.883 40.101 o
1 8 16 7.163 0.161 9.688 972.656 o
1 8 17 11.870 7.043 10.847 748.868 o
1 8 18 129.805 114.107 14.121 283.990 o
1 8 19 41.389 30.360 14.548 381.636 o
1 8 20 894.814 879.400 28.835 44.310 o
1 8 21 10.793 2.569 15.929 367.064 o
1 8 22 1120.570 1021.070 31.648 35.013 o
1 8 23 329.744 309.156 23.548 101.475 o
1 8 24 971.738 958.445 42.229 29.356 o
1 8 25 85.944 63.862 21.492 175.628 o
1 8 26 0.558 -7.324 20.642 225.720 o
1 8 27 0.884 -10.503 21.324 211.427 o
1 8 28 88.715 107.869 25.332 128.898 o
1 8 29 3.509 -5.357 23.687 170.831 o
1 8 30 158.283 167.073 29.618 90.749 o
1 8 31 25.954 4.970 31.489 95.150 o
1 8 32 35.124 59.561 54.380 32.048 o
1 9 1 791.899 761.691 12.560 74.414 o
1 9 2 24395.000 24212.400 101.842 0.287 o
1 9 3 6219.630 6485.260 46.360 3.326 o
1 9 4 0.142 -3.165 6.848 2048.330 o
1 9 5 4389.490 4451.850 30.780 6.232 o
1 9 6 18306.300 18497.600 81.129 0.490 o
1 9 7 4805.760 5052.340 40.540 5.095 o
1 9 8 1619.050 1635.130 21.671 27.334 o
1 9 9 16788.800 16782.500 75.874 0.580 o
1 9 10 49039.900 49202.000 179.032 0.074 o
1 9 11 4910.030 4998.170 36.644 5.092 o
1 9 12 1051.510 1069.670 18.274 47.706 o
1 9 13 597.445 594.169 15.316 92.115 o
1 9 14 9273.980 9440.610 54.799 1.692 o
1 9 15 858.468 834.100 18.832 59.440 o
1 9 16 139.723 133.091 12.029 321.230 o
1 9 17 1358.600 1321.700 25.026 32.450 o
1 9 18 2714.290 2752.690 34.103 12.330 o
1 9 19 1118.360 1104.010 29.800 35.751 o
1 9 20 2101.440 2052.280 44.693 15.040 o
1 9 21 11.735 5.211 16.750 331.141 o
1 9 22 987.653 1010.710 32.389 36.989 o
1 9 23 4695.590 4653.330 58.591 4.945 o
1 9 24 141.012 122.261 21.609 155.616 o
1 9 25 6584.980 6666.360 72.215 2.805 o
1 9 26 11292.500 11396.000 103.820 1.098 o
1 9 27 2537.650 2486.160 67.273 9.253 o
1 9 28 1368.140 1412.980 44.085 22.012 o
1 9 29 7.660 24.035 25.457 145.417 o
1 9 30 1915.020 1953.150 69.294 11.041 o
1 9 31 75.330 49.312 29.735 100.609 o
1 10 1 313.993 335.388 10.435 192.288 o
1 10 2 1054.600 987.093 14.895 51.980 o
1 10 3 9.557 16.978 6.444 1772.160 o
1 10 4 2984.360 2907.660 21.853 11.983 o
1 10 5 208.881 198.731 9.612 290.782 o
1 10 6 10747.300 10593.900 53.883 1.336 o
1 10 7 2.153 0.497 7.915 1496.210 o
1 10 8 53.617 44.703 8.684 739.048 o
1 10 9 89.832 87.830 9.226 524.816 o
1 10 10 2457.120 2441.490 29.305 14.829 o
1 10 11 481.604 503.300 14.640 112.974 o
1 10 12 438.002 422.341 12.540 135.655 o
1 10 13 533.107 513.336 14.747 105.272 o
1 10 14 242.521 263.259 12.763 210.132 o
1 10 15 902.940 916.982 20.048 54.134 o
1 10 16 9.940 18.497 10.736 746.968 o
1 10 17 1400.750 1420.380 25.283 30.766 o
1 10 18 0.577 -0.037 12.906 576.596 o
1 10 19 181.207 148.130 18.036 185.169 o
1 10 20 529.519 496.050 24.323 75.465 o
1 10 21 106.040 87.974 18.474 212.926 o
1 10 22 0.634 -22.629 17.331 320.042 o
1 10 23 2.385 -20.288 17.628 308.126 o
1 10 24 164.894 140.411 21.848 146.861 o
1 10 25 258.157 250.758 24.762 105.027 o
1 10 26 253.995 305.916 25.847 97.026 o
1 10 27 159.096 166.410 27.285 103.684 o
1 10 28 288.927 270.445 30.064 77.430 o
1 10 29 134.734 128.163 30.338 90.021 o
1 10 30 55.181 13.817 27.512 120.109 o
1 10 31 875.004 886.130 47.402 26.991 o
1 11 1 14547.200 14915.600 68.224 0.746 o
1 11 2 21546.000 21726.600 90.200 0.360 o
1 11 3 27068.900 27232.600 112.822 0.233 o
1 11 4 1400.540 1423.340 16.723 34.735 o
1 11 5 1529.160 1529.100 19.981 30.095 o
1 11 6 416.775 410.792 12.127 143.107 o
1 11 7 16463.300 16425.300 75.729 0.602 o
1 11 8 607.411 615.310 15.529 89.595 o
1 11 9 3323.550 3254.610 29.770 9.738 o
1 11 10 930.143 930.751 18.613 54.450 o
1 11 11 20640.700 20890.700 91.173 0.389 o
1 11 12 2014.120 1999.090 23.474 20.409 o
1 11 13 14.528 15.312 8.866 1020.280 o
1 11 14 12309.200 12449.200 65.507 1.018 o
1 11 15 2262.070 2436.500 28.637 16.055 o
1 11 16 665.018 683.523 18.911 74.325 o
1 11 17 25.697 9.404 12.014 579.992 o
1 11 18 11894.400 11808.800 73.311 1.080 o
1 11 19 3070.750 3146.870 42.304 9.713 o
1 11 20 0.514 -10.082 15.857 382.316 o
1 11 21 217.133 203.665 20.445 144.607 o
1 11 22 71.301 47.847 18.255 239.232 o
1 11 23 2710.020 2725.770 70.631 8.307 o
1 11 24 5.831 3.896 19.396 252.224 o
1 11 25 1464.710 1407.600 45.706 20.593 o
1 11 26 3512.790 3391.010 61.498 7.104 o
1 11 27 3209.640 3263.770 74.453 6.768 o
1 11 28 22.212 17.567 26.492 132.990 o
1 11 29 527.445 574.298 40.670 40.492 o
1 11 30 513.024 522.683 55.073 25.922 o
1 12 1 1771.320 1854.850 30.363 21.578 o
1 12 2 6.280 6.472 7.168 1656.880 o
1 12 3 1194.870 1280.150 17.338 40.947 o
1 12 4 594.594 539.062 13.653 99.919 o
1 12 5 10.966 12.716 6.297 1853.800 o
1 12 6 1853.740 1844.060 21.834 23.111 o
1 12 7 498.953 518.526 14.022 111.890 o
1 12 8 58.092 58.835 9.224 648.283 o
1 12 9 2415.330 2476.800 27.430 15.211 o
1 12 10 24.741 23.052 9.086 887.920 o
1 12 11 2.815 5.915 9.426 1036.060 o
1 12 12 1865.960 1837.530 25.512 22.095 o
1 12 13 74.280 75.737 9.844 538.443 o
1 12 14 125.530 148.556 11.941 329.199 o
1 12 15 3.421 -0.156 10.774 812.418 o
1 12 16 0.612 -12.601 11.393 739.245 o
1 12 17 139.509 146.992 14.514 259.466 o
1 12 18 1138.730 1118.590 26.654 37.670 o
1 12 19 9.650 10.648 15.868 366.874 o
1 12 20 0.415 -3.444 16.198 366.519 o
1 12 21 477.101 497.200 25.751 74.448 o
1 12 22 22.759 23.251 18.016 275.791 o
1 12 23 237.580 217.245 25.905 102.187 o
1 12 24 152.482 126.569 24.085 129.630 o
1 12 25 309.206 301.284 28.850 79.955 o
1 12 26 1959.470 2089.520 65.856 11.348 o
1 12 27 33.077 -4.138 24.845 150.229 o
1 12 28 543.841 577.928 44.415 35.449 o
1 12 29 236.859 200.547 41.555 48.375 o
1 12 30 44.632 -7.962 31.150 96.056 o
1 13 1 89276.500 90902.100 330.578 0.022 o
1 13 2 26186.400 26922.600 144.283 0.239 o
1 13 3 23727.600 23917.200 106.339 0.298 o
1 13 4 830.721 821.826 16.487 64.450 o
1 13 5 2757.020 2656.700 24.108 13.347 o
1 13 6 3842.090 3864.380 29.252 7.751 o
1 13 7 160.349 162.938 8.831 367.978 o
1 13 8 0.205 4.156 8.257 1379.430 o
1 13 9 913.589 949.950 20.514 52.516 o
1 13 10 6327.600 6435.800 45.665 3.286 o
1 13 11 14.831 16.562 10.295 786.529 o
1 13 12 2464.240 2444.450 26.490 15.148 o
1 13 13 264.147 276.001 12.708 199.990 o
1 13 14 3250.070 3235.780 32.226 9.827 o
1 13 15 18889.100 19055.200 92.409 0.458 o
1 13 16 2959.780 3021.720 37.232 10.661 o
1 13 17 5524.990 5549.630 47.718 4.077 o
1 13 18 1018.250 1031.030 26.626 41.513 o
1 13 19 20360.000 20418.500 125.357 0.389 o
1 13 20 64.952 62.489 18.193 240.140 o
1 13 21 927.027 922.256 34.285 37.209 o
1 13 22 693.783 671.560 32.280 47.989 o
1 13 23 1143.850 1130.800 40.365 27.577 o
1 13 24 1.733 -15.803 21.488 207.957 o
1 13 25 1057.570 1089.150 41.529 28.058 o
1 13 26 1814.550 1786.800 63.669 12.649 o
1 13 27 129.559 139.280 30.709 88.128 o
1 13 28 25.298 12.452 30.788 99.215 o
1 13 29 524.396 525.590 39.234 43.101 o
1 13 30 343.078 412.271 54.329 28.260 o
1 14 1 110.865 135.148 10.489 396.216 o
1 14 2 3443.580 3523.300 32.417 8.905 o
1 14 3 3967.740 3996.470 36.981 7.092 o
1 14 4 328.713 367.031 13.592 159.162 o
1 14 5 767.309 769.483 18.266 66.660 o
1 14 6 74.737 70.932 8.752 613.070 o
1 14 7 0.337 -3.200 7.097 1902.390 o
1 14 8 1008.970 1041.560 17.449 50.430 o
1 14 9 1202.100 1147.700 19.979 40.790 o
1 14 10 167.388 145.332 12.530 283.817 o
1 14 11 560.462 575.742 19.080 85.656 o
1 14 12 520.060 529.096 15.139 104.559 o
1 14 13 214.474 213.431 13.905 217.327 o
1 14 14 51.784 28.345 11.080 565.486 o
1 14 15 7.643 3.049 11.460 698.612 o
1 14 16 3.068 -7.259 12.589 599.284 o
1 14 17 146.232 115.980 14.967 255.113 o
1 14 18 22.263 -5.453 14.207 442.360 o
1 14 19 11.061 1.772 18.440 276.264 o
1 14 20 216.467 207.618 23.642 119.172 o
1 14 21 159.726 152.979 23.025 135.737 o
1 14 22 288.334 257.996 25.911 95.812 o
1 14 23 3.276 -26.779 19.928 241.012 o
1 14 24 48.397 18.707 24.362 151.616 o
1 14 25 770.839 739.718 38.178 37.690 o
1 14 26 360.507 335.721 33.192 62.636 o
1 14 27 2419.290 2389.320 74.381 8.739 o
1 14 28 10.172 -7.362 28.642 116.329 o
1 14 29 114.951 119.125 38.438 59.894 o
1 15 1 8431.960 8521.790 58.146 1.983 o
1 15 2 33232.800 33293.600 182.854 0.153 o
1 15 3 114.265 132.816 12.177 340.174 o
1 15 4 21.130 27.249 9.821 794.106 o
1 15 5 1928.310 1914.920 26.517 20.886 o
1 15 6 3495.790 3488.160 33.144 8.781 o
1 15 7 4783.820 4675.650 38.946 5.367 o
1 15 8 62.276 49.526 9.310 642.909 o
1 15 9 12.822 13.143 8.631 1090.850 o
1 15 10 20.507 28.464 9.291 866.591 o
1 15 11 9.475 26.103 9.914 842.337 o
1 15 12 239.845 258.806 13.315 205.586 o
1 15 13 930.441 963.403 22.409 49.471 o
1 15 14 23438.800 23604.700 112.228 0.304 o
1 15 15 64.453 73.359 12.989 397.272 o
1 15 16 442.288 445.325 20.494 97.420 o
1 15 17 820.873 852.406 26.348 50.063 o
1 15 18 8466.110 8548.890 71.829 1.902 o
1 15 19 470.606 485.795 30.672 61.781 o
1 15 20 8.687 18.782 19.448 246.187 o
1 15 21 1035.740 1084.620 37.560 31.226 o
1 15 22 1731.000 1771.480 56.272 14.697 o
1 15 23 515.987 497.964 33.074 54.553 o
1 15 24 116.274 117.014 32.786 79.894 o
1 15 25 1.996 -25.305 24.570 159.098 o
1 15 26 545.484 530.867 36.703 46.583 o
1 15 27 21.144 -7.258 27.975 120.701 o
1 15 28 12.930 31.255 31.529 94.908 o
1 16 1 28.396 20.628 10.918 655.691 o
1 16 2 1880.850 1907.430 29.894 20.492 o
1 16 3 3897.650 3895.300 39.053 7.224 o
1 16 4 344.253 359.055 16.480 137.031 o
1 16 5 431.474 465.146 17.104 111.964 o
1 16 6 283.252 296.466 14.163 176.108 o
1 16 7 87.612 92.121 11.567 414.876 o
1 16 8 0.854 -3.818 9.854 985.419 o
1 16 9 38.307 31.615 10.264 667.811 o
1 16 10 145.140 168.669 13.000 280.980 o
1 16 11 27.754 14.484 10.687 691.833 o
1 16 12 518.659 504.974 19.445 91.211 o
1 16 13 606.619 575.297 18.082 84.656 o
1 16 14 281.138 320.999 16.804 150.995 o
1 16 15 1519.060 1527.060 30.184 26.079 o
1 16 16 1035.040 1035.790 28.133 39.644 o
1 16 17 5.747 -12.693 14.390 455.956 o
1 16 18 1144.720 1131.520 32.659 32.855 o
1 16 19 102.181 99.275 20.212 184.873 o
1 16 20 954.807 988.314 37.965 32.803 o
1 16 21 247.386 226.537 26.878 95.700 o
1 16 22 25.634 26.244 23.010 172.800 o
1 16 23 365.998 352.741 32.119 65.043 o
1 16 24 0.012 -4.858 39.932 60.373 o
1 16 25 52.285 48.488 26.598 126.217 o
1 16 26 83.866 12.475 28.638 108.722 o
1 16 27 0.654 1.821 40.603 58.358 o
1 16 28 92.808 77.172 32.153 85.170 o
1 17 1 2814.140 2753.510 39.776 11.347 o
1 17 2 477.292 419.045 19.454 99.379 o
1 17 3 337.945 346.484 17.515 132.617 o
1 17 4 246.269 259.870 15.845 175.644 o
1 17 5 76.722 83.716 12.934 378.922 o
1 17 6 19013.800 18714.000 97.640 0.457 o
1 17 7 81.180 89.496 12.045 405.458 o
1 17 8 50.032 43.288 11.159 546.336 o
1 17 9 1.429 -19.823 10.438 875.523 o
1 17 10 3466.840 3476.220 36.656 8.671 o
1 17 11 332.514 368.217 16.469 138.427 o
1 17 12 5.918 -5.336 11.869 663.698 o
1 17 13 668.164 648.882 22.102 68.289 o
1 17 14 3633.210 3669.420 42.856 7.757 o
1 17 15 2171.800 2245.790 35.619 15.962 o
1 17 16 584.543 582.174 31.446 54.130 o
1 17 17 3551.190 3494.770 49.019 7.733 o
1 17 18 231.719 247.186 23.715 114.435 o
1 17 19 373.879 379.572 27.717 77.823 o
1 17 20 863.268 858.646 37.935 35.316 o
1 17 21 348.597 335.275 35.109 58.117 o
1 17 22 3116.710 3119.790 76.350 6.856 o
1 17 23 1425.510 1393.320 62.217 15.091 o
1 17 24 308.280 277.118 33.388 65.284 o
1 17 25 1355.560 1322.980 51.291 19.381 o
1 17 26 485.296 454.936 39.041 44.967 o
1 17 27 6.151 13.295 30.724 101.018 o
1 18 1 125.204 125.596 17.229 220.141 o
1 18 2 1.541 23.482 14.119 461.204 o
1 18 3 226.715 231.866 17.856 164.056 o
1 18 4 91.913 89.864 14.489 309.926 o
1 18 5 214.207 202.313 16.674 184.178 o
1 18 6 1141.280 1157.540 27.379 36.643 o
1 18 7 36.068 39.377 12.704 477.986 o
1 18 8 18.871 12.655 11.711 620.918 o
1 18 9 531.341 563.645 19.989 85.841 o
1 18 10 271.720 295.221 17.669 148.716 o
1 18 11 80.506 60.407 14.594 327.689 o
1 18 12 93.308 94.955 15.496 279.992 o
1 18 13 1359.230 1313.950 33.068 28.078 o
1 18 14 718.092 696.094 26.130 56.968 o
1 18 15 1.074 -36.400 14.665 446.099 o
1 18 16 93.865 55.056 17.334 247.253 o
1 18 17 573.920 565.081 29.353 59.051 o
1 18 18 206.537 215.232 24.240 115.817 o
1 18 19 62.821 31.307 22.544 170.408 o
1 18 20 3.038 -20.098 23.644 171.545 o
1 18 21 6.834 -40.535 23.097 178.842 o
1 18 22 81.619 103.052 27.572 112.196 o
1 18 23 8.310 -14.572 27.056 130.470 o
1 18 24 61.119 67.730 35.802 71.269 o
1 18 25 226.099 243.865 46.356 39.757 o
1 18 26 58.574 87.231 36.221 69.440 o
1 19 1 1260.760 1286.570 36.620 27.519 o
1 19 2 10191.900 10418.900 88.341 1.338 o
1 19 3 2273.210 2141.020 39.093 15.046 o
1 19 4 1092.050 1085.790 30.627 35.769 o
1 19 5 2294.210 2329.350 37.131 14.796 o
1 19 6 43.101 28.926 14.081 401.790 o
1 19 7 8211.350 8079.630 63.964 2.072 o
1 19 8 0.393 -20.843 13.195 552.094 o
1 19 9 4111.660 4160.080 44.962 6.417 o
1 19 10 1997.230 1953.840 35.505 18.009 o
1 19 11 4271.500 4320.520 48.362 5.953 o
1 19 12 666.971 686.312 25.034 61.388 o
1 19 13 4044.210 4088.190 46.193 6.524 o
1 19 14 2013.520 1964.820 42.228 16.282 o
1 19 15 3022.550 2965.800 50.009 9.402 o
1 19 16 2.327 -13.924 17.791 302.571 o
1 19 17 3243.770 3335.160 63.147 7.479 o
1 19 18 2493.680 2540.620 60.285 10.163 o
1 19 19 2931.690 3025.000 59.562 8.657 o
1 19 20 145.632 91.010 26.584 113.303 o
1 19 21 623.385 559.470 38.437 41.903 o
1 19 22 1118.290 1194.220 50.723 21.665 o
1 19 23 2960.500 2972.440 105.111 5.168 o
1 19 24 1.647 6.120 29.541 109.900 o
1 19 25 146.242 176.169 40.023 54.105 o
1 20 1 1808.290 1824.470 42.676 17.819 o
1 20 2 1637.530 1703.770 40.468 20.116 o
1 20 3 501.454 505.395 25.479 73.562 o
1 20 4 134.568 127.921 18.660 193.686 o
1 20 5 0.559 -2.157 15.250 413.238 o
1 20 6 63.207 42.743 16.401 291.528 o
1 20 7 472.515 471.431 24.311 80.021 o
1 20 8 39.937 6.306 16.679 311.565 o
1 20 9 5.359 1.085 15.818 378.445 o
1 20 10 536.835 532.517 24.768 72.677 o
1 20 11 0.688 -12.134 15.938 378.290 o
1 20 12 680.643 650.625 27.949 56.042 o
1 20 13 332.743 300.492 24.410 97.362 o
1 20 14 321.308 318.554 25.260 93.577 o
1 20 15 323.761 323.565 27.722 82.721 o
1 20 16 30.719 3.838 19.938 228.808 o
1 20 17 0.467 -30.649 19.251 259.536 o
1 20 18 7.744 -18.015 21.184 211.940 o
1 20 19 20.151 20.235 24.240 158.047 o
1 20 20 199.848 182.392 29.453 88.182 o
1 20 21 64.921 98.164 28.878 104.958 o
1 20 22 28.923 39.850 30.534 99.524 o
1 20 23 271.339 206.181 34.336 65.291 o
1 20 24 9.730 -12.748 29.502 109.741 o
1 20 25 13.529 -10.538 50.316 37.884 o
1 21 1 1501.330 1625.920 43.122 20.505 o
1 21 2 2371.150 2460.840 47.772 12.443 o
1 21 3 998.487 1011.030 37.843 32.081 o
1 21 4 74.201 54.020 18.704 227.321 o
1 21 5 5489.320 5447.050 59.589 3.929 o
1 21 6 2810.440 2928.250 47.462 10.271 o
1 21 7 6155.360 6236.220 66.411 3.180 o
1 21 8 964.801 969.767 33.310 36.971 o
1 21 9 8850.830 8850.130 79.437 1.741 o
1 21 10 619.276 634.367 27.797 59.060 o
1 21 11 6849.750 6870.900 69.212 2.688 o
1 21 12 515.679 521.254 27.179 67.725 o
1 21 13 1283.110 1236.900 36.497 27.621 o
1 21 14 87.004 43.890 20.684 189.774 o
1 21 15 30.962 22.189 20.412 215.526 o
1 21 16 0.614 -50.087 23.356 176.337 o
1 21 17 334.964 316.500 28.637 78.751 o
1 21 18 450.947 459.366 31.765 60.433 o
1 21 19 8.536 -40.798 25.444 147.330 o
1 21 20 2088.440 2114.310 59.266 12.103 o
1 21 21 311.193 342.401 35.213 58.975 o
1 21 22 2880.650 2902.270 85.886 6.572 o
1 21 23 1231.980 1125.660 68.991 14.264 o
1 21 24 426.397 458.262 59.682 23.363 o
1 22 1 50.030 16.440 19.767 222.563 o
1 22 2 1512.570 1573.930 42.261 20.948 o
1 22 3 951.210 986.450 35.960 34.624 o
1 22 4 98.717 101.823 22.865 152.011 o
1 22 5 85.350 72.788 20.897 183.082 o
1 22 6 72.150 81.372 20.227 195.860 o
1 22 7 425.975 429.397 26.391 77.610 o
1 22 8 130.155 124.704 21.360 160.373 o
1 22 9 31.139 39.250 19.614 228.636 o
1 22 10 0.073 -13.307 19.841 244.514 o
1 22 11 25.054 -2.085 19.274 247.298 o
1 22 12 106.097 114.402 30.192 93.222 o
1 22 13 48.445 14.641 18.973 240.688 o
1 22 14 148.369 136.109 22.380 144.988 o
1 22 15 523.880 535.391 32.948 53.948 o
1 22 16 245.575 242.084 30.364 79.518 o
1 22 17 3.950 -77.364 25.173 151.257 o
1 22 18 0.614 -35.279 29.516 110.449 o
1 22 19 60.616 54.494 26.963 121.759 o
1 22 20 5.080 -46.077 26.332 138.128 o
1 22 21 479.135 471.190 39.221 44.632 o
1 22 22 1002.480 1004.350 49.587 23.897 o
1 22 23 80.091 132.495 165.093 3.518 o
1 23 1 173.691 188.920 24.686 118.180 o
1 23 2 269.061 278.501 26.887 91.841 o
1 23 3 7.019 -5.725 21.612 203.954 o
1 23 4 103.689 70.417 22.612 156.905 o
1 23 5 246.202 244.545 25.167 104.227 o
1 23 6 7877.190 7784.580 81.560 2.089 o
1 23 7 396.024 432.091 27.275 76.427 o
1 23 8 1103.480 1129.880 38.291 29.457 o
1 23 9 78.310 77.051 22.183 166.699 o
1 23 10 10965.400 11089.000 107.366 1.140 o
1 23 11 396.763 394.521 30.157 68.395 o
1 23 12 39.219 18.399 21.706 190.321 o
1 23 13 156.995 106.578 23.469 135.786 o
1 23 14 36.924 32.585 21.284 196.007 o
1 23 15 9.398 -43.857 25.637 145.011 o
1 23 16 670.753 619.060 32.980 48.260 o
1 23 17 1242.690 1279.060 52.277 19.824 o
1 23 18 481.832 491.271 42.534 39.439 o
1 23 19 64.975 18.014 27.924 115.549 o
1 23 20 9.445 -13.737 27.954 122.153 o
1 23 21 98.096 95.620 31.782 86.128 o
1 24 1 780.843 786.025 39.509 35.679 o
1 24 2 293.699 423.046 30.993 70.060 o
1 24 3 262.331 227.881 27.647 90.695 o
1 24 4 145.392 154.672 26.391 111.338 o
1 24 5 171.119 206.188 26.632 104.701 o
1 24 6 573.036 632.485 33.943 49.197 o
1 24 7 382.604 347.814 30.501 69.147 o
1 24 8 0.006 -18.680 21.412 209.984 o
1 24 9 343.802 340.427 28.248 78.927 o
1 24 10 30.845 33.874 22.767 174.239 o
1 24 11 753.451 752.706 35.800 40.705 o
1 24 12 19.047 -20.245 22.553 184.367 o
1 24 13 67.102 14.569 28.552 110.795 o
1 24 14 107.249 59.017 31.058 90.377 o
1 24 15 292.114 261.574 28.473 83.782 o
1 24 16 326.746 289.458 31.722 69.328 o
1 24 17 106.460 80.301 38.374 60.903 o
1 24 18 628.618 641.845 55.645 24.259 o
1 24 19 57.388 -14.901 40.284 57.856 o
1 24 20 0.479 -46.824 29.522 110.419 o
1 25 1 65.338 111.120 28.727 105.355 o
1 25 2 13840.400 14117.100 130.411 0.741 o
1 25 3 3.887 38.079 25.409 145.449 o
1 25 4 801.114 764.443 40.998 34.019 o
1 25 5 5378.330 5348.430 82.707 3.554 o
1 25 6 83.978 73.108 27.912 110.995 o
1 25 7 1177.630 1239.580 44.643 24.150 o
1 25 8 55.615 45.945 24.548 145.997 o
1 25 9 1475.820 1517.890 47.013 19.614 o
1 25 10 88.801 84.045 25.945 125.154 o
1 25 11 2429.100 2515.620 56.226 10.920 o
1 25 12 485.047 482.819 36.324 49.364 o
1 25 13 296.612 321.412 31.059 72.163 o
1 25 14 1552.430 1613.690 50.252 17.698 o
1 25 15 9.052 -45.421 30.637 101.869 o
1 25 16 1468.060 1495.830 48.448 19.203 o
1 25 17 181.080 180.067 30.565 84.308 o
1 25 18 5448.720 5620.200 121.960 2.672 o
1 25 19 3.710 -38.723 52.249 35.231 o
1 26 1 130.133 179.806 31.817 81.700 o
1 26 2 51.388 79.606 31.633 90.244 o
1 26 3 36.272 92.425 29.614 102.778 o
1 26 4 56.216 54.738 29.486 103.528 o
1 26 5 125.935 164.300 30.079 90.721 o
1 26 6 1676.250 1703.550 56.401 15.043 o
1 26 7 4.220 -36.473 25.583 146.423 o
1 26 8 0.364 -7.143 24.385 161.828 o
1 26 9 456.334 501.042 35.096 52.254 o
1 26 10 67.318 61.019 25.741 131.207 o
1 26 11 60.259 16.128 38.472 62.950 o
1 26 12 53.760 8.102 27.454 121.061 o
1 26 13 18.932 -3.021 26.050 139.111 o
1 26 14 145.550 145.345 39.336 56.238 o
1 26 15 130.789 77.461 41.195 52.809 o
1 26 16 18.050 -9.779 47.608 42.236 o
1 26 17 110.131 67.864 46.475 42.483 o
1 27 1 2074.930 2264.730 68.110 10.450 o
1 27 2 3444.350 3645.850 78.721 5.962 o
1 27 3 3412.800 3609.250 84.983 5.657 o
1 27 4 65.335 66.479 32.000 87.863 o
1 27 5 1082.030 1116.080 52.544 21.291 o
1 27 6 276.733 289.049 35.748 59.618 o
1 27 7 14.659 -14.642 27.686 123.915 o
1 27 8 14.578 24.979 27.777 121.737 o
1 27 9 88.746 12.617 27.829 114.129 o
1 27 10 1428.270 1539.760 55.989 16.683 o
1 27 11 512.200 561.296 41.792 39.345 o
1 27 12 8.650 -11.829 35.863 74.497 o
1 27 13 253.536 222.294 39.742 51.579 o
1 27 14 1425.140 1378.590 64.219 14.543 o
1 27 15 2511.530 2610.290 73.237 8.498 o
1 28 1 30.575 23.401 33.669 82.723 o
1 28 2 1011.810 1105.480 60.595 18.079 o
1 28 3 37.444 17.230 34.201 80.048 o
1 28 4 27.619 67.242 32.823 85.851 o
1 28 5 179.893 207.814 35.539 64.994 o
1 28 6 5.558 12.566 30.624 101.746 o
1 28 7 0.053 14.751 31.064 99.225 o
1 28 8 47.837 0.084 38.121 64.722 o
1 28 9 154.071 140.120 36.156 65.201 o
1 28 10 55.645 -2.308 31.409 93.790 o
1 28 11 90.161 73.304 42.591 50.483 o
1 28 12 0.006 -86.598 28.312 120.100 o
1 28 13 7.956 -65.708 28.959 114.031 o
1 29 1 1436.180 1510.110 64.521 14.184 o
1 29 2 277.629 354.775 43.396 42.777 o
1 29 3 130.764 150.279 38.981 57.503 o
1 29 4 171.831 182.349 39.013 55.875 o
1 29 5 21.855 13.428 34.941 77.562 o
1 29 6 164.581 192.767 37.427 60.167 o
1 29 7 19.294 39.461 33.115 85.614 o
1 29 8 265.879 240.337 39.179 52.302 o
1 29 9 53.550 44.480 35.013 75.175 o
1 29 10 41.981 -41.298 45.072 46.701 o
1 30 1 150.932 174.841 40.933 51.862 o
1 30 2 1.012 25.546 36.528 71.627 o
1 30 3 59.060 38.853 37.186 66.878 o
1 30 4 14.269 25.820 36.263 72.151 o
1 30 5 76.293 66.876 39.513 58.653 o
1 30 6 306.266 298.208 77.247 15.197 o
2 0 0 271142.000 287167.000 3007.760 0.002 o
2 0 2 5670.400 5830.760 37.983 4.001 o
2 0 4 13571.400 15020.700 84.218 0.790 o
2 0 6 4081.360 4144.520 31.691 6.949 o
2 0 8 6118.610 6545.050 49.785 3.329 o
2 0 10 4934.850 4726.400 48.161 4.953 o
2 0 12 461.740 490.413 18.925 99.359 o
2 0 14 9722.740 9936.950 84.010 1.460 o
2 0 16 73117.300 73838.100 373.597 0.033 o
2 0 18 6500.810 6835.570 71.586 2.813 o
2 0 20 35870.100 35824.800 254.749 0.128 o
2 0 22 1183.920 1225.820 45.224 23.843 o
2 0 24 228.086 192.136 34.386 67.110 o
2 0 26 670.128 684.252 54.796 24.393 o
2 0 28 2191.430 2124.390 89.044 7.639 o
2 0 30 5.500 4.854 37.004 70.021 o
2 0 32 4470.370 4285.500 124.084 3.221 o
2 1 0 40686.700 42876.400 182.000 0.102 o
2 1 1 6560.070 6898.630 27.230 3.176 o
2 1 2 4252.930 4804.670 29.622 6.201 o
2 1 3 2550.800 2851.990 17.428 14.450 o
2 1 4 1662.870 1836.770 13.463 27.516 o
2 1 5 0.004 6.592 3.855 5600.300 o
2 1 6 159.636 177.809 5.557 437.596 o
2 1 7 33.811 38.708 5.232 1469.890 o
2 1 8 26611.700 26191.300 92.097 0.246 o
2 1 9 8215.620 8294.160 41.034 2.151 o
2 1 10 1580.990 1501.420 22.498 28.549 o
2 1 11 315.366 345.854 13.419 166.577 o
2 1 12 52.754 59.997 9.014 682.124 o
2 1 13 6585.500 6464.500 41.512 3.176 o
2 1 14 1143.350 1119.400 23.774 39.817 o
2 1 15 6464.950 6527.630 44.295 3.199 o
2 1 16 259.734 303.740 13.921 184.397 o
2 1 17 1428.240 1519.630 25.446 29.474 o
2 1 18 743.717 737.570 20.629 64.694 o
2 1 19 12070.200 12063.400 76.024 1.044 o
2 1 20 1935.200 1876.720 34.442 18.995 o
2 1 21 55.410 74.554 17.034 269.346 o
2 1 22 592.692 606.142 25.943 64.831 o
2 1 23 52.256 48.569 17.314 271.135 o
2 1 24 1091.910 1124.020 36.825 30.689 o
2 1 25 7.130 9.979 19.950 236.781 o
2 1 26 439.682 443.291 29.492 67.120 o
2 1 27 111.732 93.321 24.209 136.872 o
2 1 28 908.500 940.168 40.927 31.316 o
2 1 29 125.265 119.847 27.437 108.042 o
2 1 30 514.819 540.532 36.870 46.929 o
2 1 31 1369.860 1372.600 50.712 19.364 o
2 1 32 162.054 168.106 31.730 80.635 o
2 1 33 1.538 60.297 34.984 77.235 o
2 2 0 147395.000 160103.000 664.665 0.008 o
2 2 1 39793.800 43198.600 158.693 0.105 o
2 2 2 1069.880 1106.970 10.629 52.043 o
2 2 3 33.596 54.496 3.943 1624.060 o
2 2 4 32861.400 34415.400 111.604 0.158 o
2 2 5 8267.100 9074.540 49.805 1.991 o
2 2 6 4278.180 4331.510 22.735 6.689 o
2 2 7 61.191 56.372 4.760 1100.690 o
2 2 8 44849.900 46337.000 185.194 0.086 o
2 2 9 1318.110 1337.380 18.690 36.503 o
2 2 10 1208.720 1157.620 23.534 38.017 o
2 2 11 26.660 26.219 7.101 1221.470 o
2 2 12 7761.660 8130.590 43.333 2.311 o
2 2 13 21460.500 22062.000 91.245 0.359 o
2 2 14 392.691 369.073 11.991 153.873 o
2 2 15 5194.750 5153.250 38.604 4.686 o
2 2 16 1855.330 1942.600 25.940 21.578 o
2 2 17 17845.000 18228.200 92.659 0.504 o
2 2 18 666.856 648.996 20.494 71.851 o
2 2 19 1666.180 1661.220 34.294 22.195 o
2 2 20 593.380 588.645 21.587 75.866 o
2 2 21 6043.830 6158.750 57.988 3.378 o
2 2 22 823.964 879.009 29.562 45.335 o
2 2 23 8.525 23.409 18.084 281.990 o
2 2 24 2495.750 2559.040 46.992 11.925 o
2 2 25 22.068 27.279 20.622 213.594 o
2 2 26 289.872 313.132 26.843 89.132 o
2 2 27 1651.140 1558.440 44.297 19.242 o
2 2 28 1736.950 1764.610 51.577 15.916 o
2 2 29 697.650 692.356 38.065 39.622 o
2 2 30 156.650 127.879 29.159 94.687 o
2 2 31 812.217 801.527 42.315 32.344 o
2 2 32 122.608 134.576 30.752 88.511 o
2 3 0 44370.800 45868.900 201.179 0.087 o
2 3 1 74372.700 80132.700 340.729 0.031 o
2 3 2 1432.420 1361.170 13.095 36.128 o
2 3 3 11853.600 13020.100 50.936 1.054 o
2 3 4 164.125 172.549 5.742 430.540 o
2 3 5 183.653 205.845 6.438 367.503 o
2 3 6 98.606 108.837 5.331 680.031 o
2 3 7 1357.710 1386.550 13.918 37.239 o
2 3 8 737.501 825.362 12.849 75.604 o
2 3 9 8269.610 8400.490 41.557 2.117 o
2 3 10 571.086 592.831 14.982 95.770 o
2 3 11 7.198 11.281 7.890 1349.470 o
2 3 12 580.270 603.036 14.049 96.866 o
2 3 13 1564.170 1695.720 19.918 28.274 o
2 3 14 60.707 67.992 8.993 643.293 o
2 3 15 1011.960 975.563 21.680 47.355 o
2 3 16 6261.310 6544.180 44.111 3.309 o
2 3 17 2735.380 2738.470 29.669 12.733 o
2 3 18 175.343 200.303 15.838 208.309 o
2 3 19 1510.250 1505.030 30.445 26.210 o
2 3 20 96.702 82.211 15.724 276.110 o
2 3 21 86.065 80.388 16.235 270.288 o
2 3 22 21.939 13.826 17.337 299.808 o
2 3 23 355.122 353.327 25.126 89.990 o
2 3 24 2582.770 2641.580 50.847 10.987 o
2 3 25 526.148 495.292 29.304 62.560 o
2 3 26 145.742 129.991 23.648 134.121 o
2 3 27 11.783 22.872 21.679 197.897 o
2 3 28 14.142 39.583 23.668 164.745 o
2 3 29 267.379 281.566 29.814 79.294 o
2 3 30 94.366 79.014 28.023 108.942 o
2 3 31 14.877 21.432 27.791 121.785 o
2 3 32 52.709 41.159 29.193 106.367 o
2 4 0 84320.200 91422.400 393.205 0.024 o
2 4 1 711.793 717.045 9.693 87.040 o
2 4 2 3177.880 3324.730 24.907 10.353 o
2 4 3 47910.500 49559.900 169.830 0.076 o
2 4 4 6727.800 7341.070 35.031 2.930 o
2 4 5 25019.400 26353.000 95.157 0.265 o
2 4 6 0.496 4.053 5.104 3459.450 o
2 4 7 18114.300 18597.300 70.825 0.498 o
2 4 8 79.874 94.089 6.682 698.861 o
2 4 9 20159.500 20620.300 84.235 0.406 o
2 4 10 915.572 934.531 17.145 56.673 o
2 4 11 13346.600 13351.000 60.223 0.893 o
2 4 12 8587.680 8515.710 45.778 1.996 o
2 4 13 4493.260 4603.280 33.814 5.902 o
2 4 14 708.456 695.299 16.104 76.732 o
2 4 15 4775.540 4669.770 35.009 5.469 o
2 4 16 9876.940 10176.600 56.350 1.503 o
2 4 17 609.895 693.969 18.144 79.587 o
2 4 18 4288.320 4279.620 43.141 6.140 o
2 4 19 761.695 774.530 23.666 57.757 o
2 4 20 133.012 137.548 16.808 221.861 o
2 4 21 3169.840 3206.540 44.797 9.175 o
2 4 22 1065.950 1091.260 34.205 33.312 o
2 4 23 862.382 884.857 33.331 39.887 o
2 4 24 6044.590 6041.370 89.071 2.936 o
2 4 25 3408.990 3471.880 56.555 7.536 o
2 4 26 134.575 155.153 24.362 127.817 o
2 4 27 1163.780 1129.980 40.163 27.478 o
2 4 28 506.639 571.094 32.823 54.178 o
2 4 29 3500.840 3490.500 74.897 6.213 o
2 4 30 2.366 14.793 25.890 142.161 o
2 4 31 59.724 100.395 36.592 67.837 o
2 4 32 1130.500 1145.250 61.459 17.100 o
2 5 0 354.817 436.767 9.403 169.969 o
2 5 1 34522.000 34716.300 119.077 0.147 o
2 5 2 8558.710 8943.920 43.341 1.956 o
2 5 3 4962.100 4936.520 32.408 5.149 o
2 5 4 31.073 40.064 4.483 1697.530 o
2 5 5 982.866 1022.010 12.253 56.465 o
2 5 6 0.279 16.450 5.676 2517.990 o
2 5 7 24268.700 24776.100 94.195 0.286 o
2 5 8 6.789 17.177 7.705 1370.200 o
2 5 9 276.592 315.319 9.790 216.637 o
2 5 10 111.964 119.615 8.326 488.545 o
2 5 11 1680.550 1671.920 19.098 27.025 o
2 5 12 46.047 35.689 7.819 898.877 o
2 5 13 80.366 97.812 9.163 538.237 o
2 5 14 25.279 25.545 8.033 1050.060 o
2 5 15 652.717 662.347 16.180 82.069 o
2 5 16 5772.260 5722.130 41.599 3.918 o
2 5 17 117.999 144.139 12.975 310.073 o
2 5 18 2054.210 2044.570 31.483 18.207 o
2 5 19 794.069 794.259 24.276 55.071 o
2 5 20 512.926 485.118 23.135 80.484 o
2 5 21 25.383 23.556 15.905 344.469 o
2 5 22 109.183 127.337 18.860 198.797 o
2 5 23 1305.330 1288.330 37.110 26.699 o
2 5 24 773.456 788.420 32.622 43.882 o
2 5 25 1273.170 1338.650 41.563 24.403 o
2 5 26 657.234 694.720 34.203 45.735 o
2 5 27 260.953 304.040 28.804 83.052 o
2 5 28 61.300 65.587 24.650 142.420 o
2 5 29 672.926 708.010 35.856 42.849 o
2 5 30 15.082 47.244 28.047 118.232 o
2 5 31 253.108 206.744 29.901 82.004 o
2 5 32 2.865 23.874 27.664 124.097 o
2 6 0 5663.040 5559.170 38.283 4.107 o
2 6 1 3164.650 3194.490 20.129 10.867 o
2 6 2 4774.150 4786.250 26.436 5.565 o
2 6 3 2203.730 2286.550 16.824 18.655 o
2 6 4 9050.280 9476.740 48.147 1.758 o
2 6 5 40396.800 41617.900 144.506 0.106 o
2 6 6 3151.700 3290.850 34.814 9.857 o
2 6 7 280.779 324.815 10.779 203.618 o
2 6 8 17336.400 17816.400 76.919 0.537 o
2 6 9 19957.100 20584.900 84.427 0.411 o
2 6 10 638.282 664.162 14.283 87.536 o
2 6 11 15449.300 15341.800 63.102 0.686 o
2 6 12 20658.500 20910.000 82.844 0.391 o
2 6 13 10399.600 10429.900 51.922 1.405 o
2 6 14 7.816 21.910 8.366 1155.570 o
2 6 15 34.083 41.188 9.338 761.549 o
2 6 16 4401.730 4320.750 35.025 6.198 o
2 6 17 1667.970 1626.440 26.468 25.112 o
2 6 18 102.810 82.284 13.707 327.399 o
2 6 19 94.370 93.243 15.607 277.070 o
2 6 20 2842.430 2734.200 41.388 11.112 o
2 6 21 3271.740 3289.690 46.653 8.692 o
2 6 22 120.636 136.172 18.864 193.742 o
2 6 23 2051.570 2052.970 42.016 15.873 o
2 6 24 4826.510 4872.150 60.864 4.655 o
2 6 25 8319.770 8202.880 79.003 1.938 o
2 6 26 421.938 518.591 29.838 65.271 o
2 6 27 3977.010 4038.210 61.349 5.990 o
2 6 28 2166.210 2190.240 50.540 13.289 o
2 6 29 457.035 542.280 32.975 55.974 o
2 6 30 215.081 267.829 29.804 82.870 o
2 6 31 294.566 286.123 35.921 58.634 o
2 6 32 646.534 643.942 42.516 35.639 o
2 7 0 15000.300 14543.200 98.996 0.703 o
2 7 1 3232.970 3374.160 20.115 10.336 o
2 7 2 2390.760 2497.710 19.834 16.216 o
2 7 3 55.069 68.222 5.867 971.607 o
2 7 4 3082.480 2917.150 21.504 11.601 o
2 7 5 0.175 2.427 6.221 2425.850 o
2 7 6 55.778 62.467 7.627 794.186 o
2 7 7 442.114 441.084 11.874 136.188 o
2 7 8 14283.800 14770.800 66.212 0.769 o
2 7 9 3621.980 3630.340 29.355 8.490 o
2 7 10 2150.330 2093.630 22.547 19.026 o
2 7 11 258.990 318.127 10.897 212.628 o
2 7 12 2133.630 2180.650 21.081 19.050 o
2 7 13 422.927 417.180 12.604 138.771 o
2 7 14 679.708 677.412 16.833 77.984 o
2 7 15 0.070 -4.148 8.980 1193.040 o
2 7 16 2528.670 2463.610 28.568 14.486 o
2 7 17 2220.390 2203.810 32.513 16.372 o
2 7 18 1898.620 1897.080 28.651 20.702 o
2 7 19 0.678 6.836 13.767 500.306 o
2 7 20 3.776 12.114 15.120 408.681 o
2 7 21 2733.630 2665.100 41.881 11.547 o
2 7 22 2013.220 1961.430 45.829 15.463 o
2 7 23 565.847 535.726 26.435 66.723 o
2 7 24 539.261 561.467 28.685 62.026 o
2 7 25 69.956 88.193 20.821 186.271 o
2 7 26 179.869 176.976 24.274 121.150 o
2 7 27 106.417 81.428 23.431 146.397 o
2 7 28 189.191 170.102 25.476 112.038 o
2 7 29 108.419 126.892 25.503 123.710 o
2 7 30 248.801 180.636 35.162 64.124 o
2 7 31 342.326 378.547 33.775 60.967 o
2 7 32 474.063 488.226 46.183 34.942 o
2 8 0 4141.370 4244.670 37.303 6.582 o
2 8 1 18243.600 18474.300 68.320 0.497 o
2 8 2 13.695 19.849 5.209 2192.280 o
2 8 3 270.351 266.840 9.516 233.733 o
2 8 4 30487.200 31099.500 111.549 0.185 o
2 8 5 2952.240 2992.220 24.781 11.743 o
2 8 6 258.154 292.030 10.404 223.933 o
2 8 7 1.179 4.530 7.629 1587.830 o
2 8 8 40750.200 41474.100 149.863 0.105 o
2 8 9 148.117 164.777 9.927 352.633 o
2 8 10 1642.460 1778.270 21.701 26.045 o
2 8 11 1165.320 1173.880 18.630 42.362 o
2 8 12 14924.900 14963.100 68.085 0.722 o
2 8 13 96.785 97.672 8.694 525.983 o
2 8 14 336.318 316.990 12.244 173.830 o
2 8 15 3155.970 3221.930 29.622 10.301 o
2 8 16 23.208 21.965 10.201 749.571 o
2 8 17 1586.810 1617.170 25.983 26.349 o
2 8 18 1591.050 1567.640 31.043 24.649 o
2 8 19 432.952 448.756 21.207 95.289 o
2 8 20 1579.180 1582.780 37.301 22.255 o
2 8 21 909.773 864.533 28.630 44.350 o
2 8 22 2537.020 2503.070 42.667 12.474 o
2 8 23 342.673 337.261 23.732 97.989 o
2 8 24 12890.000 12735.000 98.309 0.903 o
2 8 25 619.151 605.228 29.128 56.989 o
2 8 26 266.676 288.612 25.904 96.390 o
2 8 27 949.387 982.161 41.101 30.357 o
2 8 28 4748.990 4816.360 69.780 4.493 o
2 8 29 125.557 163.363 27.932 102.857 o
2 8 30 381.208 409.883 35.119 55.848 o
2 8 31 42.524 -9.266 32.032 91.128 o
2 9 0 497.552 502.807 15.337 108.247 o
2 9 1 2790.480 2764.250 20.820 13.209 o
2 9 2 7979.560 7941.400 39.263 2.289 o
2 9 3 70.279 74.682 7.339 727.416 o
2 9 4 5013.130 5091.950 31.155 5.029 o
2 9 5 3412.990 3515.470 25.991 9.319 o
2 9 6 1042.120 1047.250 16.631 49.842 o
2 9 7 849.694 891.078 16.000 62.260 o
2 9 8 2785.680 2931.190 28.175 12.259 o
2 9 9 278.239 287.023 11.957 200.441 o
2 9 10 131.360 117.870 10.069 395.055 o
2 9 11 58.806 45.120 9.007 687.710 o
2 9 12 247.011 253.257 12.376 214.907 o
2 9 13 1.424 2.318 7.745 1557.430 o
2 9 14 335.613 386.988 13.346 156.771 o
2 9 15 168.990 186.545 11.796 283.565 o
2 9 16 0.696 -1.448 10.018 954.538 o
2 9 17 9690.530 9583.250 57.610 1.587 o
2 9 18 1.736 5.584 12.156 637.671 o
2 9 19 1953.470 1801.630 40.691 17.506 o
2 9 20 1612.190 1525.670 33.138 23.827 o
2 9 21 619.262 574.538 24.892 66.694 o
2 9 22 4.190 -1.989 16.454 351.742 o
2 9 23 117.743 129.497 19.548 185.759 o
2 9 24 805.562 766.725 30.761 45.795 o
2 9 25 4.239 7.492 19.241 256.133 o
2 9 26 710.742 710.071 38.612 38.545 o
2 9 27 153.056 137.619 25.920 114.701 o
2 9 28 712.590 742.991 37.891 39.068 o
2 9 29 1145.000 1173.750 44.714 24.719 o
2 9 30 94.606 99.259 33.092 80.131 o
2 9 31 159.347 160.596 33.088 75.408 o
2 10 0 47.995 44.812 9.301 701.418 o
2 10 1 89.553 103.965 7.475 601.045 o
2 10 2 708.518 707.591 13.272 81.670 o
2 10 3 2386.540 2502.170 21.039 16.095 o
2 10 4 114.655 149.102 9.442 417.488 o
2 10 5 1319.890 1392.280 19.289 35.564 o
2 10 6 0.740 1.264 7.606 1636.760 o
2 10 7 13027.500 13163.200 67.764 0.918 o
2 10 8 116.921 111.347 9.852 427.014 o
2 10 9 22774.900 22993.900 101.726 0.323 o
2 10 10 65.200 81.171 10.171 533.194 o
2 10 11 11622.300 11830.300 63.616 1.125 o
2 10 12 3520.380 3544.950 32.086 8.706 o
2 10 13 308.334 327.673 11.578 186.186 o
2 10 14 720.183 754.108 17.032 72.151 o
2 10 15 4.056 -3.857 9.203 1099.410 o
2 10 16 6147.210 6221.030 43.311 3.480 o
2 10 17 29.748 31.033 11.784 562.193 o
2 10 18 54.132 60.196 13.634 389.966 o
2 10 19 1150.070 1101.940 28.738 35.982 o
2 10 20 3095.380 2995.890 42.485 9.838 o
2 10 21 698.359 670.138 26.214 58.141 o
2 10 22 26.701 1.365 16.796 319.220 o
2 10 23 2349.010 2379.870 44.557 13.196 o
2 10 24 170.045 187.146 23.992 123.882 o
2 10 25 8735.990 8825.620 97.989 1.668 o
2 10 26 1625.610 1574.140 48.880 17.832 o
2 10 27 2369.000 2381.830 67.383 9.726 o
2 10 28 227.054 296.129 32.028 72.828 o
2 10 29 1929.740 1955.900 67.366 11.341 o
2 10 30 1733.810 1713.190 54.849 15.178 o
2 10 31 0.613 34.309 29.885 106.296 o
2 11 0 4205.710 4255.980 38.041 6.449 o
2 11 1 5968.470 5819.830 35.618 3.813 o
2 11 2 7390.510 7335.720 41.754 2.600 o
2 11 3 4.084 2.452 6.421 2140.220 o
2 11 4 5721.740 5669.870 33.234 4.080 o
2 11 5 2364.760 2311.730 23.779 16.503 o
2 11 6 3075.010 2993.270 27.209 11.116 o
2 11 7 1273.480 1285.850 21.541 36.458 o
2 11 8 15451.000 15591.300 76.119 0.670 o
2 11 9 595.199 577.530 15.795 91.831 o
2 11 10 3.779 -2.535 8.416 1309.850 o
2 11 11 442.580 486.161 17.628 106.987 o
2 11 12 925.573 869.621 19.407 54.959 o
2 11 13 858.093 883.570 20.653 55.880 o
2 11 14 775.138 792.092 20.254 62.340 o
2 11 15 461.964 439.754 15.008 118.786 o
2 11 16 3526.290 3673.550 34.538 8.416 o
2 11 17 1828.590 1821.080 31.597 20.856 o
2 11 18 648.805 680.759 22.221 68.222 o
2 11 19 442.569 486.288 22.574 87.622 o
2 11 20 50.931 44.891 15.946 313.372 o
2 11 21 159.197 140.558 19.480 174.063 o
2 11 22 3.517 -12.993 18.163 289.634 o
2 11 23 0.360 -9.100 19.607 250.260 o
2 11 24 1129.030 1046.460 40.850 27.927 o
2 11 25 25.244 22.684 22.590 179.473 o
2 11 26 27.413 40.352 23.795 160.385 o
2 11 27 44.263 47.157 25.471 137.996 o
2 11 28 161.980 127.182 30.369 88.098 o
2 11 29 285.394 301.282 34.705 61.927 o
2 11 30 40.833 71.788 29.864 101.628 o
2 12 0 31176.100 31668.000 178.451 0.171 o
2 12 1 32452.800 33262.300 136.651 0.162 o
2 12 2 342.286 357.958 11.780 169.680 o
2 12 3 30882.500 30838.500 125.496 0.182 o
2 12 4 934.061 970.727 18.435 53.679 o
2 12 5 7989.380 7721.270 46.391 2.288 o
2 12 6 39.799 26.576 8.559 864.874 o
2 12 7 6926.100 6684.970 43.053 2.936 o
2 12 8 3413.540 3520.120 31.564 9.031 o
2 12 9 4083.590 4006.310 34.936 6.957 o
2 12 10 599.987 594.545 17.270 86.589 o
2 12 11 318.107 307.401 14.639 161.266 o
2 12 12 160.640 160.863 13.196 269.546 o
2 12 13 10143.800 10192.300 60.633 1.445 o
2 12 14 848.070 870.543 17.712 60.598 o
2 12 15 4426.140 4468.920 36.891 6.006 o
2 12 16 4976.580 4856.500 40.819 5.011 o
2 12 17 24282.500 24427.200 110.619 0.285 o
2 12 18 1346.440 1371.360 30.143 29.445 o
2 12 19 5281.220 5136.090 53.469 4.329 o
2 12 20 11.841 -8.938 17.977 290.380 o
2 12 21 4834.410 4760.480 60.011 4.722 o
2 12 22 59.655 52.244 20.242 204.025 o
2 12 23 227.673 200.631 24.340 113.548 o
2 12 24 4001.100 3962.980 64.288 5.872 o
2 12 25 389.749 380.578 30.467 68.142 o
2 12 26 1.409 18.954 23.915 166.087 o
2 12 27 20.979 13.594 25.477 143.945 o
2 12 28 340.032 350.028 35.867 56.327 o
2 12 29 1246.250 1176.920 63.441 15.848 o
2 12 30 104.610 69.276 35.605 70.258 o
2 13 0 58.972 37.447 11.567 506.874 o
2 13 1 3680.810 3885.260 31.986 7.959 o
2 13 2 158.545 183.521 10.307 324.369 o
2 13 3 749.828 774.517 20.005 64.503 o
2 13 4 21.006 11.057 7.038 1407.570 o
2 13 5 6.659 2.548 6.409 2062.450 o
2 13 6 1066.980 1053.800 19.675 46.242 o
2 13 7 5230.230 5285.600 38.853 4.586 o
2 13 8 538.621 558.731 16.017 97.870 o
2 13 9 2348.610 2414.240 28.135 15.679 o
2 13 10 325.806 329.680 14.959 154.327 o
2 13 11 3971.650 3881.490 36.729 7.198 o
2 13 12 1035.350 1011.330 22.730 45.052 o
2 13 13 1675.320 1681.120 27.454 24.371 o
2 13 14 272.439 271.294 16.527 160.913 o
2 13 15 297.926 302.148 14.862 165.195 o
2 13 16 433.434 428.181 17.241 113.524 o
2 13 17 87.318 115.295 13.706 326.574 o
2 13 18 103.877 93.318 15.425 275.727 o
2 13 19 14.920 1.524 17.657 298.155 o
2 13 20 368.330 360.232 25.914 85.513 o
2 13 21 867.024 870.504 37.345 35.736 o
2 13 22 52.039 24.662 21.011 197.361 o
2 13 23 1705.520 1639.970 48.787 17.209 o
2 13 24 356.204 348.513 28.925 75.571 o
2 13 25 663.486 687.309 38.199 40.159 o
2 13 26 0.140 -35.077 23.211 178.668 o
2 13 27 173.299 193.374 30.730 83.636 o
2 13 28 585.397 630.423 45.538 33.300 o
2 13 29 865.560 932.515 50.548 24.731 o
2 14 0 21661.400 22002.100 161.488 0.333 o
2 14 1 16004.500 16401.900 82.321 0.619 o
2 14 2 842.098 822.769 17.882 61.844 o
2 14 3 3831.140 3851.740 31.203 7.713 o
2 14 4 10589.300 10640.100 59.282 1.344 o
2 14 5 8.396 7.975 7.672 1423.490 o
2 14 6 0.110 2.297 7.311 1771.890 o
2 14 7 92.171 88.761 11.124 429.374 o
2 14 8 79.374 60.600 10.686 495.684 o
2 14 9 1921.300 2007.810 29.451 19.838 o
2 14 10 9.004 20.217 10.795 740.024 o
2 14 11 437.530 424.207 16.881 114.904 o
2 14 12 3342.880 3427.400 37.533 8.980 o
2 14 13 820.023 797.701 21.635 57.948 o
2 14 14 836.805 868.751 24.363 51.954 o
2 14 15 1954.930 1977.490 30.467 19.444 o
2 14 16 8008.910 8116.880 62.493 2.133 o
2 14 17 2323.150 2355.510 36.434 14.697 o
2 14 18 662.346 679.072 24.353 63.126 o
2 14 19 1534.950 1584.990 38.524 22.169 o
2 14 20 4027.890 4002.620 57.100 6.139 o
2 14 21 1507.900 1559.280 51.445 17.712 o
2 14 22 897.796 921.766 35.380 36.680 o
2 14 23 253.343 301.545 28.471 85.029 o
2 14 24 19.250 1.132 23.542 169.408 o
2 14 25 404.680 404.430 33.426 59.136 o
2 14 26 321.537 299.455 34.904 60.153 o
2 14 27 201.163 218.480 37.973 57.221 o
2 14 28 168.342 169.544 42.575 48.005 o
2 14 29 962.056 928.285 54.620 21.653 o
2 15 0 4030.810 4214.020 57.333 5.986 o
2 15 1 1756.590 1645.670 21.426 25.515 o
2 15 2 146.106 168.710 11.260 319.622 o
2 15 3 541.331 511.848 15.583 101.572 o
2 15 4 80.333 83.543 9.369 543.213 o
2 15 5 233.676 235.065 12.262 226.141 o
2 15 6 2.215 3.194 7.965 1455.680 o
2 15 7 0.907 -3.494 7.718 1599.040 o
2 15 8 390.392 415.623 16.627 123.639 o
2 15 9 538.107 578.837 17.952 90.853 o
2 15 10 1.414 -2.582 10.594 850.270 o
2 15 11 1319.950 1283.580 24.635 33.720 o
2 15 12 530.329 536.892 20.064 86.798 o
2 15 13 866.333 851.832 27.933 46.582 o
2 15 14 691.280 674.905 26.053 58.633 o
2 15 15 35.051 9.206 12.296 536.340 o
2 15 16 3124.220 3127.510 51.307 8.851 o
2 15 17 1.099 -4.879 14.868 433.962 o
2 15 18 29.387 43.457 19.318 234.913 o
2 15 19 1070.250 1076.400 36.883 31.299 o
2 15 20 73.146 75.543 21.194 181.585 o
2 15 21 793.448 738.572 33.689 42.624 o
2 15 22 1241.380 1141.080 40.648 26.249 o
2 15 23 383.758 385.651 30.319 68.742 o
2 15 24 370.449 358.378 31.231 67.285 o
2 15 25 55.736 20.313 28.883 109.197 o
2 15 26 2.373 -22.675 27.414 127.818 o
2 15 27 6.438 -42.869 28.030 121.824 o
2 15 28 68.676 80.524 31.199 91.439 o
2 16 0 12657.600 12565.300 104.602 0.918 o
2 16 1 1490.940 1505.510 23.393 29.525 o
2 16 2 240.464 271.991 13.103 205.280 o
2 16 3 2382.330 2486.650 27.704 15.334 o
2 16 4 5455.740 5437.110 43.853 4.240 o
2 16 5 1346.420 1325.810 28.208 30.858 o
2 16 6 1209.210 1248.070 24.190 36.563 o
2 16 7 265.846 249.567 13.264 198.233 o
2 16 8 1418.270 1465.660 22.884 31.253 o
2 16 9 2929.870 2814.750 34.509 11.357 o
2 16 10 969.591 984.915 27.761 42.188 o
2 16 11 33.097 19.970 14.395 404.495 o
2 16 12 3936.690 3931.100 50.153 6.636 o
2 16 13 409.810 436.165 24.607 84.686 o
2 16 14 1519.730 1501.720 35.581 23.915 o
2 16 15 4880.820 4828.550 46.341 5.001 o
2 16 16 12326.500 12523.800 82.658 0.986 o
2 16 17 87.820 102.683 15.886 271.312 o
2 16 18 38.760 10.623 15.753 344.244 o
2 16 19 1446.060 1395.040 38.844 23.753 o
2 16 20 3057.060 3106.730 54.230 8.777 o
2 16 21 73.532 28.687 21.687 180.274 o
2 16 22 262.046 240.566 31.378 74.805 o
2 16 23 375.527 381.994 32.676 62.544 o
2 16 24 359.533 434.055 41.392 43.869 o
2 16 25 231.651 185.722 47.754 38.009 o
2 16 26 1712.960 1808.250 61.548 13.422 o
2 16 27 485.134 440.536 39.138 44.966 o
2 16 28 4078.890 4069.000 83.291 4.900 o
2 17 0 60.889 69.155 16.352 285.890 o
2 17 1 496.232 526.458 17.765 98.168 o
2 17 2 1033.330 1040.480 24.974 42.569 o
2 17 3 12.281 -2.771 11.292 706.840 o
2 17 4 8.828 -7.319 10.983 758.812 o
2 17 5 915.451 911.071 22.366 50.956 o
2 17 6 12.762 18.901 11.090 693.833 o
2 17 7 1202.490 1145.990 23.878 38.044 o
2 17 8 375.669 415.281 16.631 125.953 o
2 17 9 3150.460 3130.920 35.252 10.064 o
2 17 10 43.996 46.672 12.034 497.990 o
2 17 11 430.504 443.289 17.408 112.150 o
2 17 12 524.411 513.555 26.700 68.725 o
2 17 13 1630.280 1607.620 39.161 21.014 o
2 17 14 528.066 500.037 25.384 72.438 o
2 17 15 421.510 402.514 18.775 109.553 o
2 17 16 1.771 19.068 14.623 433.993 o
2 17 17 2929.020 2846.290 40.831 10.705 o
2 17 18 130.138 86.372 18.671 201.598 o
2 17 19 1479.670 1479.140 41.477 21.920 o
2 17 20 9.276 -16.663 20.288 230.235 o
2 17 21 262.224 266.582 29.436 81.551 o
2 17 22 23.062 -5.214 23.930 163.440 o
2 17 23 70.388 77.395 27.398 115.954 o
2 17 24 233.402 275.186 41.827 47.146 o
2 17 25 187.168 187.961 32.460 75.827 o
2 17 26 263.370 253.930 47.575 37.419 o
2 17 27 963.616 1006.750 58.490 19.492 o
2 18 0 2076.210 1995.390 68.968 10.641 o
2 18 1 3660.440 3608.880 51.391 7.290 o
2 18 2 263.347 274.213 17.784 151.695 o
2 18 3 16.291 33.954 13.055 495.912 o
2 18 4 8410.730 8274.860 62.899 1.998 o
2 18 5 2730.010 2786.410 35.236 12.080 o
2 18 6 44.829 38.075 13.505 421.619 o
2 18 7 13.279 8.986 12.424 576.609 o
2 18 8 10684.500 10571.700 75.240 1.297 o
2 18 9 3748.700 3767.780 43.480 7.410 o
2 18 10 186.878 197.404 15.458 209.909 o
2 18 11 9.196 -10.722 15.143 408.269 o
2 18 12 5520.810 5551.650 52.096 4.006 o
2 18 13 6327.440 6325.610 61.239 3.137 o
2 18 14 17.425 2.587 13.517 491.201 o
2 18 15 3592.280 3573.430 47.238 7.685 o
2 18 16 38.059 11.034 15.158 368.979 o
2 18 17 1419.320 1498.170 33.423 26.000 o
2 18 18 99.327 89.497 20.003 190.126 o
2 18 19 927.316 949.654 39.447 32.235 o
2 18 20 454.947 466.101 38.267 46.829 o
2 18 21 1642.280 1637.440 71.384 11.752 o
2 18 22 307.620 304.565 38.942 50.983 o
2 18 23 230.001 193.402 30.967 79.346 o
2 18 24 3464.390 3548.880 100.233 4.836 o
2 18 25 486.284 501.596 39.710 43.392 o
2 18 26 207.352 242.171 36.298 61.188 o
2 19 0 587.282 719.884 59.958 21.564 o
2 19 1 397.348 383.699 24.511 87.981 o
2 19 2 2130.870 2091.270 41.253 15.504 o
2 19 3 983.035 1021.150 31.847 37.479 o
2 19 4 677.880 688.295 26.288 58.473 o
2 19 5 11.851 3.502 13.528 499.715 o
2 19 6 190.336 186.893 17.636 181.920 o
2 19 7 370.717 386.634 20.206 109.716 o
2 19 8 1696.280 1711.680 42.541 18.977 o
2 19 9 239.409 262.322 18.439 152.293 o
2 19 10 30.547 8.766 13.924 440.059 o
2 19 11 394.440 387.122 19.900 108.380 o
2 19 12 1676.080 1650.970 39.774 20.258 o
2 19 13 0.172 -11.323 13.853 501.351 o
2 19 14 20.350 9.871 13.759 464.473 o
2 19 15 5.151 -15.708 15.460 396.745 o
2 19 16 1443.340 1352.800 44.036 21.665 o
2 19 17 290.377 307.051 24.341 101.365 o
2 19 18 1.909 2.554 22.276 193.137 o
2 19 19 123.849 72.517 23.906 139.493 o
2 19 20 231.954 179.106 28.122 92.500 o
2 19 21 3.667 -9.215 30.157 105.556 o
2 19 22 994.281 971.718 44.310 27.511 o
2 19 23 161.271 154.171 29.758 90.279 o
2 19 24 1130.070 1243.960 59.861 17.477 o
2 19 25 2.706 -61.203 30.222 105.185 o
2 20 0 11822.200 12450.000 141.999 0.907 o
2 20 1 648.080 632.726 28.641 56.320 o
2 20 2 16.466 16.602 17.919 284.231 o
2 20 3 13.752 -6.218 15.775 372.293 o
2 20 4 1.213 7.569 16.305 357.365 o
2 20 5 4141.530 4159.110 59.480 5.792 o
2 20 6 455.976 467.647 25.198 78.382 o
2 20 7 6603.890 6746.150 67.641 2.833 o
2 20 8 417.316 421.885 21.942 95.026 o
2 20 9 5300.760 5356.380 60.770 4.075 o
2 20 10 387.059 392.243 21.370 101.950 o
2 20 11 7308.880 7202.950 63.196 2.504 o
2 20 12 406.109 393.717 21.468 99.481 o
2 20 13 25.069 8.252 16.010 347.414 o
2 20 14 237.206 215.563 18.581 156.475 o
2 20 15 748.436 791.659 34.111 42.511 o
2 20 16 1502.510 1460.660 47.998 19.259 o
2 20 17 109.304 104.161 25.734 123.131 o
2 20 18 47.834 26.342 22.301 177.890 o
2 20 19 284.547 241.452 28.772 83.680 o
2 20 20 674.327 686.148 38.230 39.922 o
2 20 21 2034.720 2005.250 64.769 11.447 o
2 20 22 88.726 81.042 29.256 101.256 o
2 20 23 544.672 520.831 43.574 36.857 o
2 20 24 15.055 2.866 45.859 45.524 o
2 21 0 32.734 58.004 28.944 109.137 o
2 21 1 708.151 739.572 33.142 45.421 o
2 21 2 259.900 231.712 22.751 118.232 o
2 21 3 89.816 65.438 19.527 204.370 o
2 21 4 1579.010 1525.840 46.601 19.043 o
2 21 5 464.023 511.456 27.430 69.950 o
2 21 6 68.474 39.299 18.421 238.755 o
2 21 7 1851.430 1881.890 41.109 17.791 o
2 21 8 1207.830 1214.550 35.818 29.145 o
2 21 9 191.921 185.144 21.406 142.208 o
2 21 10 0.071 -9.941 16.171 368.072 o
2 21 11 0.865 -7.330 16.460 354.533 o
2 21 12 284.260 262.711 24.556 102.977 o
2 21 13 853.576 849.926 30.844 43.362 o
2 21 14 1072.360 1067.480 44.933 25.802 o
2 21 15 429.511 403.567 26.732 77.064 o
2 21 16 80.402 37.692 24.555 142.598 o
2 21 17 135.449 94.311 33.742 75.523 o
2 21 18 150.983 161.685 26.425 110.173 o
2 21 19 0.807 13.791 29.628 108.992 o
2 21 20 487.778 366.783 43.519 39.002 o
2 21 21 103.835 119.639 38.891 58.920 o
2 21 22 156.720 148.321 34.104 71.959 o
2 21 23 255.958 212.638 42.241 46.526 o
2 22 0 1290.420 1323.540 60.611 16.299 o
2 22 1 430.083 483.028 30.051 65.138 o
2 22 2 174.503 167.820 24.058 124.061 o
2 22 3 154.014 171.702 23.878 127.984 o
2 22 4 3917.360 4016.150 58.713 6.204 o
2 22 5 110.248 121.207 22.014 157.405 o
2 22 6 14.197 3.894 19.298 250.807 o
2 22 7 737.425 774.128 31.259 46.866 o
2 22 8 13029.900 13257.500 103.804 0.863 o
2 22 9 5236.400 5152.520 64.366 4.119 o
2 22 10 200.357 225.694 23.180 123.397 o
2 22 11 1404.050 1383.560 38.347 24.463 o
2 22 12 3565.310 3726.630 63.925 6.622 o
2 22 13 793.056 789.159 37.331 37.783 o
2 22 14 56.176 5.526 27.002 124.795 o
2 22 15 5.465 -13.521 18.803 269.369 o
2 22 16 74.342 85.296 31.034 91.803 o
2 22 17 178.419 126.276 44.539 44.423 o
2 22 18 255.703 230.152 31.606 74.557 o
2 22 19 411.694 414.924 53.163 28.746 o
2 22 20 682.519 679.520 47.395 30.067 o
2 22 21 61.913 12.188 47.248 42.199 o
2 22 22 140.736 110.898 36.896 63.827 o
2 23 0 779.380 772.205 56.077 22.537 o
2 23 1 336.371 351.292 29.576 74.359 o
2 23 2 50.105 46.273 22.331 174.564 o
2 23 3 0.093 -0.779 20.460 229.931 o
2 23 4 0.006 57.168 22.457 183.500 o
2 23 5 13.144 42.285 21.047 205.966 o
2 23 6 23.317 11.444 20.560 217.135 o
2 23 7 142.737 117.611 23.050 141.046 o
2 23 8 828.442 835.506 33.478 40.993 o
2 23 9 388.987 374.759 27.121 79.132 o
2 23 10 519.920 513.258 32.357 55.648 o
2 23 11 61.183 16.349 22.501 173.065 o
2 23 12 5.405 -18.837 20.042 237.409 o
2 23 13 21.888 -7.657 22.570 183.395 o
2 23 14 548.444 577.706 46.297 33.296 o
2 23 15 617.024 583.101 39.145 40.819 o
2 23 16 1582.780 1561.880 47.626 18.547 o
2 23 17 144.319 149.507 33.198 75.962 o
2 23 18 17.722 -39.454 30.702 100.787 o
2 23 19 434.984 436.011 42.691 40.471 o
2 23 20 576.941 559.934 42.620 37.233 o
2 23 21 567.374 639.767 43.241 36.025 o
2 24 0 1262.940 1370.400 71.803 13.041 o
2 24 1 1145.370 1219.820 49.339 22.059 o
2 24 2 25.599 11.175 24.042 160.389 o
2 24 3 661.506 726.769 36.804 41.618 o
2 24 4 6516.310 6551.970 112.402 2.343 o
2 24 5 1440.820 1600.790 48.571 18.995 o
2 24 6 4.208 -1.126 22.359 191.427 o
2 24 7 1470.260 1496.440 44.687 20.627 o
2 24 8 5258.860 5407.310 75.215 3.772 o
2 24 9 1315.560 1324.710 42.157 23.765 o
2 24 10 607.971 626.067 32.685 50.448 o
2 24 11 572.281 580.712 33.491 50.747 o
2 24 12 3842.490 3959.480 64.488 6.061 o
2 24 13 29.236 -14.084 22.035 190.123 o
2 24 14 817.110 805.921 43.002 31.627 o
2 24 15 2580.170 2619.510 58.247 10.095 o
2 24 16 2280.910 2347.060 71.373 9.428 o
2 24 17 31.606 -0.260 35.489 75.095 o
2 24 18 430.796 425.727 34.005 56.523 o
2 24 19 1119.510 1166.080 58.062 18.432 o
2 24 20 2503.830 2456.160 65.465 9.582 o
2 25 0 1564.710 1825.800 77.697 10.506 o
2 25 1 54.706 102.266 28.247 110.018 o
2 25 2 15.694 39.917 28.153 117.690 o
2 25 3 138.239 185.226 30.214 88.513 o
2 25 4 470.212 561.246 37.473 46.727 o
2 25 5 0.264 3.925 25.084 152.621 o
2 25 6 22.734 12.577 25.389 144.710 o
2 25 7 473.303 505.773 37.386 47.465 o
2 25 8 322.698 308.070 30.883 71.794 o
2 25 9 646.490 742.748 38.129 40.041 o
2 25 10 30.821 -26.101 22.953 175.422 o
2 25 11 96.463 57.207 26.131 124.300 o
2 25 12 2.600 -2.614 26.778 133.914 o
2 25 13 192.052 165.644 35.927 64.115 o
2 25 14 149.614 156.563 44.191 45.300 o
2 25 15 399.204 367.099 32.314 62.865 o
2 25 16 2.747 -15.774 25.094 152.410 o
2 25 17 761.153 739.159 40.394 35.443 o
2 25 18 58.955 33.362 32.570 86.310 o
2 26 0 13313.600 13424.300 187.537 0.690 o
2 26 1 832.077 928.155 45.276 28.812 o
2 26 2 477.823 460.643 37.742 47.275 o
2 26 3 2517.200 2702.000 65.920 9.225 o
2 26 4 2893.490 2852.970 70.965 7.842 o
2 26 5 622.204 626.546 41.764 37.020 o
2 26 6 53.396 49.124 29.508 103.845 o
2 26 7 702.778 782.612 42.441 33.878 o
2 26 8 809.461 819.286 40.304 34.163 o
2 26 9 958.631 1052.140 44.259 27.497 o
2 26 10 43.907 35.971 26.521 128.725 o
2 26 11 552.215 495.501 34.476 50.764 o
2 26 12 23.240 -31.670 24.820 152.192 o
2 26 13 1898.710 1915.560 57.228 13.516 o
2 26 14 135.738 112.932 30.410 90.090 o
2 26 15 33.080 7.540 27.306 124.718 o
2 26 16 2060.420 2137.250 116.761 5.337 o
2 26 17 1692.130 1541.460 66.896 12.709 o
2 27 0 19.467 58.598 43.939 48.980 o
2 27 1 0.080 40.746 29.238 110.736 o
2 27 2 339.329 356.189 37.578 52.405 o
2 27 3 101.292 148.360 35.174 70.382 o
2 27 4 92.822 52.317 32.194 85.686 o
2 27 5 182.493 184.194 35.276 66.168 o
2 27 6 54.311 48.224 31.844 89.914 o
2 27 7 13.898 7.500 30.760 100.418 o
2 27 8 528.714 521.380 41.539 39.746 o
2 27 9 54.961 35.298 30.839 95.945 o
2 27 10 1.074 -30.561 27.551 126.701 o
2 27 11 4.859 -38.303 31.706 95.444 o
2 27 12 159.871 115.363 48.285 38.579 o
2 27 13 32.553 9.770 36.237 71.852 o
2 27 14 82.239 45.053 36.419 68.633 o
2 27 15 2.767 -33.492 36.215 73.296 o
2 28 0 218.284 206.586 53.191 31.264 o
2 28 1 2814.390 3009.820 76.285 7.373 o
2 28 2 1.626 21.901 31.988 93.277 o
2 28 3 3451.490 3605.690 81.114 5.838 o
2 28 4 381.228 432.466 43.847 39.716 o
2 28 5 788.391 835.366 49.454 26.572 o
2 28 6 624.953 718.756 54.171 25.030 o
2 28 7 96.201 90.329 33.630 77.942 o
2 28 8 21.948 23.988 31.360 95.544 o
2 28 9 12.400 -17.791 32.071 92.809 o
2 28 10 23.335 -37.246 33.440 84.835 o
2 28 11 6.459 -12.378 53.213 33.944 o
2 28 12 196.892 184.456 52.129 32.744 o
2 29 0 11.640 61.870 50.239 37.689 o
2 29 1 949.305 968.099 55.938 20.922 o
2 29 2 28.372 28.300 35.767 73.510 o
2 29 3 647.106 612.640 49.185 29.211 o
2 29 4 91.631 98.459 36.649 66.535 o
2 29 5 14.255 3.987 35.424 76.020 o
2 29 6 7.562 40.897 33.387 84.849 o
2 29 7 713.424 788.207 63.075 19.120 o
2 29 8 58.084 19.021 37.473 66.261 o
2 29 9 3.374 -23.627 35.880 74.641 o
2 30 0 2025.030 2161.830 162.456 3.131 o
2 30 1 600.954 696.909 52.788 26.314 o
2 30 2 3.219 17.323 36.966 70.022 o
2 30 3 233.665 221.622 41.615 48.103 o
2 30 4 427.152 457.060 48.215 33.386 o
2 30 5 452.965 481.297 45.840 35.676 o
3 0 2 8293.560 8513.560 63.102 1.996 o
3 0 4 902.790 955.828 14.905 59.276 o
3 0 6 11823.200 11643.300 62.394 1.115 o
3 0 8 66.543 77.407 10.279 527.967 o
3 0 10 5680.690 5612.740 54.268 3.833 o
3 0 12 2497.170 2773.320 63.676 9.454 o
3 0 14 2524.880 2630.510 36.581 13.080 o
3 0 16 2700.810 2765.930 43.493 11.300 o
3 0 18 658.924 782.040 30.711 49.850 o
3 0 20 1636.210 1650.020 63.903 13.408 o
3 0 22 1260.890 1209.140 47.446 22.139 o
3 0 24 585.483 624.657 41.353 38.139 o
3 0 26 3080.710 3001.380 80.132 6.700 o
3 0 28 781.394 754.987 54.056 23.824 o
3 0 30 371.329 429.415 49.531 32.705 o
3 0 32 869.973 760.398 60.886 19.489 o
3 1 1 47689.500 50191.800 185.228 0.075 o
3 1 2 17492.500 17406.000 68.377 0.543 o
3 1 3 10804.700 11101.900 42.065 1.311 o
3 1 4 1506.020 1462.890 12.366 33.713 o
3 1 5 2478.450 2525.760 16.244 15.918 o
3 1 6 9193.900 9669.720 36.781 1.735 o
3 1 7 4088.550 3994.090 22.293 7.343 o
3 1 8 9617.420 9708.210 43.039 1.628 o
3 1 9 349.010 363.349 10.400 176.447 o
3 1 10 30.879 13.151 8.558 963.101 o
3 1 11 4085.570 4044.910 29.871 7.087 o
3 1 12 3800.510 3837.430 29.923 7.840 o
3 1 13 1922.600 1865.520 21.309 22.390 o
3 1 14 7054.500 6976.730 46.218 2.786 o
3 1 15 8400.590 8651.470 53.073 1.998 o
3 1 16 3555.370 3709.610 37.324 8.168 o
3 1 17 5918.960 5842.720 47.489 3.695 o
3 1 18 19229.000 19357.900 97.794 0.442 o
3 1 19 6254.120 6225.220 50.901 3.330 o
3 1 20 1160.020 1184.450 27.036 36.241 o
3 1 21 274.352 279.604 18.240 145.152 o
3 1 22 5881.860 5904.990 61.457 3.495 o
3 1 23 2369.680 2368.870 52.145 11.938 o
3 1 24 5.024 27.652 18.964 258.097 o
3 1 25 1045.880 1018.050 44.475 26.611 o
3 1 26 1034.320 1027.230 47.260 24.919 o
3 1 27 7.620 -6.769 21.963 197.365 o
3 1 28 1952.820 1845.170 53.328 14.306 o
3 1 29 41.364 92.449 27.245 119.474 o
3 1 30 2373.220 2190.530 69.254 9.680 o
3 1 31 439.696 467.493 37.127 49.240 o
3 1 32 209.170 200.941 31.866 76.690 o
3 2 1 3968.830 4360.480 22.228 7.223 o
3 2 2 77.377 75.005 4.857 895.140 o
3 2 3 1.433 4.896 3.758 5708.830 o
3 2 4 405.985 429.700 9.144 158.350 o
3 2 5 11020.300 10999.300 43.049 1.286 o
3 2 6 13745.400 13938.100 51.794 0.847 o
3 2 7 9951.180 9649.180 39.607 1.577 o
3 2 8 159.437 160.858 7.709 398.661 o
3 2 9 20127.700 20316.800 81.374 0.411 o
3 2 10 961.288 892.147 17.101 55.652 o
3 2 11 4986.600 5039.400 35.340 5.013 o
3 2 12 1381.460 1367.630 23.633 32.379 o
3 2 13 915.480 948.775 18.393 54.937 o
3 2 14 1158.710 1202.610 20.964 40.508 o
3 2 15 3100.770 3217.020 31.490 10.356 o
3 2 16 380.928 392.787 15.435 133.675 o
3 2 17 7949.050 7931.530 54.709 2.223 o
3 2 18 3823.490 3918.460 40.977 7.254 o
3 2 19 234.214 258.063 16.825 169.239 o
3 2 20 609.015 642.632 25.741 63.626 o
3 2 21 619.367 659.144 24.361 65.719 o
3 2 22 703.415 695.209 27.058 55.925 o
3 2 23 310.351 322.611 22.790 106.740 o
3 2 24 157.394 180.527 21.757 145.479 o
3 2 25 5939.350 5929.630 72.252 3.284 o
3 2 26 19.879 63.443 22.042 184.134 o
3 2 27 1345.750 1275.540 42.689 23.452 o
3 2 28 4.780 -32.457 23.093 179.398 o
3 2 29 24.797 14.901 24.839 150.435 o
3 2 30 43.671 34.167 26.740 126.889 o
3 2 31 122.894 136.049 29.313 96.073 o
3 2 32 6.688 8.375 27.616 124.970 o
3 3 1 3935.060 4011.430 20.901 7.666 o
3 3 2 3091.110 3229.480 22.288 10.950 o
3 3 3 9719.030 10795.700 66.491 1.449 o
3 3 4 2993.980 3118.020 17.348 11.783 o
3 3 5 5869.070 5988.430 26.956 3.908 o
3 3 6 25507.100 28089.100 121.441 0.244 o
3 3 7 15937.100 16344.000 63.136 0.635 o
3 3 8 718.344 731.011 12.919 80.555 o
3 3 9 11989.900 11837.300 51.851 1.102 o
3 3 10 10494.100 10836.500 52.456 1.358 o
3 3 11 9814.790 9830.730 55.685 1.546 o
3 3 12 22.403 36.654 8.532 944.880 o
3 3 13 7605.880 7534.060 45.055 2.461 o
3 3 14 11.004 15.165 8.844 1053.220 o
3 3 15 18240.000 18455.400 86.754 0.490 o
3 3 16 2212.880 2266.420 28.437 16.936 o
3 3 17 6026.830 6037.470 45.754 3.584 o
3 3 18 162.550 176.690 15.109 229.583 o
3 3 19 922.875 955.184 31.675 39.593 o
3 3 20 929.099 953.562 26.258 45.305 o
3 3 21 2830.560 2908.710 41.750 10.828 o
3 3 22 566.333 551.485 25.331 69.023 o
3 3 23 21.107 38.802 18.520 258.856 o
3 3 24 302.877 341.795 25.049 95.137 o
3 3 25 3.532 22.683 20.340 226.914 o
3 3 26 4124.000 4028.710 61.332 5.814 o
3 3 27 2323.830 2335.970 73.407 9.090 o
3 3 28 36.961 42.201 24.102 154.627 o
3 3 29 214.288 222.420 29.077 87.618 o
3 3 30 2.094 74.842 25.435 142.594 o
3 3 31 4148.280 4060.490 71.119 5.350 o
3 3 32 4.754 -0.345 28.144 121.029 o
3 4 1 17968.600 19039.100 73.994 0.495 o
3 4 2 13062.500 13446.400 61.674 0.910 o
3 4 3 22.284 40.503 4.168 2015.240 o
3 4 4 4040.740 3910.160 21.222 7.546 o
3 4 5 1.214 20.413 3.879 4162.780 o
3 4 6 4019.680 4052.550 25.570 7.331 o
3 4 7 4.443 21.123 5.922 2106.670 o
3 4 8 2261.870 2278.950 19.936 17.842 o
3 4 9 3212.340 3251.860 28.187 10.169 o
3 4 10 2338.930 2345.400 21.203 16.898 o
3 4 11 709.377 727.855 14.279 78.940 o
3 4 12 1129.840 1113.970 16.978 45.473 o
3 4 13 121.467 115.302 9.850 417.633 o
3 4 14 601.906 670.197 17.278 83.242 o
3 4 15 5.430 -5.230 9.176 1093.630 o
3 4 16 3574.410 3581.450 34.544 8.411 o
3 4 17 1582.780 1597.650 30.352 24.843 o
3 4 18 10226.800 10267.400 67.739 1.406 o
3 4 19 24.944 8.129 13.241 491.253 o
3 4 20 1058.700 1078.220 27.344 39.326 o
3 4 21 0.627 -7.627 14.636 448.502 o
3 4 22 0.720 -11.137 15.974 376.541 o
3 4 23 216.817 252.792 23.173 119.526 o
3 4 24 3161.680 3205.130 53.458 8.506 o
3 4 25 0.750 39.181 20.842 214.502 o
3 4 26 3091.480 3150.910 56.305 8.478 o
3 4 27 215.530 207.626 26.338 102.224 o
3 4 28 250.883 234.571 27.451 92.247 o
3 4 29 512.388 548.059 33.505 53.012 o
3 4 30 81.809 86.185 26.437 121.787 o
3 4 31 27.721 25.186 25.750 139.148 o
3 4 32 19.408 -26.483 28.735 114.684 o
3 5 1 43606.600 44598.200 149.225 0.092 o
3 5 2 14854.600 15250.400 59.862 0.724 o
3 5 3 19484.900 19769.900 71.679 0.438 o
3 5 4 89.361 89.802 6.046 711.709 o
3 5 5 19763.000 20190.900 76.876 0.423 o
3 5 6 4853.110 4784.810 30.519 5.397 o
3 5 7 23447.200 23923.500 93.585 0.305 o
3 5 8 6658.890 6700.040 40.000 3.088 o
3 5 9 4742.210 4826.750 31.933 5.478 o
3 5 10 4580.690 4632.010 30.567 5.839 o
3 5 11 16466.700 16549.800 67.909 0.603 o
3 5 12 1359.920 1397.660 18.375 35.113 o
3 5 13 11682.000 11560.700 57.339 1.144 o
3 5 14 3629.430 3677.890 30.396 8.371 o
3 5 15 947.162 964.394 21.346 50.072 o
3 5 16 256.776 234.395 14.165 194.197 o
3 5 17 56.722 58.843 12.232 454.057 o
3 5 18 620.190 628.765 21.662 72.686 o
3 5 19 4665.630 4661.100 47.308 5.298 o
3 5 20 17.680 36.544 14.517 407.267 o
3 5 21 91.755 80.342 17.175 245.643 o
3 5 22 1200.180 1240.780 38.397 27.484 o
3 5 23 14168.000 14162.100 104.253 0.756 o
3 5 24 410.690 420.942 27.732 74.414 o
3 5 25 2954.500 2935.140 54.290 9.204 o
3 5 26 283.123 277.470 26.769 91.338 o
3 5 27 2554.540 2556.960 57.587 10.329 o
3 5 28 960.286 1018.560 37.628 32.774 o
3 5 29 1938.860 2031.030 61.706 12.260 o
3 5 30 469.619 483.768 32.032 58.649 o
3 5 31 599.567 634.090 37.474 42.989 o
3 5 32 99.191 143.205 30.952 88.731 o
3 6 1 10097.500 10304.700 43.244 1.484 o
3 6 2 8869.260 8690.440 40.003 1.919 o
3 6 3 5601.450 5578.400 33.053 4.217 o
3 6 4 981.080 1067.280 16.605 51.776 o
3 6 5 442.164 444.406 11.675 136.761 o
3 6 6 73.831 94.252 7.475 666.478 o
3 6 7 9549.590 9749.620 48.518 1.624 o
3 6 8 209.078 233.056 10.629 262.773 o
3 6 9 8302.780 8315.150 45.310 2.105 o
3 6 10 1130.490 1230.950 16.617 43.913 o
3 6 11 261.447 278.448 10.546 223.994 o
3 6 12 2314.140 2327.370 23.003 16.891 o
3 6 13 1094.270 1115.640 20.561 43.739 o
3 6 14 63.015 62.973 9.386 614.254 o
3 6 15 3045.150 2997.910 28.901 11.091 o
3 6 16 1515.150 1454.120 23.009 29.711 o
3 6 17 3.446 -3.390 10.806 807.689 o
3 6 18 320.985 362.803 16.904 138.184 o
3 6 19 350.318 369.830 18.849 120.786 o
3 6 20 1227.740 1193.650 36.954 28.313 o
3 6 21 1968.390 2004.300 36.505 17.794 o
3 6 22 345.911 404.108 22.842 98.679 o
3 6 23 48.358 65.343 17.636 260.451 o
3 6 24 209.385 211.928 22.933 124.932 o
3 6 25 4823.800 4860.390 60.512 4.673 o
3 6 26 296.839 333.063 26.252 90.471 o
3 6 27 3029.810 3106.840 53.777 8.877 o
3 6 28 90.350 68.114 23.246 152.434 o
3 6 29 335.693 390.008 31.824 66.382 o
3 6 30 0.214 52.276 25.540 143.469 o
3 6 31 10.787 32.900 26.408 134.315 o
3 6 32 870.968 978.010 45.105 28.240 o
3 7 1 5462.850 5523.330 27.912 4.420 o
3 7 2 14725.600 14712.300 58.357 0.749 o
3 7 3 3743.170 3872.730 27.298 8.023 o
3 7 4 4440.160 4591.620 31.653 6.036 o
3 7 5 449.401 468.037 14.774 119.577 o
3 7 6 8028.970 8214.870 44.380 2.206 o
3 7 7 7684.980 7935.970 42.949 2.372 o
3 7 8 1549.920 1649.960 28.642 25.587 o
3 7 9 22.229 29.002 7.894 1087.570 o
3 7 10 28773.400 29029.800 111.488 0.207 o
3 7 11 1246.580 1305.760 16.064 39.977 o
3 7 12 277.849 275.891 10.339 219.342 o
3 7 13 89.900 96.787 8.894 532.137 o
3 7 14 8502.590 8348.170 46.247 2.040 o
3 7 15 311.679 323.369 13.077 173.426 o
3 7 16 229.959 235.992 13.274 214.533 o
3 7 17 2475.940 2413.920 30.806 14.599 o
3 7 18 576.517 556.832 19.370 84.282 o
3 7 19 1812.570 1776.520 38.000 19.302 o
3 7 20 2602.410 2577.520 37.136 12.792 o
3 7 21 46.847 55.722 16.474 295.918 o
3 7 22 2525.340 2495.210 56.142 10.683 o
3 7 23 1814.230 1855.320 49.156 15.941 o
3 7 24 1639.390 1657.600 40.285 20.343 o
3 7 25 175.736 180.408 23.325 128.802 o
3 7 26 12082.900 11914.700 96.414 1.012 o
3 7 27 14.695 32.620 21.513 198.542 o
3 7 28 68.570 75.444 25.165 135.448 o
3 7 29 63.073 42.847 30.169 99.110 o
3 7 30 1495.030 1493.040 48.475 19.027 o
3 7 31 227.221 241.782 32.353 72.965 o
3 8 1 6248.070 6276.160 32.471 3.504 o
3 8 2 2715.500 2716.900 19.793 13.764 o
3 8 3 226.537 211.936 8.007 297.683 o
3 8 4 585.977 606.907 14.471 94.912 o
3 8 5 43.355 44.907 8.140 847.169 o
3 8 6 834.373 932.381 22.550 53.317 o
3 8 7 12.706 12.009 7.073 1520.790 o
3 8 8 0.392 7.205 8.638 1243.150 o
3 8 9 1057.270 1010.290 17.351 49.337 o
3 8 10 4601.890 4696.060 38.642 5.581 o
3 8 11 379.529 409.595 13.171 145.379 o
3 8 12 9131.910 9132.300 45.985 1.785 o
3 8 13 1595.470 1633.210 21.159 27.856 o
3 8 14 290.687 308.977 12.285 189.016 o
3 8 15 537.054 579.205 15.733 97.842 o
3 8 16 475.710 471.975 16.432 108.703 o
3 8 17 1955.590 2009.080 31.183 19.144 o
3 8 18 3227.370 3200.350 35.955 9.691 o
3 8 19 2144.720 2100.340 40.881 15.483 o
3 8 20 1.914 -3.059 14.768 438.682 o
3 8 21 28.233 22.895 15.745 348.507 o
3 8 22 125.893 132.315 19.293 186.597 o
3 8 23 1.602 -21.000 17.041 330.214 o
3 8 24 0.214 6.771 19.005 264.691 o
3 8 25 164.700 143.650 22.985 136.048 o
3 8 26 2965.930 2925.270 55.221 9.100 o
3 8 27 3.664 -41.249 22.502 189.162 o
3 8 28 606.254 660.157 36.536 43.917 o
3 8 29 358.737 371.537 32.232 64.635 o
3 8 30 273.922 264.022 31.738 72.355 o
3 8 31 51.086 69.475 31.571 90.919 o
3 9 1 100.608 120.025 7.855 532.614 o
3 9 2 3156.620 3183.840 22.162 10.808 o
3 9 3 10405.400 10904.300 51.408 1.369 o
3 9 4 217.459 258.003 10.854 247.447 o
3 9 5 127.055 136.891 9.257 414.760 o
3 9 6 32431.300 32427.800 124.979 0.165 o
3 9 7 5811.610 5972.920 48.913 3.704 o
3 9 8 2262.250 2296.970 23.488 17.280 o
3 9 9 1312.370 1391.030 21.289 34.692 o
3 9 10 38182.100 38969.900 148.724 0.119 o
3 9 11 222.870 234.897 11.909 236.071 o
3 9 12 96.430 106.706 10.040 455.282 o
3 9 13 813.894 784.085 15.263 68.274 o
3 9 14 7088.780 7297.770 43.276 2.723 o
3 9 15 234.976 320.517 14.377 184.965 o
3 9 16 251.803 257.945 13.966 194.051 o
3 9 17 453.058 447.650 17.237 109.732 o
3 9 18 5120.940 5239.000 45.311 4.589 o
3 9 19 2521.510 2473.660 38.563 13.167 o
3 9 20 6.123 -22.367 14.761 433.266 o
3 9 21 533.046 549.962 24.307 73.642 o
3 9 22 3322.850 3257.880 45.940 8.663 o
3 9 23 2754.400 2794.080 44.788 10.932 o
3 9 24 63.914 56.835 22.207 171.860 o
3 9 25 1893.950 1875.190 48.173 15.733 o
3 9 26 3223.630 3384.640 59.927 7.709 o
3 9 27 1291.630 1265.440 43.844 23.416 o
3 9 28 4.611 21.396 25.016 151.218 o
3 9 29 337.259 376.529 33.382 62.234 o
3 9 30 1259.420 1472.040 60.909 16.014 o
3 9 31 136.005 178.069 33.234 75.535 o
3 10 1 2369.550 2319.820 19.627 16.969 o
3 10 2 1054.890 1060.300 15.043 50.444 o
3 10 3 4361.470 4329.980 28.098 6.433 o
3 10 4 1374.120 1350.870 17.550 35.693 o
3 10 5 1829.450 1900.250 22.681 22.864 o
3 10 6 40.291 56.107 8.716 768.921 o
3 10 7 5568.410 5737.210 36.677 4.133 o
3 10 8 1006.410 986.422 16.846 52.135 o
3 10 9 3068.250 3106.080 30.264 10.728 o
3 10 10 1153.120 1080.390 19.475 43.413 o
3 10 11 4904.220 5027.750 38.262 5.050 o
3 10 12 1300.400 1296.960 23.880 34.407 o
3 10 13 774.215 789.640 18.698 65.003 o
3 10 14 1615.690 1625.070 21.351 27.560 o
3 10 15 2067.820 2121.800 28.576 18.433 o
3 10 16 1992.540 1944.380 26.686 20.149 o
3 10 17 6612.850 6577.010 48.489 3.069 o
3 10 18 4871.930 4897.910 47.557 4.945 o
3 10 19 193.936 166.091 16.951 192.589 o
3 10 20 905.814 900.184 27.636 45.136 o
3 10 21 225.867 199.925 19.591 151.038 o
3 10 22 496.706 464.958 25.742 74.267 o
3 10 23 126.529 93.075 21.587 161.867 o
3 10 24 137.194 123.089 23.622 136.168 o
3 10 25 2858.740 2834.440 58.439 9.134 o
3 10 26 1154.900 1152.440 48.552 22.645 o
3 10 27 797.812 798.161 38.016 36.870 o
3 10 28 9.430 -18.330 24.314 161.035 o
3 10 29 6.945 23.881 27.829 122.191 o
3 10 30 14.953 -1.670 37.425 68.217 o
3 11 1 914.051 926.418 14.739 59.625 o
3 11 2 17877.000 17760.600 74.103 0.520 o
3 11 3 2211.460 2179.900 23.351 18.087 o
3 11 4 2847.220 2942.060 21.874 12.480 o
3 11 5 9801.910 9921.150 50.390 1.555 o
3 11 6 2177.220 2253.990 22.691 18.170 o
3 11 7 2004.840 2030.250 20.749 20.885 o
3 11 8 1524.790 1567.940 20.446 29.678 o
3 11 9 13236.800 12980.400 66.450 0.910 o
3 11 10 398.416 416.120 14.075 135.907 o
3 11 11 4799.290 4732.340 40.333 5.284 o
3 11 12 35.646 42.634 10.286 656.305 o
3 11 13 2025.380 2016.330 27.689 19.356 o
3 11 14 3357.840 3350.620 33.986 9.259 o
3 11 15 4708.010 4672.810 36.773 5.510 o
3 11 16 201.926 186.384 13.270 238.452 o
3 11 17 227.458 193.576 14.619 206.612 o
3 11 18 3216.940 3253.590 36.669 9.596 o
3 11 19 6672.810 6677.530 56.903 2.933 o
3 11 20 20.355 4.415 17.481 299.354 o
3 11 21 1185.070 1204.020 36.596 29.023 o
3 11 22 19.604 33.167 18.843 252.760 o
3 11 23 2971.440 2842.710 53.867 9.314 o
3 11 24 59.928 64.998 22.780 164.282 o
3 11 25 2667.030 2686.240 56.628 9.978 o
3 11 26 658.891 663.887 35.812 43.725 o
3 11 27 3509.240 3433.450 66.341 6.768 o
3 11 28 847.115 798.382 41.510 32.625 o
3 11 29 2.573 -34.697 27.768 124.558 o
3 11 30 53.480 69.659 34.871 75.210 o
3 12 1 806.929 853.012 14.548 67.642 o
3 12 2 1605.240 1651.150 20.285 27.877 o
3 12 3 4151.400 4466.520 31.400 6.572 o
3 12 4 1756.530 1719.850 17.139 26.181 o
3 12 5 594.165 548.522 13.267 100.512 o
3 12 6 3811.660 3924.660 30.970 7.687 o
3 12 7 1375.960 1336.610 18.665 35.278 o
3 12 8 3032.050 2988.420 28.019 11.219 o
3 12 9 2.887 50.221 8.606 1024.440 o
3 12 10 1197.000 1177.720 21.694 39.349 o
3 12 11 178.573 166.711 12.810 264.342 o
3 12 12 2170.170 2210.170 29.493 17.222 o
3 12 13 183.480 186.923 13.294 247.333 o
3 12 14 2037.800 2055.360 30.011 18.606 o
3 12 15 402.558 446.202 15.375 125.763 o
3 12 16 26.716 23.039 12.219 545.192 o
3 12 17 342.516 348.081 17.552 131.476 o
3 12 18 1464.280 1481.890 30.097 27.091 o
3 12 19 41.922 35.250 14.987 360.021 o
3 12 20 22.493 6.418 17.729 289.456 o
3 12 21 85.517 123.537 20.235 185.785 o
3 12 22 152.157 148.390 22.271 144.311 o
3 12 23 77.841 67.536 23.548 151.374 o
3 12 24 197.707 222.271 28.118 93.483 o
3 12 25 7.969 9.660 24.085 163.405 o
3 12 26 2380.000 2380.980 77.696 8.430 o
3 12 27 1259.170 1286.600 57.685 17.560 o
3 12 28 88.133 76.438 35.562 70.929 o
3 12 29 48.417 34.922 29.526 104.735 o
3 12 30 140.672 74.179 34.810 71.619 o
3 13 1 19151.700 19329.100 78.201 0.452 o
3 13 2 6351.810 6360.330 42.214 3.328 o
3 13 3 6184.770 6162.050 40.599 3.504 o
3 13 4 18.690 20.761 6.863 1420.330 o
3 13 5 6718.570 6484.980 39.291 3.119 o
3 13 6 5577.720 5482.430 39.441 4.190 o
3 13 7 868.436 835.428 18.065 59.985 o
3 13 8 82.186 94.341 9.821 502.954 o
3 13 9 12.476 15.663 9.347 945.827 o
3 13 10 3613.480 3584.930 36.736 8.208 o
3 13 11 270.737 250.911 14.683 181.576 o
3 13 12 543.607 513.098 18.796 90.707 o
3 13 13 170.097 164.118 18.143 184.700 o
3 13 14 2672.490 2638.570 37.568 12.331 o
3 13 15 9185.230 9325.930 69.641 1.668 o
3 13 16 321.394 318.339 16.524 145.036 o
3 13 17 8596.550 8490.840 61.451 1.929 o
3 13 18 1138.600 1227.340 28.977 34.815 o
3 13 19 5466.720 5520.970 53.235 4.037 o
3 13 20 57.027 49.728 19.261 223.759 o
3 13 21 2285.810 2279.320 65.317 10.331 o
3 13 22 602.988 633.305 32.119 51.479 o
3 13 23 225.719 215.572 27.195 96.300 o
3 13 24 891.495 918.653 41.014 31.619 o
3 13 25 563.257 536.567 35.479 48.125 o
3 13 26 77.189 12.373 26.482 126.403 o
3 13 27 454.158 515.139 37.229 48.096 o
3 13 28 129.099 131.552 31.132 86.332 o
3 13 29 24.403 -12.463 28.724 114.281 o
3 14 1 575.911 569.765 14.811 96.968 o
3 14 2 681.191 761.155 17.655 73.283 o
3 14 3 3130.860 3172.560 29.711 10.453 o
3 14 4 431.889 453.776 13.460 129.539 o
3 14 5 144.821 144.026 10.052 363.986 o
3 14 6 4712.970 4656.370 33.344 5.591 o
3 14 7 1647.830 1633.340 21.572 26.981 o
3 14 8 326.005 317.022 13.674 165.599 o
3 14 9 5763.460 5754.890 43.986 3.881 o
3 14 10 503.142 509.156 19.644 91.760 o
3 14 11 2040.660 1997.950 33.308 18.065 o
3 14 12 769.000 801.604 26.711 52.156 o
3 14 13 46.151 64.367 16.281 299.263 o
3 14 14 338.817 365.894 21.497 108.024 o
3 14 15 147.607 118.063 18.343 195.776 o
3 14 16 1790.630 1744.850 31.502 21.566 o
3 14 17 362.703 396.114 18.889 116.999 o
3 14 18 2038.080 2060.240 38.694 16.667 o
3 14 19 5.873 -14.837 15.785 380.059 o
3 14 20 0.543 -31.701 19.523 252.324 o
3 14 21 1144.950 1058.810 38.773 29.050 o
3 14 22 1080.640 1051.150 40.995 28.374 o
3 14 23 33.508 25.271 22.829 173.726 o
3 14 24 151.657 117.697 26.201 113.950 o
3 14 25 917.770 872.730 41.156 31.454 o
3 14 26 849.369 840.908 42.420 31.491 o
3 14 27 647.260 661.824 41.998 36.077 o
3 14 28 28.845 6.470 30.114 103.548 o
3 14 29 145.706 121.679 45.879 42.596 o
3 15 1 47.657 54.004 9.842 638.594 o
3 15 2 24394.700 24165.700 117.010 0.284 o
3 15 3 53.538 203.035 12.847 344.093 o
3 15 4 941.411 947.990 19.072 53.131 o
3 15 5 183.761 193.353 11.565 275.725 o
3 15 6 9196.810 10260.100 62.546 1.601 o
3 15 7 117.094 104.756 9.728 436.451 o
3 15 8 32.688 33.584 11.780 552.621 o
3 15 9 162.838 267.255 16.215 195.786 o
3 15 10 1963.160 1997.320 33.382 18.606 o
3 15 11 485.752 430.124 21.222 91.264 o
3 15 12 2502.480 2524.340 44.584 12.299 o
3 15 13 463.010 450.392 23.807 83.104 o
3 15 14 16859.100 16905.500 106.384 0.556 o
3 15 15 1386.430 1475.580 53.439 17.936 o
3 15 16 1328.530 1349.970 36.971 26.149 o
3 15 17 1485.120 1525.410 35.606 24.139 o
3 15 18 12171.700 11925.900 85.607 1.024 o
3 15 19 294.475 257.095 21.611 119.517 o
3 15 20 65.465 73.662 22.497 165.816 o
3 15 21 714.866 747.646 35.148 42.422 o
3 15 22 1932.590 1966.030 50.215 14.839 o
3 15 23 299.884 262.747 39.192 51.157 o
3 15 24 12.458 11.937 30.073 104.936 o
3 15 25 204.235 164.073 33.371 72.175 o
3 15 26 16.235 13.065 32.037 92.343 o
3 15 27 2910.240 3126.220 89.260 6.164 o
3 15 28 443.112 365.483 40.996 43.563 o
3 16 1 1767.450 1805.120 29.096 22.227 o
3 16 2 8914.290 9003.200 54.763 1.819 o
3 16 3 1376.580 1350.820 24.520 32.151 o
3 16 4 554.331 563.560 19.510 85.401 o
3 16 5 20.923 21.593 9.896 798.847 o
3 16 6 9.399 6.875 9.735 926.982 o
3 16 7 235.309 231.973 13.444 211.041 o
3 16 8 6.785 -12.597 10.404 851.644 o
3 16 9 16.874 15.570 13.437 486.005 o
3 16 10 126.719 112.017 16.073 243.928 o
3 16 11 1052.480 1028.580 29.012 38.538 o
3 16 12 844.575 793.466 28.321 47.574 o
3 16 13 227.816 235.614 21.041 134.979 o
3 16 14 75.884 48.603 17.852 245.841 o
3 16 15 1236.520 1187.910 33.708 30.275 o
3 16 16 864.308 870.777 32.264 41.194 o
3 16 17 3049.040 2960.560 39.647 10.268 o
3 16 18 2683.660 2687.170 42.956 11.557 o
3 16 19 3475.300 3411.730 73.194 6.399 o
3 16 20 4.741 -9.049 20.553 226.107 o
3 16 21 16.023 3.587 21.154 209.231 o
3 16 22 165.037 120.657 26.113 112.968 o
3 16 23 81.617 59.780 26.530 122.600 o
3 16 24 528.193 485.610 35.792 49.161 o
3 16 25 642.264 651.329 58.966 22.030 o
3 16 26 352.631 359.854 38.692 49.719 o
3 16 27 35.344 53.990 32.614 86.851 o
3 17 1 2084.300 2116.390 30.420 17.959 o
3 17 2 4727.090 4535.820 41.705 5.449 o
3 17 3 31.006 23.561 11.512 590.281 o
3 17 4 19.586 19.716 11.993 584.185 o
3 17 5 575.199 542.971 18.324 88.012 o
3 17 6 4808.300 4773.190 43.996 5.164 o
3 17 7 165.778 157.633 14.542 242.274 o
3 17 8 596.085 558.442 18.952 83.822 o
3 17 9 1298.930 1261.380 36.879 27.062 o
3 17 10 2414.910 2333.740 40.494 13.658 o
3 17 11 3406.640 3338.530 46.812 8.327 o
3 17 12 75.926 77.888 18.638 223.196 o
3 17 13 908.179 904.957 30.829 41.391 o
3 17 14 2148.740 2273.510 42.859 14.632 o
3 17 15 3343.990 3308.800 48.958 8.345 o
3 17 16 1.293 -11.792 22.331 192.700 o
3 17 17 4693.910 4663.910 59.237 4.923 o
3 17 18 314.746 377.113 21.155 112.030 o
3 17 19 52.218 20.370 20.467 207.576 o
3 17 20 776.652 780.072 34.428 41.608 o
3 17 21 40.173 9.182 22.154 184.141 o
3 17 22 4727.680 5011.870 71.126 4.392 o
3 17 23 310.074 315.583 33.112 65.246 o
3 17 24 899.899 901.701 44.722 28.631 o
3 17 25 85.063 74.508 30.587 93.909 o
3 17 26 2053.370 1913.200 69.775 10.665 o
3 17 27 2612.190 2564.230 98.697 6.057 o
3 18 1 169.997 183.284 16.365 205.856 o
3 18 2 1895.820 1903.490 33.633 19.404 o
3 18 3 304.649 338.755 18.457 132.722 o
3 18 4 21.490 8.680 13.095 507.123 o
3 18 5 1041.030 1055.240 28.301 39.135 o
3 18 6 865.650 1059.040 26.106 45.785 o
3 18 7 14.696 -9.570 12.631 566.430 o
3 18 8 19.179 24.169 12.904 509.994 o
3 18 9 2199.030 2166.370 33.056 16.518 o
3 18 10 1062.230 1054.230 23.885 42.620 o
3 18 11 391.170 336.170 24.158 91.843 o
3 18 12 214.172 181.116 22.110 132.867 o
3 18 13 1880.830 1847.770 40.801 17.794 o
3 18 14 937.380 911.960 34.079 37.313 o
3 18 15 555.957 527.919 27.810 64.072 o
3 18 16 101.047 98.675 21.271 170.824 o
3 18 17 3206.340 3238.920 93.355 5.548 o
3 18 18 401.174 386.711 24.586 87.276 o
3 18 19 42.805 31.423 20.386 210.377 o
3 18 20 2.288 -28.525 20.306 232.569 o
3 18 21 483.503 516.081 34.004 53.404 o
3 18 22 1058.530 1087.950 45.693 25.369 o
3 18 23 9.145 -6.343 25.659 144.797 o
3 18 24 65.218 36.030 28.371 111.277 o
3 18 25 140.555 159.474 37.675 60.714 o
3 18 26 1975.730 1998.330 101.309 6.709 o
3 19 1 4842.300 4822.270 57.454 4.756 o
3 19 2 17.374 28.687 16.796 315.979 o
3 19 3 5545.810 5685.270 63.096 3.744 o
3 19 4 4471.300 4508.980 57.774 5.276 o
3 19 5 2084.680 2056.090 36.643 16.845 o
3 19 6 4503.880 4529.440 48.675 5.521 o
3 19 7 9782.180 9841.830 72.290 1.500 o
3 19 8 90.323 80.296 15.062 298.362 o
3 19 9 3931.120 3912.890 44.704 6.906 o
3 19 10 4036.090 3906.350 44.587 6.745 o
3 19 11 5526.930 5624.110 51.602 3.983 o
3 19 12 1385.480 1364.340 39.519 24.186 o
3 19 13 2242.590 2175.160 47.541 13.558 o
3 19 14 10.587 -23.550 20.749 219.797 o
3 19 15 798.845 730.005 32.294 44.408 o
3 19 16 1534.370 1516.090 53.962 16.862 o
3 19 17 791.035 811.907 36.113 38.974 o
3 19 18 173.098 157.909 22.330 139.402 o
3 19 19 896.918 866.668 34.709 37.897 o
3 19 20 643.565 635.251 34.951 45.694 o
3 19 21 6.835 -25.396 24.349 161.067 o
3 19 22 88.888 47.854 34.512 75.597 o
3 19 23 879.803 870.209 43.986 29.617 o
3 19 24 10.741 -19.875 27.390 127.040 o
3 19 25 318.372 357.201 39.956 48.078 o
3 20 1 727.718 749.073 29.215 50.570 o
3 20 2 489.976 523.484 26.427 71.029 o
3 20 3 260.833 305.996 22.717 113.751 o
3 20 4 290.306 273.151 22.614 112.817 o
3 20 5 109.742 106.526 19.340 194.505 o
3 20 6 331.317 330.503 24.186 97.196 o
3 20 7 579.033 579.239 24.129 70.568 o
3 20 8 153.398 138.867 17.037 209.964 o
3 20 9 1320.610 1323.290 36.035 26.897 o
3 20 10 1578.990 1560.800 35.782 22.949 o
3 20 11 346.410 346.651 20.046 116.131 o
3 20 12 462.984 409.417 20.023 99.057 o
3 20 13 25.185 15.501 14.271 423.845 o
3 20 14 48.901 -0.486 21.605 191.858 o
3 20 15 40.281 24.286 22.738 173.595 o
3 20 16 5.834 -18.149 26.079 140.697 o
3 20 17 391.068 332.750 24.974 88.600 o
3 20 18 175.796 144.416 29.410 91.371 o
3 20 19 1062.770 1079.270 40.824 28.537 o
3 20 20 2.593 -2.275 28.299 119.943 o
3 20 21 275.629 271.980 35.141 61.587 o
3 20 22 173.392 172.660 30.239 86.522 o
3 20 23 74.430 51.689 29.623 101.289 o
3 20 24 47.169 6.836 31.833 91.726 o
3 21 1 118.768 137.549 22.122 152.930 o
3 21 2 4251.200 4162.960 61.469 5.579 o
3 21 3 547.185 751.954 30.751 53.841 o
3 21 4 1572.660 1590.950 40.923 20.907 o
3 21 5 292.023 313.572 24.280 101.207 o
3 21 6 3591.000 3609.450 55.232 7.185 o
3 21 7 1848.530 1848.750 43.019 17.397 o
3 21 8 549.073 553.779 27.702 64.049 o
3 21 9 5386.640 5369.650 61.589 3.990 o
3 21 10 490.599 505.201 24.435 77.312 o
3 21 11 1687.710 1593.630 37.882 21.047 o
3 21 12 327.412 326.378 26.878 85.772 o
3 21 13 4642.870 4591.240 62.200 4.917 o
3 21 14 225.831 180.797 21.373 137.091 o
3 21 15 194.473 170.791 17.706 182.180 o
3 21 16 624.008 558.876 29.544 56.855 o
3 21 17 79.409 50.349 20.709 190.615 o
3 21 18 917.220 989.933 50.293 24.229 o
3 21 19 1478.760 1531.630 49.540 18.624 o
3 21 20 467.663 420.345 40.267 43.709 o
3 21 21 512.158 494.129 40.136 42.303 o
3 21 22 1925.090 1834.440 79.328 9.520 o
3 21 23 2739.800 2781.800 135.077 3.852 o
3 22 1 19.748 33.968 23.434 167.330 o
3 22 2 916.905 867.143 35.500 36.712 o
3 22 3 1518.750 1610.030 48.212 18.598 o
3 22 4 55.618 38.216 19.497 221.788 o
3 22 5 185.817 175.079 22.610 133.575 o
3 22 6 3285.240 3280.550 55.086 8.049 o
3 22 7 29.837 8.615 20.198 222.706 o
3 22 8 228.859 219.088 24.707 110.053 o
3 22 9 200.253 194.095 23.585 122.528 o
3 22 10 1876.670 1818.650 42.446 17.471 o
3 22 11 288.922 267.978 24.296 103.666 o
3 22 12 3.369 -21.323 20.129 236.222 o
3 22 13 175.891 97.699 22.019 147.055 o
3 22 14 90.164 75.653 20.683 184.524 o
3 22 15 4.444 -42.613 25.734 144.684 o
3 22 16 13.209 -12.883 21.882 197.211 o
3 22 17 385.861 392.453 43.257 40.832 o
3 22 18 3696.160 3776.290 71.874 5.975 o
3 22 19 143.067 70.601 25.628 121.905 o
3 22 20 19.899 -1.758 32.167 91.788 o
3 22 21 120.123 71.559 42.949 49.119 o
3 22 22 76.241 78.214 30.761 93.420 o
3 23 1 1488.210 1487.630 50.265 18.443 o
3 23 2 35.248 36.850 23.915 157.720 o
3 23 3 534.867 631.423 45.630 33.845 o
3 23 4 137.398 113.645 23.187 140.946 o
3 23 5 528.428 529.642 30.432 59.177 o
3 23 6 6202.240 6253.750 75.194 3.028 o
3 23 7 1.550 -11.592 20.095 237.756 o
3 23 8 198.152 199.057 25.656 108.409 o
3 23 9 78.331 68.872 22.233 166.941 o
3 23 10 8383.500 8492.250 85.287 1.850 o
3 23 11 1493.570 1606.910 46.456 19.395 o
3 23 12 1.732 3.716 23.367 175.500 o
3 23 13 116.452 86.359 30.861 89.915 o
3 23 14 723.983 689.415 33.594 45.013 o
3 23 15 394.994 368.616 34.358 57.843 o
3 23 16 279.539 270.454 28.214 85.415 o
3 23 17 1.359 -37.054 26.826 133.605 o
3 23 18 260.845 203.877 40.958 49.046 o
3 23 19 15.292 -5.549 24.856 153.139 o
3 23 20 460.663 442.511 35.795 51.576 o
3 23 21 46.377 10.031 43.466 49.981 o
3 24 1 119.700 106.709 27.223 110.679 o
3 24 2 1945.520 2026.510 58.003 12.978 o
3 24 3 525.501 534.347 34.700 50.558 o
3 24 4 104.612 86.658 26.872 115.805 o
3 24 5 935.224 991.096 43.887 28.357 o
3 24 6 4.427 19.963 22.493 186.520 o
3 24 7 399.996 385.232 29.258 71.166 o
3 24 8 60.064 71.797 24.114 147.835 o
3 24 9 911.219 886.631 38.001 34.242 o
3 24 10 29.868 33.405 25.464 141.215 o
3 24 11 300.581 323.964 28.868 79.723 o
3 24 12 2595.810 2708.700 67.863 8.834 o
3 24 13 116.331 63.936 27.250 112.988 o
3 24 14 2.637 -5.749 21.607 205.395 o
3 24 15 207.977 161.753 38.600 56.221 o
3 24 16 100.705 47.375 32.846 82.282 o
3 24 17 1873.100 1943.580 70.159 11.006 o
3 24 18 462.259 540.905 54.073 27.034 o
3 24 19 269.222 225.945 31.804 73.278 o
3 25 1 205.339 235.294 31.740 76.493 o
3 25 2 6902.810 7159.480 98.417 2.305 o
3 25 3 3233.080 3463.820 69.173 6.963 o
3 25 4 38.523 75.710 27.749 116.666 o
3 25 5 1718.100 1737.360 55.594 14.999 o
3 25 6 948.134 1035.090 54.763 21.322 o
3 25 7 2969.100 3187.230 67.197 7.757 o
3 25 8 1.015 22.787 23.676 169.089 o
3 25 9 2646.660 2709.440 77.288 7.768 o
3 25 10 42.046 -1.690 24.834 148.854 o
3 25 11 1556.240 1623.150 66.903 13.000 o
3 25 12 529.877 532.296 33.958 51.847 o
3 25 13 162.691 160.849 43.466 46.418 o
3 25 14 2072.240 2062.790 54.419 13.161 o
3 25 15 966.524 1034.910 54.514 21.332 o
3 25 16 689.138 723.826 49.544 27.954 o
3 25 17 1214.160 1320.530 87.037 9.939 o
3 25 18 4245.360 4380.410 103.558 3.918 o
3 26 1 6.956 45.995 28.759 113.477 o
3 26 2 1633.760 1851.780 58.366 14.404 o
3 26 3 981.300 1080.110 52.258 22.266 o
3 26 4 109.157 142.755 30.656 89.605 o
3 26 5 46.294 54.950 31.499 92.091 o
3 26 6 1260.060 1334.580 50.410 20.332 o
3 26 7 5.639 -11.908 29.078 113.330 o
3 26 8 5.424 -53.556 34.867 78.939 o
3 26 9 38.048 15.701 32.497 88.412 o
3 26 10 1500.140 1572.670 64.241 13.924 o
3 26 11 16.633 -25.978 26.710 132.746 o
3 26 12 30.124 -32.868 27.376 124.883 o
3 26 13 297.331 290.711 42.575 44.390 o
3 26 14 42.247 22.912 34.550 78.130 o
3 26 15 113.269 81.146 36.656 66.053 o
3 26 16 499.650 514.082 54.119 26.808 o
3 27 1 2564.330 2657.110 67.739 8.964 o
3 27 2 1516.590 1612.430 58.008 15.489 o
3 27 3 521.583 639.582 41.847 38.454 o
3 27 4 477.375 438.544 41.551 41.376 o
3 27 5 2207.650 2396.650 91.699 7.175 o
3 27 6 13.250 60.870 34.902 77.054 o
3 27 7 12.166 54.084 31.527 94.206 o
3 27 8 18.429 -26.180 31.456 96.025 o
3 27 9 5.207 -0.279 31.496 96.692 o
3 27 10 222.495 209.209 35.062 64.871 o
3 27 11 681.399 741.751 46.296 30.718 o
3 27 12 193.624 187.231 58.383 26.524 o
3 27 13 253.511 236.732 47.676 37.514 o
3 27 14 437.426 500.647 55.397 26.303 o
3 28 1 1496.120 1553.750 58.425 15.585 o
3 28 2 94.386 162.188 36.865 64.626 o
3 28 3 1862.070 2119.150 69.125 10.994 o
3 28 4 125.550 124.272 36.730 64.639 o
3 28 5 11.594 -2.626 32.703 89.331 o
3 28 6 108.103 97.523 34.582 73.374 o
3 28 7 2.064 -1.077 39.748 60.880 o
3 28 8 19.777 8.276 32.651 88.884 o
3 28 9 28.876 -3.251 31.422 95.521 o
3 28 10 103.416 28.197 45.485 44.676 o
3 28 11 114.830 -0.045 50.628 36.369 o
3 28 12 34.436 4.179 51.110 36.491 o
3 29 1 1741.690 2022.560 107.177 6.362 o
3 29 2 1912.260 2136.460 71.478 10.456 o
3 29 3 1729.670 1871.850 82.735 9.327 o
3 29 4 134.502 121.229 37.676 61.490 o
3 29 5 495.958 516.739 48.205 32.268 o
3 29 6 33.795 9.467 39.145 61.718 o
3 29 7 1235.210 1278.440 65.761 14.959 o
3 29 8 402.371 458.634 52.094 29.632 o
3 29 9 237.258 163.519 82.255 13.726 o
3 30 1 7.657 104.540 39.271 60.730 o
3 30 2 323.816 402.384 46.511 37.093 o
3 30 3 7.165 2.814 38.297 65.370 o
4 0 0 61776.300 61907.600 451.224 0.044 o
4 0 2 8384.900 8524.450 54.761 2.011 o
4 0 4 37899.400 39296.200 172.039 0.118 o
4 0 6 17428.900 17211.400 92.062 0.537 o
4 0 8 5395.980 5614.820 68.238 3.766 o
4 0 10 7486.110 7753.230 56.046 2.397 o
4 0 12 2581.070 2574.030 31.823 13.554 o
4 0 14 2662.860 2662.830 38.209 12.245 o
4 0 16 25348.400 25368.500 165.048 0.254 o
4 0 18 2604.500 2545.670 48.944 11.315 o
4 0 20 7797.670 7729.330 85.706 2.087 o
4 0 22 1728.800 1746.710 53.218 15.556 o
4 0 24 1131.730 1091.660 55.788 19.537 o
4 0 26 1526.610 1555.800 71.463 12.147 o
4 0 28 318.929 282.396 39.153 50.538 o
4 0 30 1507.830 1368.910 64.494 14.188 o
4 0 32 2146.230 2184.730 80.307 8.681 o
4 1 0 59.514 44.157 8.422 740.852 o
4 1 1 13.913 36.336 4.873 2066.050 o
4 1 2 104.821 85.051 5.781 677.081 o
4 1 3 7800.500 7729.230 37.592 2.394 o
4 1 4 7811.490 7982.340 37.388 2.346 o
4 1 5 801.429 773.668 11.798 74.379 o
4 1 6 10024.400 10025.300 45.857 1.515 o
4 1 7 6564.190 6598.550 31.286 3.231 o
4 1 8 4923.540 4815.330 29.166 5.319 o
4 1 9 2332.750 2274.150 22.598 17.000 o
4 1 10 41.627 45.274 7.861 891.107 o
4 1 11 101.942 94.633 7.971 553.964 o
4 1 12 2739.130 2633.250 26.408 13.271 o
4 1 13 2296.810 2224.150 24.080 17.206 o
4 1 14 28.189 20.604 8.734 927.938 o
4 1 15 5118.080 5158.360 39.520 4.741 o
4 1 16 2989.510 2965.520 33.669 10.962 o
4 1 17 2788.580 2875.510 34.947 11.718 o
4 1 18 1.463 5.080 12.507 604.576 o
4 1 19 187.199 193.841 16.606 194.792 o
4 1 20 283.225 312.451 18.863 135.774 o
4 1 21 0.174 1.619 14.350 465.928 o
4 1 22 472.563 506.669 22.735 83.924 o
4 1 23 2694.990 2790.050 50.759 10.442 o
4 1 24 1837.300 1849.400 63.614 12.489 o
4 1 25 2451.160 2374.890 75.114 8.609 o
4 1 26 175.381 137.692 23.965 126.689 o
4 1 27 71.832 53.765 23.364 155.868 o
4 1 28 160.266 112.806 25.970 114.918 o
4 1 29 39.759 50.626 23.870 156.124 o
4 1 30 461.382 408.183 32.452 59.358 o
4 1 31 340.270 340.570 31.561 68.055 o
4 1 32 1190.620 1323.450 51.450 20.378 o
4 2 0 13736.700 14125.900 71.989 0.822 o
4 2 1 29082.400 29620.500 98.852 0.203 o
4 2 2 4025.020 4162.600 24.765 7.239 o
4 2 3 47696.600 48934.400 170.885 0.077 o
4 2 4 9181.790 9608.940 39.842 1.737 o
4 2 5 7430.940 7347.510 34.847 2.619 o
4 2 6 4952.580 5029.350 27.611 5.187 o
4 2 7 16.299 20.816 6.822 1469.200 o
4 2 8 6256.690 6539.390 36.944 3.380 o
4 2 9 3387.340 3282.160 27.215 9.657 o
4 2 10 11293.300 10919.200 48.395 1.246 o
4 2 11 18.703 9.266 6.484 1642.340 o
4 2 12 5030.180 4898.650 34.757 5.052 o
4 2 13 11826.800 11766.800 58.112 1.115 o
4 2 14 111.381 107.467 10.181 425.601 o
4 2 15 37.388 45.736 9.941 677.389 o
4 2 16 6386.980 6282.360 43.290 3.320 o
4 2 17 7315.100 7396.340 53.939 2.538 o
4 2 18 393.727 419.744 18.630 112.661 o
4 2 19 786.743 794.237 23.307 56.867 o
4 2 20 3875.450 3860.570 44.164 7.069 o
4 2 21 2745.990 2757.870 38.932 11.672 o
4 2 22 656.636 680.803 25.445 61.169 o
4 2 23 1503.200 1574.270 46.366 19.474 o
4 2 24 3445.160 3418.430 50.171 7.942 o
4 2 25 220.165 225.036 23.809 116.511 o
4 2 26 321.984 368.973 27.963 80.450 o
4 2 27 477.546 494.727 30.207 62.446 o
4 2 28 1605.680 1499.040 50.569 17.617 o
4 2 29 4652.440 4535.320 70.369 4.675 o
4 2 30 525.602 525.044 33.803 52.380 o
4 2 31 95.438 98.820 26.863 116.207 o
4 2 32 320.222 299.036 31.897 68.853 o
4 3 0 27824.300 27732.900 134.667 0.220 o
4 3 1 165.118 203.224 6.501 390.846 o
4 3 2 1436.160 1461.620 13.490 34.815 o
4 3 3 129.788 110.889 6.138 547.028 o
4 3 4 11040.900 10927.600 44.677 1.286 o
4 3 5 973.202 888.999 14.491 57.950 o
4 3 6 1676.070 1663.480 23.562 25.763 o
4 3 7 889.307 986.094 19.523 53.926 o
4 3 8 16246.900 16409.700 64.677 0.618 o
4 3 9 316.571 351.560 10.170 190.621 o
4 3 10 271.735 273.887 9.545 230.986 o
4 3 11 897.518 966.553 17.228 56.668 o
4 3 12 3382.890 3351.210 28.002 9.530 o
4 3 13 2416.980 2239.580 23.824 16.393 o
4 3 14 4395.180 4389.120 34.161 6.182 o
4 3 15 7982.240 8149.480 51.080 2.199 o
4 3 16 12296.900 12232.900 66.885 1.028 o
4 3 17 6426.080 6592.360 49.946 3.147 o
4 3 18 68.252 66.845 13.492 375.977 o
4 3 19 8361.380 8367.310 60.949 2.009 o
4 3 20 7249.930 7175.880 57.390 2.579 o
4 3 21 5033.100 5072.230 50.034 4.647 o
4 3 22 1302.030 1268.960 30.965 30.398 o
4 3 23 0.986 -11.033 16.281 362.259 o
4 3 24 945.556 945.930 32.704 38.173 o
4 3 25 16.695 8.951 19.977 232.489 o
4 3 26 0.005 24.216 20.732 219.610 o
4 3 27 149.882 108.497 23.316 138.142 o
4 3 28 1222.880 1247.740 42.624 24.778 o
4 3 29 84.229 93.066 25.343 130.393 o
4 3 30 97.762 115.089 26.304 119.319 o
4 3 31 33.048 19.068 26.299 133.332 o
4 3 32 699.817 697.092 43.676 33.268 o
4 4 0 1295.650 1352.610 18.997 36.672 o
4 4 1 106.421 101.398 5.946 634.696 o
4 4 2 5145.350 5209.710 27.467 4.882 o
4 4 3 2151.190 2161.020 17.161 19.566 o
4 4 4 328.334 367.476 9.083 191.596 o
4 4 5 6656.140 6772.990 34.233 3.114 o
4 4 6 4325.970 4362.310 30.759 6.396 o
4 4 7 6019.800 5954.230 30.636 3.779 o
4 4 8 461.276 487.433 10.959 132.085 o
4 4 9 18938.800 18706.600 71.043 0.470 o
4 4 10 6259.520 6430.830 35.819 3.421 o
4 4 11 10297.900 10046.500 48.266 1.461 o
4 4 12 3673.460 3707.330 29.323 8.283 o
4 4 13 18841.000 18687.400 80.269 0.470 o
4 4 14 6411.970 6544.600 41.797 3.247 o
4 4 15 645.899 653.078 16.733 81.714 o
4 4 16 11.118 17.514 10.469 778.309 o
4 4 17 3814.960 3818.460 37.086 7.535 o
4 4 18 458.778 466.960 19.207 99.796 o
4 4 19 1042.050 1004.710 25.380 42.426 o
4 4 20 2098.640 2091.550 38.767 16.201 o
4 4 21 2834.660 2808.830 38.806 11.281 o
4 4 22 1128.150 1109.740 32.429 33.486 o
4 4 23 927.868 966.227 30.583 40.491 o
4 4 24 185.420 159.049 21.556 144.284 o
4 4 25 6627.200 6658.120 71.017 2.803 o
4 4 26 0.881 8.316 20.034 237.746 o
4 4 27 1077.900 1088.890 39.455 29.243 o
4 4 28 0.051 20.873 23.322 174.611 o
4 4 29 2657.550 2770.040 70.267 8.400 o
4 4 30 346.307 302.290 32.196 66.720 o
4 4 31 1363.530 1385.370 50.787 19.334 o
4 4 32 426.618 499.069 38.133 47.340 o
4 5 0 11612.200 11979.400 85.350 1.078 o
4 5 1 3621.160 3589.550 23.699 8.774 o
4 5 2 365.400 363.975 8.971 180.366 o
4 5 3 2883.700 2984.810 23.778 12.102 o
4 5 4 121.829 108.990 7.215 525.050 o
4 5 5 1528.390 1441.610 15.611 32.453 o
4 5 6 2410.250 2432.860 20.320 16.245 o
4 5 7 16.386 19.757 7.778 1216.100 o
4 5 8 3064.590 2967.630 22.105 11.536 o
4 5 9 96.020 127.214 7.854 534.944 o
4 5 10 2.538 15.787 6.667 1857.430 o
4 5 11 28.792 32.977 7.059 1170.910 o
4 5 12 56.919 34.346 7.670 857.259 o
4 5 13 319.545 313.349 12.082 180.724 o
4 5 14 2124.570 2082.380 29.454 17.988 o
4 5 15 1954.640 1912.050 24.745 21.072 o
4 5 16 9727.200 9678.130 57.372 1.572 o
4 5 17 7218.420 6981.560 48.827 2.696 o
4 5 18 764.837 758.716 22.933 59.175 o
4 5 19 1664.930 1663.330 41.751 19.630 o
4 5 20 708.250 761.078 24.338 59.192 o
4 5 21 1679.310 1709.350 49.735 16.880 o
4 5 22 58.208 71.357 17.062 267.951 o
4 5 23 869.019 861.404 30.796 42.894 o
4 5 24 2948.870 2931.070 50.684 9.569 o
4 5 25 1161.440 1195.550 44.916 24.352 o
4 5 26 118.974 102.193 22.777 149.213 o
4 5 27 1088.240 1063.640 37.200 30.896 o
4 5 28 209.680 202.794 25.838 105.943 o
4 5 29 1.230 -20.274 24.045 166.263 o
4 5 30 8.454 46.798 25.962 138.176 o
4 5 31 675.583 677.795 38.878 39.166 o
4 5 32 109.978 108.427 33.293 78.255 o
4 6 0 17503.400 17751.100 98.158 0.521 o
4 6 1 11839.100 11707.600 47.557 1.131 o
4 6 2 1131.470 1214.170 14.011 45.812 o
4 6 3 10329.600 10001.400 45.837 1.465 o
4 6 4 19735.600 19539.900 76.261 0.433 o
4 6 5 20475.200 20121.900 79.135 0.406 o
4 6 6 276.548 294.452 10.689 212.328 o
4 6 7 4973.080 4949.900 27.380 5.213 o
4 6 8 21147.100 20872.800 82.815 0.380 o
4 6 9 9183.210 9209.190 42.726 1.774 o
4 6 10 40.081 36.397 7.017 1056.790 o
4 6 11 16530.500 16462.000 67.881 0.602 o
4 6 12 11505.800 11477.000 54.792 1.174 o
4 6 13 12.644 22.065 8.234 1137.720 o
4 6 14 34.550 27.590 9.136 815.346 o
4 6 15 4783.480 4806.790 36.888 5.337 o
4 6 16 3715.980 3693.670 34.585 7.974 o
4 6 17 2105.720 2028.370 29.890 18.230 o
4 6 18 990.571 940.464 23.819 46.353 o
4 6 19 8.360 -0.362 13.274 528.650 o
4 6 20 2023.820 2018.290 33.074 18.165 o
4 6 21 5128.220 5024.310 49.753 4.588 o
4 6 22 1647.130 1646.770 36.154 21.777 o
4 6 23 119.436 129.934 18.847 195.336 o
4 6 24 1444.910 1439.570 39.080 23.443 o
4 6 25 1676.390 1694.320 42.202 19.287 o
4 6 26 297.311 287.029 25.974 93.547 o
4 6 27 3074.710 3054.940 72.220 7.282 o
4 6 28 1768.490 1742.430 48.901 16.546 o
4 6 29 68.541 70.918 26.039 127.718 o
4 6 30 53.633 0.226 28.165 115.738 o
4 6 31 4.994 -2.126 32.827 89.046 o
4 7 0 2763.180 2742.980 26.145 12.938 o
4 7 1 7070.140 7323.700 35.941 2.771 o
4 7 2 3733.660 3861.030 25.395 8.125 o
4 7 3 6519.900 6423.060 36.761 3.264 o
4 7 4 1957.200 1795.740 17.825 23.127 o
4 7 5 833.029 813.465 12.627 69.813 o
4 7 6 1136.000 1110.350 17.047 45.287 o
4 7 7 708.558 707.405 15.011 78.402 o
4 7 8 5749.580 5837.480 33.503 3.991 o
4 7 9 386.851 394.987 9.954 163.777 o
4 7 10 6.867 13.445 6.702 1765.010 o
4 7 11 158.393 155.705 9.104 367.460 o
4 7 12 2609.720 2643.840 23.981 14.113 o
4 7 13 1857.420 1791.070 21.577 23.424 o
4 7 14 2617.600 2523.000 26.024 14.169 o
4 7 15 1109.930 1077.500 20.177 44.152 o
4 7 16 3266.020 3199.980 32.568 9.810 o
4 7 17 265.988 270.653 14.991 177.011 o
4 7 18 2544.240 2500.940 31.951 13.886 o
4 7 19 9.183 -10.577 13.441 514.413 o
4 7 20 72.518 81.926 16.172 279.494 o
4 7 21 24.860 15.027 15.223 377.839 o
4 7 22 317.691 289.544 21.363 115.917 o
4 7 23 692.918 706.561 29.954 51.184 o
4 7 24 6134.640 6100.930 68.120 3.201 o
4 7 25 525.051 522.402 35.451 49.368 o
4 7 26 66.981 72.156 22.922 160.328 o
4 7 27 0.752 -16.558 22.802 184.977 o
4 7 28 877.137 858.252 38.279 34.758 o
4 7 29 140.885 110.805 28.390 101.015 o
4 7 30 128.486 144.136 30.063 91.321 o
4 7 31 167.403 94.607 32.619 78.541 o
4 8 0 12200.100 11719.900 66.633 1.064 o
4 8 1 8159.170 7932.330 38.653 2.234 o
4 8 2 1677.860 1794.980 16.450 26.913 o
4 8 3 122.435 129.020 8.877 440.666 o
4 8 4 10648.200 10445.200 53.833 1.362 o
4 8 5 78.310 94.696 9.418 532.336 o
4 8 6 694.285 740.062 16.742 74.903 o
4 8 7 148.778 158.950 10.330 344.626 o
4 8 8 23631.200 23629.800 102.345 0.303 o
4 8 9 1609.610 1645.440 18.196 28.519 o
4 8 10 245.413 306.266 12.255 206.202 o
4 8 11 182.295 179.551 9.313 326.135 o
4 8 12 16445.200 16531.400 72.636 0.602 o
4 8 13 1000.120 1061.200 18.943 49.000 o
4 8 14 73.416 59.041 9.895 556.885 o
4 8 15 155.261 128.614 11.562 321.643 o
4 8 16 1353.940 1327.480 23.397 33.370 o
4 8 17 178.512 159.795 14.198 241.404 o
4 8 18 4520.410 4493.250 41.577 5.733 o
4 8 19 336.576 361.590 19.319 120.615 o
4 8 20 4972.820 4866.500 49.401 4.816 o
4 8 21 1498.840 1494.370 33.838 24.925 o
4 8 22 2436.210 2488.690 41.643 13.056 o
4 8 23 75.201 80.319 19.795 202.179 o
4 8 24 7035.160 6934.540 71.412 2.581 o
4 8 25 220.838 203.879 26.495 101.022 o
4 8 26 22.603 11.004 22.398 184.539 o
4 8 27 0.234 -28.172 23.160 179.430 o
4 8 28 3795.640 3826.800 71.524 5.846 o
4 8 29 131.287 121.618 28.129 102.966 o
4 8 30 281.331 316.032 34.641 61.985 o
4 8 31 73.618 106.653 31.903 86.659 o
4 9 0 597.540 597.511 30.911 54.453 o
4 9 1 20470.800 20773.400 75.885 0.399 o
4 9 2 2686.830 2567.890 20.607 14.225 o
4 9 3 2655.120 2703.100 25.455 13.596 o
4 9 4 470.439 495.987 12.437 123.867 o
4 9 5 1304.470 1367.710 20.442 35.547 o
4 9 6 4793.430 4826.920 37.278 5.306 o
4 9 7 7236.650 7378.030 45.317 2.631 o
4 9 8 2130.860 2214.270 26.058 18.101 o
4 9 9 710.723 748.766 20.223 66.918 o
4 9 10 128.534 155.157 9.926 379.934 o
4 9 11 64.441 64.427 9.328 612.181 o
4 9 12 1973.430 1977.410 26.533 20.206 o
4 9 13 2246.000 2162.870 23.019 17.947 o
4 9 14 11117.300 11143.100 58.807 1.237 o
4 9 15 3835.050 3802.170 32.932 7.687 o
4 9 16 1169.730 1134.000 22.393 40.048 o
4 9 17 1556.950 1557.510 27.884 26.372 o
4 9 18 6478.750 6312.560 48.660 3.206 o
4 9 19 1204.940 1192.560 30.253 33.033 o
4 9 20 46.371 10.199 15.546 345.584 o
4 9 21 284.493 246.889 21.243 124.018 o
4 9 22 1.521 17.788 17.931 292.722 o
4 9 23 3094.360 3147.630 49.310 9.065 o
4 9 24 1018.490 998.148 35.614 33.710 o
4 9 25 1914.300 1886.170 58.821 13.171 o
4 9 26 209.358 189.655 27.487 97.163 o
4 9 27 2337.660 2313.660 72.200 9.238 o
4 9 28 183.132 178.732 30.279 85.526 o
4 9 29 1622.300 1653.040 53.455 16.230 o
4 9 30 246.876 261.177 37.433 56.651 o
4 9 31 26.366 408.068 135.279 5.211 o
4 10 0 10778.700 10712.400 67.893 1.292 o
4 10 1 586.940 570.136 12.390 102.500 o
4 10 2 638.780 657.995 12.029 92.787 o
4 10 3 717.434 808.560 15.430 73.391 o
4 10 4 6755.500 6745.160 39.044 3.035 o
4 10 5 17384.800 17369.100 84.424 0.540 o
4 10 6 221.800 230.172 11.965 237.013 o
4 10 7 6999.390 6868.870 43.150 2.858 o
4 10 8 7946.170 7805.400 49.280 2.274 o
4 10 9 7463.760 7542.290 58.005 2.428 o
4 10 10 1191.010 1164.350 22.152 39.334 o
4 10 11 2046.670 2040.040 24.366 19.770 o
4 10 12 3686.410 3712.960 33.492 8.066 o
4 10 13 118.894 147.322 12.205 328.514 o
4 10 14 41.956 52.888 10.468 606.022 o
4 10 15 4607.840 4588.680 36.716 5.689 o
4 10 16 4701.830 4723.450 42.016 5.360 o
4 10 17 2142.420 2112.850 31.044 17.444 o
4 10 18 13.101 18.079 13.652 476.395 o
4 10 19 1523.120 1490.080 33.274 24.924 o
4 10 20 2578.480 2617.100 51.835 10.911 o
4 10 21 3176.640 3153.000 47.834 8.983 o
4 10 22 2.100 1.534 18.744 272.438 o
4 10 23 4.382 -9.275 19.334 255.432 o
4 10 24 1358.760 1415.450 40.661 23.653 o
4 10 25 3851.120 3798.990 63.159 6.221 o
4 10 26 273.724 239.665 36.027 59.786 o
4 10 27 1199.950 1171.690 45.146 23.984 o
4 10 28 1223.840 1318.300 48.548 21.482 o
4 10 29 219.044 241.331 31.800 75.408 o
4 10 30 2803.370 2763.610 109.260 5.114 o
4 11 0 7228.630 7311.420 55.646 2.574 o
4 11 1 0.066 -2.236 6.284 2435.300 o
4 11 2 524.525 495.260 12.745 114.492 o
4 11 3 2356.350 2430.380 21.995 16.404 o
4 11 4 11.618 0.973 6.926 1702.950 o
4 11 5 340.385 375.170 10.846 174.235 o
4 11 6 182.806 189.130 11.741 274.505 o
4 11 7 507.940 518.563 14.583 108.670 o
4 11 8 7814.530 7956.050 48.799 2.295 o
4 11 9 82.730 48.930 10.462 513.118 o
4 11 10 268.754 283.890 14.549 178.567 o
4 11 11 54.063 62.725 8.799 691.148 o
4 11 12 0.603 2.042 9.568 1038.630 o
4 11 13 2806.360 2843.680 31.576 12.040 o
4 11 14 4165.130 4109.310 40.392 6.544 o
4 11 15 3901.240 3851.800 35.570 7.402 o
4 11 16 6368.250 6402.960 48.967 3.238 o
4 11 17 2521.900 2443.320 48.446 11.832 o
4 11 18 1167.170 1146.910 28.153 35.646 o
4 11 19 3375.520 3330.840 45.639 8.483 o
4 11 20 383.213 376.088 22.949 96.006 o
4 11 21 985.738 983.147 32.922 36.801 o
4 11 22 283.415 263.994 23.866 106.816 o
4 11 23 2.014 -14.638 20.278 233.325 o
4 11 24 3290.270 3326.090 63.315 7.397 o
4 11 25 156.957 119.937 26.517 111.083 o
4 11 26 0.117 -8.003 26.372 138.404 o
4 11 27 289.130 310.653 33.718 64.409 o
4 11 28 1602.000 1644.450 57.387 15.225 o
4 11 29 828.709 756.911 43.480 31.367 o
4 11 30 0.283 11.101 35.769 75.003 o
4 12 0 1066.630 1074.660 22.676 43.301 o
4 12 1 14503.400 14190.400 66.276 0.773 o
4 12 2 408.742 404.775 11.922 146.539 o
4 12 3 8897.540 8867.800 53.053 1.846 o
4 12 4 109.434 125.539 8.850 466.421 o
4 12 5 2073.510 2012.210 21.950 20.121 o
4 12 6 263.684 244.626 13.446 197.911 o
4 12 7 8592.770 8346.070 49.182 2.004 o
4 12 8 1218.900 1265.250 21.588 37.872 o
4 12 9 543.219 515.695 16.534 97.996 o
4 12 10 825.845 769.716 20.691 59.753 o
4 12 11 1870.640 1854.120 29.311 20.970 o
4 12 12 375.704 377.102 18.791 117.046 o
4 12 13 3806.870 3788.890 42.022 7.354 o
4 12 14 3191.510 3234.350 39.430 9.492 o
4 12 15 3221.420 3192.600 36.270 9.696 o
4 12 16 552.226 558.564 19.446 85.972 o
4 12 17 5477.760 5416.390 49.738 4.131 o
4 12 18 423.303 415.478 20.775 99.659 o
4 12 19 7200.790 7122.480 61.143 2.577 o
4 12 20 936.627 895.141 32.046 39.561 o
4 12 21 1468.020 1476.230 40.823 22.306 o
4 12 22 77.208 58.135 21.012 185.506 o
4 12 23 3037.710 3122.250 66.893 7.720 o
4 12 24 650.033 637.230 34.498 46.197 o
4 12 25 949.447 902.143 41.584 30.489 o
4 12 26 0.138 -20.352 29.841 108.103 o
4 12 27 2.678 3.121 29.825 107.862 o
4 12 28 35.942 22.224 33.597 82.821 o
4 12 29 2208.760 2387.160 88.725 7.479 o
4 13 0 786.581 730.311 21.156 61.802 o
4 13 1 3552.210 3605.820 27.635 8.764 o
4 13 2 266.996 268.992 10.964 219.035 o
4 13 3 91.826 84.906 8.255 576.906 o
4 13 4 0.063 -1.380 7.573 1677.150 o
4 13 5 30.675 33.007 7.603 1051.300 o
4 13 6 760.144 747.686 16.144 71.355 o
4 13 7 1046.920 1038.480 21.688 45.285 o
4 13 8 2327.580 2332.430 30.318 15.715 o
4 13 9 6579.690 6644.850 47.618 3.077 o
4 13 10 5363.330 5263.530 44.982 4.371 o
4 13 11 768.239 738.405 22.741 59.800 o
4 13 12 841.610 853.527 26.560 49.085 o
4 13 13 3.272 -1.174 14.891 429.688 o
4 13 14 746.915 734.911 24.330 58.108 o
4 13 15 103.990 87.067 17.024 241.448 o
4 13 16 519.443 522.241 19.925 88.788 o
4 13 17 2525.190 2547.270 41.564 12.585 o
4 13 18 0.137 -27.022 14.682 446.394 o
4 13 19 3.029 -30.114 15.154 415.361 o
4 13 20 6.572 -21.520 18.923 265.402 o
4 13 21 315.956 287.279 26.100 91.448 o
4 13 22 306.559 334.764 28.645 79.882 o
4 13 23 2552.330 2487.960 63.578 9.668 o
4 13 24 259.852 210.625 34.735 64.441 o
4 13 25 1201.520 1088.430 48.226 22.697 o
4 13 26 33.658 54.532 33.620 81.994 o
4 13 27 791.132 775.786 44.414 30.893 o
4 13 28 14.443 -22.596 29.619 108.476 o
4 13 29 73.434 46.811 31.262 91.889 o
4 14 0 10264.400 10354.900 80.996 1.355 o
4 14 1 3106.660 3039.360 26.750 10.955 o
4 14 2 568.207 598.207 15.928 93.081 o
4 14 3 5254.910 5112.120 35.798 4.696 o
4 14 4 12897.600 12542.300 66.467 0.958 o
4 14 5 138.041 129.814 9.698 390.729 o
4 14 6 40.526 28.991 7.658 981.238 o
4 14 7 74.819 65.477 11.117 476.533 o
4 14 8 1594.080 1508.890 26.303 26.836 o
4 14 9 179.241 150.666 15.768 217.468 o
4 14 10 1975.710 1943.360 34.112 18.535 o
4 14 11 352.725 346.894 20.148 114.723 o
4 14 12 1272.160 1232.370 32.378 30.263 o
4 14 13 3632.000 3599.730 48.630 7.506 o
4 14 14 4822.590 4854.770 55.836 4.803 o
4 14 15 2274.520 2344.090 40.586 14.268 o
4 14 16 7972.760 7941.300 71.561 2.111 o
4 14 17 2980.200 2956.390 46.267 9.872 o
4 14 18 867.777 935.678 30.432 42.434 o
4 14 19 2412.250 2422.370 56.076 11.130 o
4 14 20 4275.740 4231.560 60.150 5.563 o
4 14 21 1304.930 1293.670 48.634 20.940 o
4 14 22 435.644 401.853 30.477 65.547 o
4 14 23 1213.910 1211.860 43.180 24.736 o
4 14 24 574.105 619.723 36.486 45.196 o
4 14 25 289.278 271.993 33.150 66.884 o
4 14 26 339.426 330.112 34.678 59.594 o
4 14 27 174.761 232.980 44.347 43.937 o
4 14 28 1321.560 1313.250 55.579 17.950 o
4 15 0 11142.700 11299.900 107.888 1.108 o
4 15 1 131.499 124.487 10.351 381.742 o
4 15 2 2239.370 2232.380 27.153 17.088 o
4 15 3 71.495 75.902 11.085 474.869 o
4 15 4 14.985 -6.481 9.176 1015.360 o
4 15 5 622.387 618.939 18.558 80.454 o
4 15 6 3128.410 3100.140 33.231 10.327 o
4 15 7 34.124 49.698 9.130 765.763 o
4 15 8 7576.970 7416.430 60.622 2.391 o
4 15 9 3261.800 3275.960 42.044 9.067 o
4 15 10 2110.010 2086.130 36.681 16.590 o
4 15 11 1660.200 1617.760 34.727 22.300 o
4 15 12 1496.360 1393.530 34.246 25.334 o
4 15 13 246.573 221.144 21.109 132.595 o
4 15 14 834.570 742.733 29.332 47.250 o
4 15 15 31.083 23.275 17.359 290.101 o
4 15 16 3658.720 3775.400 52.117 7.110 o
4 15 17 493.789 469.369 20.466 91.536 o
4 15 18 452.680 495.001 23.394 83.631 o
4 15 19 285.027 214.723 20.951 128.327 o
4 15 20 504.206 495.694 30.793 59.962 o
4 15 21 273.182 255.255 27.344 90.277 o
4 15 22 946.481 972.141 41.837 29.883 o
4 15 23 129.001 90.596 26.253 117.558 o
4 15 24 2784.390 2767.220 106.062 5.321 o
4 15 25 15.698 52.792 27.907 119.022 o
4 15 26 630.707 673.952 41.670 36.617 o
4 15 27 629.299 686.487 59.553 21.659 o
4 15 28 718.877 741.987 50.736 26.671 o
4 16 0 6196.540 6147.380 61.261 3.252 o
4 16 1 180.907 181.885 12.661 261.205 o
4 16 2 1111.390 1159.720 22.975 40.739 o
4 16 3 1196.060 1216.870 24.962 36.644 o
4 16 4 4568.600 4526.850 39.613 5.704 o
4 16 5 1434.180 1468.630 26.749 29.161 o
4 16 6 112.333 114.813 12.831 331.070 o
4 16 7 657.677 631.286 18.905 76.615 o
4 16 8 6416.180 6195.280 50.727 3.250 o
4 16 9 1018.070 995.459 27.333 41.279 o
4 16 10 90.790 73.345 15.613 285.433 o
4 16 11 120.033 102.207 18.404 206.617 o
4 16 12 15337.600 15270.500 102.365 0.663 o
4 16 13 1206.150 1225.770 35.086 29.556 o
4 16 14 853.678 826.332 30.059 44.622 o
4 16 15 273.548 269.444 23.192 111.528 o
4 16 16 6846.820 6884.980 69.209 2.686 o
4 16 17 161.180 185.611 24.372 122.243 o
4 16 18 1309.040 1337.130 38.037 25.878 o
4 16 19 169.957 163.805 20.026 162.381 o
4 16 20 1092.440 1111.980 38.924 29.279 o
4 16 21 44.958 15.583 22.528 176.544 o
4 16 22 391.689 389.060 32.402 62.496 o
4 16 23 67.038 55.261 25.981 129.432 o
4 16 24 1559.310 1501.920 52.965 17.088 o
4 16 25 136.515 118.602 30.860 87.596 o
4 16 26 1029.340 1021.680 48.910 24.000 o
4 16 27 4.374 -11.939 32.079 93.273 o
4 17 0 2001.240 1989.820 41.941 16.347 o
4 17 1 5751.680 5914.170 47.893 3.778 o
4 17 2 178.923 208.656 14.516 224.696 o
4 17 3 1861.620 1926.060 30.755 20.351 o
4 17 4 66.034 55.347 13.539 383.024 o
4 17 5 140.104 120.958 14.002 277.822 o
4 17 6 1846.420 1889.920 29.878 20.874 o
4 17 7 9214.460 8975.660 68.093 1.704 o
4 17 8 285.570 282.573 15.955 161.401 o
4 17 9 8.848 -11.882 16.963 327.465 o
4 17 10 20.305 3.288 15.659 369.158 o
4 17 11 1769.510 1705.660 37.193 20.150 o
4 17 12 1185.670 1076.730 33.482 32.041 o
4 17 13 458.758 490.643 26.977 72.081 o
4 17 14 1060.610 1095.160 40.728 28.534 o
4 17 15 1732.700 1637.760 49.813 16.761 o
4 17 16 83.068 51.433 20.745 188.866 o
4 17 17 2403.320 2449.830 49.818 12.036 o
4 17 18 185.870 179.612 25.496 111.748 o
4 17 19 743.851 747.917 27.104 53.378 o
4 17 20 51.675 40.102 23.500 159.398 o
4 17 21 344.301 330.311 29.978 73.144 o
4 17 22 45.765 15.425 31.576 92.980 o
4 17 23 1330.780 1333.340 47.411 21.145 o
4 17 24 115.821 111.824 37.206 63.670 o
4 17 25 264.818 195.090 41.733 47.502 o
4 17 26 25.076 10.947 37.455 67.577 o
4 18 0 1638.120 1610.860 46.939 18.274 o
4 18 1 3813.570 3882.550 42.157 7.250 o
4 18 2 195.374 225.695 18.216 168.753 o
4 18 3 11121.100 11245.700 78.508 1.189 o
4 18 4 4788.990 4668.990 48.762 5.119 o
4 18 5 1903.540 1938.270 36.392 18.497 o
4 18 6 2706.860 2704.680 37.716 12.052 o
4 18 7 6978.000 6946.220 62.565 2.687 o
4 18 8 4802.990 4775.510 47.224 5.088 o
4 18 9 6030.880 5930.280 55.758 3.483 o
4 18 10 45.786 11.672 14.054 410.517 o
4 18 11 1409.540 1364.790 37.272 25.020 o
4 18 12 1794.100 1771.710 38.796 19.220 o
4 18 13 6168.130 6325.100 67.507 3.135 o
4 18 14 50.893 46.407 19.623 219.529 o
4 18 15 456.642 465.338 25.883 76.242 o
4 18 16 87.991 74.725 20.885 182.305 o
4 18 17 1392.520 1372.820 40.955 23.398 o
4 18 18 1418.870 1414.140 44.555 21.394 o
4 18 19 160.131 172.413 22.423 139.499 o
4 18 20 788.451 758.592 40.548 34.705 o
4 18 21 338.164 328.829 28.758 77.755 o
4 18 22 1142.650 1172.310 50.232 21.811 o
4 18 23 199.961 153.023 29.661 88.171 o
4 18 24 668.252 678.889 47.039 30.549 o
4 18 25 344.663 378.089 37.897 51.305 o
4 19 0 7088.290 7127.150 98.550 2.253 o
4 19 1 0.659 2.273 16.404 356.090 o
4 19 2 466.660 479.440 23.410 83.121 o
4 19 3 1371.990 1362.610 33.566 27.334 o
4 19 4 556.427 572.600 25.132 69.490 o
4 19 5 761.570 803.504 26.291 53.025 o
4 19 6 6.922 -17.576 13.981 480.471 o
4 19 7 249.815 206.699 19.281 148.389 o
4 19 8 6985.260 6827.790 62.802 2.706 o
4 19 9 630.591 630.353 22.536 69.978 o
4 19 10 121.334 131.243 15.075 262.377 o
4 19 11 299.422 266.491 24.896 99.560 o
4 19 12 0.557 -29.506 18.658 276.231 o
4 19 13 812.470 822.616 32.464 42.724 o
4 19 14 450.229 478.032 27.041 72.716 o
4 19 15 506.972 521.590 29.586 62.146 o
4 19 16 1668.930 1650.900 47.667 17.732 o
4 19 17 45.044 42.754 23.172 164.629 o
4 19 18 23.860 8.990 24.151 159.530 o
4 19 19 139.369 91.638 26.178 116.896 o
4 19 20 16.803 -2.047 24.430 158.147 o
4 19 21 154.963 124.276 36.479 64.424 o
4 19 22 226.771 239.160 34.058 67.272 o
4 19 23 3.666 -56.548 32.613 90.296 o
4 19 24 223.011 218.915 32.675 72.552 o
4 19 25 65.230 89.874 30.593 94.723 o
4 20 0 1224.510 1186.360 57.765 17.958 o
4 20 1 3395.270 3315.890 56.017 7.739 o
4 20 2 0.297 -17.201 16.362 359.307 o
4 20 3 15.533 8.788 17.361 305.100 o
4 20 4 149.862 152.612 20.193 166.357 o
4 20 5 3677.300 3599.210 52.661 7.197 o
4 20 6 16.177 -15.223 16.822 326.961 o
4 20 7 273.228 294.569 20.844 124.916 o
4 20 8 145.810 209.878 18.287 183.263 o
4 20 9 3422.080 3380.460 46.136 8.294 o
4 20 10 167.477 168.787 16.802 203.039 o
4 20 11 3529.260 3550.740 62.724 6.877 o
4 20 12 119.079 138.346 19.259 188.171 o
4 20 13 1087.230 1103.700 37.517 30.398 o
4 20 14 253.931 191.215 24.728 108.734 o
4 20 15 276.923 242.966 27.332 90.515 o
4 20 16 636.643 652.765 34.354 46.561 o
4 20 17 1482.290 1462.480 47.249 19.670 o
4 20 18 133.526 105.540 34.245 73.383 o
4 20 19 434.769 426.552 34.309 55.700 o
4 20 20 24.841 -22.593 25.326 146.077 o
4 20 21 6063.900 6083.510 106.082 2.651 o
4 20 22 93.760 65.742 26.982 117.277 o
4 20 23 816.739 838.711 52.777 24.066 o
4 20 24 5.881 -9.416 32.030 93.463 o
4 21 0 1745.060 1673.030 67.180 12.293 o
4 21 1 2295.920 2350.020 55.536 11.684 o
4 21 2 69.272 82.162 23.169 155.944 o
4 21 3 159.385 163.669 21.233 151.849 o
4 21 4 7.823 -5.692 18.747 269.684 o
4 21 5 205.266 179.673 22.345 132.434 o
4 21 6 31.349 37.392 19.531 230.694 o
4 21 7 3978.010 3985.760 58.816 6.139 o
4 21 8 317.400 356.676 25.625 90.704 o
4 21 9 2064.820 2041.080 42.695 15.685 o
4 21 10 846.274 849.098 35.981 37.700 o
4 21 11 1094.490 1099.990 32.919 33.768 o
4 21 12 824.429 839.440 33.899 40.548 o
4 21 13 364.866 393.887 26.172 83.567 o
4 21 14 2.291 -41.667 28.087 121.791 o
4 21 15 342.052 331.185 30.298 72.177 o
4 21 16 1014.490 956.720 39.309 31.069 o
4 21 17 5.079 -3.540 25.873 143.048 o
4 21 18 0.316 22.042 40.131 59.481 o
4 21 19 283.560 284.103 38.790 52.166 o
4 21 20 380.857 326.420 41.248 44.745 o
4 21 21 663.448 647.890 48.901 29.115 o
4 21 22 96.483 59.831 32.359 84.464 o
4 21 23 1313.850 1285.920 64.441 15.059 o
4 22 0 394.054 404.079 43.032 40.934 o
4 22 1 491.986 485.576 32.800 56.127 o
4 22 2 1121.350 1115.400 42.727 26.426 o
4 22 3 82.812 68.123 24.572 139.679 o
4 22 4 3419.760 3472.750 56.474 7.521 o
4 22 5 3097.110 3053.300 61.358 8.138 o
4 22 6 1123.960 1145.580 37.995 29.288 o
4 22 7 1884.350 1907.940 58.990 13.203 o
4 22 8 4755.220 4971.290 70.113 4.415 o
4 22 9 4378.840 4370.120 78.898 4.688 o
4 22 10 291.645 249.044 23.865 106.746 o
4 22 11 339.385 319.415 28.406 79.249 o
4 22 12 1751.400 1741.750 69.423 11.721 o
4 22 13 162.424 122.262 24.886 122.149 o
4 22 14 328.132 319.263 24.101 98.415 o
4 22 15 367.833 365.587 35.728 55.557 o
4 22 16 1288.820 1233.140 48.137 21.506 o
4 22 17 46.548 55.895 30.490 97.896 o
4 22 18 442.017 386.028 38.941 46.853 o
4 22 19 80.682 40.980 33.622 79.955 o
4 22 20 2530.120 2359.490 87.573 7.196 o
4 22 21 5.587 -35.797 40.010 59.991 o
4 22 22 505.212 264.150 88.075 11.602 o
4 23 0 6098.070 6001.210 118.402 2.466 o
4 23 1 52.514 50.614 25.399 137.269 o
4 23 2 70.554 75.850 26.005 127.450 o
4 23 3 487.256 473.485 33.079 55.891 o
4 23 4 157.824 143.884 27.467 103.705 o
4 23 5 1030.780 1026.870 42.997 27.716 o
4 23 6 681.664 689.411 33.308 46.511 o
4 23 7 1202.570 1181.610 39.872 26.913 o
4 23 8 3238.590 3421.360 59.194 7.702 o
4 23 9 1225.880 1305.030 42.267 24.660 o
4 23 10 8.604 -24.391 21.170 211.939 o
4 23 11 180.626 195.840 24.125 120.969 o
4 23 12 673.708 708.757 33.123 46.744 o
4 23 13 389.571 347.575 28.628 74.740 o
4 23 14 27.166 6.626 26.698 131.069 o
4 23 15 273.807 296.138 43.484 43.204 o
4 23 16 1513.830 1427.180 63.576 14.310 o
4 23 17 0.512 -35.369 32.203 92.801 o
4 23 18 21.082 -49.561 31.305 96.756 o
4 23 19 270.285 181.083 45.333 41.163 o
4 23 20 743.119 765.407 58.819 21.213 o
4 24 0 5348.330 5613.650 117.087 2.798 o
4 24 1 84.996 82.027 27.744 111.663 o
4 24 2 78.560 67.218 26.899 119.519 o
4 24 3 363.292 371.248 33.491 61.071 o
4 24 4 3967.700 3985.670 71.305 5.574 o
4 24 5 3340.060 3498.700 67.875 6.868 o
4 24 6 23.669 27.172 26.334 133.697 o
4 24 7 442.968 446.345 34.630 54.431 o
4 24 8 1084.890 1095.550 40.269 28.552 o
4 24 9 141.839 117.596 25.246 122.194 o
4 24 10 8.651 -30.819 26.802 132.891 o
4 24 11 1050.330 1046.860 48.239 24.108 o
4 24 12 1271.640 1311.510 44.397 23.114 o
4 24 13 140.288 81.298 34.869 71.272 o
4 24 14 31.858 9.411 30.523 100.517 o
4 24 15 0.236 -38.410 25.605 146.803 o
4 24 16 502.690 445.957 63.551 20.620 o
4 24 17 1.827 -42.694 39.103 62.910 o
4 24 18 80.318 60.615 45.014 45.691 o
4 24 19 1.275 -80.141 42.266 53.864 o
4 25 0 231.524 336.758 48.276 36.349 o
4 25 1 2553.370 2697.080 69.433 8.757 o
4 25 2 0.579 -12.857 26.268 139.438 o
4 25 3 15.901 14.415 27.962 120.599 o
4 25 4 0.295 5.922 26.101 140.839 o
4 25 5 196.110 237.690 32.620 73.579 o
4 25 6 52.545 56.589 28.236 112.501 o
4 25 7 2550.060 2630.280 62.924 9.586 o
4 25 8 315.791 271.759 35.766 58.576 o
4 25 9 297.116 296.969 34.499 62.150 o
4 25 10 38.316 27.616 29.312 107.379 o
4 25 11 0.940 -39.699 37.104 69.894 o
4 25 12 19.691 -18.372 34.719 78.953 o
4 25 13 517.690 527.852 43.362 37.479 o
4 25 14 72.066 13.755 36.453 69.467 o
4 25 15 1529.310 1634.350 60.617 14.661 o
4 25 16 47.007 19.700 34.465 78.354 o
4 25 17 134.485 58.773 48.121 39.501 o
4 26 0 962.554 1007.250 67.520 15.845 o
4 26 1 775.879 778.505 43.636 31.765 o
4 26 2 164.349 146.969 31.718 81.146 o
4 26 3 892.526 1003.270 47.540 26.161 o
4 26 4 888.990 937.825 62.847 18.091 o
4 26 5 961.526 1036.790 48.141 24.985 o
4 26 6 568.765 599.834 40.156 40.205 o
4 26 7 347.288 325.696 37.911 51.888 o
4 26 8 169.719 162.989 32.432 77.440 o
4 26 9 1019.760 1050.400 59.251 18.743 o
4 26 10 61.441 40.875 41.462 54.135 o
4 26 11 320.945 278.673 47.471 36.665 o
4 26 12 4.584 -23.039 43.799 50.101 o
4 26 13 1338.180 1230.420 58.540 17.004 o
4 26 14 360.989 348.727 53.050 29.566 o
4 26 15 166.769 181.963 50.721 34.764 o
4 26 16 4041.710 4016.260 185.376 2.055 o
4 27 0 2412.030 2784.600 101.095 5.959 o
4 27 1 856.771 900.478 48.210 26.523 o
4 27 2 288.182 281.140 37.295 55.504 o
4 27 3 222.787 240.388 36.030 61.460 o
4 27 4 263.933 272.198 38.423 53.653 o
4 27 5 0.009 -27.364 29.850 108.043 o
4 27 6 0.516 -36.005 29.367 111.582 o
4 27 7 503.605 454.488 41.944 40.203 o
4 27 8 916.324 961.928 71.928 14.592 o
4 27 9 479.671 445.585 47.890 33.201 o
4 27 10 15.440 28.937 32.428 89.730 o
4 27 11 0.038 -25.849 41.583 55.675 o
4 27 12 23.119 -17.109 50.031 38.211 o
4 27 13 239.036 200.935 51.346 33.178 o
4 28 0 639.917 729.299 66.586 17.932 o
4 28 1 901.996 925.275 49.567 25.086 o
4 28 2 2.458 10.957 32.069 93.106 o
4 28 3 1793.640 1816.070 83.869 9.100 o
4 28 4 218.563 229.365 37.521 57.727 o
4 28 5 15.539 2.410 35.614 75.201 o
4 28 6 159.904 93.285 35.720 67.269 o
4 28 7 474.922 407.885 43.720 38.607 o
4 28 8 43.781 48.782 34.014 79.825 o
4 28 9 691.189 663.446 73.132 15.270 o
4 28 10 119.602 71.545 50.522 36.092 o
4 28 11 382.140 400.045 45.534 37.607 o
4 29 0 2996.960 3439.060 118.883 4.287 o
4 29 1 1095.260 1222.120 56.691 18.983 o
4 29 2 486.681 538.831 47.830 32.642 o
4 29 3 506.230 581.572 48.307 31.686 o
4 29 4 375.464 455.627 44.374 38.879 o
4 29 5 26.349 18.023 36.234 71.945 o
4 29 6 9.052 -19.266 38.661 64.136 o
4 29 7 490.754 478.313 62.171 21.396 o
5 0 2 3837.860 4289.630 36.183 7.093 o
5 0 4 38435.000 38666.900 189.751 0.116 o
5 0 6 14.542 11.198 11.473 659.755 o
5 0 8 36.819 20.127 12.308 520.286 o
5 0 10 24164.100 23661.600 153.199 0.283 o
5 0 12 3000.620 2956.820 34.531 10.867 o
5 0 14 421.261 474.251 20.420 98.377 o
5 0 16 2008.240 2038.050 40.377 16.529 o
5 0 18 1041.980 1042.040 35.477 33.086 o
5 0 20 46.504 42.805 19.130 232.059 o
5 0 22 852.550 886.498 50.891 24.807 o
5 0 24 226.787 231.513 29.845 83.091 o
5 0 26 2941.270 2877.800 73.990 7.477 o
5 0 28 125.811 188.314 36.700 63.635 o
5 0 30 1243.710 1321.900 64.561 15.218 o
5 0 32 42.484 40.376 38.618 62.661 o
5 1 1 16732.500 16774.300 64.325 0.588 o
5 1 2 34352.100 34649.600 118.973 0.148 o
5 1 3 804.277 815.413 14.188 69.462 o
5 1 4 1148.050 1192.220 18.468 42.701 o
5 1 5 13437.600 13359.700 60.932 0.884 o
5 1 6 8630.790 8677.340 53.114 1.934 o
5 1 7 152.624 154.101 9.418 366.771 o
5 1 8 3.507 1.067 7.800 1511.680 o
5 1 9 1428.530 1452.610 17.648 33.493 o
5 1 10 4050.630 4143.660 28.352 7.107 o
5 1 11 59.398 65.954 8.310 707.320 o
5 1 12 3034.430 3006.210 25.619 11.349 o
5 1 13 25.619 33.912 7.966 1025.450 o
5 1 14 12049.600 11679.800 59.398 1.093 o
5 1 15 966.805 936.307 19.009 52.440 o
5 1 16 3661.150 3631.130 35.188 8.130 o
5 1 17 4043.750 4008.420 39.177 6.867 o
5 1 18 18906.300 18802.400 97.318 0.459 o
5 1 19 317.728 326.076 17.573 137.586 o
5 1 20 33.046 34.773 13.961 416.711 o
5 1 21 1855.520 1883.530 36.557 18.998 o
5 1 22 7398.990 7285.760 59.557 2.485 o
5 1 23 158.292 177.210 18.887 176.809 o
5 1 24 21.451 36.027 17.535 286.831 o
5 1 25 1651.570 1691.390 47.314 17.825 o
5 1 26 2434.120 2399.750 63.463 10.072 o
5 1 27 271.517 291.765 26.796 91.557 o
5 1 28 3585.350 3587.660 63.085 6.744 o
5 1 29 1.991 64.522 23.688 164.419 o
5 1 30 2843.660 2825.580 58.490 9.174 o
5 1 31 1148.100 1132.370 43.701 25.476 o
5 1 32 865.783 911.511 46.650 27.503 o
5 2 1 14916.800 15156.000 57.757 0.724 o
5 2 2 1977.280 1809.950 17.939 22.807 o
5 2 3 6122.590 6224.530 34.617 3.582 o
5 2 4 1043.730 995.733 17.909 49.579 o
5 2 5 4896.650 4809.980 31.991 5.303 o
5 2 6 2968.710 2909.010 26.936 11.681 o
5 2 7 6812.170 6606.550 35.437 3.067 o
5 2 8 98.142 91.317 8.112 560.239 o
5 2 9 6293.470 6244.850 34.761 3.466 o
5 2 10 2361.700 2381.680 21.538 16.584 o
5 2 11 645.301 664.455 13.766 88.040 o
5 2 12 2855.310 2806.310 23.681 12.602 o
5 2 13 1.773 10.838 6.911 1821.670 o
5 2 14 125.318 151.495 10.954 355.464 o
5 2 15 3806.110 3856.650 33.473 7.668 o
5 2 16 1235.850 1204.800 27.895 33.974 o
5 2 17 442.125 437.840 18.227 107.387 o
5 2 18 2449.050 2337.850 32.836 14.651 o
5 2 19 170.627 176.426 15.753 215.999 o
5 2 20 2.726 14.943 13.669 496.115 o
5 2 21 50.519 42.119 14.802 355.633 o
5 2 22 4.298 8.731 14.346 454.268 o
5 2 23 1630.250 1654.760 35.633 22.081 o
5 2 24 570.858 621.395 26.517 64.208 o
5 2 25 4338.070 4429.300 66.708 5.143 o
5 2 26 8.591 35.766 20.299 223.429 o
5 2 27 1531.040 1508.850 55.681 16.357 o
5 2 28 0.015 -3.642 21.912 200.508 o
5 2 29 365.985 380.312 30.477 69.237 o
5 2 30 17.187 17.409 25.002 149.608 o
5 2 31 2.989 4.096 29.368 111.164 o
5 2 32 66.116 50.198 40.350 56.821 o
5 3 1 8142.830 8190.550 37.294 2.204 o
5 3 2 965.149 1000.210 14.531 55.752 o
5 3 3 34.501 29.623 7.263 1093.240 o
5 3 4 16897.300 17010.700 68.096 0.574 o
5 3 5 31779.400 31522.400 107.377 0.174 o
5 3 6 107.931 149.094 10.554 388.920 o
5 3 7 17526.100 17219.300 66.445 0.546 o
5 3 8 505.688 514.950 12.412 116.972 o
5 3 9 13102.000 12909.300 54.805 0.937 o
5 3 10 209.207 209.574 9.425 289.645 o
5 3 11 16161.200 16158.900 66.559 0.627 o
5 3 12 2138.690 2244.590 21.350 18.711 o
5 3 13 546.609 533.044 14.115 104.512 o
5 3 14 3615.290 3499.180 31.279 8.573 o
5 3 15 5624.260 5760.480 40.682 4.027 o
5 3 16 27.673 11.188 10.545 713.614 o
5 3 17 7585.410 7544.290 52.123 2.424 o
5 3 18 821.528 843.160 23.196 54.642 o
5 3 19 774.261 790.901 23.293 57.482 o
5 3 20 5533.880 5561.690 50.054 4.027 o
5 3 21 2300.440 2267.470 35.168 15.260 o
5 3 22 1672.480 1667.670 44.164 18.769 o
5 3 23 1536.070 1562.480 45.224 19.704 o
5 3 24 1949.720 2026.270 51.581 14.320 o
5 3 25 1166.730 1220.750 36.297 29.349 o
5 3 26 322.907 304.566 31.646 69.397 o
5 3 27 4833.700 4705.050 63.587 4.647 o
5 3 28 134.035 130.392 24.297 130.139 o
5 3 29 892.148 969.113 51.813 23.589 o
5 3 30 925.599 983.971 46.674 26.524 o
5 3 31 3661.540 3528.350 71.971 6.163 o
5 4 1 10009.700 9794.950 46.846 1.537 o
5 4 2 11030.200 11065.900 47.826 1.273 o
5 4 3 81.336 111.142 7.900 590.066 o
5 4 4 1039.520 1028.150 16.537 50.369 o
5 4 5 1.408 6.721 7.327 1687.470 o
5 4 6 6601.960 6655.600 36.706 3.155 o
5 4 7 22.826 46.594 7.170 1140.550 o
5 4 8 2287.240 2288.450 20.763 17.514 o
5 4 9 567.711 563.522 12.504 104.933 o
5 4 10 610.913 612.201 12.864 96.173 o
5 4 11 183.658 221.339 10.098 292.656 o
5 4 12 54.823 56.947 8.255 749.537 o
5 4 13 234.072 224.177 10.331 254.872 o
5 4 14 3315.320 3330.940 29.512 9.667 o
5 4 15 0.974 1.772 9.610 1027.920 o
5 4 16 425.606 412.616 15.990 121.714 o
5 4 17 7.375 5.013 11.324 711.933 o
5 4 18 2860.380 2875.140 35.454 11.408 o
5 4 19 208.766 215.246 16.652 184.121 o
5 4 20 298.992 328.110 18.607 133.544 o
5 4 21 56.403 60.608 15.075 331.883 o
5 4 22 17.631 16.724 14.689 410.966 o
5 4 23 181.362 231.244 19.762 155.343 o
5 4 24 639.654 660.811 27.164 58.942 o
5 4 25 569.674 578.515 28.004 61.885 o
5 4 26 3066.320 2953.380 51.383 9.184 o
5 4 27 304.352 339.162 27.373 84.900 o
5 4 28 26.101 17.299 24.076 159.281 o
5 4 29 0.281 0.206 25.773 144.879 o
5 4 30 1394.550 1558.710 58.721 15.931 o
5 4 31 228.878 244.853 37.295 57.773 o
5 5 1 157.292 165.388 8.714 373.018 o
5 5 2 337.201 378.308 10.474 177.269 o
5 5 3 5214.080 5292.220 31.092 4.720 o
5 5 4 21434.500 21665.200 84.097 0.365 o
5 5 5 455.140 420.683 11.347 138.026 o
5 5 6 6936.400 6748.920 38.168 2.951 o
5 5 7 7077.670 6937.430 37.536 2.845 o
5 5 8 2123.790 2124.710 21.515 19.289 o
5 5 9 13191.600 12901.500 62.031 0.922 o
5 5 10 14305.200 14210.500 60.438 0.791 o
5 5 11 2249.630 2196.000 21.076 18.085 o
5 5 12 3916.210 3945.130 28.880 7.533 o
5 5 13 13604.500 13557.500 61.916 0.863 o
5 5 14 1840.320 1862.770 23.064 22.852 o
5 5 15 6277.380 6098.900 41.795 3.454 o
5 5 16 743.025 743.712 19.042 67.416 o
5 5 17 39.062 40.378 12.458 486.805 o
5 5 18 955.432 923.888 23.918 47.590 o
5 5 19 10389.700 10242.000 67.816 1.383 o
5 5 20 672.308 738.032 23.350 63.206 o
5 5 21 1301.340 1300.300 28.703 31.505 o
5 5 22 885.715 915.674 31.600 40.940 o
5 5 23 5347.970 5325.020 53.813 4.192 o
5 5 24 17.672 11.196 17.048 313.430 o
5 5 25 554.663 533.219 26.444 67.327 o
5 5 26 3089.870 3056.670 56.142 8.594 o
5 5 27 714.599 728.971 34.623 43.341 o
5 5 28 2357.750 2301.580 78.425 8.452 o
5 5 29 1980.820 2088.270 63.140 11.775 o
5 5 30 5075.820 5126.860 82.983 3.792 o
5 5 31 579.547 562.390 41.218 38.940 o
5 6 1 19602.800 19633.100 87.423 0.432 o
5 6 2 76.396 61.179 7.405 724.762 o
5 6 3 6982.740 6927.070 38.296 2.886 o
5 6 4 3597.560 3630.280 25.680 8.704 o
5 6 5 15.236 19.093 7.402 1329.670 o
5 6 6 477.280 449.427 12.147 127.806 o
5 6 7 4889.470 5092.320 37.190 5.053 o
5 6 8 1204.590 1242.120 17.298 41.221 o
5 6 9 11405.600 11507.000 51.166 1.190 o
5 6 10 1696.560 1785.960 19.004 26.061 o
5 6 11 2620.290 2647.990 23.351 14.110 o
5 6 12 443.714 485.548 12.928 127.163 o
5 6 13 24.620 19.320 8.241 1042.540 o
5 6 14 22.587 25.506 9.010 905.012 o
5 6 15 6144.060 5954.140 40.665 3.594 o
5 6 16 499.238 502.155 16.333 104.379 o
5 6 17 154.565 159.488 13.281 271.999 o
5 6 18 787.495 839.042 22.716 56.815 o
5 6 19 218.429 193.878 17.049 179.823 o
5 6 20 0.108 27.747 14.650 428.796 o
5 6 21 146.183 162.869 18.424 188.183 o
5 6 22 8.709 -25.308 15.291 401.171 o
5 6 23 520.234 504.022 23.294 78.839 o
5 6 24 32.159 35.684 19.559 230.106 o
5 6 25 1686.510 1652.880 47.917 17.545 o
5 6 26 182.210 167.028 25.202 114.832 o
5 6 27 588.349 598.526 33.413 50.160 o
5 6 28 68.868 87.872 26.556 122.232 o
5 6 29 9.545 11.901 26.163 138.423 o
5 6 30 3.938 12.016 31.045 99.162 o
5 6 31 11.954 10.661 31.171 97.847 o
5 7 1 16379.000 16207.700 67.096 0.615 o
5 7 2 20669.100 20199.600 79.456 0.400 o
5 7 3 10501.500 10366.300 52.667 1.393 o
5 7 4 8986.300 9213.040 48.496 1.801 o
5 7 5 1789.480 1739.120 19.451 25.056 o
5 7 6 35785.000 35314.700 124.527 0.138 o
5 7 7 8131.190 7872.980 43.609 2.232 o
5 7 8 1009.580 1017.390 16.749 51.507 o
5 7 9 375.573 393.076 10.974 161.162 o
5 7 10 14114.800 13886.200 59.278 0.816 o
5 7 11 3732.590 3789.230 27.430 8.133 o
5 7 12 1996.300 1984.720 21.356 21.062 o
5 7 13 1295.030 1309.230 19.530 36.880 o
5 7 14 7416.580 7289.930 43.206 2.590 o
5 7 15 2411.860 2392.560 28.241 15.360 o
5 7 16 2676.520 2649.440 29.215 13.237 o
5 7 17 4690.420 4639.050 39.303 5.491 o
5 7 18 8524.290 8464.430 59.071 1.962 o
5 7 19 79.872 107.846 15.614 281.356 o
5 7 20 2890.160 2912.090 47.456 10.068 o
5 7 21 367.958 385.379 20.688 107.695 o
5 7 22 3812.050 3811.110 50.018 6.936 o
5 7 23 774.110 769.577 30.578 46.871 o
5 7 24 1840.640 1796.880 42.460 17.761 o
5 7 25 186.121 161.527 24.483 119.800 o
5 7 26 2428.980 2407.470 59.370 10.635 o
5 7 27 314.723 305.878 29.983 75.338 o
5 7 28 2282.040 2324.450 72.998 9.236 o
5 7 29 397.830 421.011 35.555 54.199 o
5 7 30 602.792 655.475 45.377 33.086 o
5 7 31 195.185 200.568 37.452 59.039 o
5 8 1 4900.350 4666.510 29.264 5.434 o
5 8 2 1278.540 1245.160 15.873 40.035 o
5 8 3 167.435 174.490 10.194 323.004 o
5 8 4 9074.430 9011.560 48.667 1.803 o
5 8 5 421.290 411.066 12.047 142.545 o
5 8 6 1210.270 1292.570 18.796 39.505 o
5 8 7 114.721 100.780 8.179 508.180 o
5 8 8 40.500 30.351 7.675 973.792 o
5 8 9 11.448 6.720 7.116 1574.930 o
5 8 10 1666.680 1685.780 17.041 27.702 o
5 8 11 1.679 5.908 6.861 1912.320 o
5 8 12 168.284 145.689 9.408 354.472 o
5 8 13 665.599 725.148 15.714 79.599 o
5 8 14 811.823 830.186 18.042 62.968 o
5 8 15 247.559 265.232 12.999 205.052 o
5 8 16 2019.730 1993.550 26.567 19.737 o
5 8 17 2913.030 2875.460 31.760 11.556 o
5 8 18 454.234 513.921 20.101 94.463 o
5 8 19 3094.570 3086.070 39.669 9.948 o
5 8 20 377.906 385.160 21.806 101.245 o
5 8 21 455.443 491.111 23.934 81.759 o
5 8 22 1115.210 1116.020 33.823 32.602 o
5 8 23 0.276 -2.855 18.722 274.519 o
5 8 24 371.450 388.428 26.331 82.702 o
5 8 25 236.472 230.150 30.515 79.775 o
5 8 26 2464.110 2497.610 67.159 9.414 o
5 8 27 14.960 -23.226 26.018 140.027 o
5 8 28 95.853 121.626 28.367 104.568 o
5 8 29 472.582 466.917 37.198 48.292 o
5 8 30 357.760 297.836 35.012 58.675 o
5 9 1 6042.730 5860.920 33.461 3.769 o
5 9 2 18284.600 17804.300 70.969 0.506 o
5 9 3 16390.100 16202.600 74.091 0.611 o
5 9 4 1628.270 1586.780 20.838 27.826 o
5 9 5 128.288 121.172 9.312 422.440 o
5 9 6 8461.330 8256.030 44.908 2.070 o
5 9 7 1540.970 1511.760 18.601 30.552 o
5 9 8 705.082 722.393 14.556 78.962 o
5 9 9 897.427 916.757 15.703 59.587 o
5 9 10 16883.800 16561.900 74.313 0.581 o
5 9 11 68.590 89.741 8.100 648.307 o
5 9 12 66.953 63.071 8.474 671.244 o
5 9 13 13788.800 13770.600 70.813 0.832 o
5 9 14 5695.650 5569.290 38.406 4.076 o
5 9 15 27.547 24.916 9.612 795.900 o
5 9 16 1107.860 1111.430 23.522 40.998 o
5 9 17 900.802 928.858 24.196 48.945 o
5 9 18 77.629 65.013 14.722 324.018 o
5 9 19 7735.090 7425.910 61.777 2.329 o
5 9 20 6.860 -23.892 15.675 384.221 o
5 9 21 362.961 332.297 22.901 100.240 o
5 9 22 658.017 672.653 29.713 53.302 o
5 9 23 3699.130 3635.950 54.019 7.053 o
5 9 24 659.975 717.437 32.975 47.219 o
5 9 25 11.328 5.607 23.629 169.395 o
5 9 26 2647.610 2624.360 79.673 7.602 o
5 9 27 188.497 178.183 29.695 87.932 o
5 9 28 423.363 461.814 44.493 37.944 o
5 9 29 10.347 7.442 31.034 98.938 o
5 9 30 416.621 428.202 48.776 33.047 o
5 10 1 10051.100 9944.880 45.649 1.518 o
5 10 2 732.375 851.687 16.233 69.679 o
5 10 3 100.163 121.898 9.420 462.475 o
5 10 4 1504.360 1501.660 20.777 30.419 o
5 10 5 866.962 906.978 16.803 59.974 o
5 10 6 1.577 -3.978 6.924 1962.510 o
5 10 7 10014.100 10158.200 59.507 1.472 o
5 10 8 317.297 314.661 14.528 161.437 o
5 10 9 10193.000 10142.200 57.362 1.449 o
5 10 10 524.490 536.703 16.956 97.460 o
5 10 11 4233.010 4215.650 39.023 6.405 o
5 10 12 243.000 259.640 13.156 206.063 o
5 10 13 0.683 6.314 10.014 934.718 o
5 10 14 254.333 284.143 14.042 188.031 o
5 10 15 273.988 253.200 14.310 183.978 o
5 10 16 76.857 71.355 13.470 365.184 o
5 10 17 2788.290 2724.510 35.030 11.996 o
5 10 18 2054.190 1952.410 33.639 18.055 o
5 10 19 820.472 833.222 28.407 47.585 o
5 10 20 177.853 192.599 21.336 144.676 o
5 10 21 64.206 23.545 20.146 208.959 o
5 10 22 24.011 -1.241 20.395 222.321 o
5 10 23 594.730 616.132 30.749 54.539 o
5 10 24 209.292 217.152 25.736 105.888 o
5 10 25 2126.690 2182.470 60.940 11.585 o
5 10 26 1017.990 962.552 42.150 28.834 o
5 10 27 631.930 647.799 42.464 35.890 o
5 10 28 73.141 43.139 31.135 92.733 o
5 10 29 0.005 -29.500 29.166 113.170 o
5 10 30 62.769 54.662 32.818 84.276 o
5 11 1 3546.930 3444.950 25.720 9.067 o
5 11 2 6501.740 6351.310 35.598 3.304 o
5 11 3 25544.200 24992.500 108.275 0.265 o
5 11 4 1276.300 1374.130 20.347 36.129 o
5 11 5 718.361 685.764 17.085 74.441 o
5 11 6 4348.330 4182.890 32.672 6.449 o
5 11 7 4998.900 4925.720 34.471 5.077 o
5 11 8 1176.800 1135.770 22.265 39.947 o
5 11 9 125.999 134.169 12.704 314.716 o
5 11 10 599.028 600.581 18.219 83.875 o
5 11 11 3715.030 3537.690 37.434 8.005 o
5 11 12 14619.800 14506.500 82.669 0.742 o
5 11 13 1183.370 1190.830 24.382 37.610 o
5 11 14 69.186 87.107 11.735 437.482 o
5 11 15 5260.500 5166.720 43.892 4.523 o
5 11 16 3113.430 3082.780 36.215 10.173 o
5 11 17 1743.430 1715.050 31.273 22.222 o
5 11 18 1385.120 1335.310 32.509 27.895 o
5 11 19 2219.520 2226.750 43.539 14.279 o
5 11 20 0.831 -32.983 18.535 279.747 o
5 11 21 2369.770 2380.470 49.962 12.256 o
5 11 22 166.359 141.887 23.753 129.366 o
5 11 23 5047.470 5170.180 68.043 4.167 o
5 11 24 645.939 669.276 34.193 46.360 o
5 11 25 3.545 6.545 24.246 162.433 o
5 11 26 105.814 104.379 28.779 101.847 o
5 11 27 3765.750 3754.410 72.832 5.856 o
5 11 28 526.847 459.122 47.975 32.486 o
5 11 29 18.915 47.568 32.184 90.281 o
5 12 1 1623.180 1576.710 18.625 28.701 o
5 12 2 1756.470 1709.140 20.550 25.364 o
5 12 3 266.808 273.281 13.943 186.775 o
5 12 4 1620.560 1605.790 22.991 27.063 o
5 12 5 151.065 152.336 10.695 336.387 o
5 12 6 5157.070 5125.530 37.515 4.755 o
5 12 7 218.512 205.944 10.223 271.650 o
5 12 8 519.687 545.625 18.945 90.923 o
5 12 9 605.844 551.864 19.268 82.444 o
5 12 10 1709.710 1714.050 30.113 22.937 o
5 12 11 4533.330 4404.650 46.257 5.635 o
5 12 12 1916.920 1961.320 33.837 18.970 o
5 12 13 166.040 159.985 16.938 203.121 o
5 12 14 7733.580 7607.330 57.998 2.325 o
5 12 15 144.771 127.175 13.480 284.519 o
5 12 16 1383.900 1393.020 28.004 29.863 o
5 12 17 1490.990 1477.420 30.328 26.673 o
5 12 18 1000.730 1013.850 28.487 40.359 o
5 12 19 916.658 895.445 32.010 40.030 o
5 12 20 586.454 612.954 29.979 56.380 o
5 12 21 18.311 -9.771 20.571 220.727 o
5 12 22 194.487 171.452 24.037 121.404 o
5 12 23 290.799 271.545 27.622 87.151 o
5 12 24 490.379 429.075 31.048 61.216 o
5 12 25 502.112 451.450 33.660 54.538 o
5 12 26 1270.060 1267.950 53.303 19.260 o
5 12 27 41.381 24.824 37.138 67.901 o
5 12 28 58.756 30.906 36.005 71.317 o
5 12 29 146.232 134.220 46.802 40.947 o
5 13 1 7059.800 6824.810 39.727 2.864 o
5 13 2 5049.220 5003.160 34.130 4.987 o
5 13 3 1948.460 1820.010 25.047 21.493 o
5 13 4 2021.880 1954.460 24.293 20.369 o
5 13 5 726.474 699.409 17.494 72.650 o
5 13 6 2151.270 2107.780 24.925 18.549 o
5 13 7 188.203 165.493 10.212 308.740 o
5 13 8 1893.610 1855.120 28.544 20.962 o
5 13 9 454.042 450.451 18.543 103.914 o
5 13 10 719.764 735.947 23.384 60.944 o
5 13 11 5655.120 5477.770 50.541 3.960 o
5 13 12 546.377 565.808 22.166 78.231 o
5 13 13 23.497 18.089 15.240 376.888 o
5 13 14 2701.580 2694.220 40.391 11.783 o
5 13 15 6268.220 6268.910 51.147 3.306 o
5 13 16 2816.310 2790.810 39.581 11.295 o
5 13 17 3058.280 3040.550 47.949 9.403 o
5 13 18 868.583 866.533 26.166 48.536 o
5 13 19 1426.810 1422.860 37.565 24.395 o
5 13 20 163.143 183.903 23.324 130.366 o
5 13 21 1068.500 1076.080 49.008 23.398 o
5 13 22 1093.420 1093.230 41.738 27.483 o
5 13 23 1689.480 1669.820 47.890 17.486 o
5 13 24 150.343 129.815 31.102 85.231 o
5 13 25 1098.280 1173.580 50.713 21.889 o
5 13 26 472.275 475.302 40.632 42.508 o
5 13 27 1336.140 1411.170 55.828 17.525 o
5 13 28 204.693 192.708 39.750 53.110 o
5 14 1 5017.680 4929.740 34.368 5.056 o
5 14 2 996.210 1032.190 22.922 45.719 o
5 14 3 798.745 806.768 19.322 62.283 o
5 14 4 186.974 180.891 12.710 257.103 o
5 14 5 283.180 294.233 14.135 176.711 o
5 14 6 3382.610 3256.130 31.826 9.449 o
5 14 7 3941.900 3851.030 33.889 7.392 o
5 14 8 583.213 590.965 21.012 77.980 o
5 14 9 1138.680 1119.560 26.109 38.089 o
5 14 10 805.618 741.352 23.582 56.749 o
5 14 11 15.145 12.349 14.166 446.120 o
5 14 12 876.547 853.349 26.323 48.293 o
5 14 13 269.848 234.042 20.239 134.455 o
5 14 14 1598.010 1601.130 42.688 20.029 o
5 14 15 2772.950 2722.310 42.676 11.224 o
5 14 16 3024.400 2859.310 39.568 10.504 o
5 14 17 466.406 463.478 20.753 93.242 o
5 14 18 4439.270 4364.740 51.150 5.617 o
5 14 19 0.684 -2.998 18.982 266.839 o
5 14 20 508.031 509.241 29.235 63.207 o
5 14 21 25.058 23.381 22.124 186.691 o
5 14 22 403.528 404.470 29.703 69.169 o
5 14 23 59.717 79.433 25.200 136.098 o
5 14 24 12.187 11.222 24.314 159.449 o
5 14 25 948.279 906.956 42.916 29.425 o
5 14 26 217.207 188.735 32.790 73.117 o
5 14 27 32.750 7.375 38.182 64.879 o
5 14 28 141.750 168.492 37.920 59.841 o
5 15 1 220.730 223.439 11.852 240.853 o
5 15 2 8034.590 7804.210 49.217 2.246 o
5 15 3 68.667 70.899 11.492 463.015 o
5 15 4 4622.670 4638.660 41.523 5.517 o
5 15 5 3143.360 3096.830 34.977 10.156 o
5 15 6 4210.280 4067.390 39.670 6.532 o
5 15 7 1123.020 1147.050 23.030 40.561 o
5 15 8 157.135 159.211 12.028 296.953 o
5 15 9 2227.820 2194.240 37.989 15.349 o
5 15 10 6644.500 6608.450 59.623 2.934 o
5 15 11 155.223 163.208 18.484 184.697 o
5 15 12 1894.850 1811.180 42.976 17.240 o
5 15 13 187.102 184.095 20.667 150.079 o
5 15 14 3820.980 3761.090 49.999 6.963 o
5 15 15 286.927 264.423 21.697 119.479 o
5 15 16 1130.010 1162.850 40.481 27.477 o
5 15 17 3920.000 3892.120 43.827 6.981 o
5 15 18 1226.430 1261.730 34.434 29.436 o
5 15 19 206.546 184.710 19.684 155.707 o
5 15 20 464.825 466.646 28.502 68.078 o
5 15 21 0.695 -20.412 21.064 216.729 o
5 15 22 1718.960 1649.720 54.973 15.354 o
5 15 23 0.976 -12.874 23.861 168.888 o
5 15 24 1.858 -22.987 25.215 151.111 o
5 15 25 144.347 103.200 31.165 86.108 o
5 15 26 630.438 620.539 40.796 38.105 o
5 15 27 47.276 33.862 39.375 60.299 o
5 16 1 3855.760 3857.840 37.061 7.421 o
5 16 2 3196.930 3309.080 38.410 9.451 o
5 16 3 209.053 209.496 14.845 207.587 o
5 16 4 98.524 86.811 13.213 344.831 o
5 16 5 180.021 192.660 14.637 225.861 o
5 16 6 47.911 32.637 12.140 497.306 o
5 16 7 530.543 488.978 17.882 96.154 o
5 16 8 569.918 554.273 18.794 86.598 o
5 16 9 1002.260 950.666 29.468 40.099 o
5 16 10 1413.180 1359.820 36.013 25.622 o
5 16 11 35.311 19.148 16.671 310.530 o
5 16 12 42.181 15.218 17.592 278.934 o
5 16 13 614.222 592.353 27.379 61.018 o
5 16 14 322.100 341.104 23.490 100.946 o
5 16 15 613.622 635.137 29.098 56.693 o
5 16 16 2.710 -55.464 17.521 311.647 o
5 16 17 3059.500 3086.810 52.551 8.940 o
5 16 18 2744.990 2791.050 47.162 10.701 o
5 16 19 2329.840 2346.790 59.476 10.983 o
5 16 20 5.503 -23.687 25.330 149.145 o
5 16 21 165.283 141.411 25.242 117.971 o
5 16 22 210.427 125.964 26.979 102.694 o
5 16 23 30.777 15.901 25.860 138.243 o
5 16 24 391.538 435.525 37.265 50.624 o
5 16 25 74.064 35.913 35.186 73.780 o
5 16 26 383.011 365.655 38.098 50.080 o
5 16 27 338.466 301.836 154.206 3.982 o
5 17 1 3111.530 3113.820 39.246 9.894 o
5 17 2 1424.300 1431.030 28.412 28.780 o
5 17 3 319.477 356.442 17.942 132.152 o
5 17 4 284.934 294.689 16.697 153.897 o
5 17 5 10085.300 9809.590 67.850 1.466 o
5 17 6 7395.700 7247.970 57.301 2.511 o
5 17 7 5480.910 5374.090 49.475 4.149 o
5 17 8 348.810 379.733 18.059 124.841 o
5 17 9 3817.780 3643.580 37.563 7.680 o
5 17 10 12777.400 12565.900 91.410 0.931 o
5 17 11 9809.910 9747.170 84.626 1.459 o
5 17 12 36.301 13.404 18.673 253.739 o
5 17 13 2104.930 2128.310 43.204 15.141 o
5 17 14 4356.360 4376.920 59.564 5.412 o
5 17 15 5057.340 5029.020 60.912 4.389 o
5 17 16 20.948 -17.659 19.973 232.665 o
5 17 17 124.079 126.815 23.487 139.177 o
5 17 18 2805.870 2882.690 52.915 9.775 o
5 17 19 208.632 202.581 20.974 141.572 o
5 17 20 392.375 361.784 27.783 77.021 o
5 17 21 71.763 61.700 24.653 141.061 o
5 17 22 1538.930 1548.930 84.019 9.731 o
5 17 23 234.706 172.287 28.618 90.113 o
5 17 24 47.469 39.486 28.925 108.777 o
5 17 25 146.840 101.684 35.395 68.720 o
5 17 26 1072.700 1070.930 61.042 17.693 o
5 18 1 3275.000 3393.970 42.511 8.858 o
5 18 2 1264.290 1237.220 29.676 32.036 o
5 18 3 170.648 163.662 17.417 194.221 o
5 18 4 607.093 632.154 23.666 68.641 o
5 18 5 511.061 513.672 23.155 79.556 o
5 18 6 151.033 143.243 16.306 221.818 o
5 18 7 2261.500 2206.600 36.370 15.429 o
5 18 8 718.575 717.826 23.492 61.222 o
5 18 9 2282.020 2229.550 46.635 13.440 o
5 18 10 3583.090 3605.380 40.861 8.032 o
5 18 11 531.992 477.428 25.806 71.693 o
5 18 12 1731.720 1661.250 40.423 19.582 o
5 18 13 520.612 495.850 27.177 68.124 o
5 18 14 402.352 413.859 25.873 81.417 o
5 18 15 1160.380 1197.810 37.707 28.670 o
5 18 16 120.450 98.206 22.338 154.037 o
5 18 17 508.514 478.447 30.216 61.480 o
5 18 18 1888.910 1881.440 59.749 13.072 o
5 18 19 158.475 100.545 25.222 121.385 o
5 18 20 27.228 3.458 21.186 205.077 o
5 18 21 250.111 228.853 27.126 94.133 o
5 18 22 887.203 861.213 40.164 32.828 o
5 18 23 0.350 -52.875 31.423 97.476 o
5 18 24 5.169 -7.320 28.783 115.697 o
5 18 25 595.307 584.726 46.054 32.925 o
5 19 1 1850.340 1799.970 52.682 15.008 o
5 19 2 11.764 -24.264 15.325 395.886 o
5 19 3 1433.120 1467.150 34.568 25.484 o
5 19 4 506.712 529.707 24.712 74.718 o
5 19 5 1469.480 1484.210 35.111 24.740 o
5 19 6 383.725 377.557 21.341 103.214 o
5 19 7 3456.060 3367.390 43.268 8.420 o
5 19 8 42.980 37.275 14.912 361.009 o
5 19 9 3013.830 2984.760 39.540 10.347 o
5 19 10 4.446 -12.267 13.196 543.071 o
5 19 11 3215.500 3235.100 39.548 9.418 o
5 19 12 1172.470 1139.830 37.704 28.889 o
5 19 13 70.188 40.499 20.518 197.849 o
5 19 14 115.206 98.651 20.955 171.542 o
5 19 15 1845.350 1793.600 42.436 17.748 o
5 19 16 0.627 0.531 20.209 235.363 o
5 19 17 116.682 118.360 23.930 136.827 o
5 19 18 1193.670 1186.020 40.111 26.846 o
5 19 19 5222.670 5445.650 72.659 3.840 o
5 19 20 892.655 877.346 54.189 22.528 o
5 19 21 24.054 7.486 23.212 172.354 o
5 19 22 235.004 173.174 34.125 68.061 o
5 19 23 2176.860 2188.790 61.135 11.394 o
5 19 24 1410.500 1464.700 67.073 13.672 o
5 20 1 283.121 255.909 27.071 90.768 o
5 20 2 0.311 -21.037 21.024 217.696 o
5 20 3 234.937 192.026 24.691 110.965 o
5 20 4 65.850 51.395 19.125 222.747 o
5 20 5 111.874 115.598 19.105 196.028 o
5 20 6 425.433 351.846 23.711 90.186 o
5 20 7 1553.290 1571.470 37.980 22.279 o
5 20 8 1077.050 997.205 29.107 38.262 o
5 20 9 472.278 451.576 21.765 89.521 o
5 20 10 300.040 329.945 19.765 125.498 o
5 20 11 601.555 626.581 26.875 61.896 o
5 20 12 1832.230 1741.670 43.078 17.816 o
5 20 13 709.036 681.571 33.017 46.329 o
5 20 14 1381.240 1346.390 41.432 23.402 o
5 20 15 291.596 268.952 25.339 97.909 o
5 20 16 1285.820 1283.610 39.622 25.576 o
5 20 17 416.979 438.710 29.062 69.548 o
5 20 18 158.806 94.784 32.308 80.310 o
5 20 19 434.557 466.469 36.002 51.559 o
5 20 20 403.798 418.313 37.702 49.675 o
5 20 21 89.186 55.632 34.719 74.574 o
5 20 22 5.172 8.237 26.149 139.452 o
5 20 23 625.283 596.918 51.359 27.657 o
5 21 1 1952.440 1933.570 53.445 14.095 o
5 21 2 633.250 609.738 35.853 44.888 o
5 21 3 6161.270 6159.730 81.092 2.982 o
5 21 4 422.939 459.426 31.913 61.150 o
5 21 5 1087.600 1068.670 36.654 31.274 o
5 21 6 944.138 959.345 35.371 35.517 o
5 21 7 5574.620 5581.300 70.243 3.625 o
5 21 8 95.283 76.721 20.676 183.123 o
5 21 9 1800.490 1821.640 39.615 18.755 o
5 21 10 60.253 45.396 20.011 209.072 o
5 21 11 976.370 957.499 28.452 41.652 o
5 21 12 128.042 129.777 17.646 211.226 o
5 21 13 2946.190 3060.460 56.773 8.846 o
5 21 14 349.054 358.570 29.476 73.822 o
5 21 15 23.784 17.547 26.508 132.630 o
5 21 16 203.948 145.021 28.625 93.331 o
5 21 17 322.557 314.814 30.371 73.346 o
5 21 18 2279.110 2389.340 58.031 11.288 o
5 21 19 1970.090 2059.670 68.227 10.949 o
5 21 20 3083.930 3061.860 110.221 4.768 o
5 21 21 2.520 -73.068 32.907 88.757 o
5 21 22 818.398 773.671 51.432 25.192 o
5 22 1 170.123 204.674 28.040 96.753 o
5 22 2 1369.200 1404.860 50.090 19.511 o
5 22 3 48.659 33.603 24.656 146.968 o
5 22 4 3479.980 3539.920 65.788 6.768 o
5 22 5 24.313 -31.745 23.284 172.092 o
5 22 6 2671.740 2877.320 61.122 9.229 o
5 22 7 98.050 77.705 22.235 161.765 o
5 22 8 204.988 188.008 23.877 120.191 o
5 22 9 351.829 352.864 28.889 75.820 o
5 22 10 3003.590 3021.680 63.640 8.149 o
5 22 11 482.954 466.971 27.875 68.887 o
5 22 12 87.795 77.700 21.397 174.810 o
5 22 13 555.389 553.504 28.339 62.293 o
5 22 14 516.662 468.376 32.425 56.381 o
5 22 15 98.253 76.124 33.158 80.242 o
5 22 16 1476.220 1613.410 62.745 14.331 o
5 22 17 1842.660 1920.080 55.364 14.143 o
5 22 18 3058.550 3206.050 78.332 6.729 o
5 22 19 169.268 84.085 37.929 60.260 o
5 22 20 298.684 258.609 39.921 49.711 o
5 22 21 0.968 -57.431 33.959 83.429 o
5 23 1 241.423 254.375 30.603 78.461 o
5 23 2 4423.200 4497.720 75.082 4.731 o
5 23 3 338.111 316.295 33.642 62.636 o
5 23 4 2430.580 2523.640 59.992 10.389 o
5 23 5 1075.070 1072.390 44.853 25.801 o
5 23 6 3046.180 3214.140 65.556 7.736 o
5 23 7 14.515 9.070 24.703 154.345 o
5 23 8 202.797 208.823 29.565 86.584 o
5 23 9 65.236 37.667 22.977 163.501 o
5 23 10 864.263 858.373 36.638 36.601 o
5 23 11 654.810 707.297 34.681 44.938 o
5 23 12 705.438 797.445 44.594 31.657 o
5 23 13 4.221 -5.004 19.939 240.357 o
5 23 14 2101.530 2095.810 57.410 12.429 o
5 23 15 747.281 743.408 45.362 30.776 o
5 23 16 483.654 416.558 39.461 44.723 o
5 23 17 10.927 27.868 30.849 99.319 o
5 23 18 2567.690 2542.660 84.357 7.329 o
5 23 19 6.530 -69.562 61.672 25.281 o
5 23 20 299.465 181.550 52.910 30.967 o
5 24 1 913.894 951.781 45.554 27.592 o
5 24 2 726.264 724.260 40.630 35.863 o
5 24 3 0.254 -12.709 27.009 131.941 o
5 24 4 791.618 818.415 47.984 27.718 o
5 24 5 146.012 158.078 29.840 90.779 o
5 24 6 155.606 190.006 31.489 81.423 o
5 24 7 173.708 185.441 30.723 83.883 o
5 24 8 586.350 540.147 36.916 45.166 o
5 24 9 2466.160 2509.370 82.234 7.703 o
5 24 10 66.031 26.738 27.968 114.666 o
5 24 11 1.136 -44.528 28.220 120.766 o
5 24 12 76.418 22.368 30.656 95.958 o
5 24 13 502.248 534.035 32.966 54.633 o
5 24 14 329.833 306.043 29.913 74.766 o
5 24 15 5.583 -48.617 28.566 117.413 o
5 24 16 61.778 12.550 40.068 58.188 o
5 24 17 2612.820 2699.680 88.381 6.811 o
5 24 18 162.022 180.341 42.960 47.246 o
5 25 1 45.090 68.276 29.260 105.397 o
5 25 2 1418.370 1409.070 52.275 18.364 o
5 25 3 358.121 448.468 36.973 51.931 o
5 25 4 195.999 230.814 34.512 67.209 o
5 25 5 7.454 -14.840 29.343 111.131 o
5 25 6 159.851 129.148 30.817 86.013 o
5 25 7 1498.680 1499.100 67.496 13.230 o
5 25 8 127.064 126.494 30.897 87.764 o
5 25 9 204.727 239.262 39.568 52.955 o
5 25 10 13.985 -33.916 36.553 71.522 o
5 25 11 59.143 -10.467 34.130 79.738 o
5 25 12 112.050 60.305 41.053 53.778 o
5 25 13 1603.370 1665.990 80.266 10.140 o
5 25 14 1740.400 1745.310 67.448 12.146 o
5 25 15 5.354 2.432 25.508 146.917 o
5 25 16 22.817 -22.353 35.814 74.120 o
5 25 17 930.586 888.619 63.253 17.844 o
5 26 1 39.757 21.488 30.439 100.002 o
5 26 2 1403.510 1450.770 66.154 13.960 o
5 26 3 24.731 -23.792 28.931 112.654 o
5 26 4 4.027 9.316 29.870 107.162 o
5 26 5 1.531 3.318 29.698 108.878 o
5 26 6 986.869 1018.120 51.633 22.793 o
5 26 7 155.027 166.149 32.830 76.504 o
5 26 8 62.688 28.325 36.556 69.169 o
5 26 9 180.516 92.407 32.556 78.188 o
5 26 10 1669.710 1680.370 67.061 12.531 o
5 26 11 184.865 183.019 47.248 39.385 o
5 26 12 1345.380 1404.010 72.373 12.628 o
5 26 13 0.017 -41.105 45.620 46.258 o
5 26 14 157.886 108.789 54.364 30.904 o
5 26 15 60.283 68.760 52.661 33.875 o
5 27 1 3731.440 3912.220 80.288 5.431 o
5 27 2 2.578 -27.996 31.240 98.463 o
5 27 3 712.944 764.819 46.519 30.029 o
5 27 4 41.795 44.288 32.867 85.479 o
5 27 5 2171.840 2313.480 85.154 7.964 o
5 27 6 1.036 13.015 31.468 96.700 o
5 27 7 133.018 68.567 35.484 69.590 o
5 27 8 58.227 40.594 42.560 51.535 o
5 27 9 1022.130 1064.260 75.464 13.127 o
5 27 10 3.715 -19.038 38.548 64.674 o
5 27 11 1155.280 1174.810 67.242 14.966 o
5 27 12 73.408 58.621 39.745 58.189 o
5 27 13 1560.650 911.669 225.122 1.816 o
5 28 1 344.006 405.216 42.954 41.901 o
5 28 2 533.752 537.395 44.398 35.899 o
5 28 3 110.341 138.686 36.803 64.682 o
5 28 4 71.805 11.201 34.108 78.960 o
5 28 5 46.568 27.198 40.605 56.897 o
5 28 6 88.056 77.546 36.481 67.610 o
5 28 7 5.060 -8.202 35.889 74.539 o
5 28 8 165.518 88.420 46.069 42.222 o
5 28 9 605.693 596.192 56.423 24.042 o
5 28 10 7.346 69.722 36.958 68.958 o
5 29 1 27.091 23.329 35.669 74.056 o
5 29 2 620.885 675.503 49.926 28.524 o
5 29 3 148.275 132.568 38.873 57.552 o
5 29 4 59.156 1.928 36.833 68.771 o
5 29 5 621.290 584.699 49.189 29.610 o
5 29 6 1678.620 1450.290 169.252 3.043 o
6 0 0 53430.600 54988.600 660.726 0.049 o
6 0 2 55.312 59.136 10.139 586.072 o
6 0 4 11086.400 11296.000 71.880 1.205 o
6 0 6 3352.940 3374.110 40.972 8.799 o
6 0 8 75.839 73.072 12.713 395.071 o
6 0 10 5536.800 5463.260 49.665 4.069 o
6 0 12 11982.800 11876.000 86.602 1.043 o
6 0 14 8843.800 8965.050 71.684 1.768 o
6 0 16 6835.310 6601.290 76.305 2.670 o
6 0 18 22.469 55.940 19.766 225.556 o
6 0 20 411.910 471.387 32.998 58.711 o
6 0 22 931.113 997.359 52.990 22.517 o
6 0 24 6739.640 6793.990 104.033 2.344 o
6 0 26 125.995 97.618 30.700 89.757 o
6 0 28 853.638 827.165 51.606 24.574 o
6 0 30 758.669 802.292 55.511 22.914 o
6 1 0 5189.870 5504.610 42.851 4.454 o
6 1 1 2040.510 2115.910 20.998 20.127 o
6 1 2 835.868 837.409 15.537 65.061 o
6 1 3 1456.430 1391.910 19.734 32.654 o
6 1 4 683.933 714.907 18.532 72.854 o
6 1 5 0.803 -11.139 9.386 1085.900 o
6 1 6 179.590 176.333 10.864 298.118 o
6 1 7 3279.390 3176.840 26.787 10.160 o
6 1 8 9359.000 9299.260 46.957 1.713 o
6 1 9 0.435 -4.550 7.851 1554.280 o
6 1 10 343.318 343.197 11.535 173.245 o
6 1 11 736.502 760.075 15.995 72.753 o
6 1 12 462.692 433.913 13.747 124.705 o
6 1 13 540.627 598.695 17.525 91.000 o
6 1 14 1193.950 1143.650 19.463 41.415 o
6 1 15 2689.050 2593.010 29.590 13.268 o
6 1 16 2333.800 2339.960 31.806 15.425 o
6 1 17 216.136 224.763 15.926 188.949 o
6 1 18 1394.900 1331.590 27.662 30.346 o
6 1 19 1937.640 1889.810 38.862 17.795 o
6 1 20 829.945 879.794 28.839 46.076 o
6 1 21 237.697 271.477 18.824 148.341 o
6 1 22 547.228 556.793 23.469 74.854 o
6 1 23 110.765 120.004 19.442 190.655 o
6 1 24 1502.730 1460.170 48.357 19.127 o
6 1 25 725.123 745.345 31.035 47.943 o
6 1 26 182.047 146.839 22.800 134.718 o
6 1 27 309.768 300.724 26.740 88.564 o
6 1 28 19.751 45.837 23.538 164.693 o
6 1 29 0.342 27.084 24.310 160.238 o
6 1 30 41.861 47.394 28.787 109.915 o
6 1 31 47.855 25.739 28.844 109.944 o
6 2 0 715.773 741.546 19.937 67.374 o
6 2 1 6576.700 6377.310 34.917 3.259 o
6 2 2 976.804 944.122 17.111 53.900 o
6 2 3 24407.700 24528.100 91.894 0.286 o
6 2 4 1075.860 1110.580 18.658 45.927 o
6 2 5 637.571 631.296 19.303 77.084 o
6 2 6 283.673 296.640 11.297 203.040 o
6 2 7 923.488 922.874 16.083 57.778 o
6 2 8 4561.100 4434.880 29.947 6.016 o
6 2 9 9618.420 9398.360 45.613 1.653 o
6 2 10 33.108 38.513 8.259 910.381 o
6 2 11 490.030 477.423 13.357 118.624 o
6 2 12 6715.850 6542.130 39.598 3.103 o
6 2 13 38554.700 37832.100 138.478 0.120 o
6 2 14 1007.550 987.673 18.443 50.527 o
6 2 15 2572.590 2531.020 29.971 13.922 o
6 2 16 2878.140 2759.860 31.973 11.886 o
6 2 17 954.478 962.114 24.105 46.816 o
6 2 18 1.279 1.224 13.230 545.850 o
6 2 19 9.907 5.641 13.380 511.970 o
6 2 20 4108.240 4060.180 43.957 6.536 o
6 2 21 146.965 148.169 16.871 213.239 o
6 2 22 705.323 707.929 25.733 57.952 o
6 2 23 2446.050 2454.220 39.469 13.408 o
6 2 24 2141.690 2104.470 40.334 15.599 o
6 2 25 4450.660 4448.890 59.183 5.283 o
6 2 26 812.798 852.087 33.215 41.467 o
6 2 27 393.285 429.640 29.272 70.336 o
6 2 28 119.003 189.787 26.263 113.146 o
6 2 29 6498.510 6392.220 86.910 2.711 o
6 2 30 1532.460 1548.510 53.901 16.808 o
6 2 31 275.407 327.361 35.823 58.839 o
6 3 0 32714.000 32190.200 153.063 0.162 o
6 3 1 4594.970 4587.270 33.098 5.793 o
6 3 2 2621.490 2567.170 31.154 13.462 o
6 3 3 2653.630 2724.100 28.533 13.243 o
6 3 4 1033.910 1029.980 17.365 49.809 o
6 3 5 19.739 30.716 9.847 789.142 o
6 3 6 673.438 683.405 13.312 85.609 o
6 3 7 493.103 498.052 12.352 120.397 o
6 3 8 6871.360 6851.180 37.968 2.959 o
6 3 9 159.769 174.860 9.721 340.754 o
6 3 10 461.660 464.464 12.407 128.127 o
6 3 11 2033.790 1951.830 22.081 20.723 o
6 3 12 2873.210 2869.130 25.566 12.246 o
6 3 13 60.374 75.858 9.910 567.320 o
6 3 14 168.579 176.120 11.153 300.722 o
6 3 15 162.414 169.467 12.995 269.778 o
6 3 16 2885.240 2750.240 32.047 11.870 o
6 3 17 912.952 954.128 23.960 48.417 o
6 3 18 909.070 887.201 24.144 49.424 o
6 3 19 224.212 257.472 17.571 164.401 o
6 3 20 688.007 647.023 22.947 65.504 o
6 3 21 13.314 27.632 14.734 407.247 o
6 3 22 1669.690 1686.430 47.823 17.574 o
6 3 23 714.807 742.492 34.334 43.569 o
6 3 24 2303.130 2426.420 49.962 12.415 o
6 3 25 5.033 27.717 19.201 251.965 o
6 3 26 160.998 127.732 22.271 144.575 o
6 3 27 304.290 306.394 28.878 79.991 o
6 3 28 99.155 53.875 26.561 120.647 o
6 3 29 127.687 151.626 31.329 84.872 o
6 3 30 55.283 87.281 30.315 97.152 o
6 3 31 520.493 599.973 39.255 42.397 o
6 4 0 1807.260 1888.790 40.864 18.124 o
6 4 1 7201.880 7011.590 36.188 2.780 o
6 4 2 13371.300 13323.100 60.212 0.892 o
6 4 3 3418.160 3254.760 26.111 9.665 o
6 4 4 262.554 265.841 10.076 231.695 o
6 4 5 41978.900 40998.400 140.265 0.102 o
6 4 6 2921.640 2972.400 23.689 11.980 o
6 4 7 6536.960 6219.660 35.899 3.319 o
6 4 8 3598.230 3542.620 27.198 8.747 o
6 4 9 13944.600 13732.800 59.504 0.833 o
6 4 10 278.955 291.551 11.031 208.524 o
6 4 11 6909.210 6832.880 38.481 2.942 o
6 4 12 113.585 94.775 9.124 475.257 o
6 4 13 9195.690 9052.590 48.472 1.772 o
6 4 14 19093.300 18940.500 82.935 0.458 o
6 4 15 597.962 599.228 17.919 84.820 o
6 4 16 3831.720 3756.020 36.498 7.589 o
6 4 17 8537.160 8365.290 56.930 1.982 o
6 4 18 99.987 102.949 15.009 285.501 o
6 4 19 537.435 528.911 21.393 82.456 o
6 4 20 3315.270 3350.740 41.039 8.913 o
6 4 21 1906.760 1866.350 41.364 17.421 o
6 4 22 5067.450 5070.170 51.439 4.585 o
6 4 23 163.807 144.086 19.249 175.254 o
6 4 24 2.759 22.614 17.984 288.780 o
6 4 25 3121.410 3121.710 47.328 9.196 o
6 4 26 1431.840 1430.850 43.208 21.795 o
6 4 27 343.573 379.105 31.052 68.570 o
6 4 28 107.734 152.486 30.272 91.363 o
6 4 29 3694.880 3619.210 67.709 6.302 o
6 4 30 818.332 773.245 41.003 33.695 o
6 4 31 171.851 226.246 36.701 61.471 o
6 5 0 28060.800 28569.100 153.193 0.211 o
6 5 1 4626.440 4701.530 29.737 5.749 o
6 5 2 4215.960 4303.390 27.978 6.692 o
6 5 3 2415.480 2353.280 21.241 16.362 o
6 5 4 264.644 292.182 10.758 217.199 o
6 5 5 488.019 474.243 12.479 122.613 o
6 5 6 2143.270 2080.380 20.568 19.467 o
6 5 7 563.943 599.986 14.390 97.841 o
6 5 8 246.183 223.437 10.442 246.740 o
6 5 9 3448.850 3554.030 28.342 9.060 o
6 5 10 2851.390 2908.120 25.291 12.277 o
6 5 11 812.516 856.679 15.617 65.721 o
6 5 12 405.833 414.860 13.349 138.499 o
6 5 13 0.120 -5.844 8.400 1362.650 o
6 5 14 1400.980 1363.990 21.456 33.149 o
6 5 15 1147.390 1100.830 22.293 41.108 o
6 5 16 1070.570 1075.110 22.891 42.996 o
6 5 17 9.793 12.236 12.258 595.934 o
6 5 18 213.622 199.107 15.921 193.964 o
6 5 19 1111.230 1089.390 26.212 38.962 o
6 5 20 756.535 762.554 23.775 58.049 o
6 5 21 1038.170 1076.190 27.283 39.878 o
6 5 22 40.274 57.411 16.032 313.873 o
6 5 23 1204.840 1244.360 48.329 22.009 o
6 5 24 181.264 172.997 21.747 142.024 o
6 5 25 362.116 420.795 27.739 77.217 o
6 5 26 7.981 24.404 21.989 193.376 o
6 5 27 1657.320 1684.080 46.933 17.931 o
6 5 28 92.810 73.028 25.682 127.593 o
6 5 29 31.197 32.323 27.477 122.031 o
6 5 30 66.097 104.102 33.612 79.157 o
6 5 31 72.123 16.118 32.481 86.499 o
6 6 0 32164.200 32483.900 169.420 0.163 o
6 6 1 2136.060 2211.990 20.711 18.962 o
6 6 2 2050.490 2034.430 20.130 20.556 o
6 6 3 3014.540 2995.860 26.377 11.388 o
6 6 4 20814.600 20300.000 80.910 0.395 o
6 6 5 593.806 645.131 13.899 93.649 o
6 6 6 2638.540 2580.720 21.757 14.341 o
6 6 7 5748.310 5606.980 35.681 4.055 o
6 6 8 13218.200 12741.500 62.018 0.927 o
6 6 9 1163.900 1211.530 18.742 41.805 o
6 6 10 132.740 130.000 9.317 409.632 o
6 6 11 6863.380 6688.070 39.173 2.995 o
6 6 12 6535.790 6578.320 38.932 3.194 o
6 6 13 2803.250 2770.430 26.729 12.650 o
6 6 14 6679.430 6514.860 42.086 3.109 o
6 6 15 2729.770 2790.900 30.007 12.611 o
6 6 16 289.107 269.285 14.607 174.253 o
6 6 17 6157.940 6000.650 47.712 3.490 o
6 6 18 7936.960 7705.760 56.825 2.250 o
6 6 19 1507.680 1543.660 29.847 26.261 o
6 6 20 669.524 699.533 23.406 64.180 o
6 6 21 12083.900 11858.500 75.652 1.054 o
6 6 22 1008.490 955.841 30.526 38.876 o
6 6 23 92.611 128.274 19.840 188.884 o
6 6 24 1991.720 2177.610 60.669 12.056 o
6 6 25 300.843 271.423 25.948 94.019 o
6 6 26 1.734 3.101 22.237 193.779 o
6 6 27 4416.690 4465.380 66.597 5.051 o
6 6 28 1010.750 970.632 54.810 21.103 o
6 6 29 967.615 1025.020 45.115 26.957 o
6 6 30 603.518 745.520 45.548 32.337 o
6 7 0 21915.600 21699.500 123.096 0.344 o
6 7 1 7558.430 7492.120 42.017 2.503 o
6 7 2 1570.200 1571.060 21.796 28.455 o
6 7 3 4454.340 4567.380 30.905 6.051 o
6 7 4 232.077 207.523 10.037 265.294 o
6 7 5 469.391 472.916 13.354 122.176 o
6 7 6 1549.910 1561.130 20.425 29.342 o
6 7 7 4009.180 3939.520 30.140 7.316 o
6 7 8 5306.750 5466.510 36.553 4.471 o
6 7 9 2461.530 2401.200 25.736 15.382 o
6 7 10 1057.030 980.732 17.641 49.615 o
6 7 11 1352.990 1390.120 18.565 35.246 o
6 7 12 292.680 307.704 12.067 190.541 o
6 7 13 187.658 174.909 11.041 289.195 o
6 7 14 341.141 313.877 13.631 162.418 o
6 7 15 409.950 446.666 15.823 122.326 o
6 7 16 742.289 735.409 19.480 66.902 o
6 7 17 690.062 708.086 21.131 67.430 o
6 7 18 12.054 18.741 13.402 494.133 o
6 7 19 676.099 701.732 25.769 59.238 o
6 7 20 588.194 590.673 25.212 67.134 o
6 7 21 417.313 445.629 24.290 84.939 o
6 7 22 181.960 219.356 19.803 156.056 o
6 7 23 37.800 18.867 18.554 254.660 o
6 7 24 1407.710 1346.560 39.098 24.255 o
6 7 25 10.950 31.474 21.957 192.123 o
6 7 26 482.129 449.187 33.704 55.123 o
6 7 27 130.578 112.418 27.803 105.500 o
6 7 28 31.635 -12.067 27.249 125.839 o
6 7 29 20.933 33.217 29.737 105.667 o
6 7 30 227.924 257.190 36.172 60.612 o
6 8 0 8553.520 8220.720 56.544 1.999 o
6 8 1 12.177 15.800 7.142 1475.430 o
6 8 2 4530.810 4586.310 36.441 5.798 o
6 8 3 5022.110 4955.000 32.070 5.078 o
6 8 4 21788.200 21532.500 93.367 0.357 o
6 8 5 36.717 41.492 8.270 877.952 o
6 8 6 743.822 712.102 15.560 74.659 o
6 8 7 6522.110 6358.510 39.083 3.261 o
6 8 8 17650.900 17328.200 76.832 0.535 o
6 8 9 686.893 694.983 16.600 77.305 o
6 8 10 248.419 268.037 12.825 206.150 o
6 8 11 127.615 128.710 10.388 382.730 o
6 8 12 3589.880 3526.740 28.403 8.734 o
6 8 13 327.311 339.261 12.375 172.218 o
6 8 14 8090.300 8001.250 49.271 2.197 o
6 8 15 365.862 357.825 15.228 141.017 o
6 8 16 16270.200 15814.300 83.568 0.619 o
6 8 17 0.441 26.041 14.622 431.047 o
6 8 18 632.951 598.440 23.524 68.475 o
6 8 19 921.386 927.952 28.703 43.133 o
6 8 20 11858.400 11572.000 81.531 1.081 o
6 8 21 3235.040 3232.320 47.078 8.811 o
6 8 22 3646.330 3648.340 52.766 7.202 o
6 8 23 56.212 42.081 21.419 187.093 o
6 8 24 272.009 302.565 27.330 88.675 o
6 8 25 6.570 -8.474 23.198 177.363 o
6 8 26 479.151 495.773 34.774 52.304 o
6 8 27 223.198 210.686 37.562 57.757 o
6 8 28 4554.860 4548.040 78.203 4.496 o
6 8 29 1415.590 1381.310 55.490 17.311 o
6 8 30 135.387 138.451 39.703 55.649 o
6 9 1 1254.430 1246.160 17.230 39.899 o
6 9 2 584.393 600.958 12.793 99.915 o
6 9 3 82.235 255.977 34.304 72.118 o
6 9 4 1059.690 1087.180 19.775 45.861 o
6 9 5 815.354 842.035 17.474 63.310 o
6 9 6 92.731 93.285 9.137 517.240 o
6 9 7 4324.300 4325.110 33.193 6.362 o
6 9 8 1411.140 1448.670 20.804 32.487 o
6 9 9 1156.000 1229.220 22.391 39.225 o
6 9 10 285.929 303.483 13.538 179.978 o
6 9 11 11753.000 11387.100 62.348 1.138 o
6 9 12 0.064 -0.398 9.375 1094.730 o
6 9 13 699.728 700.309 19.003 71.362 o
6 9 14 194.057 181.790 13.816 234.791 o
6 9 15 109.650 119.871 13.910 301.312 o
6 9 16 2238.140 2217.000 31.823 16.346 o
6 9 17 2282.410 2178.180 36.678 15.337 o
6 9 18 225.860 225.701 19.909 145.658 o
6 9 19 1831.090 1838.810 38.286 18.857 o
6 9 20 239.014 230.044 22.369 123.720 o
6 9 21 119.056 121.656 21.507 161.355 o
6 9 22 4.161 23.245 20.465 223.894 o
6 9 23 38.144 46.268 22.505 174.872 o
6 9 24 967.789 968.652 39.758 31.272 o
6 9 25 503.838 502.192 33.527 53.950 o
6 9 26 49.256 45.640 26.849 124.570 o
6 9 27 0.517 13.064 27.543 126.074 o
6 9 28 45.233 47.554 31.493 92.433 o
6 9 29 39.546 33.815 32.004 90.416 o
6 9 30 392.106 398.531 55.148 27.219 o
6 10 0 10940.900 10891.800 78.653 1.233 o
6 10 1 20743.400 19924.100 82.510 0.401 o
6 10 2 4362.810 4487.780 31.481 6.227 o
6 10 3 435.656 421.312 13.716 130.500 o
6 10 4 7553.760 7452.880 47.113 2.483 o
6 10 5 12453.700 12150.100 66.296 1.017 o
6 10 6 2418.410 2455.330 27.622 15.229 o
6 10 7 2248.700 2134.500 24.732 17.759 o
6 10 8 13042.800 12676.400 62.863 0.943 o
6 10 9 1109.630 1040.430 19.324 45.419 o
6 10 10 8259.170 8120.680 49.580 2.127 o
6 10 11 1350.000 1269.100 22.740 34.364 o
6 10 12 7219.540 7172.570 46.849 2.670 o
6 10 13 60.818 90.503 12.444 414.657 o
6 10 14 2566.370 2528.440 32.649 13.627 o
6 10 15 7748.120 7501.630 58.749 2.332 o
6 10 16 2901.690 2884.970 37.763 11.027 o
6 10 17 4274.130 4196.210 46.372 6.105 o
6 10 18 141.884 137.236 19.508 178.630 o
6 10 19 840.334 846.108 30.544 44.112 o
6 10 20 1198.750 1261.750 36.304 28.649 o
6 10 21 6749.320 6633.450 68.661 2.784 o
6 10 22 30.845 21.314 21.337 198.530 o
6 10 23 301.088 308.700 27.668 84.950 o
6 10 24 2404.870 2417.860 52.072 11.748 o
6 10 25 972.195 901.964 38.733 32.537 o
6 10 26 307.599 323.945 36.553 56.079 o
6 10 27 403.407 366.312 41.019 44.294 o
6 10 28 4058.880 4049.100 133.693 3.158 o
6 10 29 83.439 101.133 42.538 50.457 o
6 11 0 2038.640 2106.910 32.812 17.809 o
6 11 1 119.758 117.096 8.755 459.515 o
6 11 2 53.341 53.229 7.771 814.487 o
6 11 3 8.116 5.115 8.683 1160.690 o
6 11 4 1288.900 1226.080 21.451 36.827 o
6 11 5 647.174 639.945 18.174 78.755 o
6 11 6 1240.400 1253.180 21.691 37.456 o
6 11 7 114.416 98.700 10.772 405.310 o
6 11 8 11345.000 11142.200 66.310 1.194 o
6 11 9 0.858 4.639 9.116 1128.060 o
6 11 10 2667.470 2691.080 29.075 13.198 o
6 11 11 333.451 297.817 14.217 161.937 o
6 11 12 227.319 183.497 14.109 215.412 o
6 11 13 2.126 -15.465 11.542 714.668 o
6 11 14 1795.690 1748.760 30.044 21.942 o
6 11 15 439.095 455.996 19.514 101.215 o
6 11 16 2829.010 2792.130 42.575 10.935 o
6 11 17 3.242 4.998 14.355 458.148 o
6 11 18 9.362 -13.096 16.780 334.064 o
6 11 19 90.552 98.452 20.006 191.328 o
6 11 20 662.900 628.780 29.209 54.797 o
6 11 21 62.503 34.819 21.369 187.142 o
6 11 22 471.237 481.169 30.366 62.601 o
6 11 23 326.868 342.444 29.368 75.839 o
6 11 24 1630.400 1620.550 46.309 18.499 o
6 11 25 166.050 162.150 29.480 91.075 o
6 11 26 150.784 154.063 29.982 89.873 o
6 11 27 101.596 110.639 34.082 75.343 o
6 11 28 132.616 133.263 41.464 51.520 o
6 11 29 331.825 309.122 56.858 26.529 o
6 12 0 54.371 343.670 40.094 54.131 o
6 12 1 101.255 75.646 8.637 543.871 o
6 12 2 23.321 25.750 9.088 888.073 o
6 12 3 4156.900 4026.130 34.805 6.819 o
6 12 4 313.008 329.635 14.063 164.289 o
6 12 5 264.268 292.334 13.914 184.842 o
6 12 6 2232.830 2221.760 27.607 17.092 o
6 12 7 1202.630 1194.980 21.872 38.884 o
6 12 8 123.470 138.533 11.793 339.811 o
6 12 9 2020.540 2086.260 25.716 19.524 o
6 12 10 5282.790 5285.850 48.501 4.364 o
6 12 11 17.727 30.459 9.934 788.024 o
6 12 12 1738.840 1662.790 26.451 24.088 o
6 12 13 493.888 484.415 18.158 99.199 o
6 12 14 3703.920 3624.480 45.929 7.499 o
6 12 15 14433.100 14200.800 84.679 0.761 o
6 12 16 274.568 237.299 18.579 146.489 o
6 12 17 517.125 544.835 21.963 81.643 o
6 12 18 19.030 4.525 17.087 313.509 o
6 12 19 7360.540 7179.370 69.035 2.441 o
6 12 20 117.682 139.507 23.157 142.353 o
6 12 21 4294.220 4369.890 61.068 5.429 o
6 12 22 3037.120 2932.290 73.275 7.348 o
6 12 23 2914.010 3022.390 72.529 7.532 o
6 12 24 436.857 448.843 32.182 60.161 o
6 12 25 1412.150 1484.770 61.557 15.157 o
6 12 26 1.791 29.945 28.475 117.016 o
6 12 27 874.900 956.091 56.633 21.054 o
6 12 28 0.870 43.610 35.056 77.327 o
6 13 0 1240.630 1236.040 27.150 34.090 o
6 13 1 575.002 561.951 14.626 98.025 o
6 13 2 2508.100 2498.510 28.482 14.513 o
6 13 3 176.861 180.012 12.112 274.383 o
6 13 4 691.948 669.601 18.691 73.477 o
6 13 5 623.566 633.647 18.678 79.519 o
6 13 6 2185.010 2171.800 28.139 17.496 o
6 13 7 1697.450 1720.270 25.113 24.659 o
6 13 8 75.776 76.647 11.429 449.874 o
6 13 9 2881.290 2828.060 30.364 11.889 o
6 13 10 1138.470 1100.030 20.815 42.513 o
6 13 11 421.397 431.462 15.712 122.277 o
6 13 12 0.214 -6.155 10.050 951.805 o
6 13 13 54.751 54.766 11.821 483.376 o
6 13 14 1757.070 1729.320 31.717 21.883 o
6 13 15 3609.170 3604.860 39.569 8.047 o
6 13 16 77.586 72.691 14.786 318.930 o
6 13 17 160.593 160.370 18.365 185.110 o
6 13 18 242.823 214.194 21.386 131.593 o
6 13 19 1829.290 1788.570 41.678 18.081 o
6 13 20 5.042 7.457 20.728 220.887 o
6 13 21 169.666 105.184 23.599 132.837 o
6 13 22 4.577 -4.737 22.992 181.001 o
6 13 23 805.949 784.734 40.833 33.959 o
6 13 24 505.296 512.204 34.238 52.340 o
6 13 25 333.108 289.012 31.880 68.551 o
6 13 26 1.452 -11.290 29.643 109.431 o
6 13 27 445.922 448.699 41.080 42.577 o
6 13 28 167.110 161.071 38.748 56.972 o
6 14 0 6130.860 5973.440 56.365 3.403 o
6 14 1 1113.510 1102.060 18.797 44.785 o
6 14 2 1076.990 1081.250 22.527 43.053 o
6 14 3 2728.550 2718.120 32.350 12.529 o
6 14 4 4811.770 4654.940 41.448 5.288 o
6 14 5 2049.680 1974.340 28.671 19.117 o
6 14 6 3080.390 3008.110 33.792 10.582 o
6 14 7 3989.260 3903.080 38.237 7.088 o
6 14 8 3695.980 3690.700 36.070 7.950 o
6 14 9 2560.750 2475.510 30.025 14.111 o
6 14 10 236.770 261.802 13.559 203.332 o
6 14 11 3743.840 3689.750 38.411 7.742 o
6 14 12 3176.240 3231.890 45.157 9.100 o
6 14 13 9834.550 9665.850 77.078 1.489 o
6 14 14 650.922 588.184 19.396 77.437 o
6 14 15 1341.920 1269.430 40.176 24.774 o
6 14 16 8824.770 8670.400 66.072 1.831 o
6 14 17 63.853 45.379 15.763 309.376 o
6 14 18 137.801 122.976 18.501 195.787 o
6 14 19 838.984 869.955 34.809 38.903 o
6 14 20 5723.240 5459.650 68.011 3.613 o
6 14 21 24.172 13.305 22.208 186.879 o
6 14 22 214.064 245.283 33.211 70.487 o
6 14 23 3646.650 3537.970 72.938 6.120 o
6 14 24 2374.380 2437.920 76.328 8.549 o
6 14 25 285.194 287.429 33.215 66.533 o
6 14 26 457.274 415.602 39.782 44.759 o
6 14 27 699.418 760.516 59.091 21.323 o
6 15 0 13143.400 13022.100 101.121 0.868 o
6 15 1 4.728 0.612 9.422 1042.760 o
6 15 2 343.042 335.281 15.883 143.488 o
6 15 3 652.691 814.170 21.236 66.367 o
6 15 4 463.942 487.965 17.469 104.994 o
6 15 5 1158.490 1126.650 25.142 38.318 o
6 15 6 510.738 576.624 19.936 87.176 o
6 15 7 714.495 758.864 22.110 62.960 o
6 15 8 1592.650 1542.170 32.751 24.098 o
6 15 9 56.483 62.333 13.684 383.903 o
6 15 10 284.771 265.802 15.408 168.573 o
6 15 11 261.811 225.910 20.270 136.236 o
6 15 12 91.954 89.024 18.217 222.711 o
6 15 13 2.761 -10.329 17.406 315.729 o
6 15 14 0.127 -10.321 17.889 300.765 o
6 15 15 61.548 43.421 14.661 349.838 o
6 15 16 2721.650 2680.180 35.819 12.256 o
6 15 17 31.514 20.279 16.043 335.273 o
6 15 18 1.872 -1.703 15.763 385.405 o
6 15 19 335.000 330.966 25.989 88.761 o
6 15 20 294.329 323.848 27.358 86.192 o
6 15 21 42.377 97.698 24.901 140.288 o
6 15 22 4.288 -1.934 23.189 178.039 o
6 15 23 1002.060 1001.040 44.229 27.326 o
6 15 24 2453.370 2435.710 65.723 9.688 o
6 15 25 36.445 19.659 29.419 107.139 o
6 15 26 666.992 722.580 51.867 26.355 o
6 15 27 151.542 188.703 57.215 27.820 o
6 16 0 1339.990 1370.350 33.795 27.571 o
6 16 1 122.579 106.501 15.107 268.065 o
6 16 2 5288.140 5239.250 46.445 4.419 o
6 16 3 3196.380 3073.600 36.632 9.910 o
6 16 4 5223.840 5136.410 45.379 4.541 o
6 16 5 10.511 -4.563 12.260 610.265 o
6 16 6 25.910 6.804 13.795 455.925 o
6 16 7 7287.930 7157.210 56.994 2.571 o
6 16 8 15437.700 15025.400 102.686 0.663 o
6 16 9 3731.600 3679.640 39.881 7.705 o
6 16 10 314.583 307.413 16.236 149.703 o
6 16 11 9.662 2.301 10.732 783.759 o
6 16 12 8376.410 8189.570 71.972 1.968 o
6 16 13 323.385 345.468 23.450 100.806 o
6 16 14 2339.840 2247.380 43.676 13.664 o
6 16 15 525.057 493.853 29.170 62.958 o
6 16 16 1064.280 1084.920 35.162 32.641 o
6 16 17 158.613 160.065 18.954 178.176 o
6 16 18 8.103 -4.231 17.986 292.413 o
6 16 19 408.638 395.813 26.381 79.807 o
6 16 20 1899.390 1923.050 57.501 13.440 o
6 16 21 449.187 486.704 31.488 60.640 o
6 16 22 266.282 233.978 28.334 87.042 o
6 16 23 61.478 25.831 29.225 106.051 o
6 16 24 4183.980 4243.120 89.932 4.484 o
6 16 25 322.230 343.354 36.504 55.469 o
6 16 26 116.646 54.893 45.151 44.885 o
6 17 0 146.283 123.890 27.633 104.625 o
6 17 1 4058.700 4066.350 52.244 6.265 o
6 17 2 68.947 51.304 15.602 308.430 o
6 17 3 4505.000 4546.920 46.758 5.567 o
6 17 4 229.274 197.721 16.295 184.757 o
6 17 5 66.484 32.545 12.889 425.980 o
6 17 6 445.416 425.392 19.385 102.732 o
6 17 7 42.388 40.628 14.233 388.687 o
6 17 8 4.030 -4.360 12.798 577.705 o
6 17 9 866.088 801.246 23.830 52.850 o
6 17 10 71.031 36.263 13.340 396.816 o
6 17 11 1434.880 1410.320 27.041 29.446 o
6 17 12 0.270 -22.327 19.153 262.288 o
6 17 13 2689.860 2659.330 46.826 11.119 o
6 17 14 3.774 -18.625 18.846 269.034 o
6 17 15 9.437 23.468 21.314 205.129 o
6 17 16 0.984 -1.673 20.431 230.237 o
6 17 17 1128.650 1077.120 37.910 29.738 o
6 17 18 274.065 250.718 20.034 133.926 o
6 17 19 169.587 124.662 23.212 134.756 o
6 17 20 66.711 48.093 22.687 165.834 o
6 17 21 575.029 591.513 33.521 50.456 o
6 17 22 30.479 3.256 24.712 151.955 o
6 17 23 594.499 579.694 48.236 30.797 o
6 17 24 30.566 15.895 32.876 86.862 o
6 17 25 557.518 496.062 40.323 41.146 o
6 18 0 3862.530 3747.970 89.861 4.933 o
6 18 1 414.686 442.022 25.246 81.838 o
6 18 2 1041.550 1034.360 34.100 34.286 o
6 18 3 2969.530 2970.610 42.883 10.198 o
6 18 4 1607.950 1526.450 33.254 23.822 o
6 18 5 1303.480 1299.470 33.525 28.665 o
6 18 6 1449.460 1490.930 32.523 26.103 o
6 18 7 6532.610 6415.540 58.488 3.045 o
6 18 8 1257.170 1262.830 30.228 31.596 o
6 18 9 2845.420 2769.870 45.274 10.632 o
6 18 10 2976.810 2867.420 37.332 10.847 o
6 18 11 2299.960 2301.850 35.068 15.186 o
6 18 12 4708.840 4768.350 62.867 4.752 o
6 18 13 7646.490 7643.780 79.049 2.193 o
6 18 14 85.242 68.292 22.076 167.504 o
6 18 15 125.033 219.413 29.584 91.416 o
6 18 16 928.860 940.353 34.877 36.428 o
6 18 17 1176.550 1165.750 39.229 27.702 o
6 18 18 918.889 886.436 37.958 34.161 o
6 18 19 102.926 81.100 21.973 163.566 o
6 18 20 618.045 659.499 33.809 47.820 o
6 18 21 122.128 100.356 25.248 125.739 o
6 18 22 12.559 -6.742 28.064 120.875 o
6 18 23 2326.510 2241.150 68.546 9.824 o
6 18 24 423.522 440.016 44.325 38.332 o
6 19 0 1235.030 1159.790 49.723 21.430 o
6 19 1 1547.390 1509.040 39.143 22.151 o
6 19 2 809.431 787.416 33.990 41.337 o
6 19 3 950.834 920.543 34.215 36.841 o
6 19 4 226.062 168.378 19.866 151.595 o
6 19 5 18.812 6.104 16.856 321.268 o
6 19 6 266.230 239.027 21.556 125.013 o
6 19 7 53.414 52.302 17.740 258.642 o
6 19 8 4145.520 4027.330 47.863 6.350 o
6 19 9 48.629 50.759 16.189 305.141 o
6 19 10 21.386 -7.462 14.448 429.932 o
6 19 11 524.820 535.058 21.650 82.390 o
6 19 12 108.385 109.675 15.548 265.346 o
6 19 13 252.043 275.622 25.959 97.945 o
6 19 14 30.123 5.325 21.359 200.740 o
6 19 15 414.700 387.272 28.822 71.694 o
6 19 16 746.403 733.107 33.264 44.373 o
6 19 17 20.776 10.889 22.777 179.129 o
6 19 18 25.989 2.664 25.648 142.146 o
6 19 19 14.874 -37.620 32.430 90.629 o
6 19 20 479.585 414.349 32.619 58.198 o
6 19 21 250.847 214.438 28.517 87.959 o
6 19 22 137.335 87.244 31.073 87.482 o
6 19 23 70.059 50.802 38.619 61.682 o
6 20 0 501.639 442.369 43.490 38.227 o
6 20 1 9935.710 9893.980 96.940 1.382 o
6 20 2 142.123 131.035 25.788 117.242 o
6 20 3 3198.510 3192.810 56.044 8.236 o
6 20 4 0.845 -29.273 20.592 226.713 o
6 20 5 10263.400 10196.600 96.403 1.316 o
6 20 6 712.344 679.318 29.081 52.430 o
6 20 7 1278.880 1291.900 40.185 25.303 o
6 20 8 80.991 70.512 19.122 213.624 o
6 20 9 1945.330 1952.270 43.665 16.359 o
6 20 10 726.446 714.313 26.778 55.171 o
6 20 11 1869.080 1769.970 39.231 18.565 o
6 20 12 94.766 68.207 15.952 275.809 o
6 20 13 1418.190 1385.710 43.218 22.092 o
6 20 14 83.304 56.324 24.034 146.087 o
6 20 15 610.288 606.352 33.106 49.943 o
6 20 16 225.597 188.207 27.178 97.536 o
6 20 17 3968.790 3862.450 66.765 5.855 o
6 20 18 153.344 159.321 26.602 108.888 o
6 20 19 27.827 18.191 25.620 141.007 o
6 20 20 256.954 179.974 36.923 58.883 o
6 20 21 2956.690 2967.090 101.428 5.394 o
6 20 22 384.414 425.830 52.469 29.582 o
6 21 0 117.249 153.030 37.889 60.907 o
6 21 1 550.540 559.110 34.018 50.739 o
6 21 2 339.313 292.173 29.215 77.096 o
6 21 3 4.468 -29.301 23.382 175.086 o
6 21 4 4.364 -13.895 23.219 177.557 o
6 21 5 228.275 211.275 27.846 92.937 o
6 21 6 99.674 84.372 25.477 127.744 o
6 21 7 107.685 120.135 26.022 120.075 o
6 21 8 110.029 109.957 22.865 149.194 o
6 21 9 768.710 795.244 31.887 44.885 o
6 21 10 186.445 148.766 21.539 145.176 o
6 21 11 83.641 66.054 22.104 167.755 o
6 21 12 108.985 117.096 21.549 163.507 o
6 21 13 211.938 216.232 18.748 160.411 o
6 21 14 159.371 109.424 27.094 107.527 o
6 21 15 3107.200 3150.400 60.272 8.116 o
6 21 16 9.356 -5.532 25.840 142.772 o
6 21 17 382.826 393.633 33.260 60.532 o
6 21 18 41.582 14.647 30.591 99.167 o
6 21 19 1594.510 1620.250 89.961 8.682 o
6 21 20 0.272 -40.885 32.506 91.096 o
6 21 21 226.745 188.912 44.379 43.382 o
6 22 0 7040.830 7321.260 146.516 1.758 o
6 22 1 2762.480 2809.120 62.201 8.989 o
6 22 2 2437.840 2409.630 59.603 10.576 o
6 22 3 6.189 5.181 26.302 137.926 o
6 22 4 3024.710 3146.380 65.175 7.865 o
6 22 5 1532.130 1462.280 48.490 18.883 o
6 22 6 2149.800 2231.150 55.825 12.318 o
6 22 7 125.541 94.255 26.505 115.857 o
6 22 8 61.905 42.196 24.962 140.915 o
6 22 9 1198.850 1178.380 41.976 25.732 o
6 22 10 298.615 282.776 26.184 92.626 o
6 22 11 8.087 -26.944 32.120 92.798 o
6 22 12 1467.320 1437.250 40.927 22.440 o
6 22 13 884.036 909.390 39.247 33.346 o
6 22 14 352.350 344.211 33.367 62.313 o
6 22 15 25.279 -15.998 27.972 120.281 o
6 22 16 1195.960 1180.400 46.377 23.326 o
6 22 17 1105.500 1117.900 44.783 25.323 o
6 22 18 393.565 305.867 37.764 51.248 o
6 22 19 82.673 42.488 51.648 35.094 o
6 22 20 741.189 648.313 66.823 17.595 o
6 23 0 1889.400 1980.870 82.247 9.032 o
6 23 1 5.928 -26.232 25.721 144.605 o
6 23 2 201.075 242.947 31.751 76.472 o
6 23 3 943.908 945.878 44.910 27.767 o
6 23 4 62.295 15.209 28.046 115.025 o
6 23 5 828.803 787.512 41.700 32.781 o
6 23 6 148.859 102.141 29.043 96.907 o
6 23 7 89.936 89.691 27.868 109.931 o
6 23 8 2075.570 2157.670 58.096 12.286 o
6 23 9 858.365 930.877 44.306 29.259 o
6 23 10 14.817 -44.633 37.155 69.210 o
6 23 11 103.097 76.171 26.632 118.371 o
6 23 12 14.615 -17.267 22.183 191.600 o
6 23 13 259.633 250.580 31.304 74.939 o
6 23 14 54.956 19.434 38.848 61.882 o
6 23 15 161.885 127.156 38.435 58.428 o
6 23 16 577.768 567.931 38.926 42.045 o
6 23 17 23.663 -23.914 38.033 65.789 o
6 23 18 77.941 58.594 60.442 25.800 o
6 23 19 876.604 758.017 91.909 9.938 o
6 24 0 2923.570 2951.670 94.801 5.856 o
6 24 1 186.471 166.053 31.750 79.275 o
6 24 2 311.672 281.716 34.107 62.989 o
6 24 3 308.027 351.241 35.133 59.138 o
6 24 4 2675.080 2746.750 77.370 7.687 o
6 24 5 216.139 146.527 32.111 76.770 o
6 24 6 81.584 35.010 29.663 101.126 o
6 24 7 1524.500 1560.740 53.530 16.936 o
6 24 8 614.197 645.609 40.848 38.104 o
6 24 9 31.673 11.593 28.426 115.325 o
6 24 10 286.998 224.736 32.135 71.309 o
6 24 11 1997.980 1931.370 81.225 9.030 o
6 24 12 1495.650 1560.590 65.799 13.562 o
6 24 13 925.974 993.675 62.598 17.905 o
6 24 14 1140.790 1185.970 44.343 24.913 o
6 24 15 1319.950 1167.170 58.747 17.168 o
6 24 16 1781.500 1821.500 85.140 8.934 o
6 24 17 19.630 -4.113 36.412 71.858 o
6 25 0 184.410 204.331 48.287 37.721 o
6 25 1 169.379 218.916 34.511 68.518 o
6 25 2 3.552 -17.316 29.028 113.915 o
6 25 3 267.495 262.086 34.970 62.530 o
6 25 4 2.546 -39.489 28.228 120.548 o
6 25 5 130.539 92.196 33.634 76.237 o
6 25 6 84.730 25.723 36.099 70.064 o
6 25 7 774.464 854.759 45.317 29.846 o
6 25 8 115.282 85.710 41.103 53.289 o
6 25 9 417.788 410.907 38.193 48.489 o
6 25 10 127.439 50.379 38.839 59.379 o
6 25 11 378.466 398.219 53.345 28.928 o
6 25 12 22.513 -40.458 42.847 51.987 o
6 25 13 317.275 235.648 55.447 28.119 o
6 25 14 111.145 52.881 48.915 38.602 o
6 25 15 310.870 230.352 63.108 22.266 o
6 25 16 317.693 208.752 73.699 16.687 o
6 26 0 36.824 41.801 45.323 45.940 o
6 26 1 2427.100 2643.260 102.616 5.895 o
6 26 2 6.953 3.660 31.600 95.816 o
6 26 3 807.860 849.022 48.117 27.307 o
6 26 4 144.668 147.457 37.802 60.407 o
6 26 5 1435.210 1456.590 57.044 16.509 o
6 26 6 227.901 228.849 37.384 57.812 o
6 26 7 285.028 264.264 40.050 49.695 o
6 26 8 103.035 8.844 42.711 50.601 o
6 26 9 799.462 698.441 60.107 20.400 o
6 26 10 328.329 326.675 59.594 24.357 o
6 26 11 649.533 635.211 52.637 26.284 o
6 26 12 98.578 30.893 39.934 57.370 o
6 26 13 337.385 312.710 62.496 22.343 o
6 26 14 240.185 143.781 73.341 17.127 o
6 27 0 505.574 669.146 96.300 9.603 o
6 27 1 384.379 409.092 41.873 42.853 o
6 27 2 48.696 26.587 34.267 78.988 o
6 27 3 511.498 521.467 44.763 35.893 o
6 27 4 8.367 -16.598 32.825 88.859 o
6 27 5 52.121 21.427 34.508 77.888 o
6 27 6 27.103 19.078 34.223 80.406 o
6 27 7 124.000 96.123 35.338 69.927 o
6 27 8 307.116 229.368 57.415 26.493 o
6 27 9 0.473 -55.996 48.896 40.262 o
6 27 10 53.888 0.670 48.748 39.859 o
6 27 11 331.607 249.543 61.712 23.049 o
6 28 0 659.714 645.023 67.100 17.789 o
6 28 1 8.175 -20.297 35.238 77.172 o
6 28 2 832.884 804.819 55.657 22.328 o
6 28 3 1800.910 1910.170 73.164 10.693 o
6 28 4 447.183 406.176 43.312 39.626 o
6 28 5 8.359 -10.527 35.013 78.152 o
6 28 6 71.158 83.374 37.309 65.296 o
6 28 7 1244.870 1297.400 69.860 13.711 o
6 28 8 268.586 254.654 55.702 28.174 o
6 29 0 381.640 400.667 63.165 21.507 o
6 29 1 5.344 -54.819 44.089 49.431 o
7 0 2 231.168 204.407 15.668 190.447 o
7 0 4 5489.090 5215.500 51.917 4.161 o
7 0 6 9709.120 9643.260 74.343 1.523 o
7 0 8 194.372 173.077 15.721 207.949 o
7 0 10 5087.570 4996.120 49.445 4.645 o
7 0 12 93.922 103.796 13.708 325.793 o
7 0 14 1420.790 1527.820 43.184 21.499 o
7 0 16 2630.330 2522.550 50.006 11.132 o
7 0 18 1045.450 1004.230 36.475 32.526 o
7 0 20 3733.640 3590.620 70.175 6.134 o
7 0 22 1241.820 1226.070 59.895 16.983 o
7 0 24 798.904 777.924 41.081 33.871 o
7 0 26 981.395 946.939 49.907 24.115 o
7 0 28 7.794 47.858 33.567 83.764 o
7 0 30 128.942 133.042 52.578 33.074 o
7 1 1 4562.700 4448.150 30.265 5.997 o
7 1 2 200.365 206.969 10.765 274.382 o
7 1 3 4320.420 4329.250 31.060 6.423 o
7 1 4 5474.730 5586.850 37.167 4.264 o
7 1 5 5052.090 5072.710 35.565 4.922 o
7 1 6 9088.360 8817.820 49.419 1.820 o
7 1 7 431.684 426.239 14.461 127.145 o
7 1 8 0.404 1.828 8.501 1315.120 o
7 1 9 5549.060 5415.480 36.282 4.286 o
7 1 10 14667.500 14281.400 68.157 0.759 o
7 1 11 1024.070 988.862 20.261 48.151 o
7 1 12 4409.680 4447.000 35.021 6.096 o
7 1 13 2355.320 2335.470 28.204 15.863 o
7 1 14 13663.000 13134.100 70.769 0.865 o
7 1 15 1393.490 1346.930 25.216 31.529 o
7 1 16 3241.240 3095.550 39.243 9.559 o
7 1 17 231.837 220.140 17.340 169.487 o
7 1 18 7434.080 7187.880 57.317 2.507 o
7 1 19 649.339 697.458 23.703 64.637 o
7 1 20 32.010 52.662 15.432 343.766 o
7 1 21 666.154 693.632 30.523 51.305 o
7 1 22 4965.950 4918.910 51.569 4.745 o
7 1 23 35.779 57.217 18.011 259.690 o
7 1 24 86.760 86.714 19.693 199.174 o
7 1 25 2044.680 2032.450 48.031 14.651 o
7 1 26 4073.740 4017.220 58.189 6.021 o
7 1 27 928.429 897.039 35.632 36.103 o
7 1 28 2981.050 2990.890 61.895 8.378 o
7 1 29 739.201 797.734 43.022 32.696 o
7 1 30 2703.070 2814.020 93.578 6.231 o
7 2 1 23358.500 23445.000 91.709 0.311 o
7 2 2 352.024 315.418 12.452 168.059 o
7 2 3 67.674 84.477 9.848 543.288 o
7 2 4 670.255 654.977 15.903 81.578 o
7 2 5 2484.450 2480.830 24.122 15.217 o
7 2 6 42.123 46.555 10.071 648.301 o
7 2 7 1189.910 1174.830 17.485 42.432 o
7 2 8 591.294 570.447 14.095 97.309 o
7 2 9 4274.810 4173.120 30.759 6.627 o
7 2 10 973.849 996.519 23.027 46.842 o
7 2 11 2197.160 2158.920 25.621 17.895 o
7 2 12 2355.210 2325.130 26.690 16.115 o
7 2 13 240.336 245.888 13.839 201.689 o
7 2 14 699.509 687.466 19.094 71.592 o
7 2 15 859.403 853.814 22.700 53.660 o
7 2 16 260.266 248.984 16.452 167.366 o
7 2 17 6712.000 6593.090 54.426 2.959 o
7 2 18 216.761 235.243 17.600 168.701 o
7 2 19 38.294 26.077 14.726 379.559 o
7 2 20 488.232 477.795 21.410 88.331 o
7 2 21 731.269 734.744 25.336 57.039 o
7 2 22 1252.500 1259.140 32.030 30.572 o
7 2 23 3274.130 3302.090 53.212 8.189 o
7 2 24 109.378 103.503 19.351 194.915 o
7 2 25 741.373 765.541 31.702 46.248 o
7 2 26 343.525 314.064 26.574 86.309 o
7 2 27 272.701 308.786 28.992 81.404 o
7 2 28 191.195 187.720 29.006 90.770 o
7 2 29 102.377 117.399 30.336 92.598 o
7 2 30 237.258 227.831 35.078 63.936 o
7 3 1 9643.670 9128.210 47.761 1.669 o
7 3 2 5933.350 5874.700 37.102 3.803 o
7 3 3 58.211 24.941 8.383 794.130 o
7 3 4 5753.270 5757.460 36.583 3.983 o
7 3 5 27516.100 26844.900 105.572 0.231 o
7 3 6 258.458 257.170 12.017 213.479 o
7 3 7 15384.900 14811.500 69.242 0.700 o
7 3 8 44.696 40.180 7.886 884.800 o
7 3 9 18941.400 18502.500 76.629 0.471 o
7 3 10 113.601 91.194 9.381 467.485 o
7 3 11 13245.600 12758.700 60.548 0.925 o
7 3 12 5132.050 5023.260 36.353 4.852 o
7 3 13 1670.530 1616.050 24.026 25.981 o
7 3 14 962.062 970.429 21.769 48.991 o
7 3 15 4054.730 3910.110 39.476 6.919 o
7 3 16 64.336 44.113 13.185 407.187 o
7 3 17 6363.410 6258.080 53.322 3.232 o
7 3 18 172.709 155.044 16.666 205.600 o
7 3 19 3657.200 3602.630 42.821 7.777 o
7 3 20 498.645 469.233 22.031 85.712 o
7 3 21 4535.260 4513.530 49.343 5.472 o
7 3 22 1302.880 1393.000 45.945 21.785 o
7 3 23 1885.200 1903.160 41.615 17.376 o
7 3 24 1.030 11.148 17.796 299.576 o
7 3 25 2346.650 2506.640 57.511 10.992 o
7 3 26 8.762 1.069 22.126 194.039 o
7 3 27 4319.650 4428.090 69.979 5.041 o
7 3 28 634.248 690.876 41.791 36.288 o
7 3 29 191.951 179.158 32.811 74.465 o
7 3 30 556.549 615.592 43.142 36.486 o
7 4 1 2466.910 2322.540 21.923 16.052 o
7 4 2 3843.450 3857.070 28.256 7.791 o
7 4 3 255.963 265.777 11.931 213.705 o
7 4 4 2018.380 1940.100 22.419 20.852 o
7 4 5 1218.370 1216.240 18.804 40.261 o
7 4 6 354.797 363.358 12.512 160.590 o
7 4 7 10.890 13.410 7.155 1512.040 o
7 4 8 987.528 949.827 16.202 54.259 o
7 4 9 2286.190 2291.350 23.905 17.075 o
7 4 10 5877.220 5785.700 37.978 3.864 o
7 4 11 146.979 162.766 10.571 338.407 o
7 4 12 10125.000 9983.500 53.219 1.484 o
7 4 13 2843.230 2838.660 28.765 12.161 o
7 4 14 74.036 73.610 11.805 437.080 o
7 4 15 21.702 11.137 12.736 530.163 o
7 4 16 1116.330 1134.900 26.779 37.880 o
7 4 17 364.939 362.766 18.745 119.793 o
7 4 18 2680.950 2615.810 36.156 12.510 o
7 4 19 148.056 188.407 16.950 204.268 o
7 4 20 561.370 598.437 23.108 73.646 o
7 4 21 4.014 27.533 15.448 383.172 o
7 4 22 322.265 349.755 22.531 105.361 o
7 4 23 74.369 109.685 19.874 196.539 o
7 4 24 539.996 572.276 29.865 59.143 o
7 4 25 215.736 211.142 25.296 108.216 o
7 4 26 16.963 2.702 23.231 174.196 o
7 4 27 9.116 8.090 25.513 145.815 o
7 4 28 706.155 744.735 41.403 35.186 o
7 4 29 24.402 -24.362 30.917 98.923 o
7 4 30 21.351 29.436 33.359 84.557 o
7 5 1 10680.700 10377.600 50.879 1.368 o
7 5 2 6679.540 6376.900 36.663 3.189 o
7 5 3 46582.100 46036.700 156.134 0.083 o
7 5 4 5796.090 5911.060 36.807 3.891 o
7 5 5 755.159 711.718 15.534 73.938 o
7 5 6 17428.600 16905.900 73.211 0.553 o
7 5 7 16440.900 16225.100 72.685 0.609 o
7 5 8 1403.600 1397.000 21.747 32.654 o
7 5 9 1663.650 1631.530 21.182 26.903 o
7 5 10 15550.700 15092.600 68.937 0.683 o
7 5 11 515.200 476.700 14.936 109.151 o
7 5 12 4402.500 4270.450 33.543 6.275 o
7 5 13 6943.840 6981.400 46.205 2.835 o
7 5 14 2666.320 2580.970 28.673 13.501 o
7 5 15 4494.360 4427.810 39.014 5.882 o
7 5 16 165.610 152.605 14.434 245.564 o
7 5 17 652.087 660.816 21.076 71.109 o
7 5 18 715.444 712.474 25.587 57.703 o
7 5 19 5615.710 5502.120 49.828 3.992 o
7 5 20 233.496 250.244 18.468 154.577 o
7 5 21 21.727 45.828 17.335 289.602 o
7 5 22 373.588 335.257 22.732 99.848 o
7 5 23 2869.650 2935.630 45.869 10.252 o
7 5 24 63.308 56.597 20.771 193.355 o
7 5 25 60.644 34.633 21.316 188.502 o
7 5 26 2433.950 2448.860 61.973 10.211 o
7 5 27 350.515 358.951 34.492 59.188 o
7 5 28 1282.460 1237.020 67.352 14.393 o
7 5 29 1338.740 1377.490 74.807 12.111 o
7 5 30 1990.790 2014.630 82.389 8.814 o
7 6 1 2420.510 2432.400 23.527 15.808 o
7 6 2 398.641 384.752 11.985 150.693 o
7 6 3 1802.120 1797.190 22.087 23.881 o
7 6 4 68.313 78.322 8.199 661.243 o
7 6 5 1179.880 1123.960 17.143 43.682 o
7 6 6 1134.470 1162.480 22.010 40.867 o
7 6 7 2905.570 2915.900 27.046 11.904 o
7 6 8 202.040 217.911 10.998 265.971 o
7 6 9 2393.210 2417.220 25.405 15.780 o
7 6 10 40.102 35.458 9.520 728.515 o
7 6 11 139.028 143.226 11.919 320.316 o
7 6 12 1.379 -0.347 9.840 984.480 o
7 6 13 668.025 665.309 18.847 74.873 o
7 6 14 764.141 754.831 18.385 67.052 o
7 6 15 1204.090 1177.300 23.573 37.872 o
7 6 16 82.239 63.625 13.151 375.626 o
7 6 17 1870.310 1833.640 29.255 21.080 o
7 6 18 204.960 180.733 18.766 165.991 o
7 6 19 30.216 14.318 16.262 330.711 o
7 6 20 1668.190 1687.230 42.651 19.223 o
7 6 21 1906.200 1911.450 45.321 16.282 o
7 6 22 0.105 -1.439 18.468 282.204 o
7 6 23 1401.840 1371.350 37.368 25.021 o
7 6 24 1.853 -23.784 20.593 226.320 o
7 6 25 2286.560 2206.700 65.830 10.345 o
7 6 26 1.271 4.466 26.486 136.757 o
7 6 27 108.144 99.841 34.550 73.448 o
7 6 28 307.559 276.420 45.267 39.978 o
7 6 29 40.980 36.789 32.697 86.592 o
7 6 30 413.215 414.033 40.836 43.933 o
7 7 1 3766.330 3739.390 28.975 8.054 o
7 7 2 36266.000 35669.000 132.428 0.135 o
7 7 3 5702.140 5727.110 35.451 4.047 o
7 7 4 6364.430 6405.990 38.230 3.345 o
7 7 5 60.677 57.725 8.154 732.556 o
7 7 6 12029.100 11634.900 58.661 1.099 o
7 7 7 689.667 683.161 15.418 79.971 o
7 7 8 53.331 47.416 8.073 796.767 o
7 7 9 8.418 13.269 8.379 1190.430 o
7 7 10 577.150 594.298 16.285 91.388 o
7 7 11 1848.730 1783.460 24.088 22.920 o
7 7 12 5823.330 5908.870 42.089 3.809 o
7 7 13 1257.180 1291.040 21.910 36.532 o
7 7 14 1650.790 1706.020 26.769 24.743 o
7 7 15 9115.110 8794.780 58.854 1.782 o
7 7 16 1128.740 1009.170 26.367 39.352 o
7 7 17 327.962 305.421 18.958 128.319 o
7 7 18 12330.400 12197.900 81.379 1.003 o
7 7 19 1531.170 1512.130 34.145 24.346 o
7 7 20 2924.380 2786.520 42.808 10.618 o
7 7 21 33.148 73.711 19.391 225.741 o
7 7 22 4867.340 4927.350 59.692 4.626 o
7 7 23 2846.390 2878.300 62.365 8.721 o
7 7 24 2097.860 2081.070 66.775 10.835 o
7 7 25 553.639 505.742 33.769 51.893 o
7 7 26 1951.350 1953.110 63.967 11.911 o
7 7 27 818.538 830.585 44.541 30.123 o
7 7 28 681.362 803.294 45.690 30.908 o
7 7 29 523.591 596.656 52.108 27.933 o
7 7 30 2325.670 2553.490 120.402 4.825 o
7 8 1 403.026 412.519 11.749 147.869 o
7 8 2 464.843 461.384 13.253 124.260 o
7 8 3 123.832 122.695 8.780 447.019 o
7 8 4 1822.660 1776.750 20.183 24.246 o
7 8 5 1358.380 1295.010 20.458 35.173 o
7 8 6 2549.840 2589.970 26.877 14.250 o
7 8 7 273.779 275.338 12.706 196.637 o
7 8 8 434.784 425.378 14.536 126.338 o
7 8 9 2441.550 2363.000 27.753 15.342 o
7 8 10 2773.340 2742.120 30.016 12.530 o
7 8 11 954.184 963.167 21.683 49.477 o
7 8 12 1856.930 1800.060 27.660 21.794 o
7 8 13 12522.800 12377.600 71.207 0.993 o
7 8 14 680.503 692.392 20.605 69.492 o
7 8 15 1216.130 1195.800 27.419 34.749 o
7 8 16 460.445 478.619 21.272 91.172 o
7 8 17 300.158 311.114 20.032 125.144 o
7 8 18 908.274 903.354 30.473 41.800 o
7 8 19 25.318 7.436 18.315 270.360 o
7 8 20 3.300 -6.966 18.031 294.013 o
7 8 21 85.569 79.211 20.740 184.459 o
7 8 22 859.855 896.093 33.411 39.734 o
7 8 23 833.456 896.580 35.830 37.654 o
7 8 24 47.307 32.396 29.532 104.894 o
7 8 25 732.410 748.277 37.970 38.553 o
7 8 26 268.191 226.042 39.811 51.035 o
7 8 27 32.437 34.441 29.742 104.626 o
7 8 28 105.730 120.084 34.381 73.766 o
7 8 29 330.901 290.103 46.364 37.960 o
7 9 1 27.869 28.364 8.048 1015.330 o
7 9 2 12936.400 12700.400 62.428 0.952 o
7 9 3 6892.060 6760.000 40.271 2.955 o
7 9 4 2613.040 2512.950 26.616 14.153 o
7 9 5 1549.980 1518.220 22.749 28.790 o
7 9 6 6336.900 6116.770 41.995 3.411 o
7 9 7 513.437 522.785 15.919 103.004 o
7 9 8 2520.770 2480.290 27.676 14.594 o
7 9 9 77.039 70.690 10.574 496.527 o
7 9 10 8975.100 8852.050 53.707 1.827 o
7 9 11 87.492 129.478 13.047 340.471 o
7 9 12 292.388 307.500 16.138 155.348 o
7 9 13 11702.900 11504.100 70.051 1.123 o
7 9 14 7503.940 7259.120 53.492 2.496 o
7 9 15 203.619 215.977 17.868 171.667 o
7 9 16 5135.750 5066.490 53.078 4.490 o
7 9 17 3391.750 3382.190 45.978 8.368 o
7 9 18 1644.140 1661.970 37.121 21.394 o
7 9 19 3062.160 2985.620 47.495 9.503 o
7 9 20 763.193 735.000 29.848 48.733 o
7 9 21 113.986 122.126 22.263 153.801 o
7 9 22 1210.150 1252.520 38.140 27.448 o
7 9 23 3217.480 3146.030 55.787 8.265 o
7 9 24 1201.030 1146.730 43.527 24.984 o
7 9 25 390.635 405.259 32.514 61.929 o
7 9 26 860.513 872.053 53.831 22.978 o
7 9 27 73.325 99.222 31.421 89.360 o
7 9 28 4.280 -5.816 30.581 102.613 o
7 9 29 123.513 106.781 34.503 72.810 o
7 10 1 4084.350 3999.690 30.630 7.106 o
7 10 2 7261.600 7156.730 43.884 2.676 o
7 10 3 512.823 555.042 16.633 98.811 o
7 10 4 3082.710 3073.440 31.206 10.665 o
7 10 5 14.274 -1.415 9.600 941.382 o
7 10 6 825.357 815.742 20.303 59.298 o
7 10 7 6281.820 6250.170 45.597 3.366 o
7 10 8 561.538 551.224 17.180 92.310 o
7 10 9 1005.400 993.991 21.713 47.237 o
7 10 10 1960.950 1855.040 29.069 20.239 o
7 10 11 194.382 202.584 14.325 222.169 o
7 10 12 2057.200 2019.990 29.646 18.672 o
7 10 13 38.790 40.276 13.323 437.922 o
7 10 14 872.986 874.336 24.775 50.055 o
7 10 15 216.290 213.534 17.359 174.229 o
7 10 16 50.328 58.223 17.691 259.908 o
7 10 17 1763.550 1783.070 37.669 19.746 o
7 10 18 0.190 -24.385 17.037 331.510 o
7 10 19 0.089 -13.578 18.782 272.853 o
7 10 20 613.850 598.408 29.401 56.780 o
7 10 21 998.796 1004.120 35.027 34.489 o
7 10 22 133.920 125.331 23.487 137.738 o
7 10 23 2573.970 2600.500 57.853 10.185 o
7 10 24 113.271 123.452 33.921 75.159 o
7 10 25 18.284 9.394 25.914 139.956 o
7 10 26 40.626 68.371 31.461 92.234 o
7 10 27 0.104 12.791 36.696 71.251 o
7 10 28 40.475 20.776 34.825 77.064 o
7 10 29 49.277 175.554 122.631 6.359 o
7 11 1 2947.910 2801.470 25.867 12.056 o
7 11 2 493.496 505.645 13.553 115.284 o
7 11 3 12265.900 11880.400 64.619 1.052 o
7 11 4 5503.050 5532.260 42.698 4.182 o
7 11 5 1562.200 1505.030 27.474 26.808 o
7 11 6 3195.730 3106.840 32.924 10.132 o
7 11 7 3692.080 3527.690 35.493 8.161 o
7 11 8 5554.990 5528.690 44.252 4.118 o
7 11 9 118.811 111.338 12.772 328.590 o
7 11 10 770.358 728.826 19.192 66.037 o
7 11 11 6882.430 6637.340 48.867 2.920 o
7 11 12 2353.470 2284.530 30.770 15.633 o
7 11 13 4131.870 4135.440 42.155 6.511 o
7 11 14 113.097 86.281 15.499 270.536 o
7 11 15 5220.800 5100.570 53.658 4.390 o
7 11 16 103.425 96.793 16.431 251.881 o
7 11 17 1434.250 1425.100 39.737 23.319 o
7 11 18 564.186 551.395 26.467 66.340 o
7 11 19 1174.480 1163.700 35.556 30.124 o
7 11 20 559.376 542.762 28.954 60.962 o
7 11 21 83.966 97.656 22.991 153.740 o
7 11 22 51.060 47.925 24.086 151.779 o
7 11 23 3457.710 3522.960 64.167 6.916 o
7 11 24 292.862 340.692 33.654 63.865 o
7 11 25 157.238 152.732 29.307 92.936 o
7 11 26 562.624 585.400 37.921 43.651 o
7 11 27 1484.730 1487.090 75.773 11.422 o
7 11 28 1144.250 1127.540 75.046 12.850 o
7 12 1 401.218 371.933 13.780 141.288 o
7 12 2 243.768 252.657 13.471 203.453 o
7 12 3 1272.230 1227.950 23.743 35.745 o
7 12 4 14.717 9.749 10.470 779.440 o
7 12 5 2072.850 2035.430 28.760 18.683 o
7 12 6 70.709 82.093 12.207 417.454 o
7 12 7 3629.360 3622.690 36.976 8.120 o
7 12 8 295.637 261.779 15.403 166.306 o
7 12 9 1206.380 1167.530 23.671 37.861 o
7 12 10 3326.840 3255.840 34.999 9.405 o
7 12 11 0.415 -6.413 10.739 832.639 o
7 12 12 1010.700 979.546 23.370 45.624 o
7 12 13 1481.320 1524.750 28.742 27.199 o
7 12 14 0.380 -14.493 13.091 560.872 o
7 12 15 221.236 220.994 17.736 167.961 o
7 12 16 322.676 278.021 18.748 132.801 o
7 12 17 889.798 873.734 32.175 40.686 o
7 12 18 1606.210 1581.080 41.926 20.316 o
7 12 19 383.904 422.286 26.257 81.000 o
7 12 20 614.304 625.439 29.742 55.605 o
7 12 21 842.752 800.617 33.206 41.383 o
7 12 22 515.493 466.765 32.928 55.381 o
7 12 23 5.516 8.231 25.570 145.730 o
7 12 24 37.467 82.379 29.382 104.625 o
7 12 25 66.010 73.579 31.688 89.224 o
7 12 26 1190.960 1193.010 49.543 21.718 o
7 12 27 389.324 400.286 42.089 42.500 o
7 12 28 0.184 16.657 33.678 84.431 o
7 13 1 2238.700 2165.410 25.409 17.610 o
7 13 2 4545.730 4395.980 43.990 5.693 o
7 13 3 298.935 262.479 14.666 171.921 o
7 13 4 117.965 108.248 12.655 334.108 o
7 13 5 3409.150 3293.240 37.534 8.982 o
7 13 6 506.145 510.423 18.254 96.243 o
7 13 7 644.677 625.415 20.192 74.702 o
7 13 8 831.072 892.703 22.759 53.921 o
7 13 9 3269.460 3191.560 34.857 9.661 o
7 13 10 1847.830 1773.350 27.817 21.968 o
7 13 11 7730.170 7503.960 52.325 2.379 o
7 13 12 1720.340 1725.650 27.887 23.488 o
7 13 13 769.055 704.389 21.833 62.119 o
7 13 14 1773.150 1689.450 35.249 20.799 o
7 13 15 2220.690 2239.330 37.374 15.379 o
7 13 16 1602.650 1551.150 31.672 24.366 o
7 13 17 798.580 767.848 31.730 44.677 o
7 13 18 153.489 142.515 20.967 157.970 o
7 13 19 156.105 170.760 24.703 121.307 o
7 13 20 18.652 -4.465 21.813 196.860 o
7 13 21 1846.920 1765.940 59.643 13.451 o
7 13 22 485.415 471.617 34.158 53.717 o
7 13 23 605.928 519.000 35.787 46.752 o
7 13 24 489.564 441.714 35.569 51.222 o
7 13 25 1706.810 1753.170 55.309 15.088 o
7 13 26 5.575 4.142 33.855 83.601 o
7 13 27 1989.540 1956.550 75.072 9.917 o
7 14 1 1059.240 1051.180 23.816 42.804 o
7 14 2 1608.150 1585.490 28.988 25.145 o
7 14 3 2.369 -19.086 11.379 734.087 o
7 14 4 4.057 -4.708 11.018 774.703 o
7 14 5 3.589 6.150 11.507 702.100 o
7 14 6 186.655 192.436 15.251 213.926 o
7 14 7 53.788 74.275 13.068 406.679 o
7 14 8 221.543 229.734 15.868 187.151 o
7 14 9 759.293 737.250 22.210 61.146 o
7 14 10 410.560 399.963 17.752 116.076 o
7 14 11 202.328 206.677 15.677 199.620 o
7 14 12 4033.910 3913.150 40.233 6.922 o
7 14 13 3.282 6.735 13.165 540.802 o
7 14 14 769.717 749.418 28.525 50.274 o
7 14 15 214.257 230.134 18.943 156.438 o
7 14 16 0.283 -41.731 15.607 394.922 o
7 14 17 157.184 143.219 22.960 137.487 o
7 14 18 1978.540 1932.060 42.977 16.395 o
7 14 19 832.496 792.747 34.199 40.528 o
7 14 20 577.630 577.781 39.097 41.706 o
7 14 21 37.626 11.292 25.018 146.564 o
7 14 22 828.610 837.041 40.704 33.362 o
7 14 23 605.347 586.998 39.084 41.090 o
7 14 24 76.180 100.802 29.570 99.532 o
7 14 25 2097.690 2143.360 78.006 9.102 o
7 14 26 360.069 366.646 37.106 52.712 o
7 15 1 452.544 498.225 18.886 100.069 o
7 15 2 4500.430 4278.960 43.352 5.845 o
7 15 3 74.945 78.907 14.186 337.978 o
7 15 4 543.071 532.002 20.617 84.254 o
7 15 5 2.152 1.189 11.880 672.876 o
7 15 6 11720.300 11476.400 75.828 1.112 o
7 15 7 812.284 831.709 24.532 53.285 o
7 15 8 1217.100 1194.530 27.354 34.788 o
7 15 9 1.191 -11.297 13.275 543.720 o
7 15 10 9785.150 9616.440 66.620 1.538 o
7 15 11 599.357 636.075 22.156 72.556 o
7 15 12 7146.800 6848.330 56.789 2.690 o
7 15 13 762.611 787.753 23.799 57.223 o
7 15 14 3248.950 3164.820 42.602 9.197 o
7 15 15 283.640 231.726 19.644 136.860 o
7 15 16 1902.670 1860.360 33.974 19.428 o
7 15 17 67.819 64.071 20.072 202.447 o
7 15 18 886.311 877.059 32.522 40.344 o
7 15 19 377.295 388.713 27.441 78.300 o
7 15 20 1.175 -5.000 23.695 171.221 o
7 15 21 294.946 295.324 30.234 75.792 o
7 15 22 2565.810 2432.340 75.072 8.359 o
7 15 23 133.044 169.031 30.656 87.217 o
7 15 24 1.993 18.395 28.083 120.857 o
7 15 25 1116.400 1207.890 49.549 22.217 o
7 15 26 1993.790 2074.520 71.835 10.283 o
7 16 1 1174.380 1171.800 33.270 31.622 o
7 16 2 1053.080 1056.730 27.058 39.959 o
7 16 3 35.998 23.834 14.051 415.428 o
7 16 4 837.759 801.910 24.603 52.794 o
7 16 5 11.649 2.115 13.539 500.602 o
7 16 6 469.151 489.768 20.404 93.076 o
7 16 7 819.881 730.817 24.124 55.538 o
7 16 8 1573.860 1560.870 30.878 24.946 o
7 16 9 3262.510 3271.660 40.893 9.152 o
7 16 10 0.003 -0.558 13.854 501.545 o
7 16 11 7.065 13.700 13.647 490.948 o
7 16 12 357.937 377.490 19.296 116.698 o
7 16 13 3130.250 3120.950 39.804 9.787 o
7 16 14 185.012 184.761 16.536 197.961 o
7 16 15 1570.090 1557.970 31.787 24.642 o
7 16 16 8.000 -1.333 15.184 407.575 o
7 16 17 673.552 735.962 32.227 47.736 o
7 16 18 41.838 14.040 20.773 206.368 o
7 16 19 0.598 -4.633 23.146 179.564 o
7 16 20 8.281 -44.419 24.003 165.408 o
7 16 21 35.810 31.869 31.787 91.907 o
7 16 22 13.744 -13.185 26.971 130.592 o
7 16 23 1092.450 1102.520 46.067 24.759 o
7 16 24 444.028 401.391 38.828 46.834 o
7 16 25 681.275 644.474 50.340 27.760 o
7 17 1 750.699 733.829 31.322 46.967 o
7 17 2 1945.370 1887.210 41.498 17.085 o
7 17 3 4.814 -14.303 15.888 376.310 o
7 17 4 4.772 -6.625 14.749 435.829 o
7 17 5 1971.810 1912.050 34.441 18.596 o
7 17 6 6660.760 6403.310 57.160 3.001 o
7 17 7 5245.870 4986.290 66.707 4.120 o
7 17 8 541.909 518.591 22.065 80.492 o
7 17 9 1347.360 1382.630 32.227 28.231 o
7 17 10 9064.910 8844.400 72.108 1.732 o
7 17 11 9174.680 8985.780 71.145 1.698 o
7 17 12 796.824 753.289 25.714 53.542 o
7 17 13 6091.700 5869.410 54.236 3.486 o
7 17 14 3135.610 3026.300 52.434 8.845 o
7 17 15 5185.160 5038.330 51.769 4.488 o
7 17 16 4.147 -0.678 16.821 336.769 o
7 17 17 2467.570 2324.830 67.694 9.529 o
7 17 18 2189.040 2197.050 59.462 11.623 o
7 17 19 53.578 16.262 22.790 170.772 o
7 17 20 107.498 29.374 27.624 112.919 o
7 17 21 369.135 368.337 33.534 60.799 o
7 17 22 620.257 638.518 38.287 41.376 o
7 17 23 146.064 86.233 37.746 61.468 o
7 17 24 110.771 101.949 34.681 72.786 o
7 18 1 632.924 636.323 29.326 55.522 o
7 18 2 2525.450 2407.020 47.711 11.988 o
7 18 3 156.085 130.402 22.319 144.733 o
7 18 4 2029.640 1974.590 43.580 15.855 o
7 18 5 1811.530 1824.420 37.001 19.422 o
7 18 6 752.808 723.265 26.493 54.489 o
7 18 7 133.636 122.241 17.841 207.417 o
7 18 8 695.592 655.293 27.991 55.320 o
7 18 9 44.057 36.992 15.960 321.226 o
7 18 10 155.212 124.905 17.536 204.132 o
7 18 11 31.785 27.677 15.639 347.299 o
7 18 12 80.387 70.600 16.258 275.933 o
7 18 13 245.237 250.511 18.919 148.110 o
7 18 14 1861.270 1842.000 39.776 18.221 o
7 18 15 356.975 355.101 20.200 113.378 o
7 18 16 17.899 -10.562 17.962 287.092 o
7 18 17 89.656 49.999 25.146 134.438 o
7 18 18 253.733 234.991 31.511 74.881 o
7 18 19 194.855 132.848 34.564 69.049 o
7 18 20 1679.380 1633.120 50.300 16.919 o
7 18 21 349.940 287.047 31.457 69.151 o
7 18 22 1.477 -29.640 30.256 105.044 o
7 18 23 236.637 187.146 34.696 65.889 o
7 18 24 102.699 171.805 155.489 3.959 o
7 19 1 4652.320 4513.550 59.627 5.026 o
7 19 2 4218.040 4146.230 57.404 5.790 o
7 19 3 2558.840 2446.380 51.637 11.263 o
7 19 4 401.103 438.105 28.948 70.702 o
7 19 5 4175.560 4150.840 65.683 5.500 o
7 19 6 10.918 -22.158 18.120 286.470 o
7 19 7 1529.560 1499.580 37.738 22.927 o
7 19 8 59.053 32.644 18.684 238.572 o
7 19 9 3154.900 3127.380 49.143 8.959 o
7 19 10 15.229 4.861 18.911 260.092 o
7 19 11 39.323 29.622 19.185 236.594 o
7 19 12 2856.290 2808.460 48.795 10.172 o
7 19 13 7.520 -20.684 18.046 290.881 o
7 19 14 819.547 786.943 26.919 50.388 o
7 19 15 53.655 16.969 19.712 222.220 o
7 19 16 1.785 -4.413 31.293 98.187 o
7 19 17 474.662 507.703 35.014 51.789 o
7 19 18 4012.820 3916.760 89.943 4.739 o
7 19 19 3902.470 3896.560 112.662 3.928 o
7 19 20 381.127 344.107 31.757 65.611 o
7 19 21 116.092 63.005 44.268 46.539 o
7 19 22 17.581 12.035 27.195 127.287 o
7 19 23 1168.010 1147.990 70.424 14.014 o
7 20 1 861.506 873.810 37.715 35.436 o
7 20 2 0.206 8.285 21.492 207.048 o
7 20 3 250.069 222.902 26.384 98.199 o
7 20 4 129.994 82.725 23.642 140.269 o
7 20 5 410.780 437.824 30.430 65.981 o
7 20 6 23.908 24.148 22.892 175.130 o
7 20 7 388.780 397.578 29.978 69.234 o
7 20 8 9.444 3.331 18.456 276.242 o
7 20 9 185.205 161.138 21.852 141.420 o
7 20 10 293.735 335.036 25.215 95.428 o
7 20 11 148.856 130.336 22.191 147.292 o
7 20 12 0.903 -26.073 19.098 263.480 o
7 20 13 48.244 41.636 21.407 189.498 o
7 20 14 1.533 -14.741 19.022 265.282 o
7 20 15 173.119 129.370 27.602 102.173 o
7 20 16 2.985 -14.504 26.287 138.894 o
7 20 17 741.961 733.421 44.170 31.996 o
7 20 18 227.698 208.901 32.719 72.412 o
7 20 19 38.040 -5.850 30.365 101.425 o
7 20 20 3.036 -44.386 30.375 104.104 o
7 20 21 113.374 88.875 39.822 56.541 o
7 20 22 93.602 34.605 30.610 94.573 o
7 21 1 522.480 580.238 34.765 49.883 o
7 21 2 1019.800 962.353 40.570 29.986 o
7 21 3 6707.050 6548.560 85.159 2.625 o
7 21 4 284.067 258.047 31.117 74.177 o
7 21 5 171.260 136.997 27.769 101.012 o
7 21 6 443.930 516.537 35.504 51.580 o
7 21 7 2193.590 2164.940 55.161 12.398 o
7 21 8 26.825 1.616 23.660 166.140 o
7 21 9 451.931 446.795 30.265 64.412 o
7 21 10 203.906 209.645 23.546 121.325 o
7 21 11 544.147 513.162 29.277 61.483 o
7 21 12 182.431 159.959 23.461 128.205 o
7 21 13 2783.200 2881.320 66.953 8.393 o
7 21 14 1112.660 1171.660 46.256 24.155 o
7 21 15 1276.840 1282.180 48.137 21.412 o
7 21 16 1276.940 1353.430 63.386 15.396 o
7 21 17 1349.730 1428.100 78.406 11.247 o
7 21 18 642.405 642.094 39.143 39.781 o
7 21 19 3049.240 3068.660 75.485 7.052 o
7 21 20 237.905 161.533 36.646 60.531 o
7 22 1 53.038 28.655 26.410 129.050 o
7 22 2 466.257 443.254 35.076 52.847 o
7 22 3 2.281 -27.284 25.499 147.701 o
7 22 4 695.645 683.571 40.002 37.408 o
7 22 5 1644.500 1619.700 51.629 16.743 o
7 22 6 860.200 926.152 42.863 30.429 o
7 22 7 35.620 18.031 26.901 127.411 o
7 22 8 198.038 173.656 29.675 87.542 o
7 22 9 37.237 4.571 25.912 137.600 o
7 22 10 1663.710 1587.770 49.071 17.510 o
7 22 11 255.464 255.425 29.756 80.996 o
7 22 12 1085.780 1099.490 38.167 29.981 o
7 22 13 87.957 66.925 33.254 80.581 o
7 22 14 88.671 61.016 33.357 80.233 o
7 22 15 4.315 -45.914 29.308 111.680 o
7 22 16 144.293 133.146 54.085 31.218 o
7 22 17 50.372 30.171 32.154 89.058 o
7 22 18 8.926 -27.596 43.419 50.895 o
7 22 19 150.298 40.817 45.780 43.313 o
7 23 1 0.381 -17.077 27.489 127.360 o
7 23 2 3821.430 3909.580 74.258 5.635 o
7 23 3 34.149 -7.446 27.994 119.146 o
7 23 4 240.937 252.268 36.439 59.541 o
7 23 5 821.595 786.278 43.895 30.907 o
7 23 6 718.096 725.792 41.470 35.077 o
7 23 7 226.600 148.988 30.684 81.992 o
7 23 8 146.623 129.567 29.078 95.830 o
7 23 9 201.372 182.977 30.995 81.141 o
7 23 10 462.364 445.499 40.375 43.392 o
7 23 11 40.776 22.068 26.341 131.701 o
7 23 12 740.027 774.902 58.533 21.361 o
7 23 13 107.252 114.381 41.456 52.304 o
7 23 14 2735.240 2884.200 79.473 7.303 o
7 23 15 24.599 17.213 38.212 64.880 o
7 23 16 78.204 38.718 44.086 47.789 o
7 23 17 87.256 20.047 45.942 44.134 o
7 23 18 4707.430 4831.090 142.886 2.613 o
7 24 1 108.330 93.600 31.913 84.956 o
7 24 2 28.308 48.608 31.039 96.161 o
7 24 3 47.623 -8.215 29.497 106.479 o
7 24 4 18.091 5.098 29.892 106.008 o
7 24 5 121.387 85.078 39.588 57.004 o
7 24 6 335.139 290.093 35.792 57.598 o
7 24 7 742.107 765.497 43.239 32.666 o
7 24 8 92.487 62.295 31.852 87.113 o
7 24 9 362.925 335.810 38.702 49.742 o
7 24 10 135.040 102.156 42.045 50.489 o
7 24 11 179.345 99.460 45.534 42.852 o
7 24 12 156.981 78.084 42.161 50.028 o
7 24 13 243.680 255.544 55.191 28.833 o
7 24 14 58.145 27.198 41.816 53.476 o
7 24 15 912.891 972.564 62.739 17.952 o
7 24 16 12.089 -19.744 55.884 30.742 o
7 25 1 6.764 -3.448 31.284 97.888 o
7 25 2 927.103 986.579 50.435 24.076 o
7 25 3 705.534 667.333 45.012 32.074 o
7 25 4 95.238 56.748 37.284 65.018 o
7 25 5 9.439 -26.604 31.787 94.655 o
7 25 6 736.726 748.626 50.484 26.672 o
7 25 7 322.216 311.693 38.415 51.644 o
7 25 8 35.766 -31.083 36.900 69.403 o
7 25 9 280.587 229.553 36.363 58.839 o
7 25 10 643.597 647.725 66.318 18.197 o
7 25 11 23.075 -62.557 55.498 31.092 o
7 25 12 52.883 0.099 61.533 25.173 o
7 25 13 2930.040 3127.060 145.024 3.350 o
7 25 14 1207.760 1315.790 91.238 9.237 o
7 26 1 117.662 100.863 35.214 70.536 o
7 26 2 280.566 279.089 39.583 50.597 o
7 26 3 90.876 68.116 34.713 74.251 o
7 26 4 164.746 134.750 37.044 62.191 o
7 26 5 10.767 -17.974 33.413 85.646 o
7 26 6 13.109 -1.549 32.163 92.237 o
7 26 7 162.808 88.892 37.042 63.010 o
7 26 8 82.531 61.297 34.594 75.248 o
7 26 9 114.732 39.195 45.898 43.653 o
7 26 10 61.033 49.708 49.176 38.811 o
7 26 11 3.605 -7.443 54.588 32.280 o
7 26 12 118.109 65.156 54.216 31.557 o
7 27 1 1757.160 1932.470 71.076 11.144 o
7 27 2 97.897 41.770 35.892 70.009 o
7 27 3 995.262 1057.910 63.148 17.239 o
7 27 4 24.921 11.444 35.711 74.219 o
7 27 5 961.762 1014.260 55.293 21.030 o
7 27 6 256.750 313.830 58.326 25.796 o
7 27 7 1600.920 1540.670 111.238 6.288 o
7 27 8 5.899 -54.820 47.858 41.956 o
7 27 9 229.800 170.297 64.738 21.706 o
7 28 1 447.089 455.625 46.000 35.733 o
7 28 2 87.200 82.193 42.807 49.969 o
7 28 3 236.046 185.292 42.235 47.196 o
7 28 4 73.703 41.249 37.995 63.667 o
7 28 5 2.098 3.050 39.559 61.418 o
8 0 0 2565.660 2638.070 49.160 11.263 o
8 0 2 1074.000 1107.440 26.100 39.710 o
8 0 4 338.374 329.338 18.707 126.423 o
8 0 6 422.495 420.802 24.710 83.946 o
8 0 8 18353.600 17915.300 122.656 0.477 o
8 0 10 12.601 35.824 14.357 422.504 o
8 0 12 7741.780 7397.970 66.110 2.300 o
8 0 14 2256.580 2119.270 46.681 13.775 o
8 0 16 441.488 414.867 29.825 66.778 o
8 0 18 73.642 82.262 23.795 148.092 o
8 0 20 5301.530 5163.560 79.552 3.724 o
8 0 22 1651.880 1636.640 56.287 15.326 o
8 0 24 5926.610 5922.640 99.060 2.845 o
8 0 26 485.102 549.016 47.027 33.465 o
8 0 28 1137.690 1084.570 82.316 11.201 o
8 0 30 1181.590 1198.220 92.331 9.175 o
8 1 0 213.736 227.392 12.685 231.495 o
8 1 1 131.365 119.442 9.247 421.440 o
8 1 2 4751.910 4789.510 33.011 5.467 o
8 1 3 5483.730 5420.940 36.723 4.333 o
8 1 4 104.900 102.071 10.800 414.860 o
8 1 5 3080.150 3003.470 28.118 11.015 o
8 1 6 9.635 13.878 9.261 987.282 o
8 1 7 149.467 147.446 12.133 304.886 o
8 1 8 24.749 35.449 11.033 633.051 o
8 1 9 1432.700 1439.630 23.856 30.776 o
8 1 10 518.422 527.762 17.483 96.776 o
8 1 11 2673.130 2546.940 29.126 13.499 o
8 1 12 8208.030 8254.440 50.923 2.116 o
8 1 13 256.892 276.851 15.344 175.269 o
8 1 14 447.126 449.222 17.845 107.748 o
8 1 15 324.926 352.905 17.244 136.103 o
8 1 16 1715.390 1671.640 32.124 22.422 o
8 1 17 230.453 249.676 18.713 153.041 o
8 1 18 545.486 548.519 23.236 75.869 o
8 1 19 1382.440 1422.090 43.342 22.185 o
8 1 20 5.585 43.493 17.652 290.814 o
8 1 21 56.560 81.064 22.157 171.448 o
8 1 22 794.591 798.791 32.251 43.712 o
8 1 23 503.609 511.863 32.685 55.535 o
8 1 24 308.946 269.033 25.185 97.132 o
8 1 25 8.331 3.840 22.581 186.162 o
8 1 26 1561.560 1634.450 53.510 16.563 o
8 1 27 1572.630 1576.950 57.020 15.606 o
8 1 28 128.434 146.824 32.346 80.377 o
8 1 29 633.861 716.077 49.497 28.564 o
8 1 30 768.768 705.860 53.931 24.176 o
8 2 0 7564.230 7225.070 61.227 2.425 o
8 2 1 58.758 66.150 8.724 674.411 o
8 2 2 0.740 -5.271 8.572 1301.030 o
8 2 3 7003.780 6937.600 43.260 2.839 o
8 2 4 8025.090 7766.020 46.591 2.269 o
8 2 5 2628.250 2542.580 26.797 13.982 o
8 2 6 318.294 326.605 13.581 167.098 o
8 2 7 9622.590 9395.380 53.509 1.630 o
8 2 8 6313.160 6070.940 41.468 3.444 o
8 2 9 3172.540 3057.180 29.008 10.552 o
8 2 10 1165.850 1150.360 25.179 37.861 o
8 2 11 79.187 82.306 10.998 460.511 o
8 2 12 6299.990 6140.830 44.493 3.399 o
8 2 13 16662.200 16120.900 82.047 0.596 o
8 2 14 1.273 14.598 12.074 634.056 o
8 2 15 63.626 65.745 14.381 347.623 o
8 2 16 3829.330 3720.540 43.910 7.285 o
8 2 17 1849.300 1801.400 35.150 19.751 o
8 2 18 4.643 6.480 15.095 412.400 o
8 2 19 11.843 5.902 15.275 394.866 o
8 2 20 712.415 740.398 32.156 46.717 o
8 2 21 916.405 918.496 33.169 38.579 o
8 2 22 51.760 39.617 18.091 254.072 o
8 2 23 2126.150 2137.520 50.275 13.608 o
8 2 24 1722.870 1771.830 71.530 11.345 o
8 2 25 3109.560 3120.080 61.254 8.059 o
8 2 26 136.078 107.161 29.353 95.944 o
8 2 27 362.730 371.759 35.455 56.249 o
8 2 28 832.756 758.657 43.827 31.000 o
8 2 29 4319.850 4197.360 83.053 4.655 o
8 2 30 781.135 728.261 58.408 21.329 o
8 3 0 346.662 351.194 15.417 144.292 o
8 3 1 113.771 99.899 9.847 440.771 o
8 3 2 226.122 245.308 12.173 228.444 o
8 3 3 42.325 20.431 9.517 750.745 o
8 3 4 82.387 78.192 9.520 536.026 o
8 3 5 2011.260 1961.990 23.614 20.572 o
8 3 6 5776.190 5755.280 40.106 3.923 o
8 3 7 637.829 652.514 17.502 80.564 o
8 3 8 5556.910 5445.890 41.182 4.196 o
8 3 9 992.237 967.686 17.916 51.998 o
8 3 10 604.266 595.433 15.582 90.685 o
8 3 11 8189.240 8037.130 47.898 2.168 o
8 3 12 39.541 53.918 11.878 509.438 o
8 3 13 5607.850 5447.850 42.126 4.140 o
8 3 14 5361.580 5214.320 42.898 4.430 o
8 3 15 4504.370 4473.370 42.372 5.744 o
8 3 16 1208.520 1161.590 26.717 35.723 o
8 3 17 744.860 727.848 23.985 58.941 o
8 3 18 544.640 524.407 23.431 76.152 o
8 3 19 331.176 343.026 21.629 109.519 o
8 3 20 315.355 303.030 20.992 117.573 o
8 3 21 927.973 1021.870 45.082 27.410 o
8 3 22 2656.820 2645.920 53.556 10.426 o
8 3 23 7.737 21.038 21.932 194.890 o
8 3 24 1945.580 1959.050 67.660 11.242 o
8 3 25 1.095 -18.513 25.329 149.875 o
8 3 26 595.088 538.857 38.290 42.909 o
8 3 27 23.230 9.535 28.040 119.424 o
8 3 28 2.839 -26.498 29.032 113.950 o
8 3 29 8.170 0.197 33.096 87.424 o
8 3 30 122.548 152.939 38.061 60.250 o
8 4 0 339.635 318.992 17.307 136.084 o
8 4 1 14449.900 13870.900 64.863 0.789 o
8 4 2 5619.380 5576.280 36.276 4.162 o
8 4 3 9931.540 9481.350 51.224 1.569 o
8 4 4 250.464 232.718 12.124 220.873 o
8 4 5 13899.900 13371.900 64.749 0.845 o
8 4 6 53.079 55.582 10.268 587.328 o
8 4 7 2880.040 2788.070 28.485 12.139 o
8 4 8 8894.990 8653.790 50.370 1.882 o
8 4 9 17359.300 16850.900 77.801 0.554 o
8 4 10 140.791 143.771 11.429 331.131 o
8 4 11 4941.720 4802.280 36.696 5.164 o
8 4 12 1587.130 1630.980 27.890 25.541 o
8 4 13 10109.600 9656.460 59.021 1.500 o
8 4 14 7002.230 6925.240 48.933 2.800 o
8 4 15 1640.140 1627.950 28.464 24.722 o
8 4 16 2429.560 2369.150 33.091 14.633 o
8 4 17 3613.540 3511.260 41.878 8.010 o
8 4 18 1616.760 1516.920 36.490 22.524 o
8 4 19 1166.180 1149.050 33.710 31.619 o
8 4 20 443.427 451.856 24.760 81.194 o
8 4 21 3370.850 3358.730 50.749 8.111 o
8 4 22 294.334 352.743 26.564 88.539 o
8 4 23 4.845 4.545 21.115 213.521 o
8 4 24 500.055 523.587 30.487 60.281 o
8 4 25 4113.450 4080.750 71.016 5.380 o
8 4 26 274.233 260.677 33.109 67.879 o
8 4 27 20.876 21.248 29.365 108.813 o
8 4 28 242.946 270.755 44.310 42.555 o
8 4 29 2348.250 2308.600 68.716 9.677 o
8 5 0 5871.650 5989.500 51.500 3.623 o
8 5 1 746.807 732.303 15.293 74.228 o
8 5 2 2189.320 2199.580 23.544 18.148 o
8 5 3 4393.170 4253.810 32.672 6.326 o
8 5 4 5386.020 5401.930 38.507 4.399 o
8 5 5 4455.360 4420.550 33.371 6.093 o
8 5 6 687.636 718.056 17.042 75.529 o
8 5 7 3362.530 3314.570 30.373 9.508 o
8 5 8 83.540 77.246 11.091 453.064 o
8 5 9 4.705 -8.594 8.830 1184.200 o
8 5 10 2208.130 2167.940 26.654 17.608 o
8 5 11 4007.230 3877.300 34.890 7.208 o
8 5 12 146.301 162.244 13.452 272.780 o
8 5 13 9220.440 8980.220 57.598 1.743 o
8 5 14 996.755 971.088 22.034 47.555 o
8 5 15 757.750 782.812 22.336 59.947 o
8 5 16 66.773 62.694 13.908 363.591 o
8 5 17 1060.240 1062.810 27.227 39.570 o
8 5 18 80.826 98.908 18.565 218.643 o
8 5 19 168.066 184.179 20.489 155.667 o
8 5 20 561.244 592.459 28.188 61.539 o
8 5 21 1042.350 1054.010 41.802 28.253 o
8 5 22 505.268 528.704 32.672 55.226 o
8 5 23 111.963 122.679 24.810 129.317 o
8 5 24 6.248 0.783 22.715 184.900 o
8 5 25 29.041 60.536 27.441 121.006 o
8 5 26 5.278 10.304 27.083 129.946 o
8 5 27 82.437 60.325 31.573 89.212 o
8 5 28 195.520 207.166 34.835 66.648 o
8 5 29 48.773 13.663 33.969 80.645 o
8 6 0 10062.100 9799.230 69.004 1.467 o
8 6 1 20526.800 19918.300 82.914 0.406 o
8 6 2 16.943 16.749 8.219 1125.390 o
8 6 3 2289.840 2245.150 25.557 16.960 o
8 6 4 9883.180 9531.280 50.508 1.575 o
8 6 5 7611.910 7533.430 44.675 2.461 o
8 6 6 48.770 37.775 9.825 662.722 o
8 6 7 99.187 106.344 9.754 463.313 o
8 6 8 2159.950 2010.650 24.312 18.971 o
8 6 9 89.951 84.685 10.655 456.824 o
8 6 10 807.382 841.172 18.915 61.615 o
8 6 11 3877.250 3836.610 36.962 7.405 o
8 6 12 243.899 232.663 14.302 197.399 o
8 6 13 1047.060 1050.660 23.309 43.609 o
8 6 14 68.603 76.728 14.261 342.156 o
8 6 15 2536.930 2552.370 36.760 13.174 o
8 6 16 2136.440 2044.780 34.798 16.947 o
8 6 17 11262.700 10927.500 76.897 1.195 o
8 6 18 255.717 244.563 20.919 130.764 o
8 6 19 1523.840 1526.910 43.091 20.724 o
8 6 20 3015.620 2992.010 50.231 9.366 o
8 6 21 4789.200 4708.300 60.844 4.764 o
8 6 22 374.237 402.965 31.402 65.646 o
8 6 23 66.834 77.448 23.855 149.025 o
8 6 24 1202.280 1239.140 43.094 24.764 o
8 6 25 93.109 94.866 26.348 120.676 o
8 6 26 17.795 -5.065 26.331 136.369 o
8 6 27 2427.770 2506.390 76.659 8.359 o
8 6 28 1618.720 1663.240 63.935 13.437 o
8 6 29 44.819 23.942 34.435 78.492 o
8 7 0 1029.350 990.481 25.892 42.452 o
8 7 1 1438.530 1429.530 20.566 32.270 o
8 7 2 9291.010 9143.220 49.829 1.736 o
8 7 3 185.514 178.693 10.633 297.290 o
8 7 4 539.710 563.603 14.964 100.826 o
8 7 5 792.053 754.541 16.608 68.395 o
8 7 6 2627.780 2592.860 26.541 13.887 o
8 7 7 154.421 148.871 10.755 333.358 o
8 7 8 849.641 877.719 18.293 59.565 o
8 7 9 1856.830 1744.390 24.380 22.963 o
8 7 10 5766.820 5685.750 40.492 3.950 o
8 7 11 1773.860 1672.170 27.476 23.332 o
8 7 12 2588.460 2579.310 32.156 13.467 o
8 7 13 2.466 6.122 12.856 569.015 o
8 7 14 208.520 201.787 16.294 190.579 o
8 7 15 233.516 236.154 18.540 155.429 o
8 7 16 1468.270 1472.660 32.619 25.944 o
8 7 17 29.334 13.133 17.016 305.474 o
8 7 18 1360.950 1310.980 35.446 26.802 o
8 7 19 189.188 185.353 23.225 127.346 o
8 7 20 474.528 480.377 28.512 67.244 o
8 7 21 836.353 843.015 33.807 40.359 o
8 7 22 1006.790 1045.880 42.896 27.949 o
8 7 23 8.321 27.666 23.563 168.618 o
8 7 24 126.348 156.314 27.750 104.227 o
8 7 25 18.558 54.272 26.217 133.703 o
8 7 26 357.996 293.927 33.239 63.414 o
8 7 27 613.232 612.526 39.874 39.646 o
8 7 28 7.801 26.997 32.954 87.435 o
8 7 29 147.862 101.854 36.494 65.012 o
8 8 0 32299.000 31687.200 179.461 0.164 o
8 8 1 623.713 647.845 16.105 85.245 o
8 8 2 5952.240 5981.450 39.501 3.726 o
8 8 3 986.829 973.799 19.147 50.834 o
8 8 4 16031.600 15472.500 72.395 0.646 o
8 8 5 206.739 233.623 11.431 251.818 o
8 8 6 1895.360 1763.370 25.293 22.228 o
8 8 7 1885.800 1840.580 26.630 21.598 o
8 8 8 2196.620 2185.550 29.026 17.211 o
8 8 9 897.140 881.188 21.638 53.083 o
8 8 10 1863.600 1819.010 26.430 21.969 o
8 8 11 161.702 152.202 13.918 257.362 o
8 8 12 10794.300 10624.700 67.338 1.297 o
8 8 13 13.572 3.298 14.363 443.479 o
8 8 14 16.710 17.104 14.519 420.828 o
8 8 15 842.550 817.600 28.040 47.648 o
8 8 16 15386.900 15134.700 92.841 0.672 o
8 8 17 23.668 15.522 17.106 305.616 o
8 8 18 1095.790 1089.560 41.382 27.711 o
8 8 19 74.112 80.533 21.017 183.274 o
8 8 20 5160.790 5116.370 63.348 4.214 o
8 8 21 59.650 106.310 22.623 162.023 o
8 8 22 6619.790 6458.660 72.529 2.831 o
8 8 23 1.717 33.160 23.306 173.111 o
8 8 24 1733.000 1853.650 57.414 14.237 o
8 8 25 31.686 72.238 27.517 119.439 o
8 8 26 597.387 624.685 37.916 42.503 o
8 8 27 0.202 -19.717 29.506 110.558 o
8 8 28 1252.400 1141.920 53.440 19.693 o
8 9 0 5.769 20.005 12.591 567.318 o
8 9 1 112.428 100.127 8.865 483.542 o
8 9 2 313.403 296.753 12.661 180.351 o
8 9 3 4033.750 4011.690 32.686 7.118 o
8 9 4 512.349 535.584 16.932 98.888 o
8 9 5 6229.280 5982.860 43.984 3.495 o
8 9 6 74.952 75.023 11.851 432.519 o
8 9 7 5209.100 5133.720 43.160 4.598 o
8 9 8 182.709 174.336 14.346 233.417 o
8 9 9 8829.600 8734.880 57.872 1.859 o
8 9 10 764.824 745.104 21.376 62.127 o
8 9 11 1805.330 1703.380 33.164 21.112 o
8 9 12 843.284 846.790 23.210 53.711 o
8 9 13 1411.670 1392.520 28.487 29.205 o
8 9 14 271.898 287.903 19.951 131.862 o
8 9 15 35.431 16.972 16.096 331.440 o
8 9 16 13.405 35.668 17.589 290.306 o
8 9 17 71.398 51.736 19.770 208.584 o
8 9 18 303.928 320.132 24.482 98.750 o
8 9 19 2886.930 2870.170 50.360 9.842 o
8 9 20 391.238 377.833 27.064 79.096 o
8 9 21 4825.490 4824.350 63.256 4.611 o
8 9 22 469.617 489.530 36.574 49.218 o
8 9 23 252.412 239.625 28.699 86.171 o
8 9 24 686.195 701.833 37.023 41.077 o
8 9 25 703.777 799.376 38.866 37.573 o
8 9 26 315.610 341.034 34.267 61.316 o
8 9 27 446.651 402.230 42.571 40.736 o
8 9 28 0.378 1.913 34.508 80.781 o
8 10 0 1398.460 1322.000 30.006 29.123 o
8 10 1 3208.140 3108.830 32.649 10.111 o
8 10 2 577.891 603.088 15.714 92.496 o
8 10 3 261.075 246.771 12.012 214.610 o
8 10 4 3970.370 3823.500 35.582 7.299 o
8 10 5 894.923 814.906 20.388 56.130 o
8 10 6 2116.680 2026.730 35.513 16.979 o
8 10 7 23.426 18.102 11.855 588.199 o
8 10 8 9436.870 9197.090 62.373 1.658 o
8 10 9 1331.910 1269.130 25.485 33.138 o
8 10 10 165.306 164.850 14.576 240.127 o
8 10 11 1383.360 1298.920 24.996 32.232 o
8 10 12 2811.540 2816.230 35.419 11.695 o
8 10 13 580.618 578.442 21.076 78.426 o
8 10 14 170.664 173.230 19.431 167.771 o
8 10 15 3236.010 3159.910 43.027 9.204 o
8 10 16 1898.750 1867.960 42.165 17.257 o
8 10 17 3947.530 3811.290 52.084 6.621 o
8 10 18 0.482 -29.106 19.392 255.790 o
8 10 19 864.344 835.634 33.888 39.751 o
8 10 20 1005.930 1035.080 36.968 32.498 o
8 10 21 6229.820 6116.570 72.465 3.087 o
8 10 22 348.132 394.357 29.429 73.078 o
8 10 23 13.273 -24.972 25.641 144.363 o
8 10 24 1003.230 935.823 40.308 30.578 o
8 10 25 858.354 879.859 47.763 26.925 o
8 10 26 108.126 71.926 29.184 100.494 o
8 10 27 128.817 107.875 33.336 77.161 o
8 10 28 1597.990 1690.620 60.149 14.407 o
8 11 0 2754.430 2753.780 43.742 11.114 o
8 11 1 39.074 35.188 9.558 729.187 o
8 11 2 2752.890 2700.440 27.597 12.942 o
8 11 3 320.989 315.312 15.795 150.791 o
8 11 4 2350.030 2215.410 29.923 15.991 o
8 11 5 168.837 178.264 14.080 243.678 o
8 11 6 2507.300 2483.620 34.849 13.720 o
8 11 7 2714.770 2649.310 32.869 12.674 o
8 11 8 1214.110 1188.800 25.319 36.312 o
8 11 9 253.325 250.314 16.237 171.089 o
8 11 10 2.076 2.362 12.384 618.428 o
8 11 11 6652.550 6649.710 51.978 2.998 o
8 11 12 115.553 113.864 14.492 284.570 o
8 11 13 354.522 358.967 18.932 120.488 o
8 11 14 1119.810 1068.470 29.775 36.088 o
8 11 15 2586.350 2593.370 45.390 11.759 o
8 11 16 639.723 692.957 28.893 55.051 o
8 11 17 59.608 34.997 20.752 197.953 o
8 11 18 639.121 591.260 29.308 56.154 o
8 11 19 727.418 705.245 33.388 45.020 o
8 11 20 98.641 82.962 23.198 150.112 o
8 11 21 76.327 62.014 23.789 149.443 o
8 11 22 1989.430 1909.950 59.786 12.669 o
8 11 23 17.566 50.224 31.834 92.224 o
8 11 24 3220.320 3322.790 63.271 7.520 o
8 11 25 133.011 132.887 29.387 95.019 o
8 11 26 970.018 987.285 55.046 21.189 o
8 11 27 47.529 90.819 39.111 60.276 o
8 12 0 167.080 138.079 18.544 184.108 o
8 12 1 2876.280 2712.260 32.121 11.971 o
8 12 2 4121.780 4047.780 38.569 6.728 o
8 12 3 2034.220 1918.560 28.534 19.493 o
8 12 4 715.406 702.826 20.659 67.099 o
8 12 5 4273.760 4163.680 39.516 6.367 o
8 12 6 1277.160 1232.940 25.946 34.209 o
8 12 7 11790.500 11584.500 70.449 1.109 o
8 12 8 7.766 -1.337 12.411 603.472 o
8 12 9 4890.600 4660.040 43.661 5.144 o
8 12 10 17.750 18.072 12.904 518.814 o
8 12 11 5387.240 5262.090 46.514 4.323 o
8 12 12 677.321 628.570 21.880 68.822 o
8 12 13 4976.690 4754.610 46.295 4.941 o
8 12 14 387.291 386.268 22.939 95.211 o
8 12 15 1824.500 1854.780 49.396 15.828 o
8 12 16 3000.890 3015.700 48.433 9.538 o
8 12 17 812.019 794.374 34.059 41.121 o
8 12 18 0.473 -1.224 20.108 237.895 o
8 12 19 1663.100 1649.100 43.207 19.209 o
8 12 20 3.569 -33.116 21.822 201.099 o
8 12 21 464.928 411.917 30.306 64.498 o
8 12 22 851.715 859.626 40.002 33.511 o
8 12 23 3612.910 3723.740 69.739 6.227 o
8 12 24 980.626 999.783 49.539 24.124 o
8 12 25 454.626 416.920 36.767 50.189 o
8 12 26 101.284 165.648 42.594 49.328 o
8 12 27 222.554 246.914 38.657 54.537 o
8 13 0 372.355 384.473 24.234 91.081 o
8 13 1 23.807 -4.047 13.433 487.775 o
8 13 2 34.223 14.661 14.316 410.323 o
8 13 3 3719.100 3719.680 40.819 7.644 o
8 13 4 54.226 54.645 13.094 417.752 o
8 13 5 1832.020 1829.200 32.555 20.519 o
8 13 6 775.813 739.761 21.786 61.030 o
8 13 7 611.655 604.505 21.006 75.607 o
8 13 8 2.858 -1.343 12.727 587.003 o
8 13 9 1039.410 1044.920 25.606 41.763 o
8 13 10 1.129 3.562 13.096 554.670 o
8 13 11 84.612 70.544 14.135 334.809 o
8 13 12 836.806 772.682 24.756 53.144 o
8 13 13 2136.290 2089.620 34.087 16.952 o
8 13 14 820.179 808.296 35.355 39.293 o
8 13 15 1186.100 1159.990 34.633 30.604 o
8 13 16 36.162 6.376 19.349 239.200 o
8 13 17 8.310 -34.155 20.166 233.355 o
8 13 18 112.143 93.744 23.275 145.968 o
8 13 19 1537.810 1540.910 46.445 19.323 o
8 13 20 342.986 355.654 32.131 65.913 o
8 13 21 498.563 496.054 34.360 52.542 o
8 13 22 328.623 312.782 33.379 63.800 o
8 13 23 2.869 -15.732 34.035 82.963 o
8 13 24 692.693 794.996 54.773 23.854 o
8 13 25 66.605 20.685 30.086 100.204 o
8 13 26 25.467 67.929 34.690 77.258 o
8 14 0 5389.410 5286.030 87.995 3.450 o
8 14 1 530.915 506.458 21.878 82.303 o
8 14 2 1902.220 1931.570 34.663 18.980 o
8 14 3 1002.380 1052.330 29.347 39.070 o
8 14 4 3563.450 3460.370 41.844 8.171 o
8 14 5 243.252 269.913 18.062 154.027 o
8 14 6 888.470 885.851 23.999 50.322 o
8 14 7 1735.230 1656.760 30.221 22.933 o
8 14 8 5344.600 5081.430 47.692 4.414 o
8 14 9 2545.240 2543.400 39.713 12.763 o
8 14 10 361.435 346.015 19.243 118.662 o
8 14 11 29.009 17.188 14.525 404.848 o
8 14 12 3027.160 2873.350 49.094 9.593 o
8 14 13 6998.720 6874.670 62.998 2.689 o
8 14 14 264.692 259.614 24.306 106.507 o
8 14 15 1215.980 1210.890 37.410 28.073 o
8 14 16 2411.480 2372.370 52.892 11.679 o
8 14 17 169.437 151.642 24.094 125.524 o
8 14 18 78.021 67.677 22.558 163.025 o
8 14 19 294.997 270.563 28.289 84.061 o
8 14 20 3200.520 3229.610 63.387 7.626 o
8 14 21 29.314 5.406 25.607 141.887 o
8 14 22 68.079 55.165 28.136 111.792 o
8 14 23 1810.250 1766.960 58.076 13.946 o
8 14 24 1818.600 1829.620 71.643 11.016 o
8 14 25 1500.910 1489.600 56.425 16.316 o
8 14 26 87.281 86.598 36.900 66.052 o
8 15 0 11.945 11.538 24.176 161.245 o
8 15 1 765.316 740.504 28.410 50.734 o
8 15 2 570.348 524.049 25.023 70.337 o
8 15 3 341.136 299.981 20.148 119.381 o
8 15 4 534.167 507.809 21.791 82.279 o
8 15 5 39.731 12.280 15.118 368.319 o
8 15 6 1817.860 1753.290 34.085 20.512 o
8 15 7 10.554 11.882 15.258 393.740 o
8 15 8 768.045 742.099 24.646 56.557 o
8 15 9 30.781 27.126 14.690 388.984 o
8 15 10 1901.270 1830.690 34.003 19.547 o
8 15 11 530.281 529.650 22.599 79.340 o
8 15 12 327.831 353.724 23.114 101.624 o
8 15 13 3.343 10.195 19.731 243.543 o
8 15 14 1790.170 1718.770 41.712 18.564 o
8 15 15 415.285 427.305 31.886 62.149 o
8 15 16 1045.160 993.369 34.579 34.174 o
8 15 17 234.264 205.023 28.825 88.016 o
8 15 18 167.198 192.637 25.487 113.130 o
8 15 19 15.631 -5.571 23.459 171.477 o
8 15 20 196.991 172.110 27.738 97.543 o
8 15 21 117.012 50.208 30.393 93.604 o
8 15 22 1395.110 1372.150 57.740 16.671 o
8 15 23 193.427 202.219 32.837 73.747 o
8 15 24 30.629 55.221 35.919 72.275 o
8 15 25 449.663 484.984 40.023 43.809 o
8 16 0 8651.230 8495.850 103.013 1.686 o
8 16 1 146.879 137.599 20.588 164.171 o
8 16 2 620.638 612.781 27.792 59.459 o
8 16 3 36.812 4.126 18.687 255.397 o
8 16 4 8194.470 7956.900 68.624 2.066 o
8 16 5 59.446 34.750 16.532 292.797 o
8 16 6 872.668 817.151 28.693 45.940 o
8 16 7 1060.030 1028.430 31.359 36.325 o
8 16 8 18396.800 18050.600 110.538 0.480 o
8 16 9 363.969 355.644 22.522 100.788 o
8 16 10 610.792 582.646 25.669 65.144 o
8 16 11 43.211 56.808 20.135 210.630 o
8 16 12 8724.430 8680.740 79.711 1.785 o
8 16 13 291.497 295.624 25.182 97.515 o
8 16 14 5675.020 5585.670 68.758 3.590 o
8 16 15 197.439 145.904 23.857 124.025 o
8 16 16 865.897 811.381 33.556 40.349 o
8 16 17 20.038 -14.714 22.913 178.543 o
8 16 18 371.034 371.941 31.962 64.871 o
8 16 19 122.606 58.721 26.077 121.500 o
8 16 20 1163.380 1084.710 42.749 26.132 o
8 16 21 8.344 -48.621 26.700 133.936 o
8 16 22 342.662 313.519 37.784 52.440 o
8 16 23 47.581 22.495 29.392 106.240 o
8 16 24 2436.170 2508.970 76.385 8.373 o
8 17 0 101.814 99.995 29.578 97.534 o
8 17 1 160.913 135.818 21.824 148.251 o
8 17 2 190.775 168.186 22.790 131.851 o
8 17 3 3754.160 3630.540 52.719 7.039 o
8 17 4 131.398 102.393 21.128 165.237 o
8 17 5 98.790 91.760 18.439 215.510 o
8 17 6 93.624 58.375 18.065 231.237 o
8 17 7 1122.920 1059.160 32.343 34.079 o
8 17 8 121.854 133.143 20.417 172.627 o
8 17 9 1615.810 1609.220 38.061 21.528 o
8 17 10 35.056 26.519 18.425 257.364 o
8 17 11 3034.290 3013.460 49.838 9.328 o
8 17 12 29.428 8.462 20.855 209.782 o
8 17 13 1160.260 1147.940 40.587 27.149 o
8 17 14 726.127 713.700 31.535 47.622 o
8 17 15 288.721 322.531 28.325 82.630 o
8 17 16 549.484 532.189 31.242 56.611 o
8 17 17 1774.000 1835.460 59.856 13.542 o
8 17 18 183.298 161.836 30.781 83.756 o
8 17 19 2475.970 2324.660 63.124 10.107 o
8 17 20 1.250 -9.887 25.135 152.174 o
8 17 21 355.140 397.260 34.709 57.852 o
8 17 22 63.653 54.702 40.712 55.858 o
8 17 23 859.828 823.270 50.723 25.119 o
8 18 0 1681.180 1642.180 60.382 14.121 o
8 18 1 474.452 391.288 26.977 73.989 o
8 18 2 155.504 174.473 24.584 122.057 o
8 18 3 4907.270 4760.080 62.579 4.587 o
8 18 4 1777.950 1762.210 45.088 17.514 o
8 18 5 1884.400 1863.100 44.979 16.625 o
8 18 6 972.317 963.735 34.438 35.834 o
8 18 7 5456.820 5303.550 57.114 4.052 o
8 18 8 162.421 153.518 20.865 156.074 o
8 18 9 2679.120 2546.740 47.590 11.243 o
8 18 10 530.683 540.491 30.338 59.088 o
8 18 11 16.655 46.534 22.141 185.590 o
8 18 12 457.565 441.904 31.317 61.610 o
8 18 13 4111.370 3928.260 70.529 5.484 o
8 18 14 912.338 926.570 37.854 34.040 o
8 18 15 53.023 21.819 24.462 149.399 o
8 18 16 2155.350 2120.410 60.991 11.584 o
8 18 17 68.261 8.086 28.394 112.153 o
8 18 18 54.585 41.265 27.821 116.223 o
8 18 19 412.126 368.203 35.445 54.806 o
8 18 20 1738.050 1735.180 51.748 15.937 o
8 18 21 190.670 161.897 30.559 84.307 o
8 18 22 560.107 510.781 55.363 25.404 o
8 18 23 2010.990 2089.150 93.506 7.408 o
8 19 0 81.049 66.694 30.932 92.536 o
8 19 1 37.846 21.229 22.043 184.934 o
8 19 2 2308.350 2363.810 48.655 12.724 o
8 19 3 121.823 128.397 24.734 128.242 o
8 19 4 50.422 30.842 22.774 170.070 o
8 19 5 1001.090 989.298 38.208 31.907 o
8 19 6 751.687 728.107 34.678 42.429 o
8 19 7 4.833 -18.233 21.180 212.986 o
8 19 8 170.672 193.283 25.592 112.009 o
8 19 9 443.358 436.601 29.490 67.109 o
8 19 10 315.620 335.560 27.212 84.906 o
8 19 11 0.158 -21.973 21.804 202.458 o
8 19 12 44.849 39.557 24.423 149.723 o
8 19 13 155.514 114.133 26.600 110.963 o
8 19 14 525.047 485.851 39.153 43.621 o
8 19 15 1356.040 1337.090 63.443 15.104 o
8 19 16 120.986 68.556 26.765 115.816 o
8 19 17 42.866 -3.091 27.150 125.392 o
8 19 18 88.831 18.872 31.910 88.349 o
8 19 19 425.323 389.811 41.711 42.532 o
8 19 20 233.720 182.125 29.861 84.127 o
8 19 21 1.788 -51.186 26.914 132.671 o
8 19 22 1149.120 1118.960 48.816 22.685 o
8 20 0 512.595 536.911 48.049 32.128 o
8 20 1 6737.880 6658.370 79.140 2.664 o
8 20 2 815.804 796.170 36.488 38.227 o
8 20 3 2230.090 2178.900 51.150 12.951 o
8 20 4 350.393 354.271 29.940 72.337 o
8 20 5 1951.760 1915.150 51.806 14.504 o
8 20 6 63.942 39.835 24.360 147.173 o
8 20 7 46.922 58.444 24.367 148.398 o
8 20 8 227.317 183.101 26.679 100.339 o
8 20 9 60.449 29.311 24.531 146.754 o
8 20 10 16.621 -36.873 24.262 160.332 o
8 20 11 1907.610 1895.870 45.796 16.198 o
8 20 12 28.646 22.994 23.801 161.755 o
8 20 13 942.305 969.907 44.574 27.897 o
8 20 14 18.378 -15.819 30.718 100.634 o
8 20 15 1583.910 1569.540 59.452 14.890 o
8 20 16 182.279 114.518 29.541 91.302 o
8 20 17 3799.030 3568.680 107.411 4.282 o
8 20 18 283.618 245.968 51.306 32.566 o
8 20 19 142.351 79.999 38.081 60.693 o
8 20 20 34.134 -46.692 45.056 46.861 o
8 20 21 2662.650 2657.880 146.032 3.473 o
8 21 0 19.824 -25.512 34.813 78.522 o
8 21 1 32.549 7.582 25.756 139.673 o
8 21 2 212.147 200.393 29.842 84.992 o
8 21 3 692.063 740.139 39.233 37.877 o
8 21 4 156.530 149.261 28.266 98.845 o
8 21 5 701.246 687.104 40.882 36.283 o
8 21 6 1988.580 1958.720 52.892 14.013 o
8 21 7 229.489 172.703 28.625 90.438 o
8 21 8 753.277 747.392 39.295 36.687 o
8 21 9 97.749 67.770 27.071 116.051 o
8 21 10 92.838 47.861 27.053 117.795 o
8 21 11 256.626 294.934 30.827 75.691 o
8 21 12 2158.680 2112.870 73.241 9.671 o
8 21 13 639.262 669.311 34.710 45.742 o
8 21 14 583.649 555.916 32.803 52.027 o
8 21 15 69.041 14.835 26.936 123.300 o
8 21 16 290.494 273.799 40.459 48.639 o
8 21 17 0.205 -34.182 30.630 102.596 o
8 21 18 3.345 -70.029 30.429 103.710 o
8 21 19 404.628 337.075 39.153 47.874 o
8 22 0 3559.360 3372.360 94.210 5.132 o
8 22 1 531.603 455.103 35.619 49.791 o
8 22 2 669.619 668.230 38.496 39.846 o
8 22 3 97.532 69.064 29.457 99.788 o
8 22 4 5130.250 5169.610 81.271 3.787 o
8 22 5 597.055 627.657 43.583 35.288 o
8 22 6 451.560 432.727 38.784 46.387 o
8 22 7 124.377 73.444 32.277 82.907 o
8 22 8 1047.840 1072.440 52.412 21.742 o
8 22 9 882.490 802.762 52.955 23.597 o
8 22 10 166.877 179.119 31.626 80.509 o
8 22 11 519.205 516.276 38.794 43.983 o
8 22 12 1168.850 1153.350 59.600 17.607 o
8 22 13 78.504 46.359 40.948 54.988 o
8 22 14 354.755 360.855 35.585 56.365 o
8 22 15 239.181 247.461 45.886 40.264 o
8 22 16 1777.410 1779.200 64.853 12.527 o
8 22 17 1582.480 1543.060 68.450 12.683 o
8 22 18 409.366 351.899 50.989 31.161 o
8 23 0 45.153 95.450 40.531 56.292 o
8 23 1 188.989 124.324 31.959 79.392 o
8 23 2 9.866 -35.429 28.793 115.154 o
8 23 3 437.583 423.800 37.708 48.755 o
8 23 4 29.672 9.345 29.361 108.594 o
8 23 5 11.347 12.457 29.215 111.170 o
8 23 6 11.689 -3.166 32.111 92.626 o
8 23 7 35.037 25.755 30.116 102.279 o
8 23 8 1473.650 1509.680 70.442 12.585 o
8 23 9 17.186 15.445 36.111 72.838 o
8 23 10 654.492 613.611 41.920 36.428 o
8 23 11 1050.450 930.206 50.025 23.554 o
8 23 12 408.477 334.475 41.973 42.937 o
8 23 13 320.962 302.744 35.829 57.756 o
8 23 14 187.933 161.822 42.225 48.407 o
8 23 15 643.174 626.664 57.093 23.256 o
8 23 16 97.920 40.586 46.626 42.588 o
8 23 17 419.163 420.857 327.947 0.891 o
8 24 0 450.715 457.177 57.228 24.956 o
8 24 1 384.596 374.262 38.958 48.274 o
8 24 2 693.860 677.048 44.958 32.212 o
8 24 3 11.432 21.054 31.976 92.743 o
8 24 4 1154.080 1182.770 60.942 17.102 o
8 24 5 1750.800 1791.530 87.992 8.609 o
8 24 6 24.250 26.440 32.490 88.948 o
8 24 7 169.507 118.008 35.976 65.619 o
8 24 8 212.439 190.166 48.536 37.116 o
8 24 9 689.379 672.396 49.208 28.475 o
8 24 10 25.858 -51.726 42.242 53.401 o
8 24 11 600.329 542.964 58.355 22.972 o
8 24 12 1829.210 1847.930 70.861 11.109 o
8 24 13 215.903 172.133 43.419 45.440 o
8 24 14 32.512 21.189 44.924 46.984 o
8 24 15 599.535 636.866 84.027 12.191 o
8 25 0 250.073 290.943 72.293 17.377 o
8 25 1 28.636 -23.897 32.431 89.794 o
8 25 2 29.968 -29.584 33.331 85.024 o
8 25 3 1216.150 1229.320 55.819 18.657 o
8 25 4 457.708 576.776 57.280 24.483 o
8 25 5 275.602 307.265 47.677 36.785 o
8 25 6 6.778 -10.117 35.809 74.800 o
8 25 7 23.246 -17.752 51.995 35.394 o
8 25 8 71.246 52.515 35.881 70.875 o
8 25 9 83.993 50.942 36.334 68.766 o
8 25 10 271.125 242.470 40.682 48.961 o
8 25 11 252.574 189.336 57.564 26.850 o
8 25 12 2.658 -31.277 57.450 29.152 o
8 25 13 138.935 126.659 39.355 56.609 o
8 26 0 895.996 888.784 84.819 11.269 o
8 26 1 1098.540 1080.660 68.755 14.842 o
8 26 2 215.534 161.190 45.362 42.110 o
8 26 3 451.933 345.211 51.970 29.816 o
8 26 4 734.763 837.658 59.397 20.746 o
8 26 5 245.750 192.178 51.616 32.841 o
8 26 6 22.506 32.496 39.548 60.484 o
8 26 7 52.939 58.554 38.274 63.155 o
8 26 8 1679.110 1719.850 127.978 4.907 o
8 26 9 662.780 572.548 47.881 30.425 o
8 26 10 995.194 1058.890 88.177 10.271 o
8 27 0 1.153 -94.323 48.882 40.277 o
8 27 1 13.885 -33.963 47.435 42.599 o
8 27 2 227.223 236.698 44.761 42.334 o
8 27 3 42.972 73.447 40.942 55.523 o
8 27 4 37.440 29.432 40.332 57.853 o
8 27 5 498.862 589.706 56.201 24.943 o
8 27 6 207.021 229.253 58.320 26.366 o
8 27 7 96.977 144.058 53.280 32.476 o
9 0 2 4252.250 4265.710 50.853 5.924 o
9 0 4 8082.500 7826.340 67.539 2.122 o
9 0 6 1165.280 1237.920 34.730 30.277 o
9 0 8 203.609 229.456 21.962 131.959 o
9 0 10 2098.120 2087.480 42.188 15.493 o
9 0 12 6240.160 6084.190 68.955 3.140 o
9 0 14 3889.130 3849.480 58.763 6.355 o
9 0 16 3002.950 3017.830 61.737 8.322 o
9 0 18 1600.450 1565.950 51.518 17.157 o
9 0 20 3199.070 3164.070 93.240 5.596 o
9 0 22 1144.390 1234.680 62.928 16.318 o
9 0 24 46.300 24.708 32.196 89.248 o
9 0 26 116.994 116.343 48.446 38.860 o
9 0 28 3064.090 3055.090 115.476 4.518 o
9 1 1 969.482 923.804 17.115 54.618 o
9 1 2 8515.810 8202.230 46.545 2.055 o
9 1 3 98.412 107.789 10.953 413.969 o
9 1 4 503.254 505.689 16.446 103.291 o
9 1 5 3255.450 3134.640 32.926 9.913 o
9 1 6 17141.000 16671.700 81.903 0.564 o
9 1 7 3627.770 3473.500 36.222 8.326 o
9 1 8 16.615 33.735 11.790 591.093 o
9 1 9 4170.630 3994.590 37.358 6.735 o
9 1 10 9249.160 8853.700 71.453 1.695 o
9 1 11 120.033 105.770 12.291 344.177 o
9 1 12 3204.130 3132.830 35.630 9.876 o
9 1 13 124.215 113.861 14.883 269.965 o
9 1 14 7001.690 6870.750 53.419 2.775 o
9 1 15 373.214 424.168 22.387 97.163 o
9 1 16 220.327 237.762 18.764 156.001 o
9 1 17 633.161 589.536 27.391 60.243 o
9 1 18 1619.430 1574.770 40.591 20.719 o
9 1 19 353.230 345.455 22.753 101.266 o
9 1 20 10.145 43.072 20.093 225.838 o
9 1 21 2805.340 2753.800 60.997 9.082 o
9 1 22 3623.710 3614.280 62.913 6.678 o
9 1 23 280.335 288.147 29.140 80.979 o
9 1 24 8.571 50.247 24.371 155.786 o
9 1 25 2543.510 2670.450 59.487 9.971 o
9 1 26 2709.840 2415.010 69.415 8.729 o
9 1 27 86.464 18.353 34.610 75.965 o
9 1 28 1459.890 1460.500 67.035 13.529 o
9 1 29 583.244 663.480 56.882 23.661 o
9 2 1 2558.940 2505.300 25.490 14.581 o
9 2 2 2603.250 2460.090 26.409 14.363 o
9 2 3 0.453 -0.604 9.450 1074.220 o
9 2 4 235.099 238.143 13.588 208.142 o
9 2 5 2944.520 2908.440 29.755 11.550 o
9 2 6 1287.110 1247.480 22.224 36.167 o
9 2 7 2669.440 2638.010 29.414 13.274 o
9 2 8 1547.940 1484.090 26.071 27.721 o
9 2 9 5.850 32.016 12.995 522.102 o
9 2 10 4110.450 3975.680 37.858 6.832 o
9 2 11 6662.670 6591.210 50.757 3.019 o
9 2 12 29.053 23.079 13.898 433.352 o
9 2 13 762.283 755.822 23.612 58.218 o
9 2 14 2.584 14.978 14.357 451.423 o
9 2 15 2481.180 2422.710 36.662 13.729 o
9 2 16 134.999 130.131 17.367 213.141 o
9 2 17 1141.790 1140.400 32.351 33.056 o
9 2 18 1252.410 1192.420 37.038 27.959 o
9 2 19 381.724 426.121 29.047 71.705 o
9 2 20 53.107 64.593 19.072 226.214 o
9 2 21 1212.380 1174.520 36.537 28.895 o
9 2 22 14.210 22.178 23.277 171.979 o
9 2 23 1883.220 1827.570 47.495 16.082 o
9 2 24 13.952 7.194 25.418 146.200 o
9 2 25 59.168 24.141 26.142 131.025 o
9 2 26 0.102 -49.362 29.041 114.143 o
9 2 27 477.795 513.565 41.686 40.503 o
9 2 28 17.264 -4.502 35.145 77.177 o
9 2 29 924.854 930.787 57.070 20.608 o
9 3 1 4955.770 4695.010 34.949 5.244 o
9 3 2 2752.650 2785.310 29.284 12.597 o
9 3 3 3394.520 3445.850 32.672 9.115 o
9 3 4 671.001 702.339 17.924 75.400 o
9 3 5 3143.060 3081.960 31.116 10.462 o
9 3 6 1061.710 1047.820 23.684 42.903 o
9 3 7 13066.400 12735.100 67.242 0.934 o
9 3 8 1468.800 1430.600 26.515 29.040 o
9 3 9 11634.000 11498.800 65.572 1.140 o
9 3 10 2.973 11.526 13.310 525.081 o
9 3 11 9913.100 9468.780 60.128 1.549 o
9 3 12 713.044 685.877 22.433 64.250 o
9 3 13 574.356 572.709 21.131 78.921 o
9 3 14 500.432 512.249 20.623 88.535 o
9 3 15 3704.890 3607.700 42.764 7.681 o
9 3 16 101.745 97.437 16.680 247.243 o
9 3 17 932.099 877.653 27.624 44.734 o
9 3 18 6357.920 6284.550 59.555 3.153 o
9 3 19 1759.710 1718.630 39.760 19.374 o
9 3 20 12.992 19.283 20.995 210.726 o
9 3 21 833.214 854.933 42.044 31.944 o
9 3 22 33.259 50.353 24.530 149.560 o
9 3 23 1120.050 1149.950 45.489 24.621 o
9 3 24 1381.900 1434.900 55.044 17.502 o
9 3 25 835.489 870.688 42.362 31.528 o
9 3 26 26.441 0.163 29.820 106.016 o
9 3 27 4325.610 4382.610 80.058 4.685 o
9 3 28 67.571 11.142 32.322 87.723 o
9 3 29 3.359 -20.980 31.962 94.019 o
9 4 1 24.570 26.749 9.945 764.205 o
9 4 2 4649.720 4607.260 36.743 5.624 o
9 4 3 1735.170 1703.720 24.270 24.576 o
9 4 4 9181.410 9089.770 52.571 1.757 o
9 4 5 997.136 1008.280 19.882 49.109 o
9 4 6 1540.310 1479.490 24.424 28.546 o
9 4 7 6.063 9.303 11.358 704.839 o
9 4 8 2071.360 2008.870 28.427 18.866 o
9 4 9 1048.100 1001.260 24.087 43.537 o
9 4 10 3478.820 3461.530 37.298 8.623 o
9 4 11 550.134 582.924 21.720 78.631 o
9 4 12 12651.800 12168.400 72.777 0.988 o
9 4 13 43.830 33.812 14.209 392.092 o
9 4 14 2091.560 2031.740 32.954 17.674 o
9 4 15 706.932 729.104 24.780 59.151 o
9 4 16 1630.840 1610.220 34.221 22.801 o
9 4 17 325.588 342.812 22.195 107.142 o
9 4 18 98.411 118.121 20.712 176.456 o
9 4 19 6.908 18.020 18.545 271.028 o
9 4 20 1273.160 1383.420 52.313 19.294 o
9 4 21 6.450 67.420 23.168 170.257 o
9 4 22 1620.140 1689.030 52.846 16.329 o
9 4 23 230.343 271.224 31.422 75.480 o
9 4 24 1629.450 1616.250 58.516 14.861 o
9 4 25 708.056 694.415 39.838 37.294 o
9 4 26 213.857 288.907 35.724 61.803 o
9 4 27 58.357 74.495 32.969 83.250 o
9 4 28 421.257 382.404 39.225 46.853 o
9 4 29 37.240 30.674 32.944 85.725 o
9 5 1 9519.590 9243.000 52.910 1.668 o
9 5 2 1502.060 1431.700 23.255 29.990 o
9 5 3 7201.970 6979.740 44.806 2.732 o
9 5 4 2590.170 2565.820 28.682 13.902 o
9 5 5 3501.530 3409.790 33.151 8.863 o
9 5 6 7749.490 7506.920 48.507 2.395 o
9 5 7 702.718 652.104 18.301 74.161 o
9 5 8 33.023 40.079 12.006 528.392 o
9 5 9 90.818 89.135 14.166 320.633 o
9 5 10 1166.760 1149.370 26.063 37.189 o
9 5 11 5520.550 5279.280 48.165 4.179 o
9 5 12 4387.640 4285.940 45.122 5.933 o
9 5 13 6876.100 6744.680 53.283 2.859 o
9 5 14 516.163 533.382 21.312 84.161 o
9 5 15 7568.530 7265.630 62.847 2.404 o
9 5 16 42.133 32.231 18.618 247.822 o
9 5 17 7912.990 7757.320 70.376 2.163 o
9 5 18 163.529 167.430 22.009 143.168 o
9 5 19 4056.160 3944.070 55.243 6.223 o
9 5 20 72.973 81.639 21.353 178.576 o
9 5 21 55.972 126.201 22.395 163.542 o
9 5 22 856.010 822.344 38.789 34.894 o
9 5 23 4152.890 4099.800 63.834 5.631 o
9 5 24 220.009 268.803 28.807 86.891 o
9 5 25 150.957 175.533 33.593 73.511 o
9 5 26 1908.240 1961.940 60.360 12.740 o
9 5 27 207.439 212.458 36.480 61.161 o
9 5 28 356.479 310.450 41.622 44.735 o
9 6 1 1819.040 1776.420 22.083 23.808 o
9 6 2 832.134 855.255 19.602 59.094 o
9 6 3 2112.760 2109.490 26.953 18.461 o
9 6 4 1864.670 1816.070 25.938 22.103 o
9 6 5 10005.400 9788.340 57.373 1.512 o
9 6 6 1.294 -3.109 10.271 904.737 o
9 6 7 159.278 156.431 12.720 281.570 o
9 6 8 1154.580 1128.510 24.060 39.218 o
9 6 9 2239.100 2149.770 31.888 16.536 o
9 6 10 1393.830 1401.790 28.125 29.584 o
9 6 11 7014.100 6832.260 54.068 2.772 o
9 6 12 673.786 655.486 24.731 62.385 o
9 6 13 3.322 13.940 15.242 401.799 o
9 6 14 869.795 870.966 29.690 44.066 o
9 6 15 3293.760 3248.150 45.505 8.773 o
9 6 16 87.768 91.811 20.039 192.612 o
9 6 17 421.423 408.104 25.668 81.054 o
9 6 18 0.340 32.756 19.949 234.919 o
9 6 19 1910.620 1888.900 59.429 13.050 o
9 6 20 160.048 166.832 23.276 132.466 o
9 6 21 2085.620 2158.720 56.102 12.617 o
9 6 22 412.978 499.761 32.704 58.857 o
9 6 23 3356.780 3454.760 85.401 5.769 o
9 6 24 0.511 -20.329 24.521 160.014 o
9 6 25 115.247 129.262 28.405 102.312 o
9 6 26 165.983 80.279 29.578 93.493 o
9 6 27 908.855 1069.810 50.435 23.888 o
9 6 28 125.841 160.514 35.682 67.415 o
9 7 1 558.492 580.825 15.583 95.951 o
9 7 2 17199.600 16767.900 76.142 0.563 o
9 7 3 1750.070 1777.460 25.431 23.641 o
9 7 4 10.645 11.965 9.815 890.414 o
9 7 5 1383.340 1358.500 22.956 32.774 o
9 7 6 64.832 69.109 11.739 458.227 o
9 7 7 124.545 109.972 12.844 322.213 o
9 7 8 221.485 210.700 15.734 191.772 o
9 7 9 212.495 195.407 17.406 177.193 o
9 7 10 4795.060 4703.630 48.828 5.093 o
9 7 11 988.887 959.402 28.243 41.534 o
9 7 12 1864.330 1854.800 35.889 19.223 o
9 7 13 1.865 -6.977 15.359 405.855 o
9 7 14 9979.100 9515.130 71.976 1.495 o
9 7 15 360.450 366.562 23.336 96.816 o
9 7 16 416.679 415.603 23.883 87.650 o
9 7 17 280.728 298.744 24.043 104.316 o
9 7 18 6608.150 6387.450 68.654 2.898 o
9 7 19 1334.490 1348.440 38.810 25.140 o
9 7 20 1271.480 1253.330 45.279 22.931 o
9 7 21 83.149 110.449 23.602 146.103 o
9 7 22 1976.800 1934.290 55.903 13.467 o
9 7 23 474.486 534.427 33.930 53.549 o
9 7 24 299.491 372.753 42.970 42.940 o
9 7 25 32.166 33.024 26.572 129.930 o
9 7 26 1422.890 1396.610 51.795 18.551 o
9 7 27 5.982 3.507 31.358 97.366 o
9 7 28 207.078 188.407 36.161 62.496 o
9 8 1 172.401 160.514 11.710 292.082 o
9 8 2 95.461 86.110 10.780 441.231 o
9 8 3 2469.450 2456.920 26.835 15.040 o
9 8 4 8838.690 8722.940 53.079 1.877 o
9 8 5 1525.250 1444.020 23.921 29.246 o
9 8 6 3062.440 3062.930 32.025 10.688 o
9 8 7 9573.080 9489.170 62.473 1.603 o
9 8 8 1750.590 1636.310 31.061 22.605 o
9 8 9 421.243 393.145 20.122 103.931 o
9 8 10 89.009 85.292 16.945 250.806 o
9 8 11 1114.550 1070.340 28.706 37.044 o
9 8 12 2985.150 2878.860 41.410 10.425 o
9 8 13 3098.270 2996.320 41.321 9.928 o
9 8 14 7.275 -11.455 17.549 307.456 o
9 8 15 147.894 148.404 20.651 162.029 o
9 8 16 182.094 174.942 21.210 146.696 o
9 8 17 12.222 8.430 19.529 244.947 o
9 8 18 68.382 80.011 22.089 169.794 o
9 8 19 1.071 -9.841 21.014 217.633 o
9 8 20 3758.710 3821.690 57.641 6.619 o
9 8 21 24.845 45.229 22.475 178.580 o
9 8 22 207.499 238.485 26.400 101.199 o
9 8 23 153.721 180.366 32.019 79.529 o
9 8 24 558.987 590.099 37.013 45.070 o
9 8 25 1.782 -19.680 26.521 136.626 o
9 8 26 98.792 108.510 30.743 90.969 o
9 8 27 34.218 51.328 31.482 93.092 o
9 8 28 2253.080 2534.970 79.773 8.277 o
9 9 1 568.778 537.981 15.208 98.267 o
9 9 2 10142.600 9792.160 55.797 1.491 o
9 9 3 9591.140 9518.820 55.313 1.619 o
9 9 4 1159.730 1130.830 20.951 41.422 o
9 9 5 578.693 538.263 20.418 81.848 o
9 9 6 19772.000 19397.900 97.735 0.427 o
9 9 7 27.048 39.076 14.571 391.908 o
9 9 8 583.815 590.217 22.200 74.852 o
9 9 9 895.610 896.703 25.671 47.836 o
9 9 10 11669.600 11553.900 77.186 1.111 o
9 9 11 978.076 957.419 28.378 41.687 o
9 9 12 297.245 342.874 21.439 114.684 o
9 9 13 291.770 290.473 20.612 124.078 o
9 9 14 2132.130 2089.510 38.267 16.119 o
9 9 15 878.011 892.620 30.384 42.767 o
9 9 16 407.969 367.837 26.315 80.999 o
9 9 17 3923.200 3815.080 52.067 6.656 o
9 9 18 4845.550 4936.190 62.182 4.574 o
9 9 19 2010.550 2024.440 55.493 13.253 o
9 9 20 545.614 560.963 31.186 56.352 o
9 9 21 15.306 22.989 22.532 182.770 o
9 9 22 2109.340 2178.790 67.016 10.642 o
9 9 23 315.492 363.892 31.908 67.584 o
9 9 24 1223.770 1266.230 53.867 19.309 o
9 9 25 701.075 755.332 41.506 35.073 o
9 9 26 463.995 436.529 37.365 48.578 o
9 9 27 3.440 26.733 31.674 94.832 o
9 10 1 102.554 96.038 12.142 372.151 o
9 10 2 301.465 289.233 13.839 174.796 o
9 10 3 43.692 59.105 13.316 418.290 o
9 10 4 5984.610 5773.670 47.759 3.671 o
9 10 5 562.889 542.820 20.778 81.835 o
9 10 6 10.001 5.349 13.893 476.598 o
9 10 7 1266.270 1228.310 28.443 32.862 o
9 10 8 1224.600 1257.150 29.142 32.883 o
9 10 9 1424.790 1460.940 31.278 27.180 o
9 10 10 151.148 160.528 19.223 176.738 o
9 10 11 1343.900 1356.660 38.234 25.290 o
9 10 12 366.785 353.196 22.628 100.124 o
9 10 13 1949.060 1847.430 35.940 18.614 o
9 10 14 445.328 448.002 24.591 81.770 o
9 10 15 1.431 1.314 18.090 292.865 o
9 10 16 264.910 253.326 24.068 108.192 o
9 10 17 890.415 870.802 31.810 41.112 o
9 10 18 734.646 721.604 32.698 45.600 o
9 10 19 884.238 836.551 34.645 38.509 o
9 10 20 721.478 759.651 34.729 42.689 o
9 10 21 40.213 40.611 24.059 154.701 o
9 10 22 494.285 504.535 32.794 55.741 o
9 10 23 3388.820 3360.090 61.578 7.326 o
9 10 24 23.867 66.207 28.328 114.151 o
9 10 25 22.129 10.845 28.810 113.315 o
9 10 26 41.241 41.597 30.356 99.651 o
9 10 27 1.230 19.914 33.039 87.557 o
9 11 1 3330.190 3244.680 35.244 9.395 o
9 11 2 1377.790 1323.430 26.167 31.486 o
9 11 3 7061.230 6769.530 52.702 2.777 o
9 11 4 2107.080 1983.180 32.010 17.936 o
9 11 5 3100.430 3102.540 38.328 10.016 o
9 11 6 16.611 -6.922 14.017 462.305 o
9 11 7 2482.740 2333.900 35.356 14.122 o
9 11 8 654.761 664.895 24.080 64.398 o
9 11 9 1311.100 1229.720 29.715 31.312 o
9 11 10 26.352 0.031 16.310 338.061 o
9 11 11 4790.170 4655.670 52.009 5.037 o
9 11 12 395.793 409.502 24.189 88.354 o
9 11 13 3688.920 3597.180 46.775 7.507 o
9 11 14 35.319 26.202 18.670 251.202 o
9 11 15 3719.110 3527.730 49.622 7.357 o
9 11 16 169.003 139.940 22.017 144.531 o
9 11 17 1174.810 1088.200 34.410 31.461 o
9 11 18 150.946 157.479 23.853 129.609 o
9 11 19 2442.910 2353.930 49.972 12.042 o
9 11 20 0.916 10.148 23.225 177.085 o
9 11 21 692.066 688.394 35.428 43.226 o
9 11 22 2746.380 2690.480 70.828 8.254 o
9 11 23 2790.500 2814.420 80.904 7.149 o
9 11 24 1095.040 1132.590 44.523 25.509 o
9 11 25 429.840 505.425 40.242 43.653 o
9 11 26 3408.140 3598.330 105.213 4.620 o
9 12 1 62.705 59.815 15.473 313.967 o
9 12 2 1707.260 1638.720 32.482 22.539 o
9 12 3 5065.470 5095.870 57.628 4.433 o
9 12 4 2572.180 2544.930 36.939 13.014 o
9 12 5 230.144 221.891 17.016 173.092 o
9 12 6 31.849 33.452 14.871 376.167 o
9 12 7 58.713 33.112 15.197 337.435 o
9 12 8 147.685 155.573 18.035 194.222 o
9 12 9 322.732 335.413 21.006 114.460 o
9 12 10 357.554 390.961 24.209 92.150 o
9 12 11 2405.800 2394.780 41.379 13.426 o
9 12 12 3907.270 3751.420 50.368 6.813 o
9 12 13 0.096 -1.210 18.459 282.478 o
9 12 14 303.249 248.207 23.369 108.354 o
9 12 15 1349.210 1257.900 41.184 24.248 o
9 12 16 2250.110 2234.920 45.682 13.733 o
9 12 17 0.703 -18.132 21.228 213.404 o
9 12 18 41.754 32.120 21.882 185.019 o
9 12 19 135.187 111.625 25.227 123.541 o
9 12 20 1079.720 1145.150 50.811 22.079 o
9 12 21 26.761 41.881 25.957 135.994 o
9 12 22 1041.680 1051.480 45.209 26.011 o
9 12 23 490.728 523.803 38.095 45.644 o
9 12 24 177.626 209.007 39.426 54.353 o
9 12 25 1555.090 1491.710 55.732 16.267 o
9 12 26 3.763 -12.272 31.464 96.986 o
9 13 1 247.244 233.686 21.644 127.521 o
9 13 2 23.076 19.652 15.519 364.263 o
9 13 3 926.522 907.747 26.447 45.822 o
9 13 4 836.659 807.188 25.813 51.032 o
9 13 5 1433.950 1387.380 29.891 28.224 o
9 13 6 243.691 225.283 19.326 147.369 o
9 13 7 9691.450 9537.790 69.805 1.551 o
9 13 8 728.651 682.229 25.943 57.152 o
9 13 9 2403.090 2362.660 39.519 13.799 o
9 13 10 223.147 176.011 19.885 151.240 o
9 13 11 3990.290 3973.350 51.722 6.453 o
9 13 12 1443.270 1458.790 48.238 19.568 o
9 13 13 105.101 78.330 20.798 178.629 o
9 13 14 19.635 -8.621 20.002 232.532 o
9 13 15 1728.040 1696.630 42.788 18.733 o
9 13 16 3.703 -8.216 20.169 235.140 o
9 13 17 515.408 526.983 31.883 56.562 o
9 13 18 2233.290 2245.520 54.358 12.260 o
9 13 19 1382.410 1308.640 43.045 22.806 o
9 13 20 30.181 19.881 30.834 98.295 o
9 13 21 2149.760 2195.460 55.275 12.478 o
9 13 22 1531.180 1511.790 53.962 16.890 o
9 13 23 758.857 783.769 42.563 32.963 o
9 13 24 34.381 61.932 33.465 82.500 o
9 13 25 21.981 19.389 32.092 91.473 o
9 14 1 17.268 1.553 17.959 287.097 o
9 14 2 265.560 264.459 22.518 116.964 o
9 14 3 1327.730 1346.940 31.760 29.000 o
9 14 4 1646.080 1624.450 33.369 22.894 o
9 14 5 71.249 72.871 17.493 250.352 o
9 14 6 7.569 20.114 16.620 333.448 o
9 14 7 51.686 54.710 16.591 289.629 o
9 14 8 471.923 458.205 23.037 84.788 o
9 14 9 194.362 137.713 19.656 163.861 o
9 14 10 12.716 14.832 17.458 301.735 o
9 14 11 4976.230 4888.920 57.096 4.613 o
9 14 12 691.234 693.090 30.680 50.273 o
9 14 13 36.074 26.777 22.282 180.993 o
9 14 14 1178.170 1180.420 45.944 23.709 o
9 14 15 348.131 335.442 27.551 81.409 o
9 14 16 150.044 146.991 24.443 125.630 o
9 14 17 359.622 342.949 28.430 77.255 o
9 14 18 531.110 465.269 31.182 58.633 o
9 14 19 584.117 592.000 34.907 47.822 o
9 14 20 1139.960 1075.480 42.093 26.837 o
9 14 21 811.443 822.795 41.880 32.610 o
9 14 22 220.674 219.447 42.812 46.056 o
9 14 23 202.395 196.413 36.797 60.691 o
9 14 24 66.958 84.912 31.551 89.531 o
9 14 25 78.381 117.805 41.814 52.054 o
9 15 1 599.809 608.742 27.631 60.749 o
9 15 2 4901.220 4778.190 58.301 4.700 o
9 15 3 2.553 130.834 20.571 203.912 o
9 15 4 404.624 401.357 22.602 94.386 o
9 15 5 77.004 72.277 18.747 221.780 o
9 15 6 13530.600 13143.100 106.600 0.827 o
9 15 7 301.749 314.393 22.905 107.500 o
9 15 8 456.839 475.914 25.799 76.168 o
9 15 9 1316.370 1316.600 34.861 27.633 o
9 15 10 7802.060 7702.060 76.302 2.161 o
9 15 11 242.538 214.597 23.625 115.668 o
9 15 12 2637.060 2574.420 60.528 9.733 o
9 15 13 1452.280 1430.870 56.371 16.707 o
9 15 14 3672.250 3696.710 58.548 6.794 o
9 15 15 46.349 59.922 23.024 164.501 o
9 15 16 1042.500 1018.020 45.503 25.981 o
9 15 17 223.341 203.815 26.415 101.247 o
9 15 18 296.814 290.196 32.339 68.703 o
9 15 19 60.113 41.536 25.507 135.766 o
9 15 20 219.866 149.548 28.660 91.806 o
9 15 21 104.601 130.789 33.496 77.120 o
9 15 22 1882.380 1899.250 68.803 11.282 o
9 15 23 25.526 1.468 30.530 101.255 o
9 15 24 104.708 62.997 37.846 62.819 o
9 16 1 355.836 321.232 26.286 86.341 o
9 16 2 337.816 300.711 25.041 93.940 o
9 16 3 941.836 957.303 34.317 36.567 o
9 16 4 2524.150 2550.450 47.529 11.766 o
9 16 5 961.350 919.193 34.375 36.503 o
9 16 6 1230.380 1215.420 34.378 29.739 o
9 16 7 2513.640 2514.960 47.703 11.840 o
9 16 8 175.147 175.386 22.171 139.043 o
9 16 9 2120.750 2149.450 43.280 14.993 o
9 16 10 743.633 745.183 41.751 34.258 o
9 16 11 153.102 128.752 22.839 140.426 o
9 16 12 2759.890 2702.630 49.310 10.546 o
9 16 13 1026.350 1024.500 37.606 31.762 o
9 16 14 904.826 882.830 40.510 32.116 o
9 16 15 415.258 367.416 33.304 59.717 o
9 16 16 30.906 -3.027 24.361 156.425 o
9 16 17 153.065 146.310 25.469 117.449 o
9 16 18 156.308 119.374 28.738 97.375 o
9 16 19 60.586 28.840 25.838 133.381 o
9 16 20 206.017 174.423 30.745 82.191 o
9 16 21 294.243 290.046 33.922 64.019 o
9 16 22 16.989 -4.087 39.434 61.433 o
9 16 23 55.213 36.030 40.667 56.410 o
9 17 1 1806.040 1711.170 44.323 17.719 o
9 17 2 1989.310 1979.680 46.881 15.298 o
9 17 3 1866.500 1830.010 45.991 16.555 o
9 17 4 191.468 153.969 24.656 118.356 o
9 17 5 1875.030 1805.910 46.747 16.377 o
9 17 6 1859.310 1824.960 43.624 17.240 o
9 17 7 777.223 748.563 31.484 45.818 o
9 17 8 17.262 -0.944 19.316 249.842 o
9 17 9 1857.820 1855.300 41.636 17.693 o
9 17 10 2056.050 2056.040 45.052 15.180 o
9 17 11 2489.590 2342.850 54.346 11.264 o
9 17 12 1316.440 1264.040 42.477 23.881 o
9 17 13 771.578 751.859 36.494 39.507 o
9 17 14 4594.580 4554.520 69.319 4.751 o
9 17 15 34.494 -2.561 26.212 135.283 o
9 17 16 108.404 83.743 27.888 108.321 o
9 17 17 0.644 -43.811 24.068 166.066 o
9 17 18 1683.530 1657.730 64.607 13.073 o
9 17 19 15.709 10.882 27.071 128.733 o
9 17 20 17.192 -28.308 27.251 127.545 o
9 17 21 107.361 69.192 34.224 75.456 o
9 17 22 729.616 715.961 49.212 27.868 o
9 18 1 14.262 -38.882 22.612 184.634 o
9 18 2 68.069 21.952 22.816 166.648 o
9 18 3 88.989 119.167 24.704 133.713 o
9 18 4 7295.040 7195.830 81.600 2.348 o
9 18 5 475.205 523.095 33.882 53.800 o
9 18 6 101.531 130.622 25.654 123.106 o
9 18 7 485.928 468.401 29.575 64.224 o
9 18 8 11.361 -17.031 20.725 220.010 o
9 18 9 770.569 805.366 32.749 43.579 o
9 18 10 56.186 48.679 21.737 181.400 o
9 18 11 249.199 227.206 32.616 71.355 o
9 18 12 1411.690 1363.090 45.880 21.086 o
9 18 13 4233.310 4322.550 92.963 4.309 o
9 18 14 214.929 220.709 31.086 78.945 o
9 18 15 753.215 755.811 48.477 28.026 o
9 18 16 1199.260 1130.970 49.857 21.732 o
9 18 17 520.263 511.226 41.366 40.222 o
9 18 18 403.923 384.506 35.776 54.080 o
9 18 19 16.603 -14.177 27.958 121.341 o
9 18 20 792.753 810.224 50.990 25.556 o
9 18 21 149.007 85.288 35.100 69.995 o
9 19 1 1971.800 1850.160 47.836 15.486 o
9 19 2 2239.460 2356.690 54.036 12.102 o
9 19 3 521.861 465.629 32.622 55.833 o
9 19 4 750.880 759.260 36.469 39.875 o
9 19 5 1035.450 1004.320 40.570 29.518 o
9 19 6 230.875 168.953 29.487 86.408 o
9 19 7 1201.070 1099.600 40.829 26.813 o
9 19 8 108.767 96.115 25.649 124.382 o
9 19 9 2095.100 2075.490 50.375 13.847 o
9 19 10 3.146 -2.444 27.184 129.892 o
9 19 11 1753.130 1714.940 55.323 14.965 o
9 19 12 1549.710 1565.080 49.546 18.090 o
9 19 13 288.577 212.138 33.132 68.230 o
9 19 14 43.639 -18.489 38.212 64.552 o
9 19 15 2126.250 2020.300 59.769 12.042 o
9 19 16 622.143 548.039 46.228 32.641 o
9 19 17 53.959 38.228 31.997 89.428 o
9 19 18 1382.630 1465.680 70.594 12.869 o
9 19 19 2511.700 2422.260 94.791 6.538 o
9 19 20 344.911 357.079 38.232 50.874 o
9 20 1 260.398 211.775 29.526 82.981 o
9 20 2 178.658 139.593 27.372 102.606 o
9 20 3 3309.480 3314.320 68.086 7.037 o
9 20 4 367.474 348.877 32.559 63.832 o
9 20 5 36.030 10.865 25.153 145.362 o
9 20 6 1.008 -13.335 26.298 139.064 o
9 20 7 1243.230 1260.330 49.210 21.246 o
9 20 8 192.551 145.981 28.905 92.694 o
9 20 9 819.984 830.849 39.234 34.965 o
9 20 10 959.545 903.470 41.972 30.044 o
9 20 11 782.499 788.267 41.861 33.276 o
9 20 12 488.268 484.138 38.160 46.041 o
9 20 13 1734.840 1752.740 68.601 11.915 o
9 20 14 4.816 3.101 28.397 118.721 o
9 20 15 691.502 649.858 40.998 36.609 o
9 20 16 98.345 13.323 48.614 39.458 o
9 20 17 2.042 -99.210 43.319 51.264 o
9 20 18 28.814 5.346 41.459 55.288 o
9 20 19 450.892 440.612 46.010 35.770 o
9 21 1 1414.760 1470.430 56.402 16.784 o
9 21 2 1343.550 1276.380 50.520 19.923 o
9 21 3 5804.620 5924.760 94.352 2.975 o
9 21 4 147.612 143.363 31.229 84.397 o
9 21 5 783.859 846.917 46.292 28.982 o
9 21 6 198.684 172.049 32.179 76.743 o
9 21 7 553.017 563.856 38.431 43.321 o
9 21 8 6.988 -27.639 27.666 124.976 o
9 21 9 474.051 458.652 36.382 49.863 o
9 21 10 19.911 0.456 28.028 120.358 o
9 21 11 165.846 114.463 30.856 85.912 o
9 21 12 28.164 39.810 37.450 67.001 o
9 21 13 2129.950 2072.040 65.039 11.046 o
9 21 14 1082.280 1081.320 66.612 15.595 o
9 21 15 794.803 787.803 56.640 22.061 o
9 21 16 26.882 -40.822 31.690 94.073 o
9 21 17 871.062 850.369 60.915 19.246 o
9 21 18 1109.020 1013.140 69.128 14.801 o
9 22 1 332.047 332.339 35.985 56.564 o
9 22 2 211.299 186.902 33.311 71.559 o
9 22 3 450.398 490.320 39.214 45.052 o
9 22 4 1211.860 1295.910 57.640 17.791 o
9 22 5 52.489 33.076 32.264 88.264 o
9 22 6 20.735 -31.110 30.521 101.743 o
9 22 7 64.959 36.099 34.705 76.132 o
9 22 8 55.088 12.862 35.796 72.626 o
9 22 9 0.417 -29.876 31.930 94.401 o
9 22 10 1131.730 1188.100 59.264 17.833 o
9 22 11 647.061 626.358 40.285 38.398 o
9 22 12 1336.650 1354.130 65.468 14.549 o
9 22 13 284.425 279.240 44.178 42.020 o
9 22 14 95.451 65.104 51.373 35.224 o
9 22 15 537.064 511.858 64.049 20.045 o
9 22 16 21.417 -3.823 33.690 83.701 o
9 22 17 430.775 389.433 63.743 20.965 o
9 23 1 167.981 170.407 34.368 70.061 o
9 23 2 4735.140 4834.660 85.029 4.050 o
9 23 3 46.589 33.887 32.944 85.120 o
9 23 4 353.835 259.398 37.942 52.520 o
9 23 5 338.156 341.339 39.941 47.844 o
9 23 6 1064.540 1182.860 62.655 16.861 o
9 23 7 68.046 2.815 35.964 71.659 o
9 23 8 421.538 327.241 40.967 44.410 o
9 23 9 107.474 85.692 39.967 56.352 o
9 23 10 1951.620 1976.530 94.642 7.421 o
9 23 11 290.179 241.299 39.352 51.312 o
9 23 12 49.040 7.573 38.934 61.963 o
9 23 13 37.179 18.050 37.524 66.803 o
9 23 14 1335.970 1394.390 85.170 10.011 o
9 23 15 9.169 -66.084 35.310 76.814 o
9 24 1 1151.430 1204.690 56.417 18.837 o
9 24 2 121.564 61.971 41.348 52.825 o
9 24 3 488.617 526.564 61.285 21.815 o
9 24 4 11.636 45.102 34.721 78.277 o
9 24 5 1233.130 1313.300 82.281 10.811 o
9 24 6 0.149 -19.713 40.135 59.763 o
9 24 7 335.686 357.241 51.719 31.086 o
9 24 8 315.719 253.735 50.678 32.921 o
9 24 9 691.967 674.489 62.218 19.912 o
9 24 10 313.667 338.969 50.230 33.013 o
9 24 11 19.226 -18.765 39.901 59.955 o
9 24 12 29.559 -28.047 36.723 70.291 o
9 24 13 719.143 638.182 69.240 16.689 o
9 25 1 27.956 27.937 38.270 64.414 o
9 25 2 1556.380 1672.250 68.593 12.538 o
9 25 3 2901.190 3219.450 89.260 6.124 o
9 25 4 425.968 421.840 46.474 35.656 o
9 25 5 22.259 48.037 37.208 67.916 o
9 25 6 2075.720 2187.060 73.106 9.787 o
9 25 7 515.437 587.663 53.231 27.109 o
9 25 8 164.079 104.826 54.973 30.224 o
9 25 9 3.229 -91.339 42.975 52.063 o
9 25 10 1444.230 1475.630 114.494 6.125 o
9 25 11 156.780 140.756 52.077 33.385 o
9 26 1 1.151 -36.991 37.937 66.855 o
9 26 2 13.199 6.917 42.141 53.852 o
9 26 3 18.767 -15.267 38.415 64.654 o
9 26 4 832.461 871.134 58.137 20.769 o
9 26 5 75.305 97.262 42.172 51.501 o
9 26 6 32.987 44.019 47.479 41.972 o
9 26 7 10.629 15.133 67.283 21.206 o
9 26 8 7.716 -246.590 95.587 10.530 o
9 27 1 1063.200 994.321 130.512 5.154 o
10 0 0 17005.700 16587.000 161.402 0.513 o
10 0 2 430.044 430.519 22.242 92.279 o
10 0 4 16286.700 15619.400 113.607 0.600 o
10 0 6 4172.440 4133.450 57.324 5.858 o
10 0 8 34140.400 33243.500 222.488 0.145 o
10 0 10 110.508 108.537 21.704 162.255 o
10 0 12 7664.200 7407.150 87.264 2.155 o
10 0 14 461.167 521.571 35.999 50.087 o
10 0 16 1506.770 1507.220 57.701 15.856 o
10 0 18 704.392 720.072 40.911 35.938 o
10 0 20 4335.340 4427.980 88.236 4.367 o
10 0 22 2.443 -18.013 28.112 121.555 o
10 0 24 2597.080 2641.350 112.509 5.102 o
10 0 26 494.892 405.813 60.929 22.317 o
10 0 28 1937.710 1733.100 106.482 6.383 o
10 1 0 6790.050 6738.130 52.774 2.905 o
10 1 1 1447.270 1378.200 21.007 32.378 o
10 1 2 4440.730 4323.930 37.026 6.084 o
10 1 3 359.272 313.915 15.413 145.550 o
10 1 4 627.306 579.919 19.512 79.135 o
10 1 5 6092.050 5972.480 47.178 3.546 o
10 1 6 292.582 276.638 17.251 149.693 o
10 1 7 1789.910 1759.520 32.482 21.209 o
10 1 8 3140.560 2955.550 37.857 10.152 o
10 1 9 4.245 -7.467 12.859 571.879 o
10 1 10 1145.690 1123.380 27.225 37.025 o
10 1 11 2477.730 2404.940 37.528 13.661 o
10 1 12 2489.870 2370.520 39.085 13.456 o
10 1 13 2147.400 2125.250 37.787 16.026 o
10 1 14 1181.830 1154.650 35.406 30.184 o
10 1 15 2019.310 2006.320 40.846 16.449 o
10 1 16 1171.510 1190.850 37.377 28.785 o
10 1 17 64.885 66.972 19.135 219.966 o
10 1 18 1364.430 1428.060 52.327 18.605 o
10 1 19 0.527 13.517 18.407 279.872 o
10 1 20 424.633 443.097 27.153 74.817 o
10 1 21 797.539 847.067 37.766 36.712 o
10 1 22 984.125 1042.860 42.142 28.765 o
10 1 23 4.394 26.356 24.560 156.376 o
10 1 24 0.521 5.089 24.818 155.754 o
10 1 25 7.321 61.873 39.417 60.894 o
10 1 26 402.551 351.173 45.252 38.045 o
10 1 27 238.645 283.781 95.873 10.142 o
10 1 28 223.437 278.899 49.198 35.579 o
10 2 0 10056.300 9736.290 81.064 1.434 o
10 2 1 2635.840 2583.120 29.779 13.516 o
10 2 2 2762.870 2676.320 29.176 12.797 o
10 2 3 2248.650 2122.710 27.292 17.374 o
10 2 4 10659.900 10172.700 58.294 1.371 o
10 2 5 2091.390 2053.470 31.953 17.813 o
10 2 6 3020.760 3012.190 35.008 10.669 o
10 2 7 6852.790 6665.900 52.710 2.893 o
10 2 8 4956.790 4867.010 46.746 4.894 o
10 2 9 181.950 173.810 16.469 201.810 o
10 2 10 972.188 927.959 24.263 46.623 o
10 2 11 209.832 215.133 17.490 174.302 o
10 2 12 2894.700 2897.380 40.874 10.729 o
10 2 13 1800.590 1750.200 34.704 20.483 o
10 2 14 1424.100 1392.750 33.527 26.523 o
10 2 15 70.459 33.900 18.269 242.435 o
10 2 16 5416.290 5217.670 58.928 4.078 o
10 2 17 10.522 24.752 19.313 247.324 o
10 2 18 204.622 205.471 22.953 125.878 o
10 2 19 93.511 152.529 29.332 97.583 o
10 2 20 2663.040 2713.560 73.549 8.107 o
10 2 21 885.813 1003.060 50.537 24.282 o
10 2 22 282.440 347.138 41.377 46.278 o
10 2 23 3053.280 3041.020 60.862 8.277 o
10 2 24 754.855 861.414 42.907 32.168 o
10 2 25 1509.010 1399.120 50.657 18.444 o
10 2 26 1712.310 1700.590 69.033 11.962 o
10 2 27 948.992 947.731 56.922 20.491 o
10 2 28 788.132 814.968 55.566 22.642 o
10 3 0 713.163 692.714 29.009 52.297 o
10 3 1 3574.290 3486.550 33.255 8.588 o
10 3 2 1380.820 1301.350 23.597 33.007 o
10 3 3 3850.520 3815.820 36.544 7.493 o
10 3 4 1407.830 1352.390 23.885 31.920 o
10 3 5 4279.810 4193.850 38.146 6.380 o
10 3 6 3239.090 3105.760 35.114 9.851 o
10 3 7 2340.970 2319.440 31.694 15.460 o
10 3 8 145.894 134.698 15.148 246.836 o
10 3 9 306.032 322.088 17.498 140.637 o
10 3 10 2894.310 2776.270 36.578 11.354 o
10 3 11 1895.450 1842.840 34.765 19.339 o
10 3 12 357.418 349.693 21.953 104.539 o
10 3 13 307.443 340.472 21.466 113.412 o
10 3 14 447.218 458.681 23.161 86.241 o
10 3 15 370.023 409.601 24.763 88.100 o
10 3 16 261.597 264.627 22.470 117.764 o
10 3 17 4.730 9.014 19.008 261.738 o
10 3 18 893.844 892.507 33.903 38.542 o
10 3 19 2287.130 2348.500 61.004 10.872 o
10 3 20 257.405 333.849 32.600 68.647 o
10 3 21 146.023 235.593 29.864 88.038 o
10 3 22 531.774 586.142 33.929 51.055 o
10 3 23 100.021 121.156 26.705 115.688 o
10 3 24 9.852 -25.621 25.259 149.263 o
10 3 25 9.146 -8.394 27.370 127.417 o
10 3 26 94.780 105.213 31.451 87.683 o
10 3 27 280.797 300.124 37.927 53.965 o
10 3 28 185.940 247.314 166.297 3.451 o
10 4 0 608.619 592.484 27.754 60.461 o
10 4 1 1322.390 1250.210 24.802 33.890 o
10 4 2 68.021 66.850 13.143 390.452 o
10 4 3 6132.780 5994.740 44.404 3.547 o
10 4 4 184.696 155.993 14.508 234.113 o
10 4 5 1063.880 1048.230 23.620 42.896 o
10 4 6 933.052 928.288 23.357 48.884 o
10 4 7 2441.600 2366.960 33.383 14.534 o
10 4 8 6661.540 6559.370 50.507 3.030 o
10 4 9 11603.800 11171.200 67.612 1.158 o
10 4 10 22.196 18.565 14.442 416.795 o
10 4 11 1924.790 1870.650 31.489 19.863 o
10 4 12 645.499 669.375 22.611 67.880 o
10 4 13 11461.800 11145.800 83.728 1.143 o
10 4 14 65.507 54.692 19.003 224.659 o
10 4 15 1811.790 1776.910 44.065 17.554 o
10 4 16 1906.950 1777.700 43.564 17.112 o
10 4 17 4816.590 4684.250 63.431 4.676 o
10 4 18 0.373 -3.386 20.822 221.927 o
10 4 19 168.254 180.895 25.264 115.197 o
10 4 20 178.670 236.702 33.392 71.617 o
10 4 21 3502.770 3423.330 78.102 6.060 o
10 4 22 612.545 623.936 38.772 41.016 o
10 4 23 198.684 289.927 36.054 61.369 o
10 4 24 900.357 904.654 43.896 29.245 o
10 4 25 1772.190 1613.550 54.819 15.237 o
10 4 26 203.222 207.193 33.074 72.310 o
10 4 27 556.725 595.013 43.931 35.706 o
10 4 28 336.059 404.026 70.488 17.785 o
10 5 0 25.462 7.385 18.465 266.153 o
10 5 1 2855.250 2764.470 31.129 12.045 o
10 5 2 2401.540 2311.260 30.814 15.278 o
10 5 3 7086.890 7108.440 50.115 2.715 o
10 5 4 477.401 468.799 17.859 102.999 o
10 5 5 2976.920 2956.600 33.360 11.046 o
10 5 6 9611.940 9336.650 60.308 1.617 o
10 5 7 3760.280 3655.980 39.957 7.668 o
10 5 8 1067.050 1027.650 26.799 40.206 o
10 5 9 2.319 9.592 14.398 453.383 o
10 5 10 43.913 34.160 15.591 335.548 o
10 5 11 4.253 -19.888 14.832 431.738 o
10 5 12 537.023 512.423 22.760 78.994 o
10 5 13 259.587 285.358 20.777 128.077 o
10 5 14 1182.960 1218.300 35.151 29.889 o
10 5 15 2245.850 2187.700 44.588 14.055 o
10 5 16 110.317 123.863 21.904 158.368 o
10 5 17 1.744 13.930 20.643 222.702 o
10 5 18 74.716 90.250 22.269 164.952 o
10 5 19 3353.090 3387.780 55.920 7.757 o
10 5 20 116.595 139.123 24.843 127.310 o
10 5 21 3122.650 3303.490 68.893 7.274 o
10 5 22 517.032 533.520 41.130 40.410 o
10 5 23 791.105 809.070 40.924 33.910 o
10 5 24 973.233 964.594 51.061 23.426 o
10 5 25 67.264 58.245 30.038 99.008 o
10 5 26 113.514 158.534 32.681 79.409 o
10 5 27 409.277 371.501 40.301 45.340 o
10 6 0 2015.580 1875.330 41.812 16.625 o
10 6 1 1986.250 1928.850 26.702 20.267 o
10 6 2 681.894 662.286 18.982 73.759 o
10 6 3 1313.420 1303.100 24.564 33.701 o
10 6 4 562.873 562.638 18.624 87.343 o
10 6 5 344.981 347.146 16.513 137.781 o
10 6 6 1438.840 1374.380 25.884 30.228 o
10 6 7 611.772 578.766 20.799 76.988 o
10 6 8 972.513 933.553 25.857 44.800 o
10 6 9 77.138 68.688 17.149 256.382 o
10 6 10 165.270 137.792 18.724 182.325 o
10 6 11 4398.900 4271.910 49.241 5.789 o
10 6 12 4102.180 4009.900 48.048 6.419 o
10 6 13 8.989 11.095 16.602 336.697 o
10 6 14 56.045 44.126 20.626 199.783 o
10 6 15 2535.480 2478.360 53.586 11.021 o
10 6 16 3198.830 3002.030 48.956 9.018 o
10 6 17 2183.490 2038.950 47.457 14.124 o
10 6 18 137.298 145.995 23.453 135.928 o
10 6 19 3390.120 3318.870 55.550 7.778 o
10 6 20 2462.550 2504.590 62.827 9.958 o
10 6 21 410.177 482.934 35.279 53.500 o
10 6 22 239.644 296.184 31.883 72.730 o
10 6 23 21.423 14.596 26.111 137.094 o
10 6 24 2854.680 2811.980 91.665 6.216 o
10 6 25 297.012 314.328 37.976 53.226 o
10 6 26 31.845 -7.710 28.749 113.370 o
10 6 27 236.966 154.159 37.526 58.282 o
10 7 0 1358.210 1308.850 37.122 25.967 o
10 7 1 9987.800 9552.350 55.986 1.539 o
10 7 2 2424.760 2412.190 29.553 15.051 o
10 7 3 347.966 349.336 16.121 139.572 o
10 7 4 17.040 3.928 11.478 662.950 o
10 7 5 1792.780 1730.910 27.860 22.713 o
10 7 6 5142.160 4930.960 44.417 4.732 o
10 7 7 3459.980 3283.020 39.717 8.733 o
10 7 8 133.802 123.909 18.011 204.382 o
10 7 9 3002.890 2994.370 42.292 10.120 o
10 7 10 481.166 506.345 24.093 78.948 o
10 7 11 1539.950 1497.390 36.410 23.386 o
10 7 12 156.519 152.699 20.407 162.398 o
10 7 13 1473.990 1423.610 34.204 25.436 o
10 7 14 5768.080 5785.060 58.740 3.645 o
10 7 15 562.999 550.126 28.907 60.763 o
10 7 16 161.994 169.056 22.163 141.857 o
10 7 17 59.578 54.216 22.217 173.026 o
10 7 18 915.728 888.820 35.557 36.479 o
10 7 19 63.699 103.274 23.819 147.739 o
10 7 20 518.841 533.988 31.309 57.541 o
10 7 21 179.703 172.090 31.223 81.718 o
10 7 22 5401.330 5316.170 71.816 3.784 o
10 7 23 913.881 951.311 50.397 24.351 o
10 7 24 47.981 83.192 28.954 106.580 o
10 7 25 303.880 310.156 36.280 57.061 o
10 7 26 18.836 -9.458 29.365 109.944 o
10 7 27 123.119 161.702 45.408 43.462 o
10 8 0 16279.100 15876.900 117.074 0.592 o
10 8 1 1405.560 1381.430 24.982 31.158 o
10 8 2 509.103 475.048 17.075 102.062 o
10 8 3 16.997 -9.357 11.619 654.657 o
10 8 4 15247.400 14761.700 77.607 0.702 o
10 8 5 231.503 226.190 15.980 183.367 o
10 8 6 885.024 854.489 25.698 48.803 o
10 8 7 183.773 168.962 17.308 190.682 o
10 8 8 2520.520 2414.030 38.897 13.253 o
10 8 9 838.634 826.105 27.931 47.783 o
10 8 10 1102.760 1082.890 30.883 35.386 o
10 8 11 48.595 34.779 18.217 253.763 o
10 8 12 7750.190 7621.500 65.382 2.267 o
10 8 13 2.069 5.460 17.873 298.219 o
10 8 14 197.006 183.059 21.627 139.553 o
10 8 15 465.820 426.132 26.590 74.672 o
10 8 16 8939.510 8658.130 75.111 1.764 o
10 8 17 1172.280 1119.880 40.490 27.233 o
10 8 18 294.697 248.708 26.166 94.420 o
10 8 19 521.695 601.264 32.565 53.714 o
10 8 20 2048.550 2047.880 50.564 14.065 o
10 8 21 4.279 41.317 28.864 113.148 o
10 8 22 998.170 1041.770 41.827 28.831 o
10 8 23 875.192 850.547 46.649 27.718 o
10 8 24 770.765 801.204 47.536 28.365 o
10 8 25 52.005 82.455 32.513 85.590 o
10 8 26 19.687 17.049 33.562 83.970 o
10 8 27 462.399 438.960 44.487 37.542 o
10 9 0 5065.070 5060.780 63.822 4.299 o
10 9 1 241.104 232.203 15.476 185.119 o
10 9 2 1442.920 1454.550 25.486 29.730 o
10 9 3 4494.590 4406.280 41.376 5.829 o
10 9 4 82.163 60.460 15.204 307.321 o
10 9 5 4347.280 4191.570 45.376 6.043 o
10 9 6 329.523 322.202 19.788 121.618 o
10 9 7 44.511 35.383 15.467 339.029 o
10 9 8 269.140 272.875 19.869 134.137 o
10 9 9 299.678 313.492 21.445 116.197 o
10 9 10 905.741 931.201 29.234 42.898 o
10 9 11 8268.970 7971.930 66.617 2.056 o
10 9 12 672.771 691.941 27.716 55.981 o
10 9 13 1212.520 1292.320 33.716 29.863 o
10 9 14 254.051 246.193 22.908 117.024 o
10 9 15 1765.190 1720.830 39.709 19.342 o
10 9 16 1272.000 1299.980 37.476 26.818 o
10 9 17 5.048 -17.395 19.916 240.551 o
10 9 18 1508.610 1572.670 44.088 20.287 o
10 9 19 281.535 276.915 27.669 87.415 o
10 9 20 919.528 940.181 38.709 33.059 o
10 9 21 949.193 950.117 49.792 24.438 o
10 9 22 0.835 -7.434 25.167 151.860 o
10 9 23 438.541 513.242 33.614 55.691 o
10 9 24 149.931 204.487 39.491 54.960 o
10 9 25 328.816 422.365 37.132 52.749 o
10 9 26 21.954 65.712 36.879 68.797 o
10 10 0 564.258 585.720 29.628 58.443 o
10 10 1 8113.330 7801.400 56.451 2.183 o
10 10 2 34.782 31.640 13.462 442.678 o
10 10 3 2793.500 2737.440 36.158 11.833 o
10 10 4 1198.290 1171.210 27.704 35.129 o
10 10 5 8822.220 8507.360 62.024 1.870 o
10 10 6 125.161 131.931 17.128 220.639 o
10 10 7 98.139 99.077 16.926 243.408 o
10 10 8 1962.690 1933.480 36.089 18.176 o
10 10 9 6802.190 6667.710 58.687 2.858 o
10 10 10 0.735 16.186 17.736 300.100 o
10 10 11 3238.330 3172.910 45.577 8.988 o
10 10 12 706.441 679.150 27.973 54.517 o
10 10 13 679.724 687.228 29.730 52.299 o
10 10 14 99.639 59.165 21.777 169.164 o
10 10 15 1251.440 1298.350 36.370 27.706 o
10 10 16 446.564 447.760 27.456 72.516 o
10 10 17 3878.430 3731.620 54.423 6.673 o
10 10 18 6.893 -5.351 21.627 203.700 o
10 10 19 2072.690 1990.210 50.264 14.148 o
10 10 20 2018.050 2064.220 51.688 13.926 o
10 10 21 1475.000 1438.380 45.797 20.369 o
10 10 22 0.628 13.896 25.743 144.111 o
10 10 23 25.417 66.214 27.474 120.816 o
10 10 24 3629.950 3759.020 70.726 6.128 o
10 10 25 704.292 700.596 41.990 34.923 o
10 10 26 435.997 453.478 39.538 45.215 o
10 11 0 23.278 5.194 19.292 246.493 o
10 11 1 787.599 762.016 25.614 53.874 o
10 11 2 3672.080 3478.220 43.843 7.815 o
10 11 3 46.599 36.337 15.613 331.562 o
10 11 4 285.609 225.894 18.094 149.467 o
10 11 5 1594.290 1506.080 30.978 24.986 o
10 11 6 3654.700 3586.210 42.957 7.791 o
10 11 7 284.759 288.803 19.591 132.279 o
10 11 8 377.403 345.870 21.469 104.983 o
10 11 9 2036.480 1970.550 36.387 17.482 o
10 11 10 2792.220 2742.110 42.679 11.126 o
10 11 11 687.360 620.804 27.059 58.015 o
10 11 12 230.120 207.226 21.812 130.787 o
10 11 13 392.445 349.467 25.496 85.783 o
10 11 14 5396.120 5258.700 61.621 4.023 o
10 11 15 19.132 0.614 20.341 225.163 o
10 11 16 46.607 46.300 20.957 196.677 o
10 11 17 229.707 212.070 25.752 104.053 o
10 11 18 595.474 565.826 32.624 51.841 o
10 11 19 39.928 35.758 23.503 162.104 o
10 11 20 23.142 35.088 24.832 149.100 o
10 11 21 298.490 251.709 30.616 75.390 o
10 11 22 1546.680 1574.860 52.172 17.216 o
10 11 23 268.121 240.731 40.461 49.500 o
10 11 24 248.988 223.496 35.728 61.709 o
10 11 25 41.100 47.314 33.684 81.503 o
10 12 0 31.274 20.160 27.489 122.612 o
10 12 1 3323.080 3182.110 46.812 8.686 o
10 12 2 928.222 929.977 28.238 43.445 o
10 12 3 666.810 678.048 24.810 62.026 o
10 12 4 827.669 866.589 28.532 46.722 o
10 12 5 12682.000 12138.000 83.154 0.971 o
10 12 6 86.229 96.555 17.691 233.747 o
10 12 7 2552.610 2430.950 38.486 13.136 o
10 12 8 1434.080 1418.940 33.151 26.426 o
10 12 9 4864.230 4765.350 51.747 4.914 o
10 12 10 5.039 -1.695 17.962 295.132 o
10 12 11 1150.850 1074.060 32.332 33.477 o
10 12 12 487.307 528.608 26.870 69.819 o
10 12 13 1017.450 987.440 33.770 35.405 o
10 12 14 42.536 31.585 21.870 185.065 o
10 12 15 489.843 478.625 29.001 65.285 o
10 12 16 957.676 962.677 34.514 36.041 o
10 12 17 3297.560 3263.210 57.870 7.836 o
10 12 18 162.085 201.471 27.300 101.752 o
10 12 19 816.862 787.894 36.254 38.546 o
10 12 20 236.326 229.096 30.493 79.903 o
10 12 21 3551.190 3500.680 66.267 6.664 o
10 12 22 93.440 81.340 28.958 102.725 o
10 12 23 683.794 724.961 44.294 32.682 o
10 12 24 14.729 47.144 30.962 97.638 o
10 12 25 2854.760 2769.150 107.437 5.184 o
10 13 0 300.806 256.371 32.759 67.942 o
10 13 1 27.652 25.197 18.607 256.747 o
10 13 2 1627.720 1581.420 38.532 21.373 o
10 13 3 2258.010 2247.430 39.673 14.746 o
10 13 4 2616.230 2660.720 41.515 12.024 o
10 13 5 100.207 112.516 19.006 201.807 o
10 13 6 240.069 235.595 22.018 125.696 o
10 13 7 496.944 483.474 24.672 76.884 o
10 13 8 159.605 182.732 19.991 162.966 o
10 13 9 3946.650 3930.640 50.266 6.616 o
10 13 10 17.436 -15.608 19.151 253.922 o
10 13 11 577.120 549.337 28.376 61.365 o
10 13 12 103.194 84.261 22.180 160.680 o
10 13 13 5586.310 5342.400 64.999 3.794 o
10 13 14 4.852 8.033 22.603 186.157 o
10 13 15 107.351 63.264 23.700 144.985 o
10 13 16 115.875 36.448 23.823 144.523 o
10 13 17 208.904 189.770 28.730 90.795 o
10 13 18 21.561 -40.926 26.500 134.170 o
10 13 19 2004.450 1911.990 52.226 14.190 o
10 13 20 28.387 42.338 26.217 133.187 o
10 13 21 5755.500 5935.540 82.253 3.207 o
10 13 22 18.750 45.786 29.428 107.477 o
10 13 23 62.724 58.622 30.982 93.770 o
10 13 24 65.804 69.713 37.938 63.650 o
10 14 0 2722.870 2577.830 66.262 8.884 o
10 14 1 3471.550 3417.310 50.449 7.873 o
10 14 2 50.108 27.003 20.415 208.141 o
10 14 3 909.857 813.276 32.881 40.132 o
10 14 4 1349.730 1289.220 35.953 26.796 o
10 14 5 3748.980 3535.640 47.523 7.412 o
10 14 6 39.136 35.341 19.448 229.771 o
10 14 7 1722.280 1695.890 37.516 20.464 o
10 14 8 1465.610 1357.250 34.869 25.597 o
10 14 9 1045.950 1021.540 33.411 34.899 o
10 14 10 244.850 195.137 22.530 124.159 o
10 14 11 63.341 56.036 22.791 164.363 o
10 14 12 1154.880 1103.950 36.992 29.836 o
10 14 13 2637.980 2586.570 76.438 7.964 o
10 14 14 186.364 179.638 30.451 84.513 o
10 14 15 691.647 696.127 35.778 42.672 o
10 14 16 101.101 86.073 25.626 126.174 o
10 14 17 419.781 422.066 31.183 63.901 o
10 14 18 183.003 160.948 27.295 101.725 o
10 14 19 164.964 107.127 33.611 74.370 o
10 14 20 856.966 809.230 40.602 33.246 o
10 14 21 538.693 612.712 39.138 42.076 o
10 14 22 51.940 43.072 29.546 103.970 o
10 14 23 64.361 25.046 31.005 94.676 o
10 14 24 1640.180 2122.380 186.368 2.515 o
10 15 0 238.833 185.779 34.652 65.968 o
10 15 1 3582.650 3533.670 54.431 7.312 o
10 15 2 628.029 593.025 30.357 54.528 o
10 15 3 271.921 264.093 25.280 100.221 o
10 15 4 772.165 708.088 31.477 46.510 o
10 15 5 1559.440 1590.690 40.755 21.077 o
10 15 6 4119.180 4015.570 57.895 5.976 o
10 15 7 0.028 -7.717 19.058 265.059 o
10 15 8 122.585 134.360 22.268 150.955 o
10 15 9 268.265 291.059 26.087 95.249 o
10 15 10 2316.910 2279.700 50.127 12.608 o
10 15 11 0.115 -20.362 22.561 189.100 o
10 15 12 306.324 253.024 28.141 84.508 o
10 15 13 26.506 -24.435 23.689 165.980 o
10 15 14 3009.080 2888.650 80.724 6.821 o
10 15 15 148.755 129.059 29.928 91.143 o
10 15 16 11.364 0.029 26.232 138.292 o
10 15 17 294.057 237.424 29.630 79.743 o
10 15 18 698.968 676.374 42.248 34.908 o
10 15 19 191.139 178.291 29.616 88.132 o
10 15 20 707.830 781.621 40.461 35.883 o
10 15 21 33.035 17.697 28.340 115.558 o
10 15 22 1602.890 1555.940 56.411 15.693 o
10 15 23 50.945 30.234 32.195 88.803 o
10 16 0 727.060 726.179 47.969 28.852 o
10 16 1 38.415 11.714 22.623 177.147 o
10 16 2 136.880 110.187 23.863 135.012 o
10 16 3 11.180 -15.030 21.056 213.329 o
10 16 4 2169.790 2201.790 47.995 13.726 o
10 16 5 518.600 560.333 31.547 56.570 o
10 16 6 15.945 8.651 21.498 202.016 o
10 16 7 294.660 304.462 26.816 89.219 o
10 16 8 12399.200 12058.100 92.497 0.984 o
10 16 9 529.139 484.686 29.313 62.637 o
10 16 10 49.258 37.082 22.413 174.665 o
10 16 11 173.515 143.322 24.996 118.682 o
10 16 12 6585.460 6616.190 80.910 2.710 o
10 16 13 243.060 199.121 29.836 83.125 o
10 16 14 226.334 159.278 41.408 49.334 o
10 16 15 3.168 -48.588 25.094 152.340 o
10 16 16 2574.360 2606.360 81.629 7.535 o
10 16 17 9.523 -39.407 25.081 151.418 o
10 16 18 72.183 26.853 30.855 94.939 o
10 16 19 81.133 53.005 36.126 69.583 o
10 16 20 832.446 836.414 43.153 31.100 o
10 16 21 162.024 108.793 37.153 62.375 o
10 16 22 53.556 14.961 30.814 96.915 o
10 17 0 900.638 891.104 59.659 19.584 o
10 17 1 167.667 138.836 26.588 108.571 o
10 17 2 26.853 -43.779 23.133 173.702 o
10 17 3 8171.190 8153.560 85.876 1.936 o
10 17 4 108.716 116.326 24.901 129.400 o
10 17 5 3417.300 3397.670 56.997 7.557 o
10 17 6 34.561 5.054 21.818 191.593 o
10 17 7 704.872 703.524 32.430 47.017 o
10 17 8 52.690 23.079 22.689 171.600 o
10 17 9 5.291 -23.698 23.369 175.082 o
10 17 10 175.862 153.510 30.099 87.649 o
10 17 11 1147.040 1145.750 44.460 24.978 o
10 17 12 546.718 530.161 34.254 50.834 o
10 17 13 2399.230 2425.140 74.605 8.717 o
10 17 14 441.464 412.336 37.492 49.205 o
10 17 15 1481.090 1483.610 64.870 13.981 o
10 17 16 345.847 292.199 41.902 44.632 o
10 17 17 63.381 22.526 35.644 72.692 o
10 17 18 135.690 92.277 42.237 50.152 o
10 17 19 697.231 673.620 42.191 35.014 o
10 17 20 126.036 101.944 32.679 80.241 o
10 17 21 1429.730 1494.250 71.150 12.564 o
10 18 0 1613.730 1643.040 78.416 10.465 o
10 18 1 68.127 31.852 26.373 127.282 o
10 18 2 71.663 42.178 25.669 132.567 o
10 18 3 3040.040 3074.780 78.778 6.807 o
10 18 4 971.741 1036.110 40.391 30.267 o
10 18 5 314.378 364.240 31.096 70.147 o
10 18 6 3.930 -13.810 24.021 166.047 o
10 18 7 4413.270 4369.250 65.472 5.142 o
10 18 8 181.832 170.305 26.291 107.508 o
10 18 9 594.393 549.519 33.617 50.332 o
10 18 10 3.265 -28.641 23.769 169.708 o
10 18 11 913.787 935.197 42.033 30.373 o
10 18 12 521.673 478.425 38.126 45.408 o
10 18 13 3111.010 3037.520 70.455 7.380 o
10 18 14 7.437 -23.638 29.789 107.850 o
10 18 15 356.288 291.651 46.254 37.752 o
10 18 16 685.831 650.179 52.993 25.667 o
10 18 17 59.254 -19.038 38.593 62.841 o
10 18 18 4.322 -70.867 35.281 77.153 o
10 18 19 34.813 47.981 35.141 75.381 o
10 18 20 553.384 584.462 56.947 24.069 o
10 19 0 155.180 172.326 41.179 51.237 o
10 19 1 5.557 -23.217 25.090 151.979 o
10 19 2 2536.530 2541.190 60.834 9.984 o
10 19 3 833.064 835.098 40.871 33.154 o
10 19 4 8.477 39.248 26.346 134.812 o
10 19 5 636.752 625.032 35.572 45.046 o
10 19 6 1961.360 1898.330 52.108 14.431 o
10 19 7 162.465 178.290 30.389 86.331 o
10 19 8 12.641 -34.600 24.468 158.439 o
10 19 9 55.360 60.546 27.162 120.370 o
10 19 10 2495.380 2547.830 71.452 8.787 o
10 19 11 44.845 -43.464 30.042 103.011 o
10 19 12 1153.440 1234.930 67.454 14.803 o
10 19 13 280.116 287.332 38.034 53.912 o
10 19 14 4728.650 4726.590 111.038 3.362 o
10 19 15 133.037 71.827 42.377 50.107 o
10 19 16 28.235 13.566 39.873 59.618 o
10 19 17 39.207 -15.519 29.803 105.074 o
10 19 18 220.375 145.500 41.947 48.486 o
10 19 19 206.608 107.409 36.214 63.746 o
10 20 0 815.194 732.757 56.367 22.264 o
10 20 1 2670.170 2745.000 67.198 8.721 o
10 20 2 1.807 25.316 28.119 120.197 o
10 20 3 2439.760 2387.550 62.044 10.265 o
10 20 4 27.291 15.292 27.830 120.424 o
10 20 5 809.316 783.292 40.517 34.230 o
10 20 6 766.200 752.254 39.682 36.011 o
10 20 7 228.369 203.477 31.993 75.165 o
10 20 8 1191.490 1145.360 49.472 21.925 o
10 20 9 1124.910 1082.940 45.028 25.159 o
10 20 10 7.172 -21.357 32.477 90.835 o
10 20 11 151.439 44.559 37.089 63.974 o
10 20 12 104.026 33.293 38.382 61.653 o
10 20 13 2825.450 2851.350 81.147 7.056 o
10 20 14 0.199 -54.594 39.787 60.810 o
10 20 15 679.489 607.985 61.821 20.342 o
10 20 16 0.387 -61.809 37.638 67.945 o
10 20 17 4129.030 4113.100 145.205 2.828 o
10 20 18 23.281 -50.193 40.926 56.915 o
10 21 0 923.867 994.007 92.804 9.562 o
10 21 1 3.032 13.597 30.080 105.588 o
10 21 2 68.792 61.068 31.393 91.016 o
10 21 3 691.027 725.485 44.291 32.588 o
10 21 4 605.740 673.274 40.820 38.047 o
10 21 5 905.879 893.604 45.488 28.034 o
10 21 6 929.418 920.171 43.778 28.909 o
10 21 7 287.483 226.235 32.480 70.094 o
10 21 8 2411.920 2443.330 69.504 9.292 o
10 21 9 948.529 973.542 49.301 24.649 o
10 21 10 204.579 191.891 33.706 70.361 o
10 21 11 59.064 -14.507 38.823 62.126 o
10 21 12 441.881 288.062 46.180 36.705 o
10 21 13 1682.930 1756.180 67.977 12.185 o
10 21 14 203.494 166.050 57.602 27.207 o
10 21 15 139.514 68.886 36.725 65.129 o
10 21 16 25.535 -60.943 44.759 47.623 o
10 22 0 2763.970 2927.310 104.445 5.376 o
10 22 1 555.908 593.337 43.795 35.889 o
10 22 2 443.118 448.316 41.644 41.770 o
10 22 3 683.982 669.803 46.118 31.272 o
10 22 4 1691.240 1743.340 62.212 13.458 o
10 22 5 331.711 357.151 39.500 48.657 o
10 22 6 489.207 510.540 41.063 41.218 o
10 22 7 3.546 -58.799 31.442 97.136 o
10 22 8 871.433 873.115 52.735 23.551 o
10 22 9 1636.280 1625.970 78.961 10.341 o
10 22 10 44.466 30.544 34.544 77.878 o
10 22 11 1263.460 1262.040 67.431 14.392 o
10 22 12 1311.620 1410.390 78.585 11.310 o
10 22 13 9.114 6.650 37.010 69.837 o
10 22 14 10.085 -36.231 38.785 63.698 o
10 22 15 354.237 249.511 65.805 20.398 o
10 23 0 61.563 79.319 47.572 41.199 o
10 23 1 111.478 191.774 38.029 60.093 o
10 23 2 14.292 24.911 33.435 84.677 o
10 23 3 276.194 213.314 38.218 54.593 o
10 23 4 21.973 51.161 34.684 77.826 o
10 23 5 617.746 641.041 48.407 30.060 o
10 23 6 878.646 773.705 50.598 25.252 o
10 23 7 0.147 -38.853 33.908 83.723 o
10 23 8 502.077 550.491 55.931 25.254 o
10 23 9 151.035 81.271 53.878 31.604 o
10 23 10 937.058 1004.980 55.871 20.918 o
10 23 11 509.383 506.360 70.662 17.005 o
10 23 12 21.803 -20.207 60.861 25.882 o
10 23 13 355.809 321.835 75.106 15.873 o
10 24 0 5265.470 5586.730 193.362 1.669 o
10 24 1 448.494 508.597 45.483 35.986 o
10 24 2 476.210 494.340 44.499 36.917 o
10 24 3 20.548 13.512 37.489 67.566 o
10 24 4 7472.570 7786.390 140.840 1.692 o
10 24 5 219.964 209.173 42.096 47.551 o
10 24 6 103.124 102.341 39.078 58.659 o
10 24 7 204.537 154.669 55.926 28.787 o
10 24 8 1325.800 1412.990 90.826 9.073 o
10 24 9 72.778 91.490 45.962 43.775 o
10 24 10 50.705 -28.669 62.188 24.662 o
10 24 11 106.245 37.931 51.141 35.562 o
10 25 0 142.547 213.063 64.799 21.937 o
10 25 1 134.372 111.211 41.021 52.757 o
10 25 2 53.165 27.708 38.631 62.490 o
10 25 3 2254.010 2489.880 101.226 6.225 o
10 25 4 186.519 158.546 42.356 48.200 o
10 25 5 808.413 879.518 59.788 20.037 o
10 25 6 191.950 164.214 42.761 47.224 o
10 25 7 129.002 77.001 45.414 44.023 o
10 25 8 212.285 141.643 57.747 27.101 o
10 26 0 170.661 35.915 60.070 25.677 o
10 26 1 539.577 504.008 67.088 18.515 o
10 26 2 20.166 31.923 43.497 50.200 o
10 26 3 501.243 552.842 138.303 4.859 o
11 0 2 4626.170 4323.300 69.793 4.811 o
11 0 4 153.188 106.641 21.259 158.563 o
11 0 6 506.348 426.370 29.163 65.307 o
11 0 8 1867.620 1764.420 41.709 17.901 o
11 0 10 5048.930 4796.170 64.841 4.392 o
11 0 12 3126.400 2893.650 62.438 8.142 o
11 0 14 101.035 131.163 27.533 109.177 o
11 0 16 1778.010 1725.250 95.113 7.717 o
11 0 18 496.679 537.957 46.032 34.499 o
11 0 20 9880.830 10434.200 139.047 1.185 o
11 0 22 3702.430 4018.290 120.888 3.707 o
11 0 24 267.108 527.729 107.090 8.086 o
11 0 26 757.656 692.559 85.995 11.396 o
11 1 1 1232.920 1223.030 27.279 34.270 o
11 1 2 10523.300 10009.400 63.753 1.391 o
11 1 3 64.654 52.279 14.135 362.378 o
11 1 4 303.712 274.803 17.564 145.154 o
11 1 5 162.731 187.747 16.923 199.683 o
11 1 6 10982.400 10356.300 68.406 1.288 o
11 1 7 120.520 107.557 15.947 250.694 o
11 1 8 1585.440 1556.550 30.199 25.108 o
11 1 9 2238.560 2154.900 33.595 16.213 o
11 1 10 3107.110 3131.190 39.175 9.888 o
11 1 11 1222.500 1195.340 30.531 32.523 o
11 1 12 27.781 40.516 17.114 294.154 o
11 1 13 734.714 721.680 27.546 53.456 o
11 1 14 3297.070 3302.270 46.292 8.646 o
11 1 15 33.164 45.575 19.297 233.380 o
11 1 16 29.444 17.856 20.367 217.702 o
11 1 17 304.736 303.419 27.578 85.258 o
11 1 18 3736.980 3784.800 60.628 6.519 o
11 1 19 532.428 610.677 48.825 30.735 o
11 1 20 1954.950 2007.910 100.018 6.848 o
11 1 21 501.422 498.418 44.871 36.067 o
11 1 22 3152.790 3451.280 76.684 6.563 o
11 1 23 1478.180 1581.850 71.236 12.293 o
11 1 24 2072.820 1969.800 72.696 10.089 o
11 1 25 92.714 209.352 49.828 36.594 o
11 1 26 1032.030 1048.550 60.634 18.103 o
11 1 27 1318.570 1315.630 66.615 14.350 o
11 2 1 1960.770 1905.630 29.700 19.873 o
11 2 2 5101.640 4983.630 47.884 4.672 o
11 2 3 281.307 237.189 16.823 160.207 o
11 2 4 347.362 338.710 18.907 123.138 o
11 2 5 10747.500 10266.700 64.934 1.335 o
11 2 6 303.708 312.614 18.713 133.323 o
11 2 7 767.123 799.466 26.256 52.951 o
11 2 8 30.638 25.187 15.977 336.418 o
11 2 9 965.312 934.682 26.263 44.547 o
11 2 10 10.373 20.337 15.467 379.310 o
11 2 11 2987.020 2954.080 40.330 10.405 o
11 2 12 0.639 -23.697 15.972 376.718 o
11 2 13 3486.200 3387.800 49.953 7.905 o
11 2 14 88.765 91.921 19.394 202.588 o
11 2 15 794.359 780.071 33.288 42.627 o
11 2 16 108.233 93.746 22.528 154.712 o
11 2 17 80.434 108.551 26.085 123.506 o
11 2 18 204.902 237.921 27.546 95.253 o
11 2 19 1653.100 1813.700 78.450 10.207 o
11 2 20 156.206 271.234 35.414 65.091 o
11 2 21 1525.260 1558.130 69.130 12.672 o
11 2 22 51.985 93.766 27.434 116.757 o
11 2 23 1742.780 1797.840 75.738 10.502 o
11 2 24 155.736 204.039 40.171 53.177 o
11 2 25 2317.140 2339.370 78.211 8.514 o
11 2 26 314.382 420.782 61.738 22.687 o
11 2 27 64.464 -9.388 41.987 53.209 o
11 3 1 3103.340 3018.600 35.692 10.343 o
11 3 2 6220.540 5998.530 49.745 3.428 o
11 3 3 1525.940 1503.600 28.696 26.776 o
11 3 4 2044.020 1972.930 31.106 18.627 o
11 3 5 5289.950 5250.920 49.614 4.351 o
11 3 6 867.660 848.979 25.837 49.272 o
11 3 7 15444.300 15135.300 87.635 0.674 o
11 3 8 141.892 154.455 18.179 194.186 o
11 3 9 3647.890 3629.090 43.931 7.709 o
11 3 10 2316.080 2271.350 37.164 14.828 o
11 3 11 8209.730 7920.350 63.012 2.100 o
11 3 12 155.230 156.051 20.365 162.783 o
11 3 13 3577.310 3455.140 47.371 7.821 o
11 3 14 1165.880 1166.180 37.458 28.965 o
11 3 15 1360.740 1283.610 44.971 22.205 o
11 3 16 1320.730 1230.120 43.075 23.697 o
11 3 17 1359.700 1277.580 52.227 19.123 o
11 3 18 1689.320 1759.340 70.049 11.738 o
11 3 19 3165.920 3185.290 78.033 6.624 o
11 3 20 207.810 259.971 35.984 61.767 o
11 3 21 399.678 466.760 39.987 45.084 o
11 3 22 21.924 49.506 28.227 115.963 o
11 3 23 3882.810 3913.850 100.541 4.398 o
11 3 24 304.044 306.417 34.941 60.538 o
11 3 25 986.345 965.257 50.323 23.753 o
11 3 26 133.362 126.578 38.468 59.166 o
11 3 27 505.784 335.250 47.935 33.491 o
11 4 1 659.237 612.947 20.045 74.497 o
11 4 2 28.876 31.570 13.794 433.255 o
11 4 3 1151.000 1084.710 24.131 39.770 o
11 4 4 9949.580 9861.980 69.040 1.480 o
11 4 5 611.362 615.193 23.064 70.287 o
11 4 6 3015.550 3010.000 39.555 10.302 o
11 4 7 45.257 41.608 15.540 333.046 o
11 4 8 22.717 2.127 15.548 372.212 o
11 4 9 32.829 57.369 16.958 290.142 o
11 4 10 94.974 81.845 17.245 242.285 o
11 4 11 1486.460 1438.220 32.462 26.004 o
11 4 12 10043.000 9662.990 76.620 1.457 o
11 4 13 133.764 145.095 21.392 157.138 o
11 4 14 932.559 910.287 33.745 37.754 o
11 4 15 216.824 194.429 25.089 110.270 o
11 4 16 1218.530 1147.710 41.721 25.834 o
11 4 17 93.622 114.875 25.416 127.076 o
11 4 18 655.344 719.784 36.769 41.868 o
11 4 19 481.371 483.595 37.183 47.897 o
11 4 20 3220.870 3182.520 68.014 7.280 o
11 4 21 24.782 6.556 27.116 127.467 o
11 4 22 80.615 83.609 27.441 114.240 o
11 4 23 392.760 393.757 35.135 55.702 o
11 4 24 1746.170 1830.790 69.293 11.641 o
11 4 25 376.349 351.622 38.653 49.322 o
11 4 26 639.746 611.915 42.933 35.511 o
11 5 1 669.458 680.252 20.342 71.065 o
11 5 2 1072.460 1021.220 25.051 41.731 o
11 5 3 808.253 786.134 22.675 57.116 o
11 5 4 523.328 500.391 20.077 88.897 o
11 5 5 3791.700 3639.350 40.232 7.609 o
11 5 6 120.788 121.466 16.623 233.829 o
11 5 7 800.934 766.513 25.239 53.870 o
11 5 8 848.849 832.324 26.597 49.144 o
11 5 9 1317.230 1217.750 30.755 30.682 o
11 5 10 52.581 42.838 18.083 253.078 o
11 5 11 988.626 988.180 32.153 37.411 o
11 5 12 44.598 70.841 19.379 222.124 o
11 5 13 322.674 321.592 24.233 98.174 o
11 5 14 944.996 913.111 34.215 37.023 o
11 5 15 3900.650 3802.480 58.278 6.396 o
11 5 16 10.067 35.223 23.614 166.756 o
11 5 17 1408.590 1415.850 46.100 20.819 o
11 5 18 89.422 106.611 26.410 119.938 o
11 5 19 1808.970 1795.310 52.984 15.132 o
11 5 20 2.369 41.464 24.933 150.876 o
11 5 21 1182.070 1282.310 60.232 17.008 o
11 5 22 1531.610 1457.310 49.811 18.432 o
11 5 23 501.935 460.819 36.920 48.137 o
11 5 24 36.061 37.849 30.339 100.292 o
11 5 25 754.162 729.318 42.770 33.203 o
11 5 26 722.882 723.001 44.787 31.723 o
11 6 1 317.640 317.916 17.465 139.101 o
11 6 2 1705.520 1575.080 28.813 24.159 o
11 6 3 92.768 71.899 14.789 307.382 o
11 6 4 35.560 15.236 13.943 427.376 o
11 6 5 1500.180 1493.400 29.464 26.839 o
11 6 6 11.495 21.444 14.583 421.436 o
11 6 7 781.302 768.158 26.203 53.086 o
11 6 8 53.044 41.442 16.919 283.567 o
11 6 9 3.121 9.717 16.876 331.461 o
11 6 10 147.508 162.511 20.265 164.923 o
11 6 11 3919.730 3900.470 50.616 6.665 o
11 6 12 26.312 22.619 18.916 250.285 o
11 6 13 2699.030 2637.050 43.888 11.479 o
11 6 14 2.498 -11.731 20.448 229.285 o
11 6 15 2489.690 2521.720 50.260 11.554 o
11 6 16 282.500 289.983 27.564 87.340 o
11 6 17 412.981 425.600 30.898 64.876 o
11 6 18 228.906 232.211 27.666 92.977 o
11 6 19 2011.510 2066.470 62.618 11.811 o
11 6 20 1813.770 1786.920 51.190 15.587 o
11 6 21 3207.610 3250.090 79.964 6.396 o
11 6 22 73.676 89.355 28.194 109.214 o
11 6 23 493.743 547.735 38.608 44.482 o
11 6 24 21.314 24.013 30.494 100.955 o
11 6 25 2529.920 2631.810 86.670 7.106 o
11 6 26 17.033 26.478 31.821 93.093 o
11 7 1 2233.950 2209.830 32.044 16.355 o
11 7 2 6338.740 6085.980 47.240 3.363 o
11 7 3 905.629 942.593 24.550 48.145 o
11 7 4 1401.400 1305.040 25.518 31.590 o
11 7 5 986.818 977.977 27.046 42.569 o
11 7 6 4066.600 3975.280 44.915 6.628 o
11 7 7 751.118 710.172 26.238 55.221 o
11 7 8 1.971 -1.868 17.152 325.717 o
11 7 9 59.982 21.840 17.914 258.769 o
11 7 10 6198.760 6065.870 59.939 3.291 o
11 7 11 3503.120 3446.100 48.792 7.888 o
11 7 12 349.462 303.370 23.475 100.192 o
11 7 13 1.019 4.138 18.549 278.031 o
11 7 14 4435.980 4301.570 56.820 5.463 o
11 7 15 821.530 763.063 33.421 42.031 o
11 7 16 222.021 208.576 25.656 105.536 o
11 7 17 1.087 -2.919 22.694 186.650 o
11 7 18 4733.990 4695.170 79.003 4.278 o
11 7 19 397.046 418.421 32.520 61.414 o
11 7 20 9.764 24.973 26.486 134.207 o
11 7 21 54.426 87.452 33.443 80.915 o
11 7 22 1462.420 1501.700 58.975 15.681 o
11 7 23 163.580 169.023 32.187 78.606 o
11 7 24 14.151 39.725 29.927 104.656 o
11 7 25 694.376 654.590 42.916 34.423 o
11 7 26 993.540 1014.490 49.944 23.719 o
11 8 1 131.826 134.527 15.729 242.700 o
11 8 2 363.276 344.839 17.458 128.881 o
11 8 3 1294.750 1254.250 27.273 32.868 o
11 8 4 3981.880 3817.070 42.843 6.983 o
11 8 5 353.542 333.147 20.417 114.018 o
11 8 6 434.917 430.496 22.131 92.285 o
11 8 7 2501.460 2496.220 39.817 13.029 o
11 8 8 6.727 -21.233 17.124 323.081 o
11 8 9 2115.420 2018.200 38.420 16.391 o
11 8 10 489.340 540.922 25.816 72.281 o
11 8 11 7.954 6.602 19.081 258.761 o
11 8 12 6332.950 6344.050 63.129 3.106 o
11 8 13 2439.690 2376.190 46.846 12.486 o
11 8 14 541.866 532.498 28.270 63.516 o
11 8 15 178.031 148.281 23.772 127.144 o
11 8 16 2214.340 2173.190 55.401 12.271 o
11 8 17 144.010 135.084 26.016 115.154 o
11 8 18 76.470 69.486 24.698 139.284 o
11 8 19 6.863 48.814 23.947 161.601 o
11 8 20 4860.560 4726.810 68.509 4.474 o
11 8 21 586.255 674.785 43.005 35.757 o
11 8 22 2096.860 2247.380 67.183 10.562 o
11 8 23 16.774 28.041 38.042 65.531 o
11 8 24 810.778 766.349 49.793 26.437 o
11 8 25 1644.110 1632.120 57.457 15.051 o
11 9 1 6117.440 5932.570 52.020 3.481 o
11 9 2 6195.190 6235.340 54.275 3.319 o
11 9 3 6063.890 5996.030 54.829 3.457 o
11 9 4 431.133 476.136 23.468 85.712 o
11 9 5 767.195 774.457 25.971 53.844 o
11 9 6 3870.680 3759.980 47.803 6.990 o
11 9 7 416.684 392.697 22.824 92.781 o
11 9 8 51.019 25.660 17.915 262.416 o
11 9 9 3.117 -24.353 16.959 332.207 o
11 9 10 8423.840 8114.040 66.997 1.993 o
11 9 11 1851.230 1806.380 38.399 18.797 o
11 9 12 344.645 376.453 24.739 91.551 o
11 9 13 97.777 110.474 22.977 150.168 o
11 9 14 5857.940 5779.440 63.842 3.508 o
11 9 15 2790.020 2780.410 49.555 10.318 o
11 9 16 596.733 571.097 32.853 51.309 o
11 9 17 334.532 384.494 29.999 72.182 o
11 9 18 3008.500 2908.740 57.627 8.797 o
11 9 19 681.613 692.736 40.965 36.461 o
11 9 20 48.042 62.084 25.683 134.315 o
11 9 21 150.127 206.830 39.127 55.837 o
11 9 22 1550.090 1548.820 58.656 15.296 o
11 9 23 97.573 143.323 31.140 87.881 o
11 9 24 15.313 59.055 41.554 54.737 o
11 9 25 148.029 158.400 34.333 71.283 o
11 10 1 94.986 86.365 18.513 216.610 o
11 10 2 141.056 130.492 19.145 184.590 o
11 10 3 3.288 -3.288 15.622 390.756 o
11 10 4 4147.180 4011.350 46.889 6.399 o
11 10 5 2522.250 2483.310 37.967 13.225 o
11 10 6 707.280 682.018 25.649 58.561 o
11 10 7 1574.210 1530.630 34.666 23.588 o
11 10 8 131.312 124.455 19.068 189.332 o
11 10 9 43.940 30.646 18.233 256.702 o
11 10 10 235.245 240.281 21.924 126.740 o
11 10 11 4081.810 4048.400 57.978 6.000 o
11 10 12 681.095 666.559 28.836 54.146 o
11 10 13 2698.050 2655.870 48.751 10.868 o
11 10 14 796.918 761.945 33.180 42.916 o
11 10 15 876.149 933.242 34.384 37.989 o
11 10 16 371.470 381.489 28.616 74.844 o
11 10 17 59.457 41.568 24.806 142.974 o
11 10 18 99.611 70.976 26.303 121.678 o
11 10 19 803.891 839.987 38.803 35.587 o
11 10 20 792.974 832.096 46.062 29.149 o
11 10 21 4.453 4.136 25.356 148.672 o
11 10 22 667.035 701.295 37.115 41.356 o
11 10 23 349.484 282.152 31.202 70.091 o
11 10 24 735.307 812.921 43.297 32.386 o
11 10 25 119.733 138.455 38.262 59.975 o
11 11 1 5604.430 5540.460 63.195 3.752 o
11 11 2 975.012 891.942 30.008 40.859 o
11 11 3 5744.400 5623.220 56.154 3.755 o
11 11 4 230.140 229.980 21.004 135.349 o
11 11 5 1287.940 1287.780 33.213 29.139 o
11 11 6 2083.670 2070.050 39.900 16.107 o
11 11 7 2984.790 2945.230 44.401 10.049 o
11 11 8 4.604 -16.190 16.956 331.127 o
11 11 9 300.122 272.232 22.064 115.000 o
11 11 10 715.409 713.896 28.250 53.112 o
11 11 11 4014.450 4051.470 51.003 6.393 o
11 11 12 150.896 107.103 21.241 159.203 o
11 11 13 341.053 369.198 27.077 82.574 o
11 11 14 67.637 48.625 22.936 162.406 o
11 11 15 2696.990 2694.620 49.349 10.741 o
11 11 16 4.849 -5.720 22.107 195.616 o
11 11 17 505.302 565.745 35.347 49.503 o
11 11 18 51.100 39.244 25.179 140.545 o
11 11 19 2683.640 2815.050 57.920 9.626 o
11 11 20 186.260 209.945 31.258 80.130 o
11 11 21 169.769 173.436 30.652 84.806 o
11 11 22 1046.240 1096.810 50.897 22.460 o
11 11 23 1588.930 1672.860 79.683 10.262 o
11 11 24 4.216 -1.426 34.923 78.745 o
11 12 1 659.513 664.214 30.413 52.177 o
11 12 2 8.169 -0.296 20.107 234.782 o
11 12 3 544.441 580.303 30.122 58.265 o
11 12 4 5915.250 5803.200 59.167 3.541 o
11 12 5 0.578 -13.254 17.548 312.228 o
11 12 6 4385.950 4360.340 53.702 5.596 o
11 12 7 428.234 386.655 26.715 77.716 o
11 12 8 0.421 -24.697 18.604 277.906 o
11 12 9 553.252 525.650 26.304 67.942 o
11 12 10 66.242 21.775 19.305 224.733 o
11 12 11 263.793 210.775 23.242 115.833 o
11 12 12 917.358 889.714 32.718 39.327 o
11 12 13 1053.280 998.916 46.408 25.399 o
11 12 14 35.924 19.551 23.819 160.448 o
11 12 15 602.365 580.357 33.337 50.148 o
11 12 16 269.866 231.202 27.692 89.806 o
11 12 17 246.186 215.809 30.132 81.189 o
11 12 18 209.124 205.541 30.782 80.948 o
11 12 19 146.506 121.704 31.490 83.898 o
11 12 20 1375.660 1410.640 51.842 18.773 o
11 12 21 234.204 244.159 33.937 67.255 o
11 12 22 371.570 344.707 35.322 56.710 o
11 12 23 3.875 41.576 34.061 81.746 o
11 12 24 3.330 -49.682 266.502 1.355 o
11 13 1 4499.450 4369.440 59.066 5.277 o
11 13 2 3370.390 3316.070 53.340 7.974 o
11 13 3 10992.200 10690.000 90.408 1.208 o
11 13 4 980.833 972.379 34.623 35.436 o
11 13 5 267.770 265.969 22.845 114.532 o
11 13 6 1219.200 1199.760 34.349 30.027 o
11 13 7 9929.040 9589.930 80.882 1.466 o
11 13 8 68.755 49.283 20.363 199.547 o
11 13 9 2567.530 2496.800 46.023 11.913 o
11 13 10 2630.620 2581.150 46.843 11.441 o
11 13 11 691.287 639.120 29.523 53.071 o
11 13 12 88.370 50.449 22.123 168.178 o
11 13 13 2041.760 2031.390 57.834 12.665 o
11 13 14 237.081 172.534 26.665 100.022 o
11 13 15 1042.610 985.626 40.269 29.769 o
11 13 16 237.239 252.681 28.692 86.789 o
11 13 17 322.084 308.970 33.313 64.319 o
11 13 18 122.235 97.803 29.577 96.074 o
11 13 19 1506.150 1399.420 51.609 18.122 o
11 13 20 9.645 -7.542 34.247 81.609 o
11 13 21 14.653 1.785 30.834 100.101 o
11 13 22 129.301 111.341 34.066 74.135 o
11 13 23 1343.640 1386.770 52.936 18.617 o
11 14 1 373.034 416.774 28.127 75.385 o
11 14 2 0.520 7.935 21.174 213.222 o
11 14 3 1682.500 1713.560 44.921 18.311 o
11 14 4 1482.920 1428.620 40.783 22.402 o
11 14 5 1424.860 1372.840 38.077 24.432 o
11 14 6 26.427 45.910 22.088 183.987 o
11 14 7 744.919 804.737 33.198 43.624 o
11 14 8 45.310 -5.324 20.669 209.465 o
11 14 9 285.066 274.930 24.991 100.014 o
11 14 10 14.071 6.577 23.559 169.693 o
11 14 11 2705.920 2652.590 62.485 9.255 o
11 14 12 253.074 175.828 27.213 95.591 o
11 14 13 229.807 198.694 37.471 57.976 o
11 14 14 91.317 19.842 24.991 137.882 o
11 14 15 1409.340 1390.390 47.696 20.250 o
11 14 16 78.516 81.850 25.898 126.987 o
11 14 17 333.285 337.387 32.482 65.687 o
11 14 18 846.106 834.095 51.613 24.602 o
11 14 19 1123.390 1178.770 48.518 22.808 o
11 14 20 188.065 155.828 34.920 67.660 o
11 14 21 291.989 260.860 37.339 55.580 o
11 14 22 236.407 198.770 36.742 59.718 o
11 15 1 89.071 55.745 23.063 155.927 o
11 15 2 2072.820 2122.880 48.789 14.161 o
11 15 3 124.553 88.009 23.762 139.553 o
11 15 4 130.250 125.882 24.137 132.389 o
11 15 5 30.275 22.842 21.857 189.691 o
11 15 6 5131.310 5019.170 64.132 4.256 o
11 15 7 3243.260 3315.660 57.099 7.947 o
11 15 8 10.257 10.273 24.031 163.616 o
11 15 9 279.789 276.300 26.303 93.854 o
11 15 10 4158.760 4138.570 66.829 5.478 o
11 15 11 170.584 156.053 25.676 113.471 o
11 15 12 0.946 -65.132 24.688 157.775 o
11 15 13 119.641 83.007 29.999 94.441 o
11 15 14 2964.600 3039.980 87.302 6.291 o
11 15 15 72.121 72.459 29.039 104.384 o
11 15 16 0.996 -40.762 25.869 143.713 o
11 15 17 201.041 208.229 30.583 82.183 o
11 15 18 617.462 618.139 44.491 34.071 o
11 15 19 894.193 945.342 50.272 24.616 o
11 15 20 1386.180 1355.420 61.985 15.392 o
11 15 21 298.117 308.886 38.782 51.505 o
11 16 1 5.627 -16.497 22.009 197.125 o
11 16 2 60.729 25.938 23.175 163.098 o
11 16 3 3283.840 3282.370 56.892 7.917 o
11 16 4 2965.060 2939.770 56.335 8.980 o
11 16 5 1117.230 1088.690 39.923 28.433 o
11 16 6 1.755 -12.042 22.663 186.990 o
11 16 7 973.841 927.106 39.207 31.931 o
11 16 8 142.671 125.013 27.899 103.245 o
11 16 9 2295.930 2271.520 60.705 11.001 o
11 16 10 1082.770 1034.850 40.921 28.497 o
11 16 11 865.265 864.255 48.509 26.403 o
11 16 12 2865.330 2883.590 75.668 7.444 o
11 16 13 1026.490 945.928 42.449 28.614 o
11 16 14 0.347 -21.244 26.890 133.095 o
11 16 15 340.135 348.425 34.474 59.776 o
11 16 16 111.209 21.838 29.213 102.107 o
11 16 17 158.101 115.396 32.439 79.243 o
11 16 18 5.974 -55.953 32.017 93.532 o
11 16 19 443.358 478.503 53.847 27.621 o
11 16 20 1671.590 1660.200 93.460 8.087 o
11 16 21 256.462 245.375 52.391 31.622 o
11 17 1 2.565 -20.295 24.550 159.249 o
11 17 2 1326.360 1270.670 44.287 22.871 o
11 17 3 67.223 63.390 26.865 121.298 o
11 17 4 424.672 461.344 33.761 56.683 o
11 17 5 42.927 32.551 25.603 137.912 o
11 17 6 3866.730 3885.100 64.487 6.078 o
11 17 7 1869.020 1872.020 50.577 15.271 o
11 17 8 229.273 228.527 29.801 83.221 o
11 17 9 1616.380 1625.480 56.444 15.466 o
11 17 10 434.581 365.420 34.932 55.292 o
11 17 11 1216.730 1153.230 45.974 23.476 o
11 17 12 465.350 405.305 39.195 45.680 o
11 17 13 298.260 283.967 37.575 54.518 o
11 17 14 1243.390 1197.580 57.537 17.921 o
11 17 15 361.500 308.233 44.383 40.228 o
11 17 16 118.220 58.283 35.552 70.132 o
11 17 17 81.562 74.626 30.553 94.338 o
11 17 18 854.105 904.431 55.915 21.726 o
11 17 19 288.735 301.488 46.235 38.649 o
11 17 20 2.238 -26.812 38.834 63.770 o
11 18 1 282.144 312.556 31.029 73.204 o
11 18 2 123.160 117.853 28.016 104.562 o
11 18 3 1485.290 1469.340 53.316 17.455 o
11 18 4 5009.030 4968.180 74.734 4.099 o
11 18 5 3617.150 3495.340 65.917 6.596 o
11 18 6 303.688 334.799 33.484 64.044 o
11 18 7 4464.650 4470.530 75.318 4.699 o
11 18 8 33.495 14.572 28.672 113.097 o
11 18 9 1.224 -25.299 25.876 143.596 o
11 18 10 17.611 -46.196 26.520 134.494 o
11 18 11 5.619 -44.641 28.012 122.069 o
11 18 12 640.880 589.947 41.327 37.539 o
11 18 13 548.618 549.451 42.513 37.899 o
11 18 14 103.545 87.779 34.057 75.879 o
11 18 15 41.124 3.024 46.376 44.137 o
11 18 16 108.579 37.335 34.092 76.672 o
11 18 17 297.420 332.159 48.222 35.650 o
11 18 18 186.352 160.011 41.286 50.450 o
11 18 19 150.566 120.061 63.627 22.885 o
11 19 1 1297.430 1343.090 55.405 18.065 o
11 19 2 53.190 95.823 28.646 107.665 o
11 19 3 151.231 155.398 30.217 88.627 o
11 19 4 2114.030 2157.900 57.227 12.315 o
11 19 5 2807.950 2746.350 62.146 8.964 o
11 19 6 1024.260 998.157 49.268 23.930 o
11 19 7 1722.450 1745.470 57.408 14.501 o
11 19 8 40.629 21.911 31.537 93.325 o
11 19 9 1241.830 1299.060 54.882 18.695 o
11 19 10 1.945 -62.685 28.462 118.638 o
11 19 11 916.049 887.917 47.169 26.745 o
11 19 12 85.404 58.339 35.260 72.547 o
11 19 13 1310.490 1328.840 77.466 11.641 o
11 19 14 262.112 225.913 56.597 27.511 o
11 19 15 1361.460 1413.020 89.465 9.236 o
11 19 16 181.140 134.497 46.376 41.146 o
11 19 17 818.042 775.181 65.179 17.746 o
11 20 1 5.131 24.996 27.995 120.908 o
11 20 2 464.050 464.313 37.801 47.454 o
11 20 3 2187.550 2157.260 60.268 11.553 o
11 20 4 1434.460 1441.670 52.706 18.023 o
11 20 5 1568.420 1584.250 54.383 16.389 o
11 20 6 41.572 60.815 31.807 90.512 o
11 20 7 755.353 779.242 46.208 29.740 o
11 20 8 15.774 -11.846 31.110 98.333 o
11 20 9 158.215 93.500 35.179 69.185 o
11 20 10 2470.880 2501.970 87.181 7.218 o
11 20 11 172.540 133.031 35.951 65.320 o
11 20 12 30.499 -31.191 42.266 53.245 o
11 20 13 614.321 508.163 61.120 21.311 o
11 20 14 402.457 322.824 64.911 20.560 o
11 20 15 105.085 109.812 43.768 47.326 o
11 20 16 39.590 -35.081 46.000 44.898 o
11 21 1 876.718 970.320 50.438 24.553 o
11 21 2 2245.420 2271.380 65.933 10.351 o
11 21 3 681.259 750.301 45.432 31.464 o
11 21 4 192.336 234.571 34.502 67.313 o
11 21 5 1769.480 1780.730 57.956 14.107 o
11 21 6 228.945 195.617 36.050 61.950 o
11 21 7 460.520 441.652 40.887 42.664 o
11 21 8 362.199 338.218 47.528 35.696 o
11 21 9 122.984 109.200 43.166 48.242 o
11 21 10 118.318 101.300 41.407 52.318 o
11 21 11 1963.000 2035.340 82.446 8.836 o
11 21 12 56.339 -18.135 34.192 79.593 o
11 21 13 407.685 301.165 43.659 40.624 o
11 21 14 809.626 734.718 73.426 14.737 o
11 21 15 2376.460 3654.280 383.763 0.624 o
11 22 1 719.743 759.479 48.436 28.374 o
11 22 2 117.601 71.824 35.648 69.544 o
11 22 3 23.371 70.828 34.544 77.923 o
11 22 4 4311.240 4407.790 85.150 4.502 o
11 22 5 26.155 18.231 33.183 85.478 o
11 22 6 169.685 161.251 38.949 56.380 o
11 22 7 45.577 37.902 36.596 69.474 o
11 22 8 107.841 54.510 39.908 56.899 o
11 22 9 32.390 -34.922 37.916 65.907 o
11 22 10 21.272 -61.790 47.030 43.231 o
11 22 11 755.421 755.416 62.817 19.126 o
11 22 12 924.948 769.268 57.864 20.672 o
11 22 13 219.446 161.595 58.135 26.656 o
11 23 1 11.965 61.436 36.450 70.832 o
11 23 2 3437.670 3625.690 83.596 5.701 o
11 23 3 36.821 49.924 35.961 71.975 o
11 23 4 53.222 39.810 36.129 70.890 o
11 23 5 7.355 66.058 35.707 73.839 o
11 23 6 1885.220 2149.180 112.968 5.724 o
11 23 7 379.696 397.340 63.076 21.578 o
11 23 8 441.330 432.490 52.406 29.110 o
11 23 9 172.773 67.266 41.733 50.756 o
11 23 10 1061.360 1030.250 59.362 18.535 o
11 24 1 533.374 620.408 49.221 30.298 o
11 24 2 783.117 848.616 53.171 24.031 o
11 24 3 1963.380 2049.700 68.806 10.880 o
11 24 4 322.663 336.681 43.890 41.376 o
11 24 5 1348.510 1549.250 84.293 10.012 o
11 24 6 696.121 720.931 57.901 22.140 o
11 24 7 849.200 820.301 57.145 21.346 o
11 24 8 87.574 -65.061 97.536 10.053 o
11 25 1 375.424 418.043 47.364 35.236 o
11 25 2 1418.960 1475.640 66.893 13.673 o
12 0 0 42773.900 42462.300 485.788 0.080 o
12 0 2 2920.600 2735.940 63.130 8.640 o
12 0 4 6194.230 6060.960 85.694 2.920 o
12 0 6 6993.610 6841.110 83.189 2.492 o
12 0 8 7495.350 7228.640 80.388 2.290 o
12 0 10 5.562 19.323 25.304 147.865 o
12 0 12 12949.800 12843.600 129.334 0.839 o
12 0 14 2.347 60.962 32.794 87.614 o
12 0 16 6168.370 6186.640 131.753 2.230 o
12 0 18 3044.660 3029.300 139.842 3.508 o
12 0 20 2259.330 2164.860 96.791 6.763 o
12 0 22 3205.850 3205.120 112.827 4.516 o
12 0 24 7045.890 7352.630 215.477 1.206 o
12 1 0 663.792 748.682 42.134 35.014 o
12 1 1 480.214 465.653 25.708 75.335 o
12 1 2 260.763 208.309 23.076 117.444 o
12 1 3 3215.820 3158.480 47.308 8.925 o
12 1 4 724.425 662.413 25.831 57.926 o
12 1 5 599.879 593.715 23.831 69.716 o
12 1 6 366.424 412.330 21.400 102.923 o
12 1 7 1199.980 1144.040 29.114 34.349 o
12 1 8 168.296 140.360 17.960 191.211 o
12 1 9 285.145 263.661 19.306 136.398 o
12 1 10 96.863 96.981 17.846 226.133 o
12 1 11 415.038 453.789 23.430 87.986 o
12 1 12 184.332 213.923 21.079 143.950 o
12 1 13 157.435 182.863 25.307 116.012 o
12 1 14 923.068 879.948 33.410 38.589 o
12 1 15 41.489 34.971 28.474 112.843 o
12 1 16 74.664 113.173 29.812 97.721 o
12 1 17 3.210 84.406 35.630 73.943 o
12 1 18 832.640 907.469 44.260 29.733 o
12 1 19 1084.080 1071.060 46.102 24.961 o
12 1 20 4.591 53.399 31.238 96.456 o
12 1 21 2567.010 2872.240 81.031 7.411 o
12 1 22 617.595 761.261 53.040 25.734 o
12 1 23 129.483 297.130 64.064 22.297 o
12 1 24 0.979 145.243 52.596 34.146 o
12 1 25 77.693 51.968 41.231 54.221 o
12 2 0 5968.800 5887.450 85.323 3.064 o
12 2 1 4870.000 4835.270 54.570 4.801 o
12 2 2 37.759 11.413 19.723 229.178 o
12 2 3 84.246 80.576 18.695 218.416 o
12 2 4 8287.830 8242.160 66.986 2.012 o
12 2 5 2829.690 2758.690 39.162 11.349 o
12 2 6 44.405 27.373 16.201 316.497 o
12 2 7 439.445 461.679 22.075 90.749 o
12 2 8 8924.540 8730.310 64.889 1.807 o
12 2 9 2362.410 2369.970 37.499 14.293 o
12 2 10 0.299 -12.829 16.515 352.716 o
12 2 11 2137.110 2088.970 42.623 15.197 o
12 2 12 1355.230 1364.930 36.125 26.197 o
12 2 13 1895.630 1843.730 39.633 18.024 o
12 2 14 69.186 80.255 21.823 173.144 o
12 2 15 1537.660 1635.920 51.170 17.420 o
12 2 16 651.877 653.099 33.658 47.240 o
12 2 17 1442.500 1533.670 69.320 12.905 o
12 2 18 206.515 249.370 29.856 83.745 o
12 2 19 340.771 433.874 52.125 30.273 o
12 2 20 1022.010 1047.190 63.484 17.019 o
12 2 21 2243.490 2323.700 82.845 8.110 o
12 2 22 172.353 240.057 38.127 57.339 o
12 2 23 5.589 117.513 46.848 42.959 o
12 2 24 207.337 231.372 42.701 46.405 o
12 2 25 411.096 429.624 46.783 35.420 o
12 3 0 1463.330 1464.330 51.874 18.088 o
12 3 1 1024.580 1054.180 32.892 35.432 o
12 3 2 717.104 742.903 29.171 51.079 o
12 3 3 407.513 359.746 21.432 101.230 o
12 3 4 640.359 608.694 23.773 67.238 o
12 3 5 5163.960 5227.060 51.819 4.423 o
12 3 6 2471.260 2415.650 36.945 13.751 o
12 3 7 757.776 784.455 26.771 52.758 o
12 3 8 12.458 14.646 17.408 303.623 o
12 3 9 923.611 864.421 27.904 44.825 o
12 3 10 2226.790 2148.840 40.810 14.943 o
12 3 11 1566.810 1547.020 38.357 22.119 o
12 3 12 192.621 237.610 23.781 119.309 o
12 3 13 1406.200 1331.390 37.026 25.358 o
12 3 14 1222.560 1259.280 39.731 26.336 o
12 3 15 1047.330 1059.960 39.471 29.812 o
12 3 16 192.191 188.488 26.198 106.173 o
12 3 17 12.314 9.980 28.407 117.512 o
12 3 18 173.168 246.566 30.710 82.151 o
12 3 19 148.557 193.002 36.983 61.949 o
12 3 20 8.507 67.072 41.040 56.156 o
12 3 21 84.460 139.392 32.141 83.926 o
12 3 22 781.973 704.478 45.103 30.825 o
12 3 23 410.562 384.349 45.186 37.777 o
12 3 24 298.163 311.850 44.540 40.961 o
12 3 25 554.168 571.196 49.214 30.344 o
12 4 0 14.466 -42.456 27.103 129.257 o
12 4 1 9029.810 8807.590 69.759 1.754 o
12 4 2 3158.680 3156.090 40.098 9.637 o
12 4 3 4482.250 4488.860 47.330 5.613 o
12 4 4 5.936 12.041 16.337 349.607 o
12 4 5 5100.860 5082.480 51.473 4.549 o
12 4 6 7.630 11.244 16.776 331.044 o
12 4 7 5449.020 5362.470 54.244 4.091 o
12 4 8 1008.820 988.174 29.878 39.135 o
12 4 9 1837.760 1766.300 37.194 19.387 o
12 4 10 2249.750 2224.630 42.184 14.389 o
12 4 11 2332.760 2281.250 43.343 13.677 o
12 4 12 3.520 3.993 18.430 280.211 o
12 4 13 3240.900 3169.410 50.421 8.612 o
12 4 14 19.539 17.668 22.523 182.507 o
12 4 15 760.266 757.884 35.527 40.843 o
12 4 16 110.994 114.676 25.175 126.869 o
12 4 17 1195.590 1214.440 51.007 20.914 o
12 4 18 141.755 153.310 28.788 96.903 o
12 4 19 988.108 1159.630 68.981 15.004 o
12 4 20 9.213 -20.398 27.217 128.832 o
12 4 21 624.842 686.811 42.308 35.878 o
12 4 22 416.428 561.268 55.967 25.790 o
12 4 23 1801.590 1827.340 62.952 12.778 o
12 4 24 15.366 -35.039 32.558 89.896 o
12 4 25 944.723 962.886 58.292 19.806 o
12 5 0 2530.590 2540.240 50.430 11.367 o
12 5 1 2952.080 2802.580 40.179 10.765 o
12 5 2 3223.250 3250.810 40.961 9.274 o
12 5 3 819.756 841.049 26.657 49.861 o
12 5 4 66.124 47.944 16.952 272.937 o
12 5 5 4801.610 4629.160 48.947 5.122 o
12 5 6 8665.370 8295.880 72.588 1.880 o
12 5 7 549.124 500.640 25.000 72.259 o
12 5 8 1.057 -5.055 17.663 307.851 o
12 5 9 4.557 4.970 17.897 295.979 o
12 5 10 39.729 43.532 19.460 227.638 o
12 5 11 1404.190 1339.910 37.116 25.288 o
12 5 12 632.728 681.291 28.950 55.413 o
12 5 13 470.466 495.680 28.003 68.445 o
12 5 14 799.557 787.931 35.188 40.115 o
12 5 15 1319.700 1240.710 40.776 24.835 o
12 5 16 2.813 -10.642 22.813 184.283 o
12 5 17 65.507 80.684 25.128 135.872 o
12 5 18 3.874 14.847 25.769 143.255 o
12 5 19 988.765 1058.660 59.532 18.757 o
12 5 20 620.225 673.558 49.115 29.236 o
12 5 21 1809.210 1861.780 57.441 13.914 o
12 5 22 755.256 827.157 57.355 21.777 o
12 5 23 372.069 379.277 40.231 46.162 o
12 5 24 1938.650 1882.150 63.698 12.107 o
12 5 25 2.506 -7.155 34.473 80.890 o
12 6 0 5926.850 5840.180 74.048 3.284 o
12 6 1 1086.500 1091.290 27.051 38.800 o
12 6 2 87.751 64.651 14.825 312.905 o
12 6 3 3321.050 3278.100 43.252 8.834 o
12 6 4 5840.960 5673.090 54.099 3.707 o
12 6 5 33.934 36.987 18.027 265.532 o
12 6 6 15.774 10.503 17.825 289.407 o
12 6 7 2141.510 2105.830 40.506 15.562 o
12 6 8 5251.930 5127.970 56.242 4.297 o
12 6 9 1496.770 1607.920 39.096 22.181 o
12 6 10 573.995 555.133 28.343 61.447 o
12 6 11 504.786 490.851 28.168 66.444 o
12 6 12 4736.140 4736.750 59.111 4.851 o
12 6 13 3639.190 3604.030 53.835 7.190 o
12 6 14 613.326 575.855 32.008 52.251 o
12 6 15 202.644 199.695 26.563 102.477 o
12 6 16 2386.990 2361.770 55.817 11.336 o
12 6 17 2013.130 2024.870 52.681 13.820 o
12 6 18 1.341 31.101 24.575 156.306 o
12 6 19 3538.960 3556.660 64.416 6.754 o
12 6 20 1300.440 1306.920 56.780 17.633 o
12 6 21 739.684 835.034 48.853 27.479 o
12 6 22 572.001 575.098 42.152 37.770 o
12 6 23 754.446 762.865 63.155 18.953 o
12 6 24 1314.730 1321.440 79.680 11.170 o
12 6 25 558.727 558.581 45.711 33.920 o
12 7 0 3962.920 3748.220 60.318 6.247 o
12 7 1 694.733 666.218 23.312 63.943 o
12 7 2 1353.630 1284.240 28.840 30.717 o
12 7 3 40.300 41.584 16.004 320.856 o
12 7 4 0.284 -26.143 17.446 316.104 o
12 7 5 68.028 53.279 19.050 223.020 o
12 7 6 4482.300 4254.040 52.319 5.592 o
12 7 7 163.078 142.299 21.003 155.627 o
12 7 8 11.184 -23.524 19.183 256.119 o
12 7 9 399.496 407.852 24.857 85.563 o
12 7 10 764.944 725.169 29.867 48.800 o
12 7 11 13.424 -21.984 18.315 279.100 o
12 7 12 547.068 498.586 27.566 65.765 o
12 7 13 596.362 625.712 30.191 55.381 o
12 7 14 3515.190 3533.810 55.506 7.362 o
12 7 15 39.415 19.738 23.472 164.226 o
12 7 16 11.566 -14.615 23.721 168.641 o
12 7 17 108.138 73.515 26.005 122.931 o
12 7 18 1295.850 1266.270 51.542 19.838 o
12 7 19 543.251 541.507 40.006 41.436 o
12 7 20 1.189 -13.516 28.167 121.215 o
12 7 21 1555.160 1692.650 63.759 13.646 o
12 7 22 2871.600 3205.690 136.935 3.646 o
12 7 23 589.342 708.974 57.656 22.977 o
12 7 24 98.243 155.960 39.280 57.504 o
12 8 0 232.406 223.119 28.070 91.076 o
12 8 1 697.753 715.445 24.749 59.905 o
12 8 2 1492.790 1477.760 35.011 24.568 o
12 8 3 254.730 260.143 20.345 133.992 o
12 8 4 3240.660 3249.410 46.585 8.815 o
12 8 5 114.858 93.556 19.475 192.887 o
12 8 6 1094.630 1078.290 33.674 33.361 o
12 8 7 89.856 65.615 20.231 192.872 o
12 8 8 530.052 545.980 27.424 65.795 o
12 8 9 303.090 275.021 23.227 107.713 o
12 8 10 446.561 436.654 26.796 74.853 o
12 8 11 227.504 221.612 23.386 118.686 o
12 8 12 1688.020 1673.450 41.322 19.566 o
12 8 13 13.192 16.535 21.763 196.928 o
12 8 14 1059.700 1063.430 35.663 32.490 o
12 8 15 523.124 508.797 31.695 57.012 o
12 8 16 3499.420 3484.300 60.323 7.126 o
12 8 17 5.601 0.472 24.012 165.792 o
12 8 18 40.341 27.585 26.581 129.157 o
12 8 19 38.639 55.205 33.835 80.733 o
12 8 20 4379.900 4480.590 72.627 4.864 o
12 8 21 111.548 196.228 42.646 48.710 o
12 8 22 223.271 276.828 35.216 63.147 o
12 8 23 75.831 57.491 33.409 80.743 o
12 8 24 1055.750 996.622 50.906 22.760 o
12 9 0 23.969 115.319 29.878 101.155 o
12 9 1 324.398 340.521 22.778 104.351 o
12 9 2 11.990 -22.089 16.937 325.955 o
12 9 3 3859.640 3900.950 48.171 6.875 o
12 9 4 543.046 576.865 26.810 65.921 o
12 9 5 2076.170 2009.940 39.786 16.348 o
12 9 6 142.062 174.801 22.535 141.272 o
12 9 7 334.737 323.205 25.022 93.340 o
12 9 8 143.985 129.379 22.893 141.364 o
12 9 9 1666.250 1737.500 39.047 20.241 o
12 9 10 8.129 18.776 19.990 233.650 o
12 9 11 575.844 522.955 26.839 65.568 o
12 9 12 2.283 9.471 19.871 240.789 o
12 9 13 1678.750 1728.250 47.722 17.429 o
12 9 14 0.188 -12.051 21.013 217.963 o
12 9 15 1304.640 1297.060 39.698 25.265 o
12 9 16 45.483 10.880 25.610 139.047 o
12 9 17 198.201 209.905 28.733 90.823 o
12 9 18 7.996 14.732 25.207 148.960 o
12 9 19 452.971 447.210 34.274 54.867 o
12 9 20 109.744 118.970 29.192 98.442 o
12 9 21 2012.600 2065.040 81.260 8.886 o
12 9 22 7.941 -38.170 32.072 93.085 o
12 9 23 868.419 838.544 47.556 27.178 o
12 9 24 138.467 149.938 42.811 48.293 o
12 10 0 62.253 47.404 29.515 103.143 o
12 10 1 1459.880 1506.240 38.983 23.027 o
12 10 2 475.859 488.942 25.774 74.697 o
12 10 3 8895.270 8788.620 77.948 1.746 o
12 10 4 843.904 861.278 30.734 43.594 o
12 10 5 2483.030 2527.470 44.378 12.396 o
12 10 6 40.722 23.625 19.792 224.206 o
12 10 7 1365.100 1387.820 36.454 25.786 o
12 10 8 1712.120 1707.580 39.502 19.852 o
12 10 9 5502.940 5449.750 60.574 3.900 o
12 10 10 0.045 -15.762 20.288 233.885 o
12 10 11 501.914 521.566 27.454 67.691 o
12 10 12 1775.570 1783.490 41.635 18.467 o
12 10 13 4497.570 4439.630 60.573 5.191 o
12 10 14 372.048 403.982 29.546 71.218 o
12 10 15 155.658 122.256 24.908 122.824 o
12 10 16 1995.390 1979.490 54.280 13.648 o
12 10 17 3397.160 3394.620 61.703 7.275 o
12 10 18 32.406 40.608 26.427 130.774 o
12 10 19 1087.900 1110.090 44.523 25.691 o
12 10 20 816.129 862.437 45.651 29.058 o
12 10 21 442.637 446.970 39.127 45.838 o
12 10 22 732.568 779.220 42.363 33.557 o
12 10 23 7.015 82.203 45.049 46.647 o
12 11 0 40.716 -33.344 29.770 105.180 o
12 11 1 2126.450 2038.050 46.135 14.653 o
12 11 2 2407.230 2327.590 47.161 12.654 o
12 11 3 7.369 -11.028 22.101 195.010 o
12 11 4 502.078 474.741 26.116 72.586 o
12 11 5 2066.790 1932.130 42.705 15.967 o
12 11 6 3347.660 3317.400 50.578 8.214 o
12 11 7 112.685 99.726 22.646 151.995 o
12 11 8 422.733 398.904 27.861 73.945 o
12 11 9 127.662 125.094 24.831 126.867 o
12 11 10 1087.660 1084.310 34.590 32.717 o
12 11 11 278.420 247.083 25.295 100.330 o
12 11 12 105.065 73.722 23.662 144.879 o
12 11 13 105.339 119.587 24.483 133.349 o
12 11 14 2066.900 2020.420 50.294 14.101 o
12 11 15 17.931 -27.449 23.253 173.958 o
12 11 16 153.477 103.656 27.098 108.350 o
12 11 17 2.310 -3.086 26.209 139.824 o
12 11 18 66.446 31.363 26.306 128.117 o
12 11 19 0.576 52.007 28.227 118.028 o
12 11 20 312.001 342.092 34.728 60.204 o
12 11 21 143.015 74.256 30.700 89.404 o
12 11 22 568.064 541.831 43.832 36.044 o
12 11 23 231.680 274.450 45.288 41.113 o
12 12 0 9.585 -22.282 29.738 108.030 o
12 12 1 1505.200 1453.250 41.862 21.656 o
12 12 2 2746.610 2713.530 51.278 10.344 o
12 12 3 1820.280 1893.110 46.193 16.584 o
12 12 4 498.534 502.223 29.994 61.931 o
12 12 5 2540.690 2472.910 48.625 11.692 o
12 12 6 1631.490 1677.930 41.876 19.780 o
12 12 7 404.436 404.298 27.807 75.001 o
12 12 8 0.249 -39.207 20.534 228.235 o
12 12 9 2507.460 2573.690 51.643 11.223 o
12 12 10 2490.400 2498.040 60.857 10.152 o
12 12 11 3710.990 3761.630 63.647 6.409 o
12 12 12 246.808 249.641 26.490 96.775 o
12 12 13 185.115 167.323 26.272 107.453 o
12 12 14 552.797 546.651 33.099 52.567 o
12 12 15 3358.870 3320.870 65.721 7.120 o
12 12 16 15.930 -13.279 25.142 149.624 o
12 12 17 1493.380 1506.000 52.785 17.491 o
12 12 18 235.398 271.047 34.592 64.654 o
12 12 19 742.039 819.839 44.492 31.155 o
12 12 20 14.666 5.527 31.440 96.194 o
12 12 21 5185.180 5149.390 90.174 3.548 o
12 12 22 11.523 35.131 33.192 85.773 o
12 13 0 1219.920 1126.790 55.144 19.204 o
12 13 1 457.863 457.153 29.764 65.234 o
12 13 2 278.151 297.687 27.119 89.350 o
12 13 3 125.640 126.584 24.681 128.295 o
12 13 4 4.478 -19.087 23.808 168.899 o
12 13 5 53.514 71.003 23.592 155.000 o
12 13 6 762.188 743.446 35.130 41.450 o
12 13 7 76.688 52.110 24.632 141.258 o
12 13 8 69.717 32.574 23.279 159.333 o
12 13 9 1729.830 1592.250 44.526 18.523 o
12 13 10 496.387 515.270 32.472 56.173 o
12 13 11 0.541 -11.295 22.635 187.763 o
12 13 12 11.562 -8.476 24.227 161.759 o
12 13 13 2689.130 2614.680 66.245 8.917 o
12 13 14 9.520 14.102 26.460 135.237 o
12 13 15 1.991 -14.228 28.167 121.126 o
12 13 16 58.508 32.737 25.802 133.746 o
12 13 17 152.542 111.031 31.842 82.260 o
12 13 18 68.999 59.138 32.071 87.501 o
12 13 19 1540.180 1503.070 56.183 16.173 o
12 13 20 359.958 356.481 38.245 50.477 o
12 13 21 2310.530 2596.000 111.791 5.358 o
12 14 0 329.521 334.151 40.312 47.409 o
12 14 1 4444.830 4460.980 63.130 5.146 o
12 14 2 72.290 82.249 23.841 147.821 o
12 14 3 9.978 -10.105 23.107 177.952 o
12 14 4 1619.980 1616.960 47.114 18.311 o
12 14 5 4614.840 4636.970 67.209 4.764 o
12 14 6 81.162 64.749 24.518 140.729 o
12 14 7 501.386 483.383 32.405 56.694 o
12 14 8 1332.740 1323.440 43.832 22.805 o
12 14 9 1647.200 1661.400 49.541 17.249 o
12 14 10 328.131 311.049 30.890 71.431 o
12 14 11 1651.930 1658.240 55.300 15.550 o
12 14 12 1400.850 1396.230 45.986 20.998 o
12 14 13 4.642 -28.655 25.404 148.425 o
12 14 14 613.860 610.353 37.864 42.382 o
12 14 15 38.719 61.173 29.140 107.074 o
12 14 16 1728.470 1832.890 54.018 15.149 o
12 14 17 1100.030 1077.350 48.284 23.537 o
12 14 18 373.090 312.222 37.246 52.801 o
12 14 19 275.848 268.079 37.260 56.132 o
12 14 20 816.368 821.385 53.858 23.457 o
12 14 21 2394.470 2378.440 86.759 7.440 o
12 15 0 241.175 261.770 40.572 49.637 o
12 15 1 453.251 461.203 31.275 61.500 o
12 15 2 583.318 583.040 33.052 51.174 o
12 15 3 62.152 99.777 25.969 127.305 o
12 15 4 44.493 15.121 25.364 141.443 o
12 15 5 99.671 90.655 27.616 110.704 o
12 15 6 2953.900 2915.120 57.111 8.959 o
12 15 7 2.218 -31.983 23.532 173.355 o
12 15 8 81.033 54.709 27.258 117.109 o
12 15 9 90.771 54.179 27.981 110.764 o
12 15 10 1988.350 1891.450 59.062 12.850 o
12 15 11 2.284 -17.863 26.011 141.951 o
12 15 12 91.475 41.494 27.626 113.908 o
12 15 13 76.304 71.715 27.899 111.907 o
12 15 14 2298.320 2282.280 69.960 9.648 o
12 15 15 60.159 11.930 28.576 111.401 o
12 15 16 39.880 18.615 29.182 108.559 o
12 15 17 77.168 62.553 44.470 46.809 o
12 15 18 223.388 257.004 41.266 48.651 o
12 15 19 6.960 -1.736 35.273 77.074 o
12 15 20 8.119 -30.227 38.590 64.401 o
12 16 0 2632.770 2693.730 83.434 7.224 o
12 16 1 527.819 506.761 33.368 53.444 o
12 16 2 1146.860 1151.710 43.767 25.353 o
12 16 3 47.382 39.306 25.519 137.635 o
12 16 4 1956.790 1967.130 54.022 13.883 o
12 16 5 743.023 750.185 38.880 37.300 o
12 16 6 415.556 395.975 33.563 58.571 o
12 16 7 843.242 909.196 41.993 31.491 o
12 16 8 3827.240 3836.390 64.681 6.150 o
12 16 9 74.687 55.735 28.351 109.591 o
12 16 10 0.471 -8.315 28.801 116.013 o
12 16 11 583.174 612.854 41.093 38.606 o
12 16 12 891.394 869.622 46.551 27.527 o
12 16 13 404.197 370.500 37.554 50.563 o
12 16 14 9.351 2.989 29.171 112.123 o
12 16 15 166.191 101.670 34.165 72.338 o
12 16 16 982.533 996.708 45.725 26.537 o
12 16 17 248.023 221.897 36.242 60.337 o
12 16 18 281.497 265.804 47.814 36.788 o
12 16 19 15.269 9.456 33.927 82.622 o
12 17 0 116.786 147.366 41.387 51.889 o
12 17 1 182.747 218.047 32.193 76.329 o
12 17 2 108.813 93.722 28.623 103.022 o
12 17 3 4232.200 4184.070 69.743 5.257 o
12 17 4 1118.770 1102.160 47.403 23.764 o
12 17 5 2835.940 2919.200 64.348 8.507 o
12 17 6 113.066 104.621 29.701 95.802 o
12 17 7 649.935 632.575 38.769 40.212 o
12 17 8 1682.390 1651.210 49.233 17.173 o
12 17 9 350.228 281.924 32.089 67.310 o
12 17 10 0.843 -54.935 27.906 123.530 o
12 17 11 85.456 -7.383 42.753 50.945 o
12 17 12 53.762 34.750 37.725 65.292 o
12 17 13 546.129 503.982 44.569 35.758 o
12 17 14 132.338 97.244 35.216 70.010 o
12 17 15 721.794 704.661 45.588 31.107 o
12 17 16 57.003 55.788 35.508 72.808 o
12 17 17 41.603 -18.473 41.139 55.903 o
12 17 18 222.284 137.180 41.342 49.797 o
12 18 0 3448.070 3692.840 179.809 2.272 o
12 18 1 276.948 252.311 32.337 70.454 o
12 18 2 27.974 42.460 27.883 118.456 o
12 18 3 329.982 350.606 34.201 60.802 o
12 18 4 1250.680 1189.210 49.018 21.541 o
12 18 5 597.217 623.700 40.287 39.299 o
12 18 6 1272.480 1289.140 49.598 20.759 o
12 18 7 5.059 -40.799 28.929 114.545 o
12 18 8 656.948 633.361 41.242 37.022 o
12 18 9 382.319 331.541 37.200 52.383 o
12 18 10 126.213 109.184 32.898 79.101 o
12 18 11 351.293 341.782 45.869 38.000 o
12 18 12 1852.360 2060.010 65.362 11.781 o
12 18 13 335.899 347.478 45.592 38.565 o
12 18 14 1213.830 1185.350 55.469 18.936 o
12 18 15 723.998 848.340 51.135 25.875 o
12 18 16 914.192 939.383 53.951 22.301 o
12 18 17 683.803 677.563 49.033 28.650 o
12 19 0 58.773 82.964 41.456 53.736 o
12 19 1 65.529 85.163 30.250 96.859 o
12 19 2 562.767 532.986 38.076 43.979 o
12 19 3 92.574 109.078 30.730 91.431 o
12 19 4 412.008 419.527 37.943 48.995 o
12 19 5 125.588 114.434 32.851 79.197 o
12 19 6 2662.820 2655.020 64.158 9.161 o
12 19 7 62.667 10.990 30.982 95.416 o
12 19 8 24.228 -42.369 30.195 103.637 o
12 19 9 5.105 -65.777 36.903 70.508 o
12 19 10 330.172 345.136 51.734 31.179 o
12 19 11 273.206 193.042 43.581 43.945 o
12 19 12 8.094 11.317 36.855 70.371 o
12 19 13 3.617 33.671 45.877 45.427 o
12 19 14 3578.040 3712.480 103.420 4.549 o
12 19 15 50.361 1.171 46.284 44.188 o
12 20 0 307.766 254.627 59.228 24.958 o
12 20 1 1634.670 1640.700 53.853 16.084 o
12 20 2 313.352 349.417 37.223 53.987 o
12 20 3 2066.300 2194.870 60.284 11.864 o
12 20 4 41.846 44.899 32.240 88.674 o
12 20 5 146.348 197.201 35.870 65.364 o
12 20 6 510.699 548.709 42.830 38.106 o
12 20 7 2287.430 2249.600 69.560 9.762 o
12 20 8 217.058 193.072 36.917 59.943 o
12 20 9 288.041 224.430 42.346 45.597 o
12 20 10 237.601 229.104 50.730 33.783 o
12 20 11 125.669 113.496 38.670 59.008 o
12 20 12 27.872 13.118 37.233 68.237 o
12 20 13 2925.510 2940.370 90.290 6.173 o
12 20 14 10.954 30.540 39.176 61.976 o
12 21 0 782.166 1003.760 80.722 12.355 o
12 21 1 22.762 -10.446 31.562 95.098 o
12 21 2 162.338 155.759 35.800 65.759 o
12 21 3 389.549 411.197 41.260 43.727 o
12 21 4 4.074 37.490 33.848 82.859 o
12 21 5 640.889 745.884 46.913 30.595 o
12 21 6 677.008 674.997 45.151 32.249 o
12 21 7 293.042 249.813 39.103 51.676 o
12 21 8 58.449 21.243 35.163 74.848 o
12 21 9 606.854 667.503 52.634 26.503 o
12 21 10 65.820 23.828 46.531 43.340 o
12 21 11 1.105 -18.041 44.248 49.152 o
12 21 12 129.586 69.064 42.874 49.119 o
12 22 0 9182.510 9401.640 165.840 1.194 o
12 22 1 2.919 37.956 37.101 69.160 o
12 22 2 88.590 47.029 35.743 70.818 o
12 22 3 690.893 833.431 65.928 17.818 o
12 22 4 2248.510 2433.390 74.761 8.971 o
12 22 5 2.625 11.009 38.239 65.582 o
12 22 6 30.859 7.984 37.020 68.997 o
12 22 7 97.162 53.438 48.524 39.369 o
12 22 8 1655.280 1628.410 67.123 12.639 o
12 22 9 319.919 275.964 66.425 20.131 o
12 22 10 434.266 396.038 55.359 26.740 o
12 23 0 535.816 640.026 66.123 18.729 o
12 23 1 70.779 51.764 36.577 68.368 o
12 23 2 427.620 519.088 45.730 35.897 o
12 23 3 425.632 469.329 49.350 32.101 o
12 23 4 235.869 246.747 44.598 42.387 o
12 23 5 1377.210 1476.580 71.475 12.657 o
12 23 6 758.120 730.463 60.949 20.097 o
12 23 7 2.769 -85.456 42.139 54.156 o
13 0 2 65.213 112.344 32.285 85.104 o
13 0 4 3161.010 3216.530 69.959 7.201 o
13 0 6 699.769 821.171 44.216 31.930 o
13 0 8 6619.550 6534.060 92.110 2.572 o
13 0 10 613.544 596.340 38.703 41.361 o
13 0 12 8281.520 7800.600 111.464 1.771 o
13 0 14 1997.520 2002.020 77.809 9.448 o
13 0 16 453.124 589.469 66.780 18.831 o
13 0 18 18.238 56.677 43.737 49.464 o
13 0 20 136.248 229.055 56.890 28.088 o
13 0 22 1351.680 1400.970 92.485 8.794 o
13 0 24 1054.870 2158.040 394.423 0.609 o
13 1 1 142.449 149.210 22.705 141.754 o
13 1 2 3173.710 3174.970 48.696 8.895 o
13 1 3 2522.220 2560.130 45.841 11.987 o
13 1 4 518.713 538.392 28.554 63.740 o
13 1 5 17.672 27.909 21.184 204.277 o
13 1 6 2304.170 2317.300 51.000 12.442 o
13 1 7 4201.220 4125.190 53.166 5.994 o
13 1 8 1120.470 1162.740 36.109 30.517 o
13 1 9 119.465 168.178 19.898 175.437 o
13 1 10 3326.240 3391.160 49.169 8.280 o
13 1 11 47.843 81.989 21.254 186.516 o
13 1 12 2905.880 2864.440 46.875 10.149 o
13 1 13 1297.280 1367.590 53.223 18.834 o
13 1 14 2242.140 2311.730 60.521 11.125 o
13 1 15 1011.570 1126.130 61.233 17.772 o
13 1 16 8.866 90.883 41.630 54.328 o
13 1 17 61.745 61.282 39.406 59.431 o
13 1 18 1304.690 1220.210 57.033 17.740 o
13 1 19 2177.880 2371.420 74.385 9.215 o
13 1 20 1921.350 1848.520 71.571 10.758 o
13 1 21 961.312 931.224 60.086 18.973 o
13 1 22 3201.870 3464.530 137.887 3.443 o
13 1 23 974.809 1045.450 80.834 11.894 o
13 1 24 2059.290 2067.940 79.744 9.005 o
13 2 1 66.010 54.439 21.443 182.503 o
13 2 2 35.021 24.518 20.910 204.369 o
13 2 3 420.513 483.376 27.550 72.687 o
13 2 4 90.778 72.987 22.427 161.430 o
13 2 5 1828.120 1685.090 42.883 18.079 o
13 2 6 779.127 761.372 30.080 47.544 o
13 2 7 1146.520 1283.440 35.628 29.632 o
13 2 8 2155.370 2195.750 41.180 15.117 o
13 2 9 11.236 44.529 19.320 242.405 o
13 2 10 65.149 80.275 19.639 208.193 o
13 2 11 806.727 808.650 35.121 39.831 o
13 2 12 608.743 653.003 30.039 54.752 o
13 2 13 348.257 384.900 29.245 73.929 o
13 2 14 27.924 82.165 26.249 130.323 o
13 2 15 1122.710 1199.460 52.794 20.622 o
13 2 16 45.192 66.952 32.100 88.546 o
13 2 17 35.095 74.555 36.878 68.171 o
13 2 18 57.389 119.286 37.667 63.994 o
13 2 19 30.892 112.828 43.284 49.708 o
13 2 20 479.748 568.692 46.577 33.906 o
13 2 21 568.379 617.271 68.687 17.475 o
13 2 22 2.692 7.392 44.005 49.600 o
13 2 23 52.443 115.246 45.272 45.200 o
13 2 24 124.190 196.716 62.000 23.996 o
13 3 1 382.977 398.439 26.591 80.646 o
13 3 2 3519.340 3442.350 50.614 7.746 o
13 3 3 3027.280 3026.610 45.300 9.737 o
13 3 4 2916.120 2829.850 44.337 10.424 o
13 3 5 755.357 775.443 33.533 43.285 o
13 3 6 2859.520 2900.160 46.970 10.221 o
13 3 7 1925.550 1832.610 39.221 17.971 o
13 3 8 97.744 119.693 21.080 171.583 o
13 3 9 1433.040 1497.380 44.037 21.171 o
13 3 10 3440.210 3353.580 50.563 7.990 o
13 3 11 28.459 39.346 21.203 198.893 o
13 3 12 2484.070 2363.930 54.105 11.282 o
13 3 13 2588.870 2529.690 53.920 10.742 o
13 3 14 338.522 389.305 31.506 67.209 o
13 3 15 1707.450 1714.910 79.639 9.998 o
13 3 16 649.229 688.642 36.949 42.084 o
13 3 17 2242.750 2413.560 79.885 8.380 o
13 3 18 53.739 112.883 33.782 78.804 o
13 3 19 4869.430 5131.190 79.245 4.020 o
13 3 20 430.431 487.751 41.212 42.297 o
13 3 21 296.822 346.678 44.657 40.528 o
13 3 22 6.306 -6.069 37.518 68.178 o
13 3 23 8209.150 8773.200 222.835 1.022 o
13 3 24 143.573 212.686 42.556 48.105 o
13 4 1 65.251 62.609 22.155 171.607 o
13 4 2 10.074 3.009 18.863 264.469 o
13 4 3 14.973 1.353 19.920 236.013 o
13 4 4 6248.250 6058.360 61.996 3.238 o
13 4 5 447.392 430.835 26.003 77.501 o
13 4 6 321.294 335.175 24.192 97.872 o
13 4 7 413.116 345.702 25.456 84.574 o
13 4 8 1378.810 1405.780 38.645 24.465 o
13 4 9 469.099 465.536 27.237 71.449 o
13 4 10 39.131 84.610 21.214 189.167 o
13 4 11 11.991 41.557 20.385 219.344 o
13 4 12 926.924 955.131 34.161 37.019 o
13 4 13 11.408 25.111 22.919 177.525 o
13 4 14 44.709 63.027 24.136 150.992 o
13 4 15 1001.010 1091.590 40.621 29.365 o
13 4 16 234.614 230.059 27.818 91.875 o
13 4 17 8.819 64.397 26.241 134.102 o
13 4 18 944.570 977.563 49.101 24.791 o
13 4 19 58.879 98.872 32.161 86.472 o
13 4 20 3609.390 3874.170 94.945 4.853 o
13 4 21 50.633 46.886 33.724 80.846 o
13 4 22 25.662 -46.489 34.506 79.635 o
13 4 23 4.884 -16.829 38.113 66.120 o
13 4 24 42.608 107.462 41.823 52.919 o
13 5 1 4512.820 4442.780 53.706 5.401 o
13 5 2 51.986 44.481 20.186 208.805 o
13 5 3 2742.640 2723.680 46.369 10.902 o
13 5 4 700.575 728.084 30.502 49.733 o
13 5 5 5462.850 5532.260 62.057 3.871 o
13 5 6 2007.120 1931.450 42.354 16.383 o
13 5 7 1005.330 1058.390 33.483 35.235 o
13 5 8 400.764 391.825 25.931 82.063 o
13 5 9 1035.320 1057.310 34.294 34.036 o
13 5 10 238.751 240.406 24.522 108.980 o
13 5 11 7241.590 7215.730 73.667 2.435 o
13 5 12 517.997 467.987 28.019 66.746 o
13 5 13 113.588 115.177 26.515 115.944 o
13 5 14 769.705 804.986 36.890 38.567 o
13 5 15 2397.050 2400.830 53.831 11.539 o
13 5 16 91.209 84.361 26.210 122.639 o
13 5 17 324.908 300.578 31.885 68.647 o
13 5 18 322.847 380.795 33.930 61.228 o
13 5 19 192.512 281.305 43.886 44.044 o
13 5 20 606.561 614.005 50.008 28.888 o
13 5 21 2454.170 2427.600 84.919 7.509 o
13 5 22 77.970 45.568 35.197 73.368 o
13 5 23 255.458 231.181 40.230 50.378 o
13 6 1 18.869 -4.072 18.591 268.159 o
13 6 2 167.507 146.026 21.151 152.826 o
13 6 3 2045.260 1944.140 44.587 15.624 o
13 6 4 216.606 201.019 25.242 108.983 o
13 6 5 4964.390 4767.650 56.606 4.691 o
13 6 6 11.353 -11.289 18.710 268.850 o
13 6 7 637.085 613.585 28.592 57.194 o
13 6 8 281.540 295.723 24.338 102.794 o
13 6 9 0.961 -13.606 19.914 242.344 o
13 6 10 1.748 -55.113 19.935 241.500 o
13 6 11 331.889 405.574 28.712 76.067 o
13 6 12 15.973 11.115 20.540 220.207 o
13 6 13 850.906 780.684 34.773 39.608 o
13 6 14 119.123 130.954 25.972 118.509 o
13 6 15 25.219 11.599 24.084 159.892 o
13 6 16 1.723 11.148 25.480 147.119 o
13 6 17 300.980 304.979 32.741 66.951 o
13 6 18 3.814 31.588 32.257 91.304 o
13 6 19 1247.920 1267.020 55.206 18.622 o
13 6 20 445.371 469.828 52.064 29.223 o
13 6 21 271.030 329.674 38.802 51.882 o
13 6 22 214.767 180.217 34.809 66.508 o
13 6 23 353.961 317.125 41.458 45.004 o
13 7 1 11.248 2.036 18.729 267.826 o
13 7 2 3204.440 3127.170 53.523 8.492 o
13 7 3 1.212 15.406 20.636 222.781 o
13 7 4 516.005 543.954 27.283 66.878 o
13 7 5 410.495 396.289 25.377 83.252 o
13 7 6 2830.130 2770.600 46.783 10.516 o
13 7 7 7.478 -5.809 19.900 239.897 o
13 7 8 361.403 364.459 27.349 80.380 o
13 7 9 164.737 164.334 23.789 127.729 o
13 7 10 1238.420 1226.920 37.749 27.494 o
13 7 11 3700.150 3680.380 56.682 6.868 o
13 7 12 4177.200 4117.590 61.232 5.701 o
13 7 13 25.663 29.052 23.795 161.832 o
13 7 14 2678.660 2702.090 57.627 9.812 o
13 7 15 1154.790 1162.130 44.087 25.039 o
13 7 16 475.681 457.607 33.030 56.656 o
13 7 17 342.060 323.346 32.557 65.394 o
13 7 18 4632.460 4637.420 73.385 4.553 o
13 7 19 200.022 281.319 33.282 70.068 o
13 7 20 1500.320 1562.070 66.198 13.445 o
13 7 21 4.431 62.407 45.080 46.788 o
13 7 22 2106.580 2094.900 68.761 10.478 o
13 7 23 208.706 242.244 57.603 26.928 o
13 8 1 619.372 629.364 32.777 49.907 o
13 8 2 11.401 22.650 20.746 215.604 o
13 8 3 2189.520 2061.840 43.840 14.758 o
13 8 4 2720.550 2601.110 46.052 11.207 o
13 8 5 951.608 921.133 32.416 38.590 o
13 8 6 542.161 477.471 27.654 66.284 o
13 8 7 1847.670 1835.960 43.211 17.389 o
13 8 8 119.879 108.055 23.276 143.434 o
13 8 9 274.028 273.839 25.777 97.034 o
13 8 10 4.070 13.928 21.641 202.199 o
13 8 11 77.542 68.648 24.191 144.363 o
13 8 12 2659.880 2653.930 56.240 10.085 o
13 8 13 1049.240 1017.320 37.184 31.808 o
13 8 14 1.187 -25.670 22.998 181.725 o
13 8 15 48.465 51.488 25.095 140.888 o
13 8 16 228.081 199.123 29.348 86.233 o
13 8 17 9.294 41.155 26.943 128.849 o
13 8 18 387.226 409.328 35.142 55.616 o
13 8 19 21.860 37.629 32.324 89.650 o
13 8 20 1553.550 1525.030 55.709 16.202 o
13 8 21 99.548 103.589 35.516 70.107 o
13 8 22 1229.480 1122.060 51.487 20.776 o
13 9 1 922.667 937.143 40.161 31.785 o
13 9 2 5878.380 5706.350 71.457 3.390 o
13 9 3 1497.990 1437.940 39.947 22.580 o
13 9 4 369.767 373.089 26.145 84.056 o
13 9 5 1299.180 1278.190 37.663 26.525 o
13 9 6 3300.740 3259.490 53.215 8.178 o
13 9 7 202.646 225.225 24.827 111.814 o
13 9 8 438.157 387.157 28.518 71.398 o
13 9 9 5.278 -7.206 20.007 238.286 o
13 9 10 4404.340 4245.360 58.075 5.486 o
13 9 11 4753.140 4772.010 75.275 4.345 o
13 9 12 1676.270 1670.050 46.777 17.907 o
13 9 13 25.074 7.678 23.572 167.073 o
13 9 14 3539.050 3373.150 56.311 7.410 o
13 9 15 1454.130 1542.690 43.785 20.931 o
13 9 16 853.557 811.921 38.017 35.790 o
13 9 17 4.274 -4.736 25.689 145.220 o
13 9 18 2240.570 2216.850 71.591 9.620 o
13 9 19 258.762 264.566 33.687 66.629 o
13 9 20 8.260 -6.156 36.263 72.885 o
13 9 21 522.175 545.768 49.473 30.560 o
13 9 22 871.105 859.087 48.425 26.432 o
13 10 1 10.590 11.972 24.488 157.464 o
13 10 2 241.999 193.484 28.791 88.037 o
13 10 3 15.253 -15.655 24.360 159.338 o
13 10 4 1355.470 1311.800 37.960 25.547 o
13 10 5 651.037 657.727 32.190 49.550 o
13 10 6 46.675 57.137 22.892 166.448 o
13 10 7 73.913 35.047 22.859 163.484 o
13 10 8 356.229 356.747 28.728 76.016 o
13 10 9 7.702 -28.353 22.240 192.519 o
13 10 10 2.114 -5.800 22.966 182.004 o
13 10 11 570.307 682.035 33.055 50.094 o
13 10 12 250.600 196.573 28.320 89.522 o
13 10 13 0.315 22.925 24.382 159.705 o
13 10 14 208.118 181.626 26.298 104.368 o
13 10 15 251.343 237.196 29.620 82.358 o
13 10 16 79.456 72.454 27.724 112.838 o
13 10 17 174.626 188.069 30.121 86.503 o
13 10 18 0.612 -0.077 27.730 125.132 o
13 10 19 28.771 50.181 30.109 101.853 o
13 10 20 449.238 521.185 55.831 25.805 o
13 10 21 526.165 563.182 57.074 24.228 o
13 10 22 3.401 401.034 236.654 1.714 o
13 11 1 4629.870 4579.950 66.600 4.795 o
13 11 2 21.512 6.435 25.388 145.398 o
13 11 3 2511.460 2484.570 54.634 10.942 o
13 11 4 2722.820 2621.440 56.827 9.894 o
13 11 5 1488.200 1542.670 45.212 20.121 o
13 11 6 1158.760 1154.650 38.779 28.271 o
13 11 7 2730.220 2778.900 53.320 10.068 o
13 11 8 258.824 229.414 27.384 92.159 o
13 11 9 2564.040 2617.490 57.634 10.216 o
13 11 10 765.843 771.789 36.089 39.904 o
13 11 11 5905.290 5813.760 72.723 3.325 o
13 11 12 3677.810 3890.150 68.040 6.132 o
13 11 13 1183.980 1191.980 46.061 23.546 o
13 11 14 950.622 978.786 40.814 30.590 o
13 11 15 815.378 787.047 38.258 36.405 o
13 11 16 322.521 265.449 34.122 62.846 o
13 11 17 299.666 294.807 33.111 66.100 o
13 11 18 746.733 747.938 41.498 34.450 o
13 11 19 124.247 122.166 35.890 67.489 o
13 11 20 707.826 764.704 48.536 28.386 o
13 11 21 229.770 227.950 39.527 52.571 o
13 12 1 256.387 253.286 29.520 81.969 o
13 12 2 7.807 11.543 24.263 160.906 o
13 12 3 22.530 39.625 27.104 125.866 o
13 12 4 1535.680 1568.380 49.933 18.033 o
13 12 5 160.089 111.896 27.140 107.041 o
13 12 6 14.469 -4.322 24.048 163.573 o
13 12 7 1.085 -28.112 26.188 140.221 o
13 12 8 40.852 3.885 23.157 169.835 o
13 12 9 123.026 111.495 26.211 117.368 o
13 12 10 11.250 -10.715 24.196 162.230 o
13 12 11 2251.360 2219.080 50.871 12.843 o
13 12 12 220.658 225.096 31.572 76.608 o
13 12 13 137.428 115.425 28.588 99.924 o
13 12 14 2.611 20.657 28.104 120.490 o
13 12 15 2015.900 1966.280 51.928 14.090 o
13 12 16 49.443 25.762 29.492 105.263 o
13 12 17 366.800 360.417 41.585 44.116 o
13 12 18 110.626 117.908 31.749 84.893 o
13 12 19 215.995 243.329 35.508 63.149 o
13 12 20 993.450 961.196 55.265 21.011 o
13 13 1 2059.050 1965.800 51.231 14.056 o
13 13 2 2322.300 2274.400 53.949 11.975 o
13 13 3 4159.860 4190.640 69.718 5.329 o
13 13 4 371.577 355.344 35.506 56.110 o
13 13 5 58.708 40.214 27.311 119.910 o
13 13 6 1642.980 1639.000 47.187 18.077 o
13 13 7 3024.330 3097.840 61.314 8.239 o
13 13 8 252.647 249.296 32.161 72.257 o
13 13 9 2652.770 2658.740 58.845 9.789 o
13 13 10 2840.300 2763.420 55.308 9.587 o
13 13 11 8.164 -0.506 26.455 136.429 o
13 13 12 531.706 529.307 40.996 40.371 o
13 13 13 3800.590 3817.380 71.431 5.851 o
13 13 14 1312.960 1238.650 49.263 20.800 o
13 13 15 494.839 480.435 38.852 44.794 o
13 13 16 194.595 169.722 36.999 60.795 o
13 13 17 120.442 145.880 36.813 64.183 o
13 13 18 790.522 786.726 50.197 26.236 o
13 13 19 3696.430 3675.050 86.910 5.250 o
13 13 20 568.899 651.782 51.420 27.866 o
13 14 1 372.698 311.875 31.867 66.347 o
13 14 2 508.169 460.428 33.900 53.712 o
13 14 3 0.448 -16.313 26.192 140.266 o
13 14 4 511.185 498.375 36.221 48.670 o
13 14 5 565.016 481.162 36.703 46.713 o
13 14 6 66.806 26.615 27.791 115.949 o
13 14 7 13.892 5.022 26.752 132.371 o
13 14 8 2.650 -77.104 26.635 135.349 o
13 14 9 2.598 -36.527 27.808 124.198 o
13 14 10 368.134 279.615 34.446 60.071 o
13 14 11 1.650 -57.110 30.053 106.454 o
13 14 12 112.100 94.997 31.346 87.453 o
13 14 13 1286.460 1288.950 49.917 20.522 o
13 14 14 31.683 -13.996 29.448 108.200 o
13 14 15 0.155 -57.701 30.342 104.560 o
13 14 16 24.294 -2.478 31.045 98.128 o
13 14 17 616.768 637.061 47.662 30.780 o
13 14 18 175.232 152.663 37.635 59.872 o
13 14 19 472.842 505.612 46.680 34.273 o
13 15 1 1401.640 1401.680 51.492 18.776 o
13 15 2 5748.150 5728.470 81.718 3.272 o
13 15 3 447.667 447.349 34.897 53.709 o
13 15 4 5706.120 5585.390 80.204 3.359 o
13 15 5 742.601 706.974 41.590 34.723 o
13 15 6 4156.540 4088.030 72.909 5.252 o
13 15 7 2629.560 2635.110 59.218 9.832 o
13 15 8 887.241 855.781 41.207 31.942 o
13 15 9 0.562 -33.259 28.275 120.356 o
13 15 10 3383.400 3392.250 68.442 6.845 o
13 15 11 168.686 119.688 34.290 71.382 o
13 15 12 703.428 732.246 47.350 29.593 o
13 15 13 1.262 -51.224 32.977 88.456 o
13 15 14 1853.150 1790.880 61.762 12.921 o
13 15 15 83.212 63.317 32.650 83.717 o
13 15 16 4.048 -11.517 31.785 95.020 o
13 15 17 9.456 19.073 33.785 83.359 o
13 15 18 1233.100 1213.940 60.839 16.714 o
13 16 1 70.219 49.023 30.494 96.397 o
13 16 2 37.070 8.383 29.205 109.100 o
13 16 3 117.762 90.223 30.116 93.668 o
13 16 4 838.094 898.616 43.592 30.269 o
13 16 5 276.610 246.846 34.493 63.850 o
13 16 6 8.525 -74.884 28.261 119.635 o
13 16 7 604.470 650.257 41.982 36.856 o
13 16 8 6.154 -4.776 28.517 117.757 o
13 16 9 72.736 19.157 29.018 106.776 o
13 16 10 146.882 106.825 32.834 78.379 o
13 16 11 0.783 -32.447 34.598 80.389 o
13 16 12 839.344 837.285 50.386 25.459 o
13 16 13 278.220 259.994 42.133 45.834 o
13 16 14 42.515 -6.788 34.774 77.661 o
13 16 15 379.276 354.358 42.382 42.632 o
13 16 16 415.895 431.838 43.719 39.350 o
13 16 17 96.456 94.826 38.645 60.189 o
13 17 1 5.335 -27.567 30.478 103.218 o
13 17 2 1242.740 1229.720 51.151 20.476 o
13 17 3 3626.510 3602.640 71.368 6.194 o
13 17 4 153.849 150.414 32.995 76.287 o
13 17 5 2.937 -25.846 28.985 114.311 o
13 17 6 1704.010 1600.560 56.557 15.104 o
13 17 7 1963.990 1968.270 74.302 10.078 o
13 17 8 2.323 -26.669 31.757 95.306 o
13 17 9 393.391 439.633 37.300 50.453 o
13 17 10 494.193 543.352 41.218 40.608 o
13 17 11 346.867 307.585 46.983 36.791 o
13 17 12 6.730 -19.890 35.371 76.659 o
13 17 13 401.396 409.904 44.803 38.242 o
13 17 14 1305.240 1394.120 58.274 16.864 o
13 17 15 142.204 108.035 38.492 59.111 o
13 17 16 0.918 -34.282 38.060 66.430 o
13 18 1 30.563 -8.223 30.946 98.293 o
13 18 2 8.867 -10.670 30.557 102.417 o
13 18 3 374.291 404.090 39.130 47.846 o
13 18 4 1056.160 995.252 49.414 23.597 o
13 18 5 630.027 684.836 43.318 34.697 o
13 18 6 1.961 -13.094 32.882 88.928 o
13 18 7 135.635 74.595 35.712 68.571 o
13 18 8 642.632 592.763 44.610 33.776 o
13 18 9 101.521 42.789 34.109 76.803 o
13 18 10 34.811 -58.528 38.346 64.385 o
13 18 11 371.843 297.498 40.910 45.809 o
13 18 12 130.256 81.322 40.881 53.533 o
13 18 13 221.411 162.425 44.288 43.851 o
13 18 14 1.252 24.247 41.231 56.316 o
13 19 1 852.446 922.421 49.443 25.613 o
13 19 2 115.047 78.276 34.355 74.379 o
13 19 3 856.499 928.923 48.976 25.864 o
13 19 4 2048.650 2016.210 61.855 11.913 o
13 19 5 1139.010 1123.040 56.476 19.107 o
13 19 6 188.207 165.752 37.279 60.268 o
13 19 7 855.019 822.921 49.164 26.228 o
13 19 8 111.101 16.906 44.783 45.996 o
13 19 9 200.841 179.270 40.270 52.167 o
13 19 10 45.023 6.082 40.169 58.419 o
13 19 11 414.604 352.016 50.938 31.161 o
13 19 12 2358.300 2405.790 74.775 8.790 o
13 19 13 407.552 429.274 56.961 25.535 o
13 20 1 86.286 51.368 34.646 75.089 o
13 20 2 56.209 104.268 36.314 68.876 o
13 20 3 1165.760 1112.930 54.153 20.001 o
13 20 4 29.983 15.098 35.746 73.798 o
13 20 5 44.957 15.055 34.830 76.973 o
13 20 6 218.703 197.878 39.250 53.867 o
13 20 7 380.002 367.127 43.388 40.945 o
13 20 8 474.882 441.797 46.468 34.898 o
13 20 9 640.702 519.529 50.542 28.554 o
13 20 10 313.611 265.504 52.765 30.624 o
13 20 11 1145.680 1222.200 63.319 16.203 o
13 21 1 695.538 757.897 52.665 25.397 o
13 21 2 1772.870 1879.100 70.855 11.212 o
13 21 3 188.725 212.637 52.967 31.740 o
13 21 4 212.853 193.671 40.801 50.546 o
13 21 5 2541.760 2610.660 72.852 8.485 o
13 21 6 1462.290 1351.850 58.530 16.150 o
13 21 7 9.047 -86.848 36.687 71.188 o
13 21 8 628.919 575.556 49.845 29.000 o
13 21 9 389.219 295.170 71.814 17.190 o
13 22 1 86.738 97.846 41.183 53.608 o
13 22 2 68.983 26.809 43.055 50.316 o
13 22 3 505.642 568.673 49.708 30.387 o
13 22 4 50.149 15.428 42.667 51.702 o
13 22 5 58.779 34.496 39.171 60.577 o
14 0 0 11240.600 11297.000 174.248 0.905 o
14 0 2 1905.320 1899.320 62.430 12.434 o
14 0 4 9217.440 9458.540 130.156 1.366 o
14 0 6 1378.780 1470.060 60.037 15.784 o
14 0 8 5966.150 6081.770 91.007 2.929 o
14 0 10 4062.290 4137.810 85.636 4.788 o
14 0 12 50.855 73.138 39.144 60.335 o
14 0 14 2878.310 3049.380 113.420 4.736 o
14 0 16 2708.200 2720.300 166.858 2.796 o
14 0 18 632.274 619.648 93.923 9.940 o
14 0 20 3206.840 3248.710 129.231 3.797 o
14 0 22 5089.030 5089.570 145.433 2.429 o
14 1 0 0.373 29.860 32.081 92.566 o
14 1 1 204.356 219.908 25.263 109.145 o
14 1 2 296.075 326.948 26.592 89.254 o
14 1 3 0.202 63.851 22.658 179.515 o
14 1 4 136.091 178.422 26.392 111.065 o
14 1 5 152.259 223.596 25.225 114.861 o
14 1 6 429.621 461.088 28.443 70.149 o
14 1 7 97.251 135.578 24.254 135.452 o
14 1 8 155.408 172.264 24.078 126.147 o
14 1 9 28.517 57.981 22.768 172.014 o
14 1 10 669.986 690.709 40.317 37.415 o
14 1 11 955.263 1002.490 54.449 21.545 o
14 1 12 947.067 1085.660 58.312 19.450 o
14 1 13 1544.490 1644.630 65.879 13.246 o
14 1 14 185.386 267.166 35.502 63.835 o
14 1 15 9.826 60.294 33.837 82.040 o
14 1 16 2.577 112.785 35.438 74.159 o
14 1 17 1573.900 1541.080 56.835 15.734 o
14 1 18 32.927 55.630 37.944 64.898 o
14 1 19 783.368 920.310 60.595 19.663 o
14 1 20 359.294 547.647 52.593 29.151 o
14 1 21 48.517 76.607 39.243 60.060 o
14 1 22 1.158 268.702 84.939 13.162 o
14 2 0 5140.190 4955.690 93.040 3.556 o
14 2 1 5776.560 5741.850 64.360 3.559 o
14 2 2 426.358 439.333 28.538 70.594 o
14 2 3 540.969 545.590 29.392 60.681 o
14 2 4 1489.660 1653.050 43.629 20.300 o
14 2 5 9773.960 9704.190 79.600 1.487 o
14 2 6 285.722 345.569 28.300 82.185 o
14 2 7 242.491 345.293 27.057 90.521 o
14 2 8 3118.880 3290.290 52.963 8.546 o
14 2 9 2436.210 2515.390 52.065 11.486 o
14 2 10 673.834 780.720 39.923 37.046 o
14 2 11 6323.110 6247.170 76.733 2.953 o
14 2 12 6682.370 6728.900 79.504 2.667 o
14 2 13 302.982 414.736 36.073 55.984 o
14 2 14 137.443 173.740 34.198 71.901 o
14 2 15 3877.560 4143.760 88.490 4.818 o
14 2 16 2147.260 2260.100 83.349 8.248 o
14 2 17 765.624 858.585 56.638 22.024 o
14 2 18 254.326 276.211 37.515 56.014 o
14 2 19 87.151 73.580 32.938 81.878 o
14 2 20 1541.240 1484.010 78.130 10.834 o
14 2 21 4014.170 4120.820 106.958 4.009 o
14 2 22 203.432 421.684 76.126 15.716 o
14 3 0 182.595 142.861 34.233 70.502 o
14 3 1 145.884 143.939 24.613 125.017 o
14 3 2 111.461 128.193 25.971 119.562 o
14 3 3 1535.340 1525.500 37.912 22.681 o
14 3 4 875.461 874.067 32.421 40.730 o
14 3 5 2192.430 2381.100 46.679 13.490 o
14 3 6 341.095 349.995 27.192 82.768 o
14 3 7 249.631 302.786 27.237 90.756 o
14 3 8 225.488 315.288 32.469 70.924 o
14 3 9 11.168 74.112 25.512 140.461 o
14 3 10 70.141 82.030 23.936 147.191 o
14 3 11 47.432 106.178 25.729 130.961 o
14 3 12 54.951 100.568 25.280 134.502 o
14 3 13 87.188 108.932 26.072 122.777 o
14 3 14 133.398 174.937 38.947 57.184 o
14 3 15 150.708 254.984 42.979 46.717 o
14 3 16 1436.360 1665.590 67.710 13.113 o
14 3 17 28.160 76.079 42.941 50.894 o
14 3 18 5.791 -12.181 33.709 84.421 o
14 3 19 282.921 285.763 40.137 49.321 o
14 3 20 265.270 248.391 41.858 46.716 o
14 3 21 311.497 285.426 44.177 41.528 o
14 3 22 84.698 271.231 76.484 16.003 o
14 4 0 853.754 766.231 45.973 28.916 o
14 4 1 838.829 913.692 32.195 41.365 o
14 4 2 2856.920 2670.010 47.424 10.517 o
14 4 3 2055.320 2090.700 45.258 15.053 o
14 4 4 9.958 25.122 21.505 201.210 o
14 4 5 461.235 511.039 34.111 53.953 o
14 4 6 1418.760 1435.060 44.857 21.186 o
14 4 7 2491.110 2487.840 52.467 11.297 o
14 4 8 1.137 15.777 26.739 133.456 o
14 4 9 1124.190 1253.690 42.730 25.675 o
14 4 10 384.511 404.406 29.774 69.887 o
14 4 11 39.775 60.379 24.913 143.453 o
14 4 12 0.014 19.808 22.999 179.627 o
14 4 13 2483.100 2397.230 83.575 7.624 o
14 4 14 1342.700 1325.450 47.446 21.071 o
14 4 15 974.496 1058.310 46.352 25.902 o
14 4 16 896.870 903.301 45.876 27.791 o
14 4 17 2279.980 2420.540 86.331 7.609 o
14 4 18 548.157 620.904 44.830 34.620 o
14 4 19 2144.030 2189.990 89.220 7.639 o
14 4 20 376.777 419.005 45.219 37.972 o
14 4 21 1597.250 1583.100 65.055 13.373 o
14 4 22 1684.130 1717.420 77.626 10.383 o
14 5 0 439.583 422.186 37.209 49.664 o
14 5 1 0.362 -13.187 19.233 260.073 o
14 5 2 77.817 78.449 21.560 174.903 o
14 5 3 1653.770 1635.010 44.129 19.017 o
14 5 4 237.299 230.891 27.261 94.397 o
14 5 5 3111.540 2981.140 54.335 8.786 o
14 5 6 723.743 793.034 35.472 41.315 o
14 5 7 4.053 3.095 22.634 186.485 o
14 5 8 244.007 224.350 27.870 91.135 o
14 5 9 102.824 128.469 26.856 113.887 o
14 5 10 335.288 391.298 32.094 65.593 o
14 5 11 491.616 467.826 29.891 63.199 o
14 5 12 202.120 273.210 31.795 75.476 o
14 5 13 1229.940 1292.120 47.352 22.102 o
14 5 14 155.036 196.038 30.213 87.073 o
14 5 15 25.965 55.116 28.999 109.482 o
14 5 16 4.071 62.605 29.724 105.942 o
14 5 17 86.524 154.736 32.854 80.163 o
14 5 18 499.239 651.963 50.272 29.512 o
14 5 19 8.386 22.059 32.104 92.173 o
14 5 20 908.283 931.804 51.091 24.047 o
14 5 21 878.027 901.317 54.846 22.174 o
14 5 22 780.815 827.891 55.044 22.960 o
14 6 0 1572.660 1463.010 54.848 16.524 o
14 6 1 1034.930 1028.910 35.740 33.090 o
14 6 2 4.074 4.074 24.121 164.249 o
14 6 3 8437.340 8162.430 82.670 1.892 o
14 6 4 2540.890 2563.590 51.463 11.158 o
14 6 5 20.274 19.419 23.486 168.036 o
14 6 6 256.572 306.810 28.771 83.382 o
14 6 7 3502.820 3556.950 59.997 7.083 o
14 6 8 2360.940 2272.630 51.837 12.183 o
14 6 9 1240.360 1161.020 41.778 25.506 o
14 6 10 519.673 554.148 33.152 53.381 o
14 6 11 14.765 36.944 24.080 159.519 o
14 6 12 2064.460 2085.910 51.309 13.765 o
14 6 13 9873.650 9855.770 100.017 1.382 o
14 6 14 1126.650 1176.840 44.496 25.004 o
14 6 15 95.492 128.787 29.953 94.790 o
14 6 16 2726.760 2728.160 67.921 8.551 o
14 6 17 1242.630 1290.130 56.861 17.944 o
14 6 18 0.930 -19.878 38.443 65.114 o
14 6 19 501.503 558.232 47.832 32.358 o
14 6 20 1019.720 978.405 49.289 24.038 o
14 6 21 288.312 240.736 39.131 51.845 o
14 7 0 0.278 -1.343 42.051 54.436 o
14 7 1 88.776 54.812 24.901 136.558 o
14 7 2 793.008 799.342 36.023 39.162 o
14 7 3 253.452 305.426 28.710 83.880 o
14 7 4 21.535 0.401 24.340 158.377 o
14 7 5 6.069 6.474 24.275 161.573 o
14 7 6 2453.230 2373.370 52.911 11.538 o
14 7 7 226.256 239.476 28.555 88.627 o
14 7 8 202.090 205.206 29.330 87.842 o
14 7 9 243.211 258.776 27.985 89.383 o
14 7 10 442.998 427.132 31.442 62.174 o
14 7 11 248.125 248.903 29.345 83.350 o
14 7 12 23.838 1.624 24.748 152.817 o
14 7 13 583.271 642.893 39.158 40.877 o
14 7 14 273.130 317.164 36.555 57.218 o
14 7 15 68.241 60.999 31.338 91.349 o
14 7 16 255.933 212.940 33.969 66.905 o
14 7 17 115.617 151.368 31.702 83.852 o
14 7 18 343.637 399.694 39.947 47.070 o
14 7 19 17.701 23.488 31.747 93.576 o
14 7 20 269.674 329.288 42.361 44.922 o
14 7 21 68.123 14.713 35.141 74.664 o
14 8 0 1277.460 1284.790 66.940 14.449 o
14 8 1 300.360 299.015 34.586 61.758 o
14 8 2 2062.740 2089.810 57.007 12.648 o
14 8 3 2268.960 2191.620 52.338 12.574 o
14 8 4 3551.610 3570.320 61.722 6.889 o
14 8 5 242.837 204.216 28.684 88.101 o
14 8 6 1545.830 1550.180 46.703 19.146 o
14 8 7 447.266 424.562 33.151 57.933 o
14 8 8 2410.620 2432.330 56.868 11.006 o
14 8 9 93.444 62.203 24.495 139.257 o
14 8 10 1297.110 1255.140 42.517 24.084 o
14 8 11 147.555 150.344 28.004 101.081 o
14 8 12 5258.240 5484.720 74.598 3.762 o
14 8 13 265.773 254.475 29.208 82.644 o
14 8 14 1685.250 1695.220 48.900 17.133 o
14 8 15 2.351 21.878 28.808 114.700 o
14 8 16 2228.460 2280.650 82.799 8.171 o
14 8 17 32.424 13.517 34.313 79.870 o
14 8 18 274.098 303.644 35.652 59.717 o
14 8 19 1.976 28.965 42.840 52.124 o
14 8 20 1815.960 1917.560 76.399 10.109 o
14 8 21 134.249 100.748 38.826 58.513 o
14 9 0 0.407 -39.750 39.913 60.420 o
14 9 1 156.172 132.844 32.244 79.712 o
14 9 2 426.278 459.029 38.007 48.050 o
14 9 3 291.016 295.757 34.266 63.050 o
14 9 4 16.915 29.043 30.650 100.095 o
14 9 5 2167.980 1947.820 51.684 13.550 o
14 9 6 80.948 64.930 28.747 105.884 o
14 9 7 133.134 128.350 29.187 96.295 o
14 9 8 145.173 143.388 27.484 104.774 o
14 9 9 161.571 133.555 27.807 101.773 o
14 9 10 0.015 -34.420 23.389 175.983 o
14 9 11 204.912 207.278 28.840 89.917 o
14 9 12 15.842 7.965 26.271 136.707 o
14 9 13 10.507 38.691 27.250 126.039 o
14 9 14 190.017 132.602 30.897 83.706 o
14 9 15 146.610 156.234 33.855 73.158 o
14 9 16 439.267 362.153 40.621 44.284 o
14 9 17 704.289 723.602 41.280 35.509 o
14 9 18 89.959 124.819 36.538 66.499 o
14 9 19 1006.110 1101.520 48.306 24.213 o
14 9 20 158.464 230.391 51.202 34.002 o
14 10 0 405.159 387.461 53.928 28.223 o
14 10 1 13.961 -18.023 29.080 112.527 o
14 10 2 884.671 887.337 45.502 28.285 o
14 10 3 5151.650 5128.130 81.059 3.792 o
14 10 4 1562.150 1588.210 54.300 16.435 o
14 10 5 20.437 -14.507 30.790 100.017 o
14 10 6 1406.210 1459.440 54.479 17.506 o
14 10 7 1670.430 1738.120 47.719 17.450 o
14 10 8 1324.020 1395.780 45.245 21.922 o
14 10 9 2549.690 2525.370 53.625 10.902 o
14 10 10 215.771 162.399 28.519 92.344 o
14 10 11 22.544 -16.697 26.364 135.389 o
14 10 12 629.085 580.718 38.137 41.991 o
14 10 13 6027.000 5983.640 81.194 3.082 o
14 10 14 0.849 -4.472 29.392 111.360 o
14 10 15 2.671 -24.099 29.047 113.852 o
14 10 16 127.553 70.607 31.920 84.474 o
14 10 17 707.769 716.457 41.239 35.555 o
14 10 18 602.209 662.754 41.363 37.533 o
14 10 19 2211.540 2154.430 71.928 9.701 o
14 10 20 312.115 395.894 48.816 34.369 o
14 11 0 144.965 97.666 56.179 29.163 o
14 11 1 449.628 483.290 41.769 41.152 o
14 11 2 2.530 -6.989 30.802 101.283 o
14 11 3 150.485 182.024 35.165 67.800 o
14 11 4 0.239 -3.019 30.856 101.095 o
14 11 5 27.360 -19.418 29.696 106.814 o
14 11 6 76.644 8.255 28.582 109.980 o
14 11 7 124.326 80.951 29.282 98.262 o
14 11 8 160.838 122.745 30.113 89.590 o
14 11 9 16.139 8.906 25.886 140.602 o
14 11 10 65.135 43.212 26.097 129.414 o
14 11 11 223.924 209.904 31.117 78.623 o
14 11 12 147.861 147.166 30.572 87.378 o
14 11 13 587.761 541.179 37.166 44.734 o
14 11 14 242.279 244.683 33.621 67.924 o
14 11 15 39.451 -10.065 29.752 105.406 o
14 11 16 204.852 157.761 35.879 63.948 o
14 11 17 11.021 31.237 32.267 90.815 o
14 11 18 0.198 10.491 31.953 93.938 o
14 11 19 1005.180 1058.130 52.417 22.089 o
14 12 0 0.326 12.013 46.794 43.877 o
14 12 1 3843.290 3781.590 76.105 5.589 o
14 12 2 1205.070 1123.380 51.455 20.952 o
14 12 3 1012.930 1045.390 50.946 22.877 o
14 12 4 84.823 67.154 31.726 88.067 o
14 12 5 6155.640 6019.830 86.039 2.940 o
14 12 6 1256.100 1358.600 45.943 22.299 o
14 12 7 446.986 503.382 35.739 51.218 o
14 12 8 98.918 96.781 29.810 96.523 o
14 12 9 1694.410 1710.170 51.841 16.191 o
14 12 10 362.274 345.428 39.414 48.257 o
14 12 11 3163.640 3105.040 78.521 6.644 o
14 12 12 226.211 262.675 33.753 67.791 o
14 12 13 82.264 95.775 32.955 81.477 o
14 12 14 837.015 847.472 44.811 29.584 o
14 12 15 254.640 194.814 34.823 64.668 o
14 12 16 510.409 496.563 44.671 36.195 o
14 12 17 1618.680 1544.570 59.880 14.684 o
14 12 18 0.081 -2.014 34.507 80.847 o
14 13 0 986.649 1075.550 73.485 13.759 o
14 13 1 28.189 32.019 34.121 80.504 o
14 13 2 46.914 43.065 34.859 76.138 o
14 13 3 538.207 448.114 42.123 39.417 o
14 13 4 8.410 -7.674 31.648 95.548 o
14 13 5 0.145 -10.880 28.928 115.030 o
14 13 6 5.145 -21.002 28.307 119.601 o
14 13 7 102.552 116.136 29.313 98.408 o
14 13 8 200.185 190.400 32.436 75.213 o
14 13 9 193.288 99.284 31.180 83.229 o
14 13 10 11.399 -34.576 28.904 114.129 o
14 13 11 296.970 316.580 38.640 51.742 o
14 13 12 119.208 65.694 34.323 74.602 o
14 13 13 374.328 404.472 38.673 48.700 o
14 13 14 123.135 35.986 34.099 76.001 o
14 13 15 0.288 -53.031 30.930 100.608 o
14 13 16 276.360 194.863 36.251 59.830 o
14 13 17 98.704 64.360 38.098 62.208 o
14 13 18 0.243 -166.297 106.601 8.472 o
14 14 0 689.047 668.824 64.679 18.728 o
14 14 1 1341.310 1426.390 57.314 16.943 o
14 14 2 1682.590 1597.930 59.421 14.445 o
14 14 3 127.284 132.708 34.913 70.586 o
14 14 4 1850.730 1844.910 58.107 13.636 o
14 14 5 1318.630 1291.540 49.963 20.274 o
14 14 6 1967.010 1978.670 60.018 12.583 o
14 14 7 147.356 145.842 31.673 82.327 o
14 14 8 1746.100 1750.070 53.694 15.341 o
14 14 9 1178.530 1244.170 50.969 20.947 o
14 14 10 41.982 19.815 33.945 80.939 o
14 14 11 1799.100 1826.960 62.468 12.890 o
14 14 12 1173.270 1164.860 54.567 19.614 o
14 14 13 81.883 132.027 37.995 61.998 o
14 14 14 183.217 133.160 38.887 56.551 o
14 14 15 1560.050 1516.650 61.812 14.448 o
14 14 16 809.127 788.441 49.394 26.641 o
14 14 17 421.949 397.320 50.537 31.276 o
14 15 0 172.351 117.652 51.999 33.440 o
14 15 1 0.833 -43.926 33.495 85.765 o
14 15 2 277.328 256.235 43.006 44.317 o
14 15 3 14.700 -50.213 32.547 89.995 o
14 15 4 30.780 20.246 33.887 81.757 o
14 15 5 496.792 527.890 41.150 40.797 o
14 15 6 354.414 317.039 38.141 51.331 o
14 15 7 11.029 -66.770 30.709 101.252 o
14 15 8 41.049 31.294 30.127 101.516 o
14 15 9 1.183 -65.581 31.314 98.094 o
14 15 10 348.714 258.573 40.419 47.611 o
14 15 11 277.031 302.533 43.158 43.645 o
14 15 12 0.220 -26.070 34.340 81.628 o
14 15 13 90.655 35.724 37.118 66.079 o
14 15 14 0.202 -91.265 35.825 75.004 o
14 15 15 896.440 915.635 58.648 20.029 o
14 15 16 12.723 -45.968 48.107 41.438 o
14 16 0 5574.380 5761.060 142.834 2.269 o
14 16 1 0.562 -1.100 36.770 71.185 o
14 16 2 828.626 855.833 54.835 22.665 o
14 16 3 554.033 565.195 46.959 32.608 o
14 16 4 2382.450 2405.520 70.226 9.303 o
14 16 5 238.247 199.712 36.548 60.175 o
14 16 6 206.832 181.045 43.827 44.771 o
14 16 7 783.380 814.353 46.322 29.140 o
14 16 8 1215.390 1224.670 53.053 19.833 o
14 16 9 75.441 8.988 38.920 61.218 o
14 16 10 231.204 154.521 37.708 57.968 o
14 16 11 184.109 144.093 39.369 55.160 o
14 16 12 628.583 656.242 48.741 29.568 o
14 16 13 68.018 13.424 37.663 65.381 o
14 16 14 177.838 139.388 39.629 54.740 o
14 17 0 280.364 378.671 67.557 19.470 o
14 17 1 4.416 -61.878 42.108 54.199 o
14 17 2 421.323 393.937 47.707 34.410 o
14 17 3 5.985 -10.389 36.625 71.544 o
14 17 4 22.959 51.477 34.969 76.546 o
14 17 5 239.188 257.455 38.725 53.800 o
14 17 6 98.146 87.452 37.267 64.464 o
14 17 7 0.128 -79.522 33.699 84.767 o
14 17 8 262.507 147.154 39.179 53.562 o
14 17 9 330.512 365.780 42.651 42.972 o
14 17 10 1.310 -39.359 38.116 66.224 o
14 17 11 100.757 84.098 36.305 67.638 o
14 17 12 378.748 414.115 44.753 38.617 o
14 17 13 3.577 -16.113 37.486 68.386 o
14 18 0 1261.280 1471.300 120.225 5.745 o
14 18 1 1697.540 1796.280 74.971 10.739 o
14 18 2 988.944 1098.700 57.548 19.535 o
14 18 3 13.907 -78.340 36.270 72.636 o
14 18 4 640.116 635.544 47.302 30.865 o
14 18 5 3541.100 3669.940 85.598 5.466 o
14 18 6 2406.860 2462.870 70.905 9.110 o
14 18 7 548.637 478.228 47.981 32.122 o
14 18 8 358.541 309.554 50.659 32.225 o
14 18 9 722.180 692.956 51.673 26.159 o
14 18 10 688.044 640.560 50.352 27.706 o
14 18 11 797.233 813.469 59.638 20.347 o
14 19 0 1321.180 1295.770 93.979 8.680 o
14 19 1 292.607 257.255 46.068 39.149 o
14 19 2 43.547 53.059 39.443 59.936 o
14 19 3 114.972 13.762 39.973 57.064 o
14 19 4 0.409 -17.125 36.833 70.946 o
14 19 5 433.854 365.472 43.445 39.986 o
14 19 6 133.230 84.105 38.468 59.786 o
14 19 7 85.087 56.632 49.634 37.808 o
14 19 8 16.941 -34.893 40.199 59.136 o
14 19 9 256.531 122.384 44.790 42.733 o
14 20 0 830.312 857.542 83.826 11.640 o
14 20 1 47.532 15.447 41.094 55.702 o
14 20 2 2.450 -4.959 41.883 54.827 o
14 20 3 1122.390 1173.330 66.175 15.427 o
14 20 4 6.393 -66.971 37.146 69.543 o
14 20 5 93.579 32.138 39.375 59.048 o
14 20 6 0.512 -19.029 39.865 60.563 o
14 20 7 431.315 378.538 60.115 23.266 o
14 21 0 68.407 5.542 70.655 19.088 o
14 21 1 65.709 -14.824 68.507 20.308 o
15 0 2 1256.440 1220.840 58.329 17.498 o
15 0 4 432.154 530.862 51.736 29.370 o
15 0 6 92.862 175.478 44.356 45.797 o
15 0 8 619.558 775.928 76.836 14.070 o
15 0 10 321.109 428.734 82.817 13.187 o
15 0 12 91.949 260.358 73.844 17.128 o
15 0 14 1118.780 1090.800 110.048 6.923 o
[truncated: 45,499 more chars]
