# Supplementary material for: Fragmentation and transferability in Hirshfeld atom refinement
Source: IUCrJ. 2022 Feb 26;9(Pt 2):298–315. doi: 10.1107/S2052252522000690 (PMC8895009; doi:10.1107/S2052252522000690)
Supplement: Supplementary file 2 [file m-09-00298-sup2.zip › cif/metalorganic/MUHBOI_frag.cif]

data_MUHBOI_frag
_audit_creation_date               2021-06-25
_audit_creation_method
;
Olex2 1.3
(compiled 2020.07.31 svn.rc2a77460 for OlexSys, GUI svn.r6145)
;
_audit_contact_author_address      ?
_audit_contact_author_email        ?
_audit_contact_author_name         ''
_audit_contact_author_phone        ?
_publ_contact_author_id_orcid      ?
_publ_section_references
;
Bourhis, L.J., Dolomanov, O.V., Gildea, R.J., Howard, J.A.K., Puschmann, H.
 (2015). Acta Cryst. A71, 59-75.

Dolomanov, O.V., Bourhis, L.J., Gildea, R.J, Howard, J.A.K. & Puschmann, H.
 (2009), J. Appl. Cryst. 42, 339-341.
;
_chemical_formula_moiety           'C27 H38 Fe N2 O2 P, B F4'
_chemical_formula_sum              'C27 H38 B F4 Fe N2 O2 P'
_chemical_formula_weight           596.252
loop_
  _atom_type_symbol
  _atom_type_scat_dispersion_real
  _atom_type_scat_dispersion_imag
  _atom_type_scat_Cromer_Mann_a1
  _atom_type_scat_Cromer_Mann_a2
  _atom_type_scat_Cromer_Mann_a3
  _atom_type_scat_Cromer_Mann_a4
  _atom_type_scat_Cromer_Mann_b1
  _atom_type_scat_Cromer_Mann_b2
  _atom_type_scat_Cromer_Mann_b3
  _atom_type_scat_Cromer_Mann_b4
  _atom_type_scat_Cromer_Mann_c
  _atom_type_scat_source
  _atom_type_scat_dispersion_source
 C 0.00347 0.00161 2.31000 1.02000 1.58860 0.86500 20.84390 10.20750 0.56870
 51.65120 0.215599998832
 'International Tables Volume C Table 6.1.1.4 (pp. 500-502)'
 'Henke, Gullikson and Davis, At. Data and Nucl. Data Tables, 1993, 54, 2'
 B 0.00141 0.00067 2.05450 1.33260 1.09790 0.70680 23.21850 1.02100 60.34980
 0.14030 -0.193200007081
 'International Tables Volume C Table 6.1.1.4 (pp. 500-502)'
 'Henke, Gullikson and Davis, At. Data and Nucl. Data Tables, 1993, 54, 2'
 F 0.01794 0.01033 3.53920 2.64120 1.51700 1.02430 10.28250 4.29440 0.26150
 26.14760 0.277599990368
 'International Tables Volume C Table 6.1.1.4 (pp. 500-502)'
 'Henke, Gullikson and Davis, At. Data and Nucl. Data Tables, 1993, 54, 2'
 H 0.00000 0.00000 0.49300 0.32291 0.14019 0.04081 10.51090 26.12570 3.14236
 57.79970 0.0030380000826
 'International Tables Volume C Table 6.1.1.4 (pp. 500-502)'
 'Henke, Gullikson and Davis, At. Data and Nucl. Data Tables, 1993, 54, 2'
 O 0.01158 0.00611 3.04850 2.28680 1.54630 0.86700 13.27710 5.70110 0.32390
 32.90890 0.250800013542
 'International Tables Volume C Table 6.1.1.4 (pp. 500-502)'
 'Henke, Gullikson and Davis, At. Data and Nucl. Data Tables, 1993, 54, 2'
 N 0.00653 0.00323 12.21260 3.13220 2.01250 1.16630 0.00570 9.89330 28.99750
 0.58260 -11.5290002823
 'International Tables Volume C Table 6.1.1.4 (pp. 500-502)'
 'Henke, Gullikson and Davis, At. Data and Nucl. Data Tables, 1993, 54, 2'
 P 0.10434 0.09671 6.43450 4.17910 1.78000 1.49080 1.90670 27.15700 0.52600
 68.16450 1.11489999294
 'International Tables Volume C Table 6.1.1.4 (pp. 500-502)'
 'Henke, Gullikson and Davis, At. Data and Nucl. Data Tables, 1993, 54, 2'
 Fe 0.35822 0.84933 11.76950 7.35730 3.52220 2.30450 4.76110 0.30720 15.35350
 76.88050 1.03690004349
 'International Tables Volume C Table 6.1.1.4 (pp. 500-502)'
 'Henke, Gullikson and Davis, At. Data and Nucl. Data Tables, 1993, 54, 2'

_space_group_crystal_system        'triclinic'
_space_group_IT_number             2
_space_group_name_H-M_alt          'P -1'
_space_group_name_Hall             '-P 1'
loop_
  _space_group_symop_id
  _space_group_symop_operation_xyz
 1 x,y,z
 2 -x,-y,-z

_symmetry_Int_Tables_number        2
_cell_length_a                     8.1946(16)
_cell_length_b                     13.743(3)
_cell_length_c                     14.154(3)
_cell_angle_alpha                  70.01(3)
_cell_angle_beta                   74.91(3)
_cell_angle_gamma                  77.01(3)
_cell_volume                       1430.0(6)
_cell_formula_units_Z              2
_cell_measurement_temperature    100(2)
_cell_measurement_reflns_used    62247
_cell_measurement_theta_min      2.0
_cell_measurement_theta_max      27.88
_exptl_absorpt_coefficient_mu      0.636
_exptl_crystal_density_diffrn      1.385
_exptl_crystal_F_000               625.257
_exptl_crystal_size_max            0.19
_exptl_crystal_size_mid            0.18
_exptl_crystal_size_min            0.16
_exptl_crystal_description       prism
_exptl_crystal_colour            orange
_diffrn_measurement_device_type  'Bruker KappaApexII CCD'
_diffrn_reflns_av_R_equivalents    0.0338
_diffrn_reflns_av_unetI/netI       0.0196
_diffrn_reflns_Laue_measured_fraction_full  0.9975
_diffrn_reflns_Laue_measured_fraction_max  0.9981
_diffrn_reflns_limit_h_max         11
_diffrn_reflns_limit_h_min         -11
_diffrn_reflns_limit_k_max         19
_diffrn_reflns_limit_k_min         -19
_diffrn_reflns_limit_l_max         19
_diffrn_reflns_limit_l_min         -19
_diffrn_reflns_number              67207
_diffrn_reflns_point_group_measured_fraction_full  0.9975
_diffrn_reflns_point_group_measured_fraction_max  0.9981
_diffrn_reflns_theta_full          25.2417
_diffrn_reflns_theta_max           27.88
_diffrn_reflns_theta_min           2.72
_diffrn_ambient_temperature        100.15
_diffrn_measured_fraction_theta_full  0.9975
_diffrn_measured_fraction_theta_max  0.9981
_diffrn_radiation_type             'Mo K\a'
_diffrn_radiation_wavelength       0.71073
_reflns_Friedel_coverage           0.0
_reflns_limit_h_max                10
_reflns_limit_h_min                -10
_reflns_limit_k_max                18
_reflns_limit_k_min                -16
_reflns_limit_l_max                18
_reflns_limit_l_min                0
_reflns_number_gt                  6430
_reflns_number_total               6798
_reflns_threshold_expression       I>=2u(I)
_computing_molecular_graphics      'Olex2 1.3 (Dolomanov et al., 2009)'
_computing_publication_material    'Olex2 1.3 (Dolomanov et al., 2009)'
_computing_structure_refinement    'olex2.refine 1.3 (Bourhis et al., 2015)'
_refine_diff_density_max           0.8007
_refine_diff_density_min           -0.6394
_refine_diff_density_rms           0.0367
_refine_ls_d_res_high              0.7600
_refine_ls_d_res_low               7.4923
_refine_ls_goodness_of_fit_ref     1.0780
_refine_ls_hydrogen_treatment      refall
_refine_ls_matrix_type             full
_refine_ls_number_constraints      0
_refine_ls_number_parameters       685
_refine_ls_number_reflns           6798
_refine_ls_number_restraints       0
_refine_ls_R_factor_all            0.0206
_refine_ls_R_factor_gt             0.0189
_refine_ls_restrained_S_all        1.0780
_refine_ls_shift/su_max            0.0007
_refine_ls_shift/su_mean           0.0000
_refine_ls_structure_factor_coef   Fsqd
_refine_ls_weighting_details      
 'w=1/[\s^2^(Fo^2^)+(0.0151P)^2^+0.3290P] where P=(Fo^2^+2Fc^2^)/3'
_refine_ls_weighting_scheme        calc
_refine_ls_wR_factor_gt            0.0429
_refine_ls_wR_factor_ref           0.0438
_olex2_refinement_description
;
;
loop_
  _atom_site_label
  _atom_site_type_symbol
  _atom_site_fract_x
  _atom_site_fract_y
  _atom_site_fract_z
  _atom_site_U_iso_or_equiv
  _atom_site_adp_type
  _atom_site_occupancy
  _atom_site_refinement_flags_posn
 Fe2 Fe 0.132857(14) 0.261986(9) 0.256053(9) 0.01081(4) Uani 1.000000 .
 H1 H -0.0123(16) 0.2215(9) 0.3368(9) 0.035(3) Uani 1.000000 .
 P3 P 0.04887(3) 0.170963(16) 0.177994(16) 0.01179(5) Uani 1.000000 .
 O2 O 0.42996(8) 0.34560(5) 0.10149(5) 0.02263(14) Uani 1.000000 .
 O1 O 0.31479(9) 0.07784(5) 0.38361(5) 0.02454(14) Uani 1.000000 .
 N1 N -0.02932(8) 0.37761(5) 0.18847(5) 0.01232(13) Uani 1.000000 .
 N2 N 0.10735(9) 0.36067(5) 0.33556(5) 0.01238(13) Uani 1.000000 .
 C1 C -0.03736(12) 0.28058(7) 0.07645(7) 0.01500(16) Uani 1.000000 .
 H1A H 0.0685(16) 0.2980(9) 0.0099(9) 0.029(3) Uani 1.000000 .
 H1B H -0.1360(17) 0.2620(9) 0.0495(9) 0.030(3) Uani 1.000000 .
 C2 C -0.09780(10) 0.37561(6) 0.11262(6) 0.01344(15) Uani 1.000000 .
 C3 C -0.21884(11) 0.45836(7) 0.07165(7) 0.01634(16) Uani 1.000000 .
 H3 H -0.2728(17) 0.4527(10) 0.0124(10) 0.035(3) Uani 1.000000 .
 C4 C -0.26681(11) 0.54384(7) 0.10933(7) 0.01774(17) Uani 1.000000 .
 H4 H -0.3648(17) 0.6071(10) 0.0814(10) 0.036(3) Uani 1.000000 .
 C5 C -0.19039(11) 0.54668(7) 0.18549(7) 0.01637(16) Uani 1.000000 .
 H5 H -0.2248(16) 0.6123(10) 0.2162(10) 0.035(3) Uani 1.000000 .
 C6 C -0.07248(10) 0.46168(6) 0.22400(6) 0.01352(15) Uani 1.000000 .
 C7 C 0.00922(10) 0.44919(6) 0.30915(6) 0.01353(15) Uani 1.000000 .
 C8 C -0.02789(13) 0.53234(7) 0.36012(7) 0.01842(17) Uani 1.000000 .
 H8A H -0.1580(18) 0.5392(11) 0.4023(12) 0.048(4) Uani 1.000000 .
 H8B H 0.055(2) 0.5165(11) 0.4138(11) 0.048(4) Uani 1.000000 .
 H8C H -0.0119(19) 0.6078(10) 0.3039(10) 0.039(4) Uani 1.000000 .
 C9 C -0.14137(11) 0.10390(7) 0.25680(7) 0.01661(17) Uani 1.000000 .
 C10 C -0.28958(12) 0.18863(8) 0.28088(8) 0.02190(19) Uani 1.000000 .
 H10A H -0.3327(18) 0.2386(11) 0.2119(10) 0.043(4) Uani 1.000000 .
 H10B H -0.3956(16) 0.1506(11) 0.3323(11) 0.045(4) Uani 1.000000 .
 H10C H -0.2551(16) 0.2362(10) 0.3183(11) 0.038(4) Uani 1.000000 .
 C11 C -0.20343(14) 0.04616(8) 0.19997(8) 0.0237(2) Uani 1.000000 .
 H11A H -0.3192(18) 0.0182(11) 0.2483(11) 0.048(4) Uani 1.000000 .
 H11B H -0.2303(18) 0.0979(10) 0.1264(10) 0.039(4) Uani 1.000000 .
 H11C H -0.1116(16) -0.0216(10) 0.1874(11) 0.036(3) Uani 1.000000 .
 C12 C -0.10125(14) 0.02724(8) 0.35932(7) 0.02172(19) Uani 1.000000 .
 H12A H -0.2131(19) -0.0100(11) 0.4025(10) 0.048(4) Uani 1.000000 .
 H12B H 0.0032(19) -0.0351(10) 0.3488(10) 0.043(4) Uani 1.000000 .
 H12C H -0.0742(18) 0.0681(10) 0.4051(10) 0.041(4) Uani 1.000000 .
 C13 C 0.20772(11) 0.08508(7) 0.10701(7) 0.01697(17) Uani 1.000000 .
 C14 C 0.24749(15) -0.02499(8) 0.18059(9) 0.0258(2) Uani 1.000000 .
 H14A H 0.142(2) -0.0689(10) 0.2052(12) 0.051(4) Uani 1.000000 .
 H14B H 0.3528(19) -0.0691(11) 0.1398(11) 0.051(4) Uani 1.000000 .
 H14C H 0.2821(19) -0.0206(11) 0.2477(11) 0.051(4) Uani 1.000000 .
 C15 C 0.14634(14) 0.07844(9) 0.01597(8) 0.02364(19) Uani 1.000000 .
 H15A H 0.2396(18) 0.0257(12) -0.0176(11) 0.052(4) Uani 1.000000 .
 H15B H 0.027(2) 0.0506(13) 0.0377(11) 0.061(5) Uani 1.000000 .
 H15C H 0.135(2) 0.1520(12) -0.0418(12) 0.054(4) Uani 1.000000 .
 C16 C 0.37428(12) 0.13248(9) 0.06395(9) 0.0244(2) Uani 1.000000 .
 H16A H 0.4613(17) 0.0866(11) 0.0176(11) 0.049(4) Uani 1.000000 .
 H16B H 0.3556(18) 0.2124(11) 0.0142(11) 0.045(4) Uani 1.000000 .
 H16C H 0.4342(17) 0.1302(12) 0.1247(11) 0.043(4) Uani 1.000000 .
 C17 C 0.18256(10) 0.33162(6) 0.42477(6) 0.01268(15) Uani 1.000000 .
 C18 C 0.34516(11) 0.35515(7) 0.41438(7) 0.01594(16) Uani 1.000000 .
 C19 C 0.42052(12) 0.31571(7) 0.50057(7) 0.01957(18) Uani 1.000000 .
 H19 H 0.5462(16) 0.3340(11) 0.4937(10) 0.040(4) Uani 1.000000 .
 C20 C 0.33869(12) 0.25564(7) 0.59493(7) 0.01978(18) Uani 1.000000 .
 C21 C 0.17373(12) 0.23827(7) 0.60323(7) 0.01701(17) Uani 1.000000 .
 H21 H 0.1046(17) 0.1973(10) 0.6771(10) 0.036(3) Uani 1.000000 .
 C22 C 0.09224(11) 0.27622(6) 0.51971(6) 0.01432(16) Uani 1.000000 .
 C23 C 0.43522(13) 0.42344(8) 0.31572(8) 0.02204(19) Uani 1.000000 .
 H23A H 0.552(3) 0.436(2) 0.3231(14) 0.116(9) Uani 1.000000 .
 H23B H 0.466(3) 0.3908(17) 0.2564(12) 0.104(8) Uani 1.000000 .
 H23C H 0.371(2) 0.4956(15) 0.2904(17) 0.123(11) Uani 1.000000 .
 C24 C 0.42404(18) 0.21202(10) 0.68603(10) 0.0330(2) Uani 1.000000 .
 H24A H 0.503(3) 0.1418(15) 0.6831(16) 0.107(9) Uani 1.000000 .
 H24B H 0.493(2) 0.2636(15) 0.6888(12) 0.078(6) Uani 1.000000 .
 H24C H 0.332(2) 0.1930(15) 0.7568(12) 0.071(6) Uani 1.000000 .
 C25 C -0.08956(12) 0.26033(8) 0.53469(8) 0.02064(18) Uani 1.000000 .
 H25A H -0.097(2) 0.2005(15) 0.5039(14) 0.072(6) Uani 1.000000 .
 H25B H -0.1472(17) 0.2370(13) 0.6132(11) 0.056(5) Uani 1.000000 .
 H25C H -0.1644(18) 0.3296(13) 0.4990(14) 0.075(6) Uani 1.000000 .
 C27 C 0.31646(11) 0.31138(6) 0.15925(6) 0.01488(16) Uani 1.000000 .
 C26 C 0.24714(10) 0.15141(7) 0.33285(6) 0.01544(16) Uani 1.000000 .
 B1 B 0.23694(16) 0.71003(9) 0.13542(9) 0.0264(2) Uani 1.000000 .
 F1 F 0.22987(9) 0.61266(5) 0.12832(5) 0.03721(15) Uani 1.000000 .
 F2 F 0.28712(9) 0.77789(6) 0.03924(5) 0.03922(16) Uani 1.000000 .
 F3 F 0.34728(16) 0.69787(6) 0.19704(9) 0.0909(4) Uani 1.000000 .
 F4 F 0.07532(12) 0.75082(6) 0.17599(7) 0.0774(3) Uani 1.000000 .

loop_
  _atom_site_aniso_label
  _atom_site_aniso_U_11
  _atom_site_aniso_U_22
  _atom_site_aniso_U_33
  _atom_site_aniso_U_12
  _atom_site_aniso_U_13
  _atom_site_aniso_U_23
 Fe2 0.01097(6) 0.01080(6) 0.01108(6) -0.00166(4) -0.00374(4) -0.00268(4)
 H1 0.046(9) 0.024(8) 0.034(8) 0.013(7) -0.023(7) -0.009(7)
 P3 0.01250(10) 0.01128(9) 0.01236(10) -0.00229(7) -0.00439(8) -0.00278(7)
 O2 0.0195(3) 0.0289(3) 0.0187(3) -0.0104(3) 0.0001(3) -0.0049(3)
 O1 0.0253(3) 0.0192(3) 0.0251(3) 0.0016(3) -0.0128(3) 0.0008(3)
 N1 0.0130(3) 0.0113(3) 0.0122(3) -0.0020(3) -0.0042(3) -0.0018(3)
 N2 0.0137(3) 0.0132(3) 0.0112(3) -0.0026(3) -0.0041(3) -0.0034(3)
 C1 0.0185(4) 0.0146(4) 0.0131(4) -0.0034(3) -0.0065(3) -0.0024(3)
 H1A 0.039(8) 0.025(8) 0.022(7) -0.007(6) -0.002(7) -0.008(6)
 H1B 0.039(8) 0.025(8) 0.027(8) -0.001(6) -0.015(7) -0.006(6)
 C2 0.0142(4) 0.0127(4) 0.0130(4) -0.0026(3) -0.0053(3) -0.0011(3)
 C3 0.0169(4) 0.0152(4) 0.0157(4) -0.0019(3) -0.0076(3) -0.0002(3)
 H3 0.039(9) 0.032(8) 0.035(8) 0.003(7) -0.021(7) -0.006(7)
 C4 0.0184(4) 0.0146(4) 0.0171(4) 0.0004(3) -0.0070(3) -0.0001(3)
 H4 0.043(9) 0.030(8) 0.033(8) 0.005(7) -0.019(7) -0.006(7)
 C5 0.0184(4) 0.0120(4) 0.0161(4) 0.0008(3) -0.0047(3) -0.0020(3)
 H5 0.033(8) 0.028(8) 0.039(9) 0.009(6) -0.012(7) -0.010(7)
 C6 0.0144(4) 0.0120(4) 0.0131(4) -0.0013(3) -0.0040(3) -0.0020(3)
 C7 0.0156(4) 0.0125(4) 0.0128(4) -0.0016(3) -0.0036(3) -0.0038(3)
 C8 0.0243(5) 0.0148(4) 0.0167(4) -0.0014(4) -0.0042(4) -0.0064(4)
 H8A 0.038(9) 0.046(10) 0.060(11) -0.014(8) 0.012(8) -0.027(8)
 H8B 0.073(11) 0.039(9) 0.046(10) 0.007(8) -0.027(9) -0.029(8)
 H8C 0.062(11) 0.024(8) 0.033(9) -0.010(7) -0.006(8) -0.011(7)
 C9 0.0166(4) 0.0152(4) 0.0178(4) -0.0063(3) -0.0044(3) -0.0015(3)
 C10 0.0141(4) 0.0230(5) 0.0267(5) -0.0048(4) -0.0024(4) -0.0050(4)
 H10A 0.044(9) 0.040(9) 0.035(9) 0.002(7) -0.010(7) -0.002(7)
 H10B 0.025(8) 0.046(9) 0.057(10) -0.017(7) 0.006(7) -0.011(8)
 H10C 0.029(8) 0.036(8) 0.052(10) -0.001(7) -0.004(7) -0.025(8)
 C11 0.0267(5) 0.0230(5) 0.0254(5) -0.0130(4) -0.0083(4) -0.0041(4)
 H11A 0.044(9) 0.055(10) 0.048(10) -0.024(8) -0.009(8) -0.008(8)
 H11B 0.058(10) 0.037(8) 0.033(8) -0.023(7) -0.023(8) -0.002(7)
 H11C 0.035(8) 0.023(7) 0.060(10) 0.001(7) -0.019(7) -0.020(7)
 C12 0.0284(5) 0.0170(4) 0.0183(5) -0.0082(4) -0.0055(4) 0.0000(4)
 H12A 0.053(10) 0.046(9) 0.036(9) -0.027(8) -0.003(8) 0.008(7)
 H12B 0.059(10) 0.028(8) 0.029(8) 0.004(8) -0.007(7) 0.000(7)
 H12C 0.063(11) 0.029(8) 0.032(8) -0.011(7) -0.022(8) 0.002(7)
 C13 0.0173(4) 0.0172(4) 0.0190(4) -0.0006(3) -0.0052(3) -0.0089(3)
 C14 0.0320(6) 0.0174(5) 0.0282(5) 0.0057(4) -0.0113(5) -0.0092(4)
 H14A 0.067(11) 0.024(8) 0.063(11) -0.011(8) -0.014(9) -0.011(8)
 H14B 0.058(10) 0.036(9) 0.049(10) 0.017(8) -0.003(8) -0.022(8)
 H14C 0.062(11) 0.042(10) 0.044(10) 0.012(8) -0.017(9) -0.013(8)
 C15 0.0272(5) 0.0278(5) 0.0221(5) -0.0030(4) -0.0076(4) -0.0139(4)
 H15A 0.047(9) 0.069(11) 0.053(10) 0.018(9) -0.021(8) -0.044(9)
 H15B 0.056(11) 0.105(15) 0.044(10) -0.045(11) -0.002(8) -0.033(10)
 H15C 0.074(12) 0.041(9) 0.052(10) 0.005(8) -0.039(9) -0.010(8)
 C16 0.0168(4) 0.0311(6) 0.0297(5) -0.0039(4) 0.0006(4) -0.0185(5)
 H16A 0.038(9) 0.057(10) 0.066(11) -0.002(8) 0.004(8) -0.049(9)
 H16B 0.045(10) 0.034(9) 0.046(10) -0.008(7) 0.008(8) -0.011(8)
 H16C 0.030(8) 0.064(11) 0.045(9) -0.010(7) -0.005(7) -0.031(8)
 C17 0.0136(4) 0.0143(4) 0.0116(4) -0.0020(3) -0.0049(3) -0.0039(3)
 C18 0.0138(4) 0.0192(4) 0.0168(4) -0.0038(3) -0.0038(3) -0.0065(3)
 C19 0.0167(4) 0.0232(4) 0.0221(5) -0.0020(3) -0.0088(4) -0.0080(4)
 H19 0.029(8) 0.058(10) 0.036(8) -0.010(7) -0.016(7) -0.008(7)
 C20 0.0231(4) 0.0182(4) 0.0208(4) 0.0006(3) -0.0124(4) -0.0058(3)
 C21 0.0229(4) 0.0146(4) 0.0137(4) -0.0022(3) -0.0068(4) -0.0025(3)
 H21 0.040(8) 0.039(9) 0.031(8) -0.013(7) -0.005(7) -0.009(7)
 C22 0.0157(4) 0.0144(4) 0.0130(4) -0.0030(3) -0.0039(3) -0.0031(3)
 C23 0.0184(5) 0.0285(5) 0.0201(5) -0.0099(4) -0.0011(4) -0.0066(4)
 H23A 0.099(17) 0.19(2) 0.062(13) -0.115(18) -0.022(12) 0.029(14)
 H23B 0.18(2) 0.114(18) 0.024(9) -0.093(17) 0.039(12) -0.028(11)
 H23C 0.061(13) 0.067(13) 0.118(18) 0.022(11) 0.051(13) 0.053(13)
 C24 0.0407(7) 0.0323(6) 0.0309(6) -0.0026(5) -0.0252(5) -0.0041(5)
 H24A 0.16(2) 0.069(14) 0.098(17) 0.069(15) -0.097(16) -0.039(12)
 H24B 0.107(15) 0.086(14) 0.053(11) -0.046(13) -0.056(11) 0.015(10)
 H24C 0.072(13) 0.113(16) 0.025(9) -0.044(12) -0.018(9) 0.007(10)
 C25 0.0182(4) 0.0254(5) 0.0164(4) -0.0084(4) -0.0023(4) -0.0015(4)
 H25A 0.053(11) 0.101(15) 0.093(14) -0.041(11) 0.012(10) -0.071(13)
 H25B 0.030(8) 0.098(14) 0.030(9) -0.029(9) 0.009(7) -0.006(9)
 H25C 0.026(9) 0.053(11) 0.105(15) -0.014(8) -0.016(9) 0.034(10)
 C27 0.0139(4) 0.0174(4) 0.0133(4) -0.0042(3) -0.0027(3) -0.0033(3)
 C26 0.0155(4) 0.0146(4) 0.0160(4) -0.0008(3) -0.0068(3) -0.0027(3)
 B1 0.0340(6) 0.0273(5) 0.0194(5) -0.0000(5) -0.0106(4) -0.0081(4)
 F1 0.0514(4) 0.0361(3) 0.0317(3) -0.0113(3) -0.0126(3) -0.0136(3)
 F2 0.0390(4) 0.0526(4) 0.0281(3) -0.0271(3) -0.0000(3) -0.0067(3)
 F3 0.1638(11) 0.0382(4) 0.1110(8) -0.0042(5) -0.1197(8) -0.0117(5)
 F4 0.0756(6) 0.0425(4) 0.0580(5) 0.0103(4) 0.0391(5) 0.0042(4)

loop_
  _geom_bond_atom_site_label_1
  _geom_bond_atom_site_label_2
  _geom_bond_distance
  _geom_bond_site_symmetry_2
  _geom_bond_publ_flag
 Fe2 H1 1.479(13) . ?
 Fe2 P3 2.2332(5) . ?
 Fe2 N1 1.9696(10) . ?
 Fe2 N2 1.9857(8) . ?
 Fe2 C27 1.8307(11) . ?
 Fe2 C26 1.7688(11) . ?
 P3 C1 1.8451(11) . ?
 P3 C9 1.8873(11) . ?
 P3 C13 1.8804(11) . ?
 O2 C27 1.1369(11) . ?
 O1 C26 1.1422(11) . ?
 N1 C2 1.3450(11) . ?
 N1 C6 1.3541(11) . ?
 N2 C7 1.2931(12) . ?
 N2 C17 1.4434(11) . ?
 C1 H1A 1.101(12) . ?
 C1 H1B 1.087(12) . ?
 C1 C2 1.4990(12) . ?
 C2 C3 1.3982(12) . ?
 C3 H3 1.076(12) . ?
 C3 C4 1.3894(13) . ?
 C4 H4 1.083(12) . ?
 C4 C5 1.3954(13) . ?
 C5 H5 1.083(13) . ?
 C5 C6 1.3882(13) . ?
 C6 C7 1.4687(12) . ?
 C7 C8 1.4872(12) . ?
 C8 H8A 1.079(14) . ?
 C8 H8B 1.084(14) . ?
 C8 H8C 1.081(13) . ?
 C9 C10 1.5385(14) . ?
 C9 C11 1.5383(13) . ?
 C9 C12 1.5398(13) . ?
 C10 H10A 1.078(13) . ?
 C10 H10B 1.083(13) . ?
 C10 H10C 1.089(13) . ?
 C11 H11A 1.078(14) . ?
 C11 H11B 1.087(13) . ?
 C11 H11C 1.092(12) . ?
 C12 H12A 1.087(13) . ?
 C12 H12B 1.086(14) . ?
 C12 H12C 1.079(14) . ?
 C13 C14 1.5353(14) . ?
 C13 C15 1.5364(13) . ?
 C13 C16 1.5343(14) . ?
 C14 H14A 1.077(15) . ?
 C14 H14B 1.091(13) . ?
 C14 H14C 1.084(15) . ?
 C15 H15A 1.065(13) . ?
 C15 H15B 1.060(14) . ?
 C15 H15C 1.064(15) . ?
 C16 H16A 1.084(12) . ?
 C16 H16B 1.085(14) . ?
 C16 H16C 1.084(14) . ?
 C17 C18 1.4003(12) . ?
 C17 C22 1.4033(13) . ?
 C18 C19 1.3975(13) . ?
 C18 C23 1.5014(14) . ?
 C19 H19 1.087(12) . ?
 C19 C20 1.3941(14) . ?
 C20 C21 1.3933(13) . ?
 C20 C24 1.5047(14) . ?
 C21 H21 1.079(13) . ?
 C21 C22 1.3958(12) . ?
 C22 C25 1.5040(12) . ?
 C23 H23A 1.044(18) . ?
 C23 H23B 1.032(17) . ?
 C23 H23C 1.005(17) . ?
 C24 H24A 1.042(18) . ?
 C24 H24B 1.018(17) . ?
 C24 H24C 1.077(17) . ?
 C25 H25A 1.073(15) . ?
 C25 H25B 1.054(13) . ?
 C25 H25C 1.053(15) . ?
 B1 F1 1.3907(13) . ?
 B1 F2 1.3802(14) . ?
 B1 F3 1.3599(14) . ?
 B1 F4 1.3742(15) . ?

loop_
  _geom_angle_atom_site_label_1
  _geom_angle_atom_site_label_2
  _geom_angle_atom_site_label_3
  _geom_angle
  _geom_angle_site_symmetry_1
  _geom_angle_site_symmetry_3
  _geom_angle_publ_flag
 P3 Fe2 H1 80.7(5) . . ?
 N1 Fe2 H1 89.1(4) . . ?
 N1 Fe2 P3 83.81(2) . . ?
 N2 Fe2 H1 83.2(5) . . ?
 N2 Fe2 P3 157.01(2) . . ?
 N2 Fe2 N1 79.58(3) . . ?
 C27 Fe2 H1 178.2(5) . . ?
 C27 Fe2 P3 100.66(3) . . ?
 C27 Fe2 N1 92.27(3) . . ?
 C27 Fe2 N2 95.80(3) . . ?
 C26 Fe2 H1 81.1(4) . . ?
 C26 Fe2 P3 94.76(3) . . ?
 C26 Fe2 N1 170.14(3) . . ?
 C26 Fe2 N2 98.88(3) . . ?
 C26 Fe2 C27 97.58(4) . . ?
 C1 P3 Fe2 99.24(3) . . ?
 C9 P3 Fe2 113.70(3) . . ?
 C9 P3 C1 104.40(4) . . ?
 C13 P3 Fe2 121.41(3) . . ?
 C13 P3 C1 104.45(4) . . ?
 C13 P3 C9 110.90(4) . . ?
 C2 N1 Fe2 123.80(6) . . ?
 C6 N1 Fe2 115.85(5) . . ?
 C6 N1 C2 120.35(7) . . ?
 C7 N2 Fe2 117.22(6) . . ?
 C17 N2 Fe2 121.57(5) . . ?
 C17 N2 C7 120.98(7) . . ?
 H1A C1 P3 107.3(7) . . ?
 H1B C1 P3 113.6(6) . . ?
 H1B C1 H1A 106.2(9) . . ?
 C2 C1 P3 109.42(6) . . ?
 C2 C1 H1A 108.1(6) . . ?
 C2 C1 H1B 112.0(7) . . ?
 C1 C2 N1 116.19(7) . . ?
 C3 C2 N1 120.71(8) . . ?
 C3 C2 C1 123.10(7) . . ?
 H3 C3 C2 118.3(7) . . ?
 C4 C3 C2 119.29(8) . . ?
 C4 C3 H3 122.4(7) . . ?
 H4 C4 C3 120.7(7) . . ?
 C5 C4 C3 119.45(8) . . ?
 C5 C4 H4 119.9(7) . . ?
 H5 C5 C4 121.2(7) . . ?
 C6 C5 C4 118.62(8) . . ?
 C6 C5 H5 120.2(7) . . ?
 C5 C6 N1 121.52(8) . . ?
 C7 C6 N1 113.15(7) . . ?
 C7 C6 C5 125.23(8) . . ?
 C6 C7 N2 114.18(7) . . ?
 C8 C7 N2 125.18(8) . . ?
 C8 C7 C6 120.61(7) . . ?
 H8A C8 C7 111.6(8) . . ?
 H8B C8 C7 111.6(7) . . ?
 H8B C8 H8A 107.4(11) . . ?
 H8C C8 C7 110.6(7) . . ?
 H8C C8 H8A 106.7(11) . . ?
 H8C C8 H8B 108.7(11) . . ?
 C10 C9 P3 107.84(6) . . ?
 C11 C9 P3 113.12(6) . . ?
 C11 C9 C10 107.21(8) . . ?
 C12 C9 P3 110.67(6) . . ?
 C12 C9 C10 108.02(8) . . ?
 C12 C9 C11 109.78(7) . . ?
 H10A C10 C9 110.7(7) . . ?
 H10B C10 C9 108.6(7) . . ?
 H10B C10 H10A 107.7(10) . . ?
 H10C C10 C9 112.4(7) . . ?
 H10C C10 H10A 109.4(10) . . ?
 H10C C10 H10B 107.8(10) . . ?
 H11A C11 C9 106.8(8) . . ?
 H11B C11 C9 111.6(7) . . ?
 H11B C11 H11A 109.4(10) . . ?
 H11C C11 C9 112.5(7) . . ?
 H11C C11 H11A 107.8(10) . . ?
 H11C C11 H11B 108.7(10) . . ?
 H12A C12 C9 108.7(7) . . ?
 H12B C12 C9 112.5(7) . . ?
 H12B C12 H12A 106.8(11) . . ?
 H12C C12 C9 111.0(7) . . ?
 H12C C12 H12A 107.4(10) . . ?
 H12C C12 H12B 110.2(11) . . ?
 C14 C13 P3 110.29(6) . . ?
 C15 C13 P3 112.39(6) . . ?
 C15 C13 C14 110.22(8) . . ?
 C16 C13 P3 108.33(6) . . ?
 C16 C13 C14 107.96(8) . . ?
 C16 C13 C15 107.49(8) . . ?
 H14A C14 C13 113.0(8) . . ?
 H14B C14 C13 108.3(8) . . ?
 H14B C14 H14A 106.0(11) . . ?
 H14C C14 C13 110.6(8) . . ?
 H14C C14 H14A 108.8(11) . . ?
 H14C C14 H14B 110.0(11) . . ?
 H15A C15 C13 107.8(7) . . ?
 H15B C15 C13 113.1(7) . . ?
 H15B C15 H15A 108.2(12) . . ?
 H15C C15 C13 112.1(8) . . ?
 H15C C15 H15A 107.4(12) . . ?
 H15C C15 H15B 108.0(12) . . ?
 H16A C16 C13 107.9(7) . . ?
 H16B C16 C13 112.6(7) . . ?
 H16B C16 H16A 106.9(11) . . ?
 H16C C16 C13 111.6(7) . . ?
 H16C C16 H16A 108.4(10) . . ?
 H16C C16 H16B 109.2(11) . . ?
 C18 C17 N2 119.84(7) . . ?
 C22 C17 N2 118.48(7) . . ?
 C22 C17 C18 121.63(7) . . ?
 C19 C18 C17 117.79(8) . . ?
 C23 C18 C17 121.96(8) . . ?
 C23 C18 C19 120.22(8) . . ?
 H19 C19 C18 118.5(7) . . ?
 C20 C19 C18 122.26(8) . . ?
 C20 C19 H19 119.2(7) . . ?
 C21 C20 C19 118.09(8) . . ?
 C24 C20 C19 121.28(9) . . ?
 C24 C20 C21 120.63(9) . . ?
 H21 C21 C20 119.1(7) . . ?
 C22 C21 C20 121.97(8) . . ?
 C22 C21 H21 118.9(7) . . ?
 C21 C22 C17 118.09(8) . . ?
 C25 C22 C17 122.29(7) . . ?
 C25 C22 C21 119.57(8) . . ?
 H23A C23 C18 111.4(10) . . ?
 H23B C23 C18 113.2(9) . . ?
 H23B C23 H23A 104.6(17) . . ?
 H23C C23 C18 114.7(9) . . ?
 H23C C23 H23A 105.0(18) . . ?
 H23C C23 H23B 107.2(18) . . ?
 H24A C24 C20 109.9(10) . . ?
 H24B C24 C20 111.4(8) . . ?
 H24B C24 H24A 109.8(16) . . ?
 H24C C24 C20 111.3(8) . . ?
 H24C C24 H24A 105.7(15) . . ?
 H24C C24 H24B 108.6(14) . . ?
 H25A C25 C22 111.6(8) . . ?
 H25B C25 C22 111.4(8) . . ?
 H25B C25 H25A 106.9(12) . . ?
 H25C C25 C22 111.5(8) . . ?
 H25C C25 H25A 108.0(14) . . ?
 H25C C25 H25B 107.4(13) . . ?
 O2 C27 Fe2 176.63(8) . . ?
 O1 C26 Fe2 176.99(8) . . ?
 F2 B1 F1 110.44(9) . . ?
 F3 B1 F1 109.01(9) . . ?
 F3 B1 F2 110.87(10) . . ?
 F4 B1 F1 108.17(10) . . ?
 F4 B1 F2 107.69(9) . . ?
 F4 B1 F3 110.61(11) . . ?

loop_
  _geom_torsion_atom_site_label_1
  _geom_torsion_atom_site_label_2
  _geom_torsion_atom_site_label_3
  _geom_torsion_atom_site_label_4
  _geom_torsion
  _geom_torsion_site_symmetry_1
  _geom_torsion_site_symmetry_2
  _geom_torsion_site_symmetry_3
  _geom_torsion_site_symmetry_4
  _geom_torsion_publ_flag
 Fe2 N1 C2 C1 -2.97(7) . . . . ?
 Fe2 N1 C2 C3 176.74(6) . . . . ?
 Fe2 N1 C6 C5 -177.59(6) . . . . ?
 Fe2 N1 C6 C7 -1.12(6) . . . . ?
 Fe2 N2 C7 C6 1.33(6) . . . . ?
 Fe2 N2 C7 C8 179.07(6) . . . . ?
 Fe2 N2 C17 C18 93.24(6) . . . . ?
 Fe2 N2 C17 C22 -84.20(6) . . . . ?
 P3 C1 C2 N1 22.20(7) . . . . ?
 P3 C1 C2 C3 -157.50(6) . . . . ?
 N1 C2 C3 C4 0.72(9) . . . . ?
 N1 C6 C5 C4 0.81(9) . . . . ?
 N1 C6 C7 N2 -0.13(8) . . . . ?
 N1 C6 C7 C8 -177.98(7) . . . . ?
 N2 C7 C6 C5 176.18(7) . . . . ?
 N2 C17 C18 C19 -173.23(8) . . . . ?
 N2 C17 C18 C23 8.89(9) . . . . ?
 N2 C17 C22 C21 172.98(7) . . . . ?
 N2 C17 C22 C25 -9.35(9) . . . . ?
 C1 C2 C3 C4 -179.59(8) . . . . ?
 C2 C3 C4 C5 1.54(10) . . . . ?
 C3 C4 C5 C6 -2.28(10) . . . . ?
 C4 C5 C6 C7 -175.21(7) . . . . ?
 C5 C6 C7 C8 -1.67(10) . . . . ?
 C17 C18 C19 C20 -0.64(10) . . . . ?
 C17 C22 C21 C20 1.23(9) . . . . ?
 C18 C19 C20 C21 -2.37(10) . . . . ?
 C18 C19 C20 C24 178.62(9) . . . . ?
 C19 C20 C21 C22 2.06(10) . . . . ?
 C20 C21 C22 C25 -176.51(9) . . . . ?

loop_
  _refln_index_h
  _refln_index_k
  _refln_index_l
  _refln_F_squared_calc
  _refln_F_squared_meas
  _refln_F_squared_sigma
  _refln_F_squared_weight
  _refln_observed_status
-10 -5 1 24.656 27.564 3.457 75.152 o
-10 -4 1 151.203 142.062 6.613 15.832 o
-10 -3 1 185.412 180.355 7.347 12.637 o
-10 -3 2 67.227 69.951 5.062 31.428 o
-10 -2 1 189.078 181.744 7.028 12.998 o
-10 -2 2 262.380 260.817 9.137 8.329 o
-10 -1 1 204.211 207.362 9.891 8.820 o
-10 -1 2 77.907 71.920 4.449 33.489 o
-10 0 1 136.846 133.499 5.781 18.758 o
-10 1 1 0.515 -0.393 2.176 318.222 o
-9 -9 1 28.418 25.415 2.951 86.212 o
-9 -8 1 5.640 4.110 2.183 238.898 o
-9 -8 2 41.059 39.270 3.453 60.253 o
-9 -7 1 5.436 3.821 2.126 251.484 o
-9 -7 2 3.288 -1.414 2.046 314.355 o
-9 -7 3 31.629 31.500 3.806 61.464 o
-9 -6 1 41.171 45.506 3.690 55.012 o
-9 -6 2 0.842 -0.780 2.086 340.157 o
-9 -6 3 829.161 816.721 18.930 1.966 o
-9 -6 4 20.770 11.028 4.249 64.590 o
-9 -5 1 234.358 236.429 11.097 7.243 o
-9 -5 2 398.637 381.132 10.724 5.524 o
-9 -5 3 77.928 70.170 4.833 31.212 o
-9 -5 4 344.753 344.787 16.540 3.727 o
-9 -4 1 622.266 648.318 14.234 3.081 o
-9 -4 2 11.977 17.638 4.126 71.335 o
-9 -4 3 1172.960 1127.340 31.660 0.914 o
-9 -4 4 91.725 88.994 5.388 25.386 o
-9 -4 5 12.533 8.742 2.778 134.762 o
-9 -3 1 5.586 4.426 2.058 259.303 o
-9 -3 2 1009.280 1010.020 20.065 1.596 o
-9 -3 3 11.107 11.118 2.800 133.934 o
-9 -3 4 188.178 195.318 7.084 12.737 o
-9 -3 5 0.440 -1.617 2.842 188.825 o
-9 -2 1 659.686 647.182 13.670 3.084 o
-9 -2 2 1.439 -0.700 1.834 419.617 o
-9 -2 3 508.649 494.993 16.772 3.056 o
-9 -2 4 195.007 191.386 10.206 8.744 o
-9 -2 5 11.819 12.159 2.823 129.368 o
-9 -1 1 0.064 -1.116 1.661 556.482 o
-9 -1 2 153.498 160.530 5.857 16.938 o
-9 -1 3 27.783 27.526 3.026 83.680 o
-9 -1 4 11.710 13.344 2.831 127.747 o
-9 -1 5 0.610 -1.087 2.215 306.258 o
-9 0 1 85.653 77.801 3.994 34.417 o
-9 0 2 1.507 0.948 1.803 418.607 o
-9 0 3 135.840 136.385 5.466 19.574 o
-9 0 4 8.222 4.947 2.255 207.383 o
-9 0 5 9.758 9.204 2.778 141.719 o
-9 1 1 2.451 2.404 1.777 389.598 o
-9 1 2 67.452 71.114 3.837 40.195 o
-9 1 3 67.873 70.637 4.230 37.095 o
-9 1 4 27.582 32.703 3.229 76.170 o
-9 1 5 4.148 1.517 2.552 203.262 o
-9 2 1 46.472 54.646 3.347 55.231 o
-9 2 2 219.192 215.175 6.302 12.628 o
-9 2 3 87.117 86.667 4.631 29.802 o
-9 2 4 133.268 131.346 5.497 19.820 o
-9 2 5 51.998 53.955 6.126 27.816 o
-9 3 1 3.985 3.374 1.681 378.942 o
-9 3 2 82.570 94.002 4.448 30.925 o
-9 3 3 290.874 277.822 8.169 8.587 o
-9 3 4 332.892 347.390 12.862 5.101 o
-9 3 5 132.054 133.527 7.452 14.962 o
-9 4 1 43.426 38.708 2.780 70.478 o
-9 4 2 155.962 155.555 5.515 17.694 o
-9 4 3 107.124 102.873 4.685 26.034 o
-9 4 4 459.633 484.203 12.080 4.413 o
-9 5 1 114.425 110.790 4.545 25.371 o
-9 5 2 142.766 144.985 5.117 19.761 o
-9 5 3 337.257 333.119 8.676 7.297 o
-9 6 1 5.189 3.192 2.304 226.959 o
-8 -12 1 121.187 148.761 11.813 8.282 o
-8 -11 1 43.215 35.590 5.355 36.368 o
-8 -11 2 43.571 47.254 7.438 21.883 o
-8 -10 1 0.928 1.925 3.500 121.830 o
-8 -10 2 8.859 13.494 4.375 68.310 o
-8 -10 3 18.870 25.814 6.563 30.775 o
-8 -9 1 161.386 154.097 6.514 15.358 o
-8 -9 2 15.247 11.516 3.784 81.333 o
-8 -9 3 11.333 9.592 3.881 82.847 o
-8 -9 4 25.533 28.440 6.563 29.704 o
-8 -8 1 0.816 -5.160 1.466 662.452 o
-8 -8 2 247.551 250.373 15.725 4.498 o
-8 -8 3 19.631 25.837 4.728 52.127 o
-8 -8 4 422.989 471.886 18.370 2.934 o
-8 -8 5 104.817 120.322 11.813 8.645 o
-8 -7 1 378.758 339.647 7.226 7.601 o
-8 -7 2 496.532 487.572 10.829 4.604 o
-8 -7 3 184.348 168.015 11.683 7.615 o
-8 -7 4 191.050 196.142 8.347 10.902 o
-8 -7 5 539.000 535.612 16.243 3.045 o
-8 -7 6 432.976 420.054 15.931 3.534 o
-8 -6 1 284.662 282.627 6.768 9.791 o
-8 -6 2 437.231 444.626 9.199 5.646 o
-8 -6 3 1000.840 1015.970 20.133 1.596 o
-8 -6 4 344.282 338.026 17.039 3.592 o
-8 -6 5 200.598 229.457 9.171 9.448 o
-8 -6 6 88.452 82.345 6.033 23.197 o
-8 -5 1 511.094 469.096 12.527 4.096 o
-8 -5 2 1046.730 1022.780 18.133 1.684 o
-8 -5 3 317.911 298.218 9.227 7.361 o
-8 -5 4 433.522 399.595 13.991 4.112 o
-8 -5 5 37.551 40.775 3.123 67.679 o
-8 -5 6 27.003 28.887 4.026 60.582 o
-8 -5 7 59.099 60.817 8.751 15.906 o
-8 -4 1 294.421 312.353 6.628 9.448 o
-8 -4 2 424.484 427.347 11.845 4.800 o
-8 -4 3 866.967 909.722 16.381 2.099 o
-8 -4 4 0.963 0.593 1.624 529.604 o
-8 -4 5 74.003 71.022 3.560 40.708 o
-8 -4 6 33.705 32.861 4.808 44.899 o
-8 -4 7 1.252 -1.472 3.361 133.348 o
-8 -3 1 736.472 730.953 11.800 3.062 o
-8 -3 2 1013.240 973.166 16.016 1.897 o
-8 -3 3 9.933 8.365 1.761 248.261 o
-8 -3 4 379.093 366.372 8.490 6.785 o
-8 -3 5 13.024 10.829 1.937 197.116 o
-8 -3 6 5.511 3.856 1.776 322.161 o
-8 -3 7 69.721 61.662 4.389 36.449 o
-8 -2 1 4.824 5.648 1.491 395.081 o
-8 -2 2 289.467 267.310 6.806 9.814 o
-8 -2 3 103.117 108.472 3.567 31.022 o
-8 -2 4 18.296 13.495 1.854 171.559 o
-8 -2 5 136.538 132.537 4.563 22.214 o
-8 -2 6 1.138 -0.301 1.928 388.892 o
-8 -2 7 21.116 22.275 3.979 67.069 o
-8 -2 8 75.118 66.120 5.980 25.437 o
-8 -1 1 139.986 149.976 3.989 22.781 o
-8 -1 2 26.259 28.943 2.165 111.912 o
-8 -1 3 22.034 19.880 1.922 142.758 o
-8 -1 4 66.449 68.911 3.514 43.454 o
-8 -1 5 108.435 102.901 4.240 27.739 o
-8 -1 6 25.771 20.893 2.608 103.706 o
-8 -1 7 74.863 69.068 4.740 32.371 o
-8 -1 8 33.143 26.136 5.250 40.697 o
-8 0 1 13.067 14.204 1.599 219.819 o
-8 0 2 32.624 26.801 2.393 96.232 o
-8 0 3 140.601 129.605 4.511 22.149 o
-8 0 4 214.151 199.996 5.755 13.777 o
-8 0 5 53.087 50.756 3.498 51.323 o
-8 0 6 82.603 75.269 4.532 31.898 o
-8 0 7 16.513 11.986 3.109 105.315 o
-8 0 8 387.144 352.731 31.266 1.362 o
-8 1 1 9.425 10.447 1.453 288.668 o
-8 1 2 25.476 27.396 2.431 105.294 o
-8 1 3 90.707 100.104 4.201 30.543 o
-8 1 4 143.984 139.375 4.888 20.473 o
-8 1 5 618.837 637.320 12.911 3.345 o
-8 1 6 67.393 48.733 4.562 36.925 o
-8 1 7 288.255 277.749 10.309 7.065 o
-8 1 8 11.660 11.793 3.260 106.366 o
-8 2 1 1.398 2.622 1.226 735.572 o
-8 2 2 177.528 163.720 5.143 17.117 o
-8 2 3 157.332 145.076 4.813 19.549 o
-8 2 4 524.539 497.407 10.953 4.408 o
-8 2 5 132.853 138.472 4.982 21.058 o
-8 2 6 1001.330 995.255 22.579 1.447 o
-8 2 7 92.326 92.346 7.010 18.944 o
-8 2 8 624.750 624.001 37.323 0.915 o
-8 3 1 532.598 576.671 10.773 4.235 o
-8 3 2 186.168 180.299 5.239 16.111 o
-8 3 3 182.978 188.794 5.619 15.401 o
-8 3 4 20.902 20.732 2.381 122.236 o
-8 3 5 457.673 466.913 10.531 4.964 o
-8 3 6 0.458 0.094 2.289 288.375 o
-8 3 7 848.233 807.229 27.118 1.320 o
-8 3 8 25.223 24.331 4.837 48.620 o
-8 4 1 11.661 10.449 1.665 237.253 o
-8 4 2 390.423 374.423 8.035 6.857 o
-8 4 3 32.233 32.253 2.707 84.929 o
-8 4 4 426.915 420.189 9.740 5.598 o
-8 4 5 0.086 -1.838 1.761 494.597 o
-8 4 6 86.273 90.219 6.151 22.562 o
-8 4 7 55.887 63.407 4.638 37.187 o
-8 5 1 499.855 527.147 8.701 5.107 o
-8 5 2 16.686 14.564 1.988 166.542 o
-8 5 3 543.574 564.898 11.745 3.975 o
-8 5 4 24.623 29.293 2.686 96.531 o
-8 5 5 157.311 164.381 5.895 16.577 o
-8 5 6 16.081 17.101 2.905 110.998 o
-8 5 7 2.662 1.725 2.429 231.209 o
-8 6 1 22.625 21.989 1.994 134.627 o
-8 6 2 762.923 727.003 12.566 2.893 o
-8 6 3 8.355 8.873 1.921 236.907 o
-8 6 4 575.890 594.521 12.826 3.562 o
-8 6 5 1.333 1.313 1.972 356.829 o
-8 6 6 134.122 145.083 6.386 17.064 o
-8 7 1 1033.180 1082.120 18.264 1.660 o
-8 7 2 3.910 4.425 1.771 344.157 o
-8 7 3 215.487 214.750 5.761 13.471 o
-8 7 4 328.848 338.856 7.639 8.005 o
-8 7 5 96.463 94.661 5.097 25.887 o
-8 8 1 3.200 3.901 2.652 188.944 o
-8 8 2 377.694 376.326 8.710 6.640 o
-8 8 3 88.445 77.687 3.868 34.665 o
-7 -13 1 36.794 36.691 4.458 47.818 o
-7 -12 1 681.528 723.301 18.017 2.325 o
-7 -12 2 7.559 10.705 2.851 140.617 o
-7 -12 3 35.282 37.659 5.098 40.448 o
-7 -11 1 183.022 189.465 7.225 12.761 o
-7 -11 2 1.360 -0.862 2.273 282.261 o
-7 -11 3 134.999 137.985 7.151 15.417 o
-7 -11 4 10.554 13.284 3.858 82.586 o
-7 -10 1 44.069 43.858 4.294 46.261 o
-7 -10 2 76.081 77.560 4.897 30.553 o
-7 -10 3 78.413 71.803 5.370 27.938 o
-7 -10 4 103.619 107.320 6.736 18.733 o
-7 -10 5 0.038 -1.658 2.927 179.959 o
-7 -9 1 370.468 367.936 12.861 4.851 o
-7 -9 2 15.473 15.027 3.010 109.007 o
-7 -9 3 204.365 209.962 8.554 10.239 o
-7 -9 4 0.119 -5.003 2.342 280.127 o
-7 -9 5 60.281 52.260 4.916 35.175 o
-7 -9 6 19.420 16.626 4.022 69.087 o
-7 -8 1 135.951 141.609 5.214 20.076 o
-7 -8 2 329.933 319.264 10.121 6.593 o
-7 -8 3 13.794 17.081 3.165 103.126 o
-7 -8 4 697.469 724.336 19.839 2.086 o
-7 -8 5 354.328 341.809 14.003 4.549 o
-7 -8 6 820.847 871.263 23.420 1.568 o
-7 -8 7 237.958 240.443 16.189 4.364 o
-7 -7 1 1775.830 1796.930 28.509 0.727 o
-7 -7 2 1.530 4.387 1.572 469.235 o
-7 -7 3 244.298 234.204 7.016 10.890 o
-7 -7 4 25.096 37.259 3.918 61.390 o
-7 -7 5 1157.960 1123.000 28.555 1.034 o
-7 -7 6 278.450 286.679 10.399 7.057 o
-7 -7 7 523.732 520.961 18.596 2.660 o
-7 -6 1 0.373 0.708 1.135 1066.590 o
-7 -6 2 903.224 898.101 15.246 2.161 o
-7 -6 3 13.414 18.323 1.965 174.125 o
-7 -6 4 845.072 895.109 28.711 1.208 o
-7 -6 5 0.014 2.885 2.424 249.000 o
-7 -6 6 443.848 480.725 14.581 3.763 o
-7 -6 7 78.932 86.448 6.100 23.557 o
-7 -6 8 77.110 83.427 6.785 20.986 o
-7 -5 1 1095.140 1074.480 14.170 1.862 o
-7 -5 2 26.159 19.415 1.486 151.215 o
-7 -5 3 765.196 728.938 11.904 2.975 o
-7 -5 4 7.464 10.285 1.676 276.083 o
-7 -5 5 14.218 12.966 2.086 172.676 o
-7 -5 6 203.038 215.431 7.264 11.807 o
-7 -5 7 62.193 63.857 4.337 38.243 o
-7 -5 8 14.577 11.296 3.319 99.613 o
-7 -4 1 31.566 22.916 1.401 133.182 o
-7 -4 2 148.177 158.315 3.328 23.322 o
-7 -4 3 3.150 4.065 1.007 716.868 o
-7 -4 4 584.247 626.204 9.873 4.106 o
-7 -4 5 13.347 9.304 1.530 244.180 o
-7 -4 6 2.812 1.143 1.370 588.937 o
-7 -4 7 89.200 96.860 4.760 28.177 o
-7 -4 8 32.687 21.988 3.636 67.110 o
-7 -4 9 2.647 5.250 4.813 63.446 o
-7 -3 1 398.661 386.222 8.736 6.388 o
-7 -3 2 266.863 271.775 5.342 11.576 o
-7 -3 3 16.164 14.219 1.737 188.740 o
-7 -3 4 108.652 106.243 4.511 26.388 o
-7 -3 5 10.786 11.170 1.311 289.239 o
-7 -3 6 122.618 122.567 3.857 26.319 o
-7 -3 7 6.173 3.673 1.446 400.410 o
-7 -3 8 62.483 64.991 6.409 24.564 o
-7 -3 9 41.883 43.037 5.781 32.328 o
-7 -2 1 136.651 133.567 3.086 26.455 o
-7 -2 2 4.869 6.363 1.225 471.621 o
-7 -2 3 1.892 1.478 1.135 826.815 o
-7 -2 4 93.160 102.983 3.299 34.500 o
-7 -2 5 256.927 249.843 5.132 12.360 o
-7 -2 6 102.262 110.424 3.238 32.464 o
-7 -2 7 258.705 236.705 7.017 10.545 o
-7 -2 8 128.857 146.987 6.121 17.944 o
-7 -2 9 450.281 461.894 17.871 2.992 o
-7 -2 10 176.999 176.763 12.688 6.818 o
-7 -1 1 828.032 807.818 11.523 2.772 o
-7 -1 2 87.986 87.744 2.769 40.242 o
-7 -1 3 72.770 66.244 2.478 50.596 o
-7 -1 4 522.408 537.904 8.722 4.929 o
-7 -1 5 5.645 8.687 1.479 351.569 o
-7 -1 6 367.527 374.458 8.385 6.915 o
-7 -1 7 440.629 442.404 8.152 6.029 o
-7 -1 8 163.497 165.736 10.773 8.756 o
-7 -1 9 478.137 482.878 16.735 3.147 o
-7 -1 10 732.841 766.996 34.128 1.005 o
-7 0 1 196.434 197.929 3.386 18.135 o
-7 0 2 159.381 167.178 3.697 21.159 o
-7 0 3 1383.380 1385.830 19.383 1.217 o
-7 0 4 293.038 311.258 5.807 10.118 o
-7 0 5 718.298 701.200 14.002 2.825 o
-7 0 6 312.535 313.012 6.709 9.069 o
-7 0 7 184.100 163.264 6.077 15.076 o
-7 0 8 689.336 664.764 14.153 2.911 o
-7 0 9 51.944 47.893 4.736 38.908 o
-7 0 10 53.585 46.893 12.032 9.510 o
-7 1 1 155.159 148.237 3.154 23.540 o
-7 1 2 121.410 121.906 2.986 29.516 o
-7 1 3 55.062 46.634 1.971 71.122 o
-7 1 4 380.008 392.885 6.875 7.442 o
-7 1 5 1.104 0.062 1.200 913.804 o
-7 1 6 520.920 544.780 9.428 4.725 o
-7 1 7 1044.700 1076.550 21.702 1.440 o
-7 1 8 21.830 24.741 3.048 91.251 o
-7 1 9 293.004 298.311 16.041 4.125 o
-7 1 10 6.588 1.661 2.534 191.664 o
-7 2 1 148.090 144.489 3.098 24.558 o
-7 2 2 165.560 171.697 3.474 20.964 o
-7 2 3 57.206 46.340 2.053 68.587 o
-7 2 4 8.235 9.618 1.316 334.660 o
-7 2 5 290.377 259.626 5.892 10.660 o
-7 2 6 560.405 537.984 10.142 4.354 o
-7 2 7 158.464 155.300 6.240 16.013 o
-7 2 8 439.729 424.064 15.304 3.673 o
-7 2 9 1.496 -1.782 2.556 224.887 o
-7 2 10 151.091 135.280 7.640 13.879 o
-7 3 1 334.391 326.285 5.391 9.453 o
-7 3 2 374.191 388.138 7.888 7.029 o
-7 3 3 43.401 47.088 1.938 81.687 o
-7 3 4 119.395 128.242 3.353 28.108 o
-7 3 5 256.303 267.818 6.694 10.583 o
-7 3 6 150.116 159.387 5.049 18.994 o
-7 3 7 1258.000 1294.410 28.209 0.976 o
-7 3 8 20.351 17.709 3.432 84.448 o
-7 3 9 77.245 71.245 5.306 28.474 o
-7 3 10 59.853 45.648 6.625 24.607 o
-7 4 1 493.741 471.977 7.881 5.589 o
-7 4 2 290.585 300.866 5.153 10.793 o
-7 4 3 174.171 173.195 3.618 19.997 o
-7 4 4 186.746 180.123 5.344 15.905 o
-7 4 5 407.515 384.403 8.863 6.260 o
-7 4 6 734.935 714.630 14.427 2.714 o
-7 4 7 771.612 770.764 20.547 1.902 o
-7 4 8 54.947 52.397 4.035 44.416 o
-7 4 9 58.973 59.794 5.053 33.675 o
-7 4 10 5.296 2.563 3.621 105.981 o
-7 5 1 619.751 639.616 8.548 4.187 o
-7 5 2 491.695 518.363 7.716 5.485 o
-7 5 3 1007.410 1052.450 15.249 1.912 o
-7 5 4 11.529 14.513 1.769 211.776 o
-7 5 5 119.141 127.041 4.400 24.572 o
-7 5 6 258.176 256.609 6.821 10.539 o
-7 5 7 181.867 181.414 7.037 13.209 o
-7 5 8 821.071 791.960 27.232 1.332 o
-7 5 9 1.265 1.020 2.756 193.297 o
-7 6 1 497.974 486.639 9.822 4.903 o
-7 6 2 598.918 587.575 7.790 4.577 o
-7 6 3 446.142 454.903 10.517 5.071 o
-7 6 4 1143.830 1115.900 21.197 1.383 o
-7 6 5 23.871 23.567 2.352 114.481 o
-7 6 6 25.215 27.055 2.543 102.101 o
-7 6 7 68.821 64.480 4.536 35.250 o
-7 6 8 349.413 349.912 13.042 4.931 o
-7 6 9 42.221 33.262 4.533 45.648 o
-7 7 1 332.422 343.365 5.919 9.007 o
-7 7 2 479.841 494.359 8.514 5.406 o
-7 7 3 598.766 641.981 10.261 3.930 o
-7 7 4 29.842 32.833 2.131 103.531 o
-7 7 5 109.114 105.109 4.309 27.230 o
-7 7 6 15.731 15.326 2.772 119.886 o
-7 7 7 41.760 40.940 3.880 53.046 o
-7 7 8 7.517 9.683 3.031 129.518 o
-7 8 1 205.519 197.636 4.936 15.356 o
-7 8 2 262.318 257.347 5.459 11.777 o
-7 8 3 95.644 100.684 3.544 33.020 o
-7 8 4 71.021 72.656 3.153 44.533 o
-7 8 5 9.295 9.393 1.924 227.246 o
-7 8 6 0.992 1.397 2.021 346.306 o
-7 8 7 67.118 66.938 5.479 29.060 o
-7 8 8 0.049 -1.077 2.124 341.344 o
-7 9 1 65.283 67.755 3.706 42.301 o
-7 9 2 54.671 59.119 2.935 55.492 o
-7 9 3 7.038 7.364 1.754 283.728 o
-7 9 4 3.006 3.545 1.553 445.776 o
-7 9 5 7.951 9.531 1.892 241.665 o
-7 9 6 135.868 130.343 5.636 19.301 o
-7 10 1 21.195 27.716 4.160 61.438 o
-7 10 2 88.311 98.424 4.979 27.136 o
-7 10 3 132.626 141.432 4.650 21.917 o
-7 10 4 69.358 74.653 3.998 38.067 o
-7 10 5 411.655 432.385 9.732 5.667 o
-6 -14 1 18.921 21.075 3.557 80.377 o
-6 -14 2 427.139 477.583 33.909 1.151 o
-6 -13 1 30.021 27.363 3.726 65.219 o
-6 -13 2 142.180 145.869 7.010 15.278 o
-6 -13 3 17.502 18.842 3.858 73.969 o
-6 -12 1 54.416 51.836 4.382 41.181 o
-6 -12 2 45.586 52.489 4.458 42.691 o
-6 -12 3 146.015 154.782 7.607 13.789 o
-6 -12 4 69.694 57.593 8.315 16.824 o
-6 -11 1 3.312 0.875 2.013 316.588 o
-6 -11 2 274.960 276.735 8.794 8.328 o
-6 -11 3 1.769 -0.414 2.165 303.978 o
-6 -11 4 167.407 176.523 7.579 12.845 o
-6 -11 5 108.804 114.817 6.660 18.457 o
-6 -11 6 50.130 54.486 5.408 32.961 o
-6 -10 1 718.992 767.572 18.094 2.229 o
-6 -10 2 25.417 28.151 3.227 80.230 o
-6 -10 3 1014.800 1027.990 23.239 1.388 o
-6 -10 4 200.477 203.265 8.143 10.882 o
-6 -10 5 38.531 36.375 3.986 53.849 o
-6 -10 6 441.318 439.193 18.335 2.937 o
-6 -10 7 126.633 148.469 8.194 13.385 o
-6 -9 1 2.381 4.402 1.714 391.089 o
-6 -9 2 717.463 737.736 17.391 2.337 o
-6 -9 3 1080.110 1076.540 24.052 1.287 o
-6 -9 4 123.113 122.742 6.106 19.006 o
-6 -9 5 419.818 443.085 13.525 4.225 o
-6 -9 6 267.008 272.919 9.777 7.694 o
-6 -9 7 20.325 19.380 3.465 82.620 o
-6 -8 1 690.727 676.201 11.273 3.355 o
-6 -8 2 15.604 12.590 2.213 158.309 o
-6 -8 3 507.819 483.053 13.959 3.709 o
-6 -8 4 353.697 332.169 10.801 5.981 o
-6 -8 5 34.092 36.212 3.893 57.414 o
-6 -8 6 440.993 457.665 13.815 4.027 o
-6 -8 7 22.052 23.613 3.425 80.078 o
-6 -8 8 2.574 2.754 2.665 193.554 o
-6 -7 1 1.960 2.825 0.802 1114.490 o
-6 -7 2 311.180 314.065 6.539 9.205 o
-6 -7 3 722.489 747.094 15.253 2.595 o
-6 -7 4 94.630 87.577 5.316 25.482 o
-6 -7 5 1060.400 1080.350 26.924 1.156 o
-6 -7 6 2.055 1.826 2.342 251.546 o
-6 -7 7 51.955 46.736 4.309 43.277 o
-6 -7 8 23.523 21.877 3.425 79.514 o
-6 -7 9 2.730 -1.100 2.501 225.160 o
-6 -6 1 474.269 471.340 6.629 6.156 o
-6 -6 2 44.376 39.828 1.608 90.210 o
-6 -6 3 928.754 925.592 18.107 1.861 o
-6 -6 4 511.438 508.832 12.074 4.135 o
-6 -6 5 409.346 435.879 11.170 5.107 o
-6 -6 6 1385.860 1420.530 30.064 0.853 o
-6 -6 7 41.632 38.373 3.893 53.457 o
-6 -6 8 2.403 2.512 2.410 233.366 o
-6 -6 9 14.874 15.500 3.231 99.844 o
-6 -5 1 822.879 858.625 11.588 2.718 o
-6 -5 2 7.291 8.870 1.045 419.639 o
-6 -5 3 845.678 849.410 11.973 2.636 o
-6 -5 4 914.043 888.967 13.884 2.277 o
-6 -5 5 35.192 39.979 3.092 70.234 o
-6 -5 6 1027.200 1017.960 25.514 1.258 o
-6 -5 7 1.613 -0.655 1.729 461.331 o
-6 -5 8 2.468 3.757 1.907 336.055 o
-6 -5 9 1.043 0.827 2.171 306.573 o
-6 -5 10 290.686 299.537 15.201 4.443 o
-6 -4 1 6.158 9.009 1.173 414.089 o
-6 -4 2 1253.170 1205.140 16.349 1.508 o
-6 -4 3 114.635 126.570 2.876 30.557 o
-6 -4 4 367.174 369.976 6.021 8.198 o
-6 -4 5 416.994 435.968 11.824 4.824 o
-6 -4 6 116.541 121.784 6.505 18.281 o
-6 -4 7 536.738 565.883 12.708 3.770 o
-6 -4 8 1.365 1.052 1.759 439.696 o
-6 -4 9 418.046 446.964 12.167 4.670 o
-6 -4 10 4.891 2.909 2.535 197.306 o
-6 -3 1 862.773 887.843 10.213 2.737 o
-6 -3 2 1.875 2.895 0.864 1045.800 o
-6 -3 3 654.409 653.284 9.925 3.753 o
-6 -3 4 124.898 117.741 2.691 30.279 o
-6 -3 5 544.782 537.779 9.397 4.623 o
-6 -3 6 531.830 515.884 9.148 4.821 o
-6 -3 7 190.724 197.080 6.164 14.041 o
-6 -3 8 398.871 392.285 8.680 6.384 o
-6 -3 9 4.067 8.129 2.044 258.557 o
-6 -3 10 812.659 832.222 22.254 1.682 o
-6 -3 11 0.348 1.222 2.603 220.966 o
-6 -2 1 115.235 114.102 2.514 32.754 o
-6 -2 2 521.418 497.214 6.684 5.640 o
-6 -2 3 55.628 63.594 2.172 62.563 o
-6 -2 4 929.911 919.435 12.748 2.328 o
-6 -2 5 699.026 718.212 9.521 3.538 o
-6 -2 6 157.373 166.136 3.431 21.932 o
-6 -2 7 869.968 902.848 16.764 2.064 o
-6 -2 8 19.812 24.261 2.732 105.878 o
-6 -2 9 793.781 823.100 20.005 1.901 o
-6 -2 10 95.997 123.569 7.326 16.997 o
-6 -2 11 93.644 92.162 6.956 19.050 o
-6 -1 1 1077.530 1092.730 11.495 2.043 o
-6 -1 2 26.017 21.054 1.132 163.605 o
-6 -1 3 86.307 88.131 2.312 43.270 o
-6 -1 4 73.662 61.736 2.105 54.218 o
-6 -1 5 173.131 180.090 4.982 17.231 o
-6 -1 6 722.857 709.411 9.947 3.407 o
-6 -1 7 53.060 55.361 2.176 66.799 o
-6 -1 8 1240.940 1258.240 36.075 0.747 o
-6 -1 9 325.660 315.928 8.412 7.696 o
-6 -1 10 654.212 688.145 16.929 2.544 o
-6 -1 11 243.951 249.038 11.771 6.619 o
-6 0 1 908.766 917.619 9.154 2.692 o
-6 0 2 26.981 30.978 1.208 140.854 o
-6 0 3 1134.810 1159.840 14.099 1.768 o
-6 0 4 24.795 21.376 1.193 165.360 o
-6 0 5 2.369 2.601 0.970 883.717 o
-6 0 6 1182.740 1237.840 16.117 1.569 o
-6 0 7 659.979 656.144 11.890 3.377 o
-6 0 8 40.958 48.971 2.244 77.842 o
-6 0 9 739.138 717.568 22.830 1.745 o
-6 0 10 1.417 6.904 2.636 192.470 o
-6 0 11 79.087 75.741 6.833 20.930 o
-6 0 12 33.115 30.190 6.563 28.640 o
-6 1 1 460.138 441.370 4.986 6.979 o
-6 1 2 1055.500 1032.040 10.686 2.177 o
-6 1 3 26.792 28.258 1.202 145.743 o
-6 1 4 4.640 3.440 0.786 765.454 o
-6 1 5 123.778 103.137 2.621 31.857 o
-6 1 6 409.856 413.203 6.784 7.023 o
-6 1 7 3.245 2.573 1.154 662.727 o
-6 1 8 367.121 383.721 8.703 6.710 o
-6 1 9 98.037 91.825 3.933 31.404 o
-6 1 10 74.415 74.618 4.365 34.432 o
-6 1 11 110.114 97.447 9.620 11.877 o
-6 1 12 77.103 75.256 8.751 14.972 o
-6 2 1 700.931 716.101 7.415 3.850 o
-6 2 2 94.892 99.541 2.120 40.246 o
-6 2 3 648.943 668.978 8.071 4.074 o
-6 2 4 27.944 23.394 1.206 149.712 o
-6 2 5 31.700 29.687 1.443 123.364 o
-6 2 6 132.001 143.592 3.777 24.427 o
-6 2 7 728.135 713.438 13.792 2.819 o
-6 2 8 18.024 19.012 2.057 149.141 o
-6 2 9 80.828 77.004 4.720 30.928 o
-6 2 10 1.077 0.362 1.543 580.678 o
-6 2 11 21.173 15.417 2.868 105.358 o
-6 2 12 10.646 7.876 5.250 50.125 o
-6 3 1 180.050 178.639 2.720 20.903 o
-6 3 2 1188.020 1158.640 12.979 1.769 o
-6 3 3 6.650 10.508 0.894 450.627 o
-6 3 4 605.644 594.243 7.660 4.549 o
-6 3 5 32.956 24.126 1.317 130.632 o
-6 3 6 1066.330 1095.770 14.852 1.840 o
-6 3 7 76.514 81.698 2.836 43.867 o
-6 3 8 47.789 44.297 2.513 69.674 o
-6 3 9 74.021 72.519 3.483 41.094 o
-6 3 10 103.866 97.941 5.856 21.988 o
-6 3 11 14.385 16.256 3.094 105.953 o
-6 3 12 195.256 207.965 30.846 1.504 o
-6 4 1 1968.200 1987.530 23.270 0.742 o
-6 4 2 0.179 1.109 0.840 1781.720 o
-6 4 3 822.138 837.265 10.817 2.831 o
-6 4 4 1.455 2.839 0.919 1046.030 o
-6 4 5 2224.040 2191.970 27.919 0.588 o
-6 4 6 615.082 641.623 9.349 4.046 o
-6 4 7 226.530 204.515 4.978 14.310 o
-6 4 8 1.640 4.399 1.534 482.708 o
-6 4 9 31.166 33.996 3.457 67.837 o
-6 4 10 211.629 193.922 8.115 10.778 o
-6 4 11 24.091 17.825 3.953 67.171 o
-6 4 12 16.319 8.271 3.950 76.647 o
-6 5 1 69.209 66.249 1.871 57.141 o
-6 5 2 496.453 484.999 6.714 5.880 o
-6 5 3 1.180 0.587 0.889 1385.170 o
-6 5 4 658.669 665.858 9.603 3.770 o
-6 5 5 22.394 18.336 1.415 170.996 o
-6 5 6 921.721 928.490 13.859 2.235 o
-6 5 7 400.290 392.164 10.444 5.593 o
-6 5 8 108.644 99.530 4.478 26.915 o
-6 5 9 79.023 72.593 4.141 35.244 o
-6 5 10 61.088 58.574 5.494 30.356 o
-6 5 11 320.877 302.037 11.030 6.230 o
-6 6 1 1006.770 1024.570 13.408 2.067 o
-6 6 2 42.591 50.880 1.668 84.924 o
-6 6 3 380.661 380.036 5.612 8.137 o
-6 6 4 31.271 26.367 1.638 122.136 o
-6 6 5 40.379 36.396 1.762 94.684 o
-6 6 6 267.057 257.007 7.027 10.153 o
-6 6 7 8.296 15.336 2.010 203.878 o
-6 6 8 159.820 159.877 6.610 15.114 o
-6 6 9 98.686 86.695 5.054 26.271 o
-6 6 10 438.390 438.654 26.398 1.744 o
-6 6 11 145.761 152.618 7.823 13.431 o
-6 7 1 73.923 68.308 2.174 52.108 o
-6 7 2 677.723 684.868 9.553 3.671 o
-6 7 3 9.088 8.498 1.016 388.197 o
-6 7 4 55.737 61.860 1.944 65.533 o
-6 7 5 38.397 43.108 1.939 89.342 o
-6 7 6 219.900 207.567 5.216 14.182 o
-6 7 7 657.445 644.793 13.198 3.173 o
-6 7 8 32.034 23.673 2.849 86.061 o
-6 7 9 9.045 7.418 2.447 175.353 o
-6 7 10 418.868 408.237 16.668 3.401 o
-6 7 11 353.842 321.329 19.908 2.879 o
-6 8 1 403.764 419.457 7.908 6.561 o
-6 8 2 22.311 29.022 1.588 143.765 o
-6 8 3 379.087 368.716 5.967 8.065 o
-6 8 4 16.213 16.371 1.270 219.678 o
-6 8 5 31.001 27.000 1.942 112.385 o
-6 8 6 80.872 89.325 3.148 39.526 o
-6 8 7 11.345 8.854 1.795 230.058 o
-6 8 8 16.420 13.960 2.392 141.479 o
-6 8 9 284.157 279.060 7.778 8.993 o
-6 8 10 423.262 432.867 10.562 5.262 o
-6 9 1 14.048 11.311 1.692 213.621 o
-6 9 2 29.959 34.620 1.871 109.481 o
-6 9 3 4.653 3.765 1.211 531.373 o
-6 9 4 36.787 45.370 2.231 83.966 o
-6 9 5 310.547 321.328 7.467 8.498 o
-6 9 6 406.727 420.003 8.051 6.468 o
-6 9 7 344.409 345.101 8.047 7.520 o
-6 9 8 247.138 247.711 8.577 9.138 o
-6 9 9 85.300 81.365 4.451 31.462 o
-6 10 1 442.542 445.839 10.822 5.012 o
-6 10 2 51.028 54.625 3.307 53.700 o
-6 10 3 14.399 16.216 1.730 193.367 o
-6 10 4 343.087 346.839 6.983 8.162 o
-6 10 5 105.054 103.123 3.502 31.432 o
-6 10 6 298.654 315.242 6.770 9.241 o
-6 10 7 737.575 735.020 14.987 2.613 o
-6 10 8 33.164 36.880 3.254 69.590 o
-6 11 1 276.884 303.547 10.294 7.060 o
-6 11 2 95.715 109.875 5.183 24.807 o
-6 11 3 651.656 678.561 18.752 2.309 o
-6 11 4 70.996 78.339 3.657 39.809 o
-6 11 5 133.575 128.718 5.016 21.273 o
-6 11 6 234.273 232.841 6.745 11.443 o
-6 11 7 35.903 33.619 3.078 72.390 o
-6 12 1 9.480 6.398 3.051 127.475 o
-6 12 2 429.283 462.228 11.941 4.654 o
-6 12 3 20.172 22.462 3.056 94.510 o
-6 12 4 391.941 392.858 12.099 4.970 o
-5 -15 1 194.602 203.953 7.308 12.117 o
-5 -14 1 58.260 67.092 5.115 32.725 o
-5 -14 2 2.093 6.334 3.457 117.728 o
-5 -14 3 343.792 358.010 13.260 4.850 o
-5 -13 1 269.546 266.352 8.189 8.982 o
-5 -13 2 163.850 165.765 7.151 13.850 o
-5 -13 3 51.708 51.972 4.921 36.856 o
-5 -13 4 113.554 109.676 6.806 17.916 o
-5 -13 5 56.639 62.903 5.408 31.271 o
-5 -12 1 42.916 49.625 4.158 47.328 o
-5 -12 2 193.721 201.720 7.787 11.513 o
-5 -12 3 699.368 719.692 19.401 2.136 o
-5 -12 4 90.863 86.592 6.164 22.285 o
-5 -12 5 651.532 673.446 18.488 2.347 o
-5 -12 6 53.382 64.858 5.078 34.030 o
-5 -11 1 240.652 235.032 8.370 9.549 o
-5 -11 2 198.901 177.075 6.408 13.720 o
-5 -11 3 238.115 254.054 8.057 9.736 o
-5 -11 4 1225.840 1206.010 29.758 0.949 o
-5 -11 5 11.442 11.744 2.762 134.727 o
-5 -11 6 937.248 982.899 25.128 1.340 o
-5 -11 7 23.086 25.517 3.530 75.448 o
-5 -10 1 414.675 446.397 10.467 5.309 o
-5 -10 2 14.166 18.694 2.160 156.194 o
-5 -10 3 769.439 774.482 17.978 2.166 o
-5 -10 4 2.571 1.248 2.106 300.512 o
-5 -10 5 933.119 942.439 24.048 1.421 o
-5 -10 6 101.973 114.876 5.832 21.567 o
-5 -10 7 631.271 630.101 17.471 2.557 o
-5 -10 8 10.690 7.274 2.798 140.358 o
-5 -9 1 552.638 556.308 11.012 4.133 o
-5 -9 2 401.532 392.424 9.358 6.055 o
-5 -9 3 134.499 129.361 4.625 22.334 o
-5 -9 4 697.964 706.341 16.467 2.515 o
-5 -9 5 256.952 241.875 8.541 9.062 o
-5 -9 6 398.439 418.753 12.601 4.683 o
-5 -9 7 0.843 -1.706 2.201 306.822 o
-5 -9 8 63.431 70.014 5.002 32.427 o
-5 -9 9 82.073 82.982 5.465 26.372 o
-5 -8 1 59.089 64.649 1.914 62.833 o
-5 -8 2 278.727 286.371 5.960 10.564 o
-5 -8 3 289.518 287.237 6.795 9.635 o
-5 -8 4 220.295 223.711 5.690 13.257 o
-5 -8 5 586.330 578.148 12.520 3.620 o
-5 -8 6 147.590 151.904 5.611 18.034 o
-5 -8 7 141.907 141.872 5.437 19.092 o
-5 -8 8 73.992 79.475 8.081 16.856 o
-5 -8 9 72.989 73.349 6.151 24.456 o
-5 -7 1 57.090 57.243 1.621 69.607 o
-5 -7 2 81.141 82.521 2.380 45.350 o
-5 -7 3 576.306 568.096 8.928 4.494 o
-5 -7 4 68.701 69.638 3.163 45.660 o
-5 -7 5 146.908 142.341 4.692 20.669 o
-5 -7 6 1.488 -1.097 1.538 573.284 o
-5 -7 7 5.960 7.800 2.064 239.822 o
-5 -7 8 61.690 69.032 4.076 39.928 o
-5 -7 9 9.738 8.362 2.641 153.597 o
-5 -7 10 242.725 242.725 8.021 9.791 o
-5 -6 1 66.272 63.668 1.612 61.505 o
-5 -6 2 1395.530 1408.000 16.282 1.317 o
-5 -6 3 1642.380 1631.620 24.275 0.887 o
-5 -6 4 181.694 183.902 4.281 17.959 o
-5 -6 5 294.853 291.509 7.265 9.127 o
-5 -6 6 394.497 404.009 9.511 5.997 o
-5 -6 7 2.396 2.931 1.787 381.693 o
-5 -6 8 201.579 213.644 6.853 12.421 o
-5 -6 9 73.837 75.800 4.030 36.731 o
-5 -6 10 152.304 167.988 6.631 15.211 o
-5 -6 11 93.813 106.080 6.230 21.082 o
-5 -5 1 225.061 232.555 3.551 15.545 o
-5 -5 2 294.354 296.908 4.395 11.322 o
-5 -5 3 7.647 4.704 1.028 473.412 o
-5 -5 4 652.249 655.906 10.724 3.611 o
-5 -5 5 119.019 124.751 3.954 26.266 o
-5 -5 6 80.996 97.141 3.862 34.266 o
-5 -5 7 605.352 596.808 12.724 3.485 o
-5 -5 8 57.334 70.359 4.001 41.521 o
-5 -5 9 433.575 438.962 10.410 5.235 o
-5 -5 10 132.197 138.475 5.735 19.009 o
-5 -5 11 231.914 238.604 7.978 10.074 o
-5 -4 1 1593.180 1587.590 17.992 1.083 o
-5 -4 2 175.053 168.494 2.933 21.348 o
-5 -4 3 1147.590 1128.790 13.743 1.792 o
-5 -4 4 3482.630 3481.750 41.598 0.274 o
-5 -4 5 1.286 2.272 1.082 906.824 o
-5 -4 6 817.672 808.893 16.098 2.275 o
-5 -4 7 576.364 573.802 12.227 3.725 o
-5 -4 8 192.451 204.901 7.145 12.391 o
-5 -4 9 503.378 523.583 11.889 4.188 o
-5 -4 10 136.962 136.687 5.594 19.149 o
-5 -4 11 472.658 494.032 12.912 4.093 o
-5 -4 12 32.735 30.532 5.031 42.784 o
-5 -3 1 12.429 12.377 0.747 330.027 o
-5 -3 2 1875.780 1836.300 20.646 0.843 o
-5 -3 3 965.753 969.276 11.943 2.290 o
-5 -3 4 488.231 475.387 6.839 5.950 o
-5 -3 5 813.576 809.756 11.226 2.839 o
-5 -3 6 12.419 11.085 1.294 273.352 o
-5 -3 7 1020.810 992.688 17.958 1.737 o
-5 -3 8 442.770 447.606 9.454 5.500 o
-5 -3 9 45.698 44.808 3.307 58.577 o
-5 -3 10 886.584 860.948 19.878 1.795 o
-5 -3 11 16.645 19.656 2.812 111.969 o
-5 -3 12 429.889 419.138 15.164 3.749 o
-5 -2 1 688.133 680.572 7.042 4.037 o
-5 -2 2 265.425 265.742 3.598 13.261 o
-5 -2 3 272.285 262.723 3.834 12.889 o
-5 -2 4 1643.010 1626.280 19.141 1.018 o
-5 -2 5 3.666 4.631 0.823 774.191 o
-5 -2 6 266.822 299.670 4.575 11.880 o
-5 -2 7 286.495 300.057 5.305 10.777 o
-5 -2 8 14.386 21.943 1.827 172.151 o
-5 -2 9 184.449 200.520 5.904 14.626 o
-5 -2 10 0.846 1.062 1.748 459.640 o
-5 -2 11 250.186 268.552 8.389 9.095 o
-5 -2 12 17.675 18.682 2.765 113.079 o
-5 -1 1 137.543 133.775 1.907 29.278 o
-5 -1 2 142.015 131.048 2.083 28.462 o
-5 -1 3 259.329 247.852 3.602 13.790 o
-5 -1 4 1.869 2.207 0.755 1262.200 o
-5 -1 5 61.268 65.134 1.965 60.918 o
-5 -1 6 548.980 547.852 7.198 5.129 o
-5 -1 7 1264.060 1248.070 17.503 1.427 o
-5 -1 8 108.898 97.845 2.671 34.856 o
-5 -1 9 182.381 186.536 5.623 15.468 o
-5 -1 10 501.429 499.115 11.398 4.387 o
-5 -1 11 25.178 23.194 2.824 95.390 o
-5 -1 12 133.210 147.780 6.082 17.788 o
-5 -1 13 0.669 0.788 2.501 237.872 o
-5 0 1 15.380 16.390 0.691 270.550 o
-5 0 2 797.353 788.966 8.328 3.251 o
-5 0 3 72.285 67.898 1.725 56.284 o
-5 0 4 1420.840 1464.460 15.163 1.317 o
-5 0 5 1770.040 1777.830 20.155 0.905 o
-5 0 6 18.026 23.575 1.184 192.156 o
-5 0 7 610.135 638.389 8.851 4.175 o
-5 0 8 342.211 347.604 5.701 8.938 o
-5 0 9 123.549 136.991 4.144 24.483 o
-5 0 10 392.626 388.833 9.520 6.069 o
-5 0 11 45.641 49.361 3.706 52.029 o
-5 0 12 4.772 1.780 2.144 264.113 o
-5 0 13 46.290 43.479 4.382 44.615 o
-5 1 1 2055.090 2079.590 19.297 0.763 o
-5 1 2 10.518 13.779 1.195 292.470 o
-5 1 3 2336.070 2301.170 22.162 0.620 o
-5 1 4 366.469 352.360 5.094 8.829 o
-5 1 5 177.580 189.339 3.170 19.972 o
-5 1 6 1025.450 981.206 12.206 2.160 o
-5 1 7 931.278 929.348 11.663 2.413 o
-5 1 8 62.838 54.395 2.083 61.952 o
-5 1 9 794.388 793.882 12.122 2.796 o
-5 1 10 73.839 67.784 3.179 44.207 o
-5 1 11 327.758 366.227 10.292 6.314 o
-5 1 12 19.550 18.751 2.810 107.741 o
-5 1 13 42.777 54.568 5.982 29.882 o
-5 2 1 223.042 218.849 3.386 16.145 o
-5 2 2 3823.330 3879.560 35.398 0.262 o
-5 2 3 3121.990 3138.690 29.875 0.372 o
-5 2 4 792.464 816.434 8.942 3.154 o
-5 2 5 1625.290 1661.320 17.359 1.064 o
-5 2 6 89.792 90.317 2.786 39.360 o
-5 2 7 76.903 80.566 2.119 48.861 o
-5 2 8 31.708 35.566 1.699 110.300 o
-5 2 9 96.957 91.664 3.053 36.137 o
-5 2 10 577.610 558.045 10.544 4.133 o
-5 2 11 0.635 -0.682 1.759 477.198 o
-5 2 12 212.810 200.977 9.523 9.113 o
-5 2 13 32.235 36.549 5.018 42.257 o
-5 3 1 727.615 737.463 7.036 3.748 o
-5 3 2 346.067 331.204 4.930 9.465 o
-5 3 3 709.053 683.262 6.933 3.954 o
-5 3 4 783.292 748.921 8.375 3.356 o
-5 3 5 329.836 326.355 4.356 10.171 o
-5 3 6 773.176 747.509 9.106 3.300 o
-5 3 7 172.665 180.582 3.406 20.230 o
-5 3 8 1.029 1.079 0.933 1270.270 o
-5 3 9 53.580 53.547 3.013 56.407 o
-5 3 10 0.187 0.446 1.302 865.013 o
-5 3 11 387.351 400.284 8.750 6.420 o
-5 3 12 1.031 1.671 2.171 301.178 o
-5 3 13 702.432 741.122 24.896 1.588 o
-5 4 1 683.846 674.958 7.121 4.057 o
-5 4 2 46.654 45.017 1.174 90.608 o
-5 4 3 1808.670 1788.880 17.532 0.941 o
-5 4 4 240.446 244.593 3.799 14.380 o
-5 4 5 706.974 730.983 9.062 3.557 o
-5 4 6 218.778 203.852 3.414 16.699 o
-5 4 7 143.928 153.287 4.529 20.905 o
-5 4 8 307.531 325.931 6.026 9.530 o
-5 4 9 5.604 4.666 1.439 404.194 o
-5 4 10 239.237 220.875 7.115 11.047 o
-5 4 11 46.683 45.450 2.852 64.715 o
-5 4 12 770.328 721.053 20.126 1.972 o
-5 4 13 1.275 3.111 2.460 231.218 o
-5 5 1 183.609 175.541 2.619 20.898 o
-5 5 2 240.634 231.214 3.273 15.174 o
-5 5 3 34.036 31.851 1.207 121.820 o
-5 5 4 478.281 460.638 6.168 6.316 o
-5 5 5 65.513 72.511 2.170 54.958 o
-5 5 6 755.680 734.829 9.146 3.371 o
-5 5 7 91.658 104.994 2.359 39.278 o
-5 5 8 16.463 15.257 1.363 214.293 o
-5 5 9 328.941 333.198 5.890 9.172 o
-5 5 10 41.287 42.019 2.589 74.339 o
-5 5 11 864.036 890.824 24.817 1.433 o
-5 5 12 29.173 33.176 3.667 65.116 o
-5 5 13 307.868 310.810 32.420 1.314 o
-5 6 1 475.509 477.263 6.584 6.133 o
-5 6 2 2.229 1.274 0.553 1649.610 o
-5 6 3 118.971 134.284 2.559 30.331 o
-5 6 4 1618.850 1606.500 20.400 1.001 o
-5 6 5 8.495 11.126 1.108 356.320 o
-5 6 6 1094.630 1056.920 14.256 1.868 o
-5 6 7 17.610 19.471 1.399 192.158 o
-5 6 8 8.296 7.783 1.413 329.394 o
-5 6 9 37.381 41.006 2.281 84.612 o
-5 6 10 764.557 730.401 20.117 1.974 o
-5 6 11 0.056 1.437 2.578 226.348 o
-5 6 12 333.079 318.610 18.062 3.364 o
-5 6 13 286.197 242.258 14.112 5.055 o
-5 7 1 10.070 13.418 1.031 323.470 o
-5 7 2 423.213 415.886 5.967 7.198 o
-5 7 3 140.658 146.589 2.730 26.148 o
-5 7 4 559.865 578.192 7.331 4.931 o
-5 7 5 715.671 751.630 9.741 3.392 o
-5 7 6 290.529 300.923 6.544 9.691 o
-5 7 7 1299.210 1354.120 19.378 1.281 o
-5 7 8 0.753 0.976 1.476 629.748 o
-5 7 9 528.270 531.069 10.565 4.415 o
-5 7 10 7.829 8.860 2.027 226.534 o
-5 7 11 275.213 269.235 10.005 7.455 o
-5 7 12 93.218 91.673 6.142 21.990 o
-5 8 1 178.184 190.236 3.192 19.861 o
-5 8 2 336.489 343.146 6.819 8.384 o
-5 8 3 595.814 620.082 10.719 3.890 o
-5 8 4 51.906 49.989 1.689 75.950 o
-5 8 5 460.688 468.140 6.976 6.174 o
-5 8 6 138.018 128.599 2.798 27.385 o
-5 8 7 108.630 115.448 3.287 30.806 o
-5 8 8 282.476 265.107 6.780 9.992 o
-5 8 9 29.373 25.360 2.176 109.145 o
-5 8 10 547.836 539.175 11.210 4.141 o
-5 8 11 0.767 -2.524 1.844 432.603 o
-5 8 12 45.696 39.118 3.886 51.709 o
-5 9 1 1.264 1.684 1.166 847.243 o
-5 9 2 24.316 21.579 1.326 161.052 o
-5 9 3 63.863 73.062 2.188 55.453 o
-5 9 4 46.617 49.162 1.921 77.860 o
-5 9 5 29.540 33.960 1.597 118.945 o
-5 9 6 28.826 28.897 1.719 122.134 o
-5 9 7 634.505 640.849 11.673 3.523 o
-5 9 8 6.875 9.401 1.625 297.257 o
-5 9 9 711.078 722.233 12.710 3.007 o
-5 9 10 83.620 89.118 4.311 31.906 o
-5 9 11 37.409 40.353 3.591 59.667 o
-5 10 1 51.992 44.545 2.807 62.416 o
-5 10 2 13.585 13.061 1.725 207.750 o
-5 10 3 29.174 29.135 1.713 121.289 o
-5 10 4 377.704 361.530 6.042 8.097 o
-5 10 5 12.751 17.486 1.516 218.609 o
-5 10 6 650.281 634.138 9.882 3.814 o
-5 10 7 51.654 50.733 2.713 62.093 o
-5 10 8 535.748 516.715 9.381 4.733 o
-5 10 9 427.178 421.604 9.299 5.766 o
-5 10 10 191.214 190.314 5.693 14.906 o
-5 10 11 98.058 97.391 5.999 21.935 o
-5 11 1 56.599 59.778 3.429 49.009 o
-5 11 2 141.013 152.495 5.093 19.691 o
-5 11 3 513.850 518.633 11.656 4.217 o
-5 11 4 72.017 75.345 2.718 47.242 o
-5 11 5 260.327 267.841 5.184 11.955 o
-5 11 6 269.691 282.272 6.195 10.600 o
-5 11 7 643.507 656.904 12.424 3.332 o
-5 11 8 42.066 50.478 3.400 57.628 o
-5 11 9 242.413 248.849 6.954 10.833 o
-5 11 10 11.427 11.550 2.749 135.821 o
-5 12 1 377.068 357.438 11.171 5.552 o
-5 12 2 511.885 541.364 17.619 2.836 o
-5 12 3 42.666 42.019 4.181 48.435 o
-5 12 4 266.636 264.683 8.403 8.857 o
-5 12 5 72.135 72.924 3.499 41.420 o
-5 12 6 298.670 303.026 7.039 9.142 o
-5 12 7 133.833 130.704 4.828 21.729 o
-5 12 8 19.171 16.759 2.703 114.962 o
-5 13 1 107.950 115.314 6.598 18.676 o
-5 13 2 55.752 65.814 5.233 32.403 o
-5 13 3 385.315 400.275 13.388 4.507 o
-5 13 4 64.430 61.886 4.186 39.205 o
-5 13 5 158.292 166.687 5.883 16.502 o
-5 13 6 42.393 48.360 3.079 62.916 o
-4 -16 1 110.688 112.402 5.621 21.730 o
-4 -15 1 9.482 10.821 2.471 164.249 o
-4 -15 2 119.761 120.035 5.465 21.263 o
-4 -15 3 53.712 60.039 4.346 40.652 o
-4 -14 1 37.246 42.477 3.489 60.890 o
-4 -14 2 381.591 386.620 10.482 5.727 o
-4 -14 3 130.910 128.244 5.934 18.855 o
-4 -14 4 308.600 309.424 11.599 5.984 o
-4 -13 1 263.354 255.362 7.796 9.524 o
-4 -13 2 17.036 19.608 2.601 121.267 o
-4 -13 3 826.434 832.484 26.186 1.384 o
-4 -13 4 92.077 94.472 7.219 18.233 o
-4 -13 5 414.494 410.797 14.054 4.144 o
-4 -13 6 227.477 223.059 9.402 8.849 o
-4 -12 1 100.554 104.515 4.184 28.906 o
-4 -12 2 237.672 244.920 7.397 10.509 o
-4 -12 3 279.062 288.334 9.494 7.674 o
-4 -12 4 710.644 719.197 22.533 1.798 o
-4 -12 5 432.318 453.698 15.122 3.698 o
-4 -12 6 126.947 123.156 6.646 17.315 o
-4 -12 7 156.863 162.383 7.716 13.135 o
-4 -11 1 35.640 32.593 2.250 92.264 o
-4 -11 2 11.253 10.745 1.475 263.816 o
-4 -11 3 463.768 470.519 11.305 4.668 o
-4 -11 4 591.418 598.011 14.518 3.173 o
-4 -11 5 292.290 288.069 10.457 6.879 o
-4 -11 6 248.957 236.038 8.303 9.463 o
-4 -11 7 52.001 53.183 4.180 43.669 o
-4 -11 8 151.746 142.579 6.404 16.249 o
-4 -10 1 44.612 45.390 1.888 82.145 o
-4 -10 2 204.722 213.555 4.122 16.221 o
-4 -10 3 229.703 241.175 5.194 13.277 o
-4 -10 4 103.091 102.969 4.229 28.467 o
-4 -10 5 386.479 380.098 9.539 6.145 o
-4 -10 6 195.315 196.813 6.054 14.053 o
-4 -10 7 727.457 740.276 19.350 2.093 o
-4 -10 8 26.628 27.508 3.263 78.454 o
-4 -10 9 59.259 57.356 4.478 38.465 o
-4 -9 1 654.843 638.976 8.679 4.007 o
-4 -9 2 183.083 176.101 3.709 19.130 o
-4 -9 3 94.976 95.795 2.629 38.280 o
-4 -9 4 402.787 382.805 8.865 6.307 o
-4 -9 5 19.678 20.551 1.979 145.890 o
-4 -9 6 107.179 107.002 4.328 27.269 o
-4 -9 7 148.546 149.346 5.180 19.089 o
-4 -9 8 340.631 315.797 14.874 4.338 o
-4 -9 9 68.267 69.791 4.621 34.251 o
-4 -9 10 43.583 44.719 3.918 51.009 o
-4 -8 1 1209.190 1221.020 14.466 1.635 o
-4 -8 2 1.575 1.530 0.716 1503.950 o
-4 -8 3 1016.230 1040.810 16.863 1.793 o
-4 -8 4 20.530 21.202 1.959 143.384 o
-4 -8 5 18.895 20.120 1.800 159.503 o
-4 -8 6 94.976 88.211 3.455 34.756 o
-4 -8 7 7.946 12.993 2.342 177.959 o
-4 -8 8 96.126 94.506 7.528 17.108 o
-4 -8 9 3.136 3.745 2.270 246.841 o
-4 -8 10 159.338 154.117 6.438 15.594 o
-4 -7 1 22.087 23.355 0.971 182.316 o
-4 -7 2 1960.560 1921.660 22.185 0.773 o
-4 -7 3 81.185 82.101 2.400 45.276 o
-4 -7 4 160.857 150.103 3.371 22.448 o
-4 -7 5 34.484 38.859 1.988 96.025 o
-4 -7 6 239.106 243.796 5.837 12.204 o
-4 -7 7 91.950 91.447 3.788 33.210 o
-4 -7 8 105.455 111.450 4.528 26.387 o
-4 -7 9 654.544 686.878 15.980 2.683 o
-4 -7 10 28.524 32.226 3.001 81.227 o
-4 -7 11 882.225 900.265 23.075 1.536 o
-4 -6 1 195.617 196.216 2.621 19.282 o
-4 -6 2 1.624 0.578 0.589 2010.800 o
-4 -6 3 650.855 653.915 8.626 4.001 o
-4 -6 4 62.648 59.335 2.111 60.355 o
-4 -6 5 0.621 1.063 0.886 1486.720 o
-4 -6 6 178.068 177.736 5.032 16.942 o
-4 -6 7 33.495 31.831 2.412 91.308 o
-4 -6 8 729.158 721.557 14.792 2.669 o
-4 -6 9 103.296 107.199 4.562 26.737 o
-4 -6 10 561.882 562.288 13.687 3.474 o
-4 -6 11 3.099 2.836 1.993 310.817 o
-4 -6 12 272.039 267.536 12.843 5.702 o
-4 -5 1 131.816 120.573 1.991 30.967 o
-4 -5 2 881.374 864.227 9.788 2.762 o
-4 -5 3 767.666 755.311 9.715 3.225 o
-4 -5 4 1211.590 1174.640 15.972 1.579 o
-4 -5 5 256.554 244.128 5.025 12.566 o
-4 -5 6 179.768 182.498 5.006 16.784 o
-4 -5 7 839.182 849.294 16.691 2.151 o
-4 -5 8 232.625 233.418 6.205 12.106 o
-4 -5 9 2014.640 2042.660 34.543 0.553 o
-4 -5 10 32.286 33.906 2.695 84.289 o
-4 -5 11 326.395 323.409 9.160 7.175 o
-4 -5 12 0.358 1.055 2.270 288.721 o
-4 -4 1 140.928 144.822 2.061 27.732 o
-4 -4 2 7020.950 7045.560 71.777 0.082 o
-4 -4 3 919.641 916.734 12.755 2.348 o
-4 -4 4 1412.690 1392.830 18.628 1.225 o
-4 -4 5 208.605 207.848 4.286 15.940 o
-4 -4 6 34.515 32.196 1.759 106.754 o
-4 -4 7 7.077 10.380 2.287 194.422 o
-4 -4 8 753.167 744.892 13.958 2.707 o
-4 -4 9 0.104 1.810 1.356 749.135 o
-4 -4 10 389.837 398.736 9.476 6.071 o
-4 -4 11 625.661 618.530 14.806 3.009 o
-4 -4 12 3.328 1.700 1.993 315.571 o
-4 -4 13 106.327 108.484 9.379 12.268 o
-4 -3 1 218.881 212.269 2.951 17.015 o
-4 -3 2 231.959 251.777 3.556 14.823 o
-4 -3 3 5886.500 5906.360 63.764 0.111 o
-4 -3 4 242.126 255.202 3.518 14.380 o
-4 -3 5 1217.640 1252.610 16.503 1.511 o
-4 -3 6 6.550 10.898 1.151 388.528 o
-4 -3 7 283.132 291.107 6.134 10.270 o
-4 -3 8 5.103 3.063 1.244 513.050 o
-4 -3 9 883.080 858.436 15.815 2.166 o
-4 -3 10 327.661 329.893 8.170 7.740 o
-4 -3 11 323.116 314.976 8.902 7.417 o
-4 -3 12 196.276 191.439 6.820 12.947 o
-4 -3 13 3.212 2.783 2.021 302.834 o
-4 -2 1 35.358 37.589 1.033 116.549 o
-4 -2 2 361.871 360.947 4.452 9.155 o
-4 -2 3 409.518 387.741 5.265 7.836 o
-4 -2 4 823.438 790.344 9.319 3.059 o
-4 -2 5 617.778 626.488 7.833 4.367 o
-4 -2 6 2263.080 2211.650 28.946 0.566 o
-4 -2 7 392.776 358.546 5.902 7.978 o
-4 -2 8 347.368 349.492 7.431 7.820 o
-4 -2 9 0.300 -0.229 1.213 1004.680 o
-4 -2 10 97.978 112.778 3.870 30.114 o
-4 -2 11 53.650 55.826 3.584 49.130 o
-4 -2 12 172.969 172.155 6.820 14.012 o
-4 -2 13 0.751 1.887 1.921 379.776 o
-4 -1 1 41.373 37.685 0.890 107.416 o
-4 -1 2 9.297 7.984 0.574 473.019 o
-4 -1 3 349.665 354.807 4.337 9.494 o
-4 -1 4 90.357 93.592 1.852 43.572 o
-4 -1 5 1839.440 1858.260 19.288 0.879 o
-4 -1 6 11.337 17.127 1.098 275.028 o
-4 -1 7 896.583 880.679 10.137 2.674 o
-4 -1 8 196.239 185.584 3.763 17.941 o
-4 -1 9 574.474 567.568 10.099 4.230 o
-4 -1 10 1.852 2.172 1.336 635.027 o
-4 -1 11 392.320 392.385 10.405 5.665 o
-4 -1 12 26.959 29.155 2.925 86.489 o
-4 -1 13 152.611 153.726 7.306 14.152 o
-4 -1 14 2.798 1.397 2.144 287.593 o
-4 0 1 1675.320 1659.430 15.015 1.094 o
-4 0 2 222.672 222.229 2.686 16.827 o
-4 0 3 233.944 227.439 2.890 15.934 o
-4 0 4 5489.930 5370.530 54.087 0.134 o
-4 0 5 314.556 292.843 3.785 11.268 o
-4 0 6 4044.870 4011.280 41.701 0.228 o
-4 0 7 1299.850 1252.480 13.778 1.562 o
-4 0 8 88.659 98.469 2.219 41.600 o
-4 0 9 17.017 15.115 1.366 210.885 o
-4 0 10 1.548 2.868 1.383 600.800 o
-4 0 11 58.999 55.308 3.256 50.814 o
-4 0 12 492.344 509.149 12.715 4.040 o
-4 0 13 145.500 146.222 5.729 18.025 o
-4 0 14 104.761 113.390 5.299 23.333 o
-4 1 1 910.663 873.205 8.205 2.823 o
-4 1 2 4.057 3.524 0.405 1068.700 o
-4 1 3 1271.410 1282.210 12.671 1.624 o
-4 1 4 1.450 3.485 0.895 1026.990 o
-4 1 5 2052.300 2044.010 20.439 0.753 o
-4 1 6 228.632 241.188 3.794 14.932 o
-4 1 7 1147.000 1123.700 12.957 1.841 o
-4 1 8 0.023 1.554 0.695 2342.760 o
-4 1 9 507.694 480.643 7.211 5.658 o
-4 1 10 46.121 39.911 2.106 79.674 o
-4 1 11 173.628 164.892 5.205 17.166 o
-4 1 12 319.722 325.852 9.199 7.208 o
-4 1 13 32.026 33.117 3.687 63.018 o
-4 1 14 125.366 134.828 5.848 19.231 o
-4 2 1 1791.970 1730.220 15.242 1.009 o
-4 2 2 2634.470 2622.160 23.465 0.516 o
-4 2 3 1495.010 1517.220 14.393 1.269 o
-4 2 4 1039.780 1010.890 10.137 2.258 o
-4 2 5 1963.370 1890.120 18.685 0.837 o
-4 2 6 150.931 157.373 2.333 25.239 o
-4 2 7 389.623 367.037 5.469 8.170 o
-4 2 8 58.042 65.889 1.899 63.248 o
-4 2 9 323.225 331.371 5.164 9.760 o
-4 2 10 132.035 145.241 3.551 24.996 o
-4 2 11 263.800 250.571 6.438 10.858 o
-4 2 12 145.831 154.765 5.811 17.583 o
-4 2 13 355.132 358.031 10.110 6.216 o
-4 2 14 678.629 719.121 19.530 2.148 o
-4 3 1 337.299 323.770 3.415 10.542 o
-4 3 2 476.849 445.458 4.676 6.863 o
-4 3 3 351.893 362.561 4.055 9.516 o
-4 3 4 6.947 8.250 0.620 546.181 o
-4 3 5 144.026 146.648 2.449 26.400 o
-4 3 6 139.670 144.619 2.303 27.386 o
-4 3 7 24.902 22.976 1.508 148.516 o
-4 3 8 211.960 208.658 3.524 16.788 o
-4 3 9 279.980 266.429 4.508 12.034 o
-4 3 10 56.977 59.492 2.045 64.396 o
-4 3 11 240.924 224.826 6.116 12.099 o
-4 3 12 537.847 553.805 19.828 2.415 o
-4 3 13 70.327 78.147 4.597 33.301 o
-4 3 14 97.233 105.003 7.669 16.431 o
-4 4 1 670.361 633.636 6.595 4.302 o
-4 4 2 817.170 801.570 7.649 3.243 o
-4 4 3 720.309 712.943 7.097 3.820 o
-4 4 4 176.705 171.423 2.613 21.626 o
-4 4 5 0.127 1.454 0.490 3606.430 o
-4 4 6 33.292 35.298 1.176 120.387 o
-4 4 7 58.168 61.634 1.573 67.706 o
-4 4 8 75.314 81.909 1.921 50.498 o
-4 4 9 2.605 3.443 0.956 827.431 o
-4 4 10 152.347 162.790 3.242 22.925 o
-4 4 11 435.941 412.108 9.013 5.850 o
-4 4 12 195.536 187.043 5.610 14.935 o
-4 4 13 410.241 385.508 20.131 2.687 o
-4 4 14 253.620 250.510 13.563 5.480 o
-4 5 1 375.622 377.144 4.158 8.906 o
-4 5 2 225.999 208.391 2.577 17.127 o
-4 5 3 977.995 1003.250 9.398 2.432 o
-4 5 4 190.385 191.645 2.618 19.804 o
-4 5 5 80.115 77.239 1.621 51.273 o
-4 5 6 52.546 50.166 1.415 78.574 o
-4 5 7 67.014 61.032 1.970 58.820 o
-4 5 8 403.357 414.874 7.636 6.708 o
-4 5 9 322.419 299.047 6.354 9.272 o
-4 5 10 12.313 13.130 1.189 276.009 o
-4 5 11 219.640 214.003 5.028 14.325 o
-4 5 12 449.003 453.150 9.058 5.582 o
-4 5 13 108.820 114.093 6.833 17.974 o
-4 5 14 0.886 2.555 2.395 248.409 o
-4 6 1 57.392 58.040 1.476 70.502 o
-4 6 2 639.676 630.675 7.339 4.339 o
-4 6 3 0.214 3.035 0.606 2064.660 o
-4 6 4 1365.040 1328.520 14.251 1.449 o
-4 6 5 0.599 1.337 0.628 2294.500 o
-4 6 6 265.714 267.004 3.874 13.000 o
-4 6 7 739.658 723.472 8.740 3.501 o
-4 6 8 77.202 81.104 2.335 47.213 o
-4 6 9 375.418 350.949 5.546 8.464 o
-4 6 10 46.330 44.299 1.917 80.498 o
-4 6 11 135.803 128.181 3.183 26.597 o
-4 6 12 247.393 233.094 6.099 11.831 o
-4 6 13 52.471 48.563 4.181 44.204 o
-4 6 14 187.642 168.435 11.431 7.803 o
-4 7 1 75.100 73.216 1.686 53.944 o
-4 7 2 107.587 115.151 2.427 34.385 o
-4 7 3 370.257 371.028 5.027 8.648 o
-4 7 4 2475.300 2498.130 26.466 0.528 o
-4 7 5 302.098 293.431 4.067 11.399 o
-4 7 6 1105.140 1099.240 14.555 1.811 o
-4 7 7 408.958 394.595 5.700 7.614 o
-4 7 8 1205.320 1227.930 14.927 1.612 o
-4 7 9 241.288 234.782 4.592 13.683 o
-4 7 10 40.911 42.827 2.179 82.035 o
-4 7 11 762.412 752.182 19.174 2.061 o
-4 7 12 326.216 314.922 8.381 7.715 o
-4 7 13 30.005 34.682 3.977 58.389 o
-4 7 14 6.454 2.678 3.235 126.708 o
-4 8 1 51.800 48.036 1.609 77.942 o
-4 8 2 61.262 58.094 1.751 65.118 o
-4 8 3 1234.430 1212.570 14.804 1.597 o
-4 8 4 16.955 21.672 1.213 201.857 o
-4 8 5 1091.620 1079.970 12.911 1.943 o
-4 8 6 304.795 303.702 5.980 9.827 o
-4 8 7 289.982 279.469 5.093 11.111 o
-4 8 8 173.080 176.931 3.499 20.162 o
-4 8 9 215.596 195.475 4.524 15.567 o
-4 8 10 849.253 831.670 13.906 2.438 o
-4 8 11 71.791 71.726 3.368 42.716 o
-4 8 12 300.384 277.879 7.762 8.760 o
-4 8 13 84.041 74.792 4.872 29.753 o
-4 8 14 38.324 31.586 4.146 52.562 o
-4 9 1 204.495 210.198 4.043 16.425 o
-4 9 2 13.780 15.435 1.052 262.933 o
-4 9 3 140.421 141.969 3.052 25.630 o
-4 9 4 1475.220 1493.670 17.513 1.192 o
-4 9 5 22.964 24.288 1.300 162.172 o
-4 9 6 407.099 414.203 5.689 7.517 o
-4 9 7 389.884 393.945 6.859 7.326 o
-4 9 8 117.547 128.455 3.234 28.753 o
-4 9 9 588.560 601.601 10.827 3.933 o
-4 9 10 33.832 35.624 2.818 78.991 o
-4 9 11 334.895 350.571 8.566 7.292 o
-4 9 12 23.964 21.812 2.723 101.633 o
-4 9 13 0.316 -0.984 2.562 232.568 o
-4 10 1 2.264 1.789 1.168 749.640 o
-4 10 2 94.566 93.869 2.876 37.333 o
-4 10 3 59.964 55.482 2.055 63.667 o
-4 10 4 269.231 270.973 4.883 11.944 o
-4 10 5 52.980 52.266 2.143 68.352 o
-4 10 6 526.005 527.763 7.410 5.297 o
-4 10 7 305.824 306.745 5.115 10.411 o
-4 10 8 193.538 196.114 4.545 16.553 o
-4 10 9 22.746 20.741 1.899 140.531 o
-4 10 10 346.192 337.846 6.818 8.281 o
-4 10 11 22.574 18.710 2.363 121.617 o
-4 10 12 10.648 11.738 2.201 181.691 o
-4 10 13 53.011 54.646 6.074 27.975 o
-4 11 1 37.102 35.069 2.169 90.832 o
-4 11 2 198.248 204.591 5.242 15.049 o
-4 11 3 130.945 151.218 4.236 22.838 o
-4 11 4 820.380 855.888 12.176 2.661 o
-4 11 5 1418.900 1453.480 20.604 1.134 o
-4 11 6 102.100 110.349 2.808 34.382 o
-4 11 7 461.787 477.763 10.251 5.003 o
-4 11 8 82.879 91.786 3.299 37.817 o
-4 11 9 123.934 133.640 4.365 23.898 o
-4 11 10 44.912 46.105 3.142 61.121 o
-4 11 11 0.517 -0.475 2.027 365.668 o
-4 11 12 85.999 85.527 5.242 26.886 o
-4 12 1 241.015 244.339 5.581 12.429 o
-4 12 2 232.669 226.996 5.776 12.709 o
-4 12 3 401.979 415.685 8.666 6.260 o
-4 12 4 352.662 359.376 8.145 7.286 o
-4 12 5 5.702 4.919 1.326 433.975 o
-4 12 6 475.567 489.697 8.317 5.516 o
-4 12 7 189.027 187.657 6.530 13.683 o
-4 12 8 97.514 92.941 3.843 31.851 o
-4 12 9 177.254 168.196 7.071 13.508 o
-4 12 10 6.544 9.084 2.301 199.458 o
-4 12 11 520.886 530.947 13.830 3.619 o
-4 13 1 404.018 407.394 10.465 5.507 o
-4 13 2 742.376 750.235 19.015 2.105 o
-4 13 3 226.390 232.783 8.444 9.744 o
-4 13 4 38.284 35.843 3.241 66.659 o
-4 13 5 91.447 95.043 4.389 29.849 o
-4 13 6 6.704 6.480 1.755 292.703 o
-4 13 7 36.529 35.400 2.611 81.177 o
-4 13 8 73.986 73.520 4.261 35.321 o
-4 13 9 6.034 5.313 2.296 214.714 o
-4 13 10 670.556 660.814 18.053 2.385 o
-4 14 1 282.403 297.207 8.717 8.151 o
-4 14 2 562.206 576.908 15.813 3.026 o
-4 14 3 223.188 219.069 8.399 9.974 o
-4 14 4 113.081 122.670 6.430 18.665 o
-4 14 5 116.639 112.093 5.352 22.193 o
-4 14 6 148.756 146.108 6.883 15.278 o
-4 14 7 7.045 3.290 2.471 192.415 o
-4 14 8 3.593 -1.628 2.373 240.411 o
-3 -16 1 3.712 5.725 2.086 266.154 o
-3 -15 1 18.369 22.935 2.546 117.674 o
-3 -15 2 11.173 8.479 2.160 191.177 o
-3 -15 3 145.209 145.232 5.448 18.759 o
-3 -14 1 110.284 113.559 5.708 21.419 o
-3 -14 2 487.371 490.536 12.234 4.231 o
-3 -14 3 13.918 10.754 2.305 161.065 o
-3 -14 4 4.230 5.152 2.116 258.269 o
-3 -14 5 93.288 102.985 5.717 23.183 o
-3 -13 1 1505.390 1502.140 27.575 0.871 o
-3 -13 2 0.087 -1.517 1.464 713.653 o
-3 -13 3 466.889 454.518 11.293 4.697 o
-3 -13 4 4.162 1.513 2.016 299.984 o
-3 -13 5 371.195 369.286 17.939 3.249 o
-3 -13 6 64.894 67.564 4.788 33.877 o
-3 -12 1 169.935 175.164 4.488 18.516 o
-3 -12 2 1001.970 1027.380 17.640 1.761 o
-3 -12 3 64.046 69.904 2.799 50.527 o
-3 -12 4 726.439 754.832 22.367 1.782 o
-3 -12 5 2.756 3.129 2.078 292.939 o
-3 -12 6 243.713 252.732 7.570 10.130 o
-3 -12 7 117.074 113.550 4.711 24.347 o
-3 -11 1 268.314 259.119 5.205 11.835 o
-3 -11 2 9.678 10.253 1.389 296.847 o
-3 -11 3 264.054 266.410 5.807 11.277 o
-3 -11 4 15.742 19.181 1.670 183.499 o
-3 -11 5 609.089 604.196 13.515 3.307 o
-3 -11 6 87.504 80.868 3.772 35.113 o
-3 -11 7 30.216 29.940 3.551 67.909 o
-3 -11 8 0.002 2.334 1.768 456.124 o
-3 -10 1 874.710 872.149 12.345 2.514 o
-3 -10 2 2661.140 2693.810 35.601 0.409 o
-3 -10 3 308.458 311.470 5.905 9.736 o
-3 -10 4 799.445 796.484 13.091 2.664 o
-3 -10 5 228.383 231.671 5.853 12.674 o
-3 -10 6 12.904 13.614 1.807 202.272 o
-3 -10 7 84.379 85.558 3.647 36.034 o
-3 -10 8 80.292 85.925 3.689 36.588 o
-3 -10 9 7.322 3.454 2.157 232.165 o
-3 -9 1 948.929 926.309 11.277 2.416 o
-3 -9 2 154.577 161.248 2.837 23.654 o
-3 -9 3 1769.550 1713.320 22.041 0.877 o
-3 -9 4 365.550 371.395 6.799 7.797 o
-3 -9 5 572.579 561.497 11.482 3.929 o
-3 -9 6 4.460 0.668 1.347 538.174 o
-3 -9 7 82.337 71.561 3.384 39.800 o
-3 -9 8 31.681 32.690 2.484 91.121 o
-3 -9 9 63.443 56.692 3.796 43.601 o
-3 -9 10 202.084 206.124 7.228 12.000 o
-3 -8 1 55.128 58.427 1.370 73.151 o
-3 -8 2 3023.220 3044.860 32.984 0.369 o
-3 -8 3 1629.480 1633.780 19.027 1.026 o
-3 -8 4 155.270 160.266 3.173 22.926 o
-3 -8 5 63.806 64.705 3.549 44.572 o
-3 -8 6 131.431 140.178 4.063 23.808 o
-3 -8 7 233.503 238.986 6.278 11.920 o
-3 -8 8 756.067 779.756 16.550 2.344 o
-3 -8 9 636.915 621.411 16.121 2.762 o
-3 -8 10 63.938 70.806 4.248 37.792 o
-3 -8 11 385.425 370.470 11.013 5.522 o
-3 -7 1 2107.700 2085.520 21.892 0.709 o
-3 -7 2 262.868 265.626 3.599 13.350 o
-3 -7 3 463.710 439.504 5.947 6.635 o
-3 -7 4 0.554 1.235 0.547 2774.340 o
-3 -7 5 128.173 128.556 3.383 26.882 o
-3 -7 6 381.212 384.025 7.086 7.376 o
-3 -7 7 18.053 16.672 1.515 189.241 o
-3 -7 8 1286.050 1312.380 24.570 1.093 o
-3 -7 9 867.212 845.592 16.763 2.107 o
-3 -7 10 246.922 250.073 7.218 10.448 o
-3 -7 11 523.266 536.586 14.477 3.455 o
-3 -7 12 82.622 88.176 4.784 29.504 o
-3 -6 1 24.293 27.635 0.899 165.668 o
-3 -6 2 176.085 174.700 2.417 21.842 o
-3 -6 3 15.982 16.080 0.802 258.446 o
-3 -6 4 433.430 429.130 5.672 7.117 o
-3 -6 5 57.598 54.443 1.588 70.609 o
-3 -6 6 201.769 204.428 3.943 16.850 o
-3 -6 7 69.806 72.910 3.004 46.104 o
-3 -6 8 857.593 866.990 16.811 2.101 o
-3 -6 9 554.445 530.460 11.218 4.130 o
-3 -6 10 501.499 494.915 10.094 4.778 o
-3 -6 11 343.166 330.338 10.004 6.491 o
-3 -6 12 511.966 491.551 13.611 3.768 o
-3 -5 1 324.726 319.207 3.643 10.772 o
-3 -5 2 647.968 628.348 7.315 4.307 o
-3 -5 3 326.012 340.740 4.453 10.043 o
-3 -5 4 85.603 87.479 1.902 45.819 o
-3 -5 5 318.789 312.344 4.838 10.258 o
-3 -5 6 5.204 7.441 1.137 473.574 o
-3 -5 7 176.743 178.593 4.990 17.068 o
-3 -5 8 320.277 333.663 7.605 8.178 o
-3 -5 9 491.827 500.566 9.911 4.872 o
-3 -5 10 142.621 159.792 4.527 20.765 o
-3 -5 11 749.510 769.802 15.707 2.466 o
-3 -5 12 180.102 182.819 6.702 13.787 o
-3 -5 13 272.781 282.438 9.954 7.446 o
-3 -4 1 10.657 8.418 0.479 439.334 o
-3 -4 2 629.694 620.391 7.564 4.374 o
-3 -4 3 1269.000 1261.660 14.468 1.556 o
-3 -4 4 994.337 998.034 11.672 2.238 o
-3 -4 5 1.630 3.197 0.744 1221.940 o
-3 -4 6 71.374 71.744 1.856 54.856 o
-3 -4 7 432.623 430.010 6.898 6.649 o
-3 -4 8 513.125 499.957 10.412 4.610 o
-3 -4 9 337.865 321.670 6.955 8.436 o
-3 -4 10 4.399 1.437 1.302 547.397 o
-3 -4 11 31.204 28.825 2.287 99.919 o
-3 -4 12 272.565 255.551 7.384 9.733 o
-3 -4 13 47.485 48.816 3.796 50.267 o
-3 -4 14 39.109 38.979 3.654 58.112 o
-3 -3 1 47.987 47.487 1.009 89.348 o
-3 -3 2 3115.800 3190.200 34.488 0.345 o
-3 -3 3 1307.730 1285.690 16.236 1.433 o
-3 -3 4 1098.850 1111.910 13.971 1.847 o
-3 -3 5 1346.610 1339.970 16.026 1.389 o
-3 -3 6 229.268 237.833 3.588 15.200 o
-3 -3 7 357.483 366.092 5.787 8.496 o
-3 -3 8 711.592 710.984 10.892 3.297 o
-3 -3 9 265.077 260.441 5.861 11.274 o
-3 -3 10 131.884 121.122 3.719 25.809 o
-3 -3 11 255.253 265.243 6.296 11.027 o
-3 -3 12 0.698 1.558 1.642 510.947 o
-3 -3 13 8.671 4.088 2.299 201.859 o
-3 -3 14 145.944 148.781 6.404 16.372 o
-3 -2 1 11125.700 11098.700 109.828 0.035 o
-3 -2 2 1018.770 1009.420 11.595 2.193 o
-3 -2 3 7406.180 7388.460 78.053 0.073 o
-3 -2 4 1645.000 1631.990 18.427 1.034 o
-3 -2 5 2565.680 2527.790 27.556 0.500 o
-3 -2 6 951.687 914.568 10.754 2.466 o
-3 -2 7 203.313 204.192 3.361 17.591 o
-3 -2 8 2089.470 2060.430 27.671 0.634 o
-3 -2 9 5.050 6.757 1.153 484.563 o
-3 -2 10 79.279 71.050 2.996 43.483 o
-3 -2 11 47.326 45.211 2.544 69.177 o
-3 -2 12 18.328 20.234 2.065 145.808 o
-3 -2 13 84.332 88.077 4.177 32.645 o
-3 -2 14 18.703 16.473 2.857 109.120 o
-3 -1 1 1778.170 1741.980 15.915 0.999 o
-3 -1 2 2518.560 2455.930 25.870 0.530 o
-3 -1 3 2.751 3.855 0.406 1293.380 o
-3 -1 4 5976.080 5955.980 62.912 0.110 o
-3 -1 5 293.246 300.512 3.685 11.800 o
-3 -1 6 115.706 121.124 2.117 33.339 o
-3 -1 7 419.825 435.253 6.002 7.112 o
-3 -1 8 45.574 44.859 1.726 84.043 o
-3 -1 9 445.162 445.192 8.069 6.011 o
-3 -1 10 55.129 53.467 2.521 61.753 o
-3 -1 11 372.694 369.642 7.956 7.110 o
-3 -1 12 413.926 408.425 9.447 5.856 o
-3 -1 13 30.800 39.433 3.114 73.357 o
-3 -1 14 146.625 141.112 5.398 18.924 o
-3 -1 15 123.583 131.641 6.230 18.375 o
-3 0 1 998.022 1009.090 8.805 2.427 o
-3 0 2 850.086 867.808 8.221 2.990 o
-3 0 3 1004.480 982.341 10.001 2.357 o
-3 0 4 1838.280 1795.300 18.706 0.903 o
-3 0 5 1759.830 1710.850 18.496 0.959 o
-3 0 6 658.083 620.713 6.981 4.333 o
-3 0 7 30.118 34.074 1.193 128.685 o
-3 0 8 651.232 629.602 8.635 4.051 o
-3 0 9 733.783 728.514 10.162 3.310 o
-3 0 10 79.847 85.255 2.893 41.989 o
-3 0 11 259.847 262.498 5.706 11.531 o
-3 0 12 1.474 2.166 1.576 506.615 o
-3 0 13 939.251 972.770 21.431 1.578 o
-3 0 14 49.546 53.491 4.673 39.405 o
-3 0 15 650.071 711.350 29.307 1.306 o
-3 1 1 89.810 87.135 1.107 47.804 o
-3 1 2 84.688 88.002 1.608 47.499 o
-3 1 3 865.607 872.701 9.024 2.865 o
-3 1 4 102.887 110.062 1.997 37.502 o
-3 1 5 442.907 448.645 5.217 7.058 o
-3 1 6 146.209 150.057 2.414 26.020 o
-3 1 7 491.689 504.061 6.006 6.047 o
-3 1 8 318.454 295.877 4.043 10.970 o
-3 1 9 85.741 86.341 2.407 43.167 o
-3 1 10 5.231 6.437 1.331 424.963 o
-3 1 11 128.518 124.986 3.862 25.506 o
-3 1 12 460.162 452.506 9.406 5.382 o
-3 1 13 77.450 82.375 4.186 34.316 o
-3 1 14 316.626 319.438 9.087 7.347 o
-3 1 15 2.082 1.256 1.985 340.231 o
-3 2 1 3579.850 3687.540 31.480 0.299 o
-3 2 2 132.566 146.817 1.695 29.480 o
-3 2 3 749.551 722.495 7.214 3.669 o
-3 2 4 3133.420 3066.930 29.993 0.374 o
-3 2 5 204.040 202.715 2.628 18.517 o
-3 2 6 1092.850 1033.930 10.632 2.118 o
-3 2 7 719.032 721.681 8.328 3.637 o
-3 2 8 91.632 86.585 1.876 44.148 o
-3 2 9 505.600 508.865 6.626 5.735 o
-3 2 10 345.648 347.938 6.845 8.201 o
-3 2 11 868.399 899.950 16.316 2.110 o
-3 2 12 232.325 231.875 5.866 12.538 o
-3 2 13 155.061 168.455 5.865 16.651 o
-3 2 14 111.448 119.516 7.326 16.385 o
-3 2 15 142.876 152.684 5.973 17.412 o
-3 3 1 811.268 780.801 7.574 3.303 o
-3 3 2 9.950 9.916 0.681 410.807 o
-3 3 3 7.354 10.319 0.494 513.653 o
-3 3 4 55.115 49.097 1.079 80.040 o
-3 3 5 34.693 36.153 1.000 120.045 o
-3 3 6 266.788 253.720 4.046 13.033 o
-3 3 7 1.042 2.412 0.543 1957.130 o
-3 3 8 3688.640 3614.680 40.013 0.263 o
-3 3 9 0.198 1.007 0.788 1991.810 o
-3 3 10 1408.410 1370.330 17.012 1.294 o
-3 3 11 8.299 11.819 1.365 308.570 o
-3 3 12 92.270 85.444 3.304 36.425 o
-3 3 13 229.339 240.579 7.425 10.702 o
-3 3 14 489.231 525.644 16.609 3.098 o
-3 3 15 667.121 667.824 16.085 2.662 o
-3 4 1 2891.020 2843.830 25.997 0.440 o
-3 4 2 2451.080 2499.720 22.075 0.574 o
-3 4 3 2621.560 2511.590 21.725 0.542 o
-3 4 4 928.989 887.665 9.002 2.693 o
-3 4 5 1.775 2.385 0.469 1771.130 o
-3 4 6 130.507 132.733 2.008 30.178 o
-3 4 7 483.722 492.986 5.595 6.287 o
-3 4 8 702.804 696.400 8.015 3.795 o
-3 4 9 1404.420 1429.650 16.629 1.290 o
-3 4 10 84.214 87.469 2.257 44.328 o
-3 4 11 482.384 493.239 8.263 5.472 o
-3 4 12 139.777 126.400 5.387 19.858 o
-3 4 13 255.397 255.439 6.712 10.721 o
-3 4 14 1.920 2.050 2.147 293.539 o
-3 4 15 683.208 676.621 19.381 2.188 o
-3 5 1 819.634 765.946 7.367 3.322 o
-3 5 2 185.808 190.416 2.372 20.504 o
-3 5 3 10.483 14.377 0.733 347.205 o
-3 5 4 2338.900 2278.740 22.016 0.624 o
-3 5 5 58.572 63.199 1.468 67.811 o
-3 5 6 207.693 193.355 2.723 18.469 o
-3 5 7 187.788 184.341 2.695 20.144 o
-3 5 8 574.505 536.834 6.532 5.152 o
-3 5 9 21.658 19.865 1.114 186.575 o
-3 5 10 1212.180 1208.390 14.343 1.645 o
-3 5 11 272.299 254.715 4.317 12.601 o
-3 5 12 451.349 457.269 8.339 5.812 o
-3 5 13 3.452 5.127 1.756 350.228 o
-3 5 14 268.893 278.284 8.883 8.329 o
-3 5 15 65.006 59.386 5.886 27.401 o
-3 6 1 3.653 8.348 0.873 620.892 o
-3 6 2 348.387 361.072 4.199 9.527 o
-3 6 3 623.263 572.034 6.018 4.832 o
-3 6 4 917.771 894.798 9.319 2.684 o
-3 6 5 238.248 230.416 3.022 15.539 o
-3 6 6 0.642 2.046 0.557 2283.500 o
-3 6 7 1252.020 1241.230 13.205 1.641 o
-3 6 8 57.016 56.886 1.789 68.031 o
-3 6 9 391.021 391.567 5.754 7.846 o
-3 6 10 27.432 30.698 1.443 132.449 o
-3 6 11 837.125 835.190 11.375 2.736 o
-3 6 12 61.336 65.985 2.727 53.166 o
-3 6 13 262.615 244.544 7.852 9.581 o
-3 6 14 160.018 148.938 7.420 13.771 o
-3 6 15 85.976 75.508 10.989 10.327 o
-3 7 1 0.422 1.458 0.488 3145.380 o
-3 7 2 179.406 191.420 3.549 19.146 o
-3 7 3 5.226 7.275 0.853 576.006 o
-3 7 4 432.045 447.225 5.079 7.240 o
-3 7 5 0.511 1.204 0.558 2778.350 o
-3 7 6 1884.660 1853.610 18.981 0.868 o
-3 7 7 97.085 104.918 1.974 39.607 o
-3 7 8 1949.480 1884.480 22.273 0.780 o
-3 7 9 264.141 249.698 4.425 12.836 o
-3 7 10 1034.110 1035.420 14.390 1.950 o
-3 7 11 716.736 711.619 10.261 3.376 o
-3 7 12 22.145 26.409 1.585 148.505 o
-3 7 13 205.422 205.435 5.600 14.214 o
-3 7 14 15.322 19.976 2.687 120.232 o
-3 7 15 128.984 131.842 11.241 8.922 o
-3 8 1 260.342 252.052 3.766 13.531 o
-3 8 2 645.058 622.724 7.225 4.352 o
-3 8 3 3712.760 3595.580 42.000 0.255 o
-3 8 4 5.496 5.464 0.746 651.814 o
-3 8 5 1685.040 1691.410 19.046 0.985 o
-3 8 6 4.440 4.791 0.987 622.661 o
-3 8 7 637.752 657.647 7.852 4.190 o
-3 8 8 53.492 56.961 1.677 71.869 o
-3 8 9 275.488 263.230 4.494 12.221 o
-3 8 10 262.467 272.048 5.629 11.417 o
-3 8 11 320.600 299.549 6.038 9.524 o
-3 8 12 321.124 316.577 6.421 9.096 o
-3 8 13 1.158 0.742 1.597 534.444 o
-3 8 14 3.934 4.655 2.071 272.430 o
-3 8 15 19.275 15.446 3.575 82.180 o
-3 9 1 161.731 155.322 3.199 22.514 o
-3 9 2 158.640 178.305 2.832 22.499 o
-3 9 3 1127.380 1142.010 14.460 1.766 o
-3 9 4 1253.770 1307.570 14.613 1.543 o
-3 9 5 667.501 664.383 9.083 3.829 o
-3 9 6 1985.780 2001.190 30.875 0.614 o
-3 9 7 328.388 326.426 4.932 9.853 o
-3 9 8 229.078 237.485 3.785 15.002 o
-3 9 9 257.730 250.375 4.611 12.849 o
-3 9 10 620.633 631.595 11.336 3.651 o
-3 9 11 30.247 30.324 2.405 96.730 o
-3 9 12 3.507 3.022 1.539 444.356 o
-3 9 13 21.988 19.329 2.678 108.565 o
-3 9 14 81.570 83.676 4.569 31.187 o
-3 10 1 325.475 320.165 5.387 9.681 o
-3 10 2 228.991 234.956 5.013 13.623 o
-3 10 3 22.759 19.905 1.091 182.114 o
-3 10 4 25.608 30.019 1.426 138.926 o
-3 10 5 448.429 462.380 6.981 6.310 o
-3 10 6 12.965 16.069 1.196 253.760 o
-3 10 7 155.827 166.656 3.318 22.282 o
-3 10 8 5.777 3.250 0.957 606.234 o
-3 10 9 294.984 297.172 5.471 10.487 o
-3 10 10 75.470 76.600 3.018 43.624 o
-3 10 11 98.485 87.486 3.438 34.247 o
-3 10 12 70.387 74.958 4.219 36.197 o
-3 10 13 193.161 177.198 6.504 13.761 o
-3 10 14 10.727 9.815 2.918 128.957 o
-3 11 1 62.265 57.843 2.577 56.150 o
-3 11 2 176.882 191.762 4.450 17.704 o
-3 11 3 2.592 3.267 0.990 808.439 o
-3 11 4 765.818 787.898 10.549 3.075 o
-3 11 5 22.659 23.506 1.520 154.672 o
-3 11 6 668.328 683.179 9.548 3.710 o
-3 11 7 185.467 185.147 3.594 18.882 o
-3 11 8 206.124 213.574 5.762 13.809 o
-3 11 9 9.341 6.668 1.544 297.976 o
-3 11 10 91.362 107.653 3.726 32.243 o
-3 11 11 251.640 234.432 6.742 11.012 o
-3 11 12 66.713 69.180 4.100 38.516 o
-3 11 13 159.427 153.281 5.824 16.895 o
-3 12 1 885.571 863.635 13.936 2.342 o
-3 12 2 53.290 61.504 2.785 57.354 o
-3 12 3 988.201 982.253 15.511 1.962 o
-3 12 4 268.238 277.380 5.659 11.179 o
-3 12 5 249.307 261.821 4.870 12.675 o
-3 12 6 92.620 98.831 3.395 34.507 o
-3 12 7 119.087 122.233 3.162 29.222 o
-3 12 8 8.509 10.355 1.604 275.833 o
-3 12 9 212.253 199.552 6.412 12.924 o
-3 12 10 41.694 38.264 2.876 70.178 o
-3 12 11 45.042 36.128 3.175 63.444 o
-3 12 12 121.735 130.061 5.440 20.827 o
-3 12 13 229.799 227.878 8.095 10.093 o
-3 13 1 11.420 14.007 1.787 212.274 o
-3 13 2 1162.320 1207.770 18.764 1.462 o
-3 13 3 21.488 30.149 2.452 108.923 o
-3 13 4 215.429 217.958 5.233 14.133 o
-3 13 5 269.672 278.675 6.057 10.766 o
-3 13 6 1.439 0.499 1.160 898.574 o
-3 13 7 7.335 4.905 1.609 325.141 o
-3 13 8 179.193 192.409 5.072 16.450 o
-3 13 9 276.579 275.167 8.844 8.277 o
-3 13 10 253.907 283.563 15.493 4.503 o
-3 13 11 151.789 144.823 5.767 17.631 o
-3 13 12 99.589 105.447 5.806 22.215 o
-3 14 1 878.644 876.236 20.351 1.756 o
-3 14 2 13.830 16.786 2.702 126.207 o
-3 14 3 133.904 134.457 4.850 21.512 o
-3 14 4 335.319 347.050 8.707 7.223 o
-3 14 5 7.662 8.281 1.981 236.481 o
-3 14 6 21.917 24.205 2.234 122.773 o
-3 14 7 0.969 -0.280 1.980 373.308 o
-3 14 8 438.469 435.943 12.202 4.586 o
-3 14 9 63.979 58.007 4.380 38.148 o
-3 14 10 203.620 217.176 8.063 10.765 o
-3 15 1 5.359 6.970 2.628 174.246 o
-3 15 2 443.859 435.202 12.181 4.569 o
-3 15 3 0.343 -0.647 2.142 330.916 o
-3 15 4 74.776 79.671 4.619 32.284 o
-3 15 5 0.611 0.984 2.744 198.623 o
-3 15 6 3.160 2.280 2.312 245.289 o
-3 15 7 16.378 16.191 2.399 137.975 o
-3 15 8 1.768 3.243 2.584 207.912 o
-2 -16 1 26.963 27.680 2.456 101.875 o
-2 -16 2 50.402 46.644 3.473 53.611 o
-2 -15 1 5.836 5.832 1.661 329.335 o
-2 -15 2 123.572 118.439 4.794 23.221 o
-2 -15 3 0.971 3.772 1.879 371.145 o
-2 -15 4 59.655 57.943 3.918 43.363 o
-2 -14 1 23.982 21.373 1.985 132.287 o
-2 -14 2 66.514 67.872 3.139 46.897 o
-2 -14 3 13.089 10.575 1.776 213.811 o
-2 -14 4 63.775 60.135 3.537 45.412 o
-2 -14 5 698.374 697.339 15.409 2.669 o
-2 -13 1 1292.630 1279.290 20.455 1.265 o
-2 -13 2 9.795 8.328 1.334 317.485 o
-2 -13 3 108.710 107.755 3.217 31.695 o
-2 -13 4 6.237 5.790 1.325 409.544 o
-2 -13 5 68.805 66.618 3.162 46.136 o
-2 -13 6 313.509 317.881 9.343 7.228 o
-2 -13 7 155.823 150.407 4.791 19.527 o
-2 -12 1 2655.370 2671.230 42.613 0.359 o
-2 -12 2 911.923 928.626 15.987 2.060 o
-2 -12 3 317.177 327.616 6.665 8.902 o
-2 -12 4 849.599 828.035 14.445 2.383 o
-2 -12 5 75.788 75.271 2.800 45.364 o
-2 -12 6 304.307 313.789 8.990 7.582 o
-2 -12 7 54.253 53.495 2.812 58.594 o
-2 -12 8 264.830 272.685 7.014 10.054 o
-2 -11 1 1204.930 1190.760 18.507 1.448 o
-2 -11 2 286.055 279.733 5.859 10.561 o
-2 -11 3 246.357 248.358 5.609 12.186 o
-2 -11 4 175.150 170.294 4.070 19.166 o
-2 -11 5 283.956 288.131 5.980 10.413 o
-2 -11 6 11.959 16.355 1.842 196.598 o
-2 -11 7 26.802 28.217 2.179 111.094 o
-2 -11 8 8.803 6.916 2.971 133.834 o
-2 -11 9 95.685 96.087 3.937 31.418 o
-2 -10 1 1264.480 1276.320 14.655 1.545 o
-2 -10 2 1031.840 1025.670 13.359 2.033 o
-2 -10 3 1040.460 1061.700 15.390 1.856 o
-2 -10 4 1696.670 1690.290 23.811 0.868 o
-2 -10 5 30.256 30.452 1.461 125.254 o
-2 -10 6 61.535 58.300 2.391 58.361 o
-2 -10 7 95.756 88.206 3.446 34.654 o
-2 -10 8 16.387 14.316 1.671 192.632 o
-2 -10 9 142.393 139.514 4.698 21.093 o
-2 -10 10 0.178 -0.875 1.856 442.827 o
-2 -9 1 334.600 327.831 4.304 10.084 o
-2 -9 2 102.992 97.866 2.264 37.838 o
-2 -9 3 448.646 449.549 6.356 6.594 o
-2 -9 4 312.877 307.855 5.206 10.182 o
-2 -9 5 435.846 436.739 7.088 6.509 o
-2 -9 6 1.081 1.426 0.861 1360.260 o
-2 -9 7 0.291 1.124 1.093 1115.990 o
-2 -9 8 80.600 77.609 2.797 43.522 o
-2 -9 9 54.585 60.017 2.738 57.636 o
-2 -9 10 514.950 514.457 14.831 3.432 o
-2 -9 11 105.696 99.589 4.730 26.188 o
-2 -8 1 2429.870 2407.820 27.085 0.538 o
-2 -8 2 608.523 605.527 7.787 4.478 o
-2 -8 3 86.788 92.423 1.822 45.015 o
-2 -8 4 1402.580 1390.900 16.162 1.322 o
-2 -8 5 22.680 24.922 1.579 149.438 o
-2 -8 6 201.294 201.180 5.456 14.668 o
-2 -8 7 221.033 222.734 7.047 11.537 o
-2 -8 8 26.239 29.126 2.650 95.610 o
-2 -8 9 346.875 346.004 7.552 7.777 o
-2 -8 10 133.320 126.289 4.860 21.851 o
-2 -8 11 257.295 252.526 7.789 9.664 o
-2 -8 12 211.119 221.924 7.712 10.973 o
-2 -7 1 115.420 116.140 1.848 34.665 o
-2 -7 2 279.318 286.398 3.875 12.270 o
-2 -7 3 28.794 25.467 0.924 152.239 o
-2 -7 4 64.150 57.045 1.550 65.394 o
-2 -7 5 16.150 19.230 1.047 226.423 o
-2 -7 6 767.103 771.322 12.215 2.876 o
-2 -7 7 361.356 348.523 7.600 7.554 o
-2 -7 8 1049.850 1041.170 17.587 1.708 o
-2 -7 9 1.367 5.619 1.326 576.367 o
-2 -7 10 411.165 411.382 10.877 5.282 o
-2 -7 11 24.644 22.330 2.316 115.621 o
-2 -7 12 313.291 339.243 12.854 5.235 o
-2 -6 1 178.402 176.929 2.311 21.709 o
-2 -6 2 309.427 302.232 3.972 11.161 o
-2 -6 3 154.936 155.105 2.363 24.869 o
-2 -6 4 263.116 251.068 3.633 13.568 o
-2 -6 5 215.546 219.003 3.564 16.297 o
-2 -6 6 116.193 108.617 2.087 34.525 o
-2 -6 7 795.445 803.252 10.707 2.954 o
-2 -6 8 546.876 567.269 9.403 4.533 o
-2 -6 9 158.664 153.870 3.749 21.628 o
-2 -6 10 2.272 2.401 1.500 512.150 o
-2 -6 11 371.429 363.998 9.004 6.610 o
-2 -6 12 3.740 0.370 1.709 407.971 o
-2 -6 13 375.547 365.084 14.189 4.344 o
-2 -5 1 256.979 246.596 2.903 14.493 o
-2 -5 2 1115.320 1107.520 11.713 1.965 o
-2 -5 3 119.585 122.898 1.820 33.302 o
-2 -5 4 1269.300 1240.240 15.210 1.532 o
-2 -5 5 582.921 605.538 7.462 4.685 o
-2 -5 6 1916.700 1903.270 21.290 0.806 o
-2 -5 7 6.118 6.436 0.765 584.320 o
-2 -5 8 1270.040 1242.720 17.778 1.412 o
-2 -5 9 25.033 21.504 1.451 153.043 o
-2 -5 10 470.619 498.173 9.072 5.274 o
-2 -5 11 6.109 4.623 1.345 421.127 o
-2 -5 12 456.884 470.292 12.530 4.319 o
-2 -5 13 35.402 34.393 3.650 61.386 o
-2 -5 14 33.635 36.077 3.191 70.826 o
-2 -4 1 336.747 328.249 3.241 10.587 o
-2 -4 2 61.394 61.053 1.053 69.748 o
-2 -4 3 1129.490 1108.460 14.481 1.782 o
-2 -4 4 96.433 95.862 1.620 42.399 o
-2 -4 5 1610.350 1599.870 18.583 1.055 o
-2 -4 6 83.281 79.433 1.540 49.972 o
-2 -4 7 2527.050 2508.930 31.263 0.474 o
-2 -4 8 14.325 13.529 1.116 260.816 o
-2 -4 9 151.034 150.005 3.299 23.511 o
-2 -4 10 108.418 98.306 2.879 34.019 o
-2 -4 11 284.530 267.364 6.026 10.588 o
-2 -4 12 1.162 0.710 1.642 509.484 o
-2 -4 13 76.857 71.147 3.978 36.947 o
-2 -4 14 0.090 -2.710 2.002 383.117 o
-2 -3 1 278.461 258.831 2.642 13.621 o
-2 -3 2 553.965 552.040 8.020 4.882 o
-2 -3 4 2229.910 2186.360 24.704 0.628 o
-2 -3 5 768.506 792.563 10.383 3.082 o
-2 -3 6 7204.090 7247.490 88.981 0.070 o
-2 -3 7 78.788 78.039 1.903 49.997 o
-2 -3 8 1190.900 1184.640 15.512 1.618 o
-2 -3 9 29.834 25.734 1.423 133.301 o
-2 -3 10 12.426 12.121 1.339 262.345 o
-2 -3 11 37.757 32.502 1.900 97.968 o
-2 -3 12 3.562 3.319 1.395 498.555 o
-2 -3 13 142.569 133.697 4.829 20.940 o
-2 -3 14 227.257 224.241 7.526 10.811 o
-2 -3 15 43.142 43.148 3.796 53.165 o
-2 -2 1 40676.000 40427.700 397.819 0.003 o
-2 -2 2 217.313 214.569 2.743 17.264 o
-2 -2 3 17776.700 17412.800 181.714 0.014 o
-2 -2 4 209.688 212.259 2.989 17.476 o
-2 -2 6 5.489 7.074 1.191 452.982 o
-2 -2 7 1238.350 1205.900 15.656 1.555 o
-2 -2 8 665.502 653.070 9.016 3.872 o
-2 -2 9 165.095 156.360 3.133 22.311 o
-2 -2 10 862.832 878.447 13.286 2.435 o
-2 -2 11 222.228 239.904 5.157 13.596 o
-2 -2 12 294.417 299.568 6.200 9.902 o
-2 -2 13 50.539 48.804 2.845 61.482 o
-2 -2 14 464.027 477.363 15.369 3.504 o
-2 -2 15 727.900 724.357 21.085 1.919 o
-2 -1 1 2900.400 2967.090 29.186 0.410 o
-2 -1 2 26357.800 26002.700 247.024 0.007 o
-2 -1 3 874.113 836.563 9.026 2.889 o
-2 -1 4 5608.230 5556.100 58.020 0.125 o
-2 -1 5 415.818 405.580 5.066 7.712 o
-2 -1 6 290.512 291.031 3.890 11.869 o
-2 -1 7 299.247 295.795 4.164 11.375 o
-2 -1 8 248.529 245.062 3.939 13.922 o
-2 -1 9 352.238 339.750 5.613 8.888 o
-2 -1 10 362.756 384.713 7.157 7.558 o
-2 -1 11 38.595 40.544 2.110 87.115 o
-2 -1 12 19.236 24.982 1.851 147.135 o
-2 -1 13 445.277 427.470 9.630 5.487 o
-2 -1 14 444.672 472.205 13.065 4.205 o
-2 -1 15 183.596 166.986 6.590 14.128 o
-2 0 1 683.897 732.254 6.432 4.026 o
-2 0 2 1267.810 1236.560 11.966 1.683 o
-2 0 3 3985.090 3857.580 39.981 0.240 o
-2 0 4 86.913 88.925 1.505 47.008 o
-2 0 5 19.045 21.321 0.767 214.520 o
-2 0 6 47.383 51.440 1.578 80.949 o
-2 0 7 634.457 617.307 7.907 4.293 o
-2 0 8 32.008 30.162 1.142 130.156 o
-2 0 9 362.499 348.527 6.045 8.412 o
-2 0 10 12.013 12.418 1.194 282.855 o
-2 0 11 73.873 66.807 2.608 48.995 o
-2 0 12 611.500 637.671 11.210 3.697 o
-2 0 13 906.745 902.184 16.247 2.062 o
-2 0 14 109.887 127.095 4.808 24.037 o
-2 0 15 590.005 631.940 20.489 2.199 o
-2 0 16 195.494 208.888 7.930 11.200 o
-2 1 1 169.289 178.767 1.775 23.149 o
-2 1 2 2078.220 2087.670 18.388 0.768 o
-2 1 3 1050.530 1033.990 10.679 2.184 o
-2 1 4 1159.050 1165.780 12.324 1.834 o
-2 1 5 332.429 328.030 4.171 10.203 o
-2 1 6 1843.330 1819.290 19.758 0.876 o
-2 1 7 732.757 712.772 7.681 3.692 o
-2 1 8 213.650 213.600 2.850 17.377 o
-2 1 9 377.315 379.886 4.781 8.580 o
-2 1 10 1016.100 1062.360 16.076 1.837 o
-2 1 11 184.987 176.762 4.247 18.036 o
-2 1 12 414.073 430.273 8.182 6.297 o
-2 1 13 160.027 154.970 4.479 19.817 o
-2 1 14 38.663 37.158 2.732 75.839 o
-2 1 15 346.161 350.508 13.388 4.805 o
-2 1 16 48.592 47.890 4.025 47.270 o
-2 2 1 1180.400 1179.420 11.793 1.827 o
-2 2 2 3017.200 2974.460 25.007 0.421 o
-2 2 3 6632.360 6527.550 59.394 0.099 o
-2 2 4 1289.520 1251.790 12.232 1.639 o
-2 2 5 1671.240 1631.840 16.922 1.058 o
-2 2 6 621.160 614.396 7.072 4.527 o
-2 2 7 822.737 779.138 8.621 3.155 o
-2 2 8 217.726 220.291 3.072 16.730 o
-2 2 9 84.076 77.858 1.840 48.382 o
-2 2 10 1293.600 1309.670 18.559 1.335 o
-2 2 11 408.317 394.251 8.037 6.581 o
-2 2 12 490.459 532.089 9.730 4.844 o
-2 2 13 277.494 291.465 6.793 9.822 o
-2 2 14 49.838 61.137 3.414 51.535 o
-2 2 15 2.359 2.480 1.921 344.298 o
-2 2 16 56.442 60.954 4.586 37.768 o
-2 3 1 884.324 893.416 8.199 2.865 o
-2 3 2 1717.290 1706.200 14.525 1.069 o
-2 3 3 2094.980 2050.130 18.991 0.760 o
-2 3 4 290.648 275.866 3.199 12.563 o
-2 3 5 218.833 208.922 2.565 17.521 o
-2 3 6 5163.000 5042.680 52.607 0.148 o
-2 3 7 1300.850 1279.260 13.699 1.552 o
-2 3 8 473.279 474.116 6.244 6.276 o
-2 3 9 1265.970 1217.990 14.652 1.572 o
-2 3 10 983.416 995.197 11.954 2.237 o
-2 3 11 315.352 300.728 5.677 9.870 o
-2 3 12 510.645 520.250 10.230 4.622 o
-2 3 13 8.494 11.826 1.883 229.451 o
-2 3 14 128.795 125.685 4.542 23.246 o
-2 3 15 34.735 37.804 2.982 73.663 o
-2 3 16 20.150 19.338 3.473 82.547 o
-2 4 1 2947.120 2892.160 25.163 0.435 o
-2 4 2 610.883 609.992 6.194 4.760 o
-2 4 3 2.893 5.910 0.684 879.896 o
-2 4 4 343.079 327.023 3.728 10.220 o
-2 4 5 8.852 7.991 0.514 498.004 o
-2 4 6 685.442 672.771 6.749 4.111 o
-2 4 7 358.496 351.219 4.315 9.372 o
-2 4 8 1708.110 1695.950 18.740 0.981 o
-2 4 9 1504.370 1485.270 17.487 1.178 o
-2 4 10 592.706 609.320 8.549 4.391 o
-2 4 11 565.101 554.745 8.364 4.725 o
-2 4 12 138.171 148.796 4.117 22.645 o
-2 4 13 1670.450 1751.290 36.287 0.610 o
-2 4 14 42.116 40.536 3.140 64.466 o
-2 4 15 657.860 695.741 18.820 2.279 o
-2 4 16 27.664 29.187 4.142 58.005 o
-2 5 1 1345.260 1320.120 13.026 1.518 o
-2 5 2 122.079 126.018 2.540 30.549 o
-2 5 3 189.029 178.140 2.120 21.046 o
-2 5 4 44.603 44.608 0.974 95.985 o
-2 5 5 1211.660 1170.400 13.065 1.730 o
-2 5 6 607.828 592.462 6.452 4.782 o
-2 5 7 974.413 961.256 9.482 2.475 o
-2 5 8 347.409 345.322 4.226 9.686 o
-2 5 9 138.482 138.594 4.613 21.666 o
-2 5 10 1889.970 1894.610 23.582 0.774 o
-2 5 11 78.776 72.944 2.323 48.196 o
-2 5 12 543.435 522.261 8.560 4.894 o
-2 5 13 156.127 155.630 5.687 17.300 o
-2 5 14 363.544 361.534 12.416 5.084 o
-2 5 15 4.893 6.169 2.155 241.110 o
-2 5 16 164.101 160.368 6.936 14.324 o
-2 6 1 113.752 116.780 1.772 35.155 o
-2 6 2 1.302 2.202 0.606 1724.440 o
-2 6 3 3.072 4.633 0.452 1110.570 o
-2 6 4 156.309 161.353 2.164 24.750 o
-2 6 5 308.612 297.922 5.171 10.405 o
-2 6 6 0.979 2.618 0.618 1746.100 o
-2 6 7 61.865 60.689 1.423 66.771 o
-2 6 8 2.341 2.369 0.533 1458.000 o
-2 6 9 2128.990 2091.980 22.654 0.692 o
-2 6 10 117.177 126.120 2.732 30.689 o
-2 6 11 260.395 268.139 4.786 12.328 o
-2 6 12 333.977 335.360 6.177 8.886 o
-2 6 13 121.232 127.907 5.313 21.340 o
-2 6 14 46.206 43.787 3.393 57.335 o
-2 6 15 3.202 2.009 2.113 286.270 o
-2 6 16 56.688 58.947 5.747 29.296 o
-2 7 1 3.522 7.626 0.906 633.611 o
-2 7 2 30.477 30.297 0.829 141.503 o
-2 7 3 17.946 16.099 0.933 232.371 o
-2 7 4 499.282 501.467 5.308 6.182 o
-2 7 5 1391.250 1395.590 13.177 1.437 o
-2 7 6 295.508 285.374 3.952 11.765 o
-2 7 7 1225.960 1210.420 13.239 1.684 o
-2 7 8 522.585 506.203 5.804 5.829 o
-2 7 9 11.372 11.607 0.842 342.433 o
-2 7 10 669.012 663.708 9.758 3.708 o
-2 7 11 2.639 2.979 0.838 959.119 o
-2 7 12 187.010 188.050 3.890 18.204 o
-2 7 13 5.711 3.535 1.540 384.199 o
-2 7 14 102.810 104.785 5.116 24.630 o
-2 7 15 36.547 39.079 3.150 68.448 o
-2 7 16 59.868 54.601 6.442 25.141 o
-2 8 1 415.657 399.421 5.398 7.622 o
-2 8 2 1560.630 1525.430 15.012 1.204 o
-2 8 3 3751.000 3728.340 40.114 0.256 o
-2 8 4 636.051 624.977 7.063 4.421 o
-2 8 5 447.203 449.375 4.969 7.086 o
-2 8 6 658.866 655.362 8.197 4.038 o
-2 8 7 119.902 120.848 2.162 32.476 o
-2 8 8 36.489 38.908 1.922 94.791 o
-2 8 9 316.654 315.541 4.673 10.379 o
-2 8 10 7.378 5.847 0.975 479.251 o
-2 8 11 33.648 33.479 1.706 108.521 o
-2 8 12 1.510 1.785 0.968 1054.300 o
-2 8 13 54.359 57.199 2.702 58.910 o
-2 8 14 182.423 186.574 5.478 15.718 o
-2 8 15 18.493 16.930 2.540 124.082 o
-2 8 16 254.897 252.742 12.323 6.168 o
-2 9 1 3464.400 3517.040 37.370 0.291 o
-2 9 2 1916.990 1925.750 20.009 0.824 o
-2 9 3 1723.570 1754.070 17.820 0.981 o
-2 9 4 579.408 585.071 7.791 4.691 o
-2 9 5 1800.690 1847.580 22.061 0.841 o
-2 9 6 87.787 92.016 1.909 44.339 o
-2 9 7 840.046 849.999 10.057 2.854 o
-2 9 8 576.304 573.422 8.339 4.617 o
-2 9 9 0.892 0.983 0.796 1646.450 o
-2 9 10 116.512 116.623 2.756 31.469 o
-2 9 11 231.186 219.274 4.268 14.735 o
-2 9 12 45.955 44.370 2.298 74.557 o
-2 9 13 188.178 193.087 4.871 16.349 o
-2 9 14 4.060 2.872 2.074 280.109 o
-2 9 15 581.269 565.073 20.017 2.318 o
-2 9 16 58.701 61.892 4.970 34.159 o
-2 10 1 493.132 500.027 6.801 5.819 o
-2 10 2 2694.870 2616.150 28.740 0.464 o
-2 10 3 631.938 638.063 7.426 4.343 o
-2 10 4 931.190 928.855 10.753 2.493 o
-2 10 5 29.489 28.629 1.059 141.278 o
-2 10 6 193.321 200.951 3.944 17.391 o
-2 10 7 79.808 80.405 2.014 48.468 o
-2 10 8 315.713 317.879 7.064 8.727 o
-2 10 9 400.207 410.143 6.726 7.174 o
-2 10 10 633.221 599.224 9.225 4.084 o
-2 10 11 10.604 17.627 1.784 206.270 o
-2 10 12 177.829 176.228 5.965 15.268 o
-2 10 13 103.442 99.686 4.210 28.724 o
-2 10 14 164.814 162.353 9.983 9.660 o
-2 10 15 166.267 157.895 9.402 10.409 o
-2 11 1 97.752 101.593 2.732 36.499 o
-2 11 2 51.796 54.021 1.940 71.189 o
-2 11 3 774.298 797.200 13.940 2.612 o
-2 11 4 22.244 28.423 1.292 157.465 o
-2 11 5 471.109 475.379 8.244 5.626 o
-2 11 6 536.275 547.032 8.755 4.812 o
-2 11 7 67.950 74.243 2.078 54.179 o
-2 11 8 246.483 252.495 4.473 13.322 o
-2 11 9 52.471 55.404 2.121 67.884 o
-2 11 10 9.609 7.219 1.741 259.478 o
-2 11 11 335.449 333.393 9.555 6.799 o
-2 11 12 24.486 23.363 2.382 112.339 o
-2 11 13 649.775 645.674 14.084 3.041 o
-2 11 14 39.389 41.047 4.184 49.768 o
-2 11 15 268.140 256.535 14.209 5.064 o
-2 12 1 1122.370 1149.450 18.148 1.554 o
-2 12 2 67.980 69.601 2.525 51.464 o
-2 12 3 1275.670 1261.130 18.984 1.346 o
-2 12 4 8.961 9.362 1.010 382.808 o
-2 12 5 471.710 476.889 7.772 5.774 o
-2 12 6 152.468 164.546 3.233 22.855 o
-2 12 7 99.315 108.722 2.814 35.060 o
-2 12 8 87.568 86.491 3.413 36.680 o
-2 12 9 10.104 8.912 1.495 283.119 o
-2 12 10 388.029 365.179 9.044 6.432 o
-2 12 11 35.739 36.794 3.121 70.431 o
-2 12 12 467.911 481.919 11.325 4.612 o
-2 12 13 4.669 4.051 2.171 249.549 o
-2 12 14 544.986 574.416 18.883 2.533 o
-2 13 1 323.385 341.761 6.586 8.742 o
-2 13 2 306.959 312.550 5.903 9.756 o
-2 13 3 221.881 242.871 5.055 13.682 o
-2 13 4 1022.260 1067.760 21.220 1.488 o
-2 13 5 21.727 24.153 1.530 156.336 o
-2 13 6 556.007 570.635 8.699 4.650 o
-2 13 7 188.704 201.928 4.838 16.169 o
-2 13 8 195.851 195.434 4.345 16.775 o
-2 13 9 257.825 280.737 7.325 9.826 o
-2 13 10 143.282 140.423 5.695 18.399 o
-2 13 11 460.674 466.235 15.419 3.518 o
-2 13 12 15.973 21.490 3.109 98.941 o
-2 13 13 400.785 399.818 10.299 5.625 o
-2 14 1 187.377 194.580 6.490 13.686 o
-2 14 2 94.003 94.917 3.642 33.318 o
-2 14 3 35.711 35.573 2.433 86.008 o
-2 14 4 37.232 39.113 2.595 79.077 o
-2 14 5 72.878 79.817 3.600 39.584 o
-2 14 6 24.299 24.027 1.762 137.770 o
-2 14 7 29.723 28.431 2.521 95.314 o
-2 14 8 1306.480 1276.110 28.392 0.955 o
-2 14 9 140.241 139.987 7.742 13.962 o
-2 14 10 1019.840 977.328 23.052 1.412 o
-2 14 11 20.537 27.019 3.810 69.821 o
-2 14 12 178.841 184.160 7.238 12.941 o
-2 15 1 300.660 306.615 8.187 8.232 o
-2 15 2 12.093 13.742 2.414 153.961 o
-2 15 3 121.116 134.900 4.715 22.967 o
-2 15 4 7.780 4.579 2.255 211.307 o
-2 15 5 24.509 27.286 2.819 93.736 o
-2 15 6 0.898 1.250 2.184 302.259 o
-2 15 7 730.057 766.847 17.364 2.299 o
-2 15 8 229.807 242.219 8.996 9.058 o
-2 15 9 352.296 385.281 11.242 5.592 o
-2 15 10 78.316 81.431 5.194 28.305 o
-2 16 1 175.909 183.497 7.098 13.264 o
-2 16 2 283.335 301.229 8.334 8.400 o
-2 16 3 7.148 8.278 3.205 120.922 o
-2 16 4 299.838 324.868 11.793 5.888 o
-2 16 5 10.061 7.999 3.036 125.225 o
-2 16 6 73.014 69.189 5.562 27.701 o
-2 16 7 69.087 70.302 5.621 27.778 o
-2 16 8 100.322 85.174 5.042 26.231 o
-1 -16 1 96.170 99.863 4.267 29.444 o
-1 -16 2 7.985 10.260 2.344 183.980 o
-1 -15 1 118.295 117.217 3.928 26.885 o
-1 -15 2 196.491 189.699 5.095 15.674 o
-1 -15 3 3.246 3.690 1.702 384.401 o
-1 -15 4 543.238 531.042 12.132 3.949 o
-1 -14 1 70.256 70.707 3.087 45.630 o
-1 -14 2 170.051 162.891 4.494 18.873 o
-1 -14 3 617.131 614.816 10.563 3.849 o
-1 -14 4 232.230 226.865 5.398 13.184 o
-1 -14 5 710.099 704.669 13.664 2.890 o
-1 -14 6 35.365 31.399 2.258 93.178 o
-1 -13 1 31.843 25.743 1.788 116.860 o
-1 -13 2 87.999 84.414 2.777 40.626 o
-1 -13 3 11.036 11.378 1.429 268.930 o
-1 -13 4 765.888 755.253 12.423 2.871 o
-1 -13 5 30.835 36.316 1.958 104.118 o
-1 -13 6 483.435 464.246 9.281 5.232 o
-1 -13 7 7.745 7.036 1.439 338.928 o
-1 -12 1 1704.990 1662.580 25.008 0.842 o
-1 -12 2 0.770 0.374 1.002 1271.190 o
-1 -12 3 426.048 422.894 7.505 6.503 o
-1 -12 4 31.781 33.221 1.714 111.906 o
-1 -12 5 278.534 285.591 5.551 10.929 o
-1 -12 6 188.736 185.145 4.525 17.111 o
-1 -12 7 13.579 18.186 1.590 204.329 o
-1 -12 8 56.155 62.131 3.221 50.969 o
-1 -11 1 98.757 102.648 2.784 35.931 o
-1 -11 2 1753.790 1698.810 23.427 0.854 o
-1 -11 3 60.976 61.922 2.002 61.659 o
-1 -11 4 104.906 102.392 2.453 36.120 o
-1 -11 5 16.552 16.006 1.247 220.398 o
-1 -11 6 28.517 27.458 1.496 132.073 o
-1 -11 7 103.620 105.256 3.175 32.958 o
-1 -11 8 1.188 1.496 1.100 943.444 o
-1 -11 9 41.844 47.412 2.355 75.801 o
-1 -10 1 885.011 876.521 10.001 2.719 o
-1 -10 2 23.539 26.876 1.113 162.661 o
-1 -10 3 1726.670 1731.930 21.635 0.899 o
-1 -10 4 29.585 36.123 1.366 122.993 o
-1 -10 5 140.312 144.942 2.901 25.862 o
-1 -10 6 8.273 8.297 0.913 431.784 o
-1 -10 7 1.485 2.317 0.906 1101.360 o
-1 -10 8 12.856 13.104 1.241 264.426 o
-1 -10 9 2.226 1.860 1.717 423.675 o
-1 -10 10 66.552 61.358 2.685 52.328 o
-1 -9 1 290.652 283.694 4.105 11.811 o
-1 -9 2 36.827 34.654 1.167 113.997 o
-1 -9 3 28.650 33.065 1.371 128.640 o
-1 -9 4 50.034 48.650 1.438 81.494 o
-1 -9 5 291.474 288.731 4.535 11.398 o
-1 -9 6 302.813 284.020 5.871 10.148 o
-1 -9 7 30.716 30.491 1.592 120.287 o
-1 -9 8 73.950 64.922 2.031 53.938 o
-1 -9 9 60.830 60.145 2.171 60.544 o
-1 -9 10 339.821 332.955 7.351 8.078 o
-1 -9 11 70.694 69.961 3.288 43.942 o
-1 -8 1 583.966 570.354 6.772 4.930 o
-1 -8 2 114.918 113.456 2.208 33.910 o
-1 -8 3 1286.030 1282.010 15.428 1.488 o
-1 -8 4 413.604 395.006 5.261 7.734 o
-1 -8 5 93.313 97.329 1.946 41.743 o
-1 -8 6 22.183 21.856 1.258 172.333 o
-1 -8 7 164.274 177.275 4.148 19.497 o
-1 -8 8 285.222 281.121 8.772 8.178 o
-1 -8 9 261.846 273.479 6.309 10.768 o
-1 -8 10 189.152 183.217 4.315 17.499 o
-1 -8 11 184.964 186.289 5.695 15.239 o
-1 -8 12 272.318 280.664 9.130 8.075 o
-1 -7 1 1.121 2.196 0.387 2421.560 o
-1 -7 2 126.446 125.295 1.863 31.774 o
-1 -7 3 73.970 84.808 1.535 52.755 o
-1 -7 4 56.057 50.297 1.081 78.546 o
-1 -7 5 434.957 429.878 5.849 7.030 o
-1 -7 6 1514.920 1489.060 23.382 0.990 o
-1 -7 7 577.713 589.069 9.994 4.191 o
-1 -7 8 251.199 238.956 5.098 12.732 o
-1 -7 9 845.508 831.565 14.125 2.422 o
-1 -7 10 268.143 267.623 6.064 10.922 o
-1 -7 11 35.469 33.564 4.231 52.064 o
-1 -7 12 1.780 1.313 1.458 579.709 o
-1 -7 13 27.512 24.510 2.475 102.823 o
-1 -6 1 10.648 10.110 0.536 410.856 o
-1 -6 2 265.267 247.684 3.265 13.861 o
-1 -6 3 1164.340 1163.150 13.790 1.750 o
-1 -6 4 2525.670 2627.150 30.930 0.469 o
-1 -6 5 838.239 897.854 11.980 2.600 o
-1 -6 6 1746.370 1730.520 22.131 0.880 o
-1 -6 7 1612.580 1627.350 23.443 0.920 o
-1 -6 8 620.486 609.901 10.157 3.928 o
-1 -6 9 828.184 838.943 12.417 2.636 o
-1 -6 10 40.573 41.260 1.875 89.110 o
-1 -6 11 118.875 113.114 4.165 26.182 o
-1 -6 12 49.735 49.126 2.900 61.087 o
-1 -6 13 190.838 194.843 7.252 12.422 o
-1 -5 1 4.239 4.742 0.483 914.741 o
-1 -5 2 1012.750 984.768 11.256 2.249 o
-1 -5 3 1580.010 1534.040 19.148 1.072 o
-1 -5 4 39.629 47.322 1.109 99.449 o
-1 -5 5 4551.020 4626.080 54.390 0.167 o
-1 -5 6 1806.210 1779.460 21.456 0.863 o
-1 -5 7 2289.200 2363.320 28.521 0.552 o
-1 -5 8 2513.920 2525.700 34.076 0.449 o
-1 -5 9 53.706 57.451 1.802 70.101 o
-1 -5 10 539.391 514.720 7.971 5.100 o
-1 -5 11 75.204 81.209 2.741 45.030 o
-1 -5 12 113.463 111.709 3.835 28.189 o
-1 -5 13 27.696 27.351 2.334 105.032 o
-1 -5 14 163.731 158.504 6.164 15.864 o
-1 -4 1 255.216 246.126 2.627 14.787 o
-1 -4 2 1514.820 1523.230 16.514 1.190 o
-1 -4 3 7855.450 7901.290 82.254 0.066 o
-1 -4 4 455.659 465.434 5.541 6.719 o
-1 -4 5 1965.270 2040.500 24.332 0.718 o
-1 -4 6 11.519 9.125 1.105 323.213 o
-1 -4 7 1382.050 1406.380 16.195 1.330 o
-1 -4 8 155.968 151.762 4.609 19.903 o
-1 -4 9 1301.830 1303.870 18.037 1.353 o
-1 -4 10 199.414 194.468 3.703 17.598 o
-1 -4 11 74.121 79.326 3.054 43.352 o
-1 -4 12 287.458 280.135 8.608 8.280 o
-1 -4 13 13.107 12.784 2.463 148.649 o
-1 -4 14 119.493 111.879 4.730 24.123 o
-1 -4 15 1.217 0.505 1.993 359.270 o
-1 -3 1 101.809 99.761 1.128 41.851 o
-1 -3 2 49.214 45.763 0.703 91.677 o
-1 -3 3 1089.930 1070.400 12.000 2.010 o
-1 -3 4 234.254 233.619 3.462 15.209 o
-1 -3 5 1720.580 1705.910 21.447 0.910 o
-1 -3 6 3596.370 3556.310 41.515 0.265 o
-1 -3 7 342.991 358.393 5.428 8.992 o
-1 -3 8 738.882 721.450 10.139 3.308 o
-1 -3 9 26.070 27.414 1.245 147.906 o
-1 -3 10 371.621 345.854 5.746 8.456 o
-1 -3 11 55.831 60.244 2.049 64.842 o
-1 -3 12 105.214 98.300 2.995 34.113 o
-1 -3 13 42.888 47.578 3.537 55.950 o
-1 -3 14 5.654 6.569 2.064 247.778 o
-1 -3 15 1009.820 1012.220 28.246 1.132 o
-1 -2 1 10568.300 10696.600 93.056 0.041 o
-1 -2 2 3006.410 3103.810 30.114 0.385 o
-1 -2 3 3090.390 3144.660 33.988 0.352 o
-1 -2 4 1.289 2.846 0.371 2105.080 o
-1 -2 5 902.245 927.943 11.751 2.462 o
-1 -2 6 175.956 180.976 3.009 20.662 o
-1 -2 7 14.070 19.347 1.122 236.540 o
-1 -2 8 13.382 11.333 0.782 319.751 o
-1 -2 9 64.859 66.256 1.764 60.337 o
-1 -2 10 84.239 76.056 2.136 46.912 o
-1 -2 11 66.912 67.583 2.123 55.865 o
-1 -2 12 250.778 245.149 6.076 11.610 o
-1 -2 13 7.087 7.724 1.590 312.326 o
-1 -2 14 1030.090 988.571 21.219 1.513 o
-1 -2 15 64.767 75.546 5.947 26.192 o
-1 -2 16 409.492 415.031 20.345 2.625 o
-1 -1 1 16935.500 16522.900 186.810 0.015 o
-1 -1 2 4588.680 4625.790 44.295 0.186 o
-1 -1 3 3482.950 3539.050 38.664 0.284 o
-1 -1 4 513.344 494.933 5.545 6.022 o
-1 -1 5 213.713 211.350 3.095 17.153 o
-1 -1 6 4381.920 4244.920 54.106 0.179 o
-1 -1 7 3.361 3.448 0.580 1061.420 o
-1 -1 8 131.015 128.382 2.535 29.062 o
-1 -1 9 34.256 35.110 1.399 113.521 o
-1 -1 10 74.642 76.156 1.853 52.414 o
-1 -1 11 96.921 100.447 2.880 36.088 o
-1 -1 12 32.407 33.727 1.944 104.055 o
-1 -1 13 484.287 504.389 9.798 4.939 o
-1 -1 14 88.197 96.664 4.166 31.371 o
-1 -1 15 871.928 898.060 19.568 1.817 o
-1 -1 16 35.805 38.548 3.713 58.965 o
-1 0 1 5149.040 4920.190 95.861 0.092 o
-1 0 2 967.923 939.922 10.092 2.463 o
-1 0 3 445.846 437.280 4.780 7.234 o
-1 0 4 118.960 127.375 1.706 33.294 o
-1 0 5 1145.280 1129.850 12.659 1.856 o
-1 0 6 20.032 24.968 0.771 196.991 o
-1 0 7 18.113 21.979 1.207 194.705 o
-1 0 8 654.371 611.810 8.325 4.134 o
-1 0 9 397.827 377.609 5.550 7.941 o
-1 0 10 131.253 119.760 2.667 29.265 o
-1 0 11 100.960 95.553 2.623 36.968 o
-1 0 12 640.127 624.784 10.270 3.798 o
-1 0 13 37.208 33.387 2.047 94.625 o
-1 0 14 486.960 481.516 9.665 5.032 o
-1 0 15 34.802 31.641 3.347 68.387 o
-1 0 16 272.334 275.479 15.199 4.566 o
-1 1 1 12590.300 12281.100 145.582 0.025 o
-1 1 2 665.815 659.761 6.837 4.222 o
-1 1 3 9072.080 9075.690 89.956 0.052 o
-1 1 4 2.023 3.529 0.354 1611.200 o
-1 1 5 71.419 72.592 1.102 59.320 o
-1 1 6 142.453 129.898 2.485 27.545 o
-1 1 7 755.598 764.366 9.285 3.305 o
-1 1 8 3.258 3.252 0.487 1177.320 o
-1 1 9 408.849 422.790 5.699 7.438 o
-1 1 10 52.273 54.448 1.795 72.456 o
-1 1 11 1611.450 1615.790 23.308 0.926 o
-1 1 12 895.417 905.031 13.261 2.354 o
-1 1 13 360.256 375.780 7.404 7.511 o
-1 1 14 98.463 103.906 3.584 32.065 o
-1 1 15 107.255 117.350 4.389 26.405 o
-1 1 16 7.124 5.795 2.216 216.796 o
-1 2 1 1244.850 1239.410 10.236 1.782 o
-1 2 2 577.978 574.430 5.329 5.249 o
-1 2 3 3137.120 3110.010 30.010 0.371 o
-1 2 4 1225.740 1218.470 12.506 1.715 o
-1 2 5 287.856 271.783 3.253 12.679 o
-1 2 6 582.345 561.769 6.604 5.004 o
-1 2 7 658.440 655.053 7.108 4.225 o
-1 2 8 32.325 28.747 0.897 136.952 o
-1 2 9 6.125 10.811 0.802 484.431 o
-1 2 10 1094.400 1080.670 13.982 1.871 o
-1 2 11 11.571 10.043 1.076 319.844 o
-1 2 12 2926.720 2948.660 41.447 0.332 o
-1 2 13 44.782 41.336 2.221 78.254 o
-1 2 14 485.877 506.034 10.111 4.829 o
-1 2 15 18.736 15.823 1.931 159.987 o
-1 2 16 7.300 7.953 2.099 223.976 o
-1 2 17 18.035 19.152 2.781 111.291 o
-1 3 1 8287.920 8250.550 68.582 0.067 o
-1 3 2 2745.440 2724.380 22.726 0.494 o
-1 3 3 2667.370 2566.440 21.705 0.529 o
-1 3 4 26.202 29.663 0.637 161.139 o
-1 3 5 122.310 121.709 1.596 33.461 o
-1 3 6 17.875 18.876 0.860 226.733 o
-1 3 7 3622.630 3578.710 36.469 0.281 o
-1 3 8 14.496 15.792 0.899 267.411 o
-1 3 9 773.066 767.632 8.486 3.345 o
-1 3 10 27.283 34.255 1.236 134.556 o
-1 3 11 1188.040 1198.680 16.052 1.586 o
-1 3 12 489.184 519.433 10.001 4.806 o
-1 3 13 123.377 127.752 3.677 26.541 o
-1 3 14 36.309 40.026 2.571 80.016 o
-1 3 15 12.012 11.816 1.884 205.409 o
-1 3 16 2.942 5.016 1.991 298.876 o
-1 3 17 82.372 77.718 4.212 33.682 o
-1 4 1 566.422 553.401 4.749 5.522 o
-1 4 2 7393.030 7270.880 58.125 0.085 o
-1 4 3 1663.060 1591.980 14.250 1.139 o
-1 4 4 7.546 8.826 0.567 521.456 o
-1 4 5 15.270 13.292 0.858 275.957 o
-1 4 6 4650.350 4593.390 44.051 0.185 o
-1 4 7 274.661 274.184 3.342 13.006 o
-1 4 8 3558.440 3428.450 35.635 0.294 o
-1 4 9 14.581 17.598 0.925 255.546 o
-1 4 10 2037.050 1995.510 21.595 0.747 o
-1 4 11 36.969 31.749 1.298 113.823 o
-1 4 12 457.349 467.806 9.581 5.288 o
-1 4 13 546.874 555.993 13.240 3.630 o
-1 4 14 145.166 143.143 4.616 20.968 o
-1 4 15 431.673 441.451 12.031 4.663 o
-1 4 16 117.724 111.657 4.313 25.842 o
-1 4 17 46.383 47.673 3.761 51.361 o
-1 5 1 1443.360 1482.490 12.689 1.374 o
-1 5 2 254.459 249.640 2.544 14.806 o
-1 5 3 145.522 143.611 2.060 27.219 o
-1 5 4 3349.970 3268.320 28.138 0.351 o
-1 5 5 1965.790 1917.220 18.247 0.838 o
-1 5 6 125.580 119.871 1.715 32.754 o
-1 5 7 6397.130 6292.800 63.768 0.100 o
-1 5 8 990.197 989.891 11.159 2.291 o
-1 5 9 903.985 910.519 10.400 2.601 o
-1 5 10 5.771 4.652 0.848 616.874 o
-1 5 11 559.883 553.665 7.557 4.954 o
-1 5 12 6.195 12.014 1.127 389.486 o
-1 5 13 95.818 92.357 4.506 28.848 o
-1 5 14 708.338 719.528 14.022 2.824 o
-1 5 15 22.382 25.614 2.548 107.629 o
-1 5 16 1.962 2.746 2.050 312.637 o
-1 5 17 11.272 9.927 2.404 164.715 o
-1 6 1 994.773 979.139 8.786 2.466 o
-1 6 2 150.175 134.673 1.579 28.062 o
-1 6 3 1137.640 1093.530 10.805 1.995 o
-1 6 4 3322.170 3294.640 28.374 0.351 o
-1 6 5 1831.700 1809.450 16.633 0.944 o
-1 6 6 560.721 551.495 6.417 5.222 o
-1 6 7 277.854 262.060 4.716 11.976 o
-1 6 8 1201.630 1175.560 12.602 1.762 o
-1 6 9 790.806 763.892 8.712 3.267 o
-1 6 10 519.077 518.562 6.833 5.536 o
-1 6 11 315.425 333.890 5.583 9.613 o
-1 6 12 362.866 377.036 5.757 8.347 o
-1 6 13 491.421 506.084 10.905 4.561 o
-1 6 14 270.916 298.892 6.406 10.211 o
-1 6 15 23.410 26.634 2.891 93.230 o
-1 6 16 75.924 86.543 4.863 30.124 o
-1 6 17 3.751 0.364 2.460 223.111 o
-1 7 1 699.732 687.449 6.751 4.011 o
-1 7 2 346.293 344.603 3.576 10.036 o
-1 7 3 6351.700 6191.080 56.088 0.108 o
-1 7 4 5.776 6.692 0.653 633.465 o
-1 7 5 16.820 16.172 0.763 252.654 o
-1 7 6 23.003 26.756 1.191 161.884 o
-1 7 7 641.359 642.265 7.761 4.226 o
-1 7 8 23.203 21.967 1.226 169.225 o
-1 7 9 645.493 647.079 8.083 4.138 o
-1 7 10 7.801 7.267 0.900 463.323 o
-1 7 11 483.121 478.628 6.785 5.997 o
-1 7 12 34.338 28.686 1.682 112.271 o
-1 7 13 11.058 9.345 1.232 309.069 o
-1 7 14 322.545 321.817 12.594 5.353 o
-1 7 15 677.957 645.477 21.734 1.945 o
-1 7 16 358.777 378.091 20.640 2.676 o
-1 7 17 201.928 201.056 8.531 10.400 o
-1 8 1 90.972 87.555 1.428 46.158 o
-1 8 2 1084.880 1038.910 9.836 2.176 o
-1 8 3 414.532 409.718 4.947 7.748 o
-1 8 4 7460.250 7528.330 72.178 0.076 o
-1 8 5 24.528 30.272 1.346 144.615 o
-1 8 6 1651.510 1628.030 15.170 1.113 o
-1 8 7 0.352 2.546 0.558 2311.360 o
-1 8 8 108.185 103.509 1.968 37.147 o
-1 8 9 1.123 2.588 0.685 1542.540 o
-1 8 10 289.672 283.275 4.398 11.622 o
-1 8 11 6.397 5.047 1.057 500.829 o
-1 8 12 26.991 26.547 1.544 135.607 o
-1 8 13 121.607 125.140 3.764 26.606 o
-1 8 14 642.037 649.143 15.393 2.839 o
-1 8 15 178.154 173.899 5.884 15.449 o
-1 8 16 253.663 269.893 9.382 8.185 o
-1 8 17 179.115 184.870 9.330 10.015 o
-1 9 1 3801.280 3741.030 36.682 0.264 o
-1 9 2 34.512 37.185 1.582 106.901 o
-1 9 3 5376.850 5342.860 54.090 0.137 o
-1 9 4 35.850 41.211 1.040 111.937 o
-1 9 5 37.670 37.842 1.650 99.814 o
-1 9 6 372.124 357.800 5.033 8.722 o
-1 9 7 1868.700 1925.720 20.402 0.834 o
-1 9 8 123.286 123.579 2.531 30.578 o
-1 9 9 358.652 353.447 5.007 8.997 o
-1 9 10 155.134 166.457 2.979 23.063 o
-1 9 11 11.410 10.512 1.285 289.338 o
-1 9 12 3.734 3.051 1.008 710.508 o
-1 9 13 197.541 185.725 3.917 17.620 o
-1 9 14 364.297 371.626 15.686 3.884 o
-1 9 15 1105.170 1085.410 32.301 0.919 o
-1 9 16 556.606 587.287 25.846 1.663 o
-1 10 1 858.077 850.462 11.007 2.710 o
-1 10 2 7473.340 7462.220 83.714 0.070 o
-1 10 3 22.567 27.484 1.542 147.317 o
-1 10 4 2228.240 2238.650 24.810 0.621 o
-1 10 5 1092.680 1121.120 11.476 2.001 o
-1 10 6 38.912 40.301 1.976 89.651 o
-1 10 7 203.716 215.082 3.218 17.450 o
-1 10 8 23.729 19.027 1.120 178.237 o
-1 10 9 44.616 45.295 1.699 85.261 o
-1 10 10 163.436 159.211 4.499 19.404 o
-1 10 11 95.134 103.385 2.982 35.656 o
-1 10 12 151.698 153.024 3.925 21.818 o
-1 10 13 291.707 288.019 6.364 9.937 o
-1 10 14 876.255 878.416 20.056 1.782 o
-1 10 15 129.537 117.483 7.942 14.294 o
-1 10 16 105.790 95.901 6.228 20.604 o
-1 11 1 217.236 206.019 3.848 16.170 o
-1 11 2 338.204 343.769 5.237 9.316 o
-1 11 3 1179.450 1170.010 14.553 1.688 o
-1 11 4 182.890 194.894 3.700 18.562 o
-1 11 5 20.297 23.155 1.074 187.092 o
-1 11 6 560.109 554.804 7.773 4.897 o
-1 11 7 1209.680 1277.580 17.663 1.451 o
-1 11 8 2.473 2.458 0.885 966.325 o
-1 11 9 177.434 189.408 3.613 19.232 o
-1 11 10 103.104 99.775 2.774 35.379 o
-1 11 11 36.722 37.511 2.579 80.659 o
-1 11 12 286.077 287.317 7.946 8.763 o
-1 11 13 730.179 701.521 14.051 2.791 o
-1 11 14 40.306 38.704 3.416 61.453 o
-1 11 15 276.359 283.277 9.381 7.818 o
-1 11 16 132.905 144.533 10.341 9.880 o
-1 12 1 206.755 208.779 5.321 14.509 o
-1 12 2 74.854 74.601 2.896 45.042 o
-1 12 3 89.574 97.455 2.792 38.516 o
-1 12 4 208.998 208.195 3.931 16.408 o
-1 12 5 208.947 226.505 3.912 15.993 o
-1 12 6 360.137 366.938 5.446 8.630 o
-1 12 7 413.450 416.788 5.863 7.351 o
-1 12 8 48.764 55.135 1.923 73.378 o
-1 12 9 292.921 291.890 5.450 10.609 o
-1 12 10 156.794 153.497 4.355 20.381 o
-1 12 11 570.565 577.753 12.522 3.673 o
-1 12 12 753.522 734.435 15.360 2.534 o
-1 12 13 33.560 37.581 4.292 51.124 o
-1 12 14 300.444 305.748 10.729 6.557 o
-1 12 15 34.353 29.323 3.780 61.041 o
-1 13 1 20.663 18.702 1.908 149.596 o
-1 13 2 21.474 19.142 1.957 143.735 o
-1 13 3 148.471 154.027 4.152 21.479 o
-1 13 4 1.806 2.395 1.161 768.516 o
-1 13 5 160.336 166.366 3.273 22.005 o
-1 13 6 28.210 26.552 2.009 115.960 o
-1 13 7 629.821 650.960 10.577 3.729 o
-1 13 8 161.569 175.573 3.615 20.838 o
-1 13 9 5.781 3.718 1.438 411.739 o
-1 13 10 906.944 891.949 22.653 1.550 o
-1 13 11 331.121 334.018 9.718 6.744 o
-1 13 12 252.950 239.200 7.990 9.668 o
-1 13 13 376.958 372.946 12.147 5.088 o
-1 13 14 62.854 65.126 4.163 39.383 o
-1 14 1 2.265 1.059 1.556 508.693 o
-1 14 2 151.251 147.681 4.585 20.432 o
-1 14 3 45.656 45.039 3.087 61.836 o
-1 14 4 3.716 1.807 1.462 489.274 o
-1 14 5 12.519 10.073 1.663 232.134 o
-1 14 6 670.767 699.073 12.268 3.217 o
-1 14 7 627.916 631.784 11.239 3.644 o
-1 14 8 1.176 1.888 1.268 744.593 o
-1 14 9 156.192 145.822 6.083 16.672 o
-1 14 10 735.176 713.662 15.990 2.505 o
-1 14 11 169.661 183.059 6.995 13.642 o
-1 14 12 232.515 232.371 8.018 10.080 o
-1 14 13 35.258 40.907 3.885 55.864 o
-1 15 1 61.370 57.089 3.918 42.996 o
-1 15 2 28.122 27.825 2.980 84.414 o
-1 15 3 1.291 1.265 1.922 375.011 o
-1 15 4 99.627 103.211 6.820 18.818 o
-1 15 5 53.391 60.778 4.119 42.802 o
-1 15 6 314.166 322.697 10.109 6.727 o
-1 15 7 552.832 568.676 11.951 3.883 o
-1 15 8 364.606 357.277 8.968 6.725 o
-1 15 9 669.217 680.099 17.090 2.503 o
-1 15 10 33.836 28.286 3.476 67.566 o
-1 15 11 121.197 122.178 5.992 19.473 o
-1 15 12 0.909 1.992 2.637 209.344 o
-1 16 1 4.752 3.706 2.251 236.664 o
-1 16 2 19.856 18.739 2.861 105.124 o
-1 16 3 1.291 1.017 2.337 263.573 o
-1 16 4 7.847 9.981 2.513 168.745 o
-1 16 5 121.656 124.167 9.466 11.575 o
-1 16 6 50.804 49.123 4.859 37.905 o
-1 16 7 824.268 850.956 21.964 1.687 o
-1 16 8 33.565 33.474 2.997 76.124 o
-1 16 9 53.866 48.417 4.393 41.659 o
-1 16 10 360.434 345.310 12.654 5.046 o
-1 17 3 105.581 119.394 10.404 10.480 o
-1 17 4 112.247 113.174 9.052 12.665 o
-1 17 5 4.295 7.562 3.191 129.003 o
-1 17 6 131.787 139.183 9.705 10.832 o
-1 17 7 91.670 102.581 6.721 19.634 o
0 -16 1 11.388 7.540 2.395 169.901 o
0 -16 2 225.900 228.435 7.154 11.224 o
0 -15 1 163.648 156.429 5.009 18.358 o
0 -15 2 44.102 45.303 2.879 66.007 o
0 -15 3 796.887 780.125 16.758 2.257 o
0 -15 4 404.703 414.655 10.374 5.515 o
0 -14 1 104.193 97.375 3.512 31.994 o
0 -14 2 364.297 361.281 9.653 6.356 o
0 -14 3 986.838 962.005 18.171 1.773 o
0 -14 4 93.210 92.925 3.030 36.929 o
0 -14 5 919.300 899.420 16.469 2.027 o
0 -14 6 27.689 32.285 3.473 70.554 o
0 -13 1 727.234 719.010 11.869 3.094 o
0 -13 2 372.328 386.636 8.361 6.817 o
0 -13 3 533.474 517.868 8.969 4.855 o
0 -13 4 903.566 913.772 14.584 2.209 o
0 -13 5 213.126 206.179 4.501 15.472 o
0 -13 6 208.177 199.264 4.492 15.862 o
0 -13 7 107.239 106.268 3.489 30.893 o
0 -12 1 254.130 227.772 4.711 13.231 o
0 -12 2 114.092 120.612 3.120 30.221 o
0 -12 3 189.653 178.431 3.955 18.223 o
0 -12 4 479.059 477.360 8.249 5.558 o
0 -12 5 531.660 532.216 9.860 4.584 o
0 -12 6 83.323 88.831 3.392 37.481 o
0 -12 7 13.977 17.082 1.439 218.573 o
0 -12 8 168.356 161.749 4.308 19.408 o
0 -11 1 545.546 518.131 8.228 4.982 o
0 -11 2 608.390 606.395 8.311 4.369 o
0 -11 3 5.527 4.060 0.801 669.428 o
0 -11 4 23.028 22.070 1.226 169.728 o
0 -11 5 31.145 29.723 1.335 127.666 o
0 -11 6 82.622 79.813 2.070 47.219 o
0 -11 7 2.979 2.073 0.879 932.708 o
0 -11 8 18.323 17.830 2.273 137.563 o
0 -11 9 42.935 39.950 3.062 65.458 o
0 -11 10 27.968 30.296 4.594 50.184 o
0 -10 1 736.079 698.756 8.139 3.643 o
0 -10 2 1.805 3.992 0.686 1181.590 o
0 -10 3 229.561 223.555 3.469 15.635 o
0 -10 4 1.143 1.326 0.718 1691.920 o
0 -10 5 330.411 330.260 4.847 9.826 o
0 -10 6 1.255 3.182 0.647 1478.930 o
0 -10 7 74.468 75.700 2.842 45.400 o
0 -10 8 61.533 64.696 5.376 30.625 o
0 -10 9 12.763 14.439 4.813 55.940 o
0 -10 10 165.392 182.451 12.688 6.891 o
0 -10 11 0.157 2.188 4.375 79.472 o
0 -9 1 78.766 76.978 1.607 51.970 o
0 -9 2 647.700 641.284 7.573 4.231 o
0 -9 3 2.644 2.017 0.540 1410.570 o
0 -9 4 87.178 88.871 1.772 45.708 o
0 -9 5 210.950 198.368 3.011 17.773 o
0 -9 6 50.910 49.947 1.840 74.870 o
0 -9 7 232.281 225.501 8.622 9.521 o
0 -9 8 437.613 422.716 22.095 2.292 o
0 -9 9 334.509 320.712 12.504 5.327 o
0 -9 10 328.837 340.129 13.124 5.029 o
0 -9 11 1080.280 1134.760 33.684 0.871 o
0 -8 1 60.760 58.286 1.207 70.166 o
0 -8 2 180.405 186.208 2.614 20.742 o
0 -8 3 282.658 263.529 3.592 12.734 o
0 -8 4 334.019 347.620 4.734 9.650 o
0 -8 5 59.642 64.360 1.852 63.183 o
0 -8 6 269.871 293.544 6.461 10.240 o
0 -8 7 150.655 142.562 4.122 21.842 o
0 -8 8 844.145 874.159 24.949 1.443 o
0 -8 9 30.087 29.846 3.264 74.428 o
0 -8 10 1104.700 1077.830 27.398 1.114 o
0 -8 11 118.045 118.644 7.348 16.061 o
0 -8 12 430.244 429.649 15.566 3.623 o
0 -7 1 6.432 6.414 0.755 573.040 o
0 -7 2 584.183 574.899 6.606 4.950 o
0 -7 3 247.619 230.656 2.958 15.175 o
0 -7 4 8.135 9.359 0.581 487.625 o
0 -7 5 1205.640 1166.760 18.430 1.461 o
0 -7 6 52.082 63.718 2.557 60.136 o
0 -7 7 849.340 843.188 15.106 2.301 o
0 -7 8 13.833 11.415 1.465 238.506 o
0 -7 9 1210.360 1248.050 26.812 1.056 o
0 -7 10 271.585 280.051 10.799 6.887 o
0 -7 11 215.216 218.725 8.092 10.474 o
0 -7 12 7.688 8.607 2.096 219.223 o
0 -7 13 1.360 0.219 1.238 832.318 o
0 -6 1 31.780 27.207 0.740 144.080 o
0 -6 2 17.116 24.738 1.123 197.460 o
0 -6 3 51.057 57.621 1.214 78.581 o
0 -6 4 4292.950 4439.140 52.433 0.182 o
0 -6 5 690.931 716.394 10.504 3.415 o
0 -6 6 1728.840 1794.690 30.479 0.700 o
0 -6 7 8.131 7.317 1.306 358.354 o
0 -6 8 2366.670 2403.100 40.536 0.415 o
0 -6 9 7.366 6.906 1.677 296.984 o
0 -6 10 60.798 63.961 3.781 43.444 o
0 -6 11 667.980 663.552 14.524 2.904 o
0 -6 12 458.460 437.032 9.051 5.575 o
0 -6 13 110.142 118.934 4.206 26.697 o
0 -6 14 55.057 60.038 3.237 51.656 o
0 -5 1 158.210 158.792 2.044 24.886 o
0 -5 2 1298.260 1279.850 14.221 1.531 o
0 -5 3 2602.900 2551.390 29.161 0.479 o
0 -5 4 524.718 521.165 7.336 5.349 o
0 -5 5 2504.020 2442.910 32.952 0.466 o
0 -5 6 634.297 624.558 12.277 3.436 o
0 -5 7 1298.940 1335.490 34.829 0.758 o
0 -5 8 931.643 941.572 16.757 1.959 o
0 -5 9 1046.120 1029.070 18.372 1.666 o
0 -5 10 188.039 177.583 4.649 17.130 o
0 -5 11 147.209 136.605 4.608 21.080 o
0 -5 12 450.004 431.818 8.709 5.784 o
0 -5 13 343.852 354.162 9.355 6.731 o
0 -5 14 4.289 2.080 1.456 468.983 o
0 -4 1 165.503 168.376 2.152 23.485 o
0 -4 2 1483.310 1524.550 17.520 1.178 o
0 -4 3 2916.310 2935.070 35.118 0.373 o
0 -4 4 4938.810 5071.350 60.202 0.141 o
0 -4 5 922.306 940.724 11.915 2.397 o
0 -4 6 247.400 258.635 3.989 13.667 o
0 -4 7 2062.430 2124.860 27.288 0.638 o
0 -4 8 405.977 413.099 6.150 7.343 o
0 -4 9 25.139 27.591 1.162 153.661 o
0 -4 10 145.942 149.796 3.289 24.039 o
0 -4 11 34.876 34.888 1.590 108.054 o
0 -4 12 353.361 362.323 8.484 7.074 o
0 -4 13 88.564 99.276 3.652 33.855 o
0 -4 14 55.960 58.252 3.094 53.267 o
0 -4 15 56.305 47.531 3.301 53.019 o
0 -3 1 658.498 697.308 8.858 3.838 o
0 -3 2 67.495 65.082 1.626 60.284 o
0 -3 3 197.853 187.371 2.726 19.294 o
0 -3 4 317.508 318.783 4.455 10.464 o
0 -3 5 322.596 315.464 4.767 10.190 o
0 -3 6 178.686 192.334 3.053 19.975 o
0 -3 7 1953.180 1970.010 23.111 0.752 o
0 -3 8 398.271 384.418 5.340 7.982 o
0 -3 9 179.944 173.719 2.803 20.971 o
0 -3 10 201.170 201.950 3.679 17.330 o
0 -3 11 737.480 710.204 10.478 3.281 o
0 -3 12 206.403 220.528 5.010 14.738 o
0 -3 13 102.853 93.028 3.594 32.192 o
0 -3 14 153.447 172.475 4.277 20.125 o
0 -3 15 110.531 112.602 9.536 11.839 o
0 -2 1 1651.080 1708.540 20.136 0.970 o
0 -2 2 1403.780 1421.090 16.420 1.301 o
0 -2 3 1005.250 1051.730 12.863 2.089 o
0 -2 4 5819.240 5875.310 69.821 0.106 o
0 -2 5 101.735 111.924 1.851 38.072 o
0 -2 6 916.580 925.711 11.100 2.495 o
0 -2 7 481.255 454.309 5.581 6.502 o
0 -2 8 9.742 11.223 1.059 342.007 o
0 -2 9 2241.540 2203.850 27.870 0.584 o
0 -2 10 25.586 29.258 1.292 144.838 o
0 -2 11 71.624 75.147 2.066 52.440 o
0 -2 12 459.981 472.083 9.109 5.421 o
0 -2 13 44.556 38.087 2.497 74.929 o
0 -2 14 382.452 384.810 7.671 7.066 o
0 -2 15 333.052 299.859 11.128 6.090 o
0 -2 16 3.794 1.037 1.728 392.255 o
0 -1 2 135.308 129.941 2.859 27.478 o
0 -1 3 311.799 317.240 4.428 10.628 o
0 -1 4 3704.120 3649.770 45.238 0.243 o
0 -1 5 5479.930 5379.950 66.520 0.119 o
0 -1 6 0.765 1.060 0.451 3166.980 o
0 -1 7 1592.590 1552.880 18.018 1.092 o
0 -1 8 21.293 25.377 2.252 122.094 o
0 -1 9 442.890 432.723 6.253 6.777 o
0 -1 10 639.318 646.906 9.045 3.989 o
0 -1 11 619.583 592.555 8.900 4.227 o
0 -1 12 808.069 842.459 15.357 2.343 o
0 -1 13 698.118 711.981 13.863 2.880 o
0 -1 14 72.019 85.872 3.082 42.808 o
0 -1 15 194.445 204.659 5.707 14.479 o
0 -1 16 6.221 9.636 2.124 222.142 o
0 0 2 8570.430 7641.370 322.857 0.013 o
0 0 3 1198.430 1216.810 12.401 1.752 o
0 0 4 452.383 442.573 4.702 7.150 o
0 0 5 75.365 74.598 1.065 56.880 o
0 0 6 40.559 36.109 0.790 111.600 o
0 0 7 100.095 109.363 1.727 39.212 o
0 0 8 14.694 11.377 0.641 313.391 o
0 0 9 416.073 402.066 5.909 7.390 o
0 0 10 13.076 14.078 1.008 282.169 o
0 0 11 261.200 253.303 4.039 13.233 o
0 0 12 1006.670 1026.420 13.853 2.033 o
0 0 13 638.232 629.449 10.110 3.827 o
0 0 14 1406.430 1417.570 21.892 1.105 o
0 0 15 72.571 66.457 3.259 44.143 o
0 0 16 411.917 369.118 9.713 5.908 o
0 0 17 26.361 23.990 2.733 96.271 o
0 1 2 22.727 21.270 1.004 182.902 o
0 1 3 5466.090 5432.720 52.902 0.136 o
0 1 4 417.503 430.795 4.044 7.884 o
0 1 5 233.897 230.717 2.471 16.234 o
0 1 6 443.098 463.934 5.056 7.022 o
0 1 7 1531.220 1496.980 16.466 1.189 o
0 1 8 21.249 18.943 0.680 211.497 o
0 1 9 493.342 506.655 6.146 5.981 o
0 1 10 110.758 111.803 1.898 35.914 o
0 1 11 3450.440 3436.990 43.086 0.271 o
0 1 12 1047.880 1077.490 14.448 1.901 o
0 1 13 760.459 786.815 11.502 2.966 o
0 1 14 5.424 6.667 1.355 410.067 o
0 1 15 292.993 304.294 9.384 7.500 o
0 1 16 25.164 23.998 3.026 88.460 o
0 1 17 174.539 192.556 6.550 14.063 o
0 2 0 10574.900 9957.980 127.562 0.035 o
0 2 1 24.481 21.932 0.468 190.024 o
0 2 2 815.874 783.540 13.258 2.623 o
0 2 3 1582.090 1596.720 15.298 1.160 o
0 2 4 1449.810 1441.100 14.930 1.312 o
0 2 5 1295.750 1269.800 12.499 1.612 o
0 2 6 66.460 64.951 1.058 64.810 o
0 2 7 616.040 585.599 6.379 4.768 o
0 2 8 275.907 253.529 3.364 13.297 o
0 2 9 339.012 332.770 4.271 9.958 o
0 2 10 2093.650 2096.060 23.200 0.693 o
0 2 11 120.090 119.530 2.577 31.260 o
0 2 12 1615.700 1619.090 21.137 0.980 o
0 2 13 258.118 265.198 4.950 12.280 o
0 2 14 753.366 733.748 15.648 2.498 o
0 2 15 63.392 61.213 3.039 50.191 o
0 2 16 6.709 2.050 1.758 322.004 o
0 2 17 27.033 33.853 3.188 77.153 o
0 3 0 1398.360 1414.790 12.606 1.442 o
0 3 1 4369.700 4270.850 33.002 0.227 o
0 3 2 3130.620 3090.110 24.629 0.401 o
0 3 3 18675.000 18125.400 158.045 0.014 o
0 3 4 146.762 135.320 1.816 28.065 o
0 3 5 510.630 505.837 5.267 6.069 o
0 3 6 2017.760 2010.760 20.462 0.769 o
0 3 7 2126.430 2102.720 22.326 0.696 o
0 3 8 1409.290 1409.540 14.910 1.355 o
0 3 9 2034.340 2095.620 22.143 0.725 o
0 3 10 125.754 128.849 2.337 30.355 o
0 3 11 2046.690 2049.320 26.282 0.665 o
0 3 12 733.649 749.885 11.083 3.146 o
0 3 13 98.499 93.596 3.178 34.986 o
0 3 14 21.185 21.101 1.696 155.260 o
0 3 15 9.390 17.873 1.965 195.020 o
0 3 16 2.125 1.755 1.926 353.342 o
0 3 17 5.299 6.894 2.144 236.516 o
0 4 0 3025.720 3063.210 28.467 0.394 o
0 4 1 1778.190 1717.880 13.980 1.044 o
0 4 2 380.151 387.340 3.500 9.001 o
0 4 3 3148.030 3079.210 25.970 0.393 o
0 4 4 2047.810 2002.830 17.850 0.800 o
0 4 5 270.116 267.039 2.990 13.540 o
0 4 6 1142.140 1111.740 11.126 1.958 o
0 4 7 1709.290 1655.450 17.061 1.029 o
0 4 8 195.819 188.877 2.484 19.692 o
0 4 9 3192.330 3149.490 30.186 0.362 o
0 4 10 1510.160 1459.790 14.933 1.262 o
0 4 11 49.546 51.233 1.399 81.151 o
0 4 12 54.071 58.839 1.917 67.999 o
0 4 13 20.498 19.993 1.583 166.158 o
0 4 14 68.549 68.383 3.259 45.092 o
0 4 15 32.849 37.300 2.530 85.892 o
0 4 16 1.605 2.893 1.558 498.252 o
0 4 17 68.246 73.484 4.015 38.326 o
0 5 0 360.883 373.481 4.050 9.247 o
0 5 1 1134.750 1105.880 9.937 2.038 o
0 5 2 110.001 107.354 1.265 38.376 o
0 5 3 9392.190 9295.710 79.156 0.053 o
0 5 4 6554.830 6471.540 57.171 0.102 o
0 5 5 3056.660 2980.770 27.896 0.399 o
0 5 6 1913.280 1864.920 18.555 0.863 o
0 5 7 4096.790 4088.570 40.110 0.228 o
0 5 8 1099.460 1086.980 12.175 1.974 o
0 5 9 1107.100 1129.740 11.723 1.960 o
0 5 10 18.089 17.099 0.811 234.813 o
0 5 11 147.478 156.490 2.612 25.096 o
0 5 12 4.440 5.476 0.893 649.241 o
0 5 13 12.507 11.035 1.296 272.310 o
0 5 14 477.325 516.879 10.192 4.821 o
0 5 15 0.711 -0.555 1.465 670.287 o
0 5 16 532.239 552.116 15.406 3.210 o
0 5 17 74.555 82.470 5.972 24.724 o
0 6 0 1697.410 1673.060 17.402 1.023 o
0 6 1 0.989 4.011 0.621 1479.520 o
0 6 2 572.048 555.613 5.137 5.397 o
0 6 3 1699.740 1663.110 15.940 1.058 o
0 6 4 214.297 213.348 2.753 17.455 o
0 6 5 2475.790 2415.810 21.556 0.583 o
0 6 6 1457.630 1463.210 14.427 1.315 o
0 6 7 691.364 656.487 7.304 4.037 o
0 6 8 750.545 732.143 8.050 3.539 o
0 6 9 310.442 307.660 4.145 10.957 o
0 6 10 418.259 382.325 6.154 7.378 o
0 6 11 445.439 455.858 6.650 6.488 o
0 6 12 440.355 420.773 7.900 6.222 o
0 6 13 47.925 46.347 1.924 77.901 o
0 6 14 971.334 966.073 29.705 1.090 o
0 6 15 846.796 910.280 24.568 1.455 o
0 6 16 6.744 8.438 2.289 201.521 o
0 6 17 425.369 473.606 16.471 3.348 o
0 7 0 38.210 44.212 0.812 108.244 o
0 7 1 7.971 6.859 0.476 563.104 o
0 7 2 979.281 958.781 9.237 2.486 o
0 7 3 4560.010 4511.850 38.843 0.200 o
0 7 4 3326.370 3303.750 32.930 0.329 o
0 7 5 154.325 156.294 2.543 24.522 o
0 7 6 15.838 15.588 0.769 264.617 o
0 7 7 2631.180 2605.350 25.869 0.498 o
0 7 8 273.057 265.035 3.480 13.109 o
0 7 9 177.415 186.712 2.810 20.656 o
0 7 10 672.280 667.818 9.098 3.801 o
0 7 11 54.723 58.806 2.237 63.844 o
0 7 12 1369.170 1357.210 16.893 1.331 o
0 7 13 376.596 385.807 6.997 7.465 o
0 7 14 123.626 118.774 3.420 27.941 o
0 7 15 84.466 87.713 4.433 31.196 o
0 7 16 663.126 680.900 28.355 1.370 o
0 7 17 182.303 192.748 18.412 3.783 o
0 8 0 266.678 259.636 3.200 13.642 o
0 8 1 337.035 317.191 3.606 10.527 o
0 8 2 61.504 60.825 1.384 67.296 o
0 8 3 1273.720 1243.210 12.200 1.662 o
0 8 4 32.860 33.221 1.421 117.654 o
0 8 5 49.839 44.586 0.962 89.344 o
0 8 6 4293.310 4187.460 38.117 0.221 o
0 8 7 62.983 69.197 1.928 59.163 o
0 8 8 389.933 373.544 5.532 8.089 o
0 8 9 12.027 14.545 1.005 292.196 o
0 8 10 50.219 42.229 1.829 79.109 o
0 8 11 394.841 404.631 6.183 7.516 o
0 8 12 11.014 9.881 0.989 342.616 o
0 8 13 396.189 426.677 7.823 6.637 o
0 8 14 156.840 158.659 4.213 20.521 o
0 8 15 1904.290 1895.800 50.707 0.384 o
0 8 16 1.030 4.452 2.169 284.660 o
0 8 17 57.467 60.893 6.376 25.415 o
0 9 0 474.258 479.177 5.727 6.404 o
0 9 1 570.017 559.617 6.354 5.146 o
0 9 2 618.075 617.247 6.890 4.570 o
0 9 3 3599.700 3512.880 35.074 0.291 o
0 9 4 895.236 887.260 9.985 2.684 o
0 9 5 1197.900 1179.500 13.115 1.738 o
0 9 6 14.939 17.519 0.794 262.200 o
0 9 7 207.499 204.886 2.658 18.203 o
0 9 8 67.484 67.791 1.413 61.059 o
0 9 9 0.894 0.811 0.578 2489.720 o
0 9 10 2.269 2.904 0.743 1127.310 o
0 9 11 27.931 35.984 2.009 107.745 o
0 9 12 64.657 56.730 2.384 57.231 o
0 9 13 79.176 81.483 2.486 45.473 o
0 9 14 894.055 855.324 17.942 1.957 o
0 9 15 143.365 153.101 6.261 16.712 o
0 9 16 354.963 353.730 17.284 3.475 o
0 9 17 168.017 168.365 13.161 6.567 o
0 10 0 1771.000 1751.220 20.725 0.898 o
0 10 1 2143.450 2061.840 23.325 0.683 o
0 10 2 1175.270 1152.340 12.935 1.790 o
0 10 3 890.731 869.803 9.679 2.744 o
0 10 4 43.908 48.188 1.333 89.935 o
0 10 5 41.841 38.424 1.060 103.621 o
0 10 6 1725.970 1745.190 18.721 0.962 o
0 10 7 18.623 22.497 0.934 205.338 o
0 10 8 480.488 474.758 5.476 6.440 o
0 10 9 22.053 21.556 1.091 181.531 o
0 10 10 149.107 155.303 2.907 24.343 o
0 10 11 174.347 180.055 3.954 19.122 o
0 10 12 0.396 1.686 1.060 1105.250 o
0 10 13 1319.400 1341.800 25.279 1.045 o
0 10 14 276.165 286.890 7.454 9.328 o
0 10 15 889.766 915.243 26.089 1.330 o
0 10 16 6.646 4.539 2.382 202.073 o
0 10 17 10.739 9.481 2.777 138.608 o
0 11 0 2266.500 2260.830 31.138 0.535 o
0 11 1 1445.090 1426.500 18.228 1.208 o
0 11 2 497.968 490.141 7.939 5.474 o
0 11 3 259.271 250.087 4.010 13.380 o
0 11 4 114.882 122.053 2.213 33.105 o
0 11 5 58.326 64.665 2.007 62.361 o
0 11 6 649.173 672.849 7.653 4.136 o
0 11 7 3.324 3.714 0.683 961.467 o
0 11 8 424.367 437.871 6.091 7.011 o
0 11 9 35.529 39.510 1.501 105.063 o
0 11 10 6.198 7.097 1.085 464.175 o
0 11 11 290.431 285.432 7.240 9.272 o
0 11 12 769.061 734.146 13.443 2.753 o
0 11 13 58.200 57.055 3.450 48.697 o
0 11 14 655.389 635.770 13.560 3.128 o
0 11 15 77.753 75.277 4.929 30.289 o
0 11 16 64.667 62.935 5.681 28.423 o
0 12 0 56.975 49.935 2.095 66.968 o
0 12 1 2021.470 1972.090 29.334 0.633 o
0 12 2 7.950 8.080 1.213 374.982 o
0 12 3 168.897 171.624 4.128 19.417 o
0 12 4 24.366 22.570 1.242 162.609 o
0 12 5 6.049 5.695 0.922 549.333 o
0 12 6 44.670 50.988 2.272 73.316 o
0 12 7 1899.090 1889.530 27.492 0.702 o
0 12 8 8.937 6.269 0.963 429.958 o
0 12 9 598.054 585.936 8.706 4.389 o
0 12 10 6.646 5.452 1.261 422.201 o
0 12 11 627.778 613.252 13.029 3.332 o
0 12 12 125.464 114.051 6.359 18.407 o
0 12 13 181.969 183.148 6.035 14.838 o
0 12 14 234.094 244.852 8.103 9.847 o
0 12 15 63.521 68.999 6.506 23.814 o
0 12 16 7.921 4.406 2.601 171.527 o
0 13 0 12.928 9.583 1.309 273.975 o
0 13 1 0.948 2.306 1.288 728.252 o
0 13 2 8.446 9.639 1.511 296.236 o
0 13 3 121.732 115.368 4.536 24.421 o
0 13 4 364.140 376.624 7.416 7.452 o
0 13 5 29.584 32.086 1.714 117.311 o
0 13 6 1056.300 1073.340 16.155 1.779 o
0 13 7 12.350 11.991 1.277 271.268 o
0 13 8 300.513 304.860 6.103 9.806 o
0 13 9 102.406 110.209 3.573 30.971 o
0 13 10 644.801 638.209 12.444 3.352 o
0 13 11 1.371 3.981 2.010 322.906 o
0 13 12 1010.910 994.939 28.528 1.122 o
0 13 13 43.104 46.395 3.893 51.192 o
0 13 14 27.870 26.767 3.297 76.811 o
0 13 15 0.031 0.086 2.398 267.660 o
0 14 0 608.233 593.668 11.242 3.784 o
0 14 1 45.514 42.440 2.537 71.689 o
0 14 2 578.521 573.132 13.385 3.470 o
0 14 3 66.091 75.253 6.213 24.716 o
0 14 4 27.657 28.102 2.503 98.981 o
0 14 5 134.030 126.249 3.951 24.576 o
0 14 6 7.703 8.339 1.449 327.113 o
0 14 7 674.348 649.076 11.803 3.359 o
0 14 8 5.084 5.332 1.386 425.651 o
0 14 9 525.589 512.479 10.209 4.571 o
0 14 10 30.009 25.687 2.281 104.348 o
0 14 11 857.972 873.416 19.969 1.810 o
0 14 12 10.296 9.671 2.708 144.548 o
0 14 13 115.330 122.744 6.846 17.382 o
0 14 14 6.925 2.703 2.485 192.998 o
0 15 0 47.447 54.675 2.954 60.062 o
0 15 1 5.294 3.860 1.741 333.861 o
0 15 2 77.823 72.883 3.785 37.906 o
0 15 3 142.326 136.300 4.964 20.495 o
0 15 4 201.021 202.292 6.207 13.530 o
0 15 5 12.464 19.056 2.471 140.599 o
0 15 6 1057.280 1093.900 24.603 1.267 o
0 15 7 66.950 70.346 4.332 36.548 o
0 15 8 860.523 882.541 19.472 1.845 o
0 15 9 52.407 55.427 3.516 50.454 o
0 15 10 659.464 667.033 14.484 2.926 o
0 15 11 79.445 83.228 5.215 27.942 o
0 15 12 10.545 7.771 2.648 151.312 o
0 15 13 2.911 3.362 2.539 206.931 o
0 16 0 0.503 -0.899 1.958 391.309 o
0 16 1 31.392 33.355 3.171 74.083 o
0 16 2 7.487 6.563 2.324 198.445 o
0 16 3 2.142 1.604 2.148 293.291 o
0 16 4 46.577 43.348 3.632 53.900 o
0 16 5 445.970 454.037 16.013 3.430 o
0 16 6 5.413 8.488 3.341 116.100 o
0 16 7 1311.900 1279.890 30.157 0.895 o
0 16 8 0.751 4.585 2.041 319.200 o
0 16 9 672.488 650.622 16.666 2.583 o
0 16 10 9.590 8.267 2.226 193.245 o
0 16 11 44.083 48.792 4.163 47.012 o
0 16 12 33.930 34.965 4.187 53.078 o
0 17 1 3.852 0.350 2.625 198.440 o
0 17 2 94.788 86.656 5.044 26.758 o
0 17 3 12.049 16.520 3.031 112.764 o
0 17 4 489.260 510.219 13.460 3.853 o
0 17 5 192.919 192.528 8.713 10.440 o
0 17 6 317.697 338.277 12.159 5.538 o
0 17 7 2.548 4.079 2.383 230.722 o
0 17 8 282.101 300.847 9.521 7.548 o
0 17 9 265.309 280.883 9.362 7.983 o
1 -16 0 151.480 145.107 5.948 17.223 o
1 -16 1 45.307 41.304 4.206 47.341 o
1 -15 0 10.187 10.155 2.384 170.468 o
1 -15 1 480.635 473.762 12.166 4.316 o
1 -15 2 86.017 81.208 4.800 29.432 o
1 -15 3 480.746 444.655 11.696 4.525 o
1 -14 0 922.231 928.343 18.523 1.833 o
1 -14 1 2.957 5.495 1.768 352.288 o
1 -14 2 1326.640 1305.540 22.746 1.145 o
1 -14 3 0.057 1.883 1.743 473.588 o
1 -14 4 424.286 416.213 10.747 5.236 o
1 -14 5 222.841 213.510 5.751 13.262 o
1 -13 0 60.409 57.744 2.890 53.692 o
1 -13 1 536.513 533.784 9.722 4.592 o
1 -13 2 21.251 26.665 1.967 133.335 o
1 -13 3 253.574 245.964 4.883 12.775 o
1 -13 4 496.877 497.256 8.283 5.351 o
1 -13 5 722.669 696.573 11.611 3.176 o
1 -13 6 4.654 4.394 1.198 524.337 o
1 -13 7 92.673 91.290 3.202 36.287 o
1 -12 0 219.014 208.248 4.654 14.966 o
1 -12 1 15.892 15.964 1.456 208.122 o
1 -12 2 568.460 549.145 8.822 4.611 o
1 -12 3 339.899 313.417 5.995 9.086 o
1 -12 4 589.508 596.728 9.400 4.252 o
1 -12 5 1.629 2.240 1.042 913.154 o
1 -12 6 27.708 25.730 1.490 136.741 o
1 -12 7 60.387 60.563 3.620 45.626 o
1 -12 8 174.738 178.339 6.050 15.198 o
1 -11 0 0.010 -0.235 0.922 1812.270 o
1 -11 1 26.475 30.258 1.592 130.403 o
1 -11 2 118.126 104.904 2.915 31.587 o
1 -11 3 134.532 129.702 2.855 27.602 o
1 -11 4 451.402 454.382 7.159 6.255 o
1 -11 5 335.043 321.492 5.091 9.672 o
1 -11 6 317.620 318.530 5.007 10.106 o
1 -11 7 2.553 4.633 0.875 840.208 o
1 -11 8 516.811 509.815 9.634 4.787 o
1 -11 9 274.900 265.647 7.051 9.894 o
1 -10 0 2189.360 2106.290 25.119 0.641 o
1 -10 1 202.974 181.318 2.938 18.872 o
1 -10 2 54.995 55.894 1.588 72.076 o
1 -10 3 96.086 113.504 2.204 37.873 o
1 -10 4 71.587 79.905 1.829 53.084 o
1 -10 5 2.049 2.315 0.735 1240.350 o
1 -10 6 350.788 346.519 5.298 9.034 o
1 -10 7 0.971 -0.120 1.694 500.412 o
1 -10 8 131.096 129.725 4.720 22.317 o
1 -10 9 719.529 713.351 22.838 1.764 o
1 -10 10 228.210 243.268 14.876 4.971 o
1 -10 11 338.417 363.153 19.252 3.014 o
1 -9 0 653.076 659.782 7.446 4.183 o
1 -9 1 193.118 195.369 2.581 19.531 o
1 -9 2 293.235 271.674 3.811 12.124 o
1 -9 3 15.613 11.954 0.773 286.817 o
1 -9 4 247.676 239.538 3.535 14.454 o
1 -9 5 8.425 8.970 0.874 427.143 o
1 -9 6 981.873 960.550 14.271 2.083 o
1 -9 7 161.354 155.132 5.109 18.310 o
1 -9 8 143.110 133.387 5.953 17.963 o
1 -9 9 698.079 672.227 24.915 1.614 o
1 -9 10 77.106 85.042 5.445 26.914 o
1 -9 11 847.680 845.650 38.722 0.795 o
1 -8 0 326.046 305.954 3.290 11.092 o
1 -8 1 13.320 17.221 0.715 287.392 o
1 -8 2 423.609 415.823 5.516 7.372 o
1 -8 3 837.144 878.493 10.759 2.752 o
1 -8 4 393.265 395.583 5.258 8.010 o
1 -8 5 1578.620 1593.040 20.257 1.027 o
1 -8 6 82.318 78.489 2.823 42.716 o
1 -8 7 86.034 81.064 5.000 28.377 o
1 -8 8 933.988 956.991 19.174 1.755 o
1 -8 9 398.171 399.313 10.484 5.566 o
1 -8 10 1630.470 1650.670 34.466 0.660 o
1 -8 11 11.601 13.139 2.894 124.526 o
1 -8 12 525.984 526.227 18.376 2.689 o
1 -7 0 14.647 19.330 0.674 263.935 o
1 -7 1 37.170 39.618 0.883 113.427 o
1 -7 2 415.005 379.646 4.666 8.059 o
1 -7 3 486.216 464.288 6.459 6.135 o
1 -7 4 1009.490 985.229 12.267 2.178 o
1 -7 5 1019.880 994.017 14.734 1.971 o
1 -7 6 931.160 938.492 16.568 1.978 o
1 -7 7 1653.490 1648.530 27.887 0.794 o
1 -7 8 85.322 88.370 3.657 35.496 o
1 -7 9 450.338 434.312 10.843 4.993 o
1 -7 10 4.731 4.581 1.850 310.675 o
1 -7 11 489.965 499.150 13.969 3.739 o
1 -7 12 41.673 36.322 4.518 45.521 o
1 -7 13 24.569 17.939 6.563 30.532 o
1 -6 0 4438.670 4258.830 37.175 0.215 o
1 -6 1 148.190 133.670 1.869 27.886 o
1 -6 2 177.663 176.912 2.276 21.821 o
1 -6 3 407.553 378.449 5.100 7.997 o
1 -6 4 241.684 251.025 3.834 14.171 o
1 -6 5 497.103 509.086 8.283 5.309 o
1 -6 6 450.794 474.952 9.080 5.484 o
1 -6 7 17.431 19.497 1.565 181.842 o
1 -6 8 1290.050 1313.310 22.405 1.176 o
1 -6 9 1029.160 1060.940 22.521 1.409 o
1 -6 10 2.819 3.335 1.729 388.021 o
1 -6 11 0.763 1.347 1.925 383.842 o
1 -6 12 72.292 78.515 5.213 29.170 o
1 -6 13 137.619 129.022 4.238 23.229 o
1 -6 14 84.635 95.406 3.074 38.340 o
1 -5 0 0.945 2.661 0.353 2471.840 o
1 -5 1 637.174 638.519 6.440 4.487 o
1 -5 2 1257.480 1190.760 11.913 1.722 o
1 -5 3 1686.810 1630.490 19.032 0.999 o
1 -5 4 537.941 518.291 6.965 5.364 o
1 -5 5 2769.300 2680.070 32.058 0.424 o
1 -5 6 212.677 219.128 4.197 15.617 o
1 -5 7 1887.310 1876.060 28.845 0.683 o
1 -5 8 1094.920 1117.850 16.793 1.674 o
1 -5 9 1.056 1.348 0.806 1498.870 o
1 -5 10 397.553 410.675 9.222 6.073 o
1 -5 11 15.111 16.941 1.960 170.105 o
1 -5 12 23.270 25.361 2.215 119.423 o
1 -5 13 149.070 157.681 4.135 21.330 o
1 -5 14 182.232 186.215 4.852 16.846 o
1 -5 15 6.573 6.335 1.537 342.364 o
1 -4 0 4618.490 4498.080 38.340 0.199 o
1 -4 1 234.474 269.419 2.674 15.140 o
1 -4 2 13.983 18.179 0.685 276.342 o
1 -4 3 8164.320 8192.860 91.347 0.059 o
1 -4 4 2046.730 2084.770 25.017 0.680 o
1 -4 5 2025.180 2032.480 26.835 0.664 o
1 -4 6 1798.440 1861.870 22.684 0.826 o
1 -4 7 54.941 56.825 1.560 72.043 o
1 -4 8 659.620 658.461 11.163 3.503 o
1 -4 9 939.385 961.260 14.496 2.126 o
1 -4 10 16.954 22.665 1.959 152.467 o
1 -4 11 38.217 44.317 1.837 90.849 o
1 -4 12 25.509 29.026 1.470 139.021 o
1 -4 13 12.028 11.608 1.279 276.650 o
1 -4 14 1.575 -0.114 1.097 995.596 o
1 -4 15 348.977 320.550 7.000 8.254 o
1 -3 0 342.486 324.844 2.869 10.658 o
1 -3 1 2447.420 2461.390 22.067 0.579 o
1 -3 2 3536.870 3445.600 37.291 0.289 o
1 -3 3 4833.760 4708.520 51.184 0.164 o
1 -3 4 1134.350 1107.310 13.632 1.827 o
1 -3 5 1147.320 1145.160 14.663 1.730 o
1 -3 6 1183.230 1168.810 14.401 1.693 o
1 -3 7 1156.510 1145.070 13.114 1.807 o
1 -3 8 1389.700 1376.910 17.160 1.299 o
1 -3 9 237.883 249.065 3.640 14.553 o
1 -3 10 33.732 30.496 1.380 119.723 o
1 -3 11 283.623 262.256 4.237 12.214 o
1 -3 12 774.506 777.338 10.859 3.025 o
1 -3 13 16.680 11.906 1.236 235.844 o
1 -3 14 186.505 193.202 4.742 16.648 o
1 -3 15 59.856 55.186 2.882 54.605 o
1 -3 16 282.874 292.766 6.818 9.688 o
1 -2 0 143.110 130.946 1.169 29.952 o
1 -2 1 12125.700 12324.800 116.453 0.030 o
1 -2 2 7082.470 7166.610 74.398 0.080 o
1 -2 3 48.155 52.677 1.763 77.124 o
1 -2 4 5113.450 5306.730 62.611 0.132 o
1 -2 5 417.245 407.971 4.920 7.734 o
1 -2 6 859.217 858.640 9.473 2.855 o
1 -2 7 126.040 125.923 1.899 31.702 o
1 -2 8 33.054 34.502 0.889 127.741 o
1 -2 9 1974.160 1998.520 20.825 0.779 o
1 -2 10 116.621 128.385 2.218 32.226 o
1 -2 11 1551.730 1573.270 17.508 1.124 o
1 -2 12 39.949 49.043 1.636 89.517 o
1 -2 13 820.509 786.624 12.815 2.662 o
1 -2 14 230.491 238.642 5.619 12.786 o
1 -2 15 391.791 357.859 9.936 6.007 o
1 -2 16 87.623 84.130 4.606 30.042 o
1 -1 0 1968.040 1902.140 28.000 0.675 o
1 -1 1 107.578 111.292 1.518 37.821 o
1 -1 2 541.443 527.490 5.508 5.661 o
1 -1 3 4034.550 4054.280 42.479 0.225 o
1 -1 4 12.597 15.115 0.459 330.308 o
1 -1 5 500.652 495.995 5.435 6.160 o
1 -1 6 833.286 820.178 9.050 3.019 o
1 -1 7 29.419 36.152 0.894 134.834 o
1 -1 8 1336.820 1305.980 14.355 1.479 o
1 -1 9 19.005 22.168 0.845 208.416 o
1 -1 10 46.386 53.066 1.335 84.260 o
1 -1 11 328.673 308.276 4.117 10.537 o
1 -1 12 3369.620 3410.110 38.591 0.296 o
1 -1 13 3.454 1.198 1.042 781.096 o
1 -1 14 1150.620 1194.730 20.018 1.411 o
1 -1 15 126.223 118.610 3.914 25.936 o
1 -1 16 137.597 145.563 5.138 20.035 o
1 -1 17 129.278 133.397 7.199 15.634 o
1 0 1 3713.750 3148.210 94.868 0.119 o
1 0 2 9000.660 9167.960 132.428 0.039 o
1 0 3 2058.070 2098.380 19.231 0.760 o
1 0 4 910.995 947.278 8.896 2.674 o
1 0 5 1429.600 1410.960 13.092 1.401 o
1 0 6 295.218 305.332 3.365 11.882 o
1 0 7 300.392 291.724 3.339 11.945 o
1 0 8 344.202 332.572 3.780 10.110 o
1 0 9 1687.390 1678.000 17.491 1.024 o
1 0 10 995.953 1006.720 11.213 2.262 o
1 0 11 3096.730 3134.180 33.989 0.352 o
1 0 12 66.706 78.100 1.767 56.220 o
1 0 13 938.959 917.856 13.815 2.219 o
1 0 14 209.001 222.918 5.157 14.385 o
1 0 15 445.127 420.724 9.028 5.741 o
1 0 16 89.491 84.257 4.030 32.931 o
1 0 17 12.659 16.985 2.471 143.006 o
1 1 0 4396.050 3923.920 71.648 0.145 o
1 1 1 3.143 2.227 0.455 1351.040 o
1 1 2 1067.020 1133.780 13.969 1.873 o
1 1 3 529.891 558.195 4.833 5.778 o
1 1 4 156.665 166.621 1.648 25.223 o
1 1 5 433.302 423.182 3.912 7.760 o
1 1 6 18.111 21.579 0.564 228.897 o
1 1 7 3.088 5.299 0.373 1101.560 o
1 1 8 365.922 362.506 4.064 9.249 o
1 1 9 140.368 142.173 1.845 28.413 o
1 1 10 636.539 639.260 7.157 4.365 o
1 1 11 324.128 307.119 4.189 10.611 o
1 1 12 3019.630 3077.110 36.155 0.350 o
1 1 13 703.366 685.335 10.774 3.382 o
1 1 14 199.817 225.722 5.017 14.888 o
1 1 15 339.896 338.119 9.504 6.763 o
1 1 16 66.546 79.586 5.165 30.169 o
1 1 17 43.061 46.865 3.420 57.740 o
1 2 0 229.223 226.416 2.386 16.651 o
1 2 1 265.838 278.513 3.705 12.947 o
1 2 2 1699.980 1789.050 19.061 0.956 o
1 2 3 86.060 87.667 1.192 48.804 o
1 2 4 4.253 6.632 0.453 824.657 o
1 2 5 3513.540 3515.350 31.714 0.310 o
1 2 6 1301.280 1280.490 12.189 1.614 o
1 2 7 136.256 136.153 2.147 28.760 o
1 2 8 1003.410 1025.090 10.834 2.261 o
1 2 9 1238.960 1238.780 12.612 1.684 o
1 2 10 339.095 351.025 4.622 9.582 o
1 2 11 1804.510 1822.940 20.678 0.872 o
1 2 12 2.499 3.039 0.865 945.967 o
1 2 13 156.390 180.630 3.983 20.269 o
1 2 14 56.025 63.209 2.418 59.714 o
1 2 15 793.780 754.144 18.185 2.125 o
1 2 16 11.375 8.473 2.152 190.993 o
1 2 17 74.908 64.542 4.231 36.247 o
1 3 0 66.794 71.354 1.032 62.722 o
1 3 1 4407.150 4466.250 41.221 0.202 o
1 3 2 6313.670 6352.140 57.708 0.106 o
1 3 3 91.105 95.648 1.680 43.778 o
1 3 4 9659.860 9907.290 97.473 0.045 o
1 3 5 58.960 65.232 1.047 70.045 o
1 3 6 497.627 518.788 4.929 6.213 o
1 3 7 84.666 84.960 1.272 49.553 o
1 3 8 1605.870 1607.020 15.376 1.141 o
1 3 9 155.881 156.235 2.509 24.432 o
1 3 10 1763.700 1812.220 18.869 0.928 o
1 3 11 614.491 599.777 7.485 4.522 o
1 3 12 201.371 216.625 4.125 16.304 o
1 3 13 0.195 1.296 0.858 1674.440 o
1 3 14 2.647 5.320 1.286 546.882 o
1 3 15 207.709 212.182 5.394 14.302 o
1 3 16 298.114 321.557 9.404 7.334 o
1 3 17 23.756 16.759 3.663 75.024 o
1 3 18 400.639 412.287 15.321 3.809 o
1 4 0 1456.790 1501.650 15.599 1.264 o
1 4 1 49.639 56.435 0.818 84.055 o
1 4 2 2761.030 2760.750 26.201 0.463 o
1 4 3 2965.370 2986.740 26.799 0.416 o
1 4 4 85.071 82.367 1.691 47.975 o
1 4 5 3710.910 3630.180 36.020 0.275 o
1 4 6 93.953 94.794 1.592 43.398 o
1 4 7 199.721 206.708 2.572 18.730 o
1 4 8 227.627 211.915 3.771 15.643 o
1 4 9 2288.730 2258.960 22.020 0.638 o
1 4 10 0.929 2.074 0.490 2297.730 o
1 4 11 1573.920 1575.400 18.697 1.077 o
1 4 12 240.034 239.573 4.041 14.241 o
1 4 13 29.384 36.306 1.921 107.564 o
1 4 14 1.406 0.635 1.087 989.571 o
1 4 15 368.164 363.461 8.023 7.158 o
1 4 16 72.664 82.009 6.057 24.524 o
1 4 17 232.382 225.754 11.809 6.790 o
1 4 18 0.217 0.545 2.205 310.431 o
1 5 0 39.838 39.882 0.771 109.702 o
1 5 1 1988.640 1969.560 18.202 0.821 o
1 5 2 26.769 28.758 0.967 152.323 o
1 5 3 2054.740 2073.750 20.309 0.750 o
1 5 4 11927.900 11745.000 107.851 0.032 o
1 5 5 364.358 343.358 3.756 9.598 o
1 5 6 6568.870 6501.660 65.331 0.095 o
1 5 7 8.549 9.001 0.803 437.885 o
1 5 8 5125.650 5084.830 51.444 0.150 o
1 5 9 352.956 350.395 4.490 9.395 o
1 5 10 98.695 91.963 1.801 41.602 o
1 5 11 127.039 129.212 2.822 28.729 o
1 5 12 47.497 44.110 1.760 81.899 o
1 5 13 24.640 29.549 1.961 122.020 o
1 5 14 401.503 434.659 8.752 6.146 o
1 5 15 185.293 181.809 7.412 12.522 o
1 5 16 228.681 237.086 10.944 7.414 o
1 5 17 56.159 43.003 3.175 55.655 o
1 5 18 480.642 485.024 18.635 2.761 o
1 6 0 44.048 44.374 1.172 94.417 o
1 6 1 542.789 530.758 5.461 5.648 o
1 6 2 5.339 6.920 0.646 655.419 o
1 6 3 2361.390 2309.230 23.930 0.594 o
1 6 4 31.976 40.008 1.645 107.308 o
1 6 5 5962.690 5761.140 53.465 0.121 o
1 6 6 570.461 555.657 5.635 5.309 o
1 6 7 3423.530 3284.330 32.722 0.323 o
1 6 8 84.114 83.221 2.066 46.143 o
1 6 9 908.150 846.519 9.945 2.705 o
1 6 10 0.205 1.390 0.522 3280.510 o
1 6 11 2.510 5.653 0.784 862.951 o
1 6 12 126.872 122.924 2.800 29.261 o
1 6 13 229.135 247.227 4.255 14.278 o
1 6 14 0.794 1.838 1.121 945.477 o
1 6 15 548.284 550.149 13.117 3.663 o
1 6 16 495.261 543.012 18.067 2.785 o
1 6 17 503.023 518.091 13.044 3.896 o
1 6 18 13.587 15.787 3.284 99.290 o
1 7 0 838.335 821.180 8.847 3.025 o
1 7 1 883.374 894.950 10.604 2.644 o
1 7 2 1596.730 1565.590 16.577 1.126 o
1 7 3 3723.510 3726.730 37.310 0.267 o
1 7 4 6640.760 6496.370 66.454 0.094 o
1 7 5 623.794 617.144 6.405 4.626 o
1 7 6 2777.220 2772.260 28.718 0.442 o
1 7 7 3409.340 3371.820 34.749 0.311 o
1 7 8 641.612 639.031 7.011 4.365 o
1 7 9 6.368 5.329 0.544 675.241 o
1 7 10 16.460 15.493 0.900 249.759 o
1 7 11 392.421 374.715 6.310 7.677 o
1 7 12 913.295 938.853 17.564 1.916 o
1 7 13 173.711 186.295 5.002 17.002 o
1 7 14 213.513 220.702 4.922 14.575 o
1 7 15 342.649 323.214 9.146 7.015 o
1 7 16 45.279 49.705 3.176 59.429 o
1 7 17 42.417 37.115 3.171 64.826 o
1 7 18 603.140 574.814 23.125 1.904 o
1 8 0 1913.450 1867.600 19.092 0.853 o
1 8 1 2607.620 2566.120 28.688 0.481 o
1 8 2 1356.790 1341.250 13.917 1.463 o
1 8 4 1287.090 1220.440 12.591 1.643 o
1 8 5 342.204 314.680 3.617 10.432 o
1 8 6 10.608 9.854 0.605 406.330 o
1 8 7 1057.290 978.899 11.161 2.185 o
1 8 8 526.057 518.223 6.227 5.644 o
1 8 9 2.254 5.203 0.838 872.389 o
1 8 10 2003.390 2043.490 22.527 0.736 o
1 8 11 1022.700 1017.790 11.975 2.153 o
1 8 12 1359.780 1399.640 23.794 1.066 o
1 8 13 408.035 415.711 6.620 7.101 o
1 8 14 181.421 192.651 3.936 18.323 o
1 8 15 418.725 435.825 15.811 3.583 o
1 8 16 0.651 1.083 1.954 378.137 o
1 8 17 336.692 339.281 16.855 3.664 o
1 8 18 28.953 26.965 3.836 63.747 o
1 9 0 2748.960 2670.670 29.717 0.445 o
1 9 1 56.447 61.668 1.700 67.672 o
1 9 2 2168.520 2068.860 22.401 0.688 o
1 9 3 408.901 390.191 4.705 8.056 o
1 9 4 1368.490 1322.340 13.717 1.469 o
1 9 5 13.664 18.117 1.260 232.973 o
1 9 6 311.886 326.088 3.994 10.794 o
1 9 7 43.566 44.666 1.161 95.012 o
1 9 8 46.231 55.993 1.647 78.933 o
1 9 9 385.318 370.936 4.933 8.455 o
1 9 10 2.142 3.837 0.666 1154.980 o
1 9 11 103.940 89.805 2.490 37.556 o
1 9 12 580.254 580.775 11.175 3.931 o
1 9 13 777.388 782.067 16.055 2.366 o
1 9 14 614.274 622.249 13.782 3.217 o
1 9 15 673.404 644.216 26.777 1.490 o
1 9 16 44.633 37.641 2.924 67.455 o
1 9 17 27.798 29.037 3.215 77.945 o
1 10 0 132.789 140.238 2.593 27.856 o
1 10 1 1811.620 1810.590 20.588 0.873 o
1 10 2 382.743 393.886 5.343 8.134 o
1 10 3 736.554 729.667 8.370 3.552 o
1 10 4 92.913 86.243 1.750 44.380 o
1 10 5 1231.960 1215.650 13.409 1.666 o
1 10 6 375.315 375.847 4.684 8.689 o
1 10 7 121.714 115.377 2.057 32.947 o
1 10 8 417.782 431.061 5.738 7.264 o
1 10 9 1.547 4.106 1.016 846.084 o
1 10 10 117.422 127.265 4.164 25.564 o
1 10 11 589.250 581.696 8.615 4.464 o
1 10 12 461.178 477.360 8.337 5.661 o
1 10 13 596.730 593.932 15.030 3.069 o
1 10 14 398.100 413.778 9.048 6.133 o
1 10 15 577.658 579.756 11.845 3.793 o
1 10 16 12.112 15.392 2.592 138.996 o
1 10 17 76.777 79.202 5.470 27.160 o
1 11 0 8459.960 8373.180 111.360 0.049 o
1 11 1 31.462 31.212 1.406 123.217 o
1 11 2 679.368 668.589 9.820 3.650 o
1 11 3 93.676 88.467 1.926 43.007 o
1 11 4 220.084 219.956 3.319 16.340 o
1 11 5 3.376 2.641 0.709 1005.330 o
1 11 6 31.970 39.332 1.292 116.329 o
1 11 7 179.117 182.529 3.241 19.987 o
1 11 8 700.778 723.945 9.215 3.569 o
1 11 9 86.847 79.491 2.412 43.834 o
1 11 10 324.918 331.056 5.543 9.487 o
1 11 11 2.868 4.534 1.168 618.928 o
1 11 12 688.288 681.992 14.004 2.916 o
1 11 13 445.748 422.303 13.137 4.282 o
1 11 14 719.869 726.209 19.362 2.110 o
1 11 15 194.839 200.015 6.339 13.577 o
1 11 16 176.692 182.195 13.757 6.046 o
1 11 17 14.831 13.137 3.171 104.306 o
1 12 0 25.549 23.428 1.671 138.962 o
1 12 1 1750.130 1710.720 25.684 0.804 o
1 12 2 0.397 0.821 0.820 1814.510 o
1 12 3 126.520 125.923 2.994 28.493 o
1 12 4 10.871 8.100 0.834 386.648 o
1 12 5 1.588 3.672 0.749 1174.520 o
1 12 6 83.945 82.645 2.939 40.931 o
1 12 7 737.697 702.499 13.091 2.910 o
1 12 8 120.782 124.143 3.215 28.668 o
1 12 9 918.213 877.165 14.249 2.246 o
1 12 10 117.343 124.134 3.038 29.768 o
1 12 11 1316.700 1289.160 21.829 1.190 o
1 12 12 166.835 162.221 5.547 16.887 o
1 12 13 172.550 177.139 5.851 15.681 o
1 12 14 7.821 6.714 2.297 199.323 o
1 12 15 237.365 254.206 9.126 8.734 o
1 12 16 5.470 7.173 2.579 178.475 o
1 13 0 167.451 167.257 3.992 19.940 o
1 13 1 10.047 12.665 1.587 251.406 o
1 13 2 1.487 2.317 1.728 432.458 o
1 13 3 35.695 32.579 2.173 94.115 o
1 13 4 67.974 68.685 4.196 37.538 o
1 13 5 85.465 86.491 2.889 40.340 o
1 13 6 173.774 179.457 3.839 19.395 o
1 13 7 194.548 193.801 3.733 17.848 o
1 13 8 1213.760 1248.120 17.498 1.468 o
1 13 9 64.219 62.133 2.353 56.409 o
1 13 10 664.616 675.351 10.399 3.591 o
1 13 11 17.308 15.168 1.854 172.210 o
1 13 12 424.199 407.350 9.858 5.615 o
1 13 13 22.119 20.583 2.865 100.038 o
1 13 14 54.901 52.886 4.150 43.188 o
1 13 15 109.594 101.905 6.609 18.936 o
1 13 16 1.347 2.033 2.548 220.155 o
1 14 0 201.945 205.520 5.870 13.941 o
1 14 1 91.504 95.445 3.490 34.540 o
1 14 2 111.823 116.163 3.783 28.317 o
1 14 3 317.602 329.763 7.164 8.539 o
1 14 4 60.155 47.421 2.729 58.114 o
1 14 5 15.540 16.245 1.738 186.667 o
1 14 6 699.324 676.513 10.959 3.379 o
1 14 7 338.868 332.119 6.327 8.738 o
1 14 8 644.975 646.618 12.743 3.285 o
1 14 9 449.795 450.893 7.525 6.150 o
1 14 10 220.863 243.198 7.290 11.012 o
1 14 11 1099.430 1100.290 26.491 1.152 o
1 14 12 14.196 14.168 2.697 128.712 o
1 14 13 0.696 0.218 2.055 350.669 o
1 14 14 99.799 100.017 5.503 23.593 o
1 14 15 11.099 11.091 2.899 127.713 o
1 15 0 1.394 1.562 1.488 573.587 o
1 15 1 1.580 1.556 1.482 568.664 o
1 15 2 11.175 11.406 1.802 221.133 o
1 15 3 0.617 0.002 1.441 697.223 o
1 15 4 163.019 169.193 4.911 18.233 o
1 15 5 149.571 157.851 8.916 11.440 o
1 15 6 237.953 264.165 8.096 9.610 o
1 15 7 403.375 403.206 9.583 5.899 o
1 15 8 220.727 230.286 5.406 13.499 o
1 15 9 650.684 644.658 14.073 3.042 o
1 15 10 386.906 402.182 9.811 5.930 o
1 15 11 55.068 49.726 3.723 48.162 o
1 15 12 47.376 48.033 4.069 47.146 o
1 15 13 43.228 50.070 4.224 46.361 o
1 15 14 0.981 0.105 2.381 261.759 o
1 16 0 248.258 241.851 8.192 9.532 o
1 16 1 13.396 16.223 2.160 163.661 o
1 16 2 130.192 130.996 4.433 23.221 o
1 16 3 122.194 128.462 4.364 24.320 o
1 16 4 576.339 560.067 12.581 3.671 o
1 16 5 392.328 399.173 12.504 4.798 o
1 16 6 236.030 228.148 9.172 8.903 o
1 16 7 729.209 681.796 16.660 2.456 o
1 16 8 199.626 203.262 5.748 14.248 o
1 16 9 108.221 100.938 5.798 21.742 o
1 16 10 5.672 4.986 1.997 266.697 o
1 16 11 54.911 53.998 4.368 40.906 o
1 16 12 6.261 3.802 2.786 161.479 o
1 16 13 17.204 10.559 3.195 101.607 o
1 17 1 195.636 197.257 6.185 13.833 o
1 17 2 26.045 23.134 2.725 97.540 o
1 17 3 303.018 296.658 10.297 6.839 o
1 17 4 96.656 103.820 5.578 23.404 o
1 17 5 325.160 345.062 10.217 6.467 o
1 17 6 431.229 440.284 23.439 2.099 o
1 17 7 99.335 100.666 5.639 23.069 o
1 17 8 125.754 129.079 5.652 19.949 o
1 17 9 0.640 0.610 1.908 401.175 o
1 17 10 30.187 38.409 3.170 73.028 o
1 17 11 30.223 22.086 3.339 75.743 o
2 -16 0 51.904 60.880 4.437 40.151 o
2 -15 0 68.460 66.021 3.889 40.164 o
2 -15 1 384.484 389.085 11.431 5.292 o
2 -15 2 494.145 469.172 11.078 4.588 o
2 -15 3 37.287 41.643 3.600 59.243 o
2 -14 0 108.384 116.504 5.120 23.533 o
2 -14 1 867.021 888.450 24.325 1.465 o
2 -14 2 390.334 392.612 9.515 6.074 o
2 -14 3 21.797 22.898 2.523 112.081 o
2 -14 4 821.568 827.961 18.836 1.977 o
2 -14 5 25.739 25.265 2.696 97.458 o
2 -13 0 30.331 33.365 2.247 99.014 o
2 -13 1 352.856 353.172 7.876 7.472 o
2 -13 2 412.388 410.638 8.812 6.129 o
2 -13 3 418.720 421.385 9.810 5.624 o
2 -13 4 0.702 3.201 1.459 586.104 o
2 -13 5 199.432 192.768 4.929 15.741 o
2 -13 6 1.350 1.815 1.588 511.306 o
2 -12 0 339.733 327.237 6.704 8.526 o
2 -12 1 11.399 15.516 1.488 239.105 o
2 -12 2 978.904 954.065 15.563 1.988 o
2 -12 3 174.663 168.620 5.292 16.847 o
2 -12 4 786.555 771.614 13.927 2.614 o
2 -12 5 831.461 813.555 13.549 2.528 o
2 -12 6 66.706 64.775 2.697 51.437 o
2 -12 7 125.836 125.745 4.796 22.696 o
2 -12 8 14.999 16.835 1.922 173.690 o
2 -11 0 116.487 111.281 2.897 31.400 o
2 -11 1 384.807 386.499 6.818 7.451 o
2 -11 2 231.972 222.069 4.816 13.985 o
2 -11 3 110.759 114.525 3.209 30.860 o
2 -11 4 336.262 325.477 6.349 8.819 o
2 -11 5 100.671 100.979 3.100 34.232 o
2 -11 6 398.531 395.147 7.339 6.995 o
2 -11 7 72.057 68.335 2.496 50.310 o
2 -11 8 963.419 942.016 22.354 1.509 o
2 -11 9 24.711 25.647 1.973 125.804 o
2 -10 0 914.075 878.922 11.489 2.512 o
2 -10 1 53.100 51.252 1.644 74.918 o
2 -10 2 19.560 17.913 1.211 197.760 o
2 -10 3 137.803 147.284 3.006 25.745 o
2 -10 4 35.628 39.949 2.584 80.436 o
2 -10 5 857.038 856.835 12.659 2.532 o
2 -10 6 291.364 279.130 4.937 11.207 o
2 -10 7 328.340 329.957 6.209 9.004 o
2 -10 8 58.781 55.296 2.093 64.053 o
2 -10 9 997.898 1005.360 28.166 1.143 o
2 -10 10 69.788 78.712 5.590 27.365 o
2 -9 0 56.314 66.018 1.495 68.177 o
2 -9 1 35.103 39.907 1.569 103.968 o
2 -9 2 283.523 282.476 3.625 12.387 o
2 -9 3 276.453 264.446 4.090 12.518 o
2 -9 4 158.804 159.724 2.932 23.132 o
2 -9 5 242.142 248.632 4.247 13.777 o
2 -9 6 46.460 51.393 1.494 83.035 o
2 -9 7 81.151 90.820 2.127 45.515 o
2 -9 8 1922.660 1909.110 36.982 0.544 o
2 -9 9 102.581 106.595 5.909 21.564 o
2 -9 10 665.015 659.187 18.398 2.349 o
2 -9 11 325.332 309.026 10.555 6.430 o
2 -8 0 572.488 546.204 6.062 5.238 o
2 -8 1 53.109 57.909 1.198 76.715 o
2 -8 2 69.668 70.355 1.533 58.325 o
2 -8 3 229.904 244.762 3.466 15.152 o
2 -8 4 169.511 170.936 2.838 21.870 o
2 -8 5 436.961 447.246 5.726 6.955 o
2 -8 6 165.723 162.990 2.900 22.423 o
2 -8 7 122.988 129.538 2.825 29.263 o
2 -8 8 332.669 320.374 9.003 7.219 o
2 -8 9 660.591 680.750 16.099 2.660 o
2 -8 10 82.083 89.404 4.776 29.539 o
2 -8 11 287.844 288.475 9.793 7.363 o
2 -8 12 82.173 83.194 7.226 19.072 o
2 -7 0 30.616 32.351 0.849 137.719 o
2 -7 1 8.443 9.927 0.924 404.738 o
2 -7 2 1531.080 1505.840 17.066 1.169 o
2 -7 3 350.045 346.142 4.252 9.613 o
2 -7 4 720.420 705.311 8.410 3.651 o
2 -7 5 5.015 5.461 0.529 777.764 o
2 -7 6 355.821 358.150 5.322 8.837 o
2 -7 7 1615.770 1623.800 30.629 0.746 o
2 -7 8 2006.720 1978.560 36.903 0.527 o
2 -7 9 449.248 455.928 11.943 4.571 o
2 -7 10 253.502 246.876 7.482 10.083 o
2 -7 11 70.983 67.145 4.895 32.151 o
2 -7 12 119.471 123.216 6.354 18.501 o
2 -7 13 89.023 81.862 7.226 18.721 o
2 -6 0 0.418 2.903 0.358 2865.960 o
2 -6 1 2296.780 2323.990 21.718 0.632 o
2 -6 2 1904.220 1878.850 18.837 0.859 o
2 -6 3 9.332 13.971 0.602 388.908 o
2 -6 4 162.586 162.422 2.220 23.955 o
2 -6 5 616.862 631.908 7.853 4.355 o
2 -6 6 0.704 2.331 0.648 1859.270 o
2 -6 7 754.203 778.969 13.998 2.664 o
2 -6 8 24.216 26.939 2.258 114.243 o
2 -6 9 437.604 479.906 10.714 4.980 o
2 -6 10 39.064 39.743 3.915 53.941 o
2 -6 11 337.658 341.120 10.429 6.263 o
2 -6 12 203.472 206.948 7.617 11.440 o
2 -6 13 294.524 286.669 12.583 5.636 o
2 -6 14 93.572 83.822 3.387 35.850 o
2 -5 0 717.675 706.448 6.798 3.885 o
2 -5 1 16.018 15.602 0.687 268.174 o
2 -5 2 3677.810 3587.470 35.281 0.282 o
2 -5 3 16.164 17.588 0.657 258.568 o
2 -5 4 1848.150 1828.950 18.277 0.901 o
2 -5 5 165.626 178.076 2.560 22.372 o
2 -5 6 1516.350 1511.110 21.768 1.032 o
2 -5 7 7.100 10.797 1.122 384.164 o
2 -5 8 1281.720 1238.860 21.176 1.253 o
2 -5 9 0.052 -0.332 1.206 1052.500 o
2 -5 10 500.038 527.916 12.641 3.993 o
2 -5 11 81.918 96.013 5.880 23.820 o
2 -5 12 220.577 214.905 4.943 14.385 o
2 -5 13 133.051 136.149 4.148 23.591 o
2 -5 14 558.678 540.819 11.596 3.999 o
2 -5 15 22.508 27.716 2.147 121.315 o
2 -4 0 274.153 281.376 2.895 13.212 o
2 -4 1 6492.560 6446.380 55.479 0.104 o
2 -4 2 411.350 395.589 4.429 8.088 o
2 -4 3 2391.330 2425.000 24.638 0.569 o
2 -4 4 1904.120 1948.420 19.430 0.835 o
2 -4 5 3417.100 3442.590 37.517 0.296 o
2 -4 6 29.447 30.435 1.108 137.453 o
2 -4 7 1186.950 1210.170 18.425 1.459 o
2 -4 8 80.442 82.880 1.961 48.102 o
2 -4 9 442.815 412.048 8.635 5.946 o
2 -4 10 33.054 39.907 2.033 96.174 o
2 -4 11 119.173 109.784 2.667 31.909 o
2 -4 12 136.902 124.261 3.078 27.007 o
2 -4 13 335.061 333.322 6.368 8.764 o
2 -4 14 335.180 318.782 6.701 8.662 o
2 -4 15 1215.220 1214.430 24.342 1.161 o
2 -3 0 5130.020 5079.820 40.158 0.167 o
2 -3 1 2547.750 2498.110 21.098 0.564 o
2 -3 2 14417.400 14253.300 125.700 0.023 o
2 -3 3 21.893 22.206 1.043 182.959 o
2 -3 4 3334.360 3298.580 31.025 0.338 o
2 -3 5 5239.360 5341.260 60.053 0.132 o
2 -3 6 8.256 7.064 0.765 484.430 o
2 -3 7 185.387 193.006 3.175 19.301 o
2 -3 8 839.944 807.204 10.466 2.864 o
2 -3 9 1.518 2.456 0.451 1912.720 o
2 -3 10 153.714 138.163 2.868 24.843 o
2 -3 11 100.000 97.518 2.496 37.547 o
2 -3 12 3.992 5.307 1.770 335.965 o
2 -3 13 263.317 281.424 5.602 11.303 o
2 -3 14 435.701 420.429 8.612 5.979 o
2 -3 15 81.694 93.004 3.831 34.709 o
2 -3 16 1316.860 1320.530 25.907 1.028 o
2 -2 0 15.837 13.628 0.382 298.700 o
2 -2 1 1499.050 1477.490 11.534 1.364 o
2 -2 2 899.964 925.476 8.627 2.749 o
2 -2 3 908.966 972.871 9.462 2.603 o
2 -2 4 1995.830 2068.740 20.976 0.758 o
2 -2 5 858.458 885.715 10.198 2.751 o
2 -2 6 216.937 216.548 3.215 16.706 o
2 -2 7 437.361 431.963 5.338 7.177 o
2 -2 8 1387.710 1417.200 16.392 1.315 o
2 -2 9 768.342 807.828 10.508 3.046 o
2 -2 10 907.066 907.192 11.922 2.457 o
2 -2 11 3695.460 3822.320 47.079 0.233 o
2 -2 12 25.960 22.795 1.179 158.682 o
2 -2 13 277.673 269.525 5.248 11.412 o
2 -2 14 0.597 0.271 1.329 800.545 o
2 -2 15 581.878 562.125 16.768 2.827 o
2 -2 16 218.394 214.875 5.999 13.055 o
2 -1 0 728.573 733.778 6.452 3.825 o
2 -1 1 739.984 782.789 6.534 3.670 o
2 -1 2 71.395 63.910 0.723 63.577 o
2 -1 3 526.073 521.445 5.397 5.837 o
2 -1 4 2676.110 2725.980 27.077 0.472 o
2 -1 5 107.874 102.902 1.780 37.931 o
2 -1 6 29.135 32.069 1.159 134.698 o
2 -1 7 155.904 159.282 2.075 25.056 o
2 -1 8 571.772 536.248 6.439 5.194 o
2 -1 9 35.322 38.876 1.101 114.091 o
2 -1 10 1349.460 1291.220 16.508 1.386 o
2 -1 11 252.007 274.863 4.450 12.798 o
2 -1 12 580.551 563.088 7.879 4.728 o
2 -1 13 590.710 626.228 10.410 3.964 o
2 -1 14 461.964 453.253 10.985 4.827 o
2 -1 15 1.286 -0.147 1.307 775.336 o
2 -1 16 246.620 253.496 6.275 11.399 o
2 -1 17 11.380 13.334 2.251 170.401 o
2 0 0 1199.280 1229.070 10.408 1.839 o
2 0 1 1888.990 1901.930 16.364 0.904 o
2 0 2 86.110 86.897 0.913 49.860 o
2 0 3 4844.400 5128.890 44.224 0.169 o
2 0 4 291.488 317.045 3.606 11.672 o
2 0 5 2028.210 2052.810 18.648 0.786 o
2 0 6 7392.030 7459.680 70.170 0.078 o
2 0 7 349.251 339.228 3.708 9.968 o
2 0 8 2247.520 2295.520 23.910 0.621 o
2 0 9 699.254 733.628 8.352 3.686 o
2 0 10 57.452 55.101 1.403 72.300 o
2 0 11 2074.790 2136.210 24.256 0.677 o
2 0 12 30.151 25.583 1.184 140.208 o
2 0 13 265.531 265.221 4.954 12.064 o
2 0 14 12.213 8.877 1.448 267.198 o
2 0 15 2.486 3.877 1.394 529.359 o
2 0 16 13.517 8.385 2.000 194.941 o
2 0 17 2.519 0.130 1.774 415.580 o
2 1 0 2492.310 2550.460 20.936 0.571 o
2 1 1 5.846 10.114 0.306 618.006 o
2 1 2 165.964 180.692 1.810 23.329 o
2 1 3 4756.140 4959.810 41.965 0.178 o
2 1 4 2857.640 2868.960 23.494 0.459 o
2 1 5 227.503 209.389 2.164 17.393 o
2 1 7 98.067 92.386 1.277 43.618 o
2 1 8 337.105 313.678 3.556 10.592 o
2 1 9 931.780 945.096 9.826 2.554 o
2 1 10 161.661 155.815 2.029 24.701 o
2 1 11 1212.870 1256.440 13.126 1.678 o
2 1 12 673.585 656.664 9.001 3.835 o
2 1 13 30.612 40.889 2.103 97.142 o
2 1 14 355.591 370.822 7.658 7.457 o
2 1 15 18.782 14.838 1.780 171.764 o
2 1 16 0.663 -0.145 1.762 474.857 o
2 1 17 132.831 122.621 5.109 21.284 o
2 2 0 1050.990 1081.170 10.645 2.146 o
2 2 1 5550.730 5880.220 52.160 0.130 o
2 2 2 3303.680 3441.530 28.789 0.344 o
2 2 3 1324.010 1307.330 11.271 1.613 o
2 2 4 1913.810 1920.360 17.469 0.871 o
2 2 5 557.824 534.202 4.819 5.651 o
2 2 6 2588.410 2637.030 23.714 0.520 o
2 2 7 2312.510 2351.050 20.373 0.640 o
2 2 9 333.969 364.228 3.961 9.901 o
2 2 10 1244.440 1193.310 11.569 1.752 o
2 2 11 1009.730 1067.800 11.537 2.164 o
2 2 12 1.229 1.627 0.683 1686.930 o
2 2 13 183.778 177.458 3.780 18.917 o
2 2 14 3.184 1.581 1.081 755.724 o
2 2 15 204.316 186.630 6.884 12.687 o
2 2 16 189.604 176.919 6.033 14.666 o
2 2 17 0.413 -1.569 1.796 465.130 o
2 2 18 259.791 250.900 10.104 7.654 o
2 3 0 2745.280 2780.080 23.820 0.481 o
2 3 1 0.877 1.598 0.405 2902.270 o
2 3 2 103.906 100.408 1.448 40.288 o
2 3 3 8082.420 8489.720 73.561 0.066 o
2 3 4 1287.670 1281.530 11.940 1.638 o
2 3 5 4194.680 4344.390 38.850 0.220 o
2 3 6 2030.780 2051.990 18.790 0.783 o
2 3 8 2965.480 2944.890 26.843 0.418 o
2 3 9 824.875 837.611 8.180 3.109 o
2 3 10 1281.500 1269.830 12.476 1.628 o
2 3 11 387.169 430.587 5.744 7.644 o
2 3 12 271.183 265.854 4.143 12.614 o
2 3 13 264.675 291.563 5.273 11.440 o
2 3 14 93.942 102.257 3.158 35.133 o
2 3 15 569.504 595.575 11.591 3.851 o
2 3 16 18.709 23.888 2.622 112.710 o
2 3 17 607.676 603.030 14.465 3.134 o
2 3 18 0.702 -3.717 2.147 323.894 o
2 4 0 7.128 6.637 0.388 629.195 o
2 4 1 2705.670 2771.290 24.897 0.480 o
2 4 2 562.296 576.209 5.929 5.233 o
2 4 3 927.303 955.597 9.101 2.611 o
2 4 4 7310.480 7309.780 65.112 0.082 o
2 4 5 5650.430 5653.170 54.154 0.128 o
2 4 6 2209.560 2166.390 22.261 0.666 o
2 4 7 3610.380 3638.580 35.553 0.284 o
2 4 8 111.927 119.801 1.816 35.093 o
2 4 9 1156.680 1182.010 11.432 1.874 o
2 4 10 55.155 52.466 1.317 76.186 o
2 4 11 942.532 957.135 10.995 2.422 o
2 4 12 79.980 70.384 1.669 52.507 o
2 4 13 1.017 2.454 0.909 1169.410 o
2 4 14 702.818 690.544 12.561 3.093 o
2 4 15 1.205 1.973 1.467 585.849 o
2 4 16 759.682 741.861 24.939 1.544 o
2 4 17 52.087 42.872 3.511 53.206 o
2 4 18 99.303 101.165 5.111 25.185 o
2 5 0 145.538 137.860 1.712 28.248 o
2 5 1 1150.740 1144.960 10.692 1.946 o
2 5 2 33.744 37.399 0.855 123.340 o
2 5 3 15.732 19.431 0.622 255.727 o
2 5 4 4702.010 4694.110 43.961 0.181 o
2 5 5 1860.990 1885.710 18.657 0.877 o
2 5 6 3376.240 3387.860 32.110 0.325 o
2 5 7 1013.690 990.364 10.265 2.314 o
2 5 8 5152.250 5093.580 51.058 0.150 o
2 5 9 1169.660 1197.250 12.106 1.813 o
2 5 10 188.189 184.465 3.013 19.647 o
2 5 11 47.203 45.039 1.208 89.495 o
2 5 12 318.198 316.656 4.418 10.496 o
2 5 13 527.168 561.607 9.385 4.657 o
2 5 14 0.698 -0.480 1.056 1217.480 o
2 5 15 308.627 325.613 6.820 8.950 o
2 5 16 29.350 42.923 4.030 55.822 o
2 5 17 386.207 389.992 10.686 5.594 o
2 5 18 159.447 161.687 8.968 11.104 o
2 6 0 1545.080 1542.810 15.666 1.190 o
2 6 1 1056.310 1069.350 11.112 2.117 o
2 6 2 95.188 95.134 1.418 43.610 o
2 6 3 5197.110 5165.860 58.089 0.138 o
2 6 5 3955.950 3926.000 38.260 0.245 o
2 6 6 985.630 932.176 9.441 2.485 o
2 6 7 2101.560 2059.160 21.413 0.722 o
2 6 8 898.714 866.635 9.437 2.751 o
2 6 9 3.089 3.190 0.621 1090.760 o
2 6 10 604.570 634.587 7.752 4.430 o
2 6 11 345.597 353.045 4.576 9.464 o
2 6 12 4.148 6.484 0.693 732.450 o
2 6 13 283.369 296.518 6.029 10.296 o
2 6 14 490.221 490.307 8.559 5.334 o
2 6 15 21.208 19.620 1.879 147.928 o
2 6 16 825.997 853.511 33.722 0.982 o
2 6 17 175.883 158.453 10.212 9.250 o
2 6 18 339.266 347.410 13.328 4.871 o
2 7 0 299.644 300.794 3.640 11.649 o
2 7 1 757.356 772.380 8.584 3.377 o
2 7 2 84.314 77.173 1.369 50.827 o
2 7 3 3002.300 3009.520 31.812 0.380 o
2 7 4 5001.120 4930.130 49.203 0.159 o
2 7 5 1119.450 1135.660 11.453 1.954 o
2 7 6 850.113 871.784 9.231 2.886 o
2 7 7 536.193 537.438 6.468 5.434 o
2 7 8 912.929 897.395 9.584 2.669 o
2 7 9 287.542 287.013 3.647 12.184 o
2 7 10 22.325 24.283 0.941 180.156 o
2 7 11 93.169 87.683 1.781 43.937 o
2 7 12 110.099 102.056 2.781 33.764 o
2 7 13 609.412 626.991 9.081 4.158 o
2 7 14 35.177 40.773 1.934 95.028 o
2 7 15 683.389 692.729 19.452 2.169 o
2 7 16 200.434 227.388 6.317 12.990 o
2 7 17 157.309 160.700 8.877 11.293 o
2 7 18 23.554 24.727 3.189 84.887 o
2 8 0 278.506 288.818 3.646 12.428 o
2 8 1 1228.820 1228.630 13.562 1.655 o
2 8 2 862.863 840.880 9.127 2.903 o
2 8 3 900.199 921.459 10.370 2.600 o
2 8 4 40.689 33.495 1.647 98.648 o
2 8 5 329.934 317.456 3.991 10.477 o
2 8 6 214.033 196.292 2.766 17.946 o
2 8 7 50.037 45.154 1.218 86.003 o
2 8 8 850.469 845.749 10.125 2.826 o
2 8 9 5.042 7.097 0.692 651.038 o
2 8 10 636.978 631.949 9.095 4.022 o
2 8 11 1106.410 1092.090 13.340 1.889 o
2 8 12 723.749 734.135 11.242 3.174 o
2 8 13 51.822 46.058 1.939 74.394 o
2 8 14 727.114 742.090 13.929 2.771 o
2 8 15 158.759 153.477 3.862 21.380 o
2 8 16 718.724 764.588 24.663 1.587 o
2 8 17 283.956 274.455 12.759 5.650 o
2 8 18 15.544 18.147 3.850 76.089 o
2 9 0 277.390 265.292 3.565 12.895 o
2 9 1 881.786 856.344 9.939 2.756 o
2 9 2 302.028 278.053 3.762 11.817 o
2 9 3 824.183 833.325 9.836 2.940 o
2 9 4 544.976 530.767 6.499 5.387 o
2 9 5 207.847 225.008 3.044 17.161 o
2 9 6 248.448 254.591 3.052 14.554 o
2 9 7 2.013 2.810 0.682 1269.710 o
2 9 8 38.397 35.973 1.330 106.739 o
2 9 9 3194.050 3178.150 35.424 0.334 o
2 9 10 198.343 202.859 3.757 17.347 o
2 9 11 2326.500 2346.870 28.107 0.551 o
2 9 12 675.377 706.423 11.188 3.370 o
2 9 13 430.965 428.242 8.368 6.084 o
2 9 14 307.732 324.570 7.146 8.742 o
2 9 15 142.869 139.080 4.507 21.593 o
2 9 16 12.247 16.277 2.146 169.235 o
2 9 17 379.056 374.826 14.687 4.143 o
2 9 18 45.300 49.953 5.886 30.525 o
2 10 0 462.036 466.388 5.899 6.533 o
2 10 1 655.046 674.817 8.386 3.980 o
2 10 2 11.992 16.048 0.949 289.413 o
2 10 3 532.949 544.234 8.577 4.887 o
2 10 4 1.185 2.184 0.575 1858.540 o
2 10 5 41.750 45.867 1.109 97.420 o
2 10 6 9.793 8.124 0.638 445.334 o
2 10 7 55.869 48.202 1.358 77.033 o
2 10 8 151.415 148.775 2.767 24.752 o
2 10 9 36.898 42.011 1.616 98.591 o
2 10 10 519.609 510.475 7.527 5.369 o
2 10 11 205.356 187.842 3.746 17.389 o
2 10 12 2180.080 2241.510 31.109 0.552 o
2 10 13 46.399 45.037 1.936 79.765 o
2 10 14 511.318 546.607 12.657 3.910 o
2 10 15 40.619 37.410 2.783 73.091 o
2 10 16 445.414 463.163 16.214 3.371 o
2 10 17 24.849 23.003 3.051 88.610 o
2 11 0 1201.210 1173.090 16.988 1.536 o
2 11 1 351.908 359.705 6.162 8.422 o
2 11 2 1395.820 1354.640 17.475 1.291 o
2 11 3 80.383 81.787 1.837 49.046 o
2 11 4 261.561 251.799 3.526 13.703 o
2 11 5 2.789 2.845 0.696 1094.830 o
2 11 6 27.040 28.022 0.992 151.913 o
2 11 7 31.261 33.939 1.254 124.597 o
2 11 8 84.575 73.764 2.005 47.996 o
2 11 9 937.091 942.862 12.873 2.284 o
2 11 10 651.862 682.626 9.701 3.747 o
2 11 11 597.239 588.693 9.180 4.283 o
2 11 12 62.957 70.572 2.580 52.882 o
2 11 13 223.576 213.075 5.242 13.912 o
2 11 14 1.378 3.247 1.456 555.453 o
2 11 15 152.206 149.511 5.995 16.971 o
2 11 16 10.579 13.789 2.589 146.039 o
2 11 17 11.441 11.494 2.940 124.039 o
2 12 0 88.707 88.089 2.615 40.890 o
2 12 1 347.293 349.023 6.147 8.582 o
2 12 2 2.283 2.439 0.891 986.705 o
2 12 3 52.904 50.373 2.155 68.923 o
2 12 4 31.515 27.653 1.139 134.772 o
2 12 5 124.834 119.849 2.485 30.768 o
2 12 6 1.843 3.067 0.665 1302.940 o
2 12 7 75.342 75.727 2.085 50.636 o
2 12 8 437.222 429.995 6.625 6.709 o
2 12 9 95.822 99.843 3.022 35.680 o
2 12 10 1018.940 1042.440 21.012 1.514 o
2 12 11 424.750 394.117 7.122 6.820 o
2 12 12 1141.170 1116.840 23.930 1.247 o
2 12 13 361.264 333.837 10.282 6.177 o
2 12 14 11.977 14.525 2.259 164.863 o
2 12 15 20.841 21.961 3.348 84.353 o
2 12 16 2.779 3.309 2.783 176.960 o
2 12 17 2.785 2.477 2.434 226.616 o
2 13 0 468.269 461.094 8.292 5.684 o
2 13 1 22.216 24.100 1.919 136.340 o
2 13 2 35.145 37.776 2.299 88.537 o
2 13 3 150.411 151.949 4.236 21.200 o
2 13 4 281.412 288.185 5.129 11.185 o
2 13 5 934.697 962.184 13.141 2.249 o
2 13 6 211.993 214.115 3.902 16.157 o
2 13 7 959.041 995.779 12.703 2.218 o
2 13 8 1.071 1.632 0.967 1144.180 o
2 13 9 342.188 352.239 7.688 7.716 o
2 13 10 10.316 12.129 1.352 283.282 o
2 13 11 181.148 182.647 6.328 14.379 o
2 13 12 69.317 71.716 4.038 38.109 o
2 13 13 17.305 16.152 2.753 116.797 o
2 13 14 72.684 74.824 4.003 37.279 o
2 13 15 173.321 168.915 6.922 13.879 o
2 13 16 0.951 -0.008 2.734 200.903 o
2 14 0 68.186 66.774 4.011 39.154 o
2 14 1 103.933 98.484 3.575 31.652 o
2 14 2 206.664 208.541 5.332 14.501 o
2 14 3 158.230 148.242 4.350 20.479 o
2 14 4 537.376 502.174 9.862 4.632 o
2 14 5 56.997 53.415 2.903 56.120 o
2 14 6 1532.010 1474.000 19.606 1.100 o
2 14 7 51.562 50.856 2.327 67.377 o
2 14 8 861.118 863.642 18.931 1.902 o
2 14 9 4.427 2.320 1.073 648.299 o
2 14 10 411.762 424.515 7.919 6.456 o
2 14 11 127.178 113.653 5.105 22.093 o
2 14 12 8.852 6.685 2.400 182.587 o
2 14 13 9.733 10.067 2.562 157.059 o
2 14 14 1.101 2.086 2.381 251.361 o
2 14 15 90.517 91.311 5.616 24.385 o
2 15 0 16.910 16.683 1.999 160.762 o
2 15 1 240.286 238.680 6.457 11.545 o
2 15 2 6.963 6.566 1.643 311.269 o
2 15 3 693.124 720.306 15.640 2.625 o
2 15 4 6.118 9.688 1.793 273.998 o
2 15 5 845.416 908.536 25.079 1.422 o
2 15 6 54.058 59.726 2.802 57.214 o
2 15 7 452.294 460.932 8.496 5.734 o
2 15 8 39.140 33.459 2.203 88.576 o
2 15 9 364.436 361.277 6.693 7.937 o
2 15 10 11.624 15.596 2.123 175.269 o
2 15 11 264.971 244.312 7.531 9.842 o
2 15 12 40.486 38.831 3.648 57.563 o
2 15 13 7.568 5.534 2.568 173.943 o
2 15 14 20.404 21.759 3.421 82.669 o
2 16 0 37.437 37.283 2.674 78.057 o
2 16 1 0.062 0.011 1.496 685.330 o
2 16 2 312.781 298.005 7.060 8.934 o
2 16 3 2.822 2.885 1.627 430.504 o
2 16 4 547.652 512.485 10.502 4.383 o
2 16 5 29.832 35.282 2.731 85.274 o
2 16 6 711.427 691.544 20.855 1.978 o
2 16 7 1.313 0.599 1.675 488.378 o
2 16 8 300.248 304.685 9.025 7.660 o
2 16 9 58.387 55.309 3.539 48.011 o
2 16 10 125.611 120.393 4.839 22.807 o
2 16 11 74.564 79.819 5.159 29.088 o
2 16 12 110.637 117.988 6.705 18.139 o
2 16 13 32.769 35.888 3.983 56.643 o
2 17 1 284.663 289.080 7.873 8.829 o
2 17 2 43.344 40.100 4.535 44.245 o
2 17 3 381.182 389.436 9.634 6.106 o
2 17 4 149.518 148.256 6.994 14.978 o
2 17 5 764.872 794.441 23.746 1.615 o
2 17 6 29.182 34.495 5.862 34.475 o
2 17 7 496.598 540.554 20.840 2.331 o
2 17 8 0.924 1.865 2.107 318.303 o
2 17 9 5.062 5.701 2.207 233.351 o
2 17 10 1.653 5.099 2.015 309.673 o
2 17 11 1.196 0.689 2.475 238.684 o
2 18 5 62.331 65.492 6.633 23.466 o
2 18 6 400.668 390.543 13.521 4.416 o
2 18 7 24.811 23.032 4.027 63.456 o
3 -15 0 102.978 98.369 6.442 19.986 o
3 -15 1 45.012 47.624 6.307 27.882 o
3 -14 0 69.001 64.765 4.463 35.722 o
3 -14 1 569.881 577.162 14.749 3.212 o
3 -14 2 157.161 144.960 7.296 14.166 o
3 -14 3 141.661 151.128 6.438 16.440 o
3 -14 4 67.578 66.325 5.199 30.772 o
3 -13 0 461.166 462.543 9.274 5.388 o
3 -13 1 94.024 92.953 5.043 26.494 o
3 -13 2 548.101 572.104 14.399 3.349 o
3 -13 3 334.789 352.150 11.699 5.605 o
3 -13 4 113.072 110.071 5.405 22.383 o
3 -13 5 3.994 1.898 2.132 274.075 o
3 -13 6 10.060 10.234 2.475 162.841 o
3 -12 0 17.208 17.982 1.793 170.899 o
3 -12 1 998.072 1012.690 17.281 1.799 o
3 -12 2 314.391 310.575 7.395 8.571 o
3 -12 3 83.555 81.569 4.066 34.016 o
3 -12 4 1.714 1.469 1.598 499.285 o
3 -12 5 8.304 9.880 1.789 252.042 o
3 -12 6 210.865 211.420 9.285 9.308 o
3 -12 7 126.515 129.555 5.946 19.048 o
3 -11 0 92.457 100.834 3.155 35.592 o
3 -11 1 589.808 598.210 10.157 4.081 o
3 -11 2 462.589 461.678 7.698 5.934 o
3 -11 3 0.459 1.502 1.341 747.391 o
3 -11 4 386.822 385.901 8.142 6.783 o
3 -11 5 335.033 341.544 7.473 8.008 o
3 -11 6 80.934 85.318 3.588 37.158 o
3 -11 7 95.605 98.926 3.809 31.845 o
3 -11 8 399.779 411.008 9.833 5.789 o
3 -11 9 9.517 9.093 2.157 198.930 o
3 -10 0 23.371 25.779 1.468 150.675 o
3 -10 1 1027.530 1033.690 15.304 1.895 o
3 -10 2 113.270 110.739 2.916 31.905 o
3 -10 3 54.042 54.221 2.142 66.934 o
3 -10 4 384.112 401.446 7.796 6.899 o
3 -10 5 97.969 102.071 4.580 27.605 o
3 -10 6 496.633 487.307 9.680 4.953 o
3 -10 7 873.624 862.229 16.951 2.069 o
3 -10 8 16.369 18.592 1.912 165.005 o
3 -10 9 428.904 430.969 25.163 1.890 o
3 -10 10 19.319 16.921 2.278 135.854 o
3 -9 0 2.774 2.755 0.798 996.079 o
3 -9 1 3.811 3.738 0.825 799.528 o
3 -9 2 113.846 120.004 2.479 32.600 o
3 -9 3 1.486 1.582 0.929 1132.390 o
3 -9 4 1.581 1.836 0.792 1311.520 o
3 -9 5 37.034 37.447 1.603 102.109 o
3 -9 6 144.641 149.747 3.326 24.078 o
3 -9 7 515.411 526.767 9.084 4.903 o
3 -9 8 822.549 859.835 13.829 2.470 o
3 -9 9 92.257 82.760 3.172 37.474 o
3 -9 10 236.887 225.625 6.899 11.291 o
3 -9 11 0.506 1.421 1.662 509.359 o
3 -8 0 73.353 82.554 2.429 47.667 o
3 -8 1 6.806 10.406 1.350 345.231 o
3 -8 2 1692.490 1739.540 19.093 0.970 o
3 -8 3 27.652 29.634 0.993 147.197 o
3 -8 4 2.275 3.106 0.692 1168.570 o
3 -8 5 31.506 31.908 1.291 125.413 o
3 -8 6 9.192 8.692 0.997 387.570 o
3 -8 7 743.439 738.201 11.384 3.093 o
3 -8 8 162.195 181.914 3.821 20.142 o
3 -8 9 239.516 251.455 5.258 12.726 o
3 -8 10 125.982 128.745 6.884 16.628 o
3 -8 11 41.481 46.621 2.907 66.836 o
3 -8 12 63.425 62.292 3.854 42.278 o
3 -7 0 23.666 26.077 0.908 171.236 o
3 -7 1 1197.980 1178.930 13.358 1.726 o
3 -7 2 333.217 318.921 3.954 10.408 o
3 -7 3 2408.290 2398.780 24.901 0.565 o
3 -7 4 287.095 291.295 3.936 11.928 o
3 -7 5 87.185 87.072 1.835 45.696 o
3 -7 6 334.140 345.258 5.040 9.493 o
3 -7 7 100.302 97.995 2.475 37.522 o
3 -7 8 686.671 716.796 11.728 3.233 o
3 -7 9 68.472 59.628 2.001 58.142 o
3 -7 10 354.478 310.935 8.082 7.583 o
3 -7 11 15.705 17.476 2.150 153.666 o
3 -7 12 2.467 2.739 1.268 629.583 o
3 -7 13 404.680 408.933 9.790 5.779 o
3 -6 0 2112.710 2144.140 21.092 0.711 o
3 -6 1 2391.700 2369.930 24.516 0.576 o
3 -6 2 5091.550 5215.750 51.201 0.150 o
3 -6 3 2149.450 2146.160 23.200 0.672 o
3 -6 4 49.186 50.634 1.237 83.714 o
3 -6 5 707.003 706.269 7.893 3.776 o
3 -6 6 1.386 1.938 0.650 1641.520 o
3 -6 7 142.307 143.592 3.068 25.291 o
3 -6 8 0.857 2.127 0.777 1505.420 o
3 -6 9 433.868 454.518 7.759 6.186 o
3 -6 10 31.717 35.500 2.288 94.479 o
3 -6 11 7.074 8.366 1.644 297.659 o
3 -6 12 306.977 281.631 6.081 9.924 o
3 -6 13 1.150 0.590 1.259 811.204 o
3 -6 14 841.964 810.391 17.567 2.086 o
3 -5 0 27.979 26.442 0.709 158.904 o
3 -5 1 821.946 785.294 7.992 3.217 o
3 -5 2 734.578 710.053 7.025 3.777 o
3 -5 3 1781.370 1778.330 18.652 0.932 o
3 -5 4 4512.700 4655.760 47.539 0.182 o
3 -5 5 604.809 588.032 6.849 4.736 o
3 -5 6 620.326 655.038 8.184 4.218 o
3 -5 7 540.125 519.436 8.141 5.035 o
3 -5 8 2.638 2.498 0.748 1092.130 o
3 -5 9 172.113 152.653 3.294 21.555 o
3 -5 10 1.229 0.286 0.851 1505.290 o
3 -5 11 294.140 290.216 5.166 10.824 o
3 -5 12 35.491 33.576 1.635 107.033 o
3 -5 13 756.875 760.949 14.224 2.648 o
3 -5 14 7.732 9.714 1.633 283.484 o
3 -4 0 672.420 712.798 8.307 3.840 o
3 -4 1 2370.290 2385.900 21.270 0.612 o
3 -4 2 99.548 101.232 1.873 39.846 o
3 -4 3 1490.080 1522.880 15.512 1.237 o
3 -4 4 495.886 508.955 5.989 5.994 o
3 -4 5 1536.180 1535.970 15.585 1.200 o
3 -4 6 788.280 822.978 10.106 3.020 o
3 -4 7 97.133 97.333 1.990 40.513 o
3 -4 8 60.130 48.667 2.511 60.394 o
3 -4 9 921.687 891.687 13.848 2.266 o
3 -4 10 121.016 129.072 3.062 28.812 o
3 -4 11 351.016 313.613 5.260 9.343 o
3 -4 12 1114.300 1059.190 16.556 1.699 o
3 -4 13 384.396 380.526 8.109 6.851 o
3 -4 14 869.356 843.891 16.077 2.172 o
3 -4 15 273.562 261.471 6.840 10.152 o
3 -3 0 1890.770 1856.260 16.274 0.914 o
3 -3 1 2791.840 2776.020 24.110 0.472 o
3 -3 2 2909.380 2869.690 26.746 0.431 o
3 -3 3 853.497 847.529 8.167 3.014 o
3 -3 4 5016.430 5081.700 51.117 0.153 o
3 -3 5 713.791 698.460 7.742 3.787 o
3 -3 6 709.545 728.672 8.654 3.612 o
3 -3 7 117.700 103.716 1.958 35.125 o
3 -3 8 14.433 12.295 0.766 300.000 o
3 -3 9 7.940 5.894 0.875 487.376 o
3 -3 10 237.055 270.456 4.635 13.170 o
3 -3 11 146.353 147.245 3.493 23.613 o
3 -3 12 14.469 20.581 1.281 216.316 o
3 -3 13 850.121 870.538 16.450 2.144 o
3 -3 14 38.843 40.931 2.106 86.706 o
3 -3 15 116.441 127.735 3.944 26.428 o
3 -3 16 337.206 341.459 7.730 7.822 o
3 -2 0 56.358 53.496 0.957 77.770 o
3 -2 1 1130.650 1160.960 9.403 2.030 o
3 -2 2 2552.410 2535.720 21.546 0.555 o
3 -2 3 977.398 973.221 9.141 2.482 o
3 -2 4 18.146 20.976 1.013 208.814 o
3 -2 5 150.394 142.871 2.928 24.805 o
3 -2 6 123.100 144.790 2.130 30.089 o
3 -2 7 61.251 59.074 1.343 68.432 o
3 -2 8 149.645 175.401 3.042 23.027 o
3 -2 9 10.631 10.937 1.358 285.762 o
3 -2 10 1872.580 1922.280 26.518 0.722 o
3 -2 11 27.047 36.776 1.486 124.620 o
3 -2 12 557.087 532.213 8.628 4.768 o
3 -2 13 81.730 80.984 5.036 28.749 o
3 -2 14 265.104 239.533 5.278 12.125 o
3 -2 15 353.480 330.937 7.477 7.834 o
3 -2 16 56.786 57.120 2.888 55.511 o
3 -1 0 2716.330 2672.430 22.095 0.508 o
3 -1 1 27.903 27.488 0.611 159.366 o
3 -1 2 580.895 595.954 5.025 5.209 o
3 -1 3 2496.930 2491.650 21.532 0.571 o
3 -1 4 1064.130 1091.350 10.287 2.139 o
3 -1 5 6534.070 6600.100 66.183 0.094 o
3 -1 6 33.698 34.069 0.928 125.992 o
3 -1 7 1353.550 1275.700 13.985 1.492 o
3 -1 8 74.443 66.307 1.651 56.120 o
3 -1 9 3454.940 3436.290 40.692 0.281 o
3 -1 10 847.868 809.883 11.763 2.697 o
3 -1 11 44.762 51.038 1.922 78.690 o
3 -1 12 15.331 9.584 1.098 272.642 o
3 -1 13 118.339 138.706 3.624 26.667 o
3 -1 14 7.158 6.229 1.323 384.449 o
3 -1 15 30.251 28.231 2.135 106.524 o
3 -1 16 150.880 156.283 4.759 19.736 o
3 -1 17 157.697 148.010 5.873 17.005 o
3 0 0 7.185 7.131 0.425 604.994 o
3 0 1 329.049 344.657 3.399 10.499 o
3 0 2 4.219 6.010 0.324 910.523 o
3 0 3 753.041 755.239 6.526 3.674 o
3 0 4 1030.150 1081.300 10.163 2.212 o
3 0 6 1499.820 1562.900 15.470 1.218 o
3 0 7 337.832 339.640 4.079 10.016 o
3 0 8 2965.630 3095.360 37.251 0.348 o
3 0 9 49.569 69.296 1.741 69.453 o
3 0 10 2197.640 2222.890 24.675 0.632 o
3 0 11 213.172 240.392 3.992 15.385 o
3 0 12 1115.690 1063.190 14.680 1.812 o
3 0 13 139.344 138.227 3.463 24.845 o
3 0 14 139.384 120.964 3.281 26.313 o
3 0 15 0.019 0.903 1.307 851.997 o
3 0 16 326.065 318.798 8.554 7.582 o
3 0 17 142.391 144.790 5.413 19.033 o
3 1 0 4763.210 4787.110 38.533 0.187 o
3 1 1 211.062 219.469 2.138 18.080 o
3 1 2 69.653 64.779 0.899 63.650 o
3 1 3 1844.730 1885.480 16.459 0.925 o
3 1 4 72.366 78.412 1.067 57.431 o
3 1 5 4005.060 4085.730 37.160 0.241 o
3 1 6 205.406 201.253 2.681 18.416 o
3 1 7 1972.980 1923.440 18.343 0.833 o
3 1 8 1041.560 1032.780 10.543 2.209 o
3 1 9 567.808 561.542 5.945 5.242 o
3 1 10 227.524 207.711 2.591 17.048 o
3 1 11 294.141 311.311 4.143 11.321 o
3 1 12 44.913 51.934 1.600 82.902 o
3 1 13 1296.100 1335.130 20.632 1.238 o
3 1 14 6.935 4.765 1.393 386.617 o
3 1 15 111.083 111.375 3.820 28.586 o
3 1 16 0.523 -0.416 1.706 509.899 o
3 1 17 103.375 102.937 4.681 26.469 o
3 2 0 87.016 84.843 1.740 46.600 o
3 2 1 1890.370 1933.020 16.295 0.898 o
3 2 2 14.666 14.215 0.573 299.529 o
3 2 3 92.364 99.082 1.237 44.481 o
3 2 4 2956.100 2943.980 25.804 0.426 o
3 2 5 5164.560 5328.870 43.667 0.157 o
3 2 6 1852.420 1893.310 16.795 0.913 o
3 2 7 193.619 194.489 2.310 19.861 o
3 2 8 7481.920 7782.270 73.442 0.074 o
3 2 9 2109.500 2218.420 20.708 0.707 o
3 2 10 1767.770 1791.350 17.111 0.967 o
3 2 11 826.178 870.976 9.896 2.880 o
3 2 12 1218.330 1180.090 15.319 1.603 o
3 2 13 161.855 162.356 3.473 21.629 o
3 2 14 70.156 59.529 2.717 50.914 o
3 2 15 35.100 35.591 2.968 74.568 o
3 2 16 80.372 74.039 3.939 36.175 o
3 2 17 402.296 374.030 10.028 5.824 o
3 2 18 33.851 34.068 6.929 25.962 o
3 3 0 42.749 40.344 0.878 103.072 o
3 3 1 556.181 572.585 5.627 5.352 o
3 3 2 819.487 838.301 7.451 3.198 o
3 3 3 1994.240 2037.650 17.003 0.825 o
3 3 4 274.056 267.324 2.774 13.542 o
3 3 5 1164.920 1184.140 11.189 1.875 o
3 3 6 2712.980 2754.150 24.091 0.487 o
3 3 7 353.974 341.135 3.505 9.943 o
3 3 8 577.610 569.586 5.769 5.183 o
3 3 9 742.603 722.962 6.999 3.722 o
3 3 10 339.915 318.457 3.846 10.322 o
3 3 11 75.485 80.710 1.774 51.588 o
3 3 12 93.194 87.638 2.003 42.909 o
3 3 13 364.228 387.554 6.731 7.746 o
3 3 14 0.091 0.818 1.537 624.217 o
3 3 15 234.849 239.735 6.522 11.596 o
3 3 16 199.147 181.513 7.802 11.606 o
3 3 17 81.799 87.338 4.448 31.562 o
3 3 18 304.118 294.249 12.633 5.528 o
3 4 0 21.233 22.787 0.636 201.231 o
3 4 1 1607.510 1612.270 15.057 1.146 o
3 4 2 770.614 787.672 7.437 3.444 o
3 4 3 556.387 553.568 5.368 5.475 o
3 4 4 2225.670 2260.870 21.025 0.665 o
3 4 5 305.832 311.444 3.308 11.537 o
3 4 6 2838.330 2865.550 26.977 0.439 o
3 4 7 3441.320 3515.730 34.399 0.305 o
3 4 8 1761.090 1797.480 19.858 0.911 o
3 4 9 638.838 667.075 7.005 4.309 o
3 4 10 64.070 58.204 1.258 67.395 o
3 4 11 11.968 16.551 0.808 300.568 o
3 4 12 47.056 44.894 1.432 86.774 o
3 4 13 307.872 305.968 5.378 10.185 o
3 4 14 185.243 173.352 4.198 18.209 o
3 4 15 175.201 180.249 5.603 15.955 o
3 4 16 536.659 535.891 13.325 3.678 o
3 4 17 203.004 205.015 8.399 10.497 o
3 4 18 143.338 132.679 5.741 18.502 o
3 5 0 559.085 556.731 5.931 5.324 o
3 5 1 3447.510 3438.100 35.416 0.303 o
3 5 2 2148.580 2121.580 20.754 0.709 o
3 5 3 1784.430 1829.980 17.367 0.946 o
3 5 4 116.455 116.447 2.147 33.540 o
3 5 5 616.105 621.170 6.223 4.691 o
3 5 6 69.902 79.983 1.240 57.444 o
3 5 7 21.976 23.599 0.743 191.101 o
3 5 8 304.371 306.813 3.890 11.284 o
3 5 9 1101.160 1085.450 12.042 1.980 o
3 5 10 57.752 49.710 1.292 75.356 o
3 5 11 1.738 3.453 0.554 1444.570 o
3 5 12 790.920 778.762 9.457 3.153 o
3 5 13 1.939 3.511 0.895 957.137 o
3 5 14 697.194 695.478 19.918 2.095 o
3 5 15 871.600 893.992 20.840 1.715 o
3 5 16 0.569 -0.643 1.832 443.533 o
3 5 17 847.619 867.326 30.503 1.120 o
3 5 18 74.647 82.836 4.645 31.883 o
3 6 0 467.891 485.976 5.322 6.555 o
3 6 1 79.281 78.464 1.331 52.869 o
3 6 2 1598.680 1625.350 17.018 1.096 o
3 6 3 917.996 951.737 9.959 2.565 o
3 6 4 4126.070 4120.510 40.681 0.224 o
3 6 5 15.686 22.790 0.747 234.833 o
3 6 6 511.875 483.996 5.325 6.142 o
3 6 7 1079.620 1042.300 10.668 2.130 o
3 6 8 1259.540 1229.210 11.831 1.702 o
3 6 9 138.706 144.050 2.231 27.709 o
3 6 10 122.241 116.931 2.371 31.778 o
3 6 11 117.421 110.195 2.159 33.905 o
3 6 12 80.913 76.048 1.872 49.741 o
3 6 13 175.694 174.312 3.355 20.330 o
3 6 14 3.937 3.314 1.165 596.566 o
3 6 15 201.062 204.281 4.970 15.353 o
3 6 16 1002.140 995.689 25.259 1.291 o
3 6 17 7.396 7.610 2.467 180.400 o
3 6 18 465.679 438.471 18.017 2.954 o
3 7 0 100.817 102.611 1.662 40.114 o
3 7 1 974.550 954.536 9.969 2.445 o
3 7 2 235.377 228.630 2.719 15.995 o
3 7 3 4072.710 4060.430 41.666 0.225 o
3 7 4 159.427 162.509 2.942 22.927 o
3 7 5 2809.540 2827.090 29.595 0.428 o
3 7 6 34.792 34.155 1.692 106.328 o
3 7 7 287.447 305.365 3.849 11.783 o
3 7 8 848.763 869.794 8.798 2.935 o
3 7 9 171.918 174.000 2.389 22.272 o
3 7 10 40.179 45.228 1.782 88.966 o
3 7 11 1.929 1.631 0.531 1744.660 o
3 7 12 138.941 139.629 3.078 25.860 o
3 7 13 669.494 705.128 10.512 3.504 o
3 7 14 101.192 100.046 3.539 32.147 o
3 7 15 1935.990 1996.330 48.035 0.404 o
3 7 16 2.253 2.819 1.834 370.334 o
3 7 17 167.807 160.184 7.086 13.926 o
3 7 18 63.448 62.213 4.419 37.479 o
3 8 0 1615.980 1633.750 17.956 1.060 o
3 8 1 85.815 85.214 1.503 48.079 o
3 8 2 3877.400 3896.530 38.756 0.248 o
3 8 3 702.202 734.070 9.033 3.573 o
3 8 4 1901.350 1863.230 20.349 0.835 o
3 8 5 476.867 496.831 5.693 6.305 o
3 8 6 386.981 353.561 4.286 8.858 o
3 8 7 507.119 521.138 6.408 5.734 o
3 8 8 1074.340 1043.940 10.986 2.117 o
3 8 9 38.737 45.154 1.234 100.524 o
3 8 10 260.974 257.206 4.840 12.421 o
3 8 11 31.295 32.977 1.492 119.271 o
3 8 12 91.596 80.925 1.823 45.316 o
3 8 13 46.840 47.160 2.033 76.856 o
3 8 14 649.900 646.346 13.399 3.157 o
3 8 15 167.102 182.440 4.387 18.669 o
3 8 16 439.949 456.655 13.251 4.200 o
3 8 17 19.488 29.554 4.280 59.470 o
3 8 18 12.572 5.346 3.322 107.155 o
3 9 0 1.935 3.203 0.574 1394.660 o
3 9 1 644.891 619.799 7.397 4.329 o
3 9 2 336.171 357.141 4.497 9.648 o
3 9 3 1287.840 1287.430 14.960 1.505 o
3 9 4 109.852 118.442 1.964 35.205 o
3 9 5 6.001 8.124 0.553 611.680 o
3 9 6 1152.850 1132.170 11.568 1.905 o
3 9 7 2.674 2.119 0.544 1382.530 o
3 9 8 1686.620 1653.020 17.578 1.029 o
3 9 9 2356.340 2358.210 26.667 0.561 o
3 9 10 1178.370 1165.980 13.763 1.734 o
3 9 11 3142.750 3173.170 37.021 0.330 o
3 9 12 9.081 9.625 0.986 381.988 o
3 9 13 464.040 497.035 7.585 5.818 o
3 9 14 70.602 70.678 2.776 48.106 o
3 9 15 377.079 384.707 8.959 6.484 o
3 9 16 14.299 15.404 2.012 172.966 o
3 9 17 6.643 1.298 2.356 215.718 o
3 9 18 83.503 86.735 7.346 18.498 o
3 10 0 558.672 571.874 8.135 4.768 o
3 10 1 685.352 706.077 9.331 3.639 o
3 10 2 56.955 53.931 1.363 73.568 o
3 10 3 47.117 42.114 1.207 91.422 o
3 10 4 24.862 19.677 0.958 178.377 o
3 10 5 49.053 54.072 1.382 80.433 o
3 10 6 58.719 50.447 1.267 74.438 o
3 10 7 298.371 306.034 4.031 11.356 o
3 10 8 293.812 289.820 4.263 11.526 o
3 10 9 1256.120 1247.620 16.449 1.483 o
3 10 10 1624.380 1628.070 20.198 0.999 o
3 10 11 1195.060 1177.160 16.140 1.585 o
3 10 12 828.922 819.870 12.691 2.623 o
3 10 13 59.419 65.425 2.494 56.554 o
3 10 14 166.211 165.500 4.499 19.023 o
3 10 15 1.091 2.222 1.448 597.801 o
3 10 16 7.365 7.421 1.964 244.947 o
3 10 17 8.915 8.246 2.404 178.230 o
3 10 18 60.744 55.591 6.300 25.759 o
3 11 0 16.115 16.652 1.214 223.822 o
3 11 1 1107.520 1083.610 14.563 1.817 o
3 11 2 195.577 188.908 3.282 18.614 o
3 11 3 153.903 153.413 2.535 24.734 o
3 11 4 504.426 513.665 6.667 5.713 o
3 11 5 3.611 5.537 0.704 812.507 o
3 11 6 237.860 233.580 3.616 14.896 o
3 11 7 6.407 10.534 0.803 479.414 o
3 11 8 1013.380 978.754 12.559 2.155 o
3 11 9 434.762 443.915 7.249 6.423 o
3 11 10 531.114 521.290 7.930 5.144 o
3 11 11 1491.930 1509.840 20.369 1.088 o
3 11 12 114.840 113.405 3.223 30.264 o
3 11 13 609.981 632.613 10.205 3.915 o
3 11 14 22.526 23.291 1.710 146.448 o
3 11 15 14.360 15.152 2.181 160.462 o
3 11 16 93.726 96.764 4.237 30.160 o
3 11 17 3.443 3.528 2.103 277.092 o
3 12 0 749.865 764.206 13.550 2.748 o
3 12 1 73.479 86.579 2.764 44.563 o
3 12 2 151.157 145.508 3.637 22.890 o
3 12 3 141.850 133.841 2.973 26.136 o
3 12 4 85.302 82.581 1.944 46.528 o
3 12 5 312.533 298.890 4.523 10.762 o
3 12 6 313.736 314.008 4.441 10.613 o
3 12 7 1351.680 1357.310 16.140 1.374 o
3 12 8 79.958 76.652 2.469 46.127 o
3 12 9 17.503 21.693 1.608 173.701 o
3 12 10 123.395 114.413 3.461 28.112 o
3 12 11 422.227 441.484 8.676 5.977 o
3 12 12 846.547 832.310 19.227 1.910 o
3 12 13 61.453 66.317 3.623 44.364 o
3 12 14 94.731 83.793 4.971 27.279 o
3 12 15 32.957 36.986 4.159 53.488 o
3 12 16 105.289 99.332 5.881 21.734 o
3 12 17 1.274 4.959 3.557 114.496 o
3 13 0 162.485 174.776 5.839 16.206 o
3 13 1 403.391 399.415 9.032 6.156 o
3 13 2 429.999 443.143 9.830 5.462 o
3 13 3 9.107 9.369 1.725 256.322 o
3 13 4 550.524 549.675 8.540 4.778 o
3 13 5 306.665 308.505 5.232 10.289 o
3 13 6 260.314 270.703 4.643 12.425 o
3 13 7 1403.230 1428.040 17.206 1.271 o
3 13 8 39.161 39.468 1.765 94.184 o
3 13 9 524.616 527.300 9.092 4.845 o
3 13 10 35.121 30.558 1.969 101.604 o
3 13 11 365.441 361.580 9.030 6.664 o
3 13 12 9.006 5.827 2.226 203.460 o
3 13 13 103.224 102.390 5.372 23.688 o
3 13 14 101.931 97.635 5.429 23.802 o
3 13 15 31.530 34.040 4.041 56.693 o
3 13 16 63.298 58.002 4.926 34.012 o
3 14 0 446.138 440.849 9.932 5.324 o
3 14 1 289.698 276.255 6.457 10.017 o
3 14 2 1.244 0.551 1.382 687.462 o
3 14 3 364.512 357.721 7.684 7.415 o
3 14 4 446.705 444.792 13.110 4.240 o
3 14 5 43.109 40.343 2.004 84.319 o
3 14 6 1754.600 1728.640 22.732 0.864 o
3 14 7 80.579 82.786 2.763 42.993 o
3 14 8 244.724 233.174 5.169 12.948 o
3 14 9 6.693 8.881 1.226 389.847 o
3 14 10 214.997 208.538 4.828 14.887 o
3 14 11 99.407 105.292 4.443 27.840 o
3 14 12 25.528 23.184 2.788 96.114 o
3 14 13 232.020 243.842 8.214 9.781 o
3 14 14 44.608 54.250 5.731 31.428 o
3 14 15 338.185 361.789 10.767 6.003 o
3 14 16 82.066 88.479 8.336 15.618 o
3 15 0 167.515 175.487 5.020 17.579 o
3 15 1 101.188 93.824 3.771 31.544 o
3 15 2 133.694 146.248 4.515 22.020 o
3 15 3 301.531 305.977 7.073 9.044 o
3 15 4 475.038 490.454 9.986 4.974 o
3 15 5 1250.060 1223.690 20.272 1.319 o
3 15 6 11.878 13.849 1.732 215.513 o
3 15 7 605.084 637.178 10.159 3.935 o
3 15 8 44.169 48.030 2.357 73.549 o
3 15 9 389.224 415.847 10.456 5.583 o
3 15 10 49.819 47.697 2.768 63.323 o
3 15 11 64.887 62.462 4.174 39.125 o
3 15 12 79.470 67.676 4.616 32.519 o
3 15 13 43.850 44.220 4.122 48.372 o
3 15 14 779.146 799.135 30.472 1.162 o
3 15 15 58.735 52.632 4.649 37.642 o
3 16 0 45.692 40.495 3.782 52.832 o
3 16 1 2.312 -0.433 1.562 523.504 o
3 16 2 72.392 78.370 4.345 34.591 o
3 16 3 48.475 43.710 3.685 52.300 o
3 16 4 757.095 759.256 14.271 2.643 o
3 16 5 250.670 240.895 8.474 9.232 o
3 16 6 261.211 256.029 6.357 10.935 o
3 16 7 423.164 402.193 7.963 6.435 o
3 16 8 85.811 77.775 3.035 40.463 o
3 16 9 36.671 42.683 3.212 66.002 o
3 16 10 283.425 282.477 8.838 8.143 o
3 16 11 22.840 26.297 3.380 79.342 o
3 16 12 52.575 54.001 4.990 35.890 o
3 16 13 202.221 219.345 8.082 10.748 o
3 17 1 6.219 2.646 2.405 207.370 o
3 17 2 73.803 79.626 3.820 37.808 o
3 17 3 809.917 832.219 15.638 2.318 o
3 17 4 36.439 41.999 4.025 52.973 o
3 17 5 449.483 452.965 12.222 4.487 o
3 17 6 28.517 31.887 3.457 70.461 o
3 17 7 43.346 44.774 3.088 63.274 o
3 17 8 60.358 58.802 3.286 49.306 o
3 17 9 88.673 97.463 4.804 27.992 o
3 17 10 39.107 30.837 3.529 62.450 o
3 17 11 95.370 81.127 5.193 26.310 o
3 18 6 90.999 91.191 5.481 24.935 o
3 18 7 59.039 65.261 5.895 27.704 o
4 -14 0 20.372 20.852 4.754 52.395 o
4 -14 1 162.851 166.631 8.543 11.593 o
4 -14 2 5.427 7.468 3.224 124.330 o
4 -13 0 637.105 649.278 15.837 2.778 o
4 -13 1 84.278 85.313 4.661 30.142 o
4 -13 2 147.056 147.002 6.205 16.809 o
4 -13 3 80.034 84.369 5.082 28.502 o
4 -13 4 5.453 8.186 2.616 172.513 o
4 -12 0 276.053 294.223 7.439 9.280 o
4 -12 1 858.041 871.692 18.461 1.943 o
4 -12 2 87.261 85.650 4.562 30.223 o
4 -12 3 98.987 104.400 5.324 24.181 o
4 -12 4 40.508 37.140 3.585 58.979 o
4 -12 5 72.481 79.229 5.810 25.886 o
4 -12 6 44.174 50.338 3.907 49.844 o
4 -11 0 72.198 77.308 3.066 44.143 o
4 -11 1 131.955 130.499 4.161 23.924 o
4 -11 2 295.317 292.239 6.729 9.536 o
4 -11 3 276.900 284.290 7.736 9.103 o
4 -11 4 19.561 17.404 2.568 119.860 o
4 -11 5 189.347 179.985 6.603 13.684 o
4 -11 6 1.141 1.558 2.106 317.725 o
4 -11 7 312.846 322.977 8.055 8.050 o
4 -11 8 76.267 85.621 3.969 35.635 o
4 -10 0 6.565 7.577 1.392 365.706 o
4 -10 1 355.935 365.650 6.989 7.857 o
4 -10 2 153.363 145.794 3.848 22.167 o
4 -10 3 79.848 81.111 3.407 39.086 o
4 -10 4 424.893 414.232 7.718 6.467 o
4 -10 5 15.550 19.081 2.020 159.983 o
4 -10 6 1047.950 1059.660 26.379 1.193 o
4 -10 7 0.183 3.853 1.736 443.854 o
4 -10 8 457.855 480.397 10.674 4.878 o
4 -10 9 149.784 148.041 5.101 19.247 o
4 -9 0 0.911 2.801 1.090 909.878 o
4 -9 1 901.877 899.702 13.369 2.337 o
4 -9 2 59.836 63.496 2.157 60.306 o
4 -9 3 850.150 870.724 12.924 2.504 o
4 -9 4 3.274 2.790 1.189 632.588 o
4 -9 5 1153.860 1134.800 18.386 1.519 o
4 -9 6 41.950 48.377 2.499 72.804 o
4 -9 7 445.746 445.351 9.164 5.594 o
4 -9 8 49.543 52.559 2.796 61.655 o
4 -9 9 60.503 59.544 3.089 51.154 o
4 -9 10 36.158 40.900 2.626 78.584 o
4 -8 0 344.454 343.708 5.265 9.188 o
4 -8 1 363.623 368.392 5.568 8.500 o
4 -8 2 805.689 819.370 11.606 2.801 o
4 -8 3 274.380 277.456 4.799 11.787 o
4 -8 4 714.856 725.562 10.895 3.265 o
4 -8 5 4.620 6.549 1.144 506.686 o
4 -8 6 2147.210 2203.900 37.829 0.480 o
4 -8 7 311.003 320.337 9.360 7.230 o
4 -8 8 564.193 578.123 10.484 4.162 o
4 -8 9 40.206 35.046 2.316 84.030 o
4 -8 10 160.714 177.545 5.088 17.756 o
4 -8 11 0.045 3.398 2.055 335.167 o
4 -7 0 234.343 221.119 3.481 15.461 o
4 -7 1 1831.440 1855.880 21.670 0.836 o
4 -7 2 363.556 362.109 5.726 8.466 o
4 -7 3 872.252 900.083 11.299 2.595 o
4 -7 4 18.720 27.083 1.340 171.880 o
4 -7 5 975.600 985.629 13.480 2.137 o
4 -7 6 426.416 448.747 6.965 6.591 o
4 -7 7 135.157 135.092 3.240 26.103 o
4 -7 8 82.205 80.851 3.071 40.769 o
4 -7 9 271.103 273.614 6.235 10.628 o
4 -7 10 19.350 20.332 2.296 130.421 o
4 -7 11 95.451 93.501 4.257 30.046 o
4 -7 12 28.836 21.503 3.094 83.791 o
4 -6 0 746.407 755.168 8.712 3.426 o
4 -6 1 76.536 84.606 1.834 50.010 o
4 -6 2 2125.060 2153.140 23.377 0.675 o
4 -6 3 415.692 405.469 6.080 7.302 o
4 -6 4 1424.990 1439.470 16.354 1.282 o
4 -6 5 1207.600 1193.940 13.750 1.687 o
4 -6 6 254.129 270.932 4.981 12.284 o
4 -6 7 757.032 766.147 10.825 3.093 o
4 -6 8 180.371 189.899 4.696 17.125 o
4 -6 9 36.541 39.808 1.965 93.158 o
4 -6 10 192.997 210.012 9.407 9.477 o
4 -6 11 162.556 148.898 6.927 14.607 o
4 -6 12 434.215 413.574 8.891 5.907 o
4 -6 13 294.702 272.400 7.500 9.101 o
4 -5 0 52.058 57.192 1.337 76.633 o
4 -5 1 725.027 742.472 8.123 3.604 o
4 -5 2 23.096 26.529 0.980 170.152 o
4 -5 3 708.527 701.115 7.627 3.819 o
4 -5 4 332.830 354.867 4.485 9.742 o
4 -5 5 587.272 591.855 6.712 4.856 o
4 -5 6 518.702 545.761 8.000 5.126 o
4 -5 7 70.578 67.382 2.051 54.769 o
4 -5 8 24.693 28.252 1.571 138.592 o
4 -5 9 582.308 572.719 9.697 4.275 o
4 -5 10 165.433 173.486 3.971 19.907 o
4 -5 11 363.430 345.138 7.261 7.740 o
4 -5 12 606.922 624.386 12.482 3.484 o
4 -5 13 865.202 886.210 16.977 2.062 o
4 -5 14 42.832 39.930 3.001 66.575 o
4 -4 0 628.304 648.015 6.255 4.541 o
4 -4 1 508.096 487.525 5.078 6.224 o
4 -4 2 200.586 201.860 2.592 18.806 o
4 -4 3 903.253 907.080 9.807 2.660 o
4 -4 4 864.486 868.647 9.199 2.856 o
4 -4 5 14.831 21.306 0.832 243.131 o
4 -4 6 719.683 755.406 10.182 3.309 o
4 -4 7 125.259 133.458 2.833 28.647 o
4 -4 8 727.397 771.196 10.771 3.178 o
4 -4 9 128.056 132.394 3.307 26.901 o
4 -4 10 36.875 49.791 2.128 83.590 o
4 -4 11 528.515 499.396 8.356 5.113 o
4 -4 12 591.577 577.482 11.729 3.772 o
4 -4 13 98.211 85.385 4.644 28.323 o
4 -4 14 175.346 158.510 4.913 17.832 o
4 -4 15 60.764 57.815 4.231 40.202 o
4 -3 0 76.250 82.633 1.438 52.751 o
4 -3 1 1129.190 1105.830 10.180 2.033 o
4 -3 2 805.671 812.113 7.648 3.263 o
4 -3 3 616.350 607.737 6.360 4.704 o
4 -3 4 82.100 74.051 1.324 52.638 o
4 -3 5 1076.920 1076.400 11.285 2.069 o
4 -3 6 377.054 350.095 4.958 8.741 o
4 -3 7 73.373 63.086 2.141 53.754 o
4 -3 8 273.270 270.175 4.542 12.143 o
4 -3 9 141.111 160.750 3.652 23.072 o
4 -3 10 506.915 526.181 8.319 5.176 o
4 -3 11 751.412 730.876 11.525 3.061 o
4 -3 12 19.728 28.116 2.011 133.389 o
4 -3 13 1141.120 1143.280 21.262 1.372 o
4 -3 14 1.338 0.802 1.326 720.637 o
4 -3 15 263.380 274.338 7.540 9.588 o
4 -2 0 6166.250 6325.940 55.442 0.111 o
4 -2 1 328.050 333.842 3.498 10.598 o
4 -2 2 1434.890 1412.410 12.707 1.409 o
4 -2 3 985.146 994.591 9.191 2.441 o
4 -2 4 354.665 342.787 3.816 9.769 o
4 -2 5 668.332 707.744 8.385 3.855 o
4 -2 6 1162.110 1208.200 13.503 1.742 o
4 -2 7 0.551 0.951 0.652 2374.710 o
4 -2 8 2.934 6.782 0.858 725.387 o
4 -2 9 34.401 30.806 1.502 114.888 o
4 -2 10 651.608 622.064 9.513 3.902 o
4 -2 11 652.123 643.987 10.108 3.746 o
4 -2 12 776.122 763.043 14.866 2.527 o
4 -2 13 59.400 53.662 2.754 56.632 o
4 -2 14 837.062 784.728 15.396 2.339 o
4 -2 15 9.627 6.599 1.563 291.366 o
4 -2 16 133.736 125.031 5.431 20.188 o
4 -1 0 1763.160 1747.450 14.433 1.035 o
4 -1 1 4888.480 4923.220 43.319 0.172 o
4 -1 2 426.837 429.783 4.464 7.625 o
4 -1 3 30.375 28.437 0.731 146.747 o
4 -1 4 806.974 783.143 7.437 3.328 o
4 -1 5 5.403 6.633 0.464 722.706 o
4 -1 6 910.924 890.552 9.991 2.644 o
4 -1 7 2934.040 2916.710 31.290 0.396 o
4 -1 8 370.270 365.953 4.478 8.951 o
4 -1 9 2695.330 2669.740 32.259 0.432 o
4 -1 10 209.227 194.712 4.172 16.388 o
4 -1 11 371.367 373.488 6.882 7.665 o
4 -1 12 11.995 7.520 1.758 234.794 o
4 -1 13 160.991 179.799 5.010 17.839 o
4 -1 14 2.716 2.161 1.339 587.482 o
4 -1 15 427.480 436.370 9.476 5.640 o
4 -1 16 152.732 139.609 5.168 19.163 o
4 0 0 823.258 853.612 7.349 3.172 o
4 0 1 775.219 740.440 6.788 3.587 o
4 0 2 159.697 158.484 1.951 24.892 o
4 0 3 12.962 14.227 0.514 327.784 o
4 0 4 239.030 239.646 2.602 15.664 o
4 0 5 126.586 145.492 1.866 30.126 o
4 0 6 8.736 13.188 0.627 408.393 o
4 0 7 2359.360 2423.360 23.905 0.583 o
4 0 8 3742.880 3959.930 39.082 0.253 o
4 0 9 517.083 502.984 5.925 5.856 o
4 0 10 2003.490 2100.760 27.646 0.649 o
4 0 11 8.125 5.114 1.184 410.835 o
4 0 12 359.129 352.644 7.391 7.674 o
4 0 13 3.395 6.336 1.498 418.573 o
4 0 14 116.960 99.213 3.359 30.482 o
4 0 15 4.240 2.043 1.717 375.989 o
4 0 16 55.383 50.012 3.561 49.831 o
4 0 17 158.181 169.694 6.076 16.042 o
4 1 0 520.908 522.377 4.887 5.996 o
4 1 1 2.845 3.498 0.365 1350.420 o
4 1 2 0.607 -0.124 0.319 6562.600 o
4 1 3 512.892 543.472 5.447 5.843 o
4 1 4 4066.040 4183.240 34.855 0.241 o
4 1 5 754.245 758.203 7.113 3.595 o
4 1 6 1177.030 1197.960 11.386 1.840 o
4 1 7 2395.550 2362.150 23.246 0.589 o
4 1 8 77.662 80.613 1.937 49.725 o
4 1 9 3655.640 3618.390 36.327 0.278 o
4 1 10 515.616 482.609 7.409 5.532 o
4 1 11 1418.390 1368.170 21.612 1.122 o
4 1 12 100.202 117.486 3.581 30.713 o
4 1 13 28.182 21.876 1.802 128.781 o
4 1 14 351.706 348.519 7.367 7.808 o
4 1 15 12.019 13.810 2.186 172.146 o
4 1 16 33.776 22.659 2.584 91.983 o
4 1 17 2.507 2.398 2.000 320.532 o
4 2 0 1140.080 1163.410 10.994 1.932 o
4 2 1 605.962 596.069 5.577 4.944 o
4 2 2 1.760 3.388 0.372 1720.430 o
4 2 3 48.309 48.866 0.926 88.954 o
4 2 4 331.674 334.830 3.833 10.330 o
4 2 5 643.820 677.492 6.628 4.320 o
4 2 6 67.944 65.609 1.223 62.676 o
4 2 7 4519.410 4591.190 40.814 0.196 o
4 2 8 1838.030 1959.700 19.084 0.864 o
4 2 9 15.454 14.878 0.649 280.801 o
4 2 10 1212.810 1270.740 14.265 1.616 o
4 2 11 3.022 3.357 0.759 959.320 o
4 2 12 119.940 118.466 2.927 30.188 o
4 2 13 24.070 21.493 1.683 145.721 o
4 2 14 74.468 85.554 3.324 40.441 o
4 2 15 208.616 217.072 6.758 12.305 o
4 2 16 32.209 32.877 2.853 81.011 o
4 2 17 50.649 51.410 3.601 50.923 o
4 3 0 3593.540 3674.040 34.783 0.286 o
4 3 1 1047.210 1053.300 9.971 2.219 o
4 3 2 806.743 881.706 8.015 3.114 o
4 3 3 1696.620 1750.550 15.129 1.055 o
4 3 4 179.304 190.034 2.346 21.055 o
4 3 5 887.710 904.782 8.633 2.804 o
4 3 6 15.309 13.217 0.988 264.617 o
4 3 7 1783.600 1751.180 18.145 0.948 o
4 3 8 147.315 142.759 1.873 27.401 o
4 3 9 369.564 343.854 4.153 9.313 o
4 3 10 12.157 22.189 1.276 227.493 o
4 3 11 199.781 193.358 2.938 18.692 o
4 3 12 1.011 2.359 0.750 1478.250 o
4 3 13 193.380 173.508 4.620 17.007 o
4 3 14 127.680 133.026 4.130 24.313 o
4 3 15 19.454 15.411 2.121 146.554 o
4 3 16 410.289 373.547 10.799 5.440 o
4 3 17 52.364 49.988 3.614 50.379 o
4 3 18 470.213 440.129 20.117 2.553 o
4 4 0 397.869 404.811 4.250 8.287 o
4 4 1 3048.270 3039.080 29.172 0.389 o
4 4 2 67.939 69.194 1.209 61.689 o
4 4 3 1555.830 1605.490 15.129 1.178 o
4 4 4 951.343 954.878 8.978 2.569 o
4 4 5 112.911 115.775 1.564 36.005 o
4 4 6 125.824 132.705 1.735 31.557 o
4 4 7 964.483 935.427 9.197 2.545 o
4 4 8 193.111 223.186 2.788 18.369 o
4 4 9 920.251 876.258 8.777 2.747 o
4 4 10 21.642 23.076 1.075 180.612 o
4 4 11 626.554 586.309 7.411 4.508 o
4 4 12 5.078 7.550 0.948 541.591 o
4 4 13 146.847 145.257 3.531 23.567 o
4 4 14 333.868 308.509 6.914 8.621 o
4 4 15 373.300 394.999 9.352 6.282 o
4 4 16 8.977 7.371 2.169 205.773 o
4 4 17 788.436 810.945 18.594 2.052 o
4 4 18 231.938 234.082 9.486 8.628 o
4 5 0 3333.200 3358.480 30.464 0.338 o
4 5 1 1718.240 1704.870 17.855 0.994 o
4 5 2 1676.920 1745.350 17.190 1.020 o
4 5 3 6741.700 6957.380 64.190 0.091 o
4 5 4 1882.200 1879.220 18.010 0.882 o
4 5 5 1358.400 1385.400 13.041 1.475 o
4 5 6 661.622 688.415 6.590 4.211 o
4 5 7 133.250 126.951 1.714 30.861 o
4 5 8 2.856 5.228 0.717 898.851 o
4 5 9 145.638 129.604 1.940 28.365 o
4 5 10 1343.370 1430.920 15.791 1.365 o
4 5 11 27.363 31.056 1.113 142.464 o
4 5 12 1767.890 1813.700 22.980 0.839 o
4 5 13 13.582 11.319 1.167 274.553 o
4 5 14 1049.520 1042.690 19.958 1.554 o
4 5 15 66.885 68.404 4.667 34.305 o
4 5 16 493.573 482.458 11.175 4.529 o
4 5 17 123.517 127.280 6.694 17.260 o
4 5 18 208.715 213.357 7.423 11.486 o
4 6 0 1375.630 1409.700 14.930 1.381 o
4 6 1 317.427 317.020 5.608 9.719 o
4 6 2 1702.600 1719.350 18.466 0.984 o
4 6 3 4302.830 4290.820 39.966 0.214 o
4 6 4 1885.240 1928.930 18.941 0.854 o
4 6 5 314.659 314.794 3.976 10.874 o
4 6 6 235.771 245.462 3.180 15.165 o
4 6 7 768.881 761.945 7.421 3.498 o
4 6 8 224.270 226.245 2.744 16.583 o
4 6 9 739.651 724.882 8.822 3.487 o
4 6 10 102.222 104.024 1.923 38.640 o
4 6 11 1826.280 1785.300 20.660 0.871 o
4 6 12 113.635 114.062 2.678 32.450 o
4 6 13 460.518 459.030 6.594 6.349 o
4 6 14 479.106 470.380 8.316 5.561 o
4 6 15 410.138 410.292 16.265 3.525 o
4 6 16 41.724 46.072 3.306 60.376 o
4 6 17 166.009 182.716 9.044 10.646 o
4 6 18 116.965 123.854 6.261 18.892 o
4 7 0 504.642 501.046 5.822 5.998 o
4 7 1 2752.400 2732.770 28.160 0.452 o
4 7 2 534.072 524.927 6.247 5.551 o
4 7 3 4201.000 4219.760 43.413 0.211 o
4 7 4 560.313 559.779 6.118 5.263 o
4 7 5 1397.310 1360.040 14.020 1.417 o
4 7 6 522.837 537.527 6.343 5.565 o
4 7 7 569.958 550.668 5.882 5.278 o
4 7 8 9.916 17.227 0.919 312.144 o
4 7 9 493.219 513.600 5.736 6.066 o
4 7 10 807.701 854.417 10.123 2.924 o
4 7 11 162.631 155.012 2.645 23.558 o
4 7 12 855.387 870.047 12.200 2.570 o
4 7 13 56.456 60.038 2.090 64.058 o
4 7 14 1141.760 1163.440 17.487 1.567 o
4 7 15 291.006 305.919 9.003 7.779 o
4 7 16 312.161 322.162 8.868 7.523 o
4 7 17 220.039 220.690 8.336 10.086 o
4 7 18 94.419 104.978 5.747 22.884 o
4 8 0 3110.350 3126.620 32.825 0.358 o
4 8 1 133.886 131.008 2.029 29.748 o
4 8 2 2034.130 2036.430 23.125 0.718 o
4 8 3 72.768 68.618 1.716 55.933 o
4 8 4 892.598 897.544 9.321 2.739 o
4 8 5 27.114 32.492 1.042 143.080 o
4 8 6 416.404 419.131 4.983 7.647 o
4 8 7 883.716 836.100 9.116 2.857 o
4 8 8 48.391 54.900 1.547 78.698 o
4 8 9 223.025 213.787 3.183 16.502 o
4 8 10 257.907 264.211 3.671 13.486 o
4 8 11 242.824 244.709 4.005 14.075 o
4 8 12 205.292 206.181 3.682 16.990 o
4 8 13 343.577 350.523 5.874 8.790 o
4 8 14 742.579 734.764 12.793 2.901 o
4 8 15 535.198 542.384 12.610 3.841 o
4 8 16 6.538 7.348 1.891 264.898 o
4 8 17 131.372 123.707 11.371 8.795 o
4 8 18 0.065 2.486 3.021 163.915 o
4 9 0 251.511 260.479 4.114 13.370 o
4 9 1 1095.190 1076.700 13.080 1.930 o
4 9 2 53.193 55.934 1.383 75.714 o
4 9 3 468.096 455.376 5.905 6.525 o
4 9 4 25.920 29.086 1.155 148.738 o
4 9 5 13.483 14.107 0.752 301.846 o
4 9 6 260.908 277.330 3.591 13.223 o
4 9 7 144.948 150.464 2.299 26.384 o
4 9 8 186.643 201.144 3.019 19.178 o
4 9 9 112.991 102.022 2.634 33.819 o
4 9 10 1183.250 1193.660 17.433 1.520 o
4 9 11 9.303 13.772 1.118 319.742 o
4 9 12 1201.720 1202.510 16.687 1.538 o
4 9 13 312.971 323.086 5.201 10.025 o
4 9 14 739.016 752.316 12.541 2.924 o
4 9 15 418.258 423.234 9.026 5.940 o
4 9 16 244.899 242.271 8.147 9.631 o
4 9 17 6.433 9.525 3.410 109.463 o
4 9 18 73.871 69.123 5.984 25.392 o
4 10 0 1306.850 1319.080 17.490 1.367 o
4 10 1 451.235 451.012 6.763 6.415 o
4 10 2 94.086 83.494 2.083 42.867 o
4 10 3 396.494 388.300 5.042 8.109 o
4 10 4 404.830 394.565 5.180 7.889 o
4 10 5 4.717 3.833 0.713 784.227 o
4 10 6 28.938 28.714 1.118 141.126 o
4 10 7 2902.880 2918.440 31.294 0.399 o
4 10 8 211.774 208.156 3.482 16.865 o
4 10 9 2493.070 2508.280 27.818 0.511 o
4 10 10 1549.390 1556.770 20.813 1.034 o
4 10 11 2.985 2.967 0.997 780.804 o
4 10 12 100.087 94.954 2.762 36.569 o
4 10 13 364.114 370.962 6.457 8.003 o
4 10 14 240.190 251.023 5.031 12.961 o
4 10 15 56.393 58.435 3.065 53.368 o
4 10 16 0.448 -2.676 2.061 354.974 o
4 10 17 6.549 8.974 3.105 127.827 o
4 10 18 119.973 115.124 7.890 14.783 o
4 11 0 84.597 84.022 3.425 37.525 o
4 11 1 134.645 145.812 3.744 24.148 o
4 11 2 302.477 313.273 5.064 10.448 o
4 11 3 98.124 87.472 1.982 41.616 o
4 11 4 281.910 297.502 4.707 11.397 o
4 11 5 0.143 0.270 0.611 3553.330 o
4 11 6 374.883 397.068 5.545 8.130 o
4 11 7 450.884 434.794 6.664 6.533 o
4 11 8 2086.270 2097.030 29.166 0.609 o
4 11 9 46.232 52.769 1.787 78.519 o
4 11 10 1808.820 1796.690 24.852 0.790 o
4 11 11 715.434 715.606 12.320 3.063 o
4 11 12 536.247 527.551 9.251 4.736 o
4 11 13 34.995 35.758 1.978 97.729 o
4 11 14 166.914 169.928 4.077 19.711 o
4 11 15 15.410 17.627 2.776 117.991 o
4 11 16 7.787 10.750 2.419 176.228 o
4 11 17 0.182 -0.679 2.520 241.450 o
4 12 0 351.011 373.005 8.522 7.022 o
4 12 1 305.498 300.786 7.359 8.808 o
4 12 2 225.575 210.013 5.704 13.291 o
4 12 3 441.281 421.905 7.373 6.416 o
4 12 4 4.848 6.726 0.961 564.932 o
4 12 5 185.716 176.443 3.627 19.089 o
4 12 6 35.975 36.762 1.548 105.579 o
4 12 7 644.087 628.091 9.617 3.901 o
4 12 8 88.518 79.349 2.541 42.587 o
4 12 9 110.572 111.207 5.360 22.703 o
4 12 10 211.939 200.590 4.771 15.261 o
4 12 11 173.217 167.862 5.197 17.127 o
4 12 12 19.626 24.763 3.658 75.269 o
4 12 13 730.549 728.953 20.046 2.021 o
4 12 14 58.883 61.653 4.327 39.356 o
4 12 15 234.361 235.861 9.283 8.767 o
4 12 16 49.150 49.811 4.726 39.431 o
4 12 17 145.994 147.460 9.154 11.275 o
4 13 0 614.142 613.062 12.745 3.428 o
4 13 1 200.965 213.520 5.949 13.720 o
4 13 2 77.419 80.996 3.595 38.395 o
4 13 3 119.967 111.333 4.833 23.740 o
4 13 4 123.868 132.078 3.553 26.638 o
4 13 5 139.082 134.561 3.342 25.404 o
4 13 6 888.765 900.628 12.799 2.415 o
4 13 7 30.128 34.327 1.600 117.258 o
4 13 8 321.773 335.602 6.157 9.101 o
4 13 9 611.658 637.618 13.158 3.319 o
4 13 10 249.209 245.587 5.289 12.487 o
4 13 11 110.150 103.269 5.260 23.452 o
4 13 12 444.681 419.044 11.347 4.890 o
4 13 13 217.341 218.347 7.550 11.069 o
4 13 14 16.043 13.069 2.717 124.618 o
4 13 15 96.299 90.322 6.197 21.595 o
4 13 16 53.579 50.948 5.424 32.562 o
4 14 0 16.924 16.104 2.539 128.728 o
4 14 1 307.433 304.698 7.694 8.505 o
4 14 2 347.939 342.366 8.310 7.341 o
4 14 3 404.657 381.189 9.040 6.218 o
4 14 4 23.215 26.674 2.478 107.950 o
4 14 5 212.689 197.386 4.274 16.011 o
4 14 6 273.369 271.809 5.669 11.113 o
4 14 7 248.068 238.730 4.872 13.078 o
4 14 8 134.733 125.942 3.011 27.367 o
4 14 9 63.221 66.263 2.344 55.978 o
4 14 10 103.473 100.813 3.941 29.860 o
4 14 11 79.538 80.884 4.354 33.023 o
4 14 12 15.341 14.907 2.422 141.341 o
4 14 13 50.125 56.465 4.342 42.090 o
4 14 14 29.172 24.845 3.291 76.654 o
4 14 15 233.559 237.203 8.365 9.658 o
4 15 0 75.022 71.750 4.325 34.857 o
4 15 1 575.909 590.624 14.554 3.216 o
4 15 2 115.416 121.841 4.834 23.673 o
4 15 3 118.274 131.207 4.872 22.866 o
4 15 4 2147.500 2173.830 35.601 0.508 o
4 15 5 126.881 129.732 3.804 25.612 o
4 15 6 716.072 731.912 11.771 3.121 o
4 15 7 165.452 164.633 3.937 20.289 o
4 15 8 5.535 4.631 1.363 430.304 o
4 15 9 0.058 -0.657 1.072 1327.410 o
4 15 10 32.901 30.808 2.416 92.593 o
4 15 11 3.587 2.042 2.016 303.953 o
4 15 12 14.009 14.929 2.819 121.489 o
4 15 13 151.446 151.334 6.805 15.228 o
4 15 14 112.371 108.667 6.026 20.389 o
4 16 0 19.705 18.368 2.604 116.875 o
4 16 1 97.904 85.732 4.904 27.108 o
4 16 2 8.195 7.554 2.227 203.021 o
4 16 3 1072.580 1055.200 18.874 1.597 o
4 16 4 13.070 15.280 2.315 155.139 o
4 16 5 671.535 661.804 14.172 2.954 o
4 16 6 233.382 226.802 5.909 12.530 o
4 16 7 47.071 45.951 2.502 69.760 o
4 16 8 19.203 21.782 2.160 135.876 o
4 16 9 74.313 75.567 3.709 38.954 o
4 16 10 9.934 9.815 2.763 141.444 o
4 16 11 32.094 29.662 3.502 67.754 o
4 16 12 404.703 418.520 13.551 4.329 o
4 16 13 1.560 -0.805 2.453 242.723 o
4 17 2 272.556 294.342 20.019 3.022 o
4 17 3 64.876 59.370 3.913 41.757 o
4 17 4 1165.920 1237.150 21.898 1.293 o
4 17 5 11.348 11.889 2.396 161.318 o
4 17 6 55.071 59.434 3.846 45.232 o
4 17 7 40.845 34.958 2.828 73.023 o
4 17 8 86.239 86.881 3.790 34.673 o
4 17 9 43.676 39.676 3.377 59.938 o
4 17 10 136.879 132.791 6.433 17.118 o
4 17 11 121.675 121.395 6.353 18.430 o
5 -13 0 152.922 166.037 7.473 13.628 o
5 -13 1 60.340 62.311 4.990 33.682 o
5 -13 2 13.229 14.568 3.374 96.891 o
5 -12 0 265.964 261.935 9.978 7.618 o
5 -12 1 76.801 73.664 5.248 28.699 o
5 -12 2 81.351 84.414 5.405 26.670 o
5 -12 3 11.322 10.080 2.377 166.566 o
5 -12 4 142.727 137.794 5.810 18.218 o
5 -11 0 105.620 115.867 5.181 23.588 o
5 -11 1 25.692 25.927 3.321 78.491 o
5 -11 2 44.856 45.546 4.926 39.008 o
5 -11 3 1.955 0.002 1.925 373.094 o
5 -11 4 152.342 157.264 5.829 17.140 o
5 -11 5 611.995 611.483 14.121 3.175 o
5 -11 6 23.093 20.853 2.966 94.877 o
5 -10 0 129.262 131.011 4.317 23.669 o
5 -10 1 14.671 15.822 2.338 147.406 o
5 -10 2 140.291 141.191 5.893 18.053 o
5 -10 3 205.633 194.290 6.085 13.691 o
5 -10 4 313.502 304.472 12.252 5.628 o
5 -10 5 664.436 663.793 14.869 2.857 o
5 -10 6 193.839 206.310 7.147 12.331 o
5 -10 7 101.691 106.008 5.263 24.093 o
5 -10 8 797.304 831.463 19.408 1.949 o
5 -9 0 93.539 95.593 4.071 31.118 o
5 -9 1 188.823 191.735 4.839 16.406 o
5 -9 2 802.920 826.207 15.863 2.310 o
5 -9 3 904.120 926.453 28.464 1.188 o
5 -9 4 600.573 606.103 14.187 3.201 o
5 -9 5 1179.960 1223.340 29.174 0.983 o
5 -9 6 34.265 27.859 2.964 78.759 o
5 -9 7 719.054 688.642 17.964 2.302 o
5 -9 8 127.717 136.273 4.599 22.697 o
5 -9 9 115.021 114.714 4.282 26.089 o
5 -8 0 455.959 486.196 8.440 5.631 o
5 -8 1 121.811 115.454 3.266 28.946 o
5 -8 2 65.994 70.400 2.688 50.669 o
5 -8 3 414.174 394.979 8.162 6.466 o
5 -8 4 495.150 486.528 10.539 4.701 o
5 -8 5 825.608 824.617 13.318 2.555 o
5 -8 6 635.954 641.967 10.906 3.661 o
5 -8 7 117.393 109.940 4.649 24.721 o
5 -8 8 412.370 433.211 9.707 5.668 o
5 -8 9 37.208 39.202 2.816 74.485 o
5 -8 10 2.183 1.462 1.643 462.339 o
5 -7 0 1261.540 1275.290 15.596 1.505 o
5 -7 1 74.353 79.063 2.485 47.534 o
5 -7 2 3.442 6.447 1.177 541.039 o
5 -7 3 33.179 44.601 1.944 94.905 o
5 -7 4 80.113 76.917 2.677 44.603 o
5 -7 5 1176.550 1198.200 18.512 1.468 o
5 -7 6 12.777 7.657 1.716 233.327 o
5 -7 7 1333.450 1285.740 19.635 1.271 o
5 -7 8 2.856 2.788 1.468 499.431 o
5 -7 9 11.200 14.848 1.979 192.012 o
5 -7 10 1.102 0.556 1.465 630.174 o
5 -7 11 9.163 7.910 2.083 213.312 o
5 -7 12 84.994 91.838 5.474 25.546 o
5 -6 0 260.704 267.490 3.959 13.083 o
5 -6 1 486.081 483.231 6.471 6.049 o
5 -6 2 41.113 36.459 1.326 101.988 o
5 -6 3 3.168 4.860 0.827 805.980 o
5 -6 4 46.346 39.654 1.583 88.361 o
5 -6 5 13.707 19.235 1.357 220.033 o
5 -6 6 252.551 262.009 6.255 11.171 o
5 -6 7 0.846 -0.427 1.107 1094.120 o
5 -6 8 346.480 375.101 7.129 7.840 o
5 -6 9 251.917 242.564 9.555 8.241 o
5 -6 10 22.913 23.719 2.193 122.902 o
5 -6 11 72.654 68.915 3.353 42.992 o
5 -6 12 30.076 37.355 2.514 89.445 o
5 -5 0 1405.540 1405.540 15.702 1.331 o
5 -5 1 1777.490 1795.960 18.930 0.924 o
5 -5 2 137.053 130.326 2.305 28.680 o
5 -5 3 285.568 305.678 4.204 11.577 o
5 -5 4 2.026 8.297 1.610 390.523 o
5 -5 5 88.978 100.567 2.819 38.145 o
5 -5 6 101.117 118.876 3.661 30.124 o
5 -5 7 314.774 310.448 7.055 8.807 o
5 -5 8 299.142 291.481 6.433 9.705 o
5 -5 9 17.053 19.815 1.931 158.822 o
5 -5 10 552.275 586.130 13.845 3.433 o
5 -5 11 0.404 0.403 1.326 815.453 o
5 -5 12 891.723 911.225 17.674 1.949 o
5 -5 13 2.927 2.183 1.550 469.881 o
5 -4 0 2514.030 2503.130 24.640 0.538 o
5 -4 1 351.775 332.070 3.987 9.853 o
5 -4 2 1126.810 1083.920 11.561 1.974 o
5 -4 3 269.359 269.861 4.102 12.643 o
5 -4 4 5.941 4.544 0.650 691.799 o
5 -4 5 200.951 231.709 3.506 16.784 o
5 -4 6 338.467 338.932 6.844 8.370 o
5 -4 7 994.616 1039.180 19.723 1.619 o
5 -4 8 373.935 401.731 8.026 6.891 o
5 -4 9 375.606 365.251 7.555 7.311 o
5 -4 10 109.011 111.884 5.063 23.900 o
5 -4 11 438.345 405.377 9.866 5.520 o
5 -4 12 0.591 1.707 1.412 667.502 o
5 -4 13 209.072 191.228 5.516 14.469 o
5 -4 14 128.976 111.935 5.112 21.996 o
5 -3 0 398.593 398.353 4.411 8.263 o
5 -3 1 724.682 749.342 7.022 3.738 o
5 -3 2 199.023 198.185 2.659 18.945 o
5 -3 3 1250.650 1318.160 13.730 1.580 o
5 -3 4 160.110 146.856 2.367 24.750 o
5 -3 5 8.729 9.086 0.703 450.859 o
5 -3 6 1365.420 1290.590 16.855 1.360 o
5 -3 7 447.708 476.734 8.141 5.836 o
5 -3 8 1719.500 1696.270 27.093 0.785 o
5 -3 9 446.974 469.125 8.988 5.565 o
5 -3 10 464.138 480.470 9.399 5.265 o
5 -3 11 423.455 413.976 10.595 5.307 o
5 -3 12 530.608 541.851 11.446 4.150 o
5 -3 13 146.935 150.024 4.693 20.388 o
5 -3 14 244.463 260.952 6.779 10.835 o
5 -3 15 131.794 142.860 5.459 19.645 o
5 -2 0 3285.000 3343.880 28.903 0.350 o
5 -2 1 1.380 2.896 0.483 1806.670 o
5 -2 2 132.610 125.731 1.774 30.932 o
5 -2 3 146.710 152.929 2.113 26.398 o
5 -2 4 80.648 70.828 1.445 53.380 o
5 -2 5 869.569 937.223 10.646 2.624 o
5 -2 6 215.119 214.653 3.370 16.664 o
5 -2 7 807.802 874.842 11.152 2.783 o
5 -2 8 325.306 298.736 7.194 8.637 o
5 -2 9 215.218 212.533 4.630 15.068 o
5 -2 10 36.700 42.999 2.191 86.166 o
5 -2 11 679.377 656.823 13.364 3.071 o
5 -2 12 362.931 361.029 8.324 7.066 o
5 -2 13 389.958 369.221 8.591 6.616 o
5 -2 14 324.288 308.225 7.597 8.305 o
5 -2 15 424.531 418.717 10.873 5.179 o
5 -1 0 2204.880 2227.980 19.713 0.691 o
5 -1 1 812.021 825.466 7.468 3.240 o
5 -1 2 142.716 139.539 1.914 28.139 o
5 -1 3 235.145 245.041 3.005 15.366 o
5 -1 4 6.581 11.504 0.595 502.010 o
5 -1 5 1.329 1.580 0.508 2132.460 o
5 -1 6 1256.320 1223.000 13.649 1.626 o
5 -1 7 5.291 3.897 0.615 782.828 o
5 -1 8 1275.130 1277.850 17.185 1.421 o
5 -1 9 174.964 192.739 4.264 18.123 o
5 -1 10 1235.250 1305.770 19.814 1.321 o
5 -1 11 594.527 573.831 11.895 3.732 o
5 -1 12 477.822 492.716 10.637 4.747 o
5 -1 13 307.966 304.773 7.404 8.707 o
5 -1 14 2.381 6.042 1.966 305.482 o
5 -1 15 13.848 8.918 1.898 201.637 o
5 -1 16 144.611 128.147 5.134 20.161 o
5 0 0 236.544 237.543 2.833 15.629 o
5 0 1 502.161 504.014 5.284 6.150 o
5 0 2 34.405 38.534 0.884 120.146 o
5 0 3 997.485 1050.400 10.224 2.292 o
5 0 4 111.196 107.070 2.049 35.824 o
5 0 5 1412.480 1550.630 14.803 1.304 o
5 0 6 318.145 331.962 4.087 10.525 o
5 0 7 1144.980 1215.600 13.955 1.733 o
5 0 8 1449.710 1536.480 18.807 1.153 o
5 0 9 517.728 505.673 7.994 5.266 o
5 0 10 589.660 598.634 9.960 4.124 o
5 0 11 343.790 331.110 7.245 8.102 o
5 0 12 0.054 2.826 1.433 650.012 o
5 0 13 5.224 6.935 1.726 315.486 o
5 0 14 96.186 81.492 4.294 30.635 o
5 0 15 17.397 19.312 2.277 137.893 o
5 0 16 526.035 523.134 12.938 3.830 o
5 1 0 402.477 402.207 4.275 8.228 o
5 1 1 72.391 69.774 1.228 58.894 o
5 1 2 580.184 581.208 5.494 5.179 o
5 1 3 387.263 396.954 4.010 8.607 o
5 1 4 1923.830 1879.140 17.493 0.875 o
5 1 5 85.192 93.240 1.516 46.809 o
5 1 6 5308.510 5301.880 52.056 0.142 o
5 1 7 178.697 160.353 2.542 22.037 o
5 1 8 2645.990 2636.320 29.399 0.464 o
5 1 9 661.150 635.470 8.265 4.060 o
5 1 10 251.676 268.673 4.889 12.480 o
5 1 11 204.985 194.206 5.047 15.284 o
5 1 12 5.507 4.897 1.455 399.039 o
5 1 13 34.133 31.566 2.716 83.065 o
5 1 14 2.948 3.571 1.712 388.603 o
5 1 15 237.920 212.331 6.092 12.387 o
5 1 16 101.175 87.128 4.423 28.881 o
5 1 17 36.452 32.985 4.231 51.786 o
5 2 0 159.932 160.194 2.115 24.514 o
5 2 1 182.065 188.714 2.385 20.839 o
5 2 2 23.790 25.442 0.786 176.133 o
5 2 3 3063.610 3161.210 26.626 0.394 o
5 2 4 506.247 506.950 4.896 6.196 o
5 2 5 1489.560 1572.120 15.446 1.223 o
5 2 6 160.090 149.555 2.162 24.981 o
5 2 7 35.424 36.664 1.157 114.971 o
5 2 8 68.590 86.860 1.705 53.680 o
5 2 9 585.545 586.530 7.043 4.814 o
5 2 10 19.991 26.989 1.073 179.253 o
5 2 11 952.864 904.971 16.389 1.986 o
5 2 12 398.173 378.277 8.682 6.453 o
5 2 13 78.665 76.508 3.888 36.616 o
5 2 14 149.919 157.161 5.097 18.961 o
5 2 15 283.253 276.433 7.187 9.521 o
5 2 16 157.729 176.334 6.505 15.075 o
5 2 17 335.289 352.000 10.483 6.210 o
5 3 0 1326.110 1332.110 12.680 1.544 o
5 3 1 525.826 533.436 5.379 5.793 o
5 3 2 484.840 497.142 5.283 6.344 o
5 3 3 253.232 256.283 3.003 14.369 o
5 3 4 2255.220 2302.550 21.495 0.647 o
5 3 5 132.031 128.956 1.737 30.846 o
5 3 6 3080.500 3102.080 30.880 0.373 o
5 3 7 1138.640 1132.930 12.575 1.867 o
5 3 8 286.266 279.355 3.867 12.175 o
5 3 9 32.255 39.667 1.070 120.141 o
5 3 10 673.089 714.420 9.758 3.600 o
5 3 11 42.817 47.011 1.909 82.804 o
5 3 12 360.207 379.025 8.098 7.119 o
5 3 13 86.419 80.258 3.627 36.285 o
5 3 14 266.482 268.871 8.072 9.112 o
5 3 15 106.398 87.948 3.992 30.138 o
5 3 16 174.819 170.154 9.789 9.665 o
5 3 17 15.202 14.809 2.611 130.491 o
5 4 0 5.070 6.960 0.737 636.303 o
5 4 1 527.888 545.005 5.790 5.633 o
5 4 2 153.005 143.913 2.134 26.147 o
5 4 3 130.983 136.792 2.016 29.780 o
5 4 4 13.132 13.742 0.620 320.682 o
5 4 5 458.447 473.312 5.005 6.815 o
5 4 6 213.104 227.528 2.654 17.232 o
5 4 7 124.660 130.994 2.019 31.211 o
5 4 8 463.508 504.640 6.423 6.169 o
5 4 9 1304.520 1316.440 13.213 1.551 o
5 4 10 9.753 9.308 0.756 411.330 o
5 4 11 737.583 709.640 11.347 3.154 o
5 4 12 473.132 471.187 8.613 5.502 o
5 4 13 868.546 847.615 16.676 2.112 o
5 4 14 15.569 12.530 1.977 176.472 o
5 4 15 632.516 624.383 14.846 2.979 o
5 4 16 285.164 299.357 11.494 6.257 o
5 4 17 295.220 323.920 9.464 7.313 o
5 5 0 1944.210 1956.940 20.392 0.803 o
5 5 1 270.682 281.096 3.260 13.084 o
5 5 2 4815.800 4880.920 42.295 0.177 o
5 5 3 1307.410 1304.840 13.191 1.554 o
5 5 4 582.314 603.804 6.936 4.804 o
5 5 5 1011.290 1043.800 10.373 2.263 o
5 5 6 41.102 40.107 1.240 100.671 o
5 5 7 889.867 871.855 8.070 2.890 o
5 5 8 509.514 510.046 5.760 5.934 o
5 5 9 144.900 169.673 2.595 24.704 o
5 5 10 77.204 85.458 2.012 48.515 o
5 5 11 71.821 81.012 2.214 50.077 o
5 5 12 1048.300 1091.720 18.931 1.599 o
5 5 13 4.190 2.597 2.218 251.963 o
5 5 14 1110.870 1124.710 19.743 1.483 o
5 5 15 264.357 252.372 7.066 10.218 o
5 5 16 199.982 205.404 6.393 13.241 o
5 5 17 51.490 52.188 3.856 47.490 o
5 5 18 175.168 162.572 9.039 10.671 o
5 6 0 443.247 440.320 5.482 7.010 o
5 6 1 1647.030 1680.660 17.805 1.036 o
5 6 2 412.988 429.466 4.861 7.669 o
5 6 3 1909.080 1906.820 17.832 0.869 o
5 6 4 1100.520 1125.790 11.227 2.001 o
5 6 5 6.842 9.285 0.694 511.962 o
5 6 6 512.410 523.000 5.567 5.904 o
5 6 7 8.824 10.294 0.602 447.758 o
5 6 8 4.679 5.126 0.531 822.929 o
5 6 9 671.537 681.081 7.724 4.004 o
5 6 10 1040.610 1036.950 12.072 2.103 o
5 6 11 668.627 647.140 11.202 3.485 o
5 6 12 1514.550 1524.500 20.335 1.073 o
5 6 13 2436.800 2404.350 48.599 0.343 o
5 6 14 136.974 134.345 4.316 22.819 o
5 6 15 520.466 534.580 12.758 3.874 o
5 6 16 1.850 -1.219 1.757 441.979 o
5 6 17 138.613 158.228 8.399 12.536 o
5 6 18 5.032 8.605 2.555 179.751 o
5 7 0 1752.660 1744.680 18.912 0.946 o
5 7 1 128.955 124.618 2.351 30.149 o
5 7 2 1609.300 1630.990 18.710 1.045 o
5 7 3 1031.990 1009.280 10.158 2.272 o
5 7 4 31.320 34.012 1.162 126.641 o
5 7 5 157.649 162.481 2.493 23.966 o
5 7 6 309.049 309.506 3.953 11.091 o
5 7 7 39.136 46.711 1.289 97.892 o
5 7 8 1180.060 1198.640 11.784 1.816 o
5 7 9 402.040 425.317 5.311 7.666 o
5 7 10 488.929 471.902 6.162 6.169 o
5 7 11 608.482 604.241 7.720 4.495 o
5 7 12 271.705 293.495 5.064 11.417 o
5 7 13 99.073 89.978 2.545 38.412 o
5 7 14 988.712 978.575 21.684 1.519 o
5 7 15 17.566 25.804 2.632 112.599 o
5 7 16 457.887 452.591 12.619 4.326 o
5 7 17 185.315 177.276 6.934 13.330 o
5 7 18 123.654 115.937 5.853 19.930 o
5 8 0 295.579 311.505 4.710 10.883 o
5 8 1 1021.470 1052.780 12.443 2.094 o
5 8 2 212.314 228.836 3.423 16.383 o
5 8 3 432.871 429.525 5.812 7.069 o
5 8 4 18.890 18.510 0.938 216.358 o
5 8 5 28.621 31.181 1.119 138.433 o
5 8 6 1421.330 1419.700 15.293 1.329 o
5 8 7 100.863 103.996 1.915 39.006 o
5 8 8 1646.880 1631.540 16.556 1.080 o
5 8 9 93.677 90.995 1.861 42.925 o
5 8 10 313.596 311.698 4.865 10.361 o
5 8 11 604.812 590.138 8.878 4.308 o
5 8 12 101.439 101.376 2.449 37.002 o
5 8 13 587.787 572.970 9.402 4.316 o
5 8 14 21.894 20.341 1.580 160.196 o
5 8 15 432.873 437.595 10.830 5.089 o
5 8 16 74.007 71.370 5.158 29.742 o
5 8 17 78.557 82.579 6.500 22.049 o
5 8 18 93.075 78.635 6.404 21.484 o
5 9 0 1877.480 1853.040 25.388 0.751 o
5 9 1 257.591 273.609 4.054 13.002 o
5 9 2 614.847 617.412 8.242 4.324 o
5 9 3 0.376 0.279 0.613 3152.530 o
5 9 4 297.976 304.677 4.530 11.037 o
5 9 5 1043.570 1062.650 13.894 1.954 o
5 9 6 716.733 725.770 8.776 3.573 o
5 9 7 93.845 101.023 2.455 38.775 o
5 9 8 67.134 66.854 2.076 56.337 o
5 9 9 347.568 344.641 5.162 9.183 o
5 9 10 437.978 422.611 6.610 6.745 o
5 9 11 10.504 11.382 1.111 320.657 o
5 9 12 1414.530 1434.990 22.788 1.066 o
5 9 13 60.144 52.351 2.069 64.386 o
5 9 14 816.251 790.471 21.285 1.779 o
5 9 15 86.628 79.889 4.235 32.611 o
5 9 16 11.734 10.805 2.521 152.097 o
5 9 17 15.518 14.542 3.206 100.655 o
5 10 0 86.289 85.568 3.284 37.841 o
5 10 1 601.517 616.610 9.505 4.129 o
5 10 2 43.347 39.711 1.435 94.525 o
5 10 3 12.754 13.693 1.021 286.811 o
5 10 4 703.024 695.324 9.082 3.633 o
5 10 5 551.998 545.638 7.591 5.020 o
5 10 6 612.702 611.674 8.381 4.321 o
5 10 7 1437.610 1417.870 19.744 1.163 o
5 10 8 486.905 481.886 8.209 5.498 o
5 10 9 1327.790 1310.020 18.067 1.331 o
5 10 10 480.525 484.600 7.674 5.708 o
5 10 11 789.111 758.128 11.435 2.938 o
5 10 12 41.136 45.488 2.147 81.073 o
5 10 13 19.401 18.185 1.548 176.826 o
5 10 14 8.762 10.198 2.544 161.929 o
5 10 15 1.880 1.763 1.996 336.217 o
5 10 16 126.398 124.027 5.697 19.944 o
5 10 17 5.386 1.737 2.474 205.826 o
5 11 0 215.505 214.467 7.010 11.828 o
5 11 1 2320.470 2365.640 42.147 0.407 o
5 11 2 1.783 2.017 0.915 1064.530 o
5 11 3 98.362 106.523 2.607 36.411 o
5 11 4 322.430 329.280 5.265 9.732 o
5 11 5 20.398 24.781 1.398 166.742 o
5 11 6 465.579 477.465 6.933 6.105 o
5 11 7 535.256 529.473 8.669 4.892 o
5 11 8 2274.950 2338.890 32.464 0.513 o
5 11 9 236.476 231.928 5.211 13.185 o
5 11 10 638.159 664.053 14.382 2.997 o
5 11 11 31.222 37.930 2.177 96.437 o
5 11 12 154.192 159.377 4.928 19.022 o
5 11 13 72.721 65.481 3.453 42.656 o
5 11 14 10.828 12.060 2.868 129.090 o
5 11 15 139.237 137.669 5.828 18.374 o
5 11 16 1.441 0.140 2.673 206.379 o
5 11 17 252.501 249.842 9.760 8.018 o
5 12 0 0.258 -0.411 1.838 449.104 o
5 12 1 158.155 158.578 4.961 18.728 o
5 12 2 161.528 157.737 4.966 18.539 o
5 12 3 368.276 364.908 6.212 8.118 o
5 12 4 423.104 396.113 6.701 7.007 o
5 12 5 365.616 344.795 5.864 8.493 o
5 12 6 215.670 210.158 4.236 15.633 o
5 12 7 617.605 605.314 10.123 3.956 o
5 12 8 742.838 733.672 12.801 2.901 o
5 12 9 2287.520 2268.060 34.854 0.490 o
5 12 10 63.752 58.386 2.667 54.387 o
5 12 11 568.480 540.675 15.194 3.175 o
5 12 12 706.797 710.822 16.769 2.456 o
5 12 13 451.160 439.415 10.396 5.130 o
5 12 14 112.927 113.293 5.748 21.096 o
5 12 15 37.445 39.788 4.332 48.718 o
5 12 16 51.596 49.479 4.764 38.549 o
5 13 0 75.267 72.065 6.631 22.161 o
5 13 1 405.707 420.399 14.399 4.052 o
5 13 2 24.167 24.783 2.352 112.757 o
5 13 3 183.168 195.345 5.310 15.781 o
5 13 4 482.205 482.100 8.270 5.511 o
5 13 5 305.323 316.121 5.846 9.794 o
5 13 6 2.947 4.199 1.217 595.874 o
5 13 7 283.273 279.399 5.717 10.748 o
5 13 8 299.944 325.678 6.436 9.375 o
5 13 9 16.730 13.530 1.494 207.354 o
5 13 10 328.761 338.548 7.812 7.899 o
5 13 11 184.075 172.200 6.689 13.854 o
5 13 12 31.203 32.146 3.611 65.295 o
5 13 13 231.079 222.055 7.859 10.382 o
5 13 14 36.996 35.866 3.654 60.040 o
5 13 15 414.072 401.285 13.253 4.425 o
5 13 16 8.498 8.424 3.181 119.440 o
5 14 0 190.524 200.851 8.652 10.481 o
5 14 1 16.855 16.598 2.650 122.458 o
5 14 2 75.873 64.512 4.168 36.507 o
5 14 3 609.287 619.876 17.928 2.536 o
5 14 4 1085.360 1066.370 18.740 1.588 o
5 14 5 428.540 420.005 7.716 6.406 o
5 14 6 154.761 151.950 3.953 21.546 o
5 14 7 457.644 431.571 8.346 5.861 o
5 14 8 30.783 29.086 1.663 119.478 o
5 14 9 58.319 51.461 2.809 57.071 o
5 14 10 14.509 10.368 2.097 176.272 o
5 14 11 55.289 56.320 3.765 46.500 o
5 14 12 338.351 337.307 11.466 5.743 o
5 14 13 384.379 371.049 10.894 5.580 o
5 14 14 9.904 11.213 2.855 133.301 o
5 14 15 0.674 1.198 2.736 198.713 o
5 15 0 76.327 79.087 4.809 30.928 o
5 15 1 828.696 823.343 19.345 1.924 o
5 15 2 130.222 131.469 7.073 15.926 o
5 15 3 89.441 98.569 5.282 25.602 o
5 15 4 355.441 384.137 13.956 4.470 o
5 15 5 84.317 96.494 4.073 32.524 o
5 15 6 522.739 531.583 9.834 4.639 o
5 15 7 5.085 5.202 1.341 442.178 o
5 15 8 89.012 92.051 3.548 35.033 o
5 15 9 5.394 2.365 1.656 368.429 o
5 15 10 70.087 69.789 3.872 39.435 o
5 15 11 211.642 207.042 7.647 11.210 o
5 15 12 3.337 4.069 2.510 206.312 o
5 15 13 51.243 50.215 4.376 42.298 o
5 15 14 337.530 323.231 10.278 6.421 o
5 16 1 224.495 232.216 8.070 10.181 o
5 16 2 19.398 15.450 2.911 106.468 o
5 16 3 931.006 952.082 30.882 1.055 o
5 16 4 249.306 246.500 9.795 8.049 o
5 16 5 280.448 261.850 13.867 5.150 o
5 16 6 60.385 60.897 3.124 50.563 o
5 16 7 83.770 75.624 3.146 40.547 o
5 16 8 35.559 38.223 2.593 81.149 o
5 16 9 8.324 8.797 1.977 229.843 o
5 16 10 250.133 264.616 9.103 8.500 o
5 16 11 23.553 22.649 3.336 81.635 o
5 16 12 729.304 740.099 20.527 1.966 o
5 16 13 0.177 -3.407 2.402 265.762 o
5 17 4 139.267 149.211 7.136 15.060 o
5 17 5 2.013 2.840 2.432 231.468 o
5 17 6 65.643 64.948 4.553 35.702 o
5 17 7 60.885 57.332 3.231 49.957 o
5 17 8 48.912 51.974 3.165 57.122 o
5 17 9 304.225 287.900 10.206 6.926 o
5 17 10 1.550 1.213 2.478 233.297 o
6 -12 0 5.422 5.169 2.900 151.683 o
6 -12 1 4.709 1.992 2.680 182.928 o
6 -11 0 19.332 27.739 3.979 66.440 o
6 -11 1 0.697 -1.713 2.496 241.761 o
6 -11 2 188.517 198.094 10.184 8.810 o
6 -11 3 312.354 317.126 10.617 6.471 o
6 -11 4 520.805 513.780 14.754 3.433 o
6 -10 0 54.449 54.916 4.354 41.040 o
6 -10 1 69.343 74.272 5.711 27.018 o
6 -10 2 36.632 35.457 4.246 51.013 o
6 -10 3 339.070 340.302 18.127 3.308 o
6 -10 4 7.788 11.021 3.066 125.090 o
6 -10 5 454.284 445.455 14.686 3.759 o
6 -10 6 97.290 91.413 6.917 18.986 o
6 -9 0 63.177 61.734 3.597 44.782 o
6 -9 1 260.035 260.675 7.323 9.977 o
6 -9 2 1289.290 1242.160 27.546 0.997 o
6 -9 3 0.556 2.692 2.168 301.520 o
6 -9 4 1098.970 1062.930 38.015 0.745 o
6 -9 5 0.560 -0.324 2.502 241.813 o
6 -9 6 296.418 282.437 10.620 6.763 o
6 -9 7 582.520 564.730 17.278 2.736 o
6 -9 8 45.197 42.014 4.931 39.284 o
6 -8 0 68.683 66.304 3.826 40.585 o
6 -8 1 333.728 354.503 8.078 7.573 o
6 -8 2 214.726 213.922 5.543 13.808 o
6 -8 3 486.096 468.451 11.253 4.577 o
6 -8 4 165.018 164.053 6.303 15.418 o
6 -8 5 397.653 401.769 13.190 4.518 o
6 -8 6 0.314 1.040 2.641 215.607 o
6 -8 7 153.569 159.625 6.636 15.319 o
6 -8 8 28.256 38.822 3.901 59.574 o
6 -8 9 24.982 29.397 3.919 63.711 o
6 -7 0 316.473 310.397 4.991 10.227 o
6 -7 1 0.103 2.060 1.180 940.904 o
6 -7 2 1465.020 1454.560 22.442 1.049 o
6 -7 3 5.491 5.249 1.647 342.892 o
6 -7 4 375.200 369.788 8.540 6.782 o
6 -7 5 55.070 58.618 3.364 50.518 o
6 -7 6 329.231 308.854 9.514 7.005 o
6 -7 7 116.217 109.995 5.587 21.513 o
6 -7 8 110.743 101.051 5.543 22.454 o
6 -7 9 253.945 261.079 9.767 7.926 o
6 -7 10 6.817 7.589 2.640 165.750 o
6 -6 0 29.233 30.626 1.517 125.737 o
6 -6 1 651.003 654.183 8.879 3.954 o
6 -6 2 56.073 53.803 2.219 64.787 o
6 -6 3 20.134 21.209 1.640 161.955 o
6 -6 4 96.918 96.569 3.536 33.195 o
6 -6 5 664.617 665.681 13.433 3.087 o
6 -6 6 22.621 16.339 2.156 134.210 o
6 -6 7 350.526 367.560 9.377 6.594 o
6 -6 8 187.769 156.644 8.147 11.700 o
6 -6 9 185.399 177.806 6.906 13.363 o
6 -6 10 51.694 42.054 4.296 44.164 o
6 -6 11 70.383 60.074 5.431 29.370 o
6 -5 0 1972.490 1930.140 22.003 0.771 o
6 -5 1 187.295 187.459 3.588 18.704 o
6 -5 2 1525.270 1561.770 20.037 1.067 o
6 -5 3 0.527 2.445 0.866 1361.060 o
6 -5 4 1.869 4.176 1.086 752.887 o
6 -5 5 59.324 59.080 3.171 50.858 o
6 -5 6 31.652 27.836 2.381 97.203 o
6 -5 7 0.156 0.157 1.412 754.080 o
6 -5 8 331.838 306.166 16.293 3.900 o
6 -5 9 242.850 259.369 7.509 10.142 o
6 -5 10 360.592 367.414 11.932 5.289 o
6 -5 11 17.221 19.017 2.655 118.843 o
6 -5 12 234.067 241.944 7.592 10.407 o
6 -4 0 554.503 569.413 8.928 4.605 o
6 -4 1 1244.440 1222.910 14.008 1.621 o
6 -4 2 202.095 198.278 3.040 18.262 o
6 -4 3 51.197 56.671 2.023 69.587 o
6 -4 4 620.165 591.474 8.782 4.252 o
6 -4 5 87.948 94.110 3.291 36.495 o
6 -4 6 212.489 214.358 5.297 14.221 o
6 -4 7 242.764 267.748 6.136 11.462 o
6 -4 8 847.163 819.953 15.450 2.288 o
6 -4 9 1486.030 1497.240 39.334 0.607 o
6 -4 10 247.012 230.104 6.087 11.895 o
6 -4 11 1769.890 1656.240 34.343 0.634 o
6 -4 12 16.581 14.878 5.178 48.009 o
6 -4 13 259.571 251.114 8.778 8.741 o
6 -3 0 287.899 288.809 4.167 11.770 o
6 -3 1 129.531 128.127 2.069 30.536 o
6 -3 2 562.737 577.371 6.802 5.036 o
6 -3 3 20.963 25.513 0.984 182.008 o
6 -3 4 137.372 138.170 2.543 27.523 o
6 -3 5 48.946 41.954 1.516 85.122 o
6 -3 6 371.082 338.487 6.541 8.085 o
6 -3 7 80.004 80.845 3.232 40.262 o
6 -3 8 599.345 541.492 10.286 4.134 o
6 -3 9 546.301 588.531 12.526 3.738 o
6 -3 10 1029.720 1038.860 18.517 1.667 o
6 -3 11 132.338 136.940 4.786 21.724 o
6 -3 12 1036.140 1023.960 22.565 1.414 o
6 -3 13 71.198 65.711 4.033 38.400 o
6 -3 14 78.123 97.467 4.818 29.302 o
6 -2 0 964.535 995.278 9.846 2.433 o
6 -2 1 1.963 3.420 0.575 1356.340 o
6 -2 2 7.626 8.448 0.590 521.053 o
6 -2 3 20.389 27.766 1.122 173.513 o
6 -2 4 21.383 27.787 1.031 172.894 o
6 -2 5 2166.180 2178.580 24.858 0.642 o
6 -2 6 2177.650 2280.790 28.509 0.581 o
6 -2 7 379.961 406.607 7.491 7.063 o
6 -2 8 608.815 589.940 10.086 4.033 o
6 -2 9 1063.100 1047.850 27.306 1.144 o
6 -2 10 15.040 20.240 1.888 168.677 o
6 -2 11 1237.490 1191.540 31.778 0.881 o
6 -2 12 9.303 7.263 2.052 218.441 o
6 -2 13 248.946 240.596 7.554 10.162 o
6 -2 14 1.591 0.190 1.809 423.694 o
6 -2 15 21.076 11.698 2.347 134.314 o
6 -1 0 105.559 101.108 1.770 38.733 o
6 -1 1 0.120 0.885 0.481 4354.850 o
6 -1 2 680.626 710.682 7.694 3.906 o
6 -1 3 16.993 13.297 0.661 271.727 o
6 -1 4 766.441 776.828 8.514 3.349 o
6 -1 5 344.976 325.744 4.107 9.997 o
6 -1 6 120.915 139.980 2.616 29.448 o
6 -1 7 84.579 84.905 2.392 43.818 o
6 -1 8 41.590 52.722 2.424 72.628 o
6 -1 9 633.869 690.254 11.463 3.482 o
6 -1 10 939.948 950.747 18.322 1.818 o
6 -1 11 1.230 1.052 1.383 671.232 o
6 -1 12 902.251 932.611 20.666 1.683 o
6 -1 13 13.213 11.085 2.169 174.268 o
6 -1 14 30.128 35.355 3.386 69.581 o
6 -1 15 85.469 79.663 4.351 32.145 o
6 0 0 145.305 151.045 2.234 26.442 o
6 0 1 49.269 45.942 1.142 87.300 o
6 0 2 391.445 415.576 4.341 8.268 o
6 0 3 11.023 8.678 0.655 403.747 o
6 0 4 547.468 611.456 6.652 5.058 o
6 0 5 4448.750 4654.400 45.762 0.188 o
6 0 6 97.014 105.572 2.170 38.736 o
6 0 7 30.770 44.265 1.570 107.525 o
6 0 8 9.604 16.353 1.162 292.166 o
6 0 9 4.713 6.561 1.252 463.847 o
6 0 10 26.933 19.452 1.894 131.194 o
6 0 11 163.889 145.080 4.467 19.920 o
6 0 12 10.896 14.068 2.242 171.587 o
6 0 13 110.389 99.415 4.759 25.566 o
6 0 14 1.096 5.716 2.037 307.437 o
6 0 15 17.307 21.023 2.772 111.329 o
6 0 16 669.472 685.901 16.122 2.634 o
6 1 0 389.475 398.942 4.523 8.353 o
6 1 1 416.271 411.829 4.419 7.906 o
6 1 2 742.797 786.226 7.520 3.536 o
6 1 3 256.446 235.442 2.844 14.791 o
6 1 4 425.836 416.567 4.686 7.648 o
6 1 5 1761.070 1707.590 17.117 0.990 o
6 1 6 618.070 575.949 6.688 4.725 o
6 1 7 187.364 186.861 2.838 19.879 o
6 1 8 2189.180 2169.480 25.779 0.625 o
6 1 9 5.849 1.847 0.924 658.227 o
6 1 10 75.538 69.377 2.889 45.722 o
6 1 11 238.794 254.327 6.156 11.715 o
6 1 12 57.411 71.770 4.101 40.439 o
6 1 13 1.044 1.101 1.665 494.093 o
6 1 14 28.853 31.912 2.904 83.582 o
6 1 15 472.914 434.871 10.163 5.093 o
6 1 16 166.240 161.171 7.957 12.483 o
6 2 0 1204.740 1217.130 12.411 1.744 o
6 2 1 1224.010 1232.860 12.111 1.727 o
6 2 2 854.618 893.988 8.862 2.881 o
6 2 3 669.918 690.272 6.756 4.141 o
6 2 4 838.908 916.625 8.377 2.939 o
6 2 5 1777.520 1892.450 17.772 0.927 o
6 2 6 734.730 736.812 8.199 3.569 o
6 2 7 1675.700 1784.020 18.701 0.976 o
6 2 8 106.476 126.762 2.247 34.122 o
6 2 9 315.163 328.979 5.045 10.024 o
6 2 10 55.290 47.172 2.226 67.428 o
6 2 11 5.154 11.880 1.660 296.765 o
6 2 12 604.912 614.583 14.692 3.085 o
6 2 13 11.827 11.325 2.216 175.829 o
6 2 14 129.625 128.860 5.184 21.067 o
6 2 15 63.295 61.104 3.604 44.780 o
6 2 16 241.067 259.720 8.193 9.502 o
6 3 0 154.728 161.943 2.265 24.709 o
6 3 1 1343.790 1346.110 13.215 1.500 o
6 3 2 1434.760 1481.510 14.144 1.334 o
6 3 3 536.877 536.664 5.904 5.568 o
6 3 4 210.793 204.529 2.616 18.063 o
6 3 5 1533.070 1548.850 14.083 1.241 o
6 3 6 99.257 87.588 1.789 42.108 o
6 3 7 509.212 486.635 5.970 5.980 o
6 3 8 2815.660 2862.010 33.024 0.401 o
6 3 9 94.914 110.045 2.253 38.352 o
6 3 10 2.687 4.630 1.038 708.921 o
6 3 11 1314.600 1343.350 23.360 1.118 o
6 3 12 92.604 103.803 6.049 21.922 o
6 3 13 887.978 862.202 17.149 2.032 o
6 3 14 96.051 101.040 4.390 28.794 o
6 3 15 180.008 173.321 5.684 15.748 o
6 3 16 288.786 292.847 8.827 8.015 o
6 3 17 28.585 20.775 3.221 80.901 o
6 4 0 1361.630 1354.660 13.911 1.453 o
6 4 1 912.917 921.747 9.127 2.680 o
6 4 2 180.787 192.004 3.447 19.206 o
6 4 3 104.176 110.820 1.872 37.560 o
6 4 4 279.055 297.897 3.757 12.195 o
6 4 5 1626.010 1734.200 16.763 1.059 o
6 4 6 5.871 4.858 0.611 701.212 o
6 4 7 846.950 879.781 9.847 2.822 o
6 4 8 29.473 26.412 1.038 145.261 o
6 4 9 27.292 31.022 1.326 136.177 o
6 4 10 17.617 14.953 0.961 237.753 o
6 4 11 10.522 14.950 1.264 276.603 o
6 4 12 571.855 568.786 12.228 3.749 o
6 4 13 68.007 74.895 3.736 40.386 o
6 4 14 978.832 970.040 19.063 1.712 o
6 4 15 97.717 100.042 4.466 28.286 o
6 4 16 106.693 115.675 5.496 22.353 o
6 4 17 23.492 17.543 2.837 101.332 o
6 5 0 192.881 204.183 3.516 17.971 o
6 5 1 888.619 890.336 9.160 2.772 o
6 5 2 666.968 662.723 7.016 4.181 o
6 5 3 33.073 33.969 1.151 122.887 o
6 5 4 552.810 531.749 6.147 5.410 o
6 5 5 1.164 2.225 0.501 2056.290 o
6 5 6 108.400 96.849 1.758 38.600 o
6 5 7 1.197 1.852 0.536 2048.190 o
6 5 8 402.434 398.037 5.461 7.779 o
6 5 9 1441.960 1492.390 17.101 1.227 o
6 5 10 136.895 129.566 2.641 27.891 o
6 5 11 160.185 163.287 3.427 21.825 o
6 5 12 83.630 87.403 3.778 35.200 o
6 5 13 442.850 410.530 9.618 5.567 o
6 5 14 106.355 105.746 4.552 26.512 o
6 5 15 614.620 616.919 18.595 2.432 o
6 5 16 57.642 62.056 4.298 39.857 o
6 5 17 46.502 47.139 3.868 50.065 o
6 6 0 898.142 907.092 12.214 2.447 o
6 6 1 1774.100 1809.450 18.390 0.934 o
6 6 2 101.118 106.221 2.016 38.292 o
6 6 3 189.038 204.146 2.933 19.044 o
6 6 4 72.439 81.839 1.691 53.169 o
6 6 5 271.250 285.234 3.716 12.656 o
6 6 6 49.791 59.821 1.535 75.347 o
6 6 7 96.875 96.028 1.846 41.360 o
6 6 8 2494.160 2485.000 25.765 0.533 o
6 6 9 783.215 817.861 9.912 3.064 o
6 6 10 359.991 344.872 4.943 9.082 o
6 6 11 23.282 19.403 1.546 158.544 o
6 6 12 1196.010 1187.490 18.911 1.436 o
6 6 13 109.486 99.012 4.794 25.544 o
6 6 14 553.622 563.952 16.405 2.950 o
6 6 15 255.152 261.307 7.309 10.079 o
6 6 16 117.225 133.059 5.989 19.389 o
6 6 17 177.784 188.355 12.377 7.004 o
6 7 0 1275.920 1305.760 16.299 1.448 o
6 7 1 1234.010 1226.010 15.122 1.576 o
6 7 2 674.612 672.954 8.869 3.820 o
6 7 3 459.098 471.743 6.091 6.472 o
6 7 4 151.143 147.024 2.408 25.641 o
6 7 5 1.849 5.307 0.852 899.395 o
6 7 6 654.027 672.219 8.102 4.039 o
6 7 7 1415.670 1470.580 15.132 1.320 o
6 7 8 665.373 692.236 7.917 3.976 o
6 7 9 1775.700 1811.100 20.800 0.882 o
6 7 10 16.041 21.840 1.296 201.288 o
6 7 11 1169.040 1178.730 15.299 1.654 o
6 7 12 141.931 153.153 3.925 22.639 o
6 7 13 236.434 224.459 7.360 10.796 o
6 7 14 39.764 36.462 2.807 73.693 o
6 7 15 75.868 75.520 4.174 35.352 o
6 7 16 71.770 76.350 4.892 31.322 o
6 7 17 48.268 41.890 5.080 37.211 o
6 8 0 176.563 189.570 3.627 19.260 o
6 8 1 267.709 275.711 4.567 12.202 o
6 8 2 951.886 962.008 11.621 2.348 o
6 8 3 234.232 253.162 4.151 14.086 o
6 8 4 949.760 922.367 11.949 2.360 o
6 8 5 2.110 3.498 0.771 1069.710 o
6 8 6 1250.580 1254.650 15.308 1.538 o
6 8 7 60.664 64.596 1.794 63.030 o
6 8 8 1493.250 1489.260 16.330 1.220 o
6 8 9 379.931 376.255 5.670 8.147 o
6 8 10 147.762 138.273 3.260 24.508 o
6 8 11 623.259 624.653 9.224 4.072 o
6 8 12 1235.480 1227.100 21.733 1.261 o
6 8 13 74.927 75.803 3.501 40.301 o
6 8 14 142.803 152.093 4.938 19.980 o
6 8 15 78.239 69.519 4.328 34.440 o
6 8 16 76.404 71.413 5.898 25.447 o
6 8 17 28.488 32.316 4.679 48.389 o
6 9 0 501.328 503.465 9.476 4.940 o
6 9 1 1.968 0.994 0.967 1045.630 o
6 9 2 183.875 176.010 3.374 19.658 o
6 9 3 305.222 320.591 5.026 10.335 o
6 9 4 216.822 216.857 4.773 14.720 o
6 9 5 2024.830 2102.860 26.989 0.653 o
6 9 6 5.068 7.345 1.086 497.056 o
6 9 7 1091.610 1114.870 14.687 1.810 o
6 9 8 115.591 125.020 2.914 30.396 o
6 9 9 8.071 10.064 1.201 356.139 o
6 9 10 49.953 49.099 2.271 69.947 o
6 9 11 441.424 448.004 7.605 6.207 o
6 9 12 50.283 53.558 2.270 68.114 o
6 9 13 374.443 358.646 8.078 7.086 o
6 9 14 28.859 29.947 2.547 94.690 o
6 9 15 336.101 326.537 8.735 7.311 o
6 9 16 74.377 69.200 4.870 31.610 o
6 9 17 362.876 368.416 14.028 4.446 o
6 10 0 233.782 248.263 7.042 10.940 o
6 10 1 183.786 199.379 4.145 17.637 o
6 10 2 70.280 83.429 2.446 48.504 o
6 10 3 4.145 6.226 1.014 588.007 o
6 10 4 379.506 368.460 5.905 8.092 o
6 10 5 88.742 94.615 2.590 40.166 o
6 10 6 1057.160 1044.420 15.430 1.843 o
6 10 7 4.537 4.523 1.035 600.929 o
6 10 8 423.850 421.044 7.476 6.545 o
6 10 9 131.707 137.535 5.644 19.316 o
6 10 10 253.095 256.969 5.781 11.703 o
6 10 11 1372.230 1323.430 20.570 1.198 o
6 10 12 513.627 518.554 9.012 4.958 o
6 10 13 18.618 17.532 1.506 184.835 o
6 10 14 28.212 37.020 2.836 83.366 o
6 10 15 73.417 70.467 4.153 36.505 o
6 10 16 369.446 376.422 10.393 5.894 o
6 10 17 125.761 125.061 7.330 15.648 o
6 11 0 26.236 21.871 2.851 93.991 o
6 11 1 2.029 3.449 1.717 409.090 o
6 11 2 209.021 210.800 7.308 11.658 o
6 11 3 291.402 300.976 5.831 10.241 o
6 11 4 0.287 1.541 0.882 1527.080 o
6 11 5 1577.730 1614.710 21.977 0.975 o
6 11 6 810.609 842.110 17.761 2.088 o
6 11 7 441.205 451.153 7.765 6.134 o
6 11 8 1206.410 1229.210 18.651 1.425 o
6 11 9 148.884 148.815 5.322 18.741 o
6 11 10 106.201 108.669 3.579 30.482 o
6 11 11 719.889 725.044 14.036 2.790 o
6 11 12 41.814 36.532 2.845 71.320 o
6 11 13 67.572 70.920 4.109 38.049 o
6 11 14 4.357 4.982 2.208 241.883 o
6 11 15 9.882 11.539 2.797 136.786 o
6 11 16 563.411 532.361 15.717 3.095 o
6 12 0 253.413 254.575 9.222 8.423 o
6 12 1 32.896 27.841 3.411 69.746 o
6 12 2 25.700 20.981 2.057 125.443 o
6 12 3 237.995 238.462 6.285 11.800 o
6 12 4 776.912 762.785 12.043 2.885 o
6 12 5 51.411 51.599 2.390 66.366 o
6 12 6 2136.880 2123.410 31.749 0.562 o
6 12 7 546.574 553.674 9.531 4.537 o
6 12 8 1122.230 1084.070 18.026 1.590 o
6 12 9 723.528 696.645 13.783 2.850 o
6 12 10 15.476 11.273 2.466 143.481 o
6 12 11 124.894 119.704 5.684 20.229 o
6 12 12 29.246 30.465 2.947 82.781 o
6 12 13 51.806 54.555 3.679 48.973 o
6 12 14 1.403 -0.225 2.010 355.030 o
6 12 15 61.173 53.560 5.011 34.150 o
6 12 16 146.183 137.575 6.831 15.667 o
6 13 0 67.547 70.706 5.154 30.738 o
6 13 1 172.377 185.082 9.283 10.194 o
6 13 2 13.947 15.296 2.632 131.791 o
6 13 3 800.464 802.265 21.009 1.813 o
6 13 4 38.639 35.046 2.035 91.982 o
6 13 5 248.671 252.345 5.402 12.284 o
6 13 6 197.370 200.278 5.829 14.262 o
6 13 7 470.100 486.924 8.686 5.443 o
6 13 8 315.792 318.383 6.392 9.192 o
6 13 9 288.146 284.478 8.241 8.522 o
6 13 10 55.208 64.326 4.459 38.758 o
6 13 11 170.658 157.147 7.358 13.408 o
6 13 12 573.804 526.586 13.698 3.490 o
6 13 13 2.403 1.411 1.947 344.981 o
6 13 14 49.413 46.931 3.601 52.329 o
6 13 15 396.987 383.868 12.979 4.638 o
6 14 0 397.669 412.300 13.274 4.466 o
6 14 1 31.515 35.689 4.043 56.289 o
6 14 2 383.479 375.144 10.724 5.647 o
6 14 3 0.266 -2.961 2.089 349.117 o
6 14 4 197.787 182.341 6.416 13.656 o
6 14 5 12.033 12.486 1.659 227.173 o
6 14 6 122.110 116.406 3.668 27.413 o
6 14 7 38.004 34.756 2.561 81.159 o
6 14 8 78.733 76.426 3.668 38.110 o
6 14 9 0.381 -1.510 1.652 548.480 o
6 14 10 79.281 77.983 4.326 33.497 o
6 14 11 25.646 29.706 3.420 74.382 o
6 14 12 113.701 112.975 5.945 20.411 o
6 14 13 246.988 245.999 9.024 8.746 o
6 14 14 493.553 504.912 15.182 3.426 o
6 15 0 3.283 4.263 3.636 107.090 o
6 15 1 386.222 400.390 16.939 3.427 o
6 15 2 8.188 7.643 2.774 149.198 o
6 15 3 121.454 124.580 6.995 16.657 o
6 15 4 21.111 20.420 3.637 76.419 o
6 15 5 20.506 24.301 2.815 101.559 o
6 15 6 25.797 24.594 2.081 120.239 o
6 15 7 32.059 36.058 2.598 85.770 o
6 15 8 106.102 107.730 4.803 25.405 o
6 15 9 138.195 133.138 5.519 19.382 o
6 15 10 144.569 137.293 5.707 18.384 o
6 15 11 129.960 121.693 6.216 18.334 o
6 15 12 656.512 634.075 16.126 2.709 o
6 15 13 241.537 256.444 8.988 8.782 o
6 16 2 324.629 316.345 11.800 5.743 o
6 16 3 182.448 194.120 14.369 5.598 o
6 16 4 1.599 6.286 3.116 143.516 o
6 16 5 33.828 37.406 4.545 47.543 o
6 16 6 25.493 21.133 2.816 96.620 o
6 16 7 1.101 -1.448 1.724 479.936 o
6 16 8 153.343 152.462 5.577 17.781 o
6 16 9 120.108 124.860 5.295 21.599 o
6 16 10 99.916 98.620 5.799 22.491 o
6 16 11 6.703 5.854 3.105 131.185 o
7 -10 0 5.962 4.983 3.121 133.011 o
7 -10 1 332.271 290.526 16.706 3.792 o
7 -10 2 278.451 281.176 12.639 5.727 o
7 -10 3 139.738 136.214 7.751 14.024 o
7 -9 0 5.007 11.127 3.202 122.634 o
7 -9 1 1.283 -1.173 4.505 75.005 o
7 -9 2 350.633 367.892 12.990 4.900 o
7 -9 3 240.579 223.865 9.521 8.548 o
7 -9 4 521.463 488.135 18.360 2.735 o
7 -9 5 14.033 17.051 3.706 82.370 o
7 -9 6 167.048 145.613 8.059 12.507 o
7 -8 0 1.960 2.020 1.776 405.599 o
7 -8 1 1510.330 1445.190 31.480 0.777 o
7 -8 2 558.864 573.595 14.943 3.207 o
7 -8 3 209.474 205.671 13.208 6.104 o
7 -8 4 9.936 14.455 3.280 106.046 o
7 -8 5 332.465 328.702 14.822 4.364 o
7 -8 6 1.485 3.046 2.599 208.057 o
7 -8 7 47.697 62.685 5.512 31.919 o
7 -7 0 309.040 336.080 6.757 8.902 o
7 -7 1 343.397 342.966 8.088 7.521 o
7 -7 2 737.215 751.283 18.074 2.217 o
7 -7 3 95.033 87.171 5.102 26.435 o
7 -7 4 384.078 359.855 12.498 4.944 o
7 -7 5 0.933 0.520 2.424 251.351 o
7 -7 6 45.658 38.309 3.781 53.323 o
7 -7 7 3.654 5.645 2.480 203.714 o
7 -7 8 2.178 2.241 2.392 239.478 o
7 -7 9 328.667 335.918 10.670 6.229 o
7 -6 0 113.512 115.736 2.801 31.880 o
7 -6 1 494.676 490.402 9.927 4.879 o
7 -6 2 645.299 659.242 13.264 3.175 o
7 -6 3 17.691 22.059 3.263 90.608 o
7 -6 4 26.121 19.508 3.514 75.854 o
7 -6 5 620.714 617.163 17.437 2.592 o
7 -6 6 1.331 -0.573 2.037 347.343 o
7 -6 7 72.584 53.171 4.484 36.012 o
7 -6 8 162.737 162.804 6.849 14.492 o
7 -6 9 34.482 26.395 3.485 67.578 o
7 -6 10 485.238 440.930 12.742 4.198 o
7 -5 0 41.864 47.894 1.799 85.207 o
7 -5 1 23.796 23.165 1.470 153.606 o
7 -5 2 7.188 8.353 1.179 396.105 o
7 -5 3 68.984 75.704 3.580 41.254 o
7 -5 4 790.259 743.912 24.381 1.565 o
7 -5 5 55.548 50.777 3.496 50.369 o
7 -5 6 106.185 95.808 4.553 27.107 o
7 -5 7 155.910 143.829 6.504 15.823 o
7 -5 8 1.167 0.688 2.216 294.435 o
7 -5 9 220.306 232.421 8.372 9.933 o
7 -5 10 32.958 30.035 2.960 79.060 o
7 -5 11 282.288 287.466 9.347 7.748 o
7 -4 0 80.878 92.865 2.244 44.600 o
7 -4 1 442.560 433.422 6.192 6.799 o
7 -4 2 15.370 14.214 1.181 242.042 o
7 -4 3 175.862 176.533 4.857 17.419 o
7 -4 4 241.836 225.886 5.621 12.632 o
7 -4 5 77.517 89.124 4.254 33.274 o
7 -4 6 211.405 212.406 6.539 12.584 o
7 -4 7 1.615 2.536 1.897 364.562 o
7 -4 8 927.365 901.051 20.810 1.664 o
7 -4 9 119.066 124.796 5.101 22.314 o
7 -4 10 798.876 739.076 16.060 2.365 o
7 -4 11 172.537 160.207 5.935 15.893 o
7 -4 12 89.706 80.796 5.178 27.042 o
7 -3 0 297.159 309.641 5.541 10.252 o
7 -3 1 5.035 3.452 0.759 747.901 o
7 -3 2 3.454 4.819 0.938 711.567 o
7 -3 3 49.318 56.699 1.778 74.171 o
7 -3 4 136.804 137.433 3.868 23.994 o
7 -3 5 783.216 760.189 13.822 2.646 o
7 -3 6 2.584 1.380 1.757 405.471 o
7 -3 7 351.725 347.698 9.009 6.876 o
7 -3 8 315.666 300.963 7.291 8.699 o
7 -3 9 845.044 873.241 19.491 1.865 o
7 -3 10 52.474 44.278 3.005 59.447 o
7 -3 11 574.128 587.489 14.558 3.225 o
7 -3 12 152.005 173.739 8.841 11.319 o
7 -3 13 4.741 3.295 3.915 92.207 o
7 -2 0 155.614 165.759 3.537 21.863 o
7 -2 1 622.205 615.745 8.370 4.267 o
7 -2 2 102.930 112.797 2.191 36.467 o
7 -2 3 187.441 183.876 3.252 19.349 o
7 -2 4 1203.200 1209.240 15.169 1.611 o
7 -2 5 190.869 190.504 4.245 17.327 o
7 -2 6 1598.120 1582.320 25.922 0.870 o
7 -2 7 40.955 43.101 2.742 71.374 o
7 -2 8 183.785 185.451 5.331 15.941 o
7 -2 9 71.549 76.034 3.553 40.751 o
7 -2 10 360.989 326.452 7.791 7.583 o
7 -2 11 117.805 116.185 4.401 25.263 o
7 -2 12 4.876 0.095 1.927 321.828 o
7 -2 13 9.232 8.094 2.286 189.242 o
7 -1 0 3.447 3.210 0.833 855.112 o
7 -1 1 243.076 237.989 4.226 13.960 o
7 -1 2 80.790 83.980 1.976 47.689 o
7 -1 3 1149.670 1151.830 12.363 1.853 o
7 -1 4 91.144 95.708 3.372 35.224 o
7 -1 5 3336.200 3313.120 35.090 0.318 o
7 -1 6 715.763 745.864 11.645 3.121 o
7 -1 7 81.431 80.231 3.144 40.566 o
7 -1 8 0.778 2.677 1.510 562.463 o
7 -1 9 68.404 70.966 3.443 43.186 o
7 -1 10 38.938 35.294 2.628 78.576 o
7 -1 11 123.606 140.329 4.764 22.367 o
7 -1 12 46.398 60.645 3.389 53.379 o
7 -1 13 338.581 348.541 9.970 6.470 o
7 -1 14 35.656 37.583 3.436 64.177 o
7 0 0 213.676 220.669 3.771 16.088 o
7 0 1 11.296 11.874 0.926 330.650 o
7 0 2 646.713 665.830 7.818 4.135 o
7 0 3 290.809 293.525 4.207 11.597 o
7 0 4 1749.330 1787.150 18.433 0.949 o
7 0 5 129.725 130.385 2.467 29.291 o
7 0 6 166.267 161.133 3.532 21.203 o
7 0 7 39.735 33.066 1.744 98.265 o
7 0 8 480.554 468.305 9.758 5.081 o
7 0 9 9.763 11.968 1.874 220.723 o
7 0 10 208.802 203.965 5.618 14.093 o
7 0 11 107.981 106.876 4.105 28.113 o
7 0 12 107.655 103.768 4.130 28.251 o
7 0 13 3.564 5.878 2.193 247.312 o
7 0 14 834.999 828.309 27.029 1.327 o
7 0 15 25.577 24.753 3.075 86.074 o
7 1 0 76.016 77.533 2.212 49.140 o
7 1 1 915.675 917.552 10.185 2.587 o
7 1 2 34.483 35.017 1.229 117.022 o
7 1 3 1954.610 1989.750 21.741 0.771 o
7 1 4 1225.400 1242.670 15.987 1.534 o
7 1 5 397.901 377.341 5.011 8.182 o
7 1 6 135.824 138.474 2.649 27.433 o
7 1 7 74.499 65.417 2.473 50.115 o
7 1 8 94.653 89.260 3.132 36.462 o
7 1 9 582.899 609.053 12.026 3.683 o
7 1 10 15.394 19.286 1.985 162.508 o
7 1 11 13.099 23.696 2.203 148.553 o
7 1 12 56.088 47.131 3.112 55.510 o
7 1 13 105.910 104.174 5.123 24.332 o
7 1 14 473.732 459.372 12.183 4.374 o
7 1 15 717.092 702.965 17.056 2.408 o
7 2 0 657.191 671.036 9.296 3.820 o
7 2 1 0.492 2.416 0.741 1674.250 o
7 2 2 2789.170 2832.590 29.004 0.434 o
7 2 3 0.494 1.759 0.665 2074.140 o
7 2 4 2200.700 2294.170 23.553 0.637 o
7 2 5 791.561 811.623 9.559 3.091 o
7 2 6 368.632 392.242 5.176 8.435 o
7 2 7 2852.650 2948.920 34.390 0.383 o
7 2 8 377.568 376.005 5.865 8.086 o
7 2 9 1.661 1.866 1.165 800.514 o
7 2 10 26.003 22.762 2.126 119.992 o
7 2 11 109.202 116.442 5.031 23.789 o
7 2 12 25.624 22.359 2.250 116.267 o
7 2 13 136.978 160.901 6.205 16.962 o
7 2 14 243.655 243.439 7.879 9.909 o
7 2 15 164.068 167.790 5.961 16.050 o
7 3 0 50.745 46.815 2.692 64.123 o
7 3 1 1246.360 1264.600 15.407 1.533 o
7 3 2 573.808 578.765 6.867 4.947 o
7 3 3 1895.900 1863.490 19.207 0.858 o
7 3 4 323.474 325.562 4.550 10.199 o
7 3 5 758.667 746.995 9.137 3.343 o
7 3 6 35.648 28.810 1.257 120.447 o
7 3 7 698.428 703.494 9.702 3.538 o
7 3 8 334.920 322.606 5.906 9.150 o
7 3 9 4.881 5.208 1.140 523.605 o
7 3 10 484.482 489.700 9.685 5.016 o
7 3 11 163.203 175.208 5.058 17.744 o
7 3 12 588.938 540.197 12.290 3.726 o
7 3 13 501.096 475.786 11.306 4.470 o
7 3 14 339.608 324.139 16.225 3.870 o
7 3 15 290.733 291.167 7.982 8.636 o
7 3 16 5.305 8.744 2.564 177.226 o
7 4 0 561.793 550.173 8.444 4.737 o
7 4 1 102.258 104.996 2.616 35.713 o
7 4 2 1342.490 1341.910 15.565 1.410 o
7 4 3 37.550 36.289 1.330 107.931 o
7 4 4 138.233 144.867 2.541 26.999 o
7 4 5 0.778 0.171 0.638 2588.610 o
7 4 6 363.596 372.056 5.777 8.363 o
7 4 7 298.129 328.278 5.205 10.280 o
7 4 8 282.777 272.823 4.910 11.530 o
7 4 9 591.815 581.349 9.387 4.280 o
7 4 10 264.738 248.530 5.191 12.095 o
7 4 11 162.470 172.558 7.073 13.922 o
7 4 12 315.176 296.203 7.284 8.748 o
7 4 13 253.135 263.878 6.780 10.610 o
7 4 14 363.521 385.971 9.540 6.313 o
7 4 15 5.410 1.304 1.975 294.937 o
7 4 16 345.971 352.880 10.351 6.188 o
7 5 0 23.385 29.110 1.512 143.526 o
7 5 1 77.735 82.115 2.719 44.244 o
7 5 2 92.656 89.462 2.004 42.793 o
7 5 3 190.063 182.286 3.230 19.261 o
7 5 4 51.529 48.425 1.594 78.197 o
7 5 5 643.002 627.956 8.213 4.170 o
7 5 6 19.710 17.062 1.276 195.251 o
7 5 7 168.334 174.676 3.398 20.785 o
7 5 8 924.550 954.243 12.597 2.320 o
7 5 9 134.626 143.908 3.325 25.429 o
7 5 10 459.872 463.540 9.247 5.402 o
7 5 11 645.181 673.207 11.112 3.536 o
7 5 12 121.339 110.123 4.083 26.375 o
7 5 13 704.564 706.579 14.961 2.711 o
7 5 14 46.316 43.536 3.266 59.203 o
7 5 15 110.577 107.410 4.858 24.746 o
7 5 16 7.910 10.512 2.655 155.003 o
7 6 0 755.940 726.011 11.293 3.088 o
7 6 1 73.252 72.818 2.569 48.423 o
7 6 2 3.659 2.953 1.131 640.992 o
7 6 3 413.870 408.243 6.633 7.072 o
7 6 4 22.263 25.285 1.328 161.723 o
7 6 5 17.280 23.142 1.294 190.841 o
7 6 6 583.593 588.731 8.703 4.455 o
7 6 7 13.105 20.025 1.482 210.794 o
7 6 8 377.472 367.371 5.878 8.142 o
7 6 9 428.795 436.232 6.321 6.882 o
7 6 10 802.444 786.897 12.668 2.719 o
7 6 11 6.353 3.200 1.419 409.908 o
7 6 12 759.012 758.520 14.186 2.651 o
7 6 13 92.858 105.368 4.468 28.560 o
7 6 14 267.544 292.215 8.012 8.959 o
7 6 15 205.897 204.355 8.272 10.598 o
7 6 16 162.233 152.638 10.505 9.162 o
7 7 0 431.889 430.826 9.917 5.458 o
7 7 1 328.286 334.096 6.156 9.004 o
7 7 2 59.289 64.435 2.703 54.674 o
7 7 3 9.675 6.759 1.225 352.257 o
7 7 4 41.375 35.008 1.651 96.507 o
7 7 5 40.759 43.015 1.903 87.320 o
7 7 6 463.348 500.900 7.774 5.745 o
7 7 7 350.493 373.405 6.006 8.427 o
7 7 8 866.014 881.983 12.280 2.528 o
7 7 9 1533.760 1584.190 21.466 1.016 o
7 7 10 4.339 6.592 1.157 510.982 o
7 7 11 2239.160 2286.490 51.387 0.340 o
7 7 12 32.174 33.996 2.698 84.286 o
7 7 13 328.951 326.188 8.202 7.727 o
7 7 14 74.885 68.696 4.465 34.214 o
7 7 15 13.080 10.843 2.702 135.468 o
7 7 16 19.844 20.107 5.677 39.700 o
7 8 0 157.838 159.767 5.499 17.517 o
7 8 1 219.500 217.279 4.645 14.775 o
7 8 2 227.461 233.781 4.840 13.907 o
7 8 3 2.166 1.622 1.200 736.851 o
7 8 4 53.622 55.883 2.396 63.493 o
7 8 5 38.513 37.230 1.877 94.180 o
7 8 6 585.523 564.163 8.519 4.551 o
7 8 7 38.423 38.139 2.032 90.381 o
7 8 8 422.674 421.286 6.757 6.853 o
7 8 9 375.735 382.178 6.713 7.642 o
7 8 10 1111.710 1114.100 17.665 1.607 o
7 8 11 102.914 105.627 3.422 31.934 o
7 8 12 688.451 677.781 14.251 2.883 o
7 8 13 13.586 7.951 2.024 193.435 o
7 8 14 15.829 18.429 2.362 138.604 o
7 8 15 37.133 35.632 3.539 62.028 o
7 8 16 200.968 203.791 9.632 9.159 o
7 9 0 372.904 369.741 7.353 7.422 o
7 9 1 1.381 -0.693 1.176 915.329 o
7 9 2 5.723 4.135 1.200 489.242 o
7 9 3 19.098 17.960 1.645 172.507 o
7 9 4 265.140 286.642 8.894 8.315 o
7 9 5 738.630 755.422 14.877 2.605 o
7 9 6 1860.840 1886.320 25.933 0.741 o
7 9 7 726.615 743.349 13.287 2.860 o
7 9 8 67.642 70.402 2.761 49.384 o
7 9 9 181.762 184.434 4.743 17.111 o
7 9 10 9.885 9.766 1.476 283.740 o
7 9 11 158.282 154.055 4.231 20.542 o
7 9 12 8.693 8.456 1.454 310.763 o
7 9 13 192.605 188.591 6.037 14.327 o
7 9 14 71.597 77.692 4.249 35.463 o
7 9 15 60.301 59.510 3.820 43.887 o
7 9 16 31.492 32.326 4.204 54.430 o
7 10 0 3.423 4.420 1.668 383.783 o
7 10 1 3.553 4.893 1.258 531.868 o
7 10 2 172.502 166.459 4.177 19.250 o
7 10 3 120.152 114.017 3.897 26.967 o
7 10 4 10.058 8.947 1.599 267.662 o
7 10 5 1267.610 1266.420 20.308 1.291 o
7 10 6 184.100 177.094 4.351 17.890 o
7 10 7 202.411 206.459 5.499 14.459 o
7 10 8 51.371 44.354 2.550 66.572 o
7 10 9 29.275 32.605 2.652 89.504 o
7 10 10 253.407 239.880 6.482 11.181 o
7 10 11 7.590 7.703 2.116 220.457 o
7 10 12 147.859 140.742 5.542 18.502 o
7 10 13 0.726 -0.106 1.888 414.240 o
7 10 14 37.450 40.663 3.341 63.829 o
7 10 15 14.078 14.629 2.774 124.123 o
7 10 16 9.636 8.897 3.053 124.130 o
7 11 0 21.798 27.520 3.261 83.155 o
7 11 1 90.404 91.889 4.053 32.005 o
7 11 2 538.491 546.962 10.738 4.285 o
7 11 3 86.422 92.472 3.557 35.449 o
7 11 4 821.582 847.976 16.934 2.152 o
7 11 5 780.782 789.078 14.622 2.524 o
7 11 6 347.654 357.622 7.246 7.872 o
7 11 7 17.700 21.426 2.140 141.643 o
7 11 8 61.501 59.856 3.470 46.843 o
7 11 9 83.903 91.135 4.191 32.380 o
7 11 10 105.081 109.729 4.174 28.011 o
7 11 11 28.855 31.032 2.527 94.577 o
7 11 12 16.499 11.477 2.189 158.791 o
7 11 13 42.148 48.224 3.626 54.868 o
7 11 14 8.768 5.435 2.210 208.071 o
7 11 15 99.798 105.326 5.224 24.463 o
7 12 0 168.813 174.681 7.930 12.275 o
7 12 1 513.537 526.267 15.786 3.211 o
7 12 2 224.645 212.811 7.705 10.786 o
7 12 3 321.037 310.139 7.606 8.331 o
7 12 4 277.483 275.998 6.834 9.936 o
7 12 5 297.692 300.616 10.538 6.720 o
7 12 6 872.717 860.386 21.124 1.707 o
7 12 7 79.324 79.009 4.382 33.046 o
7 12 8 485.601 457.491 11.356 4.575 o
7 12 9 1.151 -0.092 2.035 351.284 o
7 12 10 0.972 0.868 2.044 343.944 o
7 12 11 92.508 97.832 5.427 24.694 o
7 12 12 2.717 2.821 1.917 336.834 o
7 12 13 27.964 29.782 2.969 83.871 o
7 12 14 87.333 81.911 4.808 29.161 o
7 12 15 821.625 808.233 19.556 1.921 o
7 13 0 770.900 832.026 22.844 1.669 o
7 13 1 320.909 329.706 14.382 4.575 o
7 13 2 253.982 248.280 11.817 6.510 o
7 13 3 168.973 163.207 6.750 14.438 o
7 13 4 53.947 56.398 3.057 55.025 o
7 13 5 600.400 595.535 11.871 3.678 o
7 13 6 182.460 187.174 6.400 14.129 o
7 13 7 647.829 638.360 16.470 2.670 o
7 13 8 2.123 2.984 1.791 385.568 o
7 13 9 101.129 106.821 5.783 22.123 o
7 13 10 124.275 115.533 5.914 19.718 o
7 13 11 30.060 26.241 3.331 74.360 o
7 13 12 219.105 224.229 7.169 11.418 o
7 13 13 4.723 4.200 2.240 236.749 o
7 13 14 249.299 240.497 7.755 9.955 o
7 14 0 167.917 171.980 8.090 12.088 o
7 14 1 281.838 300.505 19.033 3.243 o
7 14 2 490.825 526.557 20.045 2.470 o
7 14 3 4.622 2.590 7.001 30.674 o
7 14 4 4.429 4.176 2.357 220.723 o
7 14 5 154.848 155.015 8.257 12.385 o
7 14 6 43.305 44.077 3.268 60.653 o
7 14 7 94.213 97.505 5.409 24.617 o
7 14 8 583.013 549.987 14.902 3.183 o
7 14 9 596.611 600.612 16.125 2.867 o
7 14 10 12.373 13.770 2.598 140.184 o
7 14 11 825.831 828.406 19.575 1.903 o
7 14 12 6.913 6.341 2.703 161.951 o
7 14 13 525.191 528.025 12.669 3.890 o
7 15 2 105.796 123.269 9.389 12.084 o
7 15 3 210.874 203.175 10.995 7.743 o
7 15 4 2.350 4.725 2.992 154.535 o
7 15 5 27.220 26.760 3.060 83.699 o
7 15 6 7.025 5.130 2.136 231.143 o
7 15 7 0.947 2.259 2.315 265.393 o
7 15 8 164.821 145.646 6.666 15.088 o
7 15 9 58.178 59.981 4.721 36.388 o
7 15 10 243.521 247.644 10.420 7.609 o
7 15 11 4.141 1.063 2.919 161.640 o
7 16 7 4.601 3.503 2.409 214.241 o
7 16 8 9.218 8.526 2.733 147.778 o
8 -8 0 716.956 680.607 20.479 2.019 o
8 -8 1 16.789 22.372 4.032 68.683 o
8 -8 2 819.796 747.166 21.967 1.737 o
8 -8 3 55.767 50.711 5.397 32.429 o
8 -8 4 65.476 73.042 6.287 24.513 o
8 -7 0 457.799 463.973 14.151 3.861 o
8 -7 1 981.116 995.902 23.279 1.419 o
8 -7 2 12.739 16.537 3.127 106.952 o
8 -7 3 213.605 209.165 9.321 9.245 o
8 -7 4 53.022 56.938 5.420 32.203 o
8 -7 5 77.595 68.906 5.934 25.271 o
8 -7 6 26.352 25.322 4.032 61.800 o
8 -6 0 469.291 452.669 8.790 5.534 o
8 -6 1 129.767 123.881 7.170 15.881 o
8 -6 2 52.503 54.378 7.396 21.191 o
8 -6 3 110.900 81.761 6.118 21.125 o
8 -6 4 187.085 197.925 8.954 10.206 o
8 -6 5 0.114 -2.215 2.603 227.008 o
8 -6 6 87.671 93.431 5.811 23.714 o
8 -6 7 153.775 135.984 6.861 15.325 o
8 -6 8 26.480 31.155 4.068 59.465 o
8 -5 0 38.370 34.892 1.813 97.387 o
8 -5 1 50.051 56.133 2.998 57.705 o
8 -5 2 8.046 5.609 2.258 206.055 o
8 -5 3 150.408 130.112 7.127 15.019 o
8 -5 4 146.480 165.645 8.130 12.678 o
8 -5 5 349.221 315.338 10.066 6.470 o
8 -5 6 90.297 91.341 5.626 24.359 o
8 -5 7 134.545 115.062 6.180 18.360 o
8 -5 8 450.374 480.813 13.673 3.990 o
8 -5 9 141.503 124.738 5.736 18.860 o
8 -4 0 12.264 10.237 1.128 301.651 o
8 -4 1 82.826 92.718 2.974 39.700 o
8 -4 2 17.134 15.691 1.802 175.567 o
8 -4 3 29.495 21.513 3.495 72.775 o
8 -4 4 409.491 430.075 12.019 4.808 o
8 -4 5 7.861 6.195 2.513 176.741 o
8 -4 6 204.096 212.151 7.876 11.039 o
8 -4 7 193.859 164.027 9.789 9.408 o
8 -4 8 252.774 258.236 7.724 9.756 o
8 -4 9 5.763 2.395 2.170 247.307 o
8 -4 10 216.674 199.597 6.786 12.285 o
8 -3 0 18.799 23.725 1.469 171.902 o
8 -3 1 17.122 21.758 1.589 176.446 o
8 -3 2 110.385 96.870 2.839 33.955 o
8 -3 3 83.498 77.632 2.849 42.328 o
8 -3 4 163.261 151.598 5.674 17.067 o
8 -3 5 77.778 55.656 3.737 40.336 o
8 -3 6 361.724 387.371 8.930 6.629 o
8 -3 7 974.300 953.989 23.250 1.439 o
8 -3 8 16.367 24.540 2.927 103.370 o
8 -3 9 697.153 698.447 18.434 2.269 o
8 -3 10 9.151 9.430 2.365 178.286 o
8 -3 11 2.846 5.404 2.197 255.156 o
8 -2 0 32.278 25.371 1.638 121.044 o
8 -2 1 0.491 0.571 0.917 1525.670 o
8 -2 2 263.632 274.435 4.737 12.187 o
8 -2 3 29.808 38.769 2.097 99.998 o
8 -2 4 167.874 187.439 4.015 19.187 o
8 -2 5 793.227 774.013 17.121 2.227 o
8 -2 6 606.709 618.436 14.741 3.067 o
8 -2 7 170.383 148.960 4.952 18.305 o
8 -2 8 1067.270 1027.970 21.064 1.478 o
8 -2 9 14.615 9.410 2.340 158.222 o
8 -2 10 793.153 741.191 16.277 2.348 o
8 -2 11 21.835 17.926 3.808 72.280 o
8 -2 12 31.638 32.952 3.390 69.271 o
8 -1 0 82.518 78.745 2.600 44.094 o
8 -1 1 103.544 101.268 2.804 35.004 o
8 -1 2 408.946 382.999 6.938 7.133 o
8 -1 3 1045.760 1030.310 16.463 1.794 o
8 -1 4 1124.020 1129.520 14.835 1.755 o
8 -1 5 1135.440 1067.500 15.134 1.759 o
8 -1 6 52.314 64.481 3.494 49.029 o
8 -1 7 616.111 616.579 13.175 3.334 o
8 -1 8 1.138 6.118 1.820 364.324 o
8 -1 9 382.970 407.269 9.349 6.150 o
8 -1 10 14.357 15.868 2.241 154.920 o
8 -1 11 83.752 99.526 4.403 30.573 o
8 -1 12 25.625 22.930 2.903 92.408 o
8 -1 13 90.677 104.338 7.196 18.117 o
8 0 0 1.760 2.380 1.032 900.591 o
8 0 1 15.095 20.215 1.519 195.363 o
8 0 2 424.443 447.981 9.149 5.747 o
8 0 3 721.955 755.320 10.559 3.248 o
8 0 4 534.319 585.396 7.635 4.995 o
8 0 5 796.962 788.415 11.447 2.879 o
8 0 6 710.837 750.364 10.945 3.232 o
8 0 7 8.714 6.160 1.732 275.478 o
8 0 8 316.024 303.124 8.858 7.596 o
8 0 9 8.074 11.846 1.991 218.741 o
8 0 10 496.133 490.899 16.273 3.194 o
8 0 11 30.811 32.734 2.742 85.289 o
8 0 12 47.557 38.246 3.098 62.544 o
8 0 13 339.608 357.447 9.632 6.604 o
8 1 0 77.991 66.435 2.654 47.213 o
8 1 1 245.897 244.385 5.168 12.736 o
8 1 2 766.830 756.625 11.224 3.026 o
8 1 3 867.209 860.975 12.279 2.547 o
8 1 4 16.342 19.196 1.435 197.451 o
8 1 5 131.589 119.061 2.657 29.295 o
8 1 6 127.109 106.268 4.040 26.092 o
8 1 7 1.752 0.449 1.125 908.496 o
8 1 8 175.239 200.180 7.006 13.173 o
8 1 9 400.970 429.036 11.485 5.055 o
8 1 10 7.525 10.204 1.981 229.972 o
8 1 11 8.010 6.791 1.859 258.487 o
8 1 12 2.121 1.659 1.943 348.990 o
8 1 13 90.151 98.130 5.219 25.834 o
8 1 14 891.662 830.583 19.696 1.821 o
8 2 0 20.934 22.304 1.919 142.554 o
8 2 1 168.085 182.141 4.559 18.279 o
8 2 2 653.977 708.206 11.322 3.412 o
8 2 3 305.139 316.202 6.173 9.558 o
8 2 4 1364.630 1440.720 19.471 1.209 o
8 2 5 399.388 432.457 6.910 6.978 o
8 2 6 200.427 214.883 4.538 15.793 o
8 2 7 0.870 -1.999 1.045 1203.570 o
8 2 8 69.767 80.003 2.693 47.411 o
8 2 9 170.889 164.366 4.751 18.249 o
8 2 10 0.445 -0.415 1.504 653.867 o
8 2 11 50.701 52.458 3.183 55.900 o
8 2 12 4.993 10.294 2.272 208.700 o
8 2 13 495.814 502.394 12.114 4.204 o
8 2 14 3.615 5.516 2.467 206.125 o
8 3 0 22.139 17.718 1.679 158.820 o
8 3 1 348.621 332.008 8.447 7.312 o
8 3 2 624.407 606.830 13.541 3.255 o
8 3 3 573.562 551.112 10.170 4.255 o
8 3 4 25.793 31.881 1.965 116.974 o
8 3 5 752.338 736.002 10.787 3.154 o
8 3 6 116.725 104.034 3.296 30.402 o
8 3 7 6.172 5.087 1.364 408.302 o
8 3 8 68.079 71.355 2.830 48.441 o
8 3 9 81.048 74.280 3.008 42.415 o
8 3 10 234.646 233.359 7.759 10.305 o
8 3 11 45.291 43.454 3.313 59.062 o
8 3 12 45.861 38.471 3.217 61.588 o
8 3 13 79.106 80.681 4.512 32.147 o
8 3 14 957.752 901.736 22.575 1.514 o
8 3 15 72.660 69.159 4.728 32.804 o
8 4 0 376.752 395.947 7.326 7.239 o
8 4 1 161.616 170.132 4.177 19.857 o
8 4 2 250.356 269.123 5.976 11.419 o
8 4 3 197.456 191.839 5.061 15.639 o
8 4 4 1.166 -1.597 1.148 980.529 o
8 4 5 481.436 468.986 8.487 5.492 o
8 4 6 395.481 403.689 7.049 7.117 o
8 4 7 168.661 157.612 3.892 20.406 o
8 4 8 2.073 3.914 1.436 523.752 o
8 4 9 570.145 581.576 9.980 4.245 o
8 4 10 27.119 26.757 1.924 121.021 o
8 4 11 997.624 974.046 27.459 1.184 o
8 4 12 181.811 171.756 7.112 13.240 o
8 4 13 192.943 207.855 6.465 13.322 o
8 4 14 21.009 21.598 3.222 88.387 o
8 4 15 23.885 19.200 2.885 97.775 o
8 5 0 400.744 406.004 7.962 6.631 o
8 5 1 239.137 228.529 5.040 13.354 o
8 5 2 136.281 146.616 3.854 23.644 o
8 5 3 86.945 84.082 3.234 38.162 o
8 5 4 137.661 153.140 4.198 22.282 o
8 5 5 84.124 86.160 3.218 38.682 o
8 5 6 153.140 164.128 4.372 20.224 o
8 5 7 46.551 51.846 2.184 72.807 o
8 5 8 252.917 265.247 5.539 11.844 o
8 5 9 79.812 95.230 3.671 35.833 o
8 5 10 1129.760 1117.440 20.351 1.438 o
8 5 11 32.983 35.402 3.136 72.745 o
8 5 12 768.007 768.343 16.316 2.362 o
8 5 13 287.412 291.104 8.472 8.309 o
8 5 14 76.196 77.058 5.263 28.472 o
8 5 15 1.766 -0.188 2.470 237.909 o
8 6 0 116.154 126.678 3.899 26.684 o
8 6 1 7.281 2.167 1.330 427.471 o
8 6 2 25.629 30.000 2.026 117.071 o
8 6 3 7.262 8.338 1.488 325.870 o
8 6 4 22.712 27.383 2.022 126.435 o
8 6 5 600.789 613.105 12.460 3.526 o
8 6 6 161.559 167.965 4.927 18.319 o
8 6 7 518.710 509.028 10.268 4.599 o
8 6 8 30.819 27.393 1.745 118.613 o
8 6 9 262.678 268.309 5.768 11.325 o
8 6 10 43.157 43.815 2.897 66.825 o
8 6 11 572.810 600.823 11.353 3.881 o
8 6 12 215.586 206.980 6.138 13.081 o
8 6 13 252.455 259.462 8.329 9.186 o
8 6 14 18.025 16.868 3.410 88.163 o
8 6 15 12.425 6.483 2.790 137.207 o
8 7 0 1.327 0.444 2.067 334.479 o
8 7 1 237.636 239.347 7.340 10.630 o
8 7 2 218.969 222.839 6.041 12.859 o
8 7 3 28.507 29.781 2.152 107.621 o
8 7 4 9.847 11.697 1.699 242.863 o
8 7 5 22.588 20.213 1.750 149.208 o
8 7 6 529.535 553.278 11.344 4.156 o
8 7 7 61.712 60.630 2.890 52.501 o
8 7 8 1160.560 1176.640 18.452 1.493 o
8 7 9 201.997 209.393 4.968 15.207 o
8 7 10 586.456 591.985 10.410 4.053 o
8 7 11 255.414 263.901 8.218 9.202 o
8 7 12 146.068 143.376 5.247 19.268 o
8 7 13 163.072 173.440 5.651 16.587 o
8 7 14 115.228 103.349 5.610 21.764 o
8 7 15 17.088 19.015 3.301 91.855 o
8 8 0 518.332 520.240 10.757 4.437 o
8 8 1 1.385 -1.828 1.519 590.946 o
8 8 2 4.447 4.025 1.522 412.871 o
8 8 3 1.942 1.765 1.311 659.694 o
8 8 4 87.814 87.176 3.295 37.253 o
8 8 5 859.024 827.839 15.595 2.248 o
8 8 6 35.669 37.046 2.394 86.149 o
8 8 7 1517.540 1462.810 26.687 0.898 o
8 8 8 109.135 100.774 4.470 26.817 o
8 8 9 1003.800 1009.070 19.522 1.638 o
8 8 10 101.283 93.215 4.882 26.384 o
8 8 11 125.350 122.637 3.918 25.795 o
8 8 12 196.169 189.338 6.053 14.158 o
8 8 13 24.127 18.875 2.776 101.644 o
8 8 14 22.667 20.406 2.587 110.132 o
8 8 15 7.481 4.522 2.505 183.233 o
8 9 0 347.138 344.952 10.592 6.087 o
8 9 1 205.189 189.570 5.619 14.493 o
8 9 2 223.031 222.438 6.200 12.539 o
8 9 3 73.497 84.260 3.520 39.466 o
8 9 4 542.622 550.111 12.231 3.891 o
8 9 5 136.346 133.926 4.484 22.404 o
8 9 6 908.331 915.633 17.210 1.966 o
8 9 7 0.189 0.826 1.635 550.218 o
8 9 8 1191.510 1168.960 22.383 1.275 o
8 9 9 211.335 211.554 6.514 12.632 o
8 9 10 478.391 448.523 11.511 4.584 o
8 9 11 134.206 122.943 5.774 19.256 o
8 9 12 56.219 55.062 4.281 41.254 o
8 9 13 39.109 38.892 3.977 53.206 o
8 9 14 74.360 73.754 5.005 30.439 o
8 9 15 20.664 17.772 2.753 109.062 o
8 10 0 8.630 9.284 2.429 174.790 o
8 10 1 1013.350 1013.970 19.902 1.601 o
8 10 2 36.348 41.908 2.681 76.811 o
8 10 3 1371.800 1341.760 27.664 0.943 o
8 10 4 0.551 2.977 1.552 540.189 o
8 10 5 1311.010 1226.090 27.592 0.990 o
8 10 6 57.863 59.320 3.834 44.507 o
8 10 7 105.433 103.026 4.737 25.997 o
8 10 8 1.533 3.664 1.990 328.339 o
8 10 9 69.548 74.210 4.208 36.524 o
8 10 10 5.253 3.330 2.022 275.116 o
8 10 11 38.127 34.799 3.205 67.790 o
8 10 12 34.502 35.067 3.322 67.906 o
8 10 13 71.395 70.942 6.450 23.311 o
8 10 14 119.558 119.044 5.771 20.352 o
8 10 15 136.413 141.847 6.818 16.023 o
8 11 0 270.485 310.008 13.666 5.171 o
8 11 1 4.964 3.564 2.031 275.138 o
8 11 2 380.354 401.519 9.510 6.122 o
8 11 3 6.546 7.640 1.857 269.190 o
8 11 4 1178.070 1194.960 26.164 1.108 o
8 11 5 8.337 8.761 2.351 185.239 o
8 11 6 121.692 126.395 5.891 19.604 o
8 11 7 9.138 7.902 2.147 205.873 o
8 11 8 80.716 82.931 4.438 32.143 o
8 11 9 34.661 32.055 3.060 74.406 o
8 11 10 29.048 24.796 2.920 86.743 o
8 11 11 4.359 3.945 2.074 270.961 o
8 11 12 481.648 475.748 12.011 4.353 o
8 11 13 70.155 69.950 4.443 35.140 o
8 11 14 638.313 633.179 14.336 3.042 o
8 12 0 12.013 16.189 4.611 60.015 o
8 12 1 566.954 589.362 21.758 2.092 o
8 12 2 5.083 4.051 2.315 222.852 o
8 12 3 546.532 507.309 13.774 3.588 o
8 12 4 641.715 614.530 23.431 1.819 o
8 12 5 50.223 50.445 3.856 48.234 o
8 12 6 84.235 81.395 6.568 21.398 o
8 12 7 57.398 55.858 4.339 40.316 o
8 12 8 0.045 -0.113 2.367 275.051 o
8 12 9 134.667 126.879 5.529 19.786 o
8 12 10 20.881 24.910 2.986 94.434 o
8 12 11 145.570 149.871 6.392 16.392 o
8 12 12 35.460 36.258 3.487 63.754 o
8 12 13 247.291 244.915 8.153 9.560 o
8 13 1 114.294 115.523 9.132 12.432 o
8 13 2 220.311 225.422 9.363 8.975 o
8 13 3 156.478 155.029 6.849 14.871 o
8 13 4 622.879 621.601 26.612 1.541 o
8 13 5 1160.670 1122.640 29.906 0.981 o
8 13 6 43.151 44.798 4.409 45.051 o
8 13 7 418.252 401.329 13.648 4.277 o
8 13 8 175.958 180.094 8.485 11.223 o
8 13 9 108.222 114.371 5.942 20.754 o
8 13 10 307.485 305.754 8.684 7.800 o
8 13 11 66.185 62.997 4.793 34.019 o
8 13 12 199.670 186.496 6.762 13.005 o
8 14 3 315.686 323.430 20.345 2.849 o
8 14 4 24.068 29.766 3.852 65.564 o
8 14 5 371.701 348.568 12.847 4.899 o
8 14 6 199.051 198.722 9.224 9.671 o
8 14 7 176.455 157.012 7.691 12.684 o
8 14 8 33.512 27.290 4.007 57.957 o
8 14 9 9.363 6.132 3.500 102.955 o
8 14 10 322.441 312.283 11.300 6.032 o
8 14 11 498.342 502.119 13.444 3.839 o
9 -6 0 280.405 275.278 9.140 7.999 o
9 -6 1 8.018 4.495 3.280 118.525 o
9 -6 2 168.540 158.666 8.630 11.425 o
9 -6 3 17.534 13.553 3.722 80.198 o
9 -5 0 42.288 42.935 3.248 61.872 o
9 -5 1 27.794 28.259 3.202 78.624 o
9 -5 2 3.623 4.387 3.109 141.000 o
9 -5 3 18.790 16.738 3.818 74.877 o
9 -5 4 192.815 175.819 8.661 10.675 o
9 -5 5 7.901 7.438 3.477 105.316 o
9 -5 6 141.254 133.959 10.743 9.326 o
9 -4 0 80.114 79.366 4.337 33.161 o
9 -4 1 82.200 79.758 4.022 34.711 o
9 -4 2 8.149 4.354 2.134 225.962 o
9 -4 3 272.898 248.407 10.399 7.306 o
9 -4 4 127.791 111.344 7.459 15.544 o
9 -4 5 96.878 107.216 7.418 17.085 o
9 -4 6 2.821 1.772 2.480 221.569 o
9 -4 7 334.179 328.094 9.293 6.990 o
9 -3 0 54.260 45.397 2.842 60.384 o
9 -3 1 216.735 194.895 6.008 13.419 o
9 -3 2 159.112 145.216 5.050 18.873 o
9 -3 3 10.739 8.651 1.643 256.105 o
9 -3 4 257.107 249.712 10.288 7.550 o
9 -3 5 72.296 61.717 4.764 33.257 o
9 -3 6 353.958 321.098 10.385 6.235 o
9 -3 7 78.803 68.932 4.411 33.843 o
9 -3 8 281.052 268.773 8.226 8.755 o
9 -3 9 332.899 339.630 10.620 6.207 o
9 -2 0 102.119 112.625 4.341 27.490 o
9 -2 1 62.013 60.825 3.624 45.031 o
9 -2 2 70.968 73.999 3.875 38.698 o
9 -2 3 251.756 260.825 6.312 11.146 o
9 -2 4 4.381 4.943 1.622 372.963 o
9 -2 5 381.206 386.641 14.232 4.263 o
9 -2 6 215.505 226.972 8.384 10.059 o
9 -2 7 1110.900 1088.090 25.488 1.196 o
9 -2 8 558.551 564.954 20.073 2.342 o
9 -2 9 194.588 195.517 7.432 12.055 o
9 -2 10 57.409 65.449 4.374 38.850 o
9 -1 0 4.569 6.353 1.892 291.996 o
9 -1 1 7.731 6.977 1.626 301.621 o
9 -1 2 463.006 437.484 10.181 5.140 o
9 -1 3 7.551 7.138 1.651 298.094 o
9 -1 4 750.503 711.593 12.386 2.968 o
9 -1 5 280.633 270.281 9.995 7.398 o
9 -1 6 590.214 582.080 21.661 2.082 o
9 -1 7 481.786 427.060 18.638 2.812 o
9 -1 8 253.741 278.343 8.312 9.030 o
9 -1 9 247.330 253.539 7.825 9.801 o
9 -1 10 46.786 48.160 3.896 49.409 o
9 -1 11 90.493 85.543 8.817 14.188 o
9 0 0 82.447 73.991 3.800 36.673 o
9 0 1 764.170 759.567 13.659 2.707 o
9 0 2 6.739 3.978 1.517 365.375 o
9 0 3 1045.870 1095.190 16.593 1.750 o
9 0 4 15.661 17.658 1.752 181.512 o
9 0 5 779.096 825.188 13.152 2.669 o
9 0 6 25.678 31.270 2.224 108.816 o
9 0 7 7.536 4.258 2.116 233.606 o
9 0 8 36.566 40.823 3.570 60.347 o
9 0 9 3.772 2.034 2.228 256.538 o
9 0 10 0.183 -0.962 2.118 340.809 o
9 0 11 6.136 4.836 2.437 197.301 o
9 1 0 488.203 492.616 11.017 4.578 o
9 1 1 85.520 101.792 5.426 25.195 o
9 1 2 559.797 529.688 10.569 4.270 o
9 1 3 124.613 124.140 3.707 26.506 o
9 1 4 886.772 873.462 12.806 2.443 o
9 1 5 35.439 42.345 2.308 85.411 o
9 1 6 60.715 58.050 2.674 55.816 o
9 1 7 75.243 87.486 3.369 39.687 o
9 1 8 12.143 7.867 2.176 186.181 o
9 1 9 4.847 -0.179 1.929 322.396 o
9 1 10 147.182 156.705 5.880 17.301 o
9 1 11 4.855 2.616 2.158 256.748 o
9 1 12 430.389 449.610 11.487 4.836 o
9 2 0 30.714 23.125 2.665 93.221 o
9 2 1 726.195 722.983 18.028 2.258 o
9 2 2 9.645 11.175 2.072 201.545 o
9 2 3 56.691 74.988 3.722 43.581 o
9 2 4 4.650 2.885 1.568 406.265 o
9 2 5 37.529 40.692 2.146 87.491 o
9 2 6 390.398 365.135 8.023 6.911 o
9 2 7 110.541 101.203 3.938 28.854 o
9 2 8 53.221 49.016 2.855 59.789 o
9 2 9 29.743 20.487 2.532 100.565 o
9 2 10 109.030 116.821 5.382 22.520 o
9 2 11 155.467 150.265 7.217 14.283 o
9 2 12 3.034 8.509 2.923 152.083 o
9 3 0 1326.750 1304.640 32.194 0.826 o
9 3 1 29.877 37.386 3.191 73.231 o
9 3 2 475.285 455.834 10.172 5.014 o
9 3 3 455.631 464.694 11.817 4.559 o
9 3 4 28.071 26.918 2.354 104.092 o
9 3 5 136.316 128.000 4.347 23.070 o
9 3 6 4.158 4.525 1.191 545.151 o
9 3 7 221.431 243.446 6.241 12.233 o
9 3 8 496.029 529.886 10.590 4.570 o
9 3 9 232.532 223.022 6.539 11.851 o
9 3 10 257.612 256.938 9.440 8.170 o
9 3 11 81.034 75.577 5.343 27.538 o
9 3 12 145.048 138.431 8.891 11.808 o
9 3 13 341.634 326.333 12.567 5.241 o
9 4 0 238.557 223.176 7.468 10.644 o
9 4 1 962.370 988.086 20.979 1.584 o
9 4 2 47.203 51.727 3.537 53.074 o
9 4 3 433.468 446.279 10.072 5.338 o
9 4 4 335.160 361.019 8.592 7.216 o
9 4 5 46.349 53.232 3.254 56.872 o
9 4 6 0.864 -0.604 1.440 681.549 o
9 4 7 93.165 83.197 2.985 38.285 o
9 4 8 105.984 102.861 4.010 29.055 o
9 4 9 774.007 735.230 15.054 2.534 o
9 4 10 200.704 215.494 6.465 12.959 o
9 4 11 392.632 372.321 10.638 5.631 o
9 4 12 76.264 86.218 5.837 25.013 o
9 4 13 378.067 352.347 11.351 5.482 o
9 5 0 502.432 473.948 11.248 4.485 o
9 5 1 357.874 346.475 8.928 6.866 o
9 5 2 74.996 64.907 4.049 37.517 o
9 5 3 23.232 19.883 2.670 106.306 o
9 5 4 444.558 447.469 11.206 4.862 o
9 5 5 17.343 19.702 2.638 118.725 o
9 5 6 159.938 157.843 5.279 17.938 o
9 5 7 31.051 38.023 2.653 84.452 o
9 5 8 782.887 830.746 15.458 2.384 o
9 5 9 394.344 386.419 9.365 6.135 o
9 5 10 858.215 859.196 18.610 1.937 o
9 5 11 88.901 84.222 5.055 27.545 o
9 5 12 228.117 218.020 6.980 11.502 o
9 5 13 89.372 84.379 5.722 24.360 o
9 6 0 93.499 94.418 5.076 26.319 o
9 6 1 37.208 46.764 4.362 47.206 o
9 6 2 25.419 28.131 2.865 90.643 o
9 6 3 24.439 27.959 3.032 86.838 o
9 6 4 2.730 2.203 1.885 351.185 o
9 6 5 95.842 92.143 4.691 27.970 o
9 6 6 418.361 397.942 10.626 5.379 o
9 6 7 524.445 479.424 10.880 4.472 o
9 6 8 291.801 295.676 7.878 8.666 o
9 6 9 708.420 688.919 12.793 3.045 o
9 6 10 93.726 109.053 4.467 28.212 o
9 6 11 403.022 408.883 9.596 5.875 o
9 6 12 11.470 13.290 2.198 174.582 o
9 6 13 238.793 239.263 10.043 8.017 o
9 7 0 18.134 13.440 2.562 127.763 o
9 7 1 91.407 84.782 5.590 24.726 o
9 7 2 1.193 -2.391 2.835 185.955 o
9 7 3 6.885 2.959 2.001 263.926 o
9 7 4 296.585 292.914 9.077 7.737 o
9 7 5 57.331 65.914 4.146 40.803 o
9 7 6 105.516 103.482 5.811 21.807 o
9 7 7 418.565 437.999 10.217 5.407 o
9 7 8 634.858 650.031 13.720 3.136 o
9 7 9 397.865 367.876 9.153 6.282 o
9 7 10 217.148 206.553 6.457 12.611 o
9 7 11 4.507 5.928 2.295 223.235 o
9 7 12 210.053 211.010 7.013 12.011 o
9 7 13 0.692 -0.792 1.822 444.567 o
9 8 0 0.359 -0.767 1.941 401.376 o
9 8 1 11.191 12.132 2.589 146.699 o
9 8 2 471.225 438.744 12.284 4.401 o
9 8 3 100.925 100.941 4.774 26.460 o
9 8 4 141.156 129.509 5.223 20.110 o
9 8 5 95.816 96.814 5.521 24.029 o
9 8 6 197.737 199.989 9.220 9.688 o
9 8 7 1021.500 946.186 20.787 1.565 o
9 8 8 9.285 11.808 2.331 175.609 o
9 8 9 434.323 414.961 14.675 3.879 o
9 8 10 21.862 16.151 2.794 106.678 o
9 8 11 388.005 417.156 11.177 5.288 o
9 8 12 1.601 -0.825 2.067 333.635 o
9 8 13 23.288 25.289 3.436 77.877 o
9 9 0 497.786 479.607 22.759 2.100 o
9 9 1 162.513 174.744 5.768 16.347 o
9 9 2 59.147 50.294 6.911 23.044 o
9 9 3 112.115 119.281 5.704 21.083 o
9 9 4 160.905 156.830 5.681 17.040 o
9 9 5 232.348 242.179 8.624 9.379 o
9 9 6 366.780 373.130 11.524 5.411 o
9 9 7 39.554 40.915 3.539 59.244 o
9 9 8 756.417 731.554 19.014 2.099 o
9 9 9 75.831 73.779 4.566 32.934 o
9 9 10 411.531 399.974 10.870 5.319 o
9 9 11 93.404 88.264 5.202 26.092 o
9 9 12 2.514 5.197 2.452 216.311 o
9 9 13 255.605 259.177 8.378 9.093 o
9 10 0 61.562 66.475 6.063 26.398 o
9 10 1 119.894 114.374 6.126 19.401 o
9 10 2 179.789 163.902 11.200 8.131 o
9 10 3 601.140 573.629 14.961 3.096 o
9 10 4 133.990 121.070 7.051 16.040 o
9 10 5 448.007 410.929 14.036 4.023 o
9 10 6 4.643 4.508 2.480 201.256 o
9 10 7 143.313 131.605 6.637 16.356 o
9 10 8 77.452 87.191 9.382 13.298 o
9 10 9 41.647 37.641 3.670 56.941 o
9 10 10 4.613 7.237 2.519 189.165 o
9 10 11 290.557 295.677 9.114 7.767 o
9 10 12 115.507 123.600 6.266 18.974 o
9 11 1 88.829 103.718 5.924 22.708 o
9 11 2 66.497 56.832 4.683 35.344 o
9 11 3 196.652 211.195 12.907 6.373 o
9 11 4 722.007 698.269 23.188 1.736 o
9 11 5 141.711 146.599 7.033 15.232 o
9 11 6 214.578 210.759 9.429 9.107 o
9 11 7 1.059 3.028 2.321 259.280 o
9 11 8 58.832 54.940 4.350 39.977 o
9 11 9 129.045 130.871 7.574 14.859 o
9 11 10 50.633 51.944 4.563 40.384 o
9 11 11 34.788 40.163 3.838 57.006 o
9 11 12 61.473 59.312 4.561 37.072 o
9 12 3 470.525 417.195 28.440 1.536 o
9 12 4 108.330 100.203 6.432 19.617 o
9 12 5 125.290 109.580 6.500 18.149 o
9 12 6 24.349 18.828 3.552 76.630 o
9 12 7 2.954 1.824 2.674 192.872 o
9 12 8 3.408 2.543 2.447 219.975 o
9 12 9 0.487 -1.497 2.183 316.616 o
9 12 10 9.458 9.883 2.828 138.039 o
9 12 11 139.895 138.401 6.182 17.436 o
9 13 6 7.916 5.169 3.000 136.415 o
9 13 7 20.179 17.097 3.644 78.475 o
9 13 8 43.055 45.249 4.916 39.562 o
10 -2 0 67.332 67.277 4.504 35.505 o
10 -2 1 63.932 66.019 4.013 40.277 o
10 -2 2 214.922 212.783 7.161 11.672 o
10 -2 3 175.171 169.899 7.831 12.323 o
10 -2 4 23.455 22.233 3.158 87.313 o
10 -2 5 636.720 620.682 19.646 2.254 o
10 -1 0 112.372 109.178 5.523 22.064 o
10 -1 1 137.627 136.357 5.363 19.737 o
10 -1 2 117.831 110.185 4.816 24.056 o
10 -1 3 98.933 104.420 5.097 25.116 o
10 -1 4 336.255 335.162 10.573 6.222 o
10 -1 5 238.175 241.312 7.355 10.581 o
10 -1 6 509.212 502.452 14.247 3.603 o
10 -1 7 19.879 18.438 3.532 81.458 o
10 0 0 69.941 66.459 4.357 36.147 o
10 0 1 580.588 561.302 12.716 3.625 o
10 0 2 127.832 120.138 5.103 21.787 o
10 0 3 317.227 298.277 8.130 8.104 o
10 0 4 28.097 31.168 3.153 78.273 o
10 0 5 176.220 181.432 6.330 14.581 o
10 0 6 210.592 212.613 6.838 12.205 o
10 0 7 136.194 140.006 7.216 15.189 o
10 0 8 9.178 6.329 3.039 129.026 o
10 1 0 430.945 444.943 14.392 3.920 o
10 1 1 254.735 259.510 8.055 9.399 o
10 1 2 612.381 591.652 13.260 3.365 o
10 1 3 173.784 174.019 5.867 15.665 o
10 1 4 405.879 386.466 9.604 5.936 o
10 1 5 253.670 254.800 8.005 9.505 o
10 1 6 46.583 48.645 3.706 51.797 o
10 1 7 0.678 -2.212 1.815 448.030 o
10 1 8 55.510 57.689 4.967 35.159 o
10 1 9 128.505 126.470 7.149 15.929 o
10 2 0 168.321 168.652 6.334 15.130 o
10 2 1 318.414 307.584 8.877 7.530 o
10 2 2 108.554 103.827 5.762 21.733 o
10 2 3 135.871 143.732 5.439 19.408 o
10 2 4 11.668 8.749 2.256 178.694 o
10 2 5 1.247 1.600 1.990 350.119 o
10 2 6 98.905 98.787 4.610 27.552 o
10 2 7 77.482 74.209 4.437 33.440 o
10 2 8 119.584 111.832 5.145 22.666 o
10 2 9 143.023 141.578 7.287 14.749 o
10 2 10 221.686 228.998 8.934 9.353 o
10 3 0 470.634 465.289 11.830 4.482 o
10 3 1 43.077 44.233 4.082 49.160 o
10 3 2 450.193 470.255 15.154 3.610 o
10 3 3 239.973 242.745 8.581 9.290 o
10 3 4 1.433 0.869 2.131 311.663 o
10 3 5 18.360 19.564 2.807 109.205 o
10 3 6 78.787 75.772 4.552 32.360 o
10 3 7 58.853 60.889 3.824 44.070 o
10 3 8 139.670 131.541 5.846 18.479 o
10 3 9 496.467 492.653 12.141 4.214 o
10 3 10 49.037 46.828 4.173 45.604 o
10 4 0 5.155 5.082 2.392 208.138 o
10 4 1 652.868 649.913 15.150 2.853 o
10 4 2 35.179 33.512 3.263 69.174 o
10 4 3 427.315 418.523 12.353 4.631 o
10 4 4 405.454 398.239 11.867 4.971 o
10 4 5 60.641 58.502 4.148 40.890 o
10 4 6 47.260 49.683 3.981 47.944 o
10 4 7 4.372 4.620 2.070 268.233 o
10 4 8 868.686 859.579 17.426 2.033 o
10 4 9 3.969 4.115 2.299 233.469 o
10 4 10 182.558 172.206 6.118 14.887 o
10 5 0 143.847 134.371 10.546 9.524 o
10 5 1 56.585 52.900 4.026 43.941 o
10 5 2 182.237 165.495 6.247 14.802 o
10 5 3 39.121 44.220 3.640 57.026 o
10 5 4 36.327 36.232 4.001 54.626 o
10 5 5 31.913 31.464 3.371 70.009 o
10 5 6 44.815 45.556 3.794 51.985 o
10 5 7 141.159 141.506 8.164 13.114 o
10 5 8 0.434 0.193 2.123 333.700 o
10 5 9 906.293 926.455 18.653 1.841 o
10 5 10 105.903 106.698 5.248 23.729 o
10 5 11 19.989 22.563 3.671 75.528 o
10 6 0 0.674 -1.972 2.402 260.864 o
10 6 1 66.519 61.817 6.442 24.179 o
10 6 2 417.273 419.644 17.584 3.172 o
10 6 3 35.584 34.787 3.431 65.178 o
10 6 4 321.971 322.212 9.294 7.146 o
10 6 5 89.549 95.457 5.767 23.639 o
10 6 6 131.225 127.430 5.948 18.824 o
10 6 7 12.089 13.042 2.813 128.289 o
10 6 8 1373.110 1317.690 27.821 0.942 o
10 6 9 20.199 19.256 2.741 109.086 o
10 6 10 93.299 92.470 4.748 27.998 o
10 6 11 106.514 104.909 5.725 21.982 o
10 7 0 34.202 33.592 3.591 63.393 o
10 7 1 270.132 267.678 16.486 4.094 o
10 7 2 188.251 184.583 7.464 12.325 o
10 7 3 499.620 473.112 12.113 4.250 o
10 7 4 35.187 31.640 5.045 41.814 o
10 7 5 246.569 235.197 8.589 9.236 o
10 7 6 45.519 38.214 3.723 54.232 o
10 7 7 135.459 139.564 6.258 17.447 o
10 7 8 10.068 7.814 2.689 149.627 o
10 7 9 346.848 356.506 10.243 6.222 o
10 7 10 65.913 70.017 4.595 34.853 o
10 7 11 158.965 144.110 6.341 16.027 o
10 8 1 173.440 165.616 6.980 13.832 o
10 8 2 379.403 363.113 10.803 5.682 o
10 8 3 5.358 1.976 2.661 182.089 o
10 8 4 245.258 240.261 7.883 9.904 o
10 8 5 184.332 180.179 7.559 12.350 o
10 8 6 399.844 383.279 12.061 4.968 o
10 8 7 64.390 62.533 4.443 37.051 o
10 8 8 236.549 227.034 7.747 10.343 o
10 8 9 1.396 -1.387 2.456 243.475 o
10 8 10 1.345 4.094 2.526 216.613 o
10 9 3 177.392 172.717 6.929 13.668 o
10 9 4 68.655 63.825 4.898 32.781 o
10 9 5 656.847 663.270 21.463 1.988 o
10 9 6 83.600 79.047 5.497 26.262 o
10 9 7 255.492 261.858 9.500 8.117 o
10 9 8 157.494 156.499 7.402 13.762 o
10 9 9 10.870 10.095 3.158 114.416 o
10 9 10 36.483 46.062 4.529 45.492 o
10 10 5 129.612 134.672 10.086 10.368 o
10 10 6 870.985 806.043 24.437 1.482 o
10 10 7 142.705 130.121 6.913 15.790 o
10 10 8 143.494 139.906 7.218 14.906 o

_iucr_refine_instructions_details
;
TITL m1574 in P-1
REM 'orange'
REM 'prism'
CELL 0.71073 8.1946 13.743 14.154 70.01 74.91 77.01
ZERR 2 0.0016 0.003 0.003 0.03 0.03 0.03
LATT 1
SFAC C H B N O F P Fe
UNIT 54 76 2 4 4 8 2 2

L.S. 4
PLAN  20
SIZE 0.16 0.18 0.19
TEMP -173
CONF
LIST 3
BOND $H
ACTA 
WPDB -2
FMAP 2
MORE -1
SHEL 8 0.76
OMIT 2 1 6
OMIT 2 3 7
OMIT 2 6 4
OMIT -2 -2 5
OMIT -2 -3 3
OMIT 2 2 8
OMIT 1 8 3
OMIT 1 0 0
OMIT 3 0 5
OMIT 0 -1 1
WGHT 0.015095 0.328999
FVAR 0.15118
REM <olex2.extras>
REM <HklSrc "%.\\compound5.hkl">
REM </olex2.extras>

Fe2   8     0.13286  0.26199  0.25605  11.00000  0.01097  0.01080  0.01108 =
 -0.00268 -0.00374 -0.00166 
H1    2    -0.01230  0.22146  0.33682  11.00000  0.04552  0.02359  0.03405 =
 -0.00867 -0.02277  0.01286 
P3    7     0.04887  0.17096  0.17799  11.00000  0.01250  0.01128  0.01236 =
 -0.00278 -0.00439 -0.00229 
O2    5     0.42996  0.34560  0.10149  11.00000  0.01947  0.02893  0.01873 =
 -0.00485  0.00013 -0.01039 
O1    5     0.31479  0.07784  0.38361  11.00000  0.02532  0.01924  0.02514 =
 0.00081 -0.01275  0.00160 
N1    4    -0.02932  0.37761  0.18847  11.00000  0.01304  0.01134  0.01221 =
 -0.00178 -0.00420 -0.00196 
N2    4     0.10735  0.36067  0.33556  11.00000  0.01374  0.01318  0.01123 =
 -0.00338 -0.00412 -0.00256 
C1    1    -0.03736  0.28058  0.07645  11.00000  0.01846  0.01459  0.01306 =
 -0.00245 -0.00651 -0.00344 
H1A   2     0.06850  0.29804  0.00988  11.00000  0.03926  0.02493  0.02191 =
 -0.00776 -0.00233 -0.00692 
H1B   2    -0.13596  0.26204  0.04953  11.00000  0.03945  0.02528  0.02717 =
 -0.00625 -0.01469 -0.00091 
C2    1    -0.09780  0.37561  0.11262  11.00000  0.01422  0.01270  0.01297 =
 -0.00108 -0.00526 -0.00258 
C3    1    -0.21884  0.45836  0.07165  11.00000  0.01689  0.01517  0.01574 =
 -0.00023 -0.00765 -0.00187 
H3    2    -0.27276  0.45274  0.01241  11.00000  0.03892  0.03161  0.03501 =
 -0.00605 -0.02061  0.00261 
C4    1    -0.26681  0.54384  0.10933  11.00000  0.01841  0.01457  0.01709 =
 -0.00007 -0.00701  0.00040 
H4    2    -0.36476  0.60714  0.08145  11.00000  0.04279  0.03049  0.03335 =
 -0.00630 -0.01854  0.00466 
C5    1    -0.19039  0.54668  0.18549  11.00000  0.01845  0.01197  0.01610 =
 -0.00198 -0.00469  0.00075 
H5    2    -0.22479  0.61229  0.21624  11.00000  0.03273  0.02803  0.03900 =
 -0.00959 -0.01163  0.00890 
C6    1    -0.07248  0.46168  0.22400  11.00000  0.01441  0.01202  0.01311 =
 -0.00202 -0.00401 -0.00127 
C7    1     0.00922  0.44919  0.30915  11.00000  0.01555  0.01246  0.01279 =
 -0.00384 -0.00358 -0.00159 
C8    1    -0.02789  0.53234  0.36012  11.00000  0.02433  0.01484  0.01670 =
 -0.00643 -0.00421 -0.00140 
H8A   2    -0.15799  0.53917  0.40233  11.00000  0.03841  0.04560  0.05987 =
 -0.02665  0.01213 -0.01396 
H8B   2     0.05500  0.51651  0.41382  11.00000  0.07312  0.03883  0.04558 =
 -0.02928 -0.02663  0.00702 
H8C   2    -0.01194  0.60778  0.30389  11.00000  0.06214  0.02368  0.03350 =
 -0.01134 -0.00624 -0.01048 
C9    1    -0.14137  0.10390  0.25680  11.00000  0.01655  0.01524  0.01780 =
 -0.00150 -0.00437 -0.00628 
C10   1    -0.28958  0.18863  0.28088  11.00000  0.01415  0.02295  0.02669 =
 -0.00504 -0.00238 -0.00483 
H10A  2    -0.33275  0.23860  0.21194  11.00000  0.04368  0.04047  0.03542 =
 -0.00238 -0.01008  0.00221 
H10B  2    -0.39563  0.15056  0.33230  11.00000  0.02480  0.04609  0.05692 =
 -0.01138  0.00648 -0.01748 
H10C  2    -0.25513  0.23624  0.31827  11.00000  0.02902  0.03646  0.05246 =
 -0.02474 -0.00423 -0.00092 
C11   1    -0.20343  0.04616  0.19997  11.00000  0.02673  0.02295  0.02542 =
 -0.00406 -0.00827 -0.01296 
H11A  2    -0.31916  0.01816  0.24833  11.00000  0.04439  0.05521  0.04762 =
 -0.00817 -0.00889 -0.02381 
H11B  2    -0.23031  0.09786  0.12640  11.00000  0.05829  0.03678  0.03292 =
 -0.00244 -0.02331 -0.02286 
H11C  2    -0.11164 -0.02159  0.18737  11.00000  0.03451  0.02256  0.06045 =
 -0.02016 -0.01867  0.00085 
C12   1    -0.10125  0.02724  0.35932  11.00000  0.02844  0.01705  0.01828 =
 0.00002 -0.00547 -0.00815 
H12A  2    -0.21309 -0.01004  0.40255  11.00000  0.05328  0.04554  0.03577 =
 0.00773 -0.00321 -0.02698 
H12B  2     0.00323 -0.03505  0.34879  11.00000  0.05870  0.02771  0.02887 =
 0.00039 -0.00653  0.00423 
H12C  2    -0.07418  0.06813  0.40510  11.00000  0.06339  0.02943  0.03166 =
 0.00192 -0.02165 -0.01093 
C13   1     0.20772  0.08508  0.10701  11.00000  0.01729  0.01725  0.01902 =
 -0.00885 -0.00522 -0.00060 
C14   1     0.24749 -0.02499  0.18059  11.00000  0.03201  0.01740  0.02817 =
 -0.00916 -0.01126  0.00569 
H14A  2     0.14249 -0.06892  0.20525  11.00000  0.06719  0.02425  0.06274 =
 -0.01055 -0.01397 -0.01146 
H14B  2     0.35277 -0.06909  0.13982  11.00000  0.05848  0.03573  0.04920 =
 -0.02187 -0.00345  0.01723 
H14C  2     0.28213 -0.02058  0.24770  11.00000  0.06198  0.04231  0.04444 =
 -0.01325 -0.01735  0.01154 
C15   1     0.14634  0.07844  0.01597  11.00000  0.02717  0.02776  0.02212 =
 -0.01393 -0.00764 -0.00296 
H15A  2     0.23963  0.02566 -0.01764  11.00000  0.04744  0.06927  0.05295 =
 -0.04437 -0.02104  0.01845 
H15B  2     0.02739  0.05055  0.03773  11.00000  0.05583  0.10494  0.04351 =
 -0.03306 -0.00174 -0.04453 
H15C  2     0.13490  0.15198 -0.04180  11.00000  0.07399  0.04114  0.05173 =
 -0.01046 -0.03943  0.00523 
C16   1     0.37428  0.13248  0.06395  11.00000  0.01681  0.03111  0.02975 =
 -0.01855  0.00059 -0.00392 
H16A  2     0.46131  0.08658  0.01760  11.00000  0.03773  0.05711  0.06569 =
 -0.04862  0.00428 -0.00193 
H16B  2     0.35560  0.21239  0.01420  11.00000  0.04512  0.03399  0.04648 =
 -0.01127  0.00774 -0.00800 
H16C  2     0.43419  0.13017  0.12466  11.00000  0.03002  0.06438  0.04514 =
 -0.03054 -0.00514 -0.01005 
C17   1     0.18256  0.33162  0.42477  11.00000  0.01364  0.01428  0.01156 =
 -0.00394 -0.00493 -0.00204 
C18   1     0.34516  0.35515  0.41438  11.00000  0.01380  0.01917  0.01677 =
 -0.00648 -0.00378 -0.00376 
C19   1     0.42052  0.31571  0.50057  11.00000  0.01674  0.02318  0.02211 =
 -0.00796 -0.00882 -0.00202 
H19   2     0.54620  0.33399  0.49370  11.00000  0.02936  0.05792  0.03646 =
 -0.00779 -0.01639 -0.01011 
C20   1     0.33869  0.25564  0.59493  11.00000  0.02315  0.01816  0.02084 =
 -0.00577 -0.01243  0.00057 
C21   1     0.17373  0.23827  0.60323  11.00000  0.02290  0.01460  0.01368 =
 -0.00250 -0.00682 -0.00219 
H21   2     0.10463  0.19734  0.67712  11.00000  0.04017  0.03896  0.03064 =
 -0.00868 -0.00525 -0.01295 
C22   1     0.09224  0.27622  0.51971  11.00000  0.01568  0.01444  0.01296 =
 -0.00306 -0.00392 -0.00296 
C23   1     0.43522  0.42344  0.31572  11.00000  0.01843  0.02854  0.02015 =
 -0.00659 -0.00106 -0.00991 
H23A  2     0.55195  0.43567  0.32313  11.00000  0.09891  0.18581  0.06183 =
 0.02938 -0.02214 -0.11524 
H23B  2     0.46643  0.39081  0.25640  11.00000  0.17953  0.11365  0.02383 =
 -0.02778  0.03922 -0.09319 
H23C  2     0.37090  0.49558  0.29038  11.00000  0.06142  0.06682  0.11784 =
 0.05350  0.05056  0.02238 
C24   1     0.42404  0.21202  0.68603  11.00000  0.04071  0.03227  0.03093 =
 -0.00410 -0.02521 -0.00259 
H24A  2     0.50321  0.14182  0.68314  11.00000  0.16430  0.06881  0.09838 =
 -0.03906 -0.09724  0.06867 
H24B  2     0.49322  0.26356  0.68882  11.00000  0.10654  0.08560  0.05280 =
 0.01468 -0.05625 -0.04631 
H24C  2     0.33172  0.19301  0.75680  11.00000  0.07179  0.11304  0.02542 =
 0.00680 -0.01846 -0.04360 
C25   1    -0.08956  0.26033  0.53469  11.00000  0.01821  0.02542  0.01638 =
 -0.00151 -0.00233 -0.00839 
H25A  2    -0.09683  0.20047  0.50393  11.00000  0.05333  0.10143  0.09327 =
 -0.07124  0.01170 -0.04053 
H25B  2    -0.14724  0.23698  0.61315  11.00000  0.02973  0.09760  0.02989 =
 -0.00572  0.00932 -0.02923 
H25C  2    -0.16445  0.32963  0.49901  11.00000  0.02626  0.05281  0.10546 =
 0.03446 -0.01609 -0.01374 
C27   1     0.31646  0.31138  0.15925  11.00000  0.01387  0.01739  0.01328 =
 -0.00329 -0.00273 -0.00422 
C26   1     0.24714  0.15141  0.33285  11.00000  0.01554  0.01457  0.01602 =
 -0.00266 -0.00678 -0.00077 

B1    3     0.23694  0.71003  0.13542  11.00000  0.03396  0.02732  0.01943 =
 -0.00806 -0.01063 -0.00004 
F1    6     0.22987  0.61266  0.12832  11.00000  0.05141  0.03615  0.03169 =
 -0.01360 -0.01256 -0.01129 
F2    6     0.28712  0.77789  0.03924  11.00000  0.03896  0.05258  0.02805 =
 -0.00670 -0.00002 -0.02705 
F3    6     0.34728  0.69787  0.19704  11.00000  0.16381  0.03822  0.11097 =
 -0.01168 -0.11968 -0.00424 
F4    6     0.07532  0.75082  0.17599  11.00000  0.07557  0.04248  0.05804 =
 0.00420  0.03908  0.01028 
HKLF 4

END
Q1 1 0.148148 0.733333 0.208333 11 0.05 0.8
Q2 1 0.407407 0.711111 0.145833 11 0.05 0.44
Q3 1 0.037037 0.711111 0.166667 11 0.05 0.43
Q4 1 0.333333 0.733333 0.083333 11 0.05 0.23
Q5 1 0.074074 0.311111 0.291667 11 0.05 0.19

  REM The information below was added by Olex2.
  REM
  REM R1 = 0.0189 for 6430 Fo > 4sig(Fo) and 0.0206 for all 6798 data
  REM 685 parameters refined using 0 restraints
  REM Highest difference peak 0.8007, deepest hole -0.6394
  REM Mean Shift 0.0000, Max Shift 0.0007.

  REM +++ Tabular Listing of Refinement Information +++
  REM R1_all = 0.0206
  REM R1_gt = 0.0189
  REM wR_ref = 0.0438
  REM GOOF = 1.0780
  REM Shift_max = 0.0007
  REM Shift_mean = 0.0000
  REM Reflections_all = 6798
  REM Reflections_gt = 6430
  REM Parameters = 685
  REM Hole = -0.6394
  REM Peak = 0.8007
  REM Flack = n/a

  
;
_olex2_submission_special_instructions  'No special instructions were received'
