# Supplementary material for: Fragmentation and transferability in Hirshfeld atom refinement
Source: IUCrJ. 2022 Feb 26;9(Pt 2):298–315. doi: 10.1107/S2052252522000690 (PMC8895009; doi:10.1107/S2052252522000690)
Supplement: Supplementary file 2 [file m-09-00298-sup2.zip › cif/metalorganic/AHUKIZ.cif]

data_AHUKIZ
_audit_creation_date               2021-06-25
_audit_creation_method
;
Olex2 1.3
(compiled 2020.07.31 svn.rc2a77460 for OlexSys, GUI svn.r6145)
;
_audit_contact_author_address      ?
_audit_contact_author_email        ?
_audit_contact_author_name         ''
_audit_contact_author_phone        ?
_publ_contact_author_id_orcid      ?
_publ_section_references
;
Bourhis, L.J., Dolomanov, O.V., Gildea, R.J., Howard, J.A.K., Puschmann, H.
 (2015). Acta Cryst. A71, 59-75.

Dolomanov, O.V., Bourhis, L.J., Gildea, R.J, Howard, J.A.K. & Puschmann, H.
 (2009), J. Appl. Cryst. 42, 339-341.
;
_chemical_formula_moiety           'C38 H44 Fe N2 P2'
_chemical_formula_sum              'C38 H44 Fe N2 P2'
_chemical_formula_weight           646.579
loop_
  _atom_type_symbol
  _atom_type_scat_dispersion_real
  _atom_type_scat_dispersion_imag
  _atom_type_scat_Cromer_Mann_a1
  _atom_type_scat_Cromer_Mann_a2
  _atom_type_scat_Cromer_Mann_a3
  _atom_type_scat_Cromer_Mann_a4
  _atom_type_scat_Cromer_Mann_b1
  _atom_type_scat_Cromer_Mann_b2
  _atom_type_scat_Cromer_Mann_b3
  _atom_type_scat_Cromer_Mann_b4
  _atom_type_scat_Cromer_Mann_c
  _atom_type_scat_source
  _atom_type_scat_dispersion_source
 H 0.00000 0.00000 0.49300 0.32291 0.14019 0.04081 10.51090 26.12570 3.14236
 57.79970 0.0030380000826
 'International Tables Volume C Table 6.1.1.4 (pp. 500-502)'
 'Henke, Gullikson and Davis, At. Data and Nucl. Data Tables, 1993, 54, 2'
 C 0.00347 0.00161 2.31000 1.02000 1.58860 0.86500 20.84390 10.20750 0.56870
 51.65120 0.215599998832
 'International Tables Volume C Table 6.1.1.4 (pp. 500-502)'
 'Henke, Gullikson and Davis, At. Data and Nucl. Data Tables, 1993, 54, 2'
 N 0.00653 0.00323 12.21260 3.13220 2.01250 1.16630 0.00570 9.89330 28.99750
 0.58260 -11.5290002823
 'International Tables Volume C Table 6.1.1.4 (pp. 500-502)'
 'Henke, Gullikson and Davis, At. Data and Nucl. Data Tables, 1993, 54, 2'
 Fe 0.35822 0.84933 11.76950 7.35730 3.52220 2.30450 4.76110 0.30720 15.35350
 76.88050 1.03690004349
 'International Tables Volume C Table 6.1.1.4 (pp. 500-502)'
 'Henke, Gullikson and Davis, At. Data and Nucl. Data Tables, 1993, 54, 2'
 P 0.10434 0.09671 6.43450 4.17910 1.78000 1.49080 1.90670 27.15700 0.52600
 68.16450 1.11489999294
 'International Tables Volume C Table 6.1.1.4 (pp. 500-502)'
 'Henke, Gullikson and Davis, At. Data and Nucl. Data Tables, 1993, 54, 2'

_space_group_crystal_system        'orthorhombic'
_space_group_IT_number             61
_space_group_name_H-M_alt          'P b c a'
_space_group_name_Hall             '-P 2ac 2ab'
loop_
  _space_group_symop_id
  _space_group_symop_operation_xyz
 1 x,y,z
 2 x+1/2,-y+1/2,-z
 3 -x,y+1/2,-z+1/2
 4 -x+1/2,-y,z+1/2
 5 -x,-y,-z
 6 -x-1/2,y-1/2,z
 7 x,-y-1/2,z-1/2
 8 x-1/2,y,-z-1/2

_symmetry_Int_Tables_number        61
_cell_length_a                     13.308(2)
_cell_length_b                     21.070(3)
_cell_length_c                     22.908(3)
_cell_angle_alpha                  90
_cell_angle_beta                   90
_cell_angle_gamma                  90
_cell_volume                       6423.4(16)
_cell_formula_units_Z              8
_cell_measurement_temperature    100(2)
_cell_measurement_reflns_used    9298
_cell_measurement_theta_min      2.3461
_cell_measurement_theta_max      31.0283
_exptl_absorpt_coefficient_mu      0.599
_exptl_crystal_density_diffrn      1.337
_exptl_crystal_F_000               2741.365
_exptl_crystal_size_max            0.24
_exptl_crystal_size_mid            0.22
_exptl_crystal_size_min            0.14
_diffrn_measurement_device_type  'Bruker-AXS Kappa Mach3 APEX-II'
_diffrn_reflns_av_R_equivalents    0.0593
_diffrn_reflns_av_unetI/netI       0.0202
_diffrn_reflns_Laue_measured_fraction_full  0.9997
_diffrn_reflns_Laue_measured_fraction_max  0.9980
_diffrn_reflns_limit_h_max         19
_diffrn_reflns_limit_h_min         -19
_diffrn_reflns_limit_k_max         30
_diffrn_reflns_limit_k_min         -30
_diffrn_reflns_limit_l_max         33
_diffrn_reflns_limit_l_min         -33
_diffrn_reflns_number              181526
_diffrn_reflns_point_group_measured_fraction_full  0.9997
_diffrn_reflns_point_group_measured_fraction_max  0.9980
_diffrn_reflns_theta_full          25.2417
_diffrn_reflns_theta_max           31.05
_diffrn_reflns_theta_min           1.78
_diffrn_ambient_temperature        100.15
_diffrn_measured_fraction_theta_full  0.9997
_diffrn_measured_fraction_theta_max  0.9980
_diffrn_radiation_type             'Mo K\a'
_diffrn_radiation_wavelength       0.71073
_reflns_Friedel_coverage           0.0
_reflns_limit_h_max                19
_reflns_limit_h_min                0
_reflns_limit_k_max                30
_reflns_limit_k_min                0
_reflns_limit_l_max                33
_reflns_limit_l_min                0
_reflns_number_gt                  8375
_reflns_number_total               10277
_reflns_threshold_expression       I>=2u(I)
_computing_molecular_graphics      'Olex2 1.3 (Dolomanov et al., 2009)'
_computing_publication_material    'Olex2 1.3 (Dolomanov et al., 2009)'
_computing_structure_refinement    'olex2.refine 1.3 (Bourhis et al., 2015)'
_refine_diff_density_max           1.4209
_refine_diff_density_min           -0.3585
_refine_diff_density_rms           0.0842
_refine_ls_d_res_high              0.6889
_refine_ls_d_res_low               11.4540
_refine_ls_goodness_of_fit_ref     1.0970
_refine_ls_hydrogen_treatment      refall
_refine_ls_matrix_type             full
_refine_ls_number_constraints      0
_refine_ls_number_parameters       784
_refine_ls_number_reflns           10277
_refine_ls_number_restraints       0
_refine_ls_R_factor_all            0.0388
_refine_ls_R_factor_gt             0.0257
_refine_ls_restrained_S_all        1.0970
_refine_ls_shift/su_max            0.0007
_refine_ls_shift/su_mean           0.0000
_refine_ls_structure_factor_coef   Fsqd
_refine_ls_weighting_details      
 'w=1/[\s^2^(Fo^2^)+(0.0223P)^2^+1.1202P] where P=(Fo^2^+2Fc^2^)/3'
_refine_ls_weighting_scheme        calc
_refine_ls_wR_factor_gt            0.0495
_refine_ls_wR_factor_ref           0.0551
_olex2_refinement_description
;
;
loop_
  _atom_site_label
  _atom_site_type_symbol
  _atom_site_fract_x
  _atom_site_fract_y
  _atom_site_fract_z
  _atom_site_U_iso_or_equiv
  _atom_site_adp_type
  _atom_site_occupancy
  _atom_site_refinement_flags_posn
 Fe Fe 0.498815(10) 0.186008(6) 0.627198(5) 0.01114(3) Uani 1.000000 .
 H60 H 0.5979(12) 0.1501(7) 0.6391(6) 0.045(4) Uani 1.000000 .
 P1 P 0.470168(17) 0.115291(11) 0.564370(9) 0.01121(5) Uani 1.000000 .
 C2 C 0.51832(8) 0.03303(4) 0.57964(4) 0.01586(18) Uani 1.000000 .
 H2A H 0.4549(10) -0.0001(7) 0.5712(5) 0.032(4) Uani 1.000000 .
 H2B H 0.5774(11) 0.0220(7) 0.5487(6) 0.039(4) Uani 1.000000 .
 N3 N 0.55663(6) 0.02468(4) 0.63811(3) 0.01785(16) Uani 1.000000 .
 C4 C 0.48526(8) 0.03565(5) 0.68431(4) 0.01815(19) Uani 1.000000 .
 H4A H 0.4227(10) 0.0016(6) 0.6831(6) 0.034(4) Uani 1.000000 .
 H4B H 0.5223(11) 0.0303(8) 0.7260(6) 0.047(4) Uani 1.000000 .
 P5 P 0.431104(17) 0.118399(11) 0.683297(9) 0.01249(5) Uani 1.000000 .
 C6 C 0.29921(7) 0.09873(5) 0.66195(4) 0.01647(18) Uani 1.000000 .
 H6A H 0.2640(10) 0.0708(7) 0.6957(6) 0.036(4) Uani 1.000000 .
 H6B H 0.2566(10) 0.1436(6) 0.6577(6) 0.035(4) Uani 1.000000 .
 N7 N 0.29573(6) 0.06273(4) 0.60713(3) 0.01600(15) Uani 1.000000 .
 C8 C 0.33526(7) 0.09371(5) 0.55501(4) 0.01514(17) Uani 1.000000 .
 H8A H 0.2909(9) 0.1350(6) 0.5425(6) 0.030(3) Uani 1.000000 .
 H8B H 0.3311(10) 0.0598(6) 0.5191(5) 0.030(3) Uani 1.000000 .
 C9 C 0.50866(7) 0.12371(4) 0.48804(4) 0.01225(16) Uani 1.000000 .
 C10 C 0.44228(7) 0.13412(4) 0.44173(4) 0.01557(17) Uani 1.000000 .
 H10 H 0.3629(10) 0.1373(6) 0.4491(5) 0.028(3) Uani 1.000000 .
 C11 C 0.47859(8) 0.14158(5) 0.38490(4) 0.0197(2) Uani 1.000000 .
 H11 H 0.4253(11) 0.1492(8) 0.3507(6) 0.045(4) Uani 1.000000 .
 C12 C 0.58089(8) 0.13724(5) 0.37387(4) 0.02025(19) Uani 1.000000 .
 H12 H 0.6088(11) 0.1421(8) 0.3299(6) 0.047(4) Uani 1.000000 .
 C13 C 0.64786(8) 0.12684(4) 0.41963(4) 0.01748(18) Uani 1.000000 .
 H13 H 0.7271(11) 0.1235(7) 0.4111(6) 0.035(4) Uani 1.000000 .
 C14 C 0.61193(7) 0.12113(4) 0.47626(4) 0.01417(16) Uani 1.000000 .
 H14 H 0.6641(9) 0.1159(6) 0.5114(5) 0.031(3) Uani 1.000000 .
 C15 C 0.65086(7) -0.00090(4) 0.64903(4) 0.01569(17) Uani 1.000000 .
 C16 C 0.73080(8) 0.00663(5) 0.60949(4) 0.0210(2) Uani 1.000000 .
 H16 H 0.7193(11) 0.0355(7) 0.5703(6) 0.045(4) Uani 1.000000 .
 C17 C 0.82548(9) -0.01737(5) 0.62172(5) 0.0261(2) Uani 1.000000 .
 H17 H 0.8864(11) -0.0103(7) 0.5909(7) 0.053(5) Uani 1.000000 .
 C18 C 0.84432(9) -0.05047(6) 0.67306(5) 0.0281(2) Uani 1.000000 .
 H18 H 0.9155(11) -0.0683(8) 0.6831(7) 0.051(4) Uani 1.000000 .
 C19 C 0.76555(8) -0.05996(6) 0.71175(5) 0.0265(2) Uani 1.000000 .
 H19 H 0.7771(12) -0.0871(8) 0.7504(6) 0.060(5) Uani 1.000000 .
 C20 C 0.67030(8) -0.03577(5) 0.70008(4) 0.02010(19) Uani 1.000000 .
 H20 H 0.6108(11) -0.0449(7) 0.7291(6) 0.044(4) Uani 1.000000 .
 C21 C 0.42129(7) 0.13064(4) 0.76250(4) 0.01512(17) Uani 1.000000 .
 C22 C 0.51190(8) 0.13435(5) 0.79345(4) 0.0225(2) Uani 1.000000 .
 H22 H 0.5807(10) 0.1312(8) 0.7711(6) 0.052(5) Uani 1.000000 .
 C23 C 0.51274(8) 0.14368(6) 0.85347(5) 0.0268(2) Uani 1.000000 .
 H23 H 0.5814(12) 0.1463(9) 0.8762(6) 0.056(5) Uani 1.000000 .
 C24 C 0.42230(8) 0.14997(5) 0.88377(4) 0.0235(2) Uani 1.000000 .
 H24 H 0.4215(11) 0.1567(7) 0.9305(6) 0.042(4) Uani 1.000000 .
 C25 C 0.33199(8) 0.14627(5) 0.85360(4) 0.02052(19) Uani 1.000000 .
 H25 H 0.2625(10) 0.1502(8) 0.8765(6) 0.040(4) Uani 1.000000 .
 C26 C 0.33130(7) 0.13664(5) 0.79321(4) 0.01698(18) Uani 1.000000 .
 H26 H 0.2598(10) 0.1337(6) 0.7709(6) 0.032(3) Uani 1.000000 .
 C27 C 0.21635(7) 0.01941(4) 0.59915(4) 0.01430(17) Uani 1.000000 .
 C28 C 0.18308(7) -0.01829(5) 0.64598(4) 0.01837(18) Uani 1.000000 .
 H28 H 0.2163(11) -0.0122(7) 0.6873(6) 0.040(4) Uani 1.000000 .
 C29 C 0.11042(8) -0.06459(5) 0.63803(5) 0.02058(19) Uani 1.000000 .
 H29 H 0.0888(11) -0.0943(7) 0.6747(6) 0.045(4) Uani 1.000000 .
 C30 C 0.06809(8) -0.07569(5) 0.58339(5) 0.02116(19) Uani 1.000000 .
 H30 H 0.0126(10) -0.1136(7) 0.5781(7) 0.037(4) Uani 1.000000 .
 C31 C 0.09937(8) -0.03827(5) 0.53699(5) 0.02063(19) Uani 1.000000 .
 H31 H 0.0661(11) -0.0449(7) 0.4949(6) 0.038(4) Uani 1.000000 .
 C32 C 0.17120(7) 0.00928(5) 0.54447(4) 0.01756(18) Uani 1.000000 .
 H32 H 0.1890(11) 0.0382(7) 0.5080(6) 0.040(4) Uani 1.000000 .
 C41 C 0.53198(7) 0.26628(4) 0.57567(4) 0.01623(17) Uani 1.000000 .
 C42 C 0.42541(7) 0.26261(4) 0.58662(4) 0.01391(16) Uani 1.000000 .
 C43 C 0.41053(7) 0.26538(4) 0.64804(4) 0.01541(17) Uani 1.000000 .
 C44 C 0.50783(7) 0.27082(4) 0.67542(4) 0.01860(18) Uani 1.000000 .
 C45 C 0.58195(7) 0.27142(4) 0.63040(4) 0.01888(19) Uani 1.000000 .
 C46 C 0.58046(9) 0.27394(5) 0.51699(5) 0.0240(2) Uani 1.000000 .
 H46A H 0.5910(14) 0.3235(6) 0.5079(7) 0.058(5) Uani 1.000000 .
 H46B H 0.6508(11) 0.2526(9) 0.5166(7) 0.059(5) Uani 1.000000 .
 H46C H 0.5386(12) 0.2517(8) 0.4816(6) 0.052(5) Uani 1.000000 .
 C47 C 0.34598(8) 0.26480(5) 0.54045(4) 0.01926(19) Uani 1.000000 .
 H47A H 0.2748(11) 0.2477(8) 0.5556(6) 0.045(4) Uani 1.000000 .
 H47B H 0.3337(11) 0.3132(6) 0.5261(6) 0.038(4) Uani 1.000000 .
 H47C H 0.3658(11) 0.2372(7) 0.5024(6) 0.043(4) Uani 1.000000 .
 C48 C 0.31190(9) 0.27064(5) 0.67930(5) 0.0220(2) Uani 1.000000 .
 H48A H 0.2955(11) 0.3202(7) 0.6897(7) 0.046(4) Uani 1.000000 .
 H48B H 0.2510(10) 0.2530(7) 0.6540(6) 0.039(4) Uani 1.000000 .
 H48C H 0.3119(12) 0.2446(8) 0.7203(7) 0.056(5) Uani 1.000000 .
 C49 C 0.52615(11) 0.28392(6) 0.73861(5) 0.0294(2) Uani 1.000000 .
 H49A H 0.5978(13) 0.2645(9) 0.7522(7) 0.066(6) Uani 1.000000 .
 H49B H 0.5229(15) 0.3342(8) 0.7475(8) 0.070(6) Uani 1.000000 .
 H49C H 0.4685(12) 0.2630(7) 0.7643(6) 0.046(4) Uani 1.000000 .
 C50 C 0.69243(9) 0.28244(6) 0.63780(7) 0.0314(3) Uani 1.000000 .
 H50A H 0.7102(12) 0.3325(8) 0.6371(9) 0.069(6) Uani 1.000000 .
 H50B H 0.7142(13) 0.2644(9) 0.6795(7) 0.061(5) Uani 1.000000 .
 H50C H 0.7366(12) 0.2594(8) 0.6038(9) 0.075(6) Uani 1.000000 .

loop_
  _atom_site_aniso_label
  _atom_site_aniso_U_11
  _atom_site_aniso_U_22
  _atom_site_aniso_U_33
  _atom_site_aniso_U_12
  _atom_site_aniso_U_13
  _atom_site_aniso_U_23
 Fe 0.01023(6) 0.01328(6) 0.00990(5) 0.00156(5) -0.00076(4) -0.00214(4)
 H60 0.064(12) 0.031(10) 0.041(10) 0.017(9) -0.002(9) 0.011(8)
 P1 0.01179(10) 0.01310(10) 0.00874(9) 0.00021(8) 0.00061(7) -0.00117(8)
 C2 0.0216(5) 0.0149(4) 0.0111(4) 0.0034(4) 0.0012(3) -0.0008(3)
 H2A 0.032(9) 0.044(9) 0.022(8) -0.021(8) -0.004(7) 0.001(7)
 H2B 0.047(10) 0.045(10) 0.023(8) 0.014(8) -0.001(7) 0.000(7)
 N3 0.0227(4) 0.0199(4) 0.0109(3) 0.0081(3) 0.0025(3) 0.0010(3)
 C4 0.0234(5) 0.0190(5) 0.0120(4) 0.0060(4) 0.0040(4) 0.0020(3)
 H4A 0.028(9) 0.033(9) 0.039(9) -0.010(7) 0.017(7) -0.001(7)
 H4B 0.046(10) 0.066(12) 0.030(9) 0.023(9) 0.005(8) 0.009(8)
 P5 0.01237(10) 0.01616(11) 0.00892(9) 0.00163(8) 0.00076(8) -0.00164(8)
 C6 0.0137(4) 0.0221(5) 0.0136(4) -0.0019(4) 0.0021(3) -0.0034(3)
 H6A 0.031(9) 0.048(9) 0.030(8) -0.015(7) 0.013(7) 0.002(7)
 H6B 0.027(9) 0.035(9) 0.042(9) 0.004(7) 0.005(7) -0.023(7)
 N7 0.0156(4) 0.0210(4) 0.0114(3) -0.0044(3) 0.0012(3) -0.0018(3)
 C8 0.0132(4) 0.0203(5) 0.0119(4) -0.0034(4) -0.0002(3) -0.0006(3)
 H8A 0.014(7) 0.033(8) 0.042(9) 0.004(6) -0.007(7) 0.010(7)
 H8B 0.029(8) 0.035(8) 0.027(8) -0.018(7) 0.000(6) -0.012(7)
 C9 0.0127(4) 0.0143(4) 0.0098(4) 0.0001(3) 0.0012(3) -0.0006(3)
 C10 0.0138(5) 0.0208(4) 0.0122(4) 0.0001(3) -0.0014(3) 0.0009(3)
 H10 0.026(8) 0.033(9) 0.023(8) -0.003(7) -0.012(6) 0.001(6)
 C11 0.0200(5) 0.0281(5) 0.0110(4) -0.0024(4) -0.0021(3) 0.0026(3)
 H11 0.036(9) 0.075(13) 0.024(9) -0.002(9) -0.004(7) 0.003(8)
 C12 0.0212(5) 0.0285(5) 0.0110(4) -0.0028(4) 0.0024(4) 0.0008(4)
 H12 0.028(9) 0.089(13) 0.025(8) -0.000(9) 0.009(7) 0.013(8)
 C13 0.0158(5) 0.0218(5) 0.0148(4) -0.0009(4) 0.0042(3) 0.0001(3)
 H13 0.033(9) 0.042(10) 0.031(9) 0.005(7) 0.012(7) 0.006(7)
 C14 0.0135(4) 0.0177(4) 0.0113(4) 0.0003(3) 0.0008(3) 0.0001(3)
 H14 0.024(8) 0.050(10) 0.018(7) 0.005(7) -0.008(6) -0.002(7)
 C15 0.0203(5) 0.0153(4) 0.0115(4) 0.0025(3) 0.0020(3) -0.0003(3)
 C16 0.0222(5) 0.0223(5) 0.0186(4) 0.0043(4) 0.0052(4) 0.0023(4)
 H16 0.053(11) 0.057(11) 0.025(8) 0.008(9) 0.012(8) 0.020(8)
 C17 0.0209(5) 0.0314(6) 0.0259(5) 0.0050(4) 0.0056(4) 0.0025(4)
 H17 0.037(10) 0.056(11) 0.067(12) 0.018(9) 0.015(9) 0.017(10)
 C18 0.0198(5) 0.0391(6) 0.0253(5) 0.0092(5) -0.0006(4) -0.0003(4)
 H18 0.034(9) 0.064(12) 0.055(11) 0.016(9) -0.007(8) 0.000(9)
 C19 0.0248(6) 0.0381(6) 0.0166(5) 0.0118(5) -0.0005(4) 0.0026(4)
 H19 0.053(11) 0.096(14) 0.032(9) 0.050(10) -0.000(8) 0.017(9)
 C20 0.0218(5) 0.0251(5) 0.0135(4) 0.0058(4) 0.0010(4) 0.0029(4)
 H20 0.053(10) 0.051(10) 0.026(8) 0.021(8) -0.001(8) 0.016(7)
 C21 0.0143(4) 0.0213(4) 0.0098(4) 0.0022(3) 0.0010(3) -0.0019(3)
 C22 0.0144(5) 0.0403(6) 0.0129(4) 0.0039(4) -0.0007(3) -0.0043(4)
 H22 0.020(9) 0.095(14) 0.042(10) 0.003(8) -0.003(7) -0.029(9)
 C23 0.0208(6) 0.0464(7) 0.0132(4) 0.0042(5) -0.0043(4) -0.0043(4)
 H23 0.037(10) 0.109(16) 0.024(9) 0.002(10) -0.009(7) -0.011(9)
 C24 0.0265(6) 0.0333(6) 0.0107(4) 0.0027(4) 0.0006(4) -0.0032(4)
 H24 0.050(11) 0.055(11) 0.022(8) 0.002(8) -0.000(7) -0.007(8)
 C25 0.0201(5) 0.0280(5) 0.0135(4) 0.0023(4) 0.0050(4) -0.0028(4)
 H25 0.028(9) 0.065(12) 0.027(9) -0.009(8) 0.012(7) -0.011(8)
 C26 0.0147(5) 0.0237(5) 0.0125(4) 0.0023(4) 0.0019(3) -0.0024(3)
 H26 0.025(8) 0.041(9) 0.030(8) 0.004(7) 0.000(7) 0.005(7)
 C27 0.0127(4) 0.0165(4) 0.0137(4) -0.0013(3) 0.0013(3) -0.0006(3)
 C28 0.0173(5) 0.0217(5) 0.0161(4) -0.0024(4) 0.0030(4) 0.0014(4)
 H28 0.044(10) 0.051(10) 0.026(8) -0.014(8) 0.000(7) 0.009(7)
 C29 0.0180(5) 0.0195(5) 0.0243(5) -0.0023(4) 0.0053(4) 0.0021(4)
 H29 0.050(11) 0.036(9) 0.049(10) -0.011(8) 0.012(8) 0.009(8)
 C30 0.0167(5) 0.0176(5) 0.0292(5) -0.0036(4) 0.0021(4) -0.0027(4)
 H30 0.026(9) 0.033(9) 0.051(10) -0.015(7) -0.004(7) -0.007(8)
 C31 0.0176(5) 0.0212(5) 0.0231(5) -0.0038(4) -0.0028(4) -0.0036(4)
 H31 0.043(10) 0.047(10) 0.024(8) -0.011(8) -0.017(7) -0.003(7)
 C32 0.0177(5) 0.0199(5) 0.0151(4) -0.0036(4) -0.0020(3) -0.0004(3)
 H32 0.041(10) 0.050(10) 0.028(8) -0.012(8) -0.006(7) 0.008(7)
 C41 0.0161(4) 0.0141(4) 0.0186(4) 0.0007(3) 0.0032(3) -0.0018(3)
 C42 0.0141(4) 0.0153(4) 0.0123(4) 0.0018(3) -0.0004(3) -0.0007(3)
 C43 0.0164(4) 0.0168(4) 0.0131(4) 0.0038(3) 0.0011(3) -0.0021(3)
 C44 0.0222(5) 0.0173(4) 0.0163(4) 0.0028(4) -0.0053(4) -0.0057(3)
 C45 0.0145(5) 0.0161(4) 0.0260(5) 0.0007(3) -0.0031(4) -0.0043(3)
 C46 0.0266(6) 0.0188(5) 0.0264(5) 0.0002(4) 0.0126(4) 0.0002(4)
 H46A 0.103(15) 0.013(8) 0.057(12) 0.002(9) 0.032(11) 0.001(8)
 H46B 0.024(9) 0.084(13) 0.068(13) 0.002(9) 0.017(9) 0.023(10)
 H46C 0.067(12) 0.065(12) 0.023(9) -0.024(10) 0.002(9) -0.014(9)
 C47 0.0205(5) 0.0206(5) 0.0167(4) 0.0049(4) -0.0049(4) 0.0002(4)
 H47A 0.035(10) 0.069(12) 0.032(9) 0.003(9) -0.006(8) -0.002(8)
 H47B 0.043(10) 0.033(9) 0.038(10) 0.018(7) -0.011(8) 0.007(7)
 H47C 0.045(10) 0.060(11) 0.023(8) 0.015(8) -0.008(7) -0.019(8)
 C48 0.0217(5) 0.0228(5) 0.0216(5) 0.0073(4) 0.0079(4) 0.0005(4)
 H48A 0.042(10) 0.028(9) 0.068(12) 0.004(8) 0.025(9) -0.014(8)
 H48B 0.010(7) 0.061(11) 0.046(10) -0.003(7) 0.010(7) -0.002(8)
 H48C 0.060(12) 0.070(12) 0.039(10) 0.020(10) 0.029(9) 0.023(9)
 C49 0.0427(7) 0.0258(6) 0.0197(5) 0.0054(5) -0.0114(5) -0.0090(4)
 H49A 0.058(12) 0.097(15) 0.045(11) 0.035(11) -0.037(10) -0.022(11)
 H49B 0.124(17) 0.039(11) 0.047(11) 0.005(11) -0.041(11) -0.020(9)
 H49C 0.070(12) 0.048(11) 0.021(9) -0.022(9) 0.016(9) -0.022(8)
 C50 0.0167(5) 0.0240(6) 0.0534(8) -0.0025(4) -0.0076(5) -0.0068(5)
 H50A 0.045(12) 0.029(11) 0.133(18) -0.019(9) -0.009(11) -0.004(11)
 H50B 0.059(13) 0.074(14) 0.049(12) -0.021(10) -0.013(10) -0.003(10)
 H50C 0.035(10) 0.054(12) 0.137(18) -0.000(9) 0.033(12) -0.060(12)

loop_
  _geom_bond_atom_site_label_1
  _geom_bond_atom_site_label_2
  _geom_bond_distance
  _geom_bond_site_symmetry_2
  _geom_bond_publ_flag
 Fe P1 2.1064(3) . ?
 Fe P5 2.1196(3) . ?
 Fe C41 2.1093(9) . ?
 Fe C42 2.1032(9) . ?
 Fe C43 2.0990(9) . ?
 Fe C44 2.1042(9) . ?
 Fe C45 2.1138(10) . ?
 P1 C2 1.8807(10) . ?
 P1 C8 1.8645(10) . ?
 P1 C9 1.8307(9) . ?
 C2 N3 1.4438(12) . ?
 N3 C4 1.4406(12) . ?
 N3 C15 1.3877(12) . ?
 C4 P5 1.8868(10) . ?
 P5 C6 1.8686(10) . ?
 P5 C21 1.8372(9) . ?
 C6 N7 1.4680(12) . ?
 N7 C8 1.4589(11) . ?
 N7 C27 1.4079(12) . ?
 C9 C10 1.3978(12) . ?
 C9 C14 1.4016(13) . ?
 C10 C11 1.3975(13) . ?
 C11 C12 1.3877(14) . ?
 C12 C13 1.3933(14) . ?
 C13 C14 1.3878(12) . ?
 C15 C16 1.4062(13) . ?
 C15 C20 1.4051(13) . ?
 C16 C17 1.3863(15) . ?
 C17 C18 1.3902(16) . ?
 C18 C19 1.3872(16) . ?
 C19 C20 1.3922(15) . ?
 C21 C22 1.4011(13) . ?
 C21 C26 1.3947(13) . ?
 C22 C23 1.3889(14) . ?
 C23 C24 1.3956(15) . ?
 C24 C25 1.3885(15) . ?
 C25 C26 1.3982(13) . ?
 C27 C28 1.4064(13) . ?
 C27 C32 1.4057(13) . ?
 C28 C29 1.3856(14) . ?
 C29 C30 1.3924(15) . ?
 C30 C31 1.3874(15) . ?
 C31 C32 1.3953(14) . ?
 C41 C42 1.4423(13) . ?
 C41 C45 1.4233(13) . ?
 C41 C46 1.4997(14) . ?
 C42 C43 1.4222(12) . ?
 C42 C47 1.4959(13) . ?
 C43 C44 1.4433(13) . ?
 C43 C48 1.4992(14) . ?
 C44 C45 1.4272(14) . ?
 C44 C49 1.4938(14) . ?
 C45 C50 1.4982(15) . ?

loop_
  _geom_angle_atom_site_label_1
  _geom_angle_atom_site_label_2
  _geom_angle_atom_site_label_3
  _geom_angle
  _geom_angle_site_symmetry_1
  _geom_angle_site_symmetry_3
  _geom_angle_publ_flag
 P5 Fe P1 82.063(10) . . ?
 C41 Fe P1 102.87(3) . . ?
 C41 Fe P5 165.28(3) . . ?
 C42 Fe P1 99.02(2) . . ?
 C42 Fe P5 125.89(3) . . ?
 C42 Fe C41 40.05(4) . . ?
 C43 Fe P1 128.15(3) . . ?
 C43 Fe P5 99.18(3) . . ?
 C43 Fe C41 66.76(4) . . ?
 C43 Fe C42 39.56(3) . . ?
 C44 Fe P1 165.86(3) . . ?
 C44 Fe P5 106.07(3) . . ?
 C44 Fe C41 66.47(4) . . ?
 C44 Fe C42 66.85(4) . . ?
 C44 Fe C43 40.17(4) . . ?
 C45 Fe P1 136.11(3) . . ?
 C45 Fe P5 140.69(3) . . ?
 C45 Fe C41 39.39(4) . . ?
 C45 Fe C42 66.74(4) . . ?
 C45 Fe C43 66.84(4) . . ?
 C45 Fe C44 39.55(4) . . ?
 C2 P1 Fe 117.59(3) . . ?
 C8 P1 Fe 115.18(3) . . ?
 C8 P1 C2 97.17(5) . . ?
 C9 P1 Fe 122.24(3) . . ?
 C9 P1 C2 99.88(4) . . ?
 C9 P1 C8 100.56(4) . . ?
 N3 C2 P1 113.90(6) . . ?
 C4 N3 C2 115.42(8) . . ?
 C15 N3 C2 122.25(7) . . ?
 C15 N3 C4 121.70(8) . . ?
 P5 C4 N3 113.01(7) . . ?
 C4 P5 Fe 117.78(3) . . ?
 C6 P5 Fe 112.94(3) . . ?
 C6 P5 C4 99.04(5) . . ?
 C21 P5 Fe 122.32(3) . . ?
 C21 P5 C4 98.33(4) . . ?
 C21 P5 C6 102.87(4) . . ?
 N7 C6 P5 111.60(6) . . ?
 C8 N7 C6 117.23(8) . . ?
 C27 N7 C6 118.02(7) . . ?
 C27 N7 C8 117.02(7) . . ?
 N7 C8 P1 111.24(6) . . ?
 C10 C9 P1 124.28(7) . . ?
 C14 C9 P1 117.03(6) . . ?
 C14 C9 C10 118.67(8) . . ?
 C11 C10 C9 120.40(9) . . ?
 C12 C11 C10 120.10(9) . . ?
 C13 C12 C11 120.05(9) . . ?
 C14 C13 C12 119.78(9) . . ?
 C13 C14 C9 120.96(9) . . ?
 C16 C15 N3 121.58(8) . . ?
 C20 C15 N3 121.30(8) . . ?
 C20 C15 C16 117.12(9) . . ?
 C17 C16 C15 121.08(10) . . ?
 C18 C17 C16 121.19(10) . . ?
 C19 C18 C17 118.46(10) . . ?
 C20 C19 C18 120.84(10) . . ?
 C19 C20 C15 121.26(10) . . ?
 C22 C21 P5 116.52(7) . . ?
 C26 C21 P5 124.88(7) . . ?
 C26 C21 C22 118.59(8) . . ?
 C23 C22 C21 121.06(9) . . ?
 C24 C23 C22 119.92(10) . . ?
 C25 C24 C23 119.58(9) . . ?
 C26 C25 C24 120.41(9) . . ?
 C25 C26 C21 120.44(9) . . ?
 C28 C27 N7 120.22(8) . . ?
 C32 C27 N7 122.33(8) . . ?
 C32 C27 C28 117.35(9) . . ?
 C29 C28 C27 121.14(9) . . ?
 C30 C29 C28 121.26(9) . . ?
 C31 C30 C29 118.15(9) . . ?
 C32 C31 C30 121.31(9) . . ?
 C31 C32 C27 120.74(9) . . ?
 C42 C41 Fe 69.75(5) . . ?
 C45 C41 Fe 70.48(5) . . ?
 C45 C41 C42 108.08(8) . . ?
 C46 C41 Fe 132.67(7) . . ?
 C46 C41 C42 125.78(9) . . ?
 C46 C41 C45 125.47(9) . . ?
 C41 C42 Fe 70.20(5) . . ?
 C43 C42 Fe 70.06(5) . . ?
 C43 C42 C41 107.86(8) . . ?
 C47 C42 Fe 131.64(7) . . ?
 C47 C42 C41 124.76(8) . . ?
 C47 C42 C43 126.86(8) . . ?
 C42 C43 Fe 70.38(5) . . ?
 C44 C43 Fe 70.11(5) . . ?
 C44 C43 C42 107.95(8) . . ?
 C48 C43 Fe 131.12(7) . . ?
 C48 C43 C42 126.69(9) . . ?
 C48 C43 C44 124.89(9) . . ?
 C43 C44 Fe 69.72(5) . . ?
 C45 C44 Fe 70.58(5) . . ?
 C45 C44 C43 107.87(8) . . ?
 C49 C44 Fe 132.45(8) . . ?
 C49 C44 C43 125.60(10) . . ?
 C49 C44 C45 125.87(10) . . ?
 C41 C45 Fe 70.13(5) . . ?
 C44 C45 Fe 69.86(5) . . ?
 C44 C45 C41 108.23(8) . . ?
 C50 C45 Fe 130.51(8) . . ?
 C50 C45 C41 124.75(10) . . ?
 C50 C45 C44 126.72(10) . . ?

loop_
  _geom_torsion_atom_site_label_1
  _geom_torsion_atom_site_label_2
  _geom_torsion_atom_site_label_3
  _geom_torsion_atom_site_label_4
  _geom_torsion
  _geom_torsion_site_symmetry_1
  _geom_torsion_site_symmetry_2
  _geom_torsion_site_symmetry_3
  _geom_torsion_site_symmetry_4
  _geom_torsion_publ_flag
 Fe C41 C42 C43 60.21(6) . . . . ?
 Fe C41 C42 C47 -127.57(6) . . . . ?
 Fe C41 C45 C44 -59.71(6) . . . . ?
 Fe C41 C45 C50 126.15(7) . . . . ?
 Fe C42 C41 C45 -60.32(6) . . . . ?
 Fe C42 C41 C46 128.66(6) . . . . ?
 Fe C42 C43 C44 60.32(6) . . . . ?
 Fe C42 C43 C48 -127.23(6) . . . . ?
 Fe C43 C42 C41 -60.30(5) . . . . ?
 Fe C43 C42 C47 127.68(6) . . . . ?
 Fe C43 C44 C45 60.56(6) . . . . ?
 Fe C43 C44 C49 -128.35(7) . . . . ?
 Fe C44 C43 C42 -60.49(6) . . . . ?
 Fe C44 C43 C48 126.89(6) . . . . ?
 Fe C44 C45 C41 59.88(6) . . . . ?
 Fe C44 C45 C50 -126.13(7) . . . . ?
 Fe C45 C41 C42 59.86(5) . . . . ?
 Fe C45 C41 C46 -129.08(6) . . . . ?
 Fe C45 C44 C43 -60.01(6) . . . . ?
 Fe C45 C44 C49 128.92(7) . . . . ?
 P1 C2 N3 C4 60.27(8) . . . . ?
 P1 C2 N3 C15 -128.68(7) . . . . ?
 P1 C8 N7 C6 59.51(8) . . . . ?
 P1 C8 N7 C27 -151.68(6) . . . . ?
 P1 C9 C10 C11 178.37(8) . . . . ?
 P1 C9 C14 C13 179.75(7) . . . . ?
 C2 N3 C4 P5 -59.13(8) . . . . ?
 C2 N3 C15 C16 30.05(11) . . . . ?
 C2 N3 C15 C20 -149.63(9) . . . . ?
 N3 C15 C16 C17 177.90(10) . . . . ?
 N3 C15 C20 C19 -178.26(10) . . . . ?
 P5 C6 N7 C8 -61.68(8) . . . . ?
 P5 C6 N7 C27 149.82(6) . . . . ?
 P5 C21 C22 C23 179.85(8) . . . . ?
 P5 C21 C26 C25 -179.58(8) . . . . ?
 C6 N7 C27 C28 -39.67(10) . . . . ?
 C6 N7 C27 C32 143.95(9) . . . . ?
 N7 C27 C28 C29 -175.01(9) . . . . ?
 N7 C27 C32 C31 173.83(9) . . . . ?
 C9 C10 C11 C12 1.48(11) . . . . ?
 C9 C14 C13 C12 2.00(11) . . . . ?
 C10 C11 C12 C13 -1.42(12) . . . . ?
 C11 C12 C13 C14 -0.30(12) . . . . ?
 C15 C16 C17 C18 0.94(12) . . . . ?
 C15 C20 C19 C18 -0.21(12) . . . . ?
 C16 C17 C18 C19 0.98(13) . . . . ?
 C17 C18 C19 C20 -1.33(14) . . . . ?
 C21 C22 C23 C24 -0.46(13) . . . . ?
 C21 C26 C25 C24 -0.02(12) . . . . ?
 C22 C23 C24 C25 0.56(14) . . . . ?
 C23 C24 C25 C26 -0.32(13) . . . . ?
 C27 C28 C29 C30 0.32(12) . . . . ?
 C27 C32 C31 C30 1.94(11) . . . . ?
 C28 C29 C30 C31 -1.11(12) . . . . ?
 C29 C30 C31 C32 -0.01(11) . . . . ?
 C41 C42 C43 C44 0.02(8) . . . . ?
 C41 C42 C43 C48 172.47(7) . . . . ?
 C41 C45 C44 C43 -0.14(8) . . . . ?
 C41 C45 C44 C49 -171.20(8) . . . . ?
 C42 C43 C44 C45 0.07(8) . . . . ?
 C42 C43 C44 C49 171.16(8) . . . . ?
 C43 C44 C45 C50 173.86(8) . . . . ?

loop_
  _refln_index_h
  _refln_index_k
  _refln_index_l
  _refln_F_squared_calc
  _refln_F_squared_meas
  _refln_F_squared_sigma
  _refln_F_squared_weight
  _refln_observed_status
0 0 2 366.452 468.714 6.877 169.456 o
0 0 4 377666.000 406206.000 3953.170 0.001 o
0 0 6 13458.500 14062.500 91.627 0.838 o
0 0 8 7509.140 7647.390 70.497 2.334 o
0 0 10 9872.150 10382.100 138.173 1.212 o
0 0 12 22871.700 25779.600 424.926 0.199 o
0 0 14 4244.530 5221.700 221.934 1.507 o
0 0 16 50666.800 50767.600 374.963 0.066 o
0 0 18 5189.000 5309.190 87.449 3.601 o
0 0 20 13692.500 13756.400 174.010 0.701 o
0 0 22 1110.180 1088.740 94.547 9.050 o
0 0 24 24.135 70.256 41.567 55.030 o
0 0 26 1189.140 1310.290 89.284 9.659 o
0 0 28 129.054 177.251 55.282 30.212 o
0 0 30 1250.490 1202.410 118.224 6.053 o
0 0 32 230.912 255.263 69.972 18.790 o
0 2 0 1131.150 1198.070 11.648 46.700 o
0 2 1 73442.300 82958.400 378.114 0.031 o
0 2 2 144.822 204.405 7.939 373.815 o
0 2 3 102.103 107.175 5.989 619.464 o
0 2 4 468.351 656.483 17.347 94.172 o
0 2 5 21907.700 22971.200 121.921 0.341 o
0 2 6 1670.220 1763.580 17.562 26.707 o
0 2 7 54.227 74.024 6.966 823.328 o
0 2 8 33800.700 34488.300 158.399 0.153 o
0 2 9 1090.790 1171.110 19.149 43.566 o
0 2 10 5363.960 5382.270 42.132 4.410 o
0 2 11 802.436 749.091 19.181 62.823 o
0 2 12 173.390 203.493 14.404 227.056 o
0 2 13 20463.100 20980.600 118.352 0.392 o
0 2 14 583.017 624.483 18.534 82.041 o
0 2 15 16577.100 16388.300 104.701 0.591 o
0 2 16 8179.340 8020.800 64.292 2.118 o
0 2 17 3518.680 3684.180 60.240 6.978 o
0 2 18 1135.330 1107.470 48.418 23.031 o
0 2 19 2862.690 2975.250 79.491 7.096 o
0 2 20 12466.400 12442.800 121.169 0.922 o
0 2 21 14.287 25.449 20.680 217.782 o
0 2 22 412.093 424.042 36.307 52.163 o
0 2 23 1118.580 1147.710 64.024 16.272 o
0 2 24 5523.250 5626.550 94.628 3.195 o
0 2 25 1016.750 1090.930 56.188 20.062 o
0 2 26 501.848 549.897 45.399 35.163 o
0 2 27 1717.950 1823.630 66.137 12.403 o
0 2 28 4247.520 4342.560 93.264 4.318 o
0 2 29 678.776 694.675 54.178 24.798 o
0 2 30 23.319 -3.418 36.406 72.646 o
0 2 31 690.292 683.446 57.524 22.609 o
0 2 32 1283.330 1369.180 73.489 12.628 o
0 2 33 2035.440 2108.300 114.078 5.597 o
0 4 0 7.992 49.332 6.622 1424.690 o
0 4 1 4013.280 4299.270 29.436 7.039 o
0 4 2 260.852 249.108 9.308 239.546 o
0 4 3 1281.860 1392.410 18.876 36.162 o
0 4 4 14577.400 15482.100 92.589 0.721 o
0 4 5 34830.200 36700.300 175.727 0.140 o
0 4 6 3124.970 3262.290 27.689 10.473 o
0 4 7 9323.500 9653.030 57.624 1.679 o
0 4 8 13427.900 13881.100 81.373 0.860 o
0 4 9 15814.300 16664.400 91.423 0.629 o
0 4 10 400.298 497.549 17.198 111.678 o
0 4 11 16565.400 16502.400 101.618 0.592 o
0 4 12 55.631 66.290 11.809 470.212 o
0 4 13 29302.600 29862.900 167.883 0.198 o
0 4 14 2508.320 2553.470 35.198 13.493 o
0 4 15 58.566 80.972 11.348 476.087 o
0 4 16 16311.900 16456.500 127.861 0.582 o
0 4 17 4284.430 4311.640 62.519 5.456 o
0 4 18 4960.410 4887.240 69.353 4.346 o
0 4 19 22.518 37.382 19.634 234.154 o
0 4 20 1943.780 2172.650 52.427 13.858 o
0 4 21 5656.190 5694.530 87.226 3.259 o
0 4 22 5975.090 5981.300 91.376 2.974 o
0 4 23 6155.280 6255.710 96.595 2.764 o
0 4 24 3924.440 3926.630 80.660 5.256 o
0 4 25 6333.690 6060.500 108.992 2.551 o
0 4 26 1263.440 1246.480 57.146 17.865 o
0 4 27 909.162 871.142 51.795 23.874 o
0 4 28 684.862 728.322 50.007 27.659 o
0 4 29 2372.070 2418.510 115.173 5.197 o
0 4 30 7.725 48.552 36.984 70.088 o
0 4 31 213.809 396.915 48.204 36.552 o
0 4 32 3016.210 2945.700 98.155 5.595 o
0 6 0 3055.620 3393.720 59.461 8.080 o
0 6 1 120805.000 124867.000 857.619 0.012 o
0 6 2 2665.070 2620.670 23.802 13.884 o
0 6 3 51595.600 54344.800 261.789 0.065 o
0 6 4 64127.300 67795.400 328.534 0.042 o
0 6 5 372.041 442.210 15.843 126.424 o
0 6 6 85.791 111.120 11.106 418.149 o
0 6 7 63957.700 65739.900 292.674 0.044 o
0 6 8 76400.000 78546.000 348.439 0.031 o
0 6 9 5387.060 5942.440 67.743 3.715 o
0 6 10 538.152 600.363 25.940 67.089 o
0 6 11 21480.400 21608.400 132.226 0.359 o
0 6 12 46930.500 47654.500 252.189 0.080 o
0 6 13 114.397 134.614 12.937 314.360 o
0 6 14 800.251 814.702 22.253 56.748 o
0 6 15 2.714 60.152 13.207 489.855 o
0 6 16 3123.190 3126.000 42.645 9.593 o
0 6 17 206.761 229.582 18.961 156.722 o
0 6 18 361.167 369.230 28.723 75.139 o
0 6 19 1053.590 1042.600 46.619 25.032 o
0 6 20 61.725 88.201 24.256 145.646 o
0 6 21 1893.590 1871.050 66.311 11.786 o
0 6 22 3.506 -12.714 24.238 165.334 o
0 6 23 1490.770 1483.190 58.652 15.715 o
0 6 24 1894.590 2010.010 96.612 7.304 o
0 6 25 4242.910 4315.150 83.990 4.672 o
0 6 26 479.978 517.223 41.479 40.776 o
0 6 27 5456.580 5523.950 98.430 3.173 o
0 6 28 1132.600 1131.780 56.818 19.003 o
0 6 29 1572.870 1603.660 66.846 13.030 o
0 6 30 11.967 24.163 34.747 79.614 o
0 6 31 151.764 198.115 42.562 48.471 o
0 6 32 266.298 272.553 45.984 39.805 o
0 8 0 197046.000 202533.000 1622.200 0.004 o
0 8 1 37705.100 38770.200 212.165 0.121 o
0 8 2 8459.110 8699.180 64.716 1.951 o
0 8 3 5299.620 5421.750 40.904 4.469 o
0 8 4 5492.240 5689.650 54.237 3.978 o
0 8 5 3733.190 3837.000 40.870 7.535 o
0 8 6 60.612 71.974 13.107 396.576 o
0 8 7 8501.730 8366.000 67.797 1.966 o
0 8 8 44168.500 45086.800 256.474 0.089 o
0 8 9 3567.380 3729.320 75.367 6.002 o
0 8 10 2709.940 2599.630 31.747 12.915 o
0 8 11 14.404 14.662 10.420 780.973 o
0 8 12 16853.400 17227.600 113.489 0.557 o
0 8 13 1883.690 1923.420 37.667 18.296 o
0 8 14 63.870 42.661 12.890 421.616 o
0 8 15 6614.860 6655.420 61.638 2.951 o
0 8 16 106.829 148.126 17.031 225.645 o
0 8 17 2321.250 2226.570 39.963 14.415 o
0 8 18 182.587 204.464 25.472 110.932 o
0 8 19 3563.080 3521.120 61.645 6.950 o
0 8 20 3374.990 3359.910 62.635 7.312 o
0 8 21 3947.750 3844.390 71.299 5.712 o
0 8 22 863.592 846.211 42.988 30.732 o
0 8 23 371.055 434.562 36.452 52.891 o
0 8 24 17015.700 17008.000 164.677 0.513 o
0 8 25 285.783 302.665 36.615 57.075 o
0 8 26 608.574 605.355 44.738 34.047 o
0 8 27 6.972 24.574 31.089 99.450 o
0 8 28 4326.790 4433.640 92.976 4.244 o
0 8 29 2729.810 2979.500 98.109 5.839 o
0 8 30 3691.030 3863.470 121.773 3.751 o
0 8 31 624.950 629.188 52.758 26.510 o
0 8 32 496.302 562.841 64.477 20.026 o
0 10 0 5710.580 5703.260 67.538 3.593 o
0 10 1 3569.080 3689.840 39.527 8.076 o
0 10 2 3284.150 3347.730 37.870 9.232 o
0 10 3 32312.800 32570.400 223.727 0.160 o
0 10 4 1828.250 1718.470 26.419 22.686 o
0 10 5 10361.000 10637.100 81.375 1.343 o
0 10 6 85.913 80.570 9.254 531.970 o
0 10 7 5839.930 5797.120 53.510 3.715 o
0 10 8 634.635 607.988 22.724 69.095 o
0 10 9 49651.800 50980.400 308.167 0.070 o
0 10 10 4972.340 5227.960 53.770 4.587 o
0 10 11 11190.400 11193.400 81.790 1.197 o
0 10 12 369.390 392.200 18.879 114.864 o
0 10 13 318.565 358.038 18.991 123.970 o
0 10 14 66.786 59.044 14.636 338.521 o
0 10 15 15.800 5.486 14.603 429.463 o
0 10 16 9349.330 9409.800 79.543 1.614 o
0 10 17 1965.970 2045.700 45.516 15.542 o
0 10 18 738.870 709.757 32.892 45.104 o
0 10 19 1378.530 1324.860 45.439 21.636 o
0 10 20 1593.240 1628.200 66.530 13.001 o
0 10 21 2122.160 2197.070 68.876 10.334 o
0 10 22 108.327 129.232 27.770 107.568 o
0 10 23 4615.890 4617.370 82.718 4.316 o
0 10 24 274.478 211.879 32.610 70.723 o
0 10 25 5673.830 5777.210 96.489 3.058 o
0 10 26 692.797 763.766 62.337 19.735 o
0 10 27 5687.920 5815.410 116.945 2.679 o
0 10 28 2792.030 2896.890 114.482 4.819 o
0 10 29 1669.620 1646.560 81.776 9.833 o
0 10 30 1021.410 1074.330 72.513 14.020 o
0 10 31 73.365 182.487 50.070 37.012 o
0 12 0 38314.500 37599.700 380.156 0.107 o
0 12 1 67325.900 69241.600 366.794 0.039 o
0 12 2 1375.250 1335.990 30.034 29.121 o
0 12 3 56665.900 57848.300 321.790 0.055 o
0 12 4 12761.200 13156.400 101.784 0.908 o
0 12 5 2942.680 2913.910 38.665 10.772 o
0 12 6 635.684 633.502 16.420 82.587 o
0 12 7 94.169 75.931 11.718 406.771 o
0 12 8 11161.900 11257.100 86.432 1.186 o
0 12 9 1145.890 1120.480 23.899 39.207 o
0 12 10 1876.910 1859.880 30.295 20.520 o
0 12 11 1297.750 1294.390 28.837 31.272 o
0 12 12 346.148 365.946 17.943 125.246 o
0 12 13 5613.690 5694.860 56.800 3.847 o
0 12 14 8.742 33.129 14.367 432.746 o
0 12 15 9191.030 9440.510 91.419 1.586 o
0 12 16 8885.000 8927.510 82.887 1.736 o
0 12 17 15944.200 16149.900 117.508 0.613 o
0 12 18 592.052 616.732 32.450 51.225 o
0 12 19 7285.280 7291.760 93.254 2.255 o
0 12 20 3418.880 3495.060 67.698 6.804 o
0 12 21 14257.800 14271.700 172.293 0.665 o
0 12 22 124.235 118.129 29.750 94.775 o
0 12 23 135.800 121.012 30.630 89.236 o
0 12 24 2475.240 2510.750 82.233 7.729 o
0 12 25 6295.100 6395.970 108.244 2.520 o
0 12 26 656.601 665.900 53.064 25.871 o
0 12 27 56.873 71.297 39.305 60.375 o
0 12 28 269.169 209.583 42.624 45.867 o
0 12 29 1988.410 2060.360 122.933 5.034 o
0 12 30 119.592 152.013 51.651 34.567 o
0 14 0 1424.790 1735.340 76.969 11.090 o
0 14 1 23379.700 23910.800 153.219 0.300 o
0 14 2 2729.510 2708.380 42.638 11.408 o
0 14 3 438.046 403.175 21.031 96.558 o
0 14 4 22.786 18.011 12.013 579.794 o
0 14 5 5059.670 5126.400 55.885 4.506 o
0 14 6 807.675 831.225 26.904 49.574 o
0 14 7 69.938 80.665 13.527 363.994 o
0 14 8 7258.000 7018.850 56.967 2.644 o
0 14 9 72.323 67.088 13.905 354.893 o
0 14 10 1.286 18.706 12.319 610.775 o
0 14 11 107.689 137.788 14.932 269.707 o
0 14 12 28.904 23.988 15.115 376.140 o
0 14 13 717.174 730.524 26.737 54.745 o
0 14 14 5.536 36.860 15.575 374.349 o
0 14 15 5355.770 5368.190 62.509 4.033 o
0 14 16 10450.100 10684.700 94.904 1.285 o
0 14 17 8702.440 8652.410 85.130 1.791 o
0 14 18 918.906 942.863 42.092 30.139 o
0 14 19 810.921 819.627 41.880 32.577 o
0 14 20 7880.210 7834.030 102.099 1.952 o
0 14 21 3792.510 3800.490 95.379 4.757 o
0 14 22 1103.860 1077.580 60.311 17.867 o
0 14 23 9.356 11.277 32.354 92.208 o
0 14 24 247.081 199.147 38.637 54.862 o
0 14 25 269.175 270.231 41.511 47.332 o
0 14 26 323.435 220.583 43.742 42.812 o
0 14 27 123.676 35.559 39.615 58.093 o
0 14 28 1132.250 1199.040 68.146 14.783 o
0 14 29 9.967 -9.674 45.597 46.756 o
0 16 0 29759.200 30159.300 334.846 0.165 o
0 16 1 1458.800 1402.980 37.013 24.303 o
0 16 2 567.300 591.084 28.713 59.733 o
0 16 3 701.022 723.645 30.233 49.844 o
0 16 4 4404.830 4384.690 63.690 5.246 o
0 16 5 0.355 -4.532 15.213 421.077 o
0 16 6 180.832 197.892 18.763 168.704 o
0 16 7 338.940 299.083 21.172 112.688 o
0 16 8 1875.500 2014.090 39.498 17.584 o
0 16 9 1491.340 1469.050 44.895 20.443 o
0 16 10 862.076 877.969 34.499 38.474 o
0 16 11 1952.750 1974.480 41.438 16.757 o
0 16 12 5446.530 5417.440 59.465 4.012 o
0 16 13 1831.900 1799.720 51.193 15.463 o
0 16 14 211.734 223.649 21.246 136.226 o
0 16 15 4029.400 3982.560 55.936 6.241 o
0 16 16 8446.030 8385.880 84.016 1.884 o
0 16 17 3515.810 3559.250 62.523 6.940 o
0 16 18 5.318 3.844 24.559 160.310 o
0 16 19 6072.090 6221.760 101.512 2.726 o
0 16 20 4203.220 4227.250 125.567 3.330 o
0 16 21 21.041 115.670 33.805 81.095 o
0 16 22 28.856 -7.525 33.738 84.104 o
0 16 23 143.144 140.038 36.956 63.559 o
0 16 24 77.484 52.637 36.115 70.483 o
0 16 25 807.569 693.394 58.997 21.040 o
0 16 26 743.400 699.215 60.483 20.589 o
0 16 27 4.555 -43.538 54.436 32.885 o
0 16 28 320.699 305.684 55.047 28.416 o
0 18 0 12.591 76.882 32.369 89.798 o
0 18 1 784.531 815.029 40.278 34.517 o
0 18 2 112.592 120.190 24.993 128.337 o
0 18 3 1057.250 1860.290 78.539 11.444 o
0 18 4 4011.120 4046.540 61.003 5.996 o
0 18 5 371.159 392.870 25.919 83.612 o
0 18 6 1290.470 1279.110 39.666 25.422 o
0 18 7 2324.380 2392.630 46.076 13.025 o
0 18 8 9311.010 9490.460 87.720 1.578 o
0 18 9 98.505 316.838 22.965 132.943 o
0 18 10 340.379 284.003 23.217 102.623 o
0 18 11 5005.460 4936.330 65.282 4.398 o
0 18 12 6960.350 7167.410 72.625 2.587 o
0 18 13 2129.400 2176.300 59.600 11.837 o
0 18 14 1171.190 1194.820 48.420 22.395 o
0 18 15 14590.300 14546.300 151.410 0.674 o
0 18 16 90.693 80.732 30.636 93.787 o
0 18 17 161.992 164.809 31.820 80.745 o
0 18 18 1260.370 1202.370 53.487 19.447 o
0 18 19 516.566 477.208 43.025 38.393 o
0 18 20 6.041 -58.424 42.290 54.412 o
0 18 21 489.455 611.751 53.674 26.991 o
0 18 22 124.687 130.133 43.386 48.011 o
0 18 23 6.953 -27.698 37.325 69.767 o
0 18 24 6808.530 7089.840 155.442 1.755 o
0 18 25 87.351 41.954 41.232 54.701 o
0 18 26 100.204 94.368 49.790 37.611 o
0 20 0 20914.600 21927.200 289.594 0.294 o
0 20 1 320.293 326.028 37.573 53.479 o
0 20 2 212.191 148.250 29.394 89.022 o
0 20 3 3270.540 3322.730 75.359 6.621 o
0 20 4 1.712 -19.218 21.035 219.857 o
0 20 5 9873.030 9902.920 114.010 1.343 o
0 20 6 2.296 26.398 22.595 186.835 o
0 20 7 7325.080 7153.220 90.325 2.293 o
0 20 8 269.531 229.062 28.598 85.786 o
0 20 9 13144.900 13225.900 123.253 0.840 o
0 20 10 591.173 633.468 46.836 31.948 o
0 20 11 2871.740 2928.900 64.500 8.445 o
0 20 12 743.686 623.469 39.879 37.171 o
0 20 13 4279.370 4555.200 82.561 4.600 o
0 20 14 107.827 83.800 28.628 104.194 o
0 20 15 1432.190 1363.580 55.893 17.146 o
0 20 16 3509.800 3728.430 92.051 5.171 o
0 20 17 2077.520 2077.490 86.819 8.123 o
0 20 18 4338.910 4251.090 105.113 3.886 o
0 20 19 13.330 -29.573 34.244 82.494 o
0 20 20 3407.730 3604.480 140.746 3.285 o
0 20 21 1601.830 1671.820 80.396 10.166 o
0 20 22 1620.670 1682.900 121.458 5.441 o
0 20 23 1092.420 1061.390 123.501 5.723 o
0 20 24 161.273 135.317 57.096 28.340 o
0 20 25 4820.970 4844.770 190.247 1.834 o
0 22 0 5476.860 6503.660 155.338 2.055 o
0 22 1 5.026 -5.706 26.654 136.602 o
0 22 2 482.078 492.429 40.408 42.531 o
0 22 3 2148.750 2222.610 67.092 10.509 o
0 22 4 1823.700 1899.920 63.127 12.579 o
0 22 5 22.642 9.694 25.316 147.460 o
0 22 6 1122.240 1089.720 49.130 22.834 o
0 22 7 2296.940 2227.140 74.776 9.111 o
0 22 8 6303.550 6434.590 100.259 2.624 o
0 22 9 6115.180 6247.470 125.013 2.357 o
0 22 10 758.288 815.446 48.303 27.840 o
0 22 11 2967.090 3130.870 76.776 7.060 o
0 22 12 4371.540 4341.480 84.437 4.544 o
0 22 13 331.580 302.070 35.618 58.053 o
0 22 14 1.053 -10.252 40.714 58.829 o
0 22 15 13.383 -22.389 33.029 88.616 o
0 22 16 176.998 196.764 37.787 59.118 o
0 22 17 66.342 36.129 36.939 68.266 o
0 22 18 21.986 -4.312 49.293 39.881 o
0 22 19 121.679 36.917 43.880 47.954 o
0 22 20 585.662 568.210 58.101 23.271 o
0 22 21 829.246 716.491 62.472 19.126 o
0 22 22 55.206 109.892 45.938 44.442 o
0 22 23 758.355 739.655 84.204 11.877 o
0 24 0 8953.470 10240.500 405.762 0.446 o
0 24 1 463.862 463.266 44.894 36.931 o
0 24 2 73.660 38.488 40.383 57.320 o
0 24 3 66.184 178.233 40.090 56.441 o
0 24 4 18084.600 18255.800 247.140 0.398 o
0 24 5 106.041 190.145 40.358 54.566 o
0 24 6 126.795 171.158 37.598 61.663 o
0 24 7 479.130 568.098 45.336 35.426 o
0 24 8 10742.900 11103.900 144.785 1.063 o
0 24 9 1084.060 1163.190 57.966 18.701 o
0 24 10 513.010 514.983 44.826 35.921 o
0 24 11 1757.240 1754.780 79.369 9.955 o
0 24 12 5538.510 5652.870 155.521 2.126 o
0 24 13 12.564 3.354 37.765 67.899 o
0 24 14 730.175 719.294 48.364 28.565 o
0 24 15 1911.380 1849.530 67.994 11.453 o
0 24 16 980.793 1052.110 57.078 19.972 o
0 24 17 2314.920 2298.960 109.602 5.655 o
0 24 18 1.162 -20.668 65.184 22.956 o
0 24 19 3227.020 3619.260 187.115 2.198 o
0 24 20 944.617 1033.050 71.736 14.542 o
0 26 0 9775.720 10607.800 403.142 0.436 o
0 26 1 938.966 1072.980 77.678 12.809 o
0 26 2 868.421 821.921 70.058 15.672 o
0 26 3 3856.370 4192.990 143.394 2.971 o
0 26 4 841.895 772.516 61.699 19.292 o
0 26 5 1053.440 1080.100 65.964 15.988 o
0 26 6 576.069 624.408 54.326 25.749 o
0 26 7 865.180 898.818 61.897 18.781 o
0 26 8 2743.740 3019.200 95.651 5.977 o
0 26 9 748.933 772.008 53.997 24.102 o
0 26 10 3.071 6.142 35.472 77.255 o
0 26 11 63.895 59.717 43.044 50.688 o
0 26 12 173.660 159.479 66.335 21.192 o
0 26 13 587.722 562.300 59.262 22.543 o
0 26 14 41.892 -7.240 45.606 46.203 o
0 26 15 1355.050 1434.450 133.916 4.775 o
0 26 16 3294.810 3438.950 113.672 4.391 o
0 26 17 1221.530 1205.230 112.338 6.629 o
0 28 0 284.325 630.577 96.198 9.974 o
0 28 1 2220.950 2300.470 152.091 3.465 o
0 28 2 287.098 271.468 62.356 22.990 o
0 28 3 4150.970 4474.940 179.586 2.119 o
0 28 4 305.473 386.921 59.014 24.950 o
0 28 5 369.720 348.833 57.060 26.172 o
0 28 6 218.391 185.523 54.010 30.768 o
0 28 7 89.416 26.415 46.742 43.096 o
0 28 8 358.957 409.472 54.170 28.480 o
0 28 9 9.355 -83.129 46.733 44.528 o
0 28 10 74.993 21.665 45.321 46.025 o
0 28 11 5.654 -41.789 43.056 52.506 o
0 28 12 934.768 994.967 92.113 9.749 o
0 28 13 4085.780 4381.660 189.113 1.985 o
0 30 0 557.476 835.946 117.496 6.617 o
0 30 1 215.591 217.954 58.320 26.606 o
0 30 2 22.706 78.312 53.098 34.035 o
0 30 3 342.438 264.815 61.266 23.464 o
0 30 4 881.010 932.741 79.070 12.737 o
0 30 5 269.012 285.218 62.921 22.668 o
0 30 6 24.815 157.712 55.706 30.650 o
1 0 2 9400.390 10251.100 46.182 1.637 o
1 0 4 47286.100 52240.000 263.486 0.074 o
1 0 6 14464.400 14885.200 85.756 0.752 o
1 0 8 14934.900 14858.600 84.768 0.726 o
1 0 10 22226.300 22223.700 122.016 0.342 o
1 0 12 4410.820 4398.950 41.755 5.973 o
1 0 14 1833.080 1711.750 29.669 21.750 o
1 0 16 4854.220 4900.760 54.177 4.835 o
1 0 18 125.189 114.531 17.958 209.311 o
1 0 20 2730.600 2737.170 56.196 9.824 o
1 0 22 26.951 -19.677 22.104 191.714 o
1 0 24 1015.920 921.980 51.396 23.084 o
1 0 26 920.302 977.265 53.641 22.335 o
1 0 28 587.295 627.544 79.251 13.677 o
1 0 30 334.820 300.188 46.528 37.829 o
1 0 32 226.616 103.716 44.650 43.972 o
1 1 1 47705.100 52349.800 159.123 0.076 o
1 1 2 151226.000 162046.000 543.727 0.008 o
1 1 3 3003.330 3269.840 25.926 10.976 o
1 1 4 198.963 209.862 5.511 351.282 o
1 1 5 2033.560 2165.920 17.189 20.459 o
1 1 6 4617.460 4621.430 23.028 5.982 o
1 1 7 541.290 551.015 9.114 116.083 o
1 1 8 6442.780 6796.040 32.463 3.274 o
1 1 9 4929.490 4888.000 29.375 5.308 o
1 1 11 1320.380 1312.340 24.241 33.334 o
1 1 12 944.611 950.886 16.834 54.522 o
1 1 13 1507.860 1498.000 20.370 30.246 o
1 1 14 8598.160 8873.510 49.883 1.961 o
1 1 15 15623.700 15611.400 76.351 0.675 o
1 1 16 240.208 319.453 13.128 192.674 o
1 1 17 11898.400 11854.100 68.300 1.106 o
1 1 18 27522.500 27474.800 125.271 0.231 o
1 1 19 5268.480 5379.600 48.698 4.374 o
1 1 20 6488.560 6543.450 56.559 3.094 o
1 1 21 1024.070 1082.060 31.591 36.028 o
1 1 22 5644.500 5672.890 59.075 3.794 o
1 1 23 276.983 297.966 23.354 107.969 o
1 1 24 3185.590 3103.350 52.017 8.710 o
1 1 25 3604.040 3646.770 56.744 7.080 o
1 1 26 25.329 12.555 21.313 204.078 o
1 1 27 2.283 -26.095 21.085 218.599 o
1 1 28 626.836 650.543 36.563 43.395 o
1 1 29 1013.900 1084.130 43.714 27.042 o
1 1 30 1835.950 1784.770 53.629 14.877 o
1 1 31 1670.490 1702.330 61.414 13.820 o
1 1 32 713.906 757.494 42.718 33.589 o
1 1 33 619.271 673.403 42.271 36.099 o
1 2 1 226.550 306.906 6.258 274.936 o
1 2 2 45.842 45.085 3.434 1526.860 o
1 2 3 2624.330 2719.780 15.285 14.527 o
1 2 4 18032.500 20118.800 75.069 0.486 o
1 2 5 3140.150 3316.310 18.278 10.836 o
1 2 6 2686.040 2481.570 15.505 14.828 o
1 2 7 2620.490 2658.340 18.070 14.513 o
1 2 8 1666.600 1634.440 15.857 28.121 o
1 2 9 5701.880 5808.840 31.548 4.102 o
1 2 10 1215.180 1209.530 18.723 39.961 o
1 2 11 1730.790 1732.950 24.653 24.163 o
1 2 12 78.164 63.159 8.484 622.989 o
1 2 13 2334.890 2366.680 22.892 16.575 o
1 2 14 246.690 239.739 10.285 238.406 o
1 2 15 129.960 130.493 10.165 378.850 o
1 2 16 11.627 29.340 9.294 918.915 o
1 2 17 5513.750 5624.670 44.957 4.142 o
1 2 18 6.927 15.453 10.776 767.480 o
1 2 19 2088.150 2062.750 29.855 18.165 o
1 2 20 219.514 214.533 17.439 170.634 o
1 2 21 0.298 4.483 15.392 408.502 o
1 2 22 859.602 898.701 37.291 35.520 o
1 2 23 81.954 65.349 19.736 204.089 o
1 2 24 238.908 288.101 24.492 106.246 o
1 2 25 1268.540 1174.740 38.181 27.065 o
1 2 26 50.635 59.014 22.120 177.206 o
1 2 27 15.124 -0.014 21.991 197.103 o
1 2 28 142.266 131.583 25.209 121.883 o
1 2 29 6.372 -28.771 23.004 182.721 o
1 2 30 16.808 13.506 26.178 138.772 o
1 2 31 486.947 517.479 37.277 47.146 o
1 2 32 396.954 442.552 38.174 48.698 o
1 2 33 19.683 3.738 29.939 106.912 o
1 3 1 37145.100 40933.100 124.885 0.123 o
1 3 2 10265.600 10650.500 41.947 1.454 o
1 3 3 5820.390 6526.090 39.001 3.677 o
1 3 4 226.599 250.996 6.732 290.662 o
1 3 5 23206.200 24557.200 88.333 0.312 o
1 3 6 10648.200 10957.100 45.156 1.364 o
1 3 7 11045.300 11251.500 53.281 1.272 o
1 3 8 8.690 30.274 5.679 1944.600 o
1 3 9 23.026 43.283 6.569 1267.760 o
1 3 10 52303.400 53262.300 175.573 0.067 o
1 3 11 3725.980 3886.570 27.526 8.068 o
1 3 12 12.062 23.842 7.846 1225.700 o
1 3 13 19813.400 19978.600 90.415 0.430 o
1 3 14 1438.400 1505.340 20.349 31.361 o
1 3 15 9037.410 9212.890 52.223 1.805 o
1 3 16 1990.420 1968.100 24.457 20.436 o
1 3 17 20033.700 19612.400 93.384 0.428 o
1 3 18 59.619 96.358 11.893 434.556 o
1 3 19 4802.280 4897.340 47.925 5.048 o
1 3 20 12.527 57.928 15.051 378.308 o
1 3 21 5293.540 5145.080 56.617 4.289 o
1 3 22 1606.020 1716.760 54.463 15.868 o
1 3 23 4481.440 4507.040 58.362 5.286 o
1 3 24 201.306 154.941 22.550 132.938 o
1 3 25 192.321 342.790 26.037 99.676 o
1 3 26 11032.800 11153.300 98.311 1.175 o
1 3 27 2802.170 2904.150 55.393 9.524 o
1 3 28 3.976 65.559 23.741 164.965 o
1 3 29 1779.510 1788.610 57.658 14.138 o
1 3 30 64.815 233.561 29.812 94.565 o
1 3 31 8225.480 8220.250 98.643 1.856 o
1 3 32 127.573 148.686 31.910 82.815 o
1 3 33 1110.350 1151.920 81.233 11.496 o
1 4 1 6786.360 6967.170 28.474 3.070 o
1 4 2 10878.300 11372.800 44.580 1.301 o
1 4 3 15009.700 15787.500 68.498 0.709 o
1 4 4 137.492 180.648 6.843 427.108 o
1 4 5 5395.500 5552.610 28.954 4.497 o
1 4 6 5444.240 5520.690 29.706 4.459 o
1 4 7 9589.660 9644.220 44.675 1.664 o
1 4 8 5.993 -0.611 5.651 2678.940 o
1 4 9 105.557 109.542 7.983 515.805 o
1 4 10 891.625 894.038 19.011 55.527 o
1 4 11 3226.520 3272.900 24.998 10.290 o
1 4 12 772.922 768.297 15.252 70.061 o
1 4 13 3412.790 3392.790 27.775 9.423 o
1 4 14 123.946 117.637 9.673 410.899 o
1 4 15 1168.040 1175.950 19.583 41.059 o
1 4 16 811.664 807.924 20.217 59.379 o
1 4 17 759.717 786.890 19.631 63.338 o
1 4 18 6647.790 6428.370 51.295 3.099 o
1 4 19 2889.760 2812.940 37.147 11.258 o
1 4 20 805.806 804.758 26.274 50.944 o
1 4 21 296.570 301.080 21.102 118.493 o
1 4 22 207.619 177.757 21.269 140.738 o
1 4 23 80.834 71.843 19.659 204.667 o
1 4 24 59.843 40.641 19.762 215.932 o
1 4 25 0.977 -33.046 19.433 257.830 o
1 4 26 30.000 18.765 20.756 211.818 o
1 4 27 16.265 -1.258 21.859 199.088 o
1 4 28 8.861 3.674 22.038 197.611 o
1 4 29 18.314 78.033 24.561 150.843 o
1 4 30 1031.980 1035.850 43.621 27.169 o
1 4 31 66.115 68.771 28.858 107.199 o
1 4 32 0.252 -12.827 27.364 130.259 o
1 5 1 28335.400 29732.900 89.793 0.216 o
1 5 2 183750.000 198902.000 755.309 0.005 o
1 5 3 37012.000 38360.100 148.314 0.128 o
1 5 4 1060.060 1035.580 14.303 50.474 o
1 5 5 19403.200 19968.700 86.648 0.443 o
1 5 6 7.371 24.805 5.283 2281.290 o
1 5 7 17753.500 18777.800 75.269 0.517 o
1 5 8 883.385 884.143 17.370 58.083 o
1 5 9 31945.700 32270.000 133.865 0.173 o
1 5 10 2242.000 2247.430 21.071 17.868 o
1 5 11 16016.100 16397.000 72.277 0.638 o
1 5 12 454.661 413.372 12.314 131.456 o
1 5 13 1342.910 1397.320 18.365 35.060 o
1 5 14 7345.180 7476.710 44.748 2.607 o
1 5 15 4353.610 4236.370 33.685 6.410 o
1 5 16 2250.460 2191.700 26.394 17.208 o
1 5 17 4116.900 4047.020 35.864 6.870 o
1 5 18 942.137 965.165 25.090 45.548 o
1 5 19 1398.880 1481.950 34.826 25.523 o
1 5 20 466.769 421.730 21.351 91.747 o
1 5 21 197.969 225.110 19.448 154.512 o
1 5 22 8.820 21.169 17.053 319.488 o
1 5 23 8062.580 8329.380 78.491 2.019 o
1 5 24 360.905 441.142 26.904 79.141 o
1 5 25 6473.800 6042.820 70.734 3.048 o
1 5 26 181.927 247.905 26.597 101.999 o
1 5 27 3046.790 2994.130 57.078 8.701 o
1 5 28 1248.190 1257.170 43.525 23.947 o
1 5 29 87.944 148.493 25.896 122.327 o
1 5 30 4794.960 4933.430 71.044 4.411 o
1 5 31 639.408 743.808 38.286 39.869 o
1 5 32 2889.020 2876.230 92.926 6.096 o
1 6 1 4946.990 5019.110 23.898 5.296 o
1 6 2 37865.200 38712.900 141.260 0.124 o
1 6 3 3876.090 3965.170 29.171 7.617 o
1 6 4 18.321 17.416 4.946 2177.190 o
1 6 5 34.582 47.558 5.580 1292.590 o
1 6 6 3371.600 3419.050 24.780 9.648 o
1 6 7 212.223 221.959 9.113 280.751 o
1 6 8 271.585 329.034 12.482 186.363 o
1 6 9 31902.100 31643.200 123.377 0.176 o
1 6 10 20.260 34.178 7.641 1126.720 o
1 6 11 47.460 44.801 7.947 838.085 o
1 6 12 150.001 171.740 9.612 347.403 o
1 6 13 55.976 60.582 8.349 718.533 o
1 6 14 162.762 149.875 9.766 341.878 o
1 6 15 20.945 28.088 8.720 952.299 o
1 6 16 421.375 434.817 15.162 122.396 o
1 6 17 1180.680 1192.950 22.848 38.305 o
1 6 18 4.688 7.152 11.854 664.983 o
1 6 19 110.082 113.349 16.240 247.361 o
1 6 20 335.274 352.460 21.396 108.693 o
1 6 21 1125.340 1148.860 32.090 33.213 o
1 6 22 499.805 484.458 27.126 69.112 o
1 6 23 63.843 50.732 19.225 222.743 o
1 6 24 475.033 462.736 26.823 71.881 o
1 6 25 857.189 919.406 34.426 38.233 o
1 6 26 171.213 174.769 24.137 123.420 o
1 6 27 1508.920 1519.740 43.490 20.657 o
1 6 28 282.696 297.860 27.993 85.049 o
1 6 29 185.848 184.111 27.122 101.603 o
1 6 30 6.010 31.633 24.865 153.718 o
1 6 31 169.472 192.045 28.691 94.079 o
1 6 32 454.458 506.325 36.422 49.633 o
1 7 1 48488.000 50225.500 179.194 0.076 o
1 7 2 5391.020 5433.160 33.137 4.501 o
1 7 3 33.200 45.139 5.553 1333.240 o
1 7 4 1053.580 1076.840 15.806 48.814 o
1 7 5 35.295 43.625 6.639 1115.710 o
1 7 6 39995.800 41024.700 147.942 0.111 o
1 7 7 103.901 146.852 10.003 407.470 o
1 7 8 577.376 634.689 20.669 76.685 o
1 7 9 11064.200 11262.600 55.432 1.265 o
1 7 10 74886.200 76629.000 296.140 0.032 o
1 7 11 7041.910 7203.730 40.807 2.816 o
1 7 12 2.259 14.420 7.161 1671.180 o
1 7 13 2874.480 2857.620 25.907 12.232 o
1 7 14 3231.400 3269.750 27.738 10.126 o
1 7 15 36.190 21.573 9.021 834.227 o
1 7 16 2343.680 2336.510 25.857 16.217 o
1 7 17 1026.430 980.905 21.111 46.751 o
1 7 18 1377.960 1386.760 26.499 30.517 o
1 7 19 4229.880 4086.590 45.356 6.321 o
1 7 20 2165.730 2213.010 38.699 15.469 o
1 7 21 5.145 10.735 15.815 378.137 o
1 7 22 8688.280 8728.860 74.182 1.845 o
1 7 23 13.101 -9.245 17.538 307.372 o
1 7 24 284.408 292.111 23.972 104.113 o
1 7 25 2441.200 2523.160 74.370 8.615 o
1 7 26 10442.100 10353.300 91.650 1.319 o
1 7 27 325.837 353.613 28.360 78.967 o
1 7 28 238.627 258.659 27.924 89.965 o
1 7 29 21.731 12.664 23.692 167.500 o
1 7 30 389.421 358.179 34.312 58.305 o
1 7 31 193.399 172.786 29.456 89.183 o
1 7 32 696.476 679.653 43.724 33.378 o
1 8 1 3188.040 3198.540 22.020 10.694 o
1 8 2 391.899 398.109 9.006 162.716 o
1 8 3 1833.610 1855.870 20.168 23.487 o
1 8 4 495.045 460.801 12.336 120.414 o
1 8 5 345.273 334.176 11.120 172.894 o
1 8 6 19326.100 19252.600 82.514 0.457 o
1 8 7 4514.940 4512.010 30.261 6.060 o
1 8 8 2288.910 2178.780 27.099 16.883 o
1 8 9 475.458 519.902 13.853 113.365 o
1 8 10 8495.260 8558.780 49.197 2.032 o
1 8 11 5072.320 5065.030 38.843 4.887 o
1 8 12 88.062 118.924 8.922 501.408 o
1 8 13 1656.800 1624.070 20.733 26.950 o
1 8 14 162.741 155.521 10.352 325.679 o
1 8 15 1202.220 1159.720 20.892 39.515 o
1 8 16 7.014 0.161 9.693 982.908 o
1 8 17 11.697 7.047 10.852 755.231 o
1 8 18 127.316 114.161 14.128 282.939 o
1 8 19 39.192 30.374 14.555 385.432 o
1 8 20 899.110 879.816 28.849 43.782 o
1 8 21 10.677 2.570 15.936 371.050 o
1 8 22 1121.770 1021.560 31.663 34.713 o
1 8 23 331.374 309.302 23.559 100.558 o
1 8 24 970.629 958.898 42.249 29.276 o
1 8 25 86.331 63.892 21.503 176.171 o
1 8 26 0.608 -7.328 20.652 228.494 o
1 8 27 1.077 -10.508 21.334 213.971 o
1 8 28 88.222 107.920 25.344 129.565 o
1 8 29 3.413 -5.360 23.698 172.932 o
1 8 30 158.779 167.152 29.632 91.007 o
1 8 31 26.156 4.972 31.504 96.207 o
1 8 32 35.844 59.589 54.406 32.412 o
1 9 1 762.398 762.051 12.566 75.009 o
1 9 2 24144.400 24223.900 101.890 0.298 o
1 9 3 6277.150 6488.320 46.382 3.331 o
1 9 4 0.056 -3.167 6.852 2076.380 o
1 9 5 4371.010 4453.950 30.795 6.297 o
1 9 6 18205.000 18506.300 81.167 0.504 o
1 9 7 4761.030 5054.730 40.559 5.183 o
1 9 8 1620.890 1635.910 21.681 27.060 o
1 9 9 16679.300 16790.400 75.910 0.597 o
1 9 10 49061.800 49225.200 179.117 0.076 o
1 9 11 4861.820 5000.540 36.661 5.185 o
1 9 12 1047.090 1070.180 18.283 47.157 o
1 9 13 586.063 594.449 15.323 91.451 o
1 9 14 9294.070 9445.080 54.825 1.715 o
1 9 15 862.644 834.494 18.841 58.325 o
1 9 16 136.269 133.154 12.035 319.435 o
1 9 17 1352.290 1322.330 25.038 32.239 o
1 9 18 2713.770 2753.990 34.120 12.325 o
1 9 19 1129.260 1104.530 29.814 35.229 o
1 9 20 2108.240 2053.250 44.714 14.983 o
1 9 21 11.581 5.214 16.758 334.714 o
1 9 22 992.117 1011.190 32.404 36.621 o
1 9 23 4689.410 4655.530 58.619 4.989 o
1 9 24 141.935 122.319 21.619 155.310 o
1 9 25 6591.040 6669.510 72.249 2.836 o
1 9 26 11283.300 11401.400 103.869 1.119 o
1 9 27 2543.150 2487.340 67.305 9.269 o
1 9 28 1364.530 1413.650 44.105 21.973 o
1 9 29 7.678 24.046 25.469 147.042 o
1 9 30 1917.070 1954.070 69.327 11.064 o
1 9 31 76.083 49.335 29.749 101.365 o
1 10 1 320.085 335.547 10.440 185.506 o
1 10 2 1046.550 987.560 14.902 51.442 o
1 10 3 9.194 16.986 6.447 1778.840 o
1 10 4 2986.440 2909.030 21.864 11.969 o
1 10 5 216.205 198.825 9.617 278.594 o
1 10 6 10803.300 10598.900 53.908 1.351 o
1 10 7 2.220 0.497 7.919 1511.320 o
1 10 8 54.742 44.724 8.688 726.055 o
1 10 9 88.151 87.872 9.230 519.778 o
1 10 10 2473.870 2442.650 29.319 14.703 o
1 10 11 479.550 503.538 14.647 111.012 o
1 10 12 440.927 422.540 12.546 132.118 o
1 10 13 538.197 513.579 14.754 102.588 o
1 10 14 247.932 263.383 12.769 203.939 o
1 10 15 909.733 917.416 20.057 53.082 o
1 10 16 10.469 18.506 10.742 749.346 o
1 10 17 1401.430 1421.050 25.295 30.465 o
1 10 18 0.703 -0.037 12.912 583.351 o
1 10 19 182.982 148.200 18.044 183.322 o
1 10 20 532.290 496.284 24.334 74.499 o
1 10 21 107.081 88.016 18.483 212.319 o
1 10 22 0.701 -22.640 17.339 323.939 o
1 10 23 2.253 -20.297 17.637 311.958 o
1 10 24 164.810 140.477 21.859 146.589 o
1 10 25 258.321 250.876 24.774 104.581 o
1 10 26 252.774 306.061 25.859 96.773 o
1 10 27 157.027 166.489 27.298 104.079 o
1 10 28 288.260 270.573 30.078 77.390 o
1 10 29 134.795 128.223 30.352 90.457 o
1 10 30 54.227 13.824 27.525 121.331 o
1 10 31 876.455 886.549 47.425 26.955 o
1 11 1 14681.100 14922.600 68.256 0.753 o
1 11 2 21781.400 21736.800 90.242 0.364 o
1 11 3 27141.500 27245.500 112.875 0.238 o
1 11 4 1423.770 1424.020 16.731 33.844 o
1 11 5 1523.760 1529.820 19.990 29.872 o
1 11 6 417.916 410.986 12.132 139.649 o
1 11 7 16398.400 16433.100 75.765 0.618 o
1 11 8 609.959 615.601 15.536 87.668 o
1 11 9 3271.810 3256.150 29.785 9.904 o
1 11 10 920.784 931.191 18.621 53.999 o
1 11 11 20678.600 20900.600 91.216 0.397 o
1 11 12 2009.800 2000.030 23.486 20.323 o
1 11 13 14.510 15.319 8.870 1023.240 o
1 11 14 12361.400 12455.100 65.538 1.032 o
1 11 15 2279.040 2437.650 28.651 15.900 o
1 11 16 674.052 683.846 18.920 72.550 o
1 11 17 24.759 9.408 12.020 585.321 o
1 11 18 11872.600 11814.400 73.346 1.102 o
1 11 19 3059.490 3148.360 42.324 9.761 o
1 11 20 0.287 -10.087 15.865 387.298 o
1 11 21 220.820 203.761 20.454 142.970 o
1 11 22 72.948 47.870 18.264 239.129 o
1 11 23 2713.010 2727.060 70.665 8.332 o
1 11 24 6.136 3.898 19.405 254.993 o
1 11 25 1466.330 1408.270 45.728 20.528 o
1 11 26 3524.890 3392.610 61.527 7.118 o
1 11 27 3201.690 3265.310 74.488 6.812 o
1 11 28 22.016 17.576 26.505 134.435 o
1 11 29 529.857 574.570 40.690 40.425 o
1 11 30 514.011 522.930 55.099 26.030 o
1 12 1 1788.120 1855.730 30.377 21.298 o
1 12 2 7.767 6.475 7.171 1635.060 o
1 12 3 1201.490 1280.760 17.346 40.217 o
1 12 4 590.723 539.317 13.660 98.283 o
1 12 5 10.098 12.722 6.300 1874.750 o
1 12 6 1863.690 1844.930 21.844 22.833 o
1 12 7 510.221 518.771 14.028 108.114 o
1 12 8 57.413 58.863 9.228 643.179 o
1 12 9 2435.910 2477.970 27.443 15.053 o
1 12 10 23.884 23.062 9.090 892.096 o
1 12 11 2.936 5.918 9.430 1045.250 o
1 12 12 1869.390 1838.390 25.524 21.914 o
1 12 13 73.785 75.773 9.848 532.706 o
1 12 14 122.985 148.626 11.947 326.650 o
1 12 15 3.231 -0.156 10.779 822.529 o
1 12 16 0.601 -12.607 11.398 748.339 o
1 12 17 138.877 147.061 14.521 257.110 o
1 12 18 1142.640 1119.120 26.666 37.203 o
1 12 19 9.720 10.653 15.876 370.492 o
1 12 20 0.491 -3.445 16.206 370.972 o
1 12 21 477.275 497.435 25.763 73.779 o
1 12 22 23.199 23.262 18.024 277.830 o
1 12 23 238.363 217.348 25.917 101.892 o
1 12 24 151.335 126.629 24.096 129.890 o
1 12 25 309.424 301.426 28.864 79.737 o
1 12 26 1956.710 2090.510 65.887 11.379 o
1 12 27 33.409 -4.140 24.857 151.716 o
1 12 28 542.518 578.201 44.436 35.497 o
1 12 29 237.114 200.641 41.575 48.643 o
1 12 30 44.657 -7.966 31.165 97.072 o
1 13 1 89782.700 90945.100 330.734 0.023 o
1 13 2 26017.700 26935.300 144.351 0.247 o
1 13 3 23885.500 23928.500 106.390 0.303 o
1 13 4 836.335 822.214 16.494 63.047 o
1 13 5 2765.500 2657.950 24.119 13.286 o
1 13 6 3776.680 3866.200 29.266 7.917 o
1 13 7 155.357 163.015 8.835 364.924 o
1 13 8 0.284 4.158 8.261 1393.520 o
1 13 9 925.091 950.399 20.523 51.344 o
1 13 10 6354.600 6438.840 45.686 3.309 o
1 13 11 14.970 16.570 10.300 789.506 o
1 13 12 2485.980 2445.610 26.503 14.985 o
1 13 13 267.616 276.132 12.714 194.743 o
1 13 14 3284.130 3237.310 32.242 9.745 o
1 13 15 18976.600 19064.200 92.453 0.466 o
1 13 16 2964.650 3023.150 37.250 10.655 o
1 13 17 5538.400 5552.250 47.741 4.106 o
1 13 18 1020.700 1031.520 26.639 41.016 o
1 13 19 20332.400 20428.100 125.416 0.399 o
1 13 20 64.821 62.518 18.202 240.832 o
1 13 21 927.599 922.692 34.301 36.954 o
1 13 22 696.584 671.878 32.295 47.600 o
1 13 23 1139.630 1131.330 40.384 27.507 o
1 13 24 1.691 -15.811 21.498 210.524 o
1 13 25 1061.590 1089.660 41.549 27.906 o
1 13 26 1814.800 1787.640 63.699 12.668 o
1 13 27 128.976 139.346 30.723 88.611 o
1 13 28 25.675 12.458 30.802 100.285 o
1 13 29 520.195 525.838 39.253 43.147 o
1 13 30 340.564 412.466 54.355 28.453 o
1 14 1 115.563 135.212 10.494 383.616 o
1 14 2 3463.660 3524.970 32.433 8.878 o
1 14 3 3971.810 3998.360 36.999 7.119 o
1 14 4 334.922 367.204 13.598 154.478 o
1 14 5 759.272 769.847 18.274 66.024 o
1 14 6 76.869 70.965 8.756 597.180 o
1 14 7 0.229 -3.202 7.100 1928.560 o
1 14 8 1005.190 1042.050 17.458 49.798 o
1 14 9 1200.310 1148.250 19.988 40.310 o
1 14 10 163.910 145.400 12.536 281.790 o
1 14 11 558.595 576.014 19.089 84.469 o
1 14 12 521.282 529.346 15.146 102.392 o
1 14 13 214.659 213.532 13.911 213.768 o
1 14 14 51.054 28.358 11.085 565.446 o
1 14 15 8.119 3.051 11.465 703.554 o
1 14 16 3.322 -7.262 12.595 605.546 o
1 14 17 146.736 116.035 14.974 252.493 o
1 14 18 22.292 -5.456 14.213 445.946 o
1 14 19 10.732 1.773 18.448 279.504 o
1 14 20 217.613 207.716 23.654 118.629 o
1 14 21 159.054 153.052 23.036 135.716 o
1 14 22 287.361 258.118 25.924 95.523 o
1 14 23 3.360 -26.791 19.938 243.888 o
1 14 24 48.201 18.716 24.373 152.969 o
1 14 25 773.255 740.068 38.197 37.501 o
1 14 26 362.978 335.880 33.208 62.477 o
1 14 27 2409.210 2390.450 74.416 8.790 o
1 14 28 10.100 -7.365 28.656 117.724 o
1 14 29 114.729 119.181 38.456 60.380 o
1 15 1 8463.350 8525.810 58.173 2.005 o
1 15 2 33023.400 33309.300 182.940 0.158 o
1 15 3 111.554 132.879 12.183 338.340 o
1 15 4 21.241 27.262 9.826 794.082 o
1 15 5 1954.460 1915.830 26.529 20.528 o
1 15 6 3483.260 3489.810 33.160 8.835 o
1 15 7 4777.150 4677.860 38.964 5.414 o
1 15 8 61.072 49.549 9.314 639.766 o
1 15 9 12.939 13.149 8.635 1093.450 o
1 15 10 20.189 28.478 9.296 868.117 o
1 15 11 10.693 26.115 9.919 839.238 o
1 15 12 241.819 258.928 13.321 201.077 o
1 15 13 927.687 963.858 22.420 48.919 o
1 15 14 23525.000 23615.900 112.281 0.310 o
1 15 15 65.206 73.394 12.996 394.529 o
1 15 16 443.343 445.536 20.504 96.036 o
1 15 17 823.279 852.809 26.360 49.444 o
1 15 18 8482.830 8552.930 71.863 1.926 o
1 15 19 473.930 486.024 30.687 61.334 o
1 15 20 8.826 18.791 19.457 248.708 o
1 15 21 1036.660 1085.140 37.578 31.047 o
1 15 22 1728.210 1772.320 56.299 14.711 o
1 15 23 515.080 498.199 33.089 54.363 o
1 15 24 117.007 117.069 32.801 80.375 o
1 15 25 2.080 -25.317 24.582 161.038 o
1 15 26 545.568 531.118 36.721 46.468 o
1 15 27 20.787 -7.261 27.988 122.111 o
1 15 28 13.281 31.270 31.543 95.952 o
1 16 1 26.756 20.637 10.923 662.329 o
1 16 2 1870.750 1908.330 29.908 20.466 o
1 16 3 3895.510 3897.140 39.071 7.261 o
1 16 4 348.843 359.225 16.488 133.975 o
1 16 5 428.875 465.366 17.112 110.418 o
1 16 6 285.883 296.606 14.170 172.161 o
1 16 7 88.997 92.164 11.572 408.508 o
1 16 8 0.927 -3.820 9.858 996.753 o
1 16 9 39.529 31.630 10.269 661.626 o
1 16 10 147.955 168.749 13.006 275.137 o
1 16 11 27.273 14.491 10.692 695.101 o
1 16 12 516.643 505.212 19.454 90.027 o
1 16 13 607.105 575.568 18.090 83.209 o
1 16 14 281.720 321.150 16.812 148.686 o
1 16 15 1524.010 1527.780 30.199 25.831 o
1 16 16 1035.140 1036.280 28.146 39.257 o
1 16 17 5.792 -12.698 14.397 461.038 o
1 16 18 1143.080 1132.050 32.674 32.637 o
1 16 19 101.312 99.321 20.221 185.232 o
1 16 20 954.717 988.782 37.983 32.642 o
1 16 21 246.569 226.644 26.891 95.599 o
1 16 22 24.741 26.257 23.021 174.664 o
1 16 23 367.235 352.907 32.134 64.871 o
1 16 24 0.013 -4.860 39.951 61.123 o
1 16 25 51.931 48.511 26.611 127.310 o
1 16 26 84.401 12.481 28.651 109.568 o
1 16 27 0.549 1.821 40.622 59.084 o
1 16 28 92.804 77.208 32.168 85.823 o
1 17 1 2778.480 2754.810 39.795 11.474 o
1 17 2 446.148 419.243 19.463 101.251 o
1 17 3 345.296 346.648 17.524 129.424 o
1 17 4 244.364 259.993 15.852 173.650 o
1 17 5 77.793 83.755 12.941 375.242 o
1 17 6 19063.000 18722.900 97.686 0.466 o
1 17 7 84.927 89.538 12.051 396.911 o
1 17 8 49.718 43.309 11.164 544.829 o
1 17 9 1.993 -19.833 10.443 882.558 o
1 17 10 3496.780 3477.860 36.674 8.625 o
1 17 11 334.561 368.391 16.477 135.813 o
1 17 12 6.178 -5.339 11.875 669.931 o
1 17 13 670.956 649.189 22.112 67.219 o
1 17 14 3635.470 3671.150 42.877 7.782 o
1 17 15 2171.530 2246.850 35.636 15.918 o
1 17 16 585.191 582.449 31.460 53.783 o
1 17 17 3553.470 3496.420 49.042 7.759 o
1 17 18 233.054 247.303 23.726 113.785 o
1 17 19 376.730 379.752 27.730 77.243 o
1 17 20 864.568 859.052 37.953 35.134 o
1 17 21 347.327 335.433 35.125 58.175 o
1 17 22 3108.920 3121.270 76.386 6.900 o
1 17 23 1423.270 1393.980 62.246 15.123 o
1 17 24 310.293 277.249 33.403 65.234 o
1 17 25 1358.150 1323.600 51.315 19.345 o
1 17 26 488.676 455.151 39.060 44.878 o
1 17 27 6.272 13.302 30.738 102.208 o
1 18 1 128.971 125.656 17.237 217.543 o
1 18 2 1.653 23.494 14.125 465.528 o
1 18 3 228.469 231.976 17.865 161.899 o
1 18 4 93.897 89.907 14.496 306.711 o
1 18 5 212.947 202.408 16.681 182.465 o
1 18 6 1139.490 1158.090 27.392 36.320 o
1 18 7 35.841 39.396 12.710 478.916 o
1 18 8 18.315 12.661 11.716 626.163 o
1 18 9 533.943 563.912 19.999 84.371 o
1 18 10 273.713 295.360 17.677 146.400 o
1 18 11 78.987 60.435 14.601 328.080 o
1 18 12 93.638 95.000 15.503 278.625 o
1 18 13 1359.490 1314.570 33.084 27.881 o
1 18 14 719.353 696.423 26.142 56.314 o
1 18 15 1.009 -36.417 14.671 451.655 o
1 18 16 94.249 55.082 17.342 247.003 o
1 18 17 576.935 565.348 29.367 58.503 o
1 18 18 207.320 215.334 24.251 115.420 o
1 18 19 62.688 31.321 22.555 171.586 o
1 18 20 2.905 -20.107 23.656 173.670 o
1 18 21 6.939 -40.554 23.108 180.944 o
1 18 22 81.510 103.101 27.585 112.891 o
1 18 23 8.510 -14.579 27.068 132.004 o
1 18 24 60.017 67.762 35.819 71.995 o
1 18 25 226.118 243.980 46.378 40.023 o
1 18 26 58.146 87.273 36.239 70.110 o
1 19 1 1270.230 1287.180 36.638 27.246 o
1 19 2 10312.000 10423.800 88.383 1.343 o
1 19 3 2283.870 2142.030 39.111 14.960 o
1 19 4 1093.180 1086.300 30.641 35.446 o
1 19 5 2297.470 2330.450 37.148 14.749 o
1 19 6 42.022 28.940 14.088 404.217 o
1 19 7 8281.190 8083.450 63.994 2.083 o
1 19 8 0.385 -20.853 13.201 558.926 o
1 19 9 4140.300 4162.050 44.983 6.410 o
1 19 10 2008.830 1954.770 35.522 17.862 o
1 19 11 4275.960 4322.560 48.385 5.984 o
1 19 12 664.698 686.636 25.046 60.802 o
1 19 13 4044.960 4090.120 46.215 6.558 o
1 19 14 2014.320 1965.750 42.248 16.239 o
1 19 15 3015.290 2967.200 50.033 9.440 o
1 19 16 2.299 -13.930 17.800 306.261 o
1 19 17 3242.550 3336.730 63.176 7.512 o
1 19 18 2502.680 2541.820 60.313 10.161 o
1 19 19 2927.400 3026.430 59.590 8.693 o
1 19 20 148.078 91.052 26.597 113.410 o
1 19 21 621.697 559.734 38.455 41.842 o
1 19 22 1118.270 1194.790 50.747 21.648 o
1 19 23 2964.080 2973.840 105.160 5.201 o
1 19 24 1.714 6.123 29.555 111.236 o
1 19 25 145.941 176.252 40.041 54.496 o
1 20 1 1802.710 1825.330 42.696 17.804 o
1 20 2 1638.720 1704.580 40.487 20.032 o
1 20 3 502.841 505.634 25.491 72.793 o
1 20 4 133.227 127.982 18.669 193.411 o
1 20 5 0.597 -2.158 15.258 418.282 o
1 20 6 63.503 42.764 16.409 291.898 o
1 20 7 473.487 471.654 24.322 79.161 o
1 20 8 40.611 6.309 16.687 313.130 o
1 20 9 4.908 1.085 15.826 383.293 o
1 20 10 535.642 532.768 24.780 71.995 o
1 20 11 0.649 -12.140 15.945 382.995 o
1 20 12 683.220 650.933 27.962 55.434 o
1 20 13 330.395 300.634 24.421 96.936 o
1 20 14 319.101 318.704 25.271 93.223 o
1 20 15 324.808 323.718 27.735 82.331 o
1 20 16 30.993 3.840 19.947 230.805 o
1 20 17 0.389 -30.664 19.260 262.790 o
1 20 18 7.137 -18.024 21.194 214.640 o
1 20 19 19.964 20.244 24.252 159.724 o
1 20 20 200.739 182.478 29.467 88.274 o
1 20 21 64.405 98.211 28.892 105.775 o
1 20 22 28.877 39.869 30.549 100.557 o
1 20 23 272.626 206.278 34.353 65.392 o
1 20 24 9.965 -12.754 29.516 111.032 o
1 20 25 12.964 -10.543 50.339 38.353 o
1 21 1 1489.240 1626.690 43.142 20.530 o
1 21 2 2421.590 2462.000 47.794 12.257 o
1 21 3 1011.950 1011.510 37.860 31.720 o
1 21 4 73.160 54.045 18.713 228.368 o
1 21 5 5513.560 5449.630 59.617 3.950 o
1 21 6 2822.000 2929.630 47.484 10.252 o
1 21 7 6165.250 6239.160 66.442 3.210 o
1 21 8 962.348 970.225 33.325 36.754 o
1 21 9 8868.970 8854.320 79.475 1.764 o
1 21 10 620.958 634.667 27.811 58.467 o
1 21 11 6848.600 6874.140 69.244 2.722 o
1 21 12 517.456 521.501 27.192 67.082 o
1 21 13 1276.730 1237.490 36.515 27.539 o
1 21 14 88.045 43.911 20.693 190.163 o
1 21 15 30.584 22.199 20.421 217.507 o
1 21 16 0.577 -50.111 23.367 178.530 o
1 21 17 328.224 316.650 28.650 78.902 o
1 21 18 450.736 459.583 31.780 60.204 o
1 21 19 8.571 -40.818 25.456 149.076 o
1 21 20 2085.220 2115.310 59.294 12.127 o
1 21 21 310.660 342.563 35.230 59.042 o
1 21 22 2880.470 2903.640 85.927 6.608 o
1 21 23 1235.070 1126.200 69.023 14.302 o
1 21 24 424.982 458.478 59.710 23.517 o
1 22 1 50.510 16.448 19.776 223.906 o
1 22 2 1505.020 1574.680 42.282 20.933 o
1 22 3 950.363 986.916 35.977 34.436 o
1 22 4 98.287 101.871 22.875 152.523 o
1 22 5 84.383 72.822 20.907 183.897 o
1 22 6 72.465 81.410 20.236 196.359 o
1 22 7 424.713 429.600 26.403 77.118 o
1 22 8 130.251 124.763 21.370 160.270 o
1 22 9 30.117 39.269 19.623 230.769 o
1 22 10 0.091 -13.314 19.851 247.544 o
1 22 11 24.502 -2.086 19.283 249.982 o
1 22 12 103.384 114.456 30.207 93.981 o
1 22 13 49.316 14.648 18.982 241.896 o
1 22 14 148.908 136.173 22.391 144.790 o
1 22 15 523.986 535.644 32.964 53.709 o
1 22 16 244.816 242.198 30.379 79.595 o
1 22 17 3.664 -77.400 25.185 153.150 o
1 22 18 0.684 -35.295 29.530 111.812 o
1 22 19 60.273 54.520 26.975 122.758 o
1 22 20 5.280 -46.099 26.345 139.774 o
1 22 21 476.949 471.413 39.239 44.668 o
1 22 22 1007.550 1004.820 49.610 23.839 o
1 22 23 80.905 132.558 165.171 3.561 o
1 23 1 169.768 189.009 24.698 118.577 o
1 23 2 271.776 278.633 26.899 91.356 o
1 23 3 6.476 -5.728 21.622 206.542 o
1 23 4 103.867 70.451 22.623 157.373 o
1 23 5 242.364 244.661 25.178 104.265 o
1 23 6 7887.890 7788.260 81.598 2.115 o
1 23 7 398.511 432.295 27.288 75.798 o
1 23 8 1100.300 1130.420 38.309 29.349 o
1 23 9 77.895 77.088 22.193 167.489 o
1 23 10 10969.600 11094.300 107.417 1.160 o
1 23 11 392.339 394.707 30.171 68.343 o
1 23 12 40.824 18.407 21.717 191.471 o
1 23 13 152.218 106.628 23.480 136.613 o
1 23 14 37.035 32.600 21.294 197.533 o
1 23 15 8.715 -43.877 25.649 146.842 o
1 23 16 665.737 619.352 32.996 48.122 o
1 23 17 1237.650 1279.670 52.302 19.844 o
1 23 18 478.982 491.504 42.554 39.528 o
1 23 19 64.390 18.023 27.938 116.627 o
1 23 20 9.337 -13.743 27.968 123.624 o
1 23 21 99.061 95.665 31.797 86.679 o
1 24 1 775.299 786.397 39.528 35.649 o
1 24 2 295.415 423.246 31.007 69.841 o
1 24 3 263.776 227.989 27.660 90.439 o
1 24 4 145.761 154.745 26.404 111.524 o
1 24 5 170.188 206.285 26.644 104.842 o
1 24 6 574.842 632.784 33.959 48.921 o
1 24 7 383.097 347.979 30.515 68.910 o
1 24 8 0.023 -18.689 21.422 212.589 o
1 24 9 344.301 340.588 28.262 78.582 o
1 24 10 30.484 33.890 22.777 175.870 o
1 24 11 753.914 753.062 35.817 40.492 o
1 24 12 19.326 -20.255 22.564 186.306 o
1 24 13 66.592 14.576 28.566 111.834 o
1 24 14 104.682 59.045 31.073 91.203 o
1 24 15 292.617 261.697 28.486 83.576 o
1 24 16 326.095 289.595 31.737 69.297 o
1 24 17 106.910 80.339 38.392 61.415 o
1 24 18 624.796 642.149 55.671 24.370 o
1 24 19 57.011 -14.908 40.303 58.503 o
1 24 20 0.468 -46.846 29.536 111.791 o
1 25 1 66.773 111.172 28.741 105.961 o
1 25 2 13816.600 14123.700 130.473 0.757 o
1 25 3 4.004 38.097 25.421 147.028 o
1 25 4 804.044 764.804 41.018 33.881 o
1 25 5 5382.510 5350.950 82.746 3.586 o
1 25 6 82.629 73.142 27.926 111.882 o
1 25 7 1180.820 1240.160 44.664 24.052 o
1 25 8 56.053 45.967 24.560 147.021 o
1 25 9 1479.780 1518.610 47.035 19.544 o
1 25 10 89.286 84.085 25.957 125.777 o
1 25 11 2433.360 2516.810 56.253 10.922 o
1 25 12 482.004 483.047 36.341 49.357 o
1 25 13 300.724 321.564 31.073 71.880 o
1 25 14 1550.040 1614.460 50.276 17.688 o
1 25 15 8.651 -45.443 30.652 103.128 o
1 25 16 1459.600 1496.540 48.471 19.223 o
1 25 17 180.504 180.153 30.580 84.588 o
1 25 18 5451.030 5622.850 122.018 2.700 o
1 25 19 3.671 -38.742 52.273 35.668 o
1 26 1 129.835 179.891 31.832 82.115 o
1 26 2 50.074 79.643 31.648 91.136 o
1 26 3 37.064 92.469 29.628 103.614 o
1 26 4 56.382 54.764 29.500 104.417 o
1 26 5 126.323 164.377 30.093 91.100 o
1 26 6 1671.310 1704.350 56.427 15.066 o
1 26 7 4.336 -36.490 25.596 148.185 o
1 26 8 0.363 -7.146 24.397 163.836 o
1 26 9 455.331 501.279 35.112 52.166 o
1 26 10 67.725 61.048 25.753 132.063 o
1 26 11 59.399 16.135 38.490 63.644 o
1 26 12 53.110 8.105 27.467 122.280 o
1 26 13 19.148 -3.022 26.063 140.650 o
1 26 14 145.579 145.413 39.354 56.646 o
1 26 15 131.381 77.497 41.215 53.251 o
1 26 16 18.529 -9.783 47.631 42.741 o
1 26 17 109.455 67.896 46.497 42.910 o
1 27 1 2066.270 2265.800 68.142 10.498 o
1 27 2 3420.400 3647.570 78.758 6.024 o
1 27 3 3412.880 3610.960 85.023 5.691 o
1 27 4 63.784 66.510 32.015 88.730 o
1 27 5 1080.860 1116.610 52.569 21.296 o
1 27 6 283.320 289.186 35.765 59.520 o
1 27 7 14.069 -14.649 27.699 125.430 o
1 27 8 14.739 24.991 27.790 123.058 o
1 27 9 89.033 12.623 27.843 114.990 o
1 27 10 1429.980 1540.490 56.016 16.676 o
1 27 11 520.272 561.561 41.811 39.210 o
1 27 12 9.283 -11.834 35.880 75.375 o
1 27 13 258.931 222.399 39.761 51.684 o
1 27 14 1427.030 1379.240 64.249 14.565 o
1 27 15 2526.820 2611.520 73.272 8.501 o
1 28 1 30.060 23.412 33.684 83.656 o
1 28 2 1003.560 1106.000 60.623 18.158 o
1 28 3 37.318 17.238 34.217 80.923 o
1 28 4 27.669 67.274 32.839 86.722 o
1 28 5 181.326 207.912 35.556 65.247 o
1 28 6 5.704 12.572 30.638 102.946 o
1 28 7 0.062 14.758 31.079 100.426 o
1 28 8 46.905 0.084 38.139 65.472 o
1 28 9 155.592 140.186 36.172 65.554 o
1 28 10 55.099 -2.309 31.424 94.785 o
1 28 11 89.745 73.339 42.611 50.982 o
1 28 12 0.010 -86.639 28.326 121.592 o
1 28 13 8.132 -65.739 28.973 115.386 o
1 29 1 1437.390 1510.830 64.552 14.208 o
1 29 2 287.714 354.942 43.416 42.786 o
1 29 3 134.325 150.350 38.999 57.828 o
1 29 4 173.549 182.435 39.031 56.178 o
1 29 5 21.671 13.434 34.958 78.461 o
1 29 6 161.456 192.859 37.444 60.620 o
1 29 7 19.819 39.480 33.131 86.524 o
1 29 8 265.130 240.450 39.197 52.536 o
1 29 9 52.834 44.502 35.029 75.960 o
1 29 10 41.882 -41.318 45.093 47.244 o
1 30 1 147.470 174.924 40.952 52.319 o
1 30 2 0.872 25.558 36.545 72.492 o
1 30 3 57.666 38.871 37.203 67.610 o
1 30 4 14.618 25.832 36.280 72.973 o
1 30 5 75.240 66.908 39.532 59.251 o
1 30 6 305.763 298.349 77.284 15.344 o
2 0 0 268905.000 287303.000 3009.180 0.002 o
2 0 2 5672.410 5833.510 38.001 4.039 o
2 0 4 13723.800 15027.800 84.258 0.796 o
2 0 6 4043.920 4146.480 31.706 7.049 o
2 0 8 6242.830 6548.150 49.808 3.296 o
2 0 10 4880.690 4728.640 48.184 5.048 o
2 0 12 461.017 490.645 18.934 97.932 o
2 0 14 9766.230 9941.650 84.050 1.477 o
2 0 16 73225.200 73873.000 373.774 0.034 o
2 0 18 6536.230 6838.810 71.620 2.831 o
2 0 20 35851.900 35841.700 254.870 0.131 o
2 0 22 1184.450 1226.400 45.245 23.775 o
2 0 24 228.407 192.227 34.402 67.324 o
2 0 26 666.109 684.576 54.822 24.493 o
2 0 28 2180.320 2125.390 89.086 7.693 o
2 0 30 5.607 4.857 37.022 70.870 o
2 0 32 4459.110 4287.520 124.143 3.255 o
2 1 0 40523.800 42896.600 182.086 0.105 o
2 1 1 6439.980 6901.890 27.243 3.280 o
2 1 2 4231.290 4806.940 29.637 6.271 o
2 1 3 2526.880 2853.340 17.436 14.541 o
2 1 4 1672.590 1837.630 13.469 27.099 o
2 1 5 0.180 6.595 3.857 5582.970 o
2 1 6 161.903 177.893 5.560 420.252 o
2 1 7 29.547 38.726 5.235 1513.590 o
2 1 8 26412.300 26203.700 92.141 0.255 o
2 1 9 8170.510 8298.080 41.054 2.197 o
2 1 10 1590.760 1502.130 22.509 28.139 o
2 1 11 313.190 346.017 13.426 163.812 o
2 1 12 53.799 60.025 9.018 670.656 o
2 1 13 6616.850 6467.550 41.531 3.197 o
2 1 14 1156.140 1119.930 23.786 39.056 o
2 1 15 6493.930 6530.710 44.316 3.221 o
2 1 16 258.346 303.884 13.928 181.481 o
2 1 17 1425.030 1520.350 25.458 29.254 o
2 1 18 739.958 737.919 20.639 63.942 o
2 1 19 12070.700 12069.100 76.059 1.064 o
2 1 20 1939.980 1877.610 34.459 18.878 o
2 1 21 55.066 74.589 17.042 270.041 o
2 1 22 593.510 606.429 25.956 64.142 o
2 1 23 52.555 48.592 17.323 271.932 o
2 1 24 1090.350 1124.550 36.842 30.537 o
2 1 25 6.868 9.984 19.959 239.548 o
2 1 26 436.482 443.500 29.506 66.920 o
2 1 27 112.899 93.365 24.220 137.137 o
2 1 28 910.922 940.613 40.947 31.174 o
2 1 29 123.921 119.903 27.450 108.608 o
2 1 30 516.368 540.788 36.887 46.792 o
2 1 31 1369.750 1373.250 50.736 19.342 o
2 1 32 162.570 168.186 31.745 80.938 o
2 1 33 1.681 60.325 35.001 78.107 o
2 2 0 147545.000 160179.000 664.980 0.008 o
2 2 1 39854.400 43219.000 158.768 0.108 o
2 2 2 1063.710 1107.490 10.634 51.376 o
2 2 3 35.018 54.522 3.945 1550.310 o
2 2 4 33048.000 34431.700 111.656 0.160 o
2 2 5 8380.110 9078.820 49.828 1.991 o
2 2 6 4270.000 4333.560 22.745 6.739 o
2 2 7 53.329 56.398 4.762 1147.380 o
2 2 8 45194.700 46358.900 185.282 0.087 o
2 2 9 1339.360 1338.010 18.699 35.599 o
2 2 10 1214.420 1158.170 23.545 37.460 o
2 2 11 31.307 26.232 7.104 1160.340 o
2 2 12 7805.820 8134.430 43.353 2.329 o
2 2 13 21454.300 22072.400 91.288 0.367 o
2 2 14 394.487 369.247 11.997 149.979 o
2 2 15 5198.970 5155.690 38.623 4.722 o
2 2 16 1852.190 1943.510 25.953 21.469 o
2 2 17 17893.100 18236.800 92.703 0.514 o
2 2 18 663.455 649.302 20.504 71.003 o
2 2 19 1665.340 1662.010 34.310 22.082 o
2 2 20 587.567 588.923 21.597 75.221 o
2 2 21 6057.990 6161.670 58.015 3.406 o
2 2 22 822.996 879.425 29.576 44.959 o
2 2 23 8.624 23.420 18.093 284.739 o
2 2 24 2496.060 2560.250 47.014 11.926 o
2 2 25 21.960 27.292 20.632 215.588 o
2 2 26 289.911 313.280 26.856 88.791 o
2 2 27 1652.440 1559.180 44.318 19.179 o
2 2 28 1735.710 1765.450 51.601 15.908 o
2 2 29 695.910 692.683 38.083 39.520 o
2 2 30 155.195 127.939 29.173 95.147 o
2 2 31 811.355 801.906 42.335 32.280 o
2 2 32 118.951 134.640 30.767 89.231 o
2 3 0 44059.600 45890.600 201.274 0.090 o
2 3 1 74301.200 80170.600 340.890 0.032 o
2 3 2 1425.220 1361.810 13.101 35.810 o
2 3 3 11873.400 13026.300 50.961 1.072 o
2 3 4 171.502 172.631 5.744 406.126 o
2 3 5 179.512 205.942 6.441 361.231 o
2 3 6 100.275 108.888 5.333 653.560 o
2 3 7 1360.290 1387.210 13.924 36.682 o
2 3 8 727.676 825.752 12.855 74.794 o
2 3 9 8265.410 8404.460 41.576 2.150 o
2 3 10 575.058 593.111 14.989 93.501 o
2 3 11 5.855 11.287 7.894 1375.530 o
2 3 12 576.418 603.321 14.056 95.306 o
2 3 13 1564.150 1696.520 19.927 28.000 o
2 3 14 58.947 68.024 8.997 640.685 o
2 3 15 1016.730 976.024 21.690 46.581 o
2 3 16 6305.120 6547.280 44.132 3.322 o
2 3 17 2724.050 2739.760 29.683 12.768 o
2 3 18 176.621 200.398 15.846 205.497 o
2 3 19 1525.120 1505.740 30.460 25.841 o
2 3 20 95.788 82.250 15.731 275.702 o
2 3 21 84.401 80.426 16.243 270.761 o
2 3 22 23.136 13.833 17.346 301.571 o
2 3 23 353.307 353.494 25.138 89.520 o
2 3 24 2586.950 2642.820 50.871 10.985 o
2 3 25 526.564 495.526 29.318 62.130 o
2 3 26 145.273 130.053 23.659 134.273 o
2 3 27 12.087 22.883 21.689 199.871 o
2 3 28 15.135 39.602 23.679 166.182 o
2 3 29 269.233 281.699 29.828 79.117 o
2 3 30 93.986 79.052 28.036 109.660 o
2 3 31 14.444 21.442 27.804 123.186 o
2 3 32 52.685 41.178 29.206 107.336 o
2 4 0 84222.900 91465.600 393.391 0.024 o
2 4 1 717.169 717.384 9.698 84.600 o
2 4 2 3188.100 3326.300 24.918 10.332 o
2 4 3 48032.100 49583.300 169.910 0.078 o
2 4 4 6722.220 7344.540 35.047 2.969 o
2 4 5 25001.900 26365.500 95.202 0.271 o
2 4 6 0.842 4.054 5.106 3457.350 o
2 4 7 18048.600 18606.100 70.858 0.512 o
2 4 8 83.816 94.133 6.685 667.220 o
2 4 9 20155.900 20630.000 84.275 0.415 o
2 4 10 924.787 934.972 17.153 55.363 o
2 4 11 13307.900 13357.300 60.252 0.913 o
2 4 12 8548.140 8519.730 45.800 2.037 o
2 4 13 4466.200 4605.460 33.830 5.977 o
2 4 14 713.775 695.627 16.112 74.969 o
2 4 15 4767.830 4671.970 35.026 5.518 o
2 4 16 9889.580 10181.400 56.376 1.526 o
2 4 17 611.375 694.297 18.152 78.154 o
2 4 18 4297.190 4281.640 43.162 6.164 o
2 4 19 761.457 774.896 23.677 57.046 o
2 4 20 132.786 137.613 16.816 220.576 o
2 4 21 3175.180 3208.050 44.818 9.183 o
2 4 22 1063.560 1091.770 34.221 33.124 o
2 4 23 863.468 885.275 33.347 39.590 o
2 4 24 6031.690 6044.230 89.113 2.973 o
2 4 25 3418.440 3473.520 56.581 7.550 o
2 4 26 134.474 155.226 24.373 127.967 o
2 4 27 1164.160 1130.520 40.181 27.352 o
2 4 28 507.994 571.363 32.839 53.894 o
2 4 29 3492.420 3492.150 74.933 6.258 o
2 4 30 2.405 14.800 25.902 143.836 o
2 4 31 60.412 100.442 36.609 68.437 o
2 4 32 1138.760 1145.790 61.488 17.097 o
2 5 0 345.782 436.974 9.408 168.138 o
2 5 1 34426.900 34732.700 119.134 0.151 o
2 5 2 8542.120 8948.150 43.362 1.990 o
2 5 3 5001.270 4938.860 32.423 5.146 o
2 5 4 27.919 40.083 4.485 1728.640 o
2 5 5 967.321 1022.490 12.259 56.152 o
2 5 6 0.174 16.458 5.679 2531.250 o
2 5 7 24217.700 24787.800 94.240 0.294 o
2 5 8 6.992 17.185 7.709 1371.880 o
2 5 9 271.512 315.468 9.794 213.390 o
2 5 10 113.420 119.672 8.330 474.973 o
2 5 11 1687.990 1672.710 19.107 26.671 o
2 5 12 44.408 35.706 7.823 898.777 o
2 5 13 76.958 97.858 9.168 537.352 o
2 5 14 25.889 25.557 8.037 1040.130 o
2 5 15 657.823 662.660 16.187 80.173 o
2 5 16 5786.820 5724.830 41.618 3.947 o
2 5 17 117.711 144.207 12.981 306.578 o
2 5 18 2052.030 2045.540 31.498 18.144 o
2 5 19 789.842 794.634 24.288 54.570 o
2 5 20 512.499 485.347 23.146 79.597 o
2 5 21 25.926 23.567 15.912 346.350 o
2 5 22 111.089 127.397 18.869 197.770 o
2 5 23 1302.410 1288.940 37.127 26.585 o
2 5 24 775.265 788.792 32.637 43.536 o
2 5 25 1268.050 1339.280 41.583 24.356 o
2 5 26 658.519 695.049 34.219 45.465 o
2 5 27 262.800 304.184 28.818 82.796 o
2 5 28 62.476 65.618 24.662 143.181 o
2 5 29 674.920 708.344 35.873 42.615 o
2 5 30 15.229 47.266 28.060 119.452 o
2 5 31 252.959 206.841 29.915 82.044 o
2 5 32 2.874 23.885 27.677 125.540 o
2 6 0 5649.640 5561.800 38.301 4.158 o
2 6 1 3189.000 3196.000 20.138 10.789 o
2 6 2 4773.060 4788.510 26.449 5.607 o
2 6 3 2242.960 2287.630 16.832 18.248 o
2 6 4 8923.220 9481.210 48.170 1.814 o
2 6 5 40451.100 41637.600 144.574 0.109 o
2 6 6 3170.090 3292.400 34.830 9.821 o
2 6 7 269.566 324.969 10.784 203.170 o
2 6 8 17074.300 17824.800 76.956 0.559 o
2 6 9 19899.300 20594.600 84.467 0.422 o
2 6 10 640.405 664.476 14.290 85.613 o
2 6 11 15388.300 15349.000 63.132 0.703 o
2 6 12 20617.100 20919.900 82.884 0.401 o
2 6 13 10400.400 10434.800 51.947 1.430 o
2 6 14 7.592 21.921 8.370 1161.520 o
2 6 15 36.956 41.207 9.342 744.778 o
2 6 16 4407.380 4322.790 35.041 6.228 o
2 6 17 1674.980 1627.210 26.481 24.838 o
2 6 18 103.519 82.323 13.714 324.394 o
2 6 19 97.448 93.287 15.615 274.036 o
2 6 20 2846.900 2735.490 41.407 11.104 o
2 6 21 3283.160 3291.250 46.675 8.691 o
2 6 22 119.110 136.236 18.873 193.670 o
2 6 23 2048.480 2053.940 42.036 15.855 o
2 6 24 4823.910 4874.460 60.893 4.695 o
2 6 25 8318.350 8206.760 79.041 1.967 o
2 6 26 421.223 518.836 29.853 64.961 o
2 6 27 3974.150 4040.110 61.378 6.029 o
2 6 28 2165.700 2191.280 50.564 13.288 o
2 6 29 458.226 542.537 32.990 55.726 o
2 6 30 214.498 267.955 29.818 82.947 o
2 6 31 294.645 286.258 35.938 58.744 o
2 6 32 650.457 644.246 42.536 35.546 o
2 7 0 15032.500 14550.100 99.042 0.715 o
2 7 1 3237.550 3375.750 20.125 10.332 o
2 7 2 2383.300 2498.890 19.844 16.201 o
2 7 3 60.195 68.254 5.870 912.988 o
2 7 4 3106.340 2918.530 21.514 11.508 o
2 7 5 0.001 2.428 6.224 2460.500 o
2 7 6 55.889 62.497 7.631 780.624 o
2 7 7 439.653 441.293 11.880 133.542 o
2 7 8 14279.000 14777.800 66.243 0.785 o
2 7 9 3611.400 3632.050 29.369 8.541 o
2 7 10 2168.230 2094.620 22.558 18.782 o
2 7 11 266.571 318.277 10.902 204.612 o
2 7 12 2137.630 2181.680 21.091 18.913 o
2 7 13 420.740 417.377 12.610 136.147 o
2 7 14 675.862 677.732 16.841 76.886 o
2 7 15 0.183 -4.150 8.985 1206.560 o
2 7 16 2507.500 2464.770 28.581 14.562 o
2 7 17 2221.990 2204.850 32.528 16.308 o
2 7 18 1900.690 1897.980 28.665 20.566 o
2 7 19 0.526 6.839 13.774 506.379 o
2 7 20 4.306 12.120 15.127 412.356 o
2 7 21 2735.610 2666.360 41.900 11.544 o
2 7 22 2016.920 1962.360 45.850 15.420 o
2 7 23 567.710 535.980 26.448 66.014 o
2 7 24 538.909 561.732 28.699 61.579 o
2 7 25 69.095 88.235 20.831 187.153 o
2 7 26 180.636 177.059 24.286 120.919 o
2 7 27 106.550 81.467 23.442 146.861 o
2 7 28 191.407 170.183 25.488 111.752 o
2 7 29 108.365 126.952 25.515 124.145 o
2 7 30 250.056 180.721 35.179 64.296 o
2 7 31 344.036 378.726 33.791 60.860 o
2 7 32 475.346 488.457 46.205 35.010 o
2 8 0 4214.120 4246.680 37.321 6.505 o
2 8 1 18369.400 18483.100 68.353 0.504 o
2 8 2 15.495 19.859 5.212 2107.580 o
2 8 3 269.152 266.966 9.521 228.398 o
2 8 4 30149.700 31114.200 111.602 0.192 o
2 8 5 2946.260 2993.640 24.793 11.763 o
2 8 6 257.883 292.168 10.409 218.710 o
2 8 7 2.931 4.532 7.633 1569.970 o
2 8 8 40649.000 41493.700 149.934 0.108 o
2 8 9 141.075 164.855 9.932 352.729 o
2 8 10 1654.630 1779.110 21.711 25.665 o
2 8 11 1182.180 1174.430 18.638 41.332 o
2 8 12 14873.800 14970.200 68.117 0.740 o
2 8 13 100.885 97.718 8.699 506.943 o
2 8 14 337.540 317.139 12.250 169.690 o
2 8 15 3171.240 3223.460 29.637 10.265 o
2 8 16 23.204 21.976 10.206 750.711 o
2 8 17 1596.900 1617.940 25.995 26.008 o
2 8 18 1591.830 1568.380 31.058 24.475 o
2 8 19 432.029 448.968 21.217 94.200 o
2 8 20 1587.280 1583.530 37.319 22.074 o
2 8 21 907.048 864.941 28.644 44.001 o
2 8 22 2539.320 2504.260 42.688 12.461 o
2 8 23 341.226 337.420 23.744 97.364 o
2 8 24 12892.700 12741.000 98.356 0.920 o
2 8 25 616.135 605.514 29.142 56.655 o
2 8 26 267.467 288.748 25.917 95.957 o
2 8 27 952.852 982.626 41.121 30.203 o
2 8 28 4754.970 4818.630 69.813 4.524 o
2 8 29 124.997 163.440 27.945 103.265 o
2 8 30 381.046 410.077 35.135 55.811 o
2 8 31 43.368 -9.270 32.047 92.053 o
2 9 0 498.314 503.045 15.345 106.085 o
2 9 1 2778.660 2765.560 20.829 13.242 o
2 9 2 8021.690 7945.150 39.282 2.307 o
2 9 3 70.035 74.717 7.343 713.858 o
2 9 4 4982.440 5094.360 31.170 5.103 o
2 9 5 3455.110 3517.130 26.003 9.226 o
2 9 6 1046.320 1047.740 16.639 48.924 o
2 9 7 848.796 891.499 16.008 61.234 o
2 9 8 2802.250 2932.570 28.189 12.184 o
2 9 9 276.797 287.158 11.962 196.665 o
2 9 10 132.035 117.926 10.074 386.874 o
2 9 11 59.445 45.141 9.012 677.761 o
2 9 12 246.458 253.377 12.381 210.839 o
2 9 13 1.926 2.319 7.749 1564.610 o
2 9 14 340.047 387.171 13.352 152.507 o
2 9 15 171.687 186.634 11.801 276.622 o
2 9 16 0.766 -1.449 10.023 965.631 o
2 9 17 9696.540 9587.780 57.637 1.612 o
2 9 18 1.548 5.587 12.162 645.400 o
2 9 19 1941.050 1802.480 40.710 17.532 o
2 9 20 1618.270 1526.390 33.154 23.619 o
2 9 21 614.276 574.810 24.904 66.224 o
2 9 22 4.320 -1.990 16.462 355.766 o
2 9 23 118.607 129.559 19.557 185.176 o
2 9 24 808.225 767.087 30.776 45.357 o
2 9 25 4.864 7.496 19.250 258.768 o
2 9 26 707.556 710.407 38.631 38.478 o
2 9 27 154.539 137.684 25.932 114.735 o
2 9 28 713.700 743.342 37.909 38.902 o
2 9 29 1140.050 1174.310 44.735 24.698 o
2 9 30 94.476 99.306 33.107 80.741 o
2 9 31 159.827 160.672 33.103 75.749 o
2 10 0 41.530 44.834 9.305 721.373 o
2 10 1 91.408 104.014 7.479 582.173 o
2 10 2 705.350 707.925 13.278 80.276 o
2 10 3 2387.100 2503.350 21.049 16.032 o
2 10 4 120.610 149.173 9.446 400.784 o
2 10 5 1299.350 1392.940 19.298 35.569 o
2 10 6 0.593 1.264 7.610 1658.630 o
2 10 7 12914.300 13169.400 67.796 0.946 o
2 10 8 116.790 111.400 9.857 419.527 o
2 10 9 22660.300 23004.700 101.774 0.332 o
2 10 10 65.919 81.209 10.176 525.612 o
2 10 11 11587.000 11835.900 63.646 1.150 o
2 10 12 3550.720 3546.620 32.101 8.658 o
2 10 13 309.248 327.828 11.584 181.677 o
2 10 14 716.143 754.464 17.040 71.160 o
2 10 15 4.099 -3.859 9.208 1110.560 o
2 10 16 6147.890 6223.970 43.331 3.518 o
2 10 17 30.591 31.048 11.790 560.989 o
2 10 18 52.604 60.224 13.641 391.259 o
2 10 19 1156.440 1102.460 28.751 35.526 o
2 10 20 3095.360 2997.310 42.505 9.855 o
2 10 21 704.908 670.454 26.226 57.267 o
2 10 22 26.984 1.365 16.804 321.763 o
2 10 23 2353.430 2381.000 44.578 13.169 o
2 10 24 170.119 187.234 24.004 123.728 o
2 10 25 8728.810 8829.790 98.035 1.694 o
2 10 26 1623.650 1574.890 48.903 17.815 o
2 10 27 2370.020 2382.950 67.415 9.750 o
2 10 28 226.973 296.269 32.043 72.917 o
2 10 29 1930.230 1956.820 67.397 11.366 o
2 10 30 1736.330 1714.000 54.875 15.164 o
2 10 31 0.606 34.325 29.899 107.531 o
2 11 0 4264.380 4257.990 38.059 6.396 o
2 11 1 5930.230 5822.580 35.635 3.880 o
2 11 2 7415.960 7339.190 41.774 2.625 o
2 11 3 4.745 2.453 6.424 2133.010 o
2 11 4 5741.070 5672.550 33.250 4.105 o
2 11 5 2392.980 2312.820 23.790 16.261 o
2 11 6 3082.290 2994.680 27.222 11.094 o
2 11 7 1287.040 1286.460 21.551 35.748 o
2 11 8 15519.600 15598.700 76.155 0.681 o
2 11 9 608.918 577.803 15.802 88.830 o
2 11 10 3.567 -2.536 8.420 1326.190 o
2 11 11 447.850 486.390 17.636 104.610 o
2 11 12 918.016 870.032 19.416 54.447 o
2 11 13 855.506 883.987 20.663 55.186 o
2 11 14 781.408 792.467 20.264 61.110 o
2 11 15 461.741 439.962 15.015 116.528 o
2 11 16 3549.140 3675.290 34.554 8.391 o
2 11 17 1828.050 1821.940 31.612 20.748 o
2 11 18 648.882 681.081 22.232 67.310 o
2 11 19 437.696 486.518 22.584 87.028 o
2 11 20 52.635 44.912 15.953 312.864 o
2 11 21 157.897 140.624 19.489 173.673 o
2 11 22 3.325 -12.999 18.172 293.234 o
2 11 23 0.365 -9.104 19.616 253.360 o
2 11 24 1127.360 1046.960 40.870 27.833 o
2 11 25 25.891 22.695 22.601 181.031 o
2 11 26 28.327 40.371 23.806 161.664 o
2 11 27 44.252 47.180 25.483 139.160 o
2 11 28 163.398 127.242 30.384 88.363 o
2 11 29 285.803 301.425 34.721 61.996 o
2 11 30 41.315 71.822 29.878 102.511 o
2 12 0 31538.800 31683.000 178.535 0.173 o
2 12 1 32661.900 33278.100 136.715 0.165 o
2 12 2 334.962 358.127 11.786 167.873 o
2 12 3 31022.400 30853.100 125.556 0.185 o
2 12 4 911.204 971.186 18.444 53.772 o
2 12 5 7905.160 7724.920 46.413 2.349 o
2 12 6 41.083 26.588 8.563 851.449 o
2 12 7 6873.920 6688.130 43.073 2.997 o
2 12 8 3424.420 3521.780 31.578 9.026 o
2 12 9 4082.870 4008.200 34.952 6.992 o
2 12 10 593.113 594.826 17.278 85.671 o
2 12 11 313.955 307.546 14.646 159.380 o
2 12 12 162.216 160.939 13.202 264.718 o
2 12 13 10201.300 10197.100 60.661 1.460 o
2 12 14 848.023 870.954 17.720 59.617 o
2 12 15 4440.010 4471.040 36.908 6.025 o
2 12 16 4976.670 4858.800 40.838 5.051 o
2 12 17 24314.100 24438.700 110.671 0.292 o
2 12 18 1347.530 1372.000 30.157 29.195 o
2 12 19 5298.400 5138.520 53.495 4.353 o
2 12 20 11.010 -8.942 17.985 294.113 o
2 12 21 4826.990 4762.730 60.039 4.767 o
2 12 22 60.141 52.269 20.251 204.877 o
2 12 23 228.681 200.726 24.351 113.097 o
2 12 24 4015.100 3964.850 64.319 5.891 o
2 12 25 386.860 380.758 30.481 68.043 o
2 12 26 1.371 18.963 23.927 168.029 o
2 12 27 20.388 13.600 25.488 145.584 o
2 12 28 340.703 350.193 35.883 56.341 o
2 12 29 1245.100 1177.470 63.471 15.887 o
2 12 30 102.371 69.308 35.622 70.933 o
2 13 0 53.221 37.464 11.572 516.739 o
2 13 1 3680.970 3887.100 32.001 7.988 o
2 13 2 161.669 183.608 10.312 314.890 o
2 13 3 748.168 774.883 20.014 63.618 o
2 13 4 19.814 11.062 7.041 1421.210 o
2 13 5 6.214 2.549 6.412 2088.450 o
2 13 6 1059.870 1054.300 19.685 45.823 o
2 13 7 5232.590 5288.090 38.871 4.624 o
2 13 8 550.874 558.995 16.025 94.788 o
2 13 9 2364.620 2415.380 28.148 15.537 o
2 13 10 325.527 329.836 14.966 151.635 o
2 13 11 3979.500 3883.320 36.747 7.217 o
2 13 12 1041.090 1011.800 22.741 44.323 o
2 13 13 1669.100 1681.910 27.467 24.264 o
2 13 14 274.792 271.422 16.534 158.075 o
2 13 15 297.733 302.291 14.869 162.374 o
2 13 16 437.313 428.383 17.249 111.137 o
2 13 17 87.902 115.349 13.713 323.652 o
2 13 18 102.931 93.362 15.432 274.953 o
2 13 19 14.750 1.525 17.666 301.382 o
2 13 20 370.829 360.402 25.926 84.780 o
2 13 21 868.151 870.915 37.362 35.542 o
2 13 22 51.992 24.674 21.021 198.758 o
2 13 23 1707.890 1640.750 48.810 17.168 o
2 13 24 355.138 348.678 28.939 75.347 o
2 13 25 660.094 687.634 38.217 40.100 o
2 13 26 0.125 -35.093 23.221 180.891 o
2 13 27 174.529 193.466 30.745 83.810 o
2 13 28 582.785 630.721 45.559 33.358 o
2 13 29 863.929 932.956 50.572 24.749 o
2 14 0 21560.400 22012.500 161.564 0.343 o
2 14 1 16144.200 16409.600 82.360 0.626 o
2 14 2 845.071 823.158 17.890 60.695 o
2 14 3 3849.690 3853.560 31.218 7.706 o
2 14 4 10547.400 10645.200 59.310 1.374 o
2 14 5 8.688 7.979 7.676 1425.840 o
2 14 6 0.164 2.298 7.314 1790.870 o
2 14 7 89.579 88.803 11.129 428.112 o
2 14 8 80.768 60.629 10.691 487.852 o
2 14 9 1937.290 2008.760 29.465 19.604 o
2 14 10 9.309 20.226 10.800 743.415 o
2 14 11 435.186 424.408 16.889 113.273 o
2 14 12 3389.740 3429.020 37.551 8.887 o
2 14 13 816.450 798.078 21.645 57.300 o
2 14 14 841.326 869.161 24.375 51.169 o
2 14 15 1965.190 1978.430 30.481 19.267 o
2 14 16 8025.050 8120.710 62.522 2.158 o
2 14 17 2325.830 2356.620 36.451 14.653 o
2 14 18 662.397 679.393 24.365 62.385 o
2 14 19 1536.940 1585.740 38.542 22.050 o
2 14 20 4035.010 4004.510 57.127 6.165 o
2 14 21 1503.020 1560.020 51.469 17.721 o
2 14 22 896.026 922.202 35.397 36.494 o
2 14 23 251.920 301.687 28.484 84.985 o
2 14 24 18.963 1.133 23.553 171.335 o
2 14 25 401.295 404.621 33.441 59.142 o
2 14 26 324.172 299.597 34.920 60.111 o
2 14 27 201.252 218.584 37.991 57.506 o
2 14 28 169.823 169.624 42.595 48.326 o
2 14 29 959.174 928.724 54.646 21.695 o
2 15 0 4017.630 4216.010 57.360 6.039 o
2 15 1 1750.540 1646.450 21.436 25.373 o
2 15 2 152.607 168.789 11.265 308.442 o
2 15 3 534.245 512.090 15.591 100.450 o
2 15 4 81.575 83.582 9.374 532.073 o
2 15 5 229.189 235.176 12.268 223.737 o
2 15 6 2.149 3.196 7.969 1471.380 o
2 15 7 0.727 -3.495 7.722 1621.530 o
2 15 8 391.252 415.820 16.635 121.423 o
2 15 9 536.100 579.110 17.960 89.524 o
2 15 10 1.376 -2.583 10.599 860.617 o
2 15 11 1321.930 1284.190 24.647 33.339 o
2 15 12 532.486 537.146 20.073 85.360 o
2 15 13 872.343 852.235 27.947 45.950 o
2 15 14 694.354 675.224 26.065 57.888 o
2 15 15 34.997 9.210 12.302 538.265 o
2 15 16 3128.740 3128.990 51.331 8.865 o
2 15 17 1.033 -4.881 14.875 439.364 o
2 15 18 29.414 43.477 19.327 236.612 o
2 15 19 1069.220 1076.910 36.900 31.138 o
2 15 20 72.236 75.578 21.204 182.537 o
2 15 21 794.217 738.921 33.705 42.340 o
2 15 22 1239.980 1141.620 40.667 26.152 o
2 15 23 381.390 385.833 30.333 68.615 o
2 15 24 371.878 358.548 31.246 67.052 o
2 15 25 53.915 20.323 28.896 110.394 o
2 15 26 2.354 -22.686 27.427 129.393 o
2 15 27 6.300 -42.889 28.044 123.313 o
2 15 28 68.394 80.562 31.214 92.206 o
2 16 0 12498.400 12571.300 104.652 0.948 o
2 16 1 1502.650 1506.230 23.405 29.066 o
2 16 2 238.548 272.119 13.110 202.147 o
2 16 3 2384.450 2487.820 27.717 15.277 o
2 16 4 5419.570 5439.680 43.874 4.309 o
2 16 5 1334.430 1326.430 28.221 30.778 o
2 16 6 1205.050 1248.660 24.201 36.252 o
2 16 7 263.568 249.685 13.270 195.317 o
2 16 8 1446.240 1466.360 22.895 30.477 o
2 16 9 2916.130 2816.080 34.526 11.408 o
2 16 10 970.140 985.381 27.774 41.754 o
2 16 11 35.598 19.980 14.402 403.290 o
2 16 12 3952.010 3932.960 50.177 6.648 o
2 16 13 412.592 436.371 24.618 83.741 o
2 16 14 1512.660 1502.430 35.598 23.853 o
2 16 15 4887.430 4830.830 46.363 5.033 o
2 16 16 12356.300 12529.700 82.697 1.002 o
2 16 17 90.225 102.732 15.894 268.928 o
2 16 18 39.352 10.627 15.760 345.735 o
2 16 19 1444.880 1395.690 38.862 23.653 o
2 16 20 3054.000 3108.200 54.256 8.808 o
2 16 21 73.283 28.701 21.697 181.366 o
2 16 22 264.234 240.680 31.392 74.738 o
2 16 23 374.797 382.174 32.691 62.457 o
2 16 24 359.288 434.261 41.412 43.970 o
2 16 25 231.370 185.810 47.776 38.290 o
2 16 26 1716.510 1809.110 61.577 13.425 o
2 16 27 484.653 440.744 39.157 44.968 o
2 16 28 4074.110 4070.920 83.330 4.939 o
2 17 0 59.774 69.188 16.360 286.875 o
2 17 1 486.571 526.706 17.773 97.545 o
2 17 2 1030.390 1040.970 24.986 42.164 o
2 17 3 13.099 -2.772 11.297 709.801 o
2 17 4 8.841 -7.322 10.988 766.003 o
2 17 5 914.262 911.502 22.376 50.329 o
2 17 6 11.802 18.910 11.095 701.510 o
2 17 7 1197.700 1146.530 23.890 37.725 o
2 17 8 380.192 415.477 16.639 123.137 o
2 17 9 3145.570 3132.400 35.269 10.092 o
2 17 10 44.431 46.694 12.040 496.247 o
2 17 11 429.513 443.498 17.416 110.440 o
2 17 12 524.774 513.797 26.712 68.115 o
2 17 13 1619.070 1608.380 39.180 21.017 o
2 17 14 531.685 500.273 25.396 71.532 o
2 17 15 423.818 402.705 18.784 107.675 o
2 17 16 1.799 19.077 14.630 438.425 o
2 17 17 2927.930 2847.630 40.850 10.718 o
2 17 18 130.217 86.413 18.679 201.125 o
2 17 19 1476.690 1479.840 41.496 21.861 o
2 17 20 9.624 -16.670 20.297 232.740 o
2 17 21 261.795 266.708 29.450 81.511 o
2 17 22 22.890 -5.216 23.942 165.243 o
2 17 23 70.620 77.432 27.411 116.744 o
2 17 24 237.279 275.316 41.846 47.309 o
2 17 25 188.462 188.050 32.475 76.028 o
2 17 26 262.496 254.050 47.597 37.669 o
2 17 27 966.104 1007.220 58.518 19.515 o
2 18 0 2016.440 1996.330 69.000 10.816 o
2 18 1 3671.730 3610.580 51.416 7.302 o
2 18 2 260.440 274.343 17.792 150.460 o
2 18 3 16.973 33.970 13.061 497.248 o
2 18 4 8397.070 8278.770 62.928 2.031 o
2 18 5 2777.760 2787.730 35.252 11.894 o
2 18 6 44.142 38.093 13.512 423.007 o
2 18 7 13.893 8.991 12.430 579.637 o
2 18 8 10713.800 10576.700 75.275 1.315 o
2 18 9 3767.570 3769.560 43.500 7.407 o
2 18 10 185.361 197.498 15.465 207.936 o
2 18 11 8.789 -10.727 15.150 413.219 o
2 18 12 5531.300 5554.270 52.120 4.036 o
2 18 13 6316.920 6328.600 61.268 3.179 o
2 18 14 17.253 2.588 13.524 495.695 o
2 18 15 3597.120 3575.120 47.260 7.706 o
2 18 16 38.430 11.039 15.165 370.631 o
2 18 17 1416.760 1498.880 33.439 25.861 o
2 18 18 100.318 89.540 20.012 189.996 o
2 18 19 927.765 950.103 39.466 32.093 o
2 18 20 453.714 466.321 38.285 46.839 o
2 18 21 1645.440 1638.220 71.418 11.779 o
2 18 22 308.424 304.709 38.961 51.107 o
2 18 23 228.026 193.494 30.982 79.594 o
2 18 24 3464.730 3550.560 100.281 4.869 o
2 18 25 488.287 501.833 39.729 43.339 o
2 18 26 205.845 242.285 36.316 61.489 o
2 19 0 582.556 720.224 59.987 21.686 o
2 19 1 397.476 383.880 24.523 87.242 o
2 19 2 2129.950 2092.260 41.273 15.476 o
2 19 3 989.007 1021.640 31.862 37.065 o
2 19 4 681.621 688.621 26.301 57.714 o
2 19 5 12.410 3.504 13.535 503.369 o
2 19 6 191.197 186.981 17.644 180.062 o
2 19 7 370.163 386.817 20.216 108.435 o
2 19 8 1690.160 1712.490 42.562 18.960 o
2 19 9 240.239 262.446 18.448 150.504 o
2 19 10 30.389 8.770 13.930 442.878 o
2 19 11 397.482 387.305 19.909 106.620 o
2 19 12 1675.170 1651.750 39.793 20.186 o
2 19 13 0.146 -11.329 13.859 507.617 o
2 19 14 20.143 9.875 13.765 468.258 o
2 19 15 5.038 -15.716 15.467 401.469 o
2 19 16 1451.530 1353.440 44.057 21.532 o
2 19 17 291.423 307.196 24.352 100.668 o
2 19 18 1.808 2.556 22.286 195.517 o
2 19 19 121.881 72.552 23.918 140.237 o
2 19 20 233.582 179.191 28.136 92.384 o
2 19 21 3.652 -9.219 30.171 106.852 o
2 19 22 996.207 972.177 44.331 27.423 o
2 19 23 161.580 154.244 29.772 90.565 o
2 19 24 1129.400 1244.550 59.889 17.507 o
2 19 25 2.470 -61.232 30.236 106.501 o
2 20 0 11946.000 12455.900 142.066 0.914 o
2 20 1 658.036 633.025 28.655 55.473 o
2 20 2 16.653 16.609 17.928 286.784 o
2 20 3 14.211 -6.221 15.783 375.601 o
2 20 4 1.472 7.572 16.313 361.271 o
2 20 5 4180.370 4161.080 59.508 5.781 o
2 20 6 452.805 467.868 25.210 77.887 o
2 20 7 6634.690 6749.340 67.673 2.854 o
2 20 8 421.962 422.085 21.952 93.526 o
2 20 9 5322.080 5358.910 60.799 4.096 o
2 20 10 391.017 392.429 21.380 100.387 o
2 20 11 7306.090 7206.360 63.226 2.538 o
2 20 12 409.896 393.903 21.479 97.964 o
2 20 13 25.136 8.256 16.018 350.157 o
2 20 14 237.115 215.665 18.590 154.985 o
2 20 15 747.085 792.033 34.127 42.289 o
2 20 16 1508.660 1461.360 48.021 19.182 o
2 20 17 108.564 104.210 25.746 123.723 o
2 20 18 47.679 26.354 22.312 179.315 o
2 20 19 286.571 241.567 28.785 83.422 o
2 20 20 677.786 686.472 38.248 39.728 o
2 20 21 2029.630 2006.200 64.800 11.483 o
2 20 22 89.255 81.080 29.269 101.907 o
2 20 23 544.482 521.077 43.595 36.887 o
2 20 24 15.649 2.867 45.881 46.065 o
2 21 0 31.303 58.031 28.957 110.316 o
2 21 1 711.153 739.922 33.157 45.062 o
2 21 2 260.075 231.821 22.762 117.528 o
2 21 3 90.246 65.469 19.536 204.598 o
2 21 4 1571.780 1526.560 46.623 19.047 o
2 21 5 465.261 511.697 27.443 69.364 o
2 21 6 67.957 39.317 18.430 239.828 o
2 21 7 1853.840 1882.780 41.128 17.722 o
2 21 8 1209.720 1215.120 35.834 28.943 o
2 21 9 195.062 185.231 21.416 141.033 o
2 21 10 0.036 -9.946 16.179 372.681 o
2 21 11 0.802 -7.334 16.468 358.956 o
2 21 12 285.603 262.835 24.568 102.324 o
2 21 13 854.932 850.328 30.858 42.974 o
2 21 14 1072.890 1067.980 44.955 25.732 o
2 21 15 433.692 403.758 26.744 76.271 o
2 21 16 78.674 37.709 24.566 143.801 o
2 21 17 135.407 94.356 33.757 76.024 o
2 21 18 148.927 161.761 26.438 110.583 o
2 21 19 0.629 13.797 29.642 110.324 o
2 21 20 482.821 366.956 43.539 39.160 o
2 21 21 102.185 119.696 38.910 59.461 o
2 21 22 157.371 148.391 34.120 72.321 o
2 21 23 257.801 212.738 42.261 46.742 o
2 22 0 1305.710 1324.170 60.639 16.255 o
2 22 1 425.676 483.257 30.066 65.012 o
2 22 2 174.240 167.899 24.070 123.982 o
2 22 3 152.252 171.783 23.889 128.187 o
2 22 4 3930.640 4018.050 58.741 6.222 o
2 22 5 111.925 121.265 22.024 157.229 o
2 22 6 13.965 3.896 19.307 253.602 o
2 22 7 744.006 774.494 31.274 46.334 o
2 22 8 13044.400 13263.800 103.853 0.879 o
2 22 9 5225.390 5154.960 64.397 4.165 o
2 22 10 199.646 225.800 23.191 123.058 o
2 22 11 1401.710 1384.220 38.366 24.365 o
2 22 12 3571.650 3728.390 63.955 6.647 o
2 22 13 785.508 789.532 37.349 37.754 o
2 22 14 55.693 5.529 27.015 126.015 o
2 22 15 6.369 -13.527 18.811 272.032 o
2 22 16 73.504 85.337 31.049 92.583 o
2 22 17 177.457 126.336 44.560 44.792 o
2 22 18 253.192 230.261 31.621 74.765 o
2 22 19 409.000 415.120 53.188 28.920 o
2 22 20 682.846 679.841 47.418 30.080 o
2 22 21 62.778 12.194 47.270 42.660 o
2 22 22 141.017 110.950 36.914 64.273 o
2 23 0 776.012 772.570 56.104 22.614 o
2 23 1 336.665 351.458 29.590 74.120 o
2 23 2 50.298 46.295 22.341 175.733 o
2 23 3 0.065 -0.779 20.470 232.799 o
2 23 4 0.008 57.195 22.467 185.364 o
2 23 5 13.157 42.304 21.057 207.895 o
2 23 6 23.138 11.449 20.570 219.313 o
2 23 7 142.927 117.666 23.061 141.086 o
2 23 8 833.129 835.901 33.494 40.617 o
2 23 9 389.598 374.936 27.134 78.629 o
2 23 10 519.078 513.500 32.372 55.422 o
2 23 11 60.765 16.357 22.512 174.431 o
2 23 12 5.099 -18.845 20.052 240.365 o
2 23 13 22.076 -7.661 22.581 185.309 o
2 23 14 546.172 577.979 46.319 33.374 o
2 23 15 615.211 583.377 39.164 40.773 o
2 23 16 1573.970 1562.620 47.649 18.566 o
2 23 17 143.409 149.578 33.214 76.420 o
2 23 18 17.953 -39.473 30.717 101.944 o
2 23 19 434.931 436.217 42.711 40.546 o
2 23 20 573.172 560.198 42.640 37.290 o
2 23 21 564.980 640.069 43.262 36.059 o
2 24 0 1259.960 1371.050 71.837 13.096 o
2 24 1 1148.460 1220.400 49.362 22.007 o
2 24 2 25.561 11.180 24.054 162.046 o
2 24 3 665.758 727.113 36.821 41.365 o
2 24 4 6518.990 6555.070 112.455 2.370 o
2 24 5 1443.120 1601.550 48.594 18.946 o
2 24 6 4.294 -1.127 22.370 193.716 o
2 24 7 1471.380 1497.150 44.708 20.559 o
2 24 8 5264.720 5409.870 75.251 3.804 o
2 24 9 1318.760 1325.330 42.177 23.646 o
2 24 10 601.373 626.362 32.701 50.364 o
2 24 11 575.349 580.987 33.507 50.421 o
2 24 12 3844.710 3961.350 64.518 6.094 o
2 24 13 28.895 -14.091 22.046 192.131 o
2 24 14 813.246 806.302 43.023 31.612 o
2 24 15 2568.830 2620.750 58.275 10.144 o
2 24 16 2275.450 2348.170 71.406 9.469 o
2 24 17 31.070 -0.260 35.506 75.976 o
2 24 18 430.175 425.928 34.021 56.423 o
2 24 19 1120.810 1166.630 58.089 18.447 o
2 24 20 2507.530 2457.320 65.496 9.599 o
2 25 0 1569.260 1826.660 77.734 10.538 o
2 25 1 52.962 102.314 28.261 111.013 o
2 25 2 16.177 39.936 28.166 118.886 o
2 25 3 136.896 185.313 30.229 88.947 o
2 25 4 472.011 561.511 37.491 46.615 o
2 25 5 0.190 3.927 25.096 154.509 o
2 25 6 22.768 12.583 25.401 146.242 o
2 25 7 473.370 506.012 37.404 47.404 o
2 25 8 321.473 308.215 30.897 71.748 o
2 25 9 646.901 743.099 38.147 39.904 o
2 25 10 30.299 -26.113 22.964 177.323 o
2 25 11 97.444 57.234 26.143 124.899 o
2 25 12 2.779 -2.615 26.791 135.534 o
2 25 13 191.058 165.723 35.944 64.476 o
2 25 14 148.662 156.637 44.212 45.684 o
2 25 15 399.026 367.273 32.329 62.727 o
2 25 16 2.258 -15.782 25.106 154.366 o
2 25 17 764.599 739.508 40.413 35.289 o
2 25 18 57.545 33.378 32.585 87.228 o
2 26 0 13264.900 13430.700 187.626 0.705 o
2 26 1 828.850 928.594 45.298 28.804 o
2 26 2 479.777 460.861 37.760 47.186 o
2 26 3 2505.620 2703.280 65.951 9.276 o
2 26 4 2881.210 2854.320 70.998 7.894 o
2 26 5 623.747 626.843 41.784 36.957 o
2 26 6 53.996 49.148 29.522 104.723 o
2 26 7 702.194 782.982 42.461 33.828 o
2 26 8 811.580 819.673 40.323 34.021 o
2 26 9 962.509 1052.640 44.280 27.387 o
2 26 10 43.487 35.989 26.534 129.942 o
2 26 11 557.954 495.735 34.492 50.420 o
2 26 12 22.130 -31.685 24.832 154.057 o
2 26 13 1904.390 1916.460 57.256 13.501 o
2 26 14 134.374 112.986 30.425 90.647 o
2 26 15 32.374 7.544 27.319 126.110 o
2 26 16 2063.530 2138.260 116.816 5.374 o
2 26 17 1702.140 1542.190 66.928 12.707 o
2 27 0 20.159 58.626 43.960 49.525 o
2 27 1 0.145 40.765 29.252 111.997 o
2 27 2 339.023 356.358 37.596 52.487 o
2 27 3 100.804 148.430 35.190 70.910 o
2 27 4 93.075 52.342 32.209 86.364 o
2 27 5 179.600 184.281 35.293 66.602 o
2 27 6 54.037 48.247 31.859 90.779 o
2 27 7 14.121 7.503 30.775 101.572 o
2 27 8 530.809 521.626 41.559 39.711 o
2 27 9 54.816 35.315 30.853 96.862 o
2 27 10 0.969 -30.576 27.564 128.282 o
2 27 11 5.025 -38.321 31.721 96.600 o
2 27 12 158.363 115.418 48.308 38.942 o
2 27 13 32.547 9.775 36.254 72.663 o
2 27 14 82.796 45.075 36.437 69.254 o
2 27 15 3.056 -33.508 36.232 74.189 o
2 28 0 220.156 206.683 53.216 31.505 o
2 28 1 2808.850 3011.240 76.321 7.414 o
2 28 2 1.545 21.912 32.003 94.394 o
2 28 3 3441.050 3607.390 81.153 5.885 o
2 28 4 386.407 432.670 43.867 39.744 o
2 28 5 789.515 835.761 49.477 26.571 o
2 28 6 625.239 719.095 54.197 25.099 o
2 28 7 94.548 90.371 33.646 78.631 o
2 28 8 23.022 23.999 31.374 96.520 o
2 28 9 12.795 -17.799 32.086 93.890 o
2 28 10 23.918 -37.264 33.456 85.784 o
2 28 11 6.335 -12.383 53.238 34.364 o
2 28 12 196.489 184.543 52.154 33.026 o
2 29 0 12.112 61.899 50.263 38.126 o
2 29 1 943.771 968.556 55.964 20.985 o
2 29 2 28.929 28.314 35.783 74.301 o
2 29 3 638.718 612.929 49.209 29.344 o
2 29 4 91.967 98.505 36.666 67.085 o
2 29 5 14.070 3.989 35.441 76.933 o
2 29 6 7.532 40.916 33.403 85.819 o
2 29 7 718.687 788.579 63.105 19.178 o
2 29 8 59.446 19.030 37.491 66.909 o
2 29 9 3.217 -23.639 35.898 75.568 o
2 30 0 2055.590 2162.850 162.533 3.154 o
2 30 1 608.601 697.238 52.813 26.321 o
2 30 2 2.970 17.331 36.983 70.877 o
2 30 3 234.670 221.726 41.635 48.348 o
2 30 4 433.845 457.276 48.238 33.427 o
2 30 5 454.927 481.524 45.862 35.739 o
3 0 2 8247.770 8517.590 63.132 2.038 o
3 0 4 893.071 956.279 14.912 58.709 o
3 0 6 11602.100 11648.900 62.424 1.161 o
3 0 8 66.430 77.444 10.283 522.497 o
3 0 10 5664.570 5615.390 54.294 3.882 o
3 0 12 2507.600 2774.630 63.706 9.455 o
3 0 14 2532.970 2631.750 36.598 13.032 o
3 0 16 2700.070 2767.240 43.514 11.309 o
3 0 18 650.218 782.410 30.726 49.740 o
3 0 20 1641.060 1650.800 63.933 13.414 o
3 0 22 1266.600 1209.710 47.469 22.049 o
3 0 24 586.474 624.952 41.372 38.087 o
3 0 26 3084.970 3002.800 80.170 6.729 o
3 0 28 776.059 755.344 54.081 23.909 o
3 0 30 370.478 429.618 49.554 32.867 o
3 0 32 873.579 760.758 60.915 19.534 o
3 1 1 47435.900 50215.500 185.316 0.078 o
3 1 2 17470.900 17414.200 68.409 0.556 o
3 1 3 10773.900 11107.100 42.085 1.339 o
3 1 4 1483.690 1463.580 12.371 33.736 o
3 1 5 2479.140 2526.960 16.251 15.855 o
3 1 6 9329.400 9674.290 36.798 1.734 o
3 1 7 4058.680 3995.980 22.303 7.434 o
3 1 8 9683.300 9712.800 43.060 1.642 o
3 1 9 346.052 363.521 10.405 172.989 o
3 1 10 29.962 13.158 8.562 967.000 o
3 1 11 4019.700 4046.820 29.885 7.241 o
3 1 12 3791.970 3839.250 29.937 7.888 o
3 1 13 1914.010 1866.400 21.319 22.317 o
3 1 14 7056.020 6980.030 46.240 2.821 o
3 1 15 8410.230 8655.560 53.098 2.025 o
3 1 16 3561.820 3711.370 37.341 8.182 o
3 1 17 5924.720 5845.480 47.512 3.730 o
3 1 18 19242.400 19367.000 97.841 0.452 o
3 1 19 6269.530 6228.160 50.925 3.358 o
3 1 20 1167.120 1185.010 27.048 35.740 o
3 1 21 275.062 279.737 18.248 143.279 o
3 1 22 5883.560 5907.780 61.486 3.530 o
3 1 23 2369.030 2369.990 52.169 11.947 o
3 1 24 5.077 27.665 18.973 260.735 o
3 1 25 1046.850 1018.530 44.496 26.533 o
3 1 26 1034.940 1027.710 47.282 24.874 o
3 1 27 7.817 -6.772 21.974 199.631 o
3 1 28 1949.220 1846.040 53.353 14.318 o
3 1 29 42.152 92.493 27.258 120.332 o
3 1 30 2362.730 2191.560 69.287 9.731 o
3 1 31 441.020 467.714 37.144 49.166 o
3 1 32 209.667 201.036 31.881 76.860 o
3 2 1 4017.290 4362.550 22.238 7.167 o
3 2 2 77.220 75.041 4.859 869.481 o
3 2 3 1.583 4.898 3.760 5687.830 o
3 2 4 407.856 429.903 9.148 153.760 o
3 2 5 10833.000 11004.500 43.069 1.336 o
3 2 6 13700.700 13944.700 51.818 0.867 o
3 2 7 9893.920 9653.740 39.626 1.614 o
3 2 8 159.427 160.934 7.713 388.132 o
3 2 9 20147.800 20326.400 81.412 0.420 o
3 2 10 945.147 892.568 17.109 55.447 o
3 2 11 5001.060 5041.780 35.357 5.038 o
3 2 12 1384.620 1368.280 23.644 31.993 o
3 2 13 917.773 949.223 18.402 53.998 o
3 2 14 1169.810 1203.180 20.974 39.724 o
3 2 15 3107.150 3218.540 31.505 10.347 o
3 2 16 383.148 392.973 15.442 130.857 o
3 2 17 7916.570 7935.270 54.735 2.265 o
3 2 18 3850.120 3920.310 40.996 7.239 o
3 2 19 233.939 258.185 16.833 167.176 o
3 2 20 608.696 642.936 25.753 62.982 o
3 2 21 617.570 659.456 24.372 65.054 o
3 2 22 703.650 695.537 27.071 55.362 o
3 2 23 309.737 322.764 22.801 105.959 o
3 2 24 158.832 180.612 21.767 144.840 o
3 2 25 5947.210 5932.430 72.286 3.315 o
3 2 26 18.988 63.473 22.052 185.914 o
3 2 27 1348.290 1276.150 42.709 23.345 o
3 2 28 4.556 -32.473 23.103 181.618 o
3 2 29 24.107 14.908 24.851 152.116 o
3 2 30 43.745 34.183 26.753 128.038 o
3 2 31 123.760 136.113 29.327 96.455 o
3 2 32 6.287 8.379 27.629 126.499 o
3 3 1 3913.590 4013.320 20.910 7.742 o
3 3 2 3183.790 3231.010 22.299 10.639 o
3 3 3 9742.330 10800.800 66.523 1.470 o
3 3 4 2963.780 3119.490 17.356 11.898 o
3 3 5 5901.890 5991.260 26.968 3.924 o
3 3 6 25632.900 28102.300 121.498 0.249 o
3 3 7 15919.300 16351.700 63.166 0.649 o
3 3 8 729.784 731.356 12.925 78.032 o
3 3 9 11942.000 11842.900 51.875 1.128 o
3 3 10 10585.900 10841.600 52.481 1.368 o
3 3 11 9802.910 9835.380 55.711 1.574 o
3 3 12 22.519 36.672 8.536 940.377 o
3 3 13 7594.450 7537.620 45.076 2.499 o
3 3 14 10.611 15.172 8.849 1060.890 o
3 3 15 18270.300 18464.100 86.795 0.500 o
3 3 16 2216.010 2267.490 28.450 16.850 o
3 3 17 6045.180 6040.320 45.776 3.611 o
3 3 18 161.351 176.774 15.116 227.526 o
3 3 19 927.906 955.636 31.690 39.172 o
3 3 20 935.130 954.013 26.271 44.645 o
3 3 21 2827.540 2910.090 41.770 10.847 o
3 3 22 562.962 551.746 25.343 68.503 o
3 3 23 21.411 38.821 18.529 260.746 o
3 3 24 303.715 341.956 25.061 94.507 o
3 3 25 3.588 22.694 20.350 229.381 o
3 3 26 4125.120 4030.620 61.361 5.849 o
3 3 27 2322.620 2337.070 73.442 9.123 o
3 3 28 36.452 42.221 24.113 156.052 o
3 3 29 212.847 222.525 29.090 87.773 o
3 3 30 2.040 74.878 25.447 144.028 o
3 3 31 4138.370 4062.410 71.153 5.396 o
3 3 32 4.953 -0.345 28.157 122.481 o
3 4 1 18000.700 19048.100 74.029 0.504 o
3 4 2 13013.000 13452.800 61.703 0.932 o
3 4 3 21.519 40.522 4.170 1991.920 o
3 4 4 3993.750 3912.010 21.232 7.673 o
3 4 5 2.345 20.423 3.881 3986.710 o
3 4 6 3981.720 4054.460 25.582 7.437 o
3 4 7 3.462 21.133 5.925 2138.440 o
3 4 8 2264.770 2280.030 19.946 17.734 o
3 4 9 3215.750 3253.400 28.200 10.171 o
3 4 10 2342.030 2346.510 21.213 16.806 o
3 4 11 715.372 728.199 14.286 76.961 o
3 4 12 1128.190 1114.500 16.986 44.860 o
3 4 13 124.115 115.356 9.854 406.207 o
3 4 14 614.652 670.514 17.287 80.792 o
3 4 15 5.525 -5.232 9.180 1103.540 o
3 4 16 3576.150 3583.150 34.561 8.434 o
3 4 17 1592.200 1598.410 30.366 24.566 o
3 4 18 10197.900 10272.300 67.771 1.435 o
3 4 19 26.153 8.133 13.247 492.072 o
3 4 20 1053.210 1078.730 27.357 39.055 o
3 4 21 0.449 -7.631 14.643 454.305 o
3 4 22 0.908 -11.142 15.981 380.970 o
3 4 23 215.230 252.911 23.184 119.201 o
3 4 24 3158.970 3206.640 53.483 8.538 o
3 4 25 0.735 39.200 20.852 216.768 o
3 4 26 3090.680 3152.400 56.332 8.506 o
3 4 27 213.086 207.724 26.351 102.346 o
3 4 28 249.775 234.682 27.464 92.192 o
3 4 29 511.128 548.318 33.520 52.841 o
3 4 30 81.082 86.226 26.450 122.603 o
3 4 31 27.523 25.198 25.762 140.573 o
3 4 32 19.510 -26.495 28.748 115.990 o
3 5 1 43637.200 44619.200 149.295 0.095 o
3 5 2 14687.200 15257.600 59.890 0.749 o
3 5 3 19469.600 19779.300 71.713 0.449 o
3 5 4 91.762 89.844 6.049 683.233 o
3 5 5 19759.200 20200.400 76.913 0.433 o
3 5 6 4791.810 4787.070 30.534 5.511 o
3 5 7 23371.100 23934.800 93.629 0.314 o
3 5 8 6657.680 6703.210 40.019 3.126 o
3 5 9 4698.690 4829.030 31.948 5.572 o
3 5 10 4533.530 4634.200 30.581 5.942 o
3 5 11 16400.000 16557.600 67.941 0.619 o
3 5 12 1364.550 1398.320 18.383 34.596 o
3 5 13 11659.600 11566.100 57.366 1.168 o
3 5 14 3626.560 3679.630 30.410 8.404 o
3 5 15 945.038 964.850 21.357 49.466 o
3 5 16 254.969 234.506 14.171 191.517 o
3 5 17 56.221 58.871 12.238 453.029 o
3 5 18 624.235 629.062 21.672 71.449 o
3 5 19 4678.670 4663.300 47.331 5.322 o
3 5 20 17.526 36.562 14.524 409.972 o
3 5 21 93.705 80.380 17.183 244.377 o
3 5 22 1205.630 1241.360 38.415 27.279 o
3 5 23 14166.400 14168.800 104.303 0.771 o
3 5 24 413.811 421.141 27.745 73.787 o
3 5 25 2953.250 2936.520 54.316 9.229 o
3 5 26 283.811 277.602 26.782 90.981 o
3 5 27 2556.380 2558.170 57.615 10.342 o
3 5 28 959.397 1019.040 37.646 32.619 o
3 5 29 1939.590 2031.990 61.735 12.274 o
3 5 30 469.843 483.997 32.047 58.400 o
3 5 31 595.771 634.389 37.492 42.948 o
3 5 32 98.860 143.273 30.966 89.287 o
3 6 1 10076.500 10309.600 43.264 1.513 o
3 6 2 8903.130 8694.550 40.022 1.940 o
3 6 3 5591.440 5581.040 33.068 4.265 o
3 6 4 996.320 1067.790 16.613 50.392 o
3 6 5 452.095 444.616 11.681 131.738 o
3 6 6 65.625 94.297 7.479 682.430 o
3 6 7 9548.780 9754.230 48.541 1.651 o
3 6 8 208.219 233.166 10.634 257.454 o
3 6 9 8274.170 8319.080 45.331 2.145 o
3 6 10 1140.860 1231.530 16.625 42.980 o
3 6 11 256.288 278.579 10.551 221.070 o
3 6 12 2324.280 2328.470 23.014 16.753 o
3 6 13 1116.430 1116.170 20.571 42.545 o
3 6 14 64.097 63.003 9.390 603.759 o
3 6 15 3061.000 2999.320 28.915 11.040 o
3 6 16 1523.900 1454.800 23.020 29.290 o
3 6 17 3.817 -3.392 10.811 814.873 o
3 6 18 325.409 362.975 16.912 135.250 o
3 6 19 349.819 370.005 18.858 119.236 o
3 6 20 1229.690 1194.220 36.972 28.128 o
3 6 21 1961.300 2005.250 36.522 17.777 o
3 6 22 345.116 404.299 22.853 97.842 o
3 6 23 48.568 65.374 17.644 261.233 o
3 6 24 210.089 212.028 22.943 124.354 o
3 6 25 4823.850 4862.690 60.540 4.710 o
3 6 26 297.453 333.220 26.264 90.005 o
3 6 27 3026.690 3108.310 53.803 8.909 o
3 6 28 90.356 68.147 23.257 153.102 o
3 6 29 336.685 390.192 31.839 66.216 o
3 6 30 0.226 52.301 25.552 145.016 o
3 6 31 10.438 32.916 26.421 135.823 o
3 6 32 875.082 978.472 45.127 28.144 o
3 7 1 5448.150 5525.940 27.925 4.474 o
3 7 2 14679.600 14719.300 58.385 0.767 o
3 7 3 3769.890 3874.560 27.311 7.994 o
3 7 4 4436.880 4593.790 31.668 6.079 o
3 7 5 446.306 468.258 14.781 117.697 o
3 7 6 7895.070 8218.750 44.401 2.281 o
3 7 7 7717.000 7939.720 42.970 2.394 o
3 7 8 1553.220 1650.740 28.655 25.358 o
3 7 9 24.104 29.015 7.898 1065.720 o
3 7 10 28632.900 29043.500 111.540 0.214 o
3 7 11 1257.810 1306.380 16.071 39.147 o
3 7 12 279.566 276.021 10.344 213.310 o
3 7 13 89.982 96.833 8.899 522.345 o
3 7 14 8494.670 8352.110 46.269 2.073 o
3 7 15 309.818 323.522 13.083 170.419 o
3 7 16 231.712 236.104 13.281 209.986 o
3 7 17 2479.360 2415.060 30.820 14.548 o
3 7 18 583.086 557.095 19.379 82.466 o
3 7 19 1817.050 1777.360 38.018 19.192 o
3 7 20 2608.470 2578.730 37.153 12.757 o
3 7 21 47.598 55.748 16.482 296.283 o
3 7 22 2529.890 2496.390 56.169 10.686 o
3 7 23 1815.770 1856.190 49.180 15.913 o
3 7 24 1639.020 1658.390 40.304 20.268 o
3 7 25 175.000 180.493 23.336 128.676 o
3 7 26 12071.100 11920.400 96.460 1.031 o
3 7 27 15.184 32.635 21.523 200.330 o
3 7 28 68.312 75.480 25.177 136.341 o
3 7 29 63.664 42.868 30.183 99.940 o
3 7 30 1500.740 1493.740 48.498 18.956 o
3 7 31 227.076 241.896 32.369 73.112 o
3 8 1 6252.140 6279.130 32.486 3.541 o
3 8 2 2730.880 2718.190 19.802 13.660 o
3 8 3 222.962 212.036 8.011 292.296 o
3 8 4 584.861 607.194 14.478 93.137 o
3 8 5 39.205 44.929 8.144 861.661 o
3 8 6 839.306 932.821 22.561 52.431 o
3 8 7 12.158 12.015 7.077 1531.110 o
3 8 8 0.404 7.208 8.642 1255.780 o
3 8 9 1049.850 1010.770 17.359 48.851 o
3 8 10 4583.510 4698.280 38.660 5.643 o
3 8 11 383.073 409.789 13.178 141.573 o
3 8 12 9138.010 9136.620 46.007 1.812 o
3 8 13 1589.780 1633.980 21.169 27.675 o
3 8 14 291.378 309.123 12.290 184.768 o
3 8 15 539.328 579.479 15.740 95.765 o
3 8 16 474.422 472.198 16.439 106.927 o
3 8 17 1949.590 2010.030 31.197 19.099 o
3 8 18 3203.820 3201.860 35.972 9.774 o
3 8 19 2144.560 2101.330 40.901 15.450 o
3 8 20 1.762 -3.060 14.775 444.207 o
3 8 21 27.727 22.906 15.752 351.264 o
3 8 22 127.933 132.378 19.302 185.517 o
3 8 23 1.585 -21.010 17.049 334.258 o
3 8 24 0.216 6.775 19.014 267.871 o
3 8 25 164.443 143.717 22.995 135.955 o
3 8 26 2973.210 2926.660 55.248 9.106 o
3 8 27 3.306 -41.268 22.513 191.558 o
3 8 28 604.291 660.469 36.553 43.808 o
3 8 29 357.807 371.712 32.248 64.558 o
3 8 30 273.532 264.147 31.753 72.401 o
3 8 31 51.815 69.508 31.585 91.697 o
3 9 1 98.734 120.082 7.859 524.777 o
3 9 2 3040.520 3185.340 22.172 11.222 o
3 9 3 10395.400 10909.400 51.433 1.394 o
3 9 4 220.808 258.125 10.859 240.153 o
3 9 5 123.104 136.956 9.261 411.739 o
3 9 6 32316.100 32443.200 125.038 0.170 o
3 9 7 5762.950 5975.740 48.936 3.775 o
3 9 8 2261.410 2298.060 23.499 17.211 o
3 9 9 1286.260 1391.680 21.299 34.821 o
3 9 10 38318.000 38988.300 148.795 0.121 o
3 9 11 215.485 235.008 11.915 235.007 o
3 9 12 99.164 106.756 10.045 443.533 o
3 9 13 818.236 784.456 15.270 66.784 o
3 9 14 7100.420 7301.220 43.297 2.753 o
3 9 15 234.425 320.669 14.384 181.967 o
3 9 16 252.314 258.066 13.973 190.488 o
3 9 17 452.804 447.862 17.245 107.926 o
3 9 18 5121.640 5241.480 45.333 4.628 o
3 9 19 2532.930 2474.830 38.581 13.105 o
3 9 20 5.972 -22.378 14.768 438.379 o
3 9 21 534.397 550.222 24.319 72.768 o
3 9 22 3323.690 3259.420 45.961 8.686 o
3 9 23 2753.620 2795.400 44.809 10.943 o
3 9 24 63.696 56.862 22.218 172.888 o
3 9 25 1896.060 1876.070 48.196 15.701 o
3 9 26 3222.220 3386.240 59.955 7.741 o
3 9 27 1287.840 1266.040 43.865 23.375 o
3 9 28 4.647 21.406 25.028 152.940 o
3 9 29 336.858 376.707 33.397 62.198 o
3 9 30 1266.200 1472.730 60.938 16.007 o
3 9 31 137.117 178.153 33.249 75.878 o
3 10 1 2357.730 2320.910 19.636 16.975 o
3 10 2 1041.950 1060.800 15.050 50.111 o
3 10 3 4344.300 4332.030 28.111 6.497 o
3 10 4 1387.910 1351.510 17.558 34.965 o
3 10 5 1840.320 1901.150 22.692 22.584 o
3 10 6 41.632 56.133 8.720 755.328 o
3 10 7 5555.100 5739.920 36.694 4.184 o
3 10 8 1012.170 986.888 16.854 51.099 o
3 10 9 3044.610 3107.550 30.278 10.813 o
3 10 10 1146.070 1080.900 19.484 43.026 o
3 10 11 4902.380 5030.130 38.280 5.092 o
3 10 12 1301.730 1297.580 23.891 34.018 o
3 10 13 782.767 790.014 18.707 63.517 o
3 10 14 1637.100 1625.840 21.361 27.010 o
3 10 15 2084.470 2122.800 28.589 18.226 o
3 10 16 1997.010 1945.290 26.698 19.997 o
3 10 17 6587.630 6580.110 48.511 3.119 o
3 10 18 4897.180 4900.220 47.580 4.958 o
3 10 19 190.622 166.169 16.959 191.831 o
3 10 20 908.564 900.609 27.649 44.605 o
3 10 21 223.033 200.019 19.600 150.446 o
3 10 22 493.962 465.178 25.754 73.770 o
3 10 23 128.000 93.118 21.597 161.648 o
3 10 24 136.017 123.148 23.633 136.501 o
3 10 25 2860.700 2835.780 58.466 9.154 o
3 10 26 1155.900 1152.990 48.575 22.603 o
3 10 27 803.672 798.538 38.034 36.613 o
3 10 28 9.266 -18.338 24.325 162.965 o
3 10 29 6.857 23.893 27.843 123.599 o
3 10 30 15.791 -1.670 37.443 69.004 o
3 11 1 896.297 926.855 14.746 59.440 o
3 11 2 17963.100 17769.000 74.138 0.528 o
3 11 3 2161.820 2180.930 23.362 18.369 o
3 11 4 2857.120 2943.450 21.885 12.426 o
3 11 5 9724.440 9925.840 50.414 1.595 o
3 11 6 2186.130 2255.060 22.702 18.014 o
3 11 7 1976.650 2031.210 20.759 21.010 o
3 11 8 1525.350 1568.680 20.456 29.370 o
3 11 9 13172.000 12986.500 66.482 0.933 o
3 11 10 394.247 416.316 14.081 133.951 o
3 11 11 4816.240 4734.580 40.352 5.304 o
3 11 12 35.527 42.654 10.290 654.469 o
3 11 13 2034.640 2017.280 27.702 19.182 o
3 11 14 3367.000 3352.200 34.002 9.256 o
3 11 15 4735.140 4675.020 36.790 5.516 o
3 11 16 201.505 186.472 13.276 234.770 o
3 11 17 228.317 193.668 14.626 203.212 o
3 11 18 3207.290 3255.130 36.686 9.640 o
3 11 19 6677.680 6680.690 56.929 2.966 o
3 11 20 20.015 4.417 17.489 302.448 o
3 11 21 1188.600 1204.590 36.613 28.808 o
3 11 22 19.273 33.183 18.852 255.076 o
3 11 23 2969.650 2844.050 53.892 9.341 o
3 11 24 60.550 65.029 22.791 165.124 o
3 11 25 2672.670 2687.510 56.655 9.983 o
3 11 26 662.031 664.200 35.829 43.467 o
3 11 27 3505.500 3435.070 66.373 6.807 o
3 11 28 846.510 798.759 41.529 32.542 o
3 11 29 2.579 -34.714 27.782 126.089 o
3 11 30 54.489 69.692 34.888 75.884 o
3 12 1 813.183 853.415 14.555 66.034 o
3 12 2 1591.380 1651.930 20.294 27.810 o
3 12 3 4133.290 4468.630 31.415 6.637 o
3 12 4 1776.490 1720.670 17.147 25.680 o
3 12 5 587.343 548.781 13.274 99.169 o
3 12 6 3827.640 3926.510 30.984 7.686 o
3 12 7 1387.270 1337.240 18.673 34.623 o
3 12 8 3034.620 2989.840 28.032 11.213 o
3 12 9 2.899 50.244 8.610 1024.490 o
3 12 10 1189.750 1178.280 21.704 39.046 o
3 12 11 182.376 166.790 12.816 257.867 o
3 12 12 2182.940 2211.220 29.507 17.069 o
3 12 13 188.108 187.011 13.301 241.046 o
3 12 14 2058.230 2056.330 30.026 18.370 o
3 12 15 405.365 446.413 15.382 122.978 o
3 12 16 25.781 23.050 12.224 549.314 o
3 12 17 344.204 348.246 17.560 129.255 o
3 12 18 1462.890 1482.590 30.111 26.905 o
3 12 19 42.551 35.267 14.995 360.558 o
3 12 20 22.544 6.421 17.738 292.095 o
3 12 21 84.020 123.595 20.245 186.380 o
3 12 22 151.770 148.460 22.282 144.206 o
3 12 23 76.465 67.568 23.559 152.429 o
3 12 24 197.053 222.376 28.132 93.577 o
3 12 25 8.088 9.664 24.097 165.263 o
3 12 26 2375.430 2382.100 77.733 8.472 o
3 12 27 1253.930 1287.210 57.712 17.600 o
3 12 28 87.126 76.474 35.578 71.582 o
3 12 29 48.325 34.939 29.540 105.735 o
3 12 30 140.476 74.214 34.827 72.133 o
3 13 1 19271.700 19338.200 78.238 0.459 o
3 13 2 6282.040 6363.330 42.234 3.407 o
3 13 3 6189.360 6164.970 40.618 3.539 o
3 13 4 21.028 20.771 6.866 1377.640 o
3 13 5 6687.820 6488.050 39.310 3.172 o
3 13 6 5582.010 5485.020 39.460 4.227 o
3 13 7 851.395 835.823 18.073 59.835 o
3 13 8 81.436 94.385 9.825 497.113 o
3 13 9 12.075 15.670 9.352 952.609 o
3 13 10 3652.160 3586.620 36.753 8.152 o
3 13 11 270.120 251.030 14.690 178.740 o
3 13 12 539.662 513.341 18.805 89.636 o
3 13 13 168.840 164.196 18.151 183.806 o
3 13 14 2696.710 2639.820 37.586 12.231 o
3 13 15 9205.540 9330.340 69.674 1.690 o
3 13 16 320.340 318.490 16.532 142.994 o
3 13 17 8607.890 8494.850 61.480 1.956 o
3 13 18 1138.570 1227.920 28.991 34.501 o
3 13 19 5457.250 5523.580 53.261 4.082 o
3 13 20 56.461 49.752 19.270 225.024 o
3 13 21 2285.860 2280.400 65.348 10.355 o
3 13 22 606.768 633.605 32.134 51.059 o
3 13 23 223.888 215.674 27.208 96.375 o
3 13 24 892.633 919.087 41.034 31.497 o
3 13 25 562.355 536.820 35.496 47.992 o
3 13 26 78.261 12.379 26.494 127.266 o
3 13 27 451.681 515.383 37.246 48.102 o
3 13 28 129.184 131.614 31.147 86.787 o
3 13 29 23.542 -12.469 28.738 115.654 o
3 14 1 577.462 570.034 14.818 94.903 o
3 14 2 687.489 761.515 17.664 71.637 o
3 14 3 3157.140 3174.060 29.725 10.380 o
3 14 4 425.531 453.990 13.466 127.912 o
3 14 5 145.897 144.094 10.057 355.548 o
3 14 6 4726.730 4658.570 33.360 5.613 o
3 14 7 1654.180 1634.110 21.582 26.653 o
3 14 8 322.906 317.172 13.680 163.159 o
3 14 9 5776.450 5757.610 44.007 3.910 o
3 14 10 507.357 509.397 19.653 90.030 o
3 14 11 2046.670 1998.890 33.324 17.950 o
3 14 12 773.388 801.983 26.724 51.460 o
3 14 13 46.161 64.397 16.289 299.990 o
3 14 14 340.870 366.067 21.508 106.686 o
3 14 15 147.423 118.119 18.351 194.968 o
3 14 16 1794.600 1745.680 31.517 21.408 o
3 14 17 363.069 396.301 18.898 115.343 o
3 14 18 2040.090 2061.210 38.712 16.606 o
3 14 19 5.538 -14.844 15.792 384.800 o
3 14 20 0.562 -31.716 19.532 255.436 o
3 14 21 1143.590 1059.310 38.791 28.925 o
3 14 22 1081.900 1051.650 41.014 28.247 o
3 14 23 33.852 25.284 22.839 175.205 o
3 14 24 152.693 117.753 26.213 114.104 o
3 14 25 920.280 873.143 41.175 31.316 o
3 14 26 852.983 841.306 42.440 31.363 o
3 14 27 642.789 662.137 42.017 36.103 o
3 14 28 28.460 6.473 30.129 104.721 o
3 14 29 146.176 121.736 45.901 42.960 o
3 15 1 45.927 54.029 9.847 639.305 o
3 15 2 24392.700 24177.100 117.065 0.291 o
3 15 3 53.993 203.131 12.854 340.252 o
3 15 4 943.199 948.438 19.081 52.271 o
3 15 5 186.840 193.444 11.571 268.457 o
3 15 6 9230.100 10264.900 62.576 1.620 o
3 15 7 114.792 104.806 9.733 432.139 o
3 15 8 32.059 33.600 11.786 554.576 o
3 15 9 155.862 267.381 16.223 195.926 o
3 15 10 1995.890 1998.270 33.398 18.291 o
3 15 11 479.556 430.327 21.232 90.650 o
3 15 12 2499.680 2525.530 44.605 12.308 o
3 15 13 464.759 450.605 23.818 82.132 o
3 15 14 16904.000 16913.500 106.435 0.566 o
3 15 15 1382.740 1476.280 53.464 17.947 o
3 15 16 1331.360 1350.610 36.989 25.973 o
3 15 17 1485.160 1526.130 35.623 24.003 o
3 15 18 12178.600 11931.600 85.648 1.042 o
3 15 19 296.220 257.217 21.621 118.312 o
3 15 20 65.568 73.697 22.508 166.658 o
3 15 21 715.346 747.999 35.165 42.193 o
3 15 22 1924.720 1966.960 50.239 14.863 o
3 15 23 299.385 262.871 39.210 51.342 o
3 15 24 12.629 11.943 30.087 106.138 o
3 15 25 203.700 164.151 33.386 72.475 o
3 15 26 16.103 13.071 32.052 93.416 o
3 15 27 2901.240 3127.690 89.302 6.209 o
3 15 28 444.389 365.655 41.015 43.602 o
3 16 1 1761.540 1805.970 29.109 22.145 o
3 16 2 8918.350 9007.450 54.788 1.847 o
3 16 3 1372.990 1351.450 24.531 31.893 o
3 16 4 552.509 563.827 19.519 84.251 o
3 16 5 20.169 21.603 9.900 803.919 o
3 16 6 9.108 6.878 9.739 935.725 o
3 16 7 236.504 232.083 13.451 206.843 o
3 16 8 7.274 -12.603 10.409 857.347 o
3 16 9 16.391 15.577 13.444 490.445 o
3 16 10 125.663 112.070 16.080 242.951 o
3 16 11 1049.670 1029.070 29.026 38.241 o
3 16 12 842.266 793.841 28.335 47.187 o
3 16 13 230.676 235.726 21.050 133.599 o
3 16 14 78.274 48.626 17.861 245.160 o
3 16 15 1241.650 1188.470 33.724 29.992 o
3 16 16 863.426 871.188 32.279 40.908 o
3 16 17 3040.980 2961.960 39.666 10.305 o
3 16 18 2673.990 2688.440 42.976 11.594 o
3 16 19 3476.100 3413.340 73.229 6.432 o
3 16 20 4.794 -9.053 20.563 228.792 o
3 16 21 16.085 3.589 21.164 211.476 o
3 16 22 161.750 120.714 26.125 113.535 o
3 16 23 81.249 59.808 26.543 123.456 o
3 16 24 527.636 485.840 35.809 49.052 o
3 16 25 639.915 651.637 58.994 22.135 o
3 16 26 358.652 360.024 38.710 49.652 o
3 16 27 34.165 54.016 32.629 87.800 o
3 17 1 2096.850 2117.390 30.434 17.795 o
3 17 2 4701.640 4537.970 41.725 5.518 o
3 17 3 28.151 23.572 11.517 599.197 o
3 17 4 19.828 19.725 11.999 586.494 o
3 17 5 573.861 543.228 18.332 86.690 o
3 17 6 4848.460 4775.440 44.017 5.160 o
3 17 7 158.828 157.707 14.549 242.900 o
3 17 8 596.994 558.706 18.961 82.424 o
3 17 9 1289.040 1261.970 36.896 27.028 o
3 17 10 2422.710 2334.850 40.513 13.607 o
3 17 11 3413.000 3340.100 46.834 8.340 o
3 17 12 76.125 77.924 18.647 223.467 o
3 17 13 912.358 905.385 30.844 40.950 o
3 17 14 2154.130 2274.590 42.879 14.583 o
3 17 15 3343.530 3310.360 48.981 8.373 o
3 17 16 1.478 -11.797 22.342 195.021 o
3 17 17 4691.110 4666.110 59.265 4.963 o
3 17 18 314.137 377.291 21.165 110.953 o
3 17 19 53.183 20.380 20.477 208.674 o
3 17 20 778.805 780.441 34.444 41.316 o
3 17 21 40.199 9.187 22.165 185.773 o
3 17 22 4730.840 5014.230 71.159 4.426 o
3 17 23 311.231 315.732 33.128 65.196 o
3 17 24 902.745 902.128 44.743 28.544 o
3 17 25 85.760 74.543 30.601 94.566 o
3 17 26 2055.900 1914.110 69.808 10.687 o
3 17 27 2613.900 2565.440 98.744 6.092 o
3 18 1 168.478 183.371 16.372 204.399 o
3 18 2 1905.200 1904.390 33.649 19.243 o
3 18 3 304.096 338.915 18.465 131.102 o
3 18 4 21.774 8.684 13.101 510.005 o
3 18 5 1045.350 1055.740 28.314 38.663 o
3 18 6 867.198 1059.540 26.118 45.239 o
3 18 7 14.098 -9.575 12.637 572.960 o
3 18 8 18.673 24.180 12.910 513.887 o
3 18 9 2198.580 2167.390 33.072 16.466 o
3 18 10 1063.140 1054.730 23.896 42.094 o
3 18 11 388.728 336.329 24.170 91.300 o
3 18 12 213.793 181.201 22.120 132.357 o
3 18 13 1890.240 1848.650 40.820 17.680 o
3 18 14 943.729 912.391 34.095 36.943 o
3 18 15 555.704 528.168 27.823 63.566 o
3 18 16 102.200 98.721 21.281 170.815 o
3 18 17 3214.390 3240.450 93.399 5.576 o
3 18 18 404.374 386.894 24.597 86.304 o
3 18 19 43.483 31.438 20.396 211.644 o
3 18 20 2.442 -28.539 20.316 235.342 o
3 18 21 479.965 516.324 34.020 53.341 o
3 18 22 1055.970 1088.460 45.715 25.337 o
3 18 23 8.862 -6.346 25.672 146.561 o
3 18 24 66.256 36.047 28.384 112.115 o
3 18 25 140.718 159.550 37.693 61.121 o
3 18 26 1976.220 1999.280 101.357 6.751 o
3 19 1 4855.230 4824.550 57.481 4.783 o
3 19 2 19.287 28.700 16.803 317.037 o
3 19 3 5583.700 5687.960 63.126 3.757 o
3 19 4 4479.750 4511.110 57.801 5.304 o
3 19 5 2095.300 2057.060 36.660 16.727 o
3 19 6 4522.750 4531.580 48.698 5.536 o
3 19 7 9822.610 9846.480 72.324 1.518 o
3 19 8 89.647 80.334 15.069 297.682 o
3 19 9 3931.880 3914.730 44.725 6.939 o
3 19 10 4043.620 3908.190 44.608 6.768 o
3 19 11 5537.310 5626.760 51.626 4.014 o
3 19 12 1384.050 1364.990 39.538 24.089 o
3 19 13 2240.820 2176.190 47.564 13.557 o
3 19 14 10.434 -23.561 20.759 222.367 o
3 19 15 797.599 730.350 32.309 44.127 o
3 19 16 1533.100 1516.810 53.988 16.861 o
3 19 17 791.967 812.291 36.130 38.757 o
3 19 18 174.968 157.984 22.340 138.779 o
3 19 19 895.045 867.078 34.725 37.698 o
3 19 20 641.702 635.552 34.967 45.533 o
3 19 21 6.960 -25.408 24.361 162.968 o
3 19 22 88.064 47.877 34.528 76.301 o
3 19 23 882.826 870.620 44.007 29.520 o
3 19 24 11.047 -19.884 27.403 128.505 o
3 19 25 317.184 357.370 39.975 48.234 o
3 20 1 733.051 749.427 29.229 49.962 o
3 20 2 494.334 523.731 26.439 70.183 o
3 20 3 260.865 306.140 22.728 112.977 o
3 20 4 290.144 273.280 22.625 112.028 o
3 20 5 108.592 106.576 19.350 194.696 o
3 20 6 331.262 330.659 24.197 96.514 o
3 20 7 582.062 579.512 24.140 69.600 o
3 20 8 154.715 138.932 17.045 207.999 o
3 20 9 1322.550 1323.920 36.052 26.716 o
3 20 10 1579.190 1561.540 35.798 22.825 o
3 20 11 345.846 346.814 20.055 114.836 o
3 20 12 461.311 409.611 20.032 97.876 o
3 20 13 24.680 15.509 14.278 427.297 o
3 20 14 49.977 -0.486 21.615 193.157 o
3 20 15 40.932 24.297 22.748 174.919 o
3 20 16 5.754 -18.158 26.091 142.409 o
3 20 17 395.590 332.907 24.986 87.591 o
3 20 18 179.552 144.484 29.424 91.365 o
3 20 19 1062.160 1079.780 40.843 28.430 o
3 20 20 2.622 -2.276 28.312 121.415 o
3 20 21 274.743 272.108 35.158 61.742 o
3 20 22 172.357 172.742 30.253 86.854 o
3 20 23 74.433 51.713 29.637 102.109 o
3 20 24 45.479 6.839 31.848 92.798 o
3 21 1 115.317 137.614 22.132 153.678 o
3 21 2 4279.090 4164.930 61.498 5.584 o
3 21 3 554.589 752.310 30.766 53.224 o
3 21 4 1569.260 1591.710 40.942 20.854 o
3 21 5 295.697 313.720 24.292 100.237 o
3 21 6 3596.300 3611.160 55.258 7.209 o
3 21 7 1858.560 1849.620 43.039 17.291 o
3 21 8 549.701 554.041 27.715 63.495 o
3 21 9 5399.020 5372.190 61.618 4.019 o
3 21 10 489.607 505.440 24.447 76.593 o
3 21 11 1681.930 1594.380 37.900 21.001 o
3 21 12 323.729 326.533 26.890 85.641 o
3 21 13 4625.590 4593.410 62.229 4.971 o
3 21 14 228.134 180.883 21.383 135.959 o
3 21 15 196.653 170.872 17.715 179.983 o
3 21 16 623.179 559.140 29.558 56.462 o
3 21 17 79.387 50.373 20.719 191.378 o
3 21 18 916.097 990.401 50.317 24.234 o
3 21 19 1474.870 1532.350 49.563 18.620 o
3 21 20 465.052 420.544 40.286 43.788 o
3 21 21 514.195 494.362 40.155 42.251 o
3 21 22 1922.790 1835.310 79.365 9.562 o
3 21 23 2746.730 2783.120 135.141 3.881 o
3 22 1 20.307 33.984 23.445 168.842 o
3 22 2 910.268 867.553 35.517 36.619 o
3 22 3 1524.270 1610.790 48.235 18.529 o
3 22 4 56.229 38.234 19.506 222.736 o
3 22 5 188.109 175.161 22.620 132.851 o
3 22 6 3296.290 3282.110 55.112 8.056 o
3 22 7 30.346 8.619 20.207 224.547 o
3 22 8 228.614 219.192 24.719 109.759 o
3 22 9 203.111 194.186 23.596 121.820 o
3 22 10 1879.230 1819.510 42.466 17.407 o
3 22 11 291.644 268.105 24.308 102.825 o
3 22 12 3.345 -21.333 20.138 239.088 o
3 22 13 177.540 97.745 22.030 146.548 o
3 22 14 89.310 75.689 20.693 185.216 o
3 22 15 4.482 -42.633 25.746 146.436 o
3 22 16 13.133 -12.889 21.892 199.465 o
3 22 17 391.831 392.639 43.277 40.844 o
3 22 18 3684.480 3778.080 71.908 6.024 o
3 22 19 143.994 70.635 25.640 122.188 o
3 22 20 19.702 -1.759 32.182 92.870 o
3 22 21 120.735 71.593 42.969 49.557 o
3 22 22 77.688 78.251 30.775 94.048 o
3 23 1 1490.650 1488.340 50.289 18.403 o
3 23 2 34.865 36.867 23.926 159.184 o
3 23 3 537.680 631.721 45.652 33.846 o
3 23 4 137.793 113.699 23.198 141.012 o
3 23 5 531.325 529.892 30.447 58.710 o
3 23 6 6212.580 6256.710 75.230 3.057 o
3 23 7 1.401 -11.598 20.105 240.740 o
3 23 8 197.530 199.151 25.668 108.372 o
3 23 9 77.719 68.905 22.244 167.823 o
3 23 10 8394.870 8496.260 85.327 1.875 o
3 23 11 1482.940 1607.670 46.478 19.422 o
3 23 12 1.803 3.717 23.378 177.617 o
3 23 13 117.605 86.400 30.876 90.408 o
3 23 14 722.006 689.741 33.610 44.797 o
3 23 15 391.478 368.790 34.375 57.901 o
3 23 16 278.929 270.581 28.227 85.280 o
3 23 17 1.429 -37.072 26.838 135.245 o
3 23 18 260.766 203.973 40.977 49.296 o
3 23 19 15.697 -5.551 24.868 154.813 o
3 23 20 460.466 442.720 35.812 51.500 o
3 23 21 45.237 10.036 43.487 50.570 o
3 24 1 118.608 106.759 27.236 111.274 o
3 24 2 1940.830 2027.470 58.031 13.004 o
3 24 3 522.458 534.599 34.716 50.477 o
3 24 4 105.085 86.699 26.884 116.352 o
3 24 5 935.195 991.565 43.908 28.288 o
3 24 6 5.084 19.973 22.504 188.442 o
3 24 7 400.671 385.414 29.272 70.811 o
3 24 8 60.922 71.831 24.125 148.625 o
3 24 9 913.073 887.050 38.019 34.051 o
3 24 10 31.463 33.421 25.476 142.317 o
3 24 11 300.849 324.117 28.881 79.500 o
3 24 12 2594.920 2709.980 67.895 8.864 o
3 24 13 115.258 63.966 27.263 113.706 o
3 24 14 2.271 -5.751 21.617 208.022 o
3 24 15 209.031 161.829 38.618 56.509 o
3 24 16 100.582 47.398 32.861 82.954 o
3 24 17 1869.950 1944.500 70.192 11.044 o
3 24 18 457.362 541.160 54.099 27.196 o
3 24 19 273.258 226.052 31.819 73.141 o
3 25 1 204.698 235.405 31.755 76.693 o
3 25 2 6871.570 7162.860 98.463 2.343 o
3 25 3 3235.560 3465.460 69.205 6.992 o
3 25 4 38.735 75.746 27.762 117.647 o
3 25 5 1711.770 1738.180 55.620 15.027 o
3 25 6 948.536 1035.580 54.788 21.340 o
3 25 7 2971.880 3188.740 67.228 7.782 o
3 25 8 0.957 22.797 23.688 171.050 o
3 25 9 2644.740 2710.720 77.325 7.804 o
3 25 10 42.903 -1.691 24.845 150.154 o
3 25 11 1548.630 1623.910 66.935 13.053 o
3 25 12 527.765 532.548 33.974 51.714 o
3 25 13 163.939 160.925 43.487 46.751 o
3 25 14 2071.530 2063.760 54.445 13.167 o
3 25 15 967.639 1035.400 54.540 21.342 o
3 25 16 691.608 724.168 49.567 27.962 o
3 25 17 1212.920 1321.160 87.078 9.999 o
3 25 18 4254.140 4382.480 103.607 3.946 o
3 26 1 7.548 46.017 28.772 114.660 o
3 26 2 1636.600 1852.660 58.393 14.400 o
3 26 3 990.490 1080.620 52.282 22.201 o
3 26 4 110.681 142.822 30.671 90.001 o
3 26 5 46.897 54.976 31.513 92.926 o
3 26 6 1262.030 1335.210 50.433 20.295 o
3 26 7 5.854 -11.914 29.091 114.686 o
3 26 8 5.125 -53.582 34.884 79.921 o
3 26 9 38.501 15.709 32.512 89.329 o
3 26 10 1500.440 1573.410 64.272 13.948 o
3 26 11 16.696 -25.991 26.723 134.262 o
3 26 12 29.247 -32.883 27.389 126.342 o
3 26 13 296.095 290.848 42.595 44.607 o
3 26 14 40.083 22.922 34.566 79.067 o
3 26 15 114.444 81.184 36.674 66.546 o
3 26 16 499.803 514.325 54.145 26.924 o
3 27 1 2552.270 2658.360 67.771 9.017 o
3 27 2 1512.130 1613.190 58.036 15.517 o
3 27 3 521.885 639.884 41.867 38.439 o
3 27 4 479.194 438.751 41.571 41.381 o
3 27 5 2205.570 2397.780 91.742 7.216 o
3 27 6 12.597 60.899 34.919 77.931 o
3 27 7 11.760 54.109 31.542 95.255 o
3 27 8 18.421 -26.192 31.471 97.147 o
3 27 9 5.274 -0.279 31.511 97.868 o
3 27 10 221.197 209.308 35.079 65.156 o
3 27 11 683.028 742.101 46.318 30.699 o
3 27 12 194.236 187.320 58.410 26.765 o
3 27 13 256.195 236.844 47.699 37.727 o
3 27 14 440.845 500.883 55.423 26.414 o
3 28 1 1488.830 1554.490 58.453 15.626 o
3 28 2 93.570 162.265 36.883 65.148 o
3 28 3 1850.860 2120.150 69.157 11.051 o
3 28 4 126.059 124.331 36.748 65.093 o
3 28 5 12.603 -2.627 32.718 90.338 o
3 28 6 108.907 97.569 34.599 73.892 o
3 28 7 1.792 -1.078 39.767 61.641 o
3 28 8 19.645 8.279 32.667 89.916 o
3 28 9 29.207 -3.253 31.436 96.571 o
3 28 10 104.217 28.210 45.507 45.118 o
3 28 11 114.996 -0.045 50.652 36.754 o
3 28 12 34.779 4.181 51.134 36.920 o
3 29 1 1749.220 2023.510 107.228 6.400 o
3 29 2 1916.970 2137.470 71.511 10.476 o
3 29 3 1727.930 1872.740 82.774 9.372 o
3 29 4 135.789 121.287 37.694 61.901 o
3 29 5 492.561 516.983 48.228 32.397 o
3 29 6 33.788 9.472 39.164 62.422 o
3 29 7 1225.780 1279.050 65.792 15.032 o
3 29 8 398.459 458.851 52.119 29.813 o
3 29 9 233.162 163.596 82.294 13.879 o
3 30 1 7.345 104.589 39.289 61.399 o
3 30 2 327.575 402.574 46.533 37.208 o
3 30 3 7.531 2.815 38.315 66.155 o
4 0 0 61514.500 61936.900 451.437 0.045 o
4 0 2 8411.620 8528.480 54.787 2.034 o
4 0 4 38106.100 39314.800 172.120 0.120 o
4 0 6 17368.100 17219.500 92.105 0.551 o
4 0 8 5459.390 5617.470 68.270 3.761 o
4 0 10 7551.820 7756.890 56.072 2.406 o
4 0 12 2565.920 2575.240 31.838 13.603 o
4 0 14 2651.710 2664.080 38.227 12.284 o
4 0 16 25368.500 25380.500 165.126 0.260 o
4 0 18 2590.970 2546.870 48.967 11.367 o
4 0 20 7805.540 7732.980 85.746 2.113 o
4 0 22 1723.860 1747.540 53.243 15.571 o
4 0 24 1133.830 1092.180 55.815 19.538 o
4 0 26 1519.250 1556.530 71.497 12.205 o
4 0 28 317.366 282.529 39.171 50.724 o
4 0 30 1512.870 1369.560 64.525 14.198 o
4 0 32 2132.510 2185.760 80.345 8.740 o
4 1 0 58.394 44.178 8.426 736.162 o
4 1 1 13.899 36.353 4.875 2034.610 o
4 1 2 106.438 85.091 5.784 652.075 o
4 1 3 7736.000 7732.890 37.609 2.450 o
4 1 4 7829.120 7986.110 37.406 2.374 o
4 1 5 780.678 774.034 11.803 74.328 o
4 1 6 9998.080 10030.100 45.879 1.546 o
4 1 7 6482.800 6601.670 31.301 3.315 o
4 1 8 4853.470 4817.610 29.180 5.442 o
4 1 9 2323.710 2275.220 22.609 16.988 o
4 1 10 41.724 45.295 7.865 880.153 o
4 1 11 101.132 94.678 7.975 543.961 o
4 1 12 2736.230 2634.500 26.420 13.265 o
4 1 13 2321.410 2225.200 24.091 16.967 o
4 1 14 29.053 20.614 8.738 919.639 o
4 1 15 5131.150 5160.800 39.538 4.768 o
4 1 16 2972.790 2966.920 33.685 11.024 o
4 1 17 2789.010 2876.870 34.963 11.716 o
4 1 18 1.457 5.082 12.512 611.476 o
4 1 19 184.796 193.932 16.614 193.578 o
4 1 20 282.594 312.599 18.872 134.293 o
4 1 21 0.176 1.620 14.357 471.625 o
4 1 22 472.046 506.908 22.746 82.998 o
4 1 23 2695.220 2791.370 50.783 10.455 o
4 1 24 1838.020 1850.280 63.644 12.507 o
4 1 25 2453.420 2376.010 75.150 8.637 o
4 1 26 173.600 137.757 23.976 126.880 o
4 1 27 73.119 53.791 23.375 156.528 o
4 1 28 160.367 112.859 25.982 115.136 o
4 1 29 39.526 50.649 23.882 157.432 o
4 1 30 463.336 408.376 32.468 59.088 o
4 1 31 341.194 340.731 31.575 67.899 o
4 1 32 1197.860 1324.080 51.475 20.313 o
4 2 0 13796.400 14132.600 72.023 0.834 o
4 2 1 29054.600 29634.500 98.898 0.209 o
4 2 2 3982.380 4164.560 24.776 7.353 o
4 2 3 47428.200 48957.500 170.966 0.080 o
4 2 4 9321.820 9613.480 39.861 1.735 o
4 2 5 7457.390 7350.980 34.864 2.643 o
4 2 6 4945.290 5031.720 27.624 5.236 o
4 2 7 14.826 20.826 6.825 1487.910 o
4 2 8 6375.460 6542.480 36.962 3.349 o
4 2 9 3337.180 3283.710 27.228 9.819 o
4 2 10 11325.400 10924.400 48.417 1.265 o
4 2 11 18.346 9.270 6.487 1643.500 o
4 2 12 5033.010 4900.960 34.773 5.089 o
4 2 13 11816.600 11772.300 58.139 1.137 o
4 2 14 109.091 107.518 10.186 421.915 o
4 2 15 38.293 45.757 9.946 670.864 o
4 2 16 6398.880 6285.330 43.311 3.351 o
4 2 17 7332.400 7399.830 53.964 2.565 o
4 2 18 392.620 419.943 18.638 111.164 o
4 2 19 794.198 794.613 23.318 55.838 o
4 2 20 3876.950 3862.400 44.185 7.099 o
4 2 21 2752.300 2759.170 38.950 11.650 o
4 2 22 657.036 681.125 25.457 60.486 o
4 2 23 1505.190 1575.010 46.388 19.414 o
4 2 24 3446.710 3420.050 50.195 7.967 o
4 2 25 219.323 225.143 23.820 116.201 o
4 2 26 322.791 369.148 27.976 80.071 o
4 2 27 478.839 494.960 30.221 62.050 o
4 2 28 1602.270 1499.750 50.593 17.615 o
4 2 29 4654.400 4537.460 70.403 4.710 o
4 2 30 523.766 525.292 33.819 52.237 o
4 2 31 94.855 98.867 26.875 116.889 o
4 2 32 314.763 299.177 31.912 69.054 o
4 3 0 27586.300 27746.000 134.730 0.228 o
4 3 1 162.426 203.320 6.504 382.692 o
4 3 2 1427.590 1462.310 13.496 34.550 o
4 3 3 125.804 110.941 6.141 540.949 o
4 3 4 10993.900 10932.700 44.698 1.316 o
4 3 5 973.360 889.419 14.498 56.939 o
4 3 6 1668.070 1664.270 23.573 25.648 o
4 3 7 890.802 986.560 19.532 53.070 o
4 3 8 16230.000 16417.500 64.707 0.632 o
4 3 9 316.035 351.726 10.174 186.069 o
4 3 10 272.836 274.017 9.549 224.602 o
4 3 11 895.451 967.010 17.236 55.846 o
4 3 12 3368.020 3352.790 28.015 9.590 o
4 3 13 2413.870 2240.640 23.836 16.351 o
4 3 14 4410.830 4391.190 34.177 6.197 o
4 3 15 7989.050 8153.330 51.104 2.228 o
4 3 16 12315.500 12238.700 66.917 1.045 o
4 3 17 6404.300 6595.480 49.970 3.195 o
4 3 18 66.994 66.877 13.499 376.027 o
4 3 19 8332.170 8371.260 60.977 2.046 o
4 3 20 7265.960 7179.280 57.417 2.606 o
4 3 21 5030.890 5074.630 50.057 4.688 o
4 3 22 1301.390 1269.560 30.980 30.169 o
4 3 23 0.907 -11.038 16.288 366.789 o
4 3 24 943.852 946.377 32.719 37.926 o
4 3 25 16.750 8.956 19.986 234.863 o
4 3 26 0.005 24.228 20.741 222.087 o
4 3 27 150.191 108.548 23.326 138.177 o
4 3 28 1227.340 1248.330 42.644 24.646 o
4 3 29 84.027 93.110 25.355 131.099 o
4 3 30 97.597 115.144 26.317 119.887 o
4 3 31 34.020 19.077 26.311 134.526 o
4 3 32 697.755 697.422 43.697 33.265 o
4 4 0 1247.010 1353.250 19.006 37.304 o
4 4 1 110.311 101.445 5.949 604.550 o
4 4 2 5128.680 5212.170 27.480 4.940 o
4 4 3 2154.440 2162.040 17.169 19.421 o
4 4 4 357.991 367.650 9.087 176.722 o
4 4 5 6632.460 6776.190 34.249 3.164 o
4 4 6 4337.850 4364.370 30.774 6.415 o
4 4 7 5954.440 5957.040 30.651 3.865 o
4 4 8 448.940 487.663 10.964 131.202 o
4 4 9 18887.300 18715.400 71.077 0.482 o
4 4 10 6256.180 6433.870 35.836 3.462 o
4 4 11 10242.200 10051.200 48.289 1.496 o
4 4 12 3660.790 3709.080 29.336 8.339 o
4 4 13 18834.200 18696.300 80.306 0.481 o
4 4 14 6465.790 6547.690 41.817 3.254 o
4 4 15 647.478 653.386 16.741 80.137 o
4 4 16 11.540 17.522 10.473 780.812 o
4 4 17 3820.880 3820.260 37.104 7.556 o
4 4 18 457.383 467.181 19.216 98.472 o
4 4 19 1049.960 1005.190 25.392 41.751 o
4 4 20 2096.780 2092.540 38.785 16.169 o
4 4 21 2844.570 2810.160 38.825 11.252 o
4 4 22 1125.330 1110.260 32.445 33.280 o
4 4 23 928.579 966.684 30.598 40.131 o
4 4 24 184.959 159.124 21.566 143.873 o
4 4 25 6638.660 6661.270 71.051 2.832 o
4 4 26 0.942 8.320 20.044 240.551 o
4 4 27 1076.510 1089.410 39.474 29.126 o
4 4 28 0.063 20.883 23.333 176.640 o
4 4 29 2653.550 2771.350 70.300 8.437 o
4 4 30 347.307 302.433 32.211 66.605 o
4 4 31 1365.530 1386.030 50.811 19.299 o
4 4 32 432.525 499.305 38.151 47.182 o
4 5 0 11642.900 11985.000 85.390 1.094 o
4 5 1 3628.040 3591.240 23.710 8.781 o
4 5 2 365.479 364.147 8.975 175.565 o
4 5 3 2869.020 2986.220 23.790 12.154 o
4 5 4 126.440 109.041 7.218 501.658 o
4 5 5 1547.770 1442.290 15.618 31.721 o
4 5 6 2412.260 2434.010 20.330 16.170 o
4 5 7 18.382 19.767 7.781 1192.180 o
4 5 8 3058.060 2969.030 22.115 11.559 o
4 5 9 92.936 127.274 7.858 529.944 o
4 5 10 2.566 15.794 6.670 1864.260 o
4 5 11 26.944 32.992 7.063 1179.150 o
4 5 12 53.982 34.362 7.674 862.238 o
4 5 13 328.652 313.497 12.087 174.012 o
4 5 14 2131.270 2083.370 29.468 17.862 o
4 5 15 1960.430 1912.960 24.757 20.887 o
4 5 16 9767.570 9682.710 57.399 1.590 o
4 5 17 7209.320 6984.860 48.850 2.734 o
4 5 18 764.982 759.075 22.944 58.401 o
4 5 19 1667.170 1664.110 41.771 19.547 o
4 5 20 710.287 761.438 24.349 58.398 o
4 5 21 1681.510 1710.160 49.758 16.845 o
4 5 22 58.207 71.391 17.070 268.421 o
4 5 23 865.436 861.812 30.810 42.628 o
4 5 24 2947.540 2932.460 50.707 9.592 o
4 5 25 1160.210 1196.110 44.937 24.297 o
4 5 26 119.471 102.242 22.788 149.380 o
4 5 27 1089.290 1064.150 37.218 30.711 o
4 5 28 212.059 202.890 25.851 105.574 o
4 5 29 1.226 -20.283 24.056 168.317 o
4 5 30 8.438 46.820 25.975 139.633 o
4 5 31 677.348 678.115 38.896 39.021 o
4 5 32 111.182 108.478 33.308 78.739 o
4 6 0 17389.000 17759.500 98.205 0.537 o
4 6 1 11881.700 11713.100 47.580 1.148 o
4 6 2 1156.330 1214.740 14.017 44.330 o
4 6 3 10328.500 10006.100 45.859 1.490 o
4 6 4 19571.700 19549.200 76.298 0.448 o
4 6 5 20435.300 20131.400 79.172 0.416 o
4 6 6 271.152 294.591 10.694 209.560 o
4 6 7 4993.150 4952.240 27.393 5.230 o
4 6 8 21007.200 20882.600 82.855 0.392 o
4 6 9 9136.380 9213.540 42.746 1.813 o
4 6 10 38.842 36.414 7.021 1053.400 o
4 6 11 16564.900 16469.700 67.913 0.614 o
4 6 12 11472.100 11482.400 54.818 1.200 o
4 6 13 12.107 22.075 8.238 1144.200 o
4 6 14 33.249 27.603 9.140 818.672 o
4 6 15 4794.140 4809.060 36.905 5.365 o
4 6 16 3736.840 3695.420 34.601 7.959 o
4 6 17 2108.670 2029.320 29.904 18.128 o
4 6 18 996.781 940.908 23.831 45.606 o
4 6 19 8.316 -0.362 13.280 534.313 o
4 6 20 2033.840 2019.240 33.089 18.020 o
4 6 21 5132.230 5026.680 49.777 4.624 o
4 6 22 1648.820 1647.540 36.171 21.654 o
4 6 23 118.318 129.995 18.855 195.178 o
4 6 24 1444.170 1440.250 39.098 23.341 o
4 6 25 1677.000 1695.120 42.222 19.220 o
4 6 26 297.183 287.164 25.986 93.149 o
4 6 27 3071.200 3056.380 72.254 7.320 o
4 6 28 1766.870 1743.250 48.924 16.530 o
4 6 29 68.957 70.952 26.051 128.527 o
4 6 30 53.608 0.226 28.178 116.871 o
4 6 31 5.317 -2.127 32.843 90.116 o
4 7 0 2751.950 2744.270 26.157 12.971 o
4 7 1 7088.080 7327.160 35.958 2.799 o
4 7 2 3762.460 3862.860 25.407 8.090 o
4 7 3 6527.970 6426.100 36.778 3.297 o
4 7 4 1965.060 1796.590 17.834 22.861 o
4 7 5 833.105 813.849 12.633 68.448 o
4 7 6 1143.530 1110.880 17.056 44.399 o
4 7 7 707.283 707.739 15.019 77.014 o
4 7 8 5708.730 5840.240 33.519 4.062 o
4 7 9 382.717 395.173 9.959 160.742 o
4 7 10 6.544 13.451 6.706 1776.640 o
4 7 11 154.611 155.779 9.108 363.309 o
4 7 12 2590.950 2645.090 23.992 14.177 o
4 7 13 1853.120 1791.910 21.587 23.292 o
4 7 14 2624.340 2524.200 26.037 14.104 o
4 7 15 1120.920 1078.010 20.186 43.248 o
4 7 16 3251.850 3201.490 32.583 9.867 o
4 7 17 268.180 270.781 14.998 173.501 o
4 7 18 2549.220 2502.120 31.966 13.838 o
4 7 19 9.058 -10.582 13.447 520.024 o
4 7 20 73.273 81.965 16.180 278.743 o
4 7 21 24.931 15.034 15.230 380.474 o
4 7 22 316.365 289.681 21.373 115.015 o
4 7 23 691.825 706.895 29.968 50.811 o
4 7 24 6138.690 6103.820 68.152 3.234 o
4 7 25 525.185 522.648 35.468 49.224 o
4 7 26 66.342 72.190 22.933 161.328 o
4 7 27 0.722 -16.566 22.812 187.274 o
4 7 28 879.159 858.658 38.297 34.570 o
4 7 29 142.469 110.858 28.403 101.288 o
4 7 30 129.843 144.204 30.077 91.654 o
4 7 31 168.426 94.651 32.635 78.906 o
4 8 0 12050.500 11725.500 66.664 1.100 o
4 8 1 8160.510 7936.080 38.671 2.266 o
4 8 2 1690.050 1795.830 16.458 26.488 o
4 8 3 120.407 129.081 8.881 434.459 o
4 8 4 10580.300 10450.100 53.859 1.396 o
4 8 5 76.749 94.741 9.423 527.689 o
4 8 6 694.972 740.411 16.750 73.537 o
4 8 7 151.093 159.025 10.335 335.519 o
4 8 8 23615.600 23641.000 102.393 0.310 o
4 8 9 1628.960 1646.210 18.204 27.947 o
4 8 10 242.388 306.410 12.261 203.113 o
4 8 11 188.223 179.636 9.317 313.167 o
4 8 12 16480.500 16539.200 72.671 0.613 o
4 8 13 1009.210 1061.700 18.952 47.982 o
4 8 14 71.884 59.069 9.900 554.251 o
4 8 15 154.974 128.675 11.567 316.547 o
4 8 16 1362.700 1328.100 23.409 32.860 o
4 8 17 181.032 159.870 14.205 236.956 o
4 8 18 4531.790 4495.380 41.596 5.757 o
4 8 19 334.606 361.761 19.328 119.376 o
4 8 20 4980.320 4868.800 49.425 4.848 o
4 8 21 1503.560 1495.080 33.854 24.720 o
4 8 22 2433.890 2489.860 41.663 13.055 o
4 8 23 74.113 80.357 19.804 203.060 o
4 8 24 7029.970 6937.820 71.446 2.616 o
4 8 25 221.500 203.975 26.507 100.854 o
4 8 26 22.222 11.010 22.409 186.525 o
4 8 27 0.213 -28.185 23.171 181.663 o
4 8 28 3801.190 3828.610 71.558 5.875 o
4 8 29 130.316 121.676 28.142 103.477 o
4 8 30 281.075 316.181 34.657 62.073 o
4 8 31 74.912 106.703 31.918 87.249 o
4 9 0 611.751 597.794 30.925 53.615 o
4 9 1 20524.400 20783.200 75.921 0.407 o
4 9 2 2685.650 2569.100 20.616 14.197 o
4 9 3 2653.890 2704.380 25.468 13.577 o
4 9 4 464.759 496.222 12.443 122.033 o
4 9 5 1307.710 1368.360 20.452 35.065 o
4 9 6 4800.230 4829.210 37.295 5.338 o
4 9 7 7207.200 7381.520 45.338 2.678 o
4 9 8 2133.350 2215.310 26.071 17.998 o
4 9 9 705.104 749.120 20.232 66.226 o
4 9 10 129.106 155.231 9.930 371.751 o
4 9 11 61.113 64.457 9.333 614.639 o
4 9 12 1977.560 1978.350 26.546 20.055 o
4 9 13 2209.770 2163.890 23.030 18.126 o
4 9 14 11146.700 11148.400 58.835 1.255 o
4 9 15 3837.340 3803.970 32.947 7.713 o
4 9 16 1168.810 1134.540 22.404 39.590 o
4 9 17 1556.120 1558.240 27.898 26.177 o
4 9 18 6477.320 6315.550 48.683 3.244 o
4 9 19 1193.040 1193.130 30.267 32.959 o
4 9 20 44.103 10.204 15.554 349.428 o
4 9 21 284.013 247.006 21.253 123.074 o
4 9 22 1.576 17.797 17.939 295.937 o
4 9 23 3098.970 3149.120 49.333 9.076 o
4 9 24 1027.120 998.620 35.630 33.363 o
4 9 25 1923.730 1887.060 58.848 13.147 o
4 9 26 209.491 189.744 27.500 97.168 o
4 9 27 2348.400 2314.760 72.234 9.247 o
4 9 28 182.447 178.817 30.294 85.802 o
4 9 29 1623.240 1653.820 53.480 16.216 o
4 9 30 248.752 261.301 37.451 56.797 o
4 9 31 26.256 408.261 135.343 5.273 o
4 10 0 10724.700 10717.400 67.925 1.323 o
4 10 1 574.781 570.406 12.396 101.702 o
4 10 2 643.442 658.306 12.035 90.322 o
4 10 3 740.520 808.942 15.437 70.542 o
4 10 4 6668.900 6748.350 39.062 3.116 o
4 10 5 17222.600 17377.300 84.464 0.558 o
4 10 6 222.632 230.281 11.970 231.876 o
4 10 7 6954.280 6872.120 43.171 2.915 o
4 10 8 7982.920 7809.090 49.303 2.294 o
4 10 9 7435.200 7545.850 58.033 2.471 o
4 10 10 1200.970 1164.900 22.162 38.628 o
4 10 11 2033.010 2041.000 24.377 19.771 o
4 10 12 3700.190 3714.720 33.508 8.065 o
4 10 13 120.143 147.391 12.210 322.881 o
4 10 14 43.579 52.913 10.473 598.272 o
4 10 15 4612.930 4590.850 36.734 5.721 o
4 10 16 4697.310 4725.680 42.036 5.405 o
4 10 17 2147.980 2113.850 31.059 17.337 o
4 10 18 13.430 18.088 13.658 479.568 o
4 10 19 1519.850 1490.790 33.290 24.803 o
4 10 20 2565.580 2618.330 51.859 10.962 o
4 10 21 3180.280 3154.490 47.857 8.997 o
4 10 22 2.034 1.535 18.753 275.772 o
4 10 23 4.311 -9.280 19.343 258.520 o
4 10 24 1357.320 1416.120 40.680 23.567 o
4 10 25 3848.760 3800.780 63.189 6.259 o
4 10 26 273.035 239.778 36.044 59.973 o
4 10 27 1201.890 1172.240 45.168 23.902 o
4 10 28 1225.930 1318.920 48.571 21.430 o
4 10 29 217.960 241.445 31.815 75.602 o
4 10 30 2800.790 2764.920 109.312 5.151 o
4 11 0 7248.730 7314.870 55.672 2.600 o
4 11 1 0.043 -2.237 6.287 2466.520 o
4 11 2 515.805 495.494 12.751 113.231 o
4 11 3 2345.700 2431.530 22.006 16.408 o
4 11 4 12.454 0.973 6.929 1690.480 o
4 11 5 337.707 375.347 10.851 170.834 o
4 11 6 185.757 189.219 11.747 267.487 o
4 11 7 505.325 518.808 14.590 106.837 o
4 11 8 7823.360 7959.810 48.822 2.324 o
4 11 9 77.552 48.953 10.467 518.780 o
4 11 10 270.291 284.024 14.555 175.052 o
4 11 11 55.591 62.755 8.803 676.964 o
4 11 12 0.216 2.043 9.572 1054.070 o
4 11 13 2820.910 2845.030 31.590 11.978 o
4 11 14 4175.170 4111.250 40.411 6.564 o
4 11 15 3907.820 3853.620 35.587 7.422 o
4 11 16 6383.200 6405.980 48.990 3.267 o
4 11 17 2515.080 2444.470 48.469 11.860 o
4 11 18 1160.250 1147.450 28.166 35.444 o
4 11 19 3361.080 3332.410 45.660 8.541 o
4 11 20 386.103 376.266 22.960 94.826 o
4 11 21 980.065 983.611 32.938 36.640 o
4 11 22 283.551 264.119 23.878 106.196 o
4 11 23 2.195 -14.645 20.287 236.101 o
4 11 24 3286.570 3327.670 63.345 7.434 o
4 11 25 155.915 119.994 26.529 111.454 o
4 11 26 0.150 -8.007 26.385 140.118 o
4 11 27 289.795 310.799 33.734 64.427 o
4 11 28 1602.770 1645.230 57.414 15.227 o
4 11 29 825.124 757.269 43.501 31.356 o
4 11 30 0.357 11.106 35.786 75.918 o
4 12 0 1089.570 1075.170 22.686 42.148 o
4 12 1 14385.800 14197.100 66.307 0.797 o
4 12 2 407.728 404.967 11.928 143.419 o
4 12 3 8889.980 8871.990 53.078 1.876 o
4 12 4 106.152 125.598 8.854 462.636 o
4 12 5 2041.400 2013.160 21.960 20.279 o
4 12 6 264.025 244.741 13.453 194.144 o
4 12 7 8514.540 8350.010 49.205 2.055 o
4 12 8 1224.170 1265.850 21.599 37.304 o
4 12 9 539.257 515.939 16.542 96.651 o
4 12 10 826.036 770.080 20.700 58.880 o
4 12 11 1886.380 1855.000 29.325 20.711 o
4 12 12 386.718 377.280 18.800 113.938 o
4 12 13 3832.440 3790.680 42.042 7.339 o
4 12 14 3204.210 3235.880 39.449 9.477 o
4 12 15 3228.960 3194.110 36.288 9.692 o
4 12 16 553.205 558.827 19.455 84.581 o
4 12 17 5474.590 5418.950 49.761 4.172 o
4 12 18 423.628 415.674 20.785 98.380 o
4 12 19 7210.870 7125.850 61.172 2.606 o
4 12 20 937.571 895.564 32.061 39.236 o
4 12 21 1464.220 1476.920 40.843 22.249 o
4 12 22 76.696 58.162 21.022 186.404 o
4 12 23 3034.960 3123.730 66.925 7.755 o
4 12 24 653.585 637.532 34.514 45.884 o
4 12 25 944.218 902.569 41.604 30.457 o
4 12 26 0.133 -20.361 29.855 109.446 o
4 12 27 2.680 3.123 29.839 109.182 o
4 12 28 35.269 22.234 33.612 83.749 o
4 12 29 2204.470 2388.290 88.767 7.522 o
4 13 0 785.994 730.656 21.166 60.951 o
4 13 1 3574.350 3607.530 27.648 8.734 o
4 13 2 261.188 269.119 10.970 216.571 o
4 13 3 91.633 84.946 8.259 566.102 o
4 13 4 0.085 -1.381 7.577 1697.430 o
4 13 5 29.391 33.022 7.607 1053.460 o
4 13 6 770.042 748.040 16.152 69.467 o
4 13 7 1050.050 1038.970 21.699 44.606 o
4 13 8 2305.220 2333.530 30.333 15.797 o
4 13 9 6610.850 6647.990 47.641 3.098 o
4 13 10 5359.840 5266.020 45.003 4.413 o
4 13 11 761.438 738.754 22.752 59.321 o
4 13 12 844.412 853.930 26.573 48.473 o
4 13 13 3.370 -1.174 14.898 434.628 o
4 13 14 744.728 735.258 24.342 57.504 o
4 13 15 103.844 87.109 17.032 240.906 o
4 13 16 522.979 522.488 19.934 87.193 o
4 13 17 2532.810 2548.470 41.583 12.549 o
4 13 18 0.188 -27.035 14.689 451.852 o
4 13 19 3.192 -30.129 15.161 420.078 o
4 13 20 6.694 -21.530 18.932 268.434 o
4 13 21 315.328 287.415 26.113 91.073 o
4 13 22 307.891 334.923 28.659 79.562 o
4 13 23 2554.140 2489.140 63.608 9.688 o
4 13 24 260.743 210.725 34.751 64.581 o
4 13 25 1197.370 1088.940 48.249 22.694 o
4 13 26 33.656 54.557 33.636 82.837 o
4 13 27 792.370 776.153 44.435 30.836 o
4 13 28 14.994 -22.606 29.633 109.700 o
4 13 29 73.068 46.833 31.277 92.708 o
4 14 0 10282.500 10359.800 81.035 1.375 o
4 14 1 3103.310 3040.790 26.762 10.972 o
4 14 2 567.449 598.490 15.936 91.423 o
4 14 3 5236.470 5114.540 35.815 4.754 o
4 14 4 12889.100 12548.200 66.498 0.977 o
4 14 5 132.003 129.876 9.702 390.592 o
4 14 6 41.964 29.005 7.661 960.544 o
4 14 7 73.765 65.508 11.122 474.141 o
4 14 8 1617.140 1509.610 26.315 26.320 o
4 14 9 177.007 150.737 15.776 216.120 o
4 14 10 1984.580 1944.280 34.128 18.394 o
4 14 11 353.766 347.058 20.158 113.239 o
4 14 12 1286.620 1232.960 32.394 29.829 o
4 14 13 3627.550 3601.430 48.653 7.545 o
4 14 14 4821.010 4857.070 55.862 4.843 o
4 14 15 2274.150 2345.200 40.605 14.248 o
4 14 16 7988.410 7945.050 71.595 2.137 o
4 14 17 2981.910 2957.790 46.289 9.885 o
4 14 18 867.246 936.120 30.446 42.087 o
4 14 19 2415.890 2423.520 56.102 11.132 o
4 14 20 4272.480 4233.560 60.179 5.603 o
4 14 21 1302.600 1294.280 48.657 20.921 o
4 14 22 434.661 402.043 30.491 65.314 o
4 14 23 1212.710 1212.430 43.200 24.664 o
4 14 24 571.643 620.015 36.503 45.112 o
4 14 25 286.604 272.122 33.165 67.050 o
4 14 26 339.271 330.268 34.694 59.612 o
4 14 27 175.288 233.090 44.368 44.239 o
4 14 28 1319.010 1313.870 55.605 17.966 o
4 15 0 11204.600 11305.200 107.939 1.121 o
4 15 1 132.842 124.546 10.356 373.254 o
4 15 2 2229.960 2233.430 27.166 17.081 o
4 15 3 70.808 75.938 11.090 471.671 o
4 15 4 15.065 -6.484 9.180 1020.730 o
4 15 5 628.133 619.231 18.567 78.721 o
4 15 6 3140.140 3101.600 33.246 10.302 o
4 15 7 33.264 49.721 9.134 764.631 o
4 15 8 7570.980 7419.940 60.651 2.426 o
4 15 9 3279.930 3277.510 42.064 9.044 o
4 15 10 2099.290 2087.120 36.698 16.604 o
4 15 11 1668.710 1618.520 34.744 22.102 o
4 15 12 1491.060 1394.190 34.262 25.237 o
4 15 13 246.964 221.248 21.119 131.608 o
4 15 14 832.710 743.084 29.346 46.884 o
4 15 15 30.678 23.286 17.367 292.439 o
4 15 16 3661.100 3777.180 52.141 7.138 o
4 15 17 494.735 469.591 20.475 90.198 o
4 15 18 451.562 495.235 23.405 82.822 o
4 15 19 283.277 214.824 20.961 127.556 o
4 15 20 503.125 495.929 30.807 59.684 o
4 15 21 272.871 255.376 27.357 90.084 o
4 15 22 946.187 972.600 41.857 29.789 o
4 15 23 131.233 90.639 26.265 117.742 o
4 15 24 2787.940 2768.520 106.113 5.354 o
4 15 25 15.907 52.817 27.920 120.221 o
4 15 26 628.652 674.271 41.690 36.603 o
4 15 27 627.966 686.811 59.581 21.759 o
4 15 28 723.212 742.338 50.760 26.667 o
4 16 0 6209.880 6150.280 61.290 3.281 o
4 16 1 185.749 181.971 12.666 254.048 o
4 16 2 1114.050 1160.260 22.986 40.187 o
4 16 3 1208.080 1217.450 24.974 36.005 o
4 16 4 4618.310 4528.990 39.631 5.680 o
4 16 5 1422.760 1469.320 26.762 29.074 o
4 16 6 111.954 114.868 12.837 327.791 o
4 16 7 651.819 631.584 18.913 75.794 o
4 16 8 6441.190 6198.210 50.751 3.273 o
4 16 9 1021.640 995.930 27.346 40.773 o
4 16 10 90.733 73.379 15.620 284.649 o
4 16 11 119.953 102.255 18.413 206.151 o
4 16 12 15358.600 15277.700 102.413 0.675 o
4 16 13 1208.820 1226.350 35.103 29.331 o
4 16 14 853.643 826.723 30.074 44.240 o
4 16 15 273.298 269.571 23.203 110.872 o
4 16 16 6843.490 6888.240 69.241 2.721 o
4 16 17 161.562 185.698 24.383 122.130 o
4 16 18 1305.970 1337.760 38.055 25.778 o
4 16 19 170.397 163.882 20.035 161.542 o
4 16 20 1095.660 1112.510 38.942 29.096 o
4 16 21 45.183 15.590 22.538 177.979 o
4 16 22 390.864 389.244 32.417 62.385 o
4 16 23 66.772 55.287 25.994 130.402 o
4 16 24 1560.970 1502.630 52.990 17.068 o
4 16 25 135.504 118.658 30.875 88.118 o
4 16 26 1028.110 1022.160 48.933 23.986 o
4 16 27 4.198 -11.945 32.094 94.428 o
4 17 0 1996.640 1990.760 41.961 16.334 o
4 17 1 5756.460 5916.960 47.916 3.814 o
4 17 2 178.922 208.754 14.523 221.623 o
4 17 3 1862.890 1926.970 30.769 20.232 o
4 17 4 65.629 55.373 13.545 382.457 o
4 17 5 142.595 121.016 14.009 273.254 o
4 17 6 1850.300 1890.810 29.892 20.722 o
4 17 7 9218.070 8979.900 68.125 1.730 o
4 17 8 286.200 282.707 15.963 158.767 o
4 17 9 8.123 -11.888 16.971 331.740 o
4 17 10 19.119 3.290 15.666 373.743 o
4 17 11 1759.190 1706.470 37.211 20.143 o
4 17 12 1183.060 1077.240 33.498 31.855 o
4 17 13 459.775 490.875 26.990 71.475 o
4 17 14 1059.860 1095.680 40.748 28.427 o
4 17 15 1737.970 1638.530 49.837 16.711 o
4 17 16 84.310 51.457 20.755 189.205 o
4 17 17 2411.230 2450.980 49.842 12.012 o
4 17 18 185.370 179.697 25.508 111.761 o
4 17 19 741.306 748.271 27.117 52.930 o
4 17 20 50.349 40.121 23.511 160.874 o
4 17 21 345.087 330.467 29.992 72.907 o
4 17 22 46.760 15.432 31.591 93.868 o
4 17 23 1331.230 1333.970 47.433 21.098 o
4 17 24 113.606 111.877 37.224 64.244 o
4 17 25 268.562 195.183 41.753 47.675 o
4 17 26 25.333 10.952 37.472 68.348 o
4 18 0 1638.570 1611.630 46.961 18.233 o
4 18 1 3823.260 3884.380 42.177 7.266 o
4 18 2 195.534 225.802 18.225 167.201 o
4 18 3 11143.000 11251.000 78.545 1.207 o
4 18 4 4805.850 4671.200 48.785 5.140 o
4 18 5 1926.310 1939.190 36.409 18.267 o
4 18 6 2710.160 2705.960 37.734 12.037 o
4 18 7 7013.250 6949.500 62.595 2.706 o
4 18 8 4825.230 4777.770 47.246 5.103 o
4 18 9 6061.350 5933.080 55.784 3.502 o
4 18 10 45.119 11.677 14.061 412.808 o
4 18 11 1412.130 1365.440 37.290 24.860 o
4 18 12 1798.930 1772.550 38.814 19.112 o
4 18 13 6159.130 6328.090 67.539 3.175 o
4 18 14 52.377 46.428 19.632 220.158 o
4 18 15 459.397 465.558 25.895 75.435 o
4 18 16 86.801 74.760 20.895 183.135 o
4 18 17 1391.380 1373.470 40.975 23.313 o
4 18 18 1412.140 1414.810 44.576 21.384 o
4 18 19 160.863 172.495 22.434 139.112 o
4 18 20 784.633 758.950 40.568 34.664 o
4 18 21 339.563 328.984 28.771 77.407 o
4 18 22 1142.090 1172.860 50.255 21.794 o
4 18 23 199.988 153.095 29.675 88.369 o
4 18 24 670.758 679.210 47.062 30.537 o
4 18 25 345.742 378.268 37.914 51.344 o
4 19 0 7106.270 7130.520 98.596 2.277 o
4 19 1 0.727 2.274 16.412 360.352 o
4 19 2 464.593 479.666 23.421 82.383 o
4 19 3 1373.820 1363.250 33.582 27.129 o
4 19 4 556.446 572.871 25.144 68.771 o
4 19 5 762.503 803.884 26.304 52.423 o
4 19 6 6.539 -17.584 13.988 486.451 o
4 19 7 250.620 206.796 19.290 146.892 o
4 19 8 6982.530 6831.020 62.832 2.741 o
4 19 9 635.520 630.651 22.547 68.793 o
4 19 10 121.779 131.305 15.082 260.023 o
4 19 11 299.052 266.617 24.908 99.086 o
4 19 12 0.399 -29.520 18.667 279.742 o
4 19 13 810.412 823.005 32.479 42.468 o
4 19 14 450.669 478.258 27.053 72.152 o
4 19 15 510.626 521.837 29.600 61.597 o
4 19 16 1681.230 1651.680 47.690 17.626 o
4 19 17 45.214 42.774 23.183 165.868 o
4 19 18 23.996 8.995 24.163 161.175 o
4 19 19 137.215 91.681 26.190 117.536 o
4 19 20 16.022 -2.048 24.442 160.087 o
4 19 21 155.915 124.335 36.496 64.811 o
4 19 22 228.844 239.273 34.074 67.371 o
4 19 23 3.999 -56.574 32.628 91.384 o
4 19 24 223.776 219.019 32.691 72.691 o
4 19 25 65.185 89.916 30.608 95.483 o
4 20 0 1219.840 1186.920 57.793 17.998 o
4 20 1 3410.510 3317.450 56.043 7.741 o
4 20 2 0.385 -17.209 16.370 363.668 o
4 20 3 16.282 8.792 17.369 307.545 o
4 20 4 148.491 152.684 20.202 166.144 o
4 20 5 3686.600 3600.910 52.686 7.214 o
4 20 6 15.291 -15.230 16.830 331.031 o
4 20 7 275.633 294.708 20.854 123.449 o
4 20 8 147.559 209.977 18.295 181.540 o
4 20 9 3425.280 3382.060 46.158 8.314 o
4 20 10 166.713 168.867 16.810 201.542 o
4 20 11 3530.150 3552.420 62.754 6.909 o
4 20 12 118.326 138.411 19.268 187.944 o
4 20 13 1089.690 1104.220 37.535 30.201 o
4 20 14 254.406 191.305 24.740 108.334 o
4 20 15 277.976 243.081 27.345 90.222 o
4 20 16 639.407 653.074 34.370 46.263 o
4 20 17 1477.110 1463.170 47.271 19.663 o
4 20 18 133.274 105.589 34.262 73.883 o
4 20 19 434.982 426.754 34.325 55.581 o
4 20 20 23.673 -22.604 25.338 147.864 o
4 20 21 6060.210 6086.380 106.133 2.682 o
4 20 22 93.987 65.773 26.994 117.969 o
4 20 23 814.672 839.108 52.802 24.111 o
4 20 24 6.012 -9.421 32.045 94.594 o
4 21 0 1735.290 1673.820 67.212 12.350 o
4 21 1 2298.490 2351.130 55.562 11.687 o
4 21 2 69.458 82.201 23.180 156.704 o
4 21 3 158.635 163.746 21.243 151.571 o
4 21 4 8.640 -5.694 18.756 272.325 o
4 21 5 208.310 179.758 22.356 131.464 o
4 21 6 32.959 37.410 19.540 231.736 o
4 21 7 3984.370 3987.640 58.843 6.166 o
4 21 8 317.089 356.845 25.637 90.206 o
4 21 9 2069.550 2042.040 42.715 15.628 o
4 21 10 847.715 849.499 35.998 37.468 o
4 21 11 1096.870 1100.510 32.934 33.479 o
4 21 12 826.052 839.836 33.915 40.253 o
4 21 13 363.625 394.073 26.184 83.117 o
4 21 14 2.069 -41.687 28.100 123.316 o
4 21 15 348.209 331.341 30.313 71.685 o
4 21 16 1005.250 957.172 39.327 31.059 o
4 21 17 5.106 -3.542 25.885 144.777 o
4 21 18 0.304 22.052 40.150 60.204 o
4 21 19 285.598 284.237 38.809 52.285 o
4 21 20 378.110 326.575 41.268 44.916 o
4 21 21 661.094 648.196 48.924 29.177 o
4 21 22 97.128 59.859 32.374 85.092 o
4 21 23 1317.590 1286.530 64.471 15.078 o
4 22 0 397.047 404.270 43.052 40.987 o
4 22 1 501.808 485.806 32.816 55.573 o
4 22 2 1121.910 1115.930 42.747 26.330 o
4 22 3 83.251 68.155 24.583 140.376 o
4 22 4 3423.380 3474.390 56.500 7.546 o
4 22 5 3104.800 3054.750 61.387 8.152 o
4 22 6 1124.970 1146.120 38.014 29.122 o
4 22 7 1880.830 1908.840 59.018 13.226 o
4 22 8 4760.350 4973.640 70.146 4.448 o
4 22 9 4369.100 4372.190 78.936 4.732 o
4 22 10 288.843 249.161 23.876 106.441 o
4 22 11 336.541 319.566 28.420 79.140 o
4 22 12 1758.850 1742.570 69.456 11.731 o
4 22 13 160.233 122.320 24.897 122.556 o
4 22 14 325.286 319.414 24.112 97.996 o
4 22 15 366.948 365.759 35.745 55.587 o
4 22 16 1291.430 1233.730 48.160 21.447 o
4 22 17 46.723 55.922 30.504 98.793 o
4 22 18 442.634 386.210 38.959 46.861 o
4 22 19 81.291 40.999 33.638 80.641 o
4 22 20 2524.840 2360.610 87.615 7.240 o
4 22 21 5.872 -35.814 40.029 60.720 o
4 22 22 508.890 264.275 88.116 11.706 o
4 23 0 6088.640 6004.050 118.458 2.497 o
4 23 1 54.380 50.638 25.411 138.063 o
4 23 2 69.328 75.886 26.017 128.448 o
4 23 3 489.352 473.709 33.095 55.619 o
4 23 4 155.674 143.952 27.480 104.161 o
4 23 5 1028.490 1027.360 43.017 27.657 o
4 23 6 678.112 689.737 33.324 46.333 o
4 23 7 1195.150 1182.170 39.891 26.875 o
4 23 8 3253.880 3422.980 59.221 7.705 o
4 23 9 1220.030 1305.640 42.287 24.626 o
4 23 10 8.479 -24.403 21.180 214.452 o
4 23 11 180.347 195.933 24.136 120.816 o
4 23 12 674.172 709.092 33.138 46.453 o
4 23 13 389.689 347.739 28.642 74.396 o
4 23 14 27.806 6.629 26.711 132.386 o
4 23 15 271.089 296.278 43.504 43.466 o
4 23 16 1507.920 1427.850 63.606 14.357 o
4 23 17 0.634 -35.386 32.218 93.945 o
4 23 18 21.905 -49.584 31.320 97.813 o
4 23 19 268.093 181.169 45.355 41.456 o
4 23 20 742.520 765.769 58.847 21.286 o
4 24 0 5341.090 5616.300 117.143 2.830 o
4 24 1 84.708 82.066 27.758 112.413 o
4 24 2 79.970 67.250 26.912 120.156 o
4 24 3 361.544 371.423 33.507 61.068 o
4 24 4 3970.570 3987.550 71.339 5.606 o
4 24 5 3338.670 3500.350 67.907 6.903 o
4 24 6 23.069 27.185 26.347 135.159 o
4 24 7 442.261 446.556 34.647 54.343 o
4 24 8 1087.030 1096.070 40.288 28.404 o
4 24 9 141.569 117.651 25.258 122.490 o
4 24 10 8.257 -30.834 26.814 134.532 o
4 24 11 1052.340 1047.360 48.262 24.060 o
4 24 12 1274.330 1312.130 44.418 23.021 o
4 24 13 139.811 81.336 34.885 71.790 o
4 24 14 31.295 9.415 30.538 101.654 o
4 24 15 0.268 -38.428 25.617 148.620 o
4 24 16 502.595 446.168 63.581 20.754 o
4 24 17 1.772 -42.715 39.121 63.691 o
4 24 18 82.018 60.643 45.035 46.131 o
4 24 19 1.201 -80.179 42.286 54.534 o
4 25 0 233.811 336.917 48.299 36.553 o
4 25 1 2555.020 2698.350 69.466 8.783 o
4 25 2 0.542 -12.863 26.281 141.172 o
4 25 3 16.305 14.421 27.975 121.906 o
4 25 4 0.238 5.924 26.113 142.571 o
4 25 5 195.380 237.803 32.635 73.821 o
4 25 6 53.406 56.616 28.249 113.373 o
4 25 7 2552.720 2631.520 62.954 9.604 o
4 25 8 312.524 271.887 35.783 58.779 o
4 25 9 300.294 297.109 34.516 62.099 o
4 25 10 38.692 27.629 29.326 108.421 o
4 25 11 1.002 -39.717 37.122 70.759 o
4 25 12 19.141 -18.381 34.735 79.909 o
4 25 13 518.088 528.102 43.383 37.505 o
4 25 14 73.459 13.762 36.470 70.113 o
4 25 15 1530.770 1635.120 60.645 14.671 o
4 25 16 48.454 19.709 34.481 79.107 o
4 25 17 137.587 58.801 48.144 39.842 o
4 26 0 958.508 1007.730 67.552 15.921 o
4 26 1 779.617 778.873 43.657 31.666 o
4 26 2 164.218 147.038 31.733 81.506 o
4 26 3 892.531 1003.750 47.563 26.134 o
4 26 4 891.403 938.268 62.877 18.139 o
4 26 5 969.685 1037.280 48.163 24.884 o
4 26 6 568.694 600.118 40.175 40.157 o
4 26 7 346.707 325.850 37.929 51.989 o
4 26 8 166.809 163.066 32.448 77.927 o
4 26 9 1020.730 1050.890 59.279 18.773 o
4 26 10 62.047 40.894 41.482 54.691 o
4 26 11 320.465 278.805 47.494 36.874 o
4 26 12 4.584 -23.050 43.819 50.719 o
4 26 13 1331.780 1231.000 58.568 17.050 o
4 26 14 364.061 348.892 53.075 29.716 o
4 26 15 165.515 182.049 50.745 35.079 o
4 26 16 4035.280 4018.160 185.464 2.077 o
4 27 0 2422.390 2785.920 101.143 5.987 o
4 27 1 848.743 900.904 48.233 26.587 o
4 27 2 284.645 281.273 37.312 55.756 o
4 27 3 218.864 240.502 36.047 61.825 o
4 27 4 262.989 272.327 38.441 53.871 o
4 27 5 0.002 -27.377 29.864 109.387 o
4 27 6 0.395 -36.022 29.381 112.979 o
4 27 7 504.948 454.703 41.964 40.209 o
4 27 8 921.335 962.383 71.963 14.648 o
4 27 9 481.538 445.796 47.913 33.282 o
4 27 10 15.419 28.951 32.444 90.743 o
4 27 11 0.062 -25.861 41.602 56.367 o
4 27 12 22.358 -17.117 50.054 38.680 o
4 27 13 237.604 201.030 51.370 33.450 o
4 28 0 641.158 729.643 66.617 18.024 o
4 28 1 903.776 925.712 49.591 25.064 o
4 28 2 2.186 10.963 32.084 94.252 o
4 28 3 1788.820 1816.930 83.908 9.150 o
4 28 4 217.882 229.474 37.538 58.004 o
4 28 5 15.491 2.411 35.630 76.097 o
4 28 6 159.035 93.329 35.737 67.746 o
4 28 7 471.986 408.078 43.740 38.729 o
4 28 8 43.449 48.805 34.029 80.649 o
4 28 9 689.859 663.759 73.166 15.371 o
4 28 10 118.612 71.579 50.546 36.465 o
4 28 11 381.060 400.234 45.555 37.757 o
4 29 0 2990.590 3440.690 118.939 4.323 o
4 29 1 1089.870 1222.700 56.718 19.030 o
4 29 2 490.816 539.086 47.852 32.679 o
4 29 3 503.480 581.847 48.330 31.794 o
4 29 4 376.681 455.842 44.395 38.974 o
4 29 5 27.414 18.031 36.251 72.716 o
4 29 6 8.865 -19.275 38.679 64.924 o
4 29 7 498.309 478.540 62.200 21.490 o
5 0 2 3851.800 4291.660 36.200 7.103 o
5 0 4 38533.900 38685.200 189.841 0.119 o
5 0 6 9.160 11.203 11.478 683.080 o
5 0 8 37.899 20.136 12.314 519.047 o
5 0 10 24142.300 23672.800 153.271 0.290 o
5 0 12 3021.340 2958.220 34.547 10.806 o
5 0 14 419.384 474.476 20.430 97.270 o
5 0 16 2001.610 2039.010 40.396 16.524 o
5 0 18 1033.230 1042.540 35.494 33.021 o
5 0 20 45.840 42.825 19.139 233.671 o
5 0 22 849.622 886.917 50.915 24.841 o
5 0 24 226.200 231.622 29.859 83.183 o
5 0 26 2939.830 2879.160 74.025 7.512 o
5 0 28 128.795 188.403 36.718 63.944 o
5 0 30 1247.350 1322.530 64.591 15.239 o
5 0 32 43.012 40.395 38.636 63.317 o
5 1 1 16682.600 16782.200 64.356 0.603 o
5 1 2 34673.200 34666.000 119.029 0.150 o
5 1 3 806.141 815.799 14.194 68.047 o
5 1 4 1137.570 1192.780 18.477 42.408 o
5 1 5 13305.600 13366.000 60.961 0.913 o
5 1 6 8752.470 8681.440 53.139 1.933 o
5 1 7 157.056 154.174 9.422 353.803 o
5 1 8 3.431 1.067 7.803 1527.860 o
5 1 9 1425.790 1453.290 17.656 33.154 o
5 1 10 4045.310 4145.620 28.366 7.151 o
5 1 11 55.331 65.985 8.314 713.117 o
5 1 12 3027.040 3007.630 25.631 11.377 o
5 1 13 25.856 33.928 7.970 1017.320 o
5 1 14 12030.100 11685.300 59.426 1.116 o
5 1 15 966.991 936.749 19.017 51.654 o
5 1 16 3669.190 3632.850 35.205 8.141 o
5 1 17 4066.460 4010.320 39.196 6.864 o
5 1 18 18942.000 18811.300 97.364 0.469 o
5 1 19 320.483 326.230 17.581 135.142 o
5 1 20 32.495 34.790 13.967 418.913 o
5 1 21 1856.290 1884.420 36.575 18.915 o
5 1 22 7407.180 7289.210 59.585 2.515 o
5 1 23 158.811 177.294 18.896 175.663 o
5 1 24 21.469 36.044 17.543 288.991 o
5 1 25 1651.450 1692.190 47.336 17.790 o
5 1 26 2433.590 2400.880 63.493 10.097 o
5 1 27 269.092 291.903 26.809 91.457 o
5 1 28 3580.320 3589.360 63.115 6.785 o
5 1 29 1.893 64.553 23.699 166.083 o
5 1 30 2829.630 2826.910 58.517 9.230 o
5 1 31 1150.050 1132.910 43.721 25.378 o
5 1 32 871.869 911.942 46.672 27.410 o
5 2 1 14866.000 15163.100 57.784 0.742 o
5 2 2 1956.760 1810.810 17.948 22.852 o
5 2 3 6144.810 6227.470 34.633 3.607 o
5 2 4 1053.700 996.204 17.917 48.492 o
5 2 5 4872.580 4812.260 32.006 5.371 o
5 2 6 2973.190 2910.380 26.949 11.662 o
5 2 7 6774.760 6609.670 35.453 3.124 o
5 2 8 97.723 91.361 8.116 549.625 o
5 2 9 6283.920 6247.800 34.777 3.511 o
5 2 10 2374.570 2382.800 21.548 16.434 o
5 2 11 646.628 664.769 13.773 86.142 o
5 2 12 2851.040 2807.630 23.692 12.608 o
5 2 13 2.202 10.843 6.915 1822.980 o
5 2 14 122.016 151.566 10.959 352.893 o
5 2 15 3794.800 3858.470 33.489 7.722 o
5 2 16 1235.960 1205.370 27.908 33.656 o
5 2 17 438.760 438.047 18.235 106.120 o
5 2 18 2453.890 2338.950 32.852 14.593 o
5 2 19 173.187 176.509 15.760 212.676 o
5 2 20 2.421 14.950 13.675 501.788 o
5 2 21 50.435 42.139 14.809 356.291 o
5 2 22 4.510 8.735 14.353 458.798 o
5 2 23 1632.590 1655.540 35.650 21.945 o
5 2 24 571.594 621.689 26.529 63.564 o
5 2 25 4349.900 4431.390 66.740 5.167 o
5 2 26 8.473 35.783 20.309 225.683 o
5 2 27 1530.190 1509.570 55.707 16.361 o
5 2 28 0.011 -3.643 21.922 203.001 o
5 2 29 368.484 380.492 30.491 68.902 o
5 2 30 17.051 17.418 25.014 151.242 o
5 2 31 2.967 4.098 29.382 112.521 o
5 2 32 66.959 50.222 40.369 57.379 o
5 3 1 8106.090 8194.420 37.312 2.248 o
5 3 2 1002.420 1000.680 14.538 53.239 o
5 3 3 36.454 29.637 7.266 1064.290 o
5 3 4 16848.900 17018.700 68.128 0.589 o
5 3 5 31611.900 31537.300 107.428 0.180 o
5 3 6 119.857 149.164 10.559 368.070 o
5 3 7 17513.500 17227.400 66.476 0.558 o
5 3 8 514.255 515.193 12.418 113.149 o
5 3 9 13031.500 12915.400 54.831 0.961 o
5 3 10 212.857 209.673 9.430 279.968 o
5 3 11 16141.100 16166.600 66.591 0.641 o
5 3 12 2153.750 2245.650 21.360 18.495 o
5 3 13 544.425 533.296 14.122 102.645 o
5 3 14 3620.680 3500.830 31.294 8.585 o
5 3 15 5620.160 5763.200 40.701 4.070 o
5 3 16 26.417 11.193 10.550 720.312 o
5 3 17 7622.850 7547.860 52.147 2.444 o
5 3 18 818.421 843.558 23.207 54.064 o
5 3 19 775.052 791.274 23.304 56.717 o
5 3 20 5543.070 5564.320 50.077 4.059 o
5 3 21 2306.480 2268.540 35.185 15.190 o
5 3 22 1673.830 1668.460 44.185 18.708 o
5 3 23 1540.640 1563.220 45.245 19.619 o
5 3 24 1951.030 2027.230 51.606 14.308 o
5 3 25 1167.090 1221.320 36.314 29.170 o
5 3 26 324.216 304.710 31.661 69.266 o
5 3 27 4822.110 4707.270 63.617 4.695 o
5 3 28 134.422 130.453 24.309 130.284 o
5 3 29 893.086 969.571 51.837 23.591 o
5 3 30 933.928 984.436 46.696 26.404 o
5 3 31 3656.340 3530.020 72.004 6.204 o
5 4 1 10058.300 9799.580 46.868 1.554 o
5 4 2 11037.800 11071.200 47.849 1.295 o
5 4 3 78.694 111.194 7.904 585.085 o
5 4 4 1033.190 1028.640 16.544 49.815 o
5 4 5 0.933 6.724 7.330 1713.210 o
5 4 6 6589.140 6658.750 36.723 3.200 o
5 4 7 21.890 46.616 7.174 1138.860 o
5 4 8 2289.150 2289.530 20.772 17.419 o
5 4 9 569.424 563.788 12.510 102.440 o
5 4 10 613.401 612.491 12.870 93.874 o
5 4 11 182.939 221.444 10.103 286.586 o
5 4 12 54.290 56.974 8.259 741.624 o
5 4 13 234.728 224.283 10.336 248.591 o
5 4 14 3320.300 3332.510 29.526 9.670 o
5 4 15 1.025 1.773 9.614 1039.430 o
5 4 16 425.834 412.811 15.998 119.503 o
5 4 17 7.481 5.016 11.329 718.203 o
5 4 18 2856.130 2876.500 35.471 11.425 o
5 4 19 208.848 215.347 16.660 181.991 o
5 4 20 303.187 328.265 18.616 131.165 o
5 4 21 56.914 60.636 15.082 331.506 o
5 4 22 16.985 16.732 14.696 415.052 o
5 4 23 182.854 231.354 19.771 153.997 o
5 4 24 639.256 661.123 27.177 58.398 o
5 4 25 567.722 578.788 28.018 61.460 o
5 4 26 3072.920 2954.780 51.408 9.191 o
5 4 27 304.039 339.322 27.386 84.589 o
5 4 28 26.554 17.307 24.087 160.791 o
5 4 29 0.297 0.206 25.785 146.674 o
5 4 30 1399.870 1559.450 58.749 15.919 o
5 4 31 229.433 244.969 37.313 57.988 o
5 5 1 150.359 165.466 8.718 372.243 o
5 5 2 309.370 378.487 10.479 181.645 o
5 5 3 5177.120 5294.720 31.107 4.798 o
5 5 4 21541.700 21675.400 84.137 0.371 o
5 5 5 452.514 420.882 11.352 135.302 o
5 5 6 6865.550 6752.110 38.186 3.022 o
5 5 7 7023.140 6940.700 37.554 2.906 o
5 5 8 2132.450 2125.710 21.525 19.110 o
5 5 9 13208.800 12907.600 62.060 0.939 o
5 5 10 14252.600 14217.200 60.467 0.810 o
5 5 11 2234.170 2197.040 21.087 18.110 o
5 5 12 3947.410 3946.990 28.893 7.504 o
5 5 13 13661.600 13564.000 61.945 0.876 o
5 5 14 1833.340 1863.650 23.075 22.759 o
5 5 15 6279.230 6101.780 41.815 3.491 o
5 5 16 747.953 744.064 19.051 66.078 o
5 5 17 38.937 40.397 12.464 487.122 o
5 5 18 961.316 924.324 23.929 46.830 o
5 5 19 10405.400 10246.900 67.848 1.404 o
5 5 20 670.011 738.381 23.361 62.523 o
5 5 21 1306.960 1300.910 28.716 31.141 o
5 5 22 887.978 916.107 31.614 40.566 o
5 5 23 5354.790 5327.530 53.839 4.225 o
5 5 24 17.592 11.201 17.056 316.406 o
5 5 25 554.599 533.471 26.456 66.716 o
5 5 26 3086.990 3058.110 56.168 8.627 o
5 5 27 715.791 729.316 34.639 43.080 o
5 5 28 2353.430 2302.670 78.462 8.493 o
5 5 29 1980.850 2089.250 63.170 11.794 o
5 5 30 5095.750 5129.280 83.022 3.814 o
5 5 31 579.099 562.655 41.237 38.921 o
5 6 1 19646.400 19642.300 87.465 0.440 o
5 6 2 72.717 61.208 7.408 725.901 o
5 6 3 7003.810 6930.350 38.314 2.912 o
5 6 4 3558.560 3631.990 25.692 8.825 o
5 6 5 15.436 19.102 7.406 1324.810 o
5 6 6 487.975 449.639 12.153 123.143 o
5 6 7 4882.340 5094.730 37.207 5.101 o
5 6 8 1208.050 1242.710 17.306 40.565 o
5 6 9 11398.500 11512.500 51.190 1.213 o
5 6 10 1681.830 1786.810 19.013 26.018 o
5 6 11 2607.610 2649.240 23.361 14.143 o
5 6 12 443.439 485.778 12.934 124.454 o
5 6 13 22.923 19.329 8.245 1054.200 o
5 6 14 23.305 25.518 9.014 899.377 o
5 6 15 6153.620 5956.960 40.684 3.627 o
5 6 16 500.398 502.392 16.341 102.360 o
5 6 17 154.236 159.563 13.288 268.444 o
5 6 18 777.784 839.438 22.727 56.472 o
5 6 19 219.380 193.970 17.057 177.606 o
5 6 20 0.064 27.761 14.657 433.077 o
5 6 21 147.970 162.946 18.433 186.627 o
5 6 22 8.788 -25.320 15.298 405.455 o
5 6 23 521.859 504.260 23.305 77.832 o
5 6 24 32.832 35.700 19.569 231.547 o
5 6 25 1685.570 1653.660 47.940 17.519 o
5 6 26 181.946 167.107 25.214 114.831 o
5 6 27 589.782 598.809 33.428 49.873 o
5 6 28 69.155 87.913 26.569 122.998 o
5 6 29 10.019 11.907 26.175 139.944 o
5 6 30 4.214 12.022 31.060 100.331 o
5 6 31 12.201 10.666 31.186 98.973 o
5 7 1 16421.800 16215.300 67.128 0.626 o
5 7 2 20543.300 20209.200 79.493 0.412 o
5 7 3 10527.700 10371.200 52.692 1.413 o
5 7 4 9027.460 9217.390 48.519 1.820 o
5 7 5 1799.550 1739.940 19.460 24.720 o
5 7 6 35728.200 35331.300 124.586 0.142 o
5 7 7 8114.600 7876.700 43.629 2.269 o
5 7 8 1009.690 1017.870 16.757 50.697 o
5 7 9 385.116 393.262 10.979 154.919 o
5 7 10 14101.400 13892.800 59.306 0.833 o
5 7 11 3736.270 3791.020 27.443 8.153 o
5 7 12 1989.350 1985.650 21.366 20.989 o
5 7 13 1306.010 1309.850 19.539 36.191 o
5 7 14 7448.440 7293.380 43.227 2.612 o
5 7 15 2420.380 2393.690 28.254 15.267 o
5 7 16 2698.590 2650.690 29.229 13.119 o
5 7 17 4694.870 4641.250 39.322 5.525 o
5 7 18 8548.620 8468.430 59.099 1.986 o
5 7 19 80.552 107.897 15.622 279.956 o
5 7 20 2891.300 2913.460 47.478 10.081 o
5 7 21 366.887 385.561 20.698 106.559 o
5 7 22 3817.450 3812.910 50.041 6.960 o
5 7 23 771.509 769.941 30.593 46.568 o
5 7 24 1842.210 1797.730 42.480 17.701 o
5 7 25 185.785 161.603 24.495 119.738 o
5 7 26 2429.710 2408.600 59.398 10.651 o
5 7 27 314.541 306.022 29.997 75.203 o
5 7 28 2277.100 2325.550 73.033 9.277 o
5 7 29 398.601 421.210 35.572 54.131 o
5 7 30 607.463 655.785 45.398 33.040 o
5 7 31 194.423 200.662 37.470 59.368 o
5 8 1 4885.610 4668.720 29.278 5.492 o
5 8 2 1303.680 1245.750 15.880 38.855 o
5 8 3 170.978 174.573 10.198 313.081 o
5 8 4 9040.480 9015.820 48.690 1.839 o
5 8 5 419.087 411.260 12.052 139.768 o
5 8 6 1213.300 1293.180 18.805 38.919 o
5 8 7 116.669 100.828 8.183 492.948 o
5 8 8 41.236 30.365 7.679 958.322 o
5 8 9 13.157 6.723 7.119 1546.560 o
5 8 10 1650.410 1686.580 17.049 27.663 o
5 8 11 2.391 5.911 6.864 1908.640 o
5 8 12 167.712 145.758 9.413 347.118 o
5 8 13 676.142 725.491 15.721 77.341 o
5 8 14 813.838 830.578 18.051 61.845 o
5 8 15 245.751 265.358 13.005 201.831 o
5 8 16 2023.130 1994.500 26.580 19.601 o
5 8 17 2896.240 2876.820 31.775 11.618 o
5 8 18 451.131 514.164 20.110 93.439 o
5 8 19 3091.230 3087.520 39.688 9.973 o
5 8 20 378.619 385.342 21.816 100.094 o
5 8 21 454.795 491.343 23.945 80.972 o
5 8 22 1121.540 1116.550 33.839 32.274 o
5 8 23 0.258 -2.857 18.730 277.933 o
5 8 24 370.716 388.612 26.344 82.227 o
5 8 25 235.125 230.259 30.529 79.921 o
5 8 26 2470.770 2498.790 67.191 9.426 o
5 8 27 14.978 -23.237 26.030 141.639 o
5 8 28 96.176 121.684 28.380 105.113 o
5 8 29 470.286 467.138 37.215 48.295 o
5 8 30 360.313 297.976 35.028 58.608 o
5 9 1 5995.670 5863.690 33.477 3.842 o
5 9 2 18259.900 17812.700 71.003 0.518 o
5 9 3 16347.200 16210.200 74.126 0.626 o
5 9 4 1624.710 1587.530 20.848 27.615 o
5 9 5 127.046 121.230 9.316 415.652 o
5 9 6 8438.600 8259.930 44.929 2.107 o
5 9 7 1510.310 1512.470 18.609 30.739 o
5 9 8 701.268 722.734 14.563 77.730 o
5 9 9 898.589 917.190 15.710 58.515 o
5 9 10 16933.900 16569.700 74.348 0.592 o
5 9 11 70.492 89.783 8.104 630.319 o
5 9 12 65.096 63.100 8.478 667.722 o
5 9 13 13794.000 13777.100 70.846 0.849 o
5 9 14 5722.230 5571.930 38.424 4.095 o
5 9 15 25.801 24.928 9.617 803.754 o
5 9 16 1114.960 1111.950 23.533 40.340 o
5 9 17 899.487 929.297 24.207 48.397 o
5 9 18 78.365 65.044 14.729 322.544 o
5 9 19 7754.710 7429.420 61.806 2.354 o
5 9 20 7.115 -23.904 15.683 388.265 o
5 9 21 362.795 332.454 22.911 99.366 o
5 9 22 655.469 672.971 29.727 52.969 o
5 9 23 3701.740 3637.670 54.045 7.082 o
5 9 24 659.977 717.776 32.990 46.936 o
5 9 25 11.653 5.610 23.640 171.253 o
5 9 26 2649.130 2625.600 79.710 7.634 o
5 9 27 187.576 178.267 29.709 88.194 o
5 9 28 422.991 462.032 44.515 38.043 o
5 9 29 10.639 7.446 31.048 100.086 o
5 9 30 419.206 428.404 48.799 33.150 o
5 10 1 10129.700 9949.580 45.670 1.530 o
5 10 2 734.102 852.090 16.241 68.343 o
5 10 3 101.730 121.956 9.425 451.288 o
5 10 4 1507.300 1502.370 20.787 30.060 o
5 10 5 868.190 907.407 16.811 58.920 o
5 10 6 1.718 -3.979 6.927 1980.070 o
5 10 7 10006.200 10163.000 59.535 1.499 o
5 10 8 321.721 314.810 14.535 157.408 o
5 10 9 10172.100 10147.000 57.389 1.478 o
5 10 10 519.913 536.956 16.965 96.225 o
5 10 11 4234.680 4217.640 39.042 6.439 o
5 10 12 245.733 259.763 13.163 201.182 o
5 10 13 0.747 6.317 10.019 944.441 o
5 10 14 259.168 284.277 14.049 183.160 o
5 10 15 277.464 253.320 14.317 179.720 o
5 10 16 78.967 71.388 13.476 361.146 o
5 10 17 2791.040 2725.800 35.047 11.982 o
5 10 18 2060.250 1953.340 33.654 17.940 o
5 10 19 824.728 833.616 28.421 47.007 o
5 10 20 177.231 192.690 21.346 144.211 o
5 10 21 62.538 23.556 20.155 210.734 o
5 10 22 24.247 -1.241 20.405 224.483 o
5 10 23 595.636 616.423 30.763 54.145 o
5 10 24 208.963 217.255 25.748 105.763 o
5 10 25 2131.480 2183.500 60.969 11.588 o
5 10 26 1017.830 963.007 42.169 28.740 o
5 10 27 631.842 648.106 42.484 35.860 o
5 10 28 72.409 43.159 31.149 93.590 o
5 10 29 0.006 -29.514 29.180 114.577 o
5 10 30 62.261 54.688 32.833 85.080 o
5 11 1 3512.600 3446.580 25.732 9.179 o
5 11 2 6448.390 6354.310 35.615 3.373 o
5 11 3 25350.300 25004.300 108.326 0.274 o
5 11 4 1292.850 1374.780 20.357 35.354 o
5 11 5 705.813 686.088 17.093 73.994 o
5 11 6 4362.790 4184.870 32.687 6.463 o
5 11 7 4958.070 4928.050 34.487 5.161 o
5 11 8 1186.260 1136.310 22.276 39.238 o
5 11 9 124.679 134.232 12.710 311.797 o
5 11 10 600.030 600.865 18.228 82.410 o
5 11 11 3726.690 3539.360 37.451 8.009 o
5 11 12 14663.200 14513.400 82.708 0.754 o
5 11 13 1192.710 1191.390 24.393 36.994 o
5 11 14 68.760 87.148 11.741 434.523 o
5 11 15 5281.860 5169.170 43.913 4.543 o
5 11 16 3122.110 3084.240 36.232 10.161 o
5 11 17 1744.930 1715.870 31.288 22.075 o
5 11 18 1378.440 1335.940 32.524 27.785 o
5 11 19 2222.710 2227.810 43.560 14.245 o
5 11 20 0.909 -32.998 18.544 283.149 o
5 11 21 2360.430 2381.590 49.986 12.292 o
5 11 22 163.463 141.954 23.764 129.740 o
5 11 23 5052.030 5172.630 68.075 4.200 o
5 11 24 646.318 669.592 34.209 46.115 o
5 11 25 3.545 6.548 24.257 164.375 o
5 11 26 104.793 104.428 28.793 102.509 o
5 11 27 3759.440 3756.180 72.867 5.898 o
5 11 28 527.940 459.339 47.998 32.560 o
5 11 29 19.525 47.590 32.200 91.213 o
5 12 1 1617.180 1577.450 18.634 28.504 o
5 12 2 1762.490 1709.950 20.560 25.074 o
5 12 3 269.539 273.410 13.950 182.550 o
5 12 4 1624.520 1606.550 23.001 26.771 o
5 12 5 145.656 152.408 10.700 335.209 o
5 12 6 5152.150 5127.950 37.533 4.800 o
5 12 7 227.026 206.042 10.227 260.060 o
5 12 8 525.075 545.883 18.954 89.024 o
5 12 9 603.955 552.125 19.277 81.308 o
5 12 10 1708.930 1714.860 30.128 22.799 o
5 12 11 4529.840 4406.730 46.279 5.677 o
5 12 12 1916.910 1962.250 33.853 18.887 o
5 12 13 168.306 160.060 16.946 200.642 o
5 12 14 7746.910 7610.930 58.026 2.352 o
5 12 15 140.639 127.235 13.486 283.910 o
5 12 16 1381.690 1393.680 28.017 29.639 o
5 12 17 1492.430 1478.120 30.343 26.459 o
5 12 18 1002.790 1014.330 28.500 39.925 o
5 12 19 919.447 895.868 32.025 39.662 o
5 12 20 582.600 613.244 29.994 56.122 o
5 12 21 18.528 -9.776 20.581 223.004 o
5 12 22 194.096 171.533 24.048 121.250 o
5 12 23 292.335 271.673 27.635 86.799 o
5 12 24 489.381 429.278 31.062 60.971 o
5 12 25 500.981 451.664 33.676 54.395 o
5 12 26 1271.990 1268.550 53.328 19.242 o
5 12 27 41.068 24.836 37.156 68.650 o
5 12 28 59.497 30.921 36.022 72.011 o
5 12 29 146.199 134.283 46.824 41.306 o
5 13 1 7013.220 6828.040 39.746 2.922 o
5 13 2 5037.460 5005.530 34.146 5.040 o
5 13 3 1930.500 1820.870 25.058 21.525 o
5 13 4 2014.450 1955.380 24.304 20.312 o
5 13 5 716.101 699.740 17.503 72.083 o
5 13 6 2160.800 2108.780 24.936 18.385 o
5 13 7 185.016 165.571 10.217 304.665 o
5 13 8 1905.750 1855.990 28.558 20.732 o
5 13 9 458.999 450.664 18.551 101.767 o
5 13 10 736.071 736.295 23.395 59.440 o
5 13 11 5661.400 5480.360 50.565 3.994 o
5 13 12 541.550 566.075 22.177 77.563 o
5 13 13 22.847 18.098 15.247 380.323 o
5 13 14 2713.460 2695.500 40.410 11.741 o
5 13 15 6281.150 6271.880 51.171 3.336 o
5 13 16 2809.010 2792.130 39.600 11.325 o
5 13 17 3064.500 3041.990 47.972 9.407 o
5 13 18 866.099 866.943 26.179 48.084 o
5 13 19 1425.220 1423.530 37.583 24.286 o
5 13 20 162.315 183.990 23.335 130.305 o
5 13 21 1070.030 1076.590 49.031 23.359 o
5 13 22 1091.320 1093.750 41.758 27.405 o
5 13 23 1685.810 1670.610 47.913 17.476 o
5 13 24 149.532 129.877 31.117 85.684 o
5 13 25 1098.110 1174.140 50.737 21.874 o
5 13 26 470.311 475.527 40.651 42.565 o
5 13 27 1339.890 1411.840 55.855 17.509 o
5 13 28 205.805 192.799 39.769 53.387 o
5 14 1 5010.000 4932.070 34.384 5.105 o
5 14 2 998.266 1032.680 22.933 45.087 o
5 14 3 797.349 807.150 19.331 61.392 o
5 14 4 186.281 180.976 12.716 253.193 o
5 14 5 282.727 294.372 14.142 173.634 o
5 14 6 3397.530 3257.670 31.841 9.427 o
5 14 7 3927.040 3852.850 33.905 7.453 o
5 14 8 589.454 591.244 21.022 76.462 o
5 14 9 1138.400 1120.090 26.121 37.697 o
5 14 10 803.515 741.703 23.593 56.124 o
5 14 11 15.439 12.355 14.172 449.380 o
5 14 12 877.673 853.752 26.336 47.736 o
5 14 13 272.945 234.153 20.248 132.758 o
5 14 14 1604.100 1601.880 42.708 19.919 o
5 14 15 2773.380 2723.590 42.697 11.229 o
5 14 16 3018.990 2860.660 39.587 10.532 o
5 14 17 470.348 463.697 20.763 91.654 o
5 14 18 4432.270 4366.800 51.175 5.663 o
5 14 19 0.781 -2.999 18.991 270.081 o
5 14 20 510.321 509.482 29.248 62.694 o
5 14 21 25.528 23.392 22.134 188.330 o
5 14 22 405.001 404.662 29.717 68.795 o
5 14 23 59.500 79.471 25.212 137.037 o
5 14 24 12.357 11.228 24.325 161.202 o
5 14 25 944.121 907.385 42.936 29.394 o
5 14 26 219.271 188.825 32.805 73.233 o
5 14 27 33.376 7.379 38.200 65.599 o
5 14 28 140.919 168.571 37.938 60.270 o
5 15 1 226.755 223.545 11.858 232.988 o
5 15 2 8094.250 7807.890 49.241 2.259 o
5 15 3 66.359 70.932 11.498 463.388 o
5 15 4 4615.340 4640.850 41.543 5.565 o
5 15 5 3126.210 3098.290 34.994 10.221 o
5 15 6 4243.190 4069.310 39.689 6.517 o
5 15 7 1121.550 1147.590 23.041 40.117 o
5 15 8 158.226 159.286 12.034 291.258 o
5 15 9 2224.050 2195.270 38.006 15.334 o
5 15 10 6661.750 6611.580 59.651 2.961 o
5 15 11 156.342 163.285 18.493 183.308 o
5 15 12 1898.440 1812.030 42.996 17.175 o
5 15 13 185.731 184.182 20.677 149.615 o
5 15 14 3819.770 3762.870 50.023 6.998 o
5 15 15 287.776 264.548 21.707 118.416 o
5 15 16 1132.820 1163.400 40.501 27.327 o
5 15 17 3910.880 3893.960 43.848 7.030 o
5 15 18 1230.600 1262.320 34.450 29.184 o
5 15 19 204.976 184.798 19.693 154.994 o
5 15 20 466.817 466.866 28.515 67.544 o
5 15 21 0.699 -20.421 21.075 219.407 o
5 15 22 1715.570 1650.490 54.999 15.367 o
5 15 23 0.977 -12.880 23.872 170.976 o
5 15 24 1.805 -22.998 25.227 152.980 o
5 15 25 143.870 103.249 31.180 86.597 o
5 15 26 630.078 620.833 40.816 38.055 o
5 15 27 47.757 33.878 39.393 60.935 o
5 16 1 3857.480 3859.660 37.078 7.450 o
5 16 2 3202.060 3310.650 38.428 9.457 o
5 16 3 208.195 209.595 14.852 204.968 o
5 16 4 97.605 86.852 13.219 342.956 o
5 16 5 179.965 192.752 14.644 222.905 o
5 16 6 48.105 32.652 12.146 496.372 o
5 16 7 529.072 489.209 17.891 94.710 o
5 16 8 574.879 554.535 18.803 84.809 o
5 16 9 997.511 951.116 29.482 39.843 o
5 16 10 1401.520 1360.460 36.030 25.605 o
5 16 11 36.052 19.157 16.679 311.971 o
5 16 12 41.396 15.225 17.600 281.234 o
5 16 13 618.755 592.633 27.392 60.273 o
5 16 14 326.138 341.265 23.501 99.773 o
5 16 15 610.184 635.437 29.112 56.372 o
5 16 16 3.041 -55.490 17.530 315.156 o
5 16 17 3051.360 3088.270 52.576 8.982 o
5 16 18 2748.500 2792.370 47.184 10.701 o
5 16 19 2335.670 2347.890 59.504 10.983 o
5 16 20 5.744 -23.698 25.342 150.904 o
5 16 21 165.765 141.477 25.254 118.007 o
5 16 22 211.290 126.024 26.992 102.690 o
5 16 23 30.960 15.909 25.872 139.616 o
5 16 24 391.359 435.731 37.282 50.630 o
5 16 25 73.807 35.930 35.203 74.495 o
5 16 26 386.544 365.828 38.116 50.038 o
5 16 27 339.174 301.979 154.279 4.028 o
5 17 1 3133.710 3115.290 39.265 9.847 o
5 17 2 1439.270 1431.710 28.426 28.332 o
5 17 3 328.073 356.610 17.950 128.873 o
5 17 4 285.918 294.828 16.705 151.459 o
5 17 5 10117.600 9814.230 67.882 1.485 o
5 17 6 7436.200 7251.390 57.328 2.529 o
5 17 7 5509.630 5376.630 49.498 4.166 o
5 17 8 348.269 379.912 18.068 123.122 o
5 17 9 3823.240 3645.310 37.580 7.700 o
5 17 10 12811.700 12571.800 91.453 0.945 o
5 17 11 9815.400 9751.780 84.666 1.482 o
5 17 12 34.984 13.411 18.682 256.385 o
5 17 13 2110.820 2129.320 43.225 15.085 o
5 17 14 4332.980 4378.990 59.592 5.475 o
5 17 15 5061.470 5031.390 60.941 4.423 o
5 17 16 20.559 -17.667 19.982 235.237 o
5 17 17 123.565 126.875 23.498 139.465 o
5 17 18 2798.630 2884.060 52.940 9.813 o
5 17 19 209.708 202.677 20.984 140.578 o
5 17 20 389.565 361.955 27.796 76.782 o
5 17 21 70.930 61.729 24.665 142.082 o
5 17 22 1542.580 1549.670 84.059 9.773 o
5 17 23 233.259 172.368 28.631 90.262 o
5 17 24 47.684 39.505 28.938 109.768 o
5 17 25 145.977 101.732 35.411 69.216 o
5 17 26 1073.650 1071.440 61.071 17.726 o
5 18 1 3282.640 3395.570 42.531 8.863 o
5 18 2 1257.770 1237.810 29.690 31.872 o
5 18 3 169.196 163.740 17.425 193.170 o
5 18 4 600.361 632.452 23.678 68.189 o
5 18 5 507.997 513.914 23.166 78.855 o
5 18 6 149.893 143.311 16.314 220.509 o
5 18 7 2254.380 2207.640 36.387 15.429 o
5 18 8 716.851 718.165 23.503 60.535 o
5 18 9 2279.990 2230.610 46.657 13.440 o
5 18 10 3578.310 3607.090 40.880 8.070 o
5 18 11 524.044 477.654 25.818 71.481 o
5 18 12 1729.520 1662.030 40.442 19.527 o
5 18 13 526.101 496.084 27.189 67.293 o
5 18 14 403.157 414.054 25.886 80.761 o
5 18 15 1163.110 1198.370 37.725 28.482 o
5 18 16 120.587 98.252 22.348 154.232 o
5 18 17 508.199 478.673 30.231 61.143 o
5 18 18 1893.990 1882.330 59.778 13.067 o
5 18 19 160.599 100.592 25.234 121.335 o
5 18 20 27.134 3.460 21.196 207.135 o
5 18 21 247.988 228.962 27.139 94.148 o
5 18 22 886.105 861.620 40.183 32.724 o
5 18 23 0.327 -52.900 31.438 98.688 o
5 18 24 5.031 -7.324 28.796 117.120 o
5 18 25 600.054 585.003 46.076 32.898 o
5 19 1 1859.710 1800.820 52.707 14.958 o
5 19 2 12.414 -24.276 15.332 399.215 o
5 19 3 1439.220 1467.850 34.584 25.260 o
5 19 4 506.470 529.958 24.723 73.975 o
5 19 5 1476.050 1484.910 35.127 24.525 o
5 19 6 388.079 377.736 21.351 101.599 o
5 19 7 3474.950 3368.980 43.288 8.405 o
5 19 8 43.678 37.293 14.919 361.350 o
5 19 9 3025.410 2986.170 39.558 10.324 o
5 19 10 4.731 -12.272 13.202 548.597 o
5 19 11 3220.440 3236.630 39.566 9.425 o
5 19 12 1172.230 1140.370 37.722 28.738 o
5 19 13 69.731 40.518 20.528 198.949 o
5 19 14 115.295 98.698 20.965 171.615 o
5 19 15 1839.830 1794.440 42.456 17.733 o
5 19 16 0.482 0.531 20.219 238.331 o
5 19 17 116.936 118.416 23.942 137.101 o
5 19 18 1188.640 1186.580 40.129 26.783 o
5 19 19 5217.520 5448.230 72.694 3.879 o
5 19 20 894.152 877.761 54.215 22.545 o
5 19 21 23.545 7.490 23.223 174.262 o
5 19 22 232.954 173.255 34.141 68.376 o
5 19 23 2183.040 2189.830 61.164 11.394 o
5 19 24 1407.250 1465.400 67.104 13.716 o
5 20 1 281.845 256.030 27.083 90.610 o
5 20 2 0.262 -21.047 21.034 220.414 o
5 20 3 234.213 192.117 24.702 110.745 o
5 20 4 67.363 51.419 19.134 222.976 o
5 20 5 112.797 115.652 19.114 195.430 o
5 20 6 422.976 352.013 23.722 89.561 o
5 20 7 1552.800 1572.210 37.998 22.178 o
5 20 8 1079.220 997.676 29.120 37.864 o
5 20 9 471.845 451.790 21.775 88.468 o
5 20 10 301.217 330.101 19.774 123.924 o
5 20 11 600.991 626.877 26.887 61.338 o
5 20 12 1828.450 1742.500 43.098 17.791 o
5 20 13 711.501 681.893 33.032 45.980 o
5 20 14 1386.300 1347.020 41.451 23.263 o
5 20 15 292.147 269.079 25.351 97.410 o
5 20 16 1280.270 1284.220 39.641 25.517 o
5 20 17 415.968 438.917 29.076 69.235 o
5 20 18 161.992 94.829 32.323 80.570 o
5 20 19 435.591 466.689 36.019 51.461 o
5 20 20 402.345 418.511 37.720 49.721 o
5 20 21 88.187 55.658 34.735 75.270 o
5 20 22 5.498 8.241 26.162 141.058 o
5 20 23 628.081 597.200 51.384 27.700 o
5 21 1 1959.310 1934.490 53.470 14.065 o
5 21 2 629.262 610.026 35.870 44.810 o
5 21 3 6170.120 6162.640 81.130 3.011 o
5 21 4 419.991 459.643 31.928 61.052 o
5 21 5 1085.600 1069.180 36.672 31.123 o
5 21 6 945.051 959.799 35.388 35.284 o
5 21 7 5559.160 5583.940 70.276 3.670 o
5 21 8 95.484 76.757 20.685 183.449 o
5 21 9 1795.300 1822.500 39.633 18.724 o
5 21 10 58.293 45.418 20.020 210.823 o
5 21 11 980.063 957.952 28.465 41.162 o
5 21 12 129.793 129.838 17.654 209.599 o
5 21 13 2953.670 3061.910 56.799 8.854 o
5 21 14 352.068 358.739 29.490 73.412 o
5 21 15 24.018 17.555 26.520 134.000 o
5 21 16 202.392 145.090 28.639 93.610 o
5 21 17 323.418 314.963 30.385 73.162 o
5 21 18 2277.200 2390.470 58.058 11.308 o
5 21 19 1971.910 2060.650 68.260 10.971 o
5 21 20 3080.520 3063.310 110.273 4.805 o
5 21 21 2.543 -73.102 32.923 89.851 o
5 21 22 817.792 774.037 51.456 25.221 o
5 22 1 172.650 204.771 28.053 96.682 o
5 22 2 1358.220 1405.520 50.113 19.556 o
5 22 3 48.160 33.619 24.668 148.277 o
5 22 4 3484.360 3541.600 65.820 6.795 o
5 22 5 24.980 -31.760 23.295 173.766 o
5 22 6 2676.310 2878.680 61.151 9.243 o
5 22 7 99.044 77.742 22.245 162.044 o
5 22 8 203.701 188.097 23.888 120.064 o
5 22 9 351.828 353.030 28.903 75.535 o
5 22 10 3000.690 3023.110 63.670 8.184 o
5 22 11 482.206 467.192 27.888 68.439 o
5 22 12 87.981 77.736 21.407 175.297 o
5 22 13 557.529 553.766 28.353 61.715 o
5 22 14 510.799 468.597 32.441 56.345 o
5 22 15 97.121 76.160 33.174 80.928 o
5 22 16 1474.400 1614.180 62.774 14.359 o
5 22 17 1850.840 1920.990 55.391 14.111 o
5 22 18 3055.750 3207.570 78.369 6.767 o
5 22 19 167.546 84.124 37.947 60.740 o
5 22 20 296.813 258.732 39.940 49.939 o
5 22 21 0.963 -57.458 33.975 84.464 o
5 23 1 242.228 254.495 30.618 78.454 o
5 23 2 4428.270 4499.840 75.118 4.763 o
5 23 3 341.499 316.445 33.657 62.491 o
5 23 4 2432.920 2524.830 60.020 10.402 o
5 23 5 1073.550 1072.900 44.874 25.751 o
5 23 6 3046.380 3215.660 65.587 7.766 o
5 23 7 14.432 9.074 24.715 156.084 o
5 23 8 203.018 208.921 29.579 86.688 o
5 23 9 64.010 37.684 22.988 164.843 o
5 23 10 868.840 858.778 36.655 36.330 o
5 23 11 649.838 707.631 34.697 44.836 o
5 23 12 702.697 797.822 44.615 31.663 o
5 23 13 4.181 -5.006 19.948 243.258 o
5 23 14 2107.640 2096.800 57.438 12.418 o
5 23 15 746.323 743.759 45.384 30.767 o
5 23 16 478.228 416.755 39.479 44.845 o
5 23 17 11.368 27.881 30.863 100.414 o
5 23 18 2573.020 2543.860 84.397 7.357 o
5 23 19 6.355 -69.595 61.701 25.595 o
5 23 20 306.301 181.635 52.935 31.135 o
5 24 1 915.355 952.231 45.575 27.528 o
5 24 2 728.388 724.602 40.649 35.740 o
5 24 3 0.244 -12.715 27.022 133.581 o
5 24 4 784.766 818.802 48.006 27.784 o
5 24 5 145.693 158.153 29.854 91.152 o
5 24 6 160.565 190.096 31.504 81.449 o
5 24 7 174.608 185.528 30.737 84.086 o
5 24 8 584.086 540.402 36.934 45.098 o
5 24 9 2461.440 2510.560 82.273 7.745 o
5 24 10 66.906 26.750 27.981 115.552 o
5 24 11 1.033 -44.549 28.233 122.272 o
5 24 12 77.330 22.378 30.670 96.738 o
5 24 13 501.283 534.288 32.982 54.439 o
5 24 14 329.953 306.188 29.927 74.592 o
5 24 15 5.540 -48.640 28.579 118.844 o
5 24 16 61.662 12.556 40.087 58.816 o
5 24 17 2610.420 2700.950 88.423 6.850 o
5 24 18 159.666 180.426 42.980 47.644 o
5 25 1 44.521 68.308 29.274 106.382 o
5 25 2 1422.890 1409.730 52.299 18.323 o
5 25 3 360.004 448.680 36.991 51.890 o
5 25 4 194.676 230.923 34.528 67.513 o
5 25 5 7.609 -14.847 29.357 112.458 o
5 25 6 161.391 129.209 30.832 86.286 o
5 25 7 1499.210 1499.810 67.528 13.261 o
5 25 8 124.906 126.554 30.911 88.380 o
5 25 9 203.869 239.375 39.587 53.257 o
5 25 10 13.906 -33.932 36.571 72.383 o
5 25 11 57.341 -10.472 34.146 80.661 o
5 25 12 110.525 60.334 41.073 54.309 o
5 25 13 1600.640 1666.770 80.304 10.189 o
5 25 14 1743.480 1746.130 67.480 12.165 o
5 25 15 5.371 2.433 25.520 148.679 o
5 25 16 22.229 -22.364 35.831 75.013 o
5 25 17 928.794 889.039 63.283 17.911 o
5 26 1 39.156 21.498 30.453 101.077 o
5 26 2 1407.120 1451.450 66.185 13.981 o
5 26 3 24.456 -23.803 28.945 113.948 o
5 26 4 3.718 9.320 29.884 108.479 o
5 26 5 1.508 3.319 29.712 110.217 o
5 26 6 987.992 1018.600 51.657 22.784 o
5 26 7 155.292 166.227 32.845 76.856 o
5 26 8 60.277 28.339 36.573 69.966 o
5 26 9 182.302 92.451 32.571 78.482 o
5 26 10 1671.630 1681.170 67.092 12.553 o
5 26 11 183.801 183.106 47.270 39.709 o
5 26 12 1346.510 1404.680 72.407 12.670 o
5 26 13 0.008 -41.125 45.641 46.833 o
5 26 14 159.554 108.840 54.389 31.188 o
5 26 15 61.720 68.792 52.686 34.236 o
5 27 1 3731.480 3914.070 80.326 5.466 o
5 27 2 2.544 -28.009 31.255 99.679 o
5 27 3 715.037 765.181 46.541 30.001 o
5 27 4 41.972 44.309 32.883 86.331 o
5 27 5 2166.400 2314.580 85.195 8.009 o
5 27 6 0.769 13.021 31.483 97.891 o
5 27 7 133.444 68.600 35.501 70.095 o
5 27 8 57.469 40.613 42.580 52.103 o
5 27 9 1014.380 1064.760 75.499 13.213 o
5 27 10 3.860 -19.047 38.566 65.467 o
5 27 11 1149.450 1175.360 67.274 15.033 o
5 27 12 75.981 58.649 39.764 58.691 o
5 27 13 1556.610 912.100 225.229 1.836 o
5 28 1 340.723 405.407 42.974 42.091 o
5 28 2 531.447 537.649 44.419 35.971 o
5 28 3 108.243 138.751 36.820 65.244 o
5 28 4 72.074 11.206 34.124 79.721 o
5 28 5 47.513 27.211 40.624 57.496 o
5 28 6 86.048 77.582 36.498 68.281 o
5 28 7 5.160 -8.206 35.906 75.449 o
5 28 8 164.755 88.462 46.091 42.601 o
5 28 9 605.934 596.473 56.450 24.134 o
5 28 10 7.726 69.754 36.976 69.714 o
5 29 1 27.226 23.340 35.686 74.879 o
5 29 2 618.482 675.822 49.950 28.599 o
5 29 3 149.713 132.631 38.892 57.926 o
5 29 4 59.153 1.929 36.851 69.504 o
5 29 5 621.361 584.975 49.213 29.664 o
5 29 6 1672.460 1450.980 169.332 3.074 o
6 0 0 53749.600 55014.600 661.039 0.050 o
6 0 2 55.581 59.164 10.144 580.371 o
6 0 4 11185.200 11301.300 71.914 1.214 o
6 0 6 3359.030 3375.710 40.991 8.808 o
6 0 8 74.242 73.106 12.719 394.631 o
6 0 10 5520.910 5465.840 49.689 4.119 o
6 0 12 11962.900 11881.700 86.643 1.064 o
6 0 14 8829.960 8969.280 71.718 1.798 o
6 0 16 6862.670 6604.410 76.341 2.692 o
6 0 18 21.418 55.967 19.775 227.687 o
6 0 20 413.410 471.609 33.014 58.494 o
6 0 22 932.010 997.830 53.016 22.523 o
6 0 24 6745.880 6797.200 104.082 2.371 o
6 0 26 124.866 97.665 30.714 90.356 o
6 0 28 847.334 827.556 51.630 24.644 o
6 0 30 766.635 802.672 55.537 22.913 o
6 1 0 5199.630 5507.220 42.871 4.485 o
6 1 1 2037.160 2116.910 21.008 20.032 o
6 1 2 843.158 837.804 15.545 63.515 o
6 1 3 1452.720 1392.560 19.743 32.359 o
6 1 4 695.294 715.245 18.541 70.953 o
6 1 5 1.109 -11.144 9.390 1096.170 o
6 1 6 176.687 176.417 10.869 294.326 o
6 1 7 3289.950 3178.340 26.800 10.140 o
6 1 8 9315.510 9303.660 46.979 1.750 o
6 1 9 0.498 -4.552 7.854 1571.960 o
6 1 10 343.663 343.360 11.540 169.166 o
6 1 11 740.865 760.434 16.002 71.162 o
6 1 12 462.247 434.118 13.754 122.193 o
6 1 13 539.491 598.978 17.533 89.549 o
6 1 14 1204.640 1144.190 19.472 40.593 o
6 1 15 2686.570 2594.240 29.604 13.260 o
6 1 16 2323.750 2341.070 31.822 15.438 o
6 1 17 217.777 224.869 15.933 185.985 o
6 1 18 1397.710 1332.220 27.675 30.036 o
6 1 19 1939.420 1890.700 38.880 17.724 o
6 1 20 833.639 880.210 28.852 45.544 o
6 1 21 237.840 271.605 18.833 146.803 o
6 1 22 548.446 557.056 23.480 73.910 o
6 1 23 111.478 120.061 19.451 190.200 o
6 1 24 1504.210 1460.860 48.380 19.082 o
6 1 25 726.794 745.698 31.049 47.535 o
6 1 26 181.744 146.909 22.811 134.512 o
6 1 27 312.811 300.866 26.753 87.966 o
6 1 28 19.739 45.859 23.549 166.245 o
6 1 29 0.360 27.097 24.321 162.072 o
6 1 30 41.624 47.416 28.800 110.965 o
6 1 31 48.077 25.752 28.858 110.975 o
6 2 0 730.401 741.896 19.946 65.551 o
6 2 1 6509.530 6380.320 34.933 3.336 o
6 2 2 974.467 944.569 17.119 53.141 o
6 2 3 24320.100 24539.700 91.937 0.294 o
6 2 4 1108.160 1111.100 18.667 44.298 o
6 2 5 619.290 631.594 19.312 77.156 o
6 2 6 282.943 296.780 11.303 198.710 o
6 2 7 913.476 923.310 16.091 57.267 o
6 2 8 4592.960 4436.980 29.961 6.010 o
6 2 9 9593.870 9402.800 45.634 1.685 o
6 2 10 33.060 38.532 8.263 903.681 o
6 2 11 482.844 477.649 13.363 117.180 o
6 2 12 6709.190 6545.230 39.616 3.144 o
6 2 13 38549.200 37850.000 138.544 0.123 o
6 2 14 1014.620 988.140 18.452 49.523 o
6 2 15 2557.340 2532.210 29.985 13.969 o
6 2 16 2877.990 2761.160 31.988 11.883 o
6 2 17 957.993 962.569 24.116 46.148 o
6 2 18 1.258 1.225 13.236 552.442 o
6 2 19 10.284 5.643 13.387 516.122 o
6 2 20 4105.380 4062.100 43.978 6.576 o
6 2 21 145.993 148.239 16.879 212.093 o
6 2 22 706.008 708.264 25.745 57.294 o
6 2 23 2448.430 2455.380 39.488 13.383 o
6 2 24 2145.350 2105.460 40.353 15.545 o
6 2 25 4440.640 4450.990 59.211 5.331 o
6 2 26 811.255 852.490 33.231 41.221 o
6 2 27 392.899 429.843 29.286 70.025 o
6 2 28 120.761 189.877 26.276 113.208 o
6 2 29 6500.260 6395.240 86.951 2.742 o
6 2 30 1530.310 1549.240 53.926 16.812 o
6 2 31 273.635 327.515 35.840 59.006 o
6 3 0 32727.800 32205.400 153.136 0.166 o
6 3 1 4589.990 4589.440 33.113 5.839 o
6 3 2 2614.330 2568.380 31.169 13.474 o
6 3 3 2674.930 2725.390 28.547 13.128 o
6 3 4 1039.310 1030.470 17.373 48.862 o
6 3 5 18.213 30.730 9.852 797.128 o
6 3 6 671.641 683.728 13.318 84.019 o
6 3 7 495.133 498.288 12.358 117.411 o
6 3 8 6874.170 6854.410 37.986 2.995 o
6 3 9 158.299 174.942 9.726 334.712 o
6 3 10 465.682 464.683 12.412 124.599 o
6 3 11 2027.480 1952.750 22.092 20.649 o
6 3 12 2893.920 2870.480 25.578 12.153 o
6 3 13 57.038 75.894 9.915 569.746 o
6 3 14 170.534 176.203 11.158 293.475 o
6 3 15 163.636 169.547 13.001 264.982 o
6 3 16 2884.780 2751.540 32.062 11.869 o
6 3 17 904.798 954.579 23.971 48.089 o
6 3 18 902.971 887.621 24.155 49.027 o
6 3 19 221.281 257.593 17.579 163.268 o
6 3 20 688.915 647.329 22.958 64.620 o
6 3 21 13.727 27.645 14.741 409.833 o
6 3 22 1669.500 1687.230 47.846 17.543 o
6 3 23 714.379 742.843 34.350 43.336 o
6 3 24 2303.010 2427.560 49.986 12.417 o
6 3 25 5.002 27.730 19.210 254.595 o
6 3 26 159.565 127.793 22.281 144.670 o
6 3 27 306.667 306.539 28.892 79.645 o
6 3 28 100.237 53.901 26.574 121.237 o
6 3 29 127.123 151.698 31.344 85.344 o
6 3 30 54.975 87.322 30.329 97.984 o
6 3 31 518.667 600.257 39.273 42.382 o
6 4 0 1863.680 1889.680 40.884 17.702 o
6 4 1 7143.840 7014.900 36.206 2.842 o
6 4 2 13471.100 13329.400 60.240 0.901 o
6 4 3 3386.370 3256.300 26.124 9.773 o
6 4 4 249.207 265.967 10.081 232.668 o
6 4 5 41936.100 41017.800 140.331 0.105 o
6 4 6 2929.460 2973.810 23.700 11.943 o
6 4 7 6505.730 6222.600 35.916 3.375 o
6 4 8 3584.340 3544.290 27.211 8.806 o
6 4 9 13940.100 13739.300 59.532 0.850 o
6 4 10 274.966 291.689 11.036 205.316 o
6 4 11 6911.870 6836.110 38.499 2.977 o
6 4 12 110.861 94.820 9.128 471.172 o
6 4 13 9190.060 9056.870 48.495 1.801 o
6 4 14 19130.700 18949.500 82.974 0.467 o
6 4 15 603.919 599.512 17.928 82.912 o
6 4 16 3826.470 3757.790 36.516 7.631 o
6 4 17 8536.930 8369.240 56.957 2.012 o
6 4 18 101.004 102.998 15.016 283.196 o
6 4 19 541.077 529.161 21.403 81.088 o
6 4 20 3312.750 3352.320 41.059 8.942 o
6 4 21 1906.580 1867.230 41.384 17.373 o
6 4 22 5070.010 5072.560 51.463 4.622 o
6 4 23 164.913 144.155 19.258 174.129 o
6 4 24 2.664 22.625 17.992 291.924 o
6 4 25 3121.620 3123.180 47.350 9.217 o
6 4 26 1422.280 1431.520 43.229 21.800 o
6 4 27 343.321 379.285 31.067 68.420 o
6 4 28 109.038 152.558 30.287 91.756 o
6 4 29 3693.020 3620.920 67.741 6.339 o
6 4 30 817.512 773.611 41.022 33.611 o
6 4 31 174.088 226.353 36.718 61.709 o
6 5 0 28178.300 28582.600 153.265 0.215 o
6 5 1 4665.900 4703.750 29.751 5.737 o
6 5 2 4257.320 4305.430 27.991 6.661 o
6 5 3 2436.890 2354.390 21.251 16.163 o
6 5 4 267.143 292.320 10.763 211.063 o
6 5 5 493.450 474.467 12.484 119.051 o
6 5 6 2145.430 2081.370 20.578 19.337 o
6 5 7 560.889 600.270 14.397 96.207 o
6 5 8 250.910 223.542 10.447 238.502 o
6 5 9 3446.990 3555.710 28.355 9.087 o
6 5 10 2852.070 2909.500 25.303 12.265 o
6 5 11 807.967 857.084 15.625 64.810 o
6 5 12 400.040 415.056 13.355 136.709 o
6 5 13 0.105 -5.847 8.404 1379.710 o
6 5 14 1400.610 1364.630 21.466 32.796 o
6 5 15 1143.610 1101.350 22.304 40.703 o
6 5 16 1068.420 1075.620 22.902 42.529 o
6 5 17 8.989 12.242 12.264 603.163 o
6 5 18 214.104 199.201 15.929 191.392 o
6 5 19 1111.930 1089.900 26.224 38.538 o
6 5 20 757.797 762.914 23.786 57.277 o
6 5 21 1038.440 1076.700 27.296 39.468 o
6 5 22 40.151 57.438 16.039 314.975 o
6 5 23 1201.890 1244.950 48.352 21.995 o
6 5 24 182.288 173.079 21.758 141.366 o
6 5 25 365.980 420.994 27.752 76.573 o
6 5 26 8.037 24.416 22.000 195.437 o
6 5 27 1659.560 1684.880 46.955 17.881 o
6 5 28 94.527 73.062 25.695 128.053 o
6 5 29 30.440 32.338 27.491 123.336 o
6 5 30 65.773 104.151 33.628 79.842 o
6 5 31 70.844 16.125 32.496 87.397 o
6 6 0 31898.400 32499.300 169.500 0.169 o
6 6 1 2147.660 2213.040 20.721 18.765 o
6 6 2 2042.990 2035.390 20.140 20.492 o
6 6 3 3011.190 2997.270 26.389 11.401 o
6 6 4 20694.500 20309.600 80.948 0.407 o
6 6 5 598.009 645.436 13.905 91.329 o
6 6 6 2636.280 2581.940 21.767 14.318 o
6 6 7 5741.750 5609.630 35.698 4.100 o
6 6 8 13204.300 12747.500 62.047 0.946 o
6 6 9 1154.640 1212.110 18.751 41.492 o
6 6 10 134.686 130.062 9.322 398.441 o
6 6 11 6896.100 6691.230 39.192 3.015 o
6 6 12 6544.550 6581.430 38.950 3.227 o
6 6 13 2800.180 2771.740 26.741 12.650 o
6 6 14 6702.420 6517.940 42.106 3.134 o
6 6 15 2734.100 2792.220 30.021 12.582 o
6 6 16 291.248 269.413 14.614 170.637 o
6 6 17 6157.330 6003.490 47.735 3.528 o
6 6 18 7945.940 7709.400 56.852 2.279 o
6 6 19 1510.130 1544.390 29.861 26.038 o
6 6 20 670.906 699.863 23.417 63.312 o
6 6 21 12099.800 11864.100 75.688 1.072 o
6 6 22 1007.570 956.293 30.540 38.564 o
6 6 23 91.877 128.334 19.850 189.095 o
6 6 24 1988.220 2178.640 60.698 12.082 o
6 6 25 298.578 271.551 25.961 93.806 o
6 6 26 1.748 3.102 22.248 196.130 o
6 6 27 4408.880 4467.490 66.628 5.095 o
6 6 28 1014.450 971.090 54.836 21.098 o
6 6 29 967.055 1025.500 45.136 26.904 o
6 6 30 604.934 745.872 45.569 32.325 o
6 7 0 22013.000 21709.800 123.155 0.350 o
6 7 1 7560.880 7495.660 42.036 2.536 o
6 7 2 1574.670 1571.800 21.807 28.120 o
6 7 3 4451.140 4569.540 30.920 6.094 o
6 7 4 236.982 207.621 10.042 256.059 o
6 7 5 474.292 473.140 13.360 118.830 o
6 7 6 1551.190 1561.870 20.434 29.030 o
6 7 7 4036.950 3941.380 30.154 7.298 o
6 7 8 5266.580 5469.100 36.570 4.547 o
6 7 9 2458.740 2402.340 25.748 15.351 o
6 7 10 1051.050 981.195 17.649 49.079 o
6 7 11 1369.000 1390.780 18.573 34.497 o
6 7 12 285.067 307.849 12.072 189.012 o
6 7 13 187.858 174.992 11.047 283.265 o
6 7 14 337.736 314.026 13.637 160.057 o
6 7 15 411.469 446.878 15.831 119.881 o
6 7 16 732.917 735.756 19.489 66.386 o
6 7 17 692.015 708.421 21.142 66.363 o
6 7 18 12.341 18.750 13.409 497.475 o
6 7 19 678.828 702.064 25.781 58.486 o
6 7 20 587.402 590.952 25.224 66.469 o
6 7 21 416.123 445.840 24.301 84.249 o
6 7 22 183.517 219.460 19.812 154.727 o
6 7 23 37.220 18.876 18.562 256.815 o
6 7 24 1412.910 1347.200 39.116 24.089 o
6 7 25 10.556 31.489 21.968 194.202 o
6 7 26 480.308 449.400 33.720 55.015 o
6 7 27 129.981 112.471 27.816 105.992 o
6 7 28 32.011 -12.073 27.262 127.141 o
6 7 29 21.193 33.233 29.751 106.776 o
6 7 30 226.471 257.311 36.189 60.872 o
6 8 0 8539.820 8224.600 56.571 2.032 o
6 8 1 10.940 15.807 7.145 1496.260 o
6 8 2 4570.220 4588.480 36.458 5.785 o
6 8 3 5045.170 4957.340 32.085 5.094 o
6 8 4 21728.000 21542.600 93.411 0.366 o
6 8 5 36.289 41.512 8.274 872.766 o
6 8 6 732.196 712.439 15.567 74.085 o
6 8 7 6535.620 6361.510 39.101 3.291 o
6 8 8 17647.700 17336.400 76.868 0.546 o
6 8 9 695.752 695.311 16.608 75.304 o
6 8 10 248.329 268.164 12.831 202.185 o
6 8 11 129.071 128.771 10.393 374.153 o
6 8 12 3617.780 3528.410 28.416 8.691 o
6 8 13 328.433 339.422 12.381 168.175 o
6 8 14 8072.180 8005.030 49.294 2.235 o
6 8 15 361.088 357.994 15.235 139.394 o
6 8 16 16303.000 15821.800 83.607 0.631 o
6 8 17 0.574 26.053 14.629 435.128 o
6 8 18 639.706 598.723 23.536 67.281 o
6 8 19 927.915 928.391 28.716 42.559 o
6 8 20 11861.200 11577.400 81.570 1.100 o
6 8 21 3231.780 3233.840 47.100 8.843 o
6 8 22 3647.810 3650.060 52.791 7.232 o
6 8 23 56.494 42.101 21.429 188.185 o
6 8 24 270.367 302.708 27.343 88.539 o
6 8 25 6.159 -8.478 23.209 179.580 o
6 8 26 482.072 496.007 34.790 52.079 o
6 8 27 224.002 210.786 37.580 57.995 o
6 8 28 4561.370 4550.190 78.240 4.527 o
6 8 29 1408.970 1381.960 55.516 17.346 o
6 8 30 134.154 138.516 39.721 56.107 o
6 9 1 1270.250 1246.740 17.238 38.970 o
6 9 2 583.778 601.242 12.799 97.846 o
6 9 3 84.664 256.097 34.320 72.443 o
6 9 4 1073.580 1087.700 19.785 44.809 o
6 9 5 813.107 842.433 17.482 62.379 o
6 9 6 92.257 93.329 9.142 509.234 o
6 9 7 4321.340 4327.150 33.209 6.403 o
6 9 8 1401.560 1449.360 20.814 32.307 o
6 9 9 1147.770 1229.800 22.401 38.953 o
6 9 10 291.505 303.626 13.544 174.861 o
6 9 11 11749.900 11392.500 62.377 1.159 o
6 9 12 0.064 -0.398 9.380 1108.310 o
6 9 13 703.109 700.640 19.012 70.022 o
6 9 14 196.243 181.876 13.822 230.237 o
6 9 15 110.398 119.928 13.916 298.079 o
6 9 16 2238.500 2218.050 31.838 16.290 o
6 9 17 2284.380 2179.210 36.695 15.289 o
6 9 18 227.938 225.808 19.918 144.122 o
6 9 19 1827.030 1839.680 38.304 18.814 o
6 9 20 238.098 230.153 22.379 123.162 o
6 9 21 119.389 121.713 21.517 161.320 o
6 9 22 4.298 23.256 20.474 226.281 o
6 9 23 39.415 46.290 22.516 175.931 o
6 9 24 971.213 969.109 39.777 31.094 o
6 9 25 505.243 502.429 33.543 53.708 o
6 9 26 49.156 45.661 26.861 125.653 o
6 9 27 0.641 13.070 27.556 127.577 o
6 9 28 45.162 47.577 31.508 93.335 o
6 9 29 39.748 33.831 32.019 91.329 o
6 9 30 390.964 398.719 55.174 27.389 o
6 10 0 10881.200 10896.900 78.690 1.262 o
6 10 1 20697.100 19933.500 82.549 0.411 o
6 10 2 4411.400 4489.900 31.496 6.194 o
6 10 3 422.599 421.511 13.723 130.094 o
6 10 4 7537.660 7456.400 47.135 2.523 o
6 10 5 12408.600 12155.800 66.327 1.041 o
6 10 6 2426.220 2456.500 27.635 15.142 o
6 10 7 2231.280 2135.510 24.744 17.802 o
6 10 8 13072.400 12682.300 62.892 0.959 o
6 10 9 1104.890 1040.930 19.334 44.934 o
6 10 10 8307.810 8124.520 49.604 2.144 o
6 10 11 1355.890 1269.700 22.751 33.878 o
6 10 12 7250.020 7175.960 46.872 2.692 o
6 10 13 57.865 90.546 12.450 416.253 o
6 10 14 2578.040 2529.630 32.665 13.552 o
6 10 15 7749.980 7505.180 58.777 2.364 o
6 10 16 2903.760 2886.330 37.781 11.026 o
6 10 17 4292.680 4198.200 46.394 6.116 o
6 10 18 142.095 137.301 19.517 177.990 o
6 10 19 838.305 846.508 30.558 43.798 o
6 10 20 1198.150 1262.350 36.321 28.488 o
6 10 21 6764.770 6636.590 68.693 2.811 o
6 10 22 31.741 21.325 21.347 200.014 o
6 10 23 303.270 308.845 27.681 84.516 o
6 10 24 2400.930 2419.000 52.096 11.769 o
6 10 25 973.541 902.390 38.751 32.369 o
6 10 26 307.044 324.099 36.570 56.189 o
6 10 27 402.684 366.485 41.038 44.395 o
6 10 28 4062.810 4051.010 133.757 3.186 o
6 10 29 86.443 101.181 42.558 50.874 o
6 11 0 2044.070 2107.910 32.828 17.701 o
6 11 1 117.612 117.152 8.759 453.446 o
6 11 2 53.509 53.254 7.775 801.577 o
6 11 3 8.330 5.117 8.687 1166.690 o
6 11 4 1290.450 1226.660 21.462 36.362 o
6 11 5 637.506 640.248 18.182 78.152 o
6 11 6 1232.710 1253.780 21.701 37.185 o
6 11 7 111.251 98.747 10.777 403.480 o
6 11 8 11362.200 11147.500 66.341 1.213 o
6 11 9 1.174 4.641 9.120 1137.200 o
6 11 10 2685.890 2692.350 29.089 13.098 o
6 11 11 333.855 297.958 14.223 158.793 o
6 11 12 224.546 183.584 14.116 213.194 o
6 11 13 2.649 -15.472 11.547 720.997 o
6 11 14 1807.740 1749.590 30.059 21.697 o
6 11 15 438.224 456.212 19.523 99.872 o
6 11 16 2831.360 2793.450 42.595 10.936 o
6 11 17 2.999 5.001 14.362 463.725 o
6 11 18 9.964 -13.102 16.788 337.239 o
6 11 19 91.589 98.499 20.015 191.231 o
6 11 20 662.805 629.077 29.223 54.355 o
6 11 21 62.894 34.835 21.380 188.164 o
6 11 22 471.751 481.397 30.380 62.253 o
6 11 23 327.060 342.606 29.382 75.609 o
6 11 24 1635.660 1621.310 46.331 18.423 o
6 11 25 164.797 162.227 29.494 91.441 o
6 11 26 151.870 154.136 29.996 90.141 o
6 11 27 101.157 110.691 34.099 75.923 o
6 11 28 133.610 133.326 41.483 51.914 o
6 11 29 331.018 309.268 56.885 26.724 o
6 12 0 56.378 343.832 40.112 54.472 o
6 12 1 95.818 75.682 8.642 546.740 o
6 12 2 23.038 25.762 9.092 888.709 o
6 12 3 4136.100 4028.030 34.822 6.889 o
6 12 4 315.973 329.790 14.070 160.418 o
6 12 5 272.174 292.472 13.920 179.038 o
6 12 6 2236.790 2222.810 27.620 16.997 o
6 12 7 1193.660 1195.550 21.882 38.628 o
6 12 8 126.065 138.599 11.798 332.369 o
6 12 9 2026.020 2087.240 25.728 19.373 o
6 12 10 5282.520 5288.350 48.523 4.404 o
6 12 11 17.429 30.473 9.939 790.528 o
6 12 12 1748.250 1663.580 26.464 23.809 o
6 12 13 497.107 484.644 18.167 97.267 o
6 12 14 3725.490 3626.190 45.951 7.491 o
6 12 15 14447.700 14207.500 84.719 0.775 o
6 12 16 273.535 237.411 18.588 145.084 o
6 12 17 516.539 545.093 21.974 80.649 o
6 12 18 18.794 4.527 17.095 316.690 o
6 12 19 7355.250 7182.760 69.068 2.475 o
6 12 20 118.860 139.573 23.168 142.322 o
6 12 21 4297.730 4371.950 61.097 5.462 o
6 12 22 3044.090 2933.670 73.310 7.370 o
6 12 23 2905.340 3023.820 72.564 7.578 o
6 12 24 436.789 449.056 32.197 59.958 o
6 12 25 1413.690 1485.470 61.586 15.171 o
6 12 26 1.776 29.959 28.489 118.373 o
6 12 27 871.325 956.543 56.660 21.114 o
6 12 28 1.130 43.631 35.072 78.217 o
6 13 0 1238.170 1236.630 27.162 33.809 o
6 13 1 576.573 562.217 14.633 95.915 o
6 13 2 2508.240 2499.690 28.495 14.478 o
6 13 3 173.759 180.097 12.118 271.583 o
6 13 4 696.106 669.918 18.700 72.024 o
6 13 5 619.425 633.946 18.687 78.537 o
6 13 6 2174.390 2172.820 28.152 17.494 o
6 13 7 1700.760 1721.080 25.125 24.431 o
6 13 8 76.104 76.683 11.434 445.259 o
6 13 9 2884.340 2829.400 30.379 11.874 o
6 13 10 1131.860 1100.550 20.825 42.143 o
6 13 11 423.645 431.666 15.720 119.704 o
6 13 12 0.357 -6.158 10.054 962.538 o
6 13 13 55.587 54.792 11.827 479.730 o
6 13 14 1762.240 1730.140 31.732 21.709 o
6 13 15 3612.080 3606.560 39.587 8.070 o
6 13 16 77.356 72.726 14.793 318.200 o
6 13 17 162.255 160.446 18.374 183.496 o
6 13 18 241.340 214.295 21.396 130.978 o
6 13 19 1832.460 1789.410 41.698 18.005 o
6 13 20 5.156 7.461 20.738 223.404 o
6 13 21 169.138 105.234 23.610 132.930 o
6 13 22 4.668 -4.739 23.003 183.163 o
6 13 23 801.062 785.105 40.852 33.934 o
6 13 24 502.131 512.446 34.254 52.263 o
6 13 25 335.247 289.149 31.895 68.391 o
6 13 26 1.493 -11.296 29.657 110.780 o
6 13 27 445.253 448.911 41.099 42.633 o
6 13 28 167.351 161.147 38.766 57.336 o
6 14 0 6148.900 5976.260 56.392 3.430 o
6 14 1 1107.360 1102.580 18.806 44.344 o
6 14 2 1082.530 1081.760 22.538 42.371 o
6 14 3 2709.910 2719.400 32.365 12.596 o
6 14 4 4836.040 4657.140 41.467 5.299 o
6 14 5 2054.490 1975.280 28.684 18.984 o
6 14 6 3089.390 3009.530 33.809 10.562 o
6 14 7 3986.530 3904.920 38.255 7.126 o
6 14 8 3718.570 3692.450 36.087 7.932 o
6 14 9 2554.640 2476.680 30.039 14.112 o
6 14 10 237.296 261.926 13.566 199.507 o
6 14 11 3747.000 3691.500 38.429 7.766 o
6 14 12 3188.240 3233.420 45.178 9.093 o
6 14 13 9836.450 9670.420 77.114 1.514 o
6 14 14 651.062 588.462 19.405 76.224 o
6 14 15 1338.360 1270.030 40.195 24.701 o
6 14 16 8821.470 8674.490 66.103 1.860 o
6 14 17 63.427 45.400 15.771 310.038 o
6 14 18 138.877 123.035 18.509 194.682 o
6 14 19 842.488 870.366 34.825 38.598 o
6 14 20 5726.830 5462.240 68.044 3.647 o
6 14 21 22.951 13.311 22.219 189.079 o
6 14 22 215.216 245.399 33.226 70.616 o
6 14 23 3641.480 3539.640 72.972 6.161 o
6 14 24 2367.420 2439.070 76.364 8.594 o
6 14 25 286.841 287.564 33.230 66.511 o
6 14 26 455.006 415.799 39.800 44.831 o
6 14 27 697.744 760.875 59.119 21.409 o
6 15 0 13148.600 13028.300 101.169 0.884 o
6 15 1 4.388 0.612 9.426 1056.260 o
6 15 2 340.546 335.439 15.890 141.567 o
6 15 3 654.306 814.555 21.246 65.339 o
6 15 4 461.018 488.196 17.477 103.582 o
6 15 5 1162.120 1127.180 25.154 37.823 o
6 15 6 505.758 576.897 19.946 86.315 o
6 15 7 714.833 759.223 22.120 62.091 o
6 15 8 1584.210 1542.900 32.766 24.037 o
6 15 9 57.603 62.362 13.690 381.889 o
6 15 10 283.192 265.928 15.415 166.293 o
6 15 11 261.762 226.017 20.279 135.097 o
6 15 12 90.171 89.066 18.226 223.359 o
6 15 13 2.851 -10.334 17.414 319.465 o
6 15 14 0.128 -10.326 17.897 304.499 o
6 15 15 61.333 43.441 14.667 350.079 o
6 15 16 2728.120 2681.440 35.836 12.225 o
6 15 17 30.739 20.288 16.051 338.129 o
6 15 18 1.812 -1.704 15.771 390.146 o
6 15 19 332.790 331.122 26.002 88.440 o
6 15 20 296.056 324.001 27.371 85.759 o
6 15 21 42.196 97.745 24.913 141.294 o
6 15 22 4.272 -1.934 23.199 180.197 o
6 15 23 999.169 1001.510 44.250 27.288 o
6 15 24 2454.230 2436.860 65.754 9.711 o
6 15 25 35.816 19.668 29.433 108.301 o
6 15 26 665.629 722.921 51.891 26.419 o
6 15 27 151.376 188.792 57.242 28.087 o
6 16 0 1371.660 1370.990 33.811 26.992 o
6 16 1 117.650 106.551 15.114 269.107 o
6 16 2 5275.350 5241.730 46.467 4.469 o
6 16 3 3210.490 3075.050 36.650 9.885 o
6 16 4 5267.180 5138.830 45.400 4.542 o
6 16 5 10.861 -4.565 12.266 615.146 o
6 16 6 24.612 6.808 13.801 461.121 o
6 16 7 7301.490 7160.590 57.021 2.599 o
6 16 8 15482.000 15032.500 102.735 0.675 o
6 16 9 3739.140 3681.380 39.900 7.720 o
6 16 10 313.199 307.558 16.244 147.642 o
6 16 11 9.337 2.303 10.737 792.216 o
6 16 12 8353.800 8193.450 72.006 2.002 o
6 16 13 324.476 345.631 23.461 99.915 o
6 16 14 2338.780 2248.440 43.697 13.655 o
6 16 15 519.926 494.087 29.184 62.763 o
6 16 16 1061.200 1085.430 35.178 32.481 o
6 16 17 157.452 160.140 18.963 177.562 o
6 16 18 7.802 -4.233 17.995 295.952 o
6 16 19 410.414 396.000 26.394 79.139 o
6 16 20 1903.210 1923.950 57.529 13.433 o
6 16 21 450.508 486.934 31.503 60.330 o
6 16 22 270.164 234.089 28.347 86.656 o
6 16 23 61.977 25.843 29.239 106.966 o
6 16 24 4191.130 4245.120 89.974 4.513 o
6 16 25 324.305 343.516 36.521 55.476 o
6 16 26 116.748 54.919 45.172 45.318 o
6 17 0 147.982 123.949 27.646 104.807 o
6 17 1 4065.610 4068.270 52.269 6.291 o
6 17 2 71.912 51.328 15.610 306.188 o
6 17 3 4516.150 4549.070 46.780 5.592 o
6 17 4 231.349 197.814 16.302 181.847 o
6 17 5 65.260 32.560 12.895 426.712 o
6 17 6 448.930 425.593 19.394 100.886 o
6 17 7 42.277 40.647 14.240 389.620 o
6 17 8 4.616 -4.362 12.805 582.776 o
6 17 9 863.354 801.625 23.841 52.296 o
6 17 10 71.904 36.280 13.346 394.721 o
6 17 11 1434.280 1410.980 27.054 29.198 o
6 17 12 0.243 -22.338 19.163 265.556 o
6 17 13 2688.830 2660.580 46.848 11.131 o
6 17 14 3.760 -18.634 18.855 272.269 o
6 17 15 9.442 23.479 21.324 207.293 o
6 17 16 0.918 -1.674 20.441 233.104 o
6 17 17 1128.760 1077.630 37.928 29.580 o
6 17 18 273.265 250.837 20.044 132.808 o
6 17 19 169.832 124.721 23.223 134.635 o
6 17 20 66.936 48.116 22.698 166.781 o
6 17 21 573.102 591.793 33.537 50.276 o
6 17 22 30.972 3.258 24.724 153.435 o
6 17 23 596.861 579.968 48.259 30.825 o
6 17 24 30.450 15.903 32.892 87.824 o
6 17 25 557.583 496.296 40.342 41.120 o
6 18 0 3869.190 3749.740 89.904 4.962 o
6 18 1 418.998 442.231 25.258 80.862 o
6 18 2 1034.740 1034.850 34.116 34.169 o
6 18 3 2975.770 2972.010 42.904 10.194 o
6 18 4 1620.260 1527.170 33.270 23.551 o
6 18 5 1316.160 1300.090 33.541 28.300 o
6 18 6 1453.860 1491.640 32.538 25.875 o
6 18 7 6536.600 6418.570 58.515 3.079 o
6 18 8 1271.840 1263.430 30.242 31.103 o
6 18 9 2847.660 2771.180 45.295 10.637 o
6 18 10 2980.320 2868.770 37.349 10.843 o
6 18 11 2299.710 2302.940 35.084 15.150 o
6 18 12 4699.310 4770.610 62.897 4.798 o
6 18 13 7648.120 7647.390 79.086 2.223 o
6 18 14 83.310 68.324 22.087 168.615 o
6 18 15 126.056 219.517 29.598 91.654 o
6 18 16 923.034 940.797 34.894 36.306 o
6 18 17 1173.850 1166.300 39.248 27.602 o
6 18 18 917.652 886.855 37.976 34.018 o
6 18 19 102.936 81.138 21.983 163.976 o
6 18 20 617.133 659.810 33.825 47.602 o
6 18 21 121.431 100.404 25.260 126.247 o
6 18 22 12.221 -6.745 28.077 122.338 o
6 18 23 2325.250 2242.210 68.578 9.854 o
6 18 24 424.221 440.224 44.346 38.418 o
6 19 0 1233.330 1160.340 49.746 21.416 o
6 19 1 1546.280 1509.750 39.161 22.063 o
6 19 2 810.312 787.788 34.006 41.059 o
6 19 3 943.329 920.978 34.231 36.739 o
6 19 4 223.531 168.457 19.876 151.067 o
6 19 5 18.879 6.106 16.864 324.237 o
6 19 6 264.507 239.140 21.567 124.354 o
6 19 7 53.356 52.326 17.748 259.622 o
6 19 8 4138.570 4029.230 47.886 6.396 o
6 19 9 50.415 50.783 16.197 304.670 o
6 19 10 21.818 -7.466 14.455 432.952 o
6 19 11 526.872 535.310 21.660 81.166 o
6 19 12 109.141 109.727 15.556 263.395 o
6 19 13 250.955 275.752 25.972 97.726 o
6 19 14 30.092 5.327 21.369 202.679 o
6 19 15 415.577 387.455 28.836 71.287 o
6 19 16 750.511 733.454 33.279 43.993 o
6 19 17 21.213 10.894 22.788 180.883 o
6 19 18 25.829 2.665 25.660 143.702 o
6 19 19 14.527 -37.638 32.446 91.725 o
6 19 20 479.553 414.545 32.634 57.998 o
6 19 21 248.902 214.540 28.531 88.050 o
6 19 22 138.509 87.286 31.088 87.908 o
6 19 23 68.293 50.826 38.637 62.349 o
6 20 0 504.213 442.578 43.511 38.240 o
6 20 1 9928.810 9898.650 96.986 1.405 o
6 20 2 143.446 131.097 25.801 117.344 o
6 20 3 3207.260 3194.310 56.071 8.246 o
6 20 4 0.870 -29.287 20.602 229.503 o
6 20 5 10262.800 10201.400 96.448 1.338 o
6 20 6 710.591 679.639 29.095 52.040 o
6 20 7 1285.270 1292.510 40.204 25.125 o
6 20 8 81.894 70.545 19.131 213.695 o
6 20 9 1949.370 1953.200 43.686 16.301 o
6 20 10 718.877 714.651 26.790 54.893 o
6 20 11 1871.280 1770.800 39.249 18.484 o
6 20 12 95.043 68.239 15.959 274.939 o
6 20 13 1416.010 1386.360 43.238 22.035 o
6 20 14 85.389 56.350 24.045 146.526 o
6 20 15 612.876 606.638 33.122 49.605 o
6 20 16 227.332 188.296 27.191 97.340 o
6 20 17 3967.640 3864.280 66.796 5.892 o
6 20 18 153.924 159.396 26.614 109.025 o
6 20 19 28.140 18.200 25.633 142.394 o
6 20 20 257.406 180.059 36.940 59.102 o
6 20 21 2965.260 2968.490 101.476 5.422 o
6 20 22 383.648 426.031 52.494 29.746 o
6 21 0 111.568 153.102 37.907 61.543 o
6 21 1 554.099 559.374 34.034 50.430 o
6 21 2 338.197 292.311 29.229 76.948 o
6 21 3 4.643 -29.315 23.393 177.161 o
6 21 4 4.823 -13.902 23.230 179.591 o
6 21 5 227.731 211.374 27.859 92.943 o
6 21 6 98.253 84.412 25.489 128.547 o
6 21 7 107.078 120.192 26.035 120.621 o
6 21 8 108.408 110.009 22.876 149.805 o
6 21 9 767.244 795.620 31.902 44.595 o
6 21 10 186.987 148.836 21.550 144.599 o
6 21 11 85.013 66.086 22.114 168.130 o
6 21 12 108.561 117.152 21.559 163.750 o
6 21 13 212.523 216.334 18.757 158.888 o
6 21 14 157.990 109.476 27.107 107.964 o
6 21 15 3098.520 3151.890 60.300 8.161 o
6 21 16 9.084 -5.535 25.852 144.508 o
6 21 17 383.826 393.819 33.276 60.391 o
6 21 18 41.963 14.654 30.605 100.163 o
6 21 19 1599.950 1621.010 90.004 8.723 o
6 21 20 0.263 -40.904 32.521 92.228 o
6 21 21 228.772 189.001 44.400 43.634 o
6 22 0 7029.690 7324.720 146.585 1.783 o
6 22 1 2769.210 2810.450 62.230 9.000 o
6 22 2 2438.110 2410.770 59.631 10.594 o
6 22 3 6.326 5.184 26.314 139.548 o
6 22 4 3033.370 3147.870 65.205 7.879 o
6 22 5 1524.660 1462.970 48.513 18.897 o
6 22 6 2151.410 2232.210 55.852 12.321 o
6 22 7 124.553 94.300 26.517 116.432 o
6 22 8 59.411 42.216 24.974 142.367 o
6 22 9 1194.820 1178.930 41.996 25.677 o
6 22 10 298.196 282.910 26.197 92.274 o
6 22 11 8.357 -26.957 32.135 93.904 o
6 22 12 1480.260 1437.930 40.946 22.236 o
6 22 13 884.189 909.820 39.266 33.207 o
6 22 14 348.293 344.374 33.383 62.420 o
6 22 15 24.127 -16.005 27.985 121.752 o
6 22 16 1198.130 1180.960 46.398 23.255 o
6 22 17 1107.840 1118.430 44.804 25.233 o
6 22 18 396.869 306.012 37.782 51.216 o
6 22 19 83.240 42.508 51.673 35.470 o
6 22 20 743.473 648.620 66.855 17.678 o
6 23 0 1890.420 1981.800 82.286 9.070 o
6 23 1 6.057 -26.244 25.733 146.328 o
6 23 2 201.964 243.061 31.766 76.592 o
6 23 3 942.933 946.325 44.931 27.721 o
6 23 4 62.551 15.216 28.059 116.032 o
6 23 5 823.631 787.884 41.719 32.768 o
6 23 6 150.333 102.189 29.057 97.202 o
6 23 7 91.104 89.734 27.881 110.489 o
6 23 8 2080.170 2158.690 58.124 12.282 o
6 23 9 861.170 931.317 44.327 29.169 o
6 23 10 14.996 -44.654 37.173 70.034 o
6 23 11 103.083 76.207 26.645 119.006 o
6 23 12 14.749 -17.275 22.194 193.712 o
6 23 13 258.078 250.699 31.319 75.063 o
6 23 14 54.642 19.443 38.867 62.555 o
6 23 15 161.899 127.216 38.454 58.831 o
6 23 16 577.671 568.200 38.944 41.974 o
6 23 17 23.672 -23.925 38.051 66.562 o
6 23 18 77.662 58.622 60.471 26.092 o
6 23 19 876.111 758.375 91.952 10.016 o
6 24 0 2933.570 2953.070 94.845 5.882 o
6 24 1 185.825 166.132 31.765 79.589 o
6 24 2 310.716 281.849 34.123 63.075 o
6 24 3 304.709 351.407 35.150 59.297 o
6 24 4 2683.330 2748.050 77.407 7.707 o
6 24 5 217.273 146.596 32.127 76.954 o
6 24 6 81.534 35.026 29.677 101.956 o
6 24 7 1518.290 1561.480 53.555 16.959 o
6 24 8 611.725 645.914 40.868 38.092 o
6 24 9 31.107 11.598 28.440 116.605 o
6 24 10 289.012 224.843 32.150 71.264 o
6 24 11 2000.780 1932.280 81.263 9.064 o
6 24 12 1498.130 1561.330 65.831 13.583 o
6 24 13 920.348 994.145 62.627 17.985 o
6 24 14 1136.040 1186.530 44.364 24.886 o
6 24 15 1318.580 1167.720 58.775 17.192 o
6 24 16 1788.260 1822.360 85.180 8.966 o
6 24 17 19.700 -4.115 36.429 72.705 o
6 25 0 186.896 204.427 48.310 37.987 o
6 25 1 168.321 219.019 34.527 68.868 o
6 25 2 3.672 -17.324 29.041 115.299 o
6 25 3 267.883 262.210 34.987 62.651 o
6 25 4 2.422 -39.508 28.241 122.045 o
6 25 5 131.550 92.239 33.650 76.700 o
6 25 6 85.245 25.735 36.116 70.710 o
6 25 7 777.001 855.163 45.339 29.783 o
6 25 8 116.121 85.751 41.123 53.740 o
6 25 9 421.138 411.101 38.211 48.420 o
6 25 10 127.685 50.403 38.857 59.882 o
6 25 11 378.947 398.407 53.370 29.088 o
6 25 12 21.576 -40.477 42.867 52.628 o
6 25 13 315.590 235.759 55.473 28.340 o
6 25 14 110.981 52.906 48.938 38.997 o
6 25 15 311.919 230.461 63.138 22.450 o
6 25 16 318.611 208.851 73.734 16.844 o
6 26 0 37.661 41.821 45.344 46.444 o
6 26 1 2433.180 2644.510 102.664 5.927 o
6 26 2 6.910 3.662 31.615 96.975 o
6 26 3 807.191 849.423 48.140 27.307 o
6 26 4 146.093 147.527 37.820 60.777 o
6 26 5 1434.040 1457.270 57.071 16.520 o
6 26 6 228.229 228.957 37.402 58.045 o
6 26 7 282.197 264.389 40.069 49.956 o
6 26 8 104.667 8.849 42.731 51.078 o
6 26 9 792.855 698.771 60.135 20.507 o
6 26 10 331.542 326.829 59.623 24.521 o
6 26 11 648.440 635.511 52.662 26.360 o
6 26 12 99.654 30.908 39.953 57.894 o
6 26 13 335.577 312.858 62.526 22.529 o
6 26 14 244.833 143.849 73.376 17.290 o
6 27 0 509.915 669.463 96.346 9.687 o
6 27 1 383.262 409.285 41.893 42.970 o
6 27 2 48.837 26.600 34.283 79.797 o
6 27 3 512.066 521.714 44.784 35.937 o
6 27 4 8.208 -16.606 32.841 89.946 o
6 27 5 51.665 21.437 34.525 78.715 o
6 27 6 26.658 19.087 34.239 81.326 o
6 27 7 122.715 96.168 35.355 70.494 o
6 27 8 310.390 229.477 57.442 26.677 o
6 27 9 0.511 -56.022 48.919 40.762 o
6 27 10 54.641 0.670 48.772 40.308 o
6 27 11 332.036 249.661 61.741 23.233 o
6 28 0 654.015 645.328 67.132 17.912 o
6 28 1 8.158 -20.306 35.255 78.111 o
6 28 2 833.214 805.199 55.684 22.371 o
6 28 3 1801.630 1911.080 73.198 10.725 o
6 28 4 440.525 406.368 43.333 39.821 o
6 28 5 8.754 -10.532 35.030 79.083 o
6 28 6 70.583 83.414 37.327 65.922 o
6 28 7 1239.940 1298.010 69.893 13.772 o
6 28 8 265.856 254.774 55.728 28.415 o
6 29 0 379.786 400.856 63.195 21.674 o
6 29 1 5.365 -54.845 44.109 50.040 o
7 0 2 226.540 204.504 15.675 189.388 o
7 0 4 5524.350 5217.960 51.942 4.172 o
7 0 6 9698.680 9647.820 74.379 1.549 o
7 0 8 190.148 173.159 15.729 207.146 o
7 0 10 5082.440 4998.490 49.468 4.689 o
7 0 12 93.191 103.846 13.714 324.003 o
7 0 14 1418.810 1528.540 43.204 21.443 o
7 0 16 2635.560 2523.740 50.029 11.125 o
7 0 18 1048.120 1004.700 36.492 32.298 o
7 0 20 3729.730 3592.320 70.209 6.174 o
7 0 22 1237.320 1226.650 59.924 17.028 o
7 0 24 794.049 778.292 41.100 33.851 o
7 0 26 985.091 947.386 49.930 24.074 o
7 0 28 8.139 47.881 33.583 84.690 o
7 0 30 130.396 133.105 52.602 33.381 o
7 1 1 4529.890 4450.250 30.280 6.082 o
7 1 2 199.364 207.067 10.770 269.156 o
7 1 3 4357.380 4331.300 31.074 6.403 o
7 1 4 5478.880 5589.490 37.185 4.301 o
7 1 5 5011.290 5075.110 35.582 5.005 o
7 1 6 9051.140 8821.990 49.443 1.857 o
7 1 7 435.476 426.441 14.467 124.009 o
7 1 8 0.462 1.829 8.505 1329.700 o
7 1 9 5522.290 5418.040 36.300 4.349 o
7 1 10 14658.700 14288.200 68.190 0.775 o
7 1 11 1025.890 989.330 20.270 47.424 o
7 1 12 4404.250 4449.100 35.038 6.142 o
7 1 13 2356.620 2336.570 28.218 15.803 o
7 1 14 13689.300 13140.300 70.802 0.880 o
7 1 15 1401.920 1347.560 25.227 31.086 o
7 1 16 3234.450 3097.010 39.262 9.596 o
7 1 17 230.807 220.244 17.348 167.847 o
7 1 18 7440.780 7191.280 57.344 2.538 o
7 1 19 649.045 697.788 23.714 63.864 o
7 1 20 32.293 52.687 15.439 344.828 o
7 1 21 667.643 693.960 30.537 50.875 o
7 1 22 4969.670 4921.240 51.593 4.781 o
7 1 23 36.127 57.244 18.019 260.874 o
7 1 24 86.360 86.755 19.702 199.599 o
7 1 25 2048.540 2033.410 48.054 14.618 o
7 1 26 4076.150 4019.120 58.216 6.054 o
7 1 27 926.520 897.462 35.648 35.925 o
7 1 28 2978.450 2992.310 61.925 8.411 o
7 1 29 737.729 798.111 43.043 32.660 o
7 1 30 2683.360 2815.350 93.622 6.287 o
7 2 1 23405.800 23456.100 91.753 0.317 o
7 2 2 360.179 315.567 12.458 162.254 o
7 2 3 63.970 84.516 9.853 545.312 o
7 2 4 665.243 655.286 15.910 80.468 o
7 2 5 2490.920 2482.010 24.134 15.135 o
7 2 6 41.863 46.577 10.076 645.604 o
7 2 7 1186.870 1175.380 17.493 41.927 o
7 2 8 589.865 570.716 14.102 95.489 o
7 2 9 4296.120 4175.090 30.773 6.629 o
7 2 10 988.020 996.990 23.038 45.824 o
7 2 11 2189.780 2159.940 25.633 17.866 o
7 2 12 2365.070 2326.230 26.702 15.999 o
7 2 13 242.930 246.004 13.846 197.262 o
7 2 14 702.184 687.791 19.103 70.295 o
7 2 15 852.520 854.218 22.710 53.221 o
7 2 16 261.402 249.102 16.460 164.782 o
7 2 17 6711.980 6596.210 54.452 2.995 o
7 2 18 215.814 235.354 17.609 167.144 o
7 2 19 38.598 26.089 14.733 380.772 o
7 2 20 488.129 478.020 21.420 87.212 o
7 2 21 733.457 735.092 25.348 56.310 o
7 2 22 1257.280 1259.740 32.045 30.270 o
7 2 23 3271.800 3303.650 53.238 8.221 o
7 2 24 107.863 103.552 19.360 195.247 o
7 2 25 744.757 765.903 31.717 45.822 o
7 2 26 343.896 314.213 26.587 85.846 o
7 2 27 270.886 308.932 29.005 81.373 o
7 2 28 192.263 187.809 29.020 90.841 o
7 2 29 102.254 117.455 30.350 93.173 o
7 2 30 238.876 227.938 35.094 64.075 o
7 3 1 9560.790 9132.530 47.783 1.714 o
7 3 2 6004.670 5877.470 37.119 3.792 o
7 3 3 53.371 24.953 8.387 809.824 o
7 3 4 5778.210 5760.180 36.600 4.004 o
7 3 5 27416.000 26857.600 105.622 0.238 o
7 3 6 252.115 257.292 12.023 211.662 o
7 3 7 15360.700 14818.500 69.274 0.716 o
7 3 8 46.321 40.199 7.889 864.736 o
7 3 9 18941.100 18511.300 76.665 0.482 o
7 3 10 115.961 91.237 9.385 454.796 o
7 3 11 13257.500 12764.700 60.577 0.942 o
7 3 12 5153.370 5025.630 36.370 4.870 o
7 3 13 1677.110 1616.820 24.037 25.682 o
7 3 14 954.844 970.888 21.779 48.581 o
7 3 15 4062.710 3911.960 39.495 6.940 o
7 3 16 64.911 44.134 13.191 405.433 o
7 3 17 6391.250 6261.040 53.347 3.254 o
7 3 18 171.913 155.117 16.674 204.075 o
7 3 19 3655.960 3604.340 42.841 7.809 o
7 3 20 496.928 469.455 22.041 84.800 o
7 3 21 4543.600 4515.670 49.366 5.501 o
7 3 22 1306.020 1393.650 45.966 21.705 o
7 3 23 1885.220 1904.060 41.635 17.327 o
7 3 24 1.069 11.153 17.804 303.015 o
7 3 25 2350.740 2507.820 57.538 10.995 o
7 3 26 8.885 1.070 22.137 196.263 o
7 3 27 4306.850 4430.180 70.012 5.090 o
7 3 28 633.777 691.203 41.811 36.248 o
7 3 29 193.721 179.242 32.826 74.651 o
7 3 30 565.843 615.883 43.162 36.346 o
7 4 1 2488.070 2323.640 21.934 15.864 o
7 4 2 3893.240 3858.890 28.269 7.720 o
7 4 3 255.935 265.903 11.936 209.220 o
7 4 4 2038.920 1941.020 22.430 20.534 o
7 4 5 1212.820 1216.810 18.813 39.873 o
7 4 6 357.158 363.529 12.518 156.515 o
7 4 7 10.812 13.416 7.158 1515.030 o
7 4 8 981.912 950.276 16.209 53.609 o
7 4 9 2289.260 2292.440 23.917 16.982 o
7 4 10 5905.020 5788.430 37.996 3.884 o
7 4 11 147.103 162.843 10.576 331.769 o
7 4 12 10121.800 9988.220 53.244 1.510 o
7 4 13 2838.820 2840.000 28.779 12.171 o
7 4 14 70.474 73.645 11.810 439.157 o
7 4 15 20.818 11.143 12.742 535.432 o
7 4 16 1114.090 1135.440 26.791 37.543 o
7 4 17 363.340 362.937 18.754 118.378 o
7 4 18 2682.860 2617.040 36.173 12.494 o
7 4 19 147.855 188.496 16.958 202.691 o
7 4 20 561.384 598.720 23.119 72.754 o
7 4 21 3.883 27.546 15.455 386.958 o
7 4 22 320.767 349.920 22.542 104.606 o
7 4 23 75.448 109.737 19.884 196.526 o
7 4 24 539.095 572.547 29.879 58.785 o
7 4 25 214.560 211.242 25.308 108.131 o
7 4 26 17.511 2.703 23.242 175.991 o
7 4 27 8.952 8.093 25.525 147.535 o
7 4 28 701.346 745.087 41.423 35.187 o
7 4 29 24.559 -24.373 30.932 100.038 o
7 4 30 21.165 29.450 33.375 85.508 o
7 5 1 10708.000 10382.500 50.903 1.388 o
7 5 2 6595.470 6379.910 36.680 3.273 o
7 5 3 46697.000 46058.500 156.208 0.085 o
7 5 4 5845.740 5913.850 36.825 3.895 o
7 5 5 756.049 712.054 15.541 72.523 o
7 5 6 17401.200 16913.900 73.246 0.566 o
7 5 7 16420.500 16232.800 72.720 0.623 o
7 5 8 1414.360 1397.660 21.757 32.113 o
7 5 9 1659.760 1632.300 21.192 26.712 o
7 5 10 15563.600 15099.700 68.969 0.697 o
7 5 11 511.547 476.926 14.943 107.485 o
7 5 12 4435.690 4272.470 33.559 6.264 o
7 5 13 6948.040 6984.700 46.227 2.868 o
7 5 14 2678.660 2582.190 28.686 13.422 o
7 5 15 4490.690 4429.900 39.033 5.925 o
7 5 16 167.236 152.677 14.440 241.766 o
7 5 17 653.387 661.128 21.086 70.021 o
7 5 18 716.249 712.810 25.599 57.035 o
7 5 19 5626.330 5504.720 49.851 4.023 o
7 5 20 233.943 250.363 18.476 152.901 o
7 5 21 22.082 45.850 17.343 291.358 o
7 5 22 375.989 335.415 22.743 98.688 o
7 5 23 2867.060 2937.020 45.891 10.274 o
7 5 24 62.845 56.623 20.781 194.442 o
7 5 25 61.332 34.649 21.326 189.466 o
7 5 26 2433.810 2450.020 62.002 10.233 o
7 5 27 351.853 359.121 34.509 59.124 o
7 5 28 1276.710 1237.610 67.384 14.454 o
7 5 29 1339.470 1378.140 74.842 12.157 o
7 5 30 2006.270 2015.580 82.428 8.827 o
7 6 1 2457.710 2433.550 23.538 15.533 o
7 6 2 406.440 384.934 11.991 145.550 o
7 6 3 1804.430 1798.030 22.098 23.669 o
7 6 4 66.616 78.359 8.203 655.803 o
7 6 5 1192.430 1124.490 17.151 42.701 o
7 6 6 1124.450 1163.030 22.020 40.619 o
7 6 7 2896.640 2917.280 27.059 11.934 o
7 6 8 203.493 218.014 11.003 259.456 o
7 6 9 2403.770 2418.360 25.417 15.665 o
7 6 10 37.040 35.474 9.524 737.538 o
7 6 11 138.915 143.294 11.925 315.482 o
7 6 12 1.483 -0.347 9.844 995.355 o
7 6 13 670.072 665.623 18.856 73.537 o
7 6 14 765.138 755.188 18.394 65.910 o
7 6 15 1198.410 1177.860 23.584 37.571 o
7 6 16 82.129 63.655 13.158 373.659 o
7 6 17 1867.330 1834.500 29.269 20.985 o
7 6 18 205.679 180.819 18.775 164.527 o
7 6 19 30.291 14.325 16.269 333.006 o
7 6 20 1665.420 1688.030 42.671 19.182 o
7 6 21 1913.210 1912.350 45.342 16.212 o
7 6 22 0.129 -1.440 18.477 285.694 o
7 6 23 1405.720 1372.000 37.386 24.848 o
7 6 24 1.762 -23.796 20.603 229.129 o
7 6 25 2286.830 2207.740 65.861 10.368 o
7 6 26 1.239 4.468 26.498 138.434 o
7 6 27 106.216 99.888 34.566 74.088 o
7 6 28 306.284 276.551 45.289 40.202 o
7 6 29 40.497 36.807 32.713 87.507 o
7 6 30 414.697 414.229 40.855 43.967 o
7 7 1 3775.220 3741.150 28.988 8.064 o
7 7 2 36283.700 35685.900 132.491 0.138 o
7 7 3 5709.580 5729.810 35.468 4.081 o
7 7 4 6378.100 6409.020 38.248 3.375 o
7 7 5 60.368 57.752 8.158 722.902 o
7 7 6 12039.400 11640.400 58.689 1.118 o
7 7 7 693.447 683.484 15.425 78.189 o
7 7 8 50.874 47.439 8.077 798.535 o
7 7 9 7.767 13.275 8.383 1203.310 o
7 7 10 584.274 594.578 16.293 89.057 o
7 7 11 1852.260 1784.300 24.100 22.719 o
7 7 12 5824.800 5911.660 42.109 3.847 o
7 7 13 1263.120 1291.650 21.921 35.985 o
7 7 14 1659.450 1706.820 26.781 24.459 o
7 7 15 9106.880 8798.930 58.882 1.812 o
7 7 16 1136.250 1009.640 26.380 38.770 o
7 7 17 324.011 305.565 18.967 127.355 o
7 7 18 12353.100 12203.700 81.418 1.020 o
7 7 19 1534.230 1512.840 34.161 24.168 o
7 7 20 2924.410 2787.840 42.828 10.629 o
7 7 21 32.852 73.746 19.400 227.143 o
7 7 22 4864.420 4929.680 59.720 4.666 o
7 7 23 2840.030 2879.660 62.394 8.761 o
7 7 24 2099.560 2082.060 66.807 10.855 o
7 7 25 552.263 505.981 33.785 51.728 o
7 7 26 1951.400 1954.030 63.997 11.931 o
7 7 27 816.002 830.977 44.562 30.107 o
7 7 28 679.756 803.673 45.712 30.916 o
7 7 29 524.222 596.938 52.133 28.021 o
7 7 30 2338.750 2554.690 120.459 4.854 o
7 8 1 410.730 412.714 11.755 142.812 o
7 8 2 460.708 461.603 13.259 122.278 o
7 8 3 125.462 122.753 8.784 434.740 o
7 8 4 1822.950 1777.590 20.192 24.045 o
7 8 5 1369.520 1295.620 20.467 34.541 o
7 8 6 2534.350 2591.190 26.889 14.297 o
7 8 7 268.846 275.468 12.712 194.439 o
7 8 8 439.158 425.579 14.543 123.142 o
7 8 9 2430.560 2364.120 27.766 15.359 o
7 8 10 2748.470 2743.420 30.030 12.623 o
7 8 11 956.437 963.622 21.693 48.740 o
7 8 12 1856.600 1800.910 27.673 21.661 o
7 8 13 12527.200 12383.500 71.241 1.011 o
7 8 14 685.256 692.720 20.615 68.201 o
7 8 15 1218.900 1196.360 27.433 34.365 o
7 8 16 464.624 478.845 21.282 89.651 o
7 8 17 300.579 311.261 20.042 123.751 o
7 8 18 904.269 903.781 30.487 41.541 o
7 8 19 24.663 7.440 18.323 273.189 o
7 8 20 3.044 -6.970 18.039 297.720 o
7 8 21 86.684 79.248 20.750 184.636 o
7 8 22 861.262 896.516 33.427 39.432 o
7 8 23 830.446 897.004 35.847 37.502 o
7 8 24 46.034 32.411 29.546 106.012 o
7 8 25 738.582 748.631 37.988 38.292 o
7 8 26 272.697 226.148 39.830 51.148 o
7 8 27 31.775 34.457 29.756 105.752 o
7 8 28 106.392 120.141 34.397 74.270 o
7 8 29 331.249 290.240 46.386 38.146 o
7 9 1 26.766 28.377 8.052 1018.490 o
7 9 2 12899.300 12706.400 62.458 0.974 o
7 9 3 6903.480 6763.200 40.290 2.986 o
7 9 4 2595.390 2514.130 26.628 14.212 o
7 9 5 1563.330 1518.940 22.760 28.323 o
7 9 6 6341.630 6119.660 42.015 3.446 o
7 9 7 518.423 523.032 15.926 100.527 o
7 9 8 2528.710 2481.460 27.689 14.517 o
7 9 9 73.562 70.723 10.579 498.048 o
7 9 10 9020.610 8856.230 53.733 1.845 o
7 9 11 88.915 129.539 13.053 335.986 o
7 9 12 294.873 307.646 16.145 152.382 o
7 9 13 11705.700 11509.500 70.084 1.144 o
7 9 14 7534.850 7262.550 53.517 2.518 o
7 9 15 206.641 216.079 17.877 169.241 o
7 9 16 5138.510 5068.880 53.103 4.526 o
7 9 17 3389.340 3383.790 46.000 8.400 o
7 9 18 1646.100 1662.750 37.139 21.276 o
7 9 19 3066.650 2987.030 47.517 9.511 o
7 9 20 769.748 735.347 29.862 48.131 o
7 9 21 112.549 122.184 22.274 154.258 o
7 9 22 1210.400 1253.110 38.158 27.302 o
7 9 23 3217.910 3147.520 55.813 8.292 o
7 9 24 1197.800 1147.280 43.547 24.935 o
7 9 25 388.167 405.450 32.529 61.882 o
7 9 26 860.945 872.465 53.856 23.004 o
7 9 27 73.207 99.269 31.436 90.060 o
7 9 28 4.406 -5.819 30.595 103.859 o
7 9 29 122.323 106.832 34.520 73.372 o
7 10 1 4090.450 4001.580 30.645 7.129 o
7 10 2 7320.880 7160.110 43.905 2.686 o
7 10 3 513.441 555.304 16.641 96.981 o
7 10 4 3092.600 3074.890 31.220 10.641 o
7 10 5 14.041 -1.416 9.604 949.281 o
7 10 6 826.080 816.128 20.312 58.394 o
7 10 7 6275.600 6253.120 45.618 3.407 o
7 10 8 562.336 551.485 17.188 90.629 o
7 10 9 1004.140 994.460 21.723 46.656 o
7 10 10 1963.250 1855.910 29.083 20.109 o
7 10 11 198.146 202.680 14.332 217.345 o
7 10 12 2066.700 2020.940 29.660 18.514 o
7 10 13 38.948 40.295 13.329 438.315 o
7 10 14 874.907 874.750 24.786 49.403 o
7 10 15 214.419 213.635 17.367 172.885 o
7 10 16 50.969 58.251 17.700 260.505 o
7 10 17 1765.150 1783.910 37.687 19.652 o
7 10 18 0.185 -24.397 17.045 335.627 o
7 10 19 0.110 -13.584 18.791 276.231 o
7 10 20 613.844 598.691 29.415 56.347 o
7 10 21 995.972 1004.600 35.043 34.318 o
7 10 22 135.222 125.390 23.498 137.673 o
7 10 23 2573.980 2601.730 57.880 10.204 o
7 10 24 112.949 123.511 33.937 75.690 o
7 10 25 17.820 9.398 25.927 141.574 o
7 10 26 41.377 68.403 31.476 93.055 o
7 10 27 0.130 12.797 36.713 72.122 o
7 10 28 40.578 20.786 34.842 77.887 o
7 10 29 48.553 175.636 122.689 6.436 o
7 11 1 2941.550 2802.790 25.879 12.075 o
7 11 2 491.651 505.884 13.560 113.125 o
7 11 3 12243.300 11886.000 64.650 1.074 o
7 11 4 5548.480 5534.880 42.718 4.185 o
7 11 5 1562.050 1505.740 27.488 26.596 o
7 11 6 3200.560 3108.310 32.940 10.131 o
7 11 7 3694.140 3529.350 35.510 8.184 o
7 11 8 5560.740 5531.310 44.273 4.153 o
7 11 9 121.203 111.391 12.778 322.729 o
7 11 10 769.174 729.171 19.201 65.069 o
7 11 11 6903.420 6640.480 48.890 2.946 o
7 11 12 2366.430 2285.610 30.784 15.513 o
7 11 13 4139.520 4137.390 42.175 6.535 o
7 11 14 112.085 86.322 15.506 269.726 o
7 11 15 5231.200 5102.980 53.684 4.420 o
7 11 16 105.376 96.839 16.439 249.949 o
7 11 17 1431.060 1425.780 39.756 23.245 o
7 11 18 565.854 551.656 26.479 65.644 o
7 11 19 1184.470 1164.250 35.572 29.797 o
7 11 20 557.060 543.019 28.968 60.612 o
7 11 21 82.709 97.702 23.002 154.569 o
7 11 22 50.565 47.948 24.097 153.020 o
7 11 23 3467.840 3524.620 64.197 6.934 o
7 11 24 291.876 340.853 33.670 63.926 o
7 11 25 157.106 152.804 29.321 93.256 o
7 11 26 563.441 585.676 37.939 43.538 o
7 11 27 1485.290 1487.790 75.809 11.465 o
7 11 28 1144.350 1128.070 75.081 12.909 o
7 12 1 401.286 372.108 13.787 138.401 o
7 12 2 239.099 252.776 13.477 201.533 o
7 12 3 1270.670 1228.530 23.754 35.389 o
7 12 4 14.961 9.754 10.475 782.863 o
7 12 5 2069.740 2036.390 28.774 18.617 o
7 12 6 71.104 82.132 12.213 413.912 o
7 12 7 3633.230 3624.400 36.994 8.140 o
7 12 8 290.922 261.902 15.411 164.835 o
7 12 9 1203.640 1168.080 23.683 37.496 o
7 12 10 3343.810 3257.380 35.015 9.379 o
7 12 11 0.577 -6.416 10.744 841.984 o
7 12 12 1018.020 980.008 23.381 44.850 o
7 12 13 1485.200 1525.470 28.755 26.936 o
7 12 14 0.360 -14.500 13.097 567.843 o
7 12 15 224.089 221.098 17.744 165.498 o
7 12 16 321.914 278.152 18.757 131.296 o
7 12 17 892.585 874.147 32.190 40.318 o
7 12 18 1601.710 1581.830 41.946 20.279 o
7 12 19 382.125 422.485 26.269 80.564 o
7 12 20 616.308 625.734 29.756 55.117 o
7 12 21 843.911 800.995 33.221 41.077 o
7 12 22 515.668 466.985 32.944 55.157 o
7 12 23 5.605 8.235 25.582 147.439 o
7 12 24 37.017 82.418 29.396 105.597 o
7 12 25 65.658 73.614 31.703 90.007 o
7 12 26 1188.680 1193.570 49.567 21.707 o
7 12 27 388.079 400.476 42.109 42.622 o
7 12 28 0.184 16.665 33.694 85.454 o
7 13 1 2238.530 2166.440 25.422 17.533 o
7 13 2 4563.280 4398.060 44.011 5.709 o
7 13 3 298.804 262.603 14.673 168.976 o
7 13 4 119.665 108.300 12.661 328.722 o
7 13 5 3418.380 3294.790 37.551 8.982 o
7 13 6 513.853 510.664 18.263 93.930 o
7 13 7 648.230 625.711 20.201 73.359 o
7 13 8 823.903 893.125 22.770 53.492 o
7 13 9 3269.290 3193.070 34.873 9.678 o
7 13 10 1853.380 1774.190 27.830 21.776 o
7 13 11 7737.290 7507.510 52.349 2.409 o
7 13 12 1723.670 1726.470 27.900 23.291 o
7 13 13 769.206 704.722 21.843 61.258 o
7 13 14 1772.870 1690.250 35.266 20.701 o
7 13 15 2222.130 2240.390 37.392 15.335 o
7 13 16 1596.870 1551.890 31.687 24.269 o
7 13 17 798.651 768.211 31.745 44.344 o
7 13 18 154.244 142.582 20.977 157.432 o
7 13 19 153.854 170.840 24.715 121.621 o
7 13 20 17.955 -4.467 21.823 199.210 o
7 13 21 1843.400 1766.780 59.671 13.476 o
7 13 22 488.641 471.840 34.175 53.458 o
7 13 23 602.930 519.245 35.804 46.670 o
7 13 24 485.590 441.923 35.586 51.232 o
7 13 25 1701.570 1754.000 55.335 15.110 o
7 13 26 5.437 4.144 33.871 84.625 o
7 13 27 1992.660 1957.470 75.107 9.944 o
7 14 1 1061.180 1051.680 23.827 42.246 o
7 14 2 1612.590 1586.240 29.001 24.912 o
7 14 3 2.792 -19.095 11.384 740.880 o
7 14 4 4.004 -4.710 11.024 783.538 o
7 14 5 3.606 6.153 11.512 709.344 o
7 14 6 189.714 192.527 15.258 210.055 o
7 14 7 54.581 74.310 13.074 404.329 o
7 14 8 220.300 229.842 15.875 185.058 o
7 14 9 763.412 737.598 22.220 60.131 o
7 14 10 404.781 400.152 17.760 115.053 o
7 14 11 200.675 206.774 15.684 197.693 o
7 14 12 4034.070 3915.000 40.252 6.956 o
7 14 13 3.139 6.738 13.171 547.012 o
7 14 14 775.789 749.772 28.538 49.617 o
7 14 15 214.827 230.243 18.952 154.950 o
7 14 16 0.249 -41.751 15.614 399.854 o
7 14 17 156.299 143.287 22.970 137.535 o
7 14 18 1980.060 1932.980 42.998 16.349 o
7 14 19 832.803 793.121 34.215 40.270 o
7 14 20 574.409 578.054 39.116 41.700 o
7 14 21 36.216 11.297 25.030 148.230 o
7 14 22 827.317 837.437 40.723 33.275 o
7 14 23 605.477 587.275 39.103 41.008 o
7 14 24 76.357 100.849 29.584 100.221 o
7 14 25 2091.370 2144.370 78.043 9.148 o
7 14 26 361.712 366.820 37.124 52.709 o
7 15 1 456.899 498.461 18.895 98.099 o
7 15 2 4538.510 4280.980 43.372 5.834 o
7 15 3 72.597 78.944 14.193 338.864 o
7 15 4 547.700 532.253 20.627 82.710 o
7 15 5 2.679 1.190 11.886 678.836 o
7 15 6 11753.400 11481.800 75.864 1.129 o
7 15 7 817.849 832.102 24.543 52.447 o
7 15 8 1214.100 1195.090 27.367 34.511 o
7 15 9 1.148 -11.302 13.281 550.428 o
7 15 10 9780.000 9620.980 66.652 1.564 o
7 15 11 599.018 636.376 22.166 71.621 o
7 15 12 7139.890 6851.570 56.816 2.727 o
7 15 13 766.327 788.125 23.811 56.361 o
7 15 14 3240.150 3166.310 42.623 9.240 o
7 15 15 282.543 231.835 19.653 135.708 o
7 15 16 1899.700 1861.240 33.990 19.362 o
7 15 17 67.537 64.101 20.082 203.319 o
7 15 18 885.193 877.474 32.538 40.072 o
7 15 19 374.126 388.897 27.454 78.063 o
7 15 20 1.365 -5.003 23.706 173.291 o
7 15 21 292.969 295.464 30.248 75.805 o
7 15 22 2562.820 2433.490 75.108 8.396 o
7 15 23 134.964 169.111 30.670 87.478 o
7 15 24 2.032 18.404 28.096 122.284 o
7 15 25 1111.310 1208.460 49.573 22.229 o
7 15 26 1994.880 2075.500 71.869 10.311 o
7 16 1 1179.850 1172.350 33.286 31.311 o
7 16 2 1050.610 1057.230 27.070 39.608 o
7 16 3 38.153 23.846 14.058 414.130 o
7 16 4 833.284 802.289 24.614 52.329 o
7 16 5 11.922 2.116 13.546 504.918 o
7 16 6 466.154 489.999 20.413 92.080 o
7 16 7 827.682 731.162 24.135 54.558 o
7 16 8 1567.610 1561.600 30.893 24.847 o
7 16 9 3268.940 3273.210 40.912 9.158 o
7 16 10 0.005 -0.559 13.861 507.777 o
7 16 11 7.452 13.707 13.653 494.872 o
7 16 12 359.709 377.669 19.305 114.936 o
7 16 13 3124.620 3122.430 39.822 9.819 o
7 16 14 184.898 184.848 16.544 195.985 o
7 16 15 1569.020 1558.710 31.802 24.492 o
7 16 16 8.055 -1.333 15.191 411.998 o
7 16 17 674.508 736.310 32.242 47.397 o
7 16 18 42.910 14.047 20.783 207.678 o
7 16 19 0.651 -4.636 23.157 181.774 o
7 16 20 8.763 -44.440 24.015 167.263 o
7 16 21 35.542 31.884 31.802 92.880 o
7 16 22 13.783 -13.191 26.984 132.110 o
7 16 23 1090.050 1103.040 46.089 24.728 o
7 16 24 442.561 401.581 38.846 46.884 o
7 16 25 681.892 644.778 50.363 27.801 o
7 17 1 755.341 734.176 31.337 46.490 o
7 17 2 1955.860 1888.100 41.518 16.975 o
7 17 3 4.816 -14.309 15.896 380.693 o
7 17 4 5.320 -6.628 14.756 440.041 o
7 17 5 1964.010 1912.950 34.457 18.574 o
7 17 6 6684.690 6406.340 57.187 3.025 o
7 17 7 5253.050 4988.650 66.739 4.152 o
7 17 8 545.287 518.836 22.075 79.232 o
7 17 9 1350.450 1383.290 32.242 27.988 o
7 17 10 9050.820 8848.580 72.142 1.762 o
7 17 11 9183.050 8990.030 71.179 1.723 o
7 17 12 798.345 753.645 25.726 52.892 o
7 17 13 6077.520 5872.180 54.262 3.532 o
7 17 14 3123.420 3027.730 52.458 8.897 o
7 17 15 5191.970 5040.710 51.793 4.520 o
7 17 16 4.177 -0.678 16.829 340.725 o
7 17 17 2463.830 2325.920 67.726 9.564 o
7 17 18 2184.850 2198.090 59.490 11.651 o
7 17 19 53.050 16.270 22.801 172.250 o
7 17 20 107.710 29.388 27.637 113.639 o
7 17 21 369.722 368.511 33.550 60.706 o
7 17 22 620.182 638.820 38.305 41.269 o
7 17 23 145.587 86.274 37.764 61.946 o
7 17 24 110.859 101.997 34.697 73.324 o
7 18 1 632.572 636.624 29.340 55.096 o
7 18 2 2525.860 2408.160 47.733 11.989 o
7 18 3 154.779 130.463 22.330 144.833 o
7 18 4 2023.110 1975.520 43.601 15.858 o
7 18 5 1819.460 1825.280 37.019 19.282 o
7 18 6 754.727 723.607 26.506 53.847 o
7 18 7 131.034 122.299 17.849 207.448 o
7 18 8 693.251 655.602 28.004 54.899 o
7 18 9 45.101 37.009 15.967 321.607 o
7 18 10 158.016 124.964 17.544 201.906 o
7 18 11 33.020 27.690 15.646 348.080 o
7 18 12 80.707 70.633 16.266 275.446 o
7 18 13 245.498 250.629 18.928 146.582 o
7 18 14 1861.850 1842.870 39.795 18.156 o
7 18 15 356.665 355.269 20.209 112.075 o
7 18 16 17.700 -10.566 17.971 290.157 o
7 18 17 91.101 50.022 25.158 135.014 o
7 18 18 253.538 235.102 31.526 74.964 o
7 18 19 192.398 132.911 34.581 69.491 o
7 18 20 1684.810 1633.900 50.324 16.869 o
7 18 21 347.097 287.183 31.472 69.186 o
7 18 22 1.317 -29.654 30.271 106.357 o
7 18 23 237.077 187.235 34.712 66.095 o
7 18 24 104.324 171.886 155.562 4.007 o
7 19 1 4646.140 4515.680 59.655 5.070 o
7 19 2 4213.820 4148.190 57.431 5.832 o
7 19 3 2556.770 2447.530 51.662 11.279 o
7 19 4 403.213 438.312 28.961 70.232 o
7 19 5 4177.800 4152.800 65.714 5.534 o
7 19 6 11.149 -22.169 18.129 289.497 o
7 19 7 1532.370 1500.290 37.756 22.789 o
7 19 8 58.632 32.659 18.693 239.904 o
7 19 9 3151.530 3128.860 49.166 8.990 o
7 19 10 15.335 4.864 18.920 262.756 o
7 19 11 39.219 29.636 19.195 238.284 o
7 19 12 2866.750 2809.780 48.818 10.158 o
7 19 13 7.644 -20.694 18.054 294.141 o
7 19 14 814.596 787.315 26.932 50.027 o
7 19 15 53.869 16.977 19.721 223.587 o
7 19 16 2.091 -4.415 31.308 99.377 o
7 19 17 472.960 507.943 35.030 51.708 o
7 19 18 4005.810 3918.610 89.986 4.779 o
7 19 19 3908.990 3898.400 112.715 3.956 o
7 19 20 380.093 344.270 31.772 65.510 o
7 19 21 118.308 63.035 44.289 46.941 o
7 19 22 17.936 12.040 27.208 128.659 o
7 19 23 1170.630 1148.540 70.458 14.058 o
7 20 1 864.204 874.223 37.733 35.224 o
7 20 2 0.371 8.289 21.502 209.486 o
7 20 3 247.792 223.007 26.396 98.189 o
7 20 4 129.115 82.764 23.653 140.740 o
7 20 5 409.915 438.031 30.445 65.744 o
7 20 6 23.772 24.160 22.903 176.866 o
7 20 7 386.777 397.766 29.992 69.061 o
7 20 8 9.878 3.332 18.465 279.051 o
7 20 9 188.263 161.214 21.862 140.435 o
7 20 10 296.819 335.195 25.227 94.637 o
7 20 11 147.964 130.398 22.201 147.348 o
7 20 12 0.983 -26.085 19.107 266.685 o
7 20 13 49.296 41.656 21.417 190.489 o
7 20 14 1.549 -14.748 19.031 268.524 o
7 20 15 173.545 129.431 27.615 102.365 o
7 20 16 2.780 -14.510 26.300 140.627 o
7 20 17 745.280 733.768 44.190 31.918 o
7 20 18 227.538 209.000 32.734 72.598 o
7 20 19 37.836 -5.853 30.380 102.534 o
7 20 20 2.686 -44.407 30.389 105.414 o
7 20 21 114.581 88.917 39.841 56.997 o
7 20 22 93.845 34.622 30.625 95.308 o
7 21 1 521.069 580.512 34.781 49.749 o
7 21 2 1014.960 962.808 40.589 29.930 o
7 21 3 6701.590 6551.660 85.199 2.658 o
7 21 4 282.362 258.169 31.131 74.256 o
7 21 5 169.490 137.062 27.782 101.403 o
7 21 6 448.425 516.781 35.521 51.349 o
7 21 7 2191.580 2165.960 55.187 12.412 o
7 21 8 26.540 1.616 23.671 167.941 o
7 21 9 453.379 447.006 30.279 64.035 o
7 21 10 207.998 209.744 23.557 120.415 o
7 21 11 542.469 513.405 29.291 61.133 o
7 21 12 186.353 160.035 23.472 127.439 o
7 21 13 2786.560 2882.690 66.985 8.415 o
7 21 14 1114.210 1172.220 46.278 24.088 o
7 21 15 1269.700 1282.790 48.160 21.426 o
7 21 16 1276.300 1354.070 63.416 15.429 o
7 21 17 1348.280 1428.770 78.443 11.300 o
7 21 18 642.238 642.397 39.161 39.689 o
7 21 19 3050.860 3070.110 75.521 7.083 o
7 21 20 235.955 161.609 36.664 60.863 o
7 22 1 52.103 28.668 26.422 130.300 o
7 22 2 464.462 443.464 35.093 52.793 o
7 22 3 2.312 -27.297 25.511 149.511 o
7 22 4 694.114 683.894 40.021 37.343 o
7 22 5 1636.730 1620.470 51.653 16.768 o
7 22 6 863.465 926.589 42.883 30.311 o
7 22 7 35.229 18.040 26.914 128.735 o
7 22 8 198.438 173.738 29.689 87.694 o
7 22 9 37.247 4.573 25.924 138.988 o
7 22 10 1660.010 1588.520 49.094 17.504 o
7 22 11 257.025 255.546 29.770 80.873 o
7 22 12 1085.650 1100.010 38.185 29.830 o
7 22 13 85.161 66.956 33.269 81.399 o
7 22 14 90.544 61.045 33.373 80.804 o
7 22 15 4.690 -45.936 29.322 113.008 o
7 22 16 143.504 133.209 54.111 31.526 o
7 22 17 50.898 30.186 32.169 89.908 o
7 22 18 9.450 -27.609 43.440 51.507 o
7 22 19 150.921 40.836 45.801 43.706 o
7 23 1 0.385 -17.085 27.502 128.940 o
7 23 2 3832.290 3911.430 74.293 5.658 o
7 23 3 33.845 -7.450 28.007 120.453 o
7 23 4 243.622 252.387 36.456 59.654 o
7 23 5 817.532 786.650 43.915 30.906 o
7 23 6 724.473 726.135 41.489 34.907 o
7 23 7 228.301 149.058 30.698 82.067 o
7 23 8 147.025 129.628 29.091 96.174 o
7 23 9 199.872 183.063 31.010 81.436 o
7 23 10 465.530 445.710 40.394 43.352 o
7 23 11 40.642 22.078 26.354 132.971 o
7 23 12 736.646 775.268 58.561 21.450 o
7 23 13 107.312 114.435 41.476 52.762 o
7 23 14 2736.700 2885.560 79.510 7.334 o
7 23 15 25.253 17.221 38.230 65.605 o
7 23 16 76.489 38.736 44.107 48.321 o
7 23 17 87.550 20.057 45.963 44.597 o
7 23 18 4711.910 4833.370 142.954 2.638 o
7 24 1 107.512 93.644 31.928 85.587 o
7 24 2 27.732 48.632 31.054 97.190 o
7 24 3 48.112 -8.219 29.511 107.527 o
7 24 4 18.351 5.101 29.906 107.203 o
7 24 5 123.061 85.118 39.607 57.441 o
7 24 6 338.141 290.230 35.809 57.566 o
7 24 7 743.943 765.858 43.260 32.591 o
7 24 8 92.666 62.325 31.867 87.786 o
7 24 9 366.265 335.969 38.720 49.743 o
7 24 10 134.632 102.205 42.065 50.925 o
7 24 11 181.045 99.507 45.555 43.180 o
7 24 12 157.126 78.121 42.181 50.439 o
7 24 13 242.719 255.665 55.217 29.070 o
7 24 14 57.908 27.211 41.835 54.058 o
7 24 15 912.860 973.024 62.769 18.008 o
7 24 16 12.107 -19.753 55.911 31.119 o
7 25 1 6.508 -3.450 31.299 99.096 o
7 25 2 930.971 987.046 50.458 24.041 o
7 25 3 712.922 667.648 45.034 31.968 o
7 25 4 96.877 56.775 37.302 65.546 o
7 25 5 9.590 -26.616 31.802 95.785 o
7 25 6 736.682 748.980 50.508 26.702 o
7 25 7 321.018 311.840 38.433 51.797 o
7 25 8 35.763 -31.097 36.918 70.192 o
7 25 9 279.810 229.661 36.380 59.032 o
7 25 10 644.308 648.031 66.350 18.295 o
7 25 11 21.814 -62.586 55.524 31.479 o
7 25 12 51.298 0.099 61.563 25.480 o
7 25 13 2924.570 3128.540 145.092 3.381 o
7 25 14 1217.920 1316.410 91.281 9.282 o
7 26 1 115.949 100.910 35.230 71.132 o
7 26 2 284.162 279.221 39.602 50.695 o
7 26 3 92.436 68.148 34.729 74.809 o
7 26 4 166.586 134.814 37.061 62.524 o
7 26 5 11.282 -17.982 33.429 86.647 o
7 26 6 13.778 -1.550 32.178 93.290 o
7 26 7 164.803 88.934 37.059 63.377 o
7 26 8 82.192 61.326 34.610 75.926 o
7 26 9 115.485 39.213 45.919 44.075 o
7 26 10 65.085 49.732 49.200 39.188 o
7 26 11 3.945 -7.447 54.614 32.677 o
7 26 12 120.527 65.187 54.241 31.865 o
7 27 1 1759.280 1933.380 71.109 11.170 o
7 27 2 96.997 41.789 35.908 70.669 o
7 27 3 990.852 1058.410 63.178 17.307 o
7 27 4 25.794 11.449 35.728 75.031 o
7 27 5 959.740 1014.740 55.319 21.065 o
7 27 6 259.562 313.978 58.353 25.985 o
7 27 7 1588.730 1541.400 111.291 6.344 o
7 27 8 5.933 -54.846 47.881 42.472 o
7 27 9 227.323 170.377 64.769 21.924 o
7 28 1 451.384 455.840 46.021 35.773 o
7 28 2 89.696 82.232 42.827 50.402 o
7 28 3 234.003 185.380 42.255 47.520 o
7 28 4 73.473 41.269 38.013 64.302 o
7 28 5 2.451 3.051 39.578 62.165 o
8 0 0 2591.610 2639.320 49.183 11.189 o
8 0 2 1060.200 1107.970 26.112 39.611 o
8 0 4 326.337 329.494 18.716 126.652 o
8 0 6 422.254 421.001 24.721 83.233 o
8 0 8 18281.200 17923.800 122.714 0.489 o
8 0 10 13.754 35.840 14.364 423.792 o
8 0 12 7736.940 7401.460 66.141 2.333 o
8 0 14 2254.010 2120.280 46.703 13.775 o
8 0 16 448.058 415.063 29.839 66.148 o
8 0 18 72.981 82.301 23.806 148.983 o
8 0 20 5295.950 5166.000 79.589 3.762 o
8 0 22 1653.550 1637.420 56.314 15.321 o
8 0 24 5938.090 5925.430 99.107 2.872 o
8 0 26 484.350 549.275 47.049 33.552 o
8 0 28 1131.760 1085.080 82.355 11.276 o
8 0 30 1193.300 1198.780 92.375 9.220 o
8 1 0 206.389 227.500 12.691 230.754 o
8 1 1 136.878 119.498 9.251 404.874 o
8 1 2 4802.590 4791.780 33.027 5.446 o
8 1 3 5471.700 5423.500 36.740 4.384 o
8 1 4 109.636 102.119 10.806 402.357 o
8 1 5 3103.870 3004.890 28.131 10.939 o
8 1 6 10.018 13.885 9.265 989.711 o
8 1 7 149.333 147.516 12.139 300.238 o
8 1 8 24.474 35.465 11.038 634.527 o
8 1 9 1431.970 1440.310 23.868 30.487 o
8 1 10 518.818 528.012 17.491 95.093 o
8 1 11 2671.340 2548.140 29.140 13.486 o
8 1 12 8230.530 8258.340 50.947 2.141 o
8 1 13 254.704 276.981 15.351 173.149 o
8 1 14 450.494 449.434 17.854 105.616 o
8 1 15 331.765 353.072 17.252 132.862 o
8 1 16 1715.810 1672.430 32.140 22.286 o
8 1 17 231.518 249.794 18.722 151.315 o
8 1 18 545.688 548.778 23.247 74.964 o
8 1 19 1384.650 1422.760 43.362 22.092 o
8 1 20 5.938 43.514 17.661 293.195 o
8 1 21 56.747 81.103 22.168 172.319 o
8 1 22 793.647 799.169 32.267 43.422 o
8 1 23 501.851 512.105 32.701 55.361 o
8 1 24 307.976 269.160 25.197 96.725 o
8 1 25 8.074 3.842 22.591 188.394 o
8 1 26 1559.540 1635.230 53.535 16.565 o
8 1 27 1572.150 1577.700 57.047 15.612 o
8 1 28 127.914 146.894 32.362 80.855 o
8 1 29 634.216 716.415 49.520 28.602 o
8 1 30 773.977 706.193 53.956 24.187 o
8 2 0 7561.130 7228.490 61.256 2.458 o
8 2 1 66.267 66.182 8.728 639.491 o
8 2 2 1.032 -5.273 8.576 1312.800 o
8 2 3 6916.250 6940.880 43.280 2.916 o
8 2 4 8026.020 7769.690 46.613 2.301 o
8 2 5 2611.090 2543.780 26.809 14.039 o
8 2 6 321.222 326.759 13.588 163.033 o
8 2 7 9602.800 9399.820 53.534 1.661 o
8 2 8 6309.020 6073.810 41.488 3.485 o
8 2 9 3166.030 3058.630 29.022 10.582 o
8 2 10 1168.840 1150.900 25.191 37.389 o
8 2 11 80.214 82.345 11.003 453.824 o
8 2 12 6295.950 6143.730 44.514 3.440 o
8 2 13 16711.400 16128.600 82.086 0.607 o
8 2 14 1.411 14.605 12.079 640.012 o
8 2 15 61.151 65.776 14.388 349.441 o
8 2 16 3832.850 3722.300 43.931 7.311 o
8 2 17 1850.710 1802.260 35.167 19.651 o
8 2 18 4.467 6.483 15.102 417.182 o
8 2 19 12.098 5.904 15.282 398.470 o
8 2 20 713.841 740.748 32.171 46.361 o
8 2 21 913.660 918.930 33.185 38.361 o
8 2 22 51.996 39.636 18.100 255.138 o
8 2 23 2131.210 2138.530 50.298 13.582 o
8 2 24 1726.680 1772.670 71.563 11.369 o
8 2 25 3109.530 3121.560 61.283 8.088 o
8 2 26 135.487 107.212 29.367 96.448 o
8 2 27 363.079 371.935 35.472 56.234 o
8 2 28 824.262 759.015 43.847 31.054 o
8 2 29 4327.500 4199.350 83.093 4.684 o
8 2 30 780.303 728.605 58.435 21.400 o
8 3 0 351.600 351.360 15.424 140.761 o
8 3 1 119.464 99.947 9.851 424.306 o
8 3 2 233.872 245.424 12.178 220.375 o
8 3 3 41.383 20.440 9.521 751.728 o
8 3 4 79.469 78.229 9.525 534.919 o
8 3 5 2027.890 1962.920 23.625 20.299 o
8 3 6 5799.960 5758.000 40.125 3.945 o
8 3 7 638.048 652.823 17.510 79.165 o
8 3 8 5585.470 5448.470 41.201 4.213 o
8 3 9 995.154 968.143 17.925 51.096 o
8 3 10 605.724 595.714 15.589 88.838 o
8 3 11 8178.150 8040.930 47.920 2.203 o
8 3 12 41.304 53.943 11.884 504.847 o
8 3 13 5597.780 5450.430 42.145 4.188 o
8 3 14 5348.750 5216.780 42.918 4.481 o
8 3 15 4492.720 4475.480 42.392 5.797 o
8 3 16 1209.370 1162.140 26.729 35.351 o
8 3 17 745.550 728.192 23.996 58.193 o
8 3 18 544.848 524.654 23.442 75.263 o
8 3 19 331.438 343.188 21.639 108.422 o
8 3 20 315.935 303.174 21.002 116.349 o
8 3 21 923.008 1022.350 45.103 27.407 o
8 3 22 2656.310 2647.170 53.581 10.443 o
8 3 23 8.026 21.048 21.943 196.927 o
8 3 24 1946.950 1959.980 67.692 11.265 o
8 3 25 1.074 -18.522 25.341 151.731 o
8 3 26 593.213 539.112 38.308 42.860 o
8 3 27 23.731 9.540 28.053 120.680 o
8 3 28 2.812 -26.510 29.046 115.354 o
8 3 29 8.211 0.197 33.112 88.481 o
8 3 30 122.640 153.011 38.079 60.691 o
8 4 0 327.560 319.143 17.315 136.252 o
8 4 1 14462.100 13877.500 64.893 0.804 o
8 4 2 5623.140 5578.920 36.293 4.199 o
8 4 3 9924.710 9485.830 51.248 1.597 o
8 4 4 241.238 232.828 12.130 220.483 o
8 4 5 13894.200 13378.200 64.779 0.862 o
8 4 6 47.996 55.608 10.273 597.052 o
8 4 7 2874.320 2789.380 28.499 12.155 o
8 4 8 8887.430 8657.880 50.394 1.913 o
8 4 9 17353.600 16858.900 77.838 0.567 o
8 4 10 139.277 143.839 11.434 327.033 o
8 4 11 4944.370 4804.550 36.713 5.201 o
8 4 12 1598.430 1631.750 27.904 25.214 o
8 4 13 10104.300 9661.020 59.049 1.526 o
8 4 14 7020.870 6928.520 48.956 2.827 o
8 4 15 1644.160 1628.720 28.477 24.499 o
8 4 16 2425.820 2370.270 33.107 14.620 o
8 4 17 3622.490 3512.920 41.898 8.020 o
8 4 18 1620.720 1517.640 36.508 22.373 o
8 4 19 1171.330 1149.600 33.726 31.319 o
8 4 20 442.016 452.070 24.772 80.553 o
8 4 21 3374.460 3360.320 50.773 8.132 o
8 4 22 295.341 352.910 26.577 88.064 o
8 4 23 4.844 4.547 21.125 216.036 o
8 4 24 501.093 523.835 30.501 59.899 o
8 4 25 4109.160 4082.680 71.049 5.421 o
8 4 26 270.718 260.800 33.125 68.111 o
8 4 27 20.936 21.258 29.379 110.000 o
8 4 28 246.907 270.883 44.331 42.732 o
8 4 29 2344.810 2309.690 68.749 9.712 o
8 5 0 5900.170 5992.330 51.524 3.643 o
8 5 1 740.041 732.650 15.300 73.313 o
8 5 2 2205.590 2200.620 23.555 17.940 o
8 5 3 4445.390 4255.820 32.688 6.285 o
8 5 4 5375.330 5404.480 38.525 4.449 o
8 5 5 4468.560 4422.640 33.386 6.113 o
8 5 6 696.085 718.395 17.050 73.641 o
8 5 7 3370.480 3316.140 30.387 9.504 o
8 5 8 86.572 77.283 11.096 443.269 o
8 5 9 5.177 -8.598 8.834 1190.920 o
8 5 10 2211.730 2168.970 26.667 17.506 o
8 5 11 4023.220 3879.140 34.907 7.213 o
8 5 12 149.529 162.321 13.458 267.169 o
8 5 13 9216.090 8984.460 57.625 1.772 o
8 5 14 989.149 971.547 22.044 47.176 o
8 5 15 763.771 783.182 22.347 58.874 o
8 5 16 66.472 62.723 13.915 362.954 o
8 5 17 1059.020 1063.310 27.240 39.198 o
8 5 18 80.955 98.955 18.573 218.679 o
8 5 19 167.785 184.267 20.499 155.046 o
8 5 20 561.023 592.739 28.201 61.051 o
8 5 21 1038.660 1054.510 41.822 28.195 o
8 5 22 505.608 528.953 32.688 54.976 o
8 5 23 110.514 122.737 24.821 129.909 o
8 5 24 6.602 0.783 22.726 187.005 o
8 5 25 27.987 60.565 27.454 122.261 o
8 5 26 5.438 10.309 27.096 131.464 o
8 5 27 82.847 60.353 31.588 89.913 o
8 5 28 197.185 207.263 34.852 66.855 o
8 5 29 48.023 13.670 33.985 81.532 o
8 6 0 10066.400 9803.860 69.036 1.491 o
8 6 1 20590.300 19927.800 82.953 0.414 o
8 6 2 18.214 16.757 8.223 1113.320 o
8 6 3 2287.850 2246.210 25.569 16.904 o
8 6 4 9906.030 9535.790 50.532 1.597 o
8 6 5 7642.690 7536.990 44.696 2.483 o
8 6 6 49.231 37.793 9.830 656.840 o
8 6 7 100.096 106.395 9.759 453.958 o
8 6 8 2168.120 2011.600 24.323 18.808 o
8 6 9 90.904 84.725 10.660 449.407 o
8 6 10 811.761 841.569 18.924 60.440 o
8 6 11 3871.080 3838.420 36.980 7.448 o
8 6 12 243.062 232.773 14.309 194.450 o
8 6 13 1051.660 1051.160 23.320 42.954 o
8 6 14 67.238 76.765 14.268 342.422 o
8 6 15 2539.570 2553.580 36.777 13.148 o
8 6 16 2146.080 2045.740 34.815 16.829 o
8 6 17 11264.600 10932.600 76.933 1.216 o
8 6 18 256.843 244.679 20.929 129.571 o
8 6 19 1525.050 1527.630 43.111 20.647 o
8 6 20 3023.540 2993.420 50.255 9.367 o
8 6 21 4793.720 4710.520 60.873 4.798 o
8 6 22 375.860 403.156 31.417 65.392 o
8 6 23 66.317 77.485 23.867 149.974 o
8 6 24 1202.290 1239.730 43.114 24.680 o
8 6 25 92.000 94.911 26.361 121.444 o
8 6 26 17.949 -5.068 26.344 137.899 o
8 6 27 2420.380 2507.580 76.695 8.404 o
8 6 28 1624.720 1664.030 63.965 13.439 o
8 6 29 44.689 23.953 34.451 79.324 o
8 7 0 1032.250 990.949 25.905 41.916 o
8 7 1 1444.710 1430.210 20.576 31.811 o
8 7 2 9315.280 9147.540 49.852 1.759 o
8 7 3 185.764 178.777 10.638 290.900 o
8 7 4 542.036 563.869 14.971 98.599 o
8 7 5 797.180 754.897 16.616 66.909 o
8 7 6 2624.140 2594.080 26.553 13.878 o
8 7 7 152.878 148.942 10.760 328.511 o
8 7 8 840.169 878.134 18.301 59.063 o
8 7 9 1863.940 1745.210 24.391 22.726 o
8 7 10 5775.040 5688.440 40.511 3.984 o
8 7 11 1773.750 1672.970 27.489 23.173 o
8 7 12 2596.420 2580.530 32.171 13.411 o
8 7 13 2.312 6.125 12.862 575.706 o
8 7 14 208.724 201.882 16.301 188.277 o
8 7 15 234.478 236.265 18.548 153.677 o
8 7 16 1467.130 1473.360 32.634 25.784 o
8 7 17 30.101 13.139 17.024 307.267 o
8 7 18 1357.730 1311.600 35.462 26.678 o
8 7 19 190.159 185.440 23.236 126.893 o
8 7 20 476.355 480.604 28.526 66.714 o
8 7 21 838.375 843.414 33.823 40.053 o
8 7 22 1008.870 1046.380 42.916 27.839 o
8 7 23 8.581 27.679 23.574 170.384 o
8 7 24 126.641 156.388 27.764 104.561 o
8 7 25 18.225 54.298 26.230 135.061 o
8 7 26 355.967 294.066 33.254 63.459 o
8 7 27 615.038 612.815 39.893 39.543 o
8 7 28 8.046 27.010 32.969 88.437 o
8 7 29 148.450 101.902 36.511 65.444 o
8 8 0 32224.400 31702.200 179.545 0.169 o
8 8 1 625.609 648.151 16.113 83.521 o
8 8 2 5959.060 5984.280 39.520 3.760 o
8 8 3 995.125 974.259 19.156 49.794 o
8 8 4 16020.500 15479.800 72.430 0.661 o
8 8 5 207.201 233.734 11.436 246.368 o
8 8 6 1889.830 1764.200 25.305 22.134 o
8 8 7 1883.370 1841.450 26.642 21.485 o
8 8 8 2218.100 2186.580 29.040 17.001 o
8 8 9 900.232 881.604 21.648 52.244 o
8 8 10 1866.130 1819.870 26.443 21.802 o
8 8 11 160.722 152.274 13.924 254.620 o
8 8 12 10854.900 10629.700 67.370 1.312 o
8 8 13 13.842 3.299 14.370 447.287 o
8 8 14 16.500 17.112 14.526 424.430 o
8 8 15 842.340 817.987 28.053 47.190 o
8 8 16 15395.100 15141.800 92.885 0.686 o
8 8 17 24.571 15.529 17.114 307.487 o
8 8 18 1099.230 1090.080 41.401 27.565 o
8 8 19 73.964 80.571 21.027 183.964 o
8 8 20 5160.890 5118.790 63.378 4.251 o
8 8 21 60.069 106.361 22.633 162.687 o
8 8 22 6617.970 6461.710 72.564 2.865 o
8 8 23 1.482 33.176 23.317 175.081 o
8 8 24 1725.530 1854.530 57.442 14.273 o
8 8 25 31.448 72.272 27.530 120.536 o
8 8 26 596.061 624.980 37.934 42.420 o
8 8 27 0.135 -19.726 29.520 111.938 o
8 8 28 1254.540 1142.460 53.465 19.676 o
8 9 0 4.359 20.014 12.596 575.768 o
8 9 1 112.621 100.174 8.870 473.524 o
8 9 2 315.412 296.893 12.667 175.979 o
8 9 3 4058.890 4013.580 32.702 7.107 o
8 9 4 508.599 535.838 16.940 97.552 o
8 9 5 6221.020 5985.680 44.005 3.538 o
8 9 6 73.904 75.058 11.857 430.651 o
8 9 7 5214.970 5136.150 43.180 4.633 o
8 9 8 185.616 174.419 14.352 228.918 o
8 9 9 8804.840 8739.010 57.899 1.893 o
8 9 10 765.781 745.456 21.386 61.206 o
8 9 11 1799.530 1704.190 33.180 21.051 o
8 9 12 847.569 847.190 23.221 52.865 o
8 9 13 1417.890 1393.170 28.501 28.872 o
8 9 14 273.337 288.039 19.960 130.329 o
8 9 15 34.694 16.980 16.103 334.141 o
8 9 16 13.677 35.685 17.597 292.599 o
8 9 17 70.862 51.760 19.779 209.570 o
8 9 18 306.946 320.284 24.494 97.859 o
8 9 19 2890.360 2871.520 50.384 9.851 o
8 9 20 393.533 378.011 27.077 78.478 o
8 9 21 4830.290 4826.630 63.285 4.644 o
8 9 22 471.593 489.761 36.591 49.090 o
8 9 23 251.762 239.739 28.713 86.149 o
8 9 24 687.755 702.165 37.041 40.885 o
8 9 25 705.824 799.753 38.885 37.410 o
8 9 26 316.224 341.195 34.283 61.310 o
8 9 27 446.408 402.420 42.591 40.816 o
8 9 28 0.340 1.914 34.525 81.783 o
8 10 0 1391.910 1322.620 30.020 28.985 o
8 10 1 3220.860 3110.300 32.664 10.086 o
8 10 2 588.103 603.373 15.722 89.788 o
8 10 3 263.706 246.888 12.018 209.055 o
8 10 4 3960.740 3825.310 35.599 7.350 o
8 10 5 896.936 815.291 20.397 55.234 o
8 10 6 2127.490 2027.690 35.530 16.855 o
8 10 7 22.953 18.110 11.860 591.994 o
8 10 8 9470.930 9201.440 62.402 1.678 o
8 10 9 1338.930 1269.730 25.497 32.686 o
8 10 10 163.643 164.927 14.583 238.048 o
8 10 11 1388.480 1299.530 25.008 31.827 o
8 10 12 2830.260 2817.560 35.435 11.627 o
8 10 13 581.449 578.715 21.086 77.278 o
8 10 14 172.599 173.312 19.440 166.380 o
8 10 15 3236.860 3161.400 43.047 9.223 o
8 10 16 1898.840 1868.840 42.185 17.210 o
8 10 17 3952.470 3813.090 52.108 6.648 o
8 10 18 0.431 -29.119 19.401 258.982 o
8 10 19 860.042 836.029 33.904 39.582 o
8 10 20 1005.870 1035.570 36.985 32.319 o
8 10 21 6241.230 6119.460 72.499 3.116 o
8 10 22 346.973 394.543 29.443 72.874 o
8 10 23 13.153 -24.984 25.653 146.059 o
8 10 24 1004.630 936.265 40.327 30.437 o
8 10 25 860.601 880.275 47.785 26.887 o
8 10 26 107.301 71.960 29.198 101.197 o
8 10 27 128.611 107.926 33.352 77.671 o
8 10 28 1605.000 1691.410 60.177 14.393 o
8 11 0 2785.620 2755.080 43.763 11.020 o
8 11 1 38.306 35.205 9.562 728.719 o
8 11 2 2760.780 2701.720 27.610 12.892 o
8 11 3 321.728 315.461 15.802 148.142 o
8 11 4 2359.570 2216.460 29.937 15.883 o
8 11 5 169.758 178.348 14.086 239.938 o
8 11 6 2528.350 2484.790 34.865 13.602 o
8 11 7 2716.660 2650.560 32.885 12.655 o
8 11 8 1217.220 1189.360 25.331 35.867 o
8 11 9 255.457 250.433 16.245 168.149 o
8 11 10 2.414 2.363 12.390 624.564 o
8 11 11 6656.780 6652.860 52.003 3.032 o
8 11 12 115.305 113.918 14.498 282.450 o
8 11 13 358.024 359.137 18.941 118.388 o
8 11 14 1119.800 1068.980 29.789 35.771 o
8 11 15 2581.880 2594.590 45.411 11.778 o
8 11 16 639.076 693.285 28.907 54.613 o
8 11 17 61.187 35.014 20.762 198.625 o
8 11 18 637.862 591.540 29.322 55.761 o
8 11 19 727.672 705.579 33.403 44.741 o
8 11 20 99.853 83.001 23.209 150.414 o
8 11 21 75.017 62.043 23.801 150.522 o
8 11 22 1993.770 1910.860 59.814 12.668 o
8 11 23 17.858 50.248 31.849 93.194 o
8 11 24 3219.630 3324.360 63.301 7.553 o
8 11 25 131.479 132.950 29.401 95.562 o
8 11 26 968.677 987.751 55.072 21.219 o
8 11 27 47.299 90.862 39.130 60.888 o
8 12 0 168.345 138.144 18.553 182.704 o
8 12 1 2871.330 2713.540 32.136 11.986 o
8 12 2 4143.010 4049.690 38.587 6.729 o
8 12 3 2043.660 1919.470 28.548 19.317 o
8 12 4 717.582 703.158 20.669 66.000 o
8 12 5 4275.650 4165.650 39.535 6.400 o
8 12 6 1290.490 1233.520 25.958 33.621 o
8 12 7 11785.700 11590.000 70.483 1.129 o
8 12 8 8.182 -1.338 12.417 608.570 o
8 12 9 4909.660 4662.240 43.682 5.163 o
8 12 10 18.387 18.081 12.910 520.823 o
8 12 11 5389.240 5264.580 46.536 4.361 o
8 12 12 678.008 628.867 21.890 67.849 o
8 12 13 4980.930 4756.860 46.317 4.976 o
8 12 14 391.718 386.450 22.950 93.888 o
8 12 15 1817.060 1855.660 49.420 15.846 o
8 12 16 2999.020 3017.130 48.456 9.562 o
8 12 17 811.587 794.750 34.075 40.875 o
8 12 18 0.522 -1.225 20.118 240.820 o
8 12 19 1663.170 1649.870 43.228 19.151 o
8 12 20 3.470 -33.132 21.832 203.569 o
8 12 21 463.167 412.112 30.320 64.267 o
8 12 22 854.030 860.032 40.021 33.356 o
8 12 23 3605.140 3725.500 69.772 6.271 o
8 12 24 981.364 1000.260 49.563 24.103 o
8 12 25 455.356 417.117 36.785 50.126 o
8 12 26 101.634 165.726 42.614 49.744 o
8 12 27 222.269 247.031 38.675 54.796 o
8 13 0 373.648 384.655 24.245 90.228 o
8 13 1 25.948 -4.049 13.440 487.428 o
8 13 2 34.156 14.668 14.322 412.524 o
8 13 3 3737.910 3721.440 40.839 7.638 o
8 13 4 55.287 54.671 13.101 415.446 o
8 13 5 1827.340 1830.070 32.570 20.452 o
8 13 6 773.465 740.111 21.797 60.299 o
8 13 7 613.155 604.791 21.015 74.442 o
8 13 8 2.082 -1.343 12.733 595.983 o
8 13 9 1041.540 1045.410 25.619 41.251 o
8 13 10 1.226 3.564 13.102 560.943 o
8 13 11 84.403 70.577 14.141 333.510 o
8 13 12 833.201 773.047 24.768 52.650 o
8 13 13 2140.680 2090.610 34.103 16.865 o
8 13 14 820.544 808.678 35.371 39.066 o
8 13 15 1185.880 1160.530 34.650 30.405 o
8 13 16 36.576 6.379 19.358 241.020 o
8 13 17 8.376 -34.171 20.176 236.033 o
8 13 18 110.598 93.788 23.286 146.631 o
8 13 19 1537.800 1541.640 46.467 19.278 o
8 13 20 341.132 355.822 32.146 65.895 o
8 13 21 497.397 496.288 34.376 52.416 o
8 13 22 330.569 312.930 33.394 63.711 o
8 13 23 2.509 -15.739 34.051 84.005 o
8 13 24 692.907 795.372 54.799 23.911 o
8 13 25 67.075 20.694 30.100 101.082 o
8 13 26 24.964 67.961 34.706 78.090 o
8 14 0 5402.840 5288.530 88.037 3.476 o
8 14 1 527.066 506.698 21.889 81.540 o
8 14 2 1909.310 1932.480 34.679 18.846 o
8 14 3 1001.860 1052.830 29.361 38.724 o
8 14 4 3568.800 3462.010 41.864 8.188 o
8 14 5 246.929 270.040 18.070 151.491 o
8 14 6 887.376 886.270 24.011 49.745 o
8 14 7 1738.640 1657.550 30.235 22.754 o
8 14 8 5347.340 5083.840 47.715 4.451 o
8 14 9 2547.610 2544.600 39.732 12.745 o
8 14 10 364.667 346.178 19.252 116.681 o
8 14 11 28.117 17.197 14.531 408.404 o
8 14 12 3018.170 2874.710 49.117 9.635 o
8 14 13 7014.220 6877.920 63.028 2.716 o
8 14 14 264.176 259.737 24.317 106.055 o
8 14 15 1218.990 1211.470 37.427 27.882 o
8 14 16 2414.670 2373.490 52.917 11.677 o
8 14 17 170.605 151.714 24.105 125.312 o
8 14 18 77.173 67.710 22.568 163.975 o
8 14 19 294.839 270.691 28.302 83.874 o
8 14 20 3201.640 3231.140 63.417 7.654 o
8 14 21 28.577 5.409 25.619 143.493 o
8 14 22 67.499 55.191 28.150 112.732 o
8 14 23 1800.210 1767.800 58.104 13.993 o
8 14 24 1819.340 1830.480 71.677 11.047 o
8 14 25 1505.140 1490.300 56.451 16.298 o
8 14 26 87.965 86.639 36.917 66.606 o
8 15 0 12.477 11.544 24.188 162.942 o
8 15 1 766.198 740.854 28.423 50.234 o
8 15 2 570.556 524.297 25.034 69.598 o
8 15 3 344.071 300.123 20.157 117.644 o
8 15 4 531.885 508.048 21.801 81.391 o
8 15 5 41.153 12.286 15.126 368.715 o
8 15 6 1815.710 1754.120 34.101 20.429 o
8 15 7 10.366 11.887 15.265 397.763 o
8 15 8 765.700 742.450 24.658 55.985 o
8 15 9 29.755 27.139 14.697 392.186 o
8 15 10 1903.600 1831.550 34.020 19.439 o
8 15 11 525.120 529.900 22.610 78.733 o
8 15 12 329.779 353.891 23.125 100.589 o
8 15 13 3.170 10.200 19.741 246.435 o
8 15 14 1801.810 1719.580 41.731 18.428 o
8 15 15 414.650 427.507 31.901 61.975 o
8 15 16 1049.240 993.839 34.595 33.880 o
8 15 17 233.852 205.120 28.838 88.061 o
8 15 18 166.755 192.728 25.499 113.181 o
8 15 19 15.177 -5.573 23.471 173.516 o
8 15 20 196.349 172.192 27.751 97.690 o
8 15 21 116.040 50.231 30.408 94.311 o
8 15 22 1394.170 1372.800 57.767 16.685 o
8 15 23 193.904 202.315 32.852 73.973 o
8 15 24 31.061 55.247 35.936 73.025 o
8 15 25 450.316 485.213 40.042 43.810 o
8 16 0 8687.760 8499.860 103.062 1.704 o
8 16 1 149.782 137.664 20.598 163.115 o
8 16 2 620.549 613.071 27.805 58.937 o
8 16 3 36.393 4.128 18.696 257.703 o
8 16 4 8223.950 7960.660 68.656 2.088 o
8 16 5 61.070 34.766 16.540 292.520 o
8 16 6 868.667 817.538 28.706 45.620 o
8 16 7 1056.800 1028.920 31.374 36.092 o
8 16 8 18380.800 18059.200 110.591 0.491 o
8 16 9 365.377 355.812 22.532 99.691 o
8 16 10 609.493 582.921 25.681 64.539 o
8 16 11 44.115 56.835 20.145 211.568 o
8 16 12 8726.140 8684.850 79.748 1.812 o
8 16 13 292.874 295.763 25.194 96.901 o
8 16 14 5675.540 5588.310 68.790 3.626 o
8 16 15 197.300 145.973 23.868 123.858 o
8 16 16 864.001 811.765 33.572 40.121 o
8 16 17 19.660 -14.721 22.924 180.583 o
8 16 18 372.606 372.117 31.977 64.665 o
8 16 19 122.027 58.749 26.090 122.134 o
8 16 20 1163.810 1085.220 42.769 26.038 o
8 16 21 8.118 -48.644 26.712 135.569 o
8 16 22 341.363 313.667 37.802 52.568 o
8 16 23 48.942 22.506 29.406 107.153 o
8 16 24 2438.860 2510.160 76.421 8.401 o
8 17 0 103.106 100.042 29.592 98.031 o
8 17 1 164.080 135.882 21.834 147.395 o
8 17 2 191.800 168.265 22.800 131.350 o
8 17 3 3759.490 3632.250 52.744 7.063 o
8 17 4 132.114 102.442 21.138 165.033 o
8 17 5 98.686 91.803 18.448 215.399 o
8 17 6 93.961 58.402 18.074 231.191 o
8 17 7 1120.230 1059.660 32.358 33.866 o
8 17 8 123.559 133.206 20.427 171.988 o
8 17 9 1615.200 1609.980 38.079 21.436 o
8 17 10 34.554 26.532 18.434 259.459 o
8 17 11 3034.270 3014.890 49.861 9.350 o
8 17 12 29.363 8.466 20.865 211.777 o
8 17 13 1164.120 1148.480 40.607 26.990 o
8 17 14 722.326 714.037 31.549 47.388 o
8 17 15 283.479 322.684 28.338 82.750 o
8 17 16 546.271 532.440 31.256 56.407 o
8 17 17 1769.500 1836.320 59.885 13.571 o
8 17 18 184.944 161.913 30.795 83.920 o
8 17 19 2476.630 2325.760 63.154 10.128 o
8 17 20 1.152 -9.891 25.147 154.071 o
8 17 21 360.869 397.447 34.726 57.627 o
8 17 22 63.146 54.728 40.731 56.444 o
8 17 23 854.575 823.659 50.747 25.175 o
8 18 0 1684.250 1642.950 60.410 14.123 o
8 18 1 469.399 391.473 26.990 73.746 o
8 18 2 155.472 174.555 24.595 122.068 o
8 18 3 4898.780 4762.320 62.608 4.632 o
8 18 4 1783.220 1763.050 45.110 17.442 o
8 18 5 1880.400 1863.980 45.001 16.613 o
8 18 6 981.229 964.191 34.455 35.438 o
8 18 7 5455.980 5306.060 57.141 4.091 o
8 18 8 161.380 153.590 20.875 155.809 o
8 18 9 2678.550 2547.940 47.612 11.253 o
8 18 10 530.178 540.747 30.352 58.746 o
8 18 11 16.759 46.556 22.151 187.276 o
8 18 12 455.153 442.113 31.331 61.449 o
8 18 13 4107.810 3930.110 70.562 5.524 o
8 18 14 914.752 927.008 37.872 33.837 o
8 18 15 53.171 21.830 24.474 150.619 o
8 18 16 2153.440 2121.410 61.020 11.606 o
8 18 17 68.845 8.090 28.408 113.099 o
8 18 18 54.086 41.285 27.835 117.288 o
8 18 19 412.625 368.377 35.461 54.751 o
8 18 20 1737.550 1736.000 51.772 15.926 o
8 18 21 191.604 161.974 30.573 84.490 o
8 18 22 560.088 511.022 55.389 25.512 o
8 18 23 2015.920 2090.140 93.550 7.443 o
8 19 0 82.290 66.726 30.946 93.181 o
8 19 1 37.084 21.239 22.053 186.732 o
8 19 2 2313.040 2364.930 48.678 12.704 o
8 19 3 121.933 128.458 24.746 128.533 o
8 19 4 50.269 30.857 22.785 171.406 o
8 19 5 1006.380 989.765 38.226 31.673 o
8 19 6 749.217 728.452 34.694 42.251 o
8 19 7 5.161 -18.242 21.190 215.422 o
8 19 8 174.292 193.374 25.604 111.603 o
8 19 9 440.170 436.807 29.504 66.909 o
8 19 10 318.801 335.718 27.225 84.324 o
8 19 11 0.134 -21.984 21.814 204.980 o
8 19 12 44.686 39.575 24.435 150.994 o
8 19 13 153.830 114.187 26.613 111.424 o
8 19 14 526.460 486.081 39.172 43.556 o
8 19 15 1352.390 1337.730 63.473 15.147 o
8 19 16 120.161 68.588 26.777 116.469 o
8 19 17 42.965 -3.093 27.163 126.649 o
8 19 18 90.712 18.881 31.925 89.000 o
8 19 19 424.697 389.996 41.730 42.621 o
8 19 20 232.025 182.211 29.875 84.330 o
8 19 21 1.605 -51.210 26.927 134.332 o
8 19 22 1152.890 1119.490 48.839 22.624 o
8 20 0 513.677 537.165 48.071 32.196 o
8 20 1 6730.290 6661.520 79.178 2.699 o
8 20 2 820.508 796.546 36.505 37.947 o
8 20 3 2224.720 2179.930 51.174 12.971 o
8 20 4 349.389 354.438 29.954 72.172 o
8 20 5 1947.960 1916.050 51.830 14.513 o
8 20 6 65.135 39.854 24.372 148.017 o
8 20 7 46.421 58.472 24.378 149.615 o
8 20 8 230.777 183.187 26.692 99.942 o
8 20 9 60.623 29.325 24.543 147.857 o
8 20 10 16.502 -36.891 24.274 162.166 o
8 20 11 1903.890 1896.760 45.818 16.189 o
8 20 12 29.926 23.004 23.812 163.048 o
8 20 13 942.408 970.365 44.595 27.834 o
8 20 14 19.559 -15.826 30.733 101.710 o
8 20 15 1582.850 1570.280 59.480 14.906 o
8 20 16 180.402 114.572 29.555 91.739 o
8 20 17 3794.990 3570.370 107.462 4.318 o
8 20 18 283.809 246.084 51.331 32.791 o
8 20 19 143.624 80.037 38.099 61.123 o
8 20 20 34.116 -46.715 45.078 47.412 o
8 20 21 2661.860 2659.140 146.101 3.504 o
8 21 0 18.517 -25.524 34.830 79.509 o
8 21 1 34.004 7.586 25.768 140.879 o
8 21 2 209.869 200.488 29.857 85.262 o
8 21 3 693.872 740.489 39.252 37.733 o
8 21 4 157.935 149.332 28.279 99.007 o
8 21 5 701.793 687.429 40.901 36.198 o
8 21 6 1985.060 1959.650 52.917 14.025 o
8 21 7 229.364 172.784 28.639 90.501 o
8 21 8 749.351 747.746 39.314 36.634 o
8 21 9 98.815 67.802 27.084 116.621 o
8 21 10 91.713 47.884 27.066 118.701 o
8 21 11 260.999 295.074 30.841 75.443 o
8 21 12 2146.250 2113.860 73.276 9.729 o
8 21 13 646.322 669.627 34.726 45.350 o
8 21 14 581.279 556.178 32.819 51.838 o
8 21 15 68.650 14.842 26.949 124.385 o
8 21 16 287.002 273.928 40.478 48.907 o
8 21 17 0.116 -34.199 30.645 103.878 o
8 21 18 3.321 -70.063 30.443 104.986 o
8 21 19 405.382 337.234 39.172 47.921 o
8 22 0 3549.700 3373.960 94.255 5.175 o
8 22 1 532.578 455.318 35.636 49.640 o
8 22 2 668.986 668.546 38.514 39.740 o
8 22 3 96.284 69.097 29.471 100.575 o
8 22 4 5131.700 5172.060 81.310 3.821 o
8 22 5 600.688 627.953 43.603 35.231 o
8 22 6 450.955 432.931 38.802 46.403 o
8 22 7 122.589 73.479 32.292 83.574 o
8 22 8 1054.270 1072.940 52.437 21.696 o
8 22 9 881.994 803.141 52.980 23.626 o
8 22 10 166.666 179.203 31.641 80.826 o
8 22 11 515.908 516.520 38.812 44.007 o
8 22 12 1171.320 1153.890 59.629 17.622 o
8 22 13 79.805 46.381 40.968 55.508 o
8 22 14 353.363 361.026 35.602 56.421 o
8 22 15 236.746 247.578 45.907 40.558 o
8 22 16 1783.280 1780.040 64.884 12.532 o
8 22 17 1584.080 1543.790 68.482 12.711 o
8 22 18 407.548 352.065 51.013 31.336 o
8 23 0 45.229 95.495 40.550 56.864 o
8 23 1 185.393 124.383 31.974 79.918 o
8 23 2 10.007 -35.446 28.807 116.515 o
8 23 3 431.302 424.000 37.726 48.901 o
8 23 4 29.690 9.349 29.375 109.768 o
8 23 5 11.110 12.463 29.229 112.482 o
8 23 6 12.256 -3.167 32.126 93.696 o
8 23 7 33.824 25.767 30.130 103.437 o
8 23 8 1476.430 1510.390 70.475 12.615 o
8 23 9 17.548 15.453 36.128 73.671 o
8 23 10 655.174 613.901 41.940 36.376 o
8 23 11 1047.650 930.645 50.049 23.563 o
8 23 12 405.162 334.633 41.993 43.104 o
8 23 13 318.805 302.887 35.846 57.901 o
8 23 14 189.935 161.898 42.245 48.703 o
8 23 15 635.443 626.960 57.120 23.395 o
8 23 16 100.110 40.605 46.648 42.993 o
8 23 17 420.420 421.055 328.102 0.902 o
8 24 0 457.699 457.393 57.255 25.049 o
8 24 1 388.689 374.439 38.976 48.238 o
8 24 2 696.000 677.368 44.979 32.173 o
8 24 3 11.918 21.064 31.991 93.781 o
8 24 4 1162.410 1183.330 60.971 17.095 o
8 24 5 1759.560 1792.380 88.034 8.640 o
8 24 6 24.686 26.452 32.505 89.899 o
8 24 7 169.902 118.064 35.993 66.006 o
8 24 8 213.378 190.256 48.559 37.388 o
8 24 9 686.038 672.713 49.231 28.542 o
8 24 10 25.571 -51.750 42.262 54.040 o
8 24 11 600.124 543.220 58.383 23.078 o
8 24 12 1827.540 1848.800 70.894 11.144 o
8 24 13 215.347 172.215 43.440 45.755 o
8 24 14 31.074 21.199 44.946 47.553 o
8 24 15 600.654 637.167 84.067 12.287 o
8 25 0 255.377 291.080 72.327 17.527 o
8 25 1 27.063 -23.909 32.446 90.912 o
8 25 2 30.881 -29.598 33.347 85.935 o
8 25 3 1212.720 1229.910 55.845 18.684 o
8 25 4 460.173 577.049 57.307 24.593 o
8 25 5 281.745 307.411 47.700 36.922 o
8 25 6 7.213 -10.122 35.825 75.695 o
8 25 7 22.072 -17.760 52.020 35.833 o
8 25 8 74.420 52.540 35.898 71.416 o
8 25 9 84.832 50.966 36.351 69.367 o
8 25 10 272.284 242.584 40.702 49.155 o
8 25 11 253.125 189.425 57.592 27.075 o
8 25 12 2.353 -31.292 57.477 29.516 o
8 25 13 138.615 126.719 39.374 57.048 o
8 26 0 887.171 889.204 84.859 11.361 o
8 26 1 1105.960 1081.170 68.787 14.871 o
8 26 2 217.555 161.266 45.383 42.381 o
8 26 3 454.441 345.374 51.995 29.939 o
8 26 4 732.409 838.054 59.425 20.828 o
8 26 5 247.197 192.269 51.640 33.081 o
8 26 6 23.928 32.511 39.566 61.133 o
8 26 7 53.227 58.582 38.292 63.791 o
8 26 8 1681.990 1720.660 128.038 4.947 o
8 26 9 660.247 572.818 47.904 30.490 o
8 26 10 996.199 1059.390 88.219 10.339 o
8 27 0 1.718 -94.368 48.905 40.769 o
8 27 1 13.049 -33.979 47.458 43.130 o
8 27 2 227.860 236.810 44.783 42.592 o
8 27 3 40.435 73.482 40.962 56.172 o
8 27 4 36.784 29.446 40.351 58.515 o
8 27 5 501.529 589.985 56.227 25.038 o
8 27 6 209.419 229.361 58.348 26.585 o
8 27 7 94.968 144.126 53.305 32.823 o
9 0 2 4303.630 4267.730 50.877 5.895 o
9 0 4 8132.720 7830.040 67.571 2.138 o
9 0 6 1176.410 1238.500 34.747 29.921 o
9 0 8 203.010 229.565 21.973 131.407 o
9 0 10 2100.860 2088.470 42.208 15.448 o
9 0 12 6249.990 6087.070 68.987 3.170 o
9 0 14 3903.890 3851.300 58.791 6.369 o
9 0 16 3009.800 3019.260 61.766 8.337 o
9 0 18 1601.490 1566.690 51.542 17.134 o
9 0 20 3195.970 3165.570 93.284 5.634 o
9 0 22 1138.040 1235.270 62.957 16.381 o
9 0 24 47.697 24.720 32.211 90.067 o
9 0 26 118.294 116.398 48.469 39.214 o
9 0 28 3074.090 3056.530 115.530 4.545 o
9 1 1 952.206 924.241 17.123 54.463 o
9 1 2 8461.470 8206.110 46.567 2.101 o
9 1 3 101.246 107.840 10.958 404.363 o
9 1 4 509.938 505.928 16.453 100.679 o
9 1 5 3226.830 3136.120 32.941 10.011 o
9 1 6 17078.200 16679.500 81.942 0.579 o
9 1 7 3623.000 3475.140 36.239 8.364 o
9 1 8 16.467 33.751 11.796 593.837 o
9 1 9 4162.630 3996.480 37.376 6.783 o
9 1 10 9247.240 8857.880 71.486 1.722 o
9 1 11 120.705 105.820 12.297 339.298 o
9 1 12 3195.660 3134.310 35.647 9.916 o
9 1 13 125.044 113.914 14.890 267.318 o
9 1 14 7017.850 6873.990 53.444 2.803 o
9 1 15 371.475 424.369 22.397 96.330 o
9 1 16 221.533 237.874 18.773 154.294 o
9 1 17 635.953 589.814 27.404 59.576 o
9 1 18 1624.570 1575.510 40.610 20.599 o
9 1 19 351.599 345.618 22.763 100.521 o
9 1 20 10.362 43.093 20.102 227.860 o
9 1 21 2808.220 2755.100 61.026 9.100 o
9 1 22 3624.180 3615.990 62.942 6.711 o
9 1 23 280.348 288.283 29.154 80.845 o
9 1 24 8.398 50.271 24.383 157.404 o
9 1 25 2542.010 2671.710 59.515 9.996 o
9 1 26 2702.130 2416.150 69.448 8.773 o
9 1 27 88.210 18.362 34.626 76.591 o
9 1 28 1463.450 1461.190 67.066 13.550 o
9 1 29 581.727 663.793 56.909 23.765 o
9 2 1 2546.870 2506.490 25.502 14.608 o
9 2 2 2588.130 2461.260 26.422 14.408 o
9 2 3 0.995 -0.604 9.454 1082.460 o
9 2 4 234.043 238.255 13.594 204.914 o
9 2 5 2948.130 2909.810 29.769 11.536 o
9 2 6 1287.550 1248.070 22.235 35.747 o
9 2 7 2676.520 2639.260 29.428 13.223 o
9 2 8 1549.420 1484.790 26.084 27.465 o
9 2 9 5.511 32.031 13.001 526.751 o
9 2 10 4115.280 3977.560 37.876 6.859 o
9 2 11 6681.870 6594.320 50.781 3.046 o
9 2 12 28.452 23.090 13.905 436.373 o
9 2 13 754.333 756.179 23.623 57.829 o
9 2 14 2.478 14.985 14.364 456.316 o
9 2 15 2490.020 2423.850 36.679 13.669 o
9 2 16 136.591 130.192 17.376 211.390 o
9 2 17 1147.030 1140.940 32.366 32.718 o
9 2 18 1250.770 1192.980 37.056 27.823 o
9 2 19 383.074 426.322 29.061 71.298 o
9 2 20 51.677 64.624 19.081 227.759 o
9 2 21 1215.290 1175.070 36.554 28.689 o
9 2 22 14.874 22.188 23.288 173.639 o
9 2 23 1886.090 1828.430 47.517 16.042 o
9 2 24 14.158 7.197 25.430 147.822 o
9 2 25 59.579 24.152 26.154 132.074 o
9 2 26 0.094 -49.385 29.054 115.563 o
9 2 27 476.622 513.808 41.706 40.548 o
9 2 28 16.446 -4.504 35.162 78.131 o
9 2 29 926.458 931.227 57.097 20.636 o
9 3 1 4919.610 4697.230 34.966 5.325 o
9 3 2 2780.270 2786.630 29.298 12.471 o
9 3 3 3383.310 3447.480 32.687 9.166 o
9 3 4 678.911 702.671 17.933 73.605 o
9 3 5 3124.910 3083.420 31.131 10.530 o
9 3 6 1070.650 1048.320 23.695 42.155 o
9 3 7 13040.900 12741.100 67.274 0.954 o
9 3 8 1487.310 1431.280 26.527 28.519 o
9 3 9 11657.400 11504.200 65.603 1.158 o
9 3 10 2.978 11.531 13.317 530.557 o
9 3 11 9910.200 9473.260 60.157 1.575 o
9 3 12 712.067 686.201 22.443 63.447 o
9 3 13 575.012 572.980 21.140 77.784 o
9 3 14 498.635 512.491 20.633 87.470 o
9 3 15 3708.670 3609.400 42.784 7.704 o
9 3 16 103.233 97.483 16.687 245.703 o
9 3 17 929.270 878.067 27.637 44.361 o
9 3 18 6364.710 6287.520 59.583 3.186 o
9 3 19 1760.400 1719.450 39.779 19.297 o
9 3 20 13.237 19.292 21.005 212.825 o
9 3 21 836.858 855.337 42.064 31.810 o
9 3 22 34.018 50.377 24.542 150.722 o
9 3 23 1118.920 1150.490 45.511 24.571 o
9 3 24 1383.170 1435.580 55.070 17.494 o
9 3 25 838.396 871.100 42.382 31.409 o
9 3 26 27.306 0.163 29.834 107.129 o
9 3 27 4321.710 4384.680 80.096 4.724 o
9 3 28 67.921 11.147 32.337 88.551 o
9 3 29 3.196 -20.990 31.977 95.187 o
9 4 1 23.315 26.761 9.950 770.042 o
9 4 2 4675.670 4609.430 36.760 5.630 o
9 4 3 1740.220 1704.530 24.282 24.327 o
9 4 4 9252.750 9094.060 52.595 1.769 o
9 4 5 998.454 1008.750 19.891 48.371 o
9 4 6 1545.730 1480.190 24.435 28.210 o
9 4 7 5.876 9.308 11.364 712.032 o
9 4 8 2076.820 2009.810 28.440 18.732 o
9 4 9 1048.300 1001.740 24.099 43.019 o
9 4 10 3492.590 3463.170 37.315 8.616 o
9 4 11 552.256 583.199 21.731 77.446 o
9 4 12 12628.600 12174.100 72.812 1.009 o
9 4 13 44.889 33.828 14.215 391.698 o
9 4 14 2092.320 2032.700 32.970 17.599 o
9 4 15 705.567 729.449 24.792 58.525 o
9 4 16 1629.500 1610.980 34.237 22.686 o
9 4 17 328.193 342.974 22.206 105.882 o
9 4 18 98.799 118.177 20.722 176.481 o
9 4 19 6.875 18.029 18.554 273.911 o
9 4 20 1271.710 1384.070 52.338 19.290 o
9 4 21 6.416 67.452 23.179 171.879 o
9 4 22 1618.580 1689.830 52.871 16.326 o
9 4 23 229.584 271.352 31.437 75.598 o
9 4 24 1630.550 1617.010 58.544 14.865 o
9 4 25 703.991 694.744 39.857 37.266 o
9 4 26 215.086 289.044 35.741 61.961 o
9 4 27 58.177 74.531 32.985 84.012 o
9 4 28 418.866 382.584 39.244 46.949 o
9 4 29 37.803 30.689 32.960 86.591 o
9 5 1 9540.450 9247.370 52.934 1.691 o
9 5 2 1491.770 1432.380 23.266 29.861 o
9 5 3 7225.810 6983.040 44.827 2.757 o
9 5 4 2598.230 2567.040 28.695 13.836 o
9 5 5 3502.660 3411.400 33.166 8.883 o
9 5 6 7763.310 7510.470 48.530 2.423 o
9 5 7 706.093 652.412 18.310 72.720 o
9 5 8 35.544 40.098 12.012 523.146 o
9 5 9 88.414 89.177 14.173 320.812 o
9 5 10 1169.430 1149.910 26.076 36.748 o
9 5 11 5523.100 5281.770 48.188 4.216 o
9 5 12 4399.650 4287.960 45.144 5.955 o
9 5 13 6877.010 6747.870 53.308 2.894 o
9 5 14 520.603 533.634 21.322 82.703 o
9 5 15 7568.890 7269.070 62.877 2.436 o
9 5 16 42.784 32.247 18.627 249.054 o
9 5 17 7920.600 7760.990 70.409 2.191 o
9 5 18 164.786 167.509 22.019 142.613 o
9 5 19 4066.440 3945.930 55.270 6.245 o
9 5 20 73.474 81.678 21.363 179.124 o
9 5 21 55.856 126.261 22.405 164.246 o
9 5 22 858.560 822.733 38.808 34.711 o
9 5 23 4152.810 4101.740 63.864 5.668 o
9 5 24 219.599 268.930 28.821 86.895 o
9 5 25 149.000 175.616 33.609 73.976 o
9 5 26 1915.550 1962.870 60.388 12.729 o
9 5 27 206.192 212.559 36.497 61.476 o
9 5 28 352.811 310.597 41.642 44.948 o
9 6 1 1827.530 1777.260 22.094 23.529 o
9 6 2 834.277 855.659 19.611 58.105 o
9 6 3 2129.080 2110.480 26.966 18.252 o
9 6 4 1866.720 1816.930 25.950 21.937 o
9 6 5 10019.900 9792.970 57.401 1.534 o
9 6 6 1.055 -3.110 10.276 917.062 o
9 6 7 163.985 156.505 12.726 274.196 o
9 6 8 1161.070 1129.040 24.071 38.624 o
9 6 9 2221.390 2150.790 31.903 16.589 o
9 6 10 1406.270 1402.450 28.139 29.150 o
9 6 11 7008.250 6835.490 54.093 2.809 o
9 6 12 673.316 655.796 24.742 61.695 o
9 6 13 3.727 13.947 15.249 405.562 o
9 6 14 873.580 871.377 29.704 43.577 o
9 6 15 3292.650 3249.690 45.527 8.799 o
9 6 16 88.628 91.854 20.048 192.647 o
9 6 17 419.802 408.297 25.680 80.534 o
9 6 18 0.391 32.771 19.958 237.417 o
9 6 19 1912.140 1889.790 59.458 13.057 o
9 6 20 159.130 166.911 23.287 132.472 o
9 6 21 2088.240 2159.740 56.128 12.615 o
9 6 22 409.530 499.997 32.720 58.799 o
9 6 23 3365.590 3456.390 85.442 5.795 o
9 6 24 0.443 -20.338 24.533 162.011 o
9 6 25 115.183 129.323 28.419 102.795 o
9 6 26 166.026 80.317 29.592 93.895 o
9 6 27 906.206 1070.320 50.458 23.904 o
9 6 28 126.774 160.590 35.699 67.821 o
9 7 1 568.999 581.099 15.591 93.074 o
9 7 2 17203.900 16775.900 76.178 0.575 o
9 7 3 1755.540 1778.300 25.443 23.410 o
9 7 4 11.553 11.971 9.820 890.220 o
9 7 5 1382.960 1359.150 22.967 32.438 o
9 7 6 63.757 69.142 11.745 456.959 o
9 7 7 122.977 110.024 12.850 319.833 o
9 7 8 220.283 210.800 15.742 189.640 o
9 7 9 210.803 195.499 17.415 175.872 o
9 7 10 4817.070 4705.860 48.851 5.108 o
9 7 11 989.881 959.856 28.257 41.107 o
9 7 12 1860.760 1855.670 35.906 19.168 o
9 7 13 1.905 -6.981 15.366 410.717 o
9 7 14 9992.950 9519.630 72.010 1.518 o
9 7 15 359.842 366.735 23.347 96.030 o
9 7 16 418.795 415.799 23.895 86.664 o
9 7 17 280.949 298.886 24.054 103.683 o
9 7 18 6614.930 6390.470 68.686 2.929 o
9 7 19 1335.950 1349.070 38.828 25.003 o
9 7 20 1274.450 1253.930 45.300 22.844 o
9 7 21 83.024 110.501 23.613 146.690 o
9 7 22 1975.890 1935.200 55.930 13.475 o
9 7 23 474.208 534.680 33.946 53.382 o
9 7 24 298.643 372.929 42.990 43.122 o
9 7 25 31.892 33.040 26.585 131.230 o
9 7 26 1424.610 1397.270 51.820 18.523 o
9 7 27 6.109 3.509 31.372 98.535 o
9 7 28 208.033 188.496 36.178 62.748 o
9 8 1 170.636 160.590 11.715 288.169 o
9 8 2 98.236 86.151 10.785 431.172 o
9 8 3 2468.730 2458.080 26.848 15.002 o
9 8 4 8853.840 8727.070 53.104 1.902 o
9 8 5 1526.840 1444.710 23.933 28.950 o
9 8 6 3069.340 3064.370 32.041 10.673 o
9 8 7 9583.590 9493.660 62.502 1.627 o
9 8 8 1750.300 1637.080 31.076 22.470 o
9 8 9 418.297 393.331 20.132 102.901 o
9 8 10 90.179 85.332 16.953 249.830 o
9 8 11 1110.270 1070.850 28.719 36.786 o
9 8 12 2985.660 2880.220 41.430 10.436 o
9 8 13 3097.620 2997.740 41.340 9.946 o
9 8 14 6.791 -11.460 17.558 311.342 o
9 8 15 148.272 148.474 20.661 161.524 o
9 8 16 182.299 175.025 21.220 146.075 o
9 8 17 12.394 8.434 19.538 247.485 o
9 8 18 68.576 80.049 22.100 170.530 o
9 8 19 1.069 -9.845 21.024 220.318 o
9 8 20 3762.700 3823.500 57.668 6.647 o
9 8 21 24.890 45.250 22.486 180.138 o
9 8 22 207.119 238.598 26.412 101.108 o
9 8 23 153.428 180.452 32.034 79.887 o
9 8 24 561.853 590.378 37.031 44.885 o
9 8 25 1.732 -19.690 26.534 138.318 o
9 8 26 97.618 108.561 30.757 91.645 o
9 8 27 33.816 51.352 31.497 94.054 o
9 8 28 2253.370 2536.170 79.811 8.311 o
9 9 1 574.322 538.235 15.215 95.786 o
9 9 2 10165.000 9796.790 55.823 1.513 o
9 9 3 9596.380 9523.320 55.339 1.644 o
9 9 4 1153.420 1131.360 20.961 41.060 o
9 9 5 581.356 538.517 20.428 80.471 o
9 9 6 19835.200 19407.100 97.781 0.435 o
9 9 7 26.047 39.095 14.578 394.943 o
9 9 8 583.387 590.496 22.211 73.908 o
9 9 9 892.698 897.127 25.683 47.390 o
9 9 10 11720.200 11559.400 77.222 1.125 o
9 9 11 976.891 957.872 28.391 41.313 o
9 9 12 296.280 343.036 21.449 113.738 o
9 9 13 292.616 290.610 20.622 122.769 o
9 9 14 2141.000 2090.500 38.285 16.025 o
9 9 15 877.195 893.042 30.398 42.423 o
9 9 16 409.918 368.011 26.328 80.322 o
9 9 17 3923.490 3816.880 52.092 6.690 o
9 9 18 4839.580 4938.520 62.211 4.617 o
9 9 19 2014.730 2025.400 55.519 13.241 o
9 9 20 546.224 561.228 31.201 56.005 o
9 9 21 15.207 23.000 22.542 184.682 o
9 9 22 2105.920 2179.820 67.047 10.676 o
9 9 23 316.161 364.064 31.923 67.471 o
9 9 24 1219.340 1266.830 53.892 19.333 o
9 9 25 701.626 755.689 41.526 34.994 o
9 9 26 465.423 436.735 37.382 48.504 o
9 9 27 3.370 26.746 31.689 95.950 o
9 10 1 101.324 96.084 12.148 369.483 o
9 10 2 307.066 289.369 13.846 169.918 o
9 10 3 42.829 59.133 13.322 419.259 o
9 10 4 6012.180 5776.400 47.782 3.691 o
9 10 5 562.729 543.076 20.788 80.700 o
9 10 6 10.265 5.352 13.900 480.812 o
9 10 7 1264.170 1228.890 28.457 32.603 o
9 10 8 1228.760 1257.740 29.156 32.524 o
9 10 9 1424.910 1461.630 31.293 26.982 o
9 10 10 150.599 160.604 19.232 176.075 o
9 10 11 1346.520 1357.300 38.252 25.134 o
9 10 12 367.510 353.363 22.639 99.111 o
9 10 13 1945.280 1848.300 35.957 18.566 o
9 10 14 443.811 448.214 24.603 81.121 o
9 10 15 1.447 1.314 18.099 296.418 o
9 10 16 265.503 253.446 24.079 107.597 o
9 10 17 898.137 871.214 31.825 40.619 o
9 10 18 733.384 721.945 32.713 45.335 o
9 10 19 891.502 836.947 34.661 38.127 o
9 10 20 720.078 760.010 34.745 42.489 o
9 10 21 40.169 40.630 24.070 156.012 o
9 10 22 494.082 504.773 32.810 55.525 o
9 10 23 3391.920 3361.680 61.607 7.353 o
9 10 24 23.222 66.238 28.341 115.318 o
9 10 25 22.265 10.850 28.823 114.557 o
9 10 26 41.704 41.617 30.370 100.589 o
9 10 27 1.191 19.924 33.055 88.611 o
9 11 1 3341.740 3246.220 35.261 9.384 o
9 11 2 1383.530 1324.060 26.179 31.096 o
9 11 3 7064.160 6772.730 52.727 2.811 o
9 11 4 2116.230 1984.120 32.025 17.799 o
9 11 5 3120.880 3104.000 38.346 9.972 o
9 11 6 15.895 -6.926 14.023 467.736 o
9 11 7 2487.890 2335.000 35.373 14.072 o
9 11 8 655.624 665.210 24.092 63.592 o
9 11 9 1310.700 1230.300 29.729 31.056 o
9 11 10 26.407 0.031 16.318 340.922 o
9 11 11 4800.460 4657.870 52.033 5.065 o
9 11 12 395.868 409.695 24.201 87.575 o
9 11 13 3691.040 3598.880 46.797 7.534 o
9 11 14 34.771 26.214 18.679 253.292 o
9 11 15 3717.600 3529.400 49.645 7.392 o
9 11 16 168.419 140.006 22.028 144.354 o
9 11 17 1173.520 1088.720 34.426 31.269 o
9 11 18 150.402 157.553 23.865 129.687 o
9 11 19 2441.360 2355.040 49.995 12.052 o
9 11 20 1.021 10.153 23.236 179.179 o
9 11 21 689.337 688.719 35.445 43.085 o
9 11 22 2745.140 2691.750 70.861 8.286 o
9 11 23 2788.480 2815.750 80.943 7.186 o
9 11 24 1096.740 1133.120 44.544 25.423 o
9 11 25 427.876 505.664 40.261 43.716 o
9 11 26 3420.870 3600.030 105.263 4.646 o
9 12 1 61.203 59.843 15.480 315.202 o
9 12 2 1718.760 1639.490 32.497 22.298 o
9 12 3 5072.250 5098.280 57.655 4.466 o
9 12 4 2583.240 2546.130 36.956 12.955 o
9 12 5 231.405 221.995 17.024 170.729 o
9 12 6 32.244 33.468 14.878 377.462 o
9 12 7 59.795 33.127 15.205 337.004 o
9 12 8 148.466 155.646 18.044 192.848 o
9 12 9 322.158 335.571 21.016 113.366 o
9 12 10 358.831 391.146 24.220 91.302 o
9 12 11 2412.450 2395.910 41.398 13.383 o
9 12 12 3908.480 3753.190 50.392 6.845 o
9 12 13 0.109 -1.210 18.468 285.979 o
9 12 14 303.513 248.325 23.381 107.630 o
9 12 15 1352.280 1258.490 41.203 24.119 o
9 12 16 2251.630 2235.980 45.703 13.715 o
9 12 17 0.550 -18.141 21.238 216.098 o
9 12 18 41.673 32.135 21.892 186.494 o
9 12 19 131.722 111.678 25.239 124.305 o
9 12 20 1080.190 1145.690 50.835 22.061 o
9 12 21 26.355 41.901 25.969 137.365 o
9 12 22 1041.550 1051.980 45.231 25.952 o
9 12 23 488.524 524.050 38.113 45.641 o
9 12 24 178.202 209.106 39.445 54.664 o
9 12 25 1552.600 1492.410 55.759 16.279 o
9 12 26 3.688 -12.278 31.479 98.182 o
9 13 1 246.603 233.796 21.654 126.777 o
9 13 2 23.173 19.661 15.527 366.816 o
9 13 3 929.254 908.176 26.460 45.252 o
9 13 4 842.204 807.569 25.825 50.278 o
9 13 5 1438.710 1388.030 29.905 27.939 o
9 13 6 243.412 225.390 19.335 146.091 o
9 13 7 9715.350 9542.300 69.838 1.572 o
9 13 8 734.996 682.552 25.955 56.285 o
9 13 9 2408.390 2363.770 39.538 13.756 o
9 13 10 220.664 176.094 19.894 150.700 o
9 13 11 4008.900 3975.230 51.747 6.461 o
9 13 12 1441.620 1459.480 48.261 19.542 o
9 13 13 104.615 78.367 20.808 179.037 o
9 13 14 19.986 -8.625 20.012 234.816 o
9 13 15 1736.250 1697.430 42.808 18.622 o
9 13 16 4.077 -8.220 20.179 237.813 o
9 13 17 514.571 527.233 31.898 56.315 o
9 13 18 2235.240 2246.580 54.383 12.260 o
9 13 19 1378.650 1309.260 43.066 22.761 o
9 13 20 30.350 19.890 30.849 99.338 o
9 13 21 2147.870 2196.500 55.301 12.491 o
9 13 22 1528.410 1512.510 53.987 16.897 o
9 13 23 757.377 784.140 42.584 32.919 o
9 13 24 33.500 61.962 33.481 83.383 o
9 13 25 21.461 19.398 32.107 92.531 o
9 14 1 17.837 1.554 17.968 289.657 o
9 14 2 267.645 264.584 22.529 115.930 o
9 14 3 1327.990 1347.580 31.775 28.781 o
9 14 4 1644.720 1625.220 33.385 22.775 o
9 14 5 71.118 72.905 17.502 250.673 o
9 14 6 7.645 20.124 16.628 336.680 o
9 14 7 51.453 54.736 16.599 290.567 o
9 14 8 471.961 458.422 23.048 83.853 o
9 14 9 191.383 137.778 19.665 163.674 o
9 14 10 13.644 14.839 17.466 304.030 o
9 14 11 4980.040 4891.230 57.123 4.648 o
9 14 12 691.779 693.418 30.694 49.880 o
9 14 13 35.816 26.790 22.292 182.616 o
9 14 14 1182.930 1180.980 45.966 23.611 o
9 14 15 351.118 335.601 27.564 80.843 o
9 14 16 148.426 147.061 24.455 125.937 o
9 14 17 358.507 343.111 28.444 77.002 o
9 14 18 531.347 465.489 31.197 58.320 o
9 14 19 583.299 592.280 34.923 47.654 o
9 14 20 1137.640 1075.980 42.113 26.765 o
9 14 21 809.330 823.184 41.900 32.556 o
9 14 22 219.015 219.551 42.832 46.369 o
9 14 23 202.978 196.506 36.814 60.964 o
9 14 24 67.573 84.952 31.566 90.229 o
9 14 25 77.194 117.860 41.834 52.570 o
9 15 1 604.952 609.030 27.645 59.995 o
9 15 2 4920.720 4780.450 58.329 4.720 o
9 15 3 2.856 130.896 20.581 205.131 o
9 15 4 403.946 401.547 22.613 93.473 o
9 15 5 77.433 72.311 18.756 222.008 o
9 15 6 13534.100 13149.300 106.650 0.843 o
9 15 7 301.866 314.541 22.915 106.673 o
9 15 8 457.770 476.139 25.811 75.463 o
9 15 9 1324.630 1317.230 34.877 27.355 o
9 15 10 7787.890 7705.700 76.339 2.195 o
9 15 11 241.077 214.698 23.636 115.361 o
9 15 12 2638.190 2575.640 60.556 9.752 o
9 15 13 1454.520 1431.550 56.397 16.700 o
9 15 14 3668.120 3698.460 58.575 6.834 o
9 15 15 46.737 59.950 23.035 165.578 o
9 15 16 1048.080 1018.500 45.524 25.869 o
9 15 17 221.995 203.912 26.428 101.253 o
9 15 18 297.154 290.333 32.354 68.688 o
9 15 19 59.456 41.556 25.519 136.916 o
9 15 20 220.435 149.618 28.674 91.872 o
9 15 21 103.332 130.851 33.512 77.715 o
9 15 22 1886.470 1900.150 68.836 11.299 o
9 15 23 24.832 1.469 30.545 102.455 o
9 15 24 104.157 63.027 37.864 63.390 o
9 16 1 360.279 321.383 26.298 85.534 o
9 16 2 335.591 300.853 25.053 93.556 o
9 16 3 939.458 957.755 34.334 36.370 o
9 16 4 2534.430 2551.650 47.552 11.735 o
9 16 5 963.449 919.628 34.392 36.225 o
9 16 6 1225.050 1216.000 34.395 29.616 o
9 16 7 2517.810 2516.140 47.725 11.830 o
9 16 8 175.096 175.469 22.181 138.669 o
9 16 9 2117.470 2150.460 43.300 14.984 o
9 16 10 742.486 745.535 41.770 34.203 o
9 16 11 153.771 128.813 22.849 140.265 o
9 16 12 2768.480 2703.900 49.333 10.534 o
9 16 13 1024.530 1024.980 37.624 31.621 o
9 16 14 896.739 883.247 40.529 32.115 o
9 16 15 414.581 367.589 33.320 59.626 o
9 16 16 30.487 -3.028 24.372 158.126 o
9 16 17 152.471 146.379 25.481 117.674 o
9 16 18 157.828 119.431 28.752 97.601 o
9 16 19 60.844 28.853 25.851 134.432 o
9 16 20 207.247 174.506 30.759 82.313 o
9 16 21 294.011 290.183 33.938 64.086 o
9 16 22 16.605 -4.089 39.453 62.181 o
9 16 23 56.179 36.047 40.686 56.986 o
9 17 1 1800.910 1711.980 44.344 17.706 o
9 17 2 1995.380 1980.620 46.903 15.246 o
9 17 3 1868.220 1830.880 46.013 16.514 o
9 17 4 189.871 154.042 24.668 118.462 o
9 17 5 1869.320 1806.760 46.769 16.379 o
9 17 6 1857.080 1825.830 43.645 17.211 o
9 17 7 781.104 748.917 31.499 45.373 o
9 17 8 17.199 -0.945 19.325 252.516 o
9 17 9 1862.140 1856.180 41.655 17.614 o
9 17 10 2051.610 2057.010 45.073 15.178 o
9 17 11 2484.410 2343.960 54.371 11.291 o
9 17 12 1315.190 1264.640 42.497 23.805 o
9 17 13 768.778 752.214 36.511 39.377 o
9 17 14 4593.960 4556.680 69.352 4.788 o
9 17 15 34.044 -2.562 26.224 136.760 o
9 17 16 109.541 83.782 27.901 108.809 o
9 17 17 0.632 -43.832 24.079 168.125 o
9 17 18 1676.350 1658.520 64.638 13.120 o
9 17 19 15.365 10.887 27.084 130.227 o
9 17 20 16.610 -28.321 27.264 129.085 o
9 17 21 109.294 69.225 34.240 75.958 o
9 17 22 730.645 716.299 49.236 27.881 o
9 18 1 13.498 -38.900 22.623 186.926 o
9 18 2 68.478 21.963 22.826 167.692 o
9 18 3 88.135 119.224 24.715 134.379 o
9 18 4 7299.530 7199.230 81.638 2.377 o
9 18 5 476.956 523.342 33.898 53.570 o
9 18 6 101.182 130.684 25.666 123.614 o
9 18 7 484.636 468.623 29.589 63.906 o
9 18 8 11.069 -17.039 20.735 222.620 o
9 18 9 767.456 805.746 32.765 43.358 o
9 18 10 56.098 48.702 21.747 182.548 o
9 18 11 253.177 227.313 32.632 71.290 o
9 18 12 1410.790 1363.730 45.901 21.039 o
9 18 13 4220.770 4324.600 93.007 4.352 o
9 18 14 214.734 220.813 31.101 79.097 o
9 18 15 757.706 756.168 48.500 27.991 o
9 18 16 1202.100 1131.500 49.880 21.686 o
9 18 17 512.961 511.468 41.386 40.358 o
9 18 18 403.611 384.688 35.793 54.060 o
9 18 19 17.436 -14.183 27.971 122.647 o
9 18 20 793.474 810.607 51.015 25.572 o
9 18 21 147.433 85.329 35.117 70.536 o
9 19 1 1971.610 1851.030 47.858 15.466 o
9 19 2 2232.360 2357.800 54.062 12.133 o
9 19 3 520.279 465.849 32.637 55.654 o
9 19 4 753.318 759.619 36.486 39.641 o
9 19 5 1035.060 1004.790 40.589 29.405 o
9 19 6 234.771 169.032 29.501 86.241 o
9 19 7 1199.300 1100.120 40.848 26.721 o
9 19 8 111.214 96.160 25.662 124.584 o
9 19 9 2092.810 2076.470 50.398 13.850 o
9 19 10 3.383 -2.445 27.196 131.452 o
9 19 11 1756.050 1715.750 55.349 14.952 o
9 19 12 1549.010 1565.820 49.570 18.067 o
9 19 13 290.022 212.238 33.148 68.258 o
9 19 14 43.940 -18.498 38.230 65.266 o
9 19 15 2122.350 2021.260 59.797 12.069 o
9 19 16 616.908 548.298 46.250 32.739 o
9 19 17 53.824 38.246 32.012 90.298 o
9 19 18 1385.090 1466.370 70.627 12.902 o
9 19 19 2514.670 2423.410 94.836 6.572 o
9 19 20 345.589 357.248 38.250 50.938 o
9 20 1 257.897 211.875 29.540 83.134 o
9 20 2 181.235 139.659 27.385 102.550 o
9 20 3 3306.210 3315.890 68.118 7.074 o
9 20 4 374.670 349.042 32.575 63.438 o
9 20 5 35.995 10.870 25.165 146.799 o
9 20 6 0.940 -13.341 26.310 140.795 o
9 20 7 1246.550 1260.930 49.233 21.191 o
9 20 8 192.234 146.050 28.919 92.919 o
9 20 9 820.621 831.242 39.253 34.823 o
9 20 10 957.107 903.897 41.992 29.979 o
9 20 11 783.561 788.640 41.881 33.182 o
9 20 12 489.218 484.367 38.178 45.976 o
9 20 13 1733.320 1753.570 68.633 11.949 o
9 20 14 4.970 3.103 28.411 120.141 o
9 20 15 696.360 650.165 41.017 36.461 o
9 20 16 97.416 13.329 48.637 39.891 o
9 20 17 2.113 -99.257 43.339 51.898 o
9 20 18 28.629 5.348 41.478 55.939 o
9 20 19 449.235 440.820 46.032 35.894 o
9 21 1 1412.490 1471.120 56.429 16.799 o
9 21 2 1336.850 1276.980 50.544 19.944 o
9 21 3 5796.040 5927.560 94.397 3.011 o
9 21 4 146.674 143.431 31.244 84.848 o
9 21 5 778.776 847.317 46.313 29.016 o
9 21 6 199.507 172.130 32.195 76.954 o
9 21 7 554.026 564.122 38.449 43.223 o
9 21 8 7.258 -27.652 27.679 126.449 o
9 21 9 470.264 458.869 36.399 49.889 o
9 21 10 20.756 0.456 28.041 121.632 o
9 21 11 165.135 114.517 30.871 86.335 o
9 21 12 28.742 39.828 37.467 67.720 o
9 21 13 2119.490 2073.020 65.070 11.097 o
9 21 14 1089.990 1081.830 66.644 15.617 o
9 21 15 794.199 788.175 56.667 22.120 o
9 21 16 26.504 -40.841 31.705 95.166 o
9 21 17 873.992 850.771 60.944 19.290 o
9 21 18 1110.460 1013.620 69.161 14.852 o
9 22 1 326.265 332.496 36.002 56.802 o
9 22 2 209.374 186.990 33.326 71.889 o
9 22 3 450.942 490.551 39.233 45.037 o
9 22 4 1213.660 1296.520 57.667 17.797 o
9 22 5 49.777 33.092 32.279 89.303 o
9 22 6 21.256 -31.125 30.535 102.873 o
9 22 7 66.280 36.116 34.722 76.810 o
9 22 8 54.999 12.868 35.813 73.393 o
9 22 9 0.361 -29.890 31.945 95.577 o
9 22 10 1128.240 1188.660 59.292 17.877 o
9 22 11 653.578 626.654 40.305 38.213 o
9 22 12 1334.990 1354.770 65.499 14.588 o
9 22 13 280.255 279.372 44.199 42.305 o
9 22 14 98.209 65.135 51.398 35.565 o
9 22 15 530.426 512.099 64.079 20.198 o
9 22 16 21.700 -3.825 33.705 84.661 o
9 22 17 426.851 389.617 63.773 21.132 o
9 23 1 165.766 170.487 34.385 70.508 o
9 23 2 4733.270 4836.940 85.069 4.086 o
9 23 3 46.364 33.903 32.959 85.994 o
9 23 4 349.456 259.520 37.960 52.748 o
9 23 5 335.105 341.500 39.960 48.034 o
9 23 6 1062.660 1183.420 62.685 16.910 o
9 23 7 68.359 2.816 35.981 72.384 o
9 23 8 416.207 327.395 40.986 44.605 o
9 23 9 108.928 85.733 39.986 56.810 o
9 23 10 1946.940 1977.460 94.687 7.469 o
9 23 11 286.548 241.414 39.371 51.596 o
9 23 12 48.960 7.577 38.952 62.649 o
9 23 13 36.703 18.058 37.542 67.562 o
9 23 14 1340.250 1395.050 85.210 10.058 o
9 23 15 8.904 -66.115 35.327 77.758 o
9 24 1 1146.880 1205.260 56.443 18.876 o
9 24 2 119.807 62.000 41.368 53.343 o
9 24 3 494.000 526.813 61.314 21.915 o
9 24 4 12.150 45.123 34.737 79.135 o
9 24 5 1229.450 1313.930 82.320 10.874 o
9 24 6 0.206 -19.723 40.154 60.504 o
9 24 7 337.716 357.410 51.744 31.249 o
9 24 8 316.923 253.855 50.702 33.120 o
9 24 9 692.199 674.808 62.247 20.001 o
9 24 10 308.935 339.129 50.253 33.259 o
9 24 11 19.023 -18.774 39.920 60.677 o
9 24 12 30.244 -28.061 36.740 71.075 o
9 24 13 715.598 638.484 69.273 16.797 o
9 25 1 29.470 27.950 38.288 65.090 o
9 25 2 1551.520 1673.040 68.626 12.584 o
9 25 3 2909.340 3220.970 89.303 6.150 o
9 25 4 423.342 422.039 46.496 35.809 o
9 25 5 22.194 48.059 37.225 68.670 o
9 25 6 2080.110 2188.090 73.141 9.809 o
9 25 7 516.514 587.941 53.256 27.201 o
9 25 8 161.434 104.876 54.999 30.538 o
9 25 9 3.271 -91.382 42.995 52.706 o
9 25 10 1446.010 1476.330 114.548 6.172 o
9 25 11 156.231 140.822 52.101 33.698 o
9 26 1 1.489 -37.008 37.955 67.672 o
9 26 2 14.033 6.921 42.161 54.482 o
9 26 3 20.170 -15.274 38.433 65.378 o
9 26 4 841.064 871.546 58.165 20.772 o
9 26 5 73.494 97.308 42.192 52.041 o
9 26 6 31.506 44.039 47.502 42.473 o
9 26 7 10.741 15.140 67.314 21.465 o
9 26 8 7.331 -246.706 95.632 10.661 o
9 27 1 1059.790 994.791 130.574 5.204 o
10 0 0 16952.600 16594.800 161.478 0.525 o
10 0 2 435.369 430.723 22.252 90.781 o
10 0 4 16232.300 15626.800 113.661 0.615 o
10 0 6 4199.890 4135.400 57.351 5.860 o
10 0 8 34105.800 33259.200 222.594 0.149 o
10 0 10 111.104 108.589 21.714 162.313 o
10 0 12 7654.100 7410.650 87.305 2.187 o
10 0 14 458.699 521.818 36.016 50.058 o
10 0 16 1511.830 1507.930 57.729 15.841 o
10 0 18 704.460 720.413 40.930 35.858 o
10 0 20 4335.410 4430.070 88.277 4.402 o
10 0 22 2.414 -18.021 28.125 123.054 o
10 0 24 2584.390 2642.600 112.562 5.146 o
10 0 26 498.781 406.005 60.958 22.434 o
10 0 28 1927.650 1733.920 106.532 6.435 o
10 1 0 6838.500 6741.320 52.799 2.918 o
10 1 1 1454.780 1378.850 21.017 31.896 o
10 1 2 4449.020 4325.970 37.043 6.110 o
10 1 3 360.269 314.063 15.420 142.794 o
10 1 4 618.262 580.193 19.521 78.568 o
10 1 5 6104.530 5975.300 47.201 3.576 o
10 1 6 294.550 276.769 17.259 147.242 o
10 1 7 1789.670 1760.350 32.497 21.096 o
10 1 8 3137.470 2956.940 37.875 10.175 o
10 1 9 4.669 -7.470 12.865 577.304 o
10 1 10 1138.610 1123.910 27.238 36.805 o
10 1 11 2463.530 2406.080 37.546 13.707 o
10 1 12 2493.990 2371.650 39.103 13.422 o
10 1 13 2154.680 2126.260 37.805 15.942 o
10 1 14 1189.370 1155.190 35.423 29.889 o
10 1 15 2016.730 2007.270 40.865 16.422 o
10 1 16 1175.240 1191.410 37.395 28.579 o
10 1 17 64.260 67.003 19.144 220.924 o
10 1 18 1360.740 1428.740 52.352 18.613 o
10 1 19 0.551 13.524 18.416 283.088 o
10 1 20 427.854 443.307 27.166 74.120 o
10 1 21 797.732 847.467 37.784 36.547 o
10 1 22 981.574 1043.350 42.161 28.699 o
10 1 23 4.576 26.368 24.571 158.099 o
10 1 24 0.494 5.091 24.830 157.663 o
10 1 25 7.266 61.902 39.435 61.591 o
10 1 26 404.520 351.339 45.273 38.149 o
10 1 27 238.989 283.915 95.918 10.251 o
10 1 28 222.925 279.031 49.221 35.836 o
10 2 0 10058.000 9740.890 81.102 1.457 o
10 2 1 2630.550 2584.340 29.793 13.519 o
10 2 2 2768.700 2677.590 29.190 12.759 o
10 2 3 2218.860 2123.710 27.305 17.505 o
10 2 4 10664.700 10177.500 58.322 1.394 o
10 2 5 2094.000 2054.440 31.968 17.722 o
10 2 6 3032.890 3013.620 35.025 10.639 o
10 2 7 6844.570 6669.050 52.735 2.932 o
10 2 8 4966.520 4869.310 46.768 4.923 o
10 2 9 181.613 173.892 16.477 199.925 o
10 2 10 977.362 928.398 24.275 45.913 o
10 2 11 211.092 215.235 17.498 172.174 o
10 2 12 2904.840 2898.750 40.893 10.707 o
10 2 13 1797.160 1751.030 34.721 20.412 o
10 2 14 1424.520 1393.410 33.543 26.344 o
10 2 15 70.812 33.916 18.278 243.098 o
10 2 16 5423.390 5220.130 58.956 4.111 o
10 2 17 10.437 24.764 19.322 249.835 o
10 2 18 204.146 205.568 22.964 125.497 o
10 2 19 93.784 152.601 29.346 98.090 o
10 2 20 2668.320 2714.840 73.584 8.129 o
10 2 21 883.877 1003.530 50.561 24.297 o
10 2 22 281.506 347.302 41.397 46.472 o
10 2 23 3050.750 3042.460 60.891 8.310 o
10 2 24 753.911 861.821 42.927 32.117 o
10 2 25 1511.700 1399.780 50.681 18.405 o
10 2 26 1711.370 1701.400 69.066 11.995 o
10 2 27 949.934 948.179 56.949 20.519 o
10 2 28 782.364 815.353 55.592 22.730 o
10 3 0 703.573 693.041 29.023 52.168 o
10 3 1 3585.100 3488.200 33.271 8.587 o
10 3 2 1390.120 1301.970 23.608 32.498 o
10 3 3 3849.100 3817.620 36.562 7.527 o
10 3 4 1411.950 1353.030 23.896 31.529 o
10 3 5 4277.280 4195.830 38.164 6.420 o
10 3 6 3262.890 3107.230 35.130 9.799 o
10 3 7 2336.580 2320.530 31.709 15.441 o
10 3 8 146.963 134.761 15.155 243.966 o
10 3 9 302.247 322.240 17.506 139.381 o
10 3 10 2903.080 2777.590 36.595 11.326 o
10 3 11 1888.440 1843.710 34.782 19.307 o
10 3 12 358.425 349.858 21.964 103.395 o
10 3 13 305.307 340.633 21.476 112.605 o
10 3 14 444.492 458.898 23.172 85.537 o
10 3 15 367.989 409.794 24.775 87.567 o
10 3 16 259.672 264.752 22.480 117.245 o
10 3 17 4.392 9.018 19.017 264.901 o
10 3 18 895.234 892.929 33.919 38.257 o
10 3 19 2292.440 2349.610 61.033 10.876 o
10 3 20 254.542 334.007 32.615 68.809 o
10 3 21 145.282 235.704 29.878 88.328 o
10 3 22 536.941 586.419 33.945 50.695 o
10 3 23 100.116 121.214 26.717 116.206 o
10 3 24 9.801 -25.633 25.271 151.033 o
10 3 25 9.395 -8.398 27.383 128.905 o
10 3 26 95.905 105.263 31.466 88.219 o
10 3 27 281.291 300.266 37.945 54.106 o
10 3 28 185.287 247.431 166.376 3.493 o
10 4 0 615.591 592.764 27.767 59.640 o
10 4 1 1321.260 1250.800 24.814 33.565 o
10 4 2 68.314 66.881 13.149 388.428 o
10 4 3 6140.840 5997.570 44.425 3.580 o
10 4 4 187.046 156.067 14.515 229.998 o
10 4 5 1066.370 1048.720 23.631 42.318 o
10 4 6 927.583 928.727 23.368 48.451 o
10 4 7 2447.070 2368.080 33.398 14.475 o
10 4 8 6667.890 6562.470 50.531 3.063 o
10 4 9 11617.400 11176.500 67.644 1.178 o
10 4 10 21.241 18.574 14.449 420.945 o
10 4 11 1927.900 1871.530 31.504 19.738 o
10 4 12 645.851 669.692 22.621 66.979 o
10 4 13 11470.500 11151.000 83.767 1.162 o
10 4 14 66.076 54.718 19.012 225.227 o
10 4 15 1813.970 1777.750 44.086 17.497 o
10 4 16 1906.810 1778.540 43.585 17.071 o
10 4 17 4816.500 4686.460 63.462 4.713 o
10 4 18 0.332 -3.387 20.831 224.694 o
10 4 19 168.039 180.980 25.276 115.223 o
10 4 20 179.366 236.814 33.408 71.839 o
10 4 21 3503.450 3424.950 78.139 6.093 o
10 4 22 614.846 624.231 38.790 40.876 o
10 4 23 199.231 290.064 36.071 61.575 o
10 4 24 903.308 905.081 43.917 29.146 o
10 4 25 1767.550 1614.320 54.845 15.255 o
10 4 26 206.110 207.291 33.090 72.404 o
10 4 27 558.720 595.294 43.952 35.693 o
10 4 28 340.718 404.217 70.521 17.922 o
10 5 0 24.692 7.389 18.474 269.009 o
10 5 1 2864.520 2765.770 31.143 12.004 o
10 5 2 2407.810 2312.360 30.828 15.201 o
10 5 3 7105.150 7111.800 50.139 2.742 o
10 5 4 479.786 469.020 17.867 101.057 o
10 5 5 2994.540 2958.000 33.376 10.992 o
10 5 6 9626.480 9341.060 60.336 1.640 o
10 5 7 3754.980 3657.710 39.976 7.709 o
10 5 8 1077.710 1028.130 26.811 39.541 o
10 5 9 2.842 9.596 14.405 457.543 o
10 5 10 44.571 34.176 15.598 336.202 o
10 5 11 4.440 -19.897 14.839 436.490 o
10 5 12 540.637 512.665 22.771 77.799 o
10 5 13 260.044 285.493 20.787 126.911 o
10 5 14 1183.440 1218.880 35.168 29.691 o
10 5 15 2252.480 2188.740 44.609 14.009 o
10 5 16 108.970 123.922 21.914 158.804 o
10 5 17 1.754 13.936 20.653 225.280 o
10 5 18 75.567 90.293 22.279 165.428 o
10 5 19 3347.160 3389.380 55.947 7.798 o
10 5 20 116.007 139.189 24.854 127.704 o
10 5 21 3118.610 3305.050 68.926 7.312 o
10 5 22 518.288 533.772 41.149 40.384 o
10 5 23 795.316 809.452 40.943 33.750 o
10 5 24 968.921 965.050 51.085 23.458 o
10 5 25 68.281 58.272 30.053 99.754 o
10 5 26 114.414 158.609 32.697 79.834 o
10 5 27 410.067 371.677 40.321 45.394 o
10 6 0 2014.520 1876.210 41.832 16.590 o
10 6 1 2000.830 1929.760 26.715 20.027 o
10 6 2 686.619 662.599 18.991 72.281 o
10 6 3 1324.220 1303.720 24.575 33.158 o
10 6 4 564.728 562.904 18.633 85.784 o
10 6 5 349.404 347.310 16.521 134.752 o
10 6 6 1449.080 1375.030 25.896 29.792 o
10 6 7 610.869 579.040 20.808 75.952 o
10 6 8 974.594 933.994 25.869 44.248 o
10 6 9 77.569 68.720 17.158 256.239 o
10 6 10 167.176 137.857 18.733 180.813 o
10 6 11 4392.550 4273.930 49.264 5.834 o
10 6 12 4099.450 4011.790 48.071 6.459 o
10 6 13 9.052 11.101 16.610 340.115 o
10 6 14 56.099 44.147 20.636 200.919 o
10 6 15 2542.130 2479.530 53.611 11.014 o
10 6 16 3194.330 3003.450 48.979 9.052 o
10 6 17 2187.620 2039.920 47.480 14.093 o
10 6 18 137.346 146.064 23.464 135.982 o
10 6 19 3391.010 3320.430 55.576 7.806 o
10 6 20 2459.970 2505.770 62.856 9.987 o
10 6 21 412.686 483.162 35.295 53.343 o
10 6 22 238.997 296.324 31.898 72.822 o
10 6 23 21.510 14.603 26.123 138.554 o
10 6 24 2864.880 2813.310 91.709 6.241 o
10 6 25 298.384 314.477 37.994 53.322 o
10 6 26 30.739 -7.713 28.762 114.717 o
10 6 27 237.242 154.231 37.544 58.554 o
10 7 0 1367.830 1309.470 37.139 25.718 o
10 7 1 9985.130 9556.870 56.012 1.566 o
10 7 2 2435.160 2413.330 29.567 14.954 o
10 7 3 346.532 349.501 16.129 137.514 o
10 7 4 16.464 3.930 11.483 669.604 o
10 7 5 1795.760 1731.730 27.873 22.533 o
10 7 6 5144.900 4933.290 44.438 4.769 o
10 7 7 3464.420 3284.570 39.736 8.747 o
10 7 8 133.526 123.967 18.020 203.606 o
10 7 9 2996.770 2995.790 42.312 10.152 o
10 7 10 478.629 506.585 24.105 78.300 o
10 7 11 1547.830 1498.100 36.427 23.186 o
10 7 12 157.077 152.771 20.416 161.731 o
10 7 13 1471.140 1424.280 34.220 25.311 o
10 7 14 5779.680 5787.790 58.768 3.675 o
10 7 15 565.034 550.386 28.921 60.227 o
10 7 16 161.381 169.136 22.173 141.662 o
10 7 17 59.842 54.241 22.227 174.006 o
10 7 18 916.055 889.240 35.574 36.259 o
10 7 19 63.345 103.323 23.830 148.568 o
10 7 20 517.516 534.241 31.323 57.283 o
10 7 21 179.027 172.171 31.238 82.032 o
10 7 22 5406.720 5318.690 71.850 3.817 o
10 7 23 916.104 951.760 50.421 24.330 o
10 7 24 48.773 83.232 28.967 107.396 o
10 7 25 303.538 310.302 36.297 57.170 o
10 7 26 18.709 -9.463 29.378 111.225 o
10 7 27 125.470 161.779 45.430 43.800 o
10 8 0 16322.800 15884.400 117.130 0.603 o
10 8 1 1400.080 1382.080 24.994 30.948 o
10 8 2 513.076 475.272 17.083 99.860 o
10 8 3 17.226 -9.362 11.625 658.906 o
10 8 4 15258.400 14768.700 77.644 0.716 o
10 8 5 228.229 226.297 15.988 181.915 o
10 8 6 888.950 854.893 25.710 48.133 o
10 8 7 183.105 169.042 17.316 189.239 o
10 8 8 2533.780 2415.170 38.915 13.183 o
10 8 9 841.535 826.496 27.944 47.227 o
10 8 10 1103.870 1083.400 30.897 35.072 o
10 8 11 48.378 34.795 18.226 255.216 o
10 8 12 7776.630 7625.110 65.412 2.290 o
10 8 13 1.917 5.462 17.881 301.849 o
10 8 14 197.485 183.145 21.637 138.880 o
10 8 15 466.782 426.333 26.602 74.044 o
10 8 16 8944.610 8662.220 75.147 1.790 o
10 8 17 1174.090 1120.410 40.509 27.096 o
10 8 18 295.742 248.825 26.179 93.980 o
10 8 19 521.099 601.548 32.581 53.472 o
10 8 20 2047.890 2048.850 50.588 14.060 o
10 8 21 4.225 41.336 28.878 114.421 o
10 8 22 996.770 1042.260 41.847 28.747 o
10 8 23 871.535 850.949 46.672 27.728 o
10 8 24 772.797 801.583 47.559 28.340 o
10 8 25 51.808 82.494 32.529 86.373 o
10 8 26 20.472 17.057 33.578 84.884 o
10 8 27 466.891 439.167 44.508 37.556 o
10 9 0 5083.680 5063.170 63.853 4.322 o
10 9 1 243.808 232.312 15.484 181.610 o
10 9 2 1443.680 1455.230 25.498 29.446 o
10 9 3 4487.360 4408.360 41.395 5.876 o
10 9 4 83.083 60.489 15.212 305.960 o
10 9 5 4357.310 4193.550 45.398 6.066 o
10 9 6 325.471 322.354 19.797 120.790 o
10 9 7 44.066 35.399 15.475 340.605 o
10 9 8 270.753 273.004 19.878 132.566 o
10 9 9 302.076 313.640 21.455 114.837 o
10 9 10 904.582 931.641 29.248 42.533 o
10 9 11 8265.860 7975.700 66.648 2.086 o
10 9 12 676.351 692.268 27.729 55.323 o
10 9 13 1211.850 1292.930 33.732 29.667 o
10 9 14 251.628 246.310 22.919 116.672 o
10 9 15 1757.060 1721.640 39.728 19.329 o
10 9 16 1274.600 1300.590 37.493 26.643 o
10 9 17 5.391 -17.403 19.925 243.260 o
10 9 18 1511.760 1573.420 44.109 20.202 o
10 9 19 285.393 277.045 27.682 86.909 o
10 9 20 921.712 940.625 38.727 32.877 o
10 9 21 956.558 950.566 49.816 24.367 o
10 9 22 0.834 -7.437 25.178 153.740 o
10 9 23 440.799 513.484 33.630 55.451 o
10 9 24 150.539 204.584 39.510 55.307 o
10 9 25 330.181 422.564 37.150 52.757 o
10 9 26 22.046 65.743 36.896 69.537 o
10 10 0 562.882 585.997 29.642 58.083 o
10 10 1 8127.430 7805.080 56.478 2.210 o
10 10 2 34.136 31.655 13.468 444.956 o
10 10 3 2807.760 2738.730 36.175 11.779 o
10 10 4 1203.810 1171.760 27.718 34.690 o
10 10 5 8808.310 8511.380 62.053 1.901 o
10 10 6 125.668 131.994 17.136 219.289 o
10 10 7 98.504 99.123 16.934 242.578 o
10 10 8 1972.890 1934.390 36.106 18.037 o
10 10 9 6808.690 6670.860 58.715 2.890 o
10 10 10 0.755 16.194 17.744 303.472 o
10 10 11 3248.480 3174.410 45.598 8.987 o
10 10 12 706.253 679.471 27.986 54.018 o
10 10 13 682.494 687.553 29.745 51.788 o
10 10 14 99.963 59.193 21.787 169.626 o
10 10 15 1252.090 1298.960 36.387 27.537 o
10 10 16 449.305 447.972 27.469 71.866 o
10 10 17 3878.120 3733.380 54.449 6.707 o
10 10 18 6.716 -5.354 21.638 206.167 o
10 10 19 2072.150 1991.150 50.288 14.142 o
10 10 20 2014.810 2065.190 51.712 13.934 o
10 10 21 1475.920 1439.060 45.818 20.310 o
10 10 22 0.643 13.902 25.755 145.832 o
10 10 23 25.357 66.246 27.487 121.958 o
10 10 24 3627.240 3760.790 70.760 6.166 o
10 10 25 702.946 700.927 42.010 34.885 o
10 10 26 436.056 453.692 39.556 45.233 o
10 11 0 23.493 5.197 19.301 248.779 o
10 11 1 789.837 762.376 25.627 53.190 o
10 11 2 3677.120 3479.860 43.863 7.835 o
10 11 3 46.016 36.354 15.620 333.165 o
10 11 4 286.493 226.001 18.103 147.528 o
10 11 5 1593.870 1506.790 30.993 24.821 o
10 11 6 3657.190 3587.910 42.977 7.816 o
10 11 7 287.406 288.940 19.600 130.445 o
10 11 8 379.134 346.034 21.479 103.671 o
10 11 9 2039.410 1971.480 36.404 17.402 o
10 11 10 2797.180 2743.400 42.699 11.117 o
10 11 11 685.116 621.098 27.072 57.542 o
10 11 12 228.624 207.323 21.822 130.297 o
10 11 13 392.446 349.632 25.509 85.176 o
10 11 14 5407.440 5261.190 61.650 4.052 o
10 11 15 19.587 0.615 20.351 227.357 o
10 11 16 46.554 46.322 20.967 197.985 o
10 11 17 230.475 212.170 25.764 103.770 o
10 11 18 593.477 566.093 32.640 51.629 o
10 11 19 40.286 35.775 23.514 163.393 o
10 11 20 23.132 35.104 24.844 150.566 o
10 11 21 299.687 251.828 30.630 75.275 o
10 11 22 1550.890 1575.600 52.196 17.178 o
10 11 23 266.883 240.844 40.480 49.751 o
10 11 24 250.392 223.601 35.745 61.857 o
10 11 25 40.949 47.336 33.700 82.340 o
10 12 0 31.669 20.169 27.502 123.822 o
10 12 1 3329.480 3183.620 46.834 8.696 o
10 12 2 933.757 930.416 28.252 42.879 o
10 12 3 671.598 678.368 24.822 61.102 o
10 12 4 824.809 866.999 28.546 46.361 o
10 12 5 12712.300 12143.800 83.193 0.986 o
10 12 6 84.267 96.601 17.699 234.441 o
10 12 7 2565.640 2432.090 38.505 13.067 o
10 12 8 1437.000 1419.620 33.166 26.216 o
10 12 9 4886.530 4767.610 51.771 4.931 o
10 12 10 4.960 -1.696 17.971 298.666 o
10 12 11 1151.120 1074.570 32.347 33.218 o
10 12 12 485.207 528.858 26.882 69.358 o
10 12 13 1024.240 987.907 33.786 35.038 o
10 12 14 41.643 31.600 21.881 186.757 o
10 12 15 493.275 478.851 29.014 64.712 o
10 12 16 961.222 963.132 34.530 35.741 o
10 12 17 3301.850 3264.750 57.897 7.858 o
10 12 18 162.450 201.566 27.313 101.848 o
10 12 19 819.235 788.266 36.272 38.304 o
10 12 20 234.796 229.205 30.507 80.061 o
10 12 21 3546.480 3502.340 66.298 6.704 o
10 12 22 94.832 81.378 28.972 103.279 o
10 12 23 678.830 725.304 44.315 32.725 o
10 12 24 15.586 47.166 30.977 98.629 o
10 12 25 2857.400 2770.460 107.488 5.218 o
10 13 0 297.911 256.492 32.774 68.104 o
10 13 1 27.065 25.209 18.616 259.108 o
10 13 2 1630.120 1582.160 38.550 21.258 o
10 13 3 2266.100 2248.490 39.692 14.678 o
10 13 4 2620.070 2661.970 41.535 12.008 o
10 13 5 100.386 112.569 19.015 201.573 o
10 13 6 242.219 235.706 22.029 124.628 o
10 13 7 496.652 483.702 24.684 76.142 o
10 13 8 158.240 182.818 20.000 162.539 o
10 13 9 3948.500 3932.500 50.290 6.648 o
10 13 10 17.046 -15.616 19.160 256.795 o
10 13 11 578.302 549.596 28.389 60.830 o
10 13 12 106.016 84.301 22.190 160.486 o
10 13 13 5590.180 5344.930 65.029 3.829 o
10 13 14 4.627 8.036 22.613 188.400 o
10 13 15 109.285 63.294 23.711 145.213 o
10 13 16 116.473 36.465 23.834 145.031 o
10 13 17 212.304 189.859 28.743 90.630 o
10 13 18 21.243 -40.945 26.512 135.716 o
10 13 19 1996.600 1912.890 52.251 14.218 o
10 13 20 28.362 42.358 26.230 134.468 o
10 13 21 5743.460 5938.350 82.291 3.247 o
10 13 22 18.333 45.808 29.442 108.644 o
10 13 23 63.794 58.650 30.997 94.513 o
10 13 24 65.549 69.746 37.956 64.276 o
10 14 0 2729.090 2579.050 66.294 8.899 o
10 14 1 3473.980 3418.920 50.473 7.897 o
10 14 2 50.113 27.016 20.425 209.549 o
10 14 3 908.082 813.661 32.896 39.884 o
10 14 4 1354.160 1289.830 35.970 26.586 o
10 14 5 3755.930 3537.310 47.545 7.431 o
10 14 6 39.320 35.357 19.457 231.266 o
10 14 7 1727.350 1696.700 37.534 20.334 o
10 14 8 1462.180 1357.890 34.885 25.481 o
10 14 9 1048.990 1022.020 33.427 34.596 o
10 14 10 245.226 195.229 22.541 123.480 o
10 14 11 63.720 56.062 22.802 165.271 o
10 14 12 1151.710 1104.470 37.010 29.711 o
10 14 13 2637.510 2587.790 76.474 7.998 o
10 14 14 188.468 179.723 30.465 84.607 o
10 14 15 687.864 696.456 35.795 42.562 o
10 14 16 102.578 86.114 25.639 126.574 o
10 14 17 419.203 422.266 31.198 63.689 o
10 14 18 182.201 161.025 27.308 101.926 o
10 14 19 164.114 107.178 33.627 74.827 o
10 14 20 859.524 809.613 40.621 33.100 o
10 14 21 539.124 613.001 39.156 42.003 o
10 14 22 52.435 43.093 29.559 104.879 o
10 14 23 64.777 25.058 31.020 95.528 o
10 14 24 1637.840 2123.380 186.456 2.541 o
10 15 0 239.564 185.867 34.668 66.159 o
10 15 1 3590.460 3535.340 54.457 7.330 o
10 15 2 626.939 593.305 30.372 54.181 o
10 15 3 275.586 264.217 25.292 99.462 o
10 15 4 771.335 708.423 31.492 46.190 o
10 15 5 1562.290 1591.440 40.774 20.973 o
10 15 6 4123.180 4017.470 57.922 6.007 o
10 15 7 0.030 -7.721 19.067 268.352 o
10 15 8 122.684 134.423 22.279 150.996 o
10 15 9 267.212 291.197 26.099 94.988 o
10 15 10 2316.150 2280.770 50.151 12.611 o
10 15 11 0.067 -20.372 22.572 191.463 o
10 15 12 306.588 253.144 28.154 84.279 o
10 15 13 25.722 -24.447 23.700 167.901 o
10 15 14 3022.230 2890.020 80.762 6.838 o
10 15 15 148.543 129.120 29.942 91.547 o
10 15 16 11.017 0.029 26.244 139.970 o
10 15 17 294.170 237.537 29.644 79.652 o
10 15 18 699.339 676.694 42.268 34.851 o
10 15 19 190.583 178.375 29.630 88.359 o
10 15 20 705.153 781.990 40.480 35.833 o
10 15 21 32.589 17.706 28.354 116.802 o
10 15 22 1607.000 1556.680 56.437 15.676 o
10 15 23 51.969 30.248 32.211 89.618 o
10 16 0 728.201 726.523 47.992 28.851 o
10 16 1 38.909 11.719 22.634 178.629 o
10 16 2 134.674 110.239 23.874 135.566 o
10 16 3 11.636 -15.037 21.066 215.598 o
10 16 4 2171.950 2202.830 48.018 13.707 o
10 16 5 520.718 560.598 31.562 56.195 o
10 16 6 15.202 8.655 21.508 204.411 o
10 16 7 295.350 304.606 26.828 88.826 o
10 16 8 12403.400 12063.800 92.541 1.002 o
10 16 9 532.488 484.915 29.327 62.082 o
10 16 10 49.103 37.099 22.424 175.990 o
10 16 11 172.497 143.390 25.008 118.842 o
10 16 12 6573.010 6619.320 80.949 2.748 o
10 16 13 243.319 199.215 29.850 83.163 o
10 16 14 225.717 159.353 41.428 49.650 o
10 16 15 3.176 -48.611 25.106 154.201 o
10 16 16 2561.250 2607.590 81.667 7.589 o
10 16 17 9.569 -39.426 25.093 153.198 o
10 16 18 73.820 26.865 30.870 95.669 o
10 16 19 80.076 53.030 36.143 70.268 o
10 16 20 834.566 836.809 43.173 31.006 o
10 16 21 160.567 108.844 37.170 62.845 o
10 16 22 54.116 14.968 30.828 97.832 o
10 17 0 901.833 891.525 59.688 19.629 o
10 17 1 165.926 138.902 26.601 108.932 o
10 17 2 26.494 -43.800 23.144 175.600 o
10 17 3 8166.120 8157.410 85.917 1.965 o
10 17 4 108.109 116.381 24.913 129.915 o
10 17 5 3410.750 3399.280 57.024 7.600 o
10 17 6 33.590 5.056 21.828 193.675 o
10 17 7 705.845 703.857 32.445 46.684 o
10 17 8 52.388 23.090 22.700 172.997 o
10 17 9 5.630 -23.709 23.380 177.107 o
10 17 10 177.423 153.583 30.113 87.821 o
10 17 11 1141.910 1146.290 44.481 24.957 o
10 17 12 551.044 530.411 34.270 50.518 o
10 17 13 2399.760 2426.290 74.640 8.748 o
10 17 14 443.537 412.530 37.510 49.136 o
10 17 15 1478.960 1484.310 64.901 14.016 o
10 17 16 347.854 292.337 41.922 44.747 o
10 17 17 64.143 22.537 35.661 73.394 o
10 17 18 138.689 92.320 42.257 50.517 o
10 17 19 700.313 673.938 42.211 34.916 o
10 17 20 124.754 101.993 32.695 80.828 o
10 17 21 1440.310 1494.950 71.184 12.575 o
10 18 0 1613.350 1643.820 78.453 10.509 o
10 18 1 69.004 31.867 26.385 128.167 o
10 18 2 72.154 42.198 25.681 133.449 o
10 18 3 3034.920 3076.230 78.815 6.848 o
10 18 4 967.452 1036.600 40.410 30.203 o
10 18 5 308.965 364.412 31.111 70.289 o
10 18 6 3.586 -13.817 24.032 168.139 o
10 18 7 4405.920 4371.310 65.503 5.186 o
10 18 8 181.429 170.386 26.303 107.600 o
10 18 9 594.193 549.779 33.633 50.106 o
10 18 10 3.094 -28.654 23.780 171.816 o
10 18 11 913.555 935.639 42.053 30.283 o
10 18 12 523.244 478.651 38.144 45.316 o
10 18 13 3095.320 3038.950 70.488 7.436 o
10 18 14 7.218 -23.649 29.803 109.174 o
10 18 15 353.512 291.789 46.275 37.969 o
10 18 16 688.220 650.487 53.019 25.709 o
10 18 17 59.238 -19.047 38.611 63.522 o
10 18 18 4.430 -70.901 35.298 78.097 o
10 18 19 34.563 48.004 35.158 76.186 o
10 18 20 553.592 584.739 56.974 24.173 o
10 19 0 157.794 172.408 41.198 51.547 o
10 19 1 5.234 -23.228 25.102 153.872 o
10 19 2 2539.340 2542.390 60.863 9.998 o
10 19 3 835.295 835.493 40.891 33.019 o
10 19 4 8.606 39.266 26.359 136.249 o
10 19 5 634.006 625.327 35.589 44.927 o
10 19 6 1961.420 1899.230 52.133 14.424 o
10 19 7 161.923 178.375 30.404 86.655 o
10 19 8 12.926 -34.616 24.479 160.216 o
10 19 9 54.469 60.574 27.175 121.442 o
10 19 10 2494.700 2549.040 71.486 8.818 o
10 19 11 43.977 -43.484 30.056 104.161 o
10 19 12 1150.930 1235.520 67.485 14.858 o
10 19 13 279.245 287.467 38.052 54.100 o
10 19 14 4724.030 4728.830 111.090 3.395 o
10 19 15 130.919 71.861 42.397 50.596 o
10 19 16 28.467 13.572 39.892 60.300 o
10 19 17 38.365 -15.527 29.817 106.269 o
10 19 18 218.638 145.568 41.967 48.839 o
10 19 19 204.286 107.460 36.231 64.180 o
10 20 0 814.268 733.104 56.394 22.324 o
10 20 1 2665.320 2746.300 67.230 8.759 o
10 20 2 1.803 25.328 28.133 121.601 o
10 20 3 2443.010 2388.670 62.074 10.278 o
10 20 4 27.670 15.299 27.843 121.660 o
10 20 5 804.039 783.662 40.536 34.206 o
10 20 6 765.682 752.609 39.701 35.906 o
10 20 7 227.487 203.573 32.008 75.372 o
10 20 8 1199.650 1145.910 49.495 21.837 o
10 20 9 1123.420 1083.450 45.050 25.109 o
10 20 10 7.077 -21.367 32.493 91.945 o
10 20 11 149.441 44.580 37.106 64.539 o
10 20 12 103.810 33.309 38.400 62.231 o
10 20 13 2829.620 2852.700 81.186 7.085 o
10 20 14 0.209 -54.620 39.806 61.565 o
10 20 15 680.572 608.272 61.850 20.432 o
10 20 16 0.408 -61.838 37.656 68.788 o
10 20 17 4126.080 4115.050 145.273 2.855 o
10 20 18 23.463 -50.217 40.946 57.586 o
10 21 0 920.869 994.477 92.848 9.636 o
10 21 1 3.231 13.603 30.094 106.836 o
10 21 2 67.032 61.097 31.407 91.916 o
10 21 3 695.962 725.827 44.312 32.498 o
10 21 4 608.147 673.593 40.840 37.949 o
10 21 5 912.707 894.027 45.510 27.914 o
10 21 6 924.830 920.606 43.799 28.893 o
10 21 7 290.557 226.342 32.495 70.013 o
10 21 8 2409.770 2444.490 69.537 9.325 o
10 21 9 946.477 974.002 49.325 24.653 o
10 21 10 203.478 191.982 33.721 70.665 o
10 21 11 58.710 -14.514 38.841 62.811 o
10 21 12 442.857 288.198 46.202 36.829 o
10 21 13 1688.360 1757.010 68.009 12.198 o
10 21 14 200.334 166.128 57.629 27.478 o
10 21 15 139.994 68.919 36.742 65.610 o
10 21 16 25.981 -60.971 44.780 48.183 o
10 22 0 2758.740 2928.700 104.494 5.416 o
10 22 1 556.130 593.617 43.815 35.901 o
10 22 2 437.217 448.528 41.664 41.934 o
10 22 3 680.565 670.120 46.139 31.318 o
10 22 4 1682.370 1744.170 62.242 13.507 o
10 22 5 328.834 357.320 39.519 48.838 o
10 22 6 483.250 510.782 41.083 41.340 o
10 22 7 3.322 -58.827 31.457 98.346 o
10 22 8 872.500 873.527 52.760 23.565 o
10 22 9 1627.150 1626.740 78.998 10.402 o
10 22 10 44.015 30.559 34.560 78.713 o
10 22 11 1258.250 1262.640 67.463 14.451 o
10 22 12 1320.280 1411.060 78.623 11.343 o
10 22 13 9.138 6.653 37.027 70.678 o
10 22 14 9.943 -36.248 38.803 64.477 o
10 22 15 352.389 249.629 65.836 20.578 o
10 23 0 63.654 79.356 47.594 41.609 o
10 23 1 110.047 191.864 38.047 60.569 o
10 23 2 14.683 24.922 33.451 85.625 o
10 23 3 269.997 213.415 38.236 54.975 o
10 23 4 21.366 51.186 34.700 78.700 o
10 23 5 612.112 641.344 48.430 30.164 o
10 23 6 882.812 774.071 50.622 25.228 o
10 23 7 0.085 -38.872 33.924 84.767 o
10 23 8 499.622 550.751 55.957 25.389 o
10 23 9 151.264 81.309 53.903 31.914 o
10 23 10 939.073 1005.450 55.897 20.934 o
10 23 11 508.080 506.600 70.696 17.132 o
10 23 12 21.193 -20.217 60.890 26.201 o
10 23 13 352.252 321.987 75.141 16.026 o
10 24 0 5258.310 5589.370 193.453 1.689 o
10 24 1 452.166 508.837 45.504 36.019 o
10 24 2 473.426 494.574 44.520 37.025 o
10 24 3 21.307 13.518 37.507 68.325 o
10 24 4 7463.480 7790.070 140.906 1.716 o
10 24 5 221.145 209.272 42.116 47.812 o
10 24 6 99.787 102.389 39.096 59.260 o
10 24 7 203.507 154.742 55.952 29.054 o
10 24 8 1322.050 1413.660 90.869 9.133 o
10 24 9 73.062 91.534 45.984 44.217 o
10 24 10 49.424 -28.682 62.217 24.962 o
10 24 11 105.280 37.949 51.165 35.947 o
10 25 0 148.109 213.164 64.830 22.135 o
10 25 1 132.201 111.264 41.041 53.242 o
10 25 2 52.964 27.721 38.649 63.161 o
10 25 3 2248.390 2491.060 101.274 6.269 o
10 25 4 183.567 158.620 42.376 48.602 o
10 25 5 810.672 879.934 59.816 20.085 o
10 25 6 193.334 164.292 42.781 47.527 o
10 25 7 127.328 77.037 45.435 44.461 o
10 25 8 211.216 141.710 57.775 27.357 o
10 26 0 167.535 35.932 60.098 25.961 o
10 26 1 540.843 504.246 67.119 18.632 o
10 26 2 20.462 31.938 43.517 50.779 o
10 26 3 501.416 553.103 138.368 4.912 o
11 0 2 4598.620 4325.340 69.826 4.872 o
11 0 4 154.479 106.691 21.270 158.086 o
11 0 6 501.503 426.572 29.176 65.130 o
11 0 8 1858.360 1765.250 41.729 17.907 o
11 0 10 5060.780 4798.430 64.871 4.420 o
11 0 12 3126.920 2895.020 62.467 8.170 o
11 0 14 102.282 131.225 27.546 109.569 o
11 0 16 1787.110 1726.060 95.157 7.752 o
11 0 18 491.684 538.212 46.054 34.633 o
11 0 20 9860.770 10439.100 139.112 1.207 o
11 0 22 3697.120 4020.190 120.945 3.740 o
11 0 24 267.821 527.978 107.141 8.172 o
11 0 26 759.592 692.886 86.036 11.480 o
11 1 1 1242.040 1223.610 27.292 33.775 o
11 1 2 10505.200 10014.200 63.783 1.418 o
11 1 3 67.665 52.303 14.142 358.686 o
11 1 4 307.100 274.933 17.572 142.538 o
11 1 5 166.992 187.836 16.931 196.473 o
11 1 6 10974.100 10361.200 68.438 1.311 o
11 1 7 122.149 107.607 15.954 248.382 o
11 1 8 1595.930 1557.280 30.214 24.813 o
11 1 9 2238.200 2155.920 33.611 16.164 o
11 1 10 3116.260 3132.670 39.194 9.878 o
11 1 11 1226.780 1195.900 30.545 32.184 o
11 1 12 27.968 40.535 17.122 295.900 o
11 1 13 736.162 722.022 27.558 52.885 o
11 1 14 3302.110 3303.830 46.314 8.659 o
11 1 15 33.772 45.596 19.306 234.711 o
11 1 16 30.037 17.865 20.377 219.404 o
11 1 17 307.879 303.563 27.591 84.747 o
11 1 18 3751.150 3786.590 60.656 6.533 o
11 1 19 533.742 610.965 48.848 30.792 o
11 1 20 1954.780 2008.860 100.065 6.891 o
11 1 21 499.875 498.654 44.892 36.150 o
11 1 22 3151.770 3452.910 76.720 6.598 o
11 1 23 1479.780 1582.590 71.269 12.326 o
11 1 24 2077.910 1970.730 72.730 10.110 o
11 1 25 92.175 209.451 49.852 36.944 o
11 1 26 1024.000 1049.040 60.662 18.181 o
11 1 27 1320.930 1316.260 66.646 14.379 o
11 2 1 1959.330 1906.530 29.714 19.781 o
11 2 2 5108.290 4985.990 47.907 4.705 o
11 2 3 280.797 237.301 16.831 158.160 o
11 2 4 346.339 338.870 18.916 121.680 o
11 2 5 10739.300 10271.600 64.965 1.360 o
11 2 6 303.580 312.762 18.722 131.703 o
11 2 7 763.087 799.844 26.269 52.525 o
11 2 8 31.445 25.199 15.985 337.781 o
11 2 9 971.317 935.124 26.275 43.901 o
11 2 10 10.835 20.346 15.474 382.229 o
11 2 11 2992.040 2955.470 40.349 10.401 o
11 2 12 0.691 -23.709 15.979 381.304 o
11 2 13 3481.750 3389.400 49.977 7.943 o
11 2 14 89.780 91.964 19.404 202.427 o
11 2 15 798.883 780.440 33.304 42.242 o
11 2 16 109.284 93.790 22.538 154.859 o
11 2 17 80.954 108.602 26.097 124.103 o
11 2 18 207.320 238.034 27.559 95.021 o
11 2 19 1654.720 1814.560 78.487 10.244 o
11 2 20 153.339 271.362 35.431 65.493 o
11 2 21 1526.710 1558.860 69.163 12.702 o
11 2 22 51.825 93.810 27.447 117.650 o
11 2 23 1743.750 1798.690 75.773 10.537 o
11 2 24 156.535 204.135 40.190 53.512 o
11 2 25 2319.960 2340.480 78.248 8.543 o
11 2 26 311.602 420.981 61.767 22.873 o
11 2 27 63.926 -9.393 42.007 53.805 o
11 3 1 3102.190 3020.030 35.709 10.358 o
11 3 2 6233.210 6001.370 49.769 3.459 o
11 3 3 1531.970 1504.310 28.710 26.492 o
11 3 4 2032.360 1973.860 31.121 18.628 o
11 3 5 5293.980 5253.400 49.637 4.387 o
11 3 6 865.344 849.380 25.849 48.799 o
11 3 7 15469.700 15142.500 87.677 0.686 o
11 3 8 142.963 154.528 18.188 192.815 o
11 3 9 3653.470 3630.800 43.952 7.729 o
11 3 10 2322.460 2272.420 37.182 14.764 o
11 3 11 8224.600 7924.090 63.041 2.126 o
11 3 12 156.723 156.125 20.374 161.891 o
11 3 13 3584.090 3456.780 47.393 7.837 o
11 3 14 1168.720 1166.730 37.476 28.770 o
11 3 15 1360.190 1284.220 44.992 22.146 o
11 3 16 1320.400 1230.700 43.096 23.619 o
11 3 17 1361.130 1278.180 52.252 19.100 o
11 3 18 1687.490 1760.170 70.082 11.775 o
11 3 19 3164.660 3186.790 78.070 6.660 o
11 3 20 208.274 260.094 36.001 61.983 o
11 3 21 399.801 466.981 40.006 45.125 o
11 3 22 21.678 49.529 28.241 117.161 o
11 3 23 3882.130 3915.700 100.589 4.432 o
11 3 24 304.014 306.562 34.958 60.606 o
11 3 25 988.120 965.713 50.347 23.730 o
11 3 26 130.876 126.638 38.486 59.686 o
11 3 27 503.931 335.408 47.958 33.627 o
11 4 1 657.723 613.237 20.054 73.476 o
11 4 2 30.384 31.585 13.800 432.825 o
11 4 3 1149.910 1085.220 24.142 39.344 o
11 4 4 9976.180 9866.640 69.072 1.501 o
11 4 5 609.795 615.484 23.075 69.504 o
11 4 6 3026.050 3011.430 39.574 10.283 o
11 4 7 47.000 41.627 15.548 332.524 o
11 4 8 22.372 2.128 15.556 375.803 o
11 4 9 32.380 57.396 16.966 291.838 o
11 4 10 94.588 81.884 17.253 242.125 o
11 4 11 1497.110 1438.900 32.477 25.704 o
11 4 12 10046.400 9667.550 76.656 1.480 o
11 4 13 135.300 145.164 21.402 156.634 o
11 4 14 928.990 910.717 33.761 37.566 o
11 4 15 218.146 194.521 25.101 109.916 o
11 4 16 1218.380 1148.260 41.741 25.736 o
11 4 17 91.986 114.929 25.428 127.846 o
11 4 18 657.635 720.124 36.786 41.656 o
11 4 19 480.054 483.824 37.200 47.867 o
11 4 20 3229.270 3184.020 68.046 7.299 o
11 4 21 24.425 6.559 27.129 128.901 o
11 4 22 81.784 83.649 27.454 114.854 o
11 4 23 393.104 393.943 35.151 55.647 o
11 4 24 1749.830 1831.660 69.326 11.661 o
11 4 25 375.668 351.788 38.671 49.408 o
11 4 26 637.635 612.204 42.953 35.521 o
11 5 1 675.677 680.573 20.352 69.640 o
11 5 2 1078.440 1021.710 25.063 41.112 o
11 5 3 815.366 786.505 22.686 56.071 o
11 5 4 528.773 500.628 20.087 87.155 o
11 5 5 3805.170 3641.070 40.251 7.614 o
11 5 6 120.004 121.524 16.631 232.950 o
11 5 7 800.623 766.875 25.251 53.266 o
11 5 8 858.178 832.718 26.609 48.327 o
11 5 9 1313.840 1218.330 30.769 30.490 o
11 5 10 52.187 42.858 18.092 254.408 o
11 5 11 990.877 988.647 32.168 37.078 o
11 5 12 43.691 70.874 19.388 223.564 o
11 5 13 323.401 321.744 24.244 97.440 o
11 5 14 941.754 913.542 34.231 36.839 o
11 5 15 3903.070 3804.280 58.305 6.427 o
11 5 16 10.290 35.240 23.625 168.448 o
11 5 17 1408.400 1416.520 46.122 20.768 o
11 5 18 88.972 106.661 26.422 120.613 o
11 5 19 1811.390 1796.160 53.009 15.114 o
11 5 20 2.468 41.484 24.945 152.506 o
11 5 21 1181.640 1282.910 60.260 17.035 o
11 5 22 1533.900 1458.000 49.834 18.392 o
11 5 23 502.012 461.037 36.937 48.061 o
11 5 24 35.560 37.867 30.354 101.342 o
11 5 25 756.128 729.663 42.790 33.119 o
11 5 26 729.493 723.343 44.808 31.617 o
11 6 1 315.210 318.066 17.473 137.572 o
11 6 2 1712.230 1575.820 28.826 23.918 o
11 6 3 93.278 71.933 14.796 305.700 o
11 6 4 35.612 15.243 13.949 429.246 o
11 6 5 1502.480 1494.100 29.478 26.607 o
11 6 6 11.259 21.454 14.590 425.307 o
11 6 7 788.327 768.521 26.215 52.264 o
11 6 8 52.401 41.462 16.927 284.984 o
11 6 9 3.266 9.722 16.884 335.077 o
11 6 10 146.860 162.588 20.275 164.533 o
11 6 11 3908.250 3902.320 50.640 6.717 o
11 6 12 26.721 22.630 18.925 252.181 o
11 6 13 2702.930 2638.300 43.909 11.470 o
11 6 14 2.410 -11.736 20.457 232.115 o
11 6 15 2491.980 2522.910 50.284 11.554 o
11 6 16 281.026 290.120 27.577 87.200 o
11 6 17 413.267 425.801 30.913 64.616 o
11 6 18 229.073 232.321 27.679 92.888 o
11 6 19 2012.250 2067.450 62.647 11.827 o
11 6 20 1809.700 1787.770 51.214 15.593 o
11 6 21 3206.050 3251.620 80.002 6.433 o
11 6 22 72.706 89.397 28.207 110.067 o
11 6 23 497.765 547.994 38.627 44.346 o
11 6 24 21.194 24.024 30.508 102.074 o
11 6 25 2523.090 2633.060 86.711 7.151 o
11 6 26 17.845 26.491 31.836 94.081 o
11 7 1 2241.970 2210.870 32.059 16.252 o
11 7 2 6335.160 6088.850 47.263 3.402 o
11 7 3 914.555 943.038 24.561 47.295 o
11 7 4 1409.650 1305.660 25.531 31.152 o
11 7 5 983.839 978.439 27.059 42.204 o
11 7 6 4070.530 3977.160 44.936 6.657 o
11 7 7 749.694 710.508 26.250 54.688 o
11 7 8 1.793 -1.868 17.160 329.825 o
11 7 9 59.440 21.850 17.923 260.257 o
11 7 10 6205.370 6068.730 59.967 3.323 o
11 7 11 3501.130 3447.730 48.815 7.921 o
11 7 12 349.927 303.514 23.486 99.362 o
11 7 13 1.034 4.140 18.558 281.374 o
11 7 14 4441.290 4303.600 56.847 5.494 o
11 7 15 822.228 763.424 33.437 41.740 o
11 7 16 222.266 208.675 25.668 105.322 o
11 7 17 1.107 -2.920 22.705 188.949 o
11 7 18 4730.650 4697.390 79.041 4.316 o
11 7 19 397.374 418.619 32.535 61.246 o
11 7 20 9.715 24.985 26.499 135.709 o
11 7 21 54.021 87.493 33.459 81.668 o
11 7 22 1467.370 1502.400 59.003 15.671 o
11 7 23 163.852 169.102 32.202 78.926 o
11 7 24 14.627 39.744 29.941 105.755 o
11 7 25 695.575 654.899 42.936 34.368 o
11 7 26 998.105 1014.970 49.968 23.669 o
11 8 1 129.751 134.591 15.736 241.871 o
11 8 2 367.978 345.002 17.466 126.171 o
11 8 3 1301.600 1254.850 27.286 32.443 o
11 8 4 3973.870 3818.870 42.863 7.030 o
11 8 5 352.561 333.305 20.426 112.847 o
11 8 6 434.851 430.699 22.142 91.245 o
11 8 7 2501.630 2497.400 39.836 13.017 o
11 8 8 6.599 -21.243 17.132 326.900 o
11 8 9 2120.530 2019.150 38.439 16.316 o
11 8 10 493.129 541.177 25.828 71.406 o
11 8 11 7.762 6.606 19.090 261.754 o
11 8 12 6329.930 6347.050 63.159 3.143 o
11 8 13 2431.810 2377.310 46.869 12.514 o
11 8 14 539.160 532.749 28.283 63.152 o
11 8 15 177.971 148.351 23.783 127.035 o
11 8 16 2212.830 2174.220 55.428 12.284 o
11 8 17 140.817 135.148 26.028 115.775 o
11 8 18 75.525 69.518 24.710 140.249 o
11 8 19 6.462 48.837 23.959 163.341 o
11 8 20 4867.050 4729.050 68.541 4.506 o
11 8 21 588.724 675.104 43.025 35.705 o
11 8 22 2096.230 2248.440 67.214 10.588 o
11 8 23 16.733 28.054 38.060 66.290 o
11 8 24 812.293 766.711 49.816 26.436 o
11 8 25 1642.030 1632.890 57.484 15.066 o
11 9 1 6121.990 5935.380 52.044 3.516 o
11 9 2 6188.270 6238.290 54.300 3.360 o
11 9 3 6068.260 5998.860 54.855 3.491 o
11 9 4 431.709 476.361 23.479 84.787 o
11 9 5 770.547 774.823 25.983 53.134 o
11 9 6 3871.290 3761.760 47.826 7.023 o
11 9 7 414.186 392.883 22.835 92.055 o
11 9 8 51.373 25.672 17.923 263.607 o
11 9 9 3.165 -24.365 16.967 336.147 o
11 9 10 8438.270 8117.870 67.029 2.019 o
11 9 11 1855.040 1807.230 38.417 18.700 o
11 9 12 345.211 376.631 24.751 90.844 o
11 9 13 98.420 110.527 22.988 150.456 o
11 9 14 5869.140 5782.170 63.872 3.538 o
11 9 15 2793.320 2781.730 49.579 10.323 o
11 9 16 595.441 571.367 32.868 51.083 o
11 9 17 333.815 384.676 30.013 72.006 o
11 9 18 3004.460 2910.110 57.654 8.831 o
11 9 19 684.247 693.063 40.984 36.346 o
11 9 20 48.062 62.114 25.695 135.372 o
11 9 21 151.424 206.928 39.146 56.163 o
11 9 22 1546.230 1549.550 58.684 15.322 o
11 9 23 97.590 143.391 31.155 88.419 o
11 9 24 14.947 59.083 41.573 55.369 o
11 9 25 148.300 158.474 34.349 71.671 o
11 10 1 92.350 86.406 18.522 217.597 o
11 10 2 141.751 130.554 19.154 183.748 o
11 10 3 3.039 -3.290 15.630 395.697 o
11 10 4 4143.990 4013.240 46.911 6.439 o
11 10 5 2514.420 2484.480 37.984 13.245 o
11 10 6 708.953 682.340 25.661 57.853 o
11 10 7 1569.650 1531.360 34.683 23.499 o
11 10 8 131.816 124.514 19.077 188.631 o
11 10 9 43.672 30.660 18.242 258.366 o
11 10 10 236.786 240.394 21.934 125.746 o
11 10 11 4081.460 4050.310 58.005 6.036 o
11 10 12 680.795 666.874 28.850 53.693 o
11 10 13 2700.090 2657.130 48.773 10.873 o
11 10 14 793.391 762.305 33.196 42.717 o
11 10 15 874.393 933.683 34.400 37.779 o
11 10 16 368.280 381.670 28.629 74.688 o
11 10 17 59.202 41.587 24.818 144.093 o
11 10 18 100.396 71.010 26.315 122.246 o
11 10 19 811.504 840.384 38.821 35.321 o
11 10 20 794.497 832.489 46.084 29.107 o
11 10 21 4.737 4.138 25.368 150.408 o
11 10 22 665.517 701.626 37.133 41.234 o
11 10 23 350.755 282.285 31.217 69.922 o
11 10 24 734.343 813.305 43.317 32.347 o
11 10 25 122.338 138.521 38.280 60.352 o
11 11 1 5618.870 5543.080 63.225 3.779 o
11 11 2 981.970 892.364 30.022 40.340 o
11 11 3 5756.170 5625.880 56.181 3.785 o
11 11 4 226.086 230.088 21.014 135.115 o
11 11 5 1293.500 1288.380 33.228 28.858 o
11 11 6 2089.280 2071.030 39.919 16.035 o
11 11 7 2986.120 2946.620 44.422 10.061 o
11 11 8 5.028 -16.197 16.963 334.661 o
11 11 9 300.414 272.360 22.074 114.050 o
11 11 10 712.867 714.233 28.264 52.712 o
11 11 11 4022.220 4053.390 51.027 6.417 o
11 11 12 150.112 107.154 21.251 159.185 o
11 11 13 341.599 369.373 27.090 82.117 o
11 11 14 67.040 48.648 22.947 163.520 o
11 11 15 2703.320 2695.890 49.372 10.734 o
11 11 16 4.687 -5.723 22.117 198.017 o
11 11 17 504.964 566.013 35.364 49.367 o
11 11 18 50.814 39.262 25.191 141.741 o
11 11 19 2685.410 2816.390 57.947 9.643 o
11 11 20 186.119 210.044 31.272 80.355 o
11 11 21 168.840 173.518 30.667 85.148 o
11 11 22 1048.860 1097.330 50.921 22.429 o
11 11 23 1587.880 1673.650 79.720 10.308 o
11 11 24 4.210 -1.426 34.939 79.713 o
11 12 1 656.906 664.528 30.427 51.875 o
11 12 2 8.688 -0.296 20.116 237.282 o
11 12 3 538.224 580.577 30.136 58.122 o
11 12 4 5922.470 5805.950 59.195 3.573 o
11 12 5 0.676 -13.260 17.556 316.011 o
11 12 6 4388.540 4362.400 53.727 5.630 o
11 12 7 428.536 386.838 26.727 77.166 o
11 12 8 0.388 -24.709 18.613 281.367 o
11 12 9 553.112 525.898 26.316 67.324 o
11 12 10 64.954 21.785 19.314 226.395 o
11 12 11 261.521 210.874 23.253 115.524 o
11 12 12 917.210 890.135 32.733 39.043 o
11 12 13 1054.640 999.388 46.430 25.339 o
11 12 14 34.691 19.560 23.830 162.192 o
11 12 15 604.551 580.632 33.353 49.836 o
11 12 16 274.458 231.311 27.705 89.300 o
11 12 17 244.059 215.911 30.146 81.365 o
11 12 18 209.498 205.638 30.797 81.083 o
11 12 19 144.047 121.761 31.505 84.478 o
11 12 20 1376.890 1411.310 51.867 18.749 o
11 12 21 232.857 244.274 33.953 67.481 o
11 12 22 368.406 344.870 35.338 56.810 o
11 12 23 3.866 41.596 34.077 82.691 o
11 12 24 3.750 -49.706 266.628 1.372 o
11 13 1 4499.870 4371.510 59.094 5.314 o
11 13 2 3372.930 3317.640 53.365 7.998 o
11 13 3 10999.300 10695.100 90.451 1.228 o
11 13 4 981.210 972.839 34.639 35.198 o
11 13 5 270.914 266.095 22.856 113.425 o
11 13 6 1219.190 1200.320 34.365 29.827 o
11 13 7 9940.170 9594.460 80.920 1.489 o
11 13 8 68.004 49.306 20.372 200.690 o
11 13 9 2570.060 2497.980 46.045 11.906 o
11 13 10 2630.940 2582.370 46.865 11.446 o
11 13 11 696.288 639.422 29.537 52.473 o
11 13 12 88.715 50.473 22.134 168.825 o
11 13 13 2040.550 2032.350 57.861 12.679 o
11 13 14 238.988 172.616 26.678 99.754 o
11 13 15 1045.220 986.092 40.288 29.612 o
11 13 16 237.765 252.800 28.705 86.702 o
11 13 17 323.741 309.116 33.328 64.247 o
11 13 18 123.814 97.849 29.591 96.477 o
11 13 19 1501.780 1400.080 51.633 18.130 o
11 13 20 9.736 -7.546 34.263 82.591 o
11 13 21 14.709 1.786 30.849 101.274 o
11 13 22 127.721 111.394 34.082 74.702 o
11 13 23 1342.380 1387.430 52.961 18.614 o
11 14 1 371.199 416.971 28.141 75.102 o
11 14 2 0.529 7.939 21.184 215.781 o
11 14 3 1684.470 1714.370 44.942 18.253 o
11 14 4 1479.810 1429.300 40.802 22.338 o
11 14 5 1424.650 1373.490 38.095 24.312 o
11 14 6 25.600 45.931 22.099 185.780 o
11 14 7 746.184 805.117 33.214 43.311 o
11 14 8 43.729 -5.326 20.679 211.774 o
11 14 9 286.172 275.060 25.003 99.428 o
11 14 10 14.027 6.580 23.570 171.597 o
11 14 11 2701.290 2653.840 62.515 9.291 o
11 14 12 253.342 175.912 27.226 95.471 o
11 14 13 232.478 198.788 37.489 58.154 o
11 14 14 91.399 19.851 25.003 138.765 o
11 14 15 1412.800 1391.050 47.718 20.184 o
11 14 16 77.504 81.888 25.910 127.883 o
11 14 17 328.251 337.546 32.497 65.839 o
11 14 18 847.074 834.489 51.638 24.613 o
11 14 19 1119.470 1179.320 48.541 22.806 o
11 14 20 188.610 155.902 34.937 67.970 o
11 14 21 291.792 260.983 37.357 55.740 o
11 14 22 236.827 198.864 36.760 59.950 o
11 15 1 88.468 55.771 23.074 156.780 o
11 15 2 2077.960 2123.880 48.812 14.128 o
11 15 3 125.436 88.050 23.773 139.760 o
11 15 4 130.332 125.942 24.148 132.600 o
11 15 5 29.511 22.853 21.867 191.625 o
11 15 6 5133.400 5021.540 64.162 4.291 o
11 15 7 3251.520 3317.230 57.127 7.960 o
11 15 8 10.371 10.278 24.042 165.449 o
11 15 9 281.707 276.431 26.315 93.356 o
11 15 10 4163.040 4140.530 66.860 5.509 o
11 15 11 169.724 156.127 25.688 113.643 o
11 15 12 0.960 -65.163 24.700 159.723 o
11 15 13 119.696 83.046 30.013 95.002 o
11 15 14 2952.380 3041.410 87.344 6.339 o
11 15 15 71.251 72.493 29.052 105.257 o
11 15 16 1.015 -40.781 25.881 145.488 o
11 15 17 199.102 208.327 30.598 82.467 o
11 15 18 613.584 618.431 44.512 34.129 o
11 15 19 896.520 945.789 50.296 24.595 o
11 15 20 1382.200 1356.060 62.014 15.432 o
11 15 21 299.363 309.032 38.800 51.621 o
11 16 1 5.399 -16.505 22.020 199.551 o
11 16 2 60.841 25.950 23.186 164.265 o
11 16 3 3283.560 3283.920 56.919 7.946 o
11 16 4 2965.040 2941.160 56.361 9.004 o
11 16 5 1115.810 1089.200 39.942 28.324 o
11 16 6 1.855 -12.048 22.674 189.261 o
11 16 7 971.486 927.544 39.225 31.825 o
11 16 8 142.486 125.072 27.912 103.626 o
11 16 9 2297.450 2272.590 60.733 11.014 o
11 16 10 1084.460 1035.340 40.940 28.364 o
11 16 11 865.511 864.663 48.532 26.391 o
11 16 12 2862.390 2884.950 75.703 7.482 o
11 16 13 1031.340 946.375 42.469 28.466 o
11 16 14 0.358 -21.254 26.903 134.746 o
11 16 15 342.223 348.589 34.490 59.698 o
11 16 16 110.216 21.848 29.227 102.922 o
11 16 17 158.688 115.450 32.454 79.626 o
11 16 18 5.932 -55.980 32.032 94.675 o
11 16 19 446.025 478.729 53.872 27.733 o
11 16 20 1679.330 1660.980 93.504 8.124 o
11 16 21 258.659 245.491 52.415 31.837 o
11 17 1 2.520 -20.304 24.562 161.210 o
11 17 2 1326.070 1271.270 44.308 22.803 o
11 17 3 68.241 63.420 26.878 122.062 o
11 17 4 415.636 461.562 33.777 56.854 o
11 17 5 41.828 32.566 25.616 139.313 o
11 17 6 3868.600 3886.940 64.518 6.111 o
11 17 7 1870.760 1872.910 50.600 15.249 o
11 17 8 226.776 228.635 29.815 83.431 o
11 17 9 1614.120 1626.250 56.471 15.478 o
11 17 10 431.120 365.592 34.949 55.333 o
11 17 11 1215.740 1153.780 45.996 23.428 o
11 17 12 462.200 405.497 39.213 45.761 o
11 17 13 297.071 284.102 37.593 54.693 o
11 17 14 1238.120 1198.140 57.564 17.963 o
11 17 15 360.291 308.378 44.404 40.408 o
11 17 16 119.569 58.310 35.569 70.640 o
11 17 17 82.130 74.661 30.568 95.019 o
11 17 18 858.493 904.858 55.942 21.737 o
11 17 19 287.942 301.630 46.257 38.871 o
11 17 20 2.423 -26.825 38.853 64.553 o
11 18 1 278.709 312.704 31.044 73.330 o
11 18 2 125.722 117.909 28.029 104.783 o
11 18 3 1484.080 1470.030 53.341 17.451 o
11 18 4 4995.170 4970.520 74.769 4.145 o
11 18 5 3601.320 3497.000 65.948 6.652 o
11 18 6 304.529 334.957 33.500 64.018 o
11 18 7 4451.370 4472.640 75.353 4.747 o
11 18 8 33.212 14.579 28.686 114.308 o
11 18 9 1.187 -25.311 25.888 145.376 o
11 18 10 18.700 -46.218 26.533 135.873 o
11 18 11 5.618 -44.662 28.026 123.550 o
11 18 12 638.272 590.226 41.346 37.538 o
11 18 13 546.582 549.711 42.533 37.938 o
11 18 14 104.155 87.821 34.074 76.432 o
11 18 15 40.520 3.026 46.398 44.659 o
11 18 16 110.315 37.352 34.108 77.222 o
11 18 17 294.204 332.316 48.245 35.892 o
11 18 18 186.845 160.086 41.305 50.782 o
11 18 19 152.474 120.118 63.657 23.114 o
11 19 1 1297.480 1343.720 55.431 18.067 o
11 19 2 53.779 95.868 28.660 108.447 o
11 19 3 152.060 155.471 30.231 88.917 o
11 19 4 2113.350 2158.920 57.254 12.327 o
11 19 5 2801.090 2747.640 62.175 9.005 o
11 19 6 1025.610 998.628 49.292 23.899 o
11 19 7 1721.730 1746.300 57.435 14.509 o
11 19 8 40.068 21.921 31.552 94.332 o
11 19 9 1238.000 1299.680 54.907 18.718 o
11 19 10 1.880 -62.715 28.476 120.108 o
11 19 11 911.761 888.337 47.191 26.760 o
11 19 12 85.668 58.366 35.277 73.181 o
11 19 13 1307.750 1329.470 77.503 11.699 o
11 19 14 262.708 226.020 56.624 27.731 o
11 19 15 1359.900 1413.690 89.507 9.293 o
11 19 16 181.839 134.560 46.398 41.471 o
11 19 17 817.511 775.547 65.210 17.825 o
11 20 1 5.121 25.008 28.009 122.301 o
11 20 2 457.025 464.532 37.819 47.590 o
11 20 3 2180.570 2158.280 60.297 11.590 o
11 20 4 1435.680 1442.350 52.731 18.003 o
11 20 5 1567.410 1584.990 54.408 16.389 o
11 20 6 40.190 60.844 31.823 91.477 o
11 20 7 754.773 779.610 46.230 29.731 o
11 20 8 15.727 -11.852 31.125 99.493 o
11 20 9 156.579 93.544 35.196 69.700 o
11 20 10 2474.450 2503.160 87.222 7.250 o
11 20 11 170.847 133.094 35.968 65.767 o
11 20 12 30.586 -31.206 42.285 53.868 o
11 20 13 613.922 508.403 61.148 21.423 o
11 20 14 400.850 322.977 64.942 20.726 o
11 20 15 104.997 109.864 43.789 47.764 o
11 20 16 40.279 -35.098 46.022 45.410 o
11 21 1 875.648 970.778 50.461 24.562 o
11 21 2 2245.280 2272.450 65.965 10.376 o
11 21 3 678.093 750.656 45.454 31.492 o
11 21 4 194.306 234.682 34.518 67.484 o
11 21 5 1772.090 1781.570 57.984 14.104 o
11 21 6 230.897 195.709 36.068 62.130 o
11 21 7 457.288 441.860 40.906 42.763 o
11 21 8 360.635 338.378 47.550 35.885 o
11 21 9 122.352 109.252 43.186 48.679 o
11 21 10 120.005 101.348 41.427 52.733 o
11 21 11 1961.250 2036.300 82.485 8.877 o
11 21 12 56.112 -18.143 34.208 80.441 o
11 21 13 408.376 301.307 43.680 40.744 o
11 21 14 809.385 735.065 73.461 14.823 o
11 21 15 2381.440 3656.010 383.945 0.632 o
11 22 1 713.478 759.838 48.459 28.452 o
11 22 2 115.357 71.858 35.665 70.185 o
11 22 3 24.029 70.861 34.560 78.705 o
11 22 4 4293.890 4409.870 85.191 4.550 o
11 22 5 27.627 18.240 33.199 86.344 o
11 22 6 170.307 161.328 38.967 56.729 o
11 22 7 46.981 37.920 36.614 70.149 o
11 22 8 106.826 54.536 39.926 57.448 o
11 22 9 32.133 -34.938 37.934 66.675 o
11 22 10 21.032 -61.819 47.052 43.755 o
11 22 11 755.718 755.773 62.847 19.204 o
11 22 12 925.902 769.632 57.892 20.714 o
11 22 13 222.343 161.671 58.163 26.879 o
11 23 1 11.989 61.465 36.468 71.620 o
11 23 2 3431.630 3627.400 83.635 5.742 o
11 23 3 38.189 49.948 35.977 72.674 o
11 23 4 50.838 39.829 36.146 71.712 o
11 23 5 7.442 66.089 35.723 74.658 o
11 23 6 1877.720 2150.200 113.021 5.771 o
11 23 7 383.744 397.528 63.106 21.717 o
11 23 8 435.796 432.694 52.431 29.298 o
11 23 9 171.660 67.297 41.753 51.188 o
11 23 10 1060.170 1030.740 59.391 18.575 o
11 24 1 531.089 620.701 49.245 30.394 o
11 24 2 788.074 849.017 53.196 24.029 o
11 24 3 1957.890 2050.670 68.839 10.922 o
11 24 4 324.965 336.840 43.911 41.508 o
11 24 5 1342.000 1549.980 84.333 10.075 o
11 24 6 696.279 721.271 57.928 22.214 o
11 24 7 845.750 820.689 57.172 21.417 o
11 24 8 87.828 -65.092 97.582 10.174 o
11 25 1 377.219 418.241 47.387 35.356 o
11 25 2 1414.370 1476.340 66.925 13.722 o
12 0 0 42815.000 42482.400 486.018 0.082 o
12 0 2 2924.520 2737.240 63.160 8.659 o
12 0 4 6201.810 6063.830 85.734 2.949 o
12 0 6 7007.660 6844.340 83.228 2.518 o
12 0 8 7523.060 7232.060 80.426 2.312 o
12 0 10 5.357 19.332 25.316 149.594 o
12 0 12 12973.900 12849.700 129.396 0.853 o
12 0 14 2.155 60.991 32.809 88.606 o
12 0 16 6186.060 6189.570 131.815 2.251 o
12 0 18 3040.450 3030.740 139.908 3.540 o
12 0 20 2263.030 2165.880 96.837 6.799 o
12 0 22 3211.580 3206.640 112.880 4.546 o
12 0 24 7038.860 7356.100 215.579 1.222 o
12 1 0 667.232 749.036 42.154 34.909 o
12 1 1 480.032 465.873 25.720 74.686 o
12 1 2 258.902 208.407 23.087 117.077 o
12 1 3 3204.370 3159.970 47.330 8.975 o
12 1 4 727.645 662.726 25.843 57.171 o
12 1 5 596.591 593.995 23.842 69.084 o
12 1 6 365.415 412.525 21.410 101.887 o
12 1 7 1198.930 1144.580 29.128 34.061 o
12 1 8 168.328 140.426 17.968 189.961 o
12 1 9 286.949 263.785 19.316 134.633 o
12 1 10 96.159 97.027 17.855 226.114 o
12 1 11 413.260 454.003 23.441 87.249 o
12 1 12 185.111 214.024 21.089 143.100 o
12 1 13 158.221 182.949 25.319 115.963 o
12 1 14 927.813 880.364 33.425 38.224 o
12 1 15 41.411 34.988 28.488 113.932 o
12 1 16 75.088 113.226 29.826 98.369 o
12 1 17 3.096 84.446 35.647 74.760 o
12 1 18 825.394 907.898 44.281 29.764 o
12 1 19 1085.030 1071.570 46.124 24.899 o
12 1 20 4.901 53.424 31.253 97.507 o
12 1 21 2564.760 2873.600 81.070 7.448 o
12 1 22 615.850 761.621 53.065 25.812 o
12 1 23 128.606 297.271 64.095 22.520 o
12 1 24 0.794 145.311 52.620 34.535 o
12 1 25 77.170 51.992 41.251 54.778 o
12 2 0 5973.310 5890.230 85.364 3.095 o
12 2 1 4888.120 4837.560 54.596 4.822 o
12 2 2 39.407 11.418 19.733 230.360 o
12 2 3 85.578 80.614 18.703 218.098 o
12 2 4 8275.920 8246.050 67.017 2.045 o
12 2 5 2854.730 2760.000 39.180 11.267 o
12 2 6 44.154 27.386 16.208 318.150 o
12 2 7 438.694 461.897 22.085 89.760 o
12 2 8 8921.840 8734.440 64.920 1.836 o
12 2 9 2369.330 2371.090 37.517 14.234 o
12 2 10 0.297 -12.835 16.522 357.087 o
12 2 11 2140.040 2089.960 42.644 15.154 o
12 2 12 1360.770 1365.570 36.142 25.982 o
12 2 13 1900.770 1844.600 39.651 17.930 o
12 2 14 70.278 80.293 21.834 173.635 o
12 2 15 1536.510 1636.700 51.195 17.407 o
12 2 16 653.233 653.407 33.674 46.951 o
12 2 17 1442.910 1534.400 69.353 12.940 o
12 2 18 206.735 249.488 29.870 83.810 o
12 2 19 340.421 434.079 52.149 30.445 o
12 2 20 1021.260 1047.690 63.514 17.070 o
12 2 21 2240.860 2324.800 82.885 8.150 o
12 2 22 173.179 240.171 38.145 57.625 o
12 2 23 5.612 117.569 46.870 43.441 o
12 2 24 204.806 231.482 42.721 46.743 o
12 2 25 411.157 429.827 46.805 35.543 o
12 3 0 1463.600 1465.020 51.899 18.070 o
12 3 1 1025.580 1054.680 32.908 35.152 o
12 3 2 714.524 743.254 29.184 50.721 o
12 3 3 408.995 359.916 21.442 99.937 o
12 3 4 639.659 608.982 23.784 66.472 o
12 3 5 5156.940 5229.530 51.844 4.468 o
12 3 6 2464.480 2416.790 36.962 13.762 o
12 3 7 758.454 784.826 26.784 52.187 o
12 3 8 12.710 14.653 17.416 306.428 o
12 3 9 931.635 864.829 27.917 44.163 o
12 3 10 2226.150 2149.860 40.829 14.918 o
12 3 11 1562.390 1547.750 38.375 22.057 o
12 3 12 193.450 237.723 23.792 118.852 o
12 3 13 1415.490 1332.020 37.044 25.120 o
12 3 14 1224.240 1259.870 39.750 26.196 o
12 3 15 1045.230 1060.460 39.490 29.705 o
12 3 16 192.354 188.577 26.211 106.134 o
12 3 17 12.747 9.985 28.421 118.823 o
12 3 18 173.587 246.683 30.725 82.314 o
12 3 19 149.351 193.093 37.001 62.297 o
12 3 20 8.698 67.104 41.060 56.792 o
12 3 21 84.525 139.458 32.157 84.505 o
12 3 22 781.345 704.811 45.125 30.806 o
12 3 23 407.216 384.531 45.207 37.950 o
12 3 24 299.838 311.997 44.561 41.129 o
12 3 25 552.910 571.466 49.238 30.430 o
12 4 0 14.439 -42.476 27.116 130.764 o
12 4 1 9053.510 8811.760 69.792 1.776 o
12 4 2 3165.260 3157.580 40.117 9.637 o
12 4 3 4492.290 4490.980 47.353 5.638 o
12 4 4 6.027 12.046 16.345 353.235 o
12 4 5 5104.880 5084.880 51.497 4.584 o
12 4 6 7.049 11.249 16.784 335.036 o
12 4 7 5453.330 5365.000 54.270 4.126 o
12 4 8 1007.330 988.641 29.892 38.820 o
12 4 9 1842.570 1767.140 37.211 19.272 o
12 4 10 2254.330 2225.680 42.204 14.346 o
12 4 11 2331.600 2282.330 43.364 13.668 o
12 4 12 3.875 3.995 18.439 283.288 o
12 4 13 3245.460 3170.910 50.445 8.628 o
12 4 14 19.337 17.676 22.534 184.423 o
12 4 15 760.957 758.242 35.544 40.617 o
12 4 16 108.885 114.730 25.187 127.591 o
12 4 17 1195.760 1215.010 51.031 20.894 o
12 4 18 141.402 153.382 28.802 97.275 o
12 4 19 987.317 1160.180 69.014 15.065 o
12 4 20 9.330 -20.408 27.230 130.353 o
12 4 21 624.010 687.136 42.328 35.854 o
12 4 22 414.672 561.533 55.993 25.937 o
12 4 23 1801.460 1828.210 62.981 12.797 o
12 4 24 16.327 -35.056 32.574 90.899 o
12 4 25 941.537 963.341 58.320 19.864 o
12 5 0 2521.930 2541.440 50.454 11.403 o
12 5 1 2952.760 2803.910 40.198 10.771 o
12 5 2 3232.080 3252.350 40.980 9.272 o
12 5 3 820.105 841.446 26.670 49.321 o
12 5 4 67.437 47.967 16.960 272.692 o
12 5 5 4800.160 4631.350 48.970 5.162 o
12 5 6 8679.480 8299.800 72.622 1.905 o
12 5 7 549.483 500.876 25.012 71.507 o
12 5 8 0.938 -5.058 17.671 311.724 o
12 5 9 4.065 4.972 17.905 299.732 o
12 5 10 40.060 43.553 19.470 228.967 o
12 5 11 1407.040 1340.540 37.134 25.122 o
12 5 12 632.144 681.613 28.964 54.975 o
12 5 13 469.118 495.915 28.016 68.034 o
12 5 14 800.954 788.304 35.205 39.863 o
12 5 15 1319.280 1241.290 40.795 24.734 o
12 5 16 2.714 -10.647 22.824 186.559 o
12 5 17 64.496 80.722 25.140 136.882 o
12 5 18 4.195 14.854 25.781 144.883 o
12 5 19 987.160 1059.160 59.561 18.804 o
12 5 20 619.158 673.876 49.139 29.293 o
12 5 21 1811.600 1862.660 57.469 13.911 o
12 5 22 755.017 827.548 57.382 21.839 o
12 5 23 369.518 379.457 40.250 46.307 o
12 5 24 1945.820 1883.040 63.728 12.105 o
12 5 25 2.324 -7.159 34.489 81.898 o
12 6 0 5937.030 5842.940 74.083 3.314 o
12 6 1 1078.840 1091.810 27.064 38.577 o
12 6 2 87.223 64.682 14.832 312.269 o
12 6 3 3331.900 3279.650 43.273 8.832 o
12 6 4 5842.490 5675.770 54.124 3.744 o
12 6 5 35.321 37.004 18.036 266.471 o
12 6 6 15.174 10.508 17.833 292.644 o
12 6 7 2145.080 2106.830 40.525 15.508 o
12 6 8 5253.850 5130.390 56.269 4.334 o
12 6 9 1495.910 1608.680 39.114 22.089 o
12 6 10 573.223 555.395 28.357 60.993 o
12 6 11 506.151 491.083 28.182 65.901 o
12 6 12 4739.410 4738.990 59.139 4.885 o
12 6 13 3637.600 3605.730 53.860 7.225 o
12 6 14 612.905 576.127 32.023 51.959 o
12 6 15 203.312 199.790 26.576 102.370 o
12 6 16 2385.060 2362.880 55.843 11.355 o
12 6 17 2013.240 2025.830 52.706 13.817 o
12 6 18 1.358 31.115 24.587 158.067 o
12 6 19 3537.950 3558.350 64.447 6.789 o
12 6 20 1300.840 1307.540 56.807 17.640 o
12 6 21 738.215 835.428 48.877 27.502 o
12 6 22 572.600 575.370 42.172 37.749 o
12 6 23 754.780 763.225 63.185 19.032 o
12 6 24 1317.350 1322.060 79.717 11.218 o
12 6 25 557.634 558.845 45.733 33.977 o
12 7 0 3975.570 3750.000 60.347 6.265 o
12 7 1 693.884 666.533 23.323 63.183 o
12 7 2 1352.840 1284.840 28.854 30.468 o
12 7 3 40.981 41.603 16.012 321.602 o
12 7 4 0.284 -26.155 17.454 320.022 o
12 7 5 68.015 53.305 19.059 223.798 o
12 7 6 4485.350 4256.050 52.343 5.626 o
12 7 7 162.492 142.366 21.013 155.322 o
12 7 8 11.964 -23.535 19.192 258.584 o
12 7 9 398.717 408.044 24.869 84.921 o
12 7 10 763.425 725.511 29.882 48.438 o
12 7 11 13.476 -21.994 18.323 282.088 o
12 7 12 550.262 498.822 27.578 65.082 o
12 7 13 595.235 626.008 30.205 55.030 o
12 7 14 3518.110 3535.480 55.532 7.389 o
12 7 15 39.893 19.747 23.483 165.594 o
12 7 16 11.941 -14.622 23.732 170.512 o
12 7 17 108.851 73.550 26.017 123.442 o
12 7 18 1297.130 1266.870 51.567 19.812 o
12 7 19 543.770 541.763 40.025 41.392 o
12 7 20 1.207 -13.522 28.180 122.712 o
12 7 21 1554.730 1693.450 63.790 13.671 o
12 7 22 2870.010 3207.210 137.000 3.677 o
12 7 23 589.921 709.309 57.684 23.064 o
12 7 24 95.133 156.034 39.299 58.060 o
12 8 0 229.107 223.225 28.083 91.282 o
12 8 1 699.022 715.783 24.761 59.157 o
12 8 2 1490.350 1478.450 35.028 24.451 o
12 8 3 255.962 260.266 20.354 132.635 o
12 8 4 3240.540 3250.950 46.607 8.839 o
12 8 5 114.540 93.600 19.484 192.856 o
12 8 6 1094.340 1078.800 33.690 33.131 o
12 8 7 88.869 65.646 20.240 193.642 o
12 8 8 533.439 546.238 27.437 65.091 o
12 8 9 303.190 275.151 23.238 106.963 o
12 8 10 446.348 436.860 26.808 74.317 o
12 8 11 227.523 221.717 23.397 118.197 o
12 8 12 1691.280 1674.240 41.342 19.475 o
12 8 13 13.758 16.542 21.773 198.844 o
12 8 14 1056.510 1063.930 35.680 32.339 o
12 8 15 521.402 509.038 31.710 56.789 o
12 8 16 3499.040 3485.950 60.351 7.159 o
12 8 17 5.823 0.473 24.023 167.736 o
12 8 18 40.362 27.598 26.594 130.373 o
12 8 19 39.225 55.231 33.850 81.520 o
12 8 20 4384.520 4482.710 72.662 4.896 o
12 8 21 111.083 196.321 42.667 49.115 o
12 8 22 225.942 276.959 35.232 63.236 o
12 8 23 75.142 57.518 33.424 81.493 o
12 8 24 1058.550 997.093 50.930 22.729 o
12 9 0 23.906 115.374 29.892 102.060 o
12 9 1 321.499 340.682 22.788 103.781 o
12 9 2 11.858 -22.100 16.945 329.570 o
12 9 3 3857.340 3902.790 48.193 6.912 o
12 9 4 545.306 577.138 26.823 65.222 o
12 9 5 2074.580 2010.890 39.805 16.314 o
12 9 6 141.600 174.884 22.546 141.195 o
12 9 7 334.632 323.358 25.034 92.760 o
12 9 8 145.312 129.440 22.904 141.147 o
12 9 9 1673.390 1738.320 39.065 20.103 o
12 9 10 7.808 18.785 20.000 236.280 o
12 9 11 573.467 523.202 26.852 65.097 o
12 9 12 2.078 9.476 19.880 243.700 o
12 9 13 1683.790 1729.070 47.745 17.368 o
12 9 14 0.218 -12.057 21.023 220.657 o
12 9 15 1297.470 1297.670 39.717 25.224 o
12 9 16 47.178 10.886 25.622 140.091 o
12 9 17 199.161 210.004 28.747 90.842 o
12 9 18 8.094 14.739 25.219 150.647 o
12 9 19 457.846 447.421 34.291 54.581 o
12 9 20 109.362 119.027 29.206 99.004 o
12 9 21 2020.170 2066.020 81.298 8.911 o
12 9 22 7.766 -38.188 32.087 94.224 o
12 9 23 867.557 838.940 47.579 27.169 o
12 9 24 137.861 150.009 42.831 48.696 o
12 10 0 63.238 47.426 29.529 103.948 o
12 10 1 1462.550 1506.950 39.002 22.897 o
12 10 2 477.023 489.173 25.787 73.972 o
12 10 3 8904.910 8792.770 77.985 1.771 o
12 10 4 843.565 861.685 30.749 43.245 o
12 10 5 2488.050 2528.660 44.399 12.374 o
12 10 6 41.821 23.636 19.802 225.421 o
12 10 7 1372.590 1388.470 36.471 25.557 o
12 10 8 1709.140 1708.390 39.521 19.798 o
12 10 9 5500.060 5452.320 60.603 3.939 o
12 10 10 0.047 -15.770 20.297 236.791 o
12 10 11 503.332 521.813 27.467 67.089 o
12 10 12 1771.310 1784.330 41.655 18.438 o
12 10 13 4501.650 4441.720 60.601 5.224 o
12 10 14 371.131 404.173 29.560 70.980 o
12 10 15 155.180 122.314 24.920 123.043 o
12 10 16 1994.830 1980.430 54.306 13.651 o
12 10 17 3403.870 3396.220 61.732 7.296 o
12 10 18 31.718 40.627 26.439 132.107 o
12 10 19 1086.450 1110.620 44.544 25.636 o
12 10 20 817.646 862.844 45.672 29.006 o
12 10 21 443.596 447.181 39.145 45.826 o
12 10 22 733.730 779.589 42.383 33.477 o
12 10 23 7.077 82.242 45.070 47.181 o
12 11 0 41.283 -33.360 29.784 106.244 o
12 11 1 2132.680 2039.020 46.157 14.606 o
12 11 2 2407.400 2328.690 47.184 12.651 o
12 11 3 7.537 -11.034 22.112 197.264 o
12 11 4 502.148 474.965 26.129 71.952 o
12 11 5 2070.300 1933.040 42.725 15.914 o
12 11 6 3351.790 3318.970 50.601 8.232 o
12 11 7 112.306 99.773 22.657 152.375 o
12 11 8 423.062 399.093 27.874 73.487 o
12 11 9 130.570 125.153 24.843 126.757 o
12 11 10 1084.880 1084.820 34.606 32.544 o
12 11 11 278.155 247.200 25.307 99.947 o
12 11 12 106.579 73.757 23.673 145.155 o
12 11 13 106.865 119.643 24.494 133.538 o
12 11 14 2065.760 2021.370 50.318 14.098 o
12 11 15 17.216 -27.462 23.264 176.059 o
12 11 16 151.846 103.705 27.111 108.850 o
12 11 17 2.083 -3.088 26.221 141.578 o
12 11 18 66.187 31.377 26.319 129.169 o
12 11 19 0.648 52.031 28.241 119.326 o
12 11 20 311.347 342.254 34.745 60.262 o
12 11 21 144.610 74.291 30.715 89.799 o
12 11 22 568.595 542.087 43.852 36.056 o
12 11 23 227.883 274.580 45.309 41.426 o
12 12 0 9.533 -22.292 29.753 109.330 o
12 12 1 1502.740 1453.940 41.881 21.596 o
12 12 2 2742.490 2714.810 51.303 10.371 o
12 12 3 1831.150 1894.010 46.215 16.492 o
12 12 4 500.405 502.460 30.008 61.489 o
12 12 5 2539.910 2474.080 48.648 11.700 o
12 12 6 1618.990 1678.730 41.896 19.804 o
12 12 7 403.969 404.489 27.820 74.595 o
12 12 8 0.256 -39.225 20.543 231.064 o
12 12 9 2515.220 2574.910 51.667 11.209 o
12 12 10 2488.450 2499.220 60.886 10.178 o
12 12 11 3713.620 3763.400 63.678 6.440 o
12 12 12 246.388 249.759 26.503 96.583 o
12 12 13 186.683 167.403 26.284 107.335 o
12 12 14 552.436 546.909 33.115 52.338 o
12 12 15 3369.640 3322.440 65.752 7.136 o
12 12 16 15.658 -13.286 25.154 151.379 o
12 12 17 1493.690 1506.710 52.809 17.477 o
12 12 18 235.497 271.176 34.608 64.813 o
12 12 19 743.323 820.227 44.513 31.102 o
12 12 20 14.551 5.530 31.454 97.329 o
12 12 21 5191.060 5151.830 90.216 3.578 o
12 12 22 11.605 35.148 33.208 86.742 o
12 13 0 1216.260 1127.320 55.170 19.232 o
12 13 1 455.938 457.369 29.778 64.973 o
12 13 2 279.925 297.827 27.131 88.933 o
12 13 3 127.397 126.643 24.693 128.335 o
12 13 4 4.418 -19.096 23.820 170.957 o
12 13 5 52.393 71.036 23.603 156.234 o
12 13 6 763.341 743.797 35.147 41.203 o
12 13 7 79.206 52.135 24.643 141.729 o
12 13 8 71.726 32.589 23.290 159.969 o
12 13 9 1723.960 1593.000 44.547 18.512 o
12 13 10 496.057 515.513 32.487 55.944 o
12 13 11 0.544 -11.301 22.646 190.088 o
12 13 12 10.785 -8.480 24.239 163.800 o
12 13 13 2690.010 2615.920 66.276 8.943 o
12 13 14 9.411 14.109 26.472 136.804 o
12 13 15 2.373 -14.234 28.181 122.575 o
12 13 16 59.788 32.752 25.814 134.650 o
12 13 17 152.493 111.083 31.857 82.693 o
12 13 18 68.740 59.166 32.086 88.283 o
12 13 19 1534.460 1503.780 56.209 16.201 o
12 13 20 361.926 356.650 38.263 50.497 o
12 13 21 2309.840 2597.230 111.844 5.396 o
12 14 0 331.482 334.309 40.332 47.499 o
12 14 1 4441.610 4463.090 63.160 5.187 o
12 14 2 70.022 82.288 23.853 149.015 o
12 14 3 9.948 -10.110 23.118 180.036 o
12 14 4 1619.910 1617.720 47.136 18.274 o
12 14 5 4616.010 4639.160 67.241 4.800 o
12 14 6 80.285 64.779 24.530 141.666 o
12 14 7 503.223 483.611 32.420 56.391 o
12 14 8 1334.460 1324.070 43.853 22.717 o
12 14 9 1651.140 1662.190 49.564 17.202 o
12 14 10 326.540 311.196 30.904 71.395 o
12 14 11 1655.310 1659.030 55.326 15.534 o
12 14 12 1400.640 1396.890 46.007 20.946 o
12 14 13 4.709 -28.668 25.416 150.214 o
12 14 14 615.339 610.641 37.882 42.237 o
12 14 15 38.568 61.202 29.154 108.078 o
12 14 16 1727.450 1833.760 54.044 15.149 o
12 14 17 1099.190 1077.860 48.307 23.510 o
12 14 18 370.758 312.370 37.263 52.924 o
12 14 19 274.622 268.206 37.278 56.335 o
12 14 20 814.872 821.774 53.883 23.505 o
12 14 21 2394.940 2379.570 86.800 7.476 o
12 15 0 241.687 261.893 40.591 49.862 o
12 15 1 452.328 461.421 31.290 61.273 o
12 15 2 584.289 583.315 33.068 50.889 o
12 15 3 61.858 99.824 25.982 128.153 o
12 15 4 45.359 15.129 25.376 142.616 o
12 15 5 98.318 90.698 27.630 111.467 o
12 15 6 2964.740 2916.490 57.138 8.959 o
12 15 7 2.426 -31.998 23.544 175.433 o
12 15 8 81.691 54.735 27.271 117.858 o
12 15 9 91.026 54.204 27.994 111.500 o
12 15 10 1989.660 1892.340 59.090 12.857 o
12 15 11 2.328 -17.872 26.024 143.690 o
12 15 12 90.160 41.514 27.639 114.847 o
12 15 13 77.940 71.749 27.913 112.530 o
12 15 14 2307.890 2283.360 69.993 9.656 o
12 15 15 60.226 11.936 28.590 112.428 o
12 15 16 39.044 18.624 29.196 109.739 o
12 15 17 76.924 62.582 44.491 47.294 o
12 15 18 222.986 257.126 41.285 48.919 o
12 15 19 7.068 -1.736 35.289 78.009 o
12 15 20 8.155 -30.241 38.608 65.186 o
12 16 0 2632.720 2695.000 83.473 7.259 o
12 16 1 532.780 507.001 33.383 53.073 o
12 16 2 1150.750 1152.260 43.788 25.237 o
12 16 3 47.197 39.324 25.531 138.830 o
12 16 4 1951.890 1968.060 54.048 13.902 o
12 16 5 740.498 750.540 38.898 37.217 o
12 16 6 419.515 396.162 33.579 58.313 o
12 16 7 844.335 909.625 42.013 31.389 o
12 16 8 3822.540 3838.200 64.712 6.191 o
12 16 9 73.460 55.761 28.364 110.550 o
12 16 10 0.550 -8.319 28.815 117.444 o
12 16 11 584.235 613.144 41.112 38.550 o
12 16 12 886.584 870.033 46.573 27.545 o
12 16 13 402.633 370.675 37.572 50.625 o
12 16 14 9.216 2.991 29.185 113.472 o
12 16 15 167.140 101.718 34.181 72.716 o
12 16 16 982.601 997.179 45.747 26.485 o
12 16 17 246.204 222.002 36.260 60.608 o
12 16 18 281.778 265.930 47.836 37.010 o
12 16 19 15.456 9.461 33.943 83.580 o
12 17 0 118.404 147.436 41.406 52.280 o
12 17 1 183.767 218.150 32.209 76.516 o
12 17 2 109.751 93.766 28.636 103.519 o
12 17 3 4215.960 4186.040 69.776 5.310 o
12 17 4 1115.600 1102.680 47.425 23.749 o
12 17 5 2828.240 2920.580 64.379 8.550 o
12 17 6 110.673 104.671 29.715 96.537 o
12 17 7 647.062 632.874 38.788 40.163 o
12 17 8 1688.700 1651.990 49.257 17.112 o
12 17 9 352.771 282.057 32.105 67.128 o
12 17 10 0.957 -54.961 27.919 125.047 o
12 17 11 85.264 -7.387 42.773 51.488 o
12 17 12 53.863 34.767 37.743 65.970 o
12 17 13 548.093 504.220 44.590 35.771 o
12 17 14 132.802 97.290 35.233 70.485 o
12 17 15 716.355 704.994 45.610 31.161 o
12 17 16 57.673 55.815 35.524 73.492 o
12 17 17 41.526 -18.481 41.158 56.544 o
12 17 18 219.268 137.245 41.362 50.183 o
12 18 0 3443.190 3694.590 179.894 2.296 o
12 18 1 277.399 252.430 32.353 70.487 o
12 18 2 26.713 42.480 27.896 119.775 o
12 18 3 331.286 350.772 34.217 60.751 o
12 18 4 1246.800 1189.770 49.041 21.538 o
12 18 5 594.714 623.995 40.306 39.286 o
12 18 6 1263.080 1289.750 49.621 20.796 o
12 18 7 5.054 -40.818 28.943 115.941 o
12 18 8 657.126 633.660 41.261 36.963 o
12 18 9 378.728 331.698 37.218 52.526 o
12 18 10 125.639 109.236 32.913 79.637 o
12 18 11 353.005 341.944 45.891 38.140 o
12 18 12 1849.630 2060.980 65.393 11.812 o
12 18 13 335.483 347.642 45.614 38.741 o
12 18 14 1213.650 1185.910 55.495 18.944 o
12 18 15 725.679 848.741 51.159 25.890 o
12 18 16 914.945 939.827 53.977 22.318 o
12 18 17 686.858 677.884 49.056 28.652 o
12 19 0 57.090 83.004 41.476 54.320 o
12 19 1 65.412 85.204 30.265 97.640 o
12 19 2 559.894 533.238 38.094 43.960 o
12 19 3 93.067 109.130 30.745 92.011 o
12 19 4 416.201 419.725 37.961 48.899 o
12 19 5 124.696 114.488 32.867 79.745 o
12 19 6 2650.800 2656.270 64.189 9.213 o
12 19 7 63.445 10.995 30.996 96.280 o
12 19 8 24.125 -42.389 30.209 104.823 o
12 19 9 4.720 -65.808 36.920 71.389 o
12 19 10 330.913 345.299 51.758 31.360 o
12 19 11 272.679 193.133 43.602 44.205 o
12 19 12 8.027 11.322 36.873 71.219 o
12 19 13 3.705 33.687 45.899 45.972 o
12 19 14 3576.470 3714.240 103.469 4.583 o
12 19 15 51.000 1.172 46.306 44.685 o
12 20 0 308.627 254.747 59.256 25.151 o
12 20 1 1634.900 1641.480 53.878 16.076 o
12 20 2 311.426 349.582 37.241 54.133 o
12 20 3 2057.910 2195.900 60.312 11.905 o
12 20 4 41.816 44.921 32.255 89.561 o
12 20 5 147.419 197.294 35.887 65.697 o
12 20 6 508.319 548.969 42.850 38.168 o
12 20 7 2287.560 2250.670 69.593 9.790 o
12 20 8 217.900 193.163 36.934 60.191 o
12 20 9 286.231 224.536 42.365 45.856 o
12 20 10 238.223 229.213 50.754 34.029 o
12 20 11 123.946 113.550 38.689 59.524 o
12 20 12 27.448 13.124 37.251 69.032 o
12 20 13 2920.000 2941.760 90.333 6.215 o
12 20 14 10.949 30.554 39.194 62.703 o
12 21 0 776.058 1004.230 80.761 12.447 o
12 21 1 22.533 -10.451 31.577 96.208 o
12 21 2 160.778 155.833 35.817 66.200 o
12 21 3 389.225 411.391 41.280 43.818 o
12 21 4 3.691 37.508 33.864 83.842 o
12 21 5 640.420 746.236 46.935 30.614 o
12 21 6 675.642 675.317 45.173 32.261 o
12 21 7 293.617 249.931 39.121 51.845 o
12 21 8 58.607 21.253 35.180 75.606 o
12 21 9 606.144 667.819 52.659 26.581 o
12 21 10 65.962 23.839 46.553 43.815 o
12 21 11 1.082 -18.050 44.269 49.762 o
12 21 12 128.103 69.097 42.895 49.592 o
12 22 0 9180.320 9406.090 165.918 1.212 o
12 22 1 2.848 37.974 37.118 69.978 o
12 22 2 88.589 47.051 35.760 71.459 o
12 22 3 693.320 833.825 65.959 17.894 o
12 22 4 2244.880 2434.540 74.797 9.010 o
12 22 5 2.693 11.014 38.257 66.380 o
12 22 6 30.980 7.988 37.037 69.779 o
12 22 7 97.337 53.463 48.547 39.775 o
12 22 8 1656.030 1629.180 67.155 12.665 o
12 22 9 318.985 276.094 66.457 20.308 o
12 22 10 433.024 396.225 55.385 26.899 o
12 23 0 539.456 640.329 66.155 18.828 o
12 23 1 71.205 51.788 36.594 69.008 o
12 23 2 427.290 519.333 45.752 35.993 o
12 23 3 421.093 469.551 49.374 32.277 o
12 23 4 236.686 246.864 44.619 42.632 o
12 23 5 1374.920 1477.280 71.509 12.705 o
12 23 6 756.144 730.809 60.978 20.183 o
12 23 7 2.265 -85.497 42.159 54.837 o
13 0 2 64.376 112.397 32.300 85.838 o
13 0 4 3153.340 3218.050 69.992 7.245 o
13 0 6 696.288 821.559 44.237 31.941 o
13 0 8 6620.580 6537.150 92.153 2.603 o
13 0 10 613.513 596.622 38.722 41.269 o
13 0 12 8279.980 7804.280 111.517 1.796 o
13 0 14 1995.680 2002.970 77.846 9.488 o
13 0 16 455.205 589.748 66.811 18.950 o
13 0 18 17.838 56.703 43.758 50.038 o
13 0 20 135.300 229.163 56.917 28.361 o
13 0 22 1358.360 1401.630 92.528 8.840 o
13 0 24 1058.930 2159.060 394.610 0.616 o
13 1 1 141.909 149.280 22.716 141.785 o
13 1 2 3179.550 3176.470 48.719 8.905 o
13 1 3 2533.510 2561.340 45.863 11.948 o
13 1 4 517.467 538.646 28.567 63.334 o
13 1 5 18.739 27.922 21.194 205.894 o
13 1 6 2315.330 2318.400 51.024 12.404 o
13 1 7 4209.540 4127.140 53.191 6.020 o
13 1 8 1120.410 1163.290 36.126 30.334 o
13 1 9 120.762 168.257 19.907 174.657 o
13 1 10 3339.590 3392.770 49.192 8.280 o
13 1 11 47.540 82.027 21.264 187.602 o
13 1 12 2899.240 2865.800 46.897 10.183 o
13 1 13 1296.760 1368.240 53.249 18.828 o
13 1 14 2248.600 2312.820 60.549 11.124 o
13 1 15 1006.340 1126.670 61.262 17.837 o
13 1 16 9.035 90.926 41.650 54.930 o
13 1 17 61.901 61.311 39.425 60.026 o
13 1 18 1308.330 1220.790 57.059 17.732 o
13 1 19 2175.100 2372.540 74.420 9.252 o
13 1 20 1925.420 1849.400 71.605 10.780 o
13 1 21 959.957 931.664 60.115 19.026 o
13 1 22 3201.840 3466.160 137.952 3.472 o
13 1 23 977.661 1045.950 80.872 11.958 o
13 1 24 2065.950 2068.920 79.782 9.030 o
13 2 1 64.594 54.465 21.453 183.836 o
13 2 2 36.026 24.530 20.920 205.728 o
13 2 3 416.552 483.604 27.563 72.420 o
13 2 4 89.922 73.021 22.438 162.217 o
13 2 5 1821.190 1685.880 42.903 18.073 o
13 2 6 779.168 761.731 30.094 47.148 o
13 2 7 1140.120 1284.050 35.645 29.536 o
13 2 8 2156.080 2196.790 41.200 15.084 o
13 2 9 11.091 44.550 19.330 244.637 o
13 2 10 66.424 80.313 19.648 208.391 o
13 2 11 807.933 809.032 35.138 39.580 o
13 2 12 607.099 653.312 30.053 54.408 o
13 2 13 348.300 385.082 29.259 73.653 o
13 2 14 27.849 82.204 26.261 131.451 o
13 2 15 1125.540 1200.030 52.819 20.599 o
13 2 16 45.427 66.984 32.115 89.368 o
13 2 17 35.372 74.590 36.896 68.863 o
13 2 18 56.492 119.342 37.684 64.616 o
13 2 19 30.712 112.881 43.304 50.237 o
13 2 20 477.667 568.960 46.599 34.005 o
13 2 21 567.150 617.563 68.720 17.591 o
13 2 22 3.000 7.396 44.026 50.204 o
13 2 23 52.060 115.300 45.294 45.672 o
13 2 24 121.786 196.809 62.029 24.252 o
13 3 1 384.637 398.627 26.604 80.021 o
13 3 2 3514.180 3443.980 50.638 7.785 o
13 3 3 3030.460 3028.040 45.322 9.746 o
13 3 4 2916.140 2831.190 44.358 10.437 o
13 3 5 754.498 775.809 33.549 43.035 o
13 3 6 2850.280 2901.530 46.992 10.262 o
13 3 7 1932.180 1833.470 39.240 17.867 o
13 3 8 98.287 119.750 21.090 171.626 o
13 3 9 1431.580 1498.090 44.058 21.117 o
13 3 10 3446.520 3355.170 50.587 8.006 o
13 3 11 29.059 39.364 21.213 200.359 o
13 3 12 2484.090 2365.050 54.131 11.294 o
13 3 13 2588.550 2530.880 53.945 10.757 o
13 3 14 344.389 389.489 31.521 66.804 o
13 3 15 1706.640 1715.720 79.676 10.041 o
13 3 16 653.056 688.967 36.966 41.849 o
13 3 17 2246.300 2414.700 79.923 8.409 o
13 3 18 53.656 112.936 33.798 79.496 o
13 3 19 4866.470 5133.610 79.282 4.058 o
13 3 20 426.004 487.982 41.232 42.425 o
13 3 21 297.257 346.842 44.678 40.708 o
13 3 22 5.810 -6.072 37.536 69.032 o
13 3 23 8208.810 8777.350 222.940 1.036 o
13 3 24 140.806 212.786 42.576 48.517 o
13 4 1 65.730 62.639 22.165 172.414 o
13 4 2 9.830 3.011 18.872 267.542 o
13 4 3 14.722 1.354 19.930 238.683 o
13 4 4 6252.290 6061.220 62.025 3.272 o
13 4 5 448.602 431.039 26.015 76.808 o
13 4 6 319.436 335.333 24.203 97.368 o
13 4 7 415.027 345.865 25.468 83.810 o
13 4 8 1378.400 1406.440 38.663 24.349 o
13 4 9 467.691 465.756 27.250 70.997 o
13 4 10 39.308 84.650 21.224 190.222 o
13 4 11 11.182 41.577 20.395 221.701 o
13 4 12 931.879 955.582 34.177 36.679 o
13 4 13 11.586 25.123 22.930 179.362 o
13 4 14 45.605 63.057 24.147 151.960 o
13 4 15 995.288 1092.100 40.641 29.319 o
13 4 16 237.125 230.167 27.831 91.604 o
13 4 17 8.632 64.428 26.254 135.477 o
13 4 18 949.356 978.025 49.124 24.734 o
13 4 19 58.810 98.919 32.176 87.206 o
13 4 20 3610.980 3876.000 94.990 4.886 o
13 4 21 50.471 46.908 33.740 81.652 o
13 4 22 25.251 -46.511 34.522 80.575 o
13 4 23 4.977 -16.837 38.131 66.929 o
13 4 24 43.358 107.512 41.843 53.444 o
13 5 1 4522.570 4444.880 53.732 5.428 o
13 5 2 51.880 44.502 20.196 210.057 o
13 5 3 2754.900 2724.970 46.391 10.874 o
13 5 4 699.639 728.428 30.517 49.378 o
13 5 5 5462.430 5534.870 62.086 3.908 o
13 5 6 2003.580 1932.360 42.374 16.365 o
13 5 7 1008.070 1058.890 33.498 34.935 o
13 5 8 401.170 392.010 25.944 81.448 o
13 5 9 1036.920 1057.810 34.310 33.779 o
13 5 10 236.936 240.519 24.534 108.781 o
13 5 11 7235.390 7219.140 73.701 2.469 o
13 5 12 519.729 468.208 28.032 66.174 o
13 5 13 112.545 115.232 26.528 116.533 o
13 5 14 765.379 805.366 36.908 38.472 o
13 5 15 2399.130 2401.960 53.856 11.543 o
13 5 16 91.478 84.400 26.222 123.279 o
13 5 17 324.981 300.720 31.900 68.584 o
13 5 18 323.767 380.975 33.946 61.174 o
13 5 19 192.640 281.438 43.906 44.320 o
13 5 20 604.259 614.296 50.032 28.973 o
13 5 21 2453.170 2428.740 84.959 7.546 o
13 5 22 78.322 45.590 35.214 74.033 o
13 5 23 256.314 231.290 40.248 50.594 o
13 6 1 18.853 -4.074 18.600 270.919 o
13 6 2 168.964 146.095 21.161 152.092 o
13 6 3 2045.130 1945.060 44.608 15.597 o
13 6 4 214.916 201.114 25.254 108.962 o
13 6 5 4959.780 4769.900 56.633 4.734 o
13 6 6 11.292 -11.294 18.718 271.874 o
13 6 7 636.866 613.875 28.605 56.725 o
13 6 8 284.033 295.862 24.350 101.974 o
13 6 9 1.102 -13.613 19.924 245.268 o
13 6 10 1.597 -55.139 19.945 244.528 o
13 6 11 328.406 405.766 28.726 75.965 o
13 6 12 15.777 11.120 20.550 222.570 o
13 6 13 850.540 781.053 34.790 39.380 o
13 6 14 119.019 131.016 25.984 118.902 o
13 6 15 25.803 11.604 24.095 161.420 o
13 6 16 1.808 11.153 25.492 148.865 o
13 6 17 299.547 305.123 32.757 67.015 o
13 6 18 3.787 31.603 32.272 92.370 o
13 6 19 1246.520 1267.620 55.232 18.633 o
13 6 20 445.092 470.051 52.089 29.356 o
13 6 21 269.551 329.830 38.820 52.084 o
13 6 22 218.449 180.303 34.826 66.625 o
13 6 23 356.008 317.275 41.478 45.099 o
13 7 1 10.942 2.037 18.738 270.950 o
13 7 2 3210.290 3128.650 53.548 8.506 o
13 7 3 1.108 15.413 20.645 225.399 o
13 7 4 511.297 544.211 27.296 66.562 o
13 7 5 411.026 396.476 25.389 82.566 o
13 7 6 2839.310 2771.900 46.805 10.502 o
13 7 7 7.279 -5.811 19.910 242.784 o
13 7 8 361.580 364.631 27.362 79.953 o
13 7 9 163.971 164.412 23.801 127.746 o
13 7 10 1237.860 1227.500 37.767 27.354 o
13 7 11 3698.370 3682.120 56.709 6.904 o
13 7 12 4172.570 4119.540 61.261 5.743 o
13 7 13 24.972 29.066 23.806 163.536 o
13 7 14 2684.910 2703.370 57.654 9.817 o
13 7 15 1154.130 1162.670 44.108 24.971 o
13 7 16 475.987 457.823 33.046 56.452 o
13 7 17 337.673 323.499 32.573 65.518 o
13 7 18 4637.170 4639.620 73.420 4.585 o
13 7 19 198.019 281.452 33.298 70.336 o
13 7 20 1501.190 1562.800 66.229 13.472 o
13 7 21 4.547 62.437 45.101 47.334 o
13 7 22 2105.470 2095.890 68.794 10.508 o
13 7 23 209.993 242.359 57.630 27.155 o
13 8 1 618.651 629.661 32.793 49.649 o
13 8 2 11.447 22.661 20.755 217.812 o
13 8 3 2191.590 2062.810 43.861 14.725 o
13 8 4 2723.590 2602.340 46.074 11.205 o
13 8 5 950.533 921.568 32.431 38.322 o
13 8 6 543.115 477.696 27.667 65.718 o
13 8 7 1845.070 1836.820 43.232 17.360 o
13 8 8 119.129 108.106 23.287 143.842 o
13 8 9 274.337 273.968 25.789 96.630 o
13 8 10 4.563 13.934 21.651 204.359 o
13 8 11 79.200 68.680 24.202 144.882 o
13 8 12 2659.770 2655.180 56.267 10.104 o
13 8 13 1049.250 1017.810 37.202 31.635 o
13 8 14 1.293 -25.682 23.009 183.940 o
13 8 15 47.030 51.512 25.107 142.241 o
13 8 16 226.181 199.217 29.361 86.426 o
13 8 17 8.944 41.174 26.955 130.282 o
13 8 18 386.763 409.522 35.158 55.585 o
13 8 19 21.634 37.646 32.339 90.638 o
13 8 20 1554.450 1525.750 55.735 16.197 o
13 8 21 99.857 103.638 35.532 70.650 o
13 8 22 1237.170 1122.590 51.511 20.709 o
13 9 1 924.877 937.586 40.180 31.631 o
13 9 2 5869.120 5709.040 71.491 3.431 o
13 9 3 1498.370 1438.620 39.966 22.480 o
13 9 4 369.304 373.265 26.157 83.554 o
13 9 5 1305.810 1278.800 37.681 26.308 o
13 9 6 3296.880 3261.030 53.240 8.214 o
13 9 7 201.738 225.331 24.839 111.676 o
13 9 8 439.842 387.340 28.531 70.912 o
13 9 9 5.482 -7.209 20.017 241.028 o
13 9 10 4402.800 4247.360 58.102 5.525 o
13 9 11 4762.200 4774.270 75.311 4.374 o
13 9 12 1678.830 1670.840 46.799 17.854 o
13 9 13 24.821 7.682 23.583 168.860 o
13 9 14 3530.790 3374.740 56.338 7.455 o
13 9 15 1465.300 1543.420 43.806 20.780 o
13 9 16 854.796 812.304 38.035 35.611 o
13 9 17 4.275 -4.738 25.701 146.986 o
13 9 18 2234.320 2217.890 71.625 9.663 o
13 9 19 259.492 264.691 33.703 66.711 o
13 9 20 8.489 -6.159 36.280 73.763 o
13 9 21 522.277 546.026 49.496 30.645 o
13 9 22 876.302 859.493 48.447 26.372 o
13 10 1 11.122 11.978 24.499 159.140 o
13 10 2 240.934 193.575 28.805 88.122 o
13 10 3 15.927 -15.662 24.371 161.017 o
13 10 4 1355.650 1312.420 37.978 25.413 o
13 10 5 652.228 658.038 32.205 49.206 o
13 10 6 46.847 57.164 22.903 167.588 o
13 10 7 73.472 35.064 22.870 164.572 o
13 10 8 356.654 356.916 28.742 75.689 o
13 10 9 7.724 -28.366 22.250 194.783 o
13 10 10 2.104 -5.803 22.977 184.239 o
13 10 11 579.545 682.357 33.070 49.560 o
13 10 12 248.711 196.666 28.334 89.621 o
13 10 13 0.317 22.936 24.393 161.560 o
13 10 14 210.631 181.712 26.310 104.068 o
13 10 15 251.802 237.308 29.634 82.319 o
13 10 16 78.232 72.488 27.737 113.743 o
13 10 17 174.746 188.158 30.135 86.731 o
13 10 18 0.719 -0.077 27.743 126.670 o
13 10 19 29.492 50.205 30.124 102.818 o
13 10 20 449.380 521.431 55.857 25.935 o
13 10 21 526.977 563.448 57.101 24.336 o
13 10 22 3.179 401.224 236.766 1.735 o
13 11 1 4629.980 4582.110 66.632 4.832 o
13 11 2 21.608 6.438 25.400 146.965 o
13 11 3 2512.100 2485.750 54.660 10.954 o
13 11 4 2713.760 2622.680 56.854 9.938 o
13 11 5 1488.800 1543.400 45.233 20.062 o
13 11 6 1159.540 1155.200 38.798 28.122 o
13 11 7 2731.420 2780.210 53.345 10.082 o
13 11 8 260.160 229.523 27.397 91.895 o
13 11 9 2566.210 2618.730 57.661 10.229 o
13 11 10 765.743 772.154 36.106 39.709 o
13 11 11 5908.150 5816.510 72.757 3.358 o
13 11 12 3671.400 3891.990 68.073 6.175 o
13 11 13 1185.820 1192.550 46.082 23.474 o
13 11 14 947.911 979.249 40.833 30.512 o
13 11 15 815.221 787.419 38.276 36.258 o
13 11 16 321.586 265.574 34.138 62.928 o
13 11 17 297.654 294.946 33.126 66.208 o
13 11 18 748.172 748.291 41.518 34.350 o
13 11 19 124.663 122.224 35.907 67.955 o
13 11 20 708.835 765.065 48.559 28.393 o
13 11 21 229.693 228.058 39.545 52.832 o
13 12 1 256.989 253.406 29.535 81.891 o
13 12 2 7.633 11.548 24.274 162.790 o
13 12 3 22.501 39.644 27.117 127.146 o
13 12 4 1548.460 1569.120 49.957 17.933 o
13 12 5 161.028 111.948 27.153 107.240 o
13 12 6 14.818 -4.324 24.059 165.366 o
13 12 7 0.966 -28.125 26.200 141.974 o
13 12 8 39.589 3.887 23.168 171.709 o
13 12 9 122.379 111.548 26.224 117.865 o
13 12 10 10.750 -10.720 24.208 164.223 o
13 12 11 2247.530 2220.130 50.895 12.857 o
13 12 12 220.513 225.203 31.587 76.757 o
13 12 13 137.667 115.479 28.602 100.326 o
13 12 14 2.763 20.667 28.117 121.889 o
13 12 15 2010.010 1967.210 51.953 14.110 o
13 12 16 49.672 25.774 29.506 106.255 o
13 12 17 364.860 360.587 41.605 44.271 o
13 12 18 110.989 117.964 31.764 85.409 o
13 12 19 215.060 243.444 35.525 63.410 o
13 12 20 994.459 961.651 55.291 21.027 o
13 13 1 2060.900 1966.730 51.256 14.042 o
13 13 2 2332.130 2275.470 53.974 11.950 o
13 13 3 4148.010 4192.620 69.751 5.378 o
13 13 4 368.657 355.512 35.523 56.202 o
13 13 5 59.055 40.233 27.324 120.876 o
13 13 6 1646.300 1639.770 47.209 18.020 o
13 13 7 3028.600 3099.310 61.343 8.259 o
13 13 8 250.485 249.414 32.176 72.450 o
13 13 9 2649.130 2659.990 58.873 9.819 o
13 13 10 2843.540 2764.730 55.334 9.600 o
13 13 11 8.080 -0.506 26.468 138.072 o
13 13 12 531.569 529.557 41.015 40.363 o
13 13 13 3794.270 3819.190 71.465 5.893 o
13 13 14 1311.420 1239.230 49.287 20.779 o
13 13 15 495.882 480.662 38.871 44.743 o
13 13 16 195.415 169.803 37.017 61.092 o
13 13 17 121.102 145.949 36.831 64.621 o
13 13 18 788.392 787.098 50.220 26.273 o
13 13 19 3697.770 3676.790 86.951 5.283 o
13 13 20 568.022 652.090 51.444 27.948 o
13 14 1 373.518 312.023 31.882 66.193 o
13 14 2 509.388 460.645 33.916 53.499 o
13 14 3 0.495 -16.321 26.205 141.998 o
13 14 4 516.898 498.611 36.239 48.414 o
13 14 5 565.720 481.389 36.720 46.585 o
13 14 6 67.390 26.627 27.805 116.867 o
13 14 7 13.857 5.024 26.765 133.897 o
13 14 8 2.874 -77.140 26.647 136.978 o
13 14 9 2.612 -36.544 27.822 125.723 o
13 14 10 369.740 279.748 34.462 60.016 o
13 14 11 1.433 -57.137 30.067 107.788 o
13 14 12 113.886 95.042 31.361 87.908 o
13 14 13 1289.360 1289.560 49.941 20.475 o
13 14 14 30.980 -14.003 29.462 109.451 o
13 14 15 0.169 -57.728 30.356 105.858 o
13 14 16 23.759 -2.479 31.060 99.288 o
13 14 17 617.306 637.362 47.685 30.811 o
13 14 18 173.423 152.735 37.652 60.296 o
13 14 19 471.019 505.851 46.702 34.383 o
13 15 1 1406.820 1402.340 51.517 18.726 o
13 15 2 5745.900 5731.170 81.757 3.307 o
13 15 3 446.150 447.560 34.914 53.651 o
13 15 4 5694.030 5588.030 80.242 3.400 o
13 15 5 744.941 707.309 41.610 34.615 o
13 15 6 4148.750 4089.960 72.944 5.296 o
13 15 7 2623.000 2636.360 59.245 9.870 o
13 15 8 890.460 856.185 41.226 31.796 o
13 15 9 0.560 -33.275 28.289 121.849 o
13 15 10 3384.320 3393.850 68.474 6.877 o
13 15 11 167.562 119.744 34.306 71.831 o
13 15 12 702.474 732.592 47.372 29.612 o
13 15 13 1.350 -51.248 32.992 89.546 o
13 15 14 1851.790 1791.730 61.791 12.943 o
13 15 15 84.416 63.347 32.665 84.345 o
13 15 16 4.275 -11.522 31.800 96.169 o
13 15 17 9.505 19.082 33.801 84.335 o
13 15 18 1231.580 1214.520 60.868 16.748 o
13 16 1 70.278 49.047 30.509 97.215 o
13 16 2 37.318 8.387 29.219 110.221 o
13 16 3 119.665 90.265 30.131 94.086 o
13 16 4 839.961 899.041 43.613 30.182 o
13 16 5 279.329 246.963 34.509 63.867 o
13 16 6 8.779 -74.920 28.274 121.041 o
13 16 7 605.501 650.564 42.002 36.806 o
13 16 8 6.132 -4.779 28.530 119.187 o
13 16 9 72.010 19.166 29.032 107.770 o
13 16 10 148.135 106.876 32.849 78.769 o
13 16 11 0.568 -32.462 34.614 81.397 o
13 16 12 842.736 837.681 50.410 25.440 o
13 16 13 277.730 260.117 42.153 46.060 o
13 16 14 42.279 -6.791 34.791 78.528 o
13 16 15 385.646 354.526 42.402 42.634 o
13 16 16 415.198 432.042 43.739 39.457 o
13 16 17 96.981 94.871 38.663 60.700 o
13 17 1 5.469 -27.580 30.493 104.465 o
13 17 2 1242.170 1230.310 51.175 20.461 o
13 17 3 3618.450 3604.340 71.402 6.239 o
13 17 4 151.754 150.485 33.011 76.783 o
13 17 5 2.985 -25.858 28.998 115.711 o
13 17 6 1703.680 1601.320 56.584 15.108 o
13 17 7 1958.140 1969.200 74.337 10.124 o
13 17 8 2.536 -26.682 31.772 96.467 o
13 17 9 394.294 439.840 37.318 50.428 o
13 17 10 493.213 543.609 41.238 40.630 o
13 17 11 348.311 307.730 47.005 36.952 o
13 17 12 6.350 -19.899 35.387 77.613 o
13 17 13 402.574 410.098 44.824 38.341 o
13 17 14 1309.380 1394.780 58.301 16.858 o
13 17 15 141.393 108.086 38.511 59.580 o
13 17 16 0.925 -34.298 38.078 67.254 o
13 18 1 30.465 -8.226 30.961 99.396 o
13 18 2 9.324 -10.675 30.571 103.613 o
13 18 3 374.341 404.281 39.148 47.906 o
13 18 4 1060.430 995.722 49.437 23.541 o
13 18 5 627.330 685.160 43.339 34.714 o
13 18 6 2.003 -13.100 32.897 90.024 o
13 18 7 134.455 74.630 35.729 69.127 o
13 18 8 644.403 593.043 44.631 33.756 o
13 18 9 102.704 42.810 34.125 77.391 o
13 18 10 35.080 -58.556 38.364 65.115 o
13 18 11 374.310 297.639 40.929 45.882 o
13 18 12 129.419 81.360 40.901 54.012 o
13 18 13 219.172 162.502 44.309 44.193 o
13 18 14 1.180 24.259 41.251 57.000 o
13 19 1 850.272 922.857 49.466 25.630 o
13 19 2 113.042 78.313 34.371 75.036 o
13 19 3 856.830 929.363 48.999 25.853 o
13 19 4 2036.030 2017.170 61.884 11.969 o
13 19 5 1139.990 1123.570 56.503 19.117 o
13 19 6 187.497 165.831 37.297 60.628 o
13 19 7 855.984 823.310 49.188 26.218 o
13 19 8 109.785 16.914 44.804 46.484 o
13 19 9 200.908 179.354 40.289 52.483 o
13 19 10 46.103 6.085 40.188 59.045 o
13 19 11 412.043 352.182 50.962 31.342 o
13 19 12 2355.600 2406.930 74.810 8.827 o
13 19 13 407.406 429.477 56.988 25.689 o
13 20 1 86.361 51.392 34.662 75.750 o
13 20 2 55.381 104.317 36.331 69.545 o
13 20 3 1167.280 1113.460 54.178 19.994 o
13 20 4 30.428 15.105 35.763 74.608 o
13 20 5 44.254 15.062 34.846 77.830 o
13 20 6 219.397 197.971 39.269 54.134 o
13 20 7 379.522 367.300 43.408 41.080 o
13 20 8 475.008 442.006 46.490 34.991 o
13 20 9 640.533 519.774 50.566 28.623 o
13 20 10 311.702 265.629 52.790 30.850 o
13 20 11 1143.550 1222.770 63.348 16.249 o
13 21 1 693.555 758.255 52.690 25.463 o
13 21 2 1768.770 1879.990 70.889 11.254 o
13 21 3 188.773 212.737 52.992 32.010 o
13 21 4 214.292 193.762 40.821 50.810 o
13 21 5 2537.430 2611.900 72.886 8.524 o
13 21 6 1460.650 1352.490 58.558 16.169 o
13 21 7 9.017 -86.889 36.705 72.055 o
13 21 8 630.157 575.828 49.868 29.047 o
13 21 9 390.276 295.309 71.848 17.335 o
13 22 1 86.912 97.892 41.203 54.104 o
13 22 2 70.290 26.822 43.075 50.825 o
13 22 3 505.190 568.942 49.732 30.481 o
13 22 4 50.145 15.435 42.688 52.278 o
13 22 5 59.746 34.512 39.189 61.182 o
14 0 0 11234.400 11302.300 174.330 0.920 o
14 0 2 1898.450 1900.220 62.460 12.474 o
14 0 4 9236.660 9463.010 130.218 1.384 o
14 0 6 1377.020 1470.750 60.066 15.809 o
14 0 8 5981.780 6084.640 91.050 2.955 o
14 0 10 4052.960 4139.760 85.676 4.831 o
14 0 12 51.760 73.173 39.163 60.922 o
14 0 14 2867.910 3050.820 113.474 4.777 o
14 0 16 2708.180 2721.590 166.937 2.823 o
14 0 18 633.655 619.941 93.967 10.025 o
14 0 20 3208.080 3250.250 129.292 3.828 o
14 0 22 5099.950 5091.980 145.502 2.452 o
14 1 0 0.364 29.874 32.096 93.661 o
14 1 1 204.344 220.012 25.275 108.953 o
14 1 2 295.528 327.103 26.605 88.916 o
14 1 3 0.212 63.882 22.669 181.296 o
14 1 4 138.620 178.506 26.404 111.010 o
14 1 5 149.688 223.701 25.237 115.137 o
14 1 6 429.558 461.306 28.456 69.731 o
14 1 7 94.527 135.642 24.265 136.281 o
14 1 8 155.821 172.345 24.090 126.053 o
14 1 9 28.524 58.008 22.779 173.420 o
14 1 10 668.783 691.036 40.336 37.354 o
14 1 11 954.466 1002.960 54.474 21.570 o
14 1 12 945.471 1086.170 58.340 19.494 o
14 1 13 1544.200 1645.410 65.910 13.275 o
14 1 14 184.360 267.293 35.519 64.126 o
14 1 15 9.304 60.323 33.853 82.972 o
14 1 16 2.835 112.838 35.454 74.930 o
14 1 17 1570.900 1541.810 56.862 15.752 o
14 1 18 33.303 55.656 37.962 65.582 o
14 1 19 784.448 920.745 60.623 19.721 o
14 1 20 363.104 547.905 52.618 29.261 o
14 1 21 49.032 76.643 39.262 60.657 o
14 1 22 1.080 268.829 84.980 13.316 o
14 2 0 5151.980 4958.030 93.084 3.583 o
14 2 1 5787.520 5744.560 64.391 3.589 o
14 2 2 426.258 439.541 28.552 70.194 o
14 2 3 538.754 545.848 29.406 60.355 o
14 2 4 1496.240 1653.830 43.650 20.188 o
14 2 5 9782.880 9708.770 79.638 1.510 o
14 2 6 284.790 345.732 28.313 82.005 o
14 2 7 243.272 345.456 27.070 90.192 o
14 2 8 3124.490 3291.850 52.988 8.560 o
14 2 9 2446.130 2516.580 52.090 11.462 o
14 2 10 676.674 781.089 39.941 36.900 o
14 2 11 6319.550 6250.120 76.769 2.988 o
14 2 12 6704.840 6732.090 79.542 2.691 o
14 2 13 304.525 414.932 36.090 55.981 o
14 2 14 138.974 173.822 34.214 72.238 o
14 2 15 3869.800 4145.720 88.532 4.859 o
14 2 16 2149.070 2261.170 83.388 8.283 o
14 2 17 764.152 858.991 56.664 22.087 o
14 2 18 256.456 276.341 37.533 56.139 o
14 2 19 86.782 73.615 32.954 82.563 o
14 2 20 1533.180 1484.710 78.167 10.896 o
14 2 21 4012.890 4122.770 107.009 4.042 o
14 2 22 204.784 421.883 76.162 15.865 o
14 3 0 183.591 142.928 34.249 70.805 o
14 3 1 146.581 144.007 24.625 125.051 o
14 3 2 111.125 128.253 25.983 120.031 o
14 3 3 1536.470 1526.220 37.930 22.562 o
14 3 4 875.228 874.480 32.436 40.435 o
14 3 5 2186.590 2382.230 46.701 13.505 o
14 3 6 341.329 350.160 27.205 82.352 o
14 3 7 249.170 302.929 27.250 90.566 o
14 3 8 222.706 315.437 32.485 71.143 o
14 3 9 10.399 74.147 25.524 141.919 o
14 3 10 70.484 82.069 23.947 147.936 o
14 3 11 48.245 106.228 25.741 131.738 o
14 3 12 55.111 100.615 25.292 135.338 o
14 3 13 90.388 108.984 26.084 122.995 o
14 3 14 131.169 175.020 38.965 57.654 o
14 3 15 149.820 255.104 42.999 47.061 o
14 3 16 1434.080 1666.370 67.742 13.152 o
14 3 17 28.962 76.115 42.962 51.436 o
14 3 18 5.956 -12.187 33.725 85.444 o
14 3 19 283.986 285.898 40.156 49.483 o
14 3 20 269.224 248.508 41.878 46.864 o
14 3 21 310.638 285.561 44.198 41.737 o
14 3 22 86.779 271.359 76.520 16.173 o
14 4 0 857.983 766.593 45.994 28.840 o
14 4 1 841.145 914.124 32.210 41.003 o
14 4 2 2854.650 2671.270 47.447 10.536 o
14 4 3 2053.580 2091.690 45.279 15.039 o
14 4 4 9.880 25.134 21.515 203.343 o
14 4 5 464.667 511.281 34.127 53.687 o
14 4 6 1417.210 1435.740 44.878 21.137 o
14 4 7 2485.970 2489.020 52.492 11.324 o
14 4 8 1.021 15.785 26.752 135.061 o
14 4 9 1124.790 1254.280 42.750 25.580 o
14 4 10 382.914 404.597 29.788 69.685 o
14 4 11 40.245 60.407 24.925 144.541 o
14 4 12 0.005 19.817 23.009 181.723 o
14 4 13 2482.510 2398.360 83.615 7.661 o
14 4 14 1342.930 1326.070 47.468 21.025 o
14 4 15 975.990 1058.810 46.373 25.841 o
14 4 16 892.325 903.728 45.898 27.798 o
14 4 17 2280.710 2421.690 86.372 7.645 o
14 4 18 546.433 621.197 44.851 34.670 o
14 4 19 2145.310 2191.030 89.263 7.677 o
14 4 20 378.315 419.204 45.240 38.079 o
14 4 21 1596.210 1583.850 65.086 13.402 o
14 4 22 1678.610 1718.240 77.662 10.435 o
14 5 0 444.431 422.385 37.227 49.513 o
14 5 1 0.342 -13.194 19.242 263.307 o
14 5 2 77.006 78.486 21.570 175.764 o
14 5 3 1653.300 1635.780 44.150 18.967 o
14 5 4 238.691 231.000 27.274 94.160 o
14 5 5 3106.630 2982.550 54.360 8.822 o
14 5 6 720.511 793.409 35.489 41.173 o
14 5 7 3.962 3.097 22.645 188.744 o
14 5 8 244.443 224.456 27.883 91.014 o
14 5 9 104.727 128.530 26.869 114.178 o
14 5 10 330.357 391.483 32.109 65.696 o
14 5 11 493.620 468.047 29.905 62.752 o
14 5 12 200.321 273.339 31.810 75.709 o
14 5 13 1221.310 1292.740 47.374 22.124 o
14 5 14 152.957 196.131 30.227 87.492 o
14 5 15 26.659 55.142 29.013 110.500 o
14 5 16 4.557 62.634 29.738 107.044 o
14 5 17 87.819 154.809 32.869 80.642 o
14 5 18 500.861 652.271 50.295 29.579 o
14 5 19 8.374 22.070 32.120 93.248 o
14 5 20 917.054 932.244 51.115 23.980 o
14 5 21 881.742 901.743 54.872 22.180 o
14 5 22 780.117 828.282 55.070 23.011 o
14 6 0 1576.320 1463.700 54.874 16.503 o
14 6 1 1041.290 1029.390 35.757 32.788 o
14 6 2 3.678 4.076 24.132 166.304 o
14 6 3 8444.410 8166.290 82.709 1.918 o
14 6 4 2539.540 2564.810 51.487 11.173 o
14 6 5 19.643 19.428 23.497 169.902 o
14 6 6 254.116 306.955 28.784 83.412 o
14 6 7 3503.380 3558.630 60.025 7.114 o
14 6 8 2358.420 2273.700 51.862 12.197 o
14 6 9 1238.570 1161.570 41.797 25.427 o
14 6 10 518.001 554.410 33.168 53.205 o
14 6 11 14.851 36.961 24.091 161.120 o
14 6 12 2064.040 2086.890 51.333 13.762 o
14 6 13 9864.910 9860.430 100.065 1.405 o
14 6 14 1123.320 1177.400 44.517 24.965 o
14 6 15 96.146 128.848 29.967 95.310 o
14 6 16 2737.480 2729.450 67.953 8.559 o
14 6 17 1245.470 1290.740 56.888 17.940 o
14 6 18 0.945 -19.888 38.461 65.921 o
14 6 19 502.419 558.496 47.855 32.425 o
14 6 20 1022.290 978.868 49.312 23.997 o
14 6 21 287.465 240.849 39.149 52.059 o
14 7 0 0.269 -1.344 42.071 55.113 o
14 7 1 88.617 54.838 24.912 137.360 o
14 7 2 793.376 799.720 36.040 38.953 o
14 7 3 253.548 305.570 28.724 83.744 o
14 7 4 21.454 0.401 24.351 160.128 o
14 7 5 6.126 6.477 24.286 163.465 o
14 7 6 2448.490 2374.490 52.936 11.563 o
14 7 7 224.895 239.589 28.569 88.704 o
14 7 8 203.374 205.303 29.344 87.868 o
14 7 9 242.439 258.899 27.998 89.327 o
14 7 10 443.184 427.333 31.457 61.927 o
14 7 11 248.007 249.020 29.359 83.328 o
14 7 12 24.253 1.625 24.760 154.392 o
14 7 13 580.408 643.197 39.176 40.852 o
14 7 14 272.094 317.314 36.572 57.382 o
14 7 15 67.499 61.027 31.353 92.184 o
14 7 16 256.839 213.041 33.985 67.029 o
14 7 17 115.266 151.440 31.717 84.347 o
14 7 18 344.726 399.883 39.965 47.141 o
14 7 19 17.980 23.499 31.762 94.609 o
14 7 20 272.103 329.443 42.381 45.072 o
14 7 21 68.999 14.720 35.158 75.373 o
14 8 0 1276.650 1285.400 66.972 14.491 o
14 8 1 299.521 299.156 34.602 61.854 o
14 8 2 2061.710 2090.790 57.034 12.660 o
14 8 3 2273.390 2192.650 52.363 12.561 o
14 8 4 3555.330 3572.010 61.752 6.917 o
14 8 5 244.588 204.313 28.698 87.965 o
14 8 6 1548.300 1550.910 46.725 19.086 o
14 8 7 448.676 424.763 33.167 57.720 o
14 8 8 2411.150 2433.480 56.895 11.019 o
14 8 9 93.302 62.232 24.507 139.987 o
14 8 10 1296.320 1255.730 42.537 24.004 o
14 8 11 147.984 150.415 28.017 101.344 o
14 8 12 5253.220 5487.310 74.633 3.801 o
14 8 13 269.025 254.595 29.221 82.359 o
14 8 14 1685.340 1696.020 48.923 17.106 o
14 8 15 2.294 21.888 28.822 116.056 o
14 8 16 2228.680 2281.730 82.838 8.208 o
14 8 17 33.457 13.523 34.329 80.702 o
14 8 18 275.691 303.787 35.669 59.781 o
14 8 19 2.042 28.978 42.861 52.751 o
14 8 20 1817.140 1918.460 76.435 10.143 o
14 8 21 134.078 100.795 38.845 58.978 o
14 9 0 0.350 -39.769 39.932 61.172 o
14 9 1 157.720 132.907 32.259 80.023 o
14 9 2 425.036 459.246 38.025 48.072 o
14 9 3 289.380 295.896 34.282 63.181 o
14 9 4 16.913 29.056 30.664 101.204 o
14 9 5 2171.310 1948.740 51.708 13.533 o
14 9 6 79.396 64.960 28.760 106.804 o
14 9 7 132.538 128.411 29.201 96.769 o
14 9 8 143.755 143.456 27.497 105.212 o
14 9 9 159.007 133.618 27.820 102.280 o
14 9 10 0.019 -34.436 23.400 178.170 o
14 9 11 204.125 207.376 28.853 90.057 o
14 9 12 15.353 7.969 26.283 138.319 o
14 9 13 11.070 38.709 27.263 127.329 o
14 9 14 189.201 132.665 30.912 84.047 o
14 9 15 147.263 156.308 33.871 73.531 o
14 9 16 445.328 362.324 40.640 44.221 o
14 9 17 703.447 723.944 41.300 35.450 o
14 9 18 89.711 124.878 36.556 67.049 o
14 9 19 1011.410 1102.040 48.329 24.138 o
14 9 20 161.716 230.500 51.226 34.257 o
14 10 0 402.781 387.644 53.953 28.401 o
14 10 1 13.682 -18.032 29.094 113.878 o
14 10 2 887.121 887.757 45.523 28.215 o
14 10 3 5163.310 5130.560 81.097 3.819 o
14 10 4 1561.750 1588.960 54.326 16.431 o
14 10 5 19.721 -14.514 30.805 101.229 o
14 10 6 1404.440 1460.130 54.505 17.511 o
14 10 7 1673.430 1738.950 47.742 17.400 o
14 10 8 1321.770 1396.440 45.266 21.880 o
14 10 9 2548.030 2526.560 53.650 10.921 o
14 10 10 216.555 162.476 28.532 92.380 o
14 10 11 22.502 -16.704 26.377 136.900 o
14 10 12 625.170 580.993 38.155 41.965 o
14 10 13 6038.230 5986.470 81.233 3.111 o
14 10 14 0.997 -4.474 29.406 112.725 o
14 10 15 2.686 -24.111 29.060 115.251 o
14 10 16 126.548 70.640 31.935 85.093 o
14 10 17 706.592 716.795 41.259 35.500 o
14 10 18 601.829 663.067 41.382 37.495 o
14 10 19 2205.710 2155.450 71.962 9.744 o
14 10 20 314.118 396.081 48.839 34.526 o
14 11 0 144.952 97.712 56.205 29.456 o
14 11 1 446.762 483.519 41.788 41.248 o
14 11 2 2.376 -6.993 30.816 102.543 o
14 11 3 149.832 182.111 35.181 68.203 o
14 11 4 0.175 -3.020 30.871 102.356 o
14 11 5 26.548 -19.427 29.710 108.082 o
14 11 6 77.136 8.259 28.596 110.882 o
14 11 7 123.488 80.989 29.296 98.880 o
14 11 8 162.374 122.803 30.128 89.847 o
14 11 9 15.551 8.911 25.898 142.267 o
14 11 10 64.901 43.233 26.109 130.434 o
14 11 11 225.812 210.003 31.132 78.651 o
14 11 12 146.410 147.235 30.586 87.851 o
14 11 13 576.983 541.435 37.183 44.868 o
14 11 14 242.729 244.799 33.637 68.054 o
14 11 15 38.959 -10.070 29.766 106.572 o
14 11 16 203.467 157.835 35.896 64.310 o
14 11 17 11.467 31.252 32.282 91.820 o
14 11 18 0.188 10.496 31.968 95.085 o
14 11 19 1009.480 1058.630 52.442 22.060 o
14 12 0 0.372 12.018 46.816 44.417 o
14 12 1 3836.360 3783.370 76.141 5.632 o
14 12 2 1202.930 1123.910 51.479 20.953 o
14 12 3 1016.730 1045.890 50.970 22.840 o
14 12 4 85.988 67.185 31.741 88.695 o
14 12 5 6150.510 6022.680 86.080 2.975 o
14 12 6 1254.170 1359.250 45.965 22.259 o
14 12 7 447.824 503.620 35.756 51.102 o
14 12 8 99.247 96.827 29.824 97.115 o
14 12 9 1701.850 1710.970 51.865 16.140 o
14 12 10 360.165 345.591 39.432 48.401 o
14 12 11 3163.050 3106.510 78.558 6.679 o
14 12 12 228.029 262.799 33.769 67.876 o
14 12 13 83.233 95.820 32.970 82.068 o
14 12 14 835.057 847.873 44.832 29.561 o
14 12 15 254.093 194.906 34.839 64.884 o
14 12 16 508.808 496.798 44.692 36.274 o
14 12 17 1619.060 1545.300 59.908 14.696 o
14 12 18 0.071 -2.015 34.523 81.853 o
14 13 0 982.556 1076.060 73.520 13.835 o
14 13 1 27.770 32.034 34.137 81.403 o
14 13 2 46.395 43.086 34.875 76.939 o
14 13 3 538.419 448.326 42.143 39.434 o
14 13 4 8.417 -7.678 31.663 96.702 o
14 13 5 0.115 -10.885 28.942 116.462 o
14 13 6 5.441 -21.012 28.321 121.023 o
14 13 7 102.836 116.191 29.327 98.950 o
14 13 8 198.232 190.490 32.452 75.552 o
14 13 9 191.210 99.331 31.194 83.687 o
14 13 10 11.371 -34.592 28.918 115.486 o
14 13 11 297.918 316.730 38.658 51.861 o
14 13 12 117.699 65.725 34.339 75.242 o
14 13 13 372.138 404.663 38.691 48.806 o
14 13 14 123.034 36.002 34.115 76.605 o
14 13 15 0.226 -53.056 30.945 101.863 o
14 13 16 272.528 194.955 36.268 60.150 o
14 13 17 99.441 64.391 38.116 62.742 o
14 13 18 0.242 -166.376 106.651 8.577 o
14 14 0 692.223 669.140 64.710 18.808 o
14 14 1 1339.500 1427.060 57.341 16.960 o
14 14 2 1683.680 1598.680 59.449 14.452 o
14 14 3 126.316 132.771 34.930 71.098 o
14 14 4 1857.750 1845.780 58.135 13.618 o
14 14 5 1309.760 1292.150 49.986 20.307 o
14 14 6 1972.820 1979.600 60.046 12.577 o
14 14 7 148.026 145.911 31.688 82.683 o
14 14 8 1748.860 1750.900 53.719 15.323 o
14 14 9 1180.590 1244.760 50.993 20.914 o
14 14 10 41.061 19.824 33.961 81.848 o
14 14 11 1799.470 1827.830 62.497 12.907 o
14 14 12 1168.090 1165.410 54.593 19.649 o
14 14 13 80.264 132.090 38.013 62.580 o
14 14 14 182.422 133.223 38.906 56.942 o
14 14 15 1560.370 1517.370 61.841 14.466 o
14 14 16 804.982 788.814 49.417 26.688 o
14 14 17 423.096 397.508 50.561 31.408 o
14 15 0 174.509 117.708 52.024 33.726 o
14 15 1 0.749 -43.947 33.511 86.834 o
14 15 2 281.484 256.356 43.026 44.461 o
14 15 3 14.931 -50.237 32.563 91.048 o
14 15 4 30.802 20.256 33.903 82.654 o
14 15 5 496.139 528.139 41.170 40.814 o
14 15 6 359.741 317.188 38.159 51.279 o
14 15 7 11.455 -66.802 30.723 102.427 o
14 15 8 40.983 31.309 30.141 102.533 o
14 15 9 0.932 -65.612 31.329 99.327 o
14 15 10 350.583 258.695 40.438 47.718 o
14 15 11 276.142 302.676 43.178 43.868 o
14 15 12 0.216 -26.082 34.356 82.642 o
14 15 13 88.520 35.741 37.136 66.776 o
14 15 14 0.246 -91.308 35.842 75.934 o
14 15 15 892.888 916.067 58.676 20.095 o
14 15 16 12.654 -45.990 48.129 41.945 o
14 16 0 5570.640 5763.790 142.902 2.295 o
14 16 1 0.584 -1.101 36.787 72.068 o
14 16 2 831.217 856.237 54.861 22.686 o
14 16 3 556.649 565.462 46.981 32.632 o
14 16 4 2376.020 2406.650 70.259 9.345 o
14 16 5 239.284 199.806 36.565 60.381 o
14 16 6 206.515 181.131 43.847 45.084 o
14 16 7 783.659 814.738 46.344 29.117 o
14 16 8 1211.260 1225.240 53.078 19.853 o
14 16 9 75.600 8.992 38.939 61.846 o
14 16 10 234.332 154.594 37.726 58.161 o
14 16 11 184.327 144.161 39.388 55.513 o
14 16 12 629.820 656.552 48.764 29.598 o
14 16 13 70.403 13.431 37.681 65.974 o
14 16 14 178.809 139.454 39.647 55.083 o
14 17 0 281.913 378.850 67.589 19.633 o
14 17 1 4.493 -61.908 42.128 54.866 o
14 17 2 423.465 394.123 47.730 34.515 o
14 17 3 6.368 -10.393 36.642 72.405 o
14 17 4 23.081 51.501 34.986 77.369 o
14 17 5 239.690 257.577 38.743 54.014 o
14 17 6 98.195 87.493 37.285 65.013 o
14 17 7 0.120 -79.559 33.715 85.821 o
14 17 8 263.650 147.224 39.198 53.798 o
14 17 9 327.161 365.953 42.671 43.182 o
14 17 10 1.322 -39.377 38.134 67.044 o
14 17 11 99.731 84.138 36.322 68.241 o
14 17 12 377.556 414.311 44.774 38.762 o
14 17 13 4.161 -16.121 37.504 69.208 o
14 18 0 1262.910 1471.990 120.282 5.792 o
14 18 1 1699.840 1797.130 75.007 10.771 o
14 18 2 985.321 1099.220 57.575 19.584 o
14 18 3 13.851 -78.377 36.288 73.510 o
14 18 4 638.613 635.844 47.325 30.912 o
14 18 5 3543.940 3671.680 85.638 5.498 o
14 18 6 2400.920 2464.040 70.938 9.151 o
14 18 7 550.447 478.454 48.003 32.179 o
14 18 8 357.826 309.700 50.683 32.416 o
14 18 9 720.230 693.283 51.697 26.220 o
14 18 10 689.051 640.863 50.376 27.742 o
14 18 11 800.025 813.853 59.667 20.396 o
14 19 0 1316.750 1296.380 94.023 8.741 o
14 19 1 292.763 257.377 46.090 39.367 o
14 19 2 43.344 53.084 39.461 60.579 o
14 19 3 115.419 13.769 39.992 57.593 o
14 19 4 0.372 -17.133 36.851 71.828 o
14 19 5 432.629 365.645 43.465 40.107 o
14 19 6 132.812 84.144 38.486 60.277 o
14 19 7 85.360 56.659 49.657 38.205 o
14 19 8 17.483 -34.910 40.218 59.831 o
14 19 9 255.980 122.442 44.812 43.032 o
14 20 0 830.858 857.947 83.865 11.719 o
14 20 1 47.067 15.454 41.113 56.332 o
14 20 2 2.651 -4.961 41.903 55.501 o
14 20 3 1117.650 1173.890 66.206 15.490 o
14 20 4 6.214 -67.002 37.163 70.401 o
14 20 5 93.404 32.153 39.393 59.624 o
14 20 6 0.432 -19.038 39.884 61.318 o
14 20 7 431.688 378.717 60.143 23.417 o
14 21 0 69.207 5.544 70.689 19.312 o
14 21 1 65.990 -14.831 68.539 20.549 o
15 0 2 1259.520 1221.410 58.356 17.500 o
15 0 4 431.059 531.113 51.761 29.505 o
15 0 6 92.050 175.561 44.377 46.220 o
15 0 8 623.221 776.295 76.872 14.159 o
15 0 10 323.229 428.937 82.857 13.309 o
15 0 12 91.624 260.481 73.879 17.314 o
15 0 14 1104.300 1091.320 110.100 6.991 o
[truncated: 45,491 more chars]
