# Supplementary material for: Fragmentation and transferability in Hirshfeld atom refinement
Source: IUCrJ. 2022 Feb 26;9(Pt 2):298–315. doi: 10.1107/S2052252522000690 (PMC8895009; doi:10.1107/S2052252522000690)
Supplement: Supplementary file 2 [file m-09-00298-sup2.zip › cif/metalorganic/MUHBOI.cif]

data_MUHBOI
_audit_creation_date               2021-06-25
_audit_creation_method
;
Olex2 1.3
(compiled 2020.07.31 svn.rc2a77460 for OlexSys, GUI svn.r6145)
;
_audit_contact_author_address      ?
_audit_contact_author_email        ?
_audit_contact_author_name         ''
_audit_contact_author_phone        ?
_publ_contact_author_id_orcid      ?
_publ_section_references
;
Bourhis, L.J., Dolomanov, O.V., Gildea, R.J., Howard, J.A.K., Puschmann, H.
 (2015). Acta Cryst. A71, 59-75.

Dolomanov, O.V., Bourhis, L.J., Gildea, R.J, Howard, J.A.K. & Puschmann, H.
 (2009), J. Appl. Cryst. 42, 339-341.
;
_chemical_formula_moiety           'C27 H38 Fe N2 O2 P, B F4'
_chemical_formula_sum              'C27 H38 B F4 Fe N2 O2 P'
_chemical_formula_weight           596.252
loop_
  _atom_type_symbol
  _atom_type_scat_dispersion_real
  _atom_type_scat_dispersion_imag
  _atom_type_scat_Cromer_Mann_a1
  _atom_type_scat_Cromer_Mann_a2
  _atom_type_scat_Cromer_Mann_a3
  _atom_type_scat_Cromer_Mann_a4
  _atom_type_scat_Cromer_Mann_b1
  _atom_type_scat_Cromer_Mann_b2
  _atom_type_scat_Cromer_Mann_b3
  _atom_type_scat_Cromer_Mann_b4
  _atom_type_scat_Cromer_Mann_c
  _atom_type_scat_source
  _atom_type_scat_dispersion_source
 C 0.00347 0.00161 2.31000 1.02000 1.58860 0.86500 20.84390 10.20750 0.56870
 51.65120 0.215599998832
 'International Tables Volume C Table 6.1.1.4 (pp. 500-502)'
 'Henke, Gullikson and Davis, At. Data and Nucl. Data Tables, 1993, 54, 2'
 B 0.00141 0.00067 2.05450 1.33260 1.09790 0.70680 23.21850 1.02100 60.34980
 0.14030 -0.193200007081
 'International Tables Volume C Table 6.1.1.4 (pp. 500-502)'
 'Henke, Gullikson and Davis, At. Data and Nucl. Data Tables, 1993, 54, 2'
 F 0.01794 0.01033 3.53920 2.64120 1.51700 1.02430 10.28250 4.29440 0.26150
 26.14760 0.277599990368
 'International Tables Volume C Table 6.1.1.4 (pp. 500-502)'
 'Henke, Gullikson and Davis, At. Data and Nucl. Data Tables, 1993, 54, 2'
 H 0.00000 0.00000 0.49300 0.32291 0.14019 0.04081 10.51090 26.12570 3.14236
 57.79970 0.0030380000826
 'International Tables Volume C Table 6.1.1.4 (pp. 500-502)'
 'Henke, Gullikson and Davis, At. Data and Nucl. Data Tables, 1993, 54, 2'
 O 0.01158 0.00611 3.04850 2.28680 1.54630 0.86700 13.27710 5.70110 0.32390
 32.90890 0.250800013542
 'International Tables Volume C Table 6.1.1.4 (pp. 500-502)'
 'Henke, Gullikson and Davis, At. Data and Nucl. Data Tables, 1993, 54, 2'
 N 0.00653 0.00323 12.21260 3.13220 2.01250 1.16630 0.00570 9.89330 28.99750
 0.58260 -11.5290002823
 'International Tables Volume C Table 6.1.1.4 (pp. 500-502)'
 'Henke, Gullikson and Davis, At. Data and Nucl. Data Tables, 1993, 54, 2'
 P 0.10434 0.09671 6.43450 4.17910 1.78000 1.49080 1.90670 27.15700 0.52600
 68.16450 1.11489999294
 'International Tables Volume C Table 6.1.1.4 (pp. 500-502)'
 'Henke, Gullikson and Davis, At. Data and Nucl. Data Tables, 1993, 54, 2'
 Fe 0.35822 0.84933 11.76950 7.35730 3.52220 2.30450 4.76110 0.30720 15.35350
 76.88050 1.03690004349
 'International Tables Volume C Table 6.1.1.4 (pp. 500-502)'
 'Henke, Gullikson and Davis, At. Data and Nucl. Data Tables, 1993, 54, 2'

_space_group_crystal_system        'triclinic'
_space_group_IT_number             2
_space_group_name_H-M_alt          'P -1'
_space_group_name_Hall             '-P 1'
loop_
  _space_group_symop_id
  _space_group_symop_operation_xyz
 1 x,y,z
 2 -x,-y,-z

_symmetry_Int_Tables_number        2
_cell_length_a                     8.1946(16)
_cell_length_b                     13.743(3)
_cell_length_c                     14.154(3)
_cell_angle_alpha                  70.01(3)
_cell_angle_beta                   74.91(3)
_cell_angle_gamma                  77.01(3)
_cell_volume                       1430.0(6)
_cell_formula_units_Z              2
_cell_measurement_temperature    100(2)
_cell_measurement_reflns_used    62247
_cell_measurement_theta_min      2.0
_cell_measurement_theta_max      27.88
_exptl_absorpt_coefficient_mu      0.636
_exptl_crystal_density_diffrn      1.385
_exptl_crystal_F_000               625.257
_exptl_crystal_size_max            0.19
_exptl_crystal_size_mid            0.18
_exptl_crystal_size_min            0.16
_exptl_crystal_description       prism
_exptl_crystal_colour            orange
_diffrn_measurement_device_type  'Bruker KappaApexII CCD'
_diffrn_reflns_av_R_equivalents    0.0338
_diffrn_reflns_av_unetI/netI       0.0196
_diffrn_reflns_Laue_measured_fraction_full  0.9975
_diffrn_reflns_Laue_measured_fraction_max  0.9981
_diffrn_reflns_limit_h_max         11
_diffrn_reflns_limit_h_min         -11
_diffrn_reflns_limit_k_max         19
_diffrn_reflns_limit_k_min         -19
_diffrn_reflns_limit_l_max         19
_diffrn_reflns_limit_l_min         -19
_diffrn_reflns_number              67207
_diffrn_reflns_point_group_measured_fraction_full  0.9975
_diffrn_reflns_point_group_measured_fraction_max  0.9981
_diffrn_reflns_theta_full          25.2417
_diffrn_reflns_theta_max           27.88
_diffrn_reflns_theta_min           2.72
_diffrn_ambient_temperature        100.15
_diffrn_measured_fraction_theta_full  0.9975
_diffrn_measured_fraction_theta_max  0.9981
_diffrn_radiation_type             'Mo K\a'
_diffrn_radiation_wavelength       0.71073
_reflns_Friedel_coverage           0.0
_reflns_limit_h_max                10
_reflns_limit_h_min                -10
_reflns_limit_k_max                18
_reflns_limit_k_min                -16
_reflns_limit_l_max                18
_reflns_limit_l_min                0
_reflns_number_gt                  6430
_reflns_number_total               6798
_reflns_threshold_expression       I>=2u(I)
_computing_molecular_graphics      'Olex2 1.3 (Dolomanov et al., 2009)'
_computing_publication_material    'Olex2 1.3 (Dolomanov et al., 2009)'
_computing_structure_refinement    'olex2.refine 1.3 (Bourhis et al., 2015)'
_refine_diff_density_max           0.8065
_refine_diff_density_min           -0.6364
_refine_diff_density_rms           0.0362
_refine_ls_d_res_high              0.7600
_refine_ls_d_res_low               7.4923
_refine_ls_goodness_of_fit_ref     1.0746
_refine_ls_hydrogen_treatment      refall
_refine_ls_matrix_type             full
_refine_ls_number_constraints      0
_refine_ls_number_parameters       685
_refine_ls_number_reflns           6798
_refine_ls_number_restraints       0
_refine_ls_R_factor_all            0.0204
_refine_ls_R_factor_gt             0.0187
_refine_ls_restrained_S_all        1.0746
_refine_ls_shift/su_max            0.0010
_refine_ls_shift/su_mean           0.0001
_refine_ls_structure_factor_coef   Fsqd
_refine_ls_weighting_details      
 'w=1/[\s^2^(Fo^2^)+(0.0141P)^2^+0.3288P] where P=(Fo^2^+2Fc^2^)/3'
_refine_ls_weighting_scheme        calc
_refine_ls_wR_factor_gt            0.0420
_refine_ls_wR_factor_ref           0.0429
_olex2_refinement_description
;
;
loop_
  _atom_site_label
  _atom_site_type_symbol
  _atom_site_fract_x
  _atom_site_fract_y
  _atom_site_fract_z
  _atom_site_U_iso_or_equiv
  _atom_site_adp_type
  _atom_site_occupancy
  _atom_site_refinement_flags_posn
 Fe2 Fe 0.132857(14) 0.261985(8) 0.256050(8) 0.01082(4) Uani 1.000000 .
 H1 H -0.0129(16) 0.2210(9) 0.3373(9) 0.035(3) Uani 1.000000 .
 P3 P 0.04888(3) 0.170969(15) 0.178004(15) 0.01179(5) Uani 1.000000 .
 O2 O 0.42996(8) 0.34561(5) 0.10149(5) 0.02263(14) Uani 1.000000 .
 O1 O 0.31480(8) 0.07783(5) 0.38363(5) 0.02455(14) Uani 1.000000 .
 N1 N -0.02932(8) 0.37762(5) 0.18845(5) 0.01233(13) Uani 1.000000 .
 N2 N 0.10744(8) 0.36065(5) 0.33567(5) 0.01250(13) Uani 1.000000 .
 C1 C -0.03737(12) 0.28059(6) 0.07645(7) 0.01504(16) Uani 1.000000 .
 H1A H 0.0688(16) 0.2981(9) 0.0096(9) 0.029(3) Uani 1.000000 .
 H1B H -0.1359(16) 0.2620(9) 0.0496(9) 0.031(3) Uani 1.000000 .
 C2 C -0.09780(10) 0.37560(6) 0.11262(6) 0.01345(15) Uani 1.000000 .
 C3 C -0.21884(11) 0.45837(7) 0.07166(7) 0.01634(16) Uani 1.000000 .
 H3 H -0.2731(16) 0.4529(10) 0.0125(10) 0.036(3) Uani 1.000000 .
 C4 C -0.26682(11) 0.54384(7) 0.10932(7) 0.01775(17) Uani 1.000000 .
 H4 H -0.3650(17) 0.6069(10) 0.0817(10) 0.036(3) Uani 1.000000 .
 C5 C -0.19040(11) 0.54668(7) 0.18549(7) 0.01637(16) Uani 1.000000 .
 H5 H -0.2246(16) 0.6122(10) 0.2162(10) 0.035(3) Uani 1.000000 .
 C6 C -0.07249(10) 0.46168(6) 0.22399(6) 0.01354(15) Uani 1.000000 .
 C7 C 0.00920(10) 0.44920(6) 0.30915(6) 0.01355(15) Uani 1.000000 .
 C8 C -0.02790(13) 0.53234(7) 0.36012(7) 0.01843(17) Uani 1.000000 .
 H8A H -0.1580(18) 0.5391(11) 0.4024(11) 0.048(4) Uani 1.000000 .
 H8B H 0.056(2) 0.5162(11) 0.4137(11) 0.048(4) Uani 1.000000 .
 H8C H -0.0116(19) 0.6076(10) 0.3038(10) 0.039(4) Uani 1.000000 .
 C9 C -0.14132(11) 0.10391(7) 0.25679(7) 0.01663(16) Uani 1.000000 .
 C10 C -0.28956(12) 0.18861(8) 0.28088(8) 0.02192(18) Uani 1.000000 .
 H10A H -0.3332(17) 0.2389(11) 0.2121(10) 0.044(4) Uani 1.000000 .
 H10B H -0.3960(16) 0.1505(11) 0.3327(11) 0.044(4) Uani 1.000000 .
 H10C H -0.2555(16) 0.2364(10) 0.3186(10) 0.038(3) Uani 1.000000 .
 C11 C -0.20341(14) 0.04617(8) 0.19999(8) 0.02373(19) Uani 1.000000 .
 H11A H -0.3195(18) 0.0178(11) 0.2485(11) 0.047(4) Uani 1.000000 .
 H11B H -0.2304(18) 0.0979(10) 0.1263(10) 0.039(4) Uani 1.000000 .
 H11C H -0.1117(16) -0.0219(9) 0.1874(11) 0.036(3) Uani 1.000000 .
 C12 C -0.10127(14) 0.02725(8) 0.35930(7) 0.02172(18) Uani 1.000000 .
 H12A H -0.2132(18) -0.0103(11) 0.4028(10) 0.047(4) Uani 1.000000 .
 H12B H 0.0029(18) -0.0353(10) 0.3488(10) 0.043(4) Uani 1.000000 .
 H12C H -0.0747(18) 0.0681(10) 0.4054(10) 0.042(4) Uani 1.000000 .
 C13 C 0.20768(11) 0.08509(7) 0.10704(7) 0.01699(17) Uani 1.000000 .
 C14 C 0.24747(15) -0.02498(8) 0.18057(9) 0.0258(2) Uani 1.000000 .
 H14A H 0.142(2) -0.0692(10) 0.2055(11) 0.050(4) Uani 1.000000 .
 H14B H 0.3533(19) -0.0693(11) 0.1399(11) 0.050(4) Uani 1.000000 .
 H14C H 0.2822(19) -0.0213(11) 0.2478(11) 0.052(4) Uani 1.000000 .
 C15 C 0.14636(14) 0.07844(9) 0.01599(8) 0.02363(19) Uani 1.000000 .
 H15A H 0.2397(18) 0.0254(12) -0.0177(11) 0.051(4) Uani 1.000000 .
 H15B H 0.027(2) 0.0501(13) 0.0376(11) 0.063(5) Uani 1.000000 .
 H15C H 0.135(2) 0.1525(11) -0.0423(11) 0.053(4) Uani 1.000000 .
 C16 C 0.37425(12) 0.13246(9) 0.06396(9) 0.0244(2) Uani 1.000000 .
 H16A H 0.4620(17) 0.0865(11) 0.0175(11) 0.048(4) Uani 1.000000 .
 H16B H 0.3561(17) 0.2126(11) 0.0137(11) 0.046(4) Uani 1.000000 .
 H16C H 0.4347(16) 0.1301(11) 0.1246(11) 0.043(4) Uani 1.000000 .
 C17 C 0.18243(10) 0.33165(6) 0.42460(6) 0.01284(15) Uani 1.000000 .
 C18 C 0.34513(10) 0.35514(7) 0.41438(6) 0.01594(16) Uani 1.000000 .
 C19 C 0.42053(12) 0.31571(7) 0.50056(7) 0.01959(18) Uani 1.000000 .
 H19 H 0.5467(16) 0.3338(11) 0.4936(10) 0.040(4) Uani 1.000000 .
 C20 C 0.33867(12) 0.25565(7) 0.59491(7) 0.01976(18) Uani 1.000000 .
 C21 C 0.17371(12) 0.23827(7) 0.60324(7) 0.01702(17) Uani 1.000000 .
 H21 H 0.1046(16) 0.1974(10) 0.6772(10) 0.036(3) Uani 1.000000 .
 C22 C 0.09226(10) 0.27622(6) 0.51970(6) 0.01433(16) Uani 1.000000 .
 C23 C 0.43519(13) 0.42343(8) 0.31574(8) 0.02205(19) Uani 1.000000 .
 H23A H 0.553(3) 0.435(2) 0.3225(14) 0.116(9) Uani 1.000000 .
 H23B H 0.467(3) 0.3909(17) 0.2562(12) 0.105(8) Uani 1.000000 .
 H23C H 0.371(2) 0.4959(15) 0.2902(17) 0.122(11) Uani 1.000000 .
 C24 C 0.42403(17) 0.21203(10) 0.68602(10) 0.0330(2) Uani 1.000000 .
 H24A H 0.504(3) 0.1419(15) 0.6832(15) 0.106(8) Uani 1.000000 .
 H24B H 0.494(2) 0.2635(14) 0.6889(12) 0.077(6) Uani 1.000000 .
 H24C H 0.332(2) 0.1931(15) 0.7569(12) 0.070(6) Uani 1.000000 .
 C25 C -0.08954(12) 0.26033(8) 0.53470(7) 0.02066(18) Uani 1.000000 .
 H25A H -0.097(2) 0.2004(14) 0.5038(14) 0.071(6) Uani 1.000000 .
 H25B H -0.1473(17) 0.2369(13) 0.6131(11) 0.056(5) Uani 1.000000 .
 H25C H -0.1647(18) 0.3294(12) 0.4990(14) 0.077(6) Uani 1.000000 .
 C27 C 0.31645(11) 0.31138(6) 0.15926(6) 0.01489(16) Uani 1.000000 .
 C26 C 0.24713(10) 0.15141(6) 0.33286(6) 0.01546(16) Uani 1.000000 .
 B1 B 0.23694(15) 0.71003(9) 0.13541(8) 0.0264(2) Uani 1.000000 .
 F1 F 0.22987(9) 0.61267(5) 0.12833(5) 0.03723(15) Uani 1.000000 .
 F2 F 0.28712(8) 0.77788(6) 0.03925(5) 0.03923(16) Uani 1.000000 .
 F3 F 0.34732(16) 0.69786(6) 0.19703(8) 0.0909(4) Uani 1.000000 .
 F4 F 0.07532(12) 0.75083(6) 0.17598(7) 0.0774(3) Uani 1.000000 .

loop_
  _atom_site_aniso_label
  _atom_site_aniso_U_11
  _atom_site_aniso_U_22
  _atom_site_aniso_U_33
  _atom_site_aniso_U_12
  _atom_site_aniso_U_13
  _atom_site_aniso_U_23
 Fe2 0.01098(6) 0.01083(6) 0.01107(6) -0.00167(4) -0.00373(4) -0.00268(4)
 H1 0.046(9) 0.023(8) 0.036(8) 0.012(6) -0.022(7) -0.009(6)
 P3 0.01248(9) 0.01126(9) 0.01237(10) -0.00229(7) -0.00436(8) -0.00278(7)
 O2 0.0195(3) 0.0290(3) 0.0187(3) -0.0104(3) 0.0001(3) -0.0049(3)
 O1 0.0253(3) 0.0193(3) 0.0251(3) 0.0016(3) -0.0127(3) 0.0008(3)
 N1 0.0131(3) 0.0114(3) 0.0122(3) -0.0020(2) -0.0042(3) -0.0018(2)
 N2 0.0135(3) 0.0128(3) 0.0119(3) -0.0027(3) -0.0035(3) -0.0035(3)
 C1 0.0185(4) 0.0145(4) 0.0131(4) -0.0034(3) -0.0065(3) -0.0024(3)
 H1A 0.039(8) 0.025(7) 0.022(7) -0.006(6) -0.003(7) -0.007(6)
 H1B 0.039(8) 0.026(8) 0.028(8) -0.001(6) -0.016(7) -0.006(6)
 C2 0.0142(4) 0.0127(4) 0.0130(4) -0.0026(3) -0.0053(3) -0.0011(3)
 C3 0.0169(4) 0.0152(4) 0.0158(4) -0.0019(3) -0.0076(3) -0.0002(3)
 H3 0.040(9) 0.032(8) 0.036(8) 0.002(7) -0.020(7) -0.007(7)
 C4 0.0184(4) 0.0146(4) 0.0171(4) 0.0004(3) -0.0070(3) -0.0001(3)
 H4 0.043(9) 0.031(8) 0.034(8) 0.005(7) -0.020(7) -0.006(6)
 C5 0.0184(4) 0.0120(4) 0.0161(4) 0.0007(3) -0.0047(3) -0.0020(3)
 H5 0.033(8) 0.028(8) 0.039(9) 0.009(6) -0.012(7) -0.010(7)
 C6 0.0145(4) 0.0120(4) 0.0132(4) -0.0013(3) -0.0040(3) -0.0021(3)
 C7 0.0155(4) 0.0125(4) 0.0128(4) -0.0017(3) -0.0035(3) -0.0038(3)
 C8 0.0244(5) 0.0149(4) 0.0167(4) -0.0014(4) -0.0043(4) -0.0064(3)
 H8A 0.039(9) 0.046(10) 0.060(11) -0.015(8) 0.013(8) -0.027(8)
 H8B 0.074(11) 0.040(9) 0.046(9) 0.008(8) -0.028(9) -0.030(8)
 H8C 0.064(11) 0.023(8) 0.034(8) -0.011(7) -0.007(8) -0.011(7)
 C9 0.0168(4) 0.0152(4) 0.0178(4) -0.0061(3) -0.0046(3) -0.0016(3)
 C10 0.0142(4) 0.0230(5) 0.0267(5) -0.0049(4) -0.0024(4) -0.0050(4)
 H10A 0.044(9) 0.042(9) 0.037(9) 0.002(7) -0.010(7) -0.003(7)
 H10B 0.023(8) 0.046(9) 0.057(10) -0.017(7) 0.007(7) -0.012(8)
 H10C 0.031(8) 0.037(8) 0.051(9) -0.002(7) -0.005(7) -0.025(8)
 C11 0.0267(5) 0.0230(5) 0.0254(5) -0.0130(4) -0.0082(4) -0.0040(4)
 H11A 0.043(9) 0.055(10) 0.046(9) -0.024(8) -0.009(8) -0.008(8)
 H11B 0.057(10) 0.037(8) 0.035(8) -0.023(7) -0.023(8) -0.004(7)
 H11C 0.036(8) 0.021(7) 0.059(10) 0.001(6) -0.019(7) -0.019(7)
 C12 0.0284(5) 0.0171(4) 0.0183(4) -0.0082(4) -0.0054(4) -0.0001(4)
 H12A 0.051(10) 0.044(9) 0.035(9) -0.027(8) -0.003(8) 0.008(7)
 H12B 0.060(10) 0.027(8) 0.029(8) 0.003(7) -0.006(7) 0.001(6)
 H12C 0.065(11) 0.030(8) 0.031(8) -0.011(7) -0.022(8) 0.002(7)
 C13 0.0174(4) 0.0172(4) 0.0190(4) -0.0008(3) -0.0054(3) -0.0086(3)
 C14 0.0320(5) 0.0175(5) 0.0282(5) 0.0057(4) -0.0112(5) -0.0092(4)
 H14A 0.068(11) 0.023(8) 0.061(11) -0.012(8) -0.014(9) -0.011(8)
 H14B 0.057(10) 0.036(9) 0.049(10) 0.018(8) -0.005(8) -0.023(8)
 H14C 0.062(11) 0.043(10) 0.046(10) 0.011(8) -0.018(9) -0.014(8)
 C15 0.0271(5) 0.0277(5) 0.0221(5) -0.0029(4) -0.0076(4) -0.0139(4)
 H15A 0.046(9) 0.068(11) 0.050(10) 0.017(8) -0.019(8) -0.043(9)
 H15B 0.057(11) 0.107(15) 0.046(10) -0.045(11) -0.002(9) -0.036(10)
 H15C 0.073(12) 0.042(9) 0.050(10) 0.005(8) -0.038(9) -0.011(8)
 C16 0.0169(4) 0.0310(5) 0.0298(5) -0.0039(4) 0.0006(4) -0.0185(5)
 H16A 0.037(9) 0.057(10) 0.064(11) -0.001(8) 0.004(8) -0.048(9)
 H16B 0.046(9) 0.034(9) 0.047(9) -0.009(7) 0.008(8) -0.012(8)
 H16C 0.029(8) 0.064(11) 0.047(9) -0.009(7) -0.006(7) -0.031(8)
 C17 0.0133(4) 0.0136(4) 0.0126(4) -0.0022(3) -0.0039(3) -0.0042(3)
 C18 0.0139(4) 0.0191(4) 0.0167(4) -0.0036(3) -0.0038(3) -0.0065(3)
 C19 0.0167(4) 0.0232(4) 0.0221(4) -0.0021(3) -0.0087(4) -0.0080(4)
 H19 0.029(8) 0.058(10) 0.035(8) -0.010(7) -0.017(7) -0.007(7)
 C20 0.0232(4) 0.0182(4) 0.0207(4) 0.0006(3) -0.0125(4) -0.0057(3)
 C21 0.0229(4) 0.0146(4) 0.0137(4) -0.0022(3) -0.0068(3) -0.0025(3)
 H21 0.041(8) 0.039(8) 0.030(8) -0.013(7) -0.005(7) -0.008(7)
 C22 0.0158(4) 0.0143(4) 0.0131(4) -0.0028(3) -0.0041(3) -0.0032(3)
 C23 0.0184(4) 0.0286(5) 0.0202(5) -0.0099(4) -0.0011(4) -0.0067(4)
 H23A 0.097(16) 0.19(2) 0.061(13) -0.114(18) -0.022(12) 0.031(14)
 H23B 0.18(2) 0.115(18) 0.025(9) -0.097(17) 0.042(12) -0.029(11)
 H23C 0.063(13) 0.064(13) 0.118(18) 0.021(11) 0.052(12) 0.052(13)
 C24 0.0407(6) 0.0323(6) 0.0309(6) -0.0026(5) -0.0252(5) -0.0041(5)
 H24A 0.16(2) 0.068(13) 0.099(17) 0.067(14) -0.096(16) -0.039(12)
 H24B 0.106(15) 0.085(14) 0.054(11) -0.045(12) -0.058(11) 0.014(10)
 H24C 0.072(12) 0.112(16) 0.025(9) -0.043(12) -0.019(9) 0.007(10)
 C25 0.0183(4) 0.0255(5) 0.0163(4) -0.0084(4) -0.0024(4) -0.0015(4)
 H25A 0.054(11) 0.099(14) 0.094(14) -0.040(10) 0.011(10) -0.071(12)
 H25B 0.031(8) 0.097(13) 0.030(9) -0.029(9) 0.010(7) -0.006(9)
 H25C 0.026(9) 0.053(11) 0.109(15) -0.014(8) -0.017(9) 0.036(10)
 C27 0.0139(4) 0.0174(4) 0.0133(4) -0.0042(3) -0.0027(3) -0.0033(3)
 C26 0.0156(4) 0.0146(4) 0.0161(4) -0.0008(3) -0.0068(3) -0.0026(3)
 B1 0.0340(6) 0.0273(5) 0.0195(5) -0.0000(5) -0.0107(4) -0.0081(4)
 F1 0.0514(4) 0.0362(3) 0.0317(3) -0.0113(3) -0.0126(3) -0.0136(3)
 F2 0.0390(4) 0.0526(4) 0.0280(3) -0.0271(3) -0.0000(3) -0.0067(3)
 F3 0.1639(10) 0.0383(4) 0.1110(8) -0.0042(5) -0.1197(8) -0.0117(5)
 F4 0.0755(6) 0.0425(4) 0.0580(5) 0.0103(4) 0.0390(5) 0.0042(4)

loop_
  _geom_bond_atom_site_label_1
  _geom_bond_atom_site_label_2
  _geom_bond_distance
  _geom_bond_site_symmetry_2
  _geom_bond_publ_flag
 Fe2 H1 1.487(13) . ?
 Fe2 P3 2.2329(5) . ?
 Fe2 N1 1.9698(10) . ?
 Fe2 N2 1.9869(8) . ?
 Fe2 C27 1.8307(11) . ?
 Fe2 C26 1.7688(11) . ?
 P3 C1 1.8453(11) . ?
 P3 C9 1.8869(11) . ?
 P3 C13 1.8801(11) . ?
 O2 C27 1.1370(11) . ?
 O1 C26 1.1424(11) . ?
 N1 C2 1.3449(11) . ?
 N1 C6 1.3541(11) . ?
 N2 C7 1.2940(11) . ?
 N2 C17 1.4390(11) . ?
 C1 H1A 1.104(12) . ?
 C1 H1B 1.087(12) . ?
 C1 C2 1.4989(12) . ?
 C2 C3 1.3982(12) . ?
 C3 H3 1.075(12) . ?
 C3 C4 1.3892(13) . ?
 C4 H4 1.082(12) . ?
 C4 C5 1.3954(13) . ?
 C5 H5 1.082(12) . ?
 C5 C6 1.3881(12) . ?
 C6 C7 1.4688(12) . ?
 C7 C8 1.4872(12) . ?
 C8 H8A 1.079(14) . ?
 C8 H8B 1.086(14) . ?
 C8 H8C 1.079(13) . ?
 C9 C10 1.5384(14) . ?
 C9 C11 1.5381(13) . ?
 C9 C12 1.5395(13) . ?
 C10 H10A 1.078(13) . ?
 C10 H10B 1.088(12) . ?
 C10 H10C 1.092(13) . ?
 C11 H11A 1.083(14) . ?
 C11 H11B 1.088(13) . ?
 C11 H11C 1.096(12) . ?
 C12 H12A 1.090(13) . ?
 C12 H12B 1.086(13) . ?
 C12 H12C 1.081(14) . ?
 C13 C14 1.5351(14) . ?
 C13 C15 1.5362(13) . ?
 C13 C16 1.5341(14) . ?
 C14 H14A 1.080(15) . ?
 C14 H14B 1.094(13) . ?
 C14 H14C 1.081(15) . ?
 C15 H15A 1.069(13) . ?
 C15 H15B 1.063(14) . ?
 C15 H15C 1.072(14) . ?
 C16 H16A 1.087(12) . ?
 C16 H16B 1.090(14) . ?
 C16 H16C 1.085(13) . ?
 C17 C18 1.4014(12) . ?
 C17 C22 1.4043(13) . ?
 C18 C19 1.3975(13) . ?
 C18 C23 1.5013(14) . ?
 C19 H19 1.089(12) . ?
 C19 C20 1.3942(14) . ?
 C20 C21 1.3933(13) . ?
 C20 C24 1.5047(14) . ?
 C21 H21 1.079(12) . ?
 C21 C22 1.3959(12) . ?
 C22 C25 1.5040(12) . ?
 C23 H23A 1.045(17) . ?
 C23 H23B 1.034(17) . ?
 C23 H23C 1.008(17) . ?
 C24 H24A 1.044(18) . ?
 C24 H24B 1.019(17) . ?
 C24 H24C 1.076(16) . ?
 C25 H25A 1.075(15) . ?
 C25 H25B 1.054(13) . ?
 C25 H25C 1.052(15) . ?
 B1 F1 1.3905(13) . ?
 B1 F2 1.3800(14) . ?
 B1 F3 1.3600(14) . ?
 B1 F4 1.3742(15) . ?

loop_
  _geom_angle_atom_site_label_1
  _geom_angle_atom_site_label_2
  _geom_angle_atom_site_label_3
  _geom_angle
  _geom_angle_site_symmetry_1
  _geom_angle_site_symmetry_3
  _geom_angle_publ_flag
 P3 Fe2 H1 80.7(5) . . ?
 N1 Fe2 H1 89.2(4) . . ?
 N1 Fe2 P3 83.81(2) . . ?
 N2 Fe2 H1 83.2(5) . . ?
 N2 Fe2 P3 157.03(2) . . ?
 N2 Fe2 N1 79.63(3) . . ?
 C27 Fe2 H1 178.1(5) . . ?
 C27 Fe2 P3 100.67(3) . . ?
 C27 Fe2 N1 92.26(3) . . ?
 C27 Fe2 N2 95.81(3) . . ?
 C26 Fe2 H1 81.0(4) . . ?
 C26 Fe2 P3 94.76(3) . . ?
 C26 Fe2 N1 170.14(3) . . ?
 C26 Fe2 N2 98.84(3) . . ?
 C26 Fe2 C27 97.59(4) . . ?
 C1 P3 Fe2 99.24(3) . . ?
 C9 P3 Fe2 113.70(3) . . ?
 C9 P3 C1 104.40(4) . . ?
 C13 P3 Fe2 121.41(3) . . ?
 C13 P3 C1 104.44(4) . . ?
 C13 P3 C9 110.89(4) . . ?
 C2 N1 Fe2 123.80(6) . . ?
 C6 N1 Fe2 115.85(5) . . ?
 C6 N1 C2 120.35(7) . . ?
 C7 N2 Fe2 117.10(5) . . ?
 C17 N2 Fe2 121.60(5) . . ?
 C17 N2 C7 121.07(7) . . ?
 H1A C1 P3 107.3(6) . . ?
 H1B C1 P3 113.5(6) . . ?
 H1B C1 H1A 106.2(9) . . ?
 C2 C1 P3 109.41(6) . . ?
 C2 C1 H1A 108.1(6) . . ?
 C2 C1 H1B 112.0(6) . . ?
 C1 C2 N1 116.19(7) . . ?
 C3 C2 N1 120.70(8) . . ?
 C3 C2 C1 123.10(7) . . ?
 H3 C3 C2 118.5(7) . . ?
 C4 C3 C2 119.30(8) . . ?
 C4 C3 H3 122.2(7) . . ?
 H4 C4 C3 120.7(7) . . ?
 C5 C4 C3 119.44(8) . . ?
 C5 C4 H4 119.9(7) . . ?
 H5 C5 C4 121.3(7) . . ?
 C6 C5 C4 118.62(8) . . ?
 C6 C5 H5 120.1(7) . . ?
 C5 C6 N1 121.52(8) . . ?
 C7 C6 N1 113.15(7) . . ?
 C7 C6 C5 125.22(8) . . ?
 C6 C7 N2 114.25(7) . . ?
 C8 C7 N2 125.10(8) . . ?
 C8 C7 C6 120.62(7) . . ?
 H8A C8 C7 111.6(7) . . ?
 H8B C8 C7 111.3(7) . . ?
 H8B C8 H8A 107.5(11) . . ?
 H8C C8 C7 110.5(7) . . ?
 H8C C8 H8A 107.0(11) . . ?
 H8C C8 H8B 108.7(11) . . ?
 C10 C9 P3 107.85(6) . . ?
 C11 C9 P3 113.14(6) . . ?
 C11 C9 C10 107.19(8) . . ?
 C12 C9 P3 110.69(6) . . ?
 C12 C9 C10 108.00(8) . . ?
 C12 C9 C11 109.76(7) . . ?
 H10A C10 C9 111.0(7) . . ?
 H10B C10 C9 108.7(7) . . ?
 H10B C10 H10A 107.7(10) . . ?
 H10C C10 C9 112.6(7) . . ?
 H10C C10 H10A 109.2(10) . . ?
 H10C C10 H10B 107.5(10) . . ?
 H11A C11 C9 106.9(7) . . ?
 H11B C11 C9 111.6(7) . . ?
 H11B C11 H11A 109.4(10) . . ?
 H11C C11 C9 112.6(6) . . ?
 H11C C11 H11A 107.4(10) . . ?
 H11C C11 H11B 108.7(10) . . ?
 H12A C12 C9 108.9(7) . . ?
 H12B C12 C9 112.6(7) . . ?
 H12B C12 H12A 106.5(10) . . ?
 H12C C12 C9 111.1(7) . . ?
 H12C C12 H12A 107.1(10) . . ?
 H12C C12 H12B 110.4(10) . . ?
 C14 C13 P3 110.32(6) . . ?
 C15 C13 P3 112.42(6) . . ?
 C15 C13 C14 110.20(8) . . ?
 C16 C13 P3 108.34(6) . . ?
 C16 C13 C14 107.94(8) . . ?
 C16 C13 C15 107.46(8) . . ?
 H14A C14 C13 113.1(8) . . ?
 H14B C14 C13 108.5(8) . . ?
 H14B C14 H14A 106.0(11) . . ?
 H14C C14 C13 111.1(8) . . ?
 H14C C14 H14A 108.4(11) . . ?
 H14C C14 H14B 109.6(11) . . ?
 H15A C15 C13 108.0(7) . . ?
 H15B C15 C13 113.2(7) . . ?
 H15B C15 H15A 107.7(12) . . ?
 H15C C15 C13 112.2(8) . . ?
 H15C C15 H15A 107.4(11) . . ?
 H15C C15 H15B 108.1(12) . . ?
 H16A C16 C13 108.2(7) . . ?
 H16B C16 C13 112.8(7) . . ?
 H16B C16 H16A 106.6(11) . . ?
 H16C C16 C13 111.8(7) . . ?
 H16C C16 H16A 108.0(10) . . ?
 H16C C16 H16B 109.2(11) . . ?
 C18 C17 N2 119.93(7) . . ?
 C22 C17 N2 118.58(7) . . ?
 C22 C17 C18 121.44(7) . . ?
 C19 C18 C17 117.90(8) . . ?
 C23 C18 C17 121.87(8) . . ?
 C23 C18 C19 120.20(8) . . ?
 H19 C19 C18 118.6(7) . . ?
 C20 C19 C18 122.23(8) . . ?
 C20 C19 H19 119.2(7) . . ?
 C21 C20 C19 118.11(8) . . ?
 C24 C20 C19 121.27(9) . . ?
 C24 C20 C21 120.61(9) . . ?
 H21 C21 C20 119.0(7) . . ?
 C22 C21 C20 121.94(8) . . ?
 C22 C21 H21 119.0(7) . . ?
 C21 C22 C17 118.20(8) . . ?
 C25 C22 C17 122.21(7) . . ?
 C25 C22 C21 119.55(8) . . ?
 H23A C23 C18 111.7(10) . . ?
 H23B C23 C18 113.4(9) . . ?
 H23B C23 H23A 103.7(17) . . ?
 H23C C23 C18 114.8(9) . . ?
 H23C C23 H23A 105.1(17) . . ?
 H23C C23 H23B 107.1(18) . . ?
 H24A C24 C20 110.2(10) . . ?
 H24B C24 C20 111.6(8) . . ?
 H24B C24 H24A 109.2(16) . . ?
 H24C C24 C20 111.4(8) . . ?
 H24C C24 H24A 105.9(15) . . ?
 H24C C24 H24B 108.4(14) . . ?
 H25A C25 C22 111.5(8) . . ?
 H25B C25 C22 111.4(8) . . ?
 H25B C25 H25A 106.8(12) . . ?
 H25C C25 C22 111.7(8) . . ?
 H25C C25 H25A 107.8(14) . . ?
 H25C C25 H25B 107.4(13) . . ?
 O2 C27 Fe2 176.64(7) . . ?
 O1 C26 Fe2 177.00(8) . . ?
 F2 B1 F1 110.45(8) . . ?
 F3 B1 F1 109.00(9) . . ?
 F3 B1 F2 110.86(10) . . ?
 F4 B1 F1 108.17(10) . . ?
 F4 B1 F2 107.69(9) . . ?
 F4 B1 F3 110.63(11) . . ?

loop_
  _geom_torsion_atom_site_label_1
  _geom_torsion_atom_site_label_2
  _geom_torsion_atom_site_label_3
  _geom_torsion_atom_site_label_4
  _geom_torsion
  _geom_torsion_site_symmetry_1
  _geom_torsion_site_symmetry_2
  _geom_torsion_site_symmetry_3
  _geom_torsion_site_symmetry_4
  _geom_torsion_publ_flag
 Fe2 N1 C2 C1 -2.99(7) . . . . ?
 Fe2 N1 C2 C3 176.74(6) . . . . ?
 Fe2 N1 C6 C5 -177.58(6) . . . . ?
 Fe2 N1 C6 C7 -1.12(6) . . . . ?
 Fe2 N2 C7 C6 1.33(6) . . . . ?
 Fe2 N2 C7 C8 179.07(6) . . . . ?
 Fe2 N2 C17 C18 93.25(6) . . . . ?
 Fe2 N2 C17 C22 -84.21(6) . . . . ?
 P3 C1 C2 N1 22.21(7) . . . . ?
 P3 C1 C2 C3 -157.51(6) . . . . ?
 N1 C2 C3 C4 0.71(9) . . . . ?
 N1 C6 C5 C4 0.81(9) . . . . ?
 N1 C6 C7 N2 -0.14(8) . . . . ?
 N1 C6 C7 C8 -177.99(7) . . . . ?
 N2 C7 C6 C5 176.17(7) . . . . ?
 N2 C17 C18 C19 -173.25(8) . . . . ?
 N2 C17 C18 C23 8.86(9) . . . . ?
 N2 C17 C22 C21 172.99(7) . . . . ?
 N2 C17 C22 C25 -9.32(9) . . . . ?
 C1 C2 C3 C4 -179.59(8) . . . . ?
 C2 C3 C4 C5 1.55(10) . . . . ?
 C3 C4 C5 C6 -2.28(10) . . . . ?
 C4 C5 C6 C7 -175.20(7) . . . . ?
 C5 C6 C7 C8 -1.68(10) . . . . ?
 C17 C18 C19 C20 -0.66(9) . . . . ?
 C17 C22 C21 C20 1.24(9) . . . . ?
 C18 C19 C20 C21 -2.37(10) . . . . ?
 C18 C19 C20 C24 178.62(9) . . . . ?
 C19 C20 C21 C22 2.07(10) . . . . ?
 C20 C21 C22 C25 -176.51(8) . . . . ?

loop_
  _refln_index_h
  _refln_index_k
  _refln_index_l
  _refln_F_squared_calc
  _refln_F_squared_meas
  _refln_F_squared_sigma
  _refln_F_squared_weight
  _refln_observed_status
-10 -5 1 24.655 27.561 3.457 75.079 o
-10 -4 1 151.884 142.044 6.612 15.874 o
-10 -3 1 186.188 180.332 7.346 12.691 o
-10 -3 2 67.017 69.942 5.062 31.485 o
-10 -2 1 189.196 181.721 7.027 13.079 o
-10 -2 2 262.670 260.783 9.136 8.398 o
-10 -1 1 204.049 207.336 9.890 8.866 o
-10 -1 2 77.437 71.911 4.448 33.628 o
-10 0 1 136.669 133.482 5.780 18.853 o
-10 1 1 0.539 -0.393 2.176 317.237 o
-9 -9 1 28.784 25.412 2.951 85.757 o
-9 -8 1 5.705 4.110 2.183 237.932 o
-9 -8 2 41.727 39.265 3.453 59.891 o
-9 -7 1 5.546 3.820 2.126 250.039 o
-9 -7 2 3.206 -1.414 2.046 314.892 o
-9 -7 3 31.424 31.496 3.806 61.532 o
-9 -6 1 41.251 45.500 3.690 54.975 o
-9 -6 2 0.830 -0.780 2.086 339.661 o
-9 -6 3 829.385 816.616 18.927 2.011 o
-9 -6 4 20.355 11.027 4.249 64.739 o
-9 -5 1 234.198 236.398 11.096 7.284 o
-9 -5 2 398.099 381.083 10.722 5.604 o
-9 -5 3 78.994 70.161 4.833 31.095 o
-9 -5 4 348.147 344.742 16.538 3.740 o
-9 -4 1 621.952 648.235 14.233 3.146 o
-9 -4 2 12.136 17.636 4.126 71.097 o
-9 -4 3 1174.130 1127.200 31.655 0.933 o
-9 -4 4 91.901 88.982 5.387 25.418 o
-9 -4 5 12.688 8.741 2.777 134.140 o
-9 -3 1 5.602 4.425 2.058 258.687 o
-9 -3 2 1008.910 1009.890 20.062 1.642 o
-9 -3 3 11.217 11.117 2.799 133.435 o
-9 -3 4 188.727 195.293 7.083 12.806 o
-9 -3 5 0.365 -1.617 2.841 188.821 o
-9 -2 1 660.315 647.099 13.668 3.153 o
-9 -2 2 1.433 -0.700 1.833 418.921 o
-9 -2 3 509.024 494.929 16.770 3.093 o
-9 -2 4 196.507 191.362 10.205 8.760 o
-9 -2 5 11.403 12.158 2.823 130.175 o
-9 -1 1 0.064 -1.116 1.661 555.335 o
-9 -1 2 153.586 160.509 5.856 17.031 o
-9 -1 3 27.951 27.522 3.025 83.450 o
-9 -1 4 11.645 13.342 2.831 127.702 o
-9 -1 5 0.551 -1.087 2.214 306.435 o
-9 0 1 85.832 77.791 3.993 34.471 o
-9 0 2 1.519 0.948 1.803 417.475 o
-9 0 3 135.842 136.367 5.465 19.668 o
-9 0 4 7.999 4.946 2.254 208.402 o
-9 0 5 9.919 9.203 2.778 141.016 o
-9 1 1 2.461 2.403 1.777 388.645 o
-9 1 2 67.450 71.105 3.837 40.262 o
-9 1 3 67.968 70.628 4.229 37.126 o
-9 1 4 27.483 32.698 3.229 76.205 o
-9 1 5 4.035 1.517 2.552 203.534 o
-9 2 1 46.334 54.639 3.347 55.329 o
-9 2 2 219.329 215.148 6.301 12.741 o
-9 2 3 87.270 86.656 4.630 29.849 o
-9 2 4 132.879 131.329 5.496 19.936 o
-9 2 5 52.056 53.948 6.125 27.795 o
-9 3 1 3.952 3.374 1.681 378.924 o
-9 3 2 82.634 93.990 4.447 30.990 o
-9 3 3 290.437 277.786 8.168 8.689 o
-9 3 4 332.548 347.345 12.861 5.148 o
-9 3 5 131.577 133.510 7.451 15.023 o
-9 4 1 43.566 38.703 2.779 70.405 o
-9 4 2 156.133 155.535 5.514 17.793 o
-9 4 3 106.525 102.859 4.685 26.192 o
-9 4 4 459.116 484.141 12.078 4.486 o
-9 5 1 114.704 110.776 4.545 25.447 o
-9 5 2 141.993 144.967 5.116 19.924 o
-9 5 3 337.073 333.077 8.675 7.397 o
-9 6 1 5.169 3.191 2.303 226.685 o
-8 -12 1 122.028 148.742 11.812 8.278 o
-8 -11 1 43.755 35.586 5.354 36.232 o
-8 -11 2 43.033 47.248 7.437 21.896 o
-8 -10 1 0.923 1.925 3.500 121.595 o
-8 -10 2 9.230 13.492 4.375 67.936 o
-8 -10 3 18.158 25.811 6.562 30.820 o
-8 -9 1 163.167 154.077 6.513 15.367 o
-8 -9 2 14.786 11.514 3.784 81.641 o
-8 -9 3 11.127 9.591 3.881 82.902 o
-8 -9 4 25.538 28.436 6.562 29.656 o
-8 -8 1 0.816 -5.159 1.466 661.119 o
-8 -8 2 247.171 250.341 15.723 4.513 o
-8 -8 3 19.542 25.834 4.728 52.084 o
-8 -8 4 421.077 471.825 18.368 2.963 o
-8 -8 5 106.807 120.306 11.812 8.621 o
-8 -7 1 379.281 339.603 7.225 7.725 o
-8 -7 2 496.183 487.510 10.828 4.694 o
-8 -7 3 183.140 167.994 11.682 7.647 o
-8 -7 4 193.291 196.117 8.346 10.915 o
-8 -7 5 540.387 535.544 16.241 3.086 o
-8 -7 6 434.721 420.000 15.929 3.565 o
-8 -6 1 284.742 282.591 6.767 9.915 o
-8 -6 2 435.419 444.569 9.198 5.763 o
-8 -6 3 1004.420 1015.840 20.130 1.638 o
-8 -6 4 344.872 337.983 17.037 3.612 o
-8 -6 5 202.387 229.427 9.169 9.474 o
-8 -6 6 89.386 82.334 6.032 23.147 o
-8 -5 1 510.310 469.036 12.525 4.168 o
-8 -5 2 1047.650 1022.650 18.130 1.738 o
-8 -5 3 317.041 298.180 9.226 7.453 o
-8 -5 4 434.924 399.544 13.989 4.155 o
-8 -5 5 38.252 40.769 3.123 67.205 o
-8 -5 6 26.593 28.883 4.025 60.739 o
-8 -5 7 58.300 60.809 8.750 15.922 o
-8 -4 1 294.891 312.313 6.628 9.572 o
-8 -4 2 423.506 427.292 11.843 4.873 o
-8 -4 3 867.585 909.606 16.379 2.158 o
-8 -4 4 0.952 0.593 1.624 529.015 o
-8 -4 5 73.389 71.013 3.560 40.956 o
-8 -4 6 33.689 32.857 4.808 44.859 o
-8 -4 7 1.120 -1.472 3.361 133.413 o
-8 -3 1 735.982 730.859 11.798 3.153 o
-8 -3 2 1014.020 973.042 16.014 1.961 o
-8 -3 3 9.643 8.364 1.760 250.495 o
-8 -3 4 378.420 366.325 8.489 6.900 o
-8 -3 5 12.846 10.828 1.936 197.859 o
-8 -3 6 5.178 3.856 1.775 326.595 o
-8 -3 7 68.919 61.654 4.388 36.656 o
-8 -2 1 4.884 5.647 1.491 393.102 o
-8 -2 2 289.781 267.276 6.805 9.931 o
-8 -2 3 103.359 108.458 3.567 31.124 o
-8 -2 4 18.601 13.493 1.854 170.108 o
-8 -2 5 135.531 132.520 4.562 22.424 o
-8 -2 6 1.131 -0.301 1.928 388.255 o
-8 -2 7 21.215 22.272 3.978 66.914 o
-8 -2 8 75.561 66.111 5.979 25.406 o
-8 -1 1 139.783 149.957 3.988 22.954 o
-8 -1 2 26.088 28.939 2.165 112.195 o
-8 -1 3 22.007 19.878 1.922 142.753 o
-8 -1 4 66.746 68.902 3.514 43.446 o
-8 -1 5 108.006 102.888 4.239 27.903 o
-8 -1 6 25.902 20.891 2.608 103.424 o
-8 -1 7 74.972 69.059 4.739 32.395 o
-8 -1 8 33.965 26.133 5.250 40.448 o
-8 0 1 13.076 14.202 1.598 219.523 o
-8 0 2 32.610 26.797 2.393 96.237 o
-8 0 3 140.838 129.588 4.510 22.259 o
-8 0 4 213.661 199.971 5.754 13.922 o
-8 0 5 53.001 50.750 3.497 51.396 o
-8 0 6 82.160 75.259 4.532 32.030 o
-8 0 7 15.905 11.984 3.109 106.143 o
-8 0 8 389.362 352.686 31.262 1.363 o
-8 1 1 9.428 10.446 1.453 288.251 o
-8 1 2 25.714 27.393 2.430 104.854 o
-8 1 3 90.693 100.091 4.200 30.640 o
-8 1 4 143.946 139.357 4.887 20.595 o
-8 1 5 616.649 637.238 12.909 3.427 o
-8 1 6 66.310 48.727 4.562 37.177 o
-8 1 7 289.033 277.714 10.307 7.119 o
-8 1 8 11.819 11.792 3.259 105.929 o
-8 2 1 1.352 2.622 1.226 737.762 o
-8 2 2 177.794 163.700 5.142 17.234 o
-8 2 3 157.513 145.058 4.813 19.668 o
-8 2 4 523.335 497.344 10.951 4.501 o
-8 2 5 131.786 138.454 4.982 21.247 o
-8 2 6 1001.720 995.128 22.576 1.484 o
-8 2 7 92.773 92.334 7.009 18.939 o
-8 2 8 627.235 623.921 37.318 0.918 o
-8 3 1 533.370 576.598 10.772 4.324 o
-8 3 2 186.583 180.276 5.238 16.225 o
-8 3 3 182.703 188.770 5.618 15.534 o
-8 3 4 20.616 20.729 2.380 122.756 o
-8 3 5 457.543 466.854 10.530 5.053 o
-8 3 6 0.483 0.094 2.289 287.498 o
-8 3 7 851.655 807.126 27.114 1.339 o
-8 3 8 24.511 24.327 4.837 48.800 o
-8 4 1 11.591 10.447 1.665 237.522 o
-8 4 2 390.459 374.375 8.034 6.974 o
-8 4 3 31.977 32.249 2.706 85.186 o
-8 4 4 427.027 420.135 9.739 5.691 o
-8 4 5 0.077 -1.837 1.761 493.911 o
-8 4 6 87.294 90.207 6.150 22.509 o
-8 4 7 56.526 63.398 4.637 37.069 o
-8 5 1 500.611 527.079 8.700 5.219 o
-8 5 2 16.681 14.562 1.987 166.387 o
-8 5 3 543.199 564.825 11.744 4.058 o
-8 5 4 24.756 29.289 2.686 96.289 o
-8 5 5 158.678 164.360 5.894 16.611 o
-8 5 6 16.243 17.099 2.905 110.561 o
-8 5 7 2.757 1.724 2.429 230.034 o
-8 6 1 22.608 21.987 1.993 134.595 o
-8 6 2 762.143 726.910 12.564 2.978 o
-8 6 3 8.466 8.872 1.921 235.643 o
-8 6 4 577.592 594.445 12.824 3.630 o
-8 6 5 1.310 1.312 1.972 356.549 o
-8 6 6 135.101 145.064 6.385 17.086 o
-8 7 1 1031.940 1081.980 18.261 1.715 o
-8 7 2 3.917 4.424 1.771 343.417 o
-8 7 3 215.806 214.722 5.760 13.591 o
-8 7 4 329.113 338.813 7.638 8.118 o
-8 7 5 96.974 94.648 5.097 25.897 o
-8 8 1 3.244 3.900 2.652 188.352 o
-8 8 2 377.260 376.278 8.709 6.748 o
-8 8 3 88.742 77.677 3.867 34.705 o
-7 -13 1 37.018 36.686 4.457 47.707 o
-7 -12 1 681.163 723.208 18.015 2.370 o
-7 -12 2 7.843 10.704 2.850 139.572 o
-7 -12 3 34.001 37.655 5.097 40.722 o
-7 -11 1 184.146 189.441 7.224 12.808 o
-7 -11 2 1.185 -0.862 2.273 283.691 o
-7 -11 3 134.871 137.967 7.150 15.474 o
-7 -11 4 10.717 13.282 3.858 82.281 o
-7 -10 1 44.634 43.852 4.294 46.070 o
-7 -10 2 76.281 77.550 4.896 30.567 o
-7 -10 3 79.307 71.794 5.370 27.860 o
-7 -10 4 102.899 107.306 6.735 18.810 o
-7 -10 5 0.057 -1.658 2.927 179.502 o
-7 -9 1 370.685 367.889 12.859 4.900 o
-7 -9 2 15.725 15.025 3.010 108.420 o
-7 -9 3 203.482 209.935 8.553 10.319 o
-7 -9 4 0.170 -5.002 2.341 278.989 o
-7 -9 5 60.949 52.254 4.915 35.058 o
-7 -9 6 19.599 16.624 4.021 68.859 o
-7 -8 1 135.786 141.590 5.214 20.191 o
-7 -8 2 328.768 319.223 10.119 6.676 o
-7 -8 3 13.435 17.078 3.164 103.528 o
-7 -8 4 697.668 724.243 19.836 2.122 o
-7 -8 5 356.798 341.765 14.001 4.577 o
-7 -8 6 823.681 871.152 23.417 1.595 o
-7 -8 7 237.427 240.412 16.187 4.377 o
-7 -7 1 1774.090 1796.700 28.506 0.758 o
-7 -7 2 1.614 4.387 1.572 465.756 o
-7 -7 3 244.027 234.174 7.015 11.003 o
-7 -7 4 26.035 37.254 3.918 60.816 o
-7 -7 5 1160.680 1122.850 28.552 1.058 o
-7 -7 6 277.063 286.643 10.398 7.130 o
-7 -7 7 522.607 520.894 18.594 2.693 o
-7 -6 1 0.362 0.708 1.134 1066.220 o
-7 -6 2 902.043 897.986 15.244 2.230 o
-7 -6 3 13.017 18.321 1.964 175.688 o
-7 -6 4 845.498 894.994 28.707 1.226 o
-7 -6 5 0.017 2.885 2.424 248.482 o
-7 -6 6 443.874 480.663 14.579 3.810 o
-7 -6 7 79.329 86.437 6.099 23.546 o
-7 -6 8 76.466 83.417 6.784 21.041 o
-7 -5 1 1095.190 1074.350 14.169 1.937 o
-7 -5 2 26.077 19.412 1.486 151.462 o
-7 -5 3 764.419 728.845 11.902 3.066 o
-7 -5 4 7.499 10.284 1.676 275.289 o
-7 -5 5 14.344 12.964 2.086 171.920 o
-7 -5 6 204.298 215.404 7.263 11.863 o
-7 -5 7 62.904 63.849 4.337 38.119 o
-7 -5 8 14.422 11.295 3.318 99.675 o
-7 -4 1 31.284 22.913 1.401 133.958 o
-7 -4 2 147.789 158.295 3.327 23.547 o
-7 -4 3 3.208 4.064 1.006 711.477 o
-7 -4 4 585.305 626.124 9.872 4.207 o
-7 -4 5 13.683 9.302 1.529 241.037 o
-7 -4 6 2.874 1.143 1.370 584.766 o
-7 -4 7 88.834 96.847 4.760 28.294 o
-7 -4 8 32.687 21.985 3.636 67.053 o
-7 -4 9 2.698 5.250 4.812 63.290 o
-7 -3 1 398.162 386.172 8.735 6.499 o
-7 -3 2 266.238 271.740 5.342 11.751 o
-7 -3 3 16.409 14.217 1.737 187.298 o
-7 -3 4 108.077 106.229 4.510 26.554 o
-7 -3 5 10.864 11.169 1.310 287.964 o
-7 -3 6 122.877 122.552 3.856 26.434 o
-7 -3 7 6.062 3.672 1.446 402.305 o
-7 -3 8 62.015 64.983 6.408 24.605 o
-7 -3 9 42.633 43.032 5.780 32.183 o
-7 -2 1 136.053 133.550 3.085 26.716 o
-7 -2 2 4.902 6.362 1.225 469.818 o
-7 -2 3 1.863 1.478 1.135 828.042 o
-7 -2 4 93.172 102.970 3.299 34.640 o
-7 -2 5 257.276 249.811 5.131 12.511 o
-7 -2 6 101.568 110.410 3.238 32.739 o
-7 -2 7 257.466 236.675 7.016 10.682 o
-7 -2 8 129.999 146.968 6.121 17.957 o
-7 -2 9 451.232 461.835 17.869 3.018 o
-7 -2 10 177.646 176.741 12.687 6.826 o
-7 -1 1 827.448 807.714 11.522 2.866 o
-7 -1 2 88.181 87.733 2.768 40.351 o
-7 -1 3 72.618 66.235 2.477 50.801 o
-7 -1 4 522.940 537.835 8.721 5.044 o
-7 -1 5 5.797 8.686 1.479 348.356 o
-7 -1 6 366.334 374.410 8.384 7.036 o
-7 -1 7 440.905 442.348 8.151 6.147 o
-7 -1 8 163.275 165.715 10.772 8.780 o
-7 -1 9 479.781 482.816 16.733 3.180 o
-7 -1 10 732.900 766.898 34.123 1.013 o
-7 0 1 196.508 197.904 3.386 18.334 o
-7 0 2 159.180 167.157 3.696 21.353 o
-7 0 3 1383.190 1385.650 19.381 1.269 o
-7 0 4 292.330 311.218 5.806 10.284 o
-7 0 5 718.379 701.110 14.000 2.896 o
-7 0 6 312.866 312.972 6.708 9.196 o
-7 0 7 183.162 163.243 6.076 15.217 o
-7 0 8 691.416 664.679 14.152 2.974 o
-7 0 9 52.473 47.886 4.736 38.785 o
-7 0 10 53.134 46.887 12.031 9.502 o
-7 1 1 155.476 148.218 3.153 23.707 o
-7 1 2 121.456 121.890 2.986 29.694 o
-7 1 3 54.848 46.628 1.971 71.416 o
-7 1 4 380.299 392.834 6.874 7.577 o
-7 1 5 1.106 0.062 1.200 911.768 o
-7 1 6 519.918 544.710 9.426 4.838 o
-7 1 7 1047.040 1076.410 21.700 1.478 o
-7 1 8 22.201 24.738 3.048 90.710 o
-7 1 9 292.504 298.273 16.039 4.146 o
-7 1 10 6.686 1.661 2.533 190.787 o
-7 2 1 148.434 144.470 3.097 24.719 o
-7 2 2 165.256 171.675 3.473 21.178 o
-7 2 3 57.209 46.334 2.053 68.712 o
-7 2 4 8.293 9.616 1.316 333.276 o
-7 2 5 289.489 259.592 5.891 10.826 o
-7 2 6 562.554 537.915 10.141 4.444 o
-7 2 7 158.946 155.280 6.239 16.079 o
-7 2 8 440.115 424.009 15.302 3.711 o
-7 2 9 1.356 -1.782 2.556 225.443 o
-7 2 10 149.960 135.263 7.639 13.964 o
-7 3 1 333.862 326.243 5.390 9.628 o
-7 3 2 374.534 388.088 7.887 7.144 o
-7 3 3 43.617 47.082 1.937 81.572 o
-7 3 4 119.070 128.226 3.352 28.319 o
-7 3 5 257.355 267.784 6.693 10.681 o
-7 3 6 150.535 159.367 5.048 19.090 o
-7 3 7 1259.790 1294.240 28.206 1.002 o
-7 3 8 20.984 17.707 3.432 83.685 o
-7 3 9 76.538 71.236 5.305 28.594 o
-7 3 10 59.605 45.642 6.624 24.616 o
-7 4 1 494.826 471.917 7.880 5.709 o
-7 4 2 291.131 300.827 5.152 10.948 o
-7 4 3 173.450 173.173 3.617 20.235 o
-7 4 4 187.570 180.100 5.343 15.998 o
-7 4 5 407.559 384.354 8.861 6.365 o
-7 4 6 735.530 714.539 14.425 2.781 o
-7 4 7 774.690 770.665 20.544 1.935 o
-7 4 8 54.607 52.390 4.034 44.541 o
-7 4 9 58.614 59.786 5.052 33.747 o
-7 4 10 5.268 2.562 3.621 105.818 o
-7 5 1 620.452 639.534 8.547 4.305 o
-7 5 2 491.429 518.296 7.715 5.618 o
-7 5 3 1008.220 1052.320 15.247 1.980 o
-7 5 4 11.583 14.511 1.769 211.172 o
-7 5 5 119.243 127.025 4.400 24.682 o
-7 5 6 259.088 256.576 6.821 10.637 o
-7 5 7 182.250 181.391 7.036 13.279 o
-7 5 8 819.770 791.858 27.228 1.352 o
-7 5 9 1.289 1.020 2.755 192.779 o
-7 6 1 498.252 486.577 9.821 5.002 o
-7 6 2 598.475 587.500 7.789 4.710 o
-7 6 3 445.954 454.845 10.515 5.159 o
-7 6 4 1143.620 1115.750 21.195 1.427 o
-7 6 5 23.559 23.564 2.351 115.010 o
-7 6 6 25.265 27.052 2.542 101.967 o
-7 6 7 68.751 64.472 4.536 35.301 o
-7 6 8 350.325 349.867 13.041 4.972 o
-7 6 9 41.067 33.258 4.532 45.981 o
-7 7 1 331.219 343.321 5.918 9.181 o
-7 7 2 479.447 494.296 8.513 5.527 o
-7 7 3 599.102 641.899 10.259 4.030 o
-7 7 4 29.532 32.829 2.131 104.025 o
-7 7 5 108.586 105.095 4.308 27.403 o
-7 7 6 15.665 15.324 2.772 119.862 o
-7 7 7 42.165 40.935 3.879 52.865 o
-7 7 8 7.960 9.682 3.031 128.230 o
-7 8 1 205.473 197.611 4.935 15.510 o
-7 8 2 262.121 257.314 5.458 11.935 o
-7 8 3 95.124 100.671 3.543 33.242 o
-7 8 4 70.930 72.646 3.152 44.667 o
-7 8 5 9.325 9.392 1.924 226.679 o
-7 8 6 1.077 1.397 2.021 344.165 o
-7 8 7 66.069 66.930 5.478 29.212 o
-7 8 8 0.042 -1.077 2.123 340.773 o
-7 9 1 65.208 67.746 3.706 42.388 o
-7 9 2 54.875 59.112 2.935 55.475 o
-7 9 3 7.124 7.363 1.754 282.284 o
-7 9 4 3.067 3.545 1.553 443.238 o
-7 9 5 8.183 9.530 1.892 239.362 o
-7 9 6 134.727 130.326 5.635 19.460 o
-7 10 1 21.140 27.712 4.159 61.388 o
-7 10 2 87.823 98.412 4.978 27.256 o
-7 10 3 132.771 141.414 4.649 22.028 o
-7 10 4 69.591 74.644 3.998 38.080 o
-7 10 5 410.142 432.329 9.730 5.771 o
-6 -14 1 19.240 21.072 3.556 79.971 o
-6 -14 2 428.839 477.522 33.904 1.153 o
-6 -13 1 30.526 27.360 3.725 64.847 o
-6 -13 2 140.532 145.851 7.009 15.402 o
-6 -13 3 17.168 18.840 3.858 74.124 o
-6 -12 1 53.873 51.830 4.381 41.334 o
-6 -12 2 45.457 52.482 4.457 42.723 o
-6 -12 3 146.958 154.762 7.606 13.810 o
-6 -12 4 70.189 57.585 8.314 16.792 o
-6 -11 1 3.346 0.875 2.012 315.485 o
-6 -11 2 276.905 276.700 8.793 8.384 o
-6 -11 3 1.698 -0.414 2.165 304.300 o
-6 -11 4 166.349 176.500 7.578 12.939 o
-6 -11 5 109.717 114.802 6.659 18.448 o
-6 -11 6 50.396 54.479 5.407 32.908 o
-6 -10 1 720.268 767.473 18.092 2.273 o
-6 -10 2 25.197 28.147 3.227 80.369 o
-6 -10 3 1014.000 1027.860 23.236 1.423 o
-6 -10 4 200.727 203.239 8.142 10.945 o
-6 -10 5 38.286 36.371 3.986 53.930 o
-6 -10 6 443.043 439.137 18.333 2.959 o
-6 -10 7 126.328 148.450 8.193 13.428 o
-6 -9 1 2.385 4.401 1.714 390.264 o
-6 -9 2 717.068 737.642 17.389 2.387 o
-6 -9 3 1079.270 1076.400 24.049 1.322 o
-6 -9 4 122.013 122.727 6.105 19.137 o
-6 -9 5 421.972 443.029 13.524 4.269 o
-6 -9 6 267.060 272.884 9.776 7.758 o
-6 -9 7 20.299 19.378 3.464 82.538 o
-6 -8 1 688.981 676.115 11.271 3.454 o
-6 -8 2 15.621 12.589 2.212 158.051 o
-6 -8 3 505.202 482.992 13.957 3.774 o
-6 -8 4 355.243 332.126 10.800 6.037 o
-6 -8 5 33.950 36.207 3.892 57.449 o
-6 -8 6 440.291 457.606 13.813 4.082 o
-6 -8 7 21.983 23.610 3.424 80.051 o
-6 -8 8 2.583 2.754 2.665 193.123 o
-6 -7 1 1.947 2.824 0.802 1114.850 o
-6 -7 2 310.935 314.025 6.538 9.345 o
-6 -7 3 721.225 746.998 15.251 2.660 o
-6 -7 4 94.073 87.566 5.315 25.593 o
-6 -7 5 1060.910 1080.210 26.921 1.182 o
-6 -7 6 1.984 1.826 2.341 251.694 o
-6 -7 7 51.384 46.730 4.308 43.444 o
-6 -7 8 23.313 21.875 3.424 79.619 o
-6 -7 9 2.752 -1.100 2.501 224.552 o
-6 -6 1 474.690 471.280 6.628 6.300 o
-6 -6 2 44.011 39.823 1.608 90.776 o
-6 -6 3 928.175 925.474 18.105 1.914 o
-6 -6 4 511.172 508.767 12.072 4.212 o
-6 -6 5 410.613 435.823 11.168 5.174 o
-6 -6 6 1382.960 1420.340 30.060 0.879 o
-6 -6 7 41.441 38.368 3.892 53.525 o
-6 -6 8 2.437 2.512 2.410 232.647 o
-6 -6 9 15.169 15.498 3.231 99.272 o
-6 -5 1 821.719 858.515 11.586 2.813 o
-6 -5 2 7.135 8.869 1.045 423.081 o
-6 -5 3 844.514 849.301 11.971 2.728 o
-6 -5 4 915.591 888.853 13.882 2.351 o
-6 -5 5 35.150 39.974 3.092 70.258 o
-6 -5 6 1028.350 1017.830 25.510 1.286 o
-6 -5 7 1.644 -0.654 1.729 459.485 o
-6 -5 8 2.509 3.756 1.907 334.752 o
-6 -5 9 1.042 0.827 2.171 305.983 o
-6 -5 10 290.718 299.498 15.199 4.466 o
-6 -4 1 6.288 9.007 1.173 410.348 o
-6 -4 2 1251.100 1204.990 16.347 1.574 o
-6 -4 3 114.982 126.554 2.876 30.692 o
-6 -4 4 366.186 369.929 6.020 8.367 o
-6 -4 5 418.739 435.912 11.823 4.883 o
-6 -4 6 116.674 121.769 6.504 18.325 o
-6 -4 7 535.707 565.810 12.707 3.846 o
-6 -4 8 1.330 1.051 1.759 439.790 o
-6 -4 9 418.635 446.907 12.165 4.733 o
-6 -4 10 4.896 2.909 2.535 196.901 o
-6 -3 1 861.512 887.729 10.212 2.843 o
-6 -3 2 1.872 2.895 0.864 1044.340 o
-6 -3 3 654.755 653.200 9.923 3.858 o
-6 -3 4 125.591 117.726 2.690 30.374 o
-6 -3 5 543.442 537.710 9.396 4.739 o
-6 -3 6 530.915 515.818 9.147 4.938 o
-6 -3 7 190.537 197.054 6.163 14.156 o
-6 -3 8 398.971 392.235 8.679 6.491 o
-6 -3 9 4.048 8.128 2.044 258.279 o
-6 -3 10 812.291 832.116 22.251 1.714 o
-6 -3 11 0.302 1.222 2.602 220.837 o
-6 -2 1 114.670 114.087 2.514 33.057 o
-6 -2 2 522.077 497.151 6.683 5.782 o
-6 -2 3 55.860 63.586 2.172 62.558 o
-6 -2 4 927.792 919.318 12.747 2.415 o
-6 -2 5 699.256 718.120 9.520 3.648 o
-6 -2 6 157.182 166.115 3.430 22.137 o
-6 -2 7 868.939 902.733 16.762 2.123 o
-6 -2 8 20.096 24.258 2.732 105.314 o
-6 -2 9 794.968 822.995 20.003 1.940 o
-6 -2 10 96.152 123.553 7.325 17.016 o
-6 -2 11 93.912 92.150 6.955 19.056 o
-6 -1 1 1076.860 1092.590 11.494 2.133 o
-6 -1 2 25.981 21.051 1.132 163.753 o
-6 -1 3 86.851 88.119 2.312 43.294 o
-6 -1 4 73.520 61.728 2.104 54.450 o
-6 -1 5 173.538 180.067 4.982 17.347 o
-6 -1 6 722.591 709.320 9.946 3.515 o
-6 -1 7 52.462 55.354 2.175 67.327 o
-6 -1 8 1242.220 1258.080 36.071 0.761 o
-6 -1 9 325.485 315.888 8.410 7.798 o
-6 -1 10 654.523 688.057 16.927 2.592 o
-6 -1 11 244.354 249.006 11.770 6.652 o
-6 0 1 908.669 917.501 9.153 2.802 o
-6 0 2 26.724 30.974 1.207 141.661 o
-6 0 3 1133.910 1159.690 14.097 1.844 o
-6 0 4 24.840 21.373 1.192 165.176 o
-6 0 5 2.364 2.601 0.969 882.657 o
-6 0 6 1183.930 1237.680 16.115 1.632 o
-6 0 7 660.800 656.060 11.889 3.461 o
-6 0 8 41.078 48.965 2.244 77.807 o
-6 0 9 740.825 717.477 22.827 1.771 o
-6 0 10 1.375 6.903 2.635 192.319 o
-6 0 11 79.074 75.731 6.832 20.940 o
-6 0 12 32.838 30.186 6.562 28.633 o
-6 1 1 458.526 441.314 4.985 7.172 o
-6 1 2 1054.440 1031.910 10.685 2.273 o
-6 1 3 26.605 28.254 1.201 146.367 o
-6 1 4 4.703 3.440 0.785 759.012 o
-6 1 5 123.911 103.123 2.620 32.035 o
-6 1 6 410.176 413.150 6.784 7.162 o
-6 1 7 3.335 2.573 1.154 655.967 o
-6 1 8 368.860 383.672 8.702 6.797 o
-6 1 9 97.466 91.814 3.932 31.604 o
-6 1 10 74.433 74.609 4.364 34.486 o
-6 1 11 110.261 97.434 9.619 11.879 o
-6 1 12 77.472 75.246 8.750 14.954 o
-6 2 1 701.766 716.009 7.414 3.979 o
-6 2 2 94.161 99.528 2.120 40.644 o
-6 2 3 649.700 668.892 8.070 4.198 o
-6 2 4 27.957 23.391 1.206 149.695 o
-6 2 5 31.785 29.683 1.442 123.227 o
-6 2 6 132.409 143.574 3.777 24.546 o
-6 2 7 729.766 713.347 13.790 2.888 o
-6 2 8 17.960 19.009 2.057 149.211 o
-6 2 9 81.068 76.994 4.720 30.945 o
-6 2 10 1.043 0.362 1.543 581.165 o
-6 2 11 21.318 15.415 2.868 105.001 o
-6 2 12 10.630 7.875 5.250 50.035 o
-6 3 1 179.463 178.616 2.719 21.172 o
-6 3 2 1189.640 1158.500 12.978 1.847 o
-6 3 3 6.443 10.507 0.894 456.170 o
-6 3 4 605.503 594.167 7.659 4.683 o
-6 3 5 33.138 24.123 1.317 130.229 o
-6 3 6 1068.680 1095.630 14.850 1.909 o
-6 3 7 76.415 81.688 2.836 44.035 o
-6 3 8 47.638 44.291 2.512 69.853 o
-6 3 9 73.468 72.510 3.483 41.334 o
-6 3 10 103.701 97.928 5.856 22.052 o
-6 3 11 14.025 16.253 3.094 106.385 o
-6 3 12 195.014 207.938 30.842 1.503 o
-6 4 1 1971.680 1987.280 23.267 0.781 o
-6 4 2 0.196 1.109 0.840 1770.230 o
-6 4 3 821.970 837.158 10.816 2.930 o
-6 4 4 1.443 2.839 0.919 1046.100 o
-6 4 5 2224.930 2191.690 27.915 0.619 o
-6 4 6 614.988 641.540 9.348 4.159 o
-6 4 7 226.677 204.489 4.977 14.461 o
-6 4 8 1.747 4.399 1.534 478.283 o
-6 4 9 31.415 33.992 3.456 67.628 o
-6 4 10 210.368 193.897 8.114 10.874 o
-6 4 11 23.897 17.823 3.952 67.210 o
-6 4 12 16.228 8.270 3.950 76.594 o
-6 5 1 69.730 66.241 1.871 57.058 o
-6 5 2 496.833 484.937 6.713 6.023 o
-6 5 3 1.185 0.587 0.889 1381.220 o
-6 5 4 658.891 665.773 9.602 3.879 o
-6 5 5 22.132 18.334 1.414 172.057 o
-6 5 6 922.144 928.371 13.858 2.310 o
-6 5 7 401.615 392.114 10.443 5.665 o
-6 5 8 109.083 99.517 4.477 26.963 o
-6 5 9 78.382 72.584 4.140 35.439 o
-6 5 10 60.433 58.566 5.494 30.452 o
-6 5 11 319.916 301.999 11.029 6.296 o
-6 6 1 1006.460 1024.440 13.407 2.146 o
-6 6 2 42.546 50.873 1.668 85.097 o
-6 6 3 381.271 379.987 5.611 8.293 o
-6 6 4 31.317 26.364 1.638 122.060 o
-6 6 5 40.595 36.391 1.761 94.480 o
-6 6 6 267.961 256.974 7.027 10.249 o
-6 6 7 8.360 15.334 2.010 203.205 o
-6 6 8 159.236 159.856 6.609 15.216 o
-6 6 9 97.910 86.684 5.054 26.422 o
-6 6 10 436.771 438.598 26.394 1.752 o
-6 6 11 145.974 152.598 7.822 13.472 o
-6 7 1 73.620 68.299 2.174 52.404 o
-6 7 2 677.816 684.781 9.551 3.781 o
-6 7 3 9.072 8.497 1.016 388.077 o
-6 7 4 56.197 61.852 1.944 65.381 o
-6 7 5 38.578 43.103 1.939 89.203 o
-6 7 6 219.809 207.541 5.215 14.333 o
-6 7 7 656.645 644.711 13.197 3.250 o
-6 7 8 32.598 23.670 2.848 85.407 o
-6 7 9 8.824 7.417 2.446 176.033 o
-6 7 10 419.521 408.185 16.666 3.429 o
-6 7 11 354.526 321.287 19.905 2.890 o
-6 8 1 403.951 419.403 7.907 6.681 o
-6 8 2 22.348 29.018 1.587 143.628 o
-6 8 3 379.449 368.669 5.966 8.217 o
-6 8 4 16.143 16.369 1.270 220.020 o
-6 8 5 30.971 26.997 1.941 112.445 o
-6 8 6 80.853 89.314 3.148 39.661 o
-6 8 7 11.028 8.853 1.795 232.174 o
-6 8 8 16.105 13.959 2.391 142.224 o
-6 8 9 284.273 279.024 7.777 9.094 o
-6 8 10 423.832 432.811 10.560 5.342 o
-6 9 1 14.039 11.309 1.692 213.432 o
-6 9 2 30.198 34.615 1.871 109.084 o
-6 9 3 4.636 3.765 1.211 531.174 o
-6 9 4 36.795 45.364 2.231 84.012 o
-6 9 5 311.004 321.287 7.466 8.608 o
-6 9 6 404.685 419.949 8.050 6.606 o
-6 9 7 342.950 345.056 8.046 7.648 o
-6 9 8 247.203 247.680 8.576 9.214 o
-6 9 9 85.247 81.355 4.450 31.541 o
-6 10 1 442.533 445.782 10.821 5.094 o
-6 10 2 50.988 54.618 3.306 53.764 o
-6 10 3 14.402 16.214 1.730 193.156 o
-6 10 4 343.014 346.795 6.982 8.295 o
-6 10 5 103.959 103.109 3.501 31.750 o
-6 10 6 297.593 315.202 6.769 9.389 o
-6 10 7 737.382 734.925 14.985 2.677 o
-6 10 8 32.927 36.875 3.253 69.736 o
-6 11 1 276.074 303.508 10.293 7.129 o
-6 11 2 95.668 109.861 5.183 24.880 o
-6 11 3 651.098 678.474 18.749 2.348 o
-6 11 4 70.285 78.329 3.656 40.069 o
-6 11 5 133.129 128.702 5.015 21.413 o
-6 11 6 233.753 232.811 6.744 11.566 o
-6 11 7 35.477 33.615 3.078 72.708 o
-6 12 1 9.465 6.397 3.051 127.283 o
-6 12 2 428.316 462.169 11.940 4.727 o
-6 12 3 19.948 22.459 3.056 94.697 o
-6 12 4 391.586 392.808 12.097 5.033 o
-5 -15 1 195.811 203.927 7.307 12.168 o
-5 -14 1 58.536 67.083 5.115 32.692 o
-5 -14 2 2.102 6.333 3.457 117.477 o
-5 -14 3 344.323 357.964 13.259 4.891 o
-5 -13 1 268.726 266.317 8.188 9.086 o
-5 -13 2 164.971 165.744 7.150 13.883 o
-5 -13 3 52.407 51.965 4.921 36.711 o
-5 -13 4 113.452 109.662 6.806 17.962 o
-5 -13 5 56.660 62.894 5.407 31.271 o
-5 -12 1 43.594 49.619 4.157 47.097 o
-5 -12 2 194.828 201.694 7.786 11.560 o
-5 -12 3 698.960 719.600 19.399 2.175 o
-5 -12 4 90.716 86.581 6.164 22.327 o
-5 -12 5 652.161 673.360 18.486 2.386 o
-5 -12 6 53.560 64.850 5.077 34.004 o
-5 -11 1 240.950 235.002 8.369 9.622 o
-5 -11 2 199.426 177.052 6.407 13.804 o
-5 -11 3 238.533 254.022 8.056 9.814 o
-5 -11 4 1223.320 1205.850 29.754 0.973 o
-5 -11 5 11.655 11.743 2.761 133.960 o
-5 -11 6 936.574 982.773 25.124 1.368 o
-5 -11 7 23.337 25.513 3.530 75.156 o
-5 -10 1 415.908 446.340 10.465 5.386 o
-5 -10 2 14.101 18.691 2.160 156.246 o
-5 -10 3 769.039 774.383 17.976 2.215 o
-5 -10 4 2.463 1.248 2.105 301.314 o
-5 -10 5 932.480 942.319 24.045 1.452 o
-5 -10 6 101.892 114.861 5.831 21.630 o
-5 -10 7 629.834 630.021 17.469 2.603 o
-5 -10 8 10.534 7.273 2.798 140.564 o
-5 -9 1 551.943 556.236 11.010 4.226 o
-5 -9 2 400.836 392.374 9.357 6.157 o
-5 -9 3 134.494 129.345 4.624 22.456 o
-5 -9 4 697.709 706.251 16.465 2.569 o
-5 -9 5 257.653 241.844 8.540 9.130 o
-5 -9 6 398.407 418.700 12.599 4.741 o
-5 -9 7 0.830 -1.706 2.201 306.372 o
-5 -9 8 63.604 70.005 5.001 32.422 o
-5 -9 9 82.174 82.971 5.464 26.398 o
-5 -8 1 58.825 64.641 1.914 63.154 o
-5 -8 2 277.830 286.334 5.959 10.728 o
-5 -8 3 288.685 287.201 6.794 9.776 o
-5 -8 4 220.134 223.683 5.690 13.398 o
-5 -8 5 586.791 578.074 12.518 3.694 o
-5 -8 6 146.966 151.885 5.610 18.168 o
-5 -8 7 142.541 141.854 5.436 19.153 o
-5 -8 8 73.631 79.465 8.080 16.869 o
-5 -8 9 73.304 73.339 6.150 24.439 o
-5 -7 1 57.752 57.236 1.621 69.289 o
-5 -7 2 80.687 82.510 2.380 45.669 o
-5 -7 3 573.891 568.023 8.927 4.623 o
-5 -7 4 68.789 69.629 3.163 45.732 o
-5 -7 5 146.793 142.323 4.691 20.806 o
-5 -7 6 1.504 -1.097 1.538 571.418 o
-5 -7 7 6.045 7.799 2.064 238.718 o
-5 -7 8 62.265 69.023 4.075 39.834 o
-5 -7 9 9.609 8.361 2.641 153.775 o
-5 -7 10 242.838 242.694 8.020 9.874 o
-5 -6 1 66.436 63.660 1.612 61.600 o
-5 -6 2 1390.770 1407.820 16.280 1.383 o
-5 -6 3 1643.190 1631.410 24.272 0.925 o
-5 -6 4 181.262 183.879 4.280 18.150 o
-5 -6 5 295.893 291.471 7.264 9.226 o
-5 -6 6 394.247 403.957 9.510 6.093 o
-5 -6 7 2.372 2.930 1.787 381.443 o
-5 -6 8 201.553 213.617 6.852 12.520 o
-5 -6 9 73.866 75.791 4.030 36.795 o
-5 -6 10 152.610 167.967 6.630 15.276 o
-5 -6 11 93.964 106.066 6.229 21.110 o
-5 -5 1 223.551 232.525 3.550 15.817 o
-5 -5 2 295.423 296.870 4.394 11.482 o
-5 -5 3 7.682 4.703 1.028 471.602 o
-5 -5 4 652.714 655.823 10.723 3.708 o
-5 -5 5 119.695 124.735 3.954 26.327 o
-5 -5 6 81.406 97.129 3.862 34.289 o
-5 -5 7 604.824 596.732 12.723 3.562 o
-5 -5 8 57.368 70.350 4.001 41.556 o
-5 -5 9 433.195 438.906 10.409 5.324 o
-5 -5 10 132.092 138.458 5.734 19.100 o
-5 -5 11 231.611 238.573 7.977 10.164 o
-5 -4 1 1597.430 1587.380 17.989 1.136 o
-5 -4 2 175.625 168.472 2.933 21.516 o
-5 -4 3 1148.050 1128.650 13.741 1.868 o
-5 -4 4 3474.390 3481.310 41.593 0.291 o
-5 -4 5 1.285 2.272 1.081 905.283 o
-5 -4 6 816.142 808.789 16.096 2.337 o
-5 -4 7 576.127 573.729 12.226 3.804 o
-5 -4 8 191.978 204.875 7.144 12.490 o
-5 -4 9 503.690 523.516 11.888 4.264 o
-5 -4 10 136.481 136.670 5.593 19.270 o
-5 -4 11 472.588 493.969 12.911 4.157 o
-5 -4 12 32.672 30.528 5.030 42.753 o
-5 -3 1 12.261 12.375 0.747 332.426 o
-5 -3 2 1871.480 1836.060 20.643 0.891 o
-5 -3 3 961.823 969.152 11.941 2.386 o
-5 -3 4 487.754 475.326 6.838 6.098 o
-5 -3 5 810.433 809.652 11.224 2.941 o
-5 -3 6 12.484 11.083 1.293 272.368 o
-5 -3 7 1020.140 992.561 17.955 1.793 o
-5 -3 8 443.801 447.549 9.452 5.594 o
-5 -3 9 45.349 44.803 3.307 58.780 o
-5 -3 10 887.063 860.838 19.875 1.838 o
-5 -3 11 16.678 19.653 2.811 111.771 o
-5 -3 12 430.372 419.084 15.162 3.788 o
-5 -2 1 686.508 680.485 7.041 4.182 o
-5 -2 2 268.465 265.708 3.597 13.365 o
-5 -2 3 271.320 262.690 3.833 13.120 o
-5 -2 4 1637.420 1626.070 19.139 1.072 o
-5 -2 5 3.628 4.631 0.823 776.227 o
-5 -2 6 267.040 299.632 4.574 12.055 o
-5 -2 7 286.297 300.019 5.305 10.945 o
-5 -2 8 14.326 21.940 1.827 172.257 o
-5 -2 9 185.054 200.495 5.903 14.718 o
-5 -2 10 0.833 1.062 1.748 459.141 o
-5 -2 11 250.766 268.518 8.388 9.169 o
-5 -2 12 17.542 18.679 2.765 113.192 o
-5 -1 1 138.670 133.758 1.907 29.358 o
-5 -1 2 142.490 131.031 2.082 28.634 o
-5 -1 3 257.957 247.820 3.601 14.046 o
-5 -1 4 1.865 2.206 0.755 1260.960 o
-5 -1 5 60.969 65.126 1.964 61.250 o
-5 -1 6 548.138 547.782 7.197 5.274 o
-5 -1 7 1264.230 1247.910 17.500 1.485 o
-5 -1 8 108.981 97.833 2.671 35.026 o
-5 -1 9 182.769 186.512 5.622 15.572 o
-5 -1 10 502.052 499.051 11.396 4.466 o
-5 -1 11 25.157 23.191 2.824 95.341 o
-5 -1 12 133.050 147.761 6.081 17.875 o
-5 -1 13 0.670 0.787 2.501 237.382 o
-5 0 1 15.911 16.387 0.690 264.904 o
-5 0 2 794.098 788.865 8.327 3.382 o
-5 0 3 72.136 67.890 1.724 56.552 o
-5 0 4 1422.620 1464.270 15.161 1.382 o
-5 0 5 1769.070 1777.600 20.153 0.953 o
-5 0 6 18.146 23.572 1.184 191.447 o
-5 0 7 609.383 638.307 8.849 4.296 o
-5 0 8 342.311 347.560 5.701 9.096 o
-5 0 9 123.953 136.974 4.144 24.580 o
-5 0 10 392.828 388.783 9.519 6.161 o
-5 0 11 45.533 49.355 3.706 52.086 o
-5 0 12 4.813 1.780 2.144 263.201 o
-5 0 13 46.154 43.474 4.381 44.646 o
-5 1 1 2052.260 2079.330 19.294 0.811 o
-5 1 2 10.735 13.777 1.195 289.515 o
-5 1 3 2334.730 2300.880 22.160 0.660 o
-5 1 4 367.134 352.315 5.093 8.992 o
-5 1 5 176.697 189.315 3.169 20.243 o
-5 1 6 1023.660 981.080 12.205 2.250 o
-5 1 7 931.006 929.229 11.662 2.504 o
-5 1 8 62.938 54.388 2.083 62.039 o
-5 1 9 794.713 793.780 12.120 2.883 o
-5 1 10 73.847 67.775 3.178 44.310 o
-5 1 11 327.246 366.180 10.291 6.392 o
-5 1 12 19.441 18.749 2.809 107.803 o
-5 1 13 42.839 54.561 5.981 29.852 o
-5 2 1 223.483 218.821 3.386 16.333 o
-5 2 2 3821.820 3879.060 35.393 0.282 o
-5 2 3 3126.800 3138.290 29.872 0.397 o
-5 2 4 792.302 816.329 8.940 3.269 o
-5 2 5 1624.120 1661.110 17.357 1.121 o
-5 2 6 89.769 90.305 2.786 39.526 o
-5 2 7 76.839 80.556 2.119 49.068 o
-5 2 8 31.462 35.561 1.699 110.795 o
-5 2 9 96.860 91.652 3.053 36.310 o
-5 2 10 577.263 557.974 10.542 4.231 o
-5 2 11 0.617 -0.682 1.759 476.812 o
-5 2 12 212.414 200.952 9.522 9.168 o
-5 2 13 31.995 36.544 5.018 42.277 o
-5 3 1 728.023 737.368 7.035 3.882 o
-5 3 2 348.084 331.161 4.929 9.604 o
-5 3 3 709.025 683.174 6.932 4.092 o
-5 3 4 781.682 748.825 8.374 3.482 o
-5 3 5 329.741 326.314 4.356 10.363 o
-5 3 6 773.153 747.414 9.104 3.414 o
-5 3 7 172.795 180.559 3.406 20.417 o
-5 3 8 1.032 1.079 0.933 1267.220 o
-5 3 9 53.334 53.541 3.013 56.593 o
-5 3 10 0.191 0.446 1.301 862.907 o
-5 3 11 386.417 400.233 8.749 6.534 o
-5 3 12 1.043 1.671 2.171 300.415 o
-5 3 13 702.153 741.027 24.893 1.609 o
-5 4 1 688.049 674.872 7.120 4.175 o
-5 4 2 46.702 45.012 1.173 90.715 o
-5 4 3 1806.960 1788.650 17.530 0.995 o
-5 4 4 240.649 244.562 3.798 14.570 o
-5 4 5 705.317 730.889 9.061 3.679 o
-5 4 6 219.069 203.826 3.413 16.891 o
-5 4 7 143.811 153.268 4.529 21.050 o
-5 4 8 306.664 325.890 6.025 9.695 o
-5 4 9 5.542 4.666 1.439 404.981 o
-5 4 10 238.877 220.846 7.114 11.157 o
-5 4 11 46.655 45.445 2.852 64.780 o
-5 4 12 769.702 720.961 20.124 2.010 o
-5 4 13 1.195 3.111 2.460 231.369 o
-5 5 1 183.429 175.518 2.619 21.140 o
-5 5 2 240.590 231.185 3.272 15.390 o
-5 5 3 33.923 31.847 1.207 122.161 o
-5 5 4 475.904 460.579 6.167 6.494 o
-5 5 5 66.310 72.502 2.170 54.746 o
-5 5 6 755.461 734.735 9.145 3.486 o
-5 5 7 91.490 104.981 2.359 39.513 o
-5 5 8 16.644 15.255 1.363 212.932 o
-5 5 9 328.398 333.156 5.890 9.335 o
-5 5 10 41.067 42.014 2.589 74.563 o
-5 5 11 862.901 890.710 24.814 1.460 o
-5 5 12 28.955 33.171 3.667 65.203 o
-5 5 13 308.729 310.771 32.416 1.314 o
-5 6 1 476.294 477.202 6.584 6.274 o
-5 6 2 2.221 1.274 0.553 1650.090 o
-5 6 3 117.930 134.266 2.559 30.699 o
-5 6 4 1620.750 1606.300 20.398 1.048 o
-5 6 5 8.430 11.124 1.108 357.072 o
-5 6 6 1095.050 1056.790 14.254 1.942 o
-5 6 7 17.550 19.469 1.399 192.369 o
-5 6 8 8.128 7.782 1.413 331.569 o
-5 6 9 37.267 41.001 2.281 84.778 o
-5 6 10 762.818 730.307 20.114 2.013 o
-5 6 11 0.053 1.437 2.578 225.913 o
-5 6 12 334.451 318.569 18.059 3.376 o
-5 6 13 285.701 242.227 14.110 5.082 o
-5 7 1 9.926 13.416 1.030 325.328 o
-5 7 2 422.211 415.833 5.966 7.368 o
-5 7 3 141.132 146.571 2.730 26.304 o
-5 7 4 559.815 578.118 7.330 5.069 o
-5 7 5 716.171 751.534 9.740 3.499 o
-5 7 6 290.536 300.884 6.543 9.824 o
-5 7 7 1296.340 1353.940 19.375 1.335 o
-5 7 8 0.768 0.976 1.476 627.694 o
-5 7 9 526.210 531.001 10.564 4.518 o
-5 7 10 7.934 8.858 2.027 225.398 o
-5 7 11 275.927 269.201 10.003 7.510 o
-5 7 12 93.251 91.661 6.141 22.022 o
-5 8 1 178.004 190.212 3.192 20.081 o
-5 8 2 336.747 343.102 6.818 8.514 o
-5 8 3 594.970 620.003 10.717 3.990 o
-5 8 4 52.071 49.983 1.689 75.952 o
-5 8 5 460.838 468.080 6.975 6.315 o
-5 8 6 137.198 128.582 2.798 27.692 o
-5 8 7 108.800 115.434 3.286 30.940 o
-5 8 8 281.032 265.073 6.779 10.143 o
-5 8 9 29.577 25.357 2.176 108.764 o
-5 8 10 549.101 539.106 11.209 4.223 o
-5 8 11 0.809 -2.524 1.843 430.621 o
-5 8 12 46.038 39.113 3.885 51.568 o
-5 9 1 1.261 1.684 1.166 845.926 o
-5 9 2 24.216 21.576 1.325 161.413 o
-5 9 3 63.886 73.053 2.188 55.598 o
-5 9 4 46.721 49.156 1.921 77.879 o
-5 9 5 29.389 33.956 1.597 119.301 o
-5 9 6 28.587 28.893 1.719 122.675 o
-5 9 7 631.985 640.767 11.672 3.619 o
-5 9 8 6.957 9.399 1.624 295.760 o
-5 9 9 712.454 722.140 12.708 3.085 o
-5 9 10 83.995 89.106 4.311 31.924 o
-5 9 11 37.864 40.348 3.591 59.412 o
-5 10 1 51.979 44.539 2.806 62.487 o
-5 10 2 13.696 13.059 1.725 206.828 o
-5 10 3 29.360 29.131 1.713 120.904 o
-5 10 4 376.876 361.484 6.041 8.264 o
-5 10 5 12.955 17.484 1.516 216.994 o
-5 10 6 647.479 634.057 9.881 3.932 o
-5 10 7 51.859 50.727 2.712 62.049 o
-5 10 8 536.673 516.649 9.380 4.837 o
-5 10 9 428.155 421.550 9.298 5.860 o
-5 10 10 192.575 190.289 5.692 14.975 o
-5 10 11 97.879 97.378 5.998 21.992 o
-5 11 1 56.790 59.770 3.429 48.997 o
-5 11 2 141.008 152.476 5.092 19.805 o
-5 11 3 513.099 518.567 11.655 4.300 o
-5 11 4 72.459 75.335 2.718 47.224 o
-5 11 5 258.736 267.806 5.183 12.160 o
-5 11 6 269.635 282.236 6.194 10.738 o
-5 11 7 643.999 656.820 12.422 3.411 o
-5 11 8 42.543 50.472 3.399 57.408 o
-5 11 9 243.746 248.818 6.953 10.913 o
-5 11 10 11.323 11.548 2.749 135.883 o
-5 12 1 376.074 357.392 11.169 5.626 o
-5 12 2 511.080 541.295 17.617 2.873 o
-5 12 3 42.861 42.014 4.181 48.354 o
-5 12 4 265.260 264.649 8.401 8.964 o
-5 12 5 71.865 72.915 3.499 41.582 o
-5 12 6 299.153 302.987 7.038 9.256 o
-5 12 7 134.737 130.687 4.828 21.772 o
-5 12 8 19.606 16.757 2.702 114.001 o
-5 13 1 107.683 115.299 6.597 18.734 o
-5 13 2 56.019 65.806 5.232 32.366 o
-5 13 3 384.697 400.224 13.387 4.559 o
-5 13 4 64.600 61.878 4.186 39.206 o
-5 13 5 158.400 166.666 5.882 16.596 o
-5 13 6 43.013 48.353 3.078 62.578 o
-4 -16 1 110.374 112.388 5.620 21.821 o
-4 -15 1 9.637 10.819 2.471 163.387 o
-4 -15 2 120.563 120.019 5.465 21.284 o
-4 -15 3 53.404 60.031 4.345 40.749 o
-4 -14 1 37.720 42.472 3.488 60.620 o
-4 -14 2 382.202 386.570 10.481 5.802 o
-4 -14 3 131.101 128.227 5.934 18.919 o
-4 -14 4 308.470 309.384 11.597 6.036 o
-4 -13 1 263.535 255.329 7.795 9.617 o
-4 -13 2 17.194 19.606 2.601 120.791 o
-4 -13 3 827.937 832.377 26.183 1.405 o
-4 -13 4 91.773 94.460 7.218 18.266 o
-4 -13 5 414.409 410.745 14.052 4.191 o
-4 -13 6 227.652 223.031 9.401 8.903 o
-4 -12 1 101.012 104.502 4.183 28.952 o
-4 -12 2 239.105 244.888 7.396 10.578 o
-4 -12 3 278.321 288.297 9.493 7.754 o
-4 -12 4 709.648 719.105 22.530 1.825 o
-4 -12 5 431.844 453.640 15.120 3.742 o
-4 -12 6 126.523 123.140 6.645 17.391 o
-4 -12 7 156.888 162.362 7.715 13.189 o
-4 -11 1 35.727 32.589 2.249 92.177 o
-4 -11 2 11.244 10.744 1.475 263.580 o
-4 -11 3 463.770 470.459 11.304 4.747 o
-4 -11 4 590.862 597.935 14.516 3.234 o
-4 -11 5 291.620 288.032 10.455 6.947 o
-4 -11 6 248.843 236.008 8.302 9.546 o
-4 -11 7 51.590 53.177 4.180 43.803 o
-4 -11 8 151.449 142.561 6.404 16.339 o
-4 -10 1 44.670 45.384 1.888 82.191 o
-4 -10 2 204.504 213.528 4.121 16.412 o
-4 -10 3 229.140 241.144 5.193 13.450 o
-4 -10 4 102.545 102.956 4.229 28.645 o
-4 -10 5 386.559 380.049 9.538 6.237 o
-4 -10 6 195.595 196.788 6.054 14.157 o
-4 -10 7 727.025 740.181 19.348 2.134 o
-4 -10 8 26.710 27.504 3.263 78.316 o
-4 -10 9 59.090 57.348 4.477 38.525 o
-4 -9 1 655.160 638.894 8.677 4.125 o
-4 -9 2 182.563 176.079 3.709 19.350 o
-4 -9 3 94.808 95.783 2.628 38.496 o
-4 -9 4 402.072 382.756 8.864 6.418 o
-4 -9 5 19.649 20.549 1.979 145.871 o
-4 -9 6 107.515 106.988 4.328 27.336 o
-4 -9 7 149.054 149.327 5.180 19.172 o
-4 -9 8 340.928 315.757 14.873 4.366 o
-4 -9 9 68.693 69.782 4.620 34.212 o
-4 -9 10 43.499 44.713 3.917 51.039 o
-4 -8 1 1207.100 1220.870 14.464 1.709 o
-4 -8 2 1.509 1.530 0.716 1522.810 o
-4 -8 3 1015.730 1040.680 16.860 1.854 o
-4 -8 4 20.484 21.199 1.958 143.427 o
-4 -8 5 18.920 20.117 1.800 159.298 o
-4 -8 6 95.091 88.200 3.454 34.862 o
-4 -8 7 8.101 12.991 2.341 176.971 o
-4 -8 8 96.236 94.494 7.527 17.120 o
-4 -8 9 3.107 3.744 2.269 246.625 o
-4 -8 10 159.210 154.097 6.437 15.682 o
-4 -7 1 22.674 23.352 0.971 179.502 o
-4 -7 2 1961.430 1921.420 22.182 0.815 o
-4 -7 3 81.384 82.090 2.400 45.382 o
-4 -7 4 160.656 150.084 3.371 22.656 o
-4 -7 5 34.654 38.854 1.988 95.841 o
-4 -7 6 238.476 243.765 5.836 12.359 o
-4 -7 7 91.831 91.435 3.788 33.342 o
-4 -7 8 105.213 111.436 4.527 26.514 o
-4 -7 9 653.327 686.790 15.978 2.740 o
-4 -7 10 28.640 32.222 3.001 81.070 o
-4 -7 11 881.995 900.150 23.072 1.568 o
-4 -6 1 196.966 196.191 2.621 19.422 o
-4 -6 2 1.683 0.578 0.589 1973.910 o
-4 -6 3 652.863 653.831 8.625 4.113 o
-4 -6 4 62.784 59.328 2.111 60.426 o
-4 -6 5 0.634 1.063 0.886 1479.950 o
-4 -6 6 177.778 177.713 5.031 17.094 o
-4 -6 7 33.432 31.827 2.411 91.386 o
-4 -6 8 728.739 721.465 14.790 2.735 o
-4 -6 9 103.127 107.185 4.561 26.851 o
-4 -6 10 561.146 562.216 13.685 3.541 o
-4 -6 11 3.066 2.835 1.993 310.682 o
-4 -6 12 272.856 267.502 12.841 5.730 o
-4 -5 1 132.628 120.558 1.990 31.073 o
-4 -5 2 882.422 864.116 9.787 2.866 o
-4 -5 3 766.487 755.214 9.714 3.338 o
-4 -5 4 1213.360 1174.490 15.970 1.642 o
-4 -5 5 257.830 244.096 5.024 12.691 o
-4 -5 6 178.996 182.474 5.006 16.962 o
-4 -5 7 839.770 849.185 16.689 2.207 o
-4 -5 8 232.800 233.388 6.204 12.226 o
-4 -5 9 2015.790 2042.400 34.538 0.575 o
-4 -5 10 32.326 33.902 2.695 84.234 o
-4 -5 11 327.110 323.368 9.158 7.255 o
-4 -5 12 0.368 1.055 2.269 288.017 o
-4 -4 1 141.623 144.804 2.060 27.880 o
-4 -4 2 7002.300 7044.660 71.767 0.089 o
-4 -4 3 919.985 916.617 12.753 2.431 o
-4 -4 4 1405.990 1392.650 18.626 1.283 o
-4 -4 5 208.874 207.821 4.286 16.103 o
-4 -4 6 34.338 32.191 1.759 107.105 o
-4 -4 7 7.157 10.379 2.287 193.665 o
-4 -4 8 754.134 744.797 13.956 2.777 o
-4 -4 9 0.108 1.810 1.356 747.382 o
-4 -4 10 390.079 398.685 9.475 6.164 o
-4 -4 11 624.351 618.451 14.805 3.072 o
-4 -4 12 3.251 1.699 1.993 316.054 o
-4 -4 13 106.266 108.470 9.378 12.277 o
-4 -3 1 217.136 212.242 2.951 17.331 o
-4 -3 2 233.304 251.745 3.556 14.973 o
-4 -3 3 5863.730 5905.600 63.756 0.119 o
-4 -3 4 242.532 255.169 3.517 14.572 o
-4 -3 5 1214.340 1252.450 16.501 1.577 o
-4 -3 6 6.503 10.896 1.151 389.027 o
-4 -3 7 284.031 291.069 6.133 10.393 o
-4 -3 8 5.165 3.062 1.244 509.899 o
-4 -3 9 882.276 858.326 15.813 2.231 o
-4 -3 10 327.175 329.851 8.169 7.852 o
-4 -3 11 323.627 314.936 8.901 7.502 o
-4 -3 12 195.493 191.414 6.820 13.063 o
-4 -3 13 3.217 2.783 2.021 302.190 o
-4 -2 1 36.676 37.585 1.033 114.065 o
-4 -2 2 357.269 360.901 4.452 9.426 o
-4 -2 3 410.138 387.691 5.264 7.999 o
-4 -2 4 822.597 790.243 9.318 3.172 o
-4 -2 5 619.071 626.408 7.832 4.491 o
-4 -2 6 2262.990 2211.360 28.942 0.596 o
-4 -2 7 390.272 358.500 5.901 8.170 o
-4 -2 8 348.059 349.448 7.430 7.934 o
-4 -2 9 0.302 -0.229 1.212 1002.370 o
-4 -2 10 98.284 112.764 3.869 30.192 o
-4 -2 11 53.477 55.819 3.584 49.234 o
-4 -2 12 173.220 172.133 6.820 14.085 o
-4 -2 13 0.768 1.887 1.921 378.675 o
-4 -1 1 39.782 37.680 0.890 110.393 o
-4 -1 2 9.373 7.982 0.574 470.129 o
-4 -1 3 349.129 354.762 4.337 9.694 o
-4 -1 4 90.947 93.580 1.852 43.610 o
-4 -1 5 1842.200 1858.020 19.285 0.927 o
-4 -1 6 10.964 17.124 1.098 278.929 o
-4 -1 7 898.375 880.566 10.136 2.773 o
-4 -1 8 196.534 185.560 3.763 18.112 o
-4 -1 9 575.108 567.495 10.098 4.329 o
-4 -1 10 1.888 2.172 1.336 631.786 o
-4 -1 11 392.616 392.335 10.404 5.744 o
-4 -1 12 26.886 29.151 2.925 86.515 o
-4 -1 13 152.568 153.706 7.305 14.213 o
-4 -1 14 2.770 1.396 2.144 287.354 o
-4 0 1 1672.940 1659.210 15.014 1.158 o
-4 0 2 220.559 222.201 2.686 17.169 o
-4 0 3 232.857 227.410 2.890 16.211 o
-4 0 4 5502.350 5369.850 54.080 0.144 o
-4 0 5 313.607 292.806 3.785 11.495 o
-4 0 6 4047.980 4010.770 41.695 0.244 o
-4 0 7 1296.370 1252.320 13.777 1.639 o
-4 0 8 88.567 98.456 2.219 41.822 o
-4 0 9 17.306 15.113 1.366 208.887 o
-4 0 10 1.551 2.868 1.383 599.504 o
-4 0 11 58.648 55.301 3.256 51.019 o
-4 0 12 492.459 509.084 12.713 4.107 o
-4 0 13 145.023 146.203 5.729 18.145 o
-4 0 14 104.838 113.375 5.299 23.399 o
-4 1 1 905.561 873.093 8.204 2.953 o
-4 1 2 4.425 3.523 0.405 1010.360 o
-4 1 3 1277.720 1282.040 12.670 1.696 o
-4 1 4 1.467 3.484 0.895 1022.570 o
-4 1 5 2056.560 2043.750 20.436 0.796 o
-4 1 6 228.427 241.157 3.794 15.138 o
-4 1 7 1144.730 1123.560 12.956 1.924 o
-4 1 8 0.023 1.554 0.695 2337.730 o
-4 1 9 507.617 480.582 7.210 5.797 o
-4 1 10 46.541 39.906 2.105 79.361 o
-4 1 11 173.420 164.871 5.204 17.304 o
-4 1 12 319.408 325.811 9.198 7.298 o
-4 1 13 32.139 33.113 3.686 62.910 o
-4 1 14 125.192 134.811 5.847 19.318 o
-4 2 1 1779.240 1730.000 15.239 1.075 o
-4 2 2 2643.550 2621.820 23.462 0.549 o
-4 2 3 1496.480 1517.030 14.392 1.336 o
-4 2 4 1044.370 1010.760 10.136 2.349 o
-4 2 5 1959.480 1889.880 18.682 0.888 o
-4 2 6 150.020 157.353 2.332 25.571 o
-4 2 7 389.218 366.990 5.469 8.343 o
-4 2 8 58.267 65.880 1.898 63.270 o
-4 2 9 322.566 331.329 5.163 9.944 o
-4 2 10 131.811 145.223 3.550 25.189 o
-4 2 11 263.618 250.539 6.437 10.989 o
-4 2 12 146.090 154.745 5.810 17.663 o
-4 2 13 354.244 357.985 10.108 6.302 o
-4 2 14 678.013 719.029 19.528 2.186 o
-4 3 1 339.779 323.729 3.414 10.696 o
-4 3 2 479.945 445.401 4.675 7.008 o
-4 3 3 354.476 362.515 4.054 9.663 o
-4 3 4 6.756 8.249 0.620 553.859 o
-4 3 5 142.717 146.629 2.449 26.780 o
-4 3 6 139.223 144.601 2.303 27.671 o
-4 3 7 25.035 22.973 1.508 148.063 o
-4 3 8 211.320 208.631 3.523 17.024 o
-4 3 9 280.333 266.395 4.507 12.206 o
-4 3 10 56.924 59.484 2.045 64.571 o
-4 3 11 240.885 224.797 6.116 12.228 o
-4 3 12 537.739 553.734 19.825 2.442 o
-4 3 13 70.261 78.138 4.596 33.359 o
-4 3 14 97.274 104.989 7.668 16.447 o
-4 4 1 666.320 633.555 6.595 4.466 o
-4 4 2 819.855 801.468 7.648 3.360 o
-4 4 3 719.401 712.851 7.096 3.959 o
-4 4 4 175.570 171.401 2.612 21.947 o
-4 4 5 0.144 1.454 0.490 3567.960 o
-4 4 6 33.179 35.293 1.176 120.730 o
-4 4 7 58.075 61.626 1.572 67.951 o
-4 4 8 75.409 81.899 1.920 50.654 o
-4 4 9 2.589 3.442 0.956 827.546 o
-4 4 10 152.094 162.769 3.242 23.143 o
-4 4 11 435.590 412.055 9.012 5.959 o
-4 4 12 195.790 187.019 5.609 15.050 o
-4 4 13 410.815 385.459 20.128 2.702 o
-4 4 14 253.468 250.478 13.562 5.505 o
-4 5 1 376.904 377.096 4.158 9.078 o
-4 5 2 225.828 208.365 2.576 17.369 o
-4 5 3 975.086 1003.120 9.397 2.543 o
-4 5 4 191.810 191.621 2.618 19.933 o
-4 5 5 79.790 77.229 1.621 51.622 o
-4 5 6 52.480 50.160 1.415 78.804 o
-4 5 7 67.344 61.025 1.970 58.810 o
-4 5 8 402.681 414.821 7.635 6.841 o
-4 5 9 321.642 299.009 6.353 9.426 o
-4 5 10 12.165 13.128 1.189 277.383 o
-4 5 11 219.337 213.975 5.027 14.491 o
-4 5 12 449.849 453.092 9.057 5.683 o
-4 5 13 108.838 114.079 6.832 18.011 o
-4 5 14 0.878 2.554 2.395 247.982 o
-4 6 1 57.435 58.032 1.476 70.650 o
-4 6 2 638.307 630.594 7.338 4.481 o
-4 6 3 0.193 3.034 0.606 2073.520 o
-4 6 4 1362.480 1328.350 14.249 1.522 o
-4 6 5 0.586 1.337 0.628 2299.790 o
-4 6 6 266.434 266.970 3.873 13.175 o
-4 6 7 738.946 723.379 8.739 3.622 o
-4 6 8 77.293 81.093 2.335 47.351 o
-4 6 9 374.763 350.904 5.545 8.639 o
-4 6 10 46.093 44.293 1.917 80.836 o
-4 6 11 135.651 128.165 3.183 26.799 o
-4 6 12 247.565 233.064 6.098 11.957 o
-4 6 13 52.289 48.557 4.180 44.269 o
-4 6 14 187.965 168.413 11.429 7.821 o
-4 7 1 75.745 73.207 1.686 53.856 o
-4 7 2 108.515 115.136 2.427 34.411 o
-4 7 3 369.955 370.981 5.027 8.828 o
-4 7 4 2478.410 2497.810 26.463 0.560 o
-4 7 5 302.818 293.394 4.067 11.576 o
-4 7 6 1102.760 1099.090 14.553 1.886 o
-4 7 7 408.844 394.544 5.699 7.778 o
-4 7 8 1203.380 1227.770 14.925 1.684 o
-4 7 9 240.347 234.752 4.591 13.890 o
-4 7 10 40.991 42.822 2.179 82.023 o
-4 7 11 763.048 752.086 19.172 2.102 o
-4 7 12 325.450 314.882 8.380 7.825 o
-4 7 13 30.008 34.677 3.977 58.339 o
-4 7 14 6.563 2.678 3.234 126.216 o
-4 8 1 52.431 48.030 1.608 77.514 o
-4 8 2 61.475 58.087 1.750 65.149 o
-4 8 3 1235.060 1212.410 14.802 1.667 o
-4 8 4 16.968 21.669 1.213 201.689 o
-4 8 5 1091.060 1079.830 12.910 2.025 o
-4 8 6 304.841 303.663 5.979 9.974 o
-4 8 7 289.192 279.434 5.093 11.298 o
-4 8 8 172.230 176.909 3.499 20.416 o
-4 8 9 215.377 195.450 4.523 15.744 o
-4 8 10 850.223 831.564 13.904 2.511 o
-4 8 11 71.957 71.717 3.367 42.764 o
-4 8 12 300.542 277.843 7.761 8.864 o
-4 8 13 84.015 74.782 4.872 29.808 o
-4 8 14 38.475 31.582 4.146 52.467 o
-4 9 1 204.502 210.171 4.042 16.608 o
-4 9 2 13.715 15.434 1.052 263.394 o
-4 9 3 140.392 141.951 3.052 25.829 o
-4 9 4 1473.360 1493.480 17.511 1.251 o
-4 9 5 23.152 24.285 1.300 161.434 o
-4 9 6 405.687 414.150 5.688 7.698 o
-4 9 7 388.542 393.895 6.858 7.481 o
-4 9 8 117.432 128.438 3.233 28.941 o
-4 9 9 589.904 601.524 10.826 4.022 o
-4 9 10 34.039 35.620 2.817 78.792 o
-4 9 11 335.531 350.526 8.565 7.385 o
-4 9 12 23.997 21.809 2.722 101.497 o
-4 9 13 0.316 -0.984 2.562 232.091 o
-4 10 1 2.260 1.789 1.168 748.591 o
-4 10 2 94.549 93.857 2.876 37.498 o
-4 10 3 60.136 55.475 2.055 63.704 o
-4 10 4 268.878 270.938 4.882 12.125 o
-4 10 5 52.646 52.259 2.142 68.708 o
-4 10 6 524.391 527.696 7.409 5.444 o
-4 10 7 305.807 306.705 5.114 10.581 o
-4 10 8 194.173 196.089 4.545 16.684 o
-4 10 9 22.945 20.739 1.899 139.882 o
-4 10 10 347.355 337.802 6.818 8.400 o
-4 10 11 22.576 18.707 2.362 121.512 o
-4 10 12 10.716 11.736 2.200 181.100 o
-4 10 13 52.435 54.639 6.073 28.031 o
-4 11 1 36.875 35.064 2.169 91.150 o
-4 11 2 198.503 204.565 5.242 15.179 o
-4 11 3 131.053 151.199 4.236 22.970 o
-4 11 4 819.132 855.779 12.175 2.752 o
-4 11 5 1416.780 1453.300 20.601 1.183 o
-4 11 6 101.795 110.335 2.807 34.619 o
-4 11 7 463.237 477.702 10.249 5.087 o
-4 11 8 83.204 91.774 3.299 37.870 o
-4 11 9 124.818 133.623 4.364 23.941 o
-4 11 10 45.019 46.099 3.142 61.091 o
-4 11 11 0.551 -0.475 2.026 364.281 o
-4 11 12 85.154 85.516 5.241 27.030 o
-4 12 1 241.122 244.307 5.580 12.571 o
-4 12 2 232.713 226.967 5.776 12.843 o
-4 12 3 401.395 415.632 8.665 6.374 o
-4 12 4 351.705 359.330 8.144 7.407 o
-4 12 5 5.591 4.919 1.326 436.293 o
-4 12 6 477.182 489.634 8.316 5.626 o
-4 12 7 189.211 187.633 6.529 13.775 o
-4 12 8 98.314 92.929 3.843 31.835 o
-4 12 9 177.466 168.175 7.071 13.578 o
-4 12 10 6.724 9.082 2.300 198.094 o
-4 12 11 519.197 530.879 13.828 3.685 o
-4 13 1 403.901 407.342 10.463 5.590 o
-4 13 2 741.873 750.139 19.013 2.147 o
-4 13 3 225.904 232.753 8.442 9.825 o
-4 13 4 38.059 35.838 3.240 66.800 o
-4 13 5 91.856 95.030 4.389 29.877 o
-4 13 6 6.655 6.479 1.755 292.818 o
-4 13 7 37.291 35.395 2.611 80.449 o
-4 13 8 73.967 73.510 4.261 35.385 o
-4 13 9 6.217 5.312 2.296 213.129 o
-4 13 10 670.001 660.730 18.051 2.429 o
-4 14 1 281.867 297.169 8.716 8.244 o
-4 14 2 562.133 576.834 15.811 3.075 o
-4 14 3 222.824 219.041 8.398 10.052 o
-4 14 4 113.131 122.654 6.429 18.713 o
-4 14 5 115.980 112.079 5.351 22.325 o
-4 14 6 150.399 146.089 6.882 15.278 o
-4 14 7 7.083 3.290 2.471 191.860 o
-4 14 8 3.469 -1.627 2.372 240.958 o
-3 -16 1 3.681 5.724 2.086 265.970 o
-3 -15 1 18.346 22.932 2.545 117.604 o
-3 -15 2 11.219 8.478 2.160 190.646 o
-3 -15 3 144.737 145.213 5.447 18.889 o
-3 -14 1 110.662 113.544 5.707 21.455 o
-3 -14 2 487.764 490.473 12.232 4.301 o
-3 -14 3 13.862 10.753 2.304 161.050 o
-3 -14 4 4.170 5.152 2.116 258.365 o
-3 -14 5 93.101 102.972 5.717 23.248 o
-3 -13 1 1506.400 1501.950 27.572 0.902 o
-3 -13 2 0.092 -1.517 1.464 711.878 o
-3 -13 3 466.361 454.460 11.291 4.778 o
-3 -13 4 4.252 1.513 2.015 298.261 o
-3 -13 5 370.597 369.239 17.937 3.270 o
-3 -13 6 64.910 67.555 4.787 33.901 o
-3 -12 1 169.946 175.141 4.488 18.668 o
-3 -12 2 1003.000 1027.250 17.638 1.816 o
-3 -12 3 64.522 69.895 2.799 50.454 o
-3 -12 4 725.140 754.735 22.364 1.812 o
-3 -12 5 2.782 3.128 2.078 292.056 o
-3 -12 6 243.750 252.699 7.569 10.226 o
-3 -12 7 117.182 113.535 4.710 24.439 o
-3 -11 1 268.765 259.085 5.204 11.984 o
-3 -11 2 9.684 10.251 1.389 296.403 o
-3 -11 3 263.900 266.376 5.807 11.426 o
-3 -11 4 15.704 19.178 1.670 183.534 o
-3 -11 5 609.395 604.118 13.514 3.375 o
-3 -11 6 87.347 80.858 3.772 35.245 o
-3 -11 7 30.285 29.936 3.550 67.811 o
-3 -11 8 0.003 2.333 1.768 455.200 o
-3 -10 1 874.156 872.037 12.343 2.601 o
-3 -10 2 2661.110 2693.460 35.597 0.431 o
-3 -10 3 308.119 311.430 5.904 9.893 o
-3 -10 4 799.566 796.382 13.089 2.744 o
-3 -10 5 228.783 231.641 5.853 12.795 o
-3 -10 6 12.958 13.612 1.807 201.717 o
-3 -10 7 84.323 85.547 3.646 36.152 o
-3 -10 8 80.462 85.914 3.688 36.652 o
-3 -10 9 7.337 3.454 2.157 231.643 o
-3 -9 1 950.772 926.191 11.275 2.506 o
-3 -9 2 154.905 161.227 2.837 23.835 o
-3 -9 3 1770.910 1713.110 22.038 0.920 o
-3 -9 4 365.307 371.348 6.798 7.939 o
-3 -9 5 571.839 561.425 11.480 4.018 o
-3 -9 6 4.450 0.668 1.347 537.628 o
-3 -9 7 82.229 71.552 3.384 39.936 o
-3 -9 8 31.500 32.686 2.483 91.334 o
-3 -9 9 63.265 56.684 3.795 43.704 o
-3 -9 10 201.498 206.098 7.227 12.102 o
-3 -8 1 55.417 58.419 1.370 73.100 o
-3 -8 2 3034.040 3044.470 32.980 0.392 o
-3 -8 3 1629.520 1633.570 19.025 1.077 o
-3 -8 4 155.087 160.245 3.173 23.141 o
-3 -8 5 63.906 64.697 3.549 44.610 o
-3 -8 6 131.394 140.160 4.062 23.957 o
-3 -8 7 232.783 238.956 6.277 12.063 o
-3 -8 8 755.726 779.656 16.548 2.401 o
-3 -8 9 636.066 621.331 16.119 2.815 o
-3 -8 10 63.913 70.797 4.247 37.843 o
-3 -8 11 385.184 370.422 11.012 5.595 o
-3 -7 1 2121.130 2085.250 21.889 0.747 o
-3 -7 2 262.806 265.592 3.598 13.559 o
-3 -7 3 464.714 439.447 5.946 6.784 o
-3 -7 4 0.548 1.235 0.547 2775.610 o
-3 -7 5 128.239 128.540 3.383 27.045 o
-3 -7 6 380.526 383.976 7.085 7.518 o
-3 -7 7 18.187 16.670 1.515 188.414 o
-3 -7 8 1285.900 1312.210 24.566 1.129 o
-3 -7 9 866.211 845.484 16.760 2.166 o
-3 -7 10 246.431 250.041 7.217 10.563 o
-3 -7 11 523.561 536.517 14.475 3.509 o
-3 -7 12 82.493 88.165 4.783 29.581 o
-3 -6 1 24.182 27.631 0.899 166.161 o
-3 -6 2 175.849 174.677 2.417 22.096 o
-3 -6 3 15.865 16.078 0.802 259.456 o
-3 -6 4 432.807 429.075 5.671 7.288 o
-3 -6 5 57.324 54.436 1.588 70.989 o
-3 -6 6 202.067 204.402 3.943 17.021 o
-3 -6 7 69.925 72.900 3.003 46.178 o
-3 -6 8 858.632 866.879 16.809 2.157 o
-3 -6 9 555.426 530.392 11.216 4.213 o
-3 -6 10 501.830 494.852 10.092 4.874 o
-3 -6 11 344.103 330.296 10.002 6.560 o
-3 -6 12 511.846 491.488 13.609 3.828 o
-3 -5 1 324.606 319.166 3.642 10.981 o
-3 -5 2 645.608 628.268 7.314 4.455 o
-3 -5 3 329.303 340.696 4.452 10.162 o
-3 -5 4 84.996 87.467 1.901 46.230 o
-3 -5 5 317.082 312.304 4.838 10.473 o
-3 -5 6 5.068 7.440 1.137 477.256 o
-3 -5 7 176.920 178.570 4.989 17.197 o
-3 -5 8 320.948 333.621 7.604 8.284 o
-3 -5 9 491.016 500.502 9.910 4.975 o
-3 -5 10 143.101 159.772 4.527 20.867 o
-3 -5 11 750.602 769.704 15.705 2.524 o
-3 -5 12 180.645 182.795 6.701 13.858 o
-3 -5 13 272.774 282.402 9.953 7.510 o
-3 -4 1 11.330 8.417 0.479 421.019 o
-3 -4 2 622.044 620.312 7.563 4.546 o
-3 -4 3 1271.930 1261.500 14.466 1.625 o
-3 -4 4 990.978 997.906 11.671 2.334 o
-3 -4 5 1.752 3.196 0.744 1194.380 o
-3 -4 6 71.110 71.735 1.856 55.168 o
-3 -4 7 434.163 429.955 6.897 6.775 o
-3 -4 8 513.013 499.893 10.410 4.704 o
-3 -4 9 338.944 321.629 6.954 8.550 o
-3 -4 10 4.439 1.437 1.301 544.729 o
-3 -4 11 31.570 28.821 2.286 99.372 o
-3 -4 12 273.170 255.518 7.383 9.828 o
-3 -4 13 47.380 48.809 3.795 50.320 o
-3 -4 14 39.114 38.974 3.654 58.096 o
-3 -3 1 45.898 47.481 1.009 92.124 o
-3 -3 2 3110.960 3189.790 34.483 0.368 o
-3 -3 3 1300.340 1285.520 16.234 1.503 o
-3 -3 4 1097.100 1111.770 13.969 1.925 o
-3 -3 5 1345.830 1339.800 16.024 1.454 o
-3 -3 6 229.774 237.803 3.588 15.382 o
-3 -3 7 358.022 366.046 5.787 8.647 o
-3 -3 8 713.424 710.893 10.890 3.389 o
-3 -3 9 264.239 260.407 5.860 11.438 o
-3 -3 10 131.980 121.107 3.719 25.954 o
-3 -3 11 256.651 265.209 6.295 11.125 o
-3 -3 12 0.700 1.558 1.642 509.855 o
-3 -3 13 8.736 4.088 2.298 201.130 o
-3 -3 14 145.962 148.762 6.404 16.447 o
-3 -2 1 11121.400 11097.300 109.814 0.038 o
-3 -2 2 1011.130 1009.290 11.593 2.296 o
-3 -2 3 7388.260 7387.520 78.043 0.079 o
-3 -2 4 1650.290 1631.780 18.425 1.084 o
-3 -2 5 2571.410 2527.470 27.552 0.530 o
-3 -2 6 954.254 914.451 10.752 2.558 o
-3 -2 7 204.765 204.166 3.360 17.715 o
-3 -2 8 2088.700 2060.170 27.668 0.666 o
-3 -2 9 5.140 6.756 1.153 480.811 o
-3 -2 10 79.802 71.041 2.995 43.454 o
-3 -2 11 47.169 45.205 2.544 69.358 o
-3 -2 12 18.229 20.231 2.064 145.990 o
-3 -2 13 83.863 88.066 4.177 32.807 o
-3 -2 14 18.756 16.471 2.856 108.893 o
-3 -1 1 1761.010 1741.760 15.914 1.066 o
-3 -1 2 2501.030 2455.620 25.867 0.566 o
-3 -1 3 2.928 3.855 0.406 1250.600 o
-3 -1 4 5983.190 5955.210 62.904 0.118 o
-3 -1 5 295.941 300.474 3.685 11.931 o
-3 -1 6 117.355 121.108 2.116 33.264 o
-3 -1 7 420.939 435.198 6.001 7.257 o
-3 -1 8 45.651 44.853 1.726 84.081 o
-3 -1 9 444.988 445.135 8.068 6.135 o
-3 -1 10 55.568 53.460 2.521 61.597 o
-3 -1 11 373.511 369.595 7.955 7.218 o
-3 -1 12 413.439 408.373 9.446 5.957 o
-3 -1 13 30.745 39.428 3.114 73.378 o
-3 -1 14 146.671 141.094 5.397 19.024 o
-3 -1 15 123.401 131.624 6.229 18.450 o
-3 0 1 983.951 1008.960 8.804 2.564 o
-3 0 2 851.368 867.697 8.220 3.105 o
-3 0 3 1001.390 982.215 10.000 2.464 o
-3 0 4 1847.420 1795.070 18.704 0.950 o
-3 0 5 1764.940 1710.630 18.493 1.009 o
-3 0 6 660.307 620.633 6.980 4.462 o
-3 0 7 30.286 34.069 1.193 128.353 o
-3 0 8 649.884 629.521 8.634 4.177 o
-3 0 9 736.406 728.421 10.161 3.406 o
-3 0 10 79.606 85.244 2.893 42.197 o
-3 0 11 259.256 262.464 5.705 11.693 o
-3 0 12 1.510 2.166 1.576 504.315 o
-3 0 13 938.801 972.645 21.428 1.618 o
-3 0 14 49.599 53.484 4.673 39.392 o
-3 0 15 650.126 711.259 29.303 1.317 o
-3 1 1 90.111 87.124 1.107 47.945 o
-3 1 2 87.118 87.991 1.608 46.868 o
-3 1 3 874.530 872.590 9.023 2.954 o
-3 1 4 104.785 110.048 1.997 37.295 o
-3 1 5 442.678 448.588 5.216 7.232 o
-3 1 6 145.858 150.038 2.414 26.287 o
-3 1 7 489.600 503.997 6.005 6.223 o
-3 1 8 316.228 295.839 4.042 11.222 o
-3 1 9 85.511 86.329 2.406 43.412 o
-3 1 10 5.078 6.436 1.331 428.263 o
-3 1 11 128.188 124.970 3.861 25.690 o
-3 1 12 461.058 452.448 9.405 5.479 o
-3 1 13 77.281 82.364 4.186 34.419 o
-3 1 14 316.881 319.397 9.086 7.431 o
-3 1 15 2.145 1.256 1.985 338.531 o
-3 2 1 3559.070 3687.070 31.476 0.323 o
-3 2 2 134.439 146.798 1.695 29.458 o
-3 2 3 755.558 722.402 7.213 3.778 o
-3 2 4 3133.140 3066.540 29.989 0.399 o
-3 2 5 204.822 202.689 2.628 18.699 o
-3 2 6 1085.820 1033.800 10.631 2.224 o
-3 2 7 714.795 721.588 8.327 3.776 o
-3 2 8 91.092 86.574 1.875 44.530 o
-3 2 9 504.646 508.800 6.625 5.890 o
-3 2 10 344.967 347.894 6.844 8.346 o
-3 2 11 869.982 899.835 16.314 2.168 o
-3 2 12 232.313 231.845 5.866 12.672 o
-3 2 13 154.862 168.433 5.864 16.760 o
-3 2 14 111.507 119.501 7.325 16.415 o
-3 2 15 143.006 152.664 5.972 17.492 o
-3 3 1 820.271 780.701 7.573 3.400 o
-3 3 2 9.496 9.915 0.681 421.710 o
-3 3 3 7.432 10.318 0.494 510.192 o
-3 3 4 54.621 49.091 1.079 80.720 o
-3 3 5 36.297 36.148 0.999 116.823 o
-3 3 6 263.670 253.688 4.046 13.330 o
-3 3 7 0.983 2.411 0.543 1986.660 o
-3 3 8 3688.400 3614.210 40.008 0.281 o
-3 3 9 0.183 1.007 0.788 1996.480 o
-3 3 10 1408.470 1370.150 17.009 1.354 o
-3 3 11 8.314 11.818 1.365 307.975 o
-3 3 12 92.454 85.433 3.303 36.518 o
-3 3 13 229.122 240.549 7.424 10.802 o
-3 3 14 489.380 525.577 16.607 3.137 o
-3 3 15 666.064 667.738 16.083 2.717 o
-3 4 1 2892.440 2843.470 25.994 0.470 o
-3 4 2 2454.890 2499.400 22.072 0.612 o
-3 4 3 2620.270 2511.270 21.722 0.580 o
-3 4 4 920.922 887.551 9.001 2.823 o
-3 4 5 1.885 2.384 0.468 1720.740 o
-3 4 6 131.469 132.716 2.007 30.268 o
-3 4 7 485.024 492.923 5.594 6.439 o
-3 4 8 701.294 696.311 8.014 3.928 o
-3 4 9 1406.310 1429.470 16.627 1.350 o
-3 4 10 84.268 87.458 2.256 44.496 o
-3 4 11 482.223 493.176 8.262 5.596 o
-3 4 12 139.660 126.384 5.386 19.962 o
-3 4 13 255.501 255.407 6.711 10.837 o
-3 4 14 1.938 2.050 2.147 292.743 o
-3 4 15 682.989 676.535 19.378 2.225 o
-3 5 1 822.168 765.848 7.366 3.442 o
-3 5 2 186.617 190.392 2.372 20.681 o
-3 5 3 11.180 14.376 0.733 335.206 o
-3 5 4 2333.990 2278.450 22.013 0.665 o
-3 5 5 57.199 63.190 1.468 68.983 o
-3 5 6 208.129 193.330 2.723 18.669 o
-3 5 7 186.685 184.317 2.695 20.451 o
-3 5 8 575.389 536.765 6.531 5.295 o
-3 5 9 21.718 19.863 1.114 186.231 o
-3 5 10 1211.050 1208.240 14.341 1.718 o
-3 5 11 271.647 254.682 4.316 12.808 o
-3 5 12 452.196 457.211 8.338 5.924 o
-3 5 13 3.454 5.126 1.756 349.569 o
-3 5 14 268.981 278.248 8.882 8.408 o
-3 5 15 64.947 59.378 5.885 27.410 o
-3 6 1 3.618 8.347 0.873 621.916 o
-3 6 2 345.466 361.026 4.198 9.777 o
-3 6 3 622.506 571.961 6.018 4.989 o
-3 6 4 912.164 894.683 9.318 2.805 o
-3 6 5 238.368 230.386 3.022 15.755 o
-3 6 6 0.585 2.046 0.557 2321.790 o
-3 6 7 1253.480 1241.080 13.203 1.717 o
-3 6 8 56.614 56.879 1.789 68.475 o
-3 6 9 390.723 391.517 5.754 8.011 o
-3 6 10 27.104 30.694 1.443 133.333 o
-3 6 11 837.759 835.083 11.373 2.828 o
-3 6 12 61.099 65.976 2.726 53.380 o
-3 6 13 262.412 244.513 7.851 9.678 o
-3 6 14 160.205 148.919 7.419 13.824 o
-3 6 15 86.040 75.499 10.987 10.319 o
-3 7 1 0.462 1.458 0.488 3084.540 o
-3 7 2 181.080 191.396 3.548 19.232 o
-3 7 3 5.569 7.274 0.853 559.410 o
-3 7 4 432.298 447.167 5.078 7.412 o
-3 7 5 0.540 1.204 0.558 2742.450 o
-3 7 6 1884.850 1853.370 18.978 0.918 o
-3 7 7 96.513 104.905 1.974 39.970 o
-3 7 8 1948.470 1884.230 22.270 0.823 o
-3 7 9 263.207 249.666 4.425 13.048 o
-3 7 10 1034.220 1035.290 14.389 2.023 o
-3 7 11 715.772 711.528 10.260 3.483 o
-3 7 12 22.346 26.405 1.585 147.825 o
-3 7 13 205.306 205.409 5.600 14.350 o
-3 7 14 15.301 19.974 2.686 120.125 o
-3 7 15 128.376 131.825 11.240 8.938 o
-3 8 1 262.368 252.020 3.766 13.662 o
-3 8 2 647.173 622.644 7.224 4.478 o
-3 8 3 3710.610 3595.120 41.994 0.272 o
-3 8 4 5.531 5.464 0.746 648.768 o
-3 8 5 1684.790 1691.190 19.043 1.036 o
-3 8 6 4.577 4.790 0.987 614.221 o
-3 8 7 637.026 657.562 7.851 4.323 o
-3 8 8 53.038 56.953 1.677 72.387 o
-3 8 9 275.336 263.196 4.494 12.408 o
-3 8 10 262.236 272.013 5.628 11.573 o
-3 8 11 321.476 299.510 6.037 9.656 o
-3 8 12 321.613 316.536 6.420 9.228 o
-3 8 13 1.159 0.742 1.597 533.323 o
-3 8 14 3.830 4.654 2.070 273.037 o
-3 8 15 19.137 15.444 3.575 82.198 o
-3 9 1 161.535 155.302 3.198 22.730 o
-3 9 2 158.333 178.282 2.832 22.742 o
-3 9 3 1125.750 1141.860 14.458 1.841 o
-3 9 4 1251.700 1307.400 14.611 1.615 o
-3 9 5 665.247 664.298 9.082 3.954 o
-3 9 6 1982.830 2000.940 30.871 0.642 o
-3 9 7 328.306 326.385 4.931 10.031 o
-3 9 8 228.377 237.455 3.784 15.229 o
-3 9 9 257.554 250.343 4.611 13.031 o
-3 9 10 622.342 631.514 11.335 3.735 o
-3 9 11 30.417 30.320 2.405 96.478 o
-3 9 12 3.535 3.022 1.539 442.743 o
-3 9 13 21.764 19.327 2.677 108.846 o
-3 9 14 81.188 83.665 4.568 31.309 o
-3 10 1 324.835 320.124 5.386 9.859 o
-3 10 2 228.683 234.926 5.012 13.792 o
-3 10 3 22.323 19.902 1.091 184.222 o
-3 10 4 25.410 30.015 1.425 139.507 o
-3 10 5 447.622 462.321 6.980 6.458 o
-3 10 6 12.982 16.067 1.196 253.390 o
-3 10 7 156.115 166.635 3.318 22.451 o
-3 10 8 5.800 3.250 0.957 604.083 o
-3 10 9 296.560 297.134 5.471 10.612 o
-3 10 10 75.252 76.590 3.018 43.812 o
-3 10 11 98.419 87.475 3.437 34.391 o
-3 10 12 70.216 74.948 4.218 36.290 o
-3 10 13 192.111 177.176 6.503 13.894 o
-3 10 14 10.579 9.814 2.917 129.094 o
-3 11 1 61.968 57.836 2.577 56.408 o
-3 11 2 176.778 191.737 4.450 17.869 o
-3 11 3 2.598 3.267 0.990 806.525 o
-3 11 4 764.923 787.797 10.548 3.178 o
-3 11 5 22.720 23.503 1.520 154.418 o
-3 11 6 668.196 683.091 9.546 3.821 o
-3 11 7 185.827 185.123 3.593 19.052 o
-3 11 8 207.216 213.546 5.762 13.899 o
-3 11 9 9.406 6.667 1.543 296.717 o
-3 11 10 91.486 107.639 3.725 32.343 o
-3 11 11 251.550 234.402 6.741 11.130 o
-3 11 12 65.832 69.171 4.099 38.773 o
-3 11 13 159.168 153.261 5.823 17.007 o
-3 12 1 886.024 863.524 13.934 2.417 o
-3 12 2 53.533 61.496 2.785 57.320 o
-3 12 3 987.694 982.127 15.509 2.029 o
-3 12 4 268.722 277.345 5.658 11.317 o
-3 12 5 248.642 261.788 4.869 12.864 o
-3 12 6 93.178 98.819 3.394 34.536 o
-3 12 7 120.082 122.218 3.161 29.257 o
-3 12 8 8.649 10.354 1.604 273.930 o
-3 12 9 212.411 199.526 6.411 13.028 o
-3 12 10 41.796 38.259 2.876 70.124 o
-3 12 11 44.369 36.123 3.174 63.866 o
-3 12 12 121.644 130.044 5.440 20.919 o
-3 12 13 229.500 227.849 8.094 10.179 o
-3 13 1 11.373 14.005 1.787 212.314 o
-3 13 2 1161.230 1207.620 18.762 1.516 o
-3 13 3 21.562 30.145 2.452 108.726 o
-3 13 4 214.490 217.930 5.232 14.314 o
-3 13 5 270.480 278.639 6.056 10.888 o
-3 13 6 1.459 0.499 1.160 894.535 o
-3 13 7 7.436 4.904 1.609 323.095 o
-3 13 8 179.201 192.385 5.072 16.588 o
-3 13 9 276.782 275.131 8.843 8.356 o
-3 13 10 252.463 283.526 15.491 4.526 o
-3 13 11 152.032 144.805 5.766 17.714 o
-3 13 12 99.367 105.433 5.805 22.285 o
-3 14 1 877.461 876.124 20.349 1.799 o
-3 14 2 13.804 16.784 2.702 126.092 o
-3 14 3 133.311 134.439 4.850 21.672 o
-3 14 4 335.549 347.006 8.706 7.318 o
-3 14 5 7.540 8.280 1.980 237.079 o
-3 14 6 22.234 24.202 2.234 121.996 o
-3 14 7 0.980 -0.280 1.980 372.341 o
-3 14 8 439.092 435.888 12.200 4.649 o
-3 14 9 63.148 57.999 4.379 38.366 o
-3 14 10 204.110 217.148 8.062 10.827 o
-3 15 1 5.348 6.969 2.628 173.970 o
-3 15 2 443.290 435.146 12.180 4.638 o
-3 15 3 0.351 -0.647 2.142 330.122 o
-3 15 4 74.671 79.660 4.618 32.353 o
-3 15 5 0.684 0.984 2.743 197.813 o
-3 15 6 3.327 2.279 2.312 243.385 o
-3 15 7 16.576 16.189 2.399 137.267 o
-3 15 8 1.669 3.242 2.584 208.115 o
-2 -16 1 26.726 27.676 2.455 102.193 o
-2 -16 2 50.344 46.638 3.473 53.665 o
-2 -15 1 5.886 5.832 1.661 328.010 o
-2 -15 2 123.911 118.424 4.793 23.295 o
-2 -15 3 0.969 3.772 1.879 370.461 o
-2 -15 4 59.670 57.936 3.918 43.399 o
-2 -14 1 23.932 21.370 1.985 132.349 o
-2 -14 2 66.451 67.863 3.138 47.015 o
-2 -14 3 12.973 10.573 1.775 214.319 o
-2 -14 4 63.803 60.128 3.536 45.469 o
-2 -14 5 697.908 697.250 15.407 2.730 o
-2 -13 1 1293.610 1279.120 20.452 1.312 o
-2 -13 2 9.923 8.327 1.334 315.221 o
-2 -13 3 108.583 107.741 3.217 31.877 o
-2 -13 4 6.238 5.789 1.325 408.871 o
-2 -13 5 68.937 66.610 3.161 46.191 o
-2 -13 6 314.166 317.841 9.341 7.303 o
-2 -13 7 156.037 150.388 4.790 19.645 o
-2 -12 1 2656.450 2670.890 42.608 0.375 o
-2 -12 2 913.114 928.507 15.985 2.121 o
-2 -12 3 317.331 327.574 6.664 9.035 o
-2 -12 4 849.490 827.929 14.443 2.455 o
-2 -12 5 75.809 75.262 2.799 45.493 o
-2 -12 6 304.206 313.748 8.989 7.670 o
-2 -12 7 53.946 53.489 2.811 58.833 o
-2 -12 8 264.520 272.650 7.013 10.176 o
-2 -11 1 1208.810 1190.610 18.505 1.500 o
-2 -11 2 286.543 279.697 5.858 10.698 o
-2 -11 3 246.935 248.326 5.609 12.315 o
-2 -11 4 174.908 170.272 4.069 19.352 o
-2 -11 5 283.935 288.094 5.980 10.558 o
-2 -11 6 11.941 16.353 1.841 196.468 o
-2 -11 7 26.970 28.213 2.179 110.758 o
-2 -11 8 8.780 6.916 2.970 133.656 o
-2 -11 9 95.699 96.075 3.937 31.525 o
-2 -10 1 1264.220 1276.160 14.654 1.616 o
-2 -10 2 1032.680 1025.540 13.357 2.112 o
-2 -10 3 1040.580 1061.560 15.388 1.924 o
-2 -10 4 1696.720 1690.080 23.808 0.907 o
-2 -10 5 30.198 30.448 1.461 125.436 o
-2 -10 6 61.778 58.292 2.391 58.360 o
-2 -10 7 96.102 88.195 3.446 34.717 o
-2 -10 8 16.445 14.315 1.670 192.139 o
-2 -10 9 141.817 139.496 4.698 21.262 o
-2 -10 10 0.181 -0.875 1.856 441.835 o
-2 -9 1 337.223 327.789 4.304 10.220 o
-2 -9 2 103.502 97.853 2.263 37.925 o
-2 -9 3 449.441 449.491 6.355 6.738 o
-2 -9 4 312.603 307.816 5.206 10.356 o
-2 -9 5 434.241 436.683 7.088 6.663 o
-2 -9 6 1.077 1.425 0.861 1358.510 o
-2 -9 7 0.291 1.124 1.093 1113.820 o
-2 -9 8 80.270 77.599 2.797 43.764 o
-2 -9 9 54.611 60.009 2.737 57.714 o
-2 -9 10 515.366 514.391 14.829 3.482 o
-2 -9 11 105.843 99.577 4.730 26.259 o
-2 -8 1 2426.930 2407.510 27.082 0.570 o
-2 -8 2 609.528 605.450 7.786 4.604 o
-2 -8 3 86.905 92.412 1.822 45.192 o
-2 -8 4 1400.700 1390.720 16.160 1.386 o
-2 -8 5 22.560 24.919 1.579 149.794 o
-2 -8 6 200.445 201.154 5.455 14.835 o
-2 -8 7 220.778 222.705 7.046 11.643 o
-2 -8 8 25.990 29.122 2.650 95.894 o
-2 -8 9 346.983 345.959 7.551 7.896 o
-2 -8 10 133.105 126.273 4.860 21.979 o
-2 -8 11 257.541 252.494 7.788 9.754 o
-2 -8 12 211.104 221.895 7.711 11.056 o
-2 -7 1 116.538 116.125 1.848 34.681 o
-2 -7 2 278.797 286.361 3.875 12.486 o
-2 -7 3 29.257 25.464 0.924 150.739 o
-2 -7 4 63.936 57.037 1.550 65.721 o
-2 -7 5 16.185 19.227 1.047 226.049 o
-2 -7 6 765.928 771.223 12.213 2.965 o
-2 -7 7 362.335 348.479 7.599 7.664 o
-2 -7 8 1050.680 1041.040 17.584 1.764 o
-2 -7 9 1.425 5.618 1.326 572.627 o
-2 -7 10 411.666 411.330 10.876 5.357 o
-2 -7 11 24.590 22.327 2.316 115.654 o
-2 -7 12 312.873 339.199 12.853 5.280 o
-2 -6 1 180.329 176.906 2.311 21.787 o
-2 -6 2 305.825 302.193 3.972 11.451 o
-2 -6 3 153.764 155.085 2.363 25.226 o
-2 -6 4 263.987 251.036 3.632 13.742 o
-2 -6 5 214.385 218.975 3.563 16.556 o
-2 -6 6 115.687 108.603 2.087 34.848 o
-2 -6 7 795.123 803.149 10.705 3.055 o
-2 -6 8 546.135 567.197 9.402 4.646 o
-2 -6 9 158.731 153.850 3.749 21.797 o
-2 -6 10 2.219 2.400 1.500 513.158 o
-2 -6 11 371.176 363.952 9.002 6.710 o
-2 -6 12 3.736 0.370 1.709 407.293 o
-2 -6 13 375.902 365.038 14.187 4.382 o
-2 -5 1 253.196 246.565 2.903 14.872 o
-2 -5 2 1116.630 1107.380 11.712 2.050 o
-2 -5 3 121.089 122.883 1.820 33.268 o
-2 -5 4 1263.500 1240.090 15.208 1.605 o
-2 -5 5 582.592 605.460 7.461 4.822 o
-2 -5 6 1914.150 1903.030 21.288 0.851 o
-2 -5 7 6.161 6.436 0.764 581.430 o
-2 -5 8 1272.090 1242.560 17.775 1.468 o
-2 -5 9 24.860 21.501 1.451 153.614 o
-2 -5 10 470.940 498.109 9.071 5.381 o
-2 -5 11 6.192 4.622 1.345 418.376 o
-2 -5 12 457.236 470.231 12.528 4.383 o
-2 -5 13 35.185 34.389 3.650 61.477 o
-2 -5 14 33.621 36.072 3.191 70.814 o
-2 -4 1 332.806 328.207 3.241 10.893 o
-2 -4 2 60.242 61.045 1.053 70.837 o
-2 -4 3 1120.770 1108.320 14.479 1.865 o
-2 -4 4 97.299 95.850 1.619 42.383 o
-2 -4 5 1610.400 1599.660 18.581 1.108 o
-2 -4 6 83.218 79.423 1.540 50.219 o
-2 -4 7 2535.080 2508.610 31.259 0.500 o
-2 -4 8 14.598 13.527 1.116 257.947 o
-2 -4 9 150.917 149.986 3.299 23.712 o
-2 -4 10 108.151 98.293 2.878 34.244 o
-2 -4 11 285.661 267.330 6.025 10.705 o
-2 -4 12 1.249 0.710 1.642 505.291 o
-2 -4 13 76.996 71.138 3.978 36.990 o
-2 -4 14 0.075 -2.710 2.002 382.648 o
-2 -3 1 275.732 258.797 2.642 13.952 o
-2 -3 2 545.596 551.970 8.019 5.060 o
-2 -3 4 2226.270 2186.080 24.701 0.665 o
-2 -3 5 765.876 792.462 10.381 3.192 o
-2 -3 6 7222.010 7246.560 88.970 0.074 o
-2 -3 7 78.588 78.029 1.903 50.272 o
-2 -3 8 1193.610 1184.490 15.510 1.683 o
-2 -3 9 29.685 25.731 1.423 133.724 o
-2 -3 10 12.393 12.119 1.339 262.397 o
-2 -3 11 38.210 32.498 1.900 97.381 o
-2 -3 12 3.564 3.319 1.395 497.579 o
-2 -3 13 142.158 133.680 4.829 21.090 o
-2 -3 14 226.557 224.212 7.525 10.916 o
-2 -3 15 42.946 43.142 3.795 53.246 o
-2 -2 1 40591.000 40422.500 397.768 0.003 o
-2 -2 2 220.011 214.542 2.743 17.345 o
-2 -2 3 17735.100 17410.500 181.690 0.015 o
-2 -2 4 213.153 212.231 2.989 17.503 o
-2 -2 6 5.564 7.073 1.191 450.086 o
-2 -2 7 1242.730 1205.750 15.654 1.618 o
-2 -2 8 661.568 652.986 9.015 4.005 o
-2 -2 9 164.064 156.340 3.133 22.602 o
-2 -2 10 865.362 878.335 13.284 2.510 o
-2 -2 11 221.836 239.873 5.156 13.763 o
-2 -2 12 294.201 299.530 6.199 10.047 o
-2 -2 13 50.227 48.798 2.845 61.724 o
-2 -2 14 464.641 477.302 15.367 3.546 o
-2 -2 15 727.656 724.264 21.082 1.952 o
-2 -1 1 2887.590 2966.710 29.182 0.439 o
-2 -1 2 26261.700 25999.400 246.992 0.007 o
-2 -1 3 864.501 836.456 9.025 3.027 o
-2 -1 4 5631.270 5555.390 58.013 0.134 o
-2 -1 5 414.593 405.529 5.066 7.903 o
-2 -1 6 291.611 290.994 3.890 12.038 o
-2 -1 7 298.451 295.757 4.164 11.589 o
-2 -1 8 247.374 245.031 3.938 14.160 o
-2 -1 9 352.652 339.706 5.612 9.043 o
-2 -1 10 362.036 384.663 7.156 7.698 o
-2 -1 11 38.634 40.538 2.110 87.131 o
-2 -1 12 19.078 24.979 1.851 147.551 o
-2 -1 13 445.523 427.415 9.629 5.583 o
-2 -1 14 444.207 472.145 13.064 4.267 o
-2 -1 15 184.070 166.964 6.589 14.202 o
-2 0 1 698.727 732.160 6.431 4.102 o
-2 0 2 1254.750 1236.410 11.964 1.780 o
-2 0 3 3989.460 3857.090 39.976 0.256 o
-2 0 4 87.009 88.913 1.505 47.205 o
-2 0 5 19.702 21.318 0.767 210.164 o
-2 0 6 46.513 51.433 1.577 81.967 o
-2 0 7 632.871 617.228 7.906 4.430 o
-2 0 8 32.087 30.158 1.142 130.040 o
-2 0 9 360.249 348.482 6.044 8.599 o
-2 0 10 12.290 12.416 1.194 279.412 o
-2 0 11 73.881 66.799 2.608 49.131 o
-2 0 12 612.404 637.589 11.209 3.786 o
-2 0 13 905.679 902.069 16.245 2.125 o
-2 0 14 109.895 127.079 4.807 24.134 o
-2 0 15 590.396 631.859 20.486 2.227 o
-2 0 16 195.993 208.861 7.929 11.260 o
-2 1 1 173.059 178.745 1.775 23.053 o
-2 1 2 2072.300 2087.400 18.386 0.818 o
-2 1 3 1049.750 1033.850 10.677 2.280 o
-2 1 4 1167.400 1165.630 12.322 1.907 o
-2 1 5 328.586 327.988 4.171 10.481 o
-2 1 6 1834.980 1819.060 19.756 0.927 o
-2 1 7 730.728 712.681 7.680 3.829 o
-2 1 8 210.373 213.573 2.849 17.786 o
-2 1 9 376.388 379.837 4.780 8.776 o
-2 1 10 1016.720 1062.220 16.074 1.900 o
-2 1 11 185.162 176.740 4.246 18.193 o
-2 1 12 413.286 430.218 8.181 6.423 o
-2 1 13 160.175 154.950 4.479 19.953 o
-2 1 14 38.812 37.153 2.731 75.728 o
-2 1 15 346.471 350.463 13.387 4.846 o
-2 1 16 48.886 47.884 4.025 47.179 o
-2 2 1 1179.520 1179.270 11.791 1.914 o
-2 2 2 3019.550 2974.080 25.004 0.451 o
-2 2 3 6656.170 6526.710 59.386 0.107 o
-2 2 4 1280.430 1251.630 12.230 1.730 o
-2 2 5 1666.970 1631.630 16.920 1.118 o
-2 2 6 621.331 614.317 7.071 4.665 o
-2 2 7 815.868 779.039 8.620 3.294 o
-2 2 8 217.910 220.263 3.072 16.939 o
-2 2 9 84.010 77.848 1.840 48.612 o
-2 2 10 1291.620 1309.500 18.556 1.391 o
-2 2 11 408.872 394.200 8.036 6.695 o
-2 2 12 491.179 532.021 9.729 4.943 o
-2 2 13 277.902 291.428 6.792 9.939 o
-2 2 14 49.840 61.129 3.413 51.580 o
-2 2 15 2.372 2.479 1.921 343.413 o
-2 2 16 56.349 60.946 4.585 37.805 o
-2 3 1 886.299 893.301 8.198 2.978 o
-2 3 2 1729.910 1705.980 14.524 1.125 o
-2 3 3 2087.810 2049.870 18.988 0.809 o
-2 3 4 292.064 275.831 3.199 12.736 o
-2 3 5 220.306 208.895 2.565 17.672 o
-2 3 6 5134.850 5042.040 52.601 0.160 o
-2 3 7 1300.030 1279.090 13.697 1.627 o
-2 3 8 475.223 474.055 6.243 6.412 o
-2 3 9 1264.590 1217.830 14.650 1.644 o
-2 3 10 985.333 995.069 11.953 2.322 o
-2 3 11 315.775 300.690 5.677 10.019 o
-2 3 12 510.210 520.183 10.229 4.721 o
-2 3 13 8.602 11.825 1.882 228.305 o
-2 3 14 129.155 125.669 4.542 23.334 o
-2 3 15 34.565 37.799 2.982 73.793 o
-2 3 16 20.138 19.336 3.473 82.451 o
-2 4 1 2961.300 2891.790 25.159 0.463 o
-2 4 2 606.346 609.914 6.193 4.938 o
-2 4 3 2.858 5.910 0.684 882.409 o
-2 4 4 341.215 326.981 3.728 10.464 o
-2 4 5 8.033 7.990 0.514 528.443 o
-2 4 6 683.699 672.685 6.749 4.259 o
-2 4 7 360.189 351.174 4.314 9.532 o
-2 4 8 1709.790 1695.730 18.738 1.032 o
-2 4 9 1509.510 1485.080 17.485 1.232 o
-2 4 10 592.968 609.242 8.548 4.511 o
-2 4 11 564.616 554.674 8.363 4.851 o
-2 4 12 137.787 148.777 4.116 22.827 o
-2 4 13 1671.320 1751.070 36.282 0.628 o
-2 4 14 42.099 40.531 3.140 64.490 o
-2 4 15 657.144 695.652 18.818 2.319 o
-2 4 16 27.637 29.183 4.141 57.957 o
-2 5 1 1343.390 1319.950 13.024 1.596 o
-2 5 2 122.109 126.002 2.539 30.753 o
-2 5 3 186.433 178.117 2.120 21.498 o
-2 5 4 46.488 44.602 0.974 93.609 o
-2 5 5 1214.180 1170.250 13.063 1.806 o
-2 5 6 609.197 592.386 6.452 4.922 o
-2 5 7 975.701 961.133 9.480 2.578 o
-2 5 8 350.768 345.277 4.225 9.813 o
-2 5 9 138.587 138.576 4.613 21.784 o
-2 5 10 1888.210 1894.370 23.579 0.814 o
-2 5 11 79.129 72.934 2.323 48.235 o
-2 5 12 543.171 522.194 8.559 5.016 o
-2 5 13 155.786 155.611 5.687 17.420 o
-2 5 14 363.601 361.487 12.414 5.137 o
-2 5 15 4.819 6.168 2.155 241.290 o
-2 5 16 164.455 160.347 6.935 14.385 o
-2 6 1 115.337 116.765 1.771 35.075 o
-2 6 2 1.108 2.201 0.606 1807.290 o
-2 6 3 2.750 4.633 0.452 1168.720 o
-2 6 4 157.084 161.333 2.164 24.907 o
-2 6 5 308.513 297.884 5.171 10.576 o
-2 6 6 0.977 2.618 0.618 1743.840 o
-2 6 7 62.996 60.681 1.423 66.198 o
-2 6 8 2.323 2.368 0.533 1460.850 o
-2 6 9 2129.260 2091.710 22.651 0.732 o
-2 6 10 117.591 126.103 2.732 30.821 o
-2 6 11 260.148 268.105 4.785 12.508 o
-2 6 12 334.433 335.317 6.176 9.026 o
-2 6 13 121.230 127.891 5.312 21.429 o
-2 6 14 45.967 43.781 3.392 57.473 o
-2 6 15 3.169 2.008 2.113 286.096 o
-2 6 16 56.175 58.939 5.746 29.359 o
-2 7 1 3.765 7.625 0.906 619.059 o
-2 7 2 29.918 30.294 0.829 143.274 o
-2 7 3 17.677 16.096 0.933 234.395 o
-2 7 4 497.993 501.402 5.307 6.362 o
-2 7 5 1389.340 1395.410 13.175 1.513 o
-2 7 6 298.431 285.338 3.951 11.883 o
-2 7 7 1221.340 1210.260 13.237 1.766 o
-2 7 8 522.181 506.138 5.804 5.992 o
-2 7 9 11.527 11.605 0.842 339.533 o
-2 7 10 668.057 663.623 9.756 3.820 o
-2 7 11 2.707 2.978 0.838 948.605 o
-2 7 12 186.882 188.026 3.889 18.394 o
-2 7 13 5.780 3.534 1.540 382.091 o
-2 7 14 102.842 104.771 5.115 24.701 o
-2 7 15 36.109 39.074 3.150 68.749 o
-2 7 16 59.519 54.594 6.441 25.165 o
-2 8 1 416.427 399.370 5.397 7.781 o
-2 8 2 1565.270 1525.240 15.010 1.266 o
-2 8 3 3743.190 3727.860 40.109 0.274 o
-2 8 4 632.500 624.897 7.062 4.579 o
-2 8 5 450.156 449.318 4.968 7.228 o
-2 8 6 657.640 655.278 8.196 4.169 o
-2 8 7 120.083 120.832 2.161 32.669 o
-2 8 8 36.784 38.903 1.921 94.460 o
-2 8 9 315.889 315.500 4.672 10.577 o
-2 8 10 7.309 5.846 0.975 480.860 o
-2 8 11 33.515 33.474 1.706 108.808 o
-2 8 12 1.486 1.785 0.967 1056.100 o
-2 8 13 54.218 57.192 2.702 59.075 o
-2 8 14 181.896 186.550 5.477 15.867 o
-2 8 15 18.534 16.928 2.539 123.851 o
-2 8 16 254.052 252.710 12.322 6.207 o
-2 9 1 3469.330 3516.590 37.365 0.310 o
-2 9 2 1913.710 1925.510 20.007 0.872 o
-2 9 3 1718.330 1753.840 17.818 1.037 o
-2 9 4 581.934 584.996 7.790 4.808 o
-2 9 5 1797.320 1847.340 22.059 0.885 o
-2 9 6 87.805 92.004 1.909 44.544 o
-2 9 7 839.952 849.890 10.056 2.959 o
-2 9 8 574.626 573.349 8.338 4.750 o
-2 9 9 0.892 0.983 0.796 1643.310 o
-2 9 10 116.791 116.608 2.756 31.616 o
-2 9 11 231.558 219.246 4.267 14.901 o
-2 9 12 46.049 44.364 2.298 74.557 o
-2 9 13 187.571 193.062 4.871 16.527 o
-2 9 14 4.097 2.872 2.074 279.167 o
-2 9 15 580.417 565.001 20.015 2.348 o
-2 9 16 58.577 61.884 4.969 34.193 o
-2 10 1 492.752 499.963 6.800 5.968 o
-2 10 2 2692.020 2615.820 28.736 0.493 o
-2 10 3 630.182 637.981 7.425 4.487 o
-2 10 4 928.884 928.736 10.752 2.595 o
-2 10 5 29.660 28.626 1.059 140.849 o
-2 10 6 192.595 200.925 3.943 17.614 o
-2 10 7 79.493 80.395 2.014 48.778 o
-2 10 8 316.037 317.838 7.063 8.848 o
-2 10 9 401.026 410.091 6.725 7.308 o
-2 10 10 633.626 599.147 9.224 4.196 o
-2 10 11 10.574 17.625 1.784 206.211 o
-2 10 12 177.448 176.205 5.964 15.391 o
-2 10 13 103.285 99.673 4.210 28.851 o
-2 10 14 164.175 162.332 9.982 9.698 o
-2 10 15 165.798 157.875 9.400 10.451 o
-2 11 1 98.226 101.580 2.732 36.574 o
-2 11 2 51.467 54.014 1.940 71.576 o
-2 11 3 772.943 797.098 13.939 2.688 o
-2 11 4 22.345 28.419 1.292 157.094 o
-2 11 5 472.192 475.318 8.243 5.739 o
-2 11 6 535.709 546.962 8.753 4.933 o
-2 11 7 67.825 74.233 2.078 54.407 o
-2 11 8 247.464 252.463 4.473 13.469 o
-2 11 9 52.575 55.397 2.120 67.933 o
-2 11 10 9.523 7.218 1.741 259.928 o
-2 11 11 334.698 333.350 9.554 6.889 o
-2 11 12 24.278 23.360 2.381 112.654 o
-2 11 13 647.813 645.592 14.082 3.112 o
-2 11 14 39.353 41.042 4.183 49.760 o
-2 11 15 268.895 256.502 14.207 5.083 o
-2 12 1 1121.650 1149.300 18.146 1.610 o
-2 12 2 67.943 69.592 2.524 51.616 o
-2 12 3 1275.850 1260.960 18.982 1.399 o
-2 12 4 8.885 9.360 1.010 383.977 o
-2 12 5 472.158 476.828 7.771 5.900 o
-2 12 6 152.276 164.525 3.233 23.068 o
-2 12 7 100.011 108.708 2.813 35.098 o
-2 12 8 87.441 86.480 3.412 36.829 o
-2 12 9 10.023 8.911 1.495 283.682 o
-2 12 10 386.656 365.132 9.043 6.543 o
-2 12 11 35.953 36.789 3.121 70.263 o
-2 12 12 465.722 481.858 11.323 4.702 o
-2 12 13 4.696 4.050 2.170 248.842 o
-2 12 14 545.993 574.343 18.880 2.563 o
-2 13 1 323.192 341.718 6.585 8.883 o
-2 13 2 306.831 312.510 5.903 9.909 o
-2 13 3 220.452 242.840 5.054 13.889 o
-2 13 4 1023.400 1067.620 21.218 1.529 o
-2 13 5 21.830 24.150 1.530 155.921 o
-2 13 6 557.904 570.562 8.698 4.758 o
-2 13 7 188.734 201.902 4.837 16.319 o
-2 13 8 195.746 195.409 4.344 16.950 o
-2 13 9 257.203 280.702 7.325 9.945 o
-2 13 10 143.893 140.405 5.694 18.457 o
-2 13 11 458.342 466.175 15.417 3.567 o
-2 13 12 15.875 21.487 3.108 98.951 o
-2 13 13 400.770 399.767 10.298 5.708 o
-2 14 1 186.751 194.555 6.489 13.806 o
-2 14 2 93.787 94.904 3.641 33.478 o
-2 14 3 35.622 35.569 2.433 86.124 o
-2 14 4 37.487 39.108 2.594 78.862 o
-2 14 5 73.395 79.807 3.599 39.549 o
-2 14 6 24.429 24.024 1.761 137.370 o
-2 14 7 29.583 28.427 2.521 95.472 o
-2 14 8 1306.430 1275.940 28.389 0.982 o
-2 14 9 141.149 139.969 7.741 13.976 o
-2 14 10 1016.670 977.203 23.049 1.449 o
-2 14 11 20.685 27.015 3.810 69.629 o
-2 14 12 178.367 184.136 7.237 13.031 o
-2 15 1 300.413 306.576 8.186 8.335 o
-2 15 2 12.008 13.741 2.414 154.029 o
-2 15 3 120.541 134.883 4.714 23.129 o
-2 15 4 7.963 4.578 2.255 209.775 o
-2 15 5 24.431 27.283 2.819 93.766 o
-2 15 6 0.832 1.250 2.184 302.521 o
-2 15 7 730.241 766.749 17.361 2.349 o
-2 15 8 231.621 242.188 8.995 9.096 o
-2 15 9 351.004 385.232 11.240 5.666 o
-2 15 10 77.860 81.421 5.193 28.402 o
-2 16 1 175.544 183.473 7.097 13.353 o
-2 16 2 282.272 301.191 8.333 8.509 o
-2 16 3 7.274 8.277 3.205 120.437 o
-2 16 4 299.126 324.827 11.792 5.942 o
-2 16 5 10.291 7.998 3.036 124.491 o
-2 16 6 73.524 69.180 5.561 27.660 o
-2 16 7 70.195 70.293 5.620 27.663 o
-2 16 8 99.929 85.163 5.041 26.341 o
-1 -16 1 96.004 99.850 4.266 29.565 o
-1 -16 2 8.026 10.259 2.344 183.480 o
-1 -15 1 118.028 117.202 3.928 27.053 o
-1 -15 2 196.994 189.674 5.094 15.795 o
-1 -15 3 3.199 3.690 1.701 384.692 o
-1 -15 4 543.554 530.974 12.131 4.024 o
-1 -14 1 69.713 70.698 3.086 45.913 o
-1 -14 2 170.226 162.870 4.494 19.013 o
-1 -14 3 616.886 614.737 10.562 3.948 o
-1 -14 4 232.572 226.836 5.397 13.320 o
-1 -14 5 710.585 704.579 13.663 2.961 o
-1 -14 6 35.547 31.395 2.257 92.962 o
-1 -13 1 31.735 25.740 1.787 117.095 o
-1 -13 2 88.443 84.403 2.776 40.667 o
-1 -13 3 11.116 11.377 1.429 267.780 o
-1 -13 4 766.080 755.156 12.421 2.955 o
-1 -13 5 30.989 36.312 1.957 103.899 o
-1 -13 6 483.913 464.187 9.280 5.336 o
-1 -13 7 7.717 7.035 1.439 338.889 o
-1 -12 1 1706.480 1662.360 25.005 0.878 o
-1 -12 2 0.782 0.374 1.002 1266.000 o
-1 -12 3 426.332 422.840 7.504 6.631 o
-1 -12 4 31.574 33.216 1.714 112.334 o
-1 -12 5 278.406 285.555 5.550 11.087 o
-1 -12 6 188.507 185.122 4.524 17.282 o
-1 -12 7 13.586 18.183 1.590 204.096 o
-1 -12 8 56.227 62.123 3.221 51.010 o
-1 -11 1 99.167 102.635 2.783 36.020 o
-1 -11 2 1754.290 1698.590 23.424 0.895 o
-1 -11 3 61.023 61.914 2.002 61.785 o
-1 -11 4 104.865 102.379 2.453 36.325 o
-1 -11 5 16.682 16.003 1.247 219.341 o
-1 -11 6 28.450 27.455 1.496 132.266 o
-1 -11 7 103.461 105.242 3.175 33.144 o
-1 -11 8 1.190 1.496 1.100 941.400 o
-1 -11 9 41.664 47.406 2.355 76.023 o
-1 -10 1 887.125 876.408 10.000 2.818 o
-1 -10 2 23.410 26.872 1.113 163.178 o
-1 -10 3 1726.400 1731.700 21.632 0.943 o
-1 -10 4 29.636 36.119 1.366 122.948 o
-1 -10 5 140.237 144.923 2.901 26.073 o
-1 -10 6 8.241 8.296 0.913 432.119 o
-1 -10 7 1.478 2.316 0.906 1100.610 o
-1 -10 8 12.807 13.103 1.241 264.664 o
-1 -10 9 2.218 1.859 1.717 423.065 o
-1 -10 10 66.681 61.350 2.684 52.391 o
-1 -9 1 293.018 283.658 4.104 11.940 o
-1 -9 2 37.176 34.650 1.167 113.442 o
-1 -9 3 28.728 33.060 1.371 128.503 o
-1 -9 4 50.013 48.644 1.438 81.674 o
-1 -9 5 292.802 288.694 4.534 11.547 o
-1 -9 6 302.273 283.984 5.870 10.309 o
-1 -9 7 30.669 30.488 1.592 120.427 o
-1 -9 8 73.861 64.914 2.031 54.153 o
-1 -9 9 60.918 60.137 2.171 60.636 o
-1 -9 10 339.604 332.912 7.350 8.204 o
-1 -9 11 70.809 69.952 3.287 44.004 o
-1 -8 1 583.762 570.281 6.771 5.076 o
-1 -8 2 114.740 113.442 2.208 34.161 o
-1 -8 3 1283.860 1281.850 15.426 1.557 o
-1 -8 4 411.379 394.955 5.260 7.935 o
-1 -8 5 92.930 97.317 1.946 42.065 o
-1 -8 6 22.084 21.853 1.257 172.726 o
-1 -8 7 164.900 177.253 4.147 19.619 o
-1 -8 8 285.861 281.085 8.771 8.254 o
-1 -8 9 261.815 273.444 6.308 10.900 o
-1 -8 10 189.260 183.194 4.315 17.660 o
-1 -8 11 185.149 186.266 5.694 15.351 o
-1 -8 12 272.399 280.628 9.129 8.150 o
-1 -7 1 1.038 2.196 0.387 2488.820 o
-1 -7 2 126.109 125.279 1.863 32.071 o
-1 -7 3 72.694 84.797 1.535 53.535 o
-1 -7 4 55.670 50.291 1.081 79.109 o
-1 -7 5 435.512 429.822 5.848 7.184 o
-1 -7 6 1516.590 1488.870 23.379 1.029 o
-1 -7 7 578.115 588.994 9.993 4.292 o
-1 -7 8 251.934 238.926 5.097 12.870 o
-1 -7 9 845.660 831.459 14.123 2.495 o
-1 -7 10 267.870 267.588 6.063 11.067 o
-1 -7 11 35.370 33.560 4.231 52.066 o
-1 -7 12 1.780 1.312 1.458 578.603 o
-1 -7 13 27.256 24.506 2.475 103.171 o
-1 -6 1 10.688 10.108 0.536 409.512 o
-1 -6 2 260.506 247.652 3.264 14.255 o
-1 -6 3 1158.910 1163.010 13.788 1.832 o
-1 -6 4 2523.050 2626.810 30.925 0.496 o
-1 -6 5 837.769 897.739 11.978 2.690 o
-1 -6 6 1740.590 1730.300 22.128 0.926 o
-1 -6 7 1616.500 1627.140 23.440 0.959 o
-1 -6 8 622.393 609.823 10.155 4.023 o
-1 -6 9 827.706 838.835 12.415 2.723 o
-1 -6 10 40.081 41.255 1.874 89.786 o
-1 -6 11 118.810 113.099 4.164 26.315 o
-1 -6 12 49.794 49.119 2.899 61.111 o
-1 -6 13 190.860 194.818 7.251 12.503 o
-1 -5 1 3.532 4.741 0.483 1006.420 o
-1 -5 2 1006.820 984.642 11.254 2.352 o
-1 -5 3 1577.340 1533.850 19.145 1.125 o
-1 -5 4 39.715 47.316 1.109 99.475 o
-1 -5 5 4541.300 4625.490 54.383 0.178 o
-1 -5 6 1810.990 1779.230 21.453 0.906 o
-1 -5 7 2294.120 2363.010 28.517 0.582 o
-1 -5 8 2517.370 2525.380 34.072 0.473 o
-1 -5 9 53.175 57.444 1.801 70.652 o
-1 -5 10 538.452 514.654 7.970 5.234 o
-1 -5 11 75.048 81.198 2.740 45.222 o
-1 -5 12 113.567 111.694 3.834 28.311 o
-1 -5 13 27.872 27.347 2.333 104.711 o
-1 -5 14 164.044 158.484 6.164 15.943 o
-1 -4 1 255.540 246.094 2.627 15.005 o
-1 -4 2 1512.280 1523.030 16.512 1.252 o
-1 -4 3 7830.620 7900.280 82.243 0.071 o
-1 -4 4 449.332 465.374 5.540 6.952 o
-1 -4 5 1970.100 2040.230 24.329 0.754 o
-1 -4 6 11.610 9.124 1.105 321.492 o
-1 -4 7 1389.280 1406.200 16.192 1.388 o
-1 -4 8 157.374 151.742 4.608 19.946 o
-1 -4 9 1299.150 1303.700 18.035 1.412 o
-1 -4 10 198.547 194.443 3.703 17.839 o
-1 -4 11 74.555 79.316 3.054 43.346 o
-1 -4 12 287.035 280.100 8.607 8.373 o
-1 -4 13 13.033 12.783 2.463 148.673 o
-1 -4 14 119.007 111.864 4.730 24.272 o
-1 -4 15 1.254 0.505 1.993 357.883 o
-1 -3 1 102.448 99.749 1.128 41.928 o
-1 -3 2 46.824 45.758 0.703 95.018 o
-1 -3 3 1072.600 1070.270 11.998 2.121 o
-1 -3 4 231.584 233.589 3.461 15.534 o
-1 -3 5 1718.760 1705.690 21.444 0.956 o
-1 -3 6 3609.450 3555.850 41.510 0.281 o
-1 -3 7 346.112 358.347 5.428 9.106 o
-1 -3 8 735.973 721.358 10.138 3.422 o
-1 -3 9 25.752 27.411 1.244 148.961 o
-1 -3 10 372.290 345.810 5.745 8.607 o
-1 -3 11 55.750 60.236 2.049 65.034 o
-1 -3 12 105.124 98.288 2.994 34.296 o
-1 -3 13 42.647 47.571 3.536 56.073 o
-1 -3 14 5.735 6.568 2.064 246.633 o
-1 -3 15 1010.560 1012.090 28.243 1.154 o
-1 -2 1 10515.700 10695.300 93.044 0.045 o
-1 -2 2 3053.290 3103.420 30.110 0.405 o
-1 -2 3 3091.420 3144.250 33.983 0.375 o
-1 -2 4 1.308 2.846 0.371 2089.520 o
-1 -2 5 905.816 927.825 11.749 2.546 o
-1 -2 6 173.739 180.953 3.009 21.043 o
-1 -2 7 13.928 19.344 1.122 237.537 o
-1 -2 8 13.482 11.332 0.782 318.025 o
-1 -2 9 64.541 66.248 1.764 60.697 o
-1 -2 10 83.599 76.046 2.136 47.321 o
-1 -2 11 67.403 67.575 2.123 55.789 o
-1 -2 12 250.805 245.118 6.075 11.742 o
-1 -2 13 7.000 7.723 1.590 313.061 o
-1 -2 14 1030.710 988.445 21.216 1.554 o
-1 -2 15 64.813 75.536 5.946 26.197 o
-1 -2 16 410.445 414.978 20.343 2.640 o
-1 -1 1 16883.300 16520.700 186.786 0.016 o
-1 -1 2 4576.410 4625.200 44.289 0.200 o
-1 -1 3 3457.980 3538.600 38.659 0.304 o
-1 -1 4 508.139 494.870 5.544 6.233 o
-1 -1 5 218.021 211.323 3.095 17.140 o
-1 -1 6 4375.030 4244.380 54.099 0.190 o
-1 -1 7 3.255 3.447 0.580 1077.020 o
-1 -1 8 130.289 128.365 2.535 29.378 o
-1 -1 9 35.337 35.106 1.399 111.573 o
-1 -1 10 74.086 76.146 1.852 52.849 o
-1 -1 11 97.340 100.434 2.880 36.167 o
-1 -1 12 31.950 33.723 1.943 104.823 o
-1 -1 13 483.514 504.324 9.796 5.044 o
-1 -1 14 88.102 96.652 4.166 31.478 o
-1 -1 15 873.136 897.945 19.565 1.860 o
-1 -1 16 35.606 38.543 3.712 59.044 o
-1 0 1 5130.960 4919.560 95.849 0.096 o
-1 0 2 957.782 939.801 10.091 2.585 o
-1 0 3 448.274 437.224 4.779 7.385 o
-1 0 4 123.521 127.359 1.706 32.720 o
-1 0 5 1142.490 1129.710 12.657 1.941 o
-1 0 6 19.740 24.965 0.771 198.663 o
-1 0 7 17.643 21.976 1.207 197.258 o
-1 0 8 649.723 611.732 8.324 4.279 o
-1 0 9 397.854 377.561 5.550 8.106 o
-1 0 10 131.075 119.744 2.666 29.495 o
-1 0 11 101.229 95.541 2.623 37.091 o
-1 0 12 639.451 624.704 10.268 3.903 o
-1 0 13 36.900 33.383 2.047 95.081 o
-1 0 14 487.011 481.455 9.664 5.134 o
-1 0 15 34.636 31.637 3.347 68.473 o
-1 0 16 272.024 275.443 15.197 4.587 o
-1 1 1 12520.400 12279.600 145.563 0.027 o
-1 1 2 662.609 659.677 6.837 4.378 o
-1 1 3 9103.340 9074.530 89.945 0.056 o
-1 1 4 2.055 3.528 0.354 1597.130 o
-1 1 5 73.054 72.583 1.102 58.668 o
-1 1 6 139.797 129.882 2.485 28.109 o
-1 1 7 750.720 764.269 9.284 3.434 o
-1 1 8 3.191 3.251 0.487 1188.950 o
-1 1 9 406.802 422.736 5.698 7.626 o
-1 1 10 52.235 54.441 1.795 72.631 o
-1 1 11 1614.320 1615.590 23.305 0.965 o
-1 1 12 892.906 904.915 13.259 2.439 o
-1 1 13 359.946 375.732 7.403 7.641 o
-1 1 14 98.306 103.893 3.584 32.223 o
-1 1 15 107.479 117.335 4.388 26.489 o
-1 1 16 7.122 5.795 2.216 216.430 o
-1 2 1 1245.460 1239.250 10.235 1.872 o
-1 2 2 574.084 574.356 5.329 5.440 o
-1 2 3 3139.870 3109.620 30.006 0.396 o
-1 2 4 1243.090 1218.320 12.505 1.776 o
-1 2 5 283.420 271.749 3.253 13.037 o
-1 2 6 579.304 561.697 6.603 5.170 o
-1 2 7 660.484 654.969 7.107 4.353 o
-1 2 8 31.827 28.743 0.897 138.447 o
-1 2 9 6.031 10.809 0.802 487.024 o
-1 2 10 1097.560 1080.530 13.980 1.943 o
-1 2 11 11.389 10.041 1.076 322.213 o
-1 2 12 2925.450 2948.280 41.441 0.350 o
-1 2 13 44.873 41.331 2.220 78.245 o
-1 2 14 486.997 505.969 10.110 4.919 o
-1 2 15 18.756 15.821 1.931 159.773 o
-1 2 16 7.393 7.952 2.098 222.932 o
-1 2 17 18.396 19.150 2.780 110.513 o
-1 3 1 8315.850 8249.490 68.573 0.073 o
-1 3 2 2753.200 2724.030 22.723 0.527 o
-1 3 3 2639.620 2566.110 21.702 0.571 o
-1 3 4 25.446 29.660 0.637 164.165 o
-1 3 5 121.743 121.693 1.596 33.817 o
-1 3 6 17.196 18.873 0.860 231.842 o
-1 3 7 3608.410 3578.250 36.465 0.302 o
-1 3 8 14.776 15.790 0.899 264.373 o
-1 3 9 776.498 767.534 8.485 3.454 o
-1 3 10 27.577 34.251 1.236 133.835 o
-1 3 11 1189.000 1198.530 16.050 1.650 o
-1 3 12 488.011 519.366 10.000 4.911 o
-1 3 13 123.675 127.736 3.677 26.661 o
-1 3 14 36.340 40.021 2.571 80.007 o
-1 3 15 12.071 11.814 1.884 204.788 o
-1 3 16 3.019 5.016 1.991 297.334 o
-1 3 17 82.318 77.708 4.211 33.766 o
-1 4 1 559.167 553.330 4.748 5.750 o
-1 4 2 7349.560 7269.950 58.118 0.093 o
-1 4 3 1658.900 1591.780 14.248 1.207 o
-1 4 4 7.546 8.825 0.567 520.869 o
-1 4 5 14.343 13.290 0.858 286.374 o
-1 4 6 4633.050 4592.810 44.046 0.199 o
-1 4 7 272.880 274.149 3.342 13.279 o
-1 4 8 3566.210 3428.010 35.630 0.314 o
-1 4 9 14.122 17.596 0.925 259.815 o
-1 4 10 2039.010 1995.260 21.592 0.790 o
-1 4 11 36.409 31.745 1.298 115.010 o
-1 4 12 457.790 467.746 9.580 5.386 o
-1 4 13 547.041 555.922 13.239 3.697 o
-1 4 14 144.693 143.125 4.615 21.134 o
-1 4 15 431.745 441.394 12.029 4.730 o
-1 4 16 118.278 111.642 4.312 25.899 o
-1 4 17 46.196 47.667 3.761 51.446 o
-1 5 1 1458.320 1482.300 12.687 1.436 o
-1 5 2 254.133 249.608 2.543 15.054 o
-1 5 3 145.844 143.592 2.060 27.418 o
-1 5 4 3364.580 3267.910 28.135 0.375 o
-1 5 5 1954.630 1916.970 18.244 0.893 o
-1 5 6 124.977 119.856 1.714 33.108 o
-1 5 7 6404.600 6291.990 63.760 0.108 o
-1 5 8 995.948 989.765 11.158 2.374 o
-1 5 9 906.914 910.402 10.398 2.695 o
-1 5 10 5.883 4.651 0.848 609.922 o
-1 5 11 560.744 553.594 7.556 5.083 o
-1 5 12 6.090 12.013 1.127 391.286 o
-1 5 13 96.217 92.346 4.506 28.879 o
-1 5 14 707.838 719.436 14.021 2.896 o
-1 5 15 22.660 25.611 2.548 107.080 o
-1 5 16 1.910 2.746 2.050 312.744 o
-1 5 17 11.365 9.926 2.404 164.099 o
-1 6 1 995.528 979.014 8.785 2.573 o
-1 6 2 150.200 134.656 1.579 28.316 o
-1 6 3 1130.810 1093.390 10.803 2.097 o
-1 6 4 3308.280 3294.220 28.371 0.378 o
-1 6 5 1828.380 1809.210 16.631 1.001 o
-1 6 6 561.063 551.424 6.416 5.370 o
-1 6 7 274.556 262.027 4.716 12.245 o
-1 6 8 1203.450 1175.410 12.600 1.841 o
-1 6 9 789.316 763.795 8.711 3.389 o
-1 6 10 518.923 518.496 6.832 5.682 o
-1 6 11 316.285 333.847 5.582 9.757 o
-1 6 12 363.348 376.987 5.756 8.501 o
-1 6 13 490.944 506.019 10.904 4.650 o
-1 6 14 269.790 298.853 6.405 10.367 o
-1 6 15 23.489 26.630 2.891 93.051 o
-1 6 16 75.857 86.532 4.862 30.183 o
-1 6 17 3.671 0.364 2.460 223.243 o
-1 7 1 699.551 687.361 6.750 4.152 o
-1 7 2 342.881 344.559 3.576 10.315 o
-1 7 3 6324.610 6190.280 56.081 0.118 o
-1 7 4 5.780 6.691 0.653 632.449 o
-1 7 5 16.827 16.169 0.763 252.483 o
-1 7 6 21.998 26.752 1.191 165.838 o
-1 7 7 640.930 642.183 7.760 4.359 o
-1 7 8 22.975 21.964 1.226 170.167 o
-1 7 9 645.902 646.996 8.082 4.263 o
-1 7 10 8.069 7.267 0.900 454.628 o
-1 7 11 484.245 478.567 6.784 6.132 o
-1 7 12 34.568 28.682 1.681 111.891 o
-1 7 13 10.973 9.344 1.232 309.874 o
-1 7 14 322.380 321.776 12.592 5.398 o
-1 7 15 677.389 645.394 21.731 1.973 o
-1 7 16 357.475 378.043 20.638 2.691 o
-1 7 17 202.040 201.030 8.530 10.459 o
-1 8 1 91.585 87.544 1.428 46.188 o
-1 8 2 1079.850 1038.780 9.835 2.284 o
-1 8 3 413.298 409.666 4.946 7.942 o
-1 8 4 7456.310 7527.370 72.169 0.082 o
-1 8 5 25.442 30.268 1.346 141.877 o
-1 8 6 1653.760 1627.830 15.168 1.174 o
-1 8 7 0.401 2.545 0.558 2270.630 o
-1 8 8 108.630 103.496 1.967 37.272 o
-1 8 9 1.278 2.588 0.685 1489.400 o
-1 8 10 290.353 283.239 4.397 11.791 o
-1 8 11 6.425 5.046 1.057 499.077 o
-1 8 12 26.729 26.544 1.544 136.326 o
-1 8 13 121.703 125.124 3.764 26.743 o
-1 8 14 641.383 649.060 15.391 2.897 o
-1 8 15 177.226 173.877 5.884 15.597 o
-1 8 16 253.926 269.858 9.381 8.249 o
-1 8 17 179.531 184.846 9.329 10.050 o
-1 9 1 3802.980 3740.550 36.678 0.283 o
-1 9 2 33.884 37.181 1.582 108.056 o
-1 9 3 5366.520 5342.170 54.084 0.148 o
-1 9 4 35.354 41.206 1.039 113.007 o
-1 9 5 38.395 37.837 1.650 98.835 o
-1 9 6 371.043 357.754 5.033 8.915 o
-1 9 7 1869.190 1925.470 20.399 0.881 o
-1 9 8 122.029 123.563 2.531 30.983 o
-1 9 9 359.830 353.402 5.007 9.153 o
-1 9 10 155.672 166.435 2.979 23.221 o
-1 9 11 11.449 10.511 1.284 288.534 o
-1 9 12 3.804 3.051 1.008 704.297 o
-1 9 13 197.398 185.701 3.917 17.812 o
-1 9 14 362.895 371.578 15.684 3.918 o
-1 9 15 1104.890 1085.270 32.297 0.936 o
-1 9 16 556.718 587.212 25.843 1.676 o
-1 10 1 860.331 850.353 11.006 2.802 o
-1 10 2 7459.720 7461.270 83.703 0.075 o
-1 10 3 22.846 27.480 1.542 146.411 o
-1 10 4 2226.730 2238.360 24.807 0.657 o
-1 10 5 1093.070 1120.980 11.475 2.090 o
-1 10 6 38.885 40.296 1.976 89.754 o
-1 10 7 202.647 215.054 3.217 17.722 o
-1 10 8 23.847 19.025 1.120 177.667 o
-1 10 9 45.135 45.290 1.699 84.816 o
-1 10 10 163.691 159.190 4.498 19.535 o
-1 10 11 94.943 103.372 2.982 35.856 o
-1 10 12 151.513 153.005 3.924 21.997 o
-1 10 13 291.060 287.982 6.363 10.086 o
-1 10 14 875.912 878.304 20.053 1.825 o
-1 10 15 129.391 117.468 7.941 14.331 o
-1 10 16 105.786 95.888 6.227 20.648 o
-1 11 1 216.136 205.993 3.848 16.414 o
-1 11 2 338.606 343.725 5.236 9.478 o
-1 11 3 1177.900 1169.860 14.551 1.762 o
-1 11 4 182.627 194.869 3.700 18.768 o
-1 11 5 20.073 23.152 1.074 188.212 o
-1 11 6 558.217 554.733 7.772 5.039 o
-1 11 7 1209.650 1277.410 17.661 1.509 o
-1 11 8 2.559 2.458 0.885 953.411 o
-1 11 9 177.982 189.383 3.612 19.387 o
-1 11 10 102.709 99.762 2.773 35.636 o
-1 11 11 36.703 37.506 2.579 80.695 o
-1 11 12 285.354 287.280 7.945 8.875 o
-1 11 13 728.482 701.431 14.049 2.866 o
-1 11 14 40.142 38.699 3.415 61.541 o
-1 11 15 276.064 283.241 9.380 7.895 o
-1 11 16 133.659 144.514 10.339 9.882 o
-1 12 1 206.283 208.753 5.320 14.668 o
-1 12 2 74.328 74.591 2.896 45.337 o
-1 12 3 89.763 97.442 2.792 38.635 o
-1 12 4 209.122 208.168 3.930 16.590 o
-1 12 5 208.968 226.476 3.912 16.182 o
-1 12 6 360.868 366.891 5.445 8.785 o
-1 12 7 412.511 416.735 5.862 7.523 o
-1 12 8 48.453 55.128 1.923 73.761 o
-1 12 9 292.723 291.853 5.449 10.773 o
-1 12 10 156.344 153.478 4.355 20.562 o
-1 12 11 569.721 577.679 12.521 3.752 o
-1 12 12 751.252 734.341 15.358 2.601 o
-1 12 13 33.410 37.577 4.292 51.144 o
-1 12 14 300.270 305.709 10.728 6.618 o
-1 12 15 34.873 29.319 3.779 60.714 o
-1 13 1 20.720 18.700 1.908 149.305 o
-1 13 2 21.497 19.140 1.957 143.568 o
-1 13 3 148.230 154.007 4.152 21.652 o
-1 13 4 1.729 2.395 1.161 773.637 o
-1 13 5 160.853 166.344 3.272 22.159 o
-1 13 6 28.576 26.549 2.008 115.222 o
-1 13 7 630.524 650.877 10.575 3.825 o
-1 13 8 161.738 175.551 3.614 21.010 o
-1 13 9 5.862 3.717 1.437 409.082 o
-1 13 10 906.383 891.835 22.650 1.584 o
-1 13 11 329.550 333.975 9.717 6.839 o
-1 13 12 253.182 239.169 7.989 9.753 o
-1 13 13 377.080 372.898 12.145 5.146 o
-1 13 14 63.232 65.118 4.163 39.335 o
-1 14 1 2.239 1.059 1.555 508.667 o
-1 14 2 150.699 147.662 4.585 20.608 o
-1 14 3 46.004 45.033 3.087 61.669 o
-1 14 4 3.700 1.807 1.462 488.948 o
-1 14 5 12.359 10.071 1.663 233.096 o
-1 14 6 671.811 698.984 12.267 3.298 o
-1 14 7 628.310 631.703 11.238 3.734 o
-1 14 8 1.178 1.888 1.268 742.986 o
-1 14 9 156.511 145.803 6.082 16.745 o
-1 14 10 733.806 713.571 15.988 2.565 o
-1 14 11 169.503 183.035 6.994 13.725 o
-1 14 12 232.910 232.341 8.017 10.155 o
-1 14 13 35.426 40.902 3.884 55.760 o
-1 15 1 61.038 57.081 3.918 43.133 o
-1 15 2 27.945 27.821 2.980 84.547 o
-1 15 3 1.277 1.265 1.921 374.538 o
-1 15 4 99.020 103.198 6.820 18.883 o
-1 15 5 53.687 60.770 4.119 42.745 o
-1 15 6 314.289 322.656 10.108 6.797 o
-1 15 7 552.210 568.604 11.950 3.966 o
-1 15 8 365.656 357.232 8.966 6.813 o
-1 15 9 667.214 680.012 17.088 2.554 o
-1 15 10 33.522 28.282 3.476 67.737 o
-1 15 11 121.829 122.163 5.991 19.500 o
-1 15 12 0.919 1.991 2.637 208.859 o
-1 16 1 4.793 3.706 2.251 235.898 o
-1 16 2 19.573 18.737 2.860 105.459 o
-1 16 3 1.354 1.017 2.336 262.426 o
-1 16 4 8.035 9.979 2.512 167.693 o
-1 16 5 121.491 124.151 9.465 11.593 o
-1 16 6 50.997 49.117 4.858 37.858 o
-1 16 7 826.862 850.847 21.961 1.718 o
-1 16 8 33.096 33.470 2.997 76.509 o
-1 16 9 54.038 48.411 4.393 41.622 o
-1 16 10 361.182 345.266 12.653 5.092 o
-1 17 3 106.083 119.379 10.402 10.475 o
-1 17 4 111.842 113.160 9.050 12.688 o
-1 17 5 4.381 7.561 3.191 128.552 o
-1 17 6 132.720 139.165 9.704 10.832 o
-1 17 7 90.490 102.567 6.720 19.734 o
0 -16 1 11.402 7.539 2.394 169.572 o
0 -16 2 226.259 228.406 7.153 11.314 o
0 -15 1 164.191 156.409 5.008 18.455 o
0 -15 2 44.216 45.298 2.878 65.972 o
0 -15 3 796.236 780.025 16.756 2.313 o
0 -15 4 405.010 414.602 10.373 5.597 o
0 -14 1 104.818 97.363 3.512 32.030 o
0 -14 2 364.763 361.235 9.652 6.439 o
0 -14 3 986.202 961.881 18.169 1.827 o
0 -14 4 92.977 92.913 3.029 37.131 o
0 -14 5 919.799 899.305 16.467 2.087 o
0 -14 6 27.492 32.281 3.473 70.644 o
0 -13 1 726.769 718.917 11.868 3.183 o
0 -13 2 372.756 386.586 8.360 6.923 o
0 -13 3 532.961 517.801 8.967 4.972 o
0 -13 4 903.930 913.655 14.582 2.280 o
0 -13 5 213.067 206.152 4.500 15.644 o
0 -13 6 208.423 199.238 4.492 16.018 o
0 -13 7 107.012 106.255 3.488 31.074 o
0 -12 1 255.032 227.743 4.711 13.373 o
0 -12 2 113.737 120.597 3.119 30.448 o
0 -12 3 189.973 178.408 3.954 18.384 o
0 -12 4 479.486 477.299 8.247 5.677 o
0 -12 5 532.171 532.148 9.859 4.684 o
0 -12 6 83.666 88.820 3.391 37.525 o
0 -12 7 13.974 17.080 1.439 218.405 o
0 -12 8 168.225 161.728 4.308 19.573 o
0 -11 1 543.768 518.064 8.227 5.118 o
0 -11 2 608.654 606.317 8.310 4.493 o
0 -11 3 5.512 4.060 0.801 669.437 o
0 -11 4 23.110 22.068 1.226 169.364 o
0 -11 5 31.137 29.719 1.335 127.747 o
0 -11 6 82.658 79.802 2.070 47.398 o
0 -11 7 3.033 2.073 0.879 924.443 o
0 -11 8 18.243 17.828 2.273 137.644 o
0 -11 9 42.979 39.945 3.062 65.449 o
0 -11 10 27.875 30.293 4.594 50.160 o
0 -10 1 739.304 698.667 8.137 3.755 o
0 -10 2 1.813 3.991 0.686 1177.960 o
0 -10 3 229.310 223.527 3.468 15.854 o
0 -10 4 1.143 1.325 0.718 1689.140 o
0 -10 5 329.644 330.218 4.846 10.020 o
0 -10 6 1.237 3.182 0.647 1482.020 o
0 -10 7 74.674 75.690 2.842 45.465 o
0 -10 8 61.787 64.688 5.376 30.598 o
0 -10 9 12.887 14.437 4.812 55.783 o
0 -10 10 165.308 182.428 12.687 6.904 o
0 -10 11 0.156 2.187 4.375 79.312 o
0 -9 1 78.152 76.969 1.607 52.445 o
0 -9 2 648.516 641.202 7.572 4.360 o
0 -9 3 2.670 2.017 0.540 1401.050 o
0 -9 4 87.882 88.859 1.772 45.692 o
0 -9 5 211.567 198.342 3.011 17.956 o
0 -9 6 50.836 49.940 1.840 75.066 o
0 -9 7 232.963 225.472 8.621 9.580 o
0 -9 8 438.180 422.662 22.093 2.305 o
0 -9 9 334.095 320.671 12.503 5.376 o
0 -9 10 328.597 340.086 13.123 5.072 o
0 -9 11 1081.240 1134.610 33.680 0.886 o
0 -8 1 61.083 58.279 1.207 70.127 o
0 -8 2 181.334 186.184 2.614 20.899 o
0 -8 3 280.154 263.495 3.591 13.021 o
0 -8 4 334.546 347.576 4.734 9.821 o
0 -8 5 60.007 64.352 1.852 63.124 o
0 -8 6 270.009 293.507 6.460 10.368 o
0 -8 7 149.863 142.543 4.121 22.059 o
0 -8 8 844.147 874.047 24.946 1.468 o
0 -8 9 29.967 29.843 3.264 74.478 o
0 -8 10 1103.790 1077.690 27.394 1.141 o
0 -8 11 118.125 118.629 7.347 16.093 o
0 -8 12 430.844 429.594 15.565 3.659 o
0 -7 1 6.750 6.413 0.754 557.762 o
0 -7 2 579.681 574.825 6.605 5.125 o
0 -7 3 248.436 230.627 2.957 15.363 o
0 -7 4 7.813 9.358 0.581 498.365 o
0 -7 5 1205.670 1166.610 18.428 1.516 o
0 -7 6 51.301 63.710 2.556 60.672 o
0 -7 7 849.684 843.081 15.104 2.368 o
0 -7 8 13.812 11.414 1.465 238.431 o
0 -7 9 1209.290 1247.890 26.809 1.085 o
0 -7 10 271.787 280.015 10.798 6.938 o
0 -7 11 215.682 218.697 8.091 10.540 o
0 -7 12 7.742 8.606 2.096 218.493 o
0 -7 13 1.358 0.219 1.237 830.940 o
0 -6 1 30.773 27.204 0.740 147.341 o
0 -6 2 17.628 24.735 1.122 194.530 o
0 -6 3 52.181 57.614 1.214 77.725 o
0 -6 4 4285.510 4438.570 52.427 0.194 o
0 -6 5 692.389 716.302 10.502 3.511 o
0 -6 6 1729.010 1794.460 30.476 0.727 o
0 -6 7 7.999 7.317 1.306 360.296 o
0 -6 8 2367.270 2402.800 40.531 0.433 o
0 -6 9 7.232 6.905 1.676 298.223 o
0 -6 10 60.363 63.953 3.781 43.624 o
0 -6 11 668.173 663.467 14.522 2.968 o
0 -6 12 458.050 436.976 9.049 5.685 o
0 -6 13 110.348 118.919 4.205 26.793 o
0 -6 14 54.998 60.030 3.237 51.744 o
0 -5 1 154.413 158.772 2.044 25.543 o
0 -5 2 1308.920 1279.690 14.219 1.593 o
0 -5 3 2589.930 2551.060 29.157 0.509 o
0 -5 4 521.620 521.099 7.335 5.508 o
0 -5 5 2497.720 2442.600 32.947 0.492 o
0 -5 6 638.526 624.478 12.275 3.505 o
0 -5 7 1304.040 1335.320 34.825 0.774 o
0 -5 8 929.713 941.451 16.755 2.021 o
0 -5 9 1043.860 1028.940 18.370 1.721 o
0 -5 10 188.238 177.561 4.648 17.273 o
0 -5 11 147.740 136.588 4.607 21.171 o
0 -5 12 449.622 431.763 8.708 5.899 o
0 -5 13 344.016 354.117 9.354 6.818 o
0 -5 14 4.400 2.080 1.455 464.682 o
0 -4 1 166.867 168.354 2.152 23.595 o
0 -4 2 1474.830 1524.350 17.517 1.240 o
0 -4 3 2917.150 2934.700 35.114 0.395 o
0 -4 4 4925.270 5070.700 60.195 0.151 o
0 -4 5 929.197 940.604 11.913 2.473 o
0 -4 6 248.859 258.602 3.988 13.810 o
0 -4 7 2064.510 2124.590 27.285 0.670 o
0 -4 8 407.874 413.046 6.150 7.474 o
0 -4 9 25.372 27.587 1.162 152.883 o
0 -4 10 145.329 149.776 3.289 24.288 o
0 -4 11 34.772 34.884 1.590 108.307 o
0 -4 12 353.122 362.277 8.483 7.181 o
0 -4 13 88.896 99.264 3.651 33.913 o
0 -4 14 56.284 58.245 3.094 53.198 o
0 -4 15 56.587 47.525 3.300 52.949 o
0 -3 1 664.967 697.219 8.857 3.930 o
0 -3 2 67.126 65.074 1.626 60.685 o
0 -3 3 192.647 187.347 2.726 19.875 o
0 -3 4 312.873 318.742 4.455 10.755 o
0 -3 5 324.927 315.424 4.767 10.320 o
0 -3 6 178.122 192.309 3.053 20.227 o
0 -3 7 1963.560 1969.760 23.108 0.789 o
0 -3 8 396.493 384.369 5.339 8.177 o
0 -3 9 178.383 173.696 2.803 21.313 o
0 -3 10 200.397 201.924 3.678 17.567 o
0 -3 11 738.706 710.113 10.477 3.379 o
0 -3 12 206.489 220.500 5.009 14.887 o
0 -3 13 102.585 93.016 3.593 32.368 o
0 -3 14 153.327 172.453 4.277 20.287 o
0 -3 15 111.251 112.587 9.535 11.832 o
0 -2 1 1653.030 1708.320 20.134 1.018 o
0 -2 2 1376.780 1420.900 16.418 1.382 o
0 -2 3 1018.430 1051.590 12.861 2.152 o
0 -2 4 5831.960 5874.560 69.812 0.113 o
0 -2 5 102.527 111.910 1.851 38.115 o
0 -2 6 923.635 925.593 11.098 2.576 o
0 -2 7 484.908 454.251 5.580 6.630 o
0 -2 8 9.416 11.222 1.059 347.208 o
0 -2 9 2239.020 2203.570 27.867 0.616 o
0 -2 10 25.580 29.255 1.292 144.884 o
0 -2 11 71.815 75.138 2.066 52.535 o
0 -2 12 459.583 472.023 9.108 5.531 o
0 -2 13 44.550 38.082 2.497 74.985 o
0 -2 14 383.131 384.760 7.670 7.182 o
0 -2 15 333.872 299.820 11.127 6.143 o
0 -2 16 3.693 1.036 1.728 393.743 o
0 -1 2 137.677 129.925 2.858 27.380 o
0 -1 3 313.572 317.200 4.428 10.775 o
0 -1 4 3698.010 3649.300 45.232 0.258 o
0 -1 5 5505.270 5379.260 66.511 0.126 o
0 -1 6 0.598 1.060 0.451 3418.880 o
0 -1 7 1591.550 1552.680 18.016 1.148 o
0 -1 8 21.318 25.374 2.251 121.958 o
0 -1 9 447.432 432.668 6.252 6.883 o
0 -1 10 636.734 646.823 9.044 4.116 o
0 -1 11 620.747 592.479 8.899 4.339 o
0 -1 12 810.746 842.351 15.355 2.404 o
0 -1 13 697.681 711.890 13.861 2.952 o
0 -1 14 71.987 85.861 3.081 42.939 o
0 -1 15 193.652 204.633 5.706 14.633 o
0 -1 16 6.237 9.635 2.124 221.650 o
0 0 2 8559.210 7640.390 322.816 0.013 o
0 0 3 1205.830 1216.650 12.399 1.825 o
0 0 4 442.173 442.516 4.701 7.453 o
0 0 5 72.388 74.588 1.065 58.666 o
0 0 6 41.179 36.104 0.790 110.616 o
0 0 7 99.165 109.349 1.726 39.679 o
0 0 8 13.618 11.376 0.641 329.232 o
0 0 9 413.320 402.015 5.908 7.582 o
0 0 10 13.069 14.076 1.008 282.031 o
0 0 11 262.664 253.271 4.039 13.377 o
0 0 12 1007.010 1026.290 13.851 2.109 o
0 0 13 638.372 629.368 10.108 3.931 o
0 0 14 1406.890 1417.390 21.890 1.149 o
0 0 15 72.873 66.448 3.258 44.150 o
0 0 16 409.572 369.070 9.711 6.018 o
0 0 17 27.113 23.987 2.732 95.193 o
0 1 2 23.177 21.267 1.003 180.714 o
0 1 3 5500.770 5432.020 52.895 0.145 o
0 1 4 425.416 430.740 4.043 7.967 o
0 1 5 232.337 230.687 2.470 16.548 o
0 1 6 448.027 463.875 5.055 7.140 o
0 1 7 1516.000 1496.790 16.464 1.260 o
0 1 8 21.988 18.941 0.680 206.766 o
0 1 9 491.396 506.590 6.145 6.153 o
0 1 10 110.961 111.788 1.898 36.102 o
0 1 11 3457.390 3436.550 43.081 0.287 o
0 1 12 1049.840 1077.350 14.446 1.972 o
0 1 13 760.002 786.715 11.501 3.060 o
0 1 14 5.379 6.666 1.354 410.505 o
0 1 15 292.313 304.255 9.383 7.585 o
0 1 16 24.858 23.995 3.025 88.735 o
0 1 17 174.957 192.531 6.549 14.142 o
0 2 0 10545.600 9956.700 127.546 0.038 o
0 2 1 23.946 21.929 0.468 192.944 o
0 2 2 802.556 783.440 13.256 2.729 o
0 2 3 1572.120 1596.520 15.296 1.230 o
0 2 4 1461.710 1440.920 14.928 1.370 o
0 2 5 1305.990 1269.640 12.497 1.681 o
0 2 6 64.130 64.943 1.058 66.586 o
0 2 7 611.902 585.524 6.379 4.941 o
0 2 8 274.862 253.496 3.364 13.546 o
0 2 9 337.119 332.727 4.271 10.190 o
0 2 10 2104.650 2095.790 23.197 0.729 o
0 2 11 121.305 119.514 2.577 31.268 o
0 2 12 1615.600 1618.890 21.134 1.026 o
0 2 13 257.811 265.164 4.950 12.457 o
0 2 14 753.772 733.654 15.646 2.558 o
0 2 15 63.380 61.206 3.038 50.287 o
0 2 16 6.826 2.050 1.758 319.714 o
0 2 17 26.310 33.848 3.188 77.742 o
0 3 0 1393.940 1414.600 12.605 1.522 o
0 3 1 4335.340 4270.300 32.998 0.247 o
0 3 2 3111.210 3089.710 24.626 0.434 o
0 3 3 18731.100 18123.100 158.025 0.015 o
0 3 4 144.220 135.302 1.816 28.658 o
0 3 5 505.959 505.772 5.266 6.280 o
0 3 6 2007.600 2010.500 20.460 0.817 o
0 3 7 2121.520 2102.450 22.323 0.738 o
0 3 8 1401.930 1409.360 14.908 1.428 o
0 3 9 2045.470 2095.360 22.140 0.763 o
0 3 10 125.921 128.832 2.337 30.550 o
0 3 11 2047.240 2049.050 26.278 0.699 o
0 3 12 735.041 749.789 11.082 3.238 o
0 3 13 98.886 93.584 3.178 35.059 o
0 3 14 21.251 21.098 1.696 154.950 o
0 3 15 9.469 17.870 1.964 194.331 o
0 3 16 1.996 1.755 1.925 354.945 o
0 3 17 5.575 6.893 2.144 233.915 o
0 4 0 3055.130 3062.810 28.463 0.418 o
0 4 1 1784.890 1717.660 13.979 1.104 o
0 4 2 387.143 387.290 3.499 9.084 o
0 4 3 3139.910 3078.820 25.966 0.423 o
0 4 4 2041.080 2002.580 17.848 0.852 o
0 4 5 271.104 267.005 2.990 13.727 o
0 4 6 1136.450 1111.600 11.124 2.056 o
0 4 7 1697.940 1655.230 17.059 1.091 o
0 4 8 198.794 188.853 2.484 19.721 o
0 4 9 3189.320 3149.090 30.182 0.388 o
0 4 10 1512.320 1459.600 14.931 1.327 o
0 4 11 50.001 51.226 1.399 80.863 o
0 4 12 54.274 58.831 1.917 68.000 o
0 4 13 20.522 19.991 1.582 165.978 o
0 4 14 68.807 68.374 3.258 45.105 o
0 4 15 32.681 37.295 2.530 86.081 o
0 4 16 1.566 2.892 1.558 498.653 o
0 4 17 68.126 73.474 4.015 38.416 o
0 5 0 358.592 373.433 4.050 9.485 o
0 5 1 1121.810 1105.730 9.935 2.154 o
0 5 2 108.844 107.341 1.264 38.913 o
0 5 3 9375.110 9294.520 79.146 0.057 o
0 5 4 6552.100 6470.710 57.164 0.111 o
0 5 5 3044.950 2980.390 27.892 0.428 o
0 5 6 1905.430 1864.690 18.553 0.916 o
0 5 7 4108.410 4088.040 40.105 0.244 o
0 5 8 1097.870 1086.840 12.173 2.061 o
0 5 9 1108.450 1129.600 11.722 2.046 o
0 5 10 18.289 17.097 0.811 233.136 o
0 5 11 146.448 156.470 2.611 25.427 o
0 5 12 4.562 5.475 0.893 640.961 o
0 5 13 12.566 11.034 1.296 271.394 o
0 5 14 477.737 516.813 10.191 4.914 o
0 5 15 0.722 -0.555 1.465 668.275 o
0 5 16 531.513 552.045 15.404 3.261 o
0 5 17 74.829 82.459 5.971 24.718 o
0 6 0 1706.390 1672.850 17.400 1.074 o
0 6 1 0.868 4.011 0.621 1515.740 o
0 6 2 571.606 555.542 5.136 5.567 o
0 6 3 1699.380 1662.900 15.938 1.118 o
0 6 4 217.479 213.320 2.752 17.506 o
0 6 5 2468.030 2415.500 21.553 0.624 o
0 6 6 1464.940 1463.020 14.425 1.378 o
0 6 7 689.031 656.403 7.303 4.182 o
0 6 8 752.636 732.049 8.049 3.657 o
0 6 9 311.464 307.620 4.144 11.127 o
0 6 10 416.417 382.276 6.153 7.555 o
0 6 11 446.893 455.799 6.649 6.621 o
0 6 12 440.607 420.719 7.899 6.344 o
0 6 13 48.290 46.341 1.924 77.683 o
0 6 14 971.084 965.949 29.701 1.109 o
0 6 15 845.972 910.164 24.565 1.482 o
0 6 16 6.717 8.437 2.289 201.336 o
0 6 17 426.608 473.545 16.469 3.379 o
0 7 0 38.293 44.206 0.812 108.262 o
0 7 1 7.780 6.858 0.476 571.290 o
0 7 2 977.803 958.659 9.236 2.596 o
0 7 3 4541.000 4511.270 38.837 0.217 o
0 7 4 3315.930 3303.330 32.926 0.353 o
0 7 5 155.664 156.274 2.543 24.608 o
0 7 6 16.231 15.586 0.769 260.550 o
0 7 7 2634.800 2605.010 25.865 0.530 o
0 7 8 272.310 265.001 3.479 13.344 o
0 7 9 175.928 186.688 2.810 20.989 o
0 7 10 676.102 667.732 9.097 3.901 o
0 7 11 54.886 58.799 2.236 63.866 o
0 7 12 1368.750 1357.040 16.891 1.392 o
0 7 13 376.409 385.758 6.996 7.604 o
0 7 14 122.771 118.759 3.420 28.216 o
0 7 15 84.908 87.702 4.433 31.202 o
0 7 16 663.055 680.812 28.352 1.383 o
0 7 17 182.566 192.724 18.409 3.783 o
0 8 0 264.860 259.603 3.199 13.925 o
0 8 1 337.314 317.150 3.606 10.727 o
0 8 2 59.864 60.818 1.384 68.654 o
0 8 3 1272.120 1243.050 12.198 1.745 o
0 8 4 32.678 33.216 1.420 118.101 o
0 8 5 49.103 44.580 0.961 90.428 o
0 8 6 4299.550 4186.930 38.112 0.238 o
0 8 7 62.622 69.188 1.928 59.528 o
0 8 8 388.222 373.497 5.531 8.279 o
0 8 9 12.511 14.544 1.005 286.097 o
0 8 10 50.585 42.224 1.829 78.886 o
0 8 11 395.011 404.580 6.182 7.667 o
0 8 12 10.966 9.880 0.989 343.075 o
0 8 13 394.453 426.622 7.822 6.777 o
0 8 14 157.152 158.639 4.213 20.654 o
0 8 15 1902.590 1895.560 50.700 0.393 o
0 8 16 1.059 4.451 2.169 283.767 o
0 8 17 57.356 60.885 6.375 25.418 o
0 9 0 476.089 479.116 5.726 6.549 o
0 9 1 565.613 559.545 6.353 5.326 o
0 9 2 618.463 617.168 6.889 4.709 o
0 9 3 3594.520 3512.430 35.069 0.311 o
0 9 4 894.298 887.146 9.984 2.790 o
0 9 5 1203.250 1179.340 13.114 1.811 o
0 9 6 14.833 17.517 0.794 263.132 o
0 9 7 205.260 204.860 2.658 18.570 o
0 9 8 66.677 67.782 1.413 61.738 o
0 9 9 0.848 0.811 0.578 2526.480 o
0 9 10 2.243 2.904 0.743 1130.120 o
0 9 11 28.049 35.980 2.009 107.552 o
0 9 12 64.152 56.722 2.384 57.616 o
0 9 13 79.323 81.472 2.485 45.588 o
0 9 14 891.617 855.215 17.940 2.011 o
0 9 15 142.899 153.082 6.261 16.814 o
0 9 16 354.743 353.685 17.282 3.497 o
0 9 17 167.350 168.343 13.159 6.582 o
0 10 0 1765.030 1750.990 20.723 0.946 o
0 10 1 2145.780 2061.580 23.323 0.721 o
0 10 2 1172.800 1152.190 12.934 1.873 o
0 10 3 889.060 869.692 9.678 2.854 o
0 10 4 44.438 48.181 1.332 89.443 o
0 10 5 41.906 38.419 1.060 103.666 o
0 10 6 1723.270 1744.970 18.719 1.015 o
0 10 7 18.319 22.494 0.934 207.177 o
0 10 8 479.967 474.697 5.475 6.611 o
0 10 9 22.275 21.553 1.091 180.443 o
0 10 10 148.459 155.283 2.907 24.616 o
0 10 11 173.476 180.032 3.954 19.354 o
0 10 12 0.404 1.686 1.060 1101.650 o
0 10 13 1318.220 1341.630 25.276 1.080 o
0 10 14 277.046 286.853 7.453 9.422 o
0 10 15 889.474 915.126 26.086 1.354 o
0 10 16 6.870 4.538 2.382 200.409 o
0 10 17 10.618 9.480 2.777 138.715 o
0 11 0 2266.700 2260.550 31.134 0.562 o
0 11 1 1443.050 1426.320 18.226 1.265 o
0 11 2 497.237 490.078 7.938 5.607 o
0 11 3 259.849 250.055 4.010 13.555 o
0 11 4 114.877 122.038 2.213 33.325 o
0 11 5 58.141 64.657 2.007 62.624 o
0 11 6 651.467 672.763 7.652 4.257 o
0 11 7 3.336 3.713 0.683 958.341 o
0 11 8 423.784 437.815 6.090 7.174 o
0 11 9 35.800 39.505 1.501 104.711 o
0 11 10 6.298 7.097 1.085 460.435 o
0 11 11 290.959 285.396 7.239 9.379 o
0 11 12 768.409 734.052 13.441 2.830 o
0 11 13 58.653 57.048 3.450 48.590 o
0 11 14 654.594 635.688 13.559 3.201 o
0 11 15 77.456 75.268 4.928 30.375 o
0 11 16 65.160 62.927 5.680 28.369 o
0 12 0 56.843 49.929 2.095 67.186 o
0 12 1 2021.580 1971.840 29.331 0.663 o
0 12 2 7.972 8.079 1.213 374.024 o
0 12 3 169.287 171.602 4.127 19.558 o
0 12 4 24.089 22.567 1.242 163.683 o
0 12 5 6.119 5.694 0.922 545.521 o
0 12 6 44.863 50.982 2.271 73.246 o
0 12 7 1898.310 1889.290 27.489 0.735 o
0 12 8 9.048 6.269 0.963 426.481 o
0 12 9 597.676 585.861 8.705 4.510 o
0 12 10 6.581 5.451 1.261 423.231 o
0 12 11 626.450 613.174 13.027 3.410 o
0 12 12 125.668 114.037 6.358 18.453 o
0 12 13 181.589 183.125 6.035 14.961 o
0 12 14 233.921 244.820 8.102 9.932 o
0 12 15 64.315 68.991 6.505 23.744 o
0 12 16 7.986 4.406 2.601 170.946 o
0 13 0 12.728 9.582 1.309 275.858 o
0 13 1 0.950 2.306 1.287 726.674 o
0 13 2 8.481 9.637 1.510 295.386 o
0 13 3 122.094 115.353 4.536 24.498 o
0 13 4 363.241 376.576 7.415 7.589 o
0 13 5 29.336 32.081 1.713 117.846 o
0 13 6 1055.910 1073.200 16.153 1.844 o
0 13 7 12.137 11.989 1.277 273.261 o
0 13 8 300.216 304.821 6.102 9.957 o
0 13 9 102.113 110.195 3.573 31.155 o
0 13 10 644.399 638.128 12.443 3.434 o
0 13 11 1.381 3.980 2.010 322.142 o
0 13 12 1010.800 994.812 28.525 1.144 o
0 13 13 43.177 46.389 3.893 51.162 o
0 13 14 28.291 26.763 3.297 76.386 o
0 13 15 0.032 0.086 2.397 267.095 o
0 14 0 608.726 593.592 11.241 3.872 o
0 14 1 45.419 42.434 2.537 71.821 o
0 14 2 578.629 573.058 13.383 3.538 o
0 14 3 66.762 75.243 6.212 24.660 o
0 14 4 28.025 28.099 2.503 98.412 o
0 14 5 133.710 126.233 3.951 24.757 o
0 14 6 7.811 8.338 1.449 325.001 o
0 14 7 673.777 648.993 11.802 3.448 o
0 14 8 5.187 5.331 1.385 422.298 o
0 14 9 524.530 512.413 10.208 4.674 o
0 14 10 30.056 25.684 2.281 104.247 o
0 14 11 857.345 873.304 19.967 1.853 o
0 14 12 10.449 9.670 2.708 143.850 o
0 14 13 115.915 122.729 6.845 17.397 o
0 14 14 6.762 2.703 2.484 193.514 o
0 15 0 47.397 54.668 2.953 60.145 o
0 15 1 5.250 3.860 1.741 333.969 o
0 15 2 78.610 72.873 3.785 37.815 o
0 15 3 142.800 136.283 4.964 20.576 o
0 15 4 200.559 202.266 6.207 13.658 o
0 15 5 12.279 19.054 2.470 140.944 o
0 15 6 1058.370 1093.760 24.599 1.299 o
0 15 7 67.191 70.337 4.332 36.544 o
0 15 8 859.024 882.428 19.470 1.891 o
0 15 9 52.325 55.420 3.516 50.527 o
0 15 10 657.392 666.948 14.482 2.995 o
0 15 11 79.914 83.217 5.214 27.926 o
0 15 12 10.616 7.769 2.648 150.829 o
0 15 13 3.065 3.361 2.539 205.594 o
0 16 0 0.529 -0.899 1.958 389.957 o
0 16 1 30.857 33.351 3.170 74.486 o
0 16 2 7.456 6.562 2.324 198.272 o
0 16 3 2.078 1.604 2.148 293.502 o
0 16 4 46.164 43.343 3.631 54.092 o
0 16 5 446.808 453.979 16.011 3.465 o
0 16 6 5.346 8.487 3.341 116.009 o
0 16 7 1311.020 1279.730 30.153 0.919 o
0 16 8 0.805 4.584 2.041 317.798 o
0 16 9 670.365 650.539 16.664 2.637 o
0 16 10 9.757 8.266 2.226 192.042 o
0 16 11 44.101 48.785 4.163 47.002 o
0 16 12 34.038 34.961 4.186 52.992 o
0 17 1 3.922 0.350 2.625 197.656 o
0 17 2 94.255 86.645 5.044 26.881 o
0 17 3 11.798 16.517 3.031 113.055 o
0 17 4 490.204 510.153 13.458 3.910 o
0 17 5 192.960 192.503 8.712 10.494 o
0 17 6 317.495 338.234 12.158 5.589 o
0 17 7 2.748 4.079 2.383 228.765 o
0 17 8 280.557 300.808 9.519 7.638 o
0 17 9 265.760 280.847 9.361 8.048 o
1 -16 0 151.034 145.088 5.947 17.335 o
1 -16 1 44.912 41.298 4.205 47.465 o
1 -15 0 10.203 10.153 2.383 170.133 o
1 -15 1 481.613 473.701 12.165 4.383 o
1 -15 2 86.046 81.198 4.799 29.487 o
1 -15 3 480.454 444.599 11.694 4.601 o
1 -14 0 922.779 928.224 18.521 1.883 o
1 -14 1 2.969 5.495 1.768 351.431 o
1 -14 2 1326.940 1305.370 22.743 1.185 o
1 -14 3 0.053 1.883 1.743 472.794 o
1 -14 4 423.891 416.159 10.746 5.319 o
1 -14 5 222.961 213.483 5.750 13.391 o
1 -13 0 60.131 57.737 2.890 53.906 o
1 -13 1 536.783 533.715 9.720 4.695 o
1 -13 2 21.344 26.662 1.966 133.031 o
1 -13 3 253.473 245.933 4.883 12.946 o
1 -13 4 497.341 497.192 8.282 5.470 o
1 -13 5 723.383 696.484 11.610 3.265 o
1 -13 6 4.683 4.393 1.198 522.352 o
1 -13 7 92.864 91.279 3.202 36.388 o
1 -12 0 218.592 208.221 4.654 15.149 o
1 -12 1 16.153 15.962 1.456 206.329 o
1 -12 2 567.555 549.075 8.820 4.733 o
1 -12 3 340.125 313.376 5.994 9.234 o
1 -12 4 590.307 596.652 9.399 4.359 o
1 -12 5 1.649 2.240 1.042 909.025 o
1 -12 6 28.018 25.727 1.490 135.904 o
1 -12 7 60.118 60.556 3.619 45.768 o
1 -12 8 174.795 178.316 6.049 15.299 o
1 -11 0 0.005 -0.235 0.921 1811.210 o
1 -11 1 26.194 30.254 1.592 131.120 o
1 -11 2 117.684 104.891 2.914 31.841 o
1 -11 3 134.485 129.685 2.855 27.808 o
1 -11 4 451.076 454.323 7.158 6.396 o
1 -11 5 335.559 321.451 5.090 9.835 o
1 -11 6 317.541 318.489 5.007 10.281 o
1 -11 7 2.587 4.633 0.875 835.467 o
1 -11 8 516.590 509.750 9.632 4.892 o
1 -11 9 274.373 265.613 7.050 10.019 o
1 -10 0 2186.550 2106.020 25.116 0.678 o
1 -10 1 203.173 181.294 2.938 19.079 o
1 -10 2 54.785 55.887 1.588 72.410 o
1 -10 3 96.393 113.489 2.204 38.010 o
1 -10 4 71.601 79.895 1.829 53.273 o
1 -10 5 1.938 2.315 0.735 1263.050 o
1 -10 6 349.144 346.474 5.297 9.231 o
1 -10 7 0.982 -0.120 1.694 498.989 o
1 -10 8 131.238 129.709 4.720 22.421 o
1 -10 9 719.223 713.259 22.835 1.790 o
1 -10 10 228.884 243.237 14.874 4.983 o
1 -10 11 338.621 363.106 19.249 3.027 o
1 -9 0 653.995 659.698 7.445 4.313 o
1 -9 1 193.210 195.344 2.581 19.756 o
1 -9 2 294.705 271.639 3.811 12.284 o
1 -9 3 15.618 11.953 0.773 286.571 o
1 -9 4 249.298 239.508 3.535 14.597 o
1 -9 5 8.630 8.969 0.874 421.349 o
1 -9 6 981.250 960.427 14.269 2.158 o
1 -9 7 161.832 155.112 5.108 18.406 o
1 -9 8 143.302 133.370 5.952 18.035 o
1 -9 9 696.947 672.141 24.912 1.635 o
1 -9 10 76.891 85.031 5.444 26.973 o
1 -9 11 848.425 845.542 38.717 0.801 o
1 -8 0 327.021 305.915 3.289 11.282 o
1 -8 1 13.445 17.219 0.715 285.742 o
1 -8 2 423.263 415.770 5.515 7.543 o
1 -8 3 841.108 878.380 10.758 2.842 o
1 -8 4 392.949 395.532 5.258 8.186 o
1 -8 5 1578.750 1592.830 20.254 1.076 o
1 -8 6 81.788 78.479 2.822 43.013 o
1 -8 7 86.843 81.053 4.999 28.328 o
1 -8 8 933.468 956.868 19.172 1.803 o
1 -8 9 398.769 399.261 10.483 5.643 o
1 -8 10 1630.550 1650.450 34.462 0.681 o
1 -8 11 11.751 13.138 2.893 123.996 o
1 -8 12 525.182 526.160 18.374 2.722 o
1 -7 0 14.325 19.327 0.674 267.113 o
1 -7 1 37.219 39.612 0.882 113.481 o
1 -7 2 417.895 379.597 4.666 8.201 o
1 -7 3 486.004 464.229 6.458 6.287 o
1 -7 4 1011.320 985.103 12.266 2.262 o
1 -7 5 1020.790 993.890 14.732 2.042 o
1 -7 6 928.439 938.372 16.566 2.042 o
1 -7 7 1654.840 1648.320 27.883 0.825 o
1 -7 8 85.769 88.359 3.656 35.516 o
1 -7 9 449.499 434.256 10.842 5.080 o
1 -7 10 4.756 4.581 1.850 309.777 o
1 -7 11 490.082 499.086 13.967 3.795 o
1 -7 12 41.581 36.317 4.518 45.523 o
1 -7 13 24.216 17.937 6.562 30.528 o
1 -6 0 4451.680 4258.280 37.170 0.231 o
1 -6 1 145.694 133.653 1.869 28.466 o
1 -6 2 177.425 176.889 2.276 22.080 o
1 -6 3 405.435 378.400 5.099 8.202 o
1 -6 4 242.037 250.992 3.834 14.356 o
1 -6 5 495.006 509.021 8.281 5.446 o
1 -6 6 454.305 474.891 9.079 5.568 o
1 -6 7 17.482 19.494 1.565 181.471 o
1 -6 8 1290.840 1313.140 22.402 1.217 o
1 -6 9 1031.260 1060.800 22.518 1.445 o
1 -6 10 2.842 3.334 1.729 386.799 o
1 -6 11 0.755 1.347 1.925 383.239 o
1 -6 12 72.383 78.505 5.213 29.189 o
1 -6 13 136.471 129.006 4.238 23.472 o
1 -6 14 85.122 95.394 3.074 38.369 o
1 -5 0 0.756 2.661 0.353 2644.040 o
1 -5 1 638.935 638.437 6.439 4.624 o
1 -5 2 1264.760 1190.610 11.912 1.797 o
1 -5 3 1681.160 1630.280 19.030 1.053 o
1 -5 4 533.748 518.225 6.964 5.537 o
1 -5 5 2778.100 2679.720 32.054 0.448 o
1 -5 6 210.702 219.100 4.197 15.886 o
1 -5 7 1894.210 1875.820 28.841 0.711 o
1 -5 8 1099.090 1117.700 16.791 1.731 o
1 -5 9 1.053 1.348 0.806 1496.820 o
1 -5 10 398.116 410.623 9.221 6.168 o
1 -5 11 15.052 16.939 1.960 170.172 o
1 -5 12 23.256 25.358 2.215 119.387 o
1 -5 13 148.177 157.661 4.135 21.555 o
1 -5 14 181.819 186.191 4.851 17.012 o
1 -5 15 6.235 6.334 1.537 347.576 o
1 -4 0 4630.470 4497.500 38.335 0.215 o
1 -4 1 237.650 269.384 2.673 15.234 o
1 -4 2 13.184 18.177 0.685 285.332 o
1 -4 3 8137.520 8191.810 91.335 0.063 o
1 -4 4 2046.690 2084.510 25.014 0.716 o
1 -4 5 2016.320 2032.220 26.832 0.700 o
1 -4 6 1807.700 1861.630 22.681 0.865 o
1 -4 7 54.453 56.818 1.560 72.601 o
1 -4 8 659.038 658.377 11.161 3.599 o
1 -4 9 938.976 961.137 14.494 2.199 o
1 -4 10 16.771 22.662 1.958 152.964 o
1 -4 11 38.196 44.311 1.837 90.961 o
1 -4 12 25.525 29.022 1.470 138.984 o
1 -4 13 11.891 11.607 1.278 277.869 o
1 -4 14 1.445 -0.114 1.097 1012.300 o
1 -4 15 351.545 320.509 6.999 8.349 o
1 -3 0 342.330 324.803 2.868 10.883 o
1 -3 1 2427.730 2461.080 22.064 0.622 o
1 -3 2 3518.980 3445.160 37.286 0.309 o
1 -3 3 4809.520 4707.910 51.177 0.176 o
1 -3 4 1121.290 1107.170 13.630 1.920 o
1 -3 5 1159.590 1145.010 14.661 1.788 o
1 -3 6 1183.660 1168.660 14.400 1.765 o
1 -3 7 1157.590 1144.920 13.113 1.885 o
1 -3 8 1391.100 1376.730 17.158 1.358 o
1 -3 9 240.305 249.033 3.639 14.660 o
1 -3 10 32.860 30.492 1.380 121.676 o
1 -3 11 284.648 262.223 4.236 12.374 o
1 -3 12 773.457 777.239 10.858 3.126 o
1 -3 13 16.791 11.904 1.236 234.776 o
1 -3 14 186.913 193.177 4.741 16.780 o
1 -3 15 59.570 55.179 2.882 54.824 o
1 -3 16 284.077 292.729 6.817 9.790 o
1 -2 0 138.975 130.929 1.169 30.861 o
1 -2 1 12077.200 12323.200 116.438 0.033 o
1 -2 2 7026.380 7165.690 74.388 0.086 o
1 -2 3 51.107 52.671 1.763 74.684 o
1 -2 4 5144.600 5306.050 62.603 0.140 o
1 -2 5 417.282 407.919 4.919 7.911 o
1 -2 6 860.304 858.530 9.472 2.961 o
1 -2 7 127.305 125.907 1.899 31.731 o
1 -2 8 34.317 34.498 0.889 124.870 o
1 -2 9 1961.770 1998.260 20.822 0.828 o
1 -2 10 117.209 128.369 2.217 32.347 o
1 -2 11 1552.350 1573.070 17.506 1.180 o
1 -2 12 39.933 49.037 1.636 89.654 o
1 -2 13 820.518 786.524 12.814 2.745 o
1 -2 14 229.782 238.612 5.618 12.949 o
1 -2 15 392.763 357.813 9.935 6.085 o
1 -2 16 85.636 84.119 4.606 30.396 o
1 -1 0 1948.370 1901.900 27.997 0.711 o
1 -1 1 101.790 111.278 1.518 39.466 o
1 -1 2 532.343 527.423 5.507 5.898 o
1 -1 3 4066.150 4053.760 42.474 0.239 o
1 -1 4 13.097 15.113 0.459 322.408 o
1 -1 5 504.182 495.931 5.434 6.294 o
1 -1 6 837.868 820.073 9.049 3.119 o
1 -1 7 30.785 36.148 0.894 131.359 o
1 -1 8 1330.380 1305.810 14.353 1.556 o
1 -1 9 19.054 22.165 0.844 208.072 o
1 -1 10 47.181 53.059 1.335 83.578 o
1 -1 11 330.257 308.236 4.116 10.696 o
1 -1 12 3376.100 3409.680 38.586 0.315 o
1 -1 13 3.372 1.198 1.042 786.885 o
1 -1 14 1152.170 1194.580 20.016 1.458 o
1 -1 15 124.684 118.595 3.914 26.251 o
1 -1 16 136.284 145.544 5.138 20.232 o
1 -1 17 129.250 133.380 7.198 15.683 o
1 0 1 3690.180 3147.810 94.856 0.122 o
1 0 2 9020.200 9166.780 132.411 0.042 o
1 0 3 2053.120 2098.110 19.229 0.809 o
1 0 4 926.525 947.156 8.895 2.749 o
1 0 5 1412.140 1410.780 13.091 1.490 o
1 0 6 302.973 305.293 3.364 11.879 o
1 0 7 303.580 291.687 3.338 12.068 o
1 0 8 348.766 332.530 3.780 10.215 o
1 0 9 1679.080 1677.790 17.489 1.084 o
1 0 10 1000.930 1006.590 11.212 2.346 o
1 0 11 3107.720 3133.780 33.984 0.374 o
1 0 12 65.940 78.090 1.766 56.791 o
1 0 13 938.739 917.738 13.813 2.296 o
1 0 14 207.898 222.890 5.156 14.575 o
1 0 15 444.443 420.670 9.027 5.853 o
1 0 16 89.237 84.246 4.029 33.068 o
1 0 17 13.305 16.983 2.471 140.929 o
1 1 0 4369.490 3923.410 71.639 0.153 o
1 1 1 3.321 2.227 0.455 1304.050 o
1 1 2 1066.120 1133.630 13.967 1.950 o
1 1 3 518.954 558.124 4.833 6.043 o
1 1 4 162.860 166.600 1.647 24.813 o
1 1 5 425.852 423.128 3.912 8.058 o
1 1 6 18.575 21.576 0.564 225.381 o
1 1 7 3.631 5.298 0.373 1013.450 o
1 1 8 361.065 362.459 4.063 9.535 o
1 1 9 139.089 142.155 1.845 28.836 o
1 1 10 640.808 639.179 7.156 4.481 o
1 1 11 324.073 307.079 4.189 10.806 o
1 1 12 3024.320 3076.720 36.150 0.371 o
1 1 13 701.533 685.247 10.772 3.486 o
1 1 14 199.530 225.693 5.017 15.050 o
1 1 15 339.374 338.076 9.503 6.853 o
1 1 16 65.486 79.576 5.165 30.347 o
1 1 17 44.360 46.859 3.419 57.111 o
1 2 0 228.611 226.387 2.386 16.922 o
1 2 1 267.733 278.477 3.704 13.089 o
1 2 2 1716.960 1788.820 19.058 0.999 o
1 2 3 83.078 87.656 1.192 50.204 o
1 2 4 4.756 6.631 0.453 777.425 o
1 2 5 3515.830 3514.900 31.710 0.333 o
1 2 6 1284.240 1280.330 12.187 1.713 o
1 2 7 132.699 136.136 2.147 29.497 o
1 2 8 1007.530 1024.960 10.832 2.349 o
1 2 9 1240.090 1238.620 12.610 1.763 o
1 2 10 341.896 350.980 4.621 9.713 o
1 2 11 1814.180 1822.710 20.676 0.914 o
1 2 12 2.802 3.038 0.865 907.314 o
1 2 13 157.295 180.607 3.982 20.373 o
1 2 14 55.876 63.201 2.417 59.913 o
1 2 15 791.681 754.047 18.183 2.175 o
1 2 16 11.885 8.472 2.152 188.068 o
1 2 17 74.863 64.533 4.231 36.312 o
1 3 0 65.732 71.345 1.032 63.608 o
1 3 1 4386.870 4465.680 41.216 0.219 o
1 3 2 6344.590 6351.330 57.700 0.114 o
1 3 3 91.560 95.636 1.680 43.866 o
1 3 4 9699.490 9906.020 97.460 0.048 o
1 3 5 62.346 65.223 1.047 67.793 o
1 3 6 491.879 518.722 4.928 6.441 o
1 3 7 83.378 84.949 1.272 50.299 o
1 3 8 1603.030 1606.820 15.374 1.205 o
1 3 9 158.249 156.215 2.509 24.416 o
1 3 10 1772.340 1811.990 18.867 0.975 o
1 3 11 610.643 599.700 7.484 4.678 o
1 3 12 200.653 216.597 4.124 16.519 o
1 3 13 0.192 1.296 0.858 1672.360 o
1 3 14 2.566 5.320 1.286 549.370 o
1 3 15 206.990 212.155 5.394 14.468 o
1 3 16 297.697 321.515 9.403 7.418 o
1 3 17 23.080 16.757 3.662 75.486 o
1 3 18 404.208 412.234 15.319 3.835 o
1 4 0 1474.150 1501.450 15.597 1.316 o
1 4 1 52.495 56.428 0.818 81.297 o
1 4 2 2764.230 2760.390 26.197 0.494 o
1 4 3 2982.030 2986.360 26.795 0.443 o
1 4 4 87.330 82.356 1.691 47.382 o
1 4 5 3697.860 3629.710 36.016 0.296 o
1 4 6 94.803 94.781 1.591 43.375 o
1 4 7 201.505 206.682 2.572 18.849 o
1 4 8 224.682 211.888 3.770 15.973 o
1 4 9 2294.740 2258.680 22.017 0.677 o
1 4 10 0.823 2.074 0.490 2376.360 o
1 4 11 1575.410 1575.200 18.695 1.130 o
1 4 12 241.579 239.542 4.040 14.373 o
1 4 13 29.828 36.302 1.921 106.832 o
1 4 14 1.370 0.635 1.087 992.643 o
1 4 15 367.947 363.414 8.021 7.275 o
1 4 16 71.845 81.998 6.056 24.618 o
1 4 17 233.583 225.725 11.808 6.812 o
1 4 18 0.252 0.544 2.205 309.333 o
1 5 0 38.853 39.877 0.770 111.669 o
1 5 1 1980.760 1969.310 18.200 0.874 o
1 5 2 27.733 28.754 0.967 149.161 o
1 5 3 2070.330 2073.490 20.306 0.790 o
1 5 4 11900.700 11743.500 107.837 0.035 o
1 5 5 364.867 343.314 3.756 9.791 o
1 5 6 6552.360 6500.830 65.322 0.103 o
1 5 7 7.995 9.000 0.803 453.196 o
1 5 8 5132.060 5084.180 51.437 0.161 o
1 5 9 353.203 350.350 4.490 9.578 o
1 5 10 98.609 91.951 1.800 41.850 o
1 5 11 125.271 129.196 2.821 29.172 o
1 5 12 47.545 44.105 1.760 81.972 o
1 5 13 24.878 29.545 1.961 121.471 o
1 5 14 402.067 434.603 8.751 6.249 o
1 5 15 185.394 181.786 7.411 12.593 o
1 5 16 229.392 237.055 10.943 7.447 o
1 5 17 56.696 42.998 3.175 55.456 o
1 5 18 482.178 484.962 18.633 2.786 o
1 6 0 43.508 44.368 1.171 95.304 o
1 6 1 543.892 530.690 5.460 5.803 o
1 6 2 4.735 6.919 0.646 693.883 o
1 6 3 2352.630 2308.930 23.927 0.633 o
1 6 4 31.791 40.003 1.645 107.692 o
1 6 5 5951.260 5760.410 53.458 0.131 o
1 6 6 575.409 555.586 5.635 5.433 o
1 6 7 3422.280 3283.910 32.718 0.345 o
1 6 8 84.689 83.210 2.065 46.145 o
1 6 9 909.240 846.411 9.943 2.807 o
1 6 10 0.336 1.389 0.522 3085.270 o
1 6 11 2.436 5.652 0.784 869.428 o
1 6 12 127.011 122.908 2.799 29.439 o
1 6 13 229.421 247.195 4.255 14.451 o
1 6 14 0.815 1.838 1.121 941.064 o
1 6 15 548.046 550.079 13.116 3.732 o
1 6 16 495.481 542.943 18.065 2.817 o
1 6 17 504.490 518.024 13.042 3.956 o
1 6 18 14.025 15.785 3.284 98.516 o
1 7 0 838.500 821.074 8.846 3.139 o
1 7 1 890.920 894.835 10.603 2.726 o
1 7 2 1588.660 1565.390 16.575 1.190 o
1 7 3 3736.520 3726.260 37.306 0.285 o
1 7 4 6615.900 6495.540 66.446 0.101 o
1 7 5 630.603 617.065 6.404 4.735 o
1 7 6 2776.790 2771.900 28.715 0.470 o
1 7 7 3414.000 3371.390 34.745 0.332 o
1 7 8 640.683 638.949 7.010 4.510 o
1 7 9 6.781 5.329 0.544 648.480 o
1 7 10 16.157 15.491 0.900 252.395 o
1 7 11 392.571 374.667 6.309 7.825 o
1 7 12 912.542 938.732 17.562 1.972 o
1 7 13 174.727 186.272 5.001 17.089 o
1 7 14 213.360 220.674 4.921 14.738 o
1 7 15 342.249 323.173 9.145 7.108 o
1 7 16 45.494 49.699 3.176 59.348 o
1 7 17 42.833 37.111 3.171 64.574 o
1 7 18 600.062 574.740 23.122 1.927 o
1 8 0 1901.830 1867.360 19.090 0.906 o
1 8 1 2597.710 2565.790 28.684 0.512 o
1 8 2 1347.450 1341.080 13.915 1.544 o
1 8 4 1280.940 1220.280 12.589 1.729 o
1 8 5 343.078 314.639 3.617 10.619 o
1 8 6 10.390 9.853 0.605 411.201 o
1 8 7 1054.860 978.774 11.160 2.282 o
1 8 8 521.624 518.157 6.226 5.832 o
1 8 9 2.161 5.202 0.838 881.176 o
1 8 10 2007.670 2043.230 22.525 0.775 o
1 8 11 1022.230 1017.660 11.973 2.241 o
1 8 12 1356.460 1399.460 23.791 1.106 o
1 8 13 406.535 415.658 6.619 7.263 o
1 8 14 180.692 192.626 3.935 18.546 o
1 8 15 418.778 435.770 15.809 3.619 o
1 8 16 0.639 1.083 1.954 377.623 o
1 8 17 335.231 339.238 16.853 3.689 o
1 8 18 28.667 26.962 3.836 63.857 o
1 9 0 2744.090 2670.330 29.713 0.473 o
1 9 1 58.199 61.660 1.700 66.631 o
1 9 2 2162.390 2068.600 22.398 0.730 o
1 9 3 409.317 390.141 4.704 8.232 o
1 9 4 1368.660 1322.170 13.716 1.542 o
1 9 5 14.061 18.114 1.260 229.708 o
1 9 6 311.819 326.047 3.993 10.994 o
1 9 7 44.792 44.661 1.161 93.532 o
1 9 8 46.496 55.986 1.647 78.826 o
1 9 9 387.664 370.888 4.933 8.596 o
1 9 10 2.133 3.837 0.666 1154.720 o
1 9 11 103.681 89.794 2.490 37.805 o
1 9 12 578.907 580.700 11.174 4.026 o
1 9 13 777.247 781.967 16.053 2.425 o
1 9 14 615.054 622.169 13.780 3.283 o
1 9 15 673.190 644.133 26.774 1.505 o
1 9 16 44.617 37.636 2.924 67.493 o
1 9 17 28.130 29.033 3.214 77.594 o
1 10 0 131.031 140.221 2.593 28.300 o
1 10 1 1811.940 1810.360 20.585 0.919 o
1 10 2 381.902 393.836 5.342 8.316 o
1 10 3 736.518 729.574 8.369 3.674 o
1 10 4 91.957 86.232 1.750 44.903 o
1 10 5 1234.920 1215.500 13.407 1.740 o
1 10 6 379.096 375.798 4.683 8.811 o
1 10 7 121.748 115.362 2.056 33.170 o
1 10 8 418.595 431.005 5.737 7.417 o
1 10 9 1.563 4.105 1.016 842.967 o
1 10 10 116.948 127.249 4.163 25.744 o
1 10 11 587.694 581.622 8.614 4.592 o
1 10 12 460.768 477.299 8.336 5.784 o
1 10 13 597.440 593.856 15.028 3.124 o
1 10 14 397.208 413.725 9.047 6.242 o
1 10 15 578.958 579.682 11.844 3.871 o
1 10 16 12.268 15.390 2.592 138.363 o
1 10 17 76.821 79.191 5.469 27.186 o
1 11 0 8461.050 8372.110 111.346 0.052 o
1 11 1 31.433 31.208 1.406 123.341 o
1 11 2 678.596 668.503 9.819 3.760 o
1 11 3 94.435 88.456 1.925 42.997 o
1 11 4 221.205 219.928 3.318 16.496 o
1 11 5 3.242 2.641 0.709 1023.430 o
1 11 6 32.074 39.327 1.292 116.216 o
1 11 7 179.436 182.505 3.240 20.169 o
1 11 8 702.710 723.852 9.214 3.676 o
1 11 9 86.596 79.481 2.412 44.085 o
1 11 10 324.037 331.013 5.542 9.665 o
1 11 11 2.852 4.534 1.168 618.691 o
1 11 12 689.562 681.905 14.002 2.983 o
1 11 13 444.557 422.249 13.135 4.344 o
1 11 14 721.757 726.116 19.360 2.147 o
1 11 15 195.307 199.990 6.338 13.668 o
1 11 16 176.879 182.172 13.755 6.054 o
1 11 17 14.854 13.135 3.171 104.110 o
1 12 0 25.898 23.425 1.671 137.953 o
1 12 1 1750.730 1710.500 25.681 0.840 o
1 12 2 0.406 0.821 0.820 1806.970 o
1 12 3 126.392 125.907 2.994 28.699 o
1 12 4 10.803 8.099 0.834 387.719 o
1 12 5 1.574 3.672 0.749 1175.170 o
1 12 6 83.915 82.634 2.939 41.081 o
1 12 7 737.932 702.409 13.089 2.988 o
1 12 8 119.935 124.127 3.215 28.957 o
1 12 9 917.424 877.053 14.247 2.321 o
1 12 10 117.390 124.118 3.038 29.942 o
1 12 11 1316.110 1289.000 21.827 1.234 o
1 12 12 166.183 162.201 5.547 17.032 o
1 12 13 173.211 177.117 5.850 15.762 o
1 12 14 7.860 6.713 2.297 198.760 o
1 12 15 237.536 254.174 9.125 8.798 o
1 12 16 5.512 7.172 2.579 177.959 o
1 13 0 167.826 167.235 3.992 20.084 o
1 13 1 10.089 12.663 1.587 250.708 o
1 13 2 1.476 2.316 1.728 431.912 o
1 13 3 35.919 32.575 2.173 93.849 o
1 13 4 67.786 68.676 4.196 37.630 o
1 13 5 85.373 86.480 2.889 40.513 o
1 13 6 173.377 179.434 3.839 19.601 o
1 13 7 194.024 193.776 3.733 18.068 o
1 13 8 1214.230 1247.960 17.496 1.526 o
1 13 9 64.343 62.125 2.353 56.485 o
1 13 10 664.340 675.264 10.398 3.694 o
1 13 11 17.139 15.166 1.854 172.780 o
1 13 12 424.841 407.298 9.857 5.703 o
1 13 13 22.175 20.581 2.865 99.855 o
1 13 14 55.230 52.880 4.149 43.115 o
1 13 15 110.188 101.892 6.608 18.941 o
1 13 16 1.352 2.033 2.547 219.679 o
1 14 0 201.837 205.494 5.869 14.068 o
1 14 1 91.793 95.433 3.489 34.612 o
1 14 2 112.375 116.148 3.782 28.383 o
1 14 3 317.109 329.721 7.163 8.671 o
1 14 4 59.519 47.415 2.729 58.533 o
1 14 5 15.594 16.243 1.738 186.218 o
1 14 6 699.113 676.426 10.957 3.476 o
1 14 7 338.794 332.076 6.327 8.884 o
1 14 8 645.041 646.535 12.741 3.363 o
1 14 9 448.961 450.835 7.524 6.290 o
1 14 10 220.526 243.167 7.289 11.116 o
1 14 11 1099.360 1100.150 26.487 1.180 o
1 14 12 14.140 14.166 2.697 128.663 o
1 14 13 0.701 0.218 2.055 349.868 o
1 14 14 99.423 100.004 5.502 23.685 o
1 14 15 11.013 11.090 2.899 127.706 o
1 15 0 1.420 1.562 1.487 571.278 o
1 15 1 1.614 1.556 1.482 566.017 o
1 15 2 11.375 11.405 1.802 219.442 o
1 15 3 0.578 0.002 1.441 698.492 o
1 15 4 163.183 169.171 4.911 18.357 o
1 15 5 149.749 157.831 8.915 11.470 o
1 15 6 238.242 264.131 8.095 9.691 o
1 15 7 403.981 403.155 9.582 5.989 o
1 15 8 219.614 230.256 5.405 13.681 o
1 15 9 650.143 644.576 14.071 3.110 o
1 15 10 386.061 402.131 9.810 6.025 o
1 15 11 55.013 49.719 3.723 48.214 o
1 15 12 47.574 48.026 4.069 47.084 o
1 15 13 43.352 50.064 4.223 46.316 o
1 15 14 0.967 0.105 2.381 261.372 o
1 16 0 248.700 241.820 8.191 9.608 o
1 16 1 13.078 16.221 2.160 164.696 o
1 16 2 129.077 130.980 4.433 23.449 o
1 16 3 122.038 128.446 4.364 24.459 o
1 16 4 576.094 559.995 12.580 3.747 o
1 16 5 392.876 399.122 12.503 4.852 o
1 16 6 236.890 228.119 9.171 8.954 o
1 16 7 727.378 681.708 16.658 2.512 o
1 16 8 199.496 203.236 5.747 14.378 o
1 16 9 107.827 100.926 5.797 21.829 o
1 16 10 5.665 4.985 1.997 266.295 o
1 16 11 55.312 53.992 4.368 40.819 o
1 16 12 6.275 3.801 2.785 161.124 o
1 16 13 17.060 10.557 3.194 101.671 o
1 17 1 194.903 197.232 6.184 13.968 o
1 17 2 26.063 23.131 2.725 97.445 o
1 17 3 302.844 296.620 10.296 6.906 o
1 17 4 97.340 103.806 5.577 23.399 o
1 17 5 327.113 345.018 10.215 6.523 o
1 17 6 430.855 440.227 23.436 2.110 o
1 17 7 99.699 100.653 5.638 23.092 o
1 17 8 125.231 129.062 5.652 20.065 o
1 17 9 0.637 0.609 1.907 400.427 o
1 17 10 30.608 38.404 3.170 72.668 o
1 17 11 30.374 22.083 3.339 75.553 o
2 -16 0 51.970 60.872 4.436 40.149 o
2 -15 0 68.364 66.013 3.888 40.250 o
2 -15 1 384.396 389.035 11.430 5.359 o
2 -15 2 493.918 469.112 11.077 4.673 o
2 -15 3 37.350 41.638 3.600 59.197 o
2 -14 0 108.355 116.489 5.119 23.618 o
2 -14 1 866.513 888.337 24.322 1.493 o
2 -14 2 390.162 392.562 9.514 6.169 o
2 -14 3 21.507 22.896 2.522 112.522 o
2 -14 4 822.208 827.855 18.834 2.022 o
2 -14 5 25.756 25.261 2.696 97.368 o
2 -13 0 30.425 33.361 2.247 98.876 o
2 -13 1 352.998 353.126 7.875 7.585 o
2 -13 2 411.877 410.586 8.811 6.241 o
2 -13 3 418.538 421.331 9.808 5.718 o
2 -13 4 0.696 3.200 1.458 585.286 o
2 -13 5 199.537 192.743 4.928 15.886 o
2 -13 6 1.355 1.815 1.588 510.090 o
2 -12 0 339.886 327.195 6.703 8.660 o
2 -12 1 11.301 15.514 1.488 239.658 o
2 -12 2 978.416 953.943 15.561 2.055 o
2 -12 3 174.914 168.598 5.291 16.960 o
2 -12 4 787.317 771.515 13.925 2.686 o
2 -12 5 830.954 813.451 13.547 2.606 o
2 -12 6 66.600 64.767 2.696 51.601 o
2 -12 7 125.771 125.729 4.795 22.810 o
2 -12 8 15.032 16.833 1.922 173.368 o
2 -11 0 115.941 111.267 2.897 31.672 o
2 -11 1 384.742 386.450 6.817 7.592 o
2 -11 2 231.798 222.041 4.816 14.155 o
2 -11 3 111.141 114.510 3.208 30.966 o
2 -11 4 336.186 325.436 6.348 8.964 o
2 -11 5 100.252 100.966 3.100 34.470 o
2 -11 6 398.255 395.096 7.338 7.130 o
2 -11 7 71.683 68.326 2.496 50.602 o
2 -11 8 961.667 941.895 22.351 1.546 o
2 -11 9 24.730 25.644 1.972 125.715 o
2 -10 0 913.384 878.809 11.487 2.606 o
2 -10 1 53.109 51.245 1.644 75.064 o
2 -10 2 19.420 17.911 1.211 198.471 o
2 -10 3 138.448 147.265 3.006 25.870 o
2 -10 4 35.928 39.944 2.584 80.166 o
2 -10 5 858.634 856.725 12.657 2.613 o
2 -10 6 290.631 279.095 4.936 11.398 o
2 -10 7 328.534 329.915 6.208 9.147 o
2 -10 8 58.625 55.289 2.092 64.288 o
2 -10 9 997.236 1005.230 28.162 1.165 o
2 -10 10 70.036 78.702 5.589 27.358 o
2 -9 0 55.596 66.010 1.495 68.878 o
2 -9 1 35.080 39.902 1.568 104.091 o
2 -9 2 285.194 282.440 3.625 12.543 o
2 -9 3 276.556 264.412 4.090 12.708 o
2 -9 4 159.489 159.703 2.931 23.278 o
2 -9 5 241.714 248.600 4.247 13.977 o
2 -9 6 46.453 51.386 1.494 83.193 o
2 -9 7 81.291 90.808 2.127 45.662 o
2 -9 8 1922.990 1908.870 36.977 0.563 o
2 -9 9 102.183 106.581 5.908 21.645 o
2 -9 10 666.577 659.103 18.396 2.388 o
2 -9 11 324.545 308.986 10.554 6.503 o
2 -8 0 572.975 546.134 6.061 5.389 o
2 -8 1 53.750 57.902 1.198 76.336 o
2 -8 2 69.449 70.346 1.532 58.646 o
2 -8 3 230.520 244.731 3.466 15.333 o
2 -8 4 169.313 170.914 2.837 22.104 o
2 -8 5 437.182 447.189 5.725 7.116 o
2 -8 6 166.621 162.969 2.899 22.557 o
2 -8 7 122.691 129.522 2.825 29.502 o
2 -8 8 331.387 320.333 9.002 7.324 o
2 -8 9 661.381 680.663 16.097 2.712 o
2 -8 10 81.774 89.393 4.775 29.642 o
2 -8 11 288.624 288.438 9.792 7.424 o
2 -8 12 81.308 83.184 7.225 19.130 o
2 -7 0 30.223 32.347 0.849 138.935 o
2 -7 1 8.681 9.926 0.924 398.748 o
2 -7 2 1534.340 1505.650 17.063 1.225 o
2 -7 3 351.777 346.098 4.251 9.772 o
2 -7 4 719.220 705.221 8.409 3.777 o
2 -7 5 4.787 5.460 0.528 796.894 o
2 -7 6 354.608 358.104 5.321 9.027 o
2 -7 7 1619.140 1623.600 30.625 0.772 o
2 -7 8 2008.660 1978.310 36.899 0.547 o
2 -7 9 448.071 455.869 11.941 4.647 o
2 -7 10 254.405 246.844 7.481 10.166 o
2 -7 11 70.648 67.136 4.894 32.237 o
2 -7 12 118.593 123.200 6.353 18.607 o
2 -7 13 88.856 81.851 7.225 18.743 o
2 -6 0 0.398 2.903 0.358 2885.530 o
2 -6 1 2304.370 2323.700 21.716 0.670 o
2 -6 2 1900.560 1878.610 18.835 0.909 o
2 -6 3 9.443 13.969 0.602 386.171 o
2 -6 4 164.019 162.401 2.220 24.051 o
2 -6 5 614.902 631.827 7.852 4.494 o
2 -6 6 0.579 2.331 0.648 1919.310 o
2 -6 7 756.131 778.869 13.996 2.733 o
2 -6 8 24.448 26.936 2.258 113.745 o
2 -6 9 437.283 479.845 10.713 5.066 o
2 -6 10 39.325 39.738 3.915 53.809 o
2 -6 11 337.467 341.076 10.428 6.336 o
2 -6 12 202.921 206.922 7.616 11.533 o
2 -6 13 292.972 286.632 12.582 5.685 o
2 -6 14 91.906 83.811 3.386 36.322 o
2 -5 0 724.194 706.357 6.798 3.995 o
2 -5 1 16.424 15.600 0.687 263.885 o
2 -5 2 3679.060 3587.010 35.277 0.302 o
2 -5 3 16.050 17.585 0.656 259.584 o
2 -5 4 1841.700 1828.710 18.275 0.955 o
2 -5 5 168.438 178.053 2.560 22.355 o
2 -5 6 1514.090 1510.910 21.766 1.078 o
2 -5 7 7.084 10.795 1.122 384.011 o
2 -5 8 1281.520 1238.700 21.174 1.299 o
2 -5 9 0.039 -0.332 1.206 1052.460 o
2 -5 10 499.866 527.848 12.640 4.063 o
2 -5 11 81.835 96.001 5.880 23.861 o
2 -5 12 220.330 214.877 4.943 14.551 o
2 -5 13 131.544 136.131 4.147 23.874 o
2 -5 14 561.589 540.749 11.594 4.071 o
2 -5 15 22.288 27.712 2.147 121.731 o
2 -4 0 276.431 281.340 2.895 13.359 o
2 -4 1 6487.170 6445.550 55.472 0.113 o
2 -4 2 408.283 395.538 4.428 8.320 o
2 -4 3 2375.950 2424.690 24.635 0.607 o
2 -4 4 1916.890 1948.170 19.427 0.878 o
2 -4 5 3418.930 3442.150 37.513 0.316 o
2 -4 6 28.979 30.431 1.108 138.843 o
2 -4 7 1187.640 1210.020 18.422 1.513 o
2 -4 8 81.984 82.870 1.960 47.743 o
2 -4 9 444.678 411.996 8.634 6.044 o
2 -4 10 33.465 39.902 2.033 95.654 o
2 -4 11 118.547 109.770 2.667 32.211 o
2 -4 12 135.750 124.246 3.078 27.338 o
2 -4 13 336.259 333.279 6.367 8.888 o
2 -4 14 334.179 318.741 6.701 8.813 o
2 -4 15 1220.370 1214.270 24.339 1.194 o
2 -3 0 5122.950 5079.170 40.153 0.181 o
2 -3 1 2564.260 2497.790 21.095 0.599 o
2 -3 2 14357.800 14251.400 125.684 0.025 o
2 -3 3 21.097 22.203 1.043 186.919 o
2 -3 4 3324.310 3298.160 31.021 0.362 o
2 -3 5 5267.850 5340.570 60.045 0.141 o
2 -3 6 8.621 7.063 0.765 471.873 o
2 -3 7 183.648 192.982 3.174 19.627 o
2 -3 8 837.194 807.100 10.465 2.972 o
2 -3 9 1.526 2.455 0.451 1905.660 o
2 -3 10 153.397 138.146 2.867 25.084 o
2 -3 11 100.779 97.506 2.496 37.560 o
2 -3 12 4.047 5.307 1.769 334.470 o
2 -3 13 263.514 281.388 5.601 11.449 o
2 -3 14 437.639 420.375 8.611 6.076 o
2 -3 15 83.598 92.992 3.831 34.449 o
2 -3 16 1311.940 1320.360 25.904 1.063 o
2 -2 0 14.718 13.627 0.382 313.767 o
2 -2 1 1481.810 1477.300 11.533 1.456 o
2 -2 2 898.527 925.357 8.626 2.866 o
2 -2 3 902.898 972.746 9.461 2.724 o
2 -2 4 2018.650 2068.480 20.973 0.795 o
2 -2 5 865.860 885.602 10.196 2.836 o
2 -2 6 215.413 216.520 3.214 16.998 o
2 -2 7 438.579 431.908 5.337 7.332 o
2 -2 8 1390.490 1417.020 16.390 1.375 o
2 -2 9 764.091 807.724 10.506 3.159 o
2 -2 10 903.150 907.075 11.921 2.554 o
2 -2 11 3701.090 3821.830 47.073 0.247 o
2 -2 12 26.092 22.792 1.179 158.206 o
2 -2 13 278.616 269.490 5.247 11.550 o
2 -2 14 0.514 0.271 1.329 806.550 o
2 -2 15 579.849 562.054 16.766 2.875 o
2 -2 16 215.532 214.847 5.998 13.270 o
2 -1 0 740.721 733.684 6.452 3.915 o
2 -1 1 740.357 782.688 6.533 3.807 o
2 -1 2 69.774 63.902 0.723 64.856 o
2 -1 3 513.955 521.378 5.397 6.105 o
2 -1 4 2704.450 2725.630 27.074 0.498 o
2 -1 5 106.181 102.889 1.780 38.565 o
2 -1 6 29.292 32.065 1.159 134.350 o
2 -1 7 158.065 159.261 2.075 25.066 o
2 -1 8 565.634 536.179 6.438 5.386 o
2 -1 9 34.485 38.871 1.101 115.859 o
2 -1 10 1355.510 1291.050 16.506 1.444 o
2 -1 11 252.889 274.828 4.449 12.952 o
2 -1 12 581.856 563.015 7.878 4.850 o
2 -1 13 594.639 626.148 10.409 4.047 o
2 -1 14 461.418 453.195 10.984 4.912 o
2 -1 15 1.157 -0.147 1.307 784.971 o
2 -1 16 243.518 253.463 6.274 11.604 o
2 -1 17 12.035 13.332 2.250 167.462 o
2 0 0 1203.410 1228.910 10.406 1.925 o
2 0 1 1871.370 1901.690 16.362 0.966 o
2 0 2 81.301 86.886 0.913 52.087 o
2 0 3 4883.740 5128.230 44.219 0.181 o
2 0 4 290.852 317.004 3.606 11.896 o
2 0 5 2036.550 2052.540 18.646 0.832 o
2 0 6 7433.280 7458.720 70.161 0.084 o
2 0 7 355.238 339.185 3.708 10.048 o
2 0 8 2240.240 2295.230 23.907 0.660 o
2 0 9 700.299 733.534 8.351 3.805 o
2 0 10 56.965 55.094 1.403 72.876 o
2 0 11 2083.640 2135.940 24.253 0.713 o
2 0 12 31.028 25.580 1.183 137.766 o
2 0 13 265.037 265.187 4.953 12.246 o
2 0 14 12.480 8.876 1.447 264.153 o
2 0 15 2.324 3.876 1.394 534.929 o
2 0 16 12.959 8.384 2.000 197.775 o
2 0 17 2.512 0.130 1.773 414.928 o
2 1 0 2469.290 2550.140 20.933 0.615 o
2 1 1 6.312 10.113 0.306 592.857 o
2 1 2 161.419 180.669 1.810 24.025 o
2 1 3 4758.270 4959.170 41.959 0.193 o
2 1 4 2872.180 2868.590 23.491 0.490 o
2 1 5 219.014 209.363 2.164 18.127 o
2 1 7 98.275 92.374 1.277 43.803 o
2 1 8 335.295 313.637 3.555 10.842 o
2 1 9 926.244 944.975 9.825 2.670 o
2 1 10 164.535 155.795 2.029 24.645 o
2 1 11 1219.260 1256.280 13.124 1.749 o
2 1 12 673.504 656.580 9.000 3.951 o
2 1 13 30.966 40.884 2.103 96.678 o
2 1 14 353.553 370.775 7.657 7.601 o
2 1 15 19.253 14.836 1.780 169.626 o
2 1 16 0.654 -0.145 1.762 474.189 o
2 1 17 129.948 122.606 5.109 21.604 o
2 2 0 1054.430 1081.030 10.644 2.236 o
2 2 1 5583.120 5879.470 52.153 0.140 o
2 2 2 3304.810 3441.090 28.786 0.369 o
2 2 3 1310.110 1307.160 11.270 1.711 o
2 2 4 1943.080 1920.110 17.467 0.911 o
2 2 5 545.228 534.134 4.818 5.926 o
2 2 6 2601.440 2636.690 23.711 0.553 o
2 2 7 2294.670 2350.750 20.370 0.686 o
2 2 9 337.728 364.181 3.961 10.023 o
2 2 10 1245.630 1193.160 11.568 1.836 o
2 2 11 1012.500 1067.660 11.536 2.250 o
2 2 12 1.321 1.627 0.683 1647.590 o
2 2 13 182.895 177.436 3.779 19.157 o
2 2 14 3.111 1.581 1.081 760.305 o
2 2 15 203.297 186.606 6.883 12.810 o
2 2 16 187.401 176.896 6.033 14.860 o
2 2 17 0.437 -1.569 1.796 463.456 o
2 2 18 260.757 250.868 10.103 7.700 o
2 3 0 2769.140 2779.720 23.817 0.511 o
2 3 1 0.978 1.598 0.405 2781.660 o
2 3 2 106.981 100.395 1.448 39.740 o
2 3 3 8144.350 8488.630 73.551 0.071 o
2 3 4 1278.450 1281.370 11.939 1.730 o
2 3 5 4216.960 4343.830 38.845 0.236 o
2 3 6 2012.450 2051.730 18.787 0.838 o
2 3 8 2978.250 2944.510 26.840 0.446 o
2 3 9 823.987 837.503 8.179 3.232 o
2 3 10 1287.420 1269.670 12.474 1.702 o
2 3 11 390.656 430.532 5.743 7.761 o
2 3 12 269.670 265.820 4.142 12.853 o
2 3 13 264.306 291.526 5.272 11.611 o
2 3 14 93.946 102.244 3.158 35.282 o
2 3 15 566.128 595.499 11.589 3.949 o
2 3 16 19.212 23.885 2.621 111.675 o
2 3 17 608.336 602.953 14.463 3.194 o
2 3 18 0.621 -3.716 2.147 324.456 o
2 4 0 6.619 6.636 0.388 658.732 o
2 4 1 2724.970 2770.940 24.894 0.510 o
2 4 2 572.099 576.136 5.928 5.321 o
2 4 3 923.922 955.475 9.100 2.728 o
2 4 4 7338.690 7308.840 65.103 0.089 o
2 4 5 5626.140 5652.440 54.147 0.138 o
2 4 6 2194.060 2166.120 22.258 0.711 o
2 4 7 3622.540 3638.110 35.549 0.303 o
2 4 8 113.971 119.786 1.816 34.920 o
2 4 9 1163.080 1181.860 11.430 1.954 o
2 4 10 55.936 52.459 1.317 75.684 o
2 4 11 938.751 957.013 10.993 2.525 o
2 4 12 79.990 70.375 1.669 52.711 o
2 4 13 0.979 2.453 0.909 1174.870 o
2 4 14 700.434 690.456 12.560 3.181 o
2 4 15 1.092 1.973 1.467 590.259 o
2 4 16 758.738 741.766 24.935 1.567 o
2 4 17 52.944 42.866 3.511 52.869 o
2 4 18 101.595 101.153 5.111 25.023 o
2 5 0 147.860 137.843 1.712 28.189 o
2 5 1 1147.070 1144.810 10.691 2.043 o
2 5 2 34.606 37.394 0.855 121.551 o
2 5 3 16.402 19.428 0.622 249.437 o
2 5 4 4686.140 4693.510 43.956 0.196 o
2 5 5 1847.940 1885.470 18.654 0.933 o
2 5 6 3385.600 3387.430 32.105 0.347 o
2 5 7 1003.100 990.237 10.264 2.432 o
2 5 8 5173.850 5092.920 51.052 0.161 o
2 5 9 1171.600 1197.090 12.105 1.895 o
2 5 10 186.545 184.442 3.012 19.976 o
2 5 11 46.725 45.034 1.208 90.240 o
2 5 12 318.264 316.615 4.417 10.682 o
2 5 13 524.646 561.536 9.384 4.779 o
2 5 14 0.651 -0.480 1.055 1225.000 o
2 5 15 307.647 325.571 6.819 9.096 o
2 5 16 29.858 42.917 4.029 55.549 o
2 5 17 389.184 389.942 10.685 5.650 o
2 5 18 157.748 161.666 8.966 11.177 o
2 6 0 1548.020 1542.610 15.664 1.251 o
2 6 1 1050.860 1069.210 11.111 2.218 o
2 6 2 96.529 95.122 1.418 43.446 o
2 6 3 5171.810 5165.200 58.082 0.148 o
2 6 5 3967.490 3925.500 38.255 0.262 o
2 6 6 976.892 932.057 9.439 2.609 o
2 6 7 2106.990 2058.890 21.410 0.763 o
2 6 8 897.975 866.524 9.435 2.861 o
2 6 9 2.798 3.189 0.621 1140.790 o
2 6 10 602.371 634.506 7.751 4.573 o
2 6 11 346.920 353.000 4.575 9.624 o
2 6 12 4.174 6.483 0.693 729.463 o
2 6 13 281.686 296.480 6.028 10.475 o
2 6 14 489.821 490.244 8.558 5.455 o
2 6 15 21.443 19.617 1.879 147.089 o
2 6 16 828.352 853.401 33.718 0.992 o
2 6 17 174.765 158.432 10.210 9.295 o
2 6 18 340.682 347.366 13.326 4.906 o
2 7 0 298.931 300.755 3.639 11.875 o
2 7 1 763.418 772.281 8.583 3.476 o
2 7 2 81.720 77.163 1.369 52.139 o
2 7 3 2995.650 3009.130 31.808 0.406 o
2 7 4 5000.610 4929.500 49.197 0.171 o
2 7 5 1112.530 1135.520 11.451 2.053 o
2 7 6 852.946 871.672 9.230 2.989 o
2 7 7 535.937 537.369 6.467 5.585 o
2 7 8 908.415 897.280 9.583 2.786 o
2 7 9 290.390 286.976 3.646 12.307 o
2 7 10 22.974 24.280 0.941 177.128 o
2 7 11 92.818 87.672 1.780 44.266 o
2 7 12 109.715 102.043 2.781 34.018 o
2 7 13 607.470 626.911 9.080 4.282 o
2 7 14 35.252 40.768 1.934 94.987 o
2 7 15 684.416 692.640 19.449 2.204 o
2 7 16 200.159 227.359 6.316 13.111 o
2 7 17 158.580 160.679 8.876 11.302 o
2 7 18 22.621 24.724 3.189 85.798 o
2 8 0 283.582 288.781 3.646 12.481 o
2 8 1 1220.360 1228.480 13.560 1.740 o
2 8 2 862.093 840.773 9.126 3.017 o
2 8 3 897.474 921.341 10.368 2.706 o
2 8 4 39.570 33.491 1.646 100.389 o
2 8 5 326.959 317.415 3.991 10.743 o
2 8 6 213.876 196.267 2.766 18.182 o
2 8 7 49.386 45.148 1.218 86.908 o
2 8 8 857.334 845.640 10.124 2.913 o
2 8 9 5.214 7.096 0.692 639.902 o
2 8 10 638.856 631.868 9.094 4.129 o
2 8 11 1108.820 1091.950 13.338 1.965 o
2 8 12 720.876 734.041 11.241 3.277 o
2 8 13 52.312 46.052 1.938 74.108 o
2 8 14 728.043 741.995 13.927 2.840 o
2 8 15 159.055 153.458 3.861 21.526 o
2 8 16 721.432 764.490 24.659 1.607 o
2 8 17 281.700 274.419 12.758 5.699 o
2 8 18 15.132 18.145 3.849 76.317 o
2 9 0 276.251 265.258 3.565 13.140 o
2 9 1 884.870 856.234 9.938 2.854 o
2 9 2 300.148 278.018 3.761 12.073 o
2 9 3 822.596 833.218 9.835 3.051 o
2 9 4 547.349 530.699 6.498 5.519 o
2 9 5 208.035 224.979 3.044 17.370 o
2 9 6 247.559 254.559 3.052 14.812 o
2 9 7 1.898 2.810 0.682 1294.420 o
2 9 8 38.637 35.969 1.330 106.444 o
2 9 9 3200.140 3177.750 35.420 0.355 o
2 9 10 198.856 202.833 3.756 17.510 o
2 9 11 2321.710 2346.570 28.103 0.583 o
2 9 12 675.496 706.332 11.187 3.464 o
2 9 13 430.387 428.187 8.367 6.205 o
2 9 14 309.103 324.529 7.145 8.844 o
2 9 15 143.643 139.062 4.506 21.665 o
2 9 16 12.211 16.275 2.146 169.169 o
2 9 17 378.780 374.778 14.685 4.181 o
2 9 18 44.913 49.946 5.885 30.558 o
2 10 0 464.715 466.328 5.898 6.666 o
2 10 1 654.323 674.731 8.385 4.106 o
2 10 2 11.995 16.046 0.949 289.155 o
2 10 3 534.574 544.164 8.575 4.997 o
2 10 4 1.185 2.184 0.575 1855.180 o
2 10 5 41.669 45.861 1.109 97.692 o
2 10 6 10.268 8.123 0.638 431.747 o
2 10 7 55.076 48.196 1.358 77.933 o
2 10 8 152.590 148.756 2.767 24.842 o
2 10 9 36.705 42.006 1.616 98.966 o
2 10 10 518.448 510.410 7.527 5.512 o
2 10 11 205.835 187.818 3.746 17.554 o
2 10 12 2179.120 2241.220 31.105 0.579 o
2 10 13 47.014 45.031 1.936 79.286 o
2 10 14 512.768 546.537 12.656 3.975 o
2 10 15 40.926 37.406 2.783 72.868 o
2 10 16 446.148 463.104 16.212 3.405 o
2 10 17 24.692 23.000 3.051 88.710 o
2 11 0 1200.760 1172.940 16.986 1.598 o
2 11 1 352.627 359.658 6.161 8.562 o
2 11 2 1396.420 1354.470 17.473 1.349 o
2 11 3 80.246 81.776 1.837 49.302 o
2 11 4 262.328 251.767 3.526 13.883 o
2 11 5 2.690 2.845 0.696 1110.360 o
2 11 6 27.330 28.018 0.992 150.990 o
2 11 7 31.313 33.935 1.253 124.555 o
2 11 8 83.736 73.754 2.004 48.497 o
2 11 9 935.355 942.741 12.872 2.370 o
2 11 10 653.002 682.538 9.700 3.851 o
2 11 11 596.089 588.618 9.179 4.402 o
2 11 12 63.202 70.563 2.580 52.903 o
2 11 13 223.595 213.047 5.241 14.060 o
2 11 14 1.289 3.247 1.456 558.331 o
2 11 15 152.870 149.491 5.994 17.028 o
2 11 16 10.584 13.787 2.589 145.799 o
2 11 17 11.299 11.493 2.939 124.152 o
2 12 0 89.471 88.077 2.615 40.856 o
2 12 1 348.041 348.978 6.146 8.721 o
2 12 2 2.238 2.439 0.891 991.339 o
2 12 3 52.902 50.366 2.155 69.039 o
2 12 4 31.662 27.649 1.139 134.450 o
2 12 5 124.651 119.833 2.485 31.008 o
2 12 6 1.842 3.066 0.665 1300.860 o
2 12 7 75.042 75.717 2.085 50.937 o
2 12 8 436.331 429.940 6.624 6.865 o
2 12 9 95.560 99.830 3.022 35.892 o
2 12 10 1017.680 1042.310 21.009 1.557 o
2 12 11 425.215 394.066 7.121 6.952 o
2 12 12 1140.120 1116.700 23.927 1.282 o
2 12 13 363.058 333.794 10.281 6.239 o
2 12 14 12.113 14.524 2.259 164.107 o
2 12 15 20.655 21.958 3.348 84.446 o
2 12 16 2.760 3.309 2.783 176.698 o
2 12 17 2.844 2.477 2.434 225.743 o
2 13 0 468.887 461.035 8.291 5.800 o
2 13 1 22.047 24.096 1.919 136.735 o
2 13 2 35.315 37.771 2.298 88.368 o
2 13 3 149.905 151.930 4.236 21.390 o
2 13 4 281.376 288.148 5.129 11.352 o
2 13 5 933.219 962.061 13.139 2.332 o
2 13 6 211.605 214.087 3.902 16.365 o
2 13 7 957.663 995.652 12.701 2.304 o
2 13 8 1.053 1.631 0.967 1145.390 o
2 13 9 341.564 352.194 7.687 7.842 o
2 13 10 10.301 12.127 1.352 283.125 o
2 13 11 180.796 182.624 6.327 14.491 o
2 13 12 69.810 71.707 4.037 38.060 o
2 13 13 17.209 16.150 2.753 116.838 o
2 13 14 72.730 74.815 4.002 37.338 o
2 13 15 173.931 168.893 6.921 13.938 o
2 13 16 0.958 -0.008 2.733 200.455 o
2 14 0 68.000 66.765 4.011 39.255 o
2 14 1 104.245 98.472 3.575 31.737 o
2 14 2 205.708 208.515 5.332 14.678 o
2 14 3 157.776 148.223 4.350 20.660 o
2 14 4 536.752 502.110 9.861 4.737 o
2 14 5 56.782 53.408 2.903 56.302 o
2 14 6 1533.820 1473.820 19.603 1.149 o
2 14 7 51.491 50.849 2.327 67.526 o
2 14 8 861.144 863.532 18.928 1.949 o
2 14 9 4.469 2.320 1.073 644.733 o
2 14 10 410.888 424.461 7.918 6.587 o
2 14 11 127.532 113.639 5.105 22.159 o
2 14 12 8.905 6.684 2.400 182.023 o
2 14 13 9.832 10.066 2.562 156.454 o
2 14 14 1.110 2.085 2.381 250.780 o
2 14 15 90.609 91.300 5.615 24.420 o
2 15 0 17.100 16.681 1.999 159.892 o
2 15 1 238.914 238.650 6.456 11.700 o
2 15 2 6.990 6.565 1.643 310.396 o
2 15 3 690.939 720.214 15.638 2.687 o
2 15 4 5.969 9.686 1.793 275.163 o
2 15 5 846.059 908.419 25.076 1.447 o
2 15 6 53.904 59.718 2.802 57.377 o
2 15 7 452.664 460.873 8.494 5.847 o
2 15 8 39.242 33.454 2.203 88.498 o
2 15 9 363.874 361.231 6.692 8.085 o
2 15 10 11.727 15.594 2.123 174.587 o
2 15 11 265.157 244.281 7.530 9.939 o
2 15 12 40.472 38.826 3.647 57.559 o
2 15 13 7.435 5.533 2.568 174.210 o
2 15 14 20.308 21.756 3.421 82.662 o
2 16 0 37.191 37.278 2.674 78.295 o
2 16 1 0.068 0.011 1.495 683.551 o
2 16 2 311.403 297.967 7.059 9.080 o
2 16 3 2.967 2.884 1.627 425.900 o
2 16 4 548.404 512.420 10.500 4.475 o
2 16 5 29.718 35.277 2.730 85.375 o
2 16 6 712.099 691.456 20.853 2.010 o
2 16 7 1.274 0.599 1.675 488.710 o
2 16 8 298.973 304.646 9.024 7.759 o
2 16 9 58.706 55.302 3.538 47.950 o
2 16 10 125.570 120.378 4.838 22.916 o
2 16 11 73.890 79.808 5.159 29.213 o
2 16 12 110.828 117.973 6.704 18.171 o
2 16 13 32.471 35.883 3.982 56.745 o
2 17 1 283.202 289.043 7.872 8.954 o
2 17 2 43.841 40.095 4.535 44.080 o
2 17 3 382.212 389.386 9.633 6.189 o
2 17 4 149.458 148.237 6.993 15.044 o
2 17 5 767.275 794.339 23.743 1.639 o
2 17 6 29.032 34.491 5.861 34.455 o
2 17 7 495.580 540.485 20.838 2.354 o
2 17 8 0.888 1.864 2.107 318.189 o
2 17 9 4.951 5.700 2.207 233.793 o
2 17 10 1.777 5.098 2.015 307.402 o
2 17 11 1.176 0.689 2.475 238.367 o
2 18 5 61.790 65.483 6.632 23.507 o
2 18 6 399.677 390.493 13.519 4.468 o
2 18 7 24.881 23.029 4.027 63.337 o
3 -15 0 102.704 98.357 6.441 20.042 o
3 -15 1 44.858 47.618 6.306 27.876 o
3 -14 0 68.915 64.757 4.463 35.780 o
3 -14 1 569.490 577.089 14.747 3.270 o
3 -14 2 156.749 144.942 7.295 14.240 o
3 -14 3 141.191 151.109 6.437 16.535 o
3 -14 4 67.983 66.317 5.198 30.734 o
3 -13 0 461.164 462.484 9.272 5.493 o
3 -13 1 94.100 92.941 5.042 26.549 o
3 -13 2 547.405 572.031 14.397 3.409 o
3 -13 3 335.008 352.105 11.698 5.660 o
3 -13 4 113.097 110.057 5.404 22.455 o
3 -13 5 3.997 1.898 2.131 273.524 o
3 -13 6 10.072 10.232 2.474 162.534 o
3 -12 0 17.323 17.980 1.793 170.267 o
3 -12 1 998.014 1012.560 17.279 1.857 o
3 -12 2 314.377 310.535 7.394 8.689 o
3 -12 3 83.170 81.558 4.065 34.170 o
3 -12 4 1.762 1.468 1.598 496.605 o
3 -12 5 8.269 9.878 1.789 251.989 o
3 -12 6 211.318 211.393 9.284 9.354 o
3 -12 7 126.552 129.539 5.945 19.119 o
3 -11 0 92.368 100.821 3.155 35.758 o
3 -11 1 589.793 598.134 10.156 4.183 o
3 -11 2 462.419 461.619 7.697 6.065 o
3 -11 3 0.476 1.502 1.341 744.547 o
3 -11 4 387.909 385.852 8.141 6.888 o
3 -11 5 334.562 341.501 7.472 8.135 o
3 -11 6 81.241 85.307 3.588 37.196 o
3 -11 7 95.677 98.913 3.809 31.950 o
3 -11 8 399.392 410.956 9.832 5.883 o
3 -11 9 9.449 9.092 2.157 199.007 o
3 -10 0 23.267 25.775 1.468 151.001 o
3 -10 1 1026.670 1033.560 15.302 1.964 o
3 -10 2 112.620 110.725 2.915 32.194 o
3 -10 3 54.486 54.214 2.142 66.755 o
3 -10 4 383.082 401.395 7.795 7.031 o
3 -10 5 98.124 102.058 4.579 27.674 o
3 -10 6 496.419 487.245 9.678 5.057 o
3 -10 7 873.795 862.119 16.948 2.126 o
3 -10 8 16.480 18.589 1.912 164.416 o
3 -10 9 429.503 430.914 25.160 1.898 o
3 -10 10 19.180 16.919 2.277 136.094 o
3 -9 0 2.733 2.755 0.798 1000.170 o
3 -9 1 3.850 3.737 0.825 794.692 o
3 -9 2 114.736 119.988 2.479 32.651 o
3 -9 3 1.460 1.582 0.929 1134.930 o
3 -9 4 1.609 1.836 0.792 1302.390 o
3 -9 5 37.067 37.442 1.603 102.144 o
3 -9 6 144.724 149.728 3.326 24.256 o
3 -9 7 515.450 526.699 9.083 5.014 o
3 -9 8 822.249 859.725 13.827 2.546 o
3 -9 9 92.325 82.750 3.171 37.597 o
3 -9 10 237.966 225.597 6.898 11.372 o
3 -9 11 0.540 1.421 1.662 507.072 o
3 -8 0 73.496 82.543 2.429 47.776 o
3 -8 1 6.830 10.404 1.349 344.334 o
3 -8 2 1696.970 1739.320 19.090 1.019 o
3 -8 3 27.595 29.631 0.993 147.444 o
3 -8 4 2.307 3.106 0.692 1160.390 o
3 -8 5 31.442 31.904 1.291 125.634 o
3 -8 6 9.138 8.690 0.997 388.277 o
3 -8 7 743.677 738.106 11.383 3.185 o
3 -8 8 162.401 181.891 3.821 20.305 o
3 -8 9 240.222 251.423 5.257 12.859 o
3 -8 10 126.818 128.729 6.883 16.641 o
3 -8 11 41.526 46.615 2.907 66.838 o
3 -8 12 63.090 62.284 3.853 42.423 o
3 -7 0 23.654 26.073 0.908 171.319 o
3 -7 1 1200.530 1178.770 13.357 1.801 o
3 -7 2 333.605 318.880 3.953 10.598 o
3 -7 3 2407.300 2398.480 24.898 0.600 o
3 -7 4 286.633 291.258 3.935 12.140 o
3 -7 5 86.287 87.060 1.835 46.209 o
3 -7 6 334.614 345.214 5.040 9.658 o
3 -7 7 100.258 97.983 2.474 37.723 o
3 -7 8 687.370 716.704 11.726 3.320 o
3 -7 9 69.101 59.620 2.001 57.980 o
3 -7 10 354.541 310.895 8.081 7.692 o
3 -7 11 15.801 17.473 2.149 153.170 o
3 -7 12 2.556 2.738 1.268 623.448 o
3 -7 13 401.235 408.881 9.788 5.896 o
3 -6 0 2116.950 2143.860 21.089 0.752 o
3 -6 1 2390.480 2369.630 24.513 0.611 o
3 -6 2 5101.850 5215.080 51.195 0.161 o
3 -6 3 2143.980 2145.880 23.198 0.712 o
3 -6 4 48.603 50.628 1.237 84.511 o
3 -6 5 706.691 706.179 7.892 3.905 o
3 -6 6 1.488 1.938 0.650 1600.450 o
3 -6 7 142.746 143.574 3.068 25.439 o
3 -6 8 0.885 2.127 0.777 1493.790 o
3 -6 9 434.505 454.460 7.758 6.308 o
3 -6 10 31.999 35.495 2.288 94.116 o
3 -6 11 7.028 8.365 1.644 297.774 o
3 -6 12 304.243 281.595 6.080 10.123 o
3 -6 13 1.119 0.590 1.259 812.502 o
3 -6 14 837.236 810.287 17.565 2.145 o
3 -5 0 27.788 26.439 0.709 159.696 o
3 -5 1 826.550 785.193 7.991 3.325 o
3 -5 2 734.071 709.962 7.024 3.915 o
3 -5 3 1779.040 1778.100 18.650 0.984 o
3 -5 4 4516.280 4655.170 47.533 0.194 o
3 -5 5 603.893 587.956 6.848 4.884 o
3 -5 6 622.183 654.955 8.183 4.335 o
3 -5 7 541.827 519.369 8.139 5.150 o
3 -5 8 2.511 2.497 0.748 1112.280 o
3 -5 9 172.673 152.633 3.294 21.707 o
3 -5 10 1.265 0.286 0.851 1490.950 o
3 -5 11 292.183 290.179 5.165 11.037 o
3 -5 12 35.608 33.572 1.635 106.901 o
3 -5 13 752.688 760.852 14.222 2.727 o
3 -5 14 8.193 9.713 1.633 277.853 o
3 -4 0 678.287 712.707 8.306 3.940 o
3 -4 1 2362.330 2385.590 21.267 0.654 o
3 -4 2 99.697 101.219 1.873 40.032 o
3 -4 3 1488.540 1522.680 15.510 1.302 o
3 -4 4 501.907 508.889 5.988 6.100 o
3 -4 5 1542.860 1535.770 15.583 1.259 o
3 -4 6 789.606 822.873 10.105 3.121 o
3 -4 7 97.161 97.320 1.990 40.720 o
3 -4 8 59.695 48.661 2.510 60.742 o
3 -4 9 922.121 891.572 13.846 2.341 o
3 -4 10 120.132 129.055 3.062 29.117 o
3 -4 11 348.948 313.573 5.259 9.551 o
3 -4 12 1111.170 1059.060 16.554 1.764 o
3 -4 13 386.497 380.477 8.108 6.946 o
3 -4 14 872.834 843.782 16.075 2.228 o
3 -4 15 273.886 261.437 6.839 10.265 o
3 -3 0 1882.940 1856.030 16.272 0.973 o
3 -3 1 2796.250 2775.660 24.107 0.505 o
3 -3 2 2901.500 2869.320 26.742 0.462 o
3 -3 3 845.827 847.420 8.166 3.155 o
3 -3 4 5035.320 5081.050 51.111 0.164 o
3 -3 5 711.586 698.370 7.741 3.925 o
3 -3 6 710.658 728.579 8.653 3.728 o
3 -3 7 119.261 103.703 1.958 35.041 o
3 -3 8 14.008 12.294 0.766 305.426 o
3 -3 9 7.577 5.893 0.875 499.440 o
3 -3 10 236.282 270.422 4.634 13.370 o
3 -3 11 145.693 147.226 3.493 23.855 o
3 -3 12 14.010 20.579 1.281 219.335 o
3 -3 13 852.638 870.427 16.448 2.199 o
3 -3 14 38.772 40.926 2.105 86.848 o
3 -3 15 119.072 127.719 3.943 26.266 o
3 -3 16 331.493 341.415 7.729 8.011 o
3 -2 0 55.947 53.489 0.957 78.359 o
3 -2 1 1123.040 1160.810 9.402 2.140 o
3 -2 2 2539.680 2535.400 21.544 0.596 o
3 -2 3 983.760 973.096 9.139 2.576 o
3 -2 4 17.580 20.973 1.013 212.406 o
3 -2 5 151.984 142.853 2.928 24.844 o
3 -2 6 124.583 144.772 2.130 30.097 o
3 -2 7 59.699 59.067 1.343 69.765 o
3 -2 8 147.605 175.379 3.041 23.420 o
3 -2 9 10.859 10.935 1.357 282.768 o
3 -2 10 1870.260 1922.030 26.514 0.757 o
3 -2 11 27.635 36.772 1.486 123.331 o
3 -2 12 559.524 532.145 8.627 4.874 o
3 -2 13 81.941 80.974 5.035 28.769 o
3 -2 14 268.239 239.502 5.277 12.195 o
3 -2 15 348.622 330.895 7.476 8.018 o
3 -2 16 56.502 57.112 2.888 55.728 o
3 -1 0 2690.860 2672.090 22.093 0.548 o
3 -1 1 29.232 27.485 0.611 154.631 o
3 -1 2 585.072 595.877 5.024 5.346 o
3 -1 3 2484.310 2491.330 21.529 0.612 o
3 -1 4 1074.490 1091.210 10.285 2.219 o
3 -1 5 6557.740 6599.260 66.175 0.102 o
3 -1 6 32.105 34.065 0.927 129.978 o
3 -1 7 1347.990 1275.530 13.983 1.570 o
3 -1 8 72.888 66.299 1.651 57.094 o
3 -1 9 3442.030 3435.850 40.687 0.299 o
3 -1 10 853.954 809.780 11.761 2.775 o
3 -1 11 45.306 51.032 1.922 78.297 o
3 -1 12 15.348 9.583 1.098 272.225 o
3 -1 13 119.967 138.688 3.624 26.634 o
3 -1 14 6.734 6.228 1.323 393.051 o
3 -1 15 30.087 28.227 2.134 106.789 o
3 -1 16 148.388 156.263 4.758 20.035 o
3 -1 17 153.895 147.991 5.872 17.290 o
3 0 0 6.427 7.131 0.425 646.886 o
3 0 1 331.755 344.613 3.398 10.649 o
3 0 2 4.415 6.009 0.324 886.667 o
3 0 3 765.291 755.142 6.525 3.764 o
3 0 4 1039.190 1081.160 10.162 2.295 o
3 0 6 1500.300 1562.690 15.468 1.282 o
3 0 7 342.375 339.597 4.078 10.117 o
3 0 8 2947.410 3094.960 37.246 0.370 o
3 0 9 50.765 69.287 1.740 68.741 o
3 0 10 2202.370 2222.600 24.672 0.667 o
3 0 11 214.074 240.361 3.991 15.534 o
3 0 12 1119.510 1063.050 14.678 1.879 o
3 0 13 137.603 138.209 3.462 25.203 o
3 0 14 138.825 120.949 3.280 26.558 o
3 0 15 0.021 0.903 1.307 850.058 o
3 0 16 321.384 318.757 8.553 7.735 o
3 0 17 139.852 144.771 5.412 19.291 o
3 1 0 4769.120 4786.490 38.528 0.202 o
3 1 1 209.265 219.441 2.138 18.434 o
3 1 2 66.466 64.771 0.899 65.954 o
3 1 3 1855.580 1885.240 16.457 0.975 o
3 1 4 73.607 78.402 1.067 57.034 o
3 1 5 4020.180 4085.210 37.155 0.258 o
3 1 6 210.874 201.227 2.681 18.313 o
3 1 7 1960.390 1923.190 18.341 0.888 o
3 1 8 1046.620 1032.650 10.542 2.296 o
3 1 9 567.913 561.470 5.945 5.397 o
3 1 10 229.532 207.685 2.591 17.174 o
3 1 11 297.613 311.271 4.142 11.427 o
3 1 12 45.837 51.928 1.600 82.091 o
3 1 13 1296.340 1334.960 20.629 1.285 o
3 1 14 7.198 4.764 1.392 380.480 o
3 1 15 108.895 111.361 3.819 29.015 o
3 1 16 0.656 -0.416 1.706 504.018 o
3 1 17 102.578 102.924 4.680 26.648 o
3 2 0 84.504 84.832 1.740 47.698 o
3 2 1 1870.790 1932.780 16.293 0.961 o
3 2 2 13.675 14.214 0.573 312.805 o
3 2 3 93.711 99.070 1.236 44.307 o
3 2 4 2941.610 2943.610 25.801 0.458 o
3 2 5 5210.940 5328.180 43.661 0.169 o
3 2 6 1841.690 1893.070 16.793 0.973 o
3 2 7 193.493 194.464 2.309 20.110 o
3 2 8 7480.570 7781.280 73.433 0.080 o
3 2 9 2122.950 2218.140 20.705 0.746 o
3 2 10 1775.590 1791.130 17.108 1.019 o
3 2 11 823.667 870.865 9.895 2.992 o
3 2 12 1218.710 1179.940 15.317 1.671 o
3 2 13 161.188 162.335 3.473 21.871 o
3 2 14 68.958 59.522 2.717 51.519 o
3 2 15 34.484 35.586 2.968 75.070 o
3 2 16 79.753 74.030 3.939 36.383 o
3 2 17 396.098 373.982 10.027 5.956 o
3 2 18 35.575 34.063 6.929 25.754 o
3 3 0 40.967 40.339 0.878 106.160 o
3 3 1 561.324 572.512 5.626 5.475 o
3 3 2 821.441 838.194 7.450 3.318 o
3 3 3 2004.280 2037.390 17.001 0.874 o
3 3 4 267.765 267.290 2.774 13.999 o
3 3 5 1162.480 1183.990 11.188 1.967 o
3 3 6 2709.520 2753.790 24.088 0.521 o
3 3 7 351.336 341.091 3.505 10.207 o
3 3 8 586.154 569.513 5.768 5.282 o
3 3 9 746.855 722.869 6.999 3.840 o
3 3 10 338.787 318.416 3.846 10.549 o
3 3 11 75.716 80.700 1.774 51.694 o
3 3 12 92.235 87.627 2.003 43.401 o
3 3 13 362.356 387.504 6.730 7.910 o
3 3 14 0.109 0.818 1.537 621.954 o
3 3 15 234.289 239.704 6.521 11.727 o
3 3 16 195.153 181.490 7.801 11.773 o
3 3 17 83.769 87.326 4.447 31.325 o
3 3 18 305.210 294.211 12.631 5.561 o
3 4 0 21.369 22.784 0.636 200.439 o
3 4 1 1607.170 1612.060 15.055 1.210 o
3 4 2 773.154 787.571 7.436 3.565 o
3 4 3 549.961 553.497 5.367 5.688 o
3 4 4 2221.490 2260.590 21.022 0.708 o
3 4 5 305.951 311.404 3.308 11.749 o
3 4 6 2823.080 2865.180 26.973 0.471 o
3 4 7 3468.280 3515.280 34.395 0.324 o
3 4 8 1763.090 1797.250 19.856 0.958 o
3 4 9 639.356 666.990 7.004 4.446 o
3 4 10 64.341 58.197 1.258 67.412 o
3 4 11 11.137 16.549 0.808 311.600 o
3 4 12 46.100 44.889 1.432 88.020 o
3 4 13 306.279 305.929 5.377 10.382 o
3 4 14 184.543 173.329 4.197 18.418 o
3 4 15 172.305 180.226 5.602 16.203 o
3 4 16 540.025 535.822 13.323 3.732 o
3 4 17 203.115 204.988 8.398 10.559 o
3 4 18 145.149 132.662 5.741 18.487 o
3 5 0 556.478 556.660 5.930 5.499 o
3 5 1 3461.710 3437.660 35.412 0.323 o
3 5 2 2137.790 2121.310 20.752 0.755 o
3 5 3 1778.550 1829.750 17.364 1.003 o
3 5 4 115.550 116.432 2.146 33.931 o
3 5 5 609.674 621.090 6.223 4.879 o
3 5 6 73.136 79.973 1.240 56.049 o
3 5 7 21.735 23.596 0.743 192.411 o
3 5 8 304.532 306.774 3.890 11.480 o
3 5 9 1101.510 1085.310 12.040 2.066 o
3 5 10 55.755 49.703 1.292 77.314 o
3 5 11 1.710 3.453 0.554 1450.760 o
3 5 12 790.427 778.663 9.456 3.265 o
3 5 13 1.956 3.510 0.895 953.368 o
3 5 14 692.689 695.389 19.915 2.136 o
3 5 15 873.835 893.878 20.838 1.753 o
3 5 16 0.586 -0.643 1.831 442.152 o
3 5 17 851.992 867.215 30.499 1.133 o
3 5 18 71.749 82.826 4.645 32.403 o
3 6 0 472.604 485.914 5.321 6.677 o
3 6 1 81.133 78.454 1.331 52.296 o
3 6 2 1594.980 1625.140 17.016 1.156 o
3 6 3 916.675 951.615 9.958 2.671 o
3 6 4 4102.850 4119.980 40.676 0.241 o
3 6 5 16.514 22.787 0.747 228.308 o
3 6 6 509.292 483.934 5.324 6.333 o
3 6 7 1077.390 1042.170 10.667 2.228 o
3 6 8 1258.520 1229.050 11.830 1.786 o
3 6 9 141.918 144.032 2.230 27.528 o
3 6 10 121.111 116.916 2.370 32.182 o
3 6 11 118.971 110.181 2.159 33.835 o
3 6 12 80.606 76.038 1.872 50.060 o
3 6 13 174.421 174.289 3.355 20.622 o
3 6 14 4.029 3.313 1.165 590.964 o
3 6 15 200.873 204.255 4.970 15.511 o
3 6 16 1006.530 995.562 25.256 1.318 o
3 6 17 6.639 7.609 2.466 183.682 o
3 6 18 463.179 438.415 18.014 2.987 o
3 7 0 102.440 102.598 1.661 39.932 o
3 7 1 976.614 954.413 9.967 2.542 o
3 7 2 232.943 228.600 2.719 16.343 o
3 7 3 4054.910 4059.910 41.660 0.242 o
3 7 4 157.992 162.488 2.941 23.267 o
3 7 5 2803.740 2826.730 29.591 0.456 o
3 7 6 34.679 34.151 1.692 106.581 o
3 7 7 286.908 305.326 3.849 11.999 o
3 7 8 858.982 869.682 8.797 3.022 o
3 7 9 172.198 173.978 2.389 22.482 o
3 7 10 41.477 45.223 1.781 87.550 o
3 7 11 1.906 1.631 0.531 1751.790 o
3 7 12 137.612 139.611 3.078 26.204 o
3 7 13 671.892 705.038 10.511 3.596 o
3 7 14 100.907 100.033 3.538 32.330 o
3 7 15 1941.670 1996.080 48.029 0.414 o
3 7 16 2.510 2.819 1.833 364.681 o
3 7 17 167.839 160.163 7.086 13.996 o
3 7 18 64.323 62.205 4.419 37.324 o
3 8 0 1621.230 1633.540 17.954 1.112 o
3 8 1 86.867 85.203 1.503 47.925 o
3 8 2 3864.950 3896.030 38.751 0.267 o
3 8 3 703.922 733.976 9.032 3.683 o
3 8 4 1898.110 1863.000 20.347 0.882 o
3 8 5 478.617 496.767 5.692 6.451 o
3 8 6 387.086 353.516 4.286 9.047 o
3 8 7 512.808 521.071 6.407 5.840 o
3 8 8 1075.830 1043.800 10.985 2.208 o
3 8 9 39.910 45.149 1.234 98.915 o
3 8 10 262.416 257.173 4.839 12.549 o
3 8 11 31.511 32.973 1.492 118.875 o
3 8 12 91.718 80.914 1.823 45.490 o
3 8 13 46.052 47.154 2.032 77.668 o
3 8 14 651.347 646.264 13.397 3.225 o
3 8 15 168.063 182.416 4.386 18.768 o
3 8 16 441.516 456.596 13.249 4.251 o
3 8 17 20.024 29.550 4.279 59.115 o
3 8 18 11.851 5.345 3.321 108.169 o
3 9 0 1.884 3.203 0.574 1406.570 o
3 9 1 644.028 619.720 7.396 4.469 o
3 9 2 335.341 357.095 4.496 9.851 o
3 9 3 1285.240 1287.270 14.958 1.576 o
3 9 4 109.298 118.427 1.963 35.547 o
3 9 5 6.181 8.123 0.553 601.454 o
3 9 6 1147.010 1132.030 11.566 2.000 o
3 9 7 2.569 2.119 0.544 1409.650 o
3 9 8 1692.640 1652.800 17.576 1.081 o
3 9 9 2360.600 2357.910 26.664 0.592 o
3 9 10 1176.490 1165.830 13.761 1.812 o
3 9 11 3141.290 3172.760 37.016 0.351 o
3 9 12 9.524 9.624 0.986 372.476 o
3 9 13 464.157 496.972 7.584 5.949 o
3 9 14 70.678 70.669 2.776 48.206 o
3 9 15 378.131 384.658 8.958 6.575 o
3 9 16 13.905 15.402 2.012 174.486 o
3 9 17 6.958 1.297 2.355 213.248 o
3 9 18 82.049 86.724 7.345 18.585 o
3 10 0 557.673 571.801 8.134 4.900 o
3 10 1 684.750 705.986 9.330 3.754 o
3 10 2 56.853 53.924 1.362 73.837 o
3 10 3 47.289 42.109 1.207 91.365 o
3 10 4 25.114 19.675 0.958 177.220 o
3 10 5 48.383 54.065 1.382 81.263 o
3 10 6 59.198 50.441 1.267 74.225 o
3 10 7 301.822 305.995 4.031 11.464 o
3 10 8 294.319 289.783 4.262 11.703 o
3 10 9 1256.920 1247.460 16.447 1.545 o
3 10 10 1623.910 1627.860 20.195 1.048 o
3 10 11 1193.350 1177.010 16.138 1.651 o
3 10 12 828.138 819.765 12.689 2.709 o
3 10 13 58.886 65.416 2.494 56.939 o
3 10 14 167.159 165.478 4.499 19.113 o
3 10 15 1.101 2.222 1.448 596.132 o
3 10 16 7.338 7.420 1.964 244.774 o
3 10 17 9.046 8.245 2.404 177.340 o
3 10 18 60.752 55.584 6.300 25.751 o
3 11 0 16.034 16.650 1.214 224.262 o
3 11 1 1108.080 1083.470 14.561 1.889 o
3 11 2 195.539 188.884 3.282 18.823 o
3 11 3 154.190 153.394 2.535 24.927 o
3 11 4 505.030 513.600 6.666 5.856 o
3 11 5 3.747 5.537 0.704 798.655 o
3 11 6 239.388 233.550 3.615 15.036 o
3 11 7 6.410 10.532 0.803 478.743 o
3 11 8 1012.590 978.628 12.558 2.241 o
3 11 9 435.262 443.858 7.248 6.554 o
3 11 10 529.806 521.223 7.929 5.281 o
3 11 11 1490.770 1509.650 20.367 1.137 o
3 11 12 114.150 113.391 3.222 30.535 o
3 11 13 611.740 632.532 10.204 4.010 o
3 11 14 22.454 23.288 1.710 146.618 o
3 11 15 14.217 15.151 2.181 160.797 o
3 11 16 93.902 96.752 4.237 30.230 o
3 11 17 3.510 3.527 2.103 275.832 o
3 12 0 750.512 764.108 13.549 2.822 o
3 12 1 73.645 86.568 2.763 44.654 o
3 12 2 151.152 145.489 3.636 23.066 o
3 12 3 141.730 133.824 2.973 26.347 o
3 12 4 85.303 82.570 1.943 46.730 o
3 12 5 312.814 298.851 4.522 10.940 o
3 12 6 313.782 313.968 4.440 10.799 o
3 12 7 1349.840 1357.130 16.138 1.439 o
3 12 8 80.068 76.642 2.468 46.252 o
3 12 9 17.196 21.691 1.608 174.947 o
3 12 10 123.179 114.398 3.461 28.301 o
3 12 11 421.491 441.427 8.675 6.094 o
3 12 12 846.922 832.204 19.224 1.954 o
3 12 13 61.119 66.309 3.623 44.528 o
3 12 14 95.414 83.782 4.971 27.261 o
3 12 15 32.968 36.981 4.159 53.444 o
3 12 16 105.539 99.320 5.880 21.767 o
3 12 17 1.343 4.959 3.557 114.139 o
3 13 0 162.127 174.754 5.838 16.326 o
3 13 1 402.709 399.364 9.031 6.264 o
3 13 2 429.644 443.087 9.829 5.559 o
3 13 3 9.218 9.368 1.725 254.916 o
3 13 4 550.300 549.605 8.539 4.900 o
3 13 5 306.891 308.465 5.231 10.452 o
3 13 6 260.130 270.668 4.643 12.608 o
3 13 7 1401.500 1427.860 17.204 1.331 o
3 13 8 39.047 39.463 1.765 94.421 o
3 13 9 523.988 527.233 9.091 4.961 o
3 13 10 34.879 30.554 1.969 102.009 o
3 13 11 365.364 361.534 9.028 6.762 o
3 13 12 9.134 5.826 2.226 202.359 o
3 13 13 103.877 102.377 5.372 23.694 o
3 13 14 102.254 97.622 5.428 23.833 o
3 13 15 31.418 34.036 4.041 56.700 o
3 13 16 63.092 57.994 4.925 34.065 o
3 14 0 445.152 440.792 9.930 5.425 o
3 14 1 289.818 276.219 6.456 10.147 o
3 14 2 1.207 0.551 1.382 688.617 o
3 14 3 363.922 357.676 7.683 7.542 o
3 14 4 446.773 444.735 13.108 4.298 o
3 14 5 43.066 40.338 2.004 84.449 o
3 14 6 1756.430 1728.420 22.729 0.905 o
3 14 7 80.797 82.775 2.763 43.078 o
3 14 8 244.943 233.144 5.168 13.098 o
3 14 9 6.700 8.880 1.226 389.160 o
3 14 10 215.167 208.512 4.828 15.039 o
3 14 11 99.102 105.279 4.442 27.973 o
3 14 12 25.887 23.181 2.788 95.555 o
3 14 13 231.944 243.811 8.212 9.862 o
3 14 14 44.645 54.243 5.731 31.404 o
3 14 15 338.252 361.743 10.766 6.071 o
3 14 16 81.894 88.468 8.335 15.626 o
3 15 0 167.568 175.465 5.019 17.710 o
3 15 1 100.162 93.812 3.770 31.830 o
3 15 2 133.002 146.230 4.515 22.206 o
3 15 3 301.392 305.938 7.072 9.168 o
3 15 4 474.178 490.392 9.984 5.076 o
3 15 5 1251.360 1223.540 20.269 1.366 o
3 15 6 12.007 13.848 1.732 214.397 o
3 15 7 605.130 637.096 10.158 4.037 o
3 15 8 44.109 48.024 2.357 73.673 o
3 15 9 389.072 415.794 10.454 5.665 o
3 15 10 49.331 47.691 2.768 63.684 o
3 15 11 65.189 62.454 4.174 39.097 o
3 15 12 79.754 67.668 4.615 32.522 o
3 15 13 43.819 44.215 4.122 48.375 o
3 15 14 779.876 799.032 30.468 1.175 o
3 15 15 58.671 52.625 4.648 37.669 o
3 16 0 46.450 40.489 3.782 52.517 o
3 16 1 2.241 -0.433 1.562 525.225 o
3 16 2 72.157 78.360 4.344 34.693 o
3 16 3 48.056 43.704 3.685 52.486 o
3 16 4 758.919 759.159 14.269 2.710 o
3 16 5 251.634 240.864 8.473 9.295 o
3 16 6 260.612 255.996 6.356 11.078 o
3 16 7 423.455 402.142 7.962 6.555 o
3 16 8 85.465 77.765 3.035 40.688 o
3 16 9 36.328 42.677 3.211 66.224 o
3 16 10 283.689 282.441 8.837 8.222 o
3 16 11 22.809 26.293 3.380 79.287 o
3 16 12 52.663 53.994 4.990 35.871 o
3 16 13 202.125 219.316 8.081 10.821 o
3 17 1 6.089 2.646 2.404 207.783 o
3 17 2 72.882 79.616 3.819 38.097 o
3 17 3 812.590 832.113 15.636 2.377 o
3 17 4 36.834 41.994 4.024 52.784 o
3 17 5 449.409 452.907 12.221 4.555 o
3 17 6 28.677 31.883 3.456 70.292 o
3 17 7 42.918 44.768 3.087 63.558 o
3 17 8 60.075 58.795 3.285 49.483 o
3 17 9 88.625 97.451 4.804 28.067 o
3 17 10 38.652 30.833 3.528 62.693 o
3 17 11 95.154 81.116 5.192 26.389 o
3 18 6 90.359 91.179 5.480 25.046 o
3 18 7 58.607 65.253 5.894 27.755 o
4 -14 0 20.411 20.850 4.754 52.298 o
4 -14 1 162.896 166.610 8.542 11.636 o
4 -14 2 5.455 7.467 3.224 124.033 o
4 -13 0 636.778 649.195 15.835 2.833 o
4 -13 1 84.237 85.302 4.660 30.212 o
4 -13 2 147.030 146.983 6.205 16.891 o
4 -13 3 79.600 84.358 5.081 28.603 o
4 -13 4 5.359 8.185 2.615 172.598 o
4 -12 0 276.042 294.185 7.438 9.390 o
4 -12 1 858.152 871.581 18.459 1.992 o
4 -12 2 86.865 85.639 4.562 30.351 o
4 -12 3 99.116 104.386 5.323 24.233 o
4 -12 4 40.477 37.135 3.585 58.985 o
4 -12 5 72.249 79.219 5.809 25.930 o
4 -12 6 44.533 50.331 3.906 49.715 o
4 -11 0 72.202 77.298 3.066 44.259 o
4 -11 1 131.968 130.482 4.160 24.062 o
4 -11 2 294.928 292.201 6.728 9.671 o
4 -11 3 276.164 284.253 7.735 9.217 o
4 -11 4 19.705 17.402 2.568 119.432 o
4 -11 5 189.232 179.962 6.602 13.782 o
4 -11 6 1.119 1.558 2.106 317.400 o
4 -11 7 312.664 322.936 8.054 8.158 o
4 -11 8 76.325 85.610 3.968 35.705 o
4 -10 0 6.527 7.576 1.392 365.882 o
4 -10 1 356.115 365.603 6.988 7.988 o
4 -10 2 152.984 145.775 3.847 22.365 o
4 -10 3 80.242 81.101 3.406 39.102 o
4 -10 4 424.384 414.179 7.717 6.598 o
4 -10 5 15.424 19.079 2.019 160.292 o
4 -10 6 1045.940 1059.530 26.375 1.221 o
4 -10 7 0.176 3.853 1.736 443.200 o
4 -10 8 456.502 480.335 10.672 4.972 o
4 -10 9 150.488 148.022 5.100 19.320 o
4 -9 0 0.889 2.801 1.090 910.827 o
4 -9 1 902.350 899.587 13.367 2.416 o
4 -9 2 59.580 63.488 2.157 60.593 o
4 -9 3 850.567 870.612 12.922 2.585 o
4 -9 4 3.222 2.790 1.189 634.472 o
4 -9 5 1152.720 1134.660 18.383 1.575 o
4 -9 6 42.015 48.371 2.499 72.812 o
4 -9 7 444.590 445.294 9.163 5.708 o
4 -9 8 49.620 52.552 2.796 61.678 o
4 -9 9 60.893 59.536 3.089 51.079 o
4 -9 10 36.052 40.895 2.626 78.701 o
4 -8 0 344.926 343.664 5.265 9.349 o
4 -8 1 363.734 368.345 5.567 8.663 o
4 -8 2 807.934 819.265 11.604 2.888 o
4 -8 3 273.422 277.421 4.799 11.987 o
4 -8 4 715.197 725.470 10.893 3.361 o
4 -8 5 4.646 6.548 1.144 504.945 o
4 -8 6 2147.260 2203.620 37.824 0.500 o
4 -8 7 310.637 320.296 9.358 7.316 o
4 -8 8 564.931 578.049 10.482 4.256 o
4 -8 9 40.425 35.042 2.316 83.841 o
4 -8 10 162.157 177.522 5.087 17.805 o
4 -8 11 0.024 3.398 2.054 334.832 o
4 -7 0 234.925 221.091 3.480 15.642 o
4 -7 1 1834.450 1855.650 21.667 0.879 o
4 -7 2 364.554 362.063 5.726 8.611 o
4 -7 3 873.802 899.967 11.298 2.685 o
4 -7 4 18.694 27.080 1.340 171.944 o
4 -7 5 973.466 985.503 13.478 2.219 o
4 -7 6 426.268 448.689 6.964 6.733 o
4 -7 7 135.382 135.075 3.240 26.260 o
4 -7 8 82.207 80.841 3.071 40.900 o
4 -7 9 272.492 273.579 6.234 10.733 o
4 -7 10 19.076 20.329 2.295 130.985 o
4 -7 11 95.301 93.489 4.257 30.162 o
4 -7 12 28.772 21.500 3.094 83.790 o
4 -6 0 747.402 755.072 8.711 3.541 o
4 -6 1 77.193 84.595 1.833 49.955 o
4 -6 2 2125.940 2152.870 23.374 0.713 o
4 -6 3 415.305 405.417 6.079 7.462 o
4 -6 4 1423.130 1439.280 16.352 1.345 o
4 -6 5 1208.180 1193.790 13.748 1.762 o
4 -6 6 254.438 270.897 4.980 12.441 o
4 -6 7 755.734 766.049 10.824 3.195 o
4 -6 8 181.227 189.874 4.695 17.232 o
4 -6 9 36.418 39.803 1.965 93.379 o
4 -6 10 193.045 209.985 9.405 9.523 o
4 -6 11 162.838 148.879 6.926 14.667 o
4 -6 12 430.047 413.521 8.890 6.047 o
4 -6 13 291.528 272.365 7.499 9.263 o
4 -5 0 50.801 57.184 1.337 77.954 o
4 -5 1 727.379 742.377 8.122 3.720 o
4 -5 2 22.850 26.526 0.980 171.222 o
4 -5 3 706.170 701.025 7.626 3.959 o
4 -5 4 333.875 354.821 4.484 9.909 o
4 -5 5 586.452 591.779 6.711 5.006 o
4 -5 6 520.403 545.691 7.999 5.242 o
4 -5 7 71.227 67.373 2.051 54.639 o
4 -5 8 24.363 28.248 1.571 139.522 o
4 -5 9 581.844 572.645 9.695 4.384 o
4 -5 10 165.076 173.464 3.970 20.103 o
4 -5 11 360.150 345.093 7.260 7.909 o
4 -5 12 603.344 624.306 12.481 3.574 o
4 -5 13 864.299 886.096 16.975 2.120 o
4 -5 14 41.991 39.925 3.001 67.158 o
4 -4 0 630.686 647.932 6.254 4.676 o
4 -4 1 506.301 487.463 5.077 6.412 o
4 -4 2 199.977 201.834 2.592 19.076 o
4 -4 3 905.623 906.964 9.806 2.759 o
4 -4 4 864.627 868.536 9.198 2.966 o
4 -4 5 14.344 21.304 0.832 247.288 o
4 -4 6 721.838 755.309 10.181 3.407 o
4 -4 7 126.274 133.441 2.833 28.706 o
4 -4 8 726.781 771.097 10.769 3.279 o
4 -4 9 127.736 132.377 3.307 27.116 o
4 -4 10 36.391 49.785 2.127 84.169 o
4 -4 11 526.004 499.332 8.355 5.251 o
4 -4 12 590.663 577.408 11.727 3.860 o
4 -4 13 97.153 85.374 4.644 28.536 o
4 -4 14 178.968 158.489 4.912 17.770 o
4 -4 15 58.812 57.808 4.231 40.722 o
4 -3 0 74.869 82.623 1.438 53.585 o
4 -3 1 1125.400 1105.690 10.179 2.134 o
4 -3 2 809.578 812.009 7.647 3.376 o
4 -3 3 614.463 607.659 6.359 4.864 o
4 -3 4 80.327 74.041 1.323 53.653 o
4 -3 5 1078.290 1076.260 11.283 2.158 o
4 -3 6 378.816 350.050 4.958 8.889 o
4 -3 7 73.203 63.078 2.140 53.996 o
4 -3 8 273.262 270.141 4.542 12.324 o
4 -3 9 142.646 160.730 3.652 23.107 o
4 -3 10 504.378 526.113 8.318 5.315 o
4 -3 11 752.345 730.782 11.524 3.151 o
4 -3 12 19.270 28.113 2.010 134.516 o
4 -3 13 1148.700 1143.130 21.259 1.410 o
4 -3 14 1.164 0.802 1.326 732.325 o
4 -3 15 264.894 274.303 7.539 9.664 o
4 -2 0 6152.730 6325.130 55.435 0.120 o
4 -2 1 328.179 333.799 3.498 10.804 o
4 -2 2 1429.560 1412.230 12.706 1.489 o
4 -2 3 993.995 994.463 9.190 2.530 o
4 -2 4 356.233 342.743 3.816 9.939 o
4 -2 5 669.375 707.654 8.384 3.973 o
4 -2 6 1162.890 1208.040 13.502 1.819 o
4 -2 7 0.609 0.951 0.651 2324.790 o
4 -2 8 2.713 6.781 0.858 741.244 o
4 -2 9 33.420 30.802 1.502 116.907 o
4 -2 10 650.770 621.985 9.512 4.016 o
4 -2 11 650.447 643.905 10.107 3.857 o
4 -2 12 780.780 762.946 14.864 2.585 o
4 -2 13 60.483 53.655 2.753 56.199 o
4 -2 14 839.921 784.627 15.394 2.399 o
4 -2 15 8.705 6.599 1.563 302.619 o
4 -2 16 129.555 125.015 5.430 20.566 o
4 -1 0 1761.980 1747.230 14.431 1.098 o
4 -1 1 4876.670 4922.590 43.313 0.186 o
4 -1 2 432.866 429.728 4.464 7.731 o
4 -1 3 30.492 28.433 0.730 146.476 o
4 -1 4 801.452 783.043 7.436 3.475 o
4 -1 5 5.279 6.632 0.464 731.166 o
4 -1 6 917.468 890.438 9.990 2.733 o
4 -1 7 2923.490 2916.340 31.286 0.423 o
4 -1 8 369.215 365.906 4.477 9.157 o
4 -1 9 2690.190 2669.400 32.255 0.458 o
4 -1 10 209.458 194.687 4.171 16.555 o
4 -1 11 374.662 373.440 6.881 7.761 o
4 -1 12 11.729 7.519 1.758 236.595 o
4 -1 13 161.581 179.776 5.010 17.938 o
4 -1 14 2.229 2.161 1.339 611.293 o
4 -1 15 422.540 436.314 9.475 5.774 o
4 -1 16 152.102 139.591 5.167 19.316 o
4 0 0 819.202 853.503 7.348 3.312 o
4 0 1 765.557 740.346 6.788 3.760 o
4 0 2 159.901 158.464 1.951 25.117 o
4 0 3 12.477 14.225 0.514 335.289 o
4 0 4 240.064 239.616 2.601 15.849 o
4 0 5 129.140 145.474 1.866 29.984 o
4 0 6 8.176 13.186 0.626 421.909 o
4 0 7 2357.880 2423.050 23.902 0.620 o
4 0 8 3736.210 3959.420 39.077 0.271 o
4 0 9 514.826 502.920 5.924 6.034 o
4 0 10 2016.450 2100.490 27.642 0.678 o
4 0 11 8.539 5.113 1.184 400.480 o
4 0 12 360.307 352.599 7.390 7.784 o
4 0 13 2.959 6.335 1.497 429.047 o
4 0 14 115.235 99.200 3.359 30.902 o
4 0 15 4.217 2.043 1.717 375.758 o
4 0 16 54.139 50.006 3.561 50.344 o
4 0 17 152.827 169.672 6.075 16.377 o
4 1 0 514.526 522.310 4.886 6.226 o
4 1 1 2.628 3.497 0.365 1407.280 o
4 1 2 0.608 -0.124 0.319 6546.110 o
4 1 3 515.022 543.402 5.447 5.990 o
4 1 4 4089.760 4182.700 34.851 0.258 o
4 1 5 751.333 758.106 7.112 3.739 o
4 1 6 1181.920 1197.800 11.385 1.921 o
4 1 7 2383.920 2361.840 23.243 0.629 o
4 1 8 76.066 80.603 1.936 50.547 o
4 1 9 3672.250 3617.930 36.323 0.297 o
4 1 10 514.248 482.547 7.408 5.678 o
4 1 11 1420.070 1367.990 21.609 1.166 o
4 1 12 101.834 117.471 3.581 30.605 o
4 1 13 28.657 21.873 1.802 127.614 o
4 1 14 351.998 348.475 7.366 7.929 o
4 1 15 11.540 13.809 2.185 173.980 o
4 1 16 31.695 22.656 2.584 94.625 o
4 1 17 2.092 2.398 2.000 326.092 o
4 2 0 1140.020 1163.260 10.993 2.022 o
4 2 1 604.717 595.992 5.576 5.110 o
4 2 2 1.784 3.387 0.372 1707.690 o
4 2 3 49.623 48.859 0.926 87.597 o
4 2 4 330.933 334.787 3.833 10.548 o
4 2 5 650.968 677.405 6.627 4.427 o
4 2 6 69.694 65.600 1.223 61.846 o
4 2 7 4501.410 4590.600 40.809 0.212 o
4 2 8 1844.870 1959.450 19.082 0.910 o
4 2 9 15.430 14.876 0.649 280.932 o
4 2 10 1220.690 1270.580 14.263 1.681 o
4 2 11 3.229 3.357 0.758 931.425 o
4 2 12 118.995 118.451 2.927 30.517 o
4 2 13 23.854 21.490 1.682 146.346 o
4 2 14 75.630 85.543 3.324 40.256 o
4 2 15 203.711 217.044 6.757 12.543 o
4 2 16 31.080 32.873 2.853 82.099 o
4 2 17 49.663 51.404 3.601 51.342 o
4 3 0 3586.120 3673.570 34.778 0.307 o
4 3 1 1041.260 1053.160 9.970 2.329 o
4 3 2 816.614 881.593 8.014 3.207 o
4 3 3 1687.590 1750.330 15.127 1.121 o
4 3 4 181.499 190.010 2.346 21.120 o
4 3 5 879.329 904.667 8.631 2.940 o
4 3 6 14.748 13.215 0.988 270.243 o
4 3 7 1782.750 1750.960 18.142 1.000 o
4 3 8 144.510 142.741 1.873 28.012 o
4 3 9 371.959 343.810 4.153 9.463 o
4 3 10 12.741 22.186 1.276 223.027 o
4 3 11 197.444 193.333 2.938 19.060 o
4 3 12 1.009 2.359 0.750 1476.340 o
4 3 13 195.076 173.486 4.620 17.076 o
4 3 14 125.420 133.009 4.130 24.677 o
4 3 15 18.892 15.409 2.121 148.188 o
4 3 16 407.307 373.499 10.798 5.536 o
4 3 17 50.236 49.982 3.613 51.241 o
4 3 18 478.665 440.072 20.114 2.562 o
4 4 0 401.357 404.759 4.250 8.425 o
4 4 1 3066.070 3038.690 29.169 0.414 o
4 4 2 67.681 69.185 1.209 62.063 o
4 4 3 1561.450 1605.290 15.127 1.239 o
4 4 4 947.412 954.755 8.976 2.687 o
4 4 5 114.299 115.760 1.563 35.959 o
4 4 6 124.320 132.688 1.735 32.056 o
4 4 7 956.466 935.307 9.196 2.670 o
4 4 8 195.170 223.157 2.788 18.469 o
4 4 9 925.976 876.146 8.776 2.845 o
4 4 10 21.027 23.073 1.075 183.575 o
4 4 11 628.968 586.234 7.410 4.631 o
4 4 12 5.330 7.549 0.948 530.464 o
4 4 13 145.293 145.238 3.530 23.892 o
4 4 14 334.571 308.469 6.914 8.741 o
4 4 15 371.083 394.949 9.351 6.395 o
4 4 16 8.068 7.370 2.169 211.102 o
4 4 17 796.489 810.841 18.591 2.088 o
4 4 18 229.954 234.052 9.485 8.713 o
4 5 0 3346.000 3358.050 30.460 0.361 o
4 5 1 1721.820 1704.650 17.853 1.047 o
4 5 2 1687.830 1745.120 17.188 1.070 o
4 5 3 6731.170 6956.490 64.182 0.099 o
4 5 4 1873.630 1878.980 18.008 0.937 o
4 5 5 1357.610 1385.220 13.039 1.551 o
4 5 6 671.477 688.327 6.589 4.306 o
4 5 7 133.596 126.934 1.714 31.055 o
4 5 8 3.002 5.228 0.717 881.059 o
4 5 9 144.164 129.587 1.940 28.810 o
4 5 10 1352.120 1430.740 15.789 1.423 o
4 5 11 26.686 31.052 1.113 144.579 o
4 5 12 1763.030 1813.470 22.978 0.882 o
4 5 13 13.261 11.318 1.167 277.825 o
4 5 14 1046.460 1042.560 19.956 1.604 o
4 5 15 68.811 68.395 4.666 33.992 o
4 5 16 498.723 482.397 11.173 4.588 o
4 5 17 122.910 127.263 6.693 17.343 o
4 5 18 212.334 213.330 7.423 11.486 o
4 6 0 1383.510 1409.520 14.928 1.442 o
4 6 1 319.848 316.980 5.607 9.832 o
4 6 2 1697.180 1719.130 18.464 1.039 o
4 6 3 4289.340 4290.270 39.961 0.230 o
4 6 4 1883.890 1928.680 18.939 0.904 o
4 6 5 311.022 314.754 3.975 11.161 o
4 6 6 235.430 245.430 3.180 15.396 o
4 6 7 769.162 761.848 7.420 3.627 o
4 6 8 222.889 226.216 2.744 16.883 o
4 6 9 746.807 724.789 8.820 3.580 o
4 6 10 100.701 104.011 1.923 39.235 o
4 6 11 1823.680 1785.070 20.657 0.918 o
4 6 12 114.566 114.048 2.678 32.484 o
4 6 13 458.719 458.971 6.593 6.514 o
4 6 14 482.392 470.320 8.315 5.658 o
4 6 15 412.095 410.240 16.263 3.551 o
4 6 16 41.919 46.066 3.306 60.283 o
4 6 17 169.963 182.692 9.043 10.610 o
4 6 18 113.656 123.838 6.261 19.146 o
4 7 0 505.501 500.982 5.821 6.151 o
4 7 1 2745.260 2732.420 28.157 0.482 o
4 7 2 536.580 524.860 6.246 5.685 o
4 7 3 4190.900 4219.220 43.407 0.227 o
4 7 4 555.377 559.707 6.118 5.452 o
4 7 5 1397.230 1359.860 14.018 1.488 o
4 7 6 523.929 537.458 6.342 5.708 o
4 7 7 567.884 550.598 5.881 5.450 o
4 7 8 10.767 17.225 0.919 300.358 o
4 7 9 496.601 513.534 5.736 6.198 o
4 7 10 811.108 854.308 10.121 3.019 o
4 7 11 162.308 154.992 2.645 23.810 o
4 7 12 854.384 869.936 12.198 2.659 o
4 7 13 57.427 60.031 2.089 63.592 o
4 7 14 1143.100 1163.290 17.485 1.625 o
4 7 15 292.731 305.880 9.002 7.841 o
4 7 16 316.614 322.120 8.867 7.563 o
4 7 17 216.381 220.661 8.335 10.226 o
4 7 18 92.713 104.965 5.746 23.078 o
4 8 0 3107.240 3126.220 32.821 0.381 o
4 8 1 133.788 130.992 2.028 30.000 o
4 8 2 2027.370 2036.170 23.122 0.760 o
4 8 3 71.851 68.609 1.715 56.580 o
4 8 4 893.237 897.429 9.320 2.847 o
4 8 5 26.495 32.488 1.041 145.043 o
4 8 6 414.946 419.077 4.982 7.843 o
4 8 7 890.819 835.993 9.114 2.950 o
4 8 8 48.857 54.893 1.546 78.418 o
4 8 9 225.384 213.759 3.182 16.599 o
4 8 10 257.086 264.178 3.671 13.720 o
4 8 11 242.662 244.677 4.005 14.273 o
4 8 12 207.599 206.155 3.682 17.065 o
4 8 13 344.050 350.478 5.873 8.938 o
4 8 14 744.898 734.670 12.791 2.977 o
4 8 15 538.227 542.314 12.608 3.903 o
4 8 16 6.178 7.347 1.891 268.112 o
4 8 17 130.806 123.691 11.370 8.809 o
4 8 18 0.054 2.486 3.021 163.627 o
4 9 0 251.461 260.446 4.114 13.563 o
4 9 1 1093.950 1076.570 13.078 2.012 o
4 9 2 52.938 55.927 1.383 76.116 o
4 9 3 468.711 455.318 5.904 6.678 o
4 9 4 26.411 29.082 1.155 147.196 o
4 9 5 13.687 14.106 0.752 298.977 o
4 9 6 263.963 277.294 3.590 13.327 o
4 9 7 145.019 150.444 2.299 26.606 o
4 9 8 188.745 201.118 3.019 19.256 o
4 9 9 112.485 102.009 2.633 34.106 o
4 9 10 1182.790 1193.510 17.430 1.579 o
4 9 11 9.662 13.770 1.117 314.201 o
4 9 12 1199.390 1202.350 16.684 1.603 o
4 9 13 314.144 323.045 5.200 10.171 o
4 9 14 739.918 752.220 12.539 3.005 o
4 9 15 417.553 423.180 9.025 6.050 o
4 9 16 244.275 242.240 8.146 9.726 o
4 9 17 6.799 9.524 3.410 108.636 o
4 9 18 71.164 69.114 5.983 25.678 o
4 10 0 1305.740 1318.910 17.488 1.427 o
4 10 1 451.415 450.954 6.762 6.558 o
4 10 2 93.908 83.483 2.083 43.122 o
4 10 3 397.391 388.250 5.041 8.272 o
4 10 4 404.112 394.515 5.179 8.072 o
4 10 5 4.973 3.832 0.713 761.203 o
4 10 6 28.710 28.710 1.117 141.860 o
4 10 7 2908.000 2918.070 31.290 0.424 o
4 10 8 212.946 208.129 3.481 17.008 o
4 10 9 2491.750 2507.960 27.814 0.542 o
4 10 10 1551.560 1556.570 20.810 1.080 o
4 10 11 2.887 2.967 0.997 788.001 o
4 10 12 100.722 94.942 2.762 36.607 o
4 10 13 364.232 370.915 6.456 8.147 o
4 10 14 240.376 250.991 5.030 13.117 o
4 10 15 57.011 58.428 3.065 53.175 o
4 10 16 0.380 -2.675 2.061 355.473 o
4 10 17 7.017 8.973 3.104 126.507 o
4 10 18 117.875 115.109 7.889 14.886 o
4 11 0 85.238 84.011 3.425 37.499 o
4 11 1 134.639 145.793 3.744 24.311 o
4 11 2 303.543 313.233 5.064 10.596 o
4 11 3 98.256 87.460 1.982 41.792 o
4 11 4 283.255 297.463 4.707 11.541 o
4 11 5 0.150 0.270 0.611 3535.000 o
4 11 6 375.772 397.017 5.544 8.283 o
4 11 7 449.788 434.738 6.663 6.690 o
4 11 8 2087.250 2096.760 29.163 0.639 o
4 11 9 46.571 52.762 1.787 78.332 o
4 11 10 1806.830 1796.460 24.849 0.828 o
4 11 11 717.199 715.515 12.319 3.143 o
4 11 12 535.447 527.483 9.250 4.851 o
4 11 13 35.416 35.754 1.977 97.179 o
4 11 14 167.328 169.906 4.076 19.850 o
4 11 15 15.389 17.625 2.776 117.877 o
4 11 16 7.641 10.748 2.419 176.589 o
4 11 17 0.165 -0.679 2.520 241.107 o
4 12 0 350.912 372.957 8.521 7.127 o
4 12 1 305.890 300.747 7.359 8.919 o
4 12 2 225.336 209.986 5.703 13.433 o
4 12 3 441.490 421.851 7.372 6.548 o
4 12 4 4.948 6.725 0.961 559.540 o
4 12 5 185.665 176.420 3.627 19.283 o
4 12 6 36.044 36.757 1.547 105.550 o
4 12 7 643.344 628.011 9.616 4.013 o
4 12 8 88.856 79.339 2.540 42.659 o
4 12 9 110.128 111.193 5.359 22.815 o
4 12 10 212.651 200.565 4.771 15.389 o
4 12 11 172.891 167.841 5.196 17.271 o
4 12 12 19.401 24.760 3.657 75.359 o
4 12 13 732.422 728.859 20.043 2.056 o
4 12 14 58.800 61.645 4.326 39.404 o
4 12 15 234.337 235.831 9.282 8.829 o
4 12 16 49.439 49.805 4.726 39.358 o
4 12 17 145.069 147.441 9.152 11.323 o
4 13 0 615.080 612.984 12.744 3.501 o
4 13 1 201.337 213.492 5.948 13.829 o
4 13 2 77.076 80.986 3.594 38.572 o
4 13 3 119.998 111.319 4.832 23.836 o
4 13 4 123.653 132.061 3.553 26.825 o
4 13 5 138.785 134.543 3.342 25.616 o
4 13 6 888.205 900.512 12.797 2.499 o
4 13 7 30.238 34.323 1.600 117.082 o
4 13 8 321.533 335.559 6.157 9.252 o
4 13 9 611.626 637.536 13.156 3.392 o
4 13 10 248.288 245.556 5.288 12.670 o
4 13 11 110.677 103.256 5.259 23.479 o
4 13 12 445.249 418.991 11.345 4.962 o
4 13 13 216.733 218.319 7.549 11.169 o
4 13 14 15.982 13.067 2.716 124.582 o
4 13 15 96.804 90.310 6.197 21.593 o
4 13 16 53.161 50.942 5.423 32.621 o
4 14 0 17.216 16.102 2.539 127.875 o
4 14 1 306.344 304.659 7.693 8.631 o
4 14 2 349.006 342.322 8.309 7.435 o
4 14 3 403.431 381.140 9.039 6.330 o
4 14 4 23.332 26.670 2.478 107.681 o
4 14 5 212.865 197.361 4.273 16.178 o
4 14 6 273.613 271.774 5.668 11.257 o
4 14 7 248.592 238.700 4.872 13.227 o
4 14 8 134.552 125.926 3.011 27.582 o
4 14 9 63.024 66.255 2.344 56.213 o
4 14 10 103.859 100.800 3.940 29.924 o
4 14 11 79.715 80.874 4.353 33.061 o
4 14 12 15.106 14.905 2.422 141.844 o
4 14 13 50.317 56.458 4.342 42.048 o
4 14 14 29.465 24.842 3.291 76.341 o
4 14 15 233.118 237.172 8.364 9.743 o
4 15 0 74.703 71.740 4.324 34.976 o
4 15 1 576.822 590.548 14.553 3.273 o
4 15 2 114.372 121.825 4.833 23.868 o
4 15 3 118.621 131.190 4.871 22.939 o
4 15 4 2148.490 2173.550 35.596 0.530 o
4 15 5 127.260 129.715 3.804 25.722 o
4 15 6 717.181 731.818 11.769 3.207 o
4 15 7 165.589 164.612 3.936 20.450 o
4 15 8 5.550 4.631 1.363 429.206 o
4 15 9 0.059 -0.657 1.072 1324.690 o
4 15 10 32.910 30.804 2.415 92.578 o
4 15 11 3.436 2.041 2.016 305.368 o
4 15 12 14.023 14.927 2.818 121.284 o
4 15 13 151.959 151.315 6.804 15.277 o
4 15 14 112.012 108.653 6.025 20.470 o
4 16 0 19.992 18.366 2.604 116.183 o
4 16 1 96.374 85.721 4.903 27.357 o
4 16 2 8.014 7.553 2.227 203.753 o
4 16 3 1072.550 1055.070 18.872 1.648 o
4 16 4 12.869 15.278 2.315 155.638 o
4 16 5 674.148 661.720 14.170 3.015 o
4 16 6 232.857 226.773 5.909 12.677 o
4 16 7 46.897 45.945 2.502 69.958 o
4 16 8 19.226 21.779 2.160 135.703 o
4 16 9 74.091 75.558 3.709 39.092 o
4 16 10 9.767 9.814 2.762 141.689 o
4 16 11 31.823 29.658 3.501 67.894 o
4 16 12 405.037 418.467 13.550 4.377 o
4 16 13 1.555 -0.805 2.452 242.275 o
4 17 2 271.872 294.304 20.017 3.030 o
4 17 3 65.726 59.362 3.912 41.581 o
4 17 4 1168.960 1236.990 21.895 1.333 o
4 17 5 11.479 11.887 2.396 160.587 o
4 17 6 54.802 59.426 3.846 45.352 o
4 17 7 40.846 34.953 2.827 73.038 o
4 17 8 85.916 86.870 3.789 34.837 o
4 17 9 43.206 39.671 3.377 60.200 o
4 17 10 136.715 132.774 6.432 17.193 o
4 17 11 121.630 121.379 6.352 18.491 o
5 -13 0 152.756 166.015 7.473 13.692 o
5 -13 1 60.262 62.303 4.989 33.709 o
5 -13 2 13.035 14.566 3.374 96.999 o
5 -12 0 265.651 261.901 9.977 7.682 o
5 -12 1 76.770 73.654 5.247 28.736 o
5 -12 2 81.290 84.403 5.405 26.715 o
5 -12 3 11.239 10.079 2.376 166.641 o
5 -12 4 142.579 137.777 5.809 18.314 o
5 -11 0 105.504 115.853 5.180 23.676 o
5 -11 1 25.604 25.924 3.321 78.499 o
5 -11 2 44.691 45.540 4.925 39.028 o
5 -11 3 1.978 0.002 1.925 371.898 o
5 -11 4 152.425 157.244 5.828 17.232 o
5 -11 5 612.186 611.405 14.119 3.239 o
5 -11 6 23.383 20.850 2.966 94.403 o
5 -10 0 129.387 130.995 4.317 23.788 o
5 -10 1 14.547 15.820 2.337 147.613 o
5 -10 2 139.845 141.173 5.892 18.162 o
5 -10 3 205.434 194.265 6.084 13.813 o
5 -10 4 313.172 304.433 12.250 5.675 o
5 -10 5 664.486 663.708 14.867 2.919 o
5 -10 6 193.761 206.284 7.146 12.420 o
5 -10 7 101.830 105.995 5.262 24.149 o
5 -10 8 796.473 831.356 19.405 1.993 o
5 -9 0 93.239 95.581 4.070 31.266 o
5 -9 1 188.488 191.711 4.838 16.572 o
5 -9 2 801.977 826.101 15.861 2.373 o
5 -9 3 905.117 926.335 28.460 1.207 o
5 -9 4 600.746 606.026 14.185 3.263 o
5 -9 5 1180.220 1223.180 29.170 1.007 o
5 -9 6 34.518 27.856 2.964 78.499 o
5 -9 7 718.139 688.554 17.962 2.348 o
5 -9 8 128.058 136.256 4.598 22.788 o
5 -9 9 116.631 114.699 4.281 26.028 o
5 -8 0 456.457 486.134 8.439 5.746 o
5 -8 1 121.906 115.439 3.266 29.103 o
5 -8 2 66.400 70.391 2.687 50.632 o
5 -8 3 414.962 394.929 8.161 6.576 o
5 -8 4 495.563 486.466 10.538 4.790 o
5 -8 5 826.399 824.512 13.317 2.632 o
5 -8 6 635.669 641.885 10.905 3.757 o
5 -8 7 117.376 109.926 4.648 24.826 o
5 -8 8 413.891 433.156 9.706 5.752 o
5 -8 9 36.924 39.197 2.816 74.730 o
5 -8 10 2.117 1.462 1.642 463.455 o
5 -7 0 1263.800 1275.130 15.594 1.570 o
5 -7 1 74.294 79.053 2.484 47.711 o
5 -7 2 3.519 6.446 1.177 536.952 o
5 -7 3 33.312 44.595 1.944 94.786 o
5 -7 4 80.516 76.907 2.677 44.627 o
5 -7 5 1176.950 1198.050 18.510 1.522 o
5 -7 6 12.851 7.656 1.716 232.447 o
5 -7 7 1334.100 1285.580 19.633 1.321 o
5 -7 8 2.882 2.788 1.468 497.586 o
5 -7 9 10.811 14.846 1.979 193.849 o
5 -7 10 1.158 0.556 1.465 625.779 o
5 -7 11 8.717 7.909 2.083 215.926 o
5 -7 12 83.927 91.826 5.473 25.700 o
5 -6 0 260.059 267.456 3.959 13.301 o
5 -6 1 487.951 483.169 6.470 6.183 o
5 -6 2 41.042 36.454 1.326 102.221 o
5 -6 3 3.178 4.860 0.827 803.695 o
5 -6 4 45.977 39.649 1.583 88.921 o
5 -6 5 13.709 19.233 1.357 219.842 o
5 -6 6 252.541 261.976 6.254 11.302 o
5 -6 7 0.850 -0.427 1.107 1091.210 o
5 -6 8 347.180 375.053 7.128 7.962 o
5 -6 9 252.781 242.533 9.554 8.292 o
5 -6 10 22.612 23.716 2.192 123.497 o
5 -6 11 71.665 68.906 3.352 43.373 o
5 -6 12 29.722 37.350 2.513 89.860 o
5 -5 0 1408.210 1405.360 15.700 1.394 o
5 -5 1 1776.360 1795.730 18.928 0.975 o
5 -5 2 137.231 130.309 2.305 28.881 o
5 -5 3 286.066 305.638 4.204 11.756 o
5 -5 4 2.077 8.296 1.610 388.723 o
5 -5 5 89.455 100.554 2.819 38.197 o
5 -5 6 100.816 118.860 3.661 30.305 o
5 -5 7 315.689 310.408 7.054 8.918 o
5 -5 8 299.753 291.444 6.433 9.829 o
5 -5 9 17.096 19.812 1.931 158.526 o
5 -5 10 551.207 586.055 13.843 3.500 o
5 -5 11 0.438 0.403 1.326 810.617 o
5 -5 12 883.826 911.108 17.672 2.012 o
5 -5 13 2.600 2.183 1.549 479.511 o
5 -4 0 2515.190 2502.810 24.637 0.572 o
5 -4 1 352.119 332.027 3.987 10.044 o
5 -4 2 1126.490 1083.790 11.560 2.063 o
5 -4 3 268.738 269.826 4.102 12.856 o
5 -4 4 6.077 4.544 0.650 681.707 o
5 -4 5 200.236 231.680 3.506 17.024 o
5 -4 6 339.086 338.889 6.843 8.495 o
5 -4 7 996.902 1039.040 19.720 1.664 o
5 -4 8 374.171 401.679 8.025 7.005 o
5 -4 9 374.079 365.204 7.554 7.453 o
5 -4 10 108.141 111.870 5.062 24.064 o
5 -4 11 433.231 405.325 9.865 5.648 o
5 -4 12 0.682 1.707 1.412 660.471 o
5 -4 13 209.685 191.203 5.515 14.579 o
5 -4 14 131.408 111.921 5.111 21.898 o
5 -3 0 400.661 398.302 4.410 8.420 o
5 -3 1 725.970 749.247 7.021 3.868 o
5 -3 2 197.568 198.159 2.659 19.269 o
5 -3 3 1254.410 1318.000 13.728 1.651 o
5 -3 4 159.471 146.838 2.367 25.049 o
5 -3 5 8.619 9.085 0.703 453.583 o
5 -3 6 1368.350 1290.420 16.852 1.419 o
5 -3 7 450.886 476.673 8.140 5.933 o
5 -3 8 1718.200 1696.050 27.089 0.819 o
5 -3 9 446.671 469.065 8.987 5.676 o
5 -3 10 460.346 480.408 9.398 5.394 o
5 -3 11 425.068 413.923 10.594 5.379 o
5 -3 12 530.679 541.781 11.445 4.233 o
5 -3 13 149.018 150.005 4.692 20.372 o
5 -3 14 249.916 260.919 6.778 10.830 o
5 -3 15 128.640 142.842 5.458 19.944 o
5 -2 0 3283.490 3343.450 28.899 0.375 o
5 -2 1 1.291 2.896 0.483 1846.070 o
5 -2 2 133.111 125.714 1.774 31.098 o
5 -2 3 145.018 152.910 2.113 26.840 o
5 -2 4 81.314 70.819 1.445 53.306 o
5 -2 5 874.193 937.103 10.644 2.712 o
5 -2 6 217.537 214.626 3.369 16.749 o
5 -2 7 807.570 874.730 11.151 2.879 o
5 -2 8 326.553 298.698 7.193 8.740 o
5 -2 9 213.447 212.505 4.629 15.308 o
5 -2 10 37.199 42.993 2.191 85.670 o
5 -2 11 678.577 656.739 13.363 3.147 o
5 -2 12 366.066 360.983 8.323 7.142 o
5 -2 13 396.639 369.174 8.590 6.660 o
5 -2 14 321.278 308.186 7.596 8.462 o
5 -2 15 426.624 418.663 10.872 5.246 o
5 -1 0 2197.220 2227.700 19.710 0.738 o
5 -1 1 812.920 825.361 7.467 3.364 o
5 -1 2 140.878 139.521 1.914 28.632 o
5 -1 3 236.331 245.009 3.004 15.535 o
5 -1 4 6.461 11.502 0.595 505.856 o
5 -1 5 1.236 1.579 0.508 2190.900 o
5 -1 6 1257.890 1222.840 13.647 1.699 o
5 -1 7 5.074 3.896 0.615 801.167 o
5 -1 8 1269.760 1277.680 17.183 1.485 o
5 -1 9 174.132 192.715 4.263 18.338 o
5 -1 10 1237.180 1305.600 19.811 1.370 o
5 -1 11 598.412 573.757 11.893 3.801 o
5 -1 12 483.472 492.652 10.636 4.806 o
5 -1 13 305.539 304.733 7.403 8.860 o
5 -1 14 2.564 6.041 1.965 302.494 o
5 -1 15 14.891 8.917 1.898 195.442 o
5 -1 16 139.672 128.131 5.134 20.611 o
5 0 0 236.547 237.513 2.832 15.855 o
5 0 1 497.593 503.950 5.284 6.360 o
5 0 2 34.016 38.529 0.883 121.122 o
5 0 3 1000.260 1050.270 10.223 2.386 o
5 0 4 111.522 107.056 2.049 35.978 o
5 0 5 1418.000 1550.430 14.801 1.367 o
5 0 6 313.262 331.920 4.087 10.833 o
5 0 7 1139.000 1215.450 13.953 1.815 o
5 0 8 1450.770 1536.290 18.805 1.206 o
5 0 9 518.628 505.608 7.993 5.387 o
5 0 10 592.270 598.558 9.959 4.216 o
5 0 11 346.889 331.068 7.244 8.185 o
5 0 12 0.058 2.826 1.432 648.510 o
5 0 13 4.890 6.934 1.725 319.778 o
5 0 14 93.579 81.482 4.294 31.116 o
5 0 15 18.470 19.309 2.276 134.852 o
5 0 16 522.521 523.067 12.936 3.910 o
5 1 0 401.230 402.156 4.274 8.437 o
5 1 1 72.488 69.766 1.228 59.066 o
5 1 2 580.318 581.134 5.493 5.339 o
5 1 3 386.701 396.903 4.010 8.812 o
5 1 4 1930.070 1878.900 17.491 0.924 o
5 1 5 87.283 93.228 1.516 46.321 o
5 1 6 5293.480 5301.210 52.050 0.153 o
5 1 7 179.000 160.333 2.542 22.240 o
5 1 8 2643.460 2635.980 29.395 0.493 o
5 1 9 664.628 635.389 8.264 4.170 o
5 1 10 254.259 268.639 4.888 12.572 o
5 1 11 204.568 194.181 5.046 15.449 o
5 1 12 5.743 4.896 1.454 393.086 o
5 1 13 35.398 31.562 2.716 81.780 o
5 1 14 3.271 3.571 1.712 381.062 o
5 1 15 236.728 212.304 6.092 12.548 o
5 1 16 98.796 87.117 4.423 29.292 o
5 1 17 33.644 32.980 4.231 52.889 o
5 2 0 159.869 160.173 2.114 24.762 o
5 2 1 183.257 188.690 2.384 20.983 o
5 2 2 23.493 25.439 0.786 177.532 o
5 2 3 3074.920 3160.810 26.623 0.422 o
5 2 4 502.648 506.885 4.896 6.404 o
5 2 5 1487.760 1571.920 15.444 1.288 o
5 2 6 161.207 149.536 2.162 25.100 o
5 2 7 34.220 36.659 1.157 117.503 o
5 2 8 69.932 86.849 1.705 53.285 o
5 2 9 589.112 586.455 7.042 4.933 o
5 2 10 19.644 26.986 1.073 180.885 o
5 2 11 954.473 904.856 16.387 2.046 o
5 2 12 401.527 378.229 8.681 6.530 o
5 2 13 76.802 76.499 3.888 37.093 o
5 2 14 149.441 157.141 5.096 19.110 o
5 2 15 278.615 276.397 7.186 9.719 o
5 2 16 153.074 176.311 6.504 15.344 o
5 2 17 339.975 351.955 10.482 6.244 o
5 3 0 1330.630 1331.940 12.678 1.617 o
5 3 1 524.984 533.368 5.379 5.966 o
5 3 2 489.223 497.079 5.282 6.471 o
5 3 3 254.557 256.250 3.003 14.539 o
5 3 4 2254.070 2302.250 21.493 0.688 o
5 3 5 132.777 128.940 1.737 30.975 o
5 3 6 3067.040 3101.680 30.875 0.399 o
5 3 7 1147.220 1132.790 12.573 1.938 o
5 3 8 288.895 279.320 3.867 12.298 o
5 3 9 32.561 39.662 1.070 119.603 o
5 3 10 676.057 714.329 9.757 3.697 o
5 3 11 43.793 47.005 1.909 81.910 o
5 3 12 357.935 378.977 8.097 7.257 o
5 3 13 86.559 80.248 3.626 36.363 o
5 3 14 261.755 268.837 8.071 9.280 o
5 3 15 103.052 87.936 3.991 30.748 o
5 3 16 177.467 170.132 9.787 9.656 o
5 3 17 14.938 14.807 2.610 130.968 o
5 4 0 5.260 6.959 0.737 624.599 o
5 4 1 533.276 544.935 5.790 5.750 o
5 4 2 152.582 143.895 2.134 26.435 o
5 4 3 131.221 136.774 2.015 29.982 o
5 4 4 13.557 13.740 0.620 314.285 o
5 4 5 454.192 473.251 5.004 7.036 o
5 4 6 215.092 227.499 2.653 17.354 o
5 4 7 124.191 130.977 2.018 31.521 o
5 4 8 463.137 504.575 6.422 6.323 o
5 4 9 1308.710 1316.270 13.211 1.622 o
5 4 10 10.289 9.307 0.755 398.265 o
5 4 11 735.669 709.549 11.345 3.253 o
5 4 12 473.328 471.127 8.611 5.616 o
5 4 13 863.920 847.507 16.674 2.176 o
5 4 14 14.575 12.528 1.976 180.856 o
5 4 15 636.169 624.303 14.844 3.031 o
5 4 16 283.363 299.319 11.492 6.320 o
5 4 17 301.375 323.878 9.463 7.326 o
5 5 0 1952.060 1956.690 20.389 0.846 o
5 5 1 268.916 281.060 3.259 13.359 o
5 5 2 4815.350 4880.300 42.290 0.191 o
5 5 3 1305.960 1304.670 13.190 1.632 o
5 5 4 578.422 603.727 6.935 4.970 o
5 5 5 1013.560 1043.660 10.372 2.357 o
5 5 6 40.532 40.102 1.240 101.679 o
5 5 7 891.381 871.744 8.069 3.005 o
5 5 8 512.755 509.981 5.759 6.067 o
5 5 9 148.347 169.651 2.595 24.568 o
5 5 10 76.771 85.447 2.011 48.869 o
5 5 11 72.126 81.002 2.214 50.129 o
5 5 12 1045.700 1091.580 18.928 1.652 o
5 5 13 4.538 2.597 2.217 248.378 o
5 5 14 1113.880 1124.570 19.741 1.530 o
5 5 15 261.080 252.339 7.065 10.396 o
5 5 16 204.805 205.378 6.393 13.198 o
5 5 17 53.897 52.182 3.856 46.704 o
5 5 18 174.256 162.552 9.038 10.730 o
5 6 0 445.605 440.264 5.482 7.151 o
5 6 1 1645.380 1680.440 17.803 1.092 o
5 6 2 412.208 429.411 4.860 7.859 o
5 6 3 1902.640 1906.580 17.829 0.923 o
5 6 4 1100.850 1125.650 11.226 2.091 o
5 6 5 6.487 9.284 0.694 525.055 o
5 6 6 512.149 522.933 5.566 6.069 o
5 6 7 8.560 10.293 0.602 455.045 o
5 6 8 5.303 5.126 0.531 765.538 o
5 6 9 673.146 680.994 7.724 4.128 o
5 6 10 1042.790 1036.810 12.070 2.186 o
5 6 11 667.811 647.057 11.201 3.581 o
5 6 12 1508.920 1524.310 20.332 1.125 o
5 6 13 2437.070 2404.040 48.593 0.355 o
5 6 14 139.043 134.327 4.316 22.776 o
5 6 15 526.943 534.511 12.756 3.920 o
5 6 16 1.570 -1.219 1.756 449.004 o
5 6 17 138.275 158.207 8.398 12.582 o
5 6 18 4.501 8.604 2.555 181.912 o
5 7 0 1749.880 1744.460 18.909 0.998 o
5 7 1 128.043 124.603 2.351 30.508 o
5 7 2 1603.930 1630.780 18.708 1.100 o
5 7 3 1027.690 1009.150 10.157 2.378 o
5 7 4 30.852 34.007 1.162 127.849 o
5 7 5 157.609 162.461 2.493 24.197 o
5 7 6 310.352 309.466 3.952 11.258 o
5 7 7 40.589 46.705 1.289 95.982 o
5 7 8 1184.630 1198.480 11.783 1.896 o
5 7 9 404.293 425.262 5.310 7.807 o
5 7 10 489.493 471.842 6.161 6.319 o
5 7 11 606.220 604.164 7.719 4.639 o
5 7 12 272.255 293.458 5.064 11.571 o
5 7 13 97.938 89.967 2.544 38.865 o
5 7 14 993.791 978.450 21.682 1.555 o
5 7 15 17.074 25.800 2.632 113.402 o
5 7 16 460.200 452.533 12.617 4.380 o
5 7 17 181.955 177.253 6.933 13.520 o
5 7 18 120.164 115.922 5.852 20.230 o
5 8 0 294.515 311.465 4.709 11.088 o
5 8 1 1019.680 1052.650 12.441 2.182 o
5 8 2 210.888 228.806 3.423 16.661 o
5 8 3 432.209 429.470 5.812 7.238 o
5 8 4 18.944 18.508 0.938 215.920 o
5 8 5 29.138 31.177 1.119 137.054 o
5 8 6 1425.920 1419.520 15.291 1.391 o
5 8 7 102.710 103.982 1.915 38.780 o
5 8 8 1650.280 1631.330 16.554 1.137 o
5 8 9 94.183 90.983 1.861 42.993 o
5 8 10 312.003 311.659 4.864 10.572 o
5 8 11 606.153 590.062 8.877 4.419 o
5 8 12 100.650 101.363 2.448 37.371 o
5 8 13 590.134 572.897 9.400 4.415 o
5 8 14 21.808 20.338 1.580 160.450 o
5 8 15 435.384 437.539 10.829 5.156 o
5 8 16 71.918 71.361 5.158 30.063 o
5 8 17 76.165 82.569 6.499 22.247 o
5 8 18 90.680 78.625 6.404 21.685 o
5 9 0 1876.850 1852.800 25.385 0.787 o
5 9 1 258.240 273.574 4.053 13.175 o
5 9 2 615.785 617.333 8.241 4.445 o
5 9 3 0.412 0.279 0.613 3096.970 o
5 9 4 298.904 304.638 4.529 11.198 o
5 9 5 1043.090 1062.520 13.892 2.031 o
5 9 6 720.280 725.678 8.775 3.679 o
5 9 7 94.411 101.010 2.454 38.827 o
5 9 8 66.610 66.846 2.076 56.759 o
5 9 9 346.655 344.597 5.161 9.371 o
5 9 10 437.043 422.557 6.609 6.901 o
5 9 11 10.804 11.380 1.111 315.938 o
5 9 12 1416.930 1434.810 22.785 1.107 o
5 9 13 59.989 52.344 2.069 64.623 o
5 9 14 819.366 790.370 21.282 1.811 o
5 9 15 88.232 79.879 4.235 32.424 o
5 9 16 11.306 10.803 2.521 153.303 o
5 9 17 15.063 14.540 3.206 101.176 o
5 10 0 86.115 85.557 3.284 38.007 o
5 10 1 601.548 616.531 9.503 4.239 o
5 10 2 43.079 39.706 1.435 95.014 o
5 10 3 12.937 13.692 1.021 284.413 o
5 10 4 701.495 695.235 9.080 3.754 o
5 10 5 554.109 545.568 7.590 5.140 o
5 10 6 612.761 611.596 8.380 4.444 o
5 10 7 1439.460 1417.690 19.742 1.212 o
5 10 8 486.203 481.825 8.208 5.626 o
5 10 9 1328.350 1309.850 18.064 1.387 o
5 10 10 481.972 484.537 7.673 5.828 o
5 10 11 788.371 758.031 11.434 3.033 o
5 10 12 40.657 45.482 2.147 81.622 o
5 10 13 19.415 18.183 1.548 176.654 o
5 10 14 9.009 10.196 2.543 160.734 o
5 10 15 1.846 1.763 1.996 336.103 o
5 10 16 126.439 124.011 5.696 20.020 o
5 10 17 5.818 1.737 2.474 202.858 o
5 11 0 216.417 214.440 7.009 11.902 o
5 11 1 2319.890 2365.340 42.142 0.424 o
5 11 2 1.785 2.017 0.914 1062.350 o
5 11 3 98.420 106.509 2.607 36.584 o
5 11 4 323.201 329.238 5.264 9.885 o
5 11 5 20.317 24.778 1.398 167.021 o
5 11 6 466.317 477.404 6.932 6.241 o
5 11 7 534.918 529.405 8.668 5.013 o
5 11 8 2273.880 2338.590 32.460 0.538 o
5 11 9 236.089 231.898 5.211 13.351 o
5 11 10 637.869 663.968 14.380 3.062 o
5 11 11 31.724 37.925 2.177 95.769 o
5 11 12 154.281 159.357 4.928 19.144 o
5 11 13 72.776 65.473 3.452 42.728 o
5 11 14 10.951 12.059 2.868 128.588 o
5 11 15 139.449 137.651 5.827 18.448 o
5 11 16 1.319 0.140 2.673 206.703 o
5 11 17 249.049 249.810 9.759 8.120 o
5 12 0 0.265 -0.411 1.838 447.989 o
5 12 1 158.071 158.558 4.961 18.860 o
5 12 2 161.885 157.717 4.965 18.647 o
5 12 3 368.308 364.862 6.211 8.268 o
5 12 4 422.160 396.062 6.701 7.162 o
5 12 5 365.066 344.751 5.863 8.659 o
5 12 6 215.922 210.131 4.236 15.800 o
5 12 7 616.077 605.237 10.122 4.065 o
5 12 8 743.069 733.578 12.799 2.981 o
5 12 9 2286.600 2267.770 34.850 0.513 o
5 12 10 64.301 58.379 2.667 54.250 o
5 12 11 567.823 540.606 15.192 3.229 o
5 12 12 705.500 710.731 16.767 2.509 o
5 12 13 449.749 439.359 10.394 5.227 o
5 12 14 112.991 113.278 5.748 21.157 o
5 12 15 37.047 39.782 4.332 48.830 o
5 12 16 50.916 49.472 4.764 38.700 o
5 13 0 75.086 72.056 6.630 22.182 o
5 13 1 406.080 420.345 14.397 4.094 o
5 13 2 23.916 24.779 2.352 113.160 o
5 13 3 182.297 195.320 5.310 15.952 o
5 13 4 481.614 482.038 8.269 5.637 o
5 13 5 305.054 316.081 5.845 9.952 o
5 13 6 2.901 4.198 1.217 597.156 o
5 13 7 283.974 279.363 5.716 10.883 o
5 13 8 299.506 325.636 6.435 9.521 o
5 13 9 16.667 13.528 1.494 207.570 o
5 13 10 328.206 338.505 7.811 8.019 o
5 13 11 183.576 172.178 6.688 13.960 o
5 13 12 31.731 32.142 3.610 64.919 o
5 13 13 230.827 222.027 7.857 10.471 o
5 13 14 37.232 35.861 3.653 59.891 o
5 13 15 413.136 401.234 13.251 4.482 o
5 13 16 8.527 8.423 3.180 119.167 o
5 14 0 191.419 200.825 8.651 10.519 o
5 14 1 17.275 16.596 2.649 121.402 o
5 14 2 75.391 64.504 4.167 36.667 o
5 14 3 608.159 619.797 17.926 2.577 o
5 14 4 1083.490 1066.230 18.738 1.643 o
5 14 5 428.723 419.952 7.715 6.531 o
5 14 6 155.336 151.930 3.952 21.664 o
5 14 7 458.099 431.516 8.345 5.976 o
5 14 8 31.007 29.083 1.663 119.036 o
5 14 9 58.172 51.455 2.808 57.230 o
5 14 10 14.651 10.367 2.096 175.411 o
5 14 11 55.500 56.312 3.765 46.468 o
5 14 12 337.798 337.264 11.465 5.805 o
5 14 13 384.113 371.001 10.892 5.654 o
5 14 14 9.808 11.211 2.855 133.325 o
5 14 15 0.645 1.198 2.736 198.472 o
5 15 0 75.165 79.076 4.808 31.150 o
5 15 1 826.530 823.238 19.342 1.970 o
5 15 2 129.779 131.452 7.072 15.994 o
5 15 3 88.465 98.557 5.281 25.760 o
5 15 4 356.867 384.087 13.954 4.505 o
5 15 5 84.544 96.482 4.073 32.578 o
5 15 6 524.001 531.515 9.833 4.735 o
5 15 7 5.035 5.201 1.341 442.836 o
5 15 8 88.983 92.040 3.547 35.158 o
5 15 9 5.266 2.364 1.656 370.277 o
5 15 10 69.837 69.780 3.871 39.563 o
5 15 11 210.972 207.016 7.646 11.307 o
5 15 12 3.264 4.069 2.509 206.357 o
5 15 13 51.109 50.209 4.375 42.340 o
5 15 14 335.912 323.190 10.277 6.507 o
5 16 1 222.626 232.186 8.069 10.297 o
5 16 2 18.886 15.448 2.910 107.183 o
5 16 3 932.925 951.960 30.878 1.070 o
5 16 4 249.495 246.469 9.794 8.105 o
5 16 5 281.615 261.816 13.866 5.170 o
5 16 6 60.294 60.889 3.124 50.679 o
5 16 7 83.465 75.614 3.145 40.752 o
5 16 8 35.126 38.218 2.593 81.589 o
5 16 9 8.322 8.796 1.976 229.501 o
5 16 10 249.965 264.582 9.102 8.573 o
5 16 11 23.491 22.646 3.336 81.608 o
5 16 12 729.073 740.004 20.525 2.001 o
5 16 13 0.176 -3.407 2.401 265.227 o
5 17 4 139.961 149.192 7.135 15.090 o
5 17 5 2.095 2.840 2.431 230.387 o
5 17 6 65.185 64.940 4.552 35.826 o
5 17 7 60.252 57.324 3.230 50.273 o
5 17 8 48.645 51.968 3.165 57.299 o
5 17 9 303.815 287.863 10.205 6.996 o
5 17 10 1.566 1.213 2.478 232.715 o
6 -12 0 5.538 5.168 2.900 151.016 o
6 -12 1 4.654 1.992 2.679 182.835 o
6 -11 0 19.324 27.736 3.979 66.357 o
6 -11 1 0.682 -1.713 2.496 241.400 o
6 -11 2 188.427 198.068 10.183 8.847 o
6 -11 3 312.326 317.086 10.616 6.535 o
6 -11 4 521.084 513.715 14.752 3.484 o
6 -10 0 54.419 54.909 4.353 41.063 o
6 -10 1 69.135 74.263 5.710 27.058 o
6 -10 2 36.558 35.453 4.245 51.007 o
6 -10 3 339.488 340.259 18.125 3.323 o
6 -10 4 7.828 11.020 3.066 124.782 o
6 -10 5 456.256 445.398 14.684 3.798 o
6 -10 6 96.669 91.401 6.916 19.046 o
6 -9 0 62.954 61.727 3.596 44.914 o
6 -9 1 259.705 260.642 7.322 10.089 o
6 -9 2 1288.590 1242.000 27.542 1.026 o
6 -9 3 0.543 2.692 2.168 301.095 o
6 -9 4 1099.320 1062.800 38.010 0.755 o
6 -9 5 0.556 -0.324 2.501 241.353 o
6 -9 6 296.507 282.401 10.619 6.822 o
6 -9 7 583.193 564.657 17.276 2.776 o
6 -9 8 45.107 42.009 4.931 39.285 o
6 -8 0 68.638 66.295 3.825 40.662 o
6 -8 1 333.831 354.457 8.077 7.681 o
6 -8 2 215.014 213.895 5.542 13.935 o
6 -8 3 486.206 468.391 11.251 4.658 o
6 -8 4 165.062 164.032 6.302 15.507 o
6 -8 5 397.429 401.717 13.189 4.571 o
6 -8 6 0.297 1.040 2.641 215.282 o
6 -8 7 152.975 159.605 6.635 15.419 o
6 -8 8 28.992 38.817 3.901 59.144 o
6 -8 9 25.654 29.393 3.919 63.244 o
6 -7 0 316.678 310.358 4.991 10.396 o
6 -7 1 0.100 2.059 1.179 939.517 o
6 -7 2 1467.190 1454.380 22.440 1.091 o
6 -7 3 5.524 5.248 1.647 341.756 o
6 -7 4 375.381 369.740 8.539 6.887 o
6 -7 5 54.699 58.610 3.364 50.720 o
6 -7 6 328.651 308.814 9.513 7.092 o
6 -7 7 116.958 109.981 5.586 21.528 o
6 -7 8 111.489 101.038 5.542 22.459 o
6 -7 9 254.412 261.046 9.766 7.982 o
6 -7 10 6.767 7.588 2.640 165.650 o
6 -6 0 29.294 30.622 1.517 125.632 o
6 -6 1 651.741 654.100 8.878 4.069 o
6 -6 2 55.632 53.796 2.219 65.192 o
6 -6 3 20.220 21.206 1.640 161.544 o
6 -6 4 96.867 96.556 3.536 33.334 o
6 -6 5 666.376 665.596 13.431 3.155 o
6 -6 6 22.769 16.337 2.156 133.717 o
6 -6 7 350.601 367.513 9.376 6.683 o
6 -6 8 187.310 156.624 8.146 11.768 o
6 -6 9 186.097 177.783 6.906 13.426 o
6 -6 10 52.582 42.048 4.296 43.906 o
6 -6 11 68.516 60.066 5.430 29.635 o
6 -5 0 1973.300 1929.890 22.000 0.813 o
6 -5 1 186.995 187.435 3.587 18.916 o
6 -5 2 1525.400 1561.570 20.035 1.117 o
6 -5 3 0.532 2.445 0.866 1357.060 o
6 -5 4 1.848 4.175 1.086 753.203 o
6 -5 5 59.285 59.073 3.170 50.948 o
6 -5 6 31.703 27.833 2.381 97.116 o
6 -5 7 0.150 0.157 1.412 753.041 o
6 -5 8 332.595 306.127 16.291 3.920 o
6 -5 9 244.406 259.335 7.508 10.211 o
6 -5 10 356.595 367.367 11.930 5.371 o
6 -5 11 16.706 19.014 2.655 119.767 o
6 -5 12 232.210 241.913 7.591 10.537 o
6 -4 0 554.205 569.340 8.927 4.723 o
6 -4 1 1245.870 1222.750 14.007 1.693 o
6 -4 2 202.046 198.253 3.039 18.482 o
6 -4 3 51.251 56.663 2.023 69.675 o
6 -4 4 621.207 591.398 8.781 4.365 o
6 -4 5 88.156 94.098 3.290 36.584 o
6 -4 6 212.958 214.331 5.296 14.347 o
6 -4 7 242.702 267.714 6.136 11.596 o
6 -4 8 849.176 819.848 15.448 2.349 o
6 -4 9 1482.010 1497.050 39.329 0.622 o
6 -4 10 246.621 230.075 6.086 12.036 o
6 -4 11 1762.460 1656.030 34.339 0.657 o
6 -4 12 15.804 14.876 5.178 48.186 o
6 -4 13 263.641 251.082 8.777 8.759 o
6 -3 0 288.615 288.772 4.166 11.943 o
6 -3 1 129.340 128.110 2.068 30.799 o
6 -3 2 562.011 577.297 6.801 5.185 o
6 -3 3 21.327 25.509 0.984 180.258 o
6 -3 4 137.254 138.152 2.543 27.755 o
6 -3 5 48.853 41.949 1.516 85.366 o
6 -3 6 370.359 338.444 6.540 8.239 o
6 -3 7 80.218 80.835 3.232 40.328 o
6 -3 8 598.005 541.422 10.285 4.239 o
6 -3 9 546.116 588.456 12.525 3.813 o
6 -3 10 1023.720 1038.730 18.514 1.725 o
6 -3 11 130.231 136.922 4.786 22.007 o
6 -3 12 1042.810 1023.830 22.562 1.447 o
6 -3 13 70.582 65.702 4.033 38.600 o
6 -3 14 80.681 97.454 4.817 29.018 o
6 -2 0 965.064 995.151 9.844 2.535 o
6 -2 1 1.989 3.420 0.575 1347.320 o
6 -2 2 7.898 8.447 0.590 510.086 o
6 -2 3 20.495 27.763 1.121 173.037 o
6 -2 4 21.238 27.784 1.031 173.537 o
6 -2 5 2163.810 2178.300 24.854 0.678 o
6 -2 6 2184.320 2280.500 28.505 0.610 o
6 -2 7 378.989 406.555 7.490 7.201 o
6 -2 8 607.916 589.864 10.084 4.140 o
6 -2 9 1060.650 1047.710 27.303 1.170 o
6 -2 10 15.490 20.238 1.888 166.683 o
6 -2 11 1243.160 1191.380 31.774 0.899 o
6 -2 12 9.213 7.262 2.052 218.709 o
6 -2 13 252.990 240.565 7.553 10.181 o
6 -2 14 1.268 0.190 1.809 431.239 o
6 -2 15 19.970 11.696 2.347 137.130 o
6 -1 0 105.147 101.096 1.770 39.065 o
6 -1 1 0.116 0.885 0.481 4355.810 o
6 -1 2 677.936 710.591 7.693 4.047 o
6 -1 3 16.765 13.296 0.661 274.059 o
6 -1 4 768.149 776.729 8.513 3.462 o
6 -1 5 347.469 325.702 4.106 10.140 o
6 -1 6 122.010 139.962 2.615 29.498 o
6 -1 7 84.417 84.895 2.392 44.044 o
6 -1 8 41.714 52.715 2.424 72.599 o
6 -1 9 631.920 690.165 11.461 3.579 o
6 -1 10 942.910 950.625 18.320 1.866 o
6 -1 11 1.239 1.052 1.383 669.375 o
6 -1 12 910.313 932.492 20.663 1.717 o
6 -1 13 12.248 11.084 2.169 178.360 o
6 -1 14 29.282 35.350 3.385 70.152 o
6 -1 15 85.783 79.653 4.351 32.167 o
6 0 0 145.821 151.025 2.233 26.613 o
6 0 1 48.790 45.936 1.142 88.031 o
6 0 2 391.125 415.523 4.340 8.462 o
6 0 3 11.129 8.677 0.655 400.891 o
6 0 4 552.126 611.377 6.651 5.174 o
6 0 5 4445.110 4653.800 45.756 0.201 o
6 0 6 97.239 105.558 2.170 38.890 o
6 0 7 30.261 44.260 1.570 108.483 o
6 0 8 9.798 16.351 1.162 289.498 o
6 0 9 4.858 6.560 1.252 458.699 o
6 0 10 26.884 19.450 1.893 131.271 o
6 0 11 166.142 145.062 4.466 19.913 o
6 0 12 11.745 14.066 2.242 167.816 o
6 0 13 109.520 99.402 4.759 25.748 o
6 0 14 1.131 5.715 2.037 306.368 o
6 0 15 18.827 21.020 2.771 108.526 o
6 0 16 657.906 685.813 16.120 2.710 o
6 1 0 389.754 398.891 4.522 8.534 o
6 1 1 415.725 411.776 4.419 8.100 o
6 1 2 744.830 786.125 7.519 3.658 o
6 1 3 258.257 235.412 2.843 14.942 o
6 1 4 426.584 416.513 4.685 7.820 o
6 1 5 1765.700 1707.370 17.114 1.043 o
6 1 6 615.308 575.876 6.687 4.886 o
6 1 7 187.902 186.837 2.838 20.062 o
6 1 8 2193.300 2169.200 25.776 0.659 o
6 1 9 5.674 1.846 0.924 668.231 o
6 1 10 74.840 69.368 2.888 46.077 o
6 1 11 241.429 254.294 6.155 11.777 o
6 1 12 56.863 71.761 4.100 40.619 o
6 1 13 1.017 1.101 1.665 494.054 o
6 1 14 27.293 31.908 2.903 85.180 o
6 1 15 466.363 434.816 10.162 5.226 o
6 1 16 167.606 161.150 7.956 12.500 o
6 2 0 1202.930 1216.970 12.409 1.828 o
6 2 1 1226.380 1232.700 12.109 1.807 o
6 2 2 858.075 893.873 8.861 2.985 o
6 2 3 673.206 690.184 6.756 4.267 o
6 2 4 842.793 916.507 8.376 3.045 o
6 2 5 1770.650 1892.210 17.770 0.983 o
6 2 6 732.015 736.718 8.198 3.702 o
6 2 7 1680.140 1783.790 18.699 1.026 o
6 2 8 106.706 126.746 2.247 34.294 o
6 2 9 317.085 328.937 5.044 10.157 o
6 2 10 56.273 47.166 2.226 66.867 o
6 2 11 5.177 11.879 1.659 296.022 o
6 2 12 608.545 614.505 14.691 3.136 o
6 2 13 10.971 11.324 2.215 179.468 o
6 2 14 126.739 128.843 5.183 21.380 o
6 2 15 63.750 61.096 3.603 44.703 o
6 2 16 236.696 259.687 8.191 9.661 o
6 3 0 156.249 161.922 2.265 24.785 o
6 3 1 1343.290 1345.940 13.213 1.575 o
6 3 2 1441.720 1481.320 14.142 1.398 o
6 3 3 539.429 536.596 5.903 5.707 o
6 3 4 210.169 204.503 2.616 18.332 o
6 3 5 1528.290 1548.650 14.081 1.312 o
6 3 6 99.153 87.577 1.789 42.362 o
6 3 7 510.385 486.573 5.969 6.128 o
6 3 8 2823.290 2861.640 33.020 0.424 o
6 3 9 95.809 110.031 2.252 38.345 o
6 3 10 2.559 4.629 1.038 716.971 o
6 3 11 1318.480 1343.180 23.357 1.155 o
6 3 12 91.027 103.790 6.048 22.084 o
6 3 13 881.726 862.092 17.147 2.096 o
6 3 14 95.749 101.027 4.389 28.927 o
6 3 15 176.289 173.299 5.683 16.027 o
6 3 16 295.706 292.810 8.825 8.013 o
6 3 17 29.950 20.773 3.220 79.540 o
6 4 0 1359.920 1354.490 13.909 1.527 o
6 4 1 916.847 921.629 9.125 2.781 o
6 4 2 181.016 191.980 3.446 19.389 o
6 4 3 103.558 110.806 1.872 37.931 o
6 4 4 277.900 297.859 3.756 12.433 o
6 4 5 1620.530 1733.980 16.761 1.119 o
6 4 6 5.654 4.857 0.611 715.897 o
6 4 7 849.792 879.668 9.846 2.920 o
6 4 8 30.307 26.408 1.038 142.778 o
6 4 9 27.513 31.018 1.326 135.616 o
6 4 10 17.915 14.951 0.961 235.215 o
6 4 11 10.849 14.948 1.264 272.758 o
6 4 12 568.848 568.714 12.226 3.839 o
6 4 13 68.522 74.886 3.735 40.331 o
6 4 14 970.014 969.916 19.061 1.770 o
6 4 15 101.295 100.029 4.465 27.925 o
6 4 16 108.509 115.660 5.496 22.275 o
6 4 17 24.010 17.541 2.836 100.460 o
6 5 0 193.714 204.157 3.515 18.122 o
6 5 1 888.362 890.222 9.159 2.883 o
6 5 2 665.400 662.638 7.015 4.327 o
6 5 3 33.299 33.964 1.151 122.480 o
6 5 4 547.730 531.681 6.146 5.602 o
6 5 5 1.187 2.225 0.500 2039.440 o
6 5 6 109.065 96.837 1.758 38.673 o
6 5 7 1.203 1.852 0.536 2040.900 o
6 5 8 401.710 397.986 5.460 7.956 o
6 5 9 1447.230 1492.200 17.099 1.283 o
6 5 10 137.725 129.549 2.641 27.993 o
6 5 11 159.433 163.266 3.426 22.077 o
6 5 12 83.376 87.392 3.777 35.350 o
6 5 13 438.596 410.477 9.617 5.694 o
6 5 14 109.013 105.733 4.551 26.309 o
6 5 15 616.670 616.840 18.593 2.466 o
6 5 16 58.823 62.048 4.298 39.600 o
6 5 17 49.265 47.133 3.867 49.050 o
6 6 0 897.859 906.976 12.212 2.535 o
6 6 1 1771.830 1809.220 18.388 0.987 o
6 6 2 101.564 106.208 2.016 38.405 o
6 6 3 186.891 204.120 2.932 19.404 o
6 6 4 72.510 81.829 1.691 53.342 o
6 6 5 272.212 285.198 3.715 12.830 o
6 6 6 48.944 59.814 1.535 76.250 o
6 6 7 96.632 96.015 1.845 41.649 o
6 6 8 2504.010 2484.680 25.761 0.564 o
6 6 9 784.020 817.756 9.911 3.168 o
6 6 10 359.561 344.828 4.943 9.267 o
6 6 11 23.413 19.400 1.545 158.005 o
6 6 12 1191.650 1187.340 18.909 1.492 o
6 6 13 111.007 98.999 4.793 25.472 o
6 6 14 553.662 563.880 16.402 2.994 o
6 6 15 258.534 261.274 7.308 10.119 o
6 6 16 120.837 133.042 5.988 19.235 o
6 6 17 173.759 188.331 12.376 7.054 o
6 7 0 1274.020 1305.590 16.297 1.513 o
6 7 1 1236.620 1225.850 15.120 1.642 o
6 7 2 672.088 672.868 8.868 3.948 o
6 7 3 459.252 471.682 6.090 6.627 o
6 7 4 151.367 147.006 2.408 25.843 o
6 7 5 1.838 5.307 0.852 899.218 o
6 7 6 651.958 672.133 8.101 4.174 o
6 7 7 1422.770 1470.390 15.130 1.381 o
6 7 8 665.697 692.148 7.916 4.103 o
6 7 9 1776.320 1810.870 20.798 0.928 o
6 7 10 16.260 21.837 1.296 199.898 o
6 7 11 1166.330 1178.580 15.297 1.725 o
6 7 12 142.739 153.133 3.924 22.729 o
6 7 13 235.927 224.431 7.359 10.903 o
6 7 14 40.617 36.457 2.807 73.023 o
6 7 15 78.358 75.510 4.173 34.940 o
6 7 16 69.865 76.340 4.891 31.653 o
6 7 17 48.365 41.885 5.079 37.174 o
6 8 0 176.582 189.546 3.626 19.448 o
6 8 1 266.887 275.676 4.567 12.406 o
6 8 2 952.856 961.885 11.620 2.437 o
6 8 3 234.667 253.130 4.151 14.257 o
6 8 4 949.032 922.249 11.947 2.450 o
6 8 5 2.241 3.498 0.771 1046.970 o
6 8 6 1255.110 1254.490 15.306 1.602 o
6 8 7 60.643 64.587 1.794 63.214 o
6 8 8 1494.980 1489.070 16.328 1.280 o
6 8 9 378.519 376.207 5.669 8.330 o
6 8 10 147.454 138.255 3.260 24.728 o
6 8 11 624.674 624.573 9.223 4.180 o
6 8 12 1233.830 1226.940 21.730 1.305 o
6 8 13 75.840 75.793 3.500 40.167 o
6 8 14 144.801 152.073 4.938 19.965 o
6 8 15 77.445 69.510 4.327 34.647 o
6 8 16 77.520 71.404 5.897 25.353 o
6 8 17 29.691 32.312 4.679 47.923 o
6 9 0 500.896 503.400 9.475 5.048 o
6 9 1 1.946 0.994 0.967 1047.000 o
6 9 2 184.427 175.988 3.373 19.820 o
6 9 3 304.386 320.550 5.025 10.526 o
6 9 4 217.939 216.830 4.772 14.838 o
6 9 5 2026.950 2102.600 26.985 0.686 o
6 9 6 4.989 7.344 1.086 499.127 o
6 9 7 1092.630 1114.730 14.686 1.880 o
6 9 8 116.214 125.004 2.914 30.488 o
6 9 9 8.023 10.063 1.201 356.559 o
6 9 10 50.100 49.093 2.271 69.936 o
6 9 11 442.151 447.947 7.604 6.330 o
6 9 12 50.867 53.551 2.270 67.809 o
6 9 13 375.398 358.600 8.077 7.190 o
6 9 14 28.631 29.943 2.547 94.960 o
6 9 15 338.455 326.495 8.734 7.381 o
6 9 16 76.170 69.191 4.869 31.372 o
6 9 17 356.126 368.369 14.027 4.514 o
6 10 0 233.724 248.231 7.041 11.047 o
6 10 1 184.260 199.353 4.145 17.784 o
6 10 2 70.699 83.419 2.445 48.506 o
6 10 3 4.192 6.225 1.013 584.766 o
6 10 4 379.071 368.413 5.905 8.256 o
6 10 5 88.958 94.603 2.589 40.283 o
6 10 6 1058.160 1044.290 15.428 1.910 o
6 10 7 4.491 4.523 1.035 602.319 o
6 10 8 422.657 420.990 7.475 6.687 o
6 10 9 131.436 137.517 5.643 19.420 o
6 10 10 253.329 256.936 5.781 11.840 o
6 10 11 1373.790 1323.260 20.567 1.245 o
6 10 12 513.188 518.488 9.011 5.074 o
6 10 13 18.686 17.530 1.505 184.378 o
6 10 14 28.656 37.016 2.836 82.884 o
6 10 15 74.660 70.458 4.152 36.310 o
6 10 16 365.166 376.374 10.391 6.004 o
6 10 17 124.591 125.045 7.329 15.737 o
6 11 0 26.423 21.868 2.850 93.675 o
6 11 1 2.065 3.449 1.717 407.441 o
6 11 2 209.400 210.773 7.307 11.737 o
6 11 3 291.020 300.938 5.830 10.399 o
6 11 4 0.287 1.541 0.882 1524.060 o
6 11 5 1577.220 1614.500 21.974 1.020 o
6 11 6 810.255 842.002 17.759 2.139 o
6 11 7 440.545 451.096 7.764 6.267 o
6 11 8 1205.700 1229.060 18.649 1.479 o
6 11 9 148.734 148.796 5.321 18.858 o
6 11 10 105.949 108.655 3.578 30.661 o
6 11 11 718.289 724.951 14.034 2.864 o
6 11 12 41.700 36.527 2.845 71.427 o
6 11 13 67.055 70.911 4.109 38.221 o
6 11 14 4.211 4.981 2.207 242.663 o
6 11 15 10.202 11.538 2.797 135.705 o
6 11 16 563.413 532.293 15.715 3.143 o
6 12 0 254.201 254.542 9.221 8.481 o
6 12 1 33.113 27.838 3.411 69.548 o
6 12 2 25.602 20.979 2.057 125.611 o
6 12 3 238.158 238.432 6.284 11.921 o
6 12 4 776.375 762.688 12.042 2.974 o
6 12 5 51.134 51.593 2.390 66.648 o
6 12 6 2137.270 2123.140 31.745 0.588 o
6 12 7 545.615 553.603 9.530 4.650 o
6 12 8 1121.960 1083.930 18.023 1.646 o
6 12 9 723.552 696.556 13.781 2.923 o
6 12 10 15.312 11.271 2.465 143.775 o
6 12 11 125.278 119.689 5.683 20.280 o
6 12 12 29.219 30.462 2.947 82.766 o
6 12 13 51.584 54.548 3.678 49.086 o
6 12 14 1.404 -0.225 2.009 354.311 o
6 12 15 61.214 53.553 5.011 34.152 o
6 12 16 144.039 137.557 6.831 15.820 o
6 13 0 68.085 70.697 5.153 30.684 o
6 13 1 171.989 185.058 9.282 10.241 o
6 13 2 13.845 15.294 2.631 131.867 o
6 13 3 798.174 802.162 21.006 1.851 o
6 13 4 38.921 35.042 2.034 91.682 o
6 13 5 248.554 252.313 5.402 12.439 o
6 13 6 197.506 200.252 5.829 14.379 o
6 13 7 470.861 486.862 8.685 5.553 o
6 13 8 316.264 318.342 6.391 9.324 o
6 13 9 288.352 284.441 8.240 8.614 o
6 13 10 55.387 64.317 4.458 38.738 o
6 13 11 170.471 157.127 7.357 13.480 o
6 13 12 572.217 526.519 13.696 3.559 o
6 13 13 2.443 1.411 1.947 343.644 o
6 13 14 49.374 46.925 3.601 52.367 o
6 13 15 394.648 383.819 12.977 4.701 o
6 14 0 397.187 412.247 13.272 4.519 o
6 14 1 31.908 35.685 4.042 56.062 o
6 14 2 381.125 375.096 10.723 5.738 o
6 14 3 0.300 -2.961 2.088 347.814 o
6 14 4 197.489 182.318 6.416 13.768 o
6 14 5 11.929 12.484 1.658 227.676 o
6 14 6 122.383 116.391 3.667 27.530 o
6 14 7 37.988 34.752 2.560 81.192 o
6 14 8 78.572 76.417 3.668 38.240 o
6 14 9 0.439 -1.510 1.652 544.921 o
6 14 10 78.915 77.972 4.325 33.628 o
6 14 11 25.425 29.702 3.420 74.496 o
6 14 12 113.748 112.961 5.944 20.468 o
6 14 13 247.479 245.968 9.023 8.808 o
6 14 14 491.608 504.847 15.181 3.478 o
6 15 0 3.550 4.263 3.635 106.443 o
6 15 1 383.503 400.339 16.936 3.460 o
6 15 2 8.312 7.642 2.774 148.542 o
6 15 3 121.236 124.564 6.994 16.712 o
6 15 4 21.401 20.417 3.636 76.074 o
6 15 5 20.593 24.298 2.815 101.328 o
6 15 6 25.787 24.591 2.081 120.216 o
6 15 7 31.865 36.053 2.598 85.978 o
6 15 8 106.829 107.716 4.802 25.418 o
6 15 9 137.404 133.121 5.518 19.525 o
6 15 10 144.428 137.275 5.707 18.483 o
6 15 11 129.982 121.677 6.215 18.398 o
6 15 12 656.950 633.994 16.124 2.761 o
6 15 13 240.757 256.411 8.987 8.863 o
6 16 2 323.527 316.305 11.798 5.802 o
6 16 3 183.583 194.095 14.367 5.600 o
6 16 4 1.634 6.286 3.116 143.132 o
6 16 5 33.673 37.401 4.545 47.555 o
6 16 6 25.496 21.130 2.816 96.536 o
6 16 7 1.116 -1.447 1.724 478.515 o
6 16 8 152.408 152.443 5.576 17.935 o
6 16 9 119.830 124.844 5.294 21.707 o
6 16 10 99.868 98.608 5.798 22.545 o
6 16 11 6.825 5.853 3.105 130.638 o
7 -10 0 6.005 4.983 3.121 132.649 o
7 -10 1 332.727 290.489 16.704 3.811 o
7 -10 2 278.247 281.140 12.638 5.765 o
7 -10 3 139.988 136.197 7.750 14.058 o
7 -9 0 5.010 11.125 3.202 122.400 o
7 -9 1 1.297 -1.173 4.504 74.842 o
7 -9 2 350.247 367.845 12.989 4.949 o
7 -9 3 240.818 223.836 9.519 8.602 o
7 -9 4 521.704 488.073 18.357 2.765 o
7 -9 5 13.898 17.049 3.706 82.371 o
7 -9 6 166.092 145.594 8.058 12.583 o
7 -8 0 2.007 2.020 1.775 403.716 o
7 -8 1 1509.230 1445.010 31.476 0.801 o
7 -8 2 559.239 573.521 14.941 3.261 o
7 -8 3 209.259 205.645 13.206 6.123 o
7 -8 4 9.999 14.454 3.279 105.766 o
7 -8 5 331.640 328.660 14.820 4.397 o
7 -8 6 1.510 3.046 2.599 207.490 o
7 -8 7 47.889 62.677 5.511 31.881 o
7 -7 0 309.056 336.037 6.756 9.035 o
7 -7 1 343.287 342.922 8.086 7.632 o
7 -7 2 738.601 751.186 18.071 2.261 o
7 -7 3 95.087 87.160 5.101 26.489 o
7 -7 4 383.607 359.809 12.497 5.001 o
7 -7 5 0.902 0.520 2.424 251.124 o
7 -7 6 45.633 38.304 3.781 53.332 o
7 -7 7 3.586 5.644 2.480 203.730 o
7 -7 8 2.042 2.241 2.391 240.126 o
7 -7 9 331.465 335.875 10.668 6.274 o
7 -6 0 113.739 115.721 2.800 32.030 o
7 -6 1 495.784 490.340 9.926 4.972 o
7 -6 2 646.144 659.158 13.262 3.247 o
7 -6 3 17.859 22.057 3.263 90.291 o
7 -6 4 26.010 19.506 3.513 75.864 o
7 -6 5 620.335 617.084 17.434 2.636 o
7 -6 6 1.329 -0.573 2.037 346.678 o
7 -6 7 71.866 53.164 4.483 36.193 o
7 -6 8 163.661 162.784 6.848 14.534 o
7 -6 9 35.052 26.392 3.485 67.153 o
7 -6 10 485.719 440.874 12.740 4.261 o
7 -5 0 42.196 47.888 1.799 84.955 o
7 -5 1 24.048 23.162 1.470 152.710 o
7 -5 2 7.099 8.352 1.179 397.573 o
7 -5 3 68.841 75.694 3.580 41.376 o
7 -5 4 790.556 743.817 24.378 1.589 o
7 -5 5 55.678 50.771 3.496 50.362 o
7 -5 6 106.478 95.796 4.552 27.165 o
7 -5 7 156.120 143.811 6.503 15.891 o
7 -5 8 1.149 0.688 2.215 294.066 o
7 -5 9 221.337 232.391 8.370 9.987 o
7 -5 10 31.950 30.031 2.960 79.974 o
7 -5 11 278.855 287.429 9.345 7.863 o
7 -4 0 81.148 92.853 2.244 44.701 o
7 -4 1 443.476 433.366 6.191 6.944 o
7 -4 2 15.453 14.212 1.181 241.156 o
7 -4 3 176.339 176.510 4.857 17.536 o
7 -4 4 241.309 225.857 5.621 12.790 o
7 -4 5 77.247 89.113 4.253 33.395 o
7 -4 6 211.426 212.379 6.538 12.691 o
7 -4 7 1.632 2.536 1.897 363.530 o
7 -4 8 928.542 900.935 20.807 1.703 o
7 -4 9 117.797 124.780 5.101 22.512 o
7 -4 10 793.605 738.981 16.058 2.433 o
7 -4 11 173.525 160.187 5.934 15.953 o
7 -4 12 88.752 80.785 5.178 27.203 o
7 -3 0 297.514 309.602 5.540 10.403 o
7 -3 1 4.954 3.452 0.759 753.289 o
7 -3 2 3.422 4.818 0.938 712.729 o
7 -3 3 49.421 56.691 1.777 74.227 o
7 -3 4 136.624 137.415 3.868 24.167 o
7 -3 5 784.115 760.092 13.821 2.718 o
7 -3 6 2.557 1.380 1.757 405.331 o
7 -3 7 351.971 347.653 9.008 6.969 o
7 -3 8 314.071 300.924 7.290 8.843 o
7 -3 9 842.085 873.130 19.488 1.912 o
7 -3 10 52.342 44.272 3.005 59.571 o
7 -3 11 570.563 587.414 14.556 3.293 o
7 -3 12 155.400 173.716 8.840 11.283 o
7 -3 13 4.139 3.294 3.915 92.760 o
7 -2 0 155.291 165.738 3.537 22.074 o
7 -2 1 622.065 615.667 8.369 4.391 o
7 -2 2 102.542 112.782 2.191 36.764 o
7 -2 3 187.111 183.852 3.251 19.577 o
7 -2 4 1203.180 1209.090 15.168 1.680 o
7 -2 5 191.283 190.480 4.244 17.475 o
7 -2 6 1598.760 1582.120 25.919 0.904 o
7 -2 7 40.947 43.096 2.741 71.414 o
7 -2 8 182.806 185.428 5.330 16.115 o
7 -2 9 70.900 76.024 3.552 41.008 o
7 -2 10 358.942 326.410 7.790 7.724 o
7 -2 11 119.903 116.170 4.401 25.160 o
7 -2 12 5.273 0.095 1.927 315.462 o
7 -2 13 9.290 8.093 2.285 188.638 o
7 -1 0 3.409 3.210 0.833 857.712 o
7 -1 1 242.715 237.958 4.225 14.158 o
7 -1 2 81.052 83.969 1.975 47.792 o
7 -1 3 1151.170 1151.680 12.362 1.934 o
7 -1 4 90.717 95.695 3.371 35.441 o
7 -1 5 3338.750 3312.690 35.085 0.339 o
7 -1 6 717.662 745.768 11.644 3.207 o
7 -1 7 81.510 80.221 3.144 40.672 o
7 -1 8 0.787 2.677 1.509 561.001 o
7 -1 9 67.900 70.957 3.443 43.419 o
7 -1 10 39.619 35.289 2.627 77.973 o
7 -1 11 125.126 140.311 4.763 22.354 o
7 -1 12 46.903 60.637 3.389 53.201 o
7 -1 13 343.175 348.497 9.969 6.509 o
7 -1 14 37.754 37.578 3.435 62.897 o
7 0 0 212.647 220.641 3.771 16.332 o
7 0 1 11.464 11.872 0.926 327.724 o
7 0 2 647.039 665.744 7.817 4.264 o
7 0 3 290.689 293.488 4.207 11.793 o
7 0 4 1751.570 1786.920 18.431 1.000 o
7 0 5 130.475 130.369 2.467 29.399 o
7 0 6 166.216 161.113 3.531 21.394 o
7 0 7 39.555 33.062 1.744 98.603 o
7 0 8 481.095 468.245 9.756 5.178 o
7 0 9 10.017 11.967 1.874 218.644 o
7 0 10 210.892 203.939 5.617 14.149 o
7 0 11 108.633 106.862 4.104 28.147 o
7 0 12 110.367 103.755 4.129 28.019 o
7 0 13 4.151 5.877 2.193 241.836 o
7 0 14 829.295 828.203 27.026 1.350 o
7 0 15 25.257 24.750 3.075 86.348 o
7 1 0 75.719 77.523 2.212 49.427 o
7 1 1 916.233 917.435 10.183 2.688 o
7 1 2 34.451 35.013 1.229 117.186 o
7 1 3 1957.910 1989.500 21.739 0.813 o
7 1 4 1223.980 1242.510 15.985 1.600 o
7 1 5 397.301 377.293 5.010 8.367 o
7 1 6 135.973 138.456 2.649 27.625 o
7 1 7 74.613 65.408 2.472 50.218 o
7 1 8 94.876 89.248 3.132 36.560 o
7 1 9 585.573 608.975 12.024 3.755 o
7 1 10 15.119 19.283 1.985 163.410 o
7 1 11 13.736 23.693 2.203 146.383 o
7 1 12 57.529 47.125 3.112 54.902 o
7 1 13 105.366 104.161 5.122 24.460 o
7 1 14 477.064 459.313 12.182 4.429 o
7 1 15 705.791 702.875 17.054 2.476 o
7 2 0 656.485 670.950 9.295 3.936 o
7 2 1 0.535 2.416 0.741 1654.270 o
7 2 2 2791.260 2832.230 29.000 0.462 o
7 2 3 0.528 1.759 0.665 2049.620 o
7 2 4 2198.750 2293.880 23.550 0.675 o
7 2 5 791.832 811.519 9.558 3.200 o
7 2 6 368.349 392.192 5.175 8.612 o
7 2 7 2854.350 2948.550 34.386 0.406 o
7 2 8 380.361 375.957 5.864 8.206 o
7 2 9 1.704 1.866 1.165 795.149 o
7 2 10 26.633 22.760 2.126 118.626 o
7 2 11 110.544 116.427 5.030 23.752 o
7 2 12 25.610 22.356 2.250 116.233 o
7 2 13 139.148 160.880 6.204 16.937 o
7 2 14 238.068 243.407 7.878 10.102 o
7 2 15 159.689 167.769 5.960 16.348 o
7 3 0 51.189 46.809 2.691 63.918 o
7 3 1 1247.660 1264.440 15.405 1.599 o
7 3 2 572.768 578.691 6.866 5.097 o
7 3 3 1893.980 1863.250 19.204 0.907 o
7 3 4 323.286 325.520 4.550 10.389 o
7 3 5 756.770 746.900 9.136 3.463 o
7 3 6 35.943 28.806 1.257 119.903 o
7 3 7 700.653 703.404 9.701 3.639 o
7 3 8 335.123 322.565 5.906 9.300 o
7 3 9 5.017 5.208 1.140 517.500 o
7 3 10 485.695 489.638 9.684 5.111 o
7 3 11 162.646 175.185 5.058 17.905 o
7 3 12 592.268 540.127 12.288 3.792 o
7 3 13 494.518 475.725 11.305 4.583 o
7 3 14 335.376 324.097 16.223 3.906 o
7 3 15 290.256 291.129 7.981 8.744 o
7 3 16 6.058 8.743 2.564 173.590 o
7 4 0 560.793 550.102 8.443 4.865 o
7 4 1 102.106 104.982 2.615 35.931 o
7 4 2 1342.510 1341.730 15.563 1.476 o
7 4 3 37.193 36.284 1.330 108.664 o
7 4 4 137.547 144.848 2.541 27.302 o
7 4 5 0.764 0.171 0.638 2597.330 o
7 4 6 364.709 372.009 5.777 8.506 o
7 4 7 298.335 328.236 5.204 10.443 o
7 4 8 283.607 272.788 4.909 11.680 o
7 4 9 593.365 581.274 9.386 4.384 o
7 4 10 264.903 248.498 5.191 12.250 o
7 4 11 163.834 172.536 7.072 13.948 o
7 4 12 311.164 296.165 7.283 8.929 o
7 4 13 251.332 263.844 6.779 10.767 o
7 4 14 360.915 385.922 9.539 6.425 o
7 4 15 4.670 1.304 1.974 303.856 o
7 4 16 353.631 352.834 10.350 6.202 o
7 5 0 23.459 29.106 1.511 143.293 o
7 5 1 77.831 82.105 2.719 44.362 o
7 5 2 93.575 89.450 2.004 42.734 o
7 5 3 189.004 182.263 3.230 19.538 o
7 5 4 51.708 48.418 1.594 78.181 o
7 5 5 644.662 627.876 8.212 4.287 o
7 5 6 19.614 17.060 1.276 195.694 o
7 5 7 169.305 174.654 3.398 20.906 o
7 5 8 926.298 954.121 12.595 2.402 o
7 5 9 134.271 143.889 3.324 25.649 o
7 5 10 460.994 463.481 9.245 5.501 o
7 5 11 642.559 673.120 11.111 3.639 o
7 5 12 120.340 110.109 4.082 26.619 o
7 5 13 701.093 706.489 14.959 2.781 o
7 5 14 44.622 43.530 3.265 60.133 o
7 5 15 114.245 107.396 4.857 24.475 o
7 5 16 8.382 10.511 2.655 153.130 o
7 6 0 755.967 725.918 11.292 3.182 o
7 6 1 72.918 72.808 2.568 48.691 o
7 6 2 3.690 2.952 1.131 638.107 o
7 6 3 413.992 408.191 6.632 7.216 o
7 6 4 22.547 25.282 1.328 160.620 o
7 6 5 17.457 23.140 1.294 189.821 o
7 6 6 585.418 588.656 8.702 4.565 o
7 6 7 12.986 20.023 1.482 211.383 o
7 6 8 377.042 367.324 5.878 8.307 o
7 6 9 429.136 436.176 6.320 7.031 o
7 6 10 802.370 786.796 12.667 2.802 o
7 6 11 6.464 3.199 1.419 406.588 o
7 6 12 757.725 758.423 14.184 2.724 o
7 6 13 91.092 105.355 4.468 28.881 o
7 6 14 271.099 292.178 8.011 9.000 o
7 6 15 207.269 204.329 8.271 10.638 o
7 6 16 165.054 152.619 10.503 9.143 o
7 7 0 431.343 430.771 9.916 5.554 o
7 7 1 328.610 334.053 6.156 9.146 o
7 7 2 59.508 64.427 2.703 54.681 o
7 7 3 9.673 6.758 1.225 351.814 o
7 7 4 41.812 35.004 1.651 95.999 o
7 7 5 41.284 43.010 1.903 86.813 o
7 7 6 463.481 500.835 7.773 5.873 o
7 7 7 350.160 373.358 6.005 8.586 o
7 7 8 866.275 881.870 12.279 2.614 o
7 7 9 1533.640 1583.980 21.463 1.062 o
7 7 10 4.397 6.591 1.157 508.041 o
7 7 11 2237.300 2286.200 51.381 0.350 o
7 7 12 32.918 33.991 2.698 83.498 o
7 7 13 331.841 326.146 8.201 7.797 o
7 7 14 74.651 68.687 4.465 34.308 o
7 7 15 13.895 10.841 2.701 133.141 o
7 7 16 21.658 20.105 5.676 39.221 o
7 8 0 157.950 159.747 5.498 17.621 o
7 8 1 219.822 217.251 4.644 14.928 o
7 8 2 227.309 233.751 4.840 14.076 o
7 8 3 2.058 1.621 1.200 743.916 o
7 8 4 53.673 55.876 2.396 63.568 o
7 8 5 38.517 37.226 1.877 94.245 o
7 8 6 585.084 564.091 8.518 4.675 o
7 8 7 38.272 38.134 2.032 90.626 o
7 8 8 423.293 421.232 6.756 6.990 o
7 8 9 374.500 382.130 6.712 7.799 o
7 8 10 1112.880 1113.950 17.663 1.664 o
7 8 11 102.511 105.614 3.422 32.146 o
7 8 12 689.539 677.694 14.249 2.948 o
7 8 13 13.678 7.950 2.023 192.671 o
7 8 14 16.590 18.426 2.361 136.360 o
7 8 15 38.765 35.628 3.538 61.087 o
7 8 16 198.606 203.765 9.631 9.240 o
7 9 0 372.669 369.693 7.352 7.553 o
7 9 1 1.380 -0.693 1.176 913.625 o
7 9 2 5.772 4.134 1.200 486.812 o
7 9 3 19.018 17.958 1.645 172.737 o
7 9 4 264.675 286.605 8.893 8.400 o
7 9 5 738.327 755.325 14.875 2.671 o
7 9 6 1861.520 1886.080 25.930 0.776 o
7 9 7 726.783 743.254 13.285 2.936 o
7 9 8 67.091 70.393 2.760 49.716 o
7 9 9 181.874 184.410 4.742 17.255 o
7 9 10 9.860 9.765 1.475 283.660 o
7 9 11 158.138 154.035 4.231 20.707 o
7 9 12 8.611 8.455 1.454 311.469 o
7 9 13 194.391 188.567 6.036 14.374 o
7 9 14 70.236 77.682 4.249 35.791 o
7 9 15 59.942 59.502 3.819 44.039 o
7 9 16 31.713 32.322 4.203 54.285 o
7 10 0 3.525 4.419 1.668 380.964 o
7 10 1 3.538 4.892 1.258 531.557 o
7 10 2 172.269 166.438 4.177 19.430 o
7 10 3 120.144 114.003 3.897 27.106 o
7 10 4 9.993 8.946 1.599 267.964 o
7 10 5 1267.880 1266.260 20.306 1.339 o
7 10 6 184.252 177.072 4.350 18.045 o
7 10 7 201.825 206.432 5.498 14.615 o
7 10 8 51.586 44.349 2.549 66.505 o
7 10 9 29.406 32.601 2.652 89.323 o
7 10 10 253.807 239.849 6.481 11.294 o
7 10 11 7.643 7.702 2.116 219.718 o
7 10 12 148.959 140.724 5.542 18.538 o
7 10 13 0.721 -0.106 1.888 413.514 o
7 10 14 37.474 40.658 3.341 63.808 o
7 10 15 14.354 14.627 2.774 123.333 o
7 10 16 8.834 8.895 3.053 125.712 o
7 11 0 21.878 27.516 3.260 82.989 o
7 11 1 90.444 91.878 4.053 32.096 o
7 11 2 537.841 546.892 10.737 4.380 o
7 11 3 86.109 92.460 3.557 35.629 o
7 11 4 820.724 847.867 16.932 2.209 o
7 11 5 780.820 788.977 14.620 2.592 o
7 11 6 347.476 357.577 7.245 8.001 o
7 11 7 17.825 21.423 2.140 141.153 o
7 11 8 61.464 59.848 3.470 46.919 o
7 11 9 83.849 91.123 4.190 32.474 o
7 11 10 104.989 109.715 4.173 28.136 o
7 11 11 29.039 31.028 2.527 94.306 o
7 11 12 16.415 11.476 2.189 158.904 o
7 11 13 42.554 48.218 3.626 54.692 o
7 11 14 8.992 5.434 2.210 206.342 o
7 11 15 101.463 105.312 5.223 24.372 o
7 12 0 168.969 174.659 7.929 12.329 o
7 12 1 514.085 526.200 15.784 3.254 o
7 12 2 223.735 212.784 7.704 10.890 o
7 12 3 320.066 310.099 7.605 8.459 o
7 12 4 277.596 275.963 6.833 10.056 o
7 12 5 296.775 300.577 10.537 6.790 o
7 12 6 873.766 860.276 21.121 1.744 o
7 12 7 79.533 78.999 4.382 33.076 o
7 12 8 485.570 457.432 11.355 4.655 o
7 12 9 1.138 -0.092 2.035 350.790 o
7 12 10 0.968 0.868 2.044 343.316 o
7 12 11 91.686 97.820 5.426 24.828 o
7 12 12 2.668 2.820 1.917 336.983 o
7 12 13 28.057 29.778 2.969 83.725 o
7 12 14 88.238 81.901 4.807 29.101 o
7 12 15 818.797 808.130 19.553 1.966 o
7 13 0 773.014 831.919 22.841 1.696 o
7 13 1 318.602 329.664 14.381 4.617 o
7 13 2 253.283 248.248 11.815 6.553 o
7 13 3 168.515 163.186 6.749 14.535 o
7 13 4 53.664 56.391 3.056 55.223 o
7 13 5 600.348 595.458 11.869 3.762 o
7 13 6 182.069 187.150 6.399 14.242 o
7 13 7 647.098 638.278 16.468 2.721 o
7 13 8 2.077 2.984 1.791 385.798 o
7 13 9 101.080 106.807 5.782 22.181 o
7 13 10 123.229 115.518 5.914 19.853 o
7 13 11 29.994 26.238 3.330 74.359 o
7 13 12 218.795 224.200 7.168 11.522 o
7 13 13 4.653 4.199 2.240 236.868 o
7 13 14 249.079 240.466 7.754 10.051 o
7 14 0 166.482 171.958 8.089 12.179 o
7 14 1 281.611 300.467 19.030 3.253 o
7 14 2 489.054 526.490 20.042 2.496 o
7 14 3 4.680 2.590 7.000 30.605 o
7 14 4 4.415 4.176 2.357 220.402 o
7 14 5 154.845 154.995 8.255 12.429 o
7 14 6 43.008 44.071 3.267 60.834 o
7 14 7 94.152 97.493 5.409 24.678 o
7 14 8 582.838 549.916 14.900 3.239 o
7 14 9 594.945 600.535 16.123 2.920 o
7 14 10 12.473 13.768 2.597 139.693 o
7 14 11 824.448 828.300 19.572 1.947 o
7 14 12 6.833 6.340 2.703 161.958 o
7 14 13 525.887 527.958 12.667 3.958 o
7 15 2 104.943 123.253 9.387 12.114 o
7 15 3 211.792 203.149 10.993 7.766 o
7 15 4 2.370 4.725 2.991 154.161 o
7 15 5 27.095 26.757 3.060 83.767 o
7 15 6 7.031 5.129 2.136 230.692 o
7 15 7 0.968 2.259 2.315 264.656 o
7 15 8 164.173 145.627 6.665 15.190 o
7 15 9 58.202 59.974 4.720 36.399 o
7 15 10 242.892 247.612 10.419 7.665 o
7 15 11 4.127 1.063 2.919 161.371 o
7 16 7 4.528 3.503 2.409 214.314 o
7 16 8 9.182 8.525 2.732 147.637 o
8 -8 0 715.640 680.520 20.476 2.054 o
8 -8 1 16.790 22.370 4.031 68.580 o
8 -8 2 820.518 747.071 21.964 1.768 o
8 -8 3 55.564 50.705 5.396 32.456 o
8 -8 4 65.698 73.033 6.286 24.496 o
8 -7 0 457.308 463.913 14.149 3.913 o
8 -7 1 981.112 995.774 23.276 1.452 o
8 -7 2 12.681 16.535 3.126 106.884 o
8 -7 3 214.004 209.138 9.320 9.292 o
8 -7 4 53.075 56.931 5.419 32.189 o
8 -7 5 77.550 68.897 5.934 25.293 o
8 -7 6 26.626 25.319 4.032 61.577 o
8 -6 0 469.828 452.611 8.789 5.643 o
8 -6 1 129.711 123.866 7.169 15.929 o
8 -6 2 52.806 54.371 7.395 21.153 o
8 -6 3 111.018 81.751 6.117 21.160 o
8 -6 4 186.685 197.900 8.953 10.264 o
8 -6 5 0.123 -2.215 2.602 226.477 o
8 -6 6 87.886 93.419 5.811 23.733 o
8 -6 7 153.080 135.967 6.860 15.419 o
8 -6 8 26.918 31.151 4.067 59.176 o
8 -5 0 38.381 34.887 1.813 97.441 o
8 -5 1 50.512 56.125 2.998 57.535 o
8 -5 2 7.933 5.608 2.257 206.390 o
8 -5 3 150.332 130.095 7.126 15.079 o
8 -5 4 146.530 165.624 8.129 12.722 o
8 -5 5 348.433 315.298 10.065 6.553 o
8 -5 6 89.688 91.329 5.626 24.461 o
8 -5 7 134.978 115.047 6.179 18.403 o
8 -5 8 451.932 480.751 13.671 4.039 o
8 -5 9 140.658 124.722 5.735 18.996 o
8 -4 0 12.356 10.236 1.128 300.148 o
8 -4 1 82.421 92.706 2.974 39.945 o
8 -4 2 17.291 15.688 1.802 174.706 o
8 -4 3 29.611 21.510 3.494 72.617 o
8 -4 4 409.219 430.020 12.018 4.875 o
8 -4 5 7.898 6.194 2.513 176.264 o
8 -4 6 204.446 212.124 7.875 11.106 o
8 -4 7 194.654 164.006 9.787 9.432 o
8 -4 8 252.082 258.202 7.723 9.864 o
8 -4 9 5.906 2.394 2.170 245.604 o
8 -4 10 213.905 199.572 6.786 12.463 o
8 -3 0 18.841 23.722 1.468 171.646 o
8 -3 1 17.019 21.755 1.589 176.800 o
8 -3 2 110.283 96.857 2.838 34.152 o
8 -3 3 83.379 77.622 2.848 42.505 o
8 -3 4 163.619 151.579 5.674 17.154 o
8 -3 5 77.786 55.649 3.737 40.408 o
8 -3 6 362.305 387.322 8.929 6.723 o
8 -3 7 974.420 953.866 23.247 1.473 o
8 -3 8 16.640 24.536 2.926 102.825 o
8 -3 9 692.583 698.357 18.432 2.317 o
8 -3 10 8.755 9.429 2.365 179.821 o
8 -3 11 2.868 5.404 2.197 254.475 o
8 -2 0 32.249 25.368 1.638 121.134 o
8 -2 1 0.508 0.571 0.917 1517.110 o
8 -2 2 263.523 274.400 4.736 12.365 o
8 -2 3 30.038 38.764 2.097 99.679 o
8 -2 4 167.643 187.415 4.015 19.374 o
8 -2 5 792.778 773.914 17.119 2.280 o
8 -2 6 607.026 618.357 14.739 3.126 o
8 -2 7 171.043 148.941 4.952 18.398 o
8 -2 8 1064.160 1027.830 21.062 1.524 o
8 -2 9 14.418 9.409 2.340 158.719 o
8 -2 10 791.517 741.096 16.274 2.408 o
8 -2 11 21.307 17.924 3.807 72.585 o
8 -2 12 29.846 32.947 3.389 70.526 o
8 -1 0 82.649 78.735 2.599 44.212 o
8 -1 1 103.402 101.255 2.804 35.209 o
8 -1 2 409.075 382.950 6.937 7.270 o
8 -1 3 1044.260 1030.180 16.461 1.858 o
8 -1 4 1123.310 1129.370 14.833 1.827 o
8 -1 5 1134.850 1067.370 15.132 1.829 o
8 -1 6 51.989 64.473 3.493 49.199 o
8 -1 7 615.488 616.500 13.174 3.408 o
8 -1 8 1.139 6.117 1.820 363.617 o
8 -1 9 382.995 407.217 9.348 6.246 o
8 -1 10 14.129 15.866 2.241 155.527 o
8 -1 11 86.070 99.514 4.402 30.313 o
8 -1 12 24.541 22.927 2.902 93.707 o
8 -1 13 91.360 104.325 7.195 18.101 o
8 0 0 1.727 2.380 1.032 902.849 o
8 0 1 15.021 20.212 1.519 195.622 o
8 0 2 424.282 447.924 9.148 5.853 o
8 0 3 723.053 755.223 10.557 3.345 o
8 0 4 533.738 585.321 7.634 5.132 o
8 0 5 797.415 788.314 11.446 2.971 o
8 0 6 712.509 750.268 10.944 3.324 o
8 0 7 8.725 6.159 1.732 274.932 o
8 0 8 316.004 303.085 8.856 7.686 o
8 0 9 8.208 11.845 1.991 217.496 o
8 0 10 500.971 490.836 16.271 3.222 o
8 0 11 31.342 32.730 2.742 84.698 o
8 0 12 48.352 38.241 3.098 62.108 o
8 0 13 345.044 357.401 9.631 6.639 o
8 1 0 77.934 66.426 2.653 47.374 o
8 1 1 245.755 244.354 5.167 12.899 o
8 1 2 767.967 756.528 11.223 3.118 o
8 1 3 867.120 860.865 12.278 2.634 o
8 1 4 16.195 19.194 1.434 198.151 o
8 1 5 132.330 119.046 2.657 29.394 o
8 1 6 127.124 106.254 4.039 26.224 o
8 1 7 1.813 0.449 1.124 899.731 o
8 1 8 175.142 200.154 7.005 13.259 o
8 1 9 404.034 428.981 11.483 5.108 o
8 1 10 7.330 10.203 1.981 231.098 o
8 1 11 8.409 6.790 1.859 254.306 o
8 1 12 2.349 1.659 1.942 344.416 o
8 1 13 87.143 98.117 5.218 26.215 o
8 1 14 884.719 830.477 19.693 1.871 o
8 2 0 20.953 22.301 1.919 142.413 o
8 2 1 168.171 182.117 4.558 18.424 o
8 2 2 654.553 708.116 11.321 3.503 o
8 2 3 305.433 316.161 6.173 9.697 o
8 2 4 1365.270 1440.530 19.468 1.260 o
8 2 5 399.851 432.402 6.909 7.113 o
8 2 6 200.709 214.856 4.537 15.946 o
8 2 7 0.883 -1.998 1.044 1198.660 o
8 2 8 69.581 79.992 2.693 47.613 o
8 2 9 171.093 164.345 4.750 18.379 o
8 2 10 0.443 -0.415 1.504 652.673 o
8 2 11 51.786 52.451 3.183 55.440 o
8 2 12 5.440 10.293 2.271 205.588 o
8 2 13 493.970 502.330 12.113 4.285 o
8 2 14 3.185 5.515 2.466 208.372 o
8 3 0 22.199 17.716 1.679 158.511 o
8 3 1 348.071 331.965 8.446 7.421 o
8 3 2 624.391 606.753 13.539 3.325 o
8 3 3 571.853 551.041 10.169 4.363 o
8 3 4 25.521 31.877 1.965 117.509 o
8 3 5 753.826 735.908 10.786 3.249 o
8 3 6 116.423 104.021 3.296 30.609 o
8 3 7 6.165 5.086 1.364 407.815 o
8 3 8 68.313 71.345 2.830 48.475 o
8 3 9 80.323 74.270 3.007 42.750 o
8 3 10 235.952 233.329 7.758 10.367 o
8 3 11 46.296 43.448 3.312 58.559 o
8 3 12 45.848 38.466 3.217 61.613 o
8 3 13 76.981 80.671 4.512 32.555 o
8 3 14 946.148 901.620 22.572 1.557 o
8 3 15 75.374 69.150 4.728 32.397 o
8 4 0 376.425 395.896 7.325 7.372 o
8 4 1 161.875 170.111 4.177 20.000 o
8 4 2 249.262 269.088 5.976 11.584 o
8 4 3 197.492 191.814 5.060 15.781 o
8 4 4 1.153 -1.597 1.148 980.395 o
8 4 5 482.259 468.926 8.486 5.605 o
8 4 6 395.915 403.637 7.048 7.249 o
8 4 7 168.709 157.592 3.891 20.575 o
8 4 8 2.080 3.914 1.435 522.508 o
8 4 9 569.916 581.502 9.978 4.350 o
8 4 10 26.753 26.753 1.924 121.794 o
8 4 11 998.469 973.921 27.456 1.207 o
8 4 12 179.188 171.734 7.111 13.399 o
8 4 13 189.545 207.828 6.464 13.535 o
8 4 14 21.857 21.595 3.221 87.329 o
8 4 15 24.074 19.197 2.885 97.417 o
8 5 0 401.637 405.952 7.961 6.743 o
8 5 1 239.043 228.500 5.039 13.517 o
8 5 2 136.592 146.597 3.853 23.773 o
8 5 3 86.763 84.071 3.234 38.334 o
8 5 4 137.142 153.120 4.197 22.472 o
8 5 5 84.565 86.149 3.218 38.707 o
8 5 6 153.214 164.107 4.371 20.368 o
8 5 7 46.623 51.839 2.183 72.848 o
8 5 8 252.128 265.213 5.538 12.015 o
8 5 9 79.881 95.218 3.670 35.925 o
8 5 10 1130.570 1117.300 20.348 1.484 o
8 5 11 32.184 35.397 3.136 73.353 o
8 5 12 763.519 768.245 16.314 2.426 o
8 5 13 289.225 291.066 8.471 8.376 o
8 5 14 75.614 77.048 5.263 28.580 o
8 5 15 2.261 -0.187 2.469 233.519 o
8 6 0 116.196 126.662 3.898 26.819 o
8 6 1 7.293 2.167 1.330 426.458 o
8 6 2 25.769 29.996 2.025 116.764 o
8 6 3 7.336 8.337 1.488 324.270 o
8 6 4 22.860 27.380 2.021 126.036 o
8 6 5 601.197 613.027 12.458 3.603 o
8 6 6 161.226 167.943 4.927 18.471 o
8 6 7 516.935 508.962 10.267 4.704 o
8 6 8 30.789 27.390 1.745 118.692 o
8 6 9 262.469 268.274 5.767 11.476 o
8 6 10 42.779 43.809 2.897 67.113 o
8 6 11 570.695 600.746 11.352 3.977 o
8 6 12 216.295 206.954 6.138 13.177 o
8 6 13 251.121 259.429 8.328 9.292 o
8 6 14 16.682 16.866 3.410 89.578 o
8 6 15 11.338 6.482 2.790 139.982 o
8 7 0 1.334 0.444 2.067 333.692 o
8 7 1 237.905 239.316 7.339 10.723 o
8 7 2 219.601 222.810 6.040 12.964 o
8 7 3 28.410 29.777 2.151 107.772 o
8 7 4 9.851 11.695 1.699 242.503 o
8 7 5 22.573 20.211 1.750 149.184 o
8 7 6 528.646 553.207 11.342 4.245 o
8 7 7 61.769 60.623 2.890 52.573 o
8 7 8 1159.110 1176.490 18.450 1.548 o
8 7 9 202.301 209.366 4.968 15.346 o
8 7 10 585.760 591.909 10.409 4.154 o
8 7 11 255.321 263.867 8.217 9.291 o
8 7 12 144.891 143.357 5.246 19.451 o
8 7 13 165.879 173.417 5.650 16.564 o
8 7 14 117.775 103.336 5.610 21.637 o
8 7 15 17.045 19.013 3.300 91.782 o
8 8 0 519.709 520.174 10.756 4.521 o
8 8 1 1.383 -1.827 1.519 589.895 o
8 8 2 4.468 4.025 1.522 411.637 o
8 8 3 1.935 1.765 1.311 658.828 o
8 8 4 87.784 87.165 3.294 37.388 o
8 8 5 858.717 827.733 15.593 2.312 o
8 8 6 35.853 37.042 2.393 85.969 o
8 8 7 1516.090 1462.620 26.684 0.932 o
8 8 8 109.394 100.761 4.469 26.887 o
8 8 9 1003.800 1008.950 19.519 1.685 o
8 8 10 101.131 93.203 4.882 26.477 o
8 8 11 124.558 122.621 3.918 26.026 o
8 8 12 197.874 189.314 6.052 14.210 o
8 8 13 23.541 18.872 2.776 102.440 o
8 8 14 22.407 20.403 2.587 110.497 o
8 8 15 6.945 4.522 2.505 185.511 o
8 9 0 347.396 344.907 10.591 6.156 o
8 9 1 205.521 189.545 5.618 14.609 o
8 9 2 222.892 222.410 6.199 12.665 o
8 9 3 73.221 84.249 3.519 39.632 o
8 9 4 542.102 550.041 12.229 3.969 o
8 9 5 136.224 133.908 4.483 22.543 o
8 9 6 907.560 915.516 17.207 2.024 o
8 9 7 0.177 0.826 1.635 549.623 o
8 9 8 1192.650 1168.810 22.380 1.315 o
8 9 9 211.745 211.527 6.513 12.728 o
8 9 10 477.599 448.465 11.509 4.665 o
8 9 11 134.420 122.927 5.774 19.323 o
8 9 12 55.843 55.055 4.281 41.372 o
8 9 13 38.596 38.887 3.976 53.402 o
8 9 14 76.270 73.744 5.004 30.203 o
8 9 15 19.798 17.770 2.753 110.462 o
8 10 0 8.692 9.283 2.429 174.226 o
8 10 1 1012.320 1013.840 19.900 1.649 o
8 10 2 36.499 41.902 2.681 76.697 o
8 10 3 1370.850 1341.590 27.661 0.973 o
8 10 4 0.550 2.976 1.552 539.173 o
8 10 5 1310.110 1225.940 27.588 1.019 o
8 10 6 57.667 59.312 3.834 44.608 o
8 10 7 105.617 103.013 4.737 26.065 o
8 10 8 1.493 3.664 1.990 328.311 o
8 10 9 69.682 74.201 4.207 36.553 o
8 10 10 5.296 3.329 2.021 274.151 o
8 10 11 37.994 34.795 3.205 67.871 o
8 10 12 35.019 35.062 3.322 67.530 o
8 10 13 72.617 70.933 6.449 23.214 o
8 10 14 120.711 119.029 5.770 20.344 o
8 10 15 134.979 141.829 6.817 16.145 o
8 11 0 270.554 309.968 13.665 5.200 o
8 11 1 4.763 3.564 2.031 276.819 o
8 11 2 379.311 401.468 9.508 6.223 o
8 11 3 6.542 7.639 1.857 268.786 o
8 11 4 1176.240 1194.810 26.160 1.139 o
8 11 5 8.340 8.760 2.350 184.916 o
8 11 6 121.594 126.378 5.890 19.681 o
8 11 7 9.059 7.901 2.146 206.026 o
8 11 8 80.838 82.921 4.438 32.190 o
8 11 9 34.688 32.051 3.059 74.363 o
8 11 10 28.898 24.793 2.920 86.853 o
8 11 11 4.517 3.944 2.074 268.811 o
8 11 12 482.152 475.687 12.010 4.423 o
8 11 13 70.593 69.941 4.442 35.103 o
8 11 14 636.857 633.098 14.335 3.110 o
8 12 0 12.543 16.187 4.611 59.635 o
8 12 1 565.900 589.287 21.755 2.116 o
8 12 2 4.989 4.050 2.315 223.109 o
8 12 3 545.151 507.244 13.772 3.654 o
8 12 4 640.543 614.452 23.428 1.841 o
8 12 5 49.933 50.439 3.856 48.355 o
8 12 6 84.322 81.384 6.567 21.409 o
8 12 7 57.124 55.851 4.338 40.406 o
8 12 8 0.049 -0.113 2.366 274.442 o
8 12 9 134.196 126.863 5.528 19.906 o
8 12 10 20.744 24.907 2.986 94.517 o
8 12 11 145.313 149.852 6.391 16.480 o
8 12 12 35.465 36.254 3.487 63.728 o
8 12 13 246.807 244.884 8.152 9.653 o
8 13 1 115.488 115.508 9.131 12.416 o
8 13 2 219.588 225.393 9.362 9.042 o
8 13 3 156.172 155.009 6.848 14.954 o
8 13 4 622.135 621.521 26.608 1.556 o
8 13 5 1160.120 1122.490 29.902 1.003 o
8 13 6 42.962 44.792 4.409 45.095 o
8 13 7 417.811 401.277 13.646 4.328 o
8 13 8 175.471 180.071 8.484 11.285 o
8 13 9 108.235 114.357 5.941 20.811 o
8 13 10 306.795 305.715 8.682 7.900 o
8 13 11 66.053 62.989 4.792 34.069 o
8 13 12 199.540 186.472 6.761 13.104 o
8 14 3 315.917 323.389 20.343 2.858 o
8 14 4 23.978 29.762 3.852 65.550 o
8 14 5 371.694 348.523 12.845 4.949 o
8 14 6 199.007 198.697 9.223 9.722 o
8 14 7 176.390 156.992 7.690 12.748 o
8 14 8 33.590 27.287 4.007 57.869 o
8 14 9 9.356 6.131 3.499 102.776 o
8 14 10 321.333 312.243 11.298 6.097 o
8 14 11 498.340 502.055 13.442 3.900 o
9 -6 0 280.108 275.243 9.138 8.080 o
9 -6 1 8.125 4.494 3.279 118.089 o
9 -6 2 168.239 158.646 8.629 11.476 o
9 -6 3 17.529 13.551 3.721 80.078 o
9 -5 0 42.338 42.929 3.247 61.857 o
9 -5 1 27.970 28.256 3.202 78.407 o
9 -5 2 3.624 4.386 3.109 140.722 o
9 -5 3 18.741 16.736 3.818 74.806 o
9 -5 4 192.455 175.797 8.659 10.736 o
9 -5 5 8.004 7.437 3.477 104.958 o
9 -5 6 141.035 133.941 10.741 9.342 o
9 -4 0 79.711 79.356 4.336 33.299 o
9 -4 1 82.252 79.748 4.021 34.785 o
9 -4 2 8.217 4.353 2.134 225.077 o
9 -4 3 272.436 248.375 10.398 7.366 o
9 -4 4 127.615 111.330 7.458 15.588 o
9 -4 5 96.530 107.203 7.417 17.122 o
9 -4 6 2.800 1.771 2.480 221.282 o
9 -4 7 335.365 328.052 9.291 7.065 o
9 -3 0 54.111 45.392 2.842 60.534 o
9 -3 1 216.763 194.870 6.007 13.540 o
9 -3 2 159.111 145.197 5.050 18.995 o
9 -3 3 10.705 8.650 1.643 256.080 o
9 -3 4 256.722 249.680 10.287 7.608 o
9 -3 5 72.247 61.709 4.764 33.300 o
9 -3 6 354.851 321.056 10.383 6.301 o
9 -3 7 78.100 68.923 4.410 34.027 o
9 -3 8 281.002 268.739 8.225 8.848 o
9 -3 9 331.255 339.587 10.618 6.288 o
9 -2 0 102.540 112.611 4.340 27.544 o
9 -2 1 61.887 60.817 3.623 45.129 o
9 -2 2 71.494 73.990 3.875 38.648 o
9 -2 3 251.475 260.792 6.311 11.281 o
9 -2 4 4.299 4.942 1.621 373.942 o
9 -2 5 381.187 386.591 14.231 4.304 o
9 -2 6 215.131 226.943 8.383 10.137 o
9 -2 7 1112.010 1087.950 25.485 1.226 o
9 -2 8 557.351 564.882 20.070 2.371 o
9 -2 9 192.840 195.492 7.431 12.180 o
9 -2 10 58.669 65.441 4.373 38.589 o
9 -1 0 4.578 6.352 1.892 291.373 o
9 -1 1 7.825 6.976 1.625 299.928 o
9 -1 2 462.712 437.428 10.180 5.233 o
9 -1 3 7.605 7.137 1.651 296.938 o
9 -1 4 750.285 711.502 12.384 3.053 o
9 -1 5 280.758 270.246 9.993 7.460 o
9 -1 6 591.302 582.005 21.659 2.105 o
9 -1 7 480.797 427.005 18.636 2.839 o
9 -1 8 252.368 278.307 8.311 9.138 o
9 -1 9 248.261 253.507 7.824 9.876 o
9 -1 10 46.931 48.154 3.896 49.364 o
9 -1 11 88.491 85.532 8.816 14.254 o
9 0 0 82.359 73.981 3.799 36.781 o
9 0 1 764.058 759.470 13.657 2.783 o
9 0 2 6.699 3.978 1.517 365.538 o
9 0 3 1045.540 1095.050 16.591 1.812 o
9 0 4 15.588 17.656 1.752 181.695 o
9 0 5 779.513 825.082 13.151 2.748 o
9 0 6 25.921 31.267 2.224 108.363 o
9 0 7 7.509 4.257 2.116 233.414 o
9 0 8 36.916 40.818 3.570 60.142 o
9 0 9 3.812 2.034 2.227 255.667 o
9 0 10 0.261 -0.962 2.118 338.840 o
9 0 11 5.637 4.835 2.436 199.756 o
9 1 0 488.643 492.553 11.016 4.660 o
9 1 1 85.486 101.779 5.426 25.248 o
9 1 2 559.747 529.621 10.568 4.365 o
9 1 3 124.453 124.124 3.707 26.678 o
9 1 4 888.117 873.350 12.804 2.524 o
9 1 5 35.187 42.340 2.308 85.725 o
9 1 6 60.980 58.043 2.673 55.795 o
9 1 7 74.978 87.475 3.369 39.863 o
9 1 8 12.328 7.866 2.176 184.985 o
9 1 9 4.608 -0.179 1.929 325.353 o
9 1 10 148.906 156.685 5.880 17.306 o
9 1 11 5.001 2.616 2.157 254.897 o
9 1 12 431.559 449.552 11.486 4.903 o
9 2 0 30.607 23.122 2.664 93.313 o
9 2 1 725.713 722.891 18.026 2.304 o
9 2 2 9.615 11.174 2.072 201.416 o
9 2 3 56.704 74.978 3.722 43.635 o
9 2 4 4.654 2.885 1.568 405.445 o
9 2 5 37.676 40.687 2.146 87.378 o
9 2 6 389.926 365.088 8.022 7.033 o
9 2 7 110.220 101.190 3.938 29.022 o
9 2 8 52.676 49.010 2.855 60.154 o
9 2 9 30.163 20.484 2.532 99.892 o
9 2 10 109.114 116.806 5.381 22.587 o
9 2 11 156.723 150.246 7.216 14.301 o
9 2 12 3.561 8.508 2.922 150.074 o
9 3 0 1327.600 1304.470 32.190 0.847 o
9 3 1 29.565 37.381 3.190 73.448 o
9 3 2 475.118 455.776 10.171 5.108 o
9 3 3 455.625 464.634 11.815 4.632 o
9 3 4 28.082 26.915 2.354 104.038 o
9 3 5 136.088 127.984 4.346 23.223 o
9 3 6 4.159 4.524 1.191 544.225 o
9 3 7 221.908 243.415 6.241 12.342 o
9 3 8 496.404 529.818 10.588 4.660 o
9 3 9 232.018 222.994 6.539 11.979 o
9 3 10 259.029 256.905 9.439 8.218 o
9 3 11 82.842 75.567 5.342 27.360 o
9 3 12 142.889 138.414 8.890 11.889 o
9 3 13 341.634 326.292 12.566 5.288 o
9 4 0 237.840 223.147 7.467 10.753 o
9 4 1 961.290 987.960 20.976 1.626 o
9 4 2 47.166 51.720 3.536 53.115 o
9 4 3 434.203 446.222 10.070 5.424 o
9 4 4 335.247 360.973 8.591 7.316 o
9 4 5 46.196 53.225 3.254 56.984 o
9 4 6 0.863 -0.604 1.440 680.208 o
9 4 7 93.437 83.186 2.985 38.371 o
9 4 8 105.188 102.848 4.009 29.283 o
9 4 9 774.626 735.136 15.052 2.598 o
9 4 10 202.218 215.467 6.464 13.020 o
9 4 11 390.308 372.273 10.637 5.724 o
9 4 12 76.795 86.207 5.836 24.987 o
9 4 13 374.013 352.302 11.349 5.573 o
9 5 0 502.690 473.887 11.247 4.566 o
9 5 1 357.732 346.430 8.927 6.964 o
9 5 2 75.206 64.898 4.049 37.535 o
9 5 3 23.411 19.880 2.670 105.916 o
9 5 4 444.544 447.412 11.204 4.940 o
9 5 5 17.362 19.700 2.638 118.548 o
9 5 6 159.650 157.823 5.278 18.071 o
9 5 7 30.974 38.018 2.653 84.526 o
9 5 8 782.007 830.639 15.456 2.449 o
9 5 9 394.650 386.370 9.363 6.229 o
9 5 10 855.695 859.086 18.607 1.988 o
9 5 11 89.761 84.212 5.054 27.497 o
9 5 12 225.052 217.992 6.979 11.679 o
9 5 13 86.839 84.368 5.721 24.638 o
9 6 0 93.249 94.406 5.075 26.410 o
9 6 1 37.250 46.758 4.362 47.169 o
9 6 2 25.847 28.127 2.864 90.067 o
9 6 3 24.503 27.955 3.032 86.695 o
9 6 4 2.784 2.203 1.885 349.566 o
9 6 5 95.445 92.131 4.691 28.097 o
9 6 6 418.029 397.891 10.625 5.462 o
9 6 7 523.412 479.362 10.878 4.565 o
9 6 8 291.647 295.638 7.877 8.772 o
9 6 9 707.463 688.830 12.791 3.127 o
9 6 10 94.560 109.039 4.467 28.198 o
9 6 11 400.005 408.831 9.595 5.992 o
9 6 12 10.980 13.288 2.198 176.514 o
9 6 13 240.647 239.233 10.042 8.047 o
9 7 0 18.329 13.438 2.562 127.148 o
9 7 1 91.052 84.771 5.590 24.803 o
9 7 2 1.193 -2.391 2.835 185.578 o
9 7 3 6.890 2.959 2.001 263.410 o
9 7 4 296.202 292.877 9.076 7.824 o
9 7 5 57.346 65.906 4.146 40.834 o
9 7 6 105.342 103.469 5.811 21.875 o
9 7 7 418.986 437.943 10.216 5.493 o
9 7 8 634.250 649.948 13.719 3.207 o
9 7 9 398.394 367.828 9.151 6.376 o
9 7 10 216.454 206.526 6.456 12.742 o
9 7 11 4.683 5.927 2.295 221.578 o
9 7 12 210.340 210.983 7.012 12.100 o
9 7 13 0.772 -0.792 1.822 441.440 o
9 8 0 0.343 -0.767 1.940 400.932 o
9 8 1 11.227 12.130 2.589 146.364 o
9 8 2 469.753 438.688 12.283 4.475 o
9 8 3 101.143 100.928 4.774 26.518 o
9 8 4 141.213 129.492 5.223 20.209 o
9 8 5 95.573 96.801 5.521 24.104 o
9 8 6 196.984 199.964 9.219 9.750 o
9 8 7 1020.880 946.065 20.784 1.608 o
9 8 8 9.288 11.806 2.331 175.322 o
9 8 9 434.353 414.908 14.674 3.922 o
9 8 10 22.057 16.149 2.794 106.239 o
9 8 11 387.903 417.103 11.176 5.361 o
9 8 12 1.433 -0.825 2.067 335.644 o
9 8 13 24.543 25.286 3.435 76.696 o
9 9 0 497.911 479.545 22.756 2.115 o
9 9 1 161.579 174.722 5.767 16.497 o
9 9 2 58.795 50.287 6.910 23.059 o
9 9 3 112.087 119.266 5.703 21.153 o
9 9 4 160.228 156.810 5.680 17.179 o
9 9 5 231.312 242.148 8.622 9.468 o
9 9 6 366.412 373.083 11.522 5.477 o
9 9 7 39.582 40.909 3.538 59.222 o
9 9 8 756.444 731.460 19.011 2.141 o
9 9 9 75.441 73.770 4.565 33.052 o
9 9 10 411.124 399.922 10.868 5.398 o
9 9 11 94.486 88.253 5.202 26.032 o
9 9 12 2.343 5.196 2.451 217.042 o
9 9 13 256.784 259.144 8.377 9.158 o
9 10 0 61.770 66.466 6.062 26.377 o
9 10 1 119.044 114.359 6.125 19.514 o
9 10 2 179.455 163.881 11.199 8.156 o
9 10 3 599.953 573.556 14.959 3.155 o
9 10 4 133.962 121.054 7.050 16.091 o
9 10 5 446.719 410.876 14.034 4.077 o
9 10 6 4.665 4.508 2.480 200.749 o
9 10 7 143.620 131.588 6.636 16.407 o
9 10 8 77.270 87.180 9.380 13.298 o
9 10 9 41.616 37.636 3.670 56.946 o
9 10 10 4.567 7.236 2.519 189.052 o
9 10 11 290.658 295.639 9.113 7.846 o
9 10 12 115.567 123.584 6.265 19.028 o
9 11 1 89.362 103.705 5.923 22.705 o
9 11 2 66.258 56.825 4.683 35.416 o
9 11 3 197.507 211.168 12.906 6.385 o
9 11 4 720.118 698.180 23.185 1.763 o
9 11 5 141.633 146.580 7.032 15.295 o
9 11 6 215.025 210.732 9.428 9.152 o
9 11 7 1.046 3.028 2.321 258.886 o
9 11 8 58.758 54.932 4.349 40.017 o
9 11 9 128.831 130.855 7.573 14.907 o
9 11 10 50.582 51.938 4.562 40.398 o
9 11 11 34.829 40.158 3.838 56.959 o
9 11 12 61.886 59.304 4.560 37.009 o
9 12 3 470.476 417.142 28.436 1.542 o
9 12 4 108.645 100.190 6.431 19.640 o
9 12 5 125.294 109.566 6.499 18.202 o
9 12 6 24.272 18.826 3.552 76.605 o
9 12 7 2.932 1.823 2.674 192.608 o
9 12 8 3.396 2.543 2.446 219.632 o
9 12 9 0.484 -1.496 2.183 316.022 o
9 12 10 9.495 9.882 2.828 137.702 o
9 12 11 140.260 138.383 6.181 17.494 o
9 13 6 7.980 5.169 2.999 135.995 o
9 13 7 20.116 17.095 3.644 78.422 o
9 13 8 43.072 45.244 4.915 39.538 o
10 -2 0 67.486 67.268 4.503 35.514 o
10 -2 1 63.824 66.010 4.012 40.354 o
10 -2 2 214.890 212.755 7.160 11.766 o
10 -2 3 175.562 169.877 7.830 12.373 o
10 -2 4 23.253 22.230 3.157 87.448 o
10 -2 5 637.305 620.602 19.643 2.287 o
10 -1 0 112.150 109.164 5.522 22.151 o
10 -1 1 137.787 136.340 5.362 19.825 o
10 -1 2 118.038 110.171 4.815 24.134 o
10 -1 3 98.881 104.407 5.096 25.193 o
10 -1 4 336.699 335.119 10.572 6.288 o
10 -1 5 238.557 241.282 7.354 10.672 o
10 -1 6 509.540 502.387 14.245 3.657 o
10 -1 7 19.847 18.435 3.532 81.379 o
10 0 0 69.762 66.450 4.357 36.229 o
10 0 1 580.296 561.230 12.715 3.700 o
10 0 2 127.284 120.123 5.103 21.927 o
10 0 3 317.942 298.239 8.129 8.198 o
10 0 4 28.118 31.163 3.153 78.204 o
10 0 5 176.016 181.408 6.329 14.686 o
10 0 6 210.945 212.586 6.838 12.295 o
10 0 7 135.511 139.988 7.215 15.267 o
10 0 8 8.887 6.328 3.039 129.494 o
10 1 0 430.943 444.886 14.390 3.966 o
10 1 1 254.572 259.476 8.054 9.491 o
10 1 2 611.988 591.577 13.258 3.438 o
10 1 3 173.374 173.997 5.867 15.790 o
10 1 4 405.794 386.417 9.603 6.029 o
10 1 5 253.437 254.768 8.004 9.599 o
10 1 6 46.459 48.639 3.705 51.862 o
10 1 7 0.671 -2.212 1.815 447.322 o
10 1 8 55.508 57.682 4.966 35.165 o
10 1 9 127.945 126.454 7.148 15.998 o
10 2 0 168.882 168.631 6.333 15.199 o
10 2 1 317.923 307.545 8.876 7.625 o
10 2 2 108.338 103.814 5.762 21.808 o
10 2 3 136.162 143.714 5.438 19.487 o
10 2 4 11.857 8.748 2.256 177.560 o
10 2 5 1.275 1.600 1.989 348.926 o
10 2 6 98.761 98.774 4.610 27.656 o
10 2 7 77.590 74.199 4.436 33.479 o
10 2 8 119.052 111.817 5.145 22.798 o
10 2 9 144.942 141.560 7.286 14.733 o
10 2 10 223.753 228.969 8.933 9.383 o
10 3 0 470.986 465.229 11.828 4.554 o
10 3 1 43.081 44.228 4.081 49.150 o
10 3 2 449.719 470.194 15.152 3.654 o
10 3 3 239.388 242.714 8.580 9.375 o
10 3 4 1.416 0.869 2.131 311.280 o
10 3 5 18.302 19.562 2.806 109.179 o
10 3 6 78.462 75.763 4.551 32.470 o
10 3 7 58.684 60.881 3.824 44.166 o
10 3 8 140.426 131.524 5.845 18.519 o
10 3 9 497.482 492.590 12.139 4.283 o
10 3 10 49.035 46.822 4.173 45.608 o
10 4 0 5.249 5.081 2.391 207.171 o
10 4 1 651.781 649.830 15.148 2.915 o
10 4 2 35.320 33.508 3.262 69.050 o
10 4 3 427.971 418.470 12.351 4.690 o
10 4 4 404.817 398.188 11.865 5.039 o
10 4 5 60.848 58.495 4.147 40.871 o
10 4 6 47.290 49.676 3.980 47.942 o
10 4 7 4.329 4.619 2.069 268.185 o
10 4 8 868.244 859.469 17.424 2.087 o
10 4 9 3.921 4.114 2.298 233.398 o
10 4 10 183.999 172.184 6.117 14.934 o
10 5 0 143.667 134.354 10.545 9.542 o
10 5 1 56.491 52.893 4.026 43.996 o
10 5 2 182.383 165.474 6.246 14.895 o
10 5 3 39.130 44.214 3.640 57.016 o
10 5 4 36.322 36.228 4.001 54.597 o
10 5 5 31.666 31.460 3.370 70.148 o
10 5 6 44.682 45.550 3.794 52.043 o
10 5 7 141.102 141.488 8.163 13.154 o
10 5 8 0.432 0.193 2.123 333.055 o
10 5 9 907.615 926.336 18.651 1.889 o
10 5 10 104.302 106.684 5.247 23.948 o
10 5 11 19.701 22.560 3.670 75.668 o
10 6 0 0.673 -1.972 2.401 260.341 o
10 6 1 66.621 61.809 6.441 24.169 o
10 6 2 416.641 419.590 17.582 3.199 o
10 6 3 35.379 34.783 3.431 65.284 o
10 6 4 321.937 322.171 9.293 7.231 o
10 6 5 89.314 95.445 5.767 23.701 o
10 6 6 130.726 127.413 5.947 18.929 o
10 6 7 12.157 13.040 2.812 127.930 o
10 6 8 1371.320 1317.520 27.817 0.972 o
10 6 9 19.929 19.253 2.741 109.437 o
10 6 10 93.535 92.458 4.747 28.042 o
10 6 11 105.833 104.895 5.724 22.094 o
10 7 0 34.111 33.587 3.590 63.414 o
10 7 1 269.219 267.644 16.484 4.112 o
10 7 2 187.472 184.560 7.463 12.420 o
10 7 3 498.894 473.052 12.111 4.326 o
10 7 4 34.819 31.636 5.045 41.866 o
10 7 5 245.358 235.167 8.588 9.331 o
10 7 6 45.638 38.209 3.722 54.179 o
10 7 7 134.935 139.547 6.258 17.546 o
10 7 8 9.971 7.813 2.688 149.686 o
10 7 9 347.055 356.461 10.242 6.297 o
10 7 10 65.572 70.008 4.594 34.953 o
10 7 11 157.310 144.091 6.340 16.182 o
10 8 1 173.362 165.595 6.979 13.911 o
10 8 2 378.050 363.067 10.801 5.764 o
10 8 3 5.315 1.976 2.660 181.946 o
10 8 4 244.740 240.230 7.882 10.003 o
10 8 5 183.639 180.156 7.558 12.440 o
10 8 6 398.620 383.230 12.059 5.036 o
10 8 7 64.109 62.525 4.443 37.144 o
10 8 8 236.116 227.005 7.746 10.440 o
10 8 9 1.376 -1.387 2.456 243.154 o
10 8 10 1.325 4.094 2.525 216.320 o
10 9 3 177.250 172.695 6.928 13.753 o
10 9 4 68.021 63.817 4.898 32.913 o
10 9 5 655.420 663.185 21.460 2.017 o
10 9 6 83.633 79.037 5.497 26.294 o
10 9 7 256.027 261.825 9.499 8.175 o
10 9 8 157.128 156.479 7.402 13.834 o
10 9 9 10.773 10.094 3.157 114.404 o
10 9 10 36.590 46.056 4.528 45.433 o
10 10 5 129.359 134.655 10.084 10.386 o
10 10 6 872.375 805.940 24.434 1.508 o
10 10 7 142.862 130.105 6.912 15.842 o
10 10 8 143.391 139.888 7.217 14.964 o

_iucr_refine_instructions_details
;
TITL m1574 in P-1
REM 'orange'
REM 'prism'
CELL 0.71073 8.1946 13.743 14.154 70.01 74.91 77.01
ZERR 2 0.0016 0.003 0.003 0.03 0.03 0.03
LATT 1
SFAC C H B N O F P Fe
UNIT 54 76 2 4 4 8 2 2

L.S. 4
PLAN  20
SIZE 0.16 0.18 0.19
TEMP -173
CONF
LIST 3
BOND $H
ACTA 
WPDB -2
FMAP 2
MORE -1
SHEL 8 0.76
OMIT 2 1 6
OMIT 2 3 7
OMIT 2 6 4
OMIT -2 -2 5
OMIT -2 -3 3
OMIT 2 2 8
OMIT 1 8 3
OMIT 1 0 0
OMIT 3 0 5
OMIT 0 -1 1
WGHT 0.01413 0.328807
FVAR 0.15119
REM <olex2.extras>
REM <HklSrc "%.\\compound5.hkl">
REM </olex2.extras>

Fe2   8     0.13286  0.26198  0.25605  11.00000  0.01098  0.01083  0.01107 =
 -0.00268 -0.00373 -0.00167 
H1    2    -0.01290  0.22099  0.33735  11.00000  0.04589  0.02344  0.03605 =
 -0.00865 -0.02173  0.01178 
P3    7     0.04888  0.17097  0.17800  11.00000  0.01248  0.01126  0.01237 =
 -0.00278 -0.00436 -0.00229 
O2    5     0.42996  0.34561  0.10149  11.00000  0.01949  0.02896  0.01871 =
 -0.00488  0.00011 -0.01039 
O1    5     0.31480  0.07783  0.38363  11.00000  0.02535  0.01925  0.02515 =
 0.00079 -0.01275  0.00157 
N1    4    -0.02932  0.37762  0.18845  11.00000  0.01307  0.01135  0.01221 =
 -0.00178 -0.00422 -0.00196 
N2    4     0.10744  0.36065  0.33567  11.00000  0.01351  0.01283  0.01188 =
 -0.00352 -0.00346 -0.00265 
C1    1    -0.03737  0.28059  0.07645  11.00000  0.01853  0.01453  0.01313 =
 -0.00244 -0.00654 -0.00338 
H1A   2     0.06881  0.29808  0.00963  11.00000  0.03904  0.02474  0.02191 =
 -0.00735 -0.00260 -0.00647 
H1B   2    -0.13591  0.26200  0.04960  11.00000  0.03940  0.02605  0.02821 =
 -0.00625 -0.01627 -0.00098 
C2    1    -0.09780  0.37560  0.11262  11.00000  0.01423  0.01269  0.01299 =
 -0.00110 -0.00526 -0.00258 
C3    1    -0.21884  0.45837  0.07166  11.00000  0.01686  0.01519  0.01576 =
 -0.00023 -0.00764 -0.00188 
H3    2    -0.27314  0.45289  0.01255  11.00000  0.04008  0.03186  0.03620 =
 -0.00705 -0.01972  0.00227 
C4    1    -0.26682  0.54384  0.10932  11.00000  0.01839  0.01461  0.01708 =
 -0.00008 -0.00698  0.00037 
H4    2    -0.36504  0.60694  0.08167  11.00000  0.04347  0.03071  0.03355 =
 -0.00582 -0.01981  0.00509 
C5    1    -0.19040  0.54668  0.18549  11.00000  0.01842  0.01199  0.01610 =
 -0.00196 -0.00470  0.00073 
H5    2    -0.22458  0.61223  0.21623  11.00000  0.03308  0.02801  0.03934 =
 -0.01033 -0.01194  0.00921 
C6    1    -0.07249  0.46168  0.22399  11.00000  0.01446  0.01202  0.01316 =
 -0.00207 -0.00401 -0.00130 
C7    1     0.00920  0.44920  0.30915  11.00000  0.01552  0.01251  0.01280 =
 -0.00381 -0.00352 -0.00166 
C8    1    -0.02790  0.53234  0.36012  11.00000  0.02437  0.01490  0.01669 =
 -0.00643 -0.00427 -0.00141 
H8A   2    -0.15797  0.53912  0.40244  11.00000  0.03909  0.04591  0.05950 =
 -0.02716  0.01307 -0.01468 
H8B   2     0.05562  0.51625  0.41370  11.00000  0.07362  0.03986  0.04633 =
 -0.02974 -0.02833  0.00794 
H8C   2    -0.01161  0.60758  0.30385  11.00000  0.06353  0.02298  0.03351 =
 -0.01130 -0.00655 -0.01058 
C9    1    -0.14132  0.10391  0.25679  11.00000  0.01678  0.01519  0.01777 =
 -0.00158 -0.00459 -0.00607 
C10   1    -0.28956  0.18861  0.28088  11.00000  0.01418  0.02298  0.02666 =
 -0.00497 -0.00238 -0.00488 
H10A  2    -0.33325  0.23893  0.21214  11.00000  0.04384  0.04201  0.03693 =
 -0.00345 -0.01035  0.00164 
H10B  2    -0.39601  0.15047  0.33267  11.00000  0.02286  0.04586  0.05668 =
 -0.01169  0.00732 -0.01719 
H10C  2    -0.25546  0.23639  0.31857  11.00000  0.03094  0.03663  0.05105 =
 -0.02450 -0.00463 -0.00193 
C11   1    -0.20341  0.04617  0.19999  11.00000  0.02667  0.02300  0.02536 =
 -0.00395 -0.00824 -0.01298 
H11A  2    -0.31947  0.01775  0.24849  11.00000  0.04310  0.05451  0.04640 =
 -0.00789 -0.00913 -0.02400 
H11B  2    -0.23041  0.09788  0.12630  11.00000  0.05714  0.03693  0.03488 =
 -0.00365 -0.02330 -0.02260 
H11C  2    -0.11168 -0.02195  0.18745  11.00000  0.03560  0.02102  0.05905 =
 -0.01894 -0.01873  0.00134 
C12   1    -0.10127  0.02725  0.35930  11.00000  0.02840  0.01708  0.01832 =
 -0.00006 -0.00541 -0.00816 
H12A  2    -0.21325 -0.01030  0.40280  11.00000  0.05111  0.04422  0.03459 =
 0.00848 -0.00256 -0.02653 
H12B  2     0.00294 -0.03525  0.34884  11.00000  0.05977  0.02650  0.02892 =
 0.00060 -0.00625  0.00302 
H12C  2    -0.07468  0.06806  0.40544  11.00000  0.06512  0.02954  0.03072 =
 0.00224 -0.02205 -0.01067 
C13   1     0.20768  0.08509  0.10704  11.00000  0.01737  0.01723  0.01903 =
 -0.00861 -0.00542 -0.00080 
C14   1     0.24747 -0.02498  0.18057  11.00000  0.03203  0.01745  0.02817 =
 -0.00925 -0.01124  0.00569 
H14A  2     0.14230 -0.06920  0.20549  11.00000  0.06806  0.02311  0.06143 =
 -0.01067 -0.01394 -0.01187 
H14B  2     0.35330 -0.06931  0.13990  11.00000  0.05693  0.03553  0.04930 =
 -0.02293 -0.00490  0.01761 
H14C  2     0.28219 -0.02127  0.24777  11.00000  0.06196  0.04297  0.04590 =
 -0.01395 -0.01764  0.01142 
C15   1     0.14636  0.07844  0.01599  11.00000  0.02714  0.02772  0.02213 =
 -0.01391 -0.00761 -0.00292 
H15A  2     0.23966  0.02535 -0.01774  11.00000  0.04589  0.06837  0.05011 =
 -0.04320 -0.01901  0.01749 
H15B  2     0.02744  0.05009  0.03759  11.00000  0.05747  0.10687  0.04553 =
 -0.03601 -0.00213 -0.04502 
H15C  2     0.13488  0.15249 -0.04230  11.00000  0.07320  0.04159  0.04951 =
 -0.01057 -0.03834  0.00527 
C16   1     0.37425  0.13246  0.06396  11.00000  0.01691  0.03102  0.02977 =
 -0.01854  0.00055 -0.00390 
H16A  2     0.46196  0.08650  0.01754  11.00000  0.03692  0.05703  0.06375 =
 -0.04794  0.00444 -0.00133 
H16B  2     0.35608  0.21265  0.01374  11.00000  0.04597  0.03403  0.04740 =
 -0.01194  0.00842 -0.00894 
H16C  2     0.43469  0.13008  0.12457  11.00000  0.02908  0.06431  0.04681 =
 -0.03052 -0.00616 -0.00931 
C17   1     0.18243  0.33165  0.42460  11.00000  0.01332  0.01365  0.01262 =
 -0.00424 -0.00392 -0.00216 
C18   1     0.34513  0.35514  0.41438  11.00000  0.01394  0.01912  0.01670 =
 -0.00649 -0.00383 -0.00365 
C19   1     0.42053  0.31571  0.50056  11.00000  0.01669  0.02325  0.02214 =
 -0.00796 -0.00874 -0.00209 
H19   2     0.54670  0.33383  0.49364  11.00000  0.02866  0.05810  0.03486 =
 -0.00712 -0.01654 -0.01043 
C20   1     0.33867  0.25565  0.59491  11.00000  0.02319  0.01817  0.02074 =
 -0.00571 -0.01251  0.00062 
C21   1     0.17371  0.23827  0.60324  11.00000  0.02286  0.01461  0.01373 =
 -0.00252 -0.00675 -0.00221 
H21   2     0.10463  0.19741  0.67722  11.00000  0.04051  0.03884  0.02960 =
 -0.00757 -0.00536 -0.01325 
C22   1     0.09226  0.27622  0.51970  11.00000  0.01584  0.01432  0.01305 =
 -0.00315 -0.00408 -0.00281 
C23   1     0.43519  0.42343  0.31574  11.00000  0.01841  0.02863  0.02018 =
 -0.00669 -0.00113 -0.00990 
H23A  2     0.55267  0.43534  0.32253  11.00000  0.09681  0.18746  0.06113 =
 0.03064 -0.02234 -0.11417 
H23B  2     0.46707  0.39091  0.25615  11.00000  0.18196  0.11483  0.02458 =
 -0.02920  0.04197 -0.09707 
H23C  2     0.37085  0.49586  0.29022  11.00000  0.06314  0.06393  0.11788 =
 0.05190  0.05184  0.02104 
C24   1     0.42403  0.21203  0.68602  11.00000  0.04074  0.03228  0.03087 =
 -0.00410 -0.02522 -0.00259 
H24A  2     0.50421  0.14187  0.68321  11.00000  0.16028  0.06828  0.09885 =
 -0.03863 -0.09637  0.06665 
H24B  2     0.49358  0.26345  0.68888  11.00000  0.10553  0.08472  0.05411 =
 0.01446 -0.05825 -0.04487 
H24C  2     0.33201  0.19311  0.75688  11.00000  0.07190  0.11203  0.02540 =
 0.00714 -0.01898 -0.04264 
C25   1    -0.08954  0.26033  0.53470  11.00000  0.01826  0.02548  0.01633 =
 -0.00148 -0.00237 -0.00837 
H25A  2    -0.09681  0.20036  0.50378  11.00000  0.05366  0.09882  0.09415 =
 -0.07095  0.01120 -0.03994 
H25B  2    -0.14730  0.23688  0.61310  11.00000  0.03060  0.09702  0.02987 =
 -0.00615  0.01022 -0.02866 
H25C  2    -0.16474  0.32943  0.49901  11.00000  0.02648  0.05310  0.10891 =
 0.03558 -0.01665 -0.01386 
C27   1     0.31645  0.31138  0.15926  11.00000  0.01389  0.01738  0.01328 =
 -0.00328 -0.00273 -0.00422 
C26   1     0.24713  0.15141  0.33286  11.00000  0.01558  0.01457  0.01606 =
 -0.00265 -0.00678 -0.00076 

B1    3     0.23694  0.71003  0.13541  11.00000  0.03395  0.02732  0.01946 =
 -0.00807 -0.01067 -0.00004 
F1    6     0.22987  0.61267  0.12833  11.00000  0.05143  0.03618  0.03168 =
 -0.01359 -0.01257 -0.01129 
F2    6     0.28712  0.77788  0.03925  11.00000  0.03898  0.05260  0.02803 =
 -0.00670 -0.00004 -0.02706 
F3    6     0.34732  0.69786  0.19703  11.00000  0.16387  0.03826  0.11099 =
 -0.01170 -0.11972 -0.00423 
F4    6     0.07532  0.75083  0.17598  11.00000  0.07552  0.04250  0.05804 =
 0.00419  0.03903  0.01027 
HKLF 4

END
Q1 1 0.148148 0.733333 0.208333 11 0.05 0.81
Q2 1 0.407407 0.711111 0.145833 11 0.05 0.45
Q3 1 0.037037 0.711111 0.166667 11 0.05 0.43
Q4 1 0.333333 0.733333 0.083333 11 0.05 0.23
Q5 1 0.074074 0.311111 0.291667 11 0.05 0.2

  REM The information below was added by Olex2.
  REM
  REM R1 = 0.0187 for 6430 Fo > 4sig(Fo) and 0.0204 for all 6798 data
  REM 685 parameters refined using 0 restraints
  REM Highest difference peak 0.8065, deepest hole -0.6364
  REM Mean Shift 0.0001, Max Shift 0.0010.

  REM +++ Tabular Listing of Refinement Information +++
  REM R1_all = 0.0204
  REM R1_gt = 0.0187
  REM wR_ref = 0.0429
  REM GOOF = 1.0746
  REM Shift_max = 0.0010
  REM Shift_mean = 0.0001
  REM Reflections_all = 6798
  REM Reflections_gt = 6430
  REM Parameters = 685
  REM Hole = -0.6364
  REM Peak = 0.8065
  REM Flack = n/a

  
;
_olex2_submission_special_instructions  'No special instructions were received'
