# Supplementary material for: Fragmentation and transferability in Hirshfeld atom refinement
Source: IUCrJ. 2022 Feb 26;9(Pt 2):298–315. doi: 10.1107/S2052252522000690 (PMC8895009; doi:10.1107/S2052252522000690)
Supplement: Supplementary file 2 [file m-09-00298-sup2.zip › cif/metalorganic/QEPCOG_frag.cif]

data_QEPCOG_frag
_audit_creation_date               2021-07-05
_audit_creation_method
;
Olex2 1.3
(compiled 2020.07.31 svn.rc2a77460 for OlexSys, GUI svn.r6145)
;
_audit_contact_author_address      ?
_audit_contact_author_email        ?
_audit_contact_author_name         ''
_audit_contact_author_phone        ?
_publ_contact_author_id_orcid      ?
_publ_section_references
;
Bourhis, L.J., Dolomanov, O.V., Gildea, R.J., Howard, J.A.K., Puschmann, H.
 (2015). Acta Cryst. A71, 59-75.

Dolomanov, O.V., Bourhis, L.J., Gildea, R.J, Howard, J.A.K. & Puschmann, H.
 (2009), J. Appl. Cryst. 42, 339-341.
;
_chemical_formula_moiety           'C43 H68 B2 Mg N2 O2'
_chemical_formula_sum              'C43 H68 B2 Mg N2 O2'
_chemical_formula_weight           690.985
loop_
  _atom_type_symbol
  _atom_type_scat_dispersion_real
  _atom_type_scat_dispersion_imag
  _atom_type_scat_Cromer_Mann_a1
  _atom_type_scat_Cromer_Mann_a2
  _atom_type_scat_Cromer_Mann_a3
  _atom_type_scat_Cromer_Mann_a4
  _atom_type_scat_Cromer_Mann_b1
  _atom_type_scat_Cromer_Mann_b2
  _atom_type_scat_Cromer_Mann_b3
  _atom_type_scat_Cromer_Mann_b4
  _atom_type_scat_Cromer_Mann_c
  _atom_type_scat_source
  _atom_type_scat_dispersion_source
 C 0.01920 0.00962 2.31000 1.02000 1.58860 0.86500 20.84390 10.20750 0.56870
 51.65120 0.215599998832
 'International Tables Volume C Table 6.1.1.4 (pp. 500-502)'
 'Henke, Gullikson and Davis, At. Data and Nucl. Data Tables, 1993, 54, 2'
 B 0.00963 0.00408 2.05450 1.33260 1.09790 0.70680 23.21850 1.02100 60.34980
 0.14030 -0.193200007081
 'International Tables Volume C Table 6.1.1.4 (pp. 500-502)'
 'Henke, Gullikson and Davis, At. Data and Nucl. Data Tables, 1993, 54, 2'
 H 0.00000 0.00000 0.49300 0.32291 0.14019 0.04081 10.51090 26.12570 3.14236
 57.79970 0.0030380000826
 'International Tables Volume C Table 6.1.1.4 (pp. 500-502)'
 'Henke, Gullikson and Davis, At. Data and Nucl. Data Tables, 1993, 54, 2'
 Mg 0.18014 0.18147 5.42040 2.17350 1.22690 2.30730 2.82750 79.26110 0.38080
 7.19370 0.858399987221
 'International Tables Volume C Table 6.1.1.4 (pp. 500-502)'
 'Henke, Gullikson and Davis, At. Data and Nucl. Data Tables, 1993, 54, 2'
 O 0.05239 0.03377 3.04850 2.28680 1.54630 0.86700 13.27710 5.70110 0.32390
 32.90890 0.250800013542
 'International Tables Volume C Table 6.1.1.4 (pp. 500-502)'
 'Henke, Gullikson and Davis, At. Data and Nucl. Data Tables, 1993, 54, 2'
 N 0.03256 0.01839 12.21260 3.13220 2.01250 1.16630 0.00570 9.89330 28.99750
 0.58260 -11.5290002823
 'International Tables Volume C Table 6.1.1.4 (pp. 500-502)'
 'Henke, Gullikson and Davis, At. Data and Nucl. Data Tables, 1993, 54, 2'

_space_group_crystal_system        'monoclinic'
_space_group_IT_number             14
_space_group_name_H-M_alt          'P 1 21/n 1'
_space_group_name_Hall             '-P 2ybc (x-z,y,z)'
loop_
  _space_group_symop_id
  _space_group_symop_operation_xyz
 1 x,y,z
 2 -x+1/2,y+1/2,-z+1/2
 3 -x,-y,-z
 4 x-1/2,-y-1/2,z-1/2

_symmetry_Int_Tables_number        14
_cell_length_a                     10.4806(1)
_cell_length_b                     20.9444(1)
_cell_length_c                     19.3236(1)
_cell_angle_alpha                  90
_cell_angle_beta                   100.418(1)
_cell_angle_gamma                  90
_cell_volume                       4171.80(5)
_cell_formula_units_Z              4
_cell_measurement_reflns_used    24391
_cell_measurement_temperature    150.00(10)
_cell_measurement_theta_max      72.9620
_cell_measurement_theta_min      3.1380
_exptl_absorpt_coefficient_mu      0.629
_exptl_crystal_density_diffrn      1.100
_exptl_crystal_F_000               1516.520
_exptl_crystal_description       block
_diffrn_measurement_device_type  'SuperNova, Dual, Cu at zero, EosS2'
_diffrn_reflns_av_R_equivalents    0.0290
_diffrn_reflns_av_unetI/netI       0.0175
_diffrn_reflns_Laue_measured_fraction_full  1.0000
_diffrn_reflns_Laue_measured_fraction_max  0.9990
_diffrn_reflns_limit_h_max         13
_diffrn_reflns_limit_h_min         -10
_diffrn_reflns_limit_k_max         25
_diffrn_reflns_limit_k_min         -25
_diffrn_reflns_limit_l_max         23
_diffrn_reflns_limit_l_min         -23
_diffrn_reflns_number              48301
_diffrn_reflns_point_group_measured_fraction_full  1.0000
_diffrn_reflns_point_group_measured_fraction_max  0.9990
_diffrn_reflns_theta_full          67.6840
_diffrn_reflns_theta_max           73.13
_diffrn_reflns_theta_min           3.14
_diffrn_ambient_temperature      150.00(10)
_diffrn_measured_fraction_theta_full  1.0000
_diffrn_measured_fraction_theta_max  0.9990
_diffrn_radiation_type             'Cu K\a'
_diffrn_radiation_wavelength       1.54184
_reflns_Friedel_coverage           0.0
_reflns_limit_h_max                10
_reflns_limit_h_min                -13
_reflns_limit_k_max                25
_reflns_limit_k_min                0
_reflns_limit_l_max                23
_reflns_limit_l_min                -9
_reflns_number_gt                  7629
_reflns_number_total               8324
_reflns_threshold_expression       I>=2u(I)
_computing_molecular_graphics      'Olex2 1.3 (Dolomanov et al., 2009)'
_computing_publication_material    'Olex2 1.3 (Dolomanov et al., 2009)'
_computing_structure_refinement    'olex2.refine 1.3 (Bourhis et al., 2015)'
_refine_diff_density_max           0.1016
_refine_diff_density_min           -0.1588
_refine_diff_density_rms           0.0228
_refine_ls_d_res_high              0.8056
_refine_ls_d_res_low               14.0744
_refine_ls_goodness_of_fit_ref     1.1020
_refine_ls_hydrogen_treatment      refall
_refine_ls_matrix_type             full
_refine_ls_number_constraints      0
_refine_ls_number_parameters       1063
_refine_ls_number_reflns           8324
_refine_ls_number_restraints       0
_refine_ls_R_factor_all            0.0209
_refine_ls_R_factor_gt             0.0178
_refine_ls_restrained_S_all        1.1020
_refine_ls_shift/su_max            0.0002
_refine_ls_shift/su_mean           0.0000
_refine_ls_structure_factor_coef   Fsqd
_refine_ls_weighting_details      
 'w=1/[\s^2^(Fo^2^)+(0.0173P)^2^+0.0553P] where P=(Fo^2^+2Fc^2^)/3'
_refine_ls_weighting_scheme        calc
_refine_ls_wR_factor_gt            0.0390
_refine_ls_wR_factor_ref           0.0400
_olex2_refinement_description
;
;
loop_
  _atom_site_label
  _atom_site_type_symbol
  _atom_site_fract_x
  _atom_site_fract_y
  _atom_site_fract_z
  _atom_site_U_iso_or_equiv
  _atom_site_adp_type
  _atom_site_occupancy
  _atom_site_refinement_flags_posn
 Mg1 Mg 0.586498(16) 0.143798(8) 0.789889(8) 0.01407(4) Uani 1.000000 .
 H2 H 0.5754(7) 0.1951(3) 0.7045(4) 0.0303(19) Uani 1.000000 .
 H40 H 0.7516(7) 0.0943(4) 0.7548(4) 0.039(2) Uani 1.000000 .
 O1 O 0.44145(3) 0.082874(18) 0.741189(19) 0.01848(8) Uani 1.000000 .
 O2 O 0.37146(4) 0.07045(2) 0.62372(2) 0.02542(9) Uani 1.000000 .
 N1 N 0.68049(4) 0.09916(2) 0.87977(2) 0.01486(8) Uani 1.000000 .
 N2 N 0.52904(4) 0.22124(2) 0.84160(2) 0.01479(8) Uani 1.000000 .
 C1 C 0.65282(6) 0.06128(3) 0.99733(3) 0.02418(12) Uani 1.000000 .
 H1A H 0.5877(15) 0.0240(7) 0.9937(8) 0.128(7) Uani 1.000000 .
 H1B H 0.7406(11) 0.0398(7) 1.0014(6) 0.095(5) Uani 1.000000 .
 H1C H 0.6484(18) 0.0846(6) 1.0434(6) 0.122(6) Uani 1.000000 .
 C2 C 0.61830(5) 0.10415(2) 0.93372(3) 0.01660(10) Uani 1.000000 .
 C3 C 0.51965(5) 0.14917(3) 0.93831(3) 0.01895(10) Uani 1.000000 .
 H3 H 0.4753(8) 0.1437(4) 0.9838(4) 0.037(2) Uani 1.000000 .
 C4 C 0.48957(5) 0.20703(2) 0.90127(3) 0.01686(10) Uani 1.000000 .
 C5 C 0.40924(7) 0.25365(3) 0.93493(3) 0.02687(12) Uani 1.000000 .
 H5A H 0.3925(16) 0.2950(5) 0.9109(7) 0.115(6) Uani 1.000000 .
 H5B H 0.3266(12) 0.2363(7) 0.9401(12) 0.152(8) Uani 1.000000 .
 H5C H 0.4497(18) 0.2649(9) 0.9832(6) 0.150(8) Uani 1.000000 .
 C6 C 0.51925(5) 0.28631(2) 0.81721(3) 0.01518(10) Uani 1.000000 .
 C7 C 0.61143(5) 0.33154(3) 0.84881(3) 0.01908(10) Uani 1.000000 .
 C8 C 0.60149(6) 0.39441(3) 0.82423(3) 0.02305(11) Uani 1.000000 .
 H8 H 0.6722(8) 0.4301(4) 0.8492(5) 0.042(2) Uani 1.000000 .
 C9 C 0.50636(6) 0.41259(3) 0.76837(3) 0.02405(11) Uani 1.000000 .
 H9 H 0.5035(8) 0.4605(4) 0.7486(5) 0.046(2) Uani 1.000000 .
 C10 C 0.41784(5) 0.36745(3) 0.73668(3) 0.02259(11) Uani 1.000000 .
 H10 H 0.3437(8) 0.3813(4) 0.6923(4) 0.041(2) Uani 1.000000 .
 C11 C 0.42126(5) 0.30461(2) 0.76076(3) 0.01768(10) Uani 1.000000 .
 C12 C 0.31449(5) 0.25948(3) 0.72784(3) 0.02266(11) Uani 1.000000 .
 H12 H 0.3406(7) 0.2123(4) 0.7489(5) 0.042(2) Uani 1.000000 .
 C13 C 0.29769(7) 0.25663(4) 0.64789(4) 0.03463(14) Uani 1.000000 .
 H13A H 0.2614(10) 0.3014(5) 0.6241(5) 0.060(3) Uani 1.000000 .
 H13B H 0.3881(10) 0.2446(6) 0.6312(5) 0.073(4) Uani 1.000000 .
 H13C H 0.2255(10) 0.2207(5) 0.6273(5) 0.060(3) Uani 1.000000 .
 C14 C 0.18592(7) 0.27771(4) 0.74956(4) 0.03604(15) Uani 1.000000 .
 H14A H 0.1938(9) 0.2799(6) 0.8056(6) 0.077(4) Uani 1.000000 .
 H14B H 0.1564(9) 0.3237(5) 0.7303(6) 0.068(3) Uani 1.000000 .
 H14C H 0.1090(8) 0.2441(5) 0.7291(6) 0.062(3) Uani 1.000000 .
 C15 C 0.72312(6) 0.31549(3) 0.90794(3) 0.02553(12) Uani 1.000000 .
 H15 H 0.7187(8) 0.2648(4) 0.9193(4) 0.041(2) Uani 1.000000 .
 C16 C 0.85296(7) 0.32948(4) 0.88550(4) 0.03693(15) Uani 1.000000 .
 H16A H 0.8634(9) 0.3034(6) 0.8378(6) 0.069(3) Uani 1.000000 .
 H16B H 0.8610(9) 0.3791(5) 0.8753(6) 0.069(3) Uani 1.000000 .
 H16C H 0.9319(8) 0.3177(5) 0.9274(6) 0.066(3) Uani 1.000000 .
 C17 C 0.71560(9) 0.35253(4) 0.97521(4) 0.04358(17) Uani 1.000000 .
 H17A H 0.7227(13) 0.4051(5) 0.9659(6) 0.082(4) Uani 1.000000 .
 H17B H 0.6288(11) 0.3457(7) 0.9915(6) 0.084(4) Uani 1.000000 .
 H17C H 0.7948(10) 0.3396(6) 1.0174(5) 0.075(4) Uani 1.000000 .
 C18 C 0.79476(5) 0.05942(2) 0.88696(3) 0.01593(10) Uani 1.000000 .
 C19 C 0.91758(5) 0.08916(3) 0.90302(3) 0.01919(10) Uani 1.000000 .
 C20 C 1.02891(5) 0.05126(3) 0.90908(3) 0.02608(12) Uani 1.000000 .
 H20 H 1.1235(7) 0.0733(4) 0.9213(5) 0.050(3) Uani 1.000000 .
 C21 C 1.02028(6) -0.01432(3) 0.89920(3) 0.02829(13) Uani 1.000000 .
 H21 H 1.1072(7) -0.0428(4) 0.9034(5) 0.053(3) Uani 1.000000 .
 C22 C 0.89972(6) -0.04289(3) 0.88279(3) 0.02417(12) Uani 1.000000 .
 H22 H 0.8940(8) -0.0939(4) 0.8741(5) 0.042(2) Uani 1.000000 .
 C23 C 0.78579(5) -0.00705(3) 0.87618(3) 0.01856(10) Uani 1.000000 .
 C24 C 0.65806(5) -0.04241(3) 0.85660(3) 0.02188(11) Uani 1.000000 .
 H24 H 0.5799(7) -0.0079(4) 0.8568(5) 0.040(2) Uani 1.000000 .
 C25 C 0.64390(8) -0.09537(3) 0.90948(4) 0.03514(15) Uani 1.000000 .
 H25A H 0.7141(10) -0.1332(5) 0.9076(6) 0.067(3) Uani 1.000000 .
 H25B H 0.6565(11) -0.0774(5) 0.9628(6) 0.071(3) Uani 1.000000 .
 H25C H 0.5495(9) -0.1174(5) 0.8966(5) 0.057(3) Uani 1.000000 .
 C26 C 0.64621(6) -0.07168(3) 0.78320(3) 0.02959(13) Uani 1.000000 .
 H26A H 0.6485(10) -0.0349(5) 0.7439(5) 0.062(3) Uani 1.000000 .
 H26B H 0.7265(9) -0.1042(5) 0.7811(5) 0.055(3) Uani 1.000000 .
 H26C H 0.5566(8) -0.0994(4) 0.7689(5) 0.050(3) Uani 1.000000 .
 C27 C 0.93069(5) 0.16049(3) 0.91635(3) 0.02140(11) Uani 1.000000 .
 H27 H 0.8513(7) 0.1843(4) 0.8812(4) 0.0314(19) Uani 1.000000 .
 C28 C 1.05849(7) 0.18765(4) 0.90198(4) 0.03554(15) Uani 1.000000 .
 H28A H 1.1404(9) 0.1701(5) 0.9400(6) 0.071(3) Uani 1.000000 .
 H28B H 1.0738(10) 0.1747(6) 0.8498(6) 0.067(3) Uani 1.000000 .
 H28C H 1.0571(9) 0.2387(5) 0.9064(6) 0.061(3) Uani 1.000000 .
 C29 C 0.91529(7) 0.17650(3) 0.99185(3) 0.02968(13) Uani 1.000000 .
 H29A H 0.8188(9) 0.1630(5) 1.0017(5) 0.059(3) Uani 1.000000 .
 H29B H 0.9884(10) 0.1522(5) 1.0284(5) 0.064(3) Uani 1.000000 .
 H29C H 0.9271(9) 0.2271(5) 1.0019(5) 0.053(3) Uani 1.000000 .
 C30 C 0.31431(5) 0.05165(3) 0.73539(3) 0.01907(10) Uani 1.000000 .
 C31 C 0.28977(5) 0.02845(3) 0.65679(3) 0.02325(11) Uani 1.000000 .
 C32 C 0.33564(8) -0.03946(3) 0.64758(4) 0.03690(15) Uani 1.000000 .
 H32A H 0.3290(11) -0.0492(5) 0.5915(5) 0.065(3) Uani 1.000000 .
 H32B H 0.4345(9) -0.0456(5) 0.6713(5) 0.054(3) Uani 1.000000 .
 H32C H 0.2740(11) -0.0741(5) 0.6688(6) 0.063(3) Uani 1.000000 .
 C33 C 0.15087(7) 0.03564(4) 0.61820(4) 0.03764(16) Uani 1.000000 .
 H33A H 0.1195(9) 0.0847(5) 0.6178(6) 0.061(3) Uani 1.000000 .
 H33B H 0.1446(10) 0.0188(6) 0.5639(5) 0.071(3) Uani 1.000000 .
 H33C H 0.0859(9) 0.0070(6) 0.6432(5) 0.068(3) Uani 1.000000 .
 C34 C 0.21785(6) 0.10164(3) 0.75031(4) 0.03009(13) Uani 1.000000 .
 H34A H 0.2547(8) 0.1226(5) 0.8018(5) 0.051(3) Uani 1.000000 .
 H34B H 0.2042(8) 0.1389(4) 0.7110(6) 0.052(3) Uani 1.000000 .
 H34C H 0.1242(8) 0.0794(5) 0.7519(6) 0.053(3) Uani 1.000000 .
 C35 C 0.32322(6) -0.00043(3) 0.79049(3) 0.02517(12) Uani 1.000000 .
 H35A H 0.3955(8) -0.0359(4) 0.7849(5) 0.041(2) Uani 1.000000 .
 H35B H 0.3499(9) 0.0212(4) 0.8429(5) 0.047(2) Uani 1.000000 .
 H35C H 0.2299(9) -0.0234(5) 0.7864(5) 0.056(3) Uani 1.000000 .
 C36 C 0.60809(5) 0.17415(3) 0.59121(3) 0.01955(11) Uani 1.000000 .
 H36 H 0.5153(7) 0.1938(4) 0.5652(4) 0.035(2) Uani 1.000000 .
 C37 C 0.63943(7) 0.11913(3) 0.54429(3) 0.03052(13) Uani 1.000000 .
 H37A H 0.5548(8) 0.0886(4) 0.5344(5) 0.050(3) Uani 1.000000 .
 H37B H 0.6544(9) 0.1376(5) 0.4935(5) 0.057(3) Uani 1.000000 .
 C38 C 0.75865(8) 0.07892(4) 0.57536(4) 0.03706(16) Uani 1.000000 .
 H38A H 0.7554(11) 0.0344(5) 0.5456(5) 0.076(4) Uani 1.000000 .
 H38B H 0.8473(9) 0.1037(5) 0.5682(5) 0.059(3) Uani 1.000000 .
 C39 C 0.76743(7) 0.06220(3) 0.65341(3) 0.03048(14) Uani 1.000000 .
 H39A H 0.6954(9) 0.0249(4) 0.6566(5) 0.053(3) Uani 1.000000 .
 H39B H 0.8622(8) 0.0421(5) 0.6743(5) 0.060(3) Uani 1.000000 .
 C40 C 0.73971(5) 0.11748(3) 0.70115(3) 0.02092(11) Uani 1.000000 .
 C41 C 0.84030(6) 0.17199(3) 0.70844(4) 0.03061(13) Uani 1.000000 .
 H41A H 0.8180(9) 0.2047(5) 0.7503(5) 0.054(3) Uani 1.000000 .
 H41B H 0.9360(7) 0.1520(5) 0.7264(5) 0.064(3) Uani 1.000000 .
 C42 C 0.84205(6) 0.21158(4) 0.64148(4) 0.03562(15) Uani 1.000000 .
 H42A H 0.8960(9) 0.2562(5) 0.6562(6) 0.069(3) Uani 1.000000 .
 H42B H 0.8978(8) 0.1848(6) 0.6073(5) 0.062(3) Uani 1.000000 .
 C43 C 0.70760(6) 0.22875(3) 0.59975(3) 0.02788(13) Uani 1.000000 .
 H43A H 0.7203(8) 0.2473(5) 0.5483(5) 0.056(3) Uani 1.000000 .
 H43B H 0.6676(8) 0.2674(4) 0.6278(5) 0.049(2) Uani 1.000000 .
 B1 B 0.46527(6) 0.09735(3) 0.67283(3) 0.01828(11) Uani 1.000000 .
 B2 B 0.59450(5) 0.14696(3) 0.66805(3) 0.01629(11) Uani 1.000000 .

loop_
  _atom_site_aniso_label
  _atom_site_aniso_U_11
  _atom_site_aniso_U_22
  _atom_site_aniso_U_33
  _atom_site_aniso_U_12
  _atom_site_aniso_U_13
  _atom_site_aniso_U_23
 Mg1 0.01461(8) 0.01362(8) 0.01373(8) 0.00080(6) 0.00191(6) 0.00049(6)
 H2 0.035(5) 0.024(5) 0.033(5) -0.002(4) 0.012(4) -0.000(4)
 H40 0.035(5) 0.052(6) 0.031(5) 0.026(4) 0.009(4) 0.017(4)
 O1 0.01747(17) 0.01991(18) 0.01805(18) -0.00469(14) 0.00323(13) -0.00123(14)
 O2 0.0236(2) 0.0333(2) 0.01802(19) -0.00738(16) 0.00034(15) 0.00056(16)
 N1 0.01357(19) 0.0159(2) 0.0149(2) 0.00236(15) 0.00182(15) 0.00259(15)
 N2 0.0168(2) 0.0117(2) 0.0161(2) 0.00120(15) 0.00364(15) 0.00102(15)
 C1 0.0272(3) 0.0263(3) 0.0201(3) 0.0049(2) 0.0070(2) 0.0084(2)
 H1A 0.123(12) 0.125(13) 0.112(13) -0.069(11) -0.042(9) 0.088(10)
 H1B 0.072(8) 0.156(13) 0.066(8) 0.070(9) 0.039(6) 0.071(8)
 H1C 0.260(19) 0.084(10) 0.029(7) 0.096(12) 0.046(9) 0.020(6)
 C2 0.0168(2) 0.0174(2) 0.0160(2) 0.00067(19) 0.00386(18) 0.00360(18)
 C3 0.0198(2) 0.0201(3) 0.0190(3) 0.0024(2) 0.0089(2) 0.00442(19)
 H3 0.042(5) 0.035(5) 0.038(5) 0.008(4) 0.021(4) 0.009(4)
 C4 0.0169(2) 0.0165(2) 0.0184(2) 0.00162(18) 0.00621(18) 0.00119(19)
 C5 0.0307(3) 0.0248(3) 0.0291(3) 0.0069(2) 0.0161(2) 0.0023(2)
 H5A 0.212(15) 0.044(7) 0.125(11) 0.075(9) 0.124(11) 0.061(8)
 H5B 0.064(9) 0.090(11) 0.33(3) -0.044(8) 0.120(13) -0.092(14)
 H5C 0.200(17) 0.197(18) 0.035(7) 0.140(15) -0.032(9) -0.046(9)
 C6 0.0170(2) 0.0117(2) 0.0169(2) 0.00120(18) 0.00325(18) 0.00067(17)
 C7 0.0209(3) 0.0146(3) 0.0210(3) -0.00134(19) 0.0017(2) 0.00008(19)
 C8 0.0249(3) 0.0144(3) 0.0290(3) -0.0020(2) 0.0026(2) 0.0014(2)
 H8 0.037(5) 0.028(5) 0.056(6) -0.010(4) -0.006(4) 0.004(5)
 C9 0.0263(3) 0.0144(3) 0.0311(3) 0.0015(2) 0.0042(2) 0.0041(2)
 H9 0.046(5) 0.021(5) 0.062(7) 0.001(4) -0.015(5) 0.010(4)
 C10 0.0233(3) 0.0162(3) 0.0269(3) 0.0034(2) 0.0009(2) 0.0043(2)
 H10 0.045(5) 0.029(5) 0.041(6) 0.009(4) -0.015(4) 0.001(4)
 C11 0.0175(2) 0.0146(2) 0.0202(2) 0.00246(19) 0.00160(19) 0.00108(18)
 C12 0.0212(3) 0.0187(3) 0.0253(3) 0.0015(2) -0.0033(2) 0.0004(2)
 H12 0.038(5) 0.023(5) 0.057(6) -0.003(4) -0.013(4) 0.003(4)
 C13 0.0369(4) 0.0370(4) 0.0264(3) 0.0046(3) -0.0041(3) -0.0067(3)
 H13A 0.087(8) 0.044(7) 0.043(6) 0.018(6) -0.008(6) 0.004(5)
 H13B 0.052(7) 0.118(11) 0.050(7) 0.003(7) 0.014(6) -0.027(7)
 H13C 0.076(7) 0.056(7) 0.036(6) -0.012(6) -0.023(5) -0.017(5)
 C14 0.0226(3) 0.0412(4) 0.0443(4) -0.0054(3) 0.0062(3) -0.0040(3)
 H14A 0.048(7) 0.141(12) 0.043(7) -0.031(7) 0.012(5) -0.007(7)
 H14B 0.054(7) 0.048(7) 0.102(10) 0.020(6) 0.020(6) -0.008(7)
 H14C 0.032(5) 0.062(8) 0.089(9) -0.016(5) -0.000(6) -0.007(6)
 C15 0.0266(3) 0.0212(3) 0.0253(3) -0.0050(2) -0.0045(2) 0.0015(2)
 H15 0.044(5) 0.023(5) 0.046(6) -0.003(4) -0.015(4) 0.007(4)
 C16 0.0240(3) 0.0384(4) 0.0450(4) -0.0025(3) -0.0028(3) 0.0082(3)
 H16A 0.049(7) 0.117(11) 0.044(7) 0.000(7) 0.013(5) 0.000(7)
 H16B 0.046(7) 0.047(7) 0.108(10) -0.005(5) -0.004(6) 0.017(7)
 H16C 0.033(5) 0.071(8) 0.081(8) -0.003(5) -0.021(6) 0.022(6)
 C17 0.0503(5) 0.0512(5) 0.0256(4) -0.0059(4) -0.0028(3) -0.0069(3)
 H17A 0.138(12) 0.037(7) 0.063(8) -0.013(7) -0.000(8) -0.005(6)
 H17B 0.055(7) 0.153(13) 0.044(7) -0.010(8) 0.008(6) -0.040(7)
 H17C 0.077(8) 0.101(10) 0.031(6) -0.009(7) -0.030(6) -0.008(6)
 C18 0.0134(2) 0.0179(2) 0.0159(2) 0.00326(19) 0.00102(17) 0.00232(17)
 C19 0.0144(2) 0.0224(3) 0.0198(2) 0.0010(2) 0.00041(18) -0.00069(19)
 C20 0.0148(3) 0.0310(3) 0.0303(3) 0.0038(2) -0.0015(2) -0.0047(2)
 H20 0.010(4) 0.053(6) 0.080(8) -0.002(4) -0.007(4) -0.012(5)
 C21 0.0182(3) 0.0306(3) 0.0332(3) 0.0089(2) -0.0032(2) -0.0046(2)
 H21 0.017(4) 0.060(7) 0.077(8) 0.019(4) -0.009(4) -0.007(5)
 C22 0.0214(3) 0.0222(3) 0.0273(3) 0.0073(2) 0.0000(2) 0.0000(2)
 H22 0.048(5) 0.018(5) 0.059(6) 0.006(4) 0.006(5) -0.005(4)
 C23 0.0174(2) 0.0175(3) 0.0202(2) 0.0029(2) 0.00200(18) 0.00228(18)
 C24 0.0213(3) 0.0172(3) 0.0276(3) -0.0003(2) 0.0058(2) 0.0006(2)
 H24 0.028(5) 0.029(5) 0.059(6) 0.010(4) 0.000(4) -0.007(4)
 C25 0.0447(4) 0.0251(3) 0.0394(4) -0.0047(3) 0.0177(3) 0.0058(3)
 H25A 0.079(8) 0.036(6) 0.096(10) 0.021(6) 0.040(7) 0.020(6)
 H25B 0.121(10) 0.045(7) 0.051(7) -0.005(7) 0.031(7) 0.011(6)
 H25C 0.054(6) 0.051(7) 0.072(8) -0.023(6) 0.027(6) -0.009(6)
 C26 0.0265(3) 0.0322(3) 0.0294(3) -0.0047(3) 0.0033(2) -0.0053(3)
 H26A 0.081(8) 0.066(8) 0.034(6) -0.024(6) -0.002(5) 0.010(6)
 H26B 0.040(6) 0.071(8) 0.056(7) 0.007(6) 0.012(5) -0.030(6)
 H26C 0.038(6) 0.050(7) 0.057(7) -0.011(5) -0.001(5) -0.016(5)
 C27 0.0175(3) 0.0228(3) 0.0232(3) -0.0027(2) 0.0018(2) -0.0009(2)
 H27 0.024(4) 0.038(5) 0.030(5) 0.005(4) -0.002(4) 0.002(4)
 C28 0.0235(3) 0.0330(4) 0.0518(4) -0.0074(3) 0.0115(3) -0.0021(3)
 H28A 0.036(6) 0.065(8) 0.108(10) -0.004(6) 0.001(7) 0.009(7)
 H28B 0.059(7) 0.085(9) 0.067(8) -0.012(6) 0.038(6) -0.011(7)
 H28C 0.051(6) 0.039(7) 0.096(9) -0.005(5) 0.019(6) 0.011(6)
 C29 0.0369(4) 0.0272(3) 0.0239(3) -0.0056(3) 0.0027(3) -0.0053(2)
 H29A 0.057(7) 0.078(8) 0.051(7) -0.030(6) 0.036(5) -0.022(6)
 H29B 0.076(7) 0.063(8) 0.044(7) 0.012(6) -0.017(6) -0.015(6)
 H29C 0.079(8) 0.037(6) 0.043(6) -0.008(5) 0.013(5) -0.006(5)
 C30 0.0162(2) 0.0188(3) 0.0222(3) -0.00316(19) 0.00360(19) 0.0003(2)
 C31 0.0212(3) 0.0240(3) 0.0225(3) -0.0058(2) -0.0014(2) -0.0004(2)
 C32 0.0503(4) 0.0261(3) 0.0322(4) -0.0026(3) 0.0019(3) -0.0088(3)
 H32A 0.105(9) 0.063(8) 0.026(6) 0.007(7) 0.006(6) -0.017(5)
 H32B 0.055(6) 0.046(7) 0.062(7) 0.013(5) 0.011(6) -0.012(5)
 H32C 0.092(8) 0.034(6) 0.065(8) -0.022(6) 0.018(6) -0.009(5)
 C33 0.0242(3) 0.0494(5) 0.0346(4) -0.0123(3) -0.0073(3) 0.0063(3)
 H33A 0.039(6) 0.060(8) 0.076(8) -0.007(6) -0.010(5) 0.010(6)
 H33B 0.068(7) 0.102(10) 0.033(6) -0.021(7) -0.020(5) -0.008(6)
 H33C 0.038(6) 0.105(10) 0.057(7) -0.032(6) -0.002(5) 0.018(7)
 C34 0.0222(3) 0.0255(3) 0.0449(4) 0.0001(2) 0.0124(3) -0.0010(3)
 H34A 0.040(6) 0.052(7) 0.063(7) 0.004(5) 0.015(5) -0.016(6)
 H34B 0.044(6) 0.032(6) 0.082(8) 0.006(5) 0.014(5) 0.011(6)
 H34C 0.021(5) 0.050(7) 0.092(9) -0.005(5) 0.020(5) -0.003(6)
 C35 0.0221(3) 0.0263(3) 0.0269(3) -0.0064(2) 0.0037(2) 0.0050(2)
 H35A 0.039(5) 0.037(6) 0.047(6) 0.006(5) 0.005(4) 0.008(4)
 H35B 0.060(6) 0.051(7) 0.028(5) -0.012(5) 0.002(5) -0.003(5)
 H35C 0.041(6) 0.057(7) 0.070(8) -0.007(5) 0.009(5) 0.020(6)
 C36 0.0183(3) 0.0243(3) 0.0162(2) 0.0025(2) 0.00340(19) 0.00456(19)
 H36 0.022(4) 0.051(6) 0.030(5) 0.005(4) -0.002(4) 0.008(4)
 C37 0.0359(4) 0.0374(4) 0.0192(3) 0.0056(3) 0.0075(2) -0.0024(2)
 H37A 0.039(5) 0.055(7) 0.054(7) -0.010(5) 0.005(5) -0.016(5)
 H37B 0.072(7) 0.074(8) 0.031(6) 0.018(6) 0.022(5) 0.010(5)
 C38 0.0455(4) 0.0390(4) 0.0309(3) 0.0170(3) 0.0183(3) 0.0014(3)
 H38A 0.128(10) 0.049(7) 0.056(7) 0.029(7) 0.032(7) -0.024(6)
 H38B 0.050(6) 0.080(8) 0.058(7) 0.023(6) 0.037(5) 0.024(6)
 C39 0.0355(3) 0.0260(3) 0.0329(3) 0.0139(3) 0.0142(3) 0.0066(2)
 H39A 0.066(7) 0.034(6) 0.067(7) -0.011(5) 0.029(6) -0.009(5)
 H39B 0.050(6) 0.066(7) 0.066(7) 0.042(5) 0.018(5) 0.022(6)
 C40 0.0180(3) 0.0244(3) 0.0207(3) 0.0059(2) 0.00434(19) 0.0070(2)
 C41 0.0167(3) 0.0405(4) 0.0322(3) -0.0028(2) -0.0021(2) 0.0071(3)
 H41A 0.058(7) 0.057(7) 0.050(7) -0.015(5) 0.019(5) -0.006(5)
 H41B 0.013(5) 0.091(9) 0.082(8) 0.002(5) -0.005(5) 0.024(6)
 C42 0.0213(3) 0.0426(4) 0.0425(4) -0.0080(3) 0.0045(3) 0.0140(3)
 H42A 0.046(6) 0.069(8) 0.083(8) -0.027(6) -0.012(6) 0.023(6)
 H42B 0.040(6) 0.093(9) 0.057(7) 0.011(6) 0.023(5) 0.005(6)
 C43 0.0257(3) 0.0284(3) 0.0301(3) -0.0023(2) 0.0066(2) 0.0116(2)
 H43A 0.043(6) 0.080(8) 0.046(6) -0.003(5) 0.013(5) 0.035(6)
 H43B 0.048(6) 0.043(6) 0.053(6) -0.005(5) 0.007(5) -0.007(5)
 B1 0.0160(3) 0.0195(3) 0.0193(3) -0.0017(2) 0.0032(2) 0.0005(2)
 B2 0.0151(3) 0.0178(3) 0.0163(3) 0.0005(2) 0.0037(2) 0.0023(2)

loop_
  _geom_bond_atom_site_label_1
  _geom_bond_atom_site_label_2
  _geom_bond_distance
  _geom_bond_site_symmetry_2
  _geom_bond_publ_flag
 Mg1 H2 1.955(7) . ?
 Mg1 H40 2.225(7) . ?
 Mg1 O1 2.0754(4) . ?
 Mg1 N1 2.0597(4) . ?
 Mg1 N2 2.0518(4) . ?
 Mg1 B2 2.3718(6) . ?
 H2 B2 1.267(7) . ?
 H40 C40 1.132(7) . ?
 O1 C30 1.4703(6) . ?
 O1 B1 1.4207(7) . ?
 O2 C31 1.4537(6) . ?
 O2 B1 1.3591(7) . ?
 N1 C2 1.3296(6) . ?
 N1 C18 1.4445(6) . ?
 N2 C4 1.3273(6) . ?
 N2 C6 1.4397(6) . ?
 C1 H1A 1.032(12) . ?
 C1 H1B 1.015(10) . ?
 C1 H1C 1.024(11) . ?
 C1 C2 1.5123(7) . ?
 C2 C3 1.4140(7) . ?
 C3 H3 1.073(7) . ?
 C3 C4 1.4137(7) . ?
 C4 C5 1.5110(7) . ?
 C5 H5A 0.984(10) . ?
 C5 H5B 0.961(11) . ?
 C5 H5C 0.981(12) . ?
 C6 C7 1.4108(7) . ?
 C6 C11 1.4093(7) . ?
 C7 C8 1.3972(7) . ?
 C7 C15 1.5182(7) . ?
 C8 H8 1.101(8) . ?
 C8 C9 1.3839(8) . ?
 C9 H9 1.072(8) . ?
 C9 C10 1.3872(8) . ?
 C10 H10 1.087(7) . ?
 C10 C11 1.3943(7) . ?
 C11 C12 1.5142(7) . ?
 C12 H12 1.086(8) . ?
 C12 C13 1.5242(8) . ?
 C12 C14 1.5304(9) . ?
 C13 H13A 1.082(9) . ?
 C13 H13B 1.084(10) . ?
 C13 H13C 1.090(9) . ?
 C14 H14A 1.072(10) . ?
 C14 H14B 1.059(11) . ?
 C14 H14C 1.090(9) . ?
 C15 H15 1.086(8) . ?
 C15 C16 1.5294(9) . ?
 C15 C17 1.5280(9) . ?
 C16 H16A 1.093(11) . ?
 C16 H16B 1.063(10) . ?
 C16 H16C 1.076(9) . ?
 C17 H17A 1.121(11) . ?
 C17 H17B 1.025(11) . ?
 C17 H17C 1.088(10) . ?
 C18 C19 1.4130(7) . ?
 C18 C23 1.4082(7) . ?
 C19 C20 1.3985(7) . ?
 C19 C27 1.5181(7) . ?
 C20 H20 1.080(7) . ?
 C20 C21 1.3875(9) . ?
 C21 H21 1.079(7) . ?
 C21 C22 1.3821(8) . ?
 C22 H22 1.082(8) . ?
 C22 C23 1.3966(7) . ?
 C23 C24 1.5168(7) . ?
 C24 H24 1.093(7) . ?
 C24 C25 1.5333(8) . ?
 C24 C26 1.5296(8) . ?
 C25 H25A 1.087(10) . ?
 C25 H25B 1.082(11) . ?
 C25 H25C 1.079(9) . ?
 C26 H26A 1.085(10) . ?
 C26 H26B 1.089(9) . ?
 C26 H26C 1.096(8) . ?
 C27 H27 1.094(7) . ?
 C27 C28 1.5263(8) . ?
 C27 C29 1.5337(8) . ?
 C28 H28A 1.087(11) . ?
 C28 H28B 1.084(10) . ?
 C28 H28C 1.073(10) . ?
 C29 H29A 1.099(9) . ?
 C29 H29B 1.071(10) . ?
 C29 H29C 1.080(9) . ?
 C30 C31 1.5708(7) . ?
 C30 C34 1.5188(8) . ?
 C30 C35 1.5154(7) . ?
 C31 C32 1.5221(9) . ?
 C31 C33 1.5184(8) . ?
 C32 H32A 1.093(9) . ?
 C32 H32B 1.062(9) . ?
 C32 H32C 1.099(10) . ?
 C33 H33A 1.078(11) . ?
 C33 H33B 1.097(10) . ?
 C33 H33C 1.084(10) . ?
 C34 H34A 1.092(10) . ?
 C34 H34B 1.080(10) . ?
 C34 H34C 1.092(8) . ?
 C35 H35A 1.080(9) . ?
 C35 H35B 1.099(9) . ?
 C35 H35C 1.080(9) . ?
 C36 H36 1.091(7) . ?
 C36 C37 1.5381(8) . ?
 C36 C43 1.5363(8) . ?
 C36 B2 1.6204(7) . ?
 C37 H37A 1.083(8) . ?
 C37 H37B 1.092(9) . ?
 C37 C38 1.5362(9) . ?
 C38 H38A 1.093(9) . ?
 C38 H38B 1.094(10) . ?
 C38 C39 1.5348(9) . ?
 C39 H39A 1.095(9) . ?
 C39 H39B 1.087(8) . ?
 C39 C40 1.5404(8) . ?
 C40 C41 1.5431(8) . ?
 C40 B2 1.6597(7) . ?
 C41 H41A 1.117(9) . ?
 C41 H41B 1.085(8) . ?
 C41 C42 1.5396(9) . ?
 C42 H42A 1.103(10) . ?
 C42 H42B 1.110(10) . ?
 C42 C43 1.5344(8) . ?
 C43 H43A 1.098(8) . ?
 C43 H43B 1.099(9) . ?
 B1 B2 1.7228(8) . ?

loop_
  _geom_angle_atom_site_label_1
  _geom_angle_atom_site_label_2
  _geom_angle_atom_site_label_3
  _geom_angle
  _geom_angle_site_symmetry_1
  _geom_angle_site_symmetry_3
  _geom_angle_publ_flag
 H40 Mg1 H2 86.0(3) . . ?
 O1 Mg1 H2 91.6(2) . . ?
 O1 Mg1 H40 97.0(2) . . ?
 N1 Mg1 H2 155.2(2) . . ?
 N1 Mg1 H40 76.44(19) . . ?
 N1 Mg1 O1 107.623(17) . . ?
 N2 Mg1 H2 89.9(2) . . ?
 N2 Mg1 H40 146.0(2) . . ?
 N2 Mg1 O1 116.836(17) . . ?
 N2 Mg1 N1 94.924(18) . . ?
 B2 Mg1 H2 32.3(2) . . ?
 B2 Mg1 H40 62.73(19) . . ?
 B2 Mg1 O1 73.834(18) . . ?
 B2 Mg1 N1 138.80(2) . . ?
 B2 Mg1 N2 121.84(2) . . ?
 B2 H2 Mg1 92.3(4) . . ?
 C40 H40 Mg1 96.7(4) . . ?
 C30 O1 Mg1 152.56(3) . . ?
 B1 O1 Mg1 93.03(3) . . ?
 B1 O1 C30 109.46(4) . . ?
 B1 O2 C31 110.68(4) . . ?
 C2 N1 Mg1 113.45(3) . . ?
 C18 N1 Mg1 127.19(3) . . ?
 C18 N1 C2 119.03(4) . . ?
 C4 N2 Mg1 114.26(3) . . ?
 C6 N2 Mg1 126.78(3) . . ?
 C6 N2 C4 118.80(4) . . ?
 H1B C1 H1A 104.4(11) . . ?
 H1C C1 H1A 106.7(12) . . ?
 H1C C1 H1B 109.1(10) . . ?
 C2 C1 H1A 109.7(7) . . ?
 C2 C1 H1B 114.0(5) . . ?
 C2 C1 H1C 112.4(6) . . ?
 C1 C2 N1 120.76(5) . . ?
 C3 C2 N1 124.69(5) . . ?
 C3 C2 C1 114.52(5) . . ?
 H3 C3 C2 114.2(4) . . ?
 C4 C3 C2 129.68(5) . . ?
 C4 C3 H3 114.6(4) . . ?
 C3 C4 N2 123.78(5) . . ?
 C5 C4 N2 120.96(5) . . ?
 C5 C4 C3 115.25(5) . . ?
 H5A C5 C4 115.6(6) . . ?
 H5B C5 C4 112.5(8) . . ?
 H5B C5 H5A 107.1(12) . . ?
 H5C C5 C4 112.7(7) . . ?
 H5C C5 H5A 104.3(13) . . ?
 H5C C5 H5B 103.6(14) . . ?
 C7 C6 N2 119.42(4) . . ?
 C11 C6 N2 120.63(4) . . ?
 C11 C6 C7 119.91(5) . . ?
 C8 C7 C6 118.85(5) . . ?
 C15 C7 C6 123.47(5) . . ?
 C15 C7 C8 117.67(5) . . ?
 H8 C8 C7 119.2(4) . . ?
 C9 C8 C7 121.56(5) . . ?
 C9 C8 H8 119.2(4) . . ?
 H9 C9 C8 120.3(4) . . ?
 C10 C9 C8 119.13(5) . . ?
 C10 C9 H9 120.5(4) . . ?
 H10 C10 C9 119.5(4) . . ?
 C11 C10 C9 121.42(5) . . ?
 C11 C10 H10 119.1(4) . . ?
 C10 C11 C6 119.08(5) . . ?
 C12 C11 C6 122.36(5) . . ?
 C12 C11 C10 118.46(5) . . ?
 H12 C12 C11 107.1(4) . . ?
 C13 C12 C11 113.03(5) . . ?
 C13 C12 H12 108.7(5) . . ?
 C14 C12 C11 110.46(5) . . ?
 C14 C12 H12 107.4(5) . . ?
 C14 C12 C13 109.98(5) . . ?
 H13A C13 C12 111.4(5) . . ?
 H13B C13 C12 111.3(5) . . ?
 H13B C13 H13A 109.5(8) . . ?
 H13C C13 C12 110.0(5) . . ?
 H13C C13 H13A 106.0(7) . . ?
 H13C C13 H13B 108.5(8) . . ?
 H14A C14 C12 112.1(6) . . ?
 H14B C14 C12 110.3(6) . . ?
 H14B C14 H14A 106.3(9) . . ?
 H14C C14 C12 111.7(6) . . ?
 H14C C14 H14A 108.0(8) . . ?
 H14C C14 H14B 108.1(8) . . ?
 H15 C15 C7 108.2(4) . . ?
 C16 C15 C7 110.41(5) . . ?
 C16 C15 H15 108.5(5) . . ?
 C17 C15 C7 112.11(6) . . ?
 C17 C15 H15 108.3(5) . . ?
 C17 C15 C16 109.23(6) . . ?
 H16A C16 C15 111.9(5) . . ?
 H16B C16 C15 110.1(6) . . ?
 H16B C16 H16A 107.9(8) . . ?
 H16C C16 C15 110.2(6) . . ?
 H16C C16 H16A 109.7(8) . . ?
 H16C C16 H16B 106.8(7) . . ?
 H17A C17 C15 110.4(6) . . ?
 H17B C17 C15 112.0(6) . . ?
 H17B C17 H17A 105.9(9) . . ?
 H17C C17 C15 111.2(6) . . ?
 H17C C17 H17A 107.6(8) . . ?
 H17C C17 H17B 109.5(9) . . ?
 C19 C18 N1 118.27(5) . . ?
 C23 C18 N1 121.57(4) . . ?
 C23 C18 C19 120.14(5) . . ?
 C20 C19 C18 118.77(5) . . ?
 C27 C19 C18 121.47(5) . . ?
 C27 C19 C20 119.72(5) . . ?
 H20 C20 C19 119.7(5) . . ?
 C21 C20 C19 121.18(5) . . ?
 C21 C20 H20 119.1(5) . . ?
 H21 C21 C20 120.2(5) . . ?
 C22 C21 C20 119.62(5) . . ?
 C22 C21 H21 120.2(5) . . ?
 H22 C22 C21 119.1(4) . . ?
 C23 C22 C21 121.29(5) . . ?
 C23 C22 H22 119.6(4) . . ?
 C22 C23 C18 119.00(5) . . ?
 C24 C23 C18 123.50(5) . . ?
 C24 C23 C22 117.50(5) . . ?
 H24 C24 C23 107.7(4) . . ?
 C25 C24 C23 111.99(5) . . ?
 C25 C24 H24 108.3(5) . . ?
 C26 C24 C23 110.30(5) . . ?
 C26 C24 H24 109.5(4) . . ?
 C26 C24 C25 109.06(5) . . ?
 H25A C25 C24 110.9(5) . . ?
 H25B C25 C24 111.9(5) . . ?
 H25B C25 H25A 108.6(8) . . ?
 H25C C25 C24 110.5(6) . . ?
 H25C C25 H25A 106.2(8) . . ?
 H25C C25 H25B 108.5(7) . . ?
 H26A C26 C24 110.8(5) . . ?
 H26B C26 C24 110.6(5) . . ?
 H26B C26 H26A 107.7(8) . . ?
 H26C C26 C24 111.6(5) . . ?
 H26C C26 H26A 109.0(7) . . ?
 H26C C26 H26B 106.9(7) . . ?
 H27 C27 C19 107.9(4) . . ?
 C28 C27 C19 113.04(5) . . ?
 C28 C27 H27 108.1(4) . . ?
 C29 C27 C19 110.77(5) . . ?
 C29 C27 H27 107.0(4) . . ?
 C29 C27 C28 109.78(5) . . ?
 H28A C28 C27 111.3(6) . . ?
 H28B C28 C27 111.0(5) . . ?
 H28B C28 H28A 108.2(8) . . ?
 H28C C28 C27 109.4(5) . . ?
 H28C C28 H28A 107.7(8) . . ?
 H28C C28 H28B 109.3(8) . . ?
 H29A C29 C27 111.5(5) . . ?
 H29B C29 C27 109.7(5) . . ?
 H29B C29 H29A 109.6(8) . . ?
 H29C C29 C27 110.9(5) . . ?
 H29C C29 H29A 107.5(7) . . ?
 H29C C29 H29B 107.5(7) . . ?
 C31 C30 O1 101.48(4) . . ?
 C34 C30 O1 107.70(4) . . ?
 C34 C30 C31 113.48(5) . . ?
 C35 C30 O1 109.07(4) . . ?
 C35 C30 C31 115.80(5) . . ?
 C35 C30 C34 108.74(5) . . ?
 C30 C31 O2 103.38(4) . . ?
 C32 C31 O2 106.89(5) . . ?
 C32 C31 C30 113.71(5) . . ?
 C33 C31 O2 108.22(5) . . ?
 C33 C31 C30 114.77(5) . . ?
 C33 C31 C32 109.29(6) . . ?
 H32A C32 C31 109.0(6) . . ?
 H32B C32 C31 111.5(5) . . ?
 H32B C32 H32A 106.7(7) . . ?
 H32C C32 C31 110.7(5) . . ?
 H32C C32 H32A 108.1(8) . . ?
 H32C C32 H32B 110.6(8) . . ?
 H33A C33 C31 111.2(5) . . ?
 H33B C33 C31 108.9(6) . . ?
 H33B C33 H33A 109.4(8) . . ?
 H33C C33 C31 110.5(5) . . ?
 H33C C33 H33A 108.4(8) . . ?
 H33C C33 H33B 108.3(8) . . ?
 H34A C34 C30 108.2(5) . . ?
 H34B C34 C30 111.8(5) . . ?
 H34B C34 H34A 109.3(7) . . ?
 H34C C34 C30 110.1(5) . . ?
 H34C C34 H34A 108.5(7) . . ?
 H34C C34 H34B 108.9(7) . . ?
 H35A C35 C30 112.3(5) . . ?
 H35B C35 C30 108.9(5) . . ?
 H35B C35 H35A 108.0(6) . . ?
 H35C C35 C30 109.2(5) . . ?
 H35C C35 H35A 109.3(7) . . ?
 H35C C35 H35B 109.0(7) . . ?
 C37 C36 H36 106.1(4) . . ?
 C43 C36 H36 107.5(4) . . ?
 C43 C36 C37 114.06(5) . . ?
 B2 C36 H36 109.6(4) . . ?
 B2 C36 C37 109.91(5) . . ?
 B2 C36 C43 109.49(4) . . ?
 H37A C37 C36 106.9(5) . . ?
 H37B C37 C36 110.2(5) . . ?
 H37B C37 H37A 107.3(7) . . ?
 C38 C37 C36 115.19(5) . . ?
 C38 C37 H37A 109.1(5) . . ?
 C38 C37 H37B 107.8(5) . . ?
 H38A C38 C37 108.5(6) . . ?
 H38B C38 C37 109.9(5) . . ?
 H38B C38 H38A 106.5(8) . . ?
 C39 C38 C37 114.15(5) . . ?
 C39 C38 H38A 108.2(6) . . ?
 C39 C38 H38B 109.3(5) . . ?
 H39A C39 C38 107.3(5) . . ?
 H39B C39 C38 110.0(5) . . ?
 H39B C39 H39A 107.2(7) . . ?
 C40 C39 C38 115.64(5) . . ?
 C40 C39 H39A 107.2(5) . . ?
 C40 C39 H39B 109.1(5) . . ?
 C39 C40 H40 103.0(4) . . ?
 C41 C40 H40 105.9(5) . . ?
 C41 C40 C39 114.27(5) . . ?
 B2 C40 H40 117.0(4) . . ?
 B2 C40 C39 107.94(5) . . ?
 B2 C40 C41 108.88(4) . . ?
 H41A C41 C40 106.9(5) . . ?
 H41B C41 C40 108.7(5) . . ?
 H41B C41 H41A 107.9(7) . . ?
 C42 C41 C40 115.69(5) . . ?
 C42 C41 H41A 108.3(5) . . ?
 C42 C41 H41B 109.0(5) . . ?
 H42A C42 C41 108.8(6) . . ?
 H42B C42 C41 108.4(5) . . ?
 H42B C42 H42A 106.4(7) . . ?
 C43 C42 C41 114.74(5) . . ?
 C43 C42 H42A 108.5(5) . . ?
 C43 C42 H42B 109.7(5) . . ?
 C42 C43 C36 115.03(5) . . ?
 H43A C43 C36 110.9(5) . . ?
 H43A C43 C42 108.0(4) . . ?
 H43B C43 C36 106.8(5) . . ?
 H43B C43 C42 108.0(5) . . ?
 H43B C43 H43A 107.9(7) . . ?
 O2 B1 O1 109.52(5) . . ?
 B2 B1 O1 116.78(4) . . ?
 B2 B1 O2 133.56(5) . . ?
 H2 B2 Mg1 55.5(3) . . ?
 C36 B2 Mg1 160.75(4) . . ?
 C36 B2 H2 106.2(3) . . ?
 C40 B2 Mg1 78.56(3) . . ?
 C40 B2 H2 108.0(3) . . ?
 C40 B2 C36 104.92(4) . . ?
 B1 B2 Mg1 76.16(3) . . ?
 B1 B2 H2 104.2(3) . . ?
 B1 B2 C36 117.47(4) . . ?
 B1 B2 C40 115.46(4) . . ?

loop_
  _geom_torsion_atom_site_label_1
  _geom_torsion_atom_site_label_2
  _geom_torsion_atom_site_label_3
  _geom_torsion_atom_site_label_4
  _geom_torsion
  _geom_torsion_site_symmetry_1
  _geom_torsion_site_symmetry_2
  _geom_torsion_site_symmetry_3
  _geom_torsion_site_symmetry_4
  _geom_torsion_publ_flag
 Mg1 O1 C30 C31 162.35(8) . . . . ?
 Mg1 O1 C30 C34 42.90(7) . . . . ?
 Mg1 O1 C30 C35 -74.95(7) . . . . ?
 Mg1 O1 B1 O2 -171.92(3) . . . . ?
 Mg1 O1 B1 B2 4.38(3) . . . . ?
 Mg1 N1 C2 C1 164.32(4) . . . . ?
 Mg1 N1 C2 C3 -17.36(4) . . . . ?
 Mg1 N1 C18 C19 88.09(4) . . . . ?
 Mg1 N1 C18 C23 -89.87(4) . . . . ?
 Mg1 N2 C4 C3 18.70(4) . . . . ?
 Mg1 N2 C4 C5 -162.24(4) . . . . ?
 Mg1 N2 C6 C7 -107.45(4) . . . . ?
 Mg1 N2 C6 C11 70.49(4) . . . . ?
 Mg1 B2 C36 C37 160.68(12) . . . . ?
 Mg1 B2 C36 C43 34.65(12) . . . . ?
 Mg1 B2 C40 C39 136.72(3) . . . . ?
 Mg1 B2 C40 C41 -98.72(3) . . . . ?
 O1 C30 C31 O2 -22.72(4) . . . . ?
 O1 C30 C31 C32 92.78(5) . . . . ?
 O1 C30 C31 C33 -140.35(5) . . . . ?
 O1 B1 O2 C31 -8.39(5) . . . . ?
 O2 C31 C30 C34 92.52(5) . . . . ?
 O2 C31 C30 C35 -140.67(4) . . . . ?
 N1 C2 C3 C4 -19.35(7) . . . . ?
 N1 C18 C19 C20 -179.06(5) . . . . ?
 N1 C18 C19 C27 3.21(5) . . . . ?
 N1 C18 C23 C22 179.00(5) . . . . ?
 N1 C18 C23 C24 -0.16(6) . . . . ?
 N2 C4 C3 C2 18.59(7) . . . . ?
 N2 C6 C7 C8 179.45(5) . . . . ?
 N2 C6 C7 C15 0.34(6) . . . . ?
 N2 C6 C11 C10 -177.45(5) . . . . ?
 N2 C6 C11 C12 6.18(6) . . . . ?
 C1 C2 C3 C4 159.07(5) . . . . ?
 C2 C3 C4 C5 -160.53(6) . . . . ?
 C6 C7 C8 C9 -2.18(6) . . . . ?
 C6 C7 C15 C16 119.79(6) . . . . ?
 C6 C7 C15 C17 -118.18(6) . . . . ?
 C6 C11 C10 C9 -1.87(6) . . . . ?
 C6 C11 C12 C13 -129.93(6) . . . . ?
 C6 C11 C12 C14 106.37(6) . . . . ?
 C7 C8 C9 C10 0.84(7) . . . . ?
 C8 C9 C10 C11 1.22(7) . . . . ?
 C9 C10 C11 C12 174.64(5) . . . . ?
 C10 C11 C12 C13 53.68(6) . . . . ?
 C10 C11 C12 C14 -70.02(6) . . . . ?
 C18 C19 C20 C21 0.40(6) . . . . ?
 C18 C19 C27 C28 -155.56(6) . . . . ?
 C18 C19 C27 C29 80.75(6) . . . . ?
 C18 C23 C22 C21 -0.41(6) . . . . ?
 C18 C23 C24 C25 -123.05(6) . . . . ?
 C18 C23 C24 C26 115.29(6) . . . . ?
 C19 C20 C21 C22 0.27(7) . . . . ?
 C20 C21 C22 C23 -0.26(7) . . . . ?
 C21 C22 C23 C24 178.80(6) . . . . ?
 C22 C23 C24 C25 57.77(6) . . . . ?
 C22 C23 C24 C26 -63.89(6) . . . . ?
 C36 C37 C38 C39 43.25(7) . . . . ?
 C36 C43 C42 C41 -43.32(6) . . . . ?
 C36 B2 C40 C39 -62.73(5) . . . . ?
 C36 B2 C40 C41 61.83(5) . . . . ?
 C37 C38 C39 C40 -44.84(7) . . . . ?
 C38 C39 C40 C41 -65.68(7) . . . . ?
 C38 C39 C40 B2 55.59(6) . . . . ?
 C39 C40 C41 C42 67.91(6) . . . . ?
 C39 C40 B2 B1 68.24(5) . . . . ?
 C40 C41 C42 C43 42.51(7) . . . . ?

loop_
  _refln_index_h
  _refln_index_k
  _refln_index_l
  _refln_F_squared_calc
  _refln_F_squared_meas
  _refln_F_squared_sigma
  _refln_F_squared_weight
  _refln_observed_status
-13 0 5 489.785 497.037 17.411 5.285 o
-12 0 -4 375.901 353.451 14.899 7.524 o
-12 0 -2 90.433 119.359 10.778 17.073 o
-12 0 0 436.046 505.104 20.943 4.039 o
-12 0 2 1105.220 1236.290 27.647 1.741 o
-12 0 4 1087.630 1229.650 35.328 1.255 o
-12 0 6 182.477 188.001 14.493 9.241 o
-12 0 8 126.722 115.360 7.732 29.942 o
-12 0 10 370.296 345.959 12.287 10.125 o
-12 0 12 40.205 34.591 5.491 65.081 o
-12 1 -5 108.735 131.340 8.697 24.723 o
-12 1 -4 178.570 201.653 10.878 15.316 o
-12 1 -3 124.178 131.908 5.736 47.609 o
-12 1 -2 344.288 405.667 18.850 5.127 o
-12 1 -1 0.143 24.544 5.054 81.814 o
-12 1 0 736.850 852.395 22.933 2.843 o
-12 1 1 151.618 203.153 12.344 12.507 o
-12 1 2 29.561 88.175 20.590 4.982 o
-12 1 3 509.069 616.473 37.630 1.387 o
-12 1 4 51.338 69.421 7.093 39.092 o
-12 1 5 78.777 85.188 7.515 33.843 o
-12 1 6 65.126 60.123 6.043 51.646 o
-12 1 7 30.643 21.775 3.157 181.589 o
-12 1 8 390.505 374.683 10.859 11.594 o
-12 1 9 179.951 172.824 9.100 20.860 o
-12 1 10 25.796 22.572 3.123 188.402 o
-12 1 11 88.024 82.725 3.756 100.900 o
-12 1 12 220.002 211.784 5.544 37.436 o
-12 1 13 0.925 -1.014 1.774 669.176 o
-12 2 -4 244.134 236.795 19.841 5.016 o
-12 2 -3 42.488 40.060 3.416 146.913 o
-12 2 -2 37.258 48.004 6.162 52.277 o
-12 2 -1 14.854 24.245 4.029 122.880 o
-12 2 0 120.086 125.897 5.475 51.706 o
-12 2 1 36.585 51.261 5.602 62.276 o
-12 2 2 3.709 14.624 3.139 207.216 o
-12 2 3 41.885 47.569 4.160 104.896 o
-12 2 4 581.287 620.046 20.756 3.740 o
-12 2 5 86.644 91.068 7.404 34.332 o
-12 2 6 268.574 294.722 12.306 11.219 o
-12 2 7 14.540 10.798 4.041 124.356 o
-12 2 8 131.334 120.686 7.000 34.931 o
-12 2 9 428.727 428.422 11.191 10.441 o
-12 2 10 17.948 12.494 2.731 252.613 o
-12 2 11 221.476 201.502 7.274 27.090 o
-12 2 12 108.111 105.345 3.985 84.355 o
-12 3 -4 13.946 28.095 17.266 7.114 o
-12 3 -3 17.147 12.911 2.379 322.516 o
-12 3 -2 0.284 5.291 2.504 333.751 o
-12 3 -1 232.081 227.064 9.351 18.343 o
-12 3 0 240.565 276.585 11.856 12.263 o
-12 3 1 34.445 48.542 3.616 135.646 o
-12 3 2 7.678 16.336 3.157 201.197 o
-12 3 3 5.261 15.200 3.199 198.474 o
-12 3 4 880.622 890.901 38.677 1.197 o
-12 3 5 186.246 186.594 7.673 26.757 o
-12 3 6 342.012 332.001 9.101 15.668 o
-12 3 7 118.593 123.847 6.277 42.255 o
-12 3 8 16.205 10.500 2.346 335.052 o
-12 3 9 467.856 461.242 9.765 11.447 o
-12 3 10 163.012 157.229 6.894 33.167 o
-12 3 11 36.875 31.397 2.728 218.401 o
-12 3 12 0.701 0.313 2.136 463.243 o
-12 4 -4 1.753 30.655 29.753 2.403 o
-12 4 -3 195.904 195.427 12.872 11.326 o
-12 4 -2 78.238 83.417 3.704 106.187 o
-12 4 -1 1127.420 1148.720 34.414 1.304 o
-12 4 0 264.893 274.269 8.487 19.649 o
-12 4 1 96.666 120.948 7.728 30.948 o
-12 4 2 365.452 380.086 11.313 11.234 o
-12 4 3 495.836 538.084 20.587 4.018 o
-12 4 4 50.419 58.177 8.798 26.226 o
-12 4 5 5.041 5.446 2.536 316.664 o
-12 4 6 23.266 23.026 2.514 274.228 o
-12 4 7 31.587 29.547 3.378 158.801 o
-12 4 8 0.225 3.788 2.465 345.912 o
-12 4 9 90.166 79.818 3.775 99.976 o
-12 4 10 405.860 387.681 8.454 15.056 o
-12 4 11 24.246 20.439 2.326 311.417 o
-12 4 12 15.380 15.944 3.040 209.270 o
-12 5 -3 109.332 109.008 6.279 43.421 o
-12 5 -2 6.905 11.873 2.146 417.549 o
-12 5 -1 3.579 6.868 1.980 508.740 o
-12 5 0 127.884 119.076 4.990 58.369 o
-12 5 1 1.206 5.374 2.775 271.307 o
-12 5 2 7.524 14.187 3.081 211.678 o
-12 5 3 92.502 103.554 9.081 23.513 o
-12 5 4 1.754 3.526 1.987 521.911 o
-12 5 5 0.666 0.734 1.806 645.296 o
-12 5 6 4.674 7.468 2.164 425.488 o
-12 5 7 409.355 408.303 12.701 9.098 o
-12 5 8 240.307 235.835 8.811 19.730 o
-12 5 9 1.989 1.353 1.810 630.557 o
-12 5 10 114.639 114.732 3.781 86.647 o
-12 5 11 156.407 165.763 8.519 23.919 o
-12 6 -3 2.660 5.034 2.318 382.377 o
-12 6 -2 189.787 180.120 7.394 28.239 o
-12 6 -1 60.878 62.511 4.201 96.034 o
-12 6 0 324.113 328.470 11.177 12.190 o
-12 6 1 828.054 808.317 20.966 3.099 o
-12 6 2 290.995 290.993 7.702 21.131 o
-12 6 3 12.901 18.902 2.719 256.966 o
-12 6 4 3.303 5.916 2.578 309.317 o
-12 6 5 59.928 64.880 5.339 64.430 o
-12 6 6 34.806 37.160 2.896 198.371 o
-12 6 7 92.352 90.970 3.657 101.466 o
-12 6 8 0.224 4.069 2.780 272.588 o
-12 6 9 8.274 10.238 1.975 482.040 o
-12 6 10 6.202 9.826 3.140 206.934 o
-12 6 11 315.490 315.619 13.946 8.808 o
-12 7 -2 114.206 106.073 5.620 51.340 o
-12 7 -1 130.025 126.808 5.277 53.287 o
-12 7 0 12.691 15.130 2.061 421.675 o
-12 7 1 72.252 74.500 3.891 102.515 o
-12 7 2 300.466 301.907 7.652 20.813 o
-12 7 3 50.790 50.185 3.570 130.567 o
-12 7 4 0.733 1.167 1.943 556.548 o
-12 7 5 48.652 46.971 4.457 91.726 o
-12 7 6 213.106 211.927 7.735 25.011 o
-12 7 7 159.421 155.868 7.111 31.867 o
-12 7 8 29.684 27.424 3.142 181.657 o
-12 7 9 170.522 159.870 12.988 11.430 o
-12 7 10 122.747 129.697 9.070 22.682 o
-12 8 -1 171.411 180.825 21.196 4.549 o
-12 8 0 13.712 22.100 4.166 116.014 o
-12 8 1 379.115 371.911 11.394 11.024 o
-12 8 2 879.772 839.834 21.559 2.887 o
-12 8 3 261.726 240.112 7.248 24.761 o
-12 8 4 11.731 6.006 2.030 453.633 o
-12 8 5 266.156 251.141 6.950 25.604 o
-12 8 6 9.677 8.329 3.297 186.671 o
-12 8 7 4.961 5.585 2.071 464.742 o
-12 8 8 0.558 0.419 1.826 633.007 o
-12 8 9 0.196 4.580 2.696 289.214 o
-12 9 0 169.643 163.120 10.181 17.550 o
-12 9 1 0.780 2.642 4.042 129.702 o
-12 9 2 109.275 119.950 5.264 56.391 o
-12 9 3 33.984 35.679 2.912 198.136 o
-12 9 4 60.531 53.347 3.374 136.430 o
-12 9 5 78.289 71.173 4.238 89.165 o
-12 9 6 264.140 251.384 6.491 27.753 o
-12 9 7 15.575 17.471 2.122 388.861 o
-12 10 4 36.244 36.195 5.389 67.721 o
-11 0 -7 156.696 154.196 5.248 49.030 o
-11 0 -5 116.781 123.812 5.130 57.318 o
-11 0 -3 220.542 223.504 7.512 25.538 o
-11 0 -1 4.300 6.786 3.981 131.896 o
-11 0 1 72.393 79.789 4.324 86.848 o
-11 0 3 533.470 581.422 11.622 8.323 o
-11 0 5 18.076 22.072 10.331 19.730 o
-11 0 7 305.122 341.321 22.278 3.914 o
-11 0 9 0.369 13.796 8.656 28.312 o
-11 0 11 2.375 3.875 3.393 182.376 o
-11 0 13 1416.640 1425.430 19.407 2.012 o
-11 0 15 1827.240 1810.360 21.834 1.355 o
-11 1 -8 55.669 49.806 4.746 80.785 o
-11 1 -7 318.663 309.299 5.532 27.350 o
-11 1 -6 0.741 1.155 2.567 320.614 o
-11 1 -5 190.624 190.987 6.573 32.940 o
-11 1 -4 34.321 39.134 4.148 108.737 o
-11 1 -3 188.520 200.056 5.993 36.946 o
-11 1 -2 52.703 57.273 3.438 135.623 o
-11 1 -1 332.066 355.893 6.835 21.267 o
-11 1 0 1.146 5.562 1.902 565.595 o
-11 1 1 1348.810 1399.250 19.890 2.068 o
-11 1 2 35.455 50.213 4.599 89.204 o
-11 1 3 889.194 941.034 12.012 4.835 o
-11 1 4 0.241 20.634 13.874 11.038 o
-11 1 5 524.936 606.942 36.439 1.469 o
-11 1 6 17.108 13.861 14.939 9.499 o
-11 1 7 16.836 28.258 12.818 12.859 o
-11 1 8 114.824 137.082 10.700 16.935 o
-11 1 9 1133.060 1243.430 22.724 2.149 o
-11 1 10 3.391 5.435 2.866 252.108 o
-11 1 11 175.832 167.171 10.000 17.964 o
-11 1 12 6.563 8.329 2.400 344.976 o
-11 1 13 0.900 7.957 2.212 419.529 o
-11 1 14 1087.480 1081.800 12.578 3.729 o
-11 1 15 169.215 167.660 4.913 50.713 o
-11 1 16 4.540 11.873 2.452 331.895 o
-11 2 -8 287.746 273.482 8.014 20.503 o
-11 2 -7 1.776 4.775 3.086 220.032 o
-11 2 -6 466.847 456.285 11.485 9.600 o
-11 2 -5 84.195 81.835 4.286 84.946 o
-11 2 -4 18.996 21.486 4.655 93.052 o
-11 2 -3 112.364 106.858 3.878 85.843 o
-11 2 -2 3.920 11.432 3.696 151.749 o
-11 2 -1 102.890 119.063 5.977 47.081 o
-11 2 0 578.952 605.883 10.842 8.398 o
-11 2 1 9.313 19.530 3.603 155.070 o
-11 2 2 890.776 930.498 11.905 4.879 o
-11 2 3 18.718 32.951 5.504 67.041 o
-11 2 4 188.944 207.989 16.715 7.059 o
-11 2 5 60.254 89.108 18.231 6.304 o
-11 2 6 4.605 -3.340 4.263 116.030 o
-11 2 7 241.431 232.050 10.232 15.786 o
-11 2 8 492.489 523.761 14.874 6.556 o
-11 2 9 135.967 131.919 9.944 19.053 o
-11 2 10 143.435 141.813 8.158 26.429 o
-11 2 11 381.790 376.610 9.497 13.785 o
-11 2 12 3.550 4.602 1.842 589.240 o
-11 2 13 326.380 337.903 6.589 22.576 o
-11 2 14 420.563 421.623 11.892 9.779 o
-11 2 15 83.516 83.865 3.307 120.612 o
-11 2 16 121.056 120.537 7.526 31.454 o
-11 3 -8 48.794 42.817 3.821 119.344 o
-11 3 -7 3.102 3.390 1.455 927.449 o
-11 3 -6 0.934 0.593 3.638 160.312 o
-11 3 -5 32.740 33.843 4.567 92.516 o
-11 3 -4 4.946 6.838 3.781 145.657 o
-11 3 -3 104.953 106.322 3.785 90.695 o
-11 3 -2 17.505 21.709 3.070 201.296 o
-11 3 -1 71.213 85.963 4.518 80.787 o
-11 3 0 22.165 28.243 3.069 194.776 o
-11 3 1 443.347 472.147 12.717 8.579 o
-11 3 2 15.460 15.608 2.477 301.448 o
-11 3 3 211.604 224.950 9.705 17.728 o
-11 3 4 71.691 70.294 4.658 78.404 o
-11 3 5 84.316 77.165 4.492 79.702 o
-11 3 6 50.235 49.043 3.676 125.160 o
-11 3 7 417.359 405.743 12.465 9.281 o
-11 3 8 68.035 75.937 5.510 59.537 o
-11 3 9 0.121 0.574 2.753 280.388 o
-11 3 10 132.419 130.278 6.308 40.740 o
-11 3 11 0.124 6.298 3.111 217.179 o
-11 3 12 46.023 50.300 3.199 157.397 o
-11 3 13 11.508 6.650 1.779 569.130 o
-11 3 14 194.291 191.682 4.945 45.939 o
-11 3 15 91.728 87.188 3.297 116.404 o
-11 4 -8 113.310 104.223 4.861 63.805 o
-11 4 -7 7.825 7.793 2.821 253.188 o
-11 4 -6 92.394 94.743 3.269 115.480 o
-11 4 -5 357.153 361.568 6.292 21.746 o
-11 4 -4 169.585 187.803 5.224 46.050 o
-11 4 -3 86.856 92.522 4.831 69.583 o
-11 4 -2 308.010 324.502 6.786 22.943 o
-11 4 -1 13.858 21.636 2.496 294.786 o
-11 4 0 4.504 11.790 3.376 180.521 o
-11 4 1 23.973 32.596 5.417 68.589 o
-11 4 2 85.452 92.451 4.259 84.159 o
-11 4 3 381.555 392.653 7.773 16.879 o
-11 4 4 35.514 28.818 4.510 94.572 o
-11 4 5 173.363 173.090 5.827 40.541 o
-11 4 6 151.484 154.576 6.021 41.224 o
-11 4 7 20.109 18.149 2.958 214.184 o
-11 4 8 228.637 235.089 8.023 22.878 o
-11 4 9 3.655 5.261 3.076 219.551 o
-11 4 10 0.116 1.517 2.918 249.022 o
-11 4 11 61.276 56.194 4.008 104.284 o
-11 4 12 118.874 123.402 5.444 52.408 o
-11 4 13 111.392 113.803 4.161 78.028 o
-11 4 14 19.962 15.987 1.798 487.427 o
-11 4 15 2.829 1.087 1.630 765.461 o
-11 5 -8 1.622 2.345 2.016 510.760 o
-11 5 -7 136.611 146.585 3.680 78.458 o
-11 5 -6 176.038 185.999 5.385 43.858 o
-11 5 -5 77.015 80.345 4.616 77.566 o
-11 5 -4 232.611 246.197 6.399 30.032 o
-11 5 -3 898.316 955.339 17.202 3.557 o
-11 5 -2 102.595 108.728 4.774 66.834 o
-11 5 -1 157.261 172.997 8.279 24.922 o
-11 5 0 478.122 529.426 15.970 5.983 o
-11 5 1 26.308 25.218 2.513 267.736 o
-11 5 2 11.017 8.209 2.324 355.663 o
-11 5 3 87.326 92.528 4.376 80.505 o
-11 5 4 120.705 125.646 5.444 52.080 o
-11 5 5 76.995 66.728 3.848 103.875 o
-11 5 6 130.457 139.540 5.944 44.319 o
-11 5 7 37.201 30.825 2.890 199.702 o
-11 5 8 175.111 170.081 5.651 42.141 o
-11 5 9 1.649 3.813 2.538 323.739 o
-11 5 10 4.058 2.852 2.403 356.104 o
-11 5 11 127.261 116.946 4.910 59.897 o
-11 5 12 92.415 92.778 4.252 82.673 o
-11 5 13 129.227 120.166 4.587 64.952 o
-11 5 14 79.032 83.793 3.109 132.501 o
-11 5 15 33.674 28.899 2.409 269.992 o
-11 6 -7 192.904 188.368 5.368 42.282 o
-11 6 -6 279.865 277.204 7.507 22.394 o
-11 6 -5 4.434 8.749 3.212 199.867 o
-11 6 -4 169.915 173.960 7.688 27.523 o
-11 6 -3 0.056 11.514 2.960 237.048 o
-11 6 -2 83.473 93.135 3.854 97.249 o
-11 6 -1 2.769 12.869 6.415 51.300 o
-11 6 0 1.028 0.489 2.140 460.339 o
-11 6 1 43.891 42.611 2.927 184.547 o
-11 6 2 62.771 65.701 3.729 114.177 o
-11 6 3 234.615 248.752 7.866 23.079 o
-11 6 4 208.473 204.333 7.940 24.381 o
-11 6 5 109.681 109.785 4.960 62.126 o
-11 6 6 531.900 550.948 10.551 9.346 o
-11 6 7 169.433 172.387 5.567 43.362 o
-11 6 8 23.750 17.706 2.388 302.248 o
-11 6 9 55.655 57.039 3.351 139.415 o
-11 6 10 67.183 70.751 4.135 95.587 o
-11 6 11 0.074 2.071 1.956 550.645 o
-11 6 12 14.600 16.688 2.361 328.109 o
-11 6 13 32.002 32.119 2.755 220.243 o
-11 6 14 3.283 3.505 1.531 840.446 o
-11 6 15 0.044 0.107 5.601 67.868 o
-11 7 -7 116.569 113.821 8.830 24.094 o
-11 7 -6 362.771 378.364 9.025 14.960 o
-11 7 -5 29.524 25.154 2.730 230.436 o
-11 7 -4 29.236 32.961 2.981 196.210 o
-11 7 -3 129.101 120.376 5.105 56.325 o
-11 7 -2 396.738 400.765 8.274 15.440 o
-11 7 -1 145.798 144.632 6.993 33.649 o
-11 7 0 670.515 657.023 10.963 7.347 o
-11 7 1 2.748 -0.083 2.272 404.593 o
-11 7 2 207.131 215.291 5.958 35.319 o
-11 7 3 10.609 14.621 2.978 222.480 o
-11 7 4 70.612 80.935 4.416 84.359 o
-11 7 5 0.675 2.046 2.448 351.704 o
-11 7 6 33.422 33.636 3.648 137.392 o
-11 7 7 53.403 52.862 4.078 104.263 o
-11 7 8 24.860 25.285 2.864 217.878 o
-11 7 9 0.058 1.369 2.193 440.230 o
-11 7 10 111.322 104.504 4.659 68.044 o
-11 7 11 115.819 121.721 5.568 51.099 o
-11 7 12 227.585 219.423 5.901 34.127 o
-11 7 13 58.096 55.953 3.030 159.658 o
-11 7 14 247.961 238.478 5.266 35.967 o
-11 8 -6 194.180 187.372 5.390 42.011 o
-11 8 -5 130.137 124.565 5.613 48.922 o
-11 8 -4 23.314 27.912 2.836 221.798 o
-11 8 -3 1.283 3.211 1.870 590.826 o
-11 8 -2 40.223 36.639 2.969 186.330 o
-11 8 -1 104.077 101.673 4.403 75.260 o
-11 8 0 10.766 13.655 2.542 297.776 o
-11 8 1 272.543 275.686 7.433 22.946 o
-11 8 2 1.093 -0.027 2.207 433.605 o
-11 8 3 127.605 145.703 11.861 13.879 o
-11 8 4 202.599 208.315 7.066 28.869 o
-11 8 5 160.886 183.715 7.659 27.842 o
-11 8 6 293.319 317.041 10.911 13.074 o
-11 8 7 229.641 235.260 8.543 20.911 o
-11 8 8 26.820 29.605 3.331 165.559 o
-11 8 9 4.044 3.074 2.205 419.909 o
-11 8 10 1.915 4.527 2.054 486.518 o
-11 8 11 0.510 2.968 1.845 611.837 o
-11 8 12 130.337 128.844 4.930 58.283 o
-11 8 13 65.826 67.596 3.090 146.464 o
-11 9 -5 59.996 57.801 3.613 122.504 o
-11 9 -4 16.973 11.391 2.119 394.586 o
-11 9 -3 181.511 173.110 7.576 27.708 o
-11 9 -2 92.192 93.596 3.934 91.892 o
-11 9 -1 233.741 244.365 8.780 19.886 o
-11 9 0 73.050 77.620 4.053 95.836 o
-11 9 1 235.019 220.948 8.469 21.220 o
-11 9 2 0.169 -3.992 2.675 297.335 o
-11 9 3 0.860 -2.636 2.715 287.695 o
-11 9 4 12.299 19.472 3.120 200.610 o
-11 9 5 17.191 27.905 3.576 151.401 o
-11 9 6 48.095 52.342 4.476 90.590 o
-11 9 7 189.943 174.913 7.444 28.063 o
-11 9 8 116.675 116.629 5.169 57.167 o
-11 9 9 278.720 278.134 7.526 22.350 o
-11 9 10 125.317 120.047 4.491 67.450 o
-11 9 11 4.243 6.837 2.337 370.141 o
-11 9 12 57.781 58.847 3.693 119.166 o
-11 9 13 8.122 10.308 3.234 194.110 o
-11 10 -5 151.156 161.812 12.088 13.155 o
-11 10 -4 14.806 10.772 2.328 342.397 o
-11 10 -3 660.357 634.454 18.056 4.352 o
-11 10 -2 10.801 10.235 1.801 551.076 o
-11 10 -1 308.733 296.058 6.534 24.393 o
-11 10 0 8.251 9.163 1.988 478.836 o
-11 10 1 14.061 16.238 2.440 311.422 o
-11 10 2 237.252 223.939 5.986 32.792 o
-11 10 3 26.719 21.144 2.565 261.681 o
-11 10 4 28.292 25.619 2.604 249.970 o
-11 10 5 4.747 5.105 2.640 293.766 o
-11 10 6 86.395 90.063 5.133 63.574 o
-11 10 7 134.191 134.031 6.064 42.950 o
-11 10 8 6.160 6.849 2.526 315.539 o
-11 10 9 117.645 124.911 5.695 49.069 o
-11 10 10 17.777 17.389 2.827 235.010 o
-11 10 11 0.669 1.648 2.089 481.551 o
-11 10 12 46.142 46.680 4.365 95.678 o
-11 11 -3 102.675 91.413 4.585 72.383 o
-11 11 -2 228.266 228.918 5.579 35.854 o
-11 11 -1 353.531 357.655 7.211 19.475 o
-11 11 0 189.025 186.953 5.145 44.821 o
-11 11 1 3.807 5.447 1.982 510.052 o
-11 11 2 112.411 107.270 5.779 49.304 o
-11 11 3 3.216 3.942 1.965 524.917 o
-11 11 4 150.122 146.366 4.903 54.728 o
-11 11 5 5.876 2.911 2.689 283.479 o
-11 11 6 3.419 3.973 1.964 524.181 o
-11 11 7 331.795 335.243 14.363 8.256 o
-11 11 8 18.545 17.983 2.603 269.859 o
-11 11 9 2.262 4.622 2.017 502.306 o
-11 11 10 1.121 2.762 2.072 485.361 o
-11 11 11 543.136 537.143 26.142 2.658 o
-11 12 -2 155.490 151.266 6.993 32.998 o
-11 12 -1 3.842 3.077 1.397 988.547 o
-11 12 0 14.884 14.381 1.847 496.520 o
-11 12 1 0.041 4.347 1.613 793.438 o
-11 12 2 365.774 350.615 8.551 16.129 o
-11 12 3 67.272 65.774 3.223 138.142 o
-11 12 4 28.280 27.493 2.365 288.577 o
-11 12 5 0.549 -1.276 2.210 434.196 o
-11 12 6 641.315 634.314 13.362 6.335 o
-11 12 7 107.197 102.801 3.741 91.836 o
-11 12 8 209.276 201.155 5.459 39.432 o
-11 12 9 29.694 28.098 3.034 192.355 o
-11 13 0 22.253 21.400 3.311 172.838 o
-11 13 1 99.514 83.803 4.752 69.920 o
-11 13 2 27.595 25.923 2.530 262.342 o
-11 13 3 90.742 87.680 3.611 104.334 o
-11 13 4 51.236 46.494 2.527 215.750 o
-11 13 5 73.154 67.419 2.963 149.581 o
-11 13 6 582.307 574.274 7.854 10.958 o
-11 13 7 154.741 140.409 3.930 69.880 o
-11 13 8 739.308 677.220 19.244 3.771 o
-10 0 -8 281.531 273.969 9.395 16.765 o
-10 0 -6 222.374 223.394 9.617 17.794 o
-10 0 -4 277.928 296.577 10.306 14.575 o
-10 0 -2 117.797 124.450 5.938 46.077 o
-10 0 0 754.714 777.261 12.705 5.640 o
-10 0 2 1360.390 1418.190 26.550 1.576 o
-10 0 4 509.237 555.976 34.322 1.651 o
-10 0 6 117.092 190.298 44.677 1.059 o
-10 0 8 390.759 416.703 18.188 5.314 o
-10 0 10 2419.590 2538.110 35.719 0.661 o
-10 0 12 41.463 49.175 5.376 66.716 o
-10 0 14 1324.690 1373.790 28.905 1.470 o
-10 0 16 18.829 18.329 3.253 181.692 o
-10 0 18 76.166 73.736 5.745 54.776 o
-10 1 -9 2.771 3.244 2.101 465.063 o
-10 1 -8 2.614 2.510 2.447 347.298 o
-10 1 -7 162.791 170.377 9.118 21.194 o
-10 1 -6 1268.010 1300.830 20.609 2.161 o
-10 1 -5 161.831 163.209 6.184 38.642 o
-10 1 -4 444.520 458.994 9.468 12.171 o
-10 1 -3 52.744 59.966 3.699 120.691 o
-10 1 -2 89.553 94.546 4.161 85.681 o
-10 1 -1 85.780 95.193 4.001 91.432 o
-10 1 0 1232.240 1267.050 14.740 2.842 o
-10 1 1 226.546 236.799 5.070 39.249 o
-10 1 2 231.080 227.132 6.205 31.774 o
-10 1 3 108.480 112.167 4.567 69.759 o
-10 1 4 0.255 9.367 4.007 131.071 o
-10 1 5 2517.970 2682.430 32.919 0.664 o
-10 1 6 105.622 157.630 20.638 4.869 o
-10 1 7 0.037 0.978 5.213 78.292 o
-10 1 8 130.655 157.958 8.452 25.044 o
-10 1 9 1211.340 1259.600 19.774 2.340 o
-10 1 10 138.335 138.568 6.411 39.080 o
-10 1 11 0.278 4.151 2.255 411.672 o
-10 1 12 264.788 277.713 6.879 25.385 o
-10 1 13 1416.900 1436.510 17.001 2.185 o
-10 1 14 155.004 154.322 5.404 47.394 o
-10 1 15 74.480 80.715 3.943 98.877 o
-10 1 16 227.809 217.181 5.831 34.644 o
-10 1 17 58.253 57.417 2.949 164.961 o
-10 1 18 22.177 20.047 2.260 330.972 o
-10 2 -9 149.948 149.490 3.995 68.786 o
-10 2 -8 401.341 382.469 8.711 14.741 o
-10 2 -7 385.707 367.077 16.838 6.125 o
-10 2 -6 15.203 17.556 2.581 279.420 o
-10 2 -5 283.698 298.297 7.028 23.588 o
-10 2 -4 43.563 46.261 3.354 148.939 o
-10 2 -3 0.607 4.431 3.326 190.627 o
-10 2 -2 44.536 42.869 2.690 207.772 o
-10 2 -1 70.214 71.127 3.061 144.291 o
-10 2 0 385.618 406.712 7.720 16.705 o
-10 2 1 4.356 5.775 2.208 413.637 o
-10 2 2 33.876 33.198 3.027 187.427 o
-10 2 3 405.342 415.304 8.354 14.954 o
-10 2 4 233.462 251.144 6.932 27.147 o
-10 2 5 539.673 581.339 12.621 7.560 o
-10 2 6 9.464 6.553 3.543 163.262 o
-10 2 7 37.638 40.034 4.508 93.021 o
-10 2 8 965.756 1035.080 17.880 3.192 o
-10 2 9 1895.070 1980.140 20.850 1.291 o
-10 2 10 6.487 11.301 2.887 241.843 o
-10 2 11 566.736 569.684 9.693 9.598 o
-10 2 12 768.631 767.329 14.105 5.093 o
-10 2 13 131.898 136.080 5.953 44.246 o
-10 2 14 215.242 222.061 6.157 33.220 o
-10 2 15 200.806 201.224 6.162 34.807 o
-10 2 16 1.523 3.850 1.796 634.714 o
-10 2 17 0.222 2.219 1.400 1059.170 o
-10 2 18 727.653 693.592 12.404 6.135 o
-10 3 -9 227.270 224.506 6.887 28.282 o
-10 3 -8 193.448 196.748 5.571 40.078 o
-10 3 -7 32.306 29.827 3.163 176.864 o
-10 3 -6 1179.300 1122.170 14.215 3.182 o
-10 3 -5 382.032 396.735 8.342 15.679 o
-10 3 -4 906.362 952.800 19.357 3.131 o
-10 3 -3 385.200 414.257 9.554 13.325 o
-10 3 -2 476.982 495.174 9.784 11.073 o
-10 3 -1 451.859 455.324 7.451 14.995 o
-10 3 0 147.196 160.040 4.949 53.588 o
-10 3 1 170.425 183.389 5.339 45.011 o
-10 3 2 1054.830 1107.750 15.726 3.271 o
-10 3 3 322.513 351.821 9.206 15.636 o
-10 3 4 326.985 324.907 14.666 8.034 o
-10 3 5 1227.220 1321.200 22.841 1.998 o
-10 3 6 614.989 645.539 16.190 5.147 o
-10 3 7 349.799 360.545 10.888 12.135 o
-10 3 8 182.610 201.964 7.650 26.724 o
-10 3 9 7.396 9.776 3.101 211.031 o
-10 3 10 5.179 4.153 2.258 396.340 o
-10 3 11 0.601 2.239 2.604 311.102 o
-10 3 12 108.379 100.320 5.859 48.930 o
-10 3 13 142.105 146.529 5.631 46.475 o
-10 3 14 29.235 36.371 3.285 165.822 o
-10 3 15 612.324 613.161 8.815 9.509 o
-10 3 16 0.180 2.621 1.563 851.883 o
-10 3 17 360.457 356.994 5.454 24.125 o
-10 3 18 422.500 414.050 8.406 14.524 o
-10 4 -9 53.387 49.789 2.653 198.272 o
-10 4 -8 45.897 44.706 2.675 206.903 o
-10 4 -7 86.895 95.504 3.945 92.820 o
-10 4 -6 1.885 1.008 2.249 413.673 o
-10 4 -5 32.641 31.529 2.946 197.564 o
-10 4 -4 647.727 663.395 10.962 7.500 o
-10 4 -3 243.569 257.097 8.917 19.069 o
-10 4 -2 44.697 50.322 3.436 141.664 o
-10 4 -1 375.965 390.457 6.322 20.389 o
-10 4 0 51.746 54.348 2.834 180.891 o
-10 4 1 476.598 485.012 8.820 12.300 o
-10 4 2 9.735 8.794 2.451 324.812 o
-10 4 3 895.435 959.114 23.393 2.506 o
-10 4 4 428.375 444.651 11.053 10.515 o
-10 4 5 354.034 392.085 12.769 9.523 o
-10 4 6 932.752 980.725 23.078 2.492 o
-10 4 7 0.864 6.014 3.288 194.352 o
-10 4 8 228.937 243.172 7.623 24.369 o
-10 4 9 101.974 102.065 5.451 55.343 o
-10 4 10 80.345 85.429 5.205 63.279 o
-10 4 11 2.356 4.409 2.318 384.013 o
-10 4 12 23.544 26.956 2.783 229.185 o
-10 4 13 128.584 132.727 5.289 52.939 o
-10 4 14 0.157 2.460 2.038 506.419 o
-10 4 15 40.029 38.699 2.639 221.312 o
-10 4 16 3.644 6.857 1.676 692.181 o
-10 4 17 437.858 426.871 6.869 16.683 o
-10 5 -9 218.616 213.331 4.739 43.876 o
-10 5 -8 7.659 10.518 2.032 459.985 o
-10 5 -7 151.905 147.879 4.720 56.956 o
-10 5 -6 278.777 287.733 6.598 25.690 o
-10 5 -5 135.149 133.706 4.293 68.019 o
-10 5 -4 34.198 38.165 3.545 142.832 o
-10 5 -3 0.475 1.300 2.217 429.518 o
-10 5 -2 475.920 495.235 8.363 12.807 o
-10 5 -1 1.436 -0.742 2.032 508.840 o
-10 5 0 24.699 26.457 2.460 278.680 o
-10 5 1 35.190 41.415 3.474 146.417 o
-10 5 2 230.667 258.641 9.180 18.549 o
-10 5 3 5.302 8.151 2.744 269.907 o
-10 5 4 623.956 639.941 12.758 6.735 o
-10 5 5 520.565 530.041 15.928 5.837 o
-10 5 6 401.075 416.985 11.596 10.317 o
-10 5 7 9.412 10.230 2.931 232.629 o
-10 5 8 57.910 59.705 4.410 89.826 o
-10 5 9 55.498 49.599 3.837 114.846 o
-10 5 10 1.046 1.367 2.436 354.908 o
-10 5 11 185.316 190.306 6.103 36.676 o
-10 5 12 36.410 43.123 3.599 137.069 o
-10 5 13 71.067 70.571 4.485 83.381 o
-10 5 14 20.349 17.805 2.798 236.074 o
-10 5 15 40.308 35.520 2.386 257.157 o
-10 5 16 330.983 327.106 5.193 27.392 o
-10 5 17 78.140 77.650 3.004 140.496 o
-10 6 -9 0.385 2.366 1.319 1184.990 o
-10 6 -8 8.700 4.734 1.758 605.520 o
-10 6 -7 63.425 61.653 2.949 159.474 o
-10 6 -6 212.535 221.763 5.923 34.953 o
-10 6 -5 98.025 98.694 3.839 92.347 o
-10 6 -4 210.515 219.610 5.629 37.261 o
-10 6 -3 65.956 62.124 3.406 129.585 o
-10 6 -2 91.050 93.787 3.964 91.268 o
-10 6 -1 49.099 52.893 3.389 141.674 o
-10 6 0 112.132 117.336 4.458 70.862 o
-10 6 1 33.227 38.495 3.763 129.346 o
-10 6 2 37.303 52.145 6.544 46.600 o
-10 6 3 135.988 142.974 8.823 23.343 o
-10 6 4 1.020 -2.243 3.456 177.718 o
-10 6 5 184.018 192.474 7.126 29.756 o
-10 6 6 139.842 137.024 6.929 34.636 o
-10 6 7 603.254 620.030 12.755 6.928 o
-10 6 8 28.144 29.154 3.173 179.098 o
-10 6 9 1.287 1.526 2.472 344.253 o
-10 6 10 50.803 52.862 3.718 121.908 o
-10 6 11 178.421 189.140 6.071 37.462 o
-10 6 12 89.434 97.535 4.148 85.718 o
-10 6 13 2.265 2.586 2.291 395.754 o
-10 6 14 52.984 46.071 3.243 151.172 o
-10 6 15 168.006 167.407 4.570 55.178 o
-10 6 16 13.126 19.703 1.901 470.049 o
-10 6 17 846.648 811.405 9.822 6.061 o
-10 7 -9 17.960 16.599 1.881 463.238 o
-10 7 -8 19.735 16.113 1.988 419.245 o
-10 7 -7 355.069 353.434 8.081 17.378 o
-10 7 -6 38.603 31.702 2.731 215.948 o
-10 7 -5 309.925 309.662 5.881 26.467 o
-10 7 -4 17.386 16.781 2.472 297.871 o
-10 7 -3 449.580 486.653 9.279 12.131 o
-10 7 -2 472.032 483.909 8.475 12.829 o
-10 7 -1 48.721 50.057 3.302 148.463 o
-10 7 0 1.094 6.347 2.953 239.713 o
-10 7 1 36.290 44.306 4.313 100.387 o
-10 7 2 136.094 136.314 6.546 38.067 o
-10 7 3 344.163 363.444 9.424 14.686 o
-10 7 4 292.656 315.028 9.822 15.205 o
-10 7 5 743.303 756.754 14.914 4.938 o
-10 7 6 1.298 4.660 2.831 261.295 o
-10 7 7 652.699 645.593 14.306 5.798 o
-10 7 8 275.245 274.331 7.930 21.142 o
-10 7 9 1102.210 1096.320 18.206 2.821 o
-10 7 10 546.499 525.982 9.265 10.495 o
-10 7 11 81.138 82.395 3.962 95.915 o
-10 7 12 25.229 21.030 2.591 259.659 o
-10 7 13 0.295 2.821 1.965 542.765 o
-10 7 14 0.004 1.924 1.958 550.494 o
-10 7 15 537.242 524.243 7.512 12.458 o
-10 7 16 144.876 146.729 3.998 70.130 o
-10 7 17 70.140 63.777 5.011 70.382 o
-10 8 -9 109.434 109.162 3.810 88.204 o
-10 8 -8 96.077 84.094 3.576 104.279 o
-10 8 -7 69.391 67.771 3.803 108.157 o
-10 8 -6 1.113 0.711 2.636 303.982 o
-10 8 -5 47.597 56.155 3.240 151.565 o
-10 8 -4 54.483 47.453 3.285 146.945 o
-10 8 -3 712.308 706.173 15.460 4.959 o
-10 8 -2 370.200 367.665 7.969 17.066 o
-10 8 -1 387.092 397.659 9.079 14.224 o
-10 8 0 955.475 915.508 14.737 3.980 o
-10 8 1 972.185 984.934 28.365 1.861 o
-10 8 2 4.408 4.176 5.304 75.016 o
-10 8 3 557.163 605.880 24.307 2.953 o
-10 8 4 68.077 75.570 6.790 41.343 o
-10 8 5 246.937 262.827 10.477 14.914 o
-10 8 6 10.354 21.388 3.886 133.603 o
-10 8 7 662.973 666.734 12.893 6.355 o
-10 8 8 9.064 10.537 2.598 291.361 o
-10 8 9 88.657 83.931 4.028 91.361 o
-10 8 10 74.821 73.837 3.796 105.482 o
-10 8 11 355.489 355.495 7.374 19.034 o
-10 8 12 0.151 2.249 2.025 513.355 o
-10 8 13 44.958 46.293 2.852 189.045 o
-10 8 14 430.695 428.703 7.988 14.895 o
-10 8 15 16.123 19.632 2.200 361.723 o
-10 8 16 18.421 25.610 2.273 330.358 o
-10 9 -9 19.599 25.522 2.828 228.172 o
-10 9 -8 5.310 5.356 1.444 891.298 o
-10 9 -7 20.152 19.094 2.092 381.011 o
-10 9 -6 66.401 63.324 3.859 107.612 o
-10 9 -5 9.605 8.953 2.226 387.113 o
-10 9 -4 307.907 321.236 7.443 20.900 o
-10 9 -3 1.996 3.008 2.450 347.009 o
-10 9 -2 1120.830 1123.280 22.931 2.208 o
-10 9 -1 209.656 216.512 6.717 30.297 o
-10 9 0 32.752 33.307 3.431 152.952 o
-10 9 1 12.220 11.241 3.150 200.409 o
-10 9 2 0.226 4.196 2.824 264.113 o
-10 9 3 40.365 49.998 4.969 76.953 o
-10 9 4 18.565 27.863 5.862 59.637 o
-10 9 5 84.820 98.142 5.921 50.246 o
-10 9 6 109.644 112.436 6.265 43.436 o
-10 9 7 2.764 8.989 2.830 257.034 o
-10 9 8 1.845 2.846 2.379 368.116 o
-10 9 9 207.927 210.972 5.854 36.153 o
-10 9 10 48.084 49.997 3.184 157.230 o
-10 9 11 0.060 2.241 1.893 587.098 o
-10 9 12 0.233 4.357 1.776 656.662 o
-10 9 13 442.969 422.028 7.007 16.366 o
-10 9 14 575.223 551.535 8.864 10.322 o
-10 9 15 45.087 45.940 2.869 187.511 o
-10 9 16 791.047 739.292 12.866 5.494 o
-10 10 -8 118.772 113.220 3.854 83.794 o
-10 10 -7 1.645 1.030 1.472 947.534 o
-10 10 -6 543.453 532.552 12.625 7.701 o
-10 10 -5 6.246 8.157 2.152 423.520 o
-10 10 -4 630.574 623.056 9.766 8.579 o
-10 10 -3 7.729 8.975 2.635 287.193 o
-10 10 -2 138.869 142.053 5.350 50.432 o
-10 10 -1 30.332 31.484 3.242 170.464 o
-10 10 0 218.137 211.716 6.328 32.285 o
-10 10 1 46.492 47.023 3.470 139.417 o
-10 10 2 112.588 111.938 5.891 47.636 o
-10 10 3 123.083 118.372 6.871 36.487 o
-10 10 4 427.290 434.587 14.103 7.661 o
-10 10 5 14.527 16.954 3.764 141.165 o
-10 10 6 353.490 358.754 9.236 14.919 o
-10 10 7 28.297 31.319 3.281 168.447 o
-10 10 8 741.764 747.272 10.611 6.670 o
-10 10 9 13.061 11.711 2.024 439.924 o
-10 10 10 20.982 19.613 2.329 318.507 o
-10 10 11 612.702 587.667 8.221 10.122 o
-10 10 12 133.742 126.836 4.350 67.896 o
-10 10 13 331.852 324.442 6.251 23.721 o
-10 10 14 169.705 165.436 4.810 52.042 o
-10 10 15 1.807 4.407 2.381 365.939 o
-10 11 -7 256.143 252.223 5.287 34.632 o
-10 11 -6 236.997 230.838 5.507 35.584 o
-10 11 -5 228.665 218.964 9.429 18.263 o
-10 11 -4 24.039 23.779 2.935 210.622 o
-10 11 -3 98.302 111.878 4.801 66.755 o
-10 11 -2 358.873 365.210 11.511 11.119 o
-10 11 -1 24.944 27.361 2.780 227.650 o
-10 11 0 6.934 7.114 2.312 370.552 o
-10 11 1 41.795 37.053 3.159 167.832 o
-10 11 2 87.119 81.841 3.932 95.221 o
-10 11 3 602.510 571.554 16.735 5.096 o
-10 11 4 32.082 33.541 3.596 141.459 o
-10 11 5 139.789 145.485 6.376 39.066 o
-10 11 6 61.603 62.191 4.198 95.967 o
-10 11 7 45.666 48.396 3.820 119.482 o
-10 11 8 19.547 19.192 2.412 303.864 o
-10 11 9 8.902 13.878 2.232 380.380 o
-10 11 10 162.990 162.193 4.681 54.824 o
-10 11 11 74.953 75.652 3.458 119.573 o
-10 11 12 4.632 6.077 1.659 699.804 o
-10 11 13 98.472 106.327 3.756 93.578 o
-10 11 14 10.591 10.440 1.982 468.635 o
-10 12 -7 0.948 3.441 2.977 237.649 o
-10 12 -6 213.257 213.703 6.176 33.490 o
-10 12 -5 274.067 257.185 8.475 19.671 o
-10 12 -4 20.221 22.584 2.795 233.851 o
-10 12 -3 0.845 2.175 2.459 347.873 o
-10 12 -2 487.384 488.018 9.859 10.900 o
-10 12 -1 27.602 33.205 3.122 182.948 o
-10 12 0 22.489 26.044 2.618 255.547 o
-10 12 1 511.359 488.832 9.503 10.966 o
-10 12 2 52.414 52.062 3.207 152.116 o
-10 12 3 184.808 175.560 5.654 41.024 o
-10 12 4 377.065 375.747 9.744 13.456 o
-10 12 5 619.433 607.477 14.154 6.123 o
-10 12 6 157.770 161.768 6.396 37.170 o
-10 12 7 64.370 70.916 4.116 97.013 o
-10 12 8 45.996 46.602 3.004 174.327 o
-10 12 9 172.712 171.446 4.993 49.128 o
-10 12 10 209.931 197.777 5.112 42.415 o
-10 12 11 298.741 282.818 5.771 28.277 o
-10 12 12 0.313 1.077 1.453 993.353 o
-10 12 13 0.073 1.243 1.667 758.834 o
-10 13 -6 384.707 363.939 13.332 8.822 o
-10 13 -5 13.380 10.041 3.115 204.183 o
-10 13 -4 135.484 122.467 4.952 57.669 o
-10 13 -3 3.194 2.614 1.855 590.052 o
-10 13 -2 56.898 62.875 3.751 115.929 o
-10 13 -1 10.958 18.864 2.319 344.189 o
-10 13 0 86.051 80.597 3.904 96.675 o
-10 13 1 29.617 24.767 2.244 312.256 o
-10 13 2 103.234 98.242 3.569 99.301 o
-10 13 3 109.826 113.632 4.446 71.917 o
-10 13 4 142.838 153.345 5.102 52.535 o
-10 13 5 0.400 3.555 2.128 462.007 o
-10 13 6 1.282 2.033 2.469 344.475 o
-10 13 7 41.743 40.358 3.383 149.535 o
-10 13 8 30.011 28.707 2.347 287.493 o
-10 13 9 20.905 27.159 2.244 329.310 o
-10 13 10 18.897 21.461 1.933 430.573 o
-10 13 11 31.108 30.162 2.076 338.119 o
-10 13 12 77.788 81.826 3.300 124.230 o
-10 14 -4 65.613 60.753 4.869 74.782 o
-10 14 -3 176.233 171.050 6.582 34.293 o
-10 14 -2 2.051 1.864 2.084 478.071 o
-10 14 -1 175.845 167.670 5.309 45.565 o
-10 14 0 10.133 6.478 1.728 608.163 o
-10 14 1 0.099 0.145 1.456 1001.240 o
-10 14 2 262.070 257.613 5.862 30.816 o
-10 14 3 171.759 174.043 4.600 53.754 o
-10 14 4 11.966 12.248 1.965 465.625 o
-10 14 5 0.953 1.727 1.789 651.434 o
-10 14 6 15.059 13.124 1.904 474.931 o
-10 14 7 17.142 17.318 2.206 360.576 o
-10 14 8 134.031 127.120 5.026 56.423 o
-10 14 9 241.964 230.809 5.154 37.535 o
-10 14 10 163.213 164.197 5.044 50.110 o
-10 14 11 202.309 200.732 6.541 32.196 o
-10 15 -3 130.733 131.705 9.452 20.930 o
-10 15 -2 11.838 9.623 2.710 266.241 o
-10 15 -1 120.317 109.129 4.093 78.094 o
-10 15 0 271.862 250.377 6.475 27.461 o
-10 15 1 515.168 498.216 16.732 5.518 o
-10 15 2 122.413 119.986 4.061 77.030 o
-10 15 3 51.294 47.857 2.829 184.674 o
-10 15 4 122.938 117.230 3.535 90.315 o
-10 15 5 15.826 14.755 1.801 510.393 o
-10 15 6 396.754 369.715 6.304 20.052 o
-10 15 7 350.217 339.825 7.049 20.306 o
-10 15 8 554.740 536.507 11.723 8.256 o
-10 15 9 32.427 34.651 4.335 101.603 o
-10 16 0 53.497 52.168 4.522 87.900 o
-10 16 1 24.730 23.940 4.228 109.700 o
-10 16 2 110.675 108.611 7.130 35.173 o
-10 16 3 66.263 60.200 3.469 126.566 o
-10 16 4 35.185 34.123 2.795 210.832 o
-10 16 5 374.377 336.021 10.801 12.112 o
-10 16 6 5.561 7.646 2.333 367.068 o
-10 16 7 911.292 857.582 28.953 1.890 o
-9 0 -7 70.737 80.663 6.832 40.619 o
-9 0 -5 1274.760 1312.330 31.315 1.376 o
-9 0 -3 590.447 640.222 17.258 4.820 o
-9 0 -1 171.783 178.808 6.275 36.659 o
-9 0 1 263.494 257.838 19.318 5.216 o
-9 0 3 3320.060 3136.910 66.943 0.272 o
-9 0 5 614.105 595.220 30.030 2.035 o
-9 0 7 2601.500 2781.150 39.285 0.559 o
-9 0 9 3193.930 3360.210 37.680 0.447 o
-9 0 11 5398.350 5484.070 61.346 0.165 o
-9 0 13 1948.990 2024.420 34.174 0.871 o
-9 0 15 577.500 588.567 13.798 6.579 o
-9 0 17 125.797 132.676 6.042 43.907 o
-9 0 19 15.662 11.605 2.859 235.817 o
-9 1 -8 15.102 20.176 3.242 184.770 o
-9 1 -7 414.265 422.682 9.219 13.297 o
-9 1 -6 2.037 0.953 2.754 277.346 o
-9 1 -5 64.909 73.933 5.416 61.780 o
-9 1 -4 76.413 82.483 4.474 81.272 o
-9 1 -3 1091.740 1183.580 17.949 2.797 o
-9 1 -2 9.501 7.139 1.794 572.155 o
-9 1 -1 1670.750 1725.730 16.880 1.728 o
-9 1 0 1520.190 1545.490 16.334 2.026 o
-9 1 1 973.572 945.568 43.607 0.953 o
-9 1 2 1992.160 1853.950 35.816 0.843 o
-9 1 3 1727.030 1644.800 39.849 0.836 o
-9 1 4 0.266 7.800 4.304 113.968 o
-9 1 5 619.346 618.489 21.777 3.416 o
-9 1 6 5.291 5.963 4.587 99.722 o
-9 1 7 395.544 420.759 10.520 11.708 o
-9 1 8 3955.920 4027.590 52.918 0.274 o
-9 1 9 3458.580 3499.760 27.127 0.469 o
-9 1 10 761.080 786.256 12.278 5.746 o
-9 1 11 245.673 262.541 7.312 24.684 o
-9 1 12 22.700 21.934 3.295 173.781 o
-9 1 13 1.315 2.978 2.611 307.583 o
-9 1 14 105.887 107.102 5.596 52.474 o
-9 1 15 179.017 178.736 5.924 39.016 o
-9 1 16 40.797 46.762 2.965 181.947 o
-9 1 17 484.792 504.367 10.562 10.092 o
-9 1 18 161.523 165.412 5.307 47.209 o
-9 1 19 281.273 269.416 6.648 25.794 o
-9 1 20 3.133 3.774 2.759 272.991 o
-9 2 -8 77.733 84.238 4.063 93.231 o
-9 2 -7 172.717 184.877 5.844 39.964 o
-9 2 -6 53.866 58.252 3.742 118.447 o
-9 2 -5 928.586 1003.900 14.297 4.022 o
-9 2 -4 16.516 25.455 4.113 117.579 o
-9 2 -3 56.384 63.773 3.749 116.058 o
-9 2 -2 1347.590 1356.800 14.762 2.539 o
-9 2 -1 2353.480 2397.860 25.313 0.869 o
-9 2 0 2126.730 2143.830 15.501 1.238 o
-9 2 1 2.233 1.962 2.061 487.663 o
-9 2 2 157.509 143.714 8.856 22.680 o
-9 2 3 1021.370 961.988 25.134 2.156 o
-9 2 4 933.911 876.911 25.655 2.219 o
-9 2 5 18.033 17.863 2.468 296.568 o
-9 2 6 702.858 737.732 11.981 6.339 o
-9 2 7 381.785 403.213 10.594 11.894 o
-9 2 8 1021.640 1014.440 14.476 3.691 o
-9 2 9 81.296 91.011 4.816 70.969 o
-9 2 10 1933.660 1953.990 18.588 1.348 o
-9 2 11 105.692 108.270 4.902 63.900 o
-9 2 12 99.974 106.970 5.042 62.231 o
-9 2 13 482.633 466.854 9.971 10.974 o
-9 2 14 107.024 118.220 4.997 61.251 o
-9 2 15 1066.140 1115.610 13.142 3.649 o
-9 2 16 251.753 256.754 6.212 29.643 o
-9 2 17 0.003 1.153 2.011 523.618 o
-9 2 18 9.477 10.260 2.036 451.858 o
-9 2 19 2.255 4.125 1.700 697.937 o
-9 3 -8 237.016 240.392 5.739 33.757 o
-9 3 -7 80.397 85.946 3.973 95.242 o
-9 3 -6 1422.190 1483.280 20.848 1.872 o
-9 3 -5 42.628 54.374 3.900 115.519 o
-9 3 -4 49.414 48.474 3.817 118.252 o
-9 3 -3 280.152 296.488 6.361 26.393 o
-9 3 -2 35.958 35.007 2.525 243.982 o
-9 3 -1 195.696 188.826 5.126 44.207 o
-9 3 0 1171.960 1184.710 16.144 2.878 o
-9 3 1 800.207 810.325 12.495 5.406 o
-9 3 2 6.532 7.216 1.869 548.573 o
-9 3 3 483.307 492.336 9.830 10.957 o
-9 3 4 723.848 735.073 12.670 5.927 o
-9 3 5 67.924 76.116 3.875 104.286 o
-9 3 6 39.093 44.215 3.634 133.415 o
-9 3 7 2920.470 2988.190 58.538 0.344 o
-9 3 8 522.771 533.566 11.532 8.689 o
-9 3 9 171.267 179.369 6.464 35.216 o
-9 3 10 1879.040 1932.070 20.455 1.330 o
-9 3 11 29.584 29.610 3.025 192.755 o
-9 3 12 2.958 5.229 2.591 307.511 o
-9 3 13 691.979 723.728 13.292 5.861 o
-9 3 14 27.322 33.561 3.389 159.244 o
-9 3 15 443.707 453.401 9.424 12.285 o
-9 3 16 272.174 279.406 7.167 23.892 o
-9 3 17 114.187 110.845 4.362 73.165 o
-9 3 18 91.297 90.944 3.731 99.270 o
-9 3 19 66.395 66.957 3.102 145.520 o
-9 4 -8 0.815 4.705 2.473 341.454 o
-9 4 -7 310.470 300.952 6.854 23.085 o
-9 4 -6 47.732 56.322 4.218 99.705 o
-9 4 -5 152.524 164.641 5.607 44.895 o
-9 4 -4 1582.410 1664.250 26.395 1.364 o
-9 4 -3 162.082 172.389 4.943 50.951 o
-9 4 -2 664.653 693.464 12.223 6.596 o
-9 4 -1 67.118 63.791 3.181 141.271 o
-9 4 0 247.585 247.086 5.405 34.783 o
-9 4 1 2526.600 2545.150 24.178 0.805 o
-9 4 2 2.002 0.337 1.982 530.953 o
-9 4 3 1354.100 1387.290 19.602 2.092 o
-9 4 4 870.695 895.957 13.207 4.686 o
-9 4 5 447.794 467.245 10.613 10.671 o
-9 4 6 29.934 31.070 3.371 159.900 o
-9 4 7 705.810 705.774 12.262 6.290 o
-9 4 8 31.703 29.133 3.761 131.976 o
-9 4 9 4.376 2.934 2.715 280.476 o
-9 4 10 30.857 34.167 3.101 182.158 o
-9 4 11 247.350 237.233 7.344 24.979 o
-9 4 12 47.049 45.386 4.913 77.824 o
-9 4 13 13.221 18.005 2.617 275.349 o
-9 4 14 219.883 224.893 6.810 29.040 o
-9 4 15 362.894 369.793 8.749 15.580 o
-9 4 16 283.568 308.736 8.908 17.595 o
-9 4 17 10.465 16.076 2.142 400.509 o
-9 4 18 86.935 94.151 3.493 109.040 o
-9 4 19 99.902 99.506 3.560 100.592 o
-9 5 -8 97.239 93.287 5.059 63.281 o
-9 5 -7 11.415 16.286 2.427 319.522 o
-9 5 -6 50.628 49.428 3.620 127.981 o
-9 5 -5 1598.870 1561.290 24.794 1.462 o
-9 5 -4 55.687 53.620 4.078 103.485 o
-9 5 -3 19.349 22.631 3.123 193.362 o
-9 5 -2 398.430 418.893 8.887 14.143 o
-9 5 -1 265.073 281.016 5.668 30.877 o
-9 5 0 680.478 679.309 9.318 8.099 o
-9 5 1 10.841 10.194 1.864 520.073 o
-9 5 2 15.496 13.062 2.342 334.776 o
-9 5 3 82.246 85.848 4.378 82.309 o
-9 5 4 9.631 15.774 3.253 188.953 o
-9 5 5 29.652 28.928 3.242 171.764 o
-9 5 6 452.533 469.385 9.972 11.350 o
-9 5 7 263.610 255.276 9.752 16.391 o
-9 5 8 536.481 533.552 11.602 8.514 o
-9 5 9 1011.090 1020.970 15.977 3.437 o
-9 5 10 75.217 70.238 4.364 86.105 o
-9 5 11 31.931 31.906 2.900 203.145 o
-9 5 12 734.007 754.787 11.891 6.141 o
-9 5 13 738.197 728.387 12.019 6.140 o
-9 5 14 106.616 98.540 5.060 61.572 o
-9 5 15 98.652 94.868 4.778 68.575 o
-9 5 16 254.797 261.991 6.123 29.773 o
-9 5 17 1.144 3.237 1.634 768.255 o
-9 5 18 399.955 394.999 6.939 18.096 o
-9 5 19 107.565 105.454 4.515 71.662 o
-9 6 -8 4.922 6.217 2.286 385.133 o
-9 6 -7 74.630 68.920 3.230 132.782 o
-9 6 -6 292.205 299.576 5.954 27.394 o
-9 6 -5 1291.210 1267.640 17.297 2.467 o
-9 6 -4 33.639 32.577 2.649 231.667 o
-9 6 -3 633.603 639.899 12.146 7.012 o
-9 6 -2 127.259 121.927 5.523 50.508 o
-9 6 -1 101.254 108.608 3.971 86.120 o
-9 6 0 11.903 14.081 2.386 330.641 o
-9 6 1 607.746 608.846 8.298 9.987 o
-9 6 2 354.956 344.918 6.600 21.292 o
-9 6 3 42.650 52.676 3.125 164.499 o
-9 6 4 14.824 13.089 2.743 254.291 o
-9 6 5 3.025 -1.229 3.104 218.372 o
-9 6 6 236.951 244.470 9.543 17.528 o
-9 6 7 1041.100 1016.470 17.137 3.177 o
-9 6 8 0.190 4.014 2.809 267.048 o
-9 6 9 2.487 4.729 3.357 185.965 o
-9 6 10 59.315 62.970 4.275 93.730 o
-9 6 11 34.228 33.482 3.128 177.340 o
-9 6 12 89.866 86.136 4.358 81.132 o
-9 6 13 379.062 394.163 9.587 13.534 o
-9 6 14 506.011 513.084 9.807 10.559 o
-9 6 15 1276.170 1278.830 14.397 2.779 o
-9 6 16 700.777 711.519 9.798 7.511 o
-9 6 17 75.772 82.496 3.391 120.746 o
-9 6 18 80.794 87.690 3.382 117.660 o
-9 6 19 46.766 51.612 4.870 78.582 o
-9 7 -8 1.232 1.201 2.609 309.619 o
-9 7 -7 458.397 435.748 6.881 15.994 o
-9 7 -6 80.209 86.388 4.766 72.694 o
-9 7 -5 38.077 36.596 3.986 115.799 o
-9 7 -4 1271.210 1246.830 13.369 2.932 o
-9 7 -3 614.773 605.579 10.079 8.605 o
-9 7 -2 634.558 638.679 9.960 8.336 o
-9 7 -1 801.511 810.409 13.090 5.199 o
-9 7 0 360.906 346.836 9.975 13.547 o
-9 7 1 1274.320 1297.950 20.659 2.151 o
-9 7 2 80.066 73.981 4.865 71.436 o
-9 7 3 115.979 114.368 6.140 44.288 o
-9 7 4 11.718 15.313 3.507 162.961 o
-9 7 5 422.849 421.091 14.485 7.431 o
-9 7 6 3.102 5.249 2.847 255.950 o
-9 7 7 849.473 875.197 14.653 4.412 o
-9 7 8 96.215 101.059 5.374 57.315 o
-9 7 9 912.902 907.475 14.920 4.083 o
-9 7 10 36.342 39.766 3.774 127.248 o
-9 7 11 5.892 7.124 2.474 328.455 o
-9 7 12 535.761 547.499 9.915 9.888 o
-9 7 13 92.335 89.108 4.517 76.200 o
-9 7 14 89.012 90.960 3.905 94.149 o
-9 7 15 4.454 6.960 2.071 463.883 o
-9 7 16 723.766 704.330 9.229 7.635 o
-9 7 17 0.018 1.293 1.435 1021.250 o
-9 7 18 479.132 461.754 10.034 10.980 o
-9 8 -8 252.370 235.157 6.608 28.198 o
-9 8 -7 5.356 1.979 2.040 483.825 o
-9 8 -6 94.885 91.826 4.654 72.205 o
-9 8 -5 185.226 189.857 6.387 34.589 o
-9 8 -4 7.698 13.184 2.982 225.350 o
-9 8 -3 886.608 881.314 12.387 4.875 o
-9 8 -2 35.372 40.456 3.265 162.312 o
-9 8 -1 52.716 56.158 4.212 98.633 o
-9 8 0 28.548 32.526 3.947 121.672 o
-9 8 1 29.510 25.166 4.066 116.228 o
-9 8 2 3.284 5.182 2.740 275.524 o
-9 8 3 42.228 45.469 4.910 78.662 o
-9 8 4 139.901 143.216 7.327 31.576 o
-9 8 5 11.049 14.117 3.416 171.949 o
-9 8 6 322.771 304.111 10.279 13.901 o
-9 8 7 2.696 4.550 3.222 201.471 o
-9 8 8 24.215 21.019 2.817 227.078 o
-9 8 9 14.447 11.297 2.664 269.804 o
-9 8 10 139.443 136.736 5.614 47.400 o
-9 8 11 1.162 2.537 2.135 457.886 o
-9 8 12 62.872 63.373 3.518 124.863 o
-9 8 13 0.483 -0.126 2.181 446.059 o
-9 8 14 1528.960 1530.990 18.459 1.891 o
-9 8 15 491.578 496.234 8.365 12.522 o
-9 8 16 59.205 64.812 3.032 155.573 o
-9 8 17 79.671 78.210 2.794 151.416 o
-9 8 18 143.601 134.559 5.200 52.283 o
-9 9 -8 0.024 2.054 2.162 451.897 o
-9 9 -7 8.569 9.415 2.406 337.782 o
-9 9 -6 113.894 122.740 5.188 56.836 o
-9 9 -5 765.791 756.943 13.950 5.181 o
-9 9 -4 149.025 151.013 5.691 44.952 o
-9 9 -3 260.498 289.012 7.683 22.231 o
-9 9 -2 412.434 417.327 8.575 14.411 o
-9 9 -1 26.756 29.463 2.864 213.728 o
-9 9 0 3.925 8.094 3.456 173.814 o
-9 9 1 495.046 499.476 11.772 8.878 o
-9 9 2 39.646 50.401 3.993 112.679 o
-9 9 3 294.820 289.358 8.428 18.854 o
-9 9 4 8.672 6.396 3.196 199.589 o
-9 9 5 2241.930 2259.710 35.186 0.741 o
-9 9 6 52.693 55.789 4.237 97.728 o
-9 9 7 164.336 184.898 6.869 32.545 o
-9 9 8 332.739 329.406 8.305 17.710 o
-9 9 9 103.114 100.735 4.959 63.785 o
-9 9 10 25.608 23.616 2.989 202.750 o
-9 9 11 94.079 86.353 4.507 76.364 o
-9 9 12 28.089 28.796 2.637 243.006 o
-9 9 13 88.738 77.517 3.809 99.629 o
-9 9 14 119.241 110.796 4.219 75.264 o
-9 9 15 15.965 15.939 1.945 449.056 o
-9 9 16 81.851 80.050 3.277 123.723 o
-9 9 17 284.730 280.859 6.713 25.112 o
-9 10 -8 192.756 188.230 5.181 44.023 o
-9 10 -7 12.577 14.491 2.354 336.607 o
-9 10 -6 178.214 170.909 5.949 39.168 o
-9 10 -5 5.371 11.302 2.380 349.901 o
-9 10 -4 879.080 884.795 12.594 4.843 o
-9 10 -3 168.133 178.333 6.091 38.437 o
-9 10 -2 92.037 94.514 4.324 80.614 o
-9 10 -1 285.407 273.056 7.074 23.847 o
-9 10 0 163.890 176.041 8.620 23.137 o
-9 10 1 42.314 42.484 4.138 106.442 o
-9 10 2 196.474 192.803 7.616 26.545 o
-9 10 3 61.799 57.162 4.688 80.678 o
-9 10 4 79.854 75.672 4.575 78.545 o
-9 10 5 214.200 231.717 8.935 19.995 o
-9 10 6 4.188 9.343 2.680 283.189 o
-9 10 7 11.137 10.749 2.915 232.964 o
-9 10 8 21.063 23.001 2.957 211.158 o
-9 10 9 108.657 108.683 5.031 61.086 o
-9 10 10 133.238 138.158 5.443 50.066 o
-9 10 11 4.386 2.917 2.601 304.888 o
-9 10 12 4.576 4.750 2.630 296.627 o
-9 10 13 8.310 7.719 2.015 470.241 o
-9 10 14 123.717 123.487 4.464 67.943 o
-9 10 15 451.790 441.676 8.045 14.222 o
-9 10 16 13.754 14.092 1.937 465.465 o
-9 10 17 152.807 145.031 5.130 51.457 o
-9 11 -8 198.799 192.539 4.659 48.211 o
-9 11 -7 158.823 153.910 4.736 55.281 o
-9 11 -6 707.223 714.562 11.170 6.764 o
-9 11 -5 259.967 275.667 6.926 25.442 o
-9 11 -4 209.254 212.123 6.227 33.465 o
-9 11 -3 238.764 233.220 6.587 29.050 o
-9 11 -2 123.199 123.721 4.711 63.420 o
-9 11 -1 80.147 83.105 4.333 84.401 o
-9 11 0 311.358 318.852 8.477 17.938 o
-9 11 1 28.822 27.526 3.595 144.505 o
-9 11 2 345.751 345.443 10.779 12.447 o
-9 11 3 57.932 54.892 4.517 86.849 o
-9 11 4 96.681 101.540 6.348 43.789 o
-9 11 5 4.421 5.898 2.610 300.340 o
-9 11 6 287.895 286.979 7.665 21.419 o
-9 11 7 339.661 342.536 8.816 16.218 o
-9 11 8 65.983 62.413 3.891 106.555 o
-9 11 9 175.133 166.207 5.784 41.071 o
-9 11 10 80.190 77.919 3.886 99.594 o
-9 11 11 0.215 4.077 2.375 371.855 o
-9 11 12 71.187 66.405 3.701 112.091 o
-9 11 13 311.557 318.444 7.518 20.601 o
-9 11 14 290.662 299.881 6.805 24.093 o
-9 11 15 155.019 153.030 5.522 46.124 o
-9 11 16 157.284 144.506 4.014 67.416 o
-9 12 -8 87.258 88.593 3.314 117.425 o
-9 12 -7 0.842 -0.945 1.787 660.477 o
-9 12 -6 46.150 47.020 3.540 135.246 o
-9 12 -5 7.154 9.924 2.235 389.909 o
-9 12 -4 94.355 101.176 4.699 70.458 o
-9 12 -3 3.011 7.345 2.128 445.410 o
-9 12 -2 462.166 467.979 8.820 12.679 o
-9 12 -1 9.466 10.618 2.553 300.160 o
-9 12 0 687.284 684.873 11.166 7.010 o
-9 12 1 182.998 174.070 6.386 35.233 o
-9 12 2 730.649 729.055 15.127 4.966 o
-9 12 3 92.518 83.151 5.732 52.980 o
-9 12 4 194.732 199.357 7.507 27.040 o
-9 12 5 138.635 127.936 5.539 48.829 o
-9 12 6 286.028 281.157 7.865 20.917 o
-9 12 7 225.140 227.046 7.077 27.359 o
-9 12 8 78.645 87.770 4.615 76.549 o
-9 12 9 55.956 53.623 3.764 117.424 o
-9 12 10 260.013 251.159 6.635 27.290 o
-9 12 11 361.099 364.773 8.275 16.659 o
-9 12 12 169.064 171.440 5.288 46.302 o
-9 12 13 961.261 956.742 11.250 4.676 o
-9 12 14 0.770 2.264 1.774 661.625 o
-9 12 15 108.906 104.542 3.944 85.343 o
-9 12 16 217.917 220.449 7.381 26.319 o
-9 13 -8 10.610 9.684 1.983 469.842 o
-9 13 -7 439.314 434.418 7.828 14.907 o
-9 13 -6 27.057 30.801 2.812 219.177 o
-9 13 -5 4.690 6.510 1.963 512.491 o
-9 13 -4 267.814 271.680 6.248 28.165 o
-9 13 -3 388.895 393.158 8.229 15.783 o
-9 13 -2 212.747 214.171 6.918 29.066 o
-9 13 -1 6.105 6.431 2.539 313.043 o
-9 13 0 49.493 54.174 3.816 117.241 o
-9 13 1 47.170 44.612 3.606 131.369 o
-9 13 2 2.708 1.820 2.536 324.161 o
-9 13 3 58.888 72.209 4.782 77.243 o
-9 13 4 103.339 95.711 5.266 58.587 o
-9 13 5 17.828 17.635 3.114 197.590 o
-9 13 6 16.218 9.340 2.448 312.064 o
-9 13 7 401.384 394.931 10.120 12.364 o
-9 13 8 151.141 146.306 5.066 52.408 o
-9 13 9 6.996 7.926 2.278 379.672 o
-9 13 10 38.255 33.592 3.028 183.538 o
-9 13 11 399.569 396.492 8.119 15.714 o
-9 13 12 56.471 58.415 3.138 152.286 o
-9 13 13 48.852 50.251 3.024 169.023 o
-9 13 14 33.739 32.215 2.577 241.723 o
-9 13 15 169.426 154.612 4.253 60.348 o
-9 14 -8 17.610 24.155 2.382 309.224 o
-9 14 -7 8.024 7.529 1.690 643.285 o
-9 14 -6 57.549 59.539 3.537 127.160 o
-9 14 -5 8.593 11.159 2.597 291.989 o
-9 14 -4 96.450 104.136 6.018 47.717 o
-9 14 -3 0.170 -0.126 2.212 434.475 o
-9 14 -2 42.579 45.379 4.645 86.734 o
-9 14 -1 119.407 120.836 5.618 50.107 o
-9 14 0 140.103 140.262 5.488 48.668 o
-9 14 1 39.034 49.358 3.570 136.213 o
-9 14 2 98.071 100.295 4.688 70.132 o
-9 14 3 4.624 4.717 2.585 306.407 o
-9 14 4 42.970 48.201 3.667 128.892 o
-9 14 5 25.093 22.282 3.084 193.216 o
-9 14 6 14.890 15.589 2.778 246.961 o
-9 14 7 114.625 115.924 4.788 64.034 o
-9 14 8 2.410 4.907 1.975 521.605 o
-9 14 9 1.097 2.753 2.025 507.728 o
-9 14 10 232.838 227.943 5.622 35.255 o
-9 14 11 242.319 238.004 6.441 29.500 o
-9 14 12 15.191 12.993 1.976 446.858 o
-9 14 13 369.783 342.282 6.225 21.812 o
-9 14 14 116.157 111.111 3.662 89.994 o
-9 15 -7 83.119 76.842 7.495 33.999 o
-9 15 -6 1.952 0.678 1.927 560.674 o
-9 15 -5 2.643 5.256 2.590 308.243 o
-9 15 -4 3.703 4.673 2.841 256.510 o
-9 15 -3 11.021 11.741 3.400 174.250 o
-9 15 -2 418.160 406.573 10.246 11.877 o
-9 15 -1 35.086 44.348 4.279 102.080 o
-9 15 0 3.184 1.856 3.541 167.720 o
-9 15 1 122.029 114.870 5.101 57.669 o
-9 15 2 15.235 12.967 2.639 272.052 o
-9 15 3 348.231 353.230 8.553 16.486 o
-9 15 4 230.353 207.462 6.042 33.439 o
-9 15 5 54.601 59.634 3.350 139.352 o
-9 15 6 24.491 27.184 2.606 253.869 o
-9 15 7 221.532 226.365 6.086 33.125 o
-9 15 8 128.142 125.902 4.149 73.128 o
-9 15 9 60.325 61.785 3.210 144.129 o
-9 15 10 429.479 429.688 6.919 16.785 o
-9 15 11 17.168 16.106 1.911 456.254 o
-9 15 12 12.440 10.072 1.479 741.026 o
-9 15 13 0.710 1.016 1.441 1003.740 o
-9 16 -5 4.765 4.836 2.119 447.041 o
-9 16 -4 280.280 268.700 10.384 14.584 o
-9 16 -3 83.820 82.665 5.598 55.974 o
-9 16 -2 166.385 177.806 8.449 23.797 o
-9 16 -1 91.129 86.347 5.052 64.781 o
-9 16 0 99.285 101.646 5.192 60.006 o
-9 16 1 284.525 302.191 7.180 22.930 o
-9 16 2 2010.790 1976.570 25.184 1.097 o
-9 16 3 20.884 26.512 3.093 193.951 o
-9 16 4 626.136 637.364 10.419 8.122 o
-9 16 5 576.004 557.714 9.632 9.612 o
-9 16 6 6.802 10.957 2.236 389.158 o
-9 16 7 116.483 126.697 5.740 48.519 o
-9 16 8 61.870 63.083 3.771 113.098 o
-9 16 9 0.137 1.423 1.331 1180.170 o
-9 16 10 0.072 2.173 1.369 1110.090 o
-9 16 11 40.281 39.717 2.262 272.495 o
-9 17 -4 7.774 15.432 3.258 189.759 o
-9 17 -3 84.130 86.848 4.872 69.567 o
-9 17 -2 23.267 24.485 3.312 171.102 o
-9 17 -1 145.168 143.912 6.519 37.504 o
-9 17 0 26.335 24.873 2.372 293.381 o
-9 17 1 60.821 69.588 3.482 126.236 o
-9 17 2 44.891 48.290 3.375 146.154 o
-9 17 3 17.100 17.958 2.597 273.186 o
-9 17 4 884.711 859.596 12.360 4.939 o
-9 17 5 153.540 164.019 6.350 37.760 o
-9 17 6 438.291 426.422 11.651 9.846 o
-9 17 7 56.032 58.651 3.469 131.875 o
-9 17 8 269.697 261.925 5.779 30.625 o
-9 17 9 66.771 62.911 2.891 160.540 o
-9 17 10 57.358 48.404 6.500 46.141 o
-9 18 -1 6.570 8.373 4.332 111.011 o
-9 18 0 116.951 110.286 6.388 41.677 o
-9 18 1 238.900 228.650 6.534 29.444 o
-9 18 2 50.823 50.474 3.905 113.106 o
-9 18 3 142.295 138.339 6.117 41.619 o
-9 18 4 603.769 601.100 16.294 5.223 o
-9 18 5 96.494 95.047 4.648 71.758 o
-9 18 6 0.944 4.911 1.873 585.874 o
-9 18 7 0.356 1.218 2.537 328.989 o
-8 0 -6 59.187 67.727 5.074 70.203 o
-8 0 -4 624.145 560.810 37.306 1.388 o
-8 0 -2 7288.520 7011.000 98.644 0.083 o
-8 0 0 160.329 159.234 13.519 10.685 o
-8 0 2 19.163 22.465 4.461 100.699 o
-8 0 4 2973.330 2981.490 124.305 0.117 o
-8 0 6 2674.240 2554.960 59.597 0.369 o
-8 0 8 826.427 757.246 33.372 1.576 o
-8 0 10 341.544 315.030 22.046 3.961 o
-8 0 12 252.633 258.108 9.930 16.122 o
-8 0 14 0.319 0.652 3.333 191.290 o
-8 0 16 226.111 236.638 8.535 21.012 o
-8 0 18 228.872 240.133 8.651 20.492 o
-8 0 20 0.237 -1.067 2.509 337.757 o
-8 1 -7 652.286 646.599 10.029 8.091 o
-8 1 -6 0.952 6.710 2.214 420.562 o
-8 1 -5 186.740 183.499 10.127 17.291 o
-8 1 -4 389.050 371.514 10.952 11.503 o
-8 1 -3 8087.640 7885.080 54.472 0.094 o
-8 1 -2 896.309 871.380 16.538 3.811 o
-8 1 -1 206.496 192.485 9.099 20.058 o
-8 1 0 617.173 626.252 15.955 5.270 o
-8 1 1 671.562 654.851 14.206 5.733 o
-8 1 2 415.028 392.878 14.467 7.561 o
-8 1 3 2527.130 2539.260 32.983 0.677 o
-8 1 4 57.265 66.087 5.876 54.672 o
-8 1 5 1356.310 1256.820 29.228 1.467 o
-8 1 6 135.138 128.416 9.877 19.323 o
-8 1 7 187.791 171.342 13.386 10.688 o
-8 1 8 225.203 224.766 13.245 10.486 o
-8 1 9 590.315 595.203 21.166 3.636 o
-8 1 10 1198.200 1151.730 25.091 1.912 o
-8 1 11 104.114 105.260 4.230 79.044 o
-8 1 12 15.472 19.997 2.597 274.032 o
-8 1 13 86.168 91.080 5.646 54.534 o
-8 1 14 153.507 153.165 6.359 38.050 o
-8 1 15 91.449 98.920 4.444 77.196 o
-8 1 16 112.099 118.904 4.241 75.429 o
-8 1 17 237.584 226.342 5.964 32.828 o
-8 1 18 289.196 304.547 6.421 25.519 o
-8 1 19 103.325 103.808 4.040 84.328 o
-8 1 20 27.346 31.057 2.870 211.593 o
-8 1 21 132.376 131.411 5.317 52.202 o
-8 2 -7 0.179 3.830 2.134 459.513 o
-8 2 -6 1285.670 1303.070 14.537 2.723 o
-8 2 -5 390.338 416.054 9.249 13.716 o
-8 2 -4 368.345 357.510 10.859 11.967 o
-8 2 -3 263.600 266.914 11.335 12.975 o
-8 2 -2 129.732 128.230 6.747 36.925 o
-8 2 -1 2246.550 2231.330 30.521 0.832 o
-8 2 0 287.239 279.673 10.884 13.435 o
-8 2 1 49.565 48.948 6.278 49.663 o
-8 2 2 70.103 68.320 5.706 56.249 o
-8 2 3 212.646 195.284 9.380 18.970 o
-8 2 4 18.573 19.500 4.093 118.900 o
-8 2 5 57.132 52.651 5.570 60.780 o
-8 2 6 106.424 108.920 9.278 22.303 o
-8 2 7 1569.990 1565.730 33.587 1.091 o
-8 2 8 815.863 759.671 23.819 2.656 o
-8 2 9 65.032 68.766 7.993 30.916 o
-8 2 10 809.076 799.751 21.093 3.113 o
-8 2 11 327.078 318.497 6.893 21.973 o
-8 2 12 117.400 123.267 4.454 69.360 o
-8 2 13 117.454 122.134 5.335 54.203 o
-8 2 14 184.982 190.245 7.548 27.393 o
-8 2 15 498.165 518.516 10.301 10.122 o
-8 2 16 1.804 2.583 2.097 471.930 o
-8 2 17 847.784 849.829 11.118 5.515 o
-8 2 18 17.249 19.221 2.458 298.639 o
-8 2 19 40.485 36.071 2.715 213.234 o
-8 2 20 5.880 6.942 1.778 605.183 o
-8 2 21 96.805 100.822 5.416 56.560 o
-8 3 -7 498.234 501.185 8.934 11.697 o
-8 3 -6 1905.780 1908.680 30.233 1.010 o
-8 3 -5 37.118 38.435 3.568 139.781 o
-8 3 -4 314.902 301.420 28.812 2.430 o
-8 3 -3 1021.010 1032.520 18.927 2.919 o
-8 3 -2 5611.180 5608.130 48.801 0.176 o
-8 3 -1 4741.060 4671.360 69.301 0.182 o
-8 3 0 323.137 319.960 11.897 11.182 o
-8 3 1 1072.980 1090.120 21.355 2.464 o
-8 3 2 29.627 31.134 4.995 79.195 o
-8 3 3 37.549 41.532 4.781 83.621 o
-8 3 4 333.402 356.080 12.642 9.974 o
-8 3 5 61.887 56.878 5.576 59.962 o
-8 3 6 117.432 111.789 7.441 32.380 o
-8 3 7 476.806 488.421 19.085 4.629 o
-8 3 8 1018.510 983.013 27.031 1.954 o
-8 3 9 362.197 346.193 13.959 8.426 o
-8 3 10 20.862 19.194 4.180 113.737 o
-8 3 11 101.461 110.220 4.181 80.321 o
-8 3 12 654.878 661.942 11.022 7.415 o
-8 3 13 242.228 249.075 6.557 28.616 o
-8 3 14 302.988 305.415 8.032 19.545 o
-8 3 15 95.623 95.327 4.762 69.388 o
-8 3 16 440.274 467.244 8.922 12.915 o
-8 3 17 24.924 28.973 2.667 242.656 o
-8 3 18 466.535 472.781 8.553 12.920 o
-8 3 19 7.116 8.996 1.720 625.151 o
-8 3 20 22.295 19.876 2.011 396.462 o
-8 3 21 66.703 67.565 5.450 61.263 o
-8 4 -7 1838.550 1871.380 27.729 1.123 o
-8 4 -6 40.204 41.968 3.329 153.909 o
-8 4 -5 1865.220 1954.030 25.923 1.150 o
-8 4 -4 91.665 80.912 16.856 7.309 o
-8 4 -3 64.315 57.863 6.943 40.329 o
-8 4 -2 699.914 713.869 25.951 2.473 o
-8 4 -1 194.867 206.759 12.253 12.310 o
-8 4 0 502.218 496.357 14.769 6.639 o
-8 4 1 1972.670 2015.860 25.408 1.099 o
-8 4 2 321.082 298.688 11.564 11.795 o
-8 4 3 3284.780 3255.530 45.859 0.387 o
-8 4 4 1.569 1.437 3.830 144.323 o
-8 4 5 140.239 132.897 8.174 26.573 o
-8 4 6 64.903 60.324 5.636 58.388 o
-8 4 7 92.561 80.855 8.507 26.743 o
-8 4 8 239.604 218.076 13.215 10.454 o
-8 4 9 31.791 27.309 4.841 83.862 o
-8 4 10 0.007 3.862 2.159 449.906 o
-8 4 11 634.122 656.804 9.607 8.482 o
-8 4 12 97.718 104.642 4.521 73.505 o
-8 4 13 1691.990 1747.460 16.860 1.697 o
-8 4 14 47.245 54.215 3.636 127.506 o
-8 4 15 262.499 268.603 7.230 24.239 o
-8 4 16 17.259 12.170 2.419 313.832 o
-8 4 17 832.629 844.204 10.491 5.821 o
-8 4 18 0.943 1.311 1.871 598.313 o
-8 4 19 43.545 40.399 2.308 259.204 o
-8 4 20 34.413 38.685 3.246 165.040 o
-8 5 -7 3.219 3.843 2.699 284.645 o
-8 5 -6 36.532 48.271 4.019 112.766 o
-8 5 -5 159.965 173.916 6.103 39.096 o
-8 5 -4 21.784 26.728 2.395 295.823 o
-8 5 -3 136.481 155.396 11.267 15.106 o
-8 5 -2 72.293 73.447 8.079 30.045 o
-8 5 -1 55.393 47.623 6.470 46.671 o
-8 5 0 2850.090 2810.020 35.134 0.560 o
-8 5 1 16.072 9.909 3.393 172.432 o
-8 5 2 466.158 454.969 12.327 8.815 o
-8 5 3 58.667 63.917 5.958 53.329 o
-8 5 4 606.261 590.353 16.549 5.128 o
-8 5 5 20.228 28.383 4.504 98.059 o
-8 5 6 2492.190 2435.140 35.035 0.666 o
-8 5 7 112.902 121.118 10.178 18.679 o
-8 5 8 1040.590 998.124 35.212 1.321 o
-8 5 9 34.542 36.345 5.220 72.016 o
-8 5 10 466.978 454.071 7.978 13.888 o
-8 5 11 0.008 4.791 2.119 464.804 o
-8 5 12 1.396 4.624 2.585 312.200 o
-8 5 13 201.044 211.463 6.114 34.789 o
-8 5 14 1302.010 1359.410 15.265 2.570 o
-8 5 15 1.000 2.073 2.514 332.921 o
-8 5 16 487.379 461.042 8.847 12.287 o
-8 5 17 1.171 1.648 2.071 488.096 o
-8 5 18 0.454 2.938 1.543 868.376 o
-8 5 19 84.216 86.234 3.655 105.366 o
-8 5 20 66.394 61.970 3.399 129.792 o
-8 6 -7 26.121 26.918 3.966 122.371 o
-8 6 -6 144.461 160.044 6.241 39.477 o
-8 6 -5 159.200 166.621 5.272 47.791 o
-8 6 -4 15.925 24.094 4.250 110.911 o
-8 6 -3 321.206 329.982 8.282 18.051 o
-8 6 -2 590.150 582.853 21.553 3.546 o
-8 6 -1 14.747 16.428 4.143 117.747 o
-8 6 0 46.188 41.417 6.175 51.691 o
-8 6 1 6.142 2.877 3.840 141.623 o
-8 6 2 417.076 391.600 11.674 10.195 o
-8 6 3 444.815 438.569 12.670 8.738 o
-8 6 4 215.258 205.669 10.073 16.812 o
-8 6 5 95.377 84.228 5.912 50.059 o
-8 6 6 0.113 3.307 3.822 145.081 o
-8 6 7 826.822 822.986 25.393 2.380 o
-8 6 8 0.079 3.047 3.560 167.219 o
-8 6 9 757.440 766.174 12.944 5.564 o
-8 6 10 0.429 1.312 2.083 486.008 o
-8 6 11 24.784 24.334 2.679 244.192 o
-8 6 12 157.398 164.416 5.441 46.209 o
-8 6 13 42.964 47.279 3.419 144.474 o
-8 6 14 328.351 330.953 8.017 18.527 o
-8 6 15 277.320 290.634 7.798 21.260 o
-8 6 16 0.126 6.317 2.090 474.079 o
-8 6 17 444.006 438.337 7.343 15.556 o
-8 6 18 141.743 141.113 4.464 63.098 o
-8 6 19 263.445 255.473 5.168 34.632 o
-8 6 20 388.621 406.344 13.440 8.550 o
-8 7 -7 279.985 282.670 9.612 16.188 o
-8 7 -6 133.541 138.382 6.547 38.154 o
-8 7 -5 296.891 297.141 7.738 20.733 o
-8 7 -4 459.504 466.105 9.618 11.709 o
-8 7 -3 527.423 531.396 9.611 10.372 o
-8 7 -2 6.280 8.581 2.822 254.382 o
-8 7 -1 339.741 335.466 15.922 6.947 o
-8 7 0 0.852 -3.458 5.286 76.123 o
-8 7 1 529.210 514.398 20.859 3.897 o
-8 7 2 176.296 170.417 7.893 26.274 o
-8 7 3 546.933 537.135 12.461 7.776 o
-8 7 4 222.254 213.754 8.004 23.498 o
-8 7 5 569.494 545.225 18.647 4.500 o
-8 7 6 16.963 16.707 4.661 93.618 o
-8 7 7 918.212 930.304 22.687 2.595 o
-8 7 8 110.024 110.684 4.811 64.765 o
-8 7 9 1277.970 1226.650 14.721 2.793 o
-8 7 10 7.659 12.984 2.880 240.801 o
-8 7 11 308.248 324.113 8.221 18.619 o
-8 7 12 833.145 853.269 13.822 4.746 o
-8 7 13 543.855 556.325 10.402 9.322 o
-8 7 14 825.666 833.555 11.722 5.479 o
-8 7 15 1477.110 1483.640 16.987 2.076 o
-8 7 16 269.546 270.402 5.959 29.480 o
-8 7 17 56.763 60.078 3.078 155.715 o
-8 7 18 41.974 40.291 2.591 223.749 o
-8 7 19 24.849 25.689 2.277 314.781 o
-8 7 20 8.987 6.017 2.958 231.145 o
-8 8 -7 472.986 479.822 11.105 9.802 o
-8 8 -6 763.070 752.928 13.239 5.459 o
-8 8 -5 11.828 12.216 3.418 171.879 o
-8 8 -4 1382.420 1362.690 23.823 1.759 o
-8 8 -3 1443.970 1422.620 16.612 2.187 o
-8 8 -2 1.738 3.045 2.439 350.716 o
-8 8 -1 1.516 7.188 3.053 223.868 o
-8 8 0 362.831 345.919 15.979 6.796 o
-8 8 1 239.967 227.001 13.120 10.551 o
-8 8 2 206.372 208.443 8.144 23.499 o
-8 8 3 1474.350 1436.320 20.467 1.869 o
-8 8 4 0.855 2.846 4.072 127.745 o
-8 8 5 116.964 124.714 8.802 24.094 o
-8 8 6 436.930 437.442 9.170 12.869 o
-8 8 7 893.265 877.347 12.356 4.863 o
-8 8 8 514.121 504.885 10.229 10.087 o
-8 8 9 20.335 17.527 3.215 184.791 o
-8 8 10 356.491 355.684 9.696 14.035 o
-8 8 11 299.670 293.314 8.807 17.668 o
-8 8 12 50.862 48.050 3.814 117.957 o
-8 8 13 351.952 349.625 8.285 17.038 o
-8 8 14 85.006 89.819 3.995 92.588 o
-8 8 15 244.669 239.495 5.830 32.713 o
-8 8 16 264.320 277.855 6.154 28.631 o
-8 8 17 97.843 95.439 4.030 87.168 o
-8 8 18 76.669 79.624 3.240 128.289 o
-8 8 19 178.414 180.596 5.527 42.538 o
-8 9 -7 406.448 376.714 10.233 12.257 o
-8 9 -6 61.333 67.563 4.613 81.915 o
-8 9 -5 1269.390 1267.380 18.485 2.382 o
-8 9 -4 465.575 447.197 11.184 9.965 o
-8 9 -3 99.325 106.753 5.441 55.535 o
-8 9 -2 5.529 7.954 2.688 280.627 o
-8 9 -1 0.350 4.670 2.343 380.904 o
-8 9 0 5.760 6.561 2.270 387.444 o
-8 9 1 1211.890 1201.510 13.160 3.144 o
-8 9 2 454.267 475.239 12.380 8.781 o
-8 9 3 201.099 187.804 5.544 40.033 o
-8 9 4 38.586 41.104 3.264 160.096 o
-8 9 5 1116.300 1090.780 13.034 3.557 o
-8 9 6 1099.890 1063.020 15.048 3.323 o
-8 9 7 3.861 5.296 2.148 438.219 o
-8 9 8 31.311 35.080 3.513 147.249 o
-8 9 9 10.093 9.850 2.728 265.297 o
-8 9 10 503.971 495.818 10.585 9.904 o
-8 9 11 248.008 261.604 7.254 24.854 o
-8 9 12 161.517 160.839 6.127 39.253 o
-8 9 13 210.414 209.980 6.377 32.493 o
-8 9 14 4.581 4.961 1.927 535.140 o
-8 9 15 13.585 14.616 2.156 388.852 o
-8 9 16 24.782 24.775 2.611 254.305 o
-8 9 17 0.197 0.010 1.598 830.878 o
-8 9 18 7.927 8.926 1.538 748.959 o
-8 9 19 38.886 39.980 3.638 134.192 o
-8 10 -7 84.004 91.537 5.091 64.635 o
-8 10 -6 9.497 11.174 3.003 221.723 o
-8 10 -5 89.078 97.170 5.679 53.439 o
-8 10 -4 304.455 312.898 9.313 16.132 o
-8 10 -3 344.513 340.093 7.892 18.280 o
-8 10 -2 0.243 6.553 2.840 259.741 o
-8 10 -1 2331.300 2322.630 25.653 0.884 o
-8 10 0 123.901 129.233 5.185 55.212 o
-8 10 1 60.179 52.586 3.641 122.116 o
-8 10 2 63.914 70.614 4.248 92.518 o
-8 10 3 173.980 167.479 5.978 39.374 o
-8 10 4 1356.360 1323.220 15.925 2.448 o
-8 10 5 1001.000 982.279 14.494 3.793 o
-8 10 6 182.540 179.384 8.247 24.221 o
-8 10 7 141.982 132.564 5.986 43.208 o
-8 10 8 103.072 109.177 5.623 52.274 o
-8 10 9 47.152 43.117 3.749 123.683 o
-8 10 10 369.269 360.964 8.982 15.085 o
-8 10 11 317.111 310.075 7.787 19.769 o
-8 10 12 0.811 1.731 2.280 404.667 o
-8 10 13 297.633 292.274 6.858 23.767 o
-8 10 14 16.218 13.447 2.373 325.264 o
-8 10 15 68.372 68.319 3.586 118.032 o
-8 10 16 225.358 223.643 5.898 34.156 o
-8 10 17 20.854 24.070 2.072 376.781 o
-8 10 18 51.736 52.350 2.511 213.219 o
-8 11 -7 139.897 135.751 5.663 46.824 o
-8 11 -6 188.518 194.940 6.844 31.192 o
-8 11 -5 300.462 321.434 8.108 19.175 o
-8 11 -4 5.575 6.353 2.772 265.657 o
-8 11 -3 16.780 15.032 2.710 255.912 o
-8 11 -2 1259.910 1215.770 15.646 2.737 o
-8 11 -1 39.911 46.721 4.067 109.711 o
-8 11 0 1.712 8.877 3.291 192.479 o
-8 11 1 541.577 543.537 11.470 8.531 o
-8 11 2 118.452 120.093 5.898 46.686 o
-8 11 3 0.829 -1.592 2.766 277.187 o
-8 11 4 452.772 463.063 11.895 9.297 o
-8 11 5 357.969 344.443 11.142 11.758 o
-8 11 6 3.607 5.668 2.598 304.592 o
-8 11 7 0.822 1.024 2.489 341.008 o
-8 11 8 37.170 40.599 3.826 123.793 o
-8 11 9 98.285 99.687 5.314 58.153 o
-8 11 10 264.237 262.026 7.626 22.770 o
-8 11 11 617.846 638.261 11.455 7.535 o
-8 11 12 52.056 52.474 3.734 120.669 o
-8 11 13 1.337 -1.342 2.245 418.202 o
-8 11 14 10.465 9.491 2.133 414.270 o
-8 11 15 31.130 25.631 2.664 237.325 o
-8 11 16 63.338 66.252 3.568 121.510 o
-8 11 17 21.865 19.951 1.786 473.260 o
-8 11 18 10.911 11.188 2.374 339.092 o
-8 12 -7 749.979 746.073 12.005 6.026 o
-8 12 -6 147.204 152.464 5.523 46.914 o
-8 12 -5 161.613 162.435 5.371 46.652 o
-8 12 -4 250.701 250.471 7.042 25.886 o
-8 12 -3 1.052 4.151 2.392 364.637 o
-8 12 -2 12.111 15.149 2.667 269.927 o
-8 12 -1 34.492 34.866 3.464 149.186 o
-8 12 0 107.384 112.885 5.555 52.619 o
-8 12 1 412.795 404.907 10.765 11.270 o
-8 12 2 0.053 0.096 2.580 319.771 o
-8 12 3 768.571 740.534 19.487 3.583 o
-8 12 4 365.839 375.481 11.843 10.570 o
-8 12 5 1902.090 1931.220 23.012 1.231 o
-8 12 6 413.057 413.206 10.064 12.152 o
-8 12 7 207.185 197.008 6.644 31.384 o
-8 12 8 987.082 1004.090 15.168 3.671 o
-8 12 9 23.475 27.742 3.396 162.575 o
-8 12 10 299.372 291.590 8.187 19.392 o
-8 12 11 21.591 21.442 2.816 229.961 o
-8 12 12 0.254 1.963 2.259 413.442 o
-8 12 13 364.005 372.752 7.973 17.148 o
-8 12 14 45.975 47.056 3.472 139.563 o
-8 12 15 249.672 254.971 6.515 28.286 o
-8 12 16 122.347 127.740 5.116 56.547 o
-8 12 17 257.459 247.874 4.820 37.591 o
-8 13 -7 3.939 4.228 2.442 343.967 o
-8 13 -6 5.245 6.981 2.576 305.494 o
-8 13 -5 80.187 76.789 5.015 67.834 o
-8 13 -4 651.339 644.743 11.469 7.253 o
-8 13 -3 92.447 93.542 4.319 80.752 o
-8 13 -2 1.120 3.242 2.267 406.133 o
-8 13 -1 278.188 286.330 7.146 23.600 o
-8 13 0 378.679 381.028 9.388 13.987 o
-8 13 1 22.351 19.965 2.776 235.551 o
-8 13 2 21.523 18.985 3.387 167.116 o
-8 13 3 166.006 167.066 8.019 26.031 o
-8 13 4 144.925 143.202 6.785 35.335 o
-8 13 5 113.822 126.350 6.925 36.309 o
-8 13 6 136.202 145.985 6.691 36.523 o
-8 13 7 77.036 78.453 4.725 74.946 o
-8 13 8 99.018 102.404 5.172 60.333 o
-8 13 9 319.515 319.803 9.117 16.207 o
-8 13 10 124.015 118.498 5.769 47.841 o
-8 13 11 497.450 492.385 10.698 9.884 o
-8 13 12 2060.810 2022.960 27.166 1.010 o
-8 13 13 265.977 271.320 8.320 20.183 o
-8 13 14 301.423 294.759 7.486 21.424 o
-8 13 15 5.111 7.150 2.000 491.917 o
-8 13 16 28.782 27.487 2.400 281.304 o
-8 13 17 47.931 39.532 3.954 113.644 o
-8 14 -7 4.436 7.185 2.268 390.887 o
-8 14 -6 258.080 252.196 6.442 28.277 o
-8 14 -5 0.647 3.464 2.247 414.555 o
-8 14 -4 132.464 137.489 5.070 55.294 o
-8 14 -3 64.574 71.376 3.954 103.008 o
-8 14 -2 260.907 259.217 7.422 23.719 o
-8 14 -1 618.168 620.599 11.519 7.561 o
-8 14 0 0.043 0.766 2.911 250.742 o
-8 14 1 135.857 127.161 6.129 42.412 o
-8 14 2 0.288 0.292 3.555 168.227 o
-8 14 3 310.561 307.553 9.229 16.256 o
-8 14 4 257.284 251.473 8.385 20.483 o
-8 14 5 13.532 11.981 3.336 178.954 o
-8 14 6 972.183 977.565 17.420 3.320 o
-8 14 7 289.208 281.019 7.835 20.916 o
-8 14 8 264.557 266.985 7.577 22.854 o
-8 14 9 262.452 259.422 7.391 23.780 o
-8 14 10 209.260 211.433 7.865 24.567 o
-8 14 11 42.243 51.480 4.465 92.347 o
-8 14 12 6.517 3.513 2.379 356.415 o
-8 14 13 97.779 97.900 5.016 63.687 o
-8 14 14 6.525 5.209 1.822 580.502 o
-8 14 15 168.502 165.488 4.492 56.274 o
-8 14 16 603.826 592.869 8.614 9.893 o
-8 15 -7 48.447 53.773 3.209 153.962 o
-8 15 -6 0.085 2.602 1.872 598.969 o
-8 15 -5 30.102 31.843 2.852 210.605 o
-8 15 -4 46.818 47.731 3.148 161.525 o
-8 15 -3 29.925 30.658 3.076 186.739 o
-8 15 -2 47.517 46.630 3.865 116.874 o
-8 15 -1 263.943 259.704 8.472 19.913 o
-8 15 0 194.620 195.377 6.668 31.966 o
-8 15 1 189.020 183.050 7.006 30.462 o
-8 15 2 4.228 4.130 2.526 321.653 o
-8 15 3 1.769 3.833 2.525 326.787 o
-8 15 4 82.606 77.314 4.937 69.130 o
-8 15 5 76.200 76.362 5.436 59.975 o
-8 15 6 0.493 1.855 2.769 275.824 o
-8 15 7 15.405 17.018 2.601 275.794 o
-8 15 8 13.648 13.180 2.735 257.141 o
-8 15 9 82.786 86.789 5.212 62.747 o
-8 15 10 48.214 43.179 4.001 110.740 o
-8 15 11 13.739 11.318 2.384 330.134 o
-8 15 12 212.130 211.552 6.139 33.876 o
-8 15 13 21.979 22.839 2.490 280.983 o
-8 15 14 70.142 67.648 3.085 143.968 o
-8 15 15 26.490 26.593 2.102 349.240 o
-8 16 -7 660.738 643.850 9.192 8.545 o
-8 16 -6 79.509 75.949 3.455 117.624 o
-8 16 -5 0.806 2.139 1.801 642.856 o
-8 16 -4 0.784 1.485 2.591 314.377 o
-8 16 -3 19.689 13.475 2.838 233.493 o
-8 16 -2 67.382 65.104 4.499 84.320 o
-8 16 -1 90.135 89.390 5.175 62.320 o
-8 16 0 3.055 6.380 2.358 367.388 o
-8 16 1 436.204 429.120 10.135 11.632 o
-8 16 2 341.364 343.136 8.936 15.918 o
-8 16 3 1254.990 1233.920 16.340 2.654 o
-8 16 4 206.943 206.173 6.538 31.799 o
-8 16 5 516.389 533.197 11.004 9.196 o
-8 16 6 0.340 -2.689 3.031 231.398 o
-8 16 7 141.187 140.031 6.213 40.699 o
-8 16 8 299.178 294.512 7.615 21.088 o
-8 16 9 292.974 290.410 7.345 22.262 o
-8 16 10 277.239 263.100 6.284 27.727 o
-8 16 11 202.819 203.796 5.847 36.855 o
-8 16 12 65.483 59.390 3.292 136.898 o
-8 16 13 95.147 94.122 3.444 107.595 o
-8 16 14 162.198 155.556 4.220 62.049 o
-8 17 -7 12.417 18.003 2.833 239.802 o
-8 17 -6 51.429 56.202 3.626 125.832 o
-8 17 -5 5.241 7.842 2.103 446.180 o
-8 17 -4 23.194 22.246 3.131 189.695 o
-8 17 -3 3.748 7.319 2.571 309.030 o
-8 17 -2 19.647 18.433 2.840 230.387 o
-8 17 -1 23.863 32.478 3.406 160.139 o
-8 17 0 143.608 153.371 6.374 38.571 o
-8 17 1 1309.160 1256.160 15.392 2.636 o
-8 17 2 172.546 172.917 6.345 36.257 o
-8 17 3 436.157 446.878 9.682 12.102 o
-8 17 4 37.168 46.077 4.197 104.805 o
-8 17 5 260.630 280.395 8.310 20.238 o
-8 17 6 64.207 67.205 4.075 99.103 o
-8 17 7 53.342 51.996 3.284 146.349 o
-8 17 8 31.536 31.613 2.661 233.432 o
-8 17 9 76.787 83.748 4.442 81.952 o
-8 17 10 78.537 83.927 3.765 103.616 o
-8 17 11 33.202 31.594 2.291 288.688 o
-8 17 12 222.917 208.702 5.018 41.349 o
-8 17 13 11.316 6.876 2.497 312.652 o
-8 18 -6 72.823 78.166 5.582 57.629 o
-8 18 -5 0.100 4.805 2.090 477.197 o
-8 18 -4 69.664 66.346 3.863 105.825 o
-8 18 -3 27.416 27.411 2.835 217.794 o
-8 18 -2 75.792 80.290 4.253 88.164 o
-8 18 -1 99.518 104.475 5.009 63.101 o
-8 18 0 161.735 161.680 5.448 45.838 o
-8 18 1 427.228 419.795 8.599 14.060 o
-8 18 2 583.012 581.527 11.030 8.335 o
-8 18 3 138.219 145.803 5.645 46.720 o
-8 18 4 78.635 76.122 4.017 95.706 o
-8 18 5 3.715 5.262 2.378 361.204 o
-8 18 6 109.265 113.550 5.042 60.473 o
-8 18 7 42.050 44.277 2.763 201.843 o
-8 18 8 46.840 51.337 3.411 141.879 o
-8 18 9 816.483 807.309 11.123 5.805 o
-8 18 10 257.281 238.034 5.360 34.660 o
-8 18 11 32.677 26.333 2.246 303.576 o
-8 19 -4 251.553 239.365 9.056 18.672 o
-8 19 -3 200.607 191.312 5.968 36.575 o
-8 19 -2 27.030 29.128 4.381 101.592 o
-8 19 -1 28.320 35.291 3.326 163.350 o
-8 19 0 11.510 13.089 2.587 287.720 o
-8 19 1 5.084 7.700 2.199 411.400 o
-8 19 2 77.640 71.224 4.018 96.670 o
-8 19 3 0.001 1.715 1.838 624.601 o
-8 19 4 39.312 36.244 3.034 181.015 o
-8 19 5 31.341 32.486 2.821 212.610 o
-8 19 6 380.867 354.899 7.530 17.929 o
-8 19 7 0.362 1.537 1.632 787.409 o
-8 19 8 2.211 2.508 1.836 608.125 o
-8 19 9 0.000 -0.967 1.961 553.887 o
-8 20 -1 8.132 12.982 3.189 198.259 o
-8 20 0 181.803 180.250 11.392 14.228 o
-8 20 1 89.720 84.641 4.045 90.423 o
-8 20 2 2.148 -0.539 1.763 667.512 o
-8 20 3 69.304 59.731 5.038 70.161 o
-8 20 4 122.968 128.448 7.229 33.358 o
-8 20 5 263.913 245.910 9.463 17.210 o
-8 20 6 349.723 339.182 8.522 16.681 o
-7 0 -5 902.721 878.890 18.915 3.291 o
-7 0 -3 436.503 439.521 15.594 6.558 o
-7 0 -1 275.445 286.187 12.134 11.449 o
-7 0 1 12363.300 12237.900 126.543 0.034 o
-7 0 3 2081.240 2072.720 96.571 0.198 o
-7 0 5 128.664 115.821 8.217 26.939 o
-7 0 7 0.249 2.446 4.925 87.582 o
-7 0 9 42.199 53.095 12.321 13.740 o
-7 0 11 239.759 214.845 13.413 10.200 o
-7 0 13 3462.940 3462.730 56.393 0.306 o
-7 0 15 131.967 129.233 7.004 34.651 o
-7 0 17 9.461 16.407 3.369 176.810 o
-7 0 19 279.224 293.003 9.521 16.321 o
-7 0 21 724.482 741.365 16.507 4.507 o
-7 1 -6 205.199 200.031 7.481 26.746 o
-7 1 -5 6.570 6.978 2.262 387.115 o
-7 1 -4 1861.120 1818.310 20.365 1.384 o
-7 1 -3 1249.390 1238.110 18.341 2.448 o
-7 1 -2 2861.240 2806.560 31.493 0.597 o
-7 1 -1 1549.000 1533.320 22.856 1.611 o
-7 1 0 1756.310 1727.120 28.416 1.172 o
-7 1 1 871.906 880.303 15.738 4.055 o
-7 1 2 779.353 746.081 13.928 5.154 o
-7 1 3 498.002 497.809 13.417 7.556 o
-7 1 4 142.887 142.926 7.317 31.521 o
-7 1 5 0.626 2.565 2.545 325.231 o
-7 1 6 38.087 41.021 4.352 98.784 o
-7 1 7 14.594 15.597 5.059 80.382 o
-7 1 8 80.707 87.656 5.957 50.520 o
-7 1 9 772.040 737.145 19.619 3.548 o
-7 1 10 283.559 278.579 10.601 14.030 o
-7 1 11 141.889 134.836 7.705 29.202 o
-7 1 12 512.609 475.763 14.104 7.061 o
-7 1 13 798.801 842.493 12.274 5.408 o
-7 1 14 324.037 333.916 8.762 16.773 o
-7 1 15 707.417 725.554 11.386 6.623 o
-7 1 16 533.083 537.875 9.357 10.504 o
-7 1 17 921.712 925.618 11.244 4.923 o
-7 1 18 177.002 176.908 5.127 46.853 o
-7 1 19 83.908 86.165 3.923 95.842 o
-7 1 20 64.393 66.293 3.524 123.212 o
-7 1 21 64.909 77.665 4.637 79.561 o
-7 1 22 7.789 5.375 2.294 375.926 o
-7 2 -6 1638.260 1593.780 23.370 1.494 o
-7 2 -5 97.979 94.924 4.741 69.458 o
-7 2 -4 3407.870 3379.600 27.848 0.482 o
-7 2 -3 84.045 82.669 7.678 32.423 o
-7 2 -2 4.576 2.204 3.248 197.866 o
-7 2 -1 457.446 453.974 12.610 8.635 o
-7 2 0 902.102 870.197 15.065 4.141 o
-7 2 1 584.326 545.259 13.889 6.608 o
-7 2 2 2004.820 1987.470 22.833 1.165 o
-7 2 3 145.874 140.035 6.319 39.363 o
-7 2 4 28.052 28.079 3.837 128.975 o
-7 2 5 10.874 9.431 2.800 252.116 o
-7 2 6 12.725 7.372 2.877 238.809 o
-7 2 7 32.138 36.478 5.422 67.397 o
-7 2 8 636.320 620.045 14.918 5.654 o
-7 2 9 26.114 25.980 3.799 132.419 o
-7 2 10 1306.870 1230.100 21.912 2.042 o
-7 2 11 1406.410 1339.030 27.882 1.492 o
-7 2 12 36.990 35.852 5.857 57.963 o
-7 2 13 0.268 2.589 2.385 370.408 o
-7 2 14 197.545 210.300 6.396 33.135 o
-7 2 15 9.639 10.309 2.424 329.984 o
-7 2 16 113.190 125.487 4.814 63.040 o
-7 2 17 347.118 370.260 7.544 18.640 o
-7 2 18 324.254 338.472 6.871 21.770 o
-7 2 19 0.390 0.690 1.898 586.709 o
-7 2 20 11.467 11.280 2.012 451.399 o
-7 2 21 24.759 23.002 2.274 318.680 o
-7 2 22 216.857 207.289 9.332 18.916 o
-7 3 -6 2593.060 2524.370 37.636 0.602 o
-7 3 -5 126.494 138.509 10.012 18.916 o
-7 3 -4 57.041 56.324 4.595 84.422 o
-7 3 -3 788.147 779.697 14.647 4.811 o
-7 3 -2 3009.290 3034.640 43.681 0.443 o
-7 3 -1 68.555 70.798 4.710 77.564 o
-7 3 0 647.871 639.280 17.907 4.428 o
-7 3 1 27.230 25.725 3.054 193.220 o
-7 3 2 433.858 420.894 12.496 9.055 o
-7 3 3 1516.600 1494.310 23.449 1.619 o
-7 3 4 183.987 176.536 8.418 23.459 o
-7 3 5 49.164 45.871 4.096 105.793 o
-7 3 6 624.022 606.145 12.258 7.126 o
-7 3 7 3.651 4.244 2.655 293.044 o
-7 3 8 11.339 17.059 4.761 90.769 o
-7 3 9 1008.140 999.499 26.215 2.037 o
-7 3 10 100.389 103.646 6.909 37.733 o
-7 3 11 92.647 91.317 6.581 41.783 o
-7 3 12 1308.020 1299.620 28.188 1.547 o
-7 3 13 282.364 286.670 6.573 25.651 o
-7 3 14 1131.390 1149.950 15.716 3.053 o
-7 3 15 187.777 182.536 5.887 38.502 o
-7 3 16 30.378 38.404 3.208 171.117 o
-7 3 17 169.457 187.663 5.459 43.692 o
-7 3 18 0.107 3.041 2.076 487.179 o
-7 3 19 18.257 23.072 2.494 286.326 o
-7 3 20 13.331 15.941 2.119 399.158 o
-7 3 21 13.793 15.105 2.198 375.047 o
-7 3 22 169.418 151.193 6.142 38.893 o
-7 4 -6 4.465 8.499 3.535 165.945 o
-7 4 -5 16.633 20.551 4.315 108.055 o
-7 4 -4 5.025 6.890 2.667 286.313 o
-7 4 -3 1027.330 1014.440 17.321 3.178 o
-7 4 -2 3072.640 3050.780 33.840 0.516 o
-7 4 -1 882.320 883.462 18.195 3.473 o
-7 4 0 325.298 319.994 10.963 12.569 o
-7 4 1 63.350 70.536 5.679 57.258 o
-7 4 2 342.265 336.212 11.449 11.537 o
-7 4 3 1141.600 1073.520 26.153 1.900 o
-7 4 4 1755.420 1770.070 25.957 1.253 o
-7 4 5 824.390 795.244 15.440 4.416 o
-7 4 6 561.894 550.465 13.831 6.751 o
-7 4 7 487.950 483.379 15.130 6.518 o
-7 4 8 751.620 756.968 19.307 3.644 o
-7 4 9 1090.010 1056.360 20.227 2.605 o
-7 4 10 1601.190 1558.260 24.944 1.454 o
-7 4 11 0.352 0.433 2.824 266.239 o
-7 4 12 567.807 546.529 19.834 4.106 o
-7 4 13 811.628 828.045 10.986 5.822 o
-7 4 14 1213.810 1233.020 14.388 2.956 o
-7 4 15 29.472 26.454 3.095 186.841 o
-7 4 16 28.951 33.748 3.055 188.392 o
-7 4 17 177.970 196.183 6.050 37.409 o
-7 4 18 283.245 288.587 6.520 25.780 o
-7 4 19 153.240 150.981 4.779 55.702 o
-7 4 20 0.573 -0.254 1.896 588.671 o
-7 4 21 188.626 193.949 6.362 34.422 o
-7 5 -6 506.963 469.832 18.941 4.635 o
-7 5 -5 1068.880 1034.320 22.117 2.413 o
-7 5 -4 1131.000 1147.450 34.601 1.293 o
-7 5 -3 89.983 87.755 7.569 32.953 o
-7 5 -2 1177.750 1149.480 21.270 2.300 o
-7 5 -1 0.250 1.927 2.998 235.697 o
-7 5 0 19.361 12.221 4.283 109.945 o
-7 5 1 244.375 234.875 8.518 20.610 o
-7 5 2 137.355 137.929 6.707 36.548 o
-7 5 3 2285.530 2272.150 26.097 0.900 o
-7 5 4 100.945 101.149 5.911 48.853 o
-7 5 5 864.816 852.257 14.892 4.335 o
-7 5 6 0.108 0.168 2.814 268.713 o
-7 5 7 112.848 107.227 6.742 38.522 o
-7 5 8 1.108 0.337 3.386 184.939 o
-7 5 9 21.205 27.108 4.759 88.373 o
-7 5 10 101.741 108.744 7.281 34.333 o
-7 5 11 373.757 371.037 12.603 9.632 o
-7 5 12 357.367 359.121 7.558 18.472 o
-7 5 13 337.686 348.838 6.962 20.827 o
-7 5 14 13.063 15.409 2.734 256.542 o
-7 5 15 40.869 41.590 3.381 149.857 o
-7 5 16 86.596 93.772 4.591 75.058 o
-7 5 17 12.502 16.777 2.629 275.011 o
-7 5 18 164.723 169.569 4.569 55.519 o
-7 5 19 202.699 207.573 5.032 43.355 o
-7 5 20 25.573 22.607 2.203 332.935 o
-7 5 21 20.580 20.907 2.972 210.748 o
-7 6 -6 119.881 112.261 9.845 19.800 o
-7 6 -5 189.289 213.749 13.100 10.964 o
-7 6 -4 5.088 9.900 3.363 182.074 o
-7 6 -3 219.195 214.110 10.245 16.235 o
-7 6 -2 1727.660 1686.130 32.245 1.057 o
-7 6 -1 246.115 248.161 11.518 12.939 o
-7 6 0 295.471 311.268 9.998 14.820 o
-7 6 1 12.646 11.129 2.946 226.694 o
-7 6 2 78.549 90.190 5.597 56.160 o
-7 6 3 1104.730 1047.920 21.066 2.485 o
-7 6 4 34.190 38.962 4.164 108.060 o
-7 6 5 1767.610 1699.250 28.180 1.182 o
-7 6 6 65.778 65.465 5.659 57.634 o
-7 6 7 378.905 357.152 15.915 6.755 o
-7 6 8 692.372 677.141 18.810 3.993 o
-7 6 9 1502.000 1468.140 27.962 1.392 o
-7 6 10 339.937 350.945 14.073 8.436 o
-7 6 11 1157.830 1105.930 26.503 1.844 o
-7 6 12 184.719 180.669 5.531 41.921 o
-7 6 13 210.014 210.908 6.164 33.868 o
-7 6 14 854.106 880.754 12.755 4.913 o
-7 6 15 1395.600 1414.860 16.651 2.257 o
-7 6 16 335.089 345.835 7.357 19.864 o
-7 6 17 21.249 25.798 2.784 232.323 o
-7 6 18 131.262 128.767 4.164 71.829 o
-7 6 19 67.296 66.682 3.176 140.579 o
-7 6 20 59.156 58.118 3.178 147.978 o
-7 6 21 61.745 59.250 5.787 56.072 o
-7 7 -6 662.748 609.455 22.177 3.266 o
-7 7 -5 380.534 375.974 17.234 5.898 o
-7 7 -4 1392.830 1380.760 28.056 1.477 o
-7 7 -3 144.814 155.430 10.884 15.978 o
-7 7 -2 106.293 116.344 10.289 18.429 o
-7 7 -1 140.067 144.711 8.501 24.730 o
-7 7 0 643.378 631.017 14.375 5.844 o
-7 7 1 1118.300 1111.310 16.748 2.978 o
-7 7 2 1.165 0.516 2.827 264.576 o
-7 7 3 986.057 967.026 17.351 3.314 o
-7 7 4 0.746 2.264 2.552 323.455 o
-7 7 5 161.006 159.164 8.207 25.371 o
-7 7 6 70.962 74.313 5.920 52.466 o
-7 7 7 9.997 12.576 3.395 175.060 o
-7 7 8 15.534 12.467 3.777 140.706 o
-7 7 9 428.029 439.815 15.725 6.511 o
-7 7 10 506.118 496.850 16.825 5.507 o
-7 7 11 237.954 248.260 6.334 30.029 o
-7 7 12 2.752 3.202 2.322 383.421 o
-7 7 13 2.373 1.863 2.854 257.471 o
-7 7 14 326.277 319.466 8.186 18.299 o
-7 7 15 4.985 9.299 2.552 309.561 o
-7 7 16 1155.170 1161.530 12.949 3.366 o
-7 7 17 257.669 265.802 6.132 29.451 o
-7 7 18 840.905 835.690 10.655 5.743 o
-7 7 19 4.468 6.307 1.900 546.073 o
-7 7 20 0.100 0.731 1.728 709.341 o
-7 7 21 14.940 14.706 2.635 271.898 o
-7 8 -6 2.038 3.047 2.720 282.626 o
-7 8 -5 263.624 232.408 13.965 9.329 o
-7 8 -4 75.014 76.584 8.437 27.626 o
-7 8 -3 331.874 339.932 21.865 4.017 o
-7 8 -2 99.075 105.869 7.725 31.153 o
-7 8 -1 869.074 872.222 23.055 2.641 o
-7 8 0 283.598 318.927 12.459 10.771 o
-7 8 1 2.764 3.782 2.506 329.760 o
-7 8 2 982.296 971.639 16.014 3.564 o
-7 8 3 1898.830 1837.910 25.331 1.182 o
-7 8 4 140.550 139.261 6.641 36.884 o
-7 8 5 1102.520 1063.600 22.192 2.345 o
-7 8 6 233.151 224.790 9.878 16.872 o
-7 8 7 1535.640 1473.080 24.741 1.540 o
-7 8 8 33.381 35.212 5.095 75.536 o
-7 8 9 592.174 580.648 18.302 4.519 o
-7 8 10 98.302 97.854 4.767 68.600 o
-7 8 11 364.488 356.526 8.260 16.710 o
-7 8 12 135.212 140.494 5.962 43.690 o
-7 8 13 399.195 421.691 11.623 10.282 o
-7 8 14 5.627 4.786 2.852 252.370 o
-7 8 15 68.929 70.348 3.952 101.886 o
-7 8 16 82.471 84.669 4.081 91.285 o
-7 8 17 4.679 3.342 2.129 446.061 o
-7 8 18 178.558 183.740 4.699 50.970 o
-7 8 19 98.822 95.409 3.523 103.037 o
-7 8 20 2.791 6.917 1.851 581.168 o
-7 9 -6 81.632 79.495 5.032 67.052 o
-7 9 -5 1416.270 1361.780 18.120 2.149 o
-7 9 -4 3.782 1.566 4.255 116.520 o
-7 9 -3 295.610 286.066 15.668 7.412 o
-7 9 -2 557.958 508.177 20.406 3.987 o
-7 9 -1 2285.570 2270.910 46.306 0.556 o
-7 9 0 268.561 261.518 11.496 12.667 o
-7 9 1 737.892 760.893 18.801 3.795 o
-7 9 2 32.582 38.470 4.416 97.806 o
-7 9 3 12.089 8.112 4.137 119.983 o
-7 9 4 1054.740 1029.960 31.575 1.540 o
-7 9 5 0.480 5.120 3.850 142.520 o
-7 9 6 55.078 62.966 5.815 56.020 o
-7 9 7 3.797 9.587 4.578 100.027 o
-7 9 8 348.627 326.906 12.199 10.511 o
-7 9 9 85.471 85.464 5.672 54.474 o
-7 9 10 650.489 643.230 11.496 7.249 o
-7 9 11 120.368 122.644 5.617 49.939 o
-7 9 12 863.442 876.302 14.009 4.534 o
-7 9 13 20.059 21.588 3.333 172.061 o
-7 9 14 138.034 126.911 5.305 51.964 o
-7 9 15 213.184 212.346 6.445 31.840 o
-7 9 16 7.067 10.981 2.940 233.298 o
-7 9 17 299.803 302.052 10.150 14.516 o
-7 9 18 40.622 43.589 2.487 236.428 o
-7 9 19 0.298 0.725 1.471 972.931 o
-7 9 20 145.970 135.789 5.182 52.161 o
-7 10 -6 10.839 13.479 3.767 143.102 o
-7 10 -5 67.856 75.314 4.554 81.541 o
-7 10 -4 0.024 3.002 2.220 427.118 o
-7 10 -3 615.108 586.579 24.134 2.934 o
-7 10 -2 33.756 23.087 5.343 69.829 o
-7 10 -1 410.533 422.947 14.869 7.205 o
-7 10 0 146.180 157.841 9.133 21.628 o
-7 10 1 71.914 79.500 8.502 27.278 o
-7 10 2 49.251 47.407 5.415 65.078 o
-7 10 3 146.420 141.917 11.117 15.440 o
-7 10 4 64.733 71.903 8.785 25.890 o
-7 10 5 350.468 356.174 17.949 5.620 o
-7 10 6 1060.840 1049.870 30.733 1.592 o
-7 10 7 92.070 84.055 8.050 29.517 o
-7 10 8 819.579 833.374 12.440 5.275 o
-7 10 9 68.610 69.195 4.040 98.842 o
-7 10 10 550.318 561.803 13.244 7.145 o
-7 10 11 39.066 40.713 3.744 127.669 o
-7 10 12 439.171 435.848 8.805 13.374 o
-7 10 13 24.372 28.235 4.051 118.125 o
-7 10 14 36.520 31.417 2.930 195.857 o
-7 10 15 29.939 31.699 3.163 177.839 o
-7 10 16 36.067 42.388 3.308 157.822 o
-7 10 17 155.549 154.937 5.545 45.736 o
-7 10 18 88.902 89.373 4.279 83.144 o
-7 10 19 55.874 58.802 3.676 120.831 o
-7 10 20 130.354 126.116 9.095 22.452 o
-7 11 -6 342.562 351.985 8.745 16.209 o
-7 11 -5 159.329 154.654 6.040 40.433 o
-7 11 -4 314.445 313.166 7.784 19.813 o
-7 11 -3 13.073 14.276 2.408 322.764 o
-7 11 -2 48.139 45.196 3.479 138.457 o
-7 11 -1 284.821 264.378 10.889 13.556 o
-7 11 0 823.156 801.184 25.960 2.319 o
-7 11 1 33.670 39.802 7.190 39.389 o
-7 11 2 48.605 44.067 5.255 68.952 o
-7 11 3 1022.060 976.516 30.768 1.630 o
-7 11 4 503.326 489.231 21.050 3.906 o
-7 11 5 1598.650 1569.090 37.703 0.940 o
-7 11 6 121.760 130.280 5.777 47.414 o
-7 11 7 260.105 255.640 7.035 25.404 o
-7 11 8 35.457 38.509 3.324 158.119 o
-7 11 9 9.044 13.116 2.768 257.533 o
-7 11 10 1753.850 1765.470 19.566 1.515 o
-7 11 11 38.179 43.842 3.884 119.746 o
-7 11 12 192.448 189.377 6.225 35.312 o
-7 11 13 612.063 629.046 12.252 7.133 o
-7 11 14 1.839 4.820 3.021 229.302 o
-7 11 15 2.243 4.524 2.331 380.032 o
-7 11 16 56.367 58.186 3.686 120.243 o
-7 11 17 563.441 523.310 9.042 10.502 o
-7 11 18 32.022 29.937 2.139 322.606 o
-7 11 19 7.465 10.462 2.243 385.590 o
-7 12 -6 77.294 82.059 4.578 78.330 o
-7 12 -5 613.248 624.164 10.833 8.023 o
-7 12 -4 864.483 867.570 12.739 4.901 o
-7 12 -3 244.229 238.512 7.293 25.300 o
-7 12 -2 1415.320 1414.100 16.895 2.211 o
-7 12 -1 111.364 125.007 5.375 54.156 o
-7 12 0 1.237 2.553 2.557 321.099 o
-7 12 1 81.162 82.673 4.596 77.044 o
-7 12 2 0.043 1.285 2.366 378.488 o
-7 12 3 50.248 46.406 3.893 114.583 o
-7 12 4 806.477 813.229 14.378 4.761 o
-7 12 5 40.858 37.307 3.431 147.483 o
-7 12 6 278.665 276.215 7.455 22.638 o
-7 12 7 129.705 138.614 6.351 40.218 o
-7 12 8 671.483 676.443 13.200 6.134 o
-7 12 9 136.677 140.886 5.963 43.545 o
-7 12 10 400.684 402.627 9.560 13.160 o
-7 12 11 634.221 627.802 12.319 6.951 o
-7 12 12 302.752 313.671 8.703 17.627 o
-7 12 13 721.765 730.755 13.904 5.450 o
-7 12 14 15.055 17.742 3.134 197.485 o
-7 12 15 60.951 62.489 4.016 103.065 o
-7 12 16 0.009 -1.821 2.095 484.984 o
-7 12 17 66.905 68.636 3.202 138.743 o
-7 12 18 220.502 213.961 5.011 41.382 o
-7 13 -6 26.830 26.844 2.883 212.678 o
-7 13 -5 1522.780 1454.660 16.082 2.097 o
-7 13 -4 6.989 10.251 2.488 319.985 o
-7 13 -3 368.795 376.034 8.480 15.926 o
-7 13 -2 196.053 208.913 7.791 25.412 o
-7 13 -1 13.622 13.880 3.419 170.324 o
-7 13 0 97.523 109.669 6.804 38.710 o
-7 13 1 44.092 40.332 4.463 93.244 o
-7 13 2 925.607 917.281 20.150 2.990 o
-7 13 3 863.355 852.476 17.746 3.648 o
-7 13 4 2395.000 2364.300 32.500 0.737 o
-7 13 5 12.385 18.139 3.553 157.991 o
-7 13 6 618.241 614.953 13.148 6.633 o
-7 13 7 303.099 311.535 9.476 15.803 o
-7 13 8 415.339 430.903 11.341 10.395 o
-7 13 9 554.100 542.169 12.819 7.462 o
-7 13 10 763.918 753.693 14.827 4.894 o
-7 13 11 90.110 91.151 6.802 39.635 o
-7 13 12 12.899 10.646 3.322 181.147 o
-7 13 13 113.288 118.184 6.401 41.522 o
-7 13 14 16.250 16.621 3.295 179.835 o
-7 13 15 200.762 211.330 6.292 33.596 o
-7 13 16 241.993 242.942 6.648 28.328 o
-7 13 17 9.704 12.170 1.637 646.200 o
-7 13 18 67.997 68.122 3.272 134.314 o
-7 14 -6 53.645 55.440 4.012 106.579 o
-7 14 -5 858.369 835.709 12.570 5.048 o
-7 14 -4 101.640 107.039 4.954 63.633 o
-7 14 -3 760.461 768.156 11.675 6.035 o
-7 14 -2 366.638 359.697 11.123 11.597 o
-7 14 -1 78.895 84.469 5.042 66.884 o
-7 14 0 467.572 470.865 11.746 9.272 o
-7 14 1 48.355 57.666 5.126 71.181 o
-7 14 2 24.404 19.317 3.874 129.657 o
-7 14 3 189.834 179.788 8.305 23.738 o
-7 14 4 90.241 97.605 6.375 44.048 o
-7 14 5 20.346 16.260 3.518 157.349 o
-7 14 6 0.006 2.172 3.618 162.116 o
-7 14 7 104.846 108.720 5.992 47.161 o
-7 14 8 306.518 313.704 13.273 9.598 o
-7 14 9 147.298 159.252 7.108 32.389 o
-7 14 10 444.053 447.462 14.300 7.382 o
-7 14 11 484.539 503.292 13.966 7.235 o
-7 14 12 1.207 4.425 3.711 153.196 o
-7 14 13 181.013 197.899 9.626 18.773 o
-7 14 14 54.203 54.648 4.914 75.950 o
-7 14 15 40.690 40.044 3.216 162.928 o
-7 14 16 152.207 150.331 4.548 59.235 o
-7 14 17 414.711 392.709 5.929 19.833 o
-7 15 -6 76.546 76.227 4.396 84.164 o
-7 15 -5 11.088 11.950 2.448 319.750 o
-7 15 -4 252.815 248.074 7.373 24.432 o
-7 15 -3 245.818 254.852 9.185 18.251 o
-7 15 -2 746.924 757.333 14.252 5.153 o
-7 15 -1 13.358 11.101 2.606 282.594 o
-7 15 0 121.867 126.857 5.539 50.602 o
-7 15 1 229.312 239.997 7.798 23.680 o
-7 15 2 359.787 359.324 11.274 11.466 o
-7 15 3 149.743 147.081 7.416 30.478 o
-7 15 4 367.472 373.015 11.426 11.101 o
-7 15 5 118.057 129.488 7.145 34.214 o
-7 15 6 104.643 109.363 7.452 32.869 o
-7 15 7 0.531 2.630 3.116 217.790 o
-7 15 8 723.781 731.581 14.143 5.348 o
-7 15 9 1302.810 1244.260 19.524 2.253 o
-7 15 10 9.092 6.065 3.678 152.170 o
-7 15 11 3.131 1.613 2.897 249.229 o
-7 15 12 11.232 12.758 3.684 149.296 o
-7 15 13 271.195 261.074 9.176 17.672 o
-7 15 14 180.539 184.222 6.563 33.793 o
-7 15 15 145.132 142.910 4.881 55.964 o
-7 15 16 3.417 5.424 1.625 741.587 o
-7 16 -6 26.831 31.009 3.258 171.502 o
-7 16 -5 511.061 502.452 11.558 8.909 o
-7 16 -4 321.923 314.787 7.998 18.976 o
-7 16 -3 78.003 81.073 5.012 67.887 o
-7 16 -2 1673.380 1681.330 17.749 1.705 o
-7 16 -1 536.607 534.172 10.259 9.643 o
-7 16 0 468.141 467.492 10.564 10.488 o
-7 16 1 134.750 127.558 5.887 45.096 o
-7 16 2 295.002 274.518 9.954 15.223 o
-7 16 3 176.730 163.024 7.712 27.343 o
-7 16 4 98.537 101.973 5.844 49.933 o
-7 16 5 217.552 207.103 7.725 24.984 o
-7 16 6 653.051 644.488 14.351 5.779 o
-7 16 7 95.557 90.153 6.510 42.417 o
-7 16 8 338.432 330.723 9.225 15.491 o
-7 16 9 237.131 233.413 7.636 24.193 o
-7 16 10 113.792 117.323 5.792 48.541 o
-7 16 11 1.860 3.470 2.254 408.271 o
-7 16 12 0.457 2.346 2.653 299.824 o
-7 16 13 262.243 257.199 7.438 23.645 o
-7 16 14 295.090 298.893 6.291 25.887 o
-7 16 15 658.805 641.260 9.894 8.138 o
-7 17 -6 229.425 226.864 6.243 31.659 o
-7 17 -5 546.271 546.448 10.540 9.231 o
-7 17 -4 8.740 8.154 2.976 227.694 o
-7 17 -3 331.942 348.196 9.967 14.001 o
-7 17 -2 159.203 155.993 6.415 37.103 o
-7 17 -1 375.217 366.052 9.686 13.661 o
-7 17 0 1009.380 1009.820 16.576 3.349 o
-7 17 1 142.810 141.990 5.926 43.384 o
-7 17 2 289.600 288.263 8.940 17.605 o
-7 17 3 1091.010 1083.930 16.740 3.063 o
-7 17 4 152.889 150.727 7.240 31.419 o
-7 17 5 946.619 950.202 15.146 3.866 o
-7 17 6 205.122 208.594 7.229 27.870 o
-7 17 7 14.493 16.849 3.099 202.415 o
-7 17 8 407.289 416.906 9.547 12.960 o
-7 17 9 257.777 254.211 7.428 23.905 o
-7 17 10 47.120 50.869 4.214 100.741 o
-7 17 11 273.933 278.601 8.480 19.381 o
-7 17 12 278.761 276.726 6.700 25.527 o
-7 17 13 357.360 371.509 7.972 17.337 o
-7 17 14 22.920 20.576 1.904 426.260 o
-7 18 -6 18.133 10.589 2.267 350.535 o
-7 18 -5 28.851 29.503 2.948 201.761 o
-7 18 -4 27.260 22.504 3.395 161.973 o
-7 18 -3 3.791 5.198 3.097 216.549 o
-7 18 -2 26.492 25.580 3.215 177.597 o
-7 18 -1 82.648 87.370 4.798 71.455 o
-7 18 0 107.806 106.200 5.420 54.943 o
-7 18 1 114.680 122.855 5.395 53.608 o
-7 18 2 317.224 318.083 8.227 18.448 o
-7 18 3 5.966 7.190 2.468 329.889 o
-7 18 4 6.194 8.276 2.798 258.976 o
-7 18 5 480.977 471.646 10.090 10.831 o
-7 18 6 15.496 12.623 3.158 196.426 o
-7 18 7 77.665 75.933 4.291 87.073 o
-7 18 8 346.442 337.991 8.253 17.387 o
-7 18 9 143.494 145.806 6.402 38.581 o
-7 18 10 1.013 3.150 1.845 608.080 o
-7 18 11 21.909 18.334 2.286 327.487 o
-7 18 12 362.669 348.783 6.200 22.040 o
-7 18 13 34.502 30.901 1.874 374.550 o
-7 19 -6 45.235 48.419 2.893 184.012 o
-7 19 -5 73.276 80.492 3.467 118.819 o
-7 19 -4 214.915 221.364 7.462 26.035 o
-7 19 -3 13.100 20.750 3.979 126.946 o
-7 19 -2 28.057 31.140 3.818 129.513 o
-7 19 -1 285.714 295.839 7.789 20.943 o
-7 19 0 74.876 82.137 4.548 79.601 o
-7 19 1 561.738 595.723 10.926 8.538 o
-7 19 2 4.203 4.255 2.259 398.588 o
-7 19 3 23.756 22.012 2.945 210.455 o
-7 19 4 74.801 75.391 4.287 87.959 o
-7 19 5 21.034 23.754 2.949 211.782 o
-7 19 6 9.437 4.502 3.010 223.963 o
-7 19 7 0.103 3.740 2.493 338.588 o
-7 19 8 42.932 40.769 3.616 133.572 o
-7 19 9 448.780 444.576 8.169 14.065 o
-7 19 10 66.286 64.848 3.589 119.540 o
-7 19 11 29.501 25.596 2.000 367.396 o
-7 19 12 72.386 70.138 4.194 92.237 o
-7 20 -5 361.190 358.363 9.185 14.876 o
-7 20 -4 24.678 28.635 2.481 273.126 o
-7 20 -3 177.189 174.496 5.141 46.818 o
-7 20 -2 50.792 40.319 3.293 150.692 o
-7 20 -1 65.669 64.852 3.997 102.010 o
-7 20 0 194.067 191.399 7.882 25.355 o
-7 20 1 593.583 591.705 12.505 7.232 o
-7 20 2 8.052 8.319 2.725 269.610 o
-7 20 3 105.919 97.275 4.315 77.448 o
-7 20 4 9.979 7.861 2.811 252.330 o
-7 20 5 1428.950 1376.770 15.549 2.324 o
-7 20 6 67.651 62.582 3.738 112.522 o
-7 20 7 441.114 428.111 9.716 12.121 o
-7 20 8 42.664 39.580 2.974 182.555 o
-7 20 9 193.574 181.133 5.968 37.466 o
-7 20 10 11.698 9.765 3.520 163.336 o
-7 21 -3 141.047 135.322 6.870 35.089 o
-7 21 -2 10.634 7.539 3.435 172.329 o
-7 21 -1 17.349 14.719 2.370 322.210 o
-7 21 0 54.159 51.322 3.629 125.543 o
-7 21 1 197.068 179.224 6.314 34.694 o
-7 21 2 71.514 70.698 4.214 91.717 o
-7 21 3 94.452 87.668 5.364 58.474 o
-7 21 4 91.308 85.481 4.506 77.047 o
-7 21 5 21.034 18.759 2.910 219.239 o
-7 21 6 80.150 78.438 3.994 95.700 o
-7 21 7 66.472 63.883 4.192 94.686 o
-6 0 -4 820.611 836.757 16.524 4.071 o
-6 0 -2 1211.230 1154.920 22.822 2.103 o
-6 0 0 2.130 1.444 3.151 212.099 o
-6 0 2 975.304 955.859 20.101 2.883 o
-6 0 4 787.351 785.377 18.560 3.714 o
-6 0 6 89.084 71.193 6.714 41.151 o
-6 0 8 530.034 528.025 17.921 4.902 o
-6 0 10 1.393 3.121 3.666 157.148 o
-6 0 12 287.537 296.582 24.334 3.361 o
-6 0 14 2501.040 2465.970 72.050 0.296 o
-6 0 16 1165.200 1199.880 18.180 2.628 o
-6 0 18 184.166 189.107 7.769 26.297 o
-6 0 20 125.558 123.311 8.488 25.466 o
-6 0 22 116.952 116.089 5.460 52.782 o
-6 1 -5 327.005 327.772 7.631 19.645 o
-6 1 -4 522.839 511.832 9.203 10.970 o
-6 1 -3 10.099 5.981 2.088 437.818 o
-6 1 -2 335.342 329.012 8.474 17.244 o
-6 1 -1 455.717 433.840 9.523 12.120 o
-6 1 0 296.826 283.678 7.797 20.760 o
-6 1 1 2262.820 2181.910 21.323 1.026 o
-6 1 2 42.745 41.213 3.543 138.033 o
-6 1 3 4.932 5.574 3.396 180.016 o
-6 1 4 343.182 328.074 7.659 19.081 o
-6 1 5 339.705 330.450 8.000 18.271 o
-6 1 6 2417.940 2347.120 32.071 0.740 o
-6 1 7 281.914 280.168 9.106 17.428 o
-6 1 8 735.246 746.904 15.067 4.935 o
-6 1 9 359.999 342.998 10.638 12.499 o
-6 1 10 10.317 11.821 2.871 239.891 o
-6 1 11 58.114 58.723 7.518 35.039 o
-6 1 12 95.595 103.190 10.597 17.654 o
-6 1 13 289.370 286.538 17.447 6.167 o
-6 1 14 256.404 248.735 16.997 6.607 o
-6 1 15 100.622 107.213 4.252 79.073 o
-6 1 16 369.940 403.477 7.927 16.715 o
-6 1 17 140.726 146.870 4.716 58.758 o
-6 1 18 111.827 115.902 4.451 71.208 o
-6 1 19 48.664 49.660 3.014 170.207 o
-6 1 20 7.635 11.208 2.848 247.001 o
-6 1 21 1.074 -1.223 2.147 458.065 o
-6 1 22 6.250 7.155 1.605 721.242 o
-6 2 -5 593.415 580.793 10.114 8.917 o
-6 2 -4 208.833 203.003 5.963 35.602 o
-6 2 -3 1459.130 1444.640 16.628 2.151 o
-6 2 -2 42.847 43.921 3.358 149.723 o
-6 2 -1 1462.640 1404.170 17.093 2.139 o
-6 2 0 738.617 726.600 12.425 5.972 o
-6 2 1 1916.460 1838.370 19.746 1.361 o
-6 2 2 1200.610 1161.410 15.748 2.893 o
-6 2 3 3.866 4.131 1.828 597.527 o
-6 2 4 5.890 5.685 2.091 452.626 o
-6 2 5 44.407 41.557 3.306 153.233 o
-6 2 6 199.795 200.898 5.983 36.179 o
-6 2 7 28.585 31.391 3.696 136.894 o
-6 2 8 112.745 111.896 6.087 45.248 o
-6 2 9 20.630 23.209 3.541 153.596 o
-6 2 10 465.089 459.326 12.631 8.538 o
-6 2 11 174.844 155.994 7.747 27.351 o
-6 2 12 0.050 1.334 3.486 174.856 o
-6 2 13 867.209 854.045 29.707 1.846 o
-6 2 14 34.337 43.405 8.235 30.289 o
-6 2 15 4168.810 4278.270 26.841 0.341 o
-6 2 16 0.609 2.365 2.241 418.257 o
-6 2 17 28.075 28.510 2.750 227.420 o
-6 2 18 192.276 207.464 5.761 38.185 o
-6 2 19 329.580 339.381 7.114 20.840 o
-6 2 20 109.617 120.144 5.285 56.009 o
-6 2 21 21.003 15.824 2.489 288.826 o
-6 2 22 45.462 52.262 3.448 139.978 o
-6 3 -5 3965.500 3843.670 47.126 0.302 o
-6 3 -4 16.747 16.182 2.231 356.356 o
-6 3 -3 152.137 152.664 5.626 45.286 o
-6 3 -2 19.184 18.038 2.416 304.902 o
-6 3 -1 110.914 108.106 4.484 71.442 o
-6 3 0 2503.550 2404.540 29.265 0.755 o
-6 3 1 911.584 899.086 15.307 4.010 o
-6 3 2 89.087 90.128 4.336 81.465 o
-6 3 3 856.519 837.047 13.915 4.660 o
-6 3 4 199.694 195.432 6.362 33.687 o
-6 3 5 122.978 131.715 5.367 52.558 o
-6 3 6 169.883 161.329 5.548 44.022 o
-6 3 7 629.254 597.230 11.984 7.283 o
-6 3 8 287.436 272.973 9.426 16.584 o
-6 3 9 3718.570 3629.810 34.502 0.389 o
-6 3 10 1059.240 1036.320 18.995 2.839 o
-6 3 11 248.394 247.595 9.753 16.729 o
-6 3 12 4345.300 4172.570 51.412 0.254 o
-6 3 13 489.273 483.576 22.671 3.479 o
-6 3 14 515.552 532.090 24.325 3.034 o
-6 3 15 622.279 639.853 10.575 8.045 o
-6 3 16 25.986 28.703 3.019 196.870 o
-6 3 17 641.125 663.143 9.768 8.280 o
-6 3 18 98.799 109.556 5.046 62.146 o
-6 3 19 568.674 569.440 10.154 9.199 o
-6 3 20 33.760 38.947 3.037 184.175 o
-6 3 21 160.030 151.674 5.285 48.364 o
-6 3 22 339.329 329.717 8.261 17.648 o
-6 4 -5 510.916 498.570 15.029 6.437 o
-6 4 -4 54.201 56.849 3.812 115.189 o
-6 4 -3 418.526 422.207 10.311 11.682 o
-6 4 -2 3155.880 3119.430 30.124 0.527 o
-6 4 -1 638.677 612.797 9.002 9.072 o
-6 4 0 7654.850 7500.940 118.986 0.067 o
-6 4 1 244.462 228.364 7.493 24.622 o
-6 4 2 7719.480 7496.190 52.981 0.103 o
-6 4 3 97.804 88.724 4.500 75.563 o
-6 4 4 1944.190 1900.910 20.530 1.296 o
-6 4 5 0.884 1.122 2.018 516.140 o
-6 4 6 88.663 89.869 4.691 72.650 o
-6 4 7 315.907 298.288 8.727 17.442 o
-6 4 8 0.184 1.119 2.496 340.228 o
-6 4 9 359.823 348.164 10.960 11.981 o
-6 4 10 1785.380 1770.880 25.018 1.272 o
-6 4 11 2562.640 2479.610 50.772 0.459 o
-6 4 12 655.919 626.821 19.005 4.079 o
-6 4 13 340.882 320.346 18.837 5.235 o
-6 4 14 20.203 22.193 2.450 292.172 o
-6 4 15 1601.200 1624.390 17.029 1.845 o
-6 4 16 1741.050 1770.750 17.569 1.609 o
-6 4 17 55.588 58.805 3.957 107.801 o
-6 4 18 10.087 9.256 2.214 388.918 o
-6 4 19 135.383 142.711 4.719 59.852 o
-6 4 20 130.541 132.274 4.703 61.686 o
-6 4 21 0.292 1.660 2.023 515.052 o
-6 4 22 83.469 86.440 3.378 116.913 o
-6 5 -5 29.114 32.909 3.981 119.608 o
-6 5 -4 11.933 16.407 3.170 196.372 o
-6 5 -3 155.303 171.407 7.088 31.848 o
-6 5 -2 72.241 74.440 4.204 91.360 o
-6 5 -1 71.783 71.800 4.127 94.446 o
-6 5 0 6.968 12.653 2.639 284.725 o
-6 5 1 241.035 236.883 7.822 23.237 o
-6 5 2 436.256 442.268 10.652 10.909 o
-6 5 3 0.047 5.430 2.259 409.086 o
-6 5 4 1467.840 1432.080 17.793 2.064 o
-6 5 5 810.583 788.845 13.135 5.191 o
-6 5 6 443.292 432.696 11.612 9.810 o
-6 5 7 2082.400 2037.110 27.573 0.988 o
-6 5 8 872.045 838.167 15.083 4.285 o
-6 5 9 89.216 89.133 6.025 48.814 o
-6 5 10 76.556 84.385 6.139 48.457 o
-6 5 11 155.634 140.323 9.427 20.477 o
-6 5 12 339.467 351.485 14.583 7.975 o
-6 5 13 136.830 149.997 13.572 10.754 o
-6 5 14 43.069 48.546 3.094 168.169 o
-6 5 15 2166.740 2225.460 19.769 1.096 o
-6 5 16 276.882 281.246 7.537 22.323 o
-6 5 17 97.776 100.770 4.669 70.544 o
-6 5 18 1136.740 1162.240 16.337 2.945 o
-6 5 19 130.178 127.586 4.476 66.153 o
-6 5 20 61.679 64.487 3.224 141.675 o
-6 5 21 23.533 21.634 2.389 298.613 o
-6 5 22 2.564 1.612 1.668 732.321 o
-6 6 -5 0.994 3.911 3.918 137.705 o
-6 6 -4 829.071 842.367 14.469 4.594 o
-6 6 -3 63.822 64.639 4.917 73.556 o
-6 6 -2 958.216 970.055 14.603 3.917 o
-6 6 -1 1200.710 1201.690 15.944 2.830 o
-6 6 0 1067.160 1065.560 17.216 3.059 o
-6 6 1 254.428 239.105 8.152 21.540 o
-6 6 2 15.559 20.426 2.852 232.184 o
-6 6 3 63.781 61.450 4.080 99.867 o
-6 6 4 3390.050 3246.000 45.584 0.380 o
-6 6 5 690.866 696.575 12.690 6.207 o
-6 6 6 14.328 18.833 3.691 146.126 o
-6 6 7 668.997 647.644 17.988 4.334 o
-6 6 8 53.373 58.750 5.444 63.375 o
-6 6 9 1194.800 1210.930 20.985 2.270 o
-6 6 10 12.884 9.984 3.107 205.673 o
-6 6 11 183.144 174.971 10.586 16.157 o
-6 6 12 1392.290 1354.140 28.597 1.455 o
-6 6 13 527.570 532.072 24.099 3.069 o
-6 6 14 2.638 4.038 2.288 393.564 o
-6 6 15 143.120 147.195 5.239 51.079 o
-6 6 16 363.930 371.453 8.499 16.046 o
-6 6 17 878.450 882.913 13.192 4.685 o
-6 6 18 0.510 2.752 1.954 547.644 o
-6 6 19 0.532 4.051 1.983 528.870 o
-6 6 20 8.853 8.382 1.954 492.481 o
-6 6 21 55.306 54.613 2.692 190.117 o
-6 6 22 271.765 266.861 9.494 16.776 o
-6 7 -5 190.499 192.461 8.506 22.683 o
-6 7 -4 123.825 139.054 8.520 25.138 o
-6 7 -3 675.677 674.489 14.512 5.538 o
-6 7 -2 7.293 8.235 2.724 270.979 o
-6 7 -1 190.389 194.048 6.853 31.063 o
-6 7 0 28.170 29.041 3.329 165.059 o
-6 7 1 445.336 434.025 9.821 11.880 o
-6 7 2 189.050 187.273 6.085 36.663 o
-6 7 3 1548.190 1564.990 19.150 1.811 o
-6 7 4 923.192 914.007 14.922 4.040 o
-6 7 5 1772.850 1758.130 29.850 1.106 o
-6 7 6 18.807 21.270 3.897 129.936 o
-6 7 7 923.392 928.626 18.150 3.344 o
-6 7 8 141.377 135.797 6.583 37.440 o
-6 7 9 318.499 322.536 11.204 12.248 o
-6 7 10 1238.400 1239.250 21.984 2.106 o
-6 7 11 1044.280 1026.740 24.956 2.123 o
-6 7 12 20.309 28.065 5.847 59.788 o
-6 7 13 806.905 797.626 13.210 5.163 o
-6 7 14 0.303 2.280 2.614 309.109 o
-6 7 15 3.285 5.424 2.363 366.437 o
-6 7 16 11.933 12.673 2.522 300.786 o
-6 7 17 59.895 65.352 4.764 78.132 o
-6 7 18 25.547 27.291 2.663 243.653 o
-6 7 19 80.757 78.166 3.892 99.145 o
-6 7 20 27.764 23.034 2.235 320.349 o
-6 7 21 20.842 20.095 1.919 430.179 o
-6 8 -5 2820.860 2827.130 32.402 0.593 o
-6 8 -4 417.575 407.321 14.137 7.767 o
-6 8 -3 197.465 200.039 11.814 13.118 o
-6 8 -2 715.020 720.828 17.418 4.285 o
-6 8 -1 184.653 184.153 9.007 20.974 o
-6 8 0 363.951 357.125 9.619 14.036 o
-6 8 1 24.467 24.930 3.124 188.403 o
-6 8 2 926.146 929.799 14.476 4.108 o
-6 8 3 771.600 771.237 12.371 5.695 o
-6 8 4 174.939 169.834 6.827 32.670 o
-6 8 5 1031.420 1045.030 19.134 2.859 o
-6 8 6 121.203 117.088 6.996 35.565 o
-6 8 7 321.242 327.084 11.202 12.193 o
-6 8 8 297.882 302.203 10.992 12.968 o
-6 8 9 48.823 54.330 4.865 78.163 o
-6 8 10 536.079 552.200 18.328 4.694 o
-6 8 11 370.974 343.728 15.034 7.465 o
-6 8 12 1133.550 1096.840 26.562 1.861 o
-6 8 13 531.788 543.548 10.382 9.534 o
-6 8 14 40.123 43.513 3.850 120.898 o
-6 8 15 68.226 65.906 3.392 128.293 o
-6 8 16 21.403 21.718 2.599 263.416 o
-6 8 17 151.614 151.133 5.374 48.255 o
-6 8 18 31.311 31.791 2.750 221.761 o
-6 8 19 17.584 23.234 2.480 290.054 o
-6 8 20 44.788 43.707 2.730 202.762 o
-6 8 21 71.712 72.128 3.776 107.675 o
-6 9 -5 0.165 0.044 4.439 108.028 o
-6 9 -4 156.118 158.530 11.539 14.270 o
-6 9 -3 603.794 588.447 22.966 3.188 o
-6 9 -2 391.092 381.565 13.132 8.911 o
-6 9 -1 517.683 524.092 15.095 6.309 o
-6 9 0 453.693 480.411 14.565 7.055 o
-6 9 1 166.989 171.467 7.350 29.642 o
-6 9 2 0.829 4.841 4.083 126.777 o
-6 9 3 150.777 160.705 6.872 33.876 o
-6 9 4 1026.680 1046.260 19.488 2.814 o
-6 9 5 81.901 83.973 6.110 48.457 o
-6 9 6 585.980 610.278 17.489 4.791 o
-6 9 7 24.139 22.972 4.087 117.064 o
-6 9 8 106.008 118.891 7.553 31.878 o
-6 9 9 889.975 862.825 22.401 2.720 o
-6 9 10 739.972 735.631 29.194 2.015 o
-6 9 11 3.502 8.541 4.603 99.090 o
-6 9 12 402.432 401.672 8.137 15.557 o
-6 9 13 1463.170 1456.280 16.503 2.146 o
-6 9 14 92.691 99.373 4.951 65.606 o
-6 9 15 105.811 104.832 4.907 64.056 o
-6 9 16 8.199 8.984 2.339 357.276 o
-6 9 17 95.172 93.295 4.568 74.001 o
-6 9 18 1.507 3.029 2.044 496.200 o
-6 9 19 145.698 148.854 5.490 47.632 o
-6 9 20 68.383 65.698 3.654 115.423 o
-6 9 21 442.196 416.958 9.563 12.395 o
-6 10 -5 245.087 226.270 14.105 9.288 o
-6 10 -4 451.201 439.525 18.964 4.792 o
-6 10 -3 787.570 792.794 24.952 2.497 o
-6 10 -2 329.366 334.982 16.134 6.836 o
-6 10 -1 5.076 0.965 4.647 97.641 o
-6 10 0 375.429 388.529 13.162 8.968 o
-6 10 1 121.773 132.097 8.028 27.993 o
-6 10 2 11.480 11.720 3.255 188.821 o
-6 10 3 1154.010 1102.050 28.798 1.665 o
-6 10 4 7.802 8.177 4.035 127.173 o
-6 10 5 50.140 53.484 7.102 39.384 o
-6 10 6 277.289 291.081 13.415 9.707 o
-6 10 7 32.781 37.891 5.963 56.297 o
-6 10 8 437.797 423.134 16.451 6.071 o
-6 10 9 1.566 4.814 4.353 111.477 o
-6 10 10 338.446 326.460 14.971 7.712 o
-6 10 11 585.234 578.513 9.316 9.645 o
-6 10 12 1744.960 1740.680 18.961 1.559 o
-6 10 13 47.875 50.046 3.900 114.432 o
-6 10 14 149.601 152.148 5.922 42.445 o
-6 10 15 80.743 78.418 4.383 83.346 o
-6 10 16 74.506 69.733 3.699 110.294 o
-6 10 17 75.374 70.237 3.890 102.215 o
-6 10 18 208.300 219.755 5.654 37.249 o
-6 10 19 127.367 137.377 4.752 60.970 o
-6 10 20 39.516 37.921 2.461 245.687 o
-6 11 -5 56.998 61.486 8.445 28.171 o
-6 11 -4 482.237 460.463 23.265 3.353 o
-6 11 -3 1882.350 1840.540 38.597 0.807 o
-6 11 -2 664.489 667.820 31.291 1.854 o
-6 11 -1 85.785 79.919 8.729 25.673 o
-6 11 0 109.431 115.706 8.104 28.177 o
-6 11 1 96.406 90.927 6.070 47.583 o
-6 11 2 319.392 330.369 11.294 12.052 o
-6 11 3 2.956 3.028 3.655 157.374 o
-6 11 4 244.320 242.588 14.362 8.964 o
-6 11 5 214.592 218.625 13.884 9.737 o
-6 11 6 603.496 609.065 24.074 2.946 o
-6 11 7 1550.340 1618.880 31.894 1.154 o
-6 11 8 5.907 3.075 4.402 108.317 o
-6 11 9 6.527 5.560 4.603 98.821 o
-6 11 10 106.026 110.813 4.679 68.006 o
-6 11 11 535.596 534.207 10.107 9.791 o
-6 11 12 512.102 517.142 11.213 9.132 o
-6 11 13 57.543 57.950 4.263 95.227 o
-6 11 14 76.536 78.328 5.046 67.567 o
-6 11 15 178.880 180.861 6.886 31.785 o
-6 11 16 175.386 182.091 6.069 37.952 o
-6 11 17 91.749 99.054 4.552 74.487 o
-6 11 18 536.514 530.175 8.136 11.749 o
-6 11 19 48.693 48.690 2.854 184.416 o
-6 11 20 292.699 282.840 8.449 18.932 o
-6 12 -5 13.103 14.945 3.323 179.614 o
-6 12 -4 926.814 923.535 14.139 4.194 o
-6 12 -3 159.077 149.494 14.468 9.454 o
-6 12 -2 1460.990 1450.770 34.548 1.115 o
-6 12 -1 190.696 193.612 12.958 11.235 o
-6 12 0 475.165 477.306 22.312 3.597 o
-6 12 1 2840.060 2726.370 41.267 0.506 o
-6 12 2 362.990 355.888 14.485 7.924 o
-6 12 3 1542.810 1445.450 28.793 1.334 o
-6 12 4 768.439 724.036 20.585 3.351 o
-6 12 5 474.951 463.822 20.354 4.201 o
-6 12 6 24.492 21.018 5.693 62.864 o
-6 12 7 931.517 896.734 28.806 1.877 o
-6 12 8 46.030 49.452 4.122 105.075 o
-6 12 9 227.303 219.983 6.361 31.300 o
-6 12 10 446.857 456.891 9.319 12.349 o
-6 12 11 399.526 399.313 9.880 12.714 o
-6 12 12 1113.650 1103.330 17.299 2.918 o
-6 12 13 1348.960 1378.790 18.675 2.180 o
-6 12 14 80.790 86.488 5.161 64.027 o
-6 12 15 18.120 17.698 3.326 175.233 o
-6 12 16 3.570 5.243 2.397 356.238 o
-6 12 17 1.309 3.294 2.505 333.498 o
-6 12 18 152.469 148.044 5.787 43.759 o
-6 12 19 7.171 8.202 2.204 402.418 o
-6 13 -5 335.707 343.696 8.726 16.488 o
-6 13 -4 469.239 467.049 9.024 12.304 o
-6 13 -3 1266.610 1267.380 13.345 2.922 o
-6 13 -2 1079.860 1074.310 14.385 3.465 o
-6 13 -1 0.019 -1.155 4.504 104.951 o
-6 13 0 381.579 351.567 14.532 7.798 o
-6 13 1 534.322 521.446 22.458 3.446 o
-6 13 2 171.047 161.710 17.219 6.776 o
-6 13 3 209.111 202.547 11.324 13.962 o
-6 13 4 82.930 77.107 7.541 33.634 o
-6 13 5 83.689 80.075 9.532 21.845 o
-6 13 6 169.781 170.868 7.676 27.654 o
-6 13 7 0.985 0.902 3.060 226.077 o
-6 13 8 375.397 387.761 9.092 14.508 o
-6 13 9 311.495 317.393 10.312 13.910 o
-6 13 10 2537.160 2529.440 27.444 0.756 o
-6 13 11 2.797 8.228 3.363 184.043 o
-6 13 12 1272.750 1286.310 18.347 2.377 o
-6 13 13 415.169 411.021 11.067 10.829 o
-6 13 14 911.926 899.624 15.543 3.954 o
-6 13 15 14.453 15.927 3.244 186.452 o
-6 13 16 316.246 308.359 7.547 20.526 o
-6 13 17 973.700 980.408 18.522 3.121 o
-6 13 18 64.058 55.455 3.768 113.853 o
-6 13 19 8.359 7.420 2.540 307.790 o
-6 14 -5 1486.050 1482.160 17.546 2.028 o
-6 14 -4 47.038 52.218 3.848 116.884 o
-6 14 -3 319.644 297.985 8.764 17.267 o
-6 14 -2 9.772 10.553 2.535 303.580 o
-6 14 -1 1004.740 1001.130 12.693 4.110 o
-6 14 0 7.646 10.913 2.388 342.917 o
-6 14 1 570.317 551.045 11.373 8.326 o
-6 14 2 2115.300 2016.490 24.029 1.070 o
-6 14 3 98.013 91.329 4.873 66.972 o
-6 14 4 78.587 79.482 4.795 72.885 o
-6 14 5 1579.760 1522.740 39.554 0.895 o
-6 14 6 526.690 513.211 15.809 5.907 o
-6 14 7 3833.630 3855.170 38.035 0.350 o
-6 14 8 1137.760 1155.890 21.060 2.370 o
-6 14 9 68.740 70.770 6.074 50.487 o
-6 14 10 1162.290 1174.100 18.951 2.563 o
-6 14 11 83.365 94.165 6.536 42.762 o
-6 14 12 1166.800 1162.320 17.847 2.697 o
-6 14 13 1029.090 1008.480 16.411 3.334 o
-6 14 14 322.254 319.585 9.961 14.396 o
-6 14 15 57.483 53.678 4.404 90.811 o
-6 14 16 109.991 104.243 4.635 68.781 o
-6 14 17 176.021 175.049 5.796 40.520 o
-6 14 18 8.243 8.971 2.291 370.988 o
-6 15 -5 0.095 2.941 2.706 288.427 o
-6 15 -4 25.990 23.319 3.794 133.307 o
-6 15 -3 591.983 599.115 11.408 7.922 o
-6 15 -2 5.980 6.370 2.608 297.736 o
-6 15 -1 19.639 29.768 3.648 144.488 o
-6 15 0 264.365 262.564 8.444 19.951 o
-6 15 1 551.046 537.452 11.873 8.170 o
-6 15 2 11.444 11.022 3.437 170.667 o
-6 15 3 61.142 62.501 7.460 35.373 o
-6 15 4 19.032 19.356 3.923 128.561 o
-6 15 5 108.889 120.370 6.507 40.652 o
-6 15 6 414.795 420.709 14.566 7.413 o
-6 15 7 0.943 2.560 3.185 208.165 o
-6 15 8 534.957 538.483 14.295 6.653 o
-6 15 9 689.154 696.522 16.061 4.846 o
-6 15 10 788.343 791.510 17.048 4.088 o
-6 15 11 530.736 532.943 15.252 6.143 o
-6 15 12 929.216 929.476 15.886 3.787 o
-6 15 13 3.402 3.809 2.685 287.387 o
-6 15 14 146.639 149.561 5.956 42.451 o
-6 15 15 4.859 10.449 2.368 355.379 o
-6 15 16 243.812 242.523 8.469 20.689 o
-6 15 17 45.642 52.440 2.931 178.524 o
-6 16 -5 5.419 8.153 3.155 206.334 o
-6 16 -4 1503.700 1514.110 18.203 1.945 o
-6 16 -3 116.584 117.562 6.249 42.924 o
-6 16 -2 25.328 29.003 3.376 162.828 o
-6 16 -1 239.937 244.333 7.542 24.285 o
-6 16 0 359.474 362.771 9.774 13.792 o
-6 16 1 490.678 464.282 11.916 8.940 o
-6 16 2 100.139 94.028 6.661 40.426 o
-6 16 3 464.463 464.407 13.306 7.965 o
-6 16 4 37.624 37.084 4.064 112.025 o
-6 16 5 45.297 46.129 4.408 94.315 o
-6 16 6 0.806 4.379 3.081 221.742 o
-6 16 7 482.994 475.275 15.117 6.568 o
-6 16 8 51.379 49.947 4.705 82.774 o
-6 16 9 649.902 666.657 15.172 5.389 o
-6 16 10 863.929 881.108 22.395 2.744 o
-6 16 11 428.669 415.759 12.897 8.736 o
-6 16 12 8.564 13.507 3.520 163.975 o
-6 16 13 139.318 142.635 5.840 44.574 o
-6 16 14 140.641 154.878 5.675 45.724 o
-6 16 15 45.224 38.217 3.126 167.772 o
-6 16 16 455.515 437.973 8.262 13.857 o
-6 16 17 519.342 489.955 9.848 10.495 o
-6 17 -5 107.142 116.516 7.093 35.456 o
-6 17 -4 95.364 91.602 5.882 50.154 o
-6 17 -3 1160.580 1152.950 19.258 2.546 o
-6 17 -2 536.894 549.934 10.671 9.197 o
-6 17 -1 459.880 447.073 10.544 10.726 o
-6 17 0 1.359 2.468 2.651 298.927 o
-6 17 1 80.749 86.183 5.549 56.929 o
-6 17 2 5.438 5.891 3.291 190.993 o
-6 17 3 298.560 299.990 10.561 13.750 o
-6 17 4 234.550 234.715 7.835 23.440 o
-6 17 5 729.235 717.699 13.268 5.698 o
-6 17 6 4.749 6.512 2.756 269.468 o
-6 17 7 405.535 408.214 10.521 11.659 o
-6 17 8 8.321 7.721 2.982 227.428 o
-6 17 9 427.254 434.850 11.701 9.859 o
-6 17 10 5.439 5.237 3.506 168.975 o
-6 17 11 8.205 12.060 3.149 203.429 o
-6 17 12 503.789 493.599 12.105 8.546 o
-6 17 13 194.740 192.188 6.038 36.438 o
-6 17 14 281.575 285.166 7.279 23.006 o
-6 17 15 1.642 2.408 1.730 686.703 o
-6 17 16 215.518 209.350 5.761 36.314 o
-6 18 -5 21.753 17.970 3.508 157.002 o
-6 18 -4 329.188 333.659 9.946 14.200 o
-6 18 -3 709.462 717.389 14.720 5.220 o
-6 18 -2 1425.430 1393.010 20.621 1.931 o
-6 18 -1 85.516 87.706 4.942 67.759 o
-6 18 0 1075.060 1084.750 15.689 3.256 o
-6 18 1 37.918 38.688 3.402 150.783 o
-6 18 2 27.058 23.701 4.056 117.728 o
-6 18 3 10.711 10.990 3.130 204.205 o
-6 18 4 363.844 342.012 8.923 15.497 o
-6 18 5 137.140 146.497 6.022 42.662 o
-6 18 6 237.217 225.208 7.178 26.384 o
-6 18 7 59.167 59.241 4.320 92.644 o
-6 18 8 0.058 -0.529 2.857 260.839 o
-6 18 9 57.601 63.247 4.104 100.493 o
-6 18 10 32.367 35.919 3.575 142.238 o
-6 18 11 263.346 253.134 7.833 22.188 o
-6 18 12 37.654 41.045 3.354 153.821 o
-6 18 13 9.163 10.754 2.065 441.105 o
-6 18 14 4.769 3.901 1.360 1012.580 o
-6 18 15 129.576 120.071 5.086 56.572 o
-6 19 -5 9.297 13.534 3.957 130.767 o
-6 19 -4 31.148 32.633 3.946 120.856 o
-6 19 -3 136.581 142.692 7.407 31.186 o
-6 19 -2 916.401 930.499 16.556 3.677 o
-6 19 -1 46.825 58.773 5.360 65.900 o
-6 19 0 71.677 71.994 4.546 81.335 o
-6 19 1 73.519 72.967 4.403 85.004 o
-6 19 2 145.049 142.782 5.936 43.059 o
-6 19 3 9.984 11.888 2.994 222.201 o
-6 19 4 159.688 152.320 6.198 39.061 o
-6 19 5 2.558 4.648 2.260 402.551 o
-6 19 6 269.209 270.188 8.187 20.535 o
-6 19 7 81.980 86.709 4.830 70.892 o
-6 19 8 104.269 94.252 5.397 56.386 o
-6 19 9 27.315 29.388 3.075 189.425 o
-6 19 10 0.459 0.695 2.025 515.478 o
-6 19 11 227.204 229.253 5.921 33.687 o
-6 19 12 4.069 3.700 1.566 796.188 o
-6 19 13 148.241 145.838 4.172 66.400 o
-6 20 -5 125.072 129.969 5.603 49.288 o
-6 20 -4 52.354 58.652 4.116 102.169 o
-6 20 -3 24.923 27.193 3.293 170.836 o
-6 20 -2 128.586 137.412 6.266 41.173 o
-6 20 -1 464.260 470.100 12.599 8.531 o
-6 20 0 7.472 10.322 3.221 196.038 o
-6 20 1 50.663 50.818 3.695 123.611 o
-6 20 2 304.447 291.187 7.210 22.291 o
-6 20 3 61.517 57.902 3.998 104.327 o
-6 20 4 16.538 15.796 2.981 215.735 o
-6 20 5 10.371 11.011 3.116 206.170 o
-6 20 6 66.778 74.251 4.703 77.763 o
-6 20 7 43.771 35.260 4.067 110.295 o
-6 20 8 105.409 104.549 5.012 62.183 o
-6 20 9 0.705 1.119 2.274 408.188 o
-6 20 10 11.238 11.580 2.586 289.614 o
-6 20 11 151.402 148.893 5.689 44.847 o
-6 20 12 53.483 56.683 5.164 69.635 o
-6 21 -5 0.316 0.808 1.866 606.722 o
-6 21 -4 5.589 5.491 1.863 562.437 o
-6 21 -3 22.377 23.644 2.838 224.883 o
-6 21 -2 0.446 3.543 2.360 376.712 o
-6 21 -1 32.898 37.085 3.917 121.046 o
-6 21 0 146.023 144.736 6.691 35.986 o
-6 21 1 15.531 16.141 2.908 226.515 o
-6 21 2 2.127 3.305 2.393 362.751 o
-6 21 3 3.401 2.108 2.114 459.369 o
-6 21 4 135.443 126.552 4.951 57.405 o
-6 21 5 354.257 333.853 7.621 18.772 o
-6 21 6 255.740 253.331 8.146 21.311 o
-6 21 7 379.456 362.144 10.921 11.717 o
-6 21 8 186.795 168.745 6.313 35.704 o
-6 21 9 170.520 165.657 8.515 23.557 o
-6 21 10 59.991 63.690 4.237 94.820 o
-6 22 -4 0.020 -1.692 1.905 586.812 o
-6 22 -3 99.957 102.788 4.705 69.220 o
-6 22 -2 13.401 9.627 2.298 355.098 o
-6 22 -1 30.016 32.072 3.660 138.472 o
-6 22 0 2.603 0.700 2.512 331.648 o
-6 22 1 37.781 40.261 3.685 131.775 o
-6 22 2 320.403 314.096 9.597 15.204 o
-6 22 3 12.793 15.224 2.553 290.560 o
-6 22 4 5.824 8.482 2.203 406.515 o
-6 22 5 85.929 90.589 4.642 74.257 o
-6 22 6 96.315 90.408 4.398 78.227 o
-6 22 7 45.878 37.051 3.501 140.229 o
-6 22 8 2.154 3.329 2.040 494.748 o
-6 23 1 24.712 28.529 4.059 117.535 o
-6 23 2 2.735 2.749 2.873 253.248 o
-6 23 3 0.544 -1.217 2.259 415.584 o
-5 0 -3 1308.530 1268.180 22.199 1.996 o
-5 0 -1 393.755 382.070 9.278 13.904 o
-5 0 1 1426.910 1478.080 22.031 1.790 o
-5 0 3 1357.320 1396.030 17.547 2.251 o
-5 0 5 622.374 586.966 12.191 7.243 o
-5 0 7 232.667 217.798 10.444 15.519 o
-5 0 9 1705.260 1662.330 40.726 0.816 o
-5 0 11 153.500 138.047 15.911 7.946 o
-5 0 13 151.793 174.421 18.887 5.706 o
-5 0 15 818.166 730.366 39.325 1.199 o
-5 0 17 3.965 6.109 3.017 227.277 o
-5 0 19 939.791 958.052 18.434 3.226 o
-5 0 21 57.099 51.954 5.765 57.209 o
-5 0 23 835.547 808.872 17.982 3.712 o
-5 1 -4 919.887 908.151 10.997 5.036 o
-5 1 -3 4053.440 3953.070 24.497 0.376 o
-5 1 -2 2888.100 2843.190 17.921 0.721 o
-5 1 -1 847.991 844.375 9.683 5.994 o
-5 1 0 70.097 69.004 3.301 131.396 o
-5 1 1 6.384 9.019 1.962 499.157 o
-5 1 2 2138.540 2113.900 19.034 1.158 o
-5 1 3 2678.660 2585.780 26.374 0.724 o
-5 1 4 216.979 214.369 4.877 42.828 o
-5 1 5 183.259 184.856 4.690 50.377 o
-5 1 6 75.019 69.242 3.713 109.586 o
-5 1 7 107.973 111.755 5.426 54.528 o
-5 1 8 152.562 152.386 6.504 36.905 o
-5 1 9 981.750 921.459 15.846 3.664 o
-5 1 10 48.506 42.813 4.587 87.740 o
-5 1 11 257.550 244.364 10.688 14.444 o
-5 1 12 613.335 607.071 23.131 3.128 o
-5 1 13 1928.870 1862.650 41.674 0.727 o
-5 1 14 6.428 8.716 6.459 50.531 o
-5 1 15 3.886 5.442 6.119 56.490 o
-5 1 16 296.159 305.713 6.525 24.772 o
-5 1 17 864.777 893.793 11.571 5.179 o
-5 1 18 49.441 52.713 3.512 134.008 o
-5 1 19 13.575 17.083 2.854 235.875 o
-5 1 20 6.556 7.909 2.631 290.699 o
-5 1 21 16.654 21.086 3.262 181.385 o
-5 1 22 66.478 65.189 4.411 87.207 o
-5 1 23 1296.170 1221.580 13.615 2.879 o
-5 2 -4 2497.560 2436.260 19.153 0.910 o
-5 2 -3 1100.650 1052.490 12.829 3.692 o
-5 2 -2 1867.240 1768.160 15.577 1.576 o
-5 2 -1 543.359 561.100 7.391 12.145 o
-5 2 0 529.188 511.946 7.599 12.620 o
-5 2 1 813.566 804.702 12.409 5.383 o
-5 2 2 471.350 470.097 8.696 12.671 o
-5 2 3 477.097 483.863 11.126 9.719 o
-5 2 4 103.143 100.343 3.871 89.617 o
-5 2 5 2244.810 2186.190 17.124 1.121 o
-5 2 6 3317.640 3229.460 23.327 0.537 o
-5 2 7 8.975 12.798 2.742 262.376 o
-5 2 8 678.077 667.454 13.222 6.112 o
-5 2 9 0.369 1.925 2.452 351.143 o
-5 2 10 278.136 275.769 9.113 17.538 o
-5 2 11 4214.040 4111.620 42.992 0.291 o
-5 2 12 117.153 101.621 10.019 19.297 o
-5 2 13 841.038 840.778 33.546 1.539 o
-5 2 14 1576.830 1549.940 39.357 0.898 o
-5 2 15 595.801 570.353 24.760 2.843 o
-5 2 16 335.523 336.459 7.299 20.162 o
-5 2 17 11.673 12.796 2.407 327.385 o
-5 2 18 6.277 10.480 2.498 318.700 o
-5 2 19 1.782 4.084 2.750 276.400 o
-5 2 20 128.102 135.533 6.569 38.381 o
-5 2 21 54.162 53.502 4.265 96.587 o
-5 2 22 82.480 93.735 5.647 54.763 o
-5 2 23 0.166 5.682 2.659 296.409 o
-5 3 -4 718.024 730.239 9.998 7.194 o
-5 3 -3 1547.450 1525.020 12.979 2.210 o
-5 3 -2 6769.870 6679.670 26.458 0.145 o
-5 3 -1 794.453 807.446 9.769 6.440 o
-5 3 0 10.164 9.600 1.916 500.849 o
-5 3 1 5156.510 5038.970 63.518 0.175 o
-5 3 2 221.675 221.627 5.360 38.235 o
-5 3 3 223.131 223.443 6.120 32.904 o
-5 3 4 753.442 727.615 9.825 7.009 o
-5 3 5 2371.450 2333.730 17.875 1.006 o
-5 3 6 403.192 404.778 7.789 16.158 o
-5 3 7 2329.810 2210.820 21.110 0.994 o
-5 3 8 1201.820 1173.720 17.657 2.650 o
-5 3 9 221.138 219.504 8.041 23.289 o
-5 3 10 729.250 706.807 14.498 5.244 o
-5 3 11 519.913 506.814 15.632 6.041 o
-5 3 12 2870.730 2804.380 55.895 0.373 o
-5 3 13 36.164 37.486 15.724 8.527 o
-5 3 14 529.074 515.117 25.935 2.716 o
-5 3 15 1291.990 1271.480 36.564 1.119 o
-5 3 16 245.705 248.488 6.680 27.846 o
-5 3 17 40.157 48.149 3.194 162.276 o
-5 3 18 147.551 152.452 5.456 47.662 o
-5 3 19 0.527 3.679 2.201 431.689 o
-5 3 20 0.707 0.997 2.447 352.956 o
-5 3 21 91.386 103.254 4.925 66.024 o
-5 3 22 4.727 7.226 2.714 277.081 o
-5 3 23 13.212 9.348 1.952 471.732 o
-5 4 -4 1757.370 1683.300 15.737 1.714 o
-5 4 -3 478.341 488.021 7.572 13.882 o
-5 4 -2 684.392 684.402 8.740 8.368 o
-5 4 -1 527.547 522.617 8.958 11.083 o
-5 4 0 526.827 489.653 7.826 12.606 o
-5 4 1 7465.330 7243.280 51.994 0.109 o
-5 4 2 1109.070 1065.370 13.019 3.617 o
-5 4 3 21.472 21.146 2.586 266.048 o
-5 4 4 3785.070 3728.440 24.855 0.420 o
-5 4 5 2847.580 2821.350 20.666 0.711 o
-5 4 6 52.589 49.156 3.125 158.840 o
-5 4 7 1.386 0.744 2.216 428.069 o
-5 4 8 25.349 15.782 3.147 188.825 o
-5 4 9 1970.840 1942.340 23.637 1.171 o
-5 4 10 654.816 657.504 14.257 5.782 o
-5 4 11 1114.350 1066.320 22.761 2.265 o
-5 4 12 19.421 28.066 6.983 42.459 o
-5 4 13 1048.830 1056.800 67.776 0.427 o
-5 4 14 650.875 655.088 26.124 2.517 o
-5 4 15 2555.660 2551.790 39.244 0.586 o
-5 4 16 24.497 26.196 3.261 174.407 o
-5 4 17 225.284 239.473 7.192 26.524 o
-5 4 18 281.842 289.085 7.578 21.875 o
-5 4 19 108.481 119.515 4.932 62.087 o
-5 4 20 61.188 69.289 3.943 104.889 o
-5 4 21 58.030 63.826 3.541 125.777 o
-5 4 22 97.878 92.122 3.592 101.581 o
-5 4 23 206.886 202.901 6.918 29.628 o
-5 5 -4 420.098 390.967 12.269 9.521 o
-5 5 -3 1473.290 1479.810 18.599 1.973 o
-5 5 -2 160.917 165.346 5.082 49.864 o
-5 5 -1 9484.120 9304.320 34.988 0.075 o
-5 5 0 1136.700 1126.250 16.979 2.895 o
-5 5 1 805.978 804.984 10.514 6.094 o
-5 5 2 1807.000 1817.730 18.399 1.499 o
-5 5 3 15178.900 14488.200 56.166 0.030 o
-5 5 4 4849.640 4626.840 28.440 0.270 o
-5 5 5 4.523 4.591 1.800 608.921 o
-5 5 6 736.917 725.421 12.372 6.006 o
-5 5 7 2429.910 2383.280 22.746 0.889 o
-5 5 8 262.562 256.966 7.946 21.750 o
-5 5 9 1042.380 1031.180 17.632 3.080 o
-5 5 10 3003.330 2972.190 37.476 0.501 o
-5 5 11 214.745 210.304 9.120 19.610 o
-5 5 12 1707.530 1735.870 40.115 0.823 o
-5 5 13 5.853 10.499 6.118 56.250 o
-5 5 14 728.641 725.681 27.687 2.206 o
-5 5 15 233.730 231.178 6.333 30.764 o
-5 5 16 1178.400 1203.800 17.155 2.724 o
-5 5 17 1698.100 1731.030 19.115 1.596 o
-5 5 18 30.288 34.133 3.510 148.198 o
-5 5 19 138.034 146.915 5.369 50.020 o
-5 5 20 20.713 24.826 2.640 255.451 o
-5 5 21 14.190 10.839 2.102 410.162 o
-5 5 22 97.397 92.730 3.509 104.561 o
-5 6 -4 175.002 179.119 7.234 29.822 o
-5 6 -3 287.977 288.232 8.639 18.451 o
-5 6 -2 283.359 278.705 7.228 23.246 o
-5 6 -1 767.056 784.794 11.580 5.986 o
-5 6 0 6.619 6.951 2.056 461.776 o
-5 6 1 244.140 233.995 6.193 30.852 o
-5 6 2 0.432 3.026 1.915 569.475 o
-5 6 3 2095.660 1989.410 17.557 1.258 o
-5 6 4 436.981 434.156 10.775 10.801 o
-5 6 5 1314.130 1280.000 14.245 2.719 o
-5 6 6 1877.710 1892.950 26.827 1.130 o
-5 6 7 2315.980 2211.200 22.523 0.972 o
-5 6 8 0.227 2.586 2.425 358.629 o
-5 6 9 288.674 282.260 9.589 16.085 o
-5 6 10 226.524 231.838 9.607 17.666 o
-5 6 11 1811.410 1755.890 26.215 1.218 o
-5 6 12 1147.710 1136.060 25.063 1.966 o
-5 6 13 277.356 267.823 16.986 6.527 o
-5 6 14 44.640 52.544 9.054 24.974 o
-5 6 15 54.994 54.815 3.483 132.457 o
-5 6 16 1186.100 1205.170 16.989 2.729 o
-5 6 17 8.141 10.785 2.972 227.578 o
-5 6 18 15.711 17.551 2.607 273.678 o
-5 6 19 67.219 70.663 3.899 104.460 o
-5 6 20 55.215 57.579 3.774 116.507 o
-5 6 21 24.293 25.903 2.275 316.160 o
-5 6 22 21.733 21.368 2.007 397.003 o
-5 7 -4 170.713 176.196 7.440 28.848 o
-5 7 -3 1.695 8.122 3.324 188.936 o
-5 7 -2 2951.670 2970.320 27.971 0.597 o
-5 7 -1 257.540 251.546 6.427 28.398 o
-5 7 0 629.607 638.241 9.958 8.387 o
-5 7 1 236.757 245.568 6.939 27.089 o
-5 7 2 2530.910 2474.380 20.212 0.874 o
-5 7 3 221.999 225.152 6.248 32.133 o
-5 7 4 371.903 360.286 7.884 17.302 o
-5 7 5 4030.200 3909.080 41.894 0.316 o
-5 7 6 9.924 11.420 3.019 218.932 o
-5 7 7 318.088 330.975 9.178 15.988 o
-5 7 8 910.396 880.876 15.111 4.087 o
-5 7 9 264.099 265.068 7.950 21.560 o
-5 7 10 1022.640 992.722 19.877 2.809 o
-5 7 11 1146.930 1111.880 21.496 2.338 o
-5 7 12 3.125 2.172 3.631 159.594 o
-5 7 13 93.711 111.536 11.689 14.673 o
-5 7 14 799.062 772.267 13.016 5.323 o
-5 7 15 564.530 579.823 10.085 9.244 o
-5 7 16 1.088 3.893 2.122 461.310 o
-5 7 17 2.909 4.422 2.640 297.178 o
-5 7 18 7.355 8.740 2.250 386.299 o
-5 7 19 87.936 93.957 4.503 76.958 o
-5 7 20 369.625 361.859 7.000 19.422 o
-5 7 21 21.660 18.800 1.977 410.919 o
-5 7 22 547.894 521.671 9.037 10.727 o
-5 8 -4 153.372 162.308 8.665 23.385 o
-5 8 -3 46.821 41.381 3.931 114.808 o
-5 8 -2 0.200 6.291 2.923 245.661 o
-5 8 -1 250.504 245.133 8.124 21.666 o
-5 8 0 1903.360 1894.990 25.174 1.170 o
-5 8 1 6785.680 6706.240 33.447 0.140 o
-5 8 2 2449.310 2428.940 18.653 0.938 o
-5 8 3 4524.290 4422.470 27.250 0.303 o
-5 8 4 1171.630 1183.040 16.625 2.820 o
-5 8 5 184.301 169.251 6.701 33.046 o
-5 8 6 103.930 105.071 4.918 64.113 o
-5 8 7 218.522 224.843 7.887 23.932 o
-5 8 8 1042.890 1084.620 17.194 3.093 o
-5 8 9 2.508 5.184 2.612 303.521 o
-5 8 10 2891.460 2827.350 34.300 0.560 o
-5 8 11 1388.870 1380.120 24.610 1.693 o
-5 8 12 22.471 22.001 3.951 125.300 o
-5 8 13 62.817 62.300 7.314 36.623 o
-5 8 14 124.883 123.827 4.721 62.966 o
-5 8 15 970.459 965.693 14.087 3.994 o
-5 8 16 594.485 601.314 10.115 8.801 o
-5 8 17 197.117 198.933 6.475 32.980 o
-5 8 18 316.672 316.073 7.102 21.745 o
-5 8 19 12.950 11.918 2.418 323.043 o
-5 8 20 117.255 117.862 4.055 78.664 o
-5 8 21 29.585 30.180 2.318 292.280 o
-5 8 22 54.754 52.632 4.581 85.685 o
-5 9 -4 997.742 991.112 18.283 3.104 o
-5 9 -3 0.784 0.382 2.880 255.598 o
-5 9 -2 7.739 9.592 3.413 175.539 o
-5 9 -1 890.782 901.784 18.539 3.365 o
-5 9 0 389.168 384.405 10.320 12.315 o
-5 9 1 61.118 60.039 4.622 82.446 o
-5 9 2 939.180 916.580 16.253 3.700 o
-5 9 3 1.557 6.283 2.145 445.848 o
-5 9 4 65.442 64.953 4.679 79.514 o
-5 9 5 191.346 188.736 7.226 28.925 o
-5 9 6 147.594 141.632 5.767 44.682 o
-5 9 7 320.151 321.634 10.021 14.297 o
-5 9 8 1961.240 1974.450 23.767 1.163 o
-5 9 9 772.081 779.031 16.165 4.402 o
-5 9 10 565.582 546.238 15.612 5.782 o
-5 9 11 1677.710 1668.620 27.629 1.256 o
-5 9 12 470.301 474.514 15.258 6.541 o
-5 9 13 95.490 100.112 4.423 76.744 o
-5 9 14 1002.890 1015.550 13.169 3.997 o
-5 9 15 51.044 57.226 3.661 123.915 o
-5 9 16 358.952 359.019 8.165 17.021 o
-5 9 17 36.876 35.953 3.475 146.880 o
-5 9 18 105.782 111.857 3.908 86.159 o
-5 9 19 0.799 1.792 2.101 475.641 o
-5 9 20 61.714 60.978 3.266 140.094 o
-5 9 21 7.186 6.598 1.768 603.647 o
-5 10 -4 388.679 351.706 13.182 8.985 o
-5 10 -3 1294.330 1244.030 24.037 1.873 o
-5 10 -2 5.663 3.989 4.267 115.078 o
-5 10 -1 416.760 401.185 16.560 6.124 o
-5 10 0 39.471 39.795 3.987 114.761 o
-5 10 1 1885.510 1943.020 29.165 1.043 o
-5 10 2 1983.170 1992.330 24.798 1.117 o
-5 10 3 209.160 198.834 9.885 17.486 o
-5 10 4 912.391 889.892 19.233 3.201 o
-5 10 5 729.570 724.013 14.676 5.141 o
-5 10 6 98.601 106.458 6.115 46.234 o
-5 10 7 2873.950 2834.280 29.558 0.611 o
-5 10 8 152.797 162.001 8.629 23.565 o
-5 10 9 3097.660 3124.020 36.685 0.483 o
-5 10 10 239.741 228.915 10.563 15.065 o
-5 10 11 570.368 538.840 16.101 5.544 o
-5 10 12 11.588 10.881 5.889 60.233 o
-5 10 13 71.526 74.177 3.792 106.709 o
-5 10 14 147.705 148.611 5.579 46.418 o
-5 10 15 102.942 106.045 5.412 55.635 o
-5 10 16 301.274 299.557 7.037 22.843 o
-5 10 17 709.803 705.070 10.765 6.976 o
-5 10 18 55.753 56.824 3.139 153.228 o
-5 10 19 604.822 607.350 9.867 8.847 o
-5 10 20 205.186 214.168 5.742 37.056 o
-5 10 21 89.049 91.126 3.884 94.805 o
-5 11 -4 274.911 285.666 12.310 11.197 o
-5 11 -3 1106.790 1103.970 29.492 1.642 o
-5 11 -2 2.235 3.229 8.212 31.501 o
-5 11 -1 32.209 44.439 6.456 48.297 o
-5 11 0 14.680 15.028 3.832 136.766 o
-5 11 1 1279.320 1288.310 24.754 1.811 o
-5 11 2 118.201 127.228 6.885 36.397 o
-5 11 3 538.463 530.422 16.258 5.605 o
-5 11 4 807.763 818.479 20.165 3.283 o
-5 11 5 3245.650 3217.730 39.902 0.434 o
-5 11 6 2742.520 2709.410 28.693 0.664 o
-5 11 7 2053.260 2029.890 25.910 1.045 o
-5 11 8 888.207 879.177 19.715 3.167 o
-5 11 9 1869.840 1853.810 28.928 1.075 o
-5 11 10 155.251 173.887 11.017 15.417 o
-5 11 11 683.986 669.685 20.843 3.490 o
-5 11 12 625.108 612.892 9.655 8.761 o
-5 11 13 40.375 48.366 4.048 110.205 o
-5 11 14 18.736 19.383 2.875 226.003 o
-5 11 15 0.425 2.049 2.211 430.912 o
-5 11 16 59.221 56.072 3.719 117.874 o
-5 11 17 110.096 106.467 4.960 62.312 o
-5 11 18 4.926 4.432 1.931 532.346 o
-5 11 19 0.095 2.453 2.002 524.721 o
-5 11 20 51.050 43.630 3.171 158.349 o
-5 11 21 340.459 309.284 14.078 8.549 o
-5 12 -4 779.657 748.441 20.152 3.402 o
-5 12 -3 1267.320 1193.100 37.721 1.090 o
-5 12 -2 17.093 12.321 6.231 53.560 o
-5 12 -1 263.484 243.861 14.679 8.536 o
-5 12 0 2148.870 2095.660 32.396 0.843 o
-5 12 1 220.733 225.707 11.045 14.281 o
-5 12 2 1046.860 1014.060 23.010 2.345 o
-5 12 3 241.698 233.249 11.362 13.359 o
-5 12 4 317.719 320.177 13.300 9.468 o
-5 12 5 0.035 2.881 3.453 177.712 o
-5 12 6 237.334 241.494 9.545 17.543 o
-5 12 7 626.035 616.097 18.843 4.211 o
-5 12 8 1223.020 1234.890 23.770 1.965 o
-5 12 9 271.558 253.793 14.811 8.344 o
-5 12 10 2575.890 2610.210 50.109 0.457 o
-5 12 11 184.019 186.899 6.129 36.688 o
-5 12 12 2372.000 2396.150 24.203 0.882 o
-5 12 13 230.694 236.665 7.449 25.179 o
-5 12 14 155.222 156.277 5.971 41.348 o
-5 12 15 151.199 145.109 5.849 43.352 o
-5 12 16 13.880 12.079 2.622 277.846 o
-5 12 17 154.496 147.103 5.742 44.090 o
-5 12 18 317.526 304.262 6.866 22.699 o
-5 12 19 0.019 1.713 1.871 602.477 o
-5 12 20 16.283 13.709 1.982 438.917 o
-5 13 -4 36.340 42.134 7.398 37.163 o
-5 13 -3 192.824 192.987 13.441 10.516 o
-5 13 -2 3824.440 3748.950 91.998 0.164 o
-5 13 -1 834.584 820.032 26.959 2.175 o
-5 13 0 1580.980 1508.640 48.967 0.663 o
-5 13 1 1356.760 1339.410 27.135 1.569 o
-5 13 2 31.244 35.904 5.749 60.517 o
-5 13 3 136.352 142.034 9.491 20.582 o
-5 13 4 160.115 166.118 12.916 11.592 o
-5 13 5 274.523 272.116 10.011 15.453 o
-5 13 6 363.019 363.184 12.943 9.377 o
-5 13 7 1123.980 1084.310 22.005 2.327 o
-5 13 8 41.809 49.340 8.037 31.482 o
-5 13 9 430.693 420.998 8.325 14.421 o
-5 13 10 14.872 19.622 2.711 255.308 o
-5 13 11 3879.890 3933.950 30.826 0.373 o
-5 13 12 568.405 599.317 12.255 7.538 o
-5 13 13 37.823 41.462 4.040 112.452 o
-5 13 14 4.057 3.395 2.661 291.779 o
-5 13 15 60.930 57.232 4.223 95.898 o
-5 13 16 129.252 128.527 5.080 56.150 o
-5 13 17 432.944 438.257 9.727 12.152 o
-5 13 18 18.504 22.859 2.454 293.955 o
-5 13 19 70.108 73.071 3.701 111.248 o
-5 14 -4 1289.790 1266.460 14.796 2.723 o
-5 14 -3 0.080 -4.147 4.626 99.475 o
-5 14 -2 147.629 144.422 12.229 12.976 o
-5 14 -1 1890.520 1790.130 112.788 0.154 o
-5 14 0 40.087 54.599 8.164 30.526 o
-5 14 1 283.483 281.308 15.826 7.341 o
-5 14 2 6932.660 6699.530 62.682 0.116 o
-5 14 3 1395.190 1354.510 28.384 1.465 o
-5 14 4 493.337 503.457 17.612 5.174 o
-5 14 5 542.519 537.829 14.239 6.648 o
-5 14 6 549.127 537.307 15.991 5.680 o
-5 14 7 5.472 7.382 3.212 199.604 o
-5 14 8 871.561 867.182 15.394 4.161 o
-5 14 9 2010.800 2004.430 23.185 1.147 o
-5 14 10 824.605 808.885 15.028 4.510 o
-5 14 11 2.686 6.983 3.294 192.125 o
-5 14 12 108.191 116.735 5.705 50.246 o
-5 14 13 1227.340 1241.050 16.717 2.655 o
-5 14 14 17.094 16.942 2.904 225.074 o
-5 14 15 124.470 121.444 5.800 47.286 o
-5 14 16 294.334 289.782 8.897 17.595 o
-5 14 17 261.297 261.904 8.655 19.384 o
-5 14 18 65.285 64.719 3.404 129.385 o
-5 14 19 283.293 274.615 11.355 12.676 o
-5 15 -4 2345.360 2327.590 25.549 0.880 o
-5 15 -3 4395.040 4307.470 34.399 0.299 o
-5 15 -2 152.168 146.415 6.149 40.266 o
-5 15 -1 140.722 135.522 6.034 42.689 o
-5 15 0 1034.280 1002.190 31.079 1.593 o
-5 15 1 471.570 448.787 16.669 5.786 o
-5 15 2 36.230 36.715 6.466 48.147 o
-5 15 3 800.961 801.485 22.433 2.879 o
-5 15 4 1584.860 1539.720 19.335 1.777 o
-5 15 5 75.191 72.283 4.221 90.328 o
-5 15 6 1024.840 1009.930 14.751 3.637 o
-5 15 7 665.692 658.465 12.374 6.623 o
-5 15 8 22.234 22.989 6.173 53.900 o
-5 15 9 22.444 28.105 4.447 99.980 o
-5 15 10 392.718 401.472 11.425 10.685 o
-5 15 11 7.626 10.044 3.774 144.541 o
-5 15 12 418.311 439.477 11.594 10.039 o
-5 15 13 702.948 686.664 12.821 6.108 o
-5 15 14 342.988 358.447 9.515 14.578 o
-5 15 15 377.945 377.147 9.196 14.371 o
-5 15 16 24.829 24.123 3.461 157.518 o
-5 15 17 3.565 5.527 2.214 414.246 o
-5 15 18 253.146 249.743 7.999 21.967 o
-5 16 -4 668.950 682.304 14.370 5.611 o
-5 16 -3 9.238 11.249 3.040 216.828 o
-5 16 -2 82.359 84.315 5.372 59.967 o
-5 16 -1 150.725 163.443 7.552 29.253 o
-5 16 0 142.595 146.520 6.762 35.559 o
-5 16 1 294.127 291.830 8.461 18.747 o
-5 16 2 19.125 20.896 3.819 134.827 o
-5 16 3 92.826 92.822 4.605 73.629 o
-5 16 4 1524.010 1500.430 18.638 1.902 o
-5 16 5 956.919 946.650 18.698 3.157 o
-5 16 6 2135.390 2137.060 28.226 0.934 o
-5 16 7 9.196 11.109 3.156 202.092 o
-5 16 8 751.849 782.341 16.939 4.234 o
-5 16 9 76.306 78.500 6.193 47.969 o
-5 16 10 8.415 13.419 3.375 177.739 o
-5 16 11 35.988 47.625 4.872 80.593 o
-5 16 12 43.595 37.809 3.906 117.780 o
-5 16 13 104.892 103.746 5.229 58.505 o
-5 16 14 20.148 28.667 3.299 172.921 o
-5 16 15 18.730 22.695 2.956 213.579 o
-5 16 16 578.464 567.288 8.891 10.153 o
-5 16 17 856.584 826.280 11.114 5.533 o
-5 17 -4 2464.000 2427.600 34.808 0.677 o
-5 17 -3 5.524 3.392 2.923 241.412 o
-5 17 -2 701.706 721.045 13.617 5.682 o
-5 17 -1 172.712 167.052 7.475 28.749 o
-5 17 0 14.198 15.248 3.567 156.695 o
-5 17 1 255.560 255.137 9.083 18.332 o
-5 17 2 649.922 661.327 14.186 5.828 o
-5 17 3 601.425 607.542 12.695 7.014 o
-5 17 4 1068.090 1033.040 16.431 3.214 o
-5 17 5 42.698 49.174 4.745 83.188 o
-5 17 6 436.034 422.664 12.621 8.912 o
-5 17 7 400.460 416.167 12.341 9.505 o
-5 17 8 373.671 389.043 9.769 13.363 o
-5 17 9 562.284 557.147 13.746 6.780 o
-5 17 10 3.347 7.106 2.873 250.065 o
-5 17 11 113.984 120.751 6.178 43.773 o
-5 17 12 105.132 108.469 5.556 53.071 o
-5 17 13 71.922 72.861 4.488 82.859 o
-5 17 14 407.921 409.072 8.898 14.040 o
-5 17 15 3.113 5.354 2.169 432.486 o
-5 17 16 8.842 7.605 2.218 393.905 o
-5 17 17 56.814 51.979 4.303 94.704 o
-5 18 -4 42.100 40.743 4.513 91.813 o
-5 18 -3 622.499 650.570 12.585 6.806 o
-5 18 -2 355.301 361.506 8.933 15.453 o
-5 18 -1 40.702 40.422 3.537 139.632 o
-5 18 0 69.776 64.050 5.067 69.120 o
-5 18 1 135.405 140.202 6.413 39.202 o
-5 18 2 3.073 2.492 2.683 289.254 o
-5 18 3 189.136 196.733 6.931 30.577 o
-5 18 4 405.768 399.375 10.087 12.320 o
-5 18 5 398.819 393.739 11.068 11.108 o
-5 18 6 570.744 572.925 14.216 6.424 o
-5 18 7 5.027 6.668 3.026 224.682 o
-5 18 8 3.001 4.292 3.968 133.614 o
-5 18 9 194.737 194.642 7.937 25.015 o
-5 18 10 84.359 78.894 5.819 52.627 o
-5 18 11 101.775 97.150 5.182 60.137 o
-5 18 12 96.081 97.863 4.253 81.162 o
-5 18 13 60.258 65.013 3.817 111.303 o
-5 18 14 66.867 67.135 3.921 104.262 o
-5 18 15 390.520 378.553 9.742 13.224 o
-5 18 16 386.440 384.113 13.107 8.960 o
-5 19 -4 0.765 0.458 3.577 165.967 o
-5 19 -3 668.209 670.177 14.603 5.542 o
-5 19 -2 29.860 28.549 3.303 166.418 o
-5 19 -1 413.591 408.396 8.701 14.265 o
-5 19 0 111.584 112.844 4.958 61.660 o
-5 19 1 0.230 1.959 2.592 314.857 o
-5 19 2 289.309 297.760 8.736 18.043 o
-5 19 3 0.115 1.364 2.382 373.421 o
-5 19 4 22.885 26.717 3.394 163.421 o
-5 19 5 0.511 1.826 2.810 267.812 o
-5 19 6 0.273 0.637 3.251 201.062 o
-5 19 7 1.286 -1.386 2.966 240.682 o
-5 19 8 20.638 21.511 3.449 161.516 o
-5 19 9 263.185 268.885 9.882 15.967 o
-5 19 10 87.918 87.931 5.678 54.025 o
-5 19 11 52.100 50.408 4.485 89.612 o
-5 19 12 20.534 22.021 3.005 206.183 o
-5 19 13 170.768 171.318 6.426 35.789 o
-5 19 14 81.022 78.925 3.722 105.287 o
-5 20 -4 0.595 2.058 2.448 351.642 o
-5 20 -3 173.903 180.726 7.043 31.024 o
-5 20 -2 541.115 562.354 11.767 8.229 o
-5 20 -1 85.656 89.455 4.847 69.668 o
-5 20 0 1.267 0.901 2.072 488.552 o
-5 20 1 70.354 68.624 3.837 106.249 o
-5 20 2 94.680 92.301 5.567 54.848 o
-5 20 3 625.152 604.214 15.537 5.460 o
-5 20 4 255.605 264.031 9.287 17.666 o
-5 20 5 543.473 544.648 14.838 6.285 o
-5 20 6 66.120 67.155 5.666 57.391 o
-5 20 7 116.810 113.072 5.381 54.127 o
-5 20 8 11.724 16.795 3.564 157.754 o
-5 20 9 95.430 104.705 5.428 56.307 o
-5 20 10 50.642 55.230 4.514 88.432 o
-5 20 11 25.134 27.369 3.010 199.103 o
-5 20 12 46.666 42.644 2.939 181.081 o
-5 20 13 0.553 -0.636 1.683 746.458 o
-5 21 -4 701.770 708.569 10.759 7.025 o
-5 21 -3 98.649 98.154 4.945 64.903 o
-5 21 -2 0.308 3.496 2.430 355.949 o
-5 21 -1 36.020 37.222 4.554 91.982 o
-5 21 0 100.638 92.336 4.580 72.775 o
-5 21 1 146.241 152.194 5.700 45.055 o
-5 21 2 483.769 481.882 11.322 9.472 o
-5 21 3 46.691 38.659 6.067 53.460 o
-5 21 4 65.590 59.868 5.205 66.894 o
-5 21 5 122.666 119.656 8.171 27.323 o
-5 21 6 749.186 760.475 15.758 4.632 o
-5 21 7 301.305 287.572 11.413 12.305 o
-5 21 8 198.045 200.365 6.890 30.287 o
-5 21 9 7.522 10.181 3.094 211.637 o
-5 21 10 0.567 4.207 2.099 472.468 o
-5 21 11 185.543 186.597 6.314 35.201 o
-5 21 12 43.643 42.777 3.559 136.229 o
-5 22 -4 347.624 329.902 8.913 15.974 o
-5 22 -3 101.732 112.738 5.170 59.344 o
-5 22 -2 162.283 166.708 6.342 37.155 o
-5 22 -1 72.895 86.394 4.918 70.377 o
-5 22 0 22.967 28.084 3.818 132.044 o
-5 22 1 81.834 88.485 4.825 70.866 o
-5 22 2 163.221 163.498 5.777 42.256 o
-5 22 3 2.612 2.074 2.373 369.213 o
-5 22 4 17.299 14.639 2.680 260.617 o
-5 22 5 5.585 9.620 3.303 188.250 o
-5 22 6 58.300 56.668 5.202 68.132 o
-5 22 7 8.157 6.564 2.485 321.894 o
-5 22 8 17.205 15.615 2.624 269.917 o
-5 22 9 7.371 8.101 1.864 544.183 o
-5 22 10 165.723 163.016 7.790 27.320 o
-5 23 -4 38.224 34.672 4.391 97.928 o
-5 23 -3 565.013 537.762 10.096 9.455 o
-5 23 -2 0.739 1.383 2.197 436.432 o
-5 23 -1 75.332 77.392 4.408 83.956 o
-5 23 0 263.202 264.912 7.836 21.991 o
-5 23 1 67.993 55.919 7.083 38.761 o
-5 23 2 114.722 111.740 5.140 58.201 o
-5 23 3 212.284 202.198 6.112 34.358 o
-5 23 4 0.223 1.429 1.752 685.644 o
-5 23 5 17.637 18.228 2.093 389.830 o
-5 23 6 77.546 74.268 3.944 98.898 o
-5 23 7 210.595 197.032 5.421 39.806 o
-4 0 -2 369.247 360.174 7.975 17.172 o
-4 0 0 7969.850 7987.530 58.793 0.093 o
-4 0 2 239.802 249.824 5.454 34.973 o
-4 0 4 2877.380 2832.120 19.448 0.712 o
-4 0 6 1123.710 1140.010 20.323 2.484 o
-4 0 8 5.782 8.398 3.496 168.978 o
-4 0 10 34.390 31.466 4.794 84.602 o
-4 0 12 315.705 308.173 22.618 3.814 o
-4 0 14 4.992 22.892 9.419 23.827 o
-4 0 16 186.766 217.982 22.104 4.165 o
-4 0 18 27.117 30.701 4.604 92.558 o
-4 0 20 207.413 235.920 12.421 11.805 o
-4 0 22 33.365 39.212 9.858 21.396 o
-4 1 -3 175.106 174.075 4.188 58.584 o
-4 1 -2 6188.990 5914.680 53.568 0.149 o
-4 1 -1 1227.850 1183.380 9.212 3.594 o
-4 1 0 74.006 74.099 2.625 168.630 o
-4 1 1 1143.690 1129.550 10.615 3.775 o
-4 1 2 536.533 546.953 7.785 11.978 o
-4 1 3 108.957 109.427 3.054 112.507 o
-4 1 4 2741.170 2679.620 14.223 0.829 o
-4 1 5 5242.260 5135.790 22.678 0.239 o
-4 1 6 2952.080 2907.560 19.566 0.681 o
-4 1 7 781.467 761.081 12.301 5.696 o
-4 1 8 3172.190 3109.480 25.509 0.561 o
-4 1 9 73.661 69.545 4.369 86.378 o
-4 1 10 177.996 182.747 8.413 23.563 o
-4 1 11 49.526 42.231 6.746 43.656 o
-4 1 12 463.264 464.120 19.267 4.617 o
-4 1 13 283.996 284.993 15.923 7.255 o
-4 1 14 2605.800 2530.320 47.880 0.481 o
-4 1 15 1535.470 1492.590 38.037 0.957 o
-4 1 16 2741.040 2682.300 52.052 0.419 o
-4 1 17 966.169 990.049 14.085 3.970 o
-4 1 18 152.688 157.399 5.966 41.554 o
-4 1 19 8.939 11.207 3.219 194.910 o
-4 1 20 468.750 498.959 11.437 9.425 o
-4 1 21 83.755 95.510 5.989 49.492 o
-4 1 22 36.216 37.071 4.289 102.291 o
-4 1 23 184.102 175.094 5.565 41.918 o
-4 2 -3 26.641 28.473 1.980 376.875 o
-4 2 -2 201.635 193.382 3.987 54.972 o
-4 2 -1 725.568 711.511 7.177 8.622 o
-4 2 0 164.911 169.869 3.523 71.154 o
-4 2 1 1049.700 1015.540 8.509 4.705 o
-4 2 2 439.930 463.330 6.566 16.650 o
-4 2 3 444.108 438.176 5.759 18.336 o
-4 2 4 226.592 228.836 4.838 41.390 o
-4 2 5 222.693 210.278 4.951 41.837 o
-4 2 6 2933.550 2853.390 18.034 0.706 o
-4 2 7 2286.000 2281.810 18.878 1.041 o
-4 2 8 1189.410 1154.430 13.947 3.155 o
-4 2 9 84.338 86.490 4.812 70.909 o
-4 2 10 846.294 845.121 17.578 3.736 o
-4 2 11 4178.180 4062.340 53.667 0.258 o
-4 2 12 203.723 183.519 12.482 11.940 o
-4 2 13 106.389 95.002 9.705 20.668 o
-4 2 14 171.105 173.480 13.245 10.988 o
-4 2 15 4.358 11.321 13.514 11.633 o
-4 2 16 50.980 46.349 8.155 30.429 o
-4 2 17 290.941 304.315 7.616 21.196 o
-4 2 18 506.790 519.588 10.320 9.998 o
-4 2 19 25.039 21.365 3.207 180.890 o
-4 2 20 24.266 31.562 3.805 131.676 o
-4 2 21 30.076 29.131 3.701 136.412 o
-4 2 22 9.188 19.784 4.280 111.642 o
-4 2 23 31.099 36.110 3.490 148.756 o
-4 3 -3 3694.350 3570.910 22.612 0.452 o
-4 3 -2 906.579 904.631 10.062 5.363 o
-4 3 -1 1156.460 1135.040 9.271 3.907 o
-4 3 0 277.410 274.686 4.311 37.515 o
-4 3 1 11.011 12.623 1.790 548.263 o
-4 3 2 265.647 261.182 4.583 37.689 o
-4 3 3 379.832 365.680 6.550 20.131 o
-4 3 4 1947.590 1869.090 15.054 1.481 o
-4 3 5 2498.090 2429.010 16.431 0.950 o
-4 3 6 1806.970 1772.930 13.425 1.711 o
-4 3 7 821.216 827.291 10.812 5.829 o
-4 3 8 4078.060 3978.500 38.008 0.324 o
-4 3 9 1787.250 1735.670 18.067 1.563 o
-4 3 10 7224.820 7107.190 49.553 0.116 o
-4 3 11 215.393 214.815 13.090 10.801 o
-4 3 12 305.343 285.222 15.581 7.445 o
-4 3 13 1415.450 1411.190 34.942 1.122 o
-4 3 14 18.988 12.672 4.916 84.523 o
-4 3 15 409.280 405.732 20.530 4.311 o
-4 3 16 571.965 565.889 9.316 9.878 o
-4 3 17 1.690 6.681 2.409 355.245 o
-4 3 18 319.314 328.617 8.713 17.052 o
-4 3 19 216.559 216.817 8.223 22.736 o
-4 3 20 79.843 82.533 4.613 76.887 o
-4 3 21 0.470 4.552 2.772 273.408 o
-4 3 22 182.947 177.285 6.101 37.325 o
-4 3 23 3.896 6.194 2.149 436.265 o
-4 4 -3 53.763 54.777 2.816 180.456 o
-4 4 -2 500.788 474.550 6.410 15.125 o
-4 4 -1 1104.150 1085.240 9.293 4.192 o
-4 4 0 4088.670 4091.590 29.292 0.350 o
-4 4 1 2246.210 2180.250 22.236 1.015 o
-4 4 2 61.180 63.035 2.885 165.270 o
-4 4 3 754.909 756.166 9.498 7.032 o
-4 4 4 12849.100 12662.700 53.401 0.041 o
-4 4 5 125.907 121.466 4.055 76.173 o
-4 4 6 3720.980 3748.680 22.643 0.436 o
-4 4 7 2200.450 2221.700 18.074 1.116 o
-4 4 8 3.863 6.274 2.242 402.565 o
-4 4 9 1365.500 1345.110 16.317 2.382 o
-4 4 10 1301.680 1263.610 19.375 2.255 o
-4 4 11 0.242 -0.648 3.349 189.724 o
-4 4 12 3419.710 3332.870 52.301 0.335 o
-4 4 13 7.374 10.110 5.839 61.576 o
-4 4 14 63.736 60.333 9.037 24.673 o
-4 4 15 1481.980 1386.570 39.901 0.925 o
-4 4 16 541.815 527.370 9.338 10.477 o
-4 4 17 0.420 1.907 2.148 456.414 o
-4 4 18 235.767 242.512 7.440 24.913 o
-4 4 19 496.504 502.074 10.212 10.326 o
-4 4 20 43.411 45.608 3.507 138.968 o
-4 4 21 84.666 86.378 4.312 83.557 o
-4 4 22 529.623 528.824 9.177 10.788 o
-4 4 23 0.513 3.880 2.000 520.340 o
-4 5 -3 3083.170 3086.280 20.637 0.618 o
-4 5 -2 1444.640 1350.120 11.400 2.642 o
-4 5 -1 26135.300 25714.000 95.890 0.010 o
-4 5 0 307.799 295.101 5.443 28.777 o
-4 5 1 3538.300 3513.300 21.083 0.487 o
-4 5 2 1039.240 1051.550 11.055 4.210 o
-4 5 3 708.126 704.075 9.774 7.493 o
-4 5 4 3169.270 3059.690 18.571 0.616 o
-4 5 5 1996.250 2003.420 17.489 1.321 o
-4 5 6 705.720 686.273 8.436 8.311 o
-4 5 7 178.061 171.515 5.434 43.888 o
-4 5 8 8.697 12.902 2.458 321.174 o
-4 5 9 132.397 132.380 5.523 49.439 o
-4 5 10 313.409 320.252 11.605 11.700 o
-4 5 11 123.880 119.054 6.687 38.050 o
-4 5 12 1022.680 1020.140 23.312 2.333 o
-4 5 13 137.912 146.065 12.061 13.377 o
-4 5 14 1023.030 1024.690 31.609 1.555 o
-4 5 15 27.686 24.623 7.695 34.959 o
-4 5 16 61.320 63.026 3.885 108.310 o
-4 5 17 146.876 160.260 6.377 38.094 o
-4 5 18 112.728 123.024 5.870 47.403 o
-4 5 19 407.739 410.502 9.786 12.647 o
-4 5 20 25.629 28.226 2.854 216.808 o
-4 5 21 10.105 10.960 2.000 462.251 o
-4 5 22 1.670 2.143 1.796 639.782 o
-4 5 23 5.296 0.976 2.302 385.966 o
-4 6 -3 3602.760 3490.170 24.087 0.465 o
-4 6 -2 10396.900 10287.100 35.895 0.063 o
-4 6 -1 132.270 133.890 3.990 74.605 o
-4 6 0 559.786 551.087 7.674 11.666 o
-4 6 1 1596.060 1626.120 15.877 1.913 o
-4 6 2 956.124 942.118 10.979 4.794 o
-4 6 3 0.597 2.374 1.600 810.974 o
-4 6 4 136.084 134.160 3.849 76.604 o
-4 6 5 5798.480 5742.630 26.773 0.193 o
-4 6 6 94.258 91.577 3.506 106.135 o
-4 6 7 332.217 343.226 7.757 18.923 o
-4 6 8 655.301 654.661 10.891 7.516 o
-4 6 9 567.282 574.056 13.466 6.870 o
-4 6 10 840.554 847.056 16.883 3.912 o
-4 6 11 104.268 98.356 6.391 42.897 o
-4 6 12 1.828 8.005 4.428 107.370 o
-4 6 13 104.163 107.784 11.223 15.758 o
-4 6 14 504.715 478.904 22.133 3.603 o
-4 6 15 0.061 -9.512 6.061 57.949 o
-4 6 16 103.296 106.795 5.555 53.368 o
-4 6 17 357.622 374.716 9.242 14.682 o
-4 6 18 339.996 347.194 7.884 18.325 o
-4 6 19 223.358 232.806 6.924 28.081 o
-4 6 20 770.502 773.841 11.505 6.027 o
-4 6 21 278.143 291.099 6.442 26.288 o
-4 6 22 129.599 127.231 4.425 67.244 o
-4 6 23 263.121 247.698 8.178 21.066 o
-4 7 -3 245.825 247.342 6.930 26.677 o
-4 7 -2 4305.800 4358.280 34.391 0.303 o
-4 7 -1 6134.590 6130.490 28.067 0.172 o
-4 7 0 3643.900 3636.750 23.414 0.451 o
-4 7 1 174.088 179.769 5.840 40.090 o
-4 7 2 131.395 133.045 5.210 53.696 o
-4 7 3 2658.910 2633.300 19.261 0.813 o
-4 7 4 0.003 0.214 1.869 608.901 o
-4 7 5 422.912 435.305 8.448 14.235 o
-4 7 6 799.106 810.094 9.392 6.541 o
-4 7 7 353.495 355.571 8.116 17.309 o
-4 7 8 639.948 621.216 10.976 7.722 o
-4 7 9 38.994 41.428 4.502 92.787 o
-4 7 10 919.045 923.255 18.225 3.344 o
-4 7 11 470.682 473.955 13.586 7.678 o
-4 7 12 104.124 112.556 9.001 23.564 o
-4 7 13 982.341 946.627 24.472 2.278 o
-4 7 14 1655.120 1604.640 40.535 0.839 o
-4 7 15 185.011 189.559 5.706 39.958 o
-4 7 16 162.446 167.494 6.500 35.849 o
-4 7 17 819.702 818.359 12.708 5.222 o
-4 7 18 183.750 188.849 5.889 38.550 o
-4 7 19 203.824 210.057 6.910 29.642 o
-4 7 20 175.937 181.743 5.675 41.336 o
-4 7 21 32.563 34.825 2.555 244.732 o
-4 7 22 452.065 451.111 8.274 13.778 o
-4 8 -3 412.673 436.464 11.831 9.848 o
-4 8 -2 437.485 444.282 10.317 11.287 o
-4 8 -1 569.757 558.604 13.008 7.183 o
-4 8 0 806.242 808.304 15.210 4.522 o
-4 8 1 37.984 37.115 3.800 125.607 o
-4 8 2 1155.940 1117.150 12.851 3.437 o
-4 8 3 152.311 152.535 5.119 51.209 o
-4 8 4 151.110 146.361 5.815 43.659 o
-4 8 5 729.230 730.966 11.372 6.469 o
-4 8 6 219.168 224.230 6.038 33.656 o
-4 8 7 184.994 188.220 5.756 39.587 o
-4 8 8 5967.600 5958.090 34.707 0.175 o
-4 8 9 3186.920 3242.270 30.225 0.511 o
-4 8 10 29.541 40.331 4.769 85.491 o
-4 8 11 926.556 870.999 22.066 2.716 o
-4 8 12 131.983 128.699 9.472 20.859 o
-4 8 13 4609.550 4562.300 44.654 0.249 o
-4 8 14 14.259 18.624 4.314 108.895 o
-4 8 15 292.476 304.417 6.931 23.465 o
-4 8 16 2.359 6.225 2.600 305.766 o
-4 8 17 6.696 10.807 2.777 260.357 o
-4 8 18 53.286 52.743 3.596 127.424 o
-4 8 19 99.967 96.282 4.810 67.563 o
-4 8 20 4.265 7.456 2.112 446.885 o
-4 8 21 131.543 132.410 4.461 65.743 o
-4 8 22 0.271 0.937 2.302 399.712 o
-4 9 -3 191.543 205.628 9.313 19.516 o
-4 9 -2 1049.100 1049.860 24.702 2.134 o
-4 9 -1 778.652 804.601 16.068 4.369 o
-4 9 0 1683.150 1735.680 22.940 1.433 o
-4 9 1 398.539 397.133 9.777 12.901 o
-4 9 2 6324.530 6412.860 60.156 0.133 o
-4 9 3 589.974 605.377 13.488 6.636 o
-4 9 4 2878.130 2954.460 32.112 0.573 o
-4 9 5 635.322 644.228 12.665 6.703 o
-4 9 6 4.099 4.571 2.543 317.430 o
-4 9 7 543.688 523.030 11.913 8.257 o
-4 9 8 3049.680 3011.000 29.324 0.562 o
-4 9 9 905.555 884.355 16.484 3.781 o
-4 9 10 744.190 734.132 17.317 4.215 o
-4 9 11 6.736 6.035 3.563 162.966 o
-4 9 12 6.277 14.932 6.605 48.213 o
-4 9 13 966.483 978.403 25.846 2.121 o
-4 9 14 31.913 27.839 2.657 235.898 o
-4 9 15 213.752 220.550 6.829 29.351 o
-4 9 16 238.485 240.538 7.427 24.900 o
-4 9 17 391.399 391.745 8.961 14.403 o
-4 9 18 996.613 1026.780 13.842 3.867 o
-4 9 19 58.373 65.826 4.036 102.541 o
-4 9 20 139.240 150.653 5.163 52.326 o
-4 9 21 3.847 2.808 1.814 610.579 o
-4 9 22 36.292 36.680 3.607 138.056 o
-4 10 -3 1.919 8.223 4.692 95.704 o
-4 10 -2 897.849 914.583 24.036 2.442 o
-4 10 -1 355.850 352.255 15.011 7.534 o
-4 10 0 1840.270 1851.520 27.616 1.131 o
-4 10 1 2056.210 2033.610 28.981 0.964 o
-4 10 2 2993.880 2984.600 35.038 0.523 o
-4 10 3 3.066 -0.183 3.046 226.688 o
-4 10 4 535.275 568.652 13.915 6.798 o
-4 10 5 0.059 0.759 2.741 282.802 o
-4 10 6 35.503 34.222 3.364 156.275 o
-4 10 7 374.409 377.427 10.641 12.086 o
-4 10 8 327.793 349.843 11.809 11.112 o
-4 10 9 32.055 30.857 4.068 114.482 o
-4 10 10 1402.440 1418.430 24.690 1.662 o
-4 10 11 116.543 119.044 7.955 28.812 o
-4 10 12 55.649 46.405 6.825 42.319 o
-4 10 13 252.710 273.203 14.305 8.903 o
-4 10 14 435.104 440.433 8.013 14.634 o
-4 10 15 549.497 554.748 11.018 8.767 o
-4 10 16 38.876 39.765 3.323 155.759 o
-4 10 17 270.658 278.443 7.504 22.707 o
-4 10 18 54.190 60.072 3.526 129.173 o
-4 10 19 162.898 168.752 6.155 38.618 o
-4 10 20 75.784 70.217 3.867 102.995 o
-4 10 21 0.395 2.774 1.692 726.609 o
-4 11 -3 145.127 151.075 10.854 16.078 o
-4 11 -2 1451.950 1411.620 35.196 1.099 o
-4 11 -1 3145.520 3160.960 46.297 0.403 o
-4 11 0 1184.130 1203.330 23.321 2.059 o
-4 11 1 918.036 941.076 20.665 2.898 o
-4 11 2 1349.290 1348.930 24.726 1.730 o
-4 11 3 3128.360 3101.790 37.488 0.474 o
-4 11 4 105.686 101.839 6.650 39.983 o
-4 11 5 1492.720 1445.740 22.502 1.715 o
-4 11 6 349.564 344.961 9.429 14.745 o
-4 11 7 104.225 102.678 6.192 45.017 o
-4 11 8 78.450 81.221 5.761 53.956 o
-4 11 9 2127.380 2097.730 26.696 0.980 o
-4 11 10 132.066 129.808 8.136 27.082 o
-4 11 11 1141.550 1163.440 23.448 2.111 o
-4 11 12 559.900 578.949 20.332 3.938 o
-4 11 13 58.527 67.234 3.392 132.814 o
-4 11 14 216.551 221.492 5.719 36.073 o
-4 11 15 82.677 80.944 4.155 89.399 o
-4 11 16 187.971 195.291 6.531 33.254 o
-4 11 17 60.975 60.305 3.864 109.797 o
-4 11 18 710.966 709.299 10.225 7.220 o
-4 11 19 81.052 86.289 4.205 87.576 o
-4 11 20 80.035 83.623 4.164 89.430 o
-4 11 21 132.998 128.576 5.207 53.812 o
-4 12 -3 4833.470 4789.300 59.849 0.197 o
-4 12 -2 169.158 156.984 11.394 14.473 o
-4 12 -1 1160.180 1147.560 29.034 1.629 o
-4 12 0 452.406 442.628 14.941 6.902 o
-4 12 1 370.531 355.333 13.469 8.813 o
-4 12 2 36.013 35.989 5.107 74.802 o
-4 12 3 419.066 423.431 14.726 7.266 o
-4 12 4 1774.900 1748.660 29.564 1.117 o
-4 12 5 537.997 564.871 14.816 6.275 o
-4 12 6 225.364 220.526 7.952 23.503 o
-4 12 7 1011.900 1018.630 18.591 3.000 o
-4 12 8 2.166 1.619 3.225 202.601 o
-4 12 9 355.447 369.596 10.612 12.425 o
-4 12 10 3007.990 3051.910 38.014 0.490 o
-4 12 11 720.186 736.002 22.489 3.027 o
-4 12 12 49.307 46.522 3.046 168.299 o
-4 12 13 414.001 415.611 8.012 15.367 o
-4 12 14 14.431 14.296 2.501 299.369 o
-4 12 15 269.956 269.346 6.814 25.613 o
-4 12 16 543.598 543.637 9.666 10.045 o
-4 12 17 436.812 434.322 8.322 14.170 o
-4 12 18 12.444 13.166 2.258 364.205 o
-4 12 19 558.534 540.616 9.186 10.319 o
-4 12 20 73.592 74.002 3.584 114.805 o
-4 13 -3 61.905 77.512 8.912 25.203 o
-4 13 -2 3392.270 3443.320 52.359 0.332 o
-4 13 -1 49.934 46.455 7.192 38.614 o
-4 13 0 1872.910 1867.290 31.420 0.996 o
-4 13 1 3.023 8.640 4.057 127.236 o
-4 13 2 1707.500 1737.430 30.393 1.120 o
-4 13 3 185.431 184.730 10.302 16.813 o
-4 13 4 172.225 166.730 9.976 18.099 o
-4 13 5 17.530 20.586 5.590 65.763 o
-4 13 6 1084.060 1080.920 21.224 2.472 o
-4 13 7 52.158 51.549 5.393 64.987 o
-4 13 8 920.188 903.795 20.063 3.026 o
-4 13 9 297.521 311.042 10.008 14.768 o
-4 13 10 6.228 14.564 4.651 96.088 o
-4 13 11 814.304 829.983 12.311 5.351 o
-4 13 12 31.530 39.086 3.831 125.958 o
-4 13 13 551.544 553.261 10.437 9.229 o
-4 13 14 65.513 69.887 3.903 104.990 o
-4 13 15 475.375 481.979 9.175 11.903 o
-4 13 16 72.903 71.501 4.090 95.483 o
-4 13 17 46.733 45.115 3.217 157.216 o
-4 13 18 658.995 654.945 9.354 8.405 o
-4 13 19 171.902 159.206 5.358 45.895 o
-4 13 20 2.724 4.029 1.913 554.653 o
-4 14 -3 14.119 18.042 5.703 63.655 o
-4 14 -2 4596.390 4472.130 61.600 0.208 o
-4 14 -1 7.821 3.089 4.774 91.976 o
-4 14 0 1261.100 1286.070 27.041 1.658 o
-4 14 1 1615.790 1653.080 41.645 0.813 o
-4 14 2 1.512 1.132 4.212 119.498 o
-4 14 3 300.308 271.470 13.089 10.011 o
-4 14 4 350.969 355.704 12.728 9.736 o
-4 14 5 1200.160 1164.000 22.802 2.112 o
-4 14 6 570.236 587.841 18.941 4.345 o
-4 14 7 252.293 252.177 12.639 11.047 o
-4 14 8 443.679 428.342 14.200 7.511 o
-4 14 9 20.687 24.079 3.025 202.817 o
-4 14 10 1234.250 1243.490 15.570 2.768 o
-4 14 11 951.693 943.260 16.358 3.611 o
-4 14 12 1156.590 1138.730 16.627 2.891 o
-4 14 13 258.852 256.096 7.647 22.981 o
-4 14 14 37.418 39.885 3.166 169.309 o
-4 14 15 41.153 42.910 3.331 152.899 o
-4 14 16 13.698 19.176 2.631 271.126 o
-4 14 17 168.376 168.200 5.033 49.386 o
-4 14 18 102.776 102.540 3.869 89.446 o
-4 14 19 1.222 2.005 1.711 707.041 o
-4 15 -3 197.539 191.680 13.671 10.179 o
-4 15 -2 0.801 2.192 4.804 91.955 o
-4 15 -1 4499.830 4450.120 62.993 0.208 o
-4 15 0 148.980 155.664 12.515 12.390 o
-4 15 1 2154.820 2165.040 36.181 0.754 o
-4 15 2 41.075 41.890 6.340 49.523 o
-4 15 3 11.352 5.964 4.163 119.022 o
-4 15 4 84.025 78.077 7.351 35.139 o
-4 15 5 1203.480 1192.320 23.668 2.014 o
-4 15 6 2306.860 2276.710 37.645 0.682 o
-4 15 7 1651.260 1644.430 32.086 1.100 o
-4 15 8 7.725 6.914 2.426 337.184 o
-4 15 9 0.055 4.162 2.650 299.710 o
-4 15 10 116.462 127.629 6.972 35.737 o
-4 15 11 256.347 255.238 9.428 17.359 o
-4 15 12 704.619 729.572 13.991 5.497 o
-4 15 13 357.492 363.897 8.683 15.889 o
-4 15 14 842.546 841.327 12.445 5.146 o
-4 15 15 7.671 8.139 2.263 382.169 o
-4 15 16 0.162 -0.290 2.134 467.052 o
-4 15 17 324.311 317.275 6.212 24.356 o
-4 15 18 812.220 749.853 10.137 6.374 o
-4 15 19 308.471 312.690 10.445 13.739 o
-4 16 -3 22.747 31.063 2.945 207.162 o
-4 16 -2 339.427 329.682 8.864 16.254 o
-4 16 -1 552.698 546.524 59.062 0.590 o
-4 16 0 57.026 62.561 8.804 26.028 o
-4 16 1 1804.570 1728.090 33.104 0.994 o
-4 16 2 250.435 245.414 12.898 10.719 o
-4 16 3 230.003 232.504 11.160 13.892 o
-4 16 4 2520.450 2453.680 34.535 0.666 o
-4 16 5 5695.480 5571.890 35.035 0.192 o
-4 16 6 532.889 516.453 11.372 8.807 o
-4 16 7 640.216 653.468 12.421 6.774 o
-4 16 8 82.627 77.861 4.880 70.359 o
-4 16 9 44.003 49.949 4.480 91.583 o
-4 16 10 15.043 17.079 3.666 148.061 o
-4 16 11 460.416 470.630 11.233 9.847 o
-4 16 12 609.845 624.745 12.643 6.936 o
-4 16 13 2.817 2.536 2.428 352.099 o
-4 16 14 260.156 271.180 7.268 24.126 o
-4 16 15 173.704 171.998 5.542 43.227 o
-4 16 16 306.143 303.197 7.704 20.454 o
-4 16 17 26.052 25.664 2.127 345.792 o
-4 16 18 2.696 2.907 3.022 229.278 o
-4 17 -3 1.394 2.766 2.533 326.695 o
-4 17 -2 89.343 87.609 5.843 51.427 o
-4 17 -1 137.159 142.631 6.912 34.770 o
-4 17 0 45.755 49.464 4.118 105.333 o
-4 17 1 11.546 10.790 2.408 329.457 o
-4 17 2 48.813 56.031 3.500 134.201 o
-4 17 3 973.325 962.949 13.240 4.171 o
-4 17 4 54.012 54.788 4.543 86.826 o
-4 17 5 21.629 20.650 3.659 144.787 o
-4 17 6 5.249 -0.232 3.336 187.933 o
-4 17 7 393.316 393.748 13.793 8.242 o
-4 17 8 2.648 3.753 2.953 239.517 o
-4 17 9 180.280 178.918 6.851 31.989 o
-4 17 10 290.967 300.681 10.533 13.906 o
-4 17 11 67.867 69.409 4.928 72.251 o
-4 17 12 74.638 76.445 5.039 68.147 o
-4 17 13 568.420 567.521 10.931 8.602 o
-4 17 14 2.622 5.249 2.289 391.649 o
-4 17 15 91.879 88.043 4.090 88.014 o
-4 17 16 175.223 175.113 5.004 48.493 o
-4 17 17 69.575 65.972 2.749 167.158 o
-4 18 -3 749.136 788.193 14.379 5.036 o
-4 18 -2 11.914 14.115 3.019 215.892 o
-4 18 -1 2.237 4.167 2.946 240.826 o
-4 18 0 2.008 6.656 2.510 327.493 o
-4 18 1 3.835 6.447 2.411 350.307 o
-4 18 2 1633.350 1658.800 18.428 1.721 o
-4 18 3 1227.230 1219.030 20.304 2.292 o
-4 18 4 25.041 29.349 4.651 91.369 o
-4 18 5 86.441 78.494 7.583 33.146 o
-4 18 6 388.655 390.176 15.763 6.752 o
-4 18 7 41.898 50.757 7.097 39.830 o
-4 18 8 277.245 268.620 9.597 16.401 o
-4 18 9 16.467 16.240 5.021 81.259 o
-4 18 10 418.184 413.123 11.735 10.011 o
-4 18 11 35.816 37.300 4.541 92.492 o
-4 18 12 255.974 245.992 7.837 22.533 o
-4 18 13 437.167 431.666 8.900 13.307 o
-4 18 14 41.889 42.934 3.305 154.406 o
-4 18 15 62.397 63.179 3.882 108.023 o
-4 18 16 33.535 33.881 2.403 266.962 o
-4 19 -3 409.641 432.851 10.684 11.243 o
-4 19 -2 52.821 62.480 7.193 38.172 o
-4 19 -1 86.513 83.438 5.277 61.259 o
-4 19 0 41.318 42.896 3.857 120.211 o
-4 19 1 19.420 27.111 3.408 164.089 o
-4 19 2 74.124 73.737 5.714 55.470 o
-4 19 3 42.640 45.406 4.761 83.022 o
-4 19 4 467.543 450.790 13.246 8.038 o
-4 19 5 163.387 161.681 8.003 26.292 o
-4 19 6 322.974 324.552 12.134 10.839 o
-4 19 7 0.002 1.810 3.506 172.693 o
-4 19 8 15.256 21.624 4.496 100.142 o
-4 19 9 52.710 52.677 5.117 71.140 o
-4 19 10 321.287 324.527 8.799 16.851 o
-4 19 11 35.354 39.630 3.624 136.742 o
-4 19 12 12.177 12.508 2.505 304.194 o
-4 19 13 395.013 386.022 9.186 14.002 o
-4 19 14 495.695 484.166 9.450 11.271 o
-4 19 15 260.952 242.246 6.092 30.152 o
-4 20 -3 1171.240 1201.350 20.115 2.399 o
-4 20 -2 28.157 40.877 4.051 114.977 o
-4 20 -1 1088.820 1101.800 16.972 3.015 o
-4 20 0 10.545 8.197 2.953 229.247 o
-4 20 1 238.030 244.088 8.272 21.518 o
-4 20 2 221.083 227.692 9.688 17.577 o
-4 20 3 45.353 47.054 5.030 74.774 o
-4 20 4 155.642 158.676 8.899 22.366 o
-4 20 5 11.457 9.547 3.252 189.997 o
-4 20 6 481.927 464.612 12.228 8.736 o
-4 20 7 8.064 11.626 3.247 192.160 o
-4 20 8 552.371 541.816 14.314 6.543 o
-4 20 9 347.774 338.649 8.988 15.723 o
-4 20 10 58.037 64.126 3.814 112.377 o
-4 20 11 154.251 156.794 5.710 44.013 o
-4 20 12 234.986 245.058 6.975 27.011 o
-4 20 13 37.264 31.556 2.795 210.014 o
-4 20 14 13.357 13.279 1.929 472.124 o
-4 21 -3 1.543 4.666 2.660 294.886 o
-4 21 -2 1.233 2.980 2.715 284.910 o
-4 21 -1 33.143 37.760 3.381 155.303 o
-4 21 0 65.492 64.955 4.347 89.507 o
-4 21 1 731.343 743.666 14.044 5.325 o
-4 21 2 490.646 479.745 12.929 8.032 o
-4 21 3 401.914 402.360 13.004 8.882 o
-4 21 4 362.143 377.044 12.471 9.849 o
-4 21 5 79.863 79.394 6.281 46.529 o
-4 21 6 140.385 144.739 6.742 35.895 o
-4 21 7 23.476 28.036 4.116 115.026 o
-4 21 8 49.333 62.915 5.141 70.332 o
-4 21 9 6.244 11.669 3.158 204.027 o
-4 21 10 8.435 8.929 2.107 431.345 o
-4 21 11 10.303 12.291 2.000 458.850 o
-4 21 12 254.251 239.857 5.558 33.629 o
-4 21 13 121.855 132.671 5.675 48.546 o
-4 22 -3 0.181 -0.597 2.203 437.968 o
-4 22 -2 111.064 111.010 5.213 57.544 o
-4 22 -1 254.102 265.447 9.599 16.856 o
-4 22 0 21.862 22.513 2.732 241.195 o
-4 22 1 42.029 44.586 3.514 139.458 o
-4 22 2 14.458 15.536 3.261 184.869 o
-4 22 3 42.556 33.246 4.277 101.682 o
-4 22 4 272.039 280.381 9.954 15.554 o
-4 22 5 175.102 182.039 9.446 19.632 o
-4 22 6 167.600 153.025 7.208 30.910 o
-4 22 7 549.527 544.427 10.031 9.645 o
-4 22 8 68.990 66.041 4.065 98.271 o
-4 22 9 27.936 30.953 2.671 237.004 o
-4 22 10 150.463 148.434 6.961 33.552 o
-4 22 11 0.744 2.987 2.569 318.683 o
-4 23 -3 92.612 91.112 4.111 86.794 o
-4 23 -2 0.488 0.702 1.999 528.689 o
-4 23 -1 0.065 -2.482 2.006 528.842 o
-4 23 0 16.604 17.654 3.369 172.093 o
-4 23 1 1.563 1.589 2.025 508.271 o
-4 23 2 80.433 78.114 4.725 74.374 o
-4 23 3 129.605 126.039 5.709 47.715 o
-4 23 4 240.037 247.731 8.025 22.311 o
-4 23 5 0.867 6.353 3.169 208.832 o
-4 23 6 164.777 163.151 6.621 34.906 o
-4 23 7 43.961 46.877 3.415 144.316 o
-4 23 8 119.744 118.484 4.545 67.555 o
-4 23 9 2.982 3.414 2.288 393.355 o
-4 24 -3 32.334 30.494 3.419 154.895 o
-4 24 -2 620.695 604.265 21.642 3.458 o
-4 24 -1 1.515 1.016 2.080 483.735 o
-4 24 0 24.292 25.241 3.321 169.341 o
-4 24 1 199.687 198.268 8.121 23.965 o
-4 24 2 59.150 65.443 4.975 72.760 o
-4 24 3 45.198 48.966 4.392 94.631 o
-4 24 4 463.154 459.720 7.985 13.897 o
-4 24 5 178.103 177.668 6.151 37.255 o
-4 24 6 0.332 0.320 1.676 753.306 o
-3 0 -1 259.538 247.635 7.541 23.514 o
-3 0 1 3799.200 4032.880 53.947 0.279 o
-3 0 3 160.101 158.876 11.674 13.939 o
-3 0 5 1130.320 1070.740 23.725 2.143 o
-3 0 7 2810.380 2755.350 34.839 0.575 o
-3 0 9 75.038 72.750 5.643 56.623 o
-3 0 11 838.484 838.449 32.410 1.629 o
-3 0 13 97.309 88.126 12.677 12.630 o
-3 0 15 4666.640 4535.450 89.586 0.145 o
-3 0 17 3490.740 3440.350 48.599 0.345 o
-3 0 19 11.610 17.148 3.985 127.655 o
-3 0 21 8.108 21.342 5.026 81.895 o
-3 0 23 306.933 323.602 15.766 7.216 o
-3 1 -2 3106.210 3095.530 23.809 0.588 o
-3 1 -1 4008.020 3888.760 36.348 0.340 o
-3 1 0 14016.500 14267.700 101.855 0.030 o
-3 1 1 5161.560 5029.540 52.170 0.196 o
-3 1 2 973.981 1027.090 17.108 3.317 o
-3 1 3 8435.080 8358.270 34.237 0.093 o
-3 1 4 117.808 116.144 2.774 116.408 o
-3 1 5 4209.310 4140.440 28.155 0.340 o
-3 1 6 352.893 336.022 5.617 24.515 o
-3 1 7 26.703 33.454 2.781 222.073 o
-3 1 8 222.445 237.828 6.224 31.864 o
-3 1 9 101.363 111.053 6.045 46.698 o
-3 1 10 998.047 992.853 23.832 2.314 o
-3 1 11 264.976 257.484 22.473 3.941 o
-3 1 12 180.047 167.137 11.347 14.415 o
-3 1 13 205.709 191.946 12.575 11.740 o
-3 1 14 280.111 254.413 14.821 8.293 o
-3 1 15 199.279 198.156 13.830 9.944 o
-3 1 16 119.774 120.571 8.970 23.294 o
-3 1 17 0.152 2.801 2.188 439.327 o
-3 1 18 8.245 12.262 2.973 226.599 o
-3 1 19 206.335 224.618 6.876 29.357 o
-3 1 20 503.941 530.262 12.998 7.715 o
-3 1 21 3.242 8.461 3.560 164.318 o
-3 1 22 240.907 234.699 10.449 15.267 o
-3 1 23 0.439 5.515 2.957 240.208 o
-3 2 -2 688.054 660.394 8.144 8.805 o
-3 2 -1 13603.100 13144.000 51.465 0.037 o
-3 2 0 1424.200 1483.310 27.962 1.433 o
-3 2 1 663.778 567.955 117.939 0.151 o
-3 2 2 724.172 509.728 119.475 0.147 o
-3 2 3 1414.540 1359.960 10.079 2.792 o
-3 2 4 23350.800 22582.700 126.194 0.012 o
-3 2 5 4608.400 4470.380 18.917 0.311 o
-3 2 6 140.757 137.384 3.799 76.084 o
-3 2 7 852.413 870.033 10.362 5.673 o
-3 2 8 18.091 22.017 2.543 278.174 o
-3 2 9 32.721 33.052 3.346 159.690 o
-3 2 10 138.685 130.528 9.185 21.857 o
-3 2 11 1120.160 1117.520 26.899 1.835 o
-3 2 12 46.724 46.869 7.785 33.344 o
-3 2 13 306.811 308.713 19.368 5.064 o
-3 2 14 1281.290 1294.940 33.020 1.285 o
-3 2 15 418.931 403.664 19.459 4.702 o
-3 2 16 598.483 577.785 23.879 3.009 o
-3 2 17 68.968 64.829 3.243 136.315 o
-3 2 18 398.112 419.114 9.949 12.487 o
-3 2 19 162.087 159.877 6.248 38.189 o
-3 2 20 49.519 47.373 3.879 115.370 o
-3 2 21 110.263 113.637 5.348 55.347 o
-3 2 22 48.183 52.922 3.740 121.830 o
-3 2 23 259.094 255.070 7.066 25.326 o
-3 3 -2 882.727 847.436 6.753 6.636 o
-3 3 -1 824.393 825.055 8.479 6.632 o
-3 3 0 7099.270 7038.440 24.598 0.133 o
-3 3 1 6979.780 7167.820 35.701 0.129 o
-3 3 2 531.682 538.505 6.379 13.687 o
-3 3 3 5250.430 5214.240 43.755 0.204 o
-3 3 4 5.232 5.277 1.221 1189.990 o
-3 3 5 2009.970 1969.300 15.076 1.391 o
-3 3 6 415.948 416.672 7.439 16.354 o
-3 3 7 9746.040 9629.920 52.858 0.068 o
-3 3 8 1215.790 1194.040 13.321 3.124 o
-3 3 9 14.041 15.301 2.901 229.524 o
-3 3 10 943.782 931.184 18.620 3.212 o
-3 3 11 445.804 454.752 17.512 5.434 o
-3 3 12 159.596 159.846 11.317 14.730 o
-3 3 13 1101.700 1079.180 29.263 1.670 o
-3 3 14 1647.830 1632.000 37.454 0.925 o
-3 3 15 1371.080 1347.500 37.886 1.030 o
-3 3 16 3148.040 3057.750 57.681 0.332 o
-3 3 17 99.845 99.456 4.251 80.175 o
-3 3 18 15.916 19.106 3.007 211.492 o
-3 3 19 205.889 215.780 7.560 26.025 o
-3 3 20 29.483 33.345 3.401 157.126 o
-3 3 21 9.698 11.822 2.988 223.302 o
-3 3 22 0.208 5.278 2.380 368.956 o
-3 3 23 8.611 9.032 2.025 461.978 o
-3 4 -2 584.335 604.650 5.908 12.366 o
-3 4 -1 93.541 98.270 2.748 137.201 o
-3 4 0 25209.200 24755.500 104.150 0.011 o
-3 4 1 3525.340 3622.300 15.553 0.504 o
-3 4 2 301.814 314.370 7.994 19.562 o
-3 4 3 403.218 412.303 5.668 20.475 o
-3 4 4 2611.130 2612.080 18.390 0.843 o
-3 4 5 1436.400 1364.660 13.964 2.446 o
-3 4 6 2010.170 1937.460 15.644 1.387 o
-3 4 7 204.264 204.018 5.321 40.884 o
-3 4 8 942.886 937.967 12.202 4.567 o
-3 4 9 3901.510 3875.450 39.414 0.338 o
-3 4 10 139.478 142.527 8.068 27.032 o
-3 4 11 396.389 402.296 13.479 8.475 o
-3 4 12 79.462 85.391 7.081 37.598 o
-3 4 13 0.419 0.582 7.951 33.662 o
-3 4 14 1300.440 1290.610 33.635 1.247 o
-3 4 15 87.192 84.518 9.995 19.917 o
-3 4 16 0.160 2.793 6.546 49.622 o
-3 4 17 162.680 161.571 6.536 35.733 o
-3 4 18 1.799 8.083 2.805 263.206 o
-3 4 19 1.473 5.153 2.919 245.432 o
-3 4 20 87.906 84.447 5.153 63.363 o
-3 4 21 6.452 7.846 2.332 364.898 o
-3 4 22 0.052 1.769 2.268 411.216 o
-3 4 23 24.844 21.340 2.597 258.927 o
-3 5 -2 262.851 267.370 4.344 39.140 o
-3 5 -1 1441.770 1432.400 10.729 2.615 o
-3 5 0 1359.010 1398.570 10.715 2.822 o
-3 5 1 150.196 143.850 3.941 70.314 o
-3 5 2 12847.200 12796.800 75.194 0.038 o
-3 5 3 753.210 749.009 7.899 7.794 o
-3 5 4 1290.430 1301.760 11.631 3.006 o
-3 5 5 3632.970 3691.050 32.320 0.406 o
-3 5 6 600.100 594.339 8.531 9.998 o
-3 5 7 4335.320 4352.660 27.471 0.321 o
-3 5 8 138.003 142.355 5.244 51.890 o
-3 5 9 35.429 45.318 4.183 106.006 o
-3 5 10 20.473 20.743 3.186 186.497 o
-3 5 11 140.070 151.794 8.898 22.809 o
-3 5 12 1172.670 1134.420 23.849 2.056 o
-3 5 13 9.751 10.575 5.440 70.563 o
-3 5 14 372.514 357.993 18.320 5.371 o
-3 5 15 531.816 542.754 18.036 4.831 o
-3 5 16 181.573 201.578 6.264 35.340 o
-3 5 17 9.867 10.864 2.332 352.945 o
-3 5 18 1.690 6.199 2.839 258.417 o
-3 5 19 1209.290 1233.340 15.903 2.787 o
-3 5 20 7.083 11.972 3.121 207.823 o
-3 5 21 120.515 127.431 5.041 57.995 o
-3 5 22 4.078 8.309 2.537 315.547 o
-3 5 23 15.159 14.818 1.966 447.030 o
-3 6 -2 4.719 2.599 1.770 633.491 o
-3 6 -1 4218.500 4164.360 17.708 0.365 o
-3 6 0 6159.110 6179.700 41.970 0.158 o
-3 6 1 1028.010 1051.080 11.852 4.104 o
-3 6 2 2.393 9.839 2.106 451.825 o
-3 6 3 362.406 356.208 6.567 20.891 o
-3 6 4 4.044 5.018 1.636 728.199 o
-3 6 5 1012.950 961.315 13.753 3.935 o
-3 6 6 244.590 254.436 6.056 30.960 o
-3 6 7 50.332 47.715 3.221 153.861 o
-3 6 8 1348.180 1304.650 18.366 2.257 o
-3 6 9 66.147 71.770 5.089 68.594 o
-3 6 10 2.543 8.183 3.114 214.053 o
-3 6 11 550.505 556.909 16.681 5.320 o
-3 6 12 563.952 556.684 17.313 5.008 o
-3 6 13 649.127 634.045 19.131 4.049 o
-3 6 14 185.569 176.004 10.322 16.820 o
-3 6 15 15.373 23.831 5.939 58.537 o
-3 6 16 10.807 10.677 2.516 305.928 o
-3 6 17 187.437 188.850 6.163 36.128 o
-3 6 18 167.146 179.218 7.052 31.329 o
-3 6 19 154.941 164.301 6.080 40.033 o
-3 6 20 144.970 154.764 5.764 44.362 o
-3 6 21 321.482 336.863 8.225 18.099 o
-3 6 22 142.381 134.151 5.685 46.411 o
-3 6 23 664.643 640.887 11.109 7.372 o
-3 7 -2 1612.860 1644.320 15.354 1.911 o
-3 7 -1 2632.160 2625.850 20.438 0.808 o
-3 7 0 533.866 538.803 9.217 10.625 o
-3 7 1 184.641 182.184 6.280 35.655 o
-3 7 2 3800.510 3850.990 23.957 0.414 o
-3 7 3 10865.300 10841.800 43.200 0.056 o
-3 7 4 3306.100 3230.780 22.782 0.543 o
-3 7 5 401.396 422.997 7.787 15.985 o
-3 7 6 5132.420 5151.930 24.892 0.242 o
-3 7 7 1834.200 1840.720 16.846 1.526 o
-3 7 8 1059.340 1050.750 17.265 3.083 o
-3 7 9 12.468 11.882 3.149 200.160 o
-3 7 10 37.548 40.362 4.282 101.843 o
-3 7 11 59.822 67.116 7.471 35.238 o
-3 7 12 878.763 903.043 34.716 1.429 o
-3 7 13 1814.570 1798.060 27.141 1.172 o
-3 7 14 1192.380 1189.800 22.832 2.103 o
-3 7 15 239.874 237.865 14.679 8.661 o
-3 7 16 21.931 18.663 2.781 236.101 o
-3 7 17 36.535 41.731 3.221 164.675 o
-3 7 18 397.751 404.700 9.324 13.565 o
-3 7 19 295.866 292.733 8.153 19.570 o
-3 7 20 884.226 904.750 12.915 4.692 o
-3 7 21 2.957 1.188 2.184 434.426 o
-3 7 22 398.871 413.613 8.329 15.154 o
-3 7 23 24.003 25.386 3.767 135.398 o
-3 8 -2 2621.990 2674.280 21.287 0.793 o
-3 8 -1 2848.530 2851.190 22.431 0.689 o
-3 8 0 9112.680 9013.280 52.562 0.076 o
-3 8 1 593.370 626.106 11.219 7.927 o
-3 8 2 1474.670 1496.040 18.265 1.985 o
-3 8 3 302.513 314.661 8.824 17.319 o
-3 8 4 103.156 114.214 7.298 34.017 o
-3 8 5 1077.070 1053.080 14.080 3.552 o
-3 8 6 341.304 349.119 7.095 20.325 o
-3 8 7 409.323 396.379 9.648 12.937 o
-3 8 8 111.509 104.371 6.218 44.123 o
-3 8 9 183.825 188.012 9.418 19.497 o
-3 8 10 1229.840 1241.670 20.831 2.223 o
-3 8 11 21.836 24.654 5.807 60.594 o
-3 8 12 496.837 500.529 14.327 6.934 o
-3 8 13 605.974 604.087 16.206 5.247 o
-3 8 14 49.572 50.199 5.607 60.943 o
-3 8 15 21.096 21.085 2.527 277.002 o
-3 8 16 247.226 249.317 8.164 21.561 o
-3 8 17 0.529 5.353 2.498 334.806 o
-3 8 18 766.713 772.133 11.898 5.900 o
-3 8 19 194.178 201.286 6.719 31.509 o
-3 8 20 305.352 329.726 7.325 21.208 o
-3 8 21 145.230 145.785 5.102 52.701 o
-3 8 22 99.158 94.436 4.507 74.557 o
-3 9 -2 23.078 24.287 4.588 94.571 o
-3 9 -1 991.251 1000.450 17.297 3.275 o
-3 9 0 73.839 76.745 8.009 30.436 o
-3 9 1 5534.800 5598.480 66.408 0.153 o
-3 9 2 358.689 352.382 9.541 14.308 o
-3 9 3 1694.200 1772.830 24.337 1.353 o
-3 9 4 396.123 394.836 10.523 11.863 o
-3 9 5 750.114 744.229 14.528 5.070 o
-3 9 6 493.238 491.808 10.840 9.792 o
-3 9 7 3903.740 3924.510 33.219 0.361 o
-3 9 8 2363.050 2307.710 24.418 0.898 o
-3 9 9 2561.460 2535.000 34.721 0.646 o
-3 9 10 13.596 18.252 4.554 98.350 o
-3 9 11 20.631 22.570 5.135 76.932 o
-3 9 12 1083.090 1101.640 22.232 2.341 o
-3 9 13 1274.340 1297.450 23.782 1.887 o
-3 9 14 0.301 2.433 3.835 144.205 o
-3 9 15 14.072 17.989 2.600 277.212 o
-3 9 16 67.707 77.549 4.579 80.651 o
-3 9 17 136.572 134.240 5.430 50.084 o
-3 9 18 235.635 239.589 7.121 26.412 o
-3 9 19 255.293 243.878 7.139 25.408 o
-3 9 20 12.919 14.842 2.540 293.494 o
-3 9 21 114.076 124.445 5.226 56.107 o
-3 9 22 4.097 7.112 2.261 394.090 o
-3 10 -2 790.804 787.458 16.499 4.236 o
-3 10 -1 4130.550 4229.720 37.248 0.313 o
-3 10 0 1702.410 1693.740 29.729 1.156 o
-3 10 1 194.936 195.599 10.890 15.123 o
-3 10 2 1484.650 1515.800 22.974 1.664 o
-3 10 3 149.194 156.697 7.119 32.283 o
-3 10 4 5.458 13.470 4.963 84.829 o
-3 10 5 339.732 353.462 9.575 14.563 o
-3 10 6 284.468 291.533 8.952 17.651 o
-3 10 7 3.478 8.667 3.548 165.290 o
-3 10 8 88.621 85.642 5.511 56.756 o
-3 10 9 88.826 83.164 7.882 30.767 o
-3 10 10 3315.780 3343.620 42.570 0.401 o
-3 10 11 1050.290 1043.350 21.004 2.572 o
-3 10 12 43.643 38.133 6.215 51.353 o
-3 10 13 317.165 317.954 15.028 7.784 o
-3 10 14 890.073 902.016 11.772 4.983 o
-3 10 15 246.610 244.922 6.807 27.277 o
-3 10 16 152.759 152.526 5.682 44.633 o
-3 10 17 586.940 612.959 10.600 8.466 o
-3 10 18 55.552 63.499 3.620 122.795 o
-3 10 19 13.187 13.213 2.707 262.567 o
-3 10 20 5.377 6.912 2.197 412.543 o
-3 10 21 150.520 149.092 5.414 48.011 o
-3 10 22 176.000 175.414 6.524 34.599 o
-3 11 -2 1762.890 1762.270 25.760 1.259 o
-3 11 -1 1150.350 1172.190 26.066 1.860 o
-3 11 0 0.011 3.255 4.016 131.523 o
-3 11 1 181.889 195.709 11.131 14.723 o
-3 11 2 24.276 23.008 5.052 78.827 o
-3 11 3 177.378 174.268 8.666 22.614 o
-3 11 4 33.758 30.176 4.216 107.036 o
-3 11 5 67.685 76.760 5.088 68.046 o
-3 11 6 41.769 50.143 4.546 89.730 o
-3 11 7 799.313 818.635 15.538 4.433 o
-3 11 8 3.857 3.736 3.085 218.711 o
-3 11 9 107.321 110.697 8.673 25.127 o
-3 11 10 9.855 15.126 4.740 91.988 o
-3 11 11 75.881 78.861 5.906 52.053 o
-3 11 12 1115.740 1105.390 27.359 1.804 o
-3 11 13 73.206 81.115 4.172 91.318 o
-3 11 14 1241.270 1279.870 15.246 2.756 o
-3 11 15 130.968 132.663 5.523 49.567 o
-3 11 16 621.187 649.843 11.036 7.721 o
-3 11 17 321.877 335.954 7.364 20.432 o
-3 11 18 1788.330 1770.940 15.900 1.635 o
-3 11 19 380.112 369.641 8.559 15.594 o
-3 11 20 1134.530 1123.560 15.410 3.118 o
-3 11 21 229.464 223.146 7.674 24.492 o
-3 12 -2 2948.150 2968.820 34.929 0.533 o
-3 12 -1 159.046 158.375 10.589 16.574 o
-3 12 0 0.289 6.566 4.176 121.189 o
-3 12 1 215.103 216.170 12.139 12.296 o
-3 12 2 2.158 -1.798 4.135 123.926 o
-3 12 3 161.091 163.630 8.822 22.500 o
-3 12 4 839.599 827.602 19.311 3.390 o
-3 12 5 904.712 920.874 18.205 3.381 o
-3 12 6 601.605 608.207 19.678 4.019 o
-3 12 7 1242.300 1229.610 21.716 2.131 o
-3 12 8 1444.930 1464.560 21.956 1.785 o
-3 12 9 713.775 710.262 20.754 3.422 o
-3 12 10 1262.790 1278.720 28.222 1.579 o
-3 12 11 564.217 574.896 16.708 5.230 o
-3 12 12 579.438 578.971 20.293 3.912 o
-3 12 13 153.431 151.427 5.162 50.602 o
-3 12 14 32.051 39.739 3.416 152.714 o
-3 12 15 170.675 187.631 6.328 36.027 o
-3 12 16 520.103 530.740 9.838 10.245 o
-3 12 17 429.902 437.307 8.496 14.003 o
-3 12 18 956.579 965.765 11.040 4.725 o
-3 12 19 55.248 52.279 3.295 144.488 o
-3 12 20 95.716 104.269 4.414 76.466 o
-3 12 21 4.704 3.701 3.157 208.401 o
-3 13 -2 1211.030 1210.700 28.891 1.588 o
-3 13 -1 447.239 437.193 17.589 5.419 o
-3 13 0 231.983 223.052 12.785 11.100 o
-3 13 1 213.298 205.847 12.818 11.249 o
-3 13 2 562.593 557.457 20.078 4.030 o
-3 13 3 77.856 80.466 8.384 27.834 o
-3 13 4 133.896 129.612 7.556 30.561 o
-3 13 5 742.220 712.080 16.650 4.453 o
-3 13 6 16.391 21.202 5.284 73.398 o
-3 13 7 54.139 49.232 5.455 63.584 o
-3 13 8 255.392 254.356 10.718 14.342 o
-3 13 9 185.572 179.693 10.977 15.127 o
-3 13 10 1840.750 1795.680 40.759 0.771 o
-3 13 11 796.168 799.016 21.043 3.144 o
-3 13 12 294.742 308.839 7.058 22.841 o
-3 13 13 24.380 30.199 2.986 201.246 o
-3 13 14 0.641 1.793 2.357 379.480 o
-3 13 15 216.612 223.333 6.662 30.064 o
-3 13 16 152.520 154.055 6.071 40.688 o
-3 13 17 451.415 446.877 8.223 13.908 o
-3 13 18 70.511 70.608 3.569 117.451 o
-3 13 19 154.149 144.991 6.033 41.278 o
-3 13 20 54.375 53.969 2.867 176.029 o
-3 14 -2 988.717 931.641 28.165 1.887 o
-3 14 -1 386.882 368.904 16.832 6.122 o
-3 14 0 33.344 39.127 6.212 52.035 o
-3 14 1 608.349 619.246 21.782 3.432 o
-3 14 2 792.928 796.884 24.806 2.510 o
-3 14 3 181.069 183.939 12.524 12.040 o
-3 14 4 568.048 609.405 19.789 4.055 o
-3 14 5 1612.640 1594.340 25.578 1.405 o
-3 14 6 0.061 -0.572 3.563 167.644 o
-3 14 7 764.334 746.703 18.106 3.928 o
-3 14 8 0.256 2.811 4.560 102.069 o
-3 14 9 817.077 787.870 22.425 2.867 o
-3 14 10 0.173 2.917 3.556 167.565 o
-3 14 11 5.109 9.136 2.401 347.161 o
-3 14 12 0.218 2.359 2.424 359.118 o
-3 14 13 67.771 80.021 4.469 83.538 o
-3 14 14 297.199 311.012 8.220 19.092 o
-3 14 15 129.201 142.604 5.950 44.231 o
-3 14 16 49.729 45.882 3.618 129.264 o
-3 14 17 1029.360 1036.520 12.513 4.000 o
-3 14 18 224.612 221.700 5.745 35.285 o
-3 14 19 34.086 33.126 2.275 288.459 o
-3 14 20 94.398 96.674 4.919 66.182 o
-3 15 -2 340.026 347.599 28.799 2.410 o
-3 15 -1 41.936 43.940 7.067 40.290 o
-3 15 0 6.179 3.032 4.623 98.278 o
-3 15 1 5660.450 5634.800 67.211 0.148 o
-3 15 2 619.561 637.730 23.026 3.122 o
-3 15 3 468.171 472.826 24.321 3.115 o
-3 15 4 12.056 24.842 7.438 37.818 o
-3 15 5 5.644 3.978 3.730 149.901 o
-3 15 6 1191.260 1236.380 27.997 1.655 o
-3 15 7 2567.590 2512.270 52.559 0.439 o
-3 15 8 23.718 18.122 6.110 55.033 o
-3 15 9 283.838 294.280 7.708 21.289 o
-3 15 10 158.565 166.154 6.781 33.982 o
-3 15 11 514.749 513.600 11.311 9.038 o
-3 15 12 209.637 206.509 6.913 29.429 o
-3 15 13 517.318 529.859 9.929 10.195 o
-3 15 14 37.225 33.823 3.384 153.848 o
-3 15 15 80.519 86.081 4.593 76.927 o
-3 15 16 207.031 200.419 6.249 33.834 o
-3 15 17 161.663 157.420 4.793 53.876 o
-3 15 18 17.971 18.224 2.008 415.080 o
-3 15 19 11.207 10.546 1.637 640.498 o
-3 16 -2 2568.530 2469.590 52.957 0.437 o
-3 16 -1 1856.550 1840.910 39.357 0.795 o
-3 16 0 975.477 1012.460 29.396 1.758 o
-3 16 1 2987.530 2894.100 49.520 0.407 o
-3 16 2 234.246 234.112 12.560 11.379 o
-3 16 3 391.587 404.145 16.123 6.477 o
-3 16 4 6.897 7.652 8.233 31.221 o
-3 16 5 767.796 763.620 28.195 2.101 o
-3 16 6 189.877 167.710 11.646 13.675 o
-3 16 7 53.417 57.159 3.820 115.056 o
-3 16 8 173.505 176.550 6.035 38.580 o
-3 16 9 13.764 13.763 3.201 192.450 o
-3 16 10 358.397 358.787 11.000 11.875 o
-3 16 11 683.508 679.423 13.612 5.877 o
-3 16 12 297.102 313.386 8.154 19.250 o
-3 16 13 212.709 225.784 6.399 31.753 o
-3 16 14 56.811 53.009 3.611 124.997 o
-3 16 15 24.110 22.056 2.694 244.246 o
-3 16 16 181.974 172.739 5.426 43.528 o
-3 16 17 23.830 23.355 2.034 379.213 o
-3 16 18 54.913 50.676 2.485 213.096 o
-3 17 -2 1396.460 1385.580 19.670 2.038 o
-3 17 -1 68.329 70.343 5.834 54.213 o
-3 17 0 95.268 94.397 7.411 33.864 o
-3 17 1 857.225 829.285 22.892 2.708 o
-3 17 2 41.613 62.444 19.165 5.744 o
-3 17 3 0.055 9.144 4.395 109.222 o
-3 17 4 1.755 4.060 2.757 275.026 o
-3 17 5 594.555 599.965 11.696 7.708 o
-3 17 6 631.110 638.912 13.541 6.288 o
-3 17 7 39.034 40.135 4.344 98.978 o
-3 17 8 1124.260 1119.730 17.202 2.895 o
-3 17 9 152.401 158.792 6.880 33.779 o
-3 17 10 30.464 31.114 3.847 126.891 o
-3 17 11 29.155 32.775 3.759 132.377 o
-3 17 12 0.245 6.303 2.615 305.630 o
-3 17 13 161.398 171.574 6.172 38.478 o
-3 17 14 32.793 34.726 3.136 177.174 o
-3 17 15 59.932 63.523 3.848 110.300 o
-3 17 16 70.055 72.999 3.002 147.361 o
-3 17 17 0.445 0.088 1.353 1150.860 o
-3 18 -2 6.836 11.720 3.049 217.611 o
-3 18 -1 60.220 70.033 5.779 55.859 o
-3 18 0 251.353 258.416 8.800 19.229 o
-3 18 1 27.275 26.293 4.356 102.950 o
-3 18 2 1174.090 1193.490 20.242 2.386 o
-3 18 3 1.979 6.792 3.320 189.729 o
-3 18 4 43.490 47.139 4.523 90.512 o
-3 18 5 1953.430 1980.670 27.584 1.053 o
-3 18 6 32.605 25.582 4.025 117.309 o
-3 18 7 100.084 106.259 6.972 37.104 o
-3 18 8 15.618 15.517 3.391 171.234 o
-3 18 9 119.004 123.416 6.430 40.669 o
-3 18 10 85.388 97.635 4.743 71.351 o
-3 18 11 1731.160 1723.790 18.514 1.597 o
-3 18 12 357.317 375.188 8.678 15.784 o
-3 18 13 1549.350 1528.080 15.227 2.069 o
-3 18 14 655.587 639.290 11.451 7.252 o
-3 18 15 2.124 3.794 1.987 519.510 o
-3 18 16 20.157 18.025 2.264 337.230 o
-3 18 17 103.213 98.156 8.913 24.156 o
-3 19 -2 13.114 18.321 2.756 250.934 o
-3 19 -1 447.576 467.117 12.877 8.427 o
-3 19 0 42.512 44.588 4.583 88.910 o
-3 19 1 454.202 475.810 13.036 8.215 o
-3 19 2 283.746 295.646 10.487 14.132 o
-3 19 3 484.103 487.983 13.352 7.724 o
-3 19 4 418.723 404.091 11.544 10.265 o
-3 19 5 258.028 257.677 10.085 15.669 o
-3 19 6 46.758 46.333 4.366 95.511 o
-3 19 7 1267.570 1261.290 21.290 2.124 o
-3 19 8 11.128 4.831 3.427 173.530 o
-3 19 9 217.720 232.515 7.543 25.335 o
-3 19 10 0.916 3.729 2.344 380.204 o
-3 19 11 157.058 154.326 5.460 46.544 o
-3 19 12 8.539 10.410 2.477 319.442 o
-3 19 13 152.988 146.786 5.367 48.430 o
-3 19 14 62.030 58.592 4.367 90.422 o
-3 19 15 1.960 2.563 1.571 822.527 o
-3 19 16 126.355 111.780 5.133 56.802 o
-3 20 -2 87.622 92.091 4.583 75.207 o
-3 20 -1 1.423 4.892 2.854 256.900 o
-3 20 0 288.624 292.219 9.142 17.069 o
-3 20 1 1249.280 1217.880 18.164 2.482 o
-3 20 2 811.530 820.282 14.924 4.566 o
-3 20 3 538.054 567.318 13.783 6.866 o
-3 20 4 41.065 41.351 4.289 100.539 o
-3 20 5 4.406 1.822 3.225 200.870 o
-3 20 6 168.490 156.405 8.624 23.253 o
-3 20 7 31.532 32.934 5.351 69.321 o
-3 20 8 2.936 -1.938 3.690 155.129 o
-3 20 9 419.932 438.506 11.787 9.818 o
-3 20 10 67.496 68.072 3.796 109.067 o
-3 20 11 198.657 202.525 5.757 37.913 o
-3 20 12 2.873 4.254 2.034 492.162 o
-3 20 13 230.969 232.059 6.708 28.849 o
-3 20 14 35.668 33.251 2.526 245.482 o
-3 20 15 0.214 6.316 2.588 312.128 o
-3 21 -2 349.157 359.874 7.815 18.071 o
-3 21 -1 320.593 335.851 8.219 18.150 o
-3 21 0 4.569 5.875 2.521 320.750 o
-3 21 1 296.646 288.677 9.566 15.933 o
-3 21 2 97.210 95.194 5.602 53.894 o
-3 21 3 47.795 60.776 5.284 67.356 o
-3 21 4 243.348 254.971 8.613 20.057 o
-3 21 5 21.671 16.196 3.232 182.596 o
-3 21 6 77.262 83.138 5.654 55.697 o
-3 21 7 1.401 3.864 3.498 172.245 o
-3 21 8 2.123 4.925 2.866 253.977 o
-3 21 9 877.331 871.929 13.753 4.559 o
-3 21 10 47.981 59.220 3.930 111.462 o
-3 21 11 329.710 321.167 6.394 23.413 o
-3 21 12 1.133 -0.224 1.554 866.382 o
-3 21 13 0.034 1.053 1.930 568.430 o
-3 22 -2 174.471 176.770 6.400 35.581 o
-3 22 -1 4.925 4.021 2.069 468.871 o
-3 22 0 541.314 547.837 9.775 9.948 o
-3 22 1 161.007 176.807 6.077 39.144 o
-3 22 2 429.894 421.415 12.845 8.754 o
-3 22 3 76.551 75.069 6.352 46.005 o
-3 22 4 416.068 410.239 11.281 10.566 o
-3 22 5 82.104 84.839 5.347 60.411 o
-3 22 6 92.603 97.178 6.498 42.518 o
-3 22 7 11.783 14.765 3.186 195.245 o
-3 22 8 127.715 125.404 4.955 58.509 o
-3 22 9 14.372 14.366 2.223 367.237 o
-3 22 10 23.639 23.204 2.360 302.703 o
-3 22 11 357.247 335.458 6.823 20.758 o
-3 22 12 4.373 2.614 4.494 104.327 o
-3 23 -2 68.895 69.656 3.530 120.177 o
-3 23 -1 94.381 94.553 4.856 67.661 o
-3 23 0 124.774 122.976 5.317 53.557 o
-3 23 1 31.923 31.785 3.056 186.671 o
-3 23 2 215.278 220.642 7.185 27.392 o
-3 23 3 126.979 136.393 7.100 33.969 o
-3 23 4 47.450 52.462 4.719 82.829 o
-3 23 5 303.547 310.542 8.655 17.769 o
-3 23 6 407.827 408.393 8.735 14.320 o
-3 23 7 114.755 128.752 5.000 59.352 o
-3 23 8 42.293 37.724 2.904 190.321 o
-3 23 9 4.192 3.438 1.775 631.484 o
-3 23 10 148.139 147.699 6.293 39.183 o
-3 24 -2 2.352 -1.555 2.314 391.078 o
-3 24 -1 2.157 3.642 2.091 470.953 o
-3 24 0 155.442 155.350 5.164 50.108 o
-3 24 1 365.964 373.569 13.168 9.083 o
-3 24 2 119.273 119.952 6.009 45.309 o
-3 24 3 653.860 658.603 11.710 7.051 o
-3 24 4 64.555 70.242 3.838 107.929 o
-3 24 5 291.440 291.716 7.172 22.896 o
-3 24 6 27.502 27.334 2.092 347.938 o
-3 24 7 141.019 140.626 5.645 46.700 o
-3 24 8 10.092 17.043 2.845 241.270 o
-3 25 -2 125.983 146.853 7.767 29.180 o
-3 25 -1 105.932 96.360 6.463 42.074 o
-3 25 0 2.788 3.584 2.159 440.492 o
-3 25 1 95.404 92.796 4.504 75.536 o
-3 25 2 0.344 2.214 2.080 485.919 o
-3 25 3 10.964 8.312 2.355 347.107 o
-3 25 4 7.098 11.202 2.495 317.002 o
-2 0 0 4511.680 4588.500 46.070 0.249 o
-2 0 2 8201.350 7860.240 64.428 0.088 o
-2 0 4 32793.900 33087.600 315.577 0.005 o
-2 0 6 5514.070 5688.330 49.758 0.176 o
-2 0 8 7878.440 7804.340 77.796 0.085 o
-2 0 10 7.556 6.301 6.036 57.789 o
-2 0 12 15247.500 15314.100 138.180 0.024 o
-2 0 14 2232.330 2202.120 58.046 0.428 o
-2 0 16 1529.130 1532.380 34.046 1.095 o
-2 0 18 565.289 575.015 14.218 6.445 o
-2 0 20 10.001 12.970 4.038 125.638 o
-2 0 22 205.702 197.780 9.313 19.302 o
-2 1 -1 6857.080 7173.490 46.009 0.125 o
-2 1 0 211.648 211.135 10.290 16.258 o
-2 1 1 11442.700 11666.100 69.105 0.047 o
-2 1 2 27706.700 28508.900 93.022 0.009 o
-2 1 3 609.842 692.564 14.100 5.986 o
-2 1 4 2230.320 2163.550 31.613 0.825 o
-2 1 5 14588.100 14884.400 47.966 0.031 o
-2 1 6 4853.820 4863.720 27.835 0.263 o
-2 1 7 508.432 522.588 8.621 11.730 o
-2 1 8 7655.410 7555.470 174.873 0.044 o
-2 1 9 136.687 158.404 9.080 22.041 o
-2 1 10 13.245 12.014 9.253 24.649 o
-2 1 11 439.384 451.711 16.313 6.092 o
-2 1 12 1246.110 1208.220 27.657 1.652 o
-2 1 13 1798.670 1776.480 35.300 0.923 o
-2 1 14 44.340 47.821 5.821 57.521 o
-2 1 15 265.831 267.054 12.084 11.701 o
-2 1 16 15.734 27.779 4.858 85.837 o
-2 1 17 1045.200 1088.670 11.096 4.111 o
-2 1 18 137.998 138.481 5.441 49.562 o
-2 1 19 442.558 448.530 9.085 12.805 o
-2 1 20 158.294 153.659 5.591 45.035 o
-2 1 21 35.621 39.611 3.942 118.366 o
-2 1 22 47.028 47.955 4.144 104.050 o
-2 1 23 157.267 159.447 6.679 35.007 o
-2 2 -1 202.400 220.275 10.745 15.210 o
-2 2 0 8343.940 8373.090 64.367 0.084 o
-2 2 1 3667.650 3709.810 38.725 0.370 o
-2 2 2 399.815 415.779 12.745 9.100 o
-2 2 3 4539.850 4672.350 48.732 0.239 o
-2 2 4 205.948 228.013 9.201 19.343 o
-2 2 5 189.712 193.161 4.833 47.511 o
-2 2 6 5169.320 5136.610 41.699 0.213 o
-2 2 7 9.933 15.078 2.468 314.308 o
-2 2 8 691.393 655.299 18.326 4.162 o
-2 2 9 117.746 117.648 8.109 27.864 o
-2 2 10 1423.310 1424.580 27.029 1.504 o
-2 2 11 1994.800 1966.630 33.572 0.881 o
-2 2 12 113.651 118.211 12.047 13.695 o
-2 2 13 0.105 3.925 3.557 167.307 o
-2 2 14 1983.390 1969.430 30.845 0.953 o
-2 2 15 5650.030 5636.730 65.105 0.151 o
-2 2 16 23.641 25.858 5.031 79.343 o
-2 2 17 43.142 46.344 3.078 170.326 o
-2 2 18 879.427 898.022 14.372 4.342 o
-2 2 19 0.987 1.367 3.102 219.837 o
-2 2 20 178.704 182.097 7.796 26.481 o
-2 2 21 787.926 796.032 15.810 4.428 o
-2 2 22 31.698 32.903 3.828 127.227 o
-2 2 23 13.737 14.441 2.677 266.311 o
-2 3 -1 25369.200 26005.800 211.893 0.009 o
-2 3 0 2025.480 2097.950 30.222 0.932 o
-2 3 1 169.677 164.030 9.128 21.076 o
-2 3 2 550.265 585.503 8.571 10.695 o
-2 3 3 913.851 920.497 18.510 3.304 o
-2 3 4 1157.960 1172.370 13.065 3.328 o
-2 3 5 204.317 220.379 6.784 30.084 o
-2 3 6 14399.000 14500.000 125.573 0.027 o
-2 3 7 11.818 16.730 2.630 275.978 o
-2 3 8 3450.220 3491.550 29.845 0.455 o
-2 3 9 4624.310 4680.360 76.859 0.169 o
-2 3 10 1459.000 1455.760 27.637 1.438 o
-2 3 11 214.743 228.870 11.952 12.569 o
-2 3 12 1645.280 1611.180 25.185 1.397 o
-2 3 13 81.980 81.075 6.502 43.644 o
-2 3 14 621.011 625.274 22.434 3.257 o
-2 3 15 1128.060 1177.790 33.343 1.359 o
-2 3 16 2656.940 2670.280 38.279 0.570 o
-2 3 17 12.988 15.217 2.387 326.989 o
-2 3 18 7.476 7.852 2.873 244.903 o
-2 3 19 46.533 50.225 4.490 90.658 o
-2 3 20 66.843 63.930 4.983 71.511 o
-2 3 21 238.658 250.487 8.162 21.803 o
-2 3 22 201.872 200.953 7.161 28.547 o
-2 3 23 434.334 423.887 11.981 9.551 o
-2 4 -1 12638.300 12879.000 69.043 0.040 o
-2 4 0 3954.690 4293.070 38.880 0.318 o
-2 4 1 2924.170 2983.390 31.006 0.573 o
-2 4 2 11120.000 11251.400 253.593 0.021 o
-2 4 3 0.354 1.847 1.470 964.361 o
-2 4 4 56.074 60.384 2.891 170.001 o
-2 4 5 73.087 76.391 3.988 98.326 o
-2 4 6 4515.240 4330.990 56.404 0.227 o
-2 4 7 6467.080 6492.160 51.388 0.137 o
-2 4 8 8871.950 8955.610 48.245 0.080 o
-2 4 9 57.160 59.011 4.026 104.345 o
-2 4 10 3253.980 3178.520 41.722 0.422 o
-2 4 11 783.631 787.728 21.948 3.001 o
-2 4 12 0.027 -1.089 3.925 138.227 o
-2 4 13 106.851 120.308 10.056 19.181 o
-2 4 14 2403.350 2345.630 41.324 0.601 o
-2 4 15 78.390 87.080 8.914 24.776 o
-2 4 16 168.735 172.815 10.349 17.010 o
-2 4 17 1576.370 1550.570 18.449 1.831 o
-2 4 18 31.289 30.220 3.575 144.065 o
-2 4 19 771.499 805.153 14.019 5.031 o
-2 4 20 910.946 915.137 16.183 3.792 o
-2 4 21 107.110 116.429 6.288 43.218 o
-2 4 22 304.308 314.255 8.688 17.624 o
-2 4 23 178.585 163.253 5.418 44.398 o
-2 5 -1 508.448 517.630 7.319 13.294 o
-2 5 0 6862.840 7032.340 41.034 0.130 o
-2 5 1 7373.460 7458.040 45.584 0.113 o
-2 5 2 14425.100 14451.900 84.627 0.030 o
-2 5 3 2301.290 2239.450 16.336 1.092 o
-2 5 4 53.937 50.456 2.451 218.157 o
-2 5 5 368.109 360.588 6.361 21.147 o
-2 5 6 715.499 732.405 10.320 7.049 o
-2 5 7 2437.130 2500.290 30.532 0.740 o
-2 5 8 5073.640 5009.360 45.605 0.213 o
-2 5 9 777.943 766.307 18.895 3.676 o
-2 5 10 969.239 976.592 26.358 2.065 o
-2 5 11 1151.940 1195.920 27.733 1.716 o
-2 5 12 23.458 25.487 5.509 66.832 o
-2 5 13 763.793 742.879 18.920 3.727 o
-2 5 14 377.644 379.836 30.466 2.146 o
-2 5 15 526.018 519.938 20.876 3.893 o
-2 5 16 274.092 287.060 17.179 6.380 o
-2 5 17 84.928 84.151 4.939 68.204 o
-2 5 18 0.019 4.201 3.211 204.892 o
-2 5 19 203.791 218.725 8.649 21.419 o
-2 5 20 275.494 292.253 8.539 18.994 o
-2 5 21 223.386 208.326 7.192 27.271 o
-2 5 22 142.680 136.598 5.811 44.856 o
-2 5 23 61.065 58.282 3.467 129.614 o
-2 6 -1 231.676 230.820 4.404 44.159 o
-2 6 0 3741.470 3747.490 38.394 0.362 o
-2 6 1 833.150 843.873 8.956 6.336 o
-2 6 2 9568.740 9389.900 35.077 0.074 o
-2 6 3 67.305 67.324 3.124 143.519 o
-2 6 4 1490.810 1462.300 18.711 1.955 o
-2 6 5 391.057 401.495 7.132 17.852 o
-2 6 6 4274.790 4228.060 26.527 0.334 o
-2 6 7 460.716 454.150 9.921 11.403 o
-2 6 8 157.355 168.238 9.286 20.692 o
-2 6 9 65.202 64.887 14.758 9.562 o
-2 6 10 245.687 235.400 9.630 17.213 o
-2 6 11 0.061 -0.572 2.924 248.984 o
-2 6 12 5.169 7.536 3.711 150.877 o
-2 6 13 231.724 244.181 13.562 9.967 o
-2 6 14 1008.380 1010.030 27.871 1.872 o
-2 6 15 572.666 565.628 21.718 3.545 o
-2 6 16 245.407 244.541 6.747 27.632 o
-2 6 17 633.370 647.286 12.172 6.974 o
-2 6 18 1529.220 1513.130 26.122 1.456 o
-2 6 19 1364.830 1405.360 17.812 2.213 o
-2 6 20 2.429 4.198 2.525 325.198 o
-2 6 21 234.395 249.504 8.027 22.451 o
-2 6 22 281.805 285.942 8.064 20.337 o
-2 6 23 19.574 18.239 2.263 338.586 o
-2 7 -1 4061.230 4070.970 29.287 0.353 o
-2 7 0 23.840 31.567 4.186 110.928 o
-2 7 1 3558.790 3723.550 26.448 0.443 o
-2 7 2 87.210 86.925 4.487 78.226 o
-2 7 3 1814.180 1840.600 18.180 1.493 o
-2 7 4 3411.240 3425.680 25.621 0.491 o
-2 7 5 6566.290 6538.660 51.133 0.134 o
-2 7 6 858.697 834.215 13.597 4.748 o
-2 7 7 188.612 212.613 7.956 24.834 o
-2 7 8 458.101 473.720 12.708 8.470 o
-2 7 9 17.525 20.375 4.998 81.570 o
-2 7 10 390.058 380.484 15.329 7.070 o
-2 7 11 948.655 986.636 17.554 3.338 o
-2 7 12 70.895 66.908 6.187 48.863 o
-2 7 13 27.589 29.668 5.949 57.237 o
-2 7 14 212.405 214.433 13.388 10.406 o
-2 7 15 1046.280 1032.040 43.010 0.954 o
-2 7 16 760.128 749.716 11.612 6.117 o
-2 7 17 536.070 537.547 9.939 9.920 o
-2 7 18 38.416 35.673 3.290 159.837 o
-2 7 19 152.405 166.261 6.034 40.578 o
-2 7 20 20.620 19.566 2.926 217.115 o
-2 7 21 34.793 35.595 3.422 151.925 o
-2 7 22 7.317 10.275 2.145 419.044 o
-2 7 23 2.734 5.840 2.440 345.199 o
-2 8 -1 2016.530 2007.700 20.639 1.216 o
-2 8 0 679.572 719.744 13.044 6.045 o
-2 8 1 497.522 503.618 9.389 11.178 o
-2 8 2 1992.450 2014.040 19.664 1.257 o
-2 8 3 556.826 564.061 10.888 8.759 o
-2 8 4 382.696 383.171 9.444 13.804 o
-2 8 5 5650.080 5483.540 46.293 0.180 o
-2 8 6 244.005 225.760 7.779 23.497 o
-2 8 7 4956.200 4874.260 29.924 0.252 o
-2 8 8 119.691 125.086 5.421 52.543 o
-2 8 9 289.336 301.408 10.663 13.677 o
-2 8 10 122.824 125.950 7.488 31.541 o
-2 8 11 1280.490 1236.630 27.019 1.664 o
-2 8 12 126.074 128.144 7.988 28.152 o
-2 8 13 2740.410 2815.290 45.643 0.470 o
-2 8 14 0.671 2.193 4.622 99.360 o
-2 8 15 19.659 25.342 5.563 65.968 o
-2 8 16 14.500 12.898 2.594 281.611 o
-2 8 17 129.714 130.323 4.916 58.485 o
-2 8 18 40.491 46.085 3.395 147.835 o
-2 8 19 821.504 824.555 11.857 5.479 o
-2 8 20 69.917 71.702 3.853 105.250 o
-2 8 21 213.907 216.895 6.886 29.117 o
-2 8 22 101.134 109.952 4.389 75.347 o
-2 9 -1 72.480 77.546 5.207 64.804 o
-2 9 0 4382.290 4561.410 54.122 0.234 o
-2 9 1 2414.710 2399.080 21.458 0.913 o
-2 9 2 120.950 129.963 6.520 39.457 o
-2 9 3 402.376 408.003 9.835 12.674 o
-2 9 4 146.869 149.721 6.603 36.513 o
-2 9 5 822.032 813.581 13.033 5.117 o
-2 9 6 10.367 10.155 3.142 203.257 o
-2 9 7 940.609 950.305 16.416 3.619 o
-2 9 8 747.913 743.274 12.766 5.739 o
-2 9 9 593.451 613.187 15.337 5.660 o
-2 9 10 1065.710 1023.580 20.631 2.613 o
-2 9 11 191.409 192.861 9.688 18.436 o
-2 9 12 2831.520 2844.740 36.556 0.546 o
-2 9 13 0.670 4.097 4.672 97.083 o
-2 9 14 429.781 438.377 16.319 6.149 o
-2 9 15 16.420 20.064 2.530 285.006 o
-2 9 16 0.185 4.509 2.275 404.142 o
-2 9 17 93.032 92.346 4.026 89.023 o
-2 9 18 2.095 6.730 2.067 475.695 o
-2 9 19 308.347 303.081 7.129 22.201 o
-2 9 20 199.799 197.291 5.397 40.960 o
-2 9 21 2.351 3.145 2.085 473.875 o
-2 9 22 245.329 253.256 6.635 27.967 o
-2 10 -1 8.904 10.001 3.076 212.938 o
-2 10 0 568.933 584.275 13.382 6.880 o
-2 10 1 514.802 503.786 10.534 9.792 o
-2 10 2 861.853 909.783 16.808 3.790 o
-2 10 3 77.307 86.762 7.216 36.421 o
-2 10 4 3843.870 3850.770 60.550 0.256 o
-2 10 5 144.269 146.036 6.226 40.136 o
-2 10 6 5997.740 5964.110 37.356 0.171 o
-2 10 7 0.954 10.716 3.131 212.091 o
-2 10 8 304.585 297.553 10.026 14.727 o
-2 10 9 210.525 222.406 10.667 15.273 o
-2 10 10 1259.180 1257.770 30.797 1.427 o
-2 10 11 26.362 29.247 4.787 86.376 o
-2 10 12 0.127 1.723 3.229 203.453 o
-2 10 13 39.828 47.793 8.295 29.699 o
-2 10 14 198.118 208.149 6.334 33.577 o
-2 10 15 339.782 350.009 8.528 16.770 o
-2 10 16 55.723 57.813 3.555 127.419 o
-2 10 17 754.081 763.381 9.870 6.848 o
-2 10 18 488.809 478.247 8.235 12.893 o
-2 10 19 773.941 767.454 9.640 6.783 o
-2 10 20 0.108 2.189 1.896 585.284 o
-2 10 21 68.008 66.060 3.643 115.999 o
-2 10 22 581.915 567.579 10.244 9.001 o
-2 11 -1 4481.760 4597.960 40.250 0.267 o
-2 11 0 2609.560 2595.390 29.169 0.704 o
-2 11 1 111.558 130.837 8.277 26.886 o
-2 11 2 24.908 28.206 6.769 44.856 o
-2 11 3 6.921 1.655 3.305 189.772 o
-2 11 4 1572.050 1589.840 21.300 1.655 o
-2 11 5 782.283 821.799 16.093 4.324 o
-2 11 6 1468.700 1482.230 19.609 1.908 o
-2 11 7 1636.340 1634.860 21.086 1.593 o
-2 11 8 260.889 264.770 9.058 18.180 o
-2 11 9 532.461 546.144 14.877 6.312 o
-2 11 10 4.145 15.108 5.777 62.943 o
-2 11 11 2180.480 2130.220 42.774 0.635 o
-2 11 12 29.478 31.707 5.855 58.775 o
-2 11 13 764.516 764.680 21.854 3.064 o
-2 11 14 212.405 222.172 6.413 31.795 o
-2 11 15 1152.700 1169.840 15.122 3.066 o
-2 11 16 106.880 107.646 4.922 63.398 o
-2 11 17 234.535 238.474 6.345 30.439 o
-2 11 18 118.199 120.267 4.231 74.185 o
-2 11 19 0.830 3.748 1.965 537.486 o
-2 11 20 500.908 496.743 8.870 11.764 o
-2 11 21 182.795 181.663 5.734 40.228 o
-2 12 -1 486.253 495.171 13.770 7.385 o
-2 12 0 8.179 7.175 4.347 110.015 o
-2 12 1 2563.680 2543.430 30.195 0.707 o
-2 12 2 27.898 24.596 4.273 106.701 o
-2 12 3 1464.270 1451.240 23.798 1.657 o
-2 12 4 784.450 795.284 15.890 4.418 o
-2 12 5 1487.060 1503.340 22.188 1.715 o
-2 12 6 24.638 27.131 4.508 97.110 o
-2 12 7 70.526 76.314 6.383 45.962 o
-2 12 8 74.073 83.033 6.586 43.093 o
-2 12 9 714.460 733.834 17.732 4.176 o
-2 12 10 1647.290 1640.790 49.861 0.629 o
-2 12 11 1.381 11.522 6.421 51.296 o
-2 12 12 81.314 88.245 10.278 18.951 o
-2 12 13 234.532 229.422 6.166 31.722 o
-2 12 14 228.388 228.454 7.082 27.158 o
-2 12 15 499.052 516.459 10.111 10.313 o
-2 12 16 405.900 410.964 9.283 13.438 o
-2 12 17 269.624 274.776 6.654 26.182 o
-2 12 18 52.978 52.527 3.255 148.342 o
-2 12 19 218.005 220.266 5.570 37.063 o
-2 12 20 41.280 47.807 2.725 204.901 o
-2 12 21 408.772 396.764 8.501 14.818 o
-2 13 -1 3.861 3.406 3.363 184.849 o
-2 13 0 389.523 401.443 12.986 8.993 o
-2 13 1 155.555 145.428 9.871 18.877 o
-2 13 2 1391.350 1356.030 23.641 1.767 o
-2 13 3 1563.010 1539.890 25.594 1.453 o
-2 13 4 395.342 391.181 11.810 10.250 o
-2 13 5 120.839 127.773 7.273 33.141 o
-2 13 6 66.262 62.650 6.793 41.736 o
-2 13 7 779.048 770.935 20.838 3.238 o
-2 13 8 1053.350 1040.910 24.537 2.151 o
-2 13 9 0.201 13.353 5.274 75.825 o
-2 13 10 382.714 404.261 19.830 4.625 o
-2 13 11 6.669 4.447 8.055 32.645 o
-2 13 12 384.148 399.893 8.337 15.608 o
-2 13 13 96.827 101.793 5.000 63.849 o
-2 13 14 293.348 308.787 7.983 19.917 o
-2 13 15 132.880 136.799 5.774 46.137 o
-2 13 16 233.321 256.935 7.276 25.443 o
-2 13 17 204.804 207.267 6.172 34.275 o
-2 13 18 4.761 6.402 2.076 461.559 o
-2 13 19 100.477 99.863 3.911 89.270 o
-2 13 20 44.090 43.875 2.939 182.711 o
-2 14 -1 1503.750 1482.660 25.886 1.496 o
-2 14 0 1425.560 1451.520 35.096 1.105 o
-2 14 1 90.123 99.362 9.166 23.201 o
-2 14 2 1406.970 1355.840 27.327 1.519 o
-2 14 3 1194.080 1162.540 20.501 2.352 o
-2 14 4 30.094 32.084 5.154 74.585 o
-2 14 5 353.351 346.698 14.109 8.337 o
-2 14 6 523.395 516.702 17.476 5.124 o
-2 14 7 176.116 165.791 10.428 16.737 o
-2 14 8 442.216 433.988 16.646 5.928 o
-2 14 9 27.333 29.091 5.642 63.350 o
-2 14 10 1837.330 1850.920 42.264 0.733 o
-2 14 11 1152.070 1138.330 18.909 2.612 o
-2 14 12 33.294 40.889 4.271 103.344 o
-2 14 13 691.995 715.109 12.560 6.207 o
-2 14 14 244.734 257.965 7.648 23.438 o
-2 14 15 30.119 32.006 3.508 148.998 o
-2 14 16 171.232 172.819 6.238 37.197 o
-2 14 17 259.081 261.912 6.509 27.657 o
-2 14 18 2.252 4.988 2.033 493.802 o
-2 14 19 85.908 81.570 3.566 109.088 o
-2 14 20 43.880 38.679 3.084 172.069 o
-2 15 -1 43.858 41.205 6.461 47.665 o
-2 15 0 32.904 36.928 6.288 50.956 o
-2 15 1 187.979 183.557 10.108 17.325 o
-2 15 2 32.099 51.043 9.152 24.663 o
-2 15 3 1731.590 1813.650 35.016 0.946 o
-2 15 4 984.796 1008.910 24.069 2.291 o
-2 15 5 16.068 11.432 4.343 107.923 o
-2 15 6 90.627 84.484 8.091 29.285 o
-2 15 7 1513.450 1455.900 30.297 1.276 o
-2 15 8 253.486 236.833 12.847 10.800 o
-2 15 9 1.424 3.847 4.455 106.583 o
-2 15 10 239.668 230.904 7.004 26.980 o
-2 15 11 29.774 31.539 4.021 117.495 o
-2 15 12 195.713 204.900 8.090 24.120 o
-2 15 13 0.341 0.706 2.861 259.348 o
-2 15 14 113.916 116.048 5.195 57.142 o
-2 15 15 615.647 618.741 11.303 7.723 o
-2 15 16 17.229 23.187 2.632 262.841 o
-2 15 17 56.400 55.513 3.635 123.356 o
-2 15 18 35.276 38.004 2.813 206.619 o
-2 15 19 3.351 4.419 1.439 934.500 o
-2 16 -1 12.816 8.076 4.127 120.336 o
-2 16 0 1618.140 1568.940 37.096 0.954 o
-2 16 1 811.831 811.051 22.121 2.911 o
-2 16 2 1133.300 1204.200 33.838 1.323 o
-2 16 3 1260.400 1238.360 34.680 1.222 o
-2 16 4 1.739 3.094 6.509 50.115 o
-2 16 5 608.660 620.785 29.662 2.075 o
-2 16 6 25.865 25.704 6.170 53.639 o
-2 16 7 36.751 36.772 6.625 45.957 o
-2 16 8 1138.580 1154.220 15.860 3.014 o
-2 16 9 89.737 98.571 5.729 52.546 o
-2 16 10 171.737 175.033 6.927 32.024 o
-2 16 11 117.357 126.396 5.240 55.377 o
-2 16 12 153.819 152.259 5.977 41.557 o
-2 16 13 1.934 2.195 2.709 285.625 o
-2 16 14 227.614 225.806 7.152 26.910 o
-2 16 15 48.260 50.568 3.832 117.551 o
-2 16 16 265.343 272.537 6.745 26.044 o
-2 16 17 448.237 446.954 8.501 13.557 o
-2 16 18 187.743 185.198 4.615 50.590 o
-2 17 -1 853.184 831.356 28.153 2.021 o
-2 17 0 1717.780 1704.990 33.119 1.028 o
-2 17 1 10.195 19.396 5.718 63.598 o
-2 17 2 79.013 88.222 11.173 16.204 o
-2 17 3 827.786 839.261 38.380 1.234 o
-2 17 4 38.059 29.529 7.641 35.074 o
-2 17 5 20.325 35.032 17.125 7.221 o
-2 17 6 84.941 91.200 4.936 67.707 o
-2 17 7 35.225 39.277 3.348 156.184 o
-2 17 8 116.413 118.705 6.678 38.583 o
-2 17 9 120.240 132.214 6.420 40.402 o
-2 17 10 1577.630 1596.610 18.007 1.831 o
-2 17 11 610.075 640.446 10.243 8.371 o
-2 17 12 131.488 130.231 5.009 56.809 o
-2 17 13 179.947 188.775 6.539 33.862 o
-2 17 14 51.615 54.054 3.836 115.514 o
-2 17 15 61.373 58.233 3.312 138.314 o
-2 17 16 214.705 215.614 5.280 39.725 o
-2 17 17 71.768 74.453 3.446 121.857 o
-2 17 18 0.451 -2.729 3.835 144.626 o
-2 18 -1 1.355 6.666 2.729 279.336 o
-2 18 0 891.732 901.942 13.627 4.482 o
-2 18 1 19.055 16.810 2.895 224.258 o
-2 18 2 1058.550 1065.880 15.636 3.326 o
-2 18 3 518.329 501.028 10.188 10.101 o
-2 18 4 842.259 813.348 12.370 5.237 o
-2 18 5 193.403 190.094 7.677 26.405 o
-2 18 6 1667.410 1689.910 25.466 1.347 o
-2 18 7 106.662 96.349 6.235 44.565 o
-2 18 8 2365.270 2359.520 26.739 0.846 o
-2 18 9 9.116 10.586 2.824 249.579 o
-2 18 10 282.803 294.568 7.762 21.141 o
-2 18 11 235.482 238.844 6.188 31.253 o
-2 18 12 491.265 510.452 8.098 12.732 o
-2 18 13 0.804 -1.102 1.943 559.608 o
-2 18 14 0.125 -0.682 1.947 561.059 o
-2 18 15 149.714 139.229 4.630 59.281 o
-2 18 16 19.398 16.275 2.015 411.493 o
-2 18 17 95.164 95.536 3.891 92.068 o
-2 19 -1 845.620 856.118 14.715 4.442 o
-2 19 0 62.355 56.466 4.561 84.385 o
-2 19 1 124.097 135.163 6.844 36.211 o
-2 19 2 253.600 266.440 8.856 18.911 o
-2 19 3 0.574 1.724 3.008 233.946 o
-2 19 4 144.457 149.146 6.891 34.371 o
-2 19 5 6.862 5.482 3.275 191.958 o
-2 19 6 304.532 305.503 9.987 14.743 o
-2 19 7 93.878 99.217 6.629 40.969 o
-2 19 8 665.685 678.354 15.700 5.095 o
-2 19 9 27.696 32.608 3.423 156.580 o
-2 19 10 976.717 989.111 12.663 4.236 o
-2 19 11 125.139 130.725 4.791 61.175 o
-2 19 12 1817.790 1836.720 15.040 1.609 o
-2 19 13 274.703 277.154 6.374 27.092 o
-2 19 14 53.055 50.538 3.171 154.743 o
-2 19 15 8.707 7.946 1.803 569.099 o
-2 19 16 1.468 0.927 1.932 559.626 o
-2 20 -1 750.878 790.270 13.124 5.470 o
-2 20 0 106.550 111.840 5.762 49.860 o
-2 20 1 165.352 175.718 7.566 28.347 o
-2 20 2 25.294 26.709 3.418 160.004 o
-2 20 3 29.679 23.270 3.332 165.632 o
-2 20 4 327.480 319.743 9.544 15.138 o
-2 20 5 7.178 6.561 3.640 156.020 o
-2 20 6 250.386 254.007 11.149 13.547 o
-2 20 7 163.097 166.375 9.299 20.549 o
-2 20 8 494.510 468.191 11.844 8.955 o
-2 20 9 112.032 106.831 4.907 62.968 o
-2 20 10 221.596 213.963 6.420 31.456 o
-2 20 11 102.567 101.629 4.405 75.534 o
-2 20 12 62.302 65.815 3.506 125.193 o
-2 20 13 67.777 69.075 3.821 107.745 o
-2 20 14 8.035 6.596 1.857 548.067 o
-2 20 15 2.120 3.825 1.841 601.741 o
-2 21 -1 506.396 518.257 9.365 10.982 o
-2 21 0 33.472 34.677 3.673 135.536 o
-2 21 1 1271.240 1265.550 18.574 2.372 o
-2 21 2 1.003 5.041 3.403 181.775 o
-2 21 3 352.076 344.055 10.235 13.256 o
-2 21 4 465.305 468.485 10.873 10.182 o
-2 21 5 19.053 26.007 5.295 72.521 o
-2 21 6 318.530 336.082 10.957 12.562 o
-2 21 7 86.056 89.364 5.429 58.225 o
-2 21 8 60.456 58.634 4.187 97.188 o
-2 21 9 9.360 8.367 2.508 312.416 o
-2 21 10 0.276 2.825 2.130 462.858 o
-2 21 11 204.933 198.430 5.733 37.764 o
-2 21 12 57.410 56.792 3.141 152.013 o
-2 21 13 6.421 9.917 2.021 470.768 o
-2 21 14 4.730 10.493 3.926 134.810 o
-2 22 -1 92.000 94.207 4.301 81.278 o
-2 22 0 47.537 49.029 3.310 148.870 o
-2 22 1 527.985 552.953 11.331 8.721 o
-2 22 2 207.572 218.654 7.648 25.488 o
-2 22 3 37.649 46.515 5.254 70.172 o
-2 22 4 45.443 48.709 4.715 83.663 o
-2 22 5 22.782 18.836 2.890 219.969 o
-2 22 6 4.425 3.218 2.269 396.031 o
-2 22 7 59.518 61.550 3.723 116.511 o
-2 22 8 51.341 46.367 3.252 151.459 o
-2 22 9 81.370 77.815 3.768 103.583 o
-2 22 10 5.657 8.535 1.728 632.875 o
-2 22 11 1.060 1.548 1.600 810.072 o
-2 22 12 183.828 194.393 5.741 39.561 o
-2 23 -1 440.121 462.925 9.662 11.954 o
-2 23 0 994.097 1024.080 12.634 4.119 o
-2 23 1 460.934 470.621 9.726 11.525 o
-2 23 2 479.723 471.564 10.827 10.057 o
-2 23 3 137.147 149.138 6.631 36.880 o
-2 23 4 14.421 16.246 3.537 158.819 o
-2 23 5 110.354 111.152 5.097 59.540 o
-2 23 6 16.194 16.826 2.207 363.415 o
-2 23 7 34.466 36.707 2.708 220.638 o
-2 23 8 22.417 20.743 2.366 306.321 o
-2 23 9 41.443 42.508 2.508 233.430 o
-2 23 10 355.556 341.503 6.858 20.614 o
-2 23 11 0.018 0.995 3.109 219.809 o
-2 24 -1 3.788 7.150 2.429 344.597 o
-2 24 0 91.567 104.166 5.208 60.550 o
-2 24 1 0.274 2.490 2.271 408.185 o
-2 24 2 339.672 350.389 9.151 15.430 o
-2 24 3 2.172 5.077 2.343 375.853 o
-2 24 4 136.798 135.274 5.337 51.209 o
-2 24 5 0.512 0.752 2.027 513.941 o
-2 24 6 4.997 7.557 2.031 477.675 o
-2 24 7 32.908 31.208 2.557 246.393 o
-2 24 8 21.166 18.154 1.979 413.169 o
-2 25 -1 136.490 130.703 4.358 66.849 o
-2 25 0 642.002 622.556 10.573 7.950 o
-2 25 1 111.025 108.613 4.682 67.275 o
-2 25 2 26.998 28.093 2.723 232.693 o
-2 25 3 116.744 116.815 5.360 54.217 o
-2 25 4 21.972 21.275 2.769 236.323 o
-2 25 5 63.728 63.019 5.200 67.051 o
-2 25 6 30.007 25.205 4.693 89.331 o
-1 0 1 10419.400 10518.900 104.953 0.048 o
-1 0 3 87206.500 82910.500 221.581 0.001 o
-1 0 5 41650.200 42801.000 225.262 0.004 o
-1 0 7 6542.270 6720.700 54.735 0.130 o
-1 0 9 682.229 759.658 24.766 2.653 o
-1 0 11 14435.900 14483.500 120.835 0.027 o
-1 0 13 919.144 898.092 23.852 2.452 o
-1 0 15 493.590 487.517 18.794 4.703 o
-1 0 17 0.896 -0.033 2.831 264.466 o
-1 0 19 293.861 279.212 14.530 8.446 o
-1 0 21 667.660 686.740 19.141 3.945 o
-1 0 23 3.774 5.186 2.602 303.665 o
-1 1 0 1256.840 1293.750 15.279 2.709 o
-1 1 1 33560.700 32369.700 505.415 0.004 o
-1 1 2 12666.100 12907.300 39.658 0.042 o
-1 1 3 1121.580 1146.840 14.174 3.298 o
-1 1 4 1996.940 2113.740 19.349 1.232 o
-1 1 5 2540.960 2780.450 25.421 0.748 o
-1 1 6 27081.600 27173.800 147.857 0.009 o
-1 1 7 11164.300 11298.500 50.288 0.052 o
-1 1 8 3.107 4.045 2.790 266.948 o
-1 1 9 2825.800 2803.140 33.208 0.586 o
-1 1 10 10342.500 10380.000 68.241 0.057 o
-1 1 11 2502.360 2390.510 82.003 0.245 o
-1 1 12 120.080 118.206 7.672 30.529 o
-1 1 13 40.927 45.751 6.278 50.326 o
-1 1 14 2431.570 2439.190 32.888 0.712 o
-1 1 15 213.601 200.734 8.732 21.094 o
-1 1 16 341.993 341.558 11.588 11.315 o
-1 1 17 26.710 24.063 2.290 309.828 o
-1 1 18 271.909 282.799 8.225 20.159 o
-1 1 19 91.123 92.181 5.329 59.213 o
-1 1 20 109.233 121.305 6.798 37.811 o
-1 1 21 5.590 8.812 2.829 253.847 o
-1 1 22 78.745 76.712 4.345 85.108 o
-1 1 23 51.343 50.179 3.040 165.913 o
-1 2 0 3774.050 3766.310 44.789 0.329 o
-1 2 1 1223.370 1299.080 12.838 3.039 o
-1 2 2 2821.350 2982.880 20.305 0.699 o
-1 2 3 7274.530 7090.190 59.023 0.109 o
-1 2 4 170.662 171.299 4.481 55.640 o
-1 2 5 126.342 139.046 6.297 40.969 o
-1 2 6 183.059 193.314 7.827 25.972 o
-1 2 7 373.691 384.731 7.861 16.994 o
-1 2 8 2449.740 2453.790 39.853 0.604 o
-1 2 9 68.889 71.422 5.979 51.851 o
-1 2 10 2883.320 2971.890 36.911 0.524 o
-1 2 11 267.046 264.735 9.667 16.454 o
-1 2 12 1235.910 1257.050 21.706 2.124 o
-1 2 13 330.544 326.774 11.732 11.306 o
-1 2 14 469.888 466.734 14.698 6.918 o
-1 2 15 1272.870 1303.120 21.510 2.074 o
-1 2 16 1033.420 1051.000 19.970 2.731 o
-1 2 17 306.569 292.432 6.241 25.680 o
-1 2 18 0.245 5.730 2.677 292.317 o
-1 2 19 241.271 257.761 8.813 19.438 o
-1 2 20 2839.810 2888.810 32.311 0.584 o
-1 2 21 5.149 7.995 3.135 209.225 o
-1 2 22 121.084 119.536 5.227 55.540 o
-1 2 23 168.396 155.272 5.638 43.531 o
-1 3 0 26.130 27.354 3.933 124.168 o
-1 3 1 3988.090 4064.850 48.748 0.287 o
-1 3 2 44547.700 45260.900 155.856 0.003 o
-1 3 3 3212.120 3215.570 42.242 0.421 o
-1 3 4 6152.250 6338.200 114.501 0.085 o
-1 3 5 35.511 31.018 3.597 140.414 o
-1 3 6 16179.300 16384.500 76.724 0.025 o
-1 3 7 276.889 295.319 7.960 20.674 o
-1 3 8 241.291 234.949 9.269 18.312 o
-1 3 9 11573.000 11572.600 67.444 0.047 o
-1 3 10 4018.430 4115.260 34.971 0.335 o
-1 3 11 150.497 143.141 7.339 31.034 o
-1 3 12 591.788 580.963 18.093 4.594 o
-1 3 13 1979.640 1954.480 33.198 0.897 o
-1 3 14 4.687 4.192 4.647 97.458 o
-1 3 15 1104.370 1121.500 19.987 2.566 o
-1 3 16 567.016 557.423 17.230 5.031 o
-1 3 17 2970.980 2921.200 27.550 0.602 o
-1 3 18 518.939 538.282 11.191 8.987 o
-1 3 19 397.737 408.342 10.737 11.468 o
-1 3 20 80.291 89.256 5.681 54.656 o
-1 3 21 161.737 164.237 6.750 34.090 o
-1 3 22 88.141 96.037 5.869 50.781 o
-1 3 23 430.061 414.874 9.567 12.592 o
-1 4 0 5516.330 5710.020 55.839 0.167 o
-1 4 1 24013.100 24112.400 107.685 0.011 o
-1 4 2 12393.600 12752.500 356.017 0.012 o
-1 4 3 821.201 893.403 33.587 1.533 o
-1 4 4 260.537 252.768 13.668 9.635 o
-1 4 5 2224.030 2197.270 17.470 1.123 o
-1 4 6 216.457 211.565 7.111 27.918 o
-1 4 7 5141.020 5147.570 64.024 0.173 o
-1 4 8 80.095 83.203 4.992 67.851 o
-1 4 9 4943.570 4908.760 35.332 0.242 o
-1 4 10 230.838 225.281 6.445 30.462 o
-1 4 11 742.630 735.488 15.997 4.620 o
-1 4 12 1271.280 1263.270 21.752 2.077 o
-1 4 13 163.642 167.925 8.740 22.732 o
-1 4 14 9.888 13.621 4.778 90.657 o
-1 4 15 86.209 80.444 8.599 26.373 o
-1 4 16 32.902 36.729 7.052 40.966 o
-1 4 17 1.865 4.721 2.424 352.885 o
-1 4 18 397.592 407.456 11.266 10.797 o
-1 4 19 230.563 241.752 7.711 23.967 o
-1 4 20 2.579 6.453 3.253 197.099 o
-1 4 21 624.375 619.511 13.279 6.514 o
-1 4 22 2.872 4.518 2.668 291.155 o
-1 4 23 60.091 57.648 3.551 125.713 o
-1 5 0 9681.610 10079.500 153.936 0.040 o
-1 5 1 4807.280 5145.070 55.048 0.202 o
-1 5 2 2198.740 2226.240 59.410 0.417 o
-1 5 3 246.282 273.142 11.571 12.711 o
-1 5 4 190.408 191.274 4.957 46.286 o
-1 5 5 121.917 130.897 4.958 58.882 o
-1 5 6 354.208 350.407 8.857 15.742 o
-1 5 7 1294.600 1328.850 21.995 1.996 o
-1 5 8 9883.630 9916.420 62.786 0.063 o
-1 5 9 1972.170 2006.920 29.950 0.975 o
-1 5 10 264.209 276.497 8.150 20.712 o
-1 5 11 27.230 34.590 5.584 64.347 o
-1 5 12 582.798 578.859 18.932 4.329 o
-1 5 13 160.946 167.270 11.249 14.835 o
-1 5 14 62.441 66.757 7.729 33.011 o
-1 5 15 1254.400 1264.260 49.249 0.717 o
-1 5 16 787.861 805.791 26.046 2.337 o
-1 5 17 2079.370 2081.060 29.621 0.931 o
-1 5 18 189.852 198.153 8.572 22.358 o
-1 5 19 104.132 111.955 4.950 62.966 o
-1 5 20 139.005 141.986 6.550 37.682 o
-1 5 21 6.294 5.595 3.229 197.674 o
-1 5 22 0.203 1.345 2.554 324.749 o
-1 5 23 40.205 41.146 2.976 183.783 o
-1 6 0 74.183 71.885 4.426 84.277 o
-1 6 1 8172.650 8175.240 137.920 0.054 o
-1 6 2 883.293 862.009 31.842 1.648 o
-1 6 3 41.970 32.460 2.607 226.666 o
-1 6 4 761.214 757.593 10.295 6.635 o
-1 6 5 509.247 529.565 10.178 10.052 o
-1 6 6 1572.100 1572.270 24.754 1.479 o
-1 6 7 194.779 175.168 8.994 20.894 o
-1 6 8 6929.610 6974.930 59.325 0.116 o
-1 6 9 823.321 852.393 16.311 4.096 o
-1 6 10 768.535 787.641 16.464 4.313 o
-1 6 11 1764.480 1774.860 25.798 1.253 o
-1 6 12 3822.270 3853.850 49.135 0.303 o
-1 6 13 332.332 340.012 15.540 7.252 o
-1 6 14 6.498 6.696 4.243 115.868 o
-1 6 15 21.863 17.175 4.611 94.593 o
-1 6 16 472.573 486.059 9.345 11.710 o
-1 6 17 607.678 637.180 13.765 6.303 o
-1 6 18 353.152 355.551 8.464 16.542 o
-1 6 19 88.206 96.419 4.500 76.715 o
-1 6 20 110.341 111.709 4.982 61.495 o
-1 6 21 11.161 7.563 2.840 246.227 o
-1 6 22 0.244 1.252 1.906 581.142 o
-1 6 23 35.303 40.528 3.255 163.085 o
-1 7 0 0.452 3.185 1.773 661.326 o
-1 7 1 1315.590 1297.530 13.638 2.759 o
-1 7 2 11.617 9.222 2.624 283.119 o
-1 7 3 2059.810 2035.750 31.337 0.904 o
-1 7 4 217.271 218.398 5.630 36.767 o
-1 7 5 7.740 8.448 2.182 407.913 o
-1 7 6 640.842 660.652 11.028 7.526 o
-1 7 7 2328.180 2276.620 33.119 0.754 o
-1 7 8 3998.170 3970.230 47.801 0.293 o
-1 7 9 37.274 35.447 5.174 72.925 o
-1 7 10 3851.880 3766.150 44.528 0.324 o
-1 7 11 1943.440 1964.980 33.556 0.897 o
-1 7 12 248.749 251.622 10.727 14.431 o
-1 7 13 8.884 16.481 6.434 50.614 o
-1 7 14 206.078 221.943 13.552 10.201 o
-1 7 15 16.922 22.907 4.763 89.317 o
-1 7 16 621.087 633.823 10.575 8.081 o
-1 7 17 84.251 88.562 4.804 70.939 o
-1 7 18 357.275 359.246 7.915 17.628 o
-1 7 19 22.823 19.390 2.610 261.206 o
-1 7 20 0.027 1.057 2.104 478.890 o
-1 7 21 43.537 43.446 3.293 154.125 o
-1 7 22 0.208 4.521 1.916 565.667 o
-1 8 0 3051.170 3001.210 24.632 0.603 o
-1 8 1 7727.700 7429.350 50.381 0.104 o
-1 8 2 9.968 13.662 2.274 365.444 o
-1 8 3 0.057 -0.998 3.073 225.356 o
-1 8 4 1188.020 1174.330 17.196 2.728 o
-1 8 5 2290.340 2242.320 19.872 1.029 o
-1 8 6 3995.570 3942.080 30.902 0.360 o
-1 8 7 1423.940 1434.090 25.794 1.572 o
-1 8 8 8327.210 8476.880 61.597 0.084 o
-1 8 9 16.838 19.443 4.300 108.846 o
-1 8 10 3234.860 3228.380 41.919 0.420 o
-1 8 11 3.670 5.647 4.689 95.783 o
-1 8 12 436.083 425.677 14.049 7.678 o
-1 8 13 17.369 15.709 4.683 92.799 o
-1 8 14 141.365 142.891 11.317 15.000 o
-1 8 15 2693.010 2680.220 38.658 0.559 o
-1 8 16 942.255 973.809 13.949 4.102 o
-1 8 17 171.471 186.228 6.611 33.921 o
-1 8 18 206.347 205.428 6.113 34.639 o
-1 8 19 3.983 1.925 2.196 425.245 o
-1 8 20 12.123 9.496 2.258 369.618 o
-1 8 21 94.552 93.655 4.343 79.661 o
-1 8 22 87.546 82.482 4.174 87.347 o
-1 9 0 393.491 404.875 8.275 15.463 o
-1 9 1 18.197 19.450 3.567 153.692 o
-1 9 2 1661.440 1627.360 16.337 1.815 o
-1 9 3 659.419 685.124 13.469 6.050 o
-1 9 4 3801.850 3816.420 34.928 0.369 o
-1 9 5 4781.870 4651.030 41.859 0.244 o
-1 9 6 467.240 467.629 10.074 11.049 o
-1 9 7 599.515 604.207 11.929 7.505 o
-1 9 8 239.111 235.916 9.276 18.328 o
-1 9 9 432.636 421.978 12.695 8.871 o
-1 9 10 839.488 865.481 22.536 2.765 o
-1 9 11 232.341 231.645 12.424 11.614 o
-1 9 12 128.045 147.620 10.473 17.373 o
-1 9 13 17.469 27.500 10.546 18.924 o
-1 9 14 39.079 49.874 7.433 36.610 o
-1 9 15 285.276 285.975 6.382 26.313 o
-1 9 16 540.966 539.857 10.451 9.396 o
-1 9 17 1754.400 1735.290 19.094 1.547 o
-1 9 18 1.646 5.111 2.512 329.101 o
-1 9 19 60.661 62.289 3.471 128.638 o
-1 9 20 25.128 24.038 2.398 291.527 o
-1 9 21 131.995 132.323 4.770 60.355 o
-1 9 22 12.140 9.501 1.964 471.194 o
-1 10 0 1504.430 1533.820 20.304 1.801 o
-1 10 1 20.130 25.361 3.655 144.710 o
-1 10 2 1887.420 1881.780 22.853 1.259 o
-1 10 3 7097.320 7044.190 48.631 0.120 o
-1 10 4 401.957 402.054 10.461 11.827 o
-1 10 5 558.810 550.216 11.219 8.547 o
-1 10 6 2009.420 2037.630 63.630 0.396 o
-1 10 7 658.949 669.038 20.243 3.685 o
-1 10 8 1151.220 1122.060 20.316 2.459 o
-1 10 9 54.994 44.879 5.992 53.827 o
-1 10 10 322.185 352.893 14.967 7.729 o
-1 10 11 680.848 647.440 20.934 3.493 o
-1 10 12 1041.920 973.662 26.654 1.976 o
-1 10 13 233.036 231.653 14.009 9.450 o
-1 10 14 1017.400 1009.130 17.133 3.237 o
-1 10 15 383.661 380.174 8.711 15.120 o
-1 10 16 83.711 80.113 4.248 86.398 o
-1 10 17 42.904 46.434 3.442 143.237 o
-1 10 18 92.101 88.534 4.296 82.028 o
-1 10 19 986.181 1001.560 11.649 4.393 o
-1 10 20 71.965 76.308 3.648 112.182 o
-1 10 21 654.619 643.102 9.345 8.514 o
-1 10 22 164.062 163.850 7.969 26.411 o
-1 11 0 1372.750 1377.400 20.720 1.989 o
-1 11 1 241.856 221.411 7.360 25.437 o
-1 11 2 1031.820 1025.130 15.501 3.465 o
-1 11 3 265.584 272.839 7.673 22.368 o
-1 11 4 1119.100 1128.370 20.063 2.530 o
-1 11 5 129.432 119.852 7.013 34.944 o
-1 11 6 440.964 431.336 12.842 8.638 o
-1 11 7 266.869 251.717 13.263 10.095 o
-1 11 8 187.008 172.675 11.360 14.283 o
-1 11 9 5049.500 4918.790 79.251 0.151 o
-1 11 10 45.089 37.822 6.804 43.271 o
-1 11 11 631.030 619.012 20.957 3.599 o
-1 11 12 71.301 64.807 8.660 26.531 o
-1 11 13 1705.950 1707.590 30.555 1.121 o
-1 11 14 824.961 807.138 10.934 5.823 o
-1 11 15 270.340 264.613 7.542 22.823 o
-1 11 16 1478.940 1496.550 16.038 2.131 o
-1 11 17 44.726 50.284 3.440 141.391 o
-1 11 18 806.421 795.801 10.166 6.249 o
-1 11 19 0.164 0.970 1.792 657.883 o
-1 11 20 101.653 101.429 4.104 83.348 o
-1 11 21 518.970 503.199 7.701 12.772 o
-1 12 0 3075.680 2963.420 47.855 0.408 o
-1 12 1 1198.530 1178.100 17.169 2.709 o
-1 12 2 160.596 176.929 7.146 31.082 o
-1 12 3 31.899 27.594 3.976 119.839 o
-1 12 4 3384.350 3374.940 37.693 0.423 o
-1 12 5 177.347 167.472 11.645 13.799 o
-1 12 6 2276.850 2261.590 30.192 0.825 o
-1 12 7 117.412 125.030 7.790 29.727 o
-1 12 8 6.689 4.676 3.519 167.254 o
-1 12 9 12.240 10.021 3.723 146.456 o
-1 12 10 17.590 22.326 4.548 97.439 o
-1 12 11 679.985 645.404 22.162 3.217 o
-1 12 12 259.206 257.930 14.711 8.490 o
-1 12 13 272.520 259.345 6.134 28.784 o
-1 12 14 266.768 282.305 7.719 22.004 o
-1 12 15 30.046 30.937 3.240 171.041 o
-1 12 16 152.671 147.510 5.011 52.866 o
-1 12 17 2.211 1.842 2.228 419.228 o
-1 12 18 46.855 53.606 3.153 159.182 o
-1 12 19 3.593 6.204 1.901 550.518 o
-1 12 20 475.602 464.823 7.173 14.761 o
-1 12 21 40.336 36.010 3.960 116.463 o
-1 13 0 1733.710 1735.410 25.813 1.281 o
-1 13 1 1.576 -0.060 3.437 179.347 o
-1 13 2 696.112 672.877 12.974 6.114 o
-1 13 3 220.827 216.741 8.672 20.923 o
-1 13 4 314.750 324.207 12.766 10.100 o
-1 13 5 553.413 547.296 20.831 3.833 o
-1 13 6 645.584 634.982 18.374 4.288 o
-1 13 7 962.958 951.393 28.051 1.909 o
-1 13 8 1198.970 1178.750 24.072 1.988 o
-1 13 9 103.227 99.608 7.937 29.676 o
-1 13 10 30.515 43.699 6.255 51.407 o
-1 13 11 1025.660 976.315 27.781 1.880 o
-1 13 12 503.554 520.097 11.269 9.149 o
-1 13 13 179.494 193.902 6.893 31.373 o
-1 13 14 266.245 259.681 7.361 23.749 o
-1 13 15 215.008 216.601 6.738 29.895 o
-1 13 16 96.874 98.673 4.514 74.420 o
-1 13 17 4.280 3.927 2.227 409.836 o
-1 13 18 233.193 242.024 5.553 35.145 o
-1 13 19 42.036 41.005 2.452 240.917 o
-1 13 20 6.895 6.730 1.528 781.132 o
-1 14 0 36.341 31.988 5.271 70.801 o
-1 14 1 237.175 256.669 11.380 13.244 o
-1 14 2 0.424 10.666 3.906 137.562 o
-1 14 3 7.039 10.346 4.039 126.838 o
-1 14 4 0.220 0.283 3.734 152.560 o
-1 14 5 1611.750 1623.160 33.588 1.065 o
-1 14 6 955.715 882.308 22.430 2.615 o
-1 14 7 926.332 916.565 23.237 2.516 o
-1 14 8 26.117 41.756 8.421 29.188 o
-1 14 9 17.305 19.443 5.938 58.575 o
-1 14 10 419.156 429.412 13.893 7.891 o
-1 14 11 517.486 512.461 9.985 10.243 o
-1 14 12 17.840 25.191 3.861 131.833 o
-1 14 13 62.645 65.594 5.993 52.380 o
-1 14 14 251.677 253.915 8.568 20.002 o
-1 14 15 279.570 274.999 8.671 18.725 o
-1 14 16 34.268 39.924 3.109 176.596 o
-1 14 17 138.738 134.744 4.870 57.594 o
-1 14 18 38.549 39.017 2.489 242.424 o
-1 14 19 298.401 277.403 5.044 31.793 o
-1 14 20 0.249 1.138 2.502 338.459 o
-1 15 0 307.457 301.145 12.813 10.189 o
-1 15 1 2517.970 2532.100 31.332 0.704 o
-1 15 2 67.627 68.224 7.040 38.933 o
-1 15 3 239.854 238.430 15.272 8.076 o
-1 15 4 549.863 557.704 17.730 4.880 o
-1 15 5 51.616 58.896 6.853 41.894 o
-1 15 6 18.501 20.231 5.239 74.416 o
-1 15 7 55.356 60.024 10.937 17.208 o
-1 15 8 356.507 383.415 16.048 6.701 o
-1 15 9 59.058 70.533 8.250 29.278 o
-1 15 10 44.117 51.283 3.889 116.053 o
-1 15 11 0.037 3.604 2.801 269.102 o
-1 15 12 646.085 625.728 14.525 5.775 o
-1 15 13 53.928 50.680 4.820 78.878 o
-1 15 14 519.188 531.204 12.961 7.635 o
-1 15 15 120.845 130.750 6.040 44.401 o
-1 15 16 16.141 27.166 3.052 202.275 o
-1 15 17 753.324 760.432 11.799 6.049 o
-1 15 18 23.867 26.924 2.220 328.075 o
-1 15 19 213.644 216.791 5.501 38.067 o
-1 16 0 34.559 34.541 5.044 76.849 o
-1 16 1 166.676 171.708 10.722 16.039 o
-1 16 2 5.881 3.355 4.252 115.946 o
-1 16 3 804.863 781.784 27.135 2.193 o
-1 16 4 74.433 74.036 10.405 18.671 o
-1 16 5 112.237 106.405 11.165 15.842 o
-1 16 6 45.039 26.707 9.240 24.196 o
-1 16 7 0.008 0.122 4.833 91.150 o
-1 16 8 340.495 343.710 13.489 9.030 o
-1 16 9 349.705 338.416 8.816 16.047 o
-1 16 10 287.536 287.474 8.509 18.835 o
-1 16 11 151.189 159.357 6.502 36.785 o
-1 16 12 400.962 394.137 9.820 12.822 o
-1 16 13 0.671 1.622 3.180 209.465 o
-1 16 14 28.913 28.230 3.159 180.221 o
-1 16 15 102.285 108.729 4.746 67.456 o
-1 16 16 172.971 187.941 6.239 36.556 o
-1 16 17 0.099 3.956 1.697 719.679 o
-1 16 18 669.128 645.326 12.338 6.661 o
-1 17 0 905.256 874.624 23.443 2.538 o
-1 17 1 47.456 47.926 7.375 36.903 o
-1 17 2 2419.920 2359.220 47.834 0.514 o
-1 17 3 255.334 258.156 16.772 6.756 o
-1 17 4 449.583 420.560 20.955 4.084 o
-1 17 5 710.299 720.103 27.269 2.276 o
-1 17 6 39.632 42.107 4.577 89.927 o
-1 17 7 610.101 625.492 12.629 6.939 o
-1 17 8 144.262 138.626 8.467 24.863 o
-1 17 9 378.762 380.123 10.503 12.214 o
-1 17 10 1.012 2.672 2.819 265.086 o
-1 17 11 0.503 -0.086 2.758 279.237 o
-1 17 12 55.642 52.166 3.781 117.004 o
-1 17 13 9.161 11.712 2.224 384.908 o
-1 17 14 73.760 75.527 3.966 99.070 o
-1 17 15 7.705 11.241 2.200 397.697 o
-1 17 16 274.963 274.412 6.918 24.859 o
-1 17 17 124.673 121.347 4.189 73.550 o
-1 17 18 1619.910 1542.900 21.030 1.649 o
-1 18 0 181.470 180.782 11.448 14.109 o
-1 18 1 658.463 614.372 27.302 2.352 o
-1 18 2 245.493 251.778 8.388 20.795 o
-1 18 3 1958.700 1961.120 19.916 1.287 o
-1 18 4 7.825 12.615 3.473 168.892 o
-1 18 5 1041.930 1048.570 14.559 3.572 o
-1 18 6 34.484 43.603 4.747 85.066 o
-1 18 7 1162.970 1171.080 19.596 2.490 o
-1 18 8 131.744 130.701 7.017 34.521 o
-1 18 9 1520.590 1530.320 17.876 1.937 o
-1 18 10 450.147 452.410 9.323 12.328 o
-1 18 11 123.310 132.209 5.151 55.607 o
-1 18 12 399.402 397.115 7.723 16.473 o
-1 18 13 48.976 59.040 3.435 137.237 o
-1 18 14 179.193 188.596 5.757 40.041 o
-1 18 15 15.976 18.177 2.384 318.250 o
-1 18 16 268.996 261.826 6.617 26.683 o
-1 18 17 44.956 40.917 2.767 200.148 o
-1 19 0 95.475 90.564 5.572 54.782 o
-1 19 1 610.984 615.695 11.169 7.858 o
-1 19 2 32.308 32.322 3.276 165.918 o
-1 19 3 1942.800 1942.220 23.458 1.191 o
-1 19 4 358.045 360.858 11.352 11.368 o
-1 19 5 2399.270 2422.870 30.739 0.757 o
-1 19 6 5.195 11.336 4.624 97.685 o
-1 19 7 614.739 608.390 15.786 5.384 o
-1 19 8 713.791 741.426 13.802 5.502 o
-1 19 9 24.130 27.854 3.395 162.293 o
-1 19 10 38.661 42.142 3.284 158.162 o
-1 19 11 3.512 2.988 2.263 401.151 o
-1 19 12 17.068 15.895 2.388 317.445 o
-1 19 13 582.358 627.536 10.067 8.827 o
-1 19 14 1.020 3.696 2.038 499.615 o
-1 19 15 27.581 27.763 2.428 278.170 o
-1 19 16 24.127 23.138 2.270 320.743 o
-1 20 0 15.809 17.839 3.223 187.096 o
-1 20 1 516.355 523.645 10.821 9.406 o
-1 20 2 312.883 322.923 8.186 18.608 o
-1 20 3 2.233 3.196 2.763 273.817 o
-1 20 4 81.183 81.499 5.648 55.487 o
-1 20 5 245.564 238.252 11.281 13.441 o
-1 20 6 93.876 95.531 7.504 33.165 o
-1 20 7 588.955 604.821 15.067 5.824 o
-1 20 8 9.660 15.838 3.527 162.155 o
-1 20 9 54.815 67.585 4.228 95.985 o
-1 20 10 1.668 -0.028 2.328 388.407 o
-1 20 11 205.658 203.650 5.726 37.554 o
-1 20 12 47.968 48.504 3.115 163.077 o
-1 20 13 0.852 0.831 1.913 574.142 o
-1 20 14 252.119 246.054 6.146 30.279 o
-1 20 15 721.605 674.517 10.907 6.932 o
-1 21 0 66.782 72.726 4.638 79.653 o
-1 21 1 212.480 216.226 7.867 24.368 o
-1 21 2 958.597 984.212 16.304 3.553 o
-1 21 3 434.051 436.130 12.126 9.353 o
-1 21 4 41.280 44.069 4.782 82.728 o
-1 21 5 31.988 32.375 4.480 96.108 o
-1 21 6 527.091 541.749 13.960 6.890 o
-1 21 7 43.424 46.960 4.429 93.883 o
-1 21 8 391.874 399.811 9.650 13.181 o
-1 21 9 29.012 33.469 3.494 150.217 o
-1 21 10 0.072 2.796 1.906 577.223 o
-1 21 11 124.707 130.886 4.591 64.724 o
-1 21 12 2.236 1.926 1.763 659.988 o
-1 21 13 30.644 32.366 2.514 255.435 o
-1 21 14 800.092 766.378 17.333 4.015 o
-1 22 0 160.755 162.983 5.801 42.261 o
-1 22 1 125.023 123.229 5.929 45.624 o
-1 22 2 15.174 14.766 3.138 198.160 o
-1 22 3 818.207 830.543 19.143 3.466 o
-1 22 4 87.299 94.286 7.090 36.942 o
-1 22 5 333.018 359.343 11.162 11.930 o
-1 22 6 645.256 648.927 13.179 6.365 o
-1 22 7 106.137 102.333 4.714 68.001 o
-1 22 8 16.050 18.591 2.595 274.689 o
-1 22 9 0.041 1.577 2.040 508.066 o
-1 22 10 57.189 56.942 2.934 167.077 o
-1 22 11 430.724 408.171 8.742 13.876 o
-1 22 12 378.222 359.707 7.813 17.303 o
-1 23 0 77.075 87.767 4.884 70.359 o
-1 23 1 506.178 533.515 11.077 9.230 o
-1 23 2 49.083 48.052 3.745 122.148 o
-1 23 3 72.779 78.328 4.915 71.079 o
-1 23 4 3.382 3.364 3.316 190.306 o
-1 23 5 100.323 103.654 5.794 50.386 o
-1 23 6 26.549 28.813 3.304 168.357 o
-1 23 7 83.449 87.650 4.665 74.438 o
-1 23 8 151.981 153.948 4.695 56.840 o
-1 23 9 14.994 12.696 1.870 490.200 o
-1 23 10 127.662 112.733 3.881 80.800 o
-1 23 11 2.225 0.290 2.046 498.300 o
-1 24 0 21.977 28.114 3.011 201.532 o
-1 24 1 30.152 32.639 2.647 236.436 o
-1 24 2 20.891 19.209 2.522 279.794 o
-1 24 3 14.428 17.426 2.501 296.498 o
-1 24 4 85.690 87.734 3.800 99.287 o
-1 24 5 28.846 36.882 2.715 226.195 o
-1 24 6 83.866 90.571 3.738 101.636 o
-1 24 7 278.134 282.655 5.429 31.153 o
-1 24 8 51.296 51.355 2.596 205.450 o
-1 24 9 259.079 267.563 10.417 14.835 o
-1 25 0 308.679 292.692 6.604 24.215 o
-1 25 1 27.995 28.831 2.735 229.322 o
-1 25 2 38.552 30.070 3.294 161.207 o
-1 25 3 46.639 46.486 2.808 191.658 o
-1 25 4 0.373 3.297 1.770 663.869 o
-1 25 5 67.352 71.737 3.343 129.869 o
-1 25 6 324.718 322.718 6.973 21.732 o
0 0 2 26704.600 26786.800 115.512 0.009 o
0 0 4 24564.400 24941.700 161.403 0.010 o
0 0 6 25121.600 26197.100 209.550 0.009 o
0 0 8 19134.400 18992.200 275.858 0.011 o
0 0 10 556.462 574.387 12.649 7.450 o
0 0 12 1584.780 1648.810 48.126 0.670 o
0 0 14 96.191 93.886 8.421 26.983 o
0 0 16 482.627 476.777 19.539 4.459 o
0 0 18 305.234 316.241 28.310 2.513 o
0 0 20 566.904 588.132 19.239 4.254 o
0 0 22 275.492 282.948 13.473 9.677 o
0 1 1 3039.830 3093.860 24.470 0.597 o
0 1 2 3627.240 3712.000 31.199 0.411 o
0 1 3 5447.490 5729.200 55.806 0.169 o
0 1 4 7492.100 7865.080 64.317 0.097 o
0 1 5 6811.140 6701.630 63.995 0.117 o
0 1 6 99.537 117.049 9.147 22.940 o
0 1 7 3739.910 3759.240 19.798 0.443 o
0 1 8 71.945 83.873 3.921 99.966 o
0 1 9 13050.900 12967.700 87.232 0.036 o
0 1 10 2294.050 2245.380 21.084 1.003 o
0 1 11 1135.250 1172.610 16.796 2.878 o
0 1 12 1204.010 1227.830 18.327 2.527 o
0 1 13 451.567 469.936 12.142 9.043 o
0 1 14 66.991 68.870 5.303 64.069 o
0 1 15 1208.580 1170.390 20.731 2.304 o
0 1 16 139.748 140.112 7.859 28.255 o
0 1 17 170.500 166.961 5.853 40.791 o
0 1 18 0.253 5.256 4.481 105.453 o
0 1 19 1029.020 1022.060 20.280 2.717 o
0 1 20 655.486 671.908 16.044 5.013 o
0 1 21 113.027 117.644 6.298 42.649 o
0 1 22 23.307 18.530 3.666 144.064 o
0 1 23 180.821 174.655 6.432 35.010 o
0 2 0 440.124 480.670 15.438 6.551 o
0 2 1 23884.900 23544.100 370.775 0.007 o
0 2 2 511.974 540.218 8.879 11.263 o
0 2 3 11497.000 11873.800 64.864 0.047 o
0 2 4 3409.230 3647.330 49.672 0.338 o
0 2 5 2302.250 2327.830 84.288 0.241 o
0 2 6 214.621 222.957 6.641 30.303 o
0 2 7 762.410 770.098 8.551 7.327 o
0 2 8 3664.440 3652.090 35.441 0.389 o
0 2 9 3096.730 3154.610 31.723 0.521 o
0 2 10 0.082 4.135 2.118 466.108 o
0 2 11 191.616 187.344 6.900 30.879 o
0 2 12 1466.360 1467.410 20.012 1.892 o
0 2 13 682.593 688.231 14.535 5.468 o
0 2 14 17.544 17.561 3.390 169.633 o
0 2 15 2.708 3.167 2.767 272.325 o
0 2 16 387.330 408.200 15.111 7.176 o
0 2 17 3.110 3.548 2.286 393.764 o
0 2 18 151.849 161.110 8.646 23.526 o
0 2 19 17.195 22.324 5.380 70.746 o
0 2 20 196.315 205.455 9.132 20.028 o
0 2 21 566.498 584.263 12.084 7.721 o
0 2 22 79.210 79.299 5.494 58.422 o
0 2 23 652.464 623.366 10.284 8.035 o
0 3 1 3486.190 3526.720 32.752 0.432 o
0 3 2 5900.130 6032.550 39.011 0.171 o
0 3 3 3030.530 3129.730 25.523 0.586 o
0 3 4 192.974 190.132 7.271 28.570 o
0 3 5 10.807 9.261 1.528 725.333 o
0 3 6 1113.860 1077.640 11.943 3.755 o
0 3 7 217.824 211.489 5.321 39.309 o
0 3 8 67.966 63.323 2.979 153.527 o
0 3 9 533.765 535.455 10.092 9.818 o
0 3 10 178.387 160.305 6.217 37.303 o
0 3 11 383.715 378.579 10.922 11.566 o
0 3 12 142.476 142.104 5.789 44.874 o
0 3 13 1412.560 1402.590 20.664 1.937 o
0 3 14 35.744 41.932 5.315 69.198 o
0 3 15 281.942 280.119 12.214 11.300 o
0 3 16 305.811 290.117 15.697 7.340 o
0 3 17 0.661 3.228 2.414 360.028 o
0 3 18 174.595 175.413 7.033 31.183 o
0 3 19 157.487 172.583 9.885 18.578 o
0 3 20 95.631 94.893 5.425 56.893 o
0 3 21 65.197 56.056 4.280 92.934 o
0 3 22 2.913 3.053 2.028 497.351 o
0 3 23 78.084 83.386 6.410 44.909 o
0 4 0 4042.680 4237.900 65.400 0.223 o
0 4 1 1717.290 1783.370 21.085 1.472 o
0 4 2 99.197 93.181 5.512 55.183 o
0 4 3 48.465 60.235 6.648 44.434 o
0 4 4 18791.900 19188.100 169.091 0.016 o
0 4 5 567.565 603.429 8.459 10.431 o
0 4 6 1929.000 1874.290 32.450 0.946 o
0 4 7 3044.650 2974.290 22.065 0.629 o
0 4 8 3888.410 3936.480 46.788 0.306 o
0 4 9 4186.420 4281.650 28.995 0.333 o
0 4 10 1177.210 1156.650 15.999 2.914 o
0 4 11 1259.630 1291.440 18.039 2.423 o
0 4 12 124.400 112.156 5.939 46.033 o
0 4 13 1166.410 1184.340 22.658 2.151 o
0 4 14 14.024 11.627 4.056 123.516 o
0 4 15 3129.260 3146.270 49.757 0.381 o
0 4 16 22.310 27.547 6.227 52.865 o
0 4 17 828.548 817.710 12.028 5.404 o
0 4 18 0.517 0.452 2.585 317.364 o
0 4 19 89.726 90.261 5.514 56.336 o
0 4 20 111.264 118.409 5.831 48.227 o
0 4 21 0.019 2.364 2.349 382.861 o
0 4 22 63.981 68.381 6.298 47.782 o
0 4 23 153.513 143.985 6.663 35.802 o
0 5 1 36.331 43.361 4.147 107.618 o
0 5 2 21660.800 22369.900 297.595 0.009 o
0 5 3 16.557 17.369 3.396 169.702 o
0 5 4 187.568 207.787 5.880 37.604 o
0 5 5 3949.070 3863.210 52.788 0.280 o
0 5 6 1096.130 1085.720 11.870 3.811 o
0 5 7 845.292 827.545 14.762 4.480 o
0 5 8 159.444 162.863 5.636 44.025 o
0 5 9 168.434 179.310 6.162 37.791 o
0 5 10 6176.300 6091.040 37.415 0.163 o
0 5 11 54.142 52.972 4.194 99.366 o
0 5 12 1368.910 1375.980 19.890 2.058 o
0 5 13 13.843 29.127 6.351 51.311 o
0 5 14 4.774 10.668 5.070 81.601 o
0 5 15 106.102 99.614 9.685 20.715 o
0 5 16 392.402 401.331 8.054 15.947 o
0 5 17 202.412 188.614 5.965 36.569 o
0 5 18 0.221 0.664 2.044 506.983 o
0 5 19 5.670 9.694 2.685 279.637 o
0 5 20 174.968 175.669 7.303 29.485 o
0 5 21 28.418 26.558 3.240 173.577 o
0 5 22 9.661 5.640 1.888 526.289 o
0 5 23 30.138 29.805 3.338 162.906 o
0 6 0 8427.720 8458.890 114.816 0.061 o
0 6 1 1840.930 1920.750 39.835 0.779 o
0 6 2 3882.300 3781.550 59.483 0.260 o
0 6 3 6074.790 6174.610 49.594 0.152 o
0 6 4 62.780 72.389 3.109 145.666 o
0 6 5 2473.920 2424.040 32.929 0.703 o
0 6 6 3018.660 3018.210 23.719 0.616 o
0 6 7 1184.100 1136.820 15.026 3.046 o
0 6 8 1164.700 1165.660 17.339 2.760 o
0 6 9 398.525 396.151 10.764 11.496 o
0 6 10 4612.380 4668.960 39.635 0.258 o
0 6 11 12.173 13.101 4.494 101.692 o
0 6 12 1078.180 1096.990 21.203 2.471 o
0 6 13 2710.290 2758.790 30.617 0.643 o
0 6 14 897.577 893.362 26.381 2.159 o
0 6 15 161.305 179.050 14.062 9.887 o
0 6 16 1099.110 1081.730 13.438 3.555 o
0 6 17 188.890 194.349 6.728 31.921 o
0 6 18 51.743 54.958 3.611 126.762 o
0 6 19 3.151 6.642 2.243 403.713 o
0 6 20 166.376 166.876 6.274 37.438 o
0 6 21 1.652 0.846 2.274 405.809 o
0 6 22 50.494 51.023 3.278 148.727 o
0 7 1 18.864 19.220 2.750 244.109 o
0 7 2 100.411 106.073 4.358 76.646 o
0 7 3 4772.950 4682.690 22.347 0.284 o
0 7 4 486.204 460.537 12.303 8.653 o
0 7 5 492.964 493.422 11.389 9.267 o
0 7 6 349.001 354.195 8.016 17.674 o
0 7 7 5319.000 5267.580 64.253 0.166 o
0 7 8 154.146 158.337 6.980 32.975 o
0 7 9 344.458 364.254 18.410 5.387 o
0 7 10 2.920 6.258 3.690 153.827 o
0 7 11 1841.680 1835.100 26.915 1.158 o
0 7 12 95.591 105.524 7.296 34.545 o
0 7 13 97.412 105.162 6.592 40.965 o
0 7 14 1132.670 1118.590 38.761 1.094 o
0 7 15 588.574 614.276 22.637 3.264 o
0 7 16 26.938 27.831 3.286 169.990 o
0 7 17 167.920 185.991 6.649 33.862 o
0 7 18 320.129 316.428 7.841 19.435 o
0 7 19 618.781 613.894 10.183 8.455 o
0 7 20 373.617 385.676 9.143 14.469 o
0 7 21 2.816 6.262 2.156 436.856 o
0 7 22 274.382 260.925 7.227 23.937 o
0 8 0 4695.080 4667.650 62.146 0.199 o
0 8 1 88.342 91.523 4.914 67.636 o
0 8 2 1017.600 991.991 11.238 4.373 o
0 8 3 8009.640 7901.460 100.395 0.072 o
0 8 4 3616.290 3560.470 23.529 0.460 o
0 8 5 3010.150 2959.820 38.616 0.491 o
0 8 6 928.602 946.710 19.131 3.135 o
0 8 7 3412.560 3379.990 30.113 0.467 o
0 8 8 7036.930 6856.430 44.800 0.126 o
0 8 9 4778.660 4710.120 49.581 0.224 o
0 8 10 559.412 557.435 18.179 4.681 o
0 8 11 74.198 78.904 6.285 46.883 o
0 8 12 2137.290 2148.670 46.575 0.582 o
0 8 13 296.263 299.713 10.731 13.468 o
0 8 14 156.403 163.338 11.997 13.288 o
0 8 15 454.792 454.678 8.505 13.359 o
0 8 16 1.000 5.090 2.827 261.987 o
0 8 17 28.249 27.034 3.118 185.252 o
0 8 18 22.289 20.599 2.890 219.673 o
0 8 19 126.082 118.957 4.689 63.739 o
0 8 20 64.371 64.862 3.584 120.579 o
0 8 21 155.056 145.111 4.984 53.062 o
0 8 22 310.446 309.268 7.431 21.053 o
0 9 1 150.990 162.921 6.059 40.578 o
0 9 2 3437.830 3394.760 24.735 0.494 o
0 9 3 5073.240 5029.360 39.913 0.223 o
0 9 4 278.216 283.344 7.126 23.732 o
0 9 5 2599.290 2598.030 25.954 0.750 o
0 9 6 5155.380 5081.180 51.858 0.196 o
0 9 7 300.490 298.956 12.091 11.223 o
0 9 8 3.044 -0.655 3.342 188.675 o
0 9 9 229.095 234.687 11.823 12.634 o
0 9 10 153.242 150.217 10.073 18.224 o
0 9 11 1309.580 1288.330 29.433 1.472 o
0 9 12 433.780 425.196 17.292 5.626 o
0 9 13 328.285 342.460 11.651 11.364 o
0 9 14 704.301 683.246 23.688 2.857 o
0 9 15 306.101 307.529 7.503 21.003 o
0 9 16 2282.360 2279.330 23.606 0.950 o
0 9 17 108.060 108.847 5.248 57.484 o
0 9 18 17.654 21.108 2.867 227.306 o
0 9 19 0.355 5.319 2.266 405.626 o
0 9 20 221.119 225.877 5.593 36.434 o
0 9 21 132.589 133.781 6.002 43.749 o
0 9 22 546.355 512.900 11.378 8.698 o
0 10 0 345.445 342.789 14.742 7.830 o
0 10 1 1038.520 1034.460 19.357 2.824 o
0 10 2 719.811 732.874 13.927 5.446 o
0 10 3 135.583 134.172 6.425 39.271 o
0 10 4 83.679 83.416 5.426 58.885 o
0 10 5 698.691 718.586 18.075 4.137 o
0 10 6 2126.070 2021.890 24.394 1.054 o
0 10 7 3502.620 3425.530 67.933 0.253 o
0 10 8 14.611 11.632 7.922 33.492 o
0 10 9 76.679 68.728 6.897 39.944 o
0 10 10 76.007 81.094 7.847 31.459 o
0 10 11 2.546 8.097 4.759 92.972 o
0 10 12 580.342 565.119 14.660 6.157 o
0 10 13 719.079 726.327 16.980 4.399 o
0 10 14 3052.320 2998.450 20.733 0.635 o
0 10 15 381.846 397.277 9.513 13.586 o
0 10 16 429.843 434.746 9.852 12.053 o
0 10 17 1184.350 1204.950 15.786 2.878 o
0 10 18 175.141 175.176 6.022 38.619 o
0 10 19 22.280 22.349 2.480 282.618 o
0 10 20 4.947 5.738 1.729 647.823 o
0 10 21 190.731 185.530 5.481 41.598 o
0 11 1 64.043 66.126 4.996 71.456 o
0 11 2 139.326 122.066 6.403 39.632 o
0 11 3 812.698 818.537 15.702 4.343 o
0 11 4 1665.960 1640.630 22.341 1.507 o
0 11 5 1076.270 1051.400 22.982 2.293 o
0 11 6 49.247 57.044 16.711 7.525 o
0 11 7 1264.870 1260.970 26.782 1.683 o
0 11 8 1.477 4.676 2.951 240.521 o
0 11 9 115.439 124.198 7.538 31.518 o
0 11 10 7.810 8.937 3.510 166.441 o
0 11 11 357.552 356.665 13.307 9.058 o
0 11 12 114.139 118.441 7.197 34.240 o
0 11 13 920.229 858.982 21.196 2.872 o
0 11 14 363.746 364.961 7.540 18.249 o
0 11 15 28.175 25.716 2.918 207.668 o
0 11 16 364.380 361.958 8.912 15.307 o
0 11 17 0.117 0.903 2.405 366.899 o
0 11 18 407.467 403.983 8.547 14.691 o
0 11 19 0.136 0.702 2.052 503.350 o
0 11 20 192.238 189.129 4.598 49.912 o
0 11 21 2.693 3.863 4.655 97.465 o
0 12 0 1732.360 1630.930 43.072 0.757 o
0 12 1 1564.890 1544.420 24.272 1.519 o
0 12 2 477.302 458.670 10.706 10.281 o
0 12 3 428.195 437.536 12.226 9.297 o
0 12 4 59.563 64.486 7.037 39.413 o
0 12 5 711.956 688.620 19.610 3.723 o
0 12 6 2064.570 2051.150 34.491 0.827 o
0 12 7 331.246 330.712 14.602 8.055 o
0 12 8 5.414 12.633 4.757 92.257 o
0 12 9 594.135 596.162 20.674 3.760 o
0 12 10 306.667 333.851 15.952 7.055 o
0 12 11 116.590 112.635 7.986 28.726 o
0 12 12 54.021 59.175 8.991 25.093 o
0 12 13 70.228 72.492 3.569 117.165 o
0 12 14 317.430 330.415 8.260 18.198 o
0 12 15 230.196 228.821 6.501 30.090 o
0 12 16 4.283 8.042 2.341 367.427 o
0 12 17 355.269 360.546 8.873 15.584 o
0 12 18 36.264 35.761 2.988 188.195 o
0 12 19 2.940 3.642 1.697 695.833 o
0 12 20 185.097 182.539 4.711 50.051 o
0 13 1 131.351 128.528 8.099 27.334 o
0 13 2 89.962 96.262 7.234 35.509 o
0 13 3 812.653 761.302 14.597 4.768 o
0 13 4 636.907 617.505 19.078 4.112 o
0 13 5 2223.560 2244.040 36.719 0.719 o
0 13 6 589.936 608.174 19.768 4.017 o
0 13 7 1130.740 1143.150 34.972 1.274 o
0 13 8 542.334 518.189 19.282 4.374 o
0 13 9 7.802 1.096 3.784 145.481 o
0 13 10 79.719 88.790 9.356 22.613 o
0 13 11 226.756 232.510 14.097 9.378 o
0 13 12 665.231 666.222 9.914 7.954 o
0 13 13 5.117 4.347 2.681 285.282 o
0 13 14 41.926 43.191 3.912 117.110 o
0 13 15 65.452 60.767 4.146 97.044 o
0 13 16 29.035 29.617 3.183 177.385 o
0 13 17 342.322 352.154 8.269 17.277 o
0 13 18 782.687 777.684 10.444 6.358 o
0 13 19 433.882 428.941 7.178 16.211 o
0 13 20 48.857 41.788 2.619 211.257 o
0 14 0 3.186 2.831 8.229 31.362 o
0 14 1 54.965 60.756 6.666 43.851 o
0 14 2 1278.540 1250.510 24.507 1.847 o
0 14 3 21.957 35.127 5.552 65.534 o
0 14 4 1695.050 1629.160 28.448 1.224 o
0 14 5 1.825 4.005 3.373 184.846 o
0 14 6 47.588 45.628 6.413 47.978 o
0 14 7 0.989 66.427 72.775 0.402 o
0 14 8 8.837 14.922 5.768 62.804 o
0 14 9 23.211 27.046 6.746 45.260 o
0 14 10 231.060 225.322 11.917 12.495 o
0 14 11 842.139 829.855 13.314 4.908 o
0 14 12 551.972 540.031 10.932 8.883 o
0 14 13 184.404 198.785 6.824 31.431 o
0 14 14 49.458 43.848 3.898 115.064 o
0 14 15 15.066 15.550 3.042 209.493 o
0 14 16 35.850 36.513 3.658 135.053 o
0 14 17 73.562 74.572 3.561 115.718 o
0 14 18 37.147 37.284 2.480 246.986 o
0 14 19 0.165 -1.195 1.337 1187.340 o
0 15 1 26.468 22.020 4.311 105.654 o
0 15 2 7.444 16.621 4.608 97.473 o
0 15 3 614.386 632.767 18.410 4.359 o
0 15 4 1618.760 1548.640 57.818 0.508 o
0 15 5 757.935 751.801 20.757 3.308 o
0 15 6 2096.910 2075.470 34.974 0.805 o
0 15 7 307.651 315.425 11.840 11.438 o
0 15 8 22.553 27.300 6.040 56.044 o
0 15 9 332.794 328.155 14.273 8.353 o
0 15 10 395.932 377.340 9.094 14.222 o
0 15 11 91.512 97.855 5.763 51.921 o
0 15 12 80.600 83.783 5.064 66.224 o
0 15 13 92.459 94.748 4.869 67.675 o
0 15 14 145.605 143.776 5.992 42.398 o
0 15 15 65.029 62.615 4.525 84.283 o
0 15 16 48.756 52.542 3.152 158.283 o
0 15 17 54.643 55.747 3.131 154.837 o
0 15 18 407.514 399.180 6.544 18.639 o
0 15 19 693.512 651.236 11.054 7.146 o
0 16 0 932.457 938.175 28.258 1.915 o
0 16 1 530.678 514.038 15.034 6.307 o
0 16 2 240.862 246.662 10.708 14.610 o
0 16 3 0.875 4.922 5.876 61.439 o
0 16 4 392.155 368.842 19.059 4.966 o
0 16 5 1063.830 1074.990 32.321 1.474 o
0 16 6 101.466 106.944 12.872 12.195 o
0 16 7 50.487 48.790 7.284 37.646 o
0 16 8 137.205 136.965 6.709 36.573 o
0 16 9 31.710 32.137 3.387 157.256 o
0 16 10 385.557 394.764 11.513 10.686 o
0 16 11 113.042 111.249 5.925 47.207 o
0 16 12 634.273 647.946 12.293 6.899 o
0 16 13 459.623 457.050 9.499 11.921 o
0 16 14 144.685 146.916 6.351 38.917 o
0 16 15 120.063 111.221 5.291 55.191 o
0 16 16 25.292 27.762 2.792 225.453 o
0 16 17 53.403 54.270 3.240 148.614 o
0 16 18 43.479 41.764 2.500 232.061 o
0 17 1 51.189 51.494 5.708 58.809 o
0 17 2 1078.600 1078.600 22.176 2.367 o
0 17 3 61.453 51.368 8.552 27.523 o
0 17 4 67.542 68.243 9.693 21.488 o
0 17 5 603.091 613.972 25.199 2.734 o
0 17 6 73.093 82.931 5.926 51.822 o
0 17 7 1745.620 1720.350 20.697 1.491 o
0 17 8 192.465 183.830 7.046 30.034 o
0 17 9 22.649 29.635 3.155 184.764 o
0 17 10 8.991 11.082 2.896 237.884 o
0 17 11 14.957 15.804 2.670 264.859 o
0 17 12 161.515 159.344 5.877 41.611 o
0 17 13 362.151 382.622 8.004 17.003 o
0 17 14 15.994 15.244 2.644 268.353 o
0 17 15 47.865 47.102 3.237 154.414 o
0 17 16 13.949 12.178 2.055 424.612 o
0 17 17 1074.150 1024.250 20.164 2.662 o
0 18 0 33.858 48.092 16.732 7.536 o
0 18 1 575.706 554.041 16.472 5.330 o
0 18 2 388.432 374.954 15.833 6.737 o
0 18 3 46.773 45.875 4.025 109.640 o
0 18 4 770.437 768.636 14.081 5.090 o
0 18 5 309.951 318.707 10.093 14.341 o
0 18 6 698.111 712.391 19.344 3.796 o
0 18 7 322.583 368.877 10.475 13.093 o
0 18 8 3.458 10.123 3.046 221.686 o
0 18 9 71.206 70.235 4.731 76.569 o
0 18 10 110.997 116.552 5.513 52.639 o
0 18 11 108.326 108.485 4.972 62.207 o
0 18 12 32.181 33.837 3.037 187.517 o
0 18 13 60.707 62.251 3.777 113.416 o
0 18 14 57.468 60.455 3.330 138.776 o
0 18 15 3.768 8.111 2.068 465.502 o
0 18 16 95.270 96.832 4.130 84.826 o
0 18 17 55.667 54.564 6.608 44.693 o
0 19 1 952.314 924.982 13.552 4.240 o
0 19 2 227.571 237.957 9.285 18.520 o
0 19 3 37.065 34.947 4.649 88.637 o
0 19 4 82.450 88.354 6.902 39.109 o
0 19 5 2471.120 2459.390 35.487 0.662 o
0 19 6 1198.550 1210.990 22.113 2.154 o
0 19 7 131.844 148.932 6.916 34.852 o
0 19 8 2050.940 2071.390 21.697 1.150 o
0 19 9 209.590 218.362 7.267 27.270 o
0 19 10 459.161 495.056 11.014 9.959 o
0 19 11 16.911 18.240 2.948 218.573 o
0 19 12 1.344 1.240 2.159 449.739 o
0 19 13 4.699 7.337 2.135 436.473 o
0 19 14 192.186 187.060 5.133 44.606 o
0 19 15 76.843 77.422 3.408 120.646 o
0 19 16 166.188 157.394 7.545 28.797 o
0 20 0 883.129 852.021 20.193 3.113 o
0 20 1 70.690 66.242 4.529 82.614 o
0 20 2 101.224 106.400 6.902 37.686 o
0 20 3 185.555 203.623 9.347 19.543 o
0 20 4 1.621 3.533 3.659 157.534 o
0 20 5 36.846 49.598 5.446 65.639 o
0 20 6 105.464 116.788 7.483 32.455 o
0 20 7 140.715 146.773 7.049 33.435 o
0 20 8 106.842 120.241 5.887 47.825 o
0 20 9 369.056 379.845 8.890 15.078 o
0 20 10 0.542 4.248 2.044 497.593 o
0 20 11 291.925 297.461 6.782 24.177 o
0 20 12 55.492 57.424 3.327 140.881 o
0 20 13 54.068 53.823 3.154 154.246 o
0 20 14 0.093 -0.707 1.577 854.698 o
0 20 15 119.855 111.636 6.315 42.197 o
0 21 1 924.881 945.931 17.605 3.426 o
0 21 2 170.707 170.985 8.088 25.472 o
0 21 3 1258.070 1268.100 20.599 2.194 o
0 21 4 455.235 455.996 12.183 9.033 o
0 21 5 40.915 48.027 4.585 88.795 o
0 21 6 163.015 171.857 7.673 27.909 o
0 21 7 128.824 136.354 7.407 31.640 o
0 21 8 491.436 504.506 11.507 9.122 o
0 21 9 361.076 356.746 6.992 19.810 o
0 21 10 36.664 36.597 2.686 220.877 o
0 21 11 246.141 250.238 6.024 31.170 o
0 21 12 10.411 8.677 2.003 464.303 o
0 21 13 270.711 257.204 5.410 32.657 o
0 22 0 719.222 751.835 18.497 3.928 o
0 22 1 213.538 213.133 7.749 24.908 o
0 22 2 336.939 362.120 10.665 12.634 o
0 22 3 61.328 66.687 5.054 70.433 o
0 22 4 10.877 13.010 3.433 170.811 o
0 22 5 25.386 22.870 3.454 158.101 o
0 22 6 311.380 314.743 9.391 15.807 o
0 22 7 23.411 25.618 3.460 157.916 o
0 22 8 391.151 389.507 8.212 15.806 o
0 22 9 9.488 9.933 2.350 350.129 o
0 22 10 63.374 61.802 2.881 164.313 o
0 22 11 14.107 13.723 1.885 485.537 o
0 22 12 13.623 12.302 2.117 404.743 o
0 23 1 3.156 6.300 2.311 381.552 o
0 23 2 176.438 181.342 6.530 34.354 o
0 23 3 13.911 12.569 2.733 257.526 o
0 23 4 41.050 45.965 3.728 126.725 o
0 23 5 1.085 4.479 2.351 376.674 o
0 23 6 248.222 252.478 8.458 20.474 o
0 23 7 513.698 515.245 8.867 11.435 o
0 23 8 75.086 79.888 3.596 112.471 o
0 23 9 92.502 95.324 3.867 93.673 o
0 23 10 318.189 319.539 8.671 17.283 o
0 24 0 32.010 39.754 4.205 106.695 o
0 24 1 49.391 49.352 3.570 131.406 o
0 24 2 10.513 13.724 2.291 359.113 o
0 24 3 183.974 191.724 5.948 37.945 o
0 24 4 31.611 35.395 3.000 191.086 o
0 24 5 7.982 9.325 2.133 422.577 o
0 24 6 33.519 36.780 2.583 238.031 o
0 24 7 1.555 4.166 1.543 845.630 o
0 24 8 100.569 97.118 3.536 101.606 o
0 24 9 20.053 17.457 3.353 171.496 o
0 25 1 98.779 94.525 3.359 109.183 o
0 25 2 4.763 6.812 1.663 691.929 o
0 25 3 72.223 72.890 3.177 135.894 o
0 25 4 0.611 -1.741 1.437 1019.990 o
0 25 5 29.011 29.560 2.083 343.107 o
0 25 6 157.827 154.416 5.341 47.810 o
1 0 1 2687.320 2637.370 41.116 0.536 o
1 0 3 39709.200 40203.100 417.624 0.003 o
1 0 5 7057.710 7048.170 37.575 0.127 o
1 0 7 34.185 39.861 5.708 60.883 o
1 0 9 14048.800 14347.000 61.401 0.033 o
1 0 11 1035.660 1014.180 18.599 2.959 o
1 0 13 27.132 24.586 3.936 124.151 o
1 0 15 4940.940 4859.440 60.925 0.190 o
1 0 17 715.265 733.322 27.936 2.181 o
1 0 19 619.091 635.773 24.808 2.777 o
1 0 21 349.861 368.460 16.842 6.238 o
1 0 23 335.362 302.845 10.999 12.492 o
1 1 1 13328.100 13601.700 71.306 0.036 o
1 1 2 3179.200 3219.550 44.203 0.411 o
1 1 3 743.533 776.476 14.785 4.943 o
1 1 4 2865.840 2807.780 26.428 0.649 o
1 1 5 15.745 18.434 2.225 357.645 o
1 1 6 4816.620 4863.190 19.905 0.278 o
1 1 7 3.157 19.638 5.395 71.917 o
1 1 8 1981.800 2013.290 15.277 1.390 o
1 1 9 866.194 852.020 10.716 5.535 o
1 1 10 867.128 847.660 11.408 5.330 o
1 1 11 308.404 305.105 7.378 21.358 o
1 1 12 1174.170 1208.200 15.176 2.971 o
1 1 13 148.873 146.291 5.808 43.929 o
1 1 14 192.206 193.441 8.600 22.243 o
1 1 15 28.304 30.775 4.511 95.856 o
1 1 16 51.325 45.834 6.596 45.321 o
1 1 17 630.400 621.155 14.718 5.768 o
1 1 18 944.847 935.872 21.893 2.672 o
1 1 19 315.732 315.440 12.560 10.384 o
1 1 20 186.949 176.102 9.175 20.398 o
1 1 21 231.676 229.127 8.684 20.447 o
1 1 22 188.758 191.281 7.761 26.133 o
1 1 23 1.102 3.104 2.351 378.567 o
1 2 1 3063.010 3205.690 26.719 0.563 o
1 2 2 7260.190 7583.480 37.067 0.118 o
1 2 3 4058.880 4073.820 41.951 0.307 o
1 2 4 725.097 757.229 14.875 5.021 o
1 2 5 3679.460 3717.340 19.439 0.457 o
1 2 6 1.088 3.148 1.281 1224.130 o
1 2 7 20.181 24.409 2.097 371.483 o
1 2 8 1692.460 1700.720 14.117 1.846 o
1 2 9 1996.070 1963.290 21.930 1.203 o
1 2 10 2.663 2.386 1.858 592.079 o
1 2 11 191.528 191.918 5.923 37.571 o
1 2 12 32.825 35.070 3.063 183.912 o
1 2 13 47.770 43.083 3.778 121.913 o
1 2 14 7206.970 7212.160 59.480 0.109 o
1 2 15 0.894 -2.436 5.024 84.227 o
1 2 16 568.427 547.172 11.494 8.269 o
1 2 17 95.301 95.191 6.332 44.284 o
1 2 18 420.238 426.495 13.476 8.241 o
1 2 19 109.296 119.833 9.504 21.212 o
1 2 20 471.722 475.940 14.541 6.989 o
1 2 21 66.192 68.428 4.784 76.235 o
1 2 22 20.500 25.688 3.309 172.717 o
1 2 23 189.868 190.096 8.825 21.466 o
1 3 1 45.457 41.174 2.873 188.976 o
1 3 2 14893.600 15626.800 131.726 0.025 o
1 3 3 11995.700 12505.800 96.747 0.039 o
1 3 4 5423.620 5443.460 45.151 0.191 o
1 3 5 4293.110 4245.170 26.370 0.332 o
1 3 6 198.251 199.773 4.394 50.546 o
1 3 7 274.732 264.982 5.814 30.041 o
1 3 8 3493.290 3530.290 24.346 0.477 o
1 3 9 6.178 9.273 4.090 124.212 o
1 3 10 1.053 2.603 1.750 676.173 o
1 3 11 5.393 7.995 2.271 385.921 o
1 3 12 1498.520 1500.670 18.965 1.909 o
1 3 13 194.346 183.450 9.407 19.369 o
1 3 14 301.587 296.142 12.373 10.831 o
1 3 15 816.589 800.474 25.569 2.377 o
1 3 16 2.687 4.446 2.477 336.875 o
1 3 17 516.107 519.227 12.298 8.192 o
1 3 18 438.670 436.721 13.334 8.207 o
1 3 19 603.088 626.583 17.529 4.702 o
1 3 20 132.145 131.038 7.937 28.206 o
1 3 21 45.657 47.999 4.193 102.398 o
1 3 22 421.798 397.992 8.419 14.681 o
1 3 23 104.411 89.431 6.160 45.892 o
1 4 1 18419.100 19355.100 98.990 0.018 o
1 4 2 26038.200 26900.700 214.206 0.008 o
1 4 3 473.416 454.705 11.181 9.849 o
1 4 4 9429.020 9327.780 62.140 0.069 o
1 4 5 872.811 906.018 9.749 5.636 o
1 4 6 5234.840 5145.700 33.649 0.223 o
1 4 7 11.163 9.018 2.752 260.083 o
1 4 8 4467.070 4530.490 41.840 0.265 o
1 4 9 31.801 29.598 2.944 199.507 o
1 4 10 2469.590 2488.320 22.596 0.858 o
1 4 11 4.513 11.774 3.066 217.298 o
1 4 12 161.952 161.393 7.792 27.477 o
1 4 13 821.036 821.363 19.551 3.382 o
1 4 14 5.416 6.238 3.234 197.438 o
1 4 15 2508.200 2554.220 45.827 0.514 o
1 4 16 168.867 170.482 5.634 42.840 o
1 4 17 695.367 678.371 13.590 5.830 o
1 4 18 48.071 44.698 4.689 84.356 o
1 4 19 196.178 203.449 9.253 19.640 o
1 4 20 60.424 60.960 5.235 66.829 o
1 4 21 20.273 21.320 3.531 155.048 o
1 4 22 58.070 56.641 3.898 109.922 o
1 5 1 722.548 697.055 15.135 5.055 o
1 5 2 9255.260 9453.530 88.837 0.062 o
1 5 3 356.315 352.906 6.128 22.423 o
1 5 4 618.874 623.009 8.472 9.624 o
1 5 5 942.471 927.844 11.287 4.813 o
1 5 6 1579.840 1566.940 16.957 1.905 o
1 5 7 1712.010 1742.270 31.827 1.067 o
1 5 8 3706.930 3626.890 27.330 0.425 o
1 5 9 73.594 64.165 4.486 83.492 o
1 5 10 556.509 540.450 11.875 8.114 o
1 5 11 0.460 5.328 2.477 340.490 o
1 5 12 3.097 5.301 3.666 155.887 o
1 5 13 942.937 944.130 21.279 2.760 o
1 5 14 60.139 65.305 6.479 45.743 o
1 5 15 175.860 188.532 13.044 11.216 o
1 5 16 669.088 677.717 11.285 7.105 o
1 5 17 246.779 244.811 8.383 20.870 o
1 5 18 126.438 123.846 5.353 52.804 o
1 5 19 205.554 213.428 9.229 19.416 o
1 5 20 22.676 24.253 3.953 124.701 o
1 5 21 149.985 162.116 5.767 43.567 o
1 5 22 3.769 4.832 2.135 444.390 o
1 6 1 196.392 183.185 6.862 30.977 o
1 6 2 1.258 2.512 1.307 1182.030 o
1 6 3 4288.060 4374.500 28.138 0.322 o
1 6 4 1075.160 1074.890 11.846 3.901 o
1 6 5 2392.240 2447.090 21.131 0.918 o
1 6 6 6603.600 6637.970 37.223 0.143 o
1 6 7 864.547 902.068 15.432 4.119 o
1 6 8 982.263 1026.060 17.380 3.252 o
1 6 9 2592.470 2613.470 28.239 0.718 o
1 6 10 42.674 46.023 4.120 106.618 o
1 6 11 1539.890 1538.800 21.284 1.706 o
1 6 12 437.148 429.181 14.054 7.657 o
1 6 13 180.209 177.735 9.681 18.796 o
1 6 14 296.329 290.783 12.626 10.558 o
1 6 15 59.088 59.741 7.986 31.258 o
1 6 16 150.596 149.073 5.686 44.948 o
1 6 17 3.937 2.043 2.568 313.951 o
1 6 18 25.542 25.628 2.888 213.998 o
1 6 19 5.034 2.967 2.770 268.817 o
1 6 20 13.999 13.445 3.353 176.502 o
1 6 21 26.166 30.083 3.097 187.807 o
1 6 22 92.164 94.535 4.027 88.936 o
1 7 1 9142.220 9007.300 79.641 0.067 o
1 7 2 440.555 438.783 8.038 14.496 o
1 7 3 5699.600 5638.250 24.686 0.201 o
1 7 4 680.937 682.959 8.991 8.265 o
1 7 5 3.463 2.856 2.192 426.960 o
1 7 6 114.854 127.624 7.258 33.527 o
1 7 7 18.222 18.496 3.388 169.112 o
1 7 8 2158.490 2174.090 27.194 0.942 o
1 7 9 514.087 516.854 13.432 7.385 o
1 7 10 173.360 160.390 7.026 31.657 o
1 7 11 303.312 298.065 9.756 15.309 o
1 7 12 1981.560 1965.930 30.259 0.970 o
1 7 13 369.730 372.356 13.982 8.281 o
1 7 14 338.902 335.272 13.669 8.884 o
1 7 15 17.535 17.313 2.397 312.951 o
1 7 16 282.015 290.883 7.236 23.036 o
1 7 17 37.166 36.432 3.125 174.356 o
1 7 18 36.882 34.629 3.202 168.461 o
1 7 19 818.790 839.966 17.488 3.832 o
1 7 20 34.175 32.299 3.390 155.580 o
1 7 21 8.578 13.204 3.032 217.608 o
1 7 22 3.776 1.537 1.834 602.633 o
1 8 1 124.835 129.285 4.297 70.454 o
1 8 2 3997.510 3992.410 27.698 0.369 o
1 8 3 15.424 16.165 3.292 180.764 o
1 8 4 7970.360 7916.120 72.371 0.087 o
1 8 5 806.820 791.416 10.822 6.017 o
1 8 6 2835.770 2861.860 28.134 0.632 o
1 8 7 221.595 218.137 8.451 21.691 o
1 8 8 376.517 388.219 11.548 10.769 o
1 8 9 286.927 283.646 12.235 11.209 o
1 8 10 33.259 37.255 3.485 147.729 o
1 8 11 955.510 928.323 20.268 2.911 o
1 8 12 43.799 52.946 5.878 56.323 o
1 8 13 109.174 112.870 8.194 27.691 o
1 8 14 720.340 702.665 19.616 3.689 o
1 8 15 127.272 121.630 4.615 64.644 o
1 8 16 238.779 230.312 6.485 29.670 o
1 8 17 19.008 19.780 2.740 245.159 o
1 8 18 130.445 120.116 4.827 60.583 o
1 8 19 48.995 49.551 3.099 163.232 o
1 8 20 0.924 5.701 3.398 182.151 o
1 8 21 617.357 610.260 11.482 7.630 o
1 8 22 88.600 100.993 6.569 41.870 o
1 9 1 453.210 410.255 8.158 14.340 o
1 9 2 712.959 748.398 13.711 5.526 o
1 9 3 1349.560 1354.670 18.604 2.201 o
1 9 4 150.359 146.786 6.616 36.286 o
1 9 5 654.251 645.392 11.435 7.248 o
1 9 6 1455.880 1466.320 20.927 1.841 o
1 9 7 3692.520 3627.040 29.546 0.417 o
1 9 8 55.567 55.264 5.056 72.042 o
1 9 9 1508.240 1515.220 20.806 1.775 o
1 9 10 702.388 712.073 14.982 5.161 o
1 9 11 1752.920 1768.800 28.413 1.163 o
1 9 12 181.462 189.616 10.069 17.490 o
1 9 13 2477.550 2407.170 35.546 0.665 o
1 9 14 82.191 83.416 3.573 109.889 o
1 9 15 970.555 966.564 12.995 4.227 o
1 9 16 140.176 149.600 5.413 49.092 o
1 9 17 8.706 7.740 2.139 420.650 o
1 9 18 1.246 2.742 2.023 508.361 o
1 9 19 10.906 11.278 2.185 392.785 o
1 9 20 129.570 130.648 5.062 56.233 o
1 9 21 438.712 429.339 9.106 12.999 o
1 10 1 647.558 653.961 13.547 6.157 o
1 10 2 14400.800 14432.500 87.910 0.030 o
1 10 3 158.995 154.205 7.161 31.590 o
1 10 4 183.191 172.117 7.469 28.255 o
1 10 5 2020.890 2044.250 32.329 0.891 o
1 10 6 74.376 74.016 6.970 39.184 o
1 10 7 45.373 50.121 4.820 80.370 o
1 10 8 2126.730 2140.850 28.574 0.928 o
1 10 9 5.552 3.370 2.799 262.561 o
1 10 10 1503.450 1494.660 26.021 1.485 o
1 10 11 23.805 20.169 4.390 102.987 o
1 10 12 0.049 5.399 3.831 144.044 o
1 10 13 19.507 16.984 4.355 105.908 o
1 10 14 1346.230 1335.300 12.844 2.734 o
1 10 15 1184.750 1178.310 15.122 2.987 o
1 10 16 22.039 24.096 2.675 248.602 o
1 10 17 454.471 465.559 8.197 13.704 o
1 10 18 0.232 3.027 2.182 441.319 o
1 10 19 377.531 369.608 7.597 17.667 o
1 10 20 72.367 74.632 3.779 106.851 o
1 10 21 55.393 59.587 3.963 107.480 o
1 11 1 1210.200 1171.760 19.127 2.472 o
1 11 2 41.737 38.496 4.722 85.045 o
1 11 3 197.448 202.977 8.381 22.857 o
1 11 4 211.354 209.039 8.610 21.496 o
1 11 5 50.026 39.741 5.489 63.838 o
1 11 6 1028.540 1011.220 23.952 2.257 o
1 11 7 519.228 504.678 18.879 4.588 o
1 11 8 307.703 309.025 14.562 8.268 o
1 11 9 132.188 133.729 10.250 18.093 o
1 11 10 3.637 4.237 4.297 113.953 o
1 11 11 238.722 238.490 11.539 13.031 o
1 11 12 32.916 34.582 6.062 54.682 o
1 11 13 507.382 514.932 9.141 11.232 o
1 11 14 386.798 380.069 8.831 14.836 o
1 11 15 13.046 14.341 2.909 229.946 o
1 11 16 88.720 91.962 4.260 83.415 o
1 11 17 125.362 128.851 5.289 53.545 o
1 11 18 59.349 57.721 3.989 105.434 o
1 11 19 35.472 36.864 2.490 248.396 o
1 11 20 880.357 833.671 13.189 4.778 o
1 12 1 153.750 162.008 10.960 15.644 o
1 12 2 1349.980 1406.500 22.281 1.879 o
1 12 3 1721.390 1742.100 24.926 1.322 o
1 12 4 277.870 264.834 10.015 15.450 o
1 12 5 417.811 428.313 15.973 6.421 o
1 12 6 1583.150 1617.590 31.531 1.155 o
1 12 7 2029.020 2031.760 36.403 0.797 o
1 12 8 44.840 45.185 6.199 51.283 o
1 12 9 473.670 449.810 18.442 4.943 o
1 12 10 0.252 4.135 4.449 107.086 o
1 12 11 922.853 901.586 22.327 2.661 o
1 12 12 1699.320 1698.430 19.073 1.611 o
1 12 13 500.079 497.525 10.686 9.839 o
1 12 14 258.998 265.144 8.351 20.361 o
1 12 15 257.209 253.116 8.042 21.634 o
1 12 16 364.442 364.345 9.092 14.935 o
1 12 17 8.770 10.337 2.441 327.555 o
1 12 18 526.912 531.432 8.710 11.285 o
1 12 19 76.397 73.311 3.234 130.401 o
1 12 20 108.672 106.389 5.320 56.400 o
1 13 1 1027.130 1034.500 22.226 2.452 o
1 13 2 2296.750 2310.210 29.933 0.816 o
1 13 3 1697.660 1663.600 25.678 1.327 o
1 13 4 241.949 246.092 10.120 15.938 o
1 13 5 5.126 1.835 3.486 171.937 o
1 13 6 61.356 62.534 7.714 33.233 o
1 13 7 971.934 975.149 26.359 2.063 o
1 13 8 168.618 175.731 11.908 13.307 o
1 13 9 1251.440 1276.460 31.686 1.375 o
1 13 10 66.768 74.123 8.573 27.032 o
1 13 11 573.430 541.677 17.709 4.844 o
1 13 12 138.664 148.677 5.205 51.964 o
1 13 13 147.420 151.502 6.112 40.785 o
1 13 14 762.033 785.540 13.827 5.178 o
1 13 15 19.772 21.542 3.394 166.738 o
1 13 16 60.344 61.226 3.873 109.465 o
1 13 17 71.223 78.559 4.135 93.413 o
1 13 18 28.704 32.001 2.597 245.920 o
1 13 19 12.117 10.466 1.779 553.794 o
1 13 20 26.560 23.364 5.605 64.483 o
1 14 1 1273.470 1229.810 22.912 1.992 o
1 14 2 12.288 17.748 4.265 111.882 o
1 14 3 916.267 900.004 19.765 3.089 o
1 14 4 166.843 150.913 8.557 23.666 o
1 14 5 503.158 495.823 18.758 4.684 o
1 14 6 698.699 703.169 22.678 3.043 o
1 14 7 1.454 -1.012 3.869 141.706 o
1 14 8 126.802 127.660 10.799 16.571 o
1 14 9 792.709 763.816 25.094 2.486 o
1 14 10 40.565 25.672 6.160 52.846 o
1 14 11 22.897 22.682 2.738 238.858 o
1 14 12 12.577 11.905 2.585 287.289 o
1 14 13 27.949 29.212 3.476 153.276 o
1 14 14 445.053 443.921 9.646 12.041 o
1 14 15 397.237 401.575 9.388 13.496 o
1 14 16 84.632 87.193 4.514 78.029 o
1 14 17 924.193 925.284 13.271 4.407 o
1 14 18 8.347 14.376 2.272 369.281 o
1 14 19 652.940 600.163 11.017 7.677 o
1 15 1 1889.380 1894.520 31.387 0.986 o
1 15 2 97.330 83.557 8.748 25.280 o
1 15 3 38.015 38.731 5.085 74.953 o
1 15 4 12.294 9.272 3.784 142.098 o
1 15 5 711.750 739.912 23.665 2.818 o
1 15 6 260.269 239.885 14.030 9.254 o
1 15 7 166.931 189.120 16.151 7.615 o
1 15 8 549.239 535.318 21.235 3.737 o
1 15 9 4.927 7.073 2.869 248.930 o
1 15 10 1544.340 1544.130 15.721 2.035 o
1 15 11 310.522 316.311 8.037 19.166 o
1 15 12 61.448 63.400 4.255 93.831 o
1 15 13 341.420 347.286 9.307 15.111 o
1 15 14 168.143 185.410 6.250 36.882 o
1 15 15 0.203 1.691 2.144 459.417 o
1 15 16 219.531 220.554 6.740 29.552 o
1 15 17 79.422 80.589 4.260 87.023 o
1 15 18 59.362 57.330 2.958 163.511 o
1 16 1 931.113 916.388 22.827 2.568 o
1 16 2 1165.580 1116.650 25.284 1.939 o
1 16 3 153.299 165.201 14.481 9.429 o
1 16 4 70.970 68.259 9.721 21.326 o
1 16 5 5.377 15.432 6.231 54.137 o
1 16 6 166.341 175.228 10.742 15.967 o
1 16 7 5.789 9.221 4.567 100.171 o
1 16 8 114.559 118.687 4.900 61.823 o
1 16 9 27.130 21.649 3.177 182.244 o
1 16 10 27.638 26.088 3.223 175.836 o
1 16 11 93.990 92.079 5.132 62.434 o
1 16 12 0.863 0.772 2.724 285.166 o
1 16 13 157.521 166.498 6.861 33.443 o
1 16 14 65.122 71.186 4.636 80.173 o
1 16 15 72.253 78.106 4.859 72.522 o
1 16 16 317.122 309.370 7.913 19.424 o
1 16 17 23.193 21.992 2.435 289.905 o
1 16 18 494.717 446.980 10.594 10.270 o
1 17 1 194.725 189.863 9.879 17.828 o
1 17 2 712.882 677.137 20.394 3.538 o
1 17 3 0.438 -1.406 4.462 106.866 o
1 17 4 381.961 392.168 20.050 4.552 o
1 17 5 751.869 770.667 28.086 2.123 o
1 17 6 232.967 242.021 8.489 20.919 o
1 17 7 1595.120 1606.380 24.189 1.480 o
1 17 8 1131.640 1146.000 19.185 2.604 o
1 17 9 8.728 9.786 3.063 214.903 o
1 17 10 7.789 13.012 2.724 267.064 o
1 17 11 9.017 11.276 2.792 254.576 o
1 17 12 30.797 28.917 3.150 179.486 o
1 17 13 62.136 68.048 4.954 72.617 o
1 17 14 333.846 348.856 9.392 15.066 o
1 17 15 118.001 122.104 5.028 58.908 o
1 17 16 6.857 13.044 2.213 393.258 o
1 17 17 650.678 608.067 9.460 8.657 o
1 18 1 255.386 258.408 11.767 12.356 o
1 18 2 99.741 98.307 4.852 66.590 o
1 18 3 125.718 127.231 5.484 50.907 o
1 18 4 1945.380 1952.920 21.092 1.261 o
1 18 5 401.768 425.386 11.261 10.663 o
1 18 6 16.148 21.471 3.688 144.941 o
1 18 7 847.347 843.997 18.285 3.575 o
1 18 8 17.660 21.775 3.695 143.694 o
1 18 9 123.579 123.701 6.003 44.876 o
1 18 10 283.017 298.259 8.048 20.174 o
1 18 11 0.436 -0.777 2.461 350.669 o
1 18 12 99.777 100.955 5.111 61.419 o
1 18 13 45.780 51.134 3.864 116.728 o
1 18 14 740.494 735.419 11.435 6.356 o
1 18 15 199.192 200.394 5.116 43.338 o
1 18 16 49.737 43.910 2.722 198.355 o
1 19 1 598.971 603.158 14.114 6.256 o
1 19 2 482.584 478.489 11.946 8.923 o
1 19 3 541.858 533.223 11.681 8.409 o
1 19 4 753.259 756.115 13.998 5.220 o
1 19 5 175.144 188.741 8.373 23.734 o
1 19 6 362.503 371.866 10.391 12.659 o
1 19 7 726.242 763.228 15.675 4.733 o
1 19 8 317.888 311.636 11.035 12.592 o
1 19 9 167.963 175.098 6.337 36.542 o
1 19 10 12.082 13.780 2.583 287.013 o
1 19 11 177.584 187.371 5.837 39.529 o
1 19 12 0.492 1.284 2.186 441.695 o
1 19 13 11.984 15.756 2.475 308.130 o
1 19 14 117.393 114.044 3.986 80.773 o
1 19 15 6.571 6.675 1.670 672.001 o
1 20 1 317.382 323.828 9.738 14.883 o
1 20 2 256.817 268.432 7.875 22.003 o
1 20 3 438.278 439.262 9.378 12.540 o
1 20 4 705.818 697.983 14.216 5.473 o
1 20 5 416.150 426.299 11.924 9.764 o
1 20 6 194.810 212.022 7.817 25.275 o
1 20 7 444.457 454.820 12.888 8.485 o
1 20 8 1.554 8.758 2.869 251.853 o
1 20 9 825.874 856.449 13.565 4.845 o
1 20 10 67.599 75.431 3.890 103.916 o
1 20 11 2.189 1.606 2.365 373.104 o
1 20 12 31.990 36.524 2.552 244.734 o
1 20 13 27.554 26.771 2.807 221.544 o
1 20 14 368.505 339.623 7.252 19.184 o
1 21 1 37.818 38.463 3.005 184.114 o
1 21 2 35.965 41.521 3.412 150.355 o
1 21 3 308.893 332.659 9.111 16.306 o
1 21 4 2.129 3.848 2.991 234.098 o
1 21 5 0.823 -0.639 2.726 285.248 o
1 21 6 488.562 504.335 12.331 8.437 o
1 21 7 292.324 295.851 8.335 19.098 o
1 21 8 860.838 866.088 13.974 4.572 o
1 21 9 249.370 257.186 7.083 25.621 o
1 21 10 103.745 101.338 3.838 90.257 o
1 21 11 5.179 5.961 1.698 666.643 o
1 21 12 67.265 69.633 3.033 148.414 o
1 21 13 13.797 17.570 2.427 313.550 o
1 22 1 75.297 68.685 3.824 105.088 o
1 22 2 78.325 88.994 4.273 85.892 o
1 22 3 440.744 424.157 9.647 12.248 o
1 22 4 185.611 198.004 7.174 29.273 o
1 22 5 9.954 10.741 3.324 182.860 o
1 22 6 102.935 117.305 5.404 55.119 o
1 22 7 173.659 179.158 6.757 32.968 o
1 22 8 359.308 361.143 8.855 15.531 o
1 22 9 12.128 11.330 2.214 380.158 o
1 22 10 89.339 87.964 3.658 103.080 o
1 22 11 24.192 19.810 2.151 352.518 o
1 22 12 12.807 7.736 4.071 123.611 o
1 23 1 26.407 28.453 3.486 153.532 o
1 23 2 9.818 12.209 2.750 260.187 o
1 23 3 149.223 156.831 6.585 36.303 o
1 23 4 129.437 137.886 5.507 49.655 o
1 23 5 318.042 342.298 7.630 19.700 o
1 23 6 153.903 162.161 5.215 49.280 o
1 23 7 787.293 793.912 11.299 5.949 o
1 23 8 397.702 393.549 7.121 17.796 o
1 23 9 189.942 190.438 5.477 41.487 o
1 23 10 99.478 100.090 4.295 79.070 o
1 24 1 272.352 289.644 6.626 25.827 o
1 24 2 1.893 5.812 2.140 447.528 o
1 24 3 51.212 53.926 3.463 135.742 o
1 24 4 6.855 10.062 2.219 395.635 o
1 24 5 74.609 82.507 3.802 103.823 o
1 24 6 62.307 66.823 3.616 119.471 o
1 24 7 71.014 66.741 3.339 129.480 o
1 24 8 9.433 10.416 2.779 256.804 o
1 25 1 113.861 114.689 4.874 62.695 o
1 25 2 12.159 12.208 2.100 415.277 o
1 25 3 55.340 58.841 3.187 149.559 o
1 25 4 42.134 40.990 2.706 209.706 o
1 25 5 12.433 10.017 1.822 531.796 o
2 0 2 17049.100 17151.100 237.189 0.015 o
2 0 4 13711.500 13867.600 50.150 0.035 o
2 0 6 15.771 16.413 2.999 213.863 o
2 0 8 2243.650 2176.560 29.981 0.852 o
2 0 10 1978.700 1980.670 26.265 1.080 o
2 0 12 217.773 246.280 10.451 15.512 o
2 0 14 0.018 -4.921 4.995 85.317 o
2 0 16 493.863 467.873 15.624 6.236 o
2 0 18 37.316 36.294 7.612 35.254 o
2 0 20 1.795 2.181 6.517 50.006 o
2 0 22 341.811 330.395 12.947 9.655 o
2 1 2 13606.200 13877.900 79.522 0.034 o
2 1 3 658.631 673.079 17.512 4.481 o
2 1 4 78.630 87.081 2.723 153.159 o
2 1 5 370.918 357.923 4.816 25.443 o
2 1 6 67.983 70.821 2.983 150.698 o
2 1 7 1027.060 1043.170 14.605 3.612 o
2 1 8 595.828 589.047 9.074 9.651 o
2 1 9 2050.730 2069.340 17.868 1.253 o
2 1 10 711.667 732.562 15.268 4.981 o
2 1 11 922.195 932.961 13.482 4.349 o
2 1 12 248.107 240.526 7.993 22.289 o
2 1 13 0.697 -1.209 2.263 413.565 o
2 1 14 355.113 338.688 13.184 9.267 o
2 1 15 15.033 17.337 4.815 88.215 o
2 1 16 604.280 595.269 11.250 7.944 o
2 1 17 1969.060 2007.980 27.512 1.042 o
2 1 18 485.679 502.996 15.711 6.148 o
2 1 19 188.534 185.158 10.887 15.273 o
2 1 20 9.294 12.316 4.025 126.734 o
2 1 21 78.387 77.786 4.942 69.628 o
2 1 22 494.628 463.354 9.616 11.241 o
2 2 2 438.716 438.133 10.055 11.641 o
2 2 3 10803.800 11055.200 55.928 0.054 o
2 2 4 6579.270 6476.100 23.236 0.155 o
2 2 5 279.230 263.535 5.915 29.322 o
2 2 6 3062.980 3073.990 22.401 0.611 o
2 2 7 1174.810 1153.380 13.601 3.237 o
2 2 8 341.361 340.991 7.599 19.102 o
2 2 9 5126.810 5141.260 35.083 0.227 o
2 2 10 80.552 78.048 4.434 81.998 o
2 2 11 2102.060 2112.950 29.658 0.916 o
2 2 12 35.897 37.967 4.006 115.265 o
2 2 13 879.302 894.289 17.937 3.521 o
2 2 14 32.807 37.914 4.602 90.818 o
2 2 15 194.412 203.504 13.136 10.912 o
2 2 16 176.954 169.432 6.198 37.245 o
2 2 17 869.202 892.290 15.560 4.088 o
2 2 18 12.675 11.601 3.470 166.800 o
2 2 19 119.247 131.456 9.409 21.312 o
2 2 20 67.635 77.805 6.436 45.441 o
2 2 21 589.363 578.878 11.095 8.245 o
2 2 22 516.204 479.612 8.934 11.589 o
2 3 2 10918.900 10880.300 57.666 0.054 o
2 3 3 505.780 493.747 6.726 14.353 o
2 3 4 30.896 30.927 1.815 402.627 o
2 3 5 981.129 972.742 14.250 3.916 o
2 3 6 81.856 78.970 3.484 114.674 o
2 3 7 3473.620 3578.900 26.190 0.466 o
2 3 8 44.054 46.184 3.847 119.134 o
2 3 9 700.110 705.839 13.300 5.861 o
2 3 10 84.749 83.626 5.268 61.624 o
2 3 11 194.927 201.971 8.073 24.271 o
2 3 12 22.050 21.151 3.584 150.087 o
2 3 13 824.814 858.040 17.774 3.727 o
2 3 14 987.707 973.217 19.613 2.924 o
2 3 15 72.478 76.092 10.679 17.781 o
2 3 16 121.921 135.924 6.180 42.593 o
2 3 17 1397.220 1373.020 20.859 1.954 o
2 3 18 667.372 661.060 14.056 5.804 o
2 3 19 366.980 362.991 14.761 7.655 o
2 3 20 3.449 7.210 3.862 140.216 o
2 3 21 19.902 24.131 3.129 191.780 o
2 3 22 0.220 0.644 1.830 632.267 o
2 4 2 165.959 167.163 4.065 62.614 o
2 4 3 18335.400 18380.000 94.416 0.019 o
2 4 4 9.840 12.345 1.541 710.237 o
2 4 5 38.879 41.856 2.547 232.232 o
2 4 6 1639.820 1651.810 20.216 1.627 o
2 4 7 0.728 8.320 2.429 349.947 o
2 4 8 1866.880 1895.870 24.830 1.200 o
2 4 9 13.329 12.418 2.824 243.506 o
2 4 10 47.686 43.036 4.124 105.417 o
2 4 11 856.842 834.294 16.201 4.053 o
2 4 12 0.419 1.115 2.654 300.622 o
2 4 13 584.705 617.319 15.257 5.725 o
2 4 14 29.143 25.876 4.946 81.120 o
2 4 15 97.522 109.709 6.282 44.201 o
2 4 16 7.937 12.339 3.134 205.373 o
2 4 17 183.053 190.225 7.510 27.673 o
2 4 18 664.435 659.942 13.994 5.849 o
2 4 19 45.127 47.098 4.973 76.345 o
2 4 20 466.325 485.636 11.080 9.866 o
2 4 21 345.044 342.844 7.724 18.648 o
2 4 22 70.142 67.425 2.879 157.119 o
2 5 2 159.023 155.796 3.514 74.583 o
2 5 3 23.734 25.709 2.205 333.237 o
2 5 4 179.309 168.614 4.134 59.062 o
2 5 5 5737.670 5603.940 40.399 0.183 o
2 5 6 454.828 452.365 8.228 13.780 o
2 5 7 0.150 4.829 2.382 369.132 o
2 5 8 28.320 29.214 3.473 153.288 o
2 5 9 371.810 365.666 10.017 13.166 o
2 5 10 1067.590 1063.890 17.657 2.994 o
2 5 11 97.169 108.054 6.268 44.454 o
2 5 12 1230.160 1220.730 20.761 2.242 o
2 5 13 2588.390 2567.440 31.108 0.686 o
2 5 14 3961.040 3944.450 61.537 0.245 o
2 5 15 2798.370 2836.740 22.852 0.700 o
2 5 16 1383.320 1409.350 19.610 2.044 o
2 5 17 3.645 7.183 2.968 234.449 o
2 5 18 3.024 4.036 2.754 273.825 o
2 5 19 189.336 188.198 6.516 33.480 o
2 5 20 276.793 264.992 8.209 20.324 o
2 5 21 6.443 6.304 2.208 406.196 o
2 5 22 0.417 5.115 2.815 264.925 o
2 6 2 2751.940 2727.330 19.052 0.769 o
2 6 3 541.764 549.179 8.671 10.978 o
2 6 4 25.290 25.807 2.506 270.089 o
2 6 5 80.245 83.319 3.519 112.918 o
2 6 6 16.480 12.448 2.326 337.012 o
2 6 7 2424.320 2423.990 26.883 0.814 o
2 6 8 283.465 270.069 8.412 19.447 o
2 6 9 28.381 34.864 3.587 143.503 o
2 6 10 15.264 15.883 3.037 209.785 o
2 6 11 92.801 83.256 5.555 55.710 o
2 6 12 67.324 71.109 5.486 60.317 o
2 6 13 1.945 4.410 2.759 274.137 o
2 6 14 3.069 -1.944 3.846 142.815 o
2 6 15 1213.350 1204.150 14.152 3.017 o
2 6 16 260.217 267.619 8.787 18.945 o
2 6 17 380.095 381.893 9.560 13.664 o
2 6 18 1088.210 1094.640 16.401 3.107 o
2 6 19 18.076 21.153 2.907 221.452 o
2 6 20 380.495 393.532 10.568 12.009 o
2 6 21 175.212 170.928 5.164 46.988 o
2 7 2 435.725 430.033 9.446 12.558 o
2 7 3 238.766 242.131 6.385 29.880 o
2 7 4 649.233 633.335 12.558 6.708 o
2 7 5 4209.080 4234.700 32.706 0.321 o
2 7 6 152.140 151.941 4.870 54.524 o
2 7 7 3045.080 3067.220 26.881 0.578 o
2 7 8 260.447 258.290 7.607 23.037 o
2 7 9 1219.470 1187.850 18.481 2.517 o
2 7 10 102.178 110.423 6.241 44.319 o
2 7 11 135.639 135.012 7.178 33.011 o
2 7 12 501.062 492.130 13.703 7.353 o
2 7 13 212.171 207.932 8.325 22.588 o
2 7 14 13.566 9.944 3.781 141.728 o
2 7 15 204.331 206.822 7.908 24.622 o
2 7 16 289.058 297.440 8.676 18.212 o
2 7 17 260.838 275.451 7.712 22.341 o
2 7 18 239.184 236.359 6.951 27.133 o
2 7 19 60.000 59.193 4.152 98.525 o
2 7 20 40.927 43.906 3.696 129.008 o
2 7 21 0.881 -0.078 1.774 669.769 o
2 8 2 2.885 0.363 2.875 254.130 o
2 8 3 110.632 111.149 5.083 59.744 o
2 8 4 282.741 265.766 7.540 22.377 o
2 8 5 183.005 163.702 7.293 29.453 o
2 8 6 310.272 312.221 9.509 15.592 o
2 8 7 5294.670 5252.830 36.606 0.213 o
2 8 8 1151.260 1191.880 16.101 2.917 o
2 8 9 2686.660 2714.750 25.282 0.718 o
2 8 10 51.831 54.844 4.351 93.842 o
2 8 11 16.927 15.237 2.962 218.123 o
2 8 12 414.990 402.670 11.153 10.773 o
2 8 13 45.442 44.147 8.074 31.183 o
2 8 14 450.038 440.884 8.331 13.832 o
2 8 15 17.276 20.067 3.035 206.359 o
2 8 16 48.146 47.048 3.496 136.966 o
2 8 17 1251.910 1267.040 15.047 2.769 o
2 8 18 432.467 425.642 9.623 12.395 o
2 8 19 241.053 232.284 6.637 28.698 o
2 8 20 0.088 1.307 2.227 426.985 o
2 8 21 50.253 46.736 2.887 180.955 o
2 9 2 1866.950 1846.640 22.454 1.296 o
2 9 3 2452.560 2443.680 26.210 0.813 o
2 9 4 561.166 574.758 13.167 7.087 o
2 9 5 34.783 34.139 4.255 104.499 o
2 9 6 179.520 195.405 7.328 28.717 o
2 9 7 14.753 13.303 4.209 114.702 o
2 9 8 180.803 188.900 9.004 21.017 o
2 9 9 416.213 421.676 11.822 9.894 o
2 9 10 588.141 604.639 16.606 5.142 o
2 9 11 0.147 5.653 3.588 163.941 o
2 9 12 129.889 123.976 8.411 25.739 o
2 9 13 140.867 144.939 11.520 14.520 o
2 9 14 328.268 325.529 7.619 19.674 o
2 9 15 70.675 72.300 4.248 90.588 o
2 9 16 163.412 168.680 5.821 41.601 o
2 9 17 55.279 56.310 3.674 121.694 o
2 9 18 147.516 164.916 5.973 41.594 o
2 9 19 527.261 536.649 9.426 10.520 o
2 9 20 133.059 128.373 4.642 62.627 o
2 9 21 250.059 244.340 8.249 21.249 o
2 10 2 3.207 0.345 2.929 244.633 o
2 10 3 713.971 724.878 15.229 5.001 o
2 10 4 2341.100 2337.590 27.576 0.842 o
2 10 5 80.606 90.466 7.504 33.763 o
2 10 6 177.419 208.580 22.365 4.085 o
2 10 7 353.904 361.448 14.993 7.536 o
2 10 8 989.304 952.204 20.183 2.850 o
2 10 9 1070.680 1068.000 22.046 2.398 o
2 10 10 3259.430 3198.130 38.803 0.441 o
2 10 11 1134.490 1140.760 23.878 2.088 o
2 10 12 2548.400 2494.270 44.866 0.523 o
2 10 13 1779.300 1786.440 18.230 1.542 o
2 10 14 1177.040 1163.480 15.943 2.914 o
2 10 15 27.077 26.216 2.921 208.152 o
2 10 16 1399.980 1428.650 15.812 2.307 o
2 10 17 639.932 640.240 10.812 7.745 o
2 10 18 1266.930 1243.500 16.023 2.658 o
2 10 19 10.446 6.197 2.167 407.762 o
2 10 20 85.140 82.735 3.831 99.195 o
2 11 2 30.203 28.466 3.854 127.070 o
2 11 3 5766.270 5779.170 44.805 0.173 o
2 11 4 8.730 13.025 4.678 94.707 o
2 11 5 586.528 574.993 18.408 4.504 o
2 11 6 269.916 278.922 13.422 9.788 o
2 11 7 277.960 285.443 13.854 9.218 o
2 11 8 130.655 120.756 18.887 5.776 o
2 11 9 2.556 3.310 4.314 113.416 o
2 11 10 45.528 49.616 7.327 37.390 o
2 11 11 408.632 397.522 18.076 5.347 o
2 11 12 2014.440 2013.610 22.357 1.166 o
2 11 13 16.809 23.149 3.016 207.708 o
2 11 14 18.178 15.417 2.783 242.239 o
2 11 15 134.125 133.522 5.296 52.156 o
2 11 16 937.113 935.515 12.646 4.489 o
2 11 17 62.194 71.339 3.714 114.007 o
2 11 18 34.671 35.931 2.995 188.757 o
2 11 19 0.708 -0.117 1.910 579.516 o
2 11 20 172.704 178.147 10.419 16.723 o
2 12 2 248.857 245.981 9.899 16.366 o
2 12 3 890.406 873.532 18.450 3.414 o
2 12 4 171.291 176.578 8.648 22.817 o
2 12 5 2.275 6.105 3.601 161.714 o
2 12 6 0.801 5.959 3.924 137.012 o
2 12 7 138.174 129.958 10.002 18.840 o
2 12 8 68.347 79.092 8.283 28.723 o
2 12 9 3.995 0.857 6.177 55.561 o
2 12 10 0.780 0.913 4.485 105.618 o
2 12 11 354.761 354.843 22.581 3.754 o
2 12 12 41.510 44.756 3.202 161.894 o
2 12 13 66.114 65.877 4.033 100.336 o
2 12 14 103.680 103.857 4.891 64.767 o
2 12 15 56.108 59.404 3.860 111.837 o
2 12 16 202.427 205.691 6.008 35.638 o
2 12 17 285.661 286.749 6.808 24.574 o
2 12 18 0.267 3.530 1.986 529.733 o
2 12 19 244.381 242.582 7.061 26.246 o
2 13 2 364.820 373.786 12.641 9.650 o
2 13 3 22.494 29.605 4.454 99.492 o
2 13 4 1586.250 1561.650 26.046 1.409 o
2 13 5 520.864 537.996 20.732 3.929 o
2 13 6 196.718 189.595 12.045 12.738 o
2 13 7 740.618 732.884 24.766 2.605 o
2 13 8 143.051 129.365 10.552 17.069 o
2 13 9 1704.100 1693.430 37.378 0.903 o
2 13 10 1759.900 1748.620 38.287 0.856 o
2 13 11 244.016 243.202 5.944 31.972 o
2 13 12 42.796 44.810 3.409 145.960 o
2 13 13 12.333 12.112 2.811 246.826 o
2 13 14 111.014 121.415 5.044 59.656 o
2 13 15 484.856 483.019 9.127 11.811 o
2 13 16 83.321 83.750 3.923 96.379 o
2 13 17 556.892 570.312 8.948 10.364 o
2 13 18 339.919 332.814 6.872 21.292 o
2 13 19 239.733 208.623 8.068 22.766 o
2 14 2 1149.410 1164.310 23.076 2.139 o
2 14 3 651.782 649.168 17.483 4.545 o
2 14 4 47.118 41.883 6.032 53.893 o
2 14 5 20.899 17.702 5.157 76.567 o
2 14 6 230.850 223.660 13.435 10.199 o
2 14 7 78.923 73.038 8.495 27.228 o
2 14 8 1007.220 989.998 28.686 1.807 o
2 14 9 1239.280 1194.240 36.253 1.163 o
2 14 10 781.473 790.340 10.446 6.324 o
2 14 11 133.228 138.142 5.009 56.039 o
2 14 12 23.762 21.222 2.991 205.321 o
2 14 13 192.169 202.419 6.453 33.319 o
2 14 14 171.860 170.470 5.726 41.705 o
2 14 15 359.898 367.704 7.680 17.988 o
2 14 16 22.595 26.708 2.763 233.139 o
2 14 17 3.419 4.789 2.212 416.382 o
2 14 18 10.628 8.967 2.084 432.024 o
2 15 2 2580.180 2551.600 35.392 0.631 o
2 15 3 2860.000 2779.500 37.081 0.541 o
2 15 4 531.038 525.422 16.490 5.530 o
2 15 5 268.055 272.275 14.962 8.173 o
2 15 6 535.677 501.756 16.653 5.479 o
2 15 7 372.628 362.704 17.637 5.718 o
2 15 8 40.238 41.027 3.578 137.063 o
2 15 9 111.790 112.700 4.417 72.257 o
2 15 10 29.212 29.749 2.920 204.536 o
2 15 11 340.997 356.144 8.011 17.869 o
2 15 12 205.165 206.537 6.119 34.637 o
2 15 13 202.345 204.705 6.232 34.112 o
2 15 14 479.120 475.799 9.690 11.282 o
2 15 15 108.004 114.943 5.204 57.822 o
2 15 16 3.597 9.900 2.288 382.862 o
2 15 17 139.930 141.561 4.873 56.897 o
2 15 18 115.451 111.520 8.238 27.270 o
2 16 2 8.867 11.801 5.522 68.532 o
2 16 3 127.374 120.724 8.619 24.785 o
2 16 4 226.925 237.222 11.588 13.070 o
2 16 5 13.111 13.341 5.487 68.929 o
2 16 6 797.995 769.724 20.941 3.186 o
2 16 7 83.121 87.986 5.047 65.898 o
2 16 8 0.532 6.209 3.177 208.178 o
2 16 9 18.840 19.639 3.032 205.492 o
2 16 10 49.571 53.532 3.380 141.851 o
2 16 11 977.625 975.922 13.880 3.999 o
2 16 12 166.500 175.062 6.041 39.108 o
2 16 13 416.721 415.181 9.229 13.303 o
2 16 14 40.322 44.453 3.669 130.704 o
2 16 15 331.636 312.116 7.542 19.992 o
2 16 16 7.638 6.728 2.431 336.195 o
2 16 17 299.397 282.876 7.285 22.372 o
2 17 2 456.279 464.116 21.185 3.963 o
2 17 3 396.293 381.842 15.220 7.117 o
2 17 4 122.116 128.036 6.383 40.781 o
2 17 5 289.157 279.118 7.904 20.728 o
2 17 6 61.227 66.235 4.413 88.224 o
2 17 7 90.883 99.108 6.213 45.890 o
2 17 8 337.156 334.736 9.595 14.733 o
2 17 9 13.918 16.028 2.755 251.675 o
2 17 10 57.228 68.618 4.327 91.736 o
2 17 11 74.140 82.522 6.883 39.875 o
2 17 12 8.268 12.904 2.984 224.672 o
2 17 13 501.893 497.899 9.485 11.052 o
2 17 14 514.039 522.237 9.594 10.616 o
2 17 15 295.001 294.956 8.105 19.705 o
2 17 16 365.155 343.884 6.379 21.535 o
2 18 2 655.248 655.161 11.549 7.142 o
2 18 3 303.391 312.241 7.692 20.435 o
2 18 4 599.550 597.808 12.261 7.320 o
2 18 5 135.086 147.330 8.190 26.429 o
2 18 6 432.896 437.050 12.117 9.368 o
2 18 7 1211.660 1221.700 19.711 2.372 o
2 18 8 39.650 45.033 4.419 95.340 o
2 18 9 1070.990 1122.970 16.670 3.074 o
2 18 10 774.051 795.962 12.624 5.526 o
2 18 11 149.964 156.963 5.670 44.811 o
2 18 12 102.730 99.644 4.892 65.217 o
2 18 13 0.206 0.870 2.155 456.008 o
2 18 14 120.771 116.724 5.627 50.061 o
2 18 15 161.463 162.738 4.606 56.024 o
2 19 2 105.742 106.778 5.661 51.579 o
2 19 3 688.035 713.476 12.014 6.490 o
2 19 4 409.467 417.420 10.354 11.775 o
2 19 5 9.817 11.182 3.387 176.355 o
2 19 6 23.281 21.406 3.670 143.119 o
2 19 7 48.287 49.465 4.371 94.588 o
2 19 8 864.924 907.277 14.982 4.221 o
2 19 9 16.250 21.975 3.173 190.565 o
2 19 10 363.554 379.991 9.141 14.712 o
2 19 11 390.780 395.232 7.711 16.738 o
2 19 12 820.164 830.584 14.030 4.780 o
2 19 13 306.878 296.517 7.403 21.476 o
2 19 14 31.797 36.328 3.616 139.607 o
2 19 15 34.066 32.394 5.207 72.667 o
2 20 2 203.015 207.161 6.311 33.458 o
2 20 3 0.427 1.272 2.312 395.531 o
2 20 4 16.207 15.895 3.382 171.645 o
2 20 5 322.918 324.396 10.367 13.589 o
2 20 6 13.689 17.582 3.290 181.692 o
2 20 7 903.238 923.602 13.950 4.320 o
2 20 8 1176.860 1203.850 15.347 2.949 o
2 20 9 12.945 14.977 2.811 244.502 o
2 20 10 133.147 130.091 4.904 58.200 o
2 20 11 5.424 5.277 2.205 412.160 o
2 20 12 202.513 195.601 6.648 31.654 o
2 20 13 158.542 161.239 5.343 47.343 o
2 21 2 9.151 11.131 2.294 365.042 o
2 21 3 196.092 201.091 6.546 32.508 o
2 21 4 326.162 321.892 7.935 18.928 o
2 21 5 30.088 34.868 3.505 148.482 o
2 21 6 52.344 55.536 3.898 112.060 o
2 21 7 293.393 302.171 7.687 20.923 o
2 21 8 2.428 1.923 2.057 488.526 o
2 21 9 50.266 58.493 3.638 125.215 o
2 21 10 13.842 14.517 2.198 375.685 o
2 21 11 6.942 8.635 1.650 674.731 o
2 21 12 201.014 198.449 5.622 38.947 o
2 22 2 153.948 165.057 5.321 47.885 o
2 22 3 0.018 3.210 2.092 480.013 o
2 22 4 144.135 136.801 5.720 45.726 o
2 22 5 12.797 14.759 2.504 301.208 o
2 22 6 773.948 813.007 11.762 5.798 o
2 22 7 1043.610 1069.290 12.920 3.826 o
2 22 8 34.387 33.745 2.856 204.854 o
2 22 9 761.459 755.711 10.719 6.460 o
2 22 10 115.272 107.426 3.430 97.701 o
2 22 11 163.510 166.915 10.057 17.988 o
2 23 2 12.540 11.482 2.187 387.042 o
2 23 3 242.690 238.628 7.326 25.211 o
2 23 4 0.130 0.091 1.940 564.659 o
2 23 5 412.878 413.923 7.443 16.459 o
2 23 6 104.767 107.047 4.090 82.234 o
2 23 7 94.196 91.682 4.205 83.650 o
2 23 8 1.120 4.457 1.765 657.329 o
2 23 9 9.213 8.817 1.766 584.186 o
2 24 2 210.336 213.476 6.538 31.403 o
2 24 3 371.817 375.843 7.572 17.796 o
2 24 4 126.226 132.863 4.967 58.000 o
2 24 5 429.267 405.369 7.888 15.357 o
2 24 6 696.028 735.475 13.150 5.871 o
2 24 7 109.367 101.425 5.852 48.884 o
2 25 2 0.652 3.915 1.879 587.128 o
2 25 3 0.634 2.852 2.658 298.189 o
2 25 4 63.142 65.028 4.365 89.490 o
3 0 3 4050.210 3957.360 39.851 0.320 o
3 0 5 3205.000 3222.130 37.288 0.457 o
3 0 7 9198.930 8735.150 297.279 0.019 o
3 0 9 1803.580 1711.290 66.134 0.393 o
3 0 11 836.777 846.833 23.338 2.653 o
3 0 13 906.624 892.789 38.056 1.222 o
3 0 15 267.590 289.040 15.130 7.983 o
3 0 17 14.339 21.920 6.395 50.803 o
3 0 19 4.593 3.549 8.233 31.299 o
3 0 21 317.846 342.786 13.944 8.715 o
3 1 3 97.091 97.023 3.212 115.075 o
3 1 4 75.989 77.138 2.795 154.500 o
3 1 5 3992.420 3890.510 27.697 0.375 o
3 1 6 2284.210 2299.370 18.976 1.036 o
3 1 7 155.578 154.409 6.074 40.419 o
3 1 8 2872.060 2773.450 63.137 0.325 o
3 1 9 12.902 11.646 2.527 298.927 o
3 1 10 7.189 9.449 2.639 286.792 o
3 1 11 340.521 343.107 12.525 10.108 o
3 1 12 91.242 92.304 7.244 35.456 o
3 1 13 0.477 -1.871 3.789 148.100 o
3 1 14 776.599 812.457 26.241 2.318 o
3 1 15 1061.850 1077.640 13.346 3.684 o
3 1 16 1833.570 1866.520 27.561 1.132 o
3 1 17 25.989 28.829 7.028 41.662 o
3 1 18 3.170 3.008 3.868 140.635 o
3 1 19 161.104 156.121 11.699 13.889 o
3 1 20 1.642 2.931 2.802 267.233 o
3 1 21 343.024 332.969 9.666 14.509 o
3 2 3 593.981 577.910 6.964 11.524 o
3 2 4 2622.080 2573.770 23.561 0.779 o
3 2 5 2216.690 2236.440 14.728 1.170 o
3 2 6 2247.060 2258.480 27.555 0.887 o
3 2 7 154.562 161.560 7.442 29.810 o
3 2 8 1697.300 1670.110 29.605 1.168 o
3 2 9 919.971 901.149 18.396 3.333 o
3 2 10 411.101 413.693 17.276 5.723 o
3 2 11 1016.810 1003.390 21.409 2.593 o
3 2 12 13.413 13.188 3.386 173.701 o
3 2 13 17.314 21.573 5.347 71.602 o
3 2 14 162.142 164.562 20.206 5.007 o
3 2 15 55.493 61.605 3.650 121.723 o
3 2 16 508.370 506.094 11.004 9.409 o
3 2 17 17.447 19.404 3.499 159.560 o
3 2 18 257.283 257.737 10.555 14.636 o
3 2 19 247.611 243.643 8.409 20.774 o
3 2 20 108.481 114.222 6.516 40.784 o
3 2 21 30.848 32.039 2.810 214.769 o
3 3 3 433.643 440.907 6.450 17.363 o
3 3 4 674.114 678.354 10.638 7.416 o
3 3 5 847.695 837.908 13.067 4.941 o
3 3 6 5323.920 5446.950 47.466 0.191 o
3 3 7 382.041 395.495 9.767 13.185 o
3 3 8 2174.020 2172.330 23.759 1.014 o
3 3 9 26.074 20.447 3.635 144.565 o
3 3 10 1.707 0.610 3.034 229.418 o
3 3 11 21.194 21.564 3.916 127.888 o
3 3 12 313.964 330.691 13.156 9.621 o
3 3 13 639.659 623.147 22.576 3.201 o
3 3 14 1139.990 1126.080 30.898 1.517 o
3 3 15 40.814 42.867 3.923 117.011 o
3 3 16 10.365 12.718 2.993 221.532 o
3 3 17 216.932 202.737 8.172 23.144 o
3 3 18 146.011 146.285 6.683 36.011 o
3 3 19 26.642 26.729 5.230 73.318 o
3 3 20 796.956 734.071 15.885 4.478 o
3 3 21 20.193 20.341 2.653 257.106 o
3 4 3 15875.400 15554.500 97.017 0.025 o
3 4 4 2528.470 2458.920 16.320 0.932 o
3 4 5 377.707 379.293 11.758 10.541 o
3 4 6 311.274 293.754 7.977 19.634 o
3 4 7 742.502 750.003 13.166 5.593 o
3 4 8 112.368 114.971 5.154 58.074 o
3 4 9 2121.620 2138.170 22.001 1.088 o
3 4 10 1644.520 1632.430 23.043 1.492 o
3 4 11 81.463 82.497 5.623 55.818 o
3 4 12 2.255 4.592 3.142 211.966 o
3 4 13 740.071 732.720 24.568 2.638 o
3 4 14 312.599 318.927 16.673 6.551 o
3 4 15 506.526 507.949 11.162 9.274 o
3 4 16 46.529 51.870 4.311 96.967 o
3 4 17 174.726 190.009 7.286 29.285 o
3 4 18 2.320 -0.905 2.581 315.621 o
3 4 19 154.031 149.114 6.229 39.300 o
3 4 20 184.231 178.113 6.863 31.724 o
3 4 21 62.724 60.153 3.043 154.006 o
3 5 3 1200.590 1181.620 13.682 3.130 o
3 5 4 2212.980 2201.180 17.385 1.129 o
3 5 5 78.474 90.072 4.609 76.520 o
3 5 6 7.224 12.610 3.196 198.348 o
3 5 7 630.373 638.755 15.838 5.246 o
3 5 8 2320.400 2328.320 28.424 0.834 o
3 5 9 1279.280 1302.660 19.529 2.245 o
3 5 10 50.971 52.848 4.889 77.289 o
3 5 11 801.345 794.969 19.117 3.543 o
3 5 12 1114.820 1098.010 23.262 2.193 o
3 5 13 484.998 474.588 15.845 6.134 o
3 5 14 947.361 957.850 13.339 4.248 o
3 5 15 1051.740 1066.150 15.950 3.291 o
3 5 16 168.416 165.822 6.867 32.848 o
3 5 17 146.474 145.871 6.011 42.058 o
3 5 18 348.903 356.911 8.657 16.205 o
3 5 19 11.990 12.529 2.724 261.706 o
3 5 20 102.624 93.827 5.030 63.017 o
3 5 21 46.767 46.157 2.609 212.261 o
3 6 3 2715.660 2545.660 18.650 0.815 o
3 6 4 308.063 329.583 8.204 18.599 o
3 6 5 444.221 450.871 11.200 10.149 o
3 6 6 4232.300 4159.800 74.275 0.193 o
3 6 7 514.919 522.935 13.172 7.542 o
3 6 8 278.878 279.565 9.549 16.387 o
3 6 9 1672.120 1690.460 22.676 1.468 o
3 6 10 135.605 135.568 6.965 34.613 o
3 6 11 282.687 271.361 11.539 12.390 o
3 6 12 879.789 891.806 21.250 2.900 o
3 6 13 316.596 321.643 13.367 9.396 o
3 6 14 256.607 258.641 6.738 26.800 o
3 6 15 700.886 709.314 12.979 5.988 o
3 6 16 189.585 188.635 7.078 29.869 o
3 6 17 456.032 451.283 9.547 11.956 o
3 6 18 0.035 0.541 2.530 332.139 o
3 6 19 7.882 6.652 2.897 241.306 o
3 6 20 23.372 22.256 2.687 246.126 o
3 6 21 21.776 23.322 2.932 213.442 o
3 7 3 79.883 83.709 6.343 45.594 o
3 7 4 899.712 903.633 13.957 4.366 o
3 7 5 1466.420 1521.830 18.632 1.955 o
3 7 6 1917.930 1922.490 23.883 1.196 o
3 7 7 1372.740 1387.430 22.455 1.854 o
3 7 8 203.012 210.693 8.009 24.152 o
3 7 9 755.054 752.645 20.960 3.269 o
3 7 10 99.801 97.634 6.596 41.002 o
3 7 11 2766.240 2729.770 36.514 0.567 o
3 7 12 225.692 209.826 10.792 14.868 o
3 7 13 1869.340 1835.020 31.492 1.001 o
3 7 14 535.603 528.960 9.501 10.390 o
3 7 15 1548.080 1561.490 19.353 1.801 o
3 7 16 3095.860 3158.420 27.927 0.552 o
3 7 17 0.635 5.122 2.698 287.685 o
3 7 18 447.906 441.800 9.289 12.492 o
3 7 19 8.844 8.194 2.139 419.545 o
3 7 20 3.087 3.923 1.950 533.399 o
3 7 21 152.092 147.583 7.130 32.283 o
3 8 3 1.310 1.561 2.394 366.407 o
3 8 4 2060.930 2087.540 22.101 1.129 o
3 8 5 667.293 670.480 13.024 6.257 o
3 8 6 785.395 773.478 14.310 4.943 o
3 8 7 0.510 0.009 3.856 143.012 o
3 8 8 1582.450 1594.680 25.660 1.420 o
3 8 9 207.929 221.661 10.260 16.310 o
3 8 10 600.173 605.266 17.186 4.871 o
3 8 11 505.043 532.308 16.604 5.555 o
3 8 12 1029.610 1014.400 23.323 2.327 o
3 8 13 505.415 506.001 9.861 10.555 o
3 8 14 0.643 0.717 2.878 255.872 o
3 8 15 112.104 124.052 5.963 46.280 o
3 8 16 10.255 11.681 2.793 252.618 o
3 8 17 606.157 602.498 11.148 7.966 o
3 8 18 682.409 677.773 11.164 7.073 o
3 8 19 4.463 5.843 1.909 542.874 o
3 8 20 0.990 3.993 2.089 475.821 o
3 9 3 2728.290 2741.220 29.856 0.650 o
3 9 4 216.982 220.096 7.785 24.506 o
3 9 5 1223.080 1214.500 18.104 2.532 o
3 9 6 468.235 474.362 12.499 8.570 o
3 9 7 1788.220 1810.360 27.501 1.169 o
3 9 8 368.025 372.751 13.052 9.190 o
3 9 9 2545.180 2561.060 34.752 0.646 o
3 9 10 1298.440 1289.420 25.452 1.743 o
3 9 11 271.148 285.127 12.545 10.897 o
3 9 12 390.006 395.819 15.010 7.268 o
3 9 13 1.794 4.461 2.148 446.736 o
3 9 14 681.530 704.411 13.911 5.696 o
3 9 15 374.674 375.223 10.107 12.909 o
3 9 16 158.990 152.725 6.239 38.734 o
3 9 17 959.636 981.867 16.288 3.556 o
3 9 18 325.705 331.628 9.052 16.105 o
3 9 19 73.006 70.752 4.023 97.919 o
3 9 20 4.516 3.624 2.101 457.415 o
3 10 3 4165.120 4100.000 38.299 0.311 o
3 10 4 138.870 130.415 7.406 31.350 o
3 10 5 682.887 656.166 16.153 4.904 o
3 10 6 98.334 93.490 5.754 51.615 o
3 10 7 679.802 706.800 17.788 4.288 o
3 10 8 48.926 53.402 7.823 32.883 o
3 10 9 23.451 26.926 4.894 83.509 o
3 10 10 927.992 945.656 22.210 2.642 o
3 10 11 0.570 5.795 3.924 137.090 o
3 10 12 162.608 170.375 5.405 45.769 o
3 10 13 126.344 140.673 5.838 45.812 o
3 10 14 41.325 38.047 3.246 160.732 o
3 10 15 86.976 86.694 4.421 80.022 o
3 10 16 68.803 73.064 4.419 85.567 o
3 10 17 45.087 51.542 4.384 94.645 o
3 10 18 621.103 640.306 11.880 7.249 o
3 10 19 0.093 1.382 1.937 563.255 o
3 10 20 87.454 81.295 5.490 57.481 o
3 11 3 51.759 57.498 5.636 59.810 o
3 11 4 2324.610 2324.350 30.809 0.790 o
3 11 5 1281.610 1276.480 23.245 1.933 o
3 11 6 249.132 258.357 10.932 13.962 o
3 11 7 106.657 105.540 9.192 22.711 o
3 11 8 3.563 2.434 3.825 143.732 o
3 11 9 722.893 691.124 26.059 2.446 o
3 11 10 1240.910 1229.710 42.003 0.929 o
3 11 11 404.375 405.554 8.491 14.835 o
3 11 12 471.704 487.574 9.436 11.602 o
3 11 13 999.550 1037.540 13.464 3.914 o
3 11 14 520.302 535.118 9.541 10.506 o
3 11 15 134.642 130.821 5.109 54.883 o
3 11 16 186.387 187.108 8.968 21.047 o
3 11 17 38.782 37.245 3.627 135.533 o
3 11 18 38.398 39.277 3.337 155.149 o
3 11 19 28.353 28.215 2.667 238.787 o
3 12 3 100.048 109.766 8.030 29.014 o
3 12 4 339.320 338.668 12.620 10.022 o
3 12 5 478.824 457.111 14.725 6.880 o
3 12 6 1535.730 1514.060 26.980 1.408 o
3 12 7 273.051 275.158 19.534 5.080 o
3 12 8 1356.010 1327.200 32.384 1.278 o
3 12 9 20.370 19.713 5.839 60.262 o
3 12 10 40.549 38.026 6.825 43.237 o
3 12 11 108.281 111.866 4.463 72.037 o
3 12 12 89.950 91.169 4.473 77.575 o
3 12 13 186.830 197.508 6.076 36.522 o
3 12 14 819.638 858.312 12.364 5.239 o
3 12 15 1070.930 1094.860 13.259 3.646 o
3 12 16 6.536 10.559 2.513 314.619 o
3 12 17 5.441 5.296 2.400 351.022 o
3 12 18 197.170 194.953 6.476 33.090 o
3 12 19 922.454 871.479 15.202 4.043 o
3 13 3 1445.710 1447.760 26.129 1.533 o
3 13 4 47.699 48.784 5.854 56.602 o
3 13 5 2616.260 2579.410 35.878 0.615 o
3 13 6 1192.760 1137.270 24.200 2.002 o
3 13 7 945.928 936.306 27.611 1.970 o
3 13 8 406.849 421.208 20.910 4.169 o
3 13 9 29.802 33.887 6.824 43.820 o
3 13 10 1766.710 1802.550 17.033 1.594 o
3 13 11 0.060 2.799 2.594 313.895 o
3 13 12 1.742 5.648 2.515 327.667 o
3 13 13 258.384 253.652 6.969 25.805 o
3 13 14 650.788 659.553 11.166 7.374 o
3 13 15 57.267 57.525 3.948 107.843 o
3 13 16 7.566 5.951 2.289 377.357 o
3 13 17 347.079 351.162 8.870 15.855 o
3 13 18 406.128 401.431 7.261 17.160 o
3 14 3 2282.410 2235.680 41.869 0.623 o
3 14 4 2382.590 2346.400 34.957 0.701 o
3 14 5 667.764 657.268 18.899 4.048 o
3 14 6 363.342 344.006 13.850 8.528 o
3 14 7 494.953 500.553 20.806 3.985 o
3 14 8 673.627 668.136 17.633 4.406 o
3 14 9 2079.080 2043.050 18.606 1.224 o
3 14 10 2772.690 2751.610 21.674 0.731 o
3 14 11 1075.390 1082.460 14.436 3.458 o
3 14 12 428.958 417.862 8.909 13.560 o
3 14 13 1416.490 1422.140 21.608 1.855 o
3 14 14 4.364 8.095 2.713 277.206 o
3 14 15 150.136 150.886 5.739 44.344 o
3 14 16 502.765 492.095 8.973 11.653 o
3 14 17 38.152 40.120 3.884 120.400 o
3 14 18 374.594 345.387 8.951 15.194 o
3 15 3 576.001 597.809 22.607 3.300 o
3 15 4 4516.060 4392.680 60.430 0.215 o
3 15 5 3161.910 3098.280 41.743 0.437 o
3 15 6 72.684 69.227 6.905 40.042 o
3 15 7 969.406 928.350 13.857 4.108 o
3 15 8 326.468 337.013 9.747 14.598 o
3 15 9 1374.930 1373.920 19.033 2.121 o
3 15 10 5.219 12.279 2.903 240.290 o
3 15 11 158.982 168.976 6.989 32.402 o
3 15 12 28.182 31.805 3.485 151.797 o
3 15 13 101.052 104.412 4.972 63.575 o
3 15 14 108.159 108.597 5.019 61.376 o
3 15 15 81.530 77.446 4.022 94.508 o
3 15 16 134.287 132.207 4.423 65.938 o
3 15 17 8.383 5.847 2.377 349.918 o
3 16 3 559.961 538.953 22.083 3.492 o
3 16 4 670.848 651.588 24.226 2.817 o
3 16 5 355.115 394.790 9.922 13.355 o
3 16 6 442.177 447.835 9.807 11.845 o
3 16 7 743.323 750.312 15.121 4.880 o
3 16 8 171.371 172.774 6.641 34.095 o
3 16 9 389.986 390.616 10.223 12.404 o
3 16 10 50.036 50.596 4.134 103.259 o
3 16 11 36.352 38.086 3.804 125.847 o
3 16 12 1015.870 1046.750 19.255 2.867 o
3 16 13 452.929 453.925 9.036 12.658 o
3 16 14 6.244 8.543 2.138 428.081 o
3 16 15 1.264 2.600 1.885 583.400 o
3 16 16 227.986 230.771 6.000 33.092 o
3 17 3 5.008 6.599 2.495 325.475 o
3 17 4 310.117 318.586 8.995 16.695 o
3 17 5 582.672 598.072 13.060 6.946 o
3 17 6 35.316 30.072 3.700 134.082 o
3 17 7 225.455 236.352 8.205 22.248 o
3 17 8 867.853 884.487 14.111 4.475 o
3 17 9 1785.090 1847.660 35.423 0.913 o
3 17 10 524.197 540.233 11.309 8.831 o
3 17 11 705.957 714.313 11.473 6.629 o
3 17 12 29.056 28.423 3.574 145.696 o
3 17 13 212.497 205.773 6.256 33.269 o
3 17 14 64.535 67.765 3.701 114.383 o
3 17 15 39.083 34.523 3.599 137.776 o
3 17 16 10.055 11.699 4.452 104.147 o
3 18 3 8.035 8.634 3.252 192.626 o
3 18 4 20.829 21.294 3.614 148.338 o
3 18 5 139.893 141.332 7.200 32.510 o
3 18 6 177.644 193.288 7.439 28.218 o
3 18 7 125.279 128.462 6.179 42.630 o
3 18 8 165.849 180.230 6.469 35.490 o
3 18 9 360.665 384.163 8.855 15.271 o
3 18 10 6.770 9.169 2.639 287.651 o
3 18 11 808.858 801.180 12.198 5.487 o
3 18 12 22.708 22.531 3.059 197.829 o
3 18 13 6.535 5.970 2.023 478.008 o
3 18 14 29.890 24.065 2.429 277.238 o
3 18 15 422.254 403.594 9.448 12.976 o
3 19 3 4.184 6.967 2.685 283.947 o
3 19 4 134.289 144.968 5.950 43.706 o
3 19 5 57.769 59.157 4.065 102.577 o
3 19 6 137.203 150.248 5.951 43.245 o
3 19 7 1092.300 1105.460 16.229 3.113 o
3 19 8 118.674 127.127 5.704 48.751 o
3 19 9 43.986 42.614 3.569 135.526 o
3 19 10 134.989 139.287 6.301 40.315 o
3 19 11 85.979 88.071 4.695 73.215 o
3 19 12 141.802 148.088 5.791 44.647 o
3 19 13 24.215 17.786 2.276 325.265 o
3 19 14 26.878 27.602 2.594 252.025 o
3 20 3 31.261 30.784 3.178 175.882 o
3 20 4 0.270 1.148 2.637 304.900 o
3 20 5 382.443 379.094 8.489 15.579 o
3 20 6 127.843 133.913 5.578 49.128 o
3 20 7 178.555 183.300 6.602 33.658 o
3 20 8 466.518 485.432 9.306 11.851 o
3 20 9 87.499 90.316 4.343 81.610 o
3 20 10 609.622 615.680 11.578 7.608 o
3 20 11 53.531 62.315 4.979 73.768 o
3 20 12 155.479 151.697 6.045 40.797 o
3 20 13 1.332 2.221 2.484 340.031 o
3 21 3 425.958 421.899 8.796 13.752 o
3 21 4 23.172 23.613 2.986 205.380 o
3 21 5 32.386 32.462 2.986 193.147 o
3 21 6 258.396 258.198 7.375 24.016 o
3 21 7 12.190 13.050 2.331 345.094 o
3 21 8 223.877 213.445 5.779 35.414 o
3 21 9 20.899 17.872 2.349 316.155 o
3 21 10 48.289 52.773 4.080 105.712 o
3 21 11 0.323 -2.049 2.042 509.246 o
3 22 3 9.863 9.009 1.978 476.398 o
3 22 4 317.525 320.370 6.896 22.290 o
3 22 5 45.192 43.238 3.040 173.132 o
3 22 6 415.460 405.997 8.429 14.711 o
3 22 7 21.574 21.134 2.525 276.593 o
3 22 8 41.312 42.014 2.980 182.038 o
3 22 9 1.387 3.382 1.687 719.141 o
3 22 10 13.164 19.853 4.726 91.549 o
3 23 3 0.604 1.928 1.778 661.554 o
3 23 4 42.969 42.761 2.956 182.613 o
3 23 5 277.695 282.647 6.622 25.759 o
3 23 6 18.821 18.367 2.095 385.486 o
3 23 7 258.971 250.125 5.981 30.617 o
3 23 8 94.888 93.819 4.555 74.326 o
3 24 3 798.237 826.536 29.765 1.891 o
3 24 4 0.023 0.876 1.972 545.247 o
3 24 5 350.134 336.000 8.069 17.755 o
3 24 6 5.465 7.495 6.334 52.601 o
4 0 4 141.359 136.417 5.624 47.114 o
4 0 6 43.416 43.904 4.634 87.090 o
4 0 8 4483.600 4371.560 72.108 0.187 o
4 0 10 32.368 22.975 5.994 56.316 o
4 0 12 4026.190 3976.730 81.203 0.183 o
4 0 14 3988.880 4063.810 70.875 0.211 o
4 0 16 1138.050 1183.760 28.088 1.702 o
4 0 18 362.378 358.519 12.409 9.997 o
4 0 20 506.711 478.307 22.394 3.531 o
4 1 4 3967.790 3903.070 28.381 0.374 o
4 1 5 3936.570 3852.530 20.702 0.408 o
4 1 6 4165.360 4074.080 22.063 0.365 o
4 1 7 2434.990 2389.900 26.949 0.815 o
4 1 8 784.821 759.691 21.559 3.094 o
4 1 9 101.554 97.284 10.082 19.323 o
4 1 10 1.204 -1.943 4.109 125.753 o
4 1 11 12.876 12.193 5.053 81.002 o
4 1 12 2021.760 1961.360 40.582 0.720 o
4 1 13 2258.510 2209.240 43.998 0.597 o
4 1 14 396.952 404.331 8.826 14.412 o
4 1 15 198.861 199.888 7.645 26.178 o
4 1 16 91.254 92.848 6.373 44.163 o
4 1 17 0.282 2.166 2.933 246.084 o
4 1 18 283.606 291.171 8.880 17.866 o
4 1 19 39.328 35.662 3.804 125.173 o
4 1 20 174.334 170.803 7.312 29.567 o
4 1 21 115.064 117.561 7.462 32.208 o
4 2 4 1986.360 1946.960 14.171 1.443 o
4 2 5 1961.490 1901.670 13.539 1.500 o
4 2 6 30.930 35.399 3.526 146.456 o
4 2 7 1235.390 1207.260 19.494 2.372 o
4 2 8 1008.010 993.917 18.548 3.038 o
4 2 9 9.952 10.474 4.208 116.335 o
4 2 10 0.841 1.609 3.884 140.533 o
4 2 11 164.539 162.916 12.063 13.092 o
4 2 12 69.754 64.033 8.234 29.197 o
4 2 13 531.017 529.131 21.788 3.620 o
4 2 14 23.636 21.163 2.825 226.617 o
4 2 15 38.882 39.269 4.117 108.842 o
4 2 16 13.280 19.063 3.666 148.370 o
4 2 17 214.036 219.097 8.577 21.416 o
4 2 18 77.509 82.159 7.018 38.365 o
4 2 19 211.523 199.213 7.646 25.712 o
4 2 20 6.258 3.304 2.419 346.232 o
4 2 21 310.121 265.397 17.693 5.990 o
4 3 4 2296.470 2212.850 20.767 1.015 o
4 3 5 1389.360 1376.360 14.174 2.500 o
4 3 6 5.758 11.391 2.632 289.066 o
4 3 7 1062.110 1093.020 19.329 2.740 o
4 3 8 225.348 207.181 11.622 13.176 o
4 3 9 1299.540 1282.340 29.492 1.476 o
4 3 10 870.494 833.273 24.881 2.401 o
4 3 11 65.370 61.366 7.764 32.728 o
4 3 12 10.468 13.245 5.349 72.705 o
4 3 13 58.603 59.445 8.135 30.215 o
4 3 14 484.055 484.899 10.085 10.715 o
4 3 15 11.213 18.478 3.273 184.743 o
4 3 16 93.222 98.724 5.488 55.921 o
4 3 17 0.003 1.982 3.645 159.810 o
4 3 18 42.377 28.107 5.126 73.986 o
4 3 19 86.873 88.146 5.257 61.287 o
4 3 20 13.599 6.551 2.193 389.274 o
4 4 4 25.670 25.818 2.547 262.696 o
4 4 5 13.265 14.906 3.075 207.157 o
4 4 6 2355.620 2399.850 35.584 0.691 o
4 4 7 113.409 111.788 6.762 38.169 o
4 4 8 232.050 250.216 10.165 15.952 o
4 4 9 628.658 638.525 16.557 4.967 o
4 4 10 120.717 113.136 9.995 19.248 o
4 4 11 2.010 7.198 5.265 76.230 o
4 4 12 3018.940 3045.230 50.768 0.388 o
4 4 13 191.588 183.320 13.971 9.844 o
4 4 14 110.081 118.203 6.082 45.273 o
4 4 15 298.800 299.317 8.409 18.677 o
4 4 16 401.251 407.936 9.594 13.055 o
4 4 17 0.451 0.115 2.649 302.695 o
4 4 18 125.858 122.376 6.917 35.850 o
4 4 19 61.038 56.442 4.419 89.176 o
4 4 20 82.214 82.581 4.142 89.689 o
4 5 4 1918.550 1871.690 21.048 1.304 o
4 5 5 281.604 304.589 10.203 14.670 o
4 5 6 969.530 985.194 18.469 3.134 o
4 5 7 4066.600 4011.430 38.673 0.321 o
4 5 8 2609.930 2665.520 32.990 0.645 o
4 5 9 1333.700 1354.950 24.486 1.757 o
4 5 10 4415.390 4368.870 45.465 0.263 o
4 5 11 171.090 185.889 12.674 11.852 o
4 5 12 80.765 74.144 8.752 25.715 o
4 5 13 1276.450 1301.280 14.805 2.715 o
4 5 14 185.437 187.434 6.899 31.195 o
4 5 15 161.722 171.785 6.694 34.293 o
4 5 16 152.370 154.746 6.121 40.207 o
4 5 17 141.320 148.904 5.620 46.562 o
4 5 18 89.427 86.808 4.641 73.981 o
4 5 19 3.508 0.848 2.517 328.572 o
4 5 20 377.740 353.012 7.655 17.759 o
4 6 4 891.702 935.075 12.967 4.588 o
4 6 5 4995.060 4964.270 40.842 0.227 o
4 6 6 489.378 493.131 13.607 7.488 o
4 6 7 282.072 288.455 11.002 13.230 o
4 6 8 621.232 609.883 16.271 5.155 o
4 6 9 1.223 1.843 3.505 172.158 o
4 6 10 1457.280 1445.420 26.841 1.486 o
4 6 11 125.603 121.167 8.430 25.797 o
4 6 12 992.761 955.182 28.829 1.815 o
4 6 13 88.691 85.470 4.505 77.602 o
4 6 14 920.700 915.751 14.861 4.059 o
4 6 15 1740.280 1787.330 21.534 1.435 o
4 6 16 641.553 653.852 12.636 6.651 o
4 6 17 1249.300 1245.490 18.601 2.416 o
4 6 18 34.629 31.116 4.227 106.179 o
4 6 19 8.794 6.673 1.920 512.463 o
4 6 20 5.581 6.327 2.492 325.460 o
4 7 4 1119.830 1103.560 16.713 2.987 o
4 7 5 52.452 53.497 4.284 96.326 o
4 7 6 721.736 691.458 16.484 4.602 o
4 7 7 20.265 22.526 4.124 116.331 o
4 7 8 2221.570 2185.830 31.263 0.831 o
4 7 9 1028.110 1035.000 22.371 2.433 o
4 7 10 324.392 330.104 13.225 9.470 o
4 7 11 2425.700 2414.850 35.995 0.668 o
4 7 12 712.336 707.265 20.910 3.392 o
4 7 13 4.306 5.081 3.175 205.877 o
4 7 14 76.886 86.061 5.117 65.483 o
4 7 15 5.181 5.502 3.124 211.663 o
4 7 16 0.478 7.110 2.780 270.175 o
4 7 17 98.153 104.539 4.623 71.138 o
4 7 18 3.017 2.100 2.271 400.954 o
4 7 19 13.683 13.992 2.546 291.712 o
4 7 20 7.025 7.358 2.451 331.673 o
4 8 4 1808.350 1789.930 22.054 1.366 o
4 8 5 9.151 6.331 2.591 296.126 o
4 8 6 2376.760 2322.310 30.960 0.773 o
4 8 7 62.449 56.639 5.685 57.914 o
4 8 8 403.139 397.004 13.905 8.075 o
4 8 9 197.025 194.031 10.202 16.842 o
4 8 10 789.070 778.150 20.407 3.303 o
4 8 11 81.835 81.805 7.549 33.520 o
4 8 12 438.748 425.532 9.510 12.457 o
4 8 13 78.434 83.786 5.632 55.913 o
4 8 14 28.164 27.768 3.468 154.169 o
4 8 15 1309.890 1325.220 17.896 2.338 o
4 8 16 496.533 501.349 10.550 9.990 o
4 8 17 364.622 355.859 7.598 18.215 o
4 8 18 64.399 66.778 3.671 116.039 o
4 8 19 0.352 9.011 2.508 328.998 o
4 9 4 49.664 54.908 4.644 84.477 o
4 9 5 144.012 138.269 6.837 35.108 o
4 9 6 0.609 2.225 2.653 299.706 o
4 9 7 906.255 917.230 20.686 2.932 o
4 9 8 454.209 476.612 15.479 6.473 o
4 9 9 367.495 383.080 14.431 7.873 o
4 9 10 105.139 112.603 8.482 26.171 o
4 9 11 412.969 431.851 15.819 6.530 o
4 9 12 175.495 179.724 6.846 32.250 o
4 9 13 7.320 10.059 3.271 190.547 o
4 9 14 38.779 37.682 3.732 129.104 o
4 9 15 3.568 4.307 2.840 257.049 o
4 9 16 35.656 37.690 3.256 163.687 o
4 9 17 105.638 101.708 4.178 80.408 o
4 9 18 287.948 287.114 6.647 25.090 o
4 9 19 75.114 71.361 4.204 91.015 o
4 10 4 579.849 566.886 19.853 4.055 o
4 10 5 219.125 212.403 10.011 16.858 o
4 10 6 159.759 163.756 7.806 27.437 o
4 10 7 228.335 226.047 10.913 14.466 o
4 10 8 2734.150 2777.920 37.839 0.554 o
4 10 9 138.960 137.383 9.057 22.313 o
4 10 10 32.400 31.737 5.562 64.467 o
4 10 11 10.901 11.314 2.315 354.436 o
4 10 12 575.008 569.067 11.896 7.843 o
4 10 13 73.387 77.889 4.888 71.663 o
4 10 14 321.231 325.601 7.834 19.288 o
4 10 15 58.881 62.580 3.620 121.592 o
4 10 16 9.561 7.678 2.979 226.629 o
4 10 17 278.460 284.880 6.788 25.002 o
4 10 18 344.796 332.996 6.670 21.701 o
4 10 19 393.909 376.799 9.276 13.951 o
4 11 4 30.992 37.273 6.126 53.643 o
4 11 5 8.413 13.253 3.972 130.143 o
4 11 6 646.613 639.285 17.762 4.479 o
4 11 7 68.313 72.909 8.688 26.347 o
4 11 8 690.494 680.268 23.756 2.863 o
4 11 9 6.732 10.468 5.563 67.781 o
4 11 10 0.247 2.183 2.122 467.690 o
4 11 11 77.137 80.461 4.723 74.810 o
4 11 12 837.816 859.331 12.899 4.988 o
4 11 13 1051.450 1065.290 14.001 3.619 o
4 11 14 19.877 15.182 2.584 273.340 o
4 11 15 78.474 78.311 4.054 94.160 o
4 11 16 3.259 3.950 2.335 376.920 o
4 11 17 30.425 34.712 4.159 109.945 o
4 11 18 29.423 32.344 2.838 212.627 o
4 12 4 3.906 2.447 4.370 110.385 o
4 12 5 123.461 129.737 8.644 24.647 o
4 12 6 308.073 313.708 13.084 9.808 o
4 12 7 191.906 215.057 13.847 9.916 o
4 12 8 1195.370 1142.250 31.139 1.468 o
4 12 9 695.072 693.109 11.930 6.550 o
4 12 10 171.748 171.189 6.394 35.977 o
4 12 11 5.205 7.153 2.913 241.459 o
4 12 12 397.779 404.469 8.824 14.398 o
4 12 13 166.152 168.803 5.759 41.956 o
4 12 14 65.989 67.071 3.628 117.336 o
4 12 15 8.922 8.399 2.473 321.530 o
4 12 16 46.077 44.490 3.444 141.973 o
4 12 17 11.390 15.344 2.856 238.995 o
4 12 18 53.874 52.127 3.180 153.071 o
4 13 4 607.130 597.046 22.205 3.350 o
4 13 5 1572.290 1569.780 35.912 1.006 o
4 13 6 198.779 197.712 10.853 15.150 o
4 13 7 3352.740 3314.060 53.179 0.335 o
4 13 8 290.142 291.776 8.915 17.620 o
4 13 9 234.894 237.625 8.141 22.190 o
4 13 10 462.948 458.476 10.291 10.909 o
4 13 11 551.822 559.283 12.378 7.719 o
4 13 12 155.594 161.396 6.832 33.895 o
4 13 13 771.145 785.844 12.763 5.515 o
4 13 14 6.234 6.800 2.132 433.547 o
4 13 15 37.131 40.142 3.355 154.289 o
4 13 16 591.580 585.916 10.225 8.826 o
4 13 17 99.518 97.116 3.488 103.643 o
4 14 4 2783.920 2685.290 47.829 0.452 o
4 14 5 1517.780 1471.750 74.736 0.336 o
4 14 6 71.357 63.660 6.649 43.076 o
4 14 7 600.736 605.866 11.979 7.459 o
4 14 8 1186.550 1166.030 20.991 2.308 o
4 14 9 200.218 200.537 8.158 23.752 o
4 14 10 254.456 262.064 8.469 20.145 o
4 14 11 0.115 -2.245 2.861 260.061 o
4 14 12 18.166 22.191 3.385 168.277 o
4 14 13 326.846 331.723 8.654 16.986 o
4 14 14 91.643 84.474 4.389 80.088 o
4 14 15 0.001 -2.955 2.172 451.207 o
4 14 16 288.301 272.565 5.876 28.711 o
4 14 17 115.711 119.729 5.324 54.718 o
4 15 4 780.652 768.360 34.106 1.535 o
4 15 5 1263.130 1251.040 14.486 2.824 o
4 15 6 395.789 387.212 9.097 14.129 o
4 15 7 712.539 746.568 16.930 4.404 o
4 15 8 3628.000 3698.920 36.991 0.383 o
4 15 9 70.737 73.128 5.047 68.783 o
4 15 10 89.569 99.047 5.737 52.418 o
4 15 11 467.324 483.102 13.145 8.011 o
4 15 12 15.065 19.675 3.276 181.471 o
4 15 13 36.511 38.068 3.649 134.983 o
4 15 14 455.681 470.007 12.124 9.025 o
4 15 15 122.943 128.315 4.703 63.240 o
4 15 16 2.752 4.280 1.533 840.508 o
4 16 4 157.982 169.517 5.865 41.594 o
4 16 5 10.868 7.425 3.357 179.923 o
4 16 6 1007.830 1026.850 16.856 3.285 o
4 16 7 466.664 462.815 13.409 7.875 o
4 16 8 39.412 44.473 4.815 82.019 o
4 16 9 638.670 651.104 13.800 6.089 o
4 16 10 406.053 395.723 10.456 11.822 o
4 16 11 101.085 99.104 6.151 45.880 o
4 16 12 56.115 58.722 4.844 77.190 o
4 16 13 0.673 2.504 2.643 301.613 o
4 16 14 19.565 20.448 2.457 293.601 o
4 16 15 13.719 14.768 2.085 410.678 o
4 17 4 2.897 6.553 3.045 224.021 o
4 17 5 15.849 13.065 3.845 135.848 o
4 17 6 9.830 10.865 3.519 164.055 o
4 17 7 1953.910 1963.270 24.160 1.158 o
4 17 8 36.830 32.618 3.894 121.680 o
4 17 9 1.116 4.656 2.858 256.536 o
4 17 10 136.884 130.450 6.774 36.225 o
4 17 11 34.344 44.282 4.745 85.099 o
4 17 12 37.529 40.272 4.354 98.927 o
4 17 13 103.549 99.157 4.767 67.620 o
4 17 14 31.909 32.158 2.441 265.009 o
4 18 4 3.228 5.976 3.198 203.559 o
4 18 5 439.355 442.537 11.651 9.760 o
4 18 6 304.252 293.083 10.355 14.111 o
4 18 7 713.517 723.909 14.124 5.417 o
4 18 8 304.532 303.306 9.787 15.178 o
4 18 9 11.895 10.570 2.415 327.426 o
4 18 10 17.512 16.959 2.932 220.747 o
4 18 11 15.772 15.259 2.744 251.517 o
4 18 12 11.781 13.251 2.885 235.403 o
4 18 13 88.492 83.192 3.569 107.631 o
4 18 14 9.615 8.995 2.250 379.491 o
4 19 4 1.386 4.865 2.938 242.655 o
4 19 5 20.046 18.269 3.253 180.857 o
4 19 6 344.073 335.847 8.940 15.928 o
4 19 7 152.465 156.581 5.978 41.487 o
4 19 8 65.305 68.492 4.100 97.685 o
4 19 9 370.661 361.831 8.831 15.341 o
4 19 10 124.401 126.696 6.435 40.154 o
4 19 11 47.755 44.229 3.119 164.353 o
4 19 12 120.321 111.019 3.655 88.888 o
4 19 13 0.387 0.862 2.390 370.755 o
4 20 4 74.716 77.297 4.763 74.503 o
4 20 5 2.370 1.954 2.583 313.293 o
4 20 6 102.307 98.097 4.874 65.745 o
4 20 7 37.196 40.751 2.863 197.920 o
4 20 8 90.788 90.844 3.999 90.689 o
4 20 9 66.973 66.074 4.129 96.507 o
4 20 10 63.887 63.151 4.397 88.472 o
4 20 11 0.747 0.470 1.749 687.977 o
4 21 4 3.875 5.336 2.462 337.426 o
4 21 5 1287.040 1292.590 15.611 2.621 o
4 21 6 7.322 7.364 2.200 404.622 o
4 21 7 0.583 0.075 1.884 596.081 o
4 21 8 5.190 4.143 1.858 571.515 o
4 21 9 1033.550 1033.120 14.098 3.699 o
4 21 10 12.756 14.615 2.317 345.445 o
4 22 4 23.263 18.071 3.080 196.856 o
4 22 5 3.492 6.062 1.947 527.395 o
4 22 6 83.221 88.723 3.821 99.187 o
4 22 7 415.053 397.578 8.090 15.406 o
4 22 8 86.880 84.147 5.090 64.761 o
4 23 4 6.154 5.886 2.184 416.235 o
4 23 5 1.933 2.330 1.736 680.280 o
4 23 6 58.520 67.009 4.571 83.783 o
5 0 5 1991.880 1945.820 23.323 1.168 o
5 0 7 1760.120 1729.700 32.621 1.025 o
5 0 9 178.350 153.112 16.698 7.172 o
5 0 11 1497.130 1438.210 49.896 0.660 o
5 0 13 756.847 776.072 19.136 3.653 o
5 0 15 0.254 2.188 3.905 139.167 o
5 0 17 167.937 170.645 8.844 22.159 o
5 0 19 30.405 26.529 3.567 145.935 o
5 1 5 2190.950 2140.040 17.355 1.159 o
5 1 6 3829.120 3748.980 28.000 0.400 o
5 1 7 97.143 86.945 5.116 62.640 o
5 1 8 98.532 81.052 8.159 28.667 o
5 1 9 177.168 170.455 11.920 13.232 o
5 1 10 570.075 613.245 30.453 2.005 o
5 1 11 142.158 133.387 11.630 14.312 o
5 1 12 251.597 248.296 15.403 7.889 o
5 1 13 93.427 97.614 5.300 59.102 o
5 1 14 5.804 6.193 2.570 306.594 o
5 1 15 130.905 137.002 6.115 42.553 o
5 1 16 45.326 48.774 3.826 119.250 o
5 1 17 131.530 127.668 5.770 46.721 o
5 1 18 2.965 1.560 2.363 371.903 o
5 1 19 7.922 8.259 2.306 368.392 o
5 1 20 87.332 77.108 9.004 24.243 o
5 2 5 90.890 89.590 3.848 95.653 o
5 2 6 1501.070 1486.660 16.819 2.056 o
5 2 7 893.336 850.318 18.003 3.525 o
5 2 8 1102.620 1094.270 27.789 1.781 o
5 2 9 554.767 551.311 30.843 1.983 o
5 2 10 1398.250 1415.900 34.288 1.155 o
5 2 11 230.111 244.463 15.076 8.291 o
5 2 12 381.683 387.677 10.321 12.393 o
5 2 13 435.647 468.595 10.463 10.982 o
5 2 14 110.677 110.828 5.781 49.271 o
5 2 15 30.960 32.397 3.503 148.868 o
5 2 16 1.849 1.815 2.489 338.009 o
5 2 17 27.614 29.721 3.637 141.602 o
5 2 18 3.249 5.998 2.420 349.501 o
5 2 19 15.757 11.579 2.613 277.158 o
5 2 20 14.180 10.173 3.559 158.589 o
5 3 5 288.039 274.246 8.581 18.785 o
5 3 6 552.677 562.064 14.029 6.653 o
5 3 7 1398.540 1396.420 23.363 1.762 o
5 3 8 1082.090 1093.330 21.378 2.447 o
5 3 9 2.327 3.695 5.679 65.688 o
5 3 10 5.868 11.540 5.883 60.742 o
5 3 11 44.020 43.431 6.986 41.104 o
5 3 12 10.987 12.666 2.837 244.040 o
5 3 13 74.592 72.645 5.866 53.056 o
5 3 14 265.231 296.006 10.612 14.140 o
5 3 15 584.315 581.884 12.883 7.094 o
5 3 16 737.593 721.684 13.386 5.600 o
5 3 17 172.523 181.723 7.034 31.121 o
5 3 18 9.984 15.912 2.564 292.437 o
5 3 19 7.849 7.074 2.675 280.449 o
5 4 5 3024.150 2947.600 30.069 0.566 o
5 4 6 373.268 366.355 11.028 11.615 o
5 4 7 587.435 587.061 15.529 5.649 o
5 4 8 2.619 -0.239 2.660 296.759 o
5 4 9 189.917 207.560 13.305 10.682 o
5 4 10 302.900 304.033 16.341 6.839 o
5 4 11 7.090 10.619 4.732 93.092 o
5 4 12 1715.200 1698.480 21.224 1.499 o
5 4 13 75.949 75.223 5.570 57.666 o
5 4 14 554.470 568.361 13.061 7.215 o
5 4 15 10.396 14.723 3.414 172.362 o
5 4 16 519.963 531.195 12.365 8.067 o
5 4 17 377.278 377.284 10.749 11.894 o
5 4 18 18.014 17.673 2.996 211.590 o
5 4 19 542.377 520.258 10.177 9.729 o
5 5 5 89.698 88.435 5.425 57.928 o
5 5 6 272.287 275.140 13.836 9.302 o
5 5 7 474.785 486.434 12.434 8.528 o
5 5 8 204.282 196.778 9.692 18.153 o
5 5 9 110.593 117.322 7.969 28.947 o
5 5 10 114.700 123.197 10.663 17.125 o
5 5 11 8.534 -2.173 5.177 78.480 o
5 5 12 110.322 113.097 6.085 45.421 o
5 5 13 8.969 9.464 3.367 179.429 o
5 5 14 30.152 30.755 4.944 80.643 o
5 5 15 1157.080 1199.020 19.257 2.516 o
5 5 16 215.724 221.966 8.167 22.908 o
5 5 17 540.593 534.936 14.579 6.467 o
5 5 18 53.130 50.270 4.056 105.670 o
5 5 19 147.531 132.438 5.391 49.492 o
5 6 5 962.577 936.044 20.939 2.789 o
5 6 6 342.826 323.128 11.941 10.918 o
5 6 7 320.100 323.378 12.346 10.589 o
5 6 8 735.958 707.663 18.805 3.858 o
5 6 9 595.156 583.249 17.086 4.960 o
5 6 10 2861.800 2767.250 49.041 0.429 o
5 6 11 301.455 315.539 15.078 7.818 o
5 6 12 56.400 55.757 5.909 54.632 o
5 6 13 120.097 117.413 6.887 36.537 o
5 6 14 248.123 249.430 9.474 17.453 o
5 6 15 3.294 8.416 2.897 245.392 o
5 6 16 140.153 150.426 6.884 34.620 o
5 6 17 142.733 153.283 5.788 44.369 o
5 6 18 497.353 494.743 9.032 11.646 o
5 6 19 0.092 1.824 2.261 413.638 o
5 7 5 706.500 699.215 17.259 4.388 o
5 7 6 102.518 95.242 7.036 36.684 o
5 7 7 923.487 952.460 21.475 2.753 o
5 7 8 1140.460 1151.710 24.236 2.042 o
5 7 9 0.196 3.164 3.864 142.007 o
5 7 10 435.086 422.090 15.096 6.930 o
5 7 11 426.769 430.908 11.311 10.311 o
5 7 12 130.236 131.292 7.409 31.675 o
5 7 13 5.313 2.983 2.629 297.088 o
5 7 14 46.978 50.156 4.570 87.866 o
5 7 15 947.145 946.235 18.562 3.200 o
5 7 16 1049.430 1041.620 13.028 3.832 o
5 7 17 1055.670 1079.130 13.239 3.718 o
5 7 18 91.815 96.671 4.099 86.633 o
5 7 19 14.453 16.503 2.677 263.763 o
5 8 5 284.866 293.244 11.679 12.024 o
5 8 6 507.789 524.210 15.959 5.883 o
5 8 7 2.019 8.163 4.474 105.143 o
5 8 8 6.018 8.150 3.919 135.199 o
5 8 9 630.749 600.102 18.427 4.353 o
5 8 10 438.688 428.465 15.894 6.386 o
5 8 11 47.821 51.246 4.343 95.536 o
5 8 12 0.189 3.805 3.164 211.088 o
5 8 13 118.841 115.732 5.273 55.350 o
5 8 14 57.868 57.666 3.792 114.607 o
5 8 15 2.688 1.949 2.422 354.725 o
5 8 16 393.894 403.533 6.915 18.201 o
5 8 17 42.627 43.357 2.757 202.385 o
5 8 18 33.149 36.513 2.976 191.794 o
5 9 5 11.588 20.812 5.644 65.047 o
5 9 6 311.334 293.084 12.328 10.821 o
5 9 7 66.326 69.298 8.427 27.981 o
5 9 8 469.910 499.406 16.761 5.657 o
5 9 9 1362.910 1361.150 27.794 1.517 o
5 9 10 1704.950 1720.640 17.903 1.650 o
5 9 11 215.048 212.788 7.526 25.890 o
5 9 12 432.784 451.751 10.483 11.095 o
5 9 13 10.438 10.779 2.820 248.492 o
5 9 14 12.519 9.787 2.435 322.158 o
5 9 15 232.200 246.106 6.093 31.774 o
5 9 16 512.085 506.908 7.755 12.802 o
5 9 17 212.409 214.928 4.813 43.840 o
5 9 18 0.371 1.490 1.961 547.648 o
5 10 5 0.234 0.720 3.859 142.751 o
5 10 6 5.573 12.506 4.272 113.806 o
5 10 7 136.897 134.750 9.110 22.161 o
5 10 8 56.536 61.540 6.828 41.862 o
5 10 9 847.532 831.241 11.346 5.493 o
5 10 10 136.489 138.839 6.247 40.748 o
5 10 11 16.270 19.049 3.143 194.998 o
5 10 12 121.876 126.467 5.947 45.548 o
5 10 13 21.065 17.183 2.812 233.477 o
5 10 14 2.275 2.747 2.412 357.588 o
5 10 15 14.341 11.715 1.950 462.551 o
5 10 16 77.737 79.309 3.377 121.236 o
5 10 17 362.367 353.520 6.046 22.390 o
5 10 18 22.615 23.018 3.357 167.910 o
5 11 5 915.363 925.078 27.068 2.055 o
5 11 6 1584.020 1512.200 40.332 0.872 o
5 11 7 1818.280 1815.950 39.190 0.811 o
5 11 8 255.870 258.511 7.322 24.322 o
5 11 9 0.026 1.456 2.520 333.721 o
5 11 10 1560.070 1564.820 20.518 1.721 o
5 11 11 416.639 422.099 10.735 11.160 o
5 11 12 399.300 403.372 10.191 12.232 o
5 11 13 63.810 76.585 4.691 78.408 o
5 11 14 339.977 345.263 7.020 20.646 o
5 11 15 71.394 73.598 3.257 131.831 o
5 11 16 187.399 186.408 4.590 50.840 o
5 11 17 343.426 324.246 8.698 16.596 o
5 12 5 168.012 173.389 11.345 14.510 o
5 12 6 0.200 -0.405 4.086 127.471 o
5 12 7 566.461 574.218 10.078 9.258 o
5 12 8 2582.080 2617.180 22.570 0.798 o
5 12 9 412.799 410.889 10.772 11.225 o
5 12 10 499.894 509.153 11.682 8.871 o
5 12 11 20.216 22.567 3.401 165.552 o
5 12 12 439.710 449.274 14.082 7.563 o
5 12 13 34.281 36.716 3.473 148.163 o
5 12 14 28.397 29.173 2.761 225.199 o
5 12 15 73.719 70.562 3.147 137.358 o
5 12 16 127.528 125.918 3.986 76.773 o
5 12 17 23.563 24.786 3.641 144.310 o
5 13 5 132.400 114.094 9.992 19.079 o
5 13 6 516.446 524.915 9.657 10.505 o
5 13 7 417.779 435.689 9.354 12.929 o
5 13 8 1193.540 1208.260 19.069 2.476 o
5 13 9 13.794 9.739 3.272 186.161 o
5 13 10 1.015 2.155 2.965 240.015 o
5 13 11 2.260 1.928 3.137 213.759 o
5 13 12 101.644 93.455 6.039 47.460 o
5 13 13 321.071 321.065 8.878 16.708 o
5 13 14 19.965 18.499 2.320 324.008 o
5 13 15 201.021 190.679 5.195 42.932 o
5 13 16 73.067 75.245 3.054 141.588 o
5 14 5 41.040 40.656 3.536 139.456 o
5 14 6 70.446 74.663 4.514 82.239 o
5 14 7 385.427 376.635 11.483 10.819 o
5 14 8 0.010 2.565 3.143 214.541 o
5 14 9 3038.230 3106.190 43.681 0.436 o
5 14 10 377.773 387.935 11.011 11.459 o
5 14 11 39.031 43.243 4.660 87.127 o
5 14 12 111.275 120.318 6.399 41.602 o
5 14 13 344.837 356.396 8.000 17.791 o
5 14 14 0.038 0.520 1.863 611.803 o
5 14 15 159.431 170.174 5.050 50.134 o
5 14 16 146.938 143.801 7.127 32.637 o
5 15 5 364.959 380.346 15.890 6.782 o
5 15 6 1325.070 1307.790 18.828 2.245 o
5 15 7 148.954 153.835 8.809 22.964 o
5 15 8 5.218 0.285 3.852 141.603 o
5 15 9 260.757 263.664 10.357 14.968 o
5 15 10 0.325 1.538 3.806 146.556 o
5 15 11 57.855 63.056 5.044 71.447 o
5 15 12 66.718 77.227 5.110 67.658 o
5 15 13 20.359 19.089 2.271 333.814 o
5 15 14 128.254 130.635 4.217 71.210 o
5 15 15 45.248 43.939 2.474 231.519 o
5 16 5 0.021 -6.747 3.102 221.240 o
5 16 6 216.131 200.913 11.326 13.891 o
5 16 7 0.392 -0.518 3.432 180.483 o
5 16 8 80.134 81.141 5.144 64.825 o
5 16 9 17.451 14.799 3.176 192.035 o
5 16 10 275.739 279.916 9.355 16.922 o
5 16 11 88.896 95.083 5.442 57.355 o
5 16 12 226.795 232.659 6.796 28.580 o
5 16 13 7.794 7.784 2.084 444.189 o
5 16 14 196.501 203.561 5.073 43.841 o
5 17 5 74.599 70.419 6.408 45.581 o
5 17 6 143.964 152.478 9.895 18.928 o
5 17 7 191.185 179.857 8.931 21.158 o
5 17 8 42.846 44.178 4.519 91.098 o
5 17 9 148.263 161.536 7.217 31.542 o
5 17 10 96.841 104.317 5.547 54.289 o
5 17 11 0.144 -0.087 2.075 494.077 o
5 17 12 3.987 7.144 1.766 625.000 o
5 17 13 103.612 108.251 3.879 88.091 o
5 18 5 438.592 440.956 13.734 7.865 o
5 18 6 0.514 0.283 3.275 198.086 o
5 18 7 38.195 36.245 4.399 97.446 o
5 18 8 17.457 19.743 4.066 120.724 o
5 18 9 39.160 40.135 3.672 131.962 o
5 18 10 411.798 404.360 8.506 14.671 o
5 18 11 355.391 346.484 7.306 19.350 o
5 18 12 37.602 39.426 2.388 258.053 o
5 19 5 33.455 37.461 4.591 91.149 o
5 19 6 107.064 109.019 5.306 56.650 o
5 19 7 191.513 195.411 7.819 25.677 o
5 19 8 25.643 28.915 2.831 219.413 o
5 19 9 102.914 111.272 4.744 67.180 o
5 19 10 9.432 8.824 2.028 458.076 o
5 19 11 35.775 36.244 2.503 246.506 o
5 20 5 0.326 1.010 2.681 294.901 o
5 20 6 0.270 0.495 1.992 533.760 o
5 20 7 407.341 406.209 7.804 16.011 o
5 20 8 42.412 39.696 2.974 182.661 o
5 20 9 55.264 47.876 2.989 167.832 o
5 20 10 132.036 127.330 4.807 60.116 o
5 21 5 172.005 171.178 6.228 37.279 o
5 21 6 232.677 210.740 5.892 34.132 o
5 21 7 26.266 31.087 3.037 193.641 o
5 21 8 56.485 53.217 6.141 51.065 o
5 22 5 17.495 12.385 2.075 405.268 o
5 22 6 0.992 4.091 2.251 410.861 o
5 22 7 9.311 14.004 4.415 105.772 o
6 0 6 505.368 481.705 19.464 4.432 o
6 0 8 1951.980 1905.020 54.978 0.501 o
6 0 10 543.735 533.203 31.249 1.947 o
6 0 12 484.350 513.434 17.523 5.226 o
6 0 14 1079.840 1071.600 33.220 1.410 o
6 0 16 257.178 277.250 13.065 10.329 o
6 0 18 64.269 67.344 5.236 65.924 o
6 1 6 594.185 585.444 11.565 7.854 o
6 1 7 15.700 11.472 3.232 188.438 o
6 1 8 224.832 219.363 13.612 10.019 o
6 1 9 731.286 725.746 25.051 2.574 o
6 1 10 842.872 815.835 27.127 2.150 o
6 1 11 667.881 655.555 12.908 6.352 o
6 1 12 432.821 450.701 10.164 11.496 o
6 1 13 27.852 27.014 3.269 171.189 o
6 1 14 32.329 31.967 3.461 151.318 o
6 1 15 20.268 18.707 3.503 157.949 o
6 1 16 662.334 667.233 13.907 5.880 o
6 1 17 1.326 5.102 2.462 343.182 o
6 1 18 289.614 288.584 8.410 19.049 o
6 2 6 78.465 88.609 4.945 68.729 o
6 2 7 10.533 13.711 3.537 161.406 o
6 2 8 0.308 -3.093 4.219 119.539 o
6 2 9 2982.670 2992.060 50.337 0.397 o
6 2 10 48.038 48.269 9.299 23.705 o
6 2 11 79.489 77.837 4.178 89.890 o
6 2 12 3.407 8.869 3.347 185.103 o
6 2 13 237.068 228.943 7.681 24.086 o
6 2 14 696.150 716.334 13.594 5.730 o
6 2 15 109.049 110.260 5.471 53.804 o
6 2 16 114.112 118.438 6.189 43.730 o
6 2 17 6.283 9.662 3.251 193.648 o
6 2 18 45.181 43.597 2.753 200.018 o
6 3 6 3.548 7.498 2.948 237.399 o
6 3 7 802.068 785.015 18.941 3.592 o
6 3 8 110.103 104.366 7.548 32.040 o
6 3 9 3.486 5.984 4.933 86.629 o
6 3 10 21.844 23.499 9.195 24.776 o
6 3 11 102.289 103.670 4.674 69.393 o
6 3 12 0.509 1.389 2.963 241.227 o
6 3 13 514.782 501.542 11.796 8.679 o
6 3 14 161.446 154.908 6.704 34.712 o
6 3 15 406.430 408.165 10.831 11.241 o
6 3 16 29.364 30.988 3.997 118.952 o
6 3 17 343.780 353.145 10.658 12.614 o
6 3 18 1044.770 985.230 17.684 3.113 o
6 4 6 0.432 5.038 3.272 196.796 o
6 4 7 566.110 543.695 16.080 5.561 o
6 4 8 16.274 11.653 3.641 150.578 o
6 4 9 251.189 248.491 15.442 7.855 o
6 4 10 4.778 5.799 2.619 297.674 o
6 4 11 851.056 863.690 15.070 4.316 o
6 4 12 23.390 22.693 3.507 154.960 o
6 4 13 21.065 28.714 4.389 102.669 o
6 4 14 388.740 403.250 11.284 10.893 o
6 4 15 17.096 9.354 3.084 205.209 o
6 4 16 187.872 191.454 7.711 26.410 o
6 4 17 253.327 253.922 7.048 25.674 o
6 4 18 244.776 225.581 6.417 29.833 o
6 5 6 305.833 301.709 11.959 11.350 o
6 5 7 166.920 163.901 9.230 20.750 o
6 5 8 160.493 149.950 9.119 21.459 o
6 5 9 14.146 14.500 5.182 76.864 o
6 5 10 2.068 1.964 2.896 250.515 o
6 5 11 582.696 587.539 14.323 6.268 o
6 5 12 11.017 7.631 3.333 182.169 o
6 5 13 223.434 230.995 8.032 23.069 o
6 5 14 15.572 13.045 3.447 166.818 o
6 5 15 175.726 179.009 7.233 29.799 o
6 5 16 870.376 892.976 12.038 5.019 o
6 5 17 547.998 528.585 9.701 10.051 o
6 5 18 99.269 92.995 3.838 92.855 o
6 6 6 484.463 462.219 14.966 6.685 o
6 6 7 199.058 190.726 10.178 16.902 o
6 6 8 1436.030 1427.560 27.246 1.482 o
6 6 9 238.733 225.034 11.318 13.522 o
6 6 10 155.038 162.045 6.708 34.842 o
6 6 11 1127.390 1150.180 19.739 2.541 o
6 6 12 560.413 583.482 11.780 7.980 o
6 6 13 895.497 913.680 14.932 4.125 o
6 6 14 231.680 230.869 6.639 29.206 o
6 6 15 78.745 83.353 4.020 94.520 o
6 6 16 95.003 101.034 4.324 79.219 o
6 6 17 103.056 101.173 4.151 81.790 o
6 6 18 51.278 56.918 4.608 85.102 o
6 7 6 96.410 85.931 7.104 36.593 o
6 7 7 340.315 331.307 13.353 9.217 o
6 7 8 1076.670 1060.240 23.821 2.195 o
6 7 9 1527.900 1535.370 17.918 1.924 o
6 7 10 341.137 341.905 12.621 9.994 o
6 7 11 50.310 56.765 4.920 76.234 o
6 7 12 33.456 34.312 3.371 156.893 o
6 7 13 24.800 23.205 2.792 228.568 o
6 7 14 35.564 33.835 2.717 219.947 o
6 7 15 152.942 155.731 4.789 55.265 o
6 7 16 95.923 93.981 3.551 103.385 o
6 7 17 81.477 77.281 3.576 111.298 o
6 8 6 102.469 95.896 6.506 41.841 o
6 8 7 271.626 263.800 10.525 14.453 o
6 8 8 919.865 924.175 26.280 2.138 o
6 8 9 118.410 121.161 4.901 61.041 o
6 8 10 29.243 26.715 3.758 133.627 o
6 8 11 15.928 14.675 3.939 129.439 o
6 8 12 24.369 20.679 2.683 246.516 o
6 8 13 0.236 3.827 2.170 444.414 o
6 8 14 352.964 363.554 7.006 19.930 o
6 8 15 712.222 710.506 9.030 7.814 o
6 8 16 50.199 51.525 2.683 197.751 o
6 8 17 144.567 134.153 4.707 59.278 o
6 9 6 149.950 142.886 7.988 27.128 o
6 9 7 1205.450 1201.570 22.391 2.125 o
6 9 8 899.778 912.321 14.062 4.325 o
6 9 9 1221.050 1257.810 15.602 2.776 o
6 9 10 55.331 61.069 4.490 87.591 o
6 9 11 14.721 15.860 2.987 216.657 o
6 9 12 28.520 26.575 2.862 213.630 o
6 9 13 5.635 4.963 2.059 468.352 o
6 9 14 218.334 224.930 5.435 37.829 o
6 9 15 170.282 168.196 4.388 57.176 o
6 9 16 269.062 265.544 5.405 32.506 o
6 9 17 128.781 117.483 5.214 54.913 o
6 10 6 20.352 25.082 5.380 70.271 o
6 10 7 1832.390 1810.330 19.786 1.429 o
6 10 8 387.864 407.867 12.368 9.618 o
6 10 9 242.269 242.117 8.969 19.114 o
6 10 10 321.405 305.686 8.264 18.403 o
6 10 11 8.666 9.740 2.754 262.590 o
6 10 12 46.677 43.846 3.592 132.605 o
6 10 13 767.750 771.537 10.146 6.602 o
6 10 14 37.194 34.013 2.581 235.253 o
6 10 15 93.072 88.542 3.493 107.695 o
6 10 16 310.267 300.696 5.725 27.304 o
6 11 6 251.880 256.482 7.219 24.946 o
6 11 7 229.900 237.196 7.362 25.590 o
6 11 8 1238.630 1255.070 19.194 2.364 o
6 11 9 1538.610 1559.100 19.885 1.780 o
6 11 10 225.410 234.960 7.852 23.676 o
6 11 11 28.643 21.830 2.746 231.333 o
6 11 12 144.972 154.408 5.448 47.921 o
6 11 13 129.159 132.578 4.566 64.261 o
6 11 14 101.644 114.094 4.206 79.172 o
6 11 15 79.394 86.528 3.275 123.454 o
6 11 16 335.344 330.429 8.644 16.830 o
6 12 6 23.267 26.825 3.466 157.178 o
6 12 7 106.501 116.610 5.789 49.289 o
6 12 8 80.772 78.569 4.904 70.062 o
6 12 9 594.561 616.550 11.626 7.690 o
6 12 10 149.175 160.472 6.560 36.402 o
6 12 11 35.788 35.455 3.286 161.876 o
6 12 12 1111.160 1122.100 14.897 3.248 o
6 12 13 15.737 19.526 2.402 313.273 o
6 12 14 133.741 132.444 4.172 70.743 o
6 12 15 55.117 53.109 2.609 198.911 o
6 13 6 319.532 323.915 10.246 13.864 o
6 13 7 453.910 452.164 11.494 9.736 o
6 13 8 591.276 593.292 13.220 6.816 o
6 13 9 66.440 71.145 4.823 74.960 o
6 13 10 169.559 156.329 6.289 37.459 o
6 13 11 332.267 325.377 8.437 17.450 o
6 13 12 40.075 42.949 3.368 150.844 o
6 13 13 3.797 3.571 1.836 594.520 o
6 13 14 131.389 127.988 4.122 72.750 o
6 13 15 3.917 4.159 1.561 799.969 o
6 14 6 591.175 597.114 12.009 7.541 o
6 14 7 508.296 525.520 13.537 7.322 o
6 14 8 333.837 331.795 8.423 17.369 o
6 14 9 82.584 82.871 4.867 70.268 o
6 14 10 352.672 373.135 8.965 15.325 o
6 14 11 18.002 18.922 2.743 246.570 o
6 14 12 156.453 154.961 6.134 39.776 o
6 14 13 630.844 634.798 9.404 8.762 o
6 14 14 7.713 7.980 1.446 838.596 o
6 15 6 23.155 26.532 4.680 90.889 o
6 15 7 0.505 3.800 2.889 252.309 o
6 15 8 68.770 69.057 4.377 87.314 o
6 15 9 1.456 -1.891 2.435 355.712 o
6 15 10 26.283 26.962 3.213 177.395 o
6 15 11 16.969 17.443 2.491 294.102 o
6 15 12 31.454 29.208 2.282 296.284 o
6 15 13 31.057 32.858 2.101 329.390 o
6 16 6 42.175 47.111 4.508 91.316 o
6 16 7 0.005 0.129 2.407 367.321 o
6 16 8 446.623 444.749 10.372 11.102 o
6 16 9 210.645 213.723 7.020 28.618 o
6 16 10 12.148 13.344 2.292 355.158 o
6 16 11 44.940 41.887 2.759 200.578 o
6 16 12 55.244 59.716 2.663 190.257 o
6 16 13 7.331 12.338 2.114 426.486 o
6 17 6 0.021 -1.094 3.343 190.461 o
6 17 7 27.762 33.614 3.583 144.395 o
6 17 8 324.012 329.874 8.385 17.724 o
6 17 9 167.116 169.613 5.853 40.955 o
6 17 10 242.096 253.304 6.570 28.446 o
6 17 11 107.743 104.271 3.960 85.264 o
6 17 12 0.498 3.851 1.788 647.510 o
6 18 6 158.126 152.509 7.388 30.190 o
6 18 7 215.330 222.280 7.634 25.199 o
6 18 8 6.467 7.569 2.538 311.602 o
6 18 9 9.502 9.149 2.101 429.250 o
6 18 10 13.909 11.787 1.762 547.633 o
6 18 11 77.917 83.200 4.498 80.244 o
6 19 6 5.453 8.241 2.199 409.499 o
6 19 7 96.021 102.742 4.037 86.498 o
6 19 8 290.152 279.896 5.880 28.376 o
6 19 9 123.357 123.597 4.052 76.582 o
6 20 6 28.218 29.623 3.070 189.148 o
6 20 7 6.049 7.816 2.029 473.260 o
6 20 8 63.690 60.238 4.306 91.898 o
6 21 6 69.919 69.479 6.103 50.026 o
7 0 7 328.141 293.017 22.444 3.863 o
7 0 9 1600.390 1582.130 24.923 1.448 o
7 0 11 133.128 141.729 9.744 19.714 o
7 0 13 8.625 6.829 4.510 102.339 o
7 0 15 980.753 996.963 23.160 2.414 o
7 0 17 848.942 831.321 15.819 4.178 o
7 1 7 1.999 1.211 4.743 94.255 o
7 1 8 2471.550 2415.060 69.189 0.317 o
7 1 9 80.340 80.495 4.746 73.654 o
7 1 10 89.601 97.921 5.481 56.472 o
7 1 11 97.703 99.822 5.962 48.514 o
7 1 12 175.194 181.868 7.434 28.580 o
7 1 13 96.268 100.124 6.052 47.458 o
7 1 14 95.479 99.287 6.346 43.971 o
7 1 15 4.085 7.477 3.041 223.025 o
7 1 16 1.878 6.270 2.604 305.409 o
7 1 17 255.233 256.939 7.535 23.527 o
7 2 7 239.198 229.972 10.969 14.188 o
7 2 8 397.019 378.875 18.393 5.248 o
7 2 9 741.003 732.952 12.683 5.835 o
7 2 10 0.155 -2.336 2.918 249.795 o
7 2 11 66.563 68.379 4.716 77.978 o
7 2 12 1186.180 1246.840 19.934 2.366 o
7 2 13 18.471 20.017 3.644 147.506 o
7 2 14 349.856 360.319 9.847 13.838 o
7 2 15 32.129 34.733 4.545 93.340 o
7 2 16 282.138 275.525 7.646 21.863 o
7 2 17 289.712 287.302 8.255 19.517 o
7 3 7 351.799 333.197 13.226 9.266 o
7 3 8 220.572 223.351 5.989 33.904 o
7 3 9 109.159 110.247 5.360 55.485 o
7 3 10 660.355 668.917 13.628 6.013 o
7 3 11 69.740 73.950 5.131 67.015 o
7 3 12 1940.680 1956.830 31.194 0.961 o
7 3 13 110.653 120.139 5.817 48.377 o
7 3 14 235.571 243.615 6.867 27.540 o
7 3 15 23.052 22.985 3.471 157.912 o
7 3 16 177.698 184.875 7.985 25.524 o
7 3 17 141.126 132.217 5.160 53.265 o
7 4 7 3916.870 3744.330 55.757 0.274 o
7 4 8 2.034 4.844 2.107 462.124 o
7 4 9 120.970 120.135 6.339 41.578 o
7 4 10 1385.300 1388.110 19.436 2.068 o
7 4 11 705.595 743.265 12.947 5.886 o
7 4 12 377.041 384.389 9.240 14.245 o
7 4 13 297.203 299.036 8.735 17.846 o
7 4 14 3.565 5.471 2.533 319.891 o
7 4 15 125.142 113.423 5.187 56.018 o
7 4 16 405.537 388.542 8.146 15.618 o
7 4 17 75.905 72.922 4.145 92.569 o
7 5 7 87.043 66.024 8.026 30.091 o
7 5 8 765.348 784.427 11.614 5.984 o
7 5 9 661.005 673.841 12.310 6.637 o
7 5 10 24.007 30.087 3.520 151.730 o
7 5 11 2454.810 2508.970 30.206 0.739 o
7 5 12 186.221 193.210 6.210 35.709 o
7 5 13 73.245 80.106 4.088 94.227 o
7 5 14 49.307 47.712 3.686 125.295 o
7 5 15 10.110 10.533 2.099 425.504 o
7 5 16 151.452 133.699 4.269 65.287 o
7 5 17 171.598 157.467 10.754 15.984 o
7 6 7 745.813 749.087 13.540 5.437 o
7 6 8 549.868 553.471 10.563 9.140 o
7 6 9 815.145 837.991 15.174 4.451 o
7 6 10 358.140 363.164 9.483 14.330 o
7 6 11 524.130 527.009 10.980 9.172 o
7 6 12 160.986 158.197 5.711 43.339 o
7 6 13 0.890 1.919 2.038 504.217 o
7 6 14 0.359 2.462 1.968 541.241 o
7 6 15 111.531 111.019 4.185 77.759 o
7 6 16 38.374 36.006 2.314 271.013 o
7 7 7 170.315 169.475 6.137 38.213 o
7 7 8 126.370 141.380 6.775 36.500 o
7 7 9 200.970 220.733 8.197 23.253 o
7 7 10 1491.650 1505.080 18.647 1.935 o
7 7 11 72.161 77.191 4.426 84.137 o
7 7 12 177.244 183.408 5.697 40.951 o
7 7 13 212.089 206.785 5.554 38.218 o
7 7 14 231.552 239.457 5.413 36.293 o
7 7 15 172.409 167.531 4.820 51.423 o
7 7 16 109.609 99.217 3.823 89.263 o
7 8 7 42.092 40.058 4.217 103.418 o
7 8 8 1163.260 1158.930 16.703 2.849 o
7 8 9 86.115 93.642 5.211 61.885 o
7 8 10 29.312 29.109 3.295 167.254 o
7 8 11 620.722 611.500 10.212 8.428 o
7 8 12 4.227 6.852 2.122 444.427 o
7 8 13 689.776 687.256 9.026 8.138 o
7 8 14 23.691 23.150 1.977 396.143 o
7 8 15 3.952 5.709 1.870 566.938 o
7 8 16 131.396 128.459 6.380 40.168 o
7 9 7 7.746 6.782 3.339 183.939 o
7 9 8 90.493 86.057 4.518 76.853 o
7 9 9 1.344 4.613 2.639 299.811 o
7 9 10 143.435 140.278 5.558 47.499 o
7 9 11 302.705 306.847 7.231 22.001 o
7 9 12 214.068 220.389 5.543 37.572 o
7 9 13 54.361 54.414 2.845 177.662 o
7 9 14 261.305 256.127 4.910 36.318 o
7 9 15 59.578 57.745 2.498 202.050 o
7 10 7 631.915 638.507 12.681 6.733 o
7 10 8 8.655 8.044 2.661 281.329 o
7 10 9 850.524 840.038 15.357 4.280 o
7 10 10 3.558 3.836 2.364 367.412 o
7 10 11 44.786 40.942 3.189 162.056 o
7 10 12 923.082 929.277 10.503 5.098 o
7 10 13 233.408 243.464 5.083 38.219 o
7 10 14 75.428 72.206 2.775 158.132 o
7 10 15 182.869 176.111 4.988 47.712 o
7 11 7 0.249 1.064 2.819 266.982 o
7 11 8 292.477 293.866 8.030 20.017 o
7 11 9 591.481 566.135 12.412 7.391 o
7 11 10 869.958 858.907 14.658 4.368 o
7 11 11 43.619 48.161 3.873 117.604 o
7 11 12 246.339 234.415 5.155 36.992 o
7 11 13 506.646 514.041 7.204 13.508 o
7 11 14 69.686 68.923 2.572 178.995 o
7 12 7 773.220 794.531 13.636 5.176 o
7 12 8 208.618 203.435 7.136 28.325 o
7 12 9 3.690 3.371 2.830 259.346 o
7 12 10 0.066 1.696 2.738 282.649 o
7 12 11 91.542 81.794 4.488 77.831 o
7 12 12 3.087 2.512 1.721 681.074 o
7 12 13 5.830 5.258 1.648 701.267 o
7 12 14 26.460 27.453 2.795 223.965 o
7 13 7 66.929 69.048 4.045 99.154 o
7 13 8 108.667 103.688 5.121 59.867 o
7 13 9 436.258 439.955 9.520 12.371 o
7 13 10 149.153 152.879 5.549 46.407 o
7 13 11 1.331 -1.577 1.868 601.641 o
7 13 12 197.241 203.308 5.315 41.624 o
7 13 13 36.249 36.690 2.271 281.427 o
7 14 7 19.487 18.175 2.730 247.084 o
7 14 8 4.132 2.426 2.411 354.079 o
7 14 9 1.998 2.768 2.254 408.761 o
7 14 10 14.950 14.810 2.387 323.238 o
7 14 11 28.090 30.279 2.479 266.526 o
7 14 12 3.840 6.573 1.584 766.590 o
7 15 7 500.896 502.268 9.145 11.411 o
7 15 8 139.762 138.597 5.146 53.227 o
7 15 9 181.337 181.754 6.018 37.947 o
7 15 10 0.090 4.461 1.876 590.190 o
7 15 11 747.011 745.833 10.143 6.845 o
7 15 12 161.128 162.610 4.584 56.376 o
7 16 7 37.502 38.118 3.103 175.416 o
7 16 8 606.715 595.367 9.481 9.176 o
7 16 9 358.065 366.152 7.006 19.716 o
7 16 10 194.092 200.673 5.239 42.729 o
7 16 11 114.920 109.824 3.525 94.551 o
7 17 7 36.565 35.824 2.670 223.348 o
7 17 8 40.292 47.376 2.884 189.788 o
7 17 9 95.752 101.251 3.845 92.455 o
7 17 10 7.392 7.872 1.721 626.982 o
7 18 7 68.369 65.018 3.390 128.528 o
7 18 8 55.389 55.335 2.936 168.965 o
7 19 7 213.158 209.745 6.244 33.180 o
8 0 8 1459.550 1457.540 19.194 1.960 o
8 0 10 2.079 4.937 4.399 109.052 o
8 0 12 1.807 11.027 5.986 58.971 o
8 0 14 88.912 103.713 7.605 32.425 o
8 1 8 17.420 22.802 2.637 261.966 o
8 1 9 67.136 71.091 3.995 100.703 o
8 1 10 549.393 554.321 11.220 8.612 o
8 1 11 169.058 171.059 7.658 27.776 o
8 1 12 1154.910 1166.070 17.575 2.748 o
8 1 13 814.154 854.042 15.590 4.312 o
8 1 14 181.571 189.789 8.227 24.182 o
8 1 15 172.974 163.861 8.400 24.032 o
8 2 8 147.558 150.853 5.005 53.388 o
8 2 9 19.064 19.403 2.834 231.344 o
8 2 10 371.144 399.047 10.369 12.387 o
8 2 11 1424.920 1432.130 18.361 2.075 o
8 2 12 159.106 168.708 7.164 31.228 o
8 2 13 254.506 273.078 10.494 14.696 o
8 2 14 10.448 14.352 3.564 158.931 o
8 2 15 137.233 140.510 6.222 40.876 o
8 3 8 163.147 173.645 7.293 30.110 o
8 3 9 1.514 6.220 2.338 377.638 o
8 3 10 672.112 694.597 12.203 6.556 o
8 3 11 582.644 590.236 11.866 7.723 o
8 3 12 405.267 394.415 10.118 12.316 o
8 3 13 0.179 4.384 3.066 224.328 o
8 3 14 291.974 292.281 9.734 15.606 o
8 3 15 102.966 110.606 4.754 67.020 o
8 4 8 14.148 14.978 2.550 289.238 o
8 4 9 431.746 443.845 10.736 10.851 o
8 4 10 1078.580 1075.070 16.234 3.175 o
8 4 11 71.006 73.972 4.618 79.273 o
8 4 12 1.137 2.574 2.349 379.779 o
8 4 13 2.655 4.697 2.265 400.287 o
8 4 14 219.877 210.795 9.580 18.069 o
8 4 15 163.087 142.970 5.197 49.541 o
8 5 8 7.926 8.196 3.173 202.150 o
8 5 9 519.364 515.890 11.462 8.856 o
8 5 10 274.432 275.617 7.477 22.720 o
8 5 11 114.085 110.170 5.383 54.570 o
8 5 12 29.569 30.578 2.845 212.648 o
8 5 13 112.408 111.867 4.788 64.723 o
8 5 14 92.282 86.931 4.121 87.130 o
8 5 15 61.242 64.431 3.565 122.968 o
8 6 8 1337.870 1336.780 21.827 1.961 o
8 6 9 58.586 64.521 4.472 87.095 o
8 6 10 602.674 641.906 13.561 6.424 o
8 6 11 29.603 32.263 3.332 162.970 o
8 6 12 11.655 11.985 2.033 441.346 o
8 6 13 16.698 21.066 2.142 374.047 o
8 6 14 457.859 445.270 8.286 13.705 o
8 6 15 18.886 25.588 3.669 144.237 o
8 7 8 173.344 158.264 7.194 30.619 o
8 7 9 103.011 100.108 7.245 34.765 o
8 7 10 15.812 14.487 2.702 259.014 o
8 7 11 80.445 89.153 4.369 82.612 o
8 7 12 81.574 79.316 3.398 118.493 o
8 7 13 0.115 2.112 1.475 958.949 o
8 7 14 71.119 68.809 3.134 140.179 o
8 8 8 4.858 8.328 3.272 192.690 o
8 8 9 97.738 96.127 7.055 36.725 o
8 8 10 573.900 598.709 10.438 8.776 o
8 8 11 58.527 62.874 3.265 141.471 o
8 8 12 214.378 222.594 5.072 41.075 o
8 8 13 1.411 4.502 1.441 962.561 o
8 8 14 294.646 279.088 6.039 27.454 o
8 9 8 35.925 40.613 5.286 69.958 o
8 9 9 119.368 125.709 4.883 60.866 o
8 9 10 648.799 654.302 9.402 8.479 o
8 9 11 226.354 228.687 5.783 34.656 o
8 9 12 250.802 260.597 5.586 32.976 o
8 9 13 0.561 2.825 1.350 1123.420 o
8 9 14 3.028 2.695 3.350 187.029 o
8 10 8 339.714 342.005 9.333 15.140 o
8 10 9 941.781 889.787 12.834 4.514 o
8 10 10 624.429 629.182 9.535 8.768 o
8 10 11 27.168 27.848 2.272 308.490 o
8 10 12 92.525 97.237 3.033 124.864 o
8 10 13 72.949 78.803 3.130 136.358 o
8 11 8 0.811 0.785 2.556 323.717 o
8 11 9 578.397 571.079 9.976 9.230 o
8 11 10 145.107 152.262 5.016 53.462 o
8 11 11 22.231 23.165 2.037 383.671 o
8 11 12 453.431 439.725 6.434 16.828 o
8 11 13 2.206 5.074 5.066 82.392 o
8 12 8 197.295 206.331 6.231 34.389 o
8 12 9 396.418 394.518 7.448 17.137 o
8 12 10 113.744 111.977 3.649 90.971 o
8 12 11 0.131 -0.080 1.417 1057.530 o
8 12 12 114.407 115.440 3.990 81.248 o
8 13 8 187.379 189.165 6.271 35.311 o
8 13 9 0.294 0.170 1.743 697.861 o
8 13 10 134.844 130.888 3.607 82.762 o
8 13 11 20.446 15.861 1.515 617.484 o
8 14 8 772.073 753.668 10.530 6.475 o
8 14 9 133.598 123.988 3.810 79.400 o
8 14 10 248.945 231.857 4.879 38.739 o
8 15 8 191.168 194.815 5.072 44.878 o
8 15 9 0.964 0.753 1.372 1102.620 o
8 15 10 52.954 48.702 4.218 99.340 o
8 16 8 64.085 62.684 2.904 161.744 o
9 0 9 47.427 54.296 5.389 65.447 o
9 0 11 1834.890 1837.830 44.673 0.685 o
9 0 13 118.941 126.034 10.538 17.429 o
9 1 9 67.356 74.131 4.325 88.712 o
9 1 10 5.080 8.971 4.751 92.831 o
9 1 11 30.184 40.636 8.262 30.216 o
9 1 12 130.187 117.705 7.884 28.821 o
9 1 13 78.313 81.341 6.126 48.609 o
9 2 9 756.489 755.597 11.223 6.282 o
9 2 10 374.449 353.689 10.706 12.141 o
9 2 11 21.070 22.329 4.599 94.730 o
9 2 12 252.342 247.681 10.899 14.056 o
9 2 13 69.060 75.895 5.500 59.617 o
9 3 9 1.405 1.602 1.993 525.237 o
9 3 10 7.650 11.217 2.774 259.412 o
9 3 11 100.443 105.526 5.796 50.265 o
9 3 12 166.991 164.608 10.704 16.125 o
9 3 13 237.865 221.074 5.559 35.550 o
9 4 9 4.961 3.750 1.860 572.916 o
9 4 10 1.546 2.158 1.998 520.460 o
9 4 11 0.406 2.837 1.972 538.290 o
9 4 12 512.758 494.715 14.612 6.687 o
9 4 13 55.575 53.545 4.232 97.465 o
9 5 9 2.356 3.399 1.993 516.160 o
9 5 10 13.618 16.038 2.061 416.879 o
9 5 11 2.065 4.819 2.192 428.179 o
9 5 12 102.594 95.229 3.620 98.387 o
9 5 13 35.133 32.205 5.323 69.645 o
9 6 9 35.453 33.946 2.287 282.899 o
9 6 10 106.793 107.741 3.346 103.617 o
9 6 11 219.551 208.957 5.099 41.016 o
9 6 12 17.968 14.885 1.601 593.910 o
9 6 13 4.459 7.097 3.872 139.195 o
9 7 9 95.977 98.985 3.252 113.559 o
9 7 10 376.369 378.819 6.902 19.167 o
9 7 11 198.782 197.628 6.004 36.215 o
9 7 12 249.397 238.845 6.618 28.207 o
9 8 9 3.341 3.999 1.732 665.557 o
9 8 10 61.772 58.433 2.858 168.644 o
9 8 11 32.792 29.711 2.753 220.924 o
9 8 12 8.375 8.363 1.627 679.814 o
9 9 9 515.512 514.072 8.671 11.630 o
9 9 10 149.206 143.350 3.554 78.106 o
9 9 11 671.369 654.994 9.726 8.060 o
9 10 9 293.145 286.839 5.848 28.148 o
9 10 10 3.695 6.597 1.273 1129.690 o
9 10 11 754.562 737.208 13.376 5.485 o
9 11 9 172.870 166.907 4.241 58.859 o
9 11 10 44.863 40.691 2.525 227.917 o
9 12 9 196.213 196.034 5.996 36.512 o
9 12 10 146.597 146.014 6.839 34.745 o
9 13 9 497.090 475.980 9.739 10.985 o
10 0 10 1407.650 1346.320 45.149 0.791 o
10 1 10 249.964 219.788 6.687 28.313 o
10 1 11 298.292 279.153 6.666 24.733 o
10 2 10 28.672 22.134 2.451 277.100 o
10 2 11 0.321 1.545 2.046 503.921 o
10 3 10 187.871 177.220 5.907 38.539 o
10 3 11 547.333 520.148 9.966 9.866 o
10 4 10 119.427 113.574 4.045 78.890 o
10 4 11 275.243 275.053 9.270 17.196 o
10 5 10 187.580 169.697 3.936 60.136 o
10 5 11 34.170 32.095 4.950 79.782 o
10 6 10 16.409 16.298 2.475 299.394 o
10 7 10 16.051 22.448 5.058 79.791 o

_iucr_refine_instructions_details
;
TITL SIR92 run in space group P 21/n
CELL 1.54184 10.4806 20.9444 19.3236 90 100.418 90
ZERR 4 0.0001 0.0001 0.0001 0 0.001 0
LATT 1
SYMM 0.5-X,0.5+Y,0.5-Z
SFAC C H B Mg N O
UNIT 172 272 8 4 8 8

L.S. 20
PLAN  3
TEMP 25
CONF
FREE Mg1 B1
FREE Mg1 C4
FREE Mg1 C2
FREE Mg1 C40
BOND $H
fmap 2
acta 
MORE -1
LIST 3
MERG 2
WGHT 0.017302 0.055264
FVAR 1.098229
REM <olex2.extras>
REM <HklSrc "%.\\s16msh89-cpd-9.hkl">
REM </olex2.extras>

Mg1   4     0.58650  0.14380  0.78989  11.00000  0.01461  0.01362  0.01373 =
 0.00049  0.00191  0.00080 
H2    2     0.57536  0.19513  0.70450  11.00000  0.03528  0.02418  0.03331 =
 -0.00039  0.01154 -0.00242 
H40   2     0.75157  0.09433  0.75485  11.00000  0.03524  0.05172  0.03115 =
 0.01671  0.00912  0.02588 
O1    6     0.44145  0.08287  0.74119  11.00000  0.01747  0.01991  0.01805 =
 -0.00123  0.00323 -0.00469 
O2    6     0.37146  0.07045  0.62372  11.00000  0.02364  0.03333  0.01802 =
 0.00056  0.00034 -0.00738 
N1    5     0.68049  0.09916  0.87977  11.00000  0.01357  0.01588  0.01486 =
 0.00259  0.00182  0.00236 
N2    5     0.52904  0.22124  0.84160  11.00000  0.01683  0.01169  0.01609 =
 0.00102  0.00364  0.00120 
C1    1     0.65282  0.06128  0.99733  11.00000  0.02717  0.02633  0.02008 =
 0.00840  0.00703  0.00491 
H1A   2     0.58770  0.02397  0.99372  11.00000  0.12324  0.12501  0.11197 =
 0.08816 -0.04176 -0.06925 
H1B   2     0.74058  0.03975  1.00137  11.00000  0.07161  0.15631  0.06606 =
 0.07084  0.03885  0.06994 
H1C   2     0.64841  0.08463  1.04339  11.00000  0.26038  0.08389  0.02924 =
 0.01960  0.04640  0.09556 
C2    1     0.61830  0.10415  0.93372  11.00000  0.01679  0.01736  0.01600 =
 0.00360  0.00386  0.00067 
C3    1     0.51965  0.14917  0.93831  11.00000  0.01976  0.02011  0.01899 =
 0.00442  0.00886  0.00241 
H3    2     0.47528  0.14370  0.98381  11.00000  0.04161  0.03530  0.03792 =
 0.00904  0.02078  0.00803 
C4    1     0.48957  0.20703  0.90127  11.00000  0.01686  0.01645  0.01840 =
 0.00119  0.00621  0.00162 
C5    1     0.40924  0.25365  0.93493  11.00000  0.03067  0.02479  0.02914 =
 0.00230  0.01613  0.00686 
H5A   2     0.39246  0.29503  0.91086  11.00000  0.21178  0.04378  0.12547 =
 0.06112  0.12373  0.07531 
H5B   2     0.32655  0.23632  0.94005  11.00000  0.06370  0.08970  0.33345 =
 -0.09214  0.12025 -0.04386 
H5C   2     0.44968  0.26493  0.98322  11.00000  0.19984  0.19705  0.03459 =
 -0.04625 -0.03188  0.13961 
C6    1     0.51925  0.28631  0.81721  11.00000  0.01704  0.01172  0.01685 =
 0.00067  0.00325  0.00120 
C7    1     0.61143  0.33154  0.84881  11.00000  0.02085  0.01456  0.02104 =
 0.00008  0.00171 -0.00134 
C8    1     0.60149  0.39441  0.82423  11.00000  0.02486  0.01441  0.02904 =
 0.00142  0.00262 -0.00196 
H8    2     0.67220  0.43014  0.84921  11.00000  0.03661  0.02799  0.05640 =
 0.00392 -0.00583 -0.01034 
C9    1     0.50636  0.41259  0.76837  11.00000  0.02627  0.01443  0.03108 =
 0.00413  0.00420  0.00155 
H9    2     0.50348  0.46052  0.74864  11.00000  0.04625  0.02090  0.06168 =
 0.01000 -0.01539  0.00119 
C10   1     0.41784  0.36745  0.73668  11.00000  0.02331  0.01621  0.02690 =
 0.00431  0.00092  0.00340 
H10   2     0.34367  0.38126  0.69229  11.00000  0.04491  0.02891  0.04061 =
 0.00086 -0.01512  0.00866 
C11   1     0.42126  0.30461  0.76076  11.00000  0.01754  0.01459  0.02025 =
 0.00108  0.00160  0.00246 
C12   1     0.31449  0.25948  0.72784  11.00000  0.02115  0.01873  0.02527 =
 0.00043 -0.00334  0.00152 
H12   2     0.34064  0.21226  0.74894  11.00000  0.03795  0.02342  0.05746 =
 0.00276 -0.01293 -0.00268 
C13   1     0.29769  0.25663  0.64789  11.00000  0.03690  0.03696  0.02637 =
 -0.00667 -0.00410  0.00462 
H13A  2     0.26143  0.30138  0.62405  11.00000  0.08727  0.04426  0.04252 =
 0.00428 -0.00754  0.01769 
H13B  2     0.38808  0.24460  0.63119  11.00000  0.05241  0.11839  0.05017 =
 -0.02716  0.01442  0.00258 
H13C  2     0.22548  0.22070  0.62731  11.00000  0.07598  0.05642  0.03632 =
 -0.01675 -0.02288 -0.01204 
C14   1     0.18592  0.27771  0.74956  11.00000  0.02260  0.04125  0.04435 =
 -0.00400  0.00621 -0.00537 
H14A  2     0.19376  0.27986  0.80560  11.00000  0.04829  0.14075  0.04276 =
 -0.00749  0.01217 -0.03123 
H14B  2     0.15640  0.32372  0.73033  11.00000  0.05449  0.04793  0.10218 =
 -0.00840  0.01975  0.02004 
H14C  2     0.10897  0.24406  0.72914  11.00000  0.03245  0.06155  0.08875 =
 -0.00747 -0.00015 -0.01579 
C15   1     0.72312  0.31549  0.90794  11.00000  0.02663  0.02123  0.02529 =
 0.00149 -0.00451 -0.00499 
H15   2     0.71867  0.26483  0.91930  11.00000  0.04390  0.02348  0.04628 =
 0.00740 -0.01465 -0.00280 
C16   1     0.85296  0.32948  0.88550  11.00000  0.02401  0.03844  0.04498 =
 0.00817 -0.00277 -0.00253 
H16A  2     0.86344  0.30343  0.83785  11.00000  0.04885  0.11735  0.04395 =
 0.00002  0.01296  0.00047 
H16B  2     0.86096  0.37906  0.87530  11.00000  0.04602  0.04682  0.10775 =
 0.01697 -0.00430 -0.00480 
H16C  2     0.93189  0.31765  0.92736  11.00000  0.03331  0.07079  0.08084 =
 0.02234 -0.02116 -0.00278 
C17   1     0.71560  0.35253  0.97521  11.00000  0.05030  0.05124  0.02559 =
 -0.00687 -0.00280 -0.00589 
H17A  2     0.72267  0.40514  0.96592  11.00000  0.13787  0.03741  0.06309 =
 -0.00488 -0.00035 -0.01320 
H17B  2     0.62875  0.34569  0.99149  11.00000  0.05480  0.15341  0.04442 =
 -0.03989  0.00786 -0.01041 
H17C  2     0.79478  0.33958  1.01744  11.00000  0.07711  0.10134  0.03055 =
 -0.00808 -0.03003 -0.00905 
C18   1     0.79476  0.05942  0.88696  11.00000  0.01339  0.01789  0.01591 =
 0.00232  0.00102  0.00326 
C19   1     0.91758  0.08916  0.90302  11.00000  0.01440  0.02241  0.01976 =
 -0.00069  0.00041  0.00097 
C20   1     1.02891  0.05126  0.90908  11.00000  0.01476  0.03103  0.03035 =
 -0.00474 -0.00152  0.00380 
H20   2     1.12354  0.07327  0.92128  11.00000  0.01028  0.05288  0.08009 =
 -0.01201 -0.00727 -0.00157 
C21   1     1.02028 -0.01432  0.89920  11.00000  0.01822  0.03056  0.03316 =
 -0.00460 -0.00321  0.00888 
H21   2     1.10718 -0.04278  0.90341  11.00000  0.01655  0.05969  0.07694 =
 -0.00703 -0.00887  0.01853 
C22   1     0.89972 -0.04289  0.88279  11.00000  0.02140  0.02219  0.02727 =
 0.00005  0.00003  0.00730 
H22   2     0.89403 -0.09394  0.87414  11.00000  0.04755  0.01827  0.05850 =
 -0.00500  0.00603  0.00579 
C23   1     0.78579 -0.00705  0.87618  11.00000  0.01744  0.01751  0.02021 =
 0.00228  0.00200  0.00291 
C24   1     0.65806 -0.04241  0.85660  11.00000  0.02133  0.01722  0.02762 =
 0.00061  0.00581 -0.00028 
H24   2     0.57994 -0.00789  0.85679  11.00000  0.02839  0.02855  0.05949 =
 -0.00701  0.00046  0.00978 
C25   1     0.64390 -0.09537  0.90948  11.00000  0.04470  0.02514  0.03937 =
 0.00578  0.01775 -0.00469 
H25A  2     0.71415 -0.13324  0.90758  11.00000  0.07913  0.03595  0.09604 =
 0.01978  0.03959  0.02117 
H25B  2     0.65648 -0.07736  0.96278  11.00000  0.12111  0.04511  0.05115 =
 0.01077  0.03073 -0.00499 
H25C  2     0.54947 -0.11737  0.89659  11.00000  0.05362  0.05122  0.07163 =
 -0.00888  0.02669 -0.02260 
C26   1     0.64621 -0.07168  0.78320  11.00000  0.02650  0.03222  0.02939 =
 -0.00530  0.00331 -0.00466 
H26A  2     0.64851 -0.03488  0.74393  11.00000  0.08103  0.06605  0.03445 =
 0.01010 -0.00248 -0.02428 
H26B  2     0.72647 -0.10424  0.78114  11.00000  0.03953  0.07052  0.05621 =
 -0.02978  0.01151  0.00734 
H26C  2     0.55657 -0.09940  0.76886  11.00000  0.03839  0.04985  0.05680 =
 -0.01618 -0.00073 -0.01068 
C27   1     0.93069  0.16049  0.91635  11.00000  0.01750  0.02281  0.02320 =
 -0.00093  0.00182 -0.00271 
H27   2     0.85131  0.18427  0.88121  11.00000  0.02408  0.03755  0.03013 =
 0.00178 -0.00194  0.00512 
C28   1     1.05849  0.18765  0.90198  11.00000  0.02354  0.03302  0.05182 =
 -0.00207  0.01154 -0.00738 
H28A  2     1.14036  0.17012  0.93995  11.00000  0.03591  0.06496  0.10845 =
 0.00858  0.00128 -0.00381 
H28B  2     1.07378  0.17470  0.84978  11.00000  0.05911  0.08491  0.06690 =
 -0.01075  0.03764 -0.01158 
H28C  2     1.05710  0.23871  0.90639  11.00000  0.05079  0.03911  0.09567 =
 0.01146  0.01925 -0.00460 
C29   1     0.91529  0.17650  0.99185  11.00000  0.03688  0.02723  0.02388 =
 -0.00534  0.00269 -0.00562 
H29A  2     0.81881  0.16298  1.00167  11.00000  0.05654  0.07790  0.05120 =
 -0.02187  0.03629 -0.02952 
H29B  2     0.98844  0.15223  1.02835  11.00000  0.07594  0.06287  0.04444 =
 -0.01478 -0.01652  0.01162 
H29C  2     0.92714  0.22706  1.00191  11.00000  0.07891  0.03697  0.04307 =
 -0.00572  0.01251 -0.00775 
C30   1     0.31431  0.05165  0.73539  11.00000  0.01624  0.01879  0.02223 =
 0.00031  0.00360 -0.00316 
C31   1     0.28977  0.02845  0.65679  11.00000  0.02122  0.02400  0.02254 =
 -0.00044 -0.00136 -0.00584 
C32   1     0.33564 -0.03946  0.64758  11.00000  0.05031  0.02614  0.03218 =
 -0.00882  0.00195 -0.00265 
H32A  2     0.32896 -0.04919  0.59148  11.00000  0.10521  0.06292  0.02596 =
 -0.01677  0.00625  0.00674 
H32B  2     0.43450 -0.04562  0.67130  11.00000  0.05456  0.04597  0.06237 =
 -0.01228  0.01065  0.01329 
H32C  2     0.27402 -0.07411  0.66881  11.00000  0.09229  0.03396  0.06537 =
 -0.00905  0.01776 -0.02168 
C33   1     0.15087  0.03564  0.61820  11.00000  0.02416  0.04941  0.03463 =
 0.00634 -0.00729 -0.01231 
H33A  2     0.11952  0.08466  0.61777  11.00000  0.03891  0.05993  0.07572 =
 0.00951 -0.01012 -0.00743 
H33B  2     0.14463  0.01884  0.56390  11.00000  0.06754  0.10249  0.03284 =
 -0.00765 -0.02025 -0.02113 
H33C  2     0.08591  0.00703  0.64316  11.00000  0.03757  0.10453  0.05698 =
 0.01821 -0.00175 -0.03180 
C34   1     0.21785  0.10164  0.75031  11.00000  0.02223  0.02551  0.04490 =
 -0.00098  0.01235  0.00014 
H34A  2     0.25467  0.12263  0.80179  11.00000  0.03999  0.05161  0.06294 =
 -0.01612  0.01460  0.00383 
H34B  2     0.20423  0.13885  0.71098  11.00000  0.04427  0.03227  0.08162 =
 0.01130  0.01367  0.00562 
H34C  2     0.12424  0.07941  0.75195  11.00000  0.02120  0.05037  0.09211 =
 -0.00321  0.02036 -0.00456 
C35   1     0.32322 -0.00043  0.79049  11.00000  0.02212  0.02628  0.02686 =
 0.00499  0.00374 -0.00636 
H35A  2     0.39551 -0.03586  0.78489  11.00000  0.03943  0.03716  0.04674 =
 0.00776  0.00500  0.00625 
H35B  2     0.34986  0.02117  0.84294  11.00000  0.06030  0.05135  0.02768 =
 -0.00291  0.00226 -0.01178 
H35C  2     0.22987 -0.02337  0.78641  11.00000  0.04131  0.05742  0.07006 =
 0.01976  0.00912 -0.00692 
C36   1     0.60809  0.17415  0.59121  11.00000  0.01828  0.02430  0.01618 =
 0.00456  0.00340  0.00251 
H36   2     0.51534  0.19375  0.56519  11.00000  0.02177  0.05092  0.02997 =
 0.00839 -0.00211  0.00548 
C37   1     0.63943  0.11913  0.54429  11.00000  0.03592  0.03736  0.01923 =
 -0.00243  0.00751  0.00558 
H37A  2     0.55476  0.08859  0.53444  11.00000  0.03873  0.05516  0.05368 =
 -0.01573  0.00534 -0.01019 
H37B  2     0.65443  0.13760  0.49351  11.00000  0.07242  0.07380  0.03082 =
 0.00959  0.02247  0.01773 
C38   1     0.75865  0.07892  0.57536  11.00000  0.04553  0.03900  0.03092 =
 0.00141  0.01832  0.01702 
H38A  2     0.75543  0.03437  0.54562  11.00000  0.12823  0.04935  0.05610 =
 -0.02382  0.03164  0.02874 
H38B  2     0.84727  0.10366  0.56822  11.00000  0.04972  0.08033  0.05835 =
 0.02402  0.03739  0.02256 
C39   1     0.76743  0.06220  0.65341  11.00000  0.03548  0.02602  0.03295 =
 0.00661  0.01423  0.01394 
H39A  2     0.69540  0.02493  0.65657  11.00000  0.06581  0.03390  0.06704 =
 -0.00935  0.02899 -0.01117 
H39B  2     0.86218  0.04206  0.67431  11.00000  0.05018  0.06629  0.06587 =
 0.02167  0.01808  0.04205 
C40   1     0.73971  0.11748  0.70115  11.00000  0.01795  0.02445  0.02067 =
 0.00705  0.00434  0.00593 
C41   1     0.84030  0.17199  0.70844  11.00000  0.01669  0.04055  0.03216 =
 0.00709 -0.00208 -0.00279 
H41A  2     0.81800  0.20470  0.75033  11.00000  0.05803  0.05692  0.05001 =
 -0.00638  0.01923 -0.01480 
H41B  2     0.93603  0.15196  0.72640  11.00000  0.01253  0.09101  0.08206 =
 0.02404 -0.00485  0.00183 
C42   1     0.84205  0.21158  0.64148  11.00000  0.02127  0.04262  0.04248 =
 0.01399  0.00448 -0.00799 
H42A  2     0.89602  0.25618  0.65622  11.00000  0.04612  0.06860  0.08291 =
 0.02299 -0.01228 -0.02708 
H42B  2     0.89780  0.18477  0.60729  11.00000  0.03979  0.09296  0.05746 =
 0.00504  0.02282  0.01144 
C43   1     0.70760  0.22875  0.59975  11.00000  0.02573  0.02841  0.03007 =
 0.01158  0.00656 -0.00233 
H43A  2     0.72028  0.24726  0.54828  11.00000  0.04340  0.08026  0.04575 =
 0.03474  0.01303 -0.00256 
H43B  2     0.66756  0.26737  0.62782  11.00000  0.04846  0.04300  0.05334 =
 -0.00686  0.00679 -0.00507 
B1    3     0.46527  0.09735  0.67283  11.00000  0.01604  0.01947  0.01932 =
 0.00051  0.00317 -0.00175 
B2    3     0.59450  0.14696  0.66805  11.00000  0.01511  0.01784  0.01627 =
 0.00230  0.00373  0.00054 
HKLF 4

END
Q3 1 0.722222 0.083333 1.016667 11 0.05 0.1
Q4 1 0.583333 0.069444 1.016667 11 0.05 0.09
Q5 1 0.555556 0.333333 0.983333 11 0.05 0.09
Q8 1 0.666667 0.055556 0.55 11 0.05 0.09
Q9 1 0.5 0.097222 0.783333 11 0.05 0.08
Q7 1 0.638889 0.125 0.7 11 0.05 0.09
Q10 1 0.972222 0.041667 0.916667 11 0.05 0.08
Q2 1 0.361111 0.236111 0.966667 11 0.05 0.1
Q1 1 0.472222 0.291667 0.966667 11 0.05 0.1
Q6 1 0.333333 0.263889 0.9 11 0.05 0.09
Q11 1 0.666667 0.138889 0.8 11 0.05 0.08
Q12 1 1.027778 0.138889 0.916667 11 0.05 0.08
Q13 1 0.583333 0.152778 0.733333 11 0.05 0.08

  REM The information below was added by Olex2.
  REM
  REM R1 = 0.0178 for 7629 Fo > 4sig(Fo) and 0.0209 for all 8324 data
  REM 1063 parameters refined using 0 restraints
  REM Highest difference peak 0.1016, deepest hole -0.1588
  REM Mean Shift 0.0000, Max Shift 0.0002.

  REM +++ Tabular Listing of Refinement Information +++
  REM R1_all = 0.0209
  REM R1_gt = 0.0178
  REM wR_ref = 0.0400
  REM GOOF = 1.1020
  REM Shift_max = 0.0002
  REM Shift_mean = 0.0000
  REM Reflections_all = 8324
  REM Reflections_gt = 7629
  REM Parameters = 1063
  REM Hole = -0.1588
  REM Peak = 0.1016
  REM Flack = n/a

  
;
_olex2_submission_special_instructions  'No special instructions were received'
