# Supplementary material for: Fragmentation and transferability in Hirshfeld atom refinement
Source: IUCrJ. 2022 Feb 26;9(Pt 2):298–315. doi: 10.1107/S2052252522000690 (PMC8895009; doi:10.1107/S2052252522000690)
Supplement: Supplementary file 2 [file m-09-00298-sup2.zip › cif/metalorganic/YULKIC.cif]

data_YULKIC
_audit_creation_date               2021-07-04
_audit_creation_method
;
Olex2 1.3
(compiled 2020.07.31 svn.rc2a77460 for OlexSys, GUI svn.r6145)
;
_audit_contact_author_address      ?
_audit_contact_author_email        ?
_audit_contact_author_name         ''
_audit_contact_author_phone        ?
_publ_contact_author_id_orcid      ?
_publ_section_references
;
Bourhis, L.J., Dolomanov, O.V., Gildea, R.J., Howard, J.A.K., Puschmann, H.
 (2015). Acta Cryst. A71, 59-75.

Dolomanov, O.V., Bourhis, L.J., Gildea, R.J, Howard, J.A.K. & Puschmann, H.
 (2009), J. Appl. Cryst. 42, 339-341.
;
_chemical_formula_moiety           'C55 H76 Fe2 P6, 2(C5 H12)'
_chemical_formula_sum              'C65 H100 Fe2 P6'
_chemical_formula_weight           1179.051
loop_
  _atom_type_symbol
  _atom_type_scat_dispersion_real
  _atom_type_scat_dispersion_imag
  _atom_type_scat_Cromer_Mann_a1
  _atom_type_scat_Cromer_Mann_a2
  _atom_type_scat_Cromer_Mann_a3
  _atom_type_scat_Cromer_Mann_a4
  _atom_type_scat_Cromer_Mann_b1
  _atom_type_scat_Cromer_Mann_b2
  _atom_type_scat_Cromer_Mann_b3
  _atom_type_scat_Cromer_Mann_b4
  _atom_type_scat_Cromer_Mann_c
  _atom_type_scat_source
  _atom_type_scat_dispersion_source
 H 0.00000 0.00000 0.49300 0.32291 0.14019 0.04081 10.51090 26.12570 3.14236
 57.79970 0.0030380000826
 'International Tables Volume C Table 6.1.1.4 (pp. 500-502)'
 'Henke, Gullikson and Davis, At. Data and Nucl. Data Tables, 1993, 54, 2'
 C 0.01920 0.00962 2.31000 1.02000 1.58860 0.86500 20.84390 10.20750 0.56870
 51.65120 0.215599998832
 'International Tables Volume C Table 6.1.1.4 (pp. 500-502)'
 'Henke, Gullikson and Davis, At. Data and Nucl. Data Tables, 1993, 54, 2'
 Fe -1.15331 3.21289 11.76950 7.35730 3.52220 2.30450 4.76110 0.30720 15.35350
 76.88050 1.03690004349
 'International Tables Volume C Table 6.1.1.4 (pp. 500-502)'
 'Henke, Gullikson and Davis, At. Data and Nucl. Data Tables, 1993, 54, 2'
 P 0.30359 0.43700 6.43450 4.17910 1.78000 1.49080 1.90670 27.15700 0.52600
 68.16450 1.11489999294
 'International Tables Volume C Table 6.1.1.4 (pp. 500-502)'
 'Henke, Gullikson and Davis, At. Data and Nucl. Data Tables, 1993, 54, 2'

_space_group_crystal_system        'monoclinic'
_space_group_IT_number             15
_space_group_name_H-M_alt          'C 1 2/c 1'
_space_group_name_Hall             '-C 2yc'
loop_
  _space_group_symop_id
  _space_group_symop_operation_xyz
 1 x,y,z
 2 -x,y,-z+1/2
 3 -x,-y,-z
 4 x,-y,z-1/2
 5 x+1/2,y+1/2,z
 6 -x+1/2,y+1/2,-z+1/2
 7 -x+1/2,-y+1/2,-z
 8 x+1/2,-y+1/2,z-1/2

_symmetry_Int_Tables_number        15
_cell_length_a                     14.878(4)
_cell_length_b                     16.351(5)
_cell_length_c                     25.612(5)
_cell_angle_alpha                  90
_cell_angle_beta                   90.577(15)
_cell_angle_gamma                  90
_cell_volume                       6230(3)
_cell_formula_units_Z              4
_cell_measurement_reflns_used    9905
_cell_measurement_temperature    100.0
_cell_measurement_theta_max      79.857
_cell_measurement_theta_min      4.014
_exptl_absorpt_coefficient_mu      5.469
_exptl_crystal_density_diffrn      1.257
_exptl_crystal_F_000               2532.533
_exptl_crystal_size_max            0.301
_exptl_crystal_size_mid            0.25
_exptl_crystal_size_min            0.24
_exptl_crystal_description       block
_diffrn_measurement_device_type  'Bruker APEX-II CCD'
_diffrn_reflns_av_R_equivalents    0.0496
_diffrn_reflns_av_unetI/netI       0.0260
_diffrn_reflns_Laue_measured_fraction_full  0.9991
_diffrn_reflns_Laue_measured_fraction_max  0.9851
_diffrn_reflns_limit_h_max         18
_diffrn_reflns_limit_h_min         -18
_diffrn_reflns_limit_k_max         20
_diffrn_reflns_limit_k_min         -20
_diffrn_reflns_limit_l_max         32
_diffrn_reflns_limit_l_min         -29
_diffrn_reflns_number              58255
_diffrn_reflns_point_group_measured_fraction_full  0.9991
_diffrn_reflns_point_group_measured_fraction_max  0.9851
_diffrn_reflns_theta_full          67.6786
_diffrn_reflns_theta_max           80.41
_diffrn_reflns_theta_min           3.45
_diffrn_ambient_temperature        100.0
_diffrn_measured_fraction_theta_full  0.9991
_diffrn_measured_fraction_theta_max  0.9851
_diffrn_radiation_type             'Cu K\a'
_diffrn_radiation_wavelength       1.54178
_reflns_Friedel_coverage           0.0
_reflns_limit_h_max                18
_reflns_limit_h_min                -18
_reflns_limit_k_max                20
_reflns_limit_k_min                0
_reflns_limit_l_max                32
_reflns_limit_l_min                0
_reflns_number_gt                  6419
_reflns_number_total               6723
_reflns_threshold_expression       I>=2u(I)
_computing_molecular_graphics      'Olex2 1.3 (Dolomanov et al., 2009)'
_computing_publication_material    'Olex2 1.3 (Dolomanov et al., 2009)'
_computing_structure_refinement    'olex2.refine 1.3 (Bourhis et al., 2015)'
_refine_diff_density_max           0.3098
_refine_diff_density_min           -0.2323
_refine_diff_density_rms           0.0465
_refine_ls_d_res_high              0.7818
_refine_ls_d_res_low               12.8052
_refine_ls_goodness_of_fit_ref     1.0925
_refine_ls_hydrogen_treatment      refall
_refine_ls_matrix_type             full
_refine_ls_number_constraints      0
_refine_ls_number_parameters       782
_refine_ls_number_reflns           6723
_refine_ls_number_restraints       0
_refine_ls_R_factor_all            0.0233
_refine_ls_R_factor_gt             0.0214
_refine_ls_restrained_S_all        1.0925
_refine_ls_shift/su_max            0.0005
_refine_ls_shift/su_mean           0.0000
_refine_ls_structure_factor_coef   Fsqd
_refine_ls_weighting_details      
 'w=1/[\s^2^(Fo^2^)+(0.0185P)^2^+2.2961P] where P=(Fo^2^+2Fc^2^)/3'
_refine_ls_weighting_scheme        calc
_refine_ls_wR_factor_gt            0.0490
_refine_ls_wR_factor_ref           0.0497
_olex2_refinement_description
;
;
loop_
  _atom_site_label
  _atom_site_type_symbol
  _atom_site_fract_x
  _atom_site_fract_y
  _atom_site_fract_z
  _atom_site_U_iso_or_equiv
  _atom_site_adp_type
  _atom_site_occupancy
  _atom_site_site_symmetry_order
  _atom_site_refinement_flags_posn
  _atom_site_refinement_flags_adp
  _atom_site_refinement_flags_occupancy
 Fe1 Fe 0.471725(10) 0.190168(9) 0.299455(6) 0.01105(5) Uani 1.000000 1 . . .
 P1 P 0.476209(17) 0.301589(15) 0.342575(9) 0.01283(6) Uani 1.000000 1 . . .
 P3 P 0.570147(17) 0.141734(15) 0.359298(10) 0.01405(6) Uani 1.000000 1 . . .
 P2 P 0.325110(17) 0.187432(15) 0.322081(10) 0.01413(6) Uani 1.000000 1 . . .
 C2 C 0.5 0.35101(9) 0.25 0.0146(3) Uani 1.000000 2 S T P
 C7 C 0.37247(8) 0.37745(7) 0.42366(4) 0.0203(2) Uani 1.000000 1 . . .
 H7 H 0.4272(12) 0.4204(9) 0.4300(7) 0.042(5) Uani 1.000000 1 . . .
 C15 C 0.73278(8) 0.30338(7) 0.44465(5) 0.0238(2) Uani 1.000000 1 . . .
 H15 H 0.7950(12) 0.3014(10) 0.4680(7) 0.044(5) Uani 1.000000 1 . . .
 C1 C 0.5 0.26324(9) 0.25 0.0151(3) Uani 1.000000 2 S T P
 C5 C 0.5 0.51673(10) 0.25 0.0184(3) Uani 1.000000 2 S T P
 H5 H 0.5 0.5834(11) 0.25 0.029(6) Uani 1.000000 2 S T P
 C25 C 0.48463(9) 0.14216(8) 0.45532(5) 0.0219(2) Uani 1.000000 1 . . .
 H25A H 0.5263(13) 0.1886(10) 0.4741(7) 0.041(5) Uani 1.000000 1 . . .
 H25B H 0.4320(12) 0.1742(11) 0.4334(7) 0.041(5) Uani 1.000000 1 . . .
 H25C H 0.4533(12) 0.1080(10) 0.4863(6) 0.042(5) Uani 1.000000 1 . . .
 C16 C 0.70388(8) 0.23291(7) 0.41906(4) 0.0210(2) Uani 1.000000 1 . . .
 H16 H 0.7431(11) 0.1767(9) 0.4232(7) 0.036(4) Uani 1.000000 1 . . .
 C33 C 0.50589(10) 0.31600(8) 0.55142(5) 0.0303(3) Uani 1.000000 1 . . .
 H33A H 0.5541(14) 0.3010(11) 0.5211(7) 0.053(6) Uani 1.000000 1 . . .
 H33B H 0.4407(12) 0.2920(11) 0.5375(8) 0.052(5) Uani 1.000000 1 . . .
 C28 C 0.61772(9) -0.00930(7) 0.32011(5) 0.0257(2) Uani 1.000000 1 . . .
 H28A H 0.6161(14) -0.0420(10) 0.3564(7) 0.051(5) Uani 1.000000 1 . . .
 H28B H 0.5499(13) -0.0063(10) 0.3024(8) 0.050(5) Uani 1.000000 1 . . .
 H28C H 0.6588(12) -0.0457(11) 0.2943(7) 0.049(5) Uani 1.000000 1 . . .
 C9 C 0.22868(8) 0.32312(8) 0.44828(4) 0.0235(2) Uani 1.000000 1 . . .
 H9 H 0.1712(11) 0.3232(10) 0.4738(6) 0.041(5) Uani 1.000000 1 . . .
 C13 C 0.60566(8) 0.37727(7) 0.41030(4) 0.0197(2) Uani 1.000000 1 . . .
 H13 H 0.5683(12) 0.4339(9) 0.4071(6) 0.038(4) Uani 1.000000 1 . . .
 C17 C 0.62456(7) 0.23302(6) 0.38895(4) 0.0166(2) Uani 1.000000 1 . . .
 C26 C 0.61703(9) 0.04808(8) 0.45400(5) 0.0253(2) Uani 1.000000 1 . . .
 H26A H 0.6543(12) 0.0023(10) 0.4325(6) 0.039(4) Uani 1.000000 1 . . .
 H26B H 0.6628(12) 0.0945(10) 0.4678(7) 0.041(5) Uani 1.000000 1 . . .
 H26C H 0.5894(13) 0.0218(12) 0.4875(7) 0.056(5) Uani 1.000000 1 . . .
 C8 C 0.29771(8) 0.37957(7) 0.45582(4) 0.0232(2) Uani 1.000000 1 . . .
 H8 H 0.2936(12) 0.4251(10) 0.4866(6) 0.042(5) Uani 1.000000 1 . . .
 C10 C 0.23407(8) 0.26557(8) 0.40834(4) 0.0217(2) Uani 1.000000 1 . . .
 H10 H 0.1792(11) 0.2215(11) 0.4029(7) 0.043(5) Uani 1.000000 1 . . .
 C6 C 0.37894(7) 0.31881(6) 0.38438(4) 0.0155(2) Uani 1.000000 1 . . .
 C24 C 0.54091(8) 0.08554(7) 0.42108(4) 0.0185(2) Uani 1.000000 1 . . .
 H24 H 0.4975(10) 0.0345(9) 0.4068(6) 0.026(4) Uani 1.000000 1 . . .
 C21 C 0.25809(8) 0.09806(7) 0.34557(4) 0.0201(2) Uani 1.000000 1 . . .
 H21 H 0.1896(11) 0.1199(10) 0.3546(6) 0.039(4) Uani 1.000000 1 . . .
 C12 C 0.57588(7) 0.30674(6) 0.38464(4) 0.0160(2) Uani 1.000000 1 . . .
 C14 C 0.68323(8) 0.37534(7) 0.44113(4) 0.0230(2) Uani 1.000000 1 . . .
 H14 H 0.7043(11) 0.4300(9) 0.4623(6) 0.037(4) Uani 1.000000 1 . . .
 C32 C 0.53387(9) 0.27453(8) 0.60208(5) 0.0270(3) Uani 1.000000 1 . . .
 H32A H 0.6009(13) 0.2940(11) 0.6130(8) 0.055(5) Uani 1.000000 1 . . .
 H32B H 0.4911(11) 0.2966(10) 0.6340(6) 0.042(5) Uani 1.000000 1 . . .
 C29 C 0.75431(8) 0.07351(9) 0.34667(5) 0.0280(3) Uani 1.000000 1 . . .
 H29A H 0.7860(13) 0.1332(11) 0.3444(8) 0.055(6) Uani 1.000000 1 . . .
 H29B H 0.7603(13) 0.0501(12) 0.3861(6) 0.053(5) Uani 1.000000 1 . . .
 H29C H 0.7924(11) 0.0338(12) 0.3203(7) 0.050(5) Uani 1.000000 1 . . .
 C20 C 0.14599(8) 0.23534(10) 0.28676(5) 0.0296(3) Uani 1.000000 1 . . .
 H20A H 0.1177(12) 0.1786(12) 0.2976(8) 0.062(6) Uani 1.000000 1 . . .
 H20B H 0.1355(12) 0.2785(12) 0.3199(7) 0.047(5) Uani 1.000000 1 . . .
 H20C H 0.1054(13) 0.2589(13) 0.2542(7) 0.056(6) Uani 1.000000 1 . . .
 C19 C 0.27618(9) 0.31357(8) 0.25199(5) 0.0258(3) Uani 1.000000 1 . . .
 H19A H 0.2799(14) 0.3569(11) 0.2833(8) 0.061(6) Uani 1.000000 1 . . .
 H19B H 0.3388(13) 0.3097(11) 0.2333(7) 0.051(5) Uani 1.000000 1 . . .
 H19C H 0.2281(12) 0.3391(11) 0.2236(7) 0.046(5) Uani 1.000000 1 . . .
 C22 C 0.25256(10) 0.03317(8) 0.30289(5) 0.0261(3) Uani 1.000000 1 . . .
 H22A H 0.2185(13) 0.0550(11) 0.2673(6) 0.048(5) Uani 1.000000 1 . . .
 H22B H 0.3178(12) 0.0128(9) 0.2914(6) 0.038(4) Uani 1.000000 1 . . .
 H22C H 0.2174(12) -0.0198(11) 0.3175(7) 0.049(5) Uani 1.000000 1 . . .
 C3 C 0.48730(7) 0.39006(6) 0.29763(4) 0.01411(19) Uani 1.000000 1 . . .
 C30 C 0.57205(11) 0.14358(11) 0.64962(6) 0.0359(3) Uani 1.000000 1 . . .
 H30A H 0.5697(15) 0.0766(13) 0.6488(8) 0.064(6) Uani 1.000000 1 . . .
 H30B H 0.6405(15) 0.1628(15) 0.6526(9) 0.081(7) Uani 1.000000 1 . . .
 H30C H 0.5364(14) 0.1640(14) 0.6844(8) 0.065(6) Uani 1.000000 1 . . .
 C11 C 0.30913(7) 0.26220(7) 0.37594(4) 0.0167(2) Uani 1.000000 1 . . .
 C18 C 0.24494(7) 0.23016(7) 0.27139(4) 0.0190(2) Uani 1.000000 1 . . .
 H18 H 0.2508(13) 0.1861(9) 0.2392(6) 0.042(5) Uani 1.000000 1 . . .
 C27 C 0.65691(7) 0.07678(7) 0.32692(4) 0.0195(2) Uani 1.000000 1 . . .
 H27 H 0.6564(12) 0.1037(9) 0.2860(6) 0.036(5) Uani 1.000000 1 . . .
 C4 C 0.48748(7) 0.47535(7) 0.29752(4) 0.0167(2) Uani 1.000000 1 . . .
 H4 H 0.4768(12) 0.5103(9) 0.3328(6) 0.034(4) Uani 1.000000 1 . . .
 C31 C 0.53132(9) 0.18147(8) 0.60072(5) 0.0266(3) Uani 1.000000 1 . . .
 H31A H 0.4604(11) 0.1623(11) 0.5956(7) 0.048(5) Uani 1.000000 1 . . .
 H31B H 0.5692(13) 0.1616(11) 0.5663(6) 0.047(5) Uani 1.000000 1 . . .
 C34 C 0.49863(17) 0.40810(10) 0.55708(7) 0.0476(4) Uani 1.000000 1 . . .
 H34A H 0.4840(18) 0.4383(12) 0.5209(8) 0.081(8) Uani 1.000000 1 . . .
 H34B H 0.4491(19) 0.4243(13) 0.5864(9) 0.092(9) Uani 1.000000 1 . . .
 H34C H 0.5617(18) 0.4307(14) 0.5702(10) 0.088(8) Uani 1.000000 1 . . .
 C23 C 0.29860(10) 0.06203(9) 0.39521(5) 0.0305(3) Uani 1.000000 1 . . .
 H23A H 0.3659(13) 0.0436(11) 0.3878(7) 0.045(5) Uani 1.000000 1 . . .
 H23B H 0.2980(14) 0.1052(13) 0.4280(7) 0.057(6) Uani 1.000000 1 . . .
 H23C H 0.2629(16) 0.0071(12) 0.4063(8) 0.077(8) Uani 1.000000 1 . . .
 H H 0.5 0.1194(17) 0.25 0.055(8) Uani 1.000000 2 S T P

loop_
  _atom_site_aniso_label
  _atom_site_aniso_U_11
  _atom_site_aniso_U_22
  _atom_site_aniso_U_33
  _atom_site_aniso_U_12
  _atom_site_aniso_U_13
  _atom_site_aniso_U_23
 Fe1 0.01083(8) 0.01052(8) 0.01185(8) -0.00023(6) 0.00308(6) 0.00022(5)
 P1 0.01407(13) 0.01196(12) 0.01252(12) -0.00020(9) 0.00294(9) -0.00059(8)
 P3 0.01343(12) 0.01355(13) 0.01521(12) 0.00059(9) 0.00203(9) 0.00112(9)
 P2 0.01203(13) 0.01556(13) 0.01488(12) -0.00046(9) 0.00348(9) -0.00040(9)
 C2 0.0184(7) 0.0119(7) 0.0136(6) -0.000000 0.0044(5) 0.000000
 C7 0.0235(6) 0.0193(6) 0.0181(5) 0.0014(5) 0.0055(4) -0.0041(4)
 H7 0.042(12) 0.020(10) 0.064(13) 0.001(9) 0.016(9) -0.016(8)
 C15 0.0221(6) 0.0276(6) 0.0215(5) -0.0096(5) -0.0043(5) 0.0037(4)
 H15 0.036(12) 0.046(12) 0.051(12) -0.019(9) -0.020(10) 0.012(9)
 C1 0.0173(7) 0.0143(7) 0.0139(6) -0.000000 0.0055(5) 0.000000
 C5 0.0255(8) 0.0119(8) 0.0177(7) -0.000000 0.0000(6) 0.000000
 H5 0.064(18) 0.007(12) 0.015(11) -0.000000 -0.009(11) 0.000000
 C25 0.0273(6) 0.0207(6) 0.0177(5) 0.0001(5) 0.0069(5) 0.0025(4)
 H25A 0.049(13) 0.028(11) 0.047(12) -0.006(9) 0.009(10) -0.011(8)
 H25B 0.029(11) 0.052(12) 0.041(11) 0.022(9) 0.008(9) 0.008(9)
 H25C 0.067(13) 0.036(10) 0.025(9) 0.002(9) 0.019(9) -0.003(8)
 C16 0.0172(5) 0.0236(6) 0.0220(5) -0.0033(5) -0.0028(4) 0.0025(4)
 H16 0.025(10) 0.030(10) 0.053(12) 0.014(8) -0.030(8) -0.012(8)
 C33 0.0401(8) 0.0245(7) 0.0264(6) -0.0077(6) 0.0065(6) -0.0024(5)
 H33A 0.062(14) 0.058(14) 0.038(11) -0.011(10) 0.023(11) 0.006(9)
 H33B 0.032(12) 0.058(13) 0.065(13) -0.028(10) -0.005(10) -0.009(10)
 C28 0.0296(7) 0.0176(6) 0.0300(6) 0.0046(5) 0.0061(5) -0.0011(5)
 H28A 0.084(16) 0.029(10) 0.041(11) 0.009(10) 0.008(10) 0.015(9)
 H28B 0.055(14) 0.023(11) 0.072(14) 0.006(9) -0.014(11) -0.000(9)
 H28C 0.058(13) 0.042(11) 0.048(11) 0.021(10) 0.026(10) -0.019(9)
 C9 0.0193(6) 0.0309(6) 0.0204(5) 0.0035(5) 0.0072(4) -0.0045(4)
 H9 0.032(11) 0.048(12) 0.043(11) 0.009(8) 0.032(9) -0.011(8)
 C13 0.0248(6) 0.0170(6) 0.0174(5) -0.0053(5) -0.0007(4) -0.0009(4)
 H13 0.060(13) 0.009(9) 0.045(11) -0.007(8) -0.012(9) -0.005(7)
 C17 0.0154(5) 0.0167(5) 0.0175(5) -0.0020(4) 0.0005(4) 0.0016(4)
 C26 0.0278(7) 0.0264(7) 0.0215(6) 0.0026(5) 0.0002(5) 0.0088(5)
 H26A 0.044(12) 0.047(12) 0.026(9) 0.018(9) -0.007(8) 0.008(8)
 H26B 0.043(12) 0.034(11) 0.047(11) -0.019(9) -0.013(9) -0.000(8)
 H26C 0.053(13) 0.073(14) 0.043(12) 0.016(11) 0.004(10) 0.018(11)
 C8 0.0242(6) 0.0256(6) 0.0201(5) 0.0039(5) 0.0066(4) -0.0069(4)
 H8 0.046(12) 0.040(11) 0.040(11) 0.010(9) 0.016(9) -0.007(9)
 C10 0.0160(6) 0.0280(6) 0.0210(5) 0.0008(5) 0.0065(4) -0.0044(4)
 H10 0.029(11) 0.046(11) 0.055(12) -0.014(9) 0.009(9) -0.018(9)
 C6 0.0169(5) 0.0158(5) 0.0138(5) 0.0017(4) 0.0038(4) -0.0008(4)
 C24 0.0205(6) 0.0172(5) 0.0179(5) 0.0002(4) 0.0023(4) 0.0034(4)
 H24 0.028(9) 0.017(8) 0.032(9) -0.002(7) 0.002(7) 0.006(7)
 C21 0.0168(6) 0.0215(6) 0.0223(5) -0.0054(4) 0.0054(4) 0.0003(4)
 H21 0.036(11) 0.047(11) 0.035(10) -0.001(9) 0.012(8) -0.007(8)
 C12 0.0173(5) 0.0159(5) 0.0149(5) -0.0023(4) 0.0010(4) 0.0008(4)
 C14 0.0269(6) 0.0233(6) 0.0188(5) -0.0111(5) -0.0033(4) 0.0009(4)
 H14 0.033(11) 0.027(10) 0.049(11) -0.018(8) -0.015(8) 0.002(8)
 C32 0.0241(6) 0.0296(7) 0.0274(6) -0.0069(5) 0.0022(5) -0.0038(5)
 H32A 0.041(13) 0.055(13) 0.069(14) -0.016(10) -0.017(10) 0.007(10)
 H32B 0.034(11) 0.059(12) 0.033(10) 0.002(9) 0.021(9) -0.021(9)
 C29 0.0174(6) 0.0383(8) 0.0283(7) 0.0081(5) 0.0009(5) 0.0023(5)
 H29A 0.046(13) 0.035(12) 0.083(15) -0.006(10) 0.003(11) 0.018(10)
 H29B 0.058(14) 0.079(15) 0.022(10) 0.007(11) -0.004(9) 0.012(10)
 H29C 0.021(10) 0.080(15) 0.050(12) 0.034(10) 0.007(9) -0.015(11)
 C20 0.0151(6) 0.0416(8) 0.0322(7) -0.0005(6) -0.0001(5) 0.0053(6)
 H20A 0.025(11) 0.073(15) 0.090(17) -0.003(10) 0.019(11) 0.035(12)
 H20B 0.040(12) 0.059(13) 0.042(11) 0.019(10) 0.003(9) -0.026(10)
 H20C 0.037(12) 0.098(17) 0.034(11) 0.013(11) -0.008(9) 0.017(11)
 C19 0.0187(6) 0.0275(7) 0.0313(7) 0.0021(5) -0.0020(5) 0.0090(5)
 H19A 0.089(18) 0.027(11) 0.067(14) 0.022(11) -0.030(12) -0.009(10)
 H19B 0.040(13) 0.053(13) 0.059(13) 0.015(9) 0.004(10) 0.029(10)
 H19C 0.035(11) 0.052(12) 0.050(12) 0.017(9) -0.016(9) 0.027(10)
 C22 0.0278(7) 0.0224(6) 0.0281(6) -0.0080(5) 0.0047(5) -0.0023(5)
 H22A 0.068(14) 0.053(13) 0.023(10) 0.001(11) -0.023(9) -0.014(9)
 H22B 0.043(12) 0.021(10) 0.049(11) -0.009(8) 0.015(9) -0.014(8)
 H22C 0.046(13) 0.048(12) 0.053(12) -0.023(10) 0.008(10) 0.001(10)
 C3 0.0165(5) 0.0116(5) 0.0143(5) 0.0006(4) 0.0031(4) -0.0011(4)
 C30 0.0321(8) 0.0409(9) 0.0344(8) 0.0006(7) -0.0073(6) 0.0033(6)
 H30A 0.084(18) 0.043(14) 0.063(15) 0.014(12) -0.008(12) 0.016(11)
 H30B 0.042(15) 0.13(2) 0.075(17) -0.034(14) -0.015(12) 0.002(15)
 H30C 0.056(15) 0.102(18) 0.036(12) 0.003(13) -0.005(11) -0.008(12)
 C11 0.0149(5) 0.0201(5) 0.0151(5) 0.0012(4) 0.0041(4) -0.0012(4)
 C18 0.0151(5) 0.0224(6) 0.0195(5) 0.0012(4) 0.0005(4) -0.0015(4)
 H18 0.066(14) 0.032(11) 0.028(10) 0.020(9) 0.000(9) -0.009(8)
 C27 0.0165(5) 0.0199(5) 0.0220(5) 0.0041(4) 0.0037(4) 0.0004(4)
 H27 0.069(14) 0.028(10) 0.012(8) 0.010(9) 0.013(8) 0.005(7)
 C4 0.0213(5) 0.0123(5) 0.0167(5) 0.0011(4) 0.0008(4) -0.0012(4)
 H4 0.065(13) 0.018(9) 0.021(8) 0.005(8) 0.004(8) -0.006(7)
 C31 0.0221(7) 0.0297(7) 0.0280(6) -0.0020(5) -0.0012(5) -0.0015(5)
 H31A 0.009(9) 0.055(12) 0.079(15) -0.014(9) 0.000(9) 0.001(10)
 H31B 0.060(13) 0.057(12) 0.025(10) 0.018(10) 0.015(9) -0.008(9)
 C34 0.0798(14) 0.0247(8) 0.0382(9) -0.0069(8) 0.0002(9) -0.0021(6)
 H34A 0.15(3) 0.040(13) 0.057(15) -0.011(14) -0.008(15) 0.015(12)
 H34B 0.14(2) 0.047(15) 0.089(18) 0.020(15) 0.041(18) -0.041(13)
 H34C 0.08(2) 0.066(17) 0.11(2) -0.015(15) -0.019(17) 0.013(15)
 C23 0.0336(8) 0.0302(7) 0.0275(7) -0.0112(6) 0.0008(5) 0.0100(5)
 H23A 0.036(12) 0.042(12) 0.058(13) 0.001(9) -0.019(10) 0.009(9)
 H23B 0.072(16) 0.074(15) 0.026(11) 0.009(12) -0.007(10) -0.010(10)
 H23C 0.11(2) 0.062(14) 0.058(14) -0.054(14) -0.023(13) 0.040(11)
 H 0.030(18) 0.08(2) 0.058(19) -0.000000 0.014(14) 0.000000

loop_
  _geom_bond_atom_site_label_1
  _geom_bond_atom_site_label_2
  _geom_bond_distance
  _geom_bond_site_symmetry_2
  _geom_bond_publ_flag
 Fe1 Fe1 2.6773(6) 2_655 ?
 Fe1 P1 2.1311(6) . ?
 Fe1 P3 2.2529(5) . ?
 Fe1 P2 2.2631(7) . ?
 Fe1 C1 1.7944(10) . ?
 Fe1 H 1.769(18) . ?
 P1 C6 1.8307(11) . ?
 P1 C12 1.8261(12) . ?
 P1 C3 1.8571(11) . ?
 P3 C17 1.8568(12) . ?
 P3 C24 1.8845(11) . ?
 P3 C27 1.8717(11) . ?
 P2 C21 1.8718(12) . ?
 P2 C11 1.8603(11) . ?
 P2 C18 1.8882(12) . ?
 C2 C1 1.435(2) . ?
 C2 C3 1.3914(12) . ?
 C2 C3 1.3914(12) 2_655 ?
 C7 H7 1.086(17) . ?
 C7 C8 1.3911(16) . ?
 C7 C6 1.3936(15) . ?
 C15 H15 1.097(17) . ?
 C15 C16 1.3916(17) . ?
 C15 C14 1.3909(18) . ?
 C5 H5 1.090(19) . ?
 C5 C4 1.4066(13) . ?
 C5 C4 1.4066(13) 2_655 ?
 C25 H25A 1.090(17) . ?
 C25 H25B 1.092(17) . ?
 C25 H25C 1.080(16) . ?
 C25 C24 1.5303(15) . ?
 C16 H16 1.094(14) . ?
 C16 C17 1.4032(16) . ?
 C33 H33A 1.091(18) . ?
 C33 H33B 1.103(17) . ?
 C33 C32 1.5185(19) . ?
 C33 C34 1.517(2) . ?
 C28 H28A 1.073(16) . ?
 C28 H28B 1.104(19) . ?
 C28 H28C 1.084(14) . ?
 C28 C27 1.5328(17) . ?
 C9 H9 1.082(14) . ?
 C9 C8 1.3929(18) . ?
 C9 C10 1.3928(16) . ?
 C13 H13 1.083(16) . ?
 C13 C12 1.3973(15) . ?
 C13 C14 1.3921(17) . ?
 C17 C12 1.4099(15) . ?
 C26 H26A 1.085(16) . ?
 C26 H26B 1.078(16) . ?
 C26 H26C 1.047(18) . ?
 C26 C24 1.5329(16) . ?
 C8 H8 1.086(16) . ?
 C10 H10 1.097(16) . ?
 C10 C11 1.3990(14) . ?
 C6 C11 1.4064(15) . ?
 C24 H24 1.115(15) . ?
 C21 H21 1.106(16) . ?
 C21 C22 1.5249(17) . ?
 C21 C23 1.5203(17) . ?
 C14 H14 1.090(15) . ?
 C32 H32A 1.081(18) . ?
 C32 H32B 1.102(14) . ?
 C32 C31 1.5225(18) . ?
 C29 H29A 1.086(17) . ?
 C29 H29B 1.083(16) . ?
 C29 H29C 1.098(15) . ?
 C29 C27 1.5311(17) . ?
 C20 H20A 1.057(19) . ?
 C20 H20B 1.115(16) . ?
 C20 H20C 1.094(17) . ?
 C20 C18 1.5302(16) . ?
 C19 H19A 1.071(18) . ?
 C19 H19B 1.054(19) . ?
 C19 H19C 1.098(15) . ?
 C19 C18 1.5256(17) . ?
 C22 H22A 1.097(16) . ?
 C22 H22B 1.070(16) . ?
 C22 H22C 1.081(16) . ?
 C3 C4 1.3946(15) . ?
 C30 H30A 1.10(2) . ?
 C30 H30B 1.07(2) . ?
 C30 H30C 1.09(2) . ?
 C30 C31 1.5180(19) . ?
 C18 H18 1.099(15) . ?
 C27 H27 1.136(14) . ?
 C4 H4 1.081(14) . ?
 C31 H31A 1.107(15) . ?
 C31 H31B 1.099(15) . ?
 C34 H34A 1.07(2) . ?
 C34 H34B 1.09(2) . ?
 C34 H34C 1.06(3) . ?
 C23 H23A 1.065(19) . ?
 C23 H23B 1.097(18) . ?
 C23 H23C 1.083(17) . ?

loop_
  _geom_angle_atom_site_label_1
  _geom_angle_atom_site_label_2
  _geom_angle_atom_site_label_3
  _geom_angle
  _geom_angle_site_symmetry_1
  _geom_angle_site_symmetry_3
  _geom_angle_publ_flag
 P3 Fe1 P1 86.055(11) . . ?
 P2 Fe1 P1 84.804(11) . . ?
 P2 Fe1 P3 116.133(11) . . ?
 C1 Fe1 P1 77.89(3) . . ?
 C1 Fe1 P3 123.980(10) . . ?
 C1 Fe1 P2 115.299(17) . . ?
 H Fe1 P1 157.5(6) . . ?
 H Fe1 P3 95.7(4) . . ?
 H Fe1 P2 114.0(3) . . ?
 H Fe1 C1 82.6(7) . . ?
 C6 P1 Fe1 114.44(4) . . ?
 C12 P1 Fe1 111.48(4) . . ?
 C12 P1 C6 106.85(5) . . ?
 C3 P1 Fe1 110.32(3) . . ?
 C3 P1 C6 108.57(5) . . ?
 C3 P1 C12 104.66(5) . . ?
 C17 P3 Fe1 105.87(4) . . ?
 C24 P3 Fe1 126.06(4) . . ?
 C24 P3 C17 98.73(5) . . ?
 C27 P3 Fe1 110.15(4) . . ?
 C27 P3 C17 109.73(5) . . ?
 C27 P3 C24 105.16(5) . . ?
 C21 P2 Fe1 128.00(4) . . ?
 C11 P2 Fe1 107.91(3) . . ?
 C11 P2 C21 101.67(5) . . ?
 C18 P2 Fe1 114.87(3) . . ?
 C18 P2 C21 100.07(5) . . ?
 C18 P2 C11 100.50(5) . . ?
 C3 C2 C1 117.32(7) . . ?
 C3 C2 C1 117.32(7) 2_655 . ?
 C3 C2 C3 125.37(14) 2_655 . ?
 C8 C7 H7 119.9(8) . . ?
 C6 C7 H7 119.7(8) . . ?
 C6 C7 C8 120.40(11) . . ?
 C16 C15 H15 119.1(9) . . ?
 C14 C15 H15 120.3(9) . . ?
 C14 C15 C16 120.60(11) . . ?
 Fe1 C1 Fe1 96.50(7) 2_655 . ?
 C2 C1 Fe1 131.75(4) . 2_655 ?
 C2 C1 Fe1 131.75(4) . . ?
 C4 C5 H5 118.75(7) . . ?
 C4 C5 H5 118.75(7) 2_655 . ?
 C4 C5 C4 122.51(14) 2_655 . ?
 H25B C25 H25A 107.1(13) . . ?
 H25C C25 H25A 106.4(12) . . ?
 H25C C25 H25B 108.3(13) . . ?
 C24 C25 H25A 111.3(9) . . ?
 C24 C25 H25B 112.9(9) . . ?
 C24 C25 H25C 110.6(8) . . ?
 H16 C16 C15 119.2(8) . . ?
 C17 C16 C15 120.79(11) . . ?
 C17 C16 H16 120.0(8) . . ?
 H33B C33 H33A 105.8(14) . . ?
 C32 C33 H33A 109.3(10) . . ?
 C32 C33 H33B 110.5(10) . . ?
 C34 C33 H33A 109.9(9) . . ?
 C34 C33 H33B 108.7(10) . . ?
 C34 C33 C32 112.38(12) . . ?
 H28B C28 H28A 110.5(14) . . ?
 H28C C28 H28A 105.8(13) . . ?
 H28C C28 H28B 107.0(14) . . ?
 C27 C28 H28A 111.8(10) . . ?
 C27 C28 H28B 110.6(9) . . ?
 C27 C28 H28C 111.0(10) . . ?
 C8 C9 H9 120.1(9) . . ?
 C10 C9 H9 119.8(9) . . ?
 C10 C9 C8 120.11(10) . . ?
 C12 C13 H13 120.7(8) . . ?
 C14 C13 H13 118.9(8) . . ?
 C14 C13 C12 120.35(11) . . ?
 C16 C17 P3 125.77(9) . . ?
 C12 C17 P3 115.70(8) . . ?
 C12 C17 C16 118.21(10) . . ?
 H26B C26 H26A 109.1(13) . . ?
 H26C C26 H26A 109.9(13) . . ?
 H26C C26 H26B 105.8(14) . . ?
 C24 C26 H26A 112.0(8) . . ?
 C24 C26 H26B 111.1(9) . . ?
 C24 C26 H26C 108.7(10) . . ?
 C9 C8 C7 119.61(11) . . ?
 H8 C8 C7 119.8(9) . . ?
 H8 C8 C9 120.6(9) . . ?
 H10 C10 C9 119.3(8) . . ?
 C11 C10 C9 120.96(11) . . ?
 C11 C10 H10 119.8(8) . . ?
 C7 C6 P1 126.07(9) . . ?
 C11 C6 P1 113.32(7) . . ?
 C11 C6 C7 120.49(10) . . ?
 C25 C24 P3 108.57(8) . . ?
 C26 C24 P3 118.76(8) . . ?
 C26 C24 C25 109.40(10) . . ?
 H24 C24 P3 103.1(7) . . ?
 H24 C24 C25 108.8(8) . . ?
 H24 C24 C26 107.7(8) . . ?
 H21 C21 P2 108.0(9) . . ?
 C22 C21 P2 109.75(8) . . ?
 C22 C21 H21 109.3(8) . . ?
 C23 C21 P2 111.30(8) . . ?
 C23 C21 H21 108.0(8) . . ?
 C23 C21 C22 110.35(11) . . ?
 C13 C12 P1 124.57(9) . . ?
 C17 C12 P1 114.85(8) . . ?
 C17 C12 C13 120.56(10) . . ?
 C13 C14 C15 119.45(11) . . ?
 H14 C14 C15 120.8(9) . . ?
 H14 C14 C13 119.8(9) . . ?
 H32A C32 C33 109.5(10) . . ?
 H32B C32 C33 109.4(10) . . ?
 H32B C32 H32A 104.4(14) . . ?
 C31 C32 C33 114.84(11) . . ?
 C31 C32 H32A 108.9(10) . . ?
 C31 C32 H32B 109.2(9) . . ?
 H29B C29 H29A 109.6(15) . . ?
 H29C C29 H29A 105.7(14) . . ?
 H29C C29 H29B 109.1(14) . . ?
 C27 C29 H29A 111.2(10) . . ?
 C27 C29 H29B 112.9(10) . . ?
 C27 C29 H29C 108.1(9) . . ?
 H20B C20 H20A 107.3(15) . . ?
 H20C C20 H20A 106.9(16) . . ?
 H20C C20 H20B 106.0(14) . . ?
 C18 C20 H20A 113.9(10) . . ?
 C18 C20 H20B 111.9(10) . . ?
 C18 C20 H20C 110.4(10) . . ?
 H19B C19 H19A 110.0(16) . . ?
 H19C C19 H19A 105.9(13) . . ?
 H19C C19 H19B 107.1(13) . . ?
 C18 C19 H19A 111.1(11) . . ?
 C18 C19 H19B 111.6(9) . . ?
 C18 C19 H19C 110.9(10) . . ?
 H22A C22 C21 112.9(9) . . ?
 H22B C22 C21 111.8(8) . . ?
 H22B C22 H22A 106.5(13) . . ?
 H22C C22 C21 109.5(9) . . ?
 H22C C22 H22A 109.0(14) . . ?
 H22C C22 H22B 106.8(13) . . ?
 C2 C3 P1 101.52(8) . . ?
 C4 C3 P1 141.29(8) . . ?
 C4 C3 C2 117.19(10) . . ?
 H30B C30 H30A 109.0(17) . . ?
 H30C C30 H30A 107.7(16) . . ?
 H30C C30 H30B 108.8(16) . . ?
 C31 C30 H30A 112.3(11) . . ?
 C31 C30 H30B 108.1(13) . . ?
 C31 C30 H30C 110.7(11) . . ?
 C10 C11 P2 125.06(9) . . ?
 C6 C11 P2 116.54(7) . . ?
 C6 C11 C10 118.40(10) . . ?
 C20 C18 P2 116.51(8) . . ?
 C19 C18 P2 111.24(8) . . ?
 C19 C18 C20 109.36(10) . . ?
 H18 C18 P2 102.7(9) . . ?
 H18 C18 C20 108.3(10) . . ?
 H18 C18 C19 108.3(9) . . ?
 C28 C27 P3 107.95(8) . . ?
 C29 C27 P3 121.88(8) . . ?
 C29 C27 C28 111.30(10) . . ?
 H27 C27 P3 101.0(8) . . ?
 H27 C27 C28 104.6(8) . . ?
 H27 C27 C29 108.4(9) . . ?
 C3 C4 C5 118.87(10) . . ?
 H4 C4 C5 119.3(8) . . ?
 H4 C4 C3 121.8(8) . . ?
 C30 C31 C32 112.30(12) . . ?
 H31A C31 C32 108.0(10) . . ?
 H31A C31 C30 110.8(10) . . ?
 H31B C31 C32 107.5(10) . . ?
 H31B C31 C30 109.7(10) . . ?
 H31B C31 H31A 108.4(14) . . ?
 H34A C34 C33 112.9(11) . . ?
 H34B C34 C33 110.9(12) . . ?
 H34B C34 H34A 110.5(19) . . ?
 H34C C34 C33 108.2(14) . . ?
 H34C C34 H34A 106.5(17) . . ?
 H34C C34 H34B 107.5(18) . . ?
 H23A C23 C21 109.1(9) . . ?
 H23B C23 C21 112.6(10) . . ?
 H23B C23 H23A 109.5(14) . . ?
 H23C C23 C21 110.5(11) . . ?
 H23C C23 H23A 106.1(16) . . ?
 H23C C23 H23B 108.9(15) . . ?
 Fe1 H Fe1 98.3(13) 2_655 . ?

loop_
  _geom_torsion_atom_site_label_1
  _geom_torsion_atom_site_label_2
  _geom_torsion_atom_site_label_3
  _geom_torsion_atom_site_label_4
  _geom_torsion
  _geom_torsion_site_symmetry_1
  _geom_torsion_site_symmetry_2
  _geom_torsion_site_symmetry_3
  _geom_torsion_site_symmetry_4
  _geom_torsion_publ_flag
 Fe1 C1 C2 C3 9.52(5) . . . . ?
 Fe1 C1 C2 C3 -170.48(5) . . . 2_655 ?
 P1 C6 C7 C8 -174.28(10) . . . . ?
 P1 C6 C11 P2 -4.20(7) . . . . ?
 P1 C6 C11 C10 175.33(8) . . . . ?
 P1 C12 C13 C14 -179.24(9) . . . . ?
 P1 C12 C17 P3 -8.46(7) . . . . ?
 P1 C12 C17 C16 177.68(7) . . . . ?
 P1 C3 C2 C1 0.41(6) . . . . ?
 P1 C3 C2 C3 -179.59(4) . . . 2_655 ?
 P1 C3 C4 C5 179.39(11) . . . . ?
 P3 C17 C16 C15 -172.13(9) . . . . ?
 P3 C17 C12 C13 173.08(7) . . . . ?
 P2 C11 C10 C9 179.01(10) . . . . ?
 P2 C11 C6 C7 179.56(8) . . . . ?
 C2 C3 C4 C5 0.20(9) . . . . ?
 C2 C3 C4 C5 0.20(9) 2_655 . . . ?
 C7 C8 C9 C10 -0.81(14) . . . . ?
 C7 C6 C11 C10 -0.91(12) . . . . ?
 C15 C16 C17 C12 1.05(12) . . . . ?
 C15 C14 C13 C12 2.38(12) . . . . ?
 C16 C17 C12 C13 -0.78(11) . . . . ?
 C33 C32 C31 C30 172.06(12) . . . . ?
 C9 C10 C11 C6 -0.48(14) . . . . ?

loop_
  _refln_index_h
  _refln_index_k
  _refln_index_l
  _refln_F_squared_calc
  _refln_F_squared_meas
  _refln_F_squared_sigma
  _refln_F_squared_weight
  _refln_observed_status
-18 0 2 3366.890 3186.480 132.886 9.851 o
-18 0 4 501.048 480.868 47.376 82.457 o
-18 0 6 54.909 45.029 48.245 116.688 o
-18 0 8 527.667 521.049 70.760 45.268 o
-18 0 10 13142.100 15091.100 810.521 0.379 o
-18 2 1 786.173 778.360 36.005 86.393 o
-18 2 2 1006.350 1005.680 36.291 71.873 o
-18 2 3 34.388 41.327 15.356 890.815 o
-18 2 4 152.815 151.790 15.399 479.778 o
-18 2 5 2201.940 2205.860 67.738 25.258 o
-18 2 6 46.795 61.853 29.304 291.773 o
-18 2 7 2919.200 2761.240 162.426 7.983 o
-18 2 8 1906.810 1914.150 90.887 20.559 o
-18 2 9 4861.820 4840.980 247.659 3.546 o
-18 2 10 3167.240 3110.210 176.899 6.814 o
-18 4 1 369.441 392.599 29.612 159.391 o
-18 4 2 227.126 227.475 19.222 314.168 o
-18 4 3 545.494 549.391 35.658 108.608 o
-18 4 4 85.234 117.349 18.503 504.688 o
-18 4 5 8732.030 8796.720 476.020 1.046 o
-18 4 6 24.195 51.462 38.596 182.282 o
-18 4 7 3609.470 3550.850 202.630 5.317 o
-18 4 8 770.570 669.001 73.976 38.852 o
-18 6 1 1147.290 1066.420 61.280 42.264 o
-18 6 2 79.424 67.543 29.566 272.108 o
-18 6 3 4565.680 4181.580 155.335 6.957 o
-18 6 4 18.840 6.433 35.380 222.111 o
-18 6 5 2105.080 1759.340 115.789 14.774 o
-17 1 1 572.403 574.770 28.510 127.409 o
-17 1 2 212.435 188.797 19.109 336.272 o
-17 1 3 542.303 532.006 29.254 130.250 o
-17 1 4 17.845 27.449 18.681 718.411 o
-17 1 5 941.698 969.718 38.524 71.805 o
-17 1 6 4117.840 4310.770 84.719 12.550 o
-17 1 7 49.432 69.968 16.201 726.967 o
-17 1 8 176.365 176.344 21.958 318.075 o
-17 1 9 907.607 921.739 51.288 57.001 o
-17 1 10 2606.720 2512.930 82.622 19.030 o
-17 1 11 1618.920 1558.470 61.866 34.110 o
-17 1 12 1035.820 1007.540 47.686 57.218 o
-17 1 13 1696.760 1678.520 82.989 24.311 o
-17 1 14 194.380 200.244 29.566 213.390 o
-17 3 1 139.639 148.646 24.982 297.878 o
-17 3 2 1468.290 1458.370 54.132 40.636 o
-17 3 3 382.614 387.448 22.279 199.823 o
-17 3 4 941.019 987.269 38.207 71.957 o
-17 3 5 33.501 85.936 18.720 609.633 o
-17 3 6 8865.560 8977.870 163.412 3.848 o
-17 3 7 4177.830 4263.450 94.243 11.616 o
-17 3 8 131.448 140.894 16.276 492.201 o
-17 3 9 83.291 65.147 25.013 354.684 o
-17 3 10 3994.240 4166.360 165.745 6.738 o
-17 3 11 3253.370 3256.180 111.995 12.083 o
-17 3 12 7262.880 7120.940 320.027 2.088 o
-17 3 13 57.963 92.165 31.532 247.185 o
-17 3 14 1545.670 1402.330 93.274 22.126 o
-17 5 1 1435.500 1418.120 47.050 46.097 o
-17 5 2 178.524 204.312 17.610 379.845 o
-17 5 3 546.903 600.927 37.230 102.267 o
-17 5 4 1741.980 1711.230 49.678 38.235 o
-17 5 5 429.006 477.207 25.792 162.719 o
-17 5 6 3115.690 2985.620 76.945 17.628 o
-17 5 7 32.038 53.151 20.823 545.071 o
-17 5 8 2387.220 2349.820 110.025 14.655 o
-17 5 9 47.777 65.045 23.304 428.115 o
-17 5 10 435.717 416.739 46.582 88.712 o
-17 5 11 4818.650 4566.050 260.525 3.305 o
-17 7 1 489.846 474.141 30.558 134.263 o
-17 7 2 836.024 864.047 64.121 45.349 o
-17 7 3 1517.200 1590.740 63.218 34.205 o
-17 7 4 455.868 376.591 30.331 145.020 o
-17 7 5 74.908 62.713 17.879 589.914 o
-17 7 6 37.220 50.848 18.010 678.469 o
-17 7 7 533.967 562.290 47.760 78.670 o
-17 7 8 118.706 142.027 32.163 214.633 o
-17 9 1 4685.660 4540.850 181.902 5.590 o
-17 9 2 608.207 651.459 61.111 53.911 o
-17 9 3 3310.320 3132.920 213.887 5.025 o
-17 9 4 784.368 694.732 64.327 47.082 o
-16 0 2 2262.940 2383.890 95.151 17.677 o
-16 0 4 340.666 341.874 33.413 147.240 o
-16 0 6 2719.470 2854.460 103.493 14.518 o
-16 0 8 2343.770 2529.210 80.790 20.358 o
-16 0 10 6516.760 6357.000 367.328 1.741 o
-16 0 12 636.726 586.305 59.346 56.246 o
-16 0 14 591.695 584.274 48.124 75.393 o
-16 0 16 2444.800 2428.620 90.278 18.092 o
-16 2 1 3065.140 2991.290 86.890 16.143 o
-16 2 2 926.667 981.815 47.489 60.367 o
-16 2 3 1457.110 1489.290 50.527 42.881 o
-16 2 4 56.459 73.431 28.196 304.102 o
-16 2 5 668.896 723.729 50.644 66.345 o
-16 2 6 1124.380 1214.320 44.310 56.332 o
-16 2 7 1445.510 1532.980 46.441 45.430 o
-16 2 8 6233.210 6560.720 132.695 6.220 o
-16 2 9 471.692 520.331 29.383 138.282 o
-16 2 10 354.289 395.646 20.080 220.563 o
-16 2 11 5042.780 4470.180 177.795 5.622 o
-16 2 12 1093.060 1035.680 44.370 59.138 o
-16 2 13 2290.730 2327.650 64.096 25.478 o
-16 2 14 209.479 175.111 15.816 397.568 o
-16 2 15 398.079 407.455 23.435 187.193 o
-16 2 16 1923.910 1928.930 67.632 27.827 o
-16 2 17 3059.860 2925.620 172.075 7.204 o
-16 4 1 1187.650 1164.550 57.084 44.316 o
-16 4 2 72.887 71.211 27.602 307.114 o
-16 4 3 144.780 155.917 28.568 245.176 o
-16 4 4 98.111 91.209 25.474 327.445 o
-16 4 5 686.075 655.134 33.183 101.664 o
-16 4 6 4718.900 4824.650 103.123 9.756 o
-16 4 7 774.580 852.839 37.655 82.165 o
-16 4 8 1161.330 1175.670 44.408 55.836 o
-16 4 9 500.559 501.828 26.278 148.213 o
-16 4 10 2493.210 2517.120 75.456 21.038 o
-16 4 11 5080.330 4961.850 147.424 6.801 o
-16 4 12 386.112 377.714 22.225 200.484 o
-16 4 13 7471.320 7107.830 178.712 4.245 o
-16 4 14 1601.890 1539.220 50.677 40.492 o
-16 4 15 1224.490 1274.600 56.926 43.156 o
-16 4 16 1228.740 1193.270 86.841 26.338 o
-16 6 1 318.009 294.051 32.279 159.825 o
-16 6 2 100.275 111.581 25.402 321.614 o
-16 6 3 120.090 136.942 22.258 361.702 o
-16 6 4 205.551 226.062 22.836 278.701 o
-16 6 5 2367.000 2270.690 83.846 20.034 o
-16 6 6 1391.110 1507.600 54.723 40.931 o
-16 6 7 53.131 48.894 17.940 646.720 o
-16 6 8 340.410 324.789 19.650 239.118 o
-16 6 9 643.452 626.418 28.809 117.349 o
-16 6 10 260.087 228.431 19.805 289.455 o
-16 6 11 1039.420 885.219 40.755 66.984 o
-16 6 12 115.814 118.174 16.641 519.826 o
-16 6 13 3945.410 3977.130 130.571 9.072 o
-16 6 14 380.821 379.530 57.894 66.800 o
-16 6 15 2479.520 2795.010 180.116 7.023 o
-16 8 1 13.030 72.584 21.118 547.190 o
-16 8 2 3550.840 3555.850 76.447 15.595 o
-16 8 3 6.586 22.803 16.642 937.574 o
-16 8 4 226.163 233.611 24.213 252.888 o
-16 8 5 112.585 85.713 26.688 299.356 o
-16 8 6 590.164 549.794 38.005 99.073 o
-16 8 7 45.073 58.062 19.992 555.593 o
-16 8 8 1026.450 1016.110 42.351 63.456 o
-16 8 9 3.727 15.509 25.465 428.695 o
-16 8 10 644.429 664.112 53.410 63.566 o
-16 8 11 248.513 225.145 51.462 88.655 o
-16 10 1 2710.000 2828.560 66.605 21.420 o
-16 10 2 4000.960 4181.340 174.723 6.278 o
-16 10 3 1445.360 1428.060 109.356 17.878 o
-16 10 4 54.877 42.184 28.530 306.652 o
-16 10 5 2380.830 2320.610 71.874 22.863 o
-16 10 6 124.462 112.263 21.042 394.313 o
-16 10 7 808.091 733.328 70.760 40.706 o
-16 10 8 89.137 64.327 32.163 233.589 o
-15 1 1 2815.850 2823.380 105.522 14.053 o
-15 1 2 34.127 73.434 47.013 123.108 o
-15 1 3 8243.020 8341.400 195.897 3.536 o
-15 1 4 40.516 71.123 26.521 347.919 o
-15 1 5 204.266 242.494 23.744 264.849 o
-15 1 6 5.987 16.079 17.734 849.838 o
-15 1 7 8809.740 8726.330 168.160 3.819 o
-15 1 8 2265.450 2285.690 48.808 30.499 o
-15 1 9 6948.340 7244.920 115.112 6.155 o
-15 1 10 559.802 585.138 28.738 127.423 o
-15 1 11 734.344 825.159 34.606 90.565 o
-15 1 12 230.058 242.182 24.353 248.443 o
-15 1 13 198.721 214.539 25.823 248.418 o
-15 1 14 535.715 537.070 31.850 121.834 o
-15 1 15 384.721 441.637 27.733 163.009 o
-15 1 16 1515.640 1484.040 42.686 47.186 o
-15 1 17 4729.930 4731.540 95.008 10.373 o
-15 1 18 8.618 21.035 13.346 1376.400 o
-15 1 19 6560.920 6305.510 140.051 5.851 o
-15 1 20 32.401 34.688 13.514 1101.810 o
-15 3 1 369.660 464.641 43.250 100.293 o
-15 3 2 275.216 269.940 38.114 135.580 o
-15 3 3 5117.390 5084.660 135.547 7.321 o
-15 3 4 771.104 797.546 34.979 88.622 o
-15 3 5 15.174 27.126 21.451 566.241 o
-15 3 6 458.961 488.485 26.149 155.588 o
-15 3 7 9417.710 9533.690 153.213 3.771 o
-15 3 8 164.034 197.246 22.086 317.149 o
-15 3 9 28.907 66.290 20.097 571.693 o
-15 3 10 2384.920 2542.470 67.115 23.541 o
-15 3 11 268.570 350.790 24.936 214.478 o
-15 3 12 7271.530 7473.960 142.971 5.128 o
-15 3 13 872.561 861.896 42.253 70.705 o
-15 3 14 123.450 145.197 21.459 372.569 o
-15 3 15 34.990 49.276 16.072 815.565 o
-15 3 16 60.150 55.889 14.295 838.879 o
-15 3 17 410.577 411.213 25.985 170.365 o
-15 3 18 740.686 680.682 27.774 109.675 o
-15 3 19 22.261 23.753 12.130 1430.780 o
-15 5 1 41.809 35.367 31.397 265.030 o
-15 5 2 2385.760 2290.240 68.998 23.682 o
-15 5 3 119.927 138.087 32.905 207.302 o
-15 5 4 123.874 164.208 30.751 225.298 o
-15 5 5 869.686 917.423 40.514 72.424 o
-15 5 6 205.940 216.766 20.815 307.224 o
-15 5 7 1356.150 1404.200 40.817 52.301 o
-15 5 8 545.309 560.434 25.882 140.179 o
-15 5 9 3943.940 4159.660 87.684 12.739 o
-15 5 10 1477.710 1482.870 41.627 48.586 o
-15 5 11 1224.410 1294.690 44.046 53.504 o
-15 5 12 9321.340 9305.180 188.987 3.292 o
-15 5 13 1429.370 1510.680 44.756 47.029 o
-15 5 14 2238.920 2219.130 53.071 29.609 o
-15 5 15 176.003 162.867 16.163 429.145 o
-15 5 16 388.189 388.003 26.005 176.380 o
-15 5 17 65.799 79.257 18.941 547.209 o
-15 5 18 1218.920 1124.950 97.977 22.294 o
-15 7 1 7206.980 6951.280 191.546 4.058 o
-15 7 2 1152.110 1258.540 56.567 44.559 o
-15 7 3 1416.020 1434.070 51.188 43.423 o
-15 7 4 2613.030 2679.140 62.212 23.231 o
-15 7 5 72.230 111.591 22.037 417.409 o
-15 7 6 2730.530 2753.890 62.390 22.413 o
-15 7 7 4106.670 4043.550 96.800 11.678 o
-15 7 8 1427.410 1511.320 52.466 41.883 o
-15 7 9 2433.500 2508.020 67.299 23.334 o
-15 7 10 752.054 759.772 33.210 94.236 o
-15 7 11 1056.740 1071.470 36.467 68.766 o
-15 7 12 1532.710 1524.380 50.182 41.805 o
-15 7 13 1764.900 1849.340 54.706 34.790 o
-15 7 14 6666.820 6241.180 289.969 2.514 o
-15 7 15 76.315 102.959 21.767 424.980 o
-15 7 16 747.960 655.652 48.404 68.551 o
-15 7 17 378.687 395.611 73.976 44.578 o
-15 9 1 17686.600 17027.800 346.450 1.080 o
-15 9 2 244.111 290.458 25.661 223.519 o
-15 9 3 1854.620 1962.940 57.062 32.382 o
-15 9 4 191.543 200.371 20.081 330.982 o
-15 9 5 721.544 785.158 28.667 105.149 o
-15 9 6 71.895 78.801 19.402 520.398 o
-15 9 7 7038.660 6432.850 274.048 2.675 o
-15 9 8 591.150 567.715 29.577 122.530 o
-15 9 9 457.968 442.345 26.537 157.427 o
-15 9 10 114.750 100.549 14.751 601.969 o
-15 9 11 1855.440 1565.060 110.489 16.503 o
-15 9 12 667.646 588.994 38.426 92.414 o
-15 9 13 765.976 718.712 54.238 58.795 o
-15 9 14 493.120 379.530 41.813 99.687 o
-15 11 1 5975.660 6131.900 157.666 5.587 o
-15 11 2 1028.260 1049.000 50.487 53.960 o
-15 11 3 857.208 894.387 42.203 70.749 o
-15 11 4 2633.270 2803.780 111.233 13.584 o
-15 11 5 5.390 15.046 27.454 369.135 o
-15 11 6 1031.960 1003.100 46.429 58.754 o
-15 11 7 147.305 131.574 22.500 340.208 o
-15 11 8 325.828 289.134 27.192 191.248 o
-15 11 9 55.036 45.029 38.596 177.432 o
-15 11 10 359.776 302.337 54.678 74.917 o
-14 0 2 15425.900 13923.600 1733.610 0.092 o
-14 0 4 12137.600 13191.300 480.879 0.912 o
-14 0 6 98.865 97.954 31.814 229.950 o
-14 0 8 23662.700 24590.500 539.865 0.526 o
-14 0 10 20531.300 21404.200 435.695 0.740 o
-14 0 12 905.596 909.837 42.028 69.140 o
-14 0 14 1940.090 2070.870 74.843 24.830 o
-14 0 16 5159.220 5220.500 224.371 3.999 o
-14 0 18 9875.550 9972.950 272.540 2.187 o
-14 0 20 568.800 601.930 38.453 97.626 o
-14 0 22 4218.540 3902.470 152.327 7.431 o
-14 2 1 9763.060 9403.340 363.254 1.536 o
-14 2 2 7289.870 7212.570 192.630 3.977 o
-14 2 3 4656.490 4880.460 123.149 8.480 o
-14 2 4 2183.680 2206.430 72.051 24.072 o
-14 2 5 420.811 392.186 30.738 146.664 o
-14 2 6 1202.050 1147.130 44.984 54.701 o
-14 2 7 145.715 157.109 21.013 360.313 o
-14 2 8 3351.100 3480.570 65.687 17.800 o
-14 2 9 7031.570 7170.280 116.632 6.081 o
-14 2 10 8430.470 8739.870 132.595 4.603 o
-14 2 11 561.695 625.991 30.840 118.673 o
-14 2 12 288.904 317.112 21.956 238.471 o
-14 2 13 284.004 318.167 25.126 213.191 o
-14 2 14 3415.990 3579.310 74.242 16.231 o
-14 2 15 141.471 161.243 23.245 321.638 o
-14 2 16 139.923 150.778 23.873 314.972 o
-14 2 17 424.184 481.700 30.627 141.139 o
-14 2 18 1645.260 1738.810 43.609 42.551 o
-14 2 19 71.589 96.970 15.863 652.483 o
-14 2 20 356.791 400.864 30.319 156.946 o
-14 2 21 2028.900 1896.890 44.864 36.074 o
-14 2 22 851.531 815.249 32.525 88.516 o
-14 4 1 9520.390 9473.280 219.570 2.831 o
-14 4 2 806.832 960.528 45.928 65.930 o
-14 4 3 10740.500 10148.900 276.089 2.063 o
-14 4 4 1450.500 1523.300 49.469 43.421 o
-14 4 5 2304.490 2221.630 54.728 28.574 o
-14 4 6 1174.210 1138.400 44.246 56.124 o
-14 4 7 1826.070 1926.150 50.963 35.483 o
-14 4 8 668.412 782.464 31.318 102.962 o
-14 4 9 1856.020 1900.300 47.285 36.957 o
-14 4 10 55.398 54.946 19.017 583.256 o
-14 4 11 7779.670 8013.530 138.516 4.897 o
-14 4 12 2687.730 2834.070 61.365 22.652 o
-14 4 13 5069.310 5273.170 101.833 9.159 o
-14 4 14 115.098 132.578 23.603 340.029 o
-14 4 15 1072.180 1089.620 40.105 63.731 o
-14 4 16 202.483 215.549 19.115 334.001 o
-14 4 17 4873.600 5011.490 91.156 10.246 o
-14 4 18 618.245 599.461 24.859 132.747 o
-14 4 19 158.403 157.136 15.188 474.380 o
-14 4 20 54.074 38.850 12.347 1074.420 o
-14 4 21 282.839 282.874 29.711 183.093 o
-14 6 1 7956.000 7844.410 161.811 4.341 o
-14 6 2 6668.310 6376.530 143.905 5.650 o
-14 6 3 288.018 308.376 30.963 171.466 o
-14 6 4 8830.350 8729.990 188.497 3.476 o
-14 6 5 74.268 105.555 27.562 298.490 o
-14 6 6 23.374 47.616 20.845 563.095 o
-14 6 7 786.036 890.348 32.911 89.291 o
-14 6 8 7478.550 7728.250 118.253 5.613 o
-14 6 9 62.527 88.102 20.109 501.621 o
-14 6 10 11234.700 11681.400 204.518 2.545 o
-14 6 11 4654.940 4792.670 93.148 10.570 o
-14 6 12 904.566 964.298 35.769 77.299 o
-14 6 13 11295.300 11888.900 218.527 2.395 o
-14 6 14 1703.550 1694.530 43.380 42.154 o
-14 6 15 679.875 676.917 32.193 103.735 o
-14 6 16 146.791 139.313 14.245 527.468 o
-14 6 17 4666.180 4648.940 101.510 10.047 o
-14 6 18 343.404 357.001 30.125 163.378 o
-14 6 19 2233.860 2124.520 72.851 23.792 o
-14 6 20 90.409 63.843 22.185 418.869 o
-14 8 1 1206.900 1384.340 61.086 39.737 o
-14 8 2 14960.400 14651.900 284.394 1.500 o
-14 8 3 327.706 380.877 30.658 160.976 o
-14 8 4 1549.260 1684.880 59.217 35.534 o
-14 8 5 2882.080 3077.070 73.783 18.815 o
-14 8 6 3803.180 3959.320 75.310 14.570 o
-14 8 7 1638.570 1681.760 41.712 44.145 o
-14 8 8 4152.760 4228.030 75.372 13.448 o
-14 8 9 3088.030 3205.380 85.395 16.031 o
-14 8 10 1569.490 1531.460 51.468 40.496 o
-14 8 11 441.456 425.275 29.244 148.613 o
-14 8 12 318.019 322.542 22.628 222.980 o
-14 8 13 304.932 304.377 23.546 222.062 o
-14 8 14 208.694 238.436 23.793 263.319 o
-14 8 15 843.743 814.448 45.100 68.207 o
-14 8 16 1766.140 1739.890 70.068 28.556 o
-14 8 17 45.759 29.974 17.938 687.552 o
-14 8 18 600.936 572.140 66.042 48.904 o
-14 10 1 2363.010 2495.420 73.747 22.060 o
-14 10 2 14408.000 14118.900 325.456 1.368 o
-14 10 3 653.148 749.825 41.679 82.259 o
-14 10 4 2482.070 2497.040 63.787 24.013 o
-14 10 5 954.498 1006.480 40.713 67.802 o
-14 10 6 4025.090 3984.370 105.653 11.039 o
-14 10 7 130.023 147.354 18.304 437.170 o
-14 10 8 1195.320 1093.900 43.914 56.476 o
-14 10 9 431.253 415.187 24.700 173.061 o
-14 10 10 448.073 409.964 23.202 178.159 o
-14 10 11 676.486 625.250 34.726 99.546 o
-14 10 12 218.951 237.954 27.175 224.288 o
-14 10 13 1275.160 1264.520 63.923 37.780 o
-14 10 14 221.175 261.477 23.310 259.386 o
-14 10 15 2029.340 1913.060 69.903 26.415 o
-14 12 1 6770.880 6284.790 144.619 5.599 o
-14 12 2 1036.930 1085.500 39.020 66.108 o
-14 12 3 701.849 752.445 38.330 86.637 o
-14 12 4 2756.060 2656.190 67.192 21.473 o
-14 12 5 313.983 298.024 20.339 247.233 o
-14 12 6 39.500 25.141 20.608 565.619 o
-14 12 7 416.023 318.571 28.844 161.975 o
-14 12 8 2140.670 1971.590 64.436 27.400 o
-14 12 9 2235.070 2061.070 64.512 26.491 o
-14 12 10 16.556 30.555 27.009 366.856 o
-14 12 11 3599.030 3325.710 189.765 5.916 o
-14 12 12 66.587 41.813 38.596 175.743 o
-13 1 1 14320.000 14644.800 404.416 1.066 o
-13 1 2 4365.440 4392.340 117.440 9.402 o
-13 1 3 21266.500 20413.700 662.376 0.448 o
-13 1 4 2957.650 2878.720 111.378 12.938 o
-13 1 5 16660.400 16773.500 289.214 1.315 o
-13 1 6 4536.180 4600.430 84.211 11.585 o
-13 1 7 4644.280 4860.630 84.478 11.171 o
-13 1 8 720.056 809.413 31.493 98.275 o
-13 1 9 18562.800 19512.200 282.344 1.167 o
-13 1 10 4662.310 4974.730 85.865 10.951 o
-13 1 11 5228.930 5392.230 93.536 9.389 o
-13 1 12 506.173 558.604 24.187 151.803 o
-13 1 13 1463.180 1547.500 42.682 47.548 o
-13 1 14 45.361 67.680 23.388 426.691 o
-13 1 15 853.016 984.379 43.392 67.718 o
-13 1 16 486.913 554.577 30.663 129.873 o
-13 1 17 2871.820 2896.290 64.342 21.020 o
-13 1 18 608.325 698.465 34.999 100.903 o
-13 1 19 109.103 143.358 20.090 416.672 o
-13 1 20 3044.280 3182.200 66.873 19.257 o
-13 1 21 828.831 933.681 31.562 88.286 o
-13 1 22 1028.930 1075.640 35.126 71.303 o
-13 1 23 4724.070 4772.280 107.656 9.472 o
-13 1 24 33.560 35.737 14.268 1010.050 o
-13 3 1 10801.400 10667.000 226.168 2.475 o
-13 3 2 16101.300 15500.200 483.668 0.800 o
-13 3 3 5742.610 5598.210 127.949 7.047 o
-13 3 4 14464.700 14890.500 272.965 1.579 o
-13 3 5 4598.830 4696.340 87.395 11.156 o
-13 3 6 8558.270 8666.890 138.033 4.461 o
-13 3 7 305.561 342.221 20.956 237.300 o
-13 3 8 12.579 31.945 20.490 615.806 o
-13 3 9 1141.210 1249.100 43.293 56.539 o
-13 3 10 10095.200 10946.600 206.328 2.767 o
-13 3 11 5041.380 5327.650 87.765 10.017 o
-13 3 12 5539.250 5832.160 102.466 8.327 o
-13 3 13 125.407 166.267 22.597 341.369 o
-13 3 14 1756.580 1854.560 54.627 34.884 o
-13 3 15 101.031 148.832 25.364 311.531 o
-13 3 16 485.620 568.367 31.863 125.042 o
-13 3 17 613.855 677.671 34.057 103.610 o
-13 3 18 1004.390 1055.420 44.279 61.248 o
-13 3 19 56.453 89.770 21.771 452.759 o
-13 3 20 3868.880 3991.030 78.412 14.036 o
-13 3 21 270.810 305.369 18.747 278.054 o
-13 3 22 3245.500 3275.200 66.917 18.338 o
-13 3 23 337.778 344.141 26.053 190.529 o
-13 5 1 329.877 318.284 25.275 200.567 o
-13 5 2 6029.080 5915.020 126.767 6.786 o
-13 5 3 7390.370 7255.750 143.254 5.116 o
-13 5 4 13209.400 12894.800 278.828 1.715 o
-13 5 5 3161.910 3031.040 72.186 18.198 o
-13 5 6 4564.100 4709.970 105.064 9.882 o
-13 5 7 10795.100 11814.300 271.675 2.015 o
-13 5 8 1113.810 1220.000 39.778 61.118 o
-13 5 9 6715.450 6889.440 101.081 6.891 o
-13 5 10 1428.340 1539.670 46.371 45.699 o
-13 5 11 210.091 234.844 18.039 338.708 o
-13 5 12 19086.400 19836.400 309.155 1.067 o
-13 5 13 161.177 212.219 22.264 311.842 o
-13 5 14 4608.120 4808.200 84.080 11.302 o
-13 5 15 238.513 290.699 26.143 220.765 o
-13 5 16 1330.660 1416.160 46.164 48.539 o
-13 5 17 931.927 1104.730 38.410 69.955 o
-13 5 18 6258.140 6698.840 176.954 4.757 o
-13 5 19 881.910 919.648 33.954 82.053 o
-13 5 20 3735.160 3724.180 78.164 14.695 o
-13 5 21 1759.940 1719.370 43.251 41.251 o
-13 5 22 252.450 226.574 15.259 351.229 o
-13 7 1 4584.460 4325.760 146.167 7.397 o
-13 7 2 2584.070 2707.440 73.785 20.654 o
-13 7 3 20094.800 19909.600 407.925 0.817 o
-13 7 4 61.509 98.338 26.064 335.687 o
-13 7 5 6188.510 6076.250 116.398 7.035 o
-13 7 6 5492.490 5570.260 108.771 8.182 o
-13 7 7 1218.220 1320.640 44.045 53.362 o
-13 7 8 4159.790 4201.010 68.528 14.117 o
-13 7 9 3567.220 3667.030 64.652 16.923 o
-13 7 10 165.653 145.296 14.871 480.275 o
-13 7 11 5183.710 5409.350 100.220 9.047 o
-13 7 12 13546.800 13891.400 229.365 1.933 o
-13 7 13 3470.210 3422.450 66.059 17.444 o
-13 7 14 9780.650 9949.070 166.818 3.422 o
-13 7 15 240.129 236.068 20.692 286.725 o
-13 7 16 73.502 78.970 16.428 641.978 o
-13 7 17 516.049 519.295 26.087 145.740 o
-13 7 18 6605.100 6549.190 137.682 5.840 o
-13 7 19 847.455 845.092 39.918 75.495 o
-13 7 20 1197.270 1187.790 40.592 58.556 o
-13 7 21 2829.950 3087.700 228.361 4.624 o
-13 9 1 5701.360 5498.900 154.388 5.998 o
-13 9 2 318.654 398.008 28.845 171.488 o
-13 9 3 10848.400 10218.300 381.267 1.370 o
-13 9 4 1963.100 2046.240 63.512 28.674 o
-13 9 5 1907.640 1915.800 49.597 35.285 o
-13 9 6 1242.190 1292.530 43.301 53.805 o
-13 9 7 979.605 1094.830 46.926 58.353 o
-13 9 8 58.096 61.032 19.495 552.420 o
-13 9 9 3410.960 3431.770 68.617 17.259 o
-13 9 10 156.557 152.130 27.729 251.975 o
-13 9 11 6162.510 6498.970 134.290 6.223 o
-13 9 12 806.842 767.155 40.076 78.373 o
-13 9 13 2775.950 2862.050 69.765 20.407 o
-13 9 14 177.452 181.002 27.275 245.100 o
-13 9 15 475.617 505.528 31.559 130.299 o
-13 9 16 989.251 991.606 40.240 67.549 o
-13 9 17 1215.520 1296.790 51.675 47.191 o
-13 9 18 0.711 -0.243 16.870 999.531 o
-13 9 19 2274.510 2017.680 82.635 21.166 o
-13 11 1 1157.040 1274.840 51.908 48.153 o
-13 11 2 698.297 795.271 40.096 82.347 o
-13 11 3 13970.400 13706.200 282.367 1.610 o
-13 11 4 1137.880 1251.720 43.217 56.660 o
-13 11 5 4806.030 5062.470 101.243 9.630 o
-13 11 6 1456.450 1514.150 41.682 48.650 o
-13 11 7 1331.150 1325.070 37.225 56.647 o
-13 11 8 101.177 74.872 16.568 583.205 o
-13 11 9 56.402 32.918 20.067 554.421 o
-13 11 10 2992.980 2858.440 116.728 12.222 o
-13 11 11 85.123 65.544 18.935 527.704 o
-13 11 12 9688.630 9564.790 211.799 2.890 o
-13 11 13 90.140 95.222 21.338 426.792 o
-13 11 14 4067.140 3930.410 137.663 8.471 o
-13 11 15 259.959 197.131 19.998 294.912 o
-13 11 16 478.333 482.843 34.126 121.769 o
-13 13 1 246.591 239.071 19.758 294.023 o
-13 13 2 2959.540 2962.670 72.222 19.028 o
-13 13 3 246.329 248.772 19.614 293.457 o
-13 13 4 770.970 768.490 31.941 95.464 o
-13 13 5 191.150 188.634 19.500 344.198 o
-13 13 6 951.772 920.711 35.205 77.098 o
-13 13 7 3028.850 2786.860 101.701 14.220 o
-13 13 8 397.903 373.532 33.890 136.273 o
-13 13 9 779.393 722.914 39.194 82.052 o
-13 13 10 4802.890 4682.690 129.421 8.059 o
-13 13 11 1748.740 1663.880 77.226 26.137 o
-13 13 12 15158.300 15919.300 1116.070 0.210 o
-13 15 1 2468.040 2092.240 84.149 19.920 o
-12 0 2 18494.400 18584.800 716.308 0.424 o
-12 0 4 18337.800 18271.600 443.581 0.808 o
-12 0 6 20968.600 21537.900 519.232 0.606 o
-12 0 8 682.425 687.677 37.573 90.865 o
-12 0 10 9756.840 10154.600 217.523 2.761 o
-12 0 12 3335.970 3661.720 88.887 14.377 o
-12 0 14 6150.230 5425.990 353.799 1.895 o
-12 0 16 3842.890 4098.460 122.319 9.762 o
-12 0 18 5173.190 5159.850 141.532 6.961 o
-12 0 20 149.990 174.404 30.950 214.772 o
-12 0 22 8489.840 8785.700 217.657 3.094 o
-12 0 24 2622.500 2842.210 97.788 15.660 o
-12 2 1 136.397 158.593 33.798 192.994 o
-12 2 2 27054.400 25779.200 661.423 0.385 o
-12 2 3 10470.400 10370.900 194.910 2.880 o
-12 2 4 3180.870 3180.500 96.143 14.276 o
-12 2 5 9092.090 9146.570 164.839 3.736 o
-12 2 6 1816.440 1948.590 56.260 33.130 o
-12 2 7 5063.700 5163.600 81.353 10.501 o
-12 2 8 213.151 231.808 20.227 307.273 o
-12 2 9 1872.760 1868.700 47.239 36.967 o
-12 2 10 5505.620 5746.100 89.400 9.073 o
-12 2 11 6126.920 6301.790 101.303 7.609 o
-12 2 12 1707.800 1827.480 45.149 40.249 o
-12 2 13 2575.400 2758.170 65.445 22.467 o
-12 2 14 3532.290 3691.100 70.270 16.262 o
-12 2 15 5248.850 5427.070 101.580 8.888 o
-12 2 16 515.423 600.742 35.393 109.721 o
-12 2 17 51.644 74.094 22.830 433.832 o
-12 2 18 392.473 489.020 40.973 105.156 o
-12 2 19 6408.610 6553.820 126.641 6.331 o
-12 2 20 2100.940 2213.990 53.320 30.653 o
-12 2 21 9315.140 9865.730 181.689 3.335 o
-12 2 22 11821.900 11985.300 228.984 2.233 o
-12 2 23 665.259 713.331 29.434 110.283 o
-12 2 24 1077.430 1074.320 32.190 73.153 o
-12 2 25 1924.860 1903.890 66.919 28.166 o
-12 4 1 186.625 196.773 28.127 230.325 o
-12 4 2 672.672 718.476 49.234 68.554 o
-12 4 3 10438.600 10440.700 208.561 2.728 o
-12 4 4 4180.770 4220.040 91.275 11.914 o
-12 4 5 15511.600 14948.700 236.799 1.666 o
-12 4 6 1770.400 1734.470 46.703 39.253 o
-12 4 7 6472.430 6635.210 110.177 6.853 o
-12 4 8 3853.040 3853.300 70.601 15.107 o
-12 4 9 329.222 353.146 21.899 220.898 o
-12 4 10 12.430 30.962 18.575 736.161 o
-12 4 11 3585.020 3787.940 71.695 15.791 o
-12 4 12 485.353 492.938 29.528 137.716 o
-12 4 13 13074.800 13652.200 218.122 2.067 o
-12 4 14 759.199 868.225 37.399 82.971 o
-12 4 15 14735.700 15081.900 261.857 1.604 o
-12 4 16 28.109 58.970 25.514 386.058 o
-12 4 17 646.108 725.489 37.363 92.267 o
-12 4 18 221.640 245.230 24.291 251.573 o
-12 4 19 7652.400 7949.910 142.644 4.868 o
-12 4 20 541.813 648.932 32.159 115.411 o
-12 4 21 11823.300 12230.100 234.090 2.178 o
-12 4 22 146.954 188.865 17.994 406.673 o
-12 4 23 2215.900 2402.910 64.009 25.724 o
-12 4 24 5.366 20.234 11.097 1944.150 o
-12 6 1 3754.230 3580.790 87.313 13.744 o
-12 6 2 13512.700 13323.100 260.475 1.779 o
-12 6 3 2773.250 2711.460 64.256 21.904 o
-12 6 4 5644.410 5572.160 99.618 8.495 o
-12 6 5 16386.100 15784.500 281.301 1.388 o
-12 6 6 181.642 188.198 24.244 279.556 o
-12 6 7 12944.800 12856.100 215.869 2.144 o
-12 6 8 2536.010 2604.960 53.294 26.072 o
-12 6 9 2530.720 2523.730 55.477 25.804 o
-12 6 10 937.718 1008.680 48.579 58.477 o
-12 6 11 13455.800 13912.100 198.376 2.134 o
-12 6 12 141.641 193.923 27.186 256.558 o
-12 6 13 20882.800 21463.400 334.382 0.916 o
-12 6 14 3340.250 3550.110 69.393 17.184 o
-12 6 15 2950.310 3127.910 61.519 20.711 o
-12 6 16 2079.620 2145.130 52.971 31.244 o
-12 6 17 468.165 536.449 33.822 121.329 o
-12 6 18 2163.980 2246.460 54.036 29.770 o
-12 6 19 6527.570 6589.930 118.205 6.542 o
-12 6 20 1019.010 1002.490 33.412 75.258 o
-12 6 21 144.303 173.219 17.317 431.684 o
-12 6 22 6525.540 6493.860 232.541 3.419 o
-12 6 23 401.360 393.045 19.385 212.264 o
-12 8 1 356.409 375.432 34.732 137.006 o
-12 8 2 16704.700 16450.000 448.595 0.856 o
-12 8 3 7365.900 7366.890 194.470 3.898 o
-12 8 4 9497.590 9369.820 209.051 2.976 o
-12 8 5 921.192 887.220 47.946 61.135 o
-12 8 6 8948.570 8976.470 182.196 3.518 o
-12 8 7 11282.500 11400.200 170.329 2.891 o
-12 8 8 1971.460 2074.010 49.258 33.973 o
-12 8 9 89.337 88.303 20.020 469.770 o
-12 8 10 9831.410 10117.300 141.185 3.739 o
-12 8 11 4419.610 4556.580 84.983 11.759 o
-12 8 12 10335.600 10682.900 180.508 3.042 o
-12 8 13 2212.750 2306.430 51.777 29.892 o
-12 8 14 4480.800 4447.050 76.682 12.435 o
-12 8 15 41.591 39.206 12.505 1139.380 o
-12 8 16 160.644 173.564 21.860 329.764 o
-12 8 17 3739.480 3646.190 75.069 15.152 o
-12 8 18 1016.630 987.889 40.106 66.917 o
-12 8 19 602.187 597.269 32.485 111.654 o
-12 8 20 1575.040 1542.380 45.121 44.182 o
-12 8 21 349.176 369.073 23.362 203.088 o
-12 8 22 6976.230 6906.350 244.897 3.089 o
-12 10 1 1022.820 1046.860 66.863 39.656 o
-12 10 2 7306.430 7265.500 161.937 4.671 o
-12 10 3 3342.080 3285.110 78.552 16.251 o
-12 10 4 5968.500 5883.300 118.980 7.167 o
-12 10 5 9882.400 9951.610 197.567 2.997 o
-12 10 6 4978.440 5018.140 103.685 9.295 o
-12 10 7 1751.060 1773.340 52.323 36.462 o
-12 10 8 128.262 143.777 22.308 352.479 o
-12 10 9 132.024 122.491 16.543 496.437 o
-12 10 10 2612.010 2674.980 55.755 24.784 o
-12 10 11 4981.220 5018.200 96.818 9.728 o
-12 10 12 2140.580 2172.980 59.405 28.415 o
-12 10 13 10345.700 10776.800 242.022 2.375 o
-12 10 14 3642.630 3744.480 77.236 15.011 o
-12 10 15 3850.940 3837.380 88.982 13.098 o
-12 10 16 95.188 89.230 23.553 370.004 o
-12 10 17 543.605 540.025 37.038 105.068 o
-12 10 18 688.049 708.892 34.420 96.943 o
-12 10 19 2961.290 2841.880 97.593 14.913 o
-12 10 20 205.039 129.933 21.516 321.800 o
-12 12 1 2731.070 2737.450 87.024 17.412 o
-12 12 2 822.049 829.352 47.919 64.581 o
-12 12 3 1127.340 1109.440 46.128 55.639 o
-12 12 4 4581.770 4554.160 104.262 10.016 o
-12 12 5 2327.780 2299.180 63.617 25.483 o
-12 12 6 244.531 263.559 27.005 215.211 o
-12 12 7 3482.890 3526.110 72.460 16.357 o
-12 12 8 2453.250 2397.000 79.569 20.477 o
-12 12 9 552.479 517.957 22.664 153.872 o
-12 12 10 1142.840 1125.840 40.175 61.188 o
-12 12 11 16451.400 16628.600 337.425 1.166 o
-12 12 12 1084.930 1141.890 42.889 59.608 o
-12 12 13 24262.700 24263.900 486.774 0.578 o
-12 12 14 361.308 347.785 26.143 184.677 o
-12 12 15 7239.430 6861.170 190.018 4.096 o
-12 12 16 1109.300 1035.380 41.841 61.501 o
-12 12 17 1921.060 1940.840 141.520 11.101 o
-12 14 1 275.407 211.713 23.749 244.119 o
-12 14 2 63.893 60.790 18.175 599.844 o
-12 14 3 3623.130 3563.500 75.701 15.487 o
-12 14 4 206.693 236.452 20.555 305.094 o
-12 14 5 605.332 534.696 39.296 95.321 o
-12 14 6 4276.370 3893.730 109.318 10.439 o
-12 14 7 1973.560 1785.840 90.991 20.522 o
-12 14 8 7062.190 6858.820 174.482 4.518 o
-12 14 9 1376.200 1282.800 71.493 32.384 o
-12 14 10 124.446 113.994 19.614 427.812 o
-12 14 11 5751.820 5284.410 143.871 6.454 o
-12 14 12 5732.190 5505.220 216.023 4.046 o
-12 14 13 8546.690 8085.910 437.424 1.217 o
-12 16 1 98.618 106.140 28.947 265.959 o
-12 16 2 5450.700 4654.330 175.121 5.517 o
-11 1 1 660.226 682.756 39.729 87.486 o
-11 1 2 46.568 42.097 30.981 268.364 o
-11 1 3 24215.400 24689.700 400.311 0.681 o
-11 1 4 285.409 319.038 22.251 236.724 o
-11 1 5 11600.600 11663.700 204.188 2.494 o
-11 1 6 58.067 92.612 20.112 504.577 o
-11 1 7 3397.420 3508.600 63.618 17.890 o
-11 1 8 99.614 121.697 20.468 427.146 o
-11 1 9 527.619 636.723 33.142 114.125 o
-11 1 10 385.145 438.071 23.312 187.401 o
-11 1 11 5176.900 5450.050 86.913 9.804 o
-11 1 12 266.314 295.198 21.583 253.716 o
-11 1 13 6191.860 6355.000 98.358 7.648 o
-11 1 14 659.288 812.906 33.717 97.103 o
-11 1 15 17859.400 18279.300 301.289 1.176 o
-11 1 16 1169.190 1369.690 59.147 41.636 o
-11 1 17 5525.350 5682.730 111.290 7.973 o
-11 1 18 5.680 36.224 25.620 412.101 o
-11 1 19 1724.320 1790.220 53.660 36.006 o
-11 1 20 4948.730 4982.010 96.735 9.797 o
-11 1 21 5297.060 5426.220 107.094 8.532 o
-11 1 22 2385.750 2451.050 70.343 22.926 o
-11 1 23 15587.100 15682.000 299.047 1.369 o
-11 1 24 175.440 220.183 18.555 359.735 o
-11 1 25 3263.240 3439.620 82.083 15.747 o
-11 1 26 281.813 283.578 16.992 296.086 o
-11 3 1 4041.820 3960.160 95.590 11.968 o
-11 3 2 898.708 927.303 41.058 70.455 o
-11 3 3 408.236 350.090 28.485 162.620 o
-11 3 4 3279.520 3206.490 82.929 15.890 o
-11 3 5 2130.580 2115.960 49.306 32.247 o
-11 3 6 16289.900 15942.500 233.641 1.577 o
-11 3 7 457.269 501.556 24.184 163.654 o
-11 3 8 4497.320 4686.560 75.840 12.242 o
-11 3 9 100.557 114.882 20.522 428.220 o
-11 3 10 123.545 147.350 18.744 433.202 o
-11 3 11 976.722 1040.300 30.810 79.747 o
-11 3 12 8283.480 8479.750 126.331 4.846 o
-11 3 13 3150.960 3263.220 66.624 18.748 o
-11 3 14 23472.300 23834.100 356.308 0.769 o
-11 3 15 544.457 645.721 37.688 99.765 o
-11 3 16 20593.300 21023.400 343.788 0.913 o
-11 3 17 494.149 597.341 42.097 92.674 o
-11 3 18 1607.010 1666.630 49.815 40.100 o
-11 3 19 45.935 88.979 23.613 409.533 o
-11 3 20 20987.100 21042.100 357.688 0.874 o
-11 3 21 863.798 1089.240 44.101 64.869 o
-11 3 22 7719.420 8050.770 159.517 4.437 o
-11 3 23 1918.900 1985.310 50.812 34.299 o
-11 3 24 565.846 614.324 29.584 122.696 o
-11 3 25 3583.740 3596.090 77.786 15.283 o
-11 3 26 233.481 225.150 32.597 177.303 o
-11 5 1 6569.260 6270.920 139.456 5.876 o
-11 5 2 7542.690 7244.210 139.870 5.138 o
-11 5 3 4051.010 3721.480 88.021 12.920 o
-11 5 4 337.861 397.846 28.860 168.132 o
-11 5 5 115.733 94.097 23.817 348.019 o
-11 5 6 16346.700 16119.700 255.316 1.480 o
-11 5 7 1875.800 1973.860 53.859 33.489 o
-11 5 8 15220.300 15128.700 231.576 1.707 o
-11 5 9 26.270 22.573 19.465 654.030 o
-11 5 10 25.352 52.973 19.479 621.850 o
-11 5 11 1891.180 1902.320 42.392 38.723 o
-11 5 12 10420.100 10744.800 150.612 3.371 o
-11 5 13 156.660 181.834 25.196 279.083 o
-11 5 14 15490.500 18309.400 405.287 0.971 o
-11 5 15 7679.450 7933.180 128.139 5.208 o
-11 5 16 12549.500 12885.300 226.343 2.115 o
-11 5 17 3512.660 3643.330 79.356 15.204 o
-11 5 18 120.031 140.744 25.650 299.030 o
-11 5 19 97.128 134.956 23.919 344.763 o
-11 5 20 6143.840 6462.400 124.489 6.612 o
-11 5 21 3814.770 3835.550 78.720 14.307 o
-11 5 22 3436.400 3550.440 76.862 15.857 o
-11 5 23 1286.710 1300.510 37.733 57.590 o
-11 5 24 2634.540 2592.050 70.887 21.331 o
-11 5 25 321.445 298.490 22.084 229.939 o
-11 7 1 2916.590 2710.480 77.357 18.672 o
-11 7 2 8494.160 8441.620 161.990 4.065 o
-11 7 3 13979.100 13724.000 240.517 1.834 o
-11 7 4 59.486 55.342 24.204 396.349 o
-11 7 5 5625.280 5536.070 109.435 8.040 o
-11 7 6 7688.220 7537.150 127.766 5.309 o
-11 7 7 4171.340 4056.710 72.110 13.914 o
-11 7 8 5153.420 5181.540 86.825 10.021 o
-11 7 9 4591.980 4561.830 78.645 11.960 o
-11 7 10 2136.020 2128.370 44.358 33.911 o
-11 7 11 1845.990 1975.150 46.497 36.997 o
-11 7 12 12728.300 12499.300 260.857 1.882 o
-11 7 13 1512.240 1571.260 49.093 42.435 o
-11 7 14 5054.370 5017.320 87.433 10.234 o
-11 7 15 1586.600 1630.280 44.123 43.939 o
-11 7 16 347.255 380.689 27.430 176.350 o
-11 7 17 2920.850 2853.370 61.258 21.509 o
-11 7 18 1135.200 1131.100 46.033 55.322 o
-11 7 19 2.696 3.374 24.345 476.395 o
-11 7 20 134.037 151.102 20.646 378.827 o
-11 7 21 1203.690 1208.320 35.224 63.397 o
-11 7 22 48.295 73.585 16.652 698.745 o
-11 7 23 10875.300 10566.900 214.118 2.591 o
-11 7 24 1530.280 1571.720 114.977 16.243 o
-11 9 1 3775.980 3763.560 116.279 10.560 o
-11 9 2 2857.450 2679.670 82.750 17.907 o
-11 9 3 3224.820 3015.930 94.214 14.628 o
-11 9 4 2936.620 2924.460 75.036 18.663 o
-11 9 5 13982.100 13787.700 220.537 1.946 o
-11 9 6 551.401 600.591 29.273 125.749 o
-11 9 7 9427.980 9803.300 179.714 3.344 o
-11 9 8 20.962 34.036 25.173 412.616 o
-11 9 9 1215.560 1223.880 39.999 58.224 o
-11 9 10 147.131 143.678 19.103 403.657 o
-11 9 11 4218.450 4272.980 76.115 13.189 o
-11 9 12 47.894 36.912 20.679 538.918 o
-11 9 13 7035.300 7133.970 132.213 5.625 o
-11 9 14 558.149 514.252 24.159 147.758 o
-11 9 15 860.328 877.866 38.645 76.380 o
-11 9 16 991.371 994.495 43.567 63.270 o
-11 9 17 349.750 334.544 27.969 176.889 o
-11 9 18 1391.420 1386.290 51.137 44.165 o
-11 9 19 966.678 1080.620 41.470 65.323 o
-11 9 20 36.619 29.531 20.109 590.643 o
-11 9 21 198.812 180.998 16.488 392.548 o
-11 9 22 183.326 205.930 16.794 389.708 o
-11 11 1 1329.090 1364.200 85.824 25.822 o
-11 11 2 2344.700 2285.750 76.037 22.023 o
-11 11 3 1359.610 1308.880 57.566 40.719 o
-11 11 4 554.304 556.229 34.629 110.736 o
-11 11 5 5548.250 5432.120 108.671 8.200 o
-11 11 6 13902.100 14094.800 309.628 1.468 o
-11 11 7 4889.840 5029.000 99.141 9.685 o
-11 11 8 5993.980 6078.830 108.591 7.514 o
-11 11 9 250.059 279.411 22.235 256.297 o
-11 11 10 31.378 21.965 22.610 495.453 o
-11 11 11 188.236 169.200 18.393 372.171 o
-11 11 12 9395.100 9234.810 163.997 3.654 o
-11 11 13 546.195 542.859 31.981 120.187 o
-11 11 14 11387.000 11938.000 231.329 2.270 o
-11 11 15 732.341 778.141 37.581 86.013 o
-11 11 16 3789.310 3882.260 97.024 12.325 o
-11 11 17 405.711 384.124 22.863 191.383 o
-11 11 18 279.269 320.077 25.906 207.986 o
-11 11 19 521.284 511.237 31.307 126.292 o
-11 11 20 660.387 596.746 33.242 105.284 o
-11 13 1 1977.170 1949.440 78.001 23.945 o
-11 13 2 3016.780 3101.510 93.469 15.113 o
-11 13 3 2450.560 2464.570 72.048 22.158 o
-11 13 4 707.465 700.578 40.342 83.579 o
-11 13 5 1161.830 1183.510 45.778 54.425 o
-11 13 6 2431.190 2486.230 71.279 22.389 o
-11 13 7 6594.470 6674.580 120.016 6.406 o
-11 13 8 11966.500 11711.400 368.533 1.351 o
-11 13 9 4213.810 4075.320 77.927 13.236 o
-11 13 10 26.308 16.210 22.877 495.532 o
-11 13 11 586.719 615.455 38.136 96.961 o
-11 13 12 16348.000 16329.900 357.800 1.112 o
-11 13 13 3316.060 3126.740 81.104 16.169 o
-11 13 14 7917.190 7624.120 188.120 3.847 o
-11 13 15 231.526 248.488 37.714 143.765 o
-11 13 16 7362.640 7090.200 227.549 3.300 o
-11 13 17 739.890 921.933 50.526 61.940 o
-11 15 1 508.545 497.826 26.938 144.785 o
-11 15 2 2580.570 2468.390 71.572 21.681 o
-11 15 3 406.287 405.218 24.708 178.594 o
-11 15 4 1608.000 1708.610 79.591 25.902 o
-11 15 5 1313.230 1256.380 62.197 38.523 o
-11 15 6 671.898 556.541 54.678 62.329 o
-11 15 7 4957.670 4582.420 117.017 8.715 o
-11 15 8 3583.430 3430.060 116.959 10.961 o
-11 15 9 5167.000 4920.790 139.410 7.149 o
-11 15 10 252.291 199.161 21.010 285.873 o
-11 15 11 870.319 770.558 34.364 85.438 o
-11 15 12 801.120 693.033 47.598 67.629 o
-10 0 2 44874.700 47299.600 1461.360 0.097 o
-10 0 4 8341.690 8361.800 237.937 2.867 o
-10 0 6 6034.120 6099.160 147.180 5.938 o
-10 0 8 56.308 57.827 28.146 309.118 o
-10 0 10 2470.600 2489.780 69.845 22.553 o
-10 0 12 3043.550 2893.730 91.049 15.669 o
-10 0 14 14602.900 14801.800 286.118 1.511 o
-10 0 16 41726.700 41463.000 990.170 0.171 o
-10 0 18 21396.900 20907.800 700.075 0.412 o
-10 0 20 4368.770 4475.370 129.321 8.534 o
-10 0 22 8481.600 8565.030 239.977 2.804 o
-10 0 24 10207.300 10330.900 252.494 2.319 o
-10 0 26 3225.710 3188.930 123.976 10.868 o
-10 2 1 9001.180 9011.360 180.231 3.532 o
-10 2 2 6010.210 5970.730 143.908 6.107 o
-10 2 3 2435.820 2435.570 74.072 21.789 o
-10 2 4 10182.100 10088.400 215.129 2.725 o
-10 2 5 160.683 179.653 20.122 357.865 o
-10 2 6 1136.030 1128.050 38.380 63.257 o
-10 2 7 1208.530 1201.560 36.666 61.929 o
-10 2 8 189.103 196.464 17.619 374.333 o
-10 2 9 369.936 413.357 18.848 221.635 o
-10 2 10 173.091 180.713 17.534 395.898 o
-10 2 11 7985.150 7915.350 133.741 4.939 o
-10 2 12 879.010 936.516 34.060 81.633 o
-10 2 13 697.551 775.987 32.467 98.645 o
-10 2 14 434.031 529.385 25.678 158.367 o
-10 2 15 21791.800 21611.500 311.475 0.927 o
-10 2 16 6970.200 6895.280 119.619 6.111 o
-10 2 17 6805.820 6934.680 131.964 5.809 o
-10 2 18 10950.800 10396.500 261.788 2.150 o
-10 2 19 515.654 654.129 32.574 116.129 o
-10 2 20 5.651 60.588 23.629 465.403 o
-10 2 21 10853.100 10865.300 201.249 2.702 o
-10 2 22 1173.040 1355.410 45.515 52.640 o
-10 2 23 1757.370 2049.660 72.170 26.832 o
-10 2 24 4576.760 4603.520 95.588 10.636 o
-10 2 25 313.604 416.834 28.264 174.184 o
-10 2 26 4975.520 4777.910 101.559 9.576 o
-10 2 27 1219.480 1132.540 45.161 54.317 o
-10 4 1 99.141 98.707 22.291 392.475 o
-10 4 2 10013.300 9825.730 193.907 3.029 o
-10 4 3 1065.600 1042.050 41.457 63.041 o
-10 4 4 5229.120 5049.870 102.117 9.088 o
-10 4 5 4550.440 4399.510 83.140 11.819 o
-10 4 6 3302.180 3266.620 61.713 18.960 o
-10 4 7 38712.500 37949.800 539.820 0.323 o
-10 4 8 577.280 619.558 30.066 119.915 o
-10 4 9 6369.300 6470.850 96.762 7.502 o
-10 4 10 3263.640 3248.450 69.082 17.981 o
-10 4 11 1292.390 1363.180 36.708 57.563 o
-10 4 12 5999.000 6008.050 88.347 8.426 o
-10 4 13 6379.810 6477.450 104.412 7.199 o
-10 4 14 2294.280 2319.460 51.785 29.199 o
-10 4 15 25867.400 25988.600 361.049 0.681 o
-10 4 16 39.518 64.353 25.649 371.591 o
-10 4 17 12621.100 12577.500 399.624 1.176 o
-10 4 18 2322.930 2363.020 56.670 27.352 o
-10 4 19 345.132 358.290 24.988 194.421 o
-10 4 20 176.816 212.511 24.239 276.413 o
-10 4 21 9989.640 10151.100 178.544 3.195 o
-10 4 22 604.208 680.967 46.499 76.272 o
-10 4 23 834.935 938.317 40.279 73.655 o
-10 4 24 1052.400 1087.930 37.503 67.395 o
-10 4 25 1139.050 1163.170 34.171 67.174 o
-10 4 26 1035.180 1067.790 36.897 69.024 o
-10 4 27 9951.070 12466.000 471.914 0.994 o
-10 6 1 1439.000 1359.880 49.133 45.046 o
-10 6 2 2249.070 2179.750 59.678 27.551 o
-10 6 3 439.540 420.194 26.526 162.045 o
-10 6 4 194.430 161.819 22.306 306.857 o
-10 6 5 514.248 536.569 36.817 107.904 o
-10 6 6 121.969 136.164 19.087 432.157 o
-10 6 7 24133.100 23133.800 375.882 0.733 o
-10 6 8 5140.700 5272.120 99.885 9.194 o
-10 6 9 1800.070 1793.120 44.091 39.794 o
-10 6 10 3902.360 3905.830 65.356 15.488 o
-10 6 11 5607.210 5614.110 81.144 9.452 o
-10 6 12 814.252 793.998 26.832 102.099 o
-10 6 13 6773.980 6813.390 114.264 6.436 o
-10 6 14 2232.420 2316.350 56.403 28.227 o
-10 6 15 10733.000 11429.000 188.808 2.803 o
-10 6 16 2759.640 2758.950 56.664 23.508 o
-10 6 17 365.619 378.484 27.422 173.262 o
-10 6 18 2050.110 2102.720 57.998 29.834 o
-10 6 19 713.365 752.691 38.507 85.722 o
-10 6 20 26.649 43.576 24.650 418.614 o
-10 6 21 130.431 177.622 24.163 308.109 o
-10 6 22 1050.740 1186.340 45.425 57.224 o
-10 6 23 2787.940 2775.670 62.892 21.976 o
-10 6 24 5484.210 5554.260 126.912 7.301 o
-10 6 25 489.493 524.176 35.646 113.906 o
-10 6 26 3210.750 3116.210 101.370 13.580 o
-10 8 1 42.879 43.252 25.212 388.477 o
-10 8 2 3518.970 3211.260 106.840 12.284 o
-10 8 3 1589.490 1575.540 60.699 34.903 o
-10 8 4 9281.030 9436.740 172.280 3.532 o
-10 8 5 215.838 199.209 28.927 213.934 o
-10 8 6 446.550 523.246 28.062 146.611 o
-10 8 7 2999.140 2870.480 58.863 21.572 o
-10 8 8 1494.080 1521.900 39.865 49.123 o
-10 8 9 3260.740 3285.920 61.159 19.169 o
-10 8 10 1407.150 1466.930 39.242 51.803 o
-10 8 11 1578.020 1586.030 40.813 46.443 o
-10 8 12 2767.540 2887.840 59.231 22.579 o
-10 8 13 1315.480 1216.930 51.230 46.571 o
-10 8 14 642.450 623.512 27.993 119.854 o
-10 8 15 40.919 28.019 20.662 558.292 o
-10 8 16 646.335 649.256 29.799 113.430 o
-10 8 17 360.176 405.786 25.694 181.852 o
-10 8 18 3356.050 3392.470 75.601 16.484 o
-10 8 19 339.211 326.027 23.891 207.239 o
-10 8 20 3732.910 4096.020 89.007 13.073 o
-10 8 21 122.524 169.161 22.476 344.568 o
-10 8 22 2126.550 2117.310 51.090 31.637 o
-10 8 23 83.674 129.184 17.781 522.540 o
-10 8 24 30655.800 28922.900 763.881 0.297 o
-10 10 1 2029.340 1887.660 117.709 14.459 o
-10 10 2 1710.010 1570.070 72.191 28.624 o
-10 10 3 1339.790 1218.640 55.926 42.696 o
-10 10 4 2802.240 2669.800 65.001 21.705 o
-10 10 5 976.705 962.967 45.428 61.826 o
-10 10 6 2527.460 2534.440 60.654 24.462 o
-10 10 7 6671.740 6626.180 116.794 6.482 o
-10 10 8 2562.500 2685.450 67.552 22.212 o
-10 10 9 12.934 3.916 22.369 545.777 o
-10 10 10 340.234 352.950 21.739 218.961 o
-10 10 11 4384.570 4415.880 82.722 12.135 o
-10 10 12 226.844 237.857 22.225 274.195 o
-10 10 13 287.837 259.263 24.956 221.643 o
-10 10 14 536.361 555.677 29.414 129.081 o
-10 10 15 8494.670 8574.400 154.105 4.193 o
-10 10 16 783.900 783.932 36.332 85.754 o
-10 10 17 289.728 259.011 25.395 217.418 o
-10 10 18 8950.760 8884.750 187.493 3.445 o
-10 10 19 4008.140 4096.220 93.393 12.120 o
-10 10 20 6693.510 6494.380 137.124 5.826 o
-10 10 21 559.300 518.110 26.682 138.193 o
-10 10 22 2532.990 2462.400 61.261 24.478 o
-10 10 23 5698.480 5066.500 196.717 4.637 o
-10 12 1 3503.650 3559.190 114.314 11.246 o
-10 12 2 6528.750 6470.290 148.211 5.558 o
-10 12 3 8149.870 8051.660 192.167 3.658 o
-10 12 4 1253.710 1210.000 53.031 46.191 o
-10 12 5 2962.350 2991.150 71.696 19.062 o
-10 12 6 102.814 82.512 27.671 288.617 o
-10 12 7 7699.220 7647.210 133.253 5.141 o
-10 12 8 43.912 63.282 23.683 421.510 o
-10 12 9 371.599 371.642 27.610 171.728 o
-10 12 10 699.549 697.056 32.145 101.821 o
-10 12 11 1374.420 1341.710 40.600 52.742 o
-10 12 12 95.551 78.017 24.902 344.511 o
-10 12 13 2987.310 2936.550 81.135 17.394 o
-10 12 14 6.709 0.105 20.537 660.813 o
-10 12 15 7058.370 6971.120 201.504 3.879 o
-10 12 16 45.907 45.912 18.995 611.501 o
-10 12 17 955.222 874.252 34.623 78.786 o
-10 12 18 45.403 16.025 16.634 795.589 o
-10 12 19 28.363 8.883 17.646 789.317 o
-10 12 20 249.413 213.390 26.327 227.077 o
-10 14 1 3352.370 3421.700 102.375 12.908 o
-10 14 2 567.868 566.873 44.229 84.747 o
-10 14 3 2493.420 2396.690 71.135 22.343 o
-10 14 4 730.338 699.788 38.304 86.584 o
-10 14 5 1944.750 1918.460 82.072 22.915 o
-10 14 6 2275.240 2132.650 78.542 22.001 o
-10 14 7 4318.300 4293.400 99.931 10.888 o
-10 14 8 5992.880 5913.660 140.216 6.274 o
-10 14 9 3818.500 3773.460 99.304 12.133 o
-10 14 10 76.546 74.470 25.645 342.461 o
-10 14 11 468.214 455.986 28.498 146.324 o
-10 14 12 1572.490 1552.140 52.396 39.783 o
-10 14 13 2632.280 2516.230 83.468 18.762 o
-10 14 14 176.518 139.371 16.945 424.152 o
-10 14 15 8643.450 8333.620 246.047 2.718 o
-10 14 16 1191.140 1155.780 61.903 40.706 o
-10 14 17 2238.100 1917.220 85.082 20.868 o
-10 16 1 841.510 932.118 48.574 61.799 o
-10 16 2 1978.410 2025.450 59.442 30.153 o
-10 16 3 29.028 60.748 21.233 526.516 o
-10 16 4 645.507 693.872 65.319 48.110 o
-10 16 5 179.501 123.830 28.237 242.861 o
-10 16 6 253.439 235.187 24.884 236.366 o
-10 16 7 65.077 63.293 29.704 276.740 o
-10 16 8 1803.110 1687.800 85.481 22.986 o
-10 16 9 22.481 5.081 26.327 390.347 o
-10 16 10 449.143 404.673 52.171 75.471 o
-10 16 11 2167.600 1991.100 84.057 21.268 o
-10 16 12 142.690 119.005 32.163 211.480 o
-9 1 1 8630.010 8661.240 219.608 3.052 o
-9 1 2 606.061 612.919 38.633 94.685 o
-9 1 3 27247.000 27515.600 798.489 0.299 o
-9 1 4 224.465 192.724 54.384 82.424 o
-9 1 5 3460.540 3352.620 100.254 13.027 o
-9 1 6 358.263 356.985 23.649 200.428 o
-9 1 7 1245.070 1291.560 43.386 53.680 o
-9 1 8 34.464 37.333 18.533 671.491 o
-9 1 9 298.278 316.934 16.613 283.613 o
-9 1 10 4980.450 4838.190 73.356 11.414 o
-9 1 11 4769.850 4669.590 77.462 11.638 o
-9 1 12 919.046 891.987 31.664 84.607 o
-9 1 13 806.895 829.650 29.163 96.888 o
-9 1 14 6249.840 6368.360 106.059 7.285 o
-9 1 15 6738.230 6773.550 129.393 5.974 o
-9 1 16 1484.830 1579.020 50.410 41.945 o
-9 1 17 15474.600 15181.100 241.653 1.637 o
-9 1 18 442.726 477.901 30.049 141.570 o
-9 1 19 9961.490 9973.410 173.095 3.291 o
-9 1 20 1959.670 1978.170 55.094 32.197 o
-9 1 21 3916.870 3830.190 77.244 14.238 o
-9 1 22 1350.930 1461.130 46.720 47.381 o
-9 1 23 218.472 285.798 25.776 230.757 o
-9 1 24 79.215 116.163 24.362 354.042 o
-9 1 25 14390.800 14313.500 273.317 1.603 o
-9 1 26 1235.210 1278.800 37.781 59.115 o
-9 1 27 6454.410 6562.220 147.052 5.609 o
-9 1 28 1595.200 1624.880 62.310 33.801 o
-9 3 1 39.391 17.179 72.552 53.495 o
-9 3 2 4300.440 4108.550 102.679 10.817 o
-9 3 3 1667.880 1671.890 95.083 20.654 o
-9 3 4 247.670 295.428 26.721 212.618 o
-9 3 5 5174.820 4910.260 304.496 2.522 o
-9 3 6 1533.910 1400.300 47.919 44.110 o
-9 3 7 629.412 631.502 29.091 117.572 o
-9 3 8 3021.820 2914.130 53.212 22.428 o
-9 3 9 1745.290 1706.300 38.646 43.959 o
-9 3 10 14906.300 14512.500 198.418 1.932 o
-9 3 11 2719.510 2759.450 47.928 25.674 o
-9 3 12 940.018 927.975 32.776 81.061 o
-9 3 13 1870.690 2014.760 51.689 34.261 o
-9 3 14 7292.020 7462.480 118.046 5.798 o
-9 3 15 1066.520 1127.570 38.279 65.429 o
-9 3 16 6372.100 6440.810 109.087 7.042 o
-9 3 17 3309.740 3289.590 68.259 17.882 o
-9 3 18 1252.320 1320.040 52.801 45.539 o
-9 3 19 155.080 166.185 38.577 153.401 o
-9 3 20 2436.760 2476.810 57.786 25.924 o
-9 3 21 2087.520 2178.300 52.411 31.238 o
-9 3 22 102.365 141.678 24.362 330.789 o
-9 3 23 74.023 98.884 23.158 392.448 o
-9 3 24 671.010 825.139 47.715 69.414 o
-9 3 25 5560.460 5808.740 138.283 6.648 o
-9 3 26 3365.170 3437.060 77.218 16.163 o
-9 3 27 624.544 689.910 34.632 101.038 o
-9 3 28 10295.400 9960.050 307.014 1.866 o
-9 5 1 10392.700 10199.100 199.930 2.852 o
-9 5 2 2298.380 2213.470 64.301 25.709 o
-9 5 3 1894.280 1775.820 62.061 30.753 o
-9 5 4 3185.960 3011.690 73.468 17.936 o
-9 5 5 8710.490 8379.840 157.509 4.090 o
-9 5 6 9761.600 9412.990 151.812 3.710 o
-9 5 7 10271.600 10081.100 151.132 3.488 o
-9 5 8 24517.800 24201.500 360.784 0.733 o
-9 5 9 125.698 136.939 17.168 477.743 o
-9 5 10 3216.760 3176.400 53.640 20.788 o
-9 5 11 1205.100 1248.880 39.381 58.761 o
-9 5 12 505.553 547.475 21.988 161.457 o
-9 5 13 4848.320 4812.400 90.211 10.487 o
-9 5 14 2689.090 2731.310 61.287 22.921 o
-9 5 15 1521.020 1475.140 48.822 43.166 o
-9 5 16 8411.550 8460.760 131.242 4.694 o
-9 5 17 268.677 297.309 28.939 190.016 o
-9 5 18 1807.820 1890.680 86.613 22.193 o
-9 5 19 276.405 316.830 28.675 188.280 o
-9 5 20 897.523 982.058 46.119 62.824 o
-9 5 21 733.658 785.926 38.949 83.145 o
-9 5 22 1022.960 1162.080 46.222 57.312 o
-9 5 23 122.584 154.053 22.433 350.420 o
-9 5 24 792.148 843.404 36.637 83.395 o
-9 5 25 28.116 69.693 17.077 734.795 o
-9 5 26 4300.080 4333.260 93.342 11.441 o
-9 5 27 829.432 835.928 40.028 76.188 o
-9 7 1 4433.210 4415.470 93.296 11.171 o
-9 7 2 4349.790 4271.940 86.696 11.984 o
-9 7 3 10239.100 10170.100 180.187 3.119 o
-9 7 4 3766.640 3693.270 78.145 14.658 o
-9 7 5 2135.630 2148.910 53.597 30.539 o
-9 7 6 6355.450 6166.400 115.046 6.930 o
-9 7 7 1817.890 1921.230 49.380 36.314 o
-9 7 8 886.532 973.741 37.619 75.069 o
-9 7 9 109.394 135.905 22.007 375.438 o
-9 7 10 51.417 78.554 20.023 527.798 o
-9 7 11 184.149 225.460 19.411 338.071 o
-9 7 12 69.427 65.524 15.877 696.264 o
-9 7 13 2353.280 2307.350 49.253 29.558 o
-9 7 14 355.018 380.043 24.109 195.493 o
-9 7 15 1825.330 1785.010 49.399 36.980 o
-9 7 16 411.704 463.120 35.760 122.749 o
-9 7 17 2572.360 2574.130 54.557 25.621 o
-9 7 18 493.790 532.943 32.889 122.383 o
-9 7 19 4985.570 5090.740 100.508 9.444 o
-9 7 20 2227.200 2355.880 60.570 26.835 o
-9 7 21 2186.890 2237.530 56.279 28.884 o
-9 7 22 100.285 116.455 24.070 345.772 o
-9 7 23 3005.690 3022.320 66.808 19.729 o
-9 7 24 679.731 773.108 45.313 74.012 o
-9 7 25 14601.000 14438.300 314.909 1.394 o
-9 7 26 1403.280 1402.740 65.458 34.913 o
-9 9 1 153.766 138.960 28.677 243.702 o
-9 9 2 1658.530 1613.430 62.477 33.205 o
-9 9 3 3140.110 3309.040 89.227 15.197 o
-9 9 4 538.067 585.427 33.182 115.252 o
-9 9 5 11226.400 11230.300 200.989 2.614 o
-9 9 6 494.227 544.503 29.985 132.100 o
-9 9 7 4582.080 4792.670 85.934 11.217 o
-9 9 8 1827.460 1802.780 45.373 38.766 o
-9 9 9 2161.010 2124.810 46.794 32.818 o
-9 9 10 1300.660 1323.310 38.072 56.682 o
-9 9 11 420.277 444.315 20.574 194.335 o
-9 9 12 67.389 50.055 19.786 534.472 o
-9 9 13 428.236 443.246 23.911 175.116 o
-9 9 14 313.680 310.803 24.022 214.936 o
-9 9 15 2018.890 2070.210 50.485 33.053 o
-9 9 16 881.197 934.175 37.579 76.105 o
-9 9 17 2139.300 2172.730 54.188 30.207 o
-9 9 18 1590.540 1611.840 49.411 40.901 o
-9 9 19 13572.600 13795.000 238.368 1.882 o
-9 9 20 1027.680 1178.980 47.623 55.549 o
-9 9 21 6481.770 6545.560 132.857 6.073 o
-9 9 22 374.704 418.756 23.181 192.513 o
-9 9 23 9008.570 8886.400 170.545 3.702 o
-9 9 24 28.279 48.818 17.179 759.049 o
-9 9 25 22056.700 21153.900 1122.510 0.194 o
-9 11 1 1142.780 818.443 90.207 26.248 o
-9 11 2 1398.520 1401.350 57.910 39.463 o
-9 11 3 15590.000 15021.100 275.857 1.484 o
-9 11 4 285.122 324.042 29.591 179.538 o
-9 11 5 3032.800 2862.630 67.256 19.856 o
-9 11 6 3522.920 3514.690 74.008 16.050 o
-9 11 7 232.933 213.743 23.347 263.717 o
-9 11 8 458.889 470.623 32.894 128.752 o
-9 11 9 239.312 289.572 26.750 215.358 o
-9 11 10 1277.690 1305.380 41.599 54.380 o
-9 11 11 1543.360 1580.570 52.822 39.721 o
-9 11 12 2826.050 2908.870 67.480 20.563 o
-9 11 13 857.479 801.449 43.850 69.831 o
-9 11 14 1312.160 1355.050 54.448 43.191 o
-9 11 15 1031.330 1000.420 46.549 58.667 o
-9 11 16 392.478 410.495 28.029 162.721 o
-9 11 17 1980.620 2066.530 54.466 31.874 o
-9 11 18 11706.000 11549.700 266.564 1.980 o
-9 11 19 6549.620 6871.260 145.882 5.523 o
-9 11 20 2853.810 2897.720 72.066 19.572 o
-9 11 21 1557.810 1463.870 58.015 37.246 o
-9 11 22 2874.860 2843.800 84.582 17.271 o
-9 11 23 4857.720 4300.970 173.706 5.905 o
-9 13 1 553.077 515.937 40.849 94.865 o
-9 13 2 129.896 93.820 30.404 237.995 o
-9 13 3 1717.550 1714.050 63.130 31.968 o
-9 13 4 272.136 243.495 31.022 179.714 o
-9 13 5 5138.100 5264.940 116.626 8.239 o
-9 13 6 3685.800 3768.780 86.235 13.813 o
-9 13 7 121.086 113.912 24.679 322.136 o
-9 13 8 565.248 592.358 29.812 123.079 o
-9 13 9 49.830 69.407 20.349 524.337 o
-9 13 10 2987.580 3036.390 75.705 18.177 o
-9 13 11 28.713 5.510 22.863 500.033 o
-9 13 12 4062.210 4176.430 92.743 12.020 o
-9 13 13 175.207 162.497 26.421 259.437 o
-9 13 14 593.364 554.617 30.544 119.938 o
-9 13 15 1222.550 1162.510 44.220 54.803 o
-9 13 16 2083.820 2109.760 58.351 29.424 o
-9 13 17 671.817 630.436 33.975 101.507 o
-9 13 18 4074.440 4302.070 128.378 8.953 o
-9 13 19 1412.720 1382.720 53.459 42.300 o
-9 13 20 3.845 -17.194 21.662 600.985 o
-9 15 1 137.944 173.742 29.822 230.060 o
-9 15 2 1028.350 988.260 51.610 53.413 o
-9 15 3 1669.400 1595.540 72.927 28.501 o
-9 15 4 3764.310 3805.450 93.073 12.856 o
-9 15 5 812.554 808.066 40.188 77.132 o
-9 15 6 333.037 327.612 26.917 187.547 o
-9 15 7 495.325 500.476 36.129 112.821 o
-9 15 8 2074.450 2061.350 67.103 26.639 o
-9 15 9 35.445 -14.612 25.304 411.004 o
-9 15 10 2903.120 2751.690 72.938 19.493 o
-9 15 11 2023.540 2089.710 78.339 23.286 o
-9 15 12 232.944 174.301 27.329 227.988 o
-9 15 13 91.227 69.090 22.667 402.904 o
-9 15 14 7797.080 7931.480 177.225 4.055 o
-9 15 15 317.565 260.152 25.227 211.193 o
-9 15 16 4042.110 3798.410 124.389 9.542 o
-9 17 1 5352.660 5397.360 177.340 5.326 o
-9 17 2 9.596 77.879 26.462 368.499 o
-9 17 3 3099.630 3248.850 86.757 15.737 o
-9 17 4 2155.030 1965.900 156.003 9.321 o
-9 17 5 405.535 367.466 32.441 142.266 o
-9 17 6 175.934 151.158 28.947 231.668 o
-9 17 7 833.409 798.706 39.755 77.213 o
-9 17 8 51.395 67.543 48.245 116.117 o
-9 17 9 51.864 31.687 30.640 273.729 o
-9 17 10 501.302 391.635 54.678 69.129 o
-9 17 11 395.270 286.255 45.029 98.607 o
-8 0 2 23086.500 23211.900 955.814 0.248 o
-8 0 4 586.407 754.284 123.502 16.927 o
-8 0 6 448.816 657.005 62.512 55.024 o
-8 0 8 8508.280 8597.780 300.134 2.122 o
-8 0 10 2443.250 2241.060 132.953 11.395 o
-8 0 12 2736.260 2787.920 69.750 20.727 o
-8 0 14 7474.470 7135.890 136.567 5.282 o
-8 0 16 803.728 757.877 62.027 48.644 o
-8 0 18 4810.130 4589.800 122.521 8.511 o
-8 0 20 13102.800 12640.100 288.578 1.677 o
-8 0 22 588.797 643.338 73.648 41.124 o
-8 0 24 576.267 737.071 52.285 66.167 o
-8 0 26 16330.600 17468.200 647.615 0.516 o
-8 0 28 13103.200 12752.800 624.684 0.598 o
-8 2 1 2305.110 2480.410 118.313 13.385 o
-8 2 2 51732.800 49417.500 873.668 0.162 o
-8 2 3 460.913 495.369 77.763 39.614 o
-8 2 4 426.736 411.613 52.707 75.005 o
-8 2 5 852.916 820.755 85.196 30.266 o
-8 2 6 4305.040 4416.020 192.266 5.350 o
-8 2 7 8093.440 7749.060 299.014 2.206 o
-8 2 8 1184.660 1134.520 51.155 49.535 o
-8 2 9 131.575 104.887 34.727 191.285 o
-8 2 10 7898.710 7585.020 125.338 5.254 o
-8 2 11 2805.410 2681.670 43.751 26.269 o
-8 2 12 1121.280 1075.890 31.441 72.359 o
-8 2 13 2217.270 2120.620 40.605 34.419 o
-8 2 14 331.308 360.879 22.677 213.513 o
-8 2 15 14907.900 14162.400 351.766 1.237 o
-8 2 16 1304.060 1304.400 50.823 46.367 o
-8 2 17 3266.590 3230.110 67.156 18.305 o
-8 2 18 418.890 468.370 28.859 150.501 o
-8 2 19 2324.450 2277.810 58.074 27.209 o
-8 2 20 3884.220 3836.190 81.988 13.786 o
-8 2 21 21.100 56.290 25.148 403.211 o
-8 2 22 74.270 115.337 24.472 355.384 o
-8 2 23 379.898 436.234 27.924 163.218 o
-8 2 24 2389.560 2415.580 64.428 24.570 o
-8 2 25 136.927 190.098 22.043 336.273 o
-8 2 26 3539.860 3614.980 97.425 12.970 o
-8 2 27 5480.400 5478.900 116.491 7.843 o
-8 2 28 1409.160 1437.740 50.918 43.678 o
-8 2 29 6153.770 5657.940 273.390 2.835 o
-8 4 1 13535.600 13987.900 314.258 1.471 o
-8 4 2 106.444 120.168 43.528 132.575 o
-8 4 3 10197.400 10152.800 268.066 2.186 o
-8 4 4 110.363 143.602 29.155 251.817 o
-8 4 5 6995.440 6793.660 210.484 3.728 o
-8 4 6 1719.050 1598.740 102.644 18.598 o
-8 4 7 2301.470 2116.850 62.032 26.676 o
-8 4 8 915.520 859.738 36.651 77.647 o
-8 4 9 9324.970 9000.860 151.743 3.901 o
-8 4 10 7880.140 7538.270 119.162 5.426 o
-8 4 11 240.737 307.116 19.070 288.184 o
-8 4 12 120.328 155.988 14.364 553.515 o
-8 4 13 3870.320 3797.300 69.369 15.275 o
-8 4 14 3143.190 2978.230 80.646 16.945 o
-8 4 15 6427.040 6334.990 106.384 7.143 o
-8 4 16 483.444 462.613 24.746 160.056 o
-8 4 17 2403.310 2445.880 58.193 26.118 o
-8 4 18 621.537 617.130 31.792 111.290 o
-8 4 19 5127.010 5035.100 94.345 9.689 o
-8 4 20 2727.640 2794.670 74.204 19.826 o
-8 4 21 109.336 138.579 25.015 315.864 o
-8 4 22 1575.300 1620.370 51.533 39.820 o
-8 4 23 962.043 1056.730 44.503 62.087 o
-8 4 24 6336.430 6351.000 129.812 6.326 o
-8 4 25 1067.310 1205.450 56.610 46.172 o
-8 4 26 374.007 370.543 23.327 197.236 o
-8 4 27 2892.180 2927.310 72.099 19.365 o
-8 4 28 2375.880 2478.010 85.985 19.151 o
-8 4 29 11961.400 11073.900 588.592 0.680 o
-8 6 1 2970.460 3073.360 81.588 17.161 o
-8 6 2 37206.700 36679.300 649.710 0.293 o
-8 6 3 317.981 300.765 25.669 202.638 o
-8 6 4 4857.090 4758.440 98.154 9.964 o
-8 6 5 7699.460 7635.090 165.207 4.389 o
-8 6 6 518.885 548.127 26.629 141.475 o
-8 6 7 1941.360 1895.290 41.072 38.713 o
-8 6 8 83.726 134.144 16.379 568.187 o
-8 6 9 1979.070 1906.890 38.319 39.319 o
-8 6 10 71.702 82.448 16.408 643.075 o
-8 6 11 1015.600 984.452 31.822 77.895 o
-8 6 12 33.482 37.146 21.716 517.580 o
-8 6 13 271.906 320.598 21.576 247.119 o
-8 6 14 7272.890 7181.720 114.475 5.993 o
-8 6 15 844.529 848.388 36.172 81.704 o
-8 6 16 2207.070 2128.290 52.328 30.476 o
-8 6 17 7001.120 6926.070 115.206 6.220 o
-8 6 18 695.546 691.441 34.281 97.333 o
-8 6 19 113.329 152.692 27.135 276.650 o
-8 6 20 1041.460 1106.900 47.778 55.878 o
-8 6 21 178.538 199.604 27.033 244.347 o
-8 6 22 352.174 389.738 27.611 173.565 o
-8 6 23 102.321 130.147 24.517 331.425 o
-8 6 24 1717.770 1775.140 50.345 37.806 o
-8 6 25 900.583 1011.640 46.508 61.859 o
-8 6 26 1778.680 1755.660 46.235 39.250 o
-8 6 27 1402.440 1450.880 58.049 39.040 o
-8 6 28 3088.960 3317.170 188.505 6.178 o
-8 8 1 7239.420 7269.890 127.710 5.610 o
-8 8 2 22502.000 22495.500 366.609 0.796 o
-8 8 3 1653.210 1675.610 48.544 40.153 o
-8 8 4 26874.900 26676.400 433.272 0.577 o
-8 8 5 4343.620 4417.200 82.510 12.227 o
-8 8 6 20226.800 20267.300 304.503 1.023 o
-8 8 7 381.808 371.681 20.395 214.083 o
-8 8 8 3369.500 3325.820 55.207 19.566 o
-8 8 9 552.939 622.841 24.512 140.154 o
-8 8 10 17687.900 18082.600 246.842 1.358 o
-8 8 11 394.527 413.481 21.150 200.722 o
-8 8 12 4313.350 4372.630 66.266 13.760 o
-8 8 13 34.584 25.416 19.389 636.443 o
-8 8 14 347.652 332.033 19.161 239.254 o
-8 8 15 266.521 306.220 25.736 214.465 o
-8 8 16 336.331 312.545 27.001 187.863 o
-8 8 17 257.756 266.460 25.271 226.557 o
-8 8 18 4303.140 4315.630 80.747 12.554 o
-8 8 19 1011.090 1057.090 42.179 63.516 o
-8 8 20 17483.300 17783.200 305.703 1.193 o
-8 8 21 67.481 85.528 23.959 383.474 o
-8 8 22 605.185 756.075 40.699 86.314 o
-8 8 23 1191.170 1321.770 58.346 42.241 o
-8 8 24 4205.590 4245.040 83.683 12.542 o
-8 8 25 72.460 64.521 21.185 467.496 o
-8 8 26 5442.400 5181.170 219.640 4.060 o
-8 8 27 226.622 215.496 28.947 208.921 o
-8 10 1 530.736 502.664 37.638 105.499 o
-8 10 2 6941.550 6800.450 141.940 5.469 o
-8 10 3 5584.390 5768.620 126.110 7.183 o
-8 10 4 45007.000 44554.100 839.779 0.191 o
-8 10 5 12748.700 12687.500 214.220 2.189 o
-8 10 6 11394.700 11371.700 202.676 2.561 o
-8 10 7 2431.810 2505.840 61.050 24.987 o
-8 10 8 549.215 588.488 25.676 138.723 o
-8 10 9 1510.510 1558.570 43.500 46.107 o
-8 10 10 7136.280 7172.400 106.044 6.331 o
-8 10 11 4205.230 4212.750 66.897 14.149 o
-8 10 12 980.129 1002.250 37.223 71.637 o
-8 10 13 365.907 417.888 23.423 193.097 o
-8 10 14 4286.480 4356.660 79.159 12.688 o
-8 10 15 912.047 972.743 44.814 64.229 o
-8 10 16 198.940 196.806 25.791 251.853 o
-8 10 17 4610.350 4638.940 93.840 10.694 o
-8 10 18 5962.260 5950.130 106.365 7.693 o
-8 10 19 2756.390 2832.350 65.555 21.427 o
-8 10 20 10443.600 10790.500 211.153 2.671 o
-8 10 21 484.040 572.430 29.961 131.783 o
-8 10 22 48.822 61.484 19.282 577.372 o
-8 10 23 91.140 92.908 16.761 577.517 o
-8 10 24 8016.970 7604.330 184.380 3.896 o
-8 10 25 558.953 495.318 51.462 71.712 o
-8 12 1 24.130 15.217 30.841 285.570 o
-8 12 2 5781.970 5697.130 134.685 6.694 o
-8 12 3 3494.850 3399.590 83.329 15.036 o
-8 12 4 1642.670 1574.560 56.479 36.582 o
-8 12 5 7381.750 7133.310 142.968 5.155 o
-8 12 6 164.853 186.752 23.827 293.424 o
-8 12 7 715.268 707.616 30.891 103.301 o
-8 12 8 328.409 325.204 27.792 182.970 o
-8 12 9 208.729 212.884 23.020 277.919 o
-8 12 10 248.228 277.886 23.796 241.649 o
-8 12 11 7157.940 7239.240 140.053 5.313 o
-8 12 12 3.271 3.645 24.044 487.323 o
-8 12 13 1848.990 1844.030 52.301 35.069 o
-8 12 14 2194.160 2238.460 65.915 25.765 o
-8 12 15 310.628 307.646 31.402 165.072 o
-8 12 16 98.982 100.224 28.005 281.079 o
-8 12 17 1862.520 1840.820 52.981 34.644 o
-8 12 18 2280.680 2324.440 60.789 26.527 o
-8 12 19 2738.350 2682.720 63.769 22.243 o
-8 12 20 41.096 39.130 16.092 810.321 o
-8 12 21 1401.650 1557.450 57.461 38.792 o
-8 12 22 108.496 103.870 17.313 519.905 o
-8 12 23 412.933 263.741 38.596 120.549 o
-8 14 1 2144.360 2134.710 77.996 22.725 o
-8 14 2 1167.810 1143.670 65.833 38.296 o
-8 14 3 758.263 805.838 64.614 46.377 o
-8 14 4 5227.950 5249.430 126.611 7.633 o
-8 14 5 1848.800 1872.060 63.901 29.984 o
-8 14 6 2630.600 2707.570 69.796 21.341 o
-8 14 7 6934.850 6987.810 135.963 5.604 o
-8 14 8 147.061 155.007 26.270 274.154 o
-8 14 9 796.731 827.776 36.639 83.541 o
-8 14 10 1604.900 1677.920 56.630 36.355 o
-8 14 11 5.255 -4.223 22.606 550.078 o
-8 14 12 39.548 29.355 20.526 565.678 o
-8 14 13 3094.810 3162.220 85.381 16.073 o
-8 14 14 1611.960 1596.050 49.575 40.629 o
-8 14 15 6202.100 6420.280 129.084 6.415 o
-8 14 16 86.075 99.632 20.438 454.308 o
-8 14 17 1208.820 1109.050 42.994 56.885 o
-8 14 18 2409.030 2217.770 74.797 22.208 o
-8 14 19 159.300 98.735 24.838 302.808 o
-8 14 20 4360.610 3722.190 192.981 5.424 o
-8 16 1 511.777 535.229 35.241 112.990 o
-8 16 2 9164.070 8770.870 302.221 2.040 o
-8 16 3 964.491 1164.670 63.769 42.008 o
-8 16 4 6180.130 5666.090 302.868 2.423 o
-8 16 5 1101.940 1083.190 47.500 55.103 o
-8 16 6 1293.750 1291.250 50.747 46.697 o
-8 16 7 102.876 59.026 26.663 311.651 o
-8 16 8 158.659 166.610 29.257 231.165 o
-8 16 9 6424.930 6495.030 163.618 5.120 o
-8 16 10 2072.930 2086.640 64.032 27.605 o
-8 16 11 717.725 680.696 58.049 55.345 o
-8 16 12 973.366 937.180 54.877 51.594 o
-8 16 13 5209.480 5191.590 130.593 7.466 o
-8 16 14 312.650 289.798 22.355 231.785 o
-8 16 15 3114.090 2761.040 82.763 17.001 o
-8 18 1 172.748 226.357 29.036 220.805 o
-8 18 2 5357.220 5749.810 185.725 4.976 o
-8 18 3 588.028 666.333 77.192 38.084 o
-8 18 4 1125.070 1046.970 102.712 21.174 o
-8 18 5 1204.230 1139.360 58.193 43.400 o
-8 18 6 264.567 216.515 21.601 269.787 o
-8 18 7 357.520 379.530 64.327 56.867 o
-8 18 8 112.942 115.789 38.596 162.645 o
-8 18 9 3911.040 3564.850 164.034 7.043 o
-7 1 1 1190.630 1254.580 60.298 41.262 o
-7 1 2 3926.760 3876.200 91.009 12.702 o
-7 1 3 14919.100 15181.800 282.718 1.493 o
-7 1 4 3655.090 3422.920 115.365 11.027 o
-7 1 5 49134.400 48239.300 810.496 0.180 o
-7 1 6 2742.740 2705.990 96.168 15.808 o
-7 1 7 2770.700 2767.360 119.070 12.331 o
-7 1 8 1557.610 1387.140 95.448 21.428 o
-7 1 9 173.698 215.153 45.859 112.169 o
-7 1 10 1009.470 848.268 76.123 34.398 o
-7 1 11 904.650 861.837 42.339 69.514 o
-7 1 12 938.814 869.711 33.911 80.683 o
-7 1 13 29535.800 27914.700 398.746 0.557 o
-7 1 14 20922.700 19270.400 261.199 1.112 o
-7 1 15 3832.470 3527.580 63.358 16.474 o
-7 1 16 977.480 962.122 38.335 70.941 o
-7 1 17 316.862 345.869 26.138 194.331 o
-7 1 18 5006.250 4893.060 95.346 9.871 o
-7 1 19 2896.550 2871.880 63.644 21.103 o
-7 1 20 1972.550 1907.180 53.498 33.047 o
-7 1 21 3740.510 3621.870 73.991 15.311 o
-7 1 22 1392.620 1441.480 50.566 44.135 o
-7 1 23 1256.680 1273.420 46.502 50.947 o
-7 1 24 2262.180 2341.260 58.549 27.270 o
-7 1 25 7120.650 7020.370 127.474 5.748 o
-7 1 26 179.625 250.475 27.688 228.912 o
-7 1 27 7424.490 7141.430 149.330 4.968 o
-7 1 28 465.827 480.726 31.238 133.902 o
-7 1 29 1073.970 1061.630 43.391 60.367 o
-7 3 1 750.481 779.248 61.553 49.822 o
-7 3 2 2579.600 2736.510 113.949 13.348 o
-7 3 3 28388.000 27873.200 714.510 0.337 o
-7 3 4 249.041 245.931 62.728 63.099 o
-7 3 5 10819.900 10493.000 215.619 2.590 o
-7 3 6 9401.830 9015.230 208.298 3.036 o
-7 3 7 1208.100 1157.090 83.425 28.052 o
-7 3 8 20482.400 19370.100 616.065 0.506 o
-7 3 9 17219.000 15155.500 893.507 0.307 o
-7 3 10 7283.200 6822.530 148.128 5.129 o
-7 3 11 2089.360 1981.630 40.524 36.623 o
-7 3 12 6905.270 6532.840 90.613 7.232 o
-7 3 13 804.218 752.665 30.133 97.567 o
-7 3 14 57713.500 54227.100 769.648 0.157 o
-7 3 15 4380.460 4170.900 70.907 13.425 o
-7 3 16 6630.690 6436.710 143.453 5.668 o
-7 3 17 969.311 1027.940 43.931 62.974 o
-7 3 18 2578.820 2555.490 59.525 24.398 o
-7 3 19 1178.700 1196.680 44.622 55.012 o
-7 3 20 417.958 503.799 28.634 149.235 o
-7 3 21 7367.810 7324.660 140.387 5.186 o
-7 3 22 642.723 724.239 37.408 92.387 o
-7 3 23 5226.790 5100.730 95.120 9.477 o
-7 3 24 1037.110 1156.180 47.208 56.022 o
-7 3 25 3510.490 3561.760 106.590 12.043 o
-7 3 26 772.941 836.621 58.539 52.243 o
-7 3 27 79.201 122.055 21.129 429.980 o
-7 3 28 5234.970 5185.500 162.673 5.981 o
-7 3 29 55.577 66.604 19.376 556.953 o
-7 5 1 84.954 97.203 34.153 207.880 o
-7 5 2 3644.730 3723.760 95.863 12.851 o
-7 5 3 1328.380 1342.730 102.696 20.088 o
-7 5 4 22657.800 22259.200 507.227 0.592 o
-7 5 5 786.250 839.789 78.615 34.622 o
-7 5 6 10469.600 10095.300 260.983 2.224 o
-7 5 7 6600.060 6651.000 183.007 4.487 o
-7 5 8 9398.160 9302.640 168.893 3.570 o
-7 5 9 3711.080 3521.400 73.165 15.627 o
-7 5 10 378.082 430.004 22.110 196.911 o
-7 5 11 3739.860 3654.000 55.812 17.476 o
-7 5 12 15335.000 15110.000 206.215 1.818 o
-7 5 13 358.716 377.232 20.901 216.299 o
-7 5 14 7783.960 7514.300 122.065 5.410 o
-7 5 15 122.820 126.316 25.918 296.918 o
-7 5 16 8377.640 8348.420 131.189 4.733 o
-7 5 17 672.470 728.336 32.258 102.327 o
-7 5 18 497.677 523.957 30.738 130.073 o
-7 5 19 5374.180 5297.400 97.979 9.022 o
-7 5 20 3781.530 3892.690 91.016 12.961 o
-7 5 21 108.668 132.952 28.716 260.210 o
-7 5 22 722.992 792.599 41.077 79.521 o
-7 5 23 6477.960 6527.090 121.623 6.474 o
-7 5 24 135.793 188.801 26.600 267.372 o
-7 5 25 74.548 90.523 22.052 424.996 o
-7 5 26 262.794 310.977 24.828 222.509 o
-7 5 27 2695.310 2787.130 73.358 20.140 o
-7 5 28 545.093 593.436 39.016 97.842 o
-7 5 29 180.433 168.841 20.258 345.509 o
-7 7 1 1605.010 1531.180 50.567 40.568 o
-7 7 2 4591.240 4636.840 194.066 5.146 o
-7 7 3 19786.100 19760.500 376.359 0.891 o
-7 7 4 8665.380 8676.010 171.750 3.804 o
-7 7 5 27159.700 26137.600 468.348 0.542 o
-7 7 6 4211.260 4115.540 79.562 13.044 o
-7 7 7 22232.700 22164.800 345.496 0.843 o
-7 7 8 81.788 83.613 18.258 544.046 o
-7 7 9 3658.380 3613.500 59.669 17.349 o
-7 7 10 55.986 77.490 16.263 694.967 o
-7 7 11 1601.440 1598.970 36.985 48.251 o
-7 7 12 2572.730 2664.830 47.784 27.001 o
-7 7 13 4004.460 4139.800 78.761 13.532 o
-7 7 14 447.076 499.137 23.124 170.497 o
-7 7 15 274.852 292.131 26.896 204.745 o
-7 7 16 7974.170 8026.280 131.080 4.980 o
-7 7 17 459.805 500.371 28.428 144.837 o
-7 7 18 8044.010 7973.580 129.925 4.987 o
-7 7 19 552.304 658.200 35.850 103.744 o
-7 7 20 643.976 707.548 34.522 99.487 o
-7 7 21 24.812 43.359 28.342 326.422 o
-7 7 22 630.785 808.436 39.732 85.864 o
-7 7 23 247.913 272.443 27.179 211.653 o
-7 7 24 447.211 512.488 30.218 138.273 o
-7 7 25 808.007 914.680 43.591 69.984 o
-7 7 26 508.974 569.423 46.268 82.734 o
-7 7 27 2543.230 2617.470 159.234 8.523 o
-7 7 28 92.420 99.367 18.793 497.651 o
-7 9 1 146.590 169.885 24.586 295.273 o
-7 9 2 2864.670 3056.130 72.789 19.099 o
-7 9 3 21349.800 21293.800 348.011 0.877 o
-7 9 4 31.339 85.230 20.727 525.255 o
-7 9 5 79782.400 79059.100 1119.260 0.079 o
-7 9 6 66.221 102.441 17.655 578.544 o
-7 9 7 10847.500 11053.600 164.998 3.071 o
-7 9 8 1618.190 1648.340 41.515 44.845 o
-7 9 9 7635.220 7521.420 117.252 5.610 o
-7 9 10 1490.010 1545.600 43.277 46.705 o
-7 9 11 3831.490 3748.370 66.281 15.804 o
-7 9 12 1977.030 2031.890 42.356 36.916 o
-7 9 13 1014.350 1072.070 40.151 65.640 o
-7 9 14 657.838 658.428 27.835 117.335 o
-7 9 15 628.627 697.283 31.990 107.175 o
-7 9 16 1708.550 1713.440 57.091 34.887 o
-7 9 17 3269.670 3417.250 73.745 16.977 o
-7 9 18 5732.490 5734.980 106.771 7.979 o
-7 9 19 2570.200 2660.030 66.838 22.403 o
-7 9 20 19.330 27.292 25.315 412.933 o
-7 9 21 918.924 1015.740 43.409 65.231 o
-7 9 22 138.333 146.403 24.205 311.562 o
-7 9 23 4799.630 4793.060 95.610 10.192 o
-7 9 24 399.938 445.429 30.396 147.498 o
-7 9 25 1042.040 1017.290 38.133 68.104 o
-7 9 26 565.142 535.938 32.283 117.856 o
-7 9 27 510.502 492.102 45.029 87.253 o
-7 11 1 0.430 -16.576 34.155 244.634 o
-7 11 2 87.029 97.789 31.821 233.391 o
-7 11 3 6068.260 5860.480 118.912 7.103 o
-7 11 4 26369.200 26043.200 443.233 0.580 o
-7 11 5 15784.800 15681.300 305.424 1.333 o
-7 11 6 7883.300 7842.530 139.735 4.861 o
-7 11 7 2619.440 2640.800 67.651 22.027 o
-7 11 8 1836.460 1773.810 47.851 37.651 o
-7 11 9 80.160 82.744 20.680 463.579 o
-7 11 10 218.547 248.086 22.071 277.401 o
-7 11 11 75.929 118.900 21.790 416.953 o
-7 11 12 15691.000 15933.100 242.851 1.585 o
-7 11 13 1744.880 1822.610 67.376 29.510 o
-7 11 14 492.655 530.314 25.796 149.296 o
-7 11 15 4803.640 4954.810 106.847 9.329 o
-7 11 16 715.960 703.194 36.102 91.800 o
-7 11 17 2855.060 2926.660 65.720 20.753 o
-7 11 18 4018.580 4052.420 79.979 13.472 o
-7 11 19 2174.810 2156.450 61.218 27.634 o
-7 11 20 818.802 862.014 50.284 61.030 o
-7 11 21 186.654 169.420 21.189 326.128 o
-7 11 22 349.773 353.738 21.735 216.215 o
-7 11 23 87.802 82.577 19.314 498.168 o
-7 11 24 130.363 82.998 26.433 295.513 o
-7 11 25 3564.130 3920.730 215.496 4.797 o
-7 13 1 3074.970 3071.790 84.044 16.460 o
-7 13 2 485.431 511.217 37.142 109.941 o
-7 13 3 109.474 115.488 29.304 255.189 o
-7 13 4 2687.960 2615.160 65.127 22.342 o
-7 13 5 5843.980 5773.160 112.648 7.590 o
-7 13 6 2184.460 2270.400 71.059 24.192 o
-7 13 7 112.087 185.466 32.440 208.085 o
-7 13 8 2492.290 2464.710 59.893 25.061 o
-7 13 9 344.428 346.414 25.865 190.106 o
-7 13 10 236.404 256.436 24.627 241.005 o
-7 13 11 721.278 735.348 39.753 83.317 o
-7 13 12 2584.550 2613.090 64.776 22.935 o
-7 13 13 77.319 83.082 25.075 351.278 o
-7 13 14 3452.200 3461.610 78.879 15.661 o
-7 13 15 953.806 987.449 46.784 60.463 o
-7 13 16 1706.630 1670.080 53.481 36.934 o
-7 13 17 67.447 64.326 22.341 437.212 o
-7 13 18 251.104 288.957 27.666 204.733 o
-7 13 19 79.353 97.939 26.898 309.554 o
-7 13 20 57.177 79.566 23.153 416.285 o
-7 13 21 81.360 112.717 22.726 391.076 o
-7 13 22 25.817 18.776 19.597 651.728 o
-7 15 1 58.543 58.168 33.793 223.558 o
-7 15 2 449.622 472.286 38.255 110.480 o
-7 15 3 9531.800 9060.010 292.234 2.085 o
-7 15 4 133.784 206.118 32.427 200.721 o
-7 15 5 13825.000 13842.600 288.704 1.583 o
-7 15 6 1054.560 1166.900 55.773 47.392 o
-7 15 7 2564.810 2630.050 67.725 22.290 o
-7 15 8 12947.000 12916.800 272.472 1.773 o
-7 15 9 91.761 155.104 20.808 409.955 o
-7 15 10 2203.500 2150.290 63.857 26.617 o
-7 15 11 3484.890 3578.420 94.170 13.493 o
-7 15 12 437.637 413.181 27.213 159.550 o
-7 15 13 190.026 179.756 28.297 230.074 o
-7 15 14 7738.840 7977.210 182.218 3.964 o
-7 15 15 598.372 609.637 38.916 94.524 o
-7 15 16 4422.740 4435.740 132.785 8.279 o
-7 15 17 2619.290 2589.640 87.019 17.971 o
-7 15 18 588.715 508.412 38.068 100.286 o
-7 15 19 99.068 30.974 28.202 293.554 o
-7 17 1 1504.480 1666.350 82.330 25.527 o
-7 17 2 1433.990 1548.700 89.598 23.505 o
-7 17 3 7308.510 7562.730 213.473 3.516 o
-7 17 4 3860.580 4058.220 135.648 8.737 o
-7 17 5 9350.760 9395.470 413.638 1.283 o
-7 17 6 2503.080 2671.000 121.399 12.496 o
-7 17 7 3354.910 3387.660 108.070 12.268 o
-7 17 8 2345.290 2228.580 85.885 19.709 o
-7 17 9 709.868 660.538 45.232 75.097 o
-7 17 10 6887.570 6763.600 167.190 4.785 o
-7 17 11 1083.200 999.728 71.888 35.820 o
-7 17 12 45.078 30.919 28.202 321.345 o
-7 17 13 861.320 763.000 38.772 78.443 o
-7 17 14 775.855 683.806 99.707 24.112 o
-7 19 1 1670.230 1495.600 99.707 19.652 o
-7 19 2 723.934 736.545 73.976 38.980 o
-7 19 3 597.833 578.943 67.543 47.276 o
-7 19 4 2583.810 2659.920 157.601 8.613 o
-7 19 5 669.750 602.725 30.979 110.275 o
-7 19 6 2012.080 1939.460 119.005 14.223 o
-6 0 2 14359.700 14548.100 366.220 1.198 o
-6 0 4 21180.500 20948.500 941.191 0.263 o
-6 0 8 46446.200 42456.500 1006.310 0.158 o
-6 0 10 12530.000 12013.200 890.033 0.327 o
-6 0 12 19692.000 20195.500 1096.780 0.206 o
-6 0 14 28423.100 26992.400 549.779 0.451 o
-6 0 16 1228.520 1145.450 51.868 48.072 o
-6 0 18 9678.260 9828.810 477.703 1.010 o
-6 0 20 3805.130 3696.500 105.945 11.547 o
-6 0 22 306.405 371.289 40.802 116.320 o
-6 0 24 664.478 762.895 50.973 65.411 o
-6 0 26 1498.800 1471.310 64.889 34.039 o
-6 0 28 1473.260 1496.130 74.589 29.399 o
-6 0 30 187.242 131.870 48.245 104.790 o
-6 2 1 822.177 800.398 34.812 86.272 o
-6 2 2 145.561 152.687 21.964 344.201 o
-6 2 3 816.951 872.789 31.455 90.754 o
-6 2 4 34645.900 33543.700 782.878 0.261 o
-6 2 5 1884.100 1892.830 66.569 28.611 o
-6 2 6 29398.900 28861.600 594.400 0.401 o
-6 2 7 34840.600 32891.300 659.118 0.313 o
-6 2 8 17665.100 16331.400 325.037 1.159 o
-6 2 9 20278.700 18280.200 342.631 0.972 o
-6 2 10 2441.090 2266.070 111.248 14.432 o
-6 2 11 345.677 340.751 40.508 115.546 o
-6 2 12 3062.650 2958.370 56.476 21.514 o
-6 2 13 34537.000 32516.200 486.581 0.404 o
-6 2 14 1573.610 1475.480 36.527 50.245 o
-6 2 15 32962.600 31254.600 431.781 0.461 o
-6 2 16 1790.210 1682.860 45.232 40.075 o
-6 2 17 4629.300 4348.090 74.210 12.445 o
-6 2 18 4649.620 4517.930 86.095 11.317 o
-6 2 19 490.668 463.957 26.406 151.665 o
-6 2 20 3947.240 3875.920 74.338 14.428 o
-6 2 21 574.576 603.379 32.988 112.150 o
-6 2 22 29.186 77.173 26.493 354.125 o
-6 2 23 937.112 1021.380 47.385 59.741 o
-6 2 24 2631.010 2591.390 63.104 23.153 o
-6 2 25 1054.850 1140.610 41.753 61.648 o
-6 2 26 2420.580 2386.340 100.330 16.243 o
-6 2 27 635.756 722.637 39.357 88.509 o
-6 2 28 789.389 881.937 45.548 68.186 o
-6 2 29 103.763 107.199 22.987 369.367 o
-6 2 30 457.753 440.358 45.486 89.892 o
-6 4 1 9180.980 9005.500 205.848 3.113 o
-6 4 2 1164.010 1156.520 54.625 46.722 o
-6 4 3 608.958 635.738 37.898 95.649 o
-6 4 4 31581.000 29994.300 637.306 0.354 o
-6 4 5 6346.040 6232.270 150.508 5.629 o
-6 4 6 415.513 433.790 70.108 48.039 o
-6 4 7 91930.900 86331.300 1788.950 0.046 o
-6 4 8 10532.400 10017.400 311.027 1.817 o
-6 4 9 39758.400 38770.200 1118.670 0.152 o
-6 4 10 1194.200 1025.480 72.743 34.211 o
-6 4 11 2551.250 2359.930 49.374 27.825 o
-6 4 12 85.799 74.478 40.315 157.240 o
-6 4 13 10323.900 10178.400 164.355 3.295 o
-6 4 14 1594.390 1504.640 40.344 47.154 o
-6 4 15 49931.700 47446.600 651.842 0.210 o
-6 4 16 505.918 537.492 23.640 155.546 o
-6 4 17 1407.920 1333.530 48.754 46.011 o
-6 4 18 1115.890 1046.180 46.748 55.968 o
-6 4 19 301.468 322.409 24.879 210.009 o
-6 4 20 3336.830 3220.580 67.232 18.064 o
-6 4 21 261.837 252.028 26.550 216.081 o
-6 4 22 6.677 -1.604 25.261 440.427 o
-6 4 23 342.081 357.092 26.682 184.218 o
-6 4 24 519.738 548.850 35.117 112.217 o
-6 4 25 209.141 244.707 25.573 242.371 o
-6 4 26 1744.960 1850.490 52.939 35.818 o
-6 4 27 3117.350 3220.510 95.424 14.469 o
-6 4 28 690.161 841.519 49.674 65.562 o
-6 4 29 374.509 376.719 36.347 127.998 o
-6 4 30 24.453 -0.508 21.516 570.543 o
-6 6 1 556.264 600.005 42.037 89.536 o
-6 6 2 1323.890 1327.320 71.140 32.810 o
-6 6 3 7493.800 7616.340 177.873 4.179 o
-6 6 4 2568.640 2576.540 133.076 11.037 o
-6 6 5 4280.530 4351.210 206.967 4.836 o
-6 6 6 26414.000 25523.000 584.280 0.450 o
-6 6 7 11464.800 11618.600 269.504 1.978 o
-6 6 8 12403.200 12668.100 264.937 1.877 o
-6 6 9 12369.400 11648.000 203.058 2.393 o
-6 6 10 5247.380 5159.580 103.101 8.949 o
-6 6 11 819.572 783.190 26.022 103.692 o
-6 6 12 6420.800 6333.700 84.889 7.969 o
-6 6 13 13157.500 12803.900 170.954 2.436 o
-6 6 14 483.918 475.972 20.684 177.137 o
-6 6 15 17009.300 16371.000 299.850 1.270 o
-6 6 16 1120.830 1054.220 42.540 60.186 o
-6 6 17 8844.660 8585.090 133.021 4.462 o
-6 6 18 238.585 257.202 21.828 269.636 o
-6 6 19 1012.450 1048.450 41.042 64.969 o
-6 6 20 398.090 427.452 31.365 144.426 o
-6 6 21 5539.280 5546.190 96.289 8.791 o
-6 6 22 146.422 172.254 23.202 316.391 o
-6 6 23 1687.250 1810.120 55.029 35.621 o
-6 6 24 581.908 659.184 34.723 104.707 o
-6 6 25 1937.570 1926.730 52.467 33.711 o
-6 6 26 4434.800 4522.770 111.407 9.691 o
-6 6 27 2658.870 2644.380 69.272 21.473 o
-6 6 28 1226.780 1277.000 49.977 48.553 o
-6 6 29 335.521 323.271 25.775 195.189 o
-6 8 1 1060.470 1096.110 49.469 53.855 o
-6 8 2 11.792 45.003 34.676 227.503 o
-6 8 3 5419.180 5272.780 120.748 7.768 o
-6 8 4 41869.800 42459.200 714.599 0.236 o
-6 8 5 10.727 50.063 18.410 724.999 o
-6 8 6 44316.400 44010.100 706.499 0.225 o
-6 8 7 660.441 699.977 27.468 116.257 o
-6 8 8 6310.470 6222.100 102.375 7.441 o
-6 8 9 9994.510 9897.370 134.926 3.809 o
-6 8 10 481.840 519.240 21.938 167.996 o
-6 8 11 1440.290 1386.640 34.928 55.158 o
-6 8 12 3407.480 3355.870 54.136 19.505 o
-6 8 13 104.624 94.714 21.585 406.705 o
-6 8 14 190.295 216.669 21.171 310.749 o
-6 8 15 232.414 219.731 18.972 316.682 o
-6 8 16 3073.560 3214.980 70.135 18.530 o
-6 8 17 5047.580 5122.600 91.704 9.900 o
-6 8 18 8423.020 8488.760 143.797 4.433 o
-6 8 19 839.255 817.413 67.467 42.628 o
-6 8 20 208.210 239.499 30.370 198.194 o
-6 8 21 1372.220 1419.350 51.687 43.821 o
-6 8 22 9816.540 10070.300 179.412 3.230 o
-6 8 23 2254.700 2352.210 63.476 25.801 o
-6 8 24 7320.840 7813.940 200.281 3.736 o
-6 8 25 5039.110 5452.400 175.245 5.518 o
-6 8 26 346.848 435.667 29.928 157.892 o
-6 8 27 2543.140 2749.980 83.950 18.572 o
-6 8 28 1182.690 1181.040 49.495 50.616 o
-6 10 1 6445.870 6434.940 121.762 6.521 o
-6 10 2 68.022 55.653 19.749 530.602 o
-6 10 3 1802.930 1841.470 53.949 34.799 o
-6 10 4 38720.000 38939.100 628.113 0.286 o
-6 10 5 5794.440 5831.580 102.685 8.068 o
-6 10 6 24907.400 24781.800 403.566 0.662 o
-6 10 7 9640.230 9492.400 155.679 3.677 o
-6 10 8 2208.210 2210.980 52.510 30.070 o
-6 10 9 480.528 470.828 25.257 157.616 o
-6 10 10 2780.240 2729.720 53.337 24.204 o
-6 10 11 1498.610 1531.430 41.586 47.801 o
-6 10 12 5.022 11.148 18.051 834.730 o
-6 10 13 297.566 345.331 25.460 203.726 o
-6 10 14 3904.200 3977.230 75.954 14.235 o
-6 10 15 13834.300 14141.700 216.899 1.964 o
-6 10 16 4315.150 4675.270 116.004 9.406 o
-6 10 17 3733.750 3736.910 77.177 14.799 o
-6 10 18 8531.250 8752.410 152.603 4.179 o
-6 10 19 221.239 269.153 25.350 236.670 o
-6 10 20 743.334 782.172 38.543 83.555 o
-6 10 21 475.435 559.747 36.465 111.000 o
-6 10 22 3147.970 3338.440 79.469 16.591 o
-6 10 23 77.505 102.224 21.049 444.462 o
-6 10 24 3736.300 3787.180 80.710 14.319 o
-6 10 25 158.378 150.197 20.839 356.954 o
-6 10 26 456.910 427.893 37.643 113.661 o
-6 12 1 6285.750 6260.080 135.475 6.178 o
-6 12 2 739.090 765.452 40.844 79.839 o
-6 12 3 1079.900 1047.260 64.816 40.526 o
-6 12 4 35.701 52.893 31.215 266.834 o
-6 12 5 6278.830 6252.620 127.501 6.478 o
-6 12 6 2543.210 2540.990 63.664 23.602 o
-6 12 7 3305.800 3308.780 76.689 16.594 o
-6 12 8 43.254 53.940 21.301 508.102 o
-6 12 9 428.680 447.232 23.034 179.178 o
-6 12 10 440.197 448.299 23.607 173.984 o
-6 12 11 62.236 59.975 21.119 485.220 o
-6 12 12 140.753 147.798 32.484 205.308 o
-6 12 13 518.251 537.271 31.088 126.070 o
-6 12 14 781.005 840.205 43.118 72.905 o
-6 12 15 38657.000 38750.100 620.263 0.290 o
-6 12 16 903.203 1020.840 49.779 57.742 o
-6 12 17 10063.400 10152.200 172.341 3.257 o
-6 12 18 1601.190 1673.540 47.954 41.183 o
-6 12 19 2881.240 2960.180 71.070 19.540 o
-6 12 20 529.853 499.747 26.827 142.378 o
-6 12 21 1963.050 1939.770 52.730 33.298 o
-6 12 22 576.691 584.555 33.717 110.607 o
-6 12 23 2314.970 2186.900 64.196 25.721 o
-6 12 24 823.034 865.702 91.091 27.300 o
-6 14 1 529.833 590.442 46.975 79.918 o
-6 14 2 187.332 163.441 36.440 163.102 o
-6 14 3 1016.960 1110.920 61.027 43.886 o
-6 14 4 7555.410 7406.110 191.012 3.914 o
-6 14 5 2229.190 2096.860 69.166 24.979 o
-6 14 6 7792.640 7759.550 162.451 4.397 o
-6 14 7 9886.090 10006.400 164.610 3.418 o
-6 14 8 1178.080 1195.250 46.125 53.631 o
-6 14 9 2885.110 2948.660 65.233 20.673 o
-6 14 10 229.277 219.481 24.252 253.915 o
-6 14 11 1183.240 1262.110 53.941 46.156 o
-6 14 12 908.513 964.033 45.881 63.075 o
-6 14 13 3719.250 3808.980 83.960 13.958 o
-6 14 14 102.066 99.257 21.908 398.981 o
-6 14 15 19208.400 19641.600 434.181 0.791 o
-6 14 16 5573.090 5682.640 154.385 6.017 o
-6 14 17 1187.170 1328.060 59.668 41.299 o
-6 14 18 2968.390 3070.230 83.462 16.859 o
-6 14 19 2131.270 2269.870 65.856 26.064 o
-6 14 20 318.323 349.749 29.407 172.361 o
-6 14 21 50.978 36.614 17.631 683.730 o
-6 14 22 1611.440 1386.320 68.229 31.766 o
-6 16 1 616.218 648.315 52.244 66.357 o
-6 16 2 16.689 75.342 39.531 173.435 o
-6 16 3 4985.600 5011.310 168.519 5.902 o
-6 16 4 6708.230 6568.870 175.449 4.663 o
-6 16 5 1290.700 1456.650 57.487 40.710 o
-6 16 6 14562.300 14623.000 300.755 1.453 o
-6 16 7 3184.000 3197.110 69.152 18.335 o
-6 16 8 6318.880 6300.200 167.427 5.087 o
-6 16 9 3017.160 2921.230 128.448 10.818 o
-6 16 10 105.051 95.090 25.448 322.741 o
-6 16 11 306.753 270.543 25.670 209.152 o
-6 16 12 1721.310 1639.810 82.004 24.627 o
-6 16 13 2278.790 2298.120 68.648 24.316 o
-6 16 14 401.264 403.975 27.500 164.584 o
-6 16 15 7125.780 6878.410 184.834 4.244 o
-6 16 16 1459.690 1347.930 57.338 39.415 o
-6 16 17 31.946 -3.487 25.469 409.247 o
-6 16 18 1505.700 1375.980 141.520 11.840 o
-6 18 1 1337.190 1294.970 89.134 24.657 o
-6 18 2 126.282 139.953 39.883 150.531 o
-6 18 3 1231.100 1312.980 62.468 38.943 o
-6 18 4 1998.880 2215.360 89.665 20.024 o
-6 18 5 2184.750 2601.270 94.966 17.629 o
-6 18 6 5701.020 5839.320 235.382 3.575 o
-6 18 7 1695.270 1691.890 97.017 19.993 o
-6 18 8 4090.460 4165.180 171.608 6.391 o
-6 18 9 654.681 572.505 40.264 89.348 o
-6 18 10 125.389 131.870 57.894 78.226 o
-6 18 11 282.556 245.880 35.380 150.491 o
-6 18 12 1791.910 1833.320 122.221 14.137 o
-6 18 13 1297.320 1196.480 86.841 25.986 o
-5 1 1 68361.300 70287.200 1035.720 0.100 o
-5 1 2 3370.390 3307.030 61.320 18.687 o
-5 1 3 41506.200 41917.000 632.138 0.263 o
-5 1 4 11811.000 11930.700 193.074 2.539 o
-5 1 5 29462.100 29917.200 488.425 0.471 o
-5 1 6 230.266 245.811 28.411 208.922 o
-5 1 7 88928.800 88870.600 2826.220 0.026 o
-5 1 8 1879.070 1809.130 50.968 35.539 o
-5 1 9 2985.210 2849.330 68.598 19.820 o
-5 1 10 28256.300 26339.700 511.923 0.487 o
-5 1 11 1537.300 1606.270 67.742 31.717 o
-5 1 12 11588.800 10774.800 421.026 1.156 o
-5 1 13 1077.490 1014.190 76.693 32.864 o
-5 1 14 5748.940 5433.000 97.841 8.548 o
-5 1 15 1213.970 1137.980 41.428 57.944 o
-5 1 16 2014.610 1890.730 40.133 38.219 o
-5 1 17 13788.500 13043.100 181.199 2.257 o
-5 1 18 68.373 63.182 18.176 588.857 o
-5 1 19 17617.700 16670.300 274.322 1.315 o
-5 1 20 1143.560 1115.950 42.859 58.502 o
-5 1 21 1734.280 1663.080 45.844 40.627 o
-5 1 22 12.569 32.247 22.268 528.846 o
-5 1 23 272.374 318.706 28.824 187.859 o
-5 1 24 914.876 825.015 35.290 80.556 o
-5 1 25 9788.460 9470.660 160.052 3.576 o
-5 1 26 2447.150 2425.720 62.195 24.822 o
-5 1 27 11732.000 11423.300 208.694 2.453 o
-5 1 28 44.032 62.383 23.343 432.048 o
-5 1 29 729.459 725.360 39.316 84.018 o
-5 1 30 14.912 36.864 29.304 313.794 o
-5 3 1 3999.200 4101.470 84.121 13.043 o
-5 3 2 7748.610 7844.130 148.091 4.722 o
-5 3 3 87.734 97.549 22.283 403.133 o
-5 3 4 5595.980 5438.930 133.427 6.960 o
-5 3 5 828.662 833.158 47.173 65.390 o
-5 3 6 5351.080 5242.620 132.676 7.238 o
-5 3 7 184.601 208.560 31.442 197.820 o
-5 3 8 93063.800 88297.700 2882.970 0.025 o
-5 3 9 75.990 84.781 33.373 220.138 o
-5 3 10 94272.400 81703.400 2326.490 0.034 o
-5 3 11 4748.910 4184.840 143.654 7.473 o
-5 3 12 808.584 712.994 49.842 63.827 o
-5 3 13 9267.100 9062.660 171.500 3.595 o
-5 3 14 31498.000 29573.900 451.866 0.476 o
-5 3 15 55.665 84.047 17.595 619.989 o
-5 3 16 10634.400 10551.800 148.312 3.369 o
-5 3 17 21328.600 20065.300 272.908 1.051 o
-5 3 18 4359.240 4077.820 75.005 13.200 o
-5 3 19 117.619 119.490 21.373 389.502 o
-5 3 20 191.085 159.782 21.353 323.787 o
-5 3 21 1647.920 1514.020 42.035 45.138 o
-5 3 22 585.145 586.355 25.446 135.389 o
-5 3 23 365.058 349.628 23.038 203.757 o
-5 3 24 3439.290 3344.730 64.239 17.940 o
-5 3 25 568.066 637.371 39.787 93.322 o
-5 3 26 4079.810 4147.310 83.544 12.894 o
-5 3 27 66.657 88.496 21.730 443.504 o
-5 3 28 248.383 236.288 29.763 194.608 o
-5 3 29 105.498 154.053 26.417 290.676 o
-5 3 30 129.958 120.836 25.332 304.215 o
-5 3 31 1363.140 1309.060 102.923 19.969 o
-5 5 1 1920.770 1888.580 68.074 27.816 o
-5 5 2 47.550 92.972 22.923 425.697 o
-5 5 3 23228.900 22851.200 526.359 0.557 o
-5 5 4 2010.030 1856.460 84.590 22.027 o
-5 5 5 3235.440 3084.290 125.468 10.767 o
-5 5 6 10844.900 10405.200 285.612 1.966 o
-5 5 7 28282.100 27252.600 706.606 0.344 o
-5 5 8 61711.500 57277.300 1298.110 0.093 o
-5 5 9 126.571 163.708 58.926 75.184 o
-5 5 10 44332.400 42550.700 976.911 0.167 o
-5 5 11 335.252 347.988 36.377 133.296 o
-5 5 12 10033.400 9749.880 159.966 3.476 o
-5 5 13 2023.290 1903.010 50.828 33.672 o
-5 5 14 24789.600 24102.800 347.965 0.745 o
-5 5 15 5759.870 5505.730 93.751 8.701 o
-5 5 16 25800.500 25049.400 360.455 0.694 o
-5 5 17 1280.610 1157.280 50.956 47.852 o
-5 5 18 2577.550 2470.840 58.115 25.003 o
-5 5 19 3480.870 3272.240 64.306 17.912 o
-5 5 20 117.784 153.521 23.388 335.716 o
-5 5 21 3840.790 3730.890 70.016 15.370 o
-5 5 22 4464.250 4353.280 107.025 10.085 o
-5 5 23 45.920 62.298 22.645 452.046 o
-5 5 24 4120.590 3994.360 74.780 13.837 o
-5 5 25 1706.610 1712.990 55.277 35.801 o
-5 5 26 426.877 453.445 40.985 104.018 o
-5 5 27 1876.500 1833.930 85.824 22.262 o
-5 5 28 398.160 473.550 39.616 109.717 o
-5 5 29 631.765 655.310 39.025 91.191 o
-5 5 30 1436.820 1268.550 67.921 33.854 o
-5 7 1 15076.300 14655.600 336.567 1.276 o
-5 7 2 4115.200 3988.500 104.985 10.966 o
-5 7 3 4552.020 4481.110 132.244 8.185 o
-5 7 4 4539.060 4550.880 95.232 10.756 o
-5 7 5 34035.800 34073.700 623.852 0.331 o
-5 7 6 2803.970 2691.810 106.345 14.084 o
-5 7 7 22814.800 23089.300 518.221 0.571 o
-5 7 8 1696.390 1715.330 51.687 37.715 o
-5 7 9 14802.200 14793.900 269.988 1.572 o
-5 7 10 22126.200 21797.400 392.650 0.771 o
-5 7 11 878.731 891.083 25.853 96.413 o
-5 7 12 780.930 748.537 22.692 114.872 o
-5 7 13 3388.890 3372.960 61.298 18.499 o
-5 7 14 7240.550 7010.010 102.144 6.431 o
-5 7 15 4416.500 4260.730 84.313 12.082 o
-5 7 16 6990.420 6827.260 113.692 6.306 o
-5 7 17 20149.300 19782.200 277.761 1.098 o
-5 7 18 3936.390 3996.750 70.409 14.729 o
-5 7 19 5720.020 5565.960 93.354 8.732 o
-5 7 20 602.294 626.893 34.508 104.986 o
-5 7 21 273.321 329.824 26.551 203.244 o
-5 7 22 3197.960 3249.130 71.280 17.855 o
-5 7 23 2016.330 2066.780 53.069 32.098 o
-5 7 24 34.719 83.311 25.322 376.206 o
-5 7 25 11823.200 11969.800 234.693 2.189 o
-5 7 26 1359.650 1398.180 54.641 42.114 o
-5 7 27 737.319 849.718 49.808 63.954 o
-5 7 28 78.490 107.107 23.997 365.772 o
-5 7 29 951.894 935.582 44.567 63.947 o
-5 9 1 11278.500 11323.800 213.237 2.484 o
-5 9 2 1214.490 1226.880 43.953 54.523 o
-5 9 3 4264.090 4249.990 85.319 12.279 o
-5 9 4 265.432 290.168 43.225 113.201 o
-5 9 5 41315.800 40410.600 682.451 0.252 o
-5 9 6 3564.260 3509.590 67.626 16.788 o
-5 9 7 493.969 582.842 26.378 143.372 o
-5 9 8 4924.470 4965.860 90.535 10.248 o
-5 9 9 1377.590 1376.210 37.897 54.433 o
-5 9 10 1696.220 1685.400 39.142 44.639 o
-5 9 11 1563.280 1482.640 37.931 49.466 o
-5 9 12 89.604 89.576 17.790 543.953 o
-5 9 13 51.400 71.733 22.868 434.157 o
-5 9 14 5343.950 5346.660 93.136 9.301 o
-5 9 15 377.246 417.402 22.734 194.792 o
-5 9 16 3291.050 3337.400 68.281 17.860 o
-5 9 17 22315.800 22019.500 344.338 0.845 o
-5 9 18 102.905 117.773 25.680 313.395 o
-5 9 19 9067.000 9121.380 140.523 4.151 o
-5 9 20 1489.270 1514.710 53.566 40.363 o
-5 9 21 48.142 104.831 27.262 317.732 o
-5 9 22 481.419 509.104 29.901 135.789 o
-5 9 23 2977.220 3106.400 69.118 19.258 o
-5 9 24 675.165 719.721 39.322 86.707 o
-5 9 25 2792.970 2900.020 70.144 20.184 o
-5 9 26 482.070 513.807 33.580 121.940 o
-5 9 27 477.326 495.061 32.364 127.660 o
-5 9 28 346.845 250.875 45.029 102.550 o
-5 11 1 3452.970 3446.150 79.335 15.618 o
-5 11 2 154.647 158.558 25.604 279.415 o
-5 11 3 2757.380 2682.900 66.053 21.654 o
-5 11 4 5660.510 5782.470 117.708 7.506 o
-5 11 5 11226.300 11332.900 192.059 2.693 o
-5 11 6 1035.900 986.943 40.681 65.627 o
-5 11 7 10249.700 10456.500 196.726 2.892 o
-5 11 8 2260.960 2257.340 57.312 27.948 o
-5 11 9 1223.730 1269.350 50.372 48.346 o
-5 11 10 10523.400 10496.600 179.404 3.035 o
-5 11 11 1566.460 1593.070 43.656 44.824 o
-5 11 12 2625.830 2570.700 51.820 25.973 o
-5 11 13 5289.500 5267.470 95.536 9.276 o
-5 11 14 4432.050 4448.640 82.443 12.043 o
-5 11 15 1654.270 1723.990 54.456 36.711 o
-5 11 16 17785.200 18998.300 432.207 0.836 o
-5 11 17 6730.140 6931.770 124.934 6.076 o
-5 11 18 7824.820 7986.090 139.947 4.850 o
-5 11 19 6639.860 6714.400 119.859 6.369 o
-5 11 20 139.413 182.264 26.415 269.700 o
-5 11 21 1371.330 1424.100 51.440 43.971 o
-5 11 22 1751.460 1857.780 56.192 34.194 o
-5 11 23 3618.950 3849.080 84.194 14.110 o
-5 11 24 535.244 509.413 27.102 140.078 o
-5 11 25 3795.060 3688.300 99.375 12.238 o
-5 11 26 139.473 157.557 23.799 314.572 o
-5 13 1 386.129 424.616 43.516 99.700 o
-5 13 2 1725.130 1752.830 67.493 29.854 o
-5 13 3 139.500 120.420 31.204 222.133 o
-5 13 4 188.850 162.032 28.628 229.588 o
-5 13 5 1424.640 1338.580 52.521 43.074 o
-5 13 6 2080.910 1934.980 58.331 30.124 o
-5 13 7 100.420 175.109 29.245 248.648 o
-5 13 8 6700.580 6819.650 137.690 5.717 o
-5 13 9 1704.120 1803.320 53.147 36.403 o
-5 13 10 19218.700 19191.800 315.304 1.059 o
-5 13 11 4483.360 4611.530 90.993 11.125 o
-5 13 12 105.419 112.998 25.826 310.760 o
-5 13 13 469.019 456.282 29.382 142.467 o
-5 13 14 11234.400 11219.900 181.670 2.804 o
-5 13 15 603.771 631.241 48.889 72.736 o
-5 13 16 33766.800 34225.800 577.596 0.355 o
-5 13 17 11983.000 12643.800 221.144 2.235 o
-5 13 18 10289.300 10625.300 198.684 2.847 o
-5 13 19 544.750 578.150 33.173 115.029 o
-5 13 20 2079.870 2117.590 75.240 23.874 o
-5 13 21 6390.550 6421.150 149.370 5.599 o
-5 13 22 1324.670 1354.200 51.806 44.924 o
-5 13 23 502.284 425.342 35.257 118.235 o
-5 13 24 2659.570 2461.590 85.380 18.373 o
-5 15 1 1841.940 1827.780 76.500 25.442 o
-5 15 2 2907.350 2856.180 98.013 14.954 o
-5 15 3 638.111 656.313 38.137 92.852 o
-5 15 4 4635.810 4659.450 157.062 6.688 o
-5 15 5 2754.170 2775.320 83.528 17.936 o
-5 15 6 1245.720 1182.170 54.825 45.113 o
-5 15 7 2612.470 2690.810 74.623 20.390 o
-5 15 8 9493.280 9429.520 168.359 3.537 o
-5 15 9 552.659 563.992 31.984 118.663 o
-5 15 10 7605.570 7675.530 138.743 5.042 o
-5 15 11 2365.150 2371.540 67.201 24.066 o
-5 15 12 1.118 -9.400 25.952 422.890 o
-5 15 13 783.600 762.640 44.363 72.157 o
-5 15 14 9705.980 10243.600 217.621 2.761 o
-5 15 15 6002.330 6727.430 187.775 4.539 o
-5 15 16 3716.880 3926.220 137.254 8.805 o
-5 15 17 14144.400 14486.600 295.554 1.507 o
-5 15 18 105.177 157.888 27.181 278.355 o
-5 15 19 1618.210 1757.000 60.797 33.736 o
-5 15 20 40.752 34.837 17.555 717.930 o
-5 15 21 407.580 303.689 32.919 143.671 o
-5 17 1 7889.270 8224.480 242.334 2.886 o
-5 17 2 223.406 331.340 45.415 106.501 o
-5 17 3 694.473 769.656 76.033 37.522 o
-5 17 4 3505.130 3653.760 115.017 11.108 o
-5 17 5 2868.180 3026.090 88.701 16.328 o
-5 17 6 1039.960 1292.200 60.377 42.888 o
-5 17 7 14677.600 15035.400 351.688 1.229 o
-5 17 8 54.458 110.868 20.211 493.552 o
-5 17 9 4064.400 3694.280 216.524 4.663 o
-5 17 10 536.143 470.991 32.745 121.830 o
-5 17 11 195.160 154.468 19.514 352.946 o
-5 17 12 154.929 130.341 19.785 388.108 o
-5 17 13 718.867 582.355 62.095 51.386 o
-5 17 14 2704.420 2549.940 87.376 17.703 o
-5 17 15 2253.100 2212.840 104.618 16.041 o
-5 17 16 11.020 -35.875 29.304 326.094 o
-5 17 17 1381.980 1399.110 119.005 15.858 o
-5 19 1 1808.370 1874.110 86.518 22.253 o
-5 19 2 513.718 530.343 51.097 73.304 o
-5 19 3 19.260 38.291 30.296 292.311 o
-5 19 4 496.703 664.727 42.203 90.519 o
-5 19 5 1974.640 1970.980 117.397 14.537 o
-5 19 6 1410.090 1389.120 60.526 37.784 o
-5 19 7 1008.860 972.809 65.608 41.188 o
-5 19 8 9964.310 9218.220 366.127 1.514 o
-5 19 9 189.750 186.548 45.029 115.463 o
-5 19 10 6079.940 6323.350 344.150 1.962 o
-4 0 2 23513.800 23960.300 494.348 0.583 o
-4 0 4 19826.700 20262.600 542.995 0.599 o
-4 0 6 30009.800 26618.700 819.192 0.279 o
-4 0 8 49871.000 45636.000 1135.890 0.130 o
-4 0 10 18585.700 17391.500 1013.750 0.241 o
-4 0 12 3271.750 3285.790 151.228 8.384 o
-4 0 14 1628.070 1621.130 105.737 18.054 o
-4 0 16 691.161 712.877 41.505 81.751 o
-4 0 18 40725.600 37899.400 675.864 0.262 o
-4 0 20 124445.000 117950.000 2541.880 0.024 o
-4 0 22 2693.840 2513.240 84.322 18.392 o
-4 0 24 4700.800 4554.910 132.176 8.034 o
-4 0 26 16945.700 15926.200 386.309 1.014 o
-4 0 28 25546.800 24228.800 804.727 0.310 o
-4 0 30 1017.310 869.651 49.942 56.688 o
-4 2 1 34283.700 34274.000 501.199 0.391 o
-4 2 2 18090.500 18078.800 262.829 1.284 o
-4 2 3 312.115 353.104 12.592 302.855 o
-4 2 4 16493.100 16192.100 272.981 1.400 o
-4 2 5 2212.340 2244.880 47.980 31.398 o
-4 2 6 2921.000 3063.290 69.684 19.451 o
-4 2 7 13722.900 13397.200 235.567 1.903 o
-4 2 8 44706.700 39901.500 1112.590 0.145 o
-4 2 9 48389.200 43779.900 1344.160 0.107 o
-4 2 10 11538.000 10392.500 305.327 1.770 o
-4 2 11 116.287 146.723 28.673 255.431 o
-4 2 12 1184.280 1174.370 55.465 45.583 o
-4 2 13 3638.720 3530.970 117.988 10.724 o
-4 2 14 757.523 660.504 51.990 62.789 o
-4 2 15 1752.490 1652.120 40.663 43.201 o
-4 2 16 1998.540 1862.270 42.289 37.693 o
-4 2 17 3126.510 2882.310 52.633 22.087 o
-4 2 18 19958.700 18772.600 241.026 1.222 o
-4 2 19 3095.590 2975.120 56.318 21.349 o
-4 2 20 11999.300 11349.900 171.913 2.745 o
-4 2 21 2745.340 2541.350 53.340 24.960 o
-4 2 22 5182.960 5120.050 83.475 10.228 o
-4 2 23 505.848 570.414 26.974 140.420 o
-4 2 24 2168.100 2047.350 46.305 33.296 o
-4 2 25 17679.300 16664.300 250.643 1.391 o
-4 2 26 2594.250 2588.110 58.084 24.573 o
-4 2 27 8301.310 7732.310 145.566 4.585 o
-4 2 28 4339.130 4126.320 83.169 12.449 o
-4 2 29 175.700 142.572 25.197 279.329 o
-4 2 30 166.563 214.624 32.552 191.606 o
-4 2 31 166.001 170.951 38.596 151.544 o
-4 4 1 2966.260 2850.800 52.289 23.058 o
-4 4 2 2779.680 2721.960 56.795 23.471 o
-4 4 3 16649.200 17040.600 310.191 1.237 o
-4 4 4 1094.400 1093.150 39.844 63.339 o
-4 4 5 10647.000 10335.400 197.342 2.824 o
-4 4 6 13634.300 13140.400 364.092 1.267 o
-4 4 7 44801.100 42022.200 1076.370 0.149 o
-4 4 8 41.309 43.608 17.329 718.310 o
-4 4 9 87479.000 83912.400 1341.160 0.063 o
-4 4 10 2125.870 2086.840 68.416 25.826 o
-4 4 11 52954.100 48772.600 1327.500 0.102 o
-4 4 12 2557.780 2415.320 99.964 15.945 o
-4 4 13 206.502 201.098 58.061 74.063 o
-4 4 14 9402.170 9002.180 155.285 3.821 o
-4 4 15 21502.300 20423.000 294.989 0.991 o
-4 4 16 1697.300 1655.080 37.943 45.527 o
-4 4 17 18930.900 18078.900 238.065 1.309 o
-4 4 18 13250.200 12888.800 178.560 2.362 o
-4 4 19 5298.730 5287.500 96.616 9.192 o
-4 4 20 5238.950 5065.630 80.513 10.367 o
-4 4 21 142.270 163.334 22.005 342.128 o
-4 4 22 196.278 200.979 22.116 298.450 o
-4 4 23 1364.680 1332.560 44.390 50.049 o
-4 4 24 411.805 459.502 23.212 180.342 o
-4 4 25 8182.860 7800.410 119.016 5.209 o
-4 4 26 368.015 335.043 25.304 189.906 o
-4 4 27 3521.520 3491.750 100.129 12.805 o
-4 4 28 482.698 519.345 46.916 83.464 o
-4 4 29 1262.270 1326.040 56.780 42.406 o
-4 4 30 3908.090 4149.430 215.380 4.683 o
-4 4 31 4165.010 3806.430 153.503 7.428 o
-4 6 1 112.795 102.473 22.928 365.660 o
-4 6 2 2130.480 2114.350 60.341 28.377 o
-4 6 3 7143.800 7073.640 142.307 5.297 o
-4 6 4 29895.200 28594.900 742.070 0.312 o
-4 6 5 381.872 388.736 47.599 89.282 o
-4 6 6 747.155 820.429 34.839 89.549 o
-4 6 7 417.992 393.671 31.565 143.139 o
-4 6 8 12082.100 12076.300 396.949 1.214 o
-4 6 9 24874.600 24057.600 500.456 0.556 o
-4 6 10 2172.450 2270.560 129.316 12.179 o
-4 6 11 54277.200 54334.800 1026.680 0.131 o
-4 6 12 8477.870 8068.130 138.985 4.589 o
-4 6 13 3500.270 3413.850 64.073 17.636 o
-4 6 14 3446.150 3314.170 55.701 19.207 o
-4 6 15 29190.600 28338.800 405.717 0.553 o
-4 6 16 2508.370 2415.930 49.517 27.894 o
-4 6 17 27063.600 25479.900 434.738 0.582 o
-4 6 18 5681.250 5671.690 94.186 8.675 o
-4 6 19 884.730 887.808 35.146 80.731 o
-4 6 20 18009.100 17520.500 256.466 1.325 o
-4 6 21 63.055 68.077 22.390 438.364 o
-4 6 22 256.371 281.326 29.585 189.478 o
-4 6 23 2083.650 2154.930 54.158 30.742 o
-4 6 24 1239.960 1215.920 44.542 53.563 o
-4 6 25 518.025 541.365 37.347 105.893 o
-4 6 26 3606.890 3554.040 93.150 13.395 o
-4 6 27 231.065 277.755 26.069 225.430 o
-4 6 28 436.119 511.096 40.270 103.718 o
-4 6 29 4436.230 4485.950 128.546 8.519 o
-4 6 30 615.231 629.441 38.263 94.588 o
-4 8 1 5066.500 5091.650 104.700 9.091 o
-4 8 2 242.096 272.907 24.213 240.460 o
-4 8 3 6663.770 6715.830 136.360 5.807 o
-4 8 4 8035.870 8200.130 250.661 2.752 o
-4 8 5 2890.850 2951.020 72.576 19.236 o
-4 8 6 1810.460 1890.640 60.036 31.815 o
-4 8 7 3290.720 3214.330 94.364 14.247 o
-4 8 8 4088.600 3939.640 95.445 11.921 o
-4 8 9 1360.660 1299.430 38.357 55.317 o
-4 8 10 7212.200 7008.090 104.893 6.369 o
-4 8 11 304.507 280.826 16.444 290.919 o
-4 8 12 4696.880 4619.310 71.862 12.235 o
-4 8 13 71.869 83.937 17.787 579.650 o
-4 8 14 874.046 908.321 32.635 84.834 o
-4 8 15 350.098 383.549 25.389 188.028 o
-4 8 16 6045.870 5991.650 102.533 7.768 o
-4 8 17 1565.100 1610.630 49.470 41.213 o
-4 8 18 17779.100 17703.500 259.417 1.324 o
-4 8 19 118.498 136.409 23.608 336.561 o
-4 8 20 7800.350 8148.930 147.983 4.645 o
-4 8 21 1670.240 1713.770 51.405 38.174 o
-4 8 22 526.772 572.254 29.674 128.322 o
-4 8 23 293.832 325.314 29.152 180.694 o
-4 8 24 3268.230 3267.720 73.234 17.291 o
-4 8 25 771.553 870.112 42.513 73.682 o
-4 8 26 7242.700 7349.360 169.586 4.493 o
-4 8 27 10.997 6.386 29.265 325.136 o
-4 8 28 5440.210 5555.480 180.624 5.149 o
-4 8 29 1184.990 1131.650 48.739 51.722 o
-4 10 1 4862.900 4605.490 116.496 8.832 o
-4 10 2 627.144 568.290 75.288 39.718 o
-4 10 3 284.997 281.217 37.913 134.922 o
-4 10 4 5538.950 5430.480 95.762 8.883 o
-4 10 5 6106.540 6229.250 107.315 7.410 o
-4 10 6 1541.360 1502.550 44.942 45.132 o
-4 10 7 275.193 298.542 21.536 250.283 o
-4 10 8 1810.220 1747.630 42.984 40.506 o
-4 10 9 917.257 964.625 39.055 72.017 o
-4 10 10 1125.650 1117.400 41.207 60.665 o
-4 10 11 20407.200 19826.100 297.806 1.040 o
-4 10 12 8773.420 8750.630 138.931 4.348 o
-4 10 13 6896.800 6975.400 111.558 6.387 o
-4 10 14 1445.200 1502.340 42.861 48.142 o
-4 10 15 5943.490 5897.870 90.463 8.449 o
-4 10 16 2425.830 2368.500 49.583 28.662 o
-4 10 17 3719.380 3654.490 73.100 15.432 o
-4 10 18 6813.140 7013.780 140.347 5.528 o
-4 10 19 3367.260 3401.540 68.100 17.525 o
-4 10 20 13989.800 14113.500 235.289 1.845 o
-4 10 21 3577.510 3595.130 87.230 14.121 o
-4 10 22 384.363 344.868 29.150 163.250 o
-4 10 23 175.409 219.114 31.012 202.474 o
-4 10 24 851.020 1024.610 49.303 59.491 o
-4 10 25 377.714 422.689 37.205 122.100 o
-4 10 26 3160.060 3028.590 84.386 16.231 o
-4 10 27 2584.350 2451.460 84.650 18.785 o
-4 10 28 8670.500 8947.890 485.669 1.012 o
-4 12 1 2184.750 2150.570 58.778 28.390 o
-4 12 2 3500.850 3491.420 76.647 15.791 o
-4 12 3 10.310 2.586 24.609 458.051 o
-4 12 4 632.163 666.244 35.701 98.682 o
-4 12 5 517.290 531.498 33.346 118.797 o
-4 12 6 9202.970 8905.270 167.733 3.692 o
-4 12 7 1461.160 1428.150 50.845 43.049 o
-4 12 8 641.261 673.726 37.300 94.123 o
-4 12 9 12135.900 12232.200 217.176 2.272 o
-4 12 10 57.456 112.690 24.840 360.000 o
-4 12 11 21469.400 21310.500 333.500 0.901 o
-4 12 12 1344.200 1372.480 42.318 51.687 o
-4 12 13 339.883 340.409 24.405 201.666 o
-4 12 14 28.142 9.075 27.077 364.503 o
-4 12 15 15879.000 16019.600 301.806 1.333 o
-4 12 16 99.095 98.724 22.420 389.406 o
-4 12 17 24722.800 24728.800 400.645 0.670 o
-4 12 18 362.153 377.552 26.545 179.130 o
-4 12 19 2687.250 2684.110 63.891 22.460 o
-4 12 20 1890.030 1776.230 50.329 35.886 o
-4 12 21 622.357 613.527 47.106 75.695 o
-4 12 22 807.858 841.571 48.260 64.328 o
-4 12 23 584.433 575.526 35.729 104.704 o
-4 12 24 1310.390 1345.690 77.246 29.745 o
-4 12 25 97.466 65.149 19.715 483.712 o
-4 14 1 1047.420 1113.130 53.334 50.181 o
-4 14 2 322.375 332.916 34.792 143.127 o
-4 14 3 2941.100 2795.080 78.103 18.306 o
-4 14 4 638.509 688.492 42.714 82.161 o
-4 14 5 328.106 346.615 35.558 137.937 o
-4 14 6 70.235 95.029 32.352 232.332 o
-4 14 7 443.846 457.342 35.798 119.994 o
-4 14 8 5854.260 5835.710 116.324 7.391 o
-4 14 9 20010.300 20774.400 465.575 0.708 o
-4 14 10 7772.370 7974.150 167.002 4.270 o
-4 14 11 15413.600 15402.800 281.039 1.461 o
-4 14 12 5286.010 5343.540 119.575 7.912 o
-4 14 13 62.119 86.228 28.018 301.268 o
-4 14 14 58.969 42.940 25.702 363.879 o
-4 14 15 3633.850 3703.390 79.480 14.810 o
-4 14 16 12342.900 12581.300 246.570 2.011 o
-4 14 17 13200.800 14044.100 256.741 1.797 o
-4 14 18 8034.310 8437.520 168.961 4.074 o
-4 14 19 1526.770 1667.950 65.895 32.442 o
-4 14 20 770.405 881.409 50.223 62.089 o
-4 14 21 57.552 63.938 22.936 429.820 o
-4 14 22 793.408 703.678 44.707 72.273 o
-4 14 23 81.579 64.491 21.738 440.144 o
-4 16 1 2065.380 2211.890 122.235 13.392 o
-4 16 2 934.649 1210.910 121.664 16.298 o
-4 16 3 2724.930 2749.380 103.211 14.659 o
-4 16 4 356.881 367.136 44.986 98.621 o
-4 16 5 334.381 356.964 39.604 119.299 o
-4 16 6 3528.080 3614.440 128.367 9.858 o
-4 16 7 2519.150 2479.870 119.673 12.851 o
-4 16 8 912.383 932.264 44.712 64.930 o
-4 16 9 2311.780 2344.840 59.502 26.646 o
-4 16 10 356.436 354.392 28.442 171.081 o
-4 16 11 15.038 26.722 28.963 323.567 o
-4 16 12 6592.750 6688.100 135.751 5.873 o
-4 16 13 3506.050 3609.820 117.969 10.846 o
-4 16 14 154.574 160.968 24.987 287.683 o
-4 16 15 589.909 629.205 38.167 96.290 o
-4 16 16 4088.500 4255.940 105.945 10.733 o
-4 16 17 745.598 841.086 49.760 63.916 o
-4 16 18 3298.380 3250.570 86.725 15.240 o
-4 16 19 1785.400 1929.600 77.992 24.959 o
-4 18 1 91.650 136.671 33.564 207.618 o
-4 18 2 2073.840 2163.160 77.549 23.112 o
-4 18 3 546.529 597.811 39.854 95.469 o
-4 18 4 36.899 30.192 29.215 305.882 o
-4 18 5 31.338 59.710 32.422 249.292 o
-4 18 6 5193.270 5627.580 178.361 5.308 o
-4 18 7 91.810 116.685 21.812 402.730 o
-4 18 8 4092.370 3975.200 136.084 8.540 o
-4 18 9 531.152 542.551 40.249 96.925 o
-4 18 10 253.971 238.152 27.805 209.147 o
-4 18 11 577.382 537.233 51.037 71.236 o
-4 18 12 22.638 51.596 54.441 93.978 o
-4 18 13 605.681 554.692 57.694 59.504 o
-4 18 14 39.766 28.947 45.029 135.258 o
-4 18 15 147.317 135.087 38.596 156.412 o
-4 20 1 1060.190 1104.060 47.638 55.643 o
-4 20 2 339.576 482.453 61.111 61.081 o
-4 20 3 1296.550 1701.450 122.221 15.088 o
-4 20 4 1987.190 1891.220 115.789 14.871 o
-4 20 6 1908.990 1749.700 99.707 18.567 o
-3 1 1 45507.200 48134.800 677.125 0.220 o
-3 1 2 147.436 179.439 8.271 649.012 o
-3 1 3 163913.000 163987.000 3587.740 0.013 o
-3 1 4 1574.300 1711.130 36.229 48.169 o
-3 1 5 62872.100 61289.600 1002.180 0.115 o
-3 1 6 13403.400 13372.100 259.255 1.794 o
-3 1 7 53408.000 50827.500 793.096 0.169 o
-3 1 8 330.383 304.139 17.933 260.670 o
-3 1 9 7007.790 7085.810 153.267 5.051 o
-3 1 10 2148.620 2136.480 52.821 30.755 o
-3 1 11 228.144 252.867 15.453 356.638 o
-3 1 12 480.465 458.177 26.151 154.644 o
-3 1 13 10163.800 9931.500 207.256 2.831 o
-3 1 14 9041.000 8591.150 240.180 2.717 o
-3 1 15 6820.440 6328.860 164.994 4.954 o
-3 1 16 959.309 880.911 31.978 82.464 o
-3 1 17 2472.230 2419.450 44.947 29.396 o
-3 1 18 6424.290 6179.450 87.042 7.959 o
-3 1 19 39673.100 37786.700 462.844 0.346 o
-3 1 20 869.614 814.733 37.758 78.708 o
-3 1 21 46165.300 44137.500 651.745 0.231 o
-3 1 22 18.933 36.648 20.239 611.635 o
-3 1 23 3275.330 3195.710 63.060 18.986 o
-3 1 24 169.478 199.359 32.954 189.228 o
-3 1 25 10165.900 9889.650 168.542 3.313 o
-3 1 26 4865.500 4729.350 89.882 10.545 o
-3 1 27 13495.200 12982.500 226.681 2.002 o
-3 1 28 402.714 394.986 28.482 159.996 o
-3 1 29 3549.940 3340.010 76.017 15.949 o
-3 1 30 246.318 256.975 26.589 219.308 o
-3 1 31 95.802 95.714 32.919 218.525 o
-3 3 1 37.382 61.518 6.815 1885.390 o
-3 3 2 484.287 469.515 17.155 193.792 o
-3 3 3 153.658 141.623 12.299 568.235 o
-3 3 4 2242.560 2306.900 48.224 30.789 o
-3 3 5 192.348 205.488 17.729 366.435 o
-3 3 6 5266.460 5110.430 102.103 9.013 o
-3 3 7 15840.000 15060.900 247.039 1.589 o
-3 3 8 24489.400 24392.500 432.275 0.638 o
-3 3 9 9920.290 9693.200 235.586 2.568 o
-3 3 10 11129.900 11247.900 270.725 2.018 o
-3 3 11 794.428 837.963 40.310 77.054 o
-3 3 12 2825.130 2817.360 82.260 17.882 o
-3 3 13 2983.800 2976.520 80.027 17.534 o
-3 3 14 64.260 71.446 26.988 323.414 o
-3 3 15 791.848 705.657 32.507 94.934 o
-3 3 16 1554.170 1524.110 33.693 51.965 o
-3 3 17 1395.510 1363.490 39.316 53.072 o
-3 3 18 18732.700 17854.300 236.216 1.333 o
-3 3 19 1927.910 1899.270 44.291 37.458 o
-3 3 20 9968.290 9350.180 191.536 3.116 o
-3 3 21 1544.290 1517.580 44.096 45.506 o
-3 3 22 1549.920 1504.350 43.953 45.613 o
-3 3 23 339.228 363.761 23.988 201.889 o
-3 3 24 64.491 77.237 23.398 403.916 o
-3 3 25 222.618 201.501 22.144 285.196 o
-3 3 26 6962.590 6728.350 113.069 6.377 o
-3 3 27 850.075 766.976 42.281 73.087 o
-3 3 28 1189.810 1110.730 65.038 38.778 o
-3 3 29 1526.220 1173.460 77.784 28.662 o
-3 3 30 2814.800 2828.530 104.533 14.196 o
-3 3 31 44.424 69.653 25.046 380.936 o
-3 5 1 730.296 796.674 24.043 114.263 o
-3 5 2 8087.140 8210.490 146.317 4.559 o
-3 5 3 147.179 154.655 17.034 445.131 o
-3 5 4 14382.700 14002.900 275.569 1.604 o
-3 5 5 1021.750 1077.940 35.798 70.675 o
-3 5 6 1936.930 2001.680 63.000 29.210 o
-3 5 7 18592.100 19059.800 432.720 0.815 o
-3 5 8 5375.840 5363.910 136.739 6.984 o
-3 5 9 682.470 661.627 51.568 65.399 o
-3 5 10 40453.200 39147.000 830.692 0.215 o
-3 5 11 508.093 442.749 30.281 135.051 o
-3 5 12 34173.300 32866.900 762.148 0.273 o
-3 5 13 3457.680 3256.860 159.180 7.707 o
-3 5 14 11.497 52.898 13.040 1250.420 o
-3 5 15 375.945 365.998 20.652 214.769 o
-3 5 16 18193.100 17952.900 229.944 1.383 o
-3 5 17 3180.860 2969.340 52.175 21.686 o
-3 5 18 7248.860 6928.870 102.933 6.429 o
-3 5 19 4272.900 4060.560 71.885 13.698 o
-3 5 20 3955.260 3895.530 70.255 14.826 o
-3 5 21 5466.890 5339.090 84.483 9.634 o
-3 5 22 4461.700 4315.010 71.741 13.022 o
-3 5 23 10.088 -8.873 22.450 549.675 o
-3 5 24 466.040 483.769 27.181 150.403 o
-3 5 25 3522.630 3585.770 78.517 15.361 o
-3 5 26 339.302 362.784 34.102 142.688 o
-3 5 27 1423.490 1395.770 75.300 29.743 o
-3 5 28 4967.930 4928.280 149.375 6.787 o
-3 5 29 189.445 220.851 28.412 223.097 o
-3 5 30 13274.400 14425.800 449.362 0.961 o
-3 5 31 15.527 43.068 22.209 518.994 o
-3 7 1 196.579 232.281 14.748 401.587 o
-3 7 2 6186.110 6096.970 114.136 7.120 o
-3 7 3 19673.300 20271.900 349.515 0.944 o
-3 7 4 1727.260 1788.640 60.241 32.878 o
-3 7 5 490.237 520.677 34.629 117.334 o
-3 7 6 6006.050 6227.820 137.995 6.259 o
-3 7 7 3011.170 3032.960 114.283 12.360 o
-3 7 8 469.334 497.767 43.050 94.208 o
-3 7 9 6283.930 6261.580 250.758 3.147 o
-3 7 10 20101.500 20055.100 489.694 0.674 o
-3 7 11 1747.280 1640.900 47.262 39.854 o
-3 7 12 5587.320 5359.990 108.516 8.205 o
-3 7 13 14967.600 14675.900 224.976 1.782 o
-3 7 14 119.629 149.614 17.029 481.221 o
-3 7 15 6369.590 6303.370 93.323 7.709 o
-3 7 16 28337.300 27563.200 383.437 0.594 o
-3 7 17 4010.810 4098.060 86.410 12.796 o
-3 7 18 3515.190 3571.510 68.845 16.681 o
-3 7 19 8704.910 8702.690 135.441 4.448 o
-3 7 20 2314.960 2401.960 58.665 26.688 o
-3 7 21 8644.250 8710.130 148.125 4.231 o
-3 7 22 881.258 942.827 42.429 68.831 o
-3 7 23 1878.650 1971.940 60.645 30.677 o
-3 7 24 1649.600 1708.670 55.523 36.295 o
-3 7 25 3826.730 3954.900 87.259 13.213 o
-3 7 26 653.645 715.040 43.930 78.599 o
-3 7 27 10961.100 10800.500 267.617 2.080 o
-3 7 28 2654.530 2704.320 99.824 15.406 o
-3 7 29 4126.610 4003.910 296.523 2.772 o
-3 7 30 3446.700 3197.830 105.847 12.529 o
-3 9 1 4022.440 4049.720 104.512 11.098 o
-3 9 2 723.134 745.876 41.226 80.215 o
-3 9 3 17193.200 17421.800 324.635 1.157 o
-3 9 4 4389.220 4482.540 130.404 8.441 o
-3 9 5 5113.660 5094.150 111.254 8.650 o
-3 9 6 466.690 520.250 40.419 101.026 o
-3 9 7 2374.120 2447.340 52.381 27.952 o
-3 9 8 938.334 883.468 36.605 76.319 o
-3 9 9 3374.890 3357.410 67.983 17.590 o
-3 9 10 1785.670 1744.640 45.295 39.700 o
-3 9 11 12758.500 12438.400 167.052 2.558 o
-3 9 12 486.445 490.273 20.507 176.082 o
-3 9 13 7133.340 6902.480 103.583 6.500 o
-3 9 14 470.712 495.181 25.969 154.162 o
-3 9 15 1730.930 1761.650 47.776 39.032 o
-3 9 16 790.211 869.550 34.084 87.466 o
-3 9 17 12197.200 12095.400 181.858 2.561 o
-3 9 18 1196.000 1291.750 42.983 55.105 o
-3 9 19 9104.260 9159.450 142.471 4.099 o
-3 9 20 7277.600 7465.020 127.208 5.552 o
-3 9 21 1601.840 1693.830 55.257 37.027 o
-3 9 22 774.814 828.419 40.993 76.861 o
-3 9 23 3201.650 3238.700 74.650 17.327 o
-3 9 24 1245.610 1388.130 48.252 48.657 o
-3 9 25 3313.130 3228.080 102.641 13.121 o
-3 9 26 67.376 99.519 24.326 369.326 o
-3 9 27 18646.400 18162.700 397.413 0.901 o
-3 9 28 176.861 153.531 20.380 351.079 o
-3 9 29 5827.750 5801.850 222.882 3.828 o
-3 11 1 1010.450 995.632 36.208 72.015 o
-3 11 2 92.290 113.034 20.723 432.245 o
-3 11 3 498.458 548.824 29.820 132.014 o
-3 11 4 106.655 144.641 20.521 407.947 o
-3 11 5 14432.900 14118.100 224.533 1.861 o
-3 11 6 5941.490 6001.490 100.919 7.930 o
-3 11 7 2642.890 2617.060 58.940 24.011 o
-3 11 8 1075.220 1057.360 45.767 57.800 o
-3 11 9 636.212 681.565 38.275 91.952 o
-3 11 10 46642.000 44490.100 894.308 0.176 o
-3 11 11 5701.160 5592.520 97.070 8.552 o
-3 11 12 4756.800 4638.410 90.248 10.745 o
-3 11 13 924.068 908.806 36.956 75.856 o
-3 11 14 2666.300 2688.490 59.973 23.450 o
-3 11 15 555.200 562.783 28.139 131.064 o
-3 11 16 1382.100 1356.510 41.682 51.584 o
-3 11 17 152.083 168.562 29.417 231.085 o
-3 11 18 9584.740 9690.550 153.681 3.694 o
-3 11 19 1230.980 1206.020 48.772 50.126 o
-3 11 20 3589.040 3633.910 81.079 14.807 o
-3 11 21 4330.360 4345.660 96.592 11.110 o
-3 11 22 550.792 570.922 33.728 113.141 o
-3 11 23 1450.930 1480.690 54.968 40.192 o
-3 11 24 74.929 48.128 21.776 455.240 o
-3 11 25 759.503 701.576 39.134 83.537 o
-3 11 26 529.320 472.986 26.519 145.349 o
-3 11 27 4836.030 4821.310 266.957 3.161 o
-3 13 1 1222.480 1195.240 51.639 47.947 o
-3 13 2 259.492 216.858 28.858 201.577 o
-3 13 3 602.825 650.387 37.890 95.597 o
-3 13 4 419.008 464.977 52.981 73.808 o
-3 13 5 2415.290 2390.990 74.968 21.754 o
-3 13 6 9914.490 9690.400 185.958 3.165 o
-3 13 7 1515.990 1530.940 53.587 39.914 o
-3 13 8 4506.680 4574.260 97.353 10.622 o
-3 13 9 8782.540 8843.490 162.902 3.900 o
-3 13 10 18940.600 18647.800 322.455 1.064 o
-3 13 11 5984.340 5996.940 111.984 7.410 o
-3 13 12 165.671 206.886 24.720 276.154 o
-3 13 13 48.667 54.872 26.505 348.258 o
-3 13 14 1546.830 1508.160 48.413 42.814 o
-3 13 15 40.071 35.169 23.494 445.639 o
-3 13 16 3145.070 3015.920 67.607 19.063 o
-3 13 17 2112.130 2169.400 70.620 24.979 o
-3 13 18 3014.790 3022.170 78.343 17.654 o
-3 13 19 25.501 28.248 27.662 345.656 o
-3 13 20 1114.340 1132.780 57.926 44.918 o
-3 13 21 413.070 404.988 31.455 143.544 o
-3 13 22 678.826 682.024 42.105 81.776 o
-3 13 23 642.956 582.883 37.225 96.841 o
-3 13 24 102.910 57.159 23.011 389.338 o
-3 13 25 804.314 648.650 44.619 72.995 o
-3 15 1 483.850 470.887 40.949 99.967 o
-3 15 2 91.957 103.286 35.972 188.231 o
-3 15 3 192.412 231.160 55.049 81.207 o
-3 15 4 422.517 477.175 48.729 82.698 o
-3 15 5 423.988 393.012 49.293 83.054 o
-3 15 6 982.278 903.901 48.469 58.792 o
-3 15 7 330.943 368.888 34.846 139.734 o
-3 15 8 7376.090 7717.590 174.779 4.268 o
-3 15 9 2340.620 2449.360 73.613 22.299 o
-3 15 10 5356.600 5500.020 120.777 7.724 o
-3 15 11 5185.560 5276.200 108.480 8.644 o
-3 15 12 609.432 676.931 40.605 88.236 o
-3 15 13 4229.430 4260.480 97.735 11.231 o
-3 15 14 34.101 14.434 26.004 386.011 o
-3 15 15 133.695 131.327 29.328 243.775 o
-3 15 16 1005.840 997.429 55.281 50.072 o
-3 15 17 4115.190 4036.910 128.289 9.049 o
-3 15 18 4900.740 5136.520 123.824 8.105 o
-3 15 19 1184.630 1269.460 51.783 47.839 o
-3 15 20 5812.930 6221.780 174.393 5.085 o
-3 15 21 5402.340 5292.220 147.912 6.485 o
-3 15 22 27.005 -14.902 19.924 651.294 o
-3 17 1 363.725 422.754 71.397 47.368 o
-3 17 2 1340.450 1238.320 85.775 26.101 o
-3 17 3 99.643 110.700 50.449 102.489 o
-3 17 4 34.698 72.731 48.580 115.623 o
-3 17 5 5159.400 5424.540 152.429 6.390 o
-3 17 6 2.248 53.936 49.921 112.551 o
-3 17 7 3146.860 3251.940 93.703 14.611 o
-3 17 8 972.381 1025.790 50.492 55.361 o
-3 17 9 325.565 327.999 25.877 196.197 o
-3 17 10 803.986 756.438 40.573 77.849 o
-3 17 11 1358.050 1283.730 51.666 45.055 o
-3 17 12 1596.210 1539.150 64.817 32.927 o
-3 17 13 2201.760 2091.790 60.638 27.861 o
-3 17 14 952.579 975.110 41.025 67.949 o
-3 17 15 2275.560 2207.350 100.302 16.830 o
-3 17 16 1601.180 1526.180 70.922 30.065 o
-3 17 17 214.768 185.694 25.247 254.351 o
-3 17 18 368.922 350.582 57.894 67.508 o
-3 19 1 5110.460 5127.550 274.272 2.977 o
-3 19 2 77.047 120.004 35.184 196.845 o
-3 19 3 18.213 22.182 25.286 417.234 o
-3 19 4 5.916 23.936 26.749 384.340 o
-3 19 5 974.082 1022.050 43.279 63.722 o
-3 19 6 90.664 108.239 30.629 245.527 o
-3 19 7 2139.120 1826.030 96.562 18.530 o
-3 19 8 163.110 160.514 21.381 340.467 o
-3 19 9 89.850 67.017 24.140 368.961 o
-3 19 10 511.222 385.922 51.560 74.913 o
-3 19 11 813.693 968.122 109.356 20.107 o
-2 0 2 16239.200 16328.800 301.042 1.308 o
-2 0 4 25283.300 24904.500 788.302 0.319 o
-2 0 6 3518.550 3392.810 89.355 14.210 o
-2 0 8 764.849 768.792 43.266 74.523 o
-2 0 10 2596.200 2703.160 95.164 16.350 o
-2 0 12 907.598 933.791 49.230 59.312 o
-2 0 14 7444.620 7077.340 180.235 4.224 o
-2 0 16 2147.280 2055.200 67.482 26.093 o
-2 0 18 13778.100 13175.000 243.259 1.863 o
-2 0 20 54344.600 52669.200 1057.280 0.128 o
-2 0 22 23041.300 22478.700 459.142 0.647 o
-2 0 24 951.920 1082.360 75.036 34.593 o
-2 0 26 3346.100 3276.120 95.590 13.904 o
-2 0 28 1297.950 1335.850 77.989 29.504 o
-2 0 30 3241.190 2939.930 92.082 14.982 o
-2 2 1 1296.730 1387.590 25.732 66.245 o
-2 2 2 263.736 318.687 14.740 320.091 o
-2 2 3 5662.220 6006.800 111.370 7.704 o
-2 2 4 68497.900 69445.400 1254.070 0.085 o
-2 2 5 95699.600 98002.100 1907.380 0.041 o
-2 2 6 77280.500 75908.600 1360.630 0.071 o
-2 2 7 47642.300 47764.200 1048.370 0.144 o
-2 2 8 13067.200 13534.800 258.287 1.821 o
-2 2 9 204.555 246.548 17.846 341.304 o
-2 2 10 1820.360 1734.780 58.504 33.075 o
-2 2 11 3447.750 3269.260 90.686 14.332 o
-2 2 12 379.189 396.948 28.264 164.694 o
-2 2 13 12127.200 11713.800 248.366 2.065 o
-2 2 14 104.873 127.095 21.033 405.302 o
-2 2 15 2986.230 2955.230 89.478 15.985 o
-2 2 16 9742.960 9221.110 156.974 3.667 o
-2 2 17 334.061 359.411 17.835 249.468 o
-2 2 18 404.074 478.465 19.828 198.198 o
-2 2 19 8349.580 8176.220 108.759 5.255 o
-2 2 20 16076.500 15550.100 236.033 1.599 o
-2 2 21 306.386 349.895 25.401 201.487 o
-2 2 22 16930.800 16506.300 233.716 1.507 o
-2 2 23 1679.910 1675.770 49.743 39.166 o
-2 2 24 2.579 54.928 29.312 315.399 o
-2 2 25 4520.690 4442.460 80.847 12.021 o
-2 2 26 5557.080 5311.390 104.794 8.451 o
-2 2 27 1857.110 1871.500 63.944 29.907 o
-2 2 28 1870.300 1751.090 52.977 35.019 o
-2 2 29 150.488 194.312 26.299 264.385 o
-2 2 30 2380.370 2205.620 73.111 22.810 o
-2 2 31 1150.630 1024.360 58.742 44.508 o
-2 2 32 115.643 83.625 38.596 164.628 o
-2 4 1 18123.900 18382.300 265.044 1.267 o
-2 4 2 1573.610 1532.540 28.763 54.493 o
-2 4 3 4911.380 4865.150 81.135 10.979 o
-2 4 4 2112.030 2069.620 45.368 34.082 o
-2 4 5 4886.220 4984.990 82.487 10.832 o
-2 4 6 510.828 540.333 18.908 173.519 o
-2 4 7 48125.300 47837.400 776.622 0.190 o
-2 4 8 1013.790 1010.990 33.940 74.596 o
-2 4 9 868.244 788.610 41.559 73.185 o
-2 4 10 132.048 123.990 25.016 307.513 o
-2 4 11 14376.500 14337.200 315.340 1.408 o
-2 4 12 17.067 98.381 58.783 80.263 o
-2 4 13 12107.700 11206.300 277.014 1.885 o
-2 4 14 5032.860 4487.740 196.921 4.927 o
-2 4 15 2200.010 2279.600 46.869 31.721 o
-2 4 16 1146.710 1200.640 36.560 63.821 o
-2 4 17 380.652 421.032 19.918 210.782 o
-2 4 18 2406.530 2350.900 45.991 29.915 o
-2 4 19 12788.600 12416.200 172.925 2.510 o
-2 4 20 10.267 32.864 23.459 482.895 o
-2 4 21 10872.100 10790.900 163.127 3.115 o
-2 4 22 1447.040 1473.600 44.711 47.075 o
-2 4 23 2129.170 2084.010 53.355 30.946 o
-2 4 24 1738.850 1655.460 51.316 37.761 o
-2 4 25 1340.370 1278.910 49.225 47.208 o
-2 4 26 18.891 62.835 33.565 237.159 o
-2 4 27 1675.490 1665.610 62.814 32.671 o
-2 4 28 2049.440 1996.040 97.101 18.419 o
-2 4 29 7709.510 7164.990 203.652 3.656 o
-2 4 30 478.730 551.528 57.124 63.391 o
-2 4 31 10241.100 9999.420 311.959 1.832 o
-2 6 1 5539.310 5624.820 101.707 8.470 o
-2 6 2 103.317 169.996 16.324 509.784 o
-2 6 3 3426.120 3208.840 63.668 18.311 o
-2 6 4 30144.900 30834.300 499.735 0.450 o
-2 6 5 2260.660 2401.250 81.159 20.838 o
-2 6 6 26265.300 26867.100 504.566 0.515 o
-2 6 7 2824.960 2706.520 58.981 22.800 o
-2 6 8 368.467 368.386 29.368 162.719 o
-2 6 9 5294.590 5192.230 162.747 5.947 o
-2 6 10 790.790 825.667 55.411 55.632 o
-2 6 11 9041.690 9030.600 207.503 3.114 o
-2 6 12 47.159 44.484 42.924 146.471 o
-2 6 13 220.937 234.431 21.220 289.807 o
-2 6 14 6142.090 6106.560 115.680 7.087 o
-2 6 15 6871.500 6728.120 98.049 6.934 o
-2 6 16 12448.700 12352.200 190.436 2.432 o
-2 6 17 8794.740 8516.930 118.744 4.764 o
-2 6 18 2323.030 2274.450 63.541 25.607 o
-2 6 19 294.056 350.130 27.817 187.204 o
-2 6 20 12829.000 12642.800 189.523 2.362 o
-2 6 21 642.990 656.726 31.151 109.803 o
-2 6 22 5864.380 5849.650 108.642 7.722 o
-2 6 23 1094.720 1093.880 54.142 48.783 o
-2 6 24 32.724 58.989 27.424 336.766 o
-2 6 25 6062.920 5904.530 113.747 7.308 o
-2 6 26 3444.730 3591.810 83.599 14.889 o
-2 6 27 680.015 686.040 41.029 83.781 o
-2 6 28 1496.170 1429.880 50.552 42.732 o
-2 6 29 10955.200 10378.500 251.675 2.238 o
-2 6 30 2430.770 2392.840 89.096 18.438 o
-2 6 31 2508.610 2117.020 96.478 17.099 o
-2 8 1 1110.860 1149.070 36.342 65.919 o
-2 8 2 21897.100 21819.400 382.578 0.793 o
-2 8 3 896.896 828.566 36.025 80.078 o
-2 8 4 27125.600 26527.500 417.100 0.591 o
-2 8 5 8022.230 7872.790 186.892 3.811 o
-2 8 6 196.673 233.926 23.226 276.031 o
-2 8 7 6983.710 7008.490 153.061 5.083 o
-2 8 8 14481.600 14722.600 338.648 1.295 o
-2 8 9 15230.700 15518.400 451.291 0.895 o
-2 8 10 4722.750 4632.120 94.956 10.456 o
-2 8 11 19658.400 19713.800 329.233 0.999 o
-2 8 12 482.048 500.566 22.502 167.106 o
-2 8 13 17.473 31.753 12.825 1323.710 o
-2 8 14 6236.280 6228.660 96.022 7.759 o
-2 8 15 6863.540 6761.880 103.081 6.761 o
-2 8 16 2006.470 1962.970 63.067 28.825 o
-2 8 17 5821.040 5684.330 95.480 8.456 o
-2 8 18 331.982 389.961 23.592 203.176 o
-2 8 19 79.708 97.259 23.513 379.798 o
-2 8 20 2730.550 2828.820 68.333 20.963 o
-2 8 21 1981.470 2258.430 78.732 22.974 o
-2 8 22 3895.350 3999.100 89.501 12.800 o
-2 8 23 58.029 88.687 29.559 276.672 o
-2 8 24 4125.730 4066.280 86.507 12.597 o
-2 8 25 1808.490 1986.300 63.120 30.172 o
-2 8 26 2476.410 2576.720 81.641 19.586 o
-2 8 27 163.843 178.248 21.208 337.232 o
-2 8 28 19790.200 19883.600 432.435 0.779 o
-2 8 29 1621.960 1823.550 80.331 25.256 o
-2 8 30 4145.000 3803.930 154.385 7.390 o
-2 10 1 132.570 150.344 33.550 196.905 o
-2 10 2 317.775 352.774 22.547 219.332 o
-2 10 3 4888.060 4766.940 99.240 9.845 o
-2 10 4 6728.930 6826.330 134.895 5.788 o
-2 10 5 6182.060 6142.880 107.235 7.386 o
-2 10 6 1692.180 1641.630 39.650 44.775 o
-2 10 7 2823.370 2751.110 56.637 23.195 o
-2 10 8 2412.480 2399.910 46.982 29.385 o
-2 10 9 7145.240 7078.460 106.375 6.346 o
-2 10 10 16760.200 16221.400 229.028 1.549 o
-2 10 11 6867.640 6652.610 108.822 6.607 o
-2 10 12 3832.230 3739.250 64.141 16.064 o
-2 10 13 4794.760 4773.930 103.667 9.657 o
-2 10 14 1058.400 1133.530 42.376 60.958 o
-2 10 15 252.670 291.319 22.668 248.805 o
-2 10 16 92.953 108.362 21.563 411.748 o
-2 10 17 5417.400 5439.190 91.891 9.227 o
-2 10 18 884.153 844.654 37.016 78.680 o
-2 10 19 1325.260 1438.820 85.511 25.779 o
-2 10 20 1296.270 1334.820 54.801 43.302 o
-2 10 21 2097.680 2121.640 62.847 27.727 o
-2 10 22 9653.980 9758.940 175.311 3.358 o
-2 10 23 3378.730 3405.560 77.691 16.102 o
-2 10 24 2216.860 2291.700 74.864 22.902 o
-2 10 25 127.382 145.355 27.020 273.926 o
-2 10 26 3740.970 3682.810 95.845 12.713 o
-2 10 27 1307.160 1121.690 89.333 25.115 o
-2 10 28 11747.600 11311.800 484.061 0.930 o
-2 12 1 4325.790 4426.050 108.748 10.081 o
-2 12 2 1770.540 1778.420 58.126 33.500 o
-2 12 3 1090.910 1097.390 46.025 56.699 o
-2 12 4 7931.220 7974.520 127.540 5.093 o
-2 12 5 8545.030 8452.270 139.838 4.472 o
-2 12 6 13376.000 12831.500 215.275 2.098 o
-2 12 7 565.743 590.438 29.589 123.830 o
-2 12 8 508.405 599.720 31.949 121.139 o
-2 12 9 760.137 950.838 47.565 65.112 o
-2 12 10 2382.530 2452.930 66.024 24.076 o
-2 12 11 1289.150 1356.590 48.450 48.019 o
-2 12 12 711.023 730.536 32.206 99.821 o
-2 12 13 363.181 364.979 23.455 199.595 o
-2 12 14 2302.170 2203.820 54.363 28.771 o
-2 12 15 6469.700 6673.770 124.299 6.338 o
-2 12 16 3100.110 2972.380 88.174 15.875 o
-2 12 17 2089.830 1952.710 62.511 28.475 o
-2 12 18 15.380 4.787 23.799 480.979 o
-2 12 19 413.758 433.029 33.772 131.853 o
-2 12 20 1277.060 1319.030 56.870 42.192 o
-2 12 21 1501.660 1498.450 56.062 38.811 o
-2 12 22 2348.030 2528.000 68.092 23.510 o
-2 12 23 3773.020 3756.000 87.224 13.530 o
-2 12 24 189.753 137.672 25.452 270.961 o
-2 12 25 3093.850 2996.160 119.387 11.663 o
-2 12 26 569.604 462.371 30.954 125.166 o
-2 14 1 181.276 187.001 28.994 224.358 o
-2 14 2 4022.300 3884.170 93.551 12.265 o
-2 14 3 909.637 914.877 55.615 52.209 o
-2 14 4 800.304 842.341 52.264 59.146 o
-2 14 5 5943.480 5842.650 140.673 6.306 o
-2 14 6 1152.660 1111.900 58.159 44.332 o
-2 14 7 5818.390 5780.260 122.390 7.171 o
-2 14 8 309.264 325.995 34.367 147.351 o
-2 14 9 6747.260 6997.300 151.630 5.229 o
-2 14 10 7453.510 7389.250 157.161 4.710 o
-2 14 11 1176.970 1154.920 66.849 37.465 o
-2 14 12 788.598 795.984 41.564 75.990 o
-2 14 13 2297.230 2270.460 73.192 23.029 o
-2 14 14 165.979 165.561 30.092 220.374 o
-2 14 15 937.770 939.349 52.681 54.593 o
-2 14 16 91.164 58.761 23.235 392.989 o
-2 14 17 1281.260 1274.160 51.396 46.532 o
-2 14 18 2098.480 2035.050 65.121 27.236 o
-2 14 19 3044.860 3267.860 86.560 15.884 o
-2 14 20 92.376 98.193 23.291 374.702 o
-2 14 21 2395.900 2341.670 62.375 25.312 o
-2 14 22 4301.090 4292.920 127.716 8.789 o
-2 14 23 132.789 158.554 24.704 303.212 o
-2 14 24 897.945 742.620 90.058 27.728 o
-2 16 1 240.766 171.942 49.435 96.462 o
-2 16 2 181.345 286.149 54.581 81.777 o
-2 16 3 2181.640 2123.680 103.933 16.445 o
-2 16 4 1907.750 1816.990 81.189 23.586 o
-2 16 5 2091.990 2094.800 157.025 9.223 o
-2 16 6 3651.420 3745.530 124.182 10.016 o
-2 16 7 1578.790 1696.580 82.277 25.094 o
-2 16 8 591.379 600.930 41.644 88.674 o
-2 16 9 2869.260 3000.850 79.452 17.960 o
-2 16 10 1819.160 1899.370 58.966 32.160 o
-2 16 11 207.940 227.137 23.017 275.187 o
-2 16 12 442.739 488.162 37.101 114.244 o
-2 16 13 328.742 372.669 30.007 165.134 o
-2 16 14 1237.450 1154.970 58.259 42.796 o
-2 16 15 30.738 80.587 30.902 268.256 o
-2 16 16 1134.520 1155.900 46.307 54.799 o
-2 16 17 428.836 371.620 25.582 172.777 o
-2 16 18 398.155 408.308 26.374 170.714 o
-2 16 19 1904.490 1797.940 64.806 29.486 o
-2 16 20 2657.590 2490.220 75.896 20.330 o
-2 18 1 170.093 226.685 42.356 127.470 o
-2 18 2 787.612 742.464 48.985 65.234 o
-2 18 3 190.903 153.468 34.797 175.029 o
-2 18 4 4011.400 4249.550 136.594 8.457 o
-2 18 5 816.845 1004.270 70.202 39.596 o
-2 18 6 5637.070 6046.790 161.767 5.620 o
-2 18 7 388.180 551.948 45.546 90.418 o
-2 18 8 322.227 345.650 29.502 171.459 o
-2 18 9 2924.320 3042.130 102.334 14.083 o
-2 18 10 2691.020 2766.600 98.450 15.478 o
-2 18 11 199.675 214.804 23.710 272.844 o
-2 18 12 57.253 19.019 18.083 664.237 o
-2 18 13 661.060 584.298 60.897 53.820 o
-2 18 14 2649.340 2630.120 213.229 5.296 o
-2 18 15 3.164 8.041 29.566 322.589 o
-2 20 1 3345.160 3594.170 121.196 10.746 o
-2 20 2 623.283 714.037 47.249 73.614 o
-2 20 3 73.215 107.461 22.854 397.093 o
-2 20 4 750.739 881.281 90.058 28.133 o
-2 20 5 1244.620 1321.920 96.491 22.346 o
-2 20 7 2190.070 2294.050 225.145 4.967 o
-2 20 8 240.735 141.520 22.515 285.985 o
-1 1 1 158531.000 160929.000 4932.710 0.009 o
-1 1 2 816.531 829.465 18.163 116.800 o
-1 1 3 11755.400 12422.300 199.074 2.459 o
-1 1 4 19803.400 20084.000 328.717 0.988 o
-1 1 5 93710.200 95680.000 2558.800 0.029 o
-1 1 6 20249.800 20599.300 454.090 0.724 o
-1 1 7 32816.400 32852.100 589.018 0.361 o
-1 1 8 18554.900 18884.600 344.837 1.017 o
-1 1 9 7491.660 7534.850 146.331 4.933 o
-1 1 10 138.592 146.025 15.258 506.711 o
-1 1 11 193.280 202.807 16.127 394.215 o
-1 1 12 455.491 479.133 32.106 131.703 o
-1 1 13 92.951 106.423 18.588 498.749 o
-1 1 14 36.055 4.873 19.048 676.707 o
-1 1 15 2338.330 2240.580 73.300 22.876 o
-1 1 16 34.272 58.116 22.476 473.769 o
-1 1 17 1819.230 1804.970 42.318 40.324 o
-1 1 18 2928.580 2824.820 48.846 24.014 o
-1 1 19 5278.040 5155.710 74.262 10.613 o
-1 1 20 231.967 265.232 23.716 250.324 o
-1 1 21 9115.850 9074.660 159.619 3.824 o
-1 1 22 9441.860 9142.310 146.623 3.925 o
-1 1 23 20463.800 20075.800 302.849 1.021 o
-1 1 24 1110.560 1197.170 48.051 53.188 o
-1 1 25 315.802 382.288 28.220 177.203 o
-1 1 26 240.229 286.434 27.840 206.264 o
-1 1 27 4314.300 4171.590 88.934 11.936 o
-1 1 28 413.510 480.864 32.254 135.571 o
-1 1 29 276.872 310.189 30.001 179.631 o
-1 1 30 240.462 277.469 27.040 214.143 o
-1 1 31 1808.550 1560.550 83.366 23.935 o
-1 1 32 2928.710 2615.810 152.777 8.772 o
-1 3 1 1244.850 1323.080 27.798 67.306 o
-1 3 2 18170.500 18980.400 249.391 1.294 o
-1 3 3 21.378 42.516 4.606 3291.230 o
-1 3 4 7522.050 7665.910 110.612 5.806 o
-1 3 5 49508.800 47763.400 743.148 0.193 o
-1 3 6 49857.200 50654.500 879.162 0.164 o
-1 3 7 194.421 219.672 13.729 427.287 o
-1 3 8 1446.980 1488.420 32.166 55.798 o
-1 3 9 6045.250 6012.060 137.694 6.311 o
-1 3 10 707.269 714.227 40.740 82.502 o
-1 3 11 139.803 137.898 16.805 469.196 o
-1 3 12 7871.930 7802.090 154.442 4.539 o
-1 3 13 444.093 424.253 36.470 118.980 o
-1 3 14 5946.330 5782.090 169.282 5.284 o
-1 3 15 784.366 711.686 51.782 61.751 o
-1 3 16 252.631 279.954 16.200 321.989 o
-1 3 17 59.565 84.540 17.790 602.496 o
-1 3 18 11442.200 10992.900 149.741 3.107 o
-1 3 19 2751.880 2772.710 49.652 25.050 o
-1 3 20 6301.970 6020.100 97.281 7.743 o
-1 3 21 4611.780 4460.560 80.773 11.847 o
-1 3 22 389.200 417.585 27.271 166.654 o
-1 3 23 10570.300 10114.300 160.590 3.291 o
-1 3 24 675.651 724.168 47.906 70.558 o
-1 3 25 0.978 39.289 25.590 415.951 o
-1 3 26 4246.640 4131.550 79.991 12.916 o
-1 3 27 4443.230 4413.860 91.489 11.304 o
-1 3 28 485.819 536.044 41.894 95.331 o
-1 3 29 555.180 592.973 46.911 79.000 o
-1 3 30 5494.700 5232.420 123.798 7.569 o
-1 3 31 1752.600 1633.400 97.490 19.776 o
-1 3 32 14914.700 16462.700 1093.560 0.218 o
-1 5 1 13228.000 13545.900 203.168 2.153 o
-1 5 2 1719.120 1667.950 33.143 47.624 o
-1 5 3 12952.700 13030.100 203.861 2.216 o
-1 5 4 262.588 292.786 17.744 295.501 o
-1 5 5 1283.420 1338.130 40.800 54.577 o
-1 5 6 16373.400 16326.300 268.941 1.419 o
-1 5 7 564.612 616.370 24.380 139.560 o
-1 5 8 49915.300 51750.900 1092.420 0.131 o
-1 5 9 23657.200 23668.000 401.866 0.702 o
-1 5 10 41661.600 41886.500 624.606 0.264 o
-1 5 11 1233.640 1171.800 41.427 57.064 o
-1 5 12 4935.360 4988.030 170.481 5.850 o
-1 5 13 356.799 430.200 66.635 53.220 o
-1 5 14 999.086 983.232 43.800 62.929 o
-1 5 15 3207.160 3138.990 67.705 18.592 o
-1 5 16 5680.470 5801.410 91.206 8.751 o
-1 5 17 26.787 36.258 15.854 891.210 o
-1 5 18 3126.870 3004.310 55.673 21.250 o
-1 5 19 3748.250 3622.400 96.232 12.713 o
-1 5 20 294.592 358.654 28.796 179.727 o
-1 5 21 791.724 800.669 35.109 87.241 o
-1 5 22 198.140 252.200 27.607 224.050 o
-1 5 23 28.529 99.593 31.692 253.771 o
-1 5 24 910.381 961.045 44.723 64.560 o
-1 5 25 649.420 719.272 44.815 77.018 o
-1 5 26 4081.780 4067.980 86.845 12.646 o
-1 5 27 3124.750 3231.450 88.105 15.494 o
-1 5 28 671.804 743.180 38.131 88.779 o
-1 5 29 66.655 87.019 27.564 306.948 o
-1 5 30 12420.700 11964.400 264.127 1.912 o
-1 5 31 4333.530 4156.800 136.788 8.214 o
-1 7 1 13661.500 13983.900 249.455 1.801 o
-1 7 2 3160.240 3112.740 68.133 18.739 o
-1 7 3 259.839 253.659 18.797 295.010 o
-1 7 4 7051.380 6676.330 134.631 5.664 o
-1 7 5 26147.200 25340.800 513.453 0.518 o
-1 7 6 1631.080 1673.520 59.102 34.844 o
-1 7 7 20070.400 19970.700 359.753 0.914 o
-1 7 8 12892.600 12825.900 294.919 1.650 o
-1 7 9 943.527 960.793 63.907 43.452 o
-1 7 10 46897.800 44910.700 1062.960 0.145 o
-1 7 11 519.545 1237.670 173.693 8.893 o
-1 7 12 184.226 193.731 20.160 336.440 o
-1 7 13 176.239 173.471 19.730 355.891 o
-1 7 14 6893.910 6679.120 105.979 6.673 o
-1 7 15 277.346 323.511 20.283 256.593 o
-1 7 16 2460.030 2373.460 47.315 29.021 o
-1 7 17 1771.950 1805.870 50.874 36.756 o
-1 7 18 366.451 473.159 28.858 157.668 o
-1 7 19 315.153 399.421 28.548 173.756 o
-1 7 20 2232.100 2360.500 59.564 27.096 o
-1 7 21 7480.510 7458.910 131.064 5.347 o
-1 7 22 411.061 457.466 37.290 117.408 o
-1 7 23 1937.700 1885.360 59.656 30.946 o
-1 7 24 6970.570 7081.350 135.116 5.587 o
-1 7 25 86.149 103.596 28.953 271.344 o
-1 7 26 1852.700 1957.210 58.005 32.029 o
-1 7 27 1401.120 1453.560 55.020 40.958 o
-1 7 28 788.059 845.927 44.222 70.820 o
-1 7 29 4406.660 4273.500 101.468 10.651 o
-1 7 30 3549.340 3542.710 118.817 10.752 o
-1 9 1 13263.600 13371.800 271.827 1.732 o
-1 9 2 153.496 205.432 22.385 316.120 o
-1 9 3 5182.230 5063.420 160.420 6.131 o
-1 9 4 319.981 290.632 31.563 163.976 o
-1 9 5 16260.800 16303.400 303.567 1.298 o
-1 9 6 1017.510 1070.860 38.011 68.182 o
-1 9 7 2760.070 2834.020 81.965 18.118 o
-1 9 8 8193.640 8216.640 136.982 4.715 o
-1 9 9 7445.860 7589.550 131.222 5.327 o
-1 9 10 574.064 631.512 26.175 131.745 o
-1 9 11 436.127 473.453 27.807 152.541 o
-1 9 12 4813.080 4705.180 68.376 12.184 o
-1 9 13 2591.230 2470.210 46.757 27.817 o
-1 9 14 189.009 190.982 21.419 314.968 o
-1 9 15 339.289 392.398 26.124 184.736 o
-1 9 16 687.453 783.265 33.631 96.480 o
-1 9 17 352.295 393.469 23.469 198.712 o
-1 9 18 16.984 60.469 26.436 370.130 o
-1 9 19 1038.500 1117.320 43.857 60.046 o
-1 9 20 1333.060 1379.130 52.568 44.063 o
-1 9 21 3571.350 3613.110 80.835 14.907 o
-1 9 22 1204.400 1267.010 51.802 47.516 o
-1 9 23 12119.700 12234.600 228.282 2.188 o
-1 9 24 145.232 173.925 29.632 229.962 o
-1 9 25 23.159 76.499 29.378 298.164 o
-1 9 26 614.157 674.012 34.939 101.470 o
-1 9 27 3287.400 3256.200 72.113 17.420 o
-1 9 28 110.283 71.406 24.192 351.677 o
-1 9 29 3847.590 3773.570 150.104 7.866 o
-1 11 1 8290.710 8488.730 138.873 4.582 o
-1 11 2 566.587 606.333 27.156 130.767 o
-1 11 3 2194.030 2218.430 46.396 32.211 o
-1 11 4 3640.860 3654.680 63.567 16.848 o
-1 11 5 11377.700 11292.400 174.543 2.841 o
-1 11 6 2284.270 2352.260 55.827 27.910 o
-1 11 7 3314.820 3204.190 60.588 19.207 o
-1 11 8 8144.980 8184.650 125.539 4.991 o
-1 11 9 662.928 732.056 28.295 112.579 o
-1 11 10 23562.900 22948.700 342.515 0.799 o
-1 11 11 132.422 187.873 21.783 344.533 o
-1 11 12 3020.640 3110.540 56.607 21.331 o
-1 11 13 2089.540 2116.460 53.877 30.954 o
-1 11 14 1918.110 1944.960 49.237 35.178 o
-1 11 15 3077.990 3050.360 66.779 19.397 o
-1 11 16 1462.590 1509.500 50.097 42.938 o
-1 11 17 30.912 24.527 22.435 501.219 o
-1 11 18 1954.930 2021.610 62.950 29.027 o
-1 11 19 170.161 177.684 26.940 252.156 o
-1 11 20 2524.240 2627.600 70.652 21.794 o
-1 11 21 6729.890 6721.720 127.187 6.066 o
-1 11 22 2741.480 2813.970 68.186 20.979 o
-1 11 23 3633.880 3622.740 86.091 14.103 o
-1 11 24 3246.270 3575.630 91.190 14.373 o
-1 11 25 1196.760 1251.400 46.336 52.482 o
-1 11 26 1001.650 989.642 47.503 58.428 o
-1 11 27 1440.710 1237.480 56.739 40.702 o
-1 13 1 7024.950 6439.260 268.740 2.750 o
-1 13 2 1101.640 1099.450 54.721 48.103 o
-1 13 3 50.403 51.629 23.508 426.058 o
-1 13 4 3526.650 3619.490 87.260 14.203 o
-1 13 5 36.024 32.892 26.284 370.078 o
-1 13 6 658.916 720.664 41.097 83.815 o
-1 13 7 846.865 895.726 46.946 64.307 o
-1 13 8 2741.740 2711.010 63.745 22.165 o
-1 13 9 1747.900 1766.600 58.185 33.737 o
-1 13 10 3303.190 3311.250 78.480 16.334 o
-1 13 11 8701.010 8747.920 140.748 4.342 o
-1 13 12 208.622 247.536 24.835 249.958 o
-1 13 13 504.467 595.873 32.166 120.958 o
-1 13 14 2922.510 3026.250 96.944 14.893 o
-1 13 15 701.640 713.681 41.249 81.776 o
-1 13 16 3668.610 3593.500 76.874 15.182 o
-1 13 17 354.862 345.563 23.668 202.499 o
-1 13 18 243.887 248.513 28.196 207.046 o
-1 13 19 866.355 968.280 48.374 60.959 o
-1 13 20 350.573 365.871 31.415 154.616 o
-1 13 21 415.460 424.342 26.851 163.961 o
-1 13 22 301.779 317.254 24.536 213.260 o
-1 13 23 2797.520 2685.840 70.498 20.529 o
-1 13 24 1263.910 1286.900 50.475 47.436 o
-1 13 25 86.363 18.226 21.056 483.240 o
-1 15 1 1313.480 1308.850 77.177 29.880 o
-1 15 2 1167.490 1095.430 82.833 28.746 o
-1 15 3 994.300 865.424 67.125 40.796 o
-1 15 4 9838.400 9672.550 228.410 2.661 o
-1 15 5 502.568 506.492 34.896 116.008 o
-1 15 6 171.271 183.851 38.919 148.097 o
-1 15 7 680.449 834.878 57.617 55.089 o
-1 15 8 5467.650 5435.510 137.236 6.875 o
-1 15 9 3163.210 3322.300 95.646 14.231 o
-1 15 10 1689.790 1874.420 67.884 29.508 o
-1 15 11 1349.930 1494.590 62.466 36.703 o
-1 15 12 1592.990 1581.590 54.873 37.959 o
-1 15 13 750.939 747.510 50.349 64.187 o
-1 15 14 238.348 251.698 31.431 182.390 o
-1 15 15 1239.200 1275.280 50.547 47.889 o
-1 15 16 586.308 514.015 38.743 98.466 o
-1 15 17 100.224 93.778 28.914 268.242 o
-1 15 18 2539.420 2625.720 80.928 19.427 o
-1 15 19 471.426 444.423 28.799 145.376 o
-1 15 20 1832.350 1771.840 62.256 31.179 o
-1 15 21 2473.270 2611.370 86.028 18.599 o
-1 15 22 682.514 619.391 35.875 96.622 o
-1 17 1 13502.000 14076.100 453.488 0.948 o
-1 17 2 1350.650 1365.080 98.586 21.216 o
-1 17 3 369.970 424.920 57.614 66.990 o
-1 17 4 882.399 960.152 62.489 45.525 o
-1 17 5 8194.510 8146.620 272.961 2.459 o
-1 17 6 461.397 470.272 54.780 68.959 o
-1 17 7 4407.310 4701.730 151.104 7.119 o
-1 17 8 224.344 267.557 35.687 155.084 o
-1 17 9 1207.260 1305.210 51.886 47.088 o
-1 17 10 249.878 269.746 24.402 236.591 o
-1 17 11 647.229 601.514 36.044 98.918 o
-1 17 12 252.256 226.754 30.516 188.952 o
-1 17 13 302.085 306.572 24.796 212.559 o
-1 17 14 128.534 98.840 17.822 480.034 o
-1 17 15 1118.650 1070.400 69.409 36.776 o
-1 17 16 40.710 21.585 24.119 432.014 o
-1 17 17 222.302 212.773 25.745 241.504 o
-1 17 18 2136.130 1958.600 72.274 24.905 o
-1 17 19 378.002 392.395 45.029 96.578 o
-1 19 1 12196.900 11193.700 354.552 1.421 o
-1 19 2 2955.360 2932.040 162.948 7.869 o
-1 19 3 169.545 240.544 33.646 179.763 o
-1 19 4 2942.030 3338.530 130.452 10.458 o
-1 19 5 6609.930 7446.040 207.835 3.796 o
-1 19 6 8626.790 9427.760 329.613 1.830 o
-1 19 7 1121.580 1233.890 47.201 53.394 o
-1 19 8 1443.430 1334.960 75.755 29.601 o
-1 19 9 1294.580 1166.390 70.721 33.949 o
-1 19 10 357.655 362.237 23.617 200.165 o
-1 19 11 2626.520 2202.020 161.556 8.419 o
-1 19 12 277.579 254.092 48.245 96.082 o
0 0 2 59445.700 58837.500 1558.700 0.076 o
0 0 4 107913.000 114194.000 3238.080 0.019 o
0 0 6 6947.910 7324.950 200.205 3.890 o
0 0 8 104320.000 108928.000 4472.960 0.012 o
0 0 10 1505.130 1480.200 48.060 43.851 o
0 0 12 4762.880 4760.900 160.054 6.446 o
0 0 14 1540.600 1562.620 74.394 28.823 o
0 0 16 206.503 225.050 46.328 107.749 o
0 0 18 2186.520 2117.050 58.947 28.440 o
0 0 20 46819.400 45825.300 864.156 0.179 o
0 0 22 4572.800 4490.280 113.653 9.390 o
0 0 24 1750.480 1973.670 95.546 19.752 o
0 0 26 32.480 103.481 43.155 143.319 o
0 0 28 599.975 665.333 74.986 39.755 o
0 0 30 1345.340 1382.230 78.447 28.841 o
0 0 32 6297.260 5972.770 331.284 2.084 o
0 2 0 288950.000 321635.000 17062.700 0.001 o
0 2 1 27853.700 29502.800 513.774 0.472 o
0 2 2 11379.100 11716.800 154.544 2.994 o
0 2 3 4315.660 4296.090 68.486 13.646 o
0 2 4 15071.300 15373.700 226.132 1.735 o
0 2 5 24531.200 24604.400 372.947 0.711 o
0 2 6 15104.700 15658.700 245.743 1.629 o
0 2 7 41524.400 41353.500 648.753 0.259 o
0 2 8 5414.350 5297.220 100.603 8.832 o
0 2 9 2269.060 2445.230 65.734 24.795 o
0 2 10 1678.600 1820.950 84.940 23.414 o
0 2 11 4830.420 4902.340 108.327 9.233 o
0 2 12 2412.750 2451.030 66.259 23.858 o
0 2 13 3975.370 3817.690 177.445 6.242 o
0 2 14 996.206 974.784 42.011 65.343 o
0 2 15 117.443 97.878 35.935 184.197 o
0 2 16 25.139 46.911 17.313 762.488 o
0 2 17 5033.750 4963.280 90.219 10.120 o
0 2 18 645.374 714.988 26.735 118.850 o
0 2 19 3436.570 3545.260 63.285 17.739 o
0 2 20 2870.700 2830.790 59.315 22.192 o
0 2 21 2550.050 2614.630 71.742 21.454 o
0 2 22 2395.760 2474.090 63.990 24.492 o
0 2 23 3750.320 3741.930 79.856 14.438 o
0 2 24 361.347 454.029 32.005 144.397 o
0 2 25 5.702 71.350 26.703 367.655 o
0 2 26 89.909 159.409 29.085 257.260 o
0 2 27 3233.670 3268.130 77.871 16.688 o
0 2 28 1136.280 1294.860 64.921 38.441 o
0 2 29 516.638 572.380 57.408 61.774 o
0 2 30 252.597 280.345 25.554 223.488 o
0 2 31 7713.440 7059.120 160.098 4.604 o
0 2 32 107.494 104.417 31.597 229.033 o
0 4 0 2046.330 2179.170 51.200 32.033 o
0 4 1 2402.850 2425.560 43.134 30.445 o
0 4 2 43440.700 44113.400 580.047 0.263 o
0 4 3 83752.100 84796.500 1458.540 0.060 o
0 4 4 3881.650 3968.580 70.045 14.944 o
0 4 5 61.131 69.450 8.388 1306.910 o
0 4 6 3354.820 3293.530 64.189 18.336 o
0 4 7 33954.600 33251.100 578.293 0.357 o
0 4 8 3647.730 3699.830 76.154 15.187 o
0 4 9 62453.000 64471.000 976.026 0.116 o
0 4 10 59062.200 58943.700 937.848 0.130 o
0 4 11 56435.700 56524.700 1268.000 0.101 o
0 4 12 22.296 55.182 14.844 961.108 o
0 4 13 12342.400 11829.300 253.424 2.000 o
0 4 14 14991.000 14210.700 439.667 0.948 o
0 4 15 14.296 53.854 22.334 507.927 o
0 4 16 196.088 196.550 33.545 179.699 o
0 4 17 21705.100 21098.700 270.193 1.019 o
0 4 18 2703.280 2740.130 50.548 25.251 o
0 4 19 5082.650 5062.050 82.213 10.494 o
0 4 20 1817.670 1930.540 56.966 32.895 o
0 4 21 6008.760 6033.440 109.648 7.475 o
0 4 22 3110.850 3142.250 73.099 18.030 o
0 4 23 1578.300 1638.070 56.303 37.026 o
0 4 24 719.594 712.631 56.819 56.531 o
0 4 25 970.382 1015.610 52.287 53.590 o
0 4 26 292.680 334.586 29.966 174.730 o
0 4 27 3919.640 3794.430 80.006 13.970 o
0 4 28 1111.690 1007.960 88.278 26.780 o
0 4 29 617.465 692.280 48.253 72.393 o
0 4 30 28.325 54.874 22.349 487.832 o
0 4 31 11835.500 11210.600 269.827 1.960 o
0 4 32 1688.200 1598.250 76.164 27.073 o
0 6 0 24706.000 24213.400 498.256 0.560 o
0 6 1 23457.500 23439.700 329.418 0.816 o
0 6 2 23883.400 23721.400 332.777 0.795 o
0 6 3 3084.690 3127.620 60.035 20.397 o
0 6 4 3038.480 3069.550 62.503 20.279 o
0 6 5 36334.800 35701.300 525.489 0.355 o
0 6 6 27479.200 27712.500 443.168 0.550 o
0 6 7 6454.840 6409.120 119.389 6.610 o
0 6 8 8952.160 8724.330 194.600 3.353 o
0 6 9 82446.500 79416.900 1215.390 0.073 o
0 6 10 598.346 615.034 37.430 98.050 o
0 6 11 22971.100 23125.500 384.413 0.748 o
0 6 12 7807.760 7632.710 168.341 4.285 o
0 6 13 244.192 257.795 19.307 295.905 o
0 6 14 1922.410 1945.570 42.390 38.069 o
0 6 15 3755.600 3746.340 58.567 16.942 o
0 6 16 8673.050 8388.070 109.412 5.028 o
0 6 17 2165.150 2179.650 45.924 32.823 o
0 6 18 2448.130 2401.630 53.664 27.231 o
0 6 19 665.589 707.458 29.080 111.381 o
0 6 20 6638.760 6611.190 100.107 7.094 o
0 6 21 446.116 504.111 28.363 146.645 o
0 6 22 94.363 154.309 31.403 227.855 o
0 6 23 221.388 238.626 34.933 162.290 o
0 6 24 96.049 127.887 31.648 228.356 o
0 6 25 625.072 713.397 40.124 87.615 o
0 6 26 890.389 1048.270 51.908 55.302 o
0 6 27 43.939 97.951 28.474 299.217 o
0 6 28 185.753 210.244 27.245 237.871 o
0 6 29 252.773 243.986 26.782 217.594 o
0 6 30 148.313 94.266 21.336 375.608 o
0 6 31 3523.120 3453.200 114.473 11.276 o
0 8 0 38767.200 38451.200 810.335 0.227 o
0 8 1 3071.910 3091.750 59.008 20.712 o
0 8 2 10190.700 10500.700 186.434 3.019 o
0 8 3 206.766 234.117 24.974 251.511 o
0 8 4 74.653 66.077 17.742 593.160 o
0 8 5 2166.280 2120.570 59.889 28.256 o
0 8 6 19365.400 19376.900 336.879 0.998 o
0 8 7 1080.360 984.482 54.858 49.300 o
0 8 8 18330.000 18569.600 359.018 0.995 o
0 8 9 9244.310 9410.490 210.445 3.000 o
0 8 10 5072.560 5035.710 158.947 6.258 o
0 8 11 313.337 345.423 19.799 243.660 o
0 8 12 824.223 867.369 29.291 94.436 o
0 8 13 1600.360 1576.900 33.240 50.740 o
0 8 14 11329.000 10928.900 139.351 3.248 o
0 8 15 103.528 128.892 16.491 535.372 o
0 8 16 782.961 825.802 31.180 94.558 o
0 8 17 389.964 441.265 26.295 169.695 o
0 8 18 4479.170 4586.340 86.448 11.514 o
0 8 19 2673.850 2689.630 66.748 21.868 o
0 8 20 4326.870 4388.670 87.847 11.822 o
0 8 21 78.325 116.470 28.161 284.139 o
0 8 22 9758.760 9735.050 170.190 3.407 o
0 8 23 338.027 405.534 34.522 138.346 o
0 8 24 450.901 524.648 34.511 120.992 o
0 8 25 614.828 669.172 41.181 86.898 o
0 8 26 606.589 569.650 34.102 107.830 o
0 8 27 24.844 12.291 28.379 334.773 o
0 8 28 2556.710 2580.990 74.337 20.902 o
0 8 29 46.883 7.159 20.377 579.348 o
0 8 30 402.241 363.860 78.801 39.905 o
0 10 0 32048.000 31739.600 625.604 0.351 o
0 10 1 7415.830 7633.360 156.006 4.706 o
0 10 2 10862.400 10822.200 178.489 2.945 o
0 10 3 541.602 554.585 39.772 97.218 o
0 10 4 715.844 727.638 49.034 67.441 o
0 10 5 0.759 7.269 20.270 683.798 o
0 10 6 10710.200 10957.800 187.994 2.858 o
0 10 7 27188.600 26707.300 454.187 0.551 o
0 10 8 35222.700 33975.500 525.015 0.371 o
0 10 9 24402.100 24504.400 341.679 0.758 o
0 10 10 4381.440 4229.500 72.501 13.217 o
0 10 11 236.728 298.558 21.855 261.691 o
0 10 12 1273.570 1216.650 36.590 60.026 o
0 10 13 62.274 110.117 18.314 552.196 o
0 10 14 977.885 1018.000 32.146 78.340 o
0 10 15 256.908 283.028 24.856 228.109 o
0 10 16 400.489 442.333 25.110 174.033 o
0 10 17 2262.260 2352.840 54.424 28.497 o
0 10 18 1464.750 1442.790 46.097 46.081 o
0 10 19 342.095 379.076 39.508 118.113 o
0 10 20 1563.540 1568.490 53.956 38.894 o
0 10 21 236.164 272.393 26.367 221.991 o
0 10 22 11868.900 11753.200 199.855 2.485 o
0 10 23 1107.350 1126.490 49.527 52.550 o
0 10 24 1035.350 1159.430 49.944 53.248 o
0 10 25 2041.030 2168.280 57.504 29.829 o
0 10 26 891.849 948.195 41.215 70.111 o
0 10 27 58.508 4.290 19.044 626.073 o
0 10 28 4696.570 4492.830 157.723 6.668 o
0 12 0 3378.870 3638.720 110.023 11.817 o
0 12 1 443.150 490.558 35.697 118.974 o
0 12 2 22.534 77.052 19.774 588.693 o
0 12 3 19722.200 19746.100 323.316 1.010 o
0 12 4 224.313 252.719 24.724 244.736 o
0 12 5 948.861 969.808 39.985 69.551 o
0 12 6 1432.900 1404.360 46.126 46.905 o
0 12 7 12016.800 11815.300 208.540 2.386 o
0 12 8 1009.200 1003.570 49.189 56.221 o
0 12 9 19209.900 18849.800 296.972 1.113 o
0 12 10 488.973 560.368 35.761 112.154 o
0 12 11 2063.280 2071.770 71.924 25.103 o
0 12 12 1328.220 1436.720 42.817 50.974 o
0 12 13 620.916 652.371 26.771 124.009 o
0 12 14 1971.680 1981.130 49.676 34.263 o
0 12 15 2735.690 2876.200 64.843 21.571 o
0 12 16 1057.340 950.390 93.016 25.148 o
0 12 17 9972.210 10273.300 167.902 3.322 o
0 12 18 301.288 340.491 29.490 175.697 o
0 12 19 351.227 407.267 29.661 160.791 o
0 12 20 4114.150 4098.580 86.397 12.599 o
0 12 21 258.430 272.756 27.448 206.706 o
0 12 22 369.669 387.758 31.588 149.604 o
0 12 23 956.686 1010.880 48.413 58.198 o
0 12 24 2.099 -7.582 24.624 468.424 o
0 12 25 1436.180 1405.930 46.688 46.440 o
0 12 26 716.912 532.775 43.969 79.645 o
0 14 0 4213.570 4104.720 375.106 1.827 o
0 14 1 336.597 379.883 38.889 120.969 o
0 14 2 1710.110 1712.000 77.083 26.271 o
0 14 3 12403.100 12267.500 261.646 1.917 o
0 14 4 4588.630 4811.060 129.767 8.166 o
0 14 5 648.069 668.855 38.238 91.737 o
0 14 6 648.604 639.300 32.966 105.319 o
0 14 7 4782.950 4677.830 92.404 10.522 o
0 14 8 10005.000 10157.900 183.764 3.125 o
0 14 9 5684.130 5758.610 114.558 7.643 o
0 14 10 12418.500 12287.000 218.451 2.224 o
0 14 11 16208.700 16099.300 315.534 1.264 o
0 14 12 2823.640 2942.610 81.980 17.742 o
0 14 13 430.582 480.387 27.878 152.514 o
0 14 14 2665.050 2713.570 78.041 19.423 o
0 14 15 4405.130 4600.050 99.899 10.550 o
0 14 16 3157.580 3213.340 72.642 17.831 o
0 14 17 6147.210 6085.350 129.726 6.532 o
0 14 18 369.051 336.437 26.035 184.928 o
0 14 19 2560.540 2525.210 80.723 19.576 o
0 14 20 454.133 398.443 35.102 124.306 o
0 14 21 657.797 657.202 45.248 77.070 o
0 14 22 2629.230 2627.450 78.513 19.613 o
0 14 23 460.304 406.463 29.039 148.272 o
0 14 24 2047.660 1862.680 122.910 13.588 o
0 16 0 30603.500 30659.100 954.403 0.219 o
0 16 1 339.128 469.763 52.122 78.329 o
0 16 2 2830.800 2776.630 91.028 16.367 o
0 16 3 315.370 340.911 37.278 131.636 o
0 16 4 323.062 312.504 37.459 131.482 o
0 16 5 13.874 6.336 31.701 276.940 o
0 16 6 1459.960 1476.270 71.445 31.029 o
0 16 7 328.991 361.814 45.924 97.487 o
0 16 8 7180.420 7303.350 176.753 4.351 o
0 16 9 78.057 148.093 34.807 197.217 o
0 16 10 2057.150 2079.690 71.641 25.206 o
0 16 11 729.419 780.362 42.461 77.028 o
0 16 12 328.372 356.652 33.620 146.817 o
0 16 13 1490.890 1519.670 59.264 36.958 o
0 16 14 2777.480 2575.690 103.283 14.720 o
0 16 15 130.622 120.421 21.514 375.464 o
0 16 16 1008.680 906.419 55.378 50.728 o
0 16 17 5168.170 5248.390 115.589 8.276 o
0 16 18 244.404 259.986 27.302 213.127 o
0 16 19 3427.830 3355.920 93.925 13.866 o
0 16 20 759.575 623.272 40.853 81.984 o
0 16 21 906.122 630.405 70.760 40.201 o
0 18 0 30242.100 28379.300 1403.940 0.122 o
0 18 1 1069.680 1455.710 121.631 15.832 o
0 18 2 6873.920 6691.820 245.525 3.111 o
0 18 3 5246.680 4821.500 164.341 5.995 o
0 18 4 1825.800 1813.830 103.935 17.715 o
0 18 5 1460.780 1649.980 80.781 26.396 o
0 18 6 8712.070 9544.500 267.721 2.381 o
0 18 7 1709.350 1941.930 81.804 24.026 o
0 18 8 2160.890 2330.780 84.466 20.535 o
0 18 9 970.306 1008.280 56.717 49.200 o
0 18 10 1192.870 1299.010 66.469 36.828 o
0 18 11 79.096 63.287 23.805 386.881 o
0 18 12 248.781 225.786 23.564 252.971 o
0 18 13 811.981 664.105 29.932 100.339 o
0 18 14 1239.890 1045.440 61.741 40.899 o
0 18 15 103.162 78.969 21.002 430.978 o
0 18 16 324.354 276.606 41.813 114.722 o
0 20 0 392.051 585.376 96.491 27.378 o
0 20 1 10037.400 10790.200 415.056 1.231 o
0 20 2 1058.260 1297.940 63.632 40.191 o
0 20 3 360.527 381.089 35.094 134.612 o
0 20 4 374.705 420.811 37.856 119.940 o
0 20 5 287.569 373.097 54.678 76.153 o
0 20 6 5462.120 5940.600 324.852 2.210 o
0 20 7 10315.300 11006.400 588.592 0.699 o
0 20 8 135.525 160.463 18.384 422.830 o
1 1 0 5825.690 5719.090 87.263 8.825 o
1 1 1 229333.000 241352.000 7401.850 0.004 o
1 1 2 74.733 125.544 8.078 1024.900 o
1 1 3 32539.200 32625.500 592.984 0.362 o
1 1 4 2161.980 2119.340 35.964 36.608 o
1 1 5 2162.630 2385.960 40.737 33.574 o
1 1 6 23122.700 22783.800 354.521 0.795 o
1 1 7 1289.560 1307.890 29.085 64.982 o
1 1 8 6310.140 6654.350 107.187 7.079 o
1 1 9 502.674 544.559 22.627 159.577 o
1 1 10 826.986 833.172 29.287 95.307 o
1 1 11 5892.220 6090.050 110.674 7.504 o
1 1 12 6795.110 7015.130 122.058 6.104 o
1 1 13 12699.400 12959.600 311.382 1.568 o
1 1 14 222.242 195.640 35.406 162.323 o
1 1 15 967.095 978.592 53.887 52.344 o
1 1 16 22.192 33.138 15.477 954.648 o
1 1 17 14838.400 15364.300 258.406 1.602 o
1 1 18 2265.020 2268.780 54.279 28.833 o
1 1 19 11990.100 11787.700 178.883 2.646 o
1 1 20 598.511 634.469 37.530 97.204 o
1 1 21 4684.050 4917.510 99.211 10.012 o
1 1 22 1469.560 1619.390 60.760 35.831 o
1 1 23 4390.620 4542.270 96.136 10.909 o
1 1 24 501.580 607.699 37.716 103.688 o
1 1 25 117.581 234.481 38.939 151.557 o
1 1 26 20.497 125.448 32.484 241.230 o
1 1 27 2727.170 2820.590 74.242 19.770 o
1 1 28 3636.060 3753.510 85.661 14.005 o
1 1 29 270.515 344.470 29.150 183.369 o
1 1 30 1548.110 1493.400 55.521 38.615 o
1 1 31 1407.910 1384.770 74.793 30.125 o
1 1 32 2612.090 2280.680 73.785 21.429 o
1 3 0 8461.570 8562.920 123.087 4.815 o
1 3 1 1558.290 1622.920 32.092 51.827 o
1 3 2 40397.000 42207.300 668.805 0.256 o
1 3 3 68935.600 71634.600 1302.150 0.081 o
1 3 4 31898.900 33119.400 505.374 0.416 o
1 3 5 1155.260 1071.780 24.353 78.970 o
1 3 6 30.771 51.151 9.086 1686.720 o
1 3 7 2766.160 2819.210 55.997 23.456 o
1 3 8 17320.700 17343.400 274.533 1.312 o
1 3 9 667.239 716.966 31.152 105.747 o
1 3 10 51728.400 51368.000 844.864 0.164 o
1 3 11 2727.520 2493.120 94.698 16.366 o
1 3 12 22352.600 22634.900 390.405 0.759 o
1 3 13 1048.390 1110.850 57.653 46.285 o
1 3 14 5018.070 4951.760 117.197 8.466 o
1 3 15 3486.000 3407.170 183.546 6.245 o
1 3 16 8246.890 8366.760 120.834 5.003 o
1 3 17 526.780 558.338 22.727 154.446 o
1 3 18 39963.300 40128.600 505.318 0.319 o
1 3 19 84.169 101.034 17.739 545.355 o
1 3 20 3178.640 3247.440 94.005 14.504 o
1 3 21 6325.860 6439.590 115.249 6.844 o
1 3 22 2116.220 2197.800 65.269 26.562 o
1 3 23 116.848 191.257 32.397 206.664 o
1 3 24 4055.410 4163.360 107.229 10.732 o
1 3 25 3393.360 3487.560 80.798 15.521 o
1 3 26 479.647 586.825 38.938 102.338 o
1 3 27 183.100 247.910 33.012 181.397 o
1 3 28 2619.620 2755.450 88.440 17.448 o
1 3 29 880.034 895.986 64.796 43.936 o
1 3 30 5354.840 5046.960 132.157 7.332 o
1 3 31 991.818 940.848 43.006 64.715 o
1 3 32 3654.400 3258.870 137.469 9.145 o
1 5 0 3217.110 3197.080 55.249 20.479 o
1 5 1 17007.200 17037.900 225.924 1.511 o
1 5 2 7773.830 7741.350 123.132 5.331 o
1 5 3 3892.210 3938.220 69.718 14.992 o
1 5 4 68166.200 68651.200 1046.920 0.100 o
1 5 5 84.917 93.416 11.971 821.883 o
1 5 6 26788.500 25609.900 379.786 0.645 o
1 5 7 558.549 615.951 25.062 138.043 o
1 5 8 62639.700 62103.300 1049.680 0.111 o
1 5 9 10636.800 10420.400 189.159 2.909 o
1 5 10 68309.100 67938.700 1043.180 0.101 o
1 5 11 2433.140 2447.660 74.043 21.781 o
1 5 12 15852.100 16072.300 309.370 1.305 o
1 5 13 8175.630 8073.360 248.417 2.771 o
1 5 14 1843.880 1834.540 42.496 39.717 o
1 5 15 327.605 364.983 19.800 235.527 o
1 5 16 9239.170 9143.470 119.988 4.428 o
1 5 17 8812.640 8913.150 128.035 4.502 o
1 5 18 15018.600 14706.800 202.701 1.887 o
1 5 19 3153.480 3106.660 88.266 15.554 o
1 5 20 2882.940 2960.060 58.873 21.909 o
1 5 21 1016.290 1110.870 48.296 55.843 o
1 5 22 2025.580 2069.090 57.332 30.402 o
1 5 23 2066.600 2314.340 77.133 22.914 o
1 5 24 1077.110 1134.840 49.055 53.531 o
1 5 25 1906.440 1906.850 54.775 33.129 o
1 5 26 374.020 437.053 32.128 143.307 o
1 5 27 129.558 187.263 31.280 215.075 o
1 5 28 67.137 116.252 29.969 261.420 o
1 5 29 41.324 112.636 27.308 318.446 o
1 5 30 596.461 600.025 34.034 107.648 o
1 5 31 301.295 262.853 32.396 164.073 o
1 7 0 7828.290 7564.220 173.022 4.189 o
1 7 1 26696.900 26482.200 421.551 0.594 o
1 7 2 2787.180 2743.260 52.646 24.276 o
1 7 3 42803.800 41841.900 594.138 0.268 o
1 7 4 34705.800 34137.700 533.515 0.371 o
1 7 5 1133.810 1144.150 35.025 66.721 o
1 7 6 22699.800 23072.900 377.907 0.765 o
1 7 7 6996.580 6876.090 133.989 5.660 o
1 7 8 11607.700 11479.600 202.226 2.524 o
1 7 9 9569.500 9166.290 204.497 3.042 o
1 7 10 19917.700 19530.200 382.960 0.876 o
1 7 11 38119.200 36796.400 641.420 0.291 o
1 7 12 233.224 266.931 19.640 295.150 o
1 7 13 11662.800 11794.600 197.888 2.531 o
1 7 14 139.622 161.153 13.009 555.885 o
1 7 15 13.366 55.152 13.810 1125.770 o
1 7 16 4008.740 3906.280 58.673 15.897 o
1 7 17 770.058 818.492 33.455 91.067 o
1 7 18 2637.560 2604.150 59.653 23.906 o
1 7 19 2389.690 2403.400 55.722 27.041 o
1 7 20 81.033 125.015 23.863 360.401 o
1 7 21 6967.730 6986.110 122.420 5.998 o
1 7 22 2139.320 2400.450 113.042 14.581 o
1 7 23 3361.860 3411.760 79.557 15.878 o
1 7 24 682.826 733.285 42.239 80.260 o
1 7 25 1389.420 1472.170 58.226 38.958 o
1 7 26 1089.130 1152.420 51.783 50.524 o
1 7 27 1383.130 1442.860 55.908 40.679 o
1 7 28 49.756 50.581 24.380 402.116 o
1 7 29 248.311 270.928 26.719 215.712 o
1 7 30 85.948 30.950 19.839 518.787 o
1 9 0 26569.100 26246.000 396.727 0.625 o
1 9 1 26595.100 26961.400 406.912 0.607 o
1 9 2 4960.720 5037.830 93.106 9.981 o
1 9 3 36521.500 35681.500 552.212 0.341 o
1 9 4 611.569 592.480 40.037 91.590 o
1 9 5 11579.600 11245.600 212.604 2.452 o
1 9 6 447.401 476.938 27.992 149.903 o
1 9 7 22326.500 22042.400 397.325 0.756 o
1 9 8 102.575 156.875 28.575 259.922 o
1 9 9 33013.400 32541.600 551.014 0.382 o
1 9 10 3265.630 3228.630 66.382 18.434 o
1 9 11 6185.060 6088.270 104.312 7.527 o
1 9 12 10332.500 10092.300 146.760 3.527 o
1 9 13 3317.080 3403.640 57.944 19.212 o
1 9 14 442.410 443.262 20.832 188.180 o
1 9 15 711.625 791.352 32.548 97.109 o
1 9 16 502.230 512.145 23.145 160.083 o
1 9 17 34.852 77.737 19.358 584.651 o
1 9 18 1637.240 1593.110 46.608 42.012 o
1 9 19 280.739 331.465 31.999 164.330 o
1 9 20 5119.110 4926.180 94.480 9.760 o
1 9 21 9386.160 9227.580 154.643 3.803 o
1 9 22 262.017 340.949 34.705 150.691 o
1 9 23 12958.400 13030.700 229.925 2.036 o
1 9 24 259.410 245.730 30.307 187.137 o
1 9 25 4569.590 4752.900 124.258 8.551 o
1 9 26 64.053 71.683 24.961 367.260 o
1 9 27 6321.250 6374.610 137.650 6.047 o
1 9 28 93.979 53.618 19.710 496.065 o
1 9 29 375.895 318.746 70.760 48.646 o
1 11 0 857.200 931.302 34.395 82.206 o
1 11 1 16325.700 16637.300 302.717 1.289 o
1 11 2 31584.500 31184.000 556.620 0.397 o
1 11 3 11314.100 11297.700 210.590 2.505 o
1 11 4 10496.800 10293.900 205.661 2.762 o
1 11 5 663.225 666.095 32.381 104.817 o
1 11 6 114.624 101.401 21.358 400.254 o
1 11 7 12713.400 12317.600 205.772 2.279 o
1 11 8 21438.300 21219.700 319.434 0.930 o
1 11 9 21415.600 21858.800 357.069 0.850 o
1 11 10 50652.300 50243.000 770.864 0.181 o
1 11 11 3623.020 3644.360 76.784 15.245 o
1 11 12 549.130 580.794 26.189 137.418 o
1 11 13 610.984 631.112 30.041 116.497 o
1 11 14 496.826 560.269 24.244 152.802 o
1 11 15 3310.620 3314.620 61.397 18.886 o
1 11 16 321.592 364.558 24.615 201.690 o
1 11 17 2500.060 2555.720 64.272 23.638 o
1 11 18 3418.680 3538.680 82.820 15.120 o
1 11 19 2025.450 2079.450 62.766 28.392 o
1 11 20 778.164 796.464 34.814 88.600 o
1 11 21 6893.280 6705.280 112.794 6.440 o
1 11 22 462.640 472.647 30.781 136.520 o
1 11 23 3401.010 3615.040 98.455 13.108 o
1 11 24 108.945 80.071 26.103 312.828 o
1 11 25 32.213 5.982 26.046 389.826 o
1 11 26 127.693 90.364 19.879 429.816 o
1 11 27 8637.110 7680.740 209.044 3.304 o
1 13 0 1146.580 1152.820 78.705 30.762 o
1 13 1 486.943 633.293 47.740 79.158 o
1 13 2 31647.600 31798.200 603.924 0.366 o
1 13 3 14006.000 14195.700 296.907 1.518 o
1 13 4 26952.100 27878.200 567.865 0.447 o
1 13 5 973.726 1041.240 53.681 51.841 o
1 13 6 162.710 206.854 27.205 246.532 o
1 13 7 28.421 73.328 28.663 309.761 o
1 13 8 3689.130 3728.210 82.507 14.286 o
1 13 9 12343.000 12334.000 208.422 2.307 o
1 13 10 35164.300 34704.100 587.446 0.338 o
1 13 11 2828.860 2975.310 64.204 21.062 o
1 13 12 13556.500 13500.700 208.233 2.084 o
1 13 13 143.672 190.553 22.198 329.278 o
1 13 14 373.996 472.311 35.890 125.315 o
1 13 15 99.657 145.412 27.912 272.609 o
1 13 16 2961.240 2958.150 68.946 19.635 o
1 13 17 1483.710 1482.870 59.601 37.036 o
1 13 18 6059.300 5934.280 121.235 6.985 o
1 13 19 616.901 637.502 35.131 102.005 o
1 13 20 2041.730 2089.750 63.025 28.152 o
1 13 21 541.754 502.865 34.148 115.336 o
1 13 22 250.701 231.158 24.523 241.485 o
1 13 23 1382.180 1378.140 51.325 44.230 o
1 13 24 404.192 358.155 24.854 182.781 o
1 13 25 505.663 388.104 44.808 90.558 o
1 15 0 2386.160 2255.930 146.700 9.924 o
1 15 1 15832.300 15854.300 357.683 1.142 o
1 15 2 6524.170 6615.480 175.088 4.729 o
1 15 3 11592.300 11757.500 270.569 1.952 o
1 15 4 697.400 836.242 45.064 72.708 o
1 15 5 723.322 766.859 38.937 84.078 o
1 15 6 259.511 315.791 33.447 160.048 o
1 15 7 3509.690 3550.100 107.874 11.915 o
1 15 8 163.231 213.463 30.173 213.938 o
1 15 9 11609.700 11782.800 235.228 2.220 o
1 15 10 4866.620 4932.090 107.052 9.258 o
1 15 11 5016.570 5240.540 109.793 8.760 o
1 15 12 17202.500 17995.600 325.765 1.140 o
1 15 13 108.080 147.829 25.190 311.001 o
1 15 14 2291.960 2355.820 76.450 21.993 o
1 15 15 1151.840 1278.940 54.007 46.462 o
1 15 16 6451.890 6553.960 128.490 6.239 o
1 15 17 561.271 584.360 38.207 99.258 o
1 15 18 7374.670 7834.630 232.953 3.141 o
1 15 19 748.343 772.519 41.525 78.093 o
1 15 20 690.977 733.651 47.310 70.903 o
1 15 21 1885.680 1765.850 58.852 32.211 o
1 15 22 879.745 777.091 48.509 62.913 o
1 17 0 141.374 282.549 44.850 116.248 o
1 17 1 15686.400 13907.100 385.867 1.093 o
1 17 2 204.700 229.465 39.836 136.532 o
1 17 3 620.765 639.442 47.751 74.089 o
1 17 4 3249.330 3033.650 100.733 13.669 o
1 17 5 892.992 957.045 66.555 41.902 o
1 17 6 880.994 879.780 57.212 51.357 o
1 17 7 1041.920 1042.630 66.087 40.041 o
1 17 8 1019.820 1061.750 84.555 28.877 o
1 17 9 2596.230 2721.270 86.575 17.927 o
1 17 10 437.065 453.443 41.243 102.566 o
1 17 11 5167.320 5496.540 193.592 4.831 o
1 17 12 1447.620 1563.190 62.301 35.480 o
1 17 13 4096.790 4123.400 140.309 8.189 o
1 17 14 3782.010 3867.570 89.763 13.120 o
1 17 15 160.997 115.125 24.539 302.482 o
1 17 16 347.568 307.567 26.304 190.682 o
1 17 17 1047.170 987.722 46.220 58.807 o
1 17 18 1238.340 1138.710 74.323 32.496 o
1 19 0 2825.160 2831.420 85.093 17.346 o
1 19 1 6959.920 7000.690 354.680 1.802 o
1 19 2 1368.730 1269.040 92.911 23.200 o
1 19 3 788.705 741.273 89.858 28.403 o
1 19 4 1032.910 1097.110 66.003 39.898 o
1 19 5 1379.360 1495.130 75.071 29.812 o
1 19 6 169.687 209.156 31.970 196.476 o
1 19 7 1146.640 1199.800 57.261 44.510 o
1 19 8 1678.210 1732.500 65.737 31.041 o
1 19 9 396.580 400.021 41.782 105.251 o
1 19 10 3888.840 3925.770 138.283 8.581 o
1 19 11 751.586 748.292 33.871 93.229 o
1 19 12 736.482 729.154 48.541 67.573 o
1 19 13 181.047 151.169 28.947 230.132 o
2 0 0 46842.800 49850.100 1212.860 0.121 o
2 0 2 7125.390 7845.620 152.988 4.853 o
2 0 4 8817.070 9009.850 211.932 3.096 o
2 0 6 8486.130 8238.780 194.145 3.521 o
2 0 8 1512.620 1544.740 58.389 37.086 o
2 0 10 20050.600 20254.600 490.220 0.672 o
2 0 12 40574.300 39857.500 973.075 0.179 o
2 0 14 12303.700 12912.500 496.812 0.868 o
2 0 16 24.428 43.922 16.402 838.929 o
2 0 18 18716.200 18787.800 417.105 0.848 o
2 0 20 20858.200 21528.800 526.474 0.598 o
2 0 22 18187.200 18265.200 409.823 0.884 o
2 0 24 11342.800 11547.200 296.458 1.801 o
2 0 26 10.986 198.410 58.590 79.245 o
2 0 28 1273.600 1451.370 143.450 11.777 o
2 0 30 5597.370 5430.140 163.103 5.732 o
2 0 32 3966.170 3636.320 148.850 7.912 o
2 2 0 10764.600 11014.600 167.673 3.064 o
2 2 1 16914.400 16941.100 242.003 1.463 o
2 2 2 40204.400 42947.100 654.235 0.260 o
2 2 3 32907.800 34119.200 469.795 0.422 o
2 2 4 239.172 249.911 11.835 397.921 o
2 2 5 183031.000 184137.000 4041.060 0.010 o
2 2 6 17062.200 17579.300 272.269 1.327 o
2 2 7 577.174 663.535 18.995 152.084 o
2 2 8 13529.400 13405.700 253.246 1.816 o
2 2 9 1968.440 1946.180 60.104 30.286 o
2 2 10 23251.900 23441.400 405.761 0.707 o
2 2 11 36743.300 36967.600 579.046 0.323 o
2 2 12 15632.900 15658.900 265.077 1.505 o
2 2 13 83177.800 82194.500 1240.540 0.070 o
2 2 14 1190.410 1213.790 41.333 57.687 o
2 2 15 11090.300 10564.200 427.411 1.149 o
2 2 16 721.011 710.228 27.176 111.472 o
2 2 17 18621.600 18699.700 272.781 1.210 o
2 2 18 2059.750 2187.600 47.297 33.306 o
2 2 19 4597.010 4643.410 73.190 12.302 o
2 2 20 25247.100 25782.600 468.778 0.572 o
2 2 21 136.680 206.441 33.311 192.207 o
2 2 22 10548.400 10672.300 186.070 2.937 o
2 2 23 2255.660 2448.020 71.045 23.384 o
2 2 24 692.451 756.131 63.416 48.942 o
2 2 25 1617.360 1896.530 79.766 25.294 o
2 2 26 1461.610 1682.090 64.116 33.831 o
2 2 27 2040.170 2212.060 75.336 23.808 o
2 2 28 778.454 1018.710 55.041 54.363 o
2 2 29 792.897 812.437 49.201 63.815 o
2 2 30 2184.960 2169.860 62.051 27.251 o
2 2 31 4568.620 4429.930 107.908 9.842 o
2 2 32 102.172 66.156 20.257 460.439 o
2 4 0 16611.400 17370.100 252.416 1.431 o
2 4 1 42913.000 42838.700 595.701 0.264 o
2 4 2 19.427 33.385 7.735 2476.160 o
2 4 3 3121.890 3119.910 56.353 20.890 o
2 4 4 3194.620 3239.670 56.071 20.351 o
2 4 5 64074.300 62363.300 917.128 0.121 o
2 4 6 34579.400 33738.600 479.573 0.402 o
2 4 7 128.952 158.299 17.801 444.763 o
2 4 8 1591.490 1648.080 50.118 40.247 o
2 4 9 31714.200 32339.900 625.688 0.351 o
2 4 10 5398.860 5351.770 118.143 7.885 o
2 4 11 71093.000 70680.200 1043.810 0.096 o
2 4 12 4462.030 4543.830 126.063 8.632 o
2 4 13 69276.500 67834.800 1116.960 0.095 o
2 4 14 3094.940 3114.310 121.498 11.346 o
2 4 15 882.737 869.222 24.289 99.498 o
2 4 16 2982.540 2921.010 47.356 23.717 o
2 4 17 12057.500 12041.600 159.344 2.781 o
2 4 18 4561.330 4535.640 74.506 12.371 o
2 4 19 30065.700 30611.700 439.771 0.496 o
2 4 20 3855.680 4148.910 85.123 13.183 o
2 4 21 11591.900 11390.800 179.562 2.744 o
2 4 22 8781.820 8872.460 144.705 4.219 o
2 4 23 2086.210 2172.580 57.512 29.464 o
2 4 24 681.062 727.472 46.630 72.485 o
2 4 25 993.927 1079.330 54.356 50.457 o
2 4 26 82.138 144.970 28.561 270.379 o
2 4 27 122.681 197.022 26.110 277.832 o
2 4 28 1538.160 1521.510 60.641 35.700 o
2 4 29 1891.870 1960.920 67.805 27.868 o
2 4 30 260.081 273.396 27.296 207.462 o
2 4 31 1618.080 1551.840 62.570 33.794 o
2 6 0 56829.400 57394.600 794.723 0.152 o
2 6 1 257.526 335.295 16.230 303.227 o
2 6 2 33345.200 33202.300 491.738 0.410 o
2 6 3 45293.100 45046.800 639.865 0.236 o
2 6 4 2266.710 2192.050 53.599 29.327 o
2 6 5 29736.500 29574.100 466.278 0.487 o
2 6 6 38.676 50.782 22.442 474.073 o
2 6 7 11.249 20.433 22.737 519.247 o
2 6 8 7502.800 7068.480 127.736 5.523 o
2 6 9 11509.000 11732.700 205.838 2.488 o
2 6 10 8033.300 8248.560 156.401 4.359 o
2 6 11 16477.500 16250.100 316.006 1.245 o
2 6 12 13691.100 13666.800 254.355 1.784 o
2 6 13 3519.630 3563.790 75.995 15.727 o
2 6 14 1711.030 1732.040 37.998 44.641 o
2 6 15 794.077 821.742 24.003 108.121 o
2 6 16 2006.070 2010.760 39.041 38.021 o
2 6 17 3264.580 3286.880 53.902 20.289 o
2 6 18 1442.470 1517.060 46.365 45.657 o
2 6 19 12888.700 12664.300 205.395 2.237 o
2 6 20 3276.280 3324.870 65.149 18.415 o
2 6 21 7637.660 7406.640 114.605 5.709 o
2 6 22 311.356 357.190 29.248 173.910 o
2 6 23 1556.440 1711.060 54.139 38.042 o
2 6 24 888.033 885.465 39.518 73.832 o
2 6 25 28.093 50.631 31.846 260.448 o
2 6 26 764.944 848.582 48.969 64.413 o
2 6 27 512.557 614.784 67.047 48.790 o
2 6 28 2221.900 2225.260 77.043 22.436 o
2 6 29 124.424 131.098 25.206 306.500 o
2 6 30 244.910 243.097 22.588 261.590 o
2 6 31 631.390 565.293 45.316 79.772 o
2 8 0 9265.230 8835.990 154.621 3.897 o
2 8 1 1043.980 1106.000 31.508 74.664 o
2 8 2 20853.700 20687.000 333.310 0.931 o
2 8 3 704.917 723.048 56.532 57.098 o
2 8 4 9173.200 9462.810 188.456 3.315 o
2 8 5 2400.870 2435.340 56.781 26.562 o
2 8 6 30.686 102.594 104.916 25.646 o
2 8 7 489.325 578.247 54.892 66.455 o
2 8 8 3662.480 3707.860 123.806 10.058 o
2 8 9 13734.500 13651.000 246.045 1.829 o
2 8 10 23561.500 23469.100 339.064 0.798 o
2 8 11 1847.700 1862.260 48.893 36.533 o
2 8 12 17183.100 16911.700 257.250 1.392 o
2 8 13 242.888 261.989 16.028 335.759 o
2 8 14 6971.170 6852.360 90.197 7.058 o
2 8 15 665.100 693.945 24.756 123.210 o
2 8 16 5317.230 5276.080 80.252 10.118 o
2 8 17 145.987 176.369 20.082 370.791 o
2 8 18 179.760 198.732 18.353 368.000 o
2 8 19 20.235 69.658 21.386 526.716 o
2 8 20 4559.980 4721.190 92.269 10.826 o
2 8 21 3960.090 4418.260 144.319 7.921 o
2 8 22 14469.500 14729.000 246.678 1.714 o
2 8 23 284.708 327.960 34.171 151.479 o
2 8 24 241.732 308.320 32.915 166.670 o
2 8 25 164.222 233.682 31.767 196.743 o
2 8 26 12455.500 12951.000 325.628 1.508 o
2 8 27 285.113 289.899 28.296 192.022 o
2 8 28 5722.970 5553.760 181.590 5.014 o
2 8 29 96.151 97.092 18.309 509.978 o
2 10 0 14592.200 14173.900 217.646 1.880 o
2 10 1 7123.420 7266.470 126.086 5.720 o
2 10 2 22840.000 23098.900 377.184 0.763 o
2 10 3 28700.100 28337.800 540.965 0.448 o
2 10 4 3119.880 3111.470 111.182 12.504 o
2 10 5 21796.200 21824.400 345.642 0.860 o
2 10 6 405.221 1585.660 807.304 0.437 o
2 10 7 1984.280 1972.310 49.797 34.133 o
2 10 8 12253.800 11875.200 220.562 2.253 o
2 10 9 7339.910 7212.960 109.344 6.089 o
2 10 10 19454.700 19112.200 299.988 1.089 o
2 10 11 1123.320 1185.960 43.448 57.546 o
2 10 12 1200.660 1283.550 42.001 55.994 o
2 10 13 11126.200 10791.700 181.342 2.867 o
2 10 14 3533.790 3648.410 64.308 17.105 o
2 10 15 3604.930 3631.040 63.006 17.072 o
2 10 16 5118.460 5076.920 82.229 10.429 o
2 10 17 2169.490 2167.560 50.731 31.174 o
2 10 18 1084.080 1086.550 40.836 62.611 o
2 10 19 3275.560 3059.250 130.773 10.212 o
2 10 20 5722.690 5757.730 105.343 8.045 o
2 10 21 3011.920 3120.370 73.212 18.385 o
2 10 22 15648.200 15862.600 262.223 1.509 o
2 10 23 2723.240 2843.280 72.994 19.996 o
2 10 24 513.765 540.307 34.350 115.457 o
2 10 25 70.696 50.571 25.413 359.565 o
2 10 26 3924.950 3691.560 94.096 12.556 o
2 10 27 5739.050 5257.590 138.155 6.715 o
2 10 28 6402.250 6107.580 259.207 2.998 o
2 12 0 3366.260 3414.290 84.193 15.220 o
2 12 1 6050.330 6150.140 123.291 6.830 o
2 12 2 3348.320 3572.270 86.232 14.798 o
2 12 3 42284.900 42546.700 756.425 0.223 o
2 12 4 586.955 774.037 90.490 29.068 o
2 12 5 48236.500 48234.500 855.888 0.174 o
2 12 6 2027.330 2149.670 65.069 27.343 o
2 12 7 19.744 32.828 27.064 362.369 o
2 12 8 485.290 503.042 31.349 130.204 o
2 12 9 5714.620 5787.600 114.603 7.603 o
2 12 10 988.162 1061.580 43.546 62.461 o
2 12 11 1519.410 1581.260 51.105 41.040 o
2 12 12 42.394 65.348 21.172 506.244 o
2 12 13 5136.010 5240.870 86.354 10.033 o
2 12 14 29.777 64.703 20.494 553.695 o
2 12 15 61.386 88.092 20.139 502.151 o
2 12 16 3809.640 3684.030 83.645 13.932 o
2 12 17 2909.360 2893.890 62.342 21.254 o
2 12 18 60.442 59.871 23.811 404.136 o
2 12 19 4992.310 4960.660 114.565 8.643 o
2 12 20 302.472 318.715 28.146 186.443 o
2 12 21 5766.000 5855.500 111.490 7.674 o
2 12 22 45.579 49.629 30.315 277.902 o
2 12 23 225.304 221.237 26.359 232.882 o
2 12 24 852.120 780.023 41.703 73.694 o
2 12 25 249.940 158.230 27.706 221.740 o
2 12 26 673.582 519.387 35.535 101.130 o
2 14 0 1162.390 1181.990 55.715 45.652 o
2 14 1 3874.620 3965.100 105.298 11.304 o
2 14 2 8712.390 8760.200 181.022 3.623 o
2 14 3 16342.200 16476.200 370.619 1.071 o
2 14 4 11558.000 11789.500 251.179 2.099 o
2 14 5 9273.260 9483.140 206.861 3.036 o
2 14 6 199.294 216.054 28.559 219.581 o
2 14 7 25.412 22.611 27.419 353.306 o
2 14 8 3675.670 3674.790 83.847 14.219 o
2 14 9 269.545 303.169 29.057 188.369 o
2 14 10 12716.800 13041.400 245.535 1.957 o
2 14 11 12113.200 12243.400 221.090 2.244 o
2 14 12 3282.060 3385.560 69.055 17.692 o
2 14 13 15638.100 15713.400 260.563 1.522 o
2 14 14 980.051 1127.160 39.402 66.762 o
2 14 15 43.344 82.205 22.947 434.678 o
2 14 16 347.153 345.800 29.149 169.280 o
2 14 17 5999.450 5901.760 118.481 7.157 o
2 14 18 727.658 766.628 49.754 65.440 o
2 14 19 4767.730 4948.340 114.375 8.888 o
2 14 20 2792.250 2862.390 73.909 19.512 o
2 14 21 370.319 314.584 26.214 185.773 o
2 14 22 2014.570 1990.890 74.553 24.742 o
2 14 23 116.848 58.633 21.461 415.299 o
2 16 0 996.759 1039.760 79.010 32.036 o
2 16 1 286.906 332.705 68.708 52.434 o
2 16 2 11414.000 10351.700 339.680 1.564 o
2 16 3 93.532 122.678 33.442 210.096 o
2 16 4 2889.580 2956.100 88.328 16.427 o
2 16 5 2269.360 2315.250 82.655 20.602 o
2 16 6 391.700 402.003 37.325 121.311 o
2 16 7 5376.660 5773.650 147.491 6.379 o
2 16 8 592.331 623.574 39.886 92.142 o
2 16 9 447.990 522.496 35.149 119.101 o
2 16 10 6818.550 6927.630 137.394 5.636 o
2 16 11 2321.450 2479.360 71.311 22.915 o
2 16 12 5025.430 5301.580 119.190 8.182 o
2 16 13 10074.100 10120.900 232.808 2.547 o
2 16 14 3626.520 3762.470 110.178 11.343 o
2 16 15 72.814 77.945 27.035 315.894 o
2 16 16 1160.790 1042.070 66.254 38.622 o
2 16 17 8927.550 8226.630 302.782 2.077 o
2 16 18 2188.530 1930.000 129.216 12.397 o
2 16 19 449.415 421.596 30.506 142.245 o
2 16 20 3005.830 2910.440 134.268 10.243 o
2 18 0 12445.300 13169.200 492.419 0.874 o
2 18 1 1433.560 1525.170 93.764 22.160 o
2 18 2 1457.760 1453.320 86.990 24.541 o
2 18 3 1683.300 1474.560 100.481 19.437 o
2 18 4 228.672 174.739 36.926 153.311 o
2 18 5 1902.780 1792.210 130.916 12.628 o
2 18 6 749.365 848.033 111.882 19.662 o
2 18 7 273.465 283.513 36.355 143.961 o
2 18 8 148.561 153.360 27.172 261.775 o
2 18 9 1005.020 840.049 74.999 35.189 o
2 18 10 398.224 336.632 27.344 171.639 o
2 18 11 475.543 478.870 39.919 103.248 o
2 18 12 4299.720 3994.390 195.201 5.311 o
2 18 13 458.447 337.847 34.757 128.152 o
2 18 14 3302.090 3482.440 143.227 8.897 o
2 18 15 27.011 36.924 27.820 338.372 o
2 18 16 74.318 58.152 25.230 358.527 o
2 20 0 5341.800 5820.520 228.491 3.798 o
2 20 1 693.506 822.393 98.319 24.738 o
2 20 2 562.627 664.435 52.318 67.529 o
2 20 3 438.688 553.524 46.350 85.977 o
2 20 4 4.077 32.807 23.339 495.605 o
2 20 5 4305.640 4459.150 411.693 1.535 o
2 20 6 590.904 685.083 73.976 40.597 o
2 20 7 402.149 392.395 61.111 60.692 o
2 20 8 112.369 54.678 32.163 228.193 o
3 1 0 14893.500 15854.200 220.558 1.756 o
3 1 1 7219.370 7700.820 114.422 5.871 o
3 1 2 60611.100 64029.500 931.709 0.124 o
3 1 3 74629.500 76186.700 1149.450 0.083 o
3 1 4 3298.990 3144.870 56.029 20.113 o
3 1 5 24671.200 25921.100 375.178 0.691 o
3 1 6 4623.540 4947.900 84.081 11.163 o
3 1 7 216.200 254.411 15.192 368.744 o
3 1 8 4322.100 4196.490 77.438 12.932 o
3 1 9 6969.640 7097.240 135.713 5.565 o
3 1 10 108.115 90.437 23.412 363.088 o
3 1 11 12124.200 12231.200 233.663 2.147 o
3 1 12 5349.800 5504.110 146.582 6.512 o
3 1 13 21211.500 21275.300 496.605 0.636 o
3 1 14 3809.060 4072.610 109.824 10.901 o
3 1 15 59289.900 58395.600 1137.690 0.109 o
3 1 16 40.839 85.278 15.541 770.948 o
3 1 17 3.035 25.781 13.557 1371.410 o
3 1 18 648.123 661.335 23.228 130.791 o
3 1 19 12189.900 12561.400 180.955 2.532 o
3 1 20 179.198 207.207 29.745 214.728 o
3 1 21 4880.110 5061.990 98.238 9.736 o
3 1 22 292.239 365.003 32.565 156.771 o
3 1 23 20637.300 20885.600 329.399 0.943 o
3 1 24 135.890 259.497 35.413 170.834 o
3 1 25 5462.560 5710.950 112.473 7.958 o
3 1 26 12.486 113.889 30.421 276.573 o
3 1 27 1481.210 1624.030 64.269 33.837 o
3 1 28 271.582 384.520 36.222 138.970 o
3 1 29 7199.430 7405.900 150.682 4.972 o
3 1 30 1512.870 1545.780 51.197 41.306 o
3 1 31 3257.170 3191.560 76.022 17.015 o
3 1 32 79.431 30.268 25.736 353.184 o
3 3 0 36691.500 37237.300 499.779 0.358 o
3 3 1 20981.800 21058.200 303.322 0.982 o
3 3 2 8234.730 8445.510 127.362 4.853 o
3 3 3 6372.930 6311.230 98.900 7.486 o
3 3 4 9171.820 9710.950 151.856 3.838 o
3 3 5 21417.200 20850.400 293.233 0.989 o
3 3 6 98744.800 95604.800 1388.920 0.053 o
3 3 7 11813.800 11699.100 181.711 2.659 o
3 3 8 7136.450 7047.980 146.004 5.203 o
3 3 9 8492.720 8363.500 156.590 4.181 o
3 3 10 28396.900 27912.000 437.222 0.541 o
3 3 11 5957.340 5785.250 119.659 7.183 o
3 3 12 93206.500 92250.500 1747.560 0.046 o
3 3 13 87.851 113.852 30.555 246.490 o
3 3 14 19240.800 19676.100 461.633 0.740 o
3 3 15 6992.750 7019.640 95.757 6.801 o
3 3 16 1444.300 1519.020 32.091 55.549 o
3 3 17 16985.600 16859.800 218.363 1.547 o
3 3 18 2863.020 3015.490 64.174 20.831 o
3 3 19 246.245 302.699 26.159 216.824 o
3 3 20 10265.500 10410.300 164.891 3.275 o
3 3 21 10722.700 10786.600 188.752 2.864 o
3 3 22 2708.920 2905.350 76.424 19.242 o
3 3 23 543.063 687.882 42.724 86.461 o
3 3 24 2858.580 3120.380 100.090 14.461 o
3 3 25 775.205 871.871 63.132 47.102 o
3 3 26 3646.380 3759.850 88.993 13.588 o
3 3 27 92.944 181.125 26.986 281.528 o
3 3 28 357.035 372.546 33.772 141.568 o
3 3 29 827.326 997.329 62.806 45.751 o
3 3 30 4265.070 4172.110 89.880 11.937 o
3 3 31 561.182 498.301 31.387 122.802 o
3 5 0 11803.100 11292.100 218.636 2.365 o
3 5 1 714.668 764.913 22.555 120.441 o
3 5 2 16115.500 16043.200 258.074 1.488 o
3 5 3 15573.800 15280.200 232.618 1.666 o
3 5 4 8057.730 8128.300 139.006 4.745 o
3 5 5 876.764 826.647 25.579 99.090 o
3 5 6 5249.140 5201.840 97.367 9.256 o
3 5 7 26552.700 26708.100 427.068 0.589 o
3 5 8 12633.300 12184.100 203.021 2.320 o
3 5 9 25073.700 23893.200 356.278 0.729 o
3 5 10 34050.200 33945.500 562.563 0.362 o
3 5 11 15486.600 14182.000 472.983 0.851 o
3 5 12 32862.400 32321.600 599.606 0.357 o
3 5 13 10371.300 10194.000 158.096 3.360 o
3 5 14 14651.900 14489.700 187.903 2.017 o
3 5 15 3065.270 3021.030 49.518 22.602 o
3 5 16 3307.860 3215.040 48.958 21.015 o
3 5 17 3394.470 3373.460 58.965 18.819 o
3 5 18 3052.620 3146.930 68.346 19.036 o
3 5 19 161.560 197.740 24.699 280.221 o
3 5 20 7274.230 7418.850 119.662 5.776 o
3 5 21 173.636 237.473 23.209 285.775 o
3 5 22 4529.150 4674.900 94.046 10.771 o
3 5 23 1142.790 1106.080 81.131 29.699 o
3 5 24 1747.930 1858.860 58.300 33.260 o
3 5 25 2329.290 2323.330 71.110 23.310 o
3 5 26 757.913 887.671 63.215 47.159 o
3 5 27 12.669 42.625 30.012 299.660 o
3 5 28 208.395 287.366 35.081 159.660 o
3 5 29 891.802 849.558 39.869 73.823 o
3 5 30 2398.070 2492.800 63.534 24.550 o
3 5 31 3503.850 3196.460 120.411 10.874 o
3 7 0 20648.900 19886.600 330.937 0.957 o
3 7 1 10120.700 10293.100 213.869 2.733 o
3 7 2 24277.000 25053.000 424.103 0.646 o
3 7 3 5075.950 5114.420 92.500 9.818 o
3 7 4 46952.100 45908.700 633.666 0.228 o
3 7 5 126.151 158.665 28.042 257.868 o
3 7 6 43.514 67.725 29.176 294.197 o
3 7 7 3267.800 3400.730 69.295 17.678 o
3 7 8 546.307 536.360 42.550 90.419 o
3 7 9 616.260 611.000 38.167 95.286 o
3 7 10 9343.850 9141.930 173.277 3.538 o
3 7 11 2840.520 2752.920 51.383 24.211 o
3 7 12 5338.990 5109.460 98.565 9.136 o
3 7 13 9405.750 9287.710 129.004 4.193 o
3 7 14 9604.910 9152.680 116.532 4.339 o
3 7 15 6962.020 6878.030 95.555 6.886 o
3 7 16 3130.040 3092.440 50.786 21.871 o
3 7 17 1313.560 1373.280 43.557 51.299 o
3 7 18 7158.810 7081.620 102.108 6.464 o
3 7 19 1307.480 1283.720 44.873 51.226 o
3 7 20 2617.210 2700.460 58.505 24.026 o
3 7 21 9637.000 9873.480 158.595 3.583 o
3 7 22 2423.680 2578.350 58.354 25.539 o
3 7 23 8946.780 9338.510 156.398 3.888 o
3 7 24 127.547 171.877 34.605 186.476 o
3 7 25 148.528 239.996 35.043 173.057 o
3 7 26 151.143 221.306 36.766 161.977 o
3 7 27 4201.820 4314.800 100.308 11.011 o
3 7 28 204.750 193.381 25.748 250.879 o
3 7 29 8015.380 7547.760 270.790 2.539 o
3 7 30 96.072 33.185 21.652 443.948 o
3 9 0 650.138 667.618 34.634 100.098 o
3 9 1 9530.580 9803.590 177.555 3.350 o
3 9 2 9104.880 8915.380 203.671 3.167 o
3 9 3 16081.100 16306.300 278.486 1.401 o
3 9 4 1734.910 1758.970 54.272 35.761 o
3 9 5 677.858 701.224 42.023 81.565 o
3 9 6 895.579 939.494 38.809 73.612 o
3 9 7 1238.670 1202.210 37.940 59.870 o
3 9 8 324.892 316.005 20.523 238.792 o
3 9 9 2514.940 2570.530 56.028 25.614 o
3 9 10 5260.580 5283.770 100.781 8.999 o
3 9 11 1570.130 1571.600 41.489 46.279 o
3 9 12 567.869 539.860 22.159 151.883 o
3 9 13 4470.600 4398.970 74.917 12.649 o
3 9 14 74.900 77.437 21.660 442.679 o
3 9 15 28596.300 28600.800 410.968 0.556 o
3 9 16 114.813 144.317 17.996 464.011 o
3 9 17 6922.910 6884.800 107.394 6.534 o
3 9 18 1638.520 1652.830 47.272 41.205 o
3 9 19 797.136 799.939 36.365 84.671 o
3 9 20 279.140 323.401 31.069 171.028 o
3 9 21 28076.900 28049.100 436.060 0.545 o
3 9 22 7258.690 7423.690 133.841 5.391 o
3 9 23 19375.900 19601.700 355.920 0.950 o
3 9 24 1023.140 1094.180 48.497 55.664 o
3 9 25 1375.230 1429.080 47.124 46.946 o
3 9 26 955.504 908.205 43.885 65.115 o
3 9 27 6563.930 6402.700 138.122 5.888 o
3 9 28 169.715 150.848 22.345 323.136 o
3 9 29 4176.090 3766.350 221.928 4.455 o
3 11 0 1699.700 1770.960 50.927 37.745 o
3 11 1 14293.100 14702.800 258.457 1.670 o
3 11 2 5364.440 5396.370 100.127 8.859 o
3 11 3 6728.800 6672.210 114.307 6.512 o
3 11 4 5399.050 5461.510 101.171 8.730 o
3 11 5 6394.500 6295.640 108.472 7.105 o
3 11 6 11576.200 11760.100 190.809 2.611 o
3 11 7 1628.540 1556.040 49.533 40.698 o
3 11 8 5687.480 5580.400 103.094 8.274 o
3 11 9 3062.660 3189.450 70.579 18.539 o
3 11 10 4044.880 4241.170 89.339 12.314 o
3 11 11 2457.860 2413.520 57.371 26.103 o
3 11 12 1163.480 1255.280 46.012 53.415 o
3 11 13 225.805 245.511 28.306 211.009 o
3 11 14 7443.850 7560.060 120.379 5.622 o
3 11 15 5997.620 5995.570 89.862 8.368 o
3 11 16 2142.300 2233.760 52.810 30.410 o
3 11 17 1606.590 1568.870 65.855 32.212 o
3 11 18 2809.030 2707.120 54.806 23.785 o
3 11 19 178.027 213.194 26.155 252.225 o
3 11 20 8690.680 8577.780 157.722 4.061 o
3 11 21 6820.980 7115.010 134.440 5.676 o
3 11 22 20356.800 20121.400 342.269 0.939 o
3 11 23 5613.950 5653.810 120.935 7.444 o
3 11 24 466.071 469.475 32.594 129.224 o
3 11 25 734.310 737.378 43.327 76.138 o
3 11 26 2642.130 2427.040 80.624 19.480 o
3 11 27 1272.950 1065.900 51.995 47.888 o
3 13 0 746.560 814.736 50.613 63.031 o
3 13 1 138.072 137.752 28.751 248.315 o
3 13 2 866.557 837.138 52.061 57.940 o
3 13 3 2742.920 2725.150 75.755 19.583 o
3 13 4 5393.830 5416.300 130.332 7.257 o
3 13 5 1453.700 1528.110 64.511 34.391 o
3 13 6 10686.600 11110.800 270.411 2.069 o
3 13 7 504.058 514.849 33.405 120.506 o
3 13 8 2428.870 2541.720 67.823 23.139 o
3 13 9 718.615 667.396 44.386 76.165 o
3 13 10 1982.720 1984.920 55.971 31.620 o
3 13 11 642.430 672.533 33.163 104.088 o
3 13 12 5352.110 5444.570 96.896 9.024 o
3 13 13 1641.430 1725.430 59.866 34.120 o
3 13 14 1232.830 1302.780 48.942 49.076 o
3 13 15 2393.760 2458.710 52.937 27.614 o
3 13 16 425.963 441.497 29.628 147.855 o
3 13 17 117.255 128.549 24.720 319.407 o
3 13 18 3591.730 3361.510 136.115 9.266 o
3 13 19 1542.570 1622.150 86.352 23.995 o
3 13 20 7530.790 7754.100 172.283 4.269 o
3 13 21 1292.120 1382.390 55.275 42.693 o
3 13 22 3285.880 3287.960 88.425 14.986 o
3 13 23 10.285 3.678 21.431 597.534 o
3 13 24 158.284 88.818 22.473 347.568 o
3 13 25 752.313 524.265 77.192 37.239 o
3 15 0 623.921 673.372 48.616 71.853 o
3 15 1 301.132 276.437 35.000 148.192 o
3 15 2 1350.000 1449.590 67.884 33.842 o
3 15 3 16320.600 16762.100 350.334 1.128 o
3 15 4 5746.080 6058.080 169.592 5.300 o
3 15 5 119.736 168.636 37.680 164.249 o
3 15 6 10520.200 10692.200 234.778 2.428 o
3 15 7 113.524 106.445 32.651 215.408 o
3 15 8 261.883 251.701 32.657 169.680 o
3 15 9 127.338 124.405 30.659 231.103 o
3 15 10 683.667 652.251 41.543 83.338 o
3 15 11 1171.850 1219.730 49.073 50.833 o
3 15 12 13489.000 13569.100 231.033 1.945 o
3 15 13 463.426 522.489 29.837 137.330 o
3 15 14 2502.930 2507.150 76.758 20.716 o
3 15 15 12210.800 12520.600 230.334 2.145 o
3 15 16 1850.250 1697.700 82.058 23.854 o
3 15 17 1162.250 1115.090 63.085 40.439 o
3 15 18 2053.820 1911.760 58.379 30.410 o
3 15 19 2417.560 2186.310 69.404 23.674 o
3 15 20 1478.330 1483.910 84.795 25.187 o
3 15 21 4868.880 4370.560 126.203 8.331 o
3 15 22 237.958 260.525 51.462 88.334 o
3 17 0 387.228 473.232 65.805 53.429 o
3 17 1 2140.840 2125.230 124.511 13.000 o
3 17 2 5086.810 4867.050 369.028 1.827 o
3 17 3 1596.230 1099.990 109.356 17.910 o
3 17 4 15.950 -10.174 48.287 121.192 o
3 17 5 1306.490 1190.210 87.758 25.584 o
3 17 6 282.669 229.823 42.332 117.767 o
3 17 7 610.536 658.635 55.893 60.796 o
3 17 8 246.233 245.836 35.275 156.028 o
3 17 9 1012.730 1007.980 52.967 52.142 o
3 17 10 28.428 52.870 25.270 394.932 o
3 17 11 2325.500 2467.300 81.243 20.438 o
3 17 12 1230.220 1188.010 105.379 19.826 o
3 17 13 4726.880 4681.110 146.212 7.179 o
3 17 14 367.322 342.944 22.765 205.862 o
3 17 15 4022.620 3755.470 264.110 3.397 o
3 17 16 4258.860 4290.070 274.830 3.119 o
3 17 17 251.282 239.229 32.451 173.928 o
3 17 18 1892.720 1846.210 82.989 23.026 o
3 19 0 834.601 779.558 61.162 48.873 o
3 19 1 3127.560 2609.480 93.744 15.390 o
3 19 2 498.254 462.145 42.033 96.339 o
3 19 3 2316.180 2133.790 98.345 17.215 o
3 19 4 167.261 155.655 32.988 193.914 o
3 19 5 65.782 108.491 30.492 255.937 o
3 19 6 1788.470 1936.150 102.366 18.014 o
3 19 7 2367.200 2583.990 109.097 14.617 o
3 19 8 326.233 384.358 37.265 128.446 o
3 19 9 184.483 236.933 30.409 203.612 o
3 19 10 1023.350 1008.070 68.669 38.547 o
3 19 11 234.380 242.302 22.943 262.017 o
3 19 12 4558.420 4139.450 234.794 3.969 o
4 0 0 265004.000 278686.000 7535.930 0.003 o
4 0 2 24787.900 26922.000 507.154 0.531 o
4 0 4 34762.300 37143.100 692.171 0.288 o
4 0 6 81098.500 79935.600 2241.560 0.038 o
4 0 8 1333.300 1322.250 70.405 33.151 o
4 0 10 418.694 465.388 48.906 82.688 o
4 0 12 525.912 490.580 78.005 38.820 o
4 0 14 4930.120 5127.180 260.815 3.244 o
4 0 16 9985.050 10263.000 192.525 3.009 o
4 0 18 4839.070 4684.300 99.167 9.966 o
4 0 20 15714.300 16754.400 381.799 1.055 o
4 0 22 32273.700 31740.200 698.084 0.313 o
4 0 24 19081.800 20006.400 452.376 0.756 o
4 0 26 4955.480 4992.810 173.173 5.731 o
4 0 28 8480.970 9764.270 314.501 1.950 o
4 0 30 15243.600 14647.400 397.992 1.057 o
4 2 0 33178.200 33907.700 522.808 0.390 o
4 2 1 3233.120 3113.930 52.193 21.091 o
4 2 2 7238.800 7766.480 125.805 5.531 o
4 2 3 67436.300 67109.400 992.184 0.106 o
4 2 4 174.928 215.249 17.703 376.680 o
4 2 5 9853.170 9730.550 160.038 3.525 o
4 2 6 13831.500 13695.600 211.963 2.018 o
4 2 7 21895.100 22405.600 381.683 0.788 o
4 2 8 552.834 547.051 34.100 112.800 o
4 2 9 1793.790 1719.330 44.680 40.067 o
4 2 10 2659.300 2710.380 133.723 10.786 o
4 2 11 5572.820 5844.820 195.725 4.586 o
4 2 12 1201.290 1216.250 126.658 14.788 o
4 2 13 25427.400 24101.100 587.255 0.464 o
4 2 14 1206.730 1243.720 63.984 38.584 o
4 2 15 1842.560 1889.350 38.534 41.202 o
4 2 16 9492.970 9691.950 128.288 4.102 o
4 2 17 830.576 827.233 30.641 92.759 o
4 2 18 12451.000 12355.200 177.737 2.532 o
4 2 19 58.801 45.943 28.903 296.959 o
4 2 20 1555.390 1683.780 52.238 39.274 o
4 2 21 462.594 528.228 34.822 118.721 o
4 2 22 2506.480 2749.520 76.296 20.326 o
4 2 23 812.552 952.149 70.117 39.987 o
4 2 24 6474.350 6806.100 129.204 6.125 o
4 2 25 4401.870 4517.980 101.930 10.452 o
4 2 26 2575.940 2850.230 72.698 20.633 o
4 2 27 142.938 180.943 26.971 261.253 o
4 2 28 3937.820 4028.020 127.442 9.293 o
4 2 29 1077.040 1064.460 45.745 57.697 o
4 2 30 2369.080 2436.370 61.440 25.452 o
4 2 31 1687.340 1516.920 48.693 40.660 o
4 4 0 823.446 817.084 24.121 105.835 o
4 4 1 3394.800 3350.090 60.042 18.704 o
4 4 2 15542.000 15750.800 221.722 1.697 o
4 4 3 1416.660 1458.920 36.136 53.978 o
4 4 4 3105.700 3087.610 66.926 19.194 o
4 4 5 1245.130 1274.670 36.605 59.997 o
4 4 6 1438.290 1513.140 41.029 49.452 o
4 4 7 14738.300 14897.400 253.926 1.649 o
4 4 8 3793.640 3513.990 76.045 15.064 o
4 4 9 7143.430 6871.710 124.717 5.859 o
4 4 10 3406.040 3267.810 85.582 15.113 o
4 4 11 49888.900 47324.300 1311.390 0.108 o
4 4 12 13901.800 14308.400 270.454 1.654 o
4 4 13 39002.400 38190.000 626.928 0.287 o
4 4 14 391.466 370.019 26.364 175.403 o
4 4 15 4387.750 4402.690 75.741 12.741 o
4 4 16 8270.340 8156.500 111.042 5.252 o
4 4 17 557.874 594.010 24.581 141.098 o
4 4 18 231.903 246.790 21.090 283.325 o
4 4 19 85.096 131.330 27.605 286.616 o
4 4 20 2783.230 2828.080 74.626 19.468 o
4 4 21 823.464 903.992 57.466 51.901 o
4 4 22 20.425 118.874 32.937 236.360 o
4 4 23 8610.400 8303.510 448.921 1.162 o
4 4 24 421.171 552.313 36.250 116.297 o
4 4 25 11500.000 11552.300 197.777 2.576 o
4 4 26 219.481 324.113 34.561 158.579 o
4 4 27 26.840 91.082 25.811 367.107 o
4 4 28 527.757 558.526 28.335 133.613 o
4 4 29 805.391 907.740 48.176 63.606 o
4 4 30 234.972 200.923 28.403 213.529 o
4 4 31 9694.310 9192.280 331.071 1.757 o
4 6 0 3434.540 3521.510 78.260 15.712 o
4 6 1 2127.370 2207.820 62.005 27.521 o
4 6 2 2417.780 2346.730 65.502 24.312 o
4 6 3 52987.800 52992.100 776.811 0.170 o
4 6 4 2195.750 2149.400 51.498 30.765 o
4 6 5 1105.010 1142.480 47.929 53.983 o
4 6 6 1910.300 1979.150 46.410 36.287 o
4 6 7 1031.840 1072.860 49.544 54.612 o
4 6 8 606.642 563.655 44.266 83.023 o
4 6 9 745.736 713.818 31.862 98.887 o
4 6 10 87.783 92.874 29.993 257.765 o
4 6 11 8912.390 9057.150 159.894 3.882 o
4 6 12 5914.550 5865.990 89.912 8.522 o
4 6 13 4234.470 4384.810 65.760 13.976 o
4 6 14 1071.820 1060.830 29.445 76.982 o
4 6 15 14165.000 14010.600 169.168 2.213 o
4 6 16 339.085 402.050 19.391 228.970 o
4 6 17 194.833 215.720 23.240 280.672 o
4 6 18 2764.790 2709.990 53.838 24.239 o
4 6 19 2711.590 2743.840 59.432 23.189 o
4 6 20 1245.050 1302.850 46.324 51.038 o
4 6 21 1322.260 1441.790 47.367 47.553 o
4 6 22 6341.510 6169.700 120.083 6.745 o
4 6 23 3056.910 3229.880 69.991 18.587 o
4 6 24 14162.300 14278.100 228.677 1.857 o
4 6 25 310.016 360.453 30.713 165.034 o
4 6 26 6302.640 6448.800 147.455 5.699 o
4 6 27 687.987 785.126 47.210 70.330 o
4 6 28 1118.150 1146.630 45.885 55.674 o
4 6 29 16.746 10.532 21.398 580.776 o
4 6 30 4944.500 4515.220 115.870 8.834 o
4 8 0 31183.900 30491.300 441.900 0.481 o
4 8 1 3763.970 3830.140 89.482 13.223 o
4 8 2 6885.480 6990.320 164.507 4.815 o
4 8 3 2944.930 2945.410 82.317 17.306 o
4 8 4 1272.800 1227.520 32.584 63.600 o
4 8 5 1015.720 1043.410 61.694 43.806 o
4 8 6 22.972 565.775 345.758 2.379 o
4 8 7 345.654 866.514 275.379 3.703 o
4 8 8 12201.600 12134.600 217.848 2.265 o
4 8 9 1840.830 1797.260 43.895 39.336 o
4 8 10 2483.490 2401.840 50.286 27.916 o
4 8 11 2969.320 2858.840 49.520 23.556 o
4 8 12 2468.080 2423.550 46.018 29.121 o
4 8 13 3177.920 3159.400 53.333 21.055 o
4 8 14 16807.600 16718.200 220.601 1.558 o
4 8 15 3055.410 3135.350 63.384 19.916 o
4 8 16 16307.400 16234.900 209.518 1.662 o
4 8 17 5.755 26.555 17.767 827.993 o
4 8 18 3938.000 3950.770 71.290 14.688 o
4 8 19 435.277 381.092 19.793 202.628 o
4 8 20 10738.400 10954.600 227.303 2.453 o
4 8 21 369.700 446.429 27.164 168.082 o
4 8 22 13298.100 13345.200 214.770 2.081 o
4 8 23 1205.240 1282.570 50.549 48.404 o
4 8 24 1924.310 2008.770 65.572 28.315 o
4 8 25 1599.260 1811.660 72.911 28.263 o
4 8 26 2152.170 2159.780 84.093 20.989 o
4 8 27 2.231 -8.172 22.823 544.612 o
4 8 28 895.160 794.989 47.801 63.211 o
4 8 29 482.702 454.855 33.425 125.193 o
4 10 0 21373.800 21262.500 353.475 0.867 o
4 10 1 466.251 553.982 34.792 117.407 o
4 10 2 12058.500 12061.400 202.914 2.409 o
4 10 3 1459.590 1549.910 43.853 46.800 o
4 10 4 2432.320 2520.410 57.520 25.888 o
4 10 5 1354.140 1293.480 47.511 48.171 o
4 10 6 5656.570 5806.200 97.605 8.461 o
4 10 7 423.381 458.213 25.839 164.952 o
4 10 8 5462.760 5374.330 96.227 8.975 o
4 10 9 43.260 50.902 22.524 465.641 o
4 10 10 9171.760 9267.970 147.273 3.980 o
4 10 11 1256.950 1243.480 44.737 52.753 o
4 10 12 152.218 179.950 25.268 280.455 o
4 10 13 5870.550 5889.750 96.955 8.232 o
4 10 14 12920.600 12723.000 186.722 2.364 o
4 10 15 9063.050 9098.520 135.352 4.244 o
4 10 16 14259.700 14007.300 187.505 2.095 o
4 10 17 2018.970 2037.970 55.551 31.252 o
4 10 18 4659.060 4199.890 137.061 7.918 o
4 10 19 158.020 189.844 26.945 254.288 o
4 10 20 10222.200 9993.720 184.872 3.083 o
4 10 21 7882.300 7975.910 134.266 4.959 o
4 10 22 18745.900 18834.100 306.586 1.109 o
4 10 23 9331.330 9420.820 177.730 3.440 o
4 10 24 2172.290 2263.610 62.610 26.851 o
4 10 25 69.170 65.593 24.697 371.985 o
4 10 26 83.794 59.849 24.880 359.142 o
4 10 27 65.064 19.358 24.127 409.447 o
4 12 0 229.630 264.229 26.922 219.919 o
4 12 1 2334.470 2310.780 67.454 24.322 o
4 12 2 5550.320 5548.410 130.453 7.090 o
4 12 3 1408.760 1412.010 53.413 42.185 o
4 12 4 365.223 403.343 31.450 149.841 o
4 12 5 283.406 302.828 30.745 174.158 o
4 12 6 5231.320 5087.000 113.782 8.393 o
4 12 7 7.149 41.198 29.073 321.617 o
4 12 8 143.000 128.039 27.215 268.354 o
4 12 9 334.173 360.882 30.934 159.982 o
4 12 10 2084.160 2053.140 60.403 28.905 o
4 12 11 250.814 314.047 30.505 180.712 o
4 12 12 147.099 156.904 26.904 265.169 o
4 12 13 3192.720 3182.460 68.072 18.506 o
4 12 14 264.290 315.269 27.937 196.473 o
4 12 15 4634.520 4687.930 83.325 11.415 o
4 12 16 504.453 581.498 30.501 127.274 o
4 12 17 778.180 759.378 38.936 81.773 o
4 12 18 413.184 388.199 23.761 184.204 o
4 12 19 512.942 572.409 46.952 81.012 o
4 12 20 291.169 297.894 30.956 171.873 o
4 12 21 6722.780 6854.680 142.385 5.550 o
4 12 22 2300.870 2384.320 76.886 21.781 o
4 12 23 6454.630 6391.150 157.988 5.301 o
4 12 24 971.318 960.134 50.209 56.406 o
4 12 25 458.754 369.797 30.750 143.221 o
4 14 0 2189.330 2145.720 83.093 21.131 o
4 14 1 537.902 629.917 42.632 88.310 o
4 14 2 5226.720 5211.470 127.907 7.582 o
4 14 3 474.569 487.598 42.414 95.919 o
4 14 4 617.669 634.717 40.469 89.183 o
4 14 5 2444.260 2429.600 79.418 20.484 o
4 14 6 1066.120 1065.390 58.391 45.725 o
4 14 7 9231.550 9140.520 201.251 3.154 o
4 14 8 437.857 435.863 38.851 110.739 o
4 14 9 882.024 872.235 39.836 73.815 o
4 14 10 251.412 287.944 28.880 195.174 o
4 14 11 11489.500 11512.000 204.686 2.517 o
4 14 12 75.197 101.965 26.396 319.998 o
4 14 13 5282.970 5277.510 100.496 8.994 o
4 14 14 3792.530 3951.100 77.109 14.404 o
4 14 15 2780.570 2971.050 67.808 20.557 o
4 14 16 4462.240 4411.830 83.573 11.928 o
4 14 17 13.218 5.350 23.196 507.706 o
4 14 18 16.090 23.800 27.062 368.287 o
4 14 19 862.313 873.893 41.114 72.558 o
4 14 20 4084.470 3992.320 92.364 12.177 o
4 14 21 1055.820 903.454 45.250 60.752 o
4 14 22 3224.460 2866.720 133.701 10.090 o
4 14 23 2305.680 2010.220 138.303 11.042 o
4 16 0 305.252 315.420 48.732 91.637 o
4 16 1 1942.190 1773.330 105.112 17.208 o
4 16 2 745.314 705.853 58.425 54.104 o
4 16 3 2477.920 2531.080 118.532 13.034 o
4 16 4 1183.460 1291.070 81.772 28.571 o
4 16 5 6557.240 6433.970 224.374 3.578 o
4 16 6 147.042 160.994 36.756 167.258 o
4 16 7 4049.350 3995.790 121.536 9.654 o
4 16 8 89.218 122.878 46.079 121.130 o
4 16 9 140.093 169.262 33.466 194.029 o
4 16 10 431.429 499.169 31.818 134.359 o
4 16 11 9288.900 9776.290 183.258 3.329 o
4 16 12 254.773 312.206 25.424 219.486 o
4 16 13 4781.700 4610.390 152.438 6.846 o
4 16 14 2172.020 2190.410 72.207 24.127 o
4 16 15 3622.630 3444.250 143.339 8.636 o
4 16 16 5780.380 5539.130 173.740 5.252 o
4 16 17 2868.910 2816.980 103.061 14.316 o
4 16 18 1256.500 1273.700 50.602 47.568 o
4 16 19 249.656 227.172 29.154 200.233 o
4 18 0 6810.700 6759.590 278.654 2.619 o
4 18 1 1898.080 1953.280 106.878 16.720 o
4 18 2 245.040 284.701 71.104 50.347 o
4 18 3 561.871 475.454 49.511 75.693 o
4 18 4 968.601 1053.040 72.114 36.476 o
4 18 5 18.860 17.289 32.390 261.638 o
4 18 6 1509.560 1544.930 101.207 19.657 o
4 18 7 110.107 128.375 37.881 167.338 o
4 18 8 1355.900 1689.900 73.057 30.244 o
4 18 9 91.971 105.873 21.630 412.133 o
4 18 10 122.290 114.617 25.997 298.781 o
4 18 11 1209.090 1173.050 58.494 42.877 o
4 18 12 871.070 829.975 54.316 55.232 o
4 18 13 59.405 12.865 51.462 103.843 o
4 18 14 615.172 614.225 46.250 77.594 o
4 18 15 1651.930 1744.380 249.267 4.264 o
4 20 0 1227.870 1372.250 57.882 41.770 o
4 20 1 222.838 223.205 26.327 233.662 o
4 20 2 48.473 61.368 46.637 124.302 o
4 20 3 207.397 253.153 25.554 241.744 o
4 20 4 88.590 82.155 18.384 529.746 o
4 20 5 1070.320 1087.130 90.058 26.015 o
4 20 6 1.805 22.515 41.813 161.476 o
5 1 0 13506.900 13725.800 210.036 2.065 o
5 1 1 27558.300 28985.000 432.397 0.549 o
5 1 2 678.342 693.796 22.467 127.837 o
5 1 3 39768.800 40589.100 560.881 0.299 o
5 1 4 2000.170 1951.640 51.311 33.466 o
5 1 5 27530.300 27971.000 459.452 0.533 o
5 1 6 24748.300 24733.500 417.792 0.648 o
5 1 7 6249.080 6601.270 135.064 6.114 o
5 1 8 1183.950 1227.560 48.257 51.255 o
5 1 9 3189.300 3244.000 128.440 10.431 o
5 1 10 28104.900 26972.100 518.878 0.480 o
5 1 11 3019.350 3070.160 166.864 7.522 o
5 1 12 1293.410 1338.550 104.139 19.783 o
5 1 13 291.275 326.528 38.163 130.770 o
5 1 14 171.164 199.817 39.255 145.160 o
5 1 15 201.792 252.121 22.013 284.755 o
5 1 16 39.106 53.032 12.323 1128.780 o
5 1 17 868.756 913.451 33.995 82.736 o
5 1 18 117.156 158.372 21.024 381.538 o
5 1 19 2041.560 2176.120 53.730 31.160 o
5 1 20 4659.130 4841.260 78.797 11.583 o
5 1 21 3731.280 3849.690 74.089 15.027 o
5 1 22 38.072 136.776 32.446 234.541 o
5 1 23 24476.000 25944.600 422.091 0.637 o
5 1 24 1270.910 1640.750 79.484 28.042 o
5 1 25 20929.900 21075.500 331.259 0.927 o
5 1 26 74.840 244.971 38.840 157.194 o
5 1 27 1309.040 1558.420 60.156 38.189 o
5 1 28 6.993 94.541 27.913 330.999 o
5 1 29 3502.940 3422.550 74.961 16.108 o
5 1 30 286.440 304.706 25.664 210.026 o
5 1 31 3674.170 3521.550 85.314 14.220 o
5 3 0 10763.900 10957.100 167.234 3.075 o
5 3 1 5410.450 5542.650 96.186 8.942 o
5 3 2 374.089 415.927 20.143 211.803 o
5 3 3 8305.460 8462.680 161.889 4.123 o
5 3 4 511.068 616.832 27.252 136.037 o
5 3 5 6025.570 6104.420 125.755 6.764 o
5 3 6 1657.720 1725.850 49.108 39.471 o
5 3 7 2947.490 2955.200 74.332 18.699 o
5 3 8 20.486 24.919 26.749 372.706 o
5 3 9 954.452 1000.260 72.121 36.848 o
5 3 10 22546.300 21462.600 514.146 0.591 o
5 3 11 12750.900 12659.900 476.101 0.918 o
5 3 12 13322.500 13646.200 466.532 0.921 o
5 3 13 6622.090 6511.870 140.230 5.758 o
5 3 14 278.336 333.818 25.412 210.356 o
5 3 15 3929.810 3977.860 69.097 14.910 o
5 3 16 75.517 105.924 17.416 568.260 o
5 3 17 207.147 240.039 19.599 316.849 o
5 3 18 122.309 101.699 31.004 231.986 o
5 3 19 995.015 1060.560 42.146 63.963 o
5 3 20 8204.500 8442.870 139.500 4.612 o
5 3 21 80.525 157.060 26.360 303.074 o
5 3 22 229.716 284.916 29.564 194.938 o
5 3 23 4217.010 4569.700 100.800 10.764 o
5 3 24 16939.800 17106.000 285.281 1.304 o
5 3 25 3847.940 4073.660 83.340 13.463 o
5 3 26 2530.090 2724.100 69.250 21.877 o
5 3 27 730.611 862.016 43.560 73.586 o
5 3 28 16.970 30.965 21.783 544.594 o
5 3 29 326.249 394.892 27.250 180.058 o
5 3 30 471.781 500.207 32.755 126.515 o
5 3 31 139.704 123.834 22.320 351.236 o
5 5 0 3965.900 4056.310 88.643 12.699 o
5 5 1 4283.620 4278.420 92.448 11.589 o
5 5 2 1970.410 2049.320 53.969 32.233 o
5 5 3 29.236 47.347 20.589 565.053 o
5 5 4 495.584 501.616 22.185 166.083 o
5 5 5 12656.200 12699.600 201.009 2.297 o
5 5 6 547.883 568.002 40.550 94.464 o
5 5 7 685.817 664.769 32.473 103.068 o
5 5 8 2786.920 2788.150 79.091 18.653 o
5 5 9 93.369 151.169 379.530 1.979 o
5 5 10 1449.610 1472.670 74.163 29.833 o
5 5 11 71.295 518.355 432.999 1.519 o
5 5 12 29309.700 29447.500 407.763 0.541 o
5 5 13 148.756 157.966 19.480 387.984 o
5 5 14 22904.200 22524.700 305.762 0.884 o
5 5 15 1916.420 1932.060 40.302 39.129 o
5 5 16 1272.280 1327.050 40.121 55.535 o
5 5 17 2516.860 2550.580 65.556 23.244 o
5 5 18 110.913 126.212 18.405 468.328 o
5 5 19 2126.030 2301.490 58.459 28.376 o
5 5 20 246.144 301.154 27.271 207.688 o
5 5 21 51.637 96.561 26.175 340.102 o
5 5 22 1327.920 1372.100 61.108 38.417 o
5 5 23 358.796 464.539 32.137 143.446 o
5 5 24 1758.030 1911.760 57.514 33.281 o
5 5 25 2896.860 3143.610 74.320 18.549 o
5 5 26 2165.690 2314.750 70.302 24.395 o
5 5 27 314.794 353.326 25.862 195.873 o
5 5 28 1280.430 1286.080 49.146 48.224 o
5 5 29 506.376 525.772 41.938 94.358 o
5 5 30 474.139 423.260 32.293 131.953 o
5 7 0 7188.460 7480.160 119.184 5.821 o
5 7 1 7927.940 7967.210 127.075 5.107 o
5 7 2 9374.390 9345.740 163.004 3.660 o
5 7 3 14760.300 14327.100 220.777 1.839 o
5 7 4 481.549 440.114 45.894 87.726 o
5 7 5 149.774 184.869 20.608 355.004 o
5 7 6 233.807 268.028 37.596 142.985 o
5 7 7 124.164 121.543 27.389 274.975 o
5 7 8 62.969 60.308 28.869 292.186 o
5 7 9 10299.500 10370.500 151.604 3.437 o
5 7 10 1005.050 999.252 34.724 74.117 o
5 7 11 869.147 918.978 34.843 81.219 o
5 7 12 304.013 362.767 20.775 235.911 o
5 7 13 2113.540 2058.590 45.322 34.140 o
5 7 14 13904.500 13727.700 194.912 2.111 o
5 7 15 21543.500 22500.900 407.235 0.753 o
5 7 16 80.826 103.075 20.615 453.061 o
5 7 17 8524.590 8670.670 125.715 4.713 o
5 7 18 5807.030 5691.900 83.322 9.050 o
5 7 19 97.168 121.501 19.448 457.790 o
5 7 20 941.623 1055.900 41.021 67.029 o
5 7 21 1398.120 1524.310 47.636 45.438 o
5 7 22 249.313 293.218 25.836 220.098 o
5 7 23 3131.110 3110.700 65.909 19.228 o
5 7 24 1475.610 1594.680 53.378 40.147 o
5 7 25 5633.080 5811.590 130.859 6.921 o
5 7 26 940.538 985.142 52.308 54.477 o
5 7 27 3020.690 2945.920 76.683 18.046 o
5 7 28 7592.950 7267.220 176.564 4.231 o
5 7 29 636.682 603.533 34.301 103.957 o
5 9 0 10182.400 10343.700 190.462 2.988 o
5 9 1 15590.100 15509.300 247.173 1.591 o
5 9 2 3524.430 3568.220 69.595 16.557 o
5 9 3 34051.200 33499.500 510.472 0.391 o
5 9 4 744.703 717.843 64.460 47.359 o
5 9 5 811.812 849.163 38.293 79.517 o
5 9 6 281.509 275.416 21.480 252.739 o
5 9 7 14652.600 14223.500 220.918 1.854 o
5 9 8 1373.970 1370.770 39.451 53.349 o
5 9 9 2504.230 2624.900 54.173 25.988 o
5 9 10 981.809 948.647 39.130 69.953 o
5 9 11 6630.160 6516.040 108.397 6.844 o
5 9 12 7211.140 7132.030 128.111 5.650 o
5 9 13 6193.780 6303.000 110.342 7.186 o
5 9 14 1333.950 1399.610 47.978 47.254 o
5 9 15 19190.700 19757.800 277.431 1.144 o
5 9 16 75.205 74.256 20.905 467.423 o
5 9 17 9128.070 9164.610 135.447 4.208 o
5 9 18 9607.830 9465.740 158.671 3.645 o
5 9 19 87.534 68.016 21.198 447.808 o
5 9 20 27.829 42.755 28.122 329.514 o
5 9 21 1360.840 1333.440 53.499 43.332 o
5 9 22 1724.580 1624.530 49.882 38.860 o
5 9 23 2842.100 2976.700 74.631 18.980 o
5 9 24 43.634 54.042 25.536 375.222 o
5 9 25 1109.410 1154.220 52.201 49.762 o
5 9 26 949.366 925.793 48.428 59.368 o
5 9 27 1665.930 1617.290 51.373 38.816 o
5 9 28 655.474 450.057 75.584 39.777 o
5 11 0 13675.600 13490.100 248.687 1.826 o
5 11 1 11443.800 11180.200 197.785 2.614 o
5 11 2 15108.100 15097.700 250.839 1.627 o
5 11 3 17188.100 16677.500 305.137 1.236 o
5 11 4 287.562 337.407 30.731 170.534 o
5 11 5 179.913 193.688 28.422 229.703 o
5 11 6 7126.390 6886.760 163.662 4.766 o
5 11 7 16804.200 16251.700 508.751 0.730 o
5 11 8 3181.210 3230.420 83.725 16.003 o
5 11 9 843.386 830.124 50.573 60.440 o
5 11 10 164.291 173.363 32.336 198.386 o
5 11 11 339.876 350.891 31.255 158.109 o
5 11 12 8739.300 8585.790 151.645 4.155 o
5 11 13 475.783 490.300 31.084 132.892 o
5 11 14 1841.220 1863.310 55.685 33.545 o
5 11 15 4270.300 4389.080 85.400 12.134 o
5 11 16 1666.190 1629.990 56.131 36.223 o
5 11 17 12861.100 13118.300 212.436 2.162 o
5 11 18 1915.610 1863.030 65.830 28.779 o
5 11 19 433.710 447.245 29.341 147.746 o
5 11 20 175.118 181.400 27.414 244.230 o
5 11 21 3420.350 3503.570 78.864 15.692 o
5 11 22 2331.080 2447.110 67.206 24.045 o
5 11 23 3675.980 3503.470 86.366 14.109 o
5 11 24 277.527 283.274 33.559 159.118 o
5 11 25 2082.450 1989.450 92.423 19.439 o
5 11 26 237.623 173.938 23.798 264.586 o
5 13 0 4752.680 4638.150 124.971 8.390 o
5 13 1 2236.240 2318.480 73.854 23.025 o
5 13 2 10944.700 11297.300 242.722 2.264 o
5 13 3 4166.100 4361.750 112.219 10.047 o
5 13 4 1850.330 1832.670 79.314 24.432 o
5 13 5 1865.510 1867.690 79.767 24.123 o
5 13 6 146.794 159.612 33.818 190.574 o
5 13 7 699.039 776.191 52.981 61.401 o
5 13 8 10371.900 10121.500 204.944 2.806 o
5 13 9 387.604 377.675 31.984 145.998 o
5 13 10 1932.950 1903.970 69.645 27.118 o
5 13 11 204.068 207.954 35.059 166.488 o
5 13 12 1989.940 2030.600 63.628 28.499 o
5 13 13 56.399 112.166 27.381 309.090 o
5 13 14 2092.400 2084.440 63.992 27.497 o
5 13 15 6017.310 6231.370 104.390 7.607 o
5 13 16 2662.650 2703.560 64.445 22.407 o
5 13 17 199.930 229.740 23.274 274.926 o
5 13 18 274.322 306.588 28.879 188.314 o
5 13 19 498.778 505.085 38.887 103.911 o
5 13 20 181.088 203.122 25.493 260.839 o
5 13 21 32.216 36.102 19.866 604.967 o
5 13 22 1241.690 1081.980 54.950 45.829 o
5 13 23 595.090 521.394 38.140 99.291 o
5 13 24 511.405 331.284 45.029 91.124 o
5 15 0 156.813 189.981 38.391 152.785 o
5 15 1 6451.630 6566.240 164.944 5.055 o
5 15 2 250.701 245.325 46.038 105.282 o
5 15 3 5494.540 5707.890 182.819 5.029 o
5 15 4 152.359 159.944 47.140 110.416 o
5 15 5 256.662 228.681 45.212 108.448 o
5 15 6 10050.700 9931.390 256.954 2.317 o
5 15 7 537.076 583.422 46.037 81.763 o
5 15 8 3917.190 4115.490 100.508 11.577 o
5 15 9 17.178 49.636 31.507 270.078 o
5 15 10 9132.940 9118.520 175.173 3.565 o
5 15 11 1111.710 1258.440 48.572 52.068 o
5 15 12 12225.800 12103.200 202.370 2.387 o
5 15 13 189.331 206.262 21.292 312.402 o
5 15 14 238.640 228.006 24.279 248.698 o
5 15 15 3193.920 2927.900 67.428 19.076 o
5 15 16 1024.070 939.621 46.881 59.201 o
5 15 17 1908.700 1421.440 49.291 38.172 o
5 15 18 11.309 -17.025 20.767 636.541 o
5 15 19 13.210 -3.597 22.803 528.567 o
5 15 20 21.063 -35.380 48.245 120.996 o
5 15 21 3432.900 3242.080 199.414 5.558 o
5 17 0 3029.950 3107.770 135.123 10.032 o
5 17 1 2987.800 3197.960 157.954 8.120 o
5 17 2 2454.430 2358.370 130.209 11.645 o
5 17 3 1216.630 1115.890 76.680 31.467 o
5 17 4 1614.100 1595.950 79.676 26.140 o
5 17 5 892.583 935.418 56.508 51.391 o
5 17 6 3951.480 4039.230 118.428 9.992 o
5 17 7 1630.000 1601.670 66.551 31.563 o
5 17 8 77.254 77.101 28.030 295.903 o
5 17 9 661.992 686.790 40.089 86.541 o
5 17 10 538.373 622.392 40.635 93.277 o
5 17 11 624.911 699.812 37.970 92.764 o
5 17 12 4443.460 4369.510 197.766 5.106 o
5 17 13 310.641 308.006 34.730 146.417 o
5 17 14 237.590 233.566 31.514 183.672 o
5 17 15 197.306 160.818 54.678 83.333 o
5 17 16 3043.470 3127.420 228.454 4.571 o
5 19 0 2014.740 2131.440 88.502 20.413 o
5 19 1 1270.390 1173.900 85.885 26.580 o
5 19 2 542.359 528.578 35.489 110.119 o
5 19 3 1649.140 1689.370 70.038 29.539 o
5 19 4 236.002 259.446 28.945 201.374 o
5 19 5 1064.290 1076.200 45.624 57.989 o
5 19 6 115.321 110.769 24.365 332.257 o
5 19 7 27.306 32.807 18.548 694.352 o
5 19 8 309.573 334.501 48.245 92.348 o
5 19 9 466.573 443.857 64.327 54.246 o
5 19 10 515.761 501.596 25.844 147.913 o
6 0 0 18381.700 19198.200 416.995 0.851 o
6 0 2 111847.000 112780.000 2539.060 0.026 o
6 0 4 181872.000 188319.000 5196.410 0.007 o
6 0 6 7752.640 7693.930 238.830 2.999 o
6 0 8 42750.200 42850.000 1044.930 0.157 o
6 0 10 5993.950 6392.180 310.645 2.314 o
6 0 12 25216.500 25654.800 780.258 0.322 o
6 0 14 3855.800 4040.120 116.677 10.254 o
6 0 16 8873.010 8896.800 179.204 3.595 o
6 0 18 29941.400 30689.700 742.177 0.307 o
6 0 20 2492.850 2639.170 79.478 19.887 o
6 0 22 14958.000 15361.900 385.923 1.093 o
6 0 24 20729.600 20962.100 467.140 0.690 o
6 0 26 10931.200 11189.800 283.115 1.944 o
6 0 28 736.778 791.580 55.749 56.697 o
6 0 30 629.986 561.150 42.426 86.016 o
6 2 0 9005.090 9261.030 177.440 3.544 o
6 2 1 3763.420 3859.370 87.749 13.385 o
6 2 2 21585.900 22578.300 434.215 0.709 o
6 2 3 1099.080 1144.630 45.487 56.527 o
6 2 4 12018.800 12342.500 248.604 2.042 o
6 2 5 27946.900 28835.400 546.545 0.449 o
6 2 6 16640.800 16513.200 318.246 1.223 o
6 2 7 3209.710 3367.270 143.760 8.982 o
6 2 8 1693.570 1854.010 101.387 18.623 o
6 2 9 12419.300 11924.200 249.372 2.017 o
6 2 10 94.360 -84.080 208.018 6.577 o
6 2 11 6901.280 6936.790 279.603 2.587 o
6 2 13 4027.520 3987.150 79.629 13.559 o
6 2 14 154.310 215.905 22.488 311.185 o
6 2 15 4167.340 4333.250 69.703 13.833 o
6 2 16 2291.580 2370.150 49.749 29.648 o
6 2 17 1007.290 1059.550 54.170 50.576 o
6 2 18 1698.850 1748.140 65.882 30.758 o
6 2 19 6469.490 6626.830 109.162 6.895 o
6 2 20 933.589 1096.370 54.606 51.142 o
6 2 21 3063.180 3214.940 72.141 18.229 o
6 2 22 2106.900 2249.280 77.949 22.649 o
6 2 23 589.399 775.628 60.919 53.352 o
6 2 24 7628.390 7866.510 143.649 4.871 o
6 2 25 3603.260 3814.450 78.785 14.833 o
6 2 26 284.475 370.783 27.692 187.905 o
6 2 27 454.355 511.115 39.372 105.235 o
6 2 28 324.094 385.484 24.673 198.234 o
6 2 29 497.009 481.186 23.357 162.500 o
6 2 30 64.453 27.237 16.824 707.703 o
6 4 0 2519.040 2504.230 89.652 17.882 o
6 4 1 26163.800 26693.000 470.633 0.550 o
6 4 2 25185.700 25969.000 449.539 0.593 o
6 4 3 3724.910 3763.170 74.286 15.132 o
6 4 4 5738.970 5791.100 104.769 8.042 o
6 4 5 16765.900 16797.100 277.159 1.351 o
6 4 6 13579.400 13158.900 226.092 1.988 o
6 4 7 1983.550 2002.720 68.625 26.861 o
6 4 8 10788.100 10524.100 202.305 2.730 o
6 4 9 2739.510 2751.610 138.410 10.188 o
6 4 10 3831.740 3929.410 110.322 10.923 o
6 4 11 18518.500 19300.800 363.494 0.966 o
6 4 12 726.661 747.993 47.362 69.444 o
6 4 13 30644.200 30295.200 468.831 0.470 o
6 4 14 12792.000 12682.800 171.832 2.497 o
6 4 15 1892.810 1958.370 46.929 36.373 o
6 4 16 2641.730 2603.690 60.599 23.659 o
6 4 17 312.311 360.857 29.939 169.211 o
6 4 18 7035.140 7197.400 104.233 6.445 o
6 4 19 552.465 604.132 29.599 124.418 o
6 4 20 31.203 90.125 29.272 293.022 o
6 4 21 420.048 438.214 36.609 119.946 o
6 4 22 374.934 410.112 26.638 173.219 o
6 4 23 440.002 498.590 32.621 130.301 o
6 4 24 46.799 113.144 29.449 278.004 o
6 4 25 2625.710 2791.950 64.150 22.438 o
6 4 26 570.697 687.812 38.232 95.542 o
6 4 27 802.299 863.984 42.549 72.639 o
6 4 28 1647.700 1607.710 45.983 42.120 o
6 4 29 1083.050 1068.310 52.849 50.401 o
6 4 30 948.448 881.964 38.856 72.663 o
6 6 0 1222.770 1261.770 49.210 49.397 o
6 6 1 27463.200 26947.200 472.086 0.529 o
6 6 2 6229.390 6509.240 128.886 6.377 o
6 6 3 1764.970 1818.250 52.560 35.958 o
6 6 4 10679.700 10756.700 176.940 3.005 o
6 6 5 1691.430 1708.650 66.544 30.675 o
6 6 6 6368.910 6362.330 119.678 6.674 o
6 6 7 3258.920 3238.610 106.716 12.710 o
6 6 8 554.894 618.028 67.159 48.022 o
6 6 9 1108.250 1097.560 37.001 66.063 o
6 6 10 16627.200 16614.800 262.511 1.418 o
6 6 11 639.354 652.168 25.313 126.345 o
6 6 12 821.050 895.957 32.401 88.218 o
6 6 13 26942.800 27212.200 365.597 0.641 o
6 6 14 3822.700 3822.660 71.722 15.100 o
6 6 15 228.924 263.134 24.652 242.136 o
6 6 16 9436.390 9722.530 134.775 4.018 o
6 6 17 1293.520 1438.430 43.972 50.724 o
6 6 18 422.374 415.860 22.868 184.447 o
6 6 19 148.347 160.678 18.195 414.388 o
6 6 20 1793.440 1871.130 58.636 32.649 o
6 6 21 2766.950 2765.380 62.814 22.117 o
6 6 22 115.501 134.014 24.035 331.202 o
6 6 23 1676.730 1780.100 55.268 35.767 o
6 6 24 1879.900 1953.410 54.730 33.178 o
6 6 25 376.319 366.117 28.070 168.790 o
6 6 26 303.981 382.711 35.631 138.275 o
6 6 27 9192.360 8723.100 183.816 3.465 o
6 6 28 133.475 165.458 24.437 305.321 o
6 6 29 4205.190 3940.920 152.992 7.388 o
6 8 0 12281.300 12335.100 222.686 2.205 o
6 8 1 119.096 1035.670 704.381 0.574 o
6 8 2 31445.700 31551.600 446.786 0.468 o
6 8 3 562.656 609.416 29.967 122.032 o
6 8 4 2419.520 2365.150 79.089 20.785 o
6 8 5 185.831 206.084 21.108 317.126 o
6 8 6 7383.180 7370.540 122.846 5.640 o
6 8 7 30.086 16.710 16.735 841.982 o
6 8 8 3272.890 3294.710 58.016 19.596 o
6 8 9 59.558 59.517 18.411 598.754 o
6 8 10 9597.210 9440.770 144.812 3.859 o
6 8 11 2715.600 2735.250 55.809 24.005 o
6 8 12 2996.660 2987.930 61.646 20.790 o
6 8 13 2980.030 3181.150 70.212 18.915 o
6 8 14 409.695 453.481 27.118 161.224 o
6 8 15 101.192 124.464 21.343 402.325 o
6 8 16 16089.000 16124.800 209.050 1.688 o
6 8 17 1501.970 1546.300 43.428 46.398 o
6 8 18 444.458 431.398 25.430 165.691 o
6 8 19 511.854 457.389 23.884 159.766 o
6 8 20 111.202 105.339 23.685 349.977 o
6 8 21 79.649 83.868 25.857 333.215 o
6 8 22 300.896 304.810 26.640 199.013 o
6 8 23 122.900 109.296 28.933 256.399 o
6 8 24 549.596 687.384 38.833 95.292 o
6 8 25 596.142 644.147 39.239 92.913 o
6 8 26 1190.600 1241.130 47.765 51.433 o
6 8 27 2229.740 2105.530 63.758 26.624 o
6 8 28 2129.690 1769.220 137.270 11.497 o
6 10 0 20324.300 20141.500 365.047 0.892 o
6 10 1 23555.000 23429.500 448.392 0.643 o
6 10 2 26386.200 27008.200 515.136 0.503 o
6 10 3 11565.700 11468.500 203.623 2.519 o
6 10 4 10126.000 9964.180 189.092 3.053 o
6 10 5 4873.280 4886.860 118.005 8.588 o
6 10 6 3999.290 3972.830 124.818 9.462 o
6 10 7 5575.650 5553.000 120.885 7.517 o
6 10 8 8059.540 8173.850 193.750 3.637 o
6 10 9 1125.530 1079.090 51.679 50.626 o
6 10 10 1492.570 1457.980 57.430 38.339 o
6 10 11 219.079 182.427 31.572 192.106 o
6 10 12 168.207 164.397 29.763 223.316 o
6 10 13 10934.300 11101.900 189.674 2.787 o
6 10 14 1664.870 1687.710 56.923 35.535 o
6 10 15 736.318 807.684 49.558 64.917 o
6 10 16 8778.390 8942.610 173.367 3.709 o
6 10 17 452.312 458.531 26.317 158.074 o
6 10 18 179.255 161.367 26.581 256.158 o
6 10 19 50.794 38.145 20.079 558.924 o
6 10 20 1345.990 1383.300 53.344 43.298 o
6 10 21 615.927 622.588 30.247 115.852 o
6 10 22 462.350 487.820 35.092 119.562 o
6 10 23 627.423 689.601 58.104 57.020 o
6 10 24 258.865 264.566 29.621 190.438 o
6 10 25 1559.350 1458.040 61.483 35.349 o
6 10 26 1293.590 1108.730 64.994 37.714 o
6 12 0 29.455 39.943 30.258 287.975 o
6 12 1 11556.700 11600.700 219.203 2.373 o
6 12 2 1437.410 1479.630 66.181 33.864 o
6 12 3 6233.080 6775.240 173.681 4.845 o
6 12 4 133.076 79.207 37.505 170.420 o
6 12 5 3832.570 3944.610 115.028 10.486 o
6 12 6 40.026 27.992 36.809 198.559 o
6 12 7 427.218 414.541 42.912 99.360 o
6 12 8 1087.610 1027.630 54.552 49.092 o
6 12 9 1102.320 1059.610 70.194 36.468 o
6 12 10 18.229 16.879 29.614 311.065 o
6 12 11 660.091 617.356 43.004 82.177 o
6 12 12 153.944 167.517 36.719 165.944 o
6 12 13 3046.540 3072.310 73.483 18.302 o
6 12 14 15.972 24.030 26.481 383.694 o
6 12 15 1170.890 1285.390 49.795 49.618 o
6 12 16 1220.420 1255.770 45.000 53.147 o
6 12 17 2399.310 2407.260 60.790 25.539 o
6 12 18 4814.830 4739.180 94.753 10.268 o
6 12 19 1681.850 1659.600 69.239 29.756 o
6 12 20 368.644 406.761 30.920 151.777 o
6 12 21 557.916 603.104 35.718 105.619 o
6 12 22 897.827 757.566 50.415 60.200 o
6 12 23 1343.050 1172.280 49.701 47.685 o
6 12 24 371.139 346.466 43.000 104.699 o
6 14 0 6383.390 6490.080 164.970 5.097 o
6 14 1 4686.450 4841.340 142.202 7.366 o
6 14 2 5258.900 5373.400 182.123 5.200 o
6 14 3 2732.400 2743.570 111.113 13.479 o
6 14 4 159.671 117.706 38.636 155.653 o
6 14 5 2331.090 2283.410 105.533 15.618 o
6 14 6 444.925 357.554 52.304 76.156 o
6 14 7 7797.210 7729.850 188.557 3.856 o
6 14 8 3.508 8.383 36.532 212.075 o
6 14 9 660.483 640.173 60.783 53.457 o
6 14 10 70.326 73.405 30.383 262.281 o
6 14 11 6362.400 6748.540 155.992 5.325 o
6 14 12 755.531 727.856 33.905 93.519 o
6 14 13 3098.600 3010.740 87.752 15.895 o
6 14 14 5694.130 5708.700 104.657 8.129 o
6 14 15 1803.160 1788.720 55.350 34.415 o
6 14 16 1772.410 1554.550 49.425 38.943 o
6 14 17 2028.800 1796.010 77.681 24.169 o
6 14 18 393.805 361.508 27.824 167.595 o
6 14 19 2091.490 1921.990 57.540 30.385 o
6 14 20 840.439 703.685 51.531 60.802 o
6 14 21 255.928 180.116 51.462 89.341 o
6 16 0 6415.800 6360.490 235.355 3.397 o
6 16 1 1908.390 1967.560 102.195 17.691 o
6 16 2 11696.800 12051.100 384.364 1.283 o
6 16 3 52.316 96.555 47.081 120.374 o
6 16 4 3711.130 4122.150 228.661 4.315 o
6 16 5 6115.970 6328.700 224.080 3.685 o
6 16 6 566.894 530.720 40.275 95.144 o
6 16 7 1832.840 1732.690 70.908 27.816 o
6 16 8 2315.310 2349.890 79.501 21.133 o
6 16 9 75.891 77.092 35.213 201.494 o
6 16 10 1041.570 1027.010 51.022 53.366 o
6 16 11 2009.030 2085.850 61.755 28.846 o
6 16 12 1279.470 1332.120 50.246 46.986 o
6 16 13 398.895 347.360 25.838 179.152 o
6 16 14 270.225 264.010 22.986 244.339 o
6 16 15 1294.870 1145.800 50.575 48.020 o
6 16 16 477.719 407.288 42.498 97.803 o
6 16 17 163.410 151.041 28.361 242.244 o
6 18 0 1362.460 1549.130 92.424 22.831 o
6 18 1 7304.220 7307.790 297.167 2.316 o
6 18 2 2996.270 3164.300 86.091 16.223 o
6 18 3 2829.520 3093.870 84.111 17.118 o
6 18 4 10769.100 11114.800 319.801 1.703 o
6 18 5 452.862 525.716 51.063 75.525 o
6 18 6 577.900 577.439 39.018 96.371 o
6 18 7 683.382 745.447 44.310 76.159 o
6 18 8 4559.550 4722.130 140.503 7.594 o
6 18 9 196.862 195.680 25.269 258.916 o
6 18 10 1575.540 1519.990 64.761 33.215 o
6 18 11 26.067 40.935 18.083 716.428 o
6 18 12 355.138 353.799 54.678 74.223 o
7 1 0 5042.990 5164.970 141.182 7.063 o
7 1 1 9662.660 10076.300 223.089 2.718 o
7 1 2 72.596 74.374 34.667 208.169 o
7 1 3 74090.000 76111.000 1398.300 0.071 o
7 1 4 2190.200 2199.120 102.562 16.604 o
7 1 5 30199.300 30288.700 619.417 0.373 o
7 1 6 510.980 478.882 57.630 62.683 o
7 1 7 5700.500 5627.810 186.195 4.864 o
7 1 8 3425.010 3340.410 163.680 7.411 o
7 1 9 15803.200 16155.400 352.090 1.156 o
7 1 10 745.511 675.660 106.721 21.590 o
7 1 11 2456.890 2444.340 136.046 10.901 o
7 1 12 1189.640 1231.290 50.560 49.110 o
7 1 13 675.443 765.344 36.130 92.259 o
7 1 14 713.296 838.607 37.197 86.215 o
7 1 15 2928.920 2993.790 60.532 21.291 o
7 1 16 2040.350 2023.800 51.512 32.673 o
7 1 17 5107.820 5165.720 90.126 9.890 o
7 1 18 771.272 757.988 48.997 65.457 o
7 1 19 1276.920 1404.570 47.636 48.452 o
7 1 20 1642.970 1755.770 50.241 38.864 o
7 1 21 1207.380 1376.950 48.775 49.008 o
7 1 22 95.791 199.840 32.727 207.445 o
7 1 23 5990.450 6250.080 120.310 6.958 o
7 1 24 40.168 111.622 30.671 262.203 o
7 1 25 2692.290 2813.380 70.546 20.690 o
7 1 26 703.696 621.028 48.975 69.524 o
7 1 27 148.805 155.102 21.611 347.670 o
7 1 28 43.436 49.816 17.788 677.039 o
7 1 29 535.065 475.890 24.873 150.870 o
7 1 30 695.570 534.138 75.584 38.970 o
7 3 0 4362.820 4350.760 111.918 9.839 o
7 3 1 1017.110 1115.060 41.896 62.868 o
7 3 2 11716.800 11576.600 222.877 2.322 o
7 3 3 6432.250 6461.480 145.660 5.691 o
7 3 4 51114.500 51631.400 884.416 0.159 o
7 3 5 3231.210 3217.200 97.344 13.970 o
7 3 6 35554.600 35252.600 638.901 0.311 o
7 3 7 23.656 195.146 93.579 31.922 o
7 3 8 7583.260 7503.300 197.055 3.773 o
7 3 9 728.815 587.132 127.556 15.868 o
7 3 10 21526.200 22205.500 404.290 0.762 o
7 3 11 222.925 234.949 27.596 219.612 o
7 3 12 27745.800 27320.600 464.022 0.530 o
7 3 13 87.729 106.987 22.554 392.297 o
7 3 14 2192.210 2289.120 50.558 30.528 o
7 3 15 4544.730 4530.470 75.628 12.318 o
7 3 16 161.800 201.533 24.985 275.454 o
7 3 17 37.656 66.297 23.461 432.930 o
7 3 18 231.029 255.561 24.352 245.777 o
7 3 19 1019.450 1028.290 50.024 54.840 o
7 3 20 418.030 482.698 30.678 141.606 o
7 3 21 768.545 892.760 70.975 40.098 o
7 3 22 2540.930 2680.720 64.589 23.029 o
7 3 23 92.446 149.541 29.452 253.216 o
7 3 24 1577.800 1730.290 54.333 37.585 o
7 3 25 153.171 222.103 27.506 243.709 o
7 3 26 165.759 207.360 24.920 273.381 o
7 3 27 280.562 314.117 21.877 242.487 o
7 3 28 1073.000 1053.050 40.407 63.887 o
7 3 29 50.318 21.295 19.801 587.551 o
7 5 0 1150.710 1137.420 77.966 31.175 o
7 5 1 25.616 297.951 131.613 16.230 o
7 5 2 18412.800 18296.500 306.468 1.136 o
7 5 3 5356.750 5316.100 119.450 7.869 o
7 5 4 11405.900 11360.700 284.762 1.884 o
7 5 5 18452.600 18640.100 337.074 1.045 o
7 5 6 14988.600 15442.600 276.868 1.505 o
7 5 7 3680.870 3549.200 79.077 14.934 o
7 5 8 10746.000 10656.300 195.793 2.795 o
7 5 9 5700.590 5679.070 131.195 6.905 o
7 5 10 10654.700 10965.500 205.609 2.681 o
7 5 11 8269.550 8269.600 137.985 4.652 o
7 5 12 34004.900 34087.100 487.629 0.401 o
7 5 13 1199.120 1254.270 46.074 52.639 o
7 5 14 9610.040 9974.270 156.585 3.605 o
7 5 15 301.483 346.487 25.795 200.203 o
7 5 16 859.116 932.002 35.311 80.622 o
7 5 17 1757.990 1721.600 45.539 40.086 o
7 5 18 3098.260 3090.750 56.252 21.081 o
7 5 19 63.653 79.075 20.218 502.415 o
7 5 20 2958.920 3309.420 97.010 14.492 o
7 5 21 1353.080 1431.790 49.276 45.725 o
7 5 22 137.682 169.725 25.635 284.029 o
7 5 23 1020.630 1163.530 46.548 57.003 o
7 5 24 2426.160 2643.290 63.190 24.073 o
7 5 25 37.584 65.732 22.744 456.202 o
7 5 26 501.904 509.254 27.311 143.431 o
7 5 27 419.646 417.018 29.113 152.778 o
7 5 28 2976.140 2846.270 95.624 15.176 o
7 5 29 76.759 19.936 25.247 370.203 o
7 7 0 6826.160 6874.560 161.144 4.952 o
7 7 1 11628.900 11540.100 253.615 2.086 o
7 7 2 3007.910 3047.760 62.639 20.429 o
7 7 3 15354.200 15453.700 245.024 1.620 o
7 7 4 170.181 184.093 28.131 237.321 o
7 7 5 12078.500 11755.100 213.075 2.344 o
7 7 6 125.226 140.122 17.745 460.833 o
7 7 7 262.047 290.203 22.738 245.009 o
7 7 8 13453.800 13475.700 215.420 2.052 o
7 7 9 11326.900 11293.400 169.667 2.899 o
7 7 10 1952.170 1880.190 47.949 35.711 o
7 7 11 4723.060 4674.740 79.430 11.569 o
7 7 12 11755.400 12051.800 187.352 2.589 o
7 7 13 1049.230 1099.690 44.722 59.046 o
7 7 14 8760.690 8821.190 141.509 4.293 o
7 7 15 2706.010 2654.660 57.782 23.832 o
7 7 16 77.238 76.960 22.086 428.110 o
7 7 17 1832.030 1826.130 48.703 36.999 o
7 7 18 1531.860 1474.770 44.393 45.864 o
7 7 19 39.732 56.760 18.558 635.429 o
7 7 20 1766.040 1834.560 53.608 35.366 o
7 7 21 77.709 83.714 25.424 343.371 o
7 7 22 44.787 61.304 22.654 453.573 o
7 7 23 1201.220 1210.340 49.207 50.257 o
7 7 24 807.372 800.957 40.187 77.481 o
7 7 25 928.273 949.026 41.712 68.217 o
7 7 26 830.287 746.056 41.025 76.251 o
7 7 27 248.935 207.105 20.236 295.007 o
7 7 28 3971.280 3206.360 112.236 11.048 o
7 9 0 805.539 839.772 35.996 83.997 o
7 9 1 13154.600 13372.000 234.235 1.970 o
7 9 2 18012.000 18254.500 353.688 1.026 o
7 9 3 37271.300 36184.600 646.555 0.295 o
7 9 4 2951.610 3020.830 71.033 19.168 o
7 9 5 1598.370 1585.450 65.210 32.521 o
7 9 6 579.849 605.852 37.406 99.535 o
7 9 7 582.388 539.894 31.967 117.177 o
7 9 8 751.408 764.917 35.482 89.519 o
7 9 9 1884.070 1811.270 57.411 32.643 o
7 9 10 365.136 346.416 32.102 150.399 o
7 9 11 3809.940 3744.090 86.828 13.510 o
7 9 12 495.979 590.348 31.699 123.566 o
7 9 13 2593.570 2512.710 59.116 24.537 o
7 9 14 480.980 511.252 27.070 146.983 o
7 9 15 10059.900 10049.100 148.373 3.586 o
7 9 16 33.341 22.118 26.631 367.273 o
7 9 17 145.083 149.892 22.518 335.451 o
7 9 18 6.774 18.221 21.403 591.889 o
7 9 19 0.465 -6.705 23.826 502.370 o
7 9 20 30.402 10.668 26.669 372.703 o
7 9 21 261.851 244.658 29.075 196.133 o
7 9 22 1241.590 1271.970 49.083 49.077 o
7 9 23 1892.060 1960.420 96.499 19.086 o
7 9 24 1544.560 1476.330 55.729 38.635 o
7 9 25 418.176 403.397 29.052 154.245 o
7 9 26 621.749 474.385 31.655 117.563 o
7 11 0 4814.190 4695.490 123.718 8.385 o
7 11 1 6824.730 7026.880 171.903 4.636 o
7 11 2 19898.300 19979.600 384.464 0.868 o
7 11 3 6394.910 6460.500 221.789 3.662 o
7 11 4 8621.310 8366.880 199.888 3.382 o
7 11 5 396.229 360.619 38.542 118.068 o
7 11 6 1657.950 1756.810 106.309 17.669 o
7 11 7 94.097 85.802 35.669 192.305 o
7 11 8 10634.200 10887.800 234.551 2.402 o
7 11 9 3335.640 3321.800 93.704 14.124 o
7 11 10 605.759 543.710 36.890 101.214 o
7 11 11 3130.730 3075.860 87.468 15.772 o
7 11 12 5191.400 5157.880 122.213 7.933 o
7 11 13 1544.310 1526.650 64.920 33.377 o
7 11 14 9888.050 9809.270 161.016 3.492 o
7 11 15 4974.350 5143.980 92.538 9.930 o
7 11 16 230.278 254.558 25.975 230.009 o
7 11 17 687.880 686.167 36.851 92.186 o
7 11 18 12678.400 12607.300 200.738 2.302 o
7 11 19 36.361 70.066 30.018 282.391 o
7 11 20 1540.770 1532.880 56.432 37.950 o
7 11 21 281.797 293.859 34.127 154.447 o
7 11 22 68.580 73.615 35.185 203.810 o
7 11 23 614.150 510.641 36.808 101.962 o
7 11 24 440.045 372.838 37.966 116.077 o
7 13 0 2763.460 2648.350 89.401 17.012 o
7 13 1 506.986 488.133 38.973 103.676 o
7 13 2 4044.230 3852.960 120.601 9.814 o
7 13 3 95.142 39.039 31.093 249.531 o
7 13 4 4259.830 4241.270 129.389 8.736 o
7 13 5 27.618 73.749 44.774 135.708 o
7 13 6 11580.900 11731.400 271.889 1.945 o
7 13 7 1014.920 1093.310 77.589 32.520 o
7 13 8 7887.900 8058.060 179.796 3.959 o
7 13 9 746.509 678.322 42.669 77.987 o
7 13 10 151.530 123.254 39.911 148.252 o
7 13 11 2784.050 2738.300 79.961 18.579 o
7 13 12 5436.960 5665.220 136.343 6.860 o
7 13 13 3455.660 3395.410 75.126 16.259 o
7 13 14 5893.920 5891.780 119.817 7.184 o
7 13 15 2542.340 2568.040 57.059 25.192 o
7 13 16 191.777 176.155 23.192 291.916 o
7 13 17 978.922 912.508 47.315 60.138 o
7 13 18 11361.900 11020.500 300.242 1.794 o
7 13 19 2362.200 2462.220 66.531 24.023 o
7 13 20 2914.680 2731.770 249.917 3.977 o
7 13 21 206.555 134.936 27.117 244.851 o
7 13 22 1079.110 879.772 149.560 11.402 o
7 15 0 152.620 125.078 37.600 163.151 o
7 15 1 6011.850 5985.820 220.507 3.822 o
7 15 2 558.723 801.401 106.655 21.992 o
7 15 3 7249.910 7134.370 576.039 0.780 o
7 15 4 12858.800 14015.600 388.273 1.185 o
7 15 5 2625.700 2863.810 108.629 13.922 o
7 15 6 10607.800 11064.700 309.139 1.787 o
7 15 7 816.310 924.501 63.529 45.751 o
7 15 8 196.128 153.522 38.946 146.748 o
7 15 9 930.430 955.514 56.584 50.465 o
7 15 10 1526.920 1464.220 60.498 36.179 o
7 15 11 3702.930 3597.380 90.296 13.489 o
7 15 12 3057.810 2938.500 69.796 19.149 o
7 15 13 4140.910 4027.810 99.275 11.410 o
7 15 14 991.857 947.909 39.493 69.146 o
7 15 15 1497.820 1446.530 56.073 39.155 o
7 15 16 108.502 92.854 32.535 219.755 o
7 15 17 505.185 508.353 41.656 95.655 o
7 15 18 242.927 231.761 40.204 130.672 o
7 17 0 1605.630 1701.180 64.335 32.395 o
7 17 1 2061.250 2237.920 112.810 14.927 o
7 17 2 9425.200 9931.470 276.473 2.198 o
7 17 3 14496.400 15454.900 482.160 0.836 o
7 17 4 41.719 96.085 29.643 280.673 o
7 17 5 3867.760 3824.650 148.397 7.945 o
7 17 6 1816.740 1751.660 70.481 28.023 o
7 17 7 609.916 609.533 46.158 78.066 o
7 17 8 225.974 227.145 24.657 249.337 o
7 17 9 2988.840 2896.530 80.391 17.580 o
7 17 10 15.053 23.002 16.634 899.475 o
7 17 11 1016.100 780.648 50.230 57.382 o
7 17 12 118.238 129.415 21.662 378.523 o
7 17 13 211.204 173.683 48.245 102.076 o
7 19 0 26.502 45.029 19.594 621.644 o
7 19 1 1363.340 1481.790 72.778 31.072 o
7 19 2 4096.850 4645.650 305.553 2.609 o
7 19 3 6192.740 5747.620 315.203 2.272 o
7 19 4 3115.540 3264.600 186.548 6.277 o
7 19 5 3126.870 3003.370 115.990 12.003 o
8 0 0 20556.500 20568.300 553.915 0.573 o
8 0 2 95047.200 96284.600 2685.740 0.027 o
8 0 4 57997.700 55463.300 2185.460 0.047 o
8 0 6 35043.800 33516.200 778.031 0.262 o
8 0 8 612.603 587.077 61.990 53.328 o
8 0 10 4030.870 4196.290 195.930 5.340 o
8 0 12 4747.960 4715.320 134.948 7.770 o
8 0 14 1571.790 1649.220 76.985 27.282 o
8 0 16 6198.820 6162.070 144.752 5.921 o
8 0 18 14630.700 14748.900 307.725 1.415 o
8 0 20 10369.100 10701.400 232.843 2.466 o
8 0 22 26374.100 26613.800 587.514 0.443 o
8 0 24 6856.980 6791.050 183.889 4.362 o
8 0 26 502.176 496.502 44.654 88.454 o
8 0 28 2353.930 2031.050 71.360 23.849 o
8 2 0 898.918 878.863 45.423 65.137 o
8 2 1 6598.150 6631.930 205.571 3.947 o
8 2 2 33495.200 32224.300 785.216 0.268 o
8 2 3 435.449 503.939 76.841 40.626 o
8 2 4 10057.300 10250.700 281.798 2.075 o
8 2 5 37982.600 36957.400 648.415 0.288 o
8 2 6 18143.000 18293.900 427.974 0.845 o
8 2 7 318.355 407.797 90.546 31.589 o
8 2 8 4028.170 4019.120 99.190 11.601 o
8 2 9 3162.260 3059.770 76.095 17.503 o
8 2 10 5955.110 6023.450 138.305 6.338 o
8 2 11 330.063 346.684 26.493 188.987 o
8 2 12 1872.860 1916.680 52.955 34.178 o
8 2 13 15145.000 15685.900 272.399 1.506 o
8 2 14 289.228 325.104 25.726 206.264 o
8 2 15 2400.000 2498.610 63.971 24.407 o
8 2 16 2891.840 3024.640 68.273 19.904 o
8 2 17 7341.780 7596.880 125.254 5.537 o
8 2 18 8331.650 8564.460 129.689 4.738 o
8 2 19 766.177 894.296 49.563 62.933 o
8 2 20 312.280 405.880 37.852 126.249 o
8 2 21 8376.930 8624.580 130.646 4.687 o
8 2 22 5154.240 5367.500 96.370 9.329 o
8 2 23 268.746 316.092 32.526 164.212 o
8 2 24 799.881 877.712 40.730 75.380 o
8 2 25 332.633 381.900 26.890 182.319 o
8 2 26 508.728 445.748 23.050 164.823 o
8 2 27 2846.540 2803.430 72.879 19.621 o
8 2 28 250.252 200.468 19.047 311.071 o
8 2 29 215.216 138.553 32.657 188.566 o
8 4 0 12133.200 12092.700 348.443 1.432 o
8 4 1 2364.460 2366.970 99.048 16.648 o
8 4 2 10161.400 10269.300 308.935 1.850 o
8 4 3 23323.200 22517.800 407.788 0.713 o
8 4 4 485.531 490.320 74.617 42.195 o
8 4 5 39750.800 38641.300 659.300 0.271 o
8 4 6 956.163 891.325 91.620 26.346 o
8 4 7 36542.500 36695.400 599.804 0.317 o
8 4 8 491.494 546.412 33.162 121.043 o
8 4 9 31.916 35.496 27.277 348.038 o
8 4 10 44.159 49.758 21.267 511.074 o
8 4 11 33300.100 33942.500 524.303 0.388 o
8 4 12 816.585 892.008 41.416 73.405 o
8 4 13 19060.700 19387.500 366.729 0.939 o
8 4 14 307.492 353.802 24.985 203.764 o
8 4 15 12976.500 13306.200 232.911 2.000 o
8 4 16 630.724 624.709 29.553 116.453 o
8 4 17 1414.860 1413.470 47.475 46.170 o
8 4 18 166.646 181.404 24.037 290.850 o
8 4 19 3168.980 3371.450 65.053 18.737 o
8 4 20 459.060 461.118 34.739 122.307 o
8 4 21 989.841 1110.410 45.543 59.469 o
8 4 22 744.977 797.785 35.675 88.615 o
8 4 23 933.302 1027.830 46.236 61.132 o
8 4 24 466.109 525.639 30.431 134.532 o
8 4 25 199.330 245.474 24.738 254.781 o
8 4 26 1357.360 1320.940 39.777 53.989 o
8 4 27 131.014 85.522 18.003 480.161 o
8 4 28 314.626 271.394 21.936 237.695 o
8 6 0 788.864 689.537 42.910 75.708 o
8 6 1 44.474 46.024 53.928 94.796 o
8 6 2 9574.080 9239.730 256.879 2.414 o
8 6 3 1145.150 1132.090 77.663 31.395 o
8 6 4 21344.500 20838.600 344.338 0.891 o
8 6 5 6534.020 6440.320 119.362 6.547 o
8 6 6 21876.300 21658.800 354.035 0.845 o
8 6 7 39527.400 39511.900 585.287 0.295 o
8 6 8 2354.600 2262.560 55.410 27.857 o
8 6 9 8392.110 8203.800 138.177 4.613 o
8 6 10 5178.480 5186.010 96.941 9.375 o
8 6 11 19596.900 19895.500 340.098 0.973 o
8 6 12 2073.870 2046.410 57.726 29.967 o
8 6 13 19057.800 19443.500 293.986 1.115 o
8 6 14 925.561 981.967 48.107 59.647 o
8 6 15 11351.400 11686.700 176.226 2.793 o
8 6 16 391.051 384.668 24.632 184.052 o
8 6 17 1381.570 1447.320 47.488 46.428 o
8 6 18 900.996 932.365 64.794 43.430 o
8 6 19 9247.500 9345.290 133.837 4.161 o
8 6 20 199.667 195.860 26.948 238.905 o
8 6 21 49.017 33.525 23.814 427.150 o
8 6 22 1986.850 1963.870 51.193 33.583 o
8 6 23 69.505 108.074 26.198 325.314 o
8 6 24 2883.590 2814.490 67.250 20.565 o
8 6 25 183.603 182.245 20.367 337.206 o
8 6 26 107.006 73.076 22.363 394.951 o
8 6 27 778.484 602.702 41.615 80.169 o
8 6 28 470.092 241.226 64.327 56.042 o
8 8 0 213.028 245.095 24.608 251.279 o
8 8 1 5.282 -5.680 23.692 501.473 o
8 8 2 2371.290 2232.150 66.669 24.555 o
8 8 3 1663.330 1619.490 59.410 34.639 o
8 8 4 7759.550 7610.700 147.369 4.782 o
8 8 5 3058.760 3035.560 76.933 17.733 o
8 8 6 6954.330 6957.940 157.586 4.981 o
8 8 7 4765.380 4705.090 114.323 9.021 o
8 8 8 325.897 326.070 28.818 176.788 o
8 8 9 10349.000 10502.900 188.139 2.968 o
8 8 10 6832.460 6982.740 131.609 5.792 o
8 8 11 1793.850 1832.960 60.147 32.151 o
8 8 12 9772.560 9499.520 249.327 2.453 o
8 8 13 8670.330 8658.680 144.832 4.293 o
8 8 14 25623.400 26012.400 403.404 0.637 o
8 8 15 405.932 422.616 29.226 153.783 o
8 8 16 705.645 664.843 54.568 60.365 o
8 8 17 609.455 587.713 26.446 129.442 o
8 8 18 2405.520 2477.810 58.347 25.962 o
8 8 19 19.205 8.144 23.575 482.732 o
8 8 20 258.940 262.761 26.661 214.466 o
8 8 21 10.503 8.822 28.164 349.895 o
8 8 22 2420.900 2399.700 63.892 24.586 o
8 8 23 445.561 409.566 32.573 134.645 o
8 8 24 1679.040 1503.820 72.115 29.082 o
8 8 25 737.601 639.395 50.241 66.216 o
8 8 26 1064.070 851.459 57.164 48.520 o
8 10 0 3325.250 3194.260 109.256 12.335 o
8 10 1 1242.280 1173.250 78.153 30.328 o
8 10 2 10653.900 10804.600 273.787 2.059 o
8 10 3 2139.020 2175.370 79.033 22.368 o
8 10 4 3943.660 3709.320 165.234 6.917 o
8 10 5 7439.450 7348.760 165.857 4.513 o
8 10 6 808.245 830.385 91.098 27.459 o
8 10 7 4103.050 4198.560 108.970 10.495 o
8 10 8 1511.490 1491.180 73.404 29.693 o
8 10 9 562.654 501.696 45.810 82.905 o
8 10 10 368.371 382.096 37.140 125.063 o
8 10 11 631.366 669.008 43.844 80.608 o
8 10 12 3627.170 3679.220 103.596 12.081 o
8 10 13 4058.690 4014.990 101.294 11.362 o
8 10 14 12641.500 13158.800 219.997 2.133 o
8 10 15 17485.800 17392.600 263.623 1.337 o
8 10 16 1069.350 1083.700 46.210 57.158 o
8 10 17 42.044 48.430 21.843 492.964 o
8 10 18 288.941 256.030 25.506 217.113 o
8 10 19 5818.340 5666.010 121.875 7.237 o
8 10 20 104.789 122.566 32.152 220.977 o
8 10 21 56.583 77.081 25.123 366.952 o
8 10 22 2309.260 1712.740 108.632 15.717 o
8 10 23 426.629 355.124 41.037 107.174 o
8 10 24 954.209 728.043 47.382 63.081 o
8 10 25 990.464 831.738 109.356 19.813 o
8 12 0 13.632 7.015 31.105 287.312 o
8 12 1 2380.490 2176.150 82.942 20.375 o
8 12 2 4774.310 4633.070 142.881 7.341 o
8 12 3 289.009 204.072 40.070 128.196 o
8 12 4 1941.660 1694.890 98.112 18.940 o
8 12 5 13028.200 13125.500 328.717 1.455 o
8 12 6 68.990 58.026 35.940 197.857 o
8 12 7 18644.600 18654.400 508.955 0.679 o
8 12 8 1619.140 1444.860 163.413 9.175 o
8 12 9 4861.940 4933.000 135.614 7.562 o
8 12 10 2952.540 2964.450 84.755 16.840 o
8 12 11 1691.780 1632.610 67.480 30.548 o
8 12 12 749.426 745.850 49.110 66.083 o
8 12 13 11724.100 11942.000 235.653 2.194 o
8 12 14 140.218 149.493 26.474 275.375 o
8 12 15 7325.480 7330.770 135.112 5.346 o
8 12 16 1185.240 1206.550 55.992 44.908 o
8 12 17 2261.350 2241.290 61.715 26.633 o
8 12 18 90.873 52.172 24.617 362.773 o
8 12 19 8488.610 8114.630 176.903 3.839 o
8 12 20 825.296 774.050 45.933 68.171 o
8 12 21 334.121 274.060 30.511 169.376 o
8 12 22 109.561 53.172 29.639 262.044 o
8 14 0 2694.540 2472.550 134.526 10.792 o
8 14 1 1332.570 1248.180 78.262 29.434 o
8 14 2 1334.930 1265.070 81.706 27.790 o
8 14 3 1002.940 999.733 60.471 45.325 o
8 14 4 118.304 163.542 50.138 101.035 o
8 14 5 19585.400 20918.400 569.530 0.563 o
8 14 6 3825.890 4430.870 222.445 4.443 o
8 14 7 5857.830 6040.260 167.942 5.312 o
8 14 8 3708.030 3729.410 110.626 11.206 o
8 14 9 39.091 -3.290 43.575 145.772 o
8 14 10 633.812 607.604 42.246 85.150 o
8 14 11 1942.040 1903.560 70.855 26.634 o
8 14 12 9950.270 10070.400 200.913 2.932 o
8 14 13 8564.020 8632.070 154.847 4.146 o
8 14 14 7900.730 8236.990 145.812 4.637 o
8 14 15 3632.940 3702.750 86.363 13.985 o
8 14 16 216.890 175.734 17.694 359.766 o
8 14 17 101.496 74.938 26.723 307.104 o
8 14 18 1124.620 979.188 45.029 58.345 o
8 14 19 2750.290 2641.320 120.613 12.258 o
8 16 0 594.988 538.095 46.748 78.851 o
8 16 1 3003.270 3071.990 94.034 15.094 o
8 16 2 3072.600 3086.650 103.096 13.644 o
8 16 3 26.084 53.016 35.276 215.444 o
8 16 4 4685.310 4659.680 170.376 6.045 o
8 16 5 2583.610 2591.420 104.113 14.980 o
8 16 6 5674.260 5822.700 140.483 6.480 o
8 16 7 1327.570 1304.570 60.101 39.453 o
8 16 8 678.717 616.271 44.351 78.762 o
8 16 9 3.931 9.865 23.037 524.635 o
8 16 10 1068.150 1037.270 40.642 63.983 o
8 16 11 29.951 29.963 16.433 842.005 o
8 16 12 604.920 577.806 30.356 118.434 o
8 16 13 17.196 12.092 18.661 743.827 o
8 18 0 946.927 1015.120 82.168 30.706 o
8 18 1 25.672 52.004 33.987 231.281 o
8 18 2 2671.410 3042.370 196.197 6.001 o
8 18 3 1593.050 1772.570 80.200 25.586 o
8 18 4 11546.400 12042.400 459.393 1.003 o
8 18 5 1807.340 1970.500 88.964 21.352 o
8 18 6 2942.110 2761.930 159.743 8.165 o
8 18 7 497.261 496.591 34.844 117.037 o
9 1 0 16071.500 16688.900 401.664 0.987 o
9 1 1 5682.160 6001.570 227.065 3.743 o
9 1 2 11343.300 11648.700 305.229 1.739 o
9 1 3 29172.400 29442.700 568.238 0.418 o
9 1 4 2258.490 2112.680 85.704 20.270 o
9 1 5 38770.900 38040.400 704.350 0.262 o
9 1 6 1609.810 1661.440 114.290 16.130 o
9 1 7 19343.800 18582.200 382.314 0.908 o
9 1 8 62.664 72.206 21.550 462.738 o
9 1 9 423.524 508.915 31.575 135.680 o
9 1 10 2283.090 2232.590 58.729 27.439 o
9 1 11 1046.230 1082.420 49.931 53.820 o
9 1 12 940.350 850.093 46.765 62.619 o
9 1 13 3744.930 4068.000 106.999 11.258 o
9 1 14 1304.870 1321.470 57.829 41.148 o
9 1 15 12992.300 13130.000 230.681 2.022 o
9 1 16 3909.320 4196.300 83.897 13.152 o
9 1 17 24036.700 24474.500 353.022 0.752 o
9 1 18 3667.480 3738.610 76.609 15.031 o
9 1 19 446.546 539.428 79.843 37.824 o
9 1 20 1246.510 1293.640 50.206 47.887 o
9 1 21 7178.690 7276.870 112.416 6.082 o
9 1 22 280.384 286.770 25.867 212.295 o
9 1 23 20853.700 21074.500 361.293 0.870 o
9 1 24 439.661 496.932 31.229 135.941 o
9 1 25 6307.560 6433.350 169.082 5.015 o
9 1 26 234.071 245.289 18.425 315.567 o
9 1 27 233.115 205.218 24.866 248.438 o
9 1 28 18.645 -4.613 17.551 848.211 o
9 3 0 26794.200 26430.300 549.744 0.471 o
9 3 1 288.363 357.926 49.364 89.643 o
9 3 2 1212.180 1242.720 97.027 22.429 o
9 3 3 846.353 1620.300 360.715 2.146 o
9 3 4 15306.500 15630.600 351.695 1.189 o
9 3 5 2601.870 2582.850 131.020 11.230 o
9 3 6 20987.600 21607.300 493.519 0.641 o
9 3 7 6565.390 6882.620 166.940 4.891 o
9 3 8 7463.690 7576.050 167.991 4.416 o
9 3 9 1640.430 1655.080 61.765 33.526 o
9 3 10 780.850 782.067 41.264 77.070 o
9 3 11 548.789 539.371 45.789 82.737 o
9 3 12 3833.270 3692.550 140.488 8.568 o
9 3 13 572.681 555.753 41.333 91.515 o
9 3 14 16923.700 17016.300 311.220 1.221 o
9 3 15 566.274 614.723 36.026 103.794 o
9 3 16 15894.900 16484.500 251.074 1.516 o
9 3 17 409.621 390.656 25.727 173.748 o
9 3 18 4726.070 4806.760 91.146 10.601 o
9 3 19 2028.770 2099.540 61.302 28.817 o
9 3 20 3733.180 3805.500 73.433 15.156 o
9 3 21 18.358 68.872 19.482 619.711 o
9 3 22 5573.910 5517.530 92.419 8.970 o
9 3 23 286.800 320.043 27.482 194.311 o
9 3 24 203.976 256.310 24.102 258.164 o
9 3 25 1940.770 1830.990 49.967 35.222 o
9 3 26 169.223 118.374 17.322 434.212 o
9 3 27 616.820 516.281 27.477 129.173 o
9 3 28 203.947 135.551 29.979 215.360 o
9 5 0 423.888 434.637 26.740 162.335 o
9 5 1 3259.970 3233.380 70.565 17.787 o
9 5 2 5540.240 5320.140 117.160 7.827 o
9 5 3 6869.730 6729.060 117.869 6.282 o
9 5 4 297.754 331.069 27.691 189.281 o
9 5 5 507.407 508.640 29.999 132.564 o
9 5 6 26953.700 26906.000 481.896 0.527 o
9 5 7 1049.000 1177.790 49.333 53.392 o
9 5 8 27384.200 27597.700 524.311 0.480 o
9 5 9 583.229 586.975 35.568 104.834 o
9 5 10 407.955 408.167 34.647 130.140 o
9 5 11 3989.610 4159.360 124.178 9.424 o
9 5 12 4815.060 5049.160 121.948 8.329 o
9 5 13 1372.890 1383.800 62.382 37.087 o
9 5 14 21706.200 22767.900 354.791 0.833 o
9 5 15 2808.660 2881.380 64.606 21.279 o
9 5 16 24337.200 25092.300 376.134 0.706 o
9 5 17 685.425 763.241 34.365 95.591 o
9 5 18 484.217 453.840 25.293 158.192 o
9 5 19 769.429 744.026 40.762 79.173 o
9 5 20 485.429 511.048 26.833 147.375 o
9 5 21 354.736 326.071 28.436 173.913 o
9 5 22 98.675 123.808 22.876 369.378 o
9 5 23 4529.370 4423.300 108.336 9.863 o
9 5 24 828.230 724.906 36.156 85.364 o
9 5 25 31.558 22.378 18.233 717.138 o
9 5 26 555.384 408.892 30.624 130.471 o
9 5 27 1018.130 751.011 54.406 52.995 o
9 7 0 692.796 701.206 47.461 71.121 o
9 7 1 156.537 144.644 29.816 228.938 o
9 7 2 7229.110 7263.150 188.863 4.068 o
9 7 3 5806.570 5622.240 127.635 7.007 o
9 7 4 1267.680 1212.620 59.284 41.286 o
9 7 5 9370.150 9476.330 203.943 3.057 o
9 7 6 22251.800 22152.200 424.295 0.715 o
9 7 7 2478.980 2517.150 78.375 20.419 o
9 7 8 31222.200 30557.400 797.682 0.276 o
9 7 9 5319.120 5308.890 133.487 7.198 o
9 7 10 92.388 123.874 31.822 227.980 o
9 7 11 58.272 69.612 24.632 380.442 o
9 7 12 2738.570 2770.540 69.012 20.910 o
9 7 13 12525.800 12438.600 226.101 2.145 o
9 7 14 12138.200 11968.600 251.699 2.026 o
9 7 15 8367.590 8536.260 151.713 4.288 o
9 7 16 5560.000 5782.190 128.409 7.092 o
9 7 17 2827.610 2908.390 59.797 22.114 o
9 7 18 7396.150 7484.870 117.873 5.737 o
9 7 19 1099.090 1132.980 43.912 58.288 o
9 7 20 672.605 738.057 35.771 93.968 o
9 7 21 707.402 649.685 31.839 103.626 o
9 7 22 150.714 137.915 20.208 379.735 o
9 7 23 6113.980 5921.220 136.618 6.338 o
9 7 24 88.303 69.997 21.632 433.304 o
9 7 25 6776.510 6008.390 221.550 3.634 o
9 7 26 840.505 627.189 102.923 22.731 o
9 9 0 705.484 638.536 53.460 62.264 o
9 9 1 3242.260 3153.520 109.528 12.471 o
9 9 2 39.653 37.531 31.673 261.213 o
9 9 3 3046.110 2993.280 90.422 15.636 o
9 9 4 2725.940 2579.790 82.332 18.574 o
9 9 5 1142.940 1038.820 92.316 24.860 o
9 9 6 791.574 697.429 100.192 23.832 o
9 9 7 4564.730 4397.960 163.270 6.497 o
9 9 8 548.910 549.475 44.180 86.120 o
9 9 9 13532.300 13822.200 313.118 1.481 o
9 9 10 47.447 78.271 40.511 160.884 o
9 9 11 25.906 14.321 37.608 194.889 o
9 9 12 2848.490 2756.820 87.302 16.993 o
9 9 13 9156.220 9137.180 216.085 2.966 o
9 9 14 1555.230 1456.020 68.014 32.040 o
9 9 15 3779.600 3718.670 82.701 14.069 o
9 9 16 3189.530 3057.070 78.070 17.103 o
9 9 17 350.907 345.964 25.245 192.817 o
9 9 18 122.303 93.309 19.436 445.642 o
9 9 19 2146.190 1923.950 78.660 23.007 o
9 9 20 540.940 482.419 38.030 104.349 o
9 9 21 184.010 151.833 25.225 273.391 o
9 9 22 961.386 949.499 50.859 56.010 o
9 9 23 3390.590 2879.200 193.183 5.917 o
9 9 24 1157.570 1042.800 59.117 43.979 o
9 11 0 4485.910 4285.800 130.650 8.427 o
9 11 1 3370.000 3302.750 111.624 11.911 o
9 11 2 474.812 401.064 44.444 92.760 o
9 11 3 7583.130 7454.900 198.374 3.753 o
9 11 4 322.812 342.851 42.328 110.448 o
9 11 5 1466.300 1228.230 105.847 18.979 o
9 11 6 1507.770 1249.580 70.337 32.077 o
9 11 7 111.995 89.818 45.005 125.824 o
9 11 8 20547.300 21179.600 814.163 0.333 o
9 11 9 44.422 29.072 40.130 167.845 o
9 11 10 323.508 314.453 40.793 117.266 o
9 11 11 798.844 785.484 49.588 63.476 o
9 11 12 6722.130 6854.730 159.387 5.047 o
9 11 13 1161.130 1172.960 57.946 43.955 o
9 11 14 11945.500 12000.000 223.459 2.261 o
9 11 15 4113.530 4177.640 89.281 12.254 o
9 11 16 3201.910 3173.060 75.472 17.300 o
9 11 17 1919.110 1879.010 59.303 31.266 o
9 11 18 67.219 42.503 32.152 243.978 o
9 11 19 648.208 660.494 41.000 85.901 o
9 11 20 119.963 76.258 27.245 288.985 o
9 11 21 455.569 416.554 55.245 69.054 o
9 11 22 2248.020 1824.260 128.654 12.466 o
9 11 23 4619.780 5368.090 305.553 2.535 o
9 13 0 3895.280 3729.580 124.291 9.745 o
9 13 1 784.763 790.701 53.180 58.924 o
9 13 2 1094.370 946.359 55.509 48.780 o
9 13 3 2.929 -3.400 41.188 167.875 o
9 13 4 1319.050 1186.300 63.631 37.916 o
9 13 5 200.912 167.741 36.364 161.267 o
9 13 6 5050.110 4941.540 165.058 6.032 o
9 13 7 7610.770 6488.080 286.452 2.450 o
9 13 8 13494.300 13541.800 376.996 1.213 o
9 13 9 3157.680 3250.760 102.345 13.426 o
9 13 10 2298.740 2091.260 134.811 11.426 o
9 13 11 3098.020 3234.370 141.004 9.370 o
9 13 12 8749.830 8635.380 216.239 3.081 o
9 13 13 5441.860 5453.290 130.532 7.198 o
9 13 14 10109.900 10408.600 217.343 2.687 o
9 13 15 1102.610 1136.350 45.797 56.225 o
9 13 16 1722.060 1644.690 55.313 35.977 o
9 13 17 510.421 487.880 35.001 115.784 o
9 13 18 806.373 787.372 50.205 62.399 o
9 13 19 18.741 24.134 18.818 711.298 o
9 15 0 3121.920 2979.860 78.269 17.397 o
9 15 1 147.197 185.417 29.726 226.691 o
9 15 2 1049.740 973.294 61.748 43.775 o
9 15 3 93.825 41.623 38.996 168.145 o
9 15 4 1012.250 919.921 58.507 47.546 o
9 15 5 1401.630 1336.250 75.207 30.138 o
9 15 6 2904.750 2988.330 93.634 15.487 o
9 15 7 10608.400 10721.500 265.679 2.135 o
9 15 8 1929.230 1846.030 64.347 29.313 o
9 15 9 2770.470 2645.490 124.838 11.706 o
9 15 10 100.066 101.935 20.992 422.818 o
9 15 11 768.741 697.533 32.809 95.930 o
9 15 12 3062.660 2896.380 98.099 14.556 o
9 15 13 791.845 747.664 42.412 75.354 o
9 15 14 3935.340 3964.820 112.974 10.523 o
9 15 15 4216.780 4422.480 273.390 3.143 o
9 17 0 900.765 1013.210 64.529 43.140 o
9 17 1 65.262 76.044 28.109 300.627 o
9 17 2 266.626 209.397 37.984 140.516 o
9 17 3 2364.840 2300.810 117.110 13.616 o
9 17 4 45.897 62.883 48.287 116.503 o
9 17 5 3675.670 3664.050 169.963 6.811 o
9 17 6 58.382 70.649 25.179 366.657 o
9 17 7 2692.100 2594.320 73.622 20.481 o
9 17 8 73.169 72.191 26.149 334.811 o
10 0 0 36.541 47.524 28.783 309.926 o
10 0 2 5101.120 5118.090 176.211 5.525 o
10 0 4 23779.400 24138.800 711.821 0.377 o
10 0 6 4275.660 3887.820 287.498 2.912 o
10 0 8 1056.200 1041.620 92.056 25.346 o
10 0 10 11298.400 11096.500 276.679 1.964 o
10 0 12 324.146 366.953 61.771 61.648 o
10 0 14 728.690 835.533 77.586 35.809 o
10 0 16 8690.860 8753.250 210.182 3.169 o
10 0 18 18652.400 19458.700 433.448 0.808 o
10 0 20 859.151 812.490 53.200 56.991 o
10 0 22 7054.370 7188.820 200.941 3.865 o
10 0 24 28949.400 25250.300 2154.960 0.057 o
10 0 26 4799.700 4836.030 368.760 1.843 o
10 2 0 803.120 774.708 36.481 84.774 o
10 2 1 6335.540 6325.440 153.220 5.522 o
10 2 2 717.070 667.631 36.730 91.365 o
10 2 3 124.715 156.603 20.782 381.264 o
10 2 4 325.707 388.426 34.001 143.274 o
10 2 5 4232.490 3989.280 99.544 11.275 o
10 2 6 355.076 341.556 27.616 177.406 o
10 2 7 182.809 192.310 29.961 213.650 o
10 2 8 265.594 312.176 35.001 150.479 o
10 2 9 616.331 743.083 52.682 64.374 o
10 2 10 4706.920 4211.180 255.280 3.455 o
10 2 11 6010.560 6187.490 185.000 4.701 o
10 2 12 1558.740 1540.910 66.364 32.474 o
10 2 13 247.777 273.700 33.544 164.444 o
10 2 14 274.623 301.225 32.518 164.500 o
10 2 15 4195.560 4268.950 116.539 9.728 o
10 2 16 1050.420 1090.810 50.825 52.756 o
10 2 17 14530.400 15494.800 287.165 1.488 o
10 2 18 4294.330 4487.020 81.684 12.326 o
10 2 19 1701.700 1651.050 63.035 32.407 o
10 2 20 2587.750 2568.300 73.597 20.967 o
10 2 21 5605.280 5646.750 90.315 8.968 o
10 2 22 2851.010 2955.710 68.405 20.181 o
10 2 23 144.243 163.547 23.483 315.461 o
10 2 24 9848.250 10596.400 271.550 2.167 o
10 2 25 354.919 289.333 26.428 190.229 o
10 2 26 442.271 396.889 25.398 169.147 o
10 2 27 1376.850 1277.260 70.080 33.153 o
10 4 0 62.086 29.314 23.542 424.540 o
10 4 1 19.832 35.537 23.575 465.375 o
10 4 2 5009.390 5055.160 109.587 8.877 o
10 4 3 10936.900 10513.100 222.772 2.500 o
10 4 4 1485.690 1403.280 48.933 44.142 o
10 4 5 1486.680 1631.990 59.175 36.462 o
10 4 6 654.681 721.873 59.483 54.395 o
10 4 7 9483.730 9366.460 200.932 3.086 o
10 4 8 3112.710 3121.150 84.627 16.197 o
10 4 9 1120.170 1063.950 61.513 42.447 o
10 4 10 11.825 22.917 28.548 335.645 o
10 4 11 9775.180 10260.400 236.696 2.537 o
10 4 12 8.764 37.636 28.672 330.337 o
10 4 13 4358.850 4522.710 103.375 10.394 o
10 4 14 241.232 233.602 27.954 211.677 o
10 4 15 30675.000 31446.200 506.364 0.437 o
10 4 16 1029.790 1117.090 49.127 54.621 o
10 4 17 13534.500 13898.700 211.672 2.042 o
10 4 18 131.781 140.649 21.856 359.959 o
10 4 19 395.083 344.477 27.972 167.993 o
10 4 20 3162.150 3389.630 71.216 17.751 o
10 4 21 4185.660 4372.520 87.667 12.099 o
10 4 22 235.968 282.732 33.001 169.133 o
10 4 23 342.400 373.516 35.034 137.288 o
10 4 24 1614.930 1677.490 54.825 37.203 o
10 4 25 1283.100 1209.930 50.584 47.671 o
10 4 26 147.896 111.052 21.451 367.111 o
10 6 0 413.919 389.078 27.666 162.887 o
10 6 1 3697.320 3473.290 88.245 13.871 o
10 6 2 10278.600 10125.000 255.389 2.295 o
10 6 3 24449.200 24387.200 586.262 0.473 o
10 6 4 764.624 777.610 47.412 67.738 o
10 6 5 4297.220 4299.810 113.406 9.834 o
10 6 6 1243.220 1306.170 66.799 36.096 o
10 6 7 33800.100 34299.400 1059.690 0.179 o
10 6 8 3205.420 3235.360 103.912 13.152 o
10 6 9 5478.450 5743.570 158.357 5.895 o
10 6 10 10502.900 10908.400 265.171 2.141 o
10 6 11 65.984 90.247 28.549 289.308 o
10 6 12 1693.150 1694.950 90.231 21.948 o
10 6 13 3777.680 3722.140 106.355 11.529 o
10 6 14 926.387 851.672 44.400 66.117 o
10 6 15 8438.850 8272.830 236.868 2.874 o
10 6 16 10567.300 10641.600 156.587 3.277 o
10 6 17 864.744 922.713 37.950 76.409 o
10 6 18 6466.560 6678.300 113.372 6.726 o
10 6 19 372.067 368.896 26.524 178.195 o
10 6 20 168.259 188.975 25.324 270.921 o
10 6 21 83.140 60.764 23.376 395.386 o
10 6 22 708.788 602.775 37.876 91.059 o
10 6 23 60.361 67.837 25.887 350.016 o
10 6 24 4813.180 4418.780 124.424 8.469 o
10 6 25 2355.610 1979.370 147.952 9.946 o
10 8 0 3312.080 3288.140 95.641 13.955 o
10 8 1 3454.550 3433.850 121.644 10.666 o
10 8 2 987.616 876.478 85.414 29.177 o
10 8 3 2335.040 2163.410 96.207 17.564 o
10 8 4 5329.590 5535.330 226.552 3.876 o
10 8 5 11.029 -20.102 71.087 56.316 o
10 8 6 739.975 849.925 61.133 49.864 o
10 8 7 3786.290 3956.010 139.233 8.587 o
10 8 8 13530.900 13461.100 333.021 1.398 o
10 8 9 168.031 206.323 34.589 175.969 o
10 8 10 2365.550 2325.230 86.108 19.419 o
10 8 11 2375.050 2367.980 87.567 18.988 o
10 8 12 4208.740 4246.130 139.529 8.102 o
10 8 13 3087.240 2919.990 100.336 14.160 o
10 8 14 227.541 202.085 25.504 244.091 o
10 8 15 322.077 278.160 26.286 199.802 o
10 8 16 3770.650 3711.340 89.607 13.315 o
10 8 17 3042.400 3134.860 68.826 19.013 o
10 8 18 11036.200 11127.000 195.098 2.712 o
10 8 19 34.638 26.556 23.822 445.332 o
10 8 20 5512.300 5380.880 141.900 6.656 o
10 8 21 34.625 -3.071 20.318 612.721 o
10 8 22 210.595 171.658 43.392 121.511 o
10 8 23 283.570 257.280 56.851 73.426 o
10 8 24 6847.120 7105.180 900.579 0.339 o
10 10 0 96.347 50.743 41.451 149.752 o
10 10 1 63.432 35.267 40.541 161.443 o
10 10 2 4212.590 3999.760 124.651 9.240 o
10 10 3 1202.870 1163.660 70.482 34.895 o
10 10 4 2274.510 2223.630 122.231 13.060 o
10 10 5 6391.690 6304.190 191.826 4.378 o
10 10 6 362.303 309.336 50.553 84.291 o
10 10 7 8866.810 9083.700 304.404 2.033 o
10 10 8 2014.870 1818.150 103.336 17.356 o
10 10 9 194.600 162.684 38.433 149.417 o
10 10 10 246.668 197.486 38.279 141.910 o
10 10 11 186.129 129.875 33.762 186.170 o
10 10 12 941.705 910.204 84.793 29.669 o
10 10 13 2733.270 2569.360 89.900 17.116 o
10 10 14 392.001 390.212 31.651 146.220 o
10 10 15 2171.550 2084.240 72.267 24.387 o
10 10 16 1456.280 1353.100 52.012 42.872 o
10 10 17 2333.500 2136.330 67.066 24.915 o
10 10 18 8020.400 8042.370 252.976 2.734 o
10 10 19 1178.590 1165.550 55.147 45.994 o
10 10 20 5520.580 5440.020 188.595 4.882 o
10 10 21 1.277 9.322 41.396 165.747 o
10 10 22 122.795 84.728 41.813 142.397 o
10 12 0 554.356 565.427 54.316 65.824 o
10 12 1 3479.520 3391.570 124.158 10.421 o
10 12 2 2830.260 2706.860 109.156 13.613 o
10 12 3 4547.610 4565.120 135.034 7.983 o
10 12 4 202.049 164.706 36.834 158.248 o
10 12 5 4607.600 4656.780 132.353 8.058 o
10 12 6 46.419 63.985 34.878 213.495 o
10 12 7 20643.500 18761.700 1181.960 0.181 o
10 12 8 1221.990 1256.200 80.376 29.102 o
10 12 9 10457.400 10349.300 295.337 1.926 o
10 12 10 286.994 244.065 34.969 152.344 o
10 12 11 1092.040 1011.130 56.435 47.450 o
10 12 12 1343.770 1256.590 64.845 36.543 o
10 12 13 3483.460 3475.860 111.940 11.579 o
10 12 14 7.288 25.443 22.571 528.638 o
10 12 15 1913.450 1852.720 51.906 34.548 o
10 12 16 3655.340 3552.570 97.720 12.781 o
10 12 17 695.905 594.981 52.100 65.120 o
10 12 18 607.321 631.013 39.657 91.681 o
10 12 19 2400.460 2450.020 89.357 18.388 o
10 12 20 155.990 113.067 80.409 42.005 o
10 14 0 438.586 441.193 35.919 120.728 o
10 14 1 455.954 420.583 39.393 108.201 o
10 14 2 1139.160 1115.180 73.150 34.053 o
10 14 3 401.560 434.895 43.904 97.345 o
10 14 4 140.805 73.547 50.832 99.823 o
10 14 5 694.296 709.685 113.223 19.568 o
10 14 6 1084.470 918.102 92.914 25.142 o
10 14 7 6806.640 6936.860 181.303 4.419 o
10 14 8 6571.400 6528.940 155.150 5.307 o
10 14 9 7271.050 7161.710 167.222 4.573 o
10 14 10 1029.260 1144.160 49.313 54.160 o
10 14 11 114.274 174.999 23.857 322.938 o
10 14 12 1985.650 1914.480 76.539 24.453 o
10 14 13 2261.820 2233.940 55.465 28.609 o
10 14 14 1338.210 1302.420 65.915 35.734 o
10 14 15 4815.430 5027.710 308.770 2.489 o
10 14 16 628.457 617.540 102.923 23.480 o
10 16 0 570.894 610.262 61.280 54.779 o
10 16 1 603.642 606.350 54.316 63.978 o
10 16 2 113.816 148.287 24.980 311.360 o
10 16 3 2079.880 2023.450 67.613 26.551 o
10 16 4 402.907 417.119 33.890 133.353 o
10 16 5 895.211 855.464 51.714 57.510 o
10 16 6 983.699 952.088 49.399 57.129 o
10 16 7 551.377 517.446 32.750 118.374 o
10 16 8 2348.810 2345.750 65.840 24.599 o
10 16 9 860.614 853.283 54.049 55.518 o
10 16 10 998.805 1071.050 106.140 20.437 o
10 16 11 75.885 125.744 24.123 358.168 o
11 1 0 2633.190 2539.000 74.107 20.726 o
11 1 1 13636.600 13592.100 283.338 1.633 o
11 1 2 9.595 20.209 21.569 576.364 o
11 1 3 17207.600 17118.500 311.226 1.205 o
11 1 4 393.389 391.532 37.559 120.725 o
11 1 5 2961.430 2962.460 96.527 14.940 o
11 1 6 4885.000 4780.220 132.211 7.792 o
11 1 7 4558.730 4450.850 148.332 7.253 o
11 1 8 1794.990 1752.260 69.818 28.423 o
11 1 9 1374.910 1308.060 78.121 29.038 o
11 1 10 1655.180 1631.860 72.427 28.683 o
11 1 11 5125.750 5106.910 123.354 7.949 o
11 1 12 825.833 828.569 53.073 57.704 o
11 1 13 916.935 969.248 62.690 44.801 o
11 1 14 91.642 77.154 36.993 181.830 o
11 1 15 4464.120 4565.140 117.747 9.182 o
11 1 16 2175.150 2200.410 66.090 25.936 o
11 1 17 10462.200 10587.900 237.087 2.420 o
11 1 18 496.657 467.100 29.659 137.391 o
11 1 19 6433.070 6450.020 114.739 6.782 o
11 1 20 166.670 135.949 23.132 316.347 o
11 1 21 1776.700 1809.710 49.780 37.209 o
11 1 22 24.363 32.769 24.886 418.706 o
11 1 23 1098.310 1186.040 46.726 54.844 o
11 1 24 1696.940 1730.370 47.129 39.996 o
11 1 25 10022.400 10350.100 229.039 2.578 o
11 1 26 493.219 499.294 32.084 126.890 o
11 3 0 196.055 220.884 25.422 252.755 o
11 3 1 248.185 219.445 29.985 194.719 o
11 3 2 2178.870 1994.290 89.108 19.922 o
11 3 3 610.025 571.995 41.790 88.134 o
11 3 4 2123.160 2083.610 80.617 22.197 o
11 3 5 943.844 944.268 57.719 49.203 o
11 3 6 1067.420 1037.380 66.126 39.756 o
11 3 7 192.103 211.560 41.576 129.908 o
11 3 8 3353.440 3478.780 101.325 12.980 o
11 3 9 783.829 878.188 52.477 58.841 o
11 3 10 4738.950 4912.400 249.297 3.524 o
11 3 11 230.248 256.563 38.141 141.143 o
11 3 12 554.406 546.610 39.965 96.200 o
11 3 13 360.284 392.459 35.848 130.743 o
11 3 14 4752.890 5075.210 113.960 8.864 o
11 3 15 1229.150 1272.460 65.605 37.144 o
11 3 16 10358.000 10618.300 181.358 3.034 o
11 3 17 156.210 153.090 26.190 271.833 o
11 3 18 1798.340 1804.450 52.532 35.692 o
11 3 19 2590.310 2780.600 69.148 21.503 o
11 3 20 655.463 722.277 34.898 97.425 o
11 3 21 4175.550 4171.820 121.793 9.403 o
11 3 22 246.909 181.018 26.957 226.535 o
11 3 23 967.086 974.673 44.378 63.218 o
11 3 24 681.985 645.609 39.153 88.560 o
11 3 25 4088.330 3787.590 146.716 7.907 o
11 3 26 1136.910 1026.020 67.543 38.068 o
11 5 0 716.540 801.282 48.201 67.618 o
11 5 1 4013.580 3858.950 125.572 9.447 o
11 5 2 5941.490 5558.850 238.554 3.491 o
11 5 3 1022.170 855.349 93.312 25.392 o
11 5 4 150.660 170.316 36.218 169.851 o
11 5 5 16.628 27.080 26.324 386.236 o
11 5 6 5102.990 5093.970 140.561 7.077 o
11 5 7 645.403 589.473 40.561 88.720 o
11 5 8 3914.020 3830.500 135.739 8.785 o
11 5 9 667.902 712.973 87.912 30.197 o
11 5 10 4039.420 4147.680 124.840 9.327 o
11 5 11 9986.480 10423.300 240.389 2.459 o
11 5 12 321.216 295.381 33.934 150.075 o
11 5 13 361.909 329.419 37.647 126.037 o
11 5 14 3568.680 3761.640 107.213 11.730 o
11 5 15 308.575 283.505 28.194 188.477 o
11 5 16 7147.200 7496.570 134.360 5.414 o
11 5 17 3893.070 4083.570 93.029 12.370 o
11 5 18 4094.680 4314.780 103.239 10.915 o
11 5 19 49.603 44.988 22.996 446.170 o
11 5 20 357.222 382.843 30.783 155.767 o
11 5 21 1063.310 1038.030 45.166 58.972 o
11 5 22 62.629 17.420 23.629 427.255 o
11 5 23 171.043 102.619 20.578 370.201 o
11 5 24 288.645 182.749 27.389 210.924 o
11 5 25 274.859 250.875 38.596 134.262 o
11 7 0 14.722 -1.417 34.248 238.842 o
11 7 1 265.905 324.664 40.197 124.196 o
11 7 2 1508.090 1406.520 100.710 20.011 o
11 7 3 4417.810 4322.140 147.161 7.456 o
11 7 4 3298.180 3300.460 119.035 11.215 o
11 7 5 1034.000 807.989 86.585 28.520 o
11 7 6 4657.720 4630.460 153.239 6.875 o
11 7 7 320.250 289.321 47.718 94.504 o
11 7 8 2466.570 2545.510 110.839 14.184 o
11 7 9 1139.230 958.668 123.024 15.855 o
11 7 10 167.310 253.938 40.577 135.322 o
11 7 11 130.665 160.893 37.069 167.564 o
11 7 12 3250.870 3212.340 84.608 15.712 o
11 7 13 3880.120 4031.250 89.452 12.804 o
11 7 14 184.218 157.345 26.547 255.478 o
11 7 15 300.766 270.631 29.693 180.942 o
11 7 16 62.389 55.601 23.523 412.269 o
11 7 17 4588.480 4654.540 80.702 11.723 o
11 7 18 318.074 289.031 21.130 240.543 o
11 7 19 8956.770 9445.610 202.226 3.165 o
11 7 20 182.926 236.948 28.564 221.173 o
11 7 21 4858.160 4847.270 148.874 6.904 o
11 7 22 44.539 6.554 39.466 175.062 o
11 7 23 1693.840 1582.720 180.116 7.679 o
11 9 0 1261.700 1244.110 82.236 28.036 o
11 9 1 404.826 325.997 40.030 113.285 o
11 9 2 6788.870 6380.480 188.233 4.338 o
11 9 3 4118.490 3945.960 136.091 8.530 o
11 9 4 123.209 78.003 51.035 99.947 o
11 9 5 348.515 294.677 55.382 73.907 o
11 9 6 19.208 -7.741 50.503 110.675 o
11 9 7 2887.030 2803.810 150.661 8.908 o
11 9 8 447.123 459.588 46.161 88.224 o
11 9 9 586.709 616.276 48.664 73.984 o
11 9 10 13.136 14.176 44.296 143.261 o
11 9 11 1937.980 1951.870 94.609 19.425 o
11 9 12 620.944 637.365 46.592 76.283 o
11 9 13 1345.200 1432.430 68.781 33.470 o
11 9 14 686.272 695.183 35.928 94.064 o
11 9 15 626.541 593.294 37.827 96.031 o
11 9 16 59.901 54.516 25.319 368.142 o
11 9 17 1657.320 1714.420 45.234 41.656 o
11 9 18 326.376 408.416 46.888 93.515 o
11 9 19 14267.400 14392.900 569.909 0.668 o
11 9 20 353.269 376.126 30.926 156.075 o
11 9 21 7906.800 8023.890 638.446 0.638 o
11 9 22 355.461 154.385 61.111 64.526 o
11 11 0 81.039 42.653 37.810 179.821 o
11 11 1 35.133 -37.874 61.576 74.251 o
11 11 2 24.089 14.261 49.905 112.488 o
11 11 3 570.054 532.539 129.311 15.769 o
11 11 4 98.502 -4.401 48.946 112.068 o
11 11 5 1144.520 1118.680 100.684 21.655 o
11 11 6 5148.830 5248.360 196.477 4.785 o
11 11 7 615.262 424.559 93.274 28.353 o
11 11 8 12411.200 12699.900 407.257 1.151 o
11 11 9 832.473 785.075 133.493 14.332 o
11 11 10 636.917 696.903 69.938 43.614 o
11 11 11 257.685 244.317 40.986 125.061 o
11 11 12 15.720 33.439 28.301 335.624 o
11 11 13 6.589 14.626 25.796 415.803 o
11 11 14 553.835 543.771 30.969 122.732 o
11 11 15 293.444 252.145 26.400 209.058 o
11 11 16 248.656 225.557 22.746 261.852 o
11 11 17 1590.980 1632.210 86.994 23.537 o
11 11 18 1504.110 1479.150 58.648 37.384 o
11 11 19 3934.970 3950.070 132.773 8.930 o
11 11 20 2160.370 1991.630 241.226 4.425 o
11 13 0 393.189 362.266 34.767 133.560 o
11 13 1 1460.870 1525.140 78.420 27.713 o
11 13 2 1764.670 1739.700 87.082 22.538 o
11 13 3 1209.010 1161.720 107.704 19.259 o
11 13 4 442.808 417.818 51.531 76.810 o
11 13 5 10.890 -15.915 35.428 224.506 o
11 13 6 2376.550 2402.200 94.222 17.522 o
11 13 7 1641.640 1611.770 89.108 22.669 o
11 13 8 15845.100 16700.000 662.686 0.505 o
11 13 9 439.615 377.003 40.967 105.769 o
11 13 10 2334.810 2361.340 84.865 19.748 o
11 13 11 1951.400 2029.310 87.376 21.136 o
11 13 12 370.791 388.678 27.714 169.804 o
11 13 13 1877.340 1876.030 52.120 34.700 o
11 13 14 666.231 750.074 34.800 96.159 o
11 13 15 95.367 91.790 39.288 161.980 o
11 13 16 429.119 461.688 75.584 42.057 o
11 13 17 362.245 328.068 70.760 48.772 o
11 15 0 1379.950 1330.730 58.313 39.846 o
11 15 1 0.739 6.498 23.783 499.418 o
11 15 2 1247.430 1187.580 52.160 47.169 o
11 15 3 507.601 482.772 32.838 123.612 o
11 15 4 54.908 59.749 27.139 329.199 o
11 15 5 158.548 166.741 58.254 75.686 o
11 15 6 666.569 604.350 53.294 63.943 o
11 15 7 1369.400 1384.280 53.742 42.689 o
11 15 8 2823.280 2742.100 97.909 15.289 o
11 15 9 866.036 900.056 45.620 65.512 o
11 15 10 3286.340 3209.570 141.231 9.192 o
11 15 11 20.100 52.988 20.295 590.518 o
11 15 12 4.878 38.596 51.462 106.331 o
12 0 0 495.605 452.092 79.212 38.286 o
12 0 2 73205.400 72606.700 2716.620 0.030 o
12 0 4 24594.200 24465.500 759.425 0.340 o
12 0 6 556.723 558.390 53.529 67.170 o
12 0 8 330.152 322.165 51.676 82.551 o
12 0 10 13537.800 12669.600 801.217 0.390 o
12 0 12 143.576 117.332 42.862 132.627 o
12 0 14 4718.070 4566.510 232.120 3.964 o
12 0 16 295.789 271.789 37.598 135.797 o
12 0 18 4873.150 4865.860 178.877 5.568 o
12 0 20 1002.640 1065.950 66.187 40.278 o
12 0 22 280.429 295.658 30.471 177.151 o
12 0 24 387.749 383.699 43.971 99.435 o
12 2 0 981.641 946.011 55.483 50.753 o
12 2 1 5254.850 5092.430 157.228 6.221 o
12 2 2 15454.100 15199.600 416.016 0.988 o
12 2 3 475.311 519.096 45.496 87.143 o
12 2 4 7354.710 7253.700 184.214 4.136 o
12 2 5 337.075 315.370 31.260 161.171 o
12 2 6 937.212 1006.060 54.797 51.708 o
12 2 7 492.556 571.712 107.081 22.396 o
12 2 8 343.670 346.954 36.934 130.008 o
12 2 9 4355.870 4194.000 175.947 6.056 o
12 2 10 1878.410 1726.550 83.099 23.323 o
12 2 11 3378.850 3318.950 104.787 12.665 o
12 2 12 813.119 806.386 50.926 61.015 o
12 2 13 25.839 23.448 38.191 188.320 o
12 2 14 143.814 124.538 30.720 225.616 o
12 2 15 1989.260 1985.760 62.592 29.042 o
12 2 16 431.860 461.739 30.149 143.484 o
12 2 17 1918.960 2067.010 58.178 30.947 o
12 2 18 4821.610 5019.190 108.605 9.160 o
12 2 19 982.217 1049.040 41.397 65.422 o
12 2 20 5704.860 6015.840 103.752 8.016 o
12 2 21 12.050 7.147 23.215 507.284 o
12 2 22 2773.930 2866.650 77.479 18.873 o
12 2 23 3002.420 3368.870 85.752 15.987 o
12 2 24 101.603 86.569 18.922 489.759 o
12 4 0 1968.290 1938.700 79.950 23.408 o
12 4 1 17.836 26.945 32.489 258.732 o
12 4 2 357.962 338.349 41.448 111.235 o
12 4 3 366.570 310.764 63.137 59.160 o
12 4 4 3525.020 2637.410 199.414 5.627 o
12 4 5 9834.820 9587.420 421.530 1.228 o
12 4 6 3217.200 3225.590 110.751 12.308 o
12 4 7 4979.400 4887.920 151.121 6.709 o
12 4 8 1267.830 1241.520 73.197 32.485 o
12 4 9 3152.370 3189.680 112.977 12.176 o
12 4 10 1780.230 1823.610 78.006 25.257 o
12 4 11 523.283 571.050 42.876 89.915 o
12 4 12 11.305 35.204 39.020 182.226 o
12 4 13 1024.820 1171.450 58.547 45.420 o
12 4 14 1803.290 1903.170 83.557 23.120 o
12 4 15 3317.080 3436.620 95.969 13.751 o
12 4 16 255.291 220.443 29.579 196.290 o
12 4 17 4484.600 4720.550 98.633 10.453 o
12 4 18 85.500 48.005 21.271 459.129 o
12 4 19 141.303 122.351 25.206 300.092 o
12 4 20 3890.440 4253.880 95.733 11.962 o
12 4 21 617.367 590.001 29.905 118.128 o
12 4 22 4.674 -7.996 20.339 678.501 o
12 4 23 1503.370 1377.800 58.096 38.275 o
12 4 24 1481.570 1334.790 83.625 25.997 o
12 6 0 219.619 243.225 30.313 195.727 o
12 6 1 5517.280 5209.730 134.250 7.056 o
12 6 2 1289.270 1229.830 61.822 39.185 o
12 6 3 3061.630 2893.830 152.527 8.588 o
12 6 4 255.892 254.999 49.880 92.194 o
12 6 5 5399.400 5360.320 194.469 4.752 o
12 6 6 2137.940 2090.280 118.182 14.013 o
12 6 7 4195.710 4160.920 162.257 6.813 o
12 6 8 1049.290 1049.110 85.460 28.304 o
12 6 9 4446.950 4442.470 170.591 6.200 o
12 6 10 164.620 192.048 46.394 111.465 o
12 6 11 489.184 482.190 43.871 91.418 o
12 6 12 504.431 522.470 35.288 113.931 o
12 6 13 693.821 639.411 36.838 93.181 o
12 6 14 381.224 340.664 28.784 166.113 o
12 6 15 104.989 92.927 27.336 290.602 o
12 6 16 139.941 133.390 26.424 279.668 o
12 6 17 214.894 199.687 29.013 213.315 o
12 6 18 585.266 548.207 35.338 106.690 o
12 6 19 429.032 432.741 36.137 121.143 o
12 6 20 702.395 704.440 40.673 83.069 o
12 6 21 1468.870 1394.030 48.171 44.983 o
12 6 22 9.934 -36.273 40.748 170.406 o
12 6 23 149.788 99.707 32.163 212.118 o
12 8 0 491.911 432.134 38.357 108.526 o
12 8 1 4314.980 4272.900 139.999 7.978 o
12 8 2 2998.890 2894.060 102.202 14.101 o
12 8 3 18.821 -40.333 46.011 133.066 o
12 8 4 1689.190 1556.670 115.978 15.730 o
12 8 5 612.495 544.896 95.207 27.097 o
12 8 6 1715.900 1704.520 105.995 17.662 o
12 8 7 1155.090 1183.320 90.005 25.409 o
12 8 8 1783.520 1877.750 95.686 19.764 o
12 8 9 4665.140 4744.740 154.614 6.767 o
12 8 10 5399.410 5897.610 185.238 4.952 o
12 8 11 17.659 5.253 46.332 131.115 o
12 8 12 36.020 26.156 37.101 196.648 o
12 8 13 1983.650 1882.430 78.921 23.787 o
12 8 14 1691.050 1690.880 63.434 32.145 o
12 8 15 14.264 -1.986 30.648 297.082 o
12 8 16 1536.730 1599.100 53.333 39.391 o
12 8 17 48.779 59.415 22.427 457.546 o
12 8 18 4389.820 4560.030 157.677 6.827 o
12 8 19 364.689 494.200 39.110 113.181 o
12 8 20 15085.100 15513.300 370.225 1.137 o
12 8 21 188.006 149.104 38.596 150.123 o
12 10 0 640.218 636.103 56.385 59.668 o
12 10 1 11.820 6.004 50.692 110.146 o
12 10 2 207.475 259.388 54.716 80.954 o
12 10 3 140.239 93.703 50.777 99.492 o
12 10 4 3004.840 3287.110 257.308 3.728 o
12 10 5 1788.570 1882.610 118.982 14.668 o
12 10 6 6307.230 6239.710 374.505 1.698 o
12 10 7 930.112 874.674 96.238 24.534 o
12 10 8 442.693 406.570 57.947 64.749 o
12 10 9 86.200 67.505 52.524 96.972 o
12 10 10 2740.520 2749.400 106.692 14.099 o
12 10 11 1277.280 1221.080 62.539 38.893 o
12 10 12 283.847 284.855 29.479 184.323 o
12 10 13 21.405 55.719 24.677 416.996 o
12 10 14 1126.470 1126.790 50.344 51.406 o
12 10 15 180.892 175.620 22.476 307.882 o
12 10 16 505.597 532.045 25.936 146.868 o
12 10 17 1118.850 1081.290 52.486 49.981 o
12 10 18 8042.170 8626.970 308.198 2.083 o
12 10 19 190.232 166.224 26.292 254.717 o
12 12 0 43.944 28.794 30.494 280.029 o
12 12 1 341.328 351.436 39.636 118.825 o
12 12 2 815.759 719.133 82.635 32.311 o
12 12 3 2160.930 2155.360 98.883 17.489 o
12 12 4 1028.510 977.075 101.204 22.111 o
12 12 5 2758.680 2681.670 102.915 14.706 o
12 12 6 23.439 35.603 37.139 197.919 o
12 12 7 6589.330 6355.210 285.595 2.573 o
12 12 8 513.182 463.029 43.383 91.927 o
12 12 9 483.785 399.449 37.891 111.850 o
12 12 10 997.890 974.382 53.371 52.331 o
12 12 11 1013.680 940.726 48.871 57.173 o
12 12 12 28.409 38.930 20.546 575.955 o
12 12 13 1119.980 1144.010 41.609 60.041 o
12 12 14 70.270 82.941 21.948 436.177 o
12 12 15 950.640 1032.850 82.017 30.706 o
12 12 16 10.881 8.470 49.853 113.827 o
12 14 0 230.505 208.619 22.434 276.474 o
12 14 1 344.911 307.598 22.443 218.834 o
12 14 2 51.352 61.431 20.276 530.962 o
12 14 3 406.977 348.281 28.685 161.906 o
12 14 4 1480.790 1421.960 67.876 32.854 o
12 14 5 314.720 285.541 37.867 131.831 o
12 14 6 2240.490 2053.740 82.229 21.336 o
12 14 7 4577.620 4542.440 133.013 8.090 o
12 14 8 66.331 65.751 29.090 285.667 o
12 14 9 481.650 445.799 43.615 93.434 o
12 14 10 1698.390 1644.640 72.275 28.422 o
12 14 11 19.640 56.780 18.982 657.657 o
12 14 12 620.377 681.867 109.356 21.041 o
12 16 2 1281.530 1150.480 48.858 49.638 o
12 16 3 53.264 64.584 33.772 224.375 o
13 1 0 218.169 216.261 55.740 78.823 o
13 1 1 174.474 104.907 52.388 92.119 o
13 1 2 142.624 246.518 68.760 55.492 o
13 1 3 29017.600 28810.900 890.660 0.249 o
13 1 4 2601.960 2624.110 86.885 17.998 o
13 1 5 7636.820 7623.190 176.707 4.160 o
13 1 6 71.680 83.159 24.672 364.194 o
13 1 7 1602.890 1585.850 59.727 35.227 o
13 1 8 1141.980 1190.660 64.592 39.171 o
13 1 9 1394.770 1447.790 70.218 32.247 o
13 1 10 1267.800 1352.700 86.921 25.713 o
13 1 11 274.065 289.486 37.384 138.257 o
13 1 12 0.239 2.093 30.663 303.062 o
13 1 13 1046.750 1106.360 59.734 44.577 o
13 1 14 3669.300 3901.140 128.008 9.588 o
13 1 15 136.347 134.973 28.109 257.602 o
13 1 16 943.445 887.588 42.885 67.113 o
13 1 17 390.786 378.859 25.145 181.698 o
13 1 18 286.800 277.439 27.155 201.621 o
13 1 19 227.445 224.587 24.286 253.276 o
13 1 20 374.272 351.825 18.878 229.438 o
13 1 21 75.160 89.363 20.628 467.221 o
13 1 22 781.613 830.203 33.570 89.902 o
13 1 23 284.244 253.754 29.252 189.021 o
13 3 0 456.356 514.682 39.448 104.750 o
13 3 1 389.052 348.335 34.821 134.513 o
13 3 2 976.058 1023.560 88.876 27.162 o
13 3 3 61.413 42.012 41.649 153.368 o
13 3 4 1063.060 1115.420 70.885 36.125 o
13 3 5 5609.380 5409.380 163.587 5.713 o
13 3 6 957.437 838.630 51.224 56.892 o
13 3 7 1369.950 1464.730 61.266 37.363 o
13 3 8 6250.080 6312.910 186.159 4.570 o
13 3 9 111.310 134.072 37.641 168.494 o
13 3 10 6006.030 5890.680 179.640 4.912 o
13 3 11 3.481 21.053 32.199 269.822 o
13 3 12 880.578 948.459 55.797 52.243 o
13 3 13 2171.510 2206.690 103.915 16.374 o
13 3 14 8194.200 8846.970 226.028 3.020 o
13 3 15 3458.550 3597.880 91.700 13.827 o
13 3 16 2440.710 2597.420 64.441 23.798 o
13 3 17 53.656 40.322 22.865 448.519 o
13 3 18 545.742 568.757 31.234 121.462 o
13 3 19 70.816 77.532 19.418 522.360 o
13 3 20 1137.920 1175.460 43.176 57.597 o
13 3 21 52.802 35.187 23.177 442.228 o
13 3 22 1616.760 1582.180 66.929 31.569 o
13 5 0 10146.300 9502.050 281.206 2.106 o
13 5 1 1442.780 1398.760 82.042 26.670 o
13 5 2 1529.720 1336.300 65.190 34.208 o
13 5 3 504.007 440.868 43.834 91.815 o
13 5 4 3025.710 2885.630 126.662 11.019 o
13 5 5 305.217 255.616 48.167 94.820 o
13 5 6 6295.820 6008.270 211.224 3.967 o
13 5 7 61.601 47.276 45.170 131.470 o
13 5 8 10744.600 10847.600 352.101 1.516 o
13 5 9 740.549 797.985 62.001 49.355 o
13 5 10 240.881 264.606 49.257 94.593 o
13 5 11 175.740 119.276 46.254 113.845 o
13 5 12 3619.850 3736.070 115.592 10.844 o
13 5 13 649.853 627.559 35.045 100.396 o
13 5 14 6155.300 6469.440 136.432 6.158 o
13 5 15 1029.100 1058.900 62.188 43.122 o
13 5 16 1602.560 1721.360 57.129 35.894 o
13 5 17 42.481 28.347 20.816 548.582 o
13 5 18 526.226 513.917 27.097 140.926 o
13 5 19 120.946 115.638 23.300 347.625 o
13 5 20 146.141 133.297 19.490 400.785 o
13 5 21 76.888 31.207 48.245 115.581 o
13 7 0 7115.410 6791.820 149.629 5.169 o
13 7 1 263.341 277.787 29.411 189.691 o
13 7 2 866.994 743.952 55.224 55.133 o
13 7 3 1745.250 1611.160 85.480 23.407 o
13 7 4 2005.440 2045.520 124.310 13.293 o
13 7 5 14792.700 14642.300 465.387 0.880 o
13 7 6 1429.160 1499.380 96.540 21.348 o
13 7 7 8368.150 8206.190 274.665 2.417 o
13 7 8 4396.390 4727.850 171.052 6.135 o
13 7 9 2501.210 2519.300 91.048 17.634 o
13 7 10 559.329 543.354 46.187 81.349 o
13 7 11 898.905 966.379 63.438 44.409 o
13 7 12 10.245 0.208 30.537 301.088 o
13 7 13 82.555 80.306 28.192 289.907 o
13 7 14 410.353 381.338 28.993 157.287 o
13 7 15 1031.090 1024.440 51.864 52.743 o
13 7 16 134.382 101.581 20.965 392.120 o
13 7 17 268.398 249.609 25.777 221.382 o
13 7 18 101.253 113.224 21.778 396.737 o
13 7 19 1382.220 1356.130 75.380 30.120 o
13 7 20 671.443 634.869 125.438 16.413 o
13 9 0 352.308 335.091 44.351 101.840 o
13 9 1 1572.410 1580.100 81.803 25.598 o
13 9 2 738.966 645.873 67.248 45.189 o
13 9 3 1724.150 1571.060 183.869 7.396 o
13 9 4 4844.900 5100.660 185.332 5.291 o
13 9 5 14964.400 14684.600 468.564 0.867 o
13 9 6 22.919 33.506 51.109 106.819 o
13 9 7 5167.460 5497.290 196.331 4.745 o
13 9 8 14.705 -27.972 43.272 150.684 o
13 9 9 1725.080 1701.000 92.378 21.178 o
13 9 10 48.334 56.896 36.455 197.284 o
13 9 11 1924.860 1968.010 70.215 26.769 o
13 9 12 1132.810 1016.330 51.024 51.691 o
13 9 13 1545.880 1500.700 65.576 33.144 o
13 9 14 1513.170 1599.120 50.075 41.628 o
13 9 15 1278.470 1279.700 44.233 52.379 o
13 9 16 47.205 61.057 18.968 595.255 o
13 9 17 1451.290 1506.980 59.642 37.229 o
13 9 18 142.744 119.003 23.198 334.377 o
13 11 0 8212.830 7835.390 198.962 3.548 o
13 11 1 87.839 119.669 28.213 278.489 o
13 11 2 78.019 88.705 36.399 188.537 o
13 11 3 4999.210 5028.430 157.399 6.368 o
13 11 4 9705.560 9748.090 272.130 2.220 o
13 11 5 7073.540 7183.480 207.221 3.731 o
13 11 6 2114.300 2053.900 82.025 21.907 o
13 11 7 244.389 237.151 35.729 154.165 o
13 11 8 2116.650 1926.440 89.134 20.253 o
13 11 9 546.850 430.113 31.165 128.296 o
13 11 10 205.436 183.645 29.807 210.435 o
13 11 11 2469.780 2495.350 73.852 21.564 o
13 11 12 2551.830 2465.350 63.686 23.751 o
13 11 13 82.093 106.523 20.428 455.218 o
13 11 14 33.569 19.440 10.548 1605.830 o
13 11 15 64.441 72.835 33.897 218.820 o
13 11 16 258.656 185.788 33.897 167.387 o
13 13 0 2636.610 2552.670 66.829 22.344 o
13 13 1 140.585 169.875 21.051 358.681 o
13 13 2 10.524 29.991 23.026 501.515 o
13 13 3 521.488 507.934 35.720 111.792 o
13 13 4 2261.360 2462.280 76.120 21.979 o
13 13 5 596.310 577.817 66.978 47.909 o
13 13 6 6577.830 5793.090 246.279 3.216 o
13 13 7 822.977 864.165 55.772 54.175 o
13 13 8 2262.740 2320.930 123.952 12.757 o
13 13 9 236.559 230.086 35.016 160.136 o
13 13 10 115.969 79.276 32.375 221.344 o
13 13 11 1106.080 1075.160 55.963 47.135 o
13 13 12 56.790 54.678 51.462 102.781 o
13 15 2 28.863 77.192 28.947 303.156 o
13 15 3 4382.510 4313.540 183.332 5.698 o
13 15 4 24.023 119.005 54.678 91.560 o
14 0 0 7076.790 6772.910 286.535 2.489 o
14 0 2 352.539 427.775 90.058 31.635 o
14 0 4 16809.400 16332.600 890.930 0.308 o
14 0 6 11068.000 10543.100 410.394 1.221 o
14 0 8 8068.210 7366.370 287.369 2.350 o
14 0 10 4420.250 4515.330 186.119 5.531 o
14 0 12 1284.080 1394.690 91.184 23.908 o
14 0 14 2122.340 2334.060 92.851 18.665 o
14 0 16 1243.380 1220.470 69.782 34.702 o
14 0 18 1051.740 1166.850 51.474 51.372 o
14 0 20 184.834 188.493 32.278 192.821 o
14 2 0 4022.130 3867.420 122.821 9.652 o
14 2 1 73.345 127.836 66.372 61.829 o
14 2 2 520.539 541.476 60.914 56.917 o
14 2 3 6438.540 6444.900 224.916 3.590 o
14 2 4 3542.680 3515.450 118.247 10.833 o
14 2 5 743.699 760.155 63.939 47.590 o
14 2 6 1628.330 1642.070 92.078 21.734 o
14 2 7 8139.370 7853.230 197.617 3.587 o
14 2 8 822.047 761.623 59.887 50.562 o
14 2 9 3898.900 3825.330 135.896 8.789 o
14 2 10 738.532 771.588 55.787 56.824 o
14 2 11 2097.110 2136.430 85.623 20.847 o
14 2 12 321.220 319.079 31.625 161.221 o
14 2 13 4811.500 4831.520 143.184 7.231 o
14 2 14 36.879 17.245 28.791 317.667 o
14 2 15 4300.200 4373.660 92.490 11.481 o
14 2 16 188.521 168.241 20.455 337.108 o
14 2 17 328.559 342.090 20.708 231.868 o
14 2 18 247.945 256.036 18.748 301.063 o
14 2 19 100.352 86.317 15.809 604.015 o
14 2 20 533.655 492.393 45.746 84.511 o
14 2 21 30.345 6.433 38.663 184.650 o
14 4 0 2936.180 2824.970 189.663 6.276 o
14 4 1 415.535 414.949 49.064 83.496 o
14 4 2 37.926 48.928 30.297 281.597 o
14 4 3 2582.570 2559.200 110.953 13.938 o
14 4 4 1353.890 1353.820 74.531 30.738 o
14 4 5 186.614 160.261 42.775 126.976 o
14 4 6 2699.520 2538.840 110.489 13.812 o
14 4 7 10997.500 10283.000 1005.310 0.266 o
14 4 8 984.810 945.221 55.299 50.888 o
14 4 9 11727.700 10692.500 394.604 1.263 o
14 4 10 3871.750 3820.080 105.722 11.376 o
14 4 11 641.228 665.717 51.368 66.813 o
14 4 12 243.451 229.362 33.568 168.510 o
14 4 13 16328.700 16939.700 510.151 0.729 o
14 4 14 490.474 496.661 29.236 138.044 o
14 4 15 15231.200 16214.700 310.651 1.329 o
14 4 16 25.926 30.894 18.114 728.971 o
14 4 17 446.110 436.352 23.212 175.977 o
14 4 18 245.870 212.548 17.362 332.300 o
14 4 19 397.200 389.071 24.549 182.856 o
14 4 20 545.190 556.429 106.140 22.610 o
14 6 0 369.838 346.531 36.864 127.754 o
14 6 1 5794.680 5348.390 203.802 4.367 o
14 6 2 47.940 57.924 38.422 179.041 o
14 6 3 238.502 221.137 39.959 132.840 o
14 6 4 1343.500 1290.020 78.214 29.252 o
14 6 5 721.244 564.699 62.112 51.476 o
14 6 6 4602.040 4604.530 175.087 5.893 o
14 6 7 6929.790 7251.840 542.557 0.872 o
14 6 8 7009.910 7269.590 191.743 4.064 o
14 6 9 4812.480 4812.610 135.423 7.656 o
14 6 10 4804.090 4776.760 122.865 8.409 o
14 6 11 769.728 857.769 43.725 72.022 o
14 6 12 386.811 361.922 26.523 176.097 o
14 6 13 1589.550 1658.820 52.445 38.896 o
14 6 14 1431.750 1523.670 66.643 33.478 o
14 6 15 5389.390 5433.760 143.930 6.626 o
14 6 16 406.465 407.080 31.807 142.632 o
14 6 17 826.865 860.376 37.949 79.226 o
14 6 18 99.716 115.292 24.293 342.058 o
14 8 0 16355.100 16748.300 670.104 0.493 o
14 8 1 236.972 314.478 41.450 121.758 o
14 8 2 2760.660 2725.890 115.417 12.854 o
14 8 3 159.999 166.346 43.851 123.924 o
14 8 4 5579.260 4920.940 253.940 3.297 o
14 8 5 46.154 68.531 35.462 206.665 o
14 8 6 12595.500 12292.500 338.472 1.453 o
14 8 7 25.828 14.083 35.101 222.634 o
14 8 8 2132.850 2211.450 81.810 21.564 o
14 8 9 10.930 10.813 43.696 147.616 o
14 8 10 171.918 206.111 44.644 117.728 o
14 8 11 423.942 405.732 29.913 149.195 o
14 8 12 174.618 165.226 25.032 277.110 o
14 8 13 0.507 4.839 24.218 483.145 o
14 8 14 2057.650 2024.780 74.091 24.575 o
14 8 15 7.888 12.956 16.703 948.618 o
14 8 16 866.467 852.891 114.181 18.700 o
14 8 17 352.039 446.990 39.739 113.741 o
14 10 0 13545.100 13249.700 379.765 1.206 o
14 10 1 4663.690 4582.460 137.492 7.740 o
14 10 2 151.478 239.001 32.828 189.904 o
14 10 3 510.005 660.312 70.565 44.808 o
14 10 4 16681.200 16542.300 515.574 0.717 o
14 10 5 6999.080 7104.090 232.600 3.277 o
14 10 6 5919.280 5991.580 240.948 3.409 o
14 10 7 2989.970 2894.750 180.436 6.744 o
14 10 8 886.726 904.035 49.094 60.349 o
14 10 9 422.315 384.332 38.597 114.784 o
14 10 10 1010.050 913.872 45.370 61.664 o
14 10 11 75.891 84.639 20.378 477.240 o
14 10 12 864.872 852.085 37.638 78.326 o
14 10 13 149.098 155.321 18.725 404.706 o
14 10 14 2635.370 2425.130 173.683 7.455 o
14 12 0 292.140 358.218 22.541 226.051 o
14 12 1 6971.220 6719.580 132.712 5.754 o
14 12 2 261.443 268.190 24.282 234.271 o
14 12 3 134.293 159.291 25.491 290.123 o
14 12 4 61.197 84.620 26.167 338.014 o
14 12 5 6307.510 6151.960 201.131 4.188 o
14 12 6 23.426 76.925 52.246 101.078 o
14 12 7 7740.160 7944.130 414.909 1.354 o
14 12 8 58.346 99.707 67.543 60.374 o
14 12 9 2474.780 2242.430 104.544 15.522 o
14 12 10 15.549 -0.804 24.686 450.913 o
14 12 11 1809.980 1688.680 68.229 29.174 o
14 14 0 4989.630 4208.180 159.201 6.513 o
15 1 0 995.754 957.802 69.124 38.768 o
15 1 1 1589.020 1723.770 89.598 22.499 o
15 1 2 1149.270 1261.120 94.533 23.517 o
15 1 3 8066.560 7469.960 321.635 2.002 o
15 1 4 6916.200 6775.050 278.595 2.608 o
15 1 5 2897.080 2852.900 234.794 4.421 o
15 1 6 417.163 456.722 83.625 35.495 o
15 1 7 24233.300 23587.900 890.371 0.273 o
15 1 8 4820.000 4544.710 260.525 3.306 o
15 1 9 3453.750 3021.930 140.512 9.186 o
15 1 10 2952.260 2913.860 123.608 11.431 o
15 1 11 190.321 185.952 35.344 168.455 o
15 1 12 19.041 21.513 29.785 306.075 o
15 1 13 33.693 8.074 27.104 360.253 o
15 1 14 1017.940 924.686 43.074 64.112 o
15 1 15 467.390 392.184 24.509 169.648 o
15 1 16 434.167 360.788 24.591 178.156 o
15 1 17 3806.390 3936.580 117.505 10.306 o
15 1 18 24.341 30.191 16.408 865.710 o
15 1 19 4836.900 4829.240 196.717 4.942 o
15 3 0 1867.660 1855.790 80.071 24.042 o
15 3 1 1902.980 1906.940 78.512 24.250 o
15 3 2 3130.220 2893.600 117.060 11.953 o
15 3 3 54.400 101.225 42.675 143.953 o
15 3 4 3769.340 3523.610 258.111 3.581 o
15 3 5 2040.990 2074.550 164.034 8.638 o
15 3 6 152.608 149.239 40.912 140.699 o
15 3 7 1574.050 1577.060 95.043 21.156 o
15 3 8 24882.800 24293.200 916.536 0.258 o
15 3 9 255.873 319.035 38.999 130.805 o
15 3 10 21574.400 22190.600 1695.020 0.093 o
15 3 11 31.220 22.193 29.319 308.807 o
15 3 12 47.393 66.078 27.500 324.337 o
15 3 13 3253.490 3549.250 124.421 10.570 o
15 3 14 10950.300 11268.800 299.384 1.822 o
15 3 15 5.883 34.798 18.417 761.654 o
15 3 16 5706.110 5796.550 182.574 4.945 o
15 3 17 1084.870 1118.350 44.263 58.441 o
15 3 18 175.457 152.530 21.784 328.397 o
15 3 19 2137.850 2071.330 135.087 11.591 o
15 5 0 3389.340 3229.880 114.565 11.614 o
15 5 1 684.935 706.554 49.214 68.395 o
15 5 2 3839.150 3745.900 131.766 9.194 o
15 5 3 681.918 851.882 114.431 19.066 o
15 5 4 215.394 223.319 49.743 95.458 o
15 5 5 3.880 69.346 33.998 234.986 o
15 5 6 689.951 689.009 51.113 65.515 o
15 5 7 449.105 454.011 38.157 111.529 o
15 5 8 6741.420 6481.970 167.321 4.890 o
15 5 9 3166.030 3022.200 108.168 12.874 o
15 5 10 15699.200 15596.600 392.028 1.044 o
15 5 11 393.024 395.116 34.044 134.947 o
15 5 12 496.260 512.507 30.669 131.076 o
15 5 13 2062.120 2003.110 75.617 24.133 o
15 5 14 5709.850 5804.360 145.774 6.250 o
15 5 15 166.186 158.627 27.647 248.452 o
15 5 16 3384.020 3469.550 86.447 14.806 o
15 5 17 613.478 722.874 64.093 49.707 o
15 7 0 1866.270 2053.400 83.071 22.663 o
15 7 1 9471.860 9652.970 273.258 2.238 o
15 7 2 654.860 594.683 52.986 64.855 o
15 7 3 1028.030 906.735 81.399 30.948 o
15 7 4 61.789 90.901 59.887 76.096 o
15 7 5 506.283 565.599 43.736 88.808 o
15 7 6 1254.190 1204.560 77.993 30.223 o
15 7 7 2008.290 1967.410 65.960 27.752 o
15 7 8 2104.480 2001.670 62.386 28.247 o
15 7 9 956.029 914.648 47.350 60.642 o
15 7 10 2763.720 2743.520 103.564 14.531 o
15 7 11 1334.460 1301.770 51.782 45.191 o
15 7 12 682.137 682.423 53.783 61.832 o
15 7 13 1187.160 1227.320 54.545 45.878 o
15 7 14 83.649 106.601 17.582 547.438 o
15 7 15 525.821 591.809 43.212 88.469 o
15 9 0 591.794 908.918 49.610 67.523 o
15 9 1 16259.700 15265.000 325.428 1.246 o
15 9 2 41.570 121.547 27.219 317.580 o
15 9 3 1000.670 983.337 87.386 27.834 o
15 9 4 0.333 31.490 78.801 45.802 o
15 9 5 2266.630 2162.500 104.881 16.019 o
15 9 6 187.974 230.262 31.178 196.929 o
15 9 7 1942.850 1795.720 98.788 18.624 o
15 9 8 470.899 415.163 59.830 60.908 o
15 9 9 425.230 400.761 44.808 94.400 o
15 9 10 1084.320 1046.630 66.386 39.329 o
15 9 11 152.464 161.879 24.120 301.419 o
15 9 12 233.689 203.751 19.519 313.185 o
15 9 13 5179.550 5099.610 195.590 4.827 o
15 11 0 13421.500 12874.100 261.868 1.798 o
15 11 1 3504.690 3632.540 83.438 14.716 o
15 11 2 1146.980 1107.120 41.001 60.458 o
15 11 3 752.419 780.933 56.544 55.500 o
15 11 4 1549.190 1528.670 76.356 28.038 o
15 11 5 1589.390 1376.250 119.005 15.489 o
15 11 6 876.789 845.901 96.491 24.709 o
15 11 7 127.684 151.169 57.894 77.821 o
16 0 0 562.968 630.432 79.607 36.614 o
16 0 2 382.428 390.197 46.679 91.708 o
16 0 4 7108.160 7389.920 247.313 2.993 o
16 0 6 5700.240 4570.440 273.390 2.955 o
16 0 10 5181.550 5506.400 328.068 2.208 o
16 0 12 173.082 160.818 61.111 69.100 o
16 0 14 95.540 55.965 42.819 141.019 o
16 0 16 1546.930 1626.940 85.618 24.221 o
16 2 0 3279.500 3242.440 97.015 13.889 o
16 2 1 2213.720 2302.730 118.058 13.723 o
16 2 2 2651.270 2525.110 94.335 16.587 o
16 2 3 9928.730 9021.450 296.873 2.013 o
16 2 4 940.147 1037.080 73.291 36.020 o
16 2 5 4030.830 3999.570 149.509 7.696 o
16 2 6 467.681 521.049 70.760 46.039 o
16 2 9 17636.200 19401.000 1045.310 0.229 o
16 2 10 1294.740 1463.680 112.823 17.353 o
16 2 11 2318.380 2440.910 122.749 12.756 o
16 2 12 2329.160 2422.270 88.267 18.895 o
16 2 13 579.269 603.175 41.485 89.592 o
16 2 14 1067.690 1185.460 120.238 16.394 o
16 2 15 298.918 239.756 39.460 128.344 o
16 2 16 405.687 454.939 28.855 153.299 o
16 2 17 253.998 250.875 51.462 87.832 o
16 4 0 600.505 571.587 45.410 80.706 o
16 4 1 3249.310 2823.130 103.061 13.563 o
16 4 2 488.297 481.514 51.995 73.213 o
16 4 3 4787.960 4480.940 189.894 5.257 o
16 4 4 4364.770 3758.600 297.513 2.746 o
16 4 5 330.550 221.928 64.327 58.955 o
16 4 6 339.692 334.501 67.543 53.103 o
16 4 7 830.760 844.934 76.427 35.702 o
16 4 8 663.974 691.116 85.264 31.833 o
16 4 9 13219.400 13949.300 755.843 0.430 o
16 4 10 350.926 353.843 46.666 94.301 o
16 4 11 10162.100 9932.120 626.186 0.635 o
16 4 12 272.973 341.617 63.842 59.675 o
16 4 13 203.062 221.417 26.462 238.853 o
16 4 14 2848.630 3037.940 126.246 11.190 o
16 4 15 1534.100 1560.690 65.228 33.163 o
16 4 16 187.402 225.145 80.409 41.154 o
16 6 0 865.837 767.521 55.013 55.164 o
16 6 1 177.241 140.663 30.302 218.553 o
16 6 2 1459.420 1472.260 86.020 24.847 o
16 6 3 958.378 842.515 66.579 41.785 o
16 6 4 434.985 347.529 38.702 114.864 o
16 6 5 27.950 3.216 37.063 201.219 o
16 6 6 582.011 467.090 54.678 65.808 o
16 6 7 160.042 118.736 33.576 194.177 o
16 6 8 141.184 148.228 39.364 151.392 o
16 6 9 4954.870 5266.770 218.014 4.206 o
16 6 10 356.169 340.933 57.894 67.986 o
16 6 11 11479.700 10621.900 1233.470 0.180 o
16 6 12 2276.370 2185.860 79.559 21.616 o
16 6 13 666.520 645.601 56.721 58.510 o
16 6 14 27.776 9.649 28.947 321.553 o
16 8 0 13640.700 13176.900 291.346 1.605 o
16 8 1 679.344 841.811 38.791 84.663 o
16 8 2 3716.820 3566.190 113.631 11.016 o
16 8 3 359.499 374.929 44.569 99.525 o
16 8 4 17.841 30.194 28.943 321.449 o
16 8 5 17.921 -3.216 48.245 121.244 o
16 8 6 114.318 77.192 48.245 111.312 o
16 8 10 677.389 675.434 64.327 48.825 o
16 8 11 751.435 791.059 43.212 74.698 o
16 10 0 8659.020 8744.710 192.541 3.449 o
16 10 1 227.162 292.053 40.268 128.977 o
16 10 2 445.695 443.617 30.469 141.512 o
16 10 3 220.805 164.258 23.162 281.570 o
16 10 4 946.630 990.637 99.707 22.909 o
17 1 0 27.570 61.042 21.857 503.474 o
17 1 1 290.641 311.736 28.673 185.914 o
17 1 2 794.512 801.974 48.332 65.149 o
17 1 3 160.653 184.729 32.017 200.791 o
17 1 4 1310.950 1172.950 83.563 27.367 o
17 1 5 197.994 168.060 33.138 185.186 o
17 1 6 597.828 474.666 41.375 92.225 o
17 1 7 4544.540 3666.640 221.928 4.380 o
17 1 8 89.828 71.983 50.505 103.995 o
17 1 9 1160.530 1222.220 117.397 16.826 o
17 1 10 571.830 618.002 60.237 56.048 o
17 1 11 244.174 261.845 27.390 212.181 o
17 1 12 35.628 53.797 21.538 509.734 o
17 1 13 1717.850 1788.020 92.088 21.130 o
17 1 14 69.269 144.736 45.029 127.050 o
17 3 0 170.250 195.638 23.303 296.113 o
17 3 1 561.498 603.943 36.043 104.440 o
17 3 2 2279.580 2163.150 78.834 21.840 o
17 3 3 392.606 392.747 40.029 111.689 o
17 3 4 4200.750 3796.580 197.410 5.293 o
17 3 5 26.546 12.755 32.919 251.755 o
17 3 6 432.383 336.943 32.769 139.402 o
17 3 7 925.299 817.550 75.951 35.336 o
17 3 8 2312.630 2265.040 123.830 12.742 o
17 3 9 97.082 130.855 30.075 246.736 o
17 3 10 4651.490 4817.820 159.424 6.521 o
17 3 11 1116.870 1251.160 93.274 24.141 o
17 3 12 1987.680 2331.860 160.818 8.868 o
17 3 13 2650.880 3126.290 199.414 5.838 o
17 5 0 278.015 253.815 23.418 239.320 o
17 5 1 111.197 113.440 27.418 281.858 o
17 5 2 539.329 592.320 55.245 64.357 o
17 5 3 4564.100 4079.490 283.801 2.936 o
17 5 4 3280.900 2704.950 170.467 7.246 o
17 5 5 666.868 582.160 99.707 24.728 o
17 5 6 1318.730 1314.990 61.648 38.492 o
17 5 7 2244.010 2068.210 192.981 6.506 o
17 5 8 682.013 720.463 80.409 34.713 o
17 5 9 38.768 99.707 38.596 175.553 o
17 5 10 4155.840 4079.960 161.476 6.900 o
17 5 11 13.759 64.021 27.978 334.700 o
17 7 0 107.946 110.502 16.415 545.647 o
17 7 1 1997.880 1899.070 68.084 27.284 o
17 7 2 273.327 273.996 21.586 255.035 o
17 7 3 813.360 787.729 49.290 63.474 o
17 7 4 73.194 91.691 25.367 344.925 o
17 7 5 291.055 275.006 65.935 56.752 o
17 7 6 230.665 180.116 41.813 126.634 o
17 7 7 70.634 41.813 38.596 175.064 o
17 7 8 1291.800 1177.180 86.841 26.061 o
17 9 0 452.278 464.278 52.545 73.599 o
17 9 1 1275.430 1289.760 96.491 22.291 o
17 9 2 11.721 28.947 12.999 1365.120 o
18 0 0 6067.620 5886.010 191.212 4.556 o
18 0 2 675.588 633.621 57.894 56.877 o
18 0 4 9277.630 7468.370 402.044 1.378 o
18 0 6 5306.450 4445.000 244.443 3.575 o
18 2 0 3812.030 3502.620 184.768 6.030 o
18 2 1 650.666 642.010 37.603 93.784 o
18 2 2 1265.460 1189.330 78.801 29.800 o
18 2 3 3873.770 3110.210 176.899 6.478 o
18 2 4 1114.530 1041.890 54.441 48.617 o
18 2 5 29.244 -9.649 22.743 507.951 o
18 2 6 484.595 395.611 51.462 75.870 o
18 2 7 432.947 396.870 37.474 117.443 o
18 2 8 299.073 335.782 43.421 108.436 o
18 2 9 401.643 427.775 51.462 78.273 o
18 4 0 469.756 514.055 36.515 113.040 o
18 4 1 247.950 254.437 27.192 213.880 o
18 4 2 119.552 129.211 18.570 451.894 o
18 4 3 4252.590 4209.580 135.264 8.359 o
18 4 4 449.016 503.333 88.450 31.831 o
18 4 6 258.044 205.847 32.163 177.706 o
18 6 0 207.909 215.544 34.115 171.789 o
18 6 1 123.644 129.373 16.994 490.216 o
18 6 2 403.932 408.477 40.185 109.743 o
18 6 3 50.597 35.380 38.596 179.032 o
18 6 4 8.723 0.000 32.163 272.499 o

_iucr_refine_instructions_details
;
TITL v19171.res in C2/c
REM Old TITL v19171 in Cc
REM SHELXT solution in C2/c
REM R1 0.163, Rweak 0.023, Alpha 0.126, Orientation as input
REM Formula found by SHELXT: C60 N5 P6 Fe2
CELL 1.54178 14.8784 16.3505 25.6116 90 90.577 90
ZERR 4 0.0044 0.0054 0.0045 0 0.015 0
LATT 7
SYMM -X,+Y,0.5-Z
SFAC C H Fe P
UNIT 260 400 8 24

L.S. 10
PLAN  11
SIZE 0.24 0.25 0.301
TEMP -173.15
CONF
BOND $H
MORE -1
fmap -2
acta 
WGHT 0.018478 2.296115
FVAR 0.055759
REM <olex2.extras>
REM <HklSrc "%.\\v19171.hkl">
REM </olex2.extras>

Fe1   3     0.47173  0.19017  0.29946  11.00000  0.01083  0.01052  0.01185 =
 0.00022  0.00308 -0.00023 
P1    4     0.47621  0.30159  0.34257  11.00000  0.01407  0.01196  0.01252 =
 -0.00059  0.00294 -0.00020 
P3    4     0.57015  0.14173  0.35930  11.00000  0.01343  0.01355  0.01521 =
 0.00112  0.00203  0.00059 
P2    4     0.32511  0.18743  0.32208  11.00000  0.01203  0.01556  0.01488 =
 -0.00040  0.00348 -0.00046 
C2    1     0.50000  0.35101  0.25000  10.50000  0.01840  0.01189  0.01358 =
 0.00000  0.00441  0.00000 
C7    1     0.37247  0.37745  0.42366  11.00000  0.02349  0.01935  0.01813 =
 -0.00414  0.00554  0.00139 
H7    2     0.42719  0.42036  0.43000  11.00000  0.04191  0.02023  0.06440 =
 -0.01638  0.01575  0.00097 
C15   1     0.73278  0.30338  0.44465  11.00000  0.02207  0.02762  0.02152 =
 0.00370 -0.00433 -0.00957 
H15   2     0.79498  0.30139  0.46795  11.00000  0.03563  0.04594  0.05134 =
 0.01165 -0.02033 -0.01913 
C1    1     0.50000  0.26324  0.25000  10.50000  0.01726  0.01433  0.01394 =
 0.00000  0.00545  0.00000 
C5    1     0.50000  0.51673  0.25000  10.50000  0.02550  0.01192  0.01767 =
 0.00000  0.00000  0.00000 
H5    2     0.50000  0.58338  0.25000  10.50000  0.06363  0.00749  0.01519 =
 0.00000 -0.00890 -0.00000 
C25   1     0.48463  0.14216  0.45532  11.00000  0.02726  0.02075  0.01773 =
 0.00249  0.00694  0.00011 
H25A  2     0.52632  0.18861  0.47414  11.00000  0.04918  0.02828  0.04689 =
 -0.01058  0.00880 -0.00578 
H25B  2     0.43203  0.17420  0.43340  11.00000  0.02881  0.05210  0.04146 =
 0.00845  0.00825  0.02218 
H25C  2     0.45330  0.10804  0.48634  11.00000  0.06676  0.03611  0.02489 =
 -0.00347  0.01933  0.00178 
C16   1     0.70388  0.23291  0.41906  11.00000  0.01722  0.02364  0.02196 =
 0.00248 -0.00284 -0.00333 
H16   2     0.74313  0.17666  0.42324  11.00000  0.02473  0.03019  0.05250 =
 -0.01248 -0.03035  0.01382 

C33   1     0.50589  0.31600  0.55142  11.00000  0.04008  0.02449  0.02639 =
 -0.00240  0.00647 -0.00771 
H33A  2     0.55415  0.30098  0.52109  11.00000  0.06196  0.05844  0.03759 =
 0.00565  0.02332 -0.01051 
H33B  2     0.44068  0.29198  0.53749  11.00000  0.03179  0.05802  0.06495 =
 -0.00949 -0.00541 -0.02847 

C28   1     0.61772 -0.00930  0.32011  11.00000  0.02963  0.01761  0.02996 =
 -0.00113  0.00607  0.00458 
H28A  2     0.61611 -0.04203  0.35642  11.00000  0.08395  0.02937  0.04093 =
 0.01509  0.00759  0.00888 
H28B  2     0.54990 -0.00629  0.30236  11.00000  0.05463  0.02300  0.07196 =
 -0.00023 -0.01417  0.00571 
H28C  2     0.65877 -0.04574  0.29427  11.00000  0.05786  0.04244  0.04831 =
 -0.01862  0.02566  0.02062 
C9    1     0.22868  0.32312  0.44828  11.00000  0.01932  0.03092  0.02038 =
 -0.00448  0.00722  0.00345 
H9    2     0.17120  0.32324  0.47382  11.00000  0.03225  0.04768  0.04267 =
 -0.01075  0.03230  0.00886 
C13   1     0.60566  0.37727  0.41030  11.00000  0.02476  0.01703  0.01736 =
 -0.00094 -0.00066 -0.00528 
H13   2     0.56825  0.43394  0.40715  11.00000  0.06030  0.00871  0.04502 =
 -0.00499 -0.01218 -0.00737 
C17   1     0.62456  0.23302  0.38895  11.00000  0.01545  0.01669  0.01754 =
 0.00160  0.00048 -0.00200 
C26   1     0.61703  0.04808  0.45400  11.00000  0.02780  0.02643  0.02152 =
 0.00878  0.00019  0.00261 
H26A  2     0.65435  0.00235  0.43248  11.00000  0.04407  0.04718  0.02622 =
 0.00768 -0.00679  0.01848 
H26B  2     0.66283  0.09455  0.46784  11.00000  0.04269  0.03434  0.04690 =
 -0.00014 -0.01322 -0.01872 
H26C  2     0.58939  0.02181  0.48749  11.00000  0.05289  0.07340  0.04257 =
 0.01778  0.00370  0.01630 
C8    1     0.29771  0.37957  0.45582  11.00000  0.02417  0.02559  0.02011 =
 -0.00690  0.00664  0.00392 
H8    2     0.29363  0.42513  0.48656  11.00000  0.04647  0.04012  0.04047 =
 -0.00697  0.01617  0.01015 
C10   1     0.23407  0.26557  0.40834  11.00000  0.01605  0.02805  0.02100 =
 -0.00441  0.00646  0.00083 
H10   2     0.17920  0.22151  0.40288  11.00000  0.02895  0.04645  0.05475 =
 -0.01828  0.00908 -0.01368 
C6    1     0.37894  0.31881  0.38438  11.00000  0.01691  0.01585  0.01382 =
 -0.00078  0.00383  0.00169 
C24   1     0.54091  0.08554  0.42108  11.00000  0.02047  0.01722  0.01787 =
 0.00336  0.00233  0.00016 
H24   2     0.49747  0.03453  0.40679  11.00000  0.02849  0.01746  0.03190 =
 0.00609  0.00230 -0.00203 
C21   1     0.25809  0.09806  0.34557  11.00000  0.01676  0.02147  0.02226 =
 0.00032  0.00541 -0.00535 
H21   2     0.18962  0.11990  0.35456  11.00000  0.03560  0.04734  0.03541 =
 -0.00673  0.01161 -0.00054 
C12   1     0.57588  0.30674  0.38464  11.00000  0.01725  0.01591  0.01492 =
 0.00078  0.00098 -0.00230 
C14   1     0.68323  0.37534  0.44113  11.00000  0.02689  0.02329  0.01876 =
 0.00091 -0.00330 -0.01114 
H14   2     0.70428  0.43002  0.46235  11.00000  0.03308  0.02698  0.04938 =
 0.00241 -0.01474 -0.01771 

C32   1     0.53387  0.27453  0.60208  11.00000  0.02406  0.02957  0.02741 =
 -0.00385  0.00221 -0.00686 
H32A  2     0.60087  0.29401  0.61304  11.00000  0.04129  0.05540  0.06900 =
 0.00691 -0.01745 -0.01649 
H32B  2     0.49107  0.29657  0.63402  11.00000  0.03379  0.05879  0.03302 =
 -0.02083  0.02140  0.00228 

C29   1     0.75431  0.07351  0.34667  11.00000  0.01737  0.03831  0.02826 =
 0.00228  0.00088  0.00809 
H29A  2     0.78602  0.13319  0.34438  11.00000  0.04637  0.03534  0.08263 =
 0.01820  0.00339 -0.00563 
H29B  2     0.76027  0.05013  0.38613  11.00000  0.05773  0.07907  0.02190 =
 0.01237 -0.00397  0.00706 
H29C  2     0.79238  0.03378  0.32031  11.00000  0.02083  0.08012  0.05028 =
 -0.01469  0.00652  0.03403 
C20   1     0.14599  0.23534  0.28676  11.00000  0.01512  0.04160  0.03219 =
 0.00533 -0.00007 -0.00054 
H20A  2     0.11771  0.17856  0.29757  11.00000  0.02462  0.07277  0.09027 =
 0.03461  0.01876 -0.00272 
H20B  2     0.13551  0.27846  0.31985  11.00000  0.04013  0.05942  0.04160 =
 -0.02556  0.00263  0.01851 
H20C  2     0.10537  0.25890  0.25424  11.00000  0.03655  0.09790  0.03352 =
 0.01724 -0.00760  0.01291 
C19   1     0.27618  0.31357  0.25199  11.00000  0.01868  0.02752  0.03126 =
 0.00899 -0.00203  0.00208 
H19A  2     0.27991  0.35686  0.28333  11.00000  0.08930  0.02727  0.06695 =
 -0.00943 -0.02995  0.02215 
H19B  2     0.33875  0.30970  0.23326  11.00000  0.03966  0.05344  0.05851 =
 0.02881  0.00444  0.01486 
H19C  2     0.22809  0.33912  0.22360  11.00000  0.03533  0.05221  0.05008 =
 0.02675 -0.01641  0.01735 
C22   1     0.25256  0.03317  0.30289  11.00000  0.02776  0.02241  0.02808 =
 -0.00233  0.00470 -0.00801 
H22A  2     0.21848  0.05498  0.26734  11.00000  0.06799  0.05280  0.02299 =
 -0.01398 -0.02334  0.00052 
H22B  2     0.31777  0.01280  0.29135  11.00000  0.04297  0.02103  0.04944 =
 -0.01402  0.01487 -0.00931 
H22C  2     0.21739 -0.01983  0.31746  11.00000  0.04604  0.04799  0.05280 =
 0.00112  0.00799 -0.02285 
C3    1     0.48730  0.39006  0.29763  11.00000  0.01651  0.01164  0.01426 =
 -0.00113  0.00313  0.00061 

C30   1     0.57205  0.14358  0.64962  11.00000  0.03208  0.04093  0.03444 =
 0.00325 -0.00732  0.00064 
H30A  2     0.56970  0.07660  0.64881  11.00000  0.08401  0.04324  0.06330 =
 0.01645 -0.00771  0.01413 
H30B  2     0.64046  0.16282  0.65257  11.00000  0.04207  0.12569  0.07476 =
 0.00188 -0.01515 -0.03381 
H30C  2     0.53638  0.16398  0.68439  11.00000  0.05604  0.10169  0.03645 =
 -0.00843 -0.00492  0.00283 

C11   1     0.30913  0.26220  0.37594  11.00000  0.01488  0.02013  0.01508 =
 -0.00120  0.00411  0.00121 
C18   1     0.24494  0.23016  0.27139  11.00000  0.01515  0.02237  0.01949 =
 -0.00148  0.00052  0.00117 
H18   2     0.25084  0.18614  0.23917  11.00000  0.06597  0.03184  0.02843 =
 -0.00885  0.00026  0.02026 
C27   1     0.65691  0.07678  0.32692  11.00000  0.01648  0.01993  0.02203 =
 0.00039  0.00369  0.00415 
H27   2     0.65639  0.10373  0.28603  11.00000  0.06880  0.02750  0.01221 =
 0.00453  0.01260  0.00966 
C4    1     0.48748  0.47535  0.29752  11.00000  0.02128  0.01228  0.01666 =
 -0.00120  0.00077  0.00113 
H4    2     0.47678  0.51031  0.33276  11.00000  0.06463  0.01802  0.02057 =
 -0.00586  0.00380  0.00523 

C31   1     0.53132  0.18147  0.60072  11.00000  0.02215  0.02965  0.02803 =
 -0.00146 -0.00123 -0.00197 
H31A  2     0.46045  0.16232  0.59557  11.00000  0.00908  0.05501  0.07940 =
 0.00100  0.00021 -0.01445 
H31B  2     0.56917  0.16156  0.56634  11.00000  0.06000  0.05714  0.02515 =
 -0.00840  0.01487  0.01805 
C34   1     0.49863  0.40810  0.55708  11.00000  0.07979  0.02465  0.03823 =
 -0.00212  0.00016 -0.00689 
H34A  2     0.48400  0.43834  0.52089  11.00000  0.14608  0.03963  0.05730 =
 0.01486 -0.00774 -0.01067 
H34B  2     0.44906  0.42432  0.58636  11.00000  0.14037  0.04695  0.08891 =
 -0.04139  0.04084  0.01981 
H34C  2     0.56167  0.43071  0.57017  11.00000  0.08185  0.06556  0.11499 =
 0.01261 -0.01910 -0.01505 

C23   1     0.29860  0.06203  0.39521  11.00000  0.03364  0.03024  0.02749 =
 0.01004  0.00085 -0.01122 
H23A  2     0.36593  0.04361  0.38780  11.00000  0.03649  0.04155  0.05801 =
 0.00909 -0.01873  0.00081 
H23B  2     0.29798  0.10520  0.42797  11.00000  0.07162  0.07444  0.02555 =
 -0.01049 -0.00711  0.00931 
H23C  2     0.26288  0.00713  0.40633  11.00000  0.11015  0.06213  0.05838 =
 0.04024 -0.02286 -0.05375 
H     2     0.50000  0.11940  0.25000  10.50000  0.02988  0.07842  0.05846 =
 0.00000  0.01401  0.00000 
HKLF 4

END
Q1 1 0.416667 0.166667 0.314815 11 0.05 0.31
Q2 1 0.520833 0.203704 0.283951 11 0.05 0.28
Q3 1 0.604167 0.12963 0.339506 11 0.05 0.25
Q8 1 0.395833 0.222222 0.302469 11 0.05 0.2
Q4 1 0.583333 0.185185 0.407407 11 0.05 0.22
Q5 1 0.520833 0.314815 0.308642 11 0.05 0.21
Q7 1 0.5 0.185185 0.345679 11 0.05 0.21
Q9 1 0.4375 0.166667 0.259259 11 0.05 0.2
Q10 1 0.520833 0.351852 0.598765 11 0.05 0.2
Q6 1 0.291667 0.203704 0.339506 11 0.05 0.21
Q11 1 0.395833 0.333333 0.345679 11 0.05 0.19

  REM The information below was added by Olex2.
  REM
  REM R1 = 0.0214 for 6419 Fo > 4sig(Fo) and 0.0233 for all 6723 data
  REM 782 parameters refined using 0 restraints
  REM Highest difference peak 0.3098, deepest hole -0.2323
  REM Mean Shift 0.0000, Max Shift 0.0005.

  REM +++ Tabular Listing of Refinement Information +++
  REM R1_all = 0.0233
  REM R1_gt = 0.0214
  REM wR_ref = 0.0497
  REM GOOF = 1.0925
  REM Shift_max = 0.0005
  REM Shift_mean = 0.0000
  REM Reflections_all = 6723
  REM Reflections_gt = 6419
  REM Parameters = 782
  REM Hole = -0.2323
  REM Peak = 0.3098
  REM Flack = n/a

  
;
_olex2_submission_special_instructions  'No special instructions were received'
