# Supplementary material for: Fragmentation and transferability in Hirshfeld atom refinement
Source: IUCrJ. 2022 Feb 26;9(Pt 2):298–315. doi: 10.1107/S2052252522000690 (PMC8895009; doi:10.1107/S2052252522000690)
Supplement: Supplementary file 2 [file m-09-00298-sup2.zip › cif/metalorganic/PPHCHN11.cif]

data_PPHCHN11
_audit_creation_date               2021-06-26
_audit_creation_method
;
Olex2 1.3
(compiled 2020.07.31 svn.rc2a77460 for OlexSys, GUI svn.r6145)
;
_audit_contact_author_address      ?
_audit_contact_author_email        ?
_audit_contact_author_name         ''
_audit_contact_author_phone        ?
_publ_contact_author_id_orcid      ?
_publ_section_references
;
Bourhis, L.J., Dolomanov, O.V., Gildea, R.J., Howard, J.A.K., Puschmann, H.
 (2015). Acta Cryst. A71, 59-75.

Dolomanov, O.V., Bourhis, L.J., Gildea, R.J, Howard, J.A.K. & Puschmann, H.
 (2009), J. Appl. Cryst. 42, 339-341.
;
_chemical_formula_moiety           '0.5(C54 H46 Co N2 P3)'
_chemical_formula_sum              'C27 H23 Co0.5 N P1.5'
_chemical_formula_weight           437.417
loop_
  _atom_type_symbol
  _atom_type_scat_dispersion_real
  _atom_type_scat_dispersion_imag
  _atom_type_scat_Cromer_Mann_a1
  _atom_type_scat_Cromer_Mann_a2
  _atom_type_scat_Cromer_Mann_a3
  _atom_type_scat_Cromer_Mann_a4
  _atom_type_scat_Cromer_Mann_b1
  _atom_type_scat_Cromer_Mann_b2
  _atom_type_scat_Cromer_Mann_b3
  _atom_type_scat_Cromer_Mann_b4
  _atom_type_scat_Cromer_Mann_c
  _atom_type_scat_source
  _atom_type_scat_dispersion_source
 H 0.00000 0.00000 0.49300 0.32291 0.14019 0.04081 10.51090 26.12570 3.14236
 57.79970 0.0030380000826
 'International Tables Volume C Table 6.1.1.4 (pp. 500-502)'
 'Henke, Gullikson and Davis, At. Data and Nucl. Data Tables, 1993, 54, 2'
 C 0.01920 0.00962 2.31000 1.02000 1.58860 0.86500 20.84390 10.20750 0.56870
 51.65120 0.215599998832
 'International Tables Volume C Table 6.1.1.4 (pp. 500-502)'
 'Henke, Gullikson and Davis, At. Data and Nucl. Data Tables, 1993, 54, 2'
 N 0.03256 0.01839 12.21260 3.13220 2.01250 1.16630 0.00570 9.89330 28.99750
 0.58260 -11.5290002823
 'International Tables Volume C Table 6.1.1.4 (pp. 500-502)'
 'Henke, Gullikson and Davis, At. Data and Nucl. Data Tables, 1993, 54, 2'
 Co -2.40904 3.56674 12.28410 7.34090 4.00340 2.34880 4.27910 0.27840 13.53590
 71.16920 1.01180005074
 'International Tables Volume C Table 6.1.1.4 (pp. 500-502)'
 'Henke, Gullikson and Davis, At. Data and Nucl. Data Tables, 1993, 54, 2'
 P 0.30359 0.43700 6.43450 4.17910 1.78000 1.49080 1.90670 27.15700 0.52600
 68.16450 1.11489999294
 'International Tables Volume C Table 6.1.1.4 (pp. 500-502)'
 'Henke, Gullikson and Davis, At. Data and Nucl. Data Tables, 1993, 54, 2'

_space_group_crystal_system        'monoclinic'
_space_group_IT_number             14
_space_group_name_H-M_alt          'P 1 21/n 1'
_space_group_name_Hall             '-P 2ybc (x-z,y,z)'
loop_
  _space_group_symop_id
  _space_group_symop_operation_xyz
 1 x,y,z
 2 -x+1/2,y+1/2,-z+1/2
 3 -x,-y,-z
 4 x-1/2,-y-1/2,z-1/2

_symmetry_Int_Tables_number        14
_cell_length_a                     14.3760(6)
_cell_length_b                     14.6990(6)
_cell_length_c                     21.3400(8)
_cell_angle_alpha                  90
_cell_angle_beta                   107.790(1)
_cell_angle_gamma                  90
_cell_volume                       4293.8(3)
_cell_formula_units_Z              8
_cell_measurement_temperature    100(2)
_cell_measurement_reflns_used    9004
_cell_measurement_theta_min      3.23
_cell_measurement_theta_max      72.19
_exptl_absorpt_coefficient_mu      4.497
_exptl_crystal_density_diffrn      1.353
_exptl_crystal_F_000               1823.242
_exptl_crystal_description       Block
_exptl_crystal_colour            red
_diffrn_ambient_temperature      100(2)
_diffrn_measurement_device_type  'Bruker APEX II CCD'
_diffrn_reflns_av_R_equivalents    0.0241
_diffrn_reflns_av_unetI/netI       0.0150
_diffrn_reflns_Laue_measured_fraction_full  0.9995
_diffrn_reflns_Laue_measured_fraction_max  0.9972
_diffrn_reflns_limit_h_max         17
_diffrn_reflns_limit_h_min         -17
_diffrn_reflns_limit_k_max         17
_diffrn_reflns_limit_k_min         -18
_diffrn_reflns_limit_l_max         26
_diffrn_reflns_limit_l_min         -26
_diffrn_reflns_number              51906
_diffrn_reflns_point_group_measured_fraction_full  0.9995
_diffrn_reflns_point_group_measured_fraction_max  0.9972
_diffrn_reflns_theta_full          67.6786
_diffrn_reflns_theta_max           72.26
_diffrn_reflns_theta_min           3.30
_diffrn_measured_fraction_theta_full  0.9995
_diffrn_measured_fraction_theta_max  0.9972
_diffrn_radiation_type             'Cu K\a'
_diffrn_radiation_wavelength       1.54178
_reflns_Friedel_coverage           0.0
_reflns_limit_h_max                12
_reflns_limit_h_min                -17
_reflns_limit_k_max                18
_reflns_limit_k_min                0
_reflns_limit_l_max                26
_reflns_limit_l_min                -11
_reflns_number_gt                  8328
_reflns_number_total               8458
_reflns_threshold_expression       I>=2u(I)
_computing_molecular_graphics      'Olex2 1.3 (Dolomanov et al., 2009)'
_computing_publication_material    'Olex2 1.3 (Dolomanov et al., 2009)'
_computing_structure_refinement    'olex2.refine 1.3 (Bourhis et al., 2015)'
_refine_diff_density_max           0.2857
_refine_diff_density_min           -0.1431
_refine_diff_density_rms           0.0334
_refine_ls_d_res_high              0.8094
_refine_ls_d_res_low               13.4087
_refine_ls_goodness_of_fit_ref     1.1037
_refine_ls_hydrogen_treatment      refall
_refine_ls_matrix_type             full
_refine_ls_number_constraints      0
_refine_ls_number_parameters       955
_refine_ls_number_reflns           8458
_refine_ls_number_restraints       0
_refine_ls_R_factor_all            0.0149
_refine_ls_R_factor_gt             0.0146
_refine_ls_restrained_S_all        1.1037
_refine_ls_shift/su_max            0.0010
_refine_ls_shift/su_mean           0.0000
_refine_ls_structure_factor_coef   Fsqd
_refine_ls_weighting_details      
 'w=1/[\s^2^(Fo^2^)+(0.0198P)^2^+0.1991P] where P=(Fo^2^+2Fc^2^)/3'
_refine_ls_weighting_scheme        calc
_refine_ls_wR_factor_gt            0.0346
_refine_ls_wR_factor_ref           0.0347
_olex2_refinement_description
;
;
loop_
  _atom_site_label
  _atom_site_type_symbol
  _atom_site_fract_x
  _atom_site_fract_y
  _atom_site_fract_z
  _atom_site_U_iso_or_equiv
  _atom_site_adp_type
  _atom_site_occupancy
  _atom_site_refinement_flags_posn
 Co1 Co 0.168266(7) 0.202566(7) 0.391328(5) 0.00653(3) Uani 1.000000 .
 P1 P 0.159680(11) 0.081171(10) 0.330074(7) 0.00841(4) Uani 1.000000 .
 P3 P 0.311225(11) 0.253441(10) 0.452260(7) 0.00775(4) Uani 1.000000 .
 P2 P 0.038324(11) 0.234183(10) 0.419100(7) 0.00851(4) Uani 1.000000 .
 C50 C 0.41610(5) 0.21581(5) 0.58725(3) 0.01628(14) Uani 1.000000 .
 H50 H 0.4112(9) 0.2874(7) 0.5976(5) 0.041(3) Uani 1.000000 .
 C19 C -0.06499(5) 0.15318(4) 0.39945(3) 0.01246(12) Uani 1.000000 .
 C3 C 0.27593(5) -0.17884(5) 0.36244(4) 0.01816(14) Uani 1.000000 .
 H3 H 0.3023(9) -0.2284(8) 0.3348(5) 0.044(3) Uani 1.000000 .
 C38 C 0.49628(5) 0.21933(5) 0.43194(3) 0.01296(13) Uani 1.000000 .
 H38 H 0.5119(7) 0.1764(7) 0.4741(5) 0.032(3) Uani 1.000000 .
 C4 C 0.27484(5) -0.19768(5) 0.42617(4) 0.01781(14) Uani 1.000000 .
 H4 H 0.3022(8) -0.2618(7) 0.4486(5) 0.038(3) Uani 1.000000 .
 C11 C 0.22390(5) 0.05692(5) 0.15310(3) 0.01660(14) Uani 1.000000 .
 H11 H 0.1883(8) 0.0340(8) 0.1033(5) 0.038(3) Uani 1.000000 .
 C30 C -0.02274(5) 0.41917(4) 0.41913(3) 0.01307(13) Uani 1.000000 .
 H30 H 0.0045(8) 0.4168(6) 0.4722(5) 0.031(3) Uani 1.000000 .
 C37 C 0.40794(4) 0.26684(4) 0.41265(3) 0.00962(12) Uani 1.000000 .
 C46 C 0.31885(6) 0.54623(5) 0.53681(3) 0.01880(14) Uani 1.000000 .
 H46 H 0.3199(8) 0.6137(7) 0.5570(5) 0.041(3) Uani 1.000000 .
 C54 C 0.38530(5) 0.09065(5) 0.51147(3) 0.01418(13) Uani 1.000000 .
 H54 H 0.3537(8) 0.0650(7) 0.4626(5) 0.037(3) Uani 1.000000 .
 C32 C 0.14232(5) 0.24358(4) 0.55455(3) 0.01270(13) Uani 1.000000 .
 H32 H 0.2062(7) 0.2339(7) 0.5385(4) 0.027(2) Uani 1.000000 .
 C2 C 0.24245(5) -0.09515(5) 0.33345(3) 0.01459(13) Uani 1.000000 .
 H2 H 0.2456(8) -0.0813(7) 0.2848(5) 0.032(3) Uani 1.000000 .
 C15 C -0.10976(5) -0.04524(5) 0.25871(3) 0.01710(14) Uani 1.000000 .
 H15 H -0.1453(7) -0.1051(7) 0.2699(5) 0.038(3) Uani 1.000000 .
 C43 C 0.31714(5) 0.36936(4) 0.48669(3) 0.01008(12) Uani 1.000000 .
 C51 C 0.46600(6) 0.15741(5) 0.63779(3) 0.02175(15) Uani 1.000000 .
 H51 H 0.4972(10) 0.1839(8) 0.6864(5) 0.053(4) Uani 1.000000 .
 C7 C 0.21759(5) 0.08593(4) 0.26392(3) 0.01054(12) Uani 1.000000 .
 C39 C 0.56302(5) 0.22770(5) 0.39654(3) 0.01647(13) Uani 1.000000 .
 H39 H 0.6303(9) 0.1893(7) 0.4123(5) 0.040(3) Uani 1.000000 .
 C1 C 0.20695(4) -0.02909(4) 0.36761(3) 0.01039(12) Uani 1.000000 .
 C8 C 0.31594(5) 0.11175(5) 0.28168(3) 0.01559(13) Uani 1.000000 .
 H8 H 0.3512(7) 0.1341(8) 0.3311(5) 0.037(3) Uani 1.000000 .
 C18 C -0.01929(5) 0.11179(5) 0.23456(3) 0.01488(13) Uani 1.000000 .
 H18 H 0.0172(7) 0.1733(7) 0.2253(5) 0.033(3) Uani 1.000000 .
 C29 C -0.05674(5) 0.50142(5) 0.38765(3) 0.01628(14) Uani 1.000000 .
 H29 H -0.0575(8) 0.5623(6) 0.4162(5) 0.034(3) Uani 1.000000 .
 C44 C 0.40591(5) 0.41331(5) 0.51825(3) 0.01439(13) Uani 1.000000 .
 H44 H 0.4730(7) 0.3771(7) 0.5222(5) 0.034(3) Uani 1.000000 .
 C26 C -0.05769(5) 0.34532(5) 0.31390(3) 0.01557(13) Uani 1.000000 .
 H26 H -0.0560(8) 0.2842(7) 0.2856(5) 0.033(3) Uani 1.000000 .
 C13 C 0.03379(5) 0.05101(4) 0.28298(3) 0.01066(12) Uani 1.000000 .
 C34 C 0.06975(6) 0.25613(5) 0.64243(3) 0.01706(14) Uani 1.000000 .
 H34 H 0.0779(8) 0.2596(8) 0.6943(5) 0.039(3) Uani 1.000000 .
 C36 C -0.03199(5) 0.25627(5) 0.52915(3) 0.01482(13) Uani 1.000000 .
 H36 H -0.1037(8) 0.2589(7) 0.4935(5) 0.036(3) Uani 1.000000 .
 C5 C 0.23930(5) -0.13268(5) 0.46040(3) 0.01603(13) Uani 1.000000 .
 H5 H 0.2355(8) -0.1451(7) 0.5093(5) 0.036(3) Uani 1.000000 .
 C42 C 0.38965(5) 0.32537(5) 0.35839(3) 0.01361(13) Uani 1.000000 .
 H42 H 0.3228(7) 0.3650(7) 0.3442(5) 0.034(3) Uani 1.000000 .
 C25 C -0.02150(4) 0.34025(4) 0.38276(3) 0.01121(12) Uani 1.000000 .
 C47 C 0.23073(5) 0.50426(5) 0.50431(3) 0.01684(14) Uani 1.000000 .
 H47 H 0.1626(8) 0.5391(7) 0.4979(6) 0.041(3) Uani 1.000000 .
 C45 C 0.40663(6) 0.50066(5) 0.54352(3) 0.01808(14) Uani 1.000000 .
 H45 H 0.4749(8) 0.5335(7) 0.5683(5) 0.042(3) Uani 1.000000 .
 C35 C -0.02252(6) 0.26038(5) 0.59592(4) 0.01775(14) Uani 1.000000 .
 H35 H -0.0858(8) 0.2663(8) 0.6120(5) 0.042(3) Uani 1.000000 .
 C49 C 0.37533(4) 0.18322(4) 0.52337(3) 0.01010(12) Uani 1.000000 .
 C48 C 0.23031(5) 0.41638(4) 0.47947(3) 0.01271(13) Uani 1.000000 .
 H48 H 0.1622(7) 0.3826(6) 0.4529(5) 0.028(2) Uani 1.000000 .
 C31 C 0.05046(5) 0.24744(4) 0.50745(3) 0.01042(12) Uani 1.000000 .
 C40 C 0.54327(5) 0.28460(5) 0.34208(3) 0.01582(13) Uani 1.000000 .
 H40 H 0.5965(8) 0.2910(7) 0.3155(5) 0.037(3) Uani 1.000000 .
 C14 C -0.01295(5) -0.02738(5) 0.29511(3) 0.01298(13) Uani 1.000000 .
 H14 H 0.0255(7) -0.0742(6) 0.3335(4) 0.025(2) Uani 1.000000 .
 C53 C 0.43638(5) 0.03279(5) 0.56178(3) 0.01747(14) Uani 1.000000 .
 H53 H 0.4443(8) -0.0377(7) 0.5506(5) 0.041(3) Uani 1.000000 .
 C20 C -0.04458(5) 0.06521(5) 0.42478(3) 0.01639(14) Uani 1.000000 .
 H20 H 0.0308(8) 0.0475(7) 0.4508(5) 0.041(3) Uani 1.000000 .
 C12 C 0.17208(5) 0.05910(4) 0.19876(3) 0.01377(13) Uani 1.000000 .
 H12 H 0.0960(7) 0.0376(7) 0.1838(4) 0.031(3) Uani 1.000000 .
 C24 C -0.16161(5) 0.17434(6) 0.36410(4) 0.01859(14) Uani 1.000000 .
 H24 H -0.1793(7) 0.2413(8) 0.3449(5) 0.036(3) Uani 1.000000 .
 C41 C 0.45656(5) 0.33420(5) 0.32343(3) 0.01598(13) Uani 1.000000 .
 H41 H 0.4417(8) 0.3801(7) 0.2816(5) 0.039(3) Uani 1.000000 .
 C10 C 0.32227(5) 0.08069(5) 0.17190(3) 0.01780(14) Uani 1.000000 .
 H10 H 0.3624(8) 0.0773(8) 0.1362(5) 0.042(3) Uani 1.000000 .
 C33 C 0.15221(5) 0.24804(5) 0.62166(3) 0.01599(14) Uani 1.000000 .
 H33 H 0.2245(8) 0.2439(8) 0.6570(5) 0.039(3) Uani 1.000000 .
 C21 C -0.11819(6) 0.00077(5) 0.41678(4) 0.02188(15) Uani 1.000000 .
 H21 H -0.1018(9) -0.0667(7) 0.4365(6) 0.049(3) Uani 1.000000 .
 C52 C 0.47727(5) 0.06601(5) 0.62526(4) 0.02004(15) Uani 1.000000 .
 H52 H 0.5186(9) 0.0224(7) 0.6650(5) 0.044(3) Uani 1.000000 .
 C27 C -0.09249(5) 0.42697(5) 0.28252(4) 0.01856(14) Uani 1.000000 .
 H27 H -0.1197(8) 0.4288(7) 0.2291(5) 0.040(3) Uani 1.000000 .
 C16 C -0.16009(5) 0.01321(5) 0.20894(3) 0.01987(15) Uani 1.000000 .
 H16 H -0.2333(8) -0.0026(8) 0.1792(5) 0.044(3) Uani 1.000000 .
 C6 C 0.20577(5) -0.04913(4) 0.43136(3) 0.01298(13) Uani 1.000000 .
 H6 H 0.1803(7) 0.0012(6) 0.4591(4) 0.029(2) Uani 1.000000 .
 C28 C -0.09079(5) 0.50547(5) 0.31939(3) 0.01753(14) Uani 1.000000 .
 H28 H -0.1175(8) 0.5693(7) 0.2955(5) 0.039(3) Uani 1.000000 .
 C22 C -0.21426(6) 0.02261(6) 0.38192(4) 0.02412(16) Uani 1.000000 .
 H22 H -0.2712(8) -0.0267(8) 0.3761(6) 0.049(3) Uani 1.000000 .
 C9 C 0.36795(5) 0.10861(5) 0.23636(4) 0.01949(14) Uani 1.000000 .
 H9 H 0.4449(8) 0.1276(9) 0.2514(5) 0.047(3) Uani 1.000000 .
 C17 C -0.11471(5) 0.09252(5) 0.19729(3) 0.01953(14) Uani 1.000000 .
 H17 H -0.1526(7) 0.1392(8) 0.1588(5) 0.045(3) Uani 1.000000 .
 N1 N 0.15340(4) 0.28319(4) 0.32514(3) 0.01125(11) Uani 1.000000 .
 N2 N 0.14512(4) 0.33243(4) 0.28440(3) 0.01919(12) Uani 1.000000 .
 C23 C -0.23537(5) 0.10917(6) 0.35492(4) 0.02398(16) Uani 1.000000 .
 H23 H -0.3092(8) 0.1273(8) 0.3270(6) 0.049(3) Uani 1.000000 .
 H1 H 0.1766(7) 0.1383(7) 0.4439(5) 0.034(3) Uani 1.000000 .

loop_
  _atom_site_aniso_label
  _atom_site_aniso_U_11
  _atom_site_aniso_U_22
  _atom_site_aniso_U_33
  _atom_site_aniso_U_12
  _atom_site_aniso_U_13
  _atom_site_aniso_U_23
 Co1 0.00599(5) 0.00658(5) 0.00681(5) -0.00042(3) 0.00162(4) -0.00085(3)
 P1 0.00914(7) 0.00774(7) 0.00826(7) -0.00034(5) 0.00255(6) -0.00123(5)
 P3 0.00671(7) 0.00791(7) 0.00801(7) -0.00052(5) 0.00132(6) -0.00003(5)
 P2 0.00717(7) 0.00932(8) 0.00915(7) -0.00031(5) 0.00264(6) -0.00138(5)
 C50 0.0211(3) 0.0155(3) 0.0095(3) 0.0019(3) 0.0006(3) 0.0004(3)
 H50 0.068(9) 0.021(6) 0.027(6) 0.006(6) 0.007(6) -0.005(5)
 C19 0.0095(3) 0.0152(3) 0.0132(3) -0.0030(2) 0.0042(2) -0.0042(2)
 C3 0.0219(4) 0.0116(3) 0.0218(4) 0.0056(3) 0.0080(3) 0.0006(3)
 H3 0.057(9) 0.036(7) 0.043(7) 0.017(6) 0.021(7) 0.007(6)
 C38 0.0100(3) 0.0157(3) 0.0137(3) 0.0030(2) 0.0044(3) 0.0035(3)
 H38 0.016(6) 0.049(7) 0.028(6) 0.014(5) 0.005(5) 0.013(5)
 C4 0.0188(4) 0.0121(3) 0.0209(4) 0.0029(3) 0.0038(3) 0.0040(3)
 H4 0.055(8) 0.025(6) 0.033(6) 0.011(6) 0.014(6) 0.009(5)
 C11 0.0208(4) 0.0192(3) 0.0118(3) -0.0030(3) 0.0080(3) -0.0030(3)
 H11 0.045(7) 0.054(8) 0.019(6) -0.005(6) 0.015(5) -0.012(5)
 C30 0.0132(3) 0.0122(3) 0.0132(3) 0.0018(2) 0.0032(3) -0.0008(3)
 H30 0.039(7) 0.024(6) 0.030(6) -0.000(5) 0.013(5) -0.003(5)
 C37 0.0080(3) 0.0105(3) 0.0102(3) -0.0004(2) 0.0026(2) 0.0004(2)
 C46 0.0265(4) 0.0118(3) 0.0201(3) -0.0058(3) 0.0099(3) -0.0061(3)
 H46 0.050(8) 0.030(7) 0.044(7) 0.000(5) 0.013(6) -0.015(6)
 C54 0.0162(3) 0.0111(3) 0.0137(3) 0.0005(2) 0.0022(3) 0.0015(3)
 H54 0.050(8) 0.029(6) 0.021(6) 0.005(5) -0.003(5) -0.003(5)
 C32 0.0118(3) 0.0154(3) 0.0108(3) -0.0019(2) 0.0034(3) -0.0007(2)
 H32 0.016(6) 0.051(7) 0.012(5) 0.003(5) 0.001(4) -0.004(5)
 C2 0.0190(3) 0.0107(3) 0.0154(3) 0.0035(2) 0.0070(3) -0.0000(3)
 H2 0.039(7) 0.029(6) 0.034(6) 0.015(5) 0.021(5) 0.006(5)
 C15 0.0120(3) 0.0214(4) 0.0184(3) -0.0048(3) 0.0053(3) -0.0040(3)
 H15 0.028(6) 0.032(6) 0.058(8) -0.012(5) 0.018(6) 0.006(6)
 C43 0.0097(3) 0.0089(3) 0.0113(3) -0.0021(2) 0.0025(2) -0.0011(2)
 C51 0.0266(4) 0.0226(4) 0.0107(3) 0.0026(3) -0.0022(3) 0.0027(3)
 H51 0.081(10) 0.044(7) 0.019(6) -0.000(7) -0.009(6) -0.012(5)
 C7 0.0121(3) 0.0098(3) 0.0104(3) -0.0010(2) 0.0044(2) -0.0015(2)
 C39 0.0120(3) 0.0205(3) 0.0188(3) 0.0046(3) 0.0076(3) 0.0035(3)
 H39 0.040(7) 0.048(8) 0.040(7) 0.006(6) 0.023(6) 0.008(6)
 C1 0.0106(3) 0.0093(3) 0.0107(3) -0.0001(2) 0.0024(2) -0.0005(2)
 C8 0.0135(3) 0.0195(3) 0.0149(3) -0.0042(3) 0.0060(3) -0.0057(3)
 H8 0.030(6) 0.056(8) 0.028(6) -0.003(6) 0.011(5) -0.011(6)
 C18 0.0122(3) 0.0159(3) 0.0151(3) 0.0018(3) 0.0020(3) 0.0017(3)
 H18 0.024(6) 0.024(6) 0.043(7) 0.006(5) -0.001(5) 0.013(5)
 C29 0.0170(3) 0.0127(3) 0.0186(3) 0.0027(3) 0.0046(3) 0.0006(3)
 H29 0.052(8) 0.016(6) 0.031(6) 0.005(5) 0.006(5) -0.005(5)
 C44 0.0119(3) 0.0141(3) 0.0159(3) -0.0045(3) 0.0024(3) -0.0031(2)
 H44 0.022(6) 0.035(6) 0.041(7) -0.010(5) 0.003(5) -0.009(5)
 C26 0.0163(3) 0.0173(3) 0.0120(3) 0.0059(3) 0.0026(3) -0.0006(3)
 H26 0.052(8) 0.029(6) 0.018(5) 0.013(5) 0.013(5) 0.005(5)
 C13 0.0104(3) 0.0114(3) 0.0102(3) -0.0002(2) 0.0032(2) -0.0019(2)
 C34 0.0252(4) 0.0161(3) 0.0118(3) -0.0035(3) 0.0085(3) -0.0015(2)
 H34 0.047(8) 0.054(8) 0.021(6) -0.004(6) 0.019(5) 0.001(5)
 C36 0.0129(3) 0.0193(3) 0.0142(3) -0.0012(3) 0.0070(3) -0.0028(3)
 H36 0.028(7) 0.047(7) 0.031(6) 0.001(5) 0.007(5) -0.007(5)
 C5 0.0193(3) 0.0130(3) 0.0145(3) 0.0003(3) 0.0032(3) 0.0034(3)
 H5 0.054(8) 0.027(6) 0.024(6) -0.000(5) 0.010(5) 0.009(5)
 C42 0.0107(3) 0.0152(3) 0.0153(3) 0.0008(3) 0.0045(3) 0.0058(3)
 H42 0.026(6) 0.033(6) 0.043(7) 0.016(5) 0.010(5) 0.019(5)
 C25 0.0097(3) 0.0121(3) 0.0116(3) 0.0017(2) 0.0028(2) -0.0003(2)
 C47 0.0205(4) 0.0104(3) 0.0220(3) -0.0006(3) 0.0102(3) -0.0035(3)
 H47 0.039(7) 0.017(6) 0.074(8) 0.012(5) 0.026(6) -0.009(6)
 C45 0.0198(4) 0.0157(3) 0.0179(3) -0.0087(3) 0.0046(3) -0.0059(3)
 H45 0.032(7) 0.042(7) 0.046(7) -0.010(6) 0.003(6) -0.011(6)
 C35 0.0205(4) 0.0204(3) 0.0166(3) -0.0029(3) 0.0119(3) -0.0034(3)
 H35 0.032(7) 0.070(9) 0.030(6) -0.002(6) 0.018(6) -0.007(6)
 C49 0.0091(3) 0.0112(3) 0.0093(3) -0.0000(2) 0.0017(2) 0.0011(2)
 C48 0.0124(3) 0.0096(3) 0.0169(3) -0.0008(2) 0.0057(3) -0.0022(2)
 H48 0.017(6) 0.011(5) 0.054(7) -0.006(4) 0.006(5) -0.016(5)
 C31 0.0105(3) 0.0107(3) 0.0105(3) -0.0014(2) 0.0039(2) -0.0012(2)
 C40 0.0138(3) 0.0191(3) 0.0169(3) -0.0004(3) 0.0082(3) 0.0015(3)
 H40 0.031(7) 0.049(8) 0.038(7) 0.003(5) 0.020(6) 0.018(5)
 C14 0.0115(3) 0.0136(3) 0.0140(3) -0.0027(2) 0.0041(3) -0.0019(3)
 H14 0.017(6) 0.023(5) 0.029(6) -0.004(4) -0.000(5) 0.007(5)
 C53 0.0196(3) 0.0133(3) 0.0191(3) 0.0046(3) 0.0052(3) 0.0052(3)
 H53 0.047(8) 0.032(7) 0.036(7) 0.012(6) -0.000(6) 0.002(5)
 C20 0.0165(4) 0.0144(3) 0.0191(3) -0.0064(3) 0.0067(3) -0.0028(3)
 H20 0.024(7) 0.038(7) 0.057(8) 0.004(5) 0.007(6) 0.007(6)
 C12 0.0149(3) 0.0165(3) 0.0107(3) -0.0024(3) 0.0051(3) -0.0032(2)
 H12 0.027(6) 0.047(7) 0.022(6) -0.003(5) 0.010(5) -0.001(5)
 C24 0.0088(3) 0.0245(4) 0.0215(3) -0.0027(3) 0.0032(3) -0.0049(3)
 H24 0.010(6) 0.045(7) 0.042(7) -0.008(5) -0.008(5) 0.003(6)
 C41 0.0138(3) 0.0187(3) 0.0166(3) -0.0004(3) 0.0064(3) 0.0057(3)
 H41 0.046(8) 0.038(7) 0.037(6) -0.001(6) 0.020(6) 0.023(6)
 C10 0.0219(4) 0.0183(3) 0.0178(3) -0.0035(3) 0.0129(3) -0.0027(3)
 H10 0.033(7) 0.065(9) 0.037(7) -0.005(6) 0.026(6) -0.009(6)
 C33 0.0188(4) 0.0180(3) 0.0105(3) -0.0027(3) 0.0034(3) -0.0003(2)
 H33 0.044(8) 0.050(8) 0.019(6) -0.006(6) 0.005(6) -0.001(5)
 C21 0.0255(4) 0.0204(4) 0.0222(4) -0.0133(3) 0.0109(3) -0.0066(3)
 H21 0.070(9) 0.016(6) 0.057(8) -0.025(6) 0.012(7) -0.002(6)
 C52 0.0190(4) 0.0222(4) 0.0168(3) 0.0052(3) 0.0022(3) 0.0087(3)
 H52 0.058(8) 0.035(7) 0.027(6) 0.013(6) -0.006(6) 0.014(5)
 C27 0.0190(3) 0.0219(4) 0.0136(3) 0.0086(3) 0.0033(3) 0.0033(3)
 H27 0.051(8) 0.041(7) 0.020(6) 0.015(6) 0.001(5) 0.004(5)
 C16 0.0096(3) 0.0313(4) 0.0176(3) -0.0023(3) 0.0025(3) -0.0032(3)
 H16 0.022(7) 0.061(8) 0.045(7) -0.012(6) 0.007(6) -0.004(6)
 C6 0.0159(3) 0.0108(3) 0.0121(3) 0.0002(2) 0.0041(2) 0.0007(3)
 H6 0.047(7) 0.020(5) 0.026(6) 0.009(5) 0.022(5) -0.002(5)
 C28 0.0167(3) 0.0166(3) 0.0190(3) 0.0055(3) 0.0051(3) 0.0048(3)
 H28 0.050(8) 0.025(6) 0.036(6) 0.005(5) 0.007(6) 0.006(5)
 C22 0.0208(4) 0.0327(4) 0.0226(4) -0.0173(3) 0.0122(3) -0.0132(3)
 H22 0.042(8) 0.050(8) 0.059(8) -0.037(6) 0.021(6) -0.025(6)
 C9 0.0165(4) 0.0235(4) 0.0219(4) -0.0064(3) 0.0109(3) -0.0063(3)
 H9 0.030(7) 0.071(9) 0.042(7) -0.021(6) 0.017(6) -0.008(6)
 C17 0.0114(3) 0.0278(4) 0.0173(3) 0.0034(3) 0.0012(3) 0.0035(3)
 H17 0.025(7) 0.060(8) 0.048(7) 0.011(6) 0.008(6) 0.022(7)
 N1 0.0102(3) 0.0128(3) 0.0098(3) -0.0005(2) 0.0017(2) 0.0016(2)
 N2 0.0188(3) 0.0218(3) 0.0146(3) -0.0022(2) 0.0017(2) 0.0090(2)
 C23 0.0114(4) 0.0369(5) 0.0242(4) -0.0089(3) 0.0063(3) -0.0116(3)
 H23 0.026(7) 0.050(8) 0.055(8) 0.003(6) -0.010(6) -0.016(6)
 H1 0.025(7) 0.040(7) 0.039(6) -0.002(5) 0.011(5) -0.003(5)

loop_
  _geom_bond_atom_site_label_1
  _geom_bond_atom_site_label_2
  _geom_bond_distance
  _geom_bond_site_symmetry_2
  _geom_bond_publ_flag
 Co1 P1 2.19301(19) . ?
 Co1 P3 2.20018(19) . ?
 Co1 P2 2.17562(19) . ?
 Co1 N1 1.8057(6) . ?
 Co1 H1 1.443(10) . ?
 P1 C7 1.8464(6) . ?
 P1 C1 1.8432(6) . ?
 P1 C13 1.8359(6) . ?
 P3 C37 1.8451(6) . ?
 P3 C43 1.8472(6) . ?
 P3 C49 1.8339(6) . ?
 P2 C19 1.8491(7) . ?
 P2 C25 1.8341(6) . ?
 P2 C31 1.8498(6) . ?
 C50 H50 1.082(10) . ?
 C50 C51 1.3936(10) . ?
 C50 C49 1.3939(9) . ?
 C19 C20 1.3976(10) . ?
 C19 C24 1.3982(9) . ?
 C3 H3 1.076(11) . ?
 C3 C4 1.3928(10) . ?
 C3 C2 1.3948(9) . ?
 C38 H38 1.064(9) . ?
 C38 C37 1.3967(9) . ?
 C38 C39 1.3960(9) . ?
 C4 H4 1.075(10) . ?
 C4 C5 1.3912(10) . ?
 C11 H11 1.083(9) . ?
 C11 C12 1.3962(9) . ?
 C11 C10 1.3914(10) . ?
 C30 H30 1.080(10) . ?
 C30 C29 1.3969(9) . ?
 C30 C25 1.3989(9) . ?
 C37 C42 1.4013(9) . ?
 C46 H46 1.080(10) . ?
 C46 C47 1.3891(10) . ?
 C46 C45 1.3968(11) . ?
 C54 H54 1.071(9) . ?
 C54 C49 1.3995(9) . ?
 C54 C53 1.3905(9) . ?
 C32 H32 1.084(10) . ?
 C32 C31 1.3950(9) . ?
 C32 C33 1.3968(9) . ?
 C2 H2 1.073(10) . ?
 C2 C1 1.4008(9) . ?
 C15 H15 1.080(10) . ?
 C15 C14 1.3959(9) . ?
 C15 C16 1.3858(10) . ?
 C43 C44 1.4051(9) . ?
 C43 C48 1.3937(9) . ?
 C51 H51 1.069(10) . ?
 C51 C52 1.3889(11) . ?
 C7 C8 1.3998(9) . ?
 C7 C12 1.4004(9) . ?
 C39 H39 1.080(11) . ?
 C39 C40 1.3890(10) . ?
 C1 C6 1.3971(9) . ?
 C8 H8 1.072(10) . ?
 C8 C9 1.3922(9) . ?
 C18 H18 1.093(10) . ?
 C18 C13 1.4024(9) . ?
 C18 C17 1.3884(10) . ?
 C29 H29 1.085(9) . ?
 C29 C28 1.3891(10) . ?
 C44 H44 1.082(10) . ?
 C44 C45 1.3914(10) . ?
 C26 H26 1.087(10) . ?
 C26 C25 1.4032(9) . ?
 C26 C27 1.3908(10) . ?
 C13 C14 1.3972(9) . ?
 C34 H34 1.079(10) . ?
 C34 C35 1.3943(10) . ?
 C34 C33 1.3919(10) . ?
 C36 H36 1.078(10) . ?
 C36 C35 1.3907(10) . ?
 C36 C31 1.4041(9) . ?
 C5 H5 1.078(9) . ?
 C5 C6 1.3936(9) . ?
 C42 H42 1.085(9) . ?
 C42 C41 1.3919(9) . ?
 C47 H47 1.075(10) . ?
 C47 C48 1.3955(9) . ?
 C45 H45 1.077(10) . ?
 C35 H35 1.070(10) . ?
 C48 H48 1.090(9) . ?
 C40 H40 1.088(10) . ?
 C40 C41 1.3931(10) . ?
 C14 H14 1.084(9) . ?
 C53 H53 1.077(10) . ?
 C53 C52 1.3902(10) . ?
 C20 H20 1.088(10) . ?
 C20 C21 1.3913(10) . ?
 C12 H12 1.089(10) . ?
 C24 H24 1.067(11) . ?
 C24 C23 1.3976(10) . ?
 C41 H41 1.087(9) . ?
 C10 H10 1.088(9) . ?
 C10 C9 1.3929(10) . ?
 C33 H33 1.084(11) . ?
 C21 H21 1.076(11) . ?
 C21 C22 1.3915(11) . ?
 C52 H52 1.084(9) . ?
 C27 H27 1.087(9) . ?
 C27 C28 1.3925(10) . ?
 C16 H16 1.075(10) . ?
 C16 C17 1.3948(11) . ?
 C6 H6 1.079(9) . ?
 C28 H28 1.081(10) . ?
 C22 H22 1.072(10) . ?
 C22 C23 1.3915(12) . ?
 C9 H9 1.090(10) . ?
 C17 H17 1.081(10) . ?
 N1 N2 1.1094(8) . ?
 C23 H23 1.080(10) . ?

loop_
  _geom_angle_atom_site_label_1
  _geom_angle_atom_site_label_2
  _geom_angle_atom_site_label_3
  _geom_angle
  _geom_angle_site_symmetry_1
  _geom_angle_site_symmetry_3
  _geom_angle_publ_flag
 P3 Co1 P1 120.074(7) . . ?
 P2 Co1 P1 116.074(7) . . ?
 P2 Co1 P3 119.417(7) . . ?
 N1 Co1 P1 95.514(18) . . ?
 N1 Co1 P3 96.036(17) . . ?
 N1 Co1 P2 99.592(18) . . ?
 H1 Co1 P1 84.6(4) . . ?
 H1 Co1 P3 85.5(4) . . ?
 H1 Co1 P2 78.6(4) . . ?
 H1 Co1 N1 178.1(4) . . ?
 C7 P1 Co1 117.94(2) . . ?
 C1 P1 Co1 120.68(2) . . ?
 C1 P1 C7 99.97(3) . . ?
 C13 P1 Co1 112.91(2) . . ?
 C13 P1 C7 100.95(3) . . ?
 C13 P1 C1 101.33(3) . . ?
 C37 P3 Co1 117.65(2) . . ?
 C43 P3 Co1 118.02(2) . . ?
 C43 P3 C37 97.71(3) . . ?
 C49 P3 Co1 116.12(2) . . ?
 C49 P3 C37 100.41(3) . . ?
 C49 P3 C43 103.86(3) . . ?
 C19 P2 Co1 119.85(2) . . ?
 C25 P2 Co1 113.40(2) . . ?
 C25 P2 C19 102.19(3) . . ?
 C31 P2 Co1 118.60(2) . . ?
 C31 P2 C19 96.78(3) . . ?
 C31 P2 C25 103.14(3) . . ?
 C51 C50 H50 119.4(5) . . ?
 C49 C50 H50 120.0(5) . . ?
 C49 C50 C51 120.55(7) . . ?
 C20 C19 P2 116.67(5) . . ?
 C24 C19 P2 125.16(5) . . ?
 C24 C19 C20 118.11(6) . . ?
 C4 C3 H3 120.7(6) . . ?
 C2 C3 H3 119.1(6) . . ?
 C2 C3 C4 120.21(7) . . ?
 C37 C38 H38 118.9(5) . . ?
 C39 C38 H38 120.4(5) . . ?
 C39 C38 C37 120.65(6) . . ?
 H4 C4 C3 119.8(6) . . ?
 C5 C4 C3 119.45(6) . . ?
 C5 C4 H4 120.8(6) . . ?
 C12 C11 H11 120.0(6) . . ?
 C10 C11 H11 119.6(6) . . ?
 C10 C11 C12 120.33(6) . . ?
 C29 C30 H30 119.6(5) . . ?
 C25 C30 H30 119.5(5) . . ?
 C25 C30 C29 120.85(6) . . ?
 C38 C37 P3 123.80(5) . . ?
 C42 C37 P3 117.81(5) . . ?
 C42 C37 C38 118.34(6) . . ?
 C47 C46 H46 120.5(6) . . ?
 C45 C46 H46 119.8(6) . . ?
 C45 C46 C47 119.71(6) . . ?
 C49 C54 H54 118.8(5) . . ?
 C53 C54 H54 120.3(5) . . ?
 C53 C54 C49 120.92(6) . . ?
 C31 C32 H32 119.0(5) . . ?
 C33 C32 H32 120.0(5) . . ?
 C33 C32 C31 120.95(6) . . ?
 H2 C2 C3 119.1(5) . . ?
 C1 C2 C3 120.79(6) . . ?
 C1 C2 H2 120.1(5) . . ?
 C14 C15 H15 119.3(6) . . ?
 C16 C15 H15 120.2(6) . . ?
 C16 C15 C14 120.54(7) . . ?
 C44 C43 P3 122.65(5) . . ?
 C48 C43 P3 118.86(5) . . ?
 C48 C43 C44 118.46(6) . . ?
 H51 C51 C50 119.4(6) . . ?
 C52 C51 C50 120.64(7) . . ?
 C52 C51 H51 120.0(6) . . ?
 C8 C7 P1 117.22(5) . . ?
 C12 C7 P1 124.44(5) . . ?
 C12 C7 C8 118.17(6) . . ?
 H39 C39 C38 118.9(6) . . ?
 C40 C39 C38 120.48(7) . . ?
 C40 C39 H39 120.6(6) . . ?
 C2 C1 P1 121.87(5) . . ?
 C6 C1 P1 119.74(5) . . ?
 C6 C1 C2 118.37(6) . . ?
 H8 C8 C7 118.9(5) . . ?
 C9 C8 C7 121.02(6) . . ?
 C9 C8 H8 120.0(5) . . ?
 C13 C18 H18 118.4(5) . . ?
 C17 C18 H18 120.7(5) . . ?
 C17 C18 C13 120.80(7) . . ?
 H29 C29 C30 120.4(5) . . ?
 C28 C29 C30 120.06(7) . . ?
 C28 C29 H29 119.5(5) . . ?
 H44 C44 C43 117.9(5) . . ?
 C45 C44 C43 120.54(7) . . ?
 C45 C44 H44 121.6(5) . . ?
 C25 C26 H26 118.3(5) . . ?
 C27 C26 H26 120.8(5) . . ?
 C27 C26 C25 120.92(6) . . ?
 C18 C13 P1 118.23(5) . . ?
 C14 C13 P1 123.18(5) . . ?
 C14 C13 C18 118.53(6) . . ?
 C35 C34 H34 120.7(6) . . ?
 C33 C34 H34 119.6(6) . . ?
 C33 C34 C35 119.65(6) . . ?
 C35 C36 H36 119.6(5) . . ?
 C31 C36 H36 119.5(5) . . ?
 C31 C36 C35 120.92(7) . . ?
 H5 C5 C4 121.8(5) . . ?
 C6 C5 C4 120.29(6) . . ?
 C6 C5 H5 117.9(5) . . ?
 H42 C42 C37 119.1(5) . . ?
 C41 C42 C37 120.95(6) . . ?
 C41 C42 H42 120.0(5) . . ?
 C30 C25 P2 123.65(5) . . ?
 C26 C25 P2 117.64(5) . . ?
 C26 C25 C30 118.26(6) . . ?
 H47 C47 C46 120.5(6) . . ?
 C48 C47 C46 119.88(7) . . ?
 C48 C47 H47 119.6(6) . . ?
 C44 C45 C46 120.22(7) . . ?
 H45 C45 C46 119.6(6) . . ?
 H45 C45 C44 120.2(6) . . ?
 C36 C35 C34 120.09(7) . . ?
 H35 C35 C34 119.5(6) . . ?
 H35 C35 C36 120.4(6) . . ?
 C50 C49 P3 124.80(5) . . ?
 C54 C49 P3 116.77(5) . . ?
 C54 C49 C50 118.42(6) . . ?
 C47 C48 C43 121.15(6) . . ?
 H48 C48 C43 117.6(5) . . ?
 H48 C48 C47 121.2(5) . . ?
 C32 C31 P2 120.25(5) . . ?
 C36 C31 P2 121.31(5) . . ?
 C36 C31 C32 118.34(6) . . ?
 H40 C40 C39 119.5(5) . . ?
 C41 C40 C39 119.37(6) . . ?
 C41 C40 H40 121.1(5) . . ?
 C13 C14 C15 120.41(6) . . ?
 H14 C14 C15 119.5(5) . . ?
 H14 C14 C13 120.1(5) . . ?
 H53 C53 C54 119.0(5) . . ?
 C52 C53 C54 120.25(7) . . ?
 C52 C53 H53 120.8(5) . . ?
 H20 C20 C19 118.5(6) . . ?
 C21 C20 C19 121.36(7) . . ?
 C21 C20 H20 120.1(6) . . ?
 C7 C12 C11 120.83(6) . . ?
 H12 C12 C11 119.4(5) . . ?
 H12 C12 C7 119.7(5) . . ?
 H24 C24 C19 119.6(5) . . ?
 C23 C24 C19 120.62(7) . . ?
 C23 C24 H24 119.8(5) . . ?
 C40 C41 C42 120.18(6) . . ?
 H41 C41 C42 120.2(6) . . ?
 H41 C41 C40 119.6(6) . . ?
 H10 C10 C11 119.7(6) . . ?
 C9 C10 C11 119.32(6) . . ?
 C9 C10 H10 121.0(6) . . ?
 C34 C33 C32 120.05(7) . . ?
 H33 C33 C32 119.1(6) . . ?
 H33 C33 C34 120.8(6) . . ?
 H21 C21 C20 120.8(6) . . ?
 C22 C21 C20 120.13(8) . . ?
 C22 C21 H21 119.0(6) . . ?
 C53 C52 C51 119.20(7) . . ?
 H52 C52 C51 119.4(6) . . ?
 H52 C52 C53 121.4(6) . . ?
 H27 C27 C26 119.2(5) . . ?
 C28 C27 C26 120.10(6) . . ?
 C28 C27 H27 120.7(5) . . ?
 H16 C16 C15 120.4(6) . . ?
 C17 C16 C15 119.45(7) . . ?
 C17 C16 H16 120.1(6) . . ?
 C5 C6 C1 120.89(6) . . ?
 H6 C6 C1 119.8(5) . . ?
 H6 C6 C5 119.3(5) . . ?
 C27 C28 C29 119.78(7) . . ?
 H28 C28 C29 119.6(6) . . ?
 H28 C28 C27 120.6(6) . . ?
 H22 C22 C21 120.3(7) . . ?
 C23 C22 C21 119.19(7) . . ?
 C23 C22 H22 120.5(7) . . ?
 C10 C9 C8 120.31(7) . . ?
 H9 C9 C8 119.9(6) . . ?
 H9 C9 C10 119.8(6) . . ?
 C16 C17 C18 120.16(7) . . ?
 H17 C17 C18 119.1(6) . . ?
 H17 C17 C16 120.8(6) . . ?
 N2 N1 Co1 179.30(6) . . ?
 C22 C23 C24 120.56(7) . . ?
 H23 C23 C24 119.0(6) . . ?
 H23 C23 C22 120.4(6) . . ?

loop_
  _geom_torsion_atom_site_label_1
  _geom_torsion_atom_site_label_2
  _geom_torsion_atom_site_label_3
  _geom_torsion_atom_site_label_4
  _geom_torsion
  _geom_torsion_site_symmetry_1
  _geom_torsion_site_symmetry_2
  _geom_torsion_site_symmetry_3
  _geom_torsion_site_symmetry_4
  _geom_torsion_publ_flag
 P1 C7 C8 C9 173.68(5) . . . . ?
 P1 C7 C12 C11 -174.04(5) . . . . ?
 P1 C1 C2 C3 -178.64(5) . . . . ?
 P1 C1 C6 C5 178.74(5) . . . . ?
 P1 C13 C18 C17 179.85(5) . . . . ?
 P1 C13 C14 C15 178.26(5) . . . . ?
 P3 C37 C38 C39 175.09(6) . . . . ?
 P3 C37 C42 C41 -175.75(5) . . . . ?
 P3 C43 C44 C45 -179.88(5) . . . . ?
 P3 C43 C48 C47 -179.73(5) . . . . ?
 P3 C49 C50 C51 -178.11(6) . . . . ?
 P3 C49 C54 C53 177.26(5) . . . . ?
 P2 C19 C20 C21 175.56(5) . . . . ?
 P2 C19 C24 C23 -176.55(6) . . . . ?
 P2 C25 C30 C29 170.49(5) . . . . ?
 P2 C25 C26 C27 -171.64(5) . . . . ?
 P2 C31 C32 C33 -176.16(5) . . . . ?
 P2 C31 C36 C35 175.87(5) . . . . ?
 C50 C51 C52 C53 -1.31(9) . . . . ?
 C50 C49 C54 C53 -1.32(8) . . . . ?
 C19 C20 C21 C22 1.23(8) . . . . ?
 C19 C24 C23 C22 1.29(8) . . . . ?
 C3 C4 C5 C6 -0.49(8) . . . . ?
 C3 C2 C1 C6 -0.10(8) . . . . ?
 C38 C37 C42 C41 1.70(7) . . . . ?
 C38 C39 C40 C41 0.73(8) . . . . ?
 C4 C5 C6 C1 0.13(8) . . . . ?
 C11 C12 C7 C8 0.94(8) . . . . ?
 C11 C10 C9 C8 0.70(8) . . . . ?
 C30 C29 C28 C27 1.11(8) . . . . ?
 C30 C25 C26 C27 0.99(7) . . . . ?
 C37 C42 C41 C40 -0.01(8) . . . . ?
 C46 C47 C48 C43 0.07(8) . . . . ?
 C46 C45 C44 C43 -1.02(8) . . . . ?
 C54 C53 C52 C51 0.35(8) . . . . ?
 C32 C31 C36 C35 -0.48(7) . . . . ?
 C32 C33 C34 C35 -0.44(8) . . . . ?
 C2 C1 C6 C5 0.17(7) . . . . ?
 C15 C14 C13 C18 1.28(7) . . . . ?
 C15 C16 C17 C18 1.14(8) . . . . ?
 C7 C8 C9 C10 0.86(8) . . . . ?
 C39 C40 C41 C42 -1.22(8) . . . . ?
 C29 C28 C27 C26 -1.77(8) . . . . ?
 C34 C35 C36 C31 0.27(8) . . . . ?
 C20 C21 C22 C23 0.47(8) . . . . ?
 C24 C23 C22 C21 -1.71(8) . . . . ?

loop_
  _refln_index_h
  _refln_index_k
  _refln_index_l
  _refln_F_squared_calc
  _refln_F_squared_meas
  _refln_F_squared_sigma
  _refln_F_squared_weight
  _refln_observed_status
-17 0 1 440.302 429.020 16.629 25.162 o
-17 0 3 966.603 850.982 70.395 2.012 o
-17 0 5 2892.920 2714.870 56.044 1.610 o
-17 0 7 222.134 211.222 9.807 69.585 o
-17 0 9 228.116 227.370 9.334 72.118 o
-17 0 11 258.566 261.031 10.561 58.156 o
-17 0 13 1155.030 1153.480 25.084 7.985 o
-17 1 1 488.797 474.301 21.063 17.447 o
-17 1 2 17.006 24.739 4.262 496.090 o
-17 1 3 1720.640 1592.340 45.367 3.155 o
-17 1 4 943.201 895.864 14.544 15.047 o
-17 1 5 329.351 314.527 7.888 65.612 o
-17 1 6 76.303 72.006 5.139 253.237 o
-17 1 7 177.139 165.541 6.440 125.628 o
-17 1 8 89.802 83.862 5.273 228.109 o
-17 1 9 1216.430 1183.510 16.653 10.155 o
-17 1 10 13.934 14.057 3.716 661.069 o
-17 1 11 1264.980 1233.460 17.049 9.537 o
-17 1 12 70.005 64.179 5.030 270.996 o
-17 1 13 131.211 138.055 5.274 179.580 o
-17 1 14 4.115 0.000 4.640 498.956 o
-17 2 2 600.110 537.228 17.348 20.132 o
-17 2 3 14.501 16.855 4.065 560.352 o
-17 2 4 500.517 465.410 9.891 38.192 o
-17 2 5 57.385 58.424 5.025 289.603 o
-17 2 6 544.084 520.569 14.721 25.281 o
-17 2 7 2032.680 1967.510 29.513 3.864 o
-17 2 8 39.741 41.687 5.920 251.955 o
-17 2 9 141.426 141.224 7.360 122.251 o
-17 2 10 241.273 238.988 7.024 91.954 o
-17 2 11 587.197 573.554 10.779 30.202 o
-17 2 12 444.024 426.602 9.083 45.015 o
-17 2 13 280.431 264.515 6.933 83.213 o
-17 2 14 1435.010 1317.120 22.822 7.064 o
-17 3 2 415.030 389.265 10.561 42.874 o
-17 3 3 53.649 57.405 5.672 248.801 o
-17 3 4 32.141 30.783 4.764 374.800 o
-17 3 5 1885.940 1785.460 27.202 4.498 o
-17 3 6 426.153 417.846 9.033 46.704 o
-17 3 7 18.671 21.107 5.120 364.286 o
-17 3 8 280.847 267.945 7.468 78.309 o
-17 3 9 1615.910 1614.910 24.389 5.690 o
-17 3 10 158.676 159.734 6.240 136.898 o
-17 3 11 213.497 208.931 6.715 105.087 o
-17 3 12 74.174 59.814 5.156 260.622 o
-17 3 13 176.449 170.532 5.800 137.258 o
-17 4 4 360.737 352.712 7.333 62.906 o
-17 4 5 107.178 112.582 7.416 135.465 o
-17 4 6 825.063 790.799 15.566 16.620 o
-17 4 7 260.107 260.641 7.360 83.179 o
-17 4 8 459.104 456.224 10.441 39.038 o
-17 4 9 175.935 156.504 11.190 64.746 o
-17 4 10 50.654 52.013 5.933 237.487 o
-17 4 11 252.725 248.721 6.356 95.692 o
-17 4 12 2160.230 2057.520 30.067 3.562 o
-17 5 6 151.798 151.258 5.244 165.276 o
-17 5 7 8.028 10.935 3.011 1011.840 o
-17 5 8 437.675 409.807 8.023 49.777 o
-17 5 9 94.170 89.660 5.111 229.873 o
-16 0 -2 152.168 167.897 8.989 90.441 o
-16 0 0 2867.530 2777.080 80.981 1.073 o
-16 0 2 3929.330 3849.650 116.120 0.545 o
-16 0 4 5611.670 5460.250 90.457 0.516 o
-16 0 6 68.570 60.345 6.646 186.848 o
-16 0 8 386.984 399.031 12.127 38.709 o
-16 0 10 918.951 900.718 18.340 13.059 o
-16 0 12 171.580 173.334 8.731 90.246 o
-16 0 14 278.612 258.872 13.452 41.729 o
-16 0 16 634.814 645.193 23.280 13.303 o
-16 0 18 232.395 232.046 8.203 81.852 o
-16 1 -3 1328.030 1311.400 19.954 8.193 o
-16 1 -2 110.155 105.586 6.224 169.570 o
-16 1 -1 25.924 23.041 4.320 461.423 o
-16 1 0 1724.550 1608.660 22.271 5.673 o
-16 1 1 67.681 68.060 5.089 267.459 o
-16 1 2 1200.930 1126.500 17.015 10.354 o
-16 1 3 205.333 195.146 6.971 105.199 o
-16 1 4 3719.170 3606.330 53.556 1.238 o
-16 1 5 3.489 -1.260 4.052 652.508 o
-16 1 6 4845.350 4762.300 56.118 0.836 o
-16 1 7 162.448 146.249 6.739 127.652 o
-16 1 8 7.162 7.262 3.986 635.383 o
-16 1 9 1.387 4.932 3.986 671.749 o
-16 1 10 176.746 180.027 6.677 119.309 o
-16 1 11 452.861 456.820 9.094 43.427 o
-16 1 12 1203.480 1183.320 15.756 10.533 o
-16 1 13 435.426 441.534 8.969 45.472 o
-16 1 14 572.090 579.673 9.886 32.299 o
-16 1 15 0.540 -3.206 3.084 1149.570 o
-16 1 16 13.003 22.570 4.480 470.865 o
-16 1 17 3130.190 2967.360 139.082 0.466 o
-16 1 18 1494.210 1447.190 29.788 5.412 o
-16 2 -3 429.548 408.372 13.441 32.938 o
-16 2 -2 1437.250 1395.190 21.198 7.229 o
-16 2 -1 9.145 11.618 3.716 695.932 o
-16 2 0 116.803 112.564 6.370 160.257 o
-16 2 1 295.422 287.529 6.683 80.750 o
-16 2 2 1235.130 1197.180 18.505 9.420 o
-16 2 3 454.612 441.325 9.374 42.926 o
-16 2 4 5806.800 5674.650 72.679 0.568 o
-16 2 5 363.029 349.343 8.583 56.435 o
-16 2 6 43.146 48.596 4.642 352.147 o
-16 2 7 849.811 830.301 13.578 17.486 o
-16 2 8 1394.440 1381.970 18.170 8.089 o
-16 2 9 389.959 396.670 9.337 48.891 o
-16 2 10 860.960 852.869 13.556 17.150 o
-16 2 11 463.226 480.692 9.497 40.880 o
-16 2 12 1852.020 1865.420 25.479 4.658 o
-16 2 13 216.638 201.138 6.710 105.342 o
-16 2 14 283.713 274.074 7.591 76.401 o
-16 2 15 84.965 89.590 5.032 242.311 o
-16 2 16 99.540 96.424 9.601 95.332 o
-16 2 17 277.760 256.922 8.298 72.761 o
-16 3 -2 1447.480 1362.520 21.209 7.252 o
-16 3 -1 1084.030 1024.950 14.658 12.674 o
-16 3 0 667.387 645.850 9.789 27.715 o
-16 3 1 286.040 283.555 9.361 62.536 o
-16 3 2 26.759 26.278 3.744 562.531 o
-16 3 3 571.455 549.149 10.101 32.538 o
-16 3 4 272.937 266.157 8.950 67.757 o
-16 3 5 88.695 80.710 6.755 167.843 o
-16 3 6 2425.220 2362.740 41.172 2.486 o
-16 3 7 194.092 182.887 17.500 30.749 o
-16 3 8 718.469 680.136 13.286 21.538 o
-16 3 9 63.116 61.752 5.593 243.286 o
-16 3 10 1727.710 1704.610 26.324 5.028 o
-16 3 11 53.586 57.367 4.317 358.526 o
-16 3 12 1052.380 1016.680 15.046 12.864 o
-16 3 13 109.457 99.500 5.792 186.478 o
-16 3 14 478.552 473.844 9.807 39.345 o
-16 3 15 1512.070 1455.480 33.418 4.821 o
-16 3 16 1946.020 1952.330 25.780 4.346 o
-16 3 17 70.035 66.659 5.521 239.224 o
-16 4 -2 147.597 153.017 7.090 124.160 o
-16 4 -1 3104.920 2927.750 49.059 1.660 o
-16 4 0 269.812 275.766 7.290 80.949 o
-16 4 1 175.435 177.221 5.969 133.099 o
-16 4 2 767.198 729.955 12.862 20.469 o
-16 4 3 0.177 5.593 4.878 455.532 o
-16 4 4 52.956 45.243 5.521 265.455 o
-16 4 5 113.325 122.965 8.863 102.906 o
-16 4 6 104.493 108.978 8.466 113.405 o
-16 4 7 1383.360 1325.000 24.743 6.841 o
-16 4 8 393.227 384.178 11.295 41.616 o
-16 4 9 963.950 972.871 19.408 11.791 o
-16 4 10 1714.400 1699.690 23.755 5.384 o
-16 4 11 2186.430 2150.780 28.945 3.533 o
-16 4 12 1988.960 2004.310 26.967 4.115 o
-16 4 13 318.464 320.598 11.104 48.615 o
-16 4 14 117.465 118.526 6.356 159.031 o
-16 4 15 99.088 106.583 7.145 146.295 o
-16 4 16 234.418 237.767 10.100 64.590 o
-16 5 -1 398.157 374.297 9.159 49.840 o
-16 5 0 2420.770 2186.640 65.284 1.603 o
-16 5 1 221.565 220.287 10.531 63.305 o
-16 5 2 427.883 399.762 15.519 28.065 o
-16 5 3 483.576 467.527 11.295 35.298 o
-16 5 4 1321.920 1272.220 23.231 7.519 o
-16 5 5 1086.330 1040.170 19.621 10.530 o
-16 5 6 171.599 163.418 12.933 51.967 o
-16 5 7 1111.810 1083.670 18.008 10.817 o
-16 5 8 1442.080 1411.390 22.306 6.957 o
-16 5 9 2580.230 2588.340 38.105 2.409 o
-16 5 10 1161.510 1130.650 16.447 10.829 o
-16 5 11 2892.740 2823.540 36.883 2.140 o
-16 5 12 341.435 326.651 7.508 65.740 o
-16 5 13 108.102 114.964 5.693 186.276 o
-16 5 14 2768.150 2755.030 39.909 2.149 o
-16 5 15 1101.890 1042.670 19.180 10.586 o
-16 6 1 2409.520 2308.620 47.817 2.219 o
-16 6 3 98.289 92.539 6.524 168.530 o
-16 6 4 79.988 77.109 5.968 204.808 o
-16 6 5 1069.670 1049.170 16.899 11.740 o
-16 6 6 591.389 574.025 11.424 28.913 o
-16 6 7 242.970 232.711 7.299 89.293 o
-16 6 8 740.950 737.725 13.286 20.492 o
-16 6 9 955.384 961.357 18.881 12.172 o
-16 6 10 2877.590 2884.170 37.379 2.115 o
-16 6 11 209.310 209.127 6.314 111.707 o
-16 6 12 4436.010 4318.430 55.227 0.960 o
-16 6 13 65.725 62.404 6.594 190.032 o
-16 6 14 465.825 436.056 8.414 45.386 o
-16 7 3 1258.760 1198.390 25.868 7.272 o
-16 7 4 51.855 56.952 4.868 310.540 o
-16 7 5 75.397 74.356 5.721 220.949 o
-16 7 6 435.006 394.064 16.339 26.219 o
-16 7 7 88.959 94.456 5.800 200.549 o
-16 7 8 592.145 566.920 10.510 30.623 o
-16 7 9 28.175 25.307 3.571 596.833 o
-16 7 10 1466.690 1388.570 31.468 5.277 o
-16 7 11 125.972 122.095 4.740 206.463 o
-16 7 12 398.403 378.028 8.961 50.501 o
-15 0 -5 105.455 99.461 8.869 106.523 o
-15 0 -3 468.848 464.833 14.486 28.374 o
-15 0 -1 4546.350 4558.870 124.807 0.448 o
-15 0 1 3211.790 3241.590 86.986 0.898 o
-15 0 3 462.249 465.244 11.683 35.250 o
-15 0 5 2595.630 2528.030 44.776 2.159 o
-15 0 7 126.463 128.205 21.596 22.125 o
-15 0 9 149.148 170.256 11.936 60.178 o
-15 0 11 86.257 74.528 7.236 154.314 o
-15 0 13 1615.090 1575.780 29.224 5.064 o
-15 0 15 634.725 633.595 16.582 19.728 o
-15 0 17 2196.250 2311.390 69.841 1.515 o
-15 0 19 475.283 497.016 14.412 27.913 o
-15 1 -6 40.873 38.892 4.666 362.292 o
-15 1 -5 161.483 164.981 6.651 126.704 o
-15 1 -4 21.587 28.471 4.274 474.031 o
-15 1 -3 766.314 758.165 13.857 19.267 o
-15 1 -2 1168.530 1128.960 21.503 9.076 o
-15 1 -1 442.396 421.977 10.304 41.261 o
-15 1 0 1969.450 1915.650 23.856 4.505 o
-15 1 1 6957.670 6917.600 74.702 0.427 o
-15 1 2 25.621 21.214 4.024 519.086 o
-15 1 3 9452.790 9723.540 112.842 0.219 o
-15 1 4 21.009 12.970 4.692 427.094 o
-15 1 5 56.928 57.422 5.743 241.476 o
-15 1 6 394.453 395.884 10.749 43.189 o
-15 1 7 1380.150 1348.280 20.713 7.681 o
-15 1 8 65.035 66.617 5.882 223.360 o
-15 1 9 2.631 -1.969 4.718 487.281 o
-15 1 10 1167.370 1162.860 16.661 10.586 o
-15 1 11 364.934 389.499 9.463 50.490 o
-15 1 12 52.765 47.050 4.718 329.916 o
-15 1 13 362.630 367.726 8.645 55.330 o
-15 1 14 215.384 213.829 7.341 96.050 o
-15 1 15 319.367 341.815 8.564 61.158 o
-15 1 16 344.385 347.819 9.398 54.072 o
-15 1 17 203.835 238.877 9.800 70.133 o
-15 1 18 3075.940 3043.480 44.063 1.771 o
-15 1 19 625.659 616.807 13.485 24.093 o
-15 1 20 9.333 14.541 4.160 563.299 o
-15 2 -6 437.407 409.437 8.314 48.763 o
-15 2 -5 650.173 637.233 11.771 25.616 o
-15 2 -4 1047.880 1033.900 16.762 12.056 o
-15 2 -3 2214.900 2202.530 32.839 3.214 o
-15 2 -2 1648.840 1619.040 21.902 5.938 o
-15 2 -1 3000.170 2949.620 42.366 1.878 o
-15 2 0 38.661 41.822 3.664 502.089 o
-15 2 1 1748.490 1724.530 22.310 5.433 o
-15 2 2 2345.920 2316.030 28.729 3.219 o
-15 2 3 1023.710 988.550 14.708 13.471 o
-15 2 4 46.123 39.974 5.644 266.185 o
-15 2 5 6418.990 6506.320 93.813 0.418 o
-15 2 6 1811.680 1776.700 25.468 4.848 o
-15 2 7 495.510 480.626 11.897 33.066 o
-15 2 8 153.124 152.981 8.948 92.048 o
-15 2 9 363.083 345.687 10.352 48.290 o
-15 2 10 297.820 294.992 8.697 65.128 o
-15 2 11 686.982 672.493 11.584 24.387 o
-15 2 12 337.324 353.722 9.652 53.148 o
-15 2 13 1079.520 1079.710 15.561 12.075 o
-15 2 14 3.900 1.501 3.962 675.141 o
-15 2 15 225.512 229.472 7.225 93.801 o
-15 2 16 148.513 164.390 6.416 135.986 o
-15 2 17 76.239 80.910 5.651 221.312 o
-15 2 18 3.836 1.361 3.484 864.552 o
-15 2 19 461.211 446.154 13.441 31.231 o
-15 3 -5 126.813 127.229 7.040 135.791 o
-15 3 -4 769.388 740.967 13.254 19.940 o
-15 3 -3 1505.470 1465.780 20.327 6.972 o
-15 3 -2 124.940 117.571 5.487 182.572 o
-15 3 -1 1189.350 1155.610 15.643 10.786 o
-15 3 0 1605.650 1590.300 20.283 6.365 o
-15 3 1 410.199 396.323 8.306 51.487 o
-15 3 2 9.241 10.038 4.070 595.898 o
-15 3 3 3814.880 3849.960 45.935 1.282 o
-15 3 4 359.688 363.978 13.450 36.273 o
-15 3 5 1090.240 1081.780 19.376 10.454 o
-15 3 6 346.717 339.020 10.292 49.918 o
-15 3 7 1779.420 1762.910 25.273 4.960 o
-15 3 8 1439.260 1438.380 21.483 7.076 o
-15 3 9 2868.750 2852.100 34.843 2.209 o
-15 3 10 2239.270 2247.240 27.972 3.451 o
-15 3 11 178.202 176.985 7.268 109.562 o
-15 3 12 283.570 280.205 6.386 85.954 o
-15 3 13 310.621 304.838 6.449 78.546 o
-15 3 14 490.805 494.863 7.631 43.923 o
-15 3 15 4494.450 4532.330 49.260 0.978 o
-15 3 16 50.149 49.626 3.655 453.662 o
-15 3 17 15.324 20.861 3.427 721.089 o
-15 3 18 291.752 294.465 9.601 59.914 o
-15 3 19 305.787 307.775 7.479 71.717 o
-15 4 -5 28.778 31.063 4.000 495.769 o
-15 4 -4 1296.970 1267.000 19.671 8.539 o
-15 4 -3 739.433 727.014 11.497 22.495 o
-15 4 -2 2985.570 2866.910 34.243 2.139 o
-15 4 -1 1172.980 1160.540 15.381 10.985 o
-15 4 0 521.425 510.705 8.936 38.295 o
-15 4 1 440.965 447.405 9.833 42.116 o
-15 4 2 505.284 511.276 9.452 37.879 o
-15 4 3 73.049 68.439 6.153 203.657 o
-15 4 4 90.180 95.376 7.684 136.613 o
-15 4 5 1500.930 1477.340 24.370 6.253 o
-15 4 6 185.381 182.601 9.758 75.863 o
-15 4 7 3110.230 3115.940 46.555 1.677 o
-15 4 8 2951.310 2953.130 44.333 1.849 o
-15 4 9 942.274 925.263 17.427 13.228 o
-15 4 10 469.973 454.979 11.869 34.658 o
-15 4 11 470.487 448.618 9.013 42.827 o
-15 4 12 1064.630 1054.910 13.617 13.166 o
-15 4 13 1039.240 997.312 12.137 14.457 o
-15 4 14 161.443 157.450 5.090 162.516 o
-15 4 15 413.944 411.750 7.212 54.820 o
-15 4 16 102.286 116.474 5.993 178.571 o
-15 4 17 402.512 391.026 8.455 51.736 o
-15 4 18 26.026 25.341 11.199 84.226 o
-15 4 19 129.489 123.052 8.869 99.853 o
-15 5 -4 839.324 812.391 15.361 16.429 o
-15 5 -3 1.544 5.986 4.022 656.439 o
-15 5 -2 1530.920 1500.390 22.998 6.350 o
-15 5 -1 1282.710 1270.780 20.089 8.495 o
-15 5 0 725.014 720.700 11.756 22.633 o
-15 5 1 2110.920 2079.230 25.492 3.947 o
-15 5 2 54.235 53.450 4.233 369.685 o
-15 5 3 3747.940 3660.110 47.791 1.307 o
-15 5 4 756.483 764.716 11.879 21.292 o
-15 5 5 100.610 90.738 6.320 174.832 o
-15 5 6 1897.920 1899.650 26.460 4.431 o
-15 5 7 63.007 52.097 5.014 287.359 o
-15 5 8 693.432 709.839 15.264 19.571 o
-15 5 9 1171.850 1174.310 17.935 10.086 o
-15 5 10 2311.990 2363.060 35.888 2.846 o
-15 5 11 223.061 204.492 9.083 76.489 o
-15 5 12 1072.260 1061.410 16.130 11.988 o
-15 5 13 8.572 14.362 3.560 744.006 o
-15 5 14 2215.020 2206.210 25.137 3.692 o
-15 5 15 219.712 200.355 8.263 85.742 o
-15 5 16 47.623 49.315 3.364 505.030 o
-15 5 17 96.680 89.242 5.156 225.772 o
-15 5 18 154.117 151.280 6.400 136.657 o
-15 6 -3 2.785 9.027 3.157 1006.880 o
-15 6 -2 1858.100 1774.590 27.001 4.587 o
-15 6 -1 1146.500 1130.180 16.058 11.088 o
-15 6 0 524.671 504.531 12.641 29.963 o
-15 6 1 1904.160 1836.910 28.012 4.333 o
-15 6 2 4750.800 4654.150 59.789 0.834 o
-15 6 3 2348.520 2326.580 29.134 3.188 o
-15 6 4 768.414 744.673 11.269 21.846 o
-15 6 5 1432.630 1394.240 20.010 7.492 o
-15 6 6 316.156 327.876 8.766 61.013 o
-15 6 7 368.391 358.985 9.179 52.695 o
-15 6 8 1526.160 1567.620 22.292 6.368 o
-15 6 9 849.772 862.181 14.053 16.889 o
-15 6 10 53.939 63.580 5.092 285.575 o
-15 6 11 228.820 231.430 8.784 76.784 o
-15 6 12 793.794 800.050 12.867 19.279 o
-15 6 13 1843.600 1862.990 25.177 4.710 o
-15 6 14 9.275 10.569 4.130 579.201 o
-15 6 15 519.808 538.241 10.883 33.264 o
-15 6 16 268.011 265.859 7.206 82.811 o
-15 6 17 2.759 2.009 4.491 532.994 o
-15 7 -2 107.265 105.642 5.768 186.865 o
-15 7 -1 16.462 23.497 6.895 214.261 o
-15 7 0 2971.790 2894.050 37.769 2.039 o
-15 7 1 128.619 114.643 6.610 148.155 o
-15 7 2 121.049 121.151 6.511 152.551 o
-15 7 3 1673.860 1641.560 20.578 6.004 o
-15 7 4 2892.760 2906.170 38.070 2.077 o
-15 7 5 2872.070 2873.890 37.772 2.110 o
-15 7 6 55.524 48.998 4.633 331.913 o
-15 7 7 196.184 210.665 7.397 99.693 o
-15 7 8 217.558 215.877 7.397 94.727 o
-15 7 9 2.614 4.879 3.892 696.325 o
-15 7 10 1049.530 1058.030 15.661 12.415 o
-15 7 11 800.022 786.570 14.267 18.086 o
-15 7 12 504.817 494.050 10.384 36.033 o
-15 7 13 6.153 10.691 3.508 795.052 o
-15 7 14 466.501 454.691 13.326 31.189 o
-15 7 15 366.192 376.367 8.165 56.909 o
-15 7 16 322.919 300.407 29.377 11.421 o
-15 8 0 103.341 94.203 6.594 163.525 o
-15 8 1 383.738 363.271 8.023 56.529 o
-15 8 2 2542.370 2491.270 43.153 2.269 o
-15 8 3 257.399 248.743 6.684 91.322 o
-15 8 4 1183.260 1132.080 17.161 10.414 o
-15 8 5 1170.090 1174.510 16.745 10.495 o
-15 8 6 253.595 257.641 6.812 89.903 o
-15 8 7 1927.570 1948.510 26.074 4.360 o
-15 8 8 334.188 336.407 7.508 66.027 o
-15 8 9 2623.640 2673.610 34.999 2.463 o
-15 8 10 281.663 293.903 8.771 66.488 o
-15 8 11 387.776 376.436 8.720 52.444 o
-15 8 12 1056.510 1038.930 14.950 12.753 o
-15 8 13 815.333 787.596 15.334 16.964 o
-15 8 14 658.490 643.585 10.939 26.445 o
-15 9 2 120.219 113.075 11.086 72.590 o
-15 9 3 194.151 170.980 8.623 88.112 o
-15 9 4 1258.430 1196.080 21.441 8.446 o
-15 9 5 272.245 260.408 8.858 68.863 o
-15 9 6 878.561 846.107 14.811 16.054 o
-15 9 7 474.281 484.654 24.077 14.422 o
-15 9 8 580.000 564.087 12.067 28.320 o
-15 9 9 421.827 394.233 14.786 29.997 o
-15 9 10 735.584 712.576 14.081 20.025 o
-15 9 11 696.996 684.464 11.640 23.902 o
-14 0 -8 603.546 599.908 15.678 21.712 o
-14 0 -6 433.107 437.660 14.486 29.764 o
-14 0 -4 110.548 126.856 12.916 56.450 o
-14 0 -2 120.071 117.706 12.496 59.411 o
-14 0 0 5295.170 5200.820 115.381 0.437 o
-14 0 2 4999.940 5125.440 88.729 0.586 o
-14 0 4 134.616 115.702 15.320 41.315 o
-14 0 6 545.805 551.762 21.121 16.386 o
-14 0 8 25.693 31.794 9.775 108.685 o
-14 0 10 601.881 620.074 17.462 19.317 o
-14 0 12 3984.760 3658.620 115.565 0.551 o
-14 0 14 72.868 79.843 7.129 162.026 o
-14 0 16 17510.400 18248.600 296.977 0.051 o
-14 0 18 770.525 799.174 20.762 13.370 o
-14 0 20 718.691 717.637 23.834 12.072 o
-14 1 -9 1085.740 1050.260 16.074 11.940 o
-14 1 -8 782.371 785.611 13.303 19.237 o
-14 1 -7 12.293 10.692 3.999 599.218 o
-14 1 -6 94.532 108.922 7.468 138.775 o
-14 1 -5 320.794 327.315 9.688 55.391 o
-14 1 -4 1588.300 1582.790 25.216 5.694 o
-14 1 -3 13.483 16.003 4.604 456.576 o
-14 1 -2 2655.620 2597.170 48.956 1.955 o
-14 1 -1 1117.060 1087.270 15.730 11.638 o
-14 1 0 1629.170 1587.230 23.862 5.768 o
-14 1 1 140.331 138.613 11.901 62.216 o
-14 1 2 3366.630 3341.150 45.194 1.548 o
-14 1 3 6.589 6.068 4.822 448.952 o
-14 1 4 2484.440 2464.640 28.965 2.953 o
-14 1 5 636.994 632.700 24.496 12.458 o
-14 1 6 914.887 879.214 16.342 14.395 o
-14 1 7 50.254 51.686 7.137 177.601 o
-14 1 8 141.958 159.645 8.623 98.081 o
-14 1 9 69.492 62.071 5.783 226.963 o
-14 1 10 43.583 52.819 4.883 324.253 o
-14 1 11 850.918 858.496 13.074 17.617 o
-14 1 12 98.279 108.089 8.412 115.969 o
-14 1 13 2783.400 2776.630 31.596 2.409 o
-14 1 14 2053.600 2033.710 22.325 4.333 o
-14 1 15 689.499 674.140 10.049 26.220 o
-14 1 16 154.114 162.043 11.374 64.740 o
-14 1 17 1335.000 1366.680 22.296 7.483 o
-14 1 18 2898.510 2962.950 50.347 1.709 o
-14 1 19 596.904 588.519 19.681 17.121 o
-14 1 20 38.930 43.225 5.309 298.897 o
-14 1 21 470.709 451.542 9.222 42.100 o
-14 2 -8 104.060 119.518 6.412 163.202 o
-14 2 -7 204.953 192.310 7.206 102.368 o
-14 2 -6 964.938 961.846 16.345 13.403 o
-14 2 -5 109.698 111.862 7.857 124.527 o
-14 2 -4 1283.180 1284.230 21.335 8.135 o
-14 2 -3 33.816 33.886 4.307 428.066 o
-14 2 -2 449.879 463.075 9.552 42.003 o
-14 2 -1 859.604 846.363 13.469 17.286 o
-14 2 0 1120.890 1110.980 18.088 10.618 o
-14 2 1 380.123 373.388 12.107 39.691 o
-14 2 2 2029.710 2031.000 29.596 3.812 o
-14 2 3 102.289 108.025 8.351 116.322 o
-14 2 4 351.396 327.087 10.994 46.832 o
-14 2 5 421.461 403.429 11.836 37.961 o
-14 2 6 130.440 136.109 8.733 100.663 o
-14 2 7 102.307 100.900 7.121 146.846 o
-14 2 8 36.853 41.925 6.211 235.239 o
-14 2 9 3494.970 3458.150 46.691 1.447 o
-14 2 10 170.899 180.122 11.005 65.755 o
-14 2 11 3.151 9.302 4.614 493.266 o
-14 2 12 291.147 296.364 9.603 59.864 o
-14 2 13 838.152 843.668 11.873 18.871 o
-14 2 14 1624.120 1611.140 32.931 4.530 o
-14 2 15 1057.430 1057.520 13.895 13.109 o
-14 2 16 1192.820 1191.080 16.177 10.450 o
-14 2 17 553.223 535.504 10.340 33.095 o
-14 2 18 488.932 498.784 9.579 38.741 o
-14 2 19 121.218 128.320 6.873 141.601 o
-14 2 20 130.269 134.579 7.713 119.121 o
-14 2 21 1400.190 1384.260 47.669 3.328 o
-14 3 -8 233.434 209.403 8.334 82.112 o
-14 3 -7 634.761 619.303 11.494 26.721 o
-14 3 -6 614.453 639.443 12.048 26.191 o
-14 3 -5 150.354 137.683 6.833 130.981 o
-14 3 -4 257.557 255.413 8.100 77.310 o
-14 3 -3 854.727 871.173 14.264 16.598 o
-14 3 -2 3421.370 3391.330 40.729 1.600 o
-14 3 -1 57.962 51.397 4.767 314.419 o
-14 3 0 132.375 133.376 7.270 127.891 o
-14 3 1 247.260 251.943 8.770 73.141 o
-14 3 2 1180.860 1212.230 19.203 9.495 o
-14 3 3 170.725 175.298 7.515 107.646 o
-14 3 4 561.888 567.135 11.203 30.449 o
-14 3 5 69.436 82.741 7.833 140.889 o
-14 3 6 287.621 281.759 14.401 37.205 o
-14 3 7 2706.460 2707.780 41.686 2.144 o
-14 3 8 635.089 603.676 15.865 20.849 o
-14 3 9 49.880 45.212 6.183 225.941 o
-14 3 10 51.151 50.861 6.488 206.802 o
-14 3 11 863.710 856.786 21.184 12.106 o
-14 3 12 5664.560 5724.600 67.724 0.601 o
-14 3 13 1197.460 1173.830 15.470 10.707 o
-14 3 14 373.913 379.819 8.169 55.998 o
-14 3 15 716.174 705.221 10.539 24.415 o
-14 3 16 843.718 841.903 12.701 18.155 o
-14 3 17 1401.860 1399.860 26.427 6.316 o
-14 3 18 313.748 310.412 7.947 67.357 o
-14 3 19 118.703 113.362 5.783 177.540 o
-14 3 20 847.505 835.817 13.841 17.281 o
-14 3 21 546.327 558.376 18.461 19.374 o
-14 4 -8 158.769 145.267 8.481 98.436 o
-14 4 -7 86.796 98.180 6.154 186.371 o
-14 4 -6 1194.090 1181.300 18.846 9.621 o
-14 4 -5 934.380 931.927 14.074 15.209 o
-14 4 -4 416.839 423.214 9.113 46.879 o
-14 4 -3 401.418 391.886 9.833 46.308 o
-14 4 -2 114.016 115.001 7.227 137.548 o
-14 4 -1 193.586 208.171 9.066 80.376 o
-14 4 0 81.865 81.803 5.491 224.585 o
-14 4 1 92.873 105.334 7.111 149.785 o
-14 4 2 443.172 445.077 9.667 42.581 o
-14 4 3 102.536 117.056 7.838 126.178 o
-14 4 4 1792.020 1828.080 21.039 5.314 o
-14 4 5 2613.100 2656.520 30.696 2.647 o
-14 4 6 2081.620 2090.650 30.126 3.648 o
-14 4 7 3363.180 3431.090 51.954 1.403 o
-14 4 8 493.630 478.504 12.283 32.272 o
-14 4 9 1837.240 1835.150 27.402 4.526 o
-14 4 10 930.342 941.115 20.861 11.454 o
-14 4 11 322.945 318.980 8.251 63.864 o
-14 4 12 203.154 187.110 7.878 94.384 o
-14 4 13 4712.170 4725.920 56.114 0.862 o
-14 4 14 2248.360 2264.100 24.286 3.645 o
-14 4 15 8.179 9.702 3.352 847.990 o
-14 4 16 2067.180 2054.060 26.451 3.974 o
-14 4 17 113.788 129.742 5.558 183.188 o
-14 4 18 2576.810 2537.240 33.310 2.631 o
-14 4 19 314.847 308.905 6.919 74.241 o
-14 4 20 38.889 44.909 4.382 393.548 o
-14 5 -7 766.938 710.762 23.816 11.785 o
-14 5 -6 780.204 743.833 11.497 21.370 o
-14 5 -5 127.580 119.315 5.949 166.103 o
-14 5 -4 1229.790 1203.910 15.981 10.191 o
-14 5 -3 583.388 574.486 9.722 32.245 o
-14 5 -2 1086.790 1069.420 15.001 12.286 o
-14 5 -1 968.712 948.316 12.774 15.385 o
-14 5 0 229.283 213.627 7.074 96.420 o
-14 5 1 905.235 908.142 12.835 16.543 o
-14 5 2 1456.540 1452.750 18.050 7.636 o
-14 5 3 87.279 84.821 4.705 260.662 o
-14 5 4 2678.620 2646.710 32.876 2.508 o
-14 5 5 161.913 175.914 8.832 90.297 o
-14 5 6 12.831 9.650 6.618 238.528 o
-14 5 7 3463.610 3476.700 64.943 1.147 o
-14 5 8 64.014 60.776 6.258 206.949 o
-14 5 9 1377.010 1391.260 21.394 7.451 o
-14 5 10 631.050 632.674 13.239 24.117 o
-14 5 11 4186.140 4221.320 50.457 1.073 o
-14 5 12 66.419 70.335 4.568 304.884 o
-14 5 13 231.665 239.747 7.422 89.427 o
-14 5 14 3.818 11.905 3.256 924.936 o
-14 5 15 363.887 380.813 7.402 60.637 o
-14 5 16 24.842 20.972 3.307 695.533 o
-14 5 17 102.784 107.780 6.997 148.859 o
-14 5 18 3395.990 3443.640 44.419 1.530 o
-14 5 19 115.300 125.163 5.532 184.527 o
-14 5 20 258.027 240.135 8.641 73.618 o
-14 6 -6 892.991 859.153 14.497 15.981 o
-14 6 -5 119.050 128.935 6.797 144.195 o
-14 6 -4 318.863 298.294 8.165 66.050 o
-14 6 -3 503.998 487.098 9.314 38.933 o
-14 6 -2 17.043 20.009 4.242 507.410 o
-14 6 -1 2734.600 2667.410 32.353 2.470 o
-14 6 0 1708.640 1702.240 21.714 5.653 o
-14 6 1 87.077 87.664 5.402 222.461 o
-14 6 2 997.728 992.519 13.195 14.498 o
-14 6 3 1844.560 1854.000 22.011 5.040 o
-14 6 4 93.578 87.075 6.053 189.631 o
-14 6 5 611.995 589.484 11.104 28.514 o
-14 6 6 39.242 42.438 5.586 276.423 o
-14 6 7 245.781 256.833 9.841 64.500 o
-14 6 8 1121.520 1111.840 18.017 10.637 o
-14 6 9 2051.180 2068.070 28.945 3.799 o
-14 6 10 648.553 660.499 12.961 23.732 o
-14 6 11 192.226 192.323 9.063 81.697 o
-14 6 12 20.184 11.441 5.139 367.658 o
-14 6 13 838.171 848.149 13.792 17.368 o
-14 6 14 412.875 405.818 6.787 56.900 o
-14 6 15 94.888 95.602 5.320 216.993 o
-14 6 16 1785.860 1784.280 27.509 4.674 o
-14 6 17 225.251 230.660 7.437 91.324 o
-14 6 18 277.063 265.847 7.116 82.076 o
-14 6 19 32.074 36.699 4.022 472.628 o
-14 7 -5 21.989 31.595 8.753 134.548 o
-14 7 -4 1259.910 1227.640 18.358 9.217 o
-14 7 -3 115.321 117.309 5.924 173.664 o
-14 7 -2 61.923 56.615 6.422 201.673 o
-14 7 -1 944.714 949.898 14.550 14.689 o
-14 7 0 659.974 641.575 10.455 27.105 o
-14 7 1 3427.170 3365.190 37.168 1.671 o
-14 7 2 37.616 37.189 3.768 496.122 o
-14 7 3 35.733 38.750 4.331 414.254 o
-14 7 4 19.459 22.530 4.307 483.318 o
-14 7 5 3198.470 3235.280 39.063 1.779 o
-14 7 6 5.390 5.599 4.928 434.085 o
-14 7 7 74.140 70.370 6.027 208.249 o
-14 7 8 159.604 163.408 8.564 95.406 o
-14 7 9 133.763 121.466 8.065 113.095 o
-14 7 10 478.763 474.321 10.672 36.984 o
-14 7 11 505.262 507.942 10.987 34.262 o
-14 7 12 26.398 37.674 4.765 379.067 o
-14 7 13 2.717 7.626 4.831 455.074 o
-14 7 14 127.569 140.573 7.544 122.459 o
-14 7 15 403.047 394.526 10.576 43.358 o
-14 7 16 143.112 148.707 5.823 155.218 o
-14 7 17 652.442 630.868 15.681 20.517 o
-14 7 18 829.726 846.907 16.206 15.703 o
-14 8 -4 76.533 93.608 5.387 229.382 o
-14 8 -3 148.782 151.984 6.182 143.413 o
-14 8 -2 958.663 937.706 14.108 14.842 o
-14 8 -1 387.019 387.181 8.005 55.178 o
-14 8 0 31.983 38.206 3.768 514.159 o
-14 8 1 24.232 24.988 3.260 700.263 o
-14 8 2 798.123 793.190 10.898 20.980 o
-14 8 3 2490.770 2458.010 29.863 2.909 o
-14 8 4 2948.130 2967.750 35.671 2.090 o
-14 8 5 61.036 62.539 5.123 275.617 o
-14 8 6 1581.820 1601.440 22.697 6.064 o
-14 8 7 855.041 856.463 14.152 16.782 o
-14 8 8 295.388 276.655 8.393 68.574 o
-14 8 9 105.543 104.415 7.397 137.770 o
-14 8 10 91.453 98.328 7.266 147.110 o
-14 8 11 18.475 22.365 4.242 498.862 o
-14 8 12 121.617 110.662 6.684 149.711 o
-14 8 13 697.155 699.391 12.998 22.117 o
-14 8 14 22.639 26.474 4.960 372.351 o
-14 8 15 631.232 634.051 11.771 26.198 o
-14 8 16 40.699 43.760 4.973 326.803 o
-14 8 17 363.167 379.134 15.520 29.998 o
-14 9 -2 222.403 240.158 10.024 66.249 o
-14 9 -1 323.705 322.730 12.511 42.092 o
-14 9 0 1069.820 1060.490 17.039 11.631 o
-14 9 1 156.141 158.000 6.858 125.426 o
-14 9 2 139.213 135.532 5.500 169.084 o
-14 9 3 100.757 99.224 9.254 100.593 o
-14 9 4 210.579 216.455 8.453 83.836 o
-14 9 5 610.040 618.221 10.880 28.465 o
-14 9 6 2931.290 2969.870 38.965 2.007 o
-14 9 7 25.955 34.902 4.144 473.676 o
-14 9 8 2125.610 2189.550 29.446 3.560 o
-14 9 9 42.496 43.127 4.144 417.551 o
-14 9 10 222.088 215.569 6.919 99.660 o
-14 9 11 367.431 378.650 8.203 56.502 o
-14 9 12 136.347 156.375 6.778 133.702 o
-14 9 13 183.264 171.570 6.978 113.623 o
-14 9 14 1104.650 1068.250 17.303 11.206 o
-14 9 15 26.218 28.152 3.840 540.694 o
-14 10 0 74.708 87.858 6.164 196.103 o
-14 10 1 858.141 807.693 52.657 3.425 o
-14 10 2 295.962 292.021 6.834 79.106 o
-14 10 3 334.802 313.768 9.197 57.437 o
-14 10 4 1418.900 1396.900 19.613 7.629 o
-14 10 5 27.295 36.899 3.645 558.594 o
-14 10 6 660.282 664.829 10.601 26.533 o
-14 10 7 145.547 131.279 5.792 158.930 o
-14 10 8 241.435 242.965 9.996 64.449 o
-14 10 9 1652.660 1616.830 30.545 4.767 o
-14 10 10 979.852 978.838 14.173 14.296 o
-14 10 11 21.930 25.468 3.209 729.419 o
-14 10 12 311.240 285.102 9.775 57.523 o
-14 10 13 186.828 166.869 7.416 106.402 o
-14 11 4 101.265 102.040 7.760 130.455 o
-14 11 5 97.601 86.810 6.560 168.970 o
-14 11 6 219.668 207.412 5.908 114.793 o
-14 11 7 269.400 265.198 7.897 76.629 o
-14 11 8 3184.140 3136.980 52.054 1.517 o
-13 0 -11 118.818 129.704 7.839 120.174 o
-13 0 -9 1839.000 1859.650 39.978 3.342 o
-13 0 -7 4430.500 4438.760 90.931 0.655 o
-13 0 -5 2263.610 2270.380 50.150 2.216 o
-13 0 -3 771.427 795.888 23.477 11.674 o
-13 0 -1 3825.690 3911.900 66.775 0.999 o
-13 0 1 596.810 595.437 16.968 20.194 o
-13 0 3 12160.900 12730.200 208.651 0.104 o
-13 0 5 8880.480 9370.000 185.324 0.162 o
-13 0 7 7011.080 7134.020 132.548 0.287 o
-13 0 9 340.855 347.835 13.447 37.328 o
-13 0 11 5302.890 5300.700 77.037 0.613 o
-13 0 13 16074.900 16183.100 204.454 0.075 o
-13 0 15 47.002 56.209 6.148 226.032 o
-13 0 17 13174.100 13403.000 219.106 0.092 o
-13 0 19 1537.880 1519.120 34.092 4.622 o
-13 0 21 1136.030 1168.410 26.251 7.698 o
-13 1 -11 102.278 92.287 5.111 221.907 o
-13 1 -10 75.964 70.576 6.828 173.407 o
-13 1 -9 182.964 204.727 7.760 98.178 o
-13 1 -8 9.012 10.294 4.555 486.087 o
-13 1 -7 1646.300 1611.140 25.497 5.456 o
-13 1 -6 2140.800 2139.850 33.257 3.316 o
-13 1 -5 748.244 743.067 15.520 18.145 o
-13 1 -4 143.616 128.940 11.426 66.498 o
-13 1 -3 547.872 543.593 13.799 26.494 o
-13 1 -2 23.285 26.888 5.150 348.307 o
-13 1 -1 43.198 44.992 5.208 301.090 o
-13 1 0 20.794 15.988 5.273 346.805 o
-13 1 1 4842.660 4993.850 59.660 0.793 o
-13 1 2 2198.930 2250.020 28.958 3.445 o
-13 1 3 744.899 738.928 13.359 20.329 o
-13 1 4 1205.040 1226.050 16.531 10.122 o
-13 1 5 4207.000 4295.130 51.733 1.046 o
-13 1 6 53.167 54.256 6.023 229.302 o
-13 1 7 765.941 759.215 13.982 19.148 o
-13 1 8 97.199 88.354 5.947 191.274 o
-13 1 9 5366.160 5396.190 64.339 0.668 o
-13 1 10 133.260 128.718 9.282 92.458 o
-13 1 11 778.506 769.151 12.531 20.168 o
-13 1 12 115.442 111.901 6.239 165.001 o
-13 1 13 107.398 121.845 6.746 151.409 o
-13 1 14 2762.450 2781.800 29.919 2.481 o
-13 1 15 4075.060 4166.940 46.084 1.156 o
-13 1 16 368.224 360.702 7.890 58.819 o
-13 1 17 1386.320 1385.080 18.750 7.996 o
-13 1 18 1418.800 1387.420 21.011 7.361 o
-13 1 19 750.907 783.100 17.060 16.462 o
-13 1 20 303.713 298.828 8.524 65.406 o
-13 1 21 449.521 459.911 14.075 29.904 o
-13 1 22 133.168 138.529 6.240 151.085 o
-13 2 -10 2097.810 2069.730 30.486 3.613 o
-13 2 -9 5.852 2.494 3.880 688.360 o
-13 2 -8 132.823 116.268 7.610 122.992 o
-13 2 -7 118.907 125.531 8.314 111.323 o
-13 2 -6 14.620 9.827 5.440 341.570 o
-13 2 -5 664.962 644.366 12.573 24.041 o
-13 2 -4 1044.080 1052.080 17.343 11.755 o
-13 2 -3 760.668 745.109 13.278 20.043 o
-13 2 -2 166.797 165.181 8.200 99.138 o
-13 2 -1 1896.410 1893.510 23.029 4.767 o
-13 2 0 1477.400 1491.270 19.193 7.241 o
-13 2 1 1044.790 1054.450 15.054 12.747 o
-13 2 2 53.091 57.037 4.745 319.362 o
-13 2 3 4488.250 4588.400 44.873 1.011 o
-13 2 4 5173.190 5259.170 51.032 0.775 o
-13 2 5 718.786 699.508 11.208 23.659 o
-13 2 6 3279.180 3318.640 37.819 1.743 o
-13 2 7 712.148 704.133 12.229 22.603 o
-13 2 8 797.434 807.505 13.124 18.924 o
-13 2 9 664.802 673.685 11.930 24.513 o
-13 2 10 740.979 743.098 12.646 21.087 o
-13 2 11 11291.900 11487.400 133.660 0.156 o
-13 2 12 421.797 427.406 10.870 40.413 o
-13 2 13 3607.360 3603.650 40.636 1.479 o
-13 2 14 592.631 560.594 10.880 30.059 o
-13 2 15 21.963 30.120 4.988 366.876 o
-13 2 16 1067.540 1070.660 15.568 12.226 o
-13 2 17 1889.180 1871.980 26.259 4.496 o
-13 2 18 929.413 913.624 14.842 14.931 o
-13 2 19 4431.910 4449.040 64.946 0.861 o
-13 2 20 190.318 185.001 7.406 103.679 o
-13 2 21 76.611 82.832 5.440 231.075 o
-13 2 22 163.749 164.546 6.524 128.528 o
-13 3 -10 885.185 835.821 16.419 14.942 o
-13 3 -9 90.347 93.850 6.931 158.466 o
-13 3 -8 70.694 59.834 5.156 264.266 o
-13 3 -7 1501.450 1451.140 20.720 6.946 o
-13 3 -6 954.565 961.644 15.455 13.998 o
-13 3 -5 2563.330 2611.660 32.619 2.638 o
-13 3 -4 133.685 136.894 8.289 107.352 o
-13 3 -3 68.259 67.979 6.394 195.797 o
-13 3 -2 1456.390 1509.480 20.736 7.007 o
-13 3 -1 744.007 727.497 12.058 21.796 o
-13 3 0 28.392 31.347 4.883 366.911 o
-13 3 1 280.567 283.190 8.842 66.714 o
-13 3 2 108.068 116.797 6.715 153.024 o
-13 3 3 89.860 90.273 5.182 229.858 o
-13 3 4 107.605 124.186 8.330 113.687 o
-13 3 5 380.943 382.456 9.047 51.335 o
-13 3 6 259.695 264.774 9.050 68.592 o
-13 3 7 60.012 63.416 6.053 219.185 o
-13 3 8 6541.440 6671.580 73.200 0.467 o
-13 3 9 264.049 267.443 9.314 65.967 o
-13 3 10 858.530 857.310 13.546 17.161 o
-13 3 11 2773.860 2765.910 34.837 2.312 o
-13 3 12 1969.900 1930.000 25.559 4.340 o
-13 3 13 2759.400 2781.090 38.268 2.201 o
-13 3 14 295.110 285.397 9.818 58.676 o
-13 3 15 3274.430 3326.300 40.737 1.683 o
-13 3 16 1663.660 1676.730 21.932 5.799 o
-13 3 17 1285.160 1299.200 18.848 8.730 o
-13 3 18 151.633 159.584 6.690 129.974 o
-13 3 19 37.640 55.584 6.528 211.725 o
-13 3 20 838.452 835.786 12.879 18.161 o
-13 3 21 594.335 563.432 20.722 16.228 o
-13 3 22 151.905 159.267 9.121 89.413 o
-13 4 -10 250.550 244.726 8.238 77.858 o
-13 4 -9 26.679 23.554 3.880 539.681 o
-13 4 -8 3014.200 2986.920 43.789 1.823 o
-13 4 -7 600.357 600.550 10.115 30.378 o
-13 4 -6 167.032 166.649 6.930 119.584 o
-13 4 -5 349.780 339.778 8.587 58.111 o
-13 4 -4 2033.470 2035.150 25.945 4.089 o
-13 4 -3 2109.820 2114.920 26.925 3.816 o
-13 4 -2 661.232 631.834 16.846 19.020 o
-13 4 -1 144.020 149.451 11.312 66.650 o
-13 4 0 104.399 121.524 8.494 111.509 o
-13 4 1 2578.400 2621.770 28.355 2.792 o
-13 4 2 47.540 55.389 4.927 312.614 o
-13 4 3 511.574 512.419 9.656 37.034 o
-13 4 4 61.450 73.944 5.009 276.555 o
-13 4 5 253.386 270.263 9.045 69.038 o
-13 4 6 3040.260 3033.620 34.947 2.028 o
-13 4 7 6295.570 6429.430 70.793 0.501 o
-13 4 8 286.474 264.862 11.803 48.887 o
-13 4 9 1198.550 1186.080 17.849 9.893 o
-13 4 10 4463.660 4476.130 53.776 0.951 o
-13 4 11 2998.060 2997.590 37.408 2.000 o
-13 4 12 173.009 177.519 9.541 80.029 o
-13 4 13 3236.490 3281.950 40.499 1.717 o
-13 4 14 2257.200 2303.180 41.162 2.646 o
-13 4 15 46.649 47.099 3.993 421.838 o
-13 4 16 126.099 141.180 7.103 132.302 o
-13 4 17 3146.640 3137.960 32.724 1.982 o
-13 4 18 245.358 242.287 6.380 97.794 o
-13 4 19 1551.010 1528.170 22.920 6.249 o
-13 4 20 1690.570 1667.680 22.704 5.630 o
-13 4 21 105.958 108.072 6.560 160.334 o
-13 4 22 12.735 16.013 2.836 1013.460 o
-13 5 -9 1661.100 1597.710 23.834 5.664 o
-13 5 -8 218.071 211.033 6.722 103.635 o
-13 5 -7 1810.840 1800.060 22.250 5.170 o
-13 5 -6 1155.960 1180.880 15.981 10.836 o
-13 5 -5 1024.250 997.721 14.251 13.635 o
-13 5 -4 1253.400 1254.230 17.271 9.482 o
-13 5 -3 60.797 58.474 4.937 292.000 o
-13 5 -2 425.412 432.344 9.004 46.351 o
-13 5 -1 195.986 198.417 9.808 73.201 o
-13 5 0 3550.770 3657.060 48.576 1.361 o
-13 5 1 38.869 41.223 5.118 317.533 o
-13 5 2 120.619 134.812 7.783 120.196 o
-13 5 3 448.875 446.250 12.099 35.091 o
-13 5 4 112.569 117.783 7.133 139.920 o
-13 5 5 42.727 38.285 5.515 280.434 o
-13 5 6 58.305 60.323 5.716 240.719 o
-13 5 7 3491.410 3510.030 47.285 1.429 o
-13 5 8 2386.040 2377.750 36.792 2.722 o
-13 5 9 2472.070 2501.560 31.898 2.812 o
-13 5 10 194.432 201.883 8.339 88.937 o
-13 5 11 217.624 230.325 10.179 65.968 o
-13 5 12 13031.100 13467.200 147.070 0.120 o
-13 5 13 30.078 30.488 5.121 337.977 o
-13 5 14 96.914 115.965 8.199 119.818 o
-13 5 15 2616.640 2613.720 31.181 2.645 o
-13 5 16 1563.070 1563.110 17.574 6.997 o
-13 5 17 1520.110 1514.770 16.891 7.403 o
-13 5 18 58.731 67.839 4.693 307.701 o
-13 5 19 7.746 11.421 3.017 1009.100 o
-13 5 20 36.883 38.033 3.523 540.757 o
-13 5 21 198.702 206.220 8.623 84.606 o
-13 6 -9 1815.140 1763.890 36.843 3.699 o
-13 6 -8 458.242 442.478 7.965 47.127 o
-13 6 -7 1974.960 1937.180 25.877 4.296 o
-13 6 -6 5.968 6.391 3.801 702.784 o
-13 6 -5 245.775 241.003 7.080 90.281 o
-13 6 -4 1055.800 1054.210 14.857 12.725 o
-13 6 -3 13.093 20.163 4.503 469.933 o
-13 6 -2 101.027 97.356 5.811 191.503 o
-13 6 -1 605.337 613.463 10.283 29.679 o
-13 6 0 5358.740 5483.890 59.972 0.686 o
-13 6 1 157.887 165.399 8.813 92.086 o
-13 6 2 267.004 275.880 9.879 61.271 o
-13 6 3 464.365 459.562 10.215 39.329 o
-13 6 4 202.604 207.139 8.912 80.813 o
-13 6 5 2516.590 2568.390 35.679 2.571 o
-13 6 6 3280.930 3311.520 44.812 1.598 o
-13 6 7 1072.250 1062.230 18.286 11.089 o
-13 6 8 823.350 807.293 15.733 16.400 o
-13 6 9 819.510 799.451 14.008 17.881 o
-13 6 10 2241.750 2235.790 31.977 3.214 o
-13 6 11 582.953 559.686 14.932 23.606 o
-13 6 12 17.222 14.450 4.033 561.763 o
-13 6 13 658.900 640.384 9.919 27.908 o
-13 6 14 1735.370 1755.920 19.582 5.750 o
-13 6 15 123.070 128.306 6.157 160.032 o
-13 6 16 181.737 184.265 5.571 137.026 o
-13 6 17 2910.310 2947.610 30.640 2.268 o
-13 6 18 1042.590 1055.870 14.059 13.205 o
-13 6 19 1415.970 1406.650 20.968 7.341 o
-13 6 20 89.273 100.608 5.824 197.367 o
-13 7 -8 449.695 424.810 8.314 47.262 o
-13 7 -7 2706.290 2645.970 44.586 2.063 o
-13 7 -6 422.083 436.309 9.581 44.437 o
-13 7 -5 42.032 44.135 5.189 304.769 o
-13 7 -4 8.562 9.951 4.144 579.852 o
-13 7 -3 1949.910 1943.520 26.766 4.260 o
-13 7 -2 171.157 183.987 8.182 96.737 o
-13 7 -1 52.367 51.804 4.175 381.492 o
-13 7 0 169.394 173.103 6.901 118.518 o
-13 7 1 1542.360 1543.260 18.953 6.903 o
-13 7 2 1152.300 1144.110 15.224 11.278 o
-13 7 3 0.991 -0.007 4.502 540.188 o
-13 7 4 96.431 99.710 7.653 134.850 o
-13 7 5 2305.250 2416.960 60.418 1.760 o
-13 7 6 4396.990 4542.960 131.921 0.424 o
-13 7 9 224.787 241.891 9.520 70.057 o
-13 7 10 4.302 8.054 5.094 407.074 o
-13 7 11 29.081 29.638 5.116 340.699 o
-13 7 12 224.118 220.416 7.436 92.531 o
-13 7 13 111.659 104.422 6.283 167.209 o
-13 7 14 1866.330 1872.600 20.703 5.090 o
-13 7 15 935.427 951.984 12.466 16.000 o
-13 7 16 490.125 502.556 8.467 41.492 o
-13 7 17 1447.060 1454.840 16.325 8.006 o
-13 7 18 1412.530 1391.620 24.908 6.589 o
-13 7 19 46.939 42.007 3.351 523.381 o
-13 8 -7 76.715 77.593 5.244 244.048 o
-13 8 -6 1.413 6.225 3.571 824.896 o
-13 8 -5 857.272 851.796 14.544 16.500 o
-13 8 -4 384.577 405.055 9.662 47.672 o
-13 8 -3 1850.280 1815.190 24.783 4.788 o
-13 8 -2 73.641 81.253 5.511 230.465 o
-13 8 -1 86.894 93.215 5.743 204.797 o
-13 8 0 75.381 76.060 4.516 292.416 o
-13 8 1 18.763 17.766 3.875 585.592 o
-13 8 2 160.041 156.985 8.883 91.478 o
-13 8 3 107.897 117.142 7.737 126.981 o
-13 8 4 4924.740 4947.200 58.681 0.791 o
-13 8 5 132.772 146.604 8.446 103.885 o
-13 8 6 47.694 58.188 5.150 291.951 o
-13 8 7 99.488 109.272 7.556 134.898 o
-13 8 8 486.801 492.706 11.667 33.719 o
-13 8 9 1272.560 1260.200 19.170 8.824 o
-13 8 10 1259.340 1263.670 17.718 9.290 o
-13 8 11 1818.690 1833.350 23.603 4.964 o
-13 8 12 348.182 345.614 8.539 58.236 o
-13 8 13 156.562 151.773 8.759 94.212 o
-13 8 14 813.046 814.643 11.098 20.263 o
-13 8 15 21.822 24.527 3.435 666.613 o
-13 8 16 310.833 305.514 7.684 69.779 o
-13 8 17 112.974 119.041 8.461 110.565 o
-13 8 18 75.890 76.600 5.292 242.574 o
-13 9 -5 397.719 395.473 8.524 51.664 o
-13 9 -4 150.337 152.542 6.880 127.622 o
-13 9 -3 95.486 108.390 6.741 159.217 o
-13 9 -2 184.491 207.018 6.812 111.257 o
-13 9 -1 178.638 186.594 6.372 123.061 o
-13 9 0 232.380 244.067 7.921 83.728 o
-13 9 1 2975.460 3011.340 33.455 2.118 o
-13 9 2 1745.650 1724.220 20.278 5.685 o
-13 9 3 205.957 204.467 7.083 102.425 o
-13 9 4 1181.050 1194.520 16.496 10.421 o
-13 9 5 5680.070 5765.320 67.733 0.597 o
-13 9 6 22.673 30.765 4.418 443.852 o
-13 9 7 11.982 14.542 4.790 431.010 o
-13 9 8 546.664 555.601 11.377 30.872 o
-13 9 9 208.895 222.785 7.899 89.786 o
-13 9 10 203.129 204.487 7.693 95.060 o
-13 9 11 155.590 162.921 6.901 124.007 o
-13 9 12 1493.740 1532.470 19.982 6.947 o
-13 9 13 88.436 105.575 6.063 186.834 o
-13 9 14 138.824 145.046 6.893 132.245 o
-13 9 15 71.186 78.244 6.284 195.921 o
-13 9 16 87.175 81.043 6.059 195.028 o
-13 9 17 327.123 310.045 16.116 30.261 o
-13 10 -4 4.080 4.118 3.157 1021.510 o
-13 10 -3 37.302 44.424 4.382 397.540 o
-13 10 -2 1320.160 1309.560 18.140 8.686 o
-13 10 -1 198.501 206.032 7.299 101.004 o
-13 10 0 225.560 231.464 7.184 94.067 o
-13 10 1 15.957 19.475 4.261 508.258 o
-13 10 2 394.855 406.384 7.536 55.569 o
-13 10 3 1629.820 1615.570 24.210 5.675 o
-13 10 4 167.686 149.770 6.330 133.572 o
-13 10 5 3209.910 3231.040 38.618 1.784 o
-13 10 6 249.844 236.407 7.199 88.716 o
-13 10 7 2611.950 2657.410 35.396 2.464 o
-13 10 8 501.044 507.137 9.260 38.691 o
-13 10 9 556.423 551.932 9.413 34.496 o
-13 10 10 2249.130 2301.390 28.134 3.390 o
-13 10 11 657.148 662.521 10.320 27.050 o
-13 10 12 289.610 291.299 6.758 80.812 o
-13 10 13 764.897 776.408 12.090 20.785 o
-13 10 14 158.159 155.338 8.518 97.057 o
-13 10 15 41.959 47.704 4.106 418.138 o
-13 11 -1 429.547 414.548 9.921 43.488 o
-13 11 0 2387.520 2348.330 31.014 3.029 o
-13 11 1 1300.360 1305.410 29.004 6.250 o
-13 11 2 251.279 250.675 9.241 68.855 o
-13 11 3 21.160 27.297 3.999 529.144 o
-13 11 4 20.560 19.881 3.712 612.511 o
-13 11 5 696.082 723.577 12.449 22.500 o
-13 11 6 818.296 802.727 14.126 17.779 o
-13 11 7 4409.270 4483.800 61.375 0.893 o
-13 11 8 479.710 467.742 8.041 44.466 o
-13 11 9 1855.310 1847.670 22.698 4.951 o
-13 11 10 10.676 8.655 3.680 707.419 o
-13 11 11 79.868 92.619 5.514 220.723 o
-13 11 12 374.192 383.967 8.465 54.420 o
-13 11 13 414.556 414.210 10.013 44.093 o
-13 12 2 2620.950 2465.900 50.556 1.951 o
-13 12 3 128.272 142.730 5.752 165.665 o
-13 12 4 144.994 154.502 7.200 122.530 o
-13 12 5 808.964 765.490 15.083 17.426 o
-13 12 6 62.788 62.087 6.164 211.977 o
-13 12 7 804.766 752.395 18.409 14.933 o
-13 12 8 101.813 92.622 5.908 188.748 o
-13 12 9 1012.890 990.583 17.121 12.404 o
-12 0 -10 1558.940 1536.570 34.491 4.517 o
-12 0 -8 55.602 51.470 8.623 127.674 o
-12 0 -6 786.864 729.391 27.715 9.571 o
-12 0 -4 639.113 614.821 21.546 14.780 o
-12 0 -2 470.895 461.464 20.573 18.307 o
-12 0 0 635.386 650.607 17.898 18.118 o
-12 0 2 1015.380 1060.300 27.753 7.926 o
-12 0 4 2952.340 2863.560 43.498 1.896 o
-12 0 6 11123.800 11508.500 189.022 0.126 o
-12 0 8 172.430 168.610 17.245 32.129 o
-12 0 10 415.945 415.148 16.368 26.347 o
-12 0 12 2029.500 2025.040 28.831 3.877 o
-12 0 14 6092.120 6102.340 78.726 0.502 o
-12 0 16 3415.210 3385.830 50.422 1.421 o
-12 0 18 3997.450 3824.520 112.030 0.568 o
-12 0 20 1917.590 1933.230 41.932 3.073 o
-12 0 22 1400.590 1468.840 31.740 5.291 o
-12 1 -11 1350.650 1352.710 21.335 7.664 o
-12 1 -10 327.668 322.280 9.423 56.457 o
-12 1 -9 420.567 401.043 10.939 40.947 o
-12 1 -8 105.515 99.541 9.423 96.997 o
-12 1 -7 5.008 -0.554 6.097 291.126 o
-12 1 -6 348.793 341.817 12.425 40.767 o
-12 1 -5 279.740 278.499 11.665 49.595 o
-12 1 -4 34.560 42.423 5.663 275.356 o
-12 1 -3 219.663 222.336 9.231 74.378 o
-12 1 -2 3252.710 3333.840 44.816 1.605 o
-12 1 -1 420.996 427.320 10.949 40.203 o
-12 1 0 9520.680 10038.100 117.066 0.210 o
-12 1 1 93.346 88.654 6.688 166.195 o
-12 1 2 116.272 135.609 10.599 77.238 o
-12 1 3 2628.110 2647.280 33.783 2.517 o
-12 1 4 3.664 13.008 4.348 543.530 o
-12 1 5 46.075 51.368 5.535 268.391 o
-12 1 6 1378.120 1371.020 17.951 8.249 o
-12 1 7 2932.450 2914.830 33.561 2.179 o
-12 1 8 61.173 70.492 5.674 236.393 o
-12 1 9 712.325 671.514 25.151 11.448 o
-12 1 10 6065.140 6117.350 67.324 0.545 o
-12 1 11 64.926 73.781 5.848 222.544 o
-12 1 12 3865.330 3886.190 43.627 1.291 o
-12 1 13 121.077 126.036 6.515 151.415 o
-12 1 14 265.083 259.494 6.767 87.961 o
-12 1 15 4167.120 4139.860 38.380 1.217 o
-12 1 16 1939.910 1890.730 21.382 4.820 o
-12 1 17 83.394 87.860 7.023 159.580 o
-12 1 18 399.145 391.377 9.131 49.241 o
-12 1 19 767.377 762.768 13.313 19.716 o
-12 1 20 1755.490 1701.440 26.307 4.969 o
-12 1 21 30.040 34.057 4.499 410.044 o
-12 1 22 234.054 239.747 6.954 94.103 o
-12 1 23 312.082 304.331 9.121 60.463 o
-12 2 -11 185.794 173.976 7.206 109.037 o
-12 2 -10 70.892 74.457 6.069 207.049 o
-12 2 -9 30.735 29.833 5.244 324.822 o
-12 2 -8 561.544 557.872 13.158 27.049 o
-12 2 -7 117.427 110.772 7.370 133.644 o
-12 2 -6 3013.480 3000.680 40.650 1.903 o
-12 2 -5 1475.230 1445.080 24.801 6.312 o
-12 2 -4 4148.070 4122.600 49.627 1.104 o
-12 2 -3 630.037 615.090 11.844 26.399 o
-12 2 -2 18.765 18.820 4.958 387.184 o
-12 2 -1 35.543 32.672 5.078 332.448 o
-12 2 0 70.865 83.598 5.845 214.668 o
-12 2 1 4412.870 4594.770 60.479 0.891 o
-12 2 2 2.525 6.868 5.887 310.712 o
-12 2 3 1221.250 1218.540 17.819 9.645 o
-12 2 4 1341.260 1328.900 17.450 8.681 o
-12 2 5 2983.500 3061.320 56.991 1.492 o
-12 2 6 2759.560 2797.480 35.355 2.293 o
-12 2 7 125.318 127.805 8.829 100.814 o
-12 2 8 9808.370 9919.540 175.337 0.156 o
-12 2 9 1006.240 1019.510 17.323 12.237 o
-12 2 10 2634.100 2691.410 31.421 2.583 o
-12 2 11 111.848 124.824 8.299 113.261 o
-12 2 12 866.139 861.200 13.566 17.000 o
-12 2 13 811.424 805.446 14.065 17.917 o
-12 2 14 2318.080 2350.650 25.853 3.389 o
-12 2 15 761.333 751.330 10.616 22.574 o
-12 2 16 278.875 287.772 10.227 57.465 o
-12 2 17 580.316 559.962 13.015 26.737 o
-12 2 18 86.042 96.741 6.614 170.239 o
-12 2 19 1324.520 1295.110 17.478 8.867 o
-12 2 20 402.357 389.068 7.436 56.104 o
-12 2 21 256.881 264.290 6.779 88.947 o
-12 2 22 241.925 240.407 7.354 88.204 o
-12 2 23 25.705 26.187 3.520 618.885 o
-12 3 -11 30.271 35.745 3.880 504.323 o
-12 3 -10 20.143 22.579 4.434 458.948 o
-12 3 -9 1175.050 1174.320 19.811 9.453 o
-12 3 -8 1321.920 1364.170 20.224 8.028 o
-12 3 -7 413.688 402.132 10.773 41.849 o
-12 3 -6 537.070 555.880 19.703 18.012 o
-12 3 -5 552.944 554.081 14.396 25.212 o
-12 3 -4 50.053 43.499 5.249 290.093 o
-12 3 -3 13.233 14.390 5.024 393.083 o
-12 3 -2 534.379 497.826 11.092 33.035 o
-12 3 -1 5189.730 5231.390 62.225 0.711 o
-12 3 0 1110.610 1177.870 17.461 10.676 o
-12 3 1 317.058 320.205 8.549 62.622 o
-12 3 2 1845.400 1901.660 21.685 5.010 o
-12 3 3 6939.030 7285.770 86.507 0.389 o
-12 3 4 489.225 509.700 14.460 27.273 o
-12 3 5 603.302 580.340 13.303 25.377 o
-12 3 6 590.415 625.374 14.129 23.894 o
-12 3 7 65.003 68.468 7.684 149.026 o
-12 3 8 93.514 104.568 9.536 96.665 o
-12 3 9 105.475 124.939 8.101 118.709 o
-12 3 10 6108.640 6114.700 67.097 0.543 o
-12 3 11 10.344 8.622 5.465 345.905 o
-12 3 12 7642.240 7830.040 92.022 0.332 o
-12 3 13 760.411 755.910 12.597 20.602 o
-12 3 14 68.918 62.668 5.761 228.424 o
-12 3 15 702.318 680.364 10.671 24.986 o
-12 3 16 1085.090 1095.450 15.418 12.010 o
-12 3 17 445.127 466.423 10.306 39.899 o
-12 3 18 197.685 191.801 6.902 108.478 o
-12 3 19 544.359 537.085 8.970 36.352 o
-12 3 20 985.649 985.871 12.668 14.963 o
-12 3 21 232.321 224.202 6.139 105.948 o
-12 3 22 24.455 19.595 3.464 657.835 o
-12 3 23 160.224 158.247 5.533 152.329 o
-12 4 -11 1319.600 1303.620 23.272 7.454 o
-12 4 -10 1158.070 1143.550 16.360 10.835 o
-12 4 -9 198.330 208.373 7.437 98.954 o
-12 4 -8 8.918 13.665 4.549 482.617 o
-12 4 -7 2684.440 2696.160 36.387 2.353 o
-12 4 -6 496.362 491.243 12.209 32.111 o
-12 4 -5 2.379 -0.121 6.590 251.832 o
-12 4 -4 62.812 63.316 6.084 215.576 o
-12 4 -3 1000.380 973.289 15.218 13.553 o
-12 4 -2 692.325 673.392 12.534 23.072 o
-12 4 -1 566.052 580.735 11.723 29.113 o
-12 4 0 302.576 298.352 8.668 64.610 o
-12 4 1 852.386 871.965 13.282 17.334 o
-12 4 2 731.535 735.582 11.405 22.678 o
-12 4 3 211.587 223.507 8.090 87.086 o
-12 4 4 6.620 14.367 4.416 515.648 o
-12 4 5 88.804 90.555 9.290 102.760 o
-12 4 6 394.131 407.753 10.107 45.227 o
-12 4 7 1217.490 1220.540 18.222 9.542 o
-12 4 8 368.300 370.825 10.777 45.365 o
-12 4 9 1125.660 1142.750 17.746 10.592 o
-12 4 10 59.084 64.658 7.573 155.326 o
-12 4 11 2577.860 2602.140 30.575 2.712 o
-12 4 12 1584.650 1553.620 19.978 6.555 o
-12 4 13 1624.960 1634.090 20.814 6.146 o
-12 4 14 2523.380 2516.220 29.503 2.858 o
-12 4 15 1409.050 1460.460 18.878 7.678 o
-12 4 16 1.105 -0.492 5.824 323.449 o
-12 4 17 222.161 230.167 6.993 97.155 o
-12 4 18 120.767 134.972 6.528 149.387 o
-12 4 19 154.551 152.227 6.146 141.934 o
-12 4 20 24.815 24.365 3.307 685.040 o
-12 4 21 1349.920 1324.160 18.440 8.411 o
-12 4 22 723.366 726.824 12.900 21.364 o
-12 4 23 1040.300 1035.260 18.340 11.422 o
-12 5 -11 405.245 391.242 11.779 39.185 o
-12 5 -10 477.422 454.061 7.764 45.919 o
-12 5 -9 1853.550 1842.020 24.983 4.730 o
-12 5 -8 41.978 39.004 4.462 383.563 o
-12 5 -7 452.063 454.364 10.191 40.194 o
-12 5 -6 256.125 241.551 9.113 69.853 o
-12 5 -5 2869.950 2932.450 39.461 2.041 o
-12 5 -4 759.364 753.506 17.121 16.493 o
-12 5 -3 40.073 36.112 5.735 267.456 o
-12 5 -2 676.940 685.492 11.873 24.117 o
-12 5 -1 1647.030 1634.190 20.375 6.133 o
-12 5 0 2596.510 2569.400 32.191 2.644 o
-12 5 1 715.164 716.991 13.287 21.220 o
-12 5 2 2489.610 2531.650 29.497 2.886 o
-12 5 3 698.052 713.321 11.483 23.694 o
-12 5 4 4.693 8.692 5.982 297.802 o
-12 5 5 721.157 740.119 13.628 20.506 o
-12 5 6 77.967 81.834 6.807 170.633 o
-12 5 7 44.891 42.574 6.512 212.098 o
-12 5 8 3382.250 3443.120 42.456 1.573 o
-12 5 9 4685.250 4816.660 57.924 0.845 o
-12 5 10 316.848 308.319 9.660 56.693 o
-12 5 11 205.842 197.505 8.992 80.191 o
-12 5 12 78.908 71.223 5.419 235.194 o
-12 5 13 1160.140 1183.370 15.107 11.088 o
-12 5 14 1472.130 1500.990 17.810 7.495 o
-12 5 15 114.703 139.405 9.388 92.966 o
-12 5 16 1385.850 1384.460 16.423 8.506 o
-12 5 17 1291.890 1301.580 16.563 9.278 o
-12 5 18 221.804 221.440 6.730 101.427 o
-12 5 19 847.243 867.812 11.527 18.741 o
-12 5 20 74.451 77.387 5.040 258.388 o
-12 5 21 860.115 860.926 11.758 18.401 o
-12 5 22 597.694 603.709 15.806 21.615 o
-12 6 -11 519.027 493.093 12.749 30.111 o
-12 6 -10 28.503 43.798 6.373 230.731 o
-12 6 -9 504.498 493.840 10.243 36.400 o
-12 6 -8 214.907 207.516 7.127 99.512 o
-12 6 -7 125.573 139.459 7.226 129.994 o
-12 6 -6 835.595 818.676 13.778 17.652 o
-12 6 -5 307.226 309.058 9.579 57.970 o
-12 6 -4 1571.750 1567.020 27.552 5.414 o
-12 6 -3 1371.380 1401.820 44.898 3.628 o
-12 6 -2 1507.190 1503.090 22.780 6.464 o
-12 6 -1 629.972 614.472 11.965 26.229 o
-12 6 0 9.779 4.190 6.161 278.545 o
-12 6 1 446.985 455.797 11.737 35.957 o
-12 6 2 344.681 332.942 12.047 42.650 o
-12 6 3 105.194 125.249 8.404 112.671 o
-12 6 4 195.466 198.608 9.353 77.763 o
-12 6 5 134.515 134.854 12.394 58.761 o
-12 6 6 5545.630 5632.660 67.205 0.620 o
-12 6 7 1306.700 1350.110 27.681 6.439 o
-12 6 8 115.821 120.584 8.632 106.696 o
-12 6 9 637.120 644.930 13.232 23.831 o
-12 6 10 1048.670 1034.970 13.998 13.279 o
-12 6 11 743.459 745.737 11.468 22.211 o
-12 6 12 110.062 109.657 8.162 118.189 o
-12 6 13 425.957 421.626 9.315 45.588 o
-12 6 14 771.603 762.893 13.617 19.352 o
-12 6 15 2342.950 2328.900 27.042 3.306 o
-12 6 16 2978.460 3035.050 34.110 2.091 o
-12 6 17 370.908 392.484 7.410 59.224 o
-12 6 18 74.216 72.712 5.017 262.558 o
-12 6 19 479.071 489.826 7.913 44.120 o
-12 6 20 1295.510 1307.730 18.335 8.781 o
-12 6 21 2167.500 2148.270 32.962 3.297 o
-12 7 -10 60.596 58.171 4.989 288.535 o
-12 7 -9 203.333 209.235 8.867 81.039 o
-12 7 -8 130.463 134.660 7.641 120.496 o
-12 7 -7 803.696 799.245 14.267 17.925 o
-12 7 -6 591.650 605.000 11.197 28.778 o
-12 7 -5 125.793 146.640 8.843 98.812 o
-12 7 -4 41.318 44.039 5.667 267.290 o
-12 7 -3 286.393 281.925 10.598 54.883 o
-12 7 -2 42.122 32.757 5.452 289.339 o
-12 7 -1 306.380 305.620 11.092 49.947 o
-12 7 0 6171.980 6341.970 81.701 0.478 o
-12 7 1 490.870 479.413 11.800 33.502 o
-12 7 2 3028.090 3094.620 38.308 1.930 o
-12 7 3 3479.990 3534.460 43.361 1.497 o
-12 7 4 7243.150 7345.510 86.440 0.372 o
-12 7 5 2728.120 2768.300 34.760 2.349 o
-12 7 6 2409.970 2453.550 31.439 2.924 o
-12 7 7 1240.800 1257.080 22.978 7.967 o
-12 7 8 930.282 930.223 16.934 13.601 o
-12 7 9 431.691 438.567 12.617 34.519 o
-12 7 10 109.057 104.369 7.213 141.359 o
-12 7 11 9.295 8.492 5.607 331.175 o
-12 7 12 629.349 614.467 11.679 26.677 o
-12 7 13 204.130 207.891 7.751 93.808 o
-12 7 14 897.841 885.060 11.950 17.415 o
-12 7 15 1333.200 1334.680 15.703 9.128 o
-12 7 16 117.850 129.720 5.740 174.917 o
-12 7 17 151.860 152.393 5.369 161.736 o
-12 7 18 1002.890 988.064 12.496 14.811 o
-12 7 19 2232.810 2259.130 34.381 3.068 o
-12 7 20 105.509 108.580 5.718 188.856 o
-12 7 21 66.653 70.380 5.760 227.174 o
-12 8 -9 902.462 903.195 14.666 15.449 o
-12 8 -8 410.671 384.814 10.013 45.255 o
-12 8 -7 58.519 74.185 7.627 152.075 o
-12 8 -6 63.440 71.916 8.271 132.232 o
-12 8 -5 586.111 591.241 12.307 27.308 o
-12 8 -4 156.057 172.471 8.817 91.749 o
-12 8 -3 38.551 46.595 5.399 289.738 o
-12 8 -2 145.979 160.081 9.632 83.695 o
-12 8 -1 120.669 122.494 8.079 115.790 o
-12 8 0 1082.070 1071.450 17.292 11.380 o
-12 8 1 52.338 62.848 7.412 163.778 o
-12 8 2 6.205 10.274 6.741 234.559 o
-12 8 3 223.638 208.360 9.230 74.770 o
-12 8 4 2764.810 2774.430 34.763 2.318 o
-12 8 5 147.334 141.660 8.830 95.653 o
-12 8 6 1611.140 1626.200 24.476 5.676 o
-12 8 7 270.129 272.769 9.805 61.629 o
-12 8 8 84.911 84.516 6.897 163.824 o
-12 8 9 77.184 58.075 6.541 187.264 o
-12 8 10 1004.040 986.064 33.828 6.361 o
-12 8 11 1827.890 1830.800 24.551 4.846 o
-12 8 12 405.458 417.683 11.264 40.219 o
-12 8 13 151.676 148.278 7.002 125.406 o
-12 8 14 99.551 108.973 6.054 179.995 o
-12 8 15 792.077 793.107 10.485 21.476 o
-12 8 16 61.519 70.742 4.345 330.213 o
-12 8 17 4868.180 4927.810 57.778 0.807 o
-12 8 18 1581.380 1552.140 31.028 4.917 o
-12 8 19 110.814 123.028 5.213 199.597 o
-12 8 20 9.823 9.397 3.157 923.660 o
-12 9 -8 857.948 832.268 13.435 17.448 o
-12 9 -7 765.812 762.168 15.138 18.068 o
-12 9 -6 61.563 60.232 8.013 141.545 o
-12 9 -5 20.693 22.612 5.120 359.558 o
-12 9 -4 20.932 30.012 4.942 374.518 o
-12 9 -3 66.292 55.739 6.754 184.715 o
-12 9 -2 518.549 546.667 22.721 15.088 o
-12 9 -1 166.100 168.079 7.472 110.290 o
-12 9 0 466.638 461.428 10.221 39.145 o
-12 9 1 523.007 527.509 10.306 34.635 o
-12 9 2 7741.470 7904.920 85.475 0.338 o
-12 9 3 19.801 18.888 4.576 441.196 o
-12 9 4 54.779 53.158 4.808 314.258 o
-12 9 5 82.800 71.566 5.304 237.879 o
-12 9 6 531.642 523.281 11.092 32.638 o
-12 9 7 1412.070 1423.650 19.743 7.573 o
-12 9 8 229.547 223.684 9.841 67.848 o
-12 9 9 798.811 823.804 14.928 17.268 o
-12 9 10 630.551 655.615 12.963 24.230 o
-12 9 11 64.361 61.244 6.733 185.135 o
-12 9 12 81.619 97.823 6.738 167.737 o
-12 9 13 1356.810 1373.050 16.973 8.579 o
-12 9 14 246.720 242.137 6.479 96.418 o
-12 9 15 29.753 39.370 4.169 452.247 o
-12 9 16 654.297 669.961 12.378 24.244 o
-12 9 17 27.142 32.364 3.933 511.341 o
-12 9 18 105.191 112.257 6.036 176.684 o
-12 9 19 1043.750 1006.500 17.898 11.706 o
-12 10 -6 90.370 107.480 6.700 162.942 o
-12 10 -5 11.854 17.689 3.820 632.700 o
-12 10 -4 97.484 124.062 6.106 175.235 o
-12 10 -3 376.948 382.998 9.470 49.802 o
-12 10 -2 44.015 41.966 4.827 337.389 o
-12 10 -1 1330.960 1359.970 22.008 7.581 o
-12 10 0 4517.620 4662.070 60.491 0.867 o
-12 10 1 123.563 125.353 9.099 97.049 o
-12 10 2 357.575 354.548 8.425 57.491 o
-12 10 3 1291.030 1279.850 17.484 9.110 o
-12 10 4 4217.780 4303.950 51.291 1.047 o
-12 10 5 81.577 88.141 6.287 186.915 o
-12 10 6 762.259 765.067 12.415 20.646 o
-12 10 7 331.955 339.252 8.863 58.357 o
-12 10 8 256.079 264.830 9.081 68.762 o
-12 10 9 76.227 69.086 5.426 238.087 o
-12 10 10 77.075 95.967 7.808 137.245 o
-12 10 11 184.684 193.993 7.213 106.775 o
-12 10 12 411.020 409.864 8.495 50.128 o
-12 10 13 1683.530 1771.070 24.488 5.280 o
-12 10 14 225.624 251.186 7.266 91.184 o
-12 10 15 320.752 340.086 8.639 60.672 o
-12 10 16 184.989 179.408 10.106 72.631 o
-12 10 17 2.645 -5.372 4.700 490.853 o
-12 11 -5 243.986 234.703 6.499 97.622 o
-12 11 -4 1003.930 995.379 16.060 12.981 o
-12 11 -3 1137.680 1170.410 16.544 10.825 o
-12 11 -2 108.311 128.549 5.900 175.208 o
-12 11 -1 117.751 127.058 6.983 140.297 o
-12 11 0 4126.440 4143.400 65.105 0.939 o
-12 11 1 322.903 323.084 7.839 66.175 o
-12 11 2 2945.120 2970.350 39.062 1.995 o
-12 11 3 1443.060 1448.930 20.613 7.209 o
-12 11 4 200.795 209.250 7.926 92.160 o
-12 11 5 392.436 396.999 9.325 48.748 o
-12 11 6 237.120 241.979 7.271 89.825 o
-12 11 7 0.253 8.758 4.048 647.987 o
-12 11 8 1179.430 1210.400 17.840 9.943 o
-12 11 9 750.341 756.694 12.563 20.835 o
-12 11 10 441.340 446.191 9.388 43.552 o
-12 11 11 258.330 272.653 7.666 79.728 o
-12 11 12 393.615 406.362 8.470 51.776 o
-12 11 13 1260.580 1243.350 17.545 9.394 o
-12 11 14 232.223 230.007 8.961 74.793 o
-12 11 15 112.804 115.072 9.537 92.900 o
-12 12 -2 1492.990 1459.090 19.974 7.101 o
-12 12 -1 773.940 769.952 11.782 20.953 o
-12 12 0 685.812 710.141 11.433 24.109 o
-12 12 1 19.030 23.288 3.396 698.791 o
-12 12 2 712.549 717.794 15.361 19.078 o
-12 12 3 692.311 686.611 11.569 24.081 o
-12 12 4 239.845 262.939 10.220 62.016 o
-12 12 5 345.909 357.068 10.201 49.761 o
-12 12 6 3165.090 3212.630 41.743 1.741 o
-12 12 7 145.872 153.713 7.406 118.448 o
-12 12 8 469.853 484.627 11.723 34.430 o
-12 12 9 146.166 149.467 7.142 124.075 o
-12 12 10 2190.740 2189.510 32.422 3.277 o
-12 12 11 73.117 77.027 6.022 206.932 o
-12 12 12 111.055 114.976 8.203 116.482 o
-12 12 13 51.646 52.688 5.167 289.149 o
-12 13 2 1452.080 1403.000 24.322 6.548 o
-12 13 3 29.475 33.903 3.663 552.158 o
-12 13 4 695.129 694.161 12.695 22.573 o
-12 13 5 61.120 59.356 5.346 261.972 o
-12 13 6 620.434 604.124 13.575 24.242 o
-12 13 7 938.065 893.804 21.097 11.454 o
-12 13 8 454.958 430.198 8.843 44.956 o
-12 13 9 928.634 898.826 14.396 15.305 o
-11 0 -9 221.791 241.670 19.954 23.743 o
-11 0 -7 2148.240 2161.050 48.204 2.415 o
-11 0 -5 404.066 418.353 18.764 22.089 o
-11 0 -3 1954.410 2024.920 45.852 2.738 o
-11 0 -1 13935.500 14707.700 240.655 0.079 o
-11 0 1 3066.650 3192.270 55.468 1.475 o
-11 0 3 12560.800 12449.300 181.474 0.114 o
-11 0 5 4186.680 4119.700 61.232 0.970 o
-11 0 7 6338.030 6283.130 90.759 0.439 o
-11 0 9 61.540 66.674 6.617 190.171 o
-11 0 11 3283.770 3154.450 55.036 1.417 o
-11 0 13 2280.300 2372.910 52.803 2.065 o
-11 0 15 3113.990 3009.720 49.989 1.616 o
-11 0 17 122.295 113.875 8.394 110.380 o
-11 0 19 7428.840 7333.170 105.291 0.325 o
-11 0 21 101.120 117.002 9.004 103.282 o
-11 0 23 9348.730 9194.220 262.681 0.105 o
-11 1 -10 318.375 323.369 9.691 55.747 o
-11 1 -9 1161.060 1134.930 30.809 6.491 o
-11 1 -8 7.845 12.610 5.839 305.958 o
-11 1 -7 187.592 194.667 9.502 77.482 o
-11 1 -6 328.177 347.471 12.731 40.444 o
-11 1 -5 4902.990 5020.210 73.442 0.692 o
-11 1 -4 2462.600 2537.490 39.349 2.470 o
-11 1 -3 3482.190 3574.530 48.350 1.402 o
-11 1 -2 260.913 267.504 10.908 55.529 o
-11 1 -1 179.164 190.703 9.108 83.164 o
-11 1 0 212.401 204.877 8.862 80.109 o
-11 1 1 871.119 837.454 13.138 17.415 o
-11 1 2 3944.790 4001.210 44.771 1.234 o
-11 1 3 115.776 129.397 7.193 135.442 o
-11 1 4 3.799 30.802 7.975 166.386 o
-11 1 5 282.351 295.947 8.332 69.428 o
-11 1 6 124.553 128.904 8.454 107.212 o
-11 1 7 2873.360 2891.470 39.457 2.052 o
-11 1 8 3218.640 3304.340 40.724 1.715 o
-11 1 9 139.160 167.075 9.097 91.107 o
-11 1 10 235.709 240.063 9.382 70.087 o
-11 1 11 142.914 153.406 6.942 128.544 o
-11 1 12 220.548 218.176 7.609 91.430 o
-11 1 13 3414.240 3346.860 45.193 1.528 o
-11 1 14 5.924 13.262 3.525 780.328 o
-11 1 15 74.343 74.000 4.153 322.347 o
-11 1 16 487.807 491.113 8.540 41.788 o
-11 1 17 4875.470 4753.340 46.105 0.902 o
-11 1 18 154.796 149.679 7.135 121.696 o
-11 1 19 83.147 97.751 7.011 158.079 o
-11 1 20 2260.810 2186.440 29.838 3.350 o
-11 1 21 7298.310 7207.830 83.800 0.379 o
-11 1 22 856.871 860.842 13.712 17.039 o
-11 1 23 242.412 252.423 7.360 86.964 o
-11 1 24 100.976 93.144 5.058 225.110 o
-11 2 -10 43.852 45.990 5.046 313.801 o
-11 2 -9 1916.090 1966.140 25.191 4.445 o
-11 2 -8 52.912 47.256 5.784 246.867 o
-11 2 -7 5965.360 6048.760 71.355 0.542 o
-11 2 -6 43.466 51.920 5.816 251.123 o
-11 2 -5 64.186 64.864 5.900 223.707 o
-11 2 -4 133.205 128.221 7.999 113.665 o
-11 2 -3 105.020 108.047 10.401 82.422 o
-11 2 -2 455.358 480.393 21.323 17.462 o
-11 2 -1 3.349 8.599 5.280 381.192 o
-11 2 0 49.707 57.820 5.494 264.249 o
-11 2 1 2034.540 2061.770 26.465 4.023 o
-11 2 2 197.338 207.216 7.930 92.934 o
-11 2 3 1811.300 1823.940 20.863 5.286 o
-11 2 4 940.178 935.509 13.788 15.277 o
-11 2 5 649.444 669.475 12.542 24.156 o
-11 2 6 1021.320 1002.030 14.109 13.712 o
-11 2 7 1157.710 1173.080 15.913 10.876 o
-11 2 8 3080.120 3139.960 35.774 1.949 o
-11 2 9 5023.450 5078.330 52.367 0.806 o
-11 2 10 242.603 244.335 7.935 81.933 o
-11 2 11 1017.720 1002.940 13.351 14.114 o
-11 2 12 1178.840 1193.490 17.873 9.993 o
-11 2 13 1641.560 1597.070 20.064 6.259 o
-11 2 14 610.213 611.640 10.657 28.930 o
-11 2 15 1469.320 1438.570 15.317 8.120 o
-11 2 16 2147.310 2099.350 28.362 3.668 o
-11 2 17 136.941 139.480 8.566 101.809 o
-11 2 18 1838.030 1829.930 26.448 4.628 o
-11 2 19 2394.910 2345.150 29.330 3.109 o
-11 2 20 279.809 278.697 7.228 79.620 o
-11 2 21 239.370 238.209 6.724 95.723 o
-11 2 22 235.565 244.842 5.837 106.111 o
-11 2 23 2279.170 2250.940 26.925 3.454 o
-11 2 24 200.723 186.803 11.681 57.837 o
-11 3 -10 55.911 54.374 4.462 342.842 o
-11 3 -9 7852.820 8096.350 94.437 0.314 o
-11 3 -8 93.930 110.844 7.540 136.780 o
-11 3 -7 19.597 14.794 5.637 310.536 o
-11 3 -6 20.880 23.555 5.094 361.622 o
-11 3 -5 1177.770 1211.350 19.514 9.419 o
-11 3 -4 1460.150 1466.490 24.400 6.399 o
-11 3 -3 768.128 733.910 12.920 20.355 o
-11 3 -2 358.131 369.641 11.801 41.971 o
-11 3 -1 151.802 158.477 9.614 83.241 o
-11 3 0 653.406 663.807 12.249 24.518 o
-11 3 1 4.177 7.856 4.638 487.610 o
-11 3 2 219.195 236.612 8.067 84.986 o
-11 3 3 16.896 22.221 4.301 492.888 o
-11 3 4 34.172 40.517 4.026 460.152 o
-11 3 5 4008.090 4033.340 42.081 1.242 o
-11 3 6 140.958 146.900 8.017 109.404 o
-11 3 7 1497.710 1527.260 19.559 7.015 o
-11 3 8 3197.120 3264.960 37.285 1.812 o
-11 3 9 2307.210 2368.300 28.183 3.265 o
-11 3 10 521.280 510.642 10.599 34.417 o
-11 3 11 2166.170 2140.170 30.546 3.463 o
-11 3 12 29.831 33.198 5.324 315.909 o
-11 3 13 2654.040 2617.450 30.695 2.626 o
-11 3 14 359.172 358.481 9.683 51.114 o
-11 3 15 29.080 21.684 5.225 335.127 o
-11 3 16 116.022 132.082 7.672 124.105 o
-11 3 17 149.042 147.830 8.689 96.885 o
-11 3 18 14.151 23.439 6.453 243.810 o
-11 3 19 299.280 301.508 7.954 69.663 o
-11 3 20 199.740 204.119 6.528 111.874 o
-11 3 21 194.451 197.297 6.615 112.919 o
-11 3 22 196.550 189.375 5.934 124.363 o
-11 3 23 1979.200 1954.360 26.451 4.222 o
-11 3 24 847.584 824.174 19.453 13.418 o
-11 4 -10 2628.870 2623.290 31.980 2.597 o
-11 4 -9 1350.920 1312.560 17.866 8.573 o
-11 4 -8 224.248 222.604 8.826 77.600 o
-11 4 -7 2803.670 2836.680 35.428 2.244 o
-11 4 -6 1237.180 1259.160 18.396 9.249 o
-11 4 -5 3232.170 3261.980 39.898 1.737 o
-11 4 -4 43.598 35.777 6.466 217.606 o
-11 4 -3 23.740 31.591 5.606 298.168 o
-11 4 -2 383.434 398.584 11.305 41.719 o
-11 4 -1 206.417 194.219 11.035 61.880 o
-11 4 0 90.794 101.689 6.671 164.989 o
-11 4 1 9107.710 9496.220 110.728 0.232 o
-11 4 2 119.372 121.980 7.821 121.397 o
-11 4 3 6690.360 6880.710 80.933 0.428 o
-11 4 4 186.953 217.589 8.592 85.899 o
-11 4 5 182.713 178.065 8.286 93.731 o
-11 4 6 2087.960 2125.640 23.945 4.058 o
-11 4 7 8.061 16.635 5.208 375.454 o
-11 4 8 14247.800 15012.900 173.864 0.096 o
-11 4 9 1131.410 1112.740 17.162 10.874 o
-11 4 10 246.654 251.953 11.504 53.508 o
-11 4 11 50.846 52.936 5.869 240.825 o
-11 4 12 1522.940 1508.250 22.986 6.365 o
-11 4 13 174.016 182.078 8.717 89.318 o
-11 4 14 161.276 169.877 8.471 95.843 o
-11 4 15 924.375 918.966 15.035 14.844 o
-11 4 16 359.380 369.187 9.005 53.831 o
-11 4 17 8.020 11.551 4.358 528.318 o
-11 4 18 341.257 348.464 8.529 58.826 o
-11 4 19 74.038 84.594 5.878 210.496 o
-11 4 20 224.263 217.841 6.468 104.603 o
-11 4 21 8.385 14.829 4.243 547.006 o
-11 4 22 784.997 756.572 11.794 20.849 o
-11 4 23 2459.490 2430.410 31.804 2.866 o
-11 5 -10 1405.600 1363.620 17.797 8.159 o
-11 5 -9 2.977 4.002 4.139 619.025 o
-11 5 -8 4898.770 5033.600 59.437 0.783 o
-11 5 -7 589.801 603.720 14.066 24.255 o
-11 5 -6 21.137 33.812 5.735 288.472 o
-11 5 -5 2063.290 2056.760 29.882 3.718 o
-11 5 -4 1865.640 1919.280 27.457 4.381 o
-11 5 -3 3941.800 3955.130 47.663 1.205 o
-11 5 -2 397.593 383.981 10.063 45.932 o
-11 5 -1 221.164 222.195 10.835 60.981 o
-11 5 0 2054.490 2106.020 25.595 4.015 o
-11 5 1 2128.030 2170.560 36.469 3.104 o
-11 5 2 187.177 197.266 9.745 74.909 o
-11 5 3 186.863 179.190 8.754 87.027 o
-11 5 4 2.762 5.128 4.671 489.088 o
-11 5 5 1265.880 1274.100 17.541 9.266 o
-11 5 6 611.842 628.314 12.507 25.730 o
-11 5 7 2556.740 2569.860 35.879 2.527 o
-11 5 8 1677.110 1641.810 53.212 2.594 o
-11 5 9 2437.440 2478.610 35.613 2.685 o
-11 5 10 4481.130 4685.820 56.494 0.904 o
-11 5 11 1165.930 1143.780 16.247 10.812 o
-11 5 12 226.322 230.743 9.123 74.016 o
-11 5 13 75.077 88.185 5.964 204.574 o
-11 5 14 1020.990 1030.240 13.782 13.711 o
-11 5 15 473.917 480.976 9.314 40.778 o
-11 5 16 159.042 182.632 9.104 86.764 o
-11 5 17 146.707 154.248 9.426 86.582 o
-11 5 18 173.014 176.645 7.051 114.460 o
-11 5 19 1033.990 1056.530 14.421 13.130 o
-11 5 20 602.907 601.830 9.114 31.948 o
-11 5 21 1501.990 1531.690 19.666 6.970 o
-11 5 22 1808.100 1804.320 24.091 4.973 o
-11 5 23 505.763 478.459 12.916 30.429 o
-11 6 -10 859.884 858.257 12.063 18.208 o
-11 6 -9 836.168 823.926 12.283 18.769 o
-11 6 -8 171.978 180.372 7.297 110.214 o
-11 6 -7 93.578 87.139 6.545 171.338 o
-11 6 -6 1742.470 1773.580 28.883 4.622 o
-11 6 -5 4009.420 4180.800 62.200 0.989 o
-11 6 -4 2390.760 2433.240 28.644 3.096 o
-11 6 -3 390.005 389.052 8.533 52.536 o
-11 6 -2 1553.020 1585.940 18.927 6.779 o
-11 6 -1 8761.560 9081.810 98.993 0.261 o
-11 6 0 627.751 642.433 12.314 25.390 o
-11 6 1 2928.530 2954.880 36.653 2.079 o
-11 6 2 746.803 756.637 13.461 20.020 o
-11 6 3 3738.700 3896.100 47.213 1.281 o
-11 6 4 1768.710 1834.120 22.971 5.157 o
-11 6 5 1896.270 1919.190 25.631 4.493 o
-11 6 6 515.612 525.009 11.778 31.740 o
-11 6 7 5628.800 5769.910 75.255 0.569 o
-11 6 8 842.975 871.109 16.518 15.168 o
-11 6 9 183.999 190.005 8.431 90.591 o
-11 6 10 331.510 331.276 9.244 56.692 o
-11 6 11 172.235 170.101 8.143 98.415 o
-11 6 12 1650.630 1668.750 19.570 6.172 o
-11 6 13 243.216 252.598 8.138 79.275 o
-11 6 14 426.971 443.971 9.233 45.062 o
-11 6 15 44.941 50.696 4.483 363.789 o
-11 6 16 3868.340 4008.770 81.488 0.822 o
-11 6 17 244.829 257.720 6.991 89.787 o
-11 6 18 3189.730 3244.520 36.206 1.845 o
-11 6 19 4126.530 4193.180 46.520 1.134 o
-11 6 20 371.865 393.538 7.627 58.055 o
-11 6 21 204.258 218.212 6.439 110.074 o
-11 6 22 1506.320 1505.280 27.842 5.618 o
-11 7 -10 9.309 11.640 4.130 576.821 o
-11 7 -9 317.478 318.836 8.120 65.303 o
-11 7 -8 136.794 145.535 6.677 137.680 o
-11 7 -7 1022.170 988.209 15.652 13.032 o
-11 7 -6 2095.700 2128.830 29.526 3.642 o
-11 7 -5 181.388 188.785 8.525 89.957 o
-11 7 -4 58.927 78.870 7.075 170.036 o
-11 7 -3 1840.940 1828.570 20.898 5.196 o
-11 7 -2 185.982 185.815 7.377 104.991 o
-11 7 -1 666.009 665.067 11.309 25.412 o
-11 7 0 262.402 265.159 9.496 64.931 o
-11 7 1 428.325 425.213 10.649 40.839 o
-11 7 2 771.103 799.956 13.776 18.887 o
-11 7 3 493.506 513.603 14.014 27.984 o
-11 7 4 359.395 339.851 9.639 52.015 o
-11 7 5 1705.160 1711.870 21.595 5.664 o
-11 7 6 1629.980 1663.870 21.109 6.038 o
-11 7 7 603.470 600.335 11.483 27.994 o
-11 7 8 1233.690 1257.410 20.605 8.648 o
-11 7 9 1730.970 1743.230 23.646 5.295 o
-11 7 10 1908.200 1929.260 25.381 4.481 o
-11 7 11 57.310 55.943 4.978 294.893 o
-11 7 12 46.610 54.386 4.577 347.710 o
-11 7 13 227.971 249.090 8.041 82.824 o
-11 7 14 3016.990 3034.240 37.556 1.974 o
-11 7 15 195.411 204.024 8.420 87.632 o
-11 7 16 3360.870 3417.790 38.299 1.669 o
-11 7 17 1454.340 1477.660 16.826 7.817 o
-11 7 18 22.501 28.594 3.516 630.200 o
-11 7 19 1129.690 1134.430 15.865 11.278 o
-11 7 20 1781.030 1785.440 22.167 5.278 o
-11 7 21 25.746 29.239 3.427 633.710 o
-11 7 22 0.421 -1.606 2.687 1514.820 o
-11 8 -10 547.481 533.170 10.108 33.872 o
-11 8 -9 33.772 41.171 4.434 402.247 o
-11 8 -8 62.575 51.713 6.288 209.339 o
-11 8 -7 38.580 34.037 6.164 239.984 o
-11 8 -6 472.711 465.595 10.852 36.994 o
-11 8 -5 238.167 253.245 7.949 81.794 o
-11 8 -4 151.304 148.534 12.888 53.780 o
-11 8 -3 817.714 830.499 13.590 17.994 o
-11 8 -2 221.206 244.416 9.275 72.444 o
-11 8 -1 1583.950 1589.410 20.075 6.477 o
-11 8 0 448.574 461.284 9.886 41.113 o
-11 8 1 17918.900 19045.200 203.336 0.063 o
-11 8 2 1512.250 1527.370 21.174 6.678 o
-11 8 3 3924.880 4048.310 48.949 1.181 o
-11 8 4 70.057 79.925 6.601 182.788 o
-11 8 5 800.244 810.871 13.118 18.849 o
-11 8 6 890.266 885.750 13.895 16.236 o
-11 8 7 157.279 175.158 8.760 92.089 o
-11 8 8 182.729 190.832 8.848 85.655 o
-11 8 9 13.956 20.056 6.087 273.186 o
-11 8 10 318.270 319.923 9.752 55.566 o
-11 8 11 416.810 424.888 10.438 42.179 o
-11 8 12 4272.770 4334.740 48.361 1.060 o
-11 8 13 1211.400 1214.240 17.652 9.775 o
-11 8 14 361.000 353.869 8.032 59.184 o
-11 8 15 1306.900 1342.100 15.803 9.246 o
-11 8 16 401.598 411.368 8.131 52.281 o
-11 8 17 80.163 85.199 5.388 229.841 o
-11 8 18 2298.240 2336.510 29.003 3.252 o
-11 8 19 1455.380 1518.910 20.912 6.960 o
-11 8 20 4.737 10.435 3.427 842.045 o
-11 8 21 1201.320 1209.980 18.425 9.616 o
-11 9 -10 107.440 100.347 5.952 181.641 o
-11 9 -9 1014.890 994.235 15.930 12.941 o
-11 9 -8 1564.660 1564.190 27.943 5.378 o
-11 9 -7 1043.750 1044.390 20.261 10.552 o
-11 9 -6 68.734 61.713 5.667 234.129 o
-11 9 -5 83.315 86.571 14.910 45.546 o
-11 9 -4 65.480 75.861 11.201 78.119 o
-11 9 -3 206.104 215.115 8.780 81.135 o
-11 9 -2 32.397 39.045 4.540 393.904 o
-11 9 -1 2046.570 2054.990 38.882 3.094 o
-11 9 0 108.521 114.631 6.877 148.721 o
-11 9 1 81.889 88.591 6.267 187.416 o
-11 9 2 370.876 372.947 9.362 51.114 o
-11 9 3 2855.710 2870.830 33.036 2.268 o
-11 9 4 624.879 615.333 11.396 27.229 o
-11 9 5 932.493 970.120 14.511 14.737 o
-11 9 6 59.548 58.297 5.273 269.072 o
-11 9 7 287.362 294.285 9.132 63.376 o
-11 9 8 7.945 4.752 5.329 369.918 o
-11 9 9 101.624 105.591 8.840 107.195 o
-11 9 10 1129.840 1146.080 21.313 9.307 o
-11 9 11 353.840 354.075 13.238 37.395 o
-11 9 12 150.334 151.818 7.384 117.913 o
-11 9 13 204.185 219.287 7.467 96.216 o
-11 9 14 2307.200 2352.230 27.105 3.335 o
-11 9 15 1814.500 1853.160 23.512 4.960 o
-11 9 16 21.286 30.373 3.887 545.936 o
-11 9 17 2057.620 2097.690 26.937 3.916 o
-11 9 18 441.038 439.833 8.470 46.820 o
-11 9 19 1806.930 1837.010 27.287 4.598 o
-11 9 20 2179.690 2151.710 31.453 3.378 o
-11 10 -9 97.921 103.847 5.760 193.405 o
-11 10 -8 2769.050 2699.020 39.214 2.191 o
-11 10 -7 1249.400 1263.840 19.811 8.767 o
-11 10 -6 548.280 530.404 10.919 32.207 o
-11 10 -5 541.319 539.997 11.433 31.240 o
-11 10 -4 130.843 136.219 7.710 118.826 o
-11 10 -3 2107.960 2160.850 29.241 3.620 o
-11 10 -2 375.790 371.180 9.468 50.341 o
-11 10 -1 22.505 23.418 4.338 467.572 o
-11 10 0 224.391 229.719 8.121 84.131 o
-11 10 1 9890.700 10245.400 110.017 0.207 o
-11 10 2 785.980 794.268 11.729 20.492 o
-11 10 3 5157.650 5121.360 100.354 0.514 o
-11 10 4 0.311 9.084 6.886 229.215 o
-11 10 5 442.510 442.719 14.391 29.638 o
-11 10 6 1214.810 1244.660 24.945 7.587 o
-11 10 7 760.059 786.332 16.952 16.411 o
-11 10 8 1125.800 1169.580 15.886 11.158 o
-11 10 9 846.510 876.277 15.446 15.838 o
-11 10 10 452.459 448.010 11.085 37.716 o
-11 10 11 434.338 457.845 10.976 38.676 o
-11 10 12 2850.280 2893.890 32.739 2.272 o
-11 10 13 23.977 24.405 4.065 511.276 o
-11 10 14 575.921 567.802 9.712 32.712 o
-11 10 15 255.828 280.166 7.632 79.833 o
-11 10 16 1099.350 1137.740 16.430 11.305 o
-11 10 17 555.885 555.983 10.755 31.744 o
-11 10 18 3.710 5.796 3.632 782.719 o
-11 11 -7 588.817 551.326 25.431 12.362 o
-11 11 -6 91.093 86.407 7.040 156.229 o
-11 11 -5 568.415 548.199 10.639 31.636 o
-11 11 -4 36.543 35.809 4.588 382.663 o
-11 11 -3 749.988 754.750 12.267 21.156 o
-11 11 -2 63.534 61.940 5.214 266.916 o
-11 11 -1 2203.300 2239.030 27.523 3.536 o
-11 11 0 864.981 873.370 12.008 18.028 o
-11 11 1 23.570 16.606 4.024 534.950 o
-11 11 2 5313.200 5473.380 59.557 0.694 o
-11 11 3 2063.590 2102.140 26.617 3.926 o
-11 11 4 141.191 148.030 7.797 113.124 o
-11 11 5 2435.280 2450.120 28.191 3.055 o
-11 11 6 542.177 534.791 9.598 35.159 o
-11 11 7 152.037 157.512 7.307 118.125 o
-11 11 8 190.675 183.430 8.174 93.257 o
-11 11 9 494.997 505.688 10.869 35.034 o
-11 11 10 941.262 965.994 17.170 13.178 o
-11 11 11 56.164 49.253 4.983 300.287 o
-11 11 12 453.367 458.683 9.859 40.998 o
-11 11 13 2220.770 2268.990 30.532 3.306 o
-11 11 14 3225.320 3322.310 43.328 1.651 o
-11 11 15 319.633 314.627 7.004 72.556 o
-11 11 16 226.697 232.109 5.933 108.987 o
-11 11 17 1722.260 1749.210 30.068 4.553 o
-11 12 -5 1074.420 1011.940 32.962 6.369 o
-11 12 -4 838.184 812.548 12.382 18.757 o
-11 12 -3 210.913 214.073 6.422 109.094 o
-11 12 -2 184.052 190.293 6.005 127.160 o
-11 12 -1 1577.090 1593.330 20.136 6.485 o
-11 12 0 834.485 849.802 12.114 18.696 o
-11 12 1 3302.260 3356.080 37.106 1.737 o
-11 12 2 19.307 16.820 3.746 617.419 o
-11 12 3 2271.980 2284.820 28.056 3.375 o
-11 12 4 2036.070 2073.700 25.871 4.055 o
-11 12 5 130.589 143.206 6.692 139.972 o
-11 12 6 452.499 444.928 8.719 45.023 o
-11 12 7 2383.200 2425.510 32.421 2.920 o
-11 12 8 2541.310 2589.960 44.373 2.189 o
-11 12 9 1144.610 1144.260 21.968 9.015 o
-11 12 10 1255.800 1326.000 21.464 8.133 o
-11 12 11 812.237 835.110 16.641 15.678 o
-11 12 12 19.875 26.275 4.464 449.661 o
-11 12 13 250.587 261.308 7.582 82.645 o
-11 12 14 213.342 207.480 18.332 27.850 o
-11 12 15 1576.630 1570.100 44.765 3.353 o
-11 13 -3 448.584 446.568 12.131 35.008 o
-11 13 -2 25.943 23.592 3.733 574.083 o
-11 13 -1 1058.220 1027.110 16.485 12.116 o
-11 13 0 768.969 751.421 13.158 19.939 o
-11 13 1 49.892 49.213 3.642 456.951 o
-11 13 2 64.782 71.325 4.874 283.694 o
-11 13 3 425.377 425.116 7.750 51.151 o
-11 13 4 160.438 150.321 6.211 138.608 o
-11 13 5 238.300 250.062 8.324 78.453 o
-11 13 6 2196.040 2211.860 32.839 3.231 o
-11 13 7 114.778 108.351 7.877 123.201 o
-11 13 8 3059.190 3163.030 53.123 1.535 o
-11 13 9 67.138 72.528 6.466 191.965 o
-11 13 10 497.908 521.777 10.488 35.464 o
-11 13 11 9.585 9.682 3.524 766.737 o
-11 13 12 3263.400 3222.990 53.547 1.442 o
-11 13 13 258.012 258.637 10.531 58.490 o
-11 14 2 18.577 43.371 14.926 48.237 o
-11 14 3 1120.750 1064.640 27.042 7.731 o
-11 14 4 1681.730 1573.990 23.552 5.677 o
-11 14 5 317.604 312.208 7.275 71.196 o
-11 14 6 483.333 481.805 10.441 37.195 o
-11 14 7 88.161 86.255 6.178 188.046 o
-11 14 8 720.888 700.657 12.141 22.539 o
-10 0 -8 253.069 244.306 14.153 40.129 o
-10 0 -6 2578.830 2795.510 60.359 1.593 o
-10 0 -4 4032.580 4238.020 88.184 0.727 o
-10 0 -2 130.176 137.943 13.701 49.845 o
-10 0 0 4197.490 4168.370 87.753 0.716 o
-10 0 2 4098.800 4069.180 68.909 0.911 o
-10 0 4 6608.040 6471.250 92.979 0.411 o
-10 0 6 16214.000 16569.100 270.308 0.061 o
-10 0 8 237.522 276.739 10.571 59.182 o
-10 0 10 8014.850 7860.780 112.928 0.282 o
-10 0 12 767.144 794.902 18.960 14.699 o
-10 0 14 15.735 22.703 4.510 457.871 o
-10 0 16 1572.980 1541.860 22.785 6.175 o
-10 0 18 2315.140 2242.830 31.023 3.176 o
-10 0 20 8188.520 8008.050 114.320 0.272 o
-10 0 22 420.953 411.166 10.400 42.463 o
-10 0 24 1470.190 1439.360 48.778 3.146 o
-10 1 -9 3560.950 3570.880 39.981 1.515 o
-10 1 -8 8270.660 8422.690 90.982 0.298 o
-10 1 -7 75.916 84.764 5.197 244.076 o
-10 1 -6 2360.830 2432.410 37.828 2.669 o
-10 1 -5 9.932 9.258 5.214 377.923 o
-10 1 -4 169.525 184.192 9.609 79.300 o
-10 1 -3 236.433 237.823 9.497 69.175 o
-10 1 -2 3266.580 3383.310 45.015 1.585 o
-10 1 -1 2102.700 2126.710 27.074 3.807 o
-10 1 0 920.427 885.787 24.614 9.930 o
-10 1 1 7.457 8.983 4.067 606.984 o
-10 1 2 1311.400 1312.410 16.805 9.062 o
-10 1 3 22.979 35.848 3.880 530.397 o
-10 1 4 9516.850 9498.740 90.162 0.243 o
-10 1 5 96.404 109.350 8.200 120.742 o
-10 1 6 295.661 308.134 7.989 69.458 o
-10 1 7 425.114 418.139 9.029 46.778 o
-10 1 8 595.651 587.938 12.261 27.148 o
-10 1 9 297.882 302.883 10.666 52.853 o
-10 1 10 190.692 223.252 8.042 91.303 o
-10 1 11 130.558 145.079 7.001 132.524 o
-10 1 12 473.232 454.212 8.404 44.295 o
-10 1 13 431.382 431.260 8.263 48.573 o
-10 1 14 387.329 395.049 7.141 58.603 o
-10 1 15 200.110 220.315 7.681 94.255 o
-10 1 16 91.847 95.145 4.852 242.594 o
-10 1 17 69.872 74.675 5.469 238.819 o
-10 1 18 1977.470 1898.890 19.024 4.923 o
-10 1 19 5.627 13.187 3.732 707.515 o
-10 1 20 222.967 222.790 7.766 88.786 o
-10 1 21 1053.000 1019.220 13.267 13.646 o
-10 1 22 3734.270 3647.640 37.429 1.468 o
-10 1 23 436.349 429.015 7.268 51.783 o
-10 1 24 3369.320 3337.650 46.532 1.521 o
-10 1 25 6.207 3.880 3.919 669.575 o
-10 2 -9 135.468 141.403 7.745 116.316 o
-10 2 -8 352.815 365.106 9.015 54.517 o
-10 2 -7 6920.970 7246.900 84.933 0.395 o
-10 2 -6 3160.800 3239.250 39.674 1.784 o
-10 2 -5 418.810 434.502 14.141 31.068 o
-10 2 -4 2460.640 2483.960 39.469 2.487 o
-10 2 -3 1222.460 1241.100 21.752 8.426 o
-10 2 -2 350.528 351.498 11.475 44.140 o
-10 2 -1 293.728 297.241 11.065 51.217 o
-10 2 0 3970.020 4074.120 69.336 0.928 o
-10 2 1 2983.830 2923.460 43.920 1.852 o
-10 2 2 64.891 78.639 7.096 166.774 o
-10 2 3 1751.450 1673.370 20.222 5.752 o
-10 2 4 116.083 127.815 6.463 154.567 o
-10 2 5 69.232 80.059 6.702 179.192 o
-10 2 6 3466.560 3458.490 38.778 1.601 o
-10 2 7 1407.370 1424.580 17.853 7.983 o
-10 2 8 8337.970 8149.300 88.565 0.304 o
-10 2 9 143.046 147.039 10.434 75.591 o
-10 2 10 22.331 43.618 5.745 281.043 o
-10 2 11 487.092 465.409 8.978 41.406 o
-10 2 12 878.650 865.810 11.050 18.522 o
-10 2 13 223.610 228.682 6.734 100.138 o
-10 2 14 591.434 602.060 9.691 31.420 o
-10 2 15 218.222 213.096 7.094 98.600 o
-10 2 16 2289.360 2280.400 24.966 3.530 o
-10 2 17 153.350 159.128 6.976 123.793 o
-10 2 18 1891.820 1943.510 23.336 4.691 o
-10 2 19 1233.490 1206.820 16.194 10.090 o
-10 2 20 4115.420 4079.200 42.130 1.201 o
-10 2 21 1102.880 1093.900 14.138 12.359 o
-10 2 22 1663.180 1651.050 17.973 6.373 o
-10 2 23 159.424 157.853 7.618 110.700 o
-10 2 24 90.064 81.931 4.593 265.722 o
-10 2 25 211.249 209.649 6.164 113.247 o
-10 3 -9 1769.980 1761.360 23.304 5.210 o
-10 3 -8 11191.700 11572.000 124.204 0.163 o
-10 3 -7 83.115 79.350 8.263 126.365 o
-10 3 -6 1549.900 1568.990 21.414 6.426 o
-10 3 -5 2722.120 2803.270 42.811 2.066 o
-10 3 -4 358.260 390.577 12.099 40.348 o
-10 3 -3 88.789 78.740 5.514 219.185 o
-10 3 -2 7.197 6.795 5.046 409.754 o
-10 3 -1 1886.370 1897.370 24.575 4.637 o
-10 3 0 1157.960 1181.630 29.832 6.665 o
-10 3 1 633.549 625.942 12.536 25.136 o
-10 3 2 1427.480 1402.710 19.498 7.600 o
-10 3 3 413.459 431.490 19.042 21.399 o
-10 3 4 20.396 27.470 8.180 153.773 o
-10 3 5 4075.900 3978.700 44.583 1.200 o
-10 3 6 939.644 904.307 27.807 8.512 o
-10 3 7 2635.500 2573.890 44.406 2.134 o
-10 3 8 35.198 47.150 5.530 282.646 o
-10 3 9 3080.960 3133.300 36.506 1.933 o
-10 3 10 2235.960 2208.120 25.954 3.608 o
-10 3 11 858.973 837.516 11.939 18.499 o
-10 3 12 216.773 220.417 7.425 94.091 o
-10 3 13 276.180 276.753 7.842 75.276 o
-10 3 14 40.778 47.148 4.761 345.059 o
-10 3 15 319.113 341.952 10.091 52.821 o
-10 3 16 364.009 352.173 9.946 49.797 o
-10 3 17 317.563 335.803 9.682 55.338 o
-10 3 18 94.079 106.013 8.572 113.871 o
-10 3 19 20.461 26.109 5.418 324.029 o
-10 3 20 34.964 42.871 4.110 441.998 o
-10 3 21 327.876 331.505 7.261 68.629 o
-10 3 22 2531.690 2524.400 28.300 2.897 o
-10 3 23 937.560 924.202 13.671 15.457 o
-10 3 24 8949.290 9093.160 148.275 0.199 o
-10 4 -9 1456.800 1438.070 18.424 7.597 o
-10 4 -8 73.187 79.376 5.718 220.839 o
-10 4 -7 62.751 69.161 5.900 223.169 o
-10 4 -6 73.322 72.051 10.200 91.342 o
-10 4 -5 123.347 132.348 10.352 79.513 o
-10 4 -4 180.250 200.378 18.254 28.686 o
-10 4 -3 584.399 581.145 11.911 28.184 o
-10 4 -2 10.116 11.904 4.172 562.638 o
-10 4 -1 666.382 670.074 11.047 25.678 o
-10 4 0 131.455 134.109 7.417 124.925 o
-10 4 1 1748.820 1783.270 23.291 5.238 o
-10 4 2 316.228 322.866 8.887 60.540 o
-10 4 3 3675.860 3677.420 44.726 1.375 o
-10 4 4 300.871 300.936 8.562 65.356 o
-10 4 5 123.089 142.136 7.412 126.273 o
-10 4 6 769.713 781.497 11.374 21.302 o
-10 4 7 11948.200 12323.400 142.937 0.138 o
-10 4 8 7786.450 7838.760 100.639 0.311 o
-10 4 9 5968.860 5994.310 70.901 0.546 o
-10 4 10 38.595 34.843 5.274 307.799 o
-10 4 11 871.096 890.734 13.437 16.790 o
-10 4 12 14.612 17.713 4.700 435.426 o
-10 4 13 1518.680 1407.440 70.443 1.802 o
-10 4 14 828.774 824.557 12.997 18.330 o
-10 4 15 867.255 881.440 13.565 16.830 o
-10 4 16 185.306 194.168 8.970 83.607 o
-10 4 17 72.597 73.367 6.283 196.554 o
-10 4 18 169.777 183.592 7.798 102.581 o
-10 4 19 128.804 151.689 7.924 113.330 o
-10 4 20 1765.530 1750.570 22.615 5.315 o
-10 4 21 1777.520 1747.660 20.462 5.533 o
-10 4 22 4826.250 4833.600 52.193 0.861 o
-10 4 23 978.038 992.110 16.060 13.260 o
-10 4 24 2.401 2.671 3.096 1092.410 o
-10 5 -9 35.996 45.633 7.306 178.311 o
-10 5 -8 875.767 837.046 15.359 15.772 o
-10 5 -7 3661.920 3714.110 49.278 1.304 o
-10 5 -6 2582.960 2660.410 36.486 2.443 o
-10 5 -5 2163.120 2200.280 31.032 3.395 o
-10 5 -4 237.034 261.606 8.792 73.644 o
-10 5 -3 8920.900 9350.880 121.131 0.227 o
-10 5 -2 468.226 471.168 8.747 43.050 o
-10 5 -1 427.230 453.947 9.531 43.726 o
-10 5 0 236.308 237.284 7.499 87.989 o
-10 5 1 1259.860 1255.070 15.520 9.927 o
-10 5 2 5.901 16.509 4.483 500.496 o
-10 5 3 676.520 679.001 13.435 22.276 o
-10 5 4 1625.610 1599.250 21.560 6.094 o
-10 5 5 2902.690 2830.020 56.159 1.582 o
-10 5 6 0.120 4.791 4.923 448.426 o
-10 5 7 2899.550 2892.850 35.972 2.139 o
-10 5 8 243.333 253.528 8.545 75.510 o
-10 5 9 4503.680 4496.380 54.004 0.939 o
-10 5 10 74.487 74.825 6.033 206.259 o
-10 5 11 1733.700 1733.070 23.296 5.344 o
-10 5 12 1.600 1.594 8.851 140.063 o
-10 5 13 1082.910 1098.880 15.659 11.918 o
-10 5 14 1086.290 1106.500 15.713 11.831 o
-10 5 15 1205.830 1198.470 15.216 10.626 o
-10 5 16 1412.860 1376.160 17.913 8.065 o
-10 5 17 1025.780 1019.120 14.350 13.453 o
-10 5 18 243.253 249.589 8.942 72.327 o
-10 5 19 170.252 169.667 8.350 95.912 o
-10 5 20 78.140 85.707 6.704 173.397 o
-10 5 21 432.132 440.257 9.431 44.181 o
-10 5 22 1132.510 1125.220 14.690 11.725 o
-10 5 23 219.653 230.528 7.520 91.446 o
-10 5 24 1599.520 1576.680 24.403 5.791 o
-10 6 -9 3298.730 3321.860 40.127 1.685 o
-10 6 -8 556.024 556.971 14.033 25.706 o
-10 6 -7 1499.240 1512.750 22.697 6.489 o
-10 6 -6 7.051 9.624 4.958 420.894 o
-10 6 -5 3241.830 3345.740 35.318 1.808 o
-10 6 -4 5459.500 5678.690 58.104 0.670 o
-10 6 -3 2805.820 2831.300 28.491 2.467 o
-10 6 -2 1209.170 1217.130 19.823 9.121 o
-10 6 -1 994.661 1007.980 14.770 13.652 o
-10 6 0 52.188 50.007 4.469 352.591 o
-10 6 1 2622.620 2693.540 31.063 2.606 o
-10 6 2 1102.260 1093.390 16.415 11.472 o
-10 6 3 18.019 13.373 4.937 396.887 o
-10 6 4 15.508 18.608 4.767 421.758 o
-10 6 5 584.578 609.429 11.879 27.791 o
-10 6 6 2747.570 2759.570 31.894 2.436 o
-10 6 7 211.917 208.322 9.887 70.157 o
-10 6 8 1917.530 1921.280 23.377 4.655 o
-10 6 9 1519.340 1553.450 18.389 7.070 o
-10 6 10 1052.010 1063.070 20.292 10.420 o
-10 6 11 358.624 362.567 11.311 44.034 o
-10 6 12 1723.560 1738.850 20.257 5.732 o
-10 6 13 1649.590 1710.430 19.919 6.058 o
-10 6 14 154.715 160.719 7.514 113.295 o
-10 6 15 1355.650 1353.180 16.481 8.755 o
-10 6 16 290.834 297.032 8.656 66.070 o
-10 6 17 1620.220 1665.230 19.163 6.341 o
-10 6 18 280.525 288.455 7.808 74.115 o
-10 6 19 474.538 481.605 9.597 39.935 o
-10 6 20 2781.970 2808.820 33.937 2.319 o
-10 6 21 684.571 686.037 10.452 25.684 o
-10 6 22 3.202 5.499 3.716 754.422 o
-10 6 23 2956.480 3112.340 170.167 0.333 o
-10 7 -9 245.896 246.650 7.750 83.003 o
-10 7 -8 21.508 24.911 4.663 416.578 o
-10 7 -7 1466.060 1497.600 20.424 7.049 o
-10 7 -6 1924.040 1966.120 25.643 4.388 o
-10 7 -5 663.290 685.707 10.591 26.140 o
-10 7 -4 535.649 544.376 9.687 35.048 o
-10 7 -3 32.458 40.425 4.506 396.684 o
-10 7 -2 546.549 533.683 9.809 34.533 o
-10 7 -1 3585.480 3688.880 38.845 1.499 o
-10 7 0 247.393 242.522 8.602 75.199 o
-10 7 1 44.141 43.340 8.636 131.049 o
-10 7 2 5657.830 6039.470 128.279 0.359 o
-10 7 3 5041.010 5140.270 69.078 0.696 o
-10 7 4 27.870 31.654 5.134 339.135 o
-10 7 5 29.345 28.268 4.845 372.584 o
-10 7 6 109.005 120.685 7.440 133.047 o
-10 7 7 86.272 110.020 9.862 92.221 o
-10 7 8 6.206 10.567 5.127 395.878 o
-10 7 9 877.471 909.120 15.036 15.497 o
-10 7 10 2293.550 2325.130 27.453 3.352 o
-10 7 11 139.190 157.210 8.143 106.504 o
-10 7 12 1235.600 1263.670 16.901 9.673 o
-10 7 13 290.495 291.500 8.122 70.215 o
-10 7 14 3523.160 3545.370 37.374 1.581 o
-10 7 15 308.096 298.563 7.975 68.591 o
-10 7 16 680.485 672.556 11.938 24.111 o
-10 7 17 2216.120 2263.660 26.258 3.577 o
-10 7 18 151.053 153.360 7.120 122.523 o
-10 7 19 317.271 330.732 7.806 66.597 o
-10 7 20 36.001 38.748 3.532 541.200 o
-10 7 21 4433.700 4649.140 59.690 0.889 o
-10 7 22 68.610 72.641 5.292 251.323 o
-10 8 -9 1058.610 1068.530 16.157 12.068 o
-10 8 -8 672.883 657.760 12.370 23.939 o
-10 8 -7 1790.650 1777.260 22.838 5.188 o
-10 8 -6 46.485 65.374 5.436 267.747 o
-10 8 -5 33.892 34.380 6.499 222.724 o
-10 8 -4 682.651 692.471 11.501 24.341 o
-10 8 -3 2129.890 2165.660 23.894 3.950 o
-10 8 -2 3751.630 3779.730 39.582 1.405 o
-10 8 -1 289.729 274.643 8.011 72.235 o
-10 8 0 107.466 91.635 5.499 201.566 o
-10 8 1 1602.830 1651.850 19.384 6.397 o
-10 8 2 6320.570 6502.840 71.048 0.496 o
-10 8 3 69.357 73.365 5.226 254.266 o
-10 8 4 1827.020 1838.850 24.423 4.852 o
-10 8 5 93.166 120.821 8.018 124.123 o
-10 8 6 683.483 707.348 12.212 23.265 o
-10 8 7 1229.560 1225.150 16.850 9.858 o
-10 8 8 1095.740 1122.070 15.776 11.654 o
-10 8 9 570.126 586.904 10.943 30.280 o
-10 8 10 17.064 46.886 8.642 137.128 o
-10 8 11 123.186 142.206 11.814 64.092 o
-10 8 12 470.977 469.777 9.740 40.057 o
-10 8 13 301.432 309.933 8.158 67.473 o
-10 8 14 3187.370 3230.610 36.737 1.839 o
-10 8 15 1401.160 1423.880 23.769 6.798 o
-10 8 16 1229.800 1246.290 17.373 9.632 o
-10 8 17 213.509 220.609 6.794 102.648 o
-10 8 18 1436.130 1450.160 18.904 7.571 o
-10 8 19 3234.670 3303.960 39.369 1.736 o
-10 8 20 280.293 301.257 7.337 76.905 o
-10 8 21 1735.270 1752.380 35.522 3.945 o
-10 8 22 227.952 228.397 6.754 98.950 o
-10 9 -9 205.574 199.567 8.023 90.993 o
-10 9 -8 4398.480 4442.930 64.158 0.874 o
-10 9 -7 2450.470 2479.540 33.310 2.780 o
-10 9 -6 1113.020 1121.110 15.742 11.522 o
-10 9 -5 406.107 414.669 9.402 46.853 o
-10 9 -4 1168.900 1181.020 19.124 9.692 o
-10 9 -3 2186.560 2167.310 24.353 3.820 o
-10 9 -2 681.934 667.354 10.533 25.934 o
-10 9 -1 2276.140 2310.170 25.422 3.502 o
-10 9 0 3972.860 4064.680 42.374 1.244 o
-10 9 1 531.284 528.308 9.754 35.476 o
-10 9 2 3002.250 3042.260 34.771 2.055 o
-10 9 3 1082.280 1096.050 15.361 12.056 o
-10 9 4 108.951 119.623 7.280 137.131 o
-10 9 5 123.327 124.586 7.530 126.181 o
-10 9 6 93.041 123.270 7.293 141.499 o
-10 9 7 85.916 91.043 6.021 194.331 o
-10 9 8 542.636 559.087 10.892 31.924 o
-10 9 9 1274.320 1276.260 16.997 9.354 o
-10 9 10 1999.940 2025.040 24.280 4.295 o
-10 9 11 24.105 26.623 4.926 373.768 o
-10 9 12 838.783 846.671 15.105 16.389 o
-10 9 13 767.854 790.052 15.620 17.402 o
-10 9 14 1233.530 1258.270 16.292 9.881 o
-10 9 15 29.919 41.078 4.062 466.159 o
-10 9 16 1525.690 1541.780 20.031 6.793 o
-10 9 17 606.634 604.733 9.271 31.473 o
-10 9 18 1387.720 1454.890 18.613 7.847 o
-10 9 19 55.547 56.267 5.016 293.976 o
-10 9 20 3138.200 3199.700 41.247 1.769 o
-10 9 21 65.062 62.304 5.361 255.504 o
-10 10 -9 771.806 792.386 13.712 18.999 o
-10 10 -8 321.487 333.354 11.361 46.838 o
-10 10 -7 1329.180 1364.050 19.424 8.182 o
-10 10 -6 287.675 293.898 7.587 74.421 o
-10 10 -5 2510.440 2532.450 31.144 2.791 o
-10 10 -4 678.731 683.943 11.723 24.279 o
-10 10 -3 97.298 87.423 6.202 181.725 o
-10 10 -2 4215.860 4314.440 65.169 0.907 o
-10 10 -1 63.956 56.530 5.128 275.377 o
-10 10 0 37.833 33.719 5.682 275.037 o
-10 10 1 220.734 221.986 8.676 79.600 o
-10 10 2 5933.620 6164.780 67.338 0.555 o
-10 10 3 60.422 64.557 5.834 230.350 o
-10 10 4 3938.380 4028.740 42.079 1.264 o
-10 10 5 2.218 9.135 4.458 530.135 o
-10 10 6 388.262 400.359 9.637 47.676 o
-10 10 7 170.642 171.399 8.377 95.310 o
-10 10 8 1455.950 1512.220 19.695 7.196 o
-10 10 9 63.232 63.480 5.499 248.086 o
-10 10 10 273.488 279.392 9.925 60.211 o
-10 10 11 6.180 11.168 6.182 276.781 o
-10 10 12 1382.870 1445.210 21.189 7.354 o
-10 10 13 546.024 548.888 10.371 33.053 o
-10 10 14 489.114 501.113 9.614 38.578 o
-10 10 15 1822.750 1851.700 23.435 4.950 o
-10 10 16 141.164 163.008 6.317 141.145 o
-10 10 17 342.193 338.636 9.121 56.069 o
-10 10 18 4074.780 4237.010 60.968 0.984 o
-10 10 19 269.904 253.766 14.241 38.959 o
-10 11 -9 2601.630 2746.050 134.408 0.516 o
-10 11 -8 114.382 111.978 9.407 94.869 o
-10 11 -7 540.939 535.202 11.948 30.303 o
-10 11 -6 279.798 281.181 7.586 76.501 o
-10 11 -5 214.834 208.811 6.896 102.380 o
-10 11 -4 851.222 856.344 12.721 17.891 o
-10 11 -3 1022.950 1006.570 14.468 13.496 o
-10 11 -2 1.199 5.814 4.898 448.940 o
-10 11 -1 4.019 3.547 4.458 533.522 o
-10 11 0 1138.760 1140.920 16.341 11.005 o
-10 11 1 356.115 368.776 9.776 50.533 o
-10 11 2 715.837 716.360 21.861 13.424 o
-10 11 3 2556.780 2619.610 46.284 2.098 o
-10 11 4 216.506 253.952 11.841 53.413 o
-10 11 5 1968.410 2045.980 28.940 3.951 o
-10 11 6 1703.310 1733.470 25.512 5.151 o
-10 11 7 1128.700 1169.180 17.210 10.663 o
-10 11 8 1221.330 1267.460 16.444 9.889 o
-10 11 9 568.520 592.838 10.392 31.239 o
-10 11 10 1751.510 1806.880 28.815 4.578 o
-10 11 11 92.211 89.824 7.572 139.833 o
-10 11 12 156.313 167.627 7.003 121.174 o
-10 11 13 25.866 30.511 4.029 501.181 o
-10 11 14 5108.310 5331.780 62.527 0.714 o
-10 11 15 22.407 29.793 3.707 581.914 o
-10 11 16 393.286 398.510 10.408 44.439 o
-10 11 17 772.425 807.878 14.961 17.764 o
-10 11 18 170.483 165.774 5.800 140.500 o
-10 12 -7 170.941 171.014 6.615 123.506 o
-10 12 -6 480.056 492.866 11.295 34.906 o
-10 12 -5 31.287 37.808 3.645 540.398 o
-10 12 -4 2181.250 2187.810 29.044 3.508 o
-10 12 -3 680.829 690.836 11.681 24.187 o
-10 12 -2 2959.460 3009.250 39.654 1.959 o
-10 12 -1 522.972 523.711 9.571 36.396 o
-10 12 0 163.300 161.714 6.611 127.424 o
-10 12 1 42.816 39.916 4.104 426.044 o
-10 12 2 375.443 374.058 8.104 56.424 o
-10 12 3 148.412 158.285 7.007 124.800 o
-10 12 4 1263.910 1259.880 16.029 9.741 o
-10 12 5 3007.240 3101.910 34.775 2.032 o
-10 12 6 70.353 70.119 5.318 249.276 o
-10 12 7 61.752 55.212 6.661 191.246 o
-10 12 8 456.241 486.673 10.574 38.040 o
-10 12 9 2136.100 2205.140 38.612 2.944 o
-10 12 10 1708.680 1779.680 32.211 4.312 o
-10 12 11 1776.090 1793.720 24.972 4.965 o
-10 12 12 3439.870 3599.510 47.092 1.435 o
-10 12 13 1067.370 1087.170 15.933 11.998 o
-10 12 14 33.354 42.554 4.227 429.796 o
-10 12 15 1052.330 1068.380 29.126 7.365 o
-10 12 16 90.049 108.884 6.240 178.442 o
-10 13 -5 91.621 104.197 7.840 130.954 o
-10 13 -4 756.144 753.353 11.888 21.415 o
-10 13 -3 746.639 728.419 11.580 22.223 o
-10 13 -2 63.286 54.707 4.044 369.559 o
-10 13 -1 94.469 108.862 6.147 179.435 o
-10 13 0 286.110 299.102 8.248 69.375 o
-10 13 1 1868.010 1863.450 21.362 5.033 o
-10 13 2 1597.560 1618.810 19.209 6.502 o
-10 13 3 296.036 310.449 9.049 62.202 o
-10 13 4 242.095 246.210 7.067 90.628 o
-10 13 5 3.829 1.000 3.827 723.727 o
-10 13 6 1466.320 1493.190 19.081 7.306 o
-10 13 7 5711.800 5958.750 76.249 0.549 o
-10 13 8 240.871 248.064 8.578 75.915 o
-10 13 9 686.012 715.509 15.566 19.330 o
-10 13 10 136.420 150.284 7.360 122.386 o
-10 13 11 100.694 120.009 7.442 135.693 o
-10 13 12 2718.170 2705.950 62.109 1.514 o
-10 13 13 456.047 458.552 11.403 36.419 o
-10 13 14 1238.110 1244.030 27.753 6.810 o
-10 14 -2 520.269 509.087 8.969 38.320 o
-10 14 -1 494.390 478.790 8.219 42.633 o
-10 14 0 594.601 584.761 10.367 30.453 o
-10 14 1 682.407 692.258 12.732 22.844 o
-10 14 2 1432.740 1443.080 19.729 7.439 o
-10 14 3 467.597 464.632 7.764 46.248 o
-10 14 4 1217.410 1235.390 15.840 10.209 o
-10 14 5 2490.890 2495.860 32.721 2.758 o
-10 14 6 10.148 18.338 4.051 578.691 o
-10 14 7 36.862 36.386 4.423 402.119 o
-10 14 8 15.530 14.295 4.233 524.269 o
-10 14 9 1549.690 1548.120 23.552 6.118 o
-10 14 10 4.254 0.225 3.839 719.259 o
-10 14 11 882.266 837.562 50.995 3.592 o
-9 0 -7 131.824 134.894 22.649 20.166 o
-9 0 -5 3508.860 3564.930 61.015 1.186 o
-9 0 -3 1390.190 1409.360 32.524 5.252 o
-9 0 -1 5304.920 5251.150 311.511 0.101 o
-9 0 1 10354.400 10092.700 243.561 0.107 o
-9 0 3 10281.500 10010.300 116.455 0.196 o
-9 0 5 5589.510 5406.220 71.914 0.605 o
-9 0 7 4902.010 4826.470 62.858 0.775 o
-9 0 9 1811.580 1762.460 27.979 4.592 o
-9 0 11 3693.570 3492.020 51.686 1.291 o
-9 0 13 4564.700 4500.750 53.627 0.930 o
-9 0 15 111.721 127.213 8.348 112.088 o
-9 0 17 115.109 139.198 8.674 104.251 o
-9 0 19 126.628 146.290 8.490 104.405 o
-9 0 21 5752.410 5529.390 76.956 0.561 o
-9 0 23 809.495 820.277 16.368 16.012 o
-9 0 25 1097.490 1100.390 24.300 8.604 o
-9 1 -8 1.567 3.380 5.943 308.138 o
-9 1 -7 3264.510 3336.150 37.646 1.750 o
-9 1 -6 1327.200 1357.420 17.291 8.717 o
-9 1 -5 143.668 154.210 8.354 102.438 o
-9 1 -4 38.044 50.841 8.268 142.185 o
-9 1 -3 302.114 330.379 10.510 52.368 o
-9 1 -2 939.523 921.928 17.039 13.489 o
-9 1 -1 506.671 509.495 12.482 30.817 o
-9 1 0 150.572 154.748 7.736 111.163 o
-9 1 1 4202.760 3961.570 44.735 1.165 o
-9 1 2 350.421 344.302 7.339 64.568 o
-9 1 3 8153.450 7887.320 75.136 0.337 o
-9 1 4 21.855 39.535 4.176 473.655 o
-9 1 5 1845.180 1746.880 18.385 5.558 o
-9 1 6 784.883 781.290 10.708 21.577 o
-9 1 7 2289.350 2244.800 23.106 3.663 o
-9 1 8 83.238 82.905 4.535 276.733 o
-9 1 9 7412.930 7206.110 68.934 0.404 o
-9 1 10 14.115 17.433 3.955 587.297 o
-9 1 11 1331.140 1355.510 15.089 9.220 o
-9 1 12 1121.470 1081.880 12.223 12.963 o
-9 1 13 35.786 40.956 4.151 436.444 o
-9 1 14 108.526 121.114 5.996 173.903 o
-9 1 15 3097.760 3045.420 28.848 2.138 o
-9 1 16 1547.710 1533.510 19.395 6.829 o
-9 1 17 1897.380 1882.730 18.916 5.163 o
-9 1 18 406.267 409.487 7.640 53.932 o
-9 1 19 1271.160 1220.370 13.969 10.400 o
-9 1 20 3.925 4.871 4.009 650.921 o
-9 1 21 1786.020 1706.400 20.277 5.590 o
-9 1 22 114.836 118.408 5.676 181.874 o
-9 1 23 488.949 494.861 8.315 42.209 o
-9 1 24 75.173 76.516 4.767 275.365 o
-9 1 25 244.803 247.769 9.407 68.425 o
-9 2 -8 688.246 707.641 11.804 23.634 o
-9 2 -7 359.519 339.421 8.632 56.975 o
-9 2 -6 144.438 155.229 8.093 106.421 o
-9 2 -5 857.912 885.818 15.796 15.388 o
-9 2 -4 149.584 143.944 8.521 99.681 o
-9 2 -3 480.987 480.148 24.389 14.111 o
-9 2 -2 10644.800 10865.100 154.369 0.156 o
-9 2 -1 6552.090 6580.340 94.505 0.407 o
-9 2 0 98.299 106.336 11.637 69.068 o
-9 2 1 11484.000 11692.500 222.270 0.106 o
-9 2 2 1571.980 1491.230 18.245 7.004 o
-9 2 3 287.057 283.071 11.051 52.240 o
-9 2 4 1654.640 1593.300 19.503 6.299 o
-9 2 5 4276.970 4132.830 47.071 1.097 o
-9 2 6 49.872 69.677 6.800 187.606 o
-9 2 7 9344.600 9310.790 108.315 0.231 o
-9 2 8 649.602 638.483 10.008 28.126 o
-9 2 9 112.984 155.102 9.939 84.504 o
-9 2 10 1118.520 1103.880 12.826 12.653 o
-9 2 11 19.537 30.721 3.408 669.459 o
-9 2 12 510.212 493.945 7.806 42.217 o
-9 2 13 1018.540 999.473 12.467 14.551 o
-9 2 14 463.295 464.208 9.140 42.407 o
-9 2 15 12716.800 12803.500 124.894 0.135 o
-9 2 16 4030.720 3878.350 40.510 1.278 o
-9 2 17 3397.440 3345.600 35.365 1.725 o
-9 2 18 120.269 120.307 6.712 147.608 o
-9 2 19 1492.330 1461.750 17.269 7.590 o
-9 2 20 2340.780 2286.950 29.134 3.222 o
-9 2 21 1107.070 1048.140 13.732 12.707 o
-9 2 22 53.109 58.016 5.238 278.922 o
-9 2 23 2252.710 2191.640 23.101 3.767 o
-9 2 24 76.772 79.220 5.179 246.926 o
-9 2 25 210.478 213.139 5.514 122.511 o
-9 3 -8 1026.500 1017.200 15.527 12.901 o
-9 3 -7 2676.440 2767.130 48.197 1.925 o
-9 3 -6 1936.090 1982.850 28.058 4.136 o
-9 3 -5 51.711 52.943 5.139 291.088 o
-9 3 -4 11114.000 11490.800 151.178 0.148 o
-9 3 -3 1234.410 1254.540 19.033 9.097 o
-9 3 -2 600.846 579.800 9.810 31.280 o
-9 3 -1 78.801 82.725 10.163 90.495 o
-9 3 0 7517.860 7556.420 88.176 0.351 o
-9 3 1 946.557 941.392 21.318 11.114 o
-9 3 2 4862.940 4799.260 65.690 0.763 o
-9 3 3 236.334 237.019 8.676 76.390 o
-9 3 4 1384.180 1383.230 18.545 8.056 o
-9 3 5 1087.840 1062.460 14.179 12.648 o
-9 3 6 5048.980 4980.400 51.046 0.818 o
-9 3 7 3004.840 2929.110 33.597 2.123 o
-9 3 8 2313.640 2276.970 26.316 3.422 o
-9 3 9 75.399 76.043 6.011 206.245 o
-9 3 10 71.776 82.067 5.021 259.926 o
-9 3 11 53.212 70.949 9.310 110.381 o
-9 3 12 86.561 95.767 5.776 202.741 o
-9 3 13 701.305 696.749 10.412 25.095 o
-9 3 14 1234.150 1178.600 14.827 10.602 o
-9 3 15 33.214 43.368 5.399 298.103 o
-9 3 16 53.558 56.368 4.679 325.015 o
-9 3 17 78.703 100.059 9.229 104.798 o
-9 3 18 491.579 477.458 9.668 38.930 o
-9 3 19 1189.150 1152.750 14.466 11.188 o
-9 3 20 414.808 408.320 11.542 39.086 o
-9 3 21 903.052 870.402 11.997 17.419 o
-9 3 22 2232.510 2132.500 22.581 3.883 o
-9 3 23 892.046 870.823 13.094 16.857 o
-9 3 24 1119.200 1101.110 14.168 12.155 o
-9 3 25 2353.110 2217.900 54.403 2.003 o
-9 4 -8 2928.810 2998.620 36.880 2.058 o
-9 4 -7 1445.020 1460.630 22.303 6.853 o
-9 4 -6 4132.310 4235.600 55.723 1.028 o
-9 4 -5 484.161 498.060 10.618 36.316 o
-9 4 -4 1877.000 1867.940 24.285 4.719 o
-9 4 -3 10.886 13.773 3.796 655.003 o
-9 4 -2 271.759 280.251 8.390 71.310 o
-9 4 -1 40.810 37.204 3.796 481.017 o
-9 4 0 3.669 6.468 3.439 864.040 o
-9 4 1 695.845 682.548 10.083 25.859 o
-9 4 2 618.972 652.459 9.628 29.517 o
-9 4 3 450.333 465.061 9.214 42.956 o
-9 4 4 1330.990 1295.080 16.776 9.003 o
-9 4 5 3683.960 3612.810 47.594 1.339 o
-9 4 6 4122.470 4121.930 42.669 1.187 o
-9 4 7 989.067 997.365 13.806 14.264 o
-9 4 8 5170.830 5159.510 56.563 0.752 o
-9 4 9 16.721 27.548 4.545 443.036 o
-9 4 10 4439.690 4346.640 57.585 0.935 o
-9 4 11 30.927 37.704 4.767 370.219 o
-9 4 12 1492.430 1489.330 18.897 7.234 o
-9 4 13 2031.320 1981.840 23.812 4.314 o
-9 4 14 1010.840 995.834 14.224 13.809 o
-9 4 15 1676.880 1661.700 22.698 5.679 o
-9 4 16 313.501 344.765 11.273 47.376 o
-9 4 17 1682.330 1712.650 21.105 5.795 o
-9 4 18 61.494 64.894 6.136 213.315 o
-9 4 19 273.245 275.641 8.005 74.454 o
-9 4 20 87.985 111.133 7.385 142.785 o
-9 4 21 1908.400 1879.510 20.563 4.987 o
-9 4 22 2224.420 2183.880 23.022 3.826 o
-9 4 23 406.140 403.320 7.531 54.669 o
-9 4 24 292.622 302.231 7.701 72.302 o
-9 5 -8 3109.030 3163.250 35.791 1.925 o
-9 5 -7 11.224 15.705 4.978 402.415 o
-9 5 -6 688.254 704.226 14.264 20.809 o
-9 5 -5 126.666 135.100 7.137 132.322 o
-9 5 -4 3458.640 3494.140 36.594 1.636 o
-9 5 -3 1053.420 1032.340 12.545 13.885 o
-9 5 -2 383.644 367.507 8.905 52.340 o
-9 5 -1 484.873 486.850 8.939 41.010 o
-9 5 0 2261.990 2204.890 45.514 2.457 o
-9 5 1 134.343 131.145 7.312 126.740 o
-9 5 2 33.514 34.527 4.056 466.053 o
-9 5 3 175.724 209.243 10.328 69.941 o
-9 5 4 212.032 237.341 7.811 88.932 o
-9 5 5 276.090 283.582 14.130 38.601 o
-9 5 6 2996.720 2952.070 33.455 2.124 o
-9 5 7 28.653 39.322 4.756 374.233 o
-9 5 8 172.774 185.826 11.341 62.553 o
-9 5 9 9286.990 9287.200 186.554 0.157 o
-9 5 10 2301.430 2320.670 29.410 3.235 o
-9 5 11 2536.240 2547.560 31.977 2.721 o
-9 5 12 2163.120 2176.110 27.823 3.623 o
-9 5 13 9.301 21.072 4.553 470.276 o
-9 5 14 128.283 156.408 9.452 88.751 o
-9 5 15 200.141 211.332 7.666 95.322 o
-9 5 16 1229.910 1246.650 16.610 9.853 o
-9 5 17 32.215 34.243 5.187 325.210 o
-9 5 18 139.173 162.539 7.508 117.132 o
-9 5 19 1581.960 1560.310 62.081 2.145 o
-9 5 20 710.953 730.347 11.161 23.519 o
-9 5 21 1627.670 1640.960 20.951 6.105 o
-9 5 22 155.269 163.081 6.416 133.830 o
-9 5 23 1459.860 1477.580 22.716 6.689 o
-9 5 24 1733.110 1714.750 25.488 5.104 o
-9 6 -8 1133.670 1113.030 15.250 11.562 o
-9 6 -7 620.657 612.317 10.810 28.323 o
-9 6 -6 1276.060 1262.080 15.459 9.806 o
-9 6 -5 3932.130 4037.990 48.134 1.190 o
-9 6 -4 319.139 328.661 11.048 48.577 o
-9 6 -3 46.208 49.145 4.544 356.473 o
-9 6 -2 3333.980 3391.710 33.665 1.779 o
-9 6 -1 192.216 193.029 7.961 94.839 o
-9 6 0 1403.090 1417.730 16.793 8.242 o
-9 6 1 551.017 546.296 9.847 33.974 o
-9 6 2 3309.660 3321.720 40.428 1.673 o
-9 6 3 171.301 166.167 8.306 96.661 o
-9 6 4 1330.280 1291.000 19.987 8.225 o
-9 6 5 3.671 17.297 4.569 488.902 o
-9 6 6 303.034 330.971 12.392 43.403 o
-9 6 7 142.885 141.753 6.812 133.204 o
-9 6 8 374.896 372.770 9.375 50.752 o
-9 6 9 1039.270 1021.710 13.333 13.760 o
-9 6 10 398.010 406.521 8.640 50.720 o
-9 6 11 6556.630 6693.690 72.964 0.465 o
-9 6 12 115.214 144.314 7.783 120.366 o
-9 6 13 8377.200 8515.070 86.661 0.299 o
-9 6 14 320.433 325.352 8.747 60.822 o
-9 6 15 6890.720 7000.960 71.282 0.437 o
-9 6 16 210.299 236.041 8.241 84.623 o
-9 6 17 2507.790 2554.080 29.547 2.852 o
-9 6 18 2.646 7.677 4.127 615.421 o
-9 6 19 8.505 13.237 4.153 570.944 o
-9 6 20 1116.910 1100.610 15.354 11.725 o
-9 6 21 2326.960 2344.110 28.576 3.234 o
-9 6 22 211.191 222.057 6.471 107.322 o
-9 6 23 307.740 311.809 7.544 70.729 o
-9 6 24 1722.280 1676.660 28.584 4.800 o
-9 7 -8 33.071 37.271 5.190 321.577 o
-9 7 -7 715.098 751.838 11.129 23.179 o
-9 7 -6 1145.600 1178.780 14.772 11.345 o
-9 7 -5 2073.100 2161.430 23.851 4.059 o
-9 7 -4 1495.320 1533.590 18.112 7.264 o
-9 7 -3 64.025 65.754 6.506 193.892 o
-9 7 -2 17.773 16.137 4.073 547.210 o
-9 7 -1 6618.110 6742.000 68.638 0.472 o
-9 7 0 7572.970 7846.350 79.465 0.358 o
-9 7 1 116.401 121.868 7.175 136.895 o
-9 7 2 3014.700 3081.570 32.675 2.088 o
-9 7 3 21.254 31.848 4.355 456.374 o
-9 7 4 4033.030 4150.990 49.933 1.126 o
-9 7 5 722.249 717.630 12.508 21.910 o
-9 7 6 556.766 562.302 10.482 32.123 o
-9 7 7 295.599 296.915 7.929 70.605 o
-9 7 8 639.766 643.453 10.468 27.703 o
-9 7 9 663.707 653.075 10.754 26.400 o
-9 7 10 1545.580 1572.740 18.453 6.911 o
-9 7 11 9941.220 9806.390 539.861 0.033 o
-9 7 12 640.390 666.773 11.302 26.132 o
-9 7 13 44.032 43.836 4.311 392.205 o
-9 7 14 127.891 149.912 7.326 125.569 o
-9 7 15 75.437 89.776 5.669 217.662 o
-9 7 16 0.170 18.854 4.576 495.559 o
-9 7 17 1060.540 1091.490 16.311 11.882 o
-9 7 18 157.606 186.230 7.849 104.142 o
-9 7 19 556.110 571.975 10.169 32.568 o
-9 7 20 2072.970 2084.420 25.789 3.987 o
-9 7 21 889.983 891.974 12.414 17.179 o
-9 7 22 3618.910 3692.820 53.208 1.260 o
-9 7 23 356.928 347.876 13.536 36.409 o
-9 8 -8 655.811 645.285 11.845 25.248 o
-9 8 -7 17.516 14.633 5.116 372.465 o
-9 8 -6 560.068 562.671 9.789 33.344 o
-9 8 -5 1005.410 1012.790 14.340 13.718 o
-9 8 -4 15.782 17.423 4.811 415.736 o
-9 8 -3 106.991 107.287 6.379 165.713 o
-9 8 -2 4843.710 4975.750 51.697 0.849 o
-9 8 -1 1773.290 1803.850 26.270 4.816 o
-9 8 0 59.119 66.411 7.520 156.745 o
-9 8 1 3176.500 3231.840 34.436 1.896 o
-9 8 2 319.385 337.352 8.422 62.222 o
-9 8 3 4369.860 4484.550 46.541 1.036 o
-9 8 4 562.315 570.306 10.615 31.491 o
-9 8 5 218.937 225.283 8.225 84.267 o
-9 8 6 126.641 149.590 7.408 124.264 o
-9 8 7 3365.440 3423.200 38.903 1.654 o
-9 8 8 1080.220 1102.020 17.685 11.114 o
-9 8 9 839.533 873.228 16.187 15.428 o
-9 8 10 257.327 271.905 8.553 72.383 o
-9 8 11 114.610 114.085 5.942 174.330 o
-9 8 12 99.186 105.251 6.641 161.416 o
-9 8 13 1778.790 1773.400 20.401 5.499 o
-9 8 14 20.398 22.814 4.269 487.143 o
-9 8 15 1252.400 1281.080 15.914 9.779 o
-9 8 16 75.256 85.376 7.034 163.128 o
-9 8 17 928.081 959.904 16.101 13.940 o
-9 8 18 207.980 209.948 7.869 91.466 o
-9 8 19 2353.310 2354.230 28.884 3.178 o
-9 8 20 878.822 891.308 15.205 15.483 o
-9 8 21 29.603 39.452 5.760 274.405 o
-9 8 22 715.304 700.841 16.671 17.869 o
-9 9 -8 164.415 162.874 7.455 111.626 o
-9 9 -7 86.639 84.060 6.313 184.222 o
-9 9 -6 246.437 232.758 11.751 52.692 o
-9 9 -5 141.770 144.023 8.485 101.723 o
-9 9 -4 765.493 788.118 13.390 19.444 o
-9 9 -3 2659.180 2656.550 30.698 2.603 o
-9 9 -2 77.110 80.451 5.154 247.447 o
-9 9 -1 724.918 721.322 11.130 23.314 o
-9 9 0 65.539 71.062 4.667 298.065 o
-9 9 1 65.647 76.887 7.789 144.279 o
-9 9 2 1547.690 1584.860 18.757 6.829 o
-9 9 3 199.900 210.880 8.433 86.195 o
-9 9 4 1169.530 1205.240 16.323 10.524 o
-9 9 5 8518.270 8980.630 91.026 0.280 o
-9 9 6 100.421 129.741 7.447 134.129 o
-9 9 7 799.306 814.607 12.020 19.765 o
-9 9 8 23.791 32.646 4.723 394.780 o
-9 9 9 2048.810 2102.350 23.449 4.189 o
-9 9 10 385.954 401.387 9.312 49.115 o
-9 9 11 1630.600 1635.700 20.266 6.201 o
-9 9 12 220.181 228.103 7.957 86.712 o
-9 9 13 2832.760 2854.990 32.664 2.303 o
-9 9 14 1539.680 1580.630 21.312 6.458 o
-9 9 15 565.359 574.774 11.649 29.370 o
-9 9 16 2010.090 2034.970 25.700 4.151 o
-9 9 17 5178.390 5386.730 72.760 0.644 o
-9 9 18 257.318 266.722 7.597 80.972 o
-9 9 19 180.421 197.166 8.204 93.486 o
-9 9 20 3.956 5.447 3.362 903.217 o
-9 9 21 100.832 108.278 5.656 194.240 o
-9 10 -8 766.301 786.302 12.028 20.711 o
-9 10 -7 1068.420 1072.570 15.367 12.293 o
-9 10 -6 227.989 228.283 7.999 84.938 o
-9 10 -5 967.658 964.854 17.858 12.570 o
-9 10 -4 1390.850 1408.310 19.593 7.737 o
-9 10 -3 1275.010 1260.380 16.915 9.423 o
-9 10 -2 14.803 14.164 4.629 451.320 o
-9 10 -1 1151.720 1166.790 15.846 10.972 o
-9 10 0 879.363 867.323 13.262 16.963 o
-9 10 1 1777.080 1854.620 22.619 5.147 o
-9 10 2 88.445 83.531 5.062 240.308 o
-9 10 3 358.684 364.656 9.325 52.572 o
-9 10 4 1628.950 1653.260 19.341 6.307 o
-9 10 5 755.956 804.730 11.868 20.885 o
-9 10 6 549.960 570.365 9.942 33.307 o
-9 10 7 602.748 607.496 10.341 29.783 o
-9 10 8 13.752 19.078 4.452 478.928 o
-9 10 9 780.849 795.224 10.940 21.301 o
-9 10 10 210.878 214.816 8.261 86.023 o
-9 10 11 212.990 205.488 9.261 75.995 o
-9 10 12 1305.360 1328.920 20.306 8.176 o
-9 10 13 6783.850 6994.480 100.462 0.370 o
-9 10 14 1482.830 1477.400 19.873 7.123 o
-9 10 15 7557.550 7809.790 84.156 0.351 o
-9 10 16 1740.510 1758.740 20.569 5.614 o
-9 10 17 1433.720 1425.990 18.613 7.696 o
-9 10 18 94.875 111.645 6.027 182.821 o
-9 10 19 1732.590 1721.110 26.879 4.931 o
-9 10 20 622.732 634.583 12.970 24.680 o
-9 11 -8 48.210 48.577 4.196 391.485 o
-9 11 -7 476.392 484.113 8.845 41.858 o
-9 11 -6 3154.370 3263.800 39.295 1.789 o
-9 11 -5 1.614 1.524 4.365 568.800 o
-9 11 -4 782.578 783.002 12.861 19.654 o
-9 11 -3 3053.130 3079.180 37.710 1.935 o
-9 11 -2 96.644 93.484 10.130 87.984 o
-9 11 -1 153.554 157.385 9.136 89.101 o
-9 11 0 523.008 501.943 10.207 35.436 o
-9 11 1 228.777 237.248 9.061 73.862 o
-9 11 2 423.836 435.517 10.593 40.983 o
-9 11 3 89.161 97.241 8.839 110.492 o
-9 11 4 1261.880 1254.580 15.807 9.835 o
-9 11 5 189.085 191.903 7.731 98.638 o
-9 11 6 137.502 142.573 8.066 109.807 o
-9 11 7 675.431 710.027 11.225 24.641 o
-9 11 8 1085.860 1123.130 18.304 10.750 o
-9 11 9 1548.060 1605.290 24.839 5.834 o
-9 11 10 353.908 362.694 11.356 44.117 o
-9 11 11 4694.670 4874.400 63.158 0.800 o
-9 11 12 56.449 61.137 5.292 269.614 o
-9 11 13 898.527 952.512 13.974 15.608 o
-9 11 14 1224.780 1246.010 16.698 9.864 o
-9 11 15 1251.550 1282.080 18.499 9.065 o
-9 11 16 155.309 166.596 6.531 130.846 o
-9 11 17 468.478 491.729 10.198 38.334 o
-9 11 18 400.061 396.250 12.500 37.000 o
-9 11 19 107.271 106.621 6.022 177.549 o
-9 12 -8 60.527 67.665 4.612 311.773 o
-9 12 -7 761.924 764.947 10.987 22.035 o
-9 12 -6 289.247 266.627 6.886 81.919 o
-9 12 -5 3932.430 4060.280 48.198 1.186 o
-9 12 -4 62.161 57.451 4.545 322.568 o
-9 12 -3 93.820 83.011 5.371 220.424 o
-9 12 -2 886.428 888.139 13.634 16.448 o
-9 12 -1 89.655 93.452 5.746 202.727 o
-9 12 0 1871.820 1893.360 24.281 4.702 o
-9 12 1 665.178 658.372 11.814 24.858 o
-9 12 2 26.995 33.128 4.700 390.652 o
-9 12 3 1637.920 1665.180 22.608 5.802 o
-9 12 4 2113.930 2190.420 28.514 3.640 o
-9 12 5 140.788 152.287 8.458 101.540 o
-9 12 6 1865.240 1908.750 23.196 4.805 o
-9 12 7 1016.610 1044.060 15.368 12.940 o
-9 12 8 607.888 606.527 11.037 28.477 o
-9 12 9 2179.620 2212.640 30.237 3.416 o
-9 12 10 75.984 79.092 6.162 198.070 o
-9 12 11 2.875 5.901 4.942 437.146 o
-9 12 12 3110.110 3169.850 38.008 1.869 o
-9 12 13 2851.620 2838.380 34.156 2.248 o
-9 12 14 230.339 235.301 7.012 94.668 o
-9 12 15 2473.260 2507.460 32.912 2.761 o
-9 12 16 1658.040 1632.300 22.329 5.830 o
-9 12 17 29.856 35.805 6.651 216.132 o
-9 13 -7 480.445 466.096 16.819 23.645 o
-9 13 -6 566.722 581.108 10.939 30.516 o
-9 13 -5 543.146 548.600 9.609 34.773 o
-9 13 -4 65.666 73.960 5.122 264.297 o
-9 13 -3 1013.300 991.376 15.066 13.393 o
-9 13 -2 1291.890 1332.480 19.424 8.456 o
-9 13 -1 857.552 853.927 11.649 18.589 o
-9 13 0 385.491 381.842 7.805 56.469 o
-9 13 1 112.166 111.757 6.432 160.671 o
-9 13 2 560.437 559.998 9.504 33.952 o
-9 13 3 388.302 409.361 8.745 50.952 o
-9 13 4 1457.070 1492.210 19.608 7.250 o
-9 13 5 341.261 330.392 8.339 60.774 o
-9 13 6 119.822 131.562 6.975 139.009 o
-9 13 7 114.625 121.659 6.843 146.023 o
-9 13 8 2164.430 2226.940 30.041 3.440 o
-9 13 9 540.512 564.242 10.601 32.494 o
-9 13 10 2353.020 2369.500 40.962 2.550 o
-9 13 11 4034.040 4174.340 60.414 1.004 o
-9 13 12 1238.100 1252.840 20.067 8.788 o
-9 13 13 654.523 684.786 17.978 17.541 o
-9 13 14 2475.490 2552.190 84.977 1.084 o
-9 13 15 454.363 453.597 18.292 21.794 o
-9 13 16 84.539 94.229 11.086 76.844 o
-9 14 -5 1536.860 1469.900 19.170 7.039 o
-9 14 -4 1444.560 1399.540 17.414 7.948 o
-9 14 -3 1248.330 1261.900 17.545 9.413 o
-9 14 -2 929.589 942.499 13.038 15.815 o
-9 14 -1 26.792 30.171 3.720 559.333 o
-9 14 0 2517.410 2587.340 31.151 2.756 o
-9 14 1 1019.980 1018.840 13.798 13.780 o
-9 14 2 851.642 855.006 12.211 18.272 o
-9 14 3 145.138 138.302 6.097 149.720 o
-9 14 4 107.903 117.723 6.023 174.213 o
-9 14 5 18.754 28.186 3.686 607.681 o
-9 14 6 2610.630 2656.220 31.829 2.605 o
-9 14 7 18.399 18.636 3.744 618.053 o
-9 14 8 1096.330 1141.530 18.292 10.610 o
-9 14 9 254.131 246.798 11.980 50.451 o
-9 14 10 2306.760 2440.670 71.496 1.423 o
-9 14 11 190.339 194.514 13.857 45.052 o
-9 14 12 505.634 550.547 27.715 11.270 o
-9 14 13 1898.270 1882.570 39.955 3.266 o
-9 15 -2 22.770 21.487 3.586 629.440 o
-9 15 -1 774.261 737.728 15.850 17.493 o
-9 15 0 1806.600 1792.110 26.741 4.704 o
-9 15 1 163.792 171.126 6.223 133.368 o
-9 15 2 991.660 1000.280 14.274 13.979 o
-9 15 3 853.958 863.027 14.126 16.768 o
-9 15 4 2126.650 2141.800 31.453 3.455 o
-9 15 5 866.723 849.392 16.001 15.366 o
-9 15 6 42.078 52.004 4.918 323.819 o
-9 15 7 331.065 329.093 8.731 59.665 o
-9 15 8 1503.210 1511.780 26.226 5.880 o
-9 15 9 225.336 250.539 16.629 31.992 o
-9 15 10 3125.300 3148.980 63.883 1.290 o
-8 0 -6 190.000 196.255 29.377 12.032 o
-8 0 -4 546.361 530.837 10.486 33.173 o
-8 0 -2 8463.000 8478.680 157.930 0.202 o
-8 0 0 6697.500 6633.440 95.471 0.396 o
-8 0 2 36216.200 35196.500 513.585 0.014 o
-8 0 4 17092.900 16635.500 521.580 0.028 o
-8 0 6 5703.260 5643.930 198.615 0.207 o
-8 0 8 4963.810 4731.780 61.964 0.779 o
-8 0 10 83.487 107.992 12.332 63.461 o
-8 0 12 982.255 1020.250 18.136 12.058 o
-8 0 14 136.397 148.343 9.253 90.859 o
-8 0 16 2396.390 2318.840 32.015 2.984 o
-8 0 18 792.201 766.528 13.982 18.630 o
-8 0 20 1991.950 1915.440 30.036 3.929 o
-8 0 22 386.498 364.908 10.291 46.365 o
-8 0 24 98.959 117.504 13.857 50.709 o
-8 0 26 655.956 666.256 22.172 13.899 o
-8 1 -7 301.812 300.620 10.755 52.174 o
-8 1 -6 127.782 138.002 19.985 25.489 o
-8 1 -5 23.709 31.244 7.115 196.337 o
-8 1 -4 34.135 52.630 8.589 133.671 o
-8 1 -3 2629.770 2484.460 33.757 2.588 o
-8 1 -2 11449.800 11127.000 161.664 0.140 o
-8 1 -1 205.549 221.208 11.290 58.986 o
-8 1 0 9236.090 9201.340 99.241 0.245 o
-8 1 1 26.632 31.400 4.020 498.800 o
-8 1 2 4469.560 4268.290 47.453 1.030 o
-8 1 3 3117.390 2907.830 31.094 2.118 o
-8 1 4 9282.710 9041.130 94.231 0.252 o
-8 1 5 5114.120 4920.960 47.004 0.836 o
-8 1 6 5649.130 5570.040 71.180 0.594 o
-8 1 7 907.510 883.507 10.254 18.353 o
-8 1 8 152.997 178.689 6.055 139.428 o
-8 1 9 618.346 591.537 7.862 33.568 o
-8 1 10 1959.920 1823.300 20.331 4.949 o
-8 1 11 106.716 110.094 5.045 214.086 o
-8 1 12 386.887 394.219 6.676 60.771 o
-8 1 13 3803.170 3652.440 47.850 1.290 o
-8 1 14 418.720 403.860 7.206 54.763 o
-8 1 15 413.104 392.490 8.257 51.601 o
-8 1 16 2438.820 2366.200 22.989 3.352 o
-8 1 17 49.418 53.365 3.880 421.112 o
-8 1 18 5606.740 5511.630 53.209 0.685 o
-8 1 19 704.295 677.189 9.621 26.243 o
-8 1 20 10.960 13.631 3.663 695.918 o
-8 1 21 2.856 3.965 3.446 879.813 o
-8 1 22 1168.300 1147.490 13.440 11.736 o
-8 1 23 716.522 698.468 9.077 26.166 o
-8 1 24 705.181 727.459 10.770 24.148 o
-8 1 25 26.302 16.259 4.480 443.396 o
-8 2 -7 111.812 117.491 8.198 116.102 o
-8 2 -6 34.639 35.570 4.617 383.180 o
-8 2 -5 481.703 478.779 10.397 37.464 o
-8 2 -4 7898.850 7945.470 107.665 0.293 o
-8 2 -3 147.554 146.561 6.692 133.444 o
-8 2 -2 2426.960 2338.290 25.400 3.271 o
-8 2 -1 6652.710 6417.720 61.658 0.501 o
-8 2 0 5251.430 5101.570 52.313 0.768 o
-8 2 1 142.290 146.981 5.077 176.284 o
-8 2 2 7392.620 7290.520 78.945 0.382 o
-8 2 3 3665.140 3597.150 43.281 1.416 o
-8 2 4 7475.240 7306.400 87.540 0.360 o
-8 2 5 37.875 38.950 3.198 598.425 o
-8 2 6 495.570 474.210 9.551 39.115 o
-8 2 7 1337.270 1295.160 14.472 9.523 o
-8 2 8 216.009 217.219 5.618 118.547 o
-8 2 9 130.470 139.625 5.348 177.277 o
-8 2 10 118.106 132.382 4.965 200.302 o
-8 2 11 406.754 397.477 6.953 57.277 o
-8 2 12 1365.740 1296.250 13.652 9.516 o
-8 2 13 1183.340 1118.260 22.711 8.646 o
-8 2 14 83.253 90.934 5.048 242.482 o
-8 2 15 4545.130 4423.830 43.108 1.031 o
-8 2 16 389.977 384.303 7.515 57.211 o
-8 2 17 4596.590 4539.050 46.929 0.975 o
-8 2 18 155.423 167.768 6.914 123.089 o
-8 2 19 43.920 41.090 3.708 478.556 o
-8 2 20 765.245 759.899 10.909 22.092 o
-8 2 21 1217.670 1177.730 15.537 10.515 o
-8 2 22 1333.540 1316.760 14.970 9.358 o
-8 2 23 335.886 338.501 6.122 74.034 o
-8 2 24 335.364 319.098 7.152 69.135 o
-8 2 25 10.903 15.566 4.389 505.401 o
-8 3 -7 77.649 86.069 7.689 141.854 o
-8 3 -6 9927.240 10421.700 145.999 0.175 o
-8 3 -5 466.603 442.933 12.566 33.244 o
-8 3 -4 784.535 784.910 13.481 19.046 o
-8 3 -3 8717.570 9028.080 97.490 0.264 o
-8 3 -2 3695.420 3662.390 40.693 1.432 o
-8 3 -1 624.116 613.731 9.759 29.835 o
-8 3 0 3275.200 3166.260 31.558 1.920 o
-8 3 1 1013.720 985.271 19.654 11.240 o
-8 3 2 41.674 43.341 3.488 517.984 o
-8 3 3 104.707 108.575 4.325 249.279 o
-8 3 4 15813.500 15620.900 156.088 0.089 o
-8 3 5 9323.840 9178.480 87.324 0.256 o
-8 3 6 5931.260 5718.730 55.256 0.625 o
-8 3 7 3124.910 2911.530 28.146 2.185 o
-8 3 8 1559.500 1490.270 15.146 7.559 o
-8 3 9 2926.490 2875.290 30.406 2.290 o
-8 3 10 1831.250 1822.570 20.787 5.241 o
-8 3 11 959.907 953.457 12.110 15.837 o
-8 3 12 980.820 969.371 11.610 15.690 o
-8 3 13 260.259 255.420 7.943 78.293 o
-8 3 14 1303.140 1289.330 14.586 9.750 o
-8 3 15 2111.800 2085.710 26.922 3.837 o
-8 3 16 2474.790 2482.570 46.918 2.164 o
-8 3 17 79.663 77.000 5.050 252.648 o
-8 3 18 308.051 316.761 7.876 68.131 o
-8 3 19 1612.520 1563.350 18.154 6.707 o
-8 3 20 3.482 6.576 4.171 601.935 o
-8 3 21 753.871 731.720 10.772 22.842 o
-8 3 22 56.246 69.933 4.524 323.910 o
-8 3 23 81.469 86.145 6.163 192.606 o
-8 3 24 14.637 12.836 3.427 753.741 o
-8 3 25 209.599 203.149 7.234 99.764 o
-8 4 -7 6601.400 6859.190 74.402 0.453 o
-8 4 -6 593.092 577.450 11.899 27.990 o
-8 4 -5 3087.260 3114.110 38.068 1.896 o
-8 4 -4 2357.300 2377.780 27.350 3.238 o
-8 4 -3 9728.990 9875.930 99.210 0.224 o
-8 4 -2 138.585 138.129 5.544 167.478 o
-8 4 -1 145.417 177.599 5.637 152.206 o
-8 4 0 7839.580 7715.390 77.799 0.351 o
-8 4 1 81.225 89.011 5.024 246.629 o
-8 4 2 8845.190 8945.930 137.211 0.214 o
-8 4 3 97.974 116.741 5.632 194.258 o
-8 4 4 340.957 348.550 10.965 46.945 o
-8 4 5 4198.870 4104.800 58.562 0.998 o
-8 4 6 39.507 46.984 6.022 243.119 o
-8 4 7 90.001 99.362 5.477 212.207 o
-8 4 8 469.151 453.023 11.188 36.539 o
-8 4 9 3960.770 3793.480 42.138 1.295 o
-8 4 10 4523.670 4524.890 53.778 0.935 o
-8 4 11 191.721 187.799 6.466 117.355 o
-8 4 12 156.746 162.712 6.852 124.641 o
-8 4 13 2682.470 2670.070 33.262 2.480 o
-8 4 14 534.621 539.108 10.383 33.712 o
-8 4 15 54.688 56.052 9.182 114.202 o
-8 4 16 234.432 257.520 8.991 72.514 o
-8 4 17 1232.180 1239.010 15.290 10.250 o
-8 4 18 217.800 226.201 7.437 93.179 o
-8 4 19 531.819 528.665 9.085 36.940 o
-8 4 20 445.529 431.184 8.972 45.130 o
-8 4 21 60.907 71.758 5.075 273.869 o
-8 4 22 2.232 6.435 3.608 801.557 o
-8 4 23 3134.510 3110.710 34.295 1.961 o
-8 4 24 163.809 175.001 5.972 137.744 o
-8 4 25 3188.270 3109.210 51.414 1.535 o
-8 5 -7 15010.700 15944.000 170.355 0.089 o
-8 5 -6 43.556 49.255 5.949 243.496 o
-8 5 -5 5841.360 6115.660 72.034 0.548 o
-8 5 -4 182.927 181.609 8.267 93.627 o
-8 5 -3 2171.890 2151.500 25.164 3.805 o
-8 5 -2 262.474 260.326 7.540 81.173 o
-8 5 -1 643.112 639.847 8.977 29.823 o
-8 5 0 8911.510 9092.190 93.311 0.263 o
-8 5 1 695.149 683.980 9.730 26.289 o
-8 5 2 165.165 165.972 7.324 113.269 o
-8 5 3 1093.720 1077.390 13.938 12.612 o
-8 5 4 5783.260 5918.870 64.346 0.593 o
-8 5 5 244.393 258.981 7.445 85.196 o
-8 5 6 32.709 26.746 4.139 466.497 o
-8 5 7 2733.660 2635.190 32.429 2.482 o
-8 5 8 247.017 248.848 7.296 87.112 o
-8 5 9 863.844 816.605 11.841 18.673 o
-8 5 10 163.175 163.978 7.330 113.937 o
-8 5 11 2275.040 2191.010 33.192 3.129 o
-8 5 12 1444.550 1423.520 19.529 7.470 o
-8 5 13 511.056 501.653 10.895 34.364 o
-8 5 14 1596.160 1606.400 20.039 6.407 o
-8 5 15 2387.820 2414.140 32.113 2.936 o
-8 5 16 3300.800 3326.960 40.719 1.670 o
-8 5 17 66.135 70.751 4.988 274.500 o
-8 5 18 3357.140 3334.040 35.071 1.754 o
-8 5 19 1237.340 1236.360 18.344 9.332 o
-8 5 20 692.048 689.016 10.852 24.932 o
-8 5 21 684.567 682.125 11.835 24.012 o
-8 5 22 620.866 619.280 9.044 30.981 o
-8 5 23 51.147 64.430 6.445 204.756 o
-8 5 24 1419.340 1405.970 30.172 5.581 o
-8 6 -7 2788.690 2929.460 39.006 2.108 o
-8 6 -6 3.987 10.201 4.347 547.643 o
-8 6 -5 4794.420 4863.120 53.390 0.856 o
-8 6 -4 1188.790 1220.930 15.965 10.435 o
-8 6 -3 402.001 396.546 7.956 53.605 o
-8 6 -2 5.349 12.064 3.544 781.947 o
-8 6 -1 5001.670 4948.820 50.851 0.829 o
-8 6 0 899.247 925.304 12.805 16.524 o
-8 6 1 21.906 28.955 4.295 468.761 o
-8 6 2 4878.130 4937.570 50.658 0.853 o
-8 6 3 295.962 311.958 7.123 75.367 o
-8 6 4 2.777 6.393 3.514 838.121 o
-8 6 5 1274.430 1275.820 17.490 9.222 o
-8 6 6 80.714 87.407 6.693 172.164 o
-8 6 7 806.962 792.898 11.764 20.048 o
-8 6 8 13.425 14.119 3.860 622.702 o
-8 6 9 2850.420 2730.950 46.856 1.886 o
-8 6 10 7071.330 6916.960 88.547 0.387 o
-8 6 11 276.489 282.659 7.969 73.810 o
-8 6 12 227.124 224.577 7.783 87.706 o
-8 6 13 3871.400 3813.510 39.921 1.351 o
-8 6 14 2887.370 2880.390 43.132 1.937 o
-8 6 15 26.051 34.321 4.230 459.976 o
-8 6 16 3588.960 3653.510 44.341 1.417 o
-8 6 17 424.564 457.276 9.448 44.063 o
-8 6 18 304.787 307.725 8.625 64.134 o
-8 6 19 763.116 743.439 19.886 14.315 o
-8 6 20 106.245 131.110 11.155 72.315 o
-8 6 21 1914.020 1906.900 22.142 4.793 o
-8 6 22 838.701 846.036 11.886 18.829 o
-8 6 23 288.991 304.498 7.544 73.806 o
-8 6 24 2031.240 1981.150 33.910 3.513 o
-8 7 -7 80.806 89.361 6.378 183.406 o
-8 7 -6 4455.970 4571.320 54.758 0.935 o
-8 7 -5 396.676 417.084 8.770 49.890 o
-8 7 -4 33.652 35.425 4.224 438.643 o
-8 7 -3 946.381 959.488 12.671 15.673 o
-8 7 -2 1639.290 1678.620 19.247 6.238 o
-8 7 -1 44.396 46.198 4.224 399.308 o
-8 7 0 591.276 589.931 10.335 30.536 o
-8 7 1 3791.050 3822.980 46.010 1.293 o
-8 7 2 32.278 36.048 4.076 464.334 o
-8 7 3 85.992 98.629 10.091 89.592 o
-8 7 4 3573.020 3604.650 53.344 1.285 o
-8 7 5 1768.640 1688.500 45.121 3.088 o
-8 7 6 532.144 530.371 10.059 34.712 o
-8 7 7 697.008 684.495 11.723 23.801 o
-8 7 8 682.533 680.714 11.237 24.831 o
-8 7 9 24.732 36.242 6.898 205.595 o
-8 7 10 172.402 169.409 7.132 114.220 o
-8 7 11 5939.750 6011.110 65.541 0.569 o
-8 7 12 8404.360 8558.860 92.539 0.289 o
-8 7 13 64.885 63.348 5.534 244.521 o
-8 7 14 1737.400 1736.830 19.908 5.735 o
-8 7 15 618.896 628.510 10.257 28.975 o
-8 7 16 1945.500 1940.510 25.243 4.406 o
-8 7 17 46.063 51.116 5.335 283.508 o
-8 7 18 150.099 151.345 8.158 104.567 o
-8 7 19 562.867 597.938 12.423 27.705 o
-8 7 20 260.776 260.741 7.288 83.728 o
-8 7 21 29.697 38.926 3.949 488.757 o
-8 7 22 331.930 336.901 7.586 65.806 o
-8 7 23 1102.060 1122.360 17.317 11.007 o
-8 8 -7 198.882 188.477 7.963 93.986 o
-8 8 -6 289.345 289.483 8.541 67.481 o
-8 8 -5 2821.140 2831.660 35.215 2.240 o
-8 8 -4 137.019 154.634 8.629 99.363 o
-8 8 -3 501.617 516.457 9.403 38.056 o
-8 8 -2 3115.920 3160.980 33.558 1.975 o
-8 8 -1 2370.870 2394.740 26.158 3.271 o
-8 8 0 885.950 877.633 12.090 17.580 o
-8 8 1 725.889 743.569 10.964 23.190 o
-8 8 2 56.732 69.187 4.678 310.806 o
-8 8 3 1665.870 1652.990 17.937 6.364 o
-8 8 4 3262.610 3248.770 37.950 1.767 o
-8 8 5 618.622 630.175 10.682 28.294 o
-8 8 6 2521.830 2555.080 27.573 2.922 o
-8 8 7 71.091 76.777 4.551 295.218 o
-8 8 8 283.748 279.230 7.198 79.195 o
-8 8 9 245.677 247.830 7.574 84.660 o
-8 8 10 4286.630 4296.830 42.000 1.123 o
-8 8 11 449.357 443.850 17.083 23.996 o
-8 8 12 708.244 727.350 11.700 23.018 o
-8 8 13 247.852 262.580 10.576 58.874 o
-8 8 14 2079.930 2071.490 24.573 4.076 o
-8 8 15 432.647 435.562 9.170 45.179 o
-8 8 16 4195.710 4256.010 56.014 1.009 o
-8 8 17 75.525 93.794 9.121 107.980 o
-8 8 18 150.903 157.417 7.331 118.004 o
-8 8 19 1536.990 1543.980 19.888 6.769 o
-8 8 20 1881.700 1889.500 23.452 4.765 o
-8 8 21 147.591 167.915 7.076 122.266 o
-8 8 22 351.921 358.284 8.641 56.760 o
-8 8 23 70.190 85.072 5.120 253.955 o
-8 9 -7 78.795 72.955 4.962 260.888 o
-8 9 -6 96.840 108.958 7.633 133.829 o
-8 9 -5 13.133 11.403 5.024 396.238 o
-8 9 -4 1984.260 2022.150 26.237 4.167 o
-8 9 -3 2151.100 2165.170 25.668 3.794 o
-8 9 -2 921.576 940.086 14.071 15.325 o
-8 9 -1 247.077 249.854 12.053 50.381 o
-8 9 0 417.204 427.989 10.038 43.426 o
-8 9 1 906.111 921.153 11.977 16.972 o
-8 9 2 1405.390 1392.180 15.839 8.497 o
-8 9 3 1715.690 1727.740 18.677 5.967 o
-8 9 4 323.585 355.535 8.303 61.508 o
-8 9 5 1199.880 1234.290 16.390 10.173 o
-8 9 6 11364.900 11916.900 119.688 0.160 o
-8 9 7 1273.220 1292.620 15.947 9.590 o
-8 9 8 685.052 693.329 12.148 23.475 o
-8 9 9 532.550 534.977 13.958 26.733 o
-8 9 10 144.292 144.086 7.217 123.909 o
-8 9 11 264.456 253.003 11.026 55.086 o
-8 9 12 112.783 116.412 8.030 119.426 o
-8 9 13 1525.720 1552.690 19.477 6.864 o
-8 9 14 6386.050 6514.860 70.868 0.491 o
-8 9 15 32.991 37.645 5.480 294.788 o
-8 9 16 2190.700 2287.160 51.363 2.199 o
-8 9 17 105.454 128.018 7.137 140.509 o
-8 9 18 699.865 723.881 11.418 23.590 o
-8 9 19 697.366 717.259 10.835 24.420 o
-8 9 20 340.428 358.064 8.764 57.205 o
-8 9 21 487.809 499.872 9.641 38.610 o
-8 9 22 902.893 932.766 14.544 15.328 o
-8 10 -7 1955.460 1977.050 36.997 3.375 o
-8 10 -6 236.801 239.540 8.988 73.365 o
-8 10 -5 1140.920 1132.750 16.720 10.884 o
-8 10 -4 593.036 589.346 11.794 27.981 o
-8 10 -3 225.760 213.764 8.405 82.222 o
-8 10 -2 4932.320 5036.400 55.666 0.803 o
-8 10 -1 269.103 270.811 8.803 69.038 o
-8 10 0 3273.970 3403.360 38.425 1.712 o
-8 10 1 2117.470 2136.030 23.757 4.008 o
-8 10 2 124.208 139.543 6.901 137.898 o
-8 10 3 398.498 395.138 8.583 51.371 o
-8 10 4 3452.510 3521.750 37.330 1.619 o
-8 10 5 907.374 921.454 12.011 16.929 o
-8 10 6 2924.170 2985.990 32.036 2.203 o
-8 10 7 136.496 148.358 7.391 122.025 o
-8 10 8 1160.640 1158.720 13.813 11.629 o
-8 10 9 7765.570 8018.690 81.033 0.342 o
-8 10 10 510.985 532.323 9.345 37.306 o
-8 10 11 4219.910 4267.770 56.020 1.002 o
-8 10 12 268.784 280.606 8.996 67.069 o
-8 10 13 34.304 38.582 4.945 343.638 o
-8 10 14 3396.630 3456.370 71.524 1.064 o
-8 10 15 3945.790 3992.210 44.044 1.244 o
-8 10 16 3334.450 3419.290 41.101 1.626 o
-8 10 17 429.482 442.296 9.444 44.240 o
-8 10 18 3016.280 3089.070 40.350 1.885 o
-8 10 19 25.198 28.715 3.482 624.326 o
-8 10 20 1321.600 1359.910 20.910 7.878 o
-8 10 21 553.562 549.459 9.667 34.163 o
-8 11 -7 1108.100 1117.540 15.886 11.524 o
-8 11 -6 712.516 740.131 12.551 21.830 o
-8 11 -5 2276.540 2333.860 44.096 2.470 o
-8 11 -4 8791.970 9246.800 107.862 0.247 o
-8 11 -3 1005.700 1005.640 14.587 13.634 o
-8 11 -2 143.185 141.665 8.074 108.499 o
-8 11 -1 145.773 138.570 8.059 108.521 o
-8 11 0 967.134 995.142 14.466 14.195 o
-8 11 1 50.423 46.832 4.932 314.128 o
-8 11 2 569.811 574.827 10.116 32.057 o
-8 11 3 2512.670 2552.260 29.686 2.842 o
-8 11 4 771.045 791.326 11.734 20.832 o
-8 11 5 147.842 160.588 8.148 104.224 o
-8 11 6 873.532 862.563 12.284 17.780 o
-8 11 7 1842.050 1868.710 21.205 5.109 o
-8 11 8 6532.170 6707.900 68.197 0.480 o
-8 11 9 22.635 38.312 4.412 435.228 o
-8 11 10 824.957 854.254 13.619 17.660 o
-8 11 11 1531.240 1497.550 22.667 6.409 o
-8 11 12 2450.620 2512.740 38.592 2.523 o
-8 11 13 111.295 121.052 6.952 144.475 o
-8 11 14 4092.140 4115.800 48.796 1.128 o
-8 11 15 88.628 91.849 7.087 154.679 o
-8 11 16 82.365 92.251 6.531 176.085 o
-8 11 17 385.414 381.611 10.284 45.929 o
-8 11 18 183.326 200.253 6.183 122.691 o
-8 11 19 164.617 168.085 11.596 61.829 o
-8 11 20 120.325 121.589 11.086 72.186 o
-8 12 -7 1177.300 1178.680 15.973 10.681 o
-8 12 -6 138.865 144.495 7.084 128.207 o
-8 12 -5 108.653 116.161 7.778 125.982 o
-8 12 -4 1346.380 1339.340 18.472 8.381 o
-8 12 -3 379.845 367.800 9.767 48.880 o
-8 12 -2 55.883 68.221 8.915 118.695 o
-8 12 -1 149.369 144.666 8.918 93.774 o
-8 12 0 44.223 47.613 5.122 305.502 o
-8 12 1 187.639 197.548 9.078 81.811 o
-8 12 2 258.414 268.157 9.394 65.939 o
-8 12 3 483.834 481.086 10.328 37.486 o
-8 12 4 306.164 317.346 9.555 57.833 o
-8 12 5 178.599 197.216 12.019 56.619 o
-8 12 6 698.798 734.853 12.961 21.736 o
-8 12 7 199.694 200.998 9.431 76.287 o
-8 12 8 192.973 203.283 10.460 67.351 o
-8 12 9 189.724 198.304 8.940 82.996 o
-8 12 10 8801.220 9095.130 115.612 0.239 o
-8 12 11 790.095 800.546 13.435 18.849 o
-8 12 12 591.163 582.734 10.008 31.253 o
-8 12 13 1403.860 1419.420 18.524 7.873 o
-8 12 14 95.759 99.182 6.325 174.970 o
-8 12 15 97.592 89.633 5.937 191.038 o
-8 12 16 1721.200 1744.450 23.589 5.326 o
-8 12 17 956.319 982.901 18.319 12.356 o
-8 12 18 109.358 129.633 10.561 78.747 o
-8 13 -7 432.106 432.339 7.808 50.086 o
-8 13 -6 2953.280 3001.050 36.053 2.065 o
-8 13 -5 80.239 77.453 5.407 232.050 o
-8 13 -4 307.932 315.026 8.026 67.263 o
-8 13 -3 53.780 62.066 4.569 330.079 o
-8 13 -2 167.666 183.800 6.985 116.051 o
-8 13 -1 68.049 67.750 4.710 293.707 o
-8 13 0 200.678 203.484 7.948 92.437 o
-8 13 1 90.383 99.327 6.643 166.634 o
-8 13 2 168.586 178.677 7.814 103.121 o
-8 13 3 1101.980 1131.290 16.359 11.337 o
-8 13 4 64.118 75.475 5.292 254.288 o
-8 13 5 33.931 38.057 4.736 367.939 o
-8 13 6 796.716 780.542 12.585 19.654 o
-8 13 7 1631.480 1669.640 21.642 5.950 o
-8 13 8 201.444 219.874 7.521 96.034 o
-8 13 9 59.851 57.858 4.968 291.226 o
-8 13 10 173.373 186.166 8.720 89.050 o
-8 13 11 223.113 234.056 7.564 89.986 o
-8 13 12 750.933 773.636 15.283 18.081 o
-8 13 13 362.504 371.179 9.181 52.669 o
-8 13 14 2486.700 2509.800 42.657 2.321 o
-8 13 15 132.227 135.274 7.399 124.900 o
-8 13 16 918.264 930.023 22.084 10.979 o
-8 14 -7 61.155 68.498 4.514 318.274 o
-8 14 -6 449.169 462.364 8.411 45.640 o
-8 14 -5 78.674 82.712 5.475 227.595 o
-8 14 -4 286.029 305.427 7.711 72.909 o
-8 14 -3 35.309 39.437 3.754 502.549 o
-8 14 -2 3846.710 3855.760 45.710 1.274 o
-8 14 -1 517.278 528.200 8.717 38.563 o
-8 14 0 14.035 18.802 3.904 597.260 o
-8 14 1 321.171 326.675 7.822 66.273 o
-8 14 2 255.000 260.631 8.280 75.736 o
-8 14 3 179.103 203.357 7.067 109.196 o
-8 14 4 3789.010 3877.330 46.163 1.283 o
-8 14 5 118.085 137.569 6.706 145.275 o
-8 14 6 238.734 249.214 9.502 68.247 o
-8 14 7 430.953 436.654 8.363 48.046 o
-8 14 8 1558.580 1572.320 21.814 6.326 o
-8 14 9 2242.460 2301.100 34.366 3.035 o
-8 14 10 215.285 229.562 9.213 74.647 o
-8 14 11 2061.320 2095.700 44.661 2.697 o
-8 14 12 1481.260 1509.220 32.895 4.904 o
-8 14 13 116.357 133.821 9.309 94.319 o
-8 14 14 1009.110 1014.250 35.474 5.927 o
-8 15 -4 2636.120 2530.100 51.363 1.900 o
-8 15 -3 348.959 354.609 8.138 59.825 o
-8 15 -2 341.753 340.480 7.888 62.711 o
-8 15 -1 391.948 388.952 8.720 51.587 o
-8 15 0 666.060 672.024 10.893 25.862 o
-8 15 1 311.469 312.724 7.770 68.658 o
-8 15 2 48.872 58.127 4.449 353.212 o
-8 15 3 201.247 204.725 6.764 107.956 o
-8 15 4 268.334 269.941 6.941 84.789 o
-8 15 5 86.470 101.304 5.735 202.696 o
-8 15 6 4437.500 4524.660 64.852 0.855 o
-8 15 7 111.034 111.138 6.954 146.338 o
-8 15 8 298.803 310.434 8.961 62.480 o
-8 15 9 39.827 43.298 8.314 141.354 o
-8 15 10 118.501 127.400 8.989 99.483 o
-8 15 11 1197.590 1234.270 30.486 6.324 o
-8 15 12 45.580 43.522 5.321 289.636 o
-8 16 1 18.059 22.061 3.157 788.547 o
-8 16 2 245.966 240.552 6.097 101.013 o
-8 16 3 2963.920 2929.570 37.679 2.035 o
-8 16 4 400.323 389.574 7.760 54.898 o
-8 16 5 81.285 74.964 8.961 111.851 o
-8 16 6 25.432 19.289 13.303 60.590 o
-8 16 7 716.305 703.027 19.400 15.386 o
-7 0 -5 480.299 469.042 10.886 36.472 o
-7 0 -3 109.100 127.133 7.544 129.609 o
-7 0 -1 18613.000 18752.100 437.889 0.033 o
-7 0 1 2098.710 2115.030 45.445 2.615 o
-7 0 3 7410.400 7331.290 148.148 0.246 o
-7 0 5 16378.500 16208.600 290.538 0.057 o
-7 0 7 8338.260 8432.620 140.166 0.226 o
-7 0 9 609.416 583.626 11.700 27.716 o
-7 0 11 1233.360 1148.150 14.984 10.680 o
-7 0 13 10020.900 9852.240 125.032 0.195 o
-7 0 15 1500.880 1530.680 24.782 6.098 o
-7 0 17 3914.010 3830.870 50.363 1.196 o
-7 0 19 220.426 222.284 9.798 69.251 o
-7 0 21 374.091 360.872 11.274 43.360 o
-7 0 23 543.613 548.824 16.343 22.400 o
-7 0 25 734.374 730.374 27.715 9.803 o
-7 1 -6 9.327 19.914 3.846 632.547 o
-7 1 -5 111.256 133.722 5.370 190.022 o
-7 1 -4 811.331 759.680 10.088 21.764 o
-7 1 -3 436.325 427.848 7.032 52.673 o
-7 1 -2 38.644 49.370 4.233 407.713 o
-7 1 -1 1580.650 1546.140 22.419 6.200 o
-7 1 0 12.082 18.690 3.364 773.689 o
-7 1 1 13836.000 14476.400 204.807 0.090 o
-7 1 2 4237.900 4198.850 61.105 0.954 o
-7 1 3 739.807 722.475 11.459 22.580 o
-7 1 4 144.264 140.528 4.988 179.604 o
-7 1 5 6010.080 5963.510 60.797 0.582 o
-7 1 6 2818.350 2780.660 31.538 2.380 o
-7 1 7 131.930 135.457 5.795 164.426 o
-7 1 8 112.572 119.297 7.828 123.402 o
-7 1 9 804.270 762.873 8.954 22.875 o
-7 1 10 502.052 483.194 7.233 44.600 o
-7 1 11 813.285 783.510 8.350 22.868 o
-7 1 12 874.876 845.283 8.849 20.297 o
-7 1 13 190.701 197.393 5.971 124.354 o
-7 1 14 3057.580 3021.190 28.353 2.189 o
-7 1 15 2117.510 2055.260 20.115 4.338 o
-7 1 16 586.845 573.602 8.247 34.811 o
-7 1 17 97.702 102.588 5.282 213.812 o
-7 1 18 590.870 582.075 8.853 33.339 o
-7 1 19 3031.660 2967.720 29.719 2.193 o
-7 1 20 25.031 28.413 3.498 622.103 o
-7 1 21 12.733 23.611 4.028 562.569 o
-7 1 22 22.418 25.345 3.272 707.307 o
-7 1 23 1055.260 1057.120 13.308 13.389 o
-7 1 24 404.149 395.271 8.166 52.608 o
-7 1 25 978.422 998.832 23.517 9.764 o
-7 1 26 105.530 98.178 5.760 190.442 o
-7 2 -6 680.201 685.589 10.348 25.950 o
-7 2 -5 128.970 135.145 5.033 189.556 o
-7 2 -4 3939.340 3872.570 40.608 1.308 o
-7 2 -3 4829.470 4693.010 43.391 0.936 o
-7 2 -2 247.851 243.973 6.126 99.832 o
-7 2 -1 6351.570 6381.970 75.487 0.484 o
-7 2 0 14429.800 14633.100 185.416 0.092 o
-7 2 1 5853.240 5823.850 75.051 0.547 o
-7 2 2 148.227 140.890 4.906 179.457 o
-7 2 3 26850.600 27700.100 348.724 0.027 o
-7 2 4 12219.600 12569.900 145.425 0.133 o
-7 2 5 20797.600 20770.000 221.531 0.050 o
-7 2 6 288.354 297.573 6.419 83.213 o
-7 2 7 575.136 565.390 9.241 33.691 o
-7 2 8 1224.290 1197.680 13.220 11.086 o
-7 2 9 10911.700 10441.100 120.798 0.178 o
-7 2 10 708.964 681.364 7.907 28.025 o
-7 2 11 1570.680 1487.180 13.859 7.709 o
-7 2 12 7.012 11.267 2.746 1191.580 o
-7 2 13 4515.210 4356.100 40.102 1.072 o
-7 2 14 184.805 181.572 6.535 119.152 o
-7 2 15 370.473 373.119 7.603 59.362 o
-7 2 16 1496.590 1446.820 15.054 8.001 o
-7 2 17 5367.590 5354.400 55.247 0.717 o
-7 2 18 648.472 634.589 9.989 28.258 o
-7 2 19 977.680 955.374 11.766 15.754 o
-7 2 20 286.656 295.951 7.093 78.257 o
-7 2 21 60.029 72.917 6.941 176.010 o
-7 2 22 511.943 500.793 7.850 41.781 o
-7 2 23 947.604 911.840 11.930 16.429 o
-7 2 24 514.969 527.156 8.920 38.238 o
-7 2 25 529.573 502.153 9.830 36.001 o
-7 2 26 2.903 -0.191 4.320 578.307 o
-7 3 -6 1522.710 1546.670 16.377 7.403 o
-7 3 -5 2688.640 2649.730 26.315 2.739 o
-7 3 -4 1761.760 1737.050 18.190 5.856 o
-7 3 -3 6381.560 6430.420 68.258 0.503 o
-7 3 -2 1751.510 1700.110 17.890 5.986 o
-7 3 -1 4378.110 4329.950 42.233 1.092 o
-7 3 0 539.099 519.115 8.201 38.794 o
-7 3 1 9161.620 9169.010 98.874 0.248 o
-7 3 2 750.682 729.269 10.953 22.765 o
-7 3 3 3408.010 3365.210 40.551 1.616 o
-7 3 4 7084.520 7028.240 75.945 0.413 o
-7 3 5 3026.100 2950.980 31.235 2.164 o
-7 3 6 313.624 307.970 5.571 84.065 o
-7 3 7 4558.920 4426.160 41.715 1.039 o
-7 3 8 6395.410 6151.500 49.137 0.572 o
-7 3 9 3014.620 2881.520 28.719 2.266 o
-7 3 10 1457.940 1406.620 15.927 8.152 o
-7 3 11 6918.470 6628.010 65.911 0.461 o
-7 3 12 2678.160 2511.920 30.838 2.648 o
-7 3 13 881.702 869.830 11.513 18.113 o
-7 3 14 22.431 28.504 3.466 643.634 o
-7 3 15 1514.740 1512.900 18.826 7.101 o
-7 3 16 1489.140 1448.120 17.025 7.683 o
-7 3 17 0.085 8.463 4.205 603.468 o
-7 3 18 166.467 178.961 6.467 126.395 o
-7 3 19 1700.060 1704.880 19.526 5.951 o
-7 3 20 537.600 538.880 9.138 36.278 o
-7 3 21 3023.730 2994.530 43.463 1.825 o
-7 3 22 223.539 236.798 7.238 93.316 o
-7 3 23 353.472 367.185 7.531 61.868 o
-7 3 24 235.622 237.560 7.884 84.104 o
-7 3 25 154.406 152.447 5.908 147.397 o
-7 4 -6 5316.320 5449.910 52.349 0.733 o
-7 4 -5 1109.870 1115.100 11.943 13.013 o
-7 4 -4 5797.880 5853.210 56.083 0.629 o
-7 4 -3 11777.300 11884.900 101.662 0.164 o
-7 4 -2 3948.100 3823.010 35.534 1.377 o
-7 4 -1 5391.720 5256.970 50.820 0.744 o
-7 4 0 389.467 368.453 7.263 59.221 o
-7 4 1 6.516 10.341 3.106 981.652 o
-7 4 2 368.136 368.265 8.715 54.489 o
-7 4 3 7052.950 6877.480 66.220 0.443 o
-7 4 4 1559.920 1464.730 15.137 7.621 o
-7 4 5 11161.700 10941.100 89.863 0.189 o
-7 4 6 14691.800 14452.200 129.389 0.107 o
-7 4 7 711.154 693.457 8.416 27.167 o
-7 4 8 1347.440 1297.110 14.479 9.447 o
-7 4 9 466.215 450.422 8.747 43.846 o
-7 4 10 2906.980 2766.450 33.405 2.257 o
-7 4 11 571.010 565.131 9.375 33.623 o
-7 4 12 1310.370 1279.630 14.960 9.639 o
-7 4 13 1385.820 1329.250 23.249 7.142 o
-7 4 14 693.567 695.020 10.242 25.547 o
-7 4 15 7.293 17.264 6.032 285.865 o
-7 4 16 30.439 35.605 4.004 482.402 o
-7 4 17 31.059 44.372 4.297 423.316 o
-7 4 18 155.239 176.391 7.228 116.173 o
-7 4 19 3988.380 3965.340 41.245 1.269 o
-7 4 20 378.912 382.260 8.003 56.178 o
-7 4 21 6207.340 6361.710 74.598 0.498 o
-7 4 22 503.993 510.289 9.191 38.620 o
-7 4 23 20.012 24.821 3.101 781.364 o
-7 4 24 3807.230 3839.660 45.179 1.297 o
-7 4 25 47.481 50.105 4.435 364.671 o
-7 5 -6 7838.960 8115.350 77.189 0.343 o
-7 5 -5 166.581 176.401 5.529 145.635 o
-7 5 -4 309.606 300.615 6.321 80.002 o
-7 5 -3 963.529 936.773 10.515 16.779 o
-7 5 -2 6247.020 6142.650 58.833 0.557 o
-7 5 -1 71.618 84.239 4.736 277.004 o
-7 5 0 2108.880 1996.020 19.512 4.462 o
-7 5 1 323.251 326.722 5.987 77.843 o
-7 5 2 2322.590 2263.270 24.330 3.529 o
-7 5 3 14.800 19.855 3.096 849.253 o
-7 5 4 5088.400 4948.910 54.636 0.791 o
-7 5 5 4409.190 4179.820 46.259 1.066 o
-7 5 6 40.676 51.752 4.546 363.982 o
-7 5 7 1.275 6.952 4.830 459.723 o
-7 5 8 12211.600 11971.900 128.155 0.144 o
-7 5 9 304.248 321.145 8.841 62.116 o
-7 5 10 170.451 167.325 7.037 116.643 o
-7 5 11 952.344 926.809 13.783 15.178 o
-7 5 12 3535.670 3291.540 78.415 0.958 o
-7 5 13 286.721 282.292 8.608 67.728 o
-7 5 14 345.026 356.655 7.498 63.600 o
-7 5 15 8.784 22.594 4.335 511.864 o
-7 5 16 161.977 185.508 9.731 78.830 o
-7 5 17 198.880 200.310 7.246 102.285 o
-7 5 18 196.545 222.227 7.261 100.168 o
-7 5 19 148.688 156.201 7.111 122.974 o
-7 5 20 121.931 134.055 8.348 109.124 o
-7 5 21 339.560 343.106 8.546 59.165 o
-7 5 22 179.974 205.637 5.878 128.165 o
-7 5 23 3344.570 3378.440 36.931 1.713 o
-7 5 24 518.873 506.122 8.891 38.664 o
-7 5 25 624.218 596.452 10.363 29.180 o
-7 6 -6 104.561 103.019 6.068 178.386 o
-7 6 -5 41.850 50.235 4.586 358.872 o
-7 6 -4 1690.230 1667.950 23.535 5.522 o
-7 6 -3 131.805 129.008 6.047 158.974 o
-7 6 -2 579.848 567.510 8.703 34.445 o
-7 6 -1 8502.850 8550.600 81.131 0.301 o
-7 6 0 4942.240 4875.820 47.011 0.871 o
-7 6 1 909.540 904.773 11.413 17.403 o
-7 6 2 1040.240 1020.350 12.436 14.165 o
-7 6 3 917.433 924.101 11.566 17.021 o
-7 6 4 1693.360 1674.760 18.614 6.140 o
-7 6 5 111.191 119.101 8.052 119.028 o
-7 6 6 9448.200 9336.710 108.241 0.229 o
-7 6 7 1206.290 1154.160 14.702 10.962 o
-7 6 8 568.318 562.311 8.836 34.854 o
-7 6 9 909.888 907.938 11.692 17.197 o
-7 6 10 11629.700 11709.700 125.521 0.155 o
-7 6 11 1602.390 1555.720 20.660 6.382 o
-7 6 12 578.866 577.962 10.990 30.043 o
-7 6 13 3.099 9.937 3.703 744.586 o
-7 6 14 297.496 317.626 7.768 70.150 o
-7 6 15 2487.360 2501.720 27.229 3.007 o
-7 6 16 1043.620 1062.230 16.086 12.265 o
-7 6 17 1773.640 1748.470 21.209 5.458 o
-7 6 18 102.064 122.626 7.129 142.814 o
-7 6 19 1490.450 1484.330 20.025 7.050 o
-7 6 20 440.005 456.199 8.024 47.786 o
-7 6 21 145.221 143.900 6.543 138.037 o
-7 6 22 34.473 35.440 3.608 539.642 o
-7 6 23 335.021 341.477 6.688 70.507 o
-7 6 24 242.821 259.087 6.154 98.933 o
-7 7 -6 663.953 670.907 9.174 28.233 o
-7 7 -5 449.002 457.906 8.259 46.294 o
-7 7 -4 69.679 70.391 4.201 329.081 o
-7 7 -3 174.371 173.317 8.980 86.671 o
-7 7 -2 3428.910 3356.780 33.362 1.743 o
-7 7 -1 1606.340 1588.520 17.035 6.846 o
-7 7 0 42.753 57.252 5.092 303.603 o
-7 7 1 1571.210 1590.360 16.911 7.007 o
-7 7 2 3632.390 3658.020 37.969 1.500 o
-7 7 3 492.490 492.247 9.408 39.172 o
-7 7 4 4938.630 4957.650 50.706 0.840 o
-7 7 5 55.383 71.430 7.706 151.101 o
-7 7 6 298.008 304.991 7.058 76.064 o
-7 7 7 716.050 691.894 9.248 26.090 o
-7 7 8 273.181 278.977 6.642 85.771 o
-7 7 9 3572.740 3545.880 42.969 1.466 o
-7 7 10 775.363 765.846 10.806 21.884 o
-7 7 11 5269.400 5297.290 58.327 0.718 o
-7 7 12 2271.250 2254.180 26.209 3.505 o
-7 7 13 1062.530 1072.370 13.776 13.027 o
-7 7 14 7349.150 7479.540 96.272 0.343 o
-7 7 15 21.102 36.977 4.491 428.716 o
-7 7 16 98.542 117.537 10.659 79.383 o
-7 7 17 9.183 11.437 4.090 587.772 o
-7 7 18 1378.320 1374.360 18.800 8.052 o
-7 7 19 1363.390 1371.140 17.261 8.483 o
-7 7 20 70.003 87.553 5.623 224.984 o
-7 7 21 674.376 670.366 10.350 26.353 o
-7 7 22 91.115 102.093 5.419 212.943 o
-7 7 23 1746.610 1753.900 26.043 4.959 o
-7 7 24 16.779 22.714 2.687 993.575 o
-7 8 -6 2.306 4.967 5.674 335.607 o
-7 8 -5 1663.930 1677.990 21.017 5.918 o
-7 8 -4 796.295 772.621 13.022 19.351 o
-7 8 -3 12529.300 13002.700 130.320 0.134 o
-7 8 -2 77.057 71.662 4.401 301.363 o
-7 8 -1 819.586 820.989 11.701 19.573 o
-7 8 0 6866.150 6808.550 111.380 0.343 o
-7 8 1 49.753 59.301 4.975 302.831 o
-7 8 2 410.109 390.219 10.088 44.844 o
-7 8 3 140.227 155.413 7.297 121.863 o
-7 8 4 5325.620 5211.170 87.332 0.562 o
-7 8 5 2053.490 2038.420 28.987 3.816 o
-7 8 6 312.645 320.125 7.137 72.257 o
-7 8 7 8263.040 8488.450 91.401 0.296 o
-7 8 8 809.243 809.711 11.566 20.001 o
-7 8 9 668.959 667.779 9.943 27.099 o
-7 8 10 4428.000 4451.370 43.315 1.055 o
-7 8 11 575.161 574.681 10.861 30.470 o
-7 8 12 11531.500 11958.100 196.408 0.117 o
-7 8 13 536.077 545.879 10.736 32.764 o
-7 8 14 321.818 344.263 8.802 59.431 o
-7 8 15 987.265 1001.630 14.072 14.125 o
-7 8 16 3201.840 3219.670 39.366 1.775 o
-7 8 17 1349.070 1375.780 18.800 8.196 o
-7 8 18 94.436 112.413 7.534 136.538 o
-7 8 19 1379.020 1395.970 18.456 8.070 o
-7 8 20 997.501 1018.320 15.300 13.303 o
-7 8 21 2600.730 2627.280 34.599 2.517 o
-7 8 22 979.762 971.945 15.505 13.636 o
-7 8 23 54.188 56.654 8.650 126.702 o
-7 9 -6 2621.100 2637.850 30.396 2.660 o
-7 9 -5 171.017 181.283 8.074 98.545 o
-7 9 -4 1.095 6.792 6.862 231.065 o
-7 9 -3 6913.690 7068.920 71.821 0.432 o
-7 9 -2 2379.290 2377.180 25.960 3.281 o
-7 9 -1 2861.190 2896.680 30.912 2.318 o
-7 9 0 488.144 495.041 8.950 40.549 o
-7 9 1 282.678 307.318 7.756 72.905 o
-7 9 2 1581.650 1590.720 18.466 6.728 o
-7 9 3 3488.050 3500.330 36.693 1.619 o
-7 9 4 825.444 814.679 10.823 20.230 o
-7 9 5 7850.830 7947.140 80.397 0.341 o
-7 9 6 165.254 169.248 7.333 112.689 o
-7 9 7 294.439 302.161 7.198 75.773 o
-7 9 8 8002.610 8135.430 77.517 0.335 o
-7 9 9 108.994 132.033 6.823 146.707 o
-7 9 10 2939.500 3119.720 78.262 1.076 o
-7 9 11 1171.730 1205.320 18.706 9.732 o
-7 9 12 67.581 78.706 5.338 246.626 o
-7 9 13 18.829 26.148 4.692 416.901 o
-7 9 14 399.380 388.887 8.991 49.883 o
-7 9 15 8341.880 8621.390 92.956 0.289 o
-7 9 16 1687.870 1695.490 20.690 5.857 o
-7 9 17 105.994 112.157 7.403 136.243 o
-7 9 18 150.503 164.333 6.941 124.553 o
-7 9 19 2363.250 2391.370 29.261 3.123 o
-7 9 20 112.480 124.758 6.183 165.067 o
-7 9 21 95.738 107.850 6.720 159.871 o
-7 9 22 39.439 39.987 4.989 329.997 o
-7 10 -6 860.732 846.621 12.942 17.651 o
-7 10 -5 5535.030 5774.330 63.267 0.632 o
-7 10 -4 191.168 181.625 9.076 82.469 o
-7 10 -3 139.809 140.660 7.461 120.786 o
-7 10 -2 3299.050 3394.360 35.861 1.753 o
-7 10 -1 454.156 473.667 10.285 39.294 o
-7 10 0 17.627 27.188 6.284 251.568 o
-7 10 1 96.118 97.672 6.525 168.315 o
-7 10 2 75.329 76.790 4.711 278.673 o
-7 10 3 3011.620 3036.970 32.333 2.115 o
-7 10 4 242.712 251.881 8.219 78.655 o
-7 10 5 1036.940 1038.040 12.796 13.935 o
-7 10 6 5533.690 5620.930 57.806 0.666 o
-7 10 7 804.517 810.234 20.229 13.374 o
-7 10 8 2559.790 2598.550 33.073 2.628 o
-7 10 9 59.189 80.638 7.255 163.076 o
-7 10 10 2440.430 2434.820 26.352 3.145 o
-7 10 11 482.146 489.348 11.248 35.011 o
-7 10 12 0.540 2.266 4.503 537.475 o
-7 10 13 566.195 588.086 10.328 31.540 o
-7 10 14 156.990 176.398 8.255 99.144 o
-7 10 15 119.904 119.251 7.782 122.433 o
-7 10 16 712.159 723.897 12.891 21.643 o
-7 10 17 167.688 194.046 7.945 99.785 o
-7 10 18 1104.600 1141.850 16.935 11.055 o
-7 10 19 1340.940 1372.470 21.607 7.601 o
-7 10 20 599.384 600.884 11.065 28.808 o
-7 10 21 680.292 669.491 27.042 10.545 o
-7 11 -6 158.559 165.021 8.499 96.373 o
-7 11 -5 172.113 170.706 8.268 96.606 o
-7 11 -4 800.257 801.419 13.859 18.305 o
-7 11 -3 471.795 483.948 9.491 40.317 o
-7 11 -2 16.075 20.833 4.517 458.228 o
-7 11 -1 219.383 233.268 8.129 84.570 o
-7 11 0 1595.400 1631.550 19.149 6.496 o
-7 11 1 278.167 290.838 8.196 71.294 o
-7 11 2 196.332 195.418 7.781 96.152 o
-7 11 3 363.427 352.952 8.642 55.943 o
-7 11 4 1374.980 1410.080 16.991 8.372 o
-7 11 5 1596.440 1581.230 18.559 6.675 o
-7 11 6 910.242 938.611 14.921 14.966 o
-7 11 7 1107.390 1138.460 14.285 12.045 o
-7 11 8 1178.750 1181.090 14.875 11.022 o
-7 11 9 5087.090 5197.540 53.254 0.781 o
-7 11 10 881.797 866.667 12.008 17.798 o
-7 11 11 2625.730 2651.880 32.582 2.564 o
-7 11 12 63.838 75.475 5.828 223.765 o
-7 11 13 45.439 51.120 6.629 203.105 o
-7 11 14 121.493 132.220 7.137 134.453 o
-7 11 15 630.130 656.279 10.811 27.305 o
-7 11 16 449.620 446.520 8.536 45.757 o
-7 11 17 151.786 167.451 6.676 128.930 o
-7 11 18 144.553 161.466 6.715 131.473 o
-7 11 19 116.378 126.712 5.768 175.644 o
-7 11 20 1628.880 1666.990 29.601 4.884 o
-7 12 -6 219.142 228.962 8.455 81.556 o
-7 12 -5 1296.950 1321.640 19.028 8.558 o
-7 12 -4 955.492 941.367 16.427 13.563 o
-7 12 -3 36.970 43.820 5.412 292.204 o
-7 12 -2 282.845 281.098 8.328 70.320 o
-7 12 -1 63.129 74.415 4.939 279.215 o
-7 12 0 413.735 417.499 9.089 47.386 o
-7 12 1 43.594 43.715 4.625 357.510 o
-7 12 2 54.767 52.931 4.897 306.852 o
-7 12 3 97.111 105.130 6.005 184.185 o
-7 12 4 192.003 189.567 8.174 92.466 o
-7 12 5 1959.270 1978.310 23.819 4.464 o
-7 12 6 78.834 82.507 7.437 149.404 o
-7 12 7 12394.400 12949.700 149.803 0.127 o
-7 12 8 46.461 53.953 4.604 345.581 o
-7 12 9 2027.470 2048.360 24.505 4.201 o
-7 12 10 124.012 124.561 12.636 57.856 o
-7 12 11 373.834 376.434 9.153 51.673 o
-7 12 12 56.080 60.925 4.418 341.028 o
-7 12 13 443.129 442.018 9.717 42.516 o
-7 12 14 33.596 44.587 4.267 420.998 o
-7 12 15 119.138 122.690 6.331 158.081 o
-7 12 16 12.099 18.012 4.227 531.115 o
-7 12 17 827.247 862.298 20.078 13.037 o
-7 12 18 1663.080 1691.600 29.010 4.859 o
-7 12 19 138.597 133.533 13.303 52.081 o
-7 13 -6 1643.700 1661.680 21.335 5.966 o
-7 13 -5 398.087 409.821 9.183 48.431 o
-7 13 -4 209.483 217.297 10.824 62.260 o
-7 13 -3 94.780 104.053 6.796 158.728 o
-7 13 -2 421.126 431.821 9.196 45.988 o
-7 13 -1 49.057 49.884 5.905 241.374 o
-7 13 0 18.172 28.788 5.954 275.780 o
-7 13 1 80.210 96.670 7.319 149.901 o
-7 13 2 69.323 70.223 5.924 216.663 o
-7 13 3 27.497 23.299 5.543 304.494 o
-7 13 4 172.708 181.158 8.200 96.457 o
-7 13 5 417.968 438.413 12.031 36.749 o
-7 13 6 2863.090 2956.620 57.614 1.537 o
-7 13 7 90.251 96.949 7.586 138.947 o
-7 13 8 118.728 121.582 7.356 131.891 o
-7 13 9 3780.940 3794.620 45.255 1.312 o
-7 13 10 3654.830 3692.310 47.989 1.329 o
-7 13 11 1013.990 1020.940 19.521 11.164 o
-7 13 12 342.223 347.001 10.868 47.339 o
-7 13 13 165.020 167.002 8.561 94.169 o
-7 13 14 925.440 933.019 18.083 12.990 o
-7 13 15 1120.950 1127.780 21.102 9.483 o
-7 13 16 1866.170 1915.790 44.343 2.957 o
-7 13 17 18.497 21.731 4.258 496.769 o
-7 14 -6 36.707 36.701 3.592 531.352 o
-7 14 -5 1374.230 1353.920 17.645 8.384 o
-7 14 -4 222.471 228.886 7.004 97.090 o
-7 14 -3 916.394 937.028 13.570 15.718 o
-7 14 -2 719.101 706.356 11.286 23.476 o
-7 14 -1 67.737 76.230 5.375 245.448 o
-7 14 0 543.417 567.920 10.320 32.872 o
-7 14 1 412.212 416.062 9.395 46.414 o
-7 14 2 418.696 414.077 8.427 49.619 o
-7 14 3 59.408 64.030 4.465 328.641 o
-7 14 4 415.996 412.932 8.351 50.165 o
-7 14 5 1001.540 1012.160 14.555 13.659 o
-7 14 6 189.597 202.993 7.297 103.370 o
-7 14 7 1585.740 1603.720 22.504 6.076 o
-7 14 8 27.106 28.044 4.648 402.694 o
-7 14 9 15.315 8.248 5.040 392.813 o
-7 14 10 770.755 790.301 19.977 13.949 o
-7 14 11 773.584 804.868 16.368 16.590 o
-7 14 12 6173.120 6344.640 107.972 0.393 o
-7 14 13 144.041 161.283 12.749 54.783 o
-7 14 14 1783.480 1785.230 30.709 4.335 o
-7 14 15 448.250 425.177 17.737 23.043 o
-7 15 -6 1309.350 1319.600 46.342 3.575 o
-7 15 -5 1863.480 1906.100 28.269 4.320 o
-7 15 -4 679.261 665.238 11.908 24.275 o
-7 15 -3 309.488 303.559 8.287 66.042 o
-7 15 -2 150.738 166.551 7.333 116.786 o
-7 15 -1 969.333 966.428 14.559 14.288 o
-7 15 0 1123.000 1142.220 16.653 11.012 o
-7 15 1 55.091 53.092 4.348 356.602 o
-7 15 2 111.031 129.302 6.729 148.976 o
-7 15 3 656.128 655.420 11.390 25.720 o
-7 15 4 68.945 83.667 7.147 162.224 o
-7 15 5 2661.110 2705.470 35.696 2.393 o
-7 15 6 271.172 265.257 7.329 81.242 o
-7 15 7 246.377 256.010 7.888 80.865 o
-7 15 8 242.989 260.058 10.974 56.762 o
-7 15 9 213.150 200.895 8.518 83.939 o
-7 15 10 202.580 207.784 12.749 50.192 o
-7 15 11 16.163 16.154 5.321 348.285 o
-7 15 12 374.882 388.596 11.758 40.799 o
-7 15 13 11.783 7.256 4.258 544.924 o
-7 16 -3 335.097 339.507 7.206 67.519 o
-7 16 -2 987.902 1035.260 39.522 5.112 o
-7 16 -1 283.953 272.352 7.206 79.648 o
-7 16 0 361.423 351.793 9.601 51.578 o
-7 16 1 66.830 71.365 5.046 269.430 o
-7 16 2 115.165 116.484 5.720 180.761 o
-7 16 3 18.399 10.908 3.313 773.846 o
-7 16 4 519.024 518.794 8.907 38.274 o
-7 16 5 1838.190 1871.050 27.715 4.457 o
-7 16 6 285.962 301.865 19.153 24.059 o
-7 16 7 608.143 609.292 12.943 25.425 o
-7 16 8 584.343 561.976 11.936 28.446 o
-7 16 9 185.231 198.807 8.203 92.485 o
-6 0 -4 265.989 268.210 8.238 74.064 o
-6 0 -2 1483.950 1443.660 22.716 6.663 o
-6 0 0 14110.700 14285.100 285.331 0.068 o
-6 0 2 2362.100 2340.530 40.522 2.576 o
-6 0 4 14928.900 15084.800 212.845 0.081 o
-6 0 6 317.119 325.922 15.520 31.972 o
-6 0 8 279.998 289.913 11.884 48.113 o
-6 0 10 1613.510 1571.620 47.114 3.114 o
-6 0 12 129.041 134.198 6.921 136.667 o
-6 0 14 10396.300 10418.300 132.072 0.178 o
-6 0 16 201.223 203.613 8.040 91.200 o
-6 0 18 7470.980 7820.870 193.932 0.179 o
-6 0 20 783.760 770.322 14.869 17.959 o
-6 0 22 65.087 73.795 5.304 253.427 o
-6 0 24 2530.840 2443.510 137.464 0.504 o
-6 0 26 54.548 64.038 16.629 38.083 o
-6 1 -5 1659.200 1626.170 17.027 6.561 o
-6 1 -4 1940.960 1893.190 19.455 4.986 o
-6 1 -3 943.238 928.981 12.541 16.009 o
-6 1 -2 9705.560 9737.250 97.985 0.228 o
-6 1 -1 8592.260 8651.010 100.769 0.270 o
-6 1 0 69.532 70.933 4.433 310.379 o
-6 1 1 3687.500 3625.340 78.570 0.906 o
-6 1 2 19750.500 20596.900 290.309 0.045 o
-6 1 3 3030.880 3120.490 45.437 1.739 o
-6 1 4 1995.970 1992.360 36.545 3.352 o
-6 1 5 12.108 9.328 2.308 1449.280 o
-6 1 6 132.130 147.736 4.978 185.222 o
-6 1 7 5509.120 5429.220 64.037 0.651 o
-6 1 8 4794.370 4768.460 61.871 0.803 o
-6 1 9 119.884 129.881 6.199 159.925 o
-6 1 10 1112.900 1089.500 21.287 9.578 o
-6 1 11 1520.500 1430.750 12.822 8.289 o
-6 1 12 7729.720 7453.490 56.968 0.400 o
-6 1 13 7.807 7.405 2.667 1271.830 o
-6 1 14 3240.030 3187.220 33.882 1.885 o
-6 1 15 16.994 18.102 3.103 834.544 o
-6 1 16 5558.920 5539.080 50.583 0.701 o
-6 1 17 43.909 48.836 4.884 326.584 o
-6 1 18 3510.650 3488.650 39.363 1.565 o
-6 1 19 564.285 553.718 8.365 36.187 o
-6 1 20 1172.880 1147.890 12.483 12.008 o
-6 1 21 525.664 505.354 8.437 39.394 o
-6 1 22 948.098 937.133 11.693 16.365 o
-6 1 23 158.676 153.662 7.719 109.665 o
-6 1 24 40.543 50.383 4.012 430.872 o
-6 1 25 426.268 390.405 17.202 24.734 o
-6 1 26 443.643 499.522 19.954 19.205 o
-6 2 -5 1752.350 1712.160 17.971 5.954 o
-6 2 -4 86.103 103.542 4.560 259.873 o
-6 2 -3 752.031 755.186 9.457 23.904 o
-6 2 -2 8032.760 8042.960 93.755 0.309 o
-6 2 -1 9009.670 9177.380 106.654 0.243 o
-6 2 0 9768.870 9958.320 115.479 0.208 o
-6 2 1 7100.970 7247.940 92.704 0.367 o
-6 2 2 2412.340 2405.750 29.103 3.064 o
-6 2 3 855.935 858.588 15.863 15.540 o
-6 2 4 1765.790 1714.640 26.315 4.929 o
-6 2 5 429.566 409.521 6.768 55.127 o
-6 2 6 1556.210 1498.780 17.826 7.123 o
-6 2 7 112.529 103.272 5.494 194.473 o
-6 2 8 6717.180 6587.120 84.775 0.425 o
-6 2 9 43.589 46.020 4.234 400.126 o
-6 2 10 221.194 225.630 4.771 127.433 o
-6 2 11 727.971 689.362 7.745 27.399 o
-6 2 12 5396.320 5107.700 42.637 0.796 o
-6 2 13 530.821 496.627 7.059 42.599 o
-6 2 14 9604.730 9489.450 85.256 0.245 o
-6 2 15 1227.430 1196.800 14.556 10.665 o
-6 2 16 10.452 16.894 3.880 625.093 o
-6 2 17 578.391 581.135 8.850 33.926 o
-6 2 18 6819.810 6802.840 65.115 0.464 o
-6 2 19 477.910 478.783 8.075 44.117 o
-6 2 20 202.553 209.952 6.475 111.114 o
-6 2 21 257.429 266.767 7.994 77.433 o
-6 2 22 38.446 49.041 3.892 455.480 o
-6 2 23 1.027 13.350 3.516 822.723 o
-6 2 24 111.598 103.464 8.832 105.621 o
-6 2 25 37.841 43.974 4.057 440.288 o
-6 2 26 138.788 133.005 6.164 151.848 o
-6 3 -5 5635.740 5442.620 45.403 0.720 o
-6 3 -4 10422.900 10291.400 92.575 0.209 o
-6 3 -3 3680.800 3646.180 43.573 1.397 o
-6 3 -2 455.966 457.908 8.690 44.450 o
-6 3 -1 108.756 128.343 4.726 218.287 o
-6 3 0 2094.960 2121.180 25.980 3.903 o
-6 3 1 92.302 108.461 3.502 310.907 o
-6 3 2 2020.460 2004.110 24.684 4.243 o
-6 3 3 562.652 533.722 7.551 38.445 o
-6 3 4 10223.600 10354.700 110.852 0.198 o
-6 3 5 1878.930 1873.410 21.746 4.956 o
-6 3 6 4124.610 4067.220 44.759 1.171 o
-6 3 7 1509.470 1462.280 18.880 7.222 o
-6 3 8 2994.670 2931.300 35.975 2.063 o
-6 3 9 4559.430 4331.410 50.814 0.973 o
-6 3 10 3823.440 3658.000 35.831 1.453 o
-6 3 11 650.101 626.571 9.229 29.444 o
-6 3 12 6507.890 6144.860 70.878 0.496 o
-6 3 13 1751.570 1684.680 17.640 6.041 o
-6 3 14 14.332 17.521 3.556 697.054 o
-6 3 15 1945.570 1952.660 22.954 4.596 o
-6 3 16 145.986 158.383 8.171 104.485 o
-6 3 17 103.540 106.823 5.467 200.347 o
-6 3 18 1670.020 1596.130 17.174 6.557 o
-6 3 19 84.183 100.194 6.164 186.901 o
-6 3 20 3493.200 3499.430 39.076 1.575 o
-6 3 21 104.353 125.478 7.444 133.651 o
-6 3 22 882.335 866.093 12.696 17.318 o
-6 3 23 890.094 874.600 12.553 17.223 o
-6 3 24 163.389 164.770 5.784 143.907 o
-6 3 25 186.369 182.970 6.356 121.497 o
-6 4 -5 132.257 128.977 6.490 146.988 o
-6 4 -4 375.799 361.601 6.443 65.124 o
-6 4 -3 19559.200 19141.700 220.618 0.055 o
-6 4 -2 8845.050 8853.310 285.811 0.097 o
-6 4 -1 9462.350 9539.590 157.662 0.178 o
-6 4 0 259.514 268.457 9.800 62.878 o
-6 4 1 8848.010 9013.350 181.861 0.167 o
-6 4 2 1541.440 1493.880 52.103 2.805 o
-6 4 3 9780.680 9920.220 141.620 0.184 o
-6 4 4 713.886 706.719 13.572 21.042 o
-6 4 5 62.741 76.804 4.257 330.644 o
-6 4 6 309.390 316.029 7.034 73.722 o
-6 4 7 12620.100 12721.800 147.380 0.127 o
-6 4 8 1823.040 1744.760 18.491 5.618 o
-6 4 9 7.401 11.636 2.698 1215.560 o
-6 4 10 1661.440 1565.610 19.244 6.361 o
-6 4 11 3334.270 3127.400 57.404 1.358 o
-6 4 12 7126.500 6865.650 65.898 0.439 o
-6 4 13 655.555 659.209 12.495 24.194 o
-6 4 14 6112.630 5921.740 60.258 0.576 o
-6 4 15 84.845 96.893 5.709 206.453 o
-6 4 16 3450.360 3437.130 36.001 1.664 o
-6 4 17 947.143 976.381 13.857 14.884 o
-6 4 18 185.522 197.517 6.968 109.837 o
-6 4 19 5053.800 5061.880 51.928 0.805 o
-6 4 20 1988.950 1991.730 25.389 4.258 o
-6 4 21 341.499 376.918 10.533 47.896 o
-6 4 22 60.861 60.152 5.331 262.780 o
-6 4 23 7.467 9.830 3.141 954.888 o
-6 4 24 21.173 21.669 3.300 719.507 o
-6 4 25 2421.740 2297.230 52.890 2.009 o
-6 5 -5 2993.260 2920.380 27.340 2.304 o
-6 5 -4 2.966 16.489 3.076 1004.010 o
-6 5 -3 224.811 225.206 4.744 126.568 o
-6 5 -2 3055.030 3007.050 25.749 2.259 o
-6 5 -1 5284.360 5169.570 76.694 0.623 o
-6 5 0 821.891 789.962 12.453 19.204 o
-6 5 1 3027.490 2935.860 45.019 1.797 o
-6 5 2 593.956 562.878 13.028 26.296 o
-6 5 3 1542.370 1501.340 25.060 5.971 o
-6 5 4 915.661 869.781 17.752 13.584 o
-6 5 5 6028.020 5953.100 86.881 0.483 o
-6 5 6 1451.700 1405.040 18.259 7.731 o
-6 5 7 1008.770 983.374 12.126 14.947 o
-6 5 8 4692.110 4505.440 43.879 0.982 o
-6 5 9 5091.180 4883.480 50.255 0.824 o
-6 5 10 363.314 355.401 8.302 57.519 o
-6 5 11 15.390 33.859 6.287 250.432 o
-6 5 12 252.458 240.799 7.430 85.526 o
-6 5 13 1889.750 1783.010 22.237 4.993 o
-6 5 14 2940.990 2850.750 39.592 2.019 o
-6 5 15 157.159 164.953 9.879 79.055 o
-6 5 16 6449.190 6661.830 87.922 0.430 o
-6 5 17 1234.860 1243.240 16.293 9.923 o
-6 5 18 340.868 346.243 8.368 59.843 o
-6 5 19 113.498 139.722 7.193 134.518 o
-6 5 20 297.087 304.253 8.049 69.099 o
-6 5 21 2445.380 2495.320 30.605 2.903 o
-6 5 22 140.243 144.411 5.760 159.201 o
-6 5 23 2376.770 2369.710 26.453 3.264 o
-6 5 24 92.935 95.105 4.692 249.900 o
-6 5 25 44.092 44.199 3.663 479.791 o
-6 6 -5 47.868 55.321 4.299 373.580 o
-6 6 -4 21.182 24.343 2.799 884.856 o
-6 6 -3 4681.550 4607.640 42.098 0.986 o
-6 6 -2 2873.910 2811.050 30.632 2.351 o
-6 6 -1 1523.310 1436.430 14.592 7.967 o
-6 6 0 2633.380 2589.420 24.495 2.899 o
-6 6 1 1525.900 1439.150 15.419 7.807 o
-6 6 2 177.301 164.034 5.484 144.663 o
-6 6 3 7516.010 7232.490 73.239 0.388 o
-6 6 4 849.226 823.453 15.565 16.068 o
-6 6 5 108.874 112.784 5.502 193.461 o
-6 6 6 274.056 261.486 8.738 69.500 o
-6 6 7 15137.300 15028.500 197.194 0.084 o
-6 6 8 352.072 341.536 6.363 70.022 o
-6 6 9 146.537 151.332 7.490 117.012 o
-6 6 10 4879.720 4730.480 48.355 0.888 o
-6 6 11 2975.360 2923.550 37.033 2.048 o
-6 6 12 342.474 331.370 8.050 62.217 o
-6 6 13 313.237 311.643 7.243 72.052 o
-6 6 14 7319.010 7275.000 73.634 0.397 o
-6 6 15 253.858 258.784 8.322 75.663 o
-6 6 16 1541.760 1565.570 19.548 6.764 o
-6 6 17 752.364 774.441 13.410 19.796 o
-6 6 18 238.519 262.963 9.194 69.994 o
-6 6 19 101.780 114.639 6.914 150.271 o
-6 6 20 436.918 438.212 8.597 46.745 o
-6 6 21 2170.770 2237.340 25.489 3.716 o
-6 6 22 4133.320 4181.340 45.609 1.144 o
-6 6 23 767.613 769.556 9.924 22.858 o
-6 6 24 3645.840 3623.260 46.603 1.366 o
-6 7 -5 406.146 390.902 9.479 47.380 o
-6 7 -4 370.956 371.453 6.854 63.078 o
-6 7 -3 833.049 829.854 10.168 20.424 o
-6 7 -2 41.697 42.010 2.973 617.418 o
-6 7 -1 2530.640 2474.380 26.258 3.015 o
-6 7 0 113.448 104.367 5.330 199.767 o
-6 7 1 2194.940 2126.790 21.513 4.023 o
-6 7 2 1595.040 1511.170 16.901 7.076 o
-6 7 3 325.415 331.548 7.444 67.806 o
-6 7 4 2643.250 2571.390 27.189 2.796 o
-6 7 5 3324.860 3250.920 33.804 1.820 o
-6 7 6 1263.590 1227.550 14.201 10.367 o
-6 7 7 3113.320 3059.300 30.132 2.092 o
-6 7 8 4626.540 4578.780 44.178 0.986 o
-6 7 9 5622.900 5577.270 60.284 0.647 o
-6 7 10 129.840 140.306 6.855 136.914 o
-6 7 11 111.402 109.590 7.403 134.937 o
-6 7 12 3339.100 3350.900 40.504 1.651 o
-6 7 13 87.192 103.538 6.503 171.923 o
-6 7 14 172.562 167.969 6.944 117.591 o
-6 7 15 903.573 879.648 17.269 13.948 o
-6 7 16 3569.640 3645.740 40.812 1.483 o
-6 7 17 237.987 253.897 7.611 85.088 o
-6 7 18 1089.440 1085.100 13.721 12.703 o
-6 7 19 3243.400 3270.760 56.273 1.386 o
-6 7 20 565.173 552.489 9.763 33.395 o
-6 7 21 1848.020 1858.280 23.216 4.904 o
-6 7 22 440.524 422.228 8.345 47.932 o
-6 7 23 686.971 687.759 12.008 23.667 o
-6 7 24 734.074 704.660 18.881 15.614 o
-6 8 -5 2332.960 2351.810 24.096 3.460 o
-6 8 -4 7449.400 7717.230 73.575 0.378 o
-6 8 -3 136.598 128.746 6.069 156.252 o
-6 8 -2 827.577 829.564 11.111 19.804 o
-6 8 -1 331.936 322.274 7.123 69.558 o
-6 8 0 2164.220 2139.900 23.221 3.957 o
-6 8 1 9555.500 9629.260 96.858 0.234 o
-6 8 2 226.416 233.287 6.698 99.418 o
-6 8 3 4686.680 4719.300 48.306 0.927 o
-6 8 4 2140.750 2083.580 22.534 4.098 o
-6 8 5 8151.110 8035.850 81.132 0.325 o
-6 8 6 292.277 297.221 6.390 82.783 o
-6 8 7 1722.160 1682.560 17.812 6.126 o
-6 8 8 119.828 132.148 6.252 157.932 o
-6 8 9 554.994 541.172 9.832 33.944 o
-6 8 10 355.515 378.189 8.916 54.202 o
-6 8 11 529.801 528.020 10.179 34.606 o
-6 8 12 1166.850 1130.820 16.131 10.896 o
-6 8 13 5945.270 6288.130 164.097 0.259 o
-6 8 14 144.871 177.688 7.582 112.441 o
-6 8 15 67.348 93.598 7.666 144.629 o
-6 8 16 1800.960 1822.240 21.882 5.207 o
-6 8 17 2214.070 2219.700 25.845 3.639 o
-6 8 18 1104.340 1090.250 16.097 11.592 o
-6 8 19 212.060 221.793 6.788 102.921 o
-6 8 20 741.623 762.559 11.492 22.034 o
-6 8 21 645.570 659.595 10.070 27.819 o
-6 8 22 2089.220 2092.330 31.033 3.570 o
-6 8 23 542.058 534.171 10.241 33.803 o
-6 9 -5 87.485 94.497 5.030 237.789 o
-6 9 -4 1998.450 1968.980 20.729 4.648 o
-6 9 -3 3027.560 3015.680 31.942 2.121 o
-6 9 -2 1895.490 1908.090 21.358 4.909 o
-6 9 -1 91.897 89.439 5.069 234.097 o
-6 9 0 4789.930 4847.630 53.332 0.858 o
-6 9 1 1672.650 1645.750 22.209 5.781 o
-6 9 2 11546.600 11626.500 147.639 0.144 o
-6 9 3 1040.560 1006.270 17.151 12.070 o
-6 9 4 100.560 100.622 6.566 164.214 o
-6 9 5 2495.050 2392.360 56.683 1.815 o
-6 9 6 2919.110 2872.930 31.945 2.252 o
-6 9 7 222.532 234.713 13.505 44.504 o
-6 9 8 428.576 436.238 8.407 48.087 o
-6 9 9 2574.620 2550.680 27.811 2.856 o
-6 9 10 2975.600 3048.160 32.138 2.141 o
-6 9 11 185.258 187.285 7.850 98.253 o
-6 9 12 109.149 128.159 8.690 106.222 o
-6 9 13 2552.400 2517.780 28.955 2.850 o
-6 9 14 8.153 25.326 4.736 436.042 o
-6 9 15 19.036 27.897 4.923 382.542 o
-6 9 16 168.276 187.153 9.424 81.325 o
-6 9 17 7.189 20.771 6.997 214.583 o
-6 9 18 103.215 115.956 6.520 161.047 o
-6 9 19 1411.460 1445.140 19.026 7.673 o
-6 9 20 4134.420 4242.550 50.006 1.088 o
-6 9 21 39.116 41.711 6.921 195.071 o
-6 9 22 140.415 134.974 6.164 150.739 o
-6 10 -5 4337.180 4390.090 48.781 1.034 o
-6 10 -4 4533.730 4634.130 51.354 0.942 o
-6 10 -3 139.792 140.926 7.558 118.851 o
-6 10 -2 3453.250 3566.560 37.429 1.607 o
-6 10 -1 1825.190 1821.740 20.571 5.281 o
-6 10 0 150.107 172.274 7.050 121.404 o
-6 10 1 63.125 69.689 4.428 321.427 o
-6 10 2 401.098 395.873 8.309 52.253 o
-6 10 3 1038.570 1024.320 13.267 13.783 o
-6 10 4 797.339 794.433 11.255 20.672 o
-6 10 5 2488.440 2481.500 26.893 3.033 o
-6 10 6 671.521 665.537 10.256 26.638 o
-6 10 7 6409.870 6437.380 65.454 0.509 o
-6 10 8 96.959 120.397 8.432 114.467 o
-6 10 9 809.687 837.346 12.837 18.680 o
-6 10 10 2338.810 2383.780 27.710 3.240 o
-6 10 11 2454.360 2427.100 30.242 2.948 o
-6 10 12 581.641 592.647 15.699 22.176 o
-6 10 13 8.396 8.736 4.172 576.012 o
-6 10 14 394.441 432.124 9.836 45.437 o
-6 10 15 316.783 321.271 9.659 56.145 o
-6 10 16 464.997 474.750 10.006 39.490 o
-6 10 17 221.358 226.609 8.379 82.175 o
-6 10 18 2533.050 2479.280 34.126 2.663 o
-6 10 19 511.083 500.335 11.201 33.682 o
-6 10 20 12.699 19.417 3.820 624.111 o
-6 10 21 4.997 0.587 3.441 878.298 o
-6 11 -5 326.863 319.980 9.184 57.954 o
-6 11 -4 1599.750 1634.490 19.193 6.468 o
-6 11 -3 838.794 856.839 12.168 18.515 o
-6 11 -2 1134.660 1153.380 14.731 11.565 o
-6 11 -1 377.490 381.135 8.649 53.427 o
-6 11 0 927.330 920.596 12.799 16.147 o
-6 11 1 4670.410 4851.090 63.948 0.800 o
-6 11 2 2837.300 2999.460 67.105 1.320 o
-6 11 3 1513.890 1606.260 28.743 5.333 o
-6 11 4 330.342 347.927 12.886 39.755 o
-6 11 5 1198.520 1224.190 22.558 8.357 o
-6 11 6 2458.230 2517.890 31.600 2.831 o
-6 11 7 1679.110 1686.870 20.708 5.897 o
-6 11 8 9610.820 9822.470 98.769 0.228 o
-6 11 9 0.994 1.658 3.868 724.766 o
-6 11 10 73.130 75.084 4.526 295.410 o
-6 11 11 43.102 42.768 5.136 308.965 o
-6 11 12 1388.420 1407.260 19.003 7.877 o
-6 11 13 1769.370 1746.920 25.060 5.027 o
-6 11 14 1532.280 1521.090 29.955 5.211 o
-6 11 15 160.915 173.895 7.046 118.201 o
-6 11 16 273.531 302.406 8.889 66.092 o
-6 11 17 1568.200 1569.080 24.567 5.870 o
-6 11 18 802.941 798.949 12.489 19.445 o
-6 11 19 462.926 451.213 9.111 42.920 o
-6 11 20 896.728 895.977 14.126 15.921 o
-6 12 -5 580.512 589.429 10.916 29.913 o
-6 12 -4 150.611 141.966 7.519 116.623 o
-6 12 -3 221.001 228.271 7.934 86.804 o
-6 12 -2 1086.010 1073.530 14.098 12.644 o
-6 12 -1 591.383 581.694 10.213 30.901 o
-6 12 0 452.261 468.215 9.292 42.501 o
-6 12 1 14.304 13.391 4.421 491.577 o
-6 12 2 125.841 135.207 7.554 123.475 o
-6 12 3 1268.370 1264.560 16.756 9.496 o
-6 12 4 115.814 135.372 7.867 119.640 o
-6 12 5 0.829 6.002 4.393 556.069 o
-6 12 6 814.536 810.050 12.489 19.125 o
-6 12 7 15.121 30.273 4.715 417.272 o
-6 12 8 1199.660 1201.030 15.729 10.503 o
-6 12 9 401.108 395.861 8.812 50.205 o
-6 12 10 2847.090 2840.390 37.875 2.134 o
-6 12 11 25.401 36.216 4.767 382.137 o
-6 12 12 207.251 198.683 9.133 78.459 o
-6 12 13 2.365 2.152 4.572 515.864 o
-6 12 14 402.748 411.326 10.325 43.784 o
-6 12 15 244.957 235.323 9.921 65.049 o
-6 12 16 873.315 902.362 13.757 16.453 o
-6 12 17 265.697 278.464 11.940 49.017 o
-6 12 18 129.039 140.515 6.754 139.541 o
-6 12 19 513.604 497.792 13.326 29.014 o
-6 13 -5 2694.930 2760.940 34.089 2.402 o
-6 13 -4 1405.750 1436.130 27.969 5.964 o
-6 13 -3 1342.040 1345.460 16.342 8.890 o
-6 13 -2 482.320 461.033 10.744 36.939 o
-6 13 -1 1612.220 1615.970 18.903 6.498 o
-6 13 0 107.390 117.124 6.942 146.916 o
-6 13 1 128.881 136.872 7.431 124.955 o
-6 13 2 283.172 299.752 8.657 66.785 o
-6 13 3 829.447 842.058 12.793 18.328 o
-6 13 4 36.094 37.735 4.646 374.757 o
-6 13 5 825.540 820.412 12.502 18.819 o
-6 13 6 653.930 678.563 13.454 22.758 o
-6 13 7 657.744 665.152 11.425 25.488 o
-6 13 8 3276.440 3237.820 39.364 1.732 o
-6 13 9 1178.390 1175.050 20.203 9.305 o
-6 13 10 103.029 129.541 9.558 92.967 o
-6 13 11 29.118 32.225 5.689 284.519 o
-6 13 12 89.823 122.440 12.920 57.700 o
-6 13 13 1670.860 1710.100 30.491 4.643 o
-6 13 14 178.175 171.375 9.561 79.540 o
-6 13 15 24.134 40.055 4.808 375.817 o
-6 13 16 655.213 667.562 17.183 18.475 o
-6 13 17 54.027 56.451 9.423 109.212 o
-6 13 18 1373.020 1371.310 41.017 4.093 o
-6 14 -5 20.229 17.653 4.113 526.760 o
-6 14 -4 2585.820 2577.670 31.604 2.674 o
-6 14 -3 689.170 720.092 11.383 23.953 o
-6 14 -2 802.978 822.578 11.249 20.264 o
-6 14 -1 1804.660 1798.480 20.262 5.404 o
-6 14 0 57.694 64.470 6.087 218.618 o
-6 14 1 256.065 262.224 8.007 77.846 o
-6 14 2 256.928 262.662 8.264 75.469 o
-6 14 3 176.175 185.634 8.134 96.290 o
-6 14 4 1543.880 1537.500 20.434 6.665 o
-6 14 5 973.010 991.489 14.696 14.027 o
-6 14 6 164.924 172.373 8.322 97.052 o
-6 14 7 479.347 495.347 10.490 36.933 o
-6 14 8 67.061 72.203 5.057 267.995 o
-6 14 9 93.592 107.158 8.711 111.093 o
-6 14 10 269.128 261.742 9.558 63.974 o
-6 14 11 826.331 825.933 14.514 17.167 o
-6 14 12 1819.300 1827.900 31.989 4.106 o
-6 14 13 1814.090 1819.060 37.075 3.643 o
-6 14 14 26.473 39.399 5.321 316.481 o
-6 14 15 574.008 609.990 17.737 19.485 o
-6 14 16 399.180 390.051 23.834 15.556 o
-6 15 -5 1803.690 1825.420 24.687 4.894 o
-6 15 -4 1795.630 1776.010 27.018 4.715 o
-6 15 -3 1060.220 1081.310 18.148 11.165 o
-6 15 -2 67.145 69.829 5.567 237.721 o
-6 15 -1 112.612 131.091 11.981 63.795 o
-6 15 0 2.758 -2.326 3.827 733.867 o
-6 15 1 2681.300 2701.970 32.809 2.484 o
-6 15 2 1303.870 1306.920 17.420 8.969 o
-6 15 3 41.101 41.217 4.181 418.470 o
-6 15 4 287.690 291.099 9.254 62.696 o
-6 15 5 171.818 198.690 6.758 116.674 o
-6 15 6 2231.270 2253.060 30.141 3.327 o
-6 15 7 152.495 149.710 6.587 133.491 o
-6 15 8 171.137 178.917 13.857 46.215 o
-6 15 9 112.853 124.378 8.271 113.626 o
-6 15 10 3023.460 3008.480 57.699 1.471 o
-6 15 11 1279.550 1327.000 29.388 6.200 o
-6 15 12 39.916 48.923 16.496 39.156 o
-6 15 13 1333.600 1323.130 28.220 6.287 o
-6 16 -5 589.046 568.913 10.108 31.427 o
-6 16 -4 139.901 142.886 5.996 153.540 o
-6 16 -3 788.411 784.628 13.158 19.265 o
-6 16 -2 95.761 94.566 6.059 185.948 o
-6 16 -1 2326.960 2360.970 34.779 2.891 o
-6 16 0 130.593 140.385 7.200 128.871 o
-6 16 1 95.033 103.972 5.816 192.996 o
-6 16 2 657.154 674.453 10.987 25.962 o
-6 16 3 1214.960 1250.430 17.745 9.605 o
-6 16 4 889.007 911.044 13.578 16.282 o
-6 16 5 165.021 162.684 10.615 70.668 o
-6 16 6 177.010 170.193 7.448 107.817 o
-6 16 7 460.262 458.693 13.326 31.329 o
-6 16 8 754.490 752.188 15.113 18.351 o
-6 16 9 15.031 23.551 4.233 510.106 o
-6 16 10 232.534 236.901 9.407 70.420 o
-6 17 1 421.855 405.078 9.159 46.992 o
-6 17 2 53.915 47.909 4.687 330.307 o
-6 17 3 174.750 167.555 7.540 107.212 o
-6 17 4 89.907 82.445 11.086 76.894 o
-6 17 5 403.072 373.591 22.172 17.480 o
-5 0 -3 1537.830 1534.120 20.815 6.631 o
-5 0 -1 1079.630 1110.380 17.453 11.178 o
-5 0 1 62022.000 64867.000 1295.760 0.003 o
-5 0 3 2358.630 2294.600 39.466 2.650 o
-5 0 5 42203.300 43970.000 718.116 0.009 o
-5 0 7 96.066 117.254 5.760 190.397 o
-5 0 9 2958.490 2909.820 49.915 1.706 o
-5 0 11 20130.900 19149.600 484.449 0.028 o
-5 0 13 709.925 678.845 11.539 23.765 o
-5 0 15 10227.600 10190.300 129.395 0.185 o
-5 0 17 7376.390 7371.870 94.294 0.349 o
-5 0 19 1881.910 1894.630 26.444 4.470 o
-5 0 21 345.056 348.849 9.581 53.075 o
-5 0 23 267.890 260.198 10.267 59.321 o
-5 0 25 111.173 138.572 13.303 53.335 o
-5 1 -4 8.560 12.910 1.761 2146.110 o
-5 1 -3 2592.150 2581.010 28.729 2.783 o
-5 1 -2 5081.400 5169.880 49.348 0.807 o
-5 1 -1 35570.900 37427.200 373.760 0.017 o
-5 1 0 8138.700 8356.210 96.700 0.295 o
-5 1 1 5066.800 5189.780 60.493 0.741 o
-5 1 2 1213.080 1189.850 15.074 10.647 o
-5 1 3 9496.920 9879.700 112.500 0.217 o
-5 1 4 225.265 216.242 4.335 133.816 o
-5 1 5 6838.880 6935.120 80.632 0.419 o
-5 1 6 916.327 893.336 12.063 16.977 o
-5 1 7 23379.600 23645.800 302.215 0.035 o
-5 1 8 569.720 549.921 8.587 35.572 o
-5 1 9 277.297 299.700 6.729 82.436 o
-5 1 10 736.712 723.047 11.782 22.303 o
-5 1 11 238.060 225.392 5.590 111.114 o
-5 1 12 68.652 73.743 3.246 416.203 o
-5 1 13 11378.700 11077.200 99.209 0.178 o
-5 1 14 231.596 230.545 6.578 99.987 o
-5 1 15 6293.870 6268.020 56.790 0.553 o
-5 1 16 293.685 275.226 6.032 87.497 o
-5 1 17 824.275 828.617 10.573 20.307 o
-5 1 18 68.358 77.362 5.565 233.582 o
-5 1 19 6840.490 6939.210 62.782 0.464 o
-5 1 20 721.124 721.590 8.976 25.778 o
-5 1 21 483.944 467.957 10.272 37.954 o
-5 1 22 542.871 550.569 8.559 36.963 o
-5 1 23 358.814 351.194 7.968 59.880 o
-5 1 24 81.418 85.831 7.983 132.878 o
-5 1 25 126.550 129.448 6.356 152.727 o
-5 1 26 123.862 119.727 13.303 53.170 o
-5 2 -4 1279.610 1265.410 18.073 9.065 o
-5 2 -3 121.146 138.771 4.154 225.564 o
-5 2 -2 2576.870 2565.370 26.744 2.889 o
-5 2 -1 1901.810 1889.350 19.924 5.050 o
-5 2 0 10536.900 11071.000 127.851 0.174 o
-5 2 1 160.121 174.425 4.723 167.567 o
-5 2 2 46.828 44.857 2.626 651.185 o
-5 2 3 19277.600 19813.400 320.724 0.043 o
-5 2 4 619.453 605.643 9.592 30.427 o
-5 2 5 17335.100 17399.400 200.340 0.068 o
-5 2 6 1722.550 1712.260 21.266 5.653 o
-5 2 7 1146.350 1115.310 14.696 11.643 o
-5 2 8 148.052 152.934 4.341 191.952 o
-5 2 9 16271.800 16533.300 208.819 0.073 o
-5 2 10 75.807 83.125 4.211 308.629 o
-5 2 11 20006.900 19571.600 251.355 0.050 o
-5 2 12 399.631 378.876 5.542 65.139 o
-5 2 13 87.090 86.977 4.717 258.977 o
-5 2 14 5016.090 4886.830 44.555 0.872 o
-5 2 15 5608.460 5436.100 69.491 0.613 o
-5 2 16 15.132 23.153 4.055 547.814 o
-5 2 17 11499.500 11490.900 102.995 0.171 o
-5 2 18 1559.750 1545.160 18.169 6.955 o
-5 2 19 1410.410 1414.670 16.417 8.288 o
-5 2 20 344.141 339.055 6.859 68.420 o
-5 2 21 2181.200 2143.000 26.990 3.676 o
-5 2 22 329.119 333.440 7.449 67.186 o
-5 2 23 297.418 293.064 8.091 69.463 o
-5 2 24 143.368 139.752 7.753 114.405 o
-5 2 25 324.485 313.998 10.721 50.289 o
-5 2 26 135.622 154.708 5.768 158.743 o
-5 3 -4 812.071 810.441 9.791 21.405 o
-5 3 -3 1099.500 1084.890 12.295 13.160 o
-5 3 -2 1939.530 1900.310 21.709 4.780 o
-5 3 -1 53.813 58.971 3.132 499.185 o
-5 3 0 759.716 738.301 10.449 22.941 o
-5 3 1 142.686 134.873 4.817 187.504 o
-5 3 2 2691.100 2730.500 30.153 2.559 o
-5 3 3 94.732 106.108 2.969 341.924 o
-5 3 4 7898.740 7962.560 85.591 0.330 o
-5 3 5 675.710 673.569 8.849 28.201 o
-5 3 6 11704.200 11722.300 153.749 0.139 o
-5 3 7 174.949 175.050 4.560 162.998 o
-5 3 8 507.166 487.432 7.831 42.558 o
-5 3 9 16805.700 16853.100 194.306 0.073 o
-5 3 10 359.402 348.840 6.279 68.966 o
-5 3 11 15633.900 15253.400 148.280 0.093 o
-5 3 12 11876.700 11567.500 94.696 0.168 o
-5 3 13 14808.900 14637.100 146.145 0.101 o
-5 3 14 1473.680 1436.190 17.514 7.695 o
-5 3 15 5365.120 5363.190 58.416 0.701 o
-5 3 16 4243.620 4210.800 40.889 1.158 o
-5 3 17 400.536 412.194 7.693 54.115 o
-5 3 18 31.210 33.203 3.766 526.550 o
-5 3 19 187.969 194.491 8.374 90.234 o
-5 3 20 1104.840 1070.170 14.247 12.413 o
-5 3 21 45.047 49.711 5.486 273.919 o
-5 3 22 1164.930 1161.970 15.936 10.855 o
-5 3 23 2538.990 2516.780 30.465 2.799 o
-5 3 24 79.374 88.855 5.311 232.949 o
-5 3 25 279.894 279.387 8.731 67.806 o
-5 4 -4 38.061 54.346 4.321 392.553 o
-5 4 -3 329.553 326.921 8.278 62.545 o
-5 4 -2 4740.240 4606.820 120.327 0.459 o
-5 4 -1 1248.480 1208.740 19.516 9.010 o
-5 4 0 2930.320 2925.050 38.844 2.024 o
-5 4 1 1122.790 1103.730 21.102 9.543 o
-5 4 2 290.619 280.593 7.730 73.851 o
-5 4 3 264.027 262.539 8.518 72.410 o
-5 4 4 2517.360 2570.660 37.922 2.474 o
-5 4 5 6648.900 6834.130 87.446 0.415 o
-5 4 6 3884.530 3887.970 50.853 1.190 o
-5 4 7 211.601 210.733 5.416 124.018 o
-5 4 8 6952.460 6910.450 74.814 0.427 o
-5 4 9 18825.800 18643.100 186.072 0.063 o
-5 4 10 5204.200 5071.920 77.375 0.633 o
-5 4 11 3743.030 3584.120 33.588 1.534 o
-5 4 12 5170.280 5006.340 43.747 0.837 o
-5 4 13 636.427 601.599 9.325 30.280 o
-5 4 14 121.645 115.922 6.005 168.204 o
-5 4 15 4418.460 4351.100 42.117 1.080 o
-5 4 16 160.095 175.028 7.357 112.844 o
-5 4 17 2428.540 2361.000 45.424 2.293 o
-5 4 18 1572.420 1573.520 19.411 6.652 o
-5 4 19 8.131 18.454 4.103 574.021 o
-5 4 20 939.068 930.494 14.116 15.133 o
-5 4 21 1251.540 1261.420 28.972 6.464 o
-5 4 22 2188.090 2183.760 29.731 3.457 o
-5 4 23 543.956 548.012 8.383 37.348 o
-5 4 24 1351.630 1325.000 16.892 8.765 o
-5 4 25 234.318 220.138 10.721 60.793 o
-5 5 -4 6758.970 6589.370 57.138 0.497 o
-5 5 -3 4947.760 4979.710 92.449 0.576 o
-5 5 -2 713.775 721.042 13.172 21.332 o
-5 5 -1 159.396 177.130 12.194 57.298 o
-5 5 0 485.670 482.197 11.094 35.398 o
-5 5 1 612.134 595.011 17.737 19.028 o
-5 5 2 612.820 638.879 14.693 22.461 o
-5 5 3 36.601 37.794 5.768 267.603 o
-5 5 4 335.547 324.537 10.517 50.147 o
-5 5 5 125.931 136.190 4.620 205.432 o
-5 5 6 453.710 474.711 8.497 44.634 o
-5 5 7 5726.550 5722.730 90.762 0.497 o
-5 5 8 6835.680 6552.890 71.403 0.455 o
-5 5 9 488.215 473.123 9.005 41.035 o
-5 5 10 17294.300 16759.300 185.200 0.072 o
-5 5 11 345.713 336.391 6.247 71.970 o
-5 5 12 67.966 71.086 3.830 363.986 o
-5 5 13 5943.200 5752.370 62.549 0.593 o
-5 5 14 3068.650 2984.710 33.851 2.054 o
-5 5 15 4164.040 4099.960 45.422 1.149 o
-5 5 16 3794.330 3745.910 41.650 1.366 o
-5 5 17 786.800 790.532 11.925 20.339 o
-5 5 18 227.006 229.147 8.925 75.853 o
-5 5 19 50.761 52.275 5.044 300.400 o
-5 5 20 377.937 393.458 9.164 50.637 o
-5 5 21 41.322 48.945 4.729 345.908 o
-5 5 22 493.706 525.853 9.869 37.068 o
-5 5 23 259.162 268.697 6.054 95.172 o
-5 5 24 1009.530 997.805 14.570 13.643 o
-5 5 25 27.066 24.025 3.011 758.929 o
-5 6 -4 1001.120 948.013 9.986 16.363 o
-5 6 -3 181.702 175.001 4.588 158.851 o
-5 6 -2 3251.560 3080.020 26.231 2.075 o
-5 6 -1 22.430 25.741 2.440 1015.160 o
-5 6 0 363.067 356.892 8.325 57.359 o
-5 6 1 156.805 156.026 8.138 102.996 o
-5 6 2 351.012 337.366 10.006 51.010 o
-5 6 3 4112.100 3995.590 59.305 1.019 o
-5 6 4 3771.420 3696.020 56.482 1.170 o
-5 6 5 1424.030 1403.930 17.808 7.960 o
-5 6 6 0.119 -0.285 3.015 1210.230 o
-5 6 7 2847.620 2730.400 27.162 2.516 o
-5 6 8 8151.340 8027.030 81.172 0.325 o
-5 6 9 330.645 323.438 5.882 77.571 o
-5 6 10 39.781 50.212 3.441 520.133 o
-5 6 11 3656.910 3609.470 43.067 1.420 o
-5 6 12 2653.280 2567.940 29.148 2.711 o
-5 6 13 3314.550 3238.810 35.711 1.789 o
-5 6 14 4785.180 4775.150 56.718 0.841 o
-5 6 15 809.354 816.966 13.882 18.007 o
-5 6 16 10072.500 10545.400 129.644 0.184 o
-5 6 17 1039.490 1020.470 13.031 13.903 o
-5 6 18 798.343 813.569 11.359 20.360 o
-5 6 19 2213.370 2204.290 22.652 3.850 o
-5 6 20 89.120 99.411 7.877 131.444 o
-5 6 21 2226.270 2255.750 25.727 3.600 o
-5 6 22 571.807 575.828 8.708 34.617 o
-5 6 23 1.612 5.650 2.708 1390.410 o
-5 6 24 429.369 423.608 6.843 54.195 o
-5 7 -4 2346.980 2254.640 21.617 3.643 o
-5 7 -3 1165.930 1129.560 12.540 12.147 o
-5 7 -2 1693.810 1611.370 15.208 6.686 o
-5 7 -1 865.560 814.645 8.496 21.089 o
-5 7 0 1707.110 1592.200 15.113 6.683 o
-5 7 1 902.398 852.051 9.781 19.049 o
-5 7 2 1967.730 1889.200 20.749 4.812 o
-5 7 3 494.306 467.935 8.235 42.943 o
-5 7 4 38.361 39.790 3.037 627.956 o
-5 7 5 943.228 924.108 11.695 16.538 o
-5 7 6 6636.640 6348.080 57.823 0.516 o
-5 7 7 485.151 478.116 7.961 43.972 o
-5 7 8 585.898 579.419 8.947 33.449 o
-5 7 9 2121.420 2102.290 24.177 4.002 o
-5 7 10 2197.050 2118.460 24.358 3.843 o
-5 7 11 82.896 80.089 6.115 195.599 o
-5 7 12 4427.180 4308.020 47.346 1.036 o
-5 7 13 3281.450 3264.200 34.288 1.830 o
-5 7 14 267.617 257.329 7.883 77.585 o
-5 7 15 1417.370 1398.870 21.860 7.169 o
-5 7 16 7213.850 7387.670 74.759 0.398 o
-5 7 17 374.464 387.824 8.904 52.265 o
-5 7 18 916.823 906.147 11.333 17.321 o
-5 7 19 720.727 731.247 10.962 23.479 o
-5 7 20 2930.090 2983.630 36.127 2.084 o
-5 7 21 609.636 618.559 9.225 31.152 o
-5 7 22 287.804 296.913 5.997 86.819 o
-5 7 23 1996.130 2023.080 26.670 4.109 o
-5 7 24 85.667 92.765 5.921 198.121 o
-5 8 -4 864.743 879.196 10.646 18.936 o
-5 8 -3 2819.580 2767.300 26.044 2.560 o
-5 8 -2 146.595 152.206 4.940 176.081 o
-5 8 -1 113.531 115.913 5.510 189.213 o
-5 8 0 5169.410 5168.040 52.617 0.774 o
-5 8 1 5595.670 5488.800 55.753 0.676 o
-5 8 2 6694.620 6554.740 66.238 0.479 o
-5 8 3 3637.510 3633.820 37.577 1.509 o
-5 8 4 160.479 168.832 5.688 146.390 o
-5 8 5 84.056 92.608 5.006 243.134 o
-5 8 6 2156.010 2107.880 22.730 4.033 o
-5 8 7 1532.100 1494.170 16.898 7.394 o
-5 8 8 1777.230 1778.880 20.947 5.434 o
-5 8 9 6898.950 6890.620 69.667 0.444 o
-5 8 10 114.731 125.400 8.455 109.621 o
-5 8 11 50.908 58.467 4.906 307.543 o
-5 8 12 2322.180 2295.520 28.661 3.267 o
-5 8 13 221.052 219.189 8.249 84.158 o
-5 8 14 75.012 95.637 6.828 168.088 o
-5 8 15 959.711 963.476 14.829 14.272 o
-5 8 16 520.905 516.782 9.572 36.666 o
-5 8 17 366.138 367.731 8.347 56.443 o
-5 8 18 4820.240 4856.620 61.237 0.796 o
-5 8 19 801.537 800.895 11.534 20.275 o
-5 8 20 260.595 261.034 9.599 64.579 o
-5 8 21 161.526 177.984 6.044 136.564 o
-5 8 22 942.708 963.078 14.063 14.909 o
-5 8 23 3047.360 3026.770 41.828 1.847 o
-5 9 -4 150.525 156.609 6.020 145.534 o
-5 9 -3 5.284 6.993 3.170 981.077 o
-5 9 -2 32.242 38.163 4.120 454.488 o
-5 9 -1 5661.420 5548.230 56.586 0.661 o
-5 9 0 140.916 147.816 5.970 152.670 o
-5 9 1 139.965 142.180 5.970 154.335 o
-5 9 2 1086.120 1096.050 13.421 12.801 o
-5 9 3 12960.700 13070.200 130.810 0.129 o
-5 9 4 3865.440 3796.690 39.340 1.363 o
-5 9 5 2223.060 2208.610 23.858 3.756 o
-5 9 6 325.960 321.806 7.511 67.931 o
-5 9 7 32.882 39.938 3.642 530.670 o
-5 9 8 256.301 262.247 7.779 79.841 o
-5 9 9 469.247 484.775 8.828 42.325 o
-5 9 10 3342.740 3277.550 43.049 1.615 o
-5 9 11 2770.680 2799.640 34.240 2.321 o
-5 9 12 616.387 614.837 13.538 24.265 o
-5 9 13 3226.920 3282.370 37.321 1.790 o
-5 9 14 4405.770 4442.070 48.958 1.011 o
-5 9 15 698.235 691.564 11.036 24.505 o
-5 9 16 683.953 707.578 12.117 23.365 o
-5 9 17 1550.810 1539.650 20.341 6.650 o
-5 9 18 868.086 871.255 11.341 18.462 o
-5 9 19 443.978 448.563 7.969 47.960 o
-5 9 20 690.073 693.294 9.621 26.435 o
-5 9 21 1917.240 1954.280 26.074 4.374 o
-5 9 22 782.605 801.029 11.899 20.341 o
-5 10 -4 1591.690 1548.300 16.114 7.129 o
-5 10 -3 677.433 670.109 10.316 26.309 o
-5 10 -2 1069.970 1059.410 13.518 13.126 o
-5 10 -1 208.339 201.153 6.875 105.095 o
-5 10 0 2474.440 2491.500 26.846 3.046 o
-5 10 1 9904.920 10048.800 101.170 0.216 o
-5 10 2 3.298 6.523 3.603 795.068 o
-5 10 3 2827.030 2711.490 28.952 2.486 o
-5 10 4 1518.800 1498.230 17.438 7.354 o
-5 10 5 137.273 162.046 6.850 130.891 o
-5 10 6 493.386 492.221 9.898 37.853 o
-5 10 7 187.566 198.943 6.792 111.822 o
-5 10 8 2726.890 2692.570 28.658 2.597 o
-5 10 9 12.330 16.797 3.978 590.664 o
-5 10 10 269.389 268.401 9.833 61.714 o
-5 10 11 302.240 321.838 8.673 63.346 o
-5 10 12 10856.500 11070.700 140.402 0.161 o
-5 10 13 120.121 120.465 7.629 125.501 o
-5 10 14 1.466 9.642 4.465 530.199 o
-5 10 15 2486.020 2437.370 41.854 2.381 o
-5 10 16 2.374 11.435 5.433 360.029 o
-5 10 17 902.082 903.695 14.821 15.353 o
-5 10 18 169.597 178.230 6.692 121.424 o
-5 10 19 3925.860 3995.180 43.695 1.254 o
-5 10 20 730.899 740.206 12.731 21.242 o
-5 10 21 1089.990 1110.890 17.183 11.200 o
-5 11 -4 590.447 584.050 10.040 31.200 o
-5 11 -3 22.081 23.625 4.776 400.532 o
-5 11 -2 2696.010 2560.960 77.601 1.185 o
-5 11 -1 525.173 541.128 9.488 36.056 o
-5 11 0 1450.360 1437.750 17.142 7.877 o
-5 11 1 332.407 334.338 8.070 63.042 o
-5 11 2 895.181 898.589 12.341 17.092 o
-5 11 3 1675.840 1699.320 19.447 6.051 o
-5 11 4 198.167 195.351 7.713 96.683 o
-5 11 5 3376.910 3379.730 35.517 1.724 o
-5 11 6 427.498 427.241 8.378 48.610 o
-5 11 7 1467.340 1489.190 20.785 6.995 o
-5 11 8 744.356 754.872 13.665 19.883 o
-5 11 9 1706.750 1724.650 21.060 5.707 o
-5 11 10 1193.300 1193.790 15.493 10.654 o
-5 11 11 22.938 28.351 5.466 314.434 o
-5 11 12 469.305 473.365 9.789 39.910 o
-5 11 13 606.472 631.712 11.265 27.750 o
-5 11 14 940.944 927.307 20.635 11.539 o
-5 11 15 3649.920 3770.120 49.275 1.299 o
-5 11 16 14.854 20.317 4.789 417.995 o
-5 11 17 1500.270 1562.980 24.379 6.117 o
-5 11 18 681.705 700.682 11.390 24.395 o
-5 11 19 40.742 42.463 3.707 486.800 o
-5 11 20 23.256 29.959 3.441 641.810 o
-5 12 -4 136.416 137.465 7.360 124.202 o
-5 12 -3 2143.240 2162.220 24.097 3.916 o
-5 12 -2 56.017 57.289 4.533 333.580 o
-5 12 -1 46.464 44.049 4.533 361.804 o
-5 12 0 3290.270 3313.850 35.126 1.794 o
-5 12 1 224.217 243.904 7.817 86.175 o
-5 12 2 0.282 7.084 4.202 606.335 o
-5 12 3 195.281 203.526 10.136 69.961 o
-5 12 4 919.468 926.838 13.460 15.813 o
-5 12 5 1343.270 1347.730 17.475 8.610 o
-5 12 6 536.369 529.841 9.220 36.381 o
-5 12 7 5752.830 5807.860 63.328 0.606 o
-5 12 8 711.997 702.803 11.114 23.899 o
-5 12 9 322.567 327.810 8.869 59.777 o
-5 12 10 606.480 588.192 13.286 25.220 o
-5 12 11 124.434 153.850 10.081 81.382 o
-5 12 12 144.453 146.400 8.690 97.819 o
-5 12 13 825.784 815.548 15.334 16.616 o
-5 12 14 152.286 150.904 7.276 119.527 o
-5 12 15 291.363 305.961 7.776 71.675 o
-5 12 16 102.182 97.984 6.715 159.396 o
-5 12 17 278.604 277.889 6.919 82.488 o
-5 12 18 30.349 34.787 4.000 484.638 o
-5 12 19 1276.150 1219.250 21.542 8.273 o
-5 13 -4 2559.460 2515.170 27.619 2.900 o
-5 13 -3 37.554 34.486 4.517 390.695 o
-5 13 -2 120.695 143.620 7.546 123.905 o
-5 13 -1 746.656 724.551 11.106 22.762 o
-5 13 0 1158.280 1160.480 14.789 11.309 o
-5 13 1 32.750 32.791 4.432 414.469 o
-5 13 2 4333.380 4345.180 48.185 1.046 o
-5 13 3 203.114 199.819 8.226 88.977 o
-5 13 4 322.281 330.146 8.647 60.977 o
-5 13 5 1963.640 1876.940 24.285 4.520 o
-5 13 6 441.451 444.082 9.121 44.482 o
-5 13 7 32.590 36.035 4.379 418.312 o
-5 13 8 222.596 227.298 8.993 75.912 o
-5 13 9 218.062 211.013 23.280 18.269 o
-5 13 10 203.628 205.763 12.542 51.413 o
-5 13 11 35.725 30.894 5.349 307.278 o
-5 13 12 138.622 137.935 8.392 104.477 o
-5 13 13 435.087 470.364 12.988 32.825 o
-5 13 14 1029.080 1081.640 20.461 10.444 o
-5 13 15 197.382 188.818 8.271 90.367 o
-5 13 16 69.968 73.435 7.839 142.012 o
-5 13 17 1481.600 1453.210 25.383 6.176 o
-5 13 18 128.250 120.835 8.869 100.277 o
-5 14 -4 48.232 44.242 4.874 324.529 o
-5 14 -3 357.917 361.927 8.463 56.918 o
-5 14 -2 915.671 950.899 13.571 15.632 o
-5 14 -1 720.093 711.708 32.149 7.999 o
-5 14 0 2039.680 2032.440 38.284 3.154 o
-5 14 1 3877.220 3860.870 65.924 1.004 o
-5 14 2 233.662 232.393 11.475 55.267 o
-5 14 3 3938.920 3873.350 57.363 1.095 o
-5 14 4 786.265 788.492 15.007 17.660 o
-5 14 5 1630.830 1609.260 29.651 4.936 o
-5 14 6 1872.600 1871.010 26.346 4.523 o
-5 14 7 140.732 143.700 9.668 85.064 o
-5 14 8 368.584 374.765 10.571 46.060 o
-5 14 9 920.002 924.121 18.539 12.829 o
-5 14 10 108.323 111.972 10.561 79.826 o
-5 14 11 120.706 131.551 7.680 122.723 o
-5 14 12 1455.480 1437.310 25.810 6.206 o
-5 14 13 981.256 966.035 18.319 12.212 o
-5 14 14 373.032 363.386 9.558 50.446 o
-5 14 15 3114.530 3090.230 63.099 1.316 o
-5 14 16 25.558 38.322 14.966 47.849 o
-5 15 -4 641.888 644.240 10.628 27.389 o
-5 15 -3 303.808 295.138 7.822 70.416 o
-5 15 -2 2408.320 2379.690 29.264 3.076 o
-5 15 -1 30.455 31.720 4.282 443.339 o
-5 15 0 52.184 58.370 4.710 322.804 o
-5 15 1 177.907 177.142 7.356 108.217 o
-5 15 2 710.424 703.806 11.534 23.443 o
-5 15 3 5091.430 5140.610 60.493 0.741 o
-5 15 4 34.193 37.252 4.252 430.799 o
-5 15 5 57.424 65.483 4.569 321.661 o
-5 15 6 611.905 617.647 11.182 27.933 o
-5 15 7 267.452 278.925 8.998 67.296 o
-5 15 8 56.798 50.914 6.628 196.644 o
-5 15 9 17.470 24.303 6.240 256.069 o
-5 15 10 654.520 658.052 12.030 24.858 o
-5 15 11 1082.090 1130.240 21.295 9.637 o
-5 15 12 158.403 150.984 7.236 118.603 o
-5 15 13 14.351 27.507 5.438 329.454 o
-5 15 14 131.785 128.595 8.869 98.944 o
-5 16 -4 3012.670 2992.660 43.509 1.830 o
-5 16 -3 585.960 571.991 10.939 29.988 o
-5 16 -2 1318.450 1317.650 18.636 8.550 o
-5 16 -1 415.501 421.964 9.172 46.801 o
-5 16 0 3072.670 3133.220 37.335 1.917 o
-5 16 1 3055.910 3131.580 37.335 1.927 o
-5 16 2 15.380 15.772 3.449 730.767 o
-5 16 3 0.420 6.755 3.532 848.885 o
-5 16 4 686.696 690.348 10.252 25.807 o
-5 16 5 2.271 5.734 4.274 581.349 o
-5 16 6 79.707 100.402 10.600 83.130 o
-5 16 7 13.193 17.159 4.666 445.233 o
-5 16 8 105.662 135.984 8.623 107.349 o
-5 16 9 49.883 60.222 7.493 162.327 o
-5 16 10 228.596 244.632 14.285 40.502 o
-5 16 11 201.253 209.522 12.194 53.594 o
-5 17 -2 3221.050 3152.700 45.311 1.648 o
-5 17 -1 998.508 987.008 26.564 8.539 o
-5 17 0 154.569 160.978 7.200 118.935 o
-5 17 1 764.117 761.597 12.749 20.325 o
-5 17 2 2237.720 2210.340 32.562 3.199 o
-5 17 3 10.361 16.158 3.629 702.939 o
-5 17 4 9.084 12.109 5.050 399.867 o
-5 17 5 141.402 130.107 13.303 52.026 o
-5 17 6 263.050 266.114 13.857 40.530 o
-5 17 7 104.628 104.063 9.977 88.426 o
-4 0 -2 369.874 407.782 18.350 23.439 o
-4 0 0 61.659 65.127 5.421 253.644 o
-4 0 2 18498.100 18938.000 437.889 0.033 o
-4 0 4 40324.300 41685.100 681.419 0.010 o
-4 0 6 5723.550 5898.490 96.858 0.467 o
-4 0 8 2189.040 2166.190 36.322 3.050 o
-4 0 10 9541.080 9649.120 157.873 0.176 o
-4 0 12 13499.400 13192.100 215.832 0.092 o
-4 0 14 9584.550 9542.680 120.967 0.211 o
-4 0 16 6232.930 6281.900 81.382 0.476 o
-4 0 18 87.813 104.385 7.488 141.153 o
-4 0 20 763.743 721.036 12.700 20.790 o
-4 0 22 305.181 316.931 18.262 25.483 o
-4 0 24 40.372 76.492 14.412 50.263 o
-4 0 26 360.480 403.798 34.920 8.167 o
-4 1 -3 10182.300 10732.200 95.808 0.207 o
-4 1 -2 8187.910 8534.700 86.803 0.305 o
-4 1 -1 2993.950 3013.820 28.943 2.225 o
-4 1 0 13867.100 14509.000 201.944 0.091 o
-4 1 1 352.792 339.343 6.693 68.208 o
-4 1 2 123.344 121.859 3.197 271.561 o
-4 1 3 8320.630 8487.710 107.483 0.271 o
-4 1 4 25906.300 27144.100 313.706 0.029 o
-4 1 5 4011.010 4052.380 47.444 1.174 o
-4 1 6 10362.100 10384.000 119.857 0.189 o
-4 1 7 3494.140 3494.010 42.471 1.516 o
-4 1 8 1503.850 1519.150 17.475 7.368 o
-4 1 9 257.544 268.327 6.080 95.310 o
-4 1 10 12334.400 12541.400 177.371 0.117 o
-4 1 11 13109.900 13519.800 189.138 0.103 o
-4 1 12 152.435 145.404 3.712 210.037 o
-4 1 13 190.810 191.211 4.408 153.690 o
-4 1 14 7542.990 7525.370 67.762 0.390 o
-4 1 15 1894.920 1891.240 18.429 5.203 o
-4 1 16 1924.920 1876.840 19.562 5.039 o
-4 1 17 693.154 679.004 8.729 27.654 o
-4 1 18 145.500 156.950 5.439 161.976 o
-4 1 19 4.191 3.170 3.413 887.127 o
-4 1 20 312.820 318.998 6.870 74.132 o
-4 1 21 1123.310 1106.280 13.514 12.336 o
-4 1 22 1768.650 1688.440 21.951 5.470 o
-4 1 23 17.735 26.632 4.141 513.916 o
-4 1 24 405.796 435.691 19.079 21.422 o
-4 1 25 9.360 16.629 4.480 490.265 o
-4 1 26 1388.530 1419.540 34.402 4.948 o
-4 2 -3 4617.740 4758.500 48.011 0.939 o
-4 2 -2 7495.400 7742.450 73.043 0.376 o
-4 2 -1 1345.790 1343.510 14.978 9.190 o
-4 2 0 582.920 562.150 6.737 38.035 o
-4 2 1 5058.830 5190.890 60.491 0.742 o
-4 2 2 7786.130 8013.520 85.594 0.333 o
-4 2 3 5019.170 5040.970 63.993 0.736 o
-4 2 4 275.473 288.366 5.916 90.849 o
-4 2 5 28283.900 28745.000 332.036 0.026 o
-4 2 6 8301.060 8511.000 85.197 0.303 o
-4 2 7 9755.720 9868.670 98.719 0.224 o
-4 2 8 13249.700 13330.800 153.574 0.116 o
-4 2 9 1065.750 1041.710 12.483 13.712 o
-4 2 10 1546.300 1508.940 23.405 6.217 o
-4 2 11 4950.650 4819.930 107.529 0.502 o
-4 2 12 11909.000 11777.000 111.143 0.158 o
-4 2 13 809.036 782.269 9.262 22.250 o
-4 2 14 249.415 260.828 7.527 83.393 o
-4 2 15 7316.950 7254.140 69.059 0.408 o
-4 2 16 590.693 572.288 8.132 34.867 o
-4 2 17 1405.650 1359.770 13.722 9.029 o
-4 2 18 799.997 753.020 12.064 20.327 o
-4 2 19 1695.330 1651.080 17.458 6.322 o
-4 2 20 1240.190 1202.160 13.513 10.848 o
-4 2 21 47.800 52.879 5.231 288.605 o
-4 2 22 4049.960 3996.940 52.151 1.116 o
-4 2 23 1258.660 1214.950 17.729 9.444 o
-4 2 24 60.988 58.582 7.556 156.313 o
-4 2 25 136.756 144.117 6.356 145.570 o
-4 2 26 1674.200 1614.010 23.834 5.603 o
-4 3 -3 108.946 109.603 3.032 309.637 o
-4 3 -2 497.420 511.509 6.353 46.135 o
-4 3 -1 824.745 860.124 11.357 19.366 o
-4 3 0 6854.270 7128.680 76.556 0.422 o
-4 3 1 982.759 965.227 13.977 14.446 o
-4 3 2 1741.500 1819.750 23.972 5.131 o
-4 3 3 3105.270 3127.970 36.956 1.909 o
-4 3 4 1824.900 1841.740 20.574 5.254 o
-4 3 5 1005.900 984.175 11.027 15.517 o
-4 3 6 439.844 432.527 6.119 55.292 o
-4 3 7 2208.140 2207.060 23.114 3.828 o
-4 3 8 266.405 272.383 5.225 101.195 o
-4 3 9 2304.910 2251.060 27.363 3.393 o
-4 3 10 16472.900 16990.900 240.007 0.065 o
-4 3 11 5090.450 5041.510 72.590 0.674 o
-4 3 12 735.264 690.126 10.891 23.712 o
-4 3 13 16213.300 16371.500 186.788 0.078 o
-4 3 14 74.058 80.240 4.109 321.190 o
-4 3 15 519.214 500.175 17.435 21.653 o
-4 3 16 464.962 486.377 8.130 44.577 o
-4 3 17 6619.380 6671.510 63.801 0.487 o
-4 3 18 805.654 816.051 10.083 21.248 o
-4 3 19 34.177 37.595 4.121 449.740 o
-4 3 20 467.752 465.795 8.936 42.691 o
-4 3 21 6558.150 6597.240 77.312 0.456 o
-4 3 22 595.554 622.966 10.494 29.510 o
-4 3 23 208.165 210.446 6.768 105.481 o
-4 3 24 1584.360 1598.410 30.280 4.963 o
-4 3 25 413.326 397.007 9.081 48.182 o
-4 4 -3 295.650 305.194 6.274 82.383 o
-4 4 -2 5215.730 5293.060 67.914 0.672 o
-4 4 -1 5893.220 6034.650 114.344 0.393 o
-4 4 0 167.284 167.882 5.025 158.415 o
-4 4 1 2232.260 2234.290 35.313 3.027 o
-4 4 2 3289.590 3307.070 48.360 1.522 o
-4 4 3 320.766 313.490 9.349 57.874 o
-4 4 4 4006.370 4030.330 58.052 1.053 o
-4 4 5 5204.200 5358.520 58.116 0.724 o
-4 4 6 2391.420 2435.620 36.159 2.721 o
-4 4 7 12890.500 12910.600 138.029 0.127 o
-4 4 8 184.087 189.274 4.560 154.574 o
-4 4 9 19726.500 19952.900 212.672 0.054 o
-4 4 10 12983.900 12965.400 155.797 0.119 o
-4 4 11 1969.470 1888.430 18.629 4.990 o
-4 4 12 2003.930 1911.840 20.889 4.688 o
-4 4 13 4642.110 4569.210 46.912 0.962 o
-4 4 14 2504.250 2450.990 25.949 3.074 o
-4 4 15 1119.630 1118.030 13.402 12.356 o
-4 4 16 2637.790 2660.490 30.521 2.628 o
-4 4 17 2864.200 2846.640 30.315 2.354 o
-4 4 18 536.869 563.302 9.268 35.444 o
-4 4 19 1524.250 1495.530 18.520 7.150 o
-4 4 20 227.287 224.977 7.465 91.151 o
-4 4 21 1197.300 1172.680 20.770 9.027 o
-4 4 22 138.124 144.802 6.627 138.486 o
-4 4 23 946.442 923.593 12.133 16.240 o
-4 4 24 6.434 8.587 3.372 859.982 o
-4 4 25 1352.740 1318.720 23.249 7.294 o
-4 5 -3 531.752 535.188 10.259 34.186 o
-4 5 -2 750.547 728.626 13.121 20.558 o
-4 5 -1 1539.090 1499.270 19.620 6.893 o
-4 5 0 3887.050 3870.500 64.830 1.014 o
-4 5 1 2304.590 2323.960 34.612 2.942 o
-4 5 2 227.909 241.254 7.174 92.733 o
-4 5 3 315.145 315.419 9.159 59.403 o
-4 5 4 75.189 79.619 4.122 318.933 o
-4 5 5 1195.120 1164.860 13.957 11.250 o
-4 5 6 170.455 163.706 5.273 152.296 o
-4 5 7 6089.150 6056.640 71.126 0.532 o
-4 5 8 2078.120 2026.510 25.480 4.052 o
-4 5 9 807.900 784.258 10.225 21.441 o
-4 5 10 34.916 39.626 3.605 530.243 o
-4 5 11 4359.970 4096.250 42.316 1.128 o
-4 5 12 4263.870 4181.810 43.245 1.133 o
-4 5 13 221.229 216.235 7.195 96.386 o
-4 5 14 9.476 12.524 4.580 476.738 o
-4 5 15 27.508 33.928 3.602 573.217 o
-4 5 16 2818.470 2853.670 32.429 2.322 o
-4 5 17 2961.780 2967.860 33.627 2.138 o
-4 5 18 161.638 183.635 6.882 119.558 o
-4 5 19 789.968 795.381 11.761 20.370 o
-4 5 20 10.549 19.648 4.960 402.364 o
-4 5 21 544.937 546.637 8.573 36.928 o
-4 5 22 1886.060 1888.680 21.781 4.916 o
-4 5 23 1622.500 1609.490 18.490 6.531 o
-4 5 24 72.087 84.573 5.214 246.844 o
-4 5 25 985.023 944.610 13.181 14.971 o
-4 6 -3 834.396 797.356 12.828 18.604 o
-4 6 -2 8131.030 8006.000 102.518 0.292 o
-4 6 -1 294.435 289.879 8.464 67.396 o
-4 6 0 253.650 239.318 7.929 80.648 o
-4 6 1 164.280 188.485 10.191 73.568 o
-4 6 2 1427.050 1402.430 48.357 3.233 o
-4 6 3 428.846 415.513 11.295 39.010 o
-4 6 4 3248.060 3255.800 55.894 1.395 o
-4 6 5 8976.680 9052.980 97.558 0.256 o
-4 6 6 8427.470 8401.480 90.677 0.293 o
-4 6 7 1061.500 1034.350 13.560 13.336 o
-4 6 8 1907.870 1803.110 17.050 5.417 o
-4 6 9 294.456 297.050 5.658 88.229 o
-4 6 10 1820.340 1740.770 18.238 5.659 o
-4 6 11 1641.480 1595.430 28.824 5.036 o
-4 6 12 766.964 739.131 10.797 22.407 o
-4 6 13 2101.560 2006.400 39.496 3.022 o
-4 6 14 4522.700 4498.020 53.550 0.939 o
-4 6 15 1576.480 1538.540 18.938 6.778 o
-4 6 16 650.639 651.956 19.463 16.346 o
-4 6 17 969.969 950.503 12.471 15.518 o
-4 6 18 4.195 7.340 3.742 731.759 o
-4 6 19 2285.130 2274.390 24.683 3.557 o
-4 6 20 1.440 12.727 4.683 479.468 o
-4 6 21 679.034 672.701 9.558 27.195 o
-4 6 22 306.096 315.272 6.560 77.637 o
-4 6 23 416.326 421.367 6.985 55.013 o
-4 6 24 32.006 43.818 4.960 341.478 o
-4 7 -3 163.064 165.564 4.272 179.535 o
-4 7 -2 240.377 228.121 4.451 124.263 o
-4 7 -1 5266.650 5047.460 46.125 0.804 o
-4 7 0 7041.930 6824.200 91.739 0.383 o
-4 7 1 2214.900 2217.850 62.253 1.767 o
-4 7 2 11663.900 11340.400 173.976 0.130 o
-4 7 3 189.744 205.312 6.936 108.275 o
-4 7 4 409.131 371.163 8.312 52.609 o
-4 7 5 5843.220 5683.350 62.185 0.608 o
-4 7 6 2042.760 1940.930 17.975 4.791 o
-4 7 7 2929.080 2807.840 25.351 2.461 o
-4 7 8 1765.530 1701.670 14.947 6.263 o
-4 7 9 93.413 97.435 5.413 213.241 o
-4 7 10 277.887 268.482 8.676 69.093 o
-4 7 11 1811.990 1720.850 21.867 5.315 o
-4 7 12 3172.830 3048.360 104.230 0.719 o
-4 7 13 2148.260 2033.270 26.223 3.870 o
-4 7 14 948.326 922.105 13.023 15.705 o
-4 7 15 323.861 325.912 10.380 51.605 o
-4 7 16 1781.000 1782.050 20.070 5.517 o
-4 7 17 832.235 828.780 11.308 19.564 o
-4 7 18 405.678 407.070 7.586 54.315 o
-4 7 19 9.425 21.069 4.258 528.373 o
-4 7 20 917.840 877.990 11.387 17.505 o
-4 7 21 1628.750 1658.490 18.119 6.467 o
-4 7 22 1734.610 1719.060 22.279 5.484 o
-4 7 23 19.748 21.940 3.179 768.079 o
-4 7 24 42.364 44.540 4.695 351.464 o
-4 8 -3 1785.200 1714.760 16.873 5.962 o
-4 8 -2 6688.920 6406.300 55.390 0.516 o
-4 8 -1 342.028 333.916 5.259 78.592 o
-4 8 0 1158.010 1112.780 11.291 12.732 o
-4 8 1 922.466 879.240 9.572 18.531 o
-4 8 2 4912.840 4600.910 40.369 0.948 o
-4 8 3 9216.010 8980.380 77.235 0.273 o
-4 8 4 4640.060 4500.390 51.002 0.937 o
-4 8 5 303.863 302.700 5.734 85.226 o
-4 8 6 211.617 210.895 6.041 114.735 o
-4 8 7 2431.180 2377.180 25.343 3.243 o
-4 8 8 1500.120 1465.980 18.397 7.342 o
-4 8 9 122.975 115.745 6.556 151.619 o
-4 8 10 936.738 941.616 13.791 15.281 o
-4 8 11 41.896 61.430 12.453 66.519 o
-4 8 12 103.120 111.489 8.428 114.173 o
-4 8 13 143.624 149.809 7.201 123.588 o
-4 8 14 1451.050 1478.470 49.295 3.100 o
-4 8 15 1892.830 1905.410 31.092 4.006 o
-4 8 16 2306.850 2324.490 25.220 3.458 o
-4 8 17 263.500 259.078 7.089 85.252 o
-4 8 18 242.387 253.286 7.141 89.130 o
-4 8 19 1490.560 1464.580 16.878 7.663 o
-4 8 20 76.342 88.884 5.246 239.105 o
-4 8 21 140.614 142.975 4.992 180.963 o
-4 8 22 141.076 156.856 5.606 159.838 o
-4 8 23 316.155 315.478 7.174 71.847 o
-4 9 -3 16.895 18.550 2.843 943.536 o
-4 9 -2 311.069 309.038 5.518 84.833 o
-4 9 -1 64.747 64.331 3.259 438.758 o
-4 9 0 24621.500 24924.400 247.903 0.036 o
-4 9 1 2.523 5.447 3.022 1120.390 o
-4 9 2 6034.820 5940.650 60.260 0.583 o
-4 9 3 464.116 457.798 7.961 46.148 o
-4 9 4 2218.810 2130.950 21.636 3.968 o
-4 9 5 29.604 31.740 3.470 597.540 o
-4 9 6 4945.620 4857.460 53.033 0.833 o
-4 9 7 297.938 299.992 6.827 78.202 o
-4 9 8 3.632 11.283 4.169 591.636 o
-4 9 9 300.628 304.129 7.147 75.082 o
-4 9 10 265.074 277.533 7.547 79.342 o
-4 9 11 2492.450 2442.310 28.010 3.000 o
-4 9 12 211.203 208.549 7.960 89.932 o
-4 9 13 117.486 138.379 9.544 90.368 o
-4 9 14 914.341 930.086 13.323 15.945 o
-4 9 15 2533.670 2513.900 28.965 2.871 o
-4 9 16 2493.810 2492.820 30.992 2.835 o
-4 9 17 257.625 261.969 9.460 65.864 o
-4 9 18 1451.150 1480.390 18.000 7.606 o
-4 9 19 286.554 304.443 6.912 79.018 o
-4 9 20 944.517 942.561 12.027 16.188 o
-4 9 21 32.317 41.780 3.372 582.310 o
-4 9 22 501.610 503.612 8.616 40.389 o
-4 10 -3 6449.840 6438.810 61.586 0.517 o
-4 10 -2 7247.150 7198.110 91.928 0.363 o
-4 10 -1 177.920 168.892 7.432 108.014 o
-4 10 0 3756.070 3571.360 40.585 1.428 o
-4 10 1 2212.250 2118.890 33.497 3.226 o
-4 10 2 2953.130 2767.810 47.787 1.799 o
-4 10 3 629.047 577.578 17.104 19.652 o
-4 10 4 3111.820 2985.310 29.873 2.125 o
-4 10 5 2147.030 2092.050 24.579 3.937 o
-4 10 6 110.002 120.734 9.998 86.337 o
-4 10 7 7.948 18.504 4.233 543.967 o
-4 10 8 234.534 246.477 9.637 67.767 o
-4 10 9 1295.100 1276.740 15.231 9.684 o
-4 10 10 564.451 559.366 9.795 33.216 o
-4 10 11 92.155 97.074 10.422 84.283 o
-4 10 12 959.293 968.782 17.587 12.770 o
-4 10 13 2968.930 2859.460 32.819 2.195 o
-4 10 14 14.999 28.909 4.285 491.480 o
-4 10 15 1094.010 1104.630 14.650 12.191 o
-4 10 16 2101.510 2073.140 36.692 3.173 o
-4 10 17 851.368 848.067 14.053 16.971 o
-4 10 18 485.252 497.331 8.362 42.237 o
-4 10 19 119.200 119.676 5.433 187.229 o
-4 10 20 1004.040 980.735 13.046 14.568 o
-4 10 21 1565.020 1554.160 20.720 6.509 o
-4 11 -3 1715.720 1699.400 19.494 5.913 o
-4 11 -2 2006.130 1983.170 22.142 4.500 o
-4 11 -1 2737.100 2699.970 27.177 2.635 o
-4 11 0 158.017 168.950 6.488 130.403 o
-4 11 1 1362.000 1326.530 14.939 9.150 o
-4 11 2 5839.830 5721.710 55.059 0.636 o
-4 11 3 169.578 181.244 6.883 117.634 o
-4 11 4 633.098 631.089 9.684 29.308 o
-4 11 5 622.386 623.147 9.689 29.834 o
-4 11 6 3259.490 3202.960 33.608 1.875 o
-4 11 7 15.801 21.923 4.325 492.338 o
-4 11 8 962.276 966.775 17.285 12.909 o
-4 11 9 734.485 712.592 14.821 19.294 o
-4 11 10 192.127 228.729 8.065 90.281 o
-4 11 11 3942.010 3979.090 52.250 1.145 o
-4 11 12 258.354 275.904 8.408 73.176 o
-4 11 13 227.532 232.497 7.830 86.448 o
-4 11 14 1585.880 1624.980 26.307 5.484 o
-4 11 15 1.344 1.546 4.714 489.572 o
-4 11 16 78.649 77.259 5.806 213.259 o
-4 11 17 125.222 134.588 10.687 75.358 o
-4 11 18 1458.810 1437.300 18.250 7.623 o
-4 11 19 214.560 221.681 6.399 107.466 o
-4 11 20 2121.580 2038.040 50.723 2.343 o
-4 12 -3 462.511 470.741 9.159 42.202 o
-4 12 -2 646.268 640.510 11.175 26.526 o
-4 12 -1 65.229 73.476 6.495 191.554 o
-4 12 0 345.698 344.388 8.217 60.265 o
-4 12 1 3326.570 3341.350 38.501 1.700 o
-4 12 2 110.439 120.490 6.406 160.273 o
-4 12 3 277.325 277.031 10.391 57.029 o
-4 12 4 9927.260 10120.900 109.060 0.208 o
-4 12 5 34.517 45.507 4.462 392.422 o
-4 12 6 349.072 346.796 8.463 58.490 o
-4 12 7 2552.390 2556.330 29.267 2.816 o
-4 12 8 1797.210 1799.420 23.380 5.083 o
-4 12 9 951.831 971.850 17.858 12.684 o
-4 12 10 407.239 416.455 13.217 34.201 o
-4 12 11 672.772 661.711 14.094 21.743 o
-4 12 12 166.085 174.927 8.472 94.497 o
-4 12 13 24.772 30.596 5.208 336.674 o
-4 12 14 900.575 875.890 14.053 16.055 o
-4 12 15 207.583 196.664 7.250 100.695 o
-4 12 16 863.825 899.597 15.505 15.423 o
-4 12 17 51.567 45.732 4.241 382.248 o
-4 12 18 803.625 807.540 12.189 19.607 o
-4 12 19 82.097 86.806 10.895 79.786 o
-4 13 -3 1474.110 1457.870 17.481 7.647 o
-4 13 -2 101.773 98.184 6.240 175.137 o
-4 13 -1 579.604 575.845 10.627 30.711 o
-4 13 0 2645.550 2603.250 30.107 2.664 o
-4 13 1 1267.070 1256.140 15.417 9.901 o
-4 13 2 1182.070 1158.570 15.976 10.721 o
-4 13 3 1201.150 1190.160 17.192 10.069 o
-4 13 4 55.347 56.015 5.024 293.702 o
-4 13 5 65.591 75.131 7.808 144.005 o
-4 13 6 660.363 666.437 10.853 26.167 o
-4 13 7 1031.650 1021.110 13.938 13.570 o
-4 13 8 4.813 4.637 5.084 411.131 o
-4 13 9 2282.050 2273.170 40.106 2.693 o
-4 13 10 760.821 784.579 18.539 15.142 o
-4 13 11 1142.690 1157.690 19.660 9.753 o
-4 13 12 1.108 10.659 5.111 408.227 o
-4 13 13 370.353 363.328 11.261 43.549 o
-4 13 14 471.895 460.179 11.723 34.849 o
-4 13 15 25.199 29.015 4.878 375.600 o
-4 13 16 156.243 147.454 10.685 71.603 o
-4 13 17 939.238 927.071 20.762 11.490 o
-4 13 18 681.735 619.928 29.932 9.194 o
-4 14 -3 1107.270 1075.730 16.959 11.290 o
-4 14 -2 1336.720 1313.400 18.472 8.503 o
-4 14 -1 2179.130 2138.110 25.258 3.798 o
-4 14 0 241.420 254.874 8.299 77.894 o
-4 14 1 871.675 876.960 14.095 16.430 o
-4 14 2 5500.220 5471.460 64.642 0.646 o
-4 14 3 2106.740 2099.660 26.776 3.844 o
-4 14 4 1543.700 1518.820 20.588 6.675 o
-4 14 5 949.352 952.910 18.117 12.658 o
-4 14 6 77.454 81.938 5.358 235.136 o
-4 14 7 2289.960 2316.050 36.097 2.880 o
-4 14 8 120.777 133.393 8.784 101.887 o
-4 14 9 900.850 874.806 18.127 13.483 o
-4 14 10 668.261 658.661 13.141 23.055 o
-4 14 11 2701.390 2710.900 40.045 2.204 o
-4 14 12 50.858 65.548 7.840 149.317 o
-4 14 13 259.674 255.186 8.915 70.216 o
-4 14 14 32.247 44.046 11.427 79.672 o
-4 14 15 91.689 113.075 11.086 75.266 o
-4 14 16 1439.820 1424.120 30.172 5.509 o
-4 15 -3 751.425 749.466 11.045 22.409 o
-4 15 -2 116.449 120.111 7.115 138.672 o
-4 15 -1 3451.000 3413.290 41.032 1.577 o
-4 15 0 3761.990 3747.380 44.880 1.331 o
-4 15 1 322.254 319.278 8.587 61.892 o
-4 15 2 196.325 194.700 7.896 94.739 o
-4 15 3 6300.530 6409.210 74.976 0.488 o
-4 15 4 290.724 291.067 7.960 71.401 o
-4 15 5 266.824 269.226 8.598 71.001 o
-4 15 6 9.920 13.452 4.429 503.787 o
-4 15 7 513.252 495.602 15.139 25.577 o
-4 15 8 106.851 104.603 7.983 123.447 o
-4 15 9 1265.560 1283.630 23.681 7.621 o
-4 15 10 253.818 266.003 7.857 79.236 o
-4 15 11 261.074 284.790 8.139 74.412 o
-4 15 12 286.041 272.564 10.531 55.664 o
-4 15 13 127.848 137.558 9.423 90.606 o
-4 15 14 199.937 189.567 11.086 62.215 o
-4 16 -3 5850.350 6011.000 76.745 0.533 o
-4 16 -2 732.825 738.354 10.997 23.047 o
-4 16 -1 286.920 298.805 7.146 77.576 o
-4 16 0 45.452 42.891 4.989 318.920 o
-4 16 1 11114.900 11497.900 132.755 0.159 o
-4 16 2 236.688 236.976 6.843 95.093 o
-4 16 3 70.720 64.437 4.683 294.307 o
-4 16 4 248.546 239.107 7.329 87.377 o
-4 16 5 314.066 322.754 7.722 68.017 o
-4 16 6 359.299 348.266 10.241 48.952 o
-4 16 7 312.987 323.472 9.800 55.594 o
-4 16 8 243.389 245.835 8.689 74.743 o
-4 16 9 90.380 97.320 8.989 107.370 o
-4 16 10 3.049 5.543 4.703 481.129 o
-4 16 11 1714.830 1821.890 195.664 0.277 o
-4 16 12 167.719 155.201 9.977 77.288 o
-4 17 -3 168.674 179.285 6.476 125.466 o
-4 17 -2 1205.910 1202.640 16.753 10.130 o
-4 17 -1 4041.510 4144.540 53.048 1.089 o
-4 17 0 253.391 259.948 5.720 100.969 o
-4 17 1 682.497 668.552 10.869 25.470 o
-4 17 2 117.701 116.163 7.182 137.250 o
-4 17 3 1420.930 1419.260 21.617 7.162 o
-4 17 4 374.812 370.015 8.810 53.398 o
-4 17 5 95.628 119.768 8.623 111.077 o
-4 17 6 396.725 378.026 16.629 26.624 o
-4 17 7 1780.170 1812.830 38.012 3.607 o
-4 17 8 14.016 16.128 3.919 599.538 o
-3 0 -1 46112.900 49089.000 691.476 0.008 o
-3 0 1 53078.900 57204.700 1373.940 0.004 o
-3 0 3 125023.000 110858.000 3116.220 0.001 o
-3 0 5 34176.200 34978.700 494.426 0.015 o
-3 0 7 2690.410 2761.110 40.183 2.189 o
-3 0 9 1950.520 1947.650 34.402 3.605 o
-3 0 11 1072.650 1038.850 18.665 11.020 o
-3 0 13 114.007 121.373 5.638 182.798 o
-3 0 15 3355.210 3253.160 49.391 1.487 o
-3 0 17 17617.900 17916.500 206.298 0.065 o
-3 0 19 145.784 164.321 8.069 105.549 o
-3 0 21 5839.460 5746.510 74.256 0.555 o
-3 0 23 2794.960 2733.390 57.207 1.613 o
-3 0 25 1090.700 1077.550 24.300 8.690 o
-3 1 -2 2597.170 2613.730 25.003 2.907 o
-3 1 -1 32370.300 34807.000 327.766 0.020 o
-3 1 0 26945.300 29190.800 313.745 0.027 o
-3 1 1 5477.860 5736.090 72.679 0.596 o
-3 1 2 1638.050 1628.150 21.897 5.959 o
-3 1 3 2110.910 2139.580 27.662 3.742 o
-3 1 4 53840.600 53846.700 772.206 0.006 o
-3 1 5 13634.300 14160.400 151.018 0.110 o
-3 1 6 31.146 33.960 2.388 882.088 o
-3 1 7 1649.140 1642.060 17.389 6.520 o
-3 1 8 1576.890 1575.060 16.553 7.069 o
-3 1 9 197.962 187.531 4.118 156.386 o
-3 1 10 14.779 26.423 2.452 1117.250 o
-3 1 11 3340.720 3328.530 67.844 1.146 o
-3 1 12 1228.110 1188.500 16.887 9.983 o
-3 1 13 221.588 219.685 5.038 124.578 o
-3 1 14 2976.580 2925.740 28.733 2.278 o
-3 1 15 2666.920 2604.490 25.863 2.803 o
-3 1 16 325.469 323.996 6.096 76.985 o
-3 1 17 82.138 102.096 5.152 232.959 o
-3 1 18 345.843 343.841 6.374 70.676 o
-3 1 19 7041.410 6956.470 60.041 0.455 o
-3 1 20 418.733 427.205 7.289 53.359 o
-3 1 21 3831.690 3801.710 39.478 1.373 o
-3 1 22 431.844 435.482 9.695 43.468 o
-3 1 23 932.725 904.462 27.042 8.827 o
-3 1 24 124.038 115.824 8.160 114.185 o
-3 1 25 2294.610 2297.020 33.812 3.011 o
-3 1 26 36.187 31.680 3.545 552.484 o
-3 2 -2 10803.200 11219.100 105.356 0.183 o
-3 2 -1 8789.330 9245.380 87.002 0.271 o
-3 2 0 13701.800 14405.200 143.740 0.111 o
-3 2 1 1786.590 1804.730 21.409 5.321 o
-3 2 2 1103.430 1103.330 13.499 12.555 o
-3 2 3 10782.700 11254.200 141.988 0.159 o
-3 2 4 778.508 771.819 10.842 21.709 o
-3 2 5 7297.750 7553.980 80.687 0.376 o
-3 2 6 7303.590 7374.380 73.831 0.395 o
-3 2 7 543.584 524.268 6.489 42.090 o
-3 2 8 703.620 685.303 12.446 22.771 o
-3 2 9 1208.040 1225.480 16.745 10.037 o
-3 2 10 2885.360 2848.950 37.359 2.122 o
-3 2 11 1439.870 1420.800 26.111 6.225 o
-3 2 12 1964.130 1862.480 24.216 4.541 o
-3 2 13 2116.750 1989.440 21.247 4.328 o
-3 2 14 354.190 348.474 5.813 72.290 o
-3 2 15 993.727 989.505 10.393 15.961 o
-3 2 16 4896.520 4793.020 43.853 0.909 o
-3 2 17 1057.990 1014.140 11.946 14.203 o
-3 2 18 1451.750 1398.770 17.454 7.906 o
-3 2 19 3741.260 3672.560 34.101 1.508 o
-3 2 20 1316.480 1308.740 15.396 9.392 o
-3 2 21 2946.010 2859.510 38.363 2.049 o
-3 2 22 282.403 285.495 7.806 74.070 o
-3 2 23 6865.400 6835.710 94.320 0.385 o
-3 2 24 615.146 601.905 11.620 27.384 o
-3 2 25 586.482 584.054 10.662 30.245 o
-3 3 -2 18617.800 19556.600 194.985 0.061 o
-3 3 -1 851.419 853.519 12.175 18.315 o
-3 3 0 310.084 325.692 5.303 84.930 o
-3 3 1 7118.480 7221.050 91.517 0.370 o
-3 3 2 1263.450 1245.190 16.643 9.623 o
-3 3 3 171.434 171.428 3.109 199.321 o
-3 3 4 5397.590 5584.210 64.715 0.651 o
-3 3 5 5839.040 5932.700 63.806 0.589 o
-3 3 6 789.196 799.459 9.668 22.181 o
-3 3 7 1024.680 1023.700 12.189 14.451 o
-3 3 8 4203.830 4231.300 45.908 1.115 o
-3 3 9 108.874 102.789 3.631 283.114 o
-3 3 10 78.018 93.235 4.816 259.657 o
-3 3 11 93.770 99.997 4.334 265.768 o
-3 3 12 2367.110 2267.620 24.234 3.465 o
-3 3 13 522.832 509.891 7.278 42.177 o
-3 3 14 897.521 863.567 10.205 18.757 o
-3 3 15 106.066 115.000 6.290 167.155 o
-3 3 16 2065.650 2079.320 21.255 4.341 o
-3 3 17 641.016 665.392 9.902 28.113 o
-3 3 18 2579.980 2573.420 29.549 2.767 o
-3 3 19 5861.370 5892.290 64.105 0.588 o
-3 3 20 1492.310 1464.930 18.227 7.410 o
-3 3 21 323.949 344.832 8.078 63.355 o
-3 3 22 70.480 85.301 6.128 201.072 o
-3 3 23 106.840 110.896 6.357 165.630 o
-3 3 24 2136.510 2089.210 31.033 3.506 o
-3 3 25 3828.710 3818.730 48.981 1.241 o
-3 4 -2 11837.600 12057.700 152.399 0.136 o
-3 4 -1 187.637 188.883 5.084 142.900 o
-3 4 0 435.076 431.169 7.051 52.572 o
-3 4 1 985.486 987.303 13.756 14.394 o
-3 4 2 1585.770 1593.520 24.247 5.830 o
-3 4 3 800.685 810.920 10.430 21.128 o
-3 4 4 8956.750 9172.600 105.901 0.246 o
-3 4 5 1709.490 1640.020 38.422 3.769 o
-3 4 6 8232.130 8343.720 96.624 0.292 o
-3 4 7 3816.560 3806.960 45.030 1.301 o
-3 4 8 2872.500 2831.690 31.416 2.320 o
-3 4 9 383.985 385.437 9.150 50.536 o
-3 4 10 10840.000 11049.500 140.764 0.161 o
-3 4 11 6843.630 6569.040 81.811 0.426 o
-3 4 12 134.739 150.427 4.839 186.959 o
-3 4 13 995.554 972.975 12.525 14.991 o
-3 4 14 5291.840 5283.890 53.642 0.741 o
-3 4 15 5189.480 5256.130 53.544 0.759 o
-3 4 16 599.619 631.407 10.421 29.338 o
-3 4 17 3325.060 3279.270 34.385 1.800 o
-3 4 18 719.126 723.290 11.159 23.403 o
-3 4 19 493.608 506.278 9.265 39.102 o
-3 4 20 981.417 978.836 13.478 14.642 o
-3 4 21 2039.410 1988.840 32.819 3.580 o
-3 4 22 3147.590 3140.240 32.724 1.981 o
-3 4 23 4291.340 4250.490 46.328 1.086 o
-3 4 24 1268.680 1266.920 19.811 8.654 o
-3 4 25 802.204 770.925 16.361 16.439 o
-3 5 -2 4593.300 4536.470 69.935 0.788 o
-3 5 -1 5030.710 5066.600 74.721 0.667 o
-3 5 0 5197.240 5242.710 67.223 0.681 o
-3 5 1 1126.480 1095.670 15.434 11.632 o
-3 5 2 312.066 306.551 7.468 71.026 o
-3 5 3 2631.590 2606.840 31.061 2.639 o
-3 5 4 6516.310 6617.650 84.171 0.438 o
-3 5 5 4537.520 4669.970 50.929 0.941 o
-3 5 6 11684.800 11948.800 138.034 0.146 o
-3 5 7 483.039 470.951 7.859 44.650 o
-3 5 8 9178.820 9382.040 108.993 0.234 o
-3 5 9 686.717 695.625 10.988 24.822 o
-3 5 10 1286.180 1252.400 21.522 8.149 o
-3 5 11 51.367 53.370 4.587 339.489 o
-3 5 12 7846.010 7638.170 82.417 0.345 o
-3 5 13 1297.780 1284.380 17.265 9.113 o
-3 5 14 3711.430 3745.360 54.726 1.204 o
-3 5 15 122.951 116.279 6.145 163.258 o
-3 5 16 2651.790 2704.000 30.938 2.579 o
-3 5 17 87.651 101.531 5.942 193.292 o
-3 5 18 1596.850 1566.220 19.189 6.607 o
-3 5 19 1016.550 1034.990 14.007 13.629 o
-3 5 20 1469.480 1412.680 16.591 7.949 o
-3 5 21 2371.500 2358.090 25.222 3.342 o
-3 5 22 819.677 810.331 10.316 20.809 o
-3 5 23 109.080 118.234 5.110 206.524 o
-3 5 24 4239.360 4248.980 60.832 0.952 o
-3 5 25 1254.850 1213.860 21.753 8.333 o
-3 6 -2 698.168 685.818 12.066 23.345 o
-3 6 -1 1950.110 1936.690 37.283 3.383 o
-3 6 0 2253.460 2191.840 32.810 3.176 o
-3 6 1 6753.480 6624.950 96.550 0.390 o
-3 6 2 797.595 797.966 20.854 13.081 o
-3 6 3 613.782 580.401 13.188 25.282 o
-3 6 4 1035.290 1011.200 13.266 13.898 o
-3 6 5 674.643 667.848 9.309 27.743 o
-3 6 6 294.139 296.831 5.905 86.340 o
-3 6 7 552.400 532.458 8.617 36.817 o
-3 6 8 150.319 155.913 5.354 162.010 o
-3 6 9 4542.480 4384.500 45.350 1.018 o
-3 6 10 1123.080 1043.280 11.439 13.455 o
-3 6 11 35.941 45.412 4.500 384.761 o
-3 6 12 3417.790 3340.360 40.277 1.622 o
-3 6 13 80.588 80.788 8.306 125.785 o
-3 6 14 3629.160 3540.310 39.320 1.504 o
-3 6 15 2066.500 2082.810 24.404 4.103 o
-3 6 16 3663.480 3655.710 75.241 0.948 o
-3 6 17 3846.070 3813.740 39.629 1.363 o
-3 6 18 1119.400 1103.800 13.764 12.293 o
-3 6 19 1017.900 1002.250 12.845 14.360 o
-3 6 20 2862.720 2831.220 37.671 2.133 o
-3 6 21 7238.760 7289.220 73.537 0.402 o
-3 6 22 534.739 523.378 7.602 40.266 o
-3 6 23 1499.570 1447.750 18.176 7.425 o
-3 6 24 546.991 533.146 8.802 36.680 o
-3 7 -2 44.913 55.094 5.089 302.464 o
-3 7 -1 6138.030 6048.130 87.142 0.471 o
-3 7 0 3617.670 3580.980 52.626 1.286 o
-3 7 1 2272.780 2246.040 31.215 3.215 o
-3 7 2 349.041 329.745 8.598 58.610 o
-3 7 3 1038.720 1018.360 19.201 11.127 o
-3 7 4 3596.240 3623.420 43.577 1.432 o
-3 7 5 2155.760 2151.880 24.927 3.847 o
-3 7 6 186.209 179.551 4.895 149.260 o
-3 7 7 203.280 202.317 4.987 135.409 o
-3 7 8 974.280 940.539 13.871 14.760 o
-3 7 9 618.388 578.056 9.888 30.505 o
-3 7 10 1417.260 1396.140 22.323 7.081 o
-3 7 11 7543.500 7368.060 86.430 0.357 o
-3 7 12 1214.740 1174.920 15.531 10.550 o
-3 7 13 271.951 273.692 7.662 77.604 o
-3 7 14 1889.100 1856.520 22.262 4.902 o
-3 7 15 201.426 206.105 7.375 99.347 o
-3 7 16 1109.730 1105.300 13.730 12.394 o
-3 7 17 1804.070 1802.280 20.165 5.410 o
-3 7 18 875.638 881.751 11.795 17.921 o
-3 7 19 54.396 66.626 5.941 228.269 o
-3 7 20 852.688 842.917 14.313 16.799 o
-3 7 21 61.384 77.247 5.054 271.695 o
-3 7 22 1135.300 1125.200 15.086 11.555 o
-3 7 23 59.163 64.671 5.667 241.012 o
-3 7 24 66.536 72.726 6.628 185.383 o
-3 8 -2 5423.360 5080.430 40.691 0.803 o
-3 8 -1 8173.770 7781.810 66.992 0.351 o
-3 8 0 145.947 147.739 4.308 196.329 o
-3 8 1 4066.860 3862.910 35.776 1.324 o
-3 8 2 1086.250 1025.930 11.204 14.092 o
-3 8 3 1803.160 1679.020 18.555 5.776 o
-3 8 4 18.767 25.689 2.840 886.235 o
-3 8 5 1082.760 1066.330 10.928 13.995 o
-3 8 6 914.943 885.615 11.785 17.237 o
-3 8 7 1577.710 1561.860 18.087 6.860 o
-3 8 8 60.046 67.614 4.912 289.084 o
-3 8 9 876.076 858.798 16.341 14.965 o
-3 8 10 87.181 95.190 5.570 211.604 o
-3 8 11 2087.750 2028.960 27.140 3.908 o
-3 8 12 2143.650 2122.340 26.768 3.766 o
-3 8 13 2521.410 2503.830 27.033 2.975 o
-3 8 14 4.652 8.817 5.362 367.696 o
-3 8 15 9354.920 9558.300 96.220 0.240 o
-3 8 16 615.539 622.716 9.573 30.281 o
-3 8 17 205.746 206.391 7.111 101.889 o
-3 8 18 55.526 61.387 4.775 310.086 o
-3 8 19 1024.180 1037.380 12.774 14.102 o
-3 8 20 1574.020 1592.450 17.584 6.889 o
-3 8 21 48.349 57.771 4.568 342.626 o
-3 8 22 95.575 89.412 7.057 153.384 o
-3 8 23 2345.440 2371.900 48.988 2.189 o
-3 9 -2 66.116 72.846 4.999 272.535 o
-3 9 -1 6248.160 5987.640 51.774 0.588 o
-3 9 0 94.060 98.328 4.310 267.770 o
-3 9 1 8623.030 8347.380 84.067 0.296 o
-3 9 2 4609.280 4466.700 45.804 0.989 o
-3 9 3 7483.070 7204.240 72.702 0.392 o
-3 9 4 48.493 49.809 3.263 516.665 o
-3 9 5 108.147 108.041 7.800 126.751 o
-3 9 6 1280.360 1305.490 16.654 9.315 o
-3 9 7 191.135 205.297 8.287 89.835 o
-3 9 8 679.238 650.570 18.947 16.506 o
-3 9 9 1535.630 1494.750 17.126 7.339 o
-3 9 10 1453.610 1419.660 18.925 7.557 o
-3 9 11 229.045 251.138 7.611 86.877 o
-3 9 12 2754.770 2738.300 29.048 2.536 o
-3 9 13 2985.260 3093.500 49.056 1.676 o
-3 9 14 1792.170 1747.780 21.116 5.417 o
-3 9 15 1303.070 1318.530 17.173 9.001 o
-3 9 16 24.091 20.791 3.814 570.056 o
-3 9 17 1299.260 1333.720 17.032 9.014 o
-3 9 18 2326.850 2351.920 25.176 3.412 o
-3 9 19 298.250 310.185 6.400 80.534 o
-3 9 20 50.426 61.233 3.656 436.193 o
-3 9 21 116.600 128.102 5.586 181.091 o
-3 9 22 195.618 191.219 10.062 71.251 o
-3 10 -2 1348.720 1270.580 28.439 6.276 o
-3 10 -1 10485.900 10291.000 97.349 0.204 o
-3 10 0 1177.260 1134.870 12.842 11.911 o
-3 10 1 7218.070 6935.570 82.439 0.393 o
-3 10 2 3159.640 2943.330 30.914 2.081 o
-3 10 3 479.347 448.028 9.718 40.257 o
-3 10 4 794.071 751.805 10.326 22.053 o
-3 10 5 1900.850 1826.310 25.573 4.586 o
-3 10 6 1225.890 1158.740 16.131 10.338 o
-3 10 7 320.680 332.251 8.426 62.335 o
-3 10 8 277.040 281.136 10.273 57.615 o
-3 10 9 2002.910 1931.350 29.147 3.972 o
-3 10 10 5158.770 5097.570 55.667 0.763 o
-3 10 11 89.705 108.372 8.485 116.356 o
-3 10 12 13.933 16.539 4.391 493.728 o
-3 10 13 4525.920 4616.440 54.910 0.916 o
-3 10 14 2350.690 2314.690 28.884 3.206 o
-3 10 15 9698.240 9909.270 114.953 0.210 o
-3 10 16 4.451 10.102 7.004 218.917 o
-3 10 17 357.372 365.485 8.403 57.101 o
-3 10 18 2.759 5.430 3.488 854.440 o
-3 10 19 487.273 500.070 7.888 43.298 o
-3 10 20 51.298 57.192 4.331 361.628 o
-3 10 21 1960.250 1872.060 32.002 3.845 o
-3 11 -2 1721.540 1678.330 17.935 6.121 o
-3 11 -1 2825.660 2746.980 29.147 2.466 o
-3 11 0 81.360 74.862 4.416 292.118 o
-3 11 1 334.421 327.852 7.622 65.836 o
-3 11 2 1377.160 1316.560 15.573 8.943 o
-3 11 3 10470.000 10191.900 96.689 0.206 o
-3 11 4 387.423 374.888 7.662 57.268 o
-3 11 5 376.692 358.550 7.627 59.354 o
-3 11 6 143.643 150.318 6.539 137.524 o
-3 11 7 402.364 414.204 9.413 47.085 o
-3 11 8 672.123 669.906 13.990 21.797 o
-3 11 9 379.639 401.912 13.967 33.320 o
-3 11 10 499.691 495.885 10.028 37.117 o
-3 11 11 1376.450 1323.500 16.873 8.631 o
-3 11 12 4722.080 4711.170 51.655 0.895 o
-3 11 13 33.084 39.772 4.462 401.765 o
-3 11 14 398.753 395.216 10.292 44.636 o
-3 11 15 1946.270 1983.510 31.901 3.791 o
-3 11 16 1992.040 2002.620 27.562 4.061 o
-3 11 17 897.371 927.446 14.173 15.668 o
-3 11 18 20.258 26.139 3.505 651.903 o
-3 11 19 19.734 25.576 3.555 643.006 o
-3 11 20 402.402 405.821 8.165 52.311 o
-3 12 -2 3129.750 3241.490 46.034 1.652 o
-3 12 -1 1444.520 1338.060 39.797 4.173 o
-3 12 0 17.262 19.399 4.037 550.807 o
-3 12 1 5232.670 5043.610 51.735 0.779 o
-3 12 2 2825.630 2749.610 29.394 2.457 o
-3 12 3 1214.650 1214.550 20.236 8.975 o
-3 12 4 1853.720 1813.400 25.578 4.701 o
-3 12 5 6076.260 6120.830 109.415 0.398 o
-3 12 6 773.125 739.587 12.576 20.530 o
-3 12 7 6.628 11.701 4.510 500.260 o
-3 12 8 2322.420 2294.000 35.334 2.900 o
-3 12 9 3554.420 3601.070 53.072 1.295 o
-3 12 10 288.893 286.540 11.936 47.440 o
-3 12 11 612.680 598.870 10.988 28.524 o
-3 12 12 40.293 49.600 6.115 235.559 o
-3 12 13 1688.900 1740.870 22.399 5.568 o
-3 12 14 532.058 542.878 13.255 27.934 o
-3 12 15 305.120 316.196 7.932 68.155 o
-3 12 16 291.973 305.261 8.939 63.598 o
-3 12 17 28.971 34.494 3.744 536.946 o
-3 12 18 12.096 13.204 3.716 673.853 o
-3 12 19 833.396 840.348 22.983 11.388 o
-3 13 -2 3336.320 3272.160 34.586 1.792 o
-3 13 -1 44.044 55.882 6.056 233.752 o
-3 13 0 410.751 423.455 8.688 48.886 o
-3 13 1 1136.570 1111.660 14.046 11.986 o
-3 13 2 23.875 24.381 4.425 448.001 o
-3 13 3 702.793 683.321 10.255 25.433 o
-3 13 4 894.794 887.193 11.930 17.461 o
-3 13 5 182.209 174.299 6.894 114.923 o
-3 13 6 2372.690 2270.420 27.869 3.261 o
-3 13 7 325.862 354.001 9.323 55.767 o
-3 13 8 62.450 63.440 5.426 253.384 o
-3 13 9 8.317 7.081 6.107 283.309 o
-3 13 10 1296.900 1296.840 30.172 6.035 o
-3 13 11 121.141 133.610 12.156 61.601 o
-3 13 12 262.610 262.948 9.251 66.833 o
-3 13 13 22.163 26.829 4.687 409.425 o
-3 13 14 160.597 167.934 8.961 89.477 o
-3 13 15 632.733 650.636 14.212 22.554 o
-3 13 16 14.577 9.129 5.839 300.194 o
-3 13 17 1075.290 1072.870 38.094 5.206 o
-3 13 18 750.440 709.115 18.846 15.434 o
-3 14 -2 92.944 98.533 6.463 171.735 o
-3 14 -1 5218.250 5123.640 56.206 0.749 o
-3 14 0 12.718 22.515 4.172 532.615 o
-3 14 1 1217.170 1176.850 15.724 10.463 o
-3 14 2 1009.070 970.547 13.637 14.271 o
-3 14 3 388.547 367.660 8.763 52.555 o
-3 14 4 855.492 826.128 11.537 18.967 o
-3 14 5 146.106 169.252 8.175 103.263 o
-3 14 6 370.869 370.058 12.332 39.416 o
-3 14 7 416.244 403.748 10.228 43.551 o
-3 14 8 1736.130 1699.720 38.012 3.736 o
-3 14 9 33.480 42.427 5.501 289.631 o
-3 14 10 388.222 382.956 10.243 45.867 o
-3 14 11 11.270 18.285 4.789 428.512 o
-3 14 12 1308.140 1315.870 20.920 8.043 o
-3 14 13 1718.200 1720.810 38.246 3.723 o
-3 14 14 311.946 307.063 11.346 48.295 o
-3 14 15 2335.700 2324.690 67.623 1.538 o
-3 14 16 291.927 276.747 14.966 35.174 o
-3 15 -2 351.828 360.478 10.494 47.926 o
-3 15 -1 1912.130 1883.200 24.210 4.631 o
-3 15 0 1927.300 1874.140 24.130 4.616 o
-3 15 1 3827.610 3809.790 45.634 1.289 o
-3 15 2 5.738 12.928 4.062 607.322 o
-3 15 3 63.802 67.493 4.753 296.282 o
-3 15 4 2097.250 2067.920 28.654 3.749 o
-3 15 5 504.237 492.355 9.937 37.207 o
-3 15 6 553.240 550.017 9.701 34.094 o
-3 15 7 952.071 938.849 16.471 13.588 o
-3 15 8 600.384 598.222 12.307 26.786 o
-3 15 9 170.679 173.323 11.041 65.758 o
-3 15 10 4852.550 4935.560 71.080 0.719 o
-3 15 11 910.637 936.177 17.921 13.207 o
-3 15 12 300.134 308.737 17.637 27.054 o
-3 15 13 366.600 374.782 10.974 44.561 o
-3 16 -2 3686.770 3728.560 44.200 1.370 o
-3 16 -1 1411.010 1379.470 17.948 8.058 o
-3 16 0 37.980 40.423 4.048 446.146 o
-3 16 1 1395.110 1399.960 18.325 8.007 o
-3 16 2 5099.270 5088.900 59.664 0.749 o
-3 16 3 219.686 210.613 7.437 94.351 o
-3 16 4 77.196 79.934 5.842 211.648 o
-3 16 5 909.530 889.030 13.778 16.017 o
-3 16 6 797.677 789.797 14.126 18.218 o
-3 16 7 109.254 113.729 9.561 93.175 o
-3 16 8 1637.100 1625.430 28.370 5.072 o
-3 16 9 652.887 660.142 18.940 16.771 o
-3 16 10 1473.990 1444.240 58.847 2.399 o
-3 16 11 388.309 408.382 20.542 19.619 o
-3 16 12 1820.080 1755.990 36.059 3.770 o
-3 17 -2 11.535 14.799 3.244 841.125 o
-3 17 -1 214.847 209.958 5.783 117.642 o
-3 17 0 1723.850 1689.540 22.805 5.491 o
-3 17 1 484.738 477.814 8.818 41.620 o
-3 17 2 540.837 531.246 9.314 35.922 o
-3 17 3 126.578 136.014 6.880 138.172 o
-3 17 4 887.183 885.926 14.821 15.663 o
-3 17 5 126.073 124.517 8.623 104.428 o
-3 17 6 597.462 590.873 14.894 23.013 o
-3 17 7 2202.480 2261.690 63.743 1.712 o
-3 17 8 486.564 504.404 18.846 20.106 o
-3 17 9 89.604 89.373 7.722 136.726 o
-2 0 0 574.468 571.056 17.761 19.744 o
-2 0 2 4228.340 4174.680 69.124 0.878 o
-2 0 4 1528.480 1569.720 22.726 6.286 o
-2 0 6 40703.600 42756.500 734.678 0.009 o
-2 0 8 2227.900 2260.550 32.825 3.165 o
-2 0 10 8666.660 8876.360 177.538 0.175 o
-2 0 12 650.916 637.407 11.214 26.378 o
-2 0 14 677.312 677.957 12.133 23.878 o
-2 0 16 2171.240 2072.350 70.686 1.528 o
-2 0 18 6729.680 6850.560 129.288 0.306 o
-2 0 20 7772.370 7652.490 97.763 0.320 o
-2 0 22 1148.070 1115.040 30.004 6.752 o
-2 0 24 958.690 954.859 22.733 10.341 o
-2 1 -1 11.117 7.041 1.344 2910.400 o
-2 1 0 141.400 165.824 2.369 249.719 o
-2 1 1 2383.020 2401.440 27.983 3.158 o
-2 1 2 72.020 77.996 2.432 483.514 o
-2 1 3 2131.970 2170.550 23.523 3.967 o
-2 1 4 8210.820 8616.170 92.119 0.295 o
-2 1 5 31534.900 32919.500 398.927 0.019 o
-2 1 6 1269.180 1248.390 12.475 10.703 o
-2 1 7 1209.510 1216.540 12.144 11.447 o
-2 1 8 1813.450 1822.710 21.559 5.208 o
-2 1 9 1182.470 1171.190 21.061 9.023 o
-2 1 10 8629.840 8942.790 126.927 0.231 o
-2 1 11 343.726 331.271 9.017 56.806 o
-2 1 12 675.033 669.838 14.042 21.674 o
-2 1 13 147.956 147.182 4.142 200.026 o
-2 1 14 672.770 632.180 7.376 30.998 o
-2 1 15 3459.610 3479.910 30.748 1.741 o
-2 1 16 3680.080 3691.800 41.106 1.426 o
-2 1 17 1095.980 1091.490 11.338 13.528 o
-2 1 18 6130.960 6079.890 80.898 0.493 o
-2 1 19 642.445 628.400 8.466 30.815 o
-2 1 20 414.075 413.909 6.988 55.585 o
-2 1 21 43.787 49.180 4.715 343.033 o
-2 1 22 8429.790 8168.320 153.441 0.210 o
-2 1 23 172.928 170.729 6.988 116.350 o
-2 1 24 979.940 981.159 16.345 13.151 o
-2 1 25 34.205 36.679 3.820 499.778 o
-2 2 -1 15529.900 17102.500 202.275 0.076 o
-2 2 0 12050.600 12906.600 164.098 0.124 o
-2 2 1 4669.250 4927.150 69.841 0.752 o
-2 2 2 426.273 441.610 5.720 57.593 o
-2 2 3 3559.530 3723.080 43.219 1.433 o
-2 2 4 254.641 248.362 3.514 125.859 o
-2 2 5 28559.300 30400.200 303.702 0.026 o
-2 2 6 23462.300 24921.100 263.658 0.037 o
-2 2 7 911.565 905.442 9.976 18.248 o
-2 2 8 36943.600 39162.600 459.010 0.014 o
-2 2 9 402.828 395.368 7.800 54.235 o
-2 2 10 2932.950 2925.450 43.083 1.901 o
-2 2 11 1292.520 1249.410 15.108 9.829 o
-2 2 12 70.633 82.614 4.766 277.187 o
-2 2 13 59.239 71.305 3.421 426.102 o
-2 2 14 658.676 650.913 7.920 30.477 o
-2 2 15 223.387 213.811 5.682 115.896 o
-2 2 16 433.561 439.343 6.778 53.295 o
-2 2 17 3730.320 3692.310 32.631 1.529 o
-2 2 18 2687.770 2664.460 26.880 2.712 o
-2 2 19 12.980 23.488 3.654 658.251 o
-2 2 20 1936.820 1855.770 22.075 4.806 o
-2 2 21 119.132 128.369 8.013 116.747 o
-2 2 22 10.165 22.376 4.580 461.148 o
-2 2 23 107.670 105.369 5.874 182.878 o
-2 2 24 3436.160 3443.320 49.886 1.414 o
-2 2 25 62.679 67.257 5.349 256.216 o
-2 3 -1 4632.120 4722.310 60.284 0.844 o
-2 3 0 26435.000 28185.100 395.709 0.025 o
-2 3 1 5889.440 6034.180 118.324 0.380 o
-2 3 2 7.666 3.930 1.330 3595.820 o
-2 3 3 1358.280 1388.570 18.431 8.200 o
-2 3 4 3329.940 3484.280 40.724 1.621 o
-2 3 5 11178.300 11602.700 123.605 0.163 o
-2 3 6 588.567 614.965 7.703 34.683 o
-2 3 7 1043.040 1028.620 12.069 14.244 o
-2 3 8 3854.310 3956.790 46.308 1.248 o
-2 3 9 647.769 642.963 10.042 28.064 o
-2 3 10 5510.660 5593.760 110.069 0.437 o
-2 3 11 1328.600 1278.670 14.648 9.596 o
-2 3 12 1028.730 962.229 9.795 15.918 o
-2 3 13 1539.680 1512.720 17.630 7.197 o
-2 3 14 5710.860 5817.750 58.934 0.629 o
-2 3 15 347.152 359.941 6.944 66.201 o
-2 3 16 4513.500 4437.500 42.901 1.039 o
-2 3 17 14.033 18.040 3.511 711.761 o
-2 3 18 4113.580 4042.430 41.833 1.211 o
-2 3 19 141.997 157.821 6.438 139.049 o
-2 3 20 441.259 437.324 8.144 48.001 o
-2 3 21 254.092 263.167 9.285 67.504 o
-2 3 22 2061.290 2015.850 24.231 4.189 o
-2 3 23 420.108 427.487 7.975 50.660 o
-2 3 24 2862.850 2848.750 37.082 2.145 o
-2 3 25 93.381 103.852 5.244 218.392 o
-2 4 -1 1599.920 1628.570 21.814 6.093 o
-2 4 0 8130.960 8322.870 105.400 0.283 o
-2 4 1 11124.700 11653.300 164.624 0.139 o
-2 4 2 1000.400 987.224 12.348 14.923 o
-2 4 3 1014.020 1011.760 12.656 14.440 o
-2 4 4 96.247 104.848 3.508 307.093 o
-2 4 5 18082.500 18657.300 214.370 0.061 o
-2 4 6 1619.180 1644.420 20.136 6.244 o
-2 4 7 142.962 143.084 4.942 180.969 o
-2 4 8 331.791 341.367 5.503 78.248 o
-2 4 9 475.320 476.896 7.112 47.132 o
-2 4 10 281.470 286.161 6.974 80.851 o
-2 4 11 1585.830 1496.100 19.040 6.809 o
-2 4 12 1621.660 1562.220 19.643 6.454 o
-2 4 13 5318.470 5292.880 53.594 0.737 o
-2 4 14 543.562 518.378 7.509 40.091 o
-2 4 15 2368.060 2335.610 25.125 3.368 o
-2 4 16 5060.500 5121.500 52.468 0.796 o
-2 4 17 329.200 333.341 10.454 50.589 o
-2 4 18 197.750 195.646 8.013 92.888 o
-2 4 19 181.432 198.762 6.718 114.664 o
-2 4 20 870.966 839.626 10.966 18.968 o
-2 4 21 104.859 131.344 6.695 151.961 o
-2 4 22 6.888 12.386 3.512 781.332 o
-2 4 23 2947.220 2862.060 34.393 2.164 o
-2 4 24 444.296 432.957 7.693 49.475 o
-2 4 25 666.732 633.984 10.662 26.724 o
-2 5 -1 193.769 184.545 5.214 138.845 o
-2 5 0 12675.000 13186.600 186.241 0.108 o
-2 5 1 2774.120 2824.780 41.431 2.073 o
-2 5 2 3148.070 3202.900 37.924 1.841 o
-2 5 3 2853.980 2850.350 33.778 2.254 o
-2 5 4 2756.060 2788.050 30.641 2.459 o
-2 5 5 6363.830 6477.040 75.503 0.479 o
-2 5 6 2240.070 2226.940 26.997 3.524 o
-2 5 7 329.932 340.840 6.359 73.297 o
-2 5 8 1333.210 1330.290 17.186 8.786 o
-2 5 9 887.760 895.715 13.723 16.314 o
-2 5 10 3143.700 2985.520 31.389 2.066 o
-2 5 11 3832.010 3610.640 37.562 1.435 o
-2 5 12 1030.950 1002.700 14.095 13.607 o
-2 5 13 2282.990 2231.350 25.422 3.551 o
-2 5 14 181.141 175.991 6.297 125.279 o
-2 5 15 810.125 823.325 11.007 20.309 o
-2 5 16 7389.730 7316.210 69.797 0.400 o
-2 5 17 225.589 228.316 7.363 92.321 o
-2 5 18 23.605 23.728 3.697 592.584 o
-2 5 19 86.302 110.344 6.991 154.899 o
-2 5 20 51.004 62.310 4.739 319.066 o
-2 5 21 564.562 575.667 8.792 34.801 o
-2 5 22 826.302 811.151 10.996 20.109 o
-2 5 23 208.598 206.373 6.637 107.697 o
-2 5 24 747.183 718.005 14.558 19.288 o
-2 6 -1 988.265 998.893 20.918 10.809 o
-2 6 0 10.370 14.182 3.614 713.954 o
-2 6 1 31.961 36.455 4.252 437.579 o
-2 6 2 858.836 831.966 12.623 18.041 o
-2 6 3 348.338 346.083 5.919 72.760 o
-2 6 4 5505.420 5565.370 60.392 0.661 o
-2 6 5 2339.040 2346.140 26.448 3.331 o
-2 6 6 537.503 537.627 7.934 38.952 o
-2 6 7 107.039 111.864 5.680 188.315 o
-2 6 8 878.945 882.852 11.882 17.795 o
-2 6 9 2687.240 2560.930 28.973 2.688 o
-2 6 10 20012.900 20178.900 358.661 0.038 o
-2 6 11 1475.490 1411.010 19.502 7.366 o
-2 6 12 571.922 570.583 9.855 32.551 o
-2 6 13 3416.600 3125.590 103.038 0.707 o
-2 6 14 15.115 24.255 5.369 338.237 o
-2 6 15 20.839 26.881 4.178 496.167 o
-2 6 16 95.120 103.229 6.911 155.224 o
-2 6 17 2306.770 2278.650 23.430 3.591 o
-2 6 18 12516.500 12686.500 134.354 0.134 o
-2 6 19 2135.860 2158.120 23.454 3.975 o
-2 6 20 95.718 103.110 5.909 189.203 o
-2 6 21 2376.750 2363.020 25.030 3.342 o
-2 6 22 252.118 254.489 6.010 98.847 o
-2 6 23 132.814 144.375 8.008 111.709 o
-2 6 24 193.001 185.057 6.754 112.816 o
-2 7 -1 8133.110 8372.720 138.245 0.234 o
-2 7 0 842.318 815.324 12.746 18.373 o
-2 7 1 2823.230 2821.560 42.223 2.019 o
-2 7 2 12.991 15.000 2.748 1065.260 o
-2 7 3 2886.160 2797.980 49.763 1.767 o
-2 7 4 3836.420 3836.440 42.307 1.327 o
-2 7 5 935.521 946.865 12.410 16.068 o
-2 7 6 17.461 24.744 2.746 945.304 o
-2 7 7 3611.820 3490.170 32.592 1.631 o
-2 7 8 3050.330 2887.700 32.736 2.129 o
-2 7 9 214.593 215.439 5.259 124.528 o
-2 7 10 4537.610 4333.880 54.270 0.947 o
-2 7 11 2157.650 2065.830 23.880 3.990 o
-2 7 12 2477.400 2364.990 25.888 3.164 o
-2 7 13 989.116 993.526 13.448 14.470 o
-2 7 14 1102.570 1090.910 12.649 12.957 o
-2 7 15 159.492 169.703 7.831 105.810 o
-2 7 16 1143.110 1152.550 14.123 11.709 o
-2 7 17 2508.040 2504.040 25.320 3.065 o
-2 7 18 596.719 616.792 8.996 32.093 o
-2 7 19 1476.030 1473.440 19.846 7.165 o
-2 7 20 731.780 748.744 10.309 23.667 o
-2 7 21 181.540 179.183 5.461 140.228 o
-2 7 22 814.381 799.608 10.468 20.918 o
-2 7 23 1055.270 1052.470 16.762 11.909 o
-2 8 -1 5163.820 4921.270 53.227 0.790 o
-2 8 0 1846.030 1765.940 18.342 5.532 o
-2 8 1 9338.370 9186.580 123.584 0.217 o
-2 8 2 5675.890 5442.650 63.314 0.634 o
-2 8 3 189.151 186.458 5.818 129.368 o
-2 8 4 616.367 593.417 10.061 30.007 o
-2 8 5 1455.060 1426.010 14.673 8.352 o
-2 8 6 971.203 923.196 11.259 16.362 o
-2 8 7 75.749 86.401 4.235 304.520 o
-2 8 8 1354.200 1290.090 21.378 7.779 o
-2 8 9 39.790 44.890 5.499 281.295 o
-2 8 10 2533.070 2451.520 35.613 2.611 o
-2 8 11 1.651 11.294 3.779 722.177 o
-2 8 12 9520.040 9812.870 98.768 0.230 o
-2 8 13 862.781 853.935 11.615 18.520 o
-2 8 14 247.328 252.573 8.323 76.994 o
-2 8 15 1083.210 1049.170 12.498 13.462 o
-2 8 16 5400.270 5409.000 56.700 0.702 o
-2 8 17 3283.960 3269.490 34.337 1.826 o
-2 8 18 374.528 383.787 8.610 53.741 o
-2 8 19 233.986 231.057 7.589 88.009 o
-2 8 20 1171.840 1181.440 13.608 11.494 o
-2 8 21 373.577 368.707 6.146 66.425 o
-2 8 22 310.414 322.115 6.919 73.921 o
-2 8 23 302.254 319.275 10.191 54.491 o
-2 9 -1 736.928 710.625 8.569 25.892 o
-2 9 0 2333.790 2189.050 25.844 3.482 o
-2 9 1 359.082 339.475 6.485 68.520 o
-2 9 2 157.101 157.183 4.547 178.855 o
-2 9 3 118.928 117.859 4.339 229.906 o
-2 9 4 2586.030 2444.010 27.325 2.922 o
-2 9 5 406.915 397.432 7.269 55.954 o
-2 9 6 1001.560 960.707 16.142 13.139 o
-2 9 7 1754.880 1683.600 26.230 5.000 o
-2 9 8 839.162 789.824 11.224 19.880 o
-2 9 9 155.521 155.794 6.180 140.112 o
-2 9 10 35.308 46.636 5.103 320.089 o
-2 9 11 719.237 701.577 11.223 23.604 o
-2 9 12 1611.950 1529.520 17.584 6.863 o
-2 9 13 22.932 32.026 4.468 433.893 o
-2 9 14 6720.180 6819.520 73.923 0.447 o
-2 9 15 1933.620 1914.960 22.910 4.669 o
-2 9 16 128.976 133.553 6.434 148.823 o
-2 9 17 235.052 218.530 7.281 92.353 o
-2 9 18 1798.590 1844.850 20.226 5.359 o
-2 9 19 448.541 448.052 7.347 49.678 o
-2 9 20 198.000 202.877 5.285 132.363 o
-2 9 21 58.076 57.656 4.092 372.356 o
-2 9 22 120.846 127.743 9.423 92.406 o
-2 10 -1 913.964 878.039 12.928 16.579 o
-2 10 0 6097.000 5891.800 59.819 0.581 o
-2 10 1 2912.540 2834.790 29.788 2.336 o
-2 10 2 5701.020 5468.420 52.390 0.679 o
-2 10 3 10279.500 9962.920 94.229 0.215 o
-2 10 4 1337.670 1275.490 14.843 9.497 o
-2 10 5 524.581 502.166 8.673 38.982 o
-2 10 6 150.588 160.806 6.704 129.826 o
-2 10 7 430.533 411.132 8.243 49.490 o
-2 10 8 2774.380 2741.690 37.488 2.231 o
-2 10 9 3082.170 2978.890 31.306 2.112 o
-2 10 10 9007.400 8869.000 95.413 0.261 o
-2 10 11 1318.070 1295.690 16.512 9.146 o
-2 10 12 6100.280 6180.710 62.856 0.555 o
-2 10 13 397.783 398.700 8.158 53.042 o
-2 10 14 89.862 100.890 7.059 153.290 o
-2 10 15 153.424 162.452 7.655 110.945 o
-2 10 16 4442.170 4581.250 73.772 0.776 o
-2 10 17 345.671 353.207 8.204 59.886 o
-2 10 18 5.541 11.651 3.446 821.764 o
-2 10 19 38.743 37.156 3.652 512.114 o
-2 10 20 117.265 140.514 6.880 140.652 o
-2 10 21 539.606 536.979 9.977 34.412 o
-2 11 -1 2589.750 2503.810 26.846 2.905 o
-2 11 0 682.350 665.318 9.741 26.972 o
-2 11 1 2759.020 2592.660 49.442 1.887 o
-2 11 2 14.649 24.259 3.585 666.476 o
-2 11 3 4447.380 4320.180 47.706 1.026 o
-2 11 4 1237.130 1191.480 15.314 10.383 o
-2 11 5 3690.860 3556.120 39.564 1.472 o
-2 11 6 2.219 2.855 3.597 820.892 o
-2 11 7 169.411 175.259 6.699 121.785 o
-2 11 8 6213.860 6090.110 91.963 0.448 o
-2 11 9 530.522 533.014 11.336 31.973 o
-2 11 10 689.479 649.142 11.386 24.883 o
-2 11 11 5.622 9.027 3.745 716.150 o
-2 11 12 2296.830 2293.370 27.183 3.385 o
-2 11 13 3998.820 4025.550 43.653 1.227 o
-2 11 14 4246.730 4376.890 59.410 0.952 o
-2 11 15 1700.350 1742.170 27.573 4.897 o
-2 11 16 22.696 29.959 4.604 416.607 o
-2 11 17 308.242 314.951 7.353 71.760 o
-2 11 18 229.657 247.404 6.898 94.846 o
-2 11 19 343.678 358.093 8.287 59.399 o
-2 11 20 12.805 15.939 3.364 778.689 o
-2 12 -1 50.478 58.364 4.121 384.420 o
-2 12 0 923.621 902.422 12.626 16.442 o
-2 12 1 835.469 817.077 11.356 19.577 o
-2 12 2 9304.260 9076.730 86.222 0.259 o
-2 12 3 4982.980 4809.450 49.334 0.855 o
-2 12 4 154.058 148.770 7.123 122.259 o
-2 12 5 2757.370 2625.300 48.483 1.910 o
-2 12 6 4333.980 4287.510 56.869 0.968 o
-2 12 7 644.604 646.334 10.033 28.127 o
-2 12 8 6.887 4.113 4.243 573.726 o
-2 12 9 2449.260 2468.860 30.695 2.909 o
-2 12 10 4272.010 4186.090 46.209 1.100 o
-2 12 11 85.908 98.137 6.111 188.575 o
-2 12 12 51.712 59.914 5.426 265.861 o
-2 12 13 176.803 180.805 7.430 106.906 o
-2 12 14 3367.590 3453.540 45.312 1.523 o
-2 12 15 131.509 138.815 8.400 105.707 o
-2 12 16 1144.210 1155.220 21.742 9.060 o
-2 12 17 84.897 89.821 6.741 167.960 o
-2 12 18 2061.380 2088.810 34.402 3.369 o
-2 12 19 261.767 251.029 6.356 93.494 o
-2 13 -1 4175.940 4036.340 41.936 1.192 o
-2 13 0 3527.020 3448.270 36.253 1.620 o
-2 13 1 94.636 105.521 7.123 148.742 o
-2 13 2 278.440 282.478 7.491 77.374 o
-2 13 3 1600.880 1537.900 17.873 6.847 o
-2 13 4 75.169 89.589 5.342 234.618 o
-2 13 5 1493.870 1457.260 18.309 7.405 o
-2 13 6 3829.620 3743.540 41.659 1.354 o
-2 13 7 587.742 566.116 9.924 31.869 o
-2 13 8 1021.120 988.047 13.583 14.050 o
-2 13 9 710.523 709.459 17.972 16.658 o
-2 13 10 173.818 191.380 9.220 82.598 o
-2 13 11 2047.670 2055.020 55.279 2.158 o
-2 13 12 3992.740 3919.720 46.539 1.210 o
-2 13 13 200.341 201.715 7.310 100.931 o
-2 13 14 1257.760 1267.660 22.241 8.060 o
-2 13 15 395.995 395.181 10.441 44.252 o
-2 13 16 18.586 23.541 3.933 560.417 o
-2 13 17 240.736 253.545 9.331 69.164 o
-2 13 18 211.725 215.104 7.722 92.043 o
-2 14 -1 348.731 349.118 8.062 60.538 o
-2 14 0 135.830 132.658 7.482 122.546 o
-2 14 1 272.248 262.040 8.164 74.242 o
-2 14 2 1460.840 1434.950 18.009 7.665 o
-2 14 3 1098.980 1044.350 13.309 12.983 o
-2 14 4 620.295 598.089 10.374 29.272 o
-2 14 5 800.744 775.186 11.834 20.292 o
-2 14 6 36.699 45.488 4.692 361.050 o
-2 14 7 2414.290 2324.710 35.944 2.763 o
-2 14 8 2268.350 2202.100 60.131 1.826 o
-2 14 9 4196.580 4355.400 63.326 0.925 o
-2 14 10 1152.540 1129.130 19.714 9.763 o
-2 14 11 707.294 713.138 15.361 19.205 o
-2 14 12 728.484 717.127 15.707 18.481 o
-2 14 13 948.856 928.264 21.949 10.845 o
-2 14 14 822.114 810.577 19.193 13.896 o
-2 14 15 102.422 116.401 11.086 74.097 o
-2 14 16 2400.170 2472.440 127.487 0.579 o
-2 15 -1 16.618 15.270 4.206 524.461 o
-2 15 0 223.245 228.663 8.619 79.332 o
-2 15 1 2408.070 2346.480 29.739 3.072 o
-2 15 2 1.085 2.849 4.263 595.309 o
-2 15 3 34.850 35.240 4.710 371.925 o
-2 15 4 286.312 286.703 7.524 75.625 o
-2 15 5 2537.800 2480.830 28.245 2.916 o
-2 15 6 913.379 894.621 12.139 16.965 o
-2 15 7 4537.160 4506.910 65.127 0.838 o
-2 15 8 160.569 155.931 8.915 91.047 o
-2 15 9 77.662 82.603 8.271 127.138 o
-2 15 10 861.895 838.181 16.641 15.054 o
-2 15 11 3587.900 3740.840 62.084 1.130 o
-2 15 12 37.617 50.321 7.736 159.982 o
-2 15 13 3.530 2.814 5.050 421.101 o
-2 15 14 1507.400 1522.080 46.560 3.277 o
-2 16 -1 3273.300 3229.510 38.769 1.749 o
-2 16 0 810.734 768.330 11.758 20.225 o
-2 16 1 840.267 854.031 13.977 17.151 o
-2 16 2 667.877 662.434 10.694 26.215 o
-2 16 3 4200.300 4146.910 49.028 1.094 o
-2 16 4 0.017 -2.036 3.592 853.805 o
-2 16 5 57.101 57.292 5.349 266.983 o
-2 16 6 573.599 587.178 11.620 28.941 o
-2 16 7 1440.290 1409.740 22.161 6.996 o
-2 16 8 1520.780 1528.480 26.882 5.701 o
-2 16 9 1293.070 1307.370 23.462 7.511 o
-2 16 10 0.581 6.097 4.703 487.393 o
-2 16 11 214.361 209.751 14.966 38.789 o
-2 16 12 9.238 9.675 4.258 549.934 o
-2 17 -1 249.711 255.581 6.833 90.660 o
-2 17 0 71.059 77.274 5.735 222.397 o
-2 17 1 2221.730 2209.090 29.250 3.424 o
-2 17 2 1857.140 1834.110 24.789 4.751 o
-2 17 3 28.594 33.136 5.120 338.323 o
-2 17 4 1687.060 1705.770 25.910 5.176 o
-2 17 5 592.256 583.625 12.576 26.794 o
-2 17 6 0.764 4.178 5.050 425.645 o
-2 17 7 906.536 917.358 21.165 11.564 o
-2 17 8 30.927 35.775 5.704 279.471 o
-2 17 9 155.119 146.033 7.055 123.674 o
-2 18 0 2639.040 2657.520 44.163 2.114 o
-2 18 1 1127.310 1108.140 16.762 11.073 o
-2 18 2 786.405 779.869 15.551 17.263 o
-1 0 1 4395.360 4372.150 87.795 0.684 o
-1 0 3 28616.100 31268.300 441.075 0.020 o
-1 0 5 6092.680 6331.530 89.516 0.457 o
-1 0 7 14579.500 14963.500 243.001 0.075 o
-1 0 9 10350.100 10459.400 208.895 0.125 o
-1 0 11 15370.700 15904.000 291.267 0.060 o
-1 0 13 1184.390 1143.370 19.110 9.718 o
-1 0 15 80.805 86.239 7.007 161.520 o
-1 0 17 8901.950 9115.000 116.009 0.236 o
-1 0 19 2190.420 2148.390 29.436 3.497 o
-1 0 21 1659.740 1619.820 29.623 4.866 o
-1 0 23 642.631 627.101 17.423 18.699 o
-1 0 25 67.616 68.140 16.074 40.258 o
-1 1 0 6888.580 7307.600 104.065 0.349 o
-1 1 2 7804.710 8279.190 88.709 0.322 o
-1 1 3 1807.920 1862.540 21.134 5.214 o
-1 1 4 4283.860 4434.610 44.876 1.079 o
-1 1 5 167.905 195.274 2.566 203.771 o
-1 1 6 6600.220 6830.560 72.906 0.458 o
-1 1 7 12303.700 12973.600 149.198 0.128 o
-1 1 8 1101.840 1090.580 13.555 12.614 o
-1 1 9 382.647 393.108 6.966 59.995 o
-1 1 10 68.031 68.421 4.835 284.247 o
-1 1 11 2448.990 2375.530 48.163 2.161 o
-1 1 12 17.203 18.270 2.746 987.770 o
-1 1 13 531.912 513.785 9.528 36.300 o
-1 1 14 98.098 98.886 3.977 281.253 o
-1 1 15 730.870 724.731 8.796 25.623 o
-1 1 16 545.453 530.780 7.475 39.681 o
-1 1 17 3972.770 4002.840 36.944 1.319 o
-1 1 18 10.289 16.448 3.375 792.063 o
-1 1 19 3840.220 3756.930 38.991 1.385 o
-1 1 20 10.322 13.437 3.555 737.037 o
-1 1 21 678.550 686.601 14.093 21.371 o
-1 1 22 588.147 549.470 8.888 34.132 o
-1 1 23 486.568 473.565 8.507 42.504 o
-1 1 24 110.015 110.840 5.735 184.858 o
-1 1 25 369.270 361.976 7.760 59.292 o
-1 2 0 183.655 176.061 3.442 181.453 o
-1 2 1 130.451 130.845 2.984 265.087 o
-1 2 2 59.187 66.361 1.920 632.231 o
-1 2 3 1509.460 1567.580 18.556 7.054 o
-1 2 4 4691.520 4875.420 52.195 0.882 o
-1 2 5 15615.600 16892.800 183.157 0.080 o
-1 2 6 22919.100 24965.500 269.239 0.037 o
-1 2 7 6989.530 7264.580 83.951 0.393 o
-1 2 8 3269.720 3325.150 39.216 1.717 o
-1 2 9 6776.810 6832.250 79.422 0.429 o
-1 2 10 94.620 93.423 4.141 279.815 o
-1 2 11 3444.270 3379.310 34.856 1.702 o
-1 2 12 887.129 866.685 10.860 18.487 o
-1 2 13 1162.020 1119.960 11.037 12.734 o
-1 2 14 1390.810 1348.610 13.586 9.188 o
-1 2 15 3148.080 3143.290 32.668 1.981 o
-1 2 16 381.201 378.171 6.527 63.045 o
-1 2 17 1305.640 1307.380 14.553 9.678 o
-1 2 18 3070.050 3052.200 32.132 2.075 o
-1 2 19 126.920 132.291 7.083 133.936 o
-1 2 20 30.616 40.656 4.062 464.728 o
-1 2 21 136.338 140.822 7.162 127.880 o
-1 2 22 409.644 400.748 7.626 54.081 o
-1 2 23 295.740 284.663 9.490 60.696 o
-1 2 24 578.723 592.327 9.915 31.721 o
-1 2 25 184.974 183.035 11.486 60.570 o
-1 3 0 1787.020 1827.960 23.695 5.038 o
-1 3 1 710.462 758.126 10.204 24.223 o
-1 3 2 109.168 111.412 3.377 289.910 o
-1 3 3 16925.300 18302.900 211.878 0.066 o
-1 3 4 15960.800 16977.100 196.114 0.076 o
-1 3 5 18128.400 19221.800 282.284 0.051 o
-1 3 6 7353.780 7690.140 88.552 0.354 o
-1 3 7 6277.960 6592.130 65.941 0.512 o
-1 3 8 9897.250 10120.100 116.989 0.202 o
-1 3 9 6686.110 6830.000 79.799 0.433 o
-1 3 10 548.264 540.278 9.283 35.416 o
-1 3 11 3801.460 3672.140 32.259 1.508 o
-1 3 12 254.892 266.911 4.739 109.977 o
-1 3 13 1284.090 1227.720 13.162 10.487 o
-1 3 14 313.479 305.554 5.636 83.854 o
-1 3 15 46.566 48.786 3.601 473.637 o
-1 3 16 2116.520 2066.110 22.518 4.161 o
-1 3 17 126.234 128.338 5.832 168.002 o
-1 3 18 1210.520 1218.820 14.761 10.650 o
-1 3 19 425.435 425.829 8.888 46.989 o
-1 3 20 90.198 92.981 6.036 190.542 o
-1 3 21 313.757 306.800 7.133 73.074 o
-1 3 22 192.571 185.659 6.110 123.299 o
-1 3 23 174.290 179.796 6.318 126.499 o
-1 3 24 519.621 521.966 10.931 33.499 o
-1 3 25 30.064 29.571 3.840 523.434 o
-1 4 0 7747.880 7991.340 101.136 0.308 o
-1 4 1 24177.300 25808.800 326.798 0.031 o
-1 4 2 33137.600 35983.800 474.874 0.016 o
-1 4 3 5953.090 6383.830 80.909 0.494 o
-1 4 4 1435.920 1447.740 17.724 7.810 o
-1 4 5 1428.590 1439.440 17.645 7.882 o
-1 4 6 8899.660 9237.730 106.731 0.245 o
-1 4 7 4942.070 4937.760 57.697 0.796 o
-1 4 8 396.765 386.592 6.338 61.572 o
-1 4 9 9389.520 9291.380 131.916 0.206 o
-1 4 10 10372.500 10371.500 168.426 0.152 o
-1 4 11 1059.670 1034.720 10.884 14.504 o
-1 4 12 161.272 161.791 4.713 170.715 o
-1 4 13 1922.660 1856.270 18.789 5.142 o
-1 4 14 180.185 184.493 5.743 134.327 o
-1 4 15 1804.320 1733.910 19.193 5.616 o
-1 4 16 2185.540 2180.870 23.752 3.849 o
-1 4 17 182.086 205.071 7.302 104.771 o
-1 4 18 748.513 763.007 10.810 22.551 o
-1 4 19 7.330 10.522 3.569 763.032 o
-1 4 20 212.596 235.796 7.503 92.485 o
-1 4 21 240.213 247.471 6.673 95.123 o
-1 4 22 204.850 204.466 6.069 117.251 o
-1 4 23 428.127 406.031 6.874 55.037 o
-1 4 24 2389.980 2316.830 32.142 2.986 o
-1 5 0 363.648 369.652 16.056 28.781 o
-1 5 1 636.912 655.088 11.019 26.811 o
-1 5 2 654.548 652.284 10.755 26.688 o
-1 5 3 441.503 426.597 6.359 54.599 o
-1 5 4 8443.370 8705.620 100.697 0.274 o
-1 5 5 382.130 365.125 6.320 64.714 o
-1 5 6 539.251 538.678 8.194 38.259 o
-1 5 7 201.603 200.317 4.978 136.635 o
-1 5 8 2449.310 2426.580 29.634 2.983 o
-1 5 9 11471.800 11647.700 194.132 0.120 o
-1 5 10 1459.930 1391.220 19.726 7.434 o
-1 5 11 3797.010 3627.770 35.457 1.475 o
-1 5 12 3318.620 3290.190 34.044 1.807 o
-1 5 13 125.492 122.511 7.699 122.259 o
-1 5 14 1444.120 1424.750 18.831 7.607 o
-1 5 15 398.251 403.771 8.181 52.687 o
-1 5 16 924.559 949.903 12.229 16.314 o
-1 5 17 2432.220 2418.410 24.667 3.246 o
-1 5 18 70.266 88.849 5.458 232.940 o
-1 5 19 1451.370 1386.820 15.332 8.356 o
-1 5 20 37.450 51.855 5.486 281.028 o
-1 5 21 4.782 11.959 3.876 668.948 o
-1 5 22 1834.070 1830.930 22.702 5.024 o
-1 5 23 31.044 39.514 5.725 275.671 o
-1 5 24 1840.920 1808.330 26.606 4.628 o
-1 6 0 7757.890 7949.360 112.930 0.288 o
-1 6 1 594.362 587.134 10.571 30.063 o
-1 6 2 18587.600 19450.100 245.401 0.054 o
-1 6 3 22.532 23.330 3.630 614.977 o
-1 6 4 1606.530 1574.570 19.458 6.514 o
-1 6 5 32.495 32.516 3.417 593.660 o
-1 6 6 231.860 252.263 5.755 107.094 o
-1 6 7 6619.440 6726.610 78.744 0.444 o
-1 6 8 152.272 147.463 5.065 170.779 o
-1 6 9 2505.110 2378.720 38.339 2.544 o
-1 6 10 972.848 925.686 11.110 16.398 o
-1 6 11 1901.130 1848.360 25.624 4.557 o
-1 6 12 14.828 19.286 4.242 516.245 o
-1 6 13 411.496 387.198 7.433 55.328 o
-1 6 14 1181.400 1182.090 13.356 11.487 o
-1 6 15 482.994 484.919 8.380 42.723 o
-1 6 16 1547.650 1537.030 16.869 7.232 o
-1 6 17 332.093 337.491 7.295 67.495 o
-1 6 18 350.663 347.789 7.126 65.512 o
-1 6 19 2279.920 2277.850 28.428 3.347 o
-1 6 20 1074.470 1062.250 12.255 13.587 o
-1 6 21 2.873 11.624 4.300 560.424 o
-1 6 22 2435.980 2402.490 29.039 3.041 o
-1 6 23 2184.550 2131.160 31.314 3.394 o
-1 6 24 624.545 606.029 11.723 26.878 o
-1 7 0 1501.610 1503.980 23.502 6.356 o
-1 7 1 3144.310 3184.360 46.810 1.641 o
-1 7 2 6903.340 6993.310 116.056 0.328 o
-1 7 3 867.918 838.892 10.960 19.037 o
-1 7 4 2078.040 2081.150 27.523 3.852 o
-1 7 5 88.846 88.701 4.956 243.101 o
-1 7 6 4700.560 4613.980 47.471 0.941 o
-1 7 7 384.701 371.452 6.553 62.904 o
-1 7 8 2675.580 2528.850 22.037 2.974 o
-1 7 9 4637.830 4389.920 40.823 1.032 o
-1 7 10 13.909 25.241 3.749 622.447 o
-1 7 11 7158.960 6973.690 66.513 0.432 o
-1 7 12 102.159 117.377 11.218 72.638 o
-1 7 13 887.937 876.279 12.428 17.329 o
-1 7 14 1903.790 1903.020 19.947 5.025 o
-1 7 15 3625.860 3616.110 44.063 1.414 o
-1 7 16 1708.380 1693.250 19.083 5.998 o
-1 7 17 1978.800 1963.310 20.474 4.721 o
-1 7 18 62.652 77.897 6.129 208.516 o
-1 7 19 383.609 412.213 7.417 56.894 o
-1 7 20 2049.410 2058.920 22.186 4.326 o
-1 7 21 113.755 114.468 6.611 154.140 o
-1 7 22 232.088 231.619 6.536 100.250 o
-1 7 23 126.202 137.110 6.880 138.112 o
-1 8 0 6880.220 7033.160 126.088 0.306 o
-1 8 1 14343.000 14169.400 232.545 0.081 o
-1 8 2 98.922 109.355 4.348 253.964 o
-1 8 3 1556.860 1475.290 17.280 7.261 o
-1 8 4 3579.420 3454.880 30.767 1.684 o
-1 8 5 13702.200 13511.200 110.616 0.126 o
-1 8 6 2783.600 2671.280 33.437 2.389 o
-1 8 7 158.155 172.514 5.603 148.475 o
-1 8 8 75.971 75.346 4.252 311.195 o
-1 8 9 1108.720 1044.300 13.402 12.842 o
-1 8 10 76.729 89.510 4.797 264.228 o
-1 8 11 1422.980 1391.430 16.107 8.346 o
-1 8 12 354.990 344.527 7.053 65.587 o
-1 8 13 827.836 815.797 11.393 19.712 o
-1 8 14 165.269 179.442 7.805 103.886 o
-1 8 15 502.972 503.924 8.655 40.202 o
-1 8 16 48.485 52.018 4.211 385.426 o
-1 8 17 807.959 807.914 10.504 20.938 o
-1 8 18 1071.280 1074.980 16.526 11.771 o
-1 8 19 45.803 48.276 4.033 417.400 o
-1 8 20 337.387 334.495 6.360 72.656 o
-1 8 21 1579.590 1571.550 21.512 6.302 o
-1 8 22 445.560 444.847 9.355 43.438 o
-1 9 0 170.133 164.160 4.588 168.043 o
-1 9 1 8084.020 7671.380 63.402 0.364 o
-1 9 2 57.788 56.949 2.894 521.846 o
-1 9 3 184.196 182.711 4.728 152.785 o
-1 9 4 867.578 835.191 9.874 19.857 o
-1 9 5 215.381 230.521 6.756 101.533 o
-1 9 6 239.932 227.426 6.495 99.412 o
-1 9 7 3506.910 3423.660 50.909 1.375 o
-1 9 8 627.801 585.383 9.266 31.022 o
-1 9 9 8977.890 8711.820 93.912 0.266 o
-1 9 10 343.535 330.720 9.290 55.417 o
-1 9 11 8203.530 8284.720 78.791 0.321 o
-1 9 12 473.229 459.837 7.900 45.606 o
-1 9 13 70.302 73.565 5.089 261.718 o
-1 9 14 295.746 294.935 7.330 75.128 o
-1 9 15 4136.840 4187.110 43.159 1.168 o
-1 9 16 44.516 53.467 4.327 379.088 o
-1 9 17 24.838 28.593 4.810 385.282 o
-1 9 18 7.355 13.969 3.470 787.929 o
-1 9 19 188.096 197.828 5.961 125.309 o
-1 9 20 520.449 509.853 8.429 39.584 o
-1 9 21 193.496 211.043 6.617 111.301 o
-1 9 22 62.087 68.448 8.690 122.549 o
-1 10 0 1127.540 1073.980 12.833 12.713 o
-1 10 1 3523.380 3361.220 32.805 1.703 o
-1 10 2 518.072 496.698 7.423 42.571 o
-1 10 3 1026.460 1001.000 12.146 14.593 o
-1 10 4 3925.640 3808.960 39.194 1.342 o
-1 10 5 230.415 216.516 6.328 105.018 o
-1 10 6 1340.260 1270.350 21.921 7.757 o
-1 10 7 8507.560 8283.740 129.379 0.238 o
-1 10 8 514.665 507.307 12.697 30.130 o
-1 10 9 447.839 462.108 9.585 42.052 o
-1 10 10 7.105 11.871 3.630 737.649 o
-1 10 11 329.145 328.822 9.047 58.094 o
-1 10 12 238.957 242.846 6.709 95.487 o
-1 10 13 7025.840 7097.930 67.746 0.434 o
-1 10 14 3207.970 3226.460 31.982 1.933 o
-1 10 15 72.141 73.037 5.226 251.624 o
-1 10 16 923.356 927.835 17.435 13.399 o
-1 10 17 2489.520 2466.960 27.883 2.995 o
-1 10 18 1563.610 1560.940 21.404 6.393 o
-1 10 19 539.061 520.957 8.670 37.696 o
-1 10 20 14.450 17.506 3.716 648.826 o
-1 10 21 116.968 126.728 7.839 121.037 o
-1 11 0 494.516 469.441 7.748 44.220 o
-1 11 1 1811.660 1766.750 18.588 5.609 o
-1 11 2 2514.340 2388.640 24.140 3.181 o
-1 11 3 0.727 6.215 3.312 959.737 o
-1 11 4 298.015 288.310 7.067 77.278 o
-1 11 5 362.446 352.772 7.531 61.673 o
-1 11 6 605.314 586.632 9.480 31.538 o
-1 11 7 114.224 123.008 6.276 161.850 o
-1 11 8 0.931 3.550 3.809 740.863 o
-1 11 9 8114.040 8427.090 153.562 0.213 o
-1 11 10 61.404 63.725 4.580 315.974 o
-1 11 11 3693.790 3690.900 38.407 1.462 o
-1 11 12 510.000 492.764 8.696 40.013 o
-1 11 13 87.965 82.445 4.872 251.684 o
-1 11 14 1120.010 1146.700 17.831 10.588 o
-1 11 15 2024.490 2031.970 33.584 3.513 o
-1 11 16 2063.870 2083.470 29.977 3.690 o
-1 11 17 1138.210 1141.190 16.745 10.863 o
-1 11 18 147.121 139.966 6.983 128.466 o
-1 11 19 151.049 167.912 6.284 137.273 o
-1 11 20 47.725 50.377 4.640 342.887 o
-1 12 0 228.080 239.711 6.663 98.729 o
-1 12 1 1722.160 1651.720 17.692 6.195 o
-1 12 2 22.785 32.039 3.890 536.337 o
-1 12 3 539.969 549.244 9.735 34.636 o
-1 12 4 127.794 137.904 6.539 145.744 o
-1 12 5 566.494 545.045 14.181 25.346 o
-1 12 6 1211.950 1204.340 27.846 6.940 o
-1 12 7 5999.380 5890.200 83.902 0.498 o
-1 12 8 1539.720 1535.450 24.419 6.030 o
-1 12 9 955.153 950.035 12.533 15.694 o
-1 12 10 1219.060 1181.220 15.556 10.485 o
-1 12 11 9661.170 9693.720 104.152 0.223 o
-1 12 12 257.272 262.721 8.100 76.829 o
-1 12 13 1193.740 1171.980 18.389 9.799 o
-1 12 14 3115.850 3060.780 43.900 1.751 o
-1 12 15 8.127 11.773 5.689 321.591 o
-1 12 16 1416.660 1451.500 26.226 6.228 o
-1 12 17 826.058 863.623 14.528 16.879 o
-1 12 18 1371.180 1390.220 21.052 7.553 o
-1 12 19 6.802 8.937 2.687 1261.300 o
-1 13 0 90.871 89.062 5.001 238.659 o
-1 13 1 72.666 83.010 4.931 263.995 o
-1 13 2 2860.770 2779.000 29.639 2.406 o
-1 13 3 112.196 108.679 6.706 153.250 o
-1 13 4 3421.660 3329.260 35.028 1.723 o
-1 13 5 3126.840 2994.070 31.599 2.069 o
-1 13 6 778.330 751.180 10.867 21.928 o
-1 13 7 920.933 910.210 12.865 16.276 o
-1 13 8 6067.260 6034.880 72.361 0.530 o
-1 13 9 2412.510 2358.130 29.417 3.076 o
-1 13 10 4.238 7.206 5.543 346.737 o
-1 13 11 2753.810 2704.870 36.090 2.307 o
-1 13 12 3508.170 3458.540 41.259 1.539 o
-1 13 13 144.048 145.014 6.519 138.791 o
-1 13 14 39.573 43.405 4.687 358.267 o
-1 13 15 966.782 986.713 18.767 12.025 o
-1 13 16 283.379 281.814 7.762 74.534 o
-1 13 17 14.586 18.528 3.583 684.357 o
-1 14 0 926.567 887.477 12.921 16.326 o
-1 14 1 1.269 1.917 3.976 684.193 o
-1 14 2 494.484 498.159 8.835 40.396 o
-1 14 3 234.845 231.218 7.921 84.375 o
-1 14 4 1116.380 1071.470 14.542 12.179 o
-1 14 5 1360.180 1292.130 15.623 9.111 o
-1 14 6 188.725 202.379 8.121 92.567 o
-1 14 7 281.093 269.009 10.243 57.967 o
-1 14 8 237.700 226.072 10.254 63.666 o
-1 14 9 483.470 477.644 10.617 36.828 o
-1 14 10 5276.430 5252.940 85.631 0.573 o
-1 14 11 53.444 52.183 4.348 360.542 o
-1 14 12 920.502 927.349 15.653 14.470 o
-1 14 13 2624.430 2540.780 43.093 2.200 o
-1 14 14 3437.580 3413.860 79.818 0.946 o
-1 14 15 195.246 202.709 7.627 97.665 o
-1 14 16 707.884 706.350 19.400 15.460 o
-1 15 0 44.661 49.204 8.203 142.509 o
-1 15 1 1084.250 1049.760 59.069 2.653 o
-1 15 2 1010.440 1017.710 33.193 6.465 o
-1 15 3 17.221 22.162 4.807 407.990 o
-1 15 4 899.644 887.380 12.379 17.086 o
-1 15 5 233.730 223.280 7.038 94.917 o
-1 15 6 221.116 224.334 8.288 83.336 o
-1 15 7 501.431 477.634 10.104 37.286 o
-1 15 8 1227.040 1187.930 17.448 9.821 o
-1 15 9 26.418 28.778 4.555 416.437 o
-1 15 10 452.903 442.770 11.521 36.584 o
-1 15 11 1399.940 1431.440 25.810 6.390 o
-1 15 12 1117.490 1100.890 24.300 8.508 o
-1 15 13 1308.230 1299.820 28.220 6.398 o
-1 15 14 45.169 43.235 8.869 124.788 o
-1 16 0 1597.550 1550.200 20.056 6.502 o
-1 16 1 633.196 606.851 10.240 28.880 o
-1 16 2 434.694 432.589 8.730 46.648 o
-1 16 3 130.399 125.574 6.388 151.069 o
-1 16 4 5715.230 5618.730 65.622 0.610 o
-1 16 5 1692.010 1635.590 20.664 5.943 o
-1 16 6 255.448 248.726 7.226 86.300 o
-1 16 7 41.936 42.989 4.471 378.489 o
-1 16 8 279.096 282.123 9.535 62.132 o
-1 16 9 4.328 2.392 4.233 590.608 o
-1 16 10 310.420 326.338 13.303 39.523 o
-1 16 11 21.711 17.294 5.534 316.433 o
-1 16 12 677.710 716.887 35.474 6.963 o
-1 17 0 131.510 131.696 6.039 158.691 o
-1 17 1 1332.580 1297.590 18.241 8.625 o
-1 17 2 5028.470 5054.240 72.472 0.681 o
-1 17 3 16.431 17.880 3.999 565.862 o
-1 17 4 81.888 110.508 7.680 136.940 o
-1 17 5 29.041 32.788 5.487 301.873 o
-1 17 6 1827.420 1835.800 38.410 3.499 o
-1 17 7 36.186 47.799 8.314 141.743 o
-1 17 8 1521.920 1702.020 129.150 0.613 o
-1 17 9 681.212 688.035 15.678 19.522 o
-1 18 0 679.896 666.321 11.217 25.128 o
-1 18 1 78.278 78.869 8.641 118.869 o
-1 18 2 162.474 179.636 10.441 71.754 o
-1 18 3 3714.590 3708.770 61.228 1.116 o
0 0 2 8869.920 9546.570 192.052 0.155 o
0 0 4 26280.400 28580.400 571.452 0.018 o
0 0 6 502.811 503.350 12.749 30.477 o
0 0 8 227.176 235.746 6.313 103.625 o
0 0 10 1891.120 1863.910 39.365 3.330 o
0 0 12 170.083 167.492 10.450 71.512 o
0 0 14 906.224 898.663 13.933 15.896 o
0 0 16 541.907 557.170 12.713 28.440 o
0 0 18 1629.710 1647.210 23.392 5.745 o
0 0 20 729.693 723.796 16.563 17.597 o
0 0 22 110.342 124.488 10.113 84.519 o
0 0 24 902.091 886.387 20.381 12.132 o
0 1 1 3249.080 3428.780 48.098 1.520 o
0 1 2 41097.100 44600.000 627.733 0.010 o
0 1 3 4150.810 4431.520 56.022 1.000 o
0 1 4 781.972 794.522 10.802 21.408 o
0 1 5 36975.100 40630.700 467.581 0.014 o
0 1 6 602.402 616.538 7.333 34.578 o
0 1 7 69.642 65.742 1.939 574.152 o
0 1 8 10002.400 10251.700 102.295 0.211 o
0 1 9 316.830 312.098 6.947 73.525 o
0 1 10 3543.020 3520.670 51.386 1.339 o
0 1 11 1138.350 1109.700 22.391 9.002 o
0 1 12 1810.110 1784.200 16.581 5.794 o
0 1 13 1584.420 1554.000 15.274 7.273 o
0 1 14 163.320 172.260 4.897 162.284 o
0 1 15 14.989 19.074 3.237 796.081 o
0 1 16 5866.860 5997.720 60.896 0.594 o
0 1 17 831.402 838.205 10.553 20.074 o
0 1 18 909.948 918.599 12.008 16.912 o
0 1 19 33.817 37.737 3.729 515.373 o
0 1 20 1067.900 1042.220 15.127 12.546 o
0 1 21 990.323 995.745 13.340 14.496 o
0 1 22 490.849 503.176 9.122 39.709 o
0 1 23 197.916 207.344 6.159 117.523 o
0 1 24 103.887 107.917 5.714 190.212 o
0 1 25 31.728 38.184 4.563 393.307 o
0 2 0 7663.570 7983.590 131.208 0.260 o
0 2 1 3737.660 3890.220 55.983 1.160 o
0 2 2 35475.800 38440.100 569.268 0.013 o
0 2 3 4912.630 5177.150 59.965 0.767 o
0 2 4 39871.600 44094.900 507.109 0.012 o
0 2 5 858.455 879.267 11.794 18.242 o
0 2 6 9259.920 9711.450 111.785 0.225 o
0 2 7 9914.920 10553.800 156.102 0.166 o
0 2 8 700.283 682.151 7.840 28.399 o
0 2 9 2323.680 2340.190 25.900 3.386 o
0 2 10 363.334 364.766 6.412 66.672 o
0 2 11 237.795 234.534 5.657 109.077 o
0 2 12 137.572 137.122 5.742 162.734 o
0 2 13 1949.290 1927.200 19.437 4.924 o
0 2 14 1621.450 1608.870 16.820 6.773 o
0 2 15 679.806 675.432 10.267 26.218 o
0 2 16 635.982 628.316 9.319 29.802 o
0 2 17 2851.370 2884.530 39.806 2.057 o
0 2 18 80.312 97.647 5.989 197.068 o
0 2 19 98.267 107.096 7.086 148.150 o
0 2 20 1070.920 1042.780 13.984 13.006 o
0 2 21 583.088 574.882 9.366 32.904 o
0 2 22 1003.790 982.914 11.748 15.203 o
0 2 23 24.072 22.657 3.579 621.650 o
0 2 24 426.171 400.344 8.854 47.979 o
0 3 1 15020.600 16303.100 217.372 0.077 o
0 3 2 10660.600 11814.400 149.819 0.152 o
0 3 3 2378.920 2501.600 32.124 2.898 o
0 3 4 172.553 174.015 3.744 183.140 o
0 3 5 7924.410 8164.820 103.119 0.296 o
0 3 6 108.806 101.472 2.405 351.140 o
0 3 7 1800.560 1841.970 22.390 5.128 o
0 3 8 2013.900 2023.020 24.570 4.246 o
0 3 9 1940.270 1954.710 21.997 4.690 o
0 3 10 1424.080 1370.010 15.131 8.599 o
0 3 11 525.388 499.433 6.221 44.808 o
0 3 12 113.951 117.610 3.988 250.326 o
0 3 13 1983.490 1958.990 18.815 4.850 o
0 3 14 1370.500 1336.280 14.350 9.196 o
0 3 15 703.459 680.708 8.915 27.057 o
0 3 16 726.724 726.075 10.248 24.169 o
0 3 17 377.072 396.250 11.748 40.537 o
0 3 18 207.110 214.146 7.454 96.308 o
0 3 19 1059.020 1039.010 13.258 13.470 o
0 3 20 88.650 102.152 7.374 144.378 o
0 3 21 183.621 185.073 6.560 118.571 o
0 3 22 1474.680 1425.790 15.870 8.024 o
0 3 23 321.528 324.078 6.208 76.876 o
0 3 24 1072.710 1071.620 20.321 10.242 o
0 4 0 46867.700 50644.700 2126.810 0.002 o
0 4 1 14195.300 15447.400 218.665 0.082 o
0 4 2 42614.700 46038.500 558.487 0.010 o
0 4 3 21359.600 22940.700 318.140 0.038 o
0 4 4 16208.600 17171.900 216.948 0.070 o
0 4 5 9186.010 9612.760 121.463 0.218 o
0 4 6 18510.700 19108.200 371.881 0.040 o
0 4 7 26606.800 28043.900 322.082 0.028 o
0 4 8 4772.600 4865.650 62.956 0.791 o
0 4 9 4.611 15.137 3.697 719.755 o
0 4 10 1169.930 1097.250 12.707 12.210 o
0 4 11 4621.020 4462.310 37.429 1.053 o
0 4 12 557.732 526.682 7.762 38.485 o
0 4 13 31.628 40.024 3.432 576.935 o
0 4 14 37.605 44.977 4.459 386.733 o
0 4 15 817.261 794.924 10.833 20.603 o
0 4 16 145.378 155.260 7.280 120.764 o
0 4 17 121.084 140.891 6.030 161.681 o
0 4 18 52.414 47.433 4.376 364.133 o
0 4 19 40.877 46.835 4.411 383.765 o
0 4 20 1561.880 1563.770 22.773 6.178 o
0 4 21 1659.340 1628.980 19.270 6.252 o
0 4 22 142.919 145.625 5.866 154.911 o
0 4 23 5.260 7.838 3.197 962.021 o
0 4 24 1487.920 1430.290 30.572 5.323 o
0 5 1 9762.850 10106.000 127.611 0.195 o
0 5 2 4120.290 4162.020 48.648 1.117 o
0 5 3 3663.300 3773.920 44.274 1.369 o
0 5 4 13905.300 14321.900 180.460 0.098 o
0 5 5 29152.400 30507.900 384.024 0.022 o
0 5 6 3210.490 3172.840 37.861 1.816 o
0 5 7 4275.850 4174.430 54.314 1.018 o
0 5 8 15.236 22.717 5.597 314.932 o
0 5 9 12028.700 11609.100 226.155 0.101 o
0 5 10 2330.580 2219.840 22.340 3.659 o
0 5 11 232.946 223.676 5.581 112.950 o
0 5 12 967.386 945.541 12.411 15.621 o
0 5 13 551.913 551.956 8.873 35.816 o
0 5 14 1187.450 1209.040 15.340 10.689 o
0 5 15 580.372 589.390 8.627 34.055 o
0 5 16 1402.460 1404.630 18.376 7.948 o
0 5 17 814.735 847.666 10.915 20.037 o
0 5 18 609.134 608.505 8.985 31.769 o
0 5 19 537.032 545.616 8.867 36.728 o
0 5 20 883.021 889.289 11.597 17.864 o
0 5 21 21.012 34.194 3.377 659.181 o
0 5 22 2945.480 2894.670 30.394 2.268 o
0 5 23 4691.270 4655.970 66.515 0.792 o
0 5 24 2.642 8.869 3.658 768.866 o
0 6 0 34116.900 36451.300 1328.630 0.005 o
0 6 1 393.792 409.194 8.348 52.149 o
0 6 2 2223.190 2235.630 28.149 3.471 o
0 6 3 8136.550 8413.350 97.527 0.293 o
0 6 4 4646.520 4547.830 53.473 0.911 o
0 6 5 1973.520 1921.650 26.063 4.297 o
0 6 6 294.145 284.725 6.882 79.617 o
0 6 7 2942.300 2890.810 38.159 2.047 o
0 6 8 5861.870 5752.250 101.663 0.445 o
0 6 9 1840.650 1750.070 18.226 5.584 o
0 6 10 2610.060 2494.790 30.226 2.748 o
0 6 11 6722.810 6697.500 63.798 0.479 o
0 6 12 7016.890 7054.140 71.184 0.428 o
0 6 13 1144.660 1136.620 13.628 11.943 o
0 6 14 3.979 11.187 3.334 888.170 o
0 6 15 334.458 352.734 7.553 64.751 o
0 6 16 1027.550 1035.180 12.399 14.247 o
0 6 17 734.853 744.258 10.038 23.928 o
0 6 18 106.204 117.945 5.707 186.008 o
0 6 19 291.683 296.177 9.429 60.924 o
0 6 20 480.308 497.641 9.627 39.102 o
0 6 21 1333.450 1317.550 15.917 9.129 o
0 6 22 74.765 83.850 5.735 217.124 o
0 6 23 96.417 100.587 6.400 171.687 o
0 7 1 9221.410 9391.230 133.575 0.207 o
0 7 2 29.727 71.211 7.722 159.583 o
0 7 3 978.408 961.833 18.488 12.171 o
0 7 4 1953.190 1918.460 26.276 4.321 o
0 7 5 3298.140 3239.300 39.133 1.726 o
0 7 6 3295.000 3142.540 47.731 1.566 o
0 7 7 932.787 888.236 11.047 17.379 o
0 7 8 58.997 62.712 4.412 335.172 o
0 7 9 2375.530 2247.380 20.703 3.649 o
0 7 10 6477.380 6412.600 61.217 0.517 o
0 7 11 2565.430 2541.160 25.414 2.970 o
0 7 12 4326.150 4374.800 42.326 1.099 o
0 7 13 78.354 98.490 5.567 217.063 o
0 7 14 0.609 10.305 3.437 875.399 o
0 7 15 451.755 444.568 8.196 46.782 o
0 7 16 1646.740 1625.230 17.557 6.539 o
0 7 17 6242.490 6313.980 60.476 0.544 o
0 7 18 32.082 33.190 4.230 444.857 o
0 7 19 150.733 159.585 5.762 150.889 o
0 7 20 534.529 532.792 8.584 37.813 o
0 7 21 1312.540 1281.250 16.590 9.205 o
0 7 22 466.131 461.101 10.241 39.124 o
0 7 23 129.626 141.904 5.111 184.450 o
0 8 0 375.073 390.747 13.052 36.416 o
0 8 1 15022.100 15337.400 194.039 0.085 o
0 8 2 8759.010 8849.190 95.286 0.269 o
0 8 3 1156.930 1122.690 14.002 11.761 o
0 8 4 4727.530 4510.130 44.533 0.969 o
0 8 5 9.763 20.595 2.465 1250.950 o
0 8 6 580.039 582.028 7.287 36.670 o
0 8 7 1256.780 1171.580 19.302 9.131 o
0 8 8 510.619 500.228 8.101 41.253 o
0 8 9 15.196 22.398 4.077 544.232 o
0 8 10 690.902 678.021 9.953 26.237 o
0 8 11 95.223 109.343 5.723 194.853 o
0 8 12 136.930 124.777 6.088 156.481 o
0 8 13 147.652 155.298 6.030 146.755 o
0 8 14 159.163 182.402 8.332 97.050 o
0 8 15 724.759 701.195 10.225 24.589 o
0 8 16 19.182 21.828 3.714 613.931 o
0 8 17 177.795 186.690 6.553 120.163 o
0 8 18 165.447 169.769 6.090 135.691 o
0 8 19 281.420 282.214 6.761 82.976 o
0 8 20 1767.620 1781.140 20.401 5.520 o
0 8 21 44.369 53.515 4.515 358.859 o
0 8 22 3860.980 3746.590 66.201 1.015 o
0 9 1 75.307 75.016 3.930 337.653 o
0 9 2 4325.900 4033.940 37.145 1.197 o
0 9 3 659.364 615.462 8.199 30.778 o
0 9 4 1826.510 1782.170 20.472 5.343 o
0 9 5 2179.630 2035.370 35.622 3.177 o
0 9 6 2918.530 2742.950 35.187 2.202 o
0 9 7 1173.740 1132.830 13.369 11.778 o
0 9 8 372.694 366.483 9.637 50.008 o
0 9 9 114.865 107.372 6.473 159.200 o
0 9 10 874.525 868.044 11.503 18.262 o
0 9 11 1287.130 1267.360 14.237 10.032 o
0 9 12 201.646 239.298 7.723 91.659 o
0 9 13 14.285 14.571 3.562 704.705 o
0 9 14 31.277 39.609 3.837 501.793 o
0 9 15 13.672 20.601 3.928 588.806 o
0 9 16 1673.710 1702.420 19.238 6.080 o
0 9 17 817.092 820.929 10.965 20.224 o
0 9 18 48.603 51.501 3.999 410.797 o
0 9 19 163.305 155.596 5.731 147.024 o
0 9 20 1249.420 1265.150 21.310 8.354 o
0 9 21 363.033 366.795 7.888 59.048 o
0 10 0 166.668 185.083 7.332 110.375 o
0 10 1 108.917 101.312 4.988 218.278 o
0 10 2 2101.120 2032.560 21.899 4.269 o
0 10 3 782.279 758.052 10.088 22.482 o
0 10 4 562.693 544.847 8.412 36.398 o
0 10 5 346.808 339.335 7.867 62.336 o
0 10 6 303.523 296.056 7.711 71.181 o
0 10 7 6240.250 6104.330 113.116 0.380 o
0 10 8 2475.780 2379.730 27.353 3.088 o
0 10 9 76.360 72.927 4.223 314.654 o
0 10 10 3737.790 3741.510 36.664 1.459 o
0 10 11 1195.780 1154.070 16.944 10.315 o
0 10 12 2076.610 2100.300 23.072 4.166 o
0 10 13 420.611 418.912 8.285 49.810 o
0 10 14 1976.100 1995.370 23.448 4.443 o
0 10 15 1430.940 1455.600 20.036 7.359 o
0 10 16 120.045 113.612 6.740 148.217 o
0 10 17 475.128 465.133 8.229 44.318 o
0 10 18 1524.760 1521.400 17.890 7.199 o
0 10 19 0.341 7.114 3.151 1054.590 o
0 10 20 390.008 382.916 7.493 57.378 o
0 11 1 493.351 485.698 7.283 44.997 o
0 11 2 140.100 158.492 6.804 131.533 o
0 11 3 882.592 833.429 20.112 12.663 o
0 11 4 32.580 31.041 3.642 549.563 o
0 11 5 743.404 697.033 10.032 24.344 o
0 11 6 9184.080 9041.350 91.091 0.258 o
0 11 7 5037.290 4931.360 50.511 0.827 o
0 11 8 158.060 173.397 7.224 115.880 o
0 11 9 685.504 645.124 11.771 24.550 o
0 11 10 2944.580 2924.260 35.751 2.105 o
0 11 11 3.696 3.872 4.268 580.880 o
0 11 12 2263.230 2266.620 24.590 3.602 o
0 11 13 98.631 100.391 6.196 177.741 o
0 11 14 171.193 153.445 7.396 112.102 o
0 11 15 1648.340 1626.710 20.956 6.060 o
0 11 16 110.713 118.763 6.232 165.836 o
0 11 17 41.471 46.562 3.472 515.493 o
0 11 18 25.484 32.883 3.933 516.283 o
0 11 19 145.852 154.626 5.857 151.811 o
0 12 0 10786.300 10479.200 133.164 0.171 o
0 12 1 87.525 84.308 4.541 270.341 o
0 12 2 389.693 370.160 7.870 56.334 o
0 12 3 982.502 939.886 12.293 15.514 o
0 12 4 286.027 300.150 7.594 74.155 o
0 12 5 18.809 26.631 5.214 348.368 o
0 12 6 4859.190 4811.350 50.001 0.872 o
0 12 7 313.593 314.918 7.735 68.486 o
0 12 8 957.968 927.598 13.224 15.419 o
0 12 9 1071.620 1044.050 14.179 12.908 o
0 12 10 824.120 806.718 12.961 18.595 o
0 12 11 1112.740 1069.240 15.603 11.805 o
0 12 12 207.119 172.279 13.567 46.306 o
0 12 13 27.760 22.108 4.397 445.226 o
0 12 14 92.283 102.191 8.238 121.792 o
0 12 15 2754.160 2790.640 36.883 2.248 o
0 12 16 37.685 44.277 4.012 446.833 o
0 12 17 813.936 824.962 13.973 17.794 o
0 12 18 81.412 86.399 5.768 209.865 o
0 13 1 1553.380 1492.400 16.334 7.393 o
0 13 2 491.846 482.160 8.702 41.378 o
0 13 3 171.521 171.192 7.123 114.358 o
0 13 4 268.384 256.193 7.463 81.248 o
0 13 5 174.760 175.030 8.840 88.219 o
0 13 6 616.236 579.826 9.494 31.214 o
0 13 7 38.910 41.633 4.813 347.467 o
0 13 8 179.161 172.948 7.532 105.697 o
0 13 9 1489.930 1460.810 19.608 7.177 o
0 13 10 994.184 972.005 24.683 9.289 o
0 13 11 395.422 405.032 9.020 49.453 o
0 13 12 1962.720 1946.090 24.358 4.444 o
0 13 13 3086.940 3032.460 39.759 1.877 o
0 13 14 262.663 251.862 8.287 75.227 o
0 13 15 194.489 197.582 7.024 106.763 o
0 13 16 168.475 177.198 6.421 126.896 o
0 13 17 23.478 29.146 3.255 692.980 o
0 14 0 35.431 49.959 5.943 250.558 o
0 14 1 121.592 122.446 7.436 129.065 o
0 14 2 161.545 182.464 6.968 118.218 o
0 14 3 112.685 113.289 6.416 160.582 o
0 14 4 1756.030 1685.500 19.152 5.847 o
0 14 5 558.915 537.299 9.156 35.248 o
0 14 6 121.154 127.387 7.650 123.812 o
0 14 7 431.534 401.771 10.928 40.386 o
0 14 8 278.220 282.610 8.352 70.625 o
0 14 9 202.934 196.843 7.227 102.022 o
0 14 10 3803.680 3729.290 48.586 1.268 o
0 14 11 1891.330 1855.920 25.381 4.593 o
0 14 12 3319.590 3304.320 42.932 1.621 o
0 14 13 1043.510 1024.120 16.762 12.139 o
0 14 14 1327.480 1324.030 29.757 5.998 o
0 14 15 390.439 421.074 10.267 44.448 o
0 15 1 92.041 90.542 9.555 97.674 o
0 15 2 2128.120 2136.140 37.961 3.028 o
0 15 3 98.800 92.709 5.800 194.779 o
0 15 4 265.665 260.484 7.512 80.898 o
0 15 5 985.569 972.998 13.377 14.679 o
0 15 6 730.790 706.176 11.442 23.013 o
0 15 7 34.986 29.478 3.904 494.735 o
0 15 8 34.586 36.414 3.827 497.728 o
0 15 9 292.904 302.139 9.705 58.812 o
0 15 10 266.133 259.334 6.941 86.140 o
0 15 11 14.368 23.271 3.990 565.347 o
0 15 12 382.900 365.835 9.601 49.439 o
0 15 13 1628.640 1640.700 48.778 2.941 o
0 15 14 1415.140 1439.070 30.172 5.551 o
0 16 0 351.592 330.354 11.295 45.428 o
0 16 1 709.805 685.511 11.081 24.222 o
0 16 2 2323.630 2275.230 25.871 3.433 o
0 16 3 355.925 353.947 7.822 60.798 o
0 16 4 574.957 559.719 9.483 33.362 o
0 16 5 1249.760 1217.790 17.545 9.544 o
0 16 6 117.699 123.460 6.232 161.445 o
0 16 7 210.904 218.607 6.630 105.675 o
0 16 8 17.277 22.160 4.644 432.627 o
0 16 9 114.128 112.341 6.097 169.993 o
0 16 10 409.052 410.765 11.758 38.610 o
0 16 11 254.146 268.276 13.303 43.261 o
0 17 1 1067.210 1034.590 15.266 12.530 o
0 17 2 73.597 74.965 5.735 221.340 o
0 17 3 1206.940 1163.310 18.562 9.686 o
0 17 4 245.422 237.216 7.174 89.732 o
0 17 5 81.651 96.445 6.651 171.068 o
0 17 6 62.877 75.603 4.898 281.675 o
0 17 7 309.771 315.946 8.090 66.568 o
0 17 8 2.301 13.042 3.377 875.324 o
0 18 0 1097.390 1092.220 23.899 8.756 o
0 18 1 202.983 199.067 6.544 111.447 o
0 18 2 1454.570 1465.660 25.602 6.202 o
0 18 3 53.835 67.636 6.013 224.304 o
1 0 3 8888.350 9679.830 137.044 0.207 o
1 0 5 8250.840 8758.640 123.329 0.247 o
1 0 7 968.031 924.931 16.821 13.305 o
1 0 9 5003.280 4975.570 101.905 0.522 o
1 0 11 1688.840 1629.580 45.123 3.187 o
1 0 13 2327.380 2296.130 30.733 3.145 o
1 0 15 4248.220 4304.240 64.150 0.912 o
1 0 17 3199.300 3213.260 55.598 1.424 o
1 0 19 849.822 837.647 15.714 15.858 o
1 0 21 1702.550 1659.410 30.291 4.655 o
1 0 23 131.089 129.636 7.448 125.004 o
1 1 1 6802.740 7414.320 79.430 0.410 o
1 1 2 44.222 50.235 1.410 916.189 o
1 1 3 276.296 315.377 8.049 71.046 o
1 1 4 526.793 519.489 6.208 44.010 o
1 1 5 389.112 394.202 4.983 67.884 o
1 1 6 3345.990 3406.030 34.878 1.745 o
1 1 7 1603.770 1658.770 23.683 5.763 o
1 1 8 1622.580 1612.210 17.997 6.596 o
1 1 9 14079.500 14320.600 180.954 0.097 o
1 1 10 356.859 351.692 6.596 67.396 o
1 1 11 596.946 585.833 8.904 32.901 o
1 1 12 252.652 248.144 5.210 108.243 o
1 1 13 5502.350 5633.290 60.379 0.657 o
1 1 14 213.427 218.332 5.507 120.797 o
1 1 15 4203.450 4267.760 43.943 1.131 o
1 1 16 4805.750 4888.870 49.970 0.875 o
1 1 17 578.429 612.251 10.161 30.906 o
1 1 18 98.463 101.821 6.358 171.815 o
1 1 19 472.748 467.131 8.977 42.221 o
1 1 20 598.756 587.452 12.020 27.459 o
1 1 21 467.475 470.176 9.270 41.596 o
1 1 22 1822.030 1804.010 22.475 5.112 o
1 1 23 1145.840 1139.050 14.780 11.512 o
1 1 24 402.224 401.054 8.165 52.530 o
1 2 1 11362.200 12511.400 178.149 0.125 o
1 2 2 35940.400 39706.400 456.420 0.015 o
1 2 3 29762.400 32690.100 348.610 0.022 o
1 2 4 136.267 144.718 3.467 233.090 o
1 2 5 6987.710 7268.030 72.508 0.420 o
1 2 6 1884.130 1877.210 19.538 5.149 o
1 2 7 122.295 134.132 3.038 271.472 o
1 2 8 1968.330 1926.240 21.414 4.709 o
1 2 9 209.166 215.049 4.144 143.801 o
1 2 10 1523.210 1473.580 17.285 7.416 o
1 2 11 3006.030 2946.060 29.089 2.237 o
1 2 12 432.933 427.169 6.168 56.090 o
1 2 13 1202.570 1215.520 13.121 11.226 o
1 2 14 6822.830 6931.230 70.056 0.447 o
1 2 15 997.549 1002.690 12.406 14.830 o
1 2 16 27.160 34.280 4.252 453.385 o
1 2 17 1661.940 1659.350 20.097 6.079 o
1 2 18 1944.030 1946.620 21.594 4.726 o
1 2 19 329.456 337.033 8.194 62.497 o
1 2 20 57.822 56.236 5.165 279.917 o
1 2 21 194.610 196.052 5.988 123.013 o
1 2 22 66.815 73.924 5.286 252.801 o
1 2 23 58.636 62.068 4.166 359.488 o
1 2 24 249.656 239.728 6.560 95.153 o
1 3 1 65922.500 69910.900 1381.900 0.003 o
1 3 2 2004.900 2087.740 27.166 3.997 o
1 3 3 370.744 357.098 5.267 71.998 o
1 3 4 1268.860 1277.110 15.609 9.763 o
1 3 5 10085.800 10623.300 113.309 0.197 o
1 3 6 3628.710 3642.980 69.956 1.023 o
1 3 7 1492.890 1438.300 16.563 7.772 o
1 3 8 795.138 779.161 9.681 22.273 o
1 3 9 87.628 103.090 3.387 330.779 o
1 3 10 220.478 223.780 4.403 133.258 o
1 3 11 333.253 325.663 6.241 74.688 o
1 3 12 3163.050 3090.260 28.730 2.079 o
1 3 13 4941.680 4888.660 46.927 0.871 o
1 3 14 1704.530 1725.240 21.918 5.606 o
1 3 15 38.440 47.498 4.638 362.030 o
1 3 16 1172.630 1165.120 15.243 11.015 o
1 3 17 50.099 60.121 4.376 356.543 o
1 3 18 436.300 437.849 8.432 47.366 o
1 3 19 2692.040 2714.930 30.880 2.540 o
1 3 20 743.257 744.795 11.250 22.450 o
1 3 21 2504.100 2473.180 26.062 3.056 o
1 3 22 93.551 95.746 5.238 221.786 o
1 3 23 1097.240 1109.630 15.855 11.664 o
1 3 24 3412.080 3344.220 105.216 0.679 o
1 4 1 71.287 73.024 2.281 511.755 o
1 4 2 1705.770 1707.430 20.503 5.806 o
1 4 3 2064.960 2121.130 27.758 3.823 o
1 4 4 4752.190 4913.590 62.763 0.792 o
1 4 5 354.283 335.595 6.120 71.509 o
1 4 6 873.316 881.118 10.748 18.685 o
1 4 7 464.535 450.739 6.998 49.367 o
1 4 8 5161.040 5118.720 73.126 0.659 o
1 4 9 2236.310 2146.590 26.765 3.603 o
1 4 10 2697.840 2544.300 24.132 2.865 o
1 4 11 642.092 626.188 8.298 31.119 o
1 4 12 3516.380 3532.820 37.111 1.591 o
1 4 13 0.636 13.229 5.371 369.541 o
1 4 14 2504.610 2463.300 26.411 3.046 o
1 4 15 52.334 54.193 3.716 433.034 o
1 4 16 543.679 557.302 11.899 29.929 o
1 4 17 263.046 254.313 7.379 83.041 o
1 4 18 949.488 954.015 12.570 15.725 o
1 4 19 4843.190 4869.700 57.700 0.817 o
1 4 20 1284.950 1275.070 14.929 9.839 o
1 4 21 13.977 13.772 3.201 841.660 o
1 4 22 3921.470 3887.070 42.377 1.289 o
1 4 23 171.780 177.808 6.941 116.506 o
1 5 1 7156.430 7338.690 85.082 0.380 o
1 5 2 1863.330 1861.010 22.385 4.947 o
1 5 3 4266.390 4440.350 51.890 1.015 o
1 5 4 531.038 537.589 15.020 24.880 o
1 5 5 688.599 665.606 10.352 25.993 o
1 5 6 13951.400 14512.100 167.526 0.101 o
1 5 7 716.233 697.251 11.338 23.604 o
1 5 8 32.199 31.328 3.022 693.725 o
1 5 9 903.406 829.596 9.150 19.661 o
1 5 10 3508.800 3383.690 29.998 1.753 o
1 5 11 572.131 550.974 7.623 37.303 o
1 5 12 351.906 364.848 6.692 66.662 o
1 5 13 1015.470 993.822 13.880 13.937 o
1 5 14 92.604 97.885 5.592 205.788 o
1 5 15 4120.350 4137.030 40.231 1.212 o
1 5 16 133.751 164.619 6.495 139.521 o
1 5 17 139.975 148.483 6.249 146.021 o
1 5 18 45.297 51.657 3.858 437.188 o
1 5 19 423.535 416.082 10.511 41.805 o
1 5 20 1382.820 1369.150 16.931 8.454 o
1 5 21 3235.230 3219.140 38.316 1.781 o
1 5 22 2054.100 2039.150 27.166 3.954 o
1 5 23 3343.230 3250.500 75.685 1.032 o
1 6 1 14878.900 15304.700 371.076 0.048 o
1 6 2 1851.170 1824.020 22.456 5.015 o
1 6 3 147.589 143.805 3.975 206.715 o
1 6 4 3240.590 3267.650 38.908 1.753 o
1 6 5 1529.610 1485.260 20.787 6.759 o
1 6 6 1245.310 1202.810 19.578 9.027 o
1 6 7 6447.720 6413.020 75.423 0.476 o
1 6 8 3646.600 3472.400 32.270 1.623 o
1 6 9 6057.940 5760.210 50.096 0.627 o
1 6 10 1444.990 1410.630 14.239 8.534 o
1 6 11 1332.450 1311.270 14.338 9.533 o
1 6 12 417.519 399.351 7.872 52.460 o
1 6 13 13171.600 13726.900 146.591 0.117 o
1 6 14 5254.230 5214.810 53.251 0.754 o
1 6 15 1326.540 1345.890 16.047 9.053 o
1 6 16 434.908 447.539 8.697 46.218 o
1 6 17 3140.740 3146.470 31.239 2.018 o
1 6 18 773.892 783.508 10.315 22.167 o
1 6 19 559.360 551.396 10.197 32.802 o
1 6 20 1397.620 1397.560 18.401 7.984 o
1 6 21 1375.460 1340.680 17.271 8.498 o
1 6 22 210.446 212.140 8.052 88.677 o
1 6 23 327.090 293.614 6.617 75.635 o
1 7 1 18763.000 19442.900 245.107 0.054 o
1 7 2 478.083 481.471 7.652 45.216 o
1 7 3 7756.270 7840.800 104.525 0.305 o
1 7 4 897.544 869.007 12.426 17.234 o
1 7 5 123.397 120.167 5.123 195.207 o
1 7 6 1630.110 1538.320 21.285 6.221 o
1 7 7 530.825 514.721 6.380 43.518 o
1 7 8 3045.100 2916.150 27.456 2.261 o
1 7 9 109.293 105.729 5.173 208.472 o
1 7 10 118.410 121.635 5.644 179.979 o
1 7 11 393.929 392.575 8.379 52.709 o
1 7 12 880.754 876.490 10.834 18.532 o
1 7 13 846.751 861.152 12.414 18.154 o
1 7 14 66.895 78.382 7.586 149.730 o
1 7 15 86.475 88.868 5.055 240.038 o
1 7 16 395.062 395.578 7.571 55.917 o
1 7 17 585.925 570.628 9.280 33.032 o
1 7 18 536.443 544.260 13.507 27.320 o
1 7 19 22.753 37.196 3.766 551.745 o
1 7 20 989.227 1002.910 13.874 14.195 o
1 7 21 1844.310 1858.250 22.702 4.965 o
1 7 22 516.257 509.674 11.082 33.551 o
1 8 1 2286.420 2217.740 25.572 3.547 o
1 8 2 3986.490 3813.100 53.811 1.135 o
1 8 3 323.611 321.261 5.989 78.225 o
1 8 4 1935.510 1880.680 17.170 5.215 o
1 8 5 7755.500 7392.630 77.480 0.364 o
1 8 6 201.669 194.449 5.543 128.255 o
1 8 7 6892.700 6730.210 67.035 0.457 o
1 8 8 4229.980 4107.180 42.231 1.163 o
1 8 9 793.374 791.646 10.469 21.478 o
1 8 10 1790.210 1727.370 38.046 3.645 o
1 8 11 491.186 494.102 7.937 43.106 o
1 8 12 442.564 430.475 8.756 46.079 o
1 8 13 244.870 265.634 10.260 61.156 o
1 8 14 1060.970 1044.120 16.774 11.890 o
1 8 15 1102.320 1118.090 15.032 11.902 o
1 8 16 17.888 15.831 3.889 590.277 o
1 8 17 663.803 652.408 13.551 22.707 o
1 8 18 1820.990 1828.850 23.362 4.990 o
1 8 19 5167.010 5247.500 56.923 0.744 o
1 8 20 142.967 143.627 5.866 155.344 o
1 8 21 605.979 594.815 9.609 31.129 o
1 8 22 325.261 333.804 10.423 51.004 o
1 9 1 1580.230 1480.380 14.915 7.519 o
1 9 2 2976.510 2866.110 26.898 2.352 o
1 9 3 3917.760 3721.170 34.477 1.421 o
1 9 4 1653.570 1563.530 17.359 6.660 o
1 9 5 708.771 695.716 10.537 24.752 o
1 9 6 644.356 615.675 8.308 31.226 o
1 9 7 793.883 777.049 9.762 22.259 o
1 9 8 238.034 236.809 7.790 84.719 o
1 9 9 1159.400 1138.040 17.830 10.335 o
1 9 10 793.670 761.806 10.043 22.200 o
1 9 11 0.109 -1.810 3.597 850.796 o
1 9 12 19.812 29.008 4.312 471.763 o
1 9 13 3103.760 3154.410 35.365 1.941 o
1 9 14 123.177 124.806 6.785 143.737 o
1 9 15 1906.720 1914.310 22.727 4.747 o
1 9 16 59.196 63.268 5.900 228.138 o
1 9 17 953.033 965.485 14.146 14.718 o
1 9 18 613.490 619.558 9.347 30.782 o
1 9 19 411.063 429.242 7.333 53.802 o
1 9 20 110.961 104.772 5.637 189.692 o
1 9 21 1797.450 1704.850 43.566 3.176 o
1 10 1 159.060 186.842 5.816 140.529 o
1 10 2 177.519 192.245 5.869 131.528 o
1 10 3 593.875 592.050 8.609 33.414 o
1 10 4 2807.780 2699.110 28.512 2.524 o
1 10 5 5479.400 5144.230 74.725 0.615 o
1 10 6 2770.620 2644.740 29.986 2.532 o
1 10 7 2102.280 2051.330 22.432 4.210 o
1 10 8 3639.610 3580.920 37.281 1.524 o
1 10 9 232.323 234.626 7.092 93.427 o
1 10 10 614.925 586.669 17.714 19.076 o
1 10 11 359.365 380.625 7.277 61.770 o
1 10 12 439.110 423.528 7.826 49.810 o
1 10 13 33.728 40.067 3.823 495.083 o
1 10 14 163.686 158.461 6.952 121.317 o
1 10 15 2510.290 2391.230 71.678 1.375 o
1 10 16 671.457 663.894 10.190 26.753 o
1 10 17 247.911 248.577 6.679 93.319 o
1 10 18 23.461 25.854 3.161 732.167 o
1 10 19 3209.850 3181.620 49.660 1.551 o
1 10 20 606.450 622.186 20.321 16.181 o
1 11 1 13.224 15.998 3.813 632.040 o
1 11 2 527.924 493.000 8.444 39.602 o
1 11 3 3510.830 3446.810 35.910 1.634 o
1 11 4 3248.950 3190.200 33.412 1.889 o
1 11 5 1380.430 1313.720 14.655 9.137 o
1 11 6 1204.270 1154.940 14.560 11.021 o
1 11 7 124.122 123.654 7.157 134.517 o
1 11 8 2.439 5.011 5.637 339.613 o
1 11 9 1588.580 1568.550 18.170 6.790 o
1 11 10 1295.210 1259.880 15.278 9.729 o
1 11 11 905.017 879.549 12.793 16.791 o
1 11 12 7.990 8.635 3.762 696.785 o
1 11 13 1232.420 1213.270 20.647 8.760 o
1 11 14 308.181 307.945 9.542 58.150 o
1 11 15 497.702 464.426 10.866 35.836 o
1 11 16 780.773 767.956 10.627 21.900 o
1 11 17 318.968 335.802 6.977 71.334 o
1 11 18 307.198 300.694 6.217 81.178 o
1 11 19 545.058 531.899 16.629 22.108 o
1 12 1 1121.360 1092.550 13.710 12.349 o
1 12 2 2606.520 2492.750 26.895 2.890 o
1 12 3 3001.060 2898.210 30.815 2.213 o
1 12 4 1964.050 1924.000 21.998 4.671 o
1 12 5 73.567 78.409 7.888 138.779 o
1 12 6 290.405 272.297 7.564 75.767 o
1 12 7 3002.510 2947.920 33.518 2.120 o
1 12 8 396.496 398.257 9.024 49.612 o
1 12 9 21.109 33.055 4.341 457.407 o
1 12 10 1.426 -0.173 4.265 599.383 o
1 12 11 1033.850 1024.870 15.150 12.963 o
1 12 12 212.006 207.870 9.758 71.321 o
1 12 13 1684.220 1672.280 26.191 5.189 o
1 12 14 18.836 20.643 4.375 475.758 o
1 12 15 247.086 254.077 7.212 87.459 o
1 12 16 932.663 944.752 14.252 15.043 o
1 12 17 619.789 609.911 10.845 28.336 o
1 12 18 159.918 140.921 5.662 153.344 o
1 13 1 2352.740 2289.070 24.982 3.430 o
1 13 2 73.020 68.627 4.341 313.976 o
1 13 3 2655.200 2588.100 27.876 2.748 o
1 13 4 1377.750 1306.510 15.870 8.902 o
1 13 5 2003.150 1953.440 21.799 4.567 o
1 13 6 122.315 125.235 7.634 124.139 o
1 13 7 2046.600 1973.340 23.400 4.325 o
1 13 8 398.537 387.789 8.847 50.579 o
1 13 9 2773.310 2754.780 37.179 2.237 o
1 13 10 1416.460 1380.060 18.848 7.840 o
1 13 11 224.153 222.779 7.643 89.937 o
1 13 12 979.770 982.276 15.341 13.665 o
1 13 13 109.265 112.890 6.777 151.580 o
1 13 14 1360.340 1352.360 21.198 7.652 o
1 13 15 124.796 122.081 5.682 175.049 o
1 13 16 255.538 244.234 14.081 40.335 o
1 13 17 1224.810 1206.130 36.583 5.098 o
1 14 1 278.901 272.669 7.549 77.570 o
1 14 2 54.824 51.277 4.285 365.308 o
1 14 3 280.561 265.612 7.502 78.243 o
1 14 4 480.781 463.792 8.799 42.343 o
1 14 5 1151.770 1118.300 15.332 11.354 o
1 14 6 231.027 235.826 9.497 69.892 o
1 14 7 211.046 221.679 13.344 46.145 o
1 14 8 1978.030 1925.210 24.513 4.420 o
1 14 9 114.597 123.987 6.914 143.736 o
1 14 10 330.631 325.784 8.616 60.526 o
1 14 11 573.761 557.443 10.292 31.912 o
1 14 12 4590.270 4613.750 66.236 0.812 o
1 14 13 631.052 638.981 13.644 23.481 o
1 14 14 155.876 161.186 8.000 104.830 o
1 14 15 1185.600 1196.330 25.868 7.555 o
1 15 1 772.782 756.534 17.257 16.187 o
1 15 2 2176.740 2119.950 38.588 2.948 o
1 15 3 3639.790 3574.800 42.918 1.435 o
1 15 4 606.681 590.291 9.802 30.863 o
1 15 5 99.923 93.711 5.975 187.003 o
1 15 6 98.100 107.195 6.758 157.835 o
1 15 7 11.177 15.520 4.073 574.844 o
1 15 8 24.789 24.491 3.827 556.481 o
1 15 9 188.206 190.891 6.941 110.408 o
1 15 10 527.908 548.714 9.609 35.477 o
1 15 11 474.008 478.200 9.688 39.804 o
1 15 12 42.669 47.784 4.245 398.809 o
1 15 13 4.741 8.595 4.506 511.929 o
1 16 1 181.466 173.559 8.190 95.662 o
1 16 2 87.746 87.954 5.840 201.802 o
1 16 3 741.057 745.001 11.368 22.379 o
1 16 4 680.004 664.289 10.471 26.118 o
1 16 5 224.647 218.132 7.226 95.113 o
1 16 6 738.393 725.348 11.794 22.225 o
1 16 7 88.873 86.039 5.839 201.707 o
1 16 8 83.855 93.216 7.013 158.639 o
1 16 9 50.686 46.850 3.999 411.429 o
1 16 10 143.803 153.497 6.754 132.222 o
1 16 11 436.358 409.555 9.291 45.379 o
1 17 1 1479.020 1442.120 20.025 7.185 o
1 17 2 666.116 657.042 10.700 26.340 o
1 17 3 93.535 96.010 5.839 195.486 o
1 17 4 297.430 294.431 7.694 72.227 o
1 17 5 24.737 25.885 3.716 578.197 o
1 17 6 354.975 365.469 10.900 45.834 o
1 17 7 349.358 336.226 17.183 26.844 o
1 17 8 1011.260 1021.120 21.949 10.146 o
1 18 1 1511.210 1534.520 26.242 5.822 o
1 18 2 910.298 893.373 16.419 14.319 o
2 0 2 2342.160 2449.960 34.920 2.823 o
2 0 4 573.755 596.219 8.411 34.599 o
2 0 6 10761.900 11241.200 158.524 0.149 o
2 0 8 2258.600 2223.570 103.098 0.844 o
2 0 10 7735.410 7865.720 127.208 0.266 o
2 0 12 18468.700 18973.900 307.688 0.047 o
2 0 14 12316.300 12562.100 214.481 0.102 o
2 0 16 3302.950 3334.100 49.322 1.493 o
2 0 18 3344.620 3355.150 49.602 1.468 o
2 0 20 318.845 316.581 11.904 45.052 o
2 0 22 573.257 573.513 13.004 26.764 o
2 0 24 549.075 514.984 12.542 29.201 o
2 1 2 8248.100 8979.030 89.949 0.290 o
2 1 3 18335.600 19973.500 188.128 0.062 o
2 1 4 13916.600 14970.200 158.541 0.102 o
2 1 5 982.739 962.714 10.376 16.343 o
2 1 6 731.767 727.876 8.158 26.206 o
2 1 7 143.272 139.706 3.255 235.575 o
2 1 8 2820.820 2892.290 36.530 2.176 o
2 1 9 133.899 132.704 5.089 185.364 o
2 1 10 23179.800 23661.200 311.038 0.035 o
2 1 11 263.100 265.789 5.019 104.958 o
2 1 12 1901.010 1879.260 19.003 5.150 o
2 1 13 1188.180 1203.880 13.897 11.161 o
2 1 14 2752.370 2801.680 39.539 2.156 o
2 1 15 432.555 439.835 8.904 45.947 o
2 1 16 2103.430 2085.860 24.290 4.041 o
2 1 17 1582.150 1571.690 17.820 6.862 o
2 1 18 1221.580 1249.190 15.017 10.371 o
2 1 19 3300.400 3265.440 36.569 1.772 o
2 1 20 84.956 97.326 6.373 179.281 o
2 1 21 90.626 96.915 5.740 201.174 o
2 1 22 41.002 44.497 3.671 488.194 o
2 1 23 31.815 42.755 4.704 371.239 o
2 1 24 927.697 917.230 20.381 11.808 o
2 2 2 2049.170 2061.270 22.619 4.291 o
2 2 3 11979.500 12875.200 148.368 0.132 o
2 2 4 1470.920 1507.250 15.670 7.869 o
2 2 5 14706.200 15315.100 163.436 0.095 o
2 2 6 1111.530 1130.750 11.436 13.091 o
2 2 7 702.965 681.008 7.999 28.140 o
2 2 8 13466.900 13950.300 149.938 0.113 o
2 2 9 24.392 29.471 2.842 813.867 o
2 2 10 111.695 113.010 3.978 255.870 o
2 2 11 1534.540 1513.260 16.177 7.458 o
2 2 12 29442.700 30627.200 304.049 0.025 o
2 2 13 61.699 65.758 3.905 375.376 o
2 2 14 7400.710 7514.180 93.604 0.346 o
2 2 15 5146.570 5257.350 53.645 0.765 o
2 2 16 426.471 443.274 12.970 33.675 o
2 2 17 849.160 852.888 12.287 18.277 o
2 2 18 2181.410 2168.520 23.608 3.876 o
2 2 19 162.676 166.562 7.701 107.537 o
2 2 20 248.561 244.448 6.682 93.585 o
2 2 21 5.870 8.649 3.655 747.830 o
2 2 22 70.418 78.436 5.361 242.809 o
2 2 23 102.695 105.810 5.470 201.156 o
2 3 2 585.971 597.071 7.262 36.009 o
2 3 3 25642.400 27809.400 297.129 0.030 o
2 3 4 1054.270 1077.270 12.434 13.659 o
2 3 5 1170.430 1161.470 12.328 12.017 o
2 3 6 113.716 121.156 2.987 295.137 o
2 3 7 1139.690 1130.710 13.312 12.130 o
2 3 8 6199.970 6269.020 67.633 0.526 o
2 3 9 88.853 89.172 3.716 318.307 o
2 3 10 5413.390 5232.790 51.330 0.740 o
2 3 11 2590.670 2598.150 30.993 2.685 o
2 3 12 262.060 259.136 6.147 94.664 o
2 3 13 2318.710 2217.760 42.761 2.548 o
2 3 14 99.176 104.135 6.350 171.156 o
2 3 15 6.351 10.787 3.551 776.198 o
2 3 16 207.332 227.054 7.611 93.064 o
2 3 17 241.013 245.379 7.869 82.740 o
2 3 18 1829.580 1839.910 20.523 5.250 o
2 3 19 1312.730 1315.720 16.623 9.089 o
2 3 20 44.065 47.985 3.812 452.131 o
2 3 21 217.979 219.611 6.692 103.028 o
2 3 22 118.337 128.886 6.114 163.381 o
2 3 23 49.274 67.560 5.760 242.670 o
2 4 2 102.217 89.903 4.878 234.009 o
2 4 3 2189.780 2200.450 26.394 3.657 o
2 4 4 270.789 273.568 4.888 103.139 o
2 4 5 24807.500 25924.000 298.021 0.032 o
2 4 6 1624.120 1620.530 17.266 6.676 o
2 4 7 68.396 73.229 3.079 434.951 o
2 4 8 7021.400 6896.210 74.698 0.424 o
2 4 9 3852.850 3727.700 34.980 1.439 o
2 4 10 125.551 128.272 6.382 152.707 o
2 4 11 3086.160 2996.160 30.280 2.129 o
2 4 12 6960.950 6871.920 65.486 0.451 o
2 4 13 1299.470 1295.260 14.186 9.855 o
2 4 14 2107.790 2142.060 23.318 4.050 o
2 4 15 124.657 147.373 6.587 143.950 o
2 4 16 625.352 640.757 9.958 28.995 o
2 4 17 37.326 44.694 4.271 411.390 o
2 4 18 2557.550 2582.460 27.579 2.867 o
2 4 19 927.927 935.322 14.258 15.161 o
2 4 20 296.615 291.573 7.015 77.643 o
2 4 21 1045.090 1030.630 13.874 13.398 o
2 4 22 623.133 627.021 10.306 28.778 o
2 4 23 698.607 668.133 11.853 23.811 o
2 5 2 2677.820 2667.070 35.200 2.413 o
2 5 3 10130.500 10455.600 111.692 0.199 o
2 5 4 1007.560 963.321 14.029 14.133 o
2 5 5 9086.460 9130.660 105.898 0.243 o
2 5 6 5627.080 5647.990 66.061 0.616 o
2 5 7 24597.200 24939.000 350.334 0.030 o
2 5 8 9645.370 9532.190 167.297 0.167 o
2 5 9 1335.080 1275.830 12.428 10.087 o
2 5 10 2250.260 2198.370 26.287 3.573 o
2 5 11 3920.500 3842.950 42.195 1.299 o
2 5 12 8631.450 8757.990 175.197 0.178 o
2 5 13 7022.930 7122.960 71.969 0.423 o
2 5 14 3793.250 3911.380 38.338 1.382 o
2 5 15 518.194 536.048 8.731 38.268 o
2 5 16 3978.700 4054.910 45.010 1.212 o
2 5 17 263.015 298.955 8.054 73.864 o
2 5 18 457.107 462.654 9.252 42.496 o
2 5 19 491.543 490.931 9.612 38.724 o
2 5 20 272.300 280.595 7.442 78.869 o
2 5 21 1001.260 995.500 14.957 13.555 o
2 5 22 196.087 193.653 5.841 125.365 o
2 5 23 1716.920 1675.260 28.370 4.839 o
2 6 2 16470.800 16820.200 212.784 0.071 o
2 6 3 1526.940 1543.540 24.379 6.064 o
2 6 4 5990.930 6064.800 77.519 0.516 o
2 6 5 12227.800 12532.700 177.643 0.118 o
2 6 6 16180.100 16508.900 270.791 0.061 o
2 6 7 1264.920 1193.630 11.085 11.338 o
2 6 8 4890.480 4655.890 49.497 0.885 o
2 6 9 9012.110 8890.600 77.883 0.280 o
2 6 10 0.696 4.641 2.718 1414.070 o
2 6 11 2942.100 2894.400 50.657 1.697 o
2 6 12 7497.040 7618.490 82.182 0.362 o
2 6 13 134.485 162.002 6.583 137.719 o
2 6 14 17993.300 19261.100 480.850 0.030 o
2 6 15 3278.200 3325.010 34.926 1.802 o
2 6 16 102.038 119.520 6.396 164.605 o
2 6 17 912.302 908.092 13.022 16.320 o
2 6 18 21.611 25.703 7.227 193.258 o
2 6 19 1776.860 1789.960 22.927 5.197 o
2 6 20 585.021 586.254 9.711 31.959 o
2 6 21 1532.450 1509.120 20.720 6.714 o
2 6 22 261.028 245.330 5.995 98.005 o
2 7 2 2044.790 2001.530 32.962 3.553 o
2 7 3 4043.140 4037.970 59.719 1.025 o
2 7 4 8873.600 9203.320 185.546 0.163 o
2 7 5 221.069 207.523 5.873 114.854 o
2 7 6 5739.190 5511.790 45.804 0.699 o
2 7 7 9167.610 8743.190 75.227 0.280 o
2 7 8 2162.050 2077.140 19.111 4.289 o
2 7 9 5580.330 5521.180 52.801 0.690 o
2 7 10 263.736 262.622 6.335 92.074 o
2 7 11 147.364 146.542 5.735 156.005 o
2 7 12 1.928 27.394 11.520 81.714 o
2 7 13 136.602 158.514 6.793 132.933 o
2 7 14 866.201 872.529 11.795 18.165 o
2 7 15 626.373 621.179 9.796 29.558 o
2 7 16 341.155 355.322 8.385 59.265 o
2 7 17 3356.570 3415.900 38.121 1.675 o
2 7 18 304.603 290.996 8.247 67.627 o
2 7 19 904.980 891.017 13.029 16.551 o
2 7 20 1415.880 1381.510 17.724 8.076 o
2 7 21 91.682 103.197 5.342 215.518 o
2 7 22 648.577 638.309 15.623 20.589 o
2 8 2 8162.270 7761.270 75.684 0.339 o
2 8 3 2716.340 2591.550 28.624 2.657 o
2 8 4 6808.780 6514.890 62.153 0.483 o
2 8 5 4784.750 4554.660 40.325 0.982 o
2 8 6 296.184 300.889 7.646 72.305 o
2 8 7 2628.540 2576.120 27.187 2.809 o
2 8 8 77.979 87.190 4.518 281.717 o
2 8 9 2306.420 2232.850 22.853 3.659 o
2 8 10 452.510 446.402 7.715 48.223 o
2 8 11 408.094 422.886 7.329 54.387 o
2 8 12 53.674 60.963 4.947 298.848 o
2 8 13 193.725 208.507 7.177 103.480 o
2 8 14 66.421 63.395 6.001 217.298 o
2 8 15 1433.800 1450.370 18.159 7.728 o
2 8 16 1705.050 1709.360 22.384 5.569 o
2 8 17 419.127 409.481 8.296 50.262 o
2 8 18 933.041 945.934 12.489 16.065 o
2 8 19 184.381 192.914 6.320 121.198 o
2 8 20 2854.430 2879.730 37.578 2.125 o
2 8 21 180.066 186.681 7.040 111.478 o
2 9 2 154.291 159.612 4.851 171.831 o
2 9 3 9176.480 8968.890 83.106 0.268 o
2 9 4 3733.910 3586.300 35.992 1.502 o
2 9 5 38.781 44.882 4.174 420.609 o
2 9 6 3112.770 3049.580 31.991 2.050 o
2 9 7 5497.500 5453.290 64.261 0.649 o
2 9 8 2507.950 2467.680 26.696 3.027 o
2 9 9 958.923 939.730 10.756 16.699 o
2 9 10 273.707 291.944 6.985 81.567 o
2 9 11 3479.750 3484.000 46.461 1.452 o
2 9 12 857.207 875.695 13.547 17.039 o
2 9 13 1746.460 1721.640 20.795 5.625 o
2 9 14 1966.240 1994.080 25.543 4.286 o
2 9 15 1018.720 1000.070 13.781 13.911 o
2 9 16 406.490 403.826 8.337 51.358 o
2 9 17 50.520 60.243 4.379 355.307 o
2 9 18 5430.020 5574.250 60.335 0.670 o
2 9 19 911.347 904.114 12.365 16.780 o
2 9 20 216.936 217.120 6.053 112.158 o
2 10 2 10353.400 10130.800 101.659 0.205 o
2 10 3 506.982 499.655 8.172 41.316 o
2 10 4 2476.510 2252.720 35.500 2.760 o
2 10 5 1180.600 1158.410 13.215 11.647 o
2 10 6 233.506 240.626 7.522 87.947 o
2 10 7 1169.710 1164.870 14.249 11.374 o
2 10 8 689.235 680.386 9.758 26.495 o
2 10 9 3701.390 3666.010 40.193 1.437 o
2 10 10 1034.080 1012.910 12.235 14.379 o
2 10 11 377.634 362.358 7.569 59.339 o
2 10 12 107.011 131.234 6.513 156.265 o
2 10 13 595.596 589.243 12.807 26.246 o
2 10 14 260.976 257.687 11.725 51.105 o
2 10 15 908.165 915.211 12.884 16.416 o
2 10 16 2475.950 2485.120 28.068 2.992 o
2 10 17 1400.530 1420.340 16.931 8.220 o
2 10 18 103.994 104.552 5.499 199.523 o
2 10 19 3.227 2.486 3.146 1049.730 o
2 11 2 4949.000 4813.350 49.286 0.861 o
2 11 3 137.173 126.228 9.847 84.425 o
2 11 4 3250.600 3110.770 30.874 1.967 o
2 11 5 239.435 242.521 6.562 97.059 o
2 11 6 1936.650 1908.990 21.358 4.809 o
2 11 7 3162.810 3252.880 48.209 1.587 o
2 11 8 3841.970 3819.240 37.597 1.391 o
2 11 9 1637.050 1639.770 17.674 6.532 o
2 11 10 131.504 141.289 6.339 148.672 o
2 11 11 324.350 323.816 7.122 70.483 o
2 11 12 15.494 10.040 4.411 495.182 o
2 11 13 298.380 292.946 12.292 45.062 o
2 11 14 1597.270 1586.940 19.136 6.574 o
2 11 15 704.859 698.961 10.320 25.072 o
2 11 16 24.447 31.106 4.796 385.408 o
2 11 17 522.093 537.103 8.492 38.578 o
2 11 18 600.007 604.497 8.587 32.905 o
2 12 2 1336.920 1301.840 15.718 9.204 o
2 12 3 386.402 387.947 10.227 45.888 o
2 12 4 11738.200 12128.300 129.140 0.149 o
2 12 5 2018.870 1956.020 20.848 4.606 o
2 12 6 605.192 605.647 9.794 30.639 o
2 12 7 78.055 78.364 5.395 234.179 o
2 12 8 3137.900 3146.480 31.322 2.018 o
2 12 9 492.832 489.051 8.391 41.946 o
2 12 10 726.459 713.122 9.896 24.741 o
2 12 11 25.209 26.482 4.454 437.272 o
2 12 12 89.988 105.793 6.588 167.171 o
2 12 13 159.537 170.603 7.602 109.421 o
2 12 14 1637.180 1644.260 20.380 6.148 o
2 12 15 312.137 307.281 6.374 78.632 o
2 12 16 804.853 818.787 11.305 20.217 o
2 12 17 71.622 71.463 4.372 311.570 o
2 13 2 71.125 79.197 4.940 267.225 o
2 13 3 412.309 405.677 8.449 50.371 o
2 13 4 504.388 499.130 9.915 37.087 o
2 13 5 2370.110 2313.450 27.053 3.279 o
2 13 6 3118.540 3034.650 37.260 1.921 o
2 13 7 89.138 97.221 5.959 192.988 o
2 13 8 88.281 89.489 5.937 196.832 o
2 13 9 133.202 127.326 8.462 105.465 o
2 13 10 72.259 85.019 5.238 245.106 o
2 13 11 1523.960 1520.210 18.366 7.125 o
2 13 12 0.476 -1.217 3.806 757.338 o
2 13 13 1254.010 1268.370 18.335 9.137 o
2 13 14 754.079 767.204 15.527 17.862 o
2 13 15 692.391 704.928 14.052 20.959 o
2 13 16 86.155 83.459 5.689 211.157 o
2 14 2 3247.850 3117.430 32.970 1.921 o
2 14 3 1897.280 1849.290 22.204 4.896 o
2 14 4 1313.690 1299.720 16.931 9.055 o
2 14 5 1076.460 1028.090 14.241 12.914 o
2 14 6 1402.920 1295.990 49.443 3.196 o
2 14 7 35.715 36.868 4.813 357.044 o
2 14 8 484.789 473.762 9.648 39.449 o
2 14 9 2230.060 2212.640 27.450 3.521 o
2 14 10 1139.520 1142.410 17.140 10.707 o
2 14 11 66.683 69.031 6.262 202.432 o
2 14 12 1266.730 1240.400 22.822 7.929 o
2 14 13 28.540 34.753 3.820 523.349 o
2 14 14 16.500 14.169 3.441 731.390 o
2 15 2 86.656 91.580 6.298 182.748 o
2 15 3 1250.690 1240.320 15.913 9.933 o
2 15 4 928.778 900.628 12.558 16.420 o
2 15 5 276.294 267.609 10.576 56.359 o
2 15 6 7.294 11.405 4.139 583.325 o
2 15 7 746.061 747.584 11.459 22.137 o
2 15 8 871.673 867.978 12.440 17.655 o
2 15 9 292.838 294.071 6.930 78.698 o
2 15 10 1022.350 1024.580 16.629 12.392 o
2 15 11 1351.170 1352.610 20.780 7.788 o
2 15 12 212.561 205.551 6.982 102.142 o
2 16 2 4730.420 4724.550 55.667 0.862 o
2 16 3 0.591 2.781 3.722 780.309 o
2 16 4 3.592 5.078 4.012 651.291 o
2 16 5 903.855 920.579 14.274 15.564 o
2 16 6 109.034 111.582 6.133 171.584 o
2 16 7 65.385 68.516 5.543 241.245 o
2 16 8 59.745 53.226 3.743 411.585 o
2 16 9 207.664 204.493 8.196 88.156 o
2 16 10 187.795 183.524 7.360 105.083 o
2 17 2 329.311 320.605 6.627 73.196 o
2 17 3 312.993 314.913 7.226 71.974 o
2 17 4 874.128 841.926 12.586 17.727 o
2 17 5 145.024 140.162 5.550 163.501 o
2 17 6 49.394 53.966 4.802 322.047 o
2 17 7 120.647 120.883 5.760 175.137 o
3 0 3 4915.850 5094.570 64.746 0.742 o
3 0 5 219.411 231.163 4.514 130.667 o
3 0 7 21132.700 22225.600 447.682 0.029 o
3 0 9 2240.470 2258.040 45.433 2.458 o
3 0 11 784.033 795.466 21.939 12.511 o
3 0 13 207.513 211.143 8.664 82.440 o
3 0 15 5791.790 5920.850 76.438 0.543 o
3 0 17 15327.800 16169.000 228.228 0.073 o
3 0 19 324.369 315.173 14.486 35.072 o
3 0 21 50.068 47.163 5.933 239.960 o
3 0 23 123.918 151.683 8.516 103.971 o
3 1 3 1380.830 1448.780 13.600 8.929 o
3 1 4 3500.970 3657.720 32.985 1.638 o
3 1 5 13331.400 14354.300 134.671 0.117 o
3 1 6 3.057 6.702 1.404 3894.280 o
3 1 7 227.004 249.484 4.510 124.484 o
3 1 8 174.497 166.554 5.586 143.183 o
3 1 9 1486.490 1430.280 19.599 7.258 o
3 1 10 646.892 625.253 8.828 30.173 o
3 1 11 5016.310 5030.450 58.389 0.773 o
3 1 12 2675.960 2721.820 30.403 2.568 o
3 1 13 16282.700 17016.300 181.308 0.077 o
3 1 14 667.058 663.427 9.663 27.603 o
3 1 15 1217.630 1214.950 14.577 10.665 o
3 1 16 563.584 550.273 8.674 35.691 o
3 1 17 3399.970 3409.330 35.663 1.702 o
3 1 18 429.444 431.483 8.216 48.878 o
3 1 19 48.023 54.303 7.356 169.341 o
3 1 20 255.232 248.460 7.132 87.283 o
3 1 21 1593.360 1560.200 21.512 6.274 o
3 1 22 124.116 120.788 6.102 162.899 o
3 1 23 288.220 275.479 6.884 81.359 o
3 2 3 13262.400 14114.100 150.182 0.114 o
3 2 4 1625.040 1606.520 16.898 6.752 o
3 2 5 2622.230 2640.790 25.494 2.845 o
3 2 6 869.227 841.781 8.967 20.379 o
3 2 7 311.522 294.130 4.305 95.050 o
3 2 8 1497.430 1482.920 17.415 7.491 o
3 2 9 15474.500 15414.400 187.660 0.084 o
3 2 10 190.345 191.183 4.804 146.474 o
3 2 11 833.297 834.379 9.387 20.962 o
3 2 12 1441.630 1448.460 15.344 8.238 o
3 2 13 5699.050 5880.090 59.573 0.624 o
3 2 14 1873.750 1881.590 20.898 5.041 o
3 2 15 701.244 708.670 10.973 24.269 o
3 2 16 2122.650 2122.880 23.218 4.048 o
3 2 17 598.966 596.761 9.416 31.700 o
3 2 18 361.774 352.903 7.680 60.966 o
3 2 19 2181.540 2128.860 23.235 3.935 o
3 2 20 62.577 62.407 5.908 225.404 o
3 2 21 1.619 5.346 3.372 922.635 o
3 2 22 171.664 163.174 6.356 129.393 o
3 2 23 651.452 631.763 12.363 24.831 o
3 3 3 4973.840 5170.880 52.077 0.808 o
3 3 4 5234.030 5333.080 53.937 0.745 o
3 3 5 3477.120 3491.770 37.211 1.617 o
3 3 6 166.742 175.321 5.586 144.590 o
3 3 7 22912.300 23332.400 262.229 0.039 o
3 3 8 3819.230 3646.360 62.219 1.086 o
3 3 9 2885.290 2833.550 26.668 2.451 o
3 3 10 4597.980 4536.270 51.303 0.939 o
3 3 11 6349.860 6457.340 65.395 0.513 o
3 3 12 90.063 88.064 5.813 201.373 o
3 3 13 5610.050 5799.890 63.028 0.623 o
3 3 14 515.122 514.881 9.347 37.533 o
3 3 15 907.178 938.855 20.632 11.753 o
3 3 16 8.678 16.812 3.800 657.469 o
3 3 17 328.373 336.031 7.616 66.107 o
3 3 18 87.984 113.191 6.985 153.860 o
3 3 19 388.854 388.607 8.017 54.893 o
3 3 20 660.979 666.794 12.255 24.276 o
3 3 21 134.055 147.593 7.333 123.987 o
3 3 22 313.702 311.981 9.096 60.080 o
3 3 23 612.895 601.114 11.723 27.303 o
3 4 3 23.655 21.070 2.645 938.686 o
3 4 4 6873.580 6985.660 70.153 0.441 o
3 4 5 6632.540 6746.150 72.543 0.460 o
3 4 6 3155.890 3137.050 37.325 1.869 o
3 4 7 3981.990 3929.370 43.142 1.253 o
3 4 8 8192.280 7999.930 68.760 0.343 o
3 4 9 3836.640 3759.760 44.571 1.309 o
3 4 10 6874.030 6995.970 75.478 0.428 o
3 4 11 27.037 31.342 3.039 723.764 o
3 4 12 1290.080 1278.670 17.310 9.165 o
3 4 13 3397.660 3470.500 41.937 1.571 o
3 4 14 2961.370 3017.700 34.115 2.108 o
3 4 15 247.312 244.247 8.186 78.848 o
3 4 16 340.292 382.372 8.599 56.932 o
3 4 17 67.601 68.891 5.076 267.936 o
3 4 18 1361.980 1346.020 18.735 8.221 o
3 4 19 15.004 16.188 4.817 417.886 o
3 4 20 897.572 886.960 12.656 16.939 o
3 4 21 39.871 37.670 3.929 462.478 o
3 4 22 1904.830 1887.090 27.850 4.300 o
3 5 3 11323.600 11564.400 133.658 0.155 o
3 5 4 1188.350 1173.870 16.606 10.408 o
3 5 5 15085.600 15382.400 177.252 0.088 o
3 5 6 10275.900 10242.600 120.910 0.191 o
3 5 7 437.072 409.651 6.114 56.759 o
3 5 8 6597.030 6471.820 51.635 0.531 o
3 5 9 181.863 173.804 5.030 149.872 o
3 5 10 1546.630 1496.720 19.145 6.948 o
3 5 11 6370.320 6314.180 101.364 0.404 o
3 5 12 3492.450 3489.420 36.201 1.628 o
3 5 13 7954.710 8109.130 81.767 0.331 o
3 5 14 356.414 369.681 13.701 35.492 o
3 5 15 1219.460 1259.760 17.848 9.516 o
3 5 16 2660.130 2702.810 33.408 2.480 o
3 5 17 62.102 57.821 5.298 264.942 o
3 5 18 1116.740 1125.700 16.681 11.118 o
3 5 19 2.151 1.974 3.962 683.636 o
3 5 20 989.981 985.223 13.491 14.488 o
3 5 21 1012.950 1016.270 14.873 13.357 o
3 5 22 98.611 109.195 5.667 194.913 o
3 6 3 18738.600 18424.900 488.190 0.029 o
3 6 4 2131.320 2061.830 28.686 3.699 o
3 6 5 1843.520 1753.990 30.569 4.269 o
3 6 6 12108.200 11850.000 99.559 0.160 o
3 6 7 7250.920 7006.090 61.043 0.437 o
3 6 8 1480.890 1413.030 18.090 7.607 o
3 6 9 483.357 483.954 6.763 47.214 o
3 6 10 1973.310 1920.230 19.656 4.854 o
3 6 11 275.007 273.760 7.367 79.611 o
3 6 12 2899.420 2898.540 35.447 2.153 o
3 6 13 204.515 201.681 6.685 108.657 o
3 6 14 3.244 9.644 3.942 662.905 o
3 6 15 358.345 353.900 8.296 58.103 o
3 6 16 1443.140 1494.900 18.647 7.486 o
3 6 17 2033.540 2070.830 26.469 4.016 o
3 6 18 1700.790 1724.980 22.390 5.558 o
3 6 19 505.363 503.026 9.183 38.760 o
3 6 20 138.539 152.273 10.081 79.772 o
3 6 21 75.049 77.095 5.317 241.692 o
3 7 3 918.736 871.269 9.336 18.820 o
3 7 4 364.112 363.446 5.325 72.234 o
3 7 5 2480.590 2386.840 20.744 3.378 o
3 7 6 2133.480 2039.050 18.743 4.414 o
3 7 7 1107.040 1081.000 12.774 12.914 o
3 7 8 133.891 144.665 4.661 195.064 o
3 7 9 208.952 208.770 9.360 75.342 o
3 7 10 239.771 248.402 5.762 105.424 o
3 7 11 1165.960 1161.140 14.232 11.429 o
3 7 12 34.015 39.928 3.917 478.837 o
3 7 13 1654.740 1679.030 20.326 6.039 o
3 7 14 4708.410 4765.410 52.432 0.887 o
3 7 15 350.430 372.088 8.434 57.293 o
3 7 16 1021.710 1013.850 13.903 13.739 o
3 7 17 127.756 129.388 7.589 123.016 o
3 7 18 4386.810 4500.910 53.252 0.969 o
3 7 19 28.892 30.897 3.655 562.474 o
3 7 20 202.354 196.449 6.232 116.688 o
3 7 21 48.606 57.241 4.723 328.016 o
3 8 3 297.558 281.776 6.703 80.717 o
3 8 4 332.835 324.308 5.131 81.876 o
3 8 5 140.282 137.697 5.448 169.437 o
3 8 6 58.855 64.543 3.755 398.687 o
3 8 7 1622.570 1534.990 16.199 7.011 o
3 8 8 1284.280 1233.690 13.675 10.327 o
3 8 9 192.378 199.156 5.640 129.080 o
3 8 10 22.076 26.065 3.606 616.262 o
3 8 11 16.042 23.363 5.725 301.153 o
3 8 12 1728.760 1714.700 22.371 5.495 o
3 8 13 87.375 98.343 6.826 162.127 o
3 8 14 546.297 544.501 9.905 34.101 o
3 8 15 225.419 236.221 7.746 87.379 o
3 8 16 7090.990 7244.400 78.290 0.401 o
3 8 17 3858.040 3875.470 42.672 1.308 o
3 8 18 158.821 160.638 6.388 133.581 o
3 8 19 1864.410 1859.760 22.852 4.899 o
3 8 20 602.816 597.409 10.662 29.424 o
3 9 3 7760.580 7514.840 75.441 0.364 o
3 9 4 195.813 192.834 5.502 131.345 o
3 9 5 694.332 667.882 9.239 27.176 o
3 9 6 319.378 317.869 7.063 71.969 o
3 9 7 932.781 944.451 11.325 16.757 o
3 9 8 573.173 567.960 8.462 35.207 o
3 9 9 17.028 25.505 3.742 608.320 o
3 9 10 811.431 778.244 18.881 14.382 o
3 9 11 449.190 468.586 8.129 46.311 o
3 9 12 69.101 62.339 4.744 293.318 o
3 9 13 65.968 66.951 5.150 265.878 o
3 9 14 40.843 43.012 5.521 279.391 o
3 9 15 4023.100 4004.230 44.465 1.213 o
3 9 16 575.498 556.829 9.252 33.844 o
3 9 17 1117.120 1123.290 14.056 12.111 o
3 9 18 323.551 326.850 7.080 70.654 o
3 9 19 1618.300 1618.410 21.814 6.050 o
3 9 20 914.820 876.649 19.201 12.720 o
3 10 3 368.977 342.278 7.131 63.618 o
3 10 4 171.631 182.984 5.711 138.496 o
3 10 5 235.634 241.728 6.253 101.568 o
3 10 6 67.047 74.584 4.324 320.000 o
3 10 7 49.636 47.354 4.026 410.006 o
3 10 8 2309.320 2305.180 29.456 3.233 o
3 10 9 634.241 664.152 9.501 28.945 o
3 10 10 909.415 888.232 11.322 17.602 o
3 10 11 1341.340 1319.130 14.869 9.323 o
3 10 12 259.602 250.356 7.241 85.268 o
3 10 13 147.020 152.933 7.653 113.709 o
3 10 14 489.661 487.686 9.178 40.063 o
3 10 15 924.875 926.221 12.421 16.371 o
3 10 16 70.367 67.037 4.040 344.503 o
3 10 17 469.248 467.493 7.522 46.746 o
3 10 18 776.862 774.548 11.899 20.734 o
3 10 19 1413.300 1376.360 20.643 7.486 o
3 11 3 15173.700 15047.200 128.169 0.101 o
3 11 4 4325.410 4204.970 49.988 1.047 o
3 11 5 1.137 6.080 3.520 850.966 o
3 11 6 282.910 284.143 9.835 59.723 o
3 11 7 4551.650 4532.100 44.176 1.008 o
3 11 8 149.424 164.760 6.476 134.316 o
3 11 9 566.953 559.377 8.857 34.947 o
3 11 10 37.669 38.360 3.827 484.178 o
3 11 11 884.525 849.960 11.704 18.105 o
3 11 12 5.219 3.347 5.122 405.629 o
3 11 13 1975.080 2020.870 25.631 4.236 o
3 11 14 297.465 301.103 7.357 74.223 o
3 11 15 2816.620 2879.380 31.960 2.328 o
3 11 16 115.572 121.083 5.575 184.134 o
3 11 17 206.634 215.192 5.782 119.392 o
3 11 18 98.806 106.850 5.111 218.802 o
3 12 3 1077.490 1034.340 13.571 13.158 o
3 12 4 39.080 46.200 4.327 398.470 o
3 12 5 6080.310 6050.000 58.219 0.580 o
3 12 6 66.979 67.418 4.324 325.761 o
3 12 7 1734.600 1706.660 18.377 5.975 o
3 12 8 164.738 174.619 6.773 121.945 o
3 12 9 146.761 159.149 6.504 135.618 o
3 12 10 12.215 17.569 4.153 547.829 o
3 12 11 1343.500 1337.520 19.880 8.069 o
3 12 12 35.071 37.665 3.999 465.847 o
3 12 13 924.228 937.300 12.489 16.257 o
3 12 14 139.986 140.962 5.473 168.022 o
3 12 15 145.548 159.065 5.607 157.155 o
3 12 16 152.450 153.455 6.400 136.866 o
3 13 3 5893.420 5797.690 63.448 0.592 o
3 13 4 151.031 156.265 7.814 109.528 o
3 13 5 94.491 80.493 5.703 205.712 o
3 13 6 148.108 149.273 7.867 110.103 o
3 13 7 3021.450 2931.010 33.831 2.104 o
3 13 8 832.032 824.157 15.617 16.256 o
3 13 9 281.003 277.382 7.151 80.176 o
3 13 10 449.251 435.450 7.850 48.454 o
3 13 11 998.162 1040.430 14.534 13.551 o
3 13 12 9.700 13.978 3.703 689.687 o
3 13 13 710.062 727.965 13.141 21.372 o
3 13 14 136.831 141.433 6.284 147.874 o
3 13 15 5383.580 5298.500 75.380 0.614 o
3 14 3 30.735 35.223 4.780 371.318 o
3 14 4 2953.410 2891.200 33.038 2.188 o
3 14 5 73.951 83.144 21.063 23.884 o
3 14 6 984.435 966.115 14.621 14.080 o
3 14 7 104.803 102.056 7.757 129.511 o
3 14 8 520.060 501.335 9.627 36.957 o
3 14 9 1816.230 1805.450 22.847 5.085 o
3 14 10 746.834 738.455 12.177 21.490 o
3 14 11 294.286 269.161 7.291 77.583 o
3 14 12 437.739 431.854 9.251 44.691 o
3 14 13 31.410 33.072 7.273 184.699 o
3 14 14 3.402 8.433 4.766 464.172 o
3 15 3 455.210 445.294 8.708 44.863 o
3 15 4 247.150 259.238 9.064 70.264 o
3 15 5 1111.360 1105.210 15.381 11.744 o
3 15 6 317.416 326.414 10.392 51.995 o
3 15 7 440.791 446.260 8.518 46.447 o
3 15 8 43.836 55.800 5.040 307.591 o
3 15 9 169.398 172.019 8.850 89.183 o
3 15 10 1253.640 1248.510 19.534 8.863 o
3 15 11 1.990 5.968 4.542 517.370 o
3 15 12 97.472 103.224 4.800 235.987 o
3 16 3 195.222 197.733 6.533 113.909 o
3 16 4 65.359 73.753 5.760 226.885 o
3 16 5 77.109 85.337 6.210 193.438 o
3 16 6 124.156 145.190 6.013 159.695 o
3 16 7 106.328 112.183 6.438 163.032 o
3 16 8 1347.940 1329.220 20.738 7.867 o
3 16 9 1377.700 1383.490 23.889 6.934 o
3 17 3 229.560 220.142 6.133 107.257 o
3 17 4 342.341 350.282 7.197 65.983 o
3 17 5 205.528 202.366 6.895 105.351 o
3 17 6 530.174 529.843 18.224 20.127 o
4 0 4 6076.010 6343.380 80.610 0.488 o
4 0 6 913.606 918.736 14.649 15.215 o
4 0 8 2729.840 2735.740 90.040 0.953 o
4 0 10 191.189 214.478 11.607 58.050 o
4 0 12 5013.500 5045.380 72.746 0.682 o
4 0 14 1441.840 1461.110 23.825 6.576 o
4 0 16 5162.510 5112.660 73.717 0.656 o
4 0 18 3863.080 3859.330 80.345 0.844 o
4 0 20 2673.320 2748.750 57.224 1.655 o
4 0 22 72.362 64.240 6.400 194.223 o
4 1 4 1055.230 1082.750 11.156 14.143 o
4 1 5 1065.210 1059.640 14.299 12.843 o
4 1 6 217.374 226.007 7.271 95.251 o
4 1 7 1985.950 1971.160 22.687 4.511 o
4 1 8 659.537 683.131 9.530 27.704 o
4 1 9 62.869 57.760 5.056 281.043 o
4 1 10 3332.100 3295.710 30.559 1.867 o
4 1 11 901.344 911.076 10.651 17.967 o
4 1 12 210.871 212.974 7.716 92.474 o
4 1 13 4218.980 4168.930 40.547 1.175 o
4 1 14 4271.310 4292.800 44.141 1.107 o
4 1 15 1986.270 2010.170 23.638 4.390 o
4 1 16 1358.610 1353.850 15.958 8.855 o
4 1 17 473.753 467.581 8.588 43.278 o
4 1 18 2318.490 2298.590 31.429 3.116 o
4 1 19 15.229 19.127 4.514 463.469 o
4 1 20 641.792 635.414 10.987 27.010 o
4 1 21 425.275 409.600 8.553 48.813 o
4 1 22 879.285 873.233 14.267 16.230 o
4 2 4 15546.900 16219.800 172.808 0.085 o
4 2 5 60.027 61.471 2.724 527.227 o
4 2 6 2577.110 2623.970 27.279 2.835 o
4 2 7 278.152 279.781 4.891 100.391 o
4 2 8 1135.100 1104.560 14.143 11.997 o
4 2 9 127.261 122.570 4.390 218.325 o
4 2 10 5033.810 5037.750 54.654 0.793 o
4 2 11 373.656 372.083 6.340 65.245 o
4 2 12 132.763 136.535 6.111 155.085 o
4 2 13 528.664 538.460 10.242 34.287 o
4 2 14 279.299 286.782 9.009 65.474 o
4 2 15 86.395 95.446 5.766 203.388 o
4 2 16 83.314 94.503 5.954 197.679 o
4 2 17 1507.410 1513.410 18.604 7.170 o
4 2 18 1084.880 1079.500 15.848 11.910 o
4 2 19 149.200 142.591 7.471 117.800 o
4 2 20 2768.060 2738.200 32.809 2.396 o
4 2 21 22.326 28.488 4.666 410.193 o
4 2 22 1335.270 1292.760 22.822 7.517 o
4 3 4 2946.150 2956.330 32.673 2.180 o
4 3 5 313.295 313.307 5.008 87.585 o
4 3 6 1679.580 1640.000 17.662 6.374 o
4 3 7 2583.870 2507.380 26.337 2.930 o
4 3 8 8101.740 8027.790 71.166 0.343 o
4 3 9 1754.620 1691.720 17.479 6.038 o
4 3 10 35.445 42.409 4.688 366.592 o
4 3 11 4044.570 4040.090 44.413 1.202 o
4 3 12 4958.190 4985.210 50.902 0.833 o
4 3 13 726.731 745.001 11.175 22.927 o
4 3 14 899.423 886.088 15.709 14.932 o
4 3 15 2858.450 2913.180 32.978 2.252 o
4 3 16 197.326 206.858 7.547 97.873 o
4 3 17 1230.030 1214.530 16.955 9.860 o
4 3 18 128.569 145.124 6.822 137.277 o
4 3 19 1583.790 1578.140 20.207 6.478 o
4 3 20 0.471 0.765 4.274 599.477 o
4 3 21 977.934 991.035 16.074 13.260 o
4 3 22 4310.730 4249.020 85.443 0.718 o
4 4 4 16226.700 16670.900 177.475 0.079 o
4 4 5 1980.190 2028.520 22.837 4.450 o
4 4 6 5580.940 5593.340 60.687 0.649 o
4 4 7 6823.890 6691.260 65.807 0.466 o
4 4 8 104.553 108.175 4.188 256.436 o
4 4 9 1718.560 1683.050 17.838 6.135 o
4 4 10 1042.280 1031.930 17.512 11.783 o
4 4 11 2108.750 2100.840 40.914 2.880 o
4 4 12 34.442 33.378 4.418 411.704 o
4 4 13 333.651 366.146 8.973 56.369 o
4 4 14 1006.020 1038.650 15.367 13.076 o
4 4 15 650.388 653.844 10.980 26.477 o
4 4 16 2116.100 2136.260 27.066 3.779 o
4 4 17 112.869 123.523 7.273 135.405 o
4 4 18 813.951 804.813 12.508 19.169 o
4 4 19 2029.510 2047.630 25.263 4.138 o
4 4 20 754.441 739.718 11.980 21.509 o
4 4 21 144.188 155.424 6.720 132.483 o
4 4 22 1456.800 1394.920 24.102 6.587 o
4 5 4 3926.040 3771.660 54.995 1.140 o
4 5 5 534.891 541.384 8.441 37.881 o
4 5 6 2535.680 2439.960 21.080 3.248 o
4 5 7 816.740 761.012 7.965 23.381 o
4 5 8 278.014 275.369 5.309 97.194 o
4 5 9 5671.260 5683.490 61.591 0.629 o
4 5 10 765.937 746.490 12.678 20.507 o
4 5 11 2445.240 2471.460 26.659 3.102 o
4 5 12 669.628 670.115 14.506 21.227 o
4 5 13 1673.270 1746.840 47.115 2.991 o
4 5 14 578.442 587.884 11.041 29.791 o
4 5 15 1604.100 1613.420 21.560 6.141 o
4 5 16 205.954 198.716 8.238 88.445 o
4 5 17 1365.830 1359.310 25.585 6.667 o
4 5 18 63.142 62.441 4.821 295.264 o
4 5 19 236.542 245.243 6.758 95.192 o
4 5 20 1752.860 1758.920 23.695 5.212 o
4 5 21 2432.540 2358.520 34.366 2.807 o
4 6 4 1707.010 1673.890 16.590 6.344 o
4 6 5 104.542 115.565 5.286 203.797 o
4 6 6 786.247 783.413 8.567 23.409 o
4 6 7 673.095 674.426 9.755 27.104 o
4 6 8 2855.640 2837.360 27.997 2.436 o
4 6 9 314.885 324.052 7.325 70.425 o
4 6 10 261.774 266.196 8.549 72.216 o
4 6 11 1073.930 1081.090 13.389 13.021 o
4 6 12 1520.210 1529.420 17.617 7.248 o
4 6 13 485.428 516.802 9.562 38.494 o
4 6 14 428.254 438.182 9.041 45.828 o
4 6 15 95.670 90.437 6.251 179.983 o
4 6 16 2757.550 2865.440 35.142 2.276 o
4 6 17 1322.560 1332.060 18.020 8.639 o
4 6 18 4894.330 4970.310 58.457 0.795 o
4 6 19 838.525 817.840 11.758 19.194 o
4 6 20 230.746 242.083 7.054 93.418 o
4 6 21 976.015 940.944 14.821 14.217 o
4 7 4 1804.090 1725.860 15.581 6.015 o
4 7 5 2760.810 2655.900 24.986 2.707 o
4 7 6 153.856 159.615 7.706 110.319 o
4 7 7 1228.400 1225.190 13.405 10.881 o
4 7 8 40.967 63.395 9.554 108.179 o
4 7 9 18.670 24.843 3.287 729.841 o
4 7 10 387.562 395.387 8.740 51.596 o
4 7 11 154.900 170.177 7.118 119.095 o
4 7 12 326.370 340.990 8.076 63.310 o
4 7 13 414.109 413.582 8.537 49.579 o
4 7 14 266.692 272.597 7.902 76.450 o
4 7 15 9237.850 9601.950 103.433 0.235 o
4 7 16 2237.520 2275.420 28.583 3.397 o
4 7 17 952.438 938.613 18.013 12.750 o
4 7 18 324.138 323.937 7.430 68.542 o
4 7 19 3224.740 3267.170 42.436 1.684 o
4 7 20 1652.070 1631.880 24.389 5.564 o
4 8 4 8853.810 8756.400 78.803 0.287 o
4 8 5 439.732 441.492 7.034 51.755 o
4 8 6 3177.080 3197.940 31.444 1.973 o
4 8 7 254.806 260.457 6.615 91.355 o
4 8 8 281.501 279.007 6.599 84.623 o
4 8 9 708.899 718.387 10.065 24.976 o
4 8 10 386.200 386.451 10.056 46.622 o
4 8 11 552.933 549.322 9.899 33.719 o
4 8 12 405.528 405.518 8.357 51.289 o
4 8 13 4009.980 4121.410 45.665 1.186 o
4 8 14 211.009 232.483 7.663 91.240 o
4 8 15 175.804 168.062 9.512 80.606 o
4 8 16 6389.080 6619.530 77.687 0.466 o
4 8 17 4799.130 4833.060 56.797 0.833 o
4 8 18 1.015 7.264 3.424 892.481 o
4 8 19 27.011 30.749 3.351 641.695 o
4 9 4 178.270 194.381 7.438 104.878 o
4 9 5 340.269 343.134 7.184 66.763 o
4 9 6 1294.870 1261.770 14.094 10.033 o
4 9 7 628.944 645.387 9.132 30.026 o
4 9 8 661.268 658.611 9.421 28.208 o
4 9 9 10467.600 11013.900 217.744 0.117 o
4 9 10 2264.790 2312.160 25.264 3.526 o
4 9 11 381.171 366.018 8.177 55.925 o
4 9 12 414.673 414.961 8.417 49.938 o
4 9 13 291.818 281.405 8.143 70.539 o
4 9 14 165.959 195.734 12.801 52.226 o
4 9 15 182.417 178.360 6.960 113.242 o
4 9 16 2062.640 2089.550 23.877 4.143 o
4 9 17 419.017 426.292 8.041 50.553 o
4 9 18 559.115 576.102 9.708 33.257 o
4 9 19 640.784 636.166 10.939 27.099 o
4 10 4 2.123 5.999 3.140 1044.670 o
4 10 5 86.585 89.826 5.074 238.463 o
4 10 6 279.225 293.301 7.167 79.048 o
4 10 7 265.605 276.057 10.535 57.131 o
4 10 8 313.712 309.609 7.310 71.667 o
4 10 9 174.473 183.646 6.695 119.131 o
4 10 10 1817.270 1768.300 20.065 5.432 o
4 10 11 3099.470 3083.770 32.619 2.033 o
4 10 12 354.210 361.861 8.196 58.628 o
4 10 13 150.670 153.560 6.996 125.035 o
4 10 14 2221.220 2240.780 25.727 3.619 o
4 10 15 240.955 235.536 6.380 99.572 o
4 10 16 4467.180 4542.780 49.380 0.982 o
4 10 17 192.799 198.721 6.336 117.535 o
4 10 18 217.743 218.084 7.129 97.735 o
4 11 4 1543.200 1515.550 17.218 7.243 o
4 11 5 37.318 40.981 4.393 399.966 o
4 11 6 2648.260 2634.300 26.765 2.773 o
4 11 7 167.327 162.500 6.615 125.956 o
4 11 8 846.105 839.646 11.121 19.330 o
4 11 9 926.328 936.761 11.937 16.559 o
4 11 10 68.318 69.489 4.923 277.097 o
4 11 11 535.362 515.800 10.776 33.320 o
4 11 12 910.520 902.270 11.973 17.055 o
4 11 13 1467.010 1495.290 18.063 7.486 o
4 11 14 145.364 148.616 5.885 152.662 o
4 11 15 76.691 78.785 4.462 292.613 o
4 11 16 422.053 430.968 8.120 49.827 o
4 11 17 173.012 168.011 6.418 126.976 o
4 12 4 6266.540 6312.360 64.424 0.529 o
4 12 5 973.240 971.271 13.997 14.514 o
4 12 6 1374.090 1359.010 17.706 8.357 o
4 12 7 483.238 480.319 8.556 42.364 o
4 12 8 1449.240 1410.160 15.872 8.199 o
4 12 9 3060.490 3032.150 39.249 1.905 o
4 12 10 4163.150 4225.800 43.549 1.151 o
4 12 11 2708.070 2772.450 27.586 2.614 o
4 12 12 314.014 312.393 7.028 73.360 o
4 12 13 17.213 24.400 4.012 546.778 o
4 12 14 5992.360 6171.200 78.628 0.508 o
4 12 15 607.400 600.932 9.497 31.142 o
4 12 16 309.444 306.876 8.090 67.149 o
4 13 4 3268.100 3185.030 33.704 1.873 o
4 13 5 998.733 995.788 14.357 13.882 o
4 13 6 523.485 521.109 10.515 34.284 o
4 13 7 5838.030 5726.160 299.871 0.106 o
4 13 8 125.200 131.297 8.296 109.656 o
4 13 9 118.964 111.097 6.557 154.222 o
4 13 10 51.625 58.712 5.123 288.943 o
4 13 11 291.502 289.905 6.642 81.542 o
4 13 12 2899.880 2989.450 39.062 2.017 o
4 13 13 80.570 84.040 5.466 225.950 o
4 13 14 66.786 72.797 5.824 222.765 o
4 14 4 7.767 13.792 5.380 356.279 o
4 14 5 8593.890 8772.680 102.131 0.266 o
4 14 6 857.756 866.899 13.491 17.138 o
4 14 7 1100.130 1082.120 15.374 11.951 o
4 14 8 748.565 726.624 12.563 21.186 o
4 14 9 4392.250 4431.560 57.211 0.939 o
4 14 10 113.654 118.793 6.088 168.891 o
4 14 11 1465.780 1483.300 20.217 7.118 o
4 14 12 262.019 256.755 7.024 86.335 o
4 14 13 72.074 84.050 4.789 273.167 o
4 15 4 1215.050 1216.190 16.667 10.044 o
4 15 5 540.580 535.475 9.637 35.134 o
4 15 6 15.258 15.607 3.827 619.013 o
4 15 7 566.560 573.750 10.383 31.702 o
4 15 8 420.940 431.705 7.750 51.248 o
4 15 9 52.110 52.345 3.752 431.503 o
4 15 10 10.526 8.666 3.087 954.991 o
4 15 11 505.517 481.896 16.578 23.409 o
4 16 4 139.807 135.447 6.336 146.579 o
4 16 5 719.505 727.344 11.403 23.074 o
4 16 6 1327.990 1300.290 17.944 8.717 o
4 16 7 470.400 480.605 8.411 43.589 o
4 16 8 608.543 619.753 19.088 17.414 o
4 17 4 456.680 431.883 8.987 44.321 o
5 0 5 1244.000 1239.960 17.421 9.546 o
5 0 7 5173.310 5036.070 113.287 0.457 o
5 0 9 4273.510 4119.930 71.788 0.850 o
5 0 11 1448.030 1507.290 56.373 2.555 o
5 0 13 1848.950 1809.800 35.535 3.741 o
5 0 15 2513.550 2481.810 43.733 2.268 o
5 0 17 1698.050 1654.000 54.320 2.508 o
5 0 19 2872.280 2861.900 59.575 1.502 o
5 0 21 6077.290 5871.880 158.527 0.272 o
5 1 5 11580.400 11795.700 111.349 0.163 o
5 1 6 1470.360 1466.980 16.797 7.770 o
5 1 7 9774.350 9463.020 85.767 0.240 o
5 1 8 824.560 845.726 9.529 20.925 o
5 1 9 105.019 124.416 4.478 233.934 o
5 1 10 592.194 591.746 7.963 34.624 o
5 1 11 219.148 239.584 6.032 108.747 o
5 1 12 631.282 633.887 9.667 29.348 o
5 1 13 4290.080 4285.180 41.591 1.128 o
5 1 14 58.379 67.153 4.648 312.336 o
5 1 15 2988.270 3015.060 31.744 2.154 o
5 1 16 188.672 183.048 8.099 94.647 o
5 1 17 3364.600 3397.660 50.161 1.442 o
5 1 18 1150.950 1132.270 19.388 9.875 o
5 1 19 4703.590 4830.260 69.562 0.756 o
5 1 20 689.682 678.511 12.462 23.161 o
5 1 21 627.097 620.500 9.810 29.522 o
5 2 5 894.795 859.610 11.237 18.159 o
5 2 6 38.133 52.617 3.942 444.069 o
5 2 7 396.580 393.067 5.549 64.587 o
5 2 8 107.746 118.333 4.766 221.686 o
5 2 9 1700.750 1662.700 18.436 6.158 o
5 2 10 51.886 63.269 4.819 310.235 o
5 2 11 130.629 142.743 8.904 97.353 o
5 2 12 2309.000 2336.380 26.931 3.353 o
5 2 13 46.886 63.025 3.996 401.518 o
5 2 14 5029.010 5101.730 49.818 0.818 o
5 2 15 623.172 634.277 9.769 29.478 o
5 2 16 1011.940 1005.810 13.626 14.032 o
5 2 17 641.768 664.630 12.454 24.531 o
5 2 18 1607.740 1615.050 21.145 6.188 o
5 2 19 98.614 107.427 7.034 149.457 o
5 2 20 27.972 33.128 4.000 495.022 o
5 2 21 2993.040 3005.320 43.235 1.844 o
5 3 5 3950.070 3860.500 39.811 1.316 o
5 3 6 3484.470 3318.290 34.672 1.701 o
5 3 7 322.382 320.285 5.829 79.580 o
5 3 8 5528.100 5490.120 64.358 0.643 o
5 3 9 439.231 452.514 8.960 44.878 o
5 3 10 39.023 36.195 3.787 489.985 o
5 3 11 383.386 398.482 8.561 52.577 o
5 3 12 614.638 646.517 10.503 28.431 o
5 3 13 5706.910 5893.550 84.667 0.517 o
5 3 14 1432.180 1457.280 17.039 7.939 o
5 3 15 237.106 253.580 7.764 83.741 o
5 3 16 705.948 719.489 12.169 22.636 o
5 3 17 2834.650 2799.680 34.428 2.267 o
5 3 18 707.926 719.520 11.226 23.660 o
5 3 19 2256.270 2220.120 29.545 3.351 o
5 3 20 28.643 24.861 4.480 426.761 o
5 3 21 740.042 738.628 12.326 21.483 o
5 4 5 59.588 63.261 4.297 344.165 o
5 4 6 12066.100 11778.500 96.296 0.163 o
5 4 7 1329.710 1306.840 14.009 9.645 o
5 4 8 800.184 800.753 10.737 20.991 o
5 4 9 1601.960 1600.580 19.144 6.530 o
5 4 10 1419.680 1441.340 17.872 7.876 o
5 4 11 43.210 55.567 5.805 250.461 o
5 4 12 1915.790 1973.660 23.396 4.599 o
5 4 13 215.630 217.072 8.246 85.232 o
5 4 14 1079.790 1097.460 13.902 12.666 o
5 4 15 1740.170 1707.660 19.343 5.839 o
5 4 16 145.635 147.084 7.204 123.337 o
5 4 17 131.932 136.377 6.812 137.865 o
5 4 18 157.836 161.756 6.974 122.127 o
5 4 19 183.998 182.961 7.610 102.354 o
5 4 20 2351.070 2309.850 33.948 2.936 o
5 4 21 2451.130 2406.150 34.920 2.739 o
5 5 5 1809.170 1726.940 14.999 6.054 o
5 5 6 149.395 151.302 4.615 183.759 o
5 5 7 11.820 20.390 3.446 740.549 o
5 5 8 4406.270 4390.690 42.531 1.075 o
5 5 9 5080.940 4955.930 76.839 0.655 o
5 5 10 5.069 7.783 3.527 807.745 o
5 5 11 329.716 329.757 8.066 63.622 o
5 5 12 5504.990 5619.510 169.965 0.262 o
5 5 13 961.355 973.430 12.920 15.234 o
5 5 14 293.803 307.309 7.972 69.867 o
5 5 15 0.700 3.349 3.885 715.165 o
5 5 16 1433.820 1415.460 24.028 6.646 o
5 5 17 2703.380 2751.810 33.487 2.420 o
5 5 18 596.328 582.948 9.713 31.567 o
5 5 19 676.251 674.025 12.326 23.710 o
5 5 20 241.658 232.166 7.337 89.190 o
5 6 5 2054.870 2006.840 20.313 4.511 o
5 6 6 1275.850 1226.310 13.328 10.514 o
5 6 7 3770.790 3775.370 36.743 1.438 o
5 6 8 135.593 145.582 7.262 125.304 o
5 6 9 153.706 152.114 6.015 145.272 o
5 6 10 6177.600 6397.930 64.962 0.531 o
5 6 11 19150.900 20409.100 203.368 0.057 o
5 6 12 217.588 225.409 7.206 96.057 o
5 6 13 1526.070 1553.800 19.262 6.896 o
5 6 14 1576.370 1607.290 19.915 6.496 o
5 6 15 88.585 98.313 7.044 154.748 o
5 6 16 962.984 960.513 14.236 14.576 o
5 6 17 122.206 127.026 6.673 146.586 o
5 6 18 145.448 155.215 6.083 146.431 o
5 6 19 2678.890 2658.580 38.800 2.283 o
5 6 20 468.004 430.563 20.017 19.247 o
5 7 5 1462.520 1471.650 15.634 8.011 o
5 7 6 324.320 326.286 6.823 72.244 o
5 7 7 8.670 11.854 3.453 792.815 o
5 7 8 228.754 233.558 6.847 97.097 o
5 7 9 7588.010 7832.200 79.171 0.358 o
5 7 10 920.554 912.531 13.057 16.146 o
5 7 11 2874.010 2938.980 31.248 2.282 o
5 7 12 4390.460 4552.570 46.980 1.019 o
5 7 13 299.237 304.688 7.676 71.422 o
5 7 14 36.277 34.432 4.487 397.266 o
5 7 15 518.218 510.487 10.465 34.862 o
5 7 16 739.366 731.445 11.669 22.263 o
5 7 17 1373.340 1390.760 18.097 8.191 o
5 7 18 573.737 575.205 11.217 29.862 o
5 7 19 472.126 485.952 9.741 39.550 o
5 8 5 123.171 122.322 8.463 108.030 o
5 8 6 214.096 224.507 6.390 107.344 o
5 8 7 553.102 545.224 8.572 36.548 o
5 8 8 468.255 469.365 8.214 44.686 o
5 8 9 2765.280 2752.740 41.286 2.106 o
5 8 10 338.029 342.560 7.467 65.432 o
5 8 11 208.162 214.659 7.352 97.331 o
5 8 12 35.466 38.059 4.252 426.568 o
5 8 13 1085.480 1074.580 13.727 12.796 o
5 8 14 901.228 882.455 16.402 14.495 o
5 8 15 13.918 19.116 4.928 400.730 o
5 8 16 139.385 136.204 6.519 142.142 o
5 8 17 2047.940 2044.340 25.040 4.125 o
5 8 18 1265.700 1286.650 19.954 8.578 o
5 8 19 20.142 16.846 2.743 961.669 o
5 9 5 136.459 152.606 6.132 149.488 o
5 9 6 10.031 6.099 3.460 802.066 o
5 9 7 21.393 26.032 3.738 587.864 o
5 9 8 6691.670 6942.420 70.597 0.454 o
5 9 9 205.074 204.604 7.236 100.567 o
5 9 10 3164.760 3182.440 33.649 1.936 o
5 9 11 3388.550 3442.160 34.075 1.729 o
5 9 12 240.830 240.695 7.360 88.314 o
5 9 13 460.520 470.512 10.029 39.777 o
5 9 14 22.997 19.692 4.212 494.416 o
5 9 15 2481.510 2522.020 30.768 2.843 o
5 9 16 71.173 72.473 6.424 191.510 o
5 9 17 417.483 400.562 8.843 48.655 o
5 9 18 844.354 807.825 13.158 18.081 o
5 10 5 802.331 797.341 10.671 21.037 o
5 10 6 2715.450 2678.510 27.256 2.664 o
5 10 7 4262.260 4351.300 42.575 1.117 o
5 10 8 5599.080 5800.060 55.919 0.656 o
5 10 9 61.989 72.371 4.878 286.191 o
5 10 10 22.070 23.396 3.889 556.306 o
5 10 11 879.773 901.336 12.236 17.388 o
5 10 12 1975.730 1991.360 21.983 4.570 o
5 10 13 5649.160 5780.640 62.848 0.621 o
5 10 14 55.449 52.377 3.729 425.442 o
5 10 15 19.550 19.185 4.144 520.012 o
5 10 16 111.266 112.352 5.839 180.064 o
5 10 17 2368.570 2344.540 34.875 2.852 o
5 11 5 194.322 219.327 8.458 86.125 o
5 11 6 867.544 858.315 11.418 18.535 o
5 11 7 1027.590 1012.620 12.702 14.245 o
5 11 8 158.477 157.592 6.902 123.925 o
5 11 9 2445.200 2421.150 26.302 3.150 o
5 11 10 1704.290 1686.390 27.185 4.999 o
5 11 11 1258.240 1272.050 14.190 10.241 o
5 11 12 251.388 252.446 6.502 94.051 o
5 11 13 237.346 253.485 7.944 81.952 o
5 11 14 918.926 929.670 14.063 15.433 o
5 11 15 1177.560 1175.360 18.562 9.838 o
5 11 16 82.460 88.376 5.550 218.632 o
5 12 5 2276.520 2319.050 27.291 3.389 o
5 12 6 1626.070 1615.850 20.341 6.241 o
5 12 7 608.643 614.270 11.025 28.344 o
5 12 8 46.175 41.510 8.062 147.568 o
5 12 9 48.114 50.941 6.032 233.972 o
5 12 10 318.435 327.442 8.623 61.651 o
5 12 11 2225.500 2235.210 25.432 3.635 o
5 12 12 732.707 757.995 12.253 21.507 o
5 12 13 2524.930 2592.140 34.007 2.624 o
5 12 14 76.135 77.438 6.524 183.337 o
5 12 15 110.012 105.074 5.244 205.327 o
5 13 5 176.118 179.342 8.226 95.633 o
5 13 6 9.210 13.742 4.762 443.182 o
5 13 7 856.040 874.374 12.978 17.475 o
5 13 8 3109.720 3112.710 37.635 1.894 o
5 13 9 156.724 164.267 6.285 135.848 o
5 13 10 334.561 335.980 7.883 63.800 o
5 13 11 2981.340 2994.750 35.748 2.057 o
5 13 12 263.854 256.552 8.044 76.803 o
5 13 13 129.807 133.526 5.179 184.802 o
5 14 5 1894.130 1904.920 22.501 4.809 o
5 14 6 7621.230 7735.340 83.441 0.351 o
5 14 7 155.524 167.178 6.815 125.047 o
5 14 8 194.974 195.572 5.916 124.160 o
5 14 9 12.237 16.572 3.349 786.438 o
5 14 10 2033.730 2014.560 29.664 3.813 o
5 14 11 746.787 766.621 12.862 20.511 o
5 14 12 8.388 10.601 4.818 439.672 o
5 15 5 1833.770 1834.740 25.183 4.762 o
5 15 6 983.613 972.075 13.345 14.726 o
5 15 7 542.457 555.828 9.029 35.858 o
5 15 8 1598.780 1595.260 21.983 6.126 o
5 15 9 114.196 112.230 6.080 170.525 o
5 16 5 464.900 473.861 9.688 40.427 o
5 16 6 815.262 820.489 13.810 17.940 o
5 16 7 19.324 13.404 3.011 871.812 o
6 0 6 3653.510 3497.170 55.692 1.240 o
6 0 8 2966.960 2934.230 38.666 2.004 o
6 0 10 86.930 88.031 6.795 165.603 o
6 0 12 7372.690 7516.930 144.867 0.251 o
6 0 14 900.732 897.482 19.968 12.323 o
6 0 16 843.673 835.119 26.606 9.568 o
6 0 18 6030.960 6096.150 123.070 0.359 o
6 0 20 2451.970 2427.880 50.169 2.064 o
6 1 6 113.494 136.308 7.073 137.966 o
6 1 7 48.700 54.410 3.557 464.316 o
6 1 8 413.848 411.024 7.370 54.241 o
6 1 9 25.657 35.929 3.607 576.034 o
6 1 10 701.861 726.482 15.021 19.536 o
6 1 11 167.349 167.183 6.370 129.905 o
6 1 12 1441.200 1472.320 16.994 7.864 o
6 1 13 1137.170 1141.700 14.194 11.787 o
6 1 14 2790.810 2729.390 39.758 2.147 o
6 1 15 439.071 423.762 9.059 45.520 o
6 1 16 530.692 545.583 13.516 27.447 o
6 1 17 870.788 874.126 16.046 15.133 o
6 1 18 1655.750 1630.670 25.355 5.424 o
6 1 19 68.057 64.647 4.858 284.934 o
6 1 20 1808.530 1773.410 23.695 5.053 o
6 2 6 8216.070 8120.470 69.734 0.337 o
6 2 7 830.672 824.541 14.793 16.897 o
6 2 8 263.588 285.017 6.768 85.848 o
6 2 9 1156.360 1160.460 14.835 11.309 o
6 2 10 1030.550 1037.340 14.141 13.398 o
6 2 11 1519.170 1531.660 18.851 7.039 o
6 2 12 157.840 162.678 6.652 128.231 o
6 2 13 778.710 781.852 11.004 21.441 o
6 2 14 244.892 242.841 7.080 90.274 o
6 2 15 132.180 125.929 5.913 163.280 o
6 2 16 3111.250 3232.280 44.185 1.705 o
6 2 17 1697.150 1678.270 26.597 5.098 o
6 2 18 1344.140 1360.270 21.889 7.550 o
6 2 19 1019.510 1012.280 16.485 12.543 o
6 2 20 211.330 200.694 7.680 93.990 o
6 3 6 138.369 152.962 5.090 176.450 o
6 3 7 201.068 206.708 7.142 102.493 o
6 3 8 2341.070 2374.280 28.595 3.196 o
6 3 9 112.596 132.357 6.902 143.245 o
6 3 10 202.062 211.461 7.089 102.447 o
6 3 11 195.679 201.225 7.357 101.364 o
6 3 12 6722.200 7254.030 93.785 0.383 o
6 3 13 167.009 184.555 6.840 118.636 o
6 3 14 6812.480 6871.270 65.611 0.461 o
6 3 15 398.703 402.617 7.727 54.583 o
6 3 16 89.296 94.131 6.482 173.948 o
6 3 17 25.316 29.675 4.549 418.853 o
6 3 18 228.077 211.541 7.965 86.681 o
6 3 19 204.148 203.265 8.320 87.409 o
6 3 20 911.045 888.224 14.412 15.596 o
6 4 6 299.898 305.646 6.075 83.106 o
6 4 7 4274.940 4361.500 39.998 1.137 o
6 4 8 5260.270 5377.320 54.822 0.733 o
6 4 9 481.117 476.101 9.603 39.709 o
6 4 10 2203.050 2225.910 24.196 3.754 o
6 4 11 800.020 838.240 11.455 19.992 o
6 4 12 1366.310 1382.350 16.404 8.626 o
6 4 13 34.712 40.251 4.073 451.755 o
6 4 14 567.919 581.166 8.960 34.196 o
6 4 15 177.509 168.711 10.039 74.721 o
6 4 16 1363.840 1335.460 15.620 8.956 o
6 4 17 190.997 204.531 7.508 99.962 o
6 4 18 641.354 637.579 12.586 24.709 o
6 4 19 25.187 24.276 4.480 436.025 o
6 4 20 289.122 283.210 10.071 57.742 o
6 5 6 10.236 14.054 4.776 437.963 o
6 5 7 185.836 193.323 5.479 135.396 o
6 5 8 1052.990 1085.390 13.308 13.258 o
6 5 9 602.248 631.938 10.590 28.963 o
6 5 10 11904.600 12568.500 125.862 0.146 o
6 5 11 15.634 21.494 4.507 460.345 o
6 5 12 2875.870 2937.170 31.302 2.279 o
6 5 13 655.387 672.715 10.261 27.025 o
6 5 14 76.420 81.510 5.764 215.357 o
6 5 15 73.115 85.279 6.818 171.689 o
6 5 16 7.457 10.055 3.682 722.768 o
6 5 17 101.911 92.393 7.441 139.759 o
6 5 18 218.179 214.238 8.518 82.155 o
6 5 19 1045.050 1043.010 16.762 12.041 o
6 6 6 106.392 119.217 6.516 159.049 o
6 6 7 1537.470 1563.640 15.943 7.365 o
6 6 8 14731.900 15324.700 144.566 0.099 o
6 6 9 1408.490 1437.610 15.832 8.354 o
6 6 10 1069.180 1080.440 24.890 8.588 o
6 6 11 263.337 280.551 7.736 77.751 o
6 6 12 2122.790 2154.550 25.371 3.871 o
6 6 13 277.068 270.523 8.203 72.711 o
6 6 14 530.940 547.253 10.636 33.156 o
6 6 15 451.466 460.640 8.517 45.202 o
6 6 16 263.183 261.985 7.068 85.242 o
6 6 17 752.252 747.533 13.572 19.895 o
6 6 18 2001.130 1996.490 29.651 3.880 o
6 6 19 76.824 71.065 6.240 196.583 o
6 7 6 6368.740 6627.020 67.217 0.499 o
6 7 7 411.020 420.099 8.884 48.252 o
6 7 8 611.136 625.801 9.232 30.938 o
6 7 9 474.003 501.422 10.786 36.276 o
6 7 10 4992.720 5168.770 53.007 0.799 o
6 7 11 128.877 137.664 6.921 136.153 o
6 7 12 2803.980 2871.190 30.516 2.387 o
6 7 13 411.381 406.692 9.667 45.785 o
6 7 14 699.175 686.319 10.916 24.695 o
6 7 15 863.448 862.023 11.953 18.192 o
6 7 16 362.070 365.445 8.802 54.730 o
6 7 17 177.095 186.551 7.299 108.170 o
6 7 18 59.910 62.385 4.553 321.571 o
6 8 6 1179.090 1202.950 13.902 11.242 o
6 8 7 96.200 106.342 5.665 197.488 o
6 8 8 1260.200 1275.470 17.182 9.396 o
6 8 9 948.483 955.952 12.074 16.005 o
6 8 10 8289.220 8639.690 82.198 0.306 o
6 8 11 204.333 201.345 7.304 100.183 o
6 8 12 4.848 6.213 4.487 519.596 o
6 8 13 485.513 489.192 8.741 41.443 o
6 8 14 5481.950 5590.820 65.698 0.636 o
6 8 15 62.527 57.938 4.307 342.687 o
6 8 16 1193.460 1206.480 19.388 9.378 o
6 8 17 1341.500 1314.120 18.585 8.448 o
6 8 18 51.746 53.857 4.481 348.744 o
6 9 6 3202.130 3275.540 107.532 0.677 o
6 9 7 904.640 918.172 12.551 16.657 o
6 9 8 4291.230 4396.760 42.943 1.100 o
6 9 9 150.514 165.060 6.784 127.539 o
6 9 10 187.483 199.986 7.086 107.272 o
6 9 11 22.735 19.963 4.713 412.056 o
6 9 12 10549.300 11015.100 117.768 0.181 o
6 9 13 132.179 127.417 5.946 161.995 o
6 9 14 1961.420 2056.880 31.453 3.750 o
6 9 15 93.549 100.965 6.135 182.541 o
6 9 16 1358.970 1370.900 18.935 8.127 o
6 9 17 352.486 339.743 8.633 57.616 o
6 10 6 618.435 638.255 10.606 28.283 o
6 10 7 1708.270 1691.460 19.529 5.946 o
6 10 8 2943.410 2985.060 29.926 2.248 o
6 10 9 69.285 68.920 4.436 311.989 o
6 10 10 758.932 755.087 11.926 21.297 o
6 10 11 461.021 449.243 8.221 45.868 o
6 10 12 779.179 779.901 12.169 20.381 o
6 10 13 628.674 647.090 10.368 28.156 o
6 10 14 986.386 987.971 15.228 13.621 o
6 10 15 215.632 221.593 6.314 108.344 o
6 10 16 1752.060 1762.380 58.991 2.189 o
6 11 6 843.241 850.369 13.075 17.809 o
6 11 7 133.962 132.538 8.204 109.256 o
6 11 8 397.111 382.241 11.225 41.709 o
6 11 9 49.874 51.114 4.818 322.061 o
6 11 10 428.910 429.432 8.523 47.904 o
6 11 11 668.690 664.018 10.885 25.913 o
6 11 12 4279.040 4333.940 50.913 1.033 o
6 11 13 674.910 669.178 11.083 25.400 o
6 11 14 810.913 811.013 16.296 16.110 o
6 11 15 2200.600 2192.690 32.395 3.265 o
6 12 6 365.279 371.235 11.493 42.720 o
6 12 7 1990.440 2071.680 29.950 3.814 o
6 12 8 4319.640 4396.120 48.362 1.041 o
6 12 9 857.458 840.821 11.875 18.544 o
6 12 10 4056.440 4207.170 48.484 1.129 o
6 12 11 508.805 528.329 8.858 38.686 o
6 12 12 15.881 22.182 3.596 662.361 o
6 12 13 21.357 25.271 3.313 702.432 o
6 12 14 759.975 742.657 14.081 19.308 o
6 13 6 585.687 586.098 9.892 31.609 o
6 13 7 37.076 37.843 3.955 466.544 o
6 13 8 142.772 146.645 8.488 101.236 o
6 13 9 3514.290 3608.640 39.624 1.533 o
6 13 10 1500.790 1505.220 17.648 7.383 o
6 13 11 57.640 52.708 4.713 318.556 o
6 13 12 2898.820 2842.470 47.363 1.819 o
6 14 6 1696.060 1704.770 21.570 5.705 o
6 14 7 6440.540 6585.450 76.635 0.467 o
6 14 8 523.379 517.781 8.762 38.410 o
6 14 9 60.919 69.302 4.767 297.834 o
6 14 10 697.611 664.713 27.800 10.073 o
6 15 6 51.536 49.592 6.016 232.779 o
6 15 7 131.640 134.165 6.586 143.824 o
6 15 8 69.846 63.666 4.737 292.002 o
7 0 7 149.825 174.460 9.601 82.598 o
7 0 9 7093.220 7271.000 146.977 0.256 o
7 0 11 1210.090 1231.960 37.966 4.869 o
7 0 13 1547.380 1499.420 28.584 5.406 o
7 0 15 3484.370 3431.720 59.254 1.238 o
7 0 17 491.418 483.505 12.801 31.079 o
7 0 19 3532.580 3538.680 72.117 1.022 o
7 1 7 2309.960 2405.250 29.488 3.168 o
7 1 8 3021.790 3036.150 40.057 1.904 o
7 1 9 228.101 265.788 7.401 87.918 o
7 1 10 1644.860 1691.320 20.409 6.040 o
7 1 11 1076.510 1082.060 17.057 11.478 o
7 1 12 16.113 22.020 4.418 473.912 o
7 1 13 821.504 833.688 14.537 17.163 o
7 1 14 720.453 725.720 12.140 22.261 o
7 1 15 20.312 37.059 7.680 171.064 o
7 1 16 282.714 288.406 9.330 62.834 o
7 1 17 5707.000 5914.750 75.753 0.553 o
7 1 18 283.956 283.946 8.555 68.345 o
7 1 19 359.268 357.113 8.287 57.905 o
7 2 7 1597.860 1614.160 20.741 6.283 o
7 2 8 3278.420 3333.340 46.655 1.556 o
7 2 9 336.894 337.995 8.437 60.282 o
7 2 10 98.774 99.568 6.570 165.141 o
7 2 11 220.599 248.104 13.281 45.388 o
7 2 12 1842.390 1846.490 22.081 5.048 o
7 2 13 606.575 592.150 11.485 28.021 o
7 2 14 763.407 730.758 12.432 20.962 o
7 2 15 705.714 682.291 12.846 22.292 o
7 2 16 21.075 18.289 4.514 448.890 o
7 2 17 36.652 42.259 4.831 348.828 o
7 2 18 48.399 53.838 4.403 362.857 o
7 2 19 43.059 52.629 5.928 243.836 o
7 3 7 725.620 729.639 10.076 24.337 o
7 3 8 57.495 74.210 7.439 158.649 o
7 3 9 945.595 961.897 13.460 15.221 o
7 3 10 254.200 277.420 7.335 82.992 o
7 3 11 6.627 13.279 4.230 559.716 o
7 3 12 412.370 420.978 7.933 51.735 o
7 3 13 1003.200 1018.150 13.171 14.285 o
7 3 14 48.112 49.633 4.819 325.736 o
7 3 15 769.525 769.550 13.716 19.238 o
7 3 16 72.814 78.150 5.701 222.458 o
7 3 17 713.493 706.258 13.017 21.665 o
7 3 18 189.801 176.797 6.314 122.109 o
7 3 19 185.666 179.125 9.306 80.842 o
7 4 7 2871.040 2861.640 30.317 2.342 o
7 4 8 8033.230 8252.770 88.567 0.314 o
7 4 9 518.047 539.404 9.028 37.499 o
7 4 10 319.959 349.112 10.664 49.673 o
7 4 11 766.837 769.470 11.232 21.635 o
7 4 12 667.399 662.175 10.266 26.806 o
7 4 13 743.098 735.103 10.117 23.748 o
7 4 14 1214.760 1249.880 21.159 8.611 o
7 4 15 3103.530 3071.280 34.356 1.991 o
7 4 16 169.737 163.013 7.184 114.876 o
7 4 17 214.261 210.142 8.466 83.625 o
7 4 18 298.648 304.010 7.730 71.160 o
7 4 19 452.513 447.342 8.555 45.469 o
7 5 7 1168.150 1179.850 13.539 11.557 o
7 5 8 303.906 315.945 7.317 72.545 o
7 5 9 7.395 20.703 3.991 600.690 o
7 5 10 1504.190 1525.390 17.778 7.300 o
7 5 11 6.472 14.248 4.133 582.287 o
7 5 12 967.636 959.278 12.670 15.381 o
7 5 13 501.193 499.662 8.491 40.850 o
7 5 14 115.344 119.645 7.624 127.068 o
7 5 15 640.184 637.936 11.681 26.017 o
7 5 16 258.297 274.956 7.683 79.405 o
7 5 17 495.404 494.107 10.384 36.472 o
7 5 18 621.633 615.215 11.086 27.812 o
7 6 7 1872.450 1908.320 19.030 5.186 o
7 6 8 763.010 793.507 9.995 22.607 o
7 6 9 1236.360 1242.170 16.380 9.891 o
7 6 10 277.881 285.488 7.946 73.606 o
7 6 11 752.026 751.339 11.085 22.333 o
7 6 12 171.877 173.479 7.275 111.453 o
7 6 13 2930.640 2962.790 54.287 1.594 o
7 6 14 446.564 440.337 9.173 44.101 o
7 6 15 1255.210 1247.590 18.133 9.249 o
7 6 16 62.748 60.695 4.684 307.781 o
7 6 17 84.234 82.268 6.059 196.458 o
7 6 18 694.729 704.002 16.188 18.636 o
7 7 7 1734.840 1757.180 18.747 5.847 o
7 7 8 281.156 293.065 7.248 78.111 o
7 7 9 1345.520 1367.140 15.379 9.026 o
7 7 10 101.094 121.655 6.886 149.989 o
7 7 11 213.433 215.191 7.348 96.224 o
7 7 12 94.057 91.822 7.897 130.633 o
7 7 13 431.854 414.947 10.076 42.811 o
7 7 14 66.628 71.607 7.850 143.023 o
7 7 15 15.698 16.536 4.012 568.601 o
7 7 16 1329.270 1323.730 18.817 8.431 o
7 7 17 425.323 441.381 10.201 42.012 o
7 8 7 79.848 97.063 5.373 225.900 o
7 8 8 48.741 55.959 4.031 401.300 o
7 8 9 9.884 10.003 3.870 648.422 o
7 8 10 32.847 37.659 4.095 457.289 o
7 8 11 4533.830 4800.780 62.833 0.834 o
7 8 12 91.972 87.740 7.665 137.735 o
7 8 13 2335.300 2300.850 31.128 3.111 o
7 8 14 430.806 416.820 8.969 46.640 o
7 8 15 835.938 845.449 11.750 18.990 o
7 8 16 144.938 142.401 6.712 134.610 o
7 8 17 390.923 383.287 9.121 50.211 o
7 9 7 420.342 406.706 9.200 46.893 o
7 9 8 1449.690 1469.850 18.643 7.514 o
7 9 9 2839.740 2931.410 34.415 2.215 o
7 9 10 253.558 260.317 9.170 68.610 o
7 9 11 96.219 106.476 6.754 158.925 o
7 9 12 324.163 334.040 7.482 67.569 o
7 9 13 2586.830 2593.420 34.373 2.553 o
7 9 14 159.773 169.442 5.849 143.023 o
7 9 15 266.774 266.650 6.399 90.423 o
7 9 16 341.324 330.081 7.468 65.782 o
7 10 7 669.707 667.062 11.209 25.413 o
7 10 8 326.811 317.801 9.808 54.645 o
7 10 9 59.487 67.853 8.513 127.541 o
7 10 10 135.406 132.457 6.597 142.464 o
7 10 11 5753.260 5910.820 69.167 0.577 o
7 10 12 61.850 60.916 4.410 332.040 o
7 10 13 994.342 1029.420 17.039 12.435 o
7 10 14 891.387 908.024 14.821 15.463 o
7 10 15 428.783 428.577 10.013 42.801 o
7 11 7 332.241 328.793 15.048 32.871 o
7 11 8 59.195 61.670 4.662 313.988 o
7 11 9 3406.440 3480.310 38.542 1.628 o
7 11 10 517.797 520.971 8.700 38.773 o
7 11 11 30.847 34.056 3.773 525.051 o
7 11 12 1545.040 1567.450 22.512 6.269 o
7 11 13 1374.680 1384.720 23.171 7.094 o
7 11 14 21.126 23.582 6.081 265.256 o
7 12 7 7069.760 7235.850 84.480 0.388 o
7 12 8 35.891 37.612 3.931 474.200 o
7 12 9 2445.200 2457.210 27.646 3.064 o
7 12 10 26.477 28.709 3.929 521.127 o
7 12 11 3967.770 4014.610 87.078 0.756 o
7 12 12 502.924 492.982 11.521 33.417 o
7 13 7 2712.060 2786.910 33.790 2.388 o
7 13 8 93.434 86.688 5.645 206.842 o
7 13 9 1819.550 1838.010 25.284 4.780 o
7 13 10 3952.710 3900.120 52.782 1.145 o
7 13 11 90.267 82.980 5.440 219.924 o
7 14 7 438.481 427.062 9.712 43.264 o
7 14 8 3022.840 3027.620 35.601 2.024 o
7 14 9 258.574 257.918 8.641 72.405 o
8 0 8 169.442 187.256 11.082 64.909 o
8 0 10 1698.080 1675.060 52.657 2.607 o
8 0 12 459.030 446.130 16.836 24.227 o
8 0 14 7363.080 7493.040 107.246 0.320 o
8 0 16 1066.730 1102.250 26.251 8.111 o
8 0 18 3654.020 3614.340 73.685 0.972 o
8 1 8 760.706 775.008 15.121 18.063 o
8 1 9 140.244 139.915 7.975 111.101 o
8 1 10 4451.950 4569.100 54.459 0.939 o
8 1 11 518.927 538.877 10.916 33.216 o
8 1 12 3096.840 3054.730 37.408 1.924 o
8 1 13 255.181 234.374 8.507 75.537 o
8 1 14 471.682 483.600 9.778 39.534 o
8 1 15 714.084 701.548 10.398 24.685 o
8 1 16 5264.650 5273.870 61.700 0.702 o
8 1 17 207.093 204.976 7.333 98.811 o
8 1 18 200.656 210.907 6.973 104.420 o
8 2 8 2619.010 2645.560 35.891 2.443 o
8 2 9 158.495 153.806 7.975 105.471 o
8 2 10 589.414 607.862 11.442 28.392 o
8 2 11 4934.900 5014.420 59.437 0.779 o
8 2 12 219.564 233.495 8.793 77.812 o
8 2 13 48.584 59.995 7.169 175.168 o
8 2 14 1716.520 1744.630 25.078 5.158 o
8 2 15 1614.790 1582.070 18.729 6.577 o
8 2 16 1479.270 1436.630 18.325 7.515 o
8 2 17 17.976 24.127 3.555 656.618 o
8 2 18 404.895 385.070 10.561 43.584 o
8 3 8 643.325 651.500 12.867 24.096 o
8 3 9 6563.330 6766.770 196.219 0.193 o
8 3 10 192.080 189.454 9.280 79.570 o
8 3 11 347.981 360.761 9.564 52.448 o
8 3 12 1070.890 1073.920 15.827 12.070 o
8 3 13 531.355 539.332 27.307 11.436 o
8 3 14 1115.360 1104.830 15.534 11.651 o
8 3 15 202.636 200.766 6.261 115.538 o
8 3 16 331.900 324.618 6.991 70.232 o
8 3 17 374.262 368.085 9.800 49.127 o
8 3 18 1750.810 1708.270 29.651 4.585 o
8 4 8 1791.080 1808.440 23.603 5.063 o
8 4 9 7338.950 7646.460 89.534 0.354 o
8 4 10 167.393 165.428 8.403 96.081 o
8 4 11 2237.810 2234.810 28.359 3.438 o
8 4 12 4815.920 4881.430 62.520 0.786 o
8 4 13 3099.910 3172.050 38.683 1.858 o
8 4 14 2236.530 2235.330 27.681 3.481 o
8 4 15 480.111 480.138 8.218 43.518 o
8 4 16 473.618 467.146 8.121 44.669 o
8 4 17 5.986 8.110 4.233 571.858 o
8 4 18 55.400 55.102 5.280 274.855 o
8 5 8 257.008 258.343 12.138 49.082 o
8 5 9 460.656 467.795 10.299 39.069 o
8 5 10 585.478 597.944 11.498 28.586 o
8 5 11 89.532 102.287 6.749 162.856 o
8 5 12 44.258 42.743 5.295 293.853 o
8 5 13 155.042 174.144 7.947 104.471 o
8 5 14 37.221 42.219 4.023 449.426 o
8 5 15 384.665 369.635 8.393 54.452 o
8 5 16 132.453 133.895 7.591 121.094 o
8 5 17 883.655 898.710 14.544 15.807 o
8 6 8 2118.110 2201.660 24.193 3.918 o
8 6 9 1377.780 1374.180 19.150 7.977 o
8 6 10 309.777 313.017 9.285 59.281 o
8 6 11 2130.510 2128.890 30.196 3.545 o
8 6 12 43.989 42.905 4.692 350.374 o
8 6 13 29.372 28.551 4.262 453.577 o
8 6 14 49.983 51.950 3.955 412.303 o
8 6 15 171.307 175.882 6.399 126.600 o
8 6 16 144.317 134.465 6.778 134.710 o
8 6 17 13.300 16.442 3.157 854.009 o
8 7 8 853.480 863.547 11.955 18.353 o
8 7 9 1764.530 1798.700 20.319 5.513 o
8 7 10 445.339 453.608 11.470 36.821 o
8 7 11 85.037 99.023 8.961 108.772 o
8 7 12 24.745 31.100 4.418 438.069 o
8 7 13 1182.090 1179.060 14.718 11.054 o
8 7 14 33.671 42.163 3.356 578.322 o
8 7 15 98.909 94.025 6.378 172.846 o
8 7 16 28.308 34.761 6.080 253.881 o
8 8 8 572.067 573.504 9.532 33.096 o
8 8 9 114.410 97.647 7.854 125.226 o
8 8 10 199.859 193.928 8.172 90.707 o
8 8 11 524.046 514.147 10.018 35.545 o
8 8 12 266.078 278.069 7.570 78.940 o
8 8 13 1676.360 1671.760 19.328 6.111 o
8 8 14 149.465 150.695 7.531 115.573 o
8 8 15 565.638 545.048 9.424 34.213 o
8 9 8 24.751 24.334 4.902 377.765 o
8 9 9 1458.500 1499.770 17.354 7.645 o
8 9 10 813.044 825.783 11.762 19.604 o
8 9 11 337.796 346.959 8.106 61.571 o
8 9 12 315.144 314.513 7.529 69.672 o
8 9 13 20.843 24.764 3.449 667.891 o
8 9 14 1679.230 1644.060 24.661 5.437 o
8 9 15 1251.670 1231.630 37.692 4.845 o
8 10 8 2060.250 2103.480 26.461 3.942 o
8 10 9 823.952 827.326 11.873 19.290 o
8 10 10 1237.090 1264.740 23.692 7.779 o
8 10 11 732.570 748.538 14.241 19.590 o
8 10 12 1394.330 1410.400 33.840 5.033 o
8 10 13 13.991 15.820 4.154 544.229 o
8 10 14 34.575 45.452 6.651 210.192 o
8 11 8 268.270 255.712 7.608 80.016 o
8 11 9 129.761 129.692 6.333 151.940 o
8 11 10 1844.780 1853.100 25.076 4.728 o
8 11 11 461.270 449.915 10.401 39.207 o
8 11 12 31.632 34.560 6.080 251.099 o
8 12 8 2064.860 2107.500 25.941 3.969 o
8 12 9 1053.770 1057.650 15.455 12.466 o
8 12 10 20.743 19.811 3.427 689.614 o
8 12 11 15.272 13.672 3.840 620.139 o
8 13 8 9.153 12.494 3.077 953.776 o
8 13 9 63.654 73.006 10.401 89.423 o
9 0 9 2668.390 2768.500 49.036 1.901 o
9 0 11 4942.230 4960.710 72.055 0.700 o
9 0 13 3715.340 3761.170 63.575 1.078 o
9 0 15 2621.520 2637.750 50.065 1.924 o
9 0 17 987.467 972.224 29.932 7.503 o
9 1 9 1696.930 1727.470 21.179 5.718 o
9 1 10 3744.530 3780.440 42.255 1.369 o
9 1 11 1042.220 1027.640 14.230 13.283 o
9 1 12 114.559 120.516 9.179 97.710 o
9 1 13 1880.210 1845.440 22.132 4.950 o
9 1 14 576.167 558.343 9.713 32.899 o
9 1 15 41.654 47.908 4.129 415.702 o
9 1 16 37.786 38.631 3.999 456.484 o
9 1 17 163.694 169.185 5.920 139.985 o
9 2 9 12431.600 13121.400 140.545 0.130 o
9 2 10 160.860 173.211 7.830 105.143 o
9 2 11 466.201 455.330 9.480 41.489 o
9 2 12 1409.950 1429.770 24.385 6.635 o
9 2 13 239.829 248.657 7.324 88.149 o
9 2 14 391.671 400.967 7.636 55.706 o
9 2 15 575.318 564.335 8.484 35.149 o
9 2 16 419.339 421.467 8.998 47.181 o
9 2 17 2438.820 2338.120 34.205 2.818 o
9 3 9 46.739 50.176 4.646 344.206 o
9 3 10 967.928 955.065 13.626 14.883 o
9 3 11 5043.800 5120.490 56.204 0.775 o
9 3 12 53.157 55.759 4.813 314.275 o
9 3 13 2576.460 2527.000 28.610 2.833 o
9 3 14 512.489 515.839 8.477 39.752 o
9 3 15 1592.860 1575.190 18.193 6.756 o
9 3 16 101.342 102.068 5.426 205.176 o
9 3 17 177.502 166.917 11.123 64.742 o
9 4 9 1515.690 1478.210 20.273 6.916 o
9 4 10 1292.250 1305.060 18.183 8.846 o
9 4 11 16.329 15.352 4.855 410.264 o
9 4 12 716.018 717.702 11.300 23.395 o
9 4 13 183.629 175.668 6.442 121.986 o
9 4 14 593.208 597.881 8.955 32.713 o
9 4 15 1993.540 1976.740 24.060 4.375 o
9 4 16 929.666 913.426 15.069 14.792 o
9 5 9 423.437 412.384 9.298 46.128 o
9 5 10 166.351 172.452 8.992 87.828 o
9 5 11 337.882 343.573 8.658 58.694 o
9 5 12 15.822 15.355 3.935 589.309 o
9 5 13 463.649 446.652 8.153 45.987 o
9 5 14 171.742 185.058 5.543 141.395 o
9 5 15 1040.880 1022.240 16.485 12.297 o
9 5 16 733.268 728.480 14.081 19.921 o
9 6 9 822.221 804.191 13.491 18.218 o
9 6 10 98.989 98.214 7.693 133.316 o
9 6 11 2238.450 2257.180 24.436 3.657 o
9 6 12 288.373 316.069 7.932 70.279 o
9 6 13 30.381 29.121 3.686 553.676 o
9 6 14 324.161 319.665 7.165 70.516 o
9 6 15 1529.290 1463.440 22.434 6.515 o
9 7 9 323.010 334.077 9.391 56.524 o
9 7 10 4276.700 4317.390 51.362 1.031 o
9 7 11 27.349 39.628 4.359 429.663 o
9 7 12 196.096 195.138 8.665 85.386 o
9 7 13 2170.400 2122.890 42.223 2.737 o
9 7 14 1006.440 961.137 20.904 10.820 o
9 7 15 333.516 316.127 8.320 62.448 o
9 8 9 340.190 335.990 10.061 51.604 o
9 8 10 685.422 695.760 13.124 22.268 o
9 8 11 19.882 17.981 4.348 481.514 o
9 8 12 2311.390 2314.810 28.060 3.302 o
9 8 13 366.382 364.450 7.623 60.145 o
9 8 14 39.533 42.533 8.527 135.325 o
9 9 9 325.980 327.870 8.870 59.434 o
9 9 10 243.471 251.235 8.998 71.729 o
9 9 11 156.899 168.212 7.468 112.615 o
9 9 12 910.909 886.199 18.136 13.323 o
9 9 13 61.163 59.154 5.361 260.977 o
9 10 9 205.957 224.295 7.371 96.543 o
9 10 10 1010.670 1008.670 16.762 12.512 o
9 10 11 99.347 104.071 5.735 193.419 o
9 10 12 380.672 369.588 9.476 49.998 o
9 11 9 43.282 40.902 5.975 245.593 o
9 11 10 38.540 41.037 4.480 386.361 o
9 11 11 331.238 321.776 7.206 69.168 o
9 12 9 488.813 487.135 19.817 18.897 o
10 0 10 156.958 176.360 16.074 36.560 o
10 0 12 4208.920 4244.970 71.256 0.856 o
10 0 14 733.166 713.883 14.925 19.202 o
10 0 16 2335.030 2355.730 68.732 1.502 o
10 1 10 4297.510 4301.160 56.712 0.976 o
10 1 11 88.087 80.435 5.639 213.158 o
10 1 12 2943.590 2964.470 35.900 2.088 o
10 1 13 313.391 327.421 7.667 68.167 o
10 1 14 7643.440 7730.500 89.383 0.339 o
10 1 15 1755.660 1716.400 21.483 5.523 o
10 1 16 8.393 11.287 4.258 550.079 o
10 2 10 3678.940 3726.740 44.877 1.363 o
10 2 11 702.294 712.750 10.973 24.187 o
10 2 12 1380.720 1377.260 16.872 8.457 o
10 2 13 676.899 683.175 9.795 26.792 o
10 2 14 379.709 359.563 7.067 61.706 o
10 2 15 539.480 533.793 9.000 36.613 o
10 2 16 245.393 242.956 8.989 72.075 o
10 3 10 1253.730 1210.760 25.503 7.358 o
10 3 11 98.778 116.549 6.757 155.664 o
10 3 12 917.714 900.996 12.202 16.807 o
10 3 13 3.106 3.959 3.352 924.639 o
10 3 14 1407.860 1382.600 16.098 8.456 o
10 3 15 130.957 139.260 5.667 167.635 o
10 4 10 6784.980 6942.340 75.179 0.436 o
10 4 11 1201.730 1189.340 15.137 10.719 o
10 4 12 942.014 935.424 12.385 16.071 o
10 4 13 1782.620 1805.810 22.250 5.237 o
10 4 14 1045.330 1026.850 15.029 12.892 o
10 4 15 262.262 258.299 13.303 43.119 o
10 5 10 3003.660 2991.400 36.355 2.028 o
10 5 11 227.775 230.702 7.457 90.612 o
10 5 12 0.632 -1.478 3.746 780.548 o
10 5 13 26.651 28.866 3.372 643.776 o
10 5 14 2461.520 2389.910 38.375 2.575 o
10 5 15 263.699 276.054 9.407 64.878 o
10 6 10 1472.020 1455.290 19.155 7.350 o
10 6 11 470.996 457.520 8.599 43.750 o
10 6 12 3029.510 3036.500 39.662 1.910 o
10 6 13 755.083 737.776 15.020 18.545 o
10 6 14 148.044 146.304 9.601 84.736 o
10 7 10 247.618 242.130 8.120 79.570 o
10 7 11 3170.030 3244.700 42.238 1.719 o
10 7 12 38.904 43.751 4.124 428.485 o
10 7 13 56.389 63.537 5.501 254.383 o
10 8 10 532.303 541.171 10.204 34.151 o
10 8 11 135.466 147.441 6.314 146.456 o
10 8 12 58.041 61.694 5.543 251.015 o
10 8 13 2776.940 2612.330 53.304 1.755 o
10 9 10 115.510 116.818 7.026 141.808 o
10 9 11 894.632 857.408 17.784 13.842 o
10 9 12 270.218 246.315 8.051 76.571 o
10 10 10 754.799 730.712 22.676 12.510 o
11 0 11 117.513 112.499 9.558 92.077 o
11 0 13 6662.530 6652.510 154.647 0.259 o
11 1 11 3491.250 3496.060 45.706 1.459 o
11 1 12 1809.880 1780.690 24.390 4.965 o
11 1 13 64.218 80.706 6.356 196.116 o
11 1 14 621.904 585.713 14.241 23.467 o
11 2 11 1101.440 1085.480 16.447 11.499 o
11 2 12 2096.440 2080.870 27.958 3.791 o
11 2 13 161.467 166.855 6.232 134.763 o
11 2 14 829.398 780.578 17.121 15.446 o
11 3 11 339.723 345.691 7.987 62.092 o
11 3 12 286.467 297.510 8.438 68.076 o
11 3 13 85.574 89.895 5.514 217.370 o
11 3 14 48.562 57.998 6.450 208.137 o
11 4 11 31.276 31.775 3.910 502.238 o
11 4 12 19.435 20.497 3.493 676.272 o
11 4 13 80.977 85.799 5.399 228.303 o
11 5 11 1806.840 1783.890 22.099 5.219 o
11 5 12 2602.720 2532.830 30.169 2.739 o
11 5 13 36.315 38.413 3.840 486.405 o
11 6 11 357.050 345.061 7.979 60.325 o
11 6 12 12.091 19.876 3.244 814.223 o
11 7 11 216.547 214.435 6.382 108.125 o
11 7 12 1331.800 1231.810 21.542 7.977 o
11 8 11 1286.400 1195.020 22.204 8.105 o
12 0 12 56.251 60.163 9.977 98.112 o
12 1 12 253.267 252.445 7.054 88.048 o
12 1 13 666.929 631.814 11.521 25.569 o
12 2 12 316.928 307.558 10.081 54.392 o
12 3 12 71.554 70.212 7.229 161.116 o
12 4 12 268.812 257.051 7.236 83.152 o

_iucr_refine_instructions_details
;
TITL mls14 in P2(1)/n
CELL 1.54178 14.376 14.699 21.34 90 107.79 90
ZERR 8 0.0006 0.0006 0.0008 0 0.001 0
LATT 1
SYMM 0.5-X,0.5+Y,0.5-Z
SFAC C H P Co N
UNIT 216 184 12 4 8

L.S. 16
PLAN  25
CONF
FMAP 2
ACTA 
MORE -1
BOND $H
MERG 2
WGHT 0.019766 0.199067
FVAR 0.094977
REM <olex2.extras>
REM <HklSrc "%.\\mls14.hkl">
REM </olex2.extras>

Co1   4     0.16827  0.20257  0.39133  11.00000  0.00599  0.00658  0.00681 =
 -0.00085  0.00162 -0.00042 
P1    3     0.15968  0.08117  0.33007  11.00000  0.00914  0.00774  0.00826 =
 -0.00123  0.00255 -0.00034 
P3    3     0.31123  0.25344  0.45226  11.00000  0.00671  0.00791  0.00801 =
 -0.00003  0.00132 -0.00052 
P2    3     0.03832  0.23418  0.41910  11.00000  0.00717  0.00932  0.00915 =
 -0.00138  0.00264 -0.00031 
C50   1     0.41610  0.21581  0.58725  11.00000  0.02109  0.01547  0.00954 =
 0.00043  0.00060  0.00185 
H50   2     0.41122  0.28741  0.59763  11.00000  0.06832  0.02116  0.02712 =
 -0.00506  0.00712  0.00599 
C19   1    -0.06499  0.15318  0.39945  11.00000  0.00951  0.01516  0.01317 =
 -0.00416  0.00417 -0.00295 
C3    1     0.27593 -0.17884  0.36244  11.00000  0.02195  0.01162  0.02178 =
 0.00059  0.00798  0.00556 
H3    2     0.30229 -0.22841  0.33483  11.00000  0.05731  0.03625  0.04281 =
 0.00715  0.02119  0.01651 
C38   1     0.49628  0.21933  0.43194  11.00000  0.01000  0.01574  0.01368 =
 0.00350  0.00441  0.00298 
H38   2     0.51189  0.17641  0.47406  11.00000  0.01647  0.04896  0.02800 =
 0.01335  0.00507  0.01415 
C4    1     0.27484 -0.19768  0.42617  11.00000  0.01880  0.01214  0.02092 =
 0.00401  0.00376  0.00287 
H4    2     0.30221 -0.26179  0.44858  11.00000  0.05539  0.02515  0.03265 =
 0.00949  0.01365  0.01077 
C11   1     0.22390  0.05692  0.15310  11.00000  0.02083  0.01918  0.01184 =
 -0.00301  0.00803 -0.00301 
H11   2     0.18834  0.03398  0.10329  11.00000  0.04538  0.05366  0.01871 =
 -0.01215  0.01530 -0.00525 
C30   1    -0.02274  0.41917  0.41913  11.00000  0.01321  0.01219  0.01323 =
 -0.00083  0.00316  0.00183 
H30   2     0.00452  0.41676  0.47223  11.00000  0.03950  0.02407  0.02993 =
 -0.00296  0.01274 -0.00034 
C37   1     0.40794  0.26684  0.41265  11.00000  0.00802  0.01046  0.01024 =
 0.00039  0.00255 -0.00039 
C46   1     0.31885  0.54623  0.53681  11.00000  0.02649  0.01178  0.02005 =
 -0.00606  0.00995 -0.00582 
H46   2     0.31991  0.61373  0.55704  11.00000  0.04969  0.02957  0.04360 =
 -0.01514  0.01348  0.00001 
C54   1     0.38530  0.09065  0.51147  11.00000  0.01619  0.01110  0.01366 =
 0.00151  0.00221  0.00047 
H54   2     0.35373  0.06504  0.46255  11.00000  0.05047  0.02880  0.02123 =
 -0.00266 -0.00307  0.00473 
C32   1     0.14232  0.24358  0.55455  11.00000  0.01184  0.01540  0.01080 =
 -0.00074  0.00335 -0.00189 
H32   2     0.20622  0.23393  0.53845  11.00000  0.01618  0.05095  0.01215 =
 -0.00365  0.00120  0.00280 
C2    1     0.24245 -0.09515  0.33345  11.00000  0.01895  0.01067  0.01536 =
 -0.00004  0.00703  0.00355 
H2    2     0.24561 -0.08126  0.28479  11.00000  0.03873  0.02869  0.03389 =
 0.00589  0.02054  0.01519 
C15   1    -0.10976 -0.04524  0.25871  11.00000  0.01201  0.02136  0.01841 =
 -0.00402  0.00534 -0.00481 
H15   2    -0.14528 -0.10507  0.26990  11.00000  0.02773  0.03161  0.05811 =
 0.00577  0.01767 -0.01195 
C43   1     0.31714  0.36936  0.48669  11.00000  0.00965  0.00886  0.01127 =
 -0.00107  0.00254 -0.00213 
C51   1     0.46600  0.15741  0.63779  11.00000  0.02657  0.02264  0.01072 =
 0.00270 -0.00220  0.00259 
H51   2     0.49716  0.18387  0.68638  11.00000  0.08096  0.04448  0.01851 =
 -0.01215 -0.00883 -0.00002 
C7    1     0.21759  0.08593  0.26392  11.00000  0.01206  0.00984  0.01039 =
 -0.00148  0.00443 -0.00102 
C39   1     0.56302  0.22770  0.39654  11.00000  0.01200  0.02053  0.01883 =
 0.00352  0.00759  0.00460 
H39   2     0.63028  0.18934  0.41229  11.00000  0.03971  0.04807  0.04006 =
 0.00799  0.02276  0.00552 
C1    1     0.20695 -0.02909  0.36761  11.00000  0.01059  0.00934  0.01069 =
 -0.00054  0.00243 -0.00005 
C8    1     0.31594  0.11175  0.28168  11.00000  0.01349  0.01952  0.01489 =
 -0.00567  0.00601 -0.00422 
H8    2     0.35115  0.13411  0.33107  11.00000  0.02959  0.05610  0.02786 =
 -0.01126  0.01083 -0.00284 
C18   1    -0.01929  0.11179  0.23456  11.00000  0.01217  0.01592  0.01506 =
 0.00171  0.00198  0.00176 
H18   2     0.01722  0.17326  0.22535  11.00000  0.02443  0.02409  0.04312 =
 0.01304 -0.00108  0.00606 
C29   1    -0.05674  0.50142  0.38765  11.00000  0.01697  0.01267  0.01862 =
 0.00058  0.00456  0.00267 
H29   2    -0.05747  0.56232  0.41622  11.00000  0.05171  0.01551  0.03113 =
 -0.00517  0.00642  0.00545 
C44   1     0.40591  0.41331  0.51825  11.00000  0.01192  0.01410  0.01590 =
 -0.00313  0.00239 -0.00449 
H44   2     0.47298  0.37705  0.52220  11.00000  0.02244  0.03515  0.04117 =
 -0.00884  0.00338 -0.00981 
C26   1    -0.05769  0.34532  0.31390  11.00000  0.01628  0.01734  0.01196 =
 -0.00060  0.00265  0.00590 
H26   2    -0.05601  0.28418  0.28559  11.00000  0.05230  0.02918  0.01817 =
 0.00458  0.01345  0.01284 
C13   1     0.03379  0.05101  0.28298  11.00000  0.01043  0.01143  0.01018 =
 -0.00187  0.00323 -0.00016 
C34   1     0.06975  0.25613  0.64243  11.00000  0.02518  0.01609  0.01185 =
 -0.00153  0.00854 -0.00350 
H34   2     0.07795  0.25957  0.69433  11.00000  0.04745  0.05394  0.02091 =
 0.00090  0.01919 -0.00352 
C36   1    -0.03199  0.25627  0.52915  11.00000  0.01291  0.01927  0.01424 =
 -0.00280  0.00704 -0.00121 
H36   2    -0.10370  0.25891  0.49355  11.00000  0.02832  0.04709  0.03067 =
 -0.00736  0.00732  0.00128 
C5    1     0.23930 -0.13268  0.46040  11.00000  0.01925  0.01302  0.01449 =
 0.00344  0.00319  0.00026 
H5    2     0.23547 -0.14514  0.50935  11.00000  0.05429  0.02669  0.02434 =
 0.00851  0.01018 -0.00032 
C42   1     0.38965  0.32537  0.35839  11.00000  0.01068  0.01516  0.01534 =
 0.00575  0.00451  0.00079 
H42   2     0.32279  0.36497  0.34424  11.00000  0.02552  0.03325  0.04308 =
 0.01852  0.00973  0.01635 
C25   1    -0.02150  0.34025  0.38276  11.00000  0.00967  0.01212  0.01156 =
 -0.00035  0.00284  0.00175 
C47   1     0.23073  0.50426  0.50431  11.00000  0.02054  0.01042  0.02205 =
 -0.00352  0.01022 -0.00055 
H47   2     0.16265  0.53907  0.49790  11.00000  0.03904  0.01716  0.07370 =
 -0.00945  0.02564  0.01157 
C45   1     0.40663  0.50066  0.54352  11.00000  0.01977  0.01573  0.01792 =
 -0.00586  0.00456 -0.00872 
H45   2     0.47488  0.53354  0.56834  11.00000  0.03249  0.04189  0.04563 =
 -0.01111  0.00273 -0.01036 
C35   1    -0.02252  0.26038  0.59592  11.00000  0.02049  0.02042  0.01657 =
 -0.00343  0.01193 -0.00287 
H35   2    -0.08582  0.26633  0.61200  11.00000  0.03199  0.06957  0.02992 =
 -0.00666  0.01784 -0.00193 
C49   1     0.37533  0.18322  0.52337  11.00000  0.00912  0.01119  0.00927 =
 0.00114  0.00174 -0.00005 
C48   1     0.23031  0.41638  0.47947  11.00000  0.01240  0.00963  0.01692 =
 -0.00220  0.00569 -0.00084 
H48   2     0.16218  0.38257  0.45294  11.00000  0.01736  0.01117  0.05360 =
 -0.01572  0.00588 -0.00572 
C31   1     0.05046  0.24744  0.50745  11.00000  0.01052  0.01070  0.01050 =
 -0.00119  0.00391 -0.00137 
C40   1     0.54327  0.28460  0.34208  11.00000  0.01383  0.01908  0.01687 =
 0.00153  0.00815 -0.00044 
H40   2     0.59655  0.29099  0.31547  11.00000  0.03107  0.04879  0.03812 =
 0.01764  0.02022  0.00296 
C14   1    -0.01295 -0.02738  0.29511  11.00000  0.01147  0.01355  0.01403 =
 -0.00186  0.00407 -0.00270 
H14   2     0.02549 -0.07423  0.33354  11.00000  0.01718  0.02250  0.02946 =
 0.00667 -0.00042 -0.00429 
C53   1     0.43638  0.03279  0.56178  11.00000  0.01958  0.01330  0.01907 =
 0.00515  0.00525  0.00460 
H53   2     0.44427 -0.03773  0.55061  11.00000  0.04689  0.03217  0.03620 =
 0.00193 -0.00009  0.01164 
C20   1    -0.04458  0.06521  0.42478  11.00000  0.01650  0.01438  0.01914 =
 -0.00277  0.00670 -0.00637 
H20   2     0.03081  0.04748  0.45077  11.00000  0.02404  0.03830  0.05678 =
 0.00655  0.00683  0.00396 
C12   1     0.17208  0.05910  0.19876  11.00000  0.01486  0.01653  0.01075 =
 -0.00320  0.00515 -0.00236 
H12   2     0.09597  0.03764  0.18379  11.00000  0.02657  0.04651  0.02223 =
 -0.00116  0.01011 -0.00305 
C24   1    -0.16161  0.17434  0.36410  11.00000  0.00875  0.02455  0.02149 =
 -0.00487  0.00319 -0.00269 
H24   2    -0.17935  0.24132  0.34492  11.00000  0.00967  0.04469  0.04219 =
 0.00277 -0.00841 -0.00844 
C41   1     0.45656  0.33420  0.32343  11.00000  0.01381  0.01871  0.01659 =
 0.00569  0.00640 -0.00041 
H41   2     0.44168  0.38010  0.28162  11.00000  0.04639  0.03791  0.03690 =
 0.02293  0.01954 -0.00114 
C10   1     0.32227  0.08069  0.17190  11.00000  0.02191  0.01828  0.01785 =
 -0.00269  0.01295 -0.00354 
H10   2     0.36237  0.07735  0.13618  11.00000  0.03330  0.06543  0.03726 =
 -0.00938  0.02610 -0.00465 
C33   1     0.15221  0.24804  0.62166  11.00000  0.01879  0.01800  0.01049 =
 -0.00029  0.00344 -0.00273 
H33   2     0.22450  0.24386  0.65702  11.00000  0.04361  0.05035  0.01946 =
 -0.00083  0.00498 -0.00604 
C21   1    -0.11819  0.00077  0.41678  11.00000  0.02552  0.02040  0.02218 =
 -0.00660  0.01094 -0.01330 
H21   2    -0.10180 -0.06675  0.43654  11.00000  0.07027  0.01627  0.05674 =
 -0.00187  0.01220 -0.02452 
C52   1     0.47727  0.06601  0.62526  11.00000  0.01895  0.02222  0.01678 =
 0.00869  0.00223  0.00520 
H52   2     0.51863  0.02235  0.66498  11.00000  0.05812  0.03507  0.02659 =
 0.01427 -0.00564  0.01338 
C27   1    -0.09249  0.42697  0.28252  11.00000  0.01903  0.02189  0.01362 =
 0.00327  0.00332  0.00861 
H27   2    -0.11968  0.42882  0.22907  11.00000  0.05130  0.04087  0.01998 =
 0.00381  0.00119  0.01544 
C16   1    -0.16009  0.01321  0.20894  11.00000  0.00958  0.03131  0.01764 =
 -0.00318  0.00254 -0.00232 
H16   2    -0.23329 -0.00256  0.17921  11.00000  0.02216  0.06112  0.04495 =
 -0.00362  0.00678 -0.01224 
C6    1     0.20577 -0.04913  0.43136  11.00000  0.01588  0.01084  0.01215 =
 0.00068  0.00414  0.00018 
H6    2     0.18033  0.00117  0.45912  11.00000  0.04708  0.02004  0.02558 =
 -0.00173  0.02173  0.00884 
C28   1    -0.09079  0.50547  0.31939  11.00000  0.01674  0.01663  0.01898 =
 0.00481  0.00512  0.00551 
H28   2    -0.11750  0.56926  0.29546  11.00000  0.04973  0.02523  0.03628 =
 0.00617  0.00663  0.00510 
C22   1    -0.21426  0.02261  0.38192  11.00000  0.02075  0.03273  0.02263 =
 -0.01316  0.01220 -0.01730 
H22   2    -0.27121 -0.02671  0.37608  11.00000  0.04204  0.05045  0.05944 =
 -0.02466  0.02066 -0.03658 
C9    1     0.36795  0.10861  0.23636  11.00000  0.01646  0.02355  0.02189 =
 -0.00628  0.01093 -0.00642 
H9    2     0.44491  0.12760  0.25142  11.00000  0.03011  0.07110  0.04226 =
 -0.00784  0.01664 -0.02092 
C17   1    -0.11471  0.09252  0.19729  11.00000  0.01139  0.02776  0.01729 =
 0.00351  0.00117  0.00341 
H17   2    -0.15262  0.13924  0.15884  11.00000  0.02509  0.06049  0.04819 =
 0.02212  0.00759  0.01122 
N1    5     0.15340  0.28319  0.32514  11.00000  0.01023  0.01280  0.00982 =
 0.00163  0.00171 -0.00051 
N2    5     0.14512  0.33243  0.28440  11.00000  0.01885  0.02180  0.01464 =
 0.00900  0.00175 -0.00219 
C23   1    -0.23537  0.10917  0.35492  11.00000  0.01140  0.03692  0.02419 =
 -0.01156  0.00626 -0.00886 
H23   2    -0.30921  0.12725  0.32704  11.00000  0.02629  0.04992  0.05526 =
 -0.01596 -0.00987  0.00300 
H1    2     0.17662  0.13828  0.44388  11.00000  0.02458  0.03952  0.03868 =
 -0.00342  0.01098 -0.00231 
HKLF 4

END
Q1 1 0.133333 0.244444 0.402778 11 0.05 0.29
Q2 1 0.2 0.155556 0.375 11 0.05 0.26
Q4 1 0.388889 0.211111 0.458333 11 0.05 0.17
Q3 1 0.177778 0.244444 0.361111 11 0.05 0.22

  REM The information below was added by Olex2.
  REM
  REM R1 = 0.0146 for 8328 Fo > 4sig(Fo) and 0.0149 for all 8458 data
  REM 955 parameters refined using 0 restraints
  REM Highest difference peak 0.2857, deepest hole -0.1431
  REM Mean Shift 0.0000, Max Shift 0.0010.

  REM +++ Tabular Listing of Refinement Information +++
  REM R1_all = 0.0149
  REM R1_gt = 0.0146
  REM wR_ref = 0.0347
  REM GOOF = 1.1037
  REM Shift_max = 0.0010
  REM Shift_mean = 0.0000
  REM Reflections_all = 8458
  REM Reflections_gt = 8328
  REM Parameters = 955
  REM Hole = -0.1431
  REM Peak = 0.2857
  REM Flack = n/a

  
;
_olex2_submission_special_instructions  'No special instructions were received'
