# Supplementary material for: Fragmentation and transferability in Hirshfeld atom refinement
Source: IUCrJ. 2022 Feb 26;9(Pt 2):298–315. doi: 10.1107/S2052252522000690 (PMC8895009; doi:10.1107/S2052252522000690)
Supplement: Supplementary file 2 [file m-09-00298-sup2.zip › cif/intermolecular_fragmentation/MANMUJ08.cif]

data_MANMUJ08
_audit_creation_date               2021-03-12
_audit_creation_method
;
Olex2 1.3
(compiled 2020.07.31 svn.rc2a77460 for OlexSys, GUI svn.r6145)
;
_audit_contact_author_address      ?
_audit_contact_author_email        ?
_audit_contact_author_name         ''
_audit_contact_author_phone        ?
_publ_contact_author_id_orcid      ?
_publ_section_references
;
Bourhis, L.J., Dolomanov, O.V., Gildea, R.J., Howard, J.A.K., Puschmann, H.
 (2015). Acta Cryst. A71, 59-75.

Dolomanov, O.V., Bourhis, L.J., Gildea, R.J, Howard, J.A.K. & Puschmann, H.
 (2009), J. Appl. Cryst. 42, 339-341.
;
_chemical_formula_moiety           'C5 H11 N O2, 2(C3 H5 N2), 2(C6 H2 N3 O7)'
_chemical_formula_sum              'C23 H25 N11 O16'
_chemical_formula_weight           711.519
loop_
  _atom_type_symbol
  _atom_type_scat_dispersion_real
  _atom_type_scat_dispersion_imag
  _atom_type_scat_Cromer_Mann_a1
  _atom_type_scat_Cromer_Mann_a2
  _atom_type_scat_Cromer_Mann_a3
  _atom_type_scat_Cromer_Mann_a4
  _atom_type_scat_Cromer_Mann_b1
  _atom_type_scat_Cromer_Mann_b2
  _atom_type_scat_Cromer_Mann_b3
  _atom_type_scat_Cromer_Mann_b4
  _atom_type_scat_Cromer_Mann_c
  _atom_type_scat_source
  _atom_type_scat_dispersion_source
 H 0.00000 0.00000 0.49300 0.32291 0.14019 0.04081 10.51090 26.12570 3.14236
 57.79970 0.0030380000826
 'International Tables Volume C Table 6.1.1.4 (pp. 500-502)'
 'Henke, Gullikson and Davis, At. Data and Nucl. Data Tables, 1993, 54, 2'
 C 0.00347 0.00161 2.31000 1.02000 1.58860 0.86500 20.84390 10.20750 0.56870
 51.65120 0.215599998832
 'International Tables Volume C Table 6.1.1.4 (pp. 500-502)'
 'Henke, Gullikson and Davis, At. Data and Nucl. Data Tables, 1993, 54, 2'
 O 0.01158 0.00611 3.04850 2.28680 1.54630 0.86700 13.27710 5.70110 0.32390
 32.90890 0.250800013542
 'International Tables Volume C Table 6.1.1.4 (pp. 500-502)'
 'Henke, Gullikson and Davis, At. Data and Nucl. Data Tables, 1993, 54, 2'
 N 0.00653 0.00323 12.21260 3.13220 2.01250 1.16630 0.00570 9.89330 28.99750
 0.58260 -11.5290002823
 'International Tables Volume C Table 6.1.1.4 (pp. 500-502)'
 'Henke, Gullikson and Davis, At. Data and Nucl. Data Tables, 1993, 54, 2'

_space_group_crystal_system        'monoclinic'
_space_group_IT_number             15
_space_group_name_H-M_alt          'C 1 2/c 1'
_space_group_name_Hall             '-C 2yc'
loop_
  _space_group_symop_id
  _space_group_symop_operation_xyz
 1 x,y,z
 2 -x,y,-z+1/2
 3 -x,-y,-z
 4 x,-y,z-1/2
 5 x+1/2,y+1/2,z
 6 -x+1/2,y+1/2,-z+1/2
 7 -x+1/2,-y+1/2,-z
 8 x+1/2,-y+1/2,z-1/2

_symmetry_Int_Tables_number        15
_cell_length_a                     33.5939(5)
_cell_length_b                     7.66580(8)
_cell_length_c                     25.1324(3)
_cell_angle_alpha                  90
_cell_angle_beta                   114.7162(17)
_cell_angle_gamma                  90
_cell_volume                       5879.28(15)
_cell_formula_units_Z              8
_cell_measurement_temperature    99.98(19)
_cell_measurement_reflns_used    37970
_cell_measurement_theta_min      2.7860
_cell_measurement_theta_max      57.9410
_exptl_absorpt_coefficient_mu      0.138
_exptl_crystal_density_diffrn      1.608
_exptl_crystal_F_000               2945.981
_exptl_crystal_description       block
_exptl_crystal_colour            yellow
_exptl_crystal_size_max            0.2874
_exptl_crystal_size_mid            0.2068
_exptl_crystal_size_min            0.1611
_diffrn_measurement_device_type  'SuperNova, Single source at offset, Atlas'
_diffrn_reflns_av_R_equivalents    0.0000
_diffrn_reflns_av_unetI/netI       0.0907
_diffrn_reflns_Laue_measured_fraction_full  0.9647
_diffrn_reflns_Laue_measured_fraction_max  0.7426
_diffrn_reflns_limit_h_max         60
_diffrn_reflns_limit_h_min         -77
_diffrn_reflns_limit_k_max         18
_diffrn_reflns_limit_k_min         0
_diffrn_reflns_limit_l_max         59
_diffrn_reflns_limit_l_min         0
_diffrn_reflns_number              31489
_diffrn_reflns_point_group_measured_fraction_full  0.9647
_diffrn_reflns_point_group_measured_fraction_max  0.7426
_diffrn_reflns_theta_full          25.2406
_diffrn_reflns_theta_max           58.41
_diffrn_reflns_theta_min           2.67
_diffrn_ambient_temperature        99.98(19)
_diffrn_measured_fraction_theta_full  0.9647
_diffrn_measured_fraction_theta_max  0.7426
_diffrn_radiation_type             'Mo K\a'
_diffrn_radiation_wavelength       0.7107
_reflns_Friedel_coverage           0.0
_reflns_limit_h_max                60
_reflns_limit_h_min                -77
_reflns_limit_k_max                18
_reflns_limit_k_min                0
_reflns_limit_l_max                59
_reflns_limit_l_min                0
_reflns_number_gt                  23190
_reflns_number_total               31489
_reflns_threshold_expression       I>=2u(I)
_computing_molecular_graphics      'Olex2 1.3 (Dolomanov et al., 2009)'
_computing_publication_material    'Olex2 1.3 (Dolomanov et al., 2009)'
_computing_structure_refinement    'olex2.refine 1.3 (Bourhis et al., 2015)'
_refine_diff_density_max           0.8143
_refine_diff_density_min           -0.5726
_refine_diff_density_rms           0.0806
_refine_ls_d_res_high              0.4172
_refine_ls_d_res_low               7.6291
_refine_ls_goodness_of_fit_ref     0.9051
_refine_ls_hydrogen_treatment      refall
_refine_ls_matrix_type             full
_refine_ls_number_constraints      0
_refine_ls_number_parameters       676
_refine_ls_number_reflns           31489
_refine_ls_number_restraints       0
_refine_ls_R_factor_all            0.0572
_refine_ls_R_factor_gt             0.0358
_refine_ls_restrained_S_all        0.9051
_refine_ls_shift/su_max            0.0001
_refine_ls_shift/su_mean           0.0000
_refine_ls_structure_factor_coef   Fsqd
_refine_ls_weighting_details      
 'w=1/[\s^2^(Fo^2^)+(0.0000P)^2^] where P=(Fo^2^+2Fc^2^)/3'
_refine_ls_weighting_scheme        calc
_refine_ls_wR_factor_gt            0.0803
_refine_ls_wR_factor_ref           0.0924
_olex2_refinement_description
;
;
loop_
  _atom_site_label
  _atom_site_type_symbol
  _atom_site_fract_x
  _atom_site_fract_y
  _atom_site_fract_z
  _atom_site_U_iso_or_equiv
  _atom_site_adp_type
  _atom_site_occupancy
  _atom_site_refinement_flags_posn
 O8 O 0.396609(10) 0.11483(3) 0.219271(13) 0.01562(5) Uani 1.000000 .
 O9 O 0.452919(9) -0.06040(4) 0.231455(13) 0.01680(5) Uani 1.000000 .
 N7 N 0.405086(11) -0.36338(4) 0.239583(13) 0.01335(5) Uani 1.000000 .
 C12 C 0.415187(11) -0.03151(4) 0.227003(14) 0.01164(5) Uani 1.000000 .
 C13 C 0.386760(11) -0.18134(4) 0.232208(15) 0.01205(5) Uani 1.000000 .
 C14 C 0.447156(13) -0.38069(5) 0.293510(17) 0.01703(6) Uani 1.000000 .
 C15 C 0.371843(15) -0.48175(5) 0.24651(2) 0.02246(8) Uani 1.000000 .
 C16 C 0.41145(2) -0.41833(7) 0.18680(2) 0.02711(10) Uani 1.000000 .
 N1A N 0.241468(11) 0.20842(4) 0.151244(13) 0.01427(5) Uani 1.000000 .
 N3A N 0.310074(11) 0.13681(4) 0.189526(15) 0.01600(5) Uani 1.000000 .
 C2A C 0.277872(13) 0.20609(5) 0.142557(16) 0.01565(6) Uani 1.000000 .
 C4A C 0.293475(14) 0.09256(6) 0.229493(16) 0.01859(6) Uani 1.000000 .
 C5A C 0.250297(14) 0.13792(5) 0.205311(16) 0.01784(6) Uani 1.000000 .
 O1A O 0.179109(9) 0.34350(4) 0.057804(12) 0.01455(4) Uani 1.000000 .
 O2A O 0.152954(11) 0.31064(5) 0.144366(13) 0.02244(6) Uani 1.000000 .
 O3A O 0.085847(11) 0.37281(4) 0.125169(14) 0.01961(5) Uani 1.000000 .
 O4A O 0.002705(12) 0.75783(5) -0.028666(16) 0.02619(7) Uani 1.000000 .
 O5A O 0.024104(11) 0.81795(4) -0.096833(14) 0.02189(6) Uani 1.000000 .
 O6A O 0.150576(12) 0.53234(5) -0.099066(13) 0.02328(6) Uani 1.000000 .
 O7A O 0.204960(10) 0.52904(5) -0.013316(14) 0.02062(6) Uani 1.000000 .
 N4A N 0.117000(11) 0.37146(4) 0.111823(13) 0.01345(5) Uani 1.000000 .
 N5A N 0.028557(11) 0.74378(4) -0.051197(14) 0.01558(5) Uani 1.000000 .
 N6A N 0.165882(11) 0.52998(4) -0.045111(13) 0.01362(5) Uani 1.000000 .
 C6A C 0.145357(11) 0.43393(4) 0.035484(13) 0.01033(4) Uani 1.000000 .
 C7A C 0.111403(11) 0.45064(4) 0.056729(13) 0.01082(5) Uani 1.000000 .
 C8A C 0.073335(11) 0.54626(4) 0.028274(14) 0.01192(5) Uani 1.000000 .
 C9A C 0.066838(11) 0.63493(4) -0.022781(14) 0.01187(5) Uani 1.000000 .
 C10 C 0.097482(12) 0.62712(4) -0.046722(14) 0.01177(5) Uani 1.000000 .
 C11 C 0.134975(11) 0.53190(4) -0.018282(13) 0.01082(5) Uani 1.000000 .
 N1B N 0.450770(11) 0.28489(4) 0.088204(13) 0.01367(5) Uani 1.000000 .
 N3B N 0.487893(12) 0.12453(4) 0.163262(14) 0.01611(5) Uani 1.000000 .
 C2B C 0.448386(13) 0.19179(4) 0.131403(16) 0.01448(5) Uani 1.000000 .
 C4B C 0.492906(13) 0.27736(5) 0.092426(17) 0.01614(6) Uani 1.000000 .
 C5B C 0.516427(13) 0.17616(5) 0.139676(17) 0.01783(6) Uani 1.000000 .
 O1B O 0.396432(9) 0.45024(4) -0.009127(13) 0.01657(5) Uani 1.000000 .
 O2B O 0.362436(11) 0.38155(5) 0.068157(13) 0.02171(6) Uani 1.000000 .
 O3B O 0.291942(11) 0.37326(4) 0.030722(16) 0.02203(6) Uani 1.000000 .
 O4B O 0.212989(11) 0.81430(5) -0.108372(16) 0.02355(6) Uani 1.000000 .
 O5B O 0.236513(11) 0.89282(5) -0.172900(15) 0.02287(6) Uani 1.000000 .
 O6B O 0.378448(11) 0.75374(4) -0.150464(14) 0.01889(5) Uani 1.000000 .
 O7B O 0.411772(12) 0.52587(5) -0.101639(16) 0.02512(7) Uani 1.000000 .
 N4B N 0.326331(10) 0.41980(4) 0.029635(13) 0.01310(5) Uani 1.000000 .
 N5B N 0.240805(11) 0.81302(4) -0.128107(15) 0.01561(5) Uani 1.000000 .
 N6B N 0.382629(11) 0.63445(4) -0.115256(13) 0.01378(5) Uani 1.000000 .
 C6B C 0.360836(11) 0.52439(4) -0.036516(14) 0.01120(5) Uani 1.000000 .
 C7B C 0.324094(11) 0.52514(4) -0.019762(14) 0.01124(5) Uani 1.000000 .
 C8B C 0.285512(12) 0.61505(4) -0.048845(15) 0.01229(5) Uani 1.000000 .
 C9B C 0.280396(11) 0.71395(4) -0.097844(15) 0.01247(5) Uani 1.000000 .
 C1 C 0.312641(12) 0.71769(4) -0.118748(15) 0.01253(5) Uani 1.000000 .
 C2 C 0.350799(11) 0.62410(4) -0.090110(14) 0.01147(5) Uani 1.000000 .
 H1a H 0.3803(3) -0.1566(10) 0.2702(4) 0.0277(19) Uani 1.000000 .
 H1b H 0.3562(2) -0.1822(9) 0.1923(4) 0.0219(18) Uani 1.000000 .
 H1c H 0.4566(3) -0.5165(13) 0.2970(5) 0.045(3) Uani 1.000000 .
 H1d H 0.4412(3) -0.3431(12) 0.3308(4) 0.035(2) Uani 1.000000 .
 H1e H 0.4711(3) -0.3009(12) 0.2887(4) 0.033(2) Uani 1.000000 .
 H1f H 0.3431(3) -0.4733(12) 0.2063(5) 0.047(3) Uani 1.000000 .
 H1g H 0.3678(3) -0.4364(12) 0.2859(4) 0.036(2) Uani 1.000000 .
 H1h H 0.3844(3) -0.6103(12) 0.2517(5) 0.047(3) Uani 1.000000 .
 H1i H 0.4353(4) -0.3387(14) 0.1834(5) 0.048(3) Uani 1.000000 .
 H1j H 0.3801(4) -0.4021(15) 0.1487(5) 0.050(3) Uani 1.000000 .
 H1k H 0.4208(4) -0.5523(13) 0.1922(5) 0.055(3) Uani 1.000000 .
 H3A H 0.3431(3) 0.1269(13) 0.1972(5) 0.030(2) Uani 1.000000 .
 H2A H 0.2815(3) 0.2502(13) 0.1040(4) 0.034(2) Uani 1.000000 .
 H4A H 0.3136(3) 0.0330(15) 0.2698(4) 0.047(3) Uani 1.000000 .
 H5A H 0.2267(3) 0.1267(14) 0.2227(5) 0.041(2) Uani 1.000000 .
 H8A H 0.0494(3) 0.5547(11) 0.0468(4) 0.0272(19) Uani 1.000000 .
 H10 H 0.0925(3) 0.6980(12) -0.0855(4) 0.034(2) Uani 1.000000 .
 H1l H 0.2125(3) 0.2618(13) 0.1217(5) 0.027(2) Uani 1.000000 .
 H1m H 0.4253(3) 0.3477(13) 0.0554(5) 0.033(2) Uani 1.000000 .
 H3B H 0.4952(4) 0.0461(15) 0.1992(5) 0.040(3) Uani 1.000000 .
 H2B H 0.4201(3) 0.1740(12) 0.1399(4) 0.032(2) Uani 1.000000 .
 H4B H 0.5018(3) 0.3451(12) 0.0632(4) 0.036(2) Uani 1.000000 .
 H5B H 0.5502(3) 0.1408(13) 0.1584(5) 0.039(2) Uani 1.000000 .
 H8B H 0.2596(2) 0.6097(10) -0.0341(4) 0.0215(17) Uani 1.000000 .
 H1 H 0.3077(3) 0.7958(10) -0.1569(4) 0.0237(17) Uani 1.000000 .

loop_
  _atom_site_aniso_label
  _atom_site_aniso_U_11
  _atom_site_aniso_U_22
  _atom_site_aniso_U_33
  _atom_site_aniso_U_12
  _atom_site_aniso_U_13
  _atom_site_aniso_U_23
 O8 0.01353(11) 0.01231(9) 0.01934(11) -0.00072(7) 0.00523(9) 0.00039(7)
 O9 0.01116(11) 0.01959(12) 0.02016(11) -0.00015(8) 0.00704(9) 0.00354(9)
 N7 0.01493(12) 0.01183(10) 0.01114(10) 0.00092(8) 0.00332(9) -0.00020(7)
 C12 0.00992(12) 0.01280(11) 0.01096(10) -0.00076(8) 0.00314(9) 0.00058(8)
 C13 0.01036(12) 0.01192(11) 0.01289(11) -0.00021(8) 0.00390(9) 0.00133(8)
 C14 0.01428(15) 0.01849(14) 0.01555(13) 0.00349(11) 0.00351(11) 0.00380(10)
 C15 0.01913(18) 0.01439(14) 0.02720(19) -0.00326(12) 0.00311(14) 0.00486(12)
 C16 0.0438(3) 0.02174(18) 0.01760(16) 0.00525(18) 0.01464(18) -0.00411(13)
 N1A 0.01245(12) 0.01553(11) 0.01234(10) 0.00198(8) 0.00272(9) 0.00106(8)
 N3A 0.01222(13) 0.01612(12) 0.01756(12) 0.00172(9) 0.00416(10) -0.00098(9)
 C2A 0.01607(15) 0.01510(12) 0.01598(13) 0.00150(10) 0.00691(11) 0.00221(10)
 C4A 0.01594(16) 0.02470(16) 0.01147(12) 0.00520(12) 0.00213(11) 0.00169(11)
 C5A 0.01548(16) 0.02479(16) 0.01332(13) 0.00406(12) 0.00607(11) 0.00238(11)
 O1A 0.01316(11) 0.01800(10) 0.01216(9) 0.00553(8) 0.00498(8) 0.00368(7)
 O2A 0.01806(13) 0.03483(16) 0.01414(11) 0.00620(11) 0.00645(9) 0.01096(10)
 O3A 0.02047(14) 0.02435(13) 0.01842(12) 0.00302(10) 0.01248(11) 0.00730(9)
 O4A 0.01719(14) 0.03772(18) 0.02293(14) 0.01308(12) 0.00766(11) 0.00453(12)
 O5A 0.01944(14) 0.02367(13) 0.01700(11) 0.00747(10) 0.00214(10) 0.00655(9)
 O6A 0.02268(15) 0.03729(17) 0.01300(10) -0.00423(12) 0.01056(10) -0.00135(10)
 O7A 0.01346(12) 0.03124(15) 0.01969(12) 0.00223(10) 0.00942(10) 0.00481(10)
 N4A 0.01483(13) 0.01534(11) 0.01086(9) 0.00092(8) 0.00602(9) 0.00311(7)
 N5A 0.01230(12) 0.01738(12) 0.01326(11) 0.00422(9) 0.00161(9) 0.00044(8)
 N6A 0.01431(13) 0.01641(11) 0.01219(10) 0.00006(9) 0.00757(9) 0.00056(8)
 C6A 0.01041(12) 0.01139(10) 0.00875(9) 0.00103(8) 0.00355(8) 0.00078(7)
 C7A 0.01063(12) 0.01233(10) 0.00946(9) 0.00041(8) 0.00416(9) 0.00118(7)
 C8A 0.01032(12) 0.01421(11) 0.01108(10) 0.00099(9) 0.00431(9) 0.00095(8)
 C9A 0.01056(12) 0.01298(11) 0.01043(10) 0.00158(8) 0.00278(9) 0.00087(8)
 C10 0.01221(13) 0.01287(11) 0.00937(10) 0.00113(8) 0.00367(9) 0.00176(8)
 C11 0.01093(12) 0.01250(10) 0.00914(9) 0.00046(8) 0.00429(9) 0.00079(8)
 N1B 0.01312(12) 0.01387(10) 0.01273(10) 0.00154(8) 0.00413(9) 0.00154(8)
 N3B 0.01978(14) 0.01542(11) 0.01221(10) 0.00281(9) 0.00578(10) 0.00261(8)
 C2B 0.01546(15) 0.01378(12) 0.01585(12) -0.00037(10) 0.00819(11) 0.00037(9)
 C4B 0.01631(15) 0.01838(14) 0.01600(13) 0.00155(11) 0.00899(11) 0.00279(10)
 C5B 0.01380(15) 0.02056(15) 0.01780(14) 0.00402(11) 0.00529(12) 0.00163(11)
 O1B 0.01218(11) 0.02204(12) 0.01603(10) 0.00503(8) 0.00644(9) 0.00633(8)
 O2B 0.01596(13) 0.03445(16) 0.01302(10) 0.00212(10) 0.00439(9) 0.00712(10)
 O3B 0.01715(13) 0.02753(14) 0.02441(14) 0.00255(10) 0.01165(11) 0.01134(11)
 O4B 0.01416(13) 0.02712(15) 0.02961(16) 0.00770(10) 0.00939(12) 0.00860(12)
 O5B 0.02014(14) 0.02527(14) 0.02046(12) 0.00876(11) 0.00577(11) 0.00869(10)
 O6B 0.02390(14) 0.01873(11) 0.01950(11) -0.00022(10) 0.01447(11) 0.00235(9)
 O7B 0.02249(15) 0.03298(16) 0.02722(15) 0.01145(12) 0.01763(13) 0.01037(12)
 N4B 0.01390(12) 0.01415(10) 0.01227(10) 0.00143(8) 0.00647(9) 0.00161(8)
 N5B 0.01204(12) 0.01448(11) 0.01760(12) 0.00267(8) 0.00351(9) 0.00209(9)
 N6B 0.01365(12) 0.01612(11) 0.01339(10) -0.00052(8) 0.00744(9) -0.00036(8)
 C6B 0.00989(12) 0.01194(10) 0.01159(10) 0.00059(8) 0.00432(9) 0.00080(8)
 C7B 0.01065(12) 0.01154(10) 0.01190(10) 0.00071(8) 0.00509(9) 0.00094(8)
 C8B 0.01086(13) 0.01217(11) 0.01420(12) 0.00092(8) 0.00559(10) 0.00118(8)
 C9B 0.01078(12) 0.01197(11) 0.01376(11) 0.00120(8) 0.00424(9) 0.00146(8)
 C1 0.01202(13) 0.01266(11) 0.01233(11) 0.00086(9) 0.00454(9) 0.00150(8)
 C2 0.01122(12) 0.01194(10) 0.01148(10) 0.00005(8) 0.00497(9) 0.00054(8)
 H1a 0.033(5) 0.022(4) 0.030(5) -0.004(3) 0.015(4) 0.002(3)
 H1b 0.013(4) 0.014(4) 0.030(4) -0.005(3) 0.001(3) 0.000(3)
 H1c 0.035(6) 0.040(6) 0.055(7) 0.011(4) 0.013(5) 0.008(5)
 H1d 0.038(5) 0.044(6) 0.018(4) 0.007(4) 0.006(4) -0.000(4)
 H1e 0.024(4) 0.040(5) 0.030(5) 0.003(4) 0.006(4) 0.010(4)
 H1f 0.026(5) 0.033(5) 0.057(7) -0.008(4) -0.008(5) 0.010(5)
 H1g 0.049(6) 0.039(6) 0.032(5) -0.013(5) 0.030(5) -0.009(4)
 H1h 0.047(6) 0.026(5) 0.048(6) 0.005(4) 0.002(5) -0.003(4)
 H1i 0.067(7) 0.058(7) 0.033(6) 0.024(6) 0.036(6) 0.004(5)
 H1j 0.074(8) 0.047(6) 0.026(5) -0.001(5) 0.019(5) -0.014(5)
 H1k 0.099(9) 0.041(6) 0.036(6) 0.016(6) 0.038(6) -0.007(5)
 H3A 0.033(6) 0.021(5) 0.033(6) 0.009(4) 0.013(5) 0.001(4)
 H2A 0.033(5) 0.041(6) 0.036(5) 0.006(4) 0.023(4) 0.007(4)
 H4A 0.038(6) 0.073(8) 0.018(5) 0.013(5) 0.001(4) 0.012(5)
 H5A 0.045(6) 0.051(7) 0.037(6) 0.010(5) 0.027(5) 0.011(5)
 H8A 0.031(5) 0.025(5) 0.025(5) 0.005(4) 0.010(4) 0.002(4)
 H10 0.036(5) 0.036(5) 0.027(5) 0.008(4) 0.011(4) 0.008(4)
 H1l 0.016(4) 0.029(5) 0.034(6) -0.003(4) 0.010(4) 0.003(4)
 H1m 0.036(6) 0.027(5) 0.042(6) -0.017(4) 0.023(5) -0.011(5)
 H3B 0.049(7) 0.048(7) 0.025(6) -0.005(5) 0.019(5) -0.005(5)
 H2B 0.042(5) 0.032(5) 0.038(6) -0.014(4) 0.032(5) -0.002(4)
 H4B 0.046(6) 0.034(5) 0.034(5) -0.004(4) 0.022(5) 0.011(4)
 H5B 0.020(4) 0.046(6) 0.041(6) 0.010(4) 0.003(4) 0.000(5)
 H8B 0.014(4) 0.024(4) 0.021(4) -0.001(3) 0.001(3) 0.006(3)
 H1 0.029(4) 0.018(4) 0.028(5) -0.000(3) 0.016(4) 0.003(3)

loop_
  _geom_bond_atom_site_label_1
  _geom_bond_atom_site_label_2
  _geom_bond_distance
  _geom_bond_site_symmetry_2
  _geom_bond_publ_flag
 O8 C12 1.2587(4) . ?
 O9 C12 1.2449(5) . ?
 N7 C13 1.5051(4) . ?
 N7 C14 1.5000(5) . ?
 N7 C15 1.5045(5) . ?
 N7 C16 1.4899(5) . ?
 C12 C13 1.5339(5) . ?
 C13 H1a 1.081(9) . ?
 C13 H1b 1.095(7) . ?
 C14 H1c 1.081(10) . ?
 C14 H1d 1.077(10) . ?
 C14 H1e 1.058(9) . ?
 C15 H1f 1.069(9) . ?
 C15 H1g 1.110(9) . ?
 C15 H1h 1.059(9) . ?
 C16 H1i 1.038(12) . ?
 C16 H1j 1.096(11) . ?
 C16 H1k 1.065(10) . ?
 N1A C2A 1.3292(5) . ?
 N1A C5A 1.3746(5) . ?
 N1A H1l 1.031(9) . ?
 N3A C2A 1.3333(5) . ?
 N3A C4A 1.3796(6) . ?
 N3A H3A 1.045(10) . ?
 C2A H2A 1.081(9) . ?
 C4A C5A 1.3628(6) . ?
 C4A H4A 1.057(9) . ?
 C5A H5A 1.056(10) . ?
 O1A C6A 1.2446(4) . ?
 O2A N4A 1.2325(4) . ?
 O3A N4A 1.2253(5) . ?
 O4A N5A 1.2238(5) . ?
 O5A N5A 1.2319(5) . ?
 O6A N6A 1.2330(4) . ?
 O7A N6A 1.2185(5) . ?
 N4A C7A 1.4502(4) . ?
 N5A C9A 1.4464(4) . ?
 N6A C11 1.4555(5) . ?
 C6A C7A 1.4532(5) . ?
 C6A C11 1.4552(4) . ?
 C7A C8A 1.3854(5) . ?
 C8A C9A 1.3863(5) . ?
 C8A H8A 1.087(9) . ?
 C9A C10 1.3940(5) . ?
 C10 C11 1.3701(5) . ?
 C10 H10 1.065(9) . ?
 N1B C2B 1.3294(5) . ?
 N1B C4B 1.3757(5) . ?
 N1B H1m 1.026(11) . ?
 N3B C2B 1.3340(5) . ?
 N3B C5B 1.3791(6) . ?
 N3B H3B 1.026(11) . ?
 C2B H2B 1.066(8) . ?
 C4B C5B 1.3607(5) . ?
 C4B H4B 1.041(9) . ?
 C5B H5B 1.065(8) . ?
 O1B C6B 1.2404(4) . ?
 O2B N4B 1.2298(4) . ?
 O3B N4B 1.2202(5) . ?
 O4B N5B 1.2275(5) . ?
 O5B N5B 1.2356(5) . ?
 O6B N6B 1.2389(4) . ?
 O7B N6B 1.2200(5) . ?
 N4B C7B 1.4564(4) . ?
 N5B C9B 1.4416(4) . ?
 N6B C2 1.4540(5) . ?
 C6B C7B 1.4613(5) . ?
 C6B C2 1.4603(4) . ?
 C7B C8B 1.3773(5) . ?
 C8B C9B 1.3942(5) . ?
 C8B H8B 1.079(8) . ?
 C9B C1 1.3878(5) . ?
 C1 C2 1.3800(5) . ?
 C1 H1 1.083(8) . ?

loop_
  _geom_angle_atom_site_label_1
  _geom_angle_atom_site_label_2
  _geom_angle_atom_site_label_3
  _geom_angle
  _geom_angle_site_symmetry_1
  _geom_angle_site_symmetry_3
  _geom_angle_publ_flag
 C14 N7 C13 112.06(3) . . ?
 C15 N7 C13 106.75(3) . . ?
 C15 N7 C14 107.86(3) . . ?
 C16 N7 C13 110.86(3) . . ?
 C16 N7 C14 110.35(4) . . ?
 C16 N7 C15 108.80(4) . . ?
 O9 C12 O8 126.37(3) . . ?
 C13 C12 O8 113.23(3) . . ?
 C13 C12 O9 120.39(3) . . ?
 C12 C13 N7 117.88(3) . . ?
 H1a C13 N7 106.0(4) . . ?
 H1a C13 C12 107.8(4) . . ?
 H1b C13 N7 106.6(4) . . ?
 H1b C13 C12 107.8(4) . . ?
 H1b C13 H1a 110.7(6) . . ?
 H1c C14 N7 107.0(5) . . ?
 H1d C14 N7 108.4(5) . . ?
 H1d C14 H1c 110.0(8) . . ?
 H1e C14 N7 108.7(5) . . ?
 H1e C14 H1c 110.7(7) . . ?
 H1e C14 H1d 111.8(8) . . ?
 H1f C15 N7 106.1(6) . . ?
 H1g C15 N7 106.7(5) . . ?
 H1g C15 H1f 115.1(9) . . ?
 H1h C15 N7 107.4(6) . . ?
 H1h C15 H1f 109.2(8) . . ?
 H1h C15 H1g 111.9(8) . . ?
 H1i C16 N7 108.0(6) . . ?
 H1j C16 N7 107.6(6) . . ?
 H1j C16 H1i 110.8(9) . . ?
 H1k C16 N7 107.6(6) . . ?
 H1k C16 H1i 112.4(9) . . ?
 H1k C16 H1j 110.2(9) . . ?
 C5A N1A C2A 108.91(3) . . ?
 H1l N1A C2A 122.9(6) . . ?
 H1l N1A C5A 128.1(6) . . ?
 C4A N3A C2A 108.50(3) . . ?
 H3A N3A C2A 126.6(6) . . ?
 H3A N3A C4A 124.7(6) . . ?
 N3A C2A N1A 108.76(3) . . ?
 H2A C2A N1A 126.9(5) . . ?
 H2A C2A N3A 124.3(5) . . ?
 C5A C4A N3A 106.94(3) . . ?
 H4A C4A N3A 120.9(6) . . ?
 H4A C4A C5A 132.2(6) . . ?
 C4A C5A N1A 106.90(4) . . ?
 H5A C5A N1A 123.5(6) . . ?
 H5A C5A C4A 129.6(6) . . ?
 O3A N4A O2A 122.26(3) . . ?
 C7A N4A O2A 119.46(3) . . ?
 C7A N4A O3A 118.24(3) . . ?
 O5A N5A O4A 123.83(3) . . ?
 C9A N5A O4A 118.61(3) . . ?
 C9A N5A O5A 117.56(3) . . ?
 O7A N6A O6A 124.11(3) . . ?
 C11 N6A O6A 117.33(3) . . ?
 C11 N6A O7A 118.55(3) . . ?
 C7A C6A O1A 126.20(3) . . ?
 C11 C6A O1A 121.70(3) . . ?
 C11 C6A C7A 112.05(3) . . ?
 C6A C7A N4A 120.37(3) . . ?
 C8A C7A N4A 115.94(3) . . ?
 C8A C7A C6A 123.63(3) . . ?
 C9A C8A C7A 119.43(3) . . ?
 H8A C8A C7A 120.0(4) . . ?
 H8A C8A C9A 120.6(4) . . ?
 C8A C9A N5A 120.22(3) . . ?
 C10 C9A N5A 118.44(3) . . ?
 C10 C9A C8A 121.30(3) . . ?
 C11 C10 C9A 118.78(3) . . ?
 H10 C10 C9A 120.7(5) . . ?
 H10 C10 C11 120.5(5) . . ?
 C6A C11 N6A 118.98(3) . . ?
 C10 C11 N6A 116.23(3) . . ?
 C10 C11 C6A 124.79(3) . . ?
 C4B N1B C2B 109.02(3) . . ?
 H1m N1B C2B 126.4(6) . . ?
 H1m N1B C4B 124.5(6) . . ?
 C5B N3B C2B 109.09(3) . . ?
 H3B N3B C2B 124.6(7) . . ?
 H3B N3B C5B 126.3(7) . . ?
 N3B C2B N1B 108.25(3) . . ?
 H2B C2B N1B 126.6(5) . . ?
 H2B C2B N3B 125.2(5) . . ?
 C5B C4B N1B 107.13(3) . . ?
 H4B C4B N1B 121.0(5) . . ?
 H4B C4B C5B 131.9(5) . . ?
 C4B C5B N3B 106.52(3) . . ?
 H5B C5B N3B 122.7(6) . . ?
 H5B C5B C4B 130.8(6) . . ?
 O3B N4B O2B 122.96(3) . . ?
 C7B N4B O2B 119.06(3) . . ?
 C7B N4B O3B 117.99(3) . . ?
 O5B N5B O4B 123.07(3) . . ?
 C9B N5B O4B 118.77(3) . . ?
 C9B N5B O5B 118.16(3) . . ?
 O7B N6B O6B 122.82(4) . . ?
 C2 N6B O6B 117.80(3) . . ?
 C2 N6B O7B 119.38(3) . . ?
 C7B C6B O1B 125.20(3) . . ?
 C2 C6B O1B 123.30(3) . . ?
 C2 C6B C7B 111.51(3) . . ?
 C6B C7B N4B 119.65(3) . . ?
 C8B C7B N4B 115.57(3) . . ?
 C8B C7B C6B 124.74(3) . . ?
 C9B C8B C7B 118.81(3) . . ?
 H8B C8B C7B 120.9(4) . . ?
 H8B C8B C9B 120.3(4) . . ?
 C8B C9B N5B 119.89(3) . . ?
 C1 C9B N5B 118.90(3) . . ?
 C1 C9B C8B 121.21(3) . . ?
 C2 C1 C9B 119.58(3) . . ?
 H1 C1 C9B 119.5(4) . . ?
 H1 C1 C2 120.9(4) . . ?
 C6B C2 N6B 120.09(3) . . ?
 C1 C2 N6B 115.88(3) . . ?
 C1 C2 C6B 123.99(3) . . ?

loop_
  _geom_torsion_atom_site_label_1
  _geom_torsion_atom_site_label_2
  _geom_torsion_atom_site_label_3
  _geom_torsion_atom_site_label_4
  _geom_torsion
  _geom_torsion_site_symmetry_1
  _geom_torsion_site_symmetry_2
  _geom_torsion_site_symmetry_3
  _geom_torsion_site_symmetry_4
  _geom_torsion_publ_flag
 O8 C12 C13 N7 178.05(3) . . . . ?
 O9 C12 C13 N7 -3.15(4) . . . . ?
 N1A C2A N3A C4A 0.32(4) . . . . ?
 N1A C5A C4A N3A 0.09(4) . . . . ?
 O1A C6A C7A N4A 6.31(4) . . . . ?
 O1A C6A C7A C8A -176.47(3) . . . . ?
 O1A C6A C11 N6A -2.77(4) . . . . ?
 O1A C6A C11 C10 176.71(3) . . . . ?
 O2A N4A C7A C6A 9.89(4) . . . . ?
 O2A N4A C7A C8A -167.53(3) . . . . ?
 O3A N4A C7A C6A -172.47(3) . . . . ?
 O3A N4A C7A C8A 10.11(4) . . . . ?
 O4A N5A C9A C8A 1.25(4) . . . . ?
 O4A N5A C9A C10 -176.39(4) . . . . ?
 O5A N5A C9A C8A -179.13(3) . . . . ?
 O5A N5A C9A C10 3.24(4) . . . . ?
 O6A N6A C11 C6A 144.69(3) . . . . ?
 O6A N6A C11 C10 -34.83(4) . . . . ?
 O7A N6A C11 C6A -36.49(4) . . . . ?
 O7A N6A C11 C10 143.99(3) . . . . ?
 N4A C7A C6A C11 -176.10(3) . . . . ?
 N4A C7A C8A C9A 176.03(3) . . . . ?
 N5A C9A C8A C7A -176.31(3) . . . . ?
 N5A C9A C10 C11 176.48(3) . . . . ?
 N6A C11 C6A C7A 179.52(3) . . . . ?
 N6A C11 C10 C9A -179.46(3) . . . . ?
 C6A C7A C8A C9A -1.30(4) . . . . ?
 C6A C11 C10 C9A 1.05(4) . . . . ?
 C7A C8A C9A C10 1.25(4) . . . . ?
 C8A C9A C10 C11 -1.12(4) . . . . ?
 N1B C2B N3B C5B -0.04(3) . . . . ?
 N1B C4B C5B N3B -0.11(3) . . . . ?
 O1B C6B C7B N4B -5.90(4) . . . . ?
 O1B C6B C7B C8B 176.60(3) . . . . ?
 O1B C6B C2 N6B 2.49(4) . . . . ?
 O1B C6B C2 C1 -175.12(3) . . . . ?
 O2B N4B C7B C6B 25.06(4) . . . . ?
 O2B N4B C7B C8B -157.21(3) . . . . ?
 O3B N4B C7B C6B -154.87(3) . . . . ?
 O3B N4B C7B C8B 22.86(4) . . . . ?
 O4B N5B C9B C8B 3.20(4) . . . . ?
 O4B N5B C9B C1 -177.53(3) . . . . ?
 O5B N5B C9B C8B -176.77(3) . . . . ?
 O5B N5B C9B C1 2.51(4) . . . . ?
 O6B N6B C2 C6B -161.26(3) . . . . ?
 O6B N6B C2 C1 16.54(4) . . . . ?
 O7B N6B C2 C6B 19.54(4) . . . . ?
 O7B N6B C2 C1 -162.66(4) . . . . ?
 N4B C7B C6B C2 174.53(3) . . . . ?
 N4B C7B C8B C9B -177.82(3) . . . . ?
 N5B C9B C8B C7B -178.32(3) . . . . ?
 N5B C9B C1 C2 179.74(3) . . . . ?
 N6B C2 C6B C7B -177.93(3) . . . . ?
 N6B C2 C1 C9B 179.57(3) . . . . ?
 C6B C7B C8B C9B -0.23(4) . . . . ?
 C6B C2 C1 C9B -2.73(4) . . . . ?
 C7B C8B C9B C1 2.42(4) . . . . ?
 C8B C9B C1 C2 -1.00(4) . . . . ?

loop_
  _refln_index_h
  _refln_index_k
  _refln_index_l
  _refln_F_squared_calc
  _refln_F_squared_meas
  _refln_F_squared_sigma
  _refln_F_squared_weight
  _refln_observed_status
-77 1 26 9.326 8.560 7.926 265.840 o
-77 1 27 0.069 13.950 10.644 147.422 o
-77 1 28 108.729 91.447 34.060 14.397 o
-77 1 29 35.505 25.319 16.804 59.149 o
-75 1 27 386.103 415.746 137.601 0.882 o
-75 1 28 90.467 74.462 27.538 22.024 o
-75 1 30 76.569 98.830 38.726 11.137 o
-73 1 28 226.048 228.640 76.727 2.837 o
-73 1 29 13.375 73.556 64.724 3.987 o
-73 1 30 485.839 500.082 161.470 0.641 o
-71 1 29 0.605 15.717 7.428 302.698 o
-71 1 30 0.565 11.414 14.902 75.215 o
-71 1 31 166.471 181.852 53.129 5.917 o
-71 1 32 15.390 26.089 11.505 126.191 o
-71 1 33 31.444 22.375 10.327 156.613 o
-69 1 26 43.035 63.365 18.797 47.272 o
-69 1 27 8.258 2.853 19.386 44.444 o
-69 1 28 24.428 22.511 9.557 182.866 o
-69 1 29 0.251 18.706 8.923 209.780 o
-69 1 30 137.676 137.374 36.461 12.563 o
-69 1 31 47.458 61.599 20.427 40.026 o
-69 1 32 76.787 101.366 29.169 19.630 o
-69 1 33 184.696 214.282 64.815 3.976 o
-67 1 27 165.180 220.397 67.170 3.702 o
-67 1 29 11.571 9.874 24.956 26.816 o
-67 1 30 0.528 12.456 12.093 114.202 o
-67 1 31 5.823 -1.721 11.776 120.434 o
-67 1 32 6.206 19.612 15.264 71.686 o
-67 1 34 55.858 86.646 25.047 26.622 o
-66 2 30 65.182 86.102 33.109 15.236 o
-66 2 31 107.092 137.827 40.311 10.278 o
-66 2 32 2.662 -6.069 49.415 6.840 o
-66 2 33 12.062 19.431 13.452 92.296 o
-66 2 34 48.148 41.624 25.591 25.503 o
-65 1 27 9.403 7.338 6.568 387.223 o
-65 1 28 2.505 -14.132 27.312 22.390 o
-65 1 29 0.001 14.992 11.097 135.633 o
-65 1 31 0.006 12.727 13.633 89.859 o
-65 1 32 2.227 8.379 13.361 93.552 o
-65 1 34 250.769 267.456 77.587 2.774 o
-65 3 22 116.742 165.411 64.543 4.009 o
-65 9 33 0.346 -2.853 16.759 59.469 o
-64 2 25 0.235 14.222 7.066 334.540 o
-64 2 26 4.786 30.528 10.372 155.248 o
-64 2 27 6.322 11.957 6.522 392.620 o
-64 2 28 30.634 29.939 24.232 28.444 o
-64 2 29 33.763 51.544 15.037 73.862 o
-64 2 30 32.833 52.767 16.170 63.879 o
-64 2 31 13.627 -0.679 34.196 14.283 o
-64 2 33 97.646 103.586 30.754 17.659 o
-64 2 34 18.319 14.766 12.909 100.232 o
-64 8 28 2.816 16.124 9.466 186.382 o
-64 8 29 178.104 190.277 62.912 4.220 o
-64 8 33 0.000 22.375 27.493 22.096 o
-64 8 34 147.682 171.435 67.170 3.702 o
-63 1 28 64.276 54.805 46.018 7.887 o
-63 1 30 104.761 121.205 31.524 16.806 o
-63 1 32 1.770 28.082 12.546 106.105 o
-63 1 33 363.158 412.123 108.296 1.424 o
-63 1 34 231.068 312.206 82.479 2.455 o
-63 7 28 4.073 31.388 22.511 32.960 o
-63 7 29 521.504 514.757 152.683 0.716 o
-63 7 30 38.340 39.133 16.623 60.446 o
-63 9 31 0.361 -14.132 14.494 79.505 o
-63 9 33 91.463 69.117 27.765 21.666 o
-63 9 34 6.668 -5.209 21.333 36.699 o
-63 9 35 3.491 -2.899 11.233 132.371 o
-63 9 36 2.952 8.107 8.651 223.167 o
-63 9 37 34.875 21.378 10.372 155.248 o
-62 2 25 16.741 8.742 11.957 116.812 o
-62 2 26 21.191 25.908 26.632 23.547 o
-62 2 27 82.044 65.358 18.434 49.148 o
-62 2 29 42.687 71.382 20.291 40.564 o
-62 2 30 29.821 22.873 38.454 11.295 o
-62 2 31 14.968 7.972 6.477 398.130 o
-62 2 33 540.968 658.382 161.108 0.643 o
-62 2 34 526.392 541.525 141.722 0.832 o
-62 6 26 34.351 34.740 12.365 109.237 o
-62 6 27 192.880 225.605 65.630 3.878 o
-62 6 28 32.299 31.343 12.274 110.856 o
-62 6 29 582.326 649.414 172.250 0.563 o
-62 6 30 142.461 148.290 42.213 9.373 o
-62 6 31 8.173 7.700 10.735 144.944 o
-62 6 32 57.684 46.969 17.664 53.526 o
-62 8 25 2.901 11.006 10.463 152.571 o
-62 8 26 48.644 70.159 29.305 19.449 o
-62 8 27 30.310 28.671 11.323 130.262 o
-62 8 28 21.122 7.745 22.556 32.828 o
-62 8 29 187.245 214.826 69.389 3.469 o
-62 8 33 187.195 185.521 66.083 3.825 o
-62 8 34 39.174 47.196 19.159 45.501 o
-62 8 35 12.495 5.933 6.568 387.223 o
-62 8 36 17.772 11.459 13.996 85.267 o
-62 10 12 0.544 -0.589 34.559 13.985 o
-62 10 13 49.807 42.077 16.034 64.967 o
-62 10 14 48.356 36.008 23.235 30.936 o
-62 10 15 4.257 -22.239 25.410 25.869 o
-62 10 16 10.838 24.730 22.601 32.696 o
-62 10 17 1.111 17.438 13.361 93.552 o
-62 10 18 76.783 41.896 18.706 47.731 o
-62 10 19 10.209 -2.899 11.052 136.747 o
-62 10 20 12.578 19.567 13.724 88.677 o
-62 10 30 10.330 18.933 23.054 31.424 o
-62 10 31 0.032 20.518 9.240 195.631 o
-62 10 33 179.970 194.580 73.058 3.129 o
-62 10 34 45.954 39.994 19.431 44.237 o
-62 10 35 197.590 194.897 79.761 2.625 o
-61 1 28 250.441 263.923 64.769 3.981 o
-61 1 29 192.253 187.106 60.240 4.603 o
-61 1 30 365.524 433.184 103.767 1.551 o
-61 1 31 16.419 24.187 36.642 12.439 o
-61 1 32 0.363 8.379 14.856 75.674 o
-61 1 33 92.883 109.383 28.625 20.383 o
-61 1 34 83.495 118.713 33.200 15.153 o
-61 3 25 620.487 719.392 150.283 0.740 o
-61 5 26 136.126 156.850 44.750 8.340 o
-61 5 27 42.007 48.781 34.740 13.839 o
-61 5 28 163.419 209.300 59.742 4.680 o
-61 5 29 19.350 40.220 12.501 106.876 o
-61 5 30 185.700 211.293 60.965 4.494 o
-61 7 25 169.945 183.936 55.529 5.416 o
-61 7 26 16.581 32.294 35.872 12.979 o
-61 7 27 0.912 48.464 17.347 55.501 o
-61 7 28 69.788 81.754 28.761 20.191 o
-61 7 30 50.092 53.718 18.434 49.148 o
-61 7 34 52.281 56.209 19.204 45.286 o
-61 7 35 43.388 40.266 15.173 72.545 o
-61 7 37 1.251 -9.059 53.491 5.837 o
-61 9 14 275.291 251.423 79.942 2.613 o
-61 9 15 75.207 82.615 30.075 18.465 o
-61 9 16 8.062 14.992 10.100 163.715 o
-61 9 17 3.464 -7.745 12.320 110.042 o
-61 9 18 5.043 0.091 19.204 45.286 o
-61 9 24 26.378 2.355 6.839 357.062 o
-61 9 25 40.556 23.734 9.829 172.893 o
-61 9 26 1.671 -6.613 33.879 14.551 o
-61 9 27 9.089 2.718 7.609 288.455 o
-61 9 32 45.331 51.725 17.891 52.180 o
-61 9 33 6.086 24.277 11.686 122.309 o
-61 9 34 2.873 1.766 12.591 105.343 o
-61 9 35 12.022 14.584 8.470 232.816 o
-61 9 36 7.111 2.083 12.818 101.654 o
-61 9 37 45.622 39.767 17.619 53.802 o
-61 9 38 9.538 14.358 8.606 225.522 o
-61 9 39 0.016 -4.393 11.006 137.875 o
-61 11 28 0.364 -3.941 11.867 118.603 o
-61 11 29 8.194 9.919 7.836 272.022 o
-60 2 26 18.995 26.678 12.184 112.510 o
-60 2 27 188.916 256.948 66.173 3.814 o
-60 2 28 573.248 561.454 132.483 0.952 o
-60 2 29 158.436 147.837 37.593 11.818 o
-60 2 30 11.092 77.632 79.490 2.643 o
-60 2 31 319.862 396.542 93.757 1.900 o
-60 2 33 0.446 -4.258 32.022 16.288 o
-60 2 34 5.951 -0.634 20.382 40.204 o
-60 6 24 308.528 364.973 97.426 1.760 o
-60 6 25 362.399 433.275 108.160 1.428 o
-60 6 26 32.261 46.833 15.309 71.263 o
-60 6 27 17.552 25.092 10.599 148.684 o
-60 6 28 6.640 6.069 10.327 156.613 o
-60 6 29 540.684 570.604 147.565 0.767 o
-60 6 30 132.129 137.782 39.858 10.513 o
-60 6 31 5.085 -12.048 30.573 17.869 o
-60 6 32 0.170 3.578 21.424 36.389 o
-60 6 34 85.453 118.532 36.325 12.658 o
-60 6 36 52.727 49.913 21.016 37.815 o
-60 8 1 160.998 130.580 46.471 7.734 o
-60 8 2 153.036 133.162 46.063 7.871 o
-60 8 3 1.097 -7.156 37.231 12.049 o
-60 8 16 23.116 35.057 12.229 111.678 o
-60 8 17 21.678 38.092 15.581 68.799 o
-60 8 23 58.556 80.078 24.458 27.920 o
-60 8 24 12.915 33.109 19.068 45.934 o
-60 8 25 297.068 328.964 100.189 1.664 o
-60 8 26 79.981 74.960 26.497 23.790 o
-60 8 27 162.313 195.395 59.289 4.751 o
-60 8 29 221.185 210.387 65.449 3.899 o
-60 8 33 26.128 33.200 14.856 75.674 o
-60 8 34 344.342 382.229 122.473 1.113 o
-60 8 35 2.065 -2.401 22.058 34.327 o
-60 8 36 4.367 4.710 16.985 57.894 o
-60 8 37 3.449 -1.042 23.869 29.314 o
-60 8 38 8.902 5.979 16.713 59.792 o
-60 8 39 35.141 30.754 17.211 56.381 o
-60 10 10 39.482 54.488 19.657 43.223 o
-60 10 11 14.796 9.149 24.775 27.210 o
-60 10 12 54.882 66.717 25.636 25.413 o
-60 10 13 496.213 522.412 171.616 0.567 o
-60 10 14 14.981 -6.477 14.086 84.174 o
-60 10 15 2.545 6.250 18.072 51.139 o
-60 10 16 10.043 -12.727 13.860 86.947 o
-60 10 17 1.663 -3.216 31.932 16.380 o
-60 10 18 23.647 16.441 9.376 190.001 o
-60 10 20 18.358 14.539 8.470 232.816 o
-60 10 21 13.678 32.113 20.065 41.485 o
-60 10 22 50.510 46.018 15.898 66.082 o
-60 10 23 24.212 16.487 7.836 272.022 o
-60 10 24 0.691 11.278 7.247 318.022 o
-60 10 25 25.334 11.278 20.790 38.643 o
-60 10 26 76.306 58.564 27.719 21.737 o
-60 10 30 46.300 29.123 24.187 28.550 o
-60 10 31 132.568 122.518 49.687 6.765 o
-60 10 32 2.949 -4.303 33.834 14.590 o
-60 10 34 2.903 -7.383 30.935 17.452 o
-60 10 36 47.220 42.213 18.072 51.139 o
-60 10 37 1.299 3.759 9.240 195.631 o
-59 1 30 980.323 1094.780 209.707 0.380 o
-59 1 31 18.591 71.020 36.869 12.287 o
-59 1 32 558.829 609.058 120.163 1.157 o
-59 1 33 18.303 22.873 32.430 15.881 o
-59 1 34 1186.970 1375.330 266.143 0.236 o
-59 3 23 11.604 -9.874 22.511 32.960 o
-59 3 25 10.957 33.155 31.569 16.758 o
-59 3 26 273.189 224.065 57.522 5.048 o
-59 3 29 93.164 79.852 33.608 14.787 o
-59 3 30 32.229 32.792 14.539 79.011 o
-59 3 34 60.979 60.602 19.884 42.244 o
-59 5 24 34.833 16.260 11.097 135.633 o
-59 5 25 20.394 45.203 22.465 33.093 o
-59 5 26 92.930 100.279 26.180 24.369 o
-59 5 27 196.864 230.859 56.299 5.269 o
-59 5 28 128.307 132.075 35.555 13.212 o
-59 5 29 16.591 14.539 10.327 156.613 o
-59 5 30 29.558 68.166 20.608 39.325 o
-59 5 31 84.999 89.952 26.451 23.871 o
-59 5 32 76.195 91.537 41.806 9.556 o
-59 5 33 282.375 280.954 75.187 2.954 o
-59 7 1 231.288 239.375 73.601 3.083 o
-59 7 2 95.809 130.082 38.001 11.566 o
-59 7 3 0.718 16.305 10.236 159.397 o
-59 7 4 139.839 146.161 44.704 8.357 o
-59 7 5 55.917 40.039 16.487 61.446 o
-59 7 22 42.316 62.142 18.887 46.819 o
-59 7 23 330.654 339.291 94.300 1.878 o
-59 7 25 121.753 145.074 44.387 8.477 o
-59 7 26 225.133 210.930 61.236 4.454 o
-59 7 27 21.024 57.703 23.145 31.178 o
-59 7 28 6.399 7.292 20.246 40.746 o
-59 7 29 61.472 73.103 24.594 27.612 o
-59 7 30 0.937 -18.434 26.587 23.628 o
-59 7 31 23.903 26.632 11.731 121.366 o
-59 7 34 19.067 -9.783 31.252 17.100 o
-59 7 35 0.778 12.909 15.581 68.799 o
-59 7 36 0.052 13.316 11.052 136.747 o
-59 7 37 12.938 -0.589 18.208 50.379 o
-59 7 39 278.668 264.512 89.998 2.062 o
-59 9 1 34.467 41.172 18.208 50.379 o
-59 9 2 42.713 25.455 12.773 102.376 o
-59 9 3 108.776 108.794 36.959 12.227 o
-59 9 13 420.032 437.532 137.193 0.887 o
-59 9 14 39.437 -8.198 29.123 19.691 o
-59 9 15 49.572 63.863 22.873 31.924 o
-59 9 16 0.449 19.340 9.330 191.850 o
-59 9 17 37.198 41.307 14.448 80.005 o
-59 9 18 8.510 14.856 19.386 44.444 o
-59 9 19 72.611 72.514 25.183 26.336 o
-59 9 20 32.334 33.789 19.703 43.025 o
-59 9 21 190.318 207.579 57.205 5.104 o
-59 9 22 0.576 9.013 21.786 35.189 o
-59 9 23 127.639 147.339 47.920 7.273 o
-59 9 24 28.242 25.410 8.787 216.318 o
-59 9 25 33.145 26.723 13.769 88.095 o
-59 9 26 30.554 45.791 15.173 72.545 o
-59 9 27 38.426 64.815 26.949 22.997 o
-59 9 32 48.732 73.556 27.176 22.615 o
-59 9 33 0.030 0.272 6.477 398.130 o
-59 9 34 26.812 25.727 27.357 22.316 o
-59 9 35 8.950 10.372 12.501 106.876 o
-59 9 36 16.588 7.836 12.818 101.654 o
-59 9 37 120.530 162.965 54.760 5.570 o
-59 9 38 97.678 83.928 34.151 14.320 o
-59 9 39 0.014 15.762 9.693 177.774 o
-59 9 40 8.095 0.589 10.644 147.422 o
-59 11 22 46.571 39.043 16.079 64.601 o
-59 11 23 0.662 -10.236 38.318 11.375 o
-59 11 24 21.641 2.129 8.606 225.522 o
-59 11 25 0.681 -1.087 14.947 74.760 o
-59 11 26 7.790 8.198 19.567 43.624 o
-59 11 27 3.315 22.284 10.780 143.729 o
-59 11 28 58.226 31.841 11.686 122.309 o
-59 11 29 1.376 -28.127 23.145 31.178 o
-59 11 30 2.953 6.568 7.790 275.195 o
-59 11 31 16.914 30.437 14.448 80.005 o
-58 2 26 269.304 272.574 62.233 4.312 o
-58 2 27 169.775 290.646 90.949 2.019 o
-58 2 28 343.634 350.207 77.904 2.752 o
-58 2 29 4.469 2.989 12.456 107.654 o
-58 2 30 158.745 179.995 44.025 8.617 o
-58 2 31 6.881 -4.167 18.797 47.272 o
-58 2 33 186.288 264.965 61.916 4.357 o
-58 4 23 59.320 79.761 20.744 38.812 o
-58 4 24 5.206 33.472 22.375 33.361 o
-58 4 25 0.132 -2.083 12.863 100.939 o
-58 4 26 31.076 17.529 13.135 96.806 o
-58 4 29 31.299 52.631 16.170 63.879 o
-58 4 30 11.685 -0.725 28.172 21.043 o
-58 6 1 216.774 245.897 75.232 2.951 o
-58 6 3 64.235 54.533 17.438 54.926 o
-58 6 4 1.468 13.407 20.608 39.325 o
-58 6 5 77.157 62.686 24.911 26.914 o
-58 6 6 235.956 248.841 64.452 4.021 o
-58 6 22 141.185 168.808 47.920 7.273 o
-58 6 23 233.901 258.307 67.804 3.633 o
-58 6 24 55.331 89.273 42.666 9.175 o
-58 6 25 18.911 27.267 10.599 148.684 o
-58 6 27 47.114 50.910 19.974 41.862 o
-58 6 29 310.687 361.213 91.809 1.981 o
-58 6 30 117.308 134.385 38.590 11.216 o
-58 6 31 10.575 42.123 13.135 96.806 o
-58 6 35 380.153 443.420 122.835 1.107 o
-58 6 36 24.418 34.196 14.086 84.174 o
-58 6 37 93.767 104.174 29.531 19.151 o
-58 6 38 62.148 60.104 19.431 44.237 o
-58 8 1 12.585 17.891 9.647 179.448 o
-58 8 2 0.514 25.998 14.132 83.635 o
-58 8 3 38.803 39.088 12.274 110.856 o
-58 8 4 91.662 108.749 37.865 11.649 o
-58 8 5 9.109 10.508 18.616 48.196 o
-58 8 7 77.030 89.046 39.043 10.957 o
-58 8 17 83.162 96.610 39.405 10.756 o
-58 8 18 62.283 71.880 22.239 33.770 o
-58 8 19 46.865 65.449 19.476 44.031 o
-58 8 20 37.075 52.495 16.759 59.469 o
-58 8 21 16.827 10.644 12.184 112.510 o
-58 8 22 66.366 65.358 18.933 46.596 o
-58 8 23 86.269 86.148 22.782 32.178 o
-58 8 24 9.493 3.669 18.661 47.963 o
-58 8 25 121.871 141.858 42.304 9.333 o
-58 8 27 100.469 59.470 19.703 43.025 o
-58 8 28 31.324 55.575 19.929 42.053 o
-58 8 29 14.634 27.312 11.686 122.309 o
-58 8 33 96.323 158.571 52.902 5.968 o
-58 8 35 72.593 103.087 34.242 14.245 o
-58 8 36 295.506 306.137 100.868 1.642 o
-58 8 37 32.465 43.753 17.981 51.655 o
-58 8 38 190.283 198.701 69.797 3.428 o
-58 8 39 135.160 147.293 50.185 6.632 o
-58 8 40 39.629 47.377 22.828 32.051 o
-58 10 1 9.373 20.880 14.992 74.309 o
-58 10 2 42.200 30.482 30.029 18.521 o
-58 10 3 450.872 469.283 161.606 0.640 o
-58 10 4 246.251 261.704 94.029 1.889 o
-58 10 9 538.071 573.367 183.075 0.498 o
-58 10 10 314.473 304.234 99.147 1.699 o
-58 10 11 37.655 39.315 15.173 72.545 o
-58 10 12 94.210 75.232 35.917 12.946 o
-58 10 15 3.019 3.669 11.369 129.226 o
-58 10 17 510.468 500.490 152.185 0.721 o
-58 10 18 5.637 67.804 83.656 2.387 o
-58 10 19 370.023 419.732 130.399 0.982 o
-58 10 20 3.740 15.581 11.867 118.603 o
-58 10 21 82.891 102.634 31.615 16.710 o
-58 10 22 17.489 28.897 19.250 45.073 o
-58 10 23 118.303 89.364 31.071 17.300 o
-58 10 24 20.666 9.466 7.111 330.292 o
-58 10 25 0.708 3.352 12.501 106.876 o
-58 10 26 18.469 30.618 13.452 92.296 o
-58 10 27 26.184 35.465 18.933 46.596 o
-58 10 28 8.051 0.725 18.842 47.045 o
-58 10 29 30.890 40.583 15.807 66.841 o
-58 10 30 128.874 150.826 45.656 8.013 o
-58 10 31 215.797 242.681 77.316 2.794 o
-58 10 32 13.956 34.604 14.086 84.174 o
-58 10 33 164.343 162.512 58.881 4.817 o
-58 10 34 15.470 18.389 26.089 24.539 o
-58 10 36 10.602 11.912 9.059 203.534 o
-58 10 37 2.894 19.612 14.539 79.011 o
-58 12 22 44.883 23.643 12.501 106.876 o
-58 12 24 16.080 -0.951 10.825 142.528 o
-58 12 26 11.700 -6.749 22.918 31.798 o
-57 1 29 49.232 96.882 60.693 4.534 o
-57 1 31 37.696 117.672 99.373 1.691 o
-57 1 32 639.574 702.271 129.403 0.997 o
-57 1 33 10.968 37.684 21.605 35.782 o
-57 1 34 114.966 110.923 26.859 23.152 o
-57 3 24 54.543 134.430 29.712 18.919 o
-57 3 26 1212.460 1300.550 197.931 0.426 o
-57 3 27 626.413 719.437 124.556 1.077 o
-57 3 28 49.219 23.779 6.477 398.130 o
-57 3 29 11.629 5.526 7.519 295.448 o
-57 3 30 24.577 15.083 18.525 48.669 o
-57 3 34 259.708 271.578 67.079 3.712 o
-57 5 1 31.507 31.796 12.184 112.510 o
-57 5 2 123.865 123.469 33.653 14.748 o
-57 5 3 27.275 36.688 12.501 106.876 o
-57 5 22 29.013 46.154 39.813 10.537 o
-57 5 23 68.557 96.293 23.054 31.424 o
-57 5 24 0.470 1.223 8.062 256.955 o
-57 5 25 11.784 29.078 11.414 128.202 o
-57 5 26 66.335 67.079 18.933 46.596 o
-57 5 27 16.654 45.339 16.849 58.832 o
-57 5 28 3.664 -17.574 21.197 37.171 o
-57 5 29 231.460 271.170 69.434 3.464 o
-57 5 30 296.691 325.794 80.531 2.575 o
-57 5 31 45.210 52.178 16.124 64.239 o
-57 5 32 45.272 69.887 30.211 18.300 o
-57 5 33 297.288 325.205 83.113 2.418 o
-57 5 35 117.258 163.146 48.282 7.164 o
-57 5 36 35.175 46.199 19.521 43.827 o
-57 7 1 255.213 291.960 76.908 2.824 o
-57 7 2 163.272 188.374 48.645 7.058 o
-57 7 3 172.591 186.291 48.373 7.138 o
-57 7 4 11.830 30.935 15.173 72.545 o
-57 7 5 166.259 160.202 47.422 7.427 o
-57 7 6 8.114 9.240 15.128 72.980 o
-57 7 7 193.677 214.644 59.515 4.715 o
-57 7 8 3.177 0.453 11.142 134.532 o
-57 7 9 117.338 98.332 30.301 18.191 o
-57 7 19 435.019 433.365 113.278 1.302 o
-57 7 20 5.464 19.521 34.966 13.660 o
-57 7 21 236.263 258.760 67.713 3.643 o
-57 7 22 14.980 1.766 11.867 118.603 o
-57 7 23 40.931 36.416 18.117 50.883 o
-57 7 24 5.431 -28.942 45.837 7.949 o
-57 7 26 202.766 153.317 43.436 8.852 o
-57 7 27 141.211 141.269 38.499 11.268 o
-57 7 28 16.647 9.240 14.448 80.005 o
-57 7 29 750.812 830.949 199.788 0.418 o
-57 7 30 129.058 154.269 47.060 7.542 o
-57 7 31 293.648 317.958 88.503 2.132 o
-57 7 34 50.702 54.895 28.761 20.191 o
-57 7 36 20.554 3.171 13.950 85.821 o
-57 7 37 187.913 166.498 53.854 5.759 o
-57 7 38 99.645 109.791 35.510 13.245 o
-57 7 39 28.471 42.077 15.219 72.114 o
-57 7 40 262.977 262.882 85.197 2.301 o
-57 9 1 107.247 104.944 36.597 12.470 o
-57 9 2 34.353 35.057 14.811 76.138 o
-57 9 3 154.839 175.873 51.815 6.221 o
-57 9 4 247.885 229.138 65.720 3.867 o
-57 9 5 126.045 129.810 45.293 8.141 o
-57 9 6 365.100 420.593 128.316 1.014 o
-57 9 7 60.503 63.184 24.368 28.128 o
-57 9 8 75.580 74.598 24.956 26.816 o
-57 9 15 124.477 150.011 48.101 7.219 o
-57 9 16 24.985 59.017 34.242 14.245 o
-57 9 17 226.699 276.651 84.291 2.351 o
-57 9 18 28.294 60.104 30.120 18.410 o
-57 9 19 0.007 -6.885 13.497 91.678 o
-57 9 20 24.608 70.250 33.562 14.827 o
-57 9 21 500.899 563.493 134.611 0.922 o
-57 9 22 0.894 6.432 10.191 160.817 o
-57 9 23 0.726 -2.808 23.054 31.424 o
-57 9 24 33.280 43.029 16.577 60.776 o
-57 9 25 236.157 245.987 64.226 4.049 o
-57 9 26 5.758 17.664 17.347 55.501 o
-57 9 27 16.034 15.989 8.787 216.318 o
-57 9 28 19.698 27.629 13.135 96.806 o
-57 9 29 37.697 34.966 13.135 96.806 o
-57 9 30 8.789 24.187 29.576 19.093 o
-57 9 32 30.176 29.758 12.591 105.343 o
-57 9 33 6.642 19.612 18.208 50.379 o
-57 9 35 5.259 6.975 7.111 330.292 o
-57 9 36 87.308 107.662 38.862 11.059 o
-57 9 37 439.094 444.145 147.293 0.770 o
-57 9 39 29.985 52.359 22.692 32.436 o
-57 9 40 167.740 186.653 69.344 3.473 o
-57 9 41 87.501 68.936 26.768 23.309 o
-57 9 42 0.007 -3.171 11.776 120.434 o
-57 11 2 2.494 22.692 9.647 179.448 o
-57 11 3 41.842 60.829 26.361 24.035 o
-57 11 4 19.020 22.284 11.233 132.371 o
-57 11 5 85.769 89.590 32.158 16.150 o
-57 11 6 6.442 33.200 26.361 24.035 o
-57 11 7 294.781 257.945 95.070 1.848 o
-57 11 8 313.442 333.177 114.728 1.269 o
-57 11 19 22.110 26.225 12.410 108.442 o
-57 11 20 62.550 53.854 19.974 41.862 o
-57 11 23 18.841 6.341 14.992 74.309 o
-57 11 24 38.224 40.855 15.626 68.400 o
-57 11 25 11.556 23.643 22.782 32.178 o
-57 11 26 37.543 26.678 19.612 43.423 o
-57 11 27 17.655 19.340 10.236 159.397 o
-57 11 28 5.402 4.620 12.093 114.202 o
-57 11 29 39.511 49.641 19.159 45.501 o
-57 11 30 45.317 38.046 15.264 71.686 o
-57 11 31 26.353 43.436 15.219 72.114 o
-57 11 32 15.886 20.835 16.849 58.832 o
-57 11 33 7.880 4.937 6.341 415.376 o
-56 2 28 4.345 31.479 21.560 35.932 o
-56 2 29 1005.990 1116.930 202.098 0.409 o
-56 2 30 544.517 634.693 131.214 0.970 o
-56 2 31 216.412 242.817 57.794 5.000 o
-56 2 33 1.107 18.706 8.198 248.508 o
-56 2 34 13.344 23.552 32.158 16.150 o
-56 4 2 50.162 55.484 17.981 51.655 o
-56 4 3 17.988 25.500 11.550 125.204 o
-56 4 4 103.618 140.907 35.963 12.914 o
-56 4 6 944.310 1042.330 187.514 0.475 o
-56 4 23 6.064 10.735 11.142 134.532 o
-56 4 24 0.391 29.712 18.570 48.432 o
-56 4 25 110.586 139.095 31.750 16.568 o
-56 4 26 2015.550 2283.640 294.043 0.193 o
-56 4 27 86.098 139.956 36.823 12.317 o
-56 4 29 75.297 93.259 25.772 25.146 o
-56 4 30 367.045 422.767 96.384 1.798 o
-56 4 31 29.367 21.786 7.972 262.828 o
-56 4 32 10.060 23.915 8.243 245.784 o
-56 6 1 0.177 4.801 10.780 143.729 o
-56 6 2 112.460 110.425 27.810 21.595 o
-56 6 3 249.247 292.413 67.623 3.652 o
-56 6 4 204.247 212.969 58.202 4.931 o
-56 6 6 713.169 759.159 170.348 0.576 o
-56 6 7 8.314 56.798 61.463 4.421 o
-56 6 21 3.007 16.713 6.885 352.379 o
-56 6 22 13.597 79.127 65.449 3.899 o
-56 6 23 986.858 1098.360 212.017 0.372 o
-56 6 24 0.001 38.092 58.066 4.954 o
-56 6 25 78.048 47.648 17.529 54.359 o
-56 6 26 85.386 124.828 59.470 4.722 o
-56 6 27 331.456 377.428 90.903 2.021 o
-56 6 28 0.057 6.069 9.421 188.179 o
-56 6 29 1140.870 1302.450 261.206 0.245 o
-56 6 30 10.137 -9.013 23.688 29.764 o
-56 6 31 60.559 56.345 29.078 19.753 o
-56 6 32 51.208 79.625 23.507 30.225 o
-56 6 35 1.994 11.323 14.720 77.078 o
-56 6 36 13.594 12.682 16.532 61.110 o
-56 6 37 36.140 51.091 28.127 21.111 o
-56 6 38 3.120 15.898 18.797 47.272 o
-56 6 39 55.904 57.613 20.608 39.325 o
-56 8 1 131.350 137.601 38.182 11.456 o
-56 8 2 221.310 224.065 60.829 4.514 o
-56 8 3 68.210 53.174 20.654 39.153 o
-56 8 4 3.989 11.097 18.751 47.500 o
-56 8 5 21.857 3.895 15.626 68.400 o
-56 8 6 12.322 17.257 10.961 139.016 o
-56 8 7 3.008 4.846 23.688 29.764 o
-56 8 8 32.921 56.435 31.026 17.351 o
-56 8 17 489.396 547.051 135.834 0.905 o
-56 8 18 32.943 61.236 24.504 27.817 o
-56 8 19 14.663 29.848 15.354 70.843 o
-56 8 20 36.165 39.315 10.644 147.422 o
-56 8 21 2.514 8.742 11.867 118.603 o
-56 8 22 102.453 135.698 32.113 16.196 o
-56 8 23 6.961 10.417 15.989 65.335 o
-56 8 24 191.590 217.000 53.310 5.877 o
-56 8 25 116.748 124.103 30.799 17.607 o
-56 8 26 51.813 48.101 21.605 35.782 o
-56 8 27 5.479 -7.156 17.257 56.085 o
-56 8 28 2.897 -7.881 19.476 44.031 o
-56 8 29 0.298 1.812 11.233 132.371 o
-56 8 33 116.001 114.546 36.099 12.817 o
-56 8 34 0.852 -7.564 39.586 10.658 o
-56 8 35 0.152 -18.434 16.985 57.894 o
-56 8 36 366.279 392.783 122.246 1.118 o
-56 8 37 6.292 16.034 22.148 34.047 o
-56 8 38 22.517 -4.031 17.800 52.712 o
-56 8 39 13.252 28.761 16.804 59.149 o
-56 8 40 45.762 76.183 30.165 18.355 o
-56 8 41 14.550 -0.544 11.459 127.191 o
-56 10 2 2.329 18.933 15.853 66.460 o
-56 10 3 50.794 40.583 15.943 65.707 o
-56 10 4 2.843 5.571 8.153 251.277 o
-56 10 5 4.558 17.076 21.650 35.632 o
-56 10 6 299.748 290.556 80.758 2.561 o
-56 10 7 36.831 50.502 14.947 74.760 o
-56 10 8 75.293 56.798 21.107 37.491 o
-56 10 9 4.607 -22.964 26.451 23.871 o
-56 10 10 49.048 44.070 14.448 80.005 o
-56 10 11 300.842 226.239 73.420 3.098 o
-56 10 12 32.983 37.186 27.765 21.666 o
-56 10 13 378.449 419.687 128.904 1.005 o
-56 10 14 4.960 49.913 30.346 18.136 o
-56 10 15 7.790 17.302 41.081 9.897 o
-56 10 16 139.735 103.903 34.377 14.132 o
-56 10 18 0.071 8.787 12.954 99.532 o
-56 10 19 4.376 -1.313 18.570 48.432 o
-56 10 20 14.255 10.372 7.564 291.920 o
-56 10 21 95.462 83.974 24.640 27.511 o
-56 10 22 8.783 35.782 15.128 72.980 o
-56 10 23 270.142 278.961 75.957 2.895 o
-56 10 24 15.493 28.897 13.905 86.381 o
-56 10 25 20.138 35.283 12.773 102.376 o
-56 10 26 4.115 10.508 8.651 223.167 o
-56 10 27 52.217 49.188 18.208 50.379 o
-56 10 28 11.396 6.160 15.898 66.082 o
-56 10 29 6.095 -7.066 28.263 20.909 o
-56 10 30 15.280 12.682 33.608 14.787 o
-56 10 31 85.083 99.736 30.301 18.191 o
-56 10 32 17.666 32.838 14.720 77.078 o
-56 10 33 6.396 0.453 5.254 605.036 o
-56 10 34 0.162 -0.453 10.417 153.901 o
-56 10 35 239.909 238.061 74.507 3.009 o
-56 10 36 2.835 7.881 16.940 58.204 o
-56 10 37 11.953 17.619 16.351 62.472 o
-56 12 6 2.409 5.662 9.376 190.001 o
-56 12 7 19.059 27.493 18.117 50.883 o
-56 12 8 143.443 116.268 47.196 7.498 o
-56 12 9 3.875 -9.738 13.226 95.484 o
-56 12 10 5.926 6.205 7.473 299.040 o
-56 12 19 1.795 -1.631 13.090 97.477 o
-56 12 20 33.362 15.581 9.285 193.727 o
-56 12 21 1.104 -27.719 21.469 36.236 o
-56 12 23 11.429 26.406 30.709 17.711 o
-56 12 24 75.202 43.798 17.936 51.917 o
-56 12 25 0.828 -4.937 12.410 108.442 o
-56 12 26 98.552 85.695 30.618 17.816 o
-56 12 27 13.045 22.012 13.316 94.189 o
-56 12 28 23.683 19.974 10.100 163.715 o
-56 12 29 0.003 13.678 24.413 28.023 o
-56 12 30 30.831 26.180 31.252 17.100 o
-55 1 29 74.674 99.962 27.448 22.169 o
-55 1 30 182.506 188.782 42.213 9.373 o
-55 1 31 66.237 96.837 22.375 33.361 o
-55 1 32 755.485 842.136 140.681 0.844 o
-55 1 33 366.489 430.195 94.119 1.885 o
-55 1 34 189.191 233.894 51.951 6.188 o
-55 3 4 279.326 244.493 54.941 5.533 o
-55 3 21 15.412 31.841 8.606 225.522 o
-55 3 22 404.900 418.645 84.155 2.358 o
-55 3 23 64.153 97.063 19.340 44.652 o
-55 3 24 70.160 56.390 11.731 121.366 o
-55 3 25 2.182 -1.631 21.107 37.491 o
-55 3 26 64.337 65.267 14.132 83.635 o
-55 3 27 296.952 300.747 55.801 5.364 o
-55 3 28 430.847 424.941 77.587 2.774 o
-55 3 29 47.076 64.407 15.536 69.200 o
-55 3 34 62.374 63.184 29.758 18.861 o
-55 5 1 78.422 97.380 25.998 24.710 o
-55 5 2 274.941 349.663 71.790 3.241 o
-55 5 4 14.194 38.001 26.180 24.369 o
-55 5 5 6.679 26.814 19.521 43.827 o
-55 5 8 0.023 43.980 52.314 6.103 o
-55 5 9 193.630 166.679 39.450 10.732 o
-55 5 22 32.861 72.922 60.059 4.630 o
-55 5 23 113.151 138.144 32.068 16.242 o
-55 5 24 178.527 188.737 44.025 8.617 o
-55 5 25 2.089 2.446 5.571 538.129 o
-55 5 26 0.046 -9.738 38.001 11.566 o
-55 5 28 796.835 878.054 181.399 0.508 o
-55 5 29 256.709 277.149 65.313 3.915 o
-55 5 30 716.971 766.904 162.784 0.630 o
-55 5 32 16.798 10.282 29.214 19.569 o
-55 5 33 102.437 136.287 35.736 13.078 o
-55 5 35 8.124 -19.793 15.309 71.263 o
-55 5 36 0.083 -2.038 11.912 117.702 o
-55 5 37 148.918 181.490 48.645 7.058 o
-55 5 38 4.882 2.944 18.751 47.500 o
-55 7 1 115.878 141.451 34.151 14.320 o
-55 7 2 0.117 9.376 14.222 82.573 o
-55 7 3 222.284 210.296 49.188 6.903 o
-55 7 4 61.187 67.804 18.253 50.129 o
-55 7 5 121.133 127.229 31.343 17.001 o
-55 7 6 30.326 40.084 18.661 47.963 o
-55 7 7 75.249 105.533 25.228 26.241 o
-55 7 10 29.881 27.357 15.083 73.419 o
-55 7 18 5.253 -0.045 33.336 15.029 o
-55 7 19 68.291 75.096 20.201 40.929 o
-55 7 20 2.042 1.087 7.428 302.698 o
-55 7 21 486.603 521.868 108.975 1.406 o
-55 7 22 23.119 27.946 9.602 181.145 o
-55 7 23 11.197 -1.359 23.507 30.225 o
-55 7 24 732.813 776.008 151.234 0.730 o
-55 7 25 375.461 411.307 83.792 2.379 o
-55 7 26 54.288 52.902 18.978 46.373 o
-55 7 27 19.667 8.379 12.546 106.105 o
-55 7 28 24.943 28.444 9.285 193.727 o
-55 7 29 0.066 0.634 9.285 193.727 o
-55 7 30 73.438 71.156 21.378 36.544 o
-55 7 31 98.859 93.847 29.848 18.747 o
-55 7 34 15.986 14.086 7.292 314.084 o
-55 7 35 339.147 331.999 94.708 1.862 o
-55 7 36 28.810 59.832 20.201 40.929 o
-55 7 37 146.896 152.547 44.387 8.477 o
-55 7 39 91.568 80.667 25.410 25.869 o
-55 7 41 18.459 31.977 13.361 93.552 o
-55 9 1 7.696 10.010 26.451 23.871 o
-55 9 2 188.870 226.692 62.188 4.319 o
-55 9 4 22.512 34.287 11.278 131.310 o
-55 9 5 36.170 44.659 21.242 37.013 o
-55 9 6 174.644 202.778 54.080 5.711 o
-55 9 7 4.567 10.553 12.365 109.237 o
-55 9 8 110.260 124.556 32.520 15.792 o
-55 9 9 8.042 13.769 9.376 190.001 o
-55 9 10 15.870 -5.254 11.414 128.202 o
-55 9 11 13.893 18.253 9.285 193.727 o
-55 9 14 36.549 57.522 19.204 45.286 o
-55 9 16 12.150 23.869 27.312 22.390 o
-55 9 17 21.315 7.972 10.327 156.613 o
-55 9 18 85.693 87.733 34.559 13.985 o
-55 9 19 25.573 34.831 11.414 128.202 o
-55 9 20 17.253 43.844 12.727 103.106 o
-55 9 21 99.823 143.806 34.831 13.767 o
-55 9 22 21.027 10.372 12.773 102.376 o
-55 9 23 8.328 6.477 14.222 82.573 o
-55 9 24 34.462 38.092 12.954 99.532 o
-55 9 25 44.358 51.362 19.114 45.716 o
-55 9 26 17.982 16.487 7.338 310.218 o
-55 9 27 16.361 33.789 15.671 68.006 o
-55 9 28 97.246 93.259 30.754 17.659 o
-55 9 30 12.483 16.396 18.887 46.819 o
-55 9 31 260.954 299.252 91.855 1.980 o
-55 9 32 1.301 -5.299 19.023 46.153 o
-55 9 33 8.710 -3.488 25.681 25.324 o
-55 9 34 35.783 51.997 17.030 57.587 o
-55 9 35 0.991 -16.487 15.581 68.799 o
-55 9 36 335.545 336.438 110.425 1.370 o
-55 9 37 0.347 0.408 26.044 24.624 o
-55 9 38 0.520 0.226 14.856 75.674 o
-55 9 39 107.924 97.743 35.827 13.012 o
-55 9 40 7.829 13.814 19.204 45.286 o
-55 9 41 12.728 39.632 23.824 29.426 o
-55 9 42 1.550 22.556 11.957 116.812 o
-55 11 1 2.670 -4.258 47.739 7.329 o
-55 11 2 1.555 -0.408 25.500 25.685 o
-55 11 3 225.011 215.641 78.538 2.708 o
-55 11 4 3.470 13.044 13.361 93.552 o
-55 11 5 38.260 26.451 10.870 141.343 o
-55 11 6 237.327 244.764 73.692 3.076 o
-55 11 7 30.367 37.050 16.396 62.127 o
-55 11 8 5.808 4.031 16.034 64.967 o
-55 11 9 13.425 7.247 7.564 291.920 o
-55 11 10 36.294 20.835 17.211 56.381 o
-55 11 12 8.067 -5.345 34.785 13.803 o
-55 11 13 7.811 32.022 38.997 10.982 o
-55 11 20 10.456 1.223 17.438 54.926 o
-55 11 21 19.015 10.689 15.626 68.400 o
-55 11 22 26.051 50.321 19.567 43.624 o
-55 11 23 37.223 14.856 16.532 61.110 o
-55 11 26 65.016 95.478 33.200 15.153 o
-55 11 27 10.192 23.009 12.139 113.352 o
-55 11 28 26.398 8.923 7.292 314.084 o
-55 11 29 12.833 11.233 11.912 117.702 o
-55 11 30 2.421 10.010 7.156 326.124 o
-55 11 31 19.632 40.945 18.842 47.045 o
-55 11 32 44.781 48.373 16.396 62.127 o
-55 11 33 0.996 1.585 12.773 102.376 o
-55 11 35 65.351 37.503 15.490 69.606 o
-55 11 36 14.806 24.322 12.773 102.376 o
-54 2 24 57.560 76.364 27.810 21.595 o
-54 2 25 163.775 174.515 35.872 12.979 o
-54 2 27 99.907 89.499 19.838 42.437 o
-54 2 28 19.008 24.096 12.954 99.532 o
-54 2 33 246.682 302.740 68.347 3.575 o
-54 2 34 11.891 10.055 7.655 285.052 o
-54 4 1 89.563 98.830 19.159 45.501 o
-54 4 2 47.900 58.972 13.135 96.806 o
-54 4 3 458.506 469.328 89.726 2.075 o
-54 4 4 52.752 65.856 21.922 34.754 o
-54 4 5 407.866 405.691 86.691 2.222 o
-54 4 6 839.240 918.501 173.382 0.556 o
-54 4 7 512.338 589.310 112.780 1.313 o
-54 4 8 39.458 69.525 68.936 3.515 o
-54 4 20 969.107 990.154 171.480 0.568 o
-54 4 22 749.446 735.380 135.472 0.910 o
-54 4 23 121.522 122.065 30.573 17.869 o
-54 4 25 1230.550 1284.830 217.951 0.352 o
-54 4 27 270.311 285.800 61.870 4.363 o
-54 4 28 188.620 176.825 38.862 11.059 o
-54 4 29 678.626 765.863 153.635 0.708 o
-54 4 30 71.937 92.987 28.444 20.643 o
-54 4 31 286.588 259.349 61.916 4.357 o
-54 4 32 2.242 6.296 9.829 172.893 o
-54 4 33 355.813 374.801 74.824 2.983 o
-54 4 34 43.563 29.712 25.953 24.796 o
-54 4 35 9.553 -1.902 19.884 42.244 o
-54 6 1 143.274 164.686 43.708 8.743 o
-54 6 2 159.023 165.365 39.586 10.658 o
-54 6 3 65.446 69.027 18.887 46.819 o
-54 6 4 33.316 61.553 15.581 68.799 o
-54 6 5 38.037 46.516 16.985 57.894 o
-54 6 6 23.381 37.005 9.421 188.179 o
-54 6 7 4.275 15.309 6.839 357.062 o
-54 6 8 316.245 356.910 82.388 2.461 o
-54 6 10 0.080 30.663 46.516 7.719 o
-54 6 11 687.829 729.945 155.446 0.691 o
-54 6 18 62.967 98.739 51.725 6.243 o
-54 6 21 1250.030 1286.510 228.821 0.319 o
-54 6 22 14.374 84.155 115.452 1.253 o
-54 6 23 411.767 421.906 94.663 1.864 o
-54 6 25 2.100 -3.805 21.016 37.815 o
-54 6 26 21.875 55.665 15.626 68.400 o
-54 6 27 33.688 81.075 21.469 36.236 o
-54 6 28 21.707 2.763 10.825 142.528 o
-54 6 29 488.432 516.659 121.069 1.139 o
-54 6 30 0.978 15.264 7.292 314.084 o
-54 6 31 87.603 72.741 20.473 39.849 o
-54 6 32 2.837 6.205 6.568 387.223 o
-54 6 34 6.632 9.512 10.146 162.256 o
-54 6 35 141.351 150.962 39.903 10.489 o
-54 6 36 0.921 -10.689 31.071 17.300 o
-54 6 38 31.375 37.503 20.337 40.383 o
-54 6 39 10.566 28.671 41.353 9.767 o
-54 6 40 115.453 113.052 36.235 12.721 o
-54 8 1 0.185 7.383 15.762 67.226 o
-54 8 2 25.746 35.917 11.369 129.226 o
-54 8 3 225.390 226.058 55.620 5.399 o
-54 8 4 103.138 131.078 32.656 15.661 o
-54 8 5 111.800 97.154 24.911 26.914 o
-54 8 6 251.191 279.957 67.351 3.682 o
-54 8 7 31.950 61.508 16.668 60.118 o
-54 8 8 0.013 -6.930 11.595 124.227 o
-54 8 9 37.160 25.319 24.956 26.816 o
-54 8 10 595.713 658.925 136.242 0.900 o
-54 8 17 3.655 8.379 20.654 39.153 o
-54 8 18 1.695 -20.110 27.176 22.615 o
-54 8 19 49.500 72.967 33.789 14.629 o
-54 8 20 276.626 319.815 69.751 3.433 o
-54 8 21 7.555 24.730 9.013 205.585 o
-54 8 22 3.564 -8.243 35.782 13.045 o
-54 8 23 43.565 47.196 13.724 88.677 o
-54 8 24 12.100 11.505 14.313 81.531 o
-54 8 25 164.627 137.420 38.001 11.566 o
-54 8 26 16.073 7.700 13.996 85.267 o
-54 8 27 1.158 -4.620 20.291 40.564 o
-54 8 28 25.926 8.198 6.703 371.684 o
-54 8 29 0.047 -12.184 30.075 18.465 o
-54 8 30 139.902 155.310 44.523 8.425 o
-54 8 31 17.612 31.932 11.686 122.309 o
-54 8 32 7.324 -2.491 14.177 83.101 o
-54 8 33 1.103 -3.805 11.097 135.633 o
-54 8 34 27.626 40.447 15.717 67.614 o
-54 8 35 37.707 42.712 15.943 65.707 o
-54 8 36 105.760 130.263 38.952 11.008 o
-54 8 37 62.766 64.815 23.145 31.178 o
-54 8 38 76.197 84.834 27.901 21.455 o
-54 8 39 4.742 20.427 11.369 129.226 o
-54 8 40 112.155 87.235 28.806 20.127 o
-54 8 41 0.246 16.260 13.724 88.677 o
-54 8 42 124.791 150.011 54.850 5.551 o
-54 8 43 1.993 -24.413 22.737 32.306 o
-54 10 1 0.159 6.160 19.159 45.501 o
-54 10 2 16.603 31.750 13.180 96.141 o
-54 10 3 1.001 34.015 14.222 82.573 o
-54 10 4 165.106 174.016 56.028 5.321 o
-54 10 5 180.221 191.545 53.537 5.827 o
-54 10 6 45.946 44.750 15.309 71.263 o
-54 10 7 19.235 8.968 15.128 72.980 o
-54 10 8 484.573 498.542 128.451 1.012 o
-54 10 9 233.989 213.603 66.672 3.757 o
-54 10 10 0.060 -13.452 24.866 27.012 o
-54 10 11 0.311 2.899 12.048 115.062 o
-54 10 12 7.871 17.257 12.093 114.202 o
-54 10 13 2.258 17.211 15.219 72.114 o
-54 10 14 113.537 144.802 39.179 10.881 o
-54 10 15 8.649 5.254 33.200 15.153 o
-54 10 16 138.024 178.455 57.975 4.969 o
-54 10 17 13.327 77.587 34.015 14.435 o
-54 10 19 185.529 215.913 62.731 4.244 o
-54 10 20 4.808 -8.696 12.456 107.654 o
-54 10 21 19.494 32.611 13.452 92.296 o
-54 10 22 14.529 36.144 21.469 36.236 o
-54 10 23 145.072 156.941 42.349 9.313 o
-54 10 24 5.942 42.757 17.438 54.926 o
-54 10 25 11.781 9.783 13.090 97.477 o
-54 10 26 40.338 38.001 20.744 38.812 o
-54 10 27 116.267 119.438 37.458 11.904 o
-54 10 28 67.199 67.079 23.960 29.093 o
-54 10 29 0.553 0.226 7.066 334.540 o
-54 10 31 5.083 -16.079 15.898 66.082 o
-54 10 32 131.143 140.681 43.436 8.852 o
-54 10 33 8.271 11.550 21.877 34.898 o
-54 10 34 81.068 61.282 18.253 50.129 o
-54 10 35 208.995 250.109 73.737 3.072 o
-54 10 36 90.001 99.419 31.886 16.427 o
-54 10 37 13.954 7.247 8.289 243.105 o
-54 10 38 3.388 3.850 11.822 119.513 o
-54 10 39 58.871 85.332 32.294 16.015 o
-54 10 40 17.684 20.427 14.992 74.309 o
-54 12 1 9.634 9.149 8.832 214.105 o
-54 12 2 82.466 82.298 30.437 18.029 o
-54 12 3 43.494 41.489 15.219 72.114 o
-54 12 4 102.976 88.594 31.705 16.615 o
-54 12 5 58.720 64.180 23.915 29.203 o
-54 12 6 64.939 59.742 24.685 27.410 o
-54 12 7 16.908 5.118 7.473 299.040 o
-54 12 8 24.600 31.433 15.128 72.980 o
-54 12 9 2.111 -11.097 26.678 23.468 o
-54 12 10 24.904 26.814 20.473 39.849 o
-54 12 11 2.142 14.086 21.424 36.389 o
-54 12 13 24.780 55.575 22.511 32.960 o
-54 12 14 16.538 16.351 13.588 90.460 o
-54 12 15 0.583 -2.718 24.187 28.550 o
-54 12 22 57.090 65.630 23.960 29.093 o
-54 12 23 4.503 -2.446 13.407 92.921 o
-54 12 24 71.156 92.126 34.151 14.320 o
-54 12 26 75.562 42.258 17.076 57.282 o
-54 12 27 2.244 -3.397 11.640 123.262 o
-54 12 28 12.970 26.180 20.065 41.485 o
-54 12 29 9.257 21.333 12.139 113.352 o
-54 12 30 38.904 50.502 19.929 42.053 o
-54 12 31 27.187 46.471 24.458 27.920 o
-54 12 32 2.206 2.899 8.107 254.092 o
-54 12 33 65.748 72.333 31.162 17.200 o
-53 1 29 0.648 23.235 13.044 98.155 o
-53 1 30 11.789 13.226 9.964 168.210 o
-53 1 31 21.023 28.218 7.564 291.920 o
-53 1 32 13.744 15.264 8.515 230.346 o
-53 3 1 281.650 263.788 55.394 5.443 o
-53 3 2 363.685 345.904 74.326 3.023 o
-53 3 3 73.087 55.846 23.145 31.178 o
-53 3 4 33.480 24.685 22.239 33.770 o
-53 3 5 5.885 5.345 4.665 767.401 o
-53 3 6 209.854 233.486 47.920 7.273 o
-53 3 7 11.322 9.104 13.950 85.821 o
-53 3 21 1270.210 1459.480 226.149 0.327 o
-53 3 22 1545.680 1737.310 233.577 0.306 o
-53 3 24 661.846 708.023 96.837 1.781 o
-53 3 25 1399.770 1518.450 173.382 0.556 o
-53 3 26 3.825 -4.393 31.388 16.952 o
-53 3 27 457.203 497.319 75.051 2.965 o
-53 3 28 129.017 146.569 24.368 28.128 o
-53 3 29 155.894 161.697 28.082 21.179 o
-53 3 30 4.427 -6.205 11.595 124.227 o
-53 3 31 0.728 -0.136 14.267 82.049 o
-53 3 32 825.625 904.324 175.783 0.541 o
-53 3 34 0.025 2.853 16.532 61.110 o
-53 5 1 4.309 4.620 5.299 594.737 o
-53 5 2 644.359 739.049 134.838 0.919 o
-53 5 3 1332.950 1415.280 211.066 0.375 o
-53 5 4 58.077 77.542 55.756 5.373 o
-53 5 5 1.575 16.079 23.779 29.538 o
-53 5 6 350.073 389.793 81.664 2.504 o
-53 5 7 304.013 368.324 75.187 2.954 o
-53 5 9 308.762 314.425 66.943 3.727 o
-53 5 10 132.663 131.396 35.600 13.178 o
-53 5 11 66.049 82.524 17.710 53.253 o
-53 5 22 734.557 820.622 149.739 0.745 o
-53 5 23 96.767 85.649 21.560 35.932 o
-53 5 24 148.273 180.267 38.816 11.085 o
-53 5 25 7.998 6.296 6.205 433.766 o
-53 5 26 315.358 304.098 70.476 3.363 o
-53 5 27 498.228 541.978 110.425 1.370 o
-53 5 28 155.036 132.392 37.548 11.846 o
-53 5 29 100.193 108.115 26.315 24.118 o
-53 5 30 623.065 706.257 148.245 0.760 o
-53 5 31 900.668 961.529 198.203 0.425 o
-53 5 32 229.221 235.253 54.035 5.720 o
-53 5 33 189.529 237.970 57.568 5.040 o
-53 5 35 200.153 189.054 47.286 7.470 o
-53 5 36 86.764 106.077 26.768 23.309 o
-53 5 37 15.080 -1.313 25.636 25.413 o
-53 5 38 230.694 244.855 67.894 3.623 o
-53 5 39 183.611 158.526 45.157 8.190 o
-53 7 1 0.738 6.839 25.998 24.710 o
-53 7 2 329.757 354.057 77.361 2.791 o
-53 7 3 164.739 166.724 36.959 12.227 o
-53 7 4 0.072 1.087 6.069 453.406 o
-53 7 5 10.598 16.940 13.814 87.518 o
-53 7 6 255.107 274.024 57.930 4.977 o
-53 7 7 0.634 -10.236 25.274 26.147 o
-53 7 8 123.486 119.031 24.685 27.410 o
-53 7 9 51.058 44.795 10.825 142.528 o
-53 7 10 226.123 209.617 51.997 6.178 o
-53 7 12 208.021 214.010 58.157 4.938 o
-53 7 17 13.993 12.999 6.024 460.250 o
-53 7 18 133.872 113.459 25.953 24.796 o
-53 7 19 131.747 140.092 32.566 15.748 o
-53 7 20 24.017 24.187 9.376 190.001 o
-53 7 21 221.793 234.664 49.415 6.840 o
-53 7 22 85.753 85.332 18.887 46.819 o
-53 7 23 90.744 63.863 16.804 59.149 o
-53 7 24 7.487 13.588 7.156 326.124 o
-53 7 25 11.220 13.950 44.478 8.443 o
-53 7 26 754.199 835.116 158.300 0.667 o
-53 7 27 4.384 14.041 24.458 27.920 o
-53 7 28 123.500 132.120 30.799 17.607 o
-53 7 29 84.198 68.438 15.717 67.614 o
-53 7 30 41.371 39.994 10.644 147.422 o
-53 7 34 148.836 145.346 40.990 9.940 o
-53 7 38 64.324 57.115 24.594 27.612 o
-53 7 39 226.184 281.316 83.430 2.399 o
-53 7 40 80.937 76.364 24.956 26.816 o
-53 7 41 206.744 222.752 72.424 3.184 o
-53 7 42 38.032 6.885 8.696 220.849 o
-53 9 1 0.033 -15.943 15.762 67.226 o
-53 9 2 91.161 89.771 24.821 27.110 o
-53 9 3 36.547 42.077 22.782 32.178 o
-53 9 4 2.856 31.388 12.229 111.678 o
-53 9 5 65.688 76.546 22.737 32.306 o
-53 9 6 88.858 97.154 25.998 24.710 o
-53 9 7 28.889 37.865 13.814 87.518 o
-53 9 8 86.826 84.653 27.538 22.024 o
-53 9 9 37.564 25.274 8.198 248.508 o
-53 9 10 0.063 -30.165 20.110 41.298 o
-53 9 11 57.390 49.732 13.180 96.141 o
-53 9 12 59.718 63.456 16.623 60.446 o
-53 9 13 4.822 21.605 12.863 100.939 o
-53 9 14 3.894 -12.184 12.909 100.232 o
-53 9 15 1.564 -21.242 15.943 65.707 o
-53 9 16 77.215 62.233 19.521 43.827 o
-53 9 17 5.280 -3.442 9.919 169.750 o
-53 9 18 13.773 59.470 26.542 23.708 o
-53 9 19 176.441 166.271 44.931 8.273 o
-53 9 20 4.349 13.860 18.797 47.272 o
-53 9 21 46.127 36.053 21.152 37.330 o
-53 9 22 86.882 92.670 24.821 27.110 o
-53 9 24 80.415 109.383 28.263 20.909 o
-53 9 25 0.137 -2.129 17.211 56.381 o
-53 9 26 126.874 103.133 28.263 20.909 o
-53 9 27 98.261 137.555 35.193 13.485 o
-53 9 28 197.293 172.069 49.007 6.954 o
-53 9 29 7.226 2.219 15.581 68.799 o
-53 9 30 0.203 -25.545 21.650 35.632 o
-53 9 31 137.337 141.043 46.335 7.779 o
-53 9 32 26.121 25.274 9.330 191.850 o
-53 9 33 111.492 144.440 40.220 10.325 o
-53 9 34 12.590 43.346 14.403 80.509 o
-53 9 35 13.010 14.630 6.839 357.062 o
-53 9 36 88.078 82.615 24.549 27.714 o
-53 9 37 28.561 31.388 11.414 128.202 o
-53 9 38 14.288 0.589 12.093 114.202 o
-53 9 39 6.174 16.441 19.340 44.652 o
-53 9 40 3.722 17.755 26.315 24.118 o
-53 9 41 1.893 -1.857 15.898 66.082 o
-53 9 42 5.132 14.811 11.006 137.875 o
-53 11 1 135.301 124.783 46.199 7.825 o
-53 11 2 138.754 162.014 56.254 5.278 o
-53 11 3 20.552 19.068 18.706 47.731 o
-53 11 4 86.639 82.977 30.256 18.245 o
-53 11 5 531.173 520.238 144.621 0.799 o
-53 11 6 8.676 15.083 14.766 76.606 o
-53 11 7 163.122 172.748 50.864 6.456 o
-53 11 8 192.977 216.501 62.142 4.325 o
-53 11 9 17.455 46.561 18.208 50.379 o
-53 11 10 80.673 74.054 27.176 22.615 o
-53 11 11 27.111 26.995 11.686 122.309 o
-53 11 13 1.030 -3.171 31.524 16.806 o
-53 11 14 13.396 1.993 7.156 326.124 o
-53 11 15 17.737 28.942 12.773 102.376 o
-53 11 16 7.639 45.293 21.152 37.330 o
-53 11 25 19.725 23.099 11.686 122.309 o
-53 11 26 45.237 56.571 19.838 42.437 o
-53 11 28 17.149 28.806 11.595 124.227 o
-53 11 29 18.065 18.298 10.599 148.684 o
-53 11 30 0.417 1.132 5.571 538.129 o
-53 11 31 17.852 22.601 9.512 184.611 o
-53 11 32 95.787 92.398 33.743 14.668 o
-53 11 34 14.617 15.083 13.452 92.296 o
-53 11 35 13.703 6.794 11.233 132.371 o
-53 11 36 0.776 -2.763 26.315 24.118 o
-53 11 37 3.073 13.226 8.696 220.849 o
-53 11 39 21.394 10.100 7.881 268.905 o
-53 13 6 2.875 1.857 21.288 36.855 o
-53 13 7 24.692 9.512 28.806 20.127 o
-53 13 8 85.317 56.934 26.134 24.454 o
-53 13 9 364.260 318.683 128.950 1.004 o
-53 13 11 562.178 404.106 182.350 0.502 o
-53 13 13 7.553 1.449 15.762 67.226 o
-53 13 14 23.502 17.211 14.267 82.049 o
-53 13 15 0.999 -1.042 12.048 115.062 o
-53 13 22 0.005 -6.839 29.350 19.389 o
-53 13 23 143.876 182.260 69.525 3.455 o
-53 13 24 41.295 47.060 23.598 29.993 o
-53 13 25 182.166 182.396 71.291 3.286 o
-53 13 26 0.020 2.944 6.341 415.376 o
-53 13 27 0.225 3.941 7.700 281.708 o
-53 13 28 0.364 3.488 6.522 392.620 o
-52 2 20 86.681 109.383 40.039 10.418 o
-52 2 22 58.669 80.803 16.623 60.446 o
-52 2 24 66.863 71.427 19.340 44.652 o
-52 2 25 22.581 19.793 10.780 143.729 o
-52 2 26 284.752 319.045 53.718 5.788 o
-52 2 28 33.568 41.353 16.623 60.446 o
-52 2 30 0.349 -6.839 38.182 11.456 o
-52 2 31 164.172 205.314 42.621 9.194 o
-52 2 33 40.887 40.492 10.644 147.422 o
-52 4 1 130.535 149.558 26.225 24.285 o
-52 4 2 9.611 25.545 11.369 129.226 o
-52 4 3 157.556 139.684 24.051 28.874 o
-52 4 4 75.978 87.280 17.574 54.080 o
-52 4 5 21.737 29.893 7.428 302.698 o
-52 4 6 892.093 906.589 139.141 0.863 o
-52 4 7 127.326 132.437 24.594 27.612 o
-52 4 8 20.960 32.611 17.121 56.979 o
-52 4 9 545.282 569.018 103.404 1.562 o
-52 4 10 4.887 18.480 17.619 53.802 o
-52 4 19 194.534 175.738 74.553 3.005 o
-52 4 21 1439.420 1573.940 218.449 0.350 o
-52 4 22 343.973 330.821 64.362 4.032 o
-52 4 23 306.103 330.233 53.763 5.778 o
-52 4 24 462.477 513.670 82.841 2.434 o
-52 4 25 132.572 129.448 24.821 27.110 o
-52 4 26 267.818 244.040 44.025 8.617 o
-52 4 27 121.743 134.702 25.410 25.869 o
-52 4 28 54.492 51.770 12.999 98.840 o
-52 4 29 9.512 3.714 4.529 814.136 o
-52 4 30 884.721 946.039 172.658 0.560 o
-52 4 31 82.833 81.437 16.577 60.776 o
-52 4 32 771.583 848.704 144.757 0.797 o
-52 4 33 2.026 11.052 15.717 67.614 o
-52 4 34 41.584 34.423 8.425 235.327 o
-52 4 35 78.466 68.891 25.092 26.526 o
-52 4 36 28.677 46.425 11.233 132.371 o
-52 4 37 45.777 65.675 18.434 49.148 o
-52 6 1 86.611 112.780 24.051 28.874 o
-52 6 2 4.313 -1.721 19.612 43.423 o
-52 6 3 928.453 1005.280 170.846 0.572 o
-52 6 4 40.243 58.157 15.490 69.606 o
-52 6 5 468.695 459.590 88.322 2.141 o
-52 6 6 300.132 262.927 52.631 6.030 o
-52 6 7 328.764 323.122 71.790 3.241 o
-52 6 8 161.352 159.930 37.322 11.991 o
-52 6 9 959.650 1060.950 192.496 0.451 o
-52 6 10 231.228 191.318 42.938 9.059 o
-52 6 11 590.596 654.215 131.486 0.966 o
-52 6 13 230.983 204.318 46.561 7.704 o
-52 6 17 7011.940 7593.810 255.499 0.256 o
-52 6 18 566.518 667.350 133.071 0.943 o
-52 6 19 302.524 380.191 80.395 2.584 o
-52 6 20 171.332 194.217 43.300 8.908 o
-52 6 21 12.234 12.048 11.006 137.875 o
-52 6 22 1.237 -9.783 17.211 56.381 o
-52 6 23 50.586 41.036 9.829 172.893 o
-52 6 24 245.872 238.333 46.607 7.689 o
-52 6 25 31.212 39.903 20.246 40.746 o
-52 6 26 252.088 240.733 54.306 5.663 o
-52 6 27 19.749 34.060 36.869 12.287 o
-52 6 28 151.408 149.377 36.416 12.595 o
-52 6 29 191.854 180.131 42.893 9.078 o
-52 6 30 209.959 233.849 60.149 4.616 o
-52 6 31 515.462 547.504 127.500 1.027 o
-52 6 32 436.335 501.849 118.985 1.180 o
-52 6 34 30.515 24.911 25.953 24.796 o
-52 6 35 674.238 747.926 178.591 0.524 o
-52 6 36 23.836 34.876 15.309 71.263 o
-52 6 38 1.545 0.317 6.749 366.711 o
-52 6 39 2.506 -3.714 14.494 79.505 o
-52 6 40 69.054 84.155 25.183 26.336 o
-52 8 1 526.570 568.203 126.413 1.045 o
-52 8 2 43.778 27.221 8.560 227.915 o
-52 8 3 9.593 -4.665 23.643 29.878 o
-52 8 4 37.026 49.370 13.226 95.484 o
-52 8 6 0.006 -6.839 57.341 5.080 o
-52 8 7 441.692 519.513 108.885 1.409 o
-52 8 8 380.565 410.402 89.907 2.066 o
-52 8 9 195.662 209.572 52.993 5.947 o
-52 8 10 116.571 123.650 27.629 21.880 o
-52 8 11 276.050 316.735 79.127 2.668 o
-52 8 13 758.734 804.679 152.774 0.716 o
-52 8 18 91.976 102.589 27.629 21.880 o
-52 8 19 61.429 48.645 13.361 93.552 o
-52 8 21 103.648 118.985 31.343 17.001 o
-52 8 22 140.689 162.738 42.530 9.233 o
-52 8 23 29.965 20.473 7.836 272.022 o
-52 8 24 132.736 133.162 30.663 17.763 o
-52 8 25 279.295 328.964 74.326 3.023 o
-52 8 26 32.924 29.848 8.560 227.915 o
-52 8 27 9.939 33.245 10.463 152.571 o
-52 8 28 99.294 85.015 28.172 21.043 o
-52 8 29 8.235 21.333 11.912 117.702 o
-52 8 31 11.651 14.947 14.720 77.078 o
-52 8 32 242.349 264.331 72.061 3.216 o
-52 8 33 2.971 -5.662 19.567 43.624 o
-52 8 34 31.744 40.900 12.003 115.932 o
-52 8 35 2.796 4.846 12.591 105.343 o
-52 8 36 72.787 78.538 21.695 35.483 o
-52 8 37 66.524 62.550 18.389 49.391 o
-52 8 38 13.455 -7.428 15.671 68.006 o
-52 8 39 4.516 -12.048 39.677 10.609 o
-52 8 40 93.909 111.376 38.816 11.085 o
-52 8 41 64.842 64.769 22.692 32.436 o
-52 8 42 21.447 45.656 16.985 57.894 o
-52 8 43 249.415 257.175 87.144 2.199 o
-52 10 1 95.586 95.116 34.695 13.875 o
-52 10 2 9.650 18.434 9.330 191.850 o
-52 10 3 61.803 109.383 38.137 11.483 o
-52 10 4 211.648 251.377 67.034 3.717 o
-52 10 5 234.850 248.433 65.086 3.943 o
-52 10 6 7.112 20.246 8.062 256.955 o
-52 10 7 5.355 -3.805 15.943 65.707 o
-52 10 8 0.553 19.159 7.745 278.423 o
-52 10 9 72.908 59.470 20.608 39.325 o
-52 10 10 4.705 1.631 10.417 153.901 o
-52 10 11 81.077 83.204 18.570 48.432 o
-52 10 12 70.756 93.576 25.047 26.622 o
-52 10 13 120.545 146.569 38.318 11.375 o
-52 10 14 0.030 -0.679 10.780 143.729 o
-52 10 15 17.089 29.531 10.916 140.173 o
-52 10 16 8.883 15.445 11.912 117.702 o
-52 10 17 4.858 10.599 8.107 254.092 o
-52 10 18 193.463 217.588 59.017 4.795 o
-52 10 19 106.725 134.521 39.677 10.609 o
-52 10 20 83.862 145.391 42.485 9.253 o
-52 10 22 2.996 14.720 11.052 136.747 o
-52 10 23 115.897 133.343 43.481 8.834 o
-52 10 24 2.874 8.877 23.326 30.696 o
-52 10 26 41.225 36.688 12.365 109.237 o
-52 10 28 118.230 145.935 45.021 8.240 o
-52 10 29 196.411 254.910 78.448 2.714 o
-52 10 30 23.134 17.800 12.954 99.532 o
-52 10 31 38.839 54.352 17.166 56.678 o
-52 10 32 7.058 9.647 6.069 453.406 o
-52 10 33 11.248 25.183 9.647 179.448 o
-52 10 34 69.636 88.050 26.587 23.628 o
-52 10 35 21.273 32.203 18.751 47.500 o
-52 10 36 4.093 6.205 6.024 460.250 o
-52 10 37 49.249 30.799 20.201 40.929 o
-52 10 38 0.742 0.544 5.662 521.047 o
-52 10 39 24.556 17.981 7.926 265.840 o
-52 10 40 86.062 53.672 20.744 38.812 o
-52 10 41 24.576 49.143 22.058 34.327 o
-52 12 1 7.445 -2.989 28.671 20.318 o
-52 12 2 1.041 -5.616 13.180 96.141 o
-52 12 3 14.936 14.766 9.285 193.727 o
-52 12 4 17.937 13.678 7.700 281.708 o
-52 12 5 2.203 12.048 8.877 211.926 o
-52 12 6 75.299 68.619 21.424 36.389 o
-52 12 7 63.047 57.794 18.933 46.596 o
-52 12 8 5.119 25.138 12.093 114.202 o
-52 12 9 78.241 92.353 33.200 15.153 o
-52 12 10 0.138 13.724 10.463 152.571 o
-52 12 11 11.501 19.703 12.682 103.844 o
-52 12 12 31.696 41.398 15.581 68.799 o
-52 12 14 74.936 100.596 36.778 12.348 o
-52 12 15 71.466 82.026 30.211 18.300 o
-52 12 16 180.694 218.358 73.511 3.091 o
-52 12 17 18.177 31.071 14.358 81.017 o
-52 12 18 19.165 17.438 13.044 98.155 o
-52 12 25 0.016 10.372 9.059 203.534 o
-52 12 26 10.424 3.125 7.066 334.540 o
-52 12 27 0.935 -0.951 17.981 51.655 o
-52 12 28 3.881 21.831 11.505 126.191 o
-52 12 29 72.797 84.834 33.109 15.236 o
-52 12 30 2.935 5.707 7.247 318.022 o
-52 12 31 1.348 -44.206 36.416 12.595 o
-52 12 33 0.225 2.129 7.745 278.423 o
-52 12 34 4.814 7.655 13.905 86.381 o
-52 12 35 50.619 34.559 15.490 69.606 o
-52 12 36 18.242 42.440 20.880 38.309 o
-51 1 29 0.168 15.128 11.957 116.812 o
-51 1 30 280.287 281.724 55.801 5.364 o
-51 1 31 171.064 191.273 39.813 10.537 o
-51 1 32 156.451 146.931 26.632 23.547 o
-51 1 33 46.574 53.899 12.591 105.343 o
-51 3 1 245.351 230.542 38.771 11.111 o
-51 3 2 1083.280 1084.820 140.590 0.845 o
-51 3 3 1134.620 1229.570 193.221 0.447 o
-51 3 5 126.799 144.078 29.214 19.569 o
-51 3 6 810.069 787.920 133.207 0.941 o
-51 3 7 228.379 196.754 37.593 11.818 o
-51 3 8 370.120 438.302 76.455 2.857 o
-51 3 9 531.014 557.922 97.290 1.765 o
-51 3 18 198.343 208.666 40.220 10.325 o
-51 3 20 0.072 6.432 19.476 44.031 o
-51 3 22 50.717 59.425 12.863 100.939 o
-51 3 23 5.374 7.745 6.477 398.130 o
-51 3 24 129.143 204.318 29.848 18.747 o
-51 3 25 148.597 157.394 28.716 20.254 o
-51 3 26 2242.310 2265.840 194.987 0.439 o
-51 3 27 0.043 12.003 6.205 433.766 o
-51 3 28 116.493 107.073 16.804 59.149 o
-51 3 29 65.201 92.353 26.904 23.074 o
-51 3 30 1316.080 1379.860 187.197 0.477 o
-51 3 31 12.642 29.848 6.794 361.838 o
-51 3 32 97.832 106.077 25.228 26.241 o
-51 3 34 675.849 748.108 147.384 0.769 o
-51 5 1 350.943 338.295 65.086 3.943 o
-51 5 2 593.910 640.400 111.829 1.336 o
-51 5 3 28.255 51.679 22.511 32.960 o
-51 5 4 8.848 3.578 17.302 55.792 o
-51 5 5 1599.970 1575.120 205.767 0.394 o
-51 5 6 35.721 36.235 12.637 104.590 o
-51 5 7 2009.510 2096.760 230.497 0.314 o
-51 5 8 105.834 175.466 78.221 2.730 o
-51 5 9 586.882 622.736 116.449 1.232 o
-51 5 10 55.097 58.745 13.090 97.477 o
-51 5 11 656.485 699.236 128.406 1.013 o
-51 5 12 342.304 330.278 65.132 3.937 o
-51 5 16 0.427 8.379 29.576 19.093 o
-51 5 18 875.780 911.344 156.307 0.684 o
-51 5 19 247.029 311.934 69.887 3.420 o
-51 5 22 503.752 585.958 106.847 1.463 o
-51 5 23 259.415 233.668 51.770 6.232 o
-51 5 24 1.972 20.110 10.780 143.729 o
-51 5 25 8.916 -2.899 15.309 71.263 o
-51 5 27 88.439 94.527 20.201 40.929 o
-51 5 28 511.629 562.043 110.832 1.360 o
-51 5 29 257.336 303.238 62.142 4.325 o
-51 5 30 299.520 346.855 75.594 2.923 o
-51 5 31 172.960 189.507 43.210 8.945 o
-51 5 34 434.509 471.094 103.857 1.548 o
-51 5 35 181.445 202.551 50.593 6.525 o
-51 5 36 43.309 57.658 16.623 60.446 o
-51 5 37 16.305 11.595 6.386 409.505 o
-51 5 38 10.204 25.364 8.742 218.566 o
-51 5 40 213.591 200.649 54.352 5.654 o
-51 7 1 211.718 227.327 49.234 6.890 o
-51 7 2 255.967 275.201 57.930 4.977 o
-51 7 3 3.268 7.247 15.853 66.460 o
-51 7 4 63.010 76.364 17.393 55.212 o
-51 7 5 854.722 886.660 158.254 0.667 o
-51 7 6 72.751 81.347 30.799 17.607 o
-51 7 7 532.781 512.900 95.750 1.822 o
-51 7 8 38.727 25.636 7.836 272.022 o
-51 7 9 101.188 129.856 26.859 23.152 o
-51 7 10 508.199 540.212 97.063 1.773 o
-51 7 11 276.274 293.908 56.481 5.236 o
-51 7 12 53.415 62.641 16.940 58.204 o
-51 7 13 360.858 433.456 93.621 1.906 o
-51 7 20 420.264 473.857 102.408 1.593 o
-51 7 22 1266.340 1451.150 247.754 0.272 o
-51 7 23 1287.980 1475.340 216.320 0.357 o
-51 7 24 0.097 2.083 5.254 605.036 o
-51 7 25 3.190 -2.672 11.822 119.513 o
-51 7 26 11.908 6.703 5.163 626.451 o
-51 7 27 235.806 228.640 47.920 7.273 o
-51 7 28 212.671 241.096 51.770 6.232 o
-51 7 29 233.590 316.237 66.037 3.830 o
-51 7 30 258.433 259.575 55.529 5.416 o
-51 7 31 1.581 -6.160 9.330 191.850 o
-51 7 32 56.472 49.777 36.506 12.532 o
-51 7 33 30.448 40.945 13.180 96.141 o
-51 7 34 5.572 5.662 5.390 574.914 o
-51 7 35 274.603 321.129 74.960 2.972 o
-51 7 36 168.639 198.973 55.212 5.479 o
-51 7 37 341.802 420.276 112.916 1.310 o
-51 7 38 79.635 78.674 35.555 13.212 o
-51 7 39 34.501 52.767 17.664 53.526 o
-51 7 40 121.046 98.558 31.796 16.520 o
-51 7 41 133.186 164.731 51.408 6.320 o
-51 7 43 5.970 11.278 9.783 174.498 o
-51 9 1 52.770 80.667 22.511 32.960 o
-51 9 2 11.902 -8.877 24.096 28.766 o
-51 9 3 105.378 93.440 25.364 25.961 o
-51 9 4 0.032 12.863 11.278 131.310 o
-51 9 5 39.502 23.824 10.055 165.193 o
-51 9 6 50.919 59.560 17.755 52.982 o
-51 9 7 3.731 35.465 17.936 51.917 o
-51 9 9 259.481 322.442 73.194 3.118 o
-51 9 10 87.490 97.561 24.277 28.338 o
-51 9 11 51.887 40.537 10.870 141.343 o
-51 9 12 48.014 114.864 26.270 24.201 o
-51 9 13 78.360 82.207 19.114 45.716 o
-51 9 14 162.174 131.713 32.022 16.288 o
-51 9 15 0.003 19.703 17.981 51.655 o
-51 9 16 69.760 91.492 22.782 32.178 o
-51 9 17 123.090 143.534 41.760 9.577 o
-51 9 18 17.358 50.819 33.019 15.319 o
-51 9 19 0.170 -10.735 33.064 15.277 o
-51 9 20 27.946 56.435 24.051 28.874 o
-51 9 21 0.009 -28.263 52.223 6.124 o
-51 9 22 15.912 37.503 13.226 95.484 o
-51 9 23 238.856 280.365 74.145 3.038 o
-51 9 24 37.322 51.408 15.037 73.862 o
-51 9 26 399.403 482.146 108.341 1.423 o
-51 9 27 120.633 143.126 41.172 9.853 o
-51 9 28 3.406 37.775 13.633 89.859 o
-51 9 29 90.852 78.131 24.594 27.612 o
-51 9 30 3.164 -1.223 33.291 15.070 o
-51 9 31 28.936 42.666 23.190 31.057 o
-51 9 32 6.771 33.109 11.006 137.875 o
-51 9 33 0.192 11.142 14.041 84.718 o
-51 9 34 63.120 70.023 18.842 47.045 o
-51 9 35 91.877 94.844 26.904 23.074 o
-51 9 36 24.635 32.430 10.870 141.343 o
-51 9 37 1.934 -5.979 32.838 15.489 o
-51 9 38 3.881 9.285 6.749 366.711 o
-51 9 39 224.045 245.444 69.751 3.433 o
-51 9 40 15.521 18.027 27.584 21.951 o
-51 9 41 31.313 36.280 12.954 99.532 o
-51 9 42 29.734 34.196 14.132 83.635 o
-51 9 43 83.579 84.834 30.346 18.136 o
-51 9 44 99.723 95.523 34.287 14.207 o
-51 11 1 8.871 1.766 21.424 36.389 o
-51 11 2 0.834 -11.686 21.831 35.043 o
-51 11 3 55.154 60.059 20.382 40.204 o
-51 11 4 120.970 135.834 45.203 8.174 o
-51 11 5 33.037 65.766 23.552 30.109 o
-51 11 6 52.633 57.658 18.298 49.881 o
-51 11 7 76.795 57.703 21.288 36.855 o
-51 11 8 7.909 7.926 11.822 119.513 o
-51 11 9 58.626 87.914 24.640 27.511 o
-51 11 10 1.683 0.226 6.749 366.711 o
-51 11 11 9.168 6.794 20.291 40.564 o
-51 11 13 2.807 16.713 15.400 70.427 o
-51 11 14 132.134 133.706 44.795 8.323 o
-51 11 15 32.717 12.682 18.072 51.139 o
-51 11 16 5.031 -18.389 15.807 66.841 o
-51 11 17 3.060 -7.836 42.258 9.353 o
-51 11 18 184.649 214.101 65.403 3.904 o
-51 11 19 20.682 -0.725 21.016 37.815 o
-51 11 27 8.506 -0.498 52.857 5.978 o
-51 11 28 52.348 67.577 20.925 38.143 o
-51 11 29 71.030 72.061 23.281 30.816 o
-51 11 30 2.363 -7.745 12.773 102.376 o
-51 11 31 53.801 59.243 21.650 35.632 o
-51 11 32 13.929 24.640 10.735 144.944 o
-51 11 33 63.574 61.599 22.284 33.633 o
-51 11 34 10.537 11.595 8.923 209.780 o
-51 11 35 12.062 12.591 14.902 75.215 o
-51 11 36 25.661 30.890 12.727 103.106 o
-51 11 37 99.585 87.325 35.283 13.416 o
-51 11 39 5.637 -0.226 28.263 20.909 o
-51 11 40 85.269 82.388 33.608 14.787 o
-51 13 1 1.048 -13.950 16.079 64.601 o
-51 13 2 2.484 10.327 7.519 295.448 o
-51 13 3 11.282 5.526 13.950 85.821 o
-51 13 4 1.631 -6.341 26.768 23.309 o
-51 13 5 20.037 30.029 15.309 71.263 o
-51 13 8 0.604 14.811 9.829 172.893 o
-51 13 9 15.563 15.581 29.259 19.509 o
-51 13 10 4.588 21.424 11.414 128.202 o
-51 13 11 4.202 4.122 16.260 63.170 o
-51 13 12 8.216 2.627 11.640 123.262 o
-51 13 13 0.382 0.996 6.930 347.788 o
-51 13 14 15.191 6.749 13.996 85.267 o
-51 13 15 0.520 12.591 12.863 100.939 o
-51 13 17 14.474 3.805 19.838 42.437 o
-51 13 18 5.374 -0.045 17.257 56.085 o
-51 13 19 60.297 71.156 31.162 17.200 o
-51 13 25 0.945 -10.870 34.604 13.948 o
-51 13 26 222.361 234.981 91.266 2.005 o
-51 13 27 2.811 -3.035 14.947 74.760 o
-51 13 28 2.989 16.305 12.274 110.856 o
-51 13 29 39.172 29.259 13.588 90.460 o
-51 13 30 0.492 -18.480 39.767 10.561 o
-51 13 31 3.364 7.519 9.376 190.001 o
-50 2 3 1.559 3.669 13.588 90.460 o
-50 2 5 0.040 -6.749 22.284 33.633 o
-50 2 6 142.104 145.844 27.719 21.737 o
-50 2 7 619.904 624.457 102.906 1.577 o
-50 2 18 482.881 472.997 78.901 2.683 o
-50 2 20 915.276 941.193 142.221 0.826 o
-50 2 21 1637.680 1719.510 203.185 0.405 o
-50 2 22 17.607 23.598 7.564 291.920 o
-50 2 23 1324.520 1371.890 183.075 0.498 o
-50 2 24 2302.100 2353.980 201.238 0.412 o
-50 2 25 10.419 4.665 7.609 288.455 o
-50 2 26 0.533 19.476 5.118 637.588 o
-50 2 27 3.329 -0.362 13.588 90.460 o
-50 2 28 1322.380 1494.810 178.410 0.525 o
-50 2 29 0.006 -15.309 18.027 51.396 o
-50 2 30 49.624 54.986 13.769 88.095 o
-50 4 1 1.384 2.219 4.575 798.094 o
-50 4 2 75.940 74.009 12.184 112.510 o
-50 4 3 40.899 56.118 9.738 176.125 o
-50 4 4 1.678 -10.689 23.281 30.816 o
-50 4 5 4.859 -2.672 17.619 53.802 o
-50 4 6 493.167 483.007 77.225 2.801 o
-50 4 7 4.838 -1.178 11.640 123.262 o
-50 4 8 199.325 200.785 39.269 10.831 o
-50 4 9 919.891 897.756 126.413 1.045 o
-50 4 10 297.065 286.796 46.063 7.871 o
-50 4 11 225.865 236.340 39.133 10.906 o
-50 4 12 67.470 56.526 10.463 152.571 o
-50 4 16 612.329 614.855 105.578 1.498 o
-50 4 17 2267.430 2525.730 234.483 0.304 o
-50 4 20 306.851 275.654 49.370 6.852 o
-50 4 21 21.109 39.088 14.313 81.531 o
-50 4 22 4.904 14.539 6.613 381.937 o
-50 4 23 0.449 -5.163 5.979 467.250 o
-50 4 24 37.370 45.112 11.822 119.513 o
-50 4 25 28.806 30.754 6.522 392.620 o
-50 4 26 85.396 70.884 12.954 99.532 o
-50 4 27 0.123 2.219 4.031 1027.820 o
-50 4 28 284.371 298.437 51.725 6.243 o
-50 4 29 31.369 38.499 17.121 56.979 o
-50 4 30 364.486 435.947 73.466 3.095 o
-50 4 31 512.912 517.837 87.914 2.161 o
-50 4 32 2.511 0.136 14.856 75.674 o
-50 4 33 1162.390 1241.620 188.420 0.470 o
-50 4 34 1.248 -7.247 24.911 26.914 o
-50 4 35 39.347 15.400 10.735 144.944 o
-50 4 36 96.677 126.504 25.364 25.961 o
-50 4 37 180.205 206.265 44.569 8.408 o
-50 4 38 89.856 83.928 27.448 22.169 o
-50 6 1 629.141 625.454 114.456 1.275 o
-50 6 2 21.100 11.142 11.233 132.371 o
-50 6 3 153.668 147.203 28.988 19.876 o
-50 6 4 20.981 34.242 8.334 240.470 o
-50 6 5 404.060 441.609 79.172 2.664 o
-50 6 6 10.311 20.155 26.678 23.468 o
-50 6 7 269.791 279.550 49.687 6.765 o
-50 6 8 1179.210 1262.550 180.629 0.512 o
-50 6 9 261.789 251.558 46.471 7.734 o
-50 6 10 196.458 204.771 37.050 12.167 o
-50 6 12 572.601 570.196 114.682 1.270 o
-50 6 13 2820.420 3095.520 256.903 0.253 o
-50 6 20 43.914 49.324 11.142 134.532 o
-50 6 21 77.127 101.502 19.386 44.444 o
-50 6 22 310.018 393.371 66.173 3.814 o
-50 6 23 83.964 93.983 17.529 54.359 o
-50 6 24 94.967 108.160 20.065 41.485 o
-50 6 25 44.816 28.716 10.825 142.528 o
-50 6 26 65.333 67.306 13.905 86.381 o
-50 6 27 605.398 650.365 113.097 1.306 o
-50 6 28 184.493 219.808 49.279 6.878 o
-50 6 29 898.589 1032.010 170.302 0.576 o
-50 6 30 92.443 83.838 18.298 49.881 o
-50 6 31 1.416 1.721 15.083 73.419 o
-50 6 34 12.903 -1.449 14.856 75.674 o
-50 6 35 679.740 682.523 155.899 0.687 o
-50 6 36 4.063 2.491 10.010 166.691 o
-50 6 37 654.766 713.096 167.585 0.595 o
-50 6 38 69.709 86.827 25.953 24.796 o
-50 6 39 9.082 5.073 10.010 166.691 o
-50 6 40 23.095 55.801 18.344 49.635 o
-50 6 41 2.425 17.483 8.696 220.849 o
-50 6 42 69.841 83.521 25.364 25.961 o
-50 8 1 546.105 567.977 119.483 1.170 o
-50 8 2 26.413 59.515 15.219 72.114 o
-50 8 3 218.265 224.609 50.049 6.668 o
-50 8 4 3.307 -2.808 28.806 20.127 o
-50 8 5 214.175 212.017 46.335 7.779 o
-50 8 6 533.996 595.787 116.811 1.224 o
-50 8 7 46.181 59.334 13.769 88.095 o
-50 8 8 33.550 29.667 9.647 179.448 o
-50 8 9 386.898 397.538 97.199 1.768 o
-50 8 10 1289.640 1323.870 209.526 0.380 o
-50 8 11 403.067 447.904 102.634 1.586 o
-50 8 12 1066.110 1109.370 213.603 0.366 o
-50 8 13 59.069 77.225 18.842 47.045 o
-50 8 14 22.089 17.438 18.208 50.379 o
-50 8 15 15.260 28.852 26.904 23.074 o
-50 8 16 28.272 36.461 23.281 30.816 o
-50 8 18 399.472 487.762 109.610 1.390 o
-50 8 19 240.871 326.383 75.368 2.940 o
-50 8 20 665.553 740.861 153.408 0.710 o
-50 8 24 35.203 53.038 37.367 11.962 o
-50 8 26 642.550 774.876 148.199 0.760 o
-50 8 27 287.927 294.632 72.877 3.145 o
-50 8 28 0.739 4.620 8.651 223.167 o
-50 8 29 8.507 20.608 8.198 248.508 o
-50 8 30 64.299 97.833 29.350 19.389 o
-50 8 31 316.064 325.839 82.886 2.431 o
-50 8 32 24.280 47.603 27.267 22.465 o
-50 8 33 190.397 203.412 48.781 7.019 o
-50 8 34 166.565 222.254 54.941 5.533 o
-50 8 35 152.176 197.886 49.641 6.778 o
-50 8 36 16.768 24.413 20.744 38.812 o
-50 8 37 376.730 417.830 99.826 1.676 o
-50 8 38 99.660 87.959 27.448 22.169 o
-50 8 39 0.002 13.361 14.902 75.215 o
-50 8 40 95.172 74.507 20.337 40.383 o
-50 8 42 0.433 -2.446 16.759 59.469 o
-50 8 43 40.195 53.310 19.068 45.934 o
-50 8 44 6.531 0.544 25.772 25.146 o
-50 10 1 412.139 428.972 125.417 1.062 o
-50 10 2 0.185 12.184 9.466 186.382 o
-50 10 3 5.844 9.829 38.409 11.322 o
-50 10 4 25.963 7.473 7.655 285.052 o
-50 10 5 99.107 89.726 24.956 26.816 o
-50 10 6 28.507 39.677 12.048 115.062 o
-50 10 7 124.135 119.755 30.528 17.922 o
-50 10 8 12.023 5.888 12.274 110.856 o
-50 10 9 20.916 33.019 10.417 153.901 o
-50 10 10 2.156 7.383 8.787 216.318 o
-50 10 11 11.204 25.591 14.992 74.309 o
-50 10 12 0.737 -10.327 23.552 30.109 o
-50 10 13 24.537 45.701 13.044 98.155 o
-50 10 14 8.907 77.451 80.305 2.590 o
-50 10 15 1051.060 1193.020 229.727 0.316 o
-50 10 16 85.183 127.093 32.294 16.015 o
-50 10 17 3.284 -9.285 25.545 25.594 o
-50 10 18 12.651 -8.742 22.465 33.093 o
-50 10 19 25.128 33.019 14.448 80.005 o
-50 10 21 143.783 105.986 31.841 16.474 o
-50 10 22 18.410 11.640 13.996 85.267 o
-50 10 23 239.039 297.395 80.713 2.564 o
-50 10 28 69.166 30.120 28.263 20.909 o
-50 10 29 7.917 11.867 17.166 56.678 o
-50 10 30 61.233 102.770 28.082 21.179 o
-50 10 31 138.413 171.842 47.377 7.441 o
-50 10 32 4.989 5.843 8.560 227.915 o
-50 10 33 5.650 7.473 9.874 171.310 o
-50 10 34 179.800 168.898 46.879 7.600 o
-50 10 35 20.448 33.789 13.044 98.155 o
-50 10 36 0.009 4.710 7.700 281.708 o
-50 10 37 0.059 -3.986 16.487 61.446 o
-50 10 38 9.896 17.121 8.515 230.346 o
-50 10 39 1.488 8.832 8.243 245.784 o
-50 10 40 236.226 234.211 84.381 2.346 o
-50 10 41 53.849 56.118 24.232 28.444 o
-50 10 42 39.889 29.758 12.591 105.343 o
-50 10 43 19.555 29.123 12.682 103.844 o
-50 12 1 0.786 -17.257 20.110 41.298 o
-50 12 2 3.944 3.216 7.700 281.708 o
-50 12 3 62.859 52.268 18.389 49.391 o
-50 12 4 10.753 -1.585 25.092 26.526 o
-50 12 5 86.293 94.210 28.037 21.248 o
-50 12 6 126.500 157.394 47.060 7.542 o
-50 12 7 67.729 70.748 20.880 38.309 o
-50 12 8 42.035 38.499 27.357 22.316 o
-50 12 9 23.538 11.233 7.519 295.448 o
-50 12 10 179.529 151.234 54.080 5.711 o
-50 12 11 10.252 25.138 11.912 117.702 o
-50 12 12 38.349 52.268 21.061 37.652 o
-50 12 13 108.009 85.468 28.489 20.578 o
-50 12 14 10.702 12.999 12.727 103.106 o
-50 12 16 16.240 -7.972 13.633 89.859 o
-50 12 17 9.759 -8.017 31.524 16.806 o
-50 12 20 18.468 22.329 13.769 88.095 o
-50 12 21 97.207 92.670 34.740 13.839 o
-50 12 27 58.594 96.882 34.921 13.696 o
-50 12 28 70.570 89.635 33.879 14.551 o
-50 12 29 0.588 14.584 15.037 73.862 o
-50 12 30 1.381 -11.686 29.305 19.449 o
-50 12 32 24.296 33.653 17.393 55.212 o
-50 12 34 0.023 -1.495 50.955 6.433 o
-50 12 35 1.944 35.465 15.445 70.014 o
-50 12 36 68.812 84.653 33.472 14.908 o
-50 12 37 1.230 -0.679 11.686 122.309 o
-50 14 12 31.134 31.660 14.947 74.760 o
-50 14 13 1.405 15.445 9.104 201.514 o
-50 14 14 36.531 30.890 13.407 92.921 o
-50 14 24 8.633 12.229 13.497 91.678 o
-49 1 29 932.361 984.991 154.223 0.702 o
-49 1 30 194.642 184.072 33.653 14.748 o
-49 1 31 444.841 504.657 90.269 2.050 o
-49 1 32 811.107 833.984 141.677 0.832 o
-49 1 33 735.038 809.118 142.447 0.823 o
-49 3 1 286.807 262.202 39.133 10.906 o
-49 3 2 106.944 132.120 20.291 40.564 o
-49 3 3 61.360 69.978 11.052 136.747 o
-49 3 4 20.704 18.027 4.665 767.401 o
-49 3 5 564.633 593.431 87.823 2.165 o
-49 3 6 1021.020 1041.610 132.845 0.946 o
-49 3 8 868.221 981.322 140.499 0.846 o
-49 3 18 607.239 617.029 98.196 1.732 o
-49 3 21 1163.060 1233.380 170.846 0.572 o
-49 3 22 3.364 -24.730 16.804 59.149 o
-49 3 23 6.212 15.264 5.979 467.250 o
-49 3 24 213.370 195.078 27.765 21.666 o
-49 3 25 842.285 897.485 140.273 0.849 o
-49 3 26 194.325 168.128 31.705 16.615 o
-49 3 27 0.954 -2.401 21.605 35.782 o
-49 3 28 495.449 494.692 70.159 3.393 o
-49 3 29 431.169 386.260 57.296 5.088 o
-49 3 30 24.778 38.680 9.738 176.125 o
-49 3 31 447.687 456.918 75.504 2.930 o
-49 3 32 710.049 716.765 115.905 1.243 o
-49 3 33 136.805 159.115 33.562 14.827 o
-49 3 34 505.471 517.429 102.498 1.590 o
-49 3 35 95.516 82.026 18.389 49.391 o
-49 5 1 12.501 24.640 7.020 338.870 o
-49 5 2 404.355 408.816 69.027 3.505 o
-49 5 3 1366.850 1397.390 188.601 0.470 o
-49 5 4 32.315 38.907 7.836 272.022 o
-49 5 5 510.031 503.615 83.294 2.407 o
-49 5 6 73.566 65.539 30.211 18.300 o
-49 5 7 2.861 -7.926 7.020 338.870 o
-49 5 8 246.271 258.126 43.708 8.743 o
-49 5 9 1110.180 1118.020 150.192 0.740 o
-49 5 11 9.365 8.696 4.076 1005.110 o
-49 5 12 983.947 1065.250 166.951 0.599 o
-49 5 13 398.368 449.263 81.029 2.544 o
-49 5 18 84.126 97.199 33.064 15.277 o
-49 5 19 25.217 28.218 13.633 89.859 o
-49 5 20 22.067 28.172 6.296 421.374 o
-49 5 21 13.681 8.877 9.557 182.866 o
-49 5 22 111.763 117.808 20.291 40.564 o
-49 5 23 39.415 43.164 9.738 176.125 o
-49 5 24 68.538 58.383 11.233 132.371 o
-49 5 25 72.236 54.533 24.640 27.511 o
-49 5 26 281.667 275.247 54.941 5.533 o
-49 5 27 2.525 -0.091 34.242 14.245 o
-49 5 28 131.321 143.217 29.531 19.151 o
-49 5 29 14.603 0.136 5.571 538.129 o
-49 5 30 156.784 180.675 39.405 10.756 o
-49 5 32 333.433 369.321 81.301 2.527 o
-49 5 34 85.114 114.501 26.904 23.074 o
-49 5 35 2.808 10.146 9.421 188.179 o
-49 5 36 271.010 295.583 68.665 3.542 o
-49 5 37 62.543 96.475 22.782 32.178 o
-49 5 38 80.393 80.939 19.431 44.237 o
-49 5 39 601.034 650.365 132.256 0.955 o
-49 5 40 549.600 628.760 133.660 0.935 o
-49 5 42 123.830 135.608 38.409 11.322 o
-49 7 1 43.252 58.202 16.940 58.204 o
-49 7 2 502.601 520.645 97.833 1.745 o
-49 7 3 583.957 600.859 110.787 1.361 o
-49 7 4 1.877 8.243 15.219 72.114 o
-49 7 5 52.576 57.160 16.532 61.110 o
-49 7 6 87.009 107.345 21.469 36.236 o
-49 7 7 87.744 105.533 21.514 36.084 o
-49 7 8 292.229 324.616 59.696 4.687 o
-49 7 9 124.559 110.153 25.138 26.431 o
-49 7 10 286.493 319.996 60.104 4.623 o
-49 7 11 63.949 77.225 15.853 66.460 o
-49 7 12 123.461 136.559 29.395 19.329 o
-49 7 13 6.179 -5.390 20.201 40.929 o
-49 7 20 384.401 468.920 94.165 1.884 o
-49 7 22 650.190 692.850 137.872 0.879 o
-49 7 23 28.591 29.531 11.006 137.875 o
-49 7 24 145.229 166.317 36.869 12.287 o
-49 7 25 122.723 104.265 21.877 34.898 o
-49 7 26 34.576 34.921 9.285 193.727 o
-49 7 27 137.914 142.991 28.806 20.127 o
-49 7 28 14.586 11.686 20.880 38.309 o
-49 7 29 104.903 124.602 25.410 25.869 o
-49 7 30 28.750 37.005 14.766 76.606 o
-49 7 33 60.293 61.463 15.083 73.419 o
-49 7 34 164.414 182.667 42.530 9.233 o
-49 7 35 7.832 10.463 21.152 37.330 o
-49 7 36 84.080 64.950 16.441 61.785 o
-49 7 37 143.539 147.520 36.099 12.817 o
-49 7 38 19.814 1.042 7.836 272.022 o
-49 7 39 14.765 33.472 10.417 153.901 o
-49 7 40 74.547 85.468 26.451 23.871 o
-49 7 41 380.769 368.415 106.892 1.462 o
-49 7 42 4.385 5.526 27.493 22.096 o
-49 7 43 157.800 172.159 55.937 5.338 o
-49 9 1 22.141 39.813 12.591 105.343 o
-49 9 2 201.658 232.898 55.348 5.452 o
-49 9 3 0.004 15.083 9.104 201.514 o
-49 9 4 100.735 79.807 25.772 25.146 o
-49 9 5 153.254 162.648 38.318 11.375 o
-49 9 6 65.080 62.867 18.208 50.379 o
-49 9 7 93.650 102.046 24.187 28.550 o
-49 9 8 36.519 39.450 22.012 34.469 o
-49 9 9 1.651 29.169 11.414 128.202 o
-49 9 10 91.123 74.190 17.755 52.982 o
-49 9 11 15.032 17.121 12.682 103.844 o
-49 9 12 8.458 0.226 11.233 132.371 o
-49 9 13 225.983 241.232 51.317 6.342 o
-49 9 14 303.593 309.262 64.950 3.959 o
-49 9 15 18.501 12.139 11.912 117.702 o
-49 9 16 0.341 -2.582 16.170 63.879 o
-49 9 17 17.130 24.187 7.790 275.195 o
-49 9 18 5.775 30.663 36.461 12.563 o
-49 9 19 376.961 402.475 86.148 2.250 o
-49 9 20 110.298 153.680 41.579 9.661 o
-49 9 21 46.773 82.705 29.848 18.747 o
-49 9 22 614.505 737.237 169.895 0.579 o
-49 9 23 762.556 861.794 190.594 0.460 o
-49 9 25 254.721 285.709 69.117 3.496 o
-49 9 26 146.957 154.087 40.900 9.984 o
-49 9 28 512.356 625.680 156.896 0.678 o
-49 9 29 93.838 76.319 23.326 30.696 o
-49 9 30 108.848 152.502 41.941 9.495 o
-49 9 31 459.003 511.632 130.716 0.977 o
-49 9 32 0.038 5.118 16.305 62.819 o
-49 9 33 251.861 307.722 76.772 2.834 o
-49 9 34 139.707 157.484 41.172 9.853 o
-49 9 35 21.505 3.805 7.655 285.052 o
-49 9 36 1.091 1.540 11.006 137.875 o
-49 9 37 26.739 43.934 13.271 94.834 o
-49 9 38 5.669 6.794 13.905 86.381 o
-49 9 39 1.630 -5.571 12.773 102.376 o
-49 9 40 181.437 204.544 67.804 3.633 o
-49 9 41 208.300 218.449 64.180 4.055 o
-49 9 42 48.228 37.593 18.027 51.396 o
-49 9 43 3.969 11.640 6.885 352.379 o
-49 9 44 31.451 24.594 9.829 172.893 o
-49 9 45 154.034 159.387 59.289 4.751 o
-49 11 1 1.169 6.975 8.198 248.508 o
-49 11 2 90.805 93.802 30.120 18.410 o
-49 11 3 9.665 19.068 22.737 32.306 o
-49 11 5 4.046 6.160 8.017 259.867 o
-49 11 6 465.323 500.852 143.534 0.811 o
-49 11 7 18.492 42.712 14.313 81.531 o
-49 11 8 177.903 237.065 63.003 4.208 o
-49 11 9 0.675 7.428 9.964 168.210 o
-49 11 10 16.956 17.619 8.470 232.816 o
-49 11 11 69.647 77.723 22.918 31.798 o
-49 11 13 11.571 16.894 23.869 29.314 o
-49 11 14 5.884 14.811 8.696 220.849 o
-49 11 15 2.980 16.577 8.968 207.667 o
-49 11 16 29.912 29.531 33.925 14.512 o
-49 11 17 20.288 10.735 22.239 33.770 o
-49 11 18 97.155 86.148 28.308 20.842 o
-49 11 20 6.701 20.699 9.829 172.893 o
-49 11 21 106.908 106.665 32.928 15.404 o
-49 11 22 2.508 8.923 12.773 102.376 o
-49 11 28 44.596 28.399 11.369 129.226 o
-49 11 29 2.097 -5.662 27.493 22.096 o
-49 11 30 14.331 35.510 15.581 68.799 o
-49 11 31 102.167 89.771 29.667 18.976 o
-49 11 33 20.442 9.512 18.208 50.379 o
-49 11 36 67.902 96.429 36.506 12.532 o
-49 11 37 297.184 323.303 113.414 1.298 o
-49 11 38 73.675 66.581 25.228 26.241 o
-49 11 40 7.652 10.689 8.832 214.105 o
-49 11 41 0.927 15.671 9.104 201.514 o
-49 11 42 10.085 3.306 23.371 30.577 o
-49 13 1 2.074 -0.453 13.769 88.095 o
-49 13 2 50.597 50.910 18.706 47.731 o
-49 13 3 0.029 12.637 12.773 102.376 o
-49 13 4 0.015 -7.202 14.177 83.101 o
-49 13 5 1.528 5.345 14.766 76.606 o
-49 13 6 1.976 6.839 7.655 285.052 o
-49 13 7 197.916 138.960 63.229 4.178 o
-49 13 8 15.748 32.203 14.720 77.078 o
-49 13 9 2.670 25.455 14.132 83.635 o
-49 13 10 0.000 19.340 16.305 62.819 o
-49 13 11 79.129 73.737 42.485 9.253 o
-49 13 12 44.476 61.961 24.322 28.232 o
-49 13 13 112.271 118.125 42.983 9.040 o
-49 13 14 6.141 3.488 10.825 142.528 o
-49 13 15 23.901 37.050 20.518 39.673 o
-49 13 16 0.236 -21.333 21.922 34.754 o
-49 13 17 70.564 108.205 39.405 10.756 o
-49 13 18 144.854 140.273 53.944 5.739 o
-49 13 19 107.747 158.481 62.097 4.331 o
-49 13 20 102.836 90.088 31.977 16.334 o
-49 13 21 135.334 137.102 51.906 6.199 o
-49 13 22 74.738 92.308 32.702 15.618 o
-49 13 27 73.397 64.950 24.096 28.766 o
-49 13 28 2.542 2.446 24.685 27.410 o
-49 13 29 0.098 6.749 8.968 207.667 o
-49 13 30 114.952 105.125 43.029 9.021 o
-49 13 31 18.762 22.782 10.916 140.173 o
-49 13 32 146.401 128.587 56.934 5.153 o
-48 2 1 306.708 338.295 51.906 6.199 o
-48 2 2 53.984 52.042 9.285 193.727 o
-48 2 3 53.148 56.617 11.052 136.747 o
-48 2 4 283.506 276.515 50.366 6.584 o
-48 2 5 165.709 167.404 29.848 18.747 o
-48 2 6 879.322 908.763 133.524 0.937 o
-48 2 7 41.189 73.330 36.370 12.626 o
-48 2 8 30.156 44.523 11.776 120.434 o
-48 2 17 109.577 101.185 30.392 18.082 o
-48 2 18 7.585 -4.439 21.695 35.483 o
-48 2 20 2972.020 3047.870 197.025 0.430 o
-48 2 21 3932.670 3943.540 142.719 0.820 o
-48 2 24 1087.720 1076.260 130.127 0.986 o
-48 2 25 535.425 531.380 74.643 2.998 o
-48 2 26 238.293 271.804 37.095 12.137 o
-48 2 27 3.677 -5.073 12.229 111.678 o
-48 2 28 12.340 15.989 6.794 361.838 o
-48 2 29 272.952 277.013 44.659 8.374 o
-48 2 30 1.774 17.121 4.892 697.990 o
-48 2 31 186.990 175.103 34.559 13.985 o
-48 2 33 495.746 543.881 98.422 1.724 o
-48 4 1 7.594 6.115 11.278 131.310 o
-48 4 2 357.834 348.214 49.958 6.692 o
-48 4 3 84.973 91.175 18.208 50.379 o
-48 4 4 515.924 528.390 72.107 3.212 o
-48 4 5 489.968 523.997 69.797 3.428 o
-48 4 6 414.345 411.081 57.115 5.120 o
-48 4 7 56.961 41.081 8.560 227.915 o
-48 4 8 88.974 116.947 23.371 30.577 o
-48 4 9 247.901 281.769 43.889 8.671 o
-48 4 10 323.326 322.759 55.665 5.390 o
-48 4 11 425.865 454.155 64.090 4.066 o
-48 4 12 1323.840 1365.140 156.805 0.679 o
-48 4 13 223.423 289.922 77.406 2.787 o
-48 4 14 281.518 254.321 37.684 11.761 o
-48 4 15 808.779 746.794 115.045 1.262 o
-48 4 16 1750.740 1802.030 178.138 0.526 o
-48 4 17 2795.740 2905.920 215.007 0.361 o
-48 4 20 1686.680 1805.930 208.530 0.384 o
-48 4 21 111.421 115.181 21.197 37.171 o
-48 4 22 56.356 65.720 12.410 108.442 o
-48 4 23 1.008 5.390 6.749 366.711 o
-48 4 24 4.254 -18.525 21.016 37.815 o
-48 4 25 82.023 88.367 14.041 84.718 o
-48 4 26 22.439 32.475 14.403 80.509 o
-48 4 27 466.820 513.806 81.075 2.541 o
-48 4 28 39.541 37.367 7.655 285.052 o
-48 4 29 221.479 221.755 43.074 9.002 o
-48 4 30 131.727 161.198 29.214 19.569 o
-48 4 31 633.083 687.868 109.066 1.404 o
-48 4 32 922.707 955.822 146.886 0.774 o
-48 4 33 44.580 37.956 8.787 216.318 o
-48 4 34 451.448 521.370 91.673 1.987 o
-48 4 35 246.520 244.629 46.879 7.600 o
-48 4 36 24.623 7.609 7.519 295.448 o
-48 4 37 30.918 10.236 4.620 782.522 o
-48 4 38 222.418 179.814 37.276 12.020 o
-48 6 1 102.024 79.625 16.351 62.472 o
-48 6 2 16.053 16.351 5.662 521.047 o
-48 6 3 23.047 21.107 14.448 80.005 o
-48 6 4 43.446 50.955 10.508 151.259 o
-48 6 5 213.932 184.479 32.702 15.618 o
-48 6 6 13.669 33.381 27.810 21.595 o
-48 6 7 626.033 667.939 106.983 1.459 o
-48 6 8 146.632 158.209 28.399 20.709 o
-48 6 9 17.569 21.424 5.662 521.047 o
-48 6 10 112.238 118.849 20.925 38.143 o
-48 6 11 48.797 48.917 15.853 66.460 o
-48 6 12 161.645 194.897 38.363 11.348 o
-48 6 13 2052.860 2114.560 250.335 0.267 o
-48 6 15 1087.940 1178.710 185.883 0.483 o
-48 6 21 343.943 370.227 70.386 3.371 o
-48 6 22 1.938 11.323 32.656 15.661 o
-48 6 23 1002.850 1162.220 187.242 0.476 o
-48 6 24 40.079 32.702 8.832 214.105 o
-48 6 25 154.144 157.666 29.758 18.861 o
-48 6 26 78.255 110.334 24.277 28.338 o
-48 6 27 0.723 -16.079 38.363 11.348 o
-48 6 28 24.311 39.632 18.117 50.883 o
-48 6 29 511.422 550.086 95.840 1.818 o
-48 6 30 138.032 174.107 34.377 14.132 o
-48 6 31 342.580 362.481 79.354 2.652 o
-48 6 32 130.446 155.673 38.182 11.456 o
-48 6 33 64.356 32.113 31.162 17.200 o
-48 6 34 4.403 4.303 4.439 847.705 o
-48 6 35 311.761 315.286 63.592 4.130 o
-48 6 36 98.832 127.183 34.196 14.283 o
-48 6 37 300.917 334.264 83.385 2.402 o
-48 6 38 47.224 46.924 13.724 88.677 o
-48 6 39 1.409 2.219 9.466 186.382 o
-48 6 40 111.663 106.847 31.388 16.952 o
-48 6 41 107.341 104.310 33.472 14.908 o
-48 8 1 31.889 62.641 15.083 73.419 o
-48 8 2 47.511 61.916 15.626 68.400 o
-48 8 3 20.002 30.075 24.005 28.983 o
-48 8 4 44.198 57.749 14.086 84.174 o
-48 8 5 469.264 512.221 98.739 1.713 o
-48 8 6 72.552 48.554 13.724 88.677 o
-48 8 7 303.924 315.920 62.323 4.300 o
-48 8 8 96.677 100.777 20.427 40.026 o
-48 8 9 374.637 354.646 68.076 3.604 o
-48 8 10 7.631 3.216 14.267 82.049 o
-48 8 11 247.217 312.115 58.881 4.817 o
-48 8 12 258.358 289.152 64.543 4.009 o
-48 8 13 0.928 -19.521 11.912 117.702 o
-48 8 14 756.653 775.465 132.347 0.954 o
-48 8 15 27.720 31.479 13.814 87.518 o
-48 8 16 349.675 349.392 74.870 2.980 o
-48 8 17 245.396 305.638 64.135 4.060 o
-48 8 18 884.758 970.995 160.700 0.647 o
-48 8 20 1200.860 1359.520 235.525 0.301 o
-48 8 21 1149.820 1336.150 230.180 0.315 o
-48 8 22 42.625 67.124 18.480 48.908 o
-48 8 23 8.262 -0.815 9.738 176.125 o
-48 8 24 0.449 -7.836 26.814 23.230 o
-48 8 25 66.548 83.838 21.197 37.171 o
-48 8 26 22.377 15.490 15.943 65.707 o
-48 8 28 189.982 211.746 45.021 8.240 o
-48 8 29 6.425 8.787 9.104 201.514 o
-48 8 30 4.443 45.837 14.448 80.005 o
-48 8 31 26.706 53.944 29.893 18.690 o
-48 8 32 1820.970 2111.800 337.163 0.147 o
-48 8 33 138.520 161.017 37.865 11.649 o
-48 8 34 164.032 200.513 47.286 7.470 o
-48 8 35 12.704 12.682 6.160 440.169 o
-48 8 36 4.813 3.035 12.818 101.654 o
-48 8 37 15.585 11.550 6.250 427.503 o
-48 8 38 3.127 18.480 12.365 109.237 o
-48 8 39 0.016 20.155 8.062 256.955 o
-48 8 40 316.317 353.242 89.907 2.066 o
-48 8 41 2.084 15.717 11.142 134.532 o
-48 8 42 101.127 67.577 20.654 39.153 o
-48 8 43 26.771 40.764 14.086 84.174 o
-48 8 44 4.780 12.320 7.156 326.124 o
-48 10 1 1.790 17.211 9.240 195.631 o
-48 10 2 24.419 35.012 13.316 94.189 o
-48 10 3 360.258 414.116 114.999 1.263 o
-48 10 4 48.781 60.512 18.978 46.373 o
-48 10 5 156.724 170.031 50.321 6.596 o
-48 10 6 114.138 102.272 26.361 24.035 o
-48 10 7 2.169 -1.268 21.786 35.189 o
-48 10 8 9.397 -1.948 31.479 16.855 o
-48 10 9 261.404 322.261 73.828 3.064 o
-48 10 10 15.336 7.111 11.459 127.191 o
-48 10 11 75.109 67.759 17.347 55.501 o
-48 10 12 111.204 129.221 26.315 24.118 o
-48 10 13 29.825 43.119 15.264 71.686 o
-48 10 14 45.759 32.838 10.735 144.944 o
-48 10 15 14.082 25.002 11.822 119.513 o
-48 10 16 63.400 77.950 20.518 39.673 o
-48 10 17 107.064 110.153 25.727 25.235 o
-48 10 18 247.509 308.673 69.389 3.469 o
-48 10 19 49.563 43.481 15.807 66.841 o
-48 10 20 21.439 -13.316 23.643 29.878 o
-48 10 21 49.752 44.886 22.782 32.178 o
-48 10 22 11.083 6.522 5.707 512.809 o
-48 10 23 19.456 12.365 18.797 47.272 o
-48 10 30 106.038 110.153 28.671 20.318 o
-48 10 31 5.836 0.000 30.890 17.504 o
-48 10 32 4.735 -5.435 25.092 26.526 o
-48 10 33 46.666 45.021 13.950 85.821 o
-48 10 34 4.193 33.200 18.298 49.881 o
-48 10 35 220.138 219.763 61.282 4.447 o
-48 10 36 147.531 160.655 43.572 8.797 o
-48 10 37 26.732 49.279 15.037 73.862 o
-48 10 38 0.087 -5.798 21.741 35.336 o
-48 10 39 79.445 112.825 39.994 10.442 o
-48 10 40 50.607 37.820 15.853 66.460 o
-48 10 41 12.147 9.059 19.114 45.716 o
-48 10 42 6.707 -7.020 12.637 104.590 o
-48 10 43 176.702 156.126 60.104 4.623 o
-48 12 1 109.172 116.630 35.917 12.946 o
-48 12 2 23.334 1.631 17.257 56.085 o
-48 12 3 16.390 26.361 21.378 36.544 o
-48 12 4 155.659 152.321 42.938 9.059 o
-48 12 5 32.300 35.736 12.818 101.654 o
-48 12 6 10.846 10.327 11.867 118.603 o
-48 12 7 0.416 -12.999 16.260 63.170 o
-48 12 8 49.833 61.418 22.194 33.908 o
-48 12 9 313.752 350.026 93.621 1.906 o
-48 12 10 32.456 14.132 8.968 207.667 o
-48 12 11 41.118 34.740 15.037 73.862 o
-48 12 12 333.060 425.439 128.814 1.007 o
-48 12 13 108.262 99.600 32.339 15.970 o
-48 12 14 8.285 11.822 14.313 81.531 o
-48 12 15 6.860 5.798 18.027 51.396 o
-48 12 16 19.607 32.430 32.611 15.705 o
-48 12 17 4.240 -5.118 19.748 42.828 o
-48 12 18 7.090 6.839 33.019 15.319 o
-48 12 20 105.063 118.351 40.855 10.007 o
-48 12 21 2.493 24.866 32.158 16.150 o
-48 12 22 225.226 238.559 76.047 2.888 o
-48 12 23 111.481 104.038 37.140 12.108 o
-48 12 24 152.319 160.474 52.585 6.040 o
-48 12 29 0.219 28.399 12.546 106.105 o
-48 12 30 0.110 56.617 23.009 31.548 o
-48 12 32 6.508 13.407 8.198 248.508 o
-48 12 35 3.035 -13.497 14.539 79.011 o
-48 12 36 2.433 1.268 6.522 392.620 o
-48 12 37 0.161 3.805 12.229 111.678 o
-48 12 38 1.877 -9.783 20.790 38.643 o
-48 12 39 3.962 7.111 12.003 115.932 o
-48 14 5 10.942 1.948 6.432 403.757 o
-48 14 6 9.085 28.535 15.400 70.427 o
-48 14 7 141.488 169.351 68.438 3.566 o
-48 14 8 2.584 18.344 33.879 14.551 o
-48 14 9 356.288 332.996 125.915 1.053 o
-48 14 10 8.134 35.465 16.623 60.446 o
-48 14 11 14.013 11.595 16.940 58.204 o
-48 14 12 153.519 132.573 52.585 6.040 o
-48 14 13 122.558 117.128 43.708 8.743 o
-48 14 14 16.551 12.682 19.476 44.031 o
-48 14 16 90.624 108.840 44.976 8.257 o
-48 14 18 34.457 10.735 10.735 144.944 o
-48 14 19 148.106 133.977 52.676 6.019 o
-48 14 20 112.429 126.413 52.676 6.019 o
-48 14 21 132.088 114.501 47.060 7.542 o
-48 14 26 8.980 14.947 9.602 181.145 o
-48 14 27 14.669 1.902 14.494 79.505 o
-48 14 28 43.097 46.199 19.748 42.828 o
-47 1 5 138.019 152.230 25.138 26.431 o
-47 1 18 4.808 7.338 14.720 77.078 o
-47 1 21 867.037 874.340 119.710 1.165 o
-47 1 22 3.366 15.083 9.466 186.382 o
-47 1 24 470.754 456.419 71.110 3.303 o
-47 1 28 936.434 933.357 138.235 0.874 o
-47 1 29 16.153 6.024 9.330 191.850 o
-47 1 30 417.690 404.876 70.657 3.345 o
-47 1 31 1323.300 1380.720 192.043 0.453 o
-47 1 32 219.535 222.254 42.802 9.117 o
-47 3 1 135.414 112.463 16.985 57.894 o
-47 3 2 38.765 29.984 5.888 481.737 o
-47 3 3 1168.080 1205.480 131.758 0.962 o
-47 3 4 133.496 146.116 20.925 38.143 o
-47 3 5 215.754 200.468 26.723 23.388 o
-47 3 6 41.208 46.199 7.790 275.195 o
-47 3 7 404.253 407.458 57.296 5.088 o
-47 3 9 1781.780 1796.690 171.752 0.566 o
-47 3 10 216.166 237.155 51.951 6.188 o
-47 3 11 169.710 164.822 28.671 20.318 o
-47 3 15 925.927 927.469 128.678 1.009 o
-47 3 18 1019.440 1024.310 139.186 0.862 o
-47 3 20 22.666 32.385 8.742 218.566 o
-47 3 21 73.206 59.878 11.323 130.262 o
-47 3 22 1684.640 1737.850 197.614 0.428 o
-47 3 23 781.440 771.570 90.768 2.027 o
-47 3 24 3.301 -5.163 23.054 31.424 o
-47 3 25 153.825 154.903 21.877 34.898 o
-47 3 26 27.311 33.019 6.386 409.505 o
-47 3 27 593.388 607.065 77.225 2.801 o
-47 3 28 226.134 227.009 30.754 17.659 o
-47 3 29 239.652 243.224 39.043 10.957 o
-47 3 30 924.346 1009.950 138.869 0.866 o
-47 3 31 26.198 23.552 15.173 72.545 o
-47 3 32 72.381 75.323 18.027 51.396 o
-47 3 33 514.127 535.094 86.329 2.241 o
-47 3 34 42.877 57.024 11.097 135.633 o
-47 3 35 257.861 298.890 65.267 3.921 o
-47 3 36 339.743 302.015 62.323 4.300 o
-47 5 1 430.862 467.154 77.089 2.810 o
-47 5 2 127.833 149.196 25.908 24.883 o
-47 5 3 76.122 78.403 14.448 80.005 o
-47 5 4 481.742 473.903 73.964 3.053 o
-47 5 5 1957.840 1995.840 204.182 0.401 o
-47 5 6 7.452 14.720 28.806 20.127 o
-47 5 7 337.105 372.944 57.794 5.000 o
-47 5 8 245.307 227.462 35.510 13.245 o
-47 5 9 124.267 128.678 23.417 30.459 o
-47 5 10 241.018 255.907 40.266 10.301 o
-47 5 11 0.887 -8.289 7.338 310.218 o
-47 5 12 379.839 384.811 68.619 3.547 o
-47 5 13 48.612 75.459 22.465 33.093 o
-47 5 14 1121.030 1149.090 164.686 0.616 o
-47 5 21 187.880 197.252 36.370 12.626 o
-47 5 22 66.619 69.299 12.048 115.062 o
-47 5 23 178.700 188.284 30.709 17.711 o
-47 5 24 72.772 73.194 12.909 100.232 o
-47 5 25 421.876 492.428 73.466 3.095 o
-47 5 26 863.028 910.665 149.649 0.746 o
-47 5 27 7.890 1.540 3.623 1272.090 o
-47 5 28 2.709 3.216 15.898 66.082 o
-47 5 29 37.727 44.931 12.863 100.939 o
-47 5 30 29.315 38.907 10.327 156.613 o
-47 5 31 12.137 6.432 13.090 97.477 o
-47 5 34 267.520 257.628 49.687 6.765 o
-47 5 35 8.445 18.117 13.769 88.095 o
-47 5 36 487.060 538.355 99.826 1.676 o
-47 5 37 154.107 180.901 38.318 11.375 o
-47 5 38 67.365 67.668 16.124 64.239 o
-47 5 39 193.702 173.473 37.956 11.593 o
-47 5 40 1.538 16.623 10.735 144.944 o
-47 5 41 13.351 7.202 7.790 275.195 o
-47 7 1 141.257 145.708 28.489 20.578 o
-47 7 2 79.095 84.291 17.302 55.792 o
-47 7 3 58.846 64.271 15.626 68.400 o
-47 7 4 97.961 88.548 17.302 55.792 o
-47 7 5 269.630 276.107 50.004 6.680 o
-47 7 6 182.264 171.888 32.475 15.836 o
-47 7 7 69.547 72.605 13.543 91.066 o
-47 7 8 122.829 152.230 28.082 21.179 o
-47 7 9 1290.500 1341.040 182.215 0.503 o
-47 7 11 1544.470 1673.310 207.080 0.389 o
-47 7 13 1.713 0.996 11.052 136.747 o
-47 7 15 420.773 458.911 74.824 2.983 o
-47 7 16 5.698 50.819 57.251 5.096 o
-47 7 20 686.001 678.401 125.326 1.063 o
-47 7 21 214.801 230.633 51.679 6.254 o
-47 7 23 230.930 220.487 45.656 8.013 o
-47 7 24 71.445 84.517 19.838 42.437 o
-47 7 25 63.158 70.340 16.668 60.118 o
-47 7 26 281.785 278.191 59.379 4.737 o
-47 7 27 37.354 53.808 13.044 98.155 o
-47 7 28 377.520 425.530 78.629 2.701 o
-47 7 29 130.125 142.357 28.852 20.064 o
-47 7 31 148.487 150.011 36.552 12.501 o
-47 7 32 391.985 464.391 107.118 1.456 o
-47 7 33 13.534 7.881 18.706 47.731 o
-47 7 34 91.612 100.641 22.918 31.798 o
-47 7 35 329.285 330.640 70.612 3.350 o
-47 7 36 6.951 -5.163 13.633 89.859 o
-47 7 37 47.587 66.173 19.023 46.153 o
-47 7 38 65.915 80.848 20.427 40.026 o
-47 7 39 219.130 241.911 57.251 5.096 o
-47 7 40 7.341 26.044 17.891 52.180 o
-47 7 41 26.367 16.804 21.107 37.491 o
-47 7 42 41.835 34.287 11.459 127.191 o
-47 7 43 13.271 3.578 12.093 114.202 o
-47 7 44 156.250 197.388 63.818 4.101 o
-47 9 1 86.501 87.733 21.333 36.699 o
-47 9 2 11.250 9.195 10.191 160.817 o
-47 9 3 0.035 8.062 17.936 51.917 o
-47 9 4 69.403 60.919 15.264 71.686 o
-47 9 5 95.246 82.388 18.842 47.045 o
-47 9 6 1.537 10.372 15.717 67.614 o
-47 9 7 407.341 433.184 87.189 2.197 o
-47 9 8 92.882 124.103 27.493 22.096 o
-47 9 9 516.142 575.224 128.497 1.012 o
-47 9 10 640.225 703.630 132.664 0.949 o
-47 9 11 126.420 127.546 26.315 24.118 o
-47 9 12 31.926 31.615 11.187 133.445 o
-47 9 13 1.478 2.989 16.577 60.776 o
-47 9 14 615.714 621.830 118.532 1.189 o
-47 9 15 68.623 87.823 18.298 49.881 o
-47 9 16 55.565 133.343 58.428 4.892 o
-47 9 17 791.837 918.999 163.508 0.625 o
-47 9 18 23.361 27.131 16.713 59.792 o
-47 9 19 0.222 0.317 7.655 285.052 o
-47 9 20 293.655 323.258 63.320 4.166 o
-47 9 21 910.832 1198.820 200.468 0.416 o
-47 9 22 1251.040 1663.710 276.787 0.218 o
-47 9 23 2155.380 2449.270 332.905 0.151 o
-47 9 24 297.777 441.292 110.198 1.375 o
-47 9 25 1005.840 1188.220 243.315 0.282 o
-47 9 26 15.163 38.816 21.107 37.491 o
-47 9 31 147.163 207.760 47.196 7.498 o
-47 9 32 265.636 253.914 60.557 4.554 o
-47 9 33 132.697 138.190 34.015 14.435 o
-47 9 34 0.659 14.494 16.124 64.239 o
-47 9 35 329.163 344.092 84.291 2.351 o
-47 9 36 8.757 8.198 7.247 318.022 o
-47 9 37 538.498 557.197 136.559 0.896 o
-47 9 38 19.420 10.870 21.469 36.236 o
-47 9 39 34.868 0.634 8.470 232.816 o
-47 9 40 41.845 53.084 15.717 67.614 o
-47 9 41 412.893 407.276 109.610 1.390 o
-47 9 42 479.083 516.795 140.364 0.848 o
-47 9 43 72.510 84.109 26.361 24.035 o
-47 9 44 56.407 79.942 24.413 28.023 o
-47 11 1 28.691 29.169 13.044 98.155 o
-47 11 2 144.560 166.000 48.645 7.058 o
-47 11 3 21.874 10.282 8.379 237.878 o
-47 11 4 3.102 6.250 13.090 97.477 o
-47 11 6 64.900 68.710 25.092 26.526 o
-47 11 7 0.555 -12.003 18.163 50.630 o
-47 11 8 1.779 15.807 9.512 184.611 o
-47 11 9 56.425 53.038 15.490 69.606 o
-47 11 10 0.030 -10.417 34.015 14.435 o
-47 11 11 36.535 47.105 14.132 83.635 o
-47 11 12 40.535 46.652 13.905 86.381 o
-47 11 13 4.311 4.801 13.860 86.947 o
-47 11 14 175.917 184.479 53.219 5.897 o
-47 11 15 79.932 79.897 23.054 31.424 o
-47 11 16 0.169 13.996 8.832 214.105 o
-47 11 17 0.797 -12.546 14.086 84.174 o
-47 11 18 7.660 -8.742 24.232 28.444 o
-47 11 19 25.745 19.431 13.452 92.296 o
-47 11 20 14.110 31.388 23.598 29.993 o
-47 11 21 351.788 419.279 116.947 1.221 o
-47 11 22 31.573 50.910 19.748 42.828 o
-47 11 23 50.412 59.787 19.521 43.827 o
-47 11 24 5.333 8.107 48.871 6.993 o
-47 11 30 79.291 125.190 41.579 9.661 o
-47 11 31 54.468 45.021 25.817 25.058 o
-47 11 32 35.483 44.886 24.096 28.766 o
-47 11 33 45.185 57.703 19.023 46.153 o
-47 11 34 12.312 -21.016 21.424 36.389 o
-47 11 35 6.610 0.136 7.609 288.455 o
-47 11 36 1.057 -0.226 45.746 7.981 o
-47 11 37 123.282 135.245 50.140 6.644 o
-47 11 39 54.258 75.594 31.298 17.051 o
-47 11 40 3.634 -9.964 14.177 83.101 o
-47 11 41 113.187 135.291 50.593 6.525 o
-47 11 42 14.933 1.178 22.737 32.306 o
-47 11 43 26.395 0.226 6.160 440.169 o
-47 13 1 63.430 55.258 18.208 50.379 o
-47 13 2 33.184 27.584 15.536 69.200 o
-47 13 3 110.585 122.201 40.990 9.940 o
-47 13 4 31.880 31.524 12.999 98.840 o
-47 13 5 8.849 42.168 14.675 77.555 o
-47 13 6 0.095 8.787 9.829 172.893 o
-47 13 7 16.863 18.978 8.470 232.816 o
-47 13 8 7.650 -14.403 17.483 54.642 o
-47 13 9 0.132 14.041 17.121 56.979 o
-47 13 10 12.058 -17.030 53.537 5.827 o
-47 13 11 1.031 5.662 14.358 81.017 o
-47 13 14 19.770 20.608 13.588 90.460 o
-47 13 15 42.329 49.098 21.152 37.330 o
-47 13 16 0.513 21.197 11.323 130.262 o
-47 13 18 4.128 12.501 20.473 39.849 o
-47 13 19 32.465 23.462 15.354 70.843 o
-47 13 20 0.284 14.947 22.556 32.828 o
-47 13 21 6.126 -14.494 31.071 17.300 o
-47 13 22 41.787 25.727 24.141 28.658 o
-47 13 23 1.083 -3.080 20.699 38.982 o
-47 13 24 21.863 6.975 15.807 66.841 o
-47 13 25 56.675 58.021 22.058 34.327 o
-47 13 29 15.973 20.382 10.372 155.248 o
-47 13 31 15.560 52.314 45.474 8.077 o
-47 13 32 129.171 162.512 67.713 3.643 o
-47 13 33 7.611 3.080 6.885 352.379 o
-47 13 34 15.597 20.835 20.971 37.978 o
-47 13 35 4.253 4.756 7.926 265.840 o
-46 2 1 738.815 807.215 94.029 1.889 o
-46 2 2 145.321 116.902 15.807 66.841 o
-46 2 3 847.873 777.594 88.503 2.132 o
-46 2 4 201.030 209.300 35.782 13.045 o
-46 2 5 1382.090 1360.110 165.773 0.608 o
-46 2 6 403.895 380.463 59.696 4.687 o
-46 2 7 1073.880 1087.580 141.587 0.833 o
-46 2 8 4.912 7.790 11.867 118.603 o
-46 2 10 476.091 484.773 69.933 3.415 o
-46 2 15 103.520 102.317 16.170 63.879 o
-46 2 17 6.944 -13.452 8.968 207.667 o
-46 2 18 9.347 16.713 4.846 711.098 o
-46 2 20 1404.150 1513.110 169.578 0.581 o
-46 2 22 495.194 527.394 78.765 2.692 o
-46 2 23 406.245 378.379 51.815 6.221 o
-46 2 24 20.249 10.055 10.372 155.248 o
-46 2 25 464.430 448.312 61.282 4.447 o
-46 2 26 159.164 142.266 18.027 51.396 o
-46 2 27 5.503 -9.557 10.055 165.193 o
-46 2 28 1325.850 1427.870 142.447 0.823 o
-46 2 29 5391.500 5820.400 143.126 0.815 o
-46 2 30 695.261 784.931 108.704 1.413 o
-46 2 31 38.157 44.659 15.989 65.335 o
-46 2 32 140.685 101.547 20.020 41.673 o
-46 4 1 335.110 337.887 47.513 7.399 o
-46 4 2 1428.400 1420.940 150.283 0.740 o
-46 4 3 47.344 46.788 7.383 306.423 o
-46 4 4 607.446 584.010 72.560 3.172 o
-46 4 5 106.304 113.007 16.441 61.785 o
-46 4 6 348.523 332.407 42.983 9.040 o
-46 4 7 4.234 -0.906 15.762 67.226 o
-46 4 8 6.134 2.763 6.160 440.169 o
-46 4 9 16.685 20.608 9.013 205.585 o
-46 4 10 37.722 30.618 6.432 403.757 o
-46 4 11 227.191 217.634 31.252 17.100 o
-46 4 12 317.300 311.345 43.798 8.707 o
-46 4 14 1.194 -0.679 19.476 44.031 o
-46 4 15 200.932 187.514 27.312 22.390 o
-46 4 16 444.357 459.590 62.776 4.238 o
-46 4 17 1236.490 1265.130 141.677 0.832 o
-46 4 18 59.935 52.676 9.693 177.774 o
-46 4 19 102.192 71.065 11.097 135.633 o
-46 4 20 155.656 133.343 20.427 40.026 o
-46 4 21 65.333 71.654 12.727 103.106 o
-46 4 22 642.141 667.531 103.676 1.554 o
-46 4 23 18.307 19.023 8.243 245.784 o
-46 4 24 469.379 473.540 67.894 3.623 o
-46 4 25 1409.790 1419.530 163.010 0.629 o
-46 4 26 36.881 49.188 10.010 166.691 o
-46 4 27 138.661 137.102 22.012 34.469 o
-46 4 28 19.715 25.455 11.957 116.812 o
-46 4 29 15.051 -0.770 25.591 25.503 o
-46 4 30 1078.450 1062.900 144.576 0.799 o
-46 4 31 176.700 171.435 30.754 17.659 o
-46 4 32 2.458 -6.432 27.040 22.843 o
-46 4 33 152.900 154.359 34.287 14.207 o
-46 4 34 59.639 47.965 17.030 57.587 o
-46 4 35 0.032 -19.204 18.661 47.963 o
-46 4 36 9.783 18.933 11.369 129.226 o
-46 4 37 4.930 -0.408 23.326 30.696 o
-46 4 38 244.620 279.097 55.620 5.399 o
-46 4 39 3.974 18.208 12.320 110.042 o
-46 4 40 85.079 69.570 19.793 42.632 o
-46 6 1 331.876 303.917 61.282 4.447 o
-46 6 2 10.412 8.425 12.274 110.856 o
-46 6 3 294.799 277.783 48.237 7.178 o
-46 6 4 115.837 116.947 20.201 40.929 o
-46 6 5 34.525 32.656 13.724 88.677 o
-46 6 6 27.822 64.633 19.612 43.423 o
-46 6 7 1.030 2.718 17.483 54.642 o
-46 6 8 397.306 410.447 75.005 2.969 o
-46 6 9 250.805 264.376 49.596 6.790 o
-46 6 10 19.269 8.877 9.149 199.524 o
-46 6 12 299.297 283.671 45.067 8.223 o
-46 6 13 38.320 48.011 9.874 171.310 o
-46 6 14 8.278 -4.167 31.841 16.474 o
-46 6 15 1220.960 1306.620 182.215 0.503 o
-46 6 22 147.528 196.890 38.952 11.008 o
-46 6 23 22.299 6.930 8.968 207.667 o
-46 6 24 440.887 459.952 87.235 2.195 o
-46 6 25 101.275 103.993 35.419 13.313 o
-46 6 26 29.347 37.775 20.699 38.982 o
-46 6 27 627.391 667.803 106.801 1.464 o
-46 6 28 98.659 110.742 20.427 40.026 o
-46 6 29 83.815 87.053 21.061 37.652 o
-46 6 30 112.204 107.617 22.148 34.047 o
-46 6 31 112.731 106.031 23.552 30.109 o
-46 6 32 28.863 31.298 18.661 47.963 o
-46 6 33 52.305 42.530 11.731 121.366 o
-46 6 34 0.452 21.695 6.386 409.505 o
-46 6 35 17.511 12.093 15.807 66.841 o
-46 6 36 17.942 18.298 12.501 106.876 o
-46 6 37 30.520 46.652 11.776 120.434 o
-46 6 38 12.348 23.054 7.790 275.195 o
-46 6 39 1.682 12.999 13.497 91.678 o
-46 6 40 270.138 288.654 75.911 2.898 o
-46 6 41 87.505 94.889 26.180 24.369 o
-46 6 42 11.694 12.637 10.870 141.343 o
-46 6 43 36.281 29.214 11.459 127.191 o
-46 8 1 219.410 245.444 49.958 6.692 o
-46 8 2 296.818 323.665 64.633 3.998 o
-46 8 3 1.416 -1.540 22.601 32.696 o
-46 8 4 282.773 280.184 55.031 5.515 o
-46 8 5 11.710 -4.575 24.141 28.658 o
-46 8 6 9.687 -4.665 26.315 24.118 o
-46 8 7 248.326 233.985 44.342 8.494 o
-46 8 8 25.147 27.493 13.361 93.552 o
-46 8 9 1.434 -14.856 11.414 128.202 o
-46 8 11 113.469 105.443 20.110 41.298 o
-46 8 12 124.156 126.006 28.761 20.191 o
-46 8 13 1.660 -1.676 27.448 22.169 o
-46 8 14 0.927 3.850 13.452 92.296 o
-46 8 15 176.705 203.502 38.726 11.137 o
-46 8 16 14.002 39.858 24.821 27.110 o
-46 8 17 26.789 29.259 8.062 256.955 o
-46 8 18 6.266 9.602 4.710 752.714 o
-46 8 19 113.798 117.762 24.232 28.444 o
-46 8 20 1074.310 1221.740 182.396 0.502 o
-46 8 21 19.608 26.949 29.441 19.270 o
-46 8 23 137.389 157.167 34.242 14.245 o
-46 8 24 35.374 66.445 40.855 10.007 o
-46 8 25 171.399 238.469 58.111 4.946 o
-46 8 26 473.855 512.719 108.432 1.421 o
-46 8 27 0.411 -11.278 24.187 28.550 o
-46 8 30 118.809 132.075 33.109 15.236 o
-46 8 31 129.194 131.078 36.914 12.257 o
-46 8 32 1133.110 1252.270 216.003 0.358 o
-46 8 33 230.019 281.995 61.916 4.357 o
-46 8 34 119.735 129.357 30.799 17.607 o
-46 8 35 26.098 20.201 9.285 193.727 o
-46 8 36 98.789 81.573 20.699 38.982 o
-46 8 37 2.669 5.526 11.686 122.309 o
-46 8 38 160.204 173.065 45.339 8.125 o
-46 8 39 0.396 11.097 14.448 80.005 o
-46 8 40 146.984 186.291 53.944 5.739 o
-46 8 41 1.651 4.393 16.849 58.832 o
-46 8 42 140.511 151.732 42.349 9.313 o
-46 8 43 25.913 33.608 11.595 124.227 o
-46 8 44 5.824 -11.052 24.821 27.110 o
-46 8 45 72.338 68.665 20.155 41.113 o
-46 10 3 186.373 215.596 58.972 4.803 o
-46 10 4 269.603 282.267 76.093 2.885 o
-46 10 5 119.921 156.035 42.621 9.194 o
-46 10 7 36.444 50.955 14.177 83.101 o
-46 10 8 0.072 0.996 9.376 190.001 o
-46 10 9 463.373 466.520 99.011 1.704 o
-46 10 10 1.598 -9.602 12.410 108.442 o
-46 10 11 407.672 436.083 94.029 1.889 o
-46 10 13 250.412 248.161 48.554 7.084 o
-46 10 14 252.711 333.267 61.553 4.408 o
-46 10 15 1596.180 1838.000 271.170 0.227 o
-46 10 16 48.311 83.747 33.970 14.473 o
-46 10 17 48.492 49.732 23.734 29.651 o
-46 10 18 80.441 81.301 19.204 45.286 o
-46 10 19 9.851 -2.763 11.278 131.310 o
-46 10 20 402.008 425.394 88.865 2.115 o
-46 10 21 35.293 39.269 20.925 38.143 o
-46 10 22 7.744 16.532 21.016 37.815 o
-46 10 23 633.839 721.113 149.286 0.749 o
-46 10 30 56.333 80.577 26.044 24.624 o
-46 10 31 14.916 11.686 6.341 415.376 o
-46 10 32 3.609 -11.052 15.264 71.686 o
-46 10 33 181.576 240.326 61.282 4.447 o
-46 10 34 156.774 180.222 46.516 7.719 o
-46 10 35 154.617 202.913 52.223 6.124 o
-46 10 36 15.005 33.426 11.867 118.603 o
-46 10 37 199.206 264.739 85.151 2.303 o
-46 10 38 12.375 28.761 25.591 25.503 o
-46 10 39 162.084 178.500 56.390 5.252 o
-46 10 40 2.792 3.714 15.581 68.799 o
-46 10 41 73.300 74.009 26.949 22.997 o
-46 10 42 58.771 90.360 36.280 12.689 o
-46 10 43 21.121 3.850 8.289 243.105 o
-46 10 44 33.166 51.498 21.650 35.632 o
-46 10 45 3.320 -15.173 14.313 81.531 o
-46 12 1 32.477 42.757 14.086 84.174 o
-46 12 2 1.549 6.432 14.041 84.718 o
-46 12 3 16.516 35.917 13.316 94.189 o
-46 12 4 199.889 223.386 61.100 4.474 o
-46 12 5 1.628 -12.048 14.902 75.215 o
-46 12 6 4.393 12.184 7.926 265.840 o
-46 12 7 81.195 99.645 30.301 18.191 o
-46 12 8 12.542 4.348 22.737 32.306 o
-46 12 9 1.286 13.407 7.881 268.905 o
-46 12 10 16.455 5.888 6.794 361.838 o
-46 12 11 56.365 74.870 21.016 37.815 o
-46 12 12 84.809 93.485 31.660 16.663 o
-46 12 13 28.971 28.897 27.221 22.540 o
-46 12 14 66.836 68.846 24.504 27.817 o
-46 12 15 35.324 45.293 20.473 39.849 o
-46 12 17 108.146 140.001 44.840 8.307 o
-46 12 18 80.195 90.451 30.618 17.816 o
-46 12 21 20.197 -2.944 16.441 61.785 o
-46 12 22 71.930 73.511 24.821 27.110 o
-46 12 23 31.435 48.781 33.925 14.512 o
-46 12 24 404.734 449.308 135.925 0.904 o
-46 12 25 57.033 65.358 31.615 16.710 o
-46 12 26 532.400 529.523 158.571 0.664 o
-46 12 30 52.952 82.615 29.939 18.634 o
-46 12 31 143.906 160.247 58.474 4.885 o
-46 12 32 43.862 68.438 30.573 17.869 o
-46 12 33 12.218 9.240 11.006 137.875 o
-46 12 34 41.668 52.857 30.075 18.465 o
-46 12 35 19.893 -3.986 43.029 9.021 o
-46 12 36 96.247 95.750 36.280 12.689 o
-46 12 37 27.787 13.905 8.877 211.926 o
-46 12 38 14.215 12.546 9.512 184.611 o
-46 12 39 1.964 24.685 11.776 120.434 o
-46 12 40 252.621 240.416 99.600 1.684 o
-46 14 1 62.315 59.153 25.002 26.719 o
-46 14 2 17.127 20.110 9.647 179.448 o
-46 14 3 4.549 4.031 7.745 278.423 o
-46 14 4 3.009 13.950 10.599 148.684 o
-46 14 5 58.629 39.179 16.487 61.446 o
-46 14 7 48.310 27.040 11.595 124.227 o
-46 14 8 0.018 -20.201 38.499 11.268 o
-46 14 9 19.521 54.125 22.103 34.187 o
-46 14 10 30.293 14.539 9.195 197.563 o
-46 14 11 58.300 79.399 33.155 15.194 o
-46 14 12 0.199 12.456 19.929 42.053 o
-46 14 14 1.019 -0.408 33.970 14.473 o
-46 14 15 88.406 77.270 30.029 18.521 o
-46 14 16 18.169 16.260 10.055 165.193 o
-46 14 17 13.873 23.552 13.950 85.821 o
-46 14 18 2.847 -4.348 50.638 6.513 o
-46 14 19 22.642 21.650 12.048 115.062 o
-46 14 20 48.881 75.413 28.489 20.578 o
-46 14 21 4.342 12.093 9.240 195.631 o
-46 14 23 3.171 1.902 17.800 52.712 o
-46 14 24 2.456 8.379 17.981 51.655 o
-46 14 28 17.150 12.863 8.923 209.780 o
-46 14 29 44.644 30.663 16.894 58.517 o
-46 14 30 0.417 0.544 18.751 47.500 o
-45 1 1 474.325 496.006 76.998 2.817 o
-45 1 3 560.434 578.032 85.287 2.296 o
-45 1 4 1069.650 1145.370 144.259 0.803 o
-45 1 5 1157.900 1181.380 146.614 0.777 o
-45 1 6 16.678 8.470 2.944 1926.950 o
-45 1 7 960.941 984.085 122.971 1.104 o
-45 1 16 372.946 361.077 52.314 6.103 o
-45 1 20 20.133 23.371 4.167 961.881 o
-45 1 21 380.413 394.821 57.568 5.040 o
-45 1 22 159.322 162.784 25.364 25.961 o
-45 1 23 544.732 611.594 74.915 2.976 o
-45 1 24 1.749 -10.508 29.803 18.804 o
-45 1 25 1.868 9.874 4.665 767.401 o
-45 1 26 1345.450 1364.320 167.585 0.595 o
-45 1 27 2438.430 2528.360 211.247 0.374 o
-45 1 28 1022.760 1034.320 142.855 0.818 o
-45 1 29 2502.450 2629.770 217.317 0.354 o
-45 1 30 935.466 924.434 138.416 0.872 o
-45 1 31 3764.150 4050.480 141.269 0.837 o
-45 1 32 284.444 314.108 57.205 5.104 o
-45 3 1 163.331 165.003 23.824 29.426 o
-45 3 2 55.194 54.080 7.700 281.708 o
-45 3 3 12.887 20.155 6.296 421.374 o
-45 3 4 1047.810 1042.510 111.240 1.350 o
-45 3 5 221.623 214.554 28.625 20.383 o
-45 3 6 566.630 538.264 63.999 4.078 o
-45 3 7 158.250 161.787 22.375 33.361 o
-45 3 8 111.634 99.283 14.086 84.174 o
-45 3 9 210.206 220.125 29.803 18.804 o
-45 3 10 1708.380 1774.000 161.153 0.643 o
-45 3 11 9.719 4.982 5.571 538.129 o
-45 3 12 192.796 207.262 28.444 20.643 o
-45 3 13 24.832 20.744 8.334 240.470 o
-45 3 14 304.326 310.530 47.331 7.455 o
-45 3 15 159.683 149.966 23.643 29.878 o
-45 3 18 482.038 631.659 87.325 2.190 o
-45 3 20 133.740 128.542 21.197 37.171 o
-45 3 21 31.211 121.295 22.873 31.924 o
-45 3 22 11.822 8.425 9.602 181.145 o
-45 3 23 1973.030 1974.600 156.850 0.679 o
-45 3 24 230.446 275.201 34.876 13.731 o
-45 3 25 138.447 157.983 21.197 37.171 o
-45 3 26 0.419 -1.223 13.271 94.834 o
-45 3 27 34.605 45.610 8.334 240.470 o
-45 3 28 348.612 361.077 47.467 7.413 o
-45 3 29 642.129 656.570 91.039 2.015 o
-45 3 30 42.190 209.572 34.332 14.170 o
-45 3 31 6.807 -2.944 24.956 26.816 o
-45 3 33 14.395 262.746 51.770 6.232 o
-45 3 34 2106.550 2233.090 222.888 0.336 o
-45 3 35 1754.430 1845.830 214.327 0.364 o
-45 3 36 69.224 112.825 24.956 26.816 o
-45 3 37 119.121 128.633 27.312 22.390 o
-45 5 1 1122.110 1084.550 145.119 0.793 o
-45 5 2 270.887 283.898 44.795 8.323 o
-45 5 3 155.118 148.607 24.096 28.766 o
-45 5 4 0.015 -0.770 15.354 70.843 o
-45 5 5 507.737 537.721 77.995 2.746 o
-45 5 6 76.274 92.534 21.469 36.236 o
-45 5 7 12.252 18.344 8.017 259.867 o
-45 5 8 178.103 189.371 28.399 20.709 o
-45 5 9 448.600 450.396 63.410 4.154 o
-45 5 10 637.844 660.828 89.364 2.091 o
-45 5 11 1061.050 1101.670 132.754 0.948 o
-45 5 12 246.403 228.866 33.155 15.194 o
-45 5 14 1164.840 1189.260 159.251 0.659 o
-45 5 15 421.331 442.016 72.514 3.176 o
-45 5 22 21.758 13.407 17.574 54.080 o
-45 5 24 324.520 366.513 54.442 5.635 o
-45 5 25 135.417 110.742 18.978 46.373 o
-45 5 26 394.521 408.001 63.818 4.101 o
-45 5 27 71.505 60.059 10.780 143.729 o
-45 5 28 2.746 -3.397 24.821 27.110 o
-45 5 29 475.627 554.887 87.416 2.186 o
-45 5 30 743.987 761.062 116.086 1.239 o
-45 5 31 118.264 98.830 20.291 40.564 o
-45 5 32 158.064 169.125 31.479 16.855 o
-45 5 33 251.716 245.625 39.994 10.442 o
-45 5 34 40.443 28.580 8.425 235.327 o
-45 5 35 692.996 765.591 111.648 1.340 o
-45 5 36 1181.950 1222.420 187.921 0.473 o
-45 5 37 40.618 54.714 12.184 112.510 o
-45 5 38 1034.680 1113.400 185.204 0.487 o
-45 5 39 3.634 15.989 12.456 107.654 o
-45 5 40 170.542 205.858 44.342 8.494 o
-45 5 41 233.989 235.751 51.272 6.353 o
-45 5 43 244.592 233.668 66.490 3.778 o
-45 5 44 117.865 134.249 37.865 11.649 o
-45 7 1 255.172 312.478 58.202 4.931 o
-45 7 2 131.260 145.935 27.312 22.390 o
-45 7 3 166.397 157.575 29.078 19.753 o
-45 7 4 20.933 35.646 11.731 121.366 o
-45 7 5 696.204 714.545 111.874 1.334 o
-45 7 6 100.905 125.734 23.598 29.993 o
-45 7 7 189.545 185.747 33.019 15.319 o
-45 7 8 3.647 21.514 12.863 100.939 o
-45 7 9 121.552 117.083 19.703 43.025 o
-45 7 10 56.557 81.799 15.128 72.980 o
-45 7 12 560.785 524.903 94.572 1.867 o
-45 7 13 88.320 121.340 21.197 37.171 o
-45 7 14 109.839 119.166 24.277 28.338 o
-45 7 15 417.897 453.974 71.609 3.257 o
-45 7 16 1272.600 1421.620 176.009 0.539 o
-45 7 17 2.626 1.042 5.662 521.047 o
-45 7 18 27.351 15.173 13.996 85.267 o
-45 7 19 125.687 124.828 24.413 28.023 o
-45 7 20 271.754 292.141 58.021 4.961 o
-45 7 21 0.109 15.853 9.919 169.750 o
-45 7 22 108.394 114.229 24.730 27.309 o
-45 7 23 27.040 34.831 12.093 114.202 o
-45 7 25 424.370 518.924 100.868 1.642 o
-45 7 26 532.373 666.852 124.873 1.071 o
-45 7 27 7.956 -4.439 8.198 248.508 o
-45 7 28 14.204 33.925 27.267 22.465 o
-45 7 29 201.263 188.012 35.736 13.078 o
-45 7 30 11.758 3.035 4.801 724.578 o
-45 7 31 60.268 78.674 24.775 27.210 o
-45 7 32 645.381 673.147 145.844 0.785 o
-45 7 33 79.171 63.229 15.989 65.335 o
-45 7 34 1.326 13.135 19.521 43.827 o
-45 7 35 281.976 337.933 70.522 3.358 o
-45 7 36 188.508 179.225 39.949 10.466 o
-45 7 37 343.225 406.371 86.238 2.246 o
-45 7 38 373.622 408.092 88.729 2.121 o
-45 7 39 63.984 84.381 21.016 37.815 o
-45 7 40 270.887 307.631 71.427 3.274 o
-45 7 42 101.828 91.583 24.730 27.309 o
-45 7 43 22.521 -3.805 25.908 24.883 o
-45 7 44 35.390 20.699 16.487 61.446 o
-45 7 45 12.745 28.444 12.320 110.042 o
-45 9 1 208.746 232.128 51.498 6.298 o
-45 9 2 434.092 505.472 100.053 1.668 o
-45 9 3 105.521 132.573 28.127 21.111 o
-45 9 4 0.021 1.449 15.536 69.200 o
-45 9 5 1.460 2.355 18.751 47.500 o
-45 9 6 24.856 4.620 5.480 556.066 o
-45 9 7 814.222 954.328 189.280 0.466 o
-45 9 8 24.030 32.566 8.606 225.522 o
-45 9 9 25.597 14.222 9.557 182.866 o
-45 9 10 28.789 39.450 9.557 182.866 o
-45 9 11 5.320 23.099 20.155 41.113 o
-45 9 12 443.103 536.271 100.460 1.655 o
-45 9 13 0.001 -1.902 15.989 65.335 o
-45 9 14 0.740 17.529 21.831 35.043 o
-45 9 15 292.211 309.715 53.129 5.917 o
-45 9 16 4.031 21.514 25.183 26.336 o
-45 9 17 488.156 594.201 105.760 1.493 o
-45 9 18 1117.440 1210.640 192.723 0.450 o
-45 9 19 119.885 139.005 28.535 20.512 o
-45 9 20 697.891 758.978 134.340 0.925 o
-45 9 21 49.737 74.190 16.079 64.601 o
-45 9 22 0.001 -17.076 22.148 34.047 o
-45 9 23 18.965 88.322 67.668 3.647 o
-45 9 24 667.322 792.767 144.848 0.796 o
-45 9 25 20.608 -20.971 19.340 44.652 o
-45 9 31 587.782 604.800 127.953 1.020 o
-45 9 32 6.929 5.571 7.202 322.035 o
-45 9 33 73.734 89.771 26.225 24.285 o
-45 9 34 15.744 -0.498 25.772 25.146 o
-45 9 35 310.919 329.055 77.768 2.762 o
-45 9 36 2.262 2.989 15.671 68.006 o
-45 9 37 366.018 354.374 89.182 2.100 o
-45 9 38 5.680 -0.725 20.427 40.026 o
-45 9 39 0.884 -3.669 13.588 90.460 o
-45 9 40 37.748 51.408 15.762 67.226 o
-45 9 41 31.221 44.070 14.720 77.078 o
-45 9 42 19.601 37.140 14.947 74.760 o
-45 9 43 0.886 -4.575 17.257 56.085 o
-45 9 44 3.094 15.943 12.546 106.105 o
-45 9 45 10.770 17.438 10.055 165.193 o
-45 11 1 274.336 354.102 104.356 1.534 o
-45 11 2 901.920 992.963 246.621 0.275 o
-45 11 3 60.382 58.700 23.462 30.341 o
-45 11 4 63.116 68.665 32.339 15.970 o
-45 11 5 22.854 21.831 9.738 176.125 o
-45 11 6 1.163 -1.449 12.546 106.105 o
-45 11 7 139.439 168.310 46.607 7.689 o
-45 11 8 18.446 13.905 18.117 50.883 o
-45 11 9 2.697 4.529 20.020 41.673 o
-45 11 10 194.061 197.886 48.554 7.084 o
-45 11 11 0.259 4.529 16.985 57.894 o
-45 11 12 12.870 40.447 16.215 63.523 o
-45 11 14 689.863 682.659 172.929 0.559 o
-45 11 15 147.738 161.017 48.690 7.045 o
-45 11 16 43.885 26.497 27.719 21.737 o
-45 11 18 12.781 39.269 12.909 100.232 o
-45 11 19 129.921 222.933 114.501 1.274 o
-45 11 20 1034.910 1111.130 253.189 0.261 o
-45 11 23 327.208 335.487 90.903 2.021 o
-45 11 27 256.932 379.059 180.312 0.514 o
-45 11 31 51.046 80.939 34.060 14.397 o
-45 11 32 90.142 111.149 38.816 11.085 o
-45 11 33 84.346 97.969 31.343 17.001 o
-45 11 34 124.639 107.526 36.461 12.563 o
-45 11 35 44.550 44.025 16.351 62.472 o
-45 11 36 21.352 7.655 9.919 169.750 o
-45 11 37 48.584 44.297 17.302 55.792 o
-45 11 39 15.816 17.891 13.543 91.066 o
-45 11 40 77.671 59.153 24.141 28.658 o
-45 11 41 3.610 3.669 10.825 142.528 o
-45 11 43 63.990 49.460 21.741 35.336 o
-45 11 44 0.023 7.111 12.909 100.232 o
-45 13 1 4.246 2.989 12.456 107.654 o
-45 13 2 0.127 11.323 8.017 259.867 o
-45 13 3 25.433 14.041 7.473 299.040 o
-45 13 4 51.180 57.568 20.246 40.746 o
-45 13 5 57.858 80.078 26.180 24.369 o
-45 13 6 233.944 252.419 73.148 3.121 o
-45 13 7 273.471 312.478 88.775 2.119 o
-45 13 8 0.550 6.160 12.591 105.343 o
-45 13 9 11.332 -13.996 17.981 51.655 o
-45 13 11 36.080 16.623 27.584 21.951 o
-45 13 12 5.459 6.115 12.909 100.232 o
-45 13 13 45.217 33.517 14.086 84.174 o
-45 13 14 48.185 39.767 16.532 61.110 o
-45 13 16 58.129 76.500 24.504 27.817 o
-45 13 17 316.268 352.789 119.121 1.177 o
-45 13 18 121.079 157.394 52.585 6.040 o
-45 13 19 0.016 -2.582 13.769 88.095 o
-45 13 20 12.358 23.824 30.709 17.711 o
-45 13 22 0.679 1.902 23.417 30.459 o
-45 13 23 135.085 126.957 41.896 9.515 o
-45 13 24 124.822 158.979 56.526 5.227 o
-45 13 25 12.158 17.800 29.803 18.804 o
-45 13 26 24.500 15.490 10.599 148.684 o
-45 13 27 53.244 68.665 25.772 25.146 o
-45 13 30 5.657 37.050 34.604 13.948 o
-45 13 31 147.219 162.331 61.418 4.428 o
-45 13 32 25.520 45.973 20.382 40.204 o
-45 13 33 61.150 64.135 27.538 22.024 o
-45 13 34 11.652 0.815 6.613 381.937 o
-45 13 35 116.709 112.191 48.418 7.124 o
-45 13 36 7.086 5.526 7.020 338.870 o
-45 13 37 0.971 10.916 10.599 148.684 o
-45 15 14 20.358 3.578 14.267 82.049 o
-45 15 15 1.765 16.623 21.152 37.330 o
-44 2 1 1537.300 1497.850 135.517 0.909 o
-44 2 2 898.773 888.969 96.157 1.806 o
-44 2 3 332.896 341.782 41.579 9.661 o
-44 2 4 16.035 6.703 9.149 199.524 o
-44 2 5 61.300 73.058 10.463 152.571 o
-44 2 6 477.638 477.164 68.076 3.604 o
-44 2 7 106.682 127.953 19.521 43.827 o
-44 2 8 34.534 23.643 5.662 521.047 o
-44 2 9 10.349 13.996 8.968 207.667 o
-44 2 10 15.722 12.818 3.805 1153.820 o
-44 2 11 36.355 39.043 7.790 275.195 o
-44 2 14 1185.910 1196.280 137.374 0.885 o
-44 2 15 561.970 564.263 75.141 2.958 o
-44 2 17 125.448 128.180 19.521 43.827 o
-44 2 18 439.252 432.776 62.052 4.338 o
-44 2 20 1102.570 1125.040 134.249 0.927 o
-44 2 21 770.163 760.835 101.004 1.637 o
-44 2 22 161.276 157.937 24.549 27.714 o
-44 2 23 744.638 778.590 91.673 1.987 o
-44 2 24 435.917 421.498 54.578 5.607 o
-44 2 25 1091.900 1075.940 120.797 1.145 o
-44 2 26 409.078 406.053 47.603 7.370 o
-44 2 27 977.750 1004.100 104.356 1.534 o
-44 2 28 1843.710 1947.520 161.470 0.641 o
-44 2 29 127.361 119.529 16.441 61.785 o
-44 2 30 1178.790 1248.240 145.708 0.787 o
-44 2 31 75.995 86.148 25.908 24.883 o
-44 2 32 0.779 -9.013 7.473 299.040 o
-44 2 33 158.027 159.070 29.758 18.861 o
-44 4 1 31.483 45.203 10.010 166.691 o
-44 4 2 51.480 46.471 7.338 310.218 o
-44 4 3 237.560 248.433 32.566 15.748 o
-44 4 4 126.188 149.196 20.201 40.929 o
-44 4 5 67.105 67.577 9.013 205.585 o
-44 4 6 321.590 312.749 39.224 10.856 o
-44 4 7 174.951 167.540 21.424 36.389 o
-44 4 8 48.035 40.447 8.107 254.092 o
-44 4 9 34.113 37.639 6.794 361.838 o
-44 4 10 140.180 132.301 16.532 61.110 o
-44 4 11 36.458 41.307 6.341 415.376 o
-44 4 12 678.155 699.010 85.287 2.296 o
-44 4 13 21.326 21.786 8.334 240.470 o
-44 4 14 154.304 130.173 18.616 48.196 o
-44 4 15 533.777 532.920 77.950 2.749 o
-44 4 16 708.188 711.194 98.966 1.705 o
-44 4 17 1050.170 1024.400 132.981 0.944 o
-44 4 19 227.082 210.251 33.834 14.590 o
-44 4 20 1390.230 1349.280 142.357 0.824 o
-44 4 21 112.575 112.237 16.623 60.446 o
-44 4 22 363.234 328.602 45.746 7.981 o
-44 4 23 0.664 6.386 3.714 1210.790 o
-44 4 24 6.498 18.751 7.247 318.022 o
-44 4 25 1351.980 1396.340 127.047 1.035 o
-44 4 26 404.926 406.914 47.603 7.370 o
-44 4 27 1.041 -0.362 18.072 51.139 o
-44 4 28 138.107 139.956 22.103 34.187 o
-44 4 29 21.570 25.138 13.497 91.678 o
-44 4 30 190.902 192.723 31.569 16.758 o
-44 4 31 0.146 14.630 8.289 243.105 o
-44 4 33 16.368 23.145 14.539 79.011 o
-44 4 34 1.169 14.222 7.020 338.870 o
-44 4 35 72.186 75.730 14.675 77.555 o
-44 4 36 592.428 635.282 107.028 1.458 o
-44 4 37 493.284 517.656 90.722 2.029 o
-44 4 38 54.715 42.213 9.602 181.145 o
-44 4 39 7.968 -3.352 21.152 37.330 o
-44 4 40 113.843 157.077 33.109 15.236 o
-44 6 1 127.305 148.109 25.364 25.961 o
-44 6 2 11.775 -9.693 10.825 142.528 o
-44 6 3 6.401 5.480 8.062 256.955 o
-44 6 4 163.669 158.209 26.270 24.201 o
-44 6 5 49.117 52.314 9.693 177.774 o
-44 6 6 136.069 133.071 21.877 34.898 o
-44 6 7 108.607 99.419 16.532 61.110 o
-44 6 8 760.968 775.057 106.847 1.463 o
-44 6 9 249.792 238.786 37.095 12.137 o
-44 6 10 6.536 2.401 8.515 230.346 o
-44 6 11 244.950 279.142 42.304 9.333 o
-44 6 12 6.335 24.005 12.093 114.202 o
-44 6 13 5.051 20.518 7.156 326.124 o
-44 6 14 11.811 12.365 3.759 1181.790 o
-44 6 15 27.752 10.010 3.533 1338.160 o
-44 6 16 1295.870 1352.000 177.142 0.532 o
-44 6 21 1579.660 1670.010 207.488 0.388 o
-44 6 23 79.098 75.141 14.313 81.531 o
-44 6 24 52.858 59.968 11.957 116.812 o
-44 6 25 70.686 66.581 14.041 84.718 o
-44 6 26 48.307 33.970 12.320 110.042 o
-44 6 27 612.504 630.708 98.150 1.734 o
-44 6 28 3.949 -13.814 9.738 176.125 o
-44 6 29 3.393 -2.129 8.425 235.327 o
-44 6 30 14.534 16.804 7.111 330.292 o
-44 6 31 377.869 419.143 85.197 2.301 o
-44 6 32 74.789 65.449 22.194 33.908 o
-44 6 33 314.885 295.130 55.756 5.373 o
-44 6 34 35.512 35.465 8.153 251.277 o
-44 6 35 684.053 746.205 132.709 0.948 o
-44 6 36 0.205 -8.425 35.827 13.012 o
-44 6 37 10.412 13.271 12.274 110.856 o
-44 6 38 92.413 100.959 23.779 29.538 o
-44 6 39 79.209 100.460 23.326 30.696 o
-44 6 40 0.042 19.114 15.943 65.707 o
-44 6 41 459.077 470.370 120.163 1.157 o
-44 6 42 81.565 97.516 22.873 31.924 o
-44 6 43 51.206 51.091 12.184 112.510 o
-44 6 44 75.291 83.702 27.312 22.390 o
-44 6 45 3.818 -15.717 14.856 75.674 o
-44 6 47 1.397 3.805 6.250 427.503 o
-44 8 1 140.576 148.562 28.580 20.447 o
-44 8 2 1436.700 1551.650 212.108 0.371 o
-44 8 3 1186.580 1312.140 191.953 0.453 o
-44 8 4 301.503 301.698 55.982 5.329 o
-44 8 5 936.959 999.893 155.265 0.693 o
-44 8 6 98.624 114.728 22.058 34.327 o
-44 8 7 420.543 425.892 74.145 3.038 o
-44 8 8 2.576 -0.861 18.344 49.635 o
-44 8 9 13.186 3.805 4.167 961.881 o
-44 8 10 137.451 162.920 33.879 14.551 o
-44 8 11 11.186 20.427 14.267 82.049 o
-44 8 12 1013.020 1048.310 178.772 0.523 o
-44 8 13 9.733 18.117 11.731 121.366 o
-44 8 14 98.917 84.472 23.598 29.993 o
-44 8 15 0.275 -11.097 23.371 30.577 o
-44 8 16 88.115 84.381 16.260 63.170 o
-44 8 17 411.901 470.053 79.716 2.628 o
-44 8 18 577.649 645.564 104.491 1.530 o
-44 8 19 134.169 141.315 25.817 25.058 o
-44 8 20 134.843 122.926 22.692 32.436 o
-44 8 21 264.095 247.256 45.701 7.997 o
-44 8 22 172.628 169.487 32.702 15.618 o
-44 8 23 44.376 53.401 21.695 35.483 o
-44 8 24 27.968 28.852 28.172 21.043 o
-44 8 25 15.830 30.799 26.678 23.468 o
-44 8 26 23.371 42.485 11.369 129.226 o
-44 8 27 23.211 134.747 151.506 0.728 o
-44 8 31 58.813 63.365 16.124 64.239 o
-44 8 32 0.822 1.948 16.623 60.446 o
-44 8 33 24.439 16.804 17.393 55.212 o
-44 8 34 56.780 80.984 19.340 44.652 o
-44 8 35 1.691 -9.149 13.407 92.921 o
-44 8 36 25.245 41.217 10.780 143.729 o
-44 8 37 112.861 116.222 28.354 20.775 o
-44 8 38 3.016 4.122 23.598 29.993 o
-44 8 39 606.433 677.948 150.555 0.737 o
-44 8 40 1.247 21.378 9.013 205.585 o
-44 8 41 50.289 61.735 22.465 33.093 o
-44 8 42 488.859 525.265 132.211 0.955 o
-44 8 43 16.161 22.058 27.538 22.024 o
-44 8 44 128.929 133.932 38.409 11.322 o
-44 8 45 5.556 7.609 6.749 366.711 o
-44 8 46 4.606 4.846 6.613 381.937 o
-44 8 47 26.424 47.830 19.567 43.624 o
-44 10 1 354.728 388.797 102.046 1.604 o
-44 10 2 2.965 27.267 12.637 104.590 o
-44 10 3 318.602 339.608 83.928 2.371 o
-44 10 4 0.056 -17.121 34.287 14.207 o
-44 10 5 2.677 2.853 7.156 326.124 o
-44 10 7 345.280 361.938 86.148 2.250 o
-44 10 8 16.368 19.521 11.233 132.371 o
-44 10 9 73.584 68.166 18.525 48.669 o
-44 10 10 40.648 61.146 37.865 11.649 o
-44 10 11 345.318 356.095 78.674 2.698 o
-44 10 12 4.452 -0.136 22.058 34.327 o
-44 10 13 204.878 228.685 43.481 8.834 o
-44 10 14 190.847 180.539 38.227 11.429 o
-44 10 15 14.967 12.320 9.964 168.210 o
-44 10 16 152.429 123.197 26.678 23.468 o
-44 10 17 516.918 563.221 110.606 1.365 o
-44 10 18 19.987 27.584 13.860 86.947 o
-44 10 19 85.877 84.427 19.612 43.423 o
-44 10 20 24.867 51.589 23.734 29.651 o
-44 10 21 354.040 406.778 84.200 2.356 o
-44 10 22 515.314 571.011 115.452 1.253 o
-44 10 23 2.741 20.020 9.330 191.850 o
-44 10 24 111.065 130.354 36.823 12.317 o
-44 10 25 541.828 616.169 144.078 0.805 o
-44 10 26 820.491 1042.380 231.358 0.312 o
-44 10 27 886.258 955.958 220.623 0.343 o
-44 10 29 246.798 262.474 68.710 3.538 o
-44 10 30 27.349 34.966 13.724 88.677 o
-44 10 31 6.449 21.107 16.849 58.832 o
-44 10 32 31.425 32.158 10.282 157.996 o
-44 10 33 79.962 83.158 23.779 29.538 o
-44 10 34 94.585 123.333 33.381 14.989 o
-44 10 35 152.030 136.695 36.370 12.626 o
-44 10 36 170.573 220.080 68.121 3.599 o
-44 10 39 91.363 93.757 32.294 16.015 o
-44 10 40 33.926 18.842 10.146 162.256 o
-44 10 41 7.134 25.500 13.678 89.265 o
-44 10 42 0.024 11.414 17.030 57.587 o
-44 10 43 7.924 5.571 22.601 32.696 o
-44 10 45 4.441 -3.850 13.905 86.381 o
-44 12 1 56.753 83.385 25.183 26.336 o
-44 12 2 24.515 17.800 9.149 199.524 o
-44 12 3 11.837 14.267 17.393 55.212 o
-44 12 4 3.146 38.816 16.305 62.819 o
-44 12 5 50.774 52.993 19.431 44.237 o
-44 12 6 1.902 15.354 10.961 139.016 o
-44 12 7 32.698 15.853 10.689 146.175 o
-44 12 8 10.865 23.779 10.055 165.193 o
-44 12 9 64.688 63.410 17.800 52.712 o
-44 12 10 53.817 67.532 27.085 22.766 o
-44 12 11 104.266 134.475 35.872 12.979 o
-44 12 12 113.285 135.110 36.416 12.595 o
-44 12 13 1.236 -9.195 30.211 18.300 o
-44 12 14 171.314 157.213 44.976 8.257 o
-44 12 15 45.589 103.540 33.698 14.708 o
-44 12 16 18.093 31.116 12.909 100.232 o
-44 12 18 1.504 1.313 36.144 12.785 o
-44 12 19 43.216 27.855 21.922 34.754 o
-44 12 22 427.011 420.593 127.682 1.024 o
-44 12 23 485.045 522.140 156.307 0.684 o
-44 12 24 55.227 67.260 29.395 19.329 o
-44 12 25 63.551 99.011 34.287 14.207 o
-44 12 26 111.390 148.380 48.917 6.980 o
-44 12 27 1.071 6.613 9.693 177.774 o
-44 12 28 82.873 128.361 47.286 7.470 o
-44 12 29 4.366 20.880 10.825 142.528 o
-44 12 32 44.190 26.089 17.710 53.253 o
-44 12 33 146.715 143.172 52.359 6.092 o
-44 12 34 74.437 91.583 32.294 16.015 o
-44 12 35 2.542 11.640 15.219 72.114 o
-44 12 36 57.262 58.202 20.608 39.325 o
-44 12 38 39.737 23.099 12.229 111.678 o
-44 12 39 29.417 23.734 11.369 129.226 o
-44 12 40 2.785 8.515 16.940 58.204 o
-44 12 41 4.754 -1.449 11.233 132.371 o
-44 14 1 24.361 48.282 16.577 60.776 o
-44 14 2 15.425 9.421 17.257 56.085 o
-44 14 3 6.216 17.710 13.180 96.141 o
-44 14 4 6.118 -6.250 25.364 25.961 o
-44 14 5 0.426 -0.453 34.015 14.435 o
-44 14 6 39.532 58.247 23.552 30.109 o
-44 14 8 59.087 52.223 20.020 41.673 o
-44 14 9 0.401 -6.658 18.797 47.272 o
-44 14 10 26.948 23.552 18.027 51.396 o
-44 14 11 12.378 -3.669 23.824 29.426 o
-44 14 12 0.147 18.027 11.323 130.262 o
-44 14 13 3.844 11.006 9.104 201.514 o
-44 14 14 56.653 32.838 14.494 79.505 o
-44 14 15 1.817 17.438 14.222 82.573 o
-44 14 17 50.100 41.443 19.159 45.501 o
-44 14 18 91.012 82.796 32.611 15.705 o
-44 14 19 79.249 57.613 21.741 35.336 o
-44 14 20 62.761 33.064 15.219 72.114 o
-44 14 21 6.166 -17.891 25.138 26.431 o
-44 14 22 7.890 17.030 17.393 55.212 o
-44 14 23 20.836 28.806 14.313 81.531 o
-44 14 24 11.677 27.946 13.769 88.095 o
-44 14 25 34.581 57.749 23.779 29.538 o
-44 14 26 25.010 18.434 12.139 113.352 o
-44 14 27 27.420 -0.453 11.822 119.513 o
-44 14 29 0.096 -10.010 19.295 44.862 o
-44 14 31 62.627 112.689 45.429 8.093 o
-44 14 32 13.460 31.252 15.309 71.263 o
-43 1 1 1674.700 1718.650 179.995 0.516 o
-43 1 2 105.640 121.839 19.114 45.716 o
-43 1 3 1.507 -6.568 15.853 66.460 o
-43 1 4 1618.890 1635.850 168.944 0.585 o
-43 1 5 24.629 29.803 9.330 191.850 o
-43 1 6 357.472 357.771 49.551 6.802 o
-43 1 7 268.105 275.337 38.544 11.242 o
-43 1 8 536.460 541.707 70.884 3.324 o
-43 1 14 6707.550 6842.850 178.274 0.526 o
-43 1 15 251.375 262.972 36.189 12.753 o
-43 1 20 3.657 3.080 15.128 72.980 o
-43 1 21 19.207 11.459 16.034 64.967 o
-43 1 22 59.002 60.512 9.647 179.448 o
-43 1 23 315.021 293.002 37.412 11.933 o
-43 1 24 1493.650 1574.210 146.116 0.782 o
-43 1 26 1076.950 1131.200 139.548 0.858 o
-43 1 27 820.257 830.587 114.094 1.283 o
-43 1 28 3880.890 3946.530 126.821 1.038 o
-43 1 29 496.507 547.278 83.113 2.418 o
-43 3 1 186.568 191.228 24.005 28.983 o
-43 3 2 1003.630 1018.420 103.857 1.548 o
-43 3 3 237.274 217.634 26.995 22.919 o
-43 3 4 464.621 462.489 52.314 6.103 o
-43 3 5 1335.680 1306.170 119.212 1.175 o
-43 3 6 403.979 395.817 44.886 8.290 o
-43 3 7 480.792 485.634 53.491 5.837 o
-43 3 8 2341.760 2359.960 167.041 0.599 o
-43 3 9 185.006 204.001 26.814 23.230 o
-43 3 10 0.032 -6.568 13.361 93.552 o
-43 3 11 445.399 449.807 54.035 5.720 o
-43 3 12 23.869 17.121 8.923 209.780 o
-43 3 13 91.051 84.109 10.372 155.248 o
-43 3 14 2.388 -10.870 21.107 37.491 o
-43 3 15 61.351 59.334 8.198 248.508 o
-43 3 18 67.817 71.156 11.052 136.747 o
-43 3 19 187.557 147.158 21.695 35.483 o
-43 3 20 25.154 24.730 9.874 171.310 o
-43 3 21 99.972 107.662 16.623 60.446 o
-43 3 22 339.077 340.786 50.547 6.537 o
-43 3 23 771.170 805.856 83.340 2.405 o
-43 3 24 367.927 372.899 56.888 5.161 o
-43 3 25 571.856 590.986 68.302 3.580 o
-43 3 26 508.522 539.895 63.863 4.095 o
-43 3 27 129.567 134.475 16.577 60.776 o
-43 3 28 128.748 129.539 19.793 42.632 o
-43 3 29 1.071 -10.327 9.195 197.563 o
-43 3 30 1273.980 1330.490 153.635 0.708 o
-43 3 31 329.634 302.332 45.973 7.903 o
-43 3 32 82.307 78.946 14.811 76.138 o
-43 3 33 473.611 508.597 76.817 2.830 o
-43 3 34 206.243 206.945 34.332 14.170 o
-43 3 35 0.023 0.861 10.282 157.996 o
-43 3 36 13.481 11.686 11.097 135.633 o
-43 3 37 33.889 41.081 8.243 245.784 o
-43 5 1 969.758 987.663 125.960 1.053 o
-43 5 2 16.938 18.298 5.028 660.771 o
-43 5 3 6.649 23.869 16.124 64.239 o
-43 5 4 1618.190 1671.450 170.801 0.573 o
-43 5 5 183.274 208.394 29.984 18.577 o
-43 5 6 704.893 749.602 95.206 1.843 o
-43 5 7 608.265 623.597 82.796 2.436 o
-43 5 8 920.825 947.987 113.731 1.291 o
-43 5 9 422.711 454.653 61.100 4.474 o
-43 5 10 43.731 48.192 7.700 281.708 o
-43 5 11 50.155 64.045 9.557 182.866 o
-43 5 12 1113.310 1080.470 124.285 1.081 o
-43 5 13 377.807 382.184 52.540 6.050 o
-43 5 14 189.597 202.189 28.444 20.643 o
-43 5 15 7.050 12.909 11.187 133.445 o
-43 5 16 209.458 193.311 30.392 18.082 o
-43 5 23 150.000 152.865 26.768 23.309 o
-43 5 25 370.614 371.132 54.261 5.673 o
-43 5 26 3.741 -0.498 9.421 188.179 o
-43 5 27 137.338 139.141 22.329 33.497 o
-43 5 28 2.156 1.313 13.724 88.677 o
-43 5 29 120.084 134.158 22.692 32.436 o
-43 5 30 362.541 403.608 56.888 5.161 o
-43 5 31 216.040 224.201 37.865 11.649 o
-43 5 32 38.414 45.248 8.742 218.566 o
-43 5 33 35.282 26.587 11.006 137.875 o
-43 5 34 528.663 567.161 84.109 2.361 o
-43 5 35 116.075 131.124 22.647 32.565 o
-43 5 36 677.752 671.517 103.268 1.566 o
-43 5 37 192.298 215.867 39.994 10.442 o
-43 5 38 0.571 -11.142 10.100 163.715 o
-43 5 39 105.617 114.411 22.329 33.497 o
-43 5 41 87.630 82.343 22.375 33.361 o
-43 5 42 39.066 28.625 11.776 120.434 o
-43 5 43 89.766 145.663 38.409 11.322 o
-43 5 44 0.017 -18.072 14.448 80.005 o
-43 7 1 1022.340 1093.790 155.265 0.693 o
-43 7 2 124.200 135.381 24.187 28.550 o
-43 7 3 55.074 65.539 14.041 84.718 o
-43 7 4 1212.300 1248.690 163.508 0.625 o
-43 7 5 173.302 183.800 32.566 15.748 o
-43 7 6 117.247 84.698 14.902 75.215 o
-43 7 7 369.675 375.254 58.655 4.855 o
-43 7 8 86.304 84.472 13.996 85.267 o
-43 7 9 114.685 130.444 21.197 37.171 o
-43 7 10 243.431 282.992 44.931 8.273 o
-43 7 11 177.693 181.580 28.761 20.191 o
-43 7 12 6.786 -10.100 29.712 18.919 o
-43 7 13 799.415 800.602 113.188 1.304 o
-43 7 14 212.840 206.763 38.816 11.085 o
-43 7 15 52.843 47.920 8.877 211.926 o
-43 7 16 654.039 701.229 99.600 1.684 o
-43 7 17 26.884 23.915 10.463 152.571 o
-43 7 18 14.556 22.012 6.477 398.130 o
-43 7 19 367.034 395.998 62.550 4.269 o
-43 7 20 961.143 1022.860 139.775 0.855 o
-43 7 21 0.552 19.386 17.347 55.501 o
-43 7 22 382.473 413.527 74.734 2.990 o
-43 7 23 65.385 98.332 28.354 20.775 o
-43 7 24 12.979 -1.359 25.591 25.503 o
-43 7 25 41.496 56.571 21.967 34.611 o
-43 7 26 106.552 116.268 27.538 22.024 o
-43 7 27 409.972 427.341 82.615 2.447 o
-43 7 28 27.945 17.076 5.979 467.250 o
-43 7 30 460.820 465.840 94.844 1.857 o
-43 7 31 313.432 340.107 73.284 3.110 o
-43 7 32 229.974 238.469 53.401 5.857 o
-43 7 33 28.103 46.969 10.780 143.729 o
-43 7 34 187.101 207.715 42.394 9.293 o
-43 7 35 79.847 86.510 19.114 45.716 o
-43 7 36 49.806 61.055 14.177 83.101 o
-43 7 37 1.148 8.334 10.055 165.193 o
-43 7 38 413.098 483.731 101.910 1.608 o
-43 7 39 286.928 276.153 63.637 4.124 o
-43 7 40 10.485 23.009 31.026 17.351 o
-43 7 41 239.828 237.291 55.801 5.364 o
-43 7 42 56.008 72.786 20.790 38.643 o
-43 7 43 61.707 46.516 16.940 58.204 o
-43 7 44 89.821 83.928 23.507 30.225 o
-43 7 45 29.004 32.747 15.536 69.200 o
-43 7 47 45.182 44.659 16.668 60.118 o
-43 7 48 14.072 15.173 8.425 235.327 o
-43 9 1 55.260 54.261 13.180 96.141 o
-43 9 2 3.609 -5.345 11.414 128.202 o
-43 9 3 0.861 -1.585 39.405 10.756 o
-43 9 4 240.628 256.495 51.136 6.387 o
-43 9 5 239.788 281.044 54.714 5.579 o
-43 9 6 284.876 296.082 56.888 5.161 o
-43 9 7 7.241 -7.655 10.644 147.422 o
-43 9 8 93.385 110.651 23.190 31.057 o
-43 9 10 179.895 236.748 45.746 7.981 o
-43 9 11 1547.740 1656.190 217.951 0.352 o
-43 9 12 4.342 37.684 20.744 38.812 o
-43 9 13 66.599 72.469 16.940 58.204 o
-43 9 14 12.041 6.115 7.020 338.870 o
-43 9 15 230.509 256.994 42.213 9.373 o
-43 9 16 26.895 47.830 11.957 116.812 o
-43 9 17 56.013 44.840 18.344 49.635 o
-43 9 18 0.603 9.647 10.599 148.684 o
-43 9 19 349.583 394.413 73.420 3.098 o
-43 9 20 863.758 901.199 149.468 0.748 o
-43 9 21 703.438 745.526 130.580 0.980 o
-43 9 22 192.778 238.967 46.969 7.571 o
-43 9 23 279.473 340.650 67.124 3.707 o
-43 9 24 31.673 31.298 30.935 17.452 o
-43 9 25 1866.530 2099.250 264.150 0.239 o
-43 9 26 272.654 326.292 74.689 2.994 o
-43 9 31 53.958 60.466 20.155 41.113 o
-43 9 32 59.472 46.244 12.139 113.352 o
-43 9 33 32.884 36.235 11.414 128.202 o
-43 9 34 111.083 130.535 30.618 17.816 o
-43 9 35 70.907 92.262 23.552 30.109 o
-43 9 36 27.797 27.267 15.717 67.614 o
-43 9 37 157.690 179.180 44.569 8.408 o
-43 9 38 190.753 215.188 63.954 4.083 o
-43 9 39 2.332 -19.567 25.183 26.336 o
-43 9 40 45.804 52.450 16.804 59.149 o
-43 9 41 232.235 217.045 58.836 4.825 o
-43 9 42 0.123 5.345 19.250 45.073 o
-43 9 43 154.260 150.917 43.029 9.021 o
-43 9 44 3.782 -8.832 15.717 67.614 o
-43 9 45 112.469 94.165 34.242 14.245 o
-43 11 1 64.970 81.301 23.462 30.341 o
-43 11 2 128.779 144.485 41.036 9.918 o
-43 11 3 28.339 33.653 17.257 56.085 o
-43 11 4 8.825 -5.843 17.710 53.253 o
-43 11 5 158.017 171.389 48.600 7.071 o
-43 11 6 8.053 -4.756 55.846 5.355 o
-43 11 8 3.068 -6.250 25.228 26.241 o
-43 11 9 452.082 516.614 114.411 1.276 o
-43 11 10 355.972 396.497 87.914 2.161 o
-43 11 12 211.799 250.517 56.798 5.177 o
-43 11 13 177.444 201.691 48.056 7.232 o
-43 11 14 421.370 495.779 121.793 1.126 o
-43 11 15 6.877 22.964 12.909 100.232 o
-43 11 16 333.517 367.192 93.440 1.913 o
-43 11 18 15.472 14.222 31.615 16.710 o
-43 11 19 12.603 4.122 11.278 131.310 o
-43 11 20 167.861 194.353 52.450 6.071 o
-43 11 21 307.722 289.786 78.720 2.695 o
-43 11 22 0.347 25.545 31.841 16.474 o
-43 11 25 1045.140 1222.870 259.304 0.248 o
-43 11 26 476.964 551.807 147.293 0.770 o
-43 11 27 87.853 89.318 30.845 17.555 o
-43 11 29 305.337 306.680 83.747 2.381 o
-43 11 32 88.441 94.934 31.569 16.758 o
-43 11 33 70.188 43.527 38.635 11.189 o
-43 11 35 287.842 291.507 86.601 2.227 o
-43 11 36 9.709 2.310 10.191 160.817 o
-43 11 37 14.839 -7.836 16.849 58.832 o
-43 11 38 3.498 22.511 27.085 22.766 o
-43 11 39 167.175 172.476 62.188 4.319 o
-43 11 40 3.190 17.891 10.553 149.963 o
-43 11 42 13.518 19.703 14.811 76.138 o
-43 11 43 20.386 25.862 12.229 111.678 o
-43 11 44 4.133 2.989 29.169 19.630 o
-43 11 45 11.033 11.731 7.700 281.708 o
-43 13 1 37.307 25.410 11.233 132.371 o
-43 13 2 3.610 -10.010 17.619 53.802 o
-43 13 3 1.786 -9.059 15.264 71.686 o
-43 13 4 46.431 59.832 20.110 41.298 o
-43 13 5 37.347 48.962 15.943 65.707 o
-43 13 6 7.515 1.993 16.759 59.469 o
-43 13 7 89.191 76.636 23.054 31.424 o
-43 13 8 6.767 -17.755 17.891 52.180 o
-43 13 9 85.454 87.280 25.636 25.413 o
-43 13 10 25.175 28.942 15.671 68.006 o
-43 13 11 265.532 307.722 97.063 1.773 o
-43 13 12 33.383 74.734 26.270 24.201 o
-43 13 14 63.512 86.872 30.573 17.869 o
-43 13 15 9.505 17.891 10.100 163.715 o
-43 13 16 89.587 96.973 35.419 13.313 o
-43 13 17 0.225 25.410 16.849 58.832 o
-43 13 18 151.505 196.935 63.410 4.154 o
-43 13 19 153.914 181.445 58.066 4.954 o
-43 13 20 152.539 159.387 51.498 6.298 o
-43 13 21 13.651 49.370 37.095 12.137 o
-43 13 23 9.454 31.660 12.999 98.840 o
-43 13 24 0.411 -17.166 40.311 10.278 o
-43 13 26 88.890 92.081 33.381 14.989 o
-43 13 27 179.251 142.492 47.060 7.542 o
-43 13 28 93.676 112.463 44.116 8.582 o
-43 13 30 168.214 185.385 68.483 3.561 o
-43 13 31 43.635 27.538 13.271 94.834 o
-43 13 32 35.544 36.008 17.030 57.587 o
-43 13 34 8.183 7.519 13.497 91.678 o
-43 13 35 0.048 9.512 7.836 272.022 o
-43 13 36 23.892 35.646 16.532 61.110 o
-43 13 37 0.944 -3.171 25.772 25.146 o
-43 13 38 0.826 20.110 10.825 142.528 o
-43 15 8 0.063 6.749 7.700 281.708 o
-43 15 9 141.013 126.006 49.143 6.916 o
-43 15 10 3.109 22.601 13.769 88.095 o
-43 15 11 16.037 10.282 8.153 251.277 o
-43 15 12 29.264 27.221 13.226 95.484 o
-43 15 13 8.368 0.136 16.668 60.118 o
-43 15 14 22.922 37.865 19.929 42.053 o
-43 15 16 40.823 56.934 24.866 27.012 o
-43 15 17 135.774 126.685 49.641 6.778 o
-43 15 18 5.879 18.389 24.005 28.983 o
-43 15 19 12.812 4.393 9.919 169.750 o
-43 15 21 3.167 8.334 8.153 251.277 o
-42 2 1 140.292 140.635 22.058 34.327 o
-42 2 2 0.269 -5.526 7.111 330.292 o
-42 2 3 188.552 189.008 24.549 27.714 o
-42 2 4 318.261 328.149 37.593 11.818 o
-42 2 5 397.574 390.382 42.485 9.253 o
-42 2 6 331.778 330.233 40.220 10.325 o
-42 2 7 6.591 6.160 7.473 299.040 o
-42 2 8 194.811 189.733 23.598 29.993 o
-42 2 9 0.316 0.181 6.522 392.620 o
-42 2 10 35.454 20.563 3.352 1486.730 o
-42 2 11 608.978 609.375 78.267 2.727 o
-42 2 12 208.932 199.290 27.448 22.169 o
-42 2 13 2420.130 2416.070 179.316 0.519 o
-42 2 14 24.252 23.462 5.073 649.024 o
-42 2 15 0.026 -7.700 5.028 660.771 o
-42 2 16 1639.730 1682.100 161.878 0.637 o
-42 2 18 2041.310 2043.810 173.201 0.557 o
-42 2 20 8.394 -11.278 8.425 235.327 o
-42 2 21 5.260 -3.306 6.703 371.684 o
-42 2 22 9.719 20.699 4.122 983.137 o
-42 2 23 756.973 754.630 85.604 2.279 o
-42 2 24 2610.120 2622.250 168.264 0.590 o
-42 2 25 903.762 934.308 94.436 1.873 o
-42 2 26 2673.300 2691.960 155.084 0.694 o
-42 2 27 1560.610 1593.370 136.831 0.892 o
-42 2 28 1957.850 1955.310 153.046 0.713 o
-42 2 29 645.895 639.087 82.841 2.434 o
-42 2 30 347.577 361.530 50.955 6.433 o
-42 2 31 85.867 77.950 12.818 101.654 o
-42 2 32 405.175 427.296 72.379 3.188 o
-42 4 1 1770.320 1845.340 154.767 0.697 o
-42 4 2 223.470 230.814 27.629 21.880 o
-42 4 3 58.526 57.703 7.655 285.052 o
-42 4 4 1561.950 1596.090 153.589 0.708 o
-42 4 5 2.433 13.996 3.352 1486.730 o
-42 4 6 197.822 194.670 23.552 30.109 o
-42 4 7 3.643 3.759 4.575 798.094 o
-42 4 8 4.406 -4.892 13.543 91.066 o
-42 4 9 489.688 504.702 55.937 5.338 o
-42 4 10 1.713 -7.383 20.020 41.673 o
-42 4 11 1602.330 1614.790 131.984 0.959 o
-42 4 12 717.503 761.333 88.005 2.157 o
-42 4 13 494.151 493.333 66.173 3.814 o
-42 4 14 624.293 605.525 71.790 3.241 o
-42 4 15 420.147 398.625 49.641 6.778 o
-42 4 16 474.493 472.136 66.128 3.819 o
-42 4 17 364.648 328.602 47.331 7.455 o
-42 4 19 1363.990 1342.130 154.042 0.704 o
-42 4 20 796.003 794.126 105.986 1.487 o
-42 4 21 495.716 498.452 62.142 4.325 o
-42 4 22 40.139 30.799 5.390 574.914 o
-42 4 23 197.745 189.552 21.831 35.043 o
-42 4 24 1146.860 1194.110 109.292 1.398 o
-42 4 25 977.427 987.845 95.614 1.827 o
-42 4 26 89.332 86.737 14.177 83.101 o
-42 4 27 15.864 5.616 5.571 538.129 o
-42 4 28 1469.940 1490.960 161.606 0.640 o
-42 4 29 1891.920 1945.300 167.857 0.593 o
-42 4 30 740.086 778.998 106.484 1.473 o
-42 4 31 2182.450 2322.090 183.347 0.497 o
-42 4 32 1336.410 1364.320 166.226 0.604 o
-42 4 33 363.741 417.331 76.591 2.847 o
-42 4 34 141.836 135.608 27.538 22.024 o
-42 4 35 543.500 565.984 91.673 1.987 o
-42 4 36 321.181 377.338 64.588 4.004 o
-42 4 37 94.007 106.575 21.197 37.171 o
-42 4 38 2.149 -3.759 13.452 92.296 o
-42 4 39 787.277 844.854 127.863 1.022 o
-42 4 40 1.226 2.989 7.745 278.423 o
-42 4 41 14.835 10.055 16.034 64.967 o
-42 4 42 93.654 85.061 19.974 41.862 o
-42 4 43 5.654 5.390 6.613 381.937 o
-42 4 44 709.640 758.933 177.051 0.533 o
-42 4 45 1109.610 1118.740 249.520 0.268 o
-42 4 46 98.688 89.680 25.862 24.970 o
-42 4 47 52.282 62.686 19.703 43.025 o
-42 4 48 120.481 141.904 43.617 8.779 o
-42 4 49 13.338 13.814 16.396 62.127 o
-42 4 50 7.532 -1.404 16.668 60.118 o
-42 4 51 39.971 51.861 19.974 41.862 o
-42 6 1 1.981 -15.354 8.606 225.522 o
-42 6 2 228.233 236.249 37.186 12.078 o
-42 6 3 4.704 9.059 9.013 205.585 o
-42 6 4 0.291 -6.477 7.383 306.423 o
-42 6 5 48.356 50.683 10.417 153.901 o
-42 6 6 226.407 235.570 34.876 13.731 o
-42 6 7 630.685 657.748 88.684 2.124 o
-42 6 8 151.155 156.080 23.824 29.426 o
-42 6 9 494.126 570.105 76.681 2.840 o
-42 6 10 973.374 952.561 134.566 0.922 o
-42 6 11 2.886 14.177 5.118 637.588 o
-42 6 12 41.385 57.069 9.195 197.563 o
-42 6 13 70.390 73.692 12.139 113.352 o
-42 6 14 1.816 1.676 8.832 214.105 o
-42 6 15 1894.880 2061.340 182.260 0.503 o
-42 6 16 75.274 74.779 13.769 88.095 o
-42 6 18 199.594 218.268 38.137 11.483 o
-42 6 20 146.935 170.257 30.211 18.300 o
-42 6 21 1038.380 1201.400 164.958 0.614 o
-42 6 24 138.467 130.444 24.368 28.128 o
-42 6 25 39.044 30.845 17.529 54.359 o
-42 6 26 111.366 104.491 23.235 30.936 o
-42 6 27 532.400 535.366 94.255 1.880 o
-42 6 28 9.821 1.585 3.261 1570.480 o
-42 6 29 1.741 3.714 3.442 1409.520 o
-42 6 30 150.047 173.609 35.283 13.416 o
-42 6 31 903.892 936.754 161.923 0.637 o
-42 6 32 362.388 450.894 87.416 2.186 o
-42 6 33 2649.590 2790.380 239.510 0.291 o
-42 6 34 1555.610 1703.300 220.397 0.344 o
-42 6 35 1439.760 1491.640 211.383 0.374 o
-42 6 36 32.218 22.148 6.386 409.505 o
-42 6 37 248.102 301.607 60.466 4.568 o
-42 6 38 52.201 67.034 14.086 84.174 o
-42 6 39 6.491 21.786 11.097 135.633 o
-42 6 40 169.618 190.956 38.001 11.566 o
-42 6 41 26.223 29.622 14.584 78.521 o
-42 6 42 25.883 13.678 9.285 193.727 o
-42 6 43 3.446 -6.522 17.529 54.359 o
-42 6 44 142.217 152.185 39.903 10.489 o
-42 6 45 273.344 314.380 74.281 3.027 o
-42 6 46 256.078 274.160 69.525 3.455 o
-42 6 47 118.021 109.021 37.140 12.108 o
-42 8 1 260.710 290.782 51.136 6.387 o
-42 8 2 358.466 378.470 68.076 3.604 o
-42 8 3 50.130 51.951 13.361 93.552 o
-42 8 4 3.955 11.912 16.215 63.523 o
-42 8 5 1096.500 1198.230 166.860 0.600 o
-42 8 6 2.479 12.637 4.665 767.401 o
-42 8 7 10.254 -9.421 30.528 17.922 o
-42 8 8 0.119 7.202 7.745 278.423 o
-42 8 9 32.344 30.392 6.341 415.376 o
-42 8 10 554.178 612.228 109.927 1.382 o
-42 8 11 83.761 73.239 17.166 56.678 o
-42 8 12 5.095 -6.477 19.295 44.862 o
-42 8 13 303.323 346.040 56.571 5.219 o
-42 8 14 49.391 28.037 6.839 357.062 o
-42 8 15 41.697 32.068 6.885 352.379 o
-42 8 16 3035.930 3309.660 201.056 0.413 o
-42 8 17 6.036 18.525 13.950 85.821 o
-42 8 18 39.803 38.454 7.926 265.840 o
-42 8 19 2.647 12.727 18.389 49.391 o
-42 8 20 357.146 351.973 59.470 4.722 o
-42 8 21 103.194 122.699 27.402 22.243 o
-42 8 22 86.700 103.676 19.703 43.025 o
-42 8 23 243.045 267.592 47.920 7.273 o
-42 8 24 73.667 70.612 15.853 66.460 o
-42 8 25 0.551 13.814 8.742 218.566 o
-42 8 26 24.080 25.500 39.179 10.881 o
-42 8 31 1410.170 1514.740 255.952 0.255 o
-42 8 32 885.713 988.071 172.703 0.560 o
-42 8 33 25.443 31.479 8.198 248.508 o
-42 8 34 64.099 69.706 16.441 61.785 o
-42 8 35 2.062 1.268 5.299 594.737 o
-42 8 36 95.119 122.156 29.622 19.035 o
-42 8 37 44.248 62.686 15.490 69.606 o
-42 8 38 22.841 40.855 10.780 143.729 o
-42 8 39 10.650 12.003 14.448 80.005 o
-42 8 40 2.127 9.421 7.202 322.035 o
-42 8 41 3.521 20.518 10.146 162.256 o
-42 8 42 153.433 119.076 32.339 15.970 o
-42 8 43 279.147 316.871 82.751 2.439 o
-42 8 44 0.761 -8.968 12.184 112.510 o
-42 8 45 133.530 131.713 37.322 11.991 o
-42 8 46 95.467 111.285 36.053 12.849 o
-42 8 47 6.704 -11.006 12.591 105.343 o
-42 8 48 70.064 68.936 26.904 23.074 o
-42 10 1 102.648 100.777 25.364 25.961 o
-42 10 2 153.376 164.641 41.307 9.788 o
-42 10 4 117.442 168.898 39.496 10.707 o
-42 10 5 367.218 431.101 101.140 1.633 o
-42 10 6 0.512 2.763 17.619 53.802 o
-42 10 7 6.362 31.524 10.282 157.996 o
-42 10 8 339.253 365.063 85.151 2.303 o
-42 10 9 11.611 19.476 13.271 94.834 o
-42 10 10 124.905 164.097 39.994 10.442 o
-42 10 11 193.905 179.044 42.757 9.136 o
-42 10 12 38.175 61.418 24.911 26.914 o
-42 10 13 598.592 643.616 118.713 1.185 o
-42 10 14 0.853 1.449 11.006 137.875 o
-42 10 15 278.393 303.691 59.606 4.701 o
-42 10 17 93.133 103.450 26.632 23.547 o
-42 10 19 51.469 49.732 17.619 53.802 o
-42 10 21 603.973 732.799 161.651 0.639 o
-42 10 22 253.606 301.109 71.880 3.233 o
-42 10 23 0.618 1.585 8.606 225.522 o
-42 10 25 1461.430 1581.460 290.465 0.198 o
-42 10 26 321.906 389.567 97.471 1.758 o
-42 10 27 93.710 73.556 22.239 33.770 o
-42 10 28 142.168 141.179 58.474 4.885 o
-42 10 29 636.435 696.383 146.523 0.778 o
-42 10 30 10.454 -4.122 28.852 20.064 o
-42 10 31 21.213 30.845 11.957 116.812 o
-42 10 33 26.721 20.065 9.285 193.727 o
-42 10 34 64.631 97.290 26.949 22.997 o
-42 10 35 69.841 96.973 28.761 20.191 o
-42 10 36 0.290 14.539 18.706 47.731 o
-42 10 38 84.159 91.402 31.252 17.100 o
-42 10 40 50.167 45.927 22.647 32.565 o
-42 10 41 161.720 193.085 70.340 3.376 o
-42 10 42 135.520 136.015 46.199 7.825 o
-42 10 43 16.317 37.140 14.720 77.078 o
-42 10 44 10.498 5.254 13.678 89.265 o
-42 12 1 232.038 244.085 64.045 4.072 o
-42 12 2 123.101 142.719 39.450 10.732 o
-42 12 3 23.686 31.433 19.159 45.501 o
-42 12 4 22.638 32.566 21.424 36.389 o
-42 12 5 100.702 127.093 35.012 13.625 o
-42 12 6 3.929 11.776 7.338 310.218 o
-42 12 7 43.018 26.587 10.010 166.691 o
-42 12 8 35.188 15.671 14.494 79.505 o
-42 12 9 139.707 179.633 45.429 8.093 o
-42 12 10 8.868 -4.167 34.468 14.058 o
-42 12 11 50.712 75.005 21.469 36.236 o
-42 12 12 47.688 82.479 29.486 19.210 o
-42 12 14 12.198 22.782 13.633 89.859 o
-42 12 15 564.933 635.781 165.909 0.607 o
-42 12 16 554.145 587.996 156.397 0.683 o
-42 12 17 163.786 169.215 48.917 6.980 o
-42 12 18 37.306 55.077 18.117 50.883 o
-42 12 20 34.750 39.541 15.853 66.460 o
-42 12 21 1.969 31.479 15.807 66.841 o
-42 12 22 6.621 19.431 13.135 96.806 o
-42 12 23 1.284 -13.226 24.051 28.874 o
-42 12 24 7.087 -8.606 34.695 13.875 o
-42 12 25 42.930 5.209 7.926 265.840 o
-42 12 28 172.485 129.946 40.809 10.029 o
-42 12 29 424.062 465.569 146.342 0.780 o
-42 12 32 45.850 67.713 28.127 21.111 o
-42 12 33 45.980 49.551 18.978 46.373 o
-42 12 35 5.609 4.756 8.289 243.105 o
-42 12 36 6.355 1.585 7.700 281.708 o
-42 12 37 1.194 -0.725 13.452 92.296 o
-42 12 38 7.781 -18.797 18.163 50.630 o
-42 12 39 62.228 42.440 16.668 60.118 o
-42 12 40 4.976 45.520 22.737 32.306 o
-42 12 41 2.989 11.867 10.463 152.571 o
-42 12 42 94.844 93.621 38.816 11.085 o
-42 14 1 4.760 15.264 17.302 55.792 o
-42 14 2 32.695 48.781 16.623 60.446 o
-42 14 3 14.508 32.068 12.909 100.232 o
-42 14 4 30.698 29.712 14.448 80.005 o
-42 14 5 58.409 61.100 20.925 38.143 o
-42 14 6 52.821 66.898 25.862 24.970 o
-42 14 7 42.407 68.076 22.058 34.327 o
-42 14 10 15.308 34.151 19.250 45.073 o
-42 14 11 24.152 47.558 32.113 16.196 o
-42 14 12 16.703 12.365 8.787 216.318 o
-42 14 13 0.264 -2.808 32.656 15.661 o
-42 14 14 48.404 44.569 18.163 50.630 o
-42 14 15 113.606 150.781 52.268 6.113 o
-42 14 16 6.542 28.263 33.608 14.787 o
-42 14 17 2.191 -35.012 33.109 15.236 o
-42 14 18 74.809 82.796 49.370 6.852 o
-42 14 20 119.217 127.002 46.063 7.871 o
-42 14 21 3.791 21.016 12.546 106.105 o
-42 14 22 6.108 23.371 17.755 52.982 o
-42 14 23 14.039 -0.045 23.145 31.178 o
-42 14 24 5.063 0.317 8.017 259.867 o
-42 14 25 0.304 17.891 10.644 147.422 o
-42 14 26 0.513 -19.521 17.936 51.917 o
-42 14 27 0.024 9.647 9.330 191.850 o
-42 14 28 62.153 60.919 25.228 26.241 o
-42 14 29 2.629 -21.967 29.033 19.814 o
-42 14 30 35.983 32.520 14.494 79.505 o
-42 14 31 71.320 70.974 31.615 16.710 o
-42 14 32 41.388 27.855 21.605 35.782 o
-42 14 33 115.004 122.020 51.136 6.387 o
-41 1 1 1483.480 1517.410 124.149 1.084 o
-41 1 2 4.468 11.323 4.982 672.840 o
-41 1 3 713.981 717.218 78.403 2.717 o
-41 1 4 280.061 267.230 32.249 16.060 o
-41 1 5 540.783 539.804 69.253 3.482 o
-41 1 6 118.396 144.078 19.884 42.244 o
-41 1 7 69.269 74.734 10.916 140.173 o
-41 1 8 17.907 13.361 11.369 129.226 o
-41 1 9 571.644 588.132 73.556 3.087 o
-41 1 14 3736.450 3857.260 134.340 0.925 o
-41 1 15 312.862 306.408 40.492 10.186 o
-41 1 16 3526.690 3572.270 147.973 0.763 o
-41 1 19 9.666 1.042 4.892 697.990 o
-41 1 21 52.438 50.638 11.822 119.513 o
-41 1 22 3.045 -2.355 23.054 31.424 o
-41 1 23 1606.640 1626.930 141.813 0.830 o
-41 1 24 554.150 546.417 63.863 4.095 o
-41 1 25 50.773 61.282 8.289 243.105 o
-41 1 26 621.093 659.242 88.910 2.113 o
-41 1 27 198.542 193.719 26.134 24.454 o
-41 1 28 5837.730 6135.010 154.404 0.701 o
-41 1 29 120.287 134.928 18.344 49.635 o
-41 1 30 172.246 166.090 24.141 28.658 o
-41 1 31 1861.070 1921.880 201.238 0.412 o
-41 3 1 70.028 78.810 14.267 82.049 o
-41 3 2 14.435 9.240 8.696 220.849 o
-41 3 3 1227.820 1241.260 111.919 1.333 o
-41 3 4 2011.330 2065.050 144.485 0.800 o
-41 3 5 3574.030 3659.870 125.779 1.056 o
-41 3 6 2362.600 2355.340 147.475 0.768 o
-41 3 7 167.690 167.087 18.344 49.635 o
-41 3 8 278.093 267.320 28.897 20.001 o
-41 3 9 30.376 28.172 3.759 1181.790 o
-41 3 10 221.572 224.926 27.312 22.390 o
-41 3 11 4.996 2.853 1.631 6281.910 o
-41 3 12 7.927 12.501 4.167 961.881 o
-41 3 13 70.787 60.466 7.564 291.920 o
-41 3 14 1656.540 1630.780 138.869 0.866 o
-41 3 15 623.930 597.281 76.500 2.854 o
-41 3 16 1640.880 1659.860 140.001 0.852 o
-41 3 17 1886.270 1877.720 171.163 0.570 o
-41 3 18 1042.040 1090.890 108.840 1.410 o
-41 3 19 2285.380 2342.560 159.749 0.654 o
-41 3 20 1.422 -2.355 9.557 182.866 o
-41 3 21 0.587 8.470 4.710 752.714 o
-41 3 22 482.238 504.385 54.533 5.616 o
-41 3 23 38.101 29.667 7.881 268.905 o
-41 3 24 63.462 70.793 8.832 214.105 o
-41 3 25 745.609 771.298 81.347 2.524 o
-41 3 26 2.034 8.560 2.808 2117.940 o
-41 3 27 19.245 13.271 12.591 105.343 o
-41 3 28 1130.200 1210.320 134.702 0.920 o
-41 3 29 59.395 55.846 8.560 227.915 o
-41 3 30 5143.500 5336.170 133.977 0.930 o
-41 3 31 3945.640 4095.910 167.675 0.594 o
-41 3 32 2298.500 2454.620 196.754 0.431 o
-41 3 33 251.008 264.467 40.764 10.051 o
-41 3 34 565.926 536.634 80.848 2.555 o
-41 3 35 202.472 152.683 24.911 26.914 o
-41 3 36 591.187 629.666 97.969 1.740 o
-41 3 37 239.435 248.886 43.934 8.653 o
-41 3 38 203.385 183.211 33.155 15.194 o
-41 3 41 242.261 278.553 64.226 4.049 o
-41 3 43 6.984 13.226 7.066 334.540 o
-41 3 44 998.448 1091.160 221.982 0.339 o
-41 3 45 1.788 11.595 18.163 50.630 o
-41 3 46 22.413 18.027 14.177 83.101 o
-41 3 47 4.006 12.320 15.445 70.014 o
-41 3 48 74.077 73.647 22.103 34.187 o
-41 3 51 61.901 66.989 24.594 27.612 o
-41 3 52 88.059 100.551 34.559 13.985 o
-41 3 53 94.470 88.050 29.803 18.804 o
-41 5 1 34.915 20.246 11.550 125.204 o
-41 5 2 1.294 1.313 7.700 281.708 o
-41 5 3 28.124 33.879 8.017 259.867 o
-41 5 4 447.094 465.750 61.418 4.428 o
-41 5 5 5.032 -14.902 22.918 31.798 o
-41 5 6 648.097 631.659 79.671 2.631 o
-41 5 7 658.901 629.530 77.089 2.810 o
-41 5 8 388.242 407.367 52.223 6.124 o
-41 5 9 239.159 251.151 33.426 14.948 o
-41 5 10 446.342 442.967 55.892 5.346 o
-41 5 11 1250.470 1253.130 129.131 1.002 o
-41 5 12 1048.480 1082.600 116.811 1.224 o
-41 5 13 126.420 110.606 15.128 72.980 o
-41 5 14 308.375 288.336 43.708 8.743 o
-41 5 15 624.088 642.257 77.180 2.804 o
-41 5 16 10.549 8.425 10.282 157.996 o
-41 5 21 1451.940 1600.250 178.546 0.524 o
-41 5 22 456.079 493.786 74.553 3.005 o
-41 5 23 523.284 512.447 75.323 2.944 o
-41 5 24 62.638 65.494 12.048 115.062 o
-41 5 25 473.549 515.346 81.845 2.493 o
-41 5 26 5.878 -6.160 5.979 467.250 o
-41 5 27 540.474 558.782 77.270 2.797 o
-41 5 28 59.658 64.860 11.323 130.262 o
-41 5 29 1.696 1.948 12.999 98.840 o
-41 5 30 234.774 246.168 35.057 13.590 o
-41 5 31 74.125 62.188 11.233 132.371 o
-41 5 32 65.970 55.439 9.013 205.585 o
-41 5 33 95.349 72.107 12.048 115.062 o
-41 5 34 711.511 724.510 103.450 1.561 o
-41 5 35 713.861 732.029 104.990 1.515 o
-41 5 36 1653.190 1776.720 254.729 0.257 o
-41 5 37 124.352 145.119 25.953 24.796 o
-41 5 38 150.517 162.965 27.402 22.243 o
-41 5 39 473.536 479.972 81.483 2.516 o
-41 5 40 48.817 51.181 12.003 115.932 o
-41 5 41 86.050 81.437 16.713 59.792 o
-41 5 42 0.957 -15.626 11.686 122.309 o
-41 5 43 12.381 26.542 13.543 91.066 o
-41 5 44 11.357 17.710 8.107 254.092 o
-41 5 45 21.657 14.902 17.166 56.678 o
-41 7 1 766.135 874.476 124.466 1.078 o
-41 7 2 88.573 92.262 15.853 66.460 o
-41 7 3 109.016 102.770 16.940 58.204 o
-41 7 4 12.934 10.463 16.170 63.879 o
-41 7 5 156.243 152.547 25.092 26.526 o
-41 7 6 0.992 5.073 7.519 295.448 o
-41 7 7 1498.720 1533.080 172.250 0.563 o
-41 7 8 0.316 13.860 12.093 114.202 o
-41 7 9 370.897 385.762 57.296 5.088 o
-41 7 10 3.259 6.930 6.250 427.503 o
-41 7 11 226.626 220.895 34.196 14.283 o
-41 7 12 183.693 189.144 29.803 18.804 o
-41 7 13 87.012 77.270 12.909 100.232 o
-41 7 14 930.462 991.785 145.572 0.788 o
-41 7 15 368.561 388.933 57.296 5.088 o
-41 7 16 686.062 690.902 96.157 1.806 o
-41 7 17 312.875 340.152 51.317 6.342 o
-41 7 18 86.244 78.403 15.536 69.200 o
-41 7 19 609.409 609.646 86.510 2.232 o
-41 7 20 155.541 175.466 32.294 16.015 o
-41 7 21 1003.780 1044.640 138.461 0.871 o
-41 7 22 282.168 283.128 44.478 8.443 o
-41 7 23 4.533 13.090 7.881 268.905 o
-41 7 24 68.644 79.625 17.529 54.359 o
-41 7 25 18.086 -4.892 22.692 32.436 o
-41 7 26 56.143 36.144 8.515 230.346 o
-41 7 27 273.572 274.477 56.617 5.210 o
-41 7 31 141.255 147.475 30.029 18.521 o
-41 7 32 335.053 371.993 68.166 3.594 o
-41 7 33 784.983 863.288 143.896 0.807 o
-41 7 34 44.350 55.665 15.536 69.200 o
-41 7 35 211.012 212.244 42.983 9.040 o
-41 7 36 212.814 207.896 44.251 8.529 o
-41 7 37 62.020 63.275 15.626 68.400 o
-41 7 38 255.290 234.347 52.223 6.124 o
-41 7 39 18.541 29.486 8.832 214.105 o
-41 7 40 228.637 225.334 51.362 6.331 o
-41 7 41 256.946 319.136 74.870 2.980 o
-41 7 42 1.178 1.042 10.599 148.684 o
-41 7 43 56.718 48.418 13.135 96.806 o
-41 7 44 10.966 -0.906 33.743 14.668 o
-41 7 45 46.788 27.312 17.347 55.501 o
-41 7 46 6.523 -4.892 16.034 64.967 o
-41 7 47 0.018 -14.222 13.044 98.155 o
-41 7 48 43.444 46.879 17.030 57.587 o
-41 7 49 76.046 77.089 27.312 22.390 o
-41 9 1 67.673 97.335 20.699 38.982 o
-41 9 2 104.125 114.139 23.462 30.341 o
-41 9 3 118.140 122.065 24.277 28.338 o
-41 9 4 145.500 123.062 24.141 28.658 o
-41 9 5 24.835 34.649 14.267 82.049 o
-41 9 6 105.033 116.630 22.465 33.093 o
-41 9 8 78.627 82.570 22.692 32.436 o
-41 9 9 30.365 17.574 6.069 453.406 o
-41 9 10 63.147 62.278 18.163 50.630 o
-41 9 11 7.511 12.320 11.369 129.226 o
-41 9 12 19.689 15.083 14.267 82.049 o
-41 9 13 39.989 53.627 12.501 106.876 o
-41 9 14 9.229 3.035 14.494 79.505 o
-41 9 15 75.096 76.546 13.769 88.095 o
-41 9 16 758.203 804.996 116.177 1.237 o
-41 9 17 18.666 11.233 13.814 87.518 o
-41 9 18 90.007 101.457 18.842 47.045 o
-41 9 19 1889.860 2044.760 235.389 0.301 o
-41 9 20 1.459 12.003 18.616 48.196 o
-41 9 21 0.406 9.829 11.731 121.366 o
-41 9 22 54.294 63.501 13.226 95.484 o
-41 9 23 220.096 231.131 43.481 8.834 o
-41 9 24 94.228 83.068 17.619 53.802 o
-41 9 25 357.275 396.044 85.468 2.286 o
-41 9 27 387.433 435.585 97.109 1.771 o
-41 9 28 235.823 224.609 53.355 5.867 o
-41 9 30 130.197 119.846 31.796 16.520 o
-41 9 31 740.225 815.459 178.093 0.527 o
-41 9 33 15.250 18.208 6.975 343.286 o
-41 9 34 35.553 31.524 11.323 130.262 o
-41 9 35 14.937 -2.446 32.113 16.196 o
-41 9 36 15.278 4.439 18.208 50.379 o
-41 9 37 30.783 25.591 8.560 227.915 o
-41 9 38 0.038 -19.567 21.016 37.815 o
-41 9 39 246.381 289.605 75.413 2.937 o
-41 9 40 0.982 15.581 12.501 106.876 o
-41 9 41 63.470 83.928 24.640 27.511 o
-41 9 42 35.363 33.517 22.375 33.361 o
-41 9 43 209.732 203.955 64.860 3.970 o
-41 9 44 0.827 -0.634 49.958 6.692 o
-41 9 45 9.324 24.640 13.497 91.678 o
-41 11 1 240.898 253.280 69.163 3.492 o
-41 11 4 31.663 12.773 29.395 19.329 o
-41 11 5 76.944 88.639 26.995 22.919 o
-41 11 6 110.102 145.029 43.346 8.889 o
-41 11 7 334.704 347.580 74.734 2.990 o
-41 11 8 98.813 79.807 19.521 43.827 o
-41 11 9 1.819 10.780 13.860 86.947 o
-41 11 10 16.872 11.459 14.403 80.509 o
-41 11 11 48.192 62.052 15.400 70.427 o
-41 11 12 0.199 -13.044 47.920 7.273 o
-41 11 13 25.587 13.588 12.999 98.840 o
-41 11 14 571.231 664.089 131.078 0.972 o
-41 11 15 49.490 87.688 25.636 25.413 o
-41 11 16 83.082 95.161 24.594 27.612 o
-41 11 17 62.647 77.768 21.786 35.189 o
-41 11 18 10.590 25.998 18.797 47.272 o
-41 11 19 159.792 167.675 44.025 8.617 o
-41 11 21 166.695 205.269 52.585 6.040 o
-41 11 22 69.928 132.483 40.809 10.029 o
-41 11 23 1614.550 1757.560 326.790 0.156 o
-41 11 24 18.734 45.157 34.015 14.435 o
-41 11 25 179.663 207.307 59.968 4.644 o
-41 11 26 36.253 65.086 20.835 38.475 o
-41 11 27 42.820 23.734 19.974 41.862 o
-41 11 28 287.721 286.072 78.448 2.714 o
-41 11 29 19.746 19.612 19.250 45.073 o
-41 11 30 1.070 -0.634 27.357 22.316 o
-41 11 31 0.270 -1.857 61.146 4.467 o
-41 11 33 86.068 87.325 26.134 24.454 o
-41 11 34 2.476 1.766 19.250 45.073 o
-41 11 35 37.834 18.253 16.804 59.149 o
-41 11 36 37.221 45.791 19.386 44.444 o
-41 11 38 2.329 6.115 22.511 32.960 o
-41 11 39 16.959 3.714 26.134 24.454 o
-41 11 40 0.338 3.669 7.700 281.708 o
-41 11 43 35.513 39.994 19.431 44.237 o
-41 11 44 7.894 5.073 12.365 109.237 o
-41 11 45 0.200 -0.362 22.375 33.361 o
-41 13 1 4.841 -10.961 17.121 56.979 o
-41 13 2 127.748 143.670 41.262 9.810 o
-41 13 3 522.426 581.746 148.698 0.755 o
-41 13 4 10.153 26.315 11.640 123.262 o
-41 13 5 0.007 -27.448 44.251 8.529 o
-41 13 6 13.326 3.714 17.438 54.926 o
-41 13 7 8.720 0.453 9.330 191.850 o
-41 13 8 63.436 58.202 19.612 43.423 o
-41 13 9 6.013 -3.216 35.057 13.590 o
-41 13 10 132.966 165.456 45.610 8.029 o
-41 13 11 71.203 55.439 17.981 51.655 o
-41 13 12 79.020 74.417 24.730 27.309 o
-41 13 13 14.102 34.831 20.427 40.026 o
-41 13 14 138.760 164.595 51.317 6.342 o
-41 13 15 0.521 3.352 28.942 19.939 o
-41 13 16 56.677 44.795 16.532 61.110 o
-41 13 17 17.232 5.028 13.090 97.477 o
-41 13 18 192.710 203.231 66.445 3.783 o
-41 13 19 76.573 75.730 25.455 25.776 o
-41 13 20 42.308 34.423 13.724 88.677 o
-41 13 21 137.030 120.253 39.224 10.856 o
-41 13 22 6.372 21.152 10.780 143.729 o
-41 13 23 0.226 -18.751 28.580 20.447 o
-41 13 24 13.187 45.157 17.664 53.526 o
-41 13 25 142.117 126.912 43.391 8.871 o
-41 13 26 22.478 51.136 54.397 5.644 o
-41 13 27 453.346 436.943 141.768 0.831 o
-41 13 28 444.369 536.951 172.341 0.562 o
-41 13 29 98.463 150.056 54.760 5.570 o
-41 13 30 187.219 201.509 70.250 3.384 o
-41 13 31 217.727 195.757 71.971 3.224 o
-41 13 32 21.173 -0.498 12.999 98.840 o
-41 13 33 12.215 12.003 9.512 184.611 o
-41 13 34 0.336 23.643 19.929 42.053 o
-41 13 35 1.804 -20.110 52.993 5.947 o
-41 13 36 0.043 -4.393 17.347 55.501 o
-41 13 37 22.264 15.354 13.090 97.477 o
-41 13 38 10.712 3.488 6.703 371.684 o
-41 13 39 0.239 8.425 14.856 75.674 o
-41 15 3 86.951 72.061 32.249 16.060 o
-41 15 6 23.064 -4.846 24.322 28.232 o
-41 15 7 15.135 20.337 28.444 20.643 o
-41 15 8 19.244 -1.404 14.041 84.718 o
-41 15 9 120.957 151.642 61.372 4.434 o
-41 15 11 55.896 68.981 28.037 21.248 o
-41 15 13 12.527 15.853 11.505 126.191 o
-41 15 14 51.978 55.575 29.078 19.753 o
-41 15 15 4.715 24.005 25.591 25.503 o
-41 15 16 12.512 0.498 9.149 199.524 o
-41 15 18 43.401 2.808 11.414 128.202 o
-41 15 20 1.004 13.678 14.086 84.174 o
-41 15 21 2.812 33.336 24.504 27.817 o
-41 15 22 38.267 31.569 15.445 70.014 o
-41 15 23 1.603 15.536 10.780 143.729 o
-41 15 24 57.351 57.024 24.051 28.874 o
-40 2 1 6.109 3.171 2.083 3847.520 o
-40 2 2 3.903 -1.313 8.923 209.780 o
-40 2 3 57.889 68.981 7.926 265.840 o
-40 2 4 487.958 476.258 48.373 7.138 o
-40 2 5 2218.180 2180.500 139.141 0.863 o
-40 2 6 4.516 8.243 6.477 398.130 o
-40 2 7 483.678 438.665 48.554 7.084 o
-40 2 8 2211.420 2140.510 150.328 0.739 o
-40 2 9 138.782 137.737 16.260 63.170 o
-40 2 10 65.407 57.432 12.637 104.590 o
-40 2 11 49.126 42.304 5.345 584.700 o
-40 2 12 15.205 11.822 1.993 4205.250 o
-40 2 13 38.660 38.318 7.156 326.124 o
-40 2 14 213.546 226.149 29.667 18.976 o
-40 2 15 87.360 84.200 11.640 123.262 o
-40 2 16 56.066 50.955 9.919 169.750 o
-40 2 18 855.256 891.189 102.816 1.580 o
-40 2 19 553.772 553.075 69.344 3.473 o
-40 2 20 1269.750 1318.120 136.106 0.902 o
-40 2 21 185.921 180.357 24.956 26.816 o
-40 2 22 508.804 514.214 58.157 4.938 o
-40 2 23 163.814 157.666 20.065 41.485 o
-40 2 24 43.435 28.716 4.303 902.090 o
-40 2 25 760.250 762.737 77.723 2.765 o
-40 2 26 628.640 611.277 65.086 3.943 o
-40 2 27 217.093 241.820 28.218 20.976 o
-40 2 28 14.884 -0.996 7.519 295.448 o
-40 2 29 374.037 399.622 52.495 6.061 o
-40 2 30 8.392 6.975 6.930 347.788 o
-40 2 31 343.065 347.353 43.527 8.816 o
-40 2 32 76.952 69.933 12.727 103.106 o
-40 2 34 169.794 157.892 29.486 19.210 o
-40 2 35 516.926 577.126 97.879 1.743 o
-40 2 41 632.097 660.737 130.580 0.980 o
-40 2 42 221.435 237.336 54.035 5.720 o
-40 2 43 5.650 -1.902 33.743 14.668 o
-40 2 45 59.759 47.331 13.271 94.834 o
-40 2 46 113.924 123.197 31.615 16.710 o
-40 2 47 403.922 438.393 113.278 1.302 o
-40 2 48 152.835 170.031 47.558 7.384 o
-40 2 50 0.159 29.712 12.773 102.376 o
-40 2 51 28.977 40.537 14.947 74.760 o
-40 2 52 7.639 26.315 11.505 126.191 o
-40 2 53 56.847 70.703 26.451 23.871 o
-40 2 54 22.222 33.019 15.626 68.400 o
-40 4 1 253.882 248.026 28.988 19.876 o
-40 4 2 0.491 23.190 19.023 46.153 o
-40 4 3 212.619 208.394 24.368 28.128 o
-40 4 4 536.768 577.081 78.810 2.689 o
-40 4 5 196.123 188.284 22.692 32.436 o
-40 4 6 103.911 105.352 12.501 106.876 o
-40 4 7 242.321 234.392 26.904 23.074 o
-40 4 8 33.377 18.027 7.564 291.920 o
-40 4 9 343.207 369.457 39.586 10.658 o
-40 4 10 315.080 320.766 35.510 13.245 o
-40 4 11 17.952 11.097 5.254 605.036 o
-40 4 12 475.608 446.319 46.425 7.749 o
-40 4 14 1122.260 1159.190 132.709 0.948 o
-40 4 15 838.111 802.233 85.876 2.265 o
-40 4 17 22.676 16.713 10.055 165.193 o
-40 4 18 196.295 215.958 31.116 17.250 o
-40 4 19 140.922 140.545 17.710 53.253 o
-40 4 20 161.423 163.508 20.971 37.978 o
-40 4 21 1197.250 1235.820 124.647 1.075 o
-40 4 22 3274.550 3348.030 140.318 0.848 o
-40 4 23 263.986 268.000 29.033 19.814 o
-40 4 24 735.794 728.043 71.337 3.282 o
-40 4 25 284.394 285.574 35.193 13.485 o
-40 4 26 318.033 320.585 38.273 11.402 o
-40 4 27 241.529 248.524 35.193 13.485 o
-40 4 28 450.923 451.573 56.028 5.321 o
-40 4 29 648.466 649.776 76.727 2.837 o
-40 4 30 354.294 384.494 47.875 7.287 o
-40 4 31 0.250 6.477 9.195 197.563 o
-40 4 32 311.415 295.176 40.900 9.984 o
-40 4 33 9.397 8.832 4.031 1027.820 o
-40 4 34 908.767 953.105 108.840 1.410 o
-40 4 35 184.975 198.158 28.218 20.976 o
-40 4 36 543.342 554.751 73.194 3.118 o
-40 4 37 291.871 304.416 44.025 8.617 o
-40 4 38 1291.740 1332.070 155.039 0.695 o
-40 4 39 361.811 376.115 56.752 5.186 o
-40 4 40 26.177 39.541 10.327 156.613 o
-40 4 41 621.695 604.075 110.787 1.361 o
-40 4 42 3.816 -6.477 20.065 41.485 o
-40 4 43 179.482 155.537 33.336 15.029 o
-40 4 44 0.767 -13.135 18.978 46.373 o
-40 4 45 2.374 -1.223 9.919 169.750 o
-40 4 46 246.958 270.989 71.020 3.311 o
-40 4 47 43.456 49.596 16.668 60.118 o
-40 4 48 19.181 26.180 14.132 83.635 o
-40 4 49 0.106 11.957 7.972 262.828 o
-40 4 51 8.969 27.040 14.358 81.017 o
-40 4 52 0.363 21.378 14.267 82.049 o
-40 4 53 173.450 149.830 50.185 6.632 o
-40 4 55 10.834 0.317 32.113 16.196 o
-40 6 1 88.950 118.849 21.378 36.544 o
-40 6 2 109.256 97.199 15.490 69.606 o
-40 6 3 254.236 268.770 37.820 11.677 o
-40 6 4 0.592 3.533 14.267 82.049 o
-40 6 5 62.812 73.918 11.233 132.371 o
-40 6 6 237.155 240.416 34.287 14.207 o
-40 6 7 346.326 323.892 44.433 8.460 o
-40 6 8 31.681 25.500 4.665 767.401 o
-40 6 9 17.227 25.455 9.376 190.001 o
-40 6 10 39.688 40.311 11.867 118.603 o
-40 6 11 1274.050 1300.640 138.688 0.868 o
-40 6 12 4.649 -5.752 20.790 38.643 o
-40 6 13 0.414 2.853 8.379 237.878 o
-40 6 14 43.509 42.485 7.700 281.708 o
-40 6 15 347.303 350.977 47.331 7.455 o
-40 6 16 385.001 350.298 47.830 7.301 o
-40 6 17 11.140 11.912 4.620 782.522 o
-40 6 18 92.132 80.848 13.180 96.141 o
-40 6 19 82.870 85.015 15.400 70.427 o
-40 6 20 22.403 30.120 9.376 190.001 o
-40 6 21 138.169 131.396 24.549 27.714 o
-40 6 22 0.502 9.874 14.358 81.017 o
-40 6 24 191.982 202.913 36.688 12.409 o
-40 6 25 1762.220 1834.960 210.477 0.377 o
-40 6 26 735.733 779.813 122.926 1.105 o
-40 6 27 839.061 858.125 134.340 0.925 o
-40 6 29 36.453 61.327 11.459 127.191 o
-40 6 30 616.743 624.910 110.878 1.359 o
-40 6 31 476.045 474.582 87.189 2.197 o
-40 6 32 167.124 148.969 25.319 26.054 o
-40 6 33 617.581 670.067 108.975 1.406 o
-40 6 34 4.744 -11.323 20.971 37.978 o
-40 6 35 210.658 220.306 37.729 11.733 o
-40 6 37 1350.040 1506.130 194.942 0.439 o
-40 6 38 159.033 184.977 34.785 13.803 o
-40 6 39 51.950 36.189 8.017 259.867 o
-40 6 40 1.913 16.577 12.773 102.376 o
-40 6 41 41.269 40.130 17.710 53.253 o
-40 6 42 259.068 266.732 53.944 5.739 o
-40 6 43 185.284 171.933 36.688 12.409 o
-40 6 44 6.703 2.853 9.195 197.563 o
-40 6 45 243.749 228.414 65.720 3.867 o
-40 6 46 18.108 19.884 10.553 149.963 o
-40 6 47 10.132 -1.359 17.030 57.587 o
-40 6 48 19.219 21.922 8.742 218.566 o
-40 6 49 218.813 243.451 69.389 3.469 o
-40 8 1 324.271 373.216 56.752 5.186 o
-40 8 2 1330.860 1382.620 177.685 0.529 o
-40 8 3 77.341 91.356 16.759 59.469 o
-40 8 4 28.865 51.136 19.793 42.632 o
-40 8 5 5.753 14.448 7.247 318.022 o
-40 8 6 96.875 105.805 18.933 46.596 o
-40 8 7 0.369 7.111 8.968 207.667 o
-40 8 8 53.535 43.753 8.107 254.092 o
-40 8 9 267.784 267.547 42.168 9.393 o
-40 8 10 36.740 40.583 9.195 197.563 o
-40 8 11 42.471 39.903 7.700 281.708 o
-40 8 13 110.480 111.467 18.933 46.596 o
-40 8 14 89.162 79.807 15.354 70.843 o
-40 8 15 92.064 112.237 20.065 41.485 o
-40 8 16 166.683 166.317 26.814 23.230 o
-40 8 17 563.116 603.668 79.354 2.652 o
-40 8 18 82.804 116.177 20.110 41.298 o
-40 8 19 6.341 9.647 7.700 281.708 o
-40 8 20 47.422 24.956 15.173 72.545 o
-40 8 21 40.206 45.248 10.417 153.901 o
-40 8 22 15.742 14.222 8.243 245.784 o
-40 8 23 68.903 76.228 18.751 47.500 o
-40 8 24 23.734 81.256 14.494 79.505 o
-40 8 25 117.445 132.936 23.598 29.993 o
-40 8 26 0.417 -17.846 11.006 137.875 o
-40 8 27 321.218 357.318 73.511 3.091 o
-40 8 31 12.373 9.149 9.149 199.524 o
-40 8 32 7.529 5.616 15.445 70.014 o
-40 8 33 28.413 25.092 8.062 256.955 o
-40 8 34 273.217 303.736 63.093 4.196 o
-40 8 35 35.470 32.475 29.893 18.690 o
-40 8 36 351.704 358.405 76.908 2.824 o
-40 8 37 73.679 94.255 21.514 36.084 o
-40 8 38 16.629 5.843 5.979 467.250 o
-40 8 39 74.304 84.291 19.929 42.053 o
-40 8 40 0.352 11.233 9.693 177.774 o
-40 8 41 389.132 430.557 102.498 1.590 o
-40 8 42 45.041 46.879 14.313 81.531 o
-40 8 43 11.369 8.425 9.466 186.382 o
-40 8 44 1.188 -16.623 18.887 46.819 o
-40 8 45 5.835 10.916 7.655 285.052 o
-40 8 47 1.514 7.926 7.156 326.124 o
-40 10 1 65.641 43.572 27.448 22.169 o
-40 10 2 60.170 78.221 21.107 37.491 o
-40 10 3 148.380 153.499 37.231 12.049 o
-40 10 4 46.258 62.188 16.351 62.472 o
-40 10 5 498.503 538.898 116.086 1.239 o
-40 10 6 236.403 248.705 53.899 5.749 o
-40 10 7 88.952 121.114 29.803 18.804 o
-40 10 8 123.249 129.176 29.169 19.630 o
-40 10 9 47.743 52.631 13.950 85.821 o
-40 10 11 347.652 324.209 61.870 4.363 o
-40 10 12 58.175 73.783 25.092 26.526 o
-40 10 13 656.915 705.487 122.065 1.121 o
-40 10 15 48.025 37.775 9.240 195.631 o
-40 10 16 154.531 142.447 31.343 17.001 o
-40 10 17 45.266 54.488 14.947 74.760 o
-40 10 19 78.963 71.201 19.204 45.286 o
-40 10 23 16.454 23.235 8.651 223.167 o
-40 10 24 154.621 183.528 46.108 7.856 o
-40 10 25 263.440 333.086 80.803 2.558 o
-40 10 27 69.280 80.260 20.790 38.643 o
-40 10 28 9.248 -7.881 33.562 14.827 o
-40 10 29 77.068 69.616 17.030 57.587 o
-40 10 30 2.037 -2.627 17.166 56.678 o
-40 10 31 11.279 20.246 16.623 60.446 o
-40 10 32 1.078 -19.204 14.132 83.635 o
-40 10 33 0.294 1.359 22.556 32.828 o
-40 10 34 182.855 178.999 54.850 5.551 o
-40 10 37 87.614 112.780 35.600 13.178 o
-40 10 38 10.505 19.250 19.295 44.862 o
-40 10 39 41.832 50.411 28.761 20.191 o
-40 10 40 55.846 81.211 31.569 16.758 o
-40 10 41 348.908 380.961 119.665 1.166 o
-40 10 42 4.371 3.261 22.284 33.633 o
-40 10 43 6.999 -0.362 17.619 53.802 o
-40 10 44 9.215 13.814 8.877 211.926 o
-40 12 1 47.275 70.340 20.473 39.849 o
-40 12 2 269.598 287.702 69.887 3.420 o
-40 12 3 166.521 178.138 44.840 8.307 o
-40 12 4 0.918 10.417 13.226 95.484 o
-40 12 5 346.473 399.350 94.663 1.864 o
-40 12 6 0.502 4.801 23.734 29.651 o
-40 12 7 1.013 -1.948 13.316 94.189 o
-40 12 8 140.893 175.647 41.081 9.897 o
-40 12 9 42.111 39.903 14.222 82.573 o
-40 12 10 164.581 188.601 45.112 8.207 o
-40 12 11 13.634 24.187 11.459 127.191 o
-40 12 12 0.366 -1.766 23.462 30.341 o
-40 12 13 22.051 26.497 9.330 191.850 o
-40 12 14 19.623 15.626 18.434 49.148 o
-40 12 15 40.227 47.060 26.406 23.953 o
-40 12 16 8.484 4.665 18.661 47.963 o
-40 12 17 131.407 162.195 43.300 8.908 o
-40 12 18 171.355 193.040 52.359 6.092 o
-40 12 19 154.206 177.413 49.551 6.802 o
-40 12 21 68.754 66.490 53.537 5.827 o
-40 12 22 607.190 642.348 172.069 0.564 o
-40 12 23 168.414 176.326 51.770 6.232 o
-40 12 24 45.322 47.377 18.525 48.669 o
-40 12 25 12.182 4.212 27.584 21.951 o
-40 12 26 12.477 3.397 36.869 12.287 o
-40 12 27 185.261 199.607 60.376 4.582 o
-40 12 28 16.831 6.975 22.647 32.565 o
-40 12 29 11.458 29.214 13.814 87.518 o
-40 12 30 162.722 148.018 43.119 8.983 o
-40 12 31 35.878 39.994 15.037 73.862 o
-40 12 32 70.216 93.485 37.503 11.875 o
-40 12 33 181.988 192.994 54.941 5.533 o
-40 12 34 0.826 -27.312 62.595 4.263 o
-40 12 35 30.267 56.979 22.194 33.908 o
-40 12 37 0.319 5.209 18.616 48.196 o
-40 12 38 28.277 25.908 15.536 69.200 o
-40 12 39 36.504 35.646 19.748 42.828 o
-40 12 40 90.530 103.133 39.903 10.489 o
-40 12 41 5.094 2.672 11.323 130.262 o
-40 12 43 1.825 -1.676 22.828 32.051 o
-40 14 1 8.083 26.587 12.591 105.343 o
-40 14 2 3.440 -6.568 34.559 13.985 o
-40 14 3 5.022 25.047 11.006 137.875 o
-40 14 4 5.457 19.476 10.553 149.963 o
-40 14 5 57.730 58.066 18.525 48.669 o
-40 14 6 26.714 30.528 10.689 146.175 o
-40 14 7 39.227 48.645 16.079 64.601 o
-40 14 8 3.591 -5.480 12.591 105.343 o
-40 14 9 5.678 7.836 8.379 237.878 o
-40 14 10 11.323 11.142 20.654 39.153 o
-40 14 11 53.466 40.356 36.099 12.817 o
-40 14 12 67.430 67.034 25.228 26.241 o
-40 14 13 11.563 13.361 9.421 188.179 o
-40 14 14 1.123 -1.087 13.633 89.859 o
-40 14 15 1.063 -10.191 63.592 4.130 o
-40 14 16 1.520 25.319 12.139 113.352 o
-40 14 17 20.131 12.591 10.236 159.397 o
-40 14 18 97.632 111.104 36.099 12.817 o
-40 14 19 92.368 104.038 36.099 12.817 o
-40 14 20 2.518 35.646 14.947 74.760 o
-40 14 21 11.715 32.430 14.222 82.573 o
-40 14 22 229.660 252.057 86.284 2.243 o
-40 14 23 73.337 87.506 31.569 16.758 o
-40 14 24 35.128 33.970 16.170 63.879 o
-40 14 25 24.860 29.939 13.769 88.095 o
-40 14 26 1.978 26.542 25.047 26.622 o
-40 14 27 140.512 118.759 43.119 8.983 o
-40 14 28 0.010 2.355 15.309 71.263 o
-40 14 29 81.079 71.473 25.364 25.961 o
-40 14 30 37.314 19.295 17.211 56.381 o
-40 14 31 6.160 12.682 23.688 29.764 o
-40 14 32 187.858 202.370 79.716 2.628 o
-40 14 33 83.766 96.112 39.632 10.634 o
-40 14 34 29.979 28.037 12.999 98.840 o
-39 1 1 0.059 -0.679 8.606 225.522 o
-39 1 2 223.085 191.409 20.608 39.325 o
-39 1 3 981.175 951.474 83.385 2.402 o
-39 1 4 149.176 141.134 14.630 78.035 o
-39 1 5 31.205 30.437 14.086 84.174 o
-39 1 6 2320.550 2232.090 166.452 0.603 o
-39 1 7 1150.960 1083.410 89.318 2.094 o
-39 1 8 376.333 374.258 39.994 10.442 o
-39 1 10 873.281 845.262 81.618 2.507 o
-39 1 11 658.864 629.349 75.413 2.937 o
-39 1 12 211.525 222.616 25.228 26.241 o
-39 1 13 2304.760 2281.330 147.746 0.765 o
-39 1 14 151.637 133.570 20.246 40.746 o
-39 1 15 127.953 137.465 15.626 68.400 o
-39 1 16 69.138 48.871 14.403 80.509 o
-39 1 17 162.313 173.699 22.239 33.770 o
-39 1 18 1087.430 1084.050 114.864 1.266 o
-39 1 19 90.582 102.000 13.814 87.518 o
-39 1 20 349.980 327.560 40.719 10.073 o
-39 1 21 616.599 612.590 74.100 3.042 o
-39 1 22 413.334 377.836 42.440 9.273 o
-39 1 23 1146.950 1147.050 109.745 1.387 o
-39 1 24 146.850 155.356 19.114 45.716 o
-39 1 25 281.746 242.817 33.879 14.551 o
-39 1 26 397.997 386.713 45.746 7.981 o
-39 1 27 34.670 55.575 13.950 85.821 o
-39 1 28 14.974 4.167 9.557 182.866 o
-39 1 29 701.536 747.791 87.506 2.181 o
-39 1 30 12.522 1.585 4.710 752.714 o
-39 1 41 770.719 788.192 147.158 0.771 o
-39 1 42 44.446 35.736 13.860 86.947 o
-39 1 43 512.741 569.562 119.438 1.171 o
-39 1 44 267.400 292.141 70.114 3.397 o
-39 1 46 106.170 91.039 24.322 28.232 o
-39 1 47 716.476 810.295 189.416 0.466 o
-39 1 48 3.370 -5.933 16.305 62.819 o
-39 1 49 98.813 121.975 36.053 12.849 o
-39 1 51 35.459 62.686 22.828 32.051 o
-39 1 52 79.636 114.456 47.241 7.484 o
-39 1 53 0.128 -9.466 14.584 78.521 o
-39 1 54 0.287 -8.696 13.678 89.265 o
-39 3 1 487.052 468.785 50.275 6.608 o
-39 3 2 598.244 572.415 64.860 3.970 o
-39 3 3 264.646 289.016 31.615 16.710 o
-39 3 4 541.681 549.406 54.714 5.579 o
-39 3 5 135.299 136.604 14.539 79.011 o
-39 3 6 4.919 40.130 4.892 697.990 o
-39 3 7 60.890 43.663 6.477 398.130 o
-39 3 8 208.143 177.232 24.051 28.874 o
-39 3 9 1969.600 1993.350 131.486 0.966 o
-39 3 10 780.824 769.260 70.340 3.376 o
-39 3 11 5.818 2.853 3.759 1181.790 o
-39 3 12 285.662 278.915 31.886 16.427 o
-39 3 13 8.454 11.776 5.843 489.235 o
-39 3 14 1189.490 1195.560 109.564 1.391 o
-39 3 16 3476.670 3409.080 156.760 0.680 o
-39 3 19 978.694 997.809 99.147 1.699 o
-39 3 20 302.540 279.097 32.656 15.661 o
-39 3 21 1414.010 1442.770 130.309 0.984 o
-39 3 22 1108.510 1140.170 93.168 1.924 o
-39 3 23 53.688 47.875 5.390 574.914 o
-39 3 24 96.681 141.360 15.128 72.980 o
-39 3 25 642.763 623.868 60.693 4.534 o
-39 3 26 220.836 230.361 24.685 27.410 o
-39 3 27 2369.280 2437.720 156.714 0.680 o
-39 3 28 87.809 69.616 8.787 216.318 o
-39 3 29 640.954 670.611 83.747 2.381 o
-39 3 30 1686.300 1738.220 185.612 0.485 o
-39 3 31 816.580 837.788 106.077 1.484 o
-39 3 32 96.663 94.934 15.128 72.980 o
-39 3 33 212.857 207.760 27.991 21.317 o
-39 3 34 8.362 9.647 7.338 310.218 o
-39 3 35 9.909 23.960 4.393 865.274 o
-39 3 36 140.265 153.816 22.284 33.633 o
-39 3 37 391.134 369.819 54.080 5.711 o
-39 3 38 259.890 284.260 43.164 8.964 o
-39 3 39 29.167 20.473 5.571 538.129 o
-39 3 40 190.632 221.393 47.014 7.556 o
-39 3 41 29.146 54.306 13.180 96.141 o
-39 3 42 35.601 37.503 13.044 98.155 o
-39 3 43 754.970 852.056 179.225 0.520 o
-39 3 44 12.237 14.856 7.700 281.708 o
-39 3 45 0.911 10.236 6.386 409.505 o
-39 3 46 569.664 584.237 141.858 0.830 o
-39 3 47 0.377 34.287 17.755 52.982 o
-39 3 49 0.638 11.323 8.923 209.780 o
-39 3 50 175.088 203.955 63.954 4.083 o
-39 3 51 16.180 13.180 20.382 40.204 o
-39 3 52 24.177 21.107 10.372 155.248 o
-39 3 54 1.721 -0.408 23.869 29.314 o
-39 3 55 6.382 3.850 11.233 132.371 o
-39 3 57 44.318 51.453 21.786 35.189 o
-39 5 1 620.187 687.777 75.594 2.923 o
-39 5 2 158.322 156.126 21.650 35.632 o
-39 5 3 88.249 92.443 12.818 101.654 o
-39 5 4 1445.030 1368.670 136.378 0.898 o
-39 5 5 212.853 213.512 32.339 15.970 o
-39 5 6 1104.990 1099.630 115.316 1.256 o
-39 5 7 897.182 835.206 92.670 1.945 o
-39 5 8 183.072 181.037 23.281 30.816 o
-39 5 9 692.148 714.862 93.349 1.917 o
-39 5 10 571.280 551.580 64.633 3.998 o
-39 5 11 299.852 302.921 37.548 11.846 o
-39 5 12 12.880 12.274 8.606 225.522 o
-39 5 13 120.405 115.045 15.173 72.545 o
-39 5 14 272.370 281.090 34.831 13.767 o
-39 5 15 53.457 50.321 7.655 285.052 o
-39 5 16 42.080 49.596 8.334 240.470 o
-39 5 17 7.710 5.435 11.187 133.445 o
-39 5 21 272.886 291.145 42.530 9.233 o
-39 5 22 229.216 229.048 34.649 13.912 o
-39 5 23 319.018 306.997 48.418 7.124 o
-39 5 24 27.648 26.406 9.874 171.310 o
-39 5 25 340.204 326.292 50.321 6.596 o
-39 5 26 638.338 620.517 80.441 2.581 o
-39 5 27 1.722 2.446 7.745 278.423 o
-39 5 28 51.775 48.917 7.156 326.124 o
-39 5 29 12.108 10.100 12.909 100.232 o
-39 5 30 802.285 862.201 114.637 1.271 o
-39 5 31 530.565 523.635 77.632 2.771 o
-39 5 32 454.549 503.796 69.842 3.424 o
-39 5 33 287.298 318.094 47.060 7.542 o
-39 5 34 0.062 3.941 3.216 1615.030 o
-39 5 35 29.253 34.921 9.421 188.179 o
-39 5 36 683.176 731.485 96.022 1.811 o
-39 5 37 0.203 5.390 7.836 272.022 o
-39 5 38 501.233 538.989 78.810 2.689 o
-39 5 39 498.640 520.555 78.674 2.698 o
-39 5 40 44.703 51.181 11.369 129.226 o
-39 5 41 576.461 633.154 97.697 1.750 o
-39 5 42 50.523 62.822 11.595 124.227 o
-39 5 43 314.265 319.453 63.184 4.184 o
-39 5 44 356.345 369.955 71.427 3.274 o
-39 5 45 3.203 13.226 9.466 186.382 o
-39 5 46 9.872 25.862 13.996 85.267 o
-39 5 47 3.611 -11.052 11.414 128.202 o
-39 5 49 6.438 11.233 29.350 19.389 o
-39 5 50 10.393 8.379 10.644 147.422 o
-39 7 1 53.059 57.386 9.466 186.382 o
-39 7 2 1289.980 1319.120 137.510 0.883 o
-39 7 3 270.112 239.918 37.095 12.137 o
-39 7 4 756.618 781.670 103.178 1.569 o
-39 7 5 124.319 103.042 16.305 62.819 o
-39 7 6 119.298 107.254 16.577 60.776 o
-39 7 7 990.158 1069.960 129.448 0.997 o
-39 7 8 85.887 83.702 12.909 100.232 o
-39 7 9 342.492 323.937 45.973 7.903 o
-39 7 10 251.172 275.564 40.447 10.209 o
-39 7 11 0.156 15.219 5.345 584.700 o
-39 7 12 540.593 576.446 89.545 2.083 o
-39 7 13 1501.220 1566.280 162.512 0.632 o
-39 7 14 34.998 37.865 7.655 285.052 o
-39 7 15 394.786 383.860 53.989 5.730 o
-39 7 16 538.126 551.128 74.236 3.031 o
-39 7 17 9.474 1.268 8.017 259.867 o
-39 7 18 105.524 80.305 12.274 110.856 o
-39 7 19 114.268 109.021 18.027 51.396 o
-39 7 20 359.960 347.444 50.457 6.560 o
-39 7 21 133.764 148.562 23.734 29.651 o
-39 7 22 656.682 678.130 93.530 1.909 o
-39 7 23 382.299 342.326 52.585 6.040 o
-39 7 24 59.018 38.544 6.885 352.379 o
-39 7 25 60.271 79.490 14.403 80.509 o
-39 7 26 4.501 13.950 4.575 798.094 o
-39 7 27 28.434 35.102 10.327 156.613 o
-39 7 31 120.468 137.782 24.821 27.110 o
-39 7 32 340.780 353.242 63.093 4.196 o
-39 7 33 286.912 308.945 56.798 5.177 o
-39 7 34 175.244 194.761 38.907 11.033 o
-39 7 35 25.508 34.831 8.379 237.878 o
-39 7 36 316.498 327.062 63.048 4.202 o
-39 7 37 14.126 6.024 14.720 77.078 o
-39 7 38 410.015 430.195 86.918 2.211 o
-39 7 39 11.818 1.585 5.390 574.914 o
-39 7 40 151.773 148.335 33.698 14.708 o
-39 7 41 8.820 14.403 34.831 13.767 o
-39 7 42 84.624 70.974 19.703 43.025 o
-39 7 43 13.966 33.789 10.599 148.684 o
-39 7 44 115.763 149.060 44.342 8.494 o
-39 7 45 2.525 -5.571 11.233 132.371 o
-39 7 46 27.609 19.521 15.083 73.419 o
-39 7 47 0.683 2.536 12.139 113.352 o
-39 7 48 23.656 32.339 14.448 80.005 o
-39 7 49 120.943 91.175 32.702 15.618 o
-39 7 50 177.866 146.931 52.314 6.103 o
-39 7 51 38.480 47.467 17.619 53.802 o
-39 9 1 2.786 -11.640 25.410 25.869 o
-39 9 2 155.961 171.072 32.158 16.150 o
-39 9 3 14.806 21.061 14.358 81.017 o
-39 9 4 344.637 347.806 59.787 4.673 o
-39 9 5 56.806 63.909 12.410 108.442 o
-39 9 6 7.675 31.796 18.661 47.963 o
-39 9 7 48.940 55.077 11.957 116.812 o
-39 9 8 204.220 181.218 31.433 16.904 o
-39 9 9 15.335 73.692 26.949 22.997 o
-39 9 10 0.023 -8.334 14.720 77.078 o
-39 9 11 0.436 -19.657 10.735 144.944 o
-39 9 12 207.053 201.192 35.238 13.450 o
-39 9 13 85.665 100.370 17.710 53.253 o
-39 9 14 679.411 708.340 100.053 1.668 o
-39 9 15 75.050 103.721 17.393 55.212 o
-39 9 16 53.838 51.589 9.738 176.125 o
-39 9 17 74.387 84.698 14.766 76.606 o
-39 9 18 187.486 172.069 30.890 17.504 o
-39 9 19 423.243 456.918 78.221 2.730 o
-39 9 20 61.371 53.672 10.689 146.175 o
-39 9 21 27.011 51.317 10.689 146.175 o
-39 9 22 25.086 40.220 14.811 76.138 o
-39 9 23 129.605 140.907 26.225 24.285 o
-39 9 24 11.210 22.012 17.076 57.282 o
-39 9 26 54.390 65.267 27.855 21.525 o
-39 9 27 189.256 298.482 64.588 4.004 o
-39 9 28 86.570 70.340 16.487 61.446 o
-39 9 29 14.394 -8.515 31.615 16.710 o
-39 9 30 48.298 42.304 12.727 103.106 o
-39 9 31 19.735 33.562 10.961 139.016 o
-39 9 32 31.361 45.384 15.400 70.427 o
-39 9 33 27.656 50.049 12.093 114.202 o
-39 9 34 12.893 1.676 9.059 203.534 o
-39 9 35 32.100 26.949 13.814 87.518 o
-39 9 36 15.786 29.803 10.055 165.193 o
-39 9 37 41.003 28.671 9.195 197.563 o
-39 9 38 26.880 38.816 17.891 52.180 o
-39 9 39 447.192 494.330 113.595 1.294 o
-39 9 40 4.931 11.550 8.515 230.346 o
-39 9 41 0.742 -6.794 46.833 7.615 o
-39 9 42 9.651 28.988 12.139 113.352 o
-39 9 43 5.572 2.310 7.111 330.292 o
-39 9 44 0.079 -14.177 15.581 68.799 o
-39 9 45 0.965 20.382 9.919 169.750 o
-39 9 46 1.365 13.678 9.013 205.585 o
-39 11 1 31.017 38.544 38.363 11.348 o
-39 11 3 209.650 227.689 58.655 4.855 o
-39 11 4 322.994 333.494 80.667 2.567 o
-39 11 5 1.104 -21.695 15.581 68.799 o
-39 11 6 36.739 28.580 9.964 168.210 o
-39 11 7 56.624 62.459 15.309 71.263 o
-39 11 8 5.589 21.288 7.428 302.698 o
-39 11 9 0.694 8.470 15.400 70.427 o
-39 11 10 47.365 54.533 28.308 20.842 o
-39 11 11 61.233 56.843 13.226 95.484 o
-39 11 12 3.203 -4.167 32.022 16.288 o
-39 11 13 664.320 721.838 137.102 0.889 o
-39 11 14 25.271 16.034 10.599 148.684 o
-39 11 15 63.040 61.780 33.743 14.668 o
-39 11 16 7.326 -0.861 20.880 38.309 o
-39 11 17 208.219 217.045 51.725 6.243 o
-39 11 18 28.389 54.714 17.529 54.359 o
-39 11 20 5.406 15.445 17.755 52.982 o
-39 11 21 202.777 201.509 49.913 6.704 o
-39 11 22 0.008 5.254 32.203 16.105 o
-39 11 23 162.493 209.662 54.578 5.607 o
-39 11 24 13.861 13.905 14.630 78.035 o
-39 11 25 9.562 23.099 20.110 41.298 o
-39 11 27 3.126 9.195 30.437 18.029 o
-39 11 28 50.882 78.040 25.817 25.058 o
-39 11 29 28.878 26.859 25.727 25.235 o
-39 11 30 27.713 39.450 14.086 84.174 o
-39 11 31 16.618 15.717 42.304 9.333 o
-39 11 32 55.712 84.925 28.263 20.909 o
-39 11 33 0.450 4.710 20.880 38.309 o
-39 11 34 28.294 35.963 23.688 29.764 o
-39 11 35 129.174 147.429 49.053 6.941 o
-39 11 37 36.232 -1.449 14.041 84.718 o
-39 11 38 76.427 69.480 25.410 25.869 o
-39 11 39 0.005 -13.135 27.719 21.737 o
-39 11 40 33.360 38.680 14.811 76.138 o
-39 11 41 24.090 40.990 15.445 70.014 o
-39 11 42 21.955 23.643 13.996 85.267 o
-39 11 43 102.146 88.594 31.886 16.427 o
-39 11 44 36.897 26.678 17.483 54.642 o
-39 13 1 82.989 94.391 25.998 24.710 o
-39 13 2 12.063 20.699 9.149 199.524 o
-39 13 3 266.842 298.029 80.441 2.581 o
-39 13 4 1.735 -16.894 19.159 45.501 o
-39 13 5 163.419 192.179 50.140 6.644 o
-39 13 6 9.246 10.100 7.700 281.708 o
-39 13 7 55.465 65.720 18.525 48.669 o
-39 13 8 119.633 103.359 42.485 9.253 o
-39 13 9 36.627 54.895 17.076 57.282 o
-39 13 10 18.945 27.855 10.236 159.397 o
-39 13 11 52.351 61.508 22.239 33.770 o
-39 13 12 30.996 -5.435 52.585 6.040 o
-39 13 13 26.006 53.989 20.790 38.643 o
-39 13 14 19.451 42.983 27.719 21.737 o
-39 13 15 91.111 97.969 33.608 14.787 o
-39 13 16 30.907 70.023 23.009 31.548 o
-39 13 17 165.280 159.251 49.324 6.865 o
-39 13 18 57.640 101.094 32.883 15.446 o
-39 13 19 346.331 381.505 112.825 1.312 o
-39 13 20 118.317 166.452 49.098 6.928 o
-39 13 21 87.194 102.951 31.207 17.150 o
-39 13 23 100.488 120.616 39.722 10.585 o
-39 13 24 0.022 6.794 10.780 143.729 o
-39 13 26 0.488 46.425 65.449 3.899 o
-39 13 27 509.326 625.590 189.099 0.467 o
-39 13 29 22.678 12.954 14.539 79.011 o
-39 13 31 22.324 17.574 13.452 92.296 o
-39 13 32 1.604 11.052 18.570 48.432 o
-39 13 33 0.392 -4.620 13.860 86.947 o
-39 13 35 1.414 -3.306 12.909 100.232 o
-39 13 36 5.520 23.235 12.139 113.352 o
-39 13 37 89.292 76.228 31.116 17.250 o
-39 13 38 46.374 50.049 21.560 35.932 o
-39 13 39 96.557 115.905 49.098 6.928 o
-39 15 1 84.001 112.554 47.422 7.427 o
-39 15 2 0.064 -16.804 19.340 44.652 o
-39 15 3 3.440 8.787 11.550 125.204 o
-39 15 4 2.106 0.544 19.748 42.828 o
-39 15 5 8.587 3.080 26.089 24.539 o
-39 15 6 1.233 15.898 18.842 47.045 o
-39 15 7 79.189 96.565 39.088 10.931 o
-39 15 8 18.546 14.675 24.413 28.023 o
-39 15 9 3.800 7.202 7.836 272.022 o
-39 15 10 14.785 31.977 15.309 71.263 o
-39 15 11 3.903 17.619 11.550 125.204 o
-39 15 12 8.950 10.236 12.139 113.352 o
-39 15 13 19.518 27.402 12.637 104.590 o
-39 15 14 6.204 5.163 7.836 272.022 o
-39 15 15 27.619 32.883 16.351 62.472 o
-39 15 16 26.857 15.128 18.978 46.373 o
-39 15 17 63.635 82.071 32.203 16.105 o
-39 15 18 0.749 -6.205 25.274 26.147 o
-39 15 19 0.502 -30.346 25.953 24.796 o
-39 15 20 10.392 24.005 14.041 84.718 o
-39 15 21 53.558 60.512 27.131 22.691 o
-39 15 22 15.418 2.627 13.497 91.678 o
-39 15 23 0.639 2.763 7.836 272.022 o
-39 15 24 50.028 35.329 14.448 80.005 o
-39 15 25 0.178 16.668 10.825 142.528 o
-39 15 26 1.098 -6.432 27.810 21.595 o
-38 0 12 166.048 163.644 21.107 37.491 o
-38 0 14 1073.140 1068.600 107.345 1.449 o
-38 0 16 1617.600 1610.670 142.492 0.823 o
-38 2 1 3864.510 3838.420 118.578 1.188 o
-38 2 2 76.832 72.560 10.191 160.817 o
-38 2 3 647.016 655.211 60.285 4.596 o
-38 2 4 1203.490 1158.370 95.116 1.846 o
-38 2 5 19.121 11.912 8.425 235.327 o
-38 2 6 257.361 255.318 23.824 29.426 o
-38 2 7 105.993 104.491 9.376 190.001 o
-38 2 8 98.408 92.126 9.874 171.310 o
-38 2 9 45.430 31.116 8.923 209.780 o
-38 2 10 25.864 28.082 7.790 275.195 o
-38 2 11 3763.710 3673.960 124.013 1.086 o
-38 2 12 196.039 186.246 17.030 57.587 o
-38 2 13 2879.670 2825.340 149.513 0.747 o
-38 2 14 1594.950 1643.920 146.025 0.783 o
-38 2 15 50.687 50.094 6.839 357.062 o
-38 2 16 34.537 38.092 5.118 637.588 o
-38 2 19 443.033 448.357 55.258 5.470 o
-38 2 20 61.374 70.703 13.814 87.518 o
-38 2 21 163.600 160.202 20.608 39.325 o
-38 2 22 1225.600 1192.300 110.923 1.357 o
-38 2 23 18.866 18.117 3.261 1570.480 o
-38 2 24 30.904 31.343 9.647 179.448 o
-38 2 25 24.386 20.291 4.710 752.714 o
-38 2 26 296.367 301.154 36.823 12.317 o
-38 2 27 10.445 5.662 11.278 131.310 o
-38 2 28 639.913 661.145 77.134 2.807 o
-38 2 29 14.178 18.797 7.066 334.540 o
-38 2 30 4.097 -4.665 15.717 67.614 o
-38 2 31 15.613 24.458 8.470 232.816 o
-38 2 32 127.353 127.863 19.114 45.716 o
-38 2 33 14.413 1.902 10.055 165.193 o
-38 2 34 78.014 81.437 11.731 121.366 o
-38 2 35 31.178 32.792 9.376 190.001 o
-38 2 36 77.584 86.057 16.804 59.149 o
-38 2 37 962.793 971.403 154.993 0.695 o
-38 2 39 133.733 144.168 28.671 20.318 o
-38 2 40 392.734 412.168 79.308 2.655 o
-38 2 41 329.644 336.891 72.605 3.168 o
-38 2 42 285.270 277.194 61.599 4.402 o
-38 2 43 94.490 107.073 26.768 23.309 o
-38 2 44 151.488 154.359 36.280 12.689 o
-38 2 45 451.739 516.433 119.302 1.173 o
-38 2 46 408.557 423.899 105.624 1.497 o
-38 2 47 105.392 113.414 32.883 15.446 o
-38 2 48 77.846 86.238 24.232 28.444 o
-38 2 49 2.896 -18.616 36.688 12.409 o
-38 2 50 148.002 131.441 39.541 10.682 o
-38 2 51 628.210 656.751 181.671 0.506 o
-38 2 52 5.929 12.773 9.240 195.631 o
-38 2 53 1.593 -3.352 24.277 28.338 o
-38 2 54 70.974 58.655 35.329 13.382 o
-38 2 55 6.484 22.601 14.630 78.035 o
-38 4 1 459.354 483.007 66.264 3.804 o
-38 4 2 510.104 508.280 54.171 5.692 o
-38 4 3 99.400 92.760 10.689 146.175 o
-38 4 4 5.784 11.097 7.836 272.022 o
-38 4 5 1084.450 1099.580 96.973 1.776 o
-38 4 6 1084.550 1068.290 93.440 1.913 o
-38 4 7 499.403 509.548 51.181 6.376 o
-38 4 8 12.076 9.919 2.491 2691.360 o
-38 4 9 71.008 64.407 7.247 318.022 o
-38 4 10 3433.660 3325.970 133.026 0.944 o
-38 4 11 129.784 127.274 13.678 89.265 o
-38 4 12 433.378 417.014 42.394 9.293 o
-38 4 13 412.918 395.636 40.311 10.278 o
-38 4 14 725.045 683.112 65.086 3.943 o
-38 4 15 5.111 0.362 1.540 7042.700 o
-38 4 16 1301.670 1294.210 134.158 0.928 o
-38 4 17 41.724 39.949 5.933 474.411 o
-38 4 18 87.942 86.057 11.006 137.875 o
-38 4 19 55.968 41.806 6.160 440.169 o
-38 4 20 68.638 62.233 7.972 262.828 o
-38 4 21 487.232 478.160 50.275 6.608 o
-38 4 22 110.320 79.671 9.195 197.563 o
-38 4 23 1314.120 1318.260 114.818 1.267 o
-38 4 24 175.448 167.313 19.929 42.053 o
-38 4 25 131.943 122.745 15.354 70.843 o
-38 4 26 19.377 25.274 7.519 295.448 o
-38 4 27 303.557 299.116 37.005 12.197 o
-38 4 28 2064.380 2085.160 157.484 0.673 o
-38 4 29 931.394 937.297 92.443 1.954 o
-38 4 30 180.509 179.497 23.915 29.203 o
-38 4 31 594.572 570.015 63.954 4.083 o
-38 4 32 94.458 121.069 19.250 45.073 o
-38 4 33 184.429 188.601 23.734 29.651 o
-38 4 34 2316.400 2318.470 170.529 0.574 o
-38 4 35 903.216 906.226 104.446 1.531 o
-38 4 36 1155.200 1211.000 133.253 0.941 o
-38 4 37 1218.510 1277.770 140.771 0.843 o
-38 4 38 1013.230 1014.880 125.190 1.066 o
-38 4 39 270.063 254.910 41.715 9.598 o
-38 4 40 289.629 310.892 52.314 6.103 o
-38 4 41 83.406 87.099 17.166 56.678 o
-38 4 42 6.968 11.323 4.122 983.137 o
-38 4 43 0.546 -6.115 12.320 110.042 o
-38 4 44 391.038 454.245 84.064 2.363 o
-38 4 45 430.098 409.949 102.227 1.598 o
-38 4 46 387.369 403.336 108.160 1.428 o
-38 4 47 207.272 209.617 59.832 4.665 o
-38 4 48 697.376 670.973 171.389 0.569 o
-38 4 50 178.834 169.804 55.484 5.425 o
-38 4 52 17.324 9.104 7.700 281.708 o
-38 4 53 4.430 13.996 22.647 32.565 o
-38 4 55 66.219 57.205 21.967 34.611 o
-38 4 56 0.010 -8.877 12.456 107.654 o
-38 4 57 152.989 129.720 50.049 6.668 o
-38 6 1 97.654 109.927 13.814 87.518 o
-38 6 2 82.530 78.312 11.686 122.309 o
-38 6 3 173.608 176.734 22.647 32.565 o
-38 6 4 100.592 133.887 18.978 46.373 o
-38 6 5 61.944 53.401 12.456 107.654 o
-38 6 6 30.599 34.921 8.153 251.277 o
-38 6 7 27.126 25.002 5.526 546.987 o
-38 6 8 194.464 207.941 27.765 21.666 o
-38 6 9 1728.840 1740.480 155.446 0.691 o
-38 6 10 655.868 655.528 77.768 2.762 o
-38 6 11 63.856 64.452 12.320 110.042 o
-38 6 12 1119.370 1110.050 118.396 1.191 o
-38 6 13 971.550 933.583 103.540 1.558 o
-38 6 14 0.748 -14.222 27.312 22.390 o
-38 6 15 321.588 326.745 48.509 7.098 o
-38 6 16 67.918 62.505 8.651 223.167 o
-38 6 17 57.422 58.383 8.198 248.508 o
-38 6 18 1876.440 1995.530 192.858 0.449 o
-38 6 19 736.272 735.788 102.725 1.583 o
-38 6 20 30.441 41.443 9.285 193.727 o
-38 6 21 2.479 13.180 5.345 584.700 o
-38 6 22 145.302 148.245 20.699 38.982 o
-38 6 23 218.793 223.250 38.273 11.402 o
-38 6 24 164.895 161.516 28.127 21.111 o
-38 6 26 18.886 5.571 8.198 248.508 o
-38 6 28 55.046 45.429 14.313 81.531 o
-38 6 30 327.584 351.973 63.909 4.089 o
-38 6 31 2764.520 2822.580 212.017 0.372 o
-38 6 32 857.958 854.773 143.715 0.809 o
-38 6 33 4945.670 5176.380 127.410 1.029 o
-38 6 34 622.640 689.136 98.784 1.712 o
-38 6 35 495.687 474.220 75.685 2.916 o
-38 6 36 163.952 162.014 28.897 20.001 o
-38 6 37 285.272 272.439 45.701 7.997 o
-38 6 38 19.107 26.542 6.885 352.379 o
-38 6 39 17.267 0.725 5.118 637.588 o
-38 6 40 66.337 64.860 13.316 94.189 o
-38 6 41 141.644 138.960 28.127 21.111 o
-38 6 42 2.035 -12.003 11.867 118.603 o
-38 6 43 47.831 41.172 14.494 79.505 o
-38 6 45 450.203 448.267 103.495 1.559 o
-38 6 46 63.603 52.042 16.940 58.204 o
-38 6 47 364.183 359.673 93.802 1.898 o
-38 6 48 0.005 4.076 15.898 66.082 o
-38 6 49 38.331 29.123 10.282 157.996 o
-38 6 50 38.072 47.648 14.811 76.138 o
-38 6 51 106.840 112.780 38.862 11.059 o
-38 8 1 21.123 5.752 5.163 626.451 o
-38 8 2 39.480 52.314 9.149 199.524 o
-38 8 3 54.428 43.527 8.651 223.167 o
-38 8 4 1046.190 1072.040 141.088 0.839 o
-38 8 5 9.336 -1.313 17.030 57.587 o
-38 8 6 0.284 4.122 5.254 605.036 o
-38 8 7 0.156 -7.564 10.055 165.193 o
-38 8 8 574.800 568.747 82.117 2.477 o
-38 8 9 20.700 4.529 12.093 114.202 o
-38 8 10 340.134 359.492 62.459 4.281 o
-38 8 11 286.914 335.940 58.111 4.946 o
-38 8 12 446.987 460.043 67.079 3.712 o
-38 8 13 41.435 36.914 13.271 94.834 o
-38 8 14 257.036 265.509 40.266 10.301 o
-38 8 15 171.278 183.075 29.169 19.630 o
-38 8 16 555.692 570.830 75.051 2.965 o
-38 8 17 95.057 96.157 14.358 81.017 o
-38 8 18 27.628 34.966 14.222 82.573 o
-38 8 19 5.279 6.386 13.135 96.806 o
-38 8 20 174.566 210.477 34.106 14.358 o
-38 8 21 60.932 82.751 13.905 86.381 o
-38 8 22 7.736 8.107 8.289 243.105 o
-38 8 23 1.475 -1.042 34.966 13.660 o
-38 8 24 3.486 -4.846 13.860 86.947 o
-38 8 25 2.082 12.229 5.979 467.250 o
-38 8 26 1.104 -4.529 24.640 27.511 o
-38 8 27 646.752 664.632 123.967 1.087 o
-38 8 28 586.734 584.826 111.693 1.339 o
-38 8 29 1323.040 1426.600 221.529 0.340 o
-38 8 30 1018.040 1062.130 187.967 0.473 o
-38 8 33 28.755 27.674 16.487 61.446 o
-38 8 34 6.636 8.425 12.456 107.654 o
-38 8 35 79.556 92.443 20.246 40.746 o
-38 8 36 0.272 -3.080 8.923 209.780 o
-38 8 37 10.990 -1.812 14.086 84.174 o
-38 8 38 0.637 0.815 8.107 254.092 o
-38 8 39 19.059 23.009 13.044 98.155 o
-38 8 40 12.023 -1.132 19.884 42.244 o
-38 8 41 144.417 178.093 44.840 8.307 o
-38 8 42 48.640 63.184 18.253 50.129 o
-38 8 43 64.066 92.217 25.681 25.324 o
-38 8 44 69.145 79.263 22.511 32.960 o
-38 8 45 20.338 14.539 7.926 265.840 o
-38 8 46 199.411 209.526 66.490 3.778 o
-38 10 1 142.406 111.557 25.047 26.622 o
-38 10 3 1.011 -8.379 15.943 65.707 o
-38 10 4 74.711 83.340 29.622 19.035 o
-38 10 5 201.034 195.350 42.349 9.313 o
-38 10 6 101.321 132.392 31.569 16.758 o
-38 10 7 63.670 49.460 12.591 105.343 o
-38 10 8 284.465 288.472 60.285 4.596 o
-38 10 11 20.992 31.162 14.041 84.718 o
-38 10 12 4.324 -0.272 12.274 110.856 o
-38 10 13 673.454 744.258 121.476 1.132 o
-38 10 14 4.522 -0.589 27.810 21.595 o
-38 10 15 9.736 9.512 6.703 371.684 o
-38 10 16 0.843 4.665 16.034 64.967 o
-38 10 17 24.564 63.410 15.762 67.226 o
-38 10 18 211.211 214.101 46.290 7.795 o
-38 10 19 220.082 265.418 58.519 4.877 o
-38 10 20 16.720 35.465 17.302 55.792 o
-38 10 21 321.864 322.623 71.926 3.228 o
-38 10 22 47.298 22.556 10.236 159.397 o
-38 10 23 84.587 83.204 21.197 37.171 o
-38 10 24 186.020 207.986 47.739 7.329 o
-38 10 25 106.752 106.213 25.274 26.147 o
-38 10 26 21.863 23.462 8.425 235.327 o
-38 10 27 0.002 -3.352 22.012 34.469 o
-38 10 28 141.735 124.602 33.019 15.319 o
-38 10 29 510.359 577.805 116.811 1.224 o
-38 10 30 144.532 147.882 34.332 14.170 o
-38 10 31 6.085 24.277 9.376 190.001 o
-38 10 32 17.751 41.534 14.177 83.101 o
-38 10 33 0.254 -1.042 19.567 43.624 o
-38 10 34 28.774 12.999 11.414 128.202 o
-38 10 35 52.666 40.492 13.588 90.460 o
-38 10 36 66.466 55.031 24.187 28.550 o
-38 10 38 8.947 -1.268 23.145 31.178 o
-38 10 39 17.337 17.438 25.364 25.961 o
-38 10 40 1.879 1.948 15.807 66.841 o
-38 10 41 28.116 28.716 12.546 106.105 o
-38 10 42 14.707 -8.379 23.462 30.341 o
-38 10 43 145.422 140.137 45.384 8.109 o
-38 10 44 11.232 20.880 10.599 148.684 o
-38 10 45 262.418 246.168 89.409 2.089 o
-38 10 46 204.943 172.386 66.128 3.819 o
-38 12 1 109.755 128.904 33.064 15.277 o
-38 12 2 302.787 385.219 88.276 2.143 o
-38 12 3 1.133 -7.473 42.032 9.454 o
-38 12 4 271.669 308.447 71.110 3.303 o
-38 12 5 177.487 199.562 47.513 7.399 o
-38 12 6 2.408 11.459 19.295 44.862 o
-38 12 7 44.039 71.699 17.981 51.655 o
-38 12 8 1.814 -2.401 61.010 4.487 o
-38 12 9 239.746 261.659 61.916 4.357 o
-38 12 10 0.777 -17.483 17.619 53.802 o
-38 12 11 0.057 -7.926 31.071 17.300 o
-38 12 12 279.200 318.728 69.797 3.428 o
-38 12 13 286.072 321.355 73.194 3.118 o
-38 12 14 23.267 24.096 9.602 181.145 o
-38 12 15 6.846 36.642 29.441 19.270 o
-38 12 16 365.035 420.683 109.383 1.396 o
-38 12 18 244.573 255.272 69.616 3.446 o
-38 12 23 178.486 187.514 52.087 6.156 o
-38 12 24 25.349 32.928 35.329 13.382 o
-38 12 25 252.122 205.722 59.289 4.751 o
-38 12 27 5.827 29.984 21.514 36.084 o
-38 12 28 92.408 88.910 28.761 20.191 o
-38 12 29 60.932 86.555 25.636 25.413 o
-38 12 30 0.013 -3.261 28.082 21.179 o
-38 12 31 0.541 -24.232 36.914 12.257 o
-38 12 32 0.160 18.298 15.671 68.006 o
-38 12 33 24.467 30.075 38.092 11.511 o
-38 12 34 68.826 60.149 19.884 42.244 o
-38 12 35 66.818 60.874 21.605 35.782 o
-38 12 37 5.685 12.139 15.626 68.400 o
-38 12 38 12.924 11.640 14.766 76.606 o
-38 12 40 75.586 68.665 27.901 21.455 o
-38 12 41 2.456 -7.247 24.730 27.309 o
-38 12 42 0.499 2.265 21.378 36.544 o
-38 12 43 94.164 79.444 32.294 16.015 o
-38 14 1 157.395 147.882 44.206 8.547 o
-38 14 2 46.981 19.974 21.605 35.782 o
-38 14 3 216.915 182.124 51.815 6.221 o
-38 14 4 17.828 14.720 8.062 256.955 o
-38 14 5 0.738 -2.129 48.147 7.205 o
-38 14 6 6.301 5.707 11.595 124.227 o
-38 14 7 60.593 43.119 19.204 45.286 o
-38 14 8 6.515 13.226 13.226 95.484 o
-38 14 9 11.454 -2.265 25.092 26.526 o
-38 14 10 188.807 186.110 61.327 4.441 o
-38 14 11 7.087 16.351 13.361 93.552 o
-38 14 12 18.492 25.138 12.546 106.105 o
-38 14 13 106.847 164.143 49.460 6.827 o
-38 14 14 489.924 543.926 159.794 0.654 o
-38 14 16 8.205 19.386 23.779 29.538 o
-38 14 17 205.789 250.245 81.392 2.521 o
-38 14 18 59.934 43.119 22.511 32.960 o
-38 14 19 89.436 62.912 20.880 38.309 o
-38 14 21 3.978 -7.247 35.193 13.485 o
-38 14 22 25.105 12.818 26.406 23.953 o
-38 14 24 45.224 59.017 23.054 31.424 o
-38 14 25 0.005 -12.048 26.134 24.454 o
-38 14 26 60.180 85.513 28.535 20.512 o
-38 14 27 43.897 52.314 24.640 27.511 o
-38 14 28 11.375 14.041 11.686 122.309 o
-38 14 30 40.708 42.576 21.242 37.013 o
-38 14 31 40.789 45.021 19.204 45.286 o
-38 14 33 43.405 30.618 14.313 81.531 o
-38 14 34 9.024 -17.302 18.389 49.391 o
-38 14 35 12.188 -4.620 27.131 22.691 o
-37 1 1 30.236 31.977 4.076 1005.110 o
-37 1 2 1308.240 1293.530 111.376 1.346 o
-37 1 3 787.881 740.589 60.331 4.589 o
-37 1 4 371.463 361.938 31.524 16.806 o
-37 1 5 0.521 1.449 7.111 330.292 o
-37 1 6 21.410 26.542 8.787 216.318 o
-37 1 7 68.191 66.626 11.957 116.812 o
-37 1 8 119.130 108.613 11.459 127.191 o
-37 1 9 578.592 538.038 47.784 7.315 o
-37 1 10 113.260 95.976 11.097 135.633 o
-37 1 11 101.812 100.234 11.731 121.366 o
-37 1 12 467.716 447.904 45.067 8.223 o
-37 1 13 1170.860 1138.260 111.829 1.336 o
-37 1 14 36.988 29.893 4.031 1027.820 o
-37 1 15 457.744 459.454 46.290 7.795 o
-37 1 16 782.143 803.864 86.284 2.243 o
-37 1 17 1304.230 1279.670 123.922 1.088 o
-37 1 18 380.756 350.116 42.530 9.233 o
-37 1 19 304.859 318.456 32.656 15.661 o
-37 1 20 148.615 159.930 18.163 50.630 o
-37 1 22 307.753 303.510 33.245 15.111 o
-37 1 23 484.861 495.372 52.948 5.958 o
-37 1 24 101.484 101.593 13.044 98.155 o
-37 1 25 424.011 417.649 47.060 7.542 o
-37 1 26 301.196 309.171 32.656 15.661 o
-37 1 27 336.609 331.456 35.193 13.485 o
-37 1 28 21.532 9.104 4.393 865.274 o
-37 1 29 838.131 851.421 94.436 1.873 o
-37 1 30 1504.740 1455.810 160.791 0.646 o
-37 1 31 0.597 10.417 22.647 32.565 o
-37 1 35 395.598 430.014 70.884 3.324 o
-37 1 36 166.736 166.000 30.799 17.607 o
-37 1 38 69.270 74.236 16.170 63.879 o
-37 1 39 44.213 39.088 12.365 109.237 o
-37 1 40 39.603 22.148 14.267 82.049 o
-37 1 41 288.466 320.223 65.086 3.943 o
-37 1 42 7.342 -1.404 32.520 15.792 o
-37 1 43 109.259 100.596 20.608 39.325 o
-37 1 44 53.824 40.311 11.550 125.204 o
-37 1 45 1.174 -1.902 7.926 265.840 o
-37 1 46 245.248 235.842 51.770 6.232 o
-37 1 47 6.221 37.639 12.909 100.232 o
-37 1 48 77.547 84.427 20.790 38.643 o
-37 1 49 56.414 58.066 15.943 65.707 o
-37 1 50 24.368 25.727 9.149 199.524 o
-37 1 51 35.195 40.990 13.316 94.189 o
-37 1 52 6.495 4.575 6.296 421.374 o
-37 1 53 7.917 2.672 19.159 45.501 o
-37 1 54 5.683 10.236 9.285 193.727 o
-37 1 55 30.864 36.053 21.152 37.330 o
-37 1 56 36.480 14.358 14.766 76.606 o
-37 3 1 463.557 484.230 49.053 6.941 o
-37 3 2 2959.280 2914.620 138.461 0.871 o
-37 3 3 187.069 172.522 18.570 48.432 o
-37 3 4 1012.540 947.171 82.388 2.461 o
-37 3 5 363.925 366.377 35.283 13.416 o
-37 3 6 96.709 97.426 9.466 186.382 o
-37 3 7 486.835 465.161 38.907 11.033 o
-37 3 8 26.720 27.267 3.080 1760.670 o
-37 3 9 353.604 352.381 33.291 15.070 o
-37 3 10 793.912 778.409 75.368 2.940 o
-37 3 11 1076.580 1099.220 88.775 2.119 o
-37 3 12 337.179 299.162 32.385 15.925 o
-37 3 13 351.341 304.914 33.200 15.153 o
-37 3 14 978.109 1000.030 106.394 1.475 o
-37 3 16 145.887 134.883 17.619 53.802 o
-37 3 17 253.345 247.165 32.294 16.015 o
-37 3 18 1561.380 1590.380 146.161 0.782 o
-37 3 19 1727.140 1789.170 157.892 0.670 o
-37 3 20 427.606 411.987 51.679 6.254 o
-37 3 21 63.160 54.986 10.780 143.729 o
-37 3 22 277.531 304.144 35.148 13.520 o
-37 3 23 48.074 39.043 5.707 512.809 o
-37 3 24 322.593 339.382 32.702 15.618 o
-37 3 25 298.584 299.614 30.573 17.869 o
-37 3 26 749.037 755.309 75.549 2.926 o
-37 3 27 907.063 939.381 91.039 2.015 o
-37 3 28 1191.340 1259.290 116.630 1.228 o
-37 3 29 1578.770 1564.520 122.971 1.104 o
-37 3 30 244.091 220.578 26.904 23.074 o
-37 3 31 18.470 13.316 3.578 1304.500 o
-37 3 32 1589.340 1621.320 135.698 0.907 o
-37 3 33 308.076 314.108 37.458 11.904 o
-37 3 34 308.302 307.631 37.548 11.846 o
-37 3 35 116.750 118.849 16.034 64.967 o
-37 3 36 1324.330 1318.940 133.524 0.937 o
-37 3 37 297.894 317.777 41.851 9.536 o
-37 3 38 267.357 288.427 39.767 10.561 o
-37 3 39 224.099 228.006 35.600 13.178 o
-37 3 40 1011.300 1029.880 156.171 0.685 o
-37 3 41 77.505 98.060 19.340 44.652 o
-37 3 42 24.230 5.435 13.407 92.921 o
-37 3 43 49.181 27.085 10.463 152.571 o
-37 3 44 1615.170 1711.680 280.455 0.212 o
-37 3 45 233.173 235.751 58.791 4.832 o
-37 3 47 400.943 395.364 99.056 1.702 o
-37 3 48 41.648 29.758 19.703 43.025 o
-37 3 49 59.785 73.420 23.417 30.459 o
-37 3 50 12.998 42.938 21.831 35.043 o
-37 3 51 118.353 129.267 43.029 9.021 o
-37 3 52 27.636 -12.863 20.699 38.982 o
-37 3 53 41.325 38.544 15.807 66.841 o
-37 3 54 8.031 8.470 17.211 56.381 o
-37 3 57 17.785 34.106 20.065 41.485 o
-37 3 58 0.017 2.310 12.999 98.840 o
-37 5 1 185.309 194.127 24.322 28.232 o
-37 5 2 1553.140 1564.650 128.723 1.008 o
-37 5 3 350.907 337.706 37.050 12.167 o
-37 5 4 1150.270 1180.840 116.811 1.224 o
-37 5 5 2011.700 2059.350 155.356 0.692 o
-37 5 6 25.223 31.886 12.274 110.856 o
-37 5 7 4683.230 4817.290 120.888 1.143 o
-37 5 8 23.995 21.333 3.306 1527.750 o
-37 5 9 1569.360 1569.680 135.517 0.909 o
-37 5 10 3828.600 3858.980 123.696 1.092 o
-37 5 11 30.299 30.437 4.212 941.306 o
-37 5 12 450.907 450.622 51.906 6.199 o
-37 5 13 730.147 697.017 75.187 2.954 o
-37 5 14 19.830 11.550 11.731 121.366 o
-37 5 15 155.091 153.816 21.469 36.236 o
-37 5 16 1171.520 1216.800 117.128 1.217 o
-37 5 17 354.876 365.425 43.074 9.002 o
-37 5 18 1161.240 1143.430 129.221 1.000 o
-37 5 19 1668.110 1691.930 166.996 0.599 o
-37 5 20 426.423 423.491 58.700 4.847 o
-37 5 21 1966.380 2077.010 184.751 0.489 o
-37 5 22 705.496 686.871 92.625 1.947 o
-37 5 23 3126.010 3195.890 174.696 0.547 o
-37 5 25 7.715 4.937 7.020 338.870 o
-37 5 26 178.369 184.026 25.772 25.146 o
-37 5 27 95.587 88.729 15.219 72.114 o
-37 5 28 913.986 938.475 104.174 1.539 o
-37 5 29 18.913 25.636 11.912 117.702 o
-37 5 30 28.157 33.472 5.843 489.235 o
-37 5 31 1685.680 1797.820 165.094 0.613 o
-37 5 32 2901.980 3109.200 161.651 0.639 o
-37 5 33 3550.860 3744.980 140.952 0.841 o
-37 5 34 323.729 348.622 47.694 7.342 o
-37 5 35 3346.290 3500.030 161.923 0.637 o
-37 5 36 0.591 -19.974 23.869 29.314 o
-37 5 37 1055.660 1016.700 124.647 1.075 o
-37 5 38 319.678 311.753 48.600 7.071 o
-37 5 39 13.266 14.811 6.703 371.684 o
-37 5 40 21.514 14.902 10.372 155.248 o
-37 5 41 104.143 107.300 18.570 48.432 o
-37 5 42 51.522 43.572 9.466 186.382 o
-37 5 43 34.937 37.186 9.376 190.001 o
-37 5 44 411.886 402.022 77.451 2.784 o
-37 5 45 9.241 25.092 8.107 254.092 o
-37 5 46 176.578 199.607 42.847 9.097 o
-37 5 47 563.080 555.974 113.278 1.302 o
-37 5 48 110.024 99.690 30.980 17.401 o
-37 5 49 462.228 478.341 121.295 1.135 o
-37 5 50 216.491 228.640 65.041 3.948 o
-37 5 51 177.963 195.168 62.369 4.294 o
-37 5 52 7.482 10.463 10.870 141.343 o
-37 5 53 24.608 13.180 15.400 70.427 o
-37 5 54 77.505 56.662 22.012 34.469 o
-37 7 1 113.651 122.790 16.623 60.446 o
-37 7 2 522.539 554.253 66.173 3.814 o
-37 7 3 13.520 26.134 8.153 251.277 o
-37 7 4 277.324 287.249 36.552 12.501 o
-37 7 5 188.029 156.896 22.737 32.306 o
-37 7 6 2275.040 2322.630 182.079 0.504 o
-37 7 7 60.251 63.501 9.512 184.611 o
-37 7 8 194.770 198.112 27.584 21.951 o
-37 7 9 3.617 4.620 13.361 93.552 o
-37 7 10 55.816 47.875 7.247 318.022 o
-37 7 11 130.614 145.119 20.020 41.673 o
-37 7 12 218.071 260.526 42.304 9.333 o
-37 7 13 6.555 -1.721 5.118 637.588 o
-37 7 14 215.343 213.240 29.848 18.747 o
-37 7 15 152.005 150.464 21.152 37.330 o
-37 7 16 133.771 137.012 19.929 42.053 o
-37 7 17 797.795 811.926 100.777 1.645 o
-37 7 18 487.855 515.165 69.253 3.482 o
-37 7 19 1334.800 1394.220 150.373 0.739 o
-37 7 20 14.320 -0.725 11.731 121.366 o
-37 7 21 421.942 436.989 60.693 4.534 o
-37 7 22 49.652 49.460 8.243 245.784 o
-37 7 23 1309.240 1329.810 153.589 0.708 o
-37 7 24 461.015 486.992 69.978 3.411 o
-37 7 25 339.381 368.551 56.209 5.286 o
-37 7 26 501.318 531.651 77.270 2.797 o
-37 7 27 41.054 56.299 19.703 43.025 o
-37 7 31 0.144 3.623 7.428 302.698 o
-37 7 32 114.429 122.473 22.601 32.696 o
-37 7 33 731.697 707.706 115.724 1.247 o
-37 7 34 4.118 9.964 8.334 240.470 o
-37 7 35 1231.830 1320.160 196.391 0.433 o
-37 7 36 922.987 1016.830 166.181 0.605 o
-37 7 37 1195.160 1323.420 209.753 0.380 o
-37 7 38 566.789 630.481 138.008 0.877 o
-37 7 39 206.332 223.341 47.875 7.287 o
-37 7 40 542.546 580.885 118.532 1.189 o
-37 7 41 268.613 267.139 61.780 4.376 o
-37 7 42 42.578 45.293 11.731 121.366 o
-37 7 43 29.530 55.439 15.626 68.400 o
-37 7 44 191.621 231.448 53.219 5.897 o
-37 7 45 35.062 36.235 15.671 68.006 o
-37 7 46 9.344 44.342 37.140 12.108 o
-37 7 47 303.290 307.360 82.298 2.466 o
-37 7 48 21.068 12.093 10.825 142.528 o
-37 7 49 2.525 -24.232 20.155 41.113 o
-37 7 50 129.636 84.698 33.925 14.512 o
-37 7 51 2.124 5.526 7.564 291.920 o
-37 9 1 117.910 121.567 20.065 41.485 o
-37 9 2 110.234 101.276 17.710 53.253 o
-37 9 3 646.511 659.152 102.544 1.588 o
-37 9 4 6.132 3.442 9.240 195.631 o
-37 9 5 53.468 62.188 16.713 59.792 o
-37 9 6 8.763 23.326 11.459 127.191 o
-37 9 7 60.938 64.724 15.309 71.263 o
-37 9 8 23.624 31.932 6.341 415.376 o
-37 9 9 14.833 10.010 13.905 86.381 o
-37 9 10 530.586 556.336 85.785 2.270 o
-37 9 11 199.442 202.144 34.785 13.803 o
-37 9 12 12.360 18.434 6.296 421.374 o
-37 9 13 519.550 615.172 93.576 1.907 o
-37 9 14 177.324 163.463 24.956 26.816 o
-37 9 15 6.289 16.668 10.870 141.343 o
-37 9 16 1.063 -9.647 23.779 29.538 o
-37 9 17 56.930 45.565 8.787 216.318 o
-37 9 18 264.601 263.470 44.251 8.529 o
-37 9 19 86.217 79.988 14.222 82.573 o
-37 9 20 18.515 10.508 12.818 101.654 o
-37 9 21 18.361 14.675 5.707 512.809 o
-37 9 22 21.561 14.267 14.222 82.573 o
-37 9 23 19.212 8.923 5.933 474.411 o
-37 9 24 1.152 9.512 6.703 371.684 o
-37 9 25 124.692 104.356 23.281 30.816 o
-37 9 26 262.524 279.051 61.282 4.447 o
-37 9 27 614.364 712.417 142.945 0.817 o
-37 9 28 193.635 171.616 39.632 10.634 o
-37 9 29 93.733 91.764 19.295 44.862 o
-37 9 30 10.761 5.752 7.745 278.423 o
-37 9 31 23.561 47.105 13.135 96.806 o
-37 9 32 3.284 1.540 9.512 184.611 o
-37 9 33 131.657 132.754 29.214 19.569 o
-37 9 34 26.071 33.562 9.285 193.727 o
-37 9 35 33.147 46.969 12.274 110.856 o
-37 9 36 19.364 32.656 17.393 55.212 o
-37 9 37 16.365 29.486 9.376 190.001 o
-37 9 38 198.267 195.712 46.879 7.600 o
-37 9 39 267.613 291.371 81.437 2.518 o
-37 9 41 0.939 0.589 20.563 39.499 o
-37 9 42 67.822 74.824 24.730 27.309 o
-37 9 43 191.646 234.890 78.403 2.717 o
-37 9 44 63.333 56.979 21.514 36.084 o
-37 9 45 2.146 -1.585 24.232 28.444 o
-37 11 1 1.919 23.190 9.557 182.866 o
-37 11 3 74.096 55.303 16.124 64.239 o
-37 11 4 0.198 -6.250 28.127 21.111 o
-37 11 6 353.505 449.897 103.857 1.548 o
-37 11 7 68.060 95.025 19.974 41.862 o
-37 11 8 67.129 71.291 15.581 68.799 o
-37 11 9 33.609 24.413 7.202 322.035 o
-37 11 10 5.221 -3.850 29.395 19.329 o
-37 11 11 100.420 104.084 23.281 30.816 o
-37 11 12 99.319 117.400 24.277 28.338 o
-37 11 13 133.325 159.704 33.200 15.153 o
-37 11 14 1.996 -0.996 19.068 45.934 o
-37 11 15 125.369 142.628 29.441 19.270 o
-37 11 16 47.416 23.552 34.921 13.696 o
-37 11 17 173.379 183.211 47.694 7.342 o
-37 11 18 91.697 65.720 17.076 57.282 o
-37 11 20 42.308 65.902 19.703 43.025 o
-37 11 21 7.852 25.953 33.608 14.787 o
-37 11 22 660.430 748.606 165.456 0.610 o
-37 11 23 16.671 26.315 23.009 31.548 o
-37 11 24 13.384 36.099 26.632 23.547 o
-37 11 25 5.275 -17.121 14.222 82.573 o
-37 11 26 100.384 43.844 57.568 5.040 o
-37 11 27 325.945 343.730 89.137 2.102 o
-37 11 28 8.975 39.360 13.497 91.678 o
-37 11 29 12.844 17.030 33.970 14.473 o
-37 11 30 5.275 9.693 11.957 116.812 o
-37 11 31 188.750 139.458 40.900 9.984 o
-37 11 32 1.193 -6.613 14.766 76.606 o
-37 11 33 1.717 7.247 21.514 36.084 o
-37 11 34 2.316 10.417 12.727 103.106 o
-37 11 35 4.783 -21.152 30.528 17.922 o
-37 11 36 20.250 -10.327 40.990 9.940 o
-37 11 37 49.028 33.970 17.981 51.655 o
-37 11 39 3.938 10.870 9.829 172.893 o
-37 11 41 151.663 137.691 48.690 7.045 o
-37 11 42 1.180 7.564 21.469 36.236 o
-37 11 43 304.119 359.990 130.218 0.985 o
-37 11 44 29.046 39.994 18.661 47.963 o
-37 11 45 49.166 57.432 24.821 27.110 o
-37 13 1 526.556 553.890 134.566 0.922 o
-37 13 2 31.898 40.175 12.954 99.532 o
-37 13 3 17.944 23.054 29.893 18.690 o
-37 13 4 5.270 6.703 11.233 132.371 o
-37 13 5 249.521 250.154 63.863 4.095 o
-37 13 6 18.895 42.032 12.637 104.590 o
-37 13 7 80.030 99.871 27.765 21.666 o
-37 13 8 2.048 5.299 23.507 30.225 o
-37 13 9 91.543 92.081 26.949 22.997 o
-37 13 10 38.099 66.400 18.253 50.129 o
-37 13 11 89.931 92.625 23.145 31.178 o
-37 13 12 37.468 25.862 10.916 140.173 o
-37 13 13 17.584 33.336 12.320 110.042 o
-37 13 14 13.557 2.219 7.881 268.905 o
-37 13 15 94.077 93.847 42.349 9.313 o
-37 13 16 13.261 28.852 14.720 77.078 o
-37 13 17 115.134 125.734 38.409 11.322 o
-37 13 18 2.896 14.177 11.006 137.875 o
-37 13 20 56.736 46.607 15.173 72.545 o
-37 13 21 5.737 11.731 33.698 14.708 o
-37 13 22 130.520 142.719 45.429 8.093 o
-37 13 23 68.854 62.776 22.194 33.908 o
-37 13 24 14.067 4.212 21.560 35.932 o
-37 13 25 5.007 13.905 12.320 110.042 o
-37 13 26 33.478 27.629 12.274 110.856 o
-37 13 27 36.176 29.712 14.947 74.760 o
-37 13 28 20.317 15.173 12.365 109.237 o
-37 13 29 6.078 3.397 18.842 47.045 o
-37 13 30 6.061 25.998 14.313 81.531 o
-37 13 32 12.330 31.615 25.772 25.146 o
-37 13 33 89.525 141.768 44.750 8.340 o
-37 13 34 12.650 25.500 12.591 105.343 o
-37 13 35 5.676 9.829 19.204 45.286 o
-37 13 36 50.965 72.832 27.629 21.880 o
-37 13 37 197.652 202.189 75.323 2.944 o
-37 13 38 35.966 15.490 21.514 36.084 o
-37 13 39 3.506 0.091 13.678 89.265 o
-37 15 1 0.060 -3.261 17.438 54.926 o
-37 15 2 67.985 45.248 17.710 53.253 o
-37 15 3 20.788 20.971 11.822 119.513 o
-37 15 4 24.279 31.524 15.083 73.419 o
-37 15 5 36.585 40.311 14.222 82.573 o
-37 15 7 16.703 17.121 20.699 38.982 o
-37 15 8 18.395 6.885 8.107 254.092 o
-37 15 9 8.339 2.355 19.703 43.025 o
-37 15 10 39.817 14.222 15.762 67.226 o
-37 15 11 5.436 -14.041 29.441 19.270 o
-37 15 12 0.472 -27.267 24.232 28.444 o
-37 15 13 72.389 118.578 43.481 8.834 o
-37 15 14 2.306 1.132 14.132 83.635 o
-37 15 15 3.375 37.865 15.762 67.226 o
-37 15 16 0.019 1.812 20.971 37.978 o
-37 15 18 36.509 24.232 11.686 122.309 o
-37 15 19 14.126 -7.247 20.110 41.298 o
-37 15 20 2.365 -5.480 33.698 14.708 o
-37 15 22 4.153 8.606 14.675 77.555 o
-37 15 23 2.660 -5.752 20.291 40.564 o
-37 15 24 0.295 2.401 20.246 40.746 o
-37 15 25 24.174 2.582 7.790 275.195 o
-37 15 26 4.643 11.323 11.550 125.204 o
-37 15 27 28.909 56.571 25.455 25.776 o
-37 15 28 54.620 41.987 20.608 39.325 o
-37 15 30 23.155 18.117 20.563 39.499 o
-36 0 4 0.617 0.000 18.661 47.963 o
-36 0 8 12548.700 12652.600 328.647 0.155 o
-36 0 10 2033.340 2001.640 157.484 0.673 o
-36 0 12 3870.150 3856.670 133.479 0.937 o
-36 0 14 425.812 407.141 46.788 7.630 o
-36 0 20 79.281 71.699 20.201 40.929 o
-36 2 1 25.342 33.109 4.665 767.401 o
-36 2 2 5.034 -0.725 11.731 121.366 o
-36 2 3 177.594 178.138 14.675 77.555 o
-36 2 4 297.918 297.622 22.103 34.187 o
-36 2 5 66.684 64.679 7.972 262.828 o
-36 2 6 409.423 398.625 27.765 21.666 o
-36 2 7 2642.860 2582.210 106.711 1.467 o
-36 2 8 528.502 485.181 37.140 12.108 o
-36 2 9 155.189 152.140 12.501 106.876 o
-36 2 10 766.359 772.158 59.832 4.665 o
-36 2 11 2022.430 1972.250 114.094 1.283 o
-36 2 12 1303.730 1322.880 97.063 1.773 o
-36 2 13 58.240 48.871 5.571 538.129 o
-36 2 14 1363.240 1336.600 108.975 1.406 o
-36 2 15 457.396 407.412 48.101 7.219 o
-36 2 16 333.165 290.329 68.755 3.533 o
-36 2 17 616.268 626.088 69.344 3.473 o
-36 2 19 4059.060 4055.870 130.399 0.982 o
-36 2 20 39.629 37.095 5.209 615.604 o
-36 2 21 156.413 132.030 14.539 79.011 o
-36 2 22 24.427 28.852 3.714 1210.790 o
-36 2 23 117.181 119.529 13.905 86.381 o
-36 2 24 199.809 191.454 20.201 40.929 o
-36 2 25 2165.380 2144.500 137.555 0.883 o
-36 2 26 547.713 538.491 54.035 5.720 o
-36 2 27 84.102 75.730 9.874 171.310 o
-36 2 28 3.894 7.292 5.028 660.771 o
-36 2 29 71.514 78.448 10.689 146.175 o
-36 2 30 596.484 620.924 67.170 3.702 o
-36 2 31 1746.100 1736.040 141.722 0.832 o
-36 2 32 185.599 183.800 25.772 25.146 o
-36 2 33 39.339 45.248 8.243 245.784 o
-36 2 34 35.720 22.964 4.348 883.394 o
-36 2 35 358.870 398.172 50.910 6.444 o
-36 2 36 0.004 -7.972 25.183 26.336 o
-36 2 37 251.115 269.993 49.460 6.827 o
-36 2 38 1046.980 1047.500 164.324 0.619 o
-36 2 40 1025.840 1116.930 185.838 0.484 o
-36 2 41 807.962 813.194 149.513 0.747 o
-36 2 42 772.045 858.623 143.262 0.814 o
-36 2 43 42.271 55.665 12.003 115.932 o
-36 2 44 1.378 15.717 10.780 143.729 o
-36 2 45 193.905 208.756 45.021 8.240 o
-36 2 46 27.403 22.511 6.975 343.286 o
-36 2 47 9.294 -10.825 37.458 11.904 o
-36 2 48 5.941 -30.845 27.991 21.317 o
-36 2 49 14.286 10.644 10.735 144.944 o
-36 2 50 35.658 41.126 15.354 70.843 o
-36 2 51 0.001 -11.323 25.364 25.961 o
-36 2 52 116.374 92.896 26.814 23.230 o
-36 2 53 101.766 90.269 26.451 23.871 o
-36 2 55 227.629 223.295 77.316 2.794 o
-36 2 58 68.262 65.811 25.862 24.970 o
-36 4 1 571.578 572.732 51.815 6.221 o
-36 4 2 185.026 212.969 20.608 39.325 o
-36 4 3 395.767 400.029 51.498 6.298 o
-36 4 4 891.605 880.771 80.350 2.587 o
-36 4 5 535.342 488.079 46.516 7.719 o
-36 4 6 509.810 446.364 43.572 8.797 o
-36 4 7 1228.550 1173.050 93.847 1.896 o
-36 4 8 255.807 268.951 34.332 14.170 o
-36 4 9 1072.800 1123.500 92.172 1.966 o
-36 4 10 5172.540 5127.510 161.923 0.637 o
-36 4 11 164.195 146.161 14.856 75.674 o
-36 4 12 1056.580 998.081 82.751 2.439 o
-36 4 13 18.169 25.047 7.247 318.022 o
-36 4 14 766.206 756.985 67.577 3.657 o
-36 4 15 116.842 102.046 10.599 148.684 o
-36 4 16 1263.990 1244.700 112.191 1.327 o
-36 4 17 677.664 658.789 78.765 2.692 o
-36 4 18 32.581 32.566 4.303 902.090 o
-36 4 19 234.717 215.052 24.911 26.914 o
-36 4 20 651.367 634.376 67.532 3.662 o
-36 4 21 163.319 153.272 16.441 61.785 o
-36 4 22 4438.300 4408.300 108.477 1.419 o
-36 4 23 40.508 36.099 7.247 318.022 o
-36 4 24 3.345 7.247 2.627 2420.140 o
-36 4 25 36.542 42.666 6.115 446.714 o
-36 4 26 0.704 3.895 4.212 941.306 o
-36 4 27 52.087 58.428 8.560 227.915 o
-36 4 28 2022.340 2025.330 138.235 0.874 o
-36 4 29 17.883 16.985 5.209 615.604 o
-36 4 30 428.487 420.140 50.502 6.549 o
-36 4 31 958.239 995.408 97.426 1.760 o
-36 4 32 260.091 274.567 33.064 15.277 o
-36 4 33 15.088 7.655 4.303 902.090 o
-36 4 34 200.029 223.884 28.761 20.191 o
-36 4 35 117.572 114.456 16.487 61.446 o
-36 4 36 2.032 12.229 7.383 306.423 o
-36 4 37 1078.880 1146.190 129.176 1.001 o
-36 4 38 337.285 347.127 48.781 7.019 o
-36 4 39 90.477 101.864 16.034 64.967 o
-36 4 40 62.666 73.828 12.003 115.932 o
-36 4 41 289.126 282.358 48.418 7.124 o
-36 4 42 101.934 103.812 19.023 46.153 o
-36 4 43 90.312 77.044 15.037 73.862 o
-36 4 44 7.609 8.606 12.727 103.106 o
-36 4 45 168.016 198.611 41.624 9.640 o
-36 4 46 130.425 128.769 27.584 21.951 o
-36 4 47 128.412 108.477 25.953 24.796 o
-36 4 48 32.647 28.308 16.124 64.239 o
-36 4 49 0.000 14.041 11.867 118.603 o
-36 4 52 8.495 4.801 9.330 191.850 o
-36 4 53 111.713 109.247 35.827 13.012 o
-36 4 54 29.331 32.022 14.766 76.606 o
-36 4 55 0.390 -2.265 25.817 25.058 o
-36 4 56 1.554 16.759 18.933 46.596 o
-36 6 1 12.303 17.755 3.261 1570.480 o
-36 6 2 16.296 13.180 6.024 460.250 o
-36 6 3 569.147 607.065 65.358 3.910 o
-36 6 4 751.878 734.293 77.587 2.774 o
-36 6 5 17.500 16.623 6.658 376.758 o
-36 6 6 45.344 51.317 11.006 137.875 o
-36 6 7 1327.970 1357.030 130.988 0.973 o
-36 6 8 4.254 3.850 5.163 626.451 o
-36 6 9 1439.140 1490.060 137.510 0.883 o
-36 6 10 574.760 579.617 68.076 3.604 o
-36 6 11 2478.390 2460.640 164.641 0.616 o
-36 6 12 2731.030 2888.530 161.198 0.643 o
-36 6 13 393.821 318.275 39.043 10.957 o
-36 6 14 488.441 501.350 59.515 4.715 o
-36 6 16 759.528 755.173 85.151 2.303 o
-36 6 17 9.669 19.521 3.714 1210.790 o
-36 6 18 295.605 313.791 45.429 8.093 o
-36 6 19 636.930 564.806 68.030 3.609 o
-36 6 20 38.213 25.772 8.560 227.915 o
-36 6 21 133.901 176.870 24.504 27.817 o
-36 6 22 515.168 547.640 69.525 3.455 o
-36 6 23 152.200 158.345 22.329 33.497 o
-36 6 24 229.870 276.787 38.046 11.538 o
-36 6 25 614.630 628.805 93.349 1.917 o
-36 6 26 1145.230 1188.000 157.937 0.670 o
-36 6 27 28.653 59.787 11.595 124.227 o
-36 6 31 188.339 186.563 27.538 22.024 o
-36 6 32 132.159 139.684 21.288 36.855 o
-36 6 33 6.483 14.856 9.919 169.750 o
-36 6 34 2.560 1.902 12.184 112.510 o
-36 6 35 4.454 4.937 5.798 496.909 o
-36 6 36 1196.340 1277.220 164.143 0.620 o
-36 6 37 300.506 309.760 50.366 6.584 o
-36 6 38 68.320 79.807 16.487 61.446 o
-36 6 39 86.042 102.363 17.664 53.526 o
-36 6 40 8.269 -12.456 15.037 73.862 o
-36 6 41 74.711 80.395 15.354 70.843 o
-36 6 42 50.022 57.341 11.323 130.262 o
-36 6 43 5.106 14.992 5.662 521.047 o
-36 6 44 229.047 203.321 55.122 5.497 o
-36 6 45 138.575 157.937 33.698 14.708 o
-36 6 46 106.055 91.447 21.695 35.483 o
-36 6 47 161.875 182.984 40.537 10.164 o
-36 6 48 52.259 65.811 16.215 63.523 o
-36 6 49 35.614 38.952 13.316 94.189 o
-36 6 50 4.927 13.950 16.170 63.879 o
-36 6 51 65.004 86.691 25.953 24.796 o
-36 6 53 146.879 100.007 37.005 12.197 o
-36 8 1 384.377 406.416 54.171 5.692 o
-36 8 2 11.807 -11.957 15.671 68.006 o
-36 8 3 597.942 599.591 75.775 2.909 o
-36 8 4 522.253 527.303 67.623 3.652 o
-36 8 5 224.802 215.686 30.211 18.300 o
-36 8 6 16.108 -2.582 24.549 27.714 o
-36 8 7 52.510 75.957 15.943 65.707 o
-36 8 8 80.117 76.138 17.619 53.802 o
-36 8 9 165.917 162.512 25.047 26.622 o
-36 8 10 282.925 290.963 42.712 9.155 o
-36 8 12 247.803 242.636 36.280 12.689 o
-36 8 13 27.302 -4.801 5.435 565.372 o
-36 8 14 700.448 774.332 101.683 1.615 o
-36 8 15 0.325 12.773 6.250 427.503 o
-36 8 16 1113.480 1176.350 125.553 1.060 o
-36 8 17 56.483 54.714 9.330 191.850 o
-36 8 18 0.291 -6.296 10.327 156.613 o
-36 8 19 438.291 426.164 62.550 4.269 o
-36 8 20 103.049 92.353 15.083 73.419 o
-36 8 21 15.052 15.219 6.069 453.406 o
-36 8 22 10.502 3.216 15.853 66.460 o
-36 8 23 3.772 -4.167 21.333 36.699 o
-36 8 24 47.685 65.494 12.003 115.932 o
-36 8 25 0.162 -8.787 15.762 67.226 o
-36 8 26 115.043 95.070 33.336 15.029 o
-36 8 27 337.161 364.655 73.239 3.114 o
-36 8 29 152.458 175.058 38.227 11.429 o
-36 8 30 0.317 -17.302 30.799 17.607 o
-36 8 31 257.282 271.261 49.913 6.704 o
-36 8 32 249.198 281.361 53.219 5.897 o
-36 8 33 0.642 -18.842 11.867 118.603 o
-36 8 34 46.049 43.753 17.710 53.253 o
-36 8 35 37.327 48.192 15.717 67.614 o
-36 8 36 60.448 78.493 19.929 42.053 o
-36 8 37 46.225 41.896 14.403 80.509 o
-36 8 38 98.924 113.324 26.768 23.309 o
-36 8 39 78.832 72.922 18.253 50.129 o
-36 8 40 47.325 39.994 22.511 32.960 o
-36 8 41 422.216 437.849 100.189 1.664 o
-36 8 42 2.802 10.191 7.338 310.218 o
-36 8 43 111.660 120.118 31.252 17.100 o
-36 8 44 5.793 17.755 15.490 69.606 o
-36 8 45 2.095 5.209 13.769 88.095 o
-36 10 1 75.019 86.646 21.695 35.483 o
-36 10 2 2.712 -5.616 22.601 32.696 o
-36 10 3 76.776 80.078 27.493 22.096 o
-36 10 4 34.294 22.194 11.550 125.204 o
-36 10 5 328.800 339.880 69.842 3.424 o
-36 10 6 5.508 21.288 9.149 199.524 o
-36 10 7 530.326 569.924 110.198 1.375 o
-36 10 8 15.389 25.998 12.456 107.654 o
-36 10 9 60.644 62.323 31.343 17.001 o
-36 10 10 17.728 23.462 14.177 83.101 o
-36 10 11 661.452 718.758 116.086 1.239 o
-36 10 12 268.234 329.870 56.390 5.252 o
-36 10 13 76.926 71.382 16.668 60.118 o
-36 10 14 200.655 170.982 31.298 17.051 o
-36 10 15 35.898 21.469 5.616 529.485 o
-36 10 16 64.129 57.885 21.786 35.189 o
-36 10 17 28.560 20.427 10.508 151.259 o
-36 10 19 139.525 185.294 43.164 8.964 o
-36 10 20 0.023 2.582 35.600 13.178 o
-36 10 21 334.526 424.125 90.496 2.039 o
-36 10 22 195.575 164.278 38.635 11.189 o
-36 10 23 88.767 64.815 35.691 13.111 o
-36 10 24 42.696 47.694 11.867 118.603 o
-36 10 26 21.924 19.340 19.386 44.444 o
-36 10 27 265.979 271.442 56.707 5.194 o
-36 10 28 129.335 158.526 34.423 14.095 o
-36 10 29 5.466 -7.156 24.051 28.874 o
-36 10 30 98.094 93.349 24.277 28.338 o
-36 10 31 46.208 63.275 19.068 45.934 o
-36 10 33 162.117 175.919 45.474 8.077 o
-36 10 34 15.471 0.272 10.916 140.173 o
-36 10 35 13.209 -0.136 32.249 16.060 o
-36 10 37 6.965 15.989 12.999 98.840 o
-36 10 38 247.347 251.241 76.862 2.827 o
-36 10 39 116.326 154.087 50.366 6.584 o
-36 10 40 0.106 9.512 8.062 256.955 o
-36 10 41 59.516 34.649 13.543 91.066 o
-36 10 42 106.167 86.510 29.350 19.389 o
-36 10 43 1.127 -7.700 13.407 92.921 o
-36 10 44 24.201 36.914 16.668 60.118 o
-36 10 45 361.750 366.965 126.776 1.039 o
-36 12 1 359.328 379.421 85.106 2.306 o
-36 12 2 83.701 72.016 19.838 42.437 o
-36 12 3 82.234 85.423 22.329 33.497 o
-36 12 4 81.228 96.022 22.737 32.306 o
-36 12 5 120.671 153.725 36.280 12.689 o
-36 12 6 44.084 79.127 19.476 44.031 o
-36 12 7 1.216 16.034 10.599 148.684 o
-36 12 8 151.420 192.632 42.530 9.233 o
-36 12 9 199.396 217.634 48.147 7.205 o
-36 12 10 25.246 46.697 24.640 27.511 o
-36 12 11 315.870 350.705 77.225 2.801 o
-36 12 12 1.007 14.086 17.710 53.253 o
-36 12 13 3.877 7.790 33.608 14.787 o
-36 12 14 215.004 252.600 64.452 4.021 o
-36 12 15 100.094 166.452 43.617 8.779 o
-36 12 16 134.393 183.664 51.317 6.342 o
-36 12 18 193.805 243.134 62.686 4.250 o
-36 12 19 25.239 20.790 11.006 137.875 o
-36 12 20 1.012 2.853 11.006 137.875 o
-36 12 21 41.970 27.674 38.499 11.268 o
-36 12 22 58.424 66.445 20.880 38.309 o
-36 12 23 36.323 23.235 16.668 60.118 o
-36 12 24 69.204 97.788 32.203 16.105 o
-36 12 25 8.393 5.254 11.052 136.747 o
-36 12 27 67.550 77.542 25.545 25.594 o
-36 12 28 47.410 64.498 23.824 29.426 o
-36 12 29 5.504 21.107 13.724 88.677 o
-36 12 30 19.331 29.848 12.773 102.376 o
-36 12 31 112.168 113.188 40.537 10.164 o
-36 12 32 17.012 9.693 13.814 87.518 o
-36 12 33 1.374 32.883 30.211 18.300 o
-36 12 34 54.867 67.668 20.790 38.643 o
-36 12 35 0.907 -1.812 43.527 8.816 o
-36 12 37 13.726 5.254 11.686 122.309 o
-36 12 38 5.038 -24.911 22.012 34.469 o
-36 12 39 7.910 8.651 18.978 46.373 o
-36 12 40 1.780 9.285 9.783 174.498 o
-36 12 41 43.209 40.990 15.762 67.226 o
-36 12 42 445.077 370.951 159.387 0.657 o
-36 12 43 269.906 204.680 108.477 1.419 o
-36 14 1 35.832 36.280 12.909 100.232 o
-36 14 2 61.566 70.748 22.239 33.770 o
-36 14 3 28.844 48.056 18.706 47.731 o
-36 14 4 213.007 219.672 62.142 4.325 o
-36 14 5 13.057 18.027 10.146 162.256 o
-36 14 6 352.736 357.137 98.422 1.724 o
-36 14 7 39.582 49.415 17.483 54.642 o
-36 14 8 0.126 11.414 12.682 103.844 o
-36 14 9 84.299 88.005 25.727 25.235 o
-36 14 10 22.113 25.862 12.818 101.654 o
-36 14 11 52.958 40.220 16.170 63.879 o
-36 14 12 0.538 -6.341 17.121 56.979 o
-36 14 13 0.866 -11.505 15.400 70.427 o
-36 14 14 1.532 -7.156 29.395 19.329 o
-36 14 15 22.538 46.743 18.344 49.635 o
-36 14 16 63.425 51.317 17.574 54.080 o
-36 14 17 15.244 5.254 20.291 40.564 o
-36 14 18 43.580 65.403 24.232 28.444 o
-36 14 19 273.998 283.309 88.865 2.115 o
-36 14 21 121.038 121.431 39.179 10.881 o
-36 14 22 11.926 8.787 11.686 122.309 o
-36 14 23 7.206 8.107 8.289 243.105 o
-36 14 24 2.359 -0.770 14.992 74.309 o
-36 14 26 0.247 20.925 28.716 20.254 o
-36 14 28 231.048 235.796 86.465 2.234 o
-36 14 29 142.516 159.749 60.466 4.568 o
-36 14 30 20.028 41.760 19.250 45.073 o
-36 14 31 34.452 25.636 14.675 77.555 o
-36 14 32 76.585 91.945 34.196 14.283 o
-36 14 33 59.669 59.017 24.866 27.012 o
-36 14 34 38.502 55.937 24.504 27.817 o
-36 14 35 73.703 89.001 38.092 11.511 o
-36 14 36 68.669 69.887 31.796 16.520 o
-35 1 1 1114.180 1101.940 80.622 2.570 o
-35 1 2 26.809 13.905 14.448 80.005 o
-35 1 3 701.915 710.786 46.244 7.810 o
-35 1 4 986.192 950.614 58.021 4.961 o
-35 1 5 2629.660 2525.190 117.717 1.205 o
-35 1 6 1104.520 1020.820 68.800 3.528 o
-35 1 7 569.941 570.377 44.433 8.460 o
-35 1 8 3273.640 3164.320 115.996 1.241 o
-35 1 9 5.642 5.254 11.414 128.202 o
-35 1 10 278.365 288.880 22.194 33.908 o
-35 1 11 869.944 817.452 53.718 5.788 o
-35 1 12 166.704 163.282 13.090 97.477 o
-35 1 13 36.475 63.048 10.599 148.684 o
-35 1 14 368.591 368.641 31.660 16.663 o
-35 1 15 786.165 813.058 66.808 3.742 o
-35 1 16 1475.380 1368.530 109.021 1.405 o
-35 1 17 708.326 686.599 58.111 4.946 o
-35 1 18 1107.300 1059.630 83.113 2.418 o
-35 1 19 190.801 197.841 21.378 36.544 o
-35 1 20 377.239 356.140 36.869 12.287 o
-35 1 21 1427.490 1423.610 131.848 0.961 o
-35 1 22 37.962 42.983 5.798 496.909 o
-35 1 23 23.570 13.633 3.261 1570.480 o
-35 1 24 104.279 101.729 11.822 119.513 o
-35 1 25 604.993 619.158 58.926 4.810 o
-35 1 26 185.680 186.517 19.793 42.632 o
-35 1 27 22.109 22.103 5.163 626.451 o
-35 1 28 39.369 31.660 7.836 272.022 o
-35 1 29 590.183 622.328 81.165 2.535 o
-35 1 30 212.602 217.543 31.705 16.615 o
-35 1 31 1751.120 1829.940 156.035 0.686 o
-35 1 32 151.126 130.761 20.699 38.982 o
-35 1 34 40.311 17.981 16.668 60.118 o
-35 1 36 11.429 16.623 6.160 440.169 o
-35 1 37 103.577 111.104 18.616 48.196 o
-35 1 38 26.570 29.984 6.885 352.379 o
-35 1 39 48.407 37.639 7.836 272.022 o
-35 1 40 258.376 296.897 49.687 6.765 o
-35 1 41 17.289 22.375 10.191 160.817 o
-35 1 42 751.256 807.306 129.720 0.993 o
-35 1 43 82.344 79.716 16.804 59.149 o
-35 1 44 277.269 257.718 50.185 6.632 o
-35 1 45 1698.210 1803.620 255.182 0.256 o
-35 1 46 33.582 36.506 13.860 86.947 o
-35 1 47 12.732 32.294 9.285 193.727 o
-35 1 48 2.238 14.992 15.083 73.419 o
-35 1 49 113.313 112.599 27.448 22.169 o
-35 1 50 55.244 61.825 17.664 53.526 o
-35 1 51 244.552 226.375 57.477 5.056 o
-35 1 52 31.487 24.458 8.968 207.667 o
-35 1 53 5.899 11.912 7.338 310.218 o
-35 1 54 20.958 5.073 11.459 127.191 o
-35 1 55 78.481 69.117 25.772 25.146 o
-35 1 56 72.831 78.991 27.357 22.316 o
-35 1 57 0.977 35.600 16.487 61.446 o
-35 1 58 1.755 -4.439 16.577 60.776 o
-35 3 1 499.466 491.522 42.802 9.117 o
-35 3 2 1954.660 1889.410 124.783 1.073 o
-35 3 3 640.847 653.264 58.564 4.870 o
-35 3 4 3133.690 3149.370 118.895 1.182 o
-35 3 5 1760.640 1774.090 103.178 1.569 o
-35 3 6 486.208 478.840 36.914 12.257 o
-35 3 7 265.556 253.732 22.058 34.327 o
-35 3 8 712.728 669.343 49.324 6.865 o
-35 3 9 103.409 87.642 7.836 272.022 o
-35 3 10 1291.890 1264.990 94.980 1.851 o
-35 3 11 4611.260 4484.390 112.780 1.313 o
-35 3 12 274.071 248.660 25.636 25.413 o
-35 3 13 1108.740 1017.190 90.224 2.052 o
-35 3 14 3829.720 3778.400 131.803 0.961 o
-35 3 15 1121.010 1131.240 97.607 1.753 o
-35 3 17 86.695 100.596 12.727 103.106 o
-35 3 18 66.369 65.585 8.787 216.318 o
-35 3 19 1149.170 1115.890 113.324 1.301 o
-35 3 20 91.864 83.928 10.010 166.691 o
-35 3 21 13.214 3.759 5.979 467.250 o
-35 3 22 545.524 543.971 47.377 7.441 o
-35 3 23 7.224 8.923 2.853 2051.240 o
-35 3 24 19.920 18.434 4.031 1027.820 o
-35 3 25 744.663 757.257 65.856 3.851 o
-35 3 26 62.835 55.167 6.386 409.505 o
-35 3 27 1190.550 1204.120 98.784 1.712 o
-35 3 28 3179.020 3320.850 129.856 0.990 o
-35 3 29 132.653 119.121 13.090 97.477 o
-35 3 30 401.249 412.621 43.029 9.021 o
-35 3 31 477.985 458.458 48.826 7.006 o
-35 3 32 59.904 69.797 9.149 199.524 o
-35 3 33 486.649 524.948 57.930 4.977 o
-35 3 34 146.307 155.129 18.933 46.596 o
-35 3 35 1477.080 1474.520 135.381 0.911 o
-35 3 36 760.988 792.586 90.768 2.027 o
-35 3 37 83.518 83.974 12.320 110.042 o
-35 3 38 843.356 922.486 107.345 1.449 o
-35 3 39 13.503 5.345 3.759 1181.790 o
-35 3 40 1213.780 1202.490 153.816 0.706 o
-35 3 41 737.042 719.754 108.341 1.423 o
-35 3 42 473.183 461.492 84.653 2.331 o
-35 3 43 12.040 12.093 14.584 78.521 o
-35 3 44 50.053 43.074 8.923 209.780 o
-35 3 45 192.157 196.799 48.781 7.019 o
-35 3 46 0.505 7.156 7.383 306.423 o
-35 3 47 428.295 443.058 98.603 1.718 o
-35 3 48 223.986 228.187 53.491 5.837 o
-35 3 49 62.329 74.689 19.431 44.237 o
-35 3 50 104.518 99.600 27.946 21.386 o
-35 3 51 10.278 8.198 14.675 77.555 o
-35 3 52 4.180 7.428 7.972 262.828 o
-35 3 53 117.774 120.706 38.590 11.216 o
-35 3 54 16.135 14.675 8.606 225.522 o
-35 3 55 4.710 6.839 20.382 40.204 o
-35 3 56 117.633 119.393 43.527 8.816 o
-35 3 58 2.895 2.944 13.950 85.821 o
-35 5 1 160.121 185.702 20.790 38.643 o
-35 5 2 101.575 62.188 9.285 193.727 o
-35 5 3 1790.850 1740.160 127.546 1.027 o
-35 5 4 978.699 994.050 89.001 2.108 o
-35 5 5 116.270 115.181 13.996 85.267 o
-35 5 6 1252.180 1321.790 118.578 1.188 o
-35 5 7 3596.440 3665.620 132.347 0.954 o
-35 5 8 744.462 745.390 77.134 2.807 o
-35 5 9 92.787 94.074 11.369 129.226 o
-35 5 10 163.353 156.397 18.208 50.379 o
-35 5 11 527.939 548.546 59.198 4.766 o
-35 5 12 1192.710 1218.750 127.274 1.031 o
-35 5 13 38.983 36.506 11.822 119.513 o
-35 5 14 114.577 115.407 13.905 86.381 o
-35 5 15 0.777 1.631 3.442 1409.520 o
-35 5 16 7.306 7.790 2.808 2117.940 o
-35 5 17 41.798 27.855 9.783 174.498 o
-35 5 18 545.001 540.710 67.351 3.682 o
-35 5 19 1506.420 1467.910 150.555 0.737 o
-35 5 20 974.481 968.821 100.053 1.668 o
-35 5 21 3.184 7.881 9.829 172.893 o
-35 5 22 9.030 3.623 12.456 107.654 o
-35 5 23 521.387 550.176 64.724 3.987 o
-35 5 24 31.205 19.340 14.992 74.309 o
-35 5 25 1620.450 1626.610 149.785 0.744 o
-35 5 26 539.197 552.713 68.257 3.585 o
-35 5 27 15.399 19.974 3.623 1272.090 o
-35 5 28 125.272 115.951 17.166 56.678 o
-35 5 29 103.843 116.358 16.532 61.110 o
-35 5 30 246.367 243.768 41.081 9.897 o
-35 5 31 364.820 365.199 43.572 8.797 o
-35 5 32 428.063 429.153 51.679 6.254 o
-35 5 33 144.334 143.670 19.114 45.716 o
-35 5 34 29.633 40.809 11.595 124.227 o
-35 5 35 15.434 24.232 9.964 168.210 o
-35 5 36 17.758 15.943 9.647 179.448 o
-35 5 37 391.374 426.843 59.515 4.715 o
-35 5 38 75.394 84.925 15.626 68.400 o
-35 5 39 10.351 8.832 9.693 177.774 o
-35 5 40 197.199 191.545 31.252 17.100 o
-35 5 41 12.647 20.654 5.254 605.036 o
-35 5 42 130.888 147.611 25.455 25.776 o
-35 5 43 708.633 690.132 118.804 1.183 o
-35 5 44 367.107 398.580 75.821 2.905 o
-35 5 45 324.513 333.766 63.546 4.136 o
-35 5 46 12.499 6.386 10.780 143.729 o
-35 5 47 2.756 7.564 10.463 152.571 o
-35 5 48 25.193 29.712 8.515 230.346 o
-35 5 49 10.759 16.034 6.205 433.766 o
-35 5 50 26.550 25.092 13.044 98.155 o
-35 5 51 0.095 -8.606 21.469 36.236 o
-35 5 52 0.648 12.093 12.365 109.237 o
-35 5 53 0.290 -10.689 13.452 92.296 o
-35 5 54 37.479 25.998 16.487 61.446 o
-35 5 55 22.475 3.352 6.703 371.684 o
-35 7 1 1342.650 1343.080 130.354 0.983 o
-35 7 2 1574.910 1653.790 145.482 0.789 o
-35 7 3 127.899 110.198 18.163 50.630 o
-35 7 4 29.916 27.312 4.484 830.666 o
-35 7 5 0.096 -1.812 12.727 103.106 o
-35 7 6 431.757 437.215 55.620 5.399 o
-35 7 7 745.121 796.617 94.300 1.878 o
-35 7 8 1.666 -2.265 18.751 47.500 o
-35 7 9 229.281 217.362 29.169 19.630 o
-35 7 10 508.632 491.386 70.340 3.376 o
-35 7 11 7.700 17.302 10.191 160.817 o
-35 7 12 103.802 105.352 14.811 76.138 o
-35 7 14 722.832 749.285 88.050 2.154 o
-35 7 15 784.790 801.644 94.572 1.867 o
-35 7 16 0.858 0.272 3.941 1075.620 o
-35 7 17 405.138 426.073 49.370 6.852 o
-35 7 18 267.665 250.064 39.450 10.732 o
-35 7 19 1.261 -4.484 29.712 18.919 o
-35 7 20 110.077 114.184 16.487 61.446 o
-35 7 21 678.685 821.030 101.230 1.630 o
-35 7 22 1.623 -11.505 21.424 36.389 o
-35 7 23 204.408 192.723 28.625 20.383 o
-35 7 24 447.367 443.420 63.546 4.136 o
-35 7 25 636.911 644.160 87.642 2.174 o
-35 7 26 111.784 109.745 18.344 49.635 o
-35 7 27 147.287 178.093 34.966 13.660 o
-35 7 28 29.598 24.413 17.755 52.982 o
-35 7 29 144.210 156.443 31.071 17.300 o
-35 7 30 226.468 199.562 34.513 14.021 o
-35 7 31 642.176 705.170 123.832 1.089 o
-35 7 32 233.166 242.862 41.624 9.640 o
-35 7 33 745.005 754.720 119.529 1.169 o
-35 7 34 13.716 9.829 17.030 57.587 o
-35 7 35 18.434 26.814 6.658 376.758 o
-35 7 36 3.994 11.595 5.118 637.588 o
-35 7 38 528.215 584.780 111.376 1.346 o
-35 7 39 0.694 10.282 10.780 143.729 o
-35 7 40 619.433 684.018 120.163 1.157 o
-35 7 41 246.816 264.014 51.453 6.309 o
-35 7 42 55.678 54.805 13.180 96.141 o
-35 7 43 162.939 162.512 36.778 12.348 o
-35 7 44 172.536 169.623 38.363 11.348 o
-35 7 45 1.741 -1.540 11.097 135.633 o
-35 7 46 3.743 4.031 10.100 163.715 o
-35 7 47 105.046 98.649 27.765 21.666 o
-35 7 48 0.075 -19.159 26.678 23.468 o
-35 7 49 2.353 16.215 7.519 295.448 o
-35 7 50 32.719 41.443 26.225 24.285 o
-35 7 51 0.717 -13.361 12.863 100.939 o
-35 7 52 181.427 152.865 53.627 5.808 o
-35 9 1 572.665 610.733 83.747 2.381 o
-35 9 2 82.260 89.046 15.807 66.841 o
-35 9 3 1.968 -16.623 22.465 33.093 o
-35 9 4 855.917 941.102 131.214 0.970 o
-35 9 5 59.055 52.268 9.376 190.001 o
-35 9 6 92.742 118.849 20.427 40.026 o
-35 9 7 0.118 -11.550 25.228 26.241 o
-35 9 8 199.222 222.616 36.688 12.409 o
-35 9 9 823.088 897.303 123.696 1.092 o
-35 9 10 3.119 -4.393 22.239 33.770 o
-35 9 11 294.322 309.624 48.826 7.006 o
-35 9 12 81.270 62.550 10.599 148.684 o
-35 9 13 43.612 22.737 9.919 169.750 o
-35 9 14 355.291 402.838 55.529 5.416 o
-35 9 15 95.594 104.854 16.170 63.879 o
-35 9 16 1.561 -0.272 6.522 392.620 o
-35 9 17 304.347 291.960 48.101 7.219 o
-35 9 18 1156.400 1140.070 148.652 0.756 o
-35 9 19 279.346 280.501 45.474 8.077 o
-35 9 20 26.009 17.166 16.623 60.446 o
-35 9 21 25.754 -6.386 7.926 265.840 o
-35 9 22 54.585 40.492 9.240 195.631 o
-35 9 23 1001.350 1066.700 177.776 0.528 o
-35 9 24 0.165 -2.491 25.953 24.796 o
-35 9 25 126.738 150.736 37.276 12.020 o
-35 9 27 0.073 -0.317 19.476 44.031 o
-35 9 28 284.853 328.964 60.195 4.609 o
-35 9 29 119.892 123.152 24.730 27.309 o
-35 9 30 1.744 7.292 10.961 139.016 o
-35 9 31 152.817 166.770 35.419 13.313 o
-35 9 32 36.585 30.346 14.358 81.017 o
-35 9 33 97.371 100.415 22.511 32.960 o
-35 9 34 211.416 192.541 38.952 11.008 o
-35 9 35 89.759 93.123 25.545 25.594 o
-35 9 36 0.021 -17.076 18.298 49.881 o
-35 9 37 111.050 125.779 31.569 16.758 o
-35 9 38 4.755 12.637 18.661 47.963 o
-35 9 39 108.750 115.045 34.559 13.985 o
-35 9 40 30.189 45.157 30.482 17.975 o
-35 9 41 770.149 823.611 212.833 0.369 o
-35 9 42 541.795 601.312 166.770 0.601 o
-35 9 43 54.435 50.502 40.855 10.007 o
-35 9 44 102.229 104.582 36.008 12.881 o
-35 9 45 1.902 13.860 8.379 237.878 o
-35 11 1 87.219 67.849 17.121 56.979 o
-35 11 2 45.950 88.367 24.413 28.023 o
-35 11 3 280.971 320.087 73.918 3.057 o
-35 11 5 12.890 26.542 9.421 188.179 o
-35 11 6 89.194 101.910 21.605 35.782 o
-35 11 7 459.276 488.396 91.402 1.999 o
-35 11 8 132.132 111.240 22.873 31.924 o
-35 11 9 14.855 -2.355 12.048 115.062 o
-35 11 10 52.742 61.553 13.724 88.677 o
-35 11 11 30.210 41.534 9.874 171.310 o
-35 11 12 4.452 11.006 13.090 97.477 o
-35 11 13 0.360 4.665 8.787 216.318 o
-35 11 14 194.822 187.650 39.315 10.806 o
-35 11 15 112.358 83.838 17.891 52.180 o
-35 11 17 78.389 97.380 30.256 18.245 o
-35 11 18 0.215 14.902 21.152 37.330 o
-35 11 19 187.534 181.218 45.339 8.125 o
-35 11 20 22.383 18.389 8.379 237.878 o
-35 11 22 410.949 493.922 112.010 1.331 o
-35 11 23 60.307 81.664 29.939 18.634 o
-35 11 25 99.939 66.445 20.518 39.673 o
-35 11 26 2.445 1.268 18.434 49.148 o
-35 11 27 6.413 -12.320 13.860 86.947 o
-35 11 28 65.031 64.769 19.431 44.237 o
-35 11 29 2.628 -5.390 13.271 94.834 o
-35 11 30 2.481 -17.981 27.448 22.169 o
-35 11 31 2.329 11.459 15.671 68.006 o
-35 11 32 92.589 114.682 34.513 14.021 o
-35 11 34 111.775 122.518 40.401 10.232 o
-35 11 36 13.430 21.424 11.278 131.310 o
-35 11 37 27.471 32.475 14.267 82.049 o
-35 11 38 105.520 147.973 48.554 7.084 o
-35 11 39 13.759 32.068 16.260 63.170 o
-35 11 40 3.019 3.669 7.564 291.920 o
-35 11 41 8.726 17.483 9.602 181.145 o
-35 11 42 9.635 6.115 7.972 262.828 o
-35 11 43 0.401 4.756 7.519 295.448 o
-35 11 44 8.699 -6.024 22.647 32.565 o
-35 13 1 57.704 34.831 11.278 131.310 o
-35 13 2 4.438 -4.258 40.130 10.371 o
-35 13 3 129.714 111.104 29.214 19.569 o
-35 13 4 173.456 192.813 48.600 7.071 o
-35 13 5 0.019 -1.087 25.636 25.413 o
-35 13 6 51.456 56.888 19.567 43.624 o
-35 13 7 99.099 100.687 26.361 24.035 o
-35 13 8 32.696 15.400 15.898 66.082 o
-35 13 9 6.726 34.740 12.863 100.939 o
-35 13 10 77.688 71.337 18.208 50.379 o
-35 13 11 45.573 57.885 25.591 25.503 o
-35 13 12 52.896 50.230 17.710 53.253 o
-35 13 13 57.347 80.894 24.549 27.714 o
-35 13 14 10.710 33.155 24.187 28.550 o
-35 13 15 1.120 47.467 38.092 11.511 o
-35 13 16 210.216 218.313 60.149 4.616 o
-35 13 17 14.009 29.848 15.083 73.419 o
-35 13 18 76.454 63.275 20.337 40.383 o
-35 13 19 43.862 20.427 14.902 75.215 o
-35 13 20 2.146 23.552 11.323 130.262 o
-35 13 21 117.161 107.345 30.709 17.711 o
-35 13 22 6.770 19.521 32.249 16.060 o
-35 13 23 187.710 238.786 75.504 2.930 o
-35 13 24 12.109 22.692 24.051 28.874 o
-35 13 25 28.077 15.037 9.512 184.611 o
-35 13 26 33.528 61.100 53.174 5.907 o
-35 13 27 229.012 246.712 77.089 2.810 o
-35 13 29 58.168 77.316 25.727 25.235 o
-35 13 30 156.510 197.388 69.887 3.420 o
-35 13 31 175.077 167.857 57.251 5.096 o
-35 13 33 98.635 82.388 25.319 26.054 o
-35 13 34 13.346 22.692 12.229 111.678 o
-35 13 35 15.715 36.552 16.985 57.894 o
-35 13 36 8.008 8.515 25.364 25.961 o
-35 13 38 4.751 -2.446 32.928 15.404 o
-35 13 40 10.572 -18.434 24.504 27.817 o
-35 15 1 210.277 165.773 66.989 3.722 o
-35 15 2 5.090 0.136 8.153 251.277 o
-35 15 3 0.011 -1.268 13.316 94.189 o
-35 15 4 233.892 182.124 64.724 3.987 o
-35 15 5 162.976 191.183 64.271 4.043 o
-35 15 6 1.853 23.417 10.372 155.248 o
-35 15 7 50.071 49.822 18.027 51.396 o
-35 15 8 0.080 12.909 22.873 31.924 o
-35 15 9 62.006 73.828 27.131 22.691 o
-35 15 10 48.350 42.847 23.688 29.764 o
-35 15 11 65.851 58.247 22.873 31.924 o
-35 15 12 8.852 -9.104 14.448 80.005 o
-35 15 13 4.418 5.209 10.553 149.963 o
-35 15 14 6.200 22.194 21.107 37.491 o
-35 15 15 30.015 14.222 9.421 188.179 o
-35 15 16 0.843 -5.933 24.956 26.816 o
-35 15 17 46.733 47.286 21.242 37.013 o
-35 15 18 4.926 13.633 11.369 129.226 o
-35 15 19 35.151 51.181 20.971 37.978 o
-35 15 20 44.088 78.901 31.207 17.150 o
-35 15 21 6.179 27.584 16.849 58.832 o
-35 15 22 0.220 3.080 8.968 207.667 o
-35 15 23 21.533 33.336 14.584 78.521 o
-35 15 24 18.901 4.937 8.787 216.318 o
-35 15 27 61.018 49.732 22.692 32.436 o
-35 15 28 2.291 -4.620 30.165 18.355 o
-35 15 29 37.452 56.934 25.953 24.796 o
-35 15 31 0.912 7.473 7.609 288.455 o
-34 0 2 3983.150 3997.800 139.775 0.855 o
-34 0 4 820.227 836.882 73.873 3.060 o
-34 0 6 1311.520 1272.470 92.217 1.964 o
-34 0 8 320.801 320.042 27.719 21.737 o
-34 0 10 519.922 557.514 51.317 6.342 o
-34 0 12 11871.600 11697.600 337.570 0.147 o
-34 0 14 2762.430 2861.810 148.698 0.755 o
-34 0 18 352.561 343.005 39.632 10.634 o
-34 2 1 937.222 933.447 66.083 3.825 o
-34 2 2 1863.830 1829.980 97.743 1.748 o
-34 2 3 4357.460 4114.390 107.028 1.458 o
-34 2 4 1509.730 1420.490 82.977 2.426 o
-34 2 5 38.020 35.102 5.933 474.411 o
-34 2 6 203.976 200.468 14.222 82.573 o
-34 2 7 2140.770 2028.180 106.077 1.484 o
-34 2 8 11.920 12.863 4.393 865.274 o
-34 2 9 858.084 819.082 56.435 5.244 o
-34 2 10 6293.450 6228.270 155.401 0.692 o
-34 2 11 6930.960 7000.560 169.306 0.583 o
-34 2 12 1846.420 1789.260 105.307 1.506 o
-34 2 13 1254.360 1240.040 91.855 1.980 o
-34 2 14 47.631 57.930 10.689 146.175 o
-34 2 15 181.491 157.666 19.023 46.153 o
-34 2 17 939.258 928.692 81.890 2.491 o
-34 2 18 560.266 514.712 50.275 6.608 o
-34 2 19 0.124 3.442 11.957 116.812 o
-34 2 20 111.254 110.017 13.950 85.821 o
-34 2 21 7.157 6.160 5.662 521.047 o
-34 2 22 53.860 53.627 7.020 338.870 o
-34 2 23 50.872 45.203 4.439 847.705 o
-34 2 24 340.821 327.153 32.294 16.015 o
-34 2 25 938.862 957.589 77.904 2.752 o
-34 2 26 251.937 250.924 21.650 35.632 o
-34 2 27 77.455 76.591 8.017 259.867 o
-34 2 28 116.300 93.485 9.647 179.448 o
-34 2 29 224.762 240.779 24.413 28.023 o
-34 2 30 469.991 485.679 48.282 7.164 o
-34 2 31 14.555 13.407 3.805 1153.820 o
-34 2 32 253.436 253.551 28.399 20.709 o
-34 2 33 74.013 87.416 10.100 163.715 o
-34 2 34 1666.360 1728.120 137.691 0.881 o
-34 2 35 64.452 47.467 6.341 415.376 o
-34 2 36 773.190 827.461 98.558 1.719 o
-34 2 37 2399.620 2372.230 179.950 0.516 o
-34 2 38 639.029 631.931 93.395 1.915 o
-34 2 39 1775.310 1930.120 207.896 0.386 o
-34 2 40 264.354 277.421 47.965 7.259 o
-34 2 41 213.430 212.969 37.548 11.846 o
-34 2 42 268.332 274.386 50.366 6.584 o
-34 2 43 22.652 13.950 7.519 295.448 o
-34 2 44 5.306 -2.899 24.866 27.012 o
-34 2 45 177.884 186.880 45.565 8.045 o
-34 2 46 4.206 20.291 6.658 376.758 o
-34 2 47 20.757 14.132 7.700 281.708 o
-34 2 48 388.679 425.801 91.945 1.976 o
-34 2 49 98.264 98.694 25.047 26.622 o
-34 2 50 833.839 895.129 193.085 0.448 o
-34 2 51 94.389 106.303 27.584 21.951 o
-34 2 52 80.748 89.001 26.587 23.628 o
-34 2 53 7.600 8.696 13.633 89.859 o
-34 2 54 15.022 14.222 15.989 65.335 o
-34 2 55 1.429 -2.401 12.727 103.106 o
-34 2 56 7.152 -3.261 25.998 24.710 o
-34 2 57 0.000 3.216 7.111 330.292 o
-34 2 58 126.057 126.866 50.864 6.456 o
-34 4 1 6.949 10.825 3.035 1813.620 o
-34 4 2 84.044 88.458 8.742 218.566 o
-34 4 3 1291.200 1301.680 93.078 1.928 o
-34 4 4 51.366 54.080 11.006 137.875 o
-34 4 5 31.107 34.015 5.254 605.036 o
-34 4 6 329.650 318.728 31.298 17.051 o
-34 4 7 70.862 67.306 7.111 330.292 o
-34 4 8 336.465 306.408 26.768 23.309 o
-34 4 9 150.880 152.593 15.309 71.263 o
-34 4 10 997.903 973.305 79.082 2.671 o
-34 4 11 2146.350 2114.880 127.863 1.022 o
-34 4 12 12.614 13.996 5.254 605.036 o
-34 4 13 1640.350 1731.650 129.357 0.998 o
-34 4 14 3286.390 3185.330 132.483 0.952 o
-34 4 15 1011.040 985.625 81.075 2.541 o
-34 4 16 331.219 309.488 29.893 18.690 o
-34 4 17 65.136 57.568 5.798 496.909 o
-34 4 18 199.896 189.643 21.333 36.699 o
-34 4 19 12.880 15.354 2.808 2117.940 o
-34 4 20 1322.820 1333.020 105.669 1.496 o
-34 4 21 196.115 185.974 19.068 45.934 o
-34 4 22 2.855 9.602 2.401 2898.310 o
-34 4 23 1121.180 1129.340 108.024 1.431 o
-34 4 24 2211.040 2232.460 155.944 0.687 o
-34 4 25 315.943 325.930 35.057 13.590 o
-34 4 26 40.268 39.133 4.529 814.136 o
-34 4 27 266.768 280.999 29.259 19.509 o
-34 4 28 210.843 204.001 22.329 33.497 o
-34 4 29 11.457 8.968 4.937 685.242 o
-34 4 30 69.404 67.215 7.926 265.840 o
-34 4 31 186.441 188.556 22.284 33.633 o
-34 4 32 787.797 789.098 81.528 2.513 o
-34 4 33 3390.820 3555.920 137.012 0.890 o
-34 4 34 3900.660 4053.200 118.532 1.189 o
-34 4 35 1208.480 1216.170 123.016 1.104 o
-34 4 36 567.423 599.274 72.424 3.184 o
-34 4 37 281.438 291.281 40.311 10.278 o
-34 4 38 12.570 2.355 6.205 433.766 o
-34 4 39 134.394 130.309 19.748 42.828 o
-34 4 40 160.491 161.833 27.538 22.024 o
-34 4 41 271.364 264.558 46.018 7.887 o
-34 4 42 1.582 -2.853 12.501 106.876 o
-34 4 43 2.665 -0.634 7.926 265.840 o
-34 4 44 80.058 102.227 17.574 54.080 o
-34 4 45 397.016 393.054 74.689 2.994 o
-34 4 46 23.410 24.051 12.591 105.343 o
-34 4 47 25.958 32.520 13.905 86.381 o
-34 4 48 244.907 251.875 70.386 3.371 o
-34 4 49 1.638 -13.044 18.208 50.379 o
-34 4 50 367.383 381.052 88.050 2.154 o
-34 4 51 68.323 83.747 30.029 18.521 o
-34 4 52 3.806 1.766 13.180 96.141 o
-34 4 53 20.323 27.085 30.573 17.869 o
-34 4 54 10.450 7.428 14.403 80.509 o
-34 4 55 103.722 99.781 37.276 12.020 o
-34 4 57 9.282 15.173 12.909 100.232 o
-34 6 1 547.426 564.172 60.240 4.603 o
-34 6 2 44.422 37.548 7.881 268.905 o
-34 6 3 782.295 745.617 74.779 2.987 o
-34 6 4 80.157 91.221 11.233 132.371 o
-34 6 5 200.672 192.904 21.560 35.932 o
-34 6 6 539.244 542.658 54.986 5.524 o
-34 6 7 176.193 184.117 22.194 33.908 o
-34 6 8 318.438 330.323 39.133 10.906 o
-34 6 9 21.147 25.183 5.118 637.588 o
-34 6 10 296.000 279.550 33.608 14.787 o
-34 6 11 179.985 160.066 19.431 44.237 o
-34 6 12 111.450 123.424 15.037 73.862 o
-34 6 13 957.224 967.463 112.780 1.313 o
-34 6 14 308.637 307.314 36.461 12.563 o
-34 6 15 1575.360 1588.570 138.416 0.872 o
-34 6 16 147.646 126.368 15.762 67.226 o
-34 6 17 76.664 73.647 9.421 188.179 o
-34 6 18 1407.220 1446.390 133.026 0.944 o
-34 6 19 861.913 868.859 94.255 1.880 o
-34 6 20 29.086 13.497 12.456 107.654 o
-34 6 21 1039.960 1051.570 112.146 1.328 o
-34 6 22 2.491 -10.327 16.124 64.239 o
-34 6 23 1116.640 1082.730 117.853 1.202 o
-34 6 24 155.284 136.061 18.525 48.669 o
-34 6 25 3.052 -5.752 13.180 96.141 o
-34 6 26 47.332 40.809 6.568 387.223 o
-34 6 27 2061.120 2067.820 204.816 0.398 o
-34 6 29 1417.940 1496.620 187.559 0.475 o
-34 6 30 82.376 88.095 13.950 85.821 o
-34 6 31 2396.220 2505.120 181.626 0.506 o
-34 6 32 0.007 -3.171 19.431 44.237 o
-34 6 33 610.380 575.178 71.291 3.286 o
-34 6 34 135.705 143.761 20.880 38.309 o
-34 6 35 236.269 230.950 32.656 15.661 o
-34 6 36 2.201 12.365 10.417 153.901 o
-34 6 37 4.999 0.408 8.289 243.105 o
-34 6 38 34.821 43.889 10.553 149.963 o
-34 6 39 96.796 106.801 18.480 48.908 o
-34 6 40 4.198 -7.383 20.473 39.849 o
-34 6 41 253.348 290.782 51.091 6.399 o
-34 6 42 71.172 59.923 11.323 130.262 o
-34 6 43 28.812 49.279 11.595 124.227 o
-34 6 44 0.082 -1.178 24.594 27.612 o
-34 6 45 25.625 49.188 14.313 81.531 o
-34 6 46 2.690 16.759 10.961 139.016 o
-34 6 47 292.337 309.715 77.497 2.781 o
-34 6 48 5.996 2.355 10.146 162.256 o
-34 6 49 44.644 37.865 12.093 114.202 o
-34 6 50 45.796 43.844 12.773 102.376 o
-34 6 51 100.410 94.210 27.584 21.951 o
-34 6 52 4.026 5.571 5.616 529.485 o
-34 6 53 319.060 277.738 98.649 1.716 o
-34 8 1 2557.520 2616.720 176.961 0.533 o
-34 8 2 342.055 334.671 48.418 7.124 o
-34 8 3 864.854 867.501 99.826 1.676 o
-34 8 4 0.051 15.173 7.156 326.124 o
-34 8 5 11.990 -5.209 20.155 41.113 o
-34 8 6 143.351 151.551 22.828 32.051 o
-34 8 7 420.060 413.663 56.662 5.202 o
-34 8 8 956.431 931.364 110.651 1.364 o
-34 8 9 166.673 164.958 23.734 29.651 o
-34 8 10 508.363 530.972 70.703 3.341 o
-34 8 11 793.411 895.990 128.044 1.019 o
-34 8 12 0.684 -6.341 6.341 415.376 o
-34 8 13 18.910 -2.174 8.062 256.955 o
-34 8 14 1316.970 1413.830 150.238 0.740 o
-34 8 15 104.858 108.205 15.671 68.006 o
-34 8 16 11.380 -0.589 16.985 57.894 o
-34 8 17 9.136 18.253 4.439 847.705 o
-34 8 18 48.515 34.468 11.006 137.875 o
-34 8 19 361.884 355.370 51.091 6.399 o
-34 8 20 422.744 410.492 58.383 4.900 o
-34 8 21 5.258 3.488 3.080 1760.670 o
-34 8 22 0.144 -3.850 17.755 52.982 o
-34 8 23 989.902 986.486 129.176 1.001 o
-34 8 24 43.047 41.217 15.581 68.799 o
-34 8 25 4.601 0.136 4.801 724.578 o
-34 8 26 123.877 149.694 31.071 17.300 o
-34 8 27 0.529 -17.030 11.278 131.310 o
-34 8 28 224.426 206.175 38.363 11.348 o
-34 8 29 45.796 50.457 9.919 169.750 o
-34 8 30 214.412 206.809 37.775 11.705 o
-34 8 31 7.659 2.219 9.285 193.727 o
-34 8 32 162.030 144.621 28.218 20.976 o
-34 8 33 53.686 71.654 18.706 47.731 o
-34 8 34 757.422 762.103 121.567 1.130 o
-34 8 35 336.908 339.291 66.536 3.773 o
-34 8 36 36.948 49.551 13.180 96.141 o
-34 8 37 98.226 94.482 22.194 33.908 o
-34 8 38 4.362 -6.568 25.500 25.685 o
-34 8 39 0.951 -4.529 10.010 166.691 o
-34 8 40 22.806 4.258 6.250 427.503 o
-34 8 41 127.146 153.499 37.820 11.677 o
-34 8 42 8.797 2.808 11.459 127.191 o
-34 8 43 43.776 46.969 14.222 82.573 o
-34 8 44 14.193 12.274 6.568 387.223 o
-34 8 45 14.993 15.264 8.515 230.346 o
-34 10 1 684.932 763.734 143.579 0.810 o
-34 10 2 24.818 16.124 11.459 127.191 o
-34 10 3 87.256 126.821 25.500 25.685 o
-34 10 4 727.602 772.521 137.193 0.887 o
-34 10 6 428.629 454.155 87.552 2.179 o
-34 10 7 2.229 23.099 7.066 334.540 o
-34 10 8 78.826 74.054 21.333 36.699 o
-34 10 9 36.078 59.289 19.159 45.501 o
-34 10 10 220.147 266.641 45.021 8.240 o
-34 10 11 41.027 59.379 12.139 113.352 o
-34 10 12 78.953 81.845 15.264 71.686 o
-34 10 13 46.663 56.299 15.943 65.707 o
-34 10 14 3.953 10.372 5.073 649.024 o
-34 10 15 6.963 3.306 3.941 1075.620 o
-34 10 16 60.149 63.229 17.755 52.982 o
-34 10 17 59.038 73.556 37.865 11.649 o
-34 10 18 200.554 245.942 50.366 6.584 o
-34 10 19 109.450 128.723 27.584 21.951 o
-34 10 20 641.268 647.829 124.692 1.074 o
-34 10 21 37.134 40.537 13.769 88.095 o
-34 10 23 22.270 17.166 18.298 49.881 o
-34 10 24 20.017 23.145 8.107 254.092 o
-34 10 26 30.520 21.695 18.706 47.731 o
-34 10 27 587.308 604.800 131.078 0.972 o
-34 10 28 84.779 54.261 14.720 77.078 o
-34 10 29 0.751 11.459 41.579 9.661 o
-34 10 30 55.346 36.416 15.989 65.335 o
-34 10 31 2.304 14.403 32.566 15.748 o
-34 10 32 188.759 226.194 61.236 4.454 o
-34 10 33 115.877 125.326 36.461 12.563 o
-34 10 34 17.317 2.038 11.459 127.191 o
-34 10 36 103.059 147.928 43.074 9.002 o
-34 10 37 4.468 4.801 8.379 237.878 o
-34 10 38 86.994 79.354 24.005 28.983 o
-34 10 39 138.703 179.769 55.892 5.346 o
-34 10 40 13.602 16.124 16.260 63.170 o
-34 10 42 0.023 4.076 19.159 45.501 o
-34 10 43 100.391 103.178 39.632 10.634 o
-34 10 45 12.712 -0.498 28.082 21.179 o
-34 12 1 0.001 -1.721 20.110 41.298 o
-34 12 2 31.195 27.312 8.560 227.915 o
-34 12 3 155.990 174.696 38.409 11.322 o
-34 12 4 429.265 450.078 92.489 1.952 o
-34 12 5 0.880 30.573 9.602 181.145 o
-34 12 6 338.206 342.326 72.514 3.176 o
-34 12 7 532.466 600.497 136.967 0.890 o
-34 12 8 60.712 75.640 20.608 39.325 o
-34 12 9 23.015 16.713 9.783 174.498 o
-34 12 10 75.203 83.204 19.386 44.444 o
-34 12 11 0.029 -4.846 26.678 23.468 o
-34 12 12 1.331 -9.602 19.295 44.862 o
-34 12 13 16.037 -0.725 13.769 88.095 o
-34 12 14 13.426 8.832 6.386 409.505 o
-34 12 15 243.793 293.409 68.846 3.524 o
-34 12 16 211.804 241.322 65.177 3.932 o
-34 12 17 0.272 -3.895 46.743 7.644 o
-34 12 18 24.427 9.285 23.734 29.651 o
-34 12 19 11.519 5.526 17.393 55.212 o
-34 12 20 122.986 120.389 34.876 13.731 o
-34 12 21 0.783 5.345 25.002 26.719 o
-34 12 22 54.057 40.537 16.849 58.832 o
-34 12 23 176.590 217.045 57.975 4.969 o
-34 12 24 203.849 226.375 62.278 4.306 o
-34 12 26 4.085 9.240 15.173 72.545 o
-34 12 28 238.618 285.755 75.459 2.933 o
-34 12 29 13.692 34.513 17.891 52.180 o
-34 12 30 3.197 17.755 17.121 56.979 o
-34 12 31 80.870 75.640 26.225 24.285 o
-34 12 32 2.736 -17.664 18.027 51.396 o
-34 12 33 60.640 61.100 35.419 13.313 o
-34 12 34 1.775 23.869 17.393 55.212 o
-34 12 35 50.977 69.887 25.228 26.241 o
-34 12 36 3.813 -30.165 41.534 9.682 o
-34 12 37 0.264 -5.752 37.729 11.733 o
-34 12 38 76.050 94.708 32.520 15.792 o
-34 12 39 158.636 179.180 66.264 3.804 o
-34 12 40 127.158 108.840 40.583 10.141 o
-34 12 42 204.983 243.904 93.485 1.911 o
-34 12 43 47.443 27.538 12.773 102.376 o
-34 14 1 176.870 204.182 57.160 5.112 o
-34 14 2 112.741 110.289 30.890 17.504 o
-34 14 3 73.955 47.422 15.626 68.400 o
-34 14 4 63.611 85.061 24.141 28.658 o
-34 14 5 44.166 46.018 17.302 55.792 o
-34 14 6 52.368 58.383 17.483 54.642 o
-34 14 7 3.508 10.508 10.100 163.715 o
-34 14 8 0.605 16.441 10.327 156.613 o
-34 14 9 53.476 60.874 19.386 44.444 o
-34 14 10 148.093 186.744 54.306 5.663 o
-34 14 11 8.703 27.991 21.967 34.611 o
-34 14 12 20.932 10.372 11.550 125.204 o
-34 14 13 5.583 25.636 30.256 18.245 o
-34 14 15 39.249 42.802 16.215 63.523 o
-34 14 16 32.648 25.862 17.347 55.501 o
-34 14 17 0.163 -0.770 29.123 19.691 o
-34 14 18 57.072 68.166 24.096 28.766 o
-34 14 19 2.743 -0.272 70.023 3.406 o
-34 14 20 0.485 -13.633 32.158 16.150 o
-34 14 21 76.683 76.727 27.131 22.691 o
-34 14 22 289.363 293.364 93.621 1.906 o
-34 14 23 51.350 29.803 13.180 96.141 o
-34 14 24 40.514 37.956 27.584 21.951 o
-34 14 26 0.197 8.425 24.549 27.714 o
-34 14 27 4.011 31.977 23.417 30.459 o
-34 14 28 86.587 65.992 26.859 23.152 o
-34 14 29 0.442 43.436 18.389 49.391 o
-34 14 30 21.211 15.807 23.054 31.424 o
-34 14 31 7.528 24.775 13.271 94.834 o
-34 14 33 9.946 5.843 12.682 103.844 o
-34 14 34 1.480 -9.466 13.678 89.265 o
-34 14 35 33.998 35.827 17.393 55.212 o
-34 14 36 231.028 239.148 95.433 1.834 o
-34 16 15 15.092 6.794 11.595 124.227 o
-34 16 16 0.060 1.721 7.247 318.022 o
-34 16 17 0.089 -5.662 48.690 7.045 o
-34 16 18 63.590 69.616 28.399 20.709 o
-34 16 19 0.928 9.376 10.553 149.963 o
-34 16 20 1.096 1.540 7.202 322.035 o
-33 1 1 8308.520 8081.170 190.730 0.459 o
-33 1 2 204.842 192.179 14.041 84.718 o
-33 1 3 9734.040 9616.060 228.323 0.320 o
-33 1 4 798.703 833.531 50.185 6.632 o
-33 1 5 1034.620 1002.470 58.519 4.877 o
-33 1 6 416.231 400.845 26.542 23.708 o
-33 1 7 111.792 112.961 8.243 245.784 o
-33 1 8 4136.620 4267.840 115.815 1.245 o
-33 1 9 592.155 602.037 38.862 11.059 o
-33 1 10 2181.770 2290.480 106.756 1.465 o
-33 1 11 2747.380 2700.830 113.414 1.298 o
-33 1 12 30.332 27.719 5.571 538.129 o
-33 1 13 5513.110 5442.160 130.852 0.975 o
-33 1 14 10613.600 10375.400 248.705 0.270 o
-33 1 15 131.496 131.848 12.320 110.042 o
-33 1 16 1102.690 1094.740 80.667 2.567 o
-33 1 18 699.629 656.480 60.648 4.541 o
-33 1 19 436.446 432.595 41.670 9.619 o
-33 1 20 10.145 10.191 6.477 398.130 o
-33 1 21 1589.200 1573.850 119.982 1.160 o
-33 1 22 658.106 629.757 59.696 4.687 o
-33 1 23 0.033 -2.536 11.369 129.226 o
-33 1 24 38.611 35.782 4.258 921.385 o
-33 1 25 235.638 241.503 24.096 28.766 o
-33 1 26 293.119 287.748 27.584 21.951 o
-33 1 27 2623.580 2659.440 137.963 0.877 o
-33 1 28 995.511 1020.590 82.343 2.463 o
-33 1 29 72.436 73.556 8.515 230.346 o
-33 1 30 1169.530 1173.270 115.498 1.252 o
-33 1 31 32.473 37.820 8.425 235.327 o
-33 1 32 817.625 834.799 94.391 1.875 o
-33 1 33 614.750 619.973 76.455 2.857 o
-33 1 34 5.210 3.623 2.853 2051.240 o
-33 1 35 338.002 356.231 58.428 4.892 o
-33 1 36 64.065 58.655 9.285 193.727 o
-33 1 37 555.005 571.464 78.901 2.683 o
-33 1 38 1937.940 2020.210 198.339 0.425 o
-33 1 39 1326.570 1453.550 176.372 0.537 o
-33 1 40 10.525 4.212 11.776 120.434 o
-33 1 41 23.919 14.856 11.822 119.513 o
-33 1 42 1654.930 1751.490 250.471 0.266 o
-33 1 43 25.905 22.284 7.836 272.022 o
-33 1 44 647.625 649.867 115.543 1.251 o
-33 1 45 18.085 42.666 12.274 110.856 o
-33 1 46 284.180 315.603 75.775 2.909 o
-33 1 47 4.137 25.681 20.110 41.298 o
-33 1 48 44.243 44.070 12.320 110.042 o
-33 1 49 0.625 -6.296 11.595 124.227 o
-33 1 50 17.630 6.250 17.438 54.926 o
-33 1 51 48.751 46.969 18.616 48.196 o
-33 1 52 9.805 -1.268 16.849 58.832 o
-33 1 53 213.390 189.326 51.317 6.342 o
-33 1 54 27.814 25.228 10.689 146.175 o
-33 1 55 36.959 36.416 12.410 108.442 o
-33 1 56 11.089 6.205 7.745 278.423 o
-33 1 57 4.189 21.378 10.010 166.691 o
-33 1 58 0.414 4.122 15.037 73.862 o
-33 1 59 29.736 31.841 15.354 70.843 o
-33 3 1 190.719 187.967 16.623 60.446 o
-33 3 2 706.850 710.605 52.133 6.145 o
-33 3 3 218.109 237.653 19.068 45.934 o
-33 3 4 203.017 197.161 15.943 65.707 o
-33 3 5 981.408 903.826 67.124 3.707 o
-33 3 6 1089.690 1027.930 73.420 3.098 o
-33 3 7 132.320 118.261 9.602 181.145 o
-33 3 8 2951.390 2770.090 117.536 1.209 o
-33 3 9 3608.030 3393.410 125.507 1.060 o
-33 3 10 1339.110 1309.790 82.026 2.482 o
-33 3 11 6681.470 6543.960 157.031 0.677 o
-33 3 12 2106.210 2027.010 105.941 1.488 o
-33 3 13 655.161 610.009 43.708 8.743 o
-33 3 14 0.229 -4.982 12.139 113.352 o
-33 3 15 158.116 145.889 13.633 89.859 o
-33 3 16 257.277 260.255 30.754 17.659 o
-33 3 17 225.594 217.362 25.953 24.796 o
-33 3 18 41.550 68.076 10.508 151.259 o
-33 3 19 18.619 14.992 5.843 489.235 o
-33 3 20 150.959 155.990 14.494 79.505 o
-33 3 21 122.463 130.127 12.048 115.062 o
-33 3 22 463.022 455.604 39.677 10.609 o
-33 3 23 2657.330 2723.750 120.797 1.145 o
-33 3 24 1701.680 2068.220 114.456 1.275 o
-33 3 25 505.614 516.750 46.743 7.644 o
-33 3 26 7.621 8.742 5.209 615.604 o
-33 3 27 1022.740 1057.010 86.102 2.253 o
-33 3 28 195.112 202.913 21.016 37.815 o
-33 3 29 457.989 460.451 46.018 7.887 o
-33 3 30 9.966 91.945 12.456 107.654 o
-33 3 31 46.324 51.045 7.519 295.448 o
-33 3 32 386.019 418.328 44.750 8.340 o
-33 3 33 2569.340 2676.100 150.962 0.733 o
-33 3 34 152.338 161.651 18.751 47.500 o
-33 3 35 671.074 701.456 77.225 2.801 o
-33 3 36 168.913 170.846 21.424 36.389 o
-33 3 37 159.914 166.770 24.458 27.920 o
-33 3 38 315.816 316.464 42.530 9.233 o
-33 3 39 310.123 318.185 47.014 7.556 o
-33 3 40 740.659 704.445 101.593 1.618 o
-33 3 41 5.631 11.867 3.941 1075.620 o
-33 3 42 2.722 3.986 7.700 281.708 o
-33 3 43 83.585 87.371 16.396 62.127 o
-33 3 44 4.100 1.857 5.209 615.604 o
-33 3 45 145.720 173.020 43.255 8.927 o
-33 3 46 177.946 171.208 38.409 11.322 o
-33 3 47 20.389 25.002 16.441 61.785 o
-33 3 48 919.904 992.555 171.842 0.566 o
-33 3 49 142.639 133.343 34.740 13.839 o
-33 3 50 165.477 155.220 39.903 10.489 o
-33 3 52 9.006 -0.181 26.542 23.708 o
-33 3 53 30.166 45.293 15.173 72.545 o
-33 3 54 5.699 11.686 15.264 71.686 o
-33 3 55 272.433 273.299 81.573 2.510 o
-33 3 56 153.501 141.134 54.714 5.579 o
-33 3 57 0.003 -7.655 38.997 10.982 o
-33 3 58 16.130 43.029 18.706 47.731 o
-33 5 1 2005.160 2022.250 134.340 0.925 o
-33 5 2 5.555 -0.861 7.790 275.195 o
-33 5 3 456.819 420.728 41.624 9.640 o
-33 5 4 1070.280 1051.570 89.228 2.098 o
-33 5 5 77.088 79.988 8.606 225.522 o
-33 5 6 2191.530 2139.200 132.075 0.957 o
-33 5 7 132.595 146.705 16.215 63.523 o
-33 5 8 299.889 295.447 32.566 15.748 o
-33 5 9 1844.710 1743.700 133.117 0.943 o
-33 5 10 1123.190 1140.940 101.864 1.610 o
-33 5 11 1397.610 1340.630 114.728 1.269 o
-33 5 12 1109.430 1115.480 101.185 1.631 o
-33 5 13 49.010 42.983 7.156 326.124 o
-33 5 14 25.370 14.811 10.553 149.963 o
-33 5 15 75.041 82.796 9.376 190.001 o
-33 5 16 1666.340 1753.120 135.698 0.907 o
-33 5 17 1170.030 1129.840 103.133 1.570 o
-33 5 18 482.031 474.084 59.606 4.701 o
-33 5 19 2200.990 2251.750 152.910 0.714 o
-33 5 20 2.778 10.146 7.020 338.870 o
-33 5 21 2321.210 2379.250 156.850 0.679 o
-33 5 22 116.782 102.589 11.097 135.633 o
-33 5 23 1248.380 1278.400 108.885 1.409 o
-33 5 24 67.861 63.320 9.919 169.750 o
-33 5 25 27.266 12.999 6.386 409.505 o
-33 5 26 46.696 48.237 9.919 169.750 o
-33 5 27 3.596 10.236 8.877 211.926 o
-33 5 28 66.622 64.090 9.602 181.145 o
-33 5 29 1.449 12.591 3.080 1760.670 o
-33 5 30 157.866 176.462 21.152 37.330 o
-33 5 31 1.836 -10.055 15.128 72.980 o
-33 5 32 763.547 744.620 81.845 2.493 o
-33 5 33 801.913 814.009 90.541 2.037 o
-33 5 34 105.417 124.103 16.985 57.894 o
-33 5 35 499.633 532.874 67.713 3.643 o
-33 5 36 0.898 -7.836 13.452 92.296 o
-33 5 37 501.400 533.101 79.082 2.671 o
-33 5 38 63.590 75.549 11.686 122.309 o
-33 5 39 0.130 -2.401 26.315 24.118 o
-33 5 40 5.066 4.167 3.442 1409.520 o
-33 5 41 3.464 2.446 8.832 214.105 o
-33 5 42 130.592 159.704 26.949 22.997 o
-33 5 43 105.571 127.772 25.636 25.413 o
-33 5 44 168.136 170.529 33.789 14.629 o
-33 5 45 105.417 113.414 21.695 35.483 o
-33 5 46 184.702 184.207 38.907 11.033 o
-33 5 47 7.125 7.020 7.745 278.423 o
-33 5 48 34.894 38.544 10.146 162.256 o
-33 5 49 44.226 45.882 12.818 101.654 o
-33 5 50 5.144 6.749 11.505 126.191 o
-33 5 51 1.634 -8.107 12.773 102.376 o
-33 5 52 253.556 235.525 66.355 3.793 o
-33 5 53 2.387 17.574 8.017 259.867 o
-33 5 54 4.024 8.334 5.752 504.765 o
-33 5 55 41.621 32.475 14.448 80.005 o
-33 5 56 10.789 7.881 13.135 96.806 o
-33 7 1 310.095 318.049 39.315 10.806 o
-33 7 2 5.344 10.236 6.024 460.250 o
-33 7 3 74.392 70.431 15.219 72.114 o
-33 7 4 24.755 19.114 9.919 169.750 o
-33 7 5 2628.540 2601.460 151.596 0.727 o
-33 7 6 154.982 151.234 18.117 50.883 o
-33 7 7 812.060 810.793 81.029 2.544 o
-33 7 8 191.732 172.341 22.420 33.227 o
-33 7 9 1019.910 1076.530 113.007 1.308 o
-33 7 10 51.350 45.520 6.432 403.757 o
-33 7 11 387.270 387.574 54.895 5.542 o
-33 7 12 187.650 173.745 22.511 32.960 o
-33 7 13 411.708 384.811 47.286 7.470 o
-33 7 14 565.504 561.726 67.351 3.682 o
-33 7 15 853.567 849.927 94.436 1.873 o
-33 7 16 299.673 318.638 46.607 7.689 o
-33 7 17 0.607 -11.957 7.292 314.084 o
-33 7 19 1031.440 1054.830 116.358 1.234 o
-33 7 20 266.558 297.576 40.130 10.371 o
-33 7 21 538.408 569.698 72.469 3.180 o
-33 7 22 58.041 50.593 9.285 193.727 o
-33 7 23 281.680 295.040 41.126 9.875 o
-33 7 24 808.888 780.266 97.697 1.750 o
-33 7 25 459.475 499.901 69.163 3.492 o
-33 7 26 46.569 49.551 9.195 197.563 o
-33 7 28 2.370 -0.679 9.421 188.179 o
-33 7 29 16.645 24.413 9.693 177.774 o
-33 7 30 474.994 484.048 73.647 3.079 o
-33 7 31 14.586 7.202 7.383 306.423 o
-33 7 32 6.800 11.006 4.031 1027.820 o
-33 7 33 289.633 349.935 59.379 4.737 o
-33 7 34 485.722 501.803 85.513 2.284 o
-33 7 35 551.754 614.810 105.760 1.493 o
-33 7 36 174.005 196.844 37.639 11.790 o
-33 7 37 1615.180 1694.640 230.044 0.316 o
-33 7 38 568.311 566.074 106.213 1.481 o
-33 7 39 107.923 96.610 18.389 49.391 o
-33 7 40 9.246 8.968 8.696 220.849 o
-33 7 41 289.173 275.971 61.372 4.434 o
-33 7 42 17.061 12.229 5.616 529.485 o
-33 7 43 24.935 36.099 10.961 139.016 o
-33 7 44 20.814 29.893 13.044 98.155 o
-33 7 45 45.668 58.519 17.121 56.979 o
-33 7 46 39.869 51.815 15.989 65.335 o
-33 7 47 27.224 24.005 11.142 134.532 o
-33 7 48 74.659 82.615 24.458 27.920 o
-33 7 49 3.800 -1.631 21.741 35.336 o
-33 7 50 165.092 139.729 40.447 10.209 o
-33 7 51 12.586 5.616 16.759 59.469 o
-33 7 52 95.110 84.834 31.479 16.855 o
-33 9 1 494.498 500.626 69.525 3.455 o
-33 9 2 216.235 221.076 32.566 15.748 o
-33 9 3 485.000 714.047 99.871 1.674 o
-33 9 4 47.390 41.670 10.780 143.729 o
-33 9 5 508.165 536.045 77.180 2.804 o
-33 9 6 51.846 83.158 15.581 68.799 o
-33 9 7 12.147 4.076 14.313 81.531 o
-33 9 8 192.087 169.668 29.939 18.634 o
-33 9 9 383.724 424.895 64.271 4.043 o
-33 9 10 100.124 102.181 16.305 62.819 o
-33 9 11 620.560 619.022 85.740 2.272 o
-33 9 12 56.559 81.029 15.173 72.545 o
-33 9 13 16.904 14.177 5.979 467.250 o
-33 9 14 45.221 58.247 10.100 163.715 o
-33 9 15 162.289 178.048 25.138 26.431 o
-33 9 16 644.646 651.407 82.977 2.426 o
-33 9 17 1.092 -1.178 6.069 453.406 o
-33 9 18 606.262 641.533 91.356 2.001 o
-33 9 19 271.016 264.693 41.987 9.474 o
-33 9 20 183.542 180.176 34.377 14.132 o
-33 9 21 0.069 10.282 6.296 421.374 o
-33 9 22 146.388 170.212 33.381 14.989 o
-33 9 23 470.563 492.699 93.123 1.926 o
-33 9 24 82.971 115.362 24.549 27.714 o
-33 9 25 23.817 12.320 14.403 80.509 o
-33 9 26 18.624 14.086 18.616 48.196 o
-33 9 27 135.537 173.111 31.252 17.100 o
-33 9 28 215.954 226.330 42.123 9.413 o
-33 9 29 180.570 201.283 39.405 10.756 o
-33 9 30 138.752 217.860 42.394 9.293 o
-33 9 31 140.774 116.585 24.005 28.983 o
-33 9 32 211.543 198.022 39.949 10.466 o
-33 9 33 137.431 146.886 30.528 17.922 o
-33 9 34 115.157 121.658 25.092 26.526 o
-33 9 35 0.011 0.091 7.519 295.448 o
-33 9 37 191.455 201.645 53.944 5.739 o
-33 9 38 309.876 333.992 88.684 2.124 o
-33 9 39 263.649 348.531 92.851 1.937 o
-33 9 40 78.053 86.057 26.949 22.997 o
-33 9 41 415.071 453.747 125.734 1.056 o
-33 9 42 0.303 28.354 11.052 136.747 o
-33 9 43 142.619 125.689 44.297 8.512 o
-33 9 44 0.620 7.836 8.651 223.167 o
-33 9 45 60.775 67.623 24.821 27.110 o
-33 11 1 49.821 48.690 12.501 106.876 o
-33 11 2 113.688 127.546 25.772 25.146 o
-33 11 3 662.069 740.453 128.587 1.010 o
-33 11 4 124.671 151.823 44.704 8.357 o
-33 11 5 1484.440 1610.850 223.024 0.336 o
-33 11 6 4.692 15.219 16.260 63.170 o
-33 11 7 468.513 474.537 78.674 2.698 o
-33 11 8 0.157 6.930 10.508 151.259 o
-33 11 9 64.021 78.720 21.107 37.491 o
-33 11 10 10.490 19.567 14.720 77.078 o
-33 11 11 63.466 67.849 13.814 87.518 o
-33 11 12 1.853 -8.923 23.960 29.093 o
-33 11 13 160.116 154.767 30.211 18.300 o
-33 11 14 465.574 540.121 91.356 2.001 o
-33 11 15 1282.770 1396.930 201.917 0.410 o
-33 11 16 289.577 334.309 69.253 3.482 o
-33 11 17 39.612 27.629 26.768 23.309 o
-33 11 18 31.301 62.822 33.834 14.590 o
-33 11 19 194.156 213.874 47.784 7.315 o
-33 11 21 20.951 19.023 24.413 28.023 o
-33 11 22 14.973 57.930 34.151 14.320 o
-33 11 24 9.783 4.439 12.637 104.590 o
-33 11 25 1.883 23.779 39.179 10.881 o
-33 11 26 194.934 223.386 57.024 5.136 o
-33 11 27 82.902 98.649 26.678 23.468 o
-33 11 28 0.226 8.515 8.379 237.878 o
-33 11 29 0.918 7.972 18.298 49.881 o
-33 11 30 34.165 50.819 14.856 75.674 o
-33 11 31 14.965 12.139 11.912 117.702 o
-33 11 33 99.944 136.468 40.855 10.007 o
-33 11 34 8.644 26.723 16.668 60.118 o
-33 11 35 0.408 28.580 17.710 53.253 o
-33 11 36 3.319 10.689 7.790 275.195 o
-33 11 38 24.856 43.617 15.989 65.335 o
-33 11 39 59.417 62.052 24.640 27.511 o
-33 11 40 8.201 5.163 12.954 99.532 o
-33 11 41 85.103 103.495 36.280 12.689 o
-33 11 43 26.933 62.188 22.103 34.187 o
-33 11 44 1.724 20.201 13.905 86.381 o
-33 11 45 2.599 -9.013 20.790 38.643 o
-33 13 1 343.391 349.845 73.148 3.121 o
-33 13 2 67.002 74.960 24.730 27.309 o
-33 13 3 93.731 82.524 19.023 46.153 o
-33 13 4 9.030 4.529 5.752 504.765 o
-33 13 5 29.430 36.688 13.860 86.947 o
-33 13 6 15.138 35.283 13.543 91.066 o
-33 13 7 12.423 21.967 10.689 146.175 o
-33 13 8 5.072 15.626 8.017 259.867 o
-33 13 9 103.580 106.303 25.183 26.336 o
-33 13 10 404.267 457.461 103.676 1.554 o
-33 13 11 229.352 255.816 59.379 4.737 o
-33 13 12 306.003 314.199 72.877 3.145 o
-33 13 15 51.059 73.918 24.051 28.874 o
-33 13 16 250.406 305.548 81.664 2.504 o
-33 13 19 141.087 155.627 44.931 8.273 o
-33 13 20 60.775 94.572 28.399 20.709 o
-33 13 21 28.324 28.037 15.173 72.545 o
-33 13 22 68.208 39.541 14.811 76.138 o
-33 13 23 27.854 45.021 15.762 67.226 o
-33 13 24 136.464 121.159 34.559 13.985 o
-33 13 25 57.227 67.532 20.925 38.143 o
-33 13 26 12.255 32.430 31.388 16.952 o
-33 13 27 29.679 39.994 25.410 25.869 o
-33 13 28 22.246 7.202 8.515 230.346 o
-33 13 29 0.663 -17.121 18.978 46.373 o
-33 13 30 0.622 2.174 17.211 56.381 o
-33 13 31 20.538 15.807 15.536 69.200 o
-33 13 32 5.998 17.529 26.180 24.369 o
-33 13 34 5.945 -10.146 34.740 13.839 o
-33 13 35 16.232 42.304 17.347 55.501 o
-33 13 36 9.260 36.053 25.953 24.796 o
-33 13 37 109.095 113.097 41.987 9.474 o
-33 13 38 8.441 10.961 9.602 181.145 o
-33 13 39 0.028 0.725 12.682 103.844 o
-33 13 40 32.327 30.935 14.041 84.718 o
-33 15 1 3.627 7.972 8.515 230.346 o
-33 15 2 0.018 -9.874 43.074 9.002 o
-33 15 3 26.807 29.214 12.365 109.237 o
-33 15 4 3.457 11.052 9.240 195.631 o
-33 15 5 1.121 6.749 10.780 143.729 o
-33 15 6 23.461 35.102 20.427 40.026 o
-33 15 7 1.083 -0.498 13.452 92.296 o
-33 15 11 57.936 88.458 28.897 20.001 o
-33 15 12 172.419 163.055 56.118 5.303 o
-33 15 14 47.379 60.331 21.831 35.043 o
-33 15 16 2.504 4.076 30.211 18.300 o
-33 15 17 1.782 -6.160 15.989 65.335 o
-33 15 18 15.138 9.964 10.146 162.256 o
-33 15 19 183.724 179.995 64.543 4.009 o
-33 15 20 1.793 -4.575 14.086 84.174 o
-33 15 21 18.200 32.611 16.759 59.469 o
-33 15 22 0.813 25.908 17.347 55.501 o
-33 15 23 47.232 55.529 22.329 33.497 o
-33 15 24 6.255 -3.261 21.831 35.043 o
-33 15 25 4.016 -6.885 52.404 6.082 o
-33 15 26 0.096 25.228 19.476 44.031 o
-33 15 27 34.097 52.857 21.650 35.632 o
-33 15 28 0.243 9.195 20.291 40.564 o
-33 15 29 6.364 -4.167 18.027 51.396 o
-33 15 31 6.644 -10.055 28.942 19.939 o
-32 0 2 11372.600 11199.900 281.090 0.211 o
-32 0 4 9449.470 9458.580 237.608 0.296 o
-32 0 6 2346.350 2395.870 144.123 0.804 o
-32 0 8 1791.820 1961.830 131.758 0.962 o
-32 0 10 964.626 983.179 90.903 2.021 o
-32 0 14 137.521 136.106 13.497 91.678 o
-32 0 16 138.420 398.625 34.559 13.985 o
-32 0 18 1002.710 880.228 87.189 2.197 o
-32 0 26 376.112 417.150 56.254 5.278 o
-32 2 1 6992.800 6756.840 160.791 0.646 o
-32 2 2 3752.580 3744.030 111.738 1.338 o
-32 2 3 1567.250 1593.550 79.444 2.646 o
-32 2 4 6528.590 6465.970 151.325 0.729 o
-32 2 5 21613.700 21455.800 502.528 0.066 o
-32 2 6 1589.720 1610.760 79.535 2.640 o
-32 2 7 301.800 312.478 20.337 40.383 o
-32 2 8 287.582 294.496 19.386 44.444 o
-32 2 9 590.378 591.212 36.959 12.227 o
-32 2 10 472.488 470.506 29.848 18.747 o
-32 2 11 175.592 169.578 11.686 122.309 o
-32 2 12 146.849 134.974 9.285 193.727 o
-32 2 13 5294.160 5329.510 125.507 1.060 o
-32 2 14 3305.280 3289.370 122.835 1.107 o
-32 2 15 701.900 736.830 58.791 4.832 o
-32 2 16 5054.880 5041.950 124.013 1.086 o
-32 2 17 758.496 733.840 75.232 2.951 o
-32 2 18 131.706 128.225 24.096 28.766 o
-32 2 19 411.299 388.434 33.562 14.827 o
-32 2 20 21.868 11.323 3.714 1210.790 o
-32 2 21 0.015 -0.996 12.863 100.939 o
-32 2 22 1227.990 1201.990 78.855 2.686 o
-32 2 23 329.060 297.893 23.643 29.878 o
-32 2 24 418.583 401.886 32.747 15.575 o
-32 2 25 1908.530 1881.480 108.613 1.416 o
-32 2 26 2329.540 2371.050 127.183 1.033 o
-32 2 27 540.559 527.892 47.648 7.356 o
-32 2 28 643.939 649.821 57.386 5.072 o
-32 2 29 238.631 239.375 24.005 28.983 o
-32 2 30 5.576 7.519 4.212 941.306 o
-32 2 31 324.157 309.081 35.012 13.625 o
-32 2 32 0.063 -2.582 14.766 76.606 o
-32 2 33 12.316 11.278 5.254 605.036 o
-32 2 34 54.331 67.623 8.742 218.566 o
-32 2 35 868.085 832.534 85.831 2.267 o
-32 2 36 2671.210 2764.830 169.351 0.582 o
-32 2 37 260.293 259.077 35.555 13.212 o
-32 2 38 734.794 724.465 119.121 1.177 o
-32 2 39 1014.230 1023.490 140.726 0.843 o
-32 2 40 1.609 -2.763 8.651 223.167 o
-32 2 41 0.711 6.975 3.805 1153.820 o
-32 2 42 234.828 222.118 40.492 10.186 o
-32 2 43 209.955 178.229 35.238 13.450 o
-32 2 44 1082.910 1102.800 176.462 0.536 o
-32 2 45 661.494 730.307 133.253 0.941 o
-32 2 46 613.232 684.833 133.071 0.943 o
-32 2 47 204.962 216.411 48.282 7.164 o
-32 2 48 8.283 -3.171 33.064 15.277 o
-32 2 49 21.436 33.472 15.354 70.843 o
-32 2 50 3.801 -4.393 45.248 8.158 o
-32 2 51 30.187 23.190 20.608 39.325 o
-32 2 52 71.180 72.016 22.511 32.960 o
-32 2 53 374.993 364.067 96.520 1.793 o
-32 2 54 6.662 10.508 12.909 100.232 o
-32 2 55 43.132 46.244 14.992 74.309 o
-32 2 56 23.175 29.169 19.974 41.862 o
-32 2 57 0.837 2.038 9.466 186.382 o
-32 2 58 29.282 19.521 9.195 197.563 o
-32 2 59 204.870 164.550 60.421 4.575 o
-32 4 1 27.247 26.587 3.171 1661.500 o
-32 4 2 640.723 628.171 51.317 6.342 o
-32 4 3 46.366 39.586 6.024 460.250 o
-32 4 4 931.665 902.965 67.985 3.614 o
-32 4 5 2393.590 2309.500 121.975 1.123 o
-32 4 6 55.824 47.875 5.979 467.250 o
-32 4 7 13.275 8.153 5.480 556.066 o
-32 4 8 1616.140 1611.850 94.889 1.855 o
-32 4 9 7581.520 7418.930 177.504 0.530 o
-32 4 10 49.551 58.791 6.839 357.062 o
-32 4 11 254.924 223.839 19.068 45.934 o
-32 4 12 3.744 2.401 4.031 1027.820 o
-32 4 13 1065.300 1133.010 80.214 2.596 o
-32 4 14 1896.420 1785.280 109.564 1.391 o
-32 4 15 190.951 185.385 20.291 40.564 o
-32 4 16 2679.810 2675.920 126.413 1.045 o
-32 4 17 924.256 880.771 61.055 4.480 o
-32 4 18 1655.880 1658.320 100.596 1.650 o
-32 4 19 275.805 264.376 23.779 29.538 o
-32 4 20 656.796 626.224 52.314 6.103 o
-32 4 21 365.042 354.600 31.433 16.904 o
-32 4 22 1089.790 1073.000 100.596 1.650 o
-32 4 23 450.325 443.964 42.983 9.040 o
-32 4 24 11.606 7.066 2.989 1869.000 o
-32 4 25 238.369 243.723 26.814 23.230 o
-32 4 26 980.659 991.830 91.221 2.007 o
-32 4 27 461.827 437.079 42.712 9.155 o
-32 4 28 2390.120 2425.630 149.468 0.748 o
-32 4 29 70.457 84.019 9.557 182.866 o
-32 4 30 295.539 274.884 30.256 18.245 o
-32 4 31 309.551 290.963 32.339 15.970 o
-32 4 32 702.289 712.598 74.371 3.020 o
-32 4 33 176.724 165.094 20.654 39.153 o
-32 4 34 29.249 30.120 5.616 529.485 o
-32 4 35 0.165 3.533 6.160 440.169 o
-32 4 36 248.028 242.500 28.263 20.909 o
-32 4 37 52.180 54.397 7.156 326.124 o
-32 4 38 154.310 165.501 24.187 28.550 o
-32 4 39 3.213 7.972 4.529 814.136 o
-32 4 40 269.562 284.487 45.927 7.918 o
-32 4 41 2.898 -0.317 27.448 22.169 o
-32 4 42 23.859 19.657 9.512 184.611 o
-32 4 43 64.168 61.010 11.686 122.309 o
-32 4 44 1.398 13.361 9.874 171.310 o
-32 4 45 4.790 10.599 5.571 538.129 o
-32 4 46 3.909 7.745 4.258 921.385 o
-32 4 47 417.571 400.845 73.103 3.125 o
-32 4 48 29.127 55.212 12.546 106.105 o
-32 4 49 89.647 82.117 20.337 40.383 o
-32 4 50 0.321 -5.571 14.132 83.635 o
-32 4 51 30.919 36.552 10.553 149.963 o
-32 4 52 13.855 9.104 5.707 512.809 o
-32 4 53 11.348 8.923 12.093 114.202 o
-32 4 54 147.235 159.387 49.143 6.916 o
-32 4 55 8.171 13.678 7.926 265.840 o
-32 4 56 15.437 5.526 9.647 179.448 o
-32 4 57 1.134 7.156 7.156 326.124 o
-32 6 1 29.500 20.110 6.477 398.130 o
-32 6 2 236.688 237.246 25.681 25.324 o
-32 6 3 327.905 328.330 34.287 14.207 o
-32 6 4 58.370 41.624 8.560 227.915 o
-32 6 5 0.003 -9.195 10.327 156.613 o
-32 6 6 1876.080 1896.970 129.720 0.993 o
-32 6 7 1099.980 1102.620 94.663 1.864 o
-32 6 8 593.736 601.901 63.773 4.107 o
-32 6 9 301.006 270.853 30.754 17.659 o
-32 6 10 1085.950 1074.850 101.140 1.633 o
-32 6 11 877.717 861.658 86.284 2.243 o
-32 6 12 189.782 176.100 20.925 38.143 o
-32 6 13 567.472 538.853 58.247 4.923 o
-32 6 15 174.450 165.818 19.974 41.862 o
-32 6 16 17.278 12.682 2.718 2261.490 o
-32 6 17 3.211 7.700 6.205 433.766 o
-32 6 18 343.922 354.057 41.353 9.767 o
-32 6 19 427.631 404.423 47.241 7.484 o
-32 6 20 408.706 431.101 50.955 6.433 o
-32 6 21 5.814 8.379 6.160 440.169 o
-32 6 22 728.035 726.956 82.615 2.447 o
-32 6 23 138.115 123.560 16.487 61.446 o
-32 6 24 2.507 5.752 4.484 830.666 o
-32 6 25 925.765 997.175 112.101 1.329 o
-32 6 26 27.271 18.208 10.825 142.528 o
-32 6 27 1906.860 1943.390 194.851 0.440 o
-32 6 28 40.368 28.308 10.780 143.729 o
-32 6 29 354.078 364.610 46.879 7.600 o
-32 6 30 347.752 339.925 40.537 10.164 o
-32 6 31 454.012 456.872 54.986 5.524 o
-32 6 32 571.716 609.601 72.469 3.180 o
-32 6 33 251.195 253.868 33.019 15.319 o
-32 6 34 755.959 755.219 92.987 1.932 o
-32 6 35 42.299 58.247 14.539 79.011 o
-32 6 36 175.835 169.397 26.134 24.454 o
-32 6 37 170.373 170.348 26.678 23.468 o
-32 6 38 93.691 96.339 15.853 66.460 o
-32 6 39 0.216 -11.142 13.543 91.066 o
-32 6 40 48.019 45.656 8.742 218.566 o
-32 6 41 4.901 7.745 9.149 199.524 o
-32 6 42 1.375 -0.181 30.346 18.136 o
-32 6 43 123.396 134.657 26.995 22.919 o
-32 6 44 71.610 81.256 23.054 31.424 o
-32 6 45 4.789 -3.669 25.545 25.594 o
-32 6 46 3.048 10.463 5.299 594.737 o
-32 6 47 23.014 31.977 8.651 223.167 o
-32 6 48 33.396 48.962 12.456 107.654 o
-32 6 49 2.149 -11.957 14.766 76.606 o
-32 6 50 93.430 98.603 25.138 26.431 o
-32 6 51 127.701 132.528 37.458 11.904 o
-32 6 52 109.335 127.047 36.144 12.785 o
-32 6 53 0.141 10.508 14.267 82.049 o
-32 8 1 102.037 107.979 14.584 78.521 o
-32 8 2 2385.600 2363.580 164.052 0.621 o
-32 8 3 893.605 890.826 97.879 1.743 o
-32 8 4 728.138 765.138 108.070 1.430 o
-32 8 5 389.982 428.021 56.571 5.219 o
-32 8 6 46.848 44.206 7.020 338.870 o
-32 8 7 377.166 391.514 51.408 6.320 o
-32 8 8 1942.520 2016.950 168.219 0.590 o
-32 8 9 243.308 248.886 39.858 10.513 o
-32 8 10 4384.110 4498.110 130.399 0.982 o
-32 8 11 497.591 503.117 65.177 3.932 o
-32 8 12 2023.090 2141.010 171.933 0.565 o
-32 8 13 429.901 439.253 57.432 5.064 o
-32 8 14 250.308 249.792 34.649 13.912 o
-32 8 15 892.057 918.365 99.736 1.679 o
-32 8 16 306.217 285.030 35.329 13.382 o
-32 8 17 165.298 167.902 20.835 38.475 o
-32 8 18 837.142 836.067 102.544 1.588 o
-32 8 19 0.318 -2.219 27.040 22.843 o
-32 8 20 12.231 4.892 7.655 285.052 o
-32 8 21 968.030 1006.320 122.518 1.113 o
-32 8 22 333.793 309.307 47.648 7.356 o
-32 8 23 817.251 924.978 120.797 1.145 o
-32 8 24 145.758 154.540 28.263 20.909 o
-32 8 25 708.555 791.272 125.190 1.066 o
-32 8 26 337.990 331.274 58.564 4.870 o
-32 8 27 674.938 736.196 124.194 1.083 o
-32 8 28 919.669 1007.320 140.318 0.848 o
-32 8 29 49.504 52.178 10.553 149.963 o
-32 8 30 250.043 235.117 40.809 10.029 o
-32 8 31 711.508 762.601 120.978 1.141 o
-32 8 32 12.666 17.664 5.798 496.909 o
-32 8 33 88.988 59.470 13.814 87.518 o
-32 8 34 192.716 174.696 30.754 17.659 o
-32 8 36 191.425 241.050 49.279 6.878 o
-32 8 37 293.957 314.833 64.950 3.959 o
-32 8 38 729.392 749.874 143.489 0.811 o
-32 8 39 95.028 100.370 23.054 31.424 o
-32 8 40 138.125 123.424 28.580 20.447 o
-32 8 41 189.318 204.001 47.603 7.370 o
-32 8 42 57.672 71.246 19.114 45.716 o
-32 8 43 0.006 -34.060 23.190 31.057 o
-32 8 45 118.243 114.999 36.461 12.563 o
-32 10 1 190.019 154.540 32.656 15.661 o
-32 10 2 763.237 786.697 136.514 0.896 o
-32 10 3 1188.980 1335.830 197.931 0.426 o
-32 10 4 117.442 117.762 23.235 30.936 o
-32 10 5 260.679 233.622 38.318 11.375 o
-32 10 6 178.091 172.929 30.663 17.763 o
-32 10 7 14.078 1.359 5.073 649.024 o
-32 10 8 42.627 42.847 11.867 118.603 o
-32 10 9 73.802 91.402 14.766 76.606 o
-32 10 10 0.018 12.637 9.285 193.727 o
-32 10 11 345.021 390.835 63.184 4.184 o
-32 10 12 82.670 48.011 13.090 97.477 o
-32 10 13 122.304 131.667 20.427 40.026 o
-32 10 14 233.520 253.642 42.123 9.413 o
-32 10 15 387.803 362.255 58.474 4.885 o
-32 10 16 189.995 212.923 42.394 9.293 o
-32 10 17 802.415 891.189 150.011 0.742 o
-32 10 18 499.176 500.807 97.652 1.751 o
-32 10 21 77.810 84.608 18.842 47.045 o
-32 10 25 0.814 -0.815 21.061 37.652 o
-32 10 26 2.805 -16.532 13.407 92.921 o
-32 10 27 102.600 110.697 31.705 16.615 o
-32 10 28 3.620 35.283 14.720 77.078 o
-32 10 29 828.683 857.355 174.288 0.550 o
-32 10 31 850.267 933.991 196.663 0.432 o
-32 10 32 24.640 8.334 21.061 37.652 o
-32 10 33 60.344 60.059 17.710 53.253 o
-32 10 34 1.325 13.407 11.369 129.226 o
-32 10 35 0.384 -10.735 13.588 90.460 o
-32 10 37 145.096 191.137 54.624 5.598 o
-32 10 38 28.592 47.422 25.545 25.594 o
-32 10 39 0.776 -9.783 33.834 14.590 o
-32 10 40 0.722 -3.850 13.588 90.460 o
-32 10 41 219.056 191.364 61.916 4.357 o
-32 10 42 76.085 128.316 47.196 7.498 o
-32 10 43 1098.000 1102.660 302.106 0.183 o
-32 10 44 189.779 187.831 67.804 3.633 o
-32 10 45 1202.070 1157.780 324.888 0.158 o
-32 12 1 338.370 374.031 71.246 3.290 o
-32 12 2 1052.110 1274.010 194.036 0.444 o
-32 12 3 77.656 81.890 17.619 53.802 o
-32 12 4 1.905 1.042 8.289 243.105 o
-32 12 5 355.852 383.180 70.703 3.341 o
-32 12 6 37.275 19.204 17.619 53.802 o
-32 12 7 138.542 143.851 29.259 19.509 o
-32 12 8 126.572 146.116 27.538 22.024 o
-32 12 9 216.226 204.136 39.133 10.906 o
-32 12 10 22.435 34.604 20.382 40.204 o
-32 12 11 13.921 -16.215 27.131 22.691 o
-32 12 12 120.485 124.239 24.911 26.914 o
-32 12 13 419.044 481.421 86.737 2.220 o
-32 12 14 1.317 27.131 20.246 40.746 o
-32 12 15 18.720 11.550 24.232 28.444 o
-32 12 16 135.709 159.070 36.008 12.881 o
-32 12 17 13.321 14.630 6.432 403.757 o
-32 12 18 4.036 -6.341 47.014 7.556 o
-32 12 19 150.833 160.338 41.217 9.831 o
-32 12 22 3.497 -12.139 13.633 89.859 o
-32 12 23 100.352 107.617 31.977 16.334 o
-32 12 24 22.802 6.250 25.183 26.336 o
-32 12 25 30.847 40.401 13.452 92.296 o
-32 12 26 56.153 64.996 18.797 47.272 o
-32 12 27 192.158 216.864 60.783 4.521 o
-32 12 29 71.454 61.055 22.692 32.436 o
-32 12 30 42.604 33.245 27.629 21.880 o
-32 12 31 22.930 24.685 20.880 38.309 o
-32 12 32 18.443 10.100 8.832 214.105 o
-32 12 33 153.865 152.321 48.645 7.058 o
-32 12 35 105.796 140.545 50.502 6.549 o
-32 12 37 22.773 31.615 19.340 44.652 o
-32 12 38 32.123 22.148 10.916 140.173 o
-32 12 39 414.950 421.544 138.371 0.872 o
-32 12 40 343.949 338.340 122.156 1.119 o
-32 12 41 211.940 225.379 88.005 2.157 o
-32 12 42 587.840 568.882 197.207 0.429 o
-32 12 43 79.419 52.993 25.636 25.413 o
-32 14 1 197.023 203.185 50.140 6.644 o
-32 14 2 329.501 380.236 85.695 2.274 o
-32 14 3 205.830 182.532 56.345 5.261 o
-32 14 4 10.538 32.928 13.724 88.677 o
-32 14 5 117.846 106.801 26.859 23.152 o
-32 14 6 69.621 93.576 24.866 27.012 o
-32 14 7 329.516 357.092 89.952 2.064 o
-32 14 8 67.313 87.099 24.594 27.612 o
-32 14 9 307.362 337.751 75.323 2.944 o
-32 14 10 16.663 25.817 9.783 174.498 o
-32 14 11 7.196 -3.442 13.724 88.677 o
-32 14 12 1.296 27.946 25.364 25.961 o
-32 14 14 8.290 21.288 10.870 141.343 o
-32 14 15 25.060 32.928 13.271 94.834 o
-32 14 16 294.630 293.047 89.862 2.068 o
-32 14 17 22.344 22.511 10.282 157.996 o
-32 14 18 43.449 31.026 12.863 100.939 o
-32 14 19 52.926 71.382 23.326 30.696 o
-32 14 20 0.222 -8.606 16.487 61.446 o
-32 14 21 6.000 14.494 12.365 109.237 o
-32 14 22 1.534 -1.495 44.116 8.582 o
-32 14 24 2.971 18.797 11.867 118.603 o
-32 14 25 180.847 169.895 54.714 5.579 o
-32 14 26 0.345 -19.431 45.021 8.240 o
-32 14 27 5.543 -22.148 23.643 29.878 o
-32 14 28 0.164 17.574 20.337 40.383 o
-32 14 29 8.482 15.626 24.051 28.874 o
-32 14 30 21.581 27.629 14.947 74.760 o
-32 14 31 17.280 44.976 17.891 52.180 o
-32 14 33 27.063 42.802 19.748 42.828 o
-32 14 35 8.127 16.713 13.588 90.460 o
-32 14 36 234.890 191.771 73.918 3.057 o
-32 16 1 54.048 69.706 31.343 17.001 o
-32 16 15 0.062 6.115 7.519 295.448 o
-32 16 16 8.219 3.578 16.623 60.446 o
-32 16 18 1.200 7.519 10.146 162.256 o
-32 16 20 35.000 44.523 19.476 44.031 o
-32 16 21 3.677 -1.313 15.083 73.419 o
-32 16 22 39.516 54.171 23.417 30.459 o
-31 1 1 3758.600 3743.620 109.338 1.397 o
-31 1 2 5753.070 5725.830 144.531 0.800 o
-31 1 3 259.834 237.925 16.577 60.776 o
-31 1 4 82.488 77.316 10.508 151.259 o
-31 1 5 13360.100 13568.000 337.208 0.147 o
-31 1 6 1502.370 1418.900 78.131 2.736 o
-31 1 7 8809.820 8864.600 237.472 0.296 o
-31 1 8 8790.820 8503.930 214.826 0.362 o
-31 1 9 137.865 125.553 9.512 184.611 o
-31 1 10 504.246 536.588 39.315 10.806 o
-31 1 11 577.699 606.431 40.084 10.395 o
-31 1 12 727.083 715.995 49.777 6.741 o
-31 1 13 124.542 105.035 12.139 113.352 o
-31 1 14 2448.650 2431.380 115.316 1.256 o
-31 1 15 7511.450 7349.090 180.992 0.510 o
-31 1 16 2954.530 2819.320 115.769 1.246 o
-31 1 17 13.329 10.689 4.756 738.445 o
-31 1 18 8858.460 8924.570 224.111 0.333 o
-31 1 19 7769.180 7810.810 191.862 0.454 o
-31 1 20 387.528 392.918 30.890 17.504 o
-31 1 21 4097.140 3932.450 119.529 1.169 o
-31 1 22 1389.920 1324.460 96.656 1.788 o
-31 1 23 416.007 439.752 38.590 11.216 o
-31 1 24 0.901 -2.174 10.191 160.817 o
-31 1 25 1431.220 1420.890 96.339 1.800 o
-31 1 26 2302.690 2298.720 134.068 0.929 o
-31 1 27 318.824 297.757 27.085 22.766 o
-31 1 28 2483.070 2421.280 129.765 0.992 o
-31 1 29 223.712 207.443 20.608 39.325 o
-31 1 30 3504.580 3518.280 121.839 1.125 o
-31 1 31 946.442 978.016 83.974 2.369 o
-31 1 32 131.162 152.321 20.201 40.929 o
-31 1 33 1058.750 1077.210 116.222 1.236 o
-31 1 34 200.891 165.818 23.145 31.178 o
-31 1 35 113.429 111.376 16.305 62.819 o
-31 1 36 174.397 173.745 25.908 24.883 o
-31 1 37 143.538 143.625 21.967 34.611 o
-31 1 38 115.113 111.149 18.661 47.963 o
-31 1 39 168.793 169.261 28.354 20.775 o
-31 1 40 1005.420 990.109 138.099 0.876 o
-31 1 41 1303.940 1336.650 178.591 0.524 o
-31 1 42 2533.100 2596.570 237.382 0.296 o
-31 1 43 138.308 170.665 33.472 14.908 o
-31 1 44 2119.080 2134.350 250.924 0.265 o
-31 1 45 421.072 471.547 88.141 2.150 o
-31 1 46 2517.440 2736.570 280.999 0.212 o
-31 1 47 1952.290 2044.940 279.142 0.214 o
-31 1 48 29.947 37.458 10.508 151.259 o
-31 1 49 417.683 447.451 100.189 1.664 o
-31 1 50 16.533 -5.299 23.371 30.577 o
-31 1 51 74.986 101.683 27.584 21.951 o
-31 1 52 84.047 79.716 26.315 24.118 o
-31 1 53 49.008 9.602 7.473 299.040 o
-31 1 54 6.693 8.153 8.515 230.346 o
-31 1 55 0.410 13.905 12.048 115.062 o
-31 1 56 389.789 399.395 120.389 1.152 o
-31 1 57 10.516 16.577 20.065 41.485 o
-31 1 58 13.120 14.041 8.107 254.092 o
-31 1 59 113.221 103.948 36.506 12.532 o
-31 3 1 153.721 132.800 9.738 176.125 o
-31 3 2 90.716 81.029 8.470 232.816 o
-31 3 3 20.975 23.507 4.212 941.306 o
-31 3 4 150.283 148.516 11.369 129.226 o
-31 3 5 275.821 290.103 25.183 26.336 o
-31 3 6 2889.670 2743.090 120.118 1.158 o
-31 3 7 279.583 297.622 20.473 39.849 o
-31 3 8 1486.600 1492.860 82.117 2.477 o
-31 3 9 1342.780 1331.570 81.120 2.538 o
-31 3 10 734.565 674.280 46.199 7.825 o
-31 3 11 59.270 61.689 7.564 291.920 o
-31 3 12 650.809 632.384 44.297 8.512 o
-31 3 13 71.354 59.017 9.013 205.585 o
-31 3 14 2024.570 2048.750 100.370 1.658 o
-31 3 15 57.160 56.073 11.278 131.310 o
-31 3 16 375.809 376.069 29.803 18.804 o
-31 3 17 319.199 312.387 30.754 17.659 o
-31 3 18 287.079 271.216 24.187 28.550 o
-31 3 19 10.645 12.682 4.439 847.705 o
-31 3 20 145.420 138.190 11.731 121.366 o
-31 3 21 97.525 88.050 8.243 245.784 o
-31 3 22 173.593 166.181 14.041 84.718 o
-31 3 23 431.652 440.250 35.691 13.111 o
-31 3 24 29.042 29.893 12.773 102.376 o
-31 3 25 50.866 46.335 4.756 738.445 o
-31 3 26 3751.390 3812.830 114.184 1.281 o
-31 3 27 427.723 388.253 35.827 13.012 o
-31 3 28 847.398 882.764 82.388 2.461 o
-31 3 29 0.598 -2.038 12.546 106.105 o
-31 3 30 1.001 1.268 7.020 338.870 o
-31 3 31 964.684 943.548 94.663 1.864 o
-31 3 32 204.516 186.834 20.971 37.978 o
-31 3 33 47.877 48.282 6.115 446.714 o
-31 3 34 292.246 300.339 35.148 13.520 o
-31 3 35 31.904 26.044 4.031 1027.820 o
-31 3 36 381.153 375.843 49.460 6.827 o
-31 3 37 1771.330 1775.310 154.495 0.700 o
-31 3 38 173.432 161.923 21.424 36.389 o
-31 3 39 53.487 64.996 11.912 117.702 o
-31 3 40 9.362 20.880 7.383 306.423 o
-31 3 41 124.564 125.417 21.424 36.389 o
-31 3 42 1247.430 1294.250 167.811 0.593 o
-31 3 43 0.153 -2.491 23.824 29.426 o
-31 3 44 10.672 16.170 6.522 392.620 o
-31 3 45 283.238 279.323 51.453 6.309 o
-31 3 46 23.321 20.065 13.135 96.806 o
-31 3 47 629.455 631.342 131.260 0.969 o
-31 3 48 3.630 16.849 7.020 338.870 o
-31 3 49 36.676 46.063 16.713 59.792 o
-31 3 50 709.065 742.627 193.311 0.447 o
-31 3 51 376.420 377.836 94.708 1.862 o
-31 3 52 184.432 168.717 45.248 8.158 o
-31 3 53 273.299 246.984 68.393 3.571 o
-31 3 54 10.409 -14.720 26.949 22.997 o
-31 3 55 0.558 1.948 11.776 120.434 o
-31 3 56 113.348 82.751 27.493 22.096 o
-31 3 57 28.244 28.942 11.731 121.366 o
-31 3 58 0.270 -4.122 11.006 137.875 o
-31 5 1 206.219 213.331 23.824 29.426 o
-31 5 2 25.774 25.319 5.662 521.047 o
-31 5 3 2336.930 2283.280 123.424 1.096 o
-31 5 4 2799.500 2767.100 121.069 1.139 o
-31 5 5 113.065 113.233 10.010 166.691 o
-31 5 6 1043.240 1073.630 72.877 3.145 o
-31 5 7 143.896 131.622 10.961 139.016 o
-31 5 8 852.150 859.076 73.103 3.125 o
-31 5 9 1152.520 1152.940 90.269 2.050 o
-31 5 10 478.808 451.528 41.715 9.598 o
-31 5 11 24.285 15.445 2.265 3256.540 o
-31 5 12 6.636 12.048 5.254 605.036 o
-31 5 13 1.830 -16.079 20.155 41.113 o
-31 5 14 238.824 191.047 19.929 42.053 o
-31 5 15 2835.280 2631.900 135.653 0.908 o
-31 5 16 1297.450 1224.820 88.231 2.145 o
-31 5 17 130.121 111.648 11.278 131.310 o
-31 5 18 497.752 495.372 51.951 6.188 o
-31 5 19 612.592 635.282 65.539 3.888 o
-31 5 20 5.826 16.034 8.017 259.867 o
-31 5 21 448.650 446.817 49.143 6.916 o
-31 5 22 286.438 299.932 31.116 17.250 o
-31 5 23 7.550 5.209 10.689 146.175 o
-31 5 24 145.836 161.017 16.577 60.776 o
-31 5 25 257.178 254.819 26.225 24.285 o
-31 5 26 277.275 287.159 29.848 18.747 o
-31 5 28 27.613 22.782 5.571 538.129 o
-31 5 29 218.760 220.306 25.681 25.324 o
-31 5 30 2269.580 2301.210 148.698 0.755 o
-31 5 31 430.484 420.185 47.286 7.470 o
-31 5 32 160.539 167.358 20.835 38.475 o
-31 5 33 141.422 135.155 17.529 54.359 o
-31 5 34 43.087 43.889 10.417 153.901 o
-31 5 35 137.349 150.645 20.155 41.113 o
-31 5 36 547.882 574.046 72.333 3.192 o
-31 5 37 44.262 39.722 7.881 268.905 o
-31 5 38 11.412 13.769 6.477 398.130 o
-31 5 39 560.104 572.778 72.696 3.160 o
-31 5 40 0.039 -1.087 16.668 60.118 o
-31 5 41 5.713 6.477 4.258 921.385 o
-31 5 42 4.686 -0.272 19.657 43.223 o
-31 5 43 62.049 37.231 7.564 291.920 o
-31 5 44 6.409 -10.146 10.553 149.963 o
-31 5 45 89.420 88.865 21.016 37.815 o
-31 5 46 137.286 128.859 25.455 25.776 o
-31 5 47 5.190 11.142 11.459 127.191 o
-31 5 48 11.210 9.195 8.243 245.784 o
-31 5 49 63.629 78.357 17.257 56.085 o
-31 5 50 31.071 39.224 10.916 140.173 o
-31 5 51 20.239 13.543 11.505 126.191 o
-31 5 52 30.164 29.441 7.972 262.828 o
-31 5 53 123.783 108.341 32.702 15.618 o
-31 5 54 270.559 246.667 87.280 2.192 o
-31 5 55 10.304 20.020 10.282 157.996 o
-31 5 56 178.545 148.698 56.345 5.261 o
-31 7 1 181.856 189.326 21.152 37.330 o
-31 7 2 24.955 23.598 5.798 496.909 o
-31 7 3 36.625 26.814 7.383 306.423 o
-31 7 4 9.604 5.390 3.035 1813.620 o
-31 7 5 346.974 372.129 40.039 10.418 o
-31 7 6 220.401 210.115 23.869 29.314 o
-31 7 7 95.882 79.037 10.372 155.248 o
-31 7 8 1540.000 1531.270 135.291 0.912 o
-31 7 9 2359.760 2386.450 159.840 0.654 o
-31 7 10 302.944 308.039 37.639 11.790 o
-31 7 11 1355.810 1367.400 127.002 1.035 o
-31 7 12 1644.530 1698.310 164.731 0.615 o
-31 7 13 219.727 197.841 24.685 27.410 o
-31 7 14 919.674 884.485 94.029 1.889 o
-31 7 15 138.683 137.872 17.891 52.180 o
-31 7 16 7.809 14.222 6.386 409.505 o
-31 7 17 184.048 171.299 20.065 41.485 o
-31 7 18 1.525 1.223 9.602 181.145 o
-31 7 19 930.611 940.785 103.359 1.563 o
-31 7 20 462.510 463.531 57.568 5.040 o
-31 7 21 11.238 15.989 5.526 546.987 o
-31 7 22 1381.360 1395.030 141.632 0.833 o
-31 7 23 451.871 444.145 67.079 3.712 o
-31 7 24 35.719 39.541 13.860 86.947 o
-31 7 25 426.293 458.231 71.110 3.303 o
-31 7 26 26.458 25.681 6.477 398.130 o
-31 7 27 130.213 143.942 24.956 26.816 o
-31 7 28 117.335 102.951 16.260 63.170 o
-31 7 29 1.427 -6.703 14.539 79.011 o
-31 7 30 682.844 692.261 99.102 1.701 o
-31 7 31 169.709 192.723 31.886 16.427 o
-31 7 32 19.535 25.138 12.863 100.939 o
-31 7 33 317.361 354.917 52.767 5.999 o
-31 7 34 124.513 111.874 17.257 56.085 o
-31 7 35 147.303 146.297 27.312 22.390 o
-31 7 36 1.391 -10.100 10.282 157.996 o
-31 7 37 12.576 17.664 12.954 99.532 o
-31 7 38 6.898 7.519 11.550 125.204 o
-31 7 39 734.592 860.797 127.274 1.031 o
-31 7 40 223.527 243.723 42.802 9.117 o
-31 7 41 137.604 132.075 24.866 27.012 o
-31 7 42 45.167 44.704 8.968 207.667 o
-31 7 43 7.696 -5.843 13.814 87.518 o
-31 7 44 126.173 117.219 24.232 28.444 o
-31 7 45 0.838 8.379 16.623 60.446 o
-31 7 46 83.824 84.834 22.329 33.497 o
-31 7 47 63.268 52.404 14.992 74.309 o
-31 7 48 40.852 37.684 12.954 99.532 o
-31 7 49 50.121 69.117 25.047 26.622 o
-31 7 50 28.770 13.407 23.779 29.538 o
-31 7 51 3.582 27.085 21.378 36.544 o
-31 7 52 50.335 33.019 13.860 86.947 o
-31 9 1 1624.590 1619.190 176.055 0.539 o
-31 9 2 1653.930 1715.340 177.776 0.528 o
-31 9 3 2280.380 2403.260 224.473 0.331 o
-31 9 4 1483.430 1642.150 198.475 0.424 o
-31 9 5 2945.420 3089.860 205.042 0.397 o
-31 9 6 151.920 156.080 23.643 29.878 o
-31 9 7 82.508 99.237 15.898 66.082 o
-31 9 8 998.394 1081.960 130.580 0.980 o
-31 9 9 2344.240 2418.340 189.416 0.466 o
-31 9 10 1401.590 1478.050 143.217 0.814 o
-31 9 11 228.928 219.717 32.430 15.881 o
-31 9 12 51.192 48.101 8.062 256.955 o
-31 9 13 269.806 259.575 30.799 17.607 o
-31 9 14 142.957 155.446 21.107 37.491 o
-31 9 15 88.291 62.958 9.149 199.524 o
-31 9 16 255.776 246.621 30.663 17.763 o
-31 9 17 433.687 455.831 53.627 5.808 o
-31 9 18 122.115 135.744 21.786 35.189 o
-31 9 19 871.619 878.688 117.808 1.203 o
-31 9 20 152.919 143.217 23.779 29.538 o
-31 9 21 182.509 163.961 30.075 18.465 o
-31 9 22 2490.880 2645.300 239.918 0.290 o
-31 9 23 505.684 512.810 90.768 2.027 o
-31 9 24 16.926 27.493 7.111 330.292 o
-31 9 26 240.808 219.763 45.746 7.981 o
-31 9 27 2.450 6.885 7.292 314.084 o
-31 9 28 80.805 67.713 21.333 36.699 o
-31 9 29 3.379 0.770 11.097 135.633 o
-31 9 31 20.091 2.355 14.584 78.521 o
-31 9 32 35.167 34.468 8.877 211.926 o
-31 9 34 790.896 899.251 179.633 0.518 o
-31 9 35 187.219 206.763 50.819 6.467 o
-31 9 36 349.094 376.160 93.213 1.922 o
-31 9 37 251.653 294.904 74.190 3.034 o
-31 9 38 117.095 140.862 37.865 11.649 o
-31 9 39 94.476 102.091 28.580 20.447 o
-31 9 40 224.888 213.784 64.090 4.066 o
-31 9 41 443.537 484.501 128.406 1.013 o
-31 9 42 94.537 110.108 33.472 14.908 o
-31 9 43 49.401 42.168 16.713 59.792 o
-31 9 44 30.987 29.622 29.169 19.630 o
-31 9 45 2.350 16.170 8.923 209.780 o
-31 11 1 52.063 59.878 14.630 78.035 o
-31 11 3 308.746 330.051 59.425 4.730 o
-31 11 4 46.399 76.319 18.072 51.139 o
-31 11 5 2462.040 2646.120 216.547 0.356 o
-31 11 6 1.111 29.486 22.465 33.093 o
-31 11 7 1787.250 1920.160 208.620 0.384 o
-31 11 8 929.149 1020.270 138.371 0.872 o
-31 11 9 37.266 52.721 19.838 42.437 o
-31 11 10 23.505 13.452 10.327 156.613 o
-31 11 11 233.928 258.488 42.304 9.333 o
-31 11 12 73.992 80.486 16.034 64.967 o
-31 11 13 0.023 -6.749 16.305 62.819 o
-31 11 14 4.013 -0.589 8.470 232.816 o
-31 11 15 6.758 12.139 20.518 39.673 o
-31 11 16 318.535 350.207 64.498 4.015 o
-31 11 17 186.934 197.342 37.956 11.593 o
-31 11 18 1358.520 1556.550 212.561 0.370 o
-31 11 19 436.171 530.112 94.346 1.876 o
-31 11 20 91.607 101.140 20.382 40.204 o
-31 11 21 52.404 44.070 11.097 135.633 o
-31 11 22 358.906 378.062 72.922 3.141 o
-31 11 23 49.625 52.540 13.860 86.947 o
-31 11 24 28.081 41.443 23.145 31.178 o
-31 11 25 394.085 490.706 112.055 1.330 o
-31 11 26 105.524 95.840 29.441 19.270 o
-31 11 27 60.452 50.547 20.020 41.673 o
-31 11 28 94.358 104.537 27.991 21.317 o
-31 11 29 33.367 -14.902 55.122 5.497 o
-31 11 30 538.729 567.207 136.378 0.898 o
-31 11 31 397.634 432.414 112.735 1.314 o
-31 11 32 308.475 347.127 89.046 2.106 o
-31 11 33 0.134 20.699 22.737 32.306 o
-31 11 34 0.151 1.540 12.184 112.510 o
-31 11 35 17.009 39.315 14.992 74.309 o
-31 11 38 31.094 49.098 28.489 20.578 o
-31 11 39 3.142 1.766 7.745 278.423 o
-31 11 40 0.152 13.226 9.421 188.179 o
-31 11 41 205.054 223.295 73.873 3.060 o
-31 11 43 184.329 215.097 77.995 2.746 o
-31 11 44 674.017 684.335 231.811 0.311 o
-31 11 45 8.546 -1.087 44.478 8.443 o
-31 13 1 100.431 101.955 27.991 21.317 o
-31 13 2 38.399 40.990 12.365 109.237 o
-31 13 3 199.312 210.070 44.161 8.564 o
-31 13 4 6.439 3.442 10.689 146.175 o
-31 13 5 28.594 26.089 12.274 110.856 o
-31 13 6 10.136 4.665 13.633 89.859 o
-31 13 7 198.777 239.012 46.380 7.764 o
-31 13 8 82.285 111.919 25.138 26.431 o
-31 13 9 144.614 142.719 28.489 20.578 o
-31 13 10 161.784 181.807 35.465 13.279 o
-31 13 11 112.142 122.699 24.232 28.444 o
-31 13 12 411.452 468.196 94.165 1.884 o
-31 13 13 113.872 148.924 38.862 11.059 o
-31 13 14 162.147 213.739 50.864 6.456 o
-31 13 15 70.820 51.997 31.479 16.855 o
-31 13 16 23.837 20.518 9.376 190.001 o
-31 13 17 25.251 28.625 10.327 156.613 o
-31 13 18 4.454 11.505 17.393 55.212 o
-31 13 19 36.777 71.971 20.790 38.643 o
-31 13 20 1.967 4.439 6.250 427.503 o
-31 13 21 5.771 17.619 11.822 119.513 o
-31 13 22 26.306 64.180 24.232 28.444 o
-31 13 23 124.567 141.722 42.530 9.233 o
-31 13 24 22.568 44.297 30.663 17.763 o
-31 13 25 3.802 -19.340 18.887 46.819 o
-31 13 27 184.800 188.556 57.568 5.040 o
-31 13 28 33.501 43.980 28.897 20.001 o
-31 13 29 31.799 18.570 20.155 41.113 o
-31 13 30 73.965 56.662 23.099 31.301 o
-31 13 31 0.908 -10.689 15.943 65.707 o
-31 13 32 13.938 3.125 7.836 272.022 o
-31 13 34 5.665 10.327 8.289 243.105 o
-31 13 35 31.072 28.082 14.177 83.101 o
-31 13 36 25.261 23.869 19.793 42.632 o
-31 13 37 12.383 14.766 9.738 176.125 o
-31 13 38 54.570 54.171 26.089 24.539 o
-31 13 39 242.047 218.857 84.744 2.326 o
-31 13 40 37.160 28.127 13.407 92.921 o
-31 15 1 94.326 79.625 24.368 28.128 o
-31 15 2 5.866 28.716 10.916 140.173 o
-31 15 3 12.781 25.636 10.327 156.613 o
-31 15 4 7.043 4.756 9.874 171.310 o
-31 15 5 258.061 244.357 71.246 3.290 o
-31 15 6 2.881 20.473 19.793 42.632 o
-31 15 7 155.367 156.850 41.579 9.661 o
-31 15 8 0.862 10.282 7.700 281.708 o
-31 15 9 29.486 46.290 18.208 50.379 o
-31 15 10 31.985 7.202 8.062 256.955 o
-31 15 11 0.064 13.180 19.884 42.244 o
-31 15 12 25.159 25.998 22.058 34.327 o
-31 15 13 207.790 209.209 68.166 3.594 o
-31 15 14 14.983 6.069 8.968 207.667 o
-31 15 15 15.354 27.538 12.637 104.590 o
-31 15 16 77.698 66.581 22.058 34.327 o
-31 15 17 14.809 36.642 23.417 30.459 o
-31 15 18 15.441 0.906 13.226 95.484 o
-31 15 19 264.092 260.753 92.126 1.968 o
-31 15 20 1.447 -9.059 33.472 14.908 o
-31 15 21 1.932 3.352 12.229 111.678 o
-31 15 22 2.000 39.088 16.668 60.118 o
-31 15 23 0.679 -15.400 18.887 46.819 o
-31 15 24 13.663 9.466 14.177 83.101 o
-31 15 25 35.268 39.179 28.671 20.318 o
-31 15 26 1.401 -3.895 16.532 61.110 o
-31 15 27 1.654 20.427 12.501 106.876 o
-31 15 29 123.910 152.004 63.139 4.190 o
-31 15 32 10.455 23.417 10.689 146.175 o
-30 0 2 1482.840 1538.840 111.376 1.346 o
-30 0 4 46906.800 47931.200 1205.300 0.011 o
-30 0 6 22211.800 22665.600 569.834 0.051 o
-30 0 8 16.555 25.319 9.783 174.498 o
-30 0 10 12046.700 11923.300 310.213 0.174 o
-30 0 12 397.310 422.903 42.032 9.454 o
-30 0 14 5761.550 5546.240 144.078 0.805 o
-30 0 16 57.865 79.308 11.006 137.875 o
-30 0 18 1829.900 1706.470 121.567 1.130 o
-30 0 20 9219.470 8723.510 226.738 0.325 o
-30 0 22 673.780 657.204 69.389 3.469 o
-30 0 24 3186.840 3195.660 165.094 0.613 o
-30 0 26 2.643 0.951 6.885 352.379 o
-30 2 1 455.078 464.165 26.361 24.035 o
-30 2 2 1846.580 1836.460 80.441 2.581 o
-30 2 3 91.647 78.901 10.327 156.613 o
-30 2 4 77.858 85.604 5.843 489.235 o
-30 2 5 393.416 377.247 25.183 26.336 o
-30 2 6 1729.430 1738.940 90.632 2.033 o
-30 2 7 13255.100 13593.400 326.247 0.157 o
-30 2 8 4458.340 4443.220 126.821 1.038 o
-30 2 9 689.268 719.935 47.830 7.301 o
-30 2 10 740.834 810.929 50.366 6.584 o
-30 2 11 1197.270 1243.070 71.563 3.261 o
-30 2 12 1281.600 1282.840 69.842 3.424 o
-30 2 13 315.659 349.980 21.197 37.171 o
-30 2 14 1048.470 1080.060 67.306 3.687 o
-30 2 15 565.776 520.011 32.385 15.925 o
-30 2 16 622.836 628.896 40.900 9.984 o
-30 2 17 189.638 199.698 16.260 63.170 o
-30 2 18 679.225 665.221 49.732 6.753 o
-30 2 19 12380.900 12324.900 307.178 0.177 o
-30 2 20 2.449 4.620 4.167 961.881 o
-30 2 21 2981.570 3095.520 115.588 1.250 o
-30 2 22 850.496 852.826 53.219 5.897 o
-30 2 23 6706.520 6465.830 154.178 0.703 o
-30 2 24 13.308 7.338 2.536 2596.100 o
-30 2 25 11.067 10.599 2.129 3685.540 o
-30 2 26 15.138 17.393 3.895 1100.780 o
-30 2 27 185.409 179.859 19.340 44.652 o
-30 2 28 19.162 27.674 7.972 262.828 o
-30 2 29 294.119 297.893 28.852 20.064 o
-30 2 30 2886.810 2943.200 132.845 0.946 o
-30 2 31 1848.440 1890.580 128.451 1.012 o
-30 2 32 1308.580 1344.980 108.840 1.410 o
-30 2 33 1975.880 2027.280 138.099 0.876 o
-30 2 34 310.639 311.074 35.148 13.520 o
-30 2 35 1619.990 1675.530 135.427 0.911 o
-30 2 36 57.983 64.905 9.285 193.727 o
-30 2 37 1827.050 1858.610 164.460 0.618 o
-30 2 38 300.211 275.609 36.823 12.317 o
-30 2 39 47.915 42.757 7.292 314.084 o
-30 2 40 532.134 483.188 67.396 3.677 o
-30 2 41 2.257 8.379 7.655 285.052 o
-30 2 42 2.024 -6.069 13.588 90.460 o
-30 2 43 17.237 16.441 11.187 133.445 o
-30 2 44 27.662 19.476 22.420 33.227 o
-30 2 45 0.585 -7.745 9.104 201.514 o
-30 2 46 180.449 180.539 45.293 8.141 o
-30 2 47 61.211 67.623 17.302 55.792 o
-30 2 48 0.378 7.473 10.735 144.944 o
-30 2 49 0.034 2.536 5.345 584.700 o
-30 2 50 7.789 10.508 14.222 82.573 o
-30 2 51 27.564 44.433 15.898 66.082 o
-30 2 52 50.293 52.812 21.650 35.632 o
-30 2 53 93.035 108.024 29.893 18.690 o
-30 2 54 20.859 18.298 10.916 140.173 o
-30 2 55 68.865 75.187 23.235 30.936 o
-30 2 56 71.216 81.256 25.092 26.526 o
-30 2 57 204.420 191.907 60.965 4.494 o
-30 2 58 4.843 -11.097 16.623 60.446 o
-30 2 59 22.013 25.772 24.911 26.914 o
-30 4 1 871.124 853.686 56.617 5.210 o
-30 4 2 1578.290 1526.700 78.901 2.683 o
-30 4 3 2573.100 2476.270 122.563 1.112 o
-30 4 4 5.137 0.589 2.582 2505.800 o
-30 4 5 565.938 556.472 40.039 10.418 o
-30 4 6 3337.930 3254.180 120.842 1.144 o
-30 4 7 1267.890 1263.730 83.883 2.374 o
-30 4 8 1253.310 1133.960 73.556 3.087 o
-30 4 9 13.082 7.020 5.163 626.451 o
-30 4 10 1687.130 1682.640 95.252 1.841 o
-30 4 11 49.498 39.043 4.937 685.242 o
-30 4 12 6010.200 5870.310 139.548 0.858 o
-30 4 13 472.915 494.420 34.649 13.912 o
-30 4 14 309.996 291.326 24.277 28.338 o
-30 4 15 300.783 258.352 21.741 35.336 o
-30 4 16 1361.490 1299.870 87.552 2.179 o
-30 4 17 1068.310 1015.840 74.009 3.049 o
-30 4 18 41.976 42.032 3.895 1100.780 o
-30 4 19 233.459 221.303 16.985 57.894 o
-30 4 20 1480.820 1442.860 86.284 2.243 o
-30 4 21 980.685 969.727 68.981 3.510 o
-30 4 22 7282.470 7192.830 174.333 0.550 o
-30 4 23 965.369 943.276 80.531 2.575 o
-30 4 24 652.113 653.988 61.553 4.408 o
-30 4 25 14.287 13.678 5.028 660.771 o
-30 4 26 151.361 142.130 15.581 68.799 o
-30 4 27 615.845 640.672 63.682 4.118 o
-30 4 28 1528.480 1527.920 121.929 1.123 o
-30 4 29 340.731 321.989 33.245 15.111 o
-30 4 30 553.826 550.765 55.031 5.515 o
-30 4 31 522.157 513.625 49.732 6.753 o
-30 4 32 7.064 9.421 7.292 314.084 o
-30 4 33 398.388 402.792 45.067 8.223 o
-30 4 34 2.632 5.662 9.330 191.850 o
-30 4 35 10.638 18.842 8.017 259.867 o
-30 4 36 380.289 406.235 50.864 6.456 o
-30 4 37 538.457 546.417 68.166 3.594 o
-30 4 38 44.404 31.388 5.571 538.129 o
-30 4 39 7.461 2.310 6.296 421.374 o
-30 4 40 217.258 217.588 32.113 16.196 o
-30 4 41 974.661 1016.740 158.481 0.665 o
-30 4 42 18.222 17.936 9.104 201.514 o
-30 4 43 80.341 57.885 11.187 133.445 o
-30 4 44 256.530 296.172 52.676 6.019 o
-30 4 45 22.858 33.517 8.470 232.816 o
-30 4 46 64.243 56.617 12.818 101.654 o
-30 4 47 0.084 -6.069 22.465 33.093 o
-30 4 48 18.023 -0.272 16.713 59.792 o
-30 4 49 54.278 72.560 16.804 59.149 o
-30 4 50 42.894 68.347 16.713 59.792 o
-30 4 51 159.325 193.221 44.297 8.512 o
-30 4 52 10.269 -0.498 17.483 54.642 o
-30 4 53 276.019 232.445 59.198 4.766 o
-30 4 54 61.983 56.526 16.034 64.967 o
-30 4 55 98.728 57.115 18.027 51.396 o
-30 4 56 17.750 25.228 9.647 179.448 o
-30 4 57 21.035 32.294 11.867 118.603 o
-30 6 1 0.768 -14.358 4.756 738.445 o
-30 6 2 329.009 319.679 35.963 12.914 o
-30 6 3 54.445 124.964 13.090 97.477 o
-30 6 4 202.671 188.963 19.476 44.031 o
-30 6 5 813.811 801.191 71.156 3.299 o
-30 6 6 622.687 616.576 57.296 5.088 o
-30 6 7 42.360 44.523 4.620 782.522 o
-30 6 8 131.863 134.249 12.501 106.876 o
-30 6 9 2387.210 2498.640 137.465 0.884 o
-30 6 10 8.185 0.951 10.870 141.343 o
-30 6 11 826.595 802.595 70.431 3.367 o
-30 6 12 33.512 63.320 8.062 256.955 o
-30 6 13 720.138 701.773 70.748 3.337 o
-30 6 14 483.192 462.489 49.822 6.728 o
-30 6 15 2835.350 2936.860 151.143 0.731 o
-30 6 16 26.474 24.187 11.686 122.309 o
-30 6 17 205.679 189.552 19.476 44.031 o
-30 6 18 445.262 581.972 62.052 4.338 o
-30 6 19 2960.220 3029.890 170.982 0.571 o
-30 6 20 60.140 61.146 10.327 156.613 o
-30 6 21 55.520 78.765 10.327 156.613 o
-30 6 22 41.255 34.377 4.846 711.098 o
-30 6 23 38.498 50.638 10.916 140.173 o
-30 6 24 40.574 46.335 11.822 119.513 o
-30 6 25 1.652 3.759 8.606 225.522 o
-30 6 26 18.837 19.340 9.829 172.893 o
-30 6 27 3.291 -8.153 21.152 37.330 o
-30 6 28 490.344 493.650 52.540 6.050 o
-30 6 29 738.812 717.897 75.866 2.902 o
-30 6 30 1076.960 1120.690 109.066 1.404 o
-30 6 31 465.858 476.892 55.394 5.443 o
-30 6 32 3.912 9.557 7.655 285.052 o
-30 6 33 365.501 377.473 47.150 7.513 o
-30 6 34 1.009 -14.132 22.239 33.770 o
-30 6 35 140.562 142.900 18.616 48.196 o
-30 6 36 17.390 13.090 10.735 144.944 o
-30 6 37 87.800 113.233 15.989 65.335 o
-30 6 38 28.734 44.614 6.930 347.788 o
-30 6 39 9.194 5.662 3.035 1813.620 o
-30 6 40 85.319 86.057 14.267 82.049 o
-30 6 41 58.792 72.922 11.822 119.513 o
-30 6 42 9.303 13.090 6.885 352.379 o
-30 6 43 9.176 7.881 5.662 521.047 o
-30 6 44 3.471 6.930 9.738 176.125 o
-30 6 45 677.069 720.343 126.549 1.043 o
-30 6 46 227.438 224.337 44.750 8.340 o
-30 6 47 203.667 239.918 51.136 6.387 o
-30 6 48 21.680 13.950 5.390 574.914 o
-30 6 49 116.366 128.270 29.169 19.630 o
-30 6 50 0.925 -6.069 18.797 47.272 o
-30 6 51 170.758 161.651 38.318 11.375 o
-30 6 52 4.245 3.035 5.118 637.588 o
-30 6 53 381.149 388.072 115.090 1.261 o
-30 6 54 130.704 113.369 41.760 9.577 o
-30 8 1 301.208 291.054 36.325 12.658 o
-30 8 2 232.213 229.184 27.991 21.317 o
-30 8 3 281.635 280.999 32.702 15.618 o
-30 8 4 663.693 674.461 72.741 3.156 o
-30 8 5 598.064 650.003 78.357 2.720 o
-30 8 6 114.622 115.181 16.170 63.879 o
-30 8 7 433.846 430.557 54.578 5.607 o
-30 8 8 237.810 228.595 26.768 23.309 o
-30 8 9 468.461 478.160 53.401 5.857 o
-30 8 10 1124.890 1075.940 115.996 1.241 o
-30 8 11 871.919 841.638 86.012 2.258 o
-30 8 12 127.640 143.715 17.529 54.359 o
-30 8 13 243.014 237.382 27.991 21.317 o
-30 8 14 221.169 212.969 22.465 33.093 o
-30 8 15 28.900 25.636 7.700 281.708 o
-30 8 16 1243.950 1237.460 107.435 1.447 o
-30 8 17 231.549 250.698 28.263 20.909 o
-30 8 18 108.927 112.372 14.992 74.309 o
-30 8 19 339.233 364.520 44.478 8.443 o
-30 8 20 1675.460 1709.180 147.293 0.770 o
-30 8 21 279.977 273.526 33.064 15.277 o
-30 8 22 2391.360 2377.080 169.895 0.579 o
-30 8 23 160.464 154.903 26.995 22.919 o
-30 8 24 901.641 884.576 113.822 1.289 o
-30 8 27 55.000 46.471 8.107 254.092 o
-30 8 28 238.655 260.572 43.617 8.779 o
-30 8 29 229.569 242.454 39.813 10.537 o
-30 8 30 757.435 746.522 112.327 1.324 o
-30 8 31 55.840 43.210 16.034 64.967 o
-30 8 32 80.533 77.768 15.309 71.263 o
-30 8 33 401.141 428.474 74.371 3.020 o
-30 8 34 566.956 581.248 118.532 1.189 o
-30 8 35 155.972 161.606 33.155 15.194 o
-30 8 36 116.636 106.167 23.552 30.109 o
-30 8 37 1.189 11.459 5.526 546.987 o
-30 8 38 11.932 1.902 4.710 752.714 o
-30 8 39 108.947 106.348 23.417 30.459 o
-30 8 40 1.042 0.226 6.386 409.505 o
-30 8 41 237.758 237.291 54.397 5.644 o
-30 8 42 0.060 3.171 12.093 114.202 o
-30 8 43 111.313 116.358 37.050 12.167 o
-30 8 44 20.720 26.089 15.264 71.686 o
-30 10 1 404.903 436.943 70.567 3.354 o
-30 10 2 1486.280 1561.710 187.378 0.476 o
-30 10 3 1008.160 1114.620 146.252 0.781 o
-30 10 4 310.102 324.707 59.606 4.701 o
-30 10 5 17.360 12.456 13.588 90.460 o
-30 10 6 1257.620 1413.960 173.201 0.557 o
-30 10 7 4380.640 4561.480 151.868 0.724 o
-30 10 8 32.095 46.108 18.570 48.432 o
-30 10 9 778.712 817.904 105.533 1.500 o
-30 10 10 107.594 108.749 19.657 43.223 o
-30 10 11 2.273 -13.950 13.633 89.859 o
-30 10 12 79.370 88.186 14.267 82.049 o
-30 10 13 214.494 217.181 31.932 16.380 o
-30 10 14 267.183 270.944 39.224 10.856 o
-30 10 15 782.074 798.021 102.680 1.584 o
-30 10 16 408.668 480.697 67.124 3.707 o
-30 10 17 201.335 255.408 43.300 8.908 o
-30 10 18 85.091 97.018 23.417 30.459 o
-30 10 19 102.812 125.553 23.326 30.696 o
-30 10 20 34.999 47.694 13.316 94.189 o
-30 10 21 150.977 159.930 28.625 20.383 o
-30 10 22 26.394 46.471 9.829 172.893 o
-30 10 23 204.265 243.406 43.481 8.834 o
-30 10 24 146.917 155.129 28.942 19.939 o
-30 10 25 6.763 26.406 17.846 52.445 o
-30 10 27 14.714 35.691 10.463 152.571 o
-30 10 28 257.626 297.078 65.630 3.878 o
-30 10 30 174.749 218.947 53.038 5.937 o
-30 10 31 481.861 483.142 111.376 1.346 o
-30 10 33 85.521 85.197 25.998 24.710 o
-30 10 34 120.938 129.629 36.869 12.287 o
-30 10 35 19.534 -19.974 53.582 5.817 o
-30 10 36 0.232 14.086 21.016 37.815 o
-30 10 37 424.739 434.045 114.546 1.273 o
-30 10 38 351.057 305.457 86.872 2.213 o
-30 10 39 145.205 155.356 45.520 8.061 o
-30 10 40 39.258 53.129 20.382 40.204 o
-30 10 41 10.725 7.745 9.466 186.382 o
-30 10 42 199.855 197.931 61.508 4.415 o
-30 10 43 176.764 200.332 67.079 3.712 o
-30 10 44 150.291 119.710 40.719 10.073 o
-30 12 1 59.876 59.606 11.550 125.204 o
-30 12 2 19.634 21.650 16.305 62.819 o
-30 12 3 907.422 924.842 134.883 0.918 o
-30 12 4 637.909 662.458 99.464 1.688 o
-30 12 5 88.712 114.592 19.657 43.223 o
-30 12 6 832.517 862.518 134.974 0.917 o
-30 12 7 25.255 -6.432 33.064 15.277 o
-30 12 8 325.160 330.414 75.005 2.969 o
-30 12 9 49.693 62.188 13.724 88.677 o
-30 12 10 73.059 68.121 12.682 103.844 o
-30 12 11 54.836 75.640 15.354 70.843 o
-30 12 12 32.368 61.825 18.616 48.196 o
-30 12 13 36.848 45.112 14.448 80.005 o
-30 12 14 203.378 245.308 50.683 6.502 o
-30 12 15 7.297 53.219 18.661 47.963 o
-30 12 16 99.554 73.918 23.009 31.548 o
-30 12 17 11.654 -0.906 45.565 8.045 o
-30 12 18 98.103 103.314 22.828 32.051 o
-30 12 19 203.972 220.985 46.743 7.644 o
-30 12 20 275.342 294.315 62.233 4.312 o
-30 12 21 76.823 91.130 20.155 41.113 o
-30 12 22 89.268 70.884 17.211 56.381 o
-30 12 23 49.143 87.053 34.921 13.696 o
-30 12 24 403.026 451.392 97.924 1.742 o
-30 12 25 7.318 9.059 16.170 63.879 o
-30 12 26 54.065 97.516 28.127 21.111 o
-30 12 27 30.133 16.215 29.622 19.035 o
-30 12 29 103.297 139.231 39.994 10.442 o
-30 12 30 6.713 22.647 18.933 46.596 o
-30 12 32 123.979 134.475 43.164 8.964 o
-30 12 33 0.122 42.893 31.524 16.806 o
-30 12 35 75.550 75.096 27.584 21.951 o
-30 12 36 31.864 56.481 21.877 34.898 o
-30 12 37 13.637 19.068 9.512 184.611 o
-30 12 38 0.172 -6.749 21.242 37.013 o
-30 12 39 132.906 151.687 56.390 5.252 o
-30 12 40 76.734 50.004 20.382 40.204 o
-30 12 41 76.605 69.389 28.988 19.876 o
-30 12 42 41.378 62.278 25.455 25.776 o
-30 14 1 0.836 -16.940 14.902 75.215 o
-30 14 2 54.489 50.230 18.616 48.196 o
-30 14 3 2.581 11.640 7.609 288.455 o
-30 14 4 312.174 355.144 82.207 2.471 o
-30 14 5 14.254 39.677 10.417 153.901 o
-30 14 6 4.909 2.763 19.521 43.827 o
-30 14 7 61.401 77.950 20.382 40.204 o
-30 14 8 34.051 22.828 10.327 156.613 o
-30 14 9 2.593 18.117 11.776 120.434 o
-30 14 10 106.547 114.048 26.723 23.388 o
-30 14 11 112.896 187.469 47.558 7.384 o
-30 14 12 77.631 104.129 28.580 20.447 o
-30 14 13 0.047 -11.459 14.675 77.555 o
-30 14 14 49.567 45.203 21.786 35.189 o
-30 14 15 1.251 -18.887 25.591 25.503 o
-30 14 16 13.360 -2.174 15.762 67.226 o
-30 14 17 3.713 -2.174 29.667 18.976 o
-30 14 19 103.365 115.905 30.799 17.607 o
-30 14 20 11.988 14.358 13.361 93.552 o
-30 14 21 57.943 48.736 15.490 69.606 o
-30 14 22 95.510 114.229 33.562 14.827 o
-30 14 23 180.331 164.686 48.011 7.246 o
-30 14 24 209.553 228.323 70.522 3.358 o
-30 14 25 1.379 10.372 20.291 40.564 o
-30 14 26 4.804 -18.525 17.211 56.381 o
-30 14 27 7.698 12.727 13.452 92.296 o
-30 14 28 18.598 13.996 9.512 184.611 o
-30 14 29 21.534 5.933 20.563 39.499 o
-30 14 30 237.539 259.575 87.008 2.206 o
-30 14 31 13.999 25.953 22.511 32.960 o
-30 14 33 3.547 0.317 29.123 19.691 o
-30 14 34 38.671 19.431 22.873 31.924 o
-30 14 36 15.742 28.127 13.316 94.189 o
-30 16 1 33.458 37.140 20.020 41.673 o
-30 16 15 35.702 33.925 32.566 15.748 o
-30 16 16 4.329 -10.508 15.536 69.200 o
-30 16 17 3.847 -18.480 36.325 12.658 o
-30 16 19 20.242 15.264 15.037 73.862 o
-30 16 20 13.186 15.490 26.270 24.201 o
-30 16 21 2.829 -3.216 12.773 102.376 o
-30 16 22 28.261 -0.861 41.624 9.640 o
-30 16 23 0.292 -11.323 20.291 40.564 o
-30 16 24 0.041 25.727 14.584 78.521 o
-29 1 1 1.627 -4.665 21.378 36.544 o
-29 1 2 35.167 33.925 6.115 446.714 o
-29 1 3 5533.440 5518.250 130.535 0.980 o
-29 1 4 9193.280 9175.680 218.494 0.350 o
-29 1 5 6467.630 6485.850 164.731 0.615 o
-29 1 6 3.204 3.669 10.825 142.528 o
-29 1 7 421.801 435.494 31.886 16.427 o
-29 1 8 2562.960 2565.720 126.504 1.044 o
-29 1 9 10799.800 11107.700 288.563 0.201 o
-29 1 10 5812.610 5882.450 147.429 0.768 o
-29 1 11 18.512 -1.631 14.448 80.005 o
-29 1 12 525.648 518.381 37.684 11.761 o
-29 1 13 118.704 118.170 12.410 108.442 o
-29 1 14 3031.380 2967.070 134.475 0.924 o
-29 1 15 188.079 207.488 15.083 73.419 o
-29 1 16 2.326 3.850 7.700 281.708 o
-29 1 17 1026.480 1047.180 76.047 2.888 o
-29 1 18 39.442 38.182 7.926 265.840 o
-29 1 19 2816.940 2914.890 122.020 1.122 o
-29 1 20 3404.200 3334.670 123.877 1.088 o
-29 1 21 0.218 4.439 7.519 295.448 o
-29 1 22 424.093 449.490 34.966 13.660 o
-29 1 23 107.737 92.443 7.519 295.448 o
-29 1 24 2.100 -4.575 9.013 205.585 o
-29 1 25 1082.480 1098.860 75.232 2.951 o
-29 1 26 3569.480 3637.720 108.840 1.410 o
-29 1 27 3450.990 3438.120 113.459 1.297 o
-29 1 28 7.168 11.640 5.299 594.737 o
-29 1 29 14.502 3.352 5.979 467.250 o
-29 1 30 2724.500 2779.240 132.483 0.952 o
-29 1 31 130.261 125.779 13.226 95.484 o
-29 1 32 555.982 551.128 58.655 4.855 o
-29 1 33 701.912 653.853 69.027 3.505 o
-29 1 34 221.190 230.769 30.256 18.245 o
-29 1 35 33.006 25.092 8.470 232.816 o
-29 1 36 23.780 13.860 12.773 102.376 o
-29 1 37 91.327 117.219 18.389 49.391 o
-29 1 38 552.293 603.668 84.834 2.321 o
-29 1 39 46.273 52.721 10.870 141.343 o
-29 1 40 64.484 74.960 14.222 82.573 o
-29 1 41 55.840 60.738 11.187 133.445 o
-29 1 42 282.883 287.884 50.230 6.620 o
-29 1 43 50.284 36.733 8.742 218.566 o
-29 1 44 0.194 -9.285 9.421 188.179 o
-29 1 45 95.320 129.946 28.308 20.842 o
-29 1 46 14.601 1.313 18.797 47.272 o
-29 1 47 193.837 236.883 53.672 5.798 o
-29 1 48 23.891 27.719 9.874 171.310 o
-29 1 49 56.662 59.651 19.114 45.716 o
-29 1 51 0.033 10.236 15.083 73.419 o
-29 1 52 11.514 -7.066 41.217 9.831 o
-29 1 53 1.355 3.714 13.543 91.066 o
-29 1 54 1.705 -6.839 26.542 23.708 o
-29 1 55 0.620 11.550 19.657 43.223 o
-29 1 56 4.788 7.020 13.044 98.155 o
-29 1 57 3.294 11.731 6.930 347.788 o
-29 1 58 26.799 18.117 10.553 149.963 o
-29 1 59 7.824 5.163 6.069 453.406 o
-29 3 1 8252.450 8141.220 191.273 0.457 o
-29 3 2 186.683 175.828 10.780 143.729 o
-29 3 3 1218.960 1180.520 65.267 3.921 o
-29 3 4 7518.440 7451.360 190.096 0.462 o
-29 3 5 3834.950 3853.180 124.828 1.072 o
-29 3 6 5256.040 5199.520 123.560 1.094 o
-29 3 7 6.319 0.725 3.941 1075.620 o
-29 3 8 1028.120 1063.620 59.334 4.744 o
-29 3 9 970.167 1008.500 57.205 5.104 o
-29 3 10 2378.520 2399.630 104.537 1.528 o
-29 3 11 333.209 335.758 21.378 36.544 o
-29 3 12 333.623 314.425 18.525 48.669 o
-29 3 13 7986.910 8088.320 198.203 0.425 o
-29 3 14 1071.770 1061.170 54.080 5.711 o
-29 3 15 276.833 263.742 16.532 61.110 o
-29 3 16 1242.860 1258.700 66.219 3.809 o
-29 3 17 0.589 4.484 7.338 310.218 o
-29 3 18 2477.100 2426.850 104.582 1.527 o
-29 3 19 276.647 273.344 18.208 50.379 o
-29 3 20 110.822 123.560 9.421 188.179 o
-29 3 21 7309.450 7328.530 174.152 0.551 o
-29 3 22 247.654 242.681 19.431 44.237 o
-29 3 23 1880.400 1961.830 123.832 1.089 o
-29 3 24 515.166 495.508 38.816 11.085 o
-29 3 25 2827.240 2790.880 119.574 1.168 o
-29 3 26 732.889 738.732 61.599 4.402 o
-29 3 27 143.343 153.091 17.800 52.712 o
-29 3 28 157.385 140.998 13.452 92.296 o
-29 3 29 4.502 -4.484 8.742 218.566 o
-29 3 30 280.188 296.263 30.256 18.245 o
-29 3 31 1186.540 1204.390 109.247 1.399 o
-29 3 32 12.530 11.640 4.348 883.394 o
-29 3 33 9.924 3.261 2.401 2898.310 o
-29 3 34 86.377 80.078 9.783 174.498 o
-29 3 35 242.953 240.733 31.569 16.758 o
-29 3 36 28.325 23.417 5.752 504.765 o
-29 3 37 44.811 26.904 8.379 237.878 o
-29 3 38 5.982 4.710 13.407 92.921 o
-29 3 39 30.381 23.371 10.553 149.963 o
-29 3 40 25.117 32.068 9.647 179.448 o
-29 3 41 308.127 316.645 49.913 6.704 o
-29 3 42 23.270 17.574 4.846 711.098 o
-29 3 43 65.060 40.447 12.637 104.590 o
-29 3 44 32.151 39.541 8.425 235.327 o
-29 3 45 6.153 26.587 8.877 211.926 o
-29 3 46 156.109 173.699 37.910 11.621 o
-29 3 47 13.759 10.870 15.264 71.686 o
-29 3 48 17.550 17.030 13.633 89.859 o
-29 3 49 582.012 588.359 151.868 0.724 o
-29 3 50 231.198 238.469 60.331 4.589 o
-29 3 51 6.452 -5.798 18.344 49.635 o
-29 3 52 186.859 165.682 46.561 7.704 o
-29 3 53 4.964 7.202 15.354 70.843 o
-29 3 54 10.245 -14.856 32.068 16.242 o
-29 3 55 0.805 -13.814 14.448 80.005 o
-29 3 56 15.463 14.222 8.243 245.784 o
-29 3 57 138.157 124.466 42.802 9.117 o
-29 3 58 81.388 58.745 21.650 35.632 o
-29 5 1 42.408 31.750 10.010 166.691 o
-29 5 2 4707.120 4622.220 111.874 1.334 o
-29 5 3 211.586 199.562 15.989 65.335 o
-29 5 4 195.346 195.304 15.626 68.400 o
-29 5 5 201.568 181.399 14.675 77.555 o
-29 5 6 232.034 221.529 17.483 54.642 o
-29 5 7 3.052 18.027 4.122 983.137 o
-29 5 8 816.590 741.948 55.529 5.416 o
-29 5 9 1190.690 1173.860 80.350 2.587 o
-29 5 10 24.187 16.396 4.484 830.666 o
-29 5 11 21.983 18.706 4.212 941.306 o
-29 5 12 1620.430 1565.830 99.237 1.696 o
-29 5 13 53.387 63.093 7.156 326.124 o
-29 5 14 3973.660 3867.950 118.034 1.199 o
-29 5 15 147.186 131.894 12.003 115.932 o
-29 5 16 161.891 154.903 13.588 90.460 o
-29 5 17 0.008 -0.045 6.069 453.406 o
-29 5 18 142.041 132.709 12.410 108.442 o
-29 5 19 24.681 22.465 3.623 1272.090 o
-29 5 20 0.266 -0.317 13.588 90.460 o
-29 5 21 723.491 727.273 63.954 4.083 o
-29 5 22 1499.530 1490.240 113.867 1.288 o
-29 5 23 1056.490 1010.580 82.434 2.458 o
-29 5 24 1907.730 1816.390 143.670 0.809 o
-29 5 25 416.077 397.267 38.182 11.456 o
-29 5 26 354.709 354.465 38.273 11.402 o
-29 5 27 27.591 21.786 4.620 782.522 o
-29 5 28 62.469 55.348 6.205 433.766 o
-29 5 29 4043.440 4055.460 109.338 1.397 o
-29 5 30 142.945 139.458 15.219 72.114 o
-29 5 31 123.263 120.344 13.724 88.677 o
-29 5 32 8.078 11.097 5.888 481.737 o
-29 5 33 58.486 53.491 7.881 268.905 o
-29 5 34 174.000 168.445 22.918 31.798 o
-29 5 35 817.850 808.031 99.871 1.674 o
-29 5 36 16.703 13.860 5.752 504.765 o
-29 5 37 0.788 2.672 4.710 752.714 o
-29 5 38 61.107 51.544 8.742 218.566 o
-29 5 39 17.125 8.787 4.303 902.090 o
-29 5 40 75.275 75.640 12.184 112.510 o
-29 5 41 390.571 443.556 68.030 3.609 o
-29 5 42 10.297 12.501 5.707 512.809 o
-29 5 43 72.118 80.486 16.034 64.967 o
-29 5 44 118.805 124.420 27.176 22.615 o
-29 5 45 247.810 255.907 51.498 6.298 o
-29 5 46 50.686 51.362 16.034 64.967 o
-29 5 47 24.893 15.989 6.115 446.714 o
-29 5 48 8.494 30.392 8.560 227.915 o
-29 5 49 118.982 116.132 24.458 27.920 o
-29 5 50 16.180 28.127 9.874 171.310 o
-29 5 51 9.507 24.277 8.515 230.346 o
-29 5 52 172.558 205.586 54.760 5.570 o
-29 5 53 167.670 177.368 47.694 7.342 o
-29 5 54 256.498 244.583 68.483 3.561 o
-29 5 55 98.904 105.352 30.709 17.711 o
-29 5 56 4.715 8.606 8.153 251.277 o
-29 7 1 81.531 91.583 10.282 157.996 o
-29 7 2 52.530 55.031 10.735 144.944 o
-29 7 3 24.646 22.420 3.261 1570.480 o
-29 7 4 36.467 38.182 4.665 767.401 o
-29 7 5 63.948 70.793 7.700 281.708 o
-29 7 6 22.703 25.908 8.017 259.867 o
-29 7 7 162.623 143.444 17.076 57.282 o
-29 7 8 574.950 576.265 62.912 4.220 o
-29 7 9 496.921 494.919 49.279 6.878 o
-29 7 10 579.023 584.599 55.846 5.355 o
-29 7 11 904.940 877.012 89.771 2.072 o
-29 7 12 108.610 104.491 12.773 102.376 o
-29 7 13 774.529 792.223 83.158 2.415 o
-29 7 14 287.104 278.915 32.838 15.489 o
-29 7 15 1204.840 1202.720 102.181 1.600 o
-29 7 16 496.009 525.129 54.261 5.673 o
-29 7 17 2087.690 2120.260 140.545 0.846 o
-29 7 18 112.584 116.494 14.856 75.674 o
-29 7 19 141.628 145.844 18.978 46.373 o
-29 7 20 1011.350 1007.910 107.843 1.436 o
-29 7 21 99.390 103.359 12.274 110.856 o
-29 7 22 175.907 179.406 21.152 37.330 o
-29 7 23 18.716 8.560 6.794 361.838 o
-29 7 25 1664.690 1662.260 181.580 0.507 o
-29 7 26 1506.330 1508.810 179.633 0.518 o
-29 7 27 4.862 4.756 16.351 62.472 o
-29 7 28 832.921 854.365 110.651 1.364 o
-29 7 29 570.382 569.743 81.075 2.541 o
-29 7 30 92.717 99.373 16.577 60.776 o
-29 7 31 560.716 609.420 90.768 2.027 o
-29 7 32 94.362 87.371 13.090 97.477 o
-29 7 33 238.720 226.557 29.939 18.634 o
-29 7 34 49.074 40.855 8.470 232.816 o
-29 7 35 8.684 16.396 7.564 291.920 o
-29 7 36 101.818 97.743 14.630 78.035 o
-29 7 37 17.544 29.848 5.707 512.809 o
-29 7 38 271.315 265.282 39.858 10.513 o
-29 7 39 677.570 746.160 104.129 1.540 o
-29 7 40 96.865 101.094 17.664 53.526 o
-29 7 41 1.159 1.042 10.327 156.613 o
-29 7 42 5.422 3.306 9.693 177.774 o
-29 7 43 1.919 -4.620 23.960 29.093 o
-29 7 44 11.648 1.585 4.439 847.705 o
-29 7 45 24.908 22.058 7.655 285.052 o
-29 7 46 7.875 19.159 7.247 318.022 o
-29 7 47 27.709 37.140 9.285 193.727 o
-29 7 48 5.221 -3.352 37.910 11.621 o
-29 7 49 22.070 40.447 12.727 103.106 o
-29 7 50 4.992 18.117 8.017 259.867 o
-29 7 51 1.913 -2.853 22.329 33.497 o
-29 9 1 408.827 441.337 55.575 5.408 o
-29 9 2 1179.600 1148.270 136.061 0.902 o
-29 9 3 43.586 46.561 7.609 288.455 o
-29 9 4 51.239 56.345 13.361 93.552 o
-29 9 5 60.612 63.320 10.961 139.016 o
-29 9 6 897.689 962.435 115.045 1.262 o
-29 9 7 2342.150 2394.240 182.803 0.500 o
-29 9 8 63.227 68.755 10.916 140.173 o
-29 9 9 24.543 25.817 6.930 347.788 o
-29 9 10 1331.570 1386.470 147.248 0.770 o
-29 9 11 521.146 556.472 66.626 3.762 o
-29 9 12 1.589 0.181 11.640 123.262 o
-29 9 13 787.745 795.801 90.858 2.023 o
-29 9 14 942.680 938.792 101.457 1.623 o
-29 9 15 35.575 26.225 5.345 584.700 o
-29 9 16 14.819 12.048 9.647 179.448 o
-29 9 17 1068.650 1087.810 117.898 1.202 o
-29 9 18 248.997 256.495 34.377 14.132 o
-29 9 19 472.465 489.755 63.773 4.107 o
-29 9 20 304.147 286.615 42.530 9.233 o
-29 9 21 176.320 204.997 32.520 15.792 o
-29 9 22 516.753 518.924 76.546 2.851 o
-29 9 23 1122.410 1113.940 145.572 0.788 o
-29 9 24 17.391 -2.446 31.977 16.334 o
-29 9 25 533.885 534.324 82.570 2.450 o
-29 9 26 8.831 3.714 28.761 20.191 o
-29 9 27 1097.250 1173.770 161.380 0.641 o
-29 9 28 3.254 20.337 9.285 193.727 o
-29 9 29 192.610 222.616 40.673 10.096 o
-29 9 30 73.397 72.514 31.388 16.952 o
-29 9 31 97.418 91.130 21.514 36.084 o
-29 9 32 14.036 -8.696 10.961 139.016 o
-29 9 33 8.683 -5.073 12.773 102.376 o
-29 9 34 4.316 -3.941 20.110 41.298 o
-29 9 36 9.802 -4.167 26.632 23.547 o
-29 9 37 104.704 134.385 38.454 11.295 o
-29 9 38 262.813 288.744 78.765 2.692 o
-29 9 39 68.091 76.998 24.232 28.444 o
-29 9 40 14.950 -8.062 14.403 80.509 o
-29 9 41 77.251 67.396 23.190 31.057 o
-29 9 42 124.710 125.326 36.869 12.287 o
-29 9 43 45.976 46.244 15.083 73.419 o
-29 9 44 79.004 107.028 36.280 12.689 o
-29 11 1 177.860 198.565 37.367 11.962 o
-29 11 2 435.057 489.031 82.705 2.442 o
-29 11 3 635.642 684.380 100.189 1.664 o
-29 11 4 44.059 34.513 11.867 118.603 o
-29 11 5 733.905 773.879 99.373 1.691 o
-29 11 6 511.464 577.986 76.319 2.867 o
-29 11 7 689.346 742.220 94.527 1.869 o
-29 11 8 893.521 918.727 112.825 1.312 o
-29 11 9 61.213 73.420 13.271 94.834 o
-29 11 10 0.001 -7.745 15.264 71.686 o
-29 11 11 76.367 93.621 14.992 74.309 o
-29 11 12 329.290 330.187 47.014 7.556 o
-29 11 13 26.765 22.511 5.345 584.700 o
-29 11 14 55.985 62.550 10.825 142.528 o
-29 11 15 5.036 11.369 3.669 1240.870 o
-29 11 16 125.853 116.811 23.145 31.178 o
-29 11 17 61.960 46.425 16.849 58.832 o
-29 11 18 198.576 181.445 35.374 13.347 o
-29 11 19 4.123 -4.122 32.294 16.015 o
-29 11 20 213.993 199.335 38.318 11.375 o
-29 11 21 51.931 67.260 16.577 60.776 o
-29 11 22 15.125 8.651 26.134 24.454 o
-29 11 23 43.167 27.719 8.017 259.867 o
-29 11 24 621.353 692.216 126.006 1.052 o
-29 11 25 8.509 14.448 14.358 81.017 o
-29 11 26 425.726 431.191 93.168 1.924 o
-29 11 27 26.514 16.849 18.706 47.731 o
-29 11 28 7.790 24.232 28.716 20.254 o
-29 11 29 174.111 178.863 42.621 9.194 o
-29 11 30 186.908 233.215 59.878 4.658 o
-29 11 31 42.900 65.086 31.252 17.100 o
-29 11 32 62.979 56.073 26.451 23.871 o
-29 11 33 35.393 22.647 9.919 169.750 o
-29 11 36 3.982 5.209 26.949 22.997 o
-29 11 37 7.839 -7.836 25.002 26.719 o
-29 11 38 3.569 -33.472 30.709 17.711 o
-29 11 39 2.490 8.198 21.741 35.336 o
-29 11 40 56.977 48.917 18.298 49.881 o
-29 11 41 68.550 98.196 34.785 13.803 o
-29 11 42 25.881 38.409 15.762 67.226 o
-29 11 43 16.626 20.427 13.860 86.947 o
-29 11 44 31.197 14.448 11.776 120.434 o
-29 13 1 20.910 -1.902 31.116 17.250 o
-29 13 2 16.832 19.476 7.202 322.035 o
-29 13 3 11.538 8.560 6.522 392.620 o
-29 13 4 132.206 140.545 26.995 22.919 o
-29 13 5 31.669 40.628 9.647 179.448 o
-29 13 6 9.379 5.028 6.205 433.766 o
-29 13 7 3.837 4.529 13.180 96.141 o
-29 13 8 112.610 123.288 23.824 29.426 o
-29 13 9 1.116 18.570 19.612 43.423 o
-29 13 10 273.503 285.483 56.571 5.219 o
-29 13 11 246.408 250.064 45.565 8.045 o
-29 13 12 32.824 50.638 12.818 101.654 o
-29 13 13 95.581 94.255 23.281 30.816 o
-29 13 14 77.049 43.572 20.925 38.143 o
-29 13 15 67.597 74.643 18.117 50.883 o
-29 13 16 183.983 193.311 42.983 9.040 o
-29 13 17 0.272 18.434 7.700 281.708 o
-29 13 18 11.585 13.814 20.744 38.812 o
-29 13 19 1.856 16.623 8.062 256.955 o
-29 13 20 106.392 128.995 31.026 17.351 o
-29 13 21 22.613 20.518 14.992 74.309 o
-29 13 22 20.914 9.874 18.027 51.396 o
-29 13 24 140.124 173.745 54.261 5.673 o
-29 13 25 65.884 62.369 20.201 40.929 o
-29 13 26 108.810 128.678 39.677 10.609 o
-29 13 27 105.046 152.321 47.241 7.484 o
-29 13 28 73.974 104.899 31.026 17.351 o
-29 13 29 9.297 4.937 13.044 98.155 o
-29 13 30 0.007 -8.153 20.427 40.026 o
-29 13 32 6.448 0.544 20.427 40.026 o
-29 13 34 3.380 1.857 14.992 74.309 o
-29 13 35 3.785 4.484 31.071 17.300 o
-29 13 37 1.455 -9.376 14.403 80.509 o
-29 13 38 0.023 0.498 24.368 28.128 o
-29 13 39 1.454 10.916 9.376 190.001 o
-29 13 40 1.119 13.950 8.923 209.780 o
-29 15 1 5.211 -8.425 14.177 83.101 o
-29 15 2 2.056 -2.899 22.918 31.798 o
-29 15 3 4.184 -2.536 22.782 32.178 o
-29 15 4 61.562 55.212 18.253 50.129 o
-29 15 5 2.976 -8.515 15.671 68.006 o
-29 15 6 28.159 20.925 17.483 54.642 o
-29 15 7 4.319 -15.943 23.190 31.057 o
-29 15 8 8.303 34.876 24.866 27.012 o
-29 15 9 263.898 292.911 80.667 2.567 o
-29 15 10 7.501 42.576 15.219 72.114 o
-29 15 11 29.551 32.339 10.961 139.016 o
-29 15 12 66.501 72.650 22.148 34.047 o
-29 15 13 56.813 55.937 16.804 59.149 o
-29 15 14 41.831 50.366 16.170 63.879 o
-29 15 15 62.663 74.507 24.277 28.338 o
-29 15 16 42.895 28.852 11.505 126.191 o
-29 15 17 18.817 31.977 15.807 66.841 o
-29 15 18 8.139 4.801 23.326 30.696 o
-29 15 19 102.556 95.704 28.444 20.643 o
-29 15 20 0.277 -25.772 21.695 35.483 o
-29 15 21 23.517 13.090 15.807 66.841 o
-29 15 22 29.012 53.446 23.417 30.459 o
-29 15 23 0.093 3.714 15.853 66.460 o
-29 15 24 0.568 -6.613 13.996 85.267 o
-29 15 25 32.605 -12.184 21.741 35.336 o
-29 15 26 51.690 86.646 34.513 14.021 o
-29 15 27 0.908 41.307 17.211 56.381 o
-29 15 28 21.808 26.632 13.226 95.484 o
-29 15 29 4.011 -11.052 15.445 70.014 o
-29 15 32 8.278 8.379 6.568 387.223 o
-28 0 2 73436.700 73797.000 1856.930 0.005 o
-28 0 4 51682.200 51748.600 1302.680 0.010 o
-28 0 6 141.582 156.714 42.802 9.117 o
-28 0 12 964.606 963.296 86.510 2.232 o
-28 0 14 6617.650 7461.960 274.749 0.221 o
-28 0 16 6880.070 6487.390 163.101 0.628 o
-28 0 18 1308.990 1321.290 101.094 1.634 o
-28 0 20 816.293 818.040 69.480 3.460 o
-28 0 22 5822.420 5808.310 151.143 0.731 o
-28 0 24 1997.060 1995.890 135.064 0.916 o
-28 0 26 165.197 154.314 16.668 60.118 o
-28 0 28 35.778 98.875 60.104 4.623 o
-28 2 1 5620.580 5534.380 136.785 0.893 o
-28 2 2 528.453 550.403 32.068 16.242 o
-28 2 3 35.805 37.095 6.975 343.286 o
-28 2 4 107.296 114.094 9.466 186.382 o
-28 2 5 3732.750 3844.760 140.590 0.845 o
-28 2 6 13238.400 13530.700 327.696 0.156 o
-28 2 7 376.077 398.082 30.029 18.521 o
-28 2 8 3426.710 3575.850 136.650 0.894 o
-28 2 9 3919.350 3939.150 137.918 0.878 o
-28 2 10 1190.270 1084.270 62.731 4.244 o
-28 2 11 3242.680 3394.090 128.044 1.019 o
-28 2 12 172.266 188.646 14.584 78.521 o
-28 2 13 8403.220 8176.010 192.949 0.449 o
-28 2 14 6253.350 6338.920 167.087 0.598 o
-28 2 15 4203.500 4339.900 130.580 0.980 o
-28 2 16 977.513 967.825 61.553 4.408 o
-28 2 17 2616.150 2584.250 119.619 1.167 o
-28 2 18 1607.230 1588.890 93.983 1.891 o
-28 2 19 2407.470 2330.150 110.832 1.360 o
-28 2 20 747.898 720.524 49.641 6.778 o
-28 2 21 1044.800 1027.700 63.003 4.208 o
-28 2 22 170.483 161.108 11.052 136.747 o
-28 2 23 2044.460 2037.060 96.973 1.776 o
-28 2 24 295.713 286.253 22.737 32.306 o
-28 2 25 68.121 64.226 5.571 538.129 o
-28 2 26 71.780 67.623 6.115 446.714 o
-28 2 27 3455.780 3414.110 117.943 1.201 o
-28 2 28 0.476 -4.393 10.055 165.193 o
-28 2 29 85.397 77.361 7.972 262.828 o
-28 2 30 69.769 72.877 8.787 216.318 o
-28 2 31 116.425 110.968 12.003 115.932 o
-28 2 32 13.964 14.720 6.568 387.223 o
-28 2 33 301.475 294.904 31.479 16.855 o
-28 2 34 44.554 42.847 9.557 182.866 o
-28 2 35 99.524 99.464 11.867 118.603 o
-28 2 36 0.187 -9.919 11.233 132.371 o
-28 2 37 292.361 275.609 41.081 9.897 o
-28 2 38 61.590 71.473 14.132 83.635 o
-28 2 39 1941.260 1953.180 179.814 0.517 o
-28 2 40 197.897 212.878 31.705 16.615 o
-28 2 41 359.109 349.301 53.129 5.917 o
-28 2 42 833.629 864.013 119.121 1.177 o
-28 2 43 123.081 148.698 29.350 19.389 o
-28 2 44 896.221 883.217 147.022 0.773 o
-28 2 45 19.854 18.842 12.456 107.654 o
-28 2 46 44.390 31.660 8.606 225.522 o
-28 2 47 1.302 6.794 9.013 205.585 o
-28 2 48 14.541 30.346 22.828 32.051 o
-28 2 49 11.765 12.682 11.006 137.875 o
-28 2 51 21.840 27.312 10.463 152.571 o
-28 2 52 41.761 43.391 13.271 94.834 o
-28 2 53 2.100 29.305 15.083 73.419 o
-28 2 54 0.127 13.044 7.473 299.040 o
-28 2 55 2.776 19.884 12.410 108.442 o
-28 2 56 27.940 6.160 15.807 66.841 o
-28 2 57 30.329 23.824 14.811 76.138 o
-28 2 58 31.692 32.656 13.226 95.484 o
-28 2 59 36.212 28.444 11.459 127.191 o
-28 4 1 1184.010 1174.500 70.612 3.350 o
-28 4 2 3486.180 3380.230 117.038 1.219 o
-28 4 3 2696.700 2659.440 112.146 1.328 o
-28 4 4 2624.190 2594.760 134.158 0.928 o
-28 4 5 14.137 4.846 6.568 387.223 o
-28 4 6 2582.120 2612.920 104.265 1.536 o
-28 4 7 1746.880 1762.400 87.461 2.183 o
-28 4 8 3677.250 3749.510 112.780 1.313 o
-28 4 9 550.463 527.077 31.841 16.474 o
-28 4 10 929.410 870.943 46.290 7.795 o
-28 4 11 868.490 844.990 46.335 7.779 o
-28 4 12 130.165 150.826 10.463 152.571 o
-28 4 13 1319.650 1298.690 71.020 3.311 o
-28 4 14 5151.870 5096.660 129.493 0.996 o
-28 4 15 1336.280 1236.870 76.228 2.874 o
-28 4 16 1862.970 1847.830 100.279 1.661 o
-28 4 17 146.628 119.665 13.135 96.806 o
-28 4 18 160.089 163.508 12.410 108.442 o
-28 4 19 382.451 382.320 25.908 24.883 o
-28 4 20 41.538 49.551 6.205 433.766 o
-28 4 21 131.330 123.741 9.829 172.893 o
-28 4 22 616.027 602.490 43.934 8.653 o
-28 4 23 5390.600 5298.530 128.497 1.012 o
-28 4 24 1217.980 1276.590 92.126 1.968 o
-28 4 25 638.283 648.734 55.620 5.399 o
-28 4 26 694.389 694.843 71.427 3.274 o
-28 4 27 1166.770 1138.490 98.060 1.737 o
-28 4 28 215.651 205.631 20.291 40.564 o
-28 4 29 832.438 821.166 74.236 3.031 o
-28 4 30 234.078 231.992 25.228 26.241 o
-28 4 31 449.883 426.300 44.161 8.564 o
-28 4 32 204.003 218.630 24.232 28.444 o
-28 4 33 111.454 107.118 13.316 94.189 o
-28 4 34 4.324 -3.216 12.501 106.876 o
-28 4 35 680.269 724.374 80.305 2.590 o
-28 4 36 1482.740 1588.300 143.126 0.815 o
-28 4 37 15.500 11.459 5.028 660.771 o
-28 4 38 0.688 0.589 7.655 285.052 o
-28 4 39 214.644 242.636 34.060 14.397 o
-28 4 40 132.866 135.970 20.427 40.026 o
-28 4 41 128.099 150.690 24.504 27.817 o
-28 4 42 164.762 153.635 27.493 22.096 o
-28 4 43 12.629 21.197 14.630 78.035 o
-28 4 44 34.422 23.824 14.539 79.011 o
-28 4 45 245.424 253.551 50.366 6.584 o
-28 4 46 957.021 935.350 205.586 0.395 o
-28 4 47 64.642 85.242 20.925 38.143 o
-28 4 48 361.507 406.552 83.521 2.394 o
-28 4 49 53.445 41.353 12.591 105.343 o
-28 4 50 57.505 68.936 20.744 38.812 o
-28 4 51 3.799 10.236 9.964 168.210 o
-28 4 52 78.789 78.493 23.960 29.093 o
-28 4 53 107.325 97.652 29.441 19.270 o
-28 4 54 18.174 17.755 12.320 110.042 o
-28 4 55 138.399 123.922 34.695 13.875 o
-28 4 56 0.754 -7.564 20.518 39.673 o
-28 4 57 0.041 -15.083 16.260 63.170 o
-28 6 1 122.551 121.929 14.132 83.635 o
-28 6 2 210.204 183.211 17.076 57.282 o
-28 6 3 277.786 280.772 24.096 28.766 o
-28 6 4 6.810 10.236 10.508 151.259 o
-28 6 5 3980.140 3826.230 111.557 1.342 o
-28 6 6 491.646 488.985 41.353 9.767 o
-28 6 7 5341.190 5298.490 145.572 0.788 o
-28 6 8 1379.350 1410.700 104.537 1.528 o
-28 6 9 988.525 985.082 81.935 2.488 o
-28 6 10 391.432 385.173 35.917 12.946 o
-28 6 11 1303.950 1279.710 91.221 2.007 o
-28 6 12 1106.110 1114.670 81.799 2.496 o
-28 6 13 4671.010 4559.620 141.315 0.836 o
-28 6 14 412.244 393.643 47.558 7.384 o
-28 6 15 2581.420 2539.050 149.739 0.745 o
-28 6 16 1222.610 1214.630 107.345 1.449 o
-28 6 17 347.077 331.274 33.653 14.748 o
-28 6 18 764.493 781.489 77.859 2.755 o
-28 6 19 805.660 831.447 82.932 2.428 o
-28 6 20 100.262 114.501 13.724 88.677 o
-28 6 21 478.819 492.020 54.805 5.561 o
-28 6 22 49.541 34.966 11.233 132.371 o
-28 6 23 24.250 18.117 7.111 330.292 o
-28 6 24 49.742 65.766 8.877 211.926 o
-28 6 25 1036.250 1040.480 101.094 1.634 o
-28 6 26 414.809 384.947 42.485 9.253 o
-28 6 27 159.702 144.531 18.887 46.819 o
-28 6 28 355.040 354.329 38.363 11.348 o
-28 6 29 148.016 113.958 14.177 83.101 o
-28 6 30 85.057 76.546 8.606 225.522 o
-28 6 31 1271.960 1313.370 114.048 1.284 o
-28 6 32 290.478 301.653 31.388 16.952 o
-28 6 33 553.317 611.141 67.940 3.618 o
-28 6 34 205.051 192.270 23.326 30.696 o
-28 6 35 276.584 265.146 33.426 14.948 o
-28 6 36 308.951 306.997 40.266 10.301 o
-28 6 37 23.586 35.012 5.798 496.909 o
-28 6 38 7.055 -5.073 15.717 67.614 o
-28 6 39 7.762 17.438 7.609 288.455 o
-28 6 40 385.860 408.862 58.745 4.840 o
-28 6 41 31.968 38.046 7.338 310.218 o
-28 6 42 246.243 218.721 35.102 13.555 o
-28 6 43 515.396 517.611 84.970 2.313 o
-28 6 44 51.034 51.408 10.689 146.175 o
-28 6 45 3.939 -6.250 21.560 35.932 o
-28 6 46 92.224 97.833 20.110 41.298 o
-28 6 47 130.104 146.523 30.935 17.452 o
-28 6 48 271.542 257.673 53.854 5.759 o
-28 6 49 811.914 795.756 154.586 0.699 o
-28 6 50 123.320 131.531 29.712 18.919 o
-28 6 51 547.973 563.991 124.239 1.082 o
-28 6 52 191.896 173.111 53.129 5.917 o
-28 6 53 8.052 4.575 7.383 306.423 o
-28 6 54 32.855 27.538 21.605 35.782 o
-28 6 55 64.059 64.815 23.915 29.203 o
-28 8 1 63.631 68.710 8.696 220.849 o
-28 8 2 811.722 815.142 76.228 2.874 o
-28 8 3 478.433 493.605 49.370 6.852 o
-28 8 4 99.157 107.254 13.950 85.821 o
-28 8 5 2.662 0.815 9.149 199.524 o
-28 8 6 114.705 124.828 16.034 64.967 o
-28 8 7 92.478 99.056 14.675 77.555 o
-28 8 8 848.944 843.178 92.172 1.966 o
-28 8 9 179.240 190.684 24.413 28.023 o
-28 8 10 854.980 877.963 86.555 2.229 o
-28 8 11 2681.870 2739.920 150.464 0.738 o
-28 8 12 1906.740 1914.040 143.036 0.816 o
-28 8 13 63.904 47.965 6.568 387.223 o
-28 8 14 1399.950 1399.110 111.965 1.332 o
-28 8 15 40.491 45.701 6.885 352.379 o
-28 8 16 904.272 859.121 79.444 2.646 o
-28 8 17 51.232 39.405 4.756 738.445 o
-28 8 18 3.456 -6.522 9.512 184.611 o
-28 8 19 9.421 7.745 3.941 1075.620 o
-28 8 20 52.935 51.272 6.703 371.684 o
-28 8 21 246.781 241.005 32.973 15.361 o
-28 8 22 1538.640 1531.950 157.847 0.670 o
-28 8 23 149.784 132.120 19.838 42.437 o
-28 8 24 78.665 77.768 12.048 115.062 o
-28 8 25 148.997 149.558 26.678 23.468 o
-28 8 26 75.104 76.953 12.410 108.442 o
-28 8 27 146.256 157.167 25.047 26.622 o
-28 8 28 209.753 193.628 31.524 16.806 o
-28 8 29 416.122 368.958 67.079 3.712 o
-28 8 30 83.860 73.601 12.818 101.654 o
-28 8 31 9.086 11.867 13.361 93.552 o
-28 8 32 564.502 597.553 97.516 1.756 o
-28 8 33 14.553 9.602 16.124 64.239 o
-28 8 34 609.678 644.250 111.014 1.355 o
-28 8 35 40.226 25.092 7.473 299.040 o
-28 8 36 154.277 142.130 27.584 21.951 o
-28 8 37 110.195 130.399 25.455 25.776 o
-28 8 38 168.270 175.239 34.604 13.948 o
-28 8 39 308.564 311.527 59.334 4.744 o
-28 8 40 6.934 -3.306 19.657 43.223 o
-28 8 41 0.004 7.836 9.874 171.310 o
-28 8 42 2.275 -0.136 10.417 153.901 o
-28 8 43 134.128 117.672 26.995 22.919 o
-28 8 44 198.177 212.561 48.282 7.164 o
-28 8 45 931.452 894.405 206.220 0.393 o
-28 8 46 483.494 558.646 162.059 0.636 o
-28 8 47 318.987 316.237 87.688 2.172 o
-28 8 48 388.713 372.446 103.631 1.555 o
-28 8 49 93.189 52.902 18.616 48.196 o
-28 10 1 2078.930 2158.270 206.265 0.393 o
-28 10 2 1166.990 1263.590 158.390 0.666 o
-28 10 3 27.895 30.482 11.369 129.226 o
-28 10 4 651.428 710.378 100.370 1.658 o
-28 10 5 361.974 382.999 51.317 6.342 o
-28 10 6 208.286 212.063 31.207 17.150 o
-28 10 7 27.320 58.519 10.100 163.715 o
-28 10 8 318.102 353.196 44.931 8.273 o
-28 10 9 92.249 96.565 12.818 101.654 o
-28 10 10 0.020 -1.042 17.121 56.979 o
-28 10 11 0.514 -1.495 24.322 28.232 o
-28 10 12 277.673 303.781 41.851 9.536 o
-28 10 13 1970.390 2094.900 164.505 0.617 o
-28 10 14 45.705 38.544 10.644 147.422 o
-28 10 15 2.501 -12.863 11.912 117.702 o
-28 10 16 276.081 274.613 35.872 12.979 o
-28 10 17 361.403 385.400 60.149 4.616 o
-28 10 18 723.628 736.150 106.892 1.462 o
-28 10 19 117.808 109.066 20.473 39.849 o
-28 10 20 6.792 -4.167 23.507 30.225 o
-28 10 21 811.524 797.251 119.710 1.165 o
-28 10 22 66.568 66.355 12.954 99.532 o
-28 10 23 23.369 7.564 11.459 127.191 o
-28 10 24 0.048 -2.174 11.776 120.434 o
-28 10 25 1.782 7.564 12.410 108.442 o
-28 10 26 607.553 680.485 129.720 0.993 o
-28 10 27 8.643 32.203 10.553 149.963 o
-28 10 28 1.699 11.867 9.512 184.611 o
-28 10 29 606.333 635.328 133.162 0.942 o
-28 10 30 100.534 148.879 36.959 12.227 o
-28 10 31 78.518 73.964 36.325 12.658 o
-28 10 32 324.069 331.591 79.172 2.664 o
-28 10 33 53.342 67.306 19.431 44.237 o
-28 10 35 0.280 -14.630 36.053 12.849 o
-28 10 36 55.162 72.061 20.518 39.673 o
-28 10 37 2.303 10.689 19.159 45.501 o
-28 10 38 125.652 128.859 36.869 12.287 o
-28 10 40 24.779 53.537 25.545 25.594 o
-28 10 41 120.871 109.881 33.925 14.512 o
-28 10 42 181.981 177.549 60.421 4.575 o
-28 10 43 574.222 596.104 170.302 0.576 o
-28 10 44 94.838 108.070 39.858 10.513 o
-28 12 1 477.235 486.132 75.640 2.919 o
-28 12 2 216.691 208.666 34.468 14.058 o
-28 12 3 55.059 59.470 10.372 155.248 o
-28 12 4 631.866 702.633 102.136 1.601 o
-28 12 5 16.951 32.068 7.745 278.423 o
-28 12 6 110.931 114.320 18.389 49.391 o
-28 12 7 0.424 3.216 12.727 103.106 o
-28 12 8 170.543 200.921 31.660 16.663 o
-28 12 9 323.294 383.362 67.623 3.652 o
-28 12 10 333.959 360.670 56.707 5.194 o
-28 12 11 48.482 34.649 8.243 245.784 o
-28 12 12 519.812 520.509 110.062 1.379 o
-28 12 13 261.325 289.922 47.060 7.542 o
-28 12 14 40.421 59.017 11.097 135.633 o
-28 12 15 17.004 29.033 9.330 191.850 o
-28 12 16 519.381 666.625 109.066 1.404 o
-28 12 17 705.229 816.546 126.187 1.049 o
-28 12 18 45.856 69.163 17.121 56.979 o
-28 12 19 0.124 -5.345 33.155 15.194 o
-28 12 20 367.300 422.993 76.364 2.864 o
-28 12 21 242.377 255.725 45.791 7.965 o
-28 12 22 36.036 66.581 16.170 63.879 o
-28 12 23 67.498 122.292 27.040 22.843 o
-28 12 24 196.168 271.216 60.059 4.630 o
-28 12 25 134.342 145.482 38.454 11.295 o
-28 12 26 0.059 -9.512 31.977 16.334 o
-28 12 27 90.848 79.761 22.239 33.770 o
-28 12 28 36.489 47.286 17.121 56.979 o
-28 12 29 12.838 -5.028 31.977 16.334 o
-28 12 30 23.783 23.598 17.936 51.917 o
-28 12 31 264.908 319.996 90.133 2.056 o
-28 12 32 30.332 25.410 17.211 56.381 o
-28 12 35 52.176 48.237 17.302 55.792 o
-28 12 36 22.353 48.237 17.030 57.587 o
-28 12 37 10.113 15.400 12.818 101.654 o
-28 12 39 0.129 27.402 30.754 17.659 o
-28 12 40 32.486 40.537 25.364 25.961 o
-28 12 41 2.698 -12.048 33.109 15.236 o
-28 12 42 12.251 1.404 6.749 366.711 o
-28 14 1 198.791 227.734 58.021 4.961 o
-28 14 2 67.500 75.051 19.295 44.862 o
-28 14 3 60.408 75.323 15.581 68.799 o
-28 14 4 23.736 62.686 15.400 70.427 o
-28 14 5 6.723 26.315 9.059 203.534 o
-28 14 6 60.880 72.197 16.260 63.170 o
-28 14 7 28.250 31.796 8.289 243.105 o
-28 14 8 44.740 37.412 10.689 146.175 o
-28 14 9 10.952 14.539 10.599 148.684 o
-28 14 10 112.528 122.563 25.410 25.869 o
-28 14 11 71.374 86.918 26.587 23.628 o
-28 14 12 28.778 29.350 23.099 31.301 o
-28 14 13 18.878 10.327 17.710 53.253 o
-28 14 14 20.049 -0.725 18.887 46.819 o
-28 14 15 0.115 -0.226 17.846 52.445 o
-28 14 16 454.594 467.607 111.829 1.336 o
-28 14 17 0.493 -8.877 54.352 5.654 o
-28 14 18 24.656 9.738 12.682 103.844 o
-28 14 19 110.176 123.832 33.336 15.029 o
-28 14 20 26.464 14.992 7.790 275.195 o
-28 14 21 37.898 34.740 12.184 112.510 o
-28 14 22 43.316 56.118 17.347 55.501 o
-28 14 23 4.575 15.037 14.766 76.606 o
-28 14 24 253.757 269.042 83.294 2.407 o
-28 14 25 24.226 12.637 18.933 46.596 o
-28 14 26 32.716 46.063 22.239 33.770 o
-28 14 27 4.098 3.035 9.149 199.524 o
-28 14 28 0.292 28.897 17.800 52.712 o
-28 14 29 7.465 -7.564 46.743 7.644 o
-28 14 30 100.293 45.067 17.800 52.712 o
-28 14 33 0.263 -11.233 19.159 45.501 o
-28 14 34 0.698 14.630 21.650 35.632 o
-28 14 35 68.039 64.543 25.500 25.685 o
-28 14 36 0.778 -6.568 29.305 19.449 o
-28 16 3 33.155 39.133 17.846 52.445 o
-28 16 4 232.126 251.558 92.353 1.958 o
-28 16 5 40.623 50.140 23.507 30.225 o
-28 16 7 3.328 1.404 21.016 37.815 o
-28 16 8 18.320 38.952 17.846 52.445 o
-28 16 9 32.747 48.056 21.605 35.782 o
-28 16 10 7.374 -8.243 43.029 9.021 o
-28 16 11 112.360 95.478 39.496 10.707 o
-28 16 12 0.000 5.163 8.742 218.566 o
-28 16 13 184.979 188.193 69.842 3.424 o
-28 16 14 27.233 27.493 17.076 57.282 o
-28 16 15 51.303 61.055 23.507 30.225 o
-28 16 16 13.162 26.089 12.591 105.343 o
-28 16 17 139.509 129.357 40.175 10.348 o
-28 16 18 33.649 33.245 18.616 48.196 o
-28 16 20 46.599 34.332 17.936 51.917 o
-28 16 21 6.091 7.066 21.967 34.611 o
-28 16 22 19.454 28.399 14.947 74.760 o
-28 16 23 4.920 13.135 10.100 163.715 o
-28 16 24 15.024 9.693 14.902 75.215 o
-28 16 25 2.919 6.069 16.940 58.204 o
-27 1 1 4858.100 4951.040 129.584 0.995 o
-27 1 2 1637.970 1562.840 83.068 2.420 o
-27 1 3 14.764 7.745 4.258 921.385 o
-27 1 4 400.075 397.312 25.319 26.054 o
-27 1 5 15533.300 15739.900 381.550 0.115 o
-27 1 6 179.514 165.411 12.637 104.590 o
-27 1 7 1668.110 1678.480 99.509 1.687 o
-27 1 8 1911.550 1924.780 109.745 1.387 o
-27 1 9 606.505 628.941 53.265 5.887 o
-27 1 10 627.194 645.609 47.965 7.259 o
-27 1 11 3539.030 3627.580 161.063 0.644 o
-27 1 12 680.898 701.954 58.066 4.954 o
-27 1 13 1630.970 1622.400 97.290 1.765 o
-27 1 14 5592.620 5696.210 138.642 0.869 o
-27 1 15 2032.280 1989.410 121.884 1.124 o
-27 1 16 1915.220 1840.810 105.397 1.504 o
-27 1 17 3.045 7.111 7.609 288.455 o
-27 1 18 313.573 323.982 22.918 31.798 o
-27 1 19 40.322 32.430 5.073 649.024 o
-27 1 20 2013.920 2021.120 105.352 1.505 o
-27 1 21 5079.510 5114.050 122.563 1.112 o
-27 1 22 1541.000 1467.540 86.782 2.218 o
-27 1 23 1459.650 1385.250 83.883 2.374 o
-27 1 24 245.299 240.960 18.661 47.963 o
-27 1 25 1537.630 1502.600 81.528 2.513 o
-27 1 26 563.121 559.643 39.133 10.906 o
-27 1 27 618.564 587.634 42.123 9.413 o
-27 1 28 8169.880 8238.060 197.478 0.428 o
-27 1 29 0.657 8.923 7.292 314.084 o
-27 1 30 4323.580 4370.610 105.850 1.491 o
-27 1 31 1341.950 1352.140 101.411 1.624 o
-27 1 32 253.780 256.948 31.388 16.952 o
-27 1 33 149.676 179.995 20.473 39.849 o
-27 1 34 794.316 760.201 79.942 2.613 o
-27 1 35 24.623 4.212 7.972 262.828 o
-27 1 36 4.272 6.296 4.212 941.306 o
-27 1 37 0.496 7.292 16.577 60.776 o
-27 1 38 259.932 225.651 35.872 12.979 o
-27 1 39 1352.410 1355.990 162.195 0.635 o
-27 1 40 238.725 243.406 40.220 10.325 o
-27 1 41 7.046 4.167 12.365 109.237 o
-27 1 42 110.017 129.629 25.228 26.241 o
-27 1 43 820.395 818.946 133.796 0.933 o
-27 1 44 2939.880 3119.300 244.447 0.280 o
-27 1 45 93.067 94.119 19.974 41.862 o
-27 1 46 338.722 383.905 76.455 2.857 o
-27 1 47 222.805 232.716 50.185 6.632 o
-27 1 48 1.140 -14.222 24.368 28.128 o
-27 1 49 0.354 5.979 10.236 159.397 o
-27 1 50 65.816 34.377 11.006 137.875 o
-27 1 51 5.368 -7.836 36.189 12.753 o
-27 1 53 12.355 8.062 11.505 126.191 o
-27 1 54 28.666 31.524 20.835 38.475 o
-27 1 55 360.260 366.060 105.533 1.500 o
-27 1 56 18.951 23.960 9.376 190.001 o
-27 1 57 45.521 43.164 14.539 79.011 o
-27 1 58 78.590 73.375 24.594 27.612 o
-27 1 59 26.687 19.023 11.776 120.434 o
-27 3 1 548.954 542.386 33.381 14.989 o
-27 3 2 134.372 127.047 8.877 211.926 o
-27 3 3 1815.010 1865.990 86.737 2.220 o
-27 3 4 236.805 245.534 15.853 66.460 o
-27 3 5 708.733 784.252 50.547 6.537 o
-27 3 6 1270.480 1207.060 68.846 3.524 o
-27 3 7 14313.100 14456.800 343.730 0.141 o
-27 3 8 1015.870 996.541 58.157 4.938 o
-27 3 9 2145.070 2187.800 99.736 1.679 o
-27 3 10 217.034 204.635 12.093 114.202 o
-27 3 11 77.552 80.577 6.794 361.838 o
-27 3 12 1543.910 1478.690 78.312 2.723 o
-27 3 13 518.311 557.514 34.377 14.132 o
-27 3 14 1963.230 2001.050 99.147 1.699 o
-27 3 15 1381.760 1314.770 83.883 2.374 o
-27 3 16 2.214 8.560 11.595 124.227 o
-27 3 17 886.097 927.650 60.783 4.521 o
-27 3 18 3339.030 3188.230 114.048 1.284 o
-27 3 19 52.198 47.739 5.480 556.066 o
-27 3 20 2520.810 2378.350 103.586 1.557 o
-27 3 21 2349.340 2278.470 112.780 1.313 o
-27 3 22 266.074 259.485 20.790 38.643 o
-27 3 23 1162.740 1113.350 73.420 3.098 o
-27 3 24 2.492 17.257 6.296 421.374 o
-27 3 25 3793.820 3752.450 110.425 1.370 o
-27 3 26 447.666 426.118 37.729 11.733 o
-27 3 27 20.430 24.775 9.783 174.498 o
-27 3 28 2.711 5.979 6.885 352.379 o
-27 3 29 126.730 115.679 11.187 133.445 o
-27 3 30 437.616 434.226 41.353 9.767 o
-27 3 31 2055.960 2102.780 133.162 0.942 o
-27 3 32 1805.320 1853.440 131.124 0.971 o
-27 3 33 658.360 695.930 69.842 3.424 o
-27 3 34 73.291 64.452 13.361 93.552 o
-27 3 35 1723.980 1740.660 139.911 0.853 o
-27 3 36 151.542 186.699 23.281 30.816 o
-27 3 37 9.288 1.902 5.616 529.485 o
-27 3 38 1235.270 1244.160 178.546 0.524 o
-27 3 39 46.501 53.989 9.013 205.585 o
-27 3 40 137.796 132.890 21.695 35.483 o
-27 3 41 33.421 36.733 18.887 46.819 o
-27 3 42 94.928 175.692 29.667 18.976 o
-27 3 43 117.671 145.572 25.228 26.241 o
-27 3 44 21.789 22.964 7.428 302.698 o
-27 3 45 99.274 113.007 24.368 28.128 o
-27 3 46 738.978 797.070 134.204 0.927 o
-27 3 47 1633.400 1675.710 235.253 0.302 o
-27 3 49 1057.500 1131.510 223.341 0.335 o
-27 3 50 119.735 152.729 40.945 9.962 o
-27 3 51 213.077 211.112 56.209 5.286 o
-27 3 52 4.025 12.591 9.240 195.631 o
-27 3 53 8.203 8.243 7.655 285.052 o
-27 3 54 10.380 21.197 10.146 162.256 o
-27 3 55 12.579 9.557 7.790 275.195 o
-27 3 56 8.246 6.749 6.205 433.766 o
-27 3 57 66.266 71.518 25.908 24.883 o
-27 3 58 3.496 -16.260 23.099 31.301 o
-27 5 1 383.439 369.004 29.123 19.691 o
-27 5 2 918.790 887.248 60.149 4.616 o
-27 5 3 792.856 754.947 50.004 6.680 o
-27 5 4 113.550 108.432 9.013 205.585 o
-27 5 5 354.484 368.415 27.448 22.169 o
-27 5 6 132.525 136.061 10.553 149.963 o
-27 5 7 424.348 429.334 33.562 14.827 o
-27 5 8 6399.250 6285.290 152.819 0.715 o
-27 5 9 0.008 -2.038 15.309 71.263 o
-27 5 10 2136.420 2041.360 100.687 1.647 o
-27 5 11 86.706 70.748 5.662 521.047 o
-27 5 12 2080.940 2010.070 105.895 1.489 o
-27 5 13 56.060 48.373 7.655 285.052 o
-27 5 14 5153.200 5045.620 121.023 1.140 o
-27 5 15 3596.620 3576.580 119.031 1.179 o
-27 5 16 1923.620 1875.320 103.721 1.552 o
-27 5 17 11.791 6.069 5.616 529.485 o
-27 5 18 100.450 91.537 8.334 240.470 o
-27 5 19 856.324 842.589 65.539 3.888 o
-27 5 20 24.894 27.448 3.171 1661.500 o
-27 5 21 397.845 404.332 34.695 13.875 o
-27 5 22 269.549 241.050 22.148 34.047 o
-27 5 23 269.291 273.435 25.228 26.241 o
-27 5 24 2628.980 2674.110 131.169 0.971 o
-27 5 25 1344.160 1315.860 108.432 1.421 o
-27 5 26 3.178 1.449 6.703 371.684 o
-27 5 27 981.552 958.404 77.044 2.814 o
-27 5 28 1418.300 1373.150 101.774 1.612 o
-27 5 29 205.782 187.106 20.835 38.475 o
-27 5 30 34.718 43.210 4.710 752.714 o
-27 5 31 204.629 204.771 23.915 29.203 o
-27 5 32 100.867 112.191 13.588 90.460 o
-27 5 33 0.415 13.678 4.529 814.136 o
-27 5 34 628.427 567.660 91.673 1.987 o
-27 5 35 21.866 24.277 5.163 626.451 o
-27 5 36 622.540 616.395 74.734 2.990 o
-27 5 37 6.487 7.156 8.560 227.915 o
-27 5 38 364.368 374.711 52.450 6.071 o
-27 5 39 853.736 885.437 112.237 1.326 o
-27 5 40 1.267 5.888 7.020 338.870 o
-27 5 41 437.263 416.426 63.546 4.136 o
-27 5 42 163.520 202.778 36.914 12.257 o
-27 5 43 95.776 103.133 20.699 38.982 o
-27 5 44 18.247 18.163 6.341 415.376 o
-27 5 45 330.128 355.416 68.619 3.547 o
-27 5 46 1.077 5.299 9.783 174.498 o
-27 5 47 57.476 66.808 14.720 77.078 o
-27 5 48 21.354 52.857 18.298 49.881 o
-27 5 49 173.548 151.959 37.820 11.677 o
-27 5 50 105.575 112.780 29.350 19.389 o
-27 5 51 262.016 270.129 71.156 3.299 o
-27 5 52 80.808 83.294 21.152 37.330 o
-27 5 53 127.317 120.299 32.838 15.489 o
-27 5 54 152.581 147.837 41.896 9.515 o
-27 5 55 69.005 47.467 17.030 57.587 o
-27 5 56 74.309 64.271 22.737 32.306 o
-27 7 1 43.255 49.551 5.888 481.737 o
-27 7 2 1360.270 1388.550 103.359 1.563 o
-27 7 3 13.694 13.407 3.578 1304.500 o
-27 7 4 308.306 289.152 26.632 23.547 o
-27 7 5 693.545 636.369 54.624 5.598 o
-27 7 6 271.095 274.975 31.207 17.150 o
-27 7 7 2953.500 2964.030 151.913 0.724 o
-27 7 8 1645.730 1652.070 132.030 0.958 o
-27 7 9 2570.670 2529.220 140.137 0.850 o
-27 7 10 7947.570 8080.980 240.914 0.288 o
-27 7 11 1022.020 1031.730 97.561 1.755 o
-27 7 12 208.461 198.384 20.699 38.982 o
-27 7 13 625.462 631.342 59.968 4.644 o
-27 7 14 1030.990 1010.850 90.360 2.046 o
-27 7 15 49.248 31.298 9.783 174.498 o
-27 7 16 325.547 291.688 27.946 21.386 o
-27 7 17 1342.030 1335.150 101.457 1.623 o
-27 7 18 428.186 398.172 41.443 9.724 o
-27 7 19 425.480 421.589 44.025 8.617 o
-27 7 20 3.513 5.616 9.149 199.524 o
-27 7 21 1837.040 1820.150 137.555 0.883 o
-27 7 22 2631.160 2696.030 152.819 0.715 o
-27 7 23 2870.150 2902.520 166.543 0.602 o
-27 7 24 923.520 920.312 120.072 1.158 o
-27 7 26 292.512 285.891 44.297 8.512 o
-27 7 27 1231.320 1277.130 140.681 0.844 o
-27 7 28 20.773 11.822 8.017 259.867 o
-27 7 29 543.448 518.426 64.905 3.965 o
-27 7 30 755.977 750.644 76.274 2.871 o
-27 7 31 66.495 78.538 10.644 147.422 o
-27 7 32 0.067 -7.473 13.678 89.265 o
-27 7 33 773.892 831.538 91.402 1.999 o
-27 7 34 323.316 280.772 48.101 7.219 o
-27 7 35 293.524 296.127 39.315 10.806 o
-27 7 36 258.564 265.101 36.416 12.595 o
-27 7 37 175.581 176.508 27.901 21.455 o
-27 7 38 157.916 178.183 27.312 22.390 o
-27 7 39 538.640 556.382 79.354 2.652 o
-27 7 40 148.670 178.727 30.075 18.465 o
-27 7 41 6.869 17.846 6.024 460.250 o
-27 7 42 43.982 33.155 11.052 136.747 o
-27 7 43 371.741 402.475 68.800 3.528 o
-27 7 44 69.222 56.526 12.637 104.590 o
-27 7 45 94.878 96.520 21.197 37.171 o
-27 7 46 2.504 -0.226 20.744 38.812 o
-27 7 47 159.628 155.899 38.001 11.566 o
-27 7 48 5.457 5.209 5.979 467.250 o
-27 7 49 59.424 39.224 13.452 92.296 o
-27 7 50 63.860 51.589 15.581 68.799 o
-27 7 51 64.064 52.540 16.034 64.967 o
-27 7 52 45.898 52.812 18.978 46.373 o
-27 7 53 46.797 27.855 14.132 83.635 o
-27 9 1 1158.480 1168.430 121.929 1.123 o
-27 9 2 45.537 29.939 15.762 67.226 o
-27 9 3 93.215 88.910 12.909 100.232 o
-27 9 4 450.982 488.261 64.633 3.998 o
-27 9 5 6226.440 6450.070 162.240 0.635 o
-27 9 6 1855.640 1952.230 171.254 0.569 o
-27 9 7 107.031 116.811 14.720 77.078 o
-27 9 8 167.158 157.258 19.612 43.423 o
-27 9 9 13.290 15.717 3.578 1304.500 o
-27 9 10 355.269 387.574 42.440 9.273 o
-27 9 11 106.656 108.930 12.909 100.232 o
-27 9 12 45.282 82.570 10.010 166.691 o
-27 9 13 603.876 623.506 64.724 3.987 o
-27 9 14 1250.360 1261.870 122.518 1.113 o
-27 9 15 456.502 534.369 62.233 4.312 o
-27 9 16 831.283 872.211 97.109 1.771 o
-27 9 17 326.339 344.455 44.070 8.599 o
-27 9 18 823.547 893.136 110.062 1.379 o
-27 9 19 1515.800 1613.430 167.766 0.593 o
-27 9 20 338.543 326.564 47.558 7.384 o
-27 9 21 1243.160 1262.320 151.642 0.726 o
-27 9 22 69.512 58.111 16.487 61.446 o
-27 9 23 45.773 29.123 5.979 467.250 o
-27 9 24 688.710 685.060 97.743 1.748 o
-27 9 25 419.007 429.425 60.965 4.494 o
-27 9 28 665.541 679.579 121.476 1.132 o
-27 9 29 65.129 60.829 13.950 85.821 o
-27 9 30 727.174 741.857 140.907 0.841 o
-27 9 31 11.637 19.068 15.626 68.400 o
-27 9 32 1033.080 1080.420 198.248 0.425 o
-27 9 33 342.228 332.090 73.647 3.079 o
-27 9 35 73.528 49.641 12.682 103.844 o
-27 9 36 0.002 22.148 15.671 68.006 o
-27 9 37 170.760 209.073 47.467 7.413 o
-27 9 38 149.145 149.558 35.419 13.313 o
-27 9 39 30.496 92.760 23.009 31.548 o
-27 9 40 12.385 6.658 11.187 133.445 o
-27 9 41 164.382 157.620 40.220 10.325 o
-27 9 42 5.362 15.762 17.529 54.359 o
-27 9 43 3.743 -6.069 36.280 12.689 o
-27 9 44 2.203 -3.578 11.867 118.603 o
-27 11 1 3528.150 3697.100 187.831 0.473 o
-27 11 2 144.780 208.892 37.322 11.991 o
-27 11 3 1157.330 1148.860 144.214 0.803 o
-27 11 4 1704.570 1828.670 170.891 0.572 o
-27 11 5 518.556 599.455 86.057 2.255 o
-27 11 6 35.634 29.033 9.195 197.563 o
-27 11 7 822.253 916.825 119.982 1.160 o
-27 11 8 11.245 -2.536 11.686 122.309 o
-27 11 9 248.767 241.775 34.106 14.358 o
-27 11 10 7.200 -2.536 33.200 15.153 o
-27 11 11 15.597 27.629 7.202 322.035 o
-27 11 12 299.969 304.416 42.847 9.097 o
-27 11 13 199.881 186.925 30.075 18.465 o
-27 11 14 181.454 195.531 28.535 20.512 o
-27 11 15 23.916 16.985 6.115 446.714 o
-27 11 16 268.633 281.860 45.882 7.934 o
-27 11 17 486.266 485.226 71.835 3.237 o
-27 11 18 623.231 708.884 114.229 1.280 o
-27 11 19 396.244 436.355 74.870 2.980 o
-27 11 20 50.849 46.924 17.664 53.526 o
-27 11 21 134.175 112.237 21.469 36.236 o
-27 11 22 108.095 108.885 21.786 35.189 o
-27 11 23 43.129 39.224 13.497 91.678 o
-27 11 24 2.110 -9.647 10.916 140.173 o
-27 11 25 303.677 325.069 64.316 4.038 o
-27 11 26 2.701 10.146 24.866 27.012 o
-27 11 27 157.864 167.811 43.164 8.964 o
-27 11 29 1.756 -8.651 15.490 69.606 o
-27 11 32 0.586 -20.835 25.002 26.719 o
-27 11 35 58.847 68.710 21.514 36.084 o
-27 11 36 156.999 193.810 58.881 4.817 o
-27 11 37 1.689 2.310 11.323 130.262 o
-27 11 38 21.244 23.869 16.260 63.170 o
-27 11 39 137.530 140.228 44.704 8.357 o
-27 11 40 0.592 20.473 10.553 149.963 o
-27 11 41 52.408 46.108 18.616 48.196 o
-27 11 42 19.481 36.416 15.717 67.614 o
-27 11 43 4.779 4.756 11.052 136.747 o
-27 13 1 233.228 222.027 40.175 10.348 o
-27 13 2 141.087 161.606 29.214 19.569 o
-27 13 3 206.787 236.748 40.447 10.209 o
-27 13 4 3.502 13.361 10.100 163.715 o
-27 13 5 235.068 226.194 40.673 10.096 o
-27 13 6 164.242 194.308 35.646 13.145 o
-27 13 7 496.464 594.654 95.252 1.841 o
-27 13 8 584.169 605.932 98.014 1.739 o
-27 13 9 9.897 46.833 27.221 22.540 o
-27 13 10 267.280 274.386 49.822 6.728 o
-27 13 11 36.356 44.387 12.501 106.876 o
-27 13 12 0.146 2.718 7.338 310.218 o
-27 13 13 37.999 59.742 14.086 84.174 o
-27 13 14 3.124 19.431 7.247 318.022 o
-27 13 15 0.035 2.672 18.298 49.881 o
-27 13 16 4.743 -0.996 17.211 56.381 o
-27 13 17 22.381 5.435 8.107 254.092 o
-27 13 18 82.657 81.029 15.989 65.335 o
-27 13 19 128.094 131.033 35.917 12.946 o
-27 13 20 40.853 37.367 9.149 199.524 o
-27 13 21 54.987 110.198 25.998 24.710 o
-27 13 22 145.608 181.490 38.726 11.137 o
-27 13 23 100.279 115.181 26.451 23.871 o
-27 13 24 2.148 4.167 5.979 467.250 o
-27 13 25 233.299 265.056 65.177 3.932 o
-27 13 26 9.683 21.514 10.463 152.571 o
-27 13 27 13.419 9.059 15.400 70.427 o
-27 13 28 151.717 129.403 36.461 12.563 o
-27 13 29 46.018 63.093 39.813 10.537 o
-27 13 31 17.485 21.831 11.550 125.204 o
-27 13 34 66.180 103.948 40.084 10.395 o
-27 13 35 76.621 63.954 24.730 27.309 o
-27 13 36 0.062 18.344 25.591 25.503 o
-27 13 37 3.033 10.010 9.693 177.774 o
-27 13 38 5.319 -2.672 14.313 81.531 o
-27 13 39 1.965 -10.055 16.713 59.792 o
-27 15 1 34.435 27.629 9.783 174.498 o
-27 15 2 15.276 -6.341 22.692 32.436 o
-27 15 3 1.396 -0.362 37.367 11.962 o
-27 15 4 61.036 70.295 17.664 53.526 o
-27 15 5 5.109 0.181 12.003 115.932 o
-27 15 6 0.560 1.178 11.776 120.434 o
-27 15 7 28.472 38.907 13.226 95.484 o
-27 15 8 30.524 55.575 18.344 49.635 o
-27 15 9 315.074 322.895 81.392 2.521 o
-27 15 10 108.422 136.604 37.050 12.167 o
-27 15 11 0.404 10.780 10.508 151.259 o
-27 15 12 100.395 114.999 27.810 21.595 o
-27 15 13 204.119 184.117 50.955 6.433 o
-27 15 14 33.474 43.798 14.132 83.635 o
-27 15 15 139.803 140.364 39.224 10.856 o
-27 15 16 24.316 7.564 16.260 63.170 o
-27 15 17 71.105 75.323 33.970 14.473 o
-27 15 19 44.123 52.359 17.891 52.180 o
-27 15 20 25.861 20.744 16.759 59.469 o
-27 15 21 65.025 94.572 29.667 18.976 o
-27 15 22 1.588 -4.620 18.797 47.272 o
-27 15 23 56.850 62.369 30.256 18.245 o
-27 15 24 15.290 30.346 18.706 47.731 o
-27 15 26 42.346 43.617 17.211 56.381 o
-27 15 27 54.666 51.453 24.141 28.658 o
-27 15 28 17.111 47.241 20.110 41.298 o
-27 15 29 17.052 31.298 15.219 72.114 o
-27 15 32 15.059 26.814 13.543 91.066 o
-26 0 2 8408.330 8385.260 243.134 0.283 o
-26 0 4 29302.800 30249.800 787.649 0.027 o
-26 0 12 49.737 57.205 19.748 42.828 o
-26 0 18 5232.500 5251.660 138.960 0.865 o
-26 0 20 1991.860 1972.930 132.664 0.949 o
-26 0 22 3215.980 3250.600 151.913 0.724 o
-26 0 24 4330.930 4352.180 118.351 1.192 o
-26 0 26 534.200 593.477 56.617 5.210 o
-26 2 1 9042.970 9250.360 222.797 0.336 o
-26 2 2 1672.860 1671.450 87.914 2.161 o
-26 2 3 125.120 96.339 7.700 281.708 o
-26 2 4 1873.810 1886.690 107.888 1.435 o
-26 2 5 4773.050 4776.080 159.840 0.654 o
-26 2 6 29660.300 30824.800 756.940 0.029 o
-26 2 7 68365.200 69764.100 1714.210 0.006 o
-26 2 8 22664.300 22777.200 559.914 0.053 o
-26 2 9 360.461 392.601 28.671 20.318 o
-26 2 10 642.078 635.056 44.433 8.460 o
-26 2 11 108.073 97.652 9.874 171.310 o
-26 2 12 5851.790 5934.990 144.485 0.800 o
-26 2 13 254.626 256.586 16.623 60.446 o
-26 2 14 1190.910 1156.060 85.287 2.296 o
-26 2 15 189.065 159.704 14.992 74.309 o
-26 2 16 899.175 838.377 53.582 5.817 o
-26 2 17 10188.700 10349.900 301.426 0.184 o
-26 2 18 394.323 385.490 31.932 16.380 o
-26 2 19 2847.030 2722.850 115.090 1.261 o
-26 2 20 800.325 724.872 51.951 6.188 o
-26 2 21 9187.710 9027.340 213.014 0.368 o
-26 2 22 952.245 958.313 60.240 4.603 o
-26 2 23 340.940 341.828 25.727 25.235 o
-26 2 24 700.994 674.416 45.837 7.949 o
-26 2 25 415.116 391.378 30.573 17.869 o
-26 2 26 466.701 452.841 32.838 15.489 o
-26 2 27 1561.650 1540.510 97.245 1.766 o
-26 2 28 3937.390 3958.940 111.512 1.343 o
-26 2 29 9.945 13.135 5.163 626.451 o
-26 2 30 23.328 28.218 3.533 1338.160 o
-26 2 31 110.700 103.676 10.644 147.422 o
-26 2 32 310.923 320.313 32.430 15.881 o
-26 2 33 72.350 65.449 7.473 299.040 o
-26 2 34 276.250 266.369 29.033 19.814 o
-26 2 35 2605.450 2536.960 162.603 0.632 o
-26 2 36 8.418 22.828 10.327 156.613 o
-26 2 37 5.629 10.780 8.877 211.926 o
-26 2 38 735.355 762.511 93.802 1.898 o
-26 2 39 33.183 40.900 8.606 225.522 o
-26 2 40 1.321 12.546 3.759 1181.790 o
-26 2 41 437.505 444.326 64.090 4.066 o
-26 2 42 54.069 43.391 9.149 199.524 o
-26 2 43 570.365 591.212 93.395 1.915 o
-26 2 44 44.847 78.085 16.396 62.127 o
-26 2 45 0.257 -2.174 13.361 93.552 o
-26 2 46 11.745 27.584 8.334 240.470 o
-26 2 47 558.913 578.575 115.815 1.245 o
-26 2 48 94.510 80.984 19.295 44.862 o
-26 2 49 220.226 206.492 56.934 5.153 o
-26 2 50 4.867 15.219 21.605 35.782 o
-26 2 51 9.322 21.197 8.560 227.915 o
-26 2 52 93.361 98.377 27.901 21.455 o
-26 2 53 29.582 11.052 22.375 33.361 o
-26 2 54 16.397 18.661 16.804 59.149 o
-26 2 55 372.704 352.290 101.457 1.623 o
-26 2 56 27.578 34.377 12.727 103.106 o
-26 2 57 280.689 272.439 85.378 2.291 o
-26 2 58 21.602 6.749 6.205 433.766 o
-26 2 59 40.132 36.416 13.361 93.552 o
-26 4 1 3706.850 3692.300 116.041 1.240 o
-26 4 2 125.517 136.604 8.651 223.167 o
-26 4 3 14.263 7.202 6.568 387.223 o
-26 4 4 230.236 216.501 14.177 83.101 o
-26 4 5 4932.450 4817.380 118.668 1.186 o
-26 4 6 2021.950 2035.520 94.618 1.866 o
-26 4 7 150.914 158.889 10.100 163.715 o
-26 4 8 5.711 -2.718 14.902 75.215 o
-26 4 9 4685.880 4853.710 128.859 1.006 o
-26 4 10 23885.000 23909.400 564.036 0.052 o
-26 4 11 22976.700 23292.600 551.263 0.055 o
-26 4 12 7152.310 7143.010 168.536 0.588 o
-26 4 13 2464.380 2487.550 110.832 1.360 o
-26 4 14 1065.020 1058.680 60.421 4.575 o
-26 4 15 309.110 313.384 19.567 43.624 o
-26 4 16 5574.500 5517.660 131.305 0.969 o
-26 4 17 909.283 859.801 66.490 3.778 o
-26 4 18 2863.420 2752.740 126.640 1.041 o
-26 4 19 1055.950 1015.470 57.930 4.977 o
-26 4 20 195.060 180.539 13.044 98.155 o
-26 4 21 904.581 908.989 58.700 4.847 o
-26 4 22 1408.770 1325.820 79.761 2.625 o
-26 4 23 2000.100 1913.090 114.229 1.280 o
-26 4 24 15.878 16.849 5.526 546.987 o
-26 4 25 3619.120 3434.130 129.267 1.000 o
-26 4 26 551.544 537.177 51.362 6.331 o
-26 4 27 111.469 107.888 11.233 132.371 o
-26 4 28 0.702 1.495 4.937 685.242 o
-26 4 29 86.893 96.384 11.097 135.633 o
-26 4 30 2395.600 2485.280 138.778 0.867 o
-26 4 31 119.787 141.949 15.943 65.707 o
-26 4 32 84.545 74.190 9.149 199.524 o
-26 4 33 27.986 24.730 3.533 1338.160 o
-26 4 34 108.120 107.798 12.999 98.840 o
-26 4 35 36.206 44.478 7.383 306.423 o
-26 4 36 104.146 90.496 11.640 123.262 o
-26 4 37 46.822 53.672 8.062 256.955 o
-26 4 38 898.767 945.767 108.341 1.423 o
-26 4 39 390.897 388.525 52.268 6.113 o
-26 4 40 2250.190 2214.930 206.039 0.393 o
-26 4 41 64.931 62.686 11.414 128.202 o
-26 4 42 698.160 726.412 109.745 1.387 o
-26 4 43 84.440 52.585 10.508 151.259 o
-26 4 44 7.251 2.355 5.163 626.451 o
-26 4 45 50.910 53.718 13.044 98.155 o
-26 4 46 646.415 616.576 111.421 1.345 o
-26 4 47 1.795 -1.857 16.759 59.469 o
-26 4 48 51.417 50.547 12.909 100.232 o
-26 4 49 7.568 5.254 12.863 100.939 o
-26 4 50 40.209 36.325 11.369 129.226 o
-26 4 51 3.947 11.369 6.568 387.223 o
-26 4 52 721.224 733.886 182.169 0.503 o
-26 4 53 135.369 136.378 40.039 10.418 o
-26 4 54 279.968 296.987 86.465 2.234 o
-26 4 55 217.030 192.949 51.362 6.331 o
-26 4 56 144.389 128.587 37.684 11.761 o
-26 4 57 61.270 43.029 14.856 75.674 o
-26 6 1 3360.140 3312.610 118.849 1.182 o
-26 6 2 275.468 263.335 28.037 21.248 o
-26 6 3 2.548 0.679 7.338 310.218 o
-26 6 4 0.479 -1.993 9.149 199.524 o
-26 6 5 565.261 542.477 41.307 9.788 o
-26 6 6 167.228 170.982 13.814 87.518 o
-26 6 7 630.672 649.459 55.077 5.506 o
-26 6 8 2045.910 1936.280 121.839 1.125 o
-26 6 9 612.998 616.667 49.551 6.802 o
-26 6 10 0.014 -17.076 22.012 34.469 o
-26 6 11 4626.000 4534.980 113.867 1.288 o
-26 6 12 2623.210 2566.580 132.754 0.948 o
-26 6 13 153.861 174.877 15.309 71.263 o
-26 6 14 2190.150 2106.180 119.619 1.167 o
-26 6 15 7284.050 7035.620 176.825 0.534 o
-26 6 16 230.454 225.198 19.974 41.862 o
-26 6 17 5.636 1.132 4.167 961.881 o
-26 6 18 157.414 145.436 14.811 76.138 o
-26 6 19 490.339 476.122 45.021 8.240 o
-26 6 20 1417.440 1374.420 107.707 1.440 o
-26 6 21 62.278 55.620 6.613 381.937 o
-26 6 22 311.176 301.381 31.343 17.001 o
-26 6 23 1208.020 1244.200 104.854 1.519 o
-26 6 24 114.709 134.385 15.400 70.427 o
-26 6 25 75.813 68.755 9.738 176.125 o
-26 6 26 226.141 239.601 27.402 22.243 o
-26 6 27 5.444 -1.268 11.097 135.633 o
-26 6 28 7.168 7.473 3.578 1304.500 o
-26 6 29 586.166 609.420 59.696 4.687 o
-26 6 30 2.336 10.146 3.397 1447.350 o
-26 6 31 39.977 32.611 7.247 318.022 o
-26 6 32 305.067 301.607 34.559 13.985 o
-26 6 33 482.900 494.103 60.738 4.527 o
-26 6 34 0.538 11.323 10.780 143.729 o
-26 6 35 82.136 71.654 10.372 155.248 o
-26 6 36 365.927 313.429 44.704 8.357 o
-26 6 37 1233.760 1364.100 152.683 0.716 o
-26 6 38 57.205 54.216 12.682 103.844 o
-26 6 39 392.672 417.513 61.916 4.357 o
-26 6 40 0.438 7.609 5.163 626.451 o
-26 6 41 362.319 389.839 62.459 4.281 o
-26 6 42 58.130 46.335 9.376 190.001 o
-26 6 43 1331.040 1321.610 199.381 0.420 o
-26 6 44 332.936 315.286 58.202 4.931 o
-26 6 45 61.731 71.971 16.441 61.785 o
-26 6 46 132.276 130.535 29.486 19.210 o
-26 6 47 0.780 10.508 9.512 184.611 o
-26 6 48 29.894 12.229 10.735 144.944 o
-26 6 49 341.268 327.153 69.570 3.451 o
-26 6 50 182.482 168.717 39.179 10.881 o
-26 6 51 41.791 54.488 16.668 60.118 o
-26 6 53 243.818 241.639 74.417 3.016 o
-26 6 54 60.779 66.808 23.960 29.093 o
-26 6 55 14.652 19.068 8.470 232.816 o
-26 8 1 0.091 -5.073 21.695 35.483 o
-26 8 2 903.576 902.920 80.441 2.581 o
-26 8 3 292.666 271.533 27.357 22.316 o
-26 8 4 3014.860 2958.730 144.395 0.801 o
-26 8 5 1580.990 1501.740 122.609 1.111 o
-26 8 6 887.616 893.454 84.155 2.358 o
-26 8 7 1991.320 1966.040 136.740 0.893 o
-26 8 8 566.272 580.523 53.627 5.808 o
-26 8 9 2315.110 2341.070 133.434 0.938 o
-26 8 10 9526.280 9581.050 232.445 0.309 o
-26 8 11 3124.660 3046.920 133.434 0.938 o
-26 8 12 29.183 22.556 5.798 496.909 o
-26 8 13 351.805 349.754 34.649 13.912 o
-26 8 14 2734.830 2801.070 137.827 0.879 o
-26 8 15 21.006 17.347 4.076 1005.110 o
-26 8 16 277.572 257.809 26.497 23.790 o
-26 8 17 690.602 691.763 65.222 3.926 o
-26 8 18 408.639 414.886 47.105 7.527 o
-26 8 19 981.739 921.445 92.353 1.958 o
-26 8 20 3.969 5.254 12.048 115.062 o
-26 8 21 8.459 4.031 10.553 149.963 o
-26 8 22 110.056 101.321 17.846 52.445 o
-26 8 23 2.319 2.491 4.393 865.274 o
-26 8 24 43.928 49.687 20.518 39.673 o
-26 8 25 0.327 0.544 7.202 322.035 o
-26 8 26 77.795 74.100 13.226 95.484 o
-26 8 27 79.089 84.744 19.748 42.828 o
-26 8 28 505.768 503.841 67.124 3.707 o
-26 8 29 62.317 33.019 6.477 398.130 o
-26 8 30 673.331 686.011 92.172 1.966 o
-26 8 31 291.569 308.537 51.861 6.210 o
-26 8 32 399.582 384.992 64.950 3.959 o
-26 8 33 864.787 843.042 118.079 1.198 o
-26 8 34 51.486 63.365 11.505 126.191 o
-26 8 35 91.377 71.880 13.996 85.267 o
-26 8 36 71.298 70.929 16.713 59.792 o
-26 8 37 154.029 150.464 31.207 17.150 o
-26 8 38 272.233 312.297 59.198 4.766 o
-26 8 39 199.518 188.556 36.370 12.626 o
-26 8 40 16.891 13.316 9.421 188.179 o
-26 8 41 20.530 13.814 11.822 119.513 o
-26 8 42 8.886 5.390 10.553 149.963 o
-26 8 43 114.238 131.169 27.357 22.316 o
-26 8 44 2.126 -6.250 12.229 111.678 o
-26 8 45 58.719 71.880 21.424 36.389 o
-26 8 46 1.775 2.174 9.421 188.179 o
-26 8 47 128.034 83.747 25.138 26.431 o
-26 8 48 5.782 10.508 9.602 181.145 o
-26 8 49 20.008 24.956 9.964 168.210 o
-26 8 50 60.896 59.878 18.887 46.819 o
-26 8 51 0.312 7.156 16.577 60.776 o
-26 8 52 19.780 21.786 11.142 134.532 o
-26 10 1 192.342 190.050 31.026 17.351 o
-26 10 2 584.072 555.249 78.946 2.680 o
-26 10 3 644.549 668.980 93.938 1.893 o
-26 10 4 106.308 123.922 19.657 43.223 o
-26 10 5 159.683 186.699 35.238 13.450 o
-26 10 6 1007.690 984.538 111.376 1.346 o
-26 10 7 3313.940 3369.950 146.478 0.778 o
-26 10 8 141.582 167.902 20.880 38.309 o
-26 10 9 62.785 71.246 9.285 193.727 o
-26 10 10 96.952 100.641 13.135 96.806 o
-26 10 11 26.460 21.378 4.076 1005.110 o
-26 10 12 13.769 15.853 5.571 538.129 o
-26 10 13 55.761 45.067 10.327 156.613 o
-26 10 14 506.056 525.763 68.438 3.566 o
-26 10 15 3.968 8.923 14.313 81.531 o
-26 10 16 308.593 316.735 43.708 8.743 o
-26 10 17 672.757 703.901 100.777 1.645 o
-26 10 18 12.661 22.873 5.209 615.604 o
-26 10 19 11.230 15.219 6.205 433.766 o
-26 10 20 139.715 141.315 24.005 28.983 o
-26 10 21 1100.700 1116.840 151.098 0.732 o
-26 10 22 120.623 113.097 19.929 42.053 o
-26 10 23 163.427 132.075 23.688 29.764 o
-26 10 24 15.707 17.257 9.421 188.179 o
-26 10 25 1.083 -5.118 25.500 25.685 o
-26 10 26 438.563 447.950 89.590 2.081 o
-26 10 27 0.392 -17.257 15.354 70.843 o
-26 10 28 3.977 -1.268 16.034 64.967 o
-26 10 29 626.215 652.177 130.263 0.984 o
-26 10 30 68.139 75.685 19.295 44.862 o
-26 10 31 218.330 253.098 58.066 4.954 o
-26 10 32 98.174 88.367 22.782 32.178 o
-26 10 33 0.026 -24.368 16.441 61.785 o
-26 10 35 133.411 166.271 43.029 9.021 o
-26 10 36 11.358 0.317 11.006 137.875 o
-26 10 38 17.680 1.268 9.557 182.866 o
-26 10 39 41.985 34.785 16.804 59.149 o
-26 10 40 12.571 16.396 9.783 174.498 o
-26 10 41 1.300 -0.498 12.591 105.343 o
-26 10 44 0.039 12.863 31.569 16.758 o
-26 12 1 27.754 26.814 14.584 78.521 o
-26 12 2 141.316 161.108 26.768 23.309 o
-26 12 3 132.161 144.848 27.493 22.096 o
-26 12 4 2134.630 2299.260 208.666 0.384 o
-26 12 5 98.417 145.482 22.284 33.633 o
-26 12 6 94.401 109.927 17.891 52.180 o
-26 12 7 112.335 100.687 17.755 52.982 o
-26 12 8 21.723 17.121 6.975 343.286 o
-26 12 9 39.160 48.600 8.968 207.667 o
-26 12 10 436.432 430.195 78.267 2.727 o
-26 12 11 98.320 107.345 18.072 51.139 o
-26 12 12 96.058 133.026 27.131 22.691 o
-26 12 13 98.556 101.094 19.929 42.053 o
-26 12 14 676.425 769.848 107.481 1.446 o
-26 12 15 18.278 34.151 17.981 51.655 o
-26 12 16 329.323 343.096 60.466 4.568 o
-26 12 17 104.184 113.052 23.054 31.424 o
-26 12 18 128.394 181.671 34.287 14.207 o
-26 12 19 6.590 6.794 19.793 42.632 o
-26 12 20 7.889 27.538 7.519 295.448 o
-26 12 21 311.819 332.497 66.173 3.814 o
-26 12 22 12.308 -10.146 26.315 24.118 o
-26 12 23 40.485 65.585 28.127 21.111 o
-26 12 24 539.934 607.653 119.936 1.161 o
-26 12 25 111.752 148.743 43.436 8.852 o
-26 12 26 252.157 273.118 70.748 3.337 o
-26 12 27 0.003 -6.296 17.936 51.917 o
-26 12 28 32.890 38.409 28.172 21.043 o
-26 12 29 185.146 265.146 74.462 3.012 o
-26 12 30 52.186 59.651 18.117 50.883 o
-26 12 32 72.498 79.354 27.402 22.243 o
-26 12 35 25.270 36.370 15.490 69.606 o
-26 12 36 164.704 195.667 61.644 4.395 o
-26 12 37 25.384 46.788 16.804 59.149 o
-26 12 38 19.210 23.688 20.608 39.325 o
-26 12 39 0.268 22.148 13.135 96.806 o
-26 12 40 49.567 46.108 23.462 30.341 o
-26 12 41 234.130 217.724 81.392 2.521 o
-26 14 1 0.673 -0.362 33.743 14.668 o
-26 14 2 26.108 47.784 14.584 78.521 o
-26 14 3 34.643 27.674 15.671 68.006 o
-26 14 4 202.749 219.581 43.164 8.964 o
-26 14 5 41.076 45.656 12.501 106.876 o
-26 14 6 49.999 43.346 14.584 78.521 o
-26 14 7 474.863 510.590 94.074 1.887 o
-26 14 8 624.754 700.142 124.194 1.083 o
-26 14 9 1.936 -8.470 13.135 96.806 o
-26 14 10 254.718 216.773 42.077 9.433 o
-26 14 11 78.382 108.341 21.967 34.611 o
-26 14 12 153.115 179.180 45.339 8.125 o
-26 14 13 69.819 90.043 21.152 37.330 o
-26 14 14 70.385 65.041 15.807 66.841 o
-26 14 15 0.016 -15.536 13.996 85.267 o
-26 14 16 159.679 148.788 33.019 15.319 o
-26 14 17 26.283 34.242 10.191 160.817 o
-26 14 18 231.774 234.347 53.310 5.877 o
-26 14 19 139.645 132.618 29.667 18.976 o
-26 14 20 15.223 54.442 35.283 13.416 o
-26 14 21 343.702 402.113 88.639 2.126 o
-26 14 22 23.769 18.797 10.236 159.397 o
-26 14 23 12.454 18.434 10.599 148.684 o
-26 14 24 1.132 0.589 14.584 78.521 o
-26 14 25 12.216 2.536 12.909 100.232 o
-26 14 26 5.765 10.916 10.553 149.963 o
-26 14 27 33.328 35.736 21.242 37.013 o
-26 14 28 44.492 54.624 20.790 38.643 o
-26 14 29 0.034 5.662 14.720 77.078 o
-26 14 30 66.120 68.891 25.545 25.594 o
-26 14 34 419.494 445.594 154.722 0.698 o
-26 14 35 31.546 25.908 12.410 108.442 o
-26 16 1 12.754 11.052 8.968 207.667 o
-26 16 3 2.155 -0.091 28.489 20.578 o
-26 16 4 104.945 91.583 29.305 19.449 o
-26 16 5 0.024 12.365 24.640 27.511 o
-26 16 6 92.354 86.510 27.946 21.386 o
-26 16 7 0.038 4.258 14.313 81.531 o
-26 16 8 26.750 19.431 14.902 75.215 o
-26 16 9 13.127 29.712 14.947 74.760 o
-26 16 10 19.778 21.288 14.720 77.078 o
-26 16 11 0.850 7.519 8.334 240.470 o
-26 16 12 39.312 8.153 16.532 61.110 o
-26 16 13 0.244 -11.414 15.490 69.606 o
-26 16 14 1.041 -0.951 13.860 86.947 o
-26 16 15 70.682 56.707 24.549 27.714 o
-26 16 16 62.202 61.100 23.371 30.577 o
-26 16 17 25.251 23.869 11.278 131.310 o
-26 16 18 33.507 31.162 13.180 96.141 o
-26 16 19 0.130 12.682 21.469 36.236 o
-26 16 20 1.239 -5.254 14.177 83.101 o
-26 16 21 29.785 14.222 17.891 52.180 o
-26 16 22 0.650 -3.488 24.458 27.920 o
-26 16 23 20.263 10.825 9.104 201.514 o
-26 16 24 11.549 7.972 17.121 56.979 o
-25 1 1 23.449 27.131 5.028 660.771 o
-25 1 2 981.267 996.722 58.202 4.931 o
-25 1 3 68.558 72.379 11.414 128.202 o
-25 1 4 4470.460 4499.470 169.351 0.582 o
-25 1 5 309.396 315.422 22.692 32.436 o
-25 1 6 7828.310 7749.530 189.778 0.464 o
-25 1 7 1147.370 1190.400 76.319 2.867 o
-25 1 8 123.218 129.720 21.424 36.389 o
-25 1 9 1742.480 1715.520 102.906 1.577 o
-25 1 10 3.177 -2.627 30.437 18.029 o
-25 1 11 378.054 362.980 25.953 24.796 o
-25 1 12 3466.910 3592.470 172.522 0.561 o
-25 1 13 697.369 746.522 69.661 3.442 o
-25 1 14 202.034 208.168 18.751 47.500 o
-25 1 15 3044.650 3178.360 172.386 0.562 o
-25 1 16 1009.970 1010.490 71.654 3.253 o
-25 1 17 3111.390 3059.600 140.499 0.846 o
-25 1 18 613.276 580.251 41.941 9.495 o
-25 1 19 1432.180 1453.730 83.340 2.405 o
-25 1 20 2499.980 2609.570 118.442 1.191 o
-25 1 21 43.223 45.791 6.568 387.223 o
-25 1 22 202.115 208.485 14.267 82.049 o
-25 1 23 2600.100 2575.420 117.355 1.213 o
-25 1 24 1583.520 1629.830 84.744 2.326 o
-25 1 25 1843.570 1835.230 96.022 1.811 o
-25 1 26 24.136 18.434 5.888 481.737 o
-25 1 27 2783.560 2731.410 114.999 1.263 o
-25 1 28 264.797 246.848 24.504 27.817 o
-25 1 29 116.189 117.898 11.097 135.633 o
-25 1 30 0.993 -1.585 5.616 529.485 o
-25 1 31 639.404 623.868 60.512 4.561 o
-25 1 32 678.835 671.019 67.034 3.717 o
-25 1 33 487.694 485.407 51.997 6.178 o
-25 1 34 2568.170 2625.600 154.631 0.699 o
-25 1 35 693.765 733.161 78.810 2.689 o
-25 1 36 663.558 636.233 72.877 3.145 o
-25 1 37 660.753 650.591 77.270 2.797 o
-25 1 38 855.108 866.912 112.191 1.327 o
-25 1 39 874.868 869.448 117.943 1.201 o
-25 1 40 210.959 181.988 30.482 17.975 o
-25 1 41 25.638 17.302 6.205 433.766 o
-25 1 42 196.465 202.687 37.503 11.875 o
-25 1 43 140.332 170.937 32.294 16.015 o
-25 1 44 249.898 237.653 44.614 8.391 o
-25 1 45 17.291 9.013 17.257 56.085 o
-25 1 46 5.311 -10.961 13.226 95.484 o
-25 1 47 19.818 7.926 10.191 160.817 o
-25 1 48 83.302 82.388 19.929 42.053 o
-25 1 49 264.914 276.696 65.539 3.888 o
-25 1 50 190.946 198.928 56.028 5.321 o
-25 1 51 80.634 65.811 19.023 46.153 o
-25 1 52 0.608 7.383 6.568 387.223 o
-25 1 53 23.515 35.012 10.961 139.016 o
-25 1 54 54.741 35.238 12.003 115.932 o
-25 1 55 67.850 58.066 20.155 41.113 o
-25 1 56 3.249 -7.428 13.316 94.189 o
-25 1 57 0.005 -6.975 18.933 46.596 o
-25 1 58 56.804 83.521 33.743 14.668 o
-25 1 59 9.660 8.198 12.909 100.232 o
-25 3 1 1475.030 1400.470 69.842 3.424 o
-25 3 2 20.011 13.044 8.742 218.566 o
-25 3 3 235.434 248.297 16.396 62.127 o
-25 3 4 791.089 738.551 46.788 7.630 o
-25 3 5 7.668 29.305 4.710 752.714 o
-25 3 6 441.972 462.353 33.245 15.111 o
-25 3 7 2474.750 2672.570 125.009 1.069 o
-25 3 8 32.163 38.635 6.115 446.714 o
-25 3 9 1280.330 1306.840 69.027 3.505 o
-25 3 10 20853.700 21078.100 501.079 0.067 o
-25 3 11 3011.160 2975.810 119.302 1.173 o
-25 3 12 7610.920 7437.600 176.915 0.534 o
-25 3 13 38.170 34.242 3.578 1304.500 o
-25 3 14 98.335 94.799 6.296 421.374 o
-25 3 15 38.350 35.465 3.714 1210.790 o
-25 3 16 260.010 260.345 21.786 35.189 o
-25 3 17 2292.830 2290.610 112.327 1.324 o
-25 3 18 3346.060 3360.800 121.522 1.131 o
-25 3 19 2996.480 3054.070 118.215 1.195 o
-25 3 20 0.099 -1.042 10.463 152.571 o
-25 3 21 5087.810 4956.750 120.253 1.155 o
-25 3 22 341.674 332.361 37.050 12.167 o
-25 3 23 713.196 674.959 56.571 5.219 o
-25 3 24 299.295 290.193 22.964 31.672 o
-25 3 25 0.141 -5.571 3.397 1447.350 o
-25 3 26 128.340 118.442 10.508 151.259 o
-25 3 27 31.749 24.504 4.393 865.274 o
-25 3 28 641.649 614.266 53.310 5.877 o
-25 3 29 3077.840 3036.950 129.357 0.998 o
-25 3 30 610.848 628.352 57.794 5.000 o
-25 3 31 1231.180 1294.620 103.721 1.552 o
-25 3 32 583.587 628.443 60.376 4.582 o
-25 3 33 118.480 99.690 11.505 126.191 o
-25 3 34 158.457 154.314 18.027 51.396 o
-25 3 35 1211.960 1175.090 119.936 1.161 o
-25 3 36 163.291 166.090 20.110 41.298 o
-25 3 37 2.336 -16.170 23.643 29.878 o
-25 3 38 157.480 180.222 25.817 25.058 o
-25 3 39 803.612 850.651 120.888 1.143 o
-25 3 40 85.441 100.551 15.671 68.006 o
-25 3 41 73.433 72.786 13.588 90.460 o
-25 3 42 5.365 6.658 4.529 814.136 o
-25 3 43 133.062 156.986 29.667 18.976 o
-25 3 44 30.792 25.953 7.564 291.920 o
-25 3 45 26.052 39.949 10.010 166.691 o
-25 3 46 19.024 -2.944 22.737 32.306 o
-25 3 47 125.472 114.637 26.949 22.997 o
-25 3 48 55.881 58.292 17.574 54.080 o
-25 3 49 4.285 7.428 13.180 96.141 o
-25 3 50 26.695 39.133 17.529 54.359 o
-25 3 51 3.687 1.178 12.139 113.352 o
-25 3 52 0.990 -4.575 12.456 107.654 o
-25 3 53 6.458 1.087 10.010 166.691 o
-25 3 54 7.616 9.647 9.104 201.514 o
-25 3 55 14.694 24.096 9.783 174.498 o
-25 3 56 3.643 -10.689 14.267 82.049 o
-25 3 57 30.144 19.159 8.379 237.878 o
-25 3 58 169.571 145.799 50.683 6.502 o
-25 5 1 2102.360 2097.170 107.753 1.438 o
-25 5 2 204.475 202.596 14.539 79.011 o
-25 5 3 622.091 581.202 35.012 13.625 o
-25 5 4 385.783 380.463 23.734 29.651 o
-25 5 5 13206.100 13025.800 307.677 0.176 o
-25 5 6 27.958 35.691 4.212 941.306 o
-25 5 7 662.088 667.984 40.945 9.962 o
-25 5 8 3474.850 3456.910 111.829 1.336 o
-25 5 9 868.142 837.969 50.004 6.680 o
-25 5 10 195.814 189.099 13.044 98.155 o
-25 5 11 20.734 28.444 2.763 2187.950 o
-25 5 12 270.441 265.146 18.525 48.669 o
-25 5 13 921.231 896.171 56.345 5.261 o
-25 5 14 2963.500 2960.630 115.498 1.252 o
-25 5 15 1196.510 1145.510 69.434 3.464 o
-25 5 16 9799.330 9803.390 231.494 0.312 o
-25 5 17 379.341 346.493 25.727 25.235 o
-25 5 18 185.790 205.767 15.490 69.606 o
-25 5 19 208.853 202.551 14.539 79.011 o
-25 5 20 131.484 128.406 9.512 184.611 o
-25 5 21 994.816 956.592 64.362 4.032 o
-25 5 22 232.217 227.598 19.204 45.286 o
-25 5 23 52.371 43.753 5.752 504.765 o
-25 5 24 32.831 22.420 5.480 556.066 o
-25 5 25 36.887 29.078 4.484 830.666 o
-25 5 26 1611.690 1569.640 110.380 1.371 o
-25 5 27 931.847 969.501 82.434 2.458 o
-25 5 28 148.438 147.656 15.173 72.545 o
-25 5 29 630.556 611.866 59.560 4.708 o
-25 5 30 290.739 268.000 27.493 22.096 o
-25 5 31 13.580 10.327 8.243 245.784 o
-25 5 32 60.561 56.345 7.745 278.423 o
-25 5 33 811.827 792.314 91.130 2.011 o
-25 5 34 1052.300 1060.220 107.073 1.457 o
-25 5 35 25.686 20.337 3.986 1051.310 o
-25 5 36 499.998 510.817 63.727 4.113 o
-25 5 37 794.734 744.122 91.039 2.015 o
-25 5 38 272.590 268.045 36.823 12.317 o
-25 5 39 34.064 27.085 8.289 243.105 o
-25 5 40 32.384 45.112 7.745 278.423 o
-25 5 41 937.694 975.525 140.364 0.848 o
-25 5 42 34.972 38.092 10.780 143.729 o
-25 5 43 1.765 -6.115 26.406 23.953 o
-25 5 44 83.678 77.904 16.260 63.170 o
-25 5 45 9.840 -7.700 21.107 37.491 o
-25 5 46 3.571 -6.115 11.595 124.227 o
-25 5 47 2.582 2.536 6.613 381.937 o
-25 5 48 2.002 -2.672 15.264 71.686 o
-25 5 49 24.802 29.622 9.421 188.179 o
-25 5 50 105.373 107.300 29.214 19.569 o
-25 5 51 55.468 45.203 16.079 64.601 o
-25 5 52 96.102 124.511 43.708 8.743 o
-25 5 53 421.820 390.790 99.736 1.679 o
-25 5 54 3.105 15.037 6.839 357.062 o
-25 5 55 176.282 168.264 49.053 6.941 o
-25 5 56 57.968 37.095 14.448 80.005 o
-25 7 1 5152.120 5013.460 123.379 1.097 o
-25 7 2 474.242 457.869 44.704 8.357 o
-25 7 3 62.567 52.404 6.522 392.620 o
-25 7 4 707.483 716.991 59.606 4.701 o
-25 7 5 0.673 0.725 5.209 615.604 o
-25 7 6 518.250 533.373 49.687 6.765 o
-25 7 7 22.524 15.445 3.035 1813.620 o
-25 7 8 251.067 242.907 23.960 29.093 o
-25 7 9 2852.570 2785.080 138.235 0.874 o
-25 7 10 41.721 41.443 4.529 814.136 o
-25 7 11 507.190 503.026 60.285 4.596 o
-25 7 12 1097.410 1093.200 90.315 2.048 o
-25 7 13 752.863 728.133 65.358 3.910 o
-25 7 14 241.757 248.886 22.782 32.178 o
-25 7 15 35.316 34.015 3.986 1051.310 o
-25 7 16 92.850 81.075 8.651 223.167 o
-25 7 17 22.537 23.552 4.665 767.401 o
-25 7 18 46.193 45.339 5.480 556.066 o
-25 7 19 526.661 535.864 54.035 5.720 o
-25 7 20 695.472 685.195 67.532 3.662 o
-25 7 21 508.056 488.215 56.979 5.144 o
-25 7 22 72.233 75.005 9.919 169.750 o
-25 7 23 103.019 83.611 11.278 131.310 o
-25 7 24 0.014 9.104 8.017 259.867 o
-25 7 25 132.714 140.907 18.978 46.373 o
-25 7 26 40.400 35.510 9.557 182.866 o
-25 7 27 105.233 121.069 14.584 78.521 o
-25 7 28 26.810 19.884 5.254 605.036 o
-25 7 29 0.455 10.961 8.877 211.926 o
-25 7 30 129.664 129.765 17.121 56.979 o
-25 7 31 23.123 21.107 8.153 251.277 o
-25 7 32 4.594 8.651 3.171 1661.500 o
-25 7 33 503.606 513.942 61.372 4.434 o
-25 7 34 38.408 34.740 5.888 481.737 o
-25 7 35 469.515 534.414 66.943 3.727 o
-25 7 36 289.746 287.702 39.813 10.537 o
-25 7 37 557.500 527.258 72.741 3.156 o
-25 7 38 2.031 7.473 13.905 86.381 o
-25 7 39 406.100 380.599 55.937 5.338 o
-25 7 40 26.135 17.755 6.205 433.766 o
-25 7 41 121.124 123.741 21.333 36.699 o
-25 7 42 38.735 46.154 9.013 205.585 o
-25 7 43 95.695 105.850 17.076 57.282 o
-25 7 44 51.566 50.185 11.006 137.875 o
-25 7 45 42.883 41.760 11.595 124.227 o
-25 7 46 33.901 32.475 11.867 118.603 o
-25 7 47 92.268 76.772 19.703 43.025 o
-25 7 48 8.122 30.029 10.599 148.684 o
-25 7 49 204.796 196.844 52.812 5.988 o
-25 7 50 131.570 124.058 31.615 16.710 o
-25 7 51 64.834 37.548 14.448 80.005 o
-25 7 52 0.949 -14.403 15.128 72.980 o
-25 7 53 40.982 33.608 13.588 90.460 o
-25 7 54 194.808 147.293 56.617 5.210 o
-25 9 1 216.088 217.000 26.949 22.997 o
-25 9 2 1374.560 1406.260 141.587 0.833 o
-25 9 3 29.415 42.440 8.968 207.667 o
-25 9 4 176.778 164.007 22.964 31.672 o
-25 9 5 1812.660 1884.200 164.278 0.619 o
-25 9 6 134.674 137.238 19.476 44.031 o
-25 9 7 17.249 5.933 2.083 3847.520 o
-25 9 8 365.124 390.744 44.070 8.599 o
-25 9 9 40.433 37.548 4.937 685.242 o
-25 9 10 248.596 232.399 25.092 26.526 o
-25 9 11 13.494 4.892 6.205 433.766 o
-25 9 12 158.821 172.250 19.838 42.437 o
-25 9 13 983.438 945.677 96.112 1.808 o
-25 9 14 90.505 95.704 12.456 107.654 o
-25 9 15 428.721 422.812 50.185 6.632 o
-25 9 16 697.211 716.946 80.169 2.599 o
-25 9 17 33.509 52.223 8.289 243.105 o
-25 9 18 24.714 16.577 3.669 1240.870 o
-25 9 19 38.314 47.060 15.626 68.400 o
-25 9 20 529.612 514.078 72.016 3.220 o
-25 9 21 22.924 21.333 10.599 148.684 o
-25 9 22 583.127 622.193 86.918 2.211 o
-25 9 23 252.542 249.294 39.677 10.609 o
-25 9 24 12.816 19.884 9.829 172.893 o
-25 9 25 0.249 1.540 3.941 1075.620 o
-25 9 26 73.795 67.396 15.581 68.799 o
-25 9 27 2.880 -1.313 37.322 11.991 o
-25 9 28 38.304 45.656 8.923 209.780 o
-25 9 29 67.483 69.208 13.135 96.806 o
-25 9 30 405.030 420.004 71.971 3.224 o
-25 9 31 131.038 147.611 27.901 21.455 o
-25 9 32 244.490 262.746 50.140 6.644 o
-25 9 33 2.331 -12.546 33.562 14.827 o
-25 9 34 188.260 199.969 46.743 7.644 o
-25 9 35 419.843 385.536 78.131 2.736 o
-25 9 36 211.395 249.339 54.397 5.644 o
-25 9 37 21.955 18.434 6.975 343.286 o
-25 9 38 101.208 90.133 21.695 35.483 o
-25 9 39 0.001 7.473 9.874 171.310 o
-25 9 40 86.690 89.364 23.326 30.696 o
-25 9 41 36.183 56.164 16.260 63.170 o
-25 9 42 11.446 14.358 16.215 63.523 o
-25 9 43 490.985 503.660 125.281 1.064 o
-25 9 44 5.336 27.312 10.553 149.963 o
-25 9 45 38.186 40.039 15.671 68.006 o
-25 9 46 0.974 2.808 16.668 60.118 o
-25 9 47 1.315 -15.671 16.079 64.601 o
-25 9 48 7.857 0.498 8.062 256.955 o
-25 9 49 70.309 73.647 29.214 19.569 o
-25 11 1 1050.660 1125.490 154.722 0.698 o
-25 11 2 2.503 18.661 4.665 767.401 o
-25 11 3 2204.440 2340.930 197.705 0.427 o
-25 11 4 0.437 3.895 7.790 275.195 o
-25 11 5 165.711 193.991 30.256 18.245 o
-25 11 6 482.285 502.075 64.316 4.038 o
-25 11 7 50.655 51.272 7.745 278.423 o
-25 11 8 0.004 -19.023 34.831 13.767 o
-25 11 9 292.017 295.810 39.722 10.585 o
-25 11 10 30.446 29.078 12.093 114.202 o
-25 11 11 520.276 562.677 70.114 3.397 o
-25 11 12 230.843 237.789 32.475 15.836 o
-25 11 13 341.102 335.713 45.927 7.918 o
-25 11 14 161.354 168.989 24.640 27.511 o
-25 11 15 8.656 -5.616 10.282 157.996 o
-25 11 16 1125.640 1178.210 163.418 0.625 o
-25 11 17 17.340 24.821 6.477 398.130 o
-25 11 18 11.889 -1.495 9.104 201.514 o
-25 11 19 133.905 119.257 21.469 36.236 o
-25 11 20 328.364 350.977 71.835 3.237 o
-25 11 21 32.475 30.120 7.790 275.195 o
-25 11 22 0.000 2.401 10.780 143.729 o
-25 11 23 0.005 -8.515 10.961 139.016 o
-25 11 24 236.199 241.322 46.743 7.644 o
-25 11 25 278.139 292.186 55.801 5.364 o
-25 11 26 30.194 -19.159 15.037 73.862 o
-25 11 27 14.023 53.174 15.762 67.226 o
-25 11 28 46.612 80.169 38.635 11.189 o
-25 11 29 4.382 17.574 17.846 52.445 o
-25 11 30 29.946 11.323 10.372 155.248 o
-25 11 31 714.245 687.143 161.289 0.642 o
-25 11 35 16.739 3.216 12.999 98.840 o
-25 11 36 1.241 18.163 9.512 184.611 o
-25 11 37 133.707 146.705 43.346 8.889 o
-25 11 38 3.825 -11.822 34.966 13.660 o
-25 11 39 14.397 14.494 19.340 44.652 o
-25 11 40 347.316 362.300 110.289 1.373 o
-25 11 41 231.788 219.446 73.964 3.053 o
-25 11 42 0.441 -13.452 22.239 33.770 o
-25 13 1 168.550 172.703 30.754 17.659 o
-25 13 2 9.626 15.128 8.832 214.105 o
-25 13 3 33.650 45.293 9.240 195.631 o
-25 13 4 15.974 16.351 11.414 128.202 o
-25 13 5 278.629 313.293 54.080 5.711 o
-25 13 6 553.103 646.515 101.230 1.630 o
-25 13 7 1041.750 1162.810 166.634 0.602 o
-25 13 8 888.862 1068.060 167.630 0.594 o
-25 13 9 696.425 814.915 121.522 1.131 o
-25 13 10 49.920 92.896 33.200 15.153 o
-25 13 11 686.360 728.632 113.550 1.295 o
-25 13 12 32.921 72.967 19.340 44.652 o
-25 13 13 18.143 11.006 7.473 299.040 o
-25 13 14 2.617 15.581 12.999 98.840 o
-25 13 15 94.474 104.401 23.235 30.936 o
-25 13 16 23.307 37.593 18.253 50.129 o
-25 13 17 267.163 302.377 57.703 5.016 o
-25 13 18 19.390 34.785 12.818 101.654 o
-25 13 19 2.680 11.233 10.689 146.175 o
-25 13 20 49.680 172.522 87.416 2.186 o
-25 13 21 1386.560 1587.930 266.369 0.235 o
-25 13 22 20.419 57.930 23.598 29.993 o
-25 13 23 60.017 90.949 20.020 41.673 o
-25 13 24 32.950 2.174 19.612 43.423 o
-25 13 25 18.781 13.633 27.448 22.169 o
-25 13 26 3.192 -11.187 32.520 15.792 o
-25 13 27 32.224 15.626 20.246 40.746 o
-25 13 30 56.620 34.106 18.027 51.396 o
-25 13 31 15.700 18.434 13.271 94.834 o
-25 13 35 2.202 -7.790 23.869 29.314 o
-25 13 36 93.248 73.737 27.584 21.951 o
-25 13 37 10.659 17.347 15.037 73.862 o
-25 13 38 0.488 1.721 7.156 326.124 o
-25 15 1 25.858 28.172 12.773 102.376 o
-25 15 2 25.560 19.657 7.609 288.455 o
-25 15 3 7.805 7.972 12.410 108.442 o
-25 15 4 1.751 13.044 6.749 366.711 o
-25 15 5 39.436 31.207 15.671 68.006 o
-25 15 6 0.305 2.672 27.538 22.024 o
-25 15 7 63.269 61.282 19.476 44.031 o
-25 15 8 2.397 -21.831 30.709 17.711 o
-25 15 9 13.988 4.665 11.006 137.875 o
-25 15 10 221.407 207.126 49.324 6.865 o
-25 15 11 88.639 137.872 31.886 16.427 o
-25 15 12 403.354 479.791 109.157 1.402 o
-25 15 13 216.935 227.372 56.662 5.202 o
-25 15 14 88.315 114.184 38.001 11.566 o
-25 15 15 8.534 -3.714 31.343 17.001 o
-25 15 16 128.377 151.868 36.914 12.257 o
-25 15 17 10.502 16.351 8.560 227.915 o
-25 15 18 186.209 190.005 48.192 7.191 o
-25 15 19 482.721 466.384 111.965 1.332 o
-25 15 20 2.257 39.677 11.640 123.262 o
-25 15 21 67.655 77.768 23.326 30.696 o
-25 15 22 0.741 21.605 10.010 166.691 o
-25 15 23 13.239 36.008 22.782 32.178 o
-25 15 24 14.278 11.776 15.219 72.114 o
-25 15 25 30.915 46.471 18.797 47.272 o
-25 15 27 34.581 30.165 29.214 19.569 o
-25 15 28 1.410 -3.397 34.921 13.696 o
-25 15 32 43.872 32.928 17.166 56.678 o
-25 17 3 3.864 15.037 11.006 137.875 o
-25 17 4 43.397 21.288 11.233 132.371 o
-25 17 5 3.398 3.035 7.564 291.920 o
-25 17 7 0.551 11.278 12.682 103.844 o
-25 17 8 7.505 18.661 10.870 141.343 o
-25 17 10 31.751 37.050 17.483 54.642 o
-25 17 11 51.357 57.115 24.821 27.110 o
-25 17 12 8.068 25.319 18.434 49.148 o
-24 0 4 1662.870 1658.550 138.869 0.866 o
-24 0 10 1933.790 1970.930 156.262 0.684 o
-24 0 18 435.872 521.325 50.819 6.467 o
-24 0 20 107.197 90.994 13.543 91.066 o
-24 0 22 2022.860 1891.580 117.264 1.215 o
-24 0 24 7697.190 7583.480 186.427 0.481 o
-24 0 26 7282.440 7423.780 186.653 0.479 o
-24 2 1 4061.260 4130.100 150.102 0.741 o
-24 2 2 60.860 62.550 12.139 113.352 o
-24 2 3 1893.340 1981.710 113.731 1.291 o
-24 2 4 175.101 223.930 26.632 23.547 o
-24 2 5 1313.320 1290.900 98.150 1.734 o
-24 2 6 13710.400 13975.800 339.155 0.145 o
-24 2 7 587.267 592.571 41.443 9.724 o
-24 2 8 1068.090 1126.080 67.894 3.623 o
-24 2 9 3131.280 3076.680 150.555 0.737 o
-24 2 10 678.113 616.169 37.910 11.621 o
-24 2 11 4926.780 4884.960 162.150 0.635 o
-24 2 12 591.957 579.889 37.820 11.677 o
-24 2 13 2.195 -0.815 6.024 460.250 o
-24 2 14 2449.220 2453.710 128.406 1.013 o
-24 2 15 1195.860 1175.990 90.133 2.056 o
-24 2 16 7667.610 7625.650 182.803 0.500 o
-24 2 17 96.415 132.392 9.829 172.893 o
-24 2 18 2896.470 3123.780 137.601 0.882 o
-24 2 19 950.160 917.323 62.505 4.275 o
-24 2 20 327.453 371.812 26.270 24.201 o
-24 2 21 3288.450 3279.540 119.982 1.160 o
-24 2 22 1751.670 1741.300 87.053 2.204 o
-24 2 23 1000.230 968.821 61.508 4.415 o
-24 2 24 501.891 467.607 34.332 14.170 o
-24 2 25 219.944 229.319 18.027 51.396 o
-24 2 26 193.704 193.538 14.902 75.215 o
-24 2 27 1551.090 1592.330 97.426 1.760 o
-24 2 28 23.991 23.598 2.491 2691.360 o
-24 2 29 252.852 266.460 24.775 27.210 o
-24 2 30 516.517 533.056 48.192 7.191 o
-24 2 31 429.812 430.829 40.628 10.118 o
-24 2 32 1213.790 1204.890 99.283 1.694 o
-24 2 33 480.227 483.505 49.007 6.954 o
-24 2 34 15.261 21.831 5.435 565.372 o
-24 2 35 353.417 360.126 42.168 9.393 o
-24 2 36 277.123 290.601 47.241 7.484 o
-24 2 37 344.790 364.791 46.924 7.585 o
-24 2 38 71.532 48.600 7.836 272.022 o
-24 2 39 272.359 263.923 38.001 11.566 o
-24 2 40 201.996 180.357 27.357 22.316 o
-24 2 41 42.808 45.701 14.539 79.011 o
-24 2 42 163.462 166.317 27.448 22.169 o
-24 2 43 1179.230 1174.680 159.024 0.660 o
-24 2 44 0.246 10.916 12.274 110.856 o
-24 2 45 310.542 304.416 59.425 4.730 o
-24 2 46 200.493 186.925 40.492 10.186 o
-24 2 47 75.493 86.465 39.767 10.561 o
-24 2 48 322.637 350.977 89.273 2.096 o
-24 2 49 355.470 353.785 82.207 2.471 o
-24 2 50 73.222 71.926 19.567 43.624 o
-24 2 51 54.591 63.501 19.068 45.934 o
-24 2 52 24.156 30.528 11.414 128.202 o
-24 2 53 10.804 24.232 9.693 177.774 o
-24 2 54 143.152 169.397 49.143 6.916 o
-24 2 55 71.602 56.526 19.023 46.153 o
-24 2 56 3.509 30.845 14.448 80.005 o
-24 2 57 0.147 1.766 12.365 109.237 o
-24 2 58 0.272 -9.602 12.863 100.939 o
-24 2 59 58.410 45.021 24.141 28.658 o
-24 4 1 422.438 394.141 23.688 29.764 o
-24 4 2 0.061 15.807 9.421 188.179 o
-24 4 3 116.713 129.221 11.686 122.309 o
-24 4 4 8060.290 8206.580 192.949 0.449 o
-24 4 5 1553.040 1572.720 83.385 2.402 o
-24 4 6 204.128 190.050 12.818 101.654 o
-24 4 7 416.543 422.767 25.636 25.413 o
[truncated: 873,093 more chars]
