# Supplementary material for: Fragmentation and transferability in Hirshfeld atom refinement
Source: IUCrJ. 2022 Feb 26;9(Pt 2):298–315. doi: 10.1107/S2052252522000690 (PMC8895009; doi:10.1107/S2052252522000690)
Supplement: Supplementary file 2 [file m-09-00298-sup2.zip › cif/intermolecular_fragmentation/MANMUJ08_no_frag.cif]

data_MANMUJ08_no_frag
_audit_creation_date               2021-03-12
_audit_creation_method
;
Olex2 1.3
(compiled 2020.07.31 svn.rc2a77460 for OlexSys, GUI svn.r6145)
;
_audit_contact_author_address      ?
_audit_contact_author_email        ?
_audit_contact_author_name         ''
_audit_contact_author_phone        ?
_publ_contact_author_id_orcid      ?
_publ_section_references
;
Bourhis, L.J., Dolomanov, O.V., Gildea, R.J., Howard, J.A.K., Puschmann, H.
 (2015). Acta Cryst. A71, 59-75.

Dolomanov, O.V., Bourhis, L.J., Gildea, R.J, Howard, J.A.K. & Puschmann, H.
 (2009), J. Appl. Cryst. 42, 339-341.
;
_chemical_formula_moiety           'C5 H11 N O2, 2(C3 H5 N2), 2(C6 H2 N3 O7)'
_chemical_formula_sum              'C23 H25 N11 O16'
_chemical_formula_weight           711.519
loop_
  _atom_type_symbol
  _atom_type_scat_dispersion_real
  _atom_type_scat_dispersion_imag
  _atom_type_scat_Cromer_Mann_a1
  _atom_type_scat_Cromer_Mann_a2
  _atom_type_scat_Cromer_Mann_a3
  _atom_type_scat_Cromer_Mann_a4
  _atom_type_scat_Cromer_Mann_b1
  _atom_type_scat_Cromer_Mann_b2
  _atom_type_scat_Cromer_Mann_b3
  _atom_type_scat_Cromer_Mann_b4
  _atom_type_scat_Cromer_Mann_c
  _atom_type_scat_source
  _atom_type_scat_dispersion_source
 H 0.00000 0.00000 0.49300 0.32291 0.14019 0.04081 10.51090 26.12570 3.14236
 57.79970 0.0030380000826
 'International Tables Volume C Table 6.1.1.4 (pp. 500-502)'
 'Henke, Gullikson and Davis, At. Data and Nucl. Data Tables, 1993, 54, 2'
 C 0.00347 0.00161 2.31000 1.02000 1.58860 0.86500 20.84390 10.20750 0.56870
 51.65120 0.215599998832
 'International Tables Volume C Table 6.1.1.4 (pp. 500-502)'
 'Henke, Gullikson and Davis, At. Data and Nucl. Data Tables, 1993, 54, 2'
 O 0.01158 0.00611 3.04850 2.28680 1.54630 0.86700 13.27710 5.70110 0.32390
 32.90890 0.250800013542
 'International Tables Volume C Table 6.1.1.4 (pp. 500-502)'
 'Henke, Gullikson and Davis, At. Data and Nucl. Data Tables, 1993, 54, 2'
 N 0.00653 0.00323 12.21260 3.13220 2.01250 1.16630 0.00570 9.89330 28.99750
 0.58260 -11.5290002823
 'International Tables Volume C Table 6.1.1.4 (pp. 500-502)'
 'Henke, Gullikson and Davis, At. Data and Nucl. Data Tables, 1993, 54, 2'

_space_group_crystal_system        'monoclinic'
_space_group_IT_number             15
_space_group_name_H-M_alt          'C 1 2/c 1'
_space_group_name_Hall             '-C 2yc'
loop_
  _space_group_symop_id
  _space_group_symop_operation_xyz
 1 x,y,z
 2 -x,y,-z+1/2
 3 -x,-y,-z
 4 x,-y,z-1/2
 5 x+1/2,y+1/2,z
 6 -x+1/2,y+1/2,-z+1/2
 7 -x+1/2,-y+1/2,-z
 8 x+1/2,-y+1/2,z-1/2

_symmetry_Int_Tables_number        15
_cell_length_a                     33.5939(5)
_cell_length_b                     7.66580(8)
_cell_length_c                     25.1324(3)
_cell_angle_alpha                  90
_cell_angle_beta                   114.7162(17)
_cell_angle_gamma                  90
_cell_volume                       5879.28(15)
_cell_formula_units_Z              8
_cell_measurement_temperature    99.98(19)
_cell_measurement_reflns_used    37970
_cell_measurement_theta_min      2.7860
_cell_measurement_theta_max      57.9410
_exptl_absorpt_coefficient_mu      0.138
_exptl_crystal_density_diffrn      1.608
_exptl_crystal_F_000               2945.981
_exptl_crystal_description       block
_exptl_crystal_colour            yellow
_exptl_crystal_size_max            0.2874
_exptl_crystal_size_mid            0.2068
_exptl_crystal_size_min            0.1611
_diffrn_measurement_device_type  'SuperNova, Single source at offset, Atlas'
_diffrn_reflns_av_R_equivalents    0.0000
_diffrn_reflns_av_unetI/netI       0.0907
_diffrn_reflns_Laue_measured_fraction_full  0.9647
_diffrn_reflns_Laue_measured_fraction_max  0.7426
_diffrn_reflns_limit_h_max         60
_diffrn_reflns_limit_h_min         -77
_diffrn_reflns_limit_k_max         18
_diffrn_reflns_limit_k_min         0
_diffrn_reflns_limit_l_max         59
_diffrn_reflns_limit_l_min         0
_diffrn_reflns_number              31489
_diffrn_reflns_point_group_measured_fraction_full  0.9647
_diffrn_reflns_point_group_measured_fraction_max  0.7426
_diffrn_reflns_theta_full          25.2406
_diffrn_reflns_theta_max           58.41
_diffrn_reflns_theta_min           2.67
_diffrn_ambient_temperature        99.98(19)
_diffrn_measured_fraction_theta_full  0.9647
_diffrn_measured_fraction_theta_max  0.7426
_diffrn_radiation_type             'Mo K\a'
_diffrn_radiation_wavelength       0.7107
_reflns_Friedel_coverage           0.0
_reflns_limit_h_max                60
_reflns_limit_h_min                -77
_reflns_limit_k_max                18
_reflns_limit_k_min                0
_reflns_limit_l_max                59
_reflns_limit_l_min                0
_reflns_number_gt                  23190
_reflns_number_total               31489
_reflns_threshold_expression       I>=2u(I)
_computing_molecular_graphics      'Olex2 1.3 (Dolomanov et al., 2009)'
_computing_publication_material    'Olex2 1.3 (Dolomanov et al., 2009)'
_computing_structure_refinement    'olex2.refine 1.3 (Bourhis et al., 2015)'
_refine_diff_density_max           0.8130
_refine_diff_density_min           -0.5735
_refine_diff_density_rms           0.0806
_refine_ls_d_res_high              0.4172
_refine_ls_d_res_low               7.6291
_refine_ls_goodness_of_fit_ref     0.9046
_refine_ls_hydrogen_treatment      refall
_refine_ls_matrix_type             full
_refine_ls_number_constraints      0
_refine_ls_number_parameters       676
_refine_ls_number_reflns           31489
_refine_ls_number_restraints       0
_refine_ls_R_factor_all            0.0572
_refine_ls_R_factor_gt             0.0357
_refine_ls_restrained_S_all        0.9046
_refine_ls_shift/su_max            0.0008
_refine_ls_shift/su_mean           0.0000
_refine_ls_structure_factor_coef   Fsqd
_refine_ls_weighting_details      
 'w=1/[\s^2^(Fo^2^)+(0.0000P)^2^] where P=(Fo^2^+2Fc^2^)/3'
_refine_ls_weighting_scheme        calc
_refine_ls_wR_factor_gt            0.0802
_refine_ls_wR_factor_ref           0.0923
_olex2_refinement_description
;
;
loop_
  _atom_site_label
  _atom_site_type_symbol
  _atom_site_fract_x
  _atom_site_fract_y
  _atom_site_fract_z
  _atom_site_U_iso_or_equiv
  _atom_site_adp_type
  _atom_site_occupancy
  _atom_site_refinement_flags_posn
 O8 O 0.396607(10) 0.11484(3) 0.219265(13) 0.01567(5) Uani 1.000000 .
 O9 O 0.452920(9) -0.06039(4) 0.231451(13) 0.01681(5) Uani 1.000000 .
 N7 N 0.405087(11) -0.36336(4) 0.239579(13) 0.01334(5) Uani 1.000000 .
 C12 C 0.415185(11) -0.03150(4) 0.227002(14) 0.01164(5) Uani 1.000000 .
 C13 C 0.386763(11) -0.18133(4) 0.232206(15) 0.01205(5) Uani 1.000000 .
 C14 C 0.447158(13) -0.38068(5) 0.293511(17) 0.01702(6) Uani 1.000000 .
 C15 C 0.371844(15) -0.48175(5) 0.24651(2) 0.02244(8) Uani 1.000000 .
 C16 C 0.41145(2) -0.41831(7) 0.18680(2) 0.02710(10) Uani 1.000000 .
 N1A N 0.241482(11) 0.20840(4) 0.151258(13) 0.01427(5) Uani 1.000000 .
 N3A N 0.310056(11) 0.13682(4) 0.189522(15) 0.01600(5) Uani 1.000000 .
 C2A C 0.277872(13) 0.20609(5) 0.142555(16) 0.01564(6) Uani 1.000000 .
 C4A C 0.293476(14) 0.09256(6) 0.229496(16) 0.01857(6) Uani 1.000000 .
 C5A C 0.250298(14) 0.13792(5) 0.205314(16) 0.01783(6) Uani 1.000000 .
 O1A O 0.179108(9) 0.34350(4) 0.057804(12) 0.01457(4) Uani 1.000000 .
 O2A O 0.152955(11) 0.31063(5) 0.144367(13) 0.02244(6) Uani 1.000000 .
 O3A O 0.085848(11) 0.37281(4) 0.125173(14) 0.01958(5) Uani 1.000000 .
 O4A O 0.002703(12) 0.75784(5) -0.028668(16) 0.02618(7) Uani 1.000000 .
 O5A O 0.024105(11) 0.81794(4) -0.096831(14) 0.02188(6) Uani 1.000000 .
 O6A O 0.150577(12) 0.53235(5) -0.099066(13) 0.02326(6) Uani 1.000000 .
 O7A O 0.204964(10) 0.52904(5) -0.013316(14) 0.02062(6) Uani 1.000000 .
 N4A N 0.117001(11) 0.37146(4) 0.111825(13) 0.01344(5) Uani 1.000000 .
 N5A N 0.028557(11) 0.74377(4) -0.051198(14) 0.01556(5) Uani 1.000000 .
 N6A N 0.165885(11) 0.52997(4) -0.045111(13) 0.01361(5) Uani 1.000000 .
 C6A C 0.145356(11) 0.43393(4) 0.035483(13) 0.01033(4) Uani 1.000000 .
 C7A C 0.111403(11) 0.45064(4) 0.056729(13) 0.01081(5) Uani 1.000000 .
 C8A C 0.073337(11) 0.54625(4) 0.028274(14) 0.01191(5) Uani 1.000000 .
 C9A C 0.066840(11) 0.63493(4) -0.022781(14) 0.01186(5) Uani 1.000000 .
 C10 C 0.097482(12) 0.62712(4) -0.046722(14) 0.01176(5) Uani 1.000000 .
 C11 C 0.134977(11) 0.53190(4) -0.018282(13) 0.01081(5) Uani 1.000000 .
 N1B N 0.450784(11) 0.28486(4) 0.088219(13) 0.01367(5) Uani 1.000000 .
 N3B N 0.487894(12) 0.12454(4) 0.163260(14) 0.01610(5) Uani 1.000000 .
 C2B C 0.448386(13) 0.19178(4) 0.131407(16) 0.01447(5) Uani 1.000000 .
 C4B C 0.492911(13) 0.27735(5) 0.092428(17) 0.01613(6) Uani 1.000000 .
 C5B C 0.516430(13) 0.17616(5) 0.139676(17) 0.01782(6) Uani 1.000000 .
 O1B O 0.396434(9) 0.45024(4) -0.009126(13) 0.01659(5) Uani 1.000000 .
 O2B O 0.362435(11) 0.38154(5) 0.068157(13) 0.02171(6) Uani 1.000000 .
 O3B O 0.291944(11) 0.37325(4) 0.030729(16) 0.02204(6) Uani 1.000000 .
 O4B O 0.212988(11) 0.81432(5) -0.108372(16) 0.02353(6) Uani 1.000000 .
 O5B O 0.236513(11) 0.89282(4) -0.172899(15) 0.02286(6) Uani 1.000000 .
 O6B O 0.378452(11) 0.75374(4) -0.150464(14) 0.01888(5) Uani 1.000000 .
 O7B O 0.411776(12) 0.52586(5) -0.101637(16) 0.02510(7) Uani 1.000000 .
 N4B N 0.326331(10) 0.41980(4) 0.029637(13) 0.01309(5) Uani 1.000000 .
 N5B N 0.240805(11) 0.81302(4) -0.128104(15) 0.01560(5) Uani 1.000000 .
 N6B N 0.382634(11) 0.63445(4) -0.115256(13) 0.01376(5) Uani 1.000000 .
 C6B C 0.360835(11) 0.52439(4) -0.036517(14) 0.01119(5) Uani 1.000000 .
 C7B C 0.324096(11) 0.52514(4) -0.019762(14) 0.01123(5) Uani 1.000000 .
 C8B C 0.285515(12) 0.61505(4) -0.048847(15) 0.01228(5) Uani 1.000000 .
 C9B C 0.280395(11) 0.71394(4) -0.097846(15) 0.01246(5) Uani 1.000000 .
 C1 C 0.312640(12) 0.71768(4) -0.118749(15) 0.01252(5) Uani 1.000000 .
 C2 C 0.350800(11) 0.62409(4) -0.090109(14) 0.01146(5) Uani 1.000000 .
 H1a H 0.3803(3) -0.1565(10) 0.2703(4) 0.0274(18) Uani 1.000000 .
 H1b H 0.3561(2) -0.1823(9) 0.1923(4) 0.0221(18) Uani 1.000000 .
 H1c H 0.4567(3) -0.5170(13) 0.2973(5) 0.044(3) Uani 1.000000 .
 H1d H 0.4413(3) -0.3434(12) 0.3309(4) 0.034(2) Uani 1.000000 .
 H1e H 0.4711(3) -0.3013(12) 0.2888(4) 0.034(2) Uani 1.000000 .
 H1f H 0.3429(3) -0.4738(12) 0.2063(5) 0.048(3) Uani 1.000000 .
 H1g H 0.3677(3) -0.4367(12) 0.2860(4) 0.035(2) Uani 1.000000 .
 H1h H 0.3843(3) -0.6103(12) 0.2519(5) 0.047(3) Uani 1.000000 .
 H1i H 0.4352(4) -0.3393(14) 0.1836(5) 0.049(3) Uani 1.000000 .
 H1j H 0.3800(4) -0.4025(15) 0.1487(5) 0.050(3) Uani 1.000000 .
 H1k H 0.4209(4) -0.5530(13) 0.1923(5) 0.055(3) Uani 1.000000 .
 H3A H 0.3429(3) 0.1266(13) 0.1971(5) 0.028(2) Uani 1.000000 .
 H2A H 0.2815(3) 0.2500(13) 0.1041(4) 0.034(2) Uani 1.000000 .
 H4A H 0.3135(3) 0.0324(15) 0.2697(4) 0.046(3) Uani 1.000000 .
 H5A H 0.2267(3) 0.1264(14) 0.2226(5) 0.042(2) Uani 1.000000 .
 H8A H 0.0494(3) 0.5546(11) 0.0469(4) 0.0268(19) Uani 1.000000 .
 H10 H 0.0925(3) 0.6977(12) -0.0855(4) 0.034(2) Uani 1.000000 .
 H1l H 0.2124(3) 0.2614(13) 0.1216(5) 0.026(2) Uani 1.000000 .
 H1m H 0.4252(3) 0.3478(13) 0.0552(5) 0.031(2) Uani 1.000000 .
 H3B H 0.4951(4) 0.0468(15) 0.1991(5) 0.040(3) Uani 1.000000 .
 H2B H 0.4202(3) 0.1737(12) 0.1399(4) 0.032(2) Uani 1.000000 .
 H4B H 0.5018(3) 0.3454(12) 0.0631(4) 0.036(2) Uani 1.000000 .
 H5B H 0.5502(3) 0.1408(13) 0.1583(5) 0.039(2) Uani 1.000000 .
 H8B H 0.2596(2) 0.6095(10) -0.0341(4) 0.0213(17) Uani 1.000000 .
 H1 H 0.3077(3) 0.7959(10) -0.1570(4) 0.0238(17) Uani 1.000000 .

loop_
  _atom_site_aniso_label
  _atom_site_aniso_U_11
  _atom_site_aniso_U_22
  _atom_site_aniso_U_33
  _atom_site_aniso_U_12
  _atom_site_aniso_U_13
  _atom_site_aniso_U_23
 O8 0.01371(11) 0.01229(9) 0.01933(11) -0.00075(7) 0.00525(9) 0.00035(7)
 O9 0.01120(11) 0.01955(12) 0.02015(11) -0.00014(8) 0.00703(9) 0.00352(9)
 N7 0.01489(12) 0.01184(10) 0.01113(10) 0.00087(8) 0.00332(9) -0.00019(7)
 C12 0.00995(12) 0.01276(11) 0.01097(10) -0.00079(8) 0.00316(9) 0.00059(8)
 C13 0.01038(12) 0.01189(11) 0.01288(11) -0.00017(8) 0.00390(9) 0.00133(8)
 C14 0.01429(15) 0.01846(14) 0.01553(13) 0.00350(11) 0.00350(11) 0.00379(10)
 C15 0.01914(18) 0.01439(14) 0.02713(19) -0.00324(12) 0.00310(14) 0.00483(12)
 C16 0.0438(3) 0.02172(18) 0.01759(16) 0.00528(18) 0.01465(18) -0.00411(13)
 N1A 0.01236(12) 0.01559(11) 0.01231(10) 0.00207(8) 0.00265(9) 0.00112(8)
 N3A 0.01210(13) 0.01621(12) 0.01760(12) 0.00174(9) 0.00415(10) -0.00096(9)
 C2A 0.01606(15) 0.01508(12) 0.01597(13) 0.00149(10) 0.00690(11) 0.00220(10)
 C4A 0.01592(16) 0.02470(16) 0.01146(12) 0.00519(12) 0.00213(11) 0.00169(11)
 C5A 0.01549(16) 0.02477(16) 0.01329(12) 0.00408(12) 0.00607(11) 0.00240(11)
 O1A 0.01316(11) 0.01798(10) 0.01223(9) 0.00551(8) 0.00498(8) 0.00365(7)
 O2A 0.01806(13) 0.03481(16) 0.01413(11) 0.00618(11) 0.00643(9) 0.01094(10)
 O3A 0.02045(14) 0.02430(13) 0.01841(12) 0.00300(10) 0.01247(11) 0.00726(9)
 O4A 0.01719(14) 0.03770(18) 0.02290(14) 0.01308(12) 0.00765(11) 0.00453(12)
 O5A 0.01943(14) 0.02369(13) 0.01699(11) 0.00751(10) 0.00216(10) 0.00658(9)
 O6A 0.02265(15) 0.03729(17) 0.01298(10) -0.00424(12) 0.01054(10) -0.00135(10)
 O7A 0.01351(12) 0.03116(15) 0.01970(12) 0.00225(10) 0.00940(10) 0.00479(10)
 N4A 0.01482(13) 0.01533(11) 0.01083(9) 0.00091(8) 0.00601(9) 0.00312(7)
 N5A 0.01230(12) 0.01738(12) 0.01324(11) 0.00422(9) 0.00162(9) 0.00045(8)
 N6A 0.01431(13) 0.01641(11) 0.01218(10) 0.00005(9) 0.00759(9) 0.00057(8)
 C6A 0.01040(12) 0.01139(10) 0.00874(9) 0.00104(8) 0.00355(8) 0.00078(7)
 C7A 0.01061(12) 0.01230(10) 0.00946(9) 0.00040(8) 0.00415(9) 0.00117(7)
 C8A 0.01030(12) 0.01421(11) 0.01107(10) 0.00100(9) 0.00432(9) 0.00095(8)
 C9A 0.01054(12) 0.01297(11) 0.01043(10) 0.00159(8) 0.00278(9) 0.00087(8)
 C10 0.01220(13) 0.01287(11) 0.00937(10) 0.00114(8) 0.00368(9) 0.00177(8)
 C11 0.01091(12) 0.01247(10) 0.00913(9) 0.00044(8) 0.00426(9) 0.00079(8)
 N1B 0.01305(12) 0.01391(10) 0.01271(10) 0.00162(8) 0.00406(9) 0.00163(8)
 N3B 0.01977(14) 0.01542(11) 0.01219(10) 0.00281(9) 0.00578(10) 0.00262(8)
 C2B 0.01549(15) 0.01375(12) 0.01583(12) -0.00037(10) 0.00820(11) 0.00039(9)
 C4B 0.01625(15) 0.01839(14) 0.01602(13) 0.00155(11) 0.00899(11) 0.00281(10)
 C5B 0.01383(15) 0.02052(15) 0.01778(14) 0.00400(11) 0.00531(12) 0.00162(11)
 O1B 0.01221(11) 0.02200(12) 0.01609(10) 0.00501(8) 0.00644(9) 0.00625(8)
 O2B 0.01596(13) 0.03443(16) 0.01303(10) 0.00211(10) 0.00438(9) 0.00710(10)
 O3B 0.01714(13) 0.02749(14) 0.02447(14) 0.00256(10) 0.01165(11) 0.01129(11)
 O4B 0.01413(13) 0.02710(15) 0.02959(16) 0.00767(10) 0.00937(12) 0.00859(12)
 O5B 0.02011(14) 0.02528(14) 0.02043(12) 0.00877(11) 0.00577(11) 0.00869(10)
 O6B 0.02390(14) 0.01872(11) 0.01948(11) -0.00021(10) 0.01447(11) 0.00237(9)
 O7B 0.02248(15) 0.03294(16) 0.02718(15) 0.01141(12) 0.01758(13) 0.01028(12)
 N4B 0.01388(12) 0.01414(10) 0.01225(10) 0.00143(8) 0.00646(9) 0.00162(8)
 N5B 0.01202(12) 0.01448(11) 0.01758(12) 0.00267(8) 0.00349(9) 0.00209(9)
 N6B 0.01363(12) 0.01612(11) 0.01338(10) -0.00053(8) 0.00746(9) -0.00037(8)
 C6B 0.00989(12) 0.01194(10) 0.01159(10) 0.00060(8) 0.00433(9) 0.00081(8)
 C7B 0.01064(12) 0.01151(10) 0.01190(10) 0.00070(8) 0.00508(9) 0.00092(8)
 C8B 0.01082(13) 0.01220(11) 0.01420(12) 0.00093(8) 0.00561(10) 0.00120(8)
 C9B 0.01076(12) 0.01197(11) 0.01375(11) 0.00120(8) 0.00423(9) 0.00147(8)
 C1 0.01201(13) 0.01267(11) 0.01231(11) 0.00086(9) 0.00454(9) 0.00151(8)
 C2 0.01123(12) 0.01190(10) 0.01147(10) 0.00006(8) 0.00495(9) 0.00052(8)
 H1a 0.033(5) 0.022(4) 0.029(5) -0.004(3) 0.015(4) 0.002(3)
 H1b 0.013(4) 0.014(4) 0.030(5) -0.005(3) 0.000(3) -0.000(3)
 H1c 0.036(6) 0.039(6) 0.052(7) 0.011(4) 0.012(5) 0.009(5)
 H1d 0.037(5) 0.043(6) 0.017(4) 0.007(4) 0.005(4) -0.000(4)
 H1e 0.025(4) 0.041(5) 0.030(5) 0.005(4) 0.006(4) 0.010(4)
 H1f 0.026(5) 0.034(5) 0.057(7) -0.008(4) -0.008(5) 0.009(5)
 H1g 0.049(6) 0.039(6) 0.031(5) -0.012(5) 0.030(5) -0.008(4)
 H1h 0.049(6) 0.026(5) 0.048(7) 0.004(4) 0.001(5) -0.003(4)
 H1i 0.068(7) 0.059(7) 0.034(6) 0.025(6) 0.036(6) 0.003(5)
 H1j 0.075(8) 0.047(6) 0.026(5) -0.000(5) 0.019(5) -0.015(5)
 H1k 0.101(9) 0.039(6) 0.037(6) 0.015(6) 0.039(6) -0.007(5)
 H3A 0.023(5) 0.025(5) 0.036(6) 0.009(4) 0.011(5) 0.001(4)
 H2A 0.033(5) 0.041(6) 0.035(5) 0.006(4) 0.022(4) 0.007(4)
 H4A 0.039(6) 0.071(8) 0.019(5) 0.011(5) 0.002(4) 0.011(5)
 H5A 0.046(6) 0.051(7) 0.038(6) 0.010(5) 0.027(5) 0.011(5)
 H8A 0.030(5) 0.024(5) 0.025(5) 0.005(4) 0.010(4) 0.002(4)
 H10 0.036(5) 0.036(5) 0.027(5) 0.007(4) 0.011(4) 0.008(4)
 H1l 0.012(4) 0.029(5) 0.032(6) -0.001(4) 0.006(4) 0.006(4)
 H1m 0.032(6) 0.027(5) 0.036(6) -0.012(4) 0.017(5) -0.006(4)
 H3B 0.050(7) 0.049(7) 0.025(6) -0.005(5) 0.020(5) -0.005(5)
 H2B 0.042(5) 0.032(5) 0.039(6) -0.013(4) 0.032(5) -0.001(4)
 H4B 0.045(6) 0.033(5) 0.035(5) -0.004(4) 0.023(5) 0.011(4)
 H5B 0.021(4) 0.045(6) 0.041(6) 0.011(4) 0.003(4) -0.001(5)
 H8B 0.014(4) 0.024(4) 0.021(4) -0.001(3) 0.002(3) 0.006(3)
 H1 0.029(5) 0.018(4) 0.029(5) -0.000(3) 0.016(4) 0.004(3)

loop_
  _geom_bond_atom_site_label_1
  _geom_bond_atom_site_label_2
  _geom_bond_distance
  _geom_bond_site_symmetry_2
  _geom_bond_publ_flag
 O8 C12 1.2587(4) . ?
 O9 C12 1.2450(5) . ?
 N7 C13 1.5050(4) . ?
 N7 C14 1.5001(5) . ?
 N7 C15 1.5046(5) . ?
 N7 C16 1.4898(5) . ?
 C12 C13 1.5338(5) . ?
 C13 H1a 1.084(9) . ?
 C13 H1b 1.097(7) . ?
 C14 H1c 1.086(10) . ?
 C14 H1d 1.075(10) . ?
 C14 H1e 1.054(9) . ?
 C15 H1f 1.072(9) . ?
 C15 H1g 1.113(9) . ?
 C15 H1h 1.057(9) . ?
 C16 H1i 1.032(12) . ?
 C16 H1j 1.097(11) . ?
 C16 H1k 1.073(10) . ?
 N1A C2A 1.3290(5) . ?
 N1A C5A 1.3744(5) . ?
 N1A H1l 1.034(9) . ?
 N3A C2A 1.3330(5) . ?
 N3A C4A 1.3793(6) . ?
 N3A H3A 1.041(10) . ?
 C2A H2A 1.077(9) . ?
 C4A C5A 1.3627(6) . ?
 C4A H4A 1.057(9) . ?
 C5A H5A 1.056(10) . ?
 O1A C6A 1.2446(4) . ?
 O2A N4A 1.2325(4) . ?
 O3A N4A 1.2254(5) . ?
 O4A N5A 1.2239(5) . ?
 O5A N5A 1.2319(5) . ?
 O6A N6A 1.2331(4) . ?
 O7A N6A 1.2185(5) . ?
 N4A C7A 1.4503(4) . ?
 N5A C9A 1.4464(4) . ?
 N6A C11 1.4555(5) . ?
 C6A C7A 1.4532(5) . ?
 C6A C11 1.4551(4) . ?
 C7A C8A 1.3854(5) . ?
 C8A C9A 1.3864(5) . ?
 C8A H8A 1.087(9) . ?
 C9A C10 1.3940(5) . ?
 C10 C11 1.3702(5) . ?
 C10 H10 1.064(9) . ?
 N1B C2B 1.3293(5) . ?
 N1B C4B 1.3756(5) . ?
 N1B H1m 1.032(11) . ?
 N3B C2B 1.3340(5) . ?
 N3B C5B 1.3791(6) . ?
 N3B H3B 1.021(11) . ?
 C2B H2B 1.064(8) . ?
 C4B C5B 1.3607(5) . ?
 C4B H4B 1.042(9) . ?
 C5B H5B 1.065(8) . ?
 O1B C6B 1.2405(4) . ?
 O2B N4B 1.2298(4) . ?
 O3B N4B 1.2203(5) . ?
 O4B N5B 1.2275(5) . ?
 O5B N5B 1.2356(5) . ?
 O6B N6B 1.2389(4) . ?
 O7B N6B 1.2200(5) . ?
 N4B C7B 1.4564(4) . ?
 N5B C9B 1.4416(4) . ?
 N6B C2 1.4541(5) . ?
 C6B C7B 1.4612(5) . ?
 C6B C2 1.4602(4) . ?
 C7B C8B 1.3773(5) . ?
 C8B C9B 1.3942(5) . ?
 C8B H8B 1.081(8) . ?
 C9B C1 1.3879(5) . ?
 C1 C2 1.3801(5) . ?
 C1 H1 1.084(8) . ?

loop_
  _geom_angle_atom_site_label_1
  _geom_angle_atom_site_label_2
  _geom_angle_atom_site_label_3
  _geom_angle
  _geom_angle_site_symmetry_1
  _geom_angle_site_symmetry_3
  _geom_angle_publ_flag
 C14 N7 C13 112.06(3) . . ?
 C15 N7 C13 106.76(3) . . ?
 C15 N7 C14 107.85(3) . . ?
 C16 N7 C13 110.86(3) . . ?
 C16 N7 C14 110.35(4) . . ?
 C16 N7 C15 108.80(4) . . ?
 O9 C12 O8 126.36(3) . . ?
 C13 C12 O8 113.23(3) . . ?
 C13 C12 O9 120.39(3) . . ?
 C12 C13 N7 117.88(3) . . ?
 H1a C13 N7 106.1(4) . . ?
 H1a C13 C12 107.8(4) . . ?
 H1b C13 N7 106.6(4) . . ?
 H1b C13 C12 107.9(4) . . ?
 H1b C13 H1a 110.5(6) . . ?
 H1c C14 N7 107.3(5) . . ?
 H1d C14 N7 108.6(5) . . ?
 H1d C14 H1c 109.6(8) . . ?
 H1e C14 N7 108.8(5) . . ?
 H1e C14 H1c 110.7(7) . . ?
 H1e C14 H1d 111.8(8) . . ?
 H1f C15 N7 106.3(6) . . ?
 H1g C15 N7 107.0(5) . . ?
 H1g C15 H1f 114.8(9) . . ?
 H1h C15 N7 107.7(6) . . ?
 H1h C15 H1f 109.1(8) . . ?
 H1h C15 H1g 111.5(8) . . ?
 H1i C16 N7 107.9(6) . . ?
 H1j C16 N7 107.5(6) . . ?
 H1j C16 H1i 111.3(9) . . ?
 H1k C16 N7 107.6(6) . . ?
 H1k C16 H1i 112.1(9) . . ?
 H1k C16 H1j 110.2(9) . . ?
 C5A N1A C2A 108.94(3) . . ?
 H1l N1A C2A 123.0(6) . . ?
 H1l N1A C5A 128.0(6) . . ?
 C4A N3A C2A 108.54(3) . . ?
 H3A N3A C2A 126.6(6) . . ?
 H3A N3A C4A 124.7(6) . . ?
 N3A C2A N1A 108.72(3) . . ?
 H2A C2A N1A 126.9(5) . . ?
 H2A C2A N3A 124.4(5) . . ?
 C5A C4A N3A 106.92(3) . . ?
 H4A C4A N3A 120.9(6) . . ?
 H4A C4A C5A 132.2(6) . . ?
 C4A C5A N1A 106.88(4) . . ?
 H5A C5A N1A 123.5(6) . . ?
 H5A C5A C4A 129.6(6) . . ?
 O3A N4A O2A 122.26(3) . . ?
 C7A N4A O2A 119.45(3) . . ?
 C7A N4A O3A 118.24(3) . . ?
 O5A N5A O4A 123.82(3) . . ?
 C9A N5A O4A 118.61(3) . . ?
 C9A N5A O5A 117.56(3) . . ?
 O7A N6A O6A 124.11(3) . . ?
 C11 N6A O6A 117.33(3) . . ?
 C11 N6A O7A 118.55(3) . . ?
 C7A C6A O1A 126.20(3) . . ?
 C11 C6A O1A 121.70(3) . . ?
 C11 C6A C7A 112.06(3) . . ?
 C6A C7A N4A 120.37(3) . . ?
 C8A C7A N4A 115.94(3) . . ?
 C8A C7A C6A 123.63(3) . . ?
 C9A C8A C7A 119.43(3) . . ?
 H8A C8A C7A 119.8(4) . . ?
 H8A C8A C9A 120.7(4) . . ?
 C8A C9A N5A 120.21(3) . . ?
 C10 C9A N5A 118.44(3) . . ?
 C10 C9A C8A 121.30(3) . . ?
 C11 C10 C9A 118.78(3) . . ?
 H10 C10 C9A 120.7(5) . . ?
 H10 C10 C11 120.5(5) . . ?
 C6A C11 N6A 118.99(3) . . ?
 C10 C11 N6A 116.23(3) . . ?
 C10 C11 C6A 124.78(3) . . ?
 C4B N1B C2B 109.05(3) . . ?
 H1m N1B C2B 126.3(6) . . ?
 H1m N1B C4B 124.5(6) . . ?
 C5B N3B C2B 109.10(3) . . ?
 H3B N3B C2B 124.4(7) . . ?
 H3B N3B C5B 126.5(7) . . ?
 N3B C2B N1B 108.22(3) . . ?
 H2B C2B N1B 126.6(5) . . ?
 H2B C2B N3B 125.2(5) . . ?
 C5B C4B N1B 107.11(3) . . ?
 H4B C4B N1B 120.9(5) . . ?
 H4B C4B C5B 132.0(5) . . ?
 C4B C5B N3B 106.52(3) . . ?
 H5B C5B N3B 122.8(6) . . ?
 H5B C5B C4B 130.7(6) . . ?
 O3B N4B O2B 122.95(3) . . ?
 C7B N4B O2B 119.06(3) . . ?
 C7B N4B O3B 118.00(3) . . ?
 O5B N5B O4B 123.06(3) . . ?
 C9B N5B O4B 118.78(3) . . ?
 C9B N5B O5B 118.16(3) . . ?
 O7B N6B O6B 122.82(4) . . ?
 C2 N6B O6B 117.80(3) . . ?
 C2 N6B O7B 119.37(3) . . ?
 C7B C6B O1B 125.19(3) . . ?
 C2 C6B O1B 123.29(3) . . ?
 C2 C6B C7B 111.51(3) . . ?
 C6B C7B N4B 119.66(3) . . ?
 C8B C7B N4B 115.57(3) . . ?
 C8B C7B C6B 124.74(3) . . ?
 C9B C8B C7B 118.82(3) . . ?
 H8B C8B C7B 120.9(4) . . ?
 H8B C8B C9B 120.3(4) . . ?
 C8B C9B N5B 119.89(3) . . ?
 C1 C9B N5B 118.91(3) . . ?
 C1 C9B C8B 121.20(3) . . ?
 C2 C1 C9B 119.58(3) . . ?
 H1 C1 C9B 119.4(4) . . ?
 H1 C1 C2 121.0(4) . . ?
 C6B C2 N6B 120.09(3) . . ?
 C1 C2 N6B 115.88(3) . . ?
 C1 C2 C6B 123.99(3) . . ?

loop_
  _geom_torsion_atom_site_label_1
  _geom_torsion_atom_site_label_2
  _geom_torsion_atom_site_label_3
  _geom_torsion_atom_site_label_4
  _geom_torsion
  _geom_torsion_site_symmetry_1
  _geom_torsion_site_symmetry_2
  _geom_torsion_site_symmetry_3
  _geom_torsion_site_symmetry_4
  _geom_torsion_publ_flag
 O8 C12 C13 N7 178.04(3) . . . . ?
 O9 C12 C13 N7 -3.15(4) . . . . ?
 N1A C2A N3A C4A 0.32(4) . . . . ?
 N1A C5A C4A N3A 0.09(4) . . . . ?
 O1A C6A C7A N4A 6.31(4) . . . . ?
 O1A C6A C7A C8A -176.47(3) . . . . ?
 O1A C6A C11 N6A -2.76(4) . . . . ?
 O1A C6A C11 C10 176.71(3) . . . . ?
 O2A N4A C7A C6A 9.89(4) . . . . ?
 O2A N4A C7A C8A -167.54(3) . . . . ?
 O3A N4A C7A C6A -172.47(3) . . . . ?
 O3A N4A C7A C8A 10.11(4) . . . . ?
 O4A N5A C9A C8A 1.25(4) . . . . ?
 O4A N5A C9A C10 -176.38(4) . . . . ?
 O5A N5A C9A C8A -179.13(3) . . . . ?
 O5A N5A C9A C10 3.23(4) . . . . ?
 O6A N6A C11 C6A 144.69(3) . . . . ?
 O6A N6A C11 C10 -34.83(4) . . . . ?
 O7A N6A C11 C6A -36.49(4) . . . . ?
 O7A N6A C11 C10 143.99(3) . . . . ?
 N4A C7A C6A C11 -176.10(3) . . . . ?
 N4A C7A C8A C9A 176.03(3) . . . . ?
 N5A C9A C8A C7A -176.31(3) . . . . ?
 N5A C9A C10 C11 176.49(3) . . . . ?
 N6A C11 C6A C7A 179.52(3) . . . . ?
 N6A C11 C10 C9A -179.46(3) . . . . ?
 C6A C7A C8A C9A -1.31(4) . . . . ?
 C6A C11 C10 C9A 1.05(4) . . . . ?
 C7A C8A C9A C10 1.26(4) . . . . ?
 C8A C9A C10 C11 -1.13(4) . . . . ?
 N1B C2B N3B C5B -0.04(3) . . . . ?
 N1B C4B C5B N3B -0.11(3) . . . . ?
 O1B C6B C7B N4B -5.90(4) . . . . ?
 O1B C6B C7B C8B 176.60(3) . . . . ?
 O1B C6B C2 N6B 2.48(4) . . . . ?
 O1B C6B C2 C1 -175.12(3) . . . . ?
 O2B N4B C7B C6B 25.05(4) . . . . ?
 O2B N4B C7B C8B -157.22(3) . . . . ?
 O3B N4B C7B C6B -154.87(3) . . . . ?
 O3B N4B C7B C8B 22.86(4) . . . . ?
 O4B N5B C9B C8B 3.19(4) . . . . ?
 O4B N5B C9B C1 -177.53(3) . . . . ?
 O5B N5B C9B C8B -176.77(3) . . . . ?
 O5B N5B C9B C1 2.52(4) . . . . ?
 O6B N6B C2 C6B -161.26(3) . . . . ?
 O6B N6B C2 C1 16.54(4) . . . . ?
 O7B N6B C2 C6B 19.55(4) . . . . ?
 O7B N6B C2 C1 -162.66(4) . . . . ?
 N4B C7B C6B C2 174.53(3) . . . . ?
 N4B C7B C8B C9B -177.82(3) . . . . ?
 N5B C9B C8B C7B -178.32(3) . . . . ?
 N5B C9B C1 C2 179.73(3) . . . . ?
 N6B C2 C6B C7B -177.93(3) . . . . ?
 N6B C2 C1 C9B 179.57(3) . . . . ?
 C6B C7B C8B C9B -0.22(4) . . . . ?
 C6B C2 C1 C9B -2.73(4) . . . . ?
 C7B C8B C9B C1 2.41(4) . . . . ?
 C8B C9B C1 C2 -1.00(4) . . . . ?

loop_
  _refln_index_h
  _refln_index_k
  _refln_index_l
  _refln_F_squared_calc
  _refln_F_squared_meas
  _refln_F_squared_sigma
  _refln_F_squared_weight
  _refln_observed_status
-77 1 26 9.307 8.567 7.933 265.840 o
-77 1 27 0.074 13.962 10.653 147.422 o
-77 1 28 108.166 91.522 34.088 14.397 o
-77 1 29 36.056 25.340 16.817 59.149 o
-75 1 27 387.786 416.085 137.713 0.882 o
-75 1 28 90.129 74.523 27.561 22.024 o
-75 1 30 77.184 98.910 38.757 11.137 o
-73 1 28 227.334 228.826 76.789 2.837 o
-73 1 29 13.216 73.616 64.777 3.987 o
-73 1 30 488.806 500.490 161.602 0.641 o
-71 1 29 0.704 15.729 7.434 302.698 o
-71 1 30 0.670 11.423 14.914 75.215 o
-71 1 31 166.930 182.000 53.172 5.917 o
-71 1 32 15.595 26.110 11.514 126.191 o
-71 1 33 31.573 22.393 10.335 156.613 o
-69 1 26 43.662 63.417 18.812 47.272 o
-69 1 27 8.248 2.856 19.401 44.444 o
-69 1 28 24.871 22.529 9.565 182.866 o
-69 1 29 0.208 18.721 8.930 209.780 o
-69 1 30 140.165 137.486 36.491 12.563 o
-69 1 31 47.242 61.649 20.444 40.026 o
-69 1 32 77.406 101.449 29.193 19.630 o
-69 1 33 186.045 214.457 64.867 3.976 o
-67 1 27 164.304 220.576 67.225 3.702 o
-67 1 29 11.678 9.882 24.977 26.816 o
-67 1 30 0.508 12.466 12.103 114.202 o
-67 1 31 5.843 -1.723 11.786 120.434 o
-67 1 32 6.370 19.628 15.276 71.686 o
-67 1 34 56.440 86.716 25.067 26.622 o
-66 2 30 65.046 86.172 33.136 15.236 o
-66 2 31 107.411 137.939 40.344 10.278 o
-66 2 32 2.638 -6.074 49.455 6.840 o
-66 2 33 11.824 19.447 13.463 92.296 o
-66 2 34 48.556 41.658 25.611 25.503 o
-65 1 27 9.476 7.343 6.573 387.223 o
-65 1 28 2.384 -14.143 27.334 22.390 o
-65 1 29 0.000 15.004 11.106 135.633 o
-65 1 31 0.007 12.738 13.644 89.859 o
-65 1 32 2.232 8.386 13.372 93.552 o
-65 1 34 250.109 267.674 77.650 2.774 o
-65 3 22 116.903 165.546 64.595 4.009 o
-65 9 33 0.348 -2.856 16.772 59.469 o
-64 2 25 0.236 14.234 7.072 334.540 o
-64 2 26 4.874 30.552 10.381 155.248 o
-64 2 27 6.699 11.967 6.528 392.620 o
-64 2 28 29.854 29.963 24.252 28.444 o
-64 2 29 33.999 51.586 15.050 73.862 o
-64 2 30 32.458 52.810 16.183 63.879 o
-64 2 31 13.984 -0.680 34.224 14.283 o
-64 2 33 97.189 103.670 30.779 17.659 o
-64 2 34 18.715 14.778 12.919 100.232 o
-64 8 28 2.722 16.137 9.474 186.382 o
-64 8 29 177.747 190.432 62.964 4.220 o
-64 8 33 0.000 22.393 27.515 22.096 o
-64 8 34 147.940 171.574 67.225 3.702 o
-63 1 28 64.325 54.849 46.055 7.887 o
-63 1 30 103.382 121.303 31.550 16.806 o
-63 1 32 1.588 28.105 12.556 106.105 o
-63 1 33 366.350 412.459 108.384 1.424 o
-63 1 34 230.841 312.460 82.546 2.455 o
-63 7 28 4.147 31.414 22.529 32.960 o
-63 7 29 521.967 515.177 152.808 0.716 o
-63 7 30 38.213 39.165 16.636 60.446 o
-63 9 31 0.394 -14.143 14.506 79.505 o
-63 9 33 92.571 69.174 27.787 21.666 o
-63 9 34 6.672 -5.213 21.351 36.699 o
-63 9 35 3.554 -2.901 11.242 132.371 o
-63 9 36 2.912 8.114 8.658 223.167 o
-63 9 37 34.739 21.396 10.381 155.248 o
-62 2 25 16.772 8.749 11.967 116.812 o
-62 2 26 20.575 25.929 26.654 23.547 o
-62 2 27 82.533 65.411 18.449 49.148 o
-62 2 29 42.718 71.440 20.308 40.564 o
-62 2 30 30.276 22.892 38.485 11.295 o
-62 2 31 14.378 7.978 6.482 398.130 o
-62 2 33 542.305 658.918 161.239 0.643 o
-62 2 34 524.334 541.967 141.838 0.832 o
-62 6 26 34.155 34.768 12.375 109.237 o
-62 6 27 191.911 225.789 65.683 3.878 o
-62 6 28 32.594 31.368 12.284 110.856 o
-62 6 29 582.250 649.943 172.390 0.563 o
-62 6 30 142.490 148.411 42.248 9.373 o
-62 6 31 8.727 7.706 10.743 144.944 o
-62 6 32 57.358 47.007 17.679 53.526 o
-62 8 25 2.858 11.015 10.471 152.571 o
-62 8 26 48.741 70.216 29.329 19.449 o
-62 8 27 29.773 28.694 11.332 130.262 o
-62 8 28 21.377 7.751 22.574 32.828 o
-62 8 29 187.924 215.001 69.446 3.469 o
-62 8 33 187.457 185.672 66.137 3.825 o
-62 8 34 39.406 47.234 19.175 45.501 o
-62 8 35 12.628 5.938 6.573 387.223 o
-62 8 36 17.842 11.469 14.007 85.267 o
-62 10 12 0.526 -0.589 34.587 13.985 o
-62 10 13 48.811 42.112 16.047 64.967 o
-62 10 14 48.910 36.037 23.254 30.936 o
-62 10 15 4.122 -22.257 25.430 25.869 o
-62 10 16 10.717 24.750 22.620 32.696 o
-62 10 17 1.067 17.452 13.372 93.552 o
-62 10 18 77.059 41.930 18.721 47.731 o
-62 10 19 10.167 -2.901 11.060 136.747 o
-62 10 20 12.637 19.583 13.735 88.677 o
-62 10 30 10.464 18.948 23.073 31.424 o
-62 10 31 0.023 20.535 9.247 195.631 o
-62 10 33 180.907 194.738 73.118 3.129 o
-62 10 34 46.023 40.026 19.447 44.237 o
-62 10 35 198.247 195.055 79.826 2.625 o
-61 1 28 252.097 264.138 64.822 3.981 o
-61 1 29 193.744 187.259 60.289 4.603 o
-61 1 30 362.382 433.537 103.851 1.551 o
-61 1 31 16.413 24.206 36.672 12.439 o
-61 1 32 0.411 8.386 14.868 75.674 o
-61 1 33 93.168 109.472 28.649 20.383 o
-61 1 34 84.013 118.810 33.227 15.153 o
-61 3 25 621.263 719.978 150.405 0.740 o
-61 5 26 135.800 156.978 44.786 8.340 o
-61 5 27 42.141 48.821 34.768 13.839 o
-61 5 28 165.240 209.470 59.790 4.680 o
-61 5 29 19.982 40.253 12.511 106.876 o
-61 5 30 185.663 211.465 61.014 4.494 o
-61 7 25 168.265 184.086 55.575 5.416 o
-61 7 26 16.666 32.320 35.901 12.979 o
-61 7 27 0.871 48.503 17.361 55.501 o
-61 7 28 70.158 81.821 28.785 20.191 o
-61 7 30 50.744 53.761 18.449 49.148 o
-61 7 34 51.825 56.255 19.220 45.286 o
-61 7 35 43.406 40.298 15.186 72.545 o
-61 7 37 1.233 -9.066 53.535 5.837 o
-61 9 14 276.338 251.627 80.008 2.613 o
-61 9 15 74.353 82.682 30.099 18.465 o
-61 9 16 8.071 15.004 10.109 163.715 o
-61 9 17 3.555 -7.751 12.330 110.042 o
-61 9 18 4.932 0.091 19.220 45.286 o
-61 9 24 26.376 2.357 6.845 357.062 o
-61 9 25 40.508 23.753 9.837 172.893 o
-61 9 26 1.565 -6.618 33.907 14.551 o
-61 9 27 8.813 2.720 7.615 288.455 o
-61 9 32 45.401 51.767 17.905 52.180 o
-61 9 33 6.059 24.297 11.695 122.309 o
-61 9 34 2.732 1.768 12.602 105.343 o
-61 9 35 12.129 14.596 8.477 232.816 o
-61 9 36 7.201 2.085 12.828 101.654 o
-61 9 37 45.592 39.800 17.633 53.802 o
-61 9 38 9.711 14.370 8.613 225.522 o
-61 9 39 0.020 -4.397 11.015 137.875 o
-61 11 28 0.353 -3.944 11.877 118.603 o
-61 11 29 8.005 9.927 7.842 272.022 o
-60 2 26 18.746 26.699 12.194 112.510 o
-60 2 27 190.713 257.158 66.227 3.814 o
-60 2 28 572.571 561.912 132.591 0.952 o
-60 2 29 158.375 147.957 37.624 11.818 o
-60 2 30 11.180 77.696 79.554 2.643 o
-60 2 31 320.825 396.865 93.833 1.900 o
-60 2 33 0.466 -4.261 32.048 16.288 o
-60 2 34 6.051 -0.635 20.398 40.204 o
-60 6 24 308.413 365.270 97.505 1.760 o
-60 6 25 360.223 433.628 108.248 1.428 o
-60 6 26 32.256 46.871 15.322 71.263 o
-60 6 27 18.191 25.113 10.607 148.684 o
-60 6 28 6.629 6.074 10.335 156.613 o
-60 6 29 537.370 571.069 147.685 0.767 o
-60 6 30 132.493 137.894 39.891 10.513 o
-60 6 31 5.375 -12.058 30.598 17.869 o
-60 6 32 0.155 3.581 21.441 36.389 o
-60 6 34 85.210 118.629 36.355 12.658 o
-60 6 36 52.980 49.954 21.033 37.815 o
-60 8 1 161.709 130.687 46.509 7.734 o
-60 8 2 153.575 133.270 46.101 7.871 o
-60 8 3 1.098 -7.162 37.261 12.049 o
-60 8 16 23.291 35.086 12.239 111.678 o
-60 8 17 21.469 38.123 15.594 68.799 o
-60 8 23 59.136 80.144 24.478 27.920 o
-60 8 24 13.061 33.136 19.084 45.934 o
-60 8 25 296.939 329.233 100.270 1.664 o
-60 8 26 79.450 75.021 26.518 23.790 o
-60 8 27 162.969 195.554 59.337 4.751 o
-60 8 29 220.255 210.558 65.502 3.899 o
-60 8 33 26.555 33.227 14.868 75.674 o
-60 8 34 346.974 382.541 122.573 1.113 o
-60 8 35 2.021 -2.402 22.076 34.327 o
-60 8 36 4.381 4.714 16.999 57.894 o
-60 8 37 3.412 -1.043 23.889 29.314 o
-60 8 38 9.024 5.984 16.727 59.792 o
-60 8 39 35.140 30.779 17.225 56.381 o
-60 10 10 39.552 54.532 19.673 43.223 o
-60 10 11 14.875 9.157 24.796 27.210 o
-60 10 12 55.201 66.771 25.657 25.413 o
-60 10 13 495.556 522.837 171.756 0.567 o
-60 10 14 15.160 -6.482 14.098 84.174 o
-60 10 15 2.619 6.256 18.087 51.139 o
-60 10 16 10.402 -12.738 13.871 86.947 o
-60 10 17 1.705 -3.218 31.958 16.380 o
-60 10 18 23.918 16.455 9.383 190.001 o
-60 10 20 18.486 14.551 8.477 232.816 o
-60 10 21 13.507 32.139 20.081 41.485 o
-60 10 22 50.264 46.055 15.911 66.082 o
-60 10 23 23.930 16.500 7.842 272.022 o
-60 10 24 0.697 11.287 7.253 318.022 o
-60 10 25 25.892 11.287 20.806 38.643 o
-60 10 26 76.118 58.612 27.742 21.737 o
-60 10 30 46.265 29.147 24.206 28.550 o
-60 10 31 132.183 122.618 49.727 6.765 o
-60 10 32 2.944 -4.306 33.862 14.590 o
-60 10 34 2.839 -7.389 30.960 17.452 o
-60 10 36 47.244 42.248 18.087 51.139 o
-60 10 37 1.246 3.762 9.247 195.631 o
-59 1 30 976.112 1095.670 209.878 0.380 o
-59 1 31 18.358 71.078 36.899 12.287 o
-59 1 32 559.463 609.554 120.261 1.157 o
-59 1 33 18.796 22.892 32.456 15.881 o
-59 1 34 1184.690 1376.450 266.360 0.236 o
-59 3 23 11.632 -9.882 22.529 32.960 o
-59 3 25 10.656 33.182 31.595 16.758 o
-59 3 26 271.756 224.248 57.569 5.048 o
-59 3 29 94.165 79.917 33.635 14.787 o
-59 3 30 32.305 32.819 14.551 79.011 o
-59 3 34 60.964 60.652 19.900 42.244 o
-59 5 24 34.964 16.273 11.106 135.633 o
-59 5 25 20.097 45.239 22.484 33.093 o
-59 5 26 92.597 100.361 26.201 24.369 o
-59 5 27 196.246 231.048 56.345 5.269 o
-59 5 28 128.529 132.183 35.584 13.212 o
-59 5 29 16.998 14.551 10.335 156.613 o
-59 5 30 29.501 68.222 20.625 39.325 o
-59 5 31 85.250 90.026 26.473 23.871 o
-59 5 32 74.654 91.612 41.840 9.556 o
-59 5 33 281.411 281.183 75.248 2.954 o
-59 7 1 231.190 239.570 73.661 3.083 o
-59 7 2 97.448 130.188 38.032 11.566 o
-59 7 3 0.844 16.319 10.245 159.397 o
-59 7 4 140.669 146.280 44.741 8.357 o
-59 7 5 55.138 40.072 16.500 61.446 o
-59 7 22 42.689 62.193 18.903 46.819 o
-59 7 23 328.292 339.568 94.377 1.878 o
-59 7 25 121.651 145.192 44.423 8.477 o
-59 7 26 225.079 211.102 61.286 4.454 o
-59 7 27 20.678 57.751 23.164 31.178 o
-59 7 28 6.562 7.298 20.263 40.746 o
-59 7 29 61.071 73.163 24.614 27.612 o
-59 7 30 1.076 -18.449 26.609 23.628 o
-59 7 31 23.690 26.654 11.741 121.366 o
-59 7 34 19.223 -9.791 31.278 17.100 o
-59 7 35 0.898 12.919 15.594 68.799 o
-59 7 36 0.053 13.327 11.060 136.747 o
-59 7 37 12.883 -0.589 18.223 50.379 o
-59 7 39 277.577 264.728 90.071 2.062 o
-59 9 1 34.280 41.205 18.223 50.379 o
-59 9 2 42.879 25.476 12.783 102.376 o
-59 9 3 109.254 108.883 36.989 12.227 o
-59 9 13 421.499 437.889 137.305 0.887 o
-59 9 14 39.309 -8.205 29.147 19.691 o
-59 9 15 49.393 63.915 22.892 31.924 o
-59 9 16 0.483 19.356 9.338 191.850 o
-59 9 17 37.631 41.341 14.460 80.005 o
-59 9 18 8.612 14.868 19.401 44.444 o
-59 9 19 72.257 72.573 25.203 26.336 o
-59 9 20 32.634 33.816 19.719 43.025 o
-59 9 21 191.504 207.748 57.252 5.104 o
-59 9 22 0.605 9.021 21.804 35.189 o
-59 9 23 127.889 147.459 47.959 7.273 o
-59 9 24 28.250 25.430 8.794 216.318 o
-59 9 25 33.458 26.745 13.780 88.095 o
-59 9 26 31.015 45.829 15.186 72.545 o
-59 9 27 38.056 64.867 26.971 22.997 o
-59 9 32 47.920 73.616 27.198 22.615 o
-59 9 33 0.050 0.272 6.482 398.130 o
-59 9 34 27.241 25.747 27.379 22.316 o
-59 9 35 8.921 10.381 12.511 106.876 o
-59 9 36 16.031 7.842 12.828 101.654 o
-59 9 37 120.092 163.098 54.804 5.570 o
-59 9 38 97.687 83.997 34.179 14.320 o
-59 9 39 0.016 15.775 9.701 177.774 o
-59 9 40 8.158 0.589 10.653 147.422 o
-59 11 22 46.767 39.075 16.092 64.601 o
-59 11 23 0.705 -10.245 38.349 11.375 o
-59 11 24 21.509 2.131 8.613 225.522 o
-59 11 25 0.693 -1.088 14.959 74.760 o
-59 11 26 7.791 8.205 19.583 43.624 o
-59 11 27 3.446 22.302 10.789 143.729 o
-59 11 28 58.013 31.867 11.695 122.309 o
-59 11 29 1.393 -28.150 23.164 31.178 o
-59 11 30 2.963 6.573 7.797 275.195 o
-59 11 31 16.984 30.462 14.460 80.005 o
-58 2 26 270.555 272.797 62.284 4.312 o
-58 2 27 171.025 290.883 91.023 2.019 o
-58 2 28 344.745 350.492 77.968 2.752 o
-58 2 29 4.595 2.992 12.466 107.654 o
-58 2 30 158.772 180.142 44.061 8.617 o
-58 2 31 6.695 -4.170 18.812 47.272 o
-58 2 33 187.347 265.181 61.966 4.357 o
-58 4 23 58.914 79.826 20.761 38.812 o
-58 4 24 5.565 33.499 22.393 33.361 o
-58 4 25 0.153 -2.085 12.874 100.939 o
-58 4 26 31.527 17.543 13.146 96.806 o
-58 4 29 31.406 52.674 16.183 63.879 o
-58 4 30 11.888 -0.725 28.195 21.043 o
-58 6 1 217.932 246.097 75.293 2.951 o
-58 6 3 64.386 54.577 17.452 54.926 o
-58 6 4 1.393 13.418 20.625 39.325 o
-58 6 5 77.666 62.737 24.932 26.914 o
-58 6 6 236.215 249.044 64.505 4.021 o
-58 6 22 140.906 168.945 47.959 7.273 o
-58 6 23 232.283 258.518 67.859 3.633 o
-58 6 24 55.426 89.346 42.701 9.175 o
-58 6 25 19.375 27.289 10.607 148.684 o
-58 6 27 46.995 50.951 19.991 41.862 o
-58 6 29 309.027 361.508 91.884 1.981 o
-58 6 30 117.672 134.494 38.621 11.216 o
-58 6 31 10.334 42.157 13.146 96.806 o
-58 6 35 380.815 443.782 122.935 1.107 o
-58 6 36 24.140 34.224 14.098 84.174 o
-58 6 37 93.491 104.259 29.555 19.151 o
-58 6 38 62.337 60.153 19.447 44.237 o
-58 8 1 12.809 17.905 9.655 179.448 o
-58 8 2 0.573 26.020 14.143 83.635 o
-58 8 3 37.783 39.120 12.284 110.856 o
-58 8 4 92.139 108.838 37.896 11.649 o
-58 8 5 9.155 10.517 18.631 48.196 o
-58 8 7 77.079 89.119 39.075 10.957 o
-58 8 17 82.802 96.689 39.437 10.756 o
-58 8 18 63.462 71.939 22.257 33.770 o
-58 8 19 47.692 65.502 19.492 44.031 o
-58 8 20 36.812 52.538 16.772 59.469 o
-58 8 21 16.901 10.653 12.194 112.510 o
-58 8 22 66.508 65.411 18.948 46.596 o
-58 8 23 85.797 86.218 22.801 32.178 o
-58 8 24 9.348 3.672 18.676 47.963 o
-58 8 25 122.218 141.974 42.338 9.333 o
-58 8 27 99.870 59.518 19.719 43.025 o
-58 8 28 30.870 55.620 19.945 42.053 o
-58 8 29 14.669 27.334 11.695 122.309 o
-58 8 33 95.714 158.701 52.946 5.968 o
-58 8 35 72.962 103.171 34.270 14.245 o
-58 8 36 297.053 306.386 100.950 1.642 o
-58 8 37 32.770 43.789 17.996 51.655 o
-58 8 38 191.779 198.863 69.854 3.428 o
-58 8 39 134.422 147.413 50.226 6.632 o
-58 8 40 39.450 47.415 22.846 32.051 o
-58 10 1 9.466 20.897 15.004 74.309 o
-58 10 2 42.113 30.507 30.054 18.521 o
-58 10 3 452.251 469.665 161.738 0.640 o
-58 10 4 246.852 261.917 94.105 1.889 o
-58 10 9 538.844 573.834 183.224 0.498 o
-58 10 10 315.957 304.482 99.228 1.699 o
-58 10 11 38.036 39.346 15.186 72.545 o
-58 10 12 93.725 75.293 35.947 12.946 o
-58 10 15 2.899 3.672 11.378 129.226 o
-58 10 17 508.913 500.898 152.309 0.721 o
-58 10 18 5.741 67.859 83.725 2.387 o
-58 10 19 373.179 420.074 130.505 0.982 o
-58 10 20 3.738 15.594 11.877 118.603 o
-58 10 21 84.129 102.718 31.640 16.710 o
-58 10 22 17.342 28.921 19.265 45.073 o
-58 10 23 118.672 89.436 31.096 17.300 o
-58 10 24 20.378 9.474 7.117 330.292 o
-58 10 25 0.656 3.354 12.511 106.876 o
-58 10 26 18.340 30.643 13.463 92.296 o
-58 10 27 26.222 35.493 18.948 46.596 o
-58 10 28 8.101 0.725 18.857 47.045 o
-58 10 29 30.856 40.616 15.820 66.841 o
-58 10 30 130.148 150.949 45.693 8.013 o
-58 10 31 215.482 242.879 77.379 2.794 o
-58 10 32 13.779 34.632 14.098 84.174 o
-58 10 33 165.427 162.644 58.929 4.817 o
-58 10 34 15.623 18.404 26.110 24.539 o
-58 10 36 10.514 11.922 9.066 203.534 o
-58 10 37 2.850 19.628 14.551 79.011 o
-58 12 22 45.388 23.662 12.511 106.876 o
-58 12 24 16.057 -0.952 10.834 142.528 o
-58 12 26 11.574 -6.754 22.937 31.798 o
-57 1 29 49.503 96.961 60.742 4.534 o
-57 1 31 38.220 117.768 99.454 1.691 o
-57 1 32 637.357 702.843 129.508 0.997 o
-57 1 33 10.636 37.715 21.622 35.782 o
-57 1 34 115.564 111.013 26.881 23.152 o
-57 3 24 55.005 134.540 29.736 18.919 o
-57 3 26 1208.240 1301.610 198.093 0.426 o
-57 3 27 622.030 720.023 124.658 1.077 o
-57 3 28 49.450 23.798 6.482 398.130 o
-57 3 29 11.591 5.530 7.525 295.448 o
-57 3 30 24.147 15.095 18.540 48.669 o
-57 3 34 258.588 271.799 67.134 3.712 o
-57 5 1 31.316 31.822 12.194 112.510 o
-57 5 2 124.689 123.570 33.680 14.748 o
-57 5 3 27.277 36.717 12.511 106.876 o
-57 5 22 29.444 46.191 39.845 10.537 o
-57 5 23 68.987 96.372 23.073 31.424 o
-57 5 24 0.407 1.224 8.069 256.955 o
-57 5 25 11.910 29.102 11.423 128.202 o
-57 5 26 67.590 67.134 18.948 46.596 o
-57 5 27 16.293 45.375 16.863 58.832 o
-57 5 28 3.666 -17.588 21.215 37.171 o
-57 5 29 230.592 271.391 69.491 3.464 o
-57 5 30 294.962 326.059 80.597 2.575 o
-57 5 31 45.034 52.220 16.137 64.239 o
-57 5 32 45.405 69.944 30.235 18.300 o
-57 5 33 297.543 325.470 83.181 2.418 o
-57 5 35 117.713 163.279 48.322 7.164 o
-57 5 36 35.134 46.237 19.537 43.827 o
-57 7 1 255.960 292.198 76.971 2.824 o
-57 7 2 164.365 188.528 48.684 7.058 o
-57 7 3 172.916 186.443 48.413 7.138 o
-57 7 4 11.771 30.960 15.186 72.545 o
-57 7 5 165.635 160.333 47.461 7.427 o
-57 7 6 8.341 9.247 15.140 72.980 o
-57 7 7 193.472 214.819 59.564 4.715 o
-57 7 8 3.223 0.453 11.151 134.532 o
-57 7 9 117.029 98.412 30.326 18.191 o
-57 7 19 433.937 433.718 113.371 1.302 o
-57 7 20 5.413 19.537 34.995 13.660 o
-57 7 21 236.886 258.971 67.769 3.643 o
-57 7 22 14.756 1.768 11.877 118.603 o
-57 7 23 40.836 36.445 18.132 50.883 o
-57 7 24 5.045 -28.966 45.874 7.949 o
-57 7 26 203.853 153.442 43.472 8.852 o
-57 7 27 142.226 141.385 38.531 11.268 o
-57 7 28 16.725 9.247 14.460 80.005 o
-57 7 29 749.051 831.626 199.951 0.418 o
-57 7 30 128.810 154.394 47.098 7.542 o
-57 7 31 292.827 318.217 88.575 2.132 o
-57 7 34 50.623 54.940 28.785 20.191 o
-57 7 36 20.443 3.173 13.962 85.821 o
-57 7 37 186.896 166.633 53.898 5.759 o
-57 7 38 100.127 109.880 35.539 13.245 o
-57 7 39 28.041 42.112 15.231 72.114 o
-57 7 40 262.283 263.096 85.266 2.301 o
-57 9 1 108.472 105.030 36.627 12.470 o
-57 9 2 34.320 35.086 14.823 76.138 o
-57 9 3 155.142 176.017 51.858 6.221 o
-57 9 4 248.362 229.325 65.774 3.867 o
-57 9 5 126.278 129.916 45.330 8.141 o
-57 9 6 367.077 420.935 128.420 1.014 o
-57 9 7 60.851 63.236 24.388 28.128 o
-57 9 8 75.271 74.659 24.977 26.816 o
-57 9 15 124.945 150.133 48.141 7.219 o
-57 9 16 25.032 59.065 34.270 14.245 o
-57 9 17 227.006 276.876 84.359 2.351 o
-57 9 18 28.386 60.153 30.145 18.410 o
-57 9 19 0.014 -6.890 13.508 91.678 o
-57 9 20 24.933 70.307 33.590 14.827 o
-57 9 21 499.382 563.952 134.721 0.922 o
-57 9 22 0.943 6.437 10.199 160.817 o
-57 9 23 0.689 -2.810 23.073 31.424 o
-57 9 24 33.488 43.064 16.591 60.776 o
-57 9 25 237.257 246.188 64.278 4.049 o
-57 9 26 5.577 17.679 17.361 55.501 o
-57 9 27 15.556 16.002 8.794 216.318 o
-57 9 28 20.078 27.651 13.146 96.806 o
-57 9 29 37.643 34.995 13.146 96.806 o
-57 9 30 9.064 24.206 29.601 19.093 o
-57 9 32 30.305 29.782 12.602 105.343 o
-57 9 33 6.514 19.628 18.223 50.379 o
-57 9 35 5.381 6.981 7.117 330.292 o
-57 9 36 86.301 107.750 38.893 11.059 o
-57 9 37 438.819 444.507 147.413 0.770 o
-57 9 39 29.592 52.402 22.710 32.436 o
-57 9 40 167.097 186.805 69.400 3.473 o
-57 9 41 87.188 68.992 26.790 23.309 o
-57 9 42 0.001 -3.173 11.786 120.434 o
-57 11 2 2.506 22.710 9.655 179.448 o
-57 11 3 41.892 60.878 26.382 24.035 o
-57 11 4 19.075 22.302 11.242 132.371 o
-57 11 5 86.195 89.663 32.184 16.150 o
-57 11 6 6.593 33.227 26.382 24.035 o
-57 11 7 295.446 258.155 95.148 1.848 o
-57 11 8 313.691 333.448 114.821 1.269 o
-57 11 19 22.244 26.246 12.420 108.442 o
-57 11 20 62.566 53.898 19.991 41.862 o
-57 11 23 18.887 6.346 15.004 74.309 o
-57 11 24 38.411 40.888 15.639 68.400 o
-57 11 25 11.404 23.662 22.801 32.178 o
-57 11 26 37.510 26.699 19.628 43.423 o
-57 11 27 17.438 19.356 10.245 159.397 o
-57 11 28 5.541 4.624 12.103 114.202 o
-57 11 29 39.420 49.682 19.175 45.501 o
-57 11 30 45.714 38.077 15.276 71.686 o
-57 11 31 27.011 43.472 15.231 72.114 o
-57 11 32 15.898 20.852 16.863 58.832 o
-57 11 33 7.825 4.941 6.346 415.376 o
-56 2 28 4.082 31.504 21.577 35.932 o
-56 2 29 1008.740 1117.840 202.263 0.409 o
-56 2 30 546.968 635.211 131.321 0.970 o
-56 2 31 214.814 243.015 57.841 5.000 o
-56 2 33 1.074 18.721 8.205 248.508 o
-56 2 34 13.729 23.572 32.184 16.150 o
-56 4 2 50.566 55.529 17.996 51.655 o
-56 4 3 18.203 25.521 11.559 125.204 o
-56 4 4 102.996 141.022 35.992 12.914 o
-56 4 6 939.650 1043.180 187.667 0.475 o
-56 4 23 6.045 10.743 11.151 134.532 o
-56 4 24 0.477 29.736 18.585 48.432 o
-56 4 25 109.386 139.209 31.776 16.568 o
-56 4 26 2016.700 2285.500 294.283 0.193 o
-56 4 27 85.285 140.070 36.853 12.317 o
-56 4 29 76.046 93.335 25.793 25.146 o
-56 4 30 366.832 423.111 96.463 1.798 o
-56 4 31 29.450 21.804 7.978 262.828 o
-56 4 32 9.901 23.934 8.250 245.784 o
-56 6 1 0.154 4.805 10.789 143.729 o
-56 6 2 111.802 110.515 27.833 21.595 o
-56 6 3 249.017 292.651 67.678 3.652 o
-56 6 4 204.876 213.142 58.249 4.931 o
-56 6 6 712.535 759.778 170.487 0.576 o
-56 6 7 8.209 56.844 61.513 4.421 o
-56 6 21 3.077 16.727 6.890 352.379 o
-56 6 22 13.691 79.192 65.502 3.899 o
-56 6 23 984.261 1099.250 212.190 0.372 o
-56 6 24 0.001 38.123 58.113 4.954 o
-56 6 25 79.025 47.687 17.543 54.359 o
-56 6 26 86.237 124.930 59.518 4.722 o
-56 6 27 330.271 377.736 90.978 2.021 o
-56 6 28 0.063 6.074 9.429 188.179 o
-56 6 29 1145.750 1303.510 261.419 0.245 o
-56 6 30 9.982 -9.021 23.708 29.764 o
-56 6 31 60.213 56.391 29.102 19.753 o
-56 6 32 51.265 79.690 23.526 30.225 o
-56 6 35 2.083 11.332 14.732 77.078 o
-56 6 36 13.557 12.692 16.546 61.110 o
-56 6 37 36.478 51.132 28.150 21.111 o
-56 6 38 3.210 15.911 18.812 47.272 o
-56 6 39 56.145 57.660 20.625 39.325 o
-56 8 1 132.427 137.713 38.213 11.456 o
-56 8 2 221.386 224.248 60.878 4.514 o
-56 8 3 67.336 53.218 20.671 39.153 o
-56 8 4 3.922 11.106 18.767 47.500 o
-56 8 5 21.460 3.898 15.639 68.400 o
-56 8 6 12.242 17.271 10.970 139.016 o
-56 8 7 3.092 4.850 23.708 29.764 o
-56 8 8 32.909 56.481 31.051 17.351 o
-56 8 17 488.321 547.497 135.945 0.905 o
-56 8 18 32.981 61.286 24.524 27.817 o
-56 8 19 14.727 29.872 15.367 70.843 o
-56 8 20 35.700 39.346 10.653 147.422 o
-56 8 21 2.496 8.749 11.877 118.603 o
-56 8 22 103.635 135.809 32.139 16.196 o
-56 8 23 6.919 10.426 16.002 65.335 o
-56 8 24 190.528 217.177 53.353 5.877 o
-56 8 25 117.037 124.204 30.825 17.607 o
-56 8 26 51.853 48.141 21.622 35.782 o
-56 8 27 5.840 -7.162 17.271 56.085 o
-56 8 28 3.042 -7.887 19.492 44.031 o
-56 8 29 0.321 1.813 11.242 132.371 o
-56 8 33 115.846 114.640 36.128 12.817 o
-56 8 34 0.782 -7.570 39.618 10.658 o
-56 8 35 0.118 -18.449 16.999 57.894 o
-56 8 36 367.514 393.103 122.346 1.118 o
-56 8 37 6.143 16.047 22.166 34.047 o
-56 8 38 22.457 -4.034 17.815 52.712 o
-56 8 39 13.413 28.785 16.817 59.149 o
-56 8 40 46.048 76.245 30.190 18.355 o
-56 8 41 14.558 -0.544 11.469 127.191 o
-56 10 2 2.473 18.948 15.866 66.460 o
-56 10 3 50.437 40.616 15.956 65.707 o
-56 10 4 2.960 5.576 8.159 251.277 o
-56 10 5 4.616 17.089 21.668 35.632 o
-56 10 6 300.277 290.793 80.824 2.561 o
-56 10 7 37.017 50.543 14.959 74.760 o
-56 10 8 75.636 56.844 21.124 37.491 o
-56 10 9 4.752 -22.982 26.473 23.871 o
-56 10 10 48.888 44.106 14.460 80.005 o
-56 10 11 299.865 226.424 73.480 3.098 o
-56 10 12 32.580 37.216 27.787 21.666 o
-56 10 13 381.993 420.029 129.009 1.005 o
-56 10 14 4.936 49.954 30.371 18.136 o
-56 10 15 8.009 17.316 41.114 9.897 o
-56 10 16 139.687 103.987 34.406 14.132 o
-56 10 18 0.102 8.794 12.964 99.532 o
-56 10 19 4.383 -1.315 18.585 48.432 o
-56 10 20 14.324 10.381 7.570 291.920 o
-56 10 21 94.806 84.042 24.660 27.511 o
-56 10 22 8.884 35.811 15.140 72.980 o
-56 10 23 270.765 279.188 76.019 2.895 o
-56 10 24 15.144 28.921 13.916 86.381 o
-56 10 25 19.592 35.312 12.783 102.376 o
-56 10 26 4.227 10.517 8.658 223.167 o
-56 10 27 51.747 49.228 18.223 50.379 o
-56 10 28 11.303 6.165 15.911 66.082 o
-56 10 29 5.985 -7.072 28.286 20.909 o
-56 10 30 15.392 12.692 33.635 14.787 o
-56 10 31 85.633 99.817 30.326 18.191 o
-56 10 32 17.905 32.864 14.732 77.078 o
-56 10 33 6.210 0.453 5.258 605.036 o
-56 10 34 0.187 -0.453 10.426 153.901 o
-56 10 35 240.764 238.255 74.568 3.009 o
-56 10 36 2.859 7.887 16.953 58.204 o
-56 10 37 11.822 17.633 16.364 62.472 o
-56 12 6 2.507 5.666 9.383 190.001 o
-56 12 7 18.728 27.515 18.132 50.883 o
-56 12 8 143.781 116.362 47.234 7.498 o
-56 12 9 3.773 -9.746 13.236 95.484 o
-56 12 10 6.087 6.210 7.479 299.040 o
-56 12 19 1.727 -1.632 13.100 97.477 o
-56 12 20 33.104 15.594 9.293 193.727 o
-56 12 21 1.133 -27.742 21.486 36.236 o
-56 12 23 11.429 26.427 30.734 17.711 o
-56 12 24 75.085 43.834 17.951 51.917 o
-56 12 25 0.861 -4.941 12.420 108.442 o
-56 12 26 98.895 85.765 30.643 17.816 o
-56 12 27 13.135 22.030 13.327 94.189 o
-56 12 28 23.636 19.991 10.109 163.715 o
-56 12 29 0.009 13.690 24.433 28.023 o
-56 12 30 30.970 26.201 31.278 17.100 o
-55 1 29 74.440 100.044 27.470 22.169 o
-55 1 30 182.352 188.936 42.248 9.373 o
-55 1 31 66.460 96.916 22.393 33.361 o
-55 1 32 753.889 842.823 140.795 0.844 o
-55 1 33 366.165 430.545 94.196 1.885 o
-55 1 34 189.506 234.085 51.994 6.188 o
-55 3 4 280.373 244.692 54.985 5.533 o
-55 3 21 15.857 31.867 8.613 225.522 o
-55 3 22 402.993 418.986 84.223 2.358 o
-55 3 23 64.417 97.142 19.356 44.652 o
-55 3 24 70.057 56.436 11.741 121.366 o
-55 3 25 2.221 -1.632 21.124 37.491 o
-55 3 26 64.982 65.321 14.143 83.635 o
-55 3 27 296.167 300.992 55.847 5.364 o
-55 3 28 431.644 425.287 77.650 2.774 o
-55 3 29 47.304 64.459 15.548 69.200 o
-55 3 34 62.758 63.236 29.782 18.861 o
-55 5 1 78.863 97.460 26.020 24.710 o
-55 5 2 274.795 349.948 71.848 3.241 o
-55 5 4 13.874 38.032 26.201 24.369 o
-55 5 5 6.802 26.835 19.537 43.827 o
-55 5 8 0.042 44.016 52.356 6.103 o
-55 5 9 193.804 166.815 39.483 10.732 o
-55 5 22 33.306 72.981 60.108 4.630 o
-55 5 23 112.328 138.257 32.094 16.242 o
-55 5 24 179.414 188.891 44.061 8.617 o
-55 5 25 2.094 2.448 5.576 538.129 o
-55 5 26 0.055 -9.746 38.032 11.566 o
-55 5 28 797.060 878.769 181.547 0.508 o
-55 5 29 256.546 277.375 65.366 3.915 o
-55 5 30 717.951 767.529 162.916 0.630 o
-55 5 32 16.726 10.290 29.238 19.569 o
-55 5 33 102.501 136.398 35.765 13.078 o
-55 5 35 7.924 -19.809 15.322 71.263 o
-55 5 36 0.097 -2.040 11.922 117.702 o
-55 5 37 148.935 181.638 48.684 7.058 o
-55 5 38 4.815 2.946 18.767 47.500 o
-55 7 1 115.751 141.566 34.179 14.320 o
-55 7 2 0.127 9.383 14.234 82.573 o
-55 7 3 222.038 210.468 49.228 6.903 o
-55 7 4 60.939 67.859 18.268 50.129 o
-55 7 5 121.816 127.332 31.368 17.001 o
-55 7 6 30.401 40.117 18.676 47.963 o
-55 7 7 74.333 105.619 25.249 26.241 o
-55 7 10 29.865 27.379 15.095 73.419 o
-55 7 18 5.612 -0.045 33.363 15.029 o
-55 7 19 67.915 75.157 20.217 40.929 o
-55 7 20 2.236 1.088 7.434 302.698 o
-55 7 21 485.855 522.293 109.064 1.406 o
-55 7 22 23.327 27.969 9.610 181.145 o
-55 7 23 11.509 -1.360 23.526 30.225 o
-55 7 24 733.476 776.641 151.357 0.730 o
-55 7 25 374.054 411.643 83.861 2.379 o
-55 7 26 54.231 52.946 18.993 46.373 o
-55 7 27 19.844 8.386 12.556 106.105 o
-55 7 28 24.790 28.467 9.293 193.727 o
-55 7 29 0.063 0.635 9.293 193.727 o
-55 7 30 73.451 71.214 21.396 36.544 o
-55 7 31 98.812 93.924 29.872 18.747 o
-55 7 34 16.122 14.098 7.298 314.084 o
-55 7 35 339.478 332.270 94.785 1.862 o
-55 7 36 29.067 59.881 20.217 40.929 o
-55 7 37 146.826 152.672 44.423 8.477 o
-55 7 39 91.984 80.733 25.430 25.869 o
-55 7 41 17.938 32.003 13.372 93.552 o
-55 9 1 7.798 10.018 26.473 23.871 o
-55 9 2 189.648 226.877 62.238 4.319 o
-55 9 4 22.602 34.315 11.287 131.310 o
-55 9 5 36.458 44.696 21.260 37.013 o
-55 9 6 174.997 202.943 54.124 5.711 o
-55 9 7 4.508 10.562 12.375 109.237 o
-55 9 8 110.586 124.658 32.547 15.792 o
-55 9 9 8.058 13.780 9.383 190.001 o
-55 9 10 15.802 -5.258 11.423 128.202 o
-55 9 11 13.864 18.268 9.293 193.727 o
-55 9 14 37.154 57.569 19.220 45.286 o
-55 9 16 12.401 23.889 27.334 22.390 o
-55 9 17 21.564 7.978 10.335 156.613 o
-55 9 18 85.877 87.804 34.587 13.985 o
-55 9 19 25.387 34.859 11.423 128.202 o
-55 9 20 17.389 43.880 12.738 103.106 o
-55 9 21 100.642 143.923 34.859 13.767 o
-55 9 22 20.557 10.381 12.783 102.376 o
-55 9 23 8.414 6.482 14.234 82.573 o
-55 9 24 34.620 38.123 12.964 99.532 o
-55 9 25 44.295 51.404 19.129 45.716 o
-55 9 26 18.116 16.500 7.343 310.218 o
-55 9 27 16.252 33.816 15.684 68.006 o
-55 9 28 97.278 93.335 30.779 17.659 o
-55 9 30 12.047 16.410 18.903 46.819 o
-55 9 31 260.698 299.496 91.929 1.980 o
-55 9 32 1.362 -5.304 19.039 46.153 o
-55 9 33 8.776 -3.490 25.702 25.324 o
-55 9 34 36.280 52.039 17.044 57.587 o
-55 9 35 1.003 -16.500 15.594 68.799 o
-55 9 36 334.598 336.712 110.515 1.370 o
-55 9 37 0.364 0.408 26.065 24.624 o
-55 9 38 0.612 0.227 14.868 75.674 o
-55 9 39 107.801 97.822 35.856 13.012 o
-55 9 40 7.806 13.826 19.220 45.286 o
-55 9 41 12.864 39.664 23.844 29.426 o
-55 9 42 1.669 22.574 11.967 116.812 o
-55 11 1 2.591 -4.261 47.778 7.329 o
-55 11 2 1.573 -0.408 25.521 25.685 o
-55 11 3 223.572 215.817 78.602 2.708 o
-55 11 4 3.630 13.055 13.372 93.552 o
-55 11 5 38.627 26.473 10.879 141.343 o
-55 11 6 238.627 244.964 73.752 3.076 o
-55 11 7 30.482 37.080 16.410 62.127 o
-55 11 8 5.670 4.034 16.047 64.967 o
-55 11 9 13.005 7.253 7.570 291.920 o
-55 11 10 35.797 20.852 17.225 56.381 o
-55 11 12 7.994 -5.349 34.813 13.803 o
-55 11 13 7.925 32.048 39.029 10.982 o
-55 11 20 10.415 1.224 17.452 54.926 o
-55 11 21 18.904 10.698 15.639 68.400 o
-55 11 22 26.028 50.362 19.583 43.624 o
-55 11 23 36.835 14.868 16.546 61.110 o
-55 11 26 65.137 95.556 33.227 15.153 o
-55 11 27 10.221 23.028 12.149 113.352 o
-55 11 28 26.206 8.930 7.298 314.084 o
-55 11 29 12.776 11.242 11.922 117.702 o
-55 11 30 2.359 10.018 7.162 326.124 o
-55 11 31 19.609 40.978 18.857 47.045 o
-55 11 32 44.725 48.413 16.410 62.127 o
-55 11 33 0.977 1.587 12.783 102.376 o
-55 11 35 65.684 37.533 15.503 69.606 o
-55 11 36 14.654 24.342 12.783 102.376 o
-54 2 24 58.346 76.427 27.833 21.595 o
-54 2 25 162.280 174.657 35.901 12.979 o
-54 2 27 100.031 89.572 19.855 42.437 o
-54 2 28 19.367 24.116 12.964 99.532 o
-54 2 33 246.523 302.986 68.403 3.575 o
-54 2 34 11.528 10.063 7.661 285.052 o
-54 4 1 89.904 98.910 19.175 45.501 o
-54 4 2 48.486 59.020 13.146 96.806 o
-54 4 3 460.253 469.711 89.799 2.075 o
-54 4 4 53.619 65.910 21.940 34.754 o
-54 4 5 405.829 406.022 86.762 2.222 o
-54 4 6 843.636 919.249 173.524 0.556 o
-54 4 7 510.291 589.790 112.872 1.313 o
-54 4 8 38.630 69.582 68.992 3.515 o
-54 4 20 965.164 990.961 171.620 0.568 o
-54 4 22 749.075 735.980 135.582 0.910 o
-54 4 23 121.061 122.165 30.598 17.869 o
-54 4 25 1232.400 1285.880 218.128 0.352 o
-54 4 27 270.570 286.033 61.921 4.363 o
-54 4 28 189.094 176.969 38.893 11.059 o
-54 4 29 678.075 766.487 153.760 0.708 o
-54 4 30 71.624 93.063 28.467 20.643 o
-54 4 31 285.997 259.560 61.966 4.357 o
-54 4 32 2.189 6.301 9.837 172.893 o
-54 4 33 354.350 375.107 74.885 2.983 o
-54 4 34 43.375 29.736 25.974 24.796 o
-54 4 35 9.530 -1.904 19.900 42.244 o
-54 6 1 142.150 164.820 43.743 8.743 o
-54 6 2 159.544 165.500 39.618 10.658 o
-54 6 3 64.251 69.083 18.903 46.819 o
-54 6 4 33.067 61.604 15.594 68.799 o
-54 6 5 38.907 46.554 16.999 57.894 o
-54 6 6 23.151 37.035 9.429 188.179 o
-54 6 7 4.064 15.322 6.845 357.062 o
-54 6 8 316.044 357.201 82.456 2.461 o
-54 6 10 0.081 30.689 46.554 7.719 o
-54 6 11 685.696 730.540 155.573 0.691 o
-54 6 18 62.676 98.820 51.767 6.243 o
-54 6 21 1249.200 1287.560 229.008 0.319 o
-54 6 22 14.345 84.223 115.546 1.253 o
-54 6 23 412.582 422.250 94.740 1.864 o
-54 6 25 2.060 -3.808 21.033 37.815 o
-54 6 26 21.944 55.711 15.639 68.400 o
-54 6 27 34.179 81.141 21.486 36.236 o
-54 6 28 21.771 2.765 10.834 142.528 o
-54 6 29 488.785 517.080 121.167 1.139 o
-54 6 30 1.039 15.276 7.298 314.084 o
-54 6 31 87.163 72.800 20.489 39.849 o
-54 6 32 2.807 6.210 6.573 387.223 o
-54 6 34 6.663 9.519 10.154 162.256 o
-54 6 35 140.836 151.085 39.936 10.489 o
-54 6 36 0.901 -10.698 31.096 17.300 o
-54 6 38 31.592 37.533 20.353 40.383 o
-54 6 39 11.172 28.694 41.386 9.767 o
-54 6 40 116.723 113.144 36.264 12.721 o
-54 8 1 0.156 7.389 15.775 67.226 o
-54 8 2 25.784 35.947 11.378 129.226 o
-54 8 3 226.077 226.243 55.665 5.399 o
-54 8 4 104.138 131.185 32.683 15.661 o
-54 8 5 111.373 97.233 24.932 26.914 o
-54 8 6 253.372 280.185 67.406 3.682 o
-54 8 7 31.572 61.558 16.681 60.118 o
-54 8 8 0.006 -6.936 11.604 124.227 o
-54 8 9 37.379 25.340 24.977 26.816 o
-54 8 10 596.568 659.462 136.353 0.900 o
-54 8 17 3.704 8.386 20.671 39.153 o
-54 8 18 1.565 -20.127 27.198 22.615 o
-54 8 19 49.764 73.027 33.816 14.629 o
-54 8 20 275.499 320.076 69.808 3.433 o
-54 8 21 7.258 24.750 9.021 205.585 o
-54 8 22 3.506 -8.250 35.811 13.045 o
-54 8 23 44.583 47.234 13.735 88.677 o
-54 8 24 12.190 11.514 14.324 81.531 o
-54 8 25 165.323 137.532 38.032 11.566 o
-54 8 26 16.236 7.706 14.007 85.267 o
-54 8 27 1.233 -4.624 20.308 40.564 o
-54 8 28 26.444 8.205 6.709 371.684 o
-54 8 29 0.053 -12.194 30.099 18.465 o
-54 8 30 140.192 155.437 44.559 8.425 o
-54 8 31 17.730 31.958 11.695 122.309 o
-54 8 32 7.313 -2.493 14.188 83.101 o
-54 8 33 1.150 -3.808 11.106 135.633 o
-54 8 34 27.814 40.480 15.729 67.614 o
-54 8 35 37.197 42.746 15.956 65.707 o
-54 8 36 106.771 130.369 38.984 11.008 o
-54 8 37 63.227 64.867 23.164 31.178 o
-54 8 38 76.242 84.903 27.923 21.455 o
-54 8 39 4.699 20.444 11.378 129.226 o
-54 8 40 111.737 87.306 28.830 20.127 o
-54 8 41 0.216 16.273 13.735 88.677 o
-54 8 42 125.122 150.133 54.895 5.551 o
-54 8 43 2.033 -24.433 22.756 32.306 o
-54 10 1 0.152 6.165 19.175 45.501 o
-54 10 2 16.957 31.776 13.191 96.141 o
-54 10 3 0.948 34.043 14.234 82.573 o
-54 10 4 166.017 174.158 56.073 5.321 o
-54 10 5 182.101 191.701 53.580 5.827 o
-54 10 6 46.392 44.786 15.322 71.263 o
-54 10 7 19.627 8.975 15.140 72.980 o
-54 10 8 484.993 498.948 128.556 1.012 o
-54 10 9 235.251 213.777 66.726 3.757 o
-54 10 10 0.055 -13.463 24.886 27.012 o
-54 10 11 0.289 2.901 12.058 115.062 o
-54 10 12 7.773 17.271 12.103 114.202 o
-54 10 13 2.341 17.225 15.231 72.114 o
-54 10 14 113.747 144.920 39.211 10.881 o
-54 10 15 8.311 5.258 33.227 15.153 o
-54 10 16 137.994 178.601 58.023 4.969 o
-54 10 17 13.105 77.650 34.043 14.435 o
-54 10 19 184.729 216.089 62.782 4.244 o
-54 10 20 4.726 -8.703 12.466 107.654 o
-54 10 21 20.203 32.638 13.463 92.296 o
-54 10 22 14.618 36.173 21.486 36.236 o
-54 10 23 144.549 157.069 42.384 9.313 o
-54 10 24 6.057 42.792 17.452 54.926 o
-54 10 25 11.733 9.791 13.100 97.477 o
-54 10 26 40.461 38.032 20.761 38.812 o
-54 10 27 116.767 119.535 37.488 11.904 o
-54 10 28 66.724 67.134 23.980 29.093 o
-54 10 29 0.525 0.227 7.072 334.540 o
-54 10 31 5.051 -16.092 15.911 66.082 o
-54 10 32 130.241 140.795 43.472 8.852 o
-54 10 33 8.135 11.559 21.894 34.898 o
-54 10 34 80.837 61.332 18.268 50.129 o
-54 10 35 209.541 250.313 73.797 3.072 o
-54 10 36 89.555 99.500 31.912 16.427 o
-54 10 37 14.052 7.253 8.295 243.105 o
-54 10 38 3.335 3.853 11.831 119.513 o
-54 10 39 58.941 85.402 32.320 16.015 o
-54 10 40 17.730 20.444 15.004 74.309 o
-54 12 1 9.410 9.157 8.839 214.105 o
-54 12 2 82.499 82.365 30.462 18.029 o
-54 12 3 43.097 41.522 15.231 72.114 o
-54 12 4 103.174 88.666 31.731 16.615 o
-54 12 5 58.771 64.233 23.934 29.203 o
-54 12 6 65.421 59.790 24.705 27.410 o
-54 12 7 17.084 5.122 7.479 299.040 o
-54 12 8 24.199 31.459 15.140 72.980 o
-54 12 9 2.072 -11.106 26.699 23.468 o
-54 12 10 25.088 26.835 20.489 39.849 o
-54 12 11 2.174 14.098 21.441 36.389 o
-54 12 13 24.555 55.620 22.529 32.960 o
-54 12 14 16.414 16.364 13.599 90.460 o
-54 12 15 0.602 -2.720 24.206 28.550 o
-54 12 22 57.121 65.683 23.980 29.093 o
-54 12 23 4.344 -2.448 13.418 92.921 o
-54 12 24 71.704 92.201 34.179 14.320 o
-54 12 26 76.173 42.293 17.089 57.282 o
-54 12 27 2.181 -3.400 11.650 123.262 o
-54 12 28 13.146 26.201 20.081 41.485 o
-54 12 29 9.110 21.351 12.149 113.352 o
-54 12 30 38.644 50.543 19.945 42.053 o
-54 12 31 27.306 46.509 24.478 27.920 o
-54 12 32 2.200 2.901 8.114 254.092 o
-54 12 33 65.800 72.392 31.187 17.200 o
-53 1 29 0.619 23.254 13.055 98.155 o
-53 1 30 11.819 13.236 9.973 168.210 o
-53 1 31 21.377 28.241 7.570 291.920 o
-53 1 32 13.597 15.276 8.522 230.346 o
-53 3 1 282.162 264.003 55.439 5.443 o
-53 3 2 362.949 346.186 74.387 3.023 o
-53 3 3 73.088 55.892 23.164 31.178 o
-53 3 4 32.778 24.705 22.257 33.770 o
-53 3 5 5.742 5.349 4.669 767.401 o
-53 3 6 210.260 233.677 47.959 7.273 o
-53 3 7 11.365 9.111 13.962 85.821 o
-53 3 21 1271.560 1460.670 226.333 0.327 o
-53 3 22 1549.090 1738.730 233.767 0.306 o
-53 3 24 659.457 708.600 96.916 1.781 o
-53 3 25 1398.630 1519.690 173.524 0.556 o
-53 3 26 4.144 -4.397 31.414 16.952 o
-53 3 27 456.176 497.725 75.112 2.965 o
-53 3 28 130.363 146.688 24.388 28.128 o
-53 3 29 154.305 161.828 28.105 21.179 o
-53 3 30 4.562 -6.210 11.604 124.227 o
-53 3 31 0.833 -0.136 14.279 82.049 o
-53 3 32 823.528 905.061 175.926 0.541 o
-53 3 34 0.019 2.856 16.546 61.110 o
-53 5 1 4.560 4.624 5.304 594.737 o
-53 5 2 650.033 739.651 134.948 0.919 o
-53 5 3 1334.400 1416.430 211.238 0.375 o
-53 5 4 57.582 77.605 55.801 5.373 o
-53 5 5 1.408 16.092 23.798 29.538 o
-53 5 6 350.824 390.111 81.730 2.504 o
-53 5 7 303.138 368.624 75.248 2.954 o
-53 5 9 308.690 314.682 66.998 3.727 o
-53 5 10 132.587 131.503 35.630 13.178 o
-53 5 11 66.875 82.591 17.724 53.253 o
-53 5 22 735.219 821.291 149.861 0.745 o
-53 5 23 97.345 85.719 21.577 35.932 o
-53 5 24 149.362 180.414 38.848 11.085 o
-53 5 25 8.190 6.301 6.210 433.766 o
-53 5 26 314.224 304.346 70.534 3.363 o
-53 5 27 497.075 542.420 110.515 1.370 o
-53 5 28 154.745 132.500 37.579 11.846 o
-53 5 29 99.844 108.203 26.337 24.118 o
-53 5 30 624.688 706.832 148.365 0.760 o
-53 5 31 897.969 962.313 198.365 0.425 o
-53 5 32 228.567 235.445 54.079 5.720 o
-53 5 33 189.675 238.164 57.615 5.040 o
-53 5 35 200.619 189.208 47.325 7.470 o
-53 5 36 87.142 106.163 26.790 23.309 o
-53 5 37 15.075 -1.315 25.657 25.413 o
-53 5 38 230.297 245.055 67.950 3.623 o
-53 5 39 184.031 158.655 45.194 8.190 o
-53 7 1 0.642 6.845 26.020 24.710 o
-53 7 2 332.100 354.345 77.424 2.791 o
-53 7 3 164.051 166.860 36.989 12.227 o
-53 7 4 0.086 1.088 6.074 453.406 o
-53 7 5 10.304 16.953 13.826 87.518 o
-53 7 6 256.469 274.247 57.977 4.977 o
-53 7 7 0.618 -10.245 25.294 26.147 o
-53 7 8 123.760 119.128 24.705 27.410 o
-53 7 9 51.119 44.831 10.834 142.528 o
-53 7 10 225.565 209.788 52.039 6.178 o
-53 7 12 210.658 214.185 58.204 4.938 o
-53 7 17 13.512 13.010 6.029 460.250 o
-53 7 18 134.384 113.552 25.974 24.796 o
-53 7 19 130.959 140.206 32.592 15.748 o
-53 7 20 24.607 24.206 9.383 190.001 o
-53 7 21 222.522 234.855 49.455 6.840 o
-53 7 22 86.140 85.402 18.903 46.819 o
-53 7 23 91.193 63.915 16.817 59.149 o
-53 7 24 7.447 13.599 7.162 326.124 o
-53 7 25 11.238 13.962 44.514 8.443 o
-53 7 26 753.514 835.796 158.429 0.667 o
-53 7 27 4.329 14.052 24.478 27.920 o
-53 7 28 123.670 132.228 30.825 17.607 o
-53 7 29 83.279 68.494 15.729 67.614 o
-53 7 30 41.502 40.026 10.653 147.422 o
-53 7 34 148.986 145.464 41.024 9.940 o
-53 7 38 63.671 57.161 24.614 27.612 o
-53 7 39 227.098 281.545 83.498 2.399 o
-53 7 40 81.686 76.427 24.977 26.816 o
-53 7 41 207.385 222.933 72.483 3.184 o
-53 7 42 37.905 6.890 8.703 220.849 o
-53 9 1 0.037 -15.956 15.775 67.226 o
-53 9 2 90.850 89.844 24.841 27.110 o
-53 9 3 36.811 42.112 22.801 32.178 o
-53 9 4 2.770 31.414 12.239 111.678 o
-53 9 5 65.297 76.608 22.756 32.306 o
-53 9 6 89.867 97.233 26.020 24.710 o
-53 9 7 29.001 37.896 13.826 87.518 o
-53 9 8 87.471 84.722 27.561 22.024 o
-53 9 9 37.863 25.294 8.205 248.508 o
-53 9 10 0.049 -30.190 20.127 41.298 o
-53 9 11 57.751 49.773 13.191 96.141 o
-53 9 12 59.593 63.508 16.636 60.446 o
-53 9 13 4.910 21.622 12.874 100.939 o
-53 9 14 4.021 -12.194 12.919 100.232 o
-53 9 15 1.637 -21.260 15.956 65.707 o
-53 9 16 77.061 62.284 19.537 43.827 o
-53 9 17 5.318 -3.445 9.927 169.750 o
-53 9 18 13.551 59.518 26.563 23.708 o
-53 9 19 176.453 166.407 44.968 8.273 o
-53 9 20 4.258 13.871 18.812 47.272 o
-53 9 21 46.737 36.083 21.169 37.330 o
-53 9 22 86.943 92.745 24.841 27.110 o
-53 9 24 79.410 109.472 28.286 20.909 o
-53 9 25 0.142 -2.131 17.225 56.381 o
-53 9 26 127.656 103.217 28.286 20.909 o
-53 9 27 98.427 137.668 35.221 13.485 o
-53 9 28 196.232 172.209 49.047 6.954 o
-53 9 29 7.168 2.221 15.594 68.799 o
-53 9 30 0.172 -25.566 21.668 35.632 o
-53 9 31 137.145 141.158 46.373 7.779 o
-53 9 32 25.824 25.294 9.338 191.850 o
-53 9 33 111.807 144.558 40.253 10.325 o
-53 9 34 12.417 43.381 14.415 80.509 o
-53 9 35 13.189 14.642 6.845 357.062 o
-53 9 36 88.851 82.682 24.569 27.714 o
-53 9 37 28.775 31.414 11.423 128.202 o
-53 9 38 14.303 0.589 12.103 114.202 o
-53 9 39 6.065 16.455 19.356 44.652 o
-53 9 40 3.692 17.769 26.337 24.118 o
-53 9 41 1.874 -1.859 15.911 66.082 o
-53 9 42 5.218 14.823 11.015 137.875 o
-53 11 1 135.217 124.884 46.237 7.825 o
-53 11 2 138.348 162.146 56.300 5.278 o
-53 11 3 21.155 19.084 18.721 47.731 o
-53 11 4 85.918 83.045 30.280 18.245 o
-53 11 5 531.592 520.662 144.739 0.799 o
-53 11 6 8.929 15.095 14.778 76.606 o
-53 11 7 164.010 172.889 50.906 6.456 o
-53 11 8 193.096 216.678 62.193 4.325 o
-53 11 9 17.662 46.599 18.223 50.379 o
-53 11 10 80.900 74.115 27.198 22.615 o
-53 11 11 27.579 27.017 11.695 122.309 o
-53 11 13 1.033 -3.173 31.550 16.806 o
-53 11 14 13.476 1.995 7.162 326.124 o
-53 11 15 17.555 28.966 12.783 102.376 o
-53 11 16 7.729 45.330 21.169 37.330 o
-53 11 25 19.528 23.118 11.695 122.309 o
-53 11 26 45.502 56.617 19.855 42.437 o
-53 11 28 16.898 28.830 11.604 124.227 o
-53 11 29 18.035 18.313 10.607 148.684 o
-53 11 30 0.442 1.133 5.576 538.129 o
-53 11 31 17.593 22.620 9.519 184.611 o
-53 11 32 95.543 92.473 33.771 14.668 o
-53 11 34 14.574 15.095 13.463 92.296 o
-53 11 35 13.624 6.800 11.242 132.371 o
-53 11 36 0.780 -2.765 26.337 24.118 o
-53 11 37 3.081 13.236 8.703 220.849 o
-53 11 39 21.603 10.109 7.887 268.905 o
-53 13 6 2.972 1.859 21.305 36.855 o
-53 13 7 24.788 9.519 28.830 20.127 o
-53 13 8 85.354 56.980 26.155 24.454 o
-53 13 9 364.578 318.943 129.055 1.004 o
-53 13 11 566.434 404.435 182.499 0.502 o
-53 13 13 7.442 1.451 15.775 67.226 o
-53 13 14 23.545 17.225 14.279 82.049 o
-53 13 15 0.966 -1.043 12.058 115.062 o
-53 13 22 0.002 -6.845 29.374 19.389 o
-53 13 23 144.902 182.408 69.582 3.455 o
-53 13 24 41.176 47.098 23.617 29.993 o
-53 13 25 182.346 182.544 71.350 3.286 o
-53 13 26 0.014 2.946 6.346 415.376 o
-53 13 27 0.217 3.944 7.706 281.708 o
-53 13 28 0.420 3.490 6.528 392.620 o
-52 2 20 85.685 109.472 40.072 10.418 o
-52 2 22 58.508 80.869 16.636 60.446 o
-52 2 24 66.572 71.486 19.356 44.652 o
-52 2 25 22.522 19.809 10.789 143.729 o
-52 2 26 285.328 319.305 53.761 5.788 o
-52 2 28 33.973 41.386 16.636 60.446 o
-52 2 30 0.321 -6.845 38.213 11.456 o
-52 2 31 164.898 205.481 42.656 9.194 o
-52 2 33 41.386 40.525 10.653 147.422 o
-52 4 1 129.588 149.680 26.246 24.285 o
-52 4 2 9.640 25.566 11.378 129.226 o
-52 4 3 157.217 139.798 24.070 28.874 o
-52 4 4 75.952 87.351 17.588 54.080 o
-52 4 5 22.323 29.918 7.434 302.698 o
-52 4 6 893.051 907.327 139.254 0.863 o
-52 4 7 127.278 132.545 24.614 27.612 o
-52 4 8 21.693 32.638 17.135 56.979 o
-52 4 9 545.455 569.482 103.489 1.562 o
-52 4 10 5.251 18.495 17.633 53.802 o
-52 4 19 194.602 175.881 74.613 3.005 o
-52 4 21 1438.660 1575.220 218.627 0.350 o
-52 4 22 345.245 331.091 64.414 4.032 o
-52 4 23 305.006 330.502 53.807 5.778 o
-52 4 24 460.289 514.089 82.909 2.434 o
-52 4 25 132.108 129.553 24.841 27.110 o
-52 4 26 269.565 244.239 44.061 8.617 o
-52 4 27 120.771 134.812 25.430 25.869 o
-52 4 28 54.808 51.812 13.010 98.840 o
-52 4 29 9.769 3.717 4.533 814.136 o
-52 4 30 890.602 946.810 172.798 0.560 o
-52 4 31 82.527 81.504 16.591 60.776 o
-52 4 32 773.841 849.395 144.875 0.797 o
-52 4 33 1.956 11.060 15.729 67.614 o
-52 4 34 41.855 34.451 8.431 235.327 o
-52 4 35 78.455 68.947 25.113 26.526 o
-52 4 36 28.025 46.463 11.242 132.371 o
-52 4 37 45.324 65.729 18.449 49.148 o
-52 6 1 85.611 112.872 24.070 28.874 o
-52 6 2 4.244 -1.723 19.628 43.423 o
-52 6 3 931.212 1006.100 170.985 0.572 o
-52 6 4 40.045 58.204 15.503 69.606 o
-52 6 5 469.473 459.965 88.394 2.141 o
-52 6 6 299.345 263.141 52.674 6.030 o
-52 6 7 328.364 323.385 71.848 3.241 o
-52 6 8 161.011 160.061 37.352 11.991 o
-52 6 9 958.626 1061.810 192.653 0.451 o
-52 6 10 231.461 191.474 42.973 9.059 o
-52 6 11 586.015 654.748 131.593 0.966 o
-52 6 13 231.947 204.484 46.599 7.704 o
-52 6 17 7021.360 7600.000 255.707 0.256 o
-52 6 18 564.625 667.894 133.180 0.943 o
-52 6 19 302.750 380.501 80.461 2.584 o
-52 6 20 171.565 194.375 43.336 8.908 o
-52 6 21 12.361 12.058 11.015 137.875 o
-52 6 22 1.279 -9.791 17.225 56.381 o
-52 6 23 51.136 41.069 9.837 172.893 o
-52 6 24 245.930 238.527 46.645 7.689 o
-52 6 25 31.097 39.936 20.263 40.746 o
-52 6 26 251.998 240.929 54.351 5.663 o
-52 6 27 20.319 34.088 36.899 12.287 o
-52 6 28 150.885 149.499 36.445 12.595 o
-52 6 29 194.059 180.278 42.928 9.078 o
-52 6 30 209.516 234.039 60.198 4.616 o
-52 6 31 516.761 547.950 127.604 1.027 o
-52 6 32 435.510 502.258 119.082 1.180 o
-52 6 34 30.411 24.932 25.974 24.796 o
-52 6 35 675.244 748.536 178.737 0.524 o
-52 6 36 23.424 34.904 15.322 71.263 o
-52 6 38 1.590 0.317 6.754 366.711 o
-52 6 39 2.464 -3.717 14.506 79.505 o
-52 6 40 69.492 84.223 25.203 26.336 o
-52 8 1 526.470 568.666 126.516 1.045 o
-52 8 2 43.628 27.243 8.567 227.915 o
-52 8 3 9.674 -4.669 23.662 29.878 o
-52 8 4 37.181 49.410 13.236 95.484 o
-52 8 6 0.002 -6.845 57.388 5.080 o
-52 8 7 439.840 519.936 108.974 1.409 o
-52 8 8 378.063 410.736 89.980 2.066 o
-52 8 9 197.209 209.742 53.036 5.947 o
-52 8 10 117.286 123.751 27.651 21.880 o
-52 8 11 275.860 316.993 79.192 2.668 o
-52 8 13 758.785 805.335 152.898 0.716 o
-52 8 18 92.102 102.673 27.651 21.880 o
-52 8 19 61.978 48.684 13.372 93.552 o
-52 8 21 103.596 119.082 31.368 17.001 o
-52 8 22 140.102 162.871 42.565 9.233 o
-52 8 23 29.493 20.489 7.842 272.022 o
-52 8 24 132.203 133.270 30.689 17.763 o
-52 8 25 279.506 329.233 74.387 3.023 o
-52 8 26 33.313 29.872 8.567 227.915 o
-52 8 27 9.792 33.272 10.471 152.571 o
-52 8 28 100.310 85.085 28.195 21.043 o
-52 8 29 8.232 21.351 11.922 117.702 o
-52 8 31 11.870 14.959 14.732 77.078 o
-52 8 32 242.664 264.546 72.120 3.216 o
-52 8 33 2.977 -5.666 19.583 43.624 o
-52 8 34 31.954 40.933 12.012 115.932 o
-52 8 35 2.759 4.850 12.602 105.343 o
-52 8 36 72.363 78.602 21.713 35.483 o
-52 8 37 66.688 62.601 18.404 49.391 o
-52 8 38 13.365 -7.434 15.684 68.006 o
-52 8 39 4.509 -12.058 39.709 10.609 o
-52 8 40 94.002 111.467 38.848 11.085 o
-52 8 41 64.498 64.822 22.710 32.436 o
-52 8 42 21.764 45.693 16.999 57.894 o
-52 8 43 250.049 257.384 87.215 2.199 o
-52 10 1 96.664 95.193 34.723 13.875 o
-52 10 2 9.459 18.449 9.338 191.850 o
-52 10 3 61.512 109.472 38.168 11.483 o
-52 10 4 211.582 251.582 67.088 3.717 o
-52 10 5 234.660 248.636 65.139 3.943 o
-52 10 6 7.173 20.263 8.069 256.955 o
-52 10 7 5.131 -3.808 15.956 65.707 o
-52 10 8 0.556 19.175 7.751 278.423 o
-52 10 9 74.201 59.518 20.625 39.325 o
-52 10 10 4.785 1.632 10.426 153.901 o
-52 10 11 80.943 83.271 18.585 48.432 o
-52 10 12 71.472 93.652 25.067 26.622 o
-52 10 13 121.605 146.688 38.349 11.375 o
-52 10 14 0.027 -0.680 10.789 143.729 o
-52 10 15 16.610 29.555 10.925 140.173 o
-52 10 16 9.115 15.458 11.922 117.702 o
-52 10 17 4.928 10.607 8.114 254.092 o
-52 10 18 194.183 217.766 59.065 4.795 o
-52 10 19 106.685 134.630 39.709 10.609 o
-52 10 20 83.682 145.510 42.520 9.253 o
-52 10 22 2.997 14.732 11.060 136.747 o
-52 10 23 115.924 133.452 43.517 8.834 o
-52 10 24 2.709 8.885 23.345 30.696 o
-52 10 26 40.506 36.717 12.375 109.237 o
-52 10 28 118.397 146.054 45.058 8.240 o
-52 10 29 196.994 255.118 78.512 2.714 o
-52 10 30 23.477 17.815 12.964 99.532 o
-52 10 31 39.251 54.396 17.180 56.678 o
-52 10 32 6.993 9.655 6.074 453.406 o
-52 10 33 11.472 25.203 9.655 179.448 o
-52 10 34 69.905 88.122 26.609 23.628 o
-52 10 35 21.284 32.230 18.767 47.500 o
-52 10 36 4.117 6.210 6.029 460.250 o
-52 10 37 49.043 30.825 20.217 40.929 o
-52 10 38 0.714 0.544 5.666 521.047 o
-52 10 39 24.636 17.996 7.933 265.840 o
-52 10 40 86.680 53.716 20.761 38.812 o
-52 10 41 25.013 49.183 22.076 34.327 o
-52 12 1 7.595 -2.992 28.694 20.318 o
-52 12 2 0.924 -5.621 13.191 96.141 o
-52 12 3 14.867 14.778 9.293 193.727 o
-52 12 4 18.023 13.690 7.706 281.708 o
-52 12 5 2.172 12.058 8.885 211.926 o
-52 12 6 75.205 68.675 21.441 36.389 o
-52 12 7 63.452 57.841 18.948 46.596 o
-52 12 8 5.145 25.158 12.103 114.202 o
-52 12 9 78.603 92.428 33.227 15.153 o
-52 12 10 0.121 13.735 10.471 152.571 o
-52 12 11 11.392 19.719 12.692 103.844 o
-52 12 12 31.493 41.432 15.594 68.799 o
-52 12 14 75.137 100.678 36.808 12.348 o
-52 12 15 71.347 82.093 30.235 18.300 o
-52 12 16 180.664 218.536 73.571 3.091 o
-52 12 17 18.390 31.096 14.370 81.017 o
-52 12 18 19.407 17.452 13.055 98.155 o
-52 12 25 0.017 10.381 9.066 203.534 o
-52 12 26 10.635 3.128 7.072 334.540 o
-52 12 27 0.888 -0.952 17.996 51.655 o
-52 12 28 3.786 21.849 11.514 126.191 o
-52 12 29 73.131 84.903 33.136 15.236 o
-52 12 30 2.959 5.712 7.253 318.022 o
-52 12 31 1.268 -44.242 36.445 12.595 o
-52 12 33 0.219 2.131 7.751 278.423 o
-52 12 34 4.744 7.661 13.916 86.381 o
-52 12 35 50.490 34.587 15.503 69.606 o
-52 12 36 18.502 42.474 20.897 38.309 o
-51 1 29 0.163 15.140 11.967 116.812 o
-51 1 30 281.056 281.953 55.847 5.364 o
-51 1 31 172.759 191.429 39.845 10.537 o
-51 1 32 156.820 147.051 26.654 23.547 o
-51 1 33 46.458 53.943 12.602 105.343 o
-51 3 1 245.052 230.730 38.803 11.111 o
-51 3 2 1084.750 1085.700 140.705 0.845 o
-51 3 3 1137.450 1230.580 193.378 0.447 o
-51 3 5 126.705 144.195 29.238 19.569 o
-51 3 6 811.440 788.562 133.316 0.941 o
-51 3 7 229.498 196.914 37.624 11.818 o
-51 3 8 372.543 438.659 76.517 2.857 o
-51 3 9 528.693 558.376 97.369 1.765 o
-51 3 18 196.754 208.836 40.253 10.325 o
-51 3 20 0.104 6.437 19.492 44.031 o
-51 3 22 50.680 59.473 12.874 100.939 o
-51 3 23 4.958 7.751 6.482 398.130 o
-51 3 24 129.836 204.484 29.872 18.747 o
-51 3 25 147.525 157.522 28.739 20.254 o
-51 3 26 2242.210 2267.680 195.146 0.439 o
-51 3 27 0.059 12.012 6.210 433.766 o
-51 3 28 115.070 107.160 16.817 59.149 o
-51 3 29 65.070 92.428 26.926 23.074 o
-51 3 30 1319.100 1380.980 187.349 0.477 o
-51 3 31 12.966 29.872 6.800 361.838 o
-51 3 32 98.035 106.163 25.249 26.241 o
-51 3 34 673.482 748.717 147.504 0.769 o
-51 5 1 350.101 338.571 65.139 3.943 o
-51 5 2 593.106 640.922 111.920 1.336 o
-51 5 3 28.293 51.722 22.529 32.960 o
-51 5 4 8.859 3.581 17.316 55.792 o
-51 5 5 1602.310 1576.400 205.935 0.394 o
-51 5 6 35.794 36.264 12.647 104.590 o
-51 5 7 2007.190 2098.470 230.685 0.314 o
-51 5 8 104.604 175.609 78.285 2.730 o
-51 5 9 588.874 623.244 116.544 1.232 o
-51 5 10 54.190 58.793 13.100 97.477 o
-51 5 11 654.794 699.806 128.511 1.013 o
-51 5 12 344.629 330.547 65.185 3.937 o
-51 5 16 0.384 8.386 29.601 19.093 o
-51 5 18 875.740 912.087 156.434 0.684 o
-51 5 19 248.984 312.188 69.944 3.420 o
-51 5 22 503.145 586.436 106.934 1.463 o
-51 5 23 259.717 233.858 51.812 6.232 o
-51 5 24 2.023 20.127 10.789 143.729 o
-51 5 25 8.884 -2.901 15.322 71.263 o
-51 5 27 87.671 94.604 20.217 40.929 o
-51 5 28 513.974 562.501 110.923 1.360 o
-51 5 29 257.575 303.485 62.193 4.325 o
-51 5 30 300.229 347.138 75.656 2.923 o
-51 5 31 174.272 189.661 43.245 8.945 o
-51 5 34 436.305 471.478 103.942 1.548 o
-51 5 35 181.466 202.716 50.634 6.525 o
-51 5 36 43.018 57.705 16.636 60.446 o
-51 5 37 16.218 11.604 6.392 409.505 o
-51 5 38 10.423 25.385 8.749 218.566 o
-51 5 40 213.558 200.812 54.396 5.654 o
-51 7 1 211.979 227.512 49.274 6.890 o
-51 7 2 256.912 275.426 57.977 4.977 o
-51 7 3 3.235 7.253 15.866 66.460 o
-51 7 4 62.462 76.427 17.407 55.212 o
-51 7 5 857.226 887.382 158.383 0.667 o
-51 7 6 71.864 81.413 30.825 17.607 o
-51 7 7 532.119 513.318 95.828 1.822 o
-51 7 8 39.358 25.657 7.842 272.022 o
-51 7 9 101.998 129.961 26.881 23.152 o
-51 7 10 504.883 540.652 97.142 1.773 o
-51 7 11 275.789 294.147 56.527 5.236 o
-51 7 12 53.840 62.691 16.953 58.204 o
-51 7 13 362.146 433.809 93.697 1.906 o
-51 7 20 423.019 474.244 102.491 1.593 o
-51 7 22 1266.880 1452.330 247.956 0.272 o
-51 7 23 1289.510 1476.540 216.497 0.357 o
-51 7 24 0.097 2.085 5.258 605.036 o
-51 7 25 3.031 -2.674 11.831 119.513 o
-51 7 26 12.358 6.709 5.168 626.451 o
-51 7 27 236.150 228.826 47.959 7.273 o
-51 7 28 213.602 241.292 51.812 6.232 o
-51 7 29 232.493 316.495 66.091 3.830 o
-51 7 30 257.908 259.787 55.575 5.416 o
-51 7 31 1.533 -6.165 9.338 191.850 o
-51 7 32 56.041 49.818 36.536 12.532 o
-51 7 33 30.404 40.978 13.191 96.141 o
-51 7 34 5.868 5.666 5.394 574.914 o
-51 7 35 274.137 321.390 75.021 2.972 o
-51 7 36 167.576 199.135 55.257 5.479 o
-51 7 37 342.201 420.618 113.008 1.310 o
-51 7 38 79.414 78.738 35.584 13.212 o
-51 7 39 34.185 52.810 17.679 53.526 o
-51 7 40 120.494 98.638 31.822 16.520 o
-51 7 41 133.082 164.866 51.450 6.320 o
-51 7 43 6.133 11.287 9.791 174.498 o
-51 9 1 52.757 80.733 22.529 32.960 o
-51 9 2 12.067 -8.885 24.116 28.766 o
-51 9 3 105.953 93.516 25.385 25.961 o
-51 9 4 0.028 12.874 11.287 131.310 o
-51 9 5 39.618 23.844 10.063 165.193 o
-51 9 6 50.403 59.609 17.769 52.982 o
-51 9 7 3.868 35.493 17.951 51.917 o
-51 9 9 259.419 322.705 73.253 3.118 o
-51 9 10 87.737 97.641 24.297 28.338 o
-51 9 11 51.974 40.570 10.879 141.343 o
-51 9 12 47.897 114.957 26.291 24.201 o
-51 9 13 78.681 82.274 19.129 45.716 o
-51 9 14 161.553 131.820 32.048 16.288 o
-51 9 15 0.001 19.719 17.996 51.655 o
-51 9 16 70.102 91.567 22.801 32.178 o
-51 9 17 123.846 143.651 41.794 9.577 o
-51 9 18 17.905 50.860 33.046 15.319 o
-51 9 19 0.171 -10.743 33.091 15.277 o
-51 9 20 28.301 56.481 24.070 28.874 o
-51 9 21 0.017 -28.286 52.266 6.124 o
-51 9 22 15.553 37.533 13.236 95.484 o
-51 9 23 238.220 280.593 74.205 3.038 o
-51 9 24 37.496 51.450 15.050 73.862 o
-51 9 26 398.847 482.539 108.430 1.423 o
-51 9 27 120.859 143.243 41.205 9.853 o
-51 9 28 3.307 37.805 13.644 89.859 o
-51 9 29 91.071 78.194 24.614 27.612 o
-51 9 30 3.322 -1.224 33.318 15.070 o
-51 9 31 28.622 42.701 23.209 31.057 o
-51 9 32 6.707 33.136 11.015 137.875 o
-51 9 33 0.178 11.151 14.052 84.718 o
-51 9 34 63.097 70.080 18.857 47.045 o
-51 9 35 92.167 94.921 26.926 23.074 o
-51 9 36 24.383 32.456 10.879 141.343 o
-51 9 37 1.872 -5.984 32.864 15.489 o
-51 9 38 3.842 9.293 6.754 366.711 o
-51 9 39 224.424 245.644 69.808 3.433 o
-51 9 40 15.621 18.041 27.606 21.951 o
-51 9 41 31.457 36.309 12.964 99.532 o
-51 9 42 29.301 34.224 14.143 83.635 o
-51 9 43 83.297 84.903 30.371 18.136 o
-51 9 44 99.288 95.601 34.315 14.207 o
-51 11 1 8.605 1.768 21.441 36.389 o
-51 11 2 0.821 -11.695 21.849 35.043 o
-51 11 3 55.232 60.108 20.398 40.204 o
-51 11 4 121.557 135.945 45.239 8.174 o
-51 11 5 32.543 65.819 23.572 30.109 o
-51 11 6 52.759 57.705 18.313 49.881 o
-51 11 7 77.313 57.751 21.305 36.855 o
-51 11 8 7.820 7.933 11.831 119.513 o
-51 11 9 58.061 87.986 24.660 27.511 o
-51 11 10 1.715 0.227 6.754 366.711 o
-51 11 11 8.976 6.800 20.308 40.564 o
-51 11 13 2.712 16.727 15.412 70.427 o
-51 11 14 132.098 133.814 44.831 8.323 o
-51 11 15 32.601 12.692 18.087 51.139 o
-51 11 16 5.054 -18.404 15.820 66.841 o
-51 11 17 2.996 -7.842 42.293 9.353 o
-51 11 18 185.298 214.275 65.457 3.904 o
-51 11 19 20.426 -0.725 21.033 37.815 o
-51 11 27 8.370 -0.499 52.900 5.978 o
-51 11 28 52.500 67.632 20.942 38.143 o
-51 11 29 71.216 72.120 23.300 30.816 o
-51 11 30 2.391 -7.751 12.783 102.376 o
-51 11 31 54.069 59.292 21.668 35.632 o
-51 11 32 14.014 24.660 10.743 144.944 o
-51 11 33 63.735 61.649 22.302 33.633 o
-51 11 34 10.621 11.604 8.930 209.780 o
-51 11 35 12.111 12.602 14.914 75.215 o
-51 11 36 25.634 30.915 12.738 103.106 o
-51 11 37 99.665 87.396 35.312 13.416 o
-51 11 39 5.654 -0.227 28.286 20.909 o
-51 11 40 85.435 82.456 33.635 14.787 o
-51 13 1 1.061 -13.962 16.092 64.601 o
-51 13 2 2.527 10.335 7.525 295.448 o
-51 13 3 11.293 5.530 13.962 85.821 o
-51 13 4 1.767 -6.346 26.790 23.309 o
-51 13 5 20.574 30.054 15.322 71.263 o
-51 13 8 0.575 14.823 9.837 172.893 o
-51 13 9 15.460 15.594 29.283 19.509 o
-51 13 10 4.608 21.441 11.423 128.202 o
-51 13 11 4.116 4.125 16.273 63.170 o
-51 13 12 8.201 2.629 11.650 123.262 o
-51 13 13 0.400 0.997 6.936 347.788 o
-51 13 14 15.347 6.754 14.007 85.267 o
-51 13 15 0.512 12.602 12.874 100.939 o
-51 13 17 14.199 3.808 19.855 42.437 o
-51 13 18 5.454 -0.045 17.271 56.085 o
-51 13 19 59.894 71.214 31.187 17.200 o
-51 13 25 0.923 -10.879 34.632 13.948 o
-51 13 26 222.807 235.173 91.340 2.005 o
-51 13 27 2.744 -3.037 14.959 74.760 o
-51 13 28 2.983 16.319 12.284 110.856 o
-51 13 29 39.046 29.283 13.599 90.460 o
-51 13 30 0.516 -18.495 39.800 10.561 o
-51 13 31 3.266 7.525 9.383 190.001 o
-50 2 3 1.841 3.672 13.599 90.460 o
-50 2 5 0.026 -6.754 22.302 33.633 o
-50 2 6 142.135 145.963 27.742 21.737 o
-50 2 7 615.454 624.966 102.990 1.577 o
-50 2 18 482.236 473.382 78.965 2.683 o
-50 2 20 915.970 941.960 142.337 0.826 o
-50 2 21 1637.070 1720.910 203.351 0.405 o
-50 2 22 17.581 23.617 7.570 291.920 o
-50 2 23 1324.650 1373.000 183.224 0.498 o
-50 2 24 2307.460 2355.900 201.402 0.412 o
-50 2 25 10.612 4.669 7.615 288.455 o
-50 2 26 0.465 19.492 5.122 637.588 o
-50 2 27 3.293 -0.363 13.599 90.460 o
-50 2 28 1322.550 1496.030 178.555 0.525 o
-50 2 29 0.011 -15.322 18.041 51.396 o
-50 2 30 49.552 55.031 13.780 88.095 o
-50 4 1 1.272 2.221 4.578 798.094 o
-50 4 2 77.076 74.069 12.194 112.510 o
-50 4 3 40.868 56.164 9.746 176.125 o
-50 4 4 1.930 -10.698 23.300 30.816 o
-50 4 5 4.898 -2.674 17.633 53.802 o
-50 4 6 490.387 483.400 77.288 2.801 o
-50 4 7 4.903 -1.179 11.650 123.262 o
-50 4 8 196.968 200.948 39.301 10.831 o
-50 4 9 919.623 898.488 126.516 1.045 o
-50 4 10 297.256 287.030 46.101 7.871 o
-50 4 11 225.932 236.532 39.165 10.906 o
-50 4 12 67.310 56.572 10.471 152.571 o
-50 4 16 615.111 615.356 105.664 1.498 o
-50 4 17 2268.000 2527.790 234.674 0.304 o
-50 4 20 307.917 275.879 49.410 6.852 o
-50 4 21 21.872 39.120 14.324 81.531 o
-50 4 22 4.775 14.551 6.618 381.937 o
-50 4 23 0.423 -5.168 5.984 467.250 o
-50 4 24 37.960 45.149 11.831 119.513 o
-50 4 25 29.194 30.779 6.528 392.620 o
-50 4 26 85.260 70.942 12.964 99.532 o
-50 4 27 0.130 2.221 4.034 1027.820 o
-50 4 28 285.075 298.680 51.767 6.243 o
-50 4 29 31.543 38.531 17.135 56.979 o
-50 4 30 366.442 436.302 73.525 3.095 o
-50 4 31 512.801 518.259 87.986 2.161 o
-50 4 32 2.450 0.136 14.868 75.674 o
-50 4 33 1161.960 1242.630 188.573 0.470 o
-50 4 34 1.355 -7.253 24.932 26.914 o
-50 4 35 39.537 15.412 10.743 144.944 o
-50 4 36 96.526 126.607 25.385 25.961 o
-50 4 37 179.620 206.433 44.605 8.408 o
-50 4 38 89.766 83.997 27.470 22.169 o
-50 6 1 631.146 625.963 114.549 1.275 o
-50 6 2 21.276 11.151 11.242 132.371 o
-50 6 3 153.476 147.323 29.011 19.876 o
-50 6 4 21.131 34.270 8.341 240.470 o
-50 6 5 399.586 441.968 79.237 2.664 o
-50 6 6 10.524 20.172 26.699 23.468 o
-50 6 7 268.507 279.777 49.727 6.765 o
-50 6 8 1178.330 1263.580 180.776 0.512 o
-50 6 9 260.543 251.763 46.509 7.734 o
-50 6 10 197.589 204.937 37.080 12.167 o
-50 6 12 570.829 570.661 114.776 1.270 o
-50 6 13 2826.690 3098.040 257.112 0.253 o
-50 6 20 43.958 49.364 11.151 134.532 o
-50 6 21 76.552 101.585 19.401 44.444 o
-50 6 22 311.210 393.692 66.227 3.814 o
-50 6 23 84.754 94.060 17.543 54.359 o
-50 6 24 95.383 108.248 20.081 41.485 o
-50 6 25 45.016 28.739 10.834 142.528 o
-50 6 26 65.281 67.361 13.916 86.381 o
-50 6 27 606.959 650.895 113.189 1.306 o
-50 6 28 184.709 219.987 49.319 6.878 o
-50 6 29 899.366 1032.850 170.441 0.576 o
-50 6 30 93.181 83.906 18.313 49.881 o
-50 6 31 1.506 1.723 15.095 73.419 o
-50 6 34 12.845 -1.451 14.868 75.674 o
-50 6 35 679.132 683.079 156.026 0.687 o
-50 6 36 3.972 2.493 10.018 166.691 o
-50 6 37 656.401 713.677 167.721 0.595 o
-50 6 38 69.831 86.898 25.974 24.796 o
-50 6 39 9.407 5.077 10.018 166.691 o
-50 6 40 23.324 55.847 18.359 49.635 o
-50 6 41 2.509 17.497 8.703 220.849 o
-50 6 42 69.676 83.589 25.385 25.961 o
-50 8 1 543.523 568.439 119.581 1.170 o
-50 8 2 27.125 59.564 15.231 72.114 o
-50 8 3 219.494 224.792 50.090 6.668 o
-50 8 4 3.506 -2.810 28.830 20.127 o
-50 8 5 214.162 212.190 46.373 7.779 o
-50 8 6 531.343 596.272 116.906 1.224 o
-50 8 7 46.377 59.382 13.780 88.095 o
-50 8 8 32.756 29.691 9.655 179.448 o
-50 8 9 384.698 397.862 97.278 1.768 o
-50 8 10 1289.460 1324.950 209.697 0.380 o
-50 8 11 402.824 448.269 102.718 1.586 o
-50 8 12 1065.160 1110.270 213.777 0.366 o
-50 8 13 59.670 77.288 18.857 47.045 o
-50 8 14 22.199 17.452 18.223 50.379 o
-50 8 15 15.322 28.875 26.926 23.074 o
-50 8 16 28.821 36.491 23.300 30.816 o
-50 8 18 398.677 488.160 109.699 1.390 o
-50 8 19 241.888 326.649 75.429 2.940 o
-50 8 20 665.771 741.464 153.533 0.710 o
-50 8 24 34.892 53.081 37.397 11.962 o
-50 8 26 642.216 775.507 148.320 0.760 o
-50 8 27 287.988 294.872 72.936 3.145 o
-50 8 28 0.715 4.624 8.658 223.167 o
-50 8 29 8.525 20.625 8.205 248.508 o
-50 8 30 64.838 97.913 29.374 19.389 o
-50 8 31 316.044 326.105 82.954 2.431 o
-50 8 32 24.018 47.642 27.289 22.465 o
-50 8 33 191.130 203.577 48.821 7.019 o
-50 8 34 167.583 222.435 54.985 5.533 o
-50 8 35 151.847 198.047 49.682 6.778 o
-50 8 36 16.573 24.433 20.761 38.812 o
-50 8 37 376.698 418.170 99.907 1.676 o
-50 8 38 99.722 88.031 27.470 22.169 o
-50 8 39 0.002 13.372 14.914 75.215 o
-50 8 40 95.512 74.568 20.353 40.383 o
-50 8 42 0.452 -2.448 16.772 59.469 o
-50 8 43 39.732 53.353 19.084 45.934 o
-50 8 44 6.433 0.544 25.793 25.146 o
-50 10 1 414.986 429.321 125.519 1.062 o
-50 10 2 0.191 12.194 9.474 186.382 o
-50 10 3 6.223 9.837 38.440 11.322 o
-50 10 4 25.577 7.479 7.661 285.052 o
-50 10 5 99.442 89.799 24.977 26.816 o
-50 10 6 28.681 39.709 12.058 115.062 o
-50 10 7 123.546 119.853 30.552 17.922 o
-50 10 8 12.071 5.893 12.284 110.856 o
-50 10 9 21.072 33.046 10.426 153.901 o
-50 10 10 2.025 7.389 8.794 216.318 o
-50 10 11 11.310 25.611 15.004 74.309 o
-50 10 12 0.682 -10.335 23.572 30.109 o
-50 10 13 24.655 45.738 13.055 98.155 o
-50 10 14 9.006 77.514 80.370 2.590 o
-50 10 15 1050.210 1193.990 229.914 0.316 o
-50 10 16 85.357 127.196 32.320 16.015 o
-50 10 17 3.374 -9.293 25.566 25.594 o
-50 10 18 12.419 -8.749 22.484 33.093 o
-50 10 19 24.970 33.046 14.460 80.005 o
-50 10 21 143.855 106.072 31.867 16.474 o
-50 10 22 18.572 11.650 14.007 85.267 o
-50 10 23 239.507 297.637 80.778 2.564 o
-50 10 28 69.278 30.145 28.286 20.909 o
-50 10 29 7.584 11.877 17.180 56.678 o
-50 10 30 60.890 102.854 28.105 21.179 o
-50 10 31 138.010 171.982 47.415 7.441 o
-50 10 32 5.014 5.848 8.567 227.915 o
-50 10 33 5.751 7.479 9.882 171.310 o
-50 10 34 179.900 169.036 46.917 7.600 o
-50 10 35 20.783 33.816 13.055 98.155 o
-50 10 36 0.006 4.714 7.706 281.708 o
-50 10 37 0.056 -3.989 16.500 61.446 o
-50 10 38 9.948 17.135 8.522 230.346 o
-50 10 39 1.496 8.839 8.250 245.784 o
-50 10 40 235.247 234.402 84.450 2.346 o
-50 10 41 53.728 56.164 24.252 28.444 o
-50 10 42 39.758 29.782 12.602 105.343 o
-50 10 43 19.892 29.147 12.692 103.844 o
-50 12 1 0.811 -17.271 20.127 41.298 o
-50 12 2 3.975 3.218 7.706 281.708 o
-50 12 3 63.271 52.311 18.404 49.391 o
-50 12 4 11.200 -1.587 25.113 26.526 o
-50 12 5 87.065 94.287 28.059 21.248 o
-50 12 6 126.700 157.522 47.098 7.542 o
-50 12 7 67.461 70.806 20.897 38.309 o
-50 12 8 42.229 38.531 27.379 22.316 o
-50 12 9 23.258 11.242 7.525 295.448 o
-50 12 10 179.176 151.357 54.124 5.711 o
-50 12 11 10.309 25.158 11.922 117.702 o
-50 12 12 38.322 52.311 21.078 37.652 o
-50 12 13 107.586 85.538 28.513 20.578 o
-50 12 14 10.862 13.010 12.738 103.106 o
-50 12 16 16.341 -7.978 13.644 89.859 o
-50 12 17 9.815 -8.023 31.550 16.806 o
-50 12 20 18.405 22.348 13.780 88.095 o
-50 12 21 98.132 92.745 34.768 13.839 o
-50 12 27 58.248 96.961 34.950 13.696 o
-50 12 28 70.508 89.708 33.907 14.551 o
-50 12 29 0.572 14.596 15.050 73.862 o
-50 12 30 1.369 -11.695 29.329 19.449 o
-50 12 32 24.160 33.680 17.407 55.212 o
-50 12 34 0.017 -1.496 50.996 6.433 o
-50 12 35 1.969 35.493 15.458 70.014 o
-50 12 36 68.651 84.722 33.499 14.908 o
-50 12 37 1.236 -0.680 11.695 122.309 o
-50 14 12 31.155 31.686 14.959 74.760 o
-50 14 13 1.383 15.458 9.111 201.514 o
-50 14 14 36.559 30.915 13.418 92.921 o
-50 14 24 8.728 12.239 13.508 91.678 o
-49 1 29 930.692 985.794 154.349 0.702 o
-49 1 30 194.405 184.222 33.680 14.748 o
-49 1 31 446.254 505.068 90.343 2.050 o
-49 1 32 812.517 834.663 141.793 0.832 o
-49 1 33 734.243 809.777 142.563 0.823 o
-49 3 1 284.373 262.416 39.165 10.906 o
-49 3 2 108.326 132.228 20.308 40.564 o
-49 3 3 61.087 70.035 11.060 136.747 o
-49 3 4 20.670 18.041 4.669 767.401 o
-49 3 5 564.590 593.915 87.895 2.165 o
-49 3 6 1023.030 1042.460 132.953 0.946 o
-49 3 8 867.968 982.122 140.614 0.846 o
-49 3 18 608.211 617.532 98.276 1.732 o
-49 3 21 1162.470 1234.380 170.985 0.572 o
-49 3 22 3.268 -24.750 16.817 59.149 o
-49 3 23 6.201 15.276 5.984 467.250 o
-49 3 24 214.385 195.237 27.787 21.666 o
-49 3 25 843.136 898.216 140.387 0.849 o
-49 3 26 194.625 168.265 31.731 16.615 o
-49 3 27 0.953 -2.402 21.622 35.782 o
-49 3 28 496.779 495.095 70.216 3.393 o
-49 3 29 430.285 386.575 57.343 5.088 o
-49 3 30 24.875 38.712 9.746 176.125 o
-49 3 31 444.914 457.290 75.565 2.930 o
-49 3 32 707.112 717.349 116.000 1.243 o
-49 3 33 136.277 159.245 33.590 14.827 o
-49 3 34 505.859 517.851 102.582 1.590 o
-49 3 35 97.298 82.093 18.404 49.391 o
-49 5 1 12.899 24.660 7.026 338.870 o
-49 5 2 403.015 409.149 69.083 3.505 o
-49 5 3 1364.070 1398.520 188.755 0.470 o
-49 5 4 31.332 38.939 7.842 272.022 o
-49 5 5 509.690 504.025 83.362 2.407 o
-49 5 6 73.223 65.593 30.235 18.300 o
-49 5 7 2.807 -7.933 7.026 338.870 o
-49 5 8 246.579 258.336 43.743 8.743 o
-49 5 9 1112.000 1118.930 150.315 0.740 o
-49 5 11 9.121 8.703 4.080 1005.110 o
-49 5 12 984.681 1066.120 167.087 0.599 o
-49 5 13 398.578 449.629 81.096 2.544 o
-49 5 18 84.403 97.278 33.091 15.277 o
-49 5 19 25.350 28.241 13.644 89.859 o
-49 5 20 21.535 28.195 6.301 421.374 o
-49 5 21 13.403 8.885 9.565 182.866 o
-49 5 22 111.740 117.904 20.308 40.564 o
-49 5 23 39.516 43.200 9.746 176.125 o
-49 5 24 68.100 58.431 11.242 132.371 o
-49 5 25 72.401 54.577 24.660 27.511 o
-49 5 26 281.295 275.471 54.985 5.533 o
-49 5 27 2.386 -0.091 34.270 14.245 o
-49 5 28 131.725 143.334 29.555 19.151 o
-49 5 29 14.257 0.136 5.576 538.129 o
-49 5 30 156.551 180.822 39.437 10.756 o
-49 5 32 331.704 369.622 81.368 2.527 o
-49 5 34 85.423 114.594 26.926 23.074 o
-49 5 35 2.800 10.154 9.429 188.179 o
-49 5 36 272.082 295.824 68.720 3.542 o
-49 5 37 62.553 96.553 22.801 32.178 o
-49 5 38 80.127 81.005 19.447 44.237 o
-49 5 39 599.175 650.895 132.364 0.955 o
-49 5 40 547.785 629.272 133.769 0.935 o
-49 5 42 122.793 135.718 38.440 11.322 o
-49 7 1 43.805 58.249 16.953 58.204 o
-49 7 2 501.650 521.070 97.913 1.745 o
-49 7 3 585.736 601.349 110.877 1.361 o
-49 7 4 2.086 8.250 15.231 72.114 o
-49 7 5 53.146 57.207 16.546 61.110 o
-49 7 6 87.329 107.432 21.486 36.236 o
-49 7 7 87.177 105.619 21.532 36.084 o
-49 7 8 295.244 324.881 59.745 4.687 o
-49 7 9 125.104 110.243 25.158 26.431 o
-49 7 10 285.386 320.257 60.153 4.623 o
-49 7 11 63.433 77.288 15.866 66.460 o
-49 7 12 122.779 136.670 29.419 19.329 o
-49 7 13 6.399 -5.394 20.217 40.929 o
-49 7 20 387.864 469.303 94.241 1.884 o
-49 7 22 652.371 693.415 137.985 0.879 o
-49 7 23 28.228 29.555 11.015 137.875 o
-49 7 24 144.939 166.452 36.899 12.287 o
-49 7 25 122.201 104.350 21.894 34.898 o
-49 7 26 34.312 34.950 9.293 193.727 o
-49 7 27 137.463 143.107 28.830 20.127 o
-49 7 28 15.063 11.695 20.897 38.309 o
-49 7 29 104.001 124.703 25.430 25.869 o
-49 7 30 28.796 37.035 14.778 76.606 o
-49 7 33 59.343 61.513 15.095 73.419 o
-49 7 34 163.066 182.816 42.565 9.233 o
-49 7 35 7.786 10.471 21.169 37.330 o
-49 7 36 83.935 65.003 16.455 61.785 o
-49 7 37 145.515 147.640 36.128 12.817 o
-49 7 38 19.436 1.043 7.842 272.022 o
-49 7 39 14.699 33.499 10.426 153.901 o
-49 7 40 74.707 85.538 26.473 23.871 o
-49 7 41 380.548 368.715 106.979 1.462 o
-49 7 42 4.535 5.530 27.515 22.096 o
-49 7 43 157.548 172.300 55.983 5.338 o
-49 9 1 22.334 39.845 12.602 105.343 o
-49 9 2 203.019 233.087 55.393 5.452 o
-49 9 3 0.004 15.095 9.111 201.514 o
-49 9 4 100.949 79.872 25.793 25.146 o
-49 9 5 153.656 162.780 38.349 11.375 o
-49 9 6 64.850 62.918 18.223 50.379 o
-49 9 7 94.181 102.129 24.206 28.550 o
-49 9 8 35.995 39.483 22.030 34.469 o
-49 9 9 1.587 29.193 11.423 128.202 o
-49 9 10 91.069 74.251 17.769 52.982 o
-49 9 11 15.386 17.135 12.692 103.844 o
-49 9 12 8.224 0.227 11.242 132.371 o
-49 9 13 227.043 241.428 51.359 6.342 o
-49 9 14 302.891 309.514 65.003 3.959 o
-49 9 15 18.778 12.149 11.922 117.702 o
-49 9 16 0.256 -2.584 16.183 63.879 o
-49 9 17 17.437 24.206 7.797 275.195 o
-49 9 18 5.719 30.689 36.491 12.563 o
-49 9 19 376.955 402.803 86.218 2.250 o
-49 9 20 110.505 153.805 41.613 9.661 o
-49 9 21 46.791 82.773 29.872 18.747 o
-49 9 22 613.835 737.838 170.033 0.579 o
-49 9 23 762.296 862.496 190.749 0.460 o
-49 9 25 255.924 285.942 69.174 3.496 o
-49 9 26 147.315 154.213 40.933 9.984 o
-49 9 28 514.420 626.190 157.023 0.678 o
-49 9 29 93.820 76.381 23.345 30.696 o
-49 9 30 108.733 152.626 41.976 9.495 o
-49 9 31 457.959 512.049 130.823 0.977 o
-49 9 32 0.044 5.122 16.319 62.819 o
-49 9 33 253.151 307.973 76.835 2.834 o
-49 9 34 140.392 157.613 41.205 9.853 o
-49 9 35 21.844 3.808 7.661 285.052 o
-49 9 36 1.018 1.541 11.015 137.875 o
-49 9 37 26.928 43.970 13.282 94.834 o
-49 9 38 5.533 6.800 13.916 86.381 o
-49 9 39 1.570 -5.576 12.783 102.376 o
-49 9 40 181.263 204.711 67.859 3.633 o
-49 9 41 208.348 218.627 64.233 4.055 o
-49 9 42 48.148 37.624 18.041 51.396 o
-49 9 43 3.918 11.650 6.890 352.379 o
-49 9 44 31.402 24.614 9.837 172.893 o
-49 9 45 154.354 159.517 59.337 4.751 o
-49 11 1 1.128 6.981 8.205 248.508 o
-49 11 2 90.934 93.879 30.145 18.410 o
-49 11 3 9.937 19.084 22.756 32.306 o
-49 11 5 3.912 6.165 8.023 259.867 o
-49 11 6 467.055 501.260 143.651 0.811 o
-49 11 7 18.521 42.746 14.324 81.531 o
-49 11 8 177.968 237.258 63.054 4.208 o
-49 11 9 0.656 7.434 9.973 168.210 o
-49 11 10 16.895 17.633 8.477 232.816 o
-49 11 11 70.064 77.787 22.937 31.798 o
-49 11 13 11.348 16.908 23.889 29.314 o
-49 11 14 5.851 14.823 8.703 220.849 o
-49 11 15 2.882 16.591 8.975 207.667 o
-49 11 16 29.605 29.555 33.952 14.512 o
-49 11 17 20.330 10.743 22.257 33.770 o
-49 11 18 96.350 86.218 28.331 20.842 o
-49 11 20 6.450 20.716 9.837 172.893 o
-49 11 21 107.499 106.752 32.955 15.404 o
-49 11 22 2.464 8.930 12.783 102.376 o
-49 11 28 44.519 28.422 11.378 129.226 o
-49 11 29 2.115 -5.666 27.515 22.096 o
-49 11 30 14.257 35.539 15.594 68.799 o
-49 11 31 102.685 89.844 29.691 18.976 o
-49 11 33 20.338 9.519 18.223 50.379 o
-49 11 36 67.734 96.508 36.536 12.532 o
-49 11 37 297.050 323.566 113.507 1.298 o
-49 11 38 73.224 66.635 25.249 26.241 o
-49 11 40 7.692 10.698 8.839 214.105 o
-49 11 41 0.940 15.684 9.111 201.514 o
-49 11 42 9.951 3.309 23.390 30.577 o
-49 13 1 2.123 -0.453 13.780 88.095 o
-49 13 2 50.384 50.951 18.721 47.731 o
-49 13 3 0.028 12.647 12.783 102.376 o
-49 13 4 0.009 -7.207 14.188 83.101 o
-49 13 5 1.508 5.349 14.778 76.606 o
-49 13 6 2.047 6.845 7.661 285.052 o
-49 13 7 198.855 139.073 63.281 4.178 o
-49 13 8 15.759 32.230 14.732 77.078 o
-49 13 9 2.744 25.476 14.143 83.635 o
-49 13 10 0.001 19.356 16.319 62.819 o
-49 13 11 79.011 73.797 42.520 9.253 o
-49 13 12 44.754 62.012 24.342 28.232 o
-49 13 13 111.789 118.221 43.018 9.040 o
-49 13 14 6.120 3.490 10.834 142.528 o
-49 13 15 23.951 37.080 20.535 39.673 o
-49 13 16 0.245 -21.351 21.940 34.754 o
-49 13 17 70.949 108.294 39.437 10.756 o
-49 13 18 145.136 140.387 53.988 5.739 o
-49 13 19 107.961 158.610 62.148 4.331 o
-49 13 20 102.867 90.162 32.003 16.334 o
-49 13 21 135.765 137.214 51.948 6.199 o
-49 13 22 75.183 92.383 32.728 15.618 o
-49 13 27 73.437 65.003 24.116 28.766 o
-49 13 28 2.455 2.448 24.705 27.410 o
-49 13 29 0.093 6.754 8.975 207.667 o
-49 13 30 114.563 105.211 43.064 9.021 o
-49 13 31 18.650 22.801 10.925 140.173 o
-49 13 32 147.047 128.692 56.980 5.153 o
-48 2 1 304.542 338.571 51.948 6.199 o
-48 2 2 54.402 52.084 9.293 193.727 o
-48 2 3 52.603 56.663 11.060 136.747 o
-48 2 4 283.058 276.740 50.407 6.584 o
-48 2 5 165.414 167.540 29.872 18.747 o
-48 2 6 880.009 909.503 133.633 0.937 o
-48 2 7 41.608 73.389 36.400 12.626 o
-48 2 8 29.692 44.559 11.786 120.434 o
-48 2 17 108.738 101.267 30.416 18.082 o
-48 2 18 7.386 -4.442 21.713 35.483 o
-48 2 20 2971.370 3050.350 197.186 0.430 o
-48 2 21 3936.560 3946.760 142.835 0.820 o
-48 2 24 1088.310 1077.130 130.233 0.986 o
-48 2 25 536.880 531.813 74.704 2.998 o
-48 2 26 238.760 272.026 37.125 12.137 o
-48 2 27 3.718 -5.077 12.239 111.678 o
-48 2 28 12.239 16.002 6.800 361.838 o
-48 2 29 272.036 277.239 44.696 8.374 o
-48 2 30 1.909 17.135 4.896 697.990 o
-48 2 31 186.686 175.246 34.587 13.985 o
-48 2 33 498.791 544.324 98.502 1.724 o
-48 4 1 7.505 6.120 11.287 131.310 o
-48 4 2 360.650 348.498 49.999 6.692 o
-48 4 3 84.937 91.249 18.223 50.379 o
-48 4 4 517.113 528.821 72.165 3.212 o
-48 4 5 490.217 524.424 69.854 3.428 o
-48 4 6 414.156 411.416 57.161 5.120 o
-48 4 7 57.623 41.114 8.567 227.915 o
-48 4 8 88.596 117.042 23.390 30.577 o
-48 4 9 247.935 281.999 43.925 8.671 o
-48 4 10 321.042 323.022 55.711 5.390 o
-48 4 11 424.991 454.525 64.142 4.066 o
-48 4 12 1321.970 1366.250 156.933 0.679 o
-48 4 13 222.532 290.158 77.469 2.787 o
-48 4 14 281.541 254.529 37.715 11.761 o
-48 4 15 807.073 747.403 115.138 1.262 o
-48 4 16 1748.540 1803.500 178.283 0.526 o
-48 4 17 2798.950 2908.290 215.182 0.361 o
-48 4 20 1686.310 1807.400 208.700 0.384 o
-48 4 21 111.550 115.274 21.215 37.171 o
-48 4 22 56.874 65.774 12.420 108.442 o
-48 4 23 1.053 5.394 6.754 366.711 o
-48 4 24 4.135 -18.540 21.033 37.815 o
-48 4 25 82.083 88.439 14.052 84.718 o
-48 4 26 22.574 32.502 14.415 80.509 o
-48 4 27 466.778 514.225 81.141 2.541 o
-48 4 28 39.389 37.397 7.661 285.052 o
-48 4 29 222.394 221.936 43.109 9.002 o
-48 4 30 130.481 161.330 29.238 19.569 o
-48 4 31 633.593 688.428 109.155 1.404 o
-48 4 32 922.289 956.601 147.006 0.774 o
-48 4 33 44.475 37.987 8.794 216.318 o
-48 4 34 452.123 521.795 91.748 1.987 o
-48 4 35 244.494 244.828 46.917 7.600 o
-48 4 36 24.348 7.615 7.525 295.448 o
-48 4 37 30.565 10.245 4.624 782.522 o
-48 4 38 223.477 179.961 37.307 12.020 o
-48 6 1 101.592 79.690 16.364 62.472 o
-48 6 2 16.106 16.364 5.666 521.047 o
-48 6 3 22.601 21.124 14.460 80.005 o
-48 6 4 43.267 50.996 10.517 151.259 o
-48 6 5 214.931 184.630 32.728 15.618 o
-48 6 6 13.391 33.408 27.833 21.595 o
-48 6 7 629.194 668.483 107.070 1.459 o
-48 6 8 146.169 158.338 28.422 20.709 o
-48 6 9 17.437 21.441 5.666 521.047 o
-48 6 10 111.819 118.946 20.942 38.143 o
-48 6 11 49.182 48.956 15.866 66.460 o
-48 6 12 161.245 195.055 38.395 11.348 o
-48 6 13 2052.630 2116.280 250.539 0.267 o
-48 6 15 1089.680 1179.670 186.035 0.483 o
-48 6 21 345.634 370.528 70.443 3.371 o
-48 6 22 1.893 11.332 32.683 15.661 o
-48 6 23 1005.520 1163.170 187.395 0.476 o
-48 6 24 40.223 32.728 8.839 214.105 o
-48 6 25 154.701 157.794 29.782 18.861 o
-48 6 26 78.182 110.424 24.297 28.338 o
-48 6 27 0.745 -16.092 38.395 11.348 o
-48 6 28 24.166 39.664 18.132 50.883 o
-48 6 29 511.279 550.534 95.918 1.818 o
-48 6 30 138.121 174.249 34.406 14.132 o
-48 6 31 343.417 362.777 79.418 2.652 o
-48 6 32 131.562 155.800 38.213 11.456 o
-48 6 33 62.985 32.139 31.187 17.200 o
-48 6 34 4.544 4.306 4.442 847.705 o
-48 6 35 313.602 315.543 63.644 4.130 o
-48 6 36 98.931 127.287 34.224 14.283 o
-48 6 37 300.154 334.536 83.453 2.402 o
-48 6 38 47.316 46.962 13.735 88.677 o
-48 6 39 1.403 2.221 9.474 186.382 o
-48 6 40 111.117 106.934 31.414 16.952 o
-48 6 41 107.636 104.395 33.499 14.908 o
-48 8 1 31.983 62.691 15.095 73.419 o
-48 8 2 46.785 61.966 15.639 68.400 o
-48 8 3 20.055 30.099 24.025 28.983 o
-48 8 4 44.564 57.796 14.098 84.174 o
-48 8 5 470.315 512.638 98.820 1.713 o
-48 8 6 72.767 48.594 13.735 88.677 o
-48 8 7 302.416 316.177 62.374 4.300 o
-48 8 8 96.022 100.859 20.444 40.026 o
-48 8 9 373.906 354.935 68.131 3.604 o
-48 8 10 7.857 3.218 14.279 82.049 o
-48 8 11 249.278 312.370 58.929 4.817 o
-48 8 12 257.381 289.387 64.595 4.009 o
-48 8 13 1.005 -19.537 11.922 117.702 o
-48 8 14 755.340 776.097 132.455 0.954 o
-48 8 15 27.229 31.504 13.826 87.518 o
-48 8 16 348.629 349.676 74.931 2.980 o
-48 8 17 245.091 305.888 64.187 4.060 o
-48 8 18 888.076 971.787 160.831 0.647 o
-48 8 20 1199.160 1360.630 235.717 0.301 o
-48 8 21 1150.060 1337.240 230.368 0.315 o
-48 8 22 42.380 67.179 18.495 48.908 o
-48 8 23 8.212 -0.816 9.746 176.125 o
-48 8 24 0.419 -7.842 26.835 23.230 o
-48 8 25 66.618 83.906 21.215 37.171 o
-48 8 26 22.316 15.503 15.956 65.707 o
-48 8 28 190.492 211.918 45.058 8.240 o
-48 8 29 6.491 8.794 9.111 201.514 o
-48 8 30 4.686 45.874 14.460 80.005 o
-48 8 31 26.643 53.988 29.918 18.690 o
-48 8 32 1822.080 2113.520 337.437 0.147 o
-48 8 33 138.710 161.149 37.896 11.649 o
-48 8 34 163.948 200.676 47.325 7.470 o
-48 8 35 12.443 12.692 6.165 440.169 o
-48 8 36 5.075 3.037 12.828 101.654 o
-48 8 37 15.918 11.559 6.256 427.503 o
-48 8 38 3.100 18.495 12.375 109.237 o
-48 8 39 0.020 20.172 8.069 256.955 o
-48 8 40 316.633 353.529 89.980 2.066 o
-48 8 41 2.119 15.729 11.151 134.532 o
-48 8 42 101.289 67.632 20.671 39.153 o
-48 8 43 26.816 40.797 14.098 84.174 o
-48 8 44 4.669 12.330 7.162 326.124 o
-48 10 1 1.808 17.225 9.247 195.631 o
-48 10 2 24.658 35.040 13.327 94.189 o
-48 10 3 360.428 414.453 115.093 1.263 o
-48 10 4 48.387 60.561 18.993 46.373 o
-48 10 5 157.271 170.169 50.362 6.596 o
-48 10 6 114.193 102.355 26.382 24.035 o
-48 10 7 2.139 -1.269 21.804 35.189 o
-48 10 8 9.337 -1.949 31.504 16.855 o
-48 10 9 261.285 322.524 73.888 3.064 o
-48 10 10 15.549 7.117 11.469 127.191 o
-48 10 11 74.089 67.814 17.361 55.501 o
-48 10 12 110.039 129.327 26.337 24.118 o
-48 10 13 29.993 43.154 15.276 71.686 o
-48 10 14 46.053 32.864 10.743 144.944 o
-48 10 15 14.075 25.022 11.831 119.513 o
-48 10 16 63.834 78.013 20.535 39.673 o
-48 10 17 107.626 110.243 25.747 25.235 o
-48 10 18 247.095 308.925 69.446 3.469 o
-48 10 19 49.727 43.517 15.820 66.841 o
-48 10 20 21.437 -13.327 23.662 29.878 o
-48 10 21 50.256 44.922 22.801 32.178 o
-48 10 22 11.066 6.528 5.712 512.809 o
-48 10 23 19.134 12.375 18.812 47.272 o
-48 10 30 106.838 110.243 28.694 20.318 o
-48 10 31 5.947 0.000 30.915 17.504 o
-48 10 32 4.790 -5.440 25.113 26.526 o
-48 10 33 46.311 45.058 13.962 85.821 o
-48 10 34 4.114 33.227 18.313 49.881 o
-48 10 35 219.968 219.942 61.332 4.447 o
-48 10 36 147.925 160.786 43.608 8.797 o
-48 10 37 26.606 49.319 15.050 73.862 o
-48 10 38 0.077 -5.802 21.758 35.336 o
-48 10 39 79.859 112.917 40.026 10.442 o
-48 10 40 50.430 37.851 15.866 66.460 o
-48 10 41 11.810 9.066 19.129 45.716 o
-48 10 42 6.840 -7.026 12.647 104.590 o
-48 10 43 176.816 156.253 60.153 4.623 o
-48 12 1 108.728 116.725 35.947 12.946 o
-48 12 2 23.361 1.632 17.271 56.085 o
-48 12 3 16.276 26.382 21.396 36.544 o
-48 12 4 155.693 152.445 42.973 9.059 o
-48 12 5 32.186 35.765 12.828 101.654 o
-48 12 6 10.758 10.335 11.877 118.603 o
-48 12 7 0.415 -13.010 16.273 63.170 o
-48 12 8 50.010 61.468 22.212 33.908 o
-48 12 9 314.418 350.311 93.697 1.906 o
-48 12 10 32.466 14.143 8.975 207.667 o
-48 12 11 41.336 34.768 15.050 73.862 o
-48 12 12 332.556 425.786 128.919 1.007 o
-48 12 13 108.812 99.681 32.366 15.970 o
-48 12 14 8.431 11.831 14.324 81.531 o
-48 12 15 6.658 5.802 18.041 51.396 o
-48 12 16 19.329 32.456 32.638 15.705 o
-48 12 17 4.300 -5.122 19.764 42.828 o
-48 12 18 6.983 6.845 33.046 15.319 o
-48 12 20 105.115 118.448 40.888 10.007 o
-48 12 21 2.466 24.886 32.184 16.150 o
-48 12 22 225.419 238.754 76.109 2.888 o
-48 12 23 111.154 104.123 37.171 12.108 o
-48 12 24 152.977 160.605 52.628 6.040 o
-48 12 29 0.208 28.422 12.556 106.105 o
-48 12 30 0.120 56.663 23.028 31.548 o
-48 12 32 6.488 13.418 8.205 248.508 o
-48 12 35 3.125 -13.508 14.551 79.011 o
-48 12 36 2.561 1.269 6.528 392.620 o
-48 12 37 0.184 3.808 12.239 111.678 o
-48 12 38 1.993 -9.791 20.806 38.643 o
-48 12 39 3.918 7.117 12.012 115.932 o
-48 14 5 10.916 1.949 6.437 403.757 o
-48 14 6 9.076 28.558 15.412 70.427 o
-48 14 7 142.701 169.489 68.494 3.566 o
-48 14 8 2.644 18.359 33.907 14.551 o
-48 14 9 355.596 333.267 126.018 1.053 o
-48 14 10 8.035 35.493 16.636 60.446 o
-48 14 11 14.376 11.604 16.953 58.204 o
-48 14 12 154.123 132.681 52.628 6.040 o
-48 14 13 122.390 117.224 43.743 8.743 o
-48 14 14 16.303 12.692 19.492 44.031 o
-48 14 16 89.827 108.928 45.013 8.257 o
-48 14 18 34.285 10.743 10.743 144.944 o
-48 14 19 147.875 134.086 52.719 6.019 o
-48 14 20 112.430 126.516 52.719 6.019 o
-48 14 21 133.220 114.594 47.098 7.542 o
-48 14 26 8.948 14.959 9.610 181.145 o
-48 14 27 14.529 1.904 14.506 79.505 o
-48 14 28 43.195 46.237 19.764 42.828 o
-47 1 5 137.391 152.354 25.158 26.431 o
-47 1 18 4.808 7.343 14.732 77.078 o
-47 1 21 868.127 875.052 119.807 1.165 o
-47 1 22 3.425 15.095 9.474 186.382 o
-47 1 24 470.968 456.791 71.168 3.303 o
-47 1 28 934.026 934.117 138.347 0.874 o
-47 1 29 16.331 6.029 9.338 191.850 o
-47 1 30 418.160 405.206 70.715 3.345 o
-47 1 31 1322.490 1381.840 192.200 0.453 o
-47 1 32 218.765 222.435 42.837 9.117 o
-47 3 1 136.084 112.555 16.999 57.894 o
-47 3 2 38.625 30.009 5.893 481.737 o
-47 3 3 1166.640 1206.460 131.865 0.962 o
-47 3 4 134.148 146.235 20.942 38.143 o
-47 3 5 214.078 200.631 26.745 23.388 o
-47 3 6 40.678 46.237 7.797 275.195 o
-47 3 7 405.515 407.790 57.343 5.088 o
-47 3 9 1780.310 1798.150 171.892 0.566 o
-47 3 10 214.959 237.348 51.994 6.188 o
-47 3 11 167.933 164.956 28.694 20.318 o
-47 3 15 926.129 928.224 128.783 1.009 o
-47 3 18 1020.130 1025.140 139.299 0.862 o
-47 3 20 23.119 32.411 8.749 218.566 o
-47 3 21 72.961 59.926 11.332 130.262 o
-47 3 22 1686.890 1739.270 197.775 0.428 o
-47 3 23 782.298 772.198 90.841 2.027 o
-47 3 24 3.306 -5.168 23.073 31.424 o
-47 3 25 152.902 155.029 21.894 34.898 o
-47 3 26 26.645 33.046 6.392 409.505 o
-47 3 27 592.354 607.559 77.288 2.801 o
-47 3 28 227.422 227.194 30.779 17.659 o
-47 3 29 238.661 243.423 39.075 10.957 o
-47 3 30 924.243 1010.770 138.982 0.866 o
-47 3 31 25.907 23.572 15.186 72.545 o
-47 3 32 72.577 75.384 18.041 51.396 o
-47 3 33 515.910 535.530 86.399 2.241 o
-47 3 34 44.052 57.071 11.106 135.633 o
-47 3 35 259.257 299.133 65.321 3.921 o
-47 3 36 337.639 302.261 62.374 4.300 o
-47 5 1 430.203 467.535 77.152 2.810 o
-47 5 2 127.809 149.317 25.929 24.883 o
-47 5 3 75.851 78.466 14.460 80.005 o
-47 5 4 482.192 474.289 74.024 3.053 o
-47 5 5 1962.310 1997.470 204.348 0.401 o
-47 5 6 7.504 14.732 28.830 20.127 o
-47 5 7 337.602 373.248 57.841 5.000 o
-47 5 8 247.181 227.648 35.539 13.245 o
-47 5 9 124.541 128.783 23.436 30.459 o
-47 5 10 241.355 256.115 40.298 10.301 o
-47 5 11 0.884 -8.295 7.343 310.218 o
-47 5 12 379.263 385.125 68.675 3.547 o
-47 5 13 48.543 75.520 22.484 33.093 o
-47 5 14 1119.600 1150.020 164.820 0.616 o
-47 5 21 187.853 197.413 36.400 12.626 o
-47 5 22 66.367 69.355 12.058 115.062 o
-47 5 23 179.371 188.437 30.734 17.711 o
-47 5 24 72.966 73.253 12.919 100.232 o
-47 5 25 422.428 492.829 73.525 3.095 o
-47 5 26 863.598 911.407 149.771 0.746 o
-47 5 27 7.986 1.541 3.626 1272.090 o
-47 5 28 2.814 3.218 15.911 66.082 o
-47 5 29 37.738 44.968 12.874 100.939 o
-47 5 30 29.741 38.939 10.335 156.613 o
-47 5 31 12.371 6.437 13.100 97.477 o
-47 5 34 267.069 257.838 49.727 6.765 o
-47 5 35 8.426 18.132 13.780 88.095 o
-47 5 36 485.406 538.794 99.907 1.676 o
-47 5 37 154.870 181.048 38.349 11.375 o
-47 5 38 67.289 67.723 16.137 64.239 o
-47 5 39 193.324 173.614 37.987 11.593 o
-47 5 40 1.601 16.636 10.743 144.944 o
-47 5 41 13.410 7.207 7.797 275.195 o
-47 7 1 140.649 145.827 28.513 20.578 o
-47 7 2 80.554 84.359 17.316 55.792 o
-47 7 3 58.983 64.323 15.639 68.400 o
-47 7 4 97.133 88.620 17.316 55.792 o
-47 7 5 270.885 276.332 50.044 6.680 o
-47 7 6 180.406 172.028 32.502 15.836 o
-47 7 7 69.254 72.664 13.554 91.066 o
-47 7 8 123.709 152.354 28.105 21.179 o
-47 7 9 1292.960 1342.130 182.363 0.503 o
-47 7 11 1543.520 1674.680 207.249 0.389 o
-47 7 13 1.667 0.997 11.060 136.747 o
-47 7 15 421.810 459.285 74.885 2.983 o
-47 7 16 5.792 50.860 57.297 5.096 o
-47 7 20 686.667 678.954 125.428 1.063 o
-47 7 21 215.082 230.821 51.722 6.254 o
-47 7 23 229.171 220.667 45.693 8.013 o
-47 7 24 71.119 84.586 19.855 42.437 o
-47 7 25 62.834 70.398 16.681 60.118 o
-47 7 26 283.432 278.417 59.428 4.737 o
-47 7 27 36.711 53.852 13.055 98.155 o
-47 7 28 375.770 425.876 78.693 2.701 o
-47 7 29 129.356 142.473 28.875 20.064 o
-47 7 31 150.239 150.133 36.581 12.501 o
-47 7 32 391.521 464.770 107.206 1.456 o
-47 7 33 13.614 7.887 18.721 47.731 o
-47 7 34 92.328 100.723 22.937 31.798 o
-47 7 35 329.419 330.910 70.670 3.350 o
-47 7 36 7.006 -5.168 13.644 89.859 o
-47 7 37 47.992 66.227 19.039 46.153 o
-47 7 38 65.419 80.914 20.444 40.026 o
-47 7 39 218.345 242.108 57.297 5.096 o
-47 7 40 7.269 26.065 17.905 52.180 o
-47 7 41 26.305 16.817 21.124 37.491 o
-47 7 42 42.095 34.315 11.469 127.191 o
-47 7 43 12.980 3.581 12.103 114.202 o
-47 7 44 156.534 197.549 63.870 4.101 o
-47 9 1 86.575 87.804 21.351 36.699 o
-47 9 2 11.433 9.202 10.199 160.817 o
-47 9 3 0.059 8.069 17.951 51.917 o
-47 9 4 69.623 60.969 15.276 71.686 o
-47 9 5 94.993 82.456 18.857 47.045 o
-47 9 6 1.505 10.381 15.729 67.614 o
-47 9 7 408.109 433.537 87.260 2.197 o
-47 9 8 92.378 124.204 27.515 22.096 o
-47 9 9 517.792 575.692 128.601 1.012 o
-47 9 10 638.271 704.203 132.772 0.949 o
-47 9 11 126.013 127.650 26.337 24.118 o
-47 9 12 31.883 31.640 11.197 133.445 o
-47 9 13 1.424 2.992 16.591 60.776 o
-47 9 14 615.822 622.337 118.629 1.189 o
-47 9 15 68.727 87.895 18.313 49.881 o
-47 9 16 55.494 133.452 58.476 4.892 o
-47 9 17 792.450 919.748 163.642 0.625 o
-47 9 18 23.113 27.153 16.727 59.792 o
-47 9 19 0.217 0.317 7.661 285.052 o
-47 9 20 294.605 323.521 63.371 4.166 o
-47 9 21 914.305 1199.800 200.631 0.416 o
-47 9 22 1252.970 1665.070 277.012 0.218 o
-47 9 23 2160.430 2451.270 333.176 0.151 o
-47 9 24 299.199 441.651 110.288 1.375 o
-47 9 25 1006.360 1189.190 243.513 0.282 o
-47 9 26 14.934 38.848 21.124 37.491 o
-47 9 31 147.669 207.929 47.234 7.498 o
-47 9 32 265.832 254.121 60.606 4.554 o
-47 9 33 131.935 138.302 34.043 14.435 o
-47 9 34 0.609 14.506 16.137 64.239 o
-47 9 35 330.293 344.373 84.359 2.351 o
-47 9 36 8.898 8.205 7.253 318.022 o
-47 9 37 538.727 557.651 136.670 0.896 o
-47 9 38 19.579 10.879 21.486 36.236 o
-47 9 39 35.078 0.635 8.477 232.816 o
-47 9 40 41.280 53.127 15.729 67.614 o
-47 9 41 412.064 407.608 109.699 1.390 o
-47 9 42 478.930 517.216 140.478 0.848 o
-47 9 43 72.265 84.178 26.382 24.035 o
-47 9 44 56.291 80.008 24.433 28.023 o
-47 11 1 28.606 29.193 13.055 98.155 o
-47 11 2 144.384 166.135 48.684 7.058 o
-47 11 3 21.768 10.290 8.386 237.878 o
-47 11 4 3.157 6.256 13.100 97.477 o
-47 11 6 65.138 68.766 25.113 26.526 o
-47 11 7 0.498 -12.012 18.177 50.630 o
-47 11 8 1.757 15.820 9.519 184.611 o
-47 11 9 56.408 53.081 15.503 69.606 o
-47 11 10 0.035 -10.426 34.043 14.435 o
-47 11 11 36.213 47.143 14.143 83.635 o
-47 11 12 41.059 46.690 13.916 86.381 o
-47 11 13 4.216 4.805 13.871 86.947 o
-47 11 14 174.923 184.630 53.263 5.897 o
-47 11 15 80.311 79.962 23.073 31.424 o
-47 11 16 0.178 14.007 8.839 214.105 o
-47 11 17 0.810 -12.556 14.098 84.174 o
-47 11 18 7.762 -8.749 24.252 28.444 o
-47 11 19 25.771 19.447 13.463 92.296 o
-47 11 20 14.134 31.414 23.617 29.993 o
-47 11 21 352.363 419.621 117.042 1.221 o
-47 11 22 31.809 50.951 19.764 42.828 o
-47 11 23 50.874 59.836 19.537 43.827 o
-47 11 24 5.278 8.114 48.911 6.993 o
-47 11 30 78.969 125.292 41.613 9.661 o
-47 11 31 54.375 45.058 25.838 25.058 o
-47 11 32 35.440 44.922 24.116 28.766 o
-47 11 33 45.780 57.751 19.039 46.153 o
-47 11 34 12.245 -21.033 21.441 36.389 o
-47 11 35 6.639 0.136 7.615 288.455 o
-47 11 36 1.033 -0.227 45.783 7.981 o
-47 11 37 122.946 135.356 50.180 6.644 o
-47 11 39 54.265 75.656 31.323 17.051 o
-47 11 40 3.603 -9.973 14.188 83.101 o
-47 11 41 112.823 135.401 50.634 6.525 o
-47 11 42 14.982 1.179 22.756 32.306 o
-47 11 43 26.553 0.227 6.165 440.169 o
-47 13 1 64.279 55.303 18.223 50.379 o
-47 13 2 33.236 27.606 15.548 69.200 o
-47 13 3 110.843 122.301 41.024 9.940 o
-47 13 4 32.078 31.550 13.010 98.840 o
-47 13 5 8.762 42.202 14.687 77.555 o
-47 13 6 0.109 8.794 9.837 172.893 o
-47 13 7 17.190 18.993 8.477 232.816 o
-47 13 8 7.666 -14.415 17.497 54.642 o
-47 13 9 0.122 14.052 17.135 56.979 o
-47 13 10 12.025 -17.044 53.580 5.827 o
-47 13 11 1.041 5.666 14.370 81.017 o
-47 13 14 19.643 20.625 13.599 90.460 o
-47 13 15 42.166 49.138 21.169 37.330 o
-47 13 16 0.533 21.215 11.332 130.262 o
-47 13 18 3.987 12.511 20.489 39.849 o
-47 13 19 32.899 23.481 15.367 70.843 o
-47 13 20 0.292 14.959 22.574 32.828 o
-47 13 21 6.146 -14.506 31.096 17.300 o
-47 13 22 41.699 25.747 24.161 28.658 o
-47 13 23 1.119 -3.082 20.716 38.982 o
-47 13 24 21.785 6.981 15.820 66.841 o
-47 13 25 57.187 58.068 22.076 34.327 o
-47 13 29 16.107 20.398 10.381 155.248 o
-47 13 31 15.350 52.356 45.511 8.077 o
-47 13 32 129.329 162.644 67.769 3.643 o
-47 13 33 7.526 3.082 6.890 352.379 o
-47 13 34 15.605 20.852 20.988 37.978 o
-47 13 35 4.326 4.760 7.933 265.840 o
-46 2 1 738.226 807.873 94.105 1.889 o
-46 2 2 145.515 116.997 15.820 66.841 o
-46 2 3 844.710 778.227 88.575 2.132 o
-46 2 4 201.990 209.470 35.811 13.045 o
-46 2 5 1377.680 1361.220 165.908 0.608 o
-46 2 6 403.055 380.773 59.745 4.687 o
-46 2 7 1070.170 1088.470 141.702 0.833 o
-46 2 8 4.873 7.797 11.877 118.603 o
-46 2 10 474.622 485.168 69.990 3.415 o
-46 2 15 103.385 102.401 16.183 63.879 o
-46 2 17 6.903 -13.463 8.975 207.667 o
-46 2 18 9.147 16.727 4.850 711.098 o
-46 2 20 1404.620 1514.340 169.716 0.581 o
-46 2 22 496.342 527.824 78.829 2.692 o
-46 2 23 405.736 378.688 51.858 6.221 o
-46 2 24 20.043 10.063 10.381 155.248 o
-46 2 25 465.138 448.677 61.332 4.447 o
-46 2 26 158.190 142.382 18.041 51.396 o
-46 2 27 5.734 -9.565 10.063 165.193 o
-46 2 28 1325.450 1429.030 142.563 0.823 o
-46 2 29 5398.350 5825.140 143.243 0.815 o
-46 2 30 696.414 785.571 108.792 1.413 o
-46 2 31 38.159 44.696 16.002 65.335 o
-46 2 32 141.178 101.630 20.036 41.673 o
-46 4 1 334.032 338.163 47.551 7.399 o
-46 4 2 1424.470 1422.100 150.405 0.740 o
-46 4 3 47.763 46.826 7.389 306.423 o
-46 4 4 605.165 584.486 72.619 3.172 o
-46 4 5 106.738 113.099 16.455 61.785 o
-46 4 6 346.471 332.678 43.018 9.040 o
-46 4 7 4.163 -0.907 15.775 67.226 o
-46 4 8 6.197 2.765 6.165 440.169 o
-46 4 9 16.688 20.625 9.021 205.585 o
-46 4 10 38.293 30.643 6.437 403.757 o
-46 4 11 226.356 217.811 31.278 17.100 o
-46 4 12 318.186 311.599 43.834 8.707 o
-46 4 14 1.193 -0.680 19.492 44.031 o
-46 4 15 200.854 187.667 27.334 22.390 o
-46 4 16 444.653 459.965 62.828 4.238 o
-46 4 17 1234.260 1266.160 141.793 0.832 o
-46 4 18 59.912 52.719 9.701 177.774 o
-46 4 19 102.345 71.123 11.106 135.633 o
-46 4 20 155.487 133.452 20.444 40.026 o
-46 4 21 65.114 71.712 12.738 103.106 o
-46 4 22 642.253 668.075 103.761 1.554 o
-46 4 23 18.255 19.039 8.250 245.784 o
-46 4 24 467.217 473.926 67.950 3.623 o
-46 4 25 1410.710 1420.690 163.143 0.629 o
-46 4 26 36.744 49.228 10.018 166.691 o
-46 4 27 138.859 137.214 22.030 34.469 o
-46 4 28 19.707 25.476 11.967 116.812 o
-46 4 29 14.684 -0.771 25.611 25.503 o
-46 4 30 1078.530 1063.760 144.694 0.799 o
-46 4 31 176.877 171.574 30.779 17.659 o
-46 4 32 2.364 -6.437 27.062 22.843 o
-46 4 33 152.177 154.485 34.315 14.207 o
-46 4 34 59.767 48.005 17.044 57.587 o
-46 4 35 0.039 -19.220 18.676 47.963 o
-46 4 36 10.121 18.948 11.378 129.226 o
-46 4 37 5.151 -0.408 23.345 30.696 o
-46 4 38 246.037 279.324 55.665 5.399 o
-46 4 39 3.999 18.223 12.330 110.042 o
-46 4 40 85.715 69.627 19.809 42.632 o
-46 6 1 329.777 304.165 61.332 4.447 o
-46 6 2 10.397 8.431 12.284 110.856 o
-46 6 3 293.478 278.010 48.277 7.178 o
-46 6 4 116.070 117.042 20.217 40.929 o
-46 6 5 34.454 32.683 13.735 88.677 o
-46 6 6 27.932 64.686 19.628 43.423 o
-46 6 7 1.051 2.720 17.497 54.642 o
-46 6 8 396.991 410.781 75.067 2.969 o
-46 6 9 251.526 264.592 49.636 6.790 o
-46 6 10 19.238 8.885 9.157 199.524 o
-46 6 12 298.997 283.902 45.103 8.223 o
-46 6 13 38.950 48.050 9.882 171.310 o
-46 6 14 8.272 -4.170 31.867 16.474 o
-46 6 15 1221.440 1307.680 182.363 0.503 o
-46 6 22 147.830 197.050 38.984 11.008 o
-46 6 23 22.000 6.936 8.975 207.667 o
-46 6 24 442.528 460.327 87.306 2.195 o
-46 6 25 101.391 104.078 35.448 13.313 o
-46 6 26 29.031 37.805 20.716 38.982 o
-46 6 27 624.525 668.347 106.888 1.464 o
-46 6 28 98.160 110.832 20.444 40.026 o
-46 6 29 83.233 87.124 21.078 37.652 o
-46 6 30 112.328 107.704 22.166 34.047 o
-46 6 31 112.794 106.118 23.572 30.109 o
-46 6 32 28.947 31.323 18.676 47.963 o
-46 6 33 53.181 42.565 11.741 121.366 o
-46 6 34 0.451 21.713 6.392 409.505 o
-46 6 35 17.525 12.103 15.820 66.841 o
-46 6 36 18.178 18.313 12.511 106.876 o
-46 6 37 30.944 46.690 11.786 120.434 o
-46 6 38 12.217 23.073 7.797 275.195 o
-46 6 39 1.762 13.010 13.508 91.678 o
-46 6 40 270.821 288.889 75.973 2.898 o
-46 6 41 87.352 94.967 26.201 24.369 o
-46 6 42 11.680 12.647 10.879 141.343 o
-46 6 43 36.155 29.238 11.469 127.191 o
-46 8 1 220.166 245.644 49.999 6.692 o
-46 8 2 294.732 323.929 64.686 3.998 o
-46 8 3 1.338 -1.541 22.620 32.696 o
-46 8 4 281.033 280.412 55.076 5.515 o
-46 8 5 12.272 -4.578 24.161 28.658 o
-46 8 6 9.470 -4.669 26.337 24.118 o
-46 8 7 247.493 234.175 44.378 8.494 o
-46 8 8 24.677 27.515 13.372 93.552 o
-46 8 9 1.261 -14.868 11.423 128.202 o
-46 8 11 113.357 105.528 20.127 41.298 o
-46 8 12 124.711 126.108 28.785 20.191 o
-46 8 13 1.690 -1.677 27.470 22.169 o
-46 8 14 0.830 3.853 13.463 92.296 o
-46 8 15 175.984 203.668 38.757 11.137 o
-46 8 16 14.304 39.891 24.841 27.110 o
-46 8 17 26.809 29.283 8.069 256.955 o
-46 8 18 6.354 9.610 4.714 752.714 o
-46 8 19 113.109 117.858 24.252 28.444 o
-46 8 20 1076.120 1222.730 182.544 0.502 o
-46 8 21 19.800 26.971 29.465 19.270 o
-46 8 23 137.549 157.295 34.270 14.245 o
-46 8 24 34.462 66.499 40.888 10.007 o
-46 8 25 171.889 238.663 58.158 4.946 o
-46 8 26 474.621 513.137 108.520 1.421 o
-46 8 27 0.398 -11.287 24.206 28.550 o
-46 8 30 119.671 132.183 33.136 15.236 o
-46 8 31 127.983 131.185 36.944 12.257 o
-46 8 32 1133.760 1253.290 216.179 0.358 o
-46 8 33 230.090 282.225 61.966 4.357 o
-46 8 34 119.838 129.463 30.825 17.607 o
-46 8 35 25.952 20.217 9.293 193.727 o
-46 8 36 99.376 81.639 20.716 38.982 o
-46 8 37 2.603 5.530 11.695 122.309 o
-46 8 38 160.693 173.206 45.375 8.125 o
-46 8 39 0.361 11.106 14.460 80.005 o
-46 8 40 146.761 186.443 53.988 5.739 o
-46 8 41 1.688 4.397 16.863 58.832 o
-46 8 42 140.964 151.856 42.384 9.313 o
-46 8 43 25.988 33.635 11.604 124.227 o
-46 8 44 5.757 -11.060 24.841 27.110 o
-46 8 45 71.924 68.720 20.172 41.113 o
-46 10 3 185.486 215.771 59.020 4.803 o
-46 10 4 270.248 282.497 76.155 2.885 o
-46 10 5 120.920 156.162 42.656 9.194 o
-46 10 7 36.433 50.996 14.188 83.101 o
-46 10 8 0.054 0.997 9.383 190.001 o
-46 10 9 463.741 466.900 99.092 1.704 o
-46 10 10 1.569 -9.610 12.420 108.442 o
-46 10 11 407.823 436.438 94.105 1.889 o
-46 10 13 250.819 248.364 48.594 7.084 o
-46 10 14 252.495 333.539 61.604 4.408 o
-46 10 15 1599.750 1839.500 271.391 0.227 o
-46 10 16 48.462 83.815 33.998 14.473 o
-46 10 17 48.920 49.773 23.753 29.651 o
-46 10 18 80.710 81.368 19.220 45.286 o
-46 10 19 9.817 -2.765 11.287 131.310 o
-46 10 20 401.763 425.740 88.938 2.115 o
-46 10 21 35.899 39.301 20.942 38.143 o
-46 10 22 7.704 16.546 21.033 37.815 o
-46 10 23 634.054 721.701 149.408 0.749 o
-46 10 30 55.923 80.642 26.065 24.624 o
-46 10 31 14.883 11.695 6.346 415.376 o
-46 10 32 3.566 -11.060 15.276 71.686 o
-46 10 33 182.056 240.522 61.332 4.447 o
-46 10 34 156.924 180.368 46.554 7.719 o
-46 10 35 154.189 203.079 52.266 6.124 o
-46 10 36 15.075 33.454 11.877 118.603 o
-46 10 37 199.105 264.954 85.221 2.303 o
-46 10 38 12.544 28.785 25.611 25.503 o
-46 10 39 161.261 178.646 56.436 5.252 o
-46 10 40 2.756 3.717 15.594 68.799 o
-46 10 41 74.259 74.069 26.971 22.997 o
-46 10 42 58.557 90.434 36.309 12.689 o
-46 10 43 21.383 3.853 8.295 243.105 o
-46 10 44 33.428 51.540 21.668 35.632 o
-46 10 45 3.346 -15.186 14.324 81.531 o
-46 12 1 32.551 42.792 14.098 84.174 o
-46 12 2 1.582 6.437 14.052 84.718 o
-46 12 3 16.762 35.947 13.327 94.189 o
-46 12 4 200.603 223.568 61.150 4.474 o
-46 12 5 1.661 -12.058 14.914 75.215 o
-46 12 6 4.204 12.194 7.933 265.840 o
-46 12 7 81.079 99.726 30.326 18.191 o
-46 12 8 12.536 4.352 22.756 32.306 o
-46 12 9 1.370 13.418 7.887 268.905 o
-46 12 10 16.665 5.893 6.800 361.838 o
-46 12 11 56.823 74.931 21.033 37.815 o
-46 12 12 85.044 93.561 31.686 16.663 o
-46 12 13 28.877 28.921 27.243 22.540 o
-46 12 14 66.668 68.902 24.524 27.817 o
-46 12 15 35.277 45.330 20.489 39.849 o
-46 12 17 109.009 140.115 44.877 8.307 o
-46 12 18 80.388 90.524 30.643 17.816 o
-46 12 21 20.307 -2.946 16.455 61.785 o
-46 12 22 72.183 73.571 24.841 27.110 o
-46 12 23 31.466 48.821 33.952 14.512 o
-46 12 24 404.952 449.675 136.036 0.904 o
-46 12 25 56.837 65.411 31.640 16.710 o
-46 12 26 532.230 529.954 158.701 0.664 o
-46 12 30 52.943 82.682 29.963 18.634 o
-46 12 31 143.758 160.378 58.521 4.885 o
-46 12 32 43.874 68.494 30.598 17.869 o
-46 12 33 12.104 9.247 11.015 137.875 o
-46 12 34 41.845 52.900 30.099 18.465 o
-46 12 35 19.881 -3.989 43.064 9.021 o
-46 12 36 95.703 95.828 36.309 12.689 o
-46 12 37 28.038 13.916 8.885 211.926 o
-46 12 38 13.989 12.556 9.519 184.611 o
-46 12 39 1.898 24.705 11.786 120.434 o
-46 12 40 253.471 240.612 99.681 1.684 o
-46 14 1 61.601 59.201 25.022 26.719 o
-46 14 2 17.325 20.127 9.655 179.448 o
-46 14 3 4.341 4.034 7.751 278.423 o
-46 14 4 2.947 13.962 10.607 148.684 o
-46 14 5 58.314 39.211 16.500 61.446 o
-46 14 7 48.161 27.062 11.604 124.227 o
-46 14 8 0.023 -20.217 38.531 11.268 o
-46 14 9 19.885 54.169 22.121 34.187 o
-46 14 10 29.903 14.551 9.202 197.563 o
-46 14 11 58.041 79.464 33.182 15.194 o
-46 14 12 0.183 12.466 19.945 42.053 o
-46 14 14 1.035 -0.408 33.998 14.473 o
-46 14 15 88.099 77.333 30.054 18.521 o
-46 14 16 18.019 16.273 10.063 165.193 o
-46 14 17 13.915 23.572 13.962 85.821 o
-46 14 18 2.947 -4.352 50.679 6.513 o
-46 14 19 22.668 21.668 12.058 115.062 o
-46 14 20 48.992 75.475 28.513 20.578 o
-46 14 21 4.421 12.103 9.247 195.631 o
-46 14 23 3.197 1.904 17.815 52.712 o
-46 14 24 2.529 8.386 17.996 51.655 o
-46 14 28 17.230 12.874 8.930 209.780 o
-46 14 29 44.440 30.689 16.908 58.517 o
-46 14 30 0.404 0.544 18.767 47.500 o
-45 1 1 470.516 496.410 77.061 2.817 o
-45 1 3 562.084 578.503 85.357 2.296 o
-45 1 4 1073.470 1146.310 144.376 0.803 o
-45 1 5 1156.550 1182.350 146.734 0.777 o
-45 1 6 16.756 8.477 2.946 1926.950 o
-45 1 7 965.034 984.887 123.071 1.104 o
-45 1 16 373.853 361.372 52.356 6.103 o
-45 1 20 20.120 23.390 4.170 961.881 o
-45 1 21 380.180 395.142 57.615 5.040 o
-45 1 22 160.334 162.916 25.385 25.961 o
-45 1 23 545.972 612.092 74.976 2.976 o
-45 1 24 1.765 -10.517 29.827 18.804 o
-45 1 25 1.879 9.882 4.669 767.401 o
-45 1 26 1346.370 1365.430 167.721 0.595 o
-45 1 27 2437.850 2530.420 211.420 0.374 o
-45 1 28 1021.900 1035.160 142.971 0.818 o
-45 1 29 2505.610 2631.910 217.494 0.354 o
-45 1 30 935.239 925.187 138.529 0.872 o
-45 1 31 3766.150 4053.780 141.385 0.837 o
-45 1 32 283.587 314.364 57.252 5.104 o
-45 3 1 162.742 165.138 23.844 29.426 o
-45 3 2 54.592 54.124 7.706 281.708 o
-45 3 3 13.361 20.172 6.301 421.374 o
-45 3 4 1050.090 1043.360 111.331 1.350 o
-45 3 5 220.188 214.729 28.649 20.383 o
-45 3 6 567.436 538.703 64.051 4.078 o
-45 3 7 158.282 161.919 22.393 33.361 o
-45 3 8 111.253 99.364 14.098 84.174 o
-45 3 9 209.837 220.304 29.827 18.804 o
-45 3 10 1709.450 1775.440 161.284 0.643 o
-45 3 11 9.668 4.986 5.576 538.129 o
-45 3 12 194.703 207.431 28.467 20.643 o
-45 3 13 24.501 20.761 8.341 240.470 o
-45 3 14 304.663 310.783 47.370 7.455 o
-45 3 15 160.602 150.088 23.662 29.878 o
-45 3 18 482.285 632.174 87.396 2.190 o
-45 3 20 135.462 128.647 21.215 37.171 o
-45 3 21 31.114 121.394 22.892 31.924 o
-45 3 22 11.714 8.431 9.610 181.145 o
-45 3 23 1971.850 1976.210 156.978 0.679 o
-45 3 24 231.095 275.426 34.904 13.731 o
-45 3 25 139.492 158.111 21.215 37.171 o
-45 3 26 0.398 -1.224 13.282 94.834 o
-45 3 27 34.585 45.647 8.341 240.470 o
-45 3 28 348.972 361.372 47.506 7.413 o
-45 3 29 643.485 657.105 91.114 2.015 o
-45 3 30 42.383 209.742 34.360 14.170 o
-45 3 31 6.975 -2.946 24.977 26.816 o
-45 3 33 14.652 262.960 51.812 6.232 o
-45 3 34 2107.600 2234.910 223.069 0.336 o
-45 3 35 1754.520 1847.340 214.502 0.364 o
-45 3 36 68.934 112.917 24.977 26.816 o
-45 3 37 118.821 128.737 27.334 22.390 o
-45 5 1 1121.150 1085.430 145.238 0.793 o
-45 5 2 270.061 284.129 44.831 8.323 o
-45 5 3 154.725 148.728 24.116 28.766 o
-45 5 4 0.009 -0.771 15.367 70.843 o
-45 5 5 507.722 538.159 78.058 2.746 o
-45 5 6 76.914 92.609 21.486 36.236 o
-45 5 7 12.246 18.359 8.023 259.867 o
-45 5 8 178.688 189.525 28.422 20.709 o
-45 5 9 450.127 450.763 63.462 4.154 o
-45 5 10 637.249 661.366 89.436 2.091 o
-45 5 11 1062.350 1102.560 132.863 0.948 o
-45 5 12 246.538 229.053 33.182 15.194 o
-45 5 14 1164.950 1190.230 159.381 0.659 o
-45 5 15 421.619 442.376 72.573 3.176 o
-45 5 22 22.052 13.418 17.588 54.080 o
-45 5 24 324.132 366.811 54.487 5.635 o
-45 5 25 136.175 110.832 18.993 46.373 o
-45 5 26 395.275 408.334 63.870 4.101 o
-45 5 27 71.275 60.108 10.789 143.729 o
-45 5 28 2.716 -3.400 24.841 27.110 o
-45 5 29 478.244 555.339 87.487 2.186 o
-45 5 30 742.254 761.682 116.181 1.239 o
-45 5 31 118.852 98.910 20.308 40.564 o
-45 5 32 158.062 169.263 31.504 16.855 o
-45 5 33 252.262 245.825 40.026 10.442 o
-45 5 34 40.863 28.603 8.431 235.327 o
-45 5 35 693.941 766.215 111.739 1.340 o
-45 5 36 1182.280 1223.410 188.075 0.473 o
-45 5 37 40.952 54.759 12.194 112.510 o
-45 5 38 1035.550 1114.300 185.355 0.487 o
-45 5 39 3.831 16.002 12.466 107.654 o
-45 5 40 171.969 206.025 44.378 8.494 o
-45 5 41 232.562 235.943 51.314 6.353 o
-45 5 43 243.467 233.858 66.545 3.778 o
-45 5 44 117.799 134.358 37.896 11.649 o
-45 7 1 256.057 312.732 58.249 4.931 o
-45 7 2 131.097 146.054 27.334 22.390 o
-45 7 3 165.554 157.703 29.102 19.753 o
-45 7 4 20.779 35.675 11.741 121.366 o
-45 7 5 697.249 715.128 111.965 1.334 o
-45 7 6 100.740 125.836 23.617 29.993 o
-45 7 7 190.608 185.899 33.046 15.319 o
-45 7 8 3.701 21.532 12.874 100.939 o
-45 7 9 121.941 117.178 19.719 43.025 o
-45 7 10 56.592 81.866 15.140 72.980 o
-45 7 12 560.456 525.331 94.649 1.867 o
-45 7 13 88.796 121.439 21.215 37.171 o
-45 7 14 109.496 119.263 24.297 28.338 o
-45 7 15 418.375 454.344 71.667 3.257 o
-45 7 16 1277.470 1422.780 176.153 0.539 o
-45 7 17 2.402 1.043 5.666 521.047 o
-45 7 18 27.309 15.186 14.007 85.267 o
-45 7 19 126.420 124.930 24.433 28.023 o
-45 7 20 272.735 292.379 58.068 4.961 o
-45 7 21 0.071 15.866 9.927 169.750 o
-45 7 22 106.629 114.323 24.750 27.309 o
-45 7 23 27.436 34.859 12.103 114.202 o
-45 7 25 423.252 519.347 100.950 1.642 o
-45 7 26 531.941 667.395 124.975 1.071 o
-45 7 27 7.856 -4.442 8.205 248.508 o
-45 7 28 14.081 33.952 27.289 22.465 o
-45 7 29 202.359 188.165 35.765 13.078 o
-45 7 30 12.003 3.037 4.805 724.578 o
-45 7 31 60.313 78.738 24.796 27.210 o
-45 7 32 645.882 673.696 145.963 0.785 o
-45 7 33 78.166 63.281 16.002 65.335 o
-45 7 34 1.326 13.146 19.537 43.827 o
-45 7 35 283.034 338.208 70.579 3.358 o
-45 7 36 189.708 179.371 39.981 10.466 o
-45 7 37 340.972 406.702 86.308 2.246 o
-45 7 38 373.605 408.424 88.802 2.121 o
-45 7 39 63.973 84.450 21.033 37.815 o
-45 7 40 270.445 307.882 71.486 3.274 o
-45 7 42 102.442 91.657 24.750 27.309 o
-45 7 43 22.674 -3.808 25.929 24.883 o
-45 7 44 35.786 20.716 16.500 61.446 o
-45 7 45 12.406 28.467 12.330 110.042 o
-45 9 1 209.081 232.317 51.540 6.298 o
-45 9 2 433.373 505.884 100.134 1.668 o
-45 9 3 105.752 132.681 28.150 21.111 o
-45 9 4 0.004 1.451 15.548 69.200 o
-45 9 5 1.338 2.357 18.767 47.500 o
-45 9 6 24.884 4.624 5.485 556.066 o
-45 9 7 814.040 955.105 189.434 0.466 o
-45 9 8 24.010 32.592 8.613 225.522 o
-45 9 9 25.432 14.234 9.565 182.866 o
-45 9 10 28.652 39.483 9.565 182.866 o
-45 9 11 5.349 23.118 20.172 41.113 o
-45 9 12 442.990 536.708 100.542 1.655 o
-45 9 13 0.001 -1.904 16.002 65.335 o
-45 9 14 0.745 17.543 21.849 35.043 o
-45 9 15 293.199 309.967 53.172 5.917 o
-45 9 16 4.119 21.532 25.203 26.336 o
-45 9 17 488.326 594.686 105.846 1.493 o
-45 9 18 1115.640 1211.630 192.880 0.450 o
-45 9 19 120.768 139.118 28.558 20.512 o
-45 9 20 700.427 759.597 134.449 0.925 o
-45 9 21 49.420 74.251 16.092 64.601 o
-45 9 22 0.001 -17.089 22.166 34.047 o
-45 9 23 18.693 88.394 67.723 3.647 o
-45 9 24 668.198 793.413 144.966 0.796 o
-45 9 25 20.804 -20.988 19.356 44.652 o
-45 9 31 587.040 605.293 128.058 1.020 o
-45 9 32 6.896 5.576 7.207 322.035 o
-45 9 33 73.584 89.844 26.246 24.285 o
-45 9 34 15.465 -0.499 25.793 25.146 o
-45 9 35 309.911 329.323 77.832 2.762 o
-45 9 36 2.275 2.992 15.684 68.006 o
-45 9 37 366.763 354.663 89.255 2.100 o
-45 9 38 5.683 -0.725 20.444 40.026 o
-45 9 39 0.880 -3.672 13.599 90.460 o
-45 9 40 37.654 51.450 15.775 67.226 o
-45 9 41 31.731 44.106 14.732 77.078 o
-45 9 42 19.800 37.171 14.959 74.760 o
-45 9 43 0.927 -4.578 17.271 56.085 o
-45 9 44 3.056 15.956 12.556 106.105 o
-45 9 45 10.839 17.452 10.063 165.193 o
-45 11 1 275.135 354.391 104.441 1.534 o
-45 11 2 902.487 993.772 246.822 0.275 o
-45 11 3 60.154 58.748 23.481 30.341 o
-45 11 4 63.333 68.720 32.366 15.970 o
-45 11 5 22.566 21.849 9.746 176.125 o
-45 11 6 1.140 -1.451 12.556 106.105 o
-45 11 7 139.942 168.447 46.645 7.689 o
-45 11 8 18.145 13.916 18.132 50.883 o
-45 11 9 2.600 4.533 20.036 41.673 o
-45 11 10 193.678 198.047 48.594 7.084 o
-45 11 11 0.252 4.533 16.999 57.894 o
-45 11 12 12.734 40.480 16.228 63.523 o
-45 11 14 689.897 683.215 173.070 0.559 o
-45 11 15 147.288 161.149 48.730 7.045 o
-45 11 16 44.098 26.518 27.742 21.737 o
-45 11 18 12.794 39.301 12.919 100.232 o
-45 11 19 129.134 223.115 114.594 1.274 o
-45 11 20 1037.670 1112.040 253.395 0.261 o
-45 11 23 327.246 335.760 90.978 2.021 o
-45 11 27 256.505 379.368 180.459 0.514 o
-45 11 31 50.825 81.005 34.088 14.397 o
-45 11 32 91.155 111.240 38.848 11.085 o
-45 11 33 83.948 98.049 31.368 17.001 o
-45 11 34 124.384 107.614 36.491 12.563 o
-45 11 35 44.475 44.061 16.364 62.472 o
-45 11 36 21.088 7.661 9.927 169.750 o
-45 11 37 48.241 44.333 17.316 55.792 o
-45 11 39 15.786 17.905 13.554 91.066 o
-45 11 40 77.685 59.201 24.161 28.658 o
-45 11 41 3.500 3.672 10.834 142.528 o
-45 11 43 63.837 49.501 21.758 35.336 o
-45 11 44 0.023 7.117 12.919 100.232 o
-45 13 1 4.275 2.992 12.466 107.654 o
-45 13 2 0.124 11.332 8.023 259.867 o
-45 13 3 25.414 14.052 7.479 299.040 o
-45 13 4 51.302 57.615 20.263 40.746 o
-45 13 5 57.865 80.144 26.201 24.369 o
-45 13 6 234.190 252.625 73.208 3.121 o
-45 13 7 273.734 312.732 88.847 2.119 o
-45 13 8 0.518 6.165 12.602 105.343 o
-45 13 9 11.588 -14.007 17.996 51.655 o
-45 13 11 36.078 16.636 27.606 21.951 o
-45 13 12 5.387 6.120 12.919 100.232 o
-45 13 13 44.930 33.544 14.098 84.174 o
-45 13 14 48.221 39.800 16.546 61.110 o
-45 13 16 58.071 76.562 24.524 27.817 o
-45 13 17 317.269 353.076 119.218 1.177 o
-45 13 18 121.024 157.522 52.628 6.040 o
-45 13 19 0.007 -2.584 13.780 88.095 o
-45 13 20 12.472 23.844 30.734 17.711 o
-45 13 22 0.691 1.904 23.436 30.459 o
-45 13 23 135.113 127.060 41.930 9.515 o
-45 13 24 125.097 159.109 56.572 5.227 o
-45 13 25 12.386 17.815 29.827 18.804 o
-45 13 26 24.671 15.503 10.607 148.684 o
-45 13 27 52.945 68.720 25.793 25.146 o
-45 13 30 5.839 37.080 34.632 13.948 o
-45 13 31 147.055 162.463 61.468 4.428 o
-45 13 32 25.532 46.010 20.398 40.204 o
-45 13 33 61.128 64.187 27.561 22.024 o
-45 13 34 11.480 0.816 6.618 381.937 o
-45 13 35 116.418 112.283 48.458 7.124 o
-45 13 36 7.137 5.530 7.026 338.870 o
-45 13 37 0.923 10.925 10.607 148.684 o
-45 15 14 20.226 3.581 14.279 82.049 o
-45 15 15 1.736 16.636 21.169 37.330 o
-44 2 1 1534.600 1499.070 135.628 0.909 o
-44 2 2 896.596 889.694 96.236 1.806 o
-44 2 3 335.416 342.061 41.613 9.661 o
-44 2 4 16.212 6.709 9.157 199.524 o
-44 2 5 61.424 73.118 10.471 152.571 o
-44 2 6 477.599 477.553 68.131 3.604 o
-44 2 7 107.151 128.058 19.537 43.827 o
-44 2 8 34.558 23.662 5.666 521.047 o
-44 2 9 10.125 14.007 8.975 207.667 o
-44 2 10 15.524 12.828 3.808 1153.820 o
-44 2 11 36.840 39.075 7.797 275.195 o
-44 2 14 1188.620 1197.260 137.486 0.885 o
-44 2 15 561.947 564.722 75.203 2.958 o
-44 2 17 125.374 128.284 19.537 43.827 o
-44 2 18 440.133 433.129 62.102 4.338 o
-44 2 20 1105.020 1125.950 134.358 0.927 o
-44 2 21 770.995 761.455 101.086 1.637 o
-44 2 22 161.049 158.066 24.569 27.714 o
-44 2 23 744.211 779.224 91.748 1.987 o
-44 2 24 435.531 421.842 54.623 5.607 o
-44 2 25 1092.550 1076.820 120.895 1.145 o
-44 2 26 408.801 406.384 47.642 7.370 o
-44 2 27 978.024 1004.920 104.441 1.534 o
-44 2 28 1846.580 1949.100 161.602 0.641 o
-44 2 29 127.676 119.626 16.455 61.785 o
-44 2 30 1178.460 1249.250 145.827 0.787 o
-44 2 31 75.851 86.218 25.929 24.883 o
-44 2 32 0.713 -9.021 7.479 299.040 o
-44 2 33 157.366 159.199 29.782 18.861 o
-44 4 1 31.582 45.239 10.018 166.691 o
-44 4 2 51.661 46.509 7.343 310.218 o
-44 4 3 237.421 248.636 32.592 15.748 o
-44 4 4 126.822 149.317 20.217 40.929 o
-44 4 5 66.887 67.632 9.021 205.585 o
-44 4 6 321.242 313.004 39.256 10.856 o
-44 4 7 176.152 167.676 21.441 36.389 o
-44 4 8 48.071 40.480 8.114 254.092 o
-44 4 9 33.786 37.669 6.800 361.838 o
-44 4 10 139.799 132.409 16.546 61.110 o
-44 4 11 36.930 41.341 6.346 415.376 o
-44 4 12 675.588 699.579 85.357 2.296 o
-44 4 13 21.111 21.804 8.341 240.470 o
-44 4 14 154.809 130.279 18.631 48.196 o
-44 4 15 532.231 533.354 78.013 2.749 o
-44 4 16 709.319 711.773 99.046 1.705 o
-44 4 17 1051.000 1025.230 133.089 0.944 o
-44 4 19 226.798 210.422 33.862 14.590 o
-44 4 20 1388.650 1350.380 142.473 0.824 o
-44 4 21 112.732 112.328 16.636 60.446 o
-44 4 22 363.030 328.870 45.783 7.981 o
-44 4 23 0.724 6.392 3.717 1210.790 o
-44 4 24 6.481 18.767 7.253 318.022 o
-44 4 25 1350.950 1397.480 127.151 1.035 o
-44 4 26 404.819 407.246 47.642 7.370 o
-44 4 27 1.096 -0.363 18.087 51.139 o
-44 4 28 138.897 140.070 22.121 34.187 o
-44 4 29 21.208 25.158 13.508 91.678 o
-44 4 30 189.342 192.880 31.595 16.758 o
-44 4 31 0.113 14.642 8.295 243.105 o
-44 4 33 16.610 23.164 14.551 79.011 o
-44 4 34 1.265 14.234 7.026 338.870 o
-44 4 35 71.899 75.792 14.687 77.555 o
-44 4 36 593.759 635.800 107.115 1.458 o
-44 4 37 494.267 518.078 90.796 2.029 o
-44 4 38 54.522 42.248 9.610 181.145 o
-44 4 39 7.872 -3.354 21.169 37.330 o
-44 4 40 112.952 157.205 33.136 15.236 o
-44 6 1 128.046 148.229 25.385 25.961 o
-44 6 2 11.886 -9.701 10.834 142.528 o
-44 6 3 6.416 5.485 8.069 256.955 o
-44 6 4 163.089 158.338 26.291 24.201 o
-44 6 5 49.628 52.356 9.701 177.774 o
-44 6 6 135.965 133.180 21.894 34.898 o
-44 6 7 109.512 99.500 16.546 61.110 o
-44 6 8 762.230 775.689 106.934 1.463 o
-44 6 9 249.380 238.980 37.125 12.137 o
-44 6 10 6.714 2.402 8.522 230.346 o
-44 6 11 244.812 279.369 42.338 9.333 o
-44 6 12 6.307 24.025 12.103 114.202 o
-44 6 13 4.939 20.535 7.162 326.124 o
-44 6 14 11.808 12.375 3.762 1181.790 o
-44 6 15 27.697 10.018 3.536 1338.160 o
-44 6 16 1294.730 1353.100 177.286 0.532 o
-44 6 21 1576.470 1671.370 207.657 0.388 o
-44 6 23 79.124 75.203 14.324 81.531 o
-44 6 24 53.213 60.017 11.967 116.812 o
-44 6 25 70.791 66.635 14.052 84.718 o
-44 6 26 48.697 33.998 12.330 110.042 o
-44 6 27 609.994 631.222 98.230 1.734 o
-44 6 28 4.054 -13.826 9.746 176.125 o
-44 6 29 3.314 -2.131 8.431 235.327 o
-44 6 30 14.437 16.817 7.117 330.292 o
-44 6 31 379.368 419.485 85.266 2.301 o
-44 6 32 74.471 65.502 22.212 33.908 o
-44 6 33 315.499 295.371 55.801 5.373 o
-44 6 34 35.574 35.493 8.159 251.277 o
-44 6 35 684.703 746.813 132.817 0.948 o
-44 6 36 0.232 -8.431 35.856 13.012 o
-44 6 37 10.383 13.282 12.284 110.856 o
-44 6 38 92.389 101.041 23.798 29.538 o
-44 6 39 79.068 100.542 23.345 30.696 o
-44 6 40 0.057 19.129 15.956 65.707 o
-44 6 41 461.056 470.753 120.261 1.157 o
-44 6 42 81.552 97.596 22.892 31.924 o
-44 6 43 51.392 51.132 12.194 112.510 o
-44 6 44 74.672 83.770 27.334 22.390 o
-44 6 45 3.740 -15.729 14.868 75.674 o
-44 6 47 1.374 3.808 6.256 427.503 o
-44 8 1 141.844 148.683 28.603 20.447 o
-44 8 2 1432.970 1552.920 212.281 0.371 o
-44 8 3 1184.430 1313.210 192.109 0.453 o
-44 8 4 301.129 301.944 56.028 5.329 o
-44 8 5 939.939 1000.710 155.392 0.693 o
-44 8 6 98.995 114.821 22.076 34.327 o
-44 8 7 422.039 426.239 74.205 3.038 o
-44 8 8 2.716 -0.861 18.359 49.635 o
-44 8 9 13.085 3.808 4.170 961.881 o
-44 8 10 137.244 163.052 33.907 14.551 o
-44 8 11 11.247 20.444 14.279 82.049 o
-44 8 12 1014.830 1049.170 178.918 0.523 o
-44 8 13 9.958 18.132 11.741 121.366 o
-44 8 14 98.983 84.541 23.617 29.993 o
-44 8 15 0.306 -11.106 23.390 30.577 o
-44 8 16 87.584 84.450 16.273 63.170 o
-44 8 17 410.419 470.436 79.781 2.628 o
-44 8 18 576.346 646.090 104.577 1.530 o
-44 8 19 134.765 141.430 25.838 25.058 o
-44 8 20 134.347 123.026 22.710 32.436 o
-44 8 21 265.508 247.457 45.738 7.997 o
-44 8 22 171.998 169.625 32.728 15.618 o
-44 8 23 44.508 53.444 21.713 35.483 o
-44 8 24 27.828 28.875 28.195 21.043 o
-44 8 25 15.463 30.825 26.699 23.468 o
-44 8 26 23.403 42.520 11.378 129.226 o
-44 8 27 22.939 134.857 151.629 0.728 o
-44 8 31 59.280 63.417 16.137 64.239 o
-44 8 32 0.835 1.949 16.636 60.446 o
-44 8 33 24.452 16.817 17.407 55.212 o
-44 8 34 56.235 81.050 19.356 44.652 o
-44 8 35 1.647 -9.157 13.418 92.921 o
-44 8 36 25.218 41.250 10.789 143.729 o
-44 8 37 113.120 116.317 28.377 20.775 o
-44 8 38 3.057 4.125 23.617 29.993 o
-44 8 39 606.334 678.501 150.677 0.737 o
-44 8 40 1.257 21.396 9.021 205.585 o
-44 8 41 50.370 61.785 22.484 33.093 o
-44 8 42 489.580 525.693 132.319 0.955 o
-44 8 43 16.193 22.076 27.561 22.024 o
-44 8 44 128.546 134.041 38.440 11.322 o
-44 8 45 5.604 7.615 6.754 366.711 o
-44 8 46 4.715 4.850 6.618 381.937 o
-44 8 47 26.462 47.869 19.583 43.624 o
-44 10 1 355.144 389.114 102.129 1.604 o
-44 10 2 3.117 27.289 12.647 104.590 o
-44 10 3 319.346 339.885 83.997 2.371 o
-44 10 4 0.039 -17.135 34.315 14.207 o
-44 10 5 2.669 2.856 7.162 326.124 o
-44 10 7 344.643 362.233 86.218 2.250 o
-44 10 8 16.355 19.537 11.242 132.371 o
-44 10 9 73.671 68.222 18.540 48.669 o
-44 10 10 40.655 61.196 37.896 11.649 o
-44 10 11 346.112 356.385 78.738 2.698 o
-44 10 12 4.533 -0.136 22.076 34.327 o
-44 10 13 205.171 228.872 43.517 8.834 o
-44 10 14 191.295 180.686 38.259 11.429 o
-44 10 15 14.706 12.330 9.973 168.210 o
-44 10 16 152.877 123.298 26.699 23.468 o
-44 10 17 515.453 563.680 110.696 1.365 o
-44 10 18 19.992 27.606 13.871 86.947 o
-44 10 19 85.594 84.495 19.628 43.423 o
-44 10 20 24.807 51.631 23.753 29.651 o
-44 10 21 354.959 407.110 84.269 2.356 o
-44 10 22 516.172 571.477 115.546 1.253 o
-44 10 23 2.730 20.036 9.338 191.850 o
-44 10 24 111.075 130.460 36.853 12.317 o
-44 10 25 542.669 616.671 144.195 0.805 o
-44 10 26 822.517 1043.230 231.546 0.312 o
-44 10 27 886.988 956.737 220.803 0.343 o
-44 10 29 246.418 262.688 68.766 3.538 o
-44 10 30 27.490 34.995 13.735 88.677 o
-44 10 31 6.462 21.124 16.863 58.832 o
-44 10 32 31.190 32.184 10.290 157.996 o
-44 10 33 79.627 83.226 23.798 29.538 o
-44 10 34 94.710 123.434 33.408 14.989 o
-44 10 35 152.813 136.806 36.400 12.626 o
-44 10 36 170.956 220.259 68.177 3.599 o
-44 10 39 91.964 93.833 32.320 16.015 o
-44 10 40 33.967 18.857 10.154 162.256 o
-44 10 41 7.072 25.521 13.690 89.265 o
-44 10 42 0.020 11.423 17.044 57.587 o
-44 10 43 7.897 5.576 22.620 32.696 o
-44 10 45 4.421 -3.853 13.916 86.381 o
-44 12 1 56.539 83.453 25.203 26.336 o
-44 12 2 24.629 17.815 9.157 199.524 o
-44 12 3 11.707 14.279 17.407 55.212 o
-44 12 4 3.125 38.848 16.319 62.819 o
-44 12 5 50.463 53.036 19.447 44.237 o
-44 12 6 1.867 15.367 10.970 139.016 o
-44 12 7 33.004 15.866 10.698 146.175 o
-44 12 8 10.737 23.798 10.063 165.193 o
-44 12 9 65.100 63.462 17.815 52.712 o
-44 12 10 53.612 67.587 27.107 22.766 o
-44 12 11 104.045 134.585 35.901 12.979 o
-44 12 12 112.849 135.220 36.445 12.595 o
-44 12 13 1.223 -9.202 30.235 18.300 o
-44 12 14 170.983 157.341 45.013 8.257 o
-44 12 15 45.690 103.625 33.726 14.708 o
-44 12 16 18.072 31.142 12.919 100.232 o
-44 12 18 1.469 1.315 36.173 12.785 o
-44 12 19 43.452 27.878 21.940 34.754 o
-44 12 22 427.736 420.935 127.786 1.024 o
-44 12 23 486.656 522.565 156.434 0.684 o
-44 12 24 55.345 67.315 29.419 19.329 o
-44 12 25 63.508 99.092 34.315 14.207 o
-44 12 26 111.212 148.501 48.956 6.980 o
-44 12 27 1.084 6.618 9.701 177.774 o
-44 12 28 82.843 128.466 47.325 7.470 o
-44 12 29 4.344 20.897 10.834 142.528 o
-44 12 32 44.628 26.110 17.724 53.253 o
-44 12 33 146.975 143.288 52.402 6.092 o
-44 12 34 74.079 91.657 32.320 16.015 o
-44 12 35 2.454 11.650 15.231 72.114 o
-44 12 36 57.473 58.249 20.625 39.325 o
-44 12 38 40.292 23.118 12.239 111.678 o
-44 12 39 29.390 23.753 11.378 129.226 o
-44 12 40 2.786 8.522 16.953 58.204 o
-44 12 41 4.832 -1.451 11.242 132.371 o
-44 14 1 24.323 48.322 16.591 60.776 o
-44 14 2 15.358 9.429 17.271 56.085 o
-44 14 3 6.137 17.724 13.191 96.141 o
-44 14 4 5.993 -6.256 25.385 25.961 o
-44 14 5 0.417 -0.453 34.043 14.435 o
-44 14 6 39.619 58.294 23.572 30.109 o
-44 14 8 58.948 52.266 20.036 41.673 o
-44 14 9 0.429 -6.664 18.812 47.272 o
-44 14 10 26.735 23.572 18.041 51.396 o
-44 14 11 12.625 -3.672 23.844 29.426 o
-44 14 12 0.121 18.041 11.332 130.262 o
-44 14 13 3.845 11.015 9.111 201.514 o
-44 14 14 56.747 32.864 14.506 79.505 o
-44 14 15 1.867 17.452 14.234 82.573 o
-44 14 17 49.585 41.477 19.175 45.501 o
-44 14 18 90.671 82.863 32.638 15.705 o
-44 14 19 79.037 57.660 21.758 35.336 o
-44 14 20 63.108 33.091 15.231 72.114 o
-44 14 21 5.983 -17.905 25.158 26.431 o
-44 14 22 8.019 17.044 17.407 55.212 o
-44 14 23 20.542 28.830 14.324 81.531 o
-44 14 24 11.825 27.969 13.780 88.095 o
-44 14 25 34.458 57.796 23.798 29.538 o
-44 14 26 25.002 18.449 12.149 113.352 o
-44 14 27 27.438 -0.453 11.831 119.513 o
-44 14 29 0.112 -10.018 19.311 44.862 o
-44 14 31 62.588 112.781 45.466 8.093 o
-44 14 32 13.607 31.278 15.322 71.263 o
-43 1 1 1675.000 1720.050 180.142 0.516 o
-43 1 2 105.973 121.938 19.129 45.716 o
-43 1 3 1.424 -6.573 15.866 66.460 o
-43 1 4 1617.780 1637.190 169.081 0.585 o
-43 1 5 25.051 29.827 9.338 191.850 o
-43 1 6 358.716 358.062 49.591 6.802 o
-43 1 7 268.979 275.562 38.576 11.242 o
-43 1 8 535.337 542.148 70.942 3.324 o
-43 1 14 6707.610 6848.430 178.419 0.526 o
-43 1 15 251.812 263.187 36.219 12.753 o
-43 1 20 3.594 3.082 15.140 72.980 o
-43 1 21 19.035 11.469 16.047 64.967 o
-43 1 22 59.584 60.561 9.655 179.448 o
-43 1 23 314.533 293.240 37.443 11.933 o
-43 1 24 1496.840 1575.490 146.235 0.782 o
-43 1 26 1080.580 1132.120 139.662 0.858 o
-43 1 27 822.244 831.263 114.187 1.283 o
-43 1 28 3881.490 3949.750 126.924 1.038 o
-43 1 29 498.318 547.724 83.181 2.418 o
-43 3 1 186.853 191.384 24.025 28.983 o
-43 3 2 1002.770 1019.250 103.942 1.548 o
-43 3 3 237.058 217.811 27.017 22.919 o
-43 3 4 465.395 462.866 52.356 6.103 o
-43 3 5 1333.630 1307.230 119.309 1.175 o
-43 3 6 403.013 396.140 44.922 8.290 o
-43 3 7 482.751 486.029 53.535 5.837 o
-43 3 8 2343.590 2361.880 167.177 0.599 o
-43 3 9 184.520 204.167 26.835 23.230 o
-43 3 10 0.033 -6.573 13.372 93.552 o
-43 3 11 446.940 450.173 54.079 5.720 o
-43 3 12 23.614 17.135 8.930 209.780 o
-43 3 13 91.584 84.178 10.381 155.248 o
-43 3 14 2.495 -10.879 21.124 37.491 o
-43 3 15 61.608 59.382 8.205 248.508 o
-43 3 18 67.637 71.214 11.060 136.747 o
-43 3 19 186.806 147.277 21.713 35.483 o
-43 3 20 25.332 24.750 9.882 171.310 o
-43 3 21 100.228 107.750 16.636 60.446 o
-43 3 22 339.984 341.064 50.588 6.537 o
-43 3 23 773.243 806.513 83.407 2.405 o
-43 3 24 368.174 373.203 56.935 5.161 o
-43 3 25 570.684 591.467 68.358 3.580 o
-43 3 26 508.184 540.335 63.915 4.095 o
-43 3 27 129.945 134.585 16.591 60.776 o
-43 3 28 127.475 129.644 19.809 42.632 o
-43 3 29 1.072 -10.335 9.202 197.563 o
-43 3 30 1274.920 1331.570 153.760 0.708 o
-43 3 31 330.153 302.578 46.010 7.903 o
-43 3 32 82.320 79.010 14.823 76.138 o
-43 3 33 474.970 509.012 76.880 2.830 o
-43 3 34 206.362 207.113 34.360 14.170 o
-43 3 35 0.023 0.861 10.290 157.996 o
-43 3 36 13.311 11.695 11.106 135.633 o
-43 3 37 34.016 41.114 8.250 245.784 o
-43 5 1 969.047 988.468 126.063 1.053 o
-43 5 2 17.237 18.313 5.032 660.771 o
-43 5 3 6.753 23.889 16.137 64.239 o
-43 5 4 1619.170 1672.820 170.940 0.573 o
-43 5 5 184.297 208.564 30.009 18.577 o
-43 5 6 704.862 750.213 95.284 1.843 o
-43 5 7 609.282 624.105 82.863 2.436 o
-43 5 8 919.593 948.759 113.824 1.291 o
-43 5 9 422.105 455.024 61.150 4.474 o
-43 5 10 44.255 48.231 7.706 281.708 o
-43 5 11 49.984 64.097 9.565 182.866 o
-43 5 12 1112.890 1081.350 124.386 1.081 o
-43 5 13 379.006 382.495 52.583 6.050 o
-43 5 14 189.691 202.354 28.467 20.643 o
-43 5 15 7.117 12.919 11.197 133.445 o
-43 5 16 209.430 193.469 30.416 18.082 o
-43 5 23 151.095 152.989 26.790 23.309 o
-43 5 25 370.014 371.435 54.306 5.673 o
-43 5 26 3.709 -0.499 9.429 188.179 o
-43 5 27 137.683 139.254 22.348 33.497 o
-43 5 28 2.251 1.315 13.735 88.677 o
-43 5 29 120.084 134.268 22.710 32.436 o
-43 5 30 364.173 403.937 56.935 5.161 o
-43 5 31 216.326 224.384 37.896 11.649 o
-43 5 32 37.707 45.285 8.749 218.566 o
-43 5 33 35.260 26.609 11.015 137.875 o
-43 5 34 527.572 567.624 84.178 2.361 o
-43 5 35 116.058 131.231 22.665 32.565 o
-43 5 36 678.177 672.064 103.353 1.566 o
-43 5 37 193.135 216.043 40.026 10.442 o
-43 5 38 0.571 -11.151 10.109 163.715 o
-43 5 39 105.385 114.504 22.348 33.497 o
-43 5 41 87.615 82.410 22.393 33.361 o
-43 5 42 38.492 28.649 11.786 120.434 o
-43 5 43 89.295 145.782 38.440 11.322 o
-43 5 44 0.006 -18.087 14.460 80.005 o
-43 7 1 1019.440 1094.680 155.392 0.693 o
-43 7 2 124.091 135.492 24.206 28.550 o
-43 7 3 55.005 65.593 14.052 84.718 o
-43 7 4 1211.390 1249.710 163.642 0.625 o
-43 7 5 173.202 183.950 32.592 15.748 o
-43 7 6 117.360 84.767 14.914 75.215 o
-43 7 7 369.237 375.560 58.703 4.855 o
-43 7 8 86.723 84.541 14.007 85.267 o
-43 7 9 114.628 130.551 21.215 37.171 o
-43 7 10 245.112 283.222 44.968 8.273 o
-43 7 11 179.041 181.728 28.785 20.191 o
-43 7 12 6.862 -10.109 29.736 18.919 o
-43 7 13 801.006 801.255 113.280 1.304 o
-43 7 14 214.147 206.932 38.848 11.085 o
-43 7 15 53.136 47.959 8.885 211.926 o
-43 7 16 651.605 701.801 99.681 1.684 o
-43 7 17 26.468 23.934 10.471 152.571 o
-43 7 18 14.440 22.030 6.482 398.130 o
-43 7 19 367.361 396.321 62.601 4.269 o
-43 7 20 958.907 1023.690 139.889 0.855 o
-43 7 21 0.537 19.401 17.361 55.501 o
-43 7 22 382.468 413.864 74.795 2.990 o
-43 7 23 65.707 98.412 28.377 20.775 o
-43 7 24 12.855 -1.360 25.611 25.503 o
-43 7 25 41.126 56.617 21.985 34.611 o
-43 7 26 107.544 116.362 27.561 22.024 o
-43 7 27 409.234 427.690 82.682 2.447 o
-43 7 28 28.267 17.089 5.984 467.250 o
-43 7 30 461.305 466.220 94.921 1.857 o
-43 7 31 312.338 340.384 73.344 3.110 o
-43 7 32 230.410 238.663 53.444 5.857 o
-43 7 33 28.351 47.007 10.789 143.729 o
-43 7 34 187.997 207.884 42.429 9.293 o
-43 7 35 78.902 86.581 19.129 45.716 o
-43 7 36 49.331 61.105 14.188 83.101 o
-43 7 37 1.120 8.341 10.063 165.193 o
-43 7 38 412.243 484.125 101.993 1.608 o
-43 7 39 289.346 276.378 63.689 4.124 o
-43 7 40 10.078 23.028 31.051 17.351 o
-43 7 41 239.598 237.484 55.847 5.364 o
-43 7 42 55.538 72.846 20.806 38.643 o
-43 7 43 61.585 46.554 16.953 58.204 o
-43 7 44 90.017 83.997 23.526 30.225 o
-43 7 45 28.832 32.774 15.548 69.200 o
-43 7 47 44.986 44.696 16.681 60.118 o
-43 7 48 13.896 15.186 8.431 235.327 o
-43 9 1 55.497 54.306 13.191 96.141 o
-43 9 2 3.728 -5.349 11.423 128.202 o
-43 9 3 0.852 -1.587 39.437 10.756 o
-43 9 4 240.529 256.704 51.178 6.387 o
-43 9 5 239.853 281.273 54.759 5.579 o
-43 9 6 285.521 296.323 56.935 5.161 o
-43 9 7 7.147 -7.661 10.653 147.422 o
-43 9 8 93.105 110.741 23.209 31.057 o
-43 9 10 179.857 236.940 45.783 7.981 o
-43 9 11 1549.350 1657.540 218.128 0.352 o
-43 9 12 4.368 37.715 20.761 38.812 o
-43 9 13 66.225 72.528 16.953 58.204 o
-43 9 14 12.271 6.120 7.026 338.870 o
-43 9 15 231.235 257.203 42.248 9.373 o
-43 9 16 26.868 47.869 11.967 116.812 o
-43 9 17 56.511 44.877 18.359 49.635 o
-43 9 18 0.608 9.655 10.607 148.684 o
-43 9 19 350.986 394.735 73.480 3.098 o
-43 9 20 864.487 901.933 149.589 0.748 o
-43 9 21 704.490 746.133 130.687 0.980 o
-43 9 22 192.768 239.162 47.007 7.571 o
-43 9 23 280.634 340.928 67.179 3.707 o
-43 9 24 31.611 31.323 30.960 17.452 o
-43 9 25 1865.270 2100.960 264.365 0.239 o
-43 9 26 273.443 326.558 74.749 2.994 o
-43 9 31 54.265 60.516 20.172 41.113 o
-43 9 32 59.072 46.282 12.149 113.352 o
-43 9 33 32.590 36.264 11.423 128.202 o
-43 9 34 110.786 130.641 30.643 17.816 o
-43 9 35 72.186 92.337 23.572 30.109 o
-43 9 36 28.081 27.289 15.729 67.614 o
-43 9 37 158.330 179.326 44.605 8.408 o
-43 9 38 190.100 215.363 64.006 4.083 o
-43 9 39 2.426 -19.583 25.203 26.336 o
-43 9 40 45.221 52.492 16.817 59.149 o
-43 9 41 231.703 217.222 58.884 4.825 o
-43 9 42 0.136 5.349 19.265 45.073 o
-43 9 43 153.444 151.040 43.064 9.021 o
-43 9 44 3.700 -8.839 15.729 67.614 o
-43 9 45 111.609 94.241 34.270 14.245 o
-43 11 1 64.809 81.368 23.481 30.341 o
-43 11 2 129.134 144.603 41.069 9.918 o
-43 11 3 28.154 33.680 17.271 56.085 o
-43 11 4 8.892 -5.848 17.724 53.253 o
-43 11 5 158.350 171.529 48.639 7.071 o
-43 11 6 8.029 -4.760 55.892 5.355 o
-43 11 8 2.922 -6.256 25.249 26.241 o
-43 11 9 451.695 517.035 114.504 1.276 o
-43 11 10 356.117 396.820 87.986 2.161 o
-43 11 12 212.223 250.721 56.844 5.177 o
-43 11 13 176.762 201.855 48.095 7.232 o
-43 11 14 423.181 496.183 121.893 1.126 o
-43 11 15 6.854 22.982 12.919 100.232 o
-43 11 16 333.781 367.491 93.516 1.913 o
-43 11 18 15.519 14.234 31.640 16.710 o
-43 11 19 12.499 4.125 11.287 131.310 o
-43 11 20 167.949 194.511 52.492 6.071 o
-43 11 21 308.320 290.022 78.784 2.695 o
-43 11 22 0.327 25.566 31.867 16.474 o
-43 11 25 1045.800 1223.870 259.515 0.248 o
-43 11 26 479.631 552.257 147.413 0.770 o
-43 11 27 88.291 89.391 30.870 17.555 o
-43 11 29 303.513 306.930 83.815 2.381 o
-43 11 32 88.987 95.012 31.595 16.758 o
-43 11 33 70.676 43.562 38.667 11.189 o
-43 11 35 286.622 291.745 86.671 2.227 o
-43 11 36 9.678 2.312 10.199 160.817 o
-43 11 37 14.839 -7.842 16.863 58.832 o
-43 11 38 3.628 22.529 27.107 22.766 o
-43 11 39 166.743 172.617 62.238 4.319 o
-43 11 40 3.005 17.905 10.562 149.963 o
-43 11 42 13.491 19.719 14.823 76.138 o
-43 11 43 20.402 25.884 12.239 111.678 o
-43 11 44 4.066 2.992 29.193 19.630 o
-43 11 45 11.042 11.741 7.706 281.708 o
-43 13 1 37.670 25.430 11.242 132.371 o
-43 13 2 3.433 -10.018 17.633 53.802 o
-43 13 3 1.918 -9.066 15.276 71.686 o
-43 13 4 46.218 59.881 20.127 41.298 o
-43 13 5 37.137 49.002 15.956 65.707 o
-43 13 6 7.513 1.995 16.772 59.469 o
-43 13 7 89.129 76.698 23.073 31.424 o
-43 13 8 6.838 -17.769 17.905 52.180 o
-43 13 9 85.316 87.351 25.657 25.413 o
-43 13 10 25.405 28.966 15.684 68.006 o
-43 13 11 266.040 307.973 97.142 1.773 o
-43 13 12 33.685 74.795 26.291 24.201 o
-43 13 14 63.352 86.943 30.598 17.869 o
-43 13 15 9.593 17.905 10.109 163.715 o
-43 13 16 89.541 97.052 35.448 13.313 o
-43 13 17 0.231 25.430 16.863 58.832 o
-43 13 18 151.837 197.095 63.462 4.154 o
-43 13 19 154.533 181.592 58.113 4.954 o
-43 13 20 152.710 159.517 51.540 6.298 o
-43 13 21 13.586 49.410 37.125 12.137 o
-43 13 23 9.643 31.686 13.010 98.840 o
-43 13 24 0.420 -17.180 40.344 10.278 o
-43 13 26 89.707 92.156 33.408 14.989 o
-43 13 27 179.269 142.608 47.098 7.542 o
-43 13 28 93.690 112.555 44.151 8.582 o
-43 13 30 168.865 185.536 68.539 3.561 o
-43 13 31 43.793 27.561 13.282 94.834 o
-43 13 32 35.431 36.037 17.044 57.587 o
-43 13 34 8.188 7.525 13.508 91.678 o
-43 13 35 0.051 9.519 7.842 272.022 o
-43 13 36 23.822 35.675 16.546 61.110 o
-43 13 37 0.992 -3.173 25.793 25.146 o
-43 13 38 0.827 20.127 10.834 142.528 o
-43 15 8 0.080 6.754 7.706 281.708 o
-43 15 9 141.277 126.108 49.183 6.916 o
-43 15 10 3.054 22.620 13.780 88.095 o
-43 15 11 16.131 10.290 8.159 251.277 o
-43 15 12 29.157 27.243 13.236 95.484 o
-43 15 13 8.484 0.136 16.681 60.118 o
-43 15 14 23.307 37.896 19.945 42.053 o
-43 15 16 40.946 56.980 24.886 27.012 o
-43 15 17 135.627 126.788 49.682 6.778 o
-43 15 18 5.860 18.404 24.025 28.983 o
-43 15 19 12.787 4.397 9.927 169.750 o
-43 15 21 3.121 8.341 8.159 251.277 o
-42 2 1 139.070 140.750 22.076 34.327 o
-42 2 2 0.251 -5.530 7.117 330.292 o
-42 2 3 189.205 189.163 24.569 27.714 o
-42 2 4 319.224 328.417 37.624 11.818 o
-42 2 5 399.466 390.700 42.520 9.253 o
-42 2 6 334.074 330.502 40.253 10.325 o
-42 2 7 6.550 6.165 7.479 299.040 o
-42 2 8 195.162 189.888 23.617 29.993 o
-42 2 9 0.324 0.181 6.528 392.620 o
-42 2 10 35.566 20.580 3.354 1486.730 o
-42 2 11 609.535 609.871 78.330 2.727 o
-42 2 12 208.508 199.452 27.470 22.169 o
-42 2 13 2421.340 2418.040 179.462 0.519 o
-42 2 14 24.609 23.481 5.077 649.024 o
-42 2 15 0.034 -7.706 5.032 660.771 o
-42 2 16 1642.880 1683.470 162.010 0.637 o
-42 2 18 2043.640 2045.480 173.342 0.557 o
-42 2 20 8.379 -11.287 8.431 235.327 o
-42 2 21 5.303 -3.309 6.709 371.684 o
-42 2 22 9.644 20.716 4.125 983.137 o
-42 2 23 758.027 755.245 85.674 2.279 o
-42 2 24 2610.150 2624.390 168.401 0.590 o
-42 2 25 904.016 935.069 94.513 1.873 o
-42 2 26 2675.100 2694.150 155.210 0.694 o
-42 2 27 1565.810 1594.670 136.942 0.892 o
-42 2 28 1956.100 1956.900 153.170 0.713 o
-42 2 29 646.606 639.608 82.909 2.434 o
-42 2 30 346.413 361.825 50.996 6.433 o
-42 2 31 85.677 78.013 12.828 101.654 o
-42 2 32 406.706 427.644 72.438 3.188 o
-42 4 1 1769.770 1846.840 154.893 0.697 o
-42 4 2 223.690 231.002 27.651 21.880 o
-42 4 3 58.650 57.751 7.661 285.052 o
-42 4 4 1559.930 1597.390 153.714 0.708 o
-42 4 5 2.535 14.007 3.354 1486.730 o
-42 4 6 198.470 194.829 23.572 30.109 o
-42 4 7 3.703 3.762 4.578 798.094 o
-42 4 8 4.258 -4.896 13.554 91.066 o
-42 4 9 491.713 505.113 55.983 5.338 o
-42 4 10 1.708 -7.389 20.036 41.673 o
-42 4 11 1602.620 1616.110 132.092 0.959 o
-42 4 12 716.186 761.954 88.076 2.157 o
-42 4 13 495.028 493.735 66.227 3.814 o
-42 4 14 624.054 606.018 71.848 3.241 o
-42 4 15 420.624 398.950 49.682 6.778 o
-42 4 16 473.738 472.521 66.182 3.819 o
-42 4 17 364.586 328.870 47.370 7.455 o
-42 4 19 1365.000 1343.220 154.168 0.704 o
-42 4 20 796.028 794.773 106.072 1.487 o
-42 4 21 495.959 498.858 62.193 4.325 o
-42 4 22 40.241 30.825 5.394 574.914 o
-42 4 23 199.238 189.706 21.849 35.043 o
-42 4 24 1144.750 1195.080 109.382 1.398 o
-42 4 25 977.282 988.650 95.692 1.827 o
-42 4 26 89.295 86.807 14.188 83.101 o
-42 4 27 16.028 5.621 5.576 538.129 o
-42 4 28 1468.620 1492.180 161.738 0.640 o
-42 4 29 1894.360 1946.880 167.993 0.593 o
-42 4 30 740.478 779.632 106.571 1.473 o
-42 4 31 2186.280 2323.980 183.496 0.497 o
-42 4 32 1335.760 1365.430 166.361 0.604 o
-42 4 33 364.174 417.672 76.653 2.847 o
-42 4 34 141.395 135.718 27.561 22.024 o
-42 4 35 543.714 566.445 91.748 1.987 o
-42 4 36 322.461 377.645 64.641 4.004 o
-42 4 37 94.135 106.662 21.215 37.171 o
-42 4 38 2.131 -3.762 13.463 92.296 o
-42 4 39 786.628 845.542 127.967 1.022 o
-42 4 40 1.235 2.992 7.751 278.423 o
-42 4 41 14.473 10.063 16.047 64.967 o
-42 4 42 94.338 85.130 19.991 41.862 o
-42 4 43 5.517 5.394 6.618 381.937 o
-42 4 44 708.475 759.551 177.195 0.533 o
-42 4 45 1110.790 1119.650 249.724 0.268 o
-42 4 46 98.657 89.754 25.884 24.970 o
-42 4 47 52.233 62.737 19.719 43.025 o
-42 4 48 122.046 142.019 43.653 8.779 o
-42 4 49 13.328 13.826 16.410 62.127 o
-42 4 50 7.522 -1.405 16.681 60.118 o
-42 4 51 39.883 51.903 19.991 41.862 o
-42 6 1 2.068 -15.367 8.613 225.522 o
-42 6 2 228.049 236.442 37.216 12.078 o
-42 6 3 4.691 9.066 9.021 205.585 o
-42 6 4 0.288 -6.482 7.389 306.423 o
-42 6 5 48.533 50.724 10.426 153.901 o
-42 6 6 226.068 235.762 34.904 13.731 o
-42 6 7 630.083 658.284 88.756 2.124 o
-42 6 8 151.756 156.208 23.844 29.426 o
-42 6 9 496.830 570.570 76.744 2.840 o
-42 6 10 973.524 953.337 134.676 0.922 o
-42 6 11 2.856 14.188 5.122 637.588 o
-42 6 12 41.474 57.116 9.202 197.563 o
-42 6 13 70.168 73.752 12.149 113.352 o
-42 6 14 1.840 1.677 8.839 214.105 o
-42 6 15 1891.980 2063.020 182.408 0.503 o
-42 6 16 75.182 74.840 13.780 88.095 o
-42 6 18 198.989 218.446 38.168 11.483 o
-42 6 20 147.193 170.396 30.235 18.300 o
-42 6 21 1037.620 1202.380 165.092 0.614 o
-42 6 24 138.065 130.551 24.388 28.128 o
-42 6 25 39.256 30.870 17.543 54.359 o
-42 6 26 111.803 104.577 23.254 30.936 o
-42 6 27 533.267 535.802 94.332 1.880 o
-42 6 28 9.793 1.587 3.264 1570.480 o
-42 6 29 1.723 3.717 3.445 1409.520 o
-42 6 30 150.047 173.750 35.312 13.416 o
-42 6 31 905.728 937.517 162.055 0.637 o
-42 6 32 362.285 451.261 87.487 2.186 o
-42 6 33 2652.330 2792.650 239.706 0.291 o
-42 6 34 1556.800 1704.680 220.576 0.344 o
-42 6 35 1439.090 1492.860 211.556 0.374 o
-42 6 36 32.026 22.166 6.392 409.505 o
-42 6 37 247.225 301.853 60.516 4.568 o
-42 6 38 52.096 67.088 14.098 84.174 o
-42 6 39 6.343 21.804 11.106 135.633 o
-42 6 40 169.350 191.112 38.032 11.566 o
-42 6 41 26.229 29.646 14.596 78.521 o
-42 6 42 26.008 13.690 9.293 193.727 o
-42 6 43 3.418 -6.528 17.543 54.359 o
-42 6 44 142.610 152.309 39.936 10.489 o
-42 6 45 276.090 314.636 74.341 3.027 o
-42 6 46 256.124 274.383 69.582 3.455 o
-42 6 47 118.078 109.110 37.171 12.108 o
-42 8 1 262.275 291.019 51.178 6.387 o
-42 8 2 357.706 378.778 68.131 3.604 o
-42 8 3 49.945 51.994 13.372 93.552 o
-42 8 4 3.978 11.922 16.228 63.523 o
-42 8 5 1099.480 1199.210 166.996 0.600 o
-42 8 6 2.314 12.647 4.669 767.401 o
-42 8 7 10.047 -9.429 30.552 17.922 o
-42 8 8 0.138 7.207 7.751 278.423 o
-42 8 9 32.635 30.416 6.346 415.376 o
-42 8 10 552.347 612.727 110.016 1.382 o
-42 8 11 82.653 73.299 17.180 56.678 o
-42 8 12 5.367 -6.482 19.311 44.862 o
-42 8 13 304.136 346.322 56.617 5.219 o
-42 8 14 48.881 28.059 6.845 357.062 o
-42 8 15 41.336 32.094 6.890 352.379 o
-42 8 16 3035.300 3312.360 201.220 0.413 o
-42 8 17 6.175 18.540 13.962 85.821 o
-42 8 18 40.153 38.485 7.933 265.840 o
-42 8 19 2.812 12.738 18.404 49.391 o
-42 8 20 357.469 352.260 59.518 4.722 o
-42 8 21 102.445 122.799 27.425 22.243 o
-42 8 22 86.647 103.761 19.719 43.025 o
-42 8 23 243.479 267.810 47.959 7.273 o
-42 8 24 73.625 70.670 15.866 66.460 o
-42 8 25 0.581 13.826 8.749 218.566 o
-42 8 26 24.009 25.521 39.211 10.881 o
-42 8 31 1408.490 1515.970 256.160 0.255 o
-42 8 32 885.834 988.876 172.844 0.560 o
-42 8 33 25.343 31.504 8.205 248.508 o
-42 8 34 64.499 69.763 16.455 61.785 o
-42 8 35 2.076 1.269 5.304 594.737 o
-42 8 36 95.413 122.255 29.646 19.035 o
-42 8 37 44.679 62.737 15.503 69.606 o
-42 8 38 22.986 40.888 10.789 143.729 o
-42 8 39 10.748 12.012 14.460 80.005 o
-42 8 40 2.095 9.429 7.207 322.035 o
-42 8 41 3.376 20.535 10.154 162.256 o
-42 8 42 153.979 119.173 32.366 15.970 o
-42 8 43 280.926 317.129 82.818 2.439 o
-42 8 44 0.769 -8.975 12.194 112.510 o
-42 8 45 133.535 131.820 37.352 11.991 o
-42 8 46 96.085 111.376 36.083 12.849 o
-42 8 47 6.680 -11.015 12.602 105.343 o
-42 8 48 70.418 68.992 26.926 23.074 o
-42 10 1 102.879 100.859 25.385 25.961 o
-42 10 2 154.394 164.775 41.341 9.788 o
-42 10 4 117.452 169.036 39.528 10.707 o
-42 10 5 368.520 431.452 101.222 1.633 o
-42 10 6 0.524 2.765 17.633 53.802 o
-42 10 7 6.448 31.550 10.290 157.996 o
-42 10 8 341.295 365.361 85.221 2.303 o
-42 10 9 11.434 19.492 13.282 94.834 o
-42 10 10 125.315 164.231 40.026 10.442 o
-42 10 11 195.725 179.190 42.792 9.136 o
-42 10 12 38.293 61.468 24.932 26.914 o
-42 10 13 597.835 644.141 118.810 1.185 o
-42 10 14 0.910 1.451 11.015 137.875 o
-42 10 15 278.278 303.938 59.654 4.701 o
-42 10 17 93.142 103.534 26.654 23.547 o
-42 10 19 51.757 49.773 17.633 53.802 o
-42 10 21 604.045 733.396 161.783 0.639 o
-42 10 22 254.323 301.355 71.939 3.233 o
-42 10 23 0.547 1.587 8.613 225.522 o
-42 10 25 1461.370 1582.750 290.702 0.198 o
-42 10 26 322.038 389.884 97.550 1.758 o
-42 10 27 94.187 73.616 22.257 33.770 o
-42 10 28 141.861 141.294 58.521 4.885 o
-42 10 29 637.096 696.950 146.643 0.778 o
-42 10 30 10.436 -4.125 28.875 20.064 o
-42 10 31 21.353 30.870 11.967 116.812 o
-42 10 33 26.859 20.081 9.293 193.727 o
-42 10 34 65.034 97.369 26.971 22.997 o
-42 10 35 69.830 97.052 28.785 20.191 o
-42 10 36 0.271 14.551 18.721 47.731 o
-42 10 38 83.571 91.476 31.278 17.100 o
-42 10 40 50.460 45.965 22.665 32.565 o
-42 10 41 162.870 193.242 70.398 3.376 o
-42 10 42 134.883 136.126 46.237 7.825 o
-42 10 43 16.559 37.171 14.732 77.078 o
-42 10 44 10.491 5.258 13.690 89.265 o
-42 12 1 233.519 244.284 64.097 4.072 o
-42 12 2 123.553 142.835 39.483 10.732 o
-42 12 3 24.155 31.459 19.175 45.501 o
-42 12 4 23.036 32.592 21.441 36.389 o
-42 12 5 101.376 127.196 35.040 13.625 o
-42 12 6 3.838 11.786 7.343 310.218 o
-42 12 7 42.885 26.609 10.018 166.691 o
-42 12 8 34.951 15.684 14.506 79.505 o
-42 12 9 139.931 179.779 45.466 8.093 o
-42 12 10 8.714 -4.170 34.496 14.058 o
-42 12 11 50.895 75.067 21.486 36.236 o
-42 12 12 47.655 82.546 29.510 19.210 o
-42 12 14 12.528 22.801 13.644 89.859 o
-42 12 15 566.774 636.299 166.044 0.607 o
-42 12 16 555.572 588.475 156.525 0.683 o
-42 12 17 163.085 169.353 48.956 6.980 o
-42 12 18 37.294 55.121 18.132 50.883 o
-42 12 20 34.495 39.573 15.866 66.460 o
-42 12 21 1.955 31.504 15.820 66.841 o
-42 12 22 6.574 19.447 13.146 96.806 o
-42 12 23 1.276 -13.236 24.070 28.874 o
-42 12 24 7.177 -8.613 34.723 13.875 o
-42 12 25 43.021 5.213 7.933 265.840 o
-42 12 28 173.106 130.052 40.842 10.029 o
-42 12 29 424.318 465.948 146.462 0.780 o
-42 12 32 46.292 67.769 28.150 21.111 o
-42 12 33 45.928 49.591 18.993 46.373 o
-42 12 35 5.735 4.760 8.295 243.105 o
-42 12 36 6.329 1.587 7.706 281.708 o
-42 12 37 1.116 -0.725 13.463 92.296 o
-42 12 38 7.662 -18.812 18.177 50.630 o
-42 12 39 61.830 42.474 16.681 60.118 o
-42 12 40 5.070 45.557 22.756 32.306 o
-42 12 41 3.024 11.877 10.471 152.571 o
-42 12 42 95.191 93.697 38.848 11.085 o
-42 14 1 4.711 15.276 17.316 55.792 o
-42 14 2 32.467 48.821 16.636 60.446 o
-42 14 3 14.399 32.094 12.919 100.232 o
-42 14 4 31.116 29.736 14.460 80.005 o
-42 14 5 59.195 61.150 20.942 38.143 o
-42 14 6 53.523 66.953 25.884 24.970 o
-42 14 7 42.261 68.131 22.076 34.327 o
-42 14 10 15.316 34.179 19.265 45.073 o
-42 14 11 23.701 47.597 32.139 16.196 o
-42 14 12 16.628 12.375 8.794 216.318 o
-42 14 13 0.294 -2.810 32.683 15.661 o
-42 14 14 48.817 44.605 18.177 50.630 o
-42 14 15 113.320 150.904 52.311 6.113 o
-42 14 16 6.529 28.286 33.635 14.787 o
-42 14 17 2.319 -35.040 33.136 15.236 o
-42 14 18 75.153 82.863 49.410 6.852 o
-42 14 20 119.743 127.106 46.101 7.871 o
-42 14 21 3.727 21.033 12.556 106.105 o
-42 14 22 6.127 23.390 17.769 52.982 o
-42 14 23 14.113 -0.045 23.164 31.178 o
-42 14 24 5.084 0.317 8.023 259.867 o
-42 14 25 0.291 17.905 10.653 147.422 o
-42 14 26 0.536 -19.537 17.951 51.917 o
-42 14 27 0.024 9.655 9.338 191.850 o
-42 14 28 62.392 60.969 25.249 26.241 o
-42 14 29 2.626 -21.985 29.057 19.814 o
-42 14 30 35.700 32.547 14.506 79.505 o
-42 14 31 71.189 71.032 31.640 16.710 o
-42 14 32 41.311 27.878 21.622 35.782 o
-42 14 33 115.014 122.119 51.178 6.387 o
-41 1 1 1481.910 1518.650 124.250 1.084 o
-41 1 2 4.444 11.332 4.986 672.840 o
-41 1 3 711.739 717.802 78.466 2.717 o
-41 1 4 280.492 267.448 32.275 16.060 o
-41 1 5 540.472 540.244 69.310 3.482 o
-41 1 6 118.331 144.195 19.900 42.244 o
-41 1 7 69.993 74.795 10.925 140.173 o
-41 1 8 18.314 13.372 11.378 129.226 o
-41 1 9 572.354 588.611 73.616 3.087 o
-41 1 14 3736.180 3860.400 134.449 0.925 o
-41 1 15 313.626 306.658 40.525 10.186 o
-41 1 16 3529.270 3575.190 148.093 0.763 o
-41 1 19 9.862 1.043 4.896 697.990 o
-41 1 21 52.336 50.679 11.831 119.513 o
-41 1 22 2.956 -2.357 23.073 31.424 o
-41 1 23 1606.390 1628.260 141.929 0.830 o
-41 1 24 553.400 546.862 63.915 4.095 o
-41 1 25 51.042 61.332 8.295 243.105 o
-41 1 26 620.716 659.780 88.983 2.113 o
-41 1 27 200.029 193.877 26.155 24.454 o
-41 1 28 5847.530 6140.010 154.530 0.701 o
-41 1 29 120.591 135.038 18.359 49.635 o
-41 1 30 170.954 166.225 24.161 28.658 o
-41 1 31 1862.720 1923.450 201.402 0.412 o
-41 3 1 70.456 78.874 14.279 82.049 o
-41 3 2 14.522 9.247 8.703 220.849 o
-41 3 3 1229.430 1242.270 112.011 1.333 o
-41 3 4 2014.230 2066.740 144.603 0.800 o
-41 3 5 3574.610 3662.850 125.882 1.056 o
-41 3 6 2363.370 2357.260 147.595 0.768 o
-41 3 7 168.335 167.223 18.359 49.635 o
-41 3 8 278.590 267.538 28.921 20.001 o
-41 3 9 30.092 28.195 3.762 1181.790 o
-41 3 10 221.908 225.109 27.334 22.390 o
-41 3 11 5.000 2.856 1.632 6281.910 o
-41 3 12 7.837 12.511 4.170 961.881 o
-41 3 13 70.884 60.516 7.570 291.920 o
-41 3 14 1656.420 1632.110 138.982 0.866 o
-41 3 15 624.575 597.768 76.562 2.854 o
-41 3 16 1641.790 1661.210 140.115 0.852 o
-41 3 17 1888.560 1879.250 171.302 0.570 o
-41 3 18 1042.500 1091.780 108.928 1.410 o
-41 3 19 2284.770 2344.470 159.879 0.654 o
-41 3 20 1.323 -2.357 9.565 182.866 o
-41 3 21 0.564 8.477 4.714 752.714 o
-41 3 22 481.499 504.796 54.577 5.616 o
-41 3 23 37.844 29.691 7.887 268.905 o
-41 3 24 63.550 70.851 8.839 214.105 o
-41 3 25 746.634 771.926 81.413 2.524 o
-41 3 26 2.069 8.567 2.810 2117.940 o
-41 3 27 19.620 13.282 12.602 105.343 o
-41 3 28 1131.050 1211.310 134.812 0.920 o
-41 3 29 59.498 55.892 8.567 227.915 o
-41 3 30 5152.730 5340.520 134.086 0.930 o
-41 3 31 3952.140 4099.250 167.812 0.594 o
-41 3 32 2302.560 2456.620 196.914 0.431 o
-41 3 33 251.521 264.682 40.797 10.051 o
-41 3 34 566.026 537.071 80.914 2.555 o
-41 3 35 201.912 152.808 24.932 26.914 o
-41 3 36 592.421 630.179 98.049 1.740 o
-41 3 37 239.946 249.089 43.970 8.653 o
-41 3 38 203.286 183.360 33.182 15.194 o
-41 3 41 242.562 278.780 64.278 4.049 o
-41 3 43 7.401 13.236 7.072 334.540 o
-41 3 44 998.842 1092.050 222.163 0.339 o
-41 3 45 1.852 11.604 18.177 50.630 o
-41 3 46 21.948 18.041 14.188 83.101 o
-41 3 47 4.072 12.330 15.458 70.014 o
-41 3 48 73.788 73.707 22.121 34.187 o
-41 3 51 62.001 67.043 24.614 27.612 o
-41 3 52 88.794 100.633 34.587 13.985 o
-41 3 53 94.757 88.122 29.827 18.804 o
-41 5 1 35.071 20.263 11.559 125.204 o
-41 5 2 1.140 1.315 7.706 281.708 o
-41 5 3 28.383 33.907 8.023 259.867 o
-41 5 4 446.216 466.129 61.468 4.428 o
-41 5 5 4.848 -14.914 22.937 31.798 o
-41 5 6 647.988 632.174 79.736 2.631 o
-41 5 7 659.907 630.043 77.152 2.810 o
-41 5 8 388.088 407.699 52.266 6.124 o
-41 5 9 239.088 251.355 33.454 14.948 o
-41 5 10 446.312 443.328 55.937 5.346 o
-41 5 11 1250.730 1254.150 129.236 1.002 o
-41 5 12 1050.280 1083.480 116.906 1.224 o
-41 5 13 127.218 110.696 15.140 72.980 o
-41 5 14 308.713 288.571 43.743 8.743 o
-41 5 15 624.113 642.781 77.243 2.804 o
-41 5 16 10.560 8.431 10.290 157.996 o
-41 5 21 1452.050 1601.560 178.691 0.524 o
-41 5 22 456.457 494.189 74.613 3.005 o
-41 5 23 523.236 512.865 75.384 2.944 o
-41 5 24 62.545 65.547 12.058 115.062 o
-41 5 25 474.396 515.766 81.912 2.493 o
-41 5 26 5.705 -6.165 5.984 467.250 o
-41 5 27 542.070 559.237 77.333 2.797 o
-41 5 28 59.371 64.913 11.332 130.262 o
-41 5 29 1.758 1.949 13.010 98.840 o
-41 5 30 235.375 246.369 35.086 13.590 o
-41 5 31 74.163 62.238 11.242 132.371 o
-41 5 32 66.003 55.484 9.021 205.585 o
-41 5 33 96.059 72.165 12.058 115.062 o
-41 5 34 713.169 725.100 103.534 1.561 o
-41 5 35 713.187 732.625 105.075 1.515 o
-41 5 36 1656.700 1778.160 254.936 0.257 o
-41 5 37 124.854 145.238 25.974 24.796 o
-41 5 38 149.986 163.098 27.425 22.243 o
-41 5 39 473.924 480.363 81.549 2.516 o
-41 5 40 49.086 51.223 12.012 115.932 o
-41 5 41 86.271 81.504 16.727 59.792 o
-41 5 42 0.845 -15.639 11.695 122.309 o
-41 5 43 12.166 26.563 13.554 91.066 o
-41 5 44 11.374 17.724 8.114 254.092 o
-41 5 45 21.735 14.914 17.180 56.678 o
-41 7 1 765.427 875.188 124.567 1.078 o
-41 7 2 89.717 92.337 15.866 66.460 o
-41 7 3 109.350 102.854 16.953 58.204 o
-41 7 4 12.809 10.471 16.183 63.879 o
-41 7 5 157.120 152.672 25.113 26.526 o
-41 7 6 0.973 5.077 7.525 295.448 o
-41 7 7 1499.500 1534.330 172.390 0.563 o
-41 7 8 0.351 13.871 12.103 114.202 o
-41 7 9 372.670 386.076 57.343 5.088 o
-41 7 10 3.281 6.936 6.256 427.503 o
-41 7 11 226.668 221.075 34.224 14.283 o
-41 7 12 182.955 189.299 29.827 18.804 o
-41 7 13 87.371 77.333 12.919 100.232 o
-41 7 14 930.558 992.593 145.691 0.788 o
-41 7 15 370.022 389.250 57.343 5.088 o
-41 7 16 685.943 691.465 96.236 1.806 o
-41 7 17 312.745 340.429 51.359 6.342 o
-41 7 18 85.667 78.466 15.548 69.200 o
-41 7 19 610.574 610.143 86.581 2.232 o
-41 7 20 156.235 175.609 32.320 16.015 o
-41 7 21 1002.310 1045.490 138.574 0.871 o
-41 7 22 282.340 283.358 44.514 8.443 o
-41 7 23 4.686 13.100 7.887 268.905 o
-41 7 24 68.683 79.690 17.543 54.359 o
-41 7 25 17.711 -4.896 22.710 32.436 o
-41 7 26 56.024 36.173 8.522 230.346 o
-41 7 27 273.612 274.700 56.663 5.210 o
-41 7 31 141.503 147.595 30.054 18.521 o
-41 7 32 334.911 372.296 68.222 3.594 o
-41 7 33 788.628 863.992 144.014 0.807 o
-41 7 34 45.060 55.711 15.548 69.200 o
-41 7 35 212.374 212.417 43.018 9.040 o
-41 7 36 212.814 208.065 44.288 8.529 o
-41 7 37 61.615 63.326 15.639 68.400 o
-41 7 38 254.189 234.538 52.266 6.124 o
-41 7 39 18.255 29.510 8.839 214.105 o
-41 7 40 227.478 225.517 51.404 6.331 o
-41 7 41 257.760 319.396 74.931 2.980 o
-41 7 42 1.162 1.043 10.607 148.684 o
-41 7 43 56.631 48.458 13.146 96.806 o
-41 7 44 10.905 -0.907 33.771 14.668 o
-41 7 45 47.606 27.334 17.361 55.501 o
-41 7 46 6.409 -4.896 16.047 64.967 o
-41 7 47 0.025 -14.234 13.055 98.155 o
-41 7 48 43.254 46.917 17.044 57.587 o
-41 7 49 75.511 77.152 27.334 22.390 o
-41 9 1 67.216 97.414 20.716 38.982 o
-41 9 2 103.629 114.232 23.481 30.341 o
-41 9 3 118.136 122.165 24.297 28.338 o
-41 9 4 146.213 123.162 24.161 28.658 o
-41 9 5 24.604 34.678 14.279 82.049 o
-41 9 6 104.575 116.725 22.484 33.093 o
-41 9 8 78.041 82.637 22.710 32.436 o
-41 9 9 30.480 17.588 6.074 453.406 o
-41 9 10 62.852 62.329 18.177 50.630 o
-41 9 11 7.418 12.330 11.378 129.226 o
-41 9 12 19.765 15.095 14.279 82.049 o
-41 9 13 39.707 53.671 12.511 106.876 o
-41 9 14 9.017 3.037 14.506 79.505 o
-41 9 15 74.940 76.608 13.780 88.095 o
-41 9 16 758.890 805.652 116.272 1.237 o
-41 9 17 18.820 11.242 13.826 87.518 o
-41 9 18 90.099 101.539 18.857 47.045 o
-41 9 19 1888.640 2046.430 235.581 0.301 o
-41 9 20 1.415 12.012 18.631 48.196 o
-41 9 21 0.428 9.837 11.741 121.366 o
-41 9 22 54.067 63.553 13.236 95.484 o
-41 9 23 220.327 231.320 43.517 8.834 o
-41 9 24 93.839 83.135 17.633 53.802 o
-41 9 25 357.332 396.366 85.538 2.286 o
-41 9 27 387.670 435.940 97.188 1.771 o
-41 9 28 235.089 224.792 53.399 5.867 o
-41 9 30 131.137 119.943 31.822 16.520 o
-41 9 31 744.605 816.123 178.238 0.527 o
-41 9 33 15.175 18.223 6.981 343.286 o
-41 9 34 35.448 31.550 11.332 130.262 o
-41 9 35 14.931 -2.448 32.139 16.196 o
-41 9 36 15.014 4.442 18.223 50.379 o
-41 9 37 31.125 25.611 8.567 227.915 o
-41 9 38 0.044 -19.583 21.033 37.815 o
-41 9 39 247.352 289.841 75.475 2.937 o
-41 9 40 1.008 15.594 12.511 106.876 o
-41 9 41 63.471 83.997 24.660 27.511 o
-41 9 42 35.868 33.544 22.393 33.361 o
-41 9 43 208.459 204.121 64.913 3.970 o
-41 9 44 0.885 -0.635 49.999 6.692 o
-41 9 45 9.265 24.660 13.508 91.678 o
-41 11 1 240.260 253.486 69.219 3.492 o
-41 11 4 32.050 12.783 29.419 19.329 o
-41 11 5 77.311 88.711 27.017 22.919 o
-41 11 6 109.836 145.147 43.381 8.889 o
-41 11 7 333.574 347.863 74.795 2.990 o
-41 11 8 98.109 79.872 19.537 43.827 o
-41 11 9 1.869 10.789 13.871 86.947 o
-41 11 10 16.792 11.469 14.415 80.509 o
-41 11 11 48.451 62.102 15.412 70.427 o
-41 11 12 0.210 -13.055 47.959 7.273 o
-41 11 13 25.602 13.599 13.010 98.840 o
-41 11 14 572.206 664.630 131.185 0.972 o
-41 11 15 49.427 87.759 25.657 25.413 o
-41 11 16 83.081 95.239 24.614 27.612 o
-41 11 17 63.319 77.832 21.804 35.189 o
-41 11 18 10.451 26.020 18.812 47.272 o
-41 11 19 159.842 167.812 44.061 8.617 o
-41 11 21 166.091 205.436 52.628 6.040 o
-41 11 22 70.054 132.591 40.842 10.029 o
-41 11 23 1611.630 1758.990 327.057 0.156 o
-41 11 24 18.884 45.194 34.043 14.435 o
-41 11 25 179.832 207.476 60.017 4.644 o
-41 11 26 36.904 65.139 20.852 38.475 o
-41 11 27 42.138 23.753 19.991 41.862 o
-41 11 28 288.218 286.305 78.512 2.714 o
-41 11 29 19.784 19.628 19.265 45.073 o
-41 11 30 1.051 -0.635 27.379 22.316 o
-41 11 31 0.290 -1.859 61.196 4.467 o
-41 11 33 86.379 87.396 26.155 24.454 o
-41 11 34 2.439 1.768 19.265 45.073 o
-41 11 35 38.030 18.268 16.817 59.149 o
-41 11 36 36.978 45.829 19.401 44.444 o
-41 11 38 2.320 6.120 22.529 32.960 o
-41 11 39 16.818 3.717 26.155 24.454 o
-41 11 40 0.345 3.672 7.706 281.708 o
-41 11 43 35.308 40.026 19.447 44.237 o
-41 11 44 7.872 5.077 12.375 109.237 o
-41 11 45 0.187 -0.363 22.393 33.361 o
-41 13 1 4.922 -10.970 17.135 56.979 o
-41 13 2 128.000 143.787 41.296 9.810 o
-41 13 3 522.453 582.220 148.819 0.755 o
-41 13 4 10.289 26.337 11.650 123.262 o
-41 13 5 0.006 -27.470 44.288 8.529 o
-41 13 6 13.317 3.717 17.452 54.926 o
-41 13 7 8.610 0.453 9.338 191.850 o
-41 13 8 63.852 58.249 19.628 43.423 o
-41 13 9 6.113 -3.218 35.086 13.590 o
-41 13 10 132.827 165.591 45.647 8.029 o
-41 13 11 71.113 55.484 17.996 51.655 o
-41 13 12 79.417 74.477 24.750 27.309 o
-41 13 13 14.142 34.859 20.444 40.026 o
-41 13 14 139.150 164.730 51.359 6.342 o
-41 13 15 0.496 3.354 28.966 19.939 o
-41 13 16 57.120 44.831 16.546 61.110 o
-41 13 17 17.406 5.032 13.100 97.477 o
-41 13 18 193.209 203.396 66.499 3.783 o
-41 13 19 76.867 75.792 25.476 25.776 o
-41 13 20 42.239 34.451 13.735 88.677 o
-41 13 21 136.604 120.351 39.256 10.856 o
-41 13 22 6.439 21.169 10.789 143.729 o
-41 13 23 0.241 -18.767 28.603 20.447 o
-41 13 24 13.175 45.194 17.679 53.526 o
-41 13 25 142.491 127.015 43.426 8.871 o
-41 13 26 22.462 51.178 54.441 5.644 o
-41 13 27 453.945 437.299 141.883 0.831 o
-41 13 28 445.227 537.388 172.481 0.562 o
-41 13 29 98.811 150.179 54.804 5.570 o
-41 13 30 187.864 201.674 70.307 3.384 o
-41 13 31 218.330 195.917 72.029 3.224 o
-41 13 32 21.080 -0.499 13.010 98.840 o
-41 13 33 12.452 12.012 9.519 184.611 o
-41 13 34 0.315 23.662 19.945 42.053 o
-41 13 35 1.801 -20.127 53.036 5.947 o
-41 13 36 0.047 -4.397 17.361 55.501 o
-41 13 37 22.326 15.367 13.100 97.477 o
-41 13 38 10.631 3.490 6.709 371.684 o
-41 13 39 0.242 8.431 14.868 75.674 o
-41 15 3 86.576 72.120 32.275 16.060 o
-41 15 6 22.885 -4.850 24.342 28.232 o
-41 15 7 15.091 20.353 28.467 20.643 o
-41 15 8 19.541 -1.405 14.052 84.718 o
-41 15 9 121.325 151.765 61.422 4.434 o
-41 15 11 55.936 69.038 28.059 21.248 o
-41 15 13 12.437 15.866 11.514 126.191 o
-41 15 14 51.965 55.620 29.102 19.753 o
-41 15 15 4.705 24.025 25.611 25.503 o
-41 15 16 12.529 0.499 9.157 199.524 o
-41 15 18 43.345 2.810 11.423 128.202 o
-41 15 20 0.973 13.690 14.098 84.174 o
-41 15 21 2.824 33.363 24.524 27.817 o
-41 15 22 38.396 31.595 15.458 70.014 o
-41 15 23 1.577 15.548 10.789 143.729 o
-41 15 24 57.575 57.071 24.070 28.874 o
-40 2 1 6.298 3.173 2.085 3847.520 o
-40 2 2 3.817 -1.315 8.930 209.780 o
-40 2 3 57.589 69.038 7.933 265.840 o
-40 2 4 486.759 476.646 48.413 7.138 o
-40 2 5 2223.400 2182.280 139.254 0.863 o
-40 2 6 4.522 8.250 6.482 398.130 o
-40 2 7 484.757 439.022 48.594 7.084 o
-40 2 8 2215.630 2142.260 150.451 0.739 o
-40 2 9 137.469 137.849 16.273 63.170 o
-40 2 10 65.299 57.479 12.647 104.590 o
-40 2 11 49.149 42.338 5.349 584.700 o
-40 2 12 15.357 11.831 1.995 4205.250 o
-40 2 13 38.861 38.349 7.162 326.124 o
-40 2 14 214.730 226.333 29.691 18.976 o
-40 2 15 87.868 84.269 11.650 123.262 o
-40 2 16 56.441 50.996 9.927 169.750 o
-40 2 18 855.948 891.915 102.899 1.580 o
-40 2 19 551.764 553.526 69.400 3.473 o
-40 2 20 1269.750 1319.200 136.217 0.902 o
-40 2 21 186.447 180.504 24.977 26.816 o
-40 2 22 508.834 514.633 58.204 4.938 o
-40 2 23 164.520 157.794 20.081 41.485 o
-40 2 24 43.778 28.739 4.306 902.090 o
-40 2 25 761.136 763.359 77.787 2.765 o
-40 2 26 629.496 611.775 65.139 3.943 o
-40 2 27 217.427 242.017 28.241 20.976 o
-40 2 28 15.193 -0.997 7.525 295.448 o
-40 2 29 373.592 399.947 52.538 6.061 o
-40 2 30 8.270 6.981 6.936 347.788 o
-40 2 31 342.838 347.637 43.562 8.816 o
-40 2 32 76.745 69.990 12.738 103.106 o
-40 2 34 169.767 158.021 29.510 19.210 o
-40 2 35 517.742 577.596 97.958 1.743 o
-40 2 41 631.572 661.276 130.687 0.980 o
-40 2 42 220.931 237.530 54.079 5.720 o
-40 2 43 5.744 -1.904 33.771 14.668 o
-40 2 45 60.104 47.370 13.282 94.834 o
-40 2 46 113.544 123.298 31.640 16.710 o
-40 2 47 403.715 438.750 113.371 1.302 o
-40 2 48 153.273 170.169 47.597 7.384 o
-40 2 50 0.150 29.736 12.783 102.376 o
-40 2 51 28.131 40.570 14.959 74.760 o
-40 2 52 7.499 26.337 11.514 126.191 o
-40 2 53 57.587 70.760 26.473 23.871 o
-40 2 54 22.398 33.046 15.639 68.400 o
-40 4 1 253.776 248.228 29.011 19.876 o
-40 4 2 0.498 23.209 19.039 46.153 o
-40 4 3 213.300 208.564 24.388 28.128 o
-40 4 4 537.210 577.551 78.874 2.689 o
-40 4 5 195.828 188.437 22.710 32.436 o
-40 4 6 104.129 105.438 12.511 106.876 o
-40 4 7 242.372 234.583 26.926 23.074 o
-40 4 8 33.735 18.041 7.570 291.920 o
-40 4 9 344.495 369.758 39.618 10.658 o
-40 4 10 314.952 321.028 35.539 13.245 o
-40 4 11 17.841 11.106 5.258 605.036 o
-40 4 12 476.500 446.683 46.463 7.749 o
-40 4 14 1125.160 1160.130 132.817 0.948 o
-40 4 15 840.066 802.887 85.946 2.265 o
-40 4 17 23.050 16.727 10.063 165.193 o
-40 4 18 195.912 216.134 31.142 17.250 o
-40 4 19 140.744 140.659 17.724 53.253 o
-40 4 20 161.797 163.642 20.988 37.978 o
-40 4 21 1199.830 1236.830 124.748 1.075 o
-40 4 22 3275.340 3350.760 140.433 0.848 o
-40 4 23 263.540 268.218 29.057 19.814 o
-40 4 24 736.860 728.636 71.395 3.282 o
-40 4 25 285.127 285.806 35.221 13.485 o
-40 4 26 317.351 320.846 38.304 11.402 o
-40 4 27 241.390 248.726 35.221 13.485 o
-40 4 28 451.327 451.941 56.073 5.321 o
-40 4 29 646.905 650.306 76.789 2.837 o
-40 4 30 354.620 384.807 47.914 7.287 o
-40 4 31 0.246 6.482 9.202 197.563 o
-40 4 32 312.329 295.416 40.933 9.984 o
-40 4 33 9.234 8.839 4.034 1027.820 o
-40 4 34 911.039 953.881 108.928 1.410 o
-40 4 35 185.819 198.319 28.241 20.976 o
-40 4 36 546.270 555.203 73.253 3.118 o
-40 4 37 290.354 304.664 44.061 8.617 o
-40 4 38 1291.300 1333.160 155.165 0.695 o
-40 4 39 361.157 376.421 56.799 5.186 o
-40 4 40 26.350 39.573 10.335 156.613 o
-40 4 41 620.747 604.568 110.877 1.361 o
-40 4 42 3.554 -6.482 20.081 41.485 o
-40 4 43 178.725 155.664 33.363 15.029 o
-40 4 44 0.814 -13.146 18.993 46.373 o
-40 4 45 2.454 -1.224 9.927 169.750 o
-40 4 46 246.595 271.210 71.078 3.311 o
-40 4 47 43.475 49.636 16.681 60.118 o
-40 4 48 18.705 26.201 14.143 83.635 o
-40 4 49 0.104 11.967 7.978 262.828 o
-40 4 51 8.972 27.062 14.370 81.017 o
-40 4 52 0.362 21.396 14.279 82.049 o
-40 4 53 173.606 149.952 50.226 6.632 o
-40 4 55 11.029 0.317 32.139 16.196 o
-40 6 1 88.518 118.946 21.396 36.544 o
-40 6 2 109.158 97.278 15.503 69.606 o
-40 6 3 255.602 268.989 37.851 11.677 o
-40 6 4 0.606 3.536 14.279 82.049 o
-40 6 5 62.430 73.979 11.242 132.371 o
-40 6 6 238.164 240.612 34.315 14.207 o
-40 6 7 347.114 324.156 44.469 8.460 o
-40 6 8 31.838 25.521 4.669 767.401 o
-40 6 9 16.888 25.476 9.383 190.001 o
-40 6 10 39.589 40.344 11.877 118.603 o
-40 6 11 1275.870 1301.700 138.801 0.868 o
-40 6 12 4.600 -5.757 20.806 38.643 o
-40 6 13 0.374 2.856 8.386 237.878 o
-40 6 14 43.519 42.520 7.706 281.708 o
-40 6 15 346.200 351.263 47.370 7.455 o
-40 6 16 386.237 350.583 47.869 7.301 o
-40 6 17 11.176 11.922 4.624 782.522 o
-40 6 18 92.109 80.914 13.191 96.141 o
-40 6 19 82.786 85.085 15.412 70.427 o
-40 6 20 22.285 30.145 9.383 190.001 o
-40 6 21 137.786 131.503 24.569 27.714 o
-40 6 22 0.528 9.882 14.370 81.017 o
-40 6 24 191.486 203.079 36.717 12.409 o
-40 6 25 1761.870 1836.460 210.649 0.377 o
-40 6 26 736.410 780.448 123.026 1.105 o
-40 6 27 840.223 858.824 134.449 0.925 o
-40 6 29 36.237 61.377 11.469 127.191 o
-40 6 30 617.418 625.419 110.968 1.359 o
-40 6 31 476.954 474.969 87.260 2.197 o
-40 6 32 167.887 149.091 25.340 26.054 o
-40 6 33 616.664 670.614 109.064 1.406 o
-40 6 34 4.861 -11.332 20.988 37.978 o
-40 6 35 210.345 220.486 37.760 11.733 o
-40 6 37 1350.980 1507.360 195.101 0.439 o
-40 6 38 159.793 185.128 34.813 13.803 o
-40 6 39 51.308 36.219 8.023 259.867 o
-40 6 40 1.996 16.591 12.783 102.376 o
-40 6 41 41.599 40.163 17.724 53.253 o
-40 6 42 259.300 266.949 53.988 5.739 o
-40 6 43 185.105 172.073 36.717 12.409 o
-40 6 44 6.677 2.856 9.202 197.563 o
-40 6 45 243.350 228.600 65.774 3.867 o
-40 6 46 18.053 19.900 10.562 149.963 o
-40 6 47 10.103 -1.360 17.044 57.587 o
-40 6 48 19.432 21.940 8.749 218.566 o
-40 6 49 219.127 243.649 69.446 3.469 o
-40 8 1 324.304 373.520 56.799 5.186 o
-40 8 2 1327.810 1383.750 177.830 0.529 o
-40 8 3 77.328 91.431 16.772 59.469 o
-40 8 4 28.470 51.178 19.809 42.632 o
-40 8 5 5.909 14.460 7.253 318.022 o
-40 8 6 95.986 105.891 18.948 46.596 o
-40 8 7 0.352 7.117 8.975 207.667 o
-40 8 8 53.168 43.789 8.114 254.092 o
-40 8 9 267.706 267.765 42.202 9.393 o
-40 8 10 36.241 40.616 9.202 197.563 o
-40 8 11 42.424 39.936 7.706 281.708 o
-40 8 13 110.821 111.557 18.948 46.596 o
-40 8 14 89.121 79.872 15.367 70.843 o
-40 8 15 91.873 112.328 20.081 41.485 o
-40 8 16 166.704 166.452 26.835 23.230 o
-40 8 17 562.176 604.160 79.418 2.652 o
-40 8 18 82.801 116.272 20.127 41.298 o
-40 8 19 6.508 9.655 7.706 281.708 o
-40 8 20 47.572 24.977 15.186 72.545 o
-40 8 21 39.698 45.285 10.426 153.901 o
-40 8 22 15.782 14.234 8.250 245.784 o
-40 8 23 69.410 76.291 18.767 47.500 o
-40 8 24 23.679 81.322 14.506 79.505 o
-40 8 25 117.797 133.044 23.617 29.993 o
-40 8 26 0.394 -17.860 11.015 137.875 o
-40 8 27 321.242 357.609 73.571 3.091 o
-40 8 31 12.392 9.157 9.157 199.524 o
-40 8 32 7.476 5.621 15.458 70.014 o
-40 8 33 28.279 25.113 8.069 256.955 o
-40 8 34 273.120 303.984 63.145 4.196 o
-40 8 35 35.395 32.502 29.918 18.690 o
-40 8 36 353.017 358.697 76.971 2.824 o
-40 8 37 73.462 94.332 21.532 36.084 o
-40 8 38 16.554 5.848 5.984 467.250 o
-40 8 39 74.863 84.359 19.945 42.053 o
-40 8 40 0.362 11.242 9.701 177.774 o
-40 8 41 390.118 430.908 102.582 1.590 o
-40 8 42 45.149 46.917 14.324 81.531 o
-40 8 43 11.419 8.431 9.474 186.382 o
-40 8 44 1.224 -16.636 18.903 46.819 o
-40 8 45 5.926 10.925 7.661 285.052 o
-40 8 47 1.503 7.933 7.162 326.124 o
-40 10 1 65.806 43.608 27.470 22.169 o
-40 10 2 59.564 78.285 21.124 37.491 o
-40 10 3 149.027 153.624 37.261 12.049 o
-40 10 4 46.186 62.238 16.364 62.472 o
-40 10 5 496.731 539.338 116.181 1.239 o
-40 10 6 236.135 248.908 53.943 5.749 o
-40 10 7 89.656 121.213 29.827 18.804 o
-40 10 8 122.507 129.281 29.193 19.630 o
-40 10 9 47.711 52.674 13.962 85.821 o
-40 10 11 347.628 324.473 61.921 4.363 o
-40 10 12 57.921 73.843 25.113 26.526 o
-40 10 13 656.253 706.062 122.165 1.121 o
-40 10 15 48.328 37.805 9.247 195.631 o
-40 10 16 154.534 142.563 31.368 17.001 o
-40 10 17 44.901 54.532 14.959 74.760 o
-40 10 19 78.789 71.259 19.220 45.286 o
-40 10 23 16.577 23.254 8.658 223.167 o
-40 10 24 154.625 183.678 46.146 7.856 o
-40 10 25 263.737 333.358 80.869 2.558 o
-40 10 27 69.263 80.325 20.806 38.643 o
-40 10 28 9.421 -7.887 33.590 14.827 o
-40 10 29 77.613 69.672 17.044 57.587 o
-40 10 30 1.964 -2.629 17.180 56.678 o
-40 10 31 11.228 20.263 16.636 60.446 o
-40 10 32 1.154 -19.220 14.143 83.635 o
-40 10 33 0.285 1.360 22.574 32.828 o
-40 10 34 183.222 179.145 54.895 5.551 o
-40 10 37 87.870 112.872 35.630 13.178 o
-40 10 38 10.540 19.265 19.311 44.862 o
-40 10 39 42.255 50.452 28.785 20.191 o
-40 10 40 55.909 81.277 31.595 16.758 o
-40 10 41 348.703 381.271 119.762 1.166 o
-40 10 42 4.298 3.264 22.302 33.633 o
-40 10 43 7.059 -0.363 17.633 53.802 o
-40 10 44 9.053 13.826 8.885 211.926 o
-40 12 1 47.053 70.398 20.489 39.849 o
-40 12 2 269.511 287.937 69.944 3.420 o
-40 12 3 166.384 178.283 44.877 8.307 o
-40 12 4 0.897 10.426 13.236 95.484 o
-40 12 5 346.319 399.676 94.740 1.864 o
-40 12 6 0.553 4.805 23.753 29.651 o
-40 12 7 1.059 -1.949 13.327 94.189 o
-40 12 8 139.969 175.790 41.114 9.897 o
-40 12 9 41.871 39.936 14.234 82.573 o
-40 12 10 164.751 188.755 45.149 8.207 o
-40 12 11 13.471 24.206 11.469 127.191 o
-40 12 12 0.351 -1.768 23.481 30.341 o
-40 12 13 22.188 26.518 9.338 191.850 o
-40 12 14 19.691 15.639 18.449 49.148 o
-40 12 15 40.293 47.098 26.427 23.953 o
-40 12 16 8.565 4.669 18.676 47.963 o
-40 12 17 131.393 162.327 43.336 8.908 o
-40 12 18 171.820 193.197 52.402 6.092 o
-40 12 19 154.357 177.558 49.591 6.802 o
-40 12 21 68.326 66.545 53.580 5.827 o
-40 12 22 608.652 642.871 172.209 0.564 o
-40 12 23 168.846 176.470 51.812 6.232 o
-40 12 24 44.908 47.415 18.540 48.669 o
-40 12 25 12.451 4.216 27.606 21.951 o
-40 12 26 12.505 3.400 36.899 12.287 o
-40 12 27 185.637 199.770 60.425 4.582 o
-40 12 28 17.018 6.981 22.665 32.565 o
-40 12 29 11.345 29.238 13.826 87.518 o
-40 12 30 162.861 148.139 43.154 8.983 o
-40 12 31 36.039 40.026 15.050 73.862 o
-40 12 32 70.181 93.561 37.533 11.875 o
-40 12 33 181.950 193.152 54.985 5.533 o
-40 12 34 0.854 -27.334 62.646 4.263 o
-40 12 35 30.456 57.025 22.212 33.908 o
-40 12 37 0.324 5.213 18.631 48.196 o
-40 12 38 28.492 25.929 15.548 69.200 o
-40 12 39 36.834 35.675 19.764 42.828 o
-40 12 40 89.942 103.217 39.936 10.489 o
-40 12 41 5.066 2.674 11.332 130.262 o
-40 12 43 1.802 -1.677 22.846 32.051 o
-40 14 1 8.101 26.609 12.602 105.343 o
-40 14 2 3.487 -6.573 34.587 13.985 o
-40 14 3 5.219 25.067 11.015 137.875 o
-40 14 4 5.475 19.492 10.562 149.963 o
-40 14 5 57.508 58.113 18.540 48.669 o
-40 14 6 26.875 30.552 10.698 146.175 o
-40 14 7 39.402 48.684 16.092 64.601 o
-40 14 8 3.617 -5.485 12.602 105.343 o
-40 14 9 5.595 7.842 8.386 237.878 o
-40 14 10 11.468 11.151 20.671 39.153 o
-40 14 11 53.738 40.389 36.128 12.817 o
-40 14 12 67.517 67.088 25.249 26.241 o
-40 14 13 11.482 13.372 9.429 188.179 o
-40 14 14 1.168 -1.088 13.644 89.859 o
-40 14 15 1.113 -10.199 63.644 4.130 o
-40 14 16 1.498 25.340 12.149 113.352 o
-40 14 17 20.551 12.602 10.245 159.397 o
-40 14 18 98.428 111.195 36.128 12.817 o
-40 14 19 92.027 104.123 36.128 12.817 o
-40 14 20 2.514 35.675 14.959 74.760 o
-40 14 21 11.845 32.456 14.234 82.573 o
-40 14 22 230.414 252.262 86.354 2.243 o
-40 14 23 73.192 87.578 31.595 16.758 o
-40 14 24 34.671 33.998 16.183 63.879 o
-40 14 25 24.662 29.963 13.780 88.095 o
-40 14 26 1.961 26.563 25.067 26.622 o
-40 14 27 141.171 118.856 43.154 8.983 o
-40 14 28 0.013 2.357 15.322 71.263 o
-40 14 29 80.809 71.531 25.385 25.961 o
-40 14 30 37.078 19.311 17.225 56.381 o
-40 14 31 6.223 12.692 23.708 29.764 o
-40 14 32 188.404 202.535 79.781 2.628 o
-40 14 33 83.810 96.191 39.664 10.634 o
-40 14 34 30.094 28.059 13.010 98.840 o
-39 1 1 0.044 -0.680 8.613 225.522 o
-39 1 2 222.407 191.565 20.625 39.325 o
-39 1 3 983.841 952.249 83.453 2.402 o
-39 1 4 148.110 141.249 14.642 78.035 o
-39 1 5 30.836 30.462 14.098 84.174 o
-39 1 6 2323.530 2233.910 166.588 0.603 o
-39 1 7 1152.670 1084.300 89.391 2.094 o
-39 1 8 376.568 374.563 40.026 10.442 o
-39 1 10 872.343 845.950 81.685 2.507 o
-39 1 11 659.796 629.862 75.475 2.937 o
-39 1 12 212.807 222.797 25.249 26.241 o
-39 1 13 2302.990 2283.190 147.867 0.765 o
-39 1 14 150.751 133.678 20.263 40.746 o
-39 1 15 128.678 137.577 15.639 68.400 o
-39 1 16 69.213 48.911 14.415 80.509 o
-39 1 17 161.954 173.841 22.257 33.770 o
-39 1 18 1087.640 1084.930 114.957 1.266 o
-39 1 19 89.598 102.083 13.826 87.518 o
-39 1 20 350.211 327.827 40.752 10.073 o
-39 1 21 616.260 613.090 74.160 3.042 o
-39 1 22 414.639 378.144 42.474 9.273 o
-39 1 23 1146.890 1147.980 109.835 1.387 o
-39 1 24 147.117 155.482 19.129 45.716 o
-39 1 25 282.399 243.015 33.907 14.551 o
-39 1 26 398.662 387.028 45.783 7.981 o
-39 1 27 34.613 55.620 13.962 85.821 o
-39 1 28 15.095 4.170 9.565 182.866 o
-39 1 29 700.710 748.400 87.578 2.181 o
-39 1 30 12.685 1.587 4.714 752.714 o
-39 1 41 771.605 788.834 147.277 0.771 o
-39 1 42 44.448 35.765 13.871 86.947 o
-39 1 43 514.335 570.026 119.535 1.171 o
-39 1 44 268.331 292.379 70.171 3.397 o
-39 1 46 106.978 91.114 24.342 28.232 o
-39 1 47 716.283 810.956 189.570 0.466 o
-39 1 48 3.500 -5.938 16.319 62.819 o
-39 1 49 98.962 122.074 36.083 12.849 o
-39 1 51 35.347 62.737 22.846 32.051 o
-39 1 52 79.578 114.549 47.279 7.484 o
-39 1 53 0.123 -9.474 14.596 78.521 o
-39 1 54 0.307 -8.703 13.690 89.265 o
-39 3 1 487.152 469.167 50.316 6.608 o
-39 3 2 598.732 572.882 64.913 3.970 o
-39 3 3 264.184 289.251 31.640 16.710 o
-39 3 4 542.375 549.854 54.759 5.579 o
-39 3 5 136.017 136.716 14.551 79.011 o
-39 3 6 4.913 40.163 4.896 697.990 o
-39 3 7 61.281 43.698 6.482 398.130 o
-39 3 8 208.482 177.377 24.070 28.874 o
-39 3 9 1972.320 1994.980 131.593 0.966 o
-39 3 10 779.215 769.886 70.398 3.376 o
-39 3 11 5.949 2.856 3.762 1181.790 o
-39 3 12 284.320 279.143 31.912 16.427 o
-39 3 13 8.412 11.786 5.848 489.235 o
-39 3 14 1190.500 1196.530 109.654 1.391 o
-39 3 16 3481.490 3411.860 156.887 0.680 o
-39 3 19 978.727 998.622 99.228 1.699 o
-39 3 20 303.396 279.324 32.683 15.661 o
-39 3 21 1414.760 1443.950 130.415 0.984 o
-39 3 22 1109.400 1141.090 93.244 1.924 o
-39 3 23 53.679 47.914 5.394 574.914 o
-39 3 24 96.320 141.475 15.140 72.980 o
-39 3 25 642.829 624.377 60.742 4.534 o
-39 3 26 221.071 230.549 24.705 27.410 o
-39 3 27 2369.600 2439.710 156.842 0.680 o
-39 3 28 88.302 69.672 8.794 216.318 o
-39 3 29 642.772 671.157 83.815 2.381 o
-39 3 30 1687.790 1739.630 185.763 0.485 o
-39 3 31 815.489 838.471 106.163 1.484 o
-39 3 32 95.761 95.012 15.140 72.980 o
-39 3 33 213.453 207.929 28.014 21.317 o
-39 3 34 8.124 9.655 7.343 310.218 o
-39 3 35 9.764 23.980 4.397 865.274 o
-39 3 36 139.661 153.941 22.302 33.633 o
-39 3 37 390.664 370.120 54.124 5.711 o
-39 3 38 259.650 284.492 43.200 8.964 o
-39 3 39 29.041 20.489 5.576 538.129 o
-39 3 40 190.533 221.574 47.053 7.556 o
-39 3 41 29.452 54.351 13.191 96.141 o
-39 3 42 35.356 37.533 13.055 98.155 o
-39 3 43 756.221 852.750 179.371 0.520 o
-39 3 44 12.102 14.868 7.706 281.708 o
-39 3 45 0.912 10.245 6.392 409.505 o
-39 3 46 569.929 584.713 141.974 0.830 o
-39 3 47 0.385 34.315 17.769 52.982 o
-39 3 49 0.742 11.332 8.930 209.780 o
-39 3 50 174.573 204.121 64.006 4.083 o
-39 3 51 16.375 13.191 20.398 40.204 o
-39 3 52 24.652 21.124 10.381 155.248 o
-39 3 54 1.638 -0.408 23.889 29.314 o
-39 3 55 6.375 3.853 11.242 132.371 o
-39 3 57 44.066 51.495 21.804 35.189 o
-39 5 1 619.526 688.338 75.656 2.923 o
-39 5 2 158.373 156.253 21.668 35.632 o
-39 5 3 88.541 92.519 12.828 101.654 o
-39 5 4 1446.200 1369.780 136.489 0.898 o
-39 5 5 213.222 213.686 32.366 15.970 o
-39 5 6 1105.830 1100.520 115.410 1.256 o
-39 5 7 897.290 835.887 92.745 1.945 o
-39 5 8 183.451 181.184 23.300 30.816 o
-39 5 9 691.925 715.445 93.425 1.917 o
-39 5 10 571.658 552.030 64.686 3.998 o
-39 5 11 299.989 303.168 37.579 11.846 o
-39 5 12 12.855 12.284 8.613 225.522 o
-39 5 13 120.049 115.138 15.186 72.545 o
-39 5 14 272.377 281.319 34.859 13.767 o
-39 5 15 53.544 50.362 7.661 285.052 o
-39 5 16 42.160 49.636 8.341 240.470 o
-39 5 17 7.732 5.440 11.197 133.445 o
-39 5 21 273.367 291.382 42.565 9.233 o
-39 5 22 228.413 229.234 34.678 13.912 o
-39 5 23 318.993 307.247 48.458 7.124 o
-39 5 24 27.675 26.427 9.882 171.310 o
-39 5 25 340.439 326.558 50.362 6.596 o
-39 5 26 638.566 621.022 80.506 2.581 o
-39 5 27 1.644 2.448 7.751 278.423 o
-39 5 28 51.449 48.956 7.162 326.124 o
-39 5 29 12.028 10.109 12.919 100.232 o
-39 5 30 802.455 862.904 114.730 1.271 o
-39 5 31 530.364 524.061 77.696 2.771 o
-39 5 32 457.020 504.207 69.899 3.424 o
-39 5 33 286.665 318.353 47.098 7.542 o
-39 5 34 0.056 3.944 3.218 1615.030 o
-39 5 35 29.082 34.950 9.429 188.179 o
-39 5 36 681.198 732.081 96.100 1.811 o
-39 5 37 0.224 5.394 7.842 272.022 o
-39 5 38 501.138 539.428 78.874 2.689 o
-39 5 39 499.562 520.979 78.738 2.698 o
-39 5 40 45.016 51.223 11.378 129.226 o
-39 5 41 577.830 633.669 97.777 1.750 o
-39 5 42 50.476 62.873 11.604 124.227 o
-39 5 43 312.760 319.713 63.236 4.184 o
-39 5 44 355.427 370.256 71.486 3.274 o
-39 5 45 2.931 13.236 9.474 186.382 o
-39 5 46 9.612 25.884 14.007 85.267 o
-39 5 47 3.410 -11.060 11.423 128.202 o
-39 5 49 6.382 11.242 29.374 19.389 o
-39 5 50 10.252 8.386 10.653 147.422 o
-39 7 1 52.705 57.433 9.474 186.382 o
-39 7 2 1290.430 1320.190 137.622 0.883 o
-39 7 3 270.006 240.114 37.125 12.137 o
-39 7 4 756.874 782.307 103.262 1.569 o
-39 7 5 124.985 103.126 16.319 62.819 o
-39 7 6 119.236 107.342 16.591 60.776 o
-39 7 7 990.305 1070.830 129.553 0.997 o
-39 7 8 86.239 83.770 12.919 100.232 o
-39 7 9 343.064 324.201 46.010 7.903 o
-39 7 10 251.071 275.788 40.480 10.209 o
-39 7 11 0.162 15.231 5.349 584.700 o
-39 7 12 542.582 576.916 89.618 2.083 o
-39 7 13 1504.570 1567.560 162.644 0.632 o
-39 7 14 34.628 37.896 7.661 285.052 o
-39 7 15 394.026 384.173 54.033 5.730 o
-39 7 16 540.002 551.577 74.296 3.031 o
-39 7 17 9.376 1.269 8.023 259.867 o
-39 7 18 105.590 80.370 12.284 110.856 o
-39 7 19 114.973 109.110 18.041 51.396 o
-39 7 20 360.194 347.727 50.498 6.560 o
-39 7 21 133.328 148.683 23.753 29.651 o
-39 7 22 657.947 678.682 93.607 1.909 o
-39 7 23 381.941 342.605 52.628 6.040 o
-39 7 24 58.673 38.576 6.890 352.379 o
-39 7 25 60.375 79.554 14.415 80.509 o
-39 7 26 4.437 13.962 4.578 798.094 o
-39 7 27 28.426 35.131 10.335 156.613 o
-39 7 31 120.846 137.894 24.841 27.110 o
-39 7 32 339.792 353.529 63.145 4.196 o
-39 7 33 286.374 309.197 56.844 5.177 o
-39 7 34 176.773 194.919 38.939 11.033 o
-39 7 35 25.596 34.859 8.386 237.878 o
-39 7 36 315.795 327.329 63.099 4.202 o
-39 7 37 13.816 6.029 14.732 77.078 o
-39 7 38 410.053 430.545 86.989 2.211 o
-39 7 39 11.871 1.587 5.394 574.914 o
-39 7 40 151.086 148.456 33.726 14.708 o
-39 7 41 9.239 14.415 34.859 13.767 o
-39 7 42 83.578 71.032 19.719 43.025 o
-39 7 43 13.630 33.816 10.607 148.684 o
-39 7 44 115.344 149.181 44.378 8.494 o
-39 7 45 2.459 -5.576 11.242 132.371 o
-39 7 46 27.583 19.537 15.095 73.419 o
-39 7 47 0.673 2.538 12.149 113.352 o
-39 7 48 24.031 32.366 14.460 80.005 o
-39 7 49 121.021 91.249 32.728 15.618 o
-39 7 50 177.931 147.051 52.356 6.103 o
-39 7 51 38.278 47.506 17.633 53.802 o
-39 9 1 2.807 -11.650 25.430 25.869 o
-39 9 2 156.705 171.212 32.184 16.150 o
-39 9 3 14.601 21.078 14.370 81.017 o
-39 9 4 342.455 348.090 59.836 4.673 o
-39 9 5 56.623 63.961 12.420 108.442 o
-39 9 6 7.688 31.822 18.676 47.963 o
-39 9 7 48.788 55.121 11.967 116.812 o
-39 9 8 204.372 181.366 31.459 16.904 o
-39 9 9 15.200 73.752 26.971 22.997 o
-39 9 10 0.020 -8.341 14.732 77.078 o
-39 9 11 0.479 -19.673 10.743 144.944 o
-39 9 12 207.537 201.356 35.267 13.450 o
-39 9 13 85.211 100.452 17.724 53.253 o
-39 9 14 680.239 708.917 100.134 1.668 o
-39 9 15 74.763 103.806 17.407 55.212 o
-39 9 16 54.588 51.631 9.746 176.125 o
-39 9 17 74.522 84.767 14.778 76.606 o
-39 9 18 187.796 172.209 30.915 17.504 o
-39 9 19 424.190 457.290 78.285 2.730 o
-39 9 20 61.045 53.716 10.698 146.175 o
-39 9 21 27.342 51.359 10.698 146.175 o
-39 9 22 25.348 40.253 14.823 76.138 o
-39 9 23 129.134 141.022 26.246 24.285 o
-39 9 24 11.238 22.030 17.089 57.282 o
-39 9 26 54.296 65.321 27.878 21.525 o
-39 9 27 189.349 298.725 64.641 4.004 o
-39 9 28 86.642 70.398 16.500 61.446 o
-39 9 29 14.371 -8.522 31.640 16.710 o
-39 9 30 47.955 42.338 12.738 103.106 o
-39 9 31 19.656 33.590 10.970 139.016 o
-39 9 32 31.228 45.421 15.412 70.427 o
-39 9 33 27.805 50.090 12.103 114.202 o
-39 9 34 12.633 1.677 9.066 203.534 o
-39 9 35 32.114 26.971 13.826 87.518 o
-39 9 36 15.794 29.827 10.063 165.193 o
-39 9 37 40.714 28.694 9.202 197.563 o
-39 9 38 26.640 38.848 17.905 52.180 o
-39 9 39 446.673 494.733 113.688 1.294 o
-39 9 40 4.887 11.559 8.522 230.346 o
-39 9 41 0.802 -6.800 46.871 7.615 o
-39 9 42 9.692 29.011 12.149 113.352 o
-39 9 43 5.502 2.312 7.117 330.292 o
-39 9 44 0.094 -14.188 15.594 68.799 o
-39 9 45 1.026 20.398 9.927 169.750 o
-39 9 46 1.313 13.690 9.021 205.585 o
-39 11 1 30.938 38.576 38.395 11.348 o
-39 11 3 209.893 227.874 58.703 4.855 o
-39 11 4 322.589 333.766 80.733 2.567 o
-39 11 5 1.127 -21.713 15.594 68.799 o
-39 11 6 36.923 28.603 9.973 168.210 o
-39 11 7 56.541 62.510 15.322 71.263 o
-39 11 8 5.692 21.305 7.434 302.698 o
-39 11 9 0.612 8.477 15.412 70.427 o
-39 11 10 47.603 54.577 28.331 20.842 o
-39 11 11 60.923 56.889 13.236 95.484 o
-39 11 12 3.232 -4.170 32.048 16.288 o
-39 11 13 663.685 722.426 137.214 0.889 o
-39 11 14 25.299 16.047 10.607 148.684 o
-39 11 15 62.413 61.830 33.771 14.668 o
-39 11 16 7.304 -0.861 20.897 38.309 o
-39 11 17 207.233 217.222 51.767 6.243 o
-39 11 18 28.383 54.759 17.543 54.359 o
-39 11 20 5.240 15.458 17.769 52.982 o
-39 11 21 202.631 201.674 49.954 6.704 o
-39 11 22 0.009 5.258 32.230 16.105 o
-39 11 23 162.517 209.833 54.623 5.607 o
-39 11 24 13.826 13.916 14.642 78.035 o
-39 11 25 9.500 23.118 20.127 41.298 o
-39 11 27 3.084 9.202 30.462 18.029 o
-39 11 28 50.836 78.104 25.838 25.058 o
-39 11 29 28.764 26.881 25.747 25.235 o
-39 11 30 28.076 39.483 14.098 84.174 o
-39 11 31 16.448 15.729 42.338 9.333 o
-39 11 32 55.640 84.994 28.286 20.909 o
-39 11 33 0.393 4.714 20.897 38.309 o
-39 11 34 28.638 35.992 23.708 29.764 o
-39 11 35 129.271 147.549 49.093 6.941 o
-39 11 37 36.003 -1.451 14.052 84.718 o
-39 11 38 76.850 69.536 25.430 25.869 o
-39 11 39 0.005 -13.146 27.742 21.737 o
-39 11 40 33.465 38.712 14.823 76.138 o
-39 11 41 23.643 41.024 15.458 70.014 o
-39 11 42 22.037 23.662 14.007 85.267 o
-39 11 43 101.753 88.666 31.912 16.427 o
-39 11 44 37.103 26.699 17.497 54.642 o
-39 13 1 82.300 94.468 26.020 24.710 o
-39 13 2 12.067 20.716 9.157 199.524 o
-39 13 3 267.195 298.272 80.506 2.581 o
-39 13 4 1.697 -16.908 19.175 45.501 o
-39 13 5 163.134 192.336 50.180 6.644 o
-39 13 6 9.217 10.109 7.706 281.708 o
-39 13 7 55.643 65.774 18.540 48.669 o
-39 13 8 119.354 103.443 42.520 9.253 o
-39 13 9 37.181 54.940 17.089 57.282 o
-39 13 10 18.908 27.878 10.245 159.397 o
-39 13 11 52.562 61.558 22.257 33.770 o
-39 13 12 30.954 -5.440 52.628 6.040 o
-39 13 13 26.019 54.033 20.806 38.643 o
-39 13 14 19.652 43.018 27.742 21.737 o
-39 13 15 91.789 98.049 33.635 14.787 o
-39 13 16 31.129 70.080 23.028 31.548 o
-39 13 17 166.023 159.381 49.364 6.865 o
-39 13 18 57.664 101.177 32.910 15.446 o
-39 13 19 346.523 381.815 112.917 1.312 o
-39 13 20 118.562 166.588 49.138 6.928 o
-39 13 21 87.267 103.035 31.232 17.150 o
-39 13 23 100.106 120.714 39.755 10.585 o
-39 13 24 0.023 6.800 10.789 143.729 o
-39 13 26 0.457 46.463 65.502 3.899 o
-39 13 27 511.202 626.099 189.253 0.467 o
-39 13 29 22.668 12.964 14.551 79.011 o
-39 13 31 21.894 17.588 13.463 92.296 o
-39 13 32 1.588 11.060 18.585 48.432 o
-39 13 33 0.384 -4.624 13.871 86.947 o
-39 13 35 1.447 -3.309 12.919 100.232 o
-39 13 36 5.604 23.254 12.149 113.352 o
-39 13 37 89.106 76.291 31.142 17.250 o
-39 13 38 46.600 50.090 21.577 35.932 o
-39 13 39 97.087 116.000 49.138 6.928 o
-39 15 1 84.202 112.645 47.461 7.427 o
-39 15 2 0.065 -16.817 19.356 44.652 o
-39 15 3 3.442 8.794 11.559 125.204 o
-39 15 4 2.021 0.544 19.764 42.828 o
-39 15 5 8.546 3.082 26.110 24.539 o
-39 15 6 1.237 15.911 18.857 47.045 o
-39 15 7 79.197 96.644 39.120 10.931 o
-39 15 8 18.541 14.687 24.433 28.023 o
-39 15 9 3.730 7.207 7.842 272.022 o
-39 15 10 15.008 32.003 15.322 71.263 o
-39 15 11 3.841 17.633 11.559 125.204 o
-39 15 12 8.916 10.245 12.149 113.352 o
-39 15 13 19.337 27.425 12.647 104.590 o
-39 15 14 6.246 5.168 7.842 272.022 o
-39 15 15 27.707 32.910 16.364 62.472 o
-39 15 16 26.747 15.140 18.993 46.373 o
-39 15 17 63.788 82.138 32.230 16.105 o
-39 15 18 0.769 -6.210 25.294 26.147 o
-39 15 19 0.486 -30.371 25.974 24.796 o
-39 15 20 10.245 24.025 14.052 84.718 o
-39 15 21 53.489 60.561 27.153 22.691 o
-39 15 22 15.682 2.629 13.508 91.678 o
-39 15 23 0.649 2.765 7.842 272.022 o
-39 15 24 49.951 35.358 14.460 80.005 o
-39 15 25 0.173 16.681 10.834 142.528 o
-39 15 26 1.095 -6.437 27.833 21.595 o
-38 0 12 165.474 163.778 21.124 37.491 o
-38 0 14 1073.890 1069.470 107.432 1.449 o
-38 0 16 1614.510 1611.980 142.608 0.823 o
-38 2 1 3874.020 3841.540 118.674 1.188 o
-38 2 2 77.373 72.619 10.199 160.817 o
-38 2 3 645.611 655.745 60.334 4.596 o
-38 2 4 1203.450 1159.320 95.193 1.846 o
-38 2 5 18.971 11.922 8.431 235.327 o
-38 2 6 256.957 255.526 23.844 29.426 o
-38 2 7 106.954 104.577 9.383 190.001 o
-38 2 8 98.430 92.201 9.882 171.310 o
-38 2 9 45.008 31.142 8.930 209.780 o
-38 2 10 25.885 28.105 7.797 275.195 o
-38 2 11 3772.070 3676.950 124.114 1.086 o
-38 2 12 195.079 186.397 17.044 57.587 o
-38 2 13 2880.550 2827.650 149.635 0.747 o
-38 2 14 1593.470 1645.260 146.144 0.783 o
-38 2 15 50.966 50.135 6.845 357.062 o
-38 2 16 34.742 38.123 5.122 637.588 o
-38 2 19 441.814 448.723 55.303 5.470 o
-38 2 20 60.960 70.760 13.826 87.518 o
-38 2 21 163.990 160.333 20.625 39.325 o
-38 2 22 1225.270 1193.270 111.013 1.357 o
-38 2 23 19.235 18.132 3.264 1570.480 o
-38 2 24 30.613 31.368 9.655 179.448 o
-38 2 25 24.757 20.308 4.714 752.714 o
-38 2 26 295.794 301.400 36.853 12.317 o
-38 2 27 10.386 5.666 11.287 131.310 o
-38 2 28 640.020 661.683 77.197 2.807 o
-38 2 29 13.957 18.812 7.072 334.540 o
-38 2 30 4.157 -4.669 15.729 67.614 o
-38 2 31 15.700 24.478 8.477 232.816 o
-38 2 32 127.254 127.967 19.129 45.716 o
-38 2 33 14.147 1.904 10.063 165.193 o
-38 2 34 78.465 81.504 11.741 121.366 o
-38 2 35 30.957 32.819 9.383 190.001 o
-38 2 36 77.858 86.127 16.817 59.149 o
-38 2 37 965.846 972.195 155.120 0.695 o
-38 2 39 133.280 144.286 28.694 20.318 o
-38 2 40 393.599 412.504 79.373 2.655 o
-38 2 41 331.206 337.165 72.664 3.168 o
-38 2 42 285.414 277.420 61.649 4.402 o
-38 2 43 94.788 107.160 26.790 23.309 o
-38 2 44 151.140 154.485 36.309 12.689 o
-38 2 45 451.045 516.854 119.399 1.173 o
-38 2 46 407.406 424.244 105.710 1.497 o
-38 2 47 105.755 113.507 32.910 15.446 o
-38 2 48 77.262 86.308 24.252 28.444 o
-38 2 49 2.935 -18.631 36.717 12.409 o
-38 2 50 147.911 131.548 39.573 10.682 o
-38 2 51 629.445 657.286 181.819 0.506 o
-38 2 52 5.979 12.783 9.247 195.631 o
-38 2 53 1.472 -3.354 24.297 28.338 o
-38 2 54 70.666 58.703 35.358 13.382 o
-38 2 55 6.295 22.620 14.642 78.035 o
-38 4 1 459.637 483.400 66.318 3.804 o
-38 4 2 510.651 508.694 54.215 5.692 o
-38 4 3 99.703 92.836 10.698 146.175 o
-38 4 4 5.921 11.106 7.842 272.022 o
-38 4 5 1087.510 1100.480 97.052 1.776 o
-38 4 6 1086.490 1069.160 93.516 1.913 o
-38 4 7 499.804 509.964 51.223 6.376 o
-38 4 8 11.984 9.927 2.493 2691.360 o
-38 4 9 71.031 64.459 7.253 318.022 o
-38 4 10 3437.520 3328.680 133.135 0.944 o
-38 4 11 130.605 127.378 13.690 89.265 o
-38 4 12 432.998 417.354 42.429 9.293 o
-38 4 13 412.138 395.958 40.344 10.278 o
-38 4 14 725.077 683.669 65.139 3.943 o
-38 4 15 5.100 0.363 1.541 7042.700 o
-38 4 16 1301.140 1295.260 134.268 0.928 o
-38 4 17 41.937 39.981 5.938 474.411 o
-38 4 18 87.737 86.127 11.015 137.875 o
-38 4 19 55.673 41.840 6.165 440.169 o
-38 4 20 68.714 62.284 7.978 262.828 o
-38 4 21 488.238 478.550 50.316 6.608 o
-38 4 22 110.007 79.736 9.202 197.563 o
-38 4 23 1315.490 1319.330 114.912 1.267 o
-38 4 24 175.486 167.449 19.945 42.053 o
-38 4 25 132.763 122.845 15.367 70.843 o
-38 4 26 19.676 25.294 7.525 295.448 o
-38 4 27 303.178 299.360 37.035 12.197 o
-38 4 28 2066.290 2086.860 157.613 0.673 o
-38 4 29 932.605 938.061 92.519 1.954 o
-38 4 30 181.146 179.643 23.934 29.203 o
-38 4 31 596.568 570.479 64.006 4.083 o
-38 4 32 95.592 121.167 19.265 45.073 o
-38 4 33 184.536 188.755 23.753 29.651 o
-38 4 34 2317.930 2320.360 170.668 0.574 o
-38 4 35 904.858 906.965 104.531 1.531 o
-38 4 36 1158.470 1211.990 133.361 0.941 o
-38 4 37 1219.990 1278.810 140.886 0.843 o
-38 4 38 1015.980 1015.710 125.292 1.066 o
-38 4 39 270.605 255.118 41.749 9.598 o
-38 4 40 290.615 311.146 52.356 6.103 o
-38 4 41 83.495 87.170 17.180 56.678 o
-38 4 42 7.177 11.332 4.125 983.137 o
-38 4 43 0.515 -6.120 12.330 110.042 o
-38 4 44 392.179 454.616 84.133 2.363 o
-38 4 45 429.295 410.283 102.310 1.598 o
-38 4 46 388.896 403.665 108.248 1.428 o
-38 4 47 207.719 209.788 59.881 4.665 o
-38 4 48 701.086 671.520 171.529 0.569 o
-38 4 50 178.363 169.943 55.529 5.425 o
-38 4 52 17.214 9.111 7.706 281.708 o
-38 4 53 4.446 14.007 22.665 32.565 o
-38 4 55 66.411 57.252 21.985 34.611 o
-38 4 56 0.013 -8.885 12.466 107.654 o
-38 4 57 152.579 129.825 50.090 6.668 o
-38 6 1 97.837 110.016 13.826 87.518 o
-38 6 2 82.620 78.376 11.695 122.309 o
-38 6 3 173.395 176.878 22.665 32.565 o
-38 6 4 100.975 133.996 18.993 46.373 o
-38 6 5 61.620 53.444 12.466 107.654 o
-38 6 6 30.761 34.950 8.159 251.277 o
-38 6 7 27.119 25.022 5.530 546.987 o
-38 6 8 193.792 208.110 27.787 21.666 o
-38 6 9 1728.650 1741.900 155.573 0.691 o
-38 6 10 657.954 656.063 77.832 2.762 o
-38 6 11 64.299 64.505 12.330 110.042 o
-38 6 12 1120.510 1110.950 118.493 1.191 o
-38 6 13 972.360 934.344 103.625 1.558 o
-38 6 14 0.777 -14.234 27.334 22.390 o
-38 6 15 321.988 327.011 48.548 7.098 o
-38 6 16 68.084 62.556 8.658 223.167 o
-38 6 17 57.646 58.431 8.205 248.508 o
-38 6 18 1877.730 1997.150 193.016 0.449 o
-38 6 19 737.849 736.387 102.809 1.583 o
-38 6 20 30.468 41.477 9.293 193.727 o
-38 6 21 2.349 13.191 5.349 584.700 o
-38 6 22 145.630 148.365 20.716 38.982 o
-38 6 23 219.177 223.432 38.304 11.402 o
-38 6 24 165.127 161.647 28.150 21.111 o
-38 6 26 19.142 5.576 8.205 248.508 o
-38 6 28 55.415 45.466 14.324 81.531 o
-38 6 30 328.050 352.260 63.961 4.089 o
-38 6 31 2768.230 2824.880 212.190 0.372 o
-38 6 32 857.973 855.470 143.832 0.809 o
-38 6 33 4950.660 5180.600 127.514 1.029 o
-38 6 34 623.645 689.697 98.865 1.712 o
-38 6 35 496.203 474.606 75.747 2.916 o
-38 6 36 164.713 162.146 28.921 20.001 o
-38 6 37 286.260 272.661 45.738 7.997 o
-38 6 38 19.117 26.563 6.890 352.379 o
-38 6 39 17.696 0.725 5.122 637.588 o
-38 6 40 66.359 64.913 13.327 94.189 o
-38 6 41 141.364 139.073 28.150 21.111 o
-38 6 42 2.077 -12.012 11.877 118.603 o
-38 6 43 48.228 41.205 14.506 79.505 o
-38 6 45 452.910 448.632 103.579 1.559 o
-38 6 46 63.462 52.084 16.953 58.204 o
-38 6 47 364.888 359.966 93.879 1.898 o
-38 6 48 0.002 4.080 15.911 66.082 o
-38 6 49 38.230 29.147 10.290 157.996 o
-38 6 50 38.335 47.687 14.823 76.138 o
-38 6 51 107.415 112.872 38.893 11.059 o
-38 8 1 20.935 5.757 5.168 626.451 o
-38 8 2 39.648 52.356 9.157 199.524 o
-38 8 3 54.544 43.562 8.658 223.167 o
-38 8 4 1046.530 1072.920 141.203 0.839 o
-38 8 5 9.562 -1.315 17.044 57.587 o
-38 8 6 0.343 4.125 5.258 605.036 o
-38 8 7 0.149 -7.570 10.063 165.193 o
-38 8 8 574.182 569.210 82.183 2.477 o
-38 8 9 20.845 4.533 12.103 114.202 o
-38 8 10 339.988 359.785 62.510 4.281 o
-38 8 11 287.534 336.213 58.158 4.946 o
-38 8 12 446.066 460.418 67.134 3.712 o
-38 8 13 40.933 36.944 13.282 94.834 o
-38 8 14 258.249 265.725 40.298 10.301 o
-38 8 15 170.561 183.224 29.193 19.630 o
-38 8 16 556.263 571.295 75.112 2.965 o
-38 8 17 96.179 96.236 14.370 81.017 o
-38 8 18 27.831 34.995 14.234 82.573 o
-38 8 19 5.325 6.392 13.146 96.806 o
-38 8 20 174.139 210.649 34.134 14.358 o
-38 8 21 61.262 82.818 13.916 86.381 o
-38 8 22 7.701 8.114 8.295 243.105 o
-38 8 23 1.429 -1.043 34.995 13.660 o
-38 8 24 3.335 -4.850 13.871 86.947 o
-38 8 25 2.041 12.239 5.984 467.250 o
-38 8 26 1.086 -4.533 24.660 27.511 o
-38 8 27 646.603 665.174 124.068 1.087 o
-38 8 28 587.326 585.302 111.784 1.339 o
-38 8 29 1323.790 1427.760 221.710 0.340 o
-38 8 30 1018.890 1062.990 188.120 0.473 o
-38 8 33 28.491 27.697 16.500 61.446 o
-38 8 34 6.666 8.431 12.466 107.654 o
-38 8 35 79.437 92.519 20.263 40.746 o
-38 8 36 0.265 -3.082 8.930 209.780 o
-38 8 37 10.876 -1.813 14.098 84.174 o
-38 8 38 0.638 0.816 8.114 254.092 o
-38 8 39 19.382 23.028 13.055 98.155 o
-38 8 40 11.920 -1.133 19.900 42.244 o
-38 8 41 145.371 178.238 44.877 8.307 o
-38 8 42 47.963 63.236 18.268 50.129 o
-38 8 43 64.547 92.292 25.702 25.324 o
-38 8 44 69.599 79.328 22.529 32.960 o
-38 8 45 20.431 14.551 7.933 265.840 o
-38 8 46 199.656 209.697 66.545 3.778 o
-38 10 1 141.434 111.648 25.067 26.622 o
-38 10 3 1.051 -8.386 15.956 65.707 o
-38 10 4 75.007 83.407 29.646 19.035 o
-38 10 5 200.056 195.509 42.384 9.313 o
-38 10 6 101.431 132.500 31.595 16.758 o
-38 10 7 64.178 49.501 12.602 105.343 o
-38 10 8 283.916 288.707 60.334 4.596 o
-38 10 11 20.969 31.187 14.052 84.718 o
-38 10 12 4.302 -0.272 12.284 110.856 o
-38 10 13 673.151 744.864 121.575 1.132 o
-38 10 14 4.353 -0.589 27.833 21.595 o
-38 10 15 9.832 9.519 6.709 371.684 o
-38 10 16 0.758 4.669 16.047 64.967 o
-38 10 17 24.842 63.462 15.775 67.226 o
-38 10 18 211.530 214.275 46.327 7.795 o
-38 10 19 221.044 265.634 58.566 4.877 o
-38 10 20 16.508 35.493 17.316 55.792 o
-38 10 21 321.205 322.886 71.984 3.228 o
-38 10 22 47.550 22.574 10.245 159.397 o
-38 10 23 84.208 83.271 21.215 37.171 o
-38 10 24 185.764 208.156 47.778 7.329 o
-38 10 25 107.033 106.299 25.294 26.147 o
-38 10 26 21.877 23.481 8.431 235.327 o
-38 10 27 0.001 -3.354 22.030 34.469 o
-38 10 28 141.625 124.703 33.046 15.319 o
-38 10 29 509.844 578.276 116.906 1.224 o
-38 10 30 144.650 148.003 34.360 14.170 o
-38 10 31 6.100 24.297 9.383 190.001 o
-38 10 32 17.660 41.568 14.188 83.101 o
-38 10 33 0.285 -1.043 19.583 43.624 o
-38 10 34 28.626 13.010 11.423 128.202 o
-38 10 35 52.673 40.525 13.599 90.460 o
-38 10 36 66.447 55.076 24.206 28.550 o
-38 10 38 9.060 -1.269 23.164 31.178 o
-38 10 39 17.319 17.452 25.385 25.961 o
-38 10 40 1.857 1.949 15.820 66.841 o
-38 10 41 28.434 28.739 12.556 106.105 o
-38 10 42 14.878 -8.386 23.481 30.341 o
-38 10 43 145.872 140.251 45.421 8.109 o
-38 10 44 10.935 20.897 10.607 148.684 o
-38 10 45 261.771 246.369 89.482 2.089 o
-38 10 46 205.818 172.526 66.182 3.819 o
-38 12 1 110.082 129.009 33.091 15.277 o
-38 12 2 304.720 385.533 88.348 2.143 o
-38 12 3 1.137 -7.479 42.066 9.454 o
-38 12 4 272.787 308.698 71.168 3.303 o
-38 12 5 178.501 199.724 47.551 7.399 o
-38 12 6 2.429 11.469 19.311 44.862 o
-38 12 7 43.823 71.758 17.996 51.655 o
-38 12 8 1.851 -2.402 61.060 4.487 o
-38 12 9 239.946 261.872 61.966 4.357 o
-38 12 10 0.785 -17.497 17.633 53.802 o
-38 12 11 0.065 -7.933 31.096 17.300 o
-38 12 12 279.975 318.988 69.854 3.428 o
-38 12 13 285.777 321.617 73.253 3.118 o
-38 12 14 23.393 24.116 9.610 181.145 o
-38 12 15 6.875 36.672 29.465 19.270 o
-38 12 16 365.708 421.026 109.472 1.396 o
-38 12 18 243.571 255.480 69.672 3.446 o
-38 12 23 178.793 187.667 52.130 6.156 o
-38 12 24 25.475 32.955 35.358 13.382 o
-38 12 25 251.802 205.889 59.337 4.751 o
-38 12 27 5.717 30.009 21.532 36.084 o
-38 12 28 92.993 88.983 28.785 20.191 o
-38 12 29 61.077 86.626 25.657 25.413 o
-38 12 30 0.011 -3.264 28.105 21.179 o
-38 12 31 0.549 -24.252 36.944 12.257 o
-38 12 32 0.170 18.313 15.684 68.006 o
-38 12 33 24.626 30.099 38.123 11.511 o
-38 12 34 68.234 60.198 19.900 42.244 o
-38 12 35 67.099 60.924 21.622 35.782 o
-38 12 37 5.663 12.149 15.639 68.400 o
-38 12 38 13.082 11.650 14.778 76.606 o
-38 12 40 75.736 68.720 27.923 21.455 o
-38 12 41 2.433 -7.253 24.750 27.309 o
-38 12 42 0.457 2.267 21.396 36.544 o
-38 12 43 94.042 79.509 32.320 16.015 o
-38 14 1 158.067 148.003 44.242 8.547 o
-38 14 2 47.073 19.991 21.622 35.782 o
-38 14 3 217.485 182.272 51.858 6.221 o
-38 14 4 17.547 14.732 8.069 256.955 o
-38 14 5 0.715 -2.131 48.186 7.205 o
-38 14 6 6.356 5.712 11.604 124.227 o
-38 14 7 61.179 43.154 19.220 45.286 o
-38 14 8 6.545 13.236 13.236 95.484 o
-38 14 9 11.292 -2.267 25.113 26.526 o
-38 14 10 189.059 186.261 61.377 4.441 o
-38 14 11 6.780 16.364 13.372 93.552 o
-38 14 12 18.466 25.158 12.556 106.105 o
-38 14 13 106.202 164.276 49.501 6.827 o
-38 14 14 491.279 544.369 159.925 0.654 o
-38 14 16 8.234 19.401 23.798 29.538 o
-38 14 17 206.853 250.449 81.458 2.521 o
-38 14 18 60.384 43.154 22.529 32.960 o
-38 14 19 89.110 62.964 20.897 38.309 o
-38 14 21 3.956 -7.253 35.221 13.485 o
-38 14 22 24.936 12.828 26.427 23.953 o
-38 14 24 44.911 59.065 23.073 31.424 o
-38 14 25 0.007 -12.058 26.155 24.454 o
-38 14 26 60.085 85.583 28.558 20.512 o
-38 14 27 44.206 52.356 24.660 27.511 o
-38 14 28 11.155 14.052 11.695 122.309 o
-38 14 30 40.674 42.610 21.260 37.013 o
-38 14 31 40.984 45.058 19.220 45.286 o
-38 14 33 43.831 30.643 14.324 81.531 o
-38 14 34 9.015 -17.316 18.404 49.391 o
-38 14 35 12.258 -4.624 27.153 22.691 o
-37 1 1 30.581 32.003 4.080 1005.110 o
-37 1 2 1305.570 1294.580 111.467 1.346 o
-37 1 3 785.632 741.192 60.380 4.589 o
-37 1 4 370.973 362.233 31.550 16.806 o
-37 1 5 0.479 1.451 7.117 330.292 o
-37 1 6 21.775 26.563 8.794 216.318 o
-37 1 7 68.749 66.681 11.967 116.812 o
-37 1 8 119.357 108.702 11.469 127.191 o
-37 1 9 579.682 538.476 47.823 7.315 o
-37 1 10 112.943 96.055 11.106 135.633 o
-37 1 11 101.623 100.316 11.741 121.366 o
-37 1 12 467.185 448.269 45.103 8.223 o
-37 1 13 1171.830 1139.190 111.920 1.336 o
-37 1 14 37.502 29.918 4.034 1027.820 o
-37 1 15 459.054 459.829 46.327 7.795 o
-37 1 16 782.194 804.519 86.354 2.243 o
-37 1 17 1307.580 1280.710 124.023 1.088 o
-37 1 18 379.998 350.402 42.565 9.233 o
-37 1 19 304.891 318.716 32.683 15.661 o
-37 1 20 148.641 160.061 18.177 50.630 o
-37 1 22 308.831 303.757 33.272 15.111 o
-37 1 23 484.922 495.775 52.991 5.958 o
-37 1 24 101.018 101.675 13.055 98.155 o
-37 1 25 423.166 417.989 47.098 7.542 o
-37 1 26 301.724 309.423 32.683 15.661 o
-37 1 27 336.615 331.726 35.221 13.485 o
-37 1 28 21.233 9.111 4.397 865.274 o
-37 1 29 836.164 852.115 94.513 1.873 o
-37 1 30 1505.810 1457.000 160.922 0.646 o
-37 1 31 0.649 10.426 22.665 32.565 o
-37 1 35 396.144 430.364 70.942 3.324 o
-37 1 36 166.283 166.135 30.825 17.607 o
-37 1 38 68.927 74.296 16.183 63.879 o
-37 1 39 44.206 39.120 12.375 109.237 o
-37 1 40 39.799 22.166 14.279 82.049 o
-37 1 41 288.789 320.484 65.139 3.943 o
-37 1 42 7.320 -1.405 32.547 15.792 o
-37 1 43 108.851 100.678 20.625 39.325 o
-37 1 44 53.492 40.344 11.559 125.204 o
-37 1 45 1.143 -1.904 7.933 265.840 o
-37 1 46 244.977 236.034 51.812 6.232 o
-37 1 47 6.147 37.669 12.919 100.232 o
-37 1 48 77.054 84.495 20.806 38.643 o
-37 1 49 56.404 58.113 15.956 65.707 o
-37 1 50 24.634 25.747 9.157 199.524 o
-37 1 51 34.983 41.024 13.327 94.189 o
-37 1 52 6.659 4.578 6.301 421.374 o
-37 1 53 7.881 2.674 19.175 45.501 o
-37 1 54 5.553 10.245 9.293 193.727 o
-37 1 55 30.839 36.083 21.169 37.330 o
-37 1 56 36.251 14.370 14.778 76.606 o
-37 3 1 464.627 484.624 49.093 6.941 o
-37 3 2 2963.790 2916.990 138.574 0.871 o
-37 3 3 187.060 172.662 18.585 48.432 o
-37 3 4 1008.590 947.943 82.456 2.461 o
-37 3 5 362.594 366.675 35.312 13.416 o
-37 3 6 97.576 97.505 9.474 186.382 o
-37 3 7 487.683 465.540 38.939 11.033 o
-37 3 8 26.689 27.289 3.082 1760.670 o
-37 3 9 353.158 352.668 33.318 15.070 o
-37 3 10 795.655 779.043 75.429 2.940 o
-37 3 11 1077.330 1100.120 88.847 2.119 o
-37 3 12 337.157 299.405 32.411 15.925 o
-37 3 13 351.320 305.162 33.227 15.153 o
-37 3 14 977.480 1000.840 106.480 1.475 o
-37 3 16 145.844 134.993 17.633 53.802 o
-37 3 17 252.938 247.366 32.320 16.015 o
-37 3 18 1561.160 1591.680 146.280 0.782 o
-37 3 19 1728.860 1790.630 158.021 0.670 o
-37 3 20 426.769 412.323 51.722 6.254 o
-37 3 21 63.072 55.031 10.789 143.729 o
-37 3 22 276.598 304.392 35.176 13.520 o
-37 3 23 48.338 39.075 5.712 512.809 o
-37 3 24 323.100 339.658 32.728 15.618 o
-37 3 25 300.895 299.859 30.598 17.869 o
-37 3 26 750.690 755.925 75.611 2.926 o
-37 3 27 907.314 940.146 91.114 2.015 o
-37 3 28 1192.100 1260.310 116.725 1.228 o
-37 3 29 1578.740 1565.790 123.071 1.104 o
-37 3 30 244.479 220.758 26.926 23.074 o
-37 3 31 18.493 13.327 3.581 1304.500 o
-37 3 32 1587.640 1622.640 135.809 0.907 o
-37 3 33 307.044 314.364 37.488 11.904 o
-37 3 34 308.047 307.882 37.579 11.846 o
-37 3 35 116.602 118.946 16.047 64.967 o
-37 3 36 1324.790 1320.010 133.633 0.937 o
-37 3 37 297.827 318.036 41.885 9.536 o
-37 3 38 266.974 288.662 39.800 10.561 o
-37 3 39 224.030 228.192 35.630 13.178 o
-37 3 40 1010.420 1030.720 156.298 0.685 o
-37 3 41 78.213 98.140 19.356 44.652 o
-37 3 42 24.355 5.440 13.418 92.921 o
-37 3 43 48.781 27.107 10.471 152.571 o
-37 3 44 1618.220 1713.070 280.684 0.212 o
-37 3 45 233.906 235.943 58.839 4.832 o
-37 3 47 399.853 395.686 99.137 1.702 o
-37 3 48 40.953 29.782 19.719 43.025 o
-37 3 49 60.304 73.480 23.436 30.459 o
-37 3 50 13.297 42.973 21.849 35.043 o
-37 3 51 119.373 129.372 43.064 9.021 o
-37 3 52 27.121 -12.874 20.716 38.982 o
-37 3 53 41.571 38.576 15.820 66.841 o
-37 3 54 7.907 8.477 17.225 56.381 o
-37 3 57 17.945 34.134 20.081 41.485 o
-37 3 58 0.014 2.312 13.010 98.840 o
-37 5 1 185.718 194.285 24.342 28.232 o
-37 5 2 1554.270 1565.930 128.828 1.008 o
-37 5 3 350.998 337.981 37.080 12.167 o
-37 5 4 1150.970 1181.800 116.906 1.224 o
-37 5 5 2013.550 2061.020 155.482 0.692 o
-37 5 6 25.202 31.912 12.284 110.856 o
-37 5 7 4689.060 4821.220 120.986 1.143 o
-37 5 8 24.178 21.351 3.309 1527.750 o
-37 5 9 1571.200 1570.960 135.628 0.909 o
-37 5 10 3833.220 3862.120 123.797 1.092 o
-37 5 11 30.420 30.462 4.216 941.306 o
-37 5 12 451.911 450.989 51.948 6.199 o
-37 5 13 731.129 697.585 75.248 2.954 o
-37 5 14 19.838 11.559 11.741 121.366 o
-37 5 15 155.928 153.941 21.486 36.236 o
-37 5 16 1170.430 1217.790 117.224 1.217 o
-37 5 17 355.801 365.723 43.109 9.002 o
-37 5 18 1161.930 1144.360 129.327 1.000 o
-37 5 19 1670.590 1693.310 167.132 0.599 o
-37 5 20 426.161 423.836 58.748 4.847 o
-37 5 21 1970.030 2078.700 184.901 0.489 o
-37 5 22 706.126 687.431 92.700 1.947 o
-37 5 23 3128.820 3198.490 174.838 0.547 o
-37 5 25 7.873 4.941 7.026 338.870 o
-37 5 26 177.579 184.176 25.793 25.146 o
-37 5 27 95.534 88.802 15.231 72.114 o
-37 5 28 914.056 939.240 104.259 1.539 o
-37 5 29 18.947 25.657 11.922 117.702 o
-37 5 30 28.547 33.499 5.848 489.235 o
-37 5 31 1687.410 1799.290 165.228 0.613 o
-37 5 32 2904.400 3111.730 161.783 0.639 o
-37 5 33 3555.830 3748.030 141.067 0.841 o
-37 5 34 325.026 348.906 47.733 7.342 o
-37 5 35 3349.820 3502.880 162.055 0.637 o
-37 5 36 0.634 -19.991 23.889 29.314 o
-37 5 37 1054.270 1017.520 124.748 1.075 o
-37 5 38 321.090 312.007 48.639 7.071 o
-37 5 39 13.059 14.823 6.709 371.684 o
-37 5 40 21.447 14.914 10.381 155.248 o
-37 5 41 104.418 107.387 18.585 48.432 o
-37 5 42 51.429 43.608 9.474 186.382 o
-37 5 43 35.137 37.216 9.383 190.001 o
-37 5 44 411.345 402.350 77.514 2.784 o
-37 5 45 9.292 25.113 8.114 254.092 o
-37 5 46 176.366 199.770 42.882 9.097 o
-37 5 47 568.315 556.427 113.371 1.302 o
-37 5 48 109.676 99.772 31.006 17.401 o
-37 5 49 464.076 478.731 121.394 1.135 o
-37 5 50 217.362 228.826 65.094 3.948 o
-37 5 51 177.986 195.327 62.419 4.294 o
-37 5 52 7.470 10.471 10.879 141.343 o
-37 5 53 24.617 13.191 15.412 70.427 o
-37 5 54 77.534 56.708 22.030 34.469 o
-37 7 1 113.132 122.890 16.636 60.446 o
-37 7 2 524.328 554.704 66.227 3.814 o
-37 7 3 13.458 26.155 8.159 251.277 o
-37 7 4 276.904 287.484 36.581 12.501 o
-37 7 5 188.173 157.023 22.756 32.306 o
-37 7 6 2276.830 2324.530 182.227 0.504 o
-37 7 7 60.254 63.553 9.519 184.611 o
-37 7 8 195.957 198.274 27.606 21.951 o
-37 7 9 3.673 4.624 13.372 93.552 o
-37 7 10 55.322 47.914 7.253 318.022 o
-37 7 11 130.896 145.238 20.036 41.673 o
-37 7 12 217.313 260.739 42.338 9.333 o
-37 7 13 6.611 -1.723 5.122 637.588 o
-37 7 14 215.510 213.414 29.872 18.747 o
-37 7 15 151.678 150.587 21.169 37.330 o
-37 7 16 134.234 137.124 19.945 42.053 o
-37 7 17 798.380 812.587 100.859 1.645 o
-37 7 18 488.636 515.585 69.310 3.482 o
-37 7 19 1336.430 1395.350 150.496 0.739 o
-37 7 20 14.394 -0.725 11.741 121.366 o
-37 7 21 421.194 437.345 60.742 4.534 o
-37 7 22 50.000 49.501 8.250 245.784 o
-37 7 23 1312.710 1330.890 153.714 0.708 o
-37 7 24 460.468 487.389 70.035 3.411 o
-37 7 25 340.186 368.851 56.255 5.286 o
-37 7 26 502.112 532.085 77.333 2.797 o
-37 7 27 41.524 56.345 19.719 43.025 o
-37 7 31 0.144 3.626 7.434 302.698 o
-37 7 32 114.323 122.573 22.620 32.696 o
-37 7 33 734.555 708.283 115.818 1.247 o
-37 7 34 4.129 9.973 8.341 240.470 o
-37 7 35 1233.320 1321.240 196.551 0.433 o
-37 7 36 926.327 1017.660 166.316 0.605 o
-37 7 37 1195.680 1324.500 209.924 0.380 o
-37 7 38 568.259 630.995 138.121 0.877 o
-37 7 39 207.122 223.523 47.914 7.287 o
-37 7 40 540.732 581.359 118.629 1.189 o
-37 7 41 269.245 267.357 61.830 4.376 o
-37 7 42 43.295 45.330 11.741 121.366 o
-37 7 43 29.452 55.484 15.639 68.400 o
-37 7 44 192.477 231.637 53.263 5.897 o
-37 7 45 35.533 36.264 15.684 68.006 o
-37 7 46 9.263 44.378 37.171 12.108 o
-37 7 47 303.426 307.610 82.365 2.466 o
-37 7 48 21.319 12.103 10.834 142.528 o
-37 7 49 2.452 -24.252 20.172 41.113 o
-37 7 50 130.365 84.767 33.952 14.512 o
-37 7 51 2.135 5.530 7.570 291.920 o
-37 9 1 117.214 121.666 20.081 41.485 o
-37 9 2 110.247 101.358 17.724 53.253 o
-37 9 3 646.437 659.689 102.627 1.588 o
-37 9 4 6.033 3.445 9.247 195.631 o
-37 9 5 54.057 62.238 16.727 59.792 o
-37 9 6 8.909 23.345 11.469 127.191 o
-37 9 7 61.715 64.777 15.322 71.263 o
-37 9 8 23.393 31.958 6.346 415.376 o
-37 9 9 14.937 10.018 13.916 86.381 o
-37 9 10 531.094 556.790 85.855 2.270 o
-37 9 11 199.276 202.308 34.813 13.803 o
-37 9 12 12.194 18.449 6.301 421.374 o
-37 9 13 520.386 615.673 93.652 1.907 o
-37 9 14 177.999 163.596 24.977 26.816 o
-37 9 15 6.183 16.681 10.879 141.343 o
-37 9 16 1.105 -9.655 23.798 29.538 o
-37 9 17 57.118 45.602 8.794 216.318 o
-37 9 18 264.355 263.685 44.288 8.529 o
-37 9 19 86.811 80.053 14.234 82.573 o
-37 9 20 18.301 10.517 12.828 101.654 o
-37 9 21 18.275 14.687 5.712 512.809 o
-37 9 22 21.491 14.279 14.234 82.573 o
-37 9 23 19.451 8.930 5.938 474.411 o
-37 9 24 1.193 9.519 6.709 371.684 o
-37 9 25 125.391 104.441 23.300 30.816 o
-37 9 26 262.241 279.279 61.332 4.447 o
-37 9 27 614.396 712.997 143.062 0.817 o
-37 9 28 193.275 171.756 39.664 10.634 o
-37 9 29 93.620 91.839 19.311 44.862 o
-37 9 30 10.565 5.757 7.751 278.423 o
-37 9 31 24.100 47.143 13.146 96.806 o
-37 9 32 3.211 1.541 9.519 184.611 o
-37 9 33 131.479 132.863 29.238 19.569 o
-37 9 34 25.928 33.590 9.293 193.727 o
-37 9 35 33.154 47.007 12.284 110.856 o
-37 9 36 19.381 32.683 17.407 55.212 o
-37 9 37 15.847 29.510 9.383 190.001 o
-37 9 38 197.664 195.871 46.917 7.600 o
-37 9 39 269.412 291.609 81.504 2.518 o
-37 9 41 0.919 0.589 20.580 39.499 o
-37 9 42 67.866 74.885 24.750 27.309 o
-37 9 43 192.151 235.082 78.466 2.717 o
-37 9 44 62.771 57.025 21.532 36.084 o
-37 9 45 2.131 -1.587 24.252 28.444 o
-37 11 1 1.985 23.209 9.565 182.866 o
-37 11 3 73.251 55.348 16.137 64.239 o
-37 11 4 0.170 -6.256 28.150 21.111 o
-37 11 6 353.723 450.264 103.942 1.548 o
-37 11 7 67.987 95.103 19.991 41.862 o
-37 11 8 67.290 71.350 15.594 68.799 o
-37 11 9 33.325 24.433 7.207 322.035 o
-37 11 10 5.287 -3.853 29.419 19.329 o
-37 11 11 100.150 104.169 23.300 30.816 o
-37 11 12 99.617 117.496 24.297 28.338 o
-37 11 13 133.195 159.834 33.227 15.153 o
-37 11 14 2.035 -0.997 19.084 45.934 o
-37 11 15 125.285 142.744 29.465 19.270 o
-37 11 16 47.677 23.572 34.950 13.696 o
-37 11 17 172.532 183.360 47.733 7.342 o
-37 11 18 92.302 65.774 17.089 57.282 o
-37 11 20 42.913 65.955 19.719 43.025 o
-37 11 21 7.851 25.974 33.635 14.787 o
-37 11 22 660.519 749.216 165.591 0.610 o
-37 11 23 16.367 26.337 23.028 31.548 o
-37 11 24 13.646 36.128 26.654 23.547 o
-37 11 25 5.333 -17.135 14.234 82.573 o
-37 11 26 100.382 43.880 57.615 5.040 o
-37 11 27 325.423 344.010 89.210 2.102 o
-37 11 28 9.151 39.392 13.508 91.678 o
-37 11 29 12.664 17.044 33.998 14.473 o
-37 11 30 5.232 9.701 11.967 116.812 o
-37 11 31 187.904 139.571 40.933 9.984 o
-37 11 32 1.221 -6.618 14.778 76.606 o
-37 11 33 1.761 7.253 21.532 36.084 o
-37 11 34 2.285 10.426 12.738 103.106 o
-37 11 35 4.565 -21.169 30.552 17.922 o
-37 11 36 20.189 -10.335 41.024 9.940 o
-37 11 37 49.146 33.998 17.996 51.655 o
-37 11 39 3.885 10.879 9.837 172.893 o
-37 11 41 152.839 137.804 48.730 7.045 o
-37 11 42 1.161 7.570 21.486 36.236 o
-37 11 43 304.974 360.284 130.324 0.985 o
-37 11 44 29.177 40.026 18.676 47.963 o
-37 11 45 49.247 57.479 24.841 27.110 o
-37 13 1 527.632 554.342 134.676 0.922 o
-37 13 2 31.519 40.208 12.964 99.532 o
-37 13 3 17.605 23.073 29.918 18.690 o
-37 13 4 5.159 6.709 11.242 132.371 o
-37 13 5 250.858 250.358 63.915 4.095 o
-37 13 6 19.093 42.066 12.647 104.590 o
-37 13 7 79.979 99.953 27.787 21.666 o
-37 13 8 2.047 5.304 23.526 30.225 o
-37 13 9 91.877 92.156 26.971 22.997 o
-37 13 10 38.163 66.454 18.268 50.129 o
-37 13 11 90.010 92.700 23.164 31.178 o
-37 13 12 37.400 25.884 10.925 140.173 o
-37 13 13 17.720 33.363 12.330 110.042 o
-37 13 14 13.467 2.221 7.887 268.905 o
-37 13 15 93.823 93.924 42.384 9.313 o
-37 13 16 13.243 28.875 14.732 77.078 o
-37 13 17 114.922 125.836 38.440 11.322 o
-37 13 18 2.914 14.188 11.015 137.875 o
-37 13 20 56.613 46.645 15.186 72.545 o
-37 13 21 5.835 11.741 33.726 14.708 o
-37 13 22 131.130 142.835 45.466 8.093 o
-37 13 23 68.904 62.828 22.212 33.908 o
-37 13 24 14.207 4.216 21.577 35.932 o
-37 13 25 5.209 13.916 12.330 110.042 o
-37 13 26 33.710 27.651 12.284 110.856 o
-37 13 27 36.304 29.736 14.959 74.760 o
-37 13 28 20.259 15.186 12.375 109.237 o
-37 13 29 6.239 3.400 18.857 47.045 o
-37 13 30 6.070 26.020 14.324 81.531 o
-37 13 32 12.395 31.640 25.793 25.146 o
-37 13 33 90.239 141.883 44.786 8.340 o
-37 13 34 12.628 25.521 12.602 105.343 o
-37 13 35 5.680 9.837 19.220 45.286 o
-37 13 36 50.779 72.891 27.651 21.880 o
-37 13 37 198.695 202.354 75.384 2.944 o
-37 13 38 36.120 15.503 21.532 36.084 o
-37 13 39 3.527 0.091 13.690 89.265 o
-37 15 1 0.056 -3.264 17.452 54.926 o
-37 15 2 67.744 45.285 17.724 53.253 o
-37 15 3 20.635 20.988 11.831 119.513 o
-37 15 4 24.526 31.550 15.095 73.419 o
-37 15 5 36.687 40.344 14.234 82.573 o
-37 15 7 16.522 17.135 20.716 38.982 o
-37 15 8 18.268 6.890 8.114 254.092 o
-37 15 9 8.191 2.357 19.719 43.025 o
-37 15 10 40.159 14.234 15.775 67.226 o
-37 15 11 5.458 -14.052 29.465 19.270 o
-37 15 12 0.499 -27.289 24.252 28.444 o
-37 15 13 72.419 118.674 43.517 8.834 o
-37 15 14 2.242 1.133 14.143 83.635 o
-37 15 15 3.403 37.896 15.775 67.226 o
-37 15 16 0.012 1.813 20.988 37.978 o
-37 15 18 36.662 24.252 11.695 122.309 o
-37 15 19 14.190 -7.253 20.127 41.298 o
-37 15 20 2.361 -5.485 33.726 14.708 o
-37 15 22 4.122 8.613 14.687 77.555 o
-37 15 23 2.628 -5.757 20.308 40.564 o
-37 15 24 0.302 2.402 20.263 40.746 o
-37 15 25 24.228 2.584 7.797 275.195 o
-37 15 26 4.583 11.332 11.559 125.204 o
-37 15 27 28.853 56.617 25.476 25.776 o
-37 15 28 54.625 42.021 20.625 39.325 o
-37 15 30 23.209 18.132 20.580 39.499 o
-36 0 4 0.721 0.000 18.676 47.963 o
-36 0 8 12554.600 12662.900 328.915 0.155 o
-36 0 10 2029.430 2003.270 157.613 0.673 o
-36 0 12 3873.550 3859.810 133.588 0.937 o
-36 0 14 423.557 407.472 46.826 7.630 o
-36 0 20 78.014 71.758 20.217 40.929 o
-36 2 1 25.598 33.136 4.669 767.401 o
-36 2 2 4.928 -0.725 11.741 121.366 o
-36 2 3 179.077 178.283 14.687 77.555 o
-36 2 4 298.904 297.864 22.121 34.187 o
-36 2 5 66.246 64.731 7.978 262.828 o
-36 2 6 410.987 398.950 27.787 21.666 o
-36 2 7 2644.120 2584.310 106.798 1.467 o
-36 2 8 530.662 485.576 37.171 12.108 o
-36 2 9 153.692 152.264 12.511 106.876 o
-36 2 10 765.136 772.788 59.881 4.665 o
-36 2 11 2022.200 1973.850 114.187 1.283 o
-36 2 12 1306.750 1323.960 97.142 1.773 o
-36 2 13 58.547 48.911 5.576 538.129 o
-36 2 14 1364.750 1337.690 109.064 1.406 o
-36 2 15 458.243 407.744 48.141 7.219 o
-36 2 16 333.010 290.566 68.811 3.533 o
-36 2 17 615.959 626.598 69.400 3.473 o
-36 2 19 4063.400 4059.170 130.505 0.982 o
-36 2 20 39.561 37.125 5.213 615.604 o
-36 2 21 155.966 132.137 14.551 79.011 o
-36 2 22 24.530 28.875 3.717 1210.790 o
-36 2 23 116.601 119.626 13.916 86.381 o
-36 2 24 200.388 191.610 20.217 40.929 o
-36 2 25 2163.500 2146.240 137.668 0.883 o
-36 2 26 547.742 538.930 54.079 5.720 o
-36 2 27 83.788 75.792 9.882 171.310 o
-36 2 28 3.886 7.298 5.032 660.771 o
-36 2 29 71.440 78.512 10.698 146.175 o
-36 2 30 596.815 621.430 67.225 3.702 o
-36 2 31 1746.520 1737.460 141.838 0.832 o
-36 2 32 186.223 183.950 25.793 25.146 o
-36 2 33 38.948 45.285 8.250 245.784 o
-36 2 34 35.829 22.982 4.352 883.394 o
-36 2 35 358.285 398.497 50.951 6.444 o
-36 2 36 0.003 -7.978 25.203 26.336 o
-36 2 37 251.024 270.213 49.501 6.827 o
-36 2 38 1046.930 1048.350 164.458 0.619 o
-36 2 40 1028.410 1117.840 185.989 0.484 o
-36 2 41 809.762 813.857 149.635 0.747 o
-36 2 42 773.129 859.323 143.379 0.814 o
-36 2 43 42.453 55.711 12.012 115.932 o
-36 2 44 1.364 15.729 10.789 143.729 o
-36 2 45 194.525 208.926 45.058 8.240 o
-36 2 46 27.888 22.529 6.981 343.286 o
-36 2 47 9.298 -10.834 37.488 11.904 o
-36 2 48 6.030 -30.870 28.014 21.317 o
-36 2 49 14.417 10.653 10.743 144.944 o
-36 2 50 35.417 41.160 15.367 70.843 o
-36 2 51 0.002 -11.332 25.385 25.961 o
-36 2 52 116.315 92.972 26.835 23.230 o
-36 2 53 102.151 90.343 26.473 23.871 o
-36 2 55 227.979 223.477 77.379 2.794 o
-36 2 58 68.525 65.865 25.884 24.970 o
-36 4 1 573.388 573.199 51.858 6.221 o
-36 4 2 184.373 213.142 20.625 39.325 o
-36 4 3 396.308 400.355 51.540 6.298 o
-36 4 4 894.861 881.489 80.416 2.587 o
-36 4 5 534.925 488.477 46.554 7.719 o
-36 4 6 511.291 446.728 43.608 8.797 o
-36 4 7 1229.550 1174.000 93.924 1.896 o
-36 4 8 255.741 269.170 34.360 14.170 o
-36 4 9 1071.590 1124.410 92.247 1.966 o
-36 4 10 5172.020 5131.680 162.055 0.637 o
-36 4 11 164.669 146.280 14.868 75.674 o
-36 4 12 1058.650 998.894 82.818 2.439 o
-36 4 13 18.134 25.067 7.253 318.022 o
-36 4 14 767.092 757.602 67.632 3.657 o
-36 4 15 116.874 102.129 10.607 148.684 o
-36 4 16 1265.160 1245.720 112.283 1.327 o
-36 4 17 677.172 659.326 78.829 2.692 o
-36 4 18 32.599 32.592 4.306 902.090 o
-36 4 19 234.338 215.227 24.932 26.914 o
-36 4 20 651.312 634.893 67.587 3.662 o
-36 4 21 163.282 153.397 16.455 61.785 o
-36 4 22 4437.330 4411.890 108.566 1.419 o
-36 4 23 40.493 36.128 7.253 318.022 o
-36 4 24 3.270 7.253 2.629 2420.140 o
-36 4 25 36.568 42.701 6.120 446.714 o
-36 4 26 0.685 3.898 4.216 941.306 o
-36 4 27 52.025 58.476 8.567 227.915 o
-36 4 28 2022.920 2026.980 138.347 0.874 o
-36 4 29 17.813 16.999 5.213 615.604 o
-36 4 30 428.187 420.482 50.543 6.549 o
-36 4 31 957.873 996.220 97.505 1.760 o
-36 4 32 261.690 274.791 33.091 15.277 o
-36 4 33 15.029 7.661 4.306 902.090 o
-36 4 34 200.126 224.067 28.785 20.191 o
-36 4 35 117.597 114.549 16.500 61.446 o
-36 4 36 1.933 12.239 7.389 306.423 o
-36 4 37 1078.990 1147.120 129.281 1.001 o
-36 4 38 337.751 347.410 48.821 7.019 o
-36 4 39 90.322 101.947 16.047 64.967 o
-36 4 40 62.817 73.888 12.012 115.932 o
-36 4 41 288.345 282.588 48.458 7.124 o
-36 4 42 103.188 103.897 19.039 46.153 o
-36 4 43 90.627 77.106 15.050 73.862 o
-36 4 44 7.449 8.613 12.738 103.106 o
-36 4 45 167.450 198.772 41.658 9.640 o
-36 4 46 130.102 128.873 27.606 21.951 o
-36 4 47 128.503 108.566 25.974 24.796 o
-36 4 48 32.640 28.331 16.137 64.239 o
-36 4 49 0.000 14.052 11.877 118.603 o
-36 4 52 8.317 4.805 9.338 191.850 o
-36 4 53 111.778 109.336 35.856 13.012 o
-36 4 54 29.598 32.048 14.778 76.606 o
-36 4 55 0.382 -2.267 25.838 25.058 o
-36 4 56 1.609 16.772 18.948 46.596 o
-36 6 1 12.358 17.769 3.264 1570.480 o
-36 6 2 16.139 13.191 6.029 460.250 o
-36 6 3 570.289 607.559 65.411 3.910 o
-36 6 4 752.668 734.892 77.650 2.774 o
-36 6 5 17.405 16.636 6.664 376.758 o
-36 6 6 45.368 51.359 11.015 137.875 o
-36 6 7 1329.020 1358.140 131.095 0.973 o
-36 6 8 4.268 3.853 5.168 626.451 o
-36 6 9 1442.660 1491.270 137.622 0.883 o
-36 6 10 575.398 580.089 68.131 3.604 o
-36 6 11 2480.030 2462.650 164.775 0.616 o
-36 6 12 2735.140 2890.880 161.330 0.643 o
-36 6 13 393.703 318.535 39.075 10.957 o
-36 6 14 488.432 501.759 59.564 4.715 o
-36 6 16 758.943 755.789 85.221 2.303 o
-36 6 17 9.660 19.537 3.717 1210.790 o
-36 6 18 295.191 314.047 45.466 8.093 o
-36 6 19 637.542 565.266 68.086 3.609 o
-36 6 20 38.193 25.793 8.567 227.915 o
-36 6 21 133.920 177.014 24.524 27.817 o
-36 6 22 515.467 548.086 69.582 3.455 o
-36 6 23 152.700 158.474 22.348 33.497 o
-36 6 24 229.866 277.012 38.077 11.538 o
-36 6 25 615.860 629.318 93.425 1.917 o
-36 6 26 1145.180 1188.960 158.066 0.670 o
-36 6 27 28.493 59.836 11.604 124.227 o
-36 6 31 188.593 186.715 27.561 22.024 o
-36 6 32 132.085 139.798 21.305 36.855 o
-36 6 33 6.339 14.868 9.927 169.750 o
-36 6 34 2.533 1.904 12.194 112.510 o
-36 6 35 4.354 4.941 5.802 496.909 o
-36 6 36 1197.400 1278.260 164.276 0.620 o
-36 6 37 301.917 310.013 50.407 6.584 o
-36 6 38 68.252 79.872 16.500 61.446 o
-36 6 39 87.153 102.446 17.679 53.526 o
-36 6 40 8.408 -12.466 15.050 73.862 o
-36 6 41 74.160 80.461 15.367 70.843 o
-36 6 42 50.084 57.388 11.332 130.262 o
-36 6 43 5.092 15.004 5.666 521.047 o
-36 6 44 230.279 203.487 55.167 5.497 o
-36 6 45 138.402 158.066 33.726 14.708 o
-36 6 46 106.819 91.522 21.713 35.483 o
-36 6 47 161.945 183.134 40.570 10.164 o
-36 6 48 52.601 65.865 16.228 63.523 o
-36 6 49 35.838 38.984 13.327 94.189 o
-36 6 50 5.084 13.962 16.183 63.879 o
-36 6 51 64.462 86.762 25.974 24.796 o
-36 6 53 146.938 100.089 37.035 12.197 o
-36 8 1 384.935 406.747 54.215 5.692 o
-36 8 2 11.591 -11.967 15.684 68.006 o
-36 8 3 598.145 600.080 75.837 2.909 o
-36 8 4 521.268 527.733 67.678 3.652 o
-36 8 5 225.298 215.862 30.235 18.300 o
-36 8 6 16.440 -2.584 24.569 27.714 o
-36 8 7 52.897 76.019 15.956 65.707 o
-36 8 8 79.373 76.200 17.633 53.802 o
-36 8 9 166.899 162.644 25.067 26.622 o
-36 8 10 283.820 291.201 42.746 9.155 o
-36 8 12 246.485 242.833 36.309 12.689 o
-36 8 13 27.511 -4.805 5.440 565.372 o
-36 8 14 700.198 774.963 101.766 1.615 o
-36 8 15 0.364 12.783 6.256 427.503 o
-36 8 16 1116.360 1177.310 125.655 1.060 o
-36 8 17 56.383 54.759 9.338 191.850 o
-36 8 18 0.325 -6.301 10.335 156.613 o
-36 8 19 438.258 426.511 62.601 4.269 o
-36 8 20 102.659 92.428 15.095 73.419 o
-36 8 21 15.010 15.231 6.074 453.406 o
-36 8 22 10.625 3.218 15.866 66.460 o
-36 8 23 3.678 -4.170 21.351 36.699 o
-36 8 24 48.178 65.547 12.012 115.932 o
-36 8 25 0.167 -8.794 15.775 67.226 o
-36 8 26 114.757 95.148 33.363 15.029 o
-36 8 27 337.589 364.953 73.299 3.114 o
-36 8 29 152.851 175.201 38.259 11.429 o
-36 8 30 0.327 -17.316 30.825 17.607 o
-36 8 31 257.300 271.482 49.954 6.704 o
-36 8 32 249.782 281.591 53.263 5.897 o
-36 8 33 0.681 -18.857 11.877 118.603 o
-36 8 34 46.373 43.789 17.724 53.253 o
-36 8 35 37.840 48.231 15.729 67.614 o
-36 8 36 61.150 78.557 19.945 42.053 o
-36 8 37 46.316 41.930 14.415 80.509 o
-36 8 38 99.011 113.416 26.790 23.309 o
-36 8 39 79.111 72.981 18.268 50.129 o
-36 8 40 47.499 40.026 22.529 32.960 o
-36 8 41 422.163 438.206 100.270 1.664 o
-36 8 42 2.790 10.199 7.343 310.218 o
-36 8 43 111.898 120.215 31.278 17.100 o
-36 8 44 5.808 17.769 15.503 69.606 o
-36 8 45 2.115 5.213 13.780 88.095 o
-36 10 1 76.453 86.716 21.713 35.483 o
-36 10 2 2.824 -5.621 22.620 32.696 o
-36 10 3 77.282 80.144 27.515 22.096 o
-36 10 4 34.451 22.212 11.559 125.204 o
-36 10 5 328.033 340.157 69.899 3.424 o
-36 10 6 5.494 21.305 9.157 199.524 o
-36 10 7 530.925 570.389 110.288 1.375 o
-36 10 8 15.871 26.020 12.466 107.654 o
-36 10 9 61.239 62.374 31.368 17.001 o
-36 10 10 17.332 23.481 14.188 83.101 o
-36 10 11 660.942 719.343 116.181 1.239 o
-36 10 12 269.053 330.139 56.436 5.252 o
-36 10 13 77.380 71.440 16.681 60.118 o
-36 10 14 199.861 171.121 31.323 17.051 o
-36 10 15 35.977 21.486 5.621 529.485 o
-36 10 16 64.469 57.932 21.804 35.189 o
-36 10 17 28.454 20.444 10.517 151.259 o
-36 10 19 140.415 185.445 43.200 8.964 o
-36 10 20 0.024 2.584 35.630 13.178 o
-36 10 21 335.646 424.471 90.570 2.039 o
-36 10 22 195.936 164.412 38.667 11.189 o
-36 10 23 88.454 64.867 35.720 13.111 o
-36 10 24 42.596 47.733 11.877 118.603 o
-36 10 26 21.965 19.356 19.401 44.444 o
-36 10 27 266.320 271.663 56.753 5.194 o
-36 10 28 129.534 158.655 34.451 14.095 o
-36 10 29 5.445 -7.162 24.070 28.874 o
-36 10 30 98.461 93.425 24.297 28.338 o
-36 10 31 46.082 63.326 19.084 45.934 o
-36 10 33 162.631 176.062 45.511 8.077 o
-36 10 34 15.410 0.272 10.925 140.173 o
-36 10 35 13.151 -0.136 32.275 16.060 o
-36 10 37 6.982 16.002 13.010 98.840 o
-36 10 38 246.754 251.446 76.925 2.827 o
-36 10 39 115.983 154.213 50.407 6.584 o
-36 10 40 0.087 9.519 8.069 256.955 o
-36 10 41 59.916 34.678 13.554 91.066 o
-36 10 42 106.064 86.581 29.374 19.389 o
-36 10 43 1.098 -7.706 13.418 92.921 o
-36 10 44 24.232 36.944 16.681 60.118 o
-36 10 45 361.036 367.264 126.879 1.039 o
-36 12 1 360.416 379.730 85.175 2.306 o
-36 12 2 84.563 72.075 19.855 42.437 o
-36 12 3 82.335 85.493 22.348 33.497 o
-36 12 4 81.296 96.100 22.756 32.306 o
-36 12 5 119.906 153.850 36.309 12.689 o
-36 12 6 44.101 79.192 19.492 44.031 o
-36 12 7 1.255 16.047 10.607 148.684 o
-36 12 8 151.067 192.789 42.565 9.233 o
-36 12 9 199.995 217.811 48.186 7.205 o
-36 12 10 25.141 46.735 24.660 27.511 o
-36 12 11 315.185 350.991 77.288 2.801 o
-36 12 12 1.065 14.098 17.724 53.253 o
-36 12 13 3.796 7.797 33.635 14.787 o
-36 12 14 214.988 252.806 64.505 4.021 o
-36 12 15 99.781 166.588 43.653 8.779 o
-36 12 16 134.769 183.814 51.359 6.342 o
-36 12 18 193.909 243.332 62.737 4.250 o
-36 12 19 25.231 20.806 11.015 137.875 o
-36 12 20 0.968 2.856 11.015 137.875 o
-36 12 21 41.801 27.697 38.531 11.268 o
-36 12 22 58.883 66.499 20.897 38.309 o
-36 12 23 36.428 23.254 16.681 60.118 o
-36 12 24 69.188 97.868 32.230 16.105 o
-36 12 25 8.330 5.258 11.060 136.747 o
-36 12 27 67.771 77.605 25.566 25.594 o
-36 12 28 48.086 64.550 23.844 29.426 o
-36 12 29 5.581 21.124 13.735 88.677 o
-36 12 30 19.211 29.872 12.783 102.376 o
-36 12 31 112.946 113.280 40.570 10.164 o
-36 12 32 16.933 9.701 13.826 87.518 o
-36 12 33 1.375 32.910 30.235 18.300 o
-36 12 34 54.880 67.723 20.806 38.643 o
-36 12 35 0.873 -1.813 43.562 8.816 o
-36 12 37 13.958 5.258 11.695 122.309 o
-36 12 38 5.097 -24.932 22.030 34.469 o
-36 12 39 7.851 8.658 18.993 46.373 o
-36 12 40 1.734 9.293 9.791 174.498 o
-36 12 41 43.209 41.024 15.775 67.226 o
-36 12 42 445.094 371.254 159.517 0.657 o
-36 12 43 269.892 204.847 108.566 1.419 o
-36 14 1 36.252 36.309 12.919 100.232 o
-36 14 2 61.637 70.806 22.257 33.770 o
-36 14 3 29.177 48.095 18.721 47.731 o
-36 14 4 213.517 219.851 62.193 4.325 o
-36 14 5 13.503 18.041 10.154 162.256 o
-36 14 6 353.937 357.428 98.502 1.724 o
-36 14 7 39.192 49.455 17.497 54.642 o
-36 14 8 0.122 11.423 12.692 103.844 o
-36 14 9 84.412 88.076 25.747 25.235 o
-36 14 10 22.190 25.884 12.828 101.654 o
-36 14 11 52.807 40.253 16.183 63.879 o
-36 14 12 0.522 -6.346 17.135 56.979 o
-36 14 13 0.887 -11.514 15.412 70.427 o
-36 14 14 1.503 -7.162 29.419 19.329 o
-36 14 15 22.379 46.781 18.359 49.635 o
-36 14 16 63.466 51.359 17.588 54.080 o
-36 14 17 15.211 5.258 20.308 40.564 o
-36 14 18 43.943 65.457 24.252 28.444 o
-36 14 19 274.305 283.540 88.938 2.115 o
-36 14 21 121.404 121.530 39.211 10.881 o
-36 14 22 11.990 8.794 11.695 122.309 o
-36 14 23 7.062 8.114 8.295 243.105 o
-36 14 24 2.349 -0.771 15.004 74.309 o
-36 14 26 0.233 20.942 28.739 20.254 o
-36 14 28 231.206 235.989 86.535 2.234 o
-36 14 29 142.233 159.879 60.516 4.568 o
-36 14 30 20.058 41.794 19.265 45.073 o
-36 14 31 34.875 25.657 14.687 77.555 o
-36 14 32 76.504 92.020 34.224 14.283 o
-36 14 33 59.441 59.065 24.886 27.012 o
-36 14 34 38.532 55.983 24.524 27.817 o
-36 14 35 74.133 89.074 38.123 11.511 o
-36 14 36 68.573 69.944 31.822 16.520 o
-35 1 1 1115.280 1102.840 80.688 2.570 o
-35 1 2 26.967 13.916 14.460 80.005 o
-35 1 3 705.173 711.365 46.282 7.810 o
-35 1 4 987.921 951.388 58.068 4.961 o
-35 1 5 2629.060 2527.240 117.813 1.205 o
-35 1 6 1102.690 1021.650 68.856 3.528 o
-35 1 7 570.590 570.842 44.469 8.460 o
-35 1 8 3285.560 3166.900 116.090 1.241 o
-35 1 9 5.736 5.258 11.423 128.202 o
-35 1 10 278.744 289.115 22.212 33.908 o
-35 1 11 874.053 818.118 53.761 5.788 o
-35 1 12 166.856 163.415 13.100 97.477 o
-35 1 13 35.929 63.099 10.607 148.684 o
-35 1 14 370.042 368.942 31.686 16.663 o
-35 1 15 785.489 813.721 66.862 3.742 o
-35 1 16 1475.120 1369.650 109.110 1.405 o
-35 1 17 709.900 687.159 58.158 4.946 o
-35 1 18 1109.730 1060.500 83.181 2.418 o
-35 1 19 191.405 198.002 21.396 36.544 o
-35 1 20 376.425 356.431 36.899 12.287 o
-35 1 21 1428.910 1424.770 131.956 0.961 o
-35 1 22 37.692 43.018 5.802 496.909 o
-35 1 23 23.371 13.644 3.264 1570.480 o
-35 1 24 104.363 101.811 11.831 119.513 o
-35 1 25 607.644 619.662 58.974 4.810 o
-35 1 26 186.123 186.669 19.809 42.632 o
-35 1 27 22.275 22.121 5.168 626.451 o
-35 1 28 39.078 31.686 7.842 272.022 o
-35 1 29 591.202 622.836 81.231 2.535 o
-35 1 30 212.592 217.720 31.731 16.615 o
-35 1 31 1752.070 1831.430 156.162 0.686 o
-35 1 32 150.782 130.868 20.716 38.982 o
-35 1 34 40.226 17.996 16.681 60.118 o
-35 1 36 11.422 16.636 6.165 440.169 o
-35 1 37 103.915 111.195 18.631 48.196 o
-35 1 38 26.758 30.009 6.890 352.379 o
-35 1 39 48.848 37.669 7.842 272.022 o
-35 1 40 258.399 297.139 49.727 6.765 o
-35 1 41 17.017 22.393 10.199 160.817 o
-35 1 42 752.360 807.964 129.825 0.993 o
-35 1 43 82.332 79.781 16.817 59.149 o
-35 1 44 278.148 257.928 50.226 6.632 o
-35 1 45 1698.580 1805.090 255.390 0.256 o
-35 1 46 33.265 36.536 13.871 86.947 o
-35 1 47 12.762 32.320 9.293 193.727 o
-35 1 48 2.099 15.004 15.095 73.419 o
-35 1 49 113.625 112.691 27.470 22.169 o
-35 1 50 55.119 61.876 17.679 53.526 o
-35 1 51 244.183 226.560 57.524 5.056 o
-35 1 52 31.538 24.478 8.975 207.667 o
-35 1 53 5.782 11.922 7.343 310.218 o
-35 1 54 21.060 5.077 11.469 127.191 o
-35 1 55 78.673 69.174 25.793 25.146 o
-35 1 56 73.038 79.056 27.379 22.316 o
-35 1 57 1.008 35.630 16.500 61.446 o
-35 1 58 1.739 -4.442 16.591 60.776 o
-35 3 1 501.306 491.922 42.837 9.117 o
-35 3 2 1955.730 1890.950 124.884 1.073 o
-35 3 3 643.109 653.796 58.612 4.870 o
-35 3 4 3134.070 3151.940 118.992 1.182 o
-35 3 5 1763.900 1775.530 103.262 1.569 o
-35 3 6 487.164 479.230 36.944 12.257 o
-35 3 7 266.160 253.939 22.076 34.327 o
-35 3 8 716.444 669.888 49.364 6.865 o
-35 3 9 102.953 87.714 7.842 272.022 o
-35 3 10 1293.930 1266.020 95.057 1.851 o
-35 3 11 4615.780 4488.040 112.872 1.313 o
-35 3 12 274.918 248.862 25.657 25.413 o
-35 3 13 1108.850 1018.020 90.298 2.052 o
-35 3 14 3830.960 3781.480 131.911 0.961 o
-35 3 15 1120.500 1132.160 97.686 1.753 o
-35 3 17 86.560 100.678 12.738 103.106 o
-35 3 18 66.343 65.638 8.794 216.318 o
-35 3 19 1148.990 1116.800 113.416 1.301 o
-35 3 20 91.737 83.997 10.018 166.691 o
-35 3 21 13.328 3.762 5.984 467.250 o
-35 3 22 547.225 544.415 47.415 7.441 o
-35 3 23 7.225 8.930 2.856 2051.240 o
-35 3 24 20.018 18.449 4.034 1027.820 o
-35 3 25 745.081 757.874 65.910 3.851 o
-35 3 26 62.892 55.212 6.392 409.505 o
-35 3 27 1191.850 1205.100 98.865 1.712 o
-35 3 28 3180.530 3323.560 129.961 0.990 o
-35 3 29 132.797 119.218 13.100 97.477 o
-35 3 30 400.369 412.957 43.064 9.021 o
-35 3 31 477.178 458.831 48.866 7.006 o
-35 3 32 59.377 69.854 9.157 199.524 o
-35 3 33 487.208 525.376 57.977 4.977 o
-35 3 34 146.120 155.256 18.948 46.596 o
-35 3 35 1476.110 1475.720 135.492 0.911 o
-35 3 36 760.351 793.231 90.841 2.027 o
-35 3 37 83.578 84.042 12.330 110.042 o
-35 3 38 844.362 923.238 107.432 1.449 o
-35 3 39 13.388 5.349 3.762 1181.790 o
-35 3 40 1215.960 1203.470 153.941 0.706 o
-35 3 41 737.174 720.341 108.430 1.423 o
-35 3 42 471.061 461.868 84.722 2.331 o
-35 3 43 12.055 12.103 14.596 78.521 o
-35 3 44 50.600 43.109 8.930 209.780 o
-35 3 45 192.408 196.959 48.821 7.019 o
-35 3 46 0.477 7.162 7.389 306.423 o
-35 3 47 427.239 443.419 98.684 1.718 o
-35 3 48 222.861 228.373 53.535 5.837 o
-35 3 49 62.794 74.749 19.447 44.237 o
-35 3 50 104.777 99.681 27.969 21.386 o
-35 3 51 10.476 8.205 14.687 77.555 o
-35 3 52 4.204 7.434 7.978 262.828 o
-35 3 53 118.018 120.805 38.621 11.216 o
-35 3 54 16.127 14.687 8.613 225.522 o
-35 3 55 4.744 6.845 20.398 40.204 o
-35 3 56 117.257 119.490 43.562 8.816 o
-35 3 58 2.968 2.946 13.962 85.821 o
-35 5 1 160.773 185.853 20.806 38.643 o
-35 5 2 101.742 62.238 9.293 193.727 o
-35 5 3 1792.710 1741.580 127.650 1.027 o
-35 5 4 979.690 994.860 89.074 2.108 o
-35 5 5 116.795 115.274 14.007 85.267 o
-35 5 6 1253.590 1322.870 118.674 1.188 o
-35 5 7 3593.810 3668.610 132.455 0.954 o
-35 5 8 744.093 745.997 77.197 2.807 o
-35 5 9 92.753 94.151 11.378 129.226 o
-35 5 10 163.890 156.525 18.223 50.379 o
-35 5 11 528.155 548.993 59.246 4.766 o
-35 5 12 1193.550 1219.740 127.378 1.031 o
-35 5 13 38.850 36.536 11.831 119.513 o
-35 5 14 114.023 115.501 13.916 86.381 o
-35 5 15 0.774 1.632 3.445 1409.520 o
-35 5 16 7.218 7.797 2.810 2117.940 o
-35 5 17 41.912 27.878 9.791 174.498 o
-35 5 18 544.890 541.151 67.406 3.682 o
-35 5 19 1511.030 1469.100 150.677 0.737 o
-35 5 20 973.777 969.611 100.134 1.668 o
-35 5 21 3.224 7.887 9.837 172.893 o
-35 5 22 9.069 3.626 12.466 107.654 o
-35 5 23 520.913 550.625 64.777 3.987 o
-35 5 24 31.335 19.356 15.004 74.309 o
-35 5 25 1622.930 1627.940 149.907 0.744 o
-35 5 26 539.706 553.163 68.312 3.585 o
-35 5 27 15.502 19.991 3.626 1272.090 o
-35 5 28 125.240 116.045 17.180 56.678 o
-35 5 29 103.657 116.453 16.546 61.110 o
-35 5 30 246.895 243.967 41.114 9.897 o
-35 5 31 366.498 365.497 43.608 8.797 o
-35 5 32 427.281 429.503 51.722 6.254 o
-35 5 33 144.471 143.787 19.129 45.716 o
-35 5 34 29.694 40.842 11.604 124.227 o
-35 5 35 15.412 24.252 9.973 168.210 o
-35 5 36 17.636 15.956 9.655 179.448 o
-35 5 37 390.638 427.191 59.564 4.715 o
-35 5 38 74.968 84.994 15.639 68.400 o
-35 5 39 10.284 8.839 9.701 177.774 o
-35 5 40 197.294 191.701 31.278 17.100 o
-35 5 41 12.489 20.671 5.258 605.036 o
-35 5 42 131.401 147.731 25.476 25.776 o
-35 5 43 706.550 690.695 118.901 1.183 o
-35 5 44 366.231 398.905 75.883 2.905 o
-35 5 45 322.916 334.038 63.598 4.136 o
-35 5 46 12.325 6.392 10.789 143.729 o
-35 5 47 2.936 7.570 10.471 152.571 o
-35 5 48 25.259 29.736 8.522 230.346 o
-35 5 49 10.670 16.047 6.210 433.766 o
-35 5 50 26.336 25.113 13.055 98.155 o
-35 5 51 0.111 -8.613 21.486 36.236 o
-35 5 52 0.613 12.103 12.375 109.237 o
-35 5 53 0.318 -10.698 13.463 92.296 o
-35 5 54 37.831 26.020 16.500 61.446 o
-35 5 55 22.749 3.354 6.709 371.684 o
-35 7 1 1342.690 1344.170 130.460 0.983 o
-35 7 2 1578.020 1655.140 145.600 0.789 o
-35 7 3 128.258 110.288 18.177 50.630 o
-35 7 4 30.125 27.334 4.488 830.666 o
-35 7 5 0.085 -1.813 12.738 103.106 o
-35 7 6 432.482 437.571 55.665 5.399 o
-35 7 7 745.654 797.266 94.377 1.878 o
-35 7 8 1.662 -2.267 18.767 47.500 o
-35 7 9 229.133 217.539 29.193 19.630 o
-35 7 10 508.662 491.786 70.398 3.376 o
-35 7 11 7.747 17.316 10.199 160.817 o
-35 7 12 103.906 105.438 14.823 76.138 o
-35 7 14 724.053 749.896 88.122 2.154 o
-35 7 15 786.427 802.297 94.649 1.867 o
-35 7 16 0.902 0.272 3.944 1075.620 o
-35 7 17 404.997 426.420 49.410 6.852 o
-35 7 18 266.666 250.267 39.483 10.732 o
-35 7 19 1.270 -4.488 29.736 18.919 o
-35 7 20 110.845 114.277 16.500 61.446 o
-35 7 21 680.897 821.699 101.313 1.630 o
-35 7 22 1.739 -11.514 21.441 36.389 o
-35 7 23 204.402 192.880 28.649 20.383 o
-35 7 24 449.342 443.782 63.598 4.136 o
-35 7 25 637.909 644.685 87.714 2.174 o
-35 7 26 112.517 109.835 18.359 49.635 o
-35 7 27 147.892 178.238 34.995 13.660 o
-35 7 28 29.738 24.433 17.769 52.982 o
-35 7 29 144.093 156.570 31.096 17.300 o
-35 7 30 227.071 199.724 34.541 14.021 o
-35 7 31 642.169 705.744 123.932 1.089 o
-35 7 32 232.298 243.060 41.658 9.640 o
-35 7 33 744.977 755.335 119.626 1.169 o
-35 7 34 13.552 9.837 17.044 57.587 o
-35 7 35 18.247 26.835 6.664 376.758 o
-35 7 36 3.962 11.604 5.122 637.588 o
-35 7 38 528.048 585.257 111.467 1.346 o
-35 7 39 0.661 10.290 10.789 143.729 o
-35 7 40 619.713 684.575 120.261 1.157 o
-35 7 41 246.391 264.229 51.495 6.309 o
-35 7 42 54.465 54.849 13.191 96.141 o
-35 7 43 162.200 162.644 36.808 12.348 o
-35 7 44 173.755 169.761 38.395 11.348 o
-35 7 45 1.693 -1.541 11.106 135.633 o
-35 7 46 3.793 4.034 10.109 163.715 o
-35 7 47 104.911 98.729 27.787 21.666 o
-35 7 48 0.085 -19.175 26.699 23.468 o
-35 7 49 2.270 16.228 7.525 295.448 o
-35 7 50 33.464 41.477 26.246 24.285 o
-35 7 51 0.777 -13.372 12.874 100.939 o
-35 7 52 182.278 152.989 53.671 5.808 o
-35 9 1 572.017 611.231 83.815 2.381 o
-35 9 2 82.321 89.119 15.820 66.841 o
-35 9 3 1.978 -16.636 22.484 33.093 o
-35 9 4 855.335 941.869 131.321 0.970 o
-35 9 5 58.953 52.311 9.383 190.001 o
-35 9 6 93.249 118.946 20.444 40.026 o
-35 9 7 0.121 -11.559 25.249 26.241 o
-35 9 8 200.013 222.797 36.717 12.409 o
-35 9 9 825.649 898.035 123.797 1.092 o
-35 9 10 3.207 -4.397 22.257 33.770 o
-35 9 11 294.398 309.877 48.866 7.006 o
-35 9 12 81.159 62.601 10.607 148.684 o
-35 9 13 43.822 22.756 9.927 169.750 o
-35 9 14 354.551 403.166 55.575 5.416 o
-35 9 15 95.714 104.939 16.183 63.879 o
-35 9 16 1.634 -0.272 6.528 392.620 o
-35 9 17 305.329 292.198 48.141 7.219 o
-35 9 18 1156.950 1141.000 148.773 0.756 o
-35 9 19 278.961 280.729 45.511 8.077 o
-35 9 20 25.892 17.180 16.636 60.446 o
-35 9 21 25.746 -6.392 7.933 265.840 o
-35 9 22 54.062 40.525 9.247 195.631 o
-35 9 23 1004.680 1067.570 177.921 0.528 o
-35 9 24 0.164 -2.493 25.974 24.796 o
-35 9 25 126.410 150.859 37.307 12.020 o
-35 9 27 0.094 -0.317 19.492 44.031 o
-35 9 28 285.664 329.233 60.244 4.609 o
-35 9 29 120.480 123.253 24.750 27.309 o
-35 9 30 1.742 7.298 10.970 139.016 o
-35 9 31 152.789 166.905 35.448 13.313 o
-35 9 32 37.113 30.371 14.370 81.017 o
-35 9 33 97.916 100.497 22.529 32.960 o
-35 9 34 210.776 192.698 38.984 11.008 o
-35 9 35 90.002 93.199 25.566 25.594 o
-35 9 36 0.035 -17.089 18.313 49.881 o
-35 9 37 111.123 125.882 31.595 16.758 o
-35 9 38 4.662 12.647 18.676 47.963 o
-35 9 39 109.628 115.138 34.587 13.985 o
-35 9 40 30.007 45.194 30.507 17.975 o
-35 9 41 772.852 824.283 213.006 0.369 o
-35 9 42 542.050 601.802 166.905 0.601 o
-35 9 43 54.390 50.543 40.888 10.007 o
-35 9 44 102.400 104.667 36.037 12.881 o
-35 9 45 1.933 13.871 8.386 237.878 o
-35 11 1 87.592 67.904 17.135 56.979 o
-35 11 2 46.220 88.439 24.433 28.023 o
-35 11 3 280.560 320.348 73.979 3.057 o
-35 11 5 12.668 26.563 9.429 188.179 o
-35 11 6 89.859 101.993 21.622 35.782 o
-35 11 7 459.457 488.794 91.476 1.999 o
-35 11 8 132.973 111.331 22.892 31.924 o
-35 11 9 14.829 -2.357 12.058 115.062 o
-35 11 10 52.845 61.604 13.735 88.677 o
-35 11 11 29.648 41.568 9.882 171.310 o
-35 11 12 4.318 11.015 13.100 97.477 o
-35 11 13 0.393 4.669 8.794 216.318 o
-35 11 14 194.987 187.803 39.346 10.806 o
-35 11 15 111.809 83.906 17.905 52.180 o
-35 11 17 78.107 97.460 30.280 18.245 o
-35 11 18 0.263 14.914 21.169 37.330 o
-35 11 19 186.761 181.366 45.375 8.125 o
-35 11 20 22.379 18.404 8.386 237.878 o
-35 11 22 412.639 494.325 112.101 1.331 o
-35 11 23 59.908 81.730 29.963 18.634 o
-35 11 25 99.992 66.499 20.535 39.673 o
-35 11 26 2.463 1.269 18.449 49.148 o
-35 11 27 6.370 -12.330 13.871 86.947 o
-35 11 28 65.335 64.822 19.447 44.237 o
-35 11 29 2.543 -5.394 13.282 94.834 o
-35 11 30 2.506 -17.996 27.470 22.169 o
-35 11 31 2.265 11.469 15.684 68.006 o
-35 11 32 92.730 114.776 34.541 14.021 o
-35 11 34 111.335 122.618 40.434 10.232 o
-35 11 36 13.577 21.441 11.287 131.310 o
-35 11 37 27.136 32.502 14.279 82.049 o
-35 11 38 105.572 148.093 48.594 7.084 o
-35 11 39 13.826 32.094 16.273 63.170 o
-35 11 40 3.122 3.672 7.570 291.920 o
-35 11 41 8.781 17.497 9.610 181.145 o
-35 11 42 9.719 6.120 7.978 262.828 o
-35 11 43 0.420 4.760 7.525 295.448 o
-35 11 44 8.783 -6.029 22.665 32.565 o
-35 13 1 57.387 34.859 11.287 131.310 o
-35 13 2 4.440 -4.261 40.163 10.371 o
-35 13 3 129.944 111.195 29.238 19.569 o
-35 13 4 173.830 192.970 48.639 7.071 o
-35 13 5 0.026 -1.088 25.657 25.413 o
-35 13 6 51.693 56.935 19.583 43.624 o
-35 13 7 99.193 100.769 26.382 24.035 o
-35 13 8 32.473 15.412 15.911 66.082 o
-35 13 9 6.714 34.768 12.874 100.939 o
-35 13 10 78.106 71.395 18.223 50.379 o
-35 13 11 45.123 57.932 25.611 25.503 o
-35 13 12 53.008 50.271 17.724 53.253 o
-35 13 13 57.589 80.960 24.569 27.714 o
-35 13 14 10.706 33.182 24.206 28.550 o
-35 13 15 1.053 47.506 38.123 11.511 o
-35 13 16 210.231 218.491 60.198 4.616 o
-35 13 17 13.863 29.872 15.095 73.419 o
-35 13 18 76.752 63.326 20.353 40.383 o
-35 13 19 43.942 20.444 14.914 75.215 o
-35 13 20 2.159 23.572 11.332 130.262 o
-35 13 21 117.690 107.432 30.734 17.711 o
-35 13 22 6.826 19.537 32.275 16.060 o
-35 13 23 189.095 238.980 75.565 2.930 o
-35 13 24 12.052 22.710 24.070 28.874 o
-35 13 25 28.215 15.050 9.519 184.611 o
-35 13 26 33.546 61.150 53.218 5.907 o
-35 13 27 229.305 246.913 77.152 2.810 o
-35 13 29 57.793 77.379 25.747 25.235 o
-35 13 30 156.347 197.549 69.944 3.420 o
-35 13 31 175.052 167.993 57.297 5.096 o
-35 13 33 98.902 82.456 25.340 26.054 o
-35 13 34 13.526 22.710 12.239 111.678 o
-35 13 35 15.954 36.581 16.999 57.894 o
-35 13 36 8.039 8.522 25.385 25.961 o
-35 13 38 4.591 -2.448 32.955 15.404 o
-35 13 40 10.572 -18.449 24.524 27.817 o
-35 15 1 210.372 165.908 67.043 3.722 o
-35 15 2 5.177 0.136 8.159 251.277 o
-35 15 3 0.017 -1.269 13.327 94.189 o
-35 15 4 234.107 182.272 64.777 3.987 o
-35 15 5 162.518 191.338 64.323 4.043 o
-35 15 6 1.837 23.436 10.381 155.248 o
-35 15 7 49.865 49.863 18.041 51.396 o
-35 15 8 0.092 12.919 22.892 31.924 o
-35 15 9 62.164 73.888 27.153 22.691 o
-35 15 10 48.625 42.882 23.708 29.764 o
-35 15 11 65.449 58.294 22.892 31.924 o
-35 15 12 8.829 -9.111 14.460 80.005 o
-35 15 13 4.465 5.213 10.562 149.963 o
-35 15 14 6.343 22.212 21.124 37.491 o
-35 15 15 29.913 14.234 9.429 188.179 o
-35 15 16 0.781 -5.938 24.977 26.816 o
-35 15 17 46.575 47.325 21.260 37.013 o
-35 15 18 5.126 13.644 11.378 129.226 o
-35 15 19 35.195 51.223 20.988 37.978 o
-35 15 20 44.055 78.965 31.232 17.150 o
-35 15 21 6.209 27.606 16.863 58.832 o
-35 15 22 0.226 3.082 8.975 207.667 o
-35 15 23 21.622 33.363 14.596 78.521 o
-35 15 24 18.796 4.941 8.794 216.318 o
-35 15 27 61.604 49.773 22.710 32.436 o
-35 15 28 2.356 -4.624 30.190 18.355 o
-35 15 29 37.602 56.980 25.974 24.796 o
-35 15 31 0.906 7.479 7.615 288.455 o
-34 0 2 3984.480 4001.060 139.889 0.855 o
-34 0 4 817.335 837.564 73.933 3.060 o
-34 0 6 1313.560 1273.500 92.292 1.964 o
-34 0 8 318.662 320.302 27.742 21.737 o
-34 0 10 516.048 557.968 51.359 6.342 o
-34 0 12 11885.900 11707.200 337.845 0.147 o
-34 0 14 2754.500 2864.140 148.819 0.755 o
-34 0 18 352.644 343.285 39.664 10.634 o
-34 2 1 937.952 934.208 66.137 3.825 o
-34 2 2 1861.770 1831.470 97.822 1.748 o
-34 2 3 4365.080 4117.740 107.115 1.458 o
-34 2 4 1513.210 1421.640 83.045 2.426 o
-34 2 5 38.260 35.131 5.938 474.411 o
-34 2 6 204.038 200.631 14.234 82.573 o
-34 2 7 2141.260 2029.840 106.163 1.484 o
-34 2 8 11.847 12.874 4.397 865.274 o
-34 2 9 859.373 819.750 56.481 5.244 o
-34 2 10 6300.440 6233.340 155.528 0.692 o
-34 2 11 6927.140 7006.270 169.444 0.583 o
-34 2 12 1849.750 1790.720 105.392 1.506 o
-34 2 13 1255.860 1241.050 91.929 1.980 o
-34 2 14 47.352 57.977 10.698 146.175 o
-34 2 15 182.112 157.794 19.039 46.153 o
-34 2 17 939.894 929.448 81.957 2.491 o
-34 2 18 561.391 515.131 50.316 6.608 o
-34 2 19 0.151 3.445 11.967 116.812 o
-34 2 20 110.735 110.107 13.962 85.821 o
-34 2 21 7.256 6.165 5.666 521.047 o
-34 2 22 53.975 53.671 7.026 338.870 o
-34 2 23 50.422 45.239 4.442 847.705 o
-34 2 24 341.559 327.419 32.320 16.015 o
-34 2 25 939.533 958.369 77.968 2.752 o
-34 2 26 250.735 251.129 21.668 35.632 o
-34 2 27 77.395 76.653 8.023 259.867 o
-34 2 28 116.255 93.561 9.655 179.448 o
-34 2 29 226.490 240.975 24.433 28.023 o
-34 2 30 470.210 486.075 48.322 7.164 o
-34 2 31 14.422 13.418 3.808 1153.820 o
-34 2 32 252.623 253.758 28.422 20.709 o
-34 2 33 74.201 87.487 10.109 163.715 o
-34 2 34 1667.090 1729.520 137.804 0.881 o
-34 2 35 64.659 47.506 6.346 415.376 o
-34 2 36 773.153 828.136 98.638 1.719 o
-34 2 37 2399.950 2374.160 180.096 0.516 o
-34 2 38 639.098 632.446 93.471 1.915 o
-34 2 39 1775.150 1931.700 208.065 0.386 o
-34 2 40 265.157 277.647 48.005 7.259 o
-34 2 41 211.918 213.142 37.579 11.846 o
-34 2 42 268.085 274.610 50.407 6.584 o
-34 2 43 23.044 13.962 7.525 295.448 o
-34 2 44 5.377 -2.901 24.886 27.012 o
-34 2 45 178.591 187.032 45.602 8.045 o
-34 2 46 4.320 20.308 6.664 376.758 o
-34 2 47 20.528 14.143 7.706 281.708 o
-34 2 48 389.456 426.148 92.020 1.976 o
-34 2 49 98.084 98.774 25.067 26.622 o
-34 2 50 837.355 895.859 193.242 0.448 o
-34 2 51 94.640 106.390 27.606 21.951 o
-34 2 52 81.003 89.074 26.609 23.628 o
-34 2 53 7.459 8.703 13.644 89.859 o
-34 2 54 15.211 14.234 16.002 65.335 o
-34 2 55 1.425 -2.402 12.738 103.106 o
-34 2 56 7.137 -3.264 26.020 24.710 o
-34 2 57 0.000 3.218 7.117 330.292 o
-34 2 58 126.157 126.970 50.906 6.456 o
-34 4 1 7.152 10.834 3.037 1813.620 o
-34 4 2 84.157 88.530 8.749 218.566 o
-34 4 3 1289.970 1302.740 93.153 1.928 o
-34 4 4 51.549 54.124 11.015 137.875 o
-34 4 5 30.951 34.043 5.258 605.036 o
-34 4 6 331.289 318.988 31.323 17.051 o
-34 4 7 70.945 67.361 7.117 330.292 o
-34 4 8 335.918 306.658 26.790 23.309 o
-34 4 9 150.683 152.717 15.322 71.263 o
-34 4 10 997.796 974.099 79.146 2.671 o
-34 4 11 2149.780 2116.600 127.967 1.022 o
-34 4 12 12.915 14.007 5.258 605.036 o
-34 4 13 1643.510 1733.060 129.463 0.998 o
-34 4 14 3284.250 3187.930 132.591 0.952 o
-34 4 15 1014.410 986.428 81.141 2.541 o
-34 4 16 331.112 309.741 29.918 18.690 o
-34 4 17 65.445 57.615 5.802 496.909 o
-34 4 18 199.371 189.797 21.351 36.699 o
-34 4 19 12.775 15.367 2.810 2117.940 o
-34 4 20 1323.920 1334.110 105.755 1.496 o
-34 4 21 195.500 186.125 19.084 45.934 o
-34 4 22 2.888 9.610 2.402 2898.310 o
-34 4 23 1124.110 1130.260 108.112 1.431 o
-34 4 24 2214.530 2234.280 156.072 0.687 o
-34 4 25 315.624 326.195 35.086 13.590 o
-34 4 26 40.589 39.165 4.533 814.136 o
-34 4 27 267.058 281.228 29.283 19.509 o
-34 4 28 209.981 204.167 22.348 33.497 o
-34 4 29 11.542 8.975 4.941 685.242 o
-34 4 30 70.033 67.270 7.933 265.840 o
-34 4 31 187.017 188.709 22.302 33.633 o
-34 4 32 788.065 789.741 81.594 2.513 o
-34 4 33 3388.460 3558.820 137.124 0.890 o
-34 4 34 3901.090 4056.500 118.629 1.189 o
-34 4 35 1208.610 1217.160 123.117 1.104 o
-34 4 36 566.738 599.763 72.483 3.184 o
-34 4 37 280.078 291.518 40.344 10.278 o
-34 4 38 12.361 2.357 6.210 433.766 o
-34 4 39 134.299 130.415 19.764 42.828 o
-34 4 40 160.865 161.964 27.561 22.024 o
-34 4 41 271.978 264.773 46.055 7.887 o
-34 4 42 1.645 -2.856 12.511 106.876 o
-34 4 43 2.788 -0.635 7.933 265.840 o
-34 4 44 80.643 102.310 17.588 54.080 o
-34 4 45 398.033 393.375 74.749 2.994 o
-34 4 46 23.463 24.070 12.602 105.343 o
-34 4 47 25.927 32.547 13.916 86.381 o
-34 4 48 245.265 252.081 70.443 3.371 o
-34 4 49 1.682 -13.055 18.223 50.379 o
-34 4 50 367.486 381.362 88.122 2.154 o
-34 4 51 68.508 83.815 30.054 18.521 o
-34 4 52 3.765 1.768 13.191 96.141 o
-34 4 53 20.341 27.107 30.598 17.869 o
-34 4 54 10.551 7.434 14.415 80.509 o
-34 4 55 103.918 99.862 37.307 12.020 o
-34 4 57 9.152 15.186 12.919 100.232 o
-34 6 1 547.946 564.632 60.289 4.603 o
-34 6 2 44.706 37.579 7.887 268.905 o
-34 6 3 783.448 746.224 74.840 2.987 o
-34 6 4 80.170 91.295 11.242 132.371 o
-34 6 5 201.516 193.061 21.577 35.932 o
-34 6 6 538.798 543.100 55.031 5.524 o
-34 6 7 176.386 184.267 22.212 33.908 o
-34 6 8 317.758 330.592 39.165 10.906 o
-34 6 9 20.929 25.203 5.122 637.588 o
-34 6 10 296.181 279.777 33.635 14.787 o
-34 6 11 179.271 160.197 19.447 44.237 o
-34 6 12 111.068 123.525 15.050 73.862 o
-34 6 13 957.183 968.251 112.872 1.313 o
-34 6 14 309.084 307.565 36.491 12.563 o
-34 6 15 1577.660 1589.860 138.529 0.872 o
-34 6 16 148.434 126.471 15.775 67.226 o
-34 6 17 76.102 73.707 9.429 188.179 o
-34 6 18 1409.610 1447.570 133.135 0.944 o
-34 6 19 863.072 869.567 94.332 1.880 o
-34 6 20 28.717 13.508 12.466 107.654 o
-34 6 21 1041.240 1052.430 112.237 1.328 o
-34 6 22 2.503 -10.335 16.137 64.239 o
-34 6 23 1116.540 1083.620 117.949 1.202 o
-34 6 24 155.468 136.172 18.540 48.669 o
-34 6 25 3.057 -5.757 13.191 96.141 o
-34 6 26 47.356 40.842 6.573 387.223 o
-34 6 27 2068.080 2069.500 204.983 0.398 o
-34 6 29 1419.330 1497.840 187.712 0.475 o
-34 6 30 82.148 88.167 13.962 85.821 o
-34 6 31 2395.480 2507.160 181.774 0.506 o
-34 6 32 0.015 -3.173 19.447 44.237 o
-34 6 33 608.878 575.647 71.350 3.286 o
-34 6 34 135.816 143.878 20.897 38.309 o
-34 6 35 236.422 231.138 32.683 15.661 o
-34 6 36 2.201 12.375 10.426 153.901 o
-34 6 37 5.033 0.408 8.295 243.105 o
-34 6 38 35.383 43.925 10.562 149.963 o
-34 6 39 96.008 106.888 18.495 48.908 o
-34 6 40 4.163 -7.389 20.489 39.849 o
-34 6 41 252.929 291.019 51.132 6.399 o
-34 6 42 71.575 59.972 11.332 130.262 o
-34 6 43 28.708 49.319 11.604 124.227 o
-34 6 44 0.108 -1.179 24.614 27.612 o
-34 6 45 26.174 49.228 14.324 81.531 o
-34 6 46 2.591 16.772 10.970 139.016 o
-34 6 47 292.755 309.967 77.560 2.781 o
-34 6 48 5.851 2.357 10.154 162.256 o
-34 6 49 44.761 37.896 12.103 114.202 o
-34 6 50 46.120 43.880 12.783 102.376 o
-34 6 51 100.585 94.287 27.606 21.951 o
-34 6 52 4.089 5.576 5.621 529.485 o
-34 6 53 317.849 277.964 98.729 1.716 o
-34 8 1 2559.300 2618.860 177.105 0.533 o
-34 8 2 342.173 334.944 48.458 7.124 o
-34 8 3 865.902 868.207 99.907 1.676 o
-34 8 4 0.057 15.186 7.162 326.124 o
-34 8 5 11.749 -5.213 20.172 41.113 o
-34 8 6 143.811 151.675 22.846 32.051 o
-34 8 7 419.896 414.000 56.708 5.202 o
-34 8 8 958.111 932.123 110.741 1.364 o
-34 8 9 167.318 165.092 23.753 29.651 o
-34 8 10 508.853 531.405 70.760 3.341 o
-34 8 11 795.109 896.720 128.148 1.019 o
-34 8 12 0.684 -6.346 6.346 415.376 o
-34 8 13 19.037 -2.176 8.069 256.955 o
-34 8 14 1315.900 1414.980 150.360 0.740 o
-34 8 15 104.750 108.294 15.684 68.006 o
-34 8 16 11.499 -0.589 16.999 57.894 o
-34 8 17 9.264 18.268 4.442 847.705 o
-34 8 18 48.018 34.496 11.015 137.875 o
-34 8 19 363.095 355.660 51.132 6.399 o
-34 8 20 420.941 410.827 58.431 4.900 o
-34 8 21 5.341 3.490 3.082 1760.670 o
-34 8 22 0.185 -3.853 17.769 52.982 o
-34 8 23 990.233 987.290 129.281 1.001 o
-34 8 24 43.008 41.250 15.594 68.799 o
-34 8 25 4.661 0.136 4.805 724.578 o
-34 8 26 123.648 149.816 31.096 17.300 o
-34 8 27 0.501 -17.044 11.287 131.310 o
-34 8 28 225.064 206.343 38.395 11.348 o
-34 8 29 46.035 50.498 9.927 169.750 o
-34 8 30 215.024 206.977 37.805 11.705 o
-34 8 31 7.737 2.221 9.293 193.727 o
-34 8 32 162.289 144.739 28.241 20.976 o
-34 8 33 54.157 71.712 18.721 47.731 o
-34 8 34 758.066 762.724 121.666 1.130 o
-34 8 35 336.972 339.568 66.590 3.773 o
-34 8 36 36.919 49.591 13.191 96.141 o
-34 8 37 98.149 94.559 22.212 33.908 o
-34 8 38 4.377 -6.573 25.521 25.685 o
-34 8 39 0.939 -4.533 10.018 166.691 o
-34 8 40 23.087 4.261 6.256 427.503 o
-34 8 41 126.695 153.624 37.851 11.677 o
-34 8 42 9.136 2.810 11.469 127.191 o
-34 8 43 43.219 47.007 14.234 82.573 o
-34 8 44 13.977 12.284 6.573 387.223 o
-34 8 45 14.667 15.276 8.522 230.346 o
-34 10 1 687.280 764.356 143.696 0.810 o
-34 10 2 24.428 16.137 11.469 127.191 o
-34 10 3 86.878 126.924 25.521 25.685 o
-34 10 4 731.379 773.150 137.305 0.887 o
-34 10 6 429.082 454.525 87.623 2.179 o
-34 10 7 2.214 23.118 7.072 334.540 o
-34 10 8 79.288 74.115 21.351 36.699 o
-34 10 9 35.654 59.337 19.175 45.501 o
-34 10 10 220.687 266.858 45.058 8.240 o
-34 10 11 41.320 59.428 12.149 113.352 o
-34 10 12 78.823 81.912 15.276 71.686 o
-34 10 13 46.436 56.345 15.956 65.707 o
-34 10 14 3.986 10.381 5.077 649.024 o
-34 10 15 7.022 3.309 3.944 1075.620 o
-34 10 16 59.971 63.281 17.769 52.982 o
-34 10 17 58.804 73.616 37.896 11.649 o
-34 10 18 200.607 246.142 50.407 6.584 o
-34 10 19 109.073 128.828 27.606 21.951 o
-34 10 20 643.115 648.356 124.794 1.074 o
-34 10 21 37.585 40.570 13.780 88.095 o
-34 10 23 22.366 17.180 18.313 49.881 o
-34 10 24 20.013 23.164 8.114 254.092 o
-34 10 26 30.711 21.713 18.721 47.731 o
-34 10 27 589.051 605.293 131.185 0.972 o
-34 10 28 85.983 54.306 14.732 77.078 o
-34 10 29 0.743 11.469 41.613 9.661 o
-34 10 30 55.641 36.445 16.002 65.335 o
-34 10 31 2.322 14.415 32.592 15.748 o
-34 10 32 188.986 226.379 61.286 4.454 o
-34 10 33 115.538 125.428 36.491 12.563 o
-34 10 34 17.121 2.040 11.469 127.191 o
-34 10 36 103.020 148.048 43.109 9.002 o
-34 10 37 4.427 4.805 8.386 237.878 o
-34 10 38 87.590 79.418 24.025 28.983 o
-34 10 39 137.893 179.915 55.937 5.346 o
-34 10 40 13.552 16.137 16.273 63.170 o
-34 10 42 0.017 4.080 19.175 45.501 o
-34 10 43 100.864 103.262 39.664 10.634 o
-34 10 45 12.724 -0.499 28.105 21.179 o
-34 12 1 0.004 -1.723 20.127 41.298 o
-34 12 2 31.403 27.334 8.567 227.915 o
-34 12 3 156.245 174.838 38.440 11.322 o
-34 12 4 429.388 450.445 92.564 1.952 o
-34 12 5 0.899 30.598 9.610 181.145 o
-34 12 6 339.331 342.605 72.573 3.176 o
-34 12 7 531.954 600.986 137.078 0.890 o
-34 12 8 60.949 75.701 20.625 39.325 o
-34 12 9 23.142 16.727 9.791 174.498 o
-34 12 10 74.947 83.271 19.401 44.444 o
-34 12 11 0.024 -4.850 26.699 23.468 o
-34 12 12 1.334 -9.610 19.311 44.862 o
-34 12 13 16.302 -0.725 13.780 88.095 o
-34 12 14 13.152 8.839 6.392 409.505 o
-34 12 15 244.349 293.648 68.902 3.524 o
-34 12 16 212.817 241.519 65.230 3.932 o
-34 12 17 0.261 -3.898 46.781 7.644 o
-34 12 18 24.573 9.293 23.753 29.651 o
-34 12 19 11.478 5.530 17.407 55.212 o
-34 12 20 123.276 120.487 34.904 13.731 o
-34 12 21 0.817 5.349 25.022 26.719 o
-34 12 22 53.896 40.570 16.863 58.832 o
-34 12 23 176.967 217.222 58.023 4.969 o
-34 12 24 204.841 226.560 62.329 4.306 o
-34 12 26 4.000 9.247 15.186 72.545 o
-34 12 28 238.543 285.988 75.520 2.933 o
-34 12 29 13.737 34.541 17.905 52.180 o
-34 12 30 3.213 17.769 17.135 56.979 o
-34 12 31 80.775 75.701 26.246 24.285 o
-34 12 32 2.700 -17.679 18.041 51.396 o
-34 12 33 60.395 61.150 35.448 13.313 o
-34 12 34 1.769 23.889 17.407 55.212 o
-34 12 35 51.309 69.944 25.249 26.241 o
-34 12 36 3.814 -30.190 41.568 9.682 o
-34 12 37 0.274 -5.757 37.760 11.733 o
-34 12 38 75.897 94.785 32.547 15.792 o
-34 12 39 158.700 179.326 66.318 3.804 o
-34 12 40 128.154 108.928 40.616 10.141 o
-34 12 42 204.757 244.103 93.561 1.911 o
-34 12 43 47.635 27.561 12.783 102.376 o
-34 14 1 177.287 204.348 57.207 5.112 o
-34 14 2 113.003 110.379 30.915 17.504 o
-34 14 3 74.096 47.461 15.639 68.400 o
-34 14 4 63.613 85.130 24.161 28.658 o
-34 14 5 44.318 46.055 17.316 55.792 o
-34 14 6 52.405 58.431 17.497 54.642 o
-34 14 7 3.498 10.517 10.109 163.715 o
-34 14 8 0.601 16.455 10.335 156.613 o
-34 14 9 53.455 60.924 19.401 44.444 o
-34 14 10 148.041 186.896 54.351 5.663 o
-34 14 11 8.680 28.014 21.985 34.611 o
-34 14 12 20.946 10.381 11.559 125.204 o
-34 14 13 5.568 25.657 30.280 18.245 o
-34 14 15 39.019 42.837 16.228 63.523 o
-34 14 16 32.816 25.884 17.361 55.501 o
-34 14 17 0.145 -0.771 29.147 19.691 o
-34 14 18 57.045 68.222 24.116 28.766 o
-34 14 19 2.623 -0.272 70.080 3.406 o
-34 14 20 0.479 -13.644 32.184 16.150 o
-34 14 21 76.341 76.789 27.153 22.691 o
-34 14 22 288.774 293.603 93.697 1.906 o
-34 14 23 51.765 29.827 13.191 96.141 o
-34 14 24 40.400 37.987 27.606 21.951 o
-34 14 26 0.208 8.431 24.569 27.714 o
-34 14 27 3.931 32.003 23.436 30.459 o
-34 14 28 86.239 66.046 26.881 23.152 o
-34 14 29 0.432 43.472 18.404 49.391 o
-34 14 30 20.997 15.820 23.073 31.424 o
-34 14 31 7.647 24.796 13.282 94.834 o
-34 14 33 9.836 5.848 12.692 103.844 o
-34 14 34 1.444 -9.474 13.690 89.265 o
-34 14 35 34.088 35.856 17.407 55.212 o
-34 14 36 230.435 239.343 95.510 1.834 o
-34 16 15 15.086 6.800 11.604 124.227 o
-34 16 16 0.063 1.723 7.253 318.022 o
-34 16 17 0.106 -5.666 48.730 7.045 o
-34 16 18 63.923 69.672 28.422 20.709 o
-34 16 19 0.957 9.383 10.562 149.963 o
-34 16 20 1.132 1.541 7.207 322.035 o
-33 1 1 8311.630 8087.750 190.885 0.459 o
-33 1 2 205.264 192.336 14.052 84.718 o
-33 1 3 9736.990 9623.900 228.509 0.320 o
-33 1 4 801.891 834.210 50.226 6.632 o
-33 1 5 1036.970 1003.290 58.566 4.877 o
-33 1 6 416.172 401.171 26.563 23.708 o
-33 1 7 111.885 113.053 8.250 245.784 o
-33 1 8 4139.400 4271.320 115.909 1.245 o
-33 1 9 594.248 602.528 38.893 11.059 o
-33 1 10 2179.680 2292.340 106.843 1.465 o
-33 1 11 2743.450 2703.030 113.507 1.298 o
-33 1 12 30.317 27.742 5.576 538.129 o
-33 1 13 5530.980 5446.590 130.959 0.975 o
-33 1 14 10620.000 10383.800 248.908 0.270 o
-33 1 15 131.622 131.956 12.330 110.042 o
-33 1 16 1108.190 1095.630 80.733 2.567 o
-33 1 18 702.874 657.014 60.697 4.541 o
-33 1 19 436.246 432.948 41.704 9.619 o
-33 1 20 10.310 10.199 6.482 398.130 o
-33 1 21 1591.350 1575.130 120.079 1.160 o
-33 1 22 660.509 630.270 59.745 4.687 o
-33 1 23 0.037 -2.538 11.378 129.226 o
-33 1 24 38.988 35.811 4.261 921.385 o
-33 1 25 234.218 241.700 24.116 28.766 o
-33 1 26 293.718 287.982 27.606 21.951 o
-33 1 27 2623.480 2661.600 138.075 0.877 o
-33 1 28 998.150 1021.420 82.410 2.463 o
-33 1 29 72.925 73.616 8.522 230.346 o
-33 1 30 1170.410 1174.230 115.592 1.252 o
-33 1 31 32.744 37.851 8.431 235.327 o
-33 1 32 817.363 835.479 94.468 1.875 o
-33 1 33 614.540 620.478 76.517 2.857 o
-33 1 34 5.201 3.626 2.856 2051.240 o
-33 1 35 339.820 356.521 58.476 4.892 o
-33 1 36 64.198 58.703 9.293 193.727 o
-33 1 37 554.889 571.930 78.965 2.683 o
-33 1 38 1936.480 2021.860 198.501 0.425 o
-33 1 39 1328.680 1454.730 176.515 0.537 o
-33 1 40 10.453 4.216 11.786 120.434 o
-33 1 41 23.682 14.868 11.831 119.513 o
-33 1 42 1655.770 1752.920 250.675 0.266 o
-33 1 43 25.819 22.302 7.842 272.022 o
-33 1 44 648.217 650.396 115.637 1.251 o
-33 1 45 18.422 42.701 12.284 110.856 o
-33 1 46 283.704 315.860 75.837 2.909 o
-33 1 47 4.228 25.702 20.127 41.298 o
-33 1 48 44.072 44.106 12.330 110.042 o
-33 1 49 0.664 -6.301 11.604 124.227 o
-33 1 50 17.445 6.256 17.452 54.926 o
-33 1 51 48.693 47.007 18.631 48.196 o
-33 1 52 10.087 -1.269 16.863 58.832 o
-33 1 53 213.910 189.480 51.359 6.342 o
-33 1 54 28.357 25.249 10.698 146.175 o
-33 1 55 37.303 36.445 12.420 108.442 o
-33 1 56 10.845 6.210 7.751 278.423 o
-33 1 57 4.137 21.396 10.018 166.691 o
-33 1 58 0.450 4.125 15.050 73.862 o
-33 1 59 29.701 31.867 15.367 70.843 o
-33 3 1 190.469 188.120 16.636 60.446 o
-33 3 2 708.125 711.184 52.175 6.145 o
-33 3 3 217.733 237.847 19.084 45.934 o
-33 3 4 203.817 197.322 15.956 65.707 o
-33 3 5 982.625 904.562 67.179 3.707 o
-33 3 6 1088.810 1028.770 73.480 3.098 o
-33 3 7 132.532 118.357 9.610 181.145 o
-33 3 8 2951.280 2772.340 117.632 1.209 o
-33 3 9 3612.200 3396.180 125.610 1.060 o
-33 3 10 1340.860 1310.860 82.093 2.482 o
-33 3 11 6689.040 6549.290 157.159 0.677 o
-33 3 12 2106.730 2028.660 106.027 1.488 o
-33 3 13 657.475 610.506 43.743 8.743 o
-33 3 14 0.183 -4.986 12.149 113.352 o
-33 3 15 158.568 146.008 13.644 89.859 o
-33 3 16 257.604 260.467 30.779 17.659 o
-33 3 17 226.584 217.539 25.974 24.796 o
-33 3 18 41.003 68.131 10.517 151.259 o
-33 3 19 18.828 15.004 5.848 489.235 o
-33 3 20 151.301 156.117 14.506 79.505 o
-33 3 21 121.459 130.233 12.058 115.062 o
-33 3 22 465.905 455.975 39.709 10.609 o
-33 3 23 2658.350 2725.970 120.895 1.145 o
-33 3 24 1700.370 2069.910 114.549 1.275 o
-33 3 25 506.830 517.171 46.781 7.644 o
-33 3 26 7.779 8.749 5.213 615.604 o
-33 3 27 1021.860 1057.870 86.172 2.253 o
-33 3 28 194.639 203.079 21.033 37.815 o
-33 3 29 456.820 460.826 46.055 7.887 o
-33 3 30 10.020 92.020 12.466 107.654 o
-33 3 31 46.316 51.087 7.525 295.448 o
-33 3 32 386.827 418.669 44.786 8.340 o
-33 3 33 2570.250 2678.280 151.085 0.733 o
-33 3 34 152.082 161.783 18.767 47.500 o
-33 3 35 672.480 702.027 77.288 2.801 o
-33 3 36 169.319 170.985 21.441 36.389 o
-33 3 37 159.596 166.905 24.478 27.920 o
-33 3 38 316.448 316.721 42.565 9.233 o
-33 3 39 310.599 318.444 47.053 7.556 o
-33 3 40 743.816 705.019 101.675 1.618 o
-33 3 41 5.636 11.877 3.944 1075.620 o
-33 3 42 2.717 3.989 7.706 281.708 o
-33 3 43 83.738 87.442 16.410 62.127 o
-33 3 44 4.232 1.859 5.213 615.604 o
-33 3 45 146.516 173.161 43.290 8.927 o
-33 3 46 178.298 171.348 38.440 11.322 o
-33 3 47 20.465 25.022 16.455 61.785 o
-33 3 48 919.083 993.364 171.982 0.566 o
-33 3 49 143.313 133.452 34.768 13.839 o
-33 3 50 167.610 155.346 39.936 10.489 o
-33 3 52 9.283 -0.181 26.563 23.708 o
-33 3 53 30.444 45.330 15.186 72.545 o
-33 3 54 5.788 11.695 15.276 71.686 o
-33 3 55 272.695 273.522 81.639 2.510 o
-33 3 56 152.435 141.249 54.759 5.579 o
-33 3 57 0.004 -7.661 39.029 10.982 o
-33 3 58 16.479 43.064 18.721 47.731 o
-33 5 1 2006.590 2023.900 134.449 0.925 o
-33 5 2 5.569 -0.861 7.797 275.195 o
-33 5 3 457.242 421.071 41.658 9.640 o
-33 5 4 1069.310 1052.430 89.300 2.098 o
-33 5 5 77.072 80.053 8.613 225.522 o
-33 5 6 2192.540 2140.940 132.183 0.957 o
-33 5 7 132.565 146.824 16.228 63.523 o
-33 5 8 298.879 295.688 32.592 15.748 o
-33 5 9 1842.870 1745.120 133.225 0.943 o
-33 5 10 1123.900 1141.870 101.947 1.610 o
-33 5 11 1396.750 1341.730 114.821 1.269 o
-33 5 12 1113.750 1116.390 101.267 1.631 o
-33 5 13 49.140 43.018 7.162 326.124 o
-33 5 14 25.256 14.823 10.562 149.963 o
-33 5 15 75.138 82.863 9.383 190.001 o
-33 5 16 1666.570 1754.550 135.809 0.907 o
-33 5 17 1171.980 1130.760 103.217 1.570 o
-33 5 18 483.365 474.470 59.654 4.701 o
-33 5 19 2201.400 2253.590 153.034 0.714 o
-33 5 20 2.835 10.154 7.026 338.870 o
-33 5 21 2321.030 2381.190 156.978 0.679 o
-33 5 22 117.239 102.673 11.106 135.633 o
-33 5 23 1249.680 1279.440 108.974 1.409 o
-33 5 24 67.609 63.371 9.927 169.750 o
-33 5 25 27.543 13.010 6.392 409.505 o
-33 5 26 46.317 48.277 9.927 169.750 o
-33 5 27 3.704 10.245 8.885 211.926 o
-33 5 28 66.994 64.142 9.610 181.145 o
-33 5 29 1.433 12.602 3.082 1760.670 o
-33 5 30 157.725 176.606 21.169 37.330 o
-33 5 31 1.852 -10.063 15.140 72.980 o
-33 5 32 762.014 745.227 81.912 2.493 o
-33 5 33 802.137 814.673 90.615 2.037 o
-33 5 34 104.875 124.204 16.999 57.894 o
-33 5 35 501.706 533.309 67.769 3.643 o
-33 5 36 0.962 -7.842 13.463 92.296 o
-33 5 37 501.751 533.535 79.146 2.671 o
-33 5 38 63.407 75.611 11.695 122.309 o
-33 5 39 0.136 -2.402 26.337 24.118 o
-33 5 40 5.018 4.170 3.445 1409.520 o
-33 5 41 3.504 2.448 8.839 214.105 o
-33 5 42 130.469 159.834 26.971 22.997 o
-33 5 43 106.183 127.876 25.657 25.413 o
-33 5 44 169.069 170.668 33.816 14.629 o
-33 5 45 104.869 113.507 21.713 35.483 o
-33 5 46 183.860 184.358 38.939 11.033 o
-33 5 47 7.627 7.026 7.751 278.423 o
-33 5 48 35.276 38.576 10.154 162.256 o
-33 5 49 44.934 45.919 12.828 101.654 o
-33 5 50 5.191 6.754 11.514 126.191 o
-33 5 51 1.634 -8.114 12.783 102.376 o
-33 5 52 253.711 235.717 66.409 3.793 o
-33 5 53 2.377 17.588 8.023 259.867 o
-33 5 54 3.905 8.341 5.757 504.765 o
-33 5 55 42.078 32.502 14.460 80.005 o
-33 5 56 10.921 7.887 13.146 96.806 o
-33 7 1 309.997 318.308 39.346 10.806 o
-33 7 2 5.304 10.245 6.029 460.250 o
-33 7 3 74.593 70.488 15.231 72.114 o
-33 7 4 24.687 19.129 9.927 169.750 o
-33 7 5 2627.680 2603.580 151.720 0.727 o
-33 7 6 155.332 151.357 18.132 50.883 o
-33 7 7 813.453 811.454 81.096 2.544 o
-33 7 8 190.581 172.481 22.438 33.227 o
-33 7 9 1022.130 1077.410 113.099 1.308 o
-33 7 10 51.173 45.557 6.437 403.757 o
-33 7 11 387.996 387.890 54.940 5.542 o
-33 7 12 187.830 173.886 22.529 32.960 o
-33 7 13 411.901 385.125 47.325 7.470 o
-33 7 14 566.430 562.184 67.406 3.682 o
-33 7 15 854.948 850.619 94.513 1.873 o
-33 7 16 298.337 318.897 46.645 7.689 o
-33 7 17 0.643 -11.967 7.298 314.084 o
-33 7 19 1032.920 1055.690 116.453 1.234 o
-33 7 20 267.308 297.819 40.163 10.371 o
-33 7 21 537.145 570.162 72.528 3.180 o
-33 7 22 58.249 50.634 9.293 193.727 o
-33 7 23 280.711 295.280 41.160 9.875 o
-33 7 24 809.224 780.902 97.777 1.750 o
-33 7 25 458.594 500.308 69.219 3.492 o
-33 7 26 46.201 49.591 9.202 197.563 o
-33 7 28 2.303 -0.680 9.429 188.179 o
-33 7 29 16.333 24.433 9.701 177.774 o
-33 7 30 474.472 484.443 73.707 3.079 o
-33 7 31 14.609 7.207 7.389 306.423 o
-33 7 32 6.695 11.015 4.034 1027.820 o
-33 7 33 291.122 350.220 59.428 4.737 o
-33 7 34 485.742 502.212 85.583 2.284 o
-33 7 35 551.775 615.311 105.846 1.493 o
-33 7 36 175.407 197.005 37.669 11.790 o
-33 7 37 1615.560 1696.030 230.232 0.316 o
-33 7 38 568.471 566.536 106.299 1.481 o
-33 7 39 108.356 96.689 18.404 49.391 o
-33 7 40 9.176 8.975 8.703 220.849 o
-33 7 41 289.214 276.196 61.422 4.434 o
-33 7 42 17.218 12.239 5.621 529.485 o
-33 7 43 25.047 36.128 10.970 139.016 o
-33 7 44 20.269 29.918 13.055 98.155 o
-33 7 45 45.673 58.566 17.135 56.979 o
-33 7 46 39.937 51.858 16.002 65.335 o
-33 7 47 27.200 24.025 11.151 134.532 o
-33 7 48 75.151 82.682 24.478 27.920 o
-33 7 49 3.843 -1.632 21.758 35.336 o
-33 7 50 165.960 139.843 40.480 10.209 o
-33 7 51 12.730 5.621 16.772 59.469 o
-33 7 52 94.773 84.903 31.504 16.855 o
-33 9 1 493.962 501.034 69.582 3.455 o
-33 9 2 216.955 221.256 32.592 15.748 o
-33 9 3 486.195 714.629 99.953 1.674 o
-33 9 4 48.153 41.704 10.789 143.729 o
-33 9 5 508.271 536.482 77.243 2.804 o
-33 9 6 51.811 83.226 15.594 68.799 o
-33 9 7 12.032 4.080 14.324 81.531 o
-33 9 8 192.303 169.807 29.963 18.634 o
-33 9 9 384.195 425.242 64.323 4.043 o
-33 9 10 100.429 102.265 16.319 62.819 o
-33 9 11 620.381 619.526 85.810 2.272 o
-33 9 12 56.630 81.096 15.186 72.545 o
-33 9 13 17.275 14.188 5.984 467.250 o
-33 9 14 45.178 58.294 10.109 163.715 o
-33 9 15 162.336 178.193 25.158 26.431 o
-33 9 16 644.039 651.938 83.045 2.426 o
-33 9 17 1.052 -1.179 6.074 453.406 o
-33 9 18 606.170 642.056 91.431 2.001 o
-33 9 19 270.496 264.909 42.021 9.474 o
-33 9 20 183.815 180.323 34.406 14.132 o
-33 9 21 0.065 10.290 6.301 421.374 o
-33 9 22 146.192 170.351 33.408 14.989 o
-33 9 23 470.087 493.101 93.199 1.926 o
-33 9 24 83.039 115.456 24.569 27.714 o
-33 9 25 23.836 12.330 14.415 80.509 o
-33 9 26 18.662 14.098 18.631 48.196 o
-33 9 27 135.768 173.252 31.278 17.100 o
-33 9 28 215.661 226.515 42.157 9.413 o
-33 9 29 180.906 201.447 39.437 10.756 o
-33 9 30 138.559 218.038 42.429 9.293 o
-33 9 31 141.280 116.680 24.025 28.983 o
-33 9 32 210.916 198.183 39.981 10.466 o
-33 9 33 137.455 147.006 30.552 17.922 o
-33 9 34 115.504 121.757 25.113 26.526 o
-33 9 35 0.005 0.091 7.525 295.448 o
-33 9 37 192.139 201.810 53.988 5.739 o
-33 9 38 309.999 334.264 88.756 2.124 o
-33 9 39 264.881 348.815 92.927 1.937 o
-33 9 40 78.325 86.127 26.971 22.997 o
-33 9 41 416.256 454.117 125.836 1.056 o
-33 9 42 0.255 28.377 11.060 136.747 o
-33 9 43 143.358 125.791 44.333 8.512 o
-33 9 44 0.567 7.842 8.658 223.167 o
-33 9 45 60.946 67.678 24.841 27.110 o
-33 11 1 49.582 48.730 12.511 106.876 o
-33 11 2 113.537 127.650 25.793 25.146 o
-33 11 3 663.238 741.056 128.692 1.010 o
-33 11 4 125.596 151.946 44.741 8.357 o
-33 11 5 1482.640 1612.170 223.205 0.336 o
-33 11 6 4.676 15.231 16.273 63.170 o
-33 11 7 468.966 474.923 78.738 2.698 o
-33 11 8 0.141 6.936 10.517 151.259 o
-33 11 9 64.617 78.784 21.124 37.491 o
-33 11 10 10.537 19.583 14.732 77.078 o
-33 11 11 63.944 67.904 13.826 87.518 o
-33 11 12 1.950 -8.930 23.980 29.093 o
-33 11 13 160.395 154.893 30.235 18.300 o
-33 11 14 465.996 540.561 91.431 2.001 o
-33 11 15 1283.510 1398.070 202.082 0.410 o
-33 11 16 289.007 334.581 69.310 3.482 o
-33 11 17 39.903 27.651 26.790 23.309 o
-33 11 18 31.242 62.873 33.862 14.590 o
-33 11 19 194.734 214.049 47.823 7.315 o
-33 11 21 20.746 19.039 24.433 28.023 o
-33 11 22 14.901 57.977 34.179 14.320 o
-33 11 24 9.771 4.442 12.647 104.590 o
-33 11 25 1.994 23.798 39.211 10.881 o
-33 11 26 196.198 223.568 57.071 5.136 o
-33 11 27 82.912 98.729 26.699 23.468 o
-33 11 28 0.229 8.522 8.386 237.878 o
-33 11 29 0.861 7.978 18.313 49.881 o
-33 11 30 33.758 50.860 14.868 75.674 o
-33 11 31 14.778 12.149 11.922 117.702 o
-33 11 33 99.892 136.580 40.888 10.007 o
-33 11 34 8.546 26.745 16.681 60.118 o
-33 11 35 0.457 28.603 17.724 53.253 o
-33 11 36 3.330 10.698 7.797 275.195 o
-33 11 38 25.253 43.653 16.002 65.335 o
-33 11 39 60.068 62.102 24.660 27.511 o
-33 11 40 8.132 5.168 12.964 99.532 o
-33 11 41 85.983 103.579 36.309 12.689 o
-33 11 43 27.347 62.238 22.121 34.187 o
-33 11 44 1.676 20.217 13.916 86.381 o
-33 11 45 2.626 -9.021 20.806 38.643 o
-33 13 1 344.090 350.130 73.208 3.121 o
-33 13 2 66.635 75.021 24.750 27.309 o
-33 13 3 94.062 82.591 19.039 46.153 o
-33 13 4 9.041 4.533 5.757 504.765 o
-33 13 5 29.002 36.717 13.871 86.947 o
-33 13 6 15.272 35.312 13.554 91.066 o
-33 13 7 12.381 21.985 10.698 146.175 o
-33 13 8 5.069 15.639 8.023 259.867 o
-33 13 9 103.544 106.390 25.203 26.336 o
-33 13 10 404.519 457.834 103.761 1.554 o
-33 13 11 229.723 256.024 59.428 4.737 o
-33 13 12 305.554 314.455 72.936 3.145 o
-33 13 15 51.243 73.979 24.070 28.874 o
-33 13 16 251.093 305.797 81.730 2.504 o
-33 13 19 141.426 155.754 44.968 8.273 o
-33 13 20 61.153 94.649 28.422 20.709 o
-33 13 21 28.415 28.059 15.186 72.545 o
-33 13 22 68.558 39.573 14.823 76.138 o
-33 13 23 27.920 45.058 15.775 67.226 o
-33 13 24 136.665 121.258 34.587 13.985 o
-33 13 25 57.462 67.587 20.942 38.143 o
-33 13 26 12.082 32.456 31.414 16.952 o
-33 13 27 29.449 40.026 25.430 25.869 o
-33 13 28 22.307 7.207 8.522 230.346 o
-33 13 29 0.632 -17.135 18.993 46.373 o
-33 13 30 0.633 2.176 17.225 56.381 o
-33 13 31 20.451 15.820 15.548 69.200 o
-33 13 32 6.191 17.543 26.201 24.369 o
-33 13 34 5.878 -10.154 34.768 13.839 o
-33 13 35 16.546 42.338 17.361 55.501 o
-33 13 36 9.231 36.083 25.974 24.796 o
-33 13 37 109.719 113.189 42.021 9.474 o
-33 13 38 8.422 10.970 9.610 181.145 o
-33 13 39 0.032 0.725 12.692 103.844 o
-33 13 40 32.431 30.960 14.052 84.718 o
-33 15 1 3.675 7.978 8.522 230.346 o
-33 15 2 0.024 -9.882 43.109 9.002 o
-33 15 3 26.759 29.238 12.375 109.237 o
-33 15 4 3.470 11.060 9.247 195.631 o
-33 15 5 1.134 6.754 10.789 143.729 o
-33 15 6 23.720 35.131 20.444 40.026 o
-33 15 7 1.036 -0.499 13.463 92.296 o
-33 15 11 57.947 88.530 28.921 20.001 o
-33 15 12 171.995 163.188 56.164 5.303 o
-33 15 14 47.599 60.380 21.849 35.043 o
-33 15 16 2.430 4.080 30.235 18.300 o
-33 15 17 1.794 -6.165 16.002 65.335 o
-33 15 18 15.102 9.973 10.154 162.256 o
-33 15 19 183.398 180.142 64.595 4.009 o
-33 15 20 1.773 -4.578 14.098 84.174 o
-33 15 21 18.119 32.638 16.772 59.469 o
-33 15 22 0.815 25.929 17.361 55.501 o
-33 15 23 47.425 55.575 22.348 33.497 o
-33 15 24 6.301 -3.264 21.849 35.043 o
-33 15 25 4.035 -6.890 52.447 6.082 o
-33 15 26 0.097 25.249 19.492 44.031 o
-33 15 27 34.331 52.900 21.668 35.632 o
-33 15 28 0.230 9.202 20.308 40.564 o
-33 15 29 6.455 -4.170 18.041 51.396 o
-33 15 31 6.674 -10.063 28.966 19.939 o
-32 0 2 11374.000 11209.000 281.319 0.211 o
-32 0 4 9455.920 9466.290 237.802 0.296 o
-32 0 6 2350.600 2397.830 144.240 0.804 o
-32 0 8 1796.960 1963.430 131.865 0.962 o
-32 0 10 959.310 983.981 90.978 2.021 o
-32 0 14 134.428 136.217 13.508 91.678 o
-32 0 16 137.520 398.950 34.587 13.985 o
-32 0 18 999.383 880.945 87.260 2.197 o
-32 0 26 374.114 417.490 56.300 5.278 o
-32 2 1 7001.570 6762.340 160.922 0.646 o
-32 2 2 3757.100 3747.080 111.829 1.338 o
-32 2 3 1568.750 1594.850 79.509 2.646 o
-32 2 4 6535.240 6471.230 151.448 0.729 o
-32 2 5 21619.300 21473.300 502.937 0.066 o
-32 2 6 1592.890 1612.070 79.600 2.640 o
-32 2 7 302.320 312.732 20.353 40.383 o
-32 2 8 287.497 294.736 19.401 44.444 o
-32 2 9 589.381 591.694 36.989 12.227 o
-32 2 10 470.924 470.889 29.872 18.747 o
-32 2 11 173.428 169.716 11.695 122.309 o
-32 2 12 145.426 135.084 9.293 193.727 o
-32 2 13 5304.780 5333.860 125.610 1.060 o
-32 2 14 3299.970 3292.050 122.935 1.107 o
-32 2 15 706.076 737.430 58.839 4.832 o
-32 2 16 5052.800 5046.060 124.114 1.086 o
-32 2 17 755.863 734.438 75.293 2.951 o
-32 2 18 132.504 128.330 24.116 28.766 o
-32 2 19 412.213 388.751 33.590 14.827 o
-32 2 20 22.057 11.332 3.717 1210.790 o
-32 2 21 0.024 -0.997 12.874 100.939 o
-32 2 22 1230.700 1202.970 78.920 2.686 o
-32 2 23 331.472 298.136 23.662 29.878 o
-32 2 24 420.297 402.214 32.774 15.575 o
-32 2 25 1907.550 1883.010 108.702 1.416 o
-32 2 26 2331.270 2372.990 127.287 1.033 o
-32 2 27 542.422 528.322 47.687 7.356 o
-32 2 28 644.249 650.351 57.433 5.072 o
-32 2 29 238.300 239.570 24.025 28.983 o
-32 2 30 5.672 7.525 4.216 941.306 o
-32 2 31 324.387 309.333 35.040 13.625 o
-32 2 32 0.059 -2.584 14.778 76.606 o
-32 2 33 12.261 11.287 5.258 605.036 o
-32 2 34 54.588 67.678 8.749 218.566 o
-32 2 35 868.950 833.213 85.900 2.267 o
-32 2 36 2668.790 2767.090 169.489 0.582 o
-32 2 37 260.269 259.288 35.584 13.212 o
-32 2 38 734.481 725.055 119.218 1.177 o
-32 2 39 1012.190 1024.320 140.841 0.843 o
-32 2 40 1.564 -2.765 8.658 223.167 o
-32 2 41 0.658 6.981 3.808 1153.820 o
-32 2 42 234.219 222.299 40.525 10.186 o
-32 2 43 211.429 178.374 35.267 13.450 o
-32 2 44 1081.750 1103.700 176.606 0.536 o
-32 2 45 664.282 730.903 133.361 0.941 o
-32 2 46 611.707 685.391 133.180 0.943 o
-32 2 47 205.375 216.587 48.322 7.164 o
-32 2 48 8.265 -3.173 33.091 15.277 o
-32 2 49 21.663 33.499 15.367 70.843 o
-32 2 50 3.825 -4.397 45.285 8.158 o
-32 2 51 29.989 23.209 20.625 39.325 o
-32 2 52 70.963 72.075 22.529 32.960 o
-32 2 53 375.509 364.363 96.598 1.793 o
-32 2 54 6.683 10.517 12.919 100.232 o
-32 2 55 42.555 46.282 15.004 74.309 o
-32 2 56 23.183 29.193 19.991 41.862 o
-32 2 57 0.783 2.040 9.474 186.382 o
-32 2 58 29.477 19.537 9.202 197.563 o
-32 2 59 204.369 164.684 60.470 4.575 o
-32 4 1 26.962 26.609 3.173 1661.500 o
-32 4 2 640.887 628.683 51.359 6.342 o
-32 4 3 45.961 39.618 6.029 460.250 o
-32 4 4 930.610 903.701 68.040 3.614 o
-32 4 5 2396.610 2311.380 122.074 1.123 o
-32 4 6 55.679 47.914 5.984 467.250 o
-32 4 7 13.308 8.159 5.485 556.066 o
-32 4 8 1617.030 1613.160 94.967 1.855 o
-32 4 9 7584.050 7424.980 177.649 0.530 o
-32 4 10 49.677 58.839 6.845 357.062 o
-32 4 11 253.452 224.021 19.084 45.934 o
-32 4 12 3.709 2.402 4.034 1027.820 o
-32 4 13 1064.110 1133.930 80.280 2.596 o
-32 4 14 1897.400 1786.730 109.654 1.391 o
-32 4 15 189.838 185.536 20.308 40.564 o
-32 4 16 2684.300 2678.100 126.516 1.045 o
-32 4 17 927.099 881.489 61.105 4.480 o
-32 4 18 1658.460 1659.670 100.678 1.650 o
-32 4 19 274.897 264.592 23.798 29.538 o
-32 4 20 654.727 626.734 52.356 6.103 o
-32 4 21 365.059 354.889 31.459 16.904 o
-32 4 22 1087.520 1073.870 100.678 1.650 o
-32 4 23 451.219 444.326 43.018 9.040 o
-32 4 24 11.455 7.072 2.992 1869.000 o
-32 4 25 239.078 243.921 26.835 23.230 o
-32 4 26 982.254 992.639 91.295 2.007 o
-32 4 27 463.476 437.435 42.746 9.155 o
-32 4 28 2392.520 2427.610 149.589 0.748 o
-32 4 29 70.571 84.087 9.565 182.866 o
-32 4 30 294.782 275.108 30.280 18.245 o
-32 4 31 309.881 291.201 32.366 15.970 o
-32 4 32 703.153 713.178 74.432 3.020 o
-32 4 33 176.605 165.228 20.671 39.153 o
-32 4 34 28.947 30.145 5.621 529.485 o
-32 4 35 0.196 3.536 6.165 440.169 o
-32 4 36 247.382 242.697 28.286 20.909 o
-32 4 37 51.966 54.441 7.162 326.124 o
-32 4 38 153.927 165.636 24.206 28.550 o
-32 4 39 3.203 7.978 4.533 814.136 o
-32 4 40 269.229 284.718 45.965 7.918 o
-32 4 41 2.898 -0.317 27.470 22.169 o
-32 4 42 23.979 19.673 9.519 184.611 o
-32 4 43 64.605 61.060 11.695 122.309 o
-32 4 44 1.440 13.372 9.882 171.310 o
-32 4 45 4.847 10.607 5.576 538.129 o
-32 4 46 3.898 7.751 4.261 921.385 o
-32 4 47 418.034 401.171 73.163 3.125 o
-32 4 48 29.131 55.257 12.556 106.105 o
-32 4 49 89.935 82.183 20.353 40.383 o
-32 4 50 0.344 -5.576 14.143 83.635 o
-32 4 51 30.723 36.581 10.562 149.963 o
-32 4 52 13.764 9.111 5.712 512.809 o
-32 4 53 11.392 8.930 12.103 114.202 o
-32 4 54 147.703 159.517 49.183 6.916 o
-32 4 55 8.089 13.690 7.933 265.840 o
-32 4 56 15.379 5.530 9.655 179.448 o
-32 4 57 1.225 7.162 7.162 326.124 o
-32 6 1 29.639 20.127 6.482 398.130 o
-32 6 2 236.625 237.439 25.702 25.324 o
-32 6 3 327.497 328.598 34.315 14.207 o
-32 6 4 58.277 41.658 8.567 227.915 o
-32 6 5 0.003 -9.202 10.335 156.613 o
-32 6 6 1877.070 1898.520 129.825 0.993 o
-32 6 7 1101.300 1103.520 94.740 1.864 o
-32 6 8 596.117 602.392 63.825 4.107 o
-32 6 9 302.772 271.074 30.779 17.659 o
-32 6 10 1087.890 1075.730 101.222 1.633 o
-32 6 11 881.184 862.360 86.354 2.243 o
-32 6 12 189.346 176.243 20.942 38.143 o
-32 6 13 568.314 539.292 58.294 4.923 o
-32 6 15 174.584 165.954 19.991 41.862 o
-32 6 16 17.440 12.692 2.720 2261.490 o
-32 6 17 3.200 7.706 6.210 433.766 o
-32 6 18 344.186 354.345 41.386 9.767 o
-32 6 19 428.514 404.752 47.279 7.484 o
-32 6 20 409.109 431.452 50.996 6.433 o
-32 6 21 5.624 8.386 6.165 440.169 o
-32 6 22 727.850 727.548 82.682 2.447 o
-32 6 23 138.277 123.661 16.500 61.446 o
-32 6 24 2.477 5.757 4.488 830.666 o
-32 6 25 924.725 997.988 112.192 1.329 o
-32 6 26 27.402 18.223 10.834 142.528 o
-32 6 27 1907.200 1944.980 195.010 0.440 o
-32 6 28 40.402 28.331 10.789 143.729 o
-32 6 29 354.281 364.907 46.917 7.600 o
-32 6 30 348.389 340.202 40.570 10.164 o
-32 6 31 455.618 457.245 55.031 5.524 o
-32 6 32 572.608 610.098 72.528 3.180 o
-32 6 33 250.617 254.075 33.046 15.319 o
-32 6 34 756.363 755.834 93.063 1.932 o
-32 6 35 42.201 58.294 14.551 79.011 o
-32 6 36 176.814 169.535 26.155 24.454 o
-32 6 37 170.160 170.487 26.699 23.468 o
-32 6 38 93.714 96.417 15.866 66.460 o
-32 6 39 0.227 -11.151 13.554 91.066 o
-32 6 40 48.404 45.693 8.749 218.566 o
-32 6 41 4.772 7.751 9.157 199.524 o
-32 6 42 1.394 -0.181 30.371 18.136 o
-32 6 43 123.122 134.766 27.017 22.919 o
-32 6 44 72.256 81.322 23.073 31.424 o
-32 6 45 4.817 -3.672 25.566 25.594 o
-32 6 46 3.100 10.471 5.304 594.737 o
-32 6 47 23.457 32.003 8.658 223.167 o
-32 6 48 33.196 49.002 12.466 107.654 o
-32 6 49 2.162 -11.967 14.778 76.606 o
-32 6 50 93.604 98.684 25.158 26.431 o
-32 6 51 127.935 132.636 37.488 11.904 o
-32 6 52 109.702 127.151 36.173 12.785 o
-32 6 53 0.139 10.517 14.279 82.049 o
-32 8 1 101.742 108.067 14.596 78.521 o
-32 8 2 2390.230 2365.510 164.186 0.621 o
-32 8 3 894.616 891.552 97.958 1.743 o
-32 8 4 729.056 765.761 108.158 1.430 o
-32 8 5 391.966 428.369 56.617 5.219 o
-32 8 6 46.649 44.242 7.026 338.870 o
-32 8 7 378.634 391.833 51.450 6.320 o
-32 8 8 1939.560 2018.590 168.356 0.590 o
-32 8 9 243.017 249.089 39.891 10.513 o
-32 8 10 4384.730 4501.780 130.505 0.982 o
-32 8 11 498.369 503.527 65.230 3.932 o
-32 8 12 2029.520 2142.750 172.073 0.565 o
-32 8 13 431.416 439.611 57.479 5.064 o
-32 8 14 248.908 249.996 34.678 13.912 o
-32 8 15 893.353 919.113 99.817 1.679 o
-32 8 16 305.346 285.262 35.358 13.382 o
-32 8 17 165.144 168.039 20.852 38.475 o
-32 8 18 837.187 836.748 102.627 1.588 o
-32 8 19 0.321 -2.221 27.062 22.843 o
-32 8 20 12.329 4.896 7.661 285.052 o
-32 8 21 969.251 1007.140 122.618 1.113 o
-32 8 22 334.070 309.559 47.687 7.356 o
-32 8 23 819.130 925.731 120.895 1.145 o
-32 8 24 145.854 154.666 28.286 20.909 o
-32 8 25 709.717 791.917 125.292 1.066 o
-32 8 26 338.685 331.544 58.612 4.870 o
-32 8 27 676.827 736.795 124.295 1.083 o
-32 8 28 919.258 1008.140 140.433 0.848 o
-32 8 29 49.169 52.220 10.562 149.963 o
-32 8 30 251.666 235.309 40.842 10.029 o
-32 8 31 712.500 763.223 121.077 1.141 o
-32 8 32 12.443 17.679 5.802 496.909 o
-32 8 33 88.564 59.518 13.826 87.518 o
-32 8 34 193.157 174.838 30.779 17.659 o
-32 8 36 192.084 241.247 49.319 6.878 o
-32 8 37 293.841 315.090 65.003 3.959 o
-32 8 38 730.327 750.485 143.606 0.811 o
-32 8 39 95.601 100.452 23.073 31.424 o
-32 8 40 139.071 123.525 28.603 20.447 o
-32 8 41 189.673 204.167 47.642 7.370 o
-32 8 42 57.553 71.304 19.129 45.716 o
-32 8 43 0.014 -34.088 23.209 31.057 o
-32 8 45 118.867 115.093 36.491 12.563 o
-32 10 1 190.568 154.666 32.683 15.661 o
-32 10 2 763.005 787.339 136.625 0.896 o
-32 10 3 1188.210 1336.920 198.093 0.426 o
-32 10 4 116.510 117.858 23.254 30.936 o
-32 10 5 260.648 233.813 38.349 11.375 o
-32 10 6 177.878 173.070 30.689 17.763 o
-32 10 7 13.983 1.360 5.077 649.024 o
-32 10 8 42.520 42.882 11.877 118.603 o
-32 10 9 74.045 91.476 14.778 76.606 o
-32 10 10 0.021 12.647 9.293 193.727 o
-32 10 11 344.179 391.153 63.236 4.184 o
-32 10 12 82.227 48.050 13.100 97.477 o
-32 10 13 121.936 131.775 20.444 40.026 o
-32 10 14 233.365 253.849 42.157 9.413 o
-32 10 15 389.357 362.550 58.521 4.885 o
-32 10 16 191.409 213.097 42.429 9.293 o
-32 10 17 803.309 891.915 150.133 0.742 o
-32 10 18 500.554 501.215 97.732 1.751 o
-32 10 21 78.078 84.677 18.857 47.045 o
-32 10 25 0.832 -0.816 21.078 37.652 o
-32 10 26 2.823 -16.546 13.418 92.921 o
-32 10 27 102.850 110.787 31.731 16.615 o
-32 10 28 3.622 35.312 14.732 77.078 o
-32 10 29 831.449 858.053 174.430 0.550 o
-32 10 31 853.598 934.752 196.823 0.432 o
-32 10 32 24.358 8.341 21.078 37.652 o
-32 10 33 59.924 60.108 17.724 53.253 o
-32 10 34 1.365 13.418 11.378 129.226 o
-32 10 35 0.363 -10.743 13.599 90.460 o
-32 10 37 145.204 191.293 54.668 5.598 o
-32 10 38 28.874 47.461 25.566 25.594 o
-32 10 39 0.771 -9.791 33.862 14.590 o
-32 10 40 0.727 -3.853 13.599 90.460 o
-32 10 41 219.258 191.520 61.966 4.357 o
-32 10 42 76.232 128.420 47.234 7.498 o
-32 10 43 1098.490 1103.560 302.352 0.183 o
-32 10 44 189.612 187.984 67.859 3.633 o
-32 10 45 1203.050 1158.730 325.153 0.158 o
-32 12 1 339.704 374.336 71.304 3.290 o
-32 12 2 1055.100 1275.050 194.194 0.444 o
-32 12 3 77.737 81.957 17.633 53.802 o
-32 12 4 2.013 1.043 8.295 243.105 o
-32 12 5 355.912 383.493 70.760 3.341 o
-32 12 6 37.156 19.220 17.633 53.802 o
-32 12 7 137.790 143.968 29.283 19.509 o
-32 12 8 127.670 146.235 27.561 22.024 o
-32 12 9 215.990 204.303 39.165 10.906 o
-32 12 10 22.464 34.632 20.398 40.204 o
-32 12 11 14.039 -16.228 27.153 22.691 o
-32 12 12 120.765 124.340 24.932 26.914 o
-32 12 13 419.875 481.814 86.807 2.220 o
-32 12 14 1.219 27.153 20.263 40.746 o
-32 12 15 18.700 11.559 24.252 28.444 o
-32 12 16 135.577 159.199 36.037 12.881 o
-32 12 17 13.372 14.642 6.437 403.757 o
-32 12 18 4.067 -6.346 47.053 7.556 o
-32 12 19 151.669 160.469 41.250 9.831 o
-32 12 22 3.634 -12.149 13.644 89.859 o
-32 12 23 100.507 107.704 32.003 16.334 o
-32 12 24 22.798 6.256 25.203 26.336 o
-32 12 25 30.995 40.434 13.463 92.296 o
-32 12 26 56.388 65.049 18.812 47.272 o
-32 12 27 192.798 217.041 60.833 4.521 o
-32 12 29 71.669 61.105 22.710 32.436 o
-32 12 30 42.939 33.272 27.651 21.880 o
-32 12 31 23.017 24.705 20.897 38.309 o
-32 12 32 18.325 10.109 8.839 214.105 o
-32 12 33 153.876 152.445 48.684 7.058 o
-32 12 35 106.007 140.659 50.543 6.549 o
-32 12 37 22.969 31.640 19.356 44.652 o
-32 12 38 31.706 22.166 10.925 140.173 o
-32 12 39 414.399 421.887 138.483 0.872 o
-32 12 40 342.881 338.616 122.255 1.119 o
-32 12 41 211.906 225.563 88.076 2.157 o
-32 12 42 587.815 569.346 197.367 0.429 o
-32 12 43 78.962 53.036 25.657 25.413 o
-32 14 1 198.308 203.351 50.180 6.644 o
-32 14 2 330.374 380.546 85.765 2.274 o
-32 14 3 205.724 182.680 56.391 5.261 o
-32 14 4 10.467 32.955 13.735 88.677 o
-32 14 5 118.340 106.888 26.881 23.152 o
-32 14 6 69.595 93.652 24.886 27.012 o
-32 14 7 329.469 357.383 90.026 2.064 o
-32 14 8 68.033 87.170 24.614 27.612 o
-32 14 9 308.324 338.027 75.384 2.944 o
-32 14 10 16.937 25.838 9.791 174.498 o
-32 14 11 7.206 -3.445 13.735 88.677 o
-32 14 12 1.336 27.969 25.385 25.961 o
-32 14 14 8.231 21.305 10.879 141.343 o
-32 14 15 25.094 32.955 13.282 94.834 o
-32 14 16 294.371 293.286 89.935 2.068 o
-32 14 17 22.636 22.529 10.290 157.996 o
-32 14 18 43.826 31.051 12.874 100.939 o
-32 14 19 53.289 71.440 23.345 30.696 o
-32 14 20 0.218 -8.613 16.500 61.446 o
-32 14 21 5.959 14.506 12.375 109.237 o
-32 14 22 1.485 -1.496 44.151 8.582 o
-32 14 24 2.851 18.812 11.877 118.603 o
-32 14 25 181.149 170.033 54.759 5.579 o
-32 14 26 0.356 -19.447 45.058 8.240 o
-32 14 27 5.518 -22.166 23.662 29.878 o
-32 14 28 0.166 17.588 20.353 40.383 o
-32 14 29 8.469 15.639 24.070 28.874 o
-32 14 30 21.666 27.651 14.959 74.760 o
-32 14 31 17.253 45.013 17.905 52.180 o
-32 14 33 27.179 42.837 19.764 42.828 o
-32 14 35 7.977 16.727 13.599 90.460 o
-32 14 36 234.445 191.928 73.979 3.057 o
-32 16 1 53.544 69.763 31.368 17.001 o
-32 16 15 0.065 6.120 7.525 295.448 o
-32 16 16 8.144 3.581 16.636 60.446 o
-32 16 18 1.250 7.525 10.154 162.256 o
-32 16 20 34.654 44.559 19.492 44.031 o
-32 16 21 3.709 -1.315 15.095 73.419 o
-32 16 22 39.513 54.215 23.436 30.459 o
-31 1 1 3763.050 3746.670 109.427 1.397 o
-31 1 2 5759.110 5730.500 144.648 0.800 o
-31 1 3 260.537 238.119 16.591 60.776 o
-31 1 4 83.074 77.379 10.517 151.259 o
-31 1 5 13344.000 13579.100 337.483 0.147 o
-31 1 6 1501.050 1420.060 78.194 2.736 o
-31 1 7 8833.850 8871.830 237.666 0.296 o
-31 1 8 8792.480 8510.860 215.001 0.362 o
-31 1 9 136.862 125.655 9.519 184.611 o
-31 1 10 509.108 537.026 39.346 10.806 o
-31 1 11 574.691 606.925 40.117 10.395 o
-31 1 12 724.348 716.578 49.818 6.741 o
-31 1 13 124.972 105.121 12.149 113.352 o
-31 1 14 2453.870 2433.370 115.410 1.256 o
-31 1 15 7528.660 7355.080 181.139 0.510 o
-31 1 16 2972.730 2821.620 115.864 1.246 o
-31 1 17 12.669 10.698 4.760 738.445 o
-31 1 18 8879.560 8931.840 224.293 0.333 o
-31 1 19 7778.550 7817.180 192.018 0.454 o
-31 1 20 394.244 393.239 30.915 17.504 o
-31 1 21 4107.950 3935.650 119.626 1.169 o
-31 1 22 1390.770 1325.540 96.734 1.788 o
-31 1 23 417.767 440.110 38.621 11.216 o
-31 1 24 0.819 -2.176 10.199 160.817 o
-31 1 25 1431.800 1422.050 96.417 1.800 o
-31 1 26 2300.860 2300.590 134.177 0.929 o
-31 1 27 318.484 298.000 27.107 22.766 o
-31 1 28 2486.720 2423.260 129.871 0.992 o
-31 1 29 224.183 207.612 20.625 39.325 o
-31 1 30 3505.570 3521.150 121.938 1.125 o
-31 1 31 946.641 978.813 84.042 2.369 o
-31 1 32 131.564 152.445 20.217 40.929 o
-31 1 33 1061.820 1078.090 116.317 1.236 o
-31 1 34 200.999 165.954 23.164 31.178 o
-31 1 35 113.094 111.467 16.319 62.819 o
-31 1 36 174.576 173.886 25.929 24.883 o
-31 1 37 143.615 143.742 21.985 34.611 o
-31 1 38 115.262 111.240 18.676 47.963 o
-31 1 39 168.998 169.399 28.377 20.775 o
-31 1 40 1006.680 990.916 138.211 0.876 o
-31 1 41 1306.640 1337.740 178.737 0.524 o
-31 1 42 2537.690 2598.680 237.575 0.296 o
-31 1 43 137.940 170.804 33.499 14.908 o
-31 1 44 2118.940 2136.090 251.129 0.265 o
-31 1 45 422.883 471.932 88.212 2.150 o
-31 1 46 2517.420 2738.800 281.228 0.212 o
-31 1 47 1953.100 2046.610 279.369 0.214 o
-31 1 48 29.591 37.488 10.517 151.259 o
-31 1 49 416.320 447.816 100.270 1.664 o
-31 1 50 16.628 -5.304 23.390 30.577 o
-31 1 51 74.200 101.766 27.606 21.951 o
-31 1 52 84.076 79.781 26.337 24.118 o
-31 1 53 49.033 9.610 7.479 299.040 o
-31 1 54 6.696 8.159 8.522 230.346 o
-31 1 55 0.384 13.916 12.058 115.062 o
-31 1 56 391.351 399.721 120.487 1.152 o
-31 1 57 10.425 16.591 20.081 41.485 o
-31 1 58 13.369 14.052 8.114 254.092 o
-31 1 59 113.752 104.033 36.536 12.532 o
-31 3 1 154.338 132.908 9.746 176.125 o
-31 3 2 90.209 81.096 8.477 232.816 o
-31 3 3 21.187 23.526 4.216 941.306 o
-31 3 4 150.834 148.637 11.378 129.226 o
-31 3 5 277.023 290.339 25.203 26.336 o
-31 3 6 2886.320 2745.330 120.215 1.158 o
-31 3 7 282.830 297.864 20.489 39.849 o
-31 3 8 1488.830 1494.080 82.183 2.477 o
-31 3 9 1339.680 1332.660 81.186 2.538 o
-31 3 10 735.036 674.829 46.237 7.825 o
-31 3 11 60.404 61.740 7.570 291.920 o
-31 3 12 655.419 632.899 44.333 8.512 o
-31 3 13 72.233 59.065 9.021 205.585 o
-31 3 14 2023.720 2050.420 100.452 1.658 o
-31 3 15 58.362 56.119 11.287 131.310 o
-31 3 16 375.437 376.376 29.827 18.804 o
-31 3 17 318.943 312.642 30.779 17.659 o
-31 3 18 287.100 271.437 24.206 28.550 o
-31 3 19 10.896 12.692 4.442 847.705 o
-31 3 20 146.460 138.302 11.741 121.366 o
-31 3 21 97.441 88.122 8.250 245.784 o
-31 3 22 173.587 166.316 14.052 84.718 o
-31 3 23 432.714 440.609 35.720 13.111 o
-31 3 24 29.352 29.918 12.783 102.376 o
-31 3 25 50.818 46.373 4.760 738.445 o
-31 3 26 3757.530 3815.930 114.277 1.281 o
-31 3 27 429.098 388.570 35.856 13.012 o
-31 3 28 849.206 883.484 82.456 2.461 o
-31 3 29 0.603 -2.040 12.556 106.105 o
-31 3 30 1.010 1.269 7.026 338.870 o
-31 3 31 964.366 944.317 94.740 1.864 o
-31 3 32 204.566 186.987 20.988 37.978 o
-31 3 33 47.878 48.322 6.120 446.714 o
-31 3 34 291.705 300.584 35.176 13.520 o
-31 3 35 31.762 26.065 4.034 1027.820 o
-31 3 36 380.742 376.149 49.501 6.827 o
-31 3 37 1776.040 1776.760 154.621 0.700 o
-31 3 38 173.917 162.055 21.441 36.389 o
-31 3 39 53.236 65.049 11.922 117.702 o
-31 3 40 9.373 20.897 7.389 306.423 o
-31 3 41 124.555 125.519 21.441 36.389 o
-31 3 42 1247.150 1295.310 167.948 0.593 o
-31 3 43 0.172 -2.493 23.844 29.426 o
-31 3 44 10.871 16.183 6.528 392.620 o
-31 3 45 283.857 279.551 51.495 6.309 o
-31 3 46 23.092 20.081 13.146 96.806 o
-31 3 47 628.822 631.856 131.367 0.969 o
-31 3 48 3.553 16.863 7.026 338.870 o
-31 3 49 36.517 46.101 16.727 59.792 o
-31 3 50 707.769 743.232 193.469 0.447 o
-31 3 51 376.472 378.144 94.785 1.862 o
-31 3 52 183.359 168.855 45.285 8.158 o
-31 3 53 274.061 247.185 68.448 3.571 o
-31 3 54 10.127 -14.732 26.971 22.997 o
-31 3 55 0.501 1.949 11.786 120.434 o
-31 3 56 113.416 82.818 27.515 22.096 o
-31 3 57 28.314 28.966 11.741 121.366 o
-31 3 58 0.261 -4.125 11.015 137.875 o
-31 5 1 207.337 213.505 23.844 29.426 o
-31 5 2 25.836 25.340 5.666 521.047 o
-31 5 3 2335.680 2285.140 123.525 1.096 o
-31 5 4 2801.440 2769.350 121.167 1.139 o
-31 5 5 113.716 113.325 10.018 166.691 o
-31 5 6 1044.840 1074.500 72.936 3.145 o
-31 5 7 144.301 131.729 10.970 139.016 o
-31 5 8 850.457 859.776 73.163 3.125 o
-31 5 9 1151.730 1153.880 90.343 2.050 o
-31 5 10 479.105 451.896 41.749 9.598 o
-31 5 11 24.403 15.458 2.267 3256.540 o
-31 5 12 6.857 12.058 5.258 605.036 o
-31 5 13 1.783 -16.092 20.172 41.113 o
-31 5 14 239.732 191.202 19.945 42.053 o
-31 5 15 2837.120 2634.040 135.764 0.908 o
-31 5 16 1297.960 1225.820 88.303 2.145 o
-31 5 17 130.003 111.739 11.287 131.310 o
-31 5 18 498.308 495.775 51.994 6.188 o
-31 5 19 612.597 635.800 65.593 3.888 o
-31 5 20 5.929 16.047 8.023 259.867 o
-31 5 21 448.056 447.181 49.183 6.916 o
-31 5 22 286.643 300.176 31.142 17.250 o
-31 5 23 7.619 5.213 10.698 146.175 o
-31 5 24 145.539 161.149 16.591 60.776 o
-31 5 25 257.193 255.027 26.246 24.285 o
-31 5 26 277.771 287.393 29.872 18.747 o
-31 5 28 27.564 22.801 5.576 538.129 o
-31 5 29 218.269 220.486 25.702 25.324 o
-31 5 30 2272.520 2303.090 148.819 0.755 o
-31 5 31 431.310 420.527 47.325 7.470 o
-31 5 32 160.956 167.495 20.852 38.475 o
-31 5 33 141.859 135.265 17.543 54.359 o
-31 5 34 43.257 43.925 10.426 153.901 o
-31 5 35 137.356 150.768 20.172 41.113 o
-31 5 36 548.929 574.514 72.392 3.192 o
-31 5 37 44.065 39.755 7.887 268.905 o
-31 5 38 11.354 13.780 6.482 398.130 o
-31 5 39 560.847 573.244 72.755 3.160 o
-31 5 40 0.042 -1.088 16.681 60.118 o
-31 5 41 5.928 6.482 4.261 921.385 o
-31 5 42 4.725 -0.272 19.673 43.223 o
-31 5 43 62.587 37.261 7.570 291.920 o
-31 5 44 6.508 -10.154 10.562 149.963 o
-31 5 45 89.038 88.938 21.033 37.815 o
-31 5 46 136.938 128.964 25.476 25.776 o
-31 5 47 5.180 11.151 11.469 127.191 o
-31 5 48 11.094 9.202 8.250 245.784 o
-31 5 49 64.537 78.421 17.271 56.085 o
-31 5 50 31.109 39.256 10.925 140.173 o
-31 5 51 20.294 13.554 11.514 126.191 o
-31 5 52 30.411 29.465 7.978 262.828 o
-31 5 53 124.648 108.430 32.728 15.618 o
-31 5 54 271.252 246.868 87.351 2.192 o
-31 5 55 10.059 20.036 10.290 157.996 o
-31 5 56 179.225 148.819 56.391 5.261 o
-31 7 1 182.775 189.480 21.169 37.330 o
-31 7 2 24.902 23.617 5.802 496.909 o
-31 7 3 36.771 26.835 7.389 306.423 o
-31 7 4 9.493 5.394 3.037 1813.620 o
-31 7 5 347.534 372.432 40.072 10.418 o
-31 7 6 220.432 210.286 23.889 29.314 o
-31 7 7 95.826 79.101 10.381 155.248 o
-31 7 8 1540.580 1532.520 135.401 0.912 o
-31 7 9 2363.580 2388.400 159.970 0.654 o
-31 7 10 302.013 308.290 37.669 11.790 o
-31 7 11 1357.330 1368.520 127.106 1.035 o
-31 7 12 1645.850 1699.700 164.866 0.615 o
-31 7 13 219.770 198.002 24.705 27.410 o
-31 7 14 923.185 885.206 94.105 1.889 o
-31 7 15 138.376 137.985 17.905 52.180 o
-31 7 16 7.857 14.234 6.392 409.505 o
-31 7 17 185.309 171.438 20.081 41.485 o
-31 7 18 1.561 1.224 9.610 181.145 o
-31 7 19 932.886 941.552 103.443 1.563 o
-31 7 20 461.283 463.908 57.615 5.040 o
-31 7 21 11.344 16.002 5.530 546.987 o
-31 7 22 1380.340 1396.170 141.747 0.833 o
-31 7 23 453.084 444.507 67.134 3.712 o
-31 7 24 35.663 39.573 13.871 86.947 o
-31 7 25 427.224 458.605 71.168 3.303 o
-31 7 26 26.522 25.702 6.482 398.130 o
-31 7 27 130.736 144.059 24.977 26.816 o
-31 7 28 117.441 103.035 16.273 63.170 o
-31 7 29 1.398 -6.709 14.551 79.011 o
-31 7 30 682.283 692.825 99.182 1.701 o
-31 7 31 168.852 192.880 31.912 16.427 o
-31 7 32 19.578 25.158 12.874 100.939 o
-31 7 33 318.169 355.207 52.810 5.999 o
-31 7 34 124.315 111.965 17.271 56.085 o
-31 7 35 146.772 146.416 27.334 22.390 o
-31 7 36 1.404 -10.109 10.290 157.996 o
-31 7 37 12.359 17.679 12.964 99.532 o
-31 7 38 7.251 7.525 11.559 125.204 o
-31 7 39 731.818 861.499 127.378 1.031 o
-31 7 40 222.917 243.921 42.837 9.117 o
-31 7 41 138.317 132.183 24.886 27.012 o
-31 7 42 45.222 44.741 8.975 207.667 o
-31 7 43 7.556 -5.848 13.826 87.518 o
-31 7 44 126.284 117.314 24.252 28.444 o
-31 7 45 0.829 8.386 16.636 60.446 o
-31 7 46 83.571 84.903 22.348 33.497 o
-31 7 47 63.604 52.447 15.004 74.309 o
-31 7 48 40.814 37.715 12.964 99.532 o
-31 7 49 50.949 69.174 25.067 26.622 o
-31 7 50 29.089 13.418 23.798 29.538 o
-31 7 51 3.730 27.107 21.396 36.544 o
-31 7 52 50.761 33.046 13.871 86.947 o
-31 9 1 1627.690 1620.510 176.198 0.539 o
-31 9 2 1656.970 1716.740 177.921 0.528 o
-31 9 3 2283.880 2405.220 224.656 0.331 o
-31 9 4 1485.730 1643.490 198.637 0.424 o
-31 9 5 2945.850 3092.370 205.209 0.397 o
-31 9 6 151.498 156.208 23.662 29.878 o
-31 9 7 81.945 99.318 15.911 66.082 o
-31 9 8 1000.420 1082.850 130.687 0.980 o
-31 9 9 2347.750 2420.310 189.570 0.466 o
-31 9 10 1402.490 1479.260 143.334 0.814 o
-31 9 11 229.058 219.896 32.456 15.881 o
-31 9 12 50.574 48.141 8.069 256.955 o
-31 9 13 269.627 259.787 30.825 17.607 o
-31 9 14 143.915 155.573 21.124 37.491 o
-31 9 15 88.284 63.009 9.157 199.524 o
-31 9 16 255.645 246.822 30.689 17.763 o
-31 9 17 435.856 456.202 53.671 5.808 o
-31 9 18 122.758 135.854 21.804 35.189 o
-31 9 19 871.953 879.404 117.904 1.203 o
-31 9 20 152.721 143.334 23.798 29.538 o
-31 9 21 182.736 164.095 30.099 18.465 o
-31 9 22 2492.920 2647.460 240.114 0.290 o
-31 9 23 505.730 513.227 90.841 2.027 o
-31 9 24 17.055 27.515 7.117 330.292 o
-31 9 26 240.040 219.942 45.783 7.981 o
-31 9 27 2.498 6.890 7.298 314.084 o
-31 9 28 81.225 67.769 21.351 36.699 o
-31 9 29 3.504 0.771 11.106 135.633 o
-31 9 31 20.046 2.357 14.596 78.521 o
-31 9 32 35.583 34.496 8.885 211.926 o
-31 9 34 787.922 899.984 179.779 0.518 o
-31 9 35 185.991 206.932 50.860 6.467 o
-31 9 36 349.557 376.466 93.289 1.922 o
-31 9 37 251.096 295.144 74.251 3.034 o
-31 9 38 117.431 140.977 37.896 11.649 o
-31 9 39 94.006 102.174 28.603 20.447 o
-31 9 40 225.084 213.958 64.142 4.066 o
-31 9 41 444.786 484.896 128.511 1.013 o
-31 9 42 94.422 110.197 33.499 14.908 o
-31 9 43 49.509 42.202 16.727 59.792 o
-31 9 44 31.397 29.646 29.193 19.630 o
-31 9 45 2.414 16.183 8.930 209.780 o
-31 11 1 52.021 59.926 14.642 78.035 o
-31 11 3 308.645 330.320 59.473 4.730 o
-31 11 4 46.382 76.381 18.087 51.139 o
-31 11 5 2466.290 2648.280 216.723 0.356 o
-31 11 6 1.084 29.510 22.484 33.093 o
-31 11 7 1792.120 1921.720 208.790 0.384 o
-31 11 8 928.497 1021.110 138.483 0.872 o
-31 11 9 37.486 52.764 19.855 42.437 o
-31 11 10 23.470 13.463 10.335 156.613 o
-31 11 11 234.471 258.699 42.338 9.333 o
-31 11 12 73.599 80.552 16.047 64.967 o
-31 11 13 0.033 -6.754 16.319 62.819 o
-31 11 14 3.989 -0.589 8.477 232.816 o
-31 11 15 6.982 12.149 20.535 39.673 o
-31 11 16 317.354 350.492 64.550 4.015 o
-31 11 17 188.135 197.503 37.987 11.593 o
-31 11 18 1362.320 1557.810 212.734 0.370 o
-31 11 19 434.408 530.544 94.423 1.876 o
-31 11 20 91.177 101.222 20.398 40.204 o
-31 11 21 52.637 44.106 11.106 135.633 o
-31 11 22 359.338 378.370 72.981 3.141 o
-31 11 23 49.125 52.583 13.871 86.947 o
-31 11 24 27.788 41.477 23.164 31.178 o
-31 11 25 393.748 491.106 112.147 1.330 o
-31 11 26 105.677 95.918 29.465 19.270 o
-31 11 27 60.963 50.588 20.036 41.673 o
-31 11 28 93.931 104.622 28.014 21.317 o
-31 11 29 33.206 -14.914 55.167 5.497 o
-31 11 30 537.104 567.669 136.489 0.898 o
-31 11 31 397.047 432.766 112.827 1.314 o
-31 11 32 309.298 347.410 89.119 2.106 o
-31 11 33 0.116 20.716 22.756 32.306 o
-31 11 34 0.147 1.541 12.194 112.510 o
-31 11 35 17.031 39.346 15.004 74.309 o
-31 11 38 31.218 49.138 28.513 20.578 o
-31 11 39 3.032 1.768 7.751 278.423 o
-31 11 40 0.164 13.236 9.429 188.179 o
-31 11 41 204.899 223.477 73.933 3.060 o
-31 11 43 184.845 215.273 78.058 2.746 o
-31 11 44 675.712 684.892 231.999 0.311 o
-31 11 45 8.435 -1.088 44.514 8.443 o
-31 13 1 100.704 102.038 28.014 21.317 o
-31 13 2 38.409 41.024 12.375 109.237 o
-31 13 3 200.245 210.241 44.197 8.564 o
-31 13 4 6.392 3.445 10.698 146.175 o
-31 13 5 28.417 26.110 12.284 110.856 o
-31 13 6 10.130 4.669 13.644 89.859 o
-31 13 7 198.242 239.207 46.418 7.764 o
-31 13 8 82.762 112.011 25.158 26.431 o
-31 13 9 144.489 142.835 28.513 20.578 o
-31 13 10 162.271 181.955 35.493 13.279 o
-31 13 11 112.973 122.799 24.252 28.444 o
-31 13 12 410.353 468.577 94.241 1.884 o
-31 13 13 114.432 149.045 38.893 11.059 o
-31 13 14 162.546 213.913 50.906 6.456 o
-31 13 15 70.643 52.039 31.504 16.855 o
-31 13 16 23.814 20.535 9.383 190.001 o
-31 13 17 25.502 28.649 10.335 156.613 o
-31 13 18 4.396 11.514 17.407 55.212 o
-31 13 19 36.965 72.029 20.806 38.643 o
-31 13 20 1.901 4.442 6.256 427.503 o
-31 13 21 5.772 17.633 11.831 119.513 o
-31 13 22 26.088 64.233 24.252 28.444 o
-31 13 23 124.866 141.838 42.565 9.233 o
-31 13 24 22.724 44.333 30.689 17.763 o
-31 13 25 3.609 -19.356 18.903 46.819 o
-31 13 27 185.290 188.709 57.615 5.040 o
-31 13 28 33.362 44.016 28.921 20.001 o
-31 13 29 31.703 18.585 20.172 41.113 o
-31 13 30 74.129 56.708 23.118 31.301 o
-31 13 31 0.901 -10.698 15.956 65.707 o
-31 13 32 13.920 3.128 7.842 272.022 o
-31 13 34 5.710 10.335 8.295 243.105 o
-31 13 35 31.478 28.105 14.188 83.101 o
-31 13 36 25.465 23.889 19.809 42.632 o
-31 13 37 12.261 14.778 9.746 176.125 o
-31 13 38 54.418 54.215 26.110 24.539 o
-31 13 39 241.959 219.035 84.813 2.326 o
-31 13 40 37.507 28.150 13.418 92.921 o
-31 15 1 94.871 79.690 24.388 28.128 o
-31 15 2 5.850 28.739 10.925 140.173 o
-31 15 3 12.825 25.657 10.335 156.613 o
-31 15 4 6.859 4.760 9.882 171.310 o
-31 15 5 258.450 244.556 71.304 3.290 o
-31 15 6 2.848 20.489 19.809 42.632 o
-31 15 7 154.628 156.978 41.613 9.661 o
-31 15 8 0.875 10.290 7.706 281.708 o
-31 15 9 29.445 46.327 18.223 50.379 o
-31 15 10 32.014 7.207 8.069 256.955 o
-31 15 11 0.065 13.191 19.900 42.244 o
-31 15 12 25.053 26.020 22.076 34.327 o
-31 15 13 208.150 209.380 68.222 3.594 o
-31 15 14 15.182 6.074 8.975 207.667 o
-31 15 15 15.373 27.561 12.647 104.590 o
-31 15 16 77.616 66.635 22.076 34.327 o
-31 15 17 14.610 36.672 23.436 30.459 o
-31 15 18 15.379 0.907 13.236 95.484 o
-31 15 19 265.086 260.965 92.201 1.968 o
-31 15 20 1.428 -9.066 33.499 14.908 o
-31 15 21 1.982 3.354 12.239 111.678 o
-31 15 22 2.012 39.120 16.681 60.118 o
-31 15 23 0.719 -15.412 18.903 46.819 o
-31 15 24 13.694 9.474 14.188 83.101 o
-31 15 25 35.548 39.211 28.694 20.318 o
-31 15 26 1.384 -3.898 16.546 61.110 o
-31 15 27 1.644 20.444 12.511 106.876 o
-31 15 29 123.795 152.128 63.190 4.190 o
-31 15 32 10.391 23.436 10.698 146.175 o
-30 0 2 1477.870 1540.090 111.467 1.346 o
-30 0 4 46995.000 47970.200 1206.280 0.011 o
-30 0 6 22186.700 22684.100 570.298 0.051 o
-30 0 8 15.938 25.340 9.791 174.498 o
-30 0 10 12062.400 11933.000 310.466 0.174 o
-30 0 12 396.013 423.247 42.066 9.454 o
-30 0 14 5751.370 5550.760 144.195 0.805 o
-30 0 16 57.964 79.373 11.015 137.875 o
-30 0 18 1824.320 1707.860 121.666 1.130 o
-30 0 20 9215.430 8730.620 226.922 0.325 o
-30 0 22 672.475 657.740 69.446 3.469 o
-30 0 24 3186.550 3198.270 165.228 0.613 o
-30 0 26 2.524 0.952 6.890 352.379 o
-30 2 1 457.357 464.543 26.382 24.035 o
-30 2 2 1844.660 1837.950 80.506 2.581 o
-30 2 3 90.168 78.965 10.335 156.613 o
-30 2 4 77.862 85.674 5.848 489.235 o
-30 2 5 399.557 377.554 25.203 26.336 o
-30 2 6 1731.460 1740.360 90.706 2.033 o
-30 2 7 13291.100 13604.500 326.513 0.157 o
-30 2 8 4462.950 4446.840 126.924 1.038 o
-30 2 9 687.758 720.522 47.869 7.301 o
-30 2 10 741.365 811.590 50.407 6.584 o
-30 2 11 1197.090 1244.080 71.622 3.261 o
-30 2 12 1282.760 1283.880 69.899 3.424 o
-30 2 13 316.976 350.266 21.215 37.171 o
-30 2 14 1053.390 1080.940 67.361 3.687 o
-30 2 15 561.539 520.435 32.411 15.925 o
-30 2 16 625.400 629.408 40.933 9.984 o
-30 2 17 189.883 199.860 16.273 63.170 o
-30 2 18 678.536 665.763 49.773 6.753 o
-30 2 19 12380.100 12334.900 307.429 0.177 o
-30 2 20 2.514 4.624 4.170 961.881 o
-30 2 21 2985.450 3098.040 115.682 1.250 o
-30 2 22 850.972 853.520 53.263 5.897 o
-30 2 23 6715.630 6471.100 154.304 0.703 o
-30 2 24 13.156 7.343 2.538 2596.100 o
-30 2 25 11.214 10.607 2.131 3685.540 o
-30 2 26 15.181 17.407 3.898 1100.780 o
-30 2 27 185.578 180.006 19.356 44.652 o
-30 2 28 19.439 27.697 7.978 262.828 o
-30 2 29 294.847 298.136 28.875 20.064 o
-30 2 30 2887.810 2945.600 132.953 0.946 o
-30 2 31 1850.420 1892.120 128.556 1.012 o
-30 2 32 1310.030 1346.080 108.928 1.410 o
-30 2 33 1975.810 2028.930 138.211 0.876 o
-30 2 34 311.172 311.327 35.176 13.520 o
-30 2 35 1621.940 1676.900 135.537 0.911 o
-30 2 36 58.163 64.958 9.293 193.727 o
-30 2 37 1827.720 1860.120 164.594 0.618 o
-30 2 38 300.418 275.834 36.853 12.317 o
-30 2 39 47.739 42.792 7.298 314.084 o
-30 2 40 531.934 483.582 67.451 3.677 o
-30 2 41 2.275 8.386 7.661 285.052 o
-30 2 42 2.139 -6.074 13.599 90.460 o
-30 2 43 17.486 16.455 11.197 133.445 o
-30 2 44 27.931 19.492 22.438 33.227 o
-30 2 45 0.586 -7.751 9.111 201.514 o
-30 2 46 180.529 180.686 45.330 8.141 o
-30 2 47 61.667 67.678 17.316 55.792 o
-30 2 48 0.370 7.479 10.743 144.944 o
-30 2 49 0.044 2.538 5.349 584.700 o
-30 2 50 7.801 10.517 14.234 82.573 o
-30 2 51 28.313 44.469 15.911 66.082 o
-30 2 52 50.244 52.855 21.668 35.632 o
-30 2 53 92.504 108.112 29.918 18.690 o
-30 2 54 20.825 18.313 10.925 140.173 o
-30 2 55 68.463 75.248 23.254 30.936 o
-30 2 56 71.043 81.322 25.113 26.526 o
-30 2 57 204.306 192.064 61.014 4.494 o
-30 2 58 4.744 -11.106 16.636 60.446 o
-30 2 59 22.162 25.793 24.932 26.914 o
-30 4 1 870.372 854.382 56.663 5.210 o
-30 4 2 1582.770 1527.940 78.965 2.683 o
-30 4 3 2574.680 2478.290 122.663 1.112 o
-30 4 4 4.856 0.589 2.584 2505.800 o
-30 4 5 565.488 556.926 40.072 10.418 o
-30 4 6 3345.060 3256.830 120.941 1.144 o
-30 4 7 1273.080 1264.760 83.951 2.374 o
-30 4 8 1256.060 1134.880 73.616 3.087 o
-30 4 9 12.463 7.026 5.168 626.451 o
-30 4 10 1693.110 1684.010 95.329 1.841 o
-30 4 11 50.036 39.075 4.941 685.242 o
-30 4 12 6011.600 5875.100 139.662 0.858 o
-30 4 13 475.681 494.823 34.678 13.912 o
-30 4 14 309.672 291.563 24.297 28.338 o
-30 4 15 302.441 258.563 21.758 35.336 o
-30 4 16 1357.590 1300.930 87.623 2.179 o
-30 4 17 1071.250 1016.660 74.069 3.049 o
-30 4 18 42.160 42.066 3.898 1100.780 o
-30 4 19 233.928 221.483 16.999 57.894 o
-30 4 20 1479.360 1444.040 86.354 2.243 o
-30 4 21 980.800 970.517 69.038 3.510 o
-30 4 22 7285.210 7198.690 174.476 0.550 o
-30 4 23 966.655 944.045 80.597 2.575 o
-30 4 24 652.668 654.521 61.604 4.408 o
-30 4 25 14.162 13.690 5.032 660.771 o
-30 4 26 152.357 142.246 15.594 68.799 o
-30 4 27 617.043 641.194 63.734 4.118 o
-30 4 28 1529.900 1529.170 122.029 1.123 o
-30 4 29 339.967 322.252 33.272 15.111 o
-30 4 30 553.380 551.214 55.076 5.515 o
-30 4 31 522.272 514.043 49.773 6.753 o
-30 4 32 6.933 9.429 7.298 314.084 o
-30 4 33 397.246 403.121 45.103 8.223 o
-30 4 34 2.673 5.666 9.338 191.850 o
-30 4 35 10.814 18.857 8.023 259.867 o
-30 4 36 380.350 406.566 50.906 6.456 o
-30 4 37 539.093 546.862 68.222 3.594 o
-30 4 38 44.569 31.414 5.576 538.129 o
-30 4 39 7.443 2.312 6.301 421.374 o
-30 4 40 217.114 217.766 32.139 16.196 o
-30 4 41 973.776 1017.570 158.610 0.665 o
-30 4 42 18.335 17.951 9.111 201.514 o
-30 4 43 80.025 57.932 11.197 133.445 o
-30 4 44 257.704 296.414 52.719 6.019 o
-30 4 45 22.467 33.544 8.477 232.816 o
-30 4 46 64.833 56.663 12.828 101.654 o
-30 4 47 0.058 -6.074 22.484 33.093 o
-30 4 48 18.503 -0.272 16.727 59.792 o
-30 4 49 53.847 72.619 16.817 59.149 o
-30 4 50 43.320 68.403 16.727 59.792 o
-30 4 51 159.980 193.378 44.333 8.512 o
-30 4 52 10.485 -0.499 17.497 54.642 o
-30 4 53 276.099 232.634 59.246 4.766 o
-30 4 54 62.094 56.572 16.047 64.967 o
-30 4 55 98.575 57.161 18.041 51.396 o
-30 4 56 17.704 25.249 9.655 179.448 o
-30 4 57 21.037 32.320 11.877 118.603 o
-30 6 1 0.746 -14.370 4.760 738.445 o
-30 6 2 328.475 319.940 35.992 12.914 o
-30 6 3 54.602 125.066 13.100 97.477 o
-30 6 4 203.445 189.117 19.492 44.031 o
-30 6 5 816.165 801.844 71.214 3.299 o
-30 6 6 625.025 617.079 57.343 5.088 o
-30 6 7 42.196 44.559 4.624 782.522 o
-30 6 8 132.895 134.358 12.511 106.876 o
-30 6 9 2388.680 2500.680 137.577 0.884 o
-30 6 10 8.043 0.952 10.879 141.343 o
-30 6 11 827.861 803.249 70.488 3.367 o
-30 6 12 33.205 63.371 8.069 256.955 o
-30 6 13 722.036 702.345 70.806 3.337 o
-30 6 14 483.959 462.866 49.863 6.728 o
-30 6 15 2839.240 2939.250 151.267 0.731 o
-30 6 16 26.540 24.206 11.695 122.309 o
-30 6 17 205.936 189.706 19.492 44.031 o
-30 6 18 445.835 582.446 62.102 4.338 o
-30 6 19 2960.500 3032.360 171.121 0.571 o
-30 6 20 60.123 61.196 10.335 156.613 o
-30 6 21 55.267 78.829 10.335 156.613 o
-30 6 22 41.273 34.406 4.850 711.098 o
-30 6 23 38.869 50.679 10.925 140.173 o
-30 6 24 40.486 46.373 11.831 119.513 o
-30 6 25 1.718 3.762 8.613 225.522 o
-30 6 26 19.059 19.356 9.837 172.893 o
-30 6 27 3.375 -8.159 21.169 37.330 o
-30 6 28 491.254 494.053 52.583 6.050 o
-30 6 29 739.326 718.482 75.928 2.902 o
-30 6 30 1081.480 1121.600 109.155 1.404 o
-30 6 31 466.065 477.281 55.439 5.443 o
-30 6 32 3.884 9.565 7.661 285.052 o
-30 6 33 366.287 377.781 47.189 7.513 o
-30 6 34 1.001 -14.143 22.257 33.770 o
-30 6 35 140.334 143.016 18.631 48.196 o
-30 6 36 17.433 13.100 10.743 144.944 o
-30 6 37 86.722 113.325 16.002 65.335 o
-30 6 38 28.918 44.650 6.936 347.788 o
-30 6 39 9.370 5.666 3.037 1813.620 o
-30 6 40 85.934 86.127 14.279 82.049 o
-30 6 41 58.951 72.981 11.831 119.513 o
-30 6 42 9.258 13.100 6.890 352.379 o
-30 6 43 9.400 7.887 5.666 521.047 o
-30 6 44 3.261 6.936 9.746 176.125 o
-30 6 45 676.058 720.930 126.652 1.043 o
-30 6 46 227.852 224.520 44.786 8.340 o
-30 6 47 204.365 240.114 51.178 6.387 o
-30 6 48 21.817 13.962 5.394 574.914 o
-30 6 49 115.980 128.375 29.193 19.630 o
-30 6 50 0.894 -6.074 18.812 47.272 o
-30 6 51 171.301 161.783 38.349 11.375 o
-30 6 52 4.186 3.037 5.122 637.588 o
-30 6 53 380.984 388.388 115.184 1.261 o
-30 6 54 130.874 113.461 41.794 9.577 o
-30 8 1 302.367 291.291 36.355 12.658 o
-30 8 2 230.235 229.370 28.014 21.317 o
-30 8 3 282.518 281.228 32.728 15.618 o
-30 8 4 663.827 675.011 72.800 3.156 o
-30 8 5 599.822 650.532 78.421 2.720 o
-30 8 6 114.111 115.274 16.183 63.879 o
-30 8 7 433.886 430.908 54.623 5.607 o
-30 8 8 239.356 228.781 26.790 23.309 o
-30 8 9 469.205 478.550 53.444 5.857 o
-30 8 10 1124.960 1076.820 116.090 1.241 o
-30 8 11 870.138 842.324 86.082 2.258 o
-30 8 12 127.318 143.832 17.543 54.359 o
-30 8 13 243.266 237.575 28.014 21.317 o
-30 8 14 221.917 213.142 22.484 33.093 o
-30 8 15 28.610 25.657 7.706 281.708 o
-30 8 16 1242.980 1238.460 107.523 1.447 o
-30 8 17 232.188 250.902 28.286 20.909 o
-30 8 18 108.718 112.464 15.004 74.309 o
-30 8 19 339.710 364.817 44.514 8.443 o
-30 8 20 1675.570 1710.580 147.413 0.770 o
-30 8 21 280.264 273.748 33.091 15.277 o
-30 8 22 2393.370 2379.010 170.033 0.579 o
-30 8 23 161.700 155.029 27.017 22.919 o
-30 8 24 904.043 885.297 113.915 1.289 o
-30 8 27 55.079 46.509 8.114 254.092 o
-30 8 28 239.401 260.784 43.653 8.779 o
-30 8 29 229.269 242.652 39.845 10.537 o
-30 8 30 758.839 747.131 112.419 1.324 o
-30 8 31 55.864 43.245 16.047 64.967 o
-30 8 32 80.623 77.832 15.322 71.263 o
-30 8 33 401.887 428.823 74.432 3.020 o
-30 8 34 571.249 581.721 118.629 1.189 o
-30 8 35 155.329 161.738 33.182 15.194 o
-30 8 36 116.390 106.254 23.572 30.109 o
-30 8 37 1.155 11.469 5.530 546.987 o
-30 8 38 12.018 1.904 4.714 752.714 o
-30 8 39 108.780 106.435 23.436 30.459 o
-30 8 40 1.068 0.227 6.392 409.505 o
-30 8 41 237.733 237.484 54.441 5.644 o
-30 8 42 0.052 3.173 12.103 114.202 o
-30 8 43 111.401 116.453 37.080 12.167 o
-30 8 44 20.813 26.110 15.276 71.686 o
-30 10 1 403.675 437.299 70.624 3.354 o
-30 10 2 1486.060 1562.980 187.531 0.476 o
-30 10 3 1009.760 1115.530 146.371 0.781 o
-30 10 4 311.400 324.971 59.654 4.701 o
-30 10 5 17.205 12.466 13.599 90.460 o
-30 10 6 1256.960 1415.120 173.342 0.557 o
-30 10 7 4383.800 4565.190 151.992 0.724 o
-30 10 8 32.037 46.146 18.585 48.432 o
-30 10 9 780.386 818.571 105.619 1.500 o
-30 10 10 106.948 108.838 19.673 43.223 o
-30 10 11 2.226 -13.962 13.644 89.859 o
-30 10 12 79.678 88.258 14.279 82.049 o
-30 10 13 215.178 217.358 31.958 16.380 o
-30 10 14 267.703 271.165 39.256 10.856 o
-30 10 15 783.975 798.671 102.763 1.584 o
-30 10 16 407.450 481.088 67.179 3.707 o
-30 10 17 200.734 255.616 43.336 8.908 o
-30 10 18 85.659 97.097 23.436 30.459 o
-30 10 19 103.377 125.655 23.345 30.696 o
-30 10 20 34.977 47.733 13.327 94.189 o
-30 10 21 151.267 160.061 28.649 20.383 o
-30 10 22 26.586 46.509 9.837 172.893 o
-30 10 23 204.645 243.604 43.517 8.834 o
-30 10 24 146.103 155.256 28.966 19.939 o
-30 10 25 6.792 26.427 17.860 52.445 o
-30 10 27 14.483 35.720 10.471 152.571 o
-30 10 28 258.622 297.320 65.683 3.878 o
-30 10 30 174.853 219.126 53.081 5.937 o
-30 10 31 481.669 483.536 111.467 1.346 o
-30 10 33 85.069 85.266 26.020 24.710 o
-30 10 34 120.817 129.735 36.899 12.287 o
-30 10 35 19.566 -19.991 53.626 5.817 o
-30 10 36 0.242 14.098 21.033 37.815 o
-30 10 37 426.169 434.398 114.640 1.273 o
-30 10 38 351.271 305.706 86.943 2.213 o
-30 10 39 146.005 155.482 45.557 8.061 o
-30 10 40 38.882 53.172 20.398 40.204 o
-30 10 41 10.765 7.751 9.474 186.382 o
-30 10 42 201.596 198.093 61.558 4.415 o
-30 10 43 176.843 200.495 67.134 3.712 o
-30 10 44 150.841 119.807 40.752 10.073 o
-30 12 1 59.630 59.654 11.559 125.204 o
-30 12 2 19.852 21.668 16.319 62.819 o
-30 12 3 906.435 925.595 134.993 0.918 o
-30 12 4 637.796 662.998 99.545 1.688 o
-30 12 5 88.517 114.685 19.673 43.223 o
-30 12 6 834.090 863.221 135.084 0.917 o
-30 12 7 25.251 -6.437 33.091 15.277 o
-30 12 8 324.228 330.683 75.067 2.969 o
-30 12 9 49.965 62.238 13.735 88.677 o
-30 12 10 72.478 68.177 12.692 103.844 o
-30 12 11 55.062 75.701 15.367 70.843 o
-30 12 12 32.361 61.876 18.631 48.196 o
-30 12 13 37.037 45.149 14.460 80.005 o
-30 12 14 203.216 245.508 50.724 6.502 o
-30 12 15 7.390 53.263 18.676 47.963 o
-30 12 16 99.240 73.979 23.028 31.548 o
-30 12 17 11.781 -0.907 45.602 8.045 o
-30 12 18 98.569 103.398 22.846 32.051 o
-30 12 19 204.130 221.166 46.781 7.644 o
-30 12 20 276.116 294.555 62.284 4.312 o
-30 12 21 76.498 91.204 20.172 41.113 o
-30 12 22 89.418 70.942 17.225 56.381 o
-30 12 23 49.102 87.124 34.950 13.696 o
-30 12 24 403.721 451.760 98.004 1.742 o
-30 12 25 7.436 9.066 16.183 63.879 o
-30 12 26 54.013 97.596 28.150 21.111 o
-30 12 27 29.905 16.228 29.646 19.035 o
-30 12 29 103.317 139.345 40.026 10.442 o
-30 12 30 6.807 22.665 18.948 46.596 o
-30 12 32 124.260 134.585 43.200 8.964 o
-30 12 33 0.103 42.928 31.550 16.806 o
-30 12 35 74.959 75.157 27.606 21.951 o
-30 12 36 31.773 56.527 21.894 34.898 o
-30 12 37 13.594 19.084 9.519 184.611 o
-30 12 38 0.183 -6.754 21.260 37.013 o
-30 12 39 133.368 151.811 56.436 5.252 o
-30 12 40 77.042 50.044 20.398 40.204 o
-30 12 41 76.322 69.446 29.011 19.876 o
-30 12 42 41.575 62.329 25.476 25.776 o
-30 14 1 0.855 -16.953 14.914 75.215 o
-30 14 2 54.925 50.271 18.631 48.196 o
-30 14 3 2.635 11.650 7.615 288.455 o
-30 14 4 312.054 355.433 82.274 2.471 o
-30 14 5 14.388 39.709 10.426 153.901 o
-30 14 6 5.059 2.765 19.537 43.827 o
-30 14 7 61.336 78.013 20.398 40.204 o
-30 14 8 33.809 22.846 10.335 156.613 o
-30 14 9 2.556 18.132 11.786 120.434 o
-30 14 10 106.232 114.141 26.745 23.388 o
-30 14 11 113.287 187.621 47.597 7.384 o
-30 14 12 77.561 104.214 28.603 20.447 o
-30 14 13 0.042 -11.469 14.687 77.555 o
-30 14 14 49.397 45.239 21.804 35.189 o
-30 14 15 1.298 -18.903 25.611 25.503 o
-30 14 16 13.427 -2.176 15.775 67.226 o
-30 14 17 3.695 -2.176 29.691 18.976 o
-30 14 19 103.604 116.000 30.825 17.607 o
-30 14 20 12.006 14.370 13.372 93.552 o
-30 14 21 57.732 48.775 15.503 69.606 o
-30 14 22 96.269 114.323 33.590 14.827 o
-30 14 23 180.414 164.820 48.050 7.246 o
-30 14 24 209.221 228.509 70.579 3.358 o
-30 14 25 1.387 10.381 20.308 40.564 o
-30 14 26 4.699 -18.540 17.225 56.381 o
-30 14 27 7.725 12.738 13.463 92.296 o
-30 14 28 18.591 14.007 9.519 184.611 o
-30 14 29 21.555 5.938 20.580 39.499 o
-30 14 30 237.618 259.787 87.079 2.206 o
-30 14 31 14.181 25.974 22.529 32.960 o
-30 14 33 3.415 0.317 29.147 19.691 o
-30 14 34 38.557 19.447 22.892 31.924 o
-30 14 36 15.581 28.150 13.327 94.189 o
-30 16 1 33.575 37.171 20.036 41.673 o
-30 16 15 36.268 33.952 32.592 15.748 o
-30 16 16 4.301 -10.517 15.548 69.200 o
-30 16 17 3.802 -18.495 36.355 12.658 o
-30 16 19 20.375 15.276 15.050 73.862 o
-30 16 20 13.100 15.503 26.291 24.201 o
-30 16 21 2.786 -3.218 12.783 102.376 o
-30 16 22 28.350 -0.861 41.658 9.640 o
-30 16 23 0.295 -11.332 20.308 40.564 o
-30 16 24 0.047 25.747 14.596 78.521 o
-29 1 1 1.934 -4.669 21.396 36.544 o
-29 1 2 36.030 33.952 6.120 446.714 o
-29 1 3 5548.950 5522.750 130.641 0.980 o
-29 1 4 9210.990 9183.150 218.672 0.350 o
-29 1 5 6477.790 6491.130 164.866 0.615 o
-29 1 6 3.257 3.672 10.834 142.528 o
-29 1 7 418.843 435.849 31.912 16.427 o
-29 1 8 2562.730 2567.810 126.607 1.044 o
-29 1 9 10822.800 11116.700 288.798 0.201 o
-29 1 10 5837.830 5887.250 147.549 0.768 o
-29 1 11 18.502 -1.632 14.460 80.005 o
-29 1 12 526.231 518.803 37.715 11.761 o
-29 1 13 121.180 118.266 12.420 108.442 o
-29 1 14 3025.350 2969.480 134.585 0.924 o
-29 1 15 190.090 207.657 15.095 73.419 o
-29 1 16 2.191 3.853 7.706 281.708 o
-29 1 17 1025.770 1048.030 76.109 2.888 o
-29 1 18 38.554 38.213 7.933 265.840 o
-29 1 19 2822.500 2917.260 122.119 1.122 o
-29 1 20 3414.320 3337.380 123.978 1.088 o
-29 1 21 0.257 4.442 7.525 295.448 o
-29 1 22 423.722 449.856 34.995 13.660 o
-29 1 23 108.421 92.519 7.525 295.448 o
-29 1 24 2.091 -4.578 9.021 205.585 o
-29 1 25 1085.790 1099.750 75.293 2.951 o
-29 1 26 3576.070 3640.690 108.928 1.410 o
-29 1 27 3451.850 3440.920 113.552 1.297 o
-29 1 28 7.395 11.650 5.304 594.737 o
-29 1 29 14.535 3.354 5.984 467.250 o
-29 1 30 2727.890 2781.500 132.591 0.952 o
-29 1 31 130.978 125.882 13.236 95.484 o
-29 1 32 557.082 551.577 58.703 4.855 o
-29 1 33 702.608 654.385 69.083 3.505 o
-29 1 34 220.445 230.957 30.280 18.245 o
-29 1 35 33.158 25.113 8.477 232.816 o
-29 1 36 24.029 13.871 12.783 102.376 o
-29 1 37 91.061 117.314 18.404 49.391 o
-29 1 38 552.640 604.160 84.903 2.321 o
-29 1 39 46.178 52.764 10.879 141.343 o
-29 1 40 64.429 75.021 14.234 82.573 o
-29 1 41 55.892 60.788 11.197 133.445 o
-29 1 42 283.293 288.118 50.271 6.620 o
-29 1 43 50.095 36.763 8.749 218.566 o
-29 1 44 0.215 -9.293 9.429 188.179 o
-29 1 45 95.252 130.052 28.331 20.842 o
-29 1 46 14.671 1.315 18.812 47.272 o
-29 1 47 194.377 237.076 53.716 5.798 o
-29 1 48 24.331 27.742 9.882 171.310 o
-29 1 49 56.745 59.700 19.129 45.716 o
-29 1 51 0.023 10.245 15.095 73.419 o
-29 1 52 11.423 -7.072 41.250 9.831 o
-29 1 53 1.438 3.717 13.554 91.066 o
-29 1 54 1.809 -6.845 26.563 23.708 o
-29 1 55 0.642 11.559 19.673 43.223 o
-29 1 56 4.927 7.026 13.055 98.155 o
-29 1 57 3.359 11.741 6.936 347.788 o
-29 1 58 26.551 18.132 10.562 149.963 o
-29 1 59 7.790 5.168 6.074 453.406 o
-29 3 1 8267.910 8147.860 191.429 0.457 o
-29 3 2 188.021 175.971 10.789 143.729 o
-29 3 3 1213.420 1181.480 65.321 3.921 o
-29 3 4 7523.460 7457.440 190.250 0.462 o
-29 3 5 3848.240 3856.320 124.930 1.072 o
-29 3 6 5263.860 5203.760 123.661 1.094 o
-29 3 7 5.963 0.725 3.944 1075.620 o
-29 3 8 1032.750 1064.490 59.382 4.744 o
-29 3 9 973.146 1009.320 57.252 5.104 o
-29 3 10 2384.090 2401.590 104.622 1.528 o
-29 3 11 334.278 336.032 21.396 36.544 o
-29 3 12 333.134 314.682 18.540 48.669 o
-29 3 13 8001.990 8094.910 198.365 0.425 o
-29 3 14 1074.770 1062.040 54.124 5.711 o
-29 3 15 277.146 263.957 16.546 61.110 o
-29 3 16 1247.580 1259.720 66.273 3.809 o
-29 3 17 0.524 4.488 7.343 310.218 o
-29 3 18 2480.260 2428.830 104.667 1.527 o
-29 3 19 276.044 273.567 18.223 50.379 o
-29 3 20 111.279 123.661 9.429 188.179 o
-29 3 21 7322.320 7334.500 174.294 0.551 o
-29 3 22 248.872 242.879 19.447 44.237 o
-29 3 23 1882.650 1963.430 123.932 1.089 o
-29 3 24 516.454 495.911 38.848 11.085 o
-29 3 25 2833.940 2793.150 119.671 1.168 o
-29 3 26 734.100 739.334 61.649 4.402 o
-29 3 27 143.285 153.216 17.815 52.712 o
-29 3 28 157.401 141.113 13.463 92.296 o
-29 3 29 4.545 -4.488 8.749 218.566 o
-29 3 30 280.433 296.504 30.280 18.245 o
-29 3 31 1185.950 1205.370 109.336 1.399 o
-29 3 32 12.764 11.650 4.352 883.394 o
-29 3 33 9.925 3.264 2.402 2898.310 o
-29 3 34 86.951 80.144 9.791 174.498 o
-29 3 35 243.457 240.929 31.595 16.758 o
-29 3 36 28.718 23.436 5.757 504.765 o
-29 3 37 44.551 26.926 8.386 237.878 o
-29 3 38 5.950 4.714 13.418 92.921 o
-29 3 39 30.236 23.390 10.562 149.963 o
-29 3 40 25.115 32.094 9.655 179.448 o
-29 3 41 308.275 316.903 49.954 6.704 o
-29 3 42 23.507 17.588 4.850 711.098 o
-29 3 43 64.713 40.480 12.647 104.590 o
-29 3 44 31.639 39.573 8.431 235.327 o
-29 3 45 6.347 26.609 8.885 211.926 o
-29 3 46 156.809 173.841 37.941 11.621 o
-29 3 47 13.867 10.879 15.276 71.686 o
-29 3 48 17.433 17.044 13.644 89.859 o
-29 3 49 581.496 588.838 151.992 0.724 o
-29 3 50 231.732 238.663 60.380 4.589 o
-29 3 51 6.548 -5.802 18.359 49.635 o
-29 3 52 186.749 165.818 46.599 7.704 o
-29 3 53 4.957 7.207 15.367 70.843 o
-29 3 54 10.147 -14.868 32.094 16.242 o
-29 3 55 0.781 -13.826 14.460 80.005 o
-29 3 56 15.637 14.234 8.250 245.784 o
-29 3 57 138.810 124.567 42.837 9.117 o
-29 3 58 81.755 58.793 21.668 35.632 o
-29 5 1 42.126 31.776 10.018 166.691 o
-29 5 2 4713.320 4625.980 111.965 1.334 o
-29 5 3 211.454 199.724 16.002 65.335 o
-29 5 4 195.468 195.463 15.639 68.400 o
-29 5 5 201.835 181.547 14.687 77.555 o
-29 5 6 230.996 221.710 17.497 54.642 o
-29 5 7 2.951 18.041 4.125 983.137 o
-29 5 8 817.137 742.552 55.575 5.416 o
-29 5 9 1191.550 1174.820 80.416 2.587 o
-29 5 10 24.075 16.410 4.488 830.666 o
-29 5 11 22.018 18.721 4.216 941.306 o
-29 5 12 1621.000 1567.110 99.318 1.696 o
-29 5 13 53.474 63.145 7.162 326.124 o
-29 5 14 3978.400 3871.100 118.130 1.199 o
-29 5 15 147.604 132.001 12.012 115.932 o
-29 5 16 162.534 155.029 13.599 90.460 o
-29 5 17 0.009 -0.045 6.074 453.406 o
-29 5 18 142.473 132.817 12.420 108.442 o
-29 5 19 24.450 22.484 3.626 1272.090 o
-29 5 20 0.243 -0.317 13.599 90.460 o
-29 5 21 722.543 727.865 64.006 4.083 o
-29 5 22 1500.700 1491.450 113.960 1.288 o
-29 5 23 1055.820 1011.410 82.501 2.458 o
-29 5 24 1912.500 1817.870 143.787 0.809 o
-29 5 25 416.305 397.590 38.213 11.456 o
-29 5 26 355.248 354.753 38.304 11.402 o
-29 5 27 27.613 21.804 4.624 782.522 o
-29 5 28 62.568 55.393 6.210 433.766 o
-29 5 29 4049.270 4058.770 109.427 1.397 o
-29 5 30 142.841 139.571 15.231 72.114 o
-29 5 31 123.916 120.442 13.735 88.677 o
-29 5 32 7.938 11.106 5.893 481.737 o
-29 5 33 58.263 53.535 7.887 268.905 o
-29 5 34 174.309 168.583 22.937 31.798 o
-29 5 35 816.649 808.689 99.953 1.674 o
-29 5 36 16.727 13.871 5.757 504.765 o
-29 5 37 0.714 2.674 4.714 752.714 o
-29 5 38 60.743 51.586 8.749 218.566 o
-29 5 39 17.188 8.794 4.306 902.090 o
-29 5 40 74.204 75.701 12.194 112.510 o
-29 5 41 389.873 443.918 68.086 3.609 o
-29 5 42 10.038 12.511 5.712 512.809 o
-29 5 43 71.622 80.552 16.047 64.967 o
-29 5 44 118.368 124.522 27.198 22.615 o
-29 5 45 248.770 256.115 51.540 6.298 o
-29 5 46 51.152 51.404 16.047 64.967 o
-29 5 47 24.779 16.002 6.120 446.714 o
-29 5 48 8.410 30.416 8.567 227.915 o
-29 5 49 118.954 116.226 24.478 27.920 o
-29 5 50 16.360 28.150 9.882 171.310 o
-29 5 51 9.262 24.297 8.522 230.346 o
-29 5 52 172.269 205.753 54.804 5.570 o
-29 5 53 168.035 177.513 47.733 7.342 o
-29 5 54 256.736 244.783 68.539 3.561 o
-29 5 55 98.613 105.438 30.734 17.711 o
-29 5 56 4.641 8.613 8.159 251.277 o
-29 7 1 81.876 91.657 10.290 157.996 o
-29 7 2 52.241 55.076 10.743 144.944 o
-29 7 3 24.523 22.438 3.264 1570.480 o
-29 7 4 36.136 38.213 4.669 767.401 o
-29 7 5 64.470 70.851 7.706 281.708 o
-29 7 6 22.948 25.929 8.023 259.867 o
-29 7 7 162.892 143.560 17.089 57.282 o
-29 7 8 576.259 576.735 62.964 4.220 o
-29 7 9 499.220 495.322 49.319 6.878 o
-29 7 10 579.447 585.076 55.892 5.355 o
-29 7 11 905.962 877.727 89.844 2.072 o
-29 7 12 108.110 104.577 12.783 102.376 o
-29 7 13 777.225 792.869 83.226 2.415 o
-29 7 14 286.509 279.143 32.864 15.489 o
-29 7 15 1206.920 1203.700 102.265 1.600 o
-29 7 16 496.177 525.557 54.306 5.673 o
-29 7 17 2085.710 2121.990 140.659 0.846 o
-29 7 18 112.497 116.589 14.868 75.674 o
-29 7 19 141.795 145.963 18.993 46.373 o
-29 7 20 1011.550 1008.730 107.931 1.436 o
-29 7 21 99.537 103.443 12.284 110.856 o
-29 7 22 176.292 179.553 21.169 37.330 o
-29 7 23 18.665 8.567 6.800 361.838 o
-29 7 25 1664.360 1663.610 181.728 0.507 o
-29 7 26 1508.800 1510.040 179.779 0.518 o
-29 7 27 4.937 4.760 16.364 62.472 o
-29 7 28 835.161 855.062 110.741 1.364 o
-29 7 29 570.139 570.207 81.141 2.541 o
-29 7 30 92.629 99.454 16.591 60.776 o
-29 7 31 561.933 609.917 90.841 2.027 o
-29 7 32 93.762 87.442 13.100 97.477 o
-29 7 33 237.722 226.741 29.963 18.634 o
-29 7 34 48.449 40.888 8.477 232.816 o
-29 7 35 8.805 16.410 7.570 291.920 o
-29 7 36 101.276 97.822 14.642 78.035 o
-29 7 37 17.988 29.872 5.712 512.809 o
-29 7 38 270.421 265.498 39.891 10.513 o
-29 7 39 678.063 746.768 104.214 1.540 o
-29 7 40 96.704 101.177 17.679 53.526 o
-29 7 41 1.342 1.043 10.335 156.613 o
-29 7 42 5.156 3.309 9.701 177.774 o
-29 7 43 2.005 -4.624 23.980 29.093 o
-29 7 44 11.824 1.587 4.442 847.705 o
-29 7 45 25.184 22.076 7.661 285.052 o
-29 7 46 7.744 19.175 7.253 318.022 o
-29 7 47 27.516 37.171 9.293 193.727 o
-29 7 48 5.178 -3.354 37.941 11.621 o
-29 7 49 22.029 40.480 12.738 103.106 o
-29 7 50 5.084 18.132 8.023 259.867 o
-29 7 51 1.876 -2.856 22.348 33.497 o
-29 9 1 407.970 441.697 55.620 5.408 o
-29 9 2 1179.880 1149.210 136.172 0.902 o
-29 9 3 43.812 46.599 7.615 288.455 o
-29 9 4 51.697 56.391 13.372 93.552 o
-29 9 5 60.763 63.371 10.970 139.016 o
-29 9 6 896.170 963.219 115.138 1.262 o
-29 9 7 2343.910 2396.190 182.952 0.500 o
-29 9 8 63.764 68.811 10.925 140.173 o
-29 9 9 24.650 25.838 6.936 347.788 o
-29 9 10 1334.060 1387.600 147.368 0.770 o
-29 9 11 522.800 556.926 66.681 3.762 o
-29 9 12 1.587 0.181 11.650 123.262 o
-29 9 13 787.555 796.450 90.932 2.023 o
-29 9 14 944.707 939.557 101.539 1.623 o
-29 9 15 35.846 26.246 5.349 584.700 o
-29 9 16 14.754 12.058 9.655 179.448 o
-29 9 17 1068.790 1088.690 117.994 1.202 o
-29 9 18 249.225 256.704 34.406 14.132 o
-29 9 19 473.409 490.154 63.825 4.107 o
-29 9 20 304.256 286.849 42.565 9.233 o
-29 9 21 176.619 205.164 32.547 15.792 o
-29 9 22 517.481 519.347 76.608 2.851 o
-29 9 23 1121.680 1114.850 145.691 0.788 o
-29 9 24 17.572 -2.448 32.003 16.334 o
-29 9 25 535.113 534.759 82.637 2.450 o
-29 9 26 8.738 3.717 28.785 20.191 o
-29 9 27 1100.250 1174.730 161.511 0.641 o
-29 9 28 3.196 20.353 9.293 193.727 o
-29 9 29 192.299 222.797 40.706 10.096 o
-29 9 30 73.434 72.573 31.414 16.952 o
-29 9 31 97.208 91.204 21.532 36.084 o
-29 9 32 14.291 -8.703 10.970 139.016 o
-29 9 33 8.507 -5.077 12.783 102.376 o
-29 9 34 4.264 -3.944 20.127 41.298 o
-29 9 36 9.808 -4.170 26.654 23.547 o
-29 9 37 105.320 134.494 38.485 11.295 o
-29 9 38 262.481 288.979 78.829 2.692 o
-29 9 39 68.540 77.061 24.252 28.444 o
-29 9 40 14.844 -8.069 14.415 80.509 o
-29 9 41 77.146 67.451 23.209 31.057 o
-29 9 42 124.243 125.428 36.899 12.287 o
-29 9 43 45.897 46.282 15.095 73.419 o
-29 9 44 79.058 107.115 36.309 12.689 o
-29 11 1 176.671 198.727 37.397 11.962 o
-29 11 2 434.632 489.429 82.773 2.442 o
-29 11 3 635.964 684.938 100.270 1.664 o
-29 11 4 44.361 34.541 11.877 118.603 o
-29 11 5 734.745 774.510 99.454 1.691 o
-29 11 6 512.977 578.457 76.381 2.867 o
-29 11 7 688.770 742.824 94.604 1.869 o
-29 11 8 895.514 919.476 112.917 1.312 o
-29 11 9 61.596 73.480 13.282 94.834 o
-29 11 10 0.000 -7.751 15.276 71.686 o
-29 11 11 75.758 93.697 15.004 74.309 o
-29 11 12 328.282 330.456 47.053 7.556 o
-29 11 13 26.484 22.529 5.349 584.700 o
-29 11 14 56.396 62.601 10.834 142.528 o
-29 11 15 5.112 11.378 3.672 1240.870 o
-29 11 16 125.704 116.906 23.164 31.178 o
-29 11 17 61.686 46.463 16.863 58.832 o
-29 11 18 198.900 181.592 35.403 13.347 o
-29 11 19 4.109 -4.125 32.320 16.015 o
-29 11 20 214.369 199.498 38.349 11.375 o
-29 11 21 51.992 67.315 16.591 60.776 o
-29 11 22 15.250 8.658 26.155 24.454 o
-29 11 23 43.215 27.742 8.023 259.867 o
-29 11 24 621.505 692.780 126.108 1.052 o
-29 11 25 8.649 14.460 14.370 81.017 o
-29 11 26 426.205 431.543 93.244 1.924 o
-29 11 27 26.133 16.863 18.721 47.731 o
-29 11 28 7.755 24.252 28.739 20.254 o
-29 11 29 173.840 179.009 42.656 9.194 o
-29 11 30 187.527 233.405 59.926 4.658 o
-29 11 31 43.092 65.139 31.278 17.100 o
-29 11 32 63.336 56.119 26.473 23.871 o
-29 11 33 35.883 22.665 9.927 169.750 o
-29 11 36 3.956 5.213 26.971 22.997 o
-29 11 37 7.674 -7.842 25.022 26.719 o
-29 11 38 3.445 -33.499 30.734 17.711 o
-29 11 39 2.451 8.205 21.758 35.336 o
-29 11 40 57.164 48.956 18.313 49.881 o
-29 11 41 68.874 98.276 34.813 13.803 o
-29 11 42 26.123 38.440 15.775 67.226 o
-29 11 43 16.761 20.444 13.871 86.947 o
-29 11 44 31.000 14.460 11.786 120.434 o
-29 13 1 20.436 -1.904 31.142 17.250 o
-29 13 2 16.746 19.492 7.207 322.035 o
-29 13 3 11.426 8.567 6.528 392.620 o
-29 13 4 132.694 140.659 27.017 22.919 o
-29 13 5 31.564 40.661 9.655 179.448 o
-29 13 6 9.355 5.032 6.210 433.766 o
-29 13 7 3.911 4.533 13.191 96.141 o
-29 13 8 111.937 123.389 23.844 29.426 o
-29 13 9 1.154 18.585 19.628 43.423 o
-29 13 10 273.905 285.716 56.617 5.219 o
-29 13 11 247.103 250.267 45.602 8.045 o
-29 13 12 32.980 50.679 12.828 101.654 o
-29 13 13 95.399 94.332 23.300 30.816 o
-29 13 14 77.744 43.608 20.942 38.143 o
-29 13 15 67.491 74.704 18.132 50.883 o
-29 13 16 183.923 193.469 43.018 9.040 o
-29 13 17 0.263 18.449 7.706 281.708 o
-29 13 18 11.576 13.826 20.761 38.812 o
-29 13 19 1.837 16.636 8.069 256.955 o
-29 13 20 106.895 129.100 31.051 17.351 o
-29 13 21 22.583 20.535 15.004 74.309 o
-29 13 22 21.031 9.882 18.041 51.396 o
-29 13 24 140.156 173.886 54.306 5.673 o
-29 13 25 65.994 62.419 20.217 40.929 o
-29 13 26 108.877 128.783 39.709 10.609 o
-29 13 27 104.745 152.445 47.279 7.484 o
-29 13 28 74.225 104.985 31.051 17.351 o
-29 13 29 9.484 4.941 13.055 98.155 o
-29 13 30 0.003 -8.159 20.444 40.026 o
-29 13 32 6.477 0.544 20.444 40.026 o
-29 13 34 3.470 1.859 15.004 74.309 o
-29 13 35 3.686 4.488 31.096 17.300 o
-29 13 37 1.456 -9.383 14.415 80.509 o
-29 13 38 0.021 0.499 24.388 28.128 o
-29 13 39 1.496 10.925 9.383 190.001 o
-29 13 40 1.092 13.962 8.930 209.780 o
-29 15 1 5.132 -8.431 14.188 83.101 o
-29 15 2 2.108 -2.901 22.937 31.798 o
-29 15 3 4.141 -2.538 22.801 32.178 o
-29 15 4 61.485 55.257 18.268 50.129 o
-29 15 5 2.917 -8.522 15.684 68.006 o
-29 15 6 27.941 20.942 17.497 54.642 o
-29 15 7 4.311 -15.956 23.209 31.057 o
-29 15 8 8.223 34.904 24.886 27.012 o
-29 15 9 264.500 293.150 80.733 2.567 o
-29 15 10 7.572 42.610 15.231 72.114 o
-29 15 11 29.548 32.366 10.970 139.016 o
-29 15 12 66.010 72.710 22.166 34.047 o
-29 15 13 57.364 55.983 16.817 59.149 o
-29 15 14 41.770 50.407 16.183 63.879 o
-29 15 15 62.528 74.568 24.297 28.338 o
-29 15 16 43.060 28.875 11.514 126.191 o
-29 15 17 18.787 32.003 15.820 66.841 o
-29 15 18 8.020 4.805 23.345 30.696 o
-29 15 19 102.840 95.782 28.467 20.643 o
-29 15 20 0.265 -25.793 21.713 35.483 o
-29 15 21 23.538 13.100 15.820 66.841 o
-29 15 22 29.035 53.489 23.436 30.459 o
-29 15 23 0.085 3.717 15.866 66.460 o
-29 15 24 0.521 -6.618 14.007 85.267 o
-29 15 25 32.426 -12.194 21.758 35.336 o
-29 15 26 51.823 86.716 34.541 14.021 o
-29 15 27 0.878 41.341 17.225 56.381 o
-29 15 28 21.763 26.654 13.236 95.484 o
-29 15 29 3.984 -11.060 15.458 70.014 o
-29 15 32 8.384 8.386 6.573 387.223 o
-28 0 2 73451.700 73857.100 1858.440 0.005 o
-28 0 4 51775.400 51790.700 1303.740 0.010 o
-28 0 6 144.427 156.842 42.837 9.117 o
-28 0 12 962.064 964.081 86.581 2.232 o
-28 0 14 6587.170 7468.040 274.972 0.221 o
-28 0 16 6864.110 6492.680 163.234 0.628 o
-28 0 18 1314.210 1322.370 101.177 1.634 o
-28 0 20 814.184 818.707 69.536 3.460 o
-28 0 22 5829.320 5813.040 151.267 0.731 o
-28 0 24 1998.440 1997.520 135.174 0.916 o
-28 0 26 165.545 154.440 16.681 60.118 o
-28 0 28 35.472 98.956 60.153 4.623 o
-28 2 1 5648.960 5538.890 136.897 0.893 o
-28 2 2 527.123 550.851 32.094 16.242 o
-28 2 3 36.048 37.125 6.981 343.286 o
-28 2 4 106.245 114.187 9.474 186.382 o
-28 2 5 3737.720 3847.890 140.705 0.845 o
-28 2 6 13243.900 13541.700 327.963 0.156 o
-28 2 7 374.366 398.406 30.054 18.521 o
-28 2 8 3431.730 3578.770 136.761 0.894 o
-28 2 9 3933.450 3942.360 138.030 0.878 o
-28 2 10 1184.160 1085.160 62.782 4.244 o
-28 2 11 3258.790 3396.860 128.148 1.019 o
-28 2 12 172.179 188.800 14.596 78.521 o
-28 2 13 8413.190 8182.670 193.106 0.449 o
-28 2 14 6268.800 6344.080 167.223 0.598 o
-28 2 15 4205.790 4343.440 130.687 0.980 o
-28 2 16 977.596 968.614 61.604 4.408 o
-28 2 17 2629.160 2586.350 119.717 1.167 o
-28 2 18 1604.030 1590.180 94.060 1.891 o
-28 2 19 2408.820 2332.050 110.923 1.360 o
-28 2 20 746.955 721.111 49.682 6.778 o
-28 2 21 1048.540 1028.540 63.054 4.208 o
-28 2 22 169.084 161.239 11.060 136.747 o
-28 2 23 2041.810 2038.720 97.052 1.776 o
-28 2 24 294.972 286.486 22.756 32.306 o
-28 2 25 67.644 64.278 5.576 538.129 o
-28 2 26 72.047 67.678 6.120 446.714 o
-28 2 27 3462.440 3416.890 118.040 1.201 o
-28 2 28 0.446 -4.397 10.063 165.193 o
-28 2 29 85.359 77.424 7.978 262.828 o
-28 2 30 69.826 72.936 8.794 216.318 o
-28 2 31 116.404 111.059 12.012 115.932 o
-28 2 32 14.012 14.732 6.573 387.223 o
-28 2 33 301.002 295.144 31.504 16.855 o
-28 2 34 44.410 42.882 9.565 182.866 o
-28 2 35 99.533 99.545 11.877 118.603 o
-28 2 36 0.189 -9.927 11.242 132.371 o
-28 2 37 292.805 275.834 41.114 9.897 o
-28 2 38 61.980 71.531 14.143 83.635 o
-28 2 39 1942.630 1954.770 179.961 0.517 o
-28 2 40 197.659 213.051 31.731 16.615 o
-28 2 41 359.555 349.586 53.172 5.917 o
-28 2 42 835.622 864.717 119.218 1.177 o
-28 2 43 123.483 148.819 29.374 19.389 o
-28 2 44 896.493 883.937 147.142 0.773 o
-28 2 45 20.170 18.857 12.466 107.654 o
-28 2 46 44.845 31.686 8.613 225.522 o
-28 2 47 1.331 6.800 9.021 205.585 o
-28 2 48 14.668 30.371 22.846 32.051 o
-28 2 49 11.904 12.692 11.015 137.875 o
-28 2 51 21.656 27.334 10.471 152.571 o
-28 2 52 41.127 43.426 13.282 94.834 o
-28 2 53 2.069 29.329 15.095 73.419 o
-28 2 54 0.147 13.055 7.479 299.040 o
-28 2 55 2.665 19.900 12.420 108.442 o
-28 2 56 28.024 6.165 15.820 66.841 o
-28 2 57 30.118 23.844 14.823 76.138 o
-28 2 58 31.872 32.683 13.236 95.484 o
-28 2 59 36.018 28.467 11.469 127.191 o
-28 4 1 1187.640 1175.450 70.670 3.350 o
-28 4 2 3489.520 3382.990 117.133 1.219 o
-28 4 3 2690.740 2661.600 112.237 1.328 o
-28 4 4 2629.790 2596.870 134.268 0.928 o
-28 4 5 13.608 4.850 6.573 387.223 o
-28 4 6 2578.090 2615.050 104.350 1.536 o
-28 4 7 1752.040 1763.840 87.532 2.183 o
-28 4 8 3686.820 3752.560 112.872 1.313 o
-28 4 9 552.340 527.506 31.867 16.474 o
-28 4 10 929.474 871.653 46.327 7.795 o
-28 4 11 869.281 845.678 46.373 7.779 o
-28 4 12 129.608 150.949 10.471 152.571 o
-28 4 13 1325.210 1299.750 71.078 3.311 o
-28 4 14 5155.210 5100.810 129.599 0.996 o
-28 4 15 1337.510 1237.870 76.291 2.874 o
-28 4 16 1863.190 1849.330 100.361 1.661 o
-28 4 17 146.436 119.762 13.146 96.806 o
-28 4 18 158.612 163.642 12.420 108.442 o
-28 4 19 383.646 382.631 25.929 24.883 o
-28 4 20 41.345 49.591 6.210 433.766 o
-28 4 21 131.251 123.842 9.837 172.893 o
-28 4 22 618.203 602.981 43.970 8.653 o
-28 4 23 5399.770 5302.850 128.601 1.012 o
-28 4 24 1218.340 1277.630 92.201 1.968 o
-28 4 25 639.862 649.263 55.665 5.399 o
-28 4 26 695.068 695.409 71.486 3.274 o
-28 4 27 1168.180 1139.420 98.140 1.737 o
-28 4 28 215.578 205.799 20.308 40.564 o
-28 4 29 833.305 821.835 74.296 3.031 o
-28 4 30 233.861 232.181 25.249 26.241 o
-28 4 31 450.198 426.647 44.197 8.564 o
-28 4 32 203.930 218.808 24.252 28.444 o
-28 4 33 111.873 107.206 13.327 94.189 o
-28 4 34 4.304 -3.218 12.511 106.876 o
-28 4 35 681.216 724.964 80.370 2.590 o
-28 4 36 1482.110 1589.590 143.243 0.815 o
-28 4 37 15.547 11.469 5.032 660.771 o
-28 4 38 0.684 0.589 7.661 285.052 o
-28 4 39 214.865 242.833 34.088 14.397 o
-28 4 40 133.167 136.081 20.444 40.026 o
-28 4 41 127.893 150.813 24.524 27.817 o
-28 4 42 165.714 153.760 27.515 22.096 o
-28 4 43 12.593 21.215 14.642 78.035 o
-28 4 44 34.657 23.844 14.551 79.011 o
-28 4 45 245.907 253.758 50.407 6.584 o
-28 4 46 956.154 936.112 205.753 0.395 o
-28 4 47 65.455 85.311 20.942 38.143 o
-28 4 48 361.121 406.883 83.589 2.394 o
-28 4 49 53.077 41.386 12.602 105.343 o
-28 4 50 58.386 68.992 20.761 38.812 o
-28 4 51 3.904 10.245 9.973 168.210 o
-28 4 52 78.707 78.557 23.980 29.093 o
-28 4 53 107.721 97.732 29.465 19.270 o
-28 4 54 18.133 17.769 12.330 110.042 o
-28 4 55 138.507 124.023 34.723 13.875 o
-28 4 56 0.732 -7.570 20.535 39.673 o
-28 4 57 0.033 -15.095 16.273 63.170 o
-28 6 1 122.736 122.029 14.143 83.635 o
-28 6 2 210.346 183.360 17.089 57.282 o
-28 6 3 278.065 281.001 24.116 28.766 o
-28 6 4 6.781 10.245 10.517 151.259 o
-28 6 5 3982.000 3829.350 111.648 1.342 o
-28 6 6 492.377 489.384 41.386 9.767 o
-28 6 7 5345.570 5302.810 145.691 0.788 o
-28 6 8 1379.880 1411.850 104.622 1.528 o
-28 6 9 988.687 985.884 82.002 2.488 o
-28 6 10 390.371 385.487 35.947 12.946 o
-28 6 11 1305.320 1280.760 91.295 2.007 o
-28 6 12 1107.590 1115.570 81.866 2.496 o
-28 6 13 4674.420 4563.340 141.430 0.836 o
-28 6 14 412.325 393.964 47.597 7.384 o
-28 6 15 2581.210 2541.110 149.861 0.745 o
-28 6 16 1223.680 1215.620 107.432 1.449 o
-28 6 17 345.955 331.544 33.680 14.748 o
-28 6 18 767.019 782.126 77.922 2.755 o
-28 6 19 806.717 832.125 82.999 2.428 o
-28 6 20 100.013 114.594 13.735 88.677 o
-28 6 21 479.848 492.421 54.849 5.561 o
-28 6 22 49.819 34.995 11.242 132.371 o
-28 6 23 24.070 18.132 7.117 330.292 o
-28 6 24 49.608 65.819 8.885 211.926 o
-28 6 25 1038.110 1041.320 101.177 1.634 o
-28 6 26 415.082 385.261 42.520 9.253 o
-28 6 27 159.706 144.648 18.903 46.819 o
-28 6 28 354.946 354.617 38.395 11.348 o
-28 6 29 148.505 114.051 14.188 83.101 o
-28 6 30 85.179 76.608 8.613 225.522 o
-28 6 31 1273.150 1314.440 114.141 1.284 o
-28 6 32 290.447 301.898 31.414 16.952 o
-28 6 33 553.924 611.639 67.995 3.618 o
-28 6 34 205.291 192.426 23.345 30.696 o
-28 6 35 277.116 265.362 33.454 14.948 o
-28 6 36 310.875 307.247 40.298 10.301 o
-28 6 37 23.571 35.040 5.802 496.909 o
-28 6 38 7.091 -5.077 15.729 67.614 o
-28 6 39 7.718 17.452 7.615 288.455 o
-28 6 40 387.021 409.195 58.793 4.840 o
-28 6 41 31.631 38.077 7.343 310.218 o
-28 6 42 246.876 218.899 35.131 13.555 o
-28 6 43 514.710 518.032 85.039 2.313 o
-28 6 44 51.106 51.450 10.698 146.175 o
-28 6 45 3.978 -6.256 21.577 35.932 o
-28 6 46 92.920 97.913 20.127 41.298 o
-28 6 47 131.171 146.643 30.960 17.452 o
-28 6 48 271.883 257.883 53.898 5.759 o
-28 6 49 811.667 796.405 154.712 0.699 o
-28 6 50 123.207 131.639 29.736 18.919 o
-28 6 51 548.412 564.450 124.340 1.082 o
-28 6 52 191.843 173.252 53.172 5.917 o
-28 6 53 8.269 4.578 7.389 306.423 o
-28 6 54 32.772 27.561 21.622 35.782 o
-28 6 55 64.352 64.867 23.934 29.203 o
-28 8 1 63.196 68.766 8.703 220.849 o
-28 8 2 814.280 815.806 76.291 2.874 o
-28 8 3 478.826 494.007 49.410 6.852 o
-28 8 4 99.351 107.342 13.962 85.821 o
-28 8 5 2.698 0.816 9.157 199.524 o
-28 8 6 114.621 124.930 16.047 64.967 o
-28 8 7 92.713 99.137 14.687 77.555 o
-28 8 8 847.442 843.865 92.247 1.966 o
-28 8 9 180.716 190.840 24.433 28.023 o
-28 8 10 853.220 878.679 86.626 2.229 o
-28 8 11 2684.640 2742.150 150.587 0.738 o
-28 8 12 1907.250 1915.600 143.152 0.816 o
-28 8 13 63.960 48.005 6.573 387.223 o
-28 8 14 1399.090 1400.250 112.056 1.332 o
-28 8 15 40.673 45.738 6.890 352.379 o
-28 8 16 904.411 859.821 79.509 2.646 o
-28 8 17 51.807 39.437 4.760 738.445 o
-28 8 18 3.473 -6.528 9.519 184.611 o
-28 8 19 9.545 7.751 3.944 1075.620 o
-28 8 20 52.909 51.314 6.709 371.684 o
-28 8 21 246.757 241.201 33.000 15.361 o
-28 8 22 1538.880 1533.200 157.975 0.670 o
-28 8 23 150.233 132.228 19.855 42.437 o
-28 8 24 78.941 77.832 12.058 115.062 o
-28 8 25 148.321 149.680 26.699 23.468 o
-28 8 26 75.610 77.016 12.420 108.442 o
-28 8 27 146.529 157.295 25.067 26.622 o
-28 8 28 210.985 193.786 31.550 16.806 o
-28 8 29 415.825 369.259 67.134 3.712 o
-28 8 30 83.502 73.661 12.828 101.654 o
-28 8 31 8.835 11.877 13.372 93.552 o
-28 8 32 566.436 598.040 97.596 1.756 o
-28 8 33 14.903 9.610 16.137 64.239 o
-28 8 34 612.081 644.775 111.104 1.355 o
-28 8 35 39.621 25.113 7.479 299.040 o
-28 8 36 154.221 142.246 27.606 21.951 o
-28 8 37 111.024 130.505 25.476 25.776 o
-28 8 38 168.904 175.382 34.632 13.948 o
-28 8 39 308.327 311.780 59.382 4.744 o
-28 8 40 7.119 -3.309 19.673 43.223 o
-28 8 41 0.003 7.842 9.882 171.310 o
-28 8 42 2.263 -0.136 10.426 153.901 o
-28 8 43 133.606 117.768 27.017 22.919 o
-28 8 44 198.513 212.734 48.322 7.164 o
-28 8 45 930.728 895.134 206.388 0.393 o
-28 8 46 483.655 559.101 162.191 0.636 o
-28 8 47 319.465 316.495 87.759 2.172 o
-28 8 48 388.768 372.749 103.715 1.555 o
-28 8 49 93.096 52.946 18.631 48.196 o
-28 10 1 2080.400 2160.020 206.433 0.393 o
-28 10 2 1166.830 1264.620 158.519 0.666 o
-28 10 3 27.950 30.507 11.378 129.226 o
-28 10 4 653.711 710.957 100.452 1.658 o
-28 10 5 363.066 383.311 51.359 6.342 o
-28 10 6 208.582 212.236 31.232 17.150 o
-28 10 7 27.093 58.566 10.109 163.715 o
-28 10 8 319.247 353.484 44.968 8.273 o
-28 10 9 93.337 96.644 12.828 101.654 o
-28 10 10 0.017 -1.043 17.135 56.979 o
-28 10 11 0.466 -1.496 24.342 28.232 o
-28 10 12 277.981 304.029 41.885 9.536 o
-28 10 13 1973.630 2096.610 164.639 0.617 o
-28 10 14 45.954 38.576 10.653 147.422 o
-28 10 15 2.483 -12.874 11.922 117.702 o
-28 10 16 275.604 274.836 35.901 12.979 o
-28 10 17 362.672 385.714 60.198 4.616 o
-28 10 18 723.405 736.750 106.979 1.462 o
-28 10 19 118.110 109.155 20.489 39.849 o
-28 10 20 6.948 -4.170 23.526 30.225 o
-28 10 21 813.670 797.900 119.807 1.165 o
-28 10 22 67.154 66.409 12.964 99.532 o
-28 10 23 23.265 7.570 11.469 127.191 o
-28 10 24 0.060 -2.176 11.786 120.434 o
-28 10 25 1.755 7.570 12.420 108.442 o
-28 10 26 608.013 681.039 129.825 0.993 o
-28 10 27 8.842 32.230 10.562 149.963 o
-28 10 28 1.671 11.877 9.519 184.611 o
-28 10 29 608.178 635.845 133.270 0.942 o
-28 10 30 101.916 149.000 36.989 12.227 o
-28 10 31 79.028 74.024 36.355 12.658 o
-28 10 32 323.162 331.862 79.237 2.664 o
-28 10 33 53.567 67.361 19.447 44.237 o
-28 10 35 0.266 -14.642 36.083 12.849 o
-28 10 36 54.523 72.120 20.535 39.673 o
-28 10 37 2.292 10.698 19.175 45.501 o
-28 10 38 125.920 128.964 36.899 12.287 o
-28 10 40 24.730 53.580 25.566 25.594 o
-28 10 41 120.808 109.971 33.952 14.512 o
-28 10 42 181.434 177.694 60.470 4.575 o
-28 10 43 575.044 596.589 170.441 0.576 o
-28 10 44 94.206 108.158 39.891 10.513 o
-28 12 1 477.044 486.528 75.701 2.919 o
-28 12 2 218.280 208.836 34.496 14.058 o
-28 12 3 54.650 59.518 10.381 155.248 o
-28 12 4 631.464 703.206 102.219 1.601 o
-28 12 5 17.186 32.094 7.751 278.423 o
-28 12 6 110.998 114.413 18.404 49.391 o
-28 12 7 0.418 3.218 12.738 103.106 o
-28 12 8 170.360 201.084 31.686 16.663 o
-28 12 9 323.441 383.674 67.678 3.652 o
-28 12 10 333.716 360.964 56.753 5.194 o
-28 12 11 48.632 34.678 8.250 245.784 o
-28 12 12 521.907 520.934 110.152 1.379 o
-28 12 13 262.329 290.158 47.098 7.542 o
-28 12 14 40.645 59.065 11.106 135.633 o
-28 12 15 16.867 29.057 9.338 191.850 o
-28 12 16 519.452 667.168 109.155 1.404 o
-28 12 17 706.767 817.211 126.290 1.049 o
-28 12 18 45.462 69.219 17.135 56.979 o
-28 12 19 0.141 -5.349 33.182 15.194 o
-28 12 20 367.863 423.338 76.427 2.864 o
-28 12 21 242.969 255.934 45.829 7.965 o
-28 12 22 35.938 66.635 16.183 63.879 o
-28 12 23 67.394 122.391 27.062 22.843 o
-28 12 24 196.216 271.437 60.108 4.630 o
-28 12 25 134.869 145.600 38.485 11.295 o
-28 12 26 0.058 -9.519 32.003 16.334 o
-28 12 27 90.704 79.826 22.257 33.770 o
-28 12 28 36.789 47.325 17.135 56.979 o
-28 12 29 12.555 -5.032 32.003 16.334 o
-28 12 30 24.131 23.617 17.951 51.917 o
-28 12 31 265.617 320.257 90.207 2.056 o
-28 12 32 30.473 25.430 17.225 56.381 o
-28 12 35 52.108 48.277 17.316 55.792 o
-28 12 36 22.225 48.277 17.044 57.587 o
-28 12 37 10.270 15.412 12.828 101.654 o
-28 12 39 0.149 27.425 30.779 17.659 o
-28 12 40 32.591 40.570 25.385 25.961 o
-28 12 41 2.659 -12.058 33.136 15.236 o
-28 12 42 12.302 1.405 6.754 366.711 o
-28 14 1 198.758 227.920 58.068 4.961 o
-28 14 2 67.490 75.112 19.311 44.862 o
-28 14 3 60.681 75.384 15.594 68.799 o
-28 14 4 24.202 62.737 15.412 70.427 o
-28 14 5 6.851 26.337 9.066 203.534 o
-28 14 6 61.005 72.256 16.273 63.170 o
-28 14 7 28.562 31.822 8.295 243.105 o
-28 14 8 44.799 37.443 10.698 146.175 o
-28 14 9 11.135 14.551 10.607 148.684 o
-28 14 10 112.377 122.663 25.430 25.869 o
-28 14 11 71.395 86.989 26.609 23.628 o
-28 14 12 28.712 29.374 23.118 31.301 o
-28 14 13 18.971 10.335 17.724 53.253 o
-28 14 14 20.211 -0.725 18.903 46.819 o
-28 14 15 0.103 -0.227 17.860 52.445 o
-28 14 16 455.689 467.988 111.920 1.336 o
-28 14 17 0.514 -8.885 54.396 5.654 o
-28 14 18 24.538 9.746 12.692 103.844 o
-28 14 19 110.435 123.932 33.363 15.029 o
-28 14 20 26.405 15.004 7.797 275.195 o
-28 14 21 37.843 34.768 12.194 112.510 o
-28 14 22 42.957 56.164 17.361 55.501 o
-28 14 23 4.568 15.050 14.778 76.606 o
-28 14 24 253.480 269.261 83.362 2.407 o
-28 14 25 24.173 12.647 18.948 46.596 o
-28 14 26 32.883 46.101 22.257 33.770 o
-28 14 27 4.176 3.037 9.157 199.524 o
-28 14 28 0.254 28.921 17.815 52.712 o
-28 14 29 7.525 -7.570 46.781 7.644 o
-28 14 30 100.167 45.103 17.815 52.712 o
-28 14 33 0.274 -11.242 19.175 45.501 o
-28 14 34 0.741 14.642 21.668 35.632 o
-28 14 35 68.269 64.595 25.521 25.685 o
-28 14 36 0.771 -6.573 29.329 19.449 o
-28 16 3 33.629 39.165 17.860 52.445 o
-28 16 4 232.558 251.763 92.428 1.958 o
-28 16 5 40.737 50.180 23.526 30.225 o
-28 16 7 3.265 1.405 21.033 37.815 o
-28 16 8 18.468 38.984 17.860 52.445 o
-28 16 9 32.454 48.095 21.622 35.782 o
-28 16 10 7.433 -8.250 43.064 9.021 o
-28 16 11 113.108 95.556 39.528 10.707 o
-28 16 12 0.000 5.168 8.749 218.566 o
-28 16 13 185.572 188.347 69.899 3.424 o
-28 16 14 27.585 27.515 17.089 57.282 o
-28 16 15 51.663 61.105 23.526 30.225 o
-28 16 16 13.102 26.110 12.602 105.343 o
-28 16 17 139.644 129.463 40.208 10.348 o
-28 16 18 33.448 33.272 18.631 48.196 o
-28 16 20 46.530 34.360 17.951 51.917 o
-28 16 21 6.050 7.072 21.985 34.611 o
-28 16 22 19.366 28.422 14.959 74.760 o
-28 16 23 5.049 13.146 10.109 163.715 o
-28 16 24 15.063 9.701 14.914 75.215 o
-28 16 25 2.914 6.074 16.953 58.204 o
-27 1 1 4848.560 4955.080 129.689 0.995 o
-27 1 2 1640.010 1564.120 83.135 2.420 o
-27 1 3 14.401 7.751 4.261 921.385 o
-27 1 4 406.854 397.636 25.340 26.054 o
-27 1 5 15561.300 15752.700 381.861 0.115 o
-27 1 6 178.567 165.546 12.647 104.590 o
-27 1 7 1645.790 1679.840 99.590 1.687 o
-27 1 8 1891.770 1926.350 109.835 1.387 o
-27 1 9 617.553 629.454 53.308 5.887 o
-27 1 10 631.399 646.135 48.005 7.259 o
-27 1 11 3541.540 3630.530 161.194 0.644 o
-27 1 12 678.343 702.526 58.113 4.954 o
-27 1 13 1632.520 1623.720 97.369 1.765 o
-27 1 14 5607.240 5700.850 138.755 0.869 o
-27 1 15 2029.770 1991.030 121.983 1.124 o
-27 1 16 1924.630 1842.310 105.483 1.504 o
-27 1 17 3.159 7.117 7.615 288.455 o
-27 1 18 314.112 324.246 22.937 31.798 o
-27 1 19 40.087 32.456 5.077 649.024 o
-27 1 20 2025.510 2022.770 105.438 1.505 o
-27 1 21 5076.050 5118.220 122.663 1.112 o
-27 1 22 1545.540 1468.740 86.853 2.218 o
-27 1 23 1464.190 1386.380 83.951 2.374 o
-27 1 24 247.093 241.156 18.676 47.963 o
-27 1 25 1540.980 1503.830 81.594 2.513 o
-27 1 26 563.328 560.099 39.165 10.906 o
-27 1 27 617.800 588.113 42.157 9.413 o
-27 1 28 8181.570 8244.770 197.639 0.428 o
-27 1 29 0.625 8.930 7.298 314.084 o
-27 1 30 4329.980 4374.170 105.936 1.491 o
-27 1 31 1342.250 1353.240 101.494 1.624 o
-27 1 32 253.594 257.158 31.414 16.952 o
-27 1 33 150.226 180.142 20.489 39.849 o
-27 1 34 793.848 760.820 80.008 2.613 o
-27 1 35 24.538 4.216 7.978 262.828 o
-27 1 36 4.227 6.301 4.216 941.306 o
-27 1 37 0.487 7.298 16.591 60.776 o
-27 1 38 259.122 225.835 35.901 12.979 o
-27 1 39 1352.630 1357.090 162.327 0.635 o
-27 1 40 238.315 243.604 40.253 10.325 o
-27 1 41 6.994 4.170 12.375 109.237 o
-27 1 42 110.454 129.735 25.249 26.241 o
-27 1 43 822.282 819.614 133.905 0.933 o
-27 1 44 2942.300 3121.840 244.647 0.280 o
-27 1 45 92.823 94.196 19.991 41.862 o
-27 1 46 339.443 384.218 76.517 2.857 o
-27 1 47 222.110 232.906 50.226 6.632 o
-27 1 48 1.150 -14.234 24.388 28.128 o
-27 1 49 0.308 5.984 10.245 159.397 o
-27 1 50 65.576 34.406 11.015 137.875 o
-27 1 51 5.282 -7.842 36.219 12.753 o
-27 1 53 12.261 8.069 11.514 126.191 o
-27 1 54 28.712 31.550 20.852 38.475 o
-27 1 55 361.112 366.358 105.619 1.500 o
-27 1 56 19.040 23.980 9.383 190.001 o
-27 1 57 45.833 43.200 14.551 79.011 o
-27 1 58 78.901 73.435 24.614 27.612 o
-27 1 59 26.974 19.039 11.786 120.434 o
-27 3 1 547.542 542.828 33.408 14.989 o
-27 3 2 133.618 127.151 8.885 211.926 o
-27 3 3 1815.800 1867.510 86.807 2.220 o
-27 3 4 235.854 245.734 15.866 66.460 o
-27 3 5 702.920 784.891 50.588 6.537 o
-27 3 6 1275.560 1208.050 68.902 3.524 o
-27 3 7 14345.800 14468.600 344.010 0.141 o
-27 3 8 1017.420 997.353 58.204 4.938 o
-27 3 9 2153.360 2189.580 99.817 1.679 o
-27 3 10 214.973 204.801 12.103 114.202 o
-27 3 11 76.180 80.642 6.800 361.838 o
-27 3 12 1541.540 1479.890 78.376 2.723 o
-27 3 13 520.527 557.968 34.406 14.132 o
-27 3 14 1965.440 2002.680 99.228 1.699 o
-27 3 15 1387.570 1315.840 83.951 2.374 o
-27 3 16 2.112 8.567 11.604 124.227 o
-27 3 17 888.443 928.406 60.833 4.521 o
-27 3 18 3341.360 3190.830 114.141 1.284 o
-27 3 19 52.604 47.778 5.485 556.066 o
-27 3 20 2528.750 2380.280 103.670 1.557 o
-27 3 21 2351.750 2280.330 112.872 1.313 o
-27 3 22 268.213 259.696 20.806 38.643 o
-27 3 23 1162.320 1114.260 73.480 3.098 o
-27 3 24 2.375 17.271 6.301 421.374 o
-27 3 25 3796.070 3755.510 110.515 1.370 o
-27 3 26 447.978 426.466 37.760 11.733 o
-27 3 27 20.549 24.796 9.791 174.498 o
-27 3 28 2.713 5.984 6.890 352.379 o
-27 3 29 127.402 115.773 11.197 133.445 o
-27 3 30 437.399 434.580 41.386 9.767 o
-27 3 31 2057.460 2104.500 133.270 0.942 o
-27 3 32 1807.930 1854.950 131.231 0.971 o
-27 3 33 660.378 696.497 69.899 3.424 o
-27 3 34 73.859 64.505 13.372 93.552 o
-27 3 35 1724.720 1742.080 140.025 0.853 o
-27 3 36 152.034 186.851 23.300 30.816 o
-27 3 37 9.324 1.904 5.621 529.485 o
-27 3 38 1237.340 1245.170 178.691 0.524 o
-27 3 39 46.439 54.033 9.021 205.585 o
-27 3 40 137.064 132.999 21.713 35.483 o
-27 3 41 33.458 36.763 18.903 46.819 o
-27 3 42 95.371 175.835 29.691 18.976 o
-27 3 43 117.582 145.691 25.249 26.241 o
-27 3 44 22.189 22.982 7.434 302.698 o
-27 3 45 99.116 113.099 24.388 28.128 o
-27 3 46 741.380 797.719 134.313 0.927 o
-27 3 47 1635.210 1677.080 235.445 0.302 o
-27 3 49 1056.980 1132.440 223.523 0.335 o
-27 3 50 119.934 152.853 40.978 9.962 o
-27 3 51 212.514 211.284 56.255 5.286 o
-27 3 52 4.047 12.602 9.247 195.631 o
-27 3 53 8.417 8.250 7.661 285.052 o
-27 3 54 10.550 21.215 10.154 162.256 o
-27 3 55 12.614 9.565 7.797 275.195 o
-27 3 56 8.038 6.754 6.210 433.766 o
-27 3 57 66.615 71.576 25.929 24.883 o
-27 3 58 3.464 -16.273 23.118 31.301 o
-27 5 1 382.279 369.304 29.147 19.691 o
-27 5 2 917.989 887.971 60.198 4.616 o
-27 5 3 793.525 755.562 50.044 6.680 o
-27 5 4 113.480 108.520 9.021 205.585 o
-27 5 5 354.133 368.715 27.470 22.169 o
-27 5 6 132.982 136.172 10.562 149.963 o
-27 5 7 425.953 429.684 33.590 14.827 o
-27 5 8 6396.910 6290.410 152.944 0.715 o
-27 5 9 0.005 -2.040 15.322 71.263 o
-27 5 10 2139.810 2043.030 100.769 1.647 o
-27 5 11 86.602 70.806 5.666 521.047 o
-27 5 12 2078.300 2011.700 105.982 1.489 o
-27 5 13 55.876 48.413 7.661 285.052 o
-27 5 14 5160.830 5049.730 121.122 1.140 o
-27 5 15 3596.860 3579.490 119.128 1.179 o
-27 5 16 1925.480 1876.850 103.806 1.552 o
-27 5 17 12.018 6.074 5.621 529.485 o
-27 5 18 100.326 91.612 8.341 240.470 o
-27 5 19 857.591 843.276 65.593 3.888 o
-27 5 20 24.660 27.470 3.173 1661.500 o
-27 5 21 398.148 404.662 34.723 13.875 o
-27 5 22 269.494 241.247 22.166 34.047 o
-27 5 23 269.260 273.658 25.249 26.241 o
-27 5 24 2633.040 2676.290 131.276 0.971 o
-27 5 25 1344.000 1316.930 108.520 1.421 o
-27 5 26 3.159 1.451 6.709 371.684 o
-27 5 27 983.578 959.185 77.106 2.814 o
-27 5 28 1418.870 1374.270 101.857 1.612 o
-27 5 29 206.169 187.259 20.852 38.475 o
-27 5 30 34.551 43.245 4.714 752.714 o
-27 5 31 205.012 204.937 23.934 29.203 o
-27 5 32 100.265 112.283 13.599 90.460 o
-27 5 33 0.430 13.690 4.533 814.136 o
-27 5 34 628.369 568.122 91.748 1.987 o
-27 5 35 22.084 24.297 5.168 626.451 o
-27 5 36 622.209 616.897 74.795 2.990 o
-27 5 37 6.336 7.162 8.567 227.915 o
-27 5 38 364.854 375.016 52.492 6.071 o
-27 5 39 855.136 886.158 112.328 1.326 o
-27 5 40 1.250 5.893 7.026 338.870 o
-27 5 41 438.966 416.765 63.598 4.136 o
-27 5 42 163.568 202.943 36.944 12.257 o
-27 5 43 95.987 103.217 20.716 38.982 o
-27 5 44 18.082 18.177 6.346 415.376 o
-27 5 45 329.911 355.705 68.675 3.547 o
-27 5 46 1.153 5.304 9.791 174.498 o
-27 5 47 57.839 66.862 14.732 77.078 o
-27 5 48 20.961 52.900 18.313 49.881 o
-27 5 49 173.623 152.082 37.851 11.677 o
-27 5 50 106.056 112.872 29.374 19.389 o
-27 5 51 262.017 270.349 71.214 3.299 o
-27 5 52 80.955 83.362 21.169 37.330 o
-27 5 53 126.926 120.397 32.864 15.489 o
-27 5 54 153.059 147.957 41.930 9.515 o
-27 5 55 68.554 47.506 17.044 57.587 o
-27 5 56 74.752 64.323 22.756 32.306 o
-27 7 1 43.629 49.591 5.893 481.737 o
-27 7 2 1361.730 1389.680 103.443 1.563 o
-27 7 3 13.644 13.418 3.581 1304.500 o
-27 7 4 308.961 289.387 26.654 23.547 o
-27 7 5 693.165 636.888 54.668 5.598 o
-27 7 6 271.649 275.199 31.232 17.150 o
-27 7 7 2955.260 2966.450 152.037 0.724 o
-27 7 8 1645.360 1653.420 132.137 0.958 o
-27 7 9 2573.160 2531.280 140.251 0.850 o
-27 7 10 7953.080 8087.570 241.111 0.288 o
-27 7 11 1022.300 1032.570 97.641 1.755 o
-27 7 12 208.538 198.546 20.716 38.982 o
-27 7 13 628.585 631.856 60.017 4.644 o
-27 7 14 1031.670 1011.680 90.434 2.046 o
-27 7 15 49.137 31.323 9.791 174.498 o
-27 7 16 324.238 291.926 27.969 21.386 o
-27 7 17 1342.240 1336.240 101.539 1.623 o
-27 7 18 428.168 398.497 41.477 9.724 o
-27 7 19 426.963 421.933 44.061 8.617 o
-27 7 20 3.532 5.621 9.157 199.524 o
-27 7 21 1836.660 1821.640 137.668 0.883 o
-27 7 22 2632.390 2698.230 152.944 0.715 o
-27 7 23 2873.620 2904.890 166.679 0.602 o
-27 7 24 923.482 921.062 120.170 1.158 o
-27 7 26 292.670 286.124 44.333 8.512 o
-27 7 27 1232.940 1278.170 140.795 0.844 o
-27 7 28 21.032 11.831 8.023 259.867 o
-27 7 29 545.432 518.848 64.958 3.965 o
-27 7 30 756.707 751.256 76.336 2.871 o
-27 7 31 67.106 78.602 10.653 147.422 o
-27 7 32 0.055 -7.479 13.690 89.265 o
-27 7 33 774.864 832.215 91.476 1.999 o
-27 7 34 323.097 281.001 48.141 7.219 o
-27 7 35 294.210 296.368 39.346 10.806 o
-27 7 36 259.319 265.317 36.445 12.595 o
-27 7 37 176.169 176.651 27.923 21.455 o
-27 7 38 157.655 178.329 27.334 22.390 o
-27 7 39 539.135 556.835 79.418 2.652 o
-27 7 40 149.550 178.873 30.099 18.465 o
-27 7 41 6.865 17.860 6.029 460.250 o
-27 7 42 43.836 33.182 11.060 136.747 o
-27 7 43 371.566 402.803 68.856 3.528 o
-27 7 44 70.009 56.572 12.647 104.590 o
-27 7 45 94.577 96.598 21.215 37.171 o
-27 7 46 2.518 -0.227 20.761 38.812 o
-27 7 47 159.928 156.026 38.032 11.566 o
-27 7 48 5.410 5.213 5.984 467.250 o
-27 7 49 59.448 39.256 13.463 92.296 o
-27 7 50 64.074 51.631 15.594 68.799 o
-27 7 51 64.695 52.583 16.047 64.967 o
-27 7 52 45.993 52.855 18.993 46.373 o
-27 7 53 47.334 27.878 14.143 83.635 o
-27 9 1 1160.020 1169.380 122.029 1.123 o
-27 9 2 45.977 29.963 15.775 67.226 o
-27 9 3 92.759 88.983 12.919 100.232 o
-27 9 4 450.706 488.658 64.686 3.998 o
-27 9 5 6232.030 6455.320 162.372 0.635 o
-27 9 6 1856.690 1953.820 171.393 0.569 o
-27 9 7 106.984 116.906 14.732 77.078 o
-27 9 8 166.856 157.386 19.628 43.423 o
-27 9 9 13.447 15.729 3.581 1304.500 o
-27 9 10 355.594 387.890 42.474 9.273 o
-27 9 11 106.190 109.019 12.919 100.232 o
-27 9 12 45.057 82.637 10.018 166.691 o
-27 9 13 605.750 624.014 64.777 3.987 o
-27 9 14 1250.930 1262.900 122.618 1.113 o
-27 9 15 456.614 534.805 62.284 4.312 o
-27 9 16 831.032 872.922 97.188 1.771 o
-27 9 17 326.371 344.735 44.106 8.599 o
-27 9 18 824.192 893.864 110.152 1.379 o
-27 9 19 1516.780 1614.750 167.903 0.593 o
-27 9 20 338.813 326.830 47.597 7.384 o
-27 9 21 1243.370 1263.350 151.765 0.726 o
-27 9 22 69.552 58.158 16.500 61.446 o
-27 9 23 45.791 29.147 5.984 467.250 o
-27 9 24 689.357 685.618 97.822 1.748 o
-27 9 25 419.873 429.775 61.014 4.494 o
-27 9 28 666.633 680.133 121.575 1.132 o
-27 9 29 65.486 60.878 13.962 85.821 o
-27 9 30 727.096 742.462 141.022 0.841 o
-27 9 31 11.853 19.084 15.639 68.400 o
-27 9 32 1034.310 1081.300 198.410 0.425 o
-27 9 33 342.066 332.360 73.707 3.079 o
-27 9 35 72.716 49.682 12.692 103.844 o
-27 9 36 0.001 22.166 15.684 68.006 o
-27 9 37 171.874 209.244 47.506 7.413 o
-27 9 38 148.890 149.680 35.448 13.313 o
-27 9 39 30.573 92.836 23.028 31.548 o
-27 9 40 12.483 6.664 11.197 133.445 o
-27 9 41 164.689 157.749 40.253 10.325 o
-27 9 42 5.203 15.775 17.543 54.359 o
-27 9 43 3.750 -6.074 36.309 12.689 o
-27 9 44 2.268 -3.581 11.877 118.603 o
-27 11 1 3532.300 3700.110 187.984 0.473 o
-27 11 2 145.287 209.062 37.352 11.991 o
-27 11 3 1160.750 1149.800 144.331 0.803 o
-27 11 4 1708.360 1830.160 171.030 0.572 o
-27 11 5 520.463 599.944 86.127 2.255 o
-27 11 6 35.028 29.057 9.202 197.563 o
-27 11 7 822.381 917.572 120.079 1.160 o
-27 11 8 11.115 -2.538 11.695 122.309 o
-27 11 9 248.323 241.972 34.134 14.358 o
-27 11 10 7.187 -2.538 33.227 15.153 o
-27 11 11 15.631 27.651 7.207 322.035 o
-27 11 12 299.363 304.664 42.882 9.097 o
-27 11 13 200.269 187.077 30.099 18.465 o
-27 11 14 182.469 195.690 28.558 20.512 o
-27 11 15 23.485 16.999 6.120 446.714 o
-27 11 16 268.911 282.089 45.919 7.934 o
-27 11 17 487.796 485.621 71.894 3.237 o
-27 11 18 622.925 709.461 114.323 1.280 o
-27 11 19 395.174 436.710 74.931 2.980 o
-27 11 20 50.644 46.962 17.679 53.526 o
-27 11 21 132.728 112.328 21.486 36.236 o
-27 11 22 107.914 108.974 21.804 35.189 o
-27 11 23 42.938 39.256 13.508 91.678 o
-27 11 24 2.071 -9.655 10.925 140.173 o
-27 11 25 303.694 325.334 64.369 4.038 o
-27 11 26 2.676 10.154 24.886 27.012 o
-27 11 27 156.868 167.948 43.200 8.964 o
-27 11 29 1.763 -8.658 15.503 69.606 o
-27 11 32 0.689 -20.852 25.022 26.719 o
-27 11 35 58.928 68.766 21.532 36.084 o
-27 11 36 157.123 193.968 58.929 4.817 o
-27 11 37 1.678 2.312 11.332 130.262 o
-27 11 38 21.431 23.889 16.273 63.170 o
-27 11 39 136.885 140.342 44.741 8.357 o
-27 11 40 0.569 20.489 10.562 149.963 o
-27 11 41 52.000 46.146 18.631 48.196 o
-27 11 42 19.727 36.445 15.729 67.614 o
-27 11 43 4.842 4.760 11.060 136.747 o
-27 13 1 232.897 222.208 40.208 10.348 o
-27 13 2 141.449 161.738 29.238 19.569 o
-27 13 3 207.033 236.940 40.480 10.209 o
-27 13 4 3.560 13.372 10.109 163.715 o
-27 13 5 235.079 226.379 40.706 10.096 o
-27 13 6 164.736 194.466 35.675 13.145 o
-27 13 7 499.156 595.139 95.329 1.841 o
-27 13 8 584.791 606.426 98.094 1.739 o
-27 13 9 9.949 46.871 27.243 22.540 o
-27 13 10 267.209 274.610 49.863 6.728 o
-27 13 11 36.657 44.423 12.511 106.876 o
-27 13 12 0.144 2.720 7.343 310.218 o
-27 13 13 37.901 59.790 14.098 84.174 o
-27 13 14 3.121 19.447 7.253 318.022 o
-27 13 15 0.043 2.674 18.313 49.881 o
-27 13 16 4.798 -0.997 17.225 56.381 o
-27 13 17 22.377 5.440 8.114 254.092 o
-27 13 18 83.430 81.096 16.002 65.335 o
-27 13 19 128.080 131.140 35.947 12.946 o
-27 13 20 40.949 37.397 9.157 199.524 o
-27 13 21 54.714 110.288 26.020 24.710 o
-27 13 22 145.798 181.638 38.757 11.137 o
-27 13 23 99.929 115.274 26.473 23.871 o
-27 13 24 2.240 4.170 5.984 467.250 o
-27 13 25 232.926 265.272 65.230 3.932 o
-27 13 26 9.619 21.532 10.471 152.571 o
-27 13 27 13.302 9.066 15.412 70.427 o
-27 13 28 151.191 129.508 36.491 12.563 o
-27 13 29 46.285 63.145 39.845 10.537 o
-27 13 31 17.709 21.849 11.559 125.204 o
-27 13 34 66.912 104.033 40.117 10.395 o
-27 13 35 76.464 64.006 24.750 27.309 o
-27 13 36 0.065 18.359 25.611 25.503 o
-27 13 37 2.990 10.018 9.701 177.774 o
-27 13 38 5.309 -2.674 14.324 81.531 o
-27 13 39 1.940 -10.063 16.727 59.792 o
-27 15 1 34.506 27.651 9.791 174.498 o
-27 15 2 15.225 -6.346 22.710 32.436 o
-27 15 3 1.354 -0.363 37.397 11.962 o
-27 15 4 61.263 70.352 17.679 53.526 o
-27 15 5 5.271 0.181 12.012 115.932 o
-27 15 6 0.559 1.179 11.786 120.434 o
-27 15 7 28.615 38.939 13.236 95.484 o
-27 15 8 30.686 55.620 18.359 49.635 o
-27 15 9 315.613 323.158 81.458 2.521 o
-27 15 10 108.664 136.716 37.080 12.167 o
-27 15 11 0.404 10.789 10.517 151.259 o
-27 15 12 100.599 115.093 27.833 21.595 o
-27 15 13 204.181 184.267 50.996 6.433 o
-27 15 14 33.466 43.834 14.143 83.635 o
-27 15 15 140.408 140.478 39.256 10.856 o
-27 15 16 24.485 7.570 16.273 63.170 o
-27 15 17 70.900 75.384 33.998 14.473 o
-27 15 19 43.992 52.402 17.905 52.180 o
-27 15 20 25.944 20.761 16.772 59.469 o
-27 15 21 64.814 94.649 29.691 18.976 o
-27 15 22 1.563 -4.624 18.812 47.272 o
-27 15 23 56.994 62.419 30.280 18.245 o
-27 15 24 15.252 30.371 18.721 47.731 o
-27 15 26 41.944 43.653 17.225 56.381 o
-27 15 27 54.640 51.495 24.161 28.658 o
-27 15 28 17.198 47.279 20.127 41.298 o
-27 15 29 16.979 31.323 15.231 72.114 o
-27 15 32 15.032 26.835 13.554 91.066 o
-26 0 2 8362.290 8392.100 243.332 0.283 o
-26 0 4 29397.600 30274.400 788.290 0.027 o
-26 0 12 49.038 57.252 19.764 42.828 o
-26 0 18 5246.200 5255.930 139.073 0.865 o
-26 0 20 1994.870 1974.530 132.772 0.949 o
-26 0 22 3227.150 3253.250 152.037 0.724 o
-26 0 24 4336.520 4355.720 118.448 1.192 o
-26 0 26 535.356 593.960 56.663 5.210 o
-26 2 1 9078.480 9257.900 222.979 0.336 o
-26 2 2 1675.570 1672.820 87.986 2.161 o
-26 2 3 127.096 96.417 7.706 281.708 o
-26 2 4 1879.500 1888.230 107.976 1.435 o
-26 2 5 4745.800 4779.970 159.970 0.654 o
-26 2 6 29678.100 30849.900 757.557 0.029 o
-26 2 7 68435.100 69821.000 1715.610 0.006 o
-26 2 8 22695.400 22795.700 560.371 0.053 o
-26 2 9 359.932 392.921 28.694 20.318 o
-26 2 10 642.398 635.573 44.469 8.460 o
-26 2 11 108.411 97.732 9.882 171.310 o
-26 2 12 5839.900 5939.830 144.603 0.800 o
-26 2 13 256.118 256.795 16.636 60.446 o
-26 2 14 1196.110 1157.010 85.357 2.296 o
-26 2 15 191.237 159.834 15.004 74.309 o
-26 2 16 897.158 839.060 53.626 5.817 o
-26 2 17 10196.800 10358.300 301.672 0.184 o
-26 2 18 394.947 385.804 31.958 16.380 o
-26 2 19 2836.410 2725.060 115.184 1.261 o
-26 2 20 799.048 725.463 51.994 6.188 o
-26 2 21 9189.850 9034.700 213.187 0.368 o
-26 2 22 953.774 959.094 60.289 4.603 o
-26 2 23 340.599 342.106 25.747 25.235 o
-26 2 24 700.397 674.965 45.874 7.949 o
-26 2 25 414.196 391.697 30.598 17.869 o
-26 2 26 466.682 453.210 32.864 15.489 o
-26 2 27 1562.740 1541.770 97.324 1.766 o
-26 2 28 3942.090 3962.170 111.603 1.343 o
-26 2 29 10.142 13.146 5.168 626.451 o
-26 2 30 23.218 28.241 3.536 1338.160 o
-26 2 31 110.993 103.761 10.653 147.422 o
-26 2 32 310.695 320.574 32.456 15.881 o
-26 2 33 72.813 65.502 7.479 299.040 o
-26 2 34 276.412 266.586 29.057 19.814 o
-26 2 35 2605.730 2539.030 162.735 0.632 o
-26 2 36 8.343 22.846 10.335 156.613 o
-26 2 37 5.536 10.789 8.885 211.926 o
-26 2 38 735.424 763.132 93.879 1.898 o
-26 2 39 33.318 40.933 8.613 225.522 o
-26 2 40 1.360 12.556 3.762 1181.790 o
-26 2 41 437.721 444.688 64.142 4.066 o
-26 2 42 54.028 43.426 9.157 199.524 o
-26 2 43 570.699 591.694 93.471 1.915 o
-26 2 44 44.586 78.149 16.410 62.127 o
-26 2 45 0.298 -2.176 13.372 93.552 o
-26 2 46 11.611 27.606 8.341 240.470 o
-26 2 47 561.136 579.047 115.909 1.245 o
-26 2 48 94.853 81.050 19.311 44.862 o
-26 2 49 221.039 206.660 56.980 5.153 o
-26 2 50 4.899 15.231 21.622 35.782 o
-26 2 51 9.227 21.215 8.567 227.915 o
-26 2 52 93.334 98.457 27.923 21.455 o
-26 2 53 29.591 11.060 22.393 33.361 o
-26 2 54 16.463 18.676 16.817 59.149 o
-26 2 55 373.164 352.578 101.539 1.623 o
-26 2 56 27.559 34.406 12.738 103.106 o
-26 2 57 280.947 272.661 85.447 2.291 o
-26 2 58 21.673 6.754 6.210 433.766 o
-26 2 59 40.255 36.445 13.372 93.552 o
-26 4 1 3714.250 3695.310 116.136 1.240 o
-26 4 2 126.119 136.716 8.658 223.167 o
-26 4 3 14.119 7.207 6.573 387.223 o
-26 4 4 231.719 216.678 14.188 83.101 o
-26 4 5 4945.910 4821.310 118.765 1.186 o
-26 4 6 2025.640 2037.180 94.695 1.866 o
-26 4 7 151.579 159.018 10.109 163.715 o
-26 4 8 5.789 -2.720 14.914 75.215 o
-26 4 9 4674.700 4857.660 128.964 1.006 o
-26 4 10 23901.100 23928.900 564.496 0.052 o
-26 4 11 22999.800 23311.600 551.713 0.055 o
-26 4 12 7157.810 7148.830 168.673 0.588 o
-26 4 13 2464.030 2489.570 110.923 1.360 o
-26 4 14 1064.190 1059.550 60.470 4.575 o
-26 4 15 310.995 313.639 19.583 43.624 o
-26 4 16 5576.580 5522.160 131.412 0.969 o
-26 4 17 910.157 860.501 66.545 3.778 o
-26 4 18 2865.530 2754.980 126.743 1.041 o
-26 4 19 1056.780 1016.300 57.977 4.977 o
-26 4 20 194.462 180.686 13.055 98.155 o
-26 4 21 902.725 909.730 58.748 4.847 o
-26 4 22 1407.610 1326.900 79.826 2.625 o
-26 4 23 2000.370 1914.650 114.323 1.280 o
-26 4 24 15.806 16.863 5.530 546.987 o
-26 4 25 3621.240 3436.930 129.372 1.000 o
-26 4 26 552.799 537.615 51.404 6.331 o
-26 4 27 111.320 107.976 11.242 132.371 o
-26 4 28 0.730 1.496 4.941 685.242 o
-26 4 29 86.902 96.463 11.106 135.633 o
-26 4 30 2399.030 2487.310 138.891 0.867 o
-26 4 31 120.356 142.065 15.956 65.707 o
-26 4 32 84.240 74.251 9.157 199.524 o
-26 4 33 27.982 24.750 3.536 1338.160 o
-26 4 34 108.301 107.886 13.010 98.840 o
-26 4 35 35.958 44.514 7.389 306.423 o
-26 4 36 105.144 90.570 11.650 123.262 o
-26 4 37 46.810 53.716 8.069 256.955 o
-26 4 38 900.718 946.538 108.430 1.423 o
-26 4 39 390.230 388.842 52.311 6.113 o
-26 4 40 2252.770 2216.730 206.207 0.393 o
-26 4 41 65.441 62.737 11.423 128.202 o
-26 4 42 698.455 727.004 109.835 1.387 o
-26 4 43 85.301 52.628 10.517 151.259 o
-26 4 44 7.265 2.357 5.168 626.451 o
-26 4 45 50.671 53.761 13.055 98.155 o
-26 4 46 646.132 617.079 111.512 1.345 o
-26 4 47 1.792 -1.859 16.772 59.469 o
-26 4 48 51.057 50.588 12.919 100.232 o
-26 4 49 7.587 5.258 12.874 100.939 o
-26 4 50 40.338 36.355 11.378 129.226 o
-26 4 51 3.855 11.378 6.573 387.223 o
-26 4 52 722.352 734.484 182.318 0.503 o
-26 4 53 135.114 136.489 40.072 10.418 o
-26 4 54 280.438 297.229 86.535 2.234 o
-26 4 55 217.023 193.106 51.404 6.331 o
-26 4 56 144.649 128.692 37.715 11.761 o
-26 4 57 61.113 43.064 14.868 75.674 o
-26 6 1 3364.450 3315.310 118.946 1.182 o
-26 6 2 277.427 263.549 28.059 21.248 o
-26 6 3 2.537 0.680 7.343 310.218 o
-26 6 4 0.535 -1.995 9.157 199.524 o
-26 6 5 567.020 542.919 41.341 9.788 o
-26 6 6 168.422 171.121 13.826 87.518 o
-26 6 7 632.159 649.988 55.121 5.506 o
-26 6 8 2043.340 1937.860 121.938 1.125 o
-26 6 9 615.489 617.169 49.591 6.802 o
-26 6 10 0.024 -17.089 22.030 34.469 o
-26 6 11 4627.510 4538.680 113.960 1.288 o
-26 6 12 2624.770 2568.680 132.863 0.948 o
-26 6 13 154.937 175.020 15.322 71.263 o
-26 6 14 2195.000 2107.900 119.717 1.167 o
-26 6 15 7284.690 7041.350 176.969 0.534 o
-26 6 16 230.922 225.381 19.991 41.862 o
-26 6 17 5.730 1.133 4.170 961.881 o
-26 6 18 156.680 145.555 14.823 76.138 o
-26 6 19 491.580 476.510 45.058 8.240 o
-26 6 20 1419.030 1375.540 107.795 1.440 o
-26 6 21 62.277 55.665 6.618 381.937 o
-26 6 22 311.368 301.626 31.368 17.001 o
-26 6 23 1210.490 1245.220 104.939 1.519 o
-26 6 24 114.571 134.494 15.412 70.427 o
-26 6 25 76.056 68.811 9.746 176.125 o
-26 6 26 226.673 239.796 27.425 22.243 o
-26 6 27 5.463 -1.269 11.106 135.633 o
-26 6 28 7.239 7.479 3.581 1304.500 o
-26 6 29 585.918 609.917 59.745 4.687 o
-26 6 30 2.276 10.154 3.400 1447.350 o
-26 6 31 39.605 32.638 7.253 318.022 o
-26 6 32 304.178 301.853 34.587 13.985 o
-26 6 33 484.050 494.506 60.788 4.527 o
-26 6 34 0.542 11.332 10.789 143.729 o
-26 6 35 81.297 71.712 10.381 155.248 o
-26 6 36 367.559 313.684 44.741 8.357 o
-26 6 37 1236.710 1365.210 152.808 0.716 o
-26 6 38 57.874 54.260 12.692 103.844 o
-26 6 39 394.348 417.853 61.966 4.357 o
-26 6 40 0.481 7.615 5.168 626.451 o
-26 6 41 362.366 390.156 62.510 4.281 o
-26 6 42 58.188 46.373 9.383 190.001 o
-26 6 43 1332.230 1322.690 199.543 0.420 o
-26 6 44 333.439 315.543 58.249 4.931 o
-26 6 45 61.110 72.029 16.455 61.785 o
-26 6 46 132.777 130.641 29.510 19.210 o
-26 6 47 0.707 10.517 9.519 184.611 o
-26 6 48 29.850 12.239 10.743 144.944 o
-26 6 49 340.909 327.419 69.627 3.451 o
-26 6 50 182.168 168.855 39.211 10.881 o
-26 6 51 42.002 54.532 16.681 60.118 o
-26 6 53 243.901 241.836 74.477 3.016 o
-26 6 54 60.621 66.862 23.980 29.093 o
-26 6 55 14.915 19.084 8.477 232.816 o
-26 8 1 0.088 -5.077 21.713 35.483 o
-26 8 2 903.809 903.656 80.506 2.581 o
-26 8 3 293.093 271.754 27.379 22.316 o
-26 8 4 3012.900 2961.140 144.512 0.801 o
-26 8 5 1581.240 1502.960 122.709 1.111 o
-26 8 6 888.216 894.182 84.223 2.358 o
-26 8 7 1992.900 1967.640 136.852 0.893 o
-26 8 8 568.202 580.996 53.671 5.808 o
-26 8 9 2318.820 2342.980 133.542 0.938 o
-26 8 10 9534.230 9588.860 232.634 0.309 o
-26 8 11 3126.230 3049.400 133.542 0.938 o
-26 8 12 29.019 22.574 5.802 496.909 o
-26 8 13 352.287 350.039 34.678 13.912 o
-26 8 14 2736.860 2803.350 137.939 0.879 o
-26 8 15 21.125 17.361 4.080 1005.110 o
-26 8 16 277.122 258.019 26.518 23.790 o
-26 8 17 690.137 692.327 65.275 3.926 o
-26 8 18 409.279 415.224 47.143 7.527 o
-26 8 19 979.132 922.196 92.428 1.958 o
-26 8 20 3.997 5.258 12.058 115.062 o
-26 8 21 8.420 4.034 10.562 149.963 o
-26 8 22 110.610 101.403 17.860 52.445 o
-26 8 23 2.418 2.493 4.397 865.274 o
-26 8 24 44.174 49.727 20.535 39.673 o
-26 8 25 0.308 0.544 7.207 322.035 o
-26 8 26 77.584 74.160 13.236 95.484 o
-26 8 27 78.789 84.813 19.764 42.828 o
-26 8 28 505.522 504.252 67.179 3.707 o
-26 8 29 62.605 33.046 6.482 398.130 o
-26 8 30 673.502 686.570 92.247 1.966 o
-26 8 31 291.547 308.789 51.903 6.210 o
-26 8 32 400.659 385.306 65.003 3.959 o
-26 8 33 865.619 843.729 118.176 1.198 o
-26 8 34 52.158 63.417 11.514 126.191 o
-26 8 35 91.088 71.939 14.007 85.267 o
-26 8 36 71.736 70.987 16.727 59.792 o
-26 8 37 153.209 150.587 31.232 17.150 o
-26 8 38 273.115 312.551 59.246 4.766 o
-26 8 39 199.664 188.709 36.400 12.626 o
-26 8 40 16.741 13.327 9.429 188.179 o
-26 8 41 20.413 13.826 11.831 119.513 o
-26 8 42 9.039 5.394 10.562 149.963 o
-26 8 43 114.753 131.276 27.379 22.316 o
-26 8 44 2.109 -6.256 12.239 111.678 o
-26 8 45 58.928 71.939 21.441 36.389 o
-26 8 46 1.700 2.176 9.429 188.179 o
-26 8 47 127.811 83.815 25.158 26.431 o
-26 8 48 5.858 10.517 9.610 181.145 o
-26 8 49 19.877 24.977 9.973 168.210 o
-26 8 50 61.185 59.926 18.903 46.819 o
-26 8 51 0.349 7.162 16.591 60.776 o
-26 8 52 19.790 21.804 11.151 134.532 o
-26 10 1 191.673 190.205 31.051 17.351 o
-26 10 2 583.433 555.702 79.010 2.680 o
-26 10 3 644.112 669.526 94.015 1.893 o
-26 10 4 105.952 124.023 19.673 43.223 o
-26 10 5 160.941 186.851 35.267 13.450 o
-26 10 6 1007.110 985.340 111.467 1.346 o
-26 10 7 3316.530 3372.700 146.598 0.778 o
-26 10 8 141.674 168.039 20.897 38.309 o
-26 10 9 62.904 71.304 9.293 193.727 o
-26 10 10 97.056 100.723 13.146 96.806 o
-26 10 11 26.465 21.396 4.080 1005.110 o
-26 10 12 13.663 15.866 5.576 538.129 o
-26 10 13 55.888 45.103 10.335 156.613 o
-26 10 14 506.038 526.192 68.494 3.566 o
-26 10 15 3.940 8.930 14.324 81.531 o
-26 10 16 309.143 316.993 43.743 8.743 o
-26 10 17 673.460 704.475 100.859 1.645 o
-26 10 18 12.815 22.892 5.213 615.604 o
-26 10 19 11.308 15.231 6.210 433.766 o
-26 10 20 139.318 141.430 24.025 28.983 o
-26 10 21 1102.130 1117.750 151.221 0.732 o
-26 10 22 120.086 113.189 19.945 42.053 o
-26 10 23 162.816 132.183 23.708 29.764 o
-26 10 24 16.068 17.271 9.429 188.179 o
-26 10 25 1.084 -5.122 25.521 25.685 o
-26 10 26 437.525 448.315 89.663 2.081 o
-26 10 27 0.382 -17.271 15.367 70.843 o
-26 10 28 3.895 -1.269 16.047 64.967 o
-26 10 29 625.961 652.708 130.369 0.984 o
-26 10 30 67.850 75.747 19.311 44.862 o
-26 10 31 218.640 253.305 58.113 4.954 o
-26 10 32 98.221 88.439 22.801 32.178 o
-26 10 33 0.020 -24.388 16.455 61.785 o
-26 10 35 134.471 166.407 43.064 9.021 o
-26 10 36 11.266 0.317 11.015 137.875 o
-26 10 38 17.782 1.269 9.565 182.866 o
-26 10 39 42.492 34.813 16.817 59.149 o
-26 10 40 12.172 16.410 9.791 174.498 o
-26 10 41 1.280 -0.499 12.602 105.343 o
-26 10 44 0.034 12.874 31.595 16.758 o
-26 12 1 27.711 26.835 14.596 78.521 o
-26 12 2 141.576 161.239 26.790 23.309 o
-26 12 3 132.565 144.966 27.515 22.096 o
-26 12 4 2134.630 2301.140 208.836 0.384 o
-26 12 5 98.437 145.600 22.302 33.633 o
-26 12 6 95.737 110.016 17.905 52.180 o
-26 12 7 112.189 100.769 17.769 52.982 o
-26 12 8 21.950 17.135 6.981 343.286 o
-26 12 9 39.566 48.639 8.975 207.667 o
-26 12 10 435.920 430.545 78.330 2.727 o
-26 12 11 98.309 107.432 18.087 51.139 o
-26 12 12 95.641 133.135 27.153 22.691 o
-26 12 13 98.849 101.177 19.945 42.053 o
-26 12 14 679.624 770.476 107.568 1.446 o
-26 12 15 18.313 34.179 17.996 51.655 o
-26 12 16 330.542 343.376 60.516 4.568 o
-26 12 17 104.037 113.144 23.073 31.424 o
-26 12 18 128.356 181.819 34.315 14.207 o
-26 12 19 6.570 6.800 19.809 42.632 o
-26 12 20 7.872 27.561 7.525 295.448 o
-26 12 21 312.631 332.768 66.227 3.814 o
-26 12 22 12.611 -10.154 26.337 24.118 o
-26 12 23 40.188 65.638 28.150 21.111 o
-26 12 24 539.238 608.149 120.034 1.161 o
-26 12 25 111.668 148.864 43.472 8.852 o
-26 12 26 251.845 273.341 70.806 3.337 o
-26 12 27 0.001 -6.301 17.951 51.917 o
-26 12 28 32.929 38.440 28.195 21.043 o
-26 12 29 185.161 265.362 74.523 3.012 o
-26 12 30 52.512 59.700 18.132 50.883 o
-26 12 32 72.799 79.418 27.425 22.243 o
-26 12 35 25.019 36.400 15.503 69.606 o
-26 12 36 165.202 195.826 61.694 4.395 o
-26 12 37 25.605 46.826 16.817 59.149 o
-26 12 38 18.980 23.708 20.625 39.325 o
-26 12 39 0.248 22.166 13.146 96.806 o
-26 12 40 49.397 46.146 23.481 30.341 o
-26 12 41 235.166 217.902 81.458 2.521 o
-26 14 1 0.703 -0.363 33.771 14.668 o
-26 14 2 26.333 47.823 14.596 78.521 o
-26 14 3 34.851 27.697 15.684 68.006 o
-26 14 4 202.465 219.760 43.200 8.964 o
-26 14 5 41.219 45.693 12.511 106.876 o
-26 14 6 50.132 43.381 14.596 78.521 o
-26 14 7 475.061 511.006 94.151 1.887 o
-26 14 8 624.770 700.713 124.295 1.083 o
-26 14 9 1.913 -8.477 13.146 96.806 o
-26 14 10 256.436 216.950 42.112 9.433 o
-26 14 11 78.598 108.430 21.985 34.611 o
-26 14 12 153.155 179.326 45.375 8.125 o
-26 14 13 69.698 90.116 21.169 37.330 o
-26 14 14 70.074 65.094 15.820 66.841 o
-26 14 15 0.018 -15.548 14.007 85.267 o
-26 14 16 160.108 148.909 33.046 15.319 o
-26 14 17 26.225 34.270 10.199 160.817 o
-26 14 18 232.603 234.538 53.353 5.877 o
-26 14 19 140.311 132.727 29.691 18.976 o
-26 14 20 15.144 54.487 35.312 13.416 o
-26 14 21 343.664 402.441 88.711 2.126 o
-26 14 22 24.176 18.812 10.245 159.397 o
-26 14 23 12.437 18.449 10.607 148.684 o
-26 14 24 1.152 0.589 14.596 78.521 o
-26 14 25 12.395 2.538 12.919 100.232 o
-26 14 26 5.816 10.925 10.562 149.963 o
-26 14 27 33.345 35.765 21.260 37.013 o
-26 14 28 44.159 54.668 20.806 38.643 o
-26 14 29 0.036 5.666 14.732 77.078 o
-26 14 30 66.299 68.947 25.566 25.594 o
-26 14 34 420.443 445.958 154.848 0.698 o
-26 14 35 31.426 25.929 12.420 108.442 o
-26 16 1 12.658 11.060 8.975 207.667 o
-26 16 3 2.184 -0.091 28.513 20.578 o
-26 16 4 104.881 91.657 29.329 19.449 o
-26 16 5 0.019 12.375 24.660 27.511 o
-26 16 6 92.580 86.581 27.969 21.386 o
-26 16 7 0.037 4.261 14.324 81.531 o
-26 16 8 26.399 19.447 14.914 75.215 o
-26 16 9 13.118 29.736 14.959 74.760 o
-26 16 10 19.733 21.305 14.732 77.078 o
-26 16 11 0.901 7.525 8.341 240.470 o
-26 16 12 39.333 8.159 16.546 61.110 o
-26 16 13 0.260 -11.423 15.503 69.606 o
-26 16 14 1.038 -0.952 13.871 86.947 o
-26 16 15 71.024 56.753 24.569 27.714 o
-26 16 16 62.143 61.150 23.390 30.577 o
-26 16 17 24.873 23.889 11.287 131.310 o
-26 16 18 33.504 31.187 13.191 96.141 o
-26 16 19 0.131 12.692 21.486 36.236 o
-26 16 20 1.277 -5.258 14.188 83.101 o
-26 16 21 29.880 14.234 17.905 52.180 o
-26 16 22 0.630 -3.490 24.478 27.920 o
-26 16 23 20.356 10.834 9.111 201.514 o
-26 16 24 11.636 7.978 17.135 56.979 o
-25 1 1 22.026 27.153 5.032 660.771 o
-25 1 2 991.936 997.534 58.249 4.931 o
-25 1 3 66.509 72.438 11.423 128.202 o
-25 1 4 4470.100 4503.140 169.489 0.582 o
-25 1 5 309.047 315.679 22.710 32.436 o
-25 1 6 7809.130 7755.840 189.933 0.464 o
-25 1 7 1149.400 1191.370 76.381 2.867 o
-25 1 8 125.676 129.825 21.441 36.389 o
-25 1 9 1748.960 1716.920 102.990 1.577 o
-25 1 10 3.138 -2.629 30.462 18.029 o
-25 1 11 377.912 363.275 25.974 24.796 o
-25 1 12 3476.890 3595.400 172.662 0.561 o
-25 1 13 692.723 747.131 69.718 3.442 o
-25 1 14 202.768 208.337 18.767 47.500 o
-25 1 15 3044.290 3180.950 172.526 0.562 o
-25 1 16 1016.640 1011.310 71.712 3.253 o
-25 1 17 3112.860 3062.090 140.614 0.846 o
-25 1 18 608.201 580.724 41.976 9.495 o
-25 1 19 1435.180 1454.910 83.407 2.405 o
-25 1 20 2500.720 2611.690 118.538 1.191 o
-25 1 21 43.233 45.829 6.573 387.223 o
-25 1 22 203.071 208.654 14.279 82.049 o
-25 1 23 2602.740 2577.510 117.450 1.213 o
-25 1 24 1584.200 1631.160 84.813 2.326 o
-25 1 25 1847.380 1836.730 96.100 1.811 o
-25 1 26 24.233 18.449 5.893 481.737 o
-25 1 27 2788.050 2733.630 115.093 1.263 o
-25 1 28 264.658 247.049 24.524 27.817 o
-25 1 29 116.374 117.994 11.106 135.633 o
-25 1 30 0.987 -1.587 5.621 529.485 o
-25 1 31 638.971 624.377 60.561 4.561 o
-25 1 32 678.154 671.565 67.088 3.717 o
-25 1 33 488.647 485.803 52.039 6.178 o
-25 1 34 2570.220 2627.740 154.757 0.699 o
-25 1 35 695.267 733.758 78.874 2.689 o
-25 1 36 662.865 636.752 72.936 3.145 o
-25 1 37 662.805 651.122 77.333 2.797 o
-25 1 38 855.953 867.618 112.283 1.327 o
-25 1 39 873.106 870.157 118.040 1.201 o
-25 1 40 210.815 182.136 30.507 17.975 o
-25 1 41 25.910 17.316 6.210 433.766 o
-25 1 42 196.807 202.852 37.533 11.875 o
-25 1 43 140.931 171.076 32.320 16.015 o
-25 1 44 249.284 237.847 44.650 8.391 o
-25 1 45 17.021 9.021 17.271 56.085 o
-25 1 46 5.163 -10.970 13.236 95.484 o
-25 1 47 19.928 7.933 10.199 160.817 o
-25 1 48 82.999 82.456 19.945 42.053 o
-25 1 49 263.985 276.922 65.593 3.888 o
-25 1 50 191.436 199.090 56.073 5.321 o
-25 1 51 80.543 65.865 19.039 46.153 o
-25 1 52 0.569 7.389 6.573 387.223 o
-25 1 53 23.727 35.040 10.970 139.016 o
-25 1 54 54.429 35.267 12.012 115.932 o
-25 1 55 67.827 58.113 20.172 41.113 o
-25 1 56 3.189 -7.434 13.327 94.189 o
-25 1 57 0.003 -6.981 18.948 46.596 o
-25 1 58 56.875 83.589 33.771 14.668 o
-25 1 59 9.543 8.205 12.919 100.232 o
-25 3 1 1479.550 1401.610 69.899 3.424 o
-25 3 2 19.552 13.055 8.749 218.566 o
-25 3 3 232.884 248.500 16.410 62.127 o
-25 3 4 790.514 739.153 46.826 7.630 o
-25 3 5 6.753 29.329 4.714 752.714 o
-25 3 6 444.400 462.730 33.272 15.111 o
-25 3 7 2480.990 2674.750 125.111 1.069 o
-25 3 8 31.348 38.667 6.120 446.714 o
-25 3 9 1275.300 1307.910 69.083 3.505 o
-25 3 10 20848.500 21095.300 501.487 0.067 o
-25 3 11 3009.960 2978.230 119.399 1.173 o
-25 3 12 7614.260 7443.660 177.059 0.534 o
-25 3 13 37.801 34.270 3.581 1304.500 o
-25 3 14 98.675 94.876 6.301 421.374 o
-25 3 15 38.258 35.493 3.717 1210.790 o
-25 3 16 258.706 260.557 21.804 35.189 o
-25 3 17 2294.160 2292.480 112.419 1.324 o
-25 3 18 3346.790 3363.540 121.621 1.131 o
-25 3 19 3002.130 3056.560 118.312 1.195 o
-25 3 20 0.109 -1.043 10.471 152.571 o
-25 3 21 5092.060 4960.790 120.351 1.155 o
-25 3 22 340.706 332.632 37.080 12.167 o
-25 3 23 713.221 675.509 56.617 5.219 o
-25 3 24 300.201 290.430 22.982 31.672 o
-25 3 25 0.144 -5.576 3.400 1447.350 o
-25 3 26 127.944 118.538 10.517 151.259 o
-25 3 27 31.791 24.524 4.397 865.274 o
-25 3 28 641.313 614.767 53.353 5.877 o
-25 3 29 3082.390 3039.430 129.463 0.998 o
-25 3 30 612.129 628.864 57.841 5.000 o
-25 3 31 1232.660 1295.670 103.806 1.552 o
-25 3 32 583.645 628.955 60.425 4.582 o
-25 3 33 118.466 99.772 11.514 126.191 o
-25 3 34 158.191 154.440 18.041 51.396 o
-25 3 35 1210.900 1176.040 120.034 1.161 o
-25 3 36 162.768 166.225 20.127 41.298 o
-25 3 37 2.258 -16.183 23.662 29.878 o
-25 3 38 157.244 180.368 25.838 25.058 o
-25 3 39 804.898 851.345 120.986 1.143 o
-25 3 40 85.659 100.633 15.684 68.006 o
-25 3 41 72.707 72.846 13.599 90.460 o
-25 3 42 5.380 6.664 4.533 814.136 o
-25 3 43 132.565 157.114 29.691 18.976 o
-25 3 44 31.014 25.974 7.570 291.920 o
-25 3 45 26.087 39.981 10.018 166.691 o
-25 3 46 19.105 -2.946 22.756 32.306 o
-25 3 47 125.391 114.730 26.971 22.997 o
-25 3 48 56.086 58.340 17.588 54.080 o
-25 3 49 4.279 7.434 13.191 96.141 o
-25 3 50 26.938 39.165 17.543 54.359 o
-25 3 51 3.644 1.179 12.149 113.352 o
-25 3 52 0.918 -4.578 12.466 107.654 o
-25 3 53 6.400 1.088 10.018 166.691 o
-25 3 54 7.474 9.655 9.111 201.514 o
-25 3 55 14.955 24.116 9.791 174.498 o
-25 3 56 3.696 -10.698 14.279 82.049 o
-25 3 57 30.169 19.175 8.386 237.878 o
-25 3 58 169.154 145.918 50.724 6.502 o
-25 5 1 2101.570 2098.870 107.840 1.438 o
-25 5 2 205.643 202.762 14.551 79.011 o
-25 5 3 623.560 581.676 35.040 13.625 o
-25 5 4 384.198 380.773 23.753 29.651 o
-25 5 5 13207.900 13036.400 307.927 0.176 o
-25 5 6 27.746 35.720 4.216 941.306 o
-25 5 7 664.311 668.528 40.978 9.962 o
-25 5 8 3483.720 3459.730 111.920 1.336 o
-25 5 9 866.397 838.652 50.044 6.680 o
-25 5 10 196.775 189.253 13.055 98.155 o
-25 5 11 21.027 28.467 2.765 2187.950 o
-25 5 12 271.213 265.362 18.540 48.669 o
-25 5 13 921.842 896.901 56.391 5.261 o
-25 5 14 2963.990 2963.050 115.592 1.252 o
-25 5 15 1196.230 1146.440 69.491 3.464 o
-25 5 16 9812.560 9811.380 231.682 0.312 o
-25 5 17 377.582 346.775 25.747 25.235 o
-25 5 18 185.989 205.935 15.503 69.606 o
-25 5 19 209.410 202.716 14.551 79.011 o
-25 5 20 131.154 128.511 9.519 184.611 o
-25 5 21 995.251 957.372 64.414 4.032 o
-25 5 22 233.374 227.784 19.220 45.286 o
-25 5 23 52.519 43.789 5.757 504.765 o
-25 5 24 32.755 22.438 5.485 556.066 o
-25 5 25 37.035 29.102 4.488 830.666 o
-25 5 26 1614.750 1570.910 110.469 1.371 o
-25 5 27 932.346 970.291 82.501 2.458 o
-25 5 28 148.404 147.776 15.186 72.545 o
-25 5 29 630.652 612.364 59.609 4.708 o
-25 5 30 291.075 268.218 27.515 22.096 o
-25 5 31 13.623 10.335 8.250 245.784 o
-25 5 32 60.726 56.391 7.751 278.423 o
-25 5 33 811.182 792.959 91.204 2.011 o
-25 5 34 1052.650 1061.090 107.160 1.457 o
-25 5 35 25.902 20.353 3.989 1051.310 o
-25 5 36 499.179 511.233 63.779 4.113 o
-25 5 37 795.447 744.728 91.114 2.015 o
-25 5 38 273.418 268.264 36.853 12.317 o
-25 5 39 33.965 27.107 8.295 243.105 o
-25 5 40 32.426 45.149 7.751 278.423 o
-25 5 41 940.342 976.320 140.478 0.848 o
-25 5 42 34.736 38.123 10.789 143.729 o
-25 5 43 1.817 -6.120 26.427 23.953 o
-25 5 44 83.334 77.968 16.273 63.170 o
-25 5 45 10.158 -7.706 21.124 37.491 o
-25 5 46 3.578 -6.120 11.604 124.227 o
-25 5 47 2.484 2.538 6.618 381.937 o
-25 5 48 2.065 -2.674 15.276 71.686 o
-25 5 49 25.108 29.646 9.429 188.179 o
-25 5 50 104.980 107.387 29.238 19.569 o
-25 5 51 55.703 45.239 16.092 64.601 o
-25 5 52 95.669 124.612 43.743 8.743 o
-25 5 53 424.470 391.108 99.817 1.679 o
-25 5 54 3.124 15.050 6.845 357.062 o
-25 5 55 176.279 168.401 49.093 6.941 o
-25 5 56 58.277 37.125 14.460 80.005 o
-25 7 1 5155.270 5017.540 123.479 1.097 o
-25 7 2 474.964 458.242 44.741 8.357 o
-25 7 3 62.728 52.447 6.528 392.620 o
-25 7 4 708.547 717.576 59.654 4.701 o
-25 7 5 0.639 0.725 5.213 615.604 o
-25 7 6 518.752 533.807 49.727 6.765 o
-25 7 7 22.571 15.458 3.037 1813.620 o
-25 7 8 249.863 243.105 23.980 29.093 o
-25 7 9 2852.550 2787.350 138.347 0.874 o
-25 7 10 41.907 41.477 4.533 814.136 o
-25 7 11 506.307 503.436 60.334 4.596 o
-25 7 12 1098.590 1094.090 90.388 2.048 o
-25 7 13 754.094 728.727 65.411 3.910 o
-25 7 14 241.450 249.089 22.801 32.178 o
-25 7 15 35.576 34.043 3.989 1051.310 o
-25 7 16 92.973 81.141 8.658 223.167 o
-25 7 17 22.337 23.572 4.669 767.401 o
-25 7 18 46.178 45.375 5.485 556.066 o
-25 7 19 528.304 536.300 54.079 5.720 o
-25 7 20 695.294 685.754 67.587 3.662 o
-25 7 21 508.047 488.613 57.025 5.144 o
-25 7 22 72.909 75.067 9.927 169.750 o
-25 7 23 103.325 83.679 11.287 131.310 o
-25 7 24 0.023 9.111 8.023 259.867 o
-25 7 25 132.593 141.022 18.993 46.373 o
-25 7 26 40.462 35.539 9.565 182.866 o
-25 7 27 105.226 121.167 14.596 78.521 o
-25 7 28 26.854 19.900 5.258 605.036 o
-25 7 29 0.461 10.970 8.885 211.926 o
-25 7 30 129.040 129.871 17.135 56.979 o
-25 7 31 23.410 21.124 8.159 251.277 o
-25 7 32 4.603 8.658 3.173 1661.500 o
-25 7 33 504.197 514.361 61.422 4.434 o
-25 7 34 37.980 34.768 5.893 481.737 o
-25 7 35 470.044 534.850 66.998 3.727 o
-25 7 36 289.466 287.937 39.845 10.537 o
-25 7 37 556.742 527.688 72.800 3.156 o
-25 7 38 2.090 7.479 13.916 86.381 o
-25 7 39 406.706 380.909 55.983 5.338 o
-25 7 40 26.510 17.769 6.210 433.766 o
-25 7 41 120.584 123.842 21.351 36.699 o
-25 7 42 38.258 46.191 9.021 205.585 o
-25 7 43 95.755 105.936 17.089 57.282 o
-25 7 44 52.468 50.226 11.015 137.875 o
-25 7 45 42.334 41.794 11.604 124.227 o
-25 7 46 33.500 32.502 11.877 118.603 o
-25 7 47 91.857 76.835 19.719 43.025 o
-25 7 48 8.014 30.054 10.607 148.684 o
-25 7 49 206.466 197.005 52.855 5.988 o
-25 7 50 132.407 124.159 31.640 16.710 o
-25 7 51 64.838 37.579 14.460 80.005 o
-25 7 52 0.975 -14.415 15.140 72.980 o
-25 7 53 41.019 33.635 13.599 90.460 o
-25 7 54 194.617 147.413 56.663 5.210 o
-25 9 1 216.970 217.177 26.971 22.997 o
-25 9 2 1373.610 1407.410 141.702 0.833 o
-25 9 3 29.595 42.474 8.975 207.667 o
-25 9 4 176.689 164.140 22.982 31.672 o
-25 9 5 1817.110 1885.730 164.412 0.619 o
-25 9 6 134.641 137.350 19.492 44.031 o
-25 9 7 17.485 5.938 2.085 3847.520 o
-25 9 8 365.061 391.063 44.106 8.599 o
-25 9 9 40.444 37.579 4.941 685.242 o
-25 9 10 247.591 232.589 25.113 26.526 o
-25 9 11 13.325 4.896 6.210 433.766 o
-25 9 12 158.584 172.390 19.855 42.437 o
-25 9 13 983.498 946.447 96.191 1.808 o
-25 9 14 90.805 95.782 12.466 107.654 o
-25 9 15 428.908 423.156 50.226 6.632 o
-25 9 16 699.285 717.530 80.234 2.599 o
-25 9 17 33.537 52.266 8.295 243.105 o
-25 9 18 24.564 16.591 3.672 1240.870 o
-25 9 19 38.151 47.098 15.639 68.400 o
-25 9 20 529.387 514.497 72.075 3.220 o
-25 9 21 22.914 21.351 10.607 148.684 o
-25 9 22 584.940 622.700 86.989 2.211 o
-25 9 23 253.540 249.497 39.709 10.609 o
-25 9 24 12.955 19.900 9.837 172.893 o
-25 9 25 0.247 1.541 3.944 1075.620 o
-25 9 26 73.522 67.451 15.594 68.799 o
-25 9 27 2.831 -1.315 37.352 11.991 o
-25 9 28 38.203 45.693 8.930 209.780 o
-25 9 29 67.507 69.264 13.146 96.806 o
-25 9 30 405.870 420.346 72.029 3.224 o
-25 9 31 131.457 147.731 27.923 21.455 o
-25 9 32 245.307 262.960 50.180 6.644 o
-25 9 33 2.309 -12.556 33.590 14.827 o
-25 9 34 188.374 200.132 46.781 7.644 o
-25 9 35 419.661 385.850 78.194 2.736 o
-25 9 36 210.044 249.542 54.441 5.644 o
-25 9 37 21.912 18.449 6.981 343.286 o
-25 9 38 100.651 90.207 21.713 35.483 o
-25 9 39 0.000 7.479 9.882 171.310 o
-25 9 40 86.915 89.436 23.345 30.696 o
-25 9 41 35.717 56.209 16.273 63.170 o
-25 9 42 11.405 14.370 16.228 63.523 o
-25 9 43 490.793 504.071 125.383 1.064 o
-25 9 44 5.516 27.334 10.562 149.963 o
-25 9 45 38.586 40.072 15.684 68.006 o
-25 9 46 1.004 2.810 16.681 60.118 o
-25 9 47 1.318 -15.684 16.092 64.601 o
-25 9 48 7.934 0.499 8.069 256.955 o
-25 9 49 70.644 73.707 29.238 19.569 o
-25 11 1 1052.350 1126.410 154.848 0.698 o
-25 11 2 2.620 18.676 4.669 767.401 o
-25 11 3 2203.920 2342.840 197.866 0.427 o
-25 11 4 0.460 3.898 7.797 275.195 o
-25 11 5 165.977 194.149 30.280 18.245 o
-25 11 6 482.022 502.484 64.369 4.038 o
-25 11 7 50.228 51.314 7.751 278.423 o
-25 11 8 0.002 -19.039 34.859 13.767 o
-25 11 9 292.623 296.051 39.755 10.585 o
-25 11 10 30.341 29.102 12.103 114.202 o
-25 11 11 522.005 563.136 70.171 3.397 o
-25 11 12 230.327 237.983 32.502 15.836 o
-25 11 13 340.604 335.987 45.965 7.918 o
-25 11 14 162.073 169.127 24.660 27.511 o
-25 11 15 8.366 -5.621 10.290 157.996 o
-25 11 16 1125.380 1179.170 163.551 0.625 o
-25 11 17 17.141 24.841 6.482 398.130 o
-25 11 18 11.898 -1.496 9.111 201.514 o
-25 11 19 133.440 119.354 21.486 36.236 o
-25 11 20 329.657 351.263 71.894 3.237 o
-25 11 21 32.551 30.145 7.797 275.195 o
-25 11 22 0.000 2.402 10.789 143.729 o
-25 11 23 0.006 -8.522 10.970 139.016 o
-25 11 24 235.786 241.519 46.781 7.644 o
-25 11 25 278.166 292.424 55.847 5.364 o
-25 11 26 30.679 -19.175 15.050 73.862 o
-25 11 27 14.096 53.218 15.775 67.226 o
-25 11 28 46.465 80.234 38.667 11.189 o
-25 11 29 4.334 17.588 17.860 52.445 o
-25 11 30 29.900 11.332 10.381 155.248 o
-25 11 31 714.815 687.703 161.420 0.642 o
-25 11 35 16.984 3.218 13.010 98.840 o
-25 11 36 1.242 18.177 9.519 184.611 o
-25 11 37 133.459 146.824 43.381 8.889 o
-25 11 38 3.716 -11.831 34.995 13.660 o
-25 11 39 14.313 14.506 19.356 44.652 o
-25 11 40 347.446 362.595 110.379 1.373 o
-25 11 41 230.890 219.624 74.024 3.053 o
-25 11 42 0.424 -13.463 22.257 33.770 o
-25 13 1 169.624 172.844 30.779 17.659 o
-25 13 2 9.659 15.140 8.839 214.105 o
-25 13 3 33.688 45.330 9.247 195.631 o
-25 13 4 15.867 16.364 11.423 128.202 o
-25 13 5 278.630 313.548 54.124 5.711 o
-25 13 6 554.919 647.042 101.313 1.630 o
-25 13 7 1044.610 1163.760 166.769 0.602 o
-25 13 8 889.689 1068.930 167.767 0.594 o
-25 13 9 696.035 815.579 121.621 1.131 o
-25 13 10 49.833 92.972 33.227 15.153 o
-25 13 11 687.455 729.225 113.643 1.295 o
-25 13 12 33.099 73.027 19.356 44.652 o
-25 13 13 17.882 11.015 7.479 299.040 o
-25 13 14 2.557 15.594 13.010 98.840 o
-25 13 15 94.492 104.486 23.254 30.936 o
-25 13 16 23.151 37.624 18.268 50.129 o
-25 13 17 267.021 302.624 57.751 5.016 o
-25 13 18 19.564 34.813 12.828 101.654 o
-25 13 19 2.688 11.242 10.698 146.175 o
-25 13 20 49.445 172.662 87.487 2.186 o
-25 13 21 1386.690 1589.230 266.586 0.235 o
-25 13 22 20.373 57.977 23.617 29.993 o
-25 13 23 60.063 91.023 20.036 41.673 o
-25 13 24 32.959 2.176 19.628 43.423 o
-25 13 25 18.597 13.644 27.470 22.169 o
-25 13 26 3.135 -11.197 32.547 15.792 o
-25 13 27 32.117 15.639 20.263 40.746 o
-25 13 30 56.725 34.134 18.041 51.396 o
-25 13 31 15.598 18.449 13.282 94.834 o
-25 13 35 2.312 -7.797 23.889 29.314 o
-25 13 36 93.218 73.797 27.606 21.951 o
-25 13 37 10.705 17.361 15.050 73.862 o
-25 13 38 0.446 1.723 7.162 326.124 o
-25 15 1 26.134 28.195 12.783 102.376 o
-25 15 2 25.667 19.673 7.615 288.455 o
-25 15 3 7.798 7.978 12.420 108.442 o
-25 15 4 1.783 13.055 6.754 366.711 o
-25 15 5 39.406 31.232 15.684 68.006 o
-25 15 6 0.299 2.674 27.561 22.024 o
-25 15 7 63.502 61.332 19.492 44.031 o
-25 15 8 2.324 -21.849 30.734 17.711 o
-25 15 9 14.120 4.669 11.015 137.875 o
-25 15 10 222.524 207.295 49.364 6.865 o
-25 15 11 89.357 137.985 31.912 16.427 o
-25 15 12 403.928 480.182 109.246 1.402 o
-25 15 13 217.422 227.557 56.708 5.202 o
-25 15 14 88.088 114.277 38.032 11.566 o
-25 15 15 8.562 -3.717 31.368 17.001 o
-25 15 16 128.606 151.992 36.944 12.257 o
-25 15 17 10.604 16.364 8.567 227.915 o
-25 15 18 185.949 190.160 48.231 7.191 o
-25 15 19 483.525 466.764 112.056 1.332 o
-25 15 20 2.155 39.709 11.650 123.262 o
-25 15 21 67.840 77.832 23.345 30.696 o
-25 15 22 0.734 21.622 10.018 166.691 o
-25 15 23 13.142 36.037 22.801 32.178 o
-25 15 24 14.264 11.786 15.231 72.114 o
-25 15 25 30.820 46.509 18.812 47.272 o
-25 15 27 34.922 30.190 29.238 19.569 o
-25 15 28 1.399 -3.400 34.950 13.696 o
-25 15 32 43.672 32.955 17.180 56.678 o
-25 17 3 3.827 15.050 11.015 137.875 o
-25 17 4 43.367 21.305 11.242 132.371 o
-25 17 5 3.393 3.037 7.570 291.920 o
-25 17 7 0.562 11.287 12.692 103.844 o
-25 17 8 7.649 18.676 10.879 141.343 o
-25 17 10 31.909 37.080 17.497 54.642 o
-25 17 11 51.235 57.161 24.841 27.110 o
-25 17 12 8.107 25.340 18.449 49.148 o
-24 0 4 1672.230 1659.900 138.982 0.866 o
-24 0 10 1925.720 1972.540 156.389 0.684 o
-24 0 18 438.381 521.749 50.860 6.467 o
-24 0 20 107.387 91.068 13.554 91.066 o
-24 0 22 2027.030 1893.120 117.360 1.215 o
-24 0 24 7698.260 7589.660 186.579 0.481 o
-24 0 26 7283.340 7429.830 186.805 0.479 o
-24 2 1 4083.750 4133.470 150.224 0.741 o
-24 2 2 61.289 62.601 12.149 113.352 o
-24 2 3 1906.570 1983.330 113.824 1.291 o
-24 2 4 173.392 224.112 26.654 23.547 o
-24 2 5 1318.740 1291.950 98.230 1.734 o
-24 2 6 13699.300 13987.100 339.432 0.145 o
-24 2 7 591.512 593.054 41.477 9.724 o
-24 2 8 1075.610 1127.000 67.950 3.623 o
-24 2 9 3137.490 3079.180 150.677 0.737 o
-24 2 10 678.363 616.671 37.941 11.621 o
-24 2 11 4926.970 4888.940 162.282 0.635 o
-24 2 12 596.683 580.361 37.851 11.677 o
-24 2 13 1.933 -0.816 6.029 460.250 o
-24 2 14 2454.130 2455.710 128.511 1.013 o
-24 2 15 1195.840 1176.950 90.207 2.056 o
-24 2 16 7680.040 7631.870 182.952 0.500 o
-24 2 17 97.555 132.500 9.837 172.893 o
-24 2 18 2903.090 3126.330 137.713 0.882 o
-24 2 19 950.596 918.071 62.556 4.275 o
-24 2 20 327.715 372.115 26.291 24.201 o
-24 2 21 3294.560 3282.220 120.079 1.160 o
-24 2 22 1748.600 1742.720 87.124 2.204 o
-24 2 23 1005.400 969.611 61.558 4.415 o
-24 2 24 500.814 467.988 34.360 14.170 o
-24 2 25 218.697 229.506 18.041 51.396 o
-24 2 26 193.882 193.696 14.914 75.215 o
-24 2 27 1556.360 1593.630 97.505 1.760 o
-24 2 28 24.110 23.617 2.493 2691.360 o
-24 2 29 252.039 266.677 24.796 27.210 o
-24 2 30 517.705 533.490 48.231 7.191 o
-24 2 31 429.145 431.180 40.661 10.118 o
-24 2 32 1214.690 1205.870 99.364 1.694 o
-24 2 33 481.452 483.899 49.047 6.954 o
-24 2 34 15.313 21.849 5.440 565.372 o
-24 2 35 353.299 360.420 42.202 9.393 o
-24 2 36 277.328 290.838 47.279 7.484 o
-24 2 37 344.820 365.089 46.962 7.585 o
-24 2 38 71.776 48.639 7.842 272.022 o
-24 2 39 274.173 264.138 38.032 11.566 o
-24 2 40 201.698 180.504 27.379 22.316 o
-24 2 41 42.789 45.738 14.551 79.011 o
-24 2 42 163.869 166.452 27.470 22.169 o
-24 2 43 1178.920 1175.640 159.154 0.660 o
-24 2 44 0.234 10.925 12.284 110.856 o
-24 2 45 309.347 304.664 59.473 4.730 o
-24 2 46 200.931 187.077 40.525 10.186 o
-24 2 47 75.525 86.535 39.800 10.561 o
-24 2 48 321.925 351.263 89.346 2.096 o
-24 2 49 356.625 354.073 82.274 2.471 o
-24 2 50 72.627 71.984 19.583 43.624 o
-24 2 51 54.199 63.553 19.084 45.934 o
-24 2 52 24.345 30.552 11.423 128.202 o
-24 2 53 11.149 24.252 9.701 177.774 o
-24 2 54 143.510 169.535 49.183 6.916 o
-24 2 55 71.487 56.572 19.039 46.153 o
-24 2 56 3.507 30.870 14.460 80.005 o
-24 2 57 0.160 1.768 12.375 109.237 o
-24 2 58 0.282 -9.610 12.874 100.939 o
-24 2 59 58.769 45.058 24.161 28.658 o
-24 4 1 424.210 394.463 23.708 29.764 o
-24 4 2 0.033 15.820 9.429 188.179 o
-24 4 3 118.037 129.327 11.695 122.309 o
-24 4 4 8082.680 8213.270 193.106 0.449 o
-24 4 5 1564.230 1574.000 83.453 2.402 o
-24 4 6 202.322 190.205 12.828 101.654 o
-24 4 7 421.260 423.111 25.657 25.413 o
[truncated: 873,111 more chars]
