# Supplementary material for: Fragmentation and transferability in Hirshfeld atom refinement
Source: IUCrJ. 2022 Feb 26;9(Pt 2):298–315. doi: 10.1107/S2052252522000690 (PMC8895009; doi:10.1107/S2052252522000690)
Supplement: Supplementary file 2 [file m-09-00298-sup2.zip › cif/frag_vs_no_frag/ACUCIN_frag.cif]

data_ACUCIN_frag
_audit_creation_date               2021-06-11
_audit_creation_method
;
Olex2 1.3
(compiled 2020.07.31 svn.rc2a77460 for OlexSys, GUI svn.r6145)
;
_audit_contact_author_address      ?
_audit_contact_author_email        ?
_audit_contact_author_name         ''
_audit_contact_author_phone        ?
_publ_contact_author_id_orcid      ?
_publ_section_references
;
Bourhis, L.J., Dolomanov, O.V., Gildea, R.J., Howard, J.A.K., Puschmann, H.
 (2015). Acta Cryst. A71, 59-75.

Dolomanov, O.V., Bourhis, L.J., Gildea, R.J, Howard, J.A.K. & Puschmann, H.
 (2009), J. Appl. Cryst. 42, 339-341.
;
_chemical_formula_moiety           'C6 H6 Cl4 S'
_chemical_formula_sum              'C6 H6 Cl4 S'
_chemical_formula_weight           251.991
loop_
  _atom_type_symbol
  _atom_type_scat_dispersion_real
  _atom_type_scat_dispersion_imag
  _atom_type_scat_Cromer_Mann_a1
  _atom_type_scat_Cromer_Mann_a2
  _atom_type_scat_Cromer_Mann_a3
  _atom_type_scat_Cromer_Mann_a4
  _atom_type_scat_Cromer_Mann_b1
  _atom_type_scat_Cromer_Mann_b2
  _atom_type_scat_Cromer_Mann_b3
  _atom_type_scat_Cromer_Mann_b4
  _atom_type_scat_Cromer_Mann_c
  _atom_type_scat_source
  _atom_type_scat_dispersion_source
 H 0.00000 0.00000 0.49300 0.32291 0.14019 0.04081 10.51090 26.12570 3.14236
 57.79970 0.0030380000826
 'International Tables Volume C Table 6.1.1.4 (pp. 500-502)'
 'Henke, Gullikson and Davis, At. Data and Nucl. Data Tables, 1993, 54, 2'
 C 0.00347 0.00161 2.31000 1.02000 1.58860 0.86500 20.84390 10.20750 0.56870
 51.65120 0.215599998832
 'International Tables Volume C Table 6.1.1.4 (pp. 500-502)'
 'Henke, Gullikson and Davis, At. Data and Nucl. Data Tables, 1993, 54, 2'
 S 0.12424 0.12443 6.90530 5.20340 1.43790 1.58630 1.46790 22.21510 0.25360
 56.17200 0.866900026798
 'International Tables Volume C Table 6.1.1.4 (pp. 500-502)'
 'Henke, Gullikson and Davis, At. Data and Nucl. Data Tables, 1993, 54, 2'
 Cl 0.14873 0.16029 11.46040 7.19640 6.25560 1.64550 0.01040 1.16620 18.51940
 47.77840 -9.55739974976
 'International Tables Volume C Table 6.1.1.4 (pp. 500-502)'
 'Henke, Gullikson and Davis, At. Data and Nucl. Data Tables, 1993, 54, 2'

_space_group_crystal_system        'monoclinic'
_space_group_IT_number             14
_space_group_name_H-M_alt          'P 1 21/n 1'
_space_group_name_Hall             '-P 2ybc (x-z,y,z)'
loop_
  _space_group_symop_id
  _space_group_symop_operation_xyz
 1 x,y,z
 2 -x+1/2,y+1/2,-z+1/2
 3 -x,-y,-z
 4 x-1/2,-y-1/2,z-1/2

_symmetry_Int_Tables_number        14
_cell_length_a                     5.7355(7)
_cell_length_b                     16.3492(18)
_cell_length_c                     10.3356(11)
_cell_angle_alpha                  90
_cell_angle_beta                   93.793(4)
_cell_angle_gamma                  90
_cell_volume                       967.05(19)
_cell_formula_units_Z              4
_cell_measurement_reflns_used    731
_cell_measurement_temperature    100
_cell_measurement_theta_max      27.3
_cell_measurement_theta_min      2.5
_exptl_crystal_description       plate
_exptl_absorpt_coefficient_mu    1.372
_exptl_absorpt_correction_T_max  0.7460
_exptl_absorpt_correction_T_min  0.5262
_exptl_absorpt_correction_type   multi-scan
_exptl_absorpt_process_details   
; SADABS-2014/5 (Bruker,2014/5) was used for absorption correction. 
wR2(int) was 0.1318 before and 0.0797 after correction. 
The Ratio of minimum to maximum transmission is 0.7054. 
The \l/2 correction factor is Not present.
;
_exptl_crystal_density_diffrn      1.731
_exptl_crystal_F_000               506.960
_exptl_crystal_size_max            0.368
_exptl_crystal_size_mid            0.247
_exptl_crystal_size_min            0.041
_diffrn_measurement_device_type  'Bruker D8 Venture'
_diffrn_reflns_av_R_equivalents    0.0663
_diffrn_reflns_av_unetI/netI       0.0352
_diffrn_reflns_Laue_measured_fraction_full  0.9937
_diffrn_reflns_Laue_measured_fraction_max  0.9905
_diffrn_reflns_limit_h_max         8
_diffrn_reflns_limit_h_min         -7
_diffrn_reflns_limit_k_max         23
_diffrn_reflns_limit_k_min         -22
_diffrn_reflns_limit_l_max         14
_diffrn_reflns_limit_l_min         -14
_diffrn_reflns_number              23014
_diffrn_reflns_point_group_measured_fraction_full  0.9937
_diffrn_reflns_point_group_measured_fraction_max  0.9905
_diffrn_reflns_theta_full          25.2417
_diffrn_reflns_theta_max           30.08
_diffrn_reflns_theta_min           2.33
_diffrn_ambient_temperature        100.0
_diffrn_measured_fraction_theta_full  0.9937
_diffrn_measured_fraction_theta_max  0.9905
_diffrn_radiation_type             'Mo K\a'
_diffrn_radiation_wavelength       0.71073
_reflns_Friedel_coverage           0.0
_reflns_limit_h_max                6
_reflns_limit_h_min                -8
_reflns_limit_k_max                23
_reflns_limit_k_min                0
_reflns_limit_l_max                14
_reflns_limit_l_min                -6
_reflns_number_gt                  2442
_reflns_number_total               2818
_reflns_threshold_expression       I>=2u(I)
_computing_molecular_graphics      'Olex2 1.3 (Dolomanov et al., 2009)'
_computing_publication_material    'Olex2 1.3 (Dolomanov et al., 2009)'
_computing_structure_refinement    'olex2.refine 1.3 (Bourhis et al., 2015)'
_refine_diff_density_max           0.6894
_refine_diff_density_min           -0.3522
_refine_diff_density_rms           0.0857
_refine_ls_d_res_high              0.7090
_refine_ls_d_res_low               8.7226
_refine_ls_extinction_expression   Fc^*^=kFc[1+0.001xFc^2^\l^3^/sin(2\q)]^-1/4^
_refine_ls_goodness_of_fit_ref     1.0456
_refine_ls_hydrogen_treatment      refall
_refine_ls_matrix_type             full
_refine_ls_number_constraints      0
_refine_ls_number_parameters       155
_refine_ls_number_reflns           2818
_refine_ls_number_restraints       0
_refine_ls_R_factor_all            0.0361
_refine_ls_R_factor_gt             0.0280
_refine_ls_restrained_S_all        1.0456
_refine_ls_shift/su_max            0.0007
_refine_ls_shift/su_mean           0.0001
_refine_ls_structure_factor_coef   Fsqd
_refine_ls_weighting_details      
 'w=1/[\s^2^(Fo^2^)+(0.0184P)^2^+0.4387P] where P=(Fo^2^+2Fc^2^)/3'
_refine_ls_weighting_scheme        calc
_refine_ls_wR_factor_gt            0.0612
_refine_ls_wR_factor_ref           0.0639
_olex2_refinement_description
;
;
loop_
  _atom_site_label
  _atom_site_type_symbol
  _atom_site_fract_x
  _atom_site_fract_y
  _atom_site_fract_z
  _atom_site_U_iso_or_equiv
  _atom_site_adp_type
  _atom_site_occupancy
  _atom_site_refinement_flags_posn
 S1 S 0.45120(7) 0.59354(2) 0.35161(4) 0.02688(10) Uani 1.000000 .
 Cl2 Cl 0.68789(7) 0.85350(2) 0.51233(4) 0.03160(11) Uani 1.000000 .
 Cl3 Cl 0.64859(7) 0.97017(2) 0.29896(4) 0.03140(11) Uani 1.000000 .
 Cl4 Cl 0.24174(7) 0.86277(2) 0.15496(3) 0.02915(10) Uani 1.000000 .
 Cl1 Cl 0.68921(7) 0.72386(3) 0.23211(4) 0.03381(11) Uani 1.000000 .
 C1 C 0.2544(3) 0.90904(10) 0.41437(16) 0.0254(3) Uani 1.000000 .
 H1A H 0.163(5) 0.9623(14) 0.367(3) 0.057(7) Uani 1.000000 .
 H1B H 0.199(4) 0.8899(16) 0.506(2) 0.058(7) Uani 1.000000 .
 C2 C 0.3186(3) 0.84319(9) 0.32080(14) 0.0230(3) Uani 1.000000 .
 C3 C 0.3023(3) 0.75545(9) 0.35636(15) 0.0243(3) Uani 1.000000 .
 H3 H 0.149(4) 0.7383(12) 0.410(2) 0.052(7) Uani 1.000000 .
 C4 C 0.4542(3) 0.69832(9) 0.32141(13) 0.0226(3) Uani 1.000000 .
 C5 C 0.2077(3) 0.58411(11) 0.45077(19) 0.0324(4) Uani 1.000000 .
 H5A H 0.234(4) 0.6230(15) 0.541(2) 0.048(6) Uani 1.000000 .
 H5B H 0.051(4) 0.6048(15) 0.397(2) 0.055(7) Uani 1.000000 .
 H5C H 0.204(5) 0.5201(14) 0.476(2) 0.058(7) Uani 1.000000 .
 C6 C 0.5059(3) 0.89713(9) 0.38826(14) 0.0250(3) Uani 1.000000 .

loop_
  _atom_site_aniso_label
  _atom_site_aniso_U_11
  _atom_site_aniso_U_22
  _atom_site_aniso_U_33
  _atom_site_aniso_U_12
  _atom_site_aniso_U_13
  _atom_site_aniso_U_23
 S1 0.0335(2) 0.02183(18) 0.02527(18) 0.00477(14) 0.00157(15) -0.00137(13)
 Cl2 0.0286(2) 0.0384(2) 0.02639(18) -0.00450(15) -0.00931(14) 0.00521(15)
 Cl3 0.0340(2) 0.0289(2) 0.03134(19) -0.01048(15) 0.00225(15) 0.00372(14)
 Cl4 0.0342(2) 0.02931(19) 0.02266(17) -0.00251(15) -0.00805(14) 0.00244(13)
 Cl1 0.0291(2) 0.0388(2) 0.0351(2) 0.00201(16) 0.01357(15) 0.00084(16)
 C1 0.0234(7) 0.0249(8) 0.0280(8) 0.0015(6) 0.0018(6) -0.0014(6)
 H1A 0.070(19) 0.028(13) 0.073(19) -0.002(13) -0.000(15) -0.000(13)
 H1B 0.053(17) 0.066(18) 0.056(17) -0.001(14) 0.018(14) -0.009(14)
 C2 0.0209(7) 0.0240(7) 0.0238(6) -0.0008(5) -0.0014(5) 0.0005(5)
 C3 0.0225(7) 0.0219(7) 0.0290(7) -0.0003(6) 0.0047(6) -0.0002(6)
 H3 0.063(17) 0.031(13) 0.066(17) 0.003(12) 0.042(14) -0.003(12)
 C4 0.0233(7) 0.0230(7) 0.0215(6) 0.0003(5) 0.0025(5) -0.0010(5)
 C5 0.0385(10) 0.0244(8) 0.0348(9) -0.0049(7) 0.0056(7) 0.0021(7)
 H5A 0.040(15) 0.059(16) 0.048(16) 0.017(13) 0.011(12) 0.006(14)
 H5B 0.039(15) 0.067(18) 0.056(16) -0.011(13) -0.012(13) 0.015(13)
 H5C 0.08(2) 0.039(16) 0.055(17) -0.009(14) 0.013(14) 0.011(13)
 C6 0.0244(7) 0.0271(7) 0.0230(7) -0.0025(6) -0.0015(5) -0.0005(5)

loop_
  _geom_bond_atom_site_label_1
  _geom_bond_atom_site_label_2
  _geom_bond_distance
  _geom_bond_site_symmetry_2
  _geom_bond_publ_flag
 S1 C4 1.7417(15) . ?
 S1 C5 1.7927(18) . ?
 Cl2 C6 1.7508(15) . ?
 Cl3 C6 1.7456(15) . ?
 Cl4 C2 1.7706(15) . ?
 Cl1 C4 1.7340(15) . ?
 C1 H1A 1.11(2) . ?
 C1 H1B 1.06(2) . ?
 C1 C2 1.509(2) . ?
 C1 C6 1.498(2) . ?
 C2 C3 1.485(2) . ?
 C2 C6 1.523(2) . ?
 C3 H3 1.10(2) . ?
 C3 C4 1.343(2) . ?
 C5 H5A 1.13(3) . ?
 C5 H5B 1.08(2) . ?
 C5 H5C 1.08(2) . ?

loop_
  _geom_angle_atom_site_label_1
  _geom_angle_atom_site_label_2
  _geom_angle_atom_site_label_3
  _geom_angle
  _geom_angle_site_symmetry_1
  _geom_angle_site_symmetry_3
  _geom_angle_publ_flag
 C5 S1 C4 101.79(8) . . ?
 H1B C1 H1A 117.3(19) . . ?
 C2 C1 H1A 113.9(13) . . ?
 C2 C1 H1B 117.3(14) . . ?
 C6 C1 H1A 117.1(14) . . ?
 C6 C1 H1B 118.1(14) . . ?
 C6 C1 C2 60.87(10) . . ?
 C1 C2 Cl4 115.85(11) . . ?
 C3 C2 Cl4 113.48(11) . . ?
 C3 C2 C1 120.57(13) . . ?
 C6 C2 Cl4 117.48(10) . . ?
 C6 C2 C1 59.20(10) . . ?
 C6 C2 C3 119.99(12) . . ?
 H3 C3 C2 115.8(11) . . ?
 C4 C3 C2 123.55(14) . . ?
 C4 C3 H3 120.6(11) . . ?
 Cl1 C4 S1 110.46(8) . . ?
 C3 C4 S1 128.43(12) . . ?
 C3 C4 Cl1 121.11(12) . . ?
 H5A C5 S1 111.0(12) . . ?
 H5B C5 S1 109.2(13) . . ?
 H5B C5 H5A 108.1(18) . . ?
 H5C C5 S1 104.6(14) . . ?
 H5C C5 H5A 110.5(18) . . ?
 H5C C5 H5B 113.5(19) . . ?
 Cl3 C6 Cl2 112.86(8) . . ?
 C1 C6 Cl2 117.10(11) . . ?
 C1 C6 Cl3 119.81(11) . . ?
 C2 C6 Cl2 117.89(11) . . ?
 C2 C6 Cl3 119.69(11) . . ?
 C2 C6 C1 59.93(10) . . ?

loop_
  _geom_torsion_atom_site_label_1
  _geom_torsion_atom_site_label_2
  _geom_torsion_atom_site_label_3
  _geom_torsion_atom_site_label_4
  _geom_torsion
  _geom_torsion_site_symmetry_1
  _geom_torsion_site_symmetry_2
  _geom_torsion_site_symmetry_3
  _geom_torsion_site_symmetry_4
  _geom_torsion_publ_flag
 S1 C4 C3 C2 -177.76(12) . . . . ?
 Cl2 C6 C1 C2 -108.11(17) . . . . ?
 Cl2 C6 C2 Cl4 -148.00(8) . . . . ?
 Cl2 C6 C2 C1 106.80(17) . . . . ?
 Cl2 C6 C2 C3 -3.05(14) . . . . ?
 Cl3 C6 C1 C2 109.14(18) . . . . ?
 Cl3 C6 C2 Cl4 -4.14(12) . . . . ?
 Cl3 C6 C2 C1 -109.33(17) . . . . ?
 Cl3 C6 C2 C3 140.82(12) . . . . ?
 Cl4 C2 C1 C6 -107.95(17) . . . . ?
 Cl4 C2 C3 C4 72.44(12) . . . . ?
 Cl4 C2 C6 C1 105.20(17) . . . . ?
 Cl1 C4 C3 C2 1.08(14) . . . . ?
 C1 C2 C3 C4 -143.59(14) . . . . ?
 C1 C6 C2 C3 -109.85(12) . . . . ?

loop_
  _refln_index_h
  _refln_index_k
  _refln_index_l
  _refln_F_squared_calc
  _refln_F_squared_meas
  _refln_F_squared_sigma
  _refln_F_squared_weight
  _refln_observed_status
-8 0 0 214.635 194.833 14.812 13.482 o
-8 0 2 0.995 -0.125 9.787 45.653 o
-8 1 0 23.307 22.821 6.130 91.539 o
-8 1 1 73.435 73.207 8.117 43.908 o
-8 1 2 18.363 9.534 7.286 73.184 o
-8 2 0 207.441 182.098 16.483 11.777 o
-8 2 1 371.678 348.284 25.088 5.260 o
-8 2 2 109.941 118.016 15.185 15.428 o
-8 3 1 30.293 33.471 12.206 26.896 o
-7 0 -5 19.940 15.939 15.054 18.672 o
-7 0 -3 93.830 88.476 9.543 32.651 o
-7 0 -1 4.840 11.001 6.169 106.712 o
-7 0 1 146.383 155.917 34.703 3.433 o
-7 0 3 98.985 110.280 16.177 14.132 o
-7 0 5 52.778 59.910 10.413 32.814 o
-7 0 7 16.622 18.171 17.088 14.639 o
-7 1 -6 1.730 -0.967 5.905 123.970 o
-7 1 -5 2.111 6.395 5.354 145.141 o
-7 1 -4 43.152 51.085 6.943 63.558 o
-7 1 -3 517.983 508.893 31.721 3.318 o
-7 1 -2 116.357 100.829 6.528 45.889 o
-7 1 -1 14.733 14.446 4.070 190.187 o
-7 1 0 200.212 237.731 25.607 5.738 o
-7 1 1 52.168 49.042 8.213 48.317 o
-7 1 2 343.398 328.595 15.470 10.281 o
-7 1 3 1018.000 966.115 64.809 0.881 o
-7 1 4 14.952 11.463 6.007 103.942 o
-7 1 5 30.487 32.063 6.291 81.963 o
-7 1 6 26.727 11.326 11.788 29.518 o
-7 1 7 28.584 16.714 6.927 74.340 o
-7 1 8 7.303 -6.219 12.278 28.687 o
-7 2 -6 344.494 344.707 17.259 8.965 o
-7 2 -5 14.105 11.121 5.523 120.766 o
-7 2 -4 11.660 9.130 5.366 130.598 o
-7 2 -3 1.410 -3.957 4.080 257.112 o
-7 2 -2 21.833 27.427 4.136 158.367 o
-7 2 -1 1.170 4.697 3.717 295.373 o
-7 2 0 715.113 668.671 31.760 2.961 o
-7 2 1 132.331 110.995 9.057 30.829 o
-7 2 2 186.144 163.261 10.962 20.957 o
-7 2 3 211.220 186.611 12.114 17.559 o
-7 2 4 122.008 114.439 11.526 23.072 o
-7 2 5 206.770 181.959 18.175 10.182 o
-7 2 6 175.188 118.595 13.057 17.732 o
-7 2 7 109.113 114.721 11.453 23.833 o
-7 3 -6 27.321 32.284 6.510 79.198 o
-7 3 -5 3.174 5.336 5.572 133.872 o
-7 3 -4 30.532 31.388 8.342 52.574 o
-7 3 -3 126.158 111.490 8.380 34.154 o
-7 3 -2 79.756 97.543 6.029 57.386 o
-7 3 -1 63.834 63.905 6.088 65.989 o
-7 3 0 27.820 39.528 4.475 127.947 o
-7 3 1 192.636 200.738 15.757 12.643 o
-7 3 2 22.839 24.592 6.474 83.736 o
-7 3 3 0.699 -0.083 6.064 118.600 o
-7 3 4 54.375 56.264 6.707 62.535 o
-7 3 5 161.731 179.073 11.296 20.826 o
-7 3 6 19.383 24.360 9.616 43.067 o
-7 3 7 214.588 229.307 15.566 12.358 o
-7 4 -5 559.054 606.117 29.091 3.624 o
-7 4 -4 27.870 24.795 5.384 106.955 o
-7 4 -3 165.961 170.449 10.885 21.772 o
-7 4 -2 330.293 334.778 13.418 12.087 o
-7 4 -1 104.577 91.362 6.633 48.016 o
-7 4 0 76.118 89.169 6.091 58.800 o
-7 4 1 0.037 -2.913 4.776 192.165 o
-7 4 2 16.527 9.275 5.948 105.332 o
-7 4 3 7.646 13.957 6.045 107.375 o
-7 4 4 114.952 118.310 9.029 32.014 o
-7 4 5 1.721 1.655 5.677 133.002 o
-7 4 6 51.158 51.150 7.353 56.664 o
-7 4 7 4.816 7.405 7.076 83.435 o
-7 5 -5 73.784 78.062 7.548 47.735 o
-7 5 -4 32.211 32.711 5.877 89.336 o
-7 5 -3 207.674 210.550 11.071 19.165 o
-7 5 -2 78.006 80.664 7.790 45.031 o
-7 5 -1 13.090 16.919 4.799 149.179 o
-7 5 0 7.074 3.512 4.457 195.257 o
-7 5 1 46.859 55.082 6.123 72.990 o
-7 5 2 2.205 4.284 4.927 171.686 o
-7 5 3 291.502 272.272 14.622 11.971 o
-7 5 4 308.444 321.037 25.304 5.411 o
-7 5 5 6.716 -6.350 11.107 34.990 o
-7 5 6 202.172 215.430 17.437 10.720 o
-7 5 7 13.406 5.330 9.363 47.463 o
-7 6 -5 206.498 195.910 14.307 14.255 o
-7 6 -4 42.458 50.360 7.713 54.848 o
-7 6 -3 27.675 33.616 6.144 85.907 o
-7 6 -2 28.917 33.206 4.726 121.955 o
-7 6 -1 7.265 0.189 6.632 95.054 o
-7 6 0 406.047 422.155 37.312 2.691 o
-7 6 1 0.824 -1.715 4.517 212.496 o
-7 6 2 17.512 14.212 5.646 111.985 o
-7 6 3 254.188 273.960 31.583 3.864 o
-7 6 4 155.526 134.810 17.569 11.502 o
-7 6 5 208.441 200.500 20.266 8.511 o
-7 6 6 27.456 23.026 7.014 72.115 o
-7 6 7 0.143 -27.339 17.995 13.542 o
-7 7 -4 22.464 11.118 6.600 84.550 o
-7 7 -3 0.009 0.640 6.055 119.320 o
-7 7 -2 387.946 385.344 18.907 7.588 o
-7 7 -1 31.873 37.385 7.751 58.287 o
-7 7 0 20.439 20.760 9.828 41.472 o
-7 7 1 233.481 209.475 12.512 16.085 o
-7 7 2 353.908 366.117 25.745 5.081 o
-7 7 3 204.587 241.225 22.976 6.864 o
-7 7 4 233.958 241.798 14.621 13.033 o
-7 7 5 13.886 23.520 6.799 81.485 o
-7 7 6 52.846 49.432 7.901 50.986 o
-7 8 -4 318.984 346.702 25.950 5.136 o
-7 8 -3 2.806 -4.744 6.270 109.290 o
-7 8 -2 1.257 8.186 7.096 84.481 o
-7 8 -1 9.564 12.225 5.727 117.189 o
-7 8 0 61.309 63.565 10.877 29.867 o
-7 8 1 46.939 46.926 6.490 69.114 o
-7 8 2 8.253 14.639 8.606 55.757 o
-7 8 3 1.585 -3.636 9.340 50.010 o
-7 8 4 220.849 218.579 16.250 11.633 o
-7 8 5 19.195 27.520 7.087 73.073 o
-7 8 6 113.199 68.853 13.850 18.407 o
-7 9 -3 191.881 154.596 21.512 7.940 o
-7 9 -2 34.729 35.627 6.789 70.878 o
-7 9 -1 33.896 46.264 7.333 61.826 o
-7 9 0 96.126 94.487 8.207 39.026 o
-7 9 1 222.984 221.377 13.783 14.412 o
-7 9 2 94.370 86.641 11.650 24.524 o
-7 9 3 9.039 1.874 6.049 110.962 o
-7 9 4 39.621 20.460 12.082 27.255 o
-7 9 5 8.845 5.746 7.296 77.390 o
-7 10 -2 22.334 23.241 12.687 25.638 o
-7 10 -1 6.960 2.996 6.552 96.567 o
-7 10 0 3.755 5.998 10.151 41.760 o
-7 10 1 139.142 139.572 21.929 7.995 o
-7 10 2 36.763 28.577 6.922 69.351 o
-7 10 3 5.376 5.291 9.146 50.996 o
-7 10 4 37.869 24.130 7.304 64.183 o
-7 11 -1 116.992 130.151 37.953 2.927 o
-7 11 0 3.890 14.912 8.495 58.087 o
-7 11 1 22.328 22.518 7.020 73.999 o
-7 11 2 48.760 34.169 7.428 58.416 o
-6 0 -4 2876.080 2937.520 105.636 0.287 o
-6 0 -2 1132.060 1060.950 36.276 1.977 o
-6 0 0 371.337 378.740 16.391 9.138 o
-6 0 2 567.063 614.300 41.854 2.066 o
-6 0 4 0.350 2.044 4.523 210.292 o
-6 0 6 4.788 15.046 6.379 98.981 o
-6 0 8 91.797 92.512 10.708 27.774 o
-6 0 10 374.448 361.323 34.465 3.140 o
-6 1 -5 0.090 1.290 3.902 284.015 o
-6 1 -4 1091.600 1115.410 34.622 2.098 o
-6 1 -3 82.089 91.590 5.152 66.040 o
-6 1 -2 6.728 16.431 3.507 262.614 o
-6 1 -1 293.583 325.230 12.004 14.201 o
-6 1 0 59.327 68.695 4.157 95.349 o
-6 1 1 290.573 275.896 9.931 17.433 o
-6 1 2 135.473 132.142 10.369 25.414 o
-6 1 3 584.044 585.128 22.851 4.905 o
-6 1 4 349.861 371.829 17.044 8.944 o
-6 1 5 1217.030 1235.250 52.385 1.158 o
-6 1 6 591.961 622.543 22.542 4.900 o
-6 1 7 58.967 60.779 6.436 63.792 o
-6 1 8 421.195 453.051 21.925 5.981 o
-6 1 9 37.663 31.988 5.582 92.757 o
-6 1 10 64.189 67.833 8.053 46.174 o
-6 2 -5 56.736 62.575 4.819 87.488 o
-6 2 -4 7.394 15.041 3.420 272.526 o
-6 2 -3 91.053 101.723 5.463 58.968 o
-6 2 -2 1.372 1.673 2.861 496.699 o
-6 2 -1 302.445 298.073 8.778 18.291 o
-6 2 0 25.250 27.032 4.412 141.355 o
-6 2 1 68.087 60.427 4.056 94.012 o
-6 2 2 3.224 7.399 3.337 333.109 o
-6 2 3 16.329 20.335 3.973 185.529 o
-6 2 4 58.699 60.176 4.935 85.146 o
-6 2 5 4.825 1.397 4.203 227.431 o
-6 2 6 16.656 11.477 4.729 151.289 o
-6 2 7 128.097 119.903 8.625 32.556 o
-6 2 8 80.438 78.005 7.345 48.185 o
-6 2 9 9.236 15.130 7.049 80.255 o
-6 2 10 3.376 13.282 6.314 102.460 o
-6 3 -5 19.167 23.435 4.152 166.036 o
-6 3 -4 213.088 208.708 8.211 25.000 o
-6 3 -3 4.316 3.811 2.678 487.484 o
-6 3 -2 125.134 119.986 6.644 42.398 o
-6 3 -1 554.098 540.047 18.888 6.266 o
-6 3 0 133.024 126.479 5.635 46.190 o
-6 3 1 75.618 76.978 4.554 78.225 o
-6 3 2 712.288 719.738 39.527 2.141 o
-6 3 3 1.664 5.505 3.875 268.918 o
-6 3 4 311.423 299.947 11.812 14.309 o
-6 3 5 300.237 314.846 12.326 13.823 o
-6 3 6 211.705 216.723 11.363 18.418 o
-6 3 7 44.368 43.464 5.736 82.917 o
-6 3 8 216.488 217.130 12.287 16.744 o
-6 3 9 56.462 65.168 6.461 63.576 o
-6 3 10 114.944 123.265 9.025 31.832 o
-6 4 -5 145.354 171.273 8.853 28.486 o
-6 4 -4 63.189 71.244 4.599 85.130 o
-6 4 -3 9.678 16.508 3.942 210.563 o
-6 4 -2 409.316 416.060 15.308 9.287 o
-6 4 -1 438.455 430.230 17.200 7.956 o
-6 4 0 320.729 291.062 10.601 15.583 o
-6 4 1 124.009 130.787 6.448 42.842 o
-6 4 2 726.703 752.962 23.871 4.078 o
-6 4 3 260.785 250.019 11.182 16.851 o
-6 4 4 117.761 137.482 7.709 36.793 o
-6 4 5 149.921 149.004 10.688 23.397 o
-6 4 6 90.409 98.335 8.177 39.651 o
-6 4 7 166.783 165.142 10.353 23.147 o
-6 4 8 360.571 344.296 14.341 10.851 o
-6 4 9 7.458 3.228 6.191 106.982 o
-6 4 10 8.166 1.655 7.267 79.088 o
-6 5 -5 199.020 235.991 13.983 14.457 o
-6 5 -4 66.010 64.626 6.262 63.178 o
-6 5 -3 35.769 30.911 3.343 165.183 o
-6 5 -2 1.064 7.245 5.601 133.960 o
-6 5 -1 551.895 530.114 18.727 6.356 o
-6 5 0 208.153 191.945 11.177 19.253 o
-6 5 1 380.137 363.930 12.432 11.967 o
-6 5 2 336.459 356.927 21.442 6.745 o
-6 5 3 84.546 94.567 7.832 42.787 o
-6 5 4 109.370 134.362 9.582 29.608 o
-6 5 5 1.835 6.315 3.821 272.996 o
-6 5 6 83.149 82.624 6.897 50.820 o
-6 5 7 427.836 454.195 20.788 6.372 o
-6 5 8 17.287 28.524 6.758 79.676 o
-6 5 9 194.868 202.519 17.540 10.764 o
-6 6 -5 25.197 28.548 8.011 57.743 o
-6 6 -4 6.540 6.542 3.998 232.442 o
-6 6 -3 106.559 114.104 10.339 27.623 o
-6 6 -2 196.367 180.200 13.387 15.929 o
-6 6 -1 287.184 289.148 10.847 16.125 o
-6 6 0 25.519 33.263 3.731 165.425 o
-6 6 1 3.089 2.875 6.474 101.426 o
-6 6 2 8.778 13.627 5.592 122.297 o
-6 6 3 0.107 8.093 5.535 137.686 o
-6 6 4 70.449 78.800 5.590 67.276 o
-6 6 5 129.931 129.731 10.528 25.276 o
-6 6 6 371.010 400.287 16.854 8.768 o
-6 6 7 70.690 81.993 7.269 50.191 o
-6 6 8 55.518 53.473 6.790 61.613 o
-6 6 9 13.262 7.562 7.609 69.698 o
-6 7 -5 219.995 206.755 10.816 19.296 o
-6 7 -4 5.283 3.481 6.838 89.831 o
-6 7 -3 23.331 30.238 7.899 59.379 o
-6 7 -2 27.612 21.157 6.364 84.524 o
-6 7 -1 235.574 207.365 12.589 15.947 o
-6 7 0 8.521 13.634 3.574 253.550 o
-6 7 1 204.780 207.093 17.043 11.105 o
-6 7 2 221.413 212.198 10.327 20.066 o
-6 7 3 65.265 72.178 4.977 78.370 o
-6 7 4 507.471 516.949 21.708 5.597 o
-6 7 5 71.263 77.836 5.730 65.571 o
-6 7 6 423.818 446.837 18.308 7.465 o
-6 7 7 575.262 580.247 26.410 4.125 o
-6 7 8 1.640 -1.340 5.894 124.545 o
-6 7 9 113.933 110.400 11.092 24.806 o
-6 8 -5 206.334 203.758 10.932 19.584 o
-6 8 -4 105.503 110.704 6.410 47.660 o
-6 8 -3 2070.440 2164.580 65.386 0.655 o
-6 8 -2 0.829 5.635 7.534 75.836 o
-6 8 -1 114.004 134.270 7.711 37.367 o
-6 8 0 1.861 -5.326 3.966 269.480 o
-6 8 1 86.349 88.265 8.847 36.857 o
-6 8 2 153.239 155.754 12.794 18.327 o
-6 8 3 197.546 200.931 9.293 23.469 o
-6 8 4 17.478 24.671 5.533 111.124 o
-6 8 5 37.184 33.888 5.367 97.297 o
-6 8 6 1.744 5.626 5.274 150.470 o
-6 8 7 3.249 -2.242 6.649 97.112 o
-6 8 8 39.334 31.095 9.615 40.252 o
-6 8 9 134.848 98.260 14.629 16.072 o
-6 9 -5 200.184 231.486 14.113 14.305 o
-6 9 -4 271.151 275.931 17.712 9.564 o
-6 9 -3 28.586 38.691 4.376 130.879 o
-6 9 -2 176.943 160.102 11.538 20.097 o
-6 9 -1 13.648 12.410 4.868 148.365 o
-6 9 0 106.535 121.464 11.762 22.906 o
-6 9 1 1.069 5.190 6.835 91.762 o
-6 9 2 605.060 587.499 23.209 4.751 o
-6 9 3 242.692 243.258 12.916 14.951 o
-6 9 4 409.261 448.672 17.307 8.044 o
-6 9 5 121.130 118.420 9.785 28.595 o
-6 9 6 89.663 80.731 8.264 40.287 o
-6 9 7 124.948 129.999 11.154 23.657 o
-6 9 8 97.005 122.739 16.588 13.485 o
-6 10 -5 45.708 60.744 8.045 49.930 o
-6 10 -4 21.267 28.099 6.067 92.671 o
-6 10 -3 112.441 113.708 10.357 27.227 o
-6 10 -2 78.184 50.385 9.496 35.944 o
-6 10 -1 23.833 22.421 4.631 137.560 o
-6 10 0 86.024 99.580 8.798 36.576 o
-6 10 1 95.204 98.431 10.392 28.596 o
-6 10 2 0.003 6.215 5.470 142.234 o
-6 10 3 171.507 187.644 13.516 16.191 o
-6 10 4 237.412 210.085 10.674 18.925 o
-6 10 5 1.263 -1.185 9.602 47.385 o
-6 10 6 78.822 83.611 8.784 38.264 o
-6 10 7 22.973 30.020 7.760 61.298 o
-6 10 8 15.949 22.145 11.524 31.146 o
-6 11 -5 201.672 219.585 18.148 10.082 o
-6 11 -4 66.571 67.715 7.635 49.178 o
-6 11 -3 3.319 -0.007 6.818 92.415 o
-6 11 -2 13.805 18.837 7.915 63.095 o
-6 11 -1 1.850 5.215 7.823 70.162 o
-6 11 0 117.685 100.366 20.732 9.078 o
-6 11 1 821.441 859.831 36.809 2.242 o
-6 11 2 1.726 -3.466 6.056 117.982 o
-6 11 3 156.050 171.513 10.943 22.009 o
-6 11 4 37.532 36.077 10.546 34.281 o
-6 11 5 123.074 125.269 21.109 8.683 o
-6 11 6 14.221 15.564 6.955 79.911 o
-6 11 7 44.493 38.694 8.268 50.038 o
-6 12 -5 73.153 65.422 8.736 40.247 o
-6 12 -4 31.000 22.299 14.435 19.848 o
-6 12 -3 98.795 111.286 9.047 33.582 o
-6 12 -2 0.186 2.392 9.312 50.344 o
-6 12 -1 320.619 309.819 16.205 10.066 o
-6 12 0 33.521 35.029 8.090 54.302 o
-6 12 1 198.638 224.280 22.497 7.172 o
-6 12 2 52.974 62.645 6.553 63.872 o
-6 12 3 220.396 221.570 12.948 15.607 o
-6 12 4 46.918 58.389 8.677 44.565 o
-6 12 5 140.654 147.612 9.994 25.871 o
-6 12 6 13.821 -2.424 11.732 30.952 o
-6 13 -4 1.608 -4.091 19.530 11.484 o
-6 13 -3 12.863 9.381 6.105 103.312 o
-6 13 -2 150.572 146.253 14.210 15.956 o
-6 13 -1 5.354 6.073 10.605 38.161 o
-6 13 0 504.740 516.701 25.205 4.636 o
-6 13 1 140.642 163.527 20.180 9.143 o
-6 13 2 33.197 34.588 6.025 85.245 o
-6 13 3 0.286 6.417 7.182 83.369 o
-6 13 4 12.894 11.140 14.251 21.031 o
-6 13 5 68.701 66.497 18.520 11.716 o
-6 14 -3 1.293 3.039 19.880 11.075 o
-6 14 -2 147.176 119.951 13.440 17.707 o
-6 14 -1 2.231 1.842 8.443 60.745 o
-6 14 0 47.027 58.967 8.804 43.527 o
-6 14 1 40.655 40.058 9.110 43.299 o
-6 14 2 26.515 23.793 6.414 83.386 o
-6 14 3 4.069 7.326 6.604 95.593 o
-6 14 4 221.934 236.775 20.080 8.432 o
-6 15 -1 94.506 98.241 15.776 14.918 o
-6 15 0 11.805 8.692 8.344 58.961 o
-6 15 1 25.631 25.153 6.989 72.800 o
-6 15 2 9.485 -11.611 12.270 28.604 o
-5 0 -3 83.701 82.293 4.681 72.170 o
-5 0 -1 1007.480 1051.280 32.433 2.366 o
-5 0 1 6526.410 6873.860 216.203 0.068 o
-5 0 3 2.404 -3.172 2.818 507.464 o
-5 0 5 568.990 626.355 24.880 4.412 o
-5 0 7 1761.220 1706.100 63.137 0.759 o
-5 0 9 25.273 44.299 8.576 49.980 o
-5 0 11 48.211 61.882 11.393 28.498 o
-5 1 -4 21.335 24.149 2.670 256.986 o
-5 1 -3 57.085 65.671 3.065 118.834 o
-5 1 -2 1151.800 1163.580 31.073 2.279 o
-5 1 -1 983.712 987.148 26.502 2.998 o
-5 1 0 188.788 194.942 7.668 28.322 o
-5 1 1 318.471 326.222 11.951 13.767 o
-5 1 2 11.442 18.532 2.394 370.107 o
-5 1 3 709.206 719.845 15.741 5.987 o
-5 1 4 48.184 55.071 3.086 134.822 o
-5 1 5 13.676 15.841 2.438 355.674 o
-5 1 6 823.926 856.931 28.791 3.064 o
-5 1 7 436.235 434.803 14.748 9.273 o
-5 1 8 736.950 737.804 23.005 4.231 o
-5 1 9 23.022 27.010 5.973 94.196 o
-5 1 10 29.955 7.307 6.194 90.695 o
-5 1 11 149.990 141.493 10.652 23.662 o
-5 2 -4 15.671 21.347 2.774 282.868 o
-5 2 -3 17.528 19.990 2.342 321.373 o
-5 2 -2 333.566 317.806 9.608 16.075 o
-5 2 -1 456.853 492.333 12.882 9.835 o
-5 2 0 96.799 103.099 6.165 51.778 o
-5 2 1 17.267 26.541 2.307 304.662 o
-5 2 2 28.721 28.053 2.455 233.230 o
-5 2 3 13.794 14.907 2.258 385.405 o
-5 2 4 254.757 239.773 7.105 24.208 o
-5 2 5 5.890 11.714 2.624 424.068 o
-5 2 6 3.868 6.632 2.789 443.687 o
-5 2 7 66.423 62.877 4.455 87.868 o
-5 2 8 16.919 18.398 3.818 196.534 o
-5 2 9 26.926 21.402 4.404 143.252 o
-5 2 10 109.999 110.062 8.488 35.251 o
-5 2 11 3.379 9.005 6.118 110.355 o
-5 3 -4 244.569 262.249 9.935 19.083 o
-5 3 -3 2.748 7.084 3.115 379.863 o
-5 3 -2 2923.790 2856.840 64.990 0.525 o
-5 3 -1 9.729 20.805 2.689 332.803 o
-5 3 0 131.733 125.283 4.503 52.962 o
-5 3 1 1317.480 1389.070 31.221 2.019 o
-5 3 2 55.538 52.517 3.105 126.863 o
-5 3 3 626.291 649.857 15.684 6.642 o
-5 3 4 1048.690 1066.020 25.646 2.930 o
-5 3 5 465.328 460.390 13.995 9.290 o
-5 3 6 72.322 70.753 6.165 61.558 o
-5 3 7 30.863 24.966 5.269 107.691 o
-5 3 8 97.159 92.791 6.868 47.539 o
-5 3 9 398.897 436.911 14.768 9.618 o
-5 3 10 243.840 239.840 11.841 16.457 o
-5 3 11 162.076 159.402 11.300 21.169 o
-5 4 -4 645.537 649.423 17.032 6.129 o
-5 4 -3 285.476 281.807 9.389 18.257 o
-5 4 -2 191.782 201.394 8.144 26.623 o
-5 4 -1 228.178 220.756 6.354 27.998 o
-5 4 0 18.165 17.710 1.925 374.256 o
-5 4 1 554.188 574.529 17.237 6.750 o
-5 4 2 212.328 216.146 9.306 22.404 o
-5 4 3 467.231 492.160 12.536 9.915 o
-5 4 4 2.723 2.651 2.647 535.240 o
-5 4 5 57.716 68.802 4.559 89.497 o
-5 4 6 68.170 59.516 4.489 87.305 o
-5 4 7 6.005 8.502 4.630 179.371 o
-5 4 8 486.365 468.677 16.108 7.997 o
-5 4 9 886.787 857.821 29.266 2.920 o
-5 4 10 324.325 326.172 14.154 11.583 o
-5 4 11 315.394 311.979 18.397 8.604 o
-5 5 -4 99.636 103.760 5.608 55.364 o
-5 5 -3 1517.950 1559.820 43.654 1.301 o
-5 5 -2 244.687 269.763 11.496 16.560 o
-5 5 -1 617.670 568.003 15.355 7.053 o
-5 5 0 397.695 374.909 11.442 12.404 o
-5 5 1 37.258 42.397 3.706 139.914 o
-5 5 2 942.734 971.606 23.467 3.438 o
-5 5 3 632.840 630.852 15.518 6.712 o
-5 5 4 1181.930 1172.520 29.524 2.359 o
-5 5 5 3.545 9.014 3.717 271.092 o
-5 5 6 173.114 177.991 8.255 28.271 o
-5 5 7 23.651 26.824 5.977 93.774 o
-5 5 8 6.418 5.456 3.295 323.890 o
-5 5 9 554.507 558.625 17.746 6.611 o
-5 5 10 86.880 102.510 7.383 44.856 o
-5 5 11 0.671 2.571 6.320 108.265 o
-5 6 -4 24.569 18.586 2.414 275.783 o
-5 6 -3 533.118 500.423 15.582 7.773 o
-5 6 -2 79.633 77.924 4.229 80.197 o
-5 6 -1 317.049 316.675 11.948 13.887 o
-5 6 0 53.035 54.649 3.521 118.948 o
-5 6 1 51.606 48.833 4.256 106.400 o
-5 6 2 48.232 53.291 3.997 113.279 o
-5 6 3 7.145 6.286 2.494 474.325 o
-5 6 4 6.751 10.750 2.856 374.095 o
-5 6 5 385.041 393.744 15.966 9.213 o
-5 6 6 278.931 295.799 11.093 15.931 o
-5 6 7 1.487 -4.667 4.003 266.442 o
-5 6 8 5.203 10.257 4.534 185.883 o
-5 6 9 23.113 26.435 4.138 156.915 o
-5 6 10 7.269 4.157 8.771 55.052 o
-5 6 11 27.619 33.648 10.435 35.899 o
-5 7 -4 731.505 778.821 25.538 3.751 o
-5 7 -3 34.439 44.471 3.117 163.816 o
-5 7 -2 88.192 71.714 3.860 81.987 o
-5 7 -1 144.001 126.356 5.643 44.345 o
-5 7 0 454.972 452.941 13.589 9.664 o
-5 7 1 52.558 53.657 3.714 115.529 o
-5 7 2 45.023 41.225 4.088 119.986 o
-5 7 3 60.870 61.933 3.924 100.756 o
-5 7 4 671.958 680.203 24.465 4.182 o
-5 7 5 398.010 404.613 15.752 9.177 o
-5 7 6 10.430 15.140 4.617 164.710 o
-5 7 7 708.019 691.276 24.086 4.156 o
-5 7 8 203.137 216.472 16.843 11.264 o
-5 7 9 183.877 179.352 10.595 21.550 o
-5 7 10 0.007 -0.479 7.474 78.508 o
-5 7 11 19.825 16.112 7.558 67.075 o
-5 8 -4 111.986 128.257 6.070 47.151 o
-5 8 -3 5.421 8.740 2.935 381.712 o
-5 8 -2 719.171 722.786 26.934 3.603 o
-5 8 -1 28.604 28.077 2.935 205.341 o
-5 8 0 2170.820 2152.530 50.173 0.868 o
-5 8 1 378.821 370.080 10.565 13.521 o
-5 8 2 230.585 220.169 16.006 11.749 o
-5 8 3 0.352 -2.050 2.578 649.690 o
-5 8 4 3.321 7.181 4.243 218.944 o
-5 8 5 110.616 107.730 6.737 44.951 o
-5 8 6 1013.010 960.070 28.558 2.762 o
-5 8 7 182.458 196.047 12.024 18.394 o
-5 8 8 33.915 33.156 9.605 40.833 o
-5 8 9 0.008 4.976 5.591 137.099 o
-5 8 10 108.996 116.084 8.995 32.740 o
-5 9 -4 522.352 536.179 16.791 7.224 o
-5 9 -3 426.340 412.999 12.591 10.859 o
-5 9 -2 297.408 279.245 10.355 16.626 o
-5 9 -1 123.154 134.311 7.466 37.535 o
-5 9 0 559.295 558.329 26.391 4.187 o
-5 9 1 142.172 132.019 6.529 39.858 o
-5 9 2 62.881 60.217 4.765 85.648 o
-5 9 3 561.988 560.904 43.489 1.954 o
-5 9 4 267.565 277.669 10.950 16.637 o
-5 9 5 252.891 271.111 11.689 16.068 o
-5 9 6 76.434 73.139 5.159 71.213 o
-5 9 7 350.494 339.551 22.626 6.223 o
-5 9 8 173.111 149.457 9.827 24.597 o
-5 9 9 310.136 246.250 16.253 10.464 o
-5 9 10 9.985 4.891 9.286 48.795 o
-5 10 -4 195.922 199.928 7.542 28.008 o
-5 10 -3 179.097 173.730 7.992 28.798 o
-5 10 -2 71.558 70.847 5.015 75.402 o
-5 10 -1 501.849 460.778 28.948 3.872 o
-5 10 0 686.632 681.403 38.911 2.223 o
-5 10 1 83.766 81.796 4.674 72.325 o
-5 10 2 166.936 177.373 7.997 29.526 o
-5 10 3 3.163 11.626 7.892 67.558 o
-5 10 4 2.391 1.594 5.377 146.976 o
-5 10 5 446.589 472.140 18.971 6.965 o
-5 10 6 341.825 354.075 13.243 11.930 o
-5 10 7 12.650 13.557 6.233 98.355 o
-5 10 8 0.875 -1.347 5.187 161.479 o
-5 10 9 8.979 8.906 10.704 36.999 o
-5 10 10 47.519 37.277 8.136 50.877 o
-5 11 -4 166.053 184.262 8.346 28.258 o
-5 11 -3 224.402 193.003 10.019 20.912 o
-5 11 -2 172.759 162.744 11.530 20.213 o
-5 11 -1 12.226 11.691 8.901 51.863 o
-5 11 0 42.613 40.003 6.215 76.236 o
-5 11 1 35.647 39.859 4.666 113.956 o
-5 11 2 399.918 410.965 17.309 8.247 o
-5 11 3 446.334 454.329 22.360 5.731 o
-5 11 4 187.197 188.247 10.782 20.842 o
-5 11 5 18.228 20.903 4.478 153.562 o
-5 11 6 399.869 410.107 15.297 9.412 o
-5 11 7 1.962 1.952 7.047 86.809 o
-5 11 8 47.500 59.941 6.484 66.861 o
-5 11 9 56.686 58.232 7.148 56.736 o
-5 12 -4 794.119 818.445 37.373 2.230 o
-5 12 -3 175.598 182.651 10.158 22.846 o
-5 12 -2 145.548 150.833 11.024 22.665 o
-5 12 -1 101.025 81.665 6.252 52.462 o
-5 12 0 85.667 81.903 6.441 54.196 o
-5 12 1 96.395 110.753 8.757 35.218 o
-5 12 2 7.526 11.641 4.075 213.538 o
-5 12 3 123.868 129.789 13.686 17.694 o
-5 12 4 0.151 5.237 3.683 305.062 o
-5 12 5 0.108 3.965 4.654 196.952 o
-5 12 6 122.875 99.368 19.180 10.373 o
-5 12 7 24.491 26.712 12.687 25.463 o
-5 12 8 222.153 210.218 12.924 15.728 o
-5 12 9 143.082 151.763 22.532 7.576 o
-5 13 -4 43.445 47.056 5.989 78.132 o
-5 13 -3 298.405 296.445 13.776 12.515 o
-5 13 -2 570.374 546.762 21.695 5.319 o
-5 13 -1 182.467 183.853 10.253 22.296 o
-5 13 0 26.366 36.925 7.534 62.504 o
-5 13 1 193.798 191.464 17.001 11.353 o
-5 13 2 99.254 93.967 6.212 51.859 o
-5 13 3 1497.720 1525.670 61.541 0.841 o
-5 13 4 21.334 26.923 9.025 47.770 o
-5 13 5 190.201 185.641 15.796 12.737 o
-5 13 6 125.174 121.218 15.181 15.125 o
-5 13 7 3.404 1.435 9.590 47.068 o
-5 13 8 25.970 24.090 6.879 74.772 o
-5 14 -4 82.601 90.099 6.934 49.918 o
-5 14 -3 77.687 71.166 6.316 58.519 o
-5 14 -2 45.737 45.368 9.963 36.555 o
-5 14 -1 37.843 43.050 5.649 88.065 o
-5 14 0 60.996 57.184 7.795 49.745 o
-5 14 1 0.674 -0.533 4.584 206.792 o
-5 14 2 2.241 -2.806 4.281 231.089 o
-5 14 3 261.184 265.062 20.224 8.011 o
-5 14 4 71.075 69.254 7.591 48.613 o
-5 14 5 4.576 7.989 5.422 137.419 o
-5 14 6 103.023 87.148 10.833 26.830 o
-5 14 7 4.206 2.639 5.833 123.060 o
-5 15 -4 1.019 15.056 7.708 70.835 o
-5 15 -3 57.313 70.771 9.188 38.873 o
-5 15 -2 70.346 83.502 13.757 19.587 o
-5 15 -1 52.430 65.752 6.500 64.225 o
-5 15 0 0.339 -4.176 5.987 122.013 o
-5 15 1 40.208 42.722 5.710 85.684 o
-5 15 2 100.581 96.247 7.797 40.755 o
-5 15 3 90.249 80.926 10.040 30.974 o
-5 15 4 389.212 411.582 21.746 6.264 o
-5 15 5 19.833 31.469 6.469 83.633 o
-5 15 6 313.064 297.227 33.806 3.348 o
-5 16 -4 2.084 -2.900 7.448 78.203 o
-5 16 -3 55.477 65.122 8.251 46.174 o
-5 16 -2 8.571 5.057 5.558 128.398 o
-5 16 -1 145.663 155.329 10.241 24.682 o
-5 16 0 129.726 128.632 18.815 10.532 o
-5 16 1 351.593 326.630 22.385 6.342 o
-5 16 2 6.819 7.442 9.568 46.337 o
-5 16 3 12.075 21.662 18.781 12.200 o
-5 16 4 26.410 22.671 7.692 62.279 o
-5 16 5 3.118 6.045 6.136 111.178 o
-5 17 -3 158.990 152.990 12.728 18.334 o
-5 17 -2 159.695 157.905 13.037 17.661 o
-5 17 -1 279.806 269.278 30.931 3.973 o
-5 17 0 105.868 112.663 13.512 18.746 o
-5 17 1 101.564 118.972 9.416 31.402 o
-5 17 2 0.201 6.603 5.949 120.419 o
-5 17 3 4.273 -0.024 10.896 36.558 o
-5 17 4 102.435 99.793 11.226 25.198 o
-5 18 0 33.654 22.040 74.230 0.794 o
-5 18 1 366.302 374.311 18.791 7.817 o
-4 0 -2 0.562 8.585 2.280 662.415 o
-4 0 0 1185.130 1201.110 38.926 1.742 o
-4 0 2 455.425 496.254 19.034 6.826 o
-4 0 4 1828.720 1836.370 50.207 0.983 o
-4 0 6 18.474 17.801 2.842 270.758 o
-4 0 8 701.223 726.668 28.345 3.412 o
-4 0 10 1739.280 1706.680 63.761 0.752 o
-4 0 12 204.096 175.054 18.177 10.236 o
-4 1 -3 2259.860 2300.140 45.676 0.907 o
-4 1 -2 102.218 120.581 4.242 63.104 o
-4 1 -1 4.310 8.017 1.408 990.915 o
-4 1 0 3979.340 4295.340 107.069 0.232 o
-4 1 1 662.016 662.884 14.715 6.689 o
-4 1 2 48.317 40.621 2.286 168.654 o
-4 1 3 295.264 316.326 7.608 19.807 o
-4 1 4 461.034 460.205 9.991 11.732 o
-4 1 5 509.109 504.823 10.919 10.218 o
-4 1 6 23.449 18.339 2.069 313.712 o
-4 1 7 66.243 67.749 3.437 102.942 o
-4 1 8 633.134 605.409 16.444 6.489 o
-4 1 9 121.368 120.033 6.558 43.419 o
-4 1 10 48.253 48.411 4.490 104.065 o
-4 1 11 148.946 159.173 8.364 30.320 o
-4 1 12 9.579 -0.444 6.899 87.013 o
-4 1 13 25.484 36.603 11.066 32.359 o
-4 2 -3 4075.560 4079.580 91.370 0.278 o
-4 2 -2 37.701 28.711 2.860 184.206 o
-4 2 -1 257.805 250.026 7.082 23.814 o
-4 2 0 361.199 391.422 10.260 13.931 o
-4 2 1 65.946 52.503 3.898 100.962 o
-4 2 2 2460.510 2586.380 51.268 0.750 o
-4 2 3 783.754 790.921 16.675 5.270 o
-4 2 4 1008.110 1047.270 23.256 3.268 o
-4 2 5 1064.670 1032.040 21.501 3.372 o
-4 2 6 90.716 90.376 3.606 78.976 o
-4 2 7 36.010 40.427 2.685 181.788 o
-4 2 8 0.686 2.590 2.875 495.985 o
-4 2 9 599.873 559.359 18.164 6.233 o
-4 2 10 121.730 121.750 7.030 40.669 o
-4 2 11 146.102 149.264 10.243 24.807 o
-4 2 12 88.750 75.748 11.550 25.375 o
-4 2 13 20.740 32.800 14.521 19.762 o
-4 3 -3 0.409 6.311 1.263 1660.970 o
-4 3 -2 417.591 411.011 10.186 12.734 o
-4 3 -1 866.886 816.822 24.425 3.612 o
-4 3 0 661.373 685.385 15.660 6.351 o
-4 3 1 1706.440 1753.800 35.122 1.465 o
-4 3 2 471.189 461.366 10.345 11.350 o
-4 3 3 493.370 495.317 11.607 10.103 o
-4 3 4 2569.240 2649.650 54.708 0.684 o
-4 3 5 0.288 1.253 1.483 1778.560 o
-4 3 6 2262.650 2320.640 48.373 0.859 o
-4 3 7 1122.760 1120.690 23.421 2.989 o
-4 3 8 3.563 5.591 2.531 530.300 o
-4 3 9 153.087 136.130 6.759 37.253 o
-4 3 10 82.115 83.708 6.526 54.043 o
-4 3 11 12.115 20.654 6.013 102.481 o
-4 3 12 16.100 22.496 7.236 72.528 o
-4 4 -3 57.545 56.255 2.485 135.621 o
-4 4 -2 441.494 409.760 12.043 11.049 o
-4 4 -1 1173.400 1186.660 26.534 2.594 o
-4 4 0 2639.590 2475.300 58.843 0.639 o
-4 4 1 13.240 15.567 1.659 489.091 o
-4 4 2 65.626 57.651 3.059 114.438 o
-4 4 3 456.044 450.380 10.722 11.420 o
-4 4 4 744.343 803.010 17.847 5.152 o
-4 4 5 63.313 60.053 2.777 120.757 o
-4 4 6 16.930 16.900 1.954 386.875 o
-4 4 7 0.648 5.433 2.185 761.241 o
-4 4 8 91.039 94.707 4.754 66.497 o
-4 4 9 54.317 54.428 4.571 95.894 o
-4 4 10 69.580 76.075 5.907 64.391 o
-4 4 11 247.930 237.808 13.479 14.183 o
-4 4 12 577.583 582.671 27.485 3.905 o
-4 5 -3 407.949 409.174 11.636 11.821 o
-4 5 -2 996.924 1045.020 26.238 2.963 o
-4 5 -1 0.228 3.820 1.420 1659.930 o
-4 5 0 51.639 46.468 2.716 145.620 o
-4 5 1 22.000 21.055 1.718 347.373 o
-4 5 2 3668.490 3757.480 73.874 0.375 o
-4 5 3 735.630 745.041 16.658 5.577 o
-4 5 4 0.882 5.443 1.662 1148.670 o
-4 5 5 512.065 495.985 12.559 9.392 o
-4 5 6 38.637 36.775 2.575 184.295 o
-4 5 7 1037.050 1021.240 23.628 3.198 o
-4 5 8 1019.600 981.458 28.116 2.784 o
-4 5 9 47.162 50.882 4.191 110.784 o
-4 5 10 0.916 -1.365 4.872 182.696 o
-4 5 11 70.146 67.975 6.262 61.513 o
-4 5 12 6.266 5.338 6.894 87.454 o
-4 6 -3 1185.180 1110.480 33.956 2.071 o
-4 6 -2 308.567 299.796 9.085 17.666 o
-4 6 -1 1531.110 1504.380 37.115 1.550 o
-4 6 0 376.756 370.442 9.774 14.267 o
-4 6 1 854.192 843.943 19.929 4.319 o
-4 6 2 158.004 157.029 5.230 41.789 o
-4 6 3 1512.150 1438.350 31.913 1.812 o
-4 6 4 5.017 5.207 1.598 915.434 o
-4 6 5 10.099 14.806 2.319 416.088 o
-4 6 6 179.856 165.491 5.762 36.431 o
-4 6 7 98.361 97.647 4.938 62.047 o
-4 6 8 483.456 526.076 18.116 6.958 o
-4 6 9 0.788 1.610 3.269 393.178 o
-4 6 10 4.259 4.308 3.840 263.766 o
-4 6 11 168.528 153.264 11.659 20.242 o
-4 6 12 1.437 4.115 6.048 116.651 o
-4 7 -3 1219.970 1139.310 29.397 2.346 o
-4 7 -2 241.232 216.350 6.577 26.773 o
-4 7 -1 2013.070 1998.230 54.971 0.833 o
-4 7 0 44.855 51.486 2.848 148.630 o
-4 7 1 415.515 444.370 13.464 10.224 o
-4 7 2 644.683 635.895 15.678 6.577 o
-4 7 3 28.261 34.701 2.668 211.133 o
-4 7 4 10.468 12.123 1.974 499.861 o
-4 7 5 26.401 25.457 2.426 249.789 o
-4 7 6 79.176 78.449 4.646 75.197 o
-4 7 7 274.547 275.522 10.258 17.445 o
-4 7 8 302.093 302.569 11.428 14.912 o
-4 7 9 140.455 142.583 9.319 28.200 o
-4 7 10 421.861 413.728 15.567 9.030 o
-4 7 11 245.149 244.973 14.408 13.074 o
-4 7 12 2.975 0.598 6.280 108.568 o
-4 8 -3 72.141 69.747 4.501 82.317 o
-4 8 -2 116.959 117.142 5.364 51.753 o
-4 8 -1 762.357 807.211 27.097 3.427 o
-4 8 0 200.093 194.339 7.674 27.560 o
-4 8 1 1487.160 1471.900 35.344 1.659 o
-4 8 2 467.478 462.593 12.403 10.159 o
-4 8 3 29.892 25.478 2.422 235.679 o
-4 8 4 42.251 39.758 2.893 161.701 o
-4 8 5 468.416 439.663 13.060 9.897 o
-4 8 6 7.692 15.586 4.200 197.502 o
-4 8 7 499.146 475.458 15.709 8.062 o
-4 8 8 0.428 -0.983 3.027 472.325 o
-4 8 9 747.438 734.252 23.091 4.192 o
-4 8 10 190.195 196.114 11.082 19.969 o
-4 8 11 462.687 449.267 17.705 7.490 o
-4 8 12 22.709 30.287 12.665 25.544 o
-4 9 -3 136.293 121.542 5.159 48.682 o
-4 9 -2 615.650 587.989 18.868 5.875 o
-4 9 -1 745.224 735.922 23.443 4.131 o
-4 9 0 15.203 18.468 2.337 345.340 o
-4 9 1 729.280 714.168 18.892 5.146 o
-4 9 2 2362.340 2517.390 63.764 0.618 o
-4 9 3 335.159 335.299 10.685 14.655 o
-4 9 4 67.518 70.594 4.085 90.716 o
-4 9 5 163.775 175.290 6.955 33.374 o
-4 9 6 7.920 9.961 2.917 356.324 o
-4 9 7 51.742 67.522 5.377 79.714 o
-4 9 8 52.496 65.220 6.039 70.235 o
-4 9 9 22.164 23.278 4.081 164.192 o
-4 9 10 231.624 248.357 21.145 7.692 o
-4 9 11 46.178 48.580 6.996 62.386 o
-4 10 -3 1.710 7.151 2.261 658.426 o
-4 10 -2 533.852 515.130 14.592 8.142 o
-4 10 -1 126.099 122.902 6.170 44.656 o
-4 10 0 41.849 47.134 5.699 83.936 o
-4 10 1 285.152 282.715 8.808 19.094 o
-4 10 2 775.032 763.507 24.562 3.837 o
-4 10 3 620.694 620.418 20.960 5.209 o
-4 10 4 85.099 96.433 4.908 66.698 o
-4 10 5 997.865 1038.090 31.097 2.496 o
-4 10 6 181.186 186.371 12.365 17.941 o
-4 10 7 220.215 213.419 9.326 22.076 o
-4 10 8 574.928 546.667 20.192 5.740 o
-4 10 9 22.331 17.476 5.169 121.992 o
-4 10 10 47.788 37.861 8.278 49.438 o
-4 10 11 2.001 27.650 9.535 45.884 o
-4 11 -3 5.361 1.028 2.927 426.294 o
-4 11 -2 764.617 744.187 20.185 4.694 o
-4 11 -1 363.759 347.727 10.849 13.773 o
-4 11 0 185.509 167.384 7.519 30.006 o
-4 11 1 26.568 25.165 4.928 121.931 o
-4 11 2 670.139 670.170 19.364 5.342 o
-4 11 3 833.148 852.125 37.729 2.160 o
-4 11 4 314.696 315.883 11.422 14.508 o
-4 11 5 905.481 902.901 26.082 3.239 o
-4 11 6 269.193 289.405 12.164 14.878 o
-4 11 7 177.535 186.207 9.031 25.539 o
-4 11 8 246.927 228.835 15.490 12.008 o
-4 11 9 26.742 29.978 5.483 103.117 o
-4 11 10 8.321 2.603 6.450 98.726 o
-4 11 11 58.136 118.699 28.377 5.211 o
-4 12 -3 8.140 9.124 5.131 145.864 o
-4 12 -2 3.079 5.761 4.218 224.437 o
-4 12 -1 1675.680 1587.480 42.873 1.261 o
-4 12 0 47.064 41.064 4.043 119.176 o
-4 12 1 6.015 7.188 2.192 574.950 o
-4 12 2 29.679 36.941 3.528 163.163 o
-4 12 3 176.603 194.441 8.223 27.585 o
-4 12 4 132.074 132.613 7.302 37.403 o
-4 12 5 754.851 739.141 22.672 4.245 o
-4 12 6 161.744 162.061 8.370 29.253 o
-4 12 7 46.388 33.692 4.890 101.981 o
-4 12 8 24.470 25.779 5.069 119.079 o
-4 12 9 88.583 93.995 11.503 25.101 o
-4 12 10 139.621 120.914 13.788 17.224 o
-4 13 -3 131.954 139.311 7.448 36.382 o
-4 13 -2 245.797 236.652 11.887 16.381 o
-4 13 -1 652.365 626.304 19.175 5.549 o
-4 13 0 31.357 31.234 4.643 123.091 o
-4 13 1 615.214 588.127 19.288 5.753 o
-4 13 2 366.702 368.131 12.364 12.197 o
-4 13 3 33.379 34.089 4.055 138.920 o
-4 13 4 324.569 335.555 11.694 13.825 o
-4 13 5 1.849 -1.813 4.496 211.296 o
-4 13 6 480.127 489.522 16.677 7.705 o
-4 13 7 76.189 74.581 6.043 61.220 o
-4 13 8 299.078 305.581 15.664 10.744 o
-4 13 9 9.460 13.857 13.936 22.035 o
-4 13 10 7.589 10.025 11.476 32.391 o
-4 14 -3 221.692 240.518 14.109 13.850 o
-4 14 -2 0.013 -1.846 4.753 194.146 o
-4 14 -1 294.710 271.578 14.761 11.800 o
-4 14 0 180.907 193.583 9.292 24.480 o
-4 14 1 52.838 50.795 6.064 72.409 o
-4 14 2 443.798 427.909 14.414 9.427 o
-4 14 3 10.307 9.904 3.984 215.339 o
-4 14 4 171.201 178.660 9.835 23.948 o
-4 14 5 17.784 13.521 3.613 215.785 o
-4 14 6 40.157 46.156 6.650 69.262 o
-4 14 7 7.727 4.986 3.891 241.763 o
-4 14 8 21.581 13.511 10.785 35.165 o
-4 14 9 206.584 188.781 20.879 8.158 o
-4 15 -3 0.184 -0.643 7.919 69.885 o
-4 15 -2 0.578 -3.541 3.692 317.873 o
-4 15 -1 287.200 275.165 11.016 16.081 o
-4 15 0 817.481 769.327 27.367 3.328 o
-4 15 1 10.021 13.495 6.499 92.961 o
-4 15 2 55.079 53.226 4.550 96.192 o
-4 15 3 4.910 6.645 4.303 209.514 o
-4 15 4 2.749 8.656 4.024 240.080 o
-4 15 5 2.009 1.781 5.538 139.165 o
-4 15 6 31.861 33.297 4.356 130.840 o
-4 15 7 240.383 244.204 11.547 16.926 o
-4 15 8 216.920 225.875 16.648 11.246 o
-4 16 -3 204.090 229.064 10.245 20.550 o
-4 16 -2 2.592 -1.208 3.301 376.282 o
-4 16 -1 80.048 66.581 5.928 62.455 o
-4 16 0 17.482 21.119 7.146 73.850 o
-4 16 1 0.250 0.819 3.469 358.698 o
-4 16 2 613.131 622.381 22.413 4.866 o
-4 16 3 103.702 101.610 6.495 48.214 o
-4 16 4 124.289 111.629 6.800 42.252 o
-4 16 5 47.257 51.244 11.079 30.279 o
-4 16 6 215.541 226.490 17.468 10.503 o
-4 16 7 60.092 56.406 9.647 36.533 o
-4 16 8 304.807 304.431 20.788 7.344 o
-4 17 -3 617.805 598.668 31.568 3.152 o
-4 17 -2 14.960 18.907 5.974 102.186 o
-4 17 -1 19.945 11.761 4.671 148.832 o
-4 17 0 110.128 109.448 7.726 39.160 o
-4 17 1 60.455 62.562 10.078 33.826 o
-4 17 2 518.917 511.298 22.749 5.257 o
-4 17 3 9.426 8.495 4.964 152.970 o
-4 17 4 114.896 110.261 11.530 23.452 o
-4 17 5 22.490 36.056 5.436 105.317 o
-4 17 6 0.993 4.777 6.538 100.277 o
-4 17 7 64.800 53.785 10.915 29.792 o
-4 18 -3 200.437 188.564 18.182 10.204 o
-4 18 -2 18.215 23.154 6.835 78.938 o
-4 18 -1 2.620 -3.818 7.716 72.730 o
-4 18 0 8.565 16.128 8.079 62.501 o
-4 18 1 14.915 9.303 12.973 25.194 o
-4 18 2 135.800 120.606 17.733 11.615 o
-4 18 3 88.624 87.714 11.298 25.948 o
-4 18 4 385.151 372.212 18.520 7.843 o
-4 18 5 0.242 -1.778 10.056 43.341 o
-4 18 6 139.398 89.284 21.802 8.210 o
-4 19 -3 135.956 162.235 14.263 16.007 o
-4 19 -2 63.631 64.805 11.415 27.450 o
-4 19 -1 187.364 183.728 14.051 15.080 o
-4 19 0 211.239 213.752 11.700 17.889 o
-4 19 1 0.739 -8.133 10.364 40.747 o
-4 19 2 27.006 19.241 18.355 12.610 o
-4 19 3 17.717 22.179 9.482 44.545 o
-4 19 4 69.157 63.934 8.866 39.975 o
-4 20 0 156.843 131.849 24.570 6.485 o
-4 20 1 33.121 35.298 18.687 12.034 o
-3 0 -1 63.949 82.817 3.826 93.079 o
-3 0 1 849.057 832.102 25.033 3.544 o
-3 0 3 1722.690 1811.550 53.137 0.947 o
-3 0 5 1151.250 1169.230 32.469 2.176 o
-3 0 7 675.308 630.558 18.837 5.536 o
-3 0 9 40.109 33.141 3.997 132.757 o
-3 0 11 916.697 897.352 38.716 2.013 o
-3 0 13 75.748 75.601 15.209 16.459 o
-3 1 -2 363.242 341.106 8.184 16.489 o
-3 1 -1 14.034 6.980 1.368 622.764 o
-3 1 0 4095.640 4307.200 91.164 0.274 o
-3 1 1 2342.680 2370.920 48.621 0.832 o
-3 1 2 128.283 121.422 3.598 59.591 o
-3 1 3 4697.120 4602.340 89.782 0.251 o
-3 1 4 104.262 102.629 3.364 72.539 o
-3 1 5 822.966 842.967 17.612 4.834 o
-3 1 6 1118.900 1145.390 23.453 2.973 o
-3 1 7 202.669 184.951 5.161 34.789 o
-3 1 8 292.605 293.139 7.793 20.099 o
-3 1 9 442.789 438.723 11.960 10.891 o
-3 1 10 113.968 117.271 7.069 41.798 o
-3 1 11 4.676 1.926 3.465 321.139 o
-3 1 12 0.429 8.043 5.920 120.652 o
-3 1 13 1.058 11.631 6.772 91.599 o
-3 2 -2 193.223 198.510 6.264 31.862 o
-3 2 -1 628.122 655.040 20.901 5.137 o
-3 2 0 4061.280 4130.100 87.543 0.290 o
-3 2 2 5005.440 5161.050 109.357 0.192 o
-3 2 3 2215.930 2170.620 44.663 0.953 o
-3 2 4 76.583 79.120 2.728 100.967 o
-3 2 5 3409.050 3365.550 66.225 0.449 o
-3 2 6 258.357 274.691 6.598 23.988 o
-3 2 7 2234.070 2297.130 44.287 0.939 o
-3 2 8 3.602 3.185 1.811 912.830 o
-3 2 9 41.178 35.862 2.769 172.132 o
-3 2 10 131.392 132.656 6.794 39.918 o
-3 2 11 0.155 3.640 3.388 363.769 o
-3 2 12 630.967 621.948 23.057 4.663 o
-3 2 13 1.909 -4.375 6.738 95.419 o
-3 3 -2 4511.570 4704.450 104.720 0.219 o
-3 3 -1 2530.110 2399.990 57.123 0.680 o
-3 3 0 0.038 3.887 0.850 3365.430 o
-3 3 1 642.025 631.502 12.676 7.577 o
-3 3 2 1315.820 1224.160 24.773 2.525 o
-3 3 3 1889.060 1978.430 44.944 1.067 o
-3 3 4 454.072 436.227 9.299 12.493 o
-3 3 5 22.319 22.494 1.556 353.469 o
-3 3 6 902.586 904.399 18.994 4.245 o
-3 3 7 2014.050 1999.570 38.800 1.168 o
-3 3 8 107.112 108.646 4.295 63.032 o
-3 3 9 1480.750 1439.710 31.184 1.870 o
-3 3 10 0.772 -1.006 2.928 498.532 o
-3 3 11 25.737 26.777 4.213 149.081 o
-3 3 12 511.477 517.268 20.291 6.039 o
-3 3 13 244.027 243.982 14.287 13.237 o
-3 4 -2 378.005 410.633 14.960 9.843 o
-3 4 -1 87.704 93.204 4.518 70.279 o
-3 4 0 30.919 39.836 2.379 209.686 o
-3 4 1 548.059 534.678 11.928 9.121 o
-3 4 2 16.443 17.225 1.341 475.590 o
-3 4 3 1593.930 1592.900 31.938 1.701 o
-3 4 4 113.149 115.430 3.423 66.371 o
-3 4 5 740.164 727.939 15.449 5.886 o
-3 4 6 1.858 6.575 1.625 1057.090 o
-3 4 7 2.429 5.888 1.724 964.293 o
-3 4 8 36.425 37.174 2.614 187.588 o
-3 4 9 400.390 411.232 11.687 11.883 o
-3 4 10 19.686 19.436 3.953 180.096 o
-3 4 11 21.536 21.786 3.729 186.258 o
-3 4 12 15.677 18.991 6.003 100.832 o
-3 4 13 417.727 398.185 18.875 7.385 o
-3 5 -2 58.593 52.381 2.582 134.752 o
-3 5 -1 5372.210 5566.730 134.043 0.144 o
-3 5 0 100.614 114.815 5.034 58.229 o
-3 5 1 95.333 85.433 3.344 80.584 o
-3 5 2 53.330 48.688 2.669 142.625 o
-3 5 3 38.504 35.128 2.417 193.085 o
-3 5 4 429.698 430.198 9.260 13.018 o
-3 5 5 0.001 0.648 1.652 1552.660 o
-3 5 6 513.449 528.409 11.801 9.582 o
-3 5 7 56.619 56.042 2.794 130.386 o
-3 5 8 251.285 244.932 7.421 23.655 o
-3 5 9 58.111 55.293 3.922 105.504 o
-3 5 10 224.894 243.354 9.326 21.247 o
-3 5 11 237.274 220.103 13.472 14.559 o
-3 5 12 19.847 26.251 6.242 89.928 o
-3 5 13 98.829 96.060 8.900 34.972 o
-3 6 -2 314.619 306.379 10.270 15.935 o
-3 6 -1 103.148 83.808 3.953 71.642 o
-3 6 0 39.913 35.507 2.110 201.009 o
-3 6 1 5186.410 5320.010 112.859 0.181 o
-3 6 2 494.775 521.983 13.658 8.886 o
-3 6 3 454.920 456.639 11.062 11.175 o
-3 6 4 3003.740 3033.150 62.364 0.529 o
-3 6 5 48.197 52.333 2.377 155.358 o
-3 6 6 2658.870 2661.700 52.941 0.689 o
-3 6 7 114.724 121.622 4.448 57.890 o
-3 6 8 428.183 413.344 10.931 11.989 o
-3 6 9 689.262 684.042 16.880 5.874 o
-3 6 10 1.660 3.574 2.760 508.349 o
-3 6 11 59.147 55.706 5.080 83.708 o
-3 6 12 122.876 134.217 9.631 28.527 o
-3 6 13 10.593 8.606 7.470 72.862 o
-3 7 -2 1116.560 1193.470 32.951 2.162 o
-3 7 -1 843.328 819.670 20.895 4.219 o
-3 7 0 1459.740 1434.120 35.303 1.689 o
-3 7 1 634.324 600.408 15.144 6.916 o
-3 7 2 1356.900 1351.810 27.275 2.237 o
-3 7 3 745.262 755.422 15.953 5.676 o
-3 7 4 4096.810 4149.100 81.477 0.309 o
-3 7 5 432.154 465.783 10.696 11.681 o
-3 7 6 602.275 582.137 12.502 8.157 o
-3 7 7 6.827 13.157 1.873 588.227 o
-3 7 8 57.765 61.919 3.700 107.430 o
-3 7 9 11.967 8.775 2.778 349.711 o
-3 7 10 650.261 646.147 18.878 5.597 o
-3 7 11 176.308 190.754 13.749 15.687 o
-3 7 12 173.115 173.578 10.648 21.978 o
-3 7 13 54.801 88.491 13.116 21.662 o
-3 8 -2 70.816 90.498 4.901 73.105 o
-3 8 -1 57.799 55.259 2.742 130.523 o
-3 8 0 508.252 490.446 14.930 8.295 o
-3 8 1 1522.080 1580.570 37.922 1.502 o
-3 8 2 2.307 4.861 1.048 1763.080 o
-3 8 3 40.860 43.465 2.219 184.113 o
-3 8 4 151.859 154.712 5.028 43.761 o
-3 8 5 220.840 238.925 6.834 26.798 o
-3 8 6 1.906 4.359 1.515 1255.720 o
-3 8 7 648.231 624.532 13.895 7.157 o
-3 8 8 4.996 8.233 2.162 596.515 o
-3 8 9 0.076 4.768 2.618 578.982 o
-3 8 10 400.538 396.042 13.159 10.906 o
-3 8 11 3.513 5.626 4.536 195.534 o
-3 8 12 580.390 597.066 22.945 4.874 o
-3 9 -2 7.388 7.985 1.491 787.406 o
-3 9 -1 733.105 730.741 17.990 5.306 o
-3 9 0 1070.940 1059.490 26.093 2.858 o
-3 9 1 2656.620 2648.420 62.902 0.584 o
-3 9 2 671.021 671.293 15.598 6.354 o
-3 9 3 28.388 30.483 1.949 260.383 o
-3 9 4 825.885 803.344 17.224 4.970 o
-3 9 5 445.561 446.814 10.551 11.717 o
-3 9 6 4.753 7.131 1.721 811.619 o
-3 9 7 135.725 130.634 5.068 48.429 o
-3 9 8 7.673 14.297 2.665 382.435 o
-3 9 9 183.439 183.892 13.034 16.749 o
-3 9 10 155.082 161.811 8.282 30.041 o
-3 9 11 7.193 7.804 4.950 157.939 o
-3 9 12 5.273 -0.322 6.874 89.868 o
-3 10 -2 71.332 69.993 3.346 99.688 o
-3 10 -1 140.453 138.631 4.637 49.018 o
-3 10 0 576.907 593.359 15.985 7.007 o
-3 10 1 4987.640 5068.610 119.199 0.176 o
-3 10 2 737.167 746.673 16.676 5.562 o
-3 10 3 109.321 115.435 4.888 57.002 o
-3 10 4 1208.760 1192.270 27.061 2.506 o
-3 10 5 89.921 96.927 4.063 73.267 o
-3 10 6 337.074 346.132 9.361 15.891 o
-3 10 7 1058.790 1077.100 26.160 2.856 o
-3 10 8 401.170 387.024 12.553 11.400 o
-3 10 9 420.178 419.431 13.923 10.018 o
-3 10 10 148.907 152.588 7.528 33.695 o
-3 10 11 67.945 64.234 6.359 61.589 o
-3 10 12 26.433 34.110 7.847 58.809 o
-3 11 -2 3687.670 3534.770 79.976 0.352 o
-3 11 -1 73.934 76.424 3.492 93.547 o
-3 11 0 63.749 60.220 2.734 120.986 o
-3 11 1 6.657 8.418 1.768 693.942 o
-3 11 2 156.028 148.583 4.898 44.151 o
-3 11 3 414.129 418.284 10.829 12.250 o
-3 11 4 918.455 927.489 23.770 3.490 o
-3 11 5 117.449 124.686 5.492 50.063 o
-3 11 6 656.642 659.389 20.788 5.058 o
-3 11 7 53.299 57.139 4.279 101.378 o
-3 11 8 278.219 291.533 11.837 15.062 o
-3 11 9 220.223 221.219 12.882 15.711 o
-3 11 10 646.891 659.396 21.663 4.882 o
-3 11 11 83.714 90.508 13.204 20.442 o
-3 12 -2 335.749 339.671 9.640 15.705 o
-3 12 -1 15.130 21.356 2.206 350.487 o
-3 12 0 34.094 33.803 4.414 126.071 o
-3 12 1 262.234 286.337 8.003 21.152 o
-3 12 2 9.058 11.435 2.826 355.436 o
-3 12 3 29.877 35.317 2.503 213.868 o
-3 12 4 44.515 47.569 3.089 145.145 o
-3 12 5 316.147 309.156 9.688 16.558 o
-3 12 6 4.066 6.326 3.621 287.971 o
-3 12 7 9.325 3.492 4.741 170.408 o
-3 12 8 339.159 348.268 16.335 9.605 o
-3 12 9 45.738 36.033 7.429 58.917 o
-3 12 10 191.133 202.572 11.989 18.114 o
-3 12 11 63.031 87.862 11.901 25.115 o
-3 13 -2 1303.700 1239.570 33.491 1.957 o
-3 13 -1 115.556 104.831 5.113 55.158 o
-3 13 0 16.218 17.848 2.602 308.419 o
-3 13 1 203.618 189.185 7.006 29.300 o
-3 13 2 1081.370 1052.780 24.400 3.015 o
-3 13 3 18.161 17.713 2.045 359.716 o
-3 13 4 16.405 21.665 2.656 289.858 o
-3 13 5 42.448 53.564 3.657 127.712 o
-3 13 6 53.467 55.209 4.263 102.302 o
-3 13 7 284.474 285.979 11.996 14.796 o
-3 13 8 125.033 130.032 7.794 36.018 o
-3 13 9 24.717 31.294 10.125 38.285 o
-3 13 10 2.251 12.708 8.064 64.928 o
-3 13 11 3.311 14.791 10.188 41.011 o
-3 14 -2 24.132 27.657 3.030 213.914 o
-3 14 -1 31.311 32.391 3.795 153.155 o
-3 14 0 193.445 175.127 6.231 33.001 o
-3 14 1 337.827 334.721 9.805 15.536 o
-3 14 2 774.993 759.597 19.159 4.843 o
-3 14 3 808.141 770.232 23.193 3.983 o
-3 14 4 59.816 64.091 3.953 100.220 o
-3 14 5 493.195 505.846 16.063 7.832 o
-3 14 6 154.462 150.153 7.571 33.131 o
-3 14 7 1103.020 1063.270 31.868 2.313 o
-3 14 8 19.878 15.878 7.271 71.754 o
-3 14 9 28.680 25.977 8.026 57.066 o
-3 14 10 35.046 17.897 10.511 35.477 o
-3 15 -2 1356.550 1338.600 34.309 1.837 o
-3 15 -1 0.996 0.375 1.996 1013.200 o
-3 15 0 137.793 130.569 5.982 43.260 o
-3 15 1 273.123 251.219 9.430 19.114 o
-3 15 2 159.930 151.604 6.065 38.441 o
-3 15 3 463.450 458.049 15.123 8.713 o
-3 15 4 526.095 526.432 15.839 7.621 o
-3 15 5 18.785 19.367 4.473 154.125 o
-3 15 6 13.161 13.431 4.725 155.532 o
-3 15 7 194.090 202.275 9.127 23.998 o
-3 15 8 2.676 -6.187 5.499 141.376 o
-3 15 9 148.056 137.158 12.502 19.345 o
-3 15 10 10.086 24.916 16.957 14.908 o
-3 16 -2 62.965 57.812 7.733 49.871 o
-3 16 -1 103.826 89.268 4.944 61.616 o
-3 16 0 118.003 128.445 6.987 40.949 o
-3 16 1 109.811 117.384 6.650 44.852 o
-3 16 2 162.633 166.980 7.755 31.052 o
-3 16 3 34.806 29.932 3.175 175.372 o
-3 16 4 159.233 158.164 8.156 30.295 o
-3 16 5 894.257 935.860 26.500 3.178 o
-3 16 6 238.041 227.810 10.026 19.747 o
-3 16 7 44.562 47.253 6.451 70.450 o
-3 16 8 15.274 5.486 5.339 129.653 o
-3 16 9 140.389 144.950 10.918 23.294 o
-3 17 -2 157.854 163.732 7.719 31.702 o
-3 17 -1 93.269 100.779 5.781 55.844 o
-3 17 0 1175.250 1149.730 32.069 2.192 o
-3 17 1 41.472 50.077 3.469 136.425 o
-3 17 2 15.998 19.164 2.971 267.345 o
-3 17 3 62.347 70.398 6.379 62.076 o
-3 17 4 22.901 21.648 3.682 185.919 o
-3 17 5 126.070 130.528 12.053 21.215 o
-3 17 6 194.486 189.350 16.653 11.712 o
-3 17 7 3.413 -4.910 8.642 57.951 o
-3 17 8 15.708 -1.865 8.879 52.548 o
-3 18 -2 11.826 8.606 3.844 224.531 o
-3 18 -1 16.227 16.624 10.591 36.724 o
-3 18 0 17.470 18.477 3.778 197.646 o
-3 18 1 482.131 452.831 14.336 8.982 o
-3 18 2 68.481 62.714 7.589 49.676 o
-3 18 3 46.169 41.729 8.529 47.145 o
-3 18 4 0.744 0.715 8.228 64.474 o
-3 18 5 230.071 193.970 12.923 15.734 o
-3 18 6 0.387 8.264 5.368 145.523 o
-3 18 7 14.163 14.318 11.053 34.142 o
-3 19 -2 7.451 12.826 16.475 15.920 o
-3 19 -1 352.478 366.481 14.482 10.708 o
-3 19 0 37.410 32.096 8.099 53.708 o
-3 19 1 0.048 0.104 4.491 217.127 o
-3 19 2 88.599 70.748 8.687 38.459 o
-3 19 3 205.950 185.204 10.277 21.256 o
-3 19 4 3.953 10.613 7.996 65.797 o
-3 19 5 27.501 30.128 7.113 69.263 o
-3 19 6 1.393 10.907 12.281 28.698 o
-3 20 -2 10.067 18.743 7.259 75.060 o
-3 20 -1 34.489 36.609 16.533 15.165 o
-3 20 0 254.220 264.686 16.284 10.945 o
-3 20 1 17.603 28.336 12.462 26.622 o
-3 20 2 209.388 200.606 13.207 15.696 o
-3 20 3 171.207 153.841 10.620 22.535 o
-3 20 4 55.855 59.520 7.917 49.377 o
-3 20 5 93.608 93.149 24.324 6.901 o
-3 21 -2 7.428 4.624 18.367 12.891 o
-3 21 -1 61.049 61.366 19.113 11.148 o
-3 21 0 63.658 74.629 11.893 25.426 o
-3 21 1 77.444 55.754 8.576 41.367 o
-3 21 2 69.059 76.075 11.126 27.965 o
-3 21 3 284.870 307.648 37.375 2.822 o
-2 0 0 13696.900 12240.100 605.390 0.010 o
-2 0 2 871.823 849.937 25.067 3.479 o
-2 0 4 3847.340 3771.550 100.505 0.262 o
-2 0 6 574.745 538.318 16.772 6.904 o
-2 0 8 400.405 372.366 12.079 11.878 o
-2 0 10 193.905 172.911 7.313 29.773 o
-2 0 12 606.738 553.073 28.482 3.695 o
-2 0 14 230.390 184.336 25.585 5.736 o
-2 1 -1 740.263 759.450 21.461 4.489 o
-2 1 0 1536.220 1433.490 30.837 1.848 o
-2 1 1 4847.900 4806.970 101.599 0.215 o
-2 1 2 2979.690 3041.430 61.727 0.537 o
-2 1 3 657.592 641.702 13.190 7.259 o
-2 1 4 570.226 594.074 12.392 8.428 o
-2 1 5 32.606 39.400 2.011 222.020 o
-2 1 6 316.786 312.578 6.996 19.846 o
-2 1 7 110.953 115.025 3.589 66.029 o
-2 1 8 1113.820 1188.440 23.650 2.928 o
-2 1 9 9.320 12.356 1.830 553.891 o
-2 1 10 521.439 476.042 11.836 9.768 o
-2 1 11 73.207 70.438 4.525 81.290 o
-2 1 12 116.550 127.567 13.310 18.681 o
-2 1 13 38.981 30.506 5.831 87.180 o
-2 1 14 327.154 333.419 16.397 9.746 o
-2 2 -1 10155.600 9815.270 281.075 0.037 o
-2 2 0 1999.440 2002.150 40.803 1.125 o
-2 2 1 764.954 763.067 14.796 5.832 o
-2 2 2 4312.290 4410.960 82.571 0.290 o
-2 2 3 187.679 191.876 4.766 37.242 o
-2 2 4 2472.390 2515.920 49.586 0.777 o
-2 2 5 10274.600 10232.200 226.307 0.048 o
-2 2 6 1808.640 1851.050 35.524 1.376 o
-2 2 7 35.733 28.043 1.665 247.855 o
-2 2 8 2301.370 2351.620 47.146 0.867 o
-2 2 9 128.479 126.658 4.533 53.369 o
-2 2 10 705.049 680.781 16.324 5.953 o
-2 2 11 799.339 762.362 22.914 4.061 o
-2 2 12 16.133 14.386 4.607 155.901 o
-2 2 13 137.213 153.893 9.564 27.241 o
-2 2 14 40.049 37.095 7.348 61.217 o
-2 3 -1 4286.800 4107.460 96.234 0.255 o
-2 3 0 45.705 41.504 1.814 187.492 o
-2 3 1 980.444 1050.540 20.133 3.695 o
-2 3 2 4606.900 4660.690 87.386 0.259 o
-2 3 3 4313.560 4344.470 81.500 0.295 o
-2 3 5 18.733 15.314 1.411 446.935 o
-2 3 6 983.018 983.201 19.477 3.854 o
-2 3 7 209.424 193.828 5.293 33.294 o
-2 3 8 729.858 737.538 15.295 5.952 o
-2 3 9 526.076 522.846 12.189 9.287 o
-2 3 10 370.549 366.603 10.094 14.146 o
-2 3 11 92.749 93.489 5.907 55.784 o
-2 3 12 172.223 171.591 9.804 24.152 o
-2 3 13 0.002 5.000 8.538 59.571 o
-2 3 14 4.997 0.866 10.318 40.593 o
-2 4 -1 223.924 240.377 7.075 26.026 o
-2 4 0 127.810 124.010 6.339 43.374 o
-2 4 1 516.714 533.937 10.598 10.107 o
-2 4 2 440.040 446.825 9.430 12.559 o
-2 4 3 916.464 947.962 18.503 4.217 o
-2 4 4 574.412 569.636 11.580 8.833 o
-2 4 5 119.555 133.869 3.813 59.014 o
-2 4 6 534.490 507.914 10.781 9.959 o
-2 4 7 161.561 158.334 4.376 44.626 o
-2 4 8 621.133 598.349 13.922 7.428 o
-2 4 9 331.804 311.649 8.446 17.562 o
-2 4 10 55.128 55.449 3.133 125.021 o
-2 4 11 0.246 -1.188 3.230 417.533 o
-2 4 12 0.066 -3.954 4.045 267.724 o
-2 4 13 12.339 -0.037 5.604 125.197 o
-2 4 14 3.896 9.070 7.237 79.951 o
-2 5 -1 190.597 155.871 4.683 39.397 o
-2 5 0 374.413 367.582 12.459 12.004 o
-2 5 1 63.577 59.200 2.005 134.623 o
-2 5 2 10959.300 11164.100 235.070 0.043 o
-2 5 3 82.695 84.722 3.593 84.600 o
-2 5 4 182.563 178.074 4.378 39.979 o
-2 5 5 743.349 738.546 15.381 5.861 o
-2 5 6 307.529 320.104 7.541 19.362 o
-2 5 7 1.417 1.119 1.356 1814.730 o
-2 5 8 2611.760 2594.680 49.919 0.739 o
-2 5 9 246.825 244.045 6.486 25.735 o
-2 5 10 60.908 56.759 3.786 105.301 o
-2 5 11 205.397 191.134 8.374 25.533 o
-2 5 12 144.285 140.685 8.057 32.581 o
-2 5 13 26.717 23.013 9.776 41.003 o
-2 6 -1 1668.400 1702.410 40.875 1.304 o
-2 6 0 1054.570 968.583 25.441 3.017 o
-2 6 1 935.384 934.844 18.891 4.125 o
-2 6 2 719.475 740.035 14.633 6.165 o
-2 6 3 3111.020 3082.680 63.124 0.510 o
-2 6 4 2625.370 2651.440 50.308 0.727 o
-2 6 5 108.936 109.816 3.272 69.990 o
-2 6 6 1761.580 1839.310 35.599 1.400 o
-2 6 7 1825.790 1860.700 39.267 1.256 o
-2 6 8 26.535 28.964 2.219 255.419 o
-2 6 9 604.041 603.314 13.286 7.765 o
-2 6 10 5.675 6.239 2.485 500.677 o
-2 6 11 897.665 858.787 25.983 3.302 o
-2 6 12 79.577 75.814 8.073 43.160 o
-2 6 13 42.851 44.225 6.703 67.927 o
-2 7 -1 388.103 380.376 10.996 12.885 o
-2 7 0 1110.040 1271.540 32.315 2.178 o
-2 7 1 74.253 74.784 4.137 84.928 o
-2 7 2 1991.360 1933.870 38.285 1.202 o
-2 7 3 2173.780 2183.240 43.230 0.990 o
-2 7 4 372.277 379.756 8.269 15.644 o
-2 7 5 652.570 660.900 13.594 7.100 o
-2 7 6 579.030 570.255 12.036 8.600 o
-2 7 7 514.335 526.057 11.398 9.785 o
-2 7 8 90.548 92.323 3.596 78.703 o
-2 7 9 41.446 44.179 2.564 170.234 o
-2 7 10 0.241 -3.340 2.465 713.618 o
-2 7 11 178.385 206.133 10.190 22.143 o
-2 7 12 0.359 6.042 5.160 158.830 o
-2 7 13 568.643 646.277 27.751 3.812 o
-2 8 -1 1604.970 1559.650 39.422 1.411 o
-2 8 0 1949.280 2017.940 55.647 0.831 o
-2 8 1 116.465 110.195 3.778 63.677 o
-2 8 2 232.677 240.567 6.528 26.647 o
-2 8 3 3002.700 2972.310 63.761 0.521 o
-2 8 4 108.568 110.021 3.411 69.063 o
-2 8 5 18.779 29.385 1.797 332.600 o
-2 8 6 620.427 614.104 12.962 7.712 o
-2 8 7 0.124 3.400 1.441 1680.900 o
-2 8 8 1.432 2.902 1.610 1276.170 o
-2 8 9 253.613 254.241 7.812 22.585 o
-2 8 10 397.054 393.520 11.018 12.598 o
-2 8 11 198.652 193.572 7.634 27.791 o
-2 8 12 154.785 166.611 10.706 22.750 o
-2 8 13 92.404 91.055 15.973 14.702 o
-2 9 -1 31.216 40.072 2.527 201.457 o
-2 9 0 3358.860 3464.890 70.607 0.423 o
-2 9 1 174.259 175.739 4.682 40.265 o
-2 9 2 212.692 212.892 5.549 31.448 o
-2 9 3 10.050 13.699 1.350 644.154 o
-2 9 4 1159.100 1165.180 23.950 2.849 o
-2 9 5 521.645 530.930 11.858 9.451 o
-2 9 6 987.930 992.518 20.151 3.743 o
-2 9 7 100.632 95.054 3.536 74.165 o
-2 9 8 48.836 48.241 2.697 149.107 o
-2 9 9 3.431 7.111 2.207 633.687 o
-2 9 10 163.254 159.840 7.047 33.822 o
-2 9 11 216.209 222.419 11.438 18.070 o
-2 9 12 2.321 -0.585 5.072 166.073 o
-2 9 13 170.429 203.735 14.726 14.256 o
-2 10 -1 46.198 43.377 3.117 144.910 o
-2 10 0 5114.900 4943.590 96.977 0.216 o
-2 10 1 254.249 273.877 7.748 22.210 o
-2 10 2 4.270 6.050 1.067 1337.190 o
-2 10 3 568.432 577.115 12.483 8.483 o
-2 10 4 1336.060 1368.870 34.774 1.816 o
-2 10 5 2587.430 2675.640 53.343 0.695 o
-2 10 6 1650.940 1703.360 34.718 1.523 o
-2 10 7 2124.340 2142.040 43.228 1.011 o
-2 10 8 76.386 85.188 4.333 78.741 o
-2 10 9 359.581 348.211 10.464 14.219 o
-2 10 10 154.518 141.603 7.887 32.308 o
-2 10 11 1.599 4.206 4.532 202.847 o
-2 10 12 0.223 -3.863 6.810 94.452 o
-2 11 -1 74.519 68.543 2.915 104.184 o
-2 11 0 358.648 359.862 8.352 16.188 o
-2 11 1 622.096 589.805 16.223 6.666 o
-2 11 2 237.599 229.712 6.953 25.781 o
-2 11 3 1833.730 1886.740 38.183 1.278 o
-2 11 4 58.106 68.073 3.164 114.703 o
-2 11 5 324.989 331.328 8.316 17.622 o
-2 11 6 72.463 82.207 3.646 90.526 o
-2 11 7 599.049 589.870 13.919 7.621 o
-2 11 8 109.471 111.524 4.960 56.932 o
-2 11 9 87.058 88.941 4.638 70.084 o
-2 11 10 3.174 1.004 3.335 359.446 o
-2 11 11 34.949 28.755 5.719 92.325 o
-2 11 12 118.428 103.921 9.415 30.705 o
-2 12 -1 81.194 79.869 3.693 85.540 o
-2 12 0 334.790 335.203 8.069 17.541 o
-2 12 1 197.492 196.940 5.801 32.877 o
-2 12 2 25.298 23.089 1.655 319.667 o
-2 12 3 538.943 530.468 12.507 8.970 o
-2 12 4 584.224 581.850 14.204 7.655 o
-2 12 5 387.102 404.095 10.285 13.278 o
-2 12 6 86.407 87.213 3.596 81.975 o
-2 12 7 5.304 6.883 2.495 498.677 o
-2 12 8 85.778 83.736 3.445 84.905 o
-2 12 9 342.410 348.591 15.506 10.159 o
-2 12 10 116.004 118.384 8.697 33.354 o
-2 12 11 0.019 3.302 5.718 132.164 o
-2 12 12 0.272 4.869 7.076 86.238 o
-2 13 -1 1607.670 1590.980 33.772 1.617 o
-2 13 0 250.809 259.272 7.395 23.361 o
-2 13 1 360.391 369.488 9.900 14.514 o
-2 13 2 305.262 285.251 10.469 16.197 o
-2 13 3 587.073 591.717 13.916 7.705 o
-2 13 4 89.108 92.559 5.244 62.781 o
-2 13 5 63.800 61.018 3.240 111.255 o
-2 13 6 423.321 410.069 10.469 12.432 o
-2 13 7 2.678 4.596 2.126 733.452 o
-2 13 8 436.655 449.333 13.798 9.755 o
-2 13 9 307.996 289.442 15.618 10.772 o
-2 13 10 240.638 218.336 12.526 15.798 o
-2 13 11 55.335 63.753 11.014 29.643 o
-2 14 -1 30.890 29.802 2.287 231.590 o
-2 14 0 1358.780 1363.510 29.537 2.093 o
-2 14 1 133.719 136.642 5.031 48.437 o
-2 14 2 55.616 57.728 3.000 126.099 o
-2 14 3 650.289 647.322 15.574 6.544 o
-2 14 4 111.660 101.602 4.094 64.264 o
-2 14 5 669.465 707.354 17.269 5.809 o
-2 14 6 78.609 80.420 6.785 52.897 o
-2 14 7 2.634 8.620 3.441 315.969 o
-2 14 8 497.774 485.465 13.886 8.915 o
-2 14 9 64.710 81.794 6.879 54.905 o
-2 14 10 285.679 272.985 15.201 11.501 o
-2 14 11 14.376 0.190 9.696 44.632 o
-2 15 -1 35.365 38.728 2.441 195.676 o
-2 15 0 326.573 325.447 8.989 16.873 o
-2 15 1 597.823 548.834 13.863 7.807 o
-2 15 2 156.076 151.502 5.278 42.274 o
-2 15 3 1010.280 973.772 25.086 3.123 o
-2 15 4 54.897 57.182 3.394 118.592 o
-2 15 5 4.586 4.663 2.625 491.710 o
-2 15 6 22.308 17.869 3.158 227.774 o
-2 15 7 305.238 315.217 11.100 15.081 o
-2 15 8 160.311 170.448 7.589 31.671 o
-2 15 9 144.790 153.207 9.837 25.967 o
-2 15 10 251.697 236.211 14.454 12.989 o
-2 16 -1 656.758 646.759 15.450 6.547 o
-2 16 0 16.174 18.516 2.333 337.950 o
-2 16 1 76.204 83.395 4.171 81.262 o
-2 16 2 0.404 1.541 1.865 1147.550 o
-2 16 3 22.857 20.536 2.522 270.542 o
-2 16 4 625.557 635.977 20.591 5.259 o
-2 16 5 446.889 454.583 13.568 9.754 o
-2 16 6 12.371 5.977 3.443 267.716 o
-2 16 7 109.730 102.828 7.850 38.931 o
-2 16 8 154.974 161.299 9.267 26.884 o
-2 16 9 0.924 -7.639 13.504 24.016 o
-2 16 10 107.994 106.657 24.397 6.786 o
-2 17 -1 85.279 82.545 4.379 74.850 o
-2 17 0 3.060 1.201 4.304 223.798 o
-2 17 1 1157.990 1178.420 27.666 2.527 o
-2 17 2 62.049 58.607 3.413 110.692 o
-2 17 3 136.090 130.075 6.402 41.416 o
-2 17 4 203.032 210.329 8.026 25.976 o
-2 17 5 6.951 6.270 5.983 113.144 o
-2 17 6 148.407 156.500 7.826 32.423 o
-2 17 7 40.340 48.977 5.445 89.073 o
-2 17 8 4.670 9.002 6.640 93.738 o
-2 17 9 2.550 8.837 13.087 25.307 o
-2 18 -1 480.154 450.066 14.363 8.999 o
-2 18 0 196.572 201.466 7.264 28.663 o
-2 18 1 4.857 7.799 5.952 115.414 o
-2 18 2 129.356 133.354 5.674 46.014 o
-2 18 3 2.829 7.258 3.690 282.715 o
-2 18 4 373.139 393.837 13.456 11.056 o
-2 18 5 103.273 100.102 7.037 44.800 o
-2 18 6 627.282 613.986 31.086 3.199 o
-2 18 7 40.240 41.159 5.749 85.341 o
-2 18 8 240.247 253.286 21.020 7.703 o
-2 19 -1 312.583 334.494 12.855 12.891 o
-2 19 0 33.199 41.728 3.619 149.449 o
-2 19 1 15.260 21.139 4.185 174.235 o
-2 19 2 576.340 558.293 20.097 5.739 o
-2 19 3 10.647 14.012 10.136 40.627 o
-2 19 4 6.576 6.850 6.091 109.537 o
-2 19 5 52.595 71.617 6.142 67.732 o
-2 19 6 87.302 92.250 7.013 48.259 o
-2 19 7 2.442 0.299 7.738 72.330 o
-2 20 -1 560.719 546.710 23.644 4.832 o
-2 20 0 114.077 120.482 13.379 18.699 o
-2 20 1 172.606 170.155 9.967 23.746 o
-2 20 2 4.320 6.525 5.265 146.453 o
-2 20 3 96.238 90.886 10.914 26.814 o
-2 20 4 177.819 174.700 15.098 13.875 o
-2 20 5 539.860 540.654 26.016 4.331 o
-2 20 6 2.241 3.029 7.828 70.307 o
-2 21 -1 45.867 40.010 18.831 11.711 o
-2 21 0 152.976 167.069 16.134 12.980 o
-2 21 1 50.029 34.569 12.697 24.155 o
-2 21 2 82.792 87.094 10.843 27.949 o
-2 21 3 10.402 25.076 11.838 29.851 o
-2 21 4 11.347 15.896 9.154 49.006 o
-2 21 5 27.103 46.620 11.593 29.332 o
-2 22 -1 53.816 43.928 11.438 28.505 o
-2 22 0 41.589 31.029 9.525 40.641 o
-2 22 1 0.997 -11.792 9.100 52.773 o
-2 22 2 70.734 39.584 10.644 31.106 o
-1 0 1 9964.300 10747.600 750.952 0.007 o
-1 0 5 1727.040 1662.360 44.956 1.168 o
-1 0 7 5800.570 5701.620 151.320 0.120 o
-1 0 9 614.614 593.130 17.916 6.156 o
-1 0 11 189.174 210.957 13.379 15.764 o
-1 0 13 195.145 207.987 15.469 12.891 o
-1 1 1 8010.870 8319.150 259.197 0.047 o
-1 1 2 2058.060 2166.660 44.011 1.010 o
-1 1 3 575.516 547.912 11.070 9.145 o
-1 1 4 8294.750 8240.280 148.490 0.090 o
-1 1 5 110.756 76.254 2.147 85.182 o
-1 1 6 567.994 563.047 11.515 8.957 o
-1 1 7 1679.290 1675.870 33.683 1.553 o
-1 1 8 263.271 282.214 6.714 23.334 o
-1 1 9 6.780 7.335 1.789 699.083 o
-1 1 10 1005.830 984.075 22.009 3.480 o
-1 1 11 66.460 65.730 4.633 84.343 o
-1 1 12 40.718 39.418 4.634 110.490 o
-1 1 13 1.037 4.768 4.525 204.221 o
-1 1 14 0.213 0.154 8.073 67.201 o
-1 2 1 10.014 11.648 0.529 886.036 o
-1 2 2 3617.810 3549.160 71.651 0.396 o
-1 2 3 1995.110 2116.620 39.937 1.127 o
-1 2 4 5350.240 5319.180 99.587 0.200 o
-1 2 5 3338.460 3329.520 60.609 0.493 o
-1 2 6 578.099 634.151 12.396 8.181 o
-1 2 7 2355.160 2383.860 42.561 0.925 o
-1 2 8 504.449 503.501 10.427 10.544 o
-1 2 9 735.662 728.014 15.825 5.816 o
-1 2 10 577.895 544.454 13.192 8.253 o
-1 2 11 573.149 557.830 15.712 7.245 o
-1 2 12 5.710 2.989 3.245 346.894 o
-1 2 13 29.431 23.043 5.173 112.483 o
-1 2 14 32.368 36.589 6.270 80.446 o
-1 3 0 831.841 781.794 22.822 3.975 o
-1 3 1 1718.710 1696.490 36.033 1.442 o
-1 3 2 2010.480 2082.700 39.171 1.146 o
-1 3 3 568.612 605.100 12.376 8.399 o
-1 3 4 174.115 190.691 4.681 39.284 o
-1 3 5 74.565 64.606 2.184 116.197 o
-1 3 6 1344.150 1330.610 25.753 2.360 o
-1 3 7 11.811 22.445 1.340 509.281 o
-1 3 8 33.086 29.937 1.879 244.586 o
-1 3 9 488.709 461.301 10.719 10.878 o
-1 3 10 48.989 49.551 3.130 136.243 o
-1 3 11 107.393 112.250 5.688 52.091 o
-1 3 12 1069.560 1058.010 30.954 2.423 o
-1 3 13 5.898 2.372 5.332 143.768 o
-1 3 14 106.618 98.543 9.299 32.315 o
-1 4 0 4535.350 4263.750 105.295 0.222 o
-1 4 1 20131.300 19819.000 873.525 0.005 o
-1 4 2 6338.740 6199.550 130.567 0.132 o
-1 4 3 880.027 886.902 17.845 4.525 o
-1 4 4 32.072 22.753 1.214 303.182 o
-1 4 5 11.765 10.440 1.015 725.924 o
-1 4 6 423.629 412.805 9.005 13.491 o
-1 4 7 2518.820 2488.180 45.869 0.822 o
-1 4 8 596.402 587.440 12.397 8.225 o
-1 4 9 303.968 304.454 7.709 19.564 o
-1 4 10 330.574 317.057 8.751 17.157 o
-1 4 11 128.459 118.283 6.245 44.227 o
-1 4 12 86.094 93.093 6.050 56.200 o
-1 4 13 380.086 359.579 15.457 9.750 o
-1 4 14 25.039 33.477 10.885 33.489 o
-1 5 0 185.351 206.591 6.164 32.499 o
-1 5 1 1596.060 1614.360 34.403 1.592 o
-1 5 2 100.509 88.925 2.255 86.592 o
-1 5 3 709.861 751.203 14.782 6.149 o
-1 5 4 204.226 217.221 5.420 32.344 o
-1 5 5 16.900 17.340 1.239 481.336 o
-1 5 6 18.089 21.667 1.508 403.864 o
-1 5 7 1667.850 1706.620 34.251 1.530 o
-1 5 8 1231.370 1267.360 25.128 2.579 o
-1 5 9 1.139 6.960 1.841 924.954 o
-1 5 10 471.203 478.198 12.758 9.824 o
-1 5 11 328.237 340.170 10.235 15.235 o
-1 5 12 63.072 55.854 4.533 90.607 o
-1 5 13 891.823 925.906 30.963 2.689 o
-1 5 14 133.875 112.344 8.806 31.653 o
-1 6 0 232.285 233.129 5.787 28.511 o
-1 6 1 0.050 0.950 0.728 6416.150 o
-1 6 2 549.408 550.046 10.936 9.473 o
-1 6 4 4598.990 4654.780 87.498 0.259 o
-1 6 5 1446.790 1378.500 26.713 2.166 o
-1 6 6 2063.270 2062.560 39.646 1.119 o
-1 6 7 586.963 592.172 12.242 8.346 o
-1 6 8 1319.000 1340.380 26.548 2.330 o
-1 6 9 602.788 624.385 15.543 6.905 o
-1 6 10 101.665 95.977 4.392 66.022 o
-1 6 11 131.645 122.590 6.010 44.685 o
-1 6 12 82.702 76.384 4.744 73.024 o
-1 6 13 30.108 32.605 5.796 92.357 o
-1 6 14 19.404 -2.422 19.379 11.503 o
-1 7 0 3603.700 3547.480 82.931 0.343 o
-1 7 1 747.068 766.699 16.269 5.569 o
-1 7 2 1099.330 1093.740 21.844 3.210 o
-1 7 3 1859.250 1779.060 36.763 1.332 o
-1 7 4 581.598 625.481 13.768 7.674 o
-1 7 5 1612.590 1635.990 30.456 1.735 o
-1 7 6 3064.060 3150.360 59.898 0.536 o
-1 7 7 0.177 2.886 1.324 1968.320 o
-1 7 8 25.109 27.478 1.882 289.869 o
-1 7 9 129.573 128.036 4.694 52.032 o
-1 7 10 454.881 438.104 11.591 10.970 o
-1 7 11 33.170 27.739 3.056 187.214 o
-1 7 12 128.958 126.716 7.579 36.777 o
-1 7 13 13.058 15.137 9.768 43.208 o
-1 8 0 2386.840 2386.130 53.598 0.750 o
-1 8 1 773.874 790.220 17.753 5.084 o
-1 8 2 538.319 537.832 11.039 9.617 o
-1 8 3 451.944 452.019 12.610 10.284 o
-1 8 4 730.514 782.774 16.319 5.595 o
-1 8 5 942.924 892.206 17.863 4.318 o
-1 8 6 550.542 569.838 13.484 8.256 o
-1 8 7 410.331 386.914 8.101 14.763 o
-1 8 8 872.537 879.573 18.153 4.510 o
-1 8 9 393.702 388.856 9.261 14.155 o
-1 8 10 373.178 371.231 12.920 11.623 o
-1 8 11 46.404 52.882 3.797 120.093 o
-1 8 12 68.974 82.383 6.226 60.234 o
-1 8 13 5.612 0.303 6.990 86.760 o
-1 9 0 835.001 869.113 19.271 4.452 o
-1 9 1 2831.470 2825.130 58.012 0.599 o
-1 9 2 8.707 10.475 0.704 952.722 o
-1 9 3 1713.800 1714.500 31.773 1.591 o
-1 9 4 95.107 88.057 2.756 85.653 o
-1 9 5 3280.250 3423.230 70.309 0.432 o
-1 9 6 576.055 566.517 11.980 8.668 o
-1 9 7 114.632 110.679 3.307 67.476 o
-1 9 8 7.637 9.616 1.690 672.603 o
-1 9 9 573.199 582.276 15.594 7.209 o
-1 9 10 0.014 -1.105 2.895 522.923 o
-1 9 11 208.401 183.849 7.752 27.157 o
-1 9 12 0.050 -3.924 4.748 194.408 o
-1 9 13 11.538 6.834 6.072 106.260 o
-1 10 0 511.425 517.679 11.864 9.632 o
-1 10 1 9.304 9.654 0.946 867.140 o
-1 10 2 1668.030 1690.000 33.601 1.558 o
-1 10 3 1431.640 1479.060 28.748 2.020 o
-1 10 4 428.625 433.813 9.708 12.685 o
-1 10 5 0.214 3.657 1.373 1766.910 o
-1 10 6 118.038 125.510 4.934 53.396 o
-1 10 7 0.892 3.323 1.482 1490.070 o
-1 10 8 614.073 626.783 16.430 6.539 o
-1 10 9 830.173 855.313 22.843 3.889 o
-1 10 10 1229.960 1298.920 33.404 1.996 o
-1 10 11 14.072 15.236 5.363 124.694 o
-1 10 12 207.032 193.411 11.137 19.343 o
-1 10 13 24.597 22.470 9.312 45.040 o
-1 11 0 699.331 682.905 15.294 6.253 o
-1 11 1 415.982 400.878 9.809 13.143 o
-1 11 2 507.470 470.887 12.043 9.848 o
-1 11 3 1386.950 1417.790 28.543 2.100 o
-1 11 4 289.108 286.957 6.696 21.983 o
-1 11 5 0.332 3.176 2.017 946.824 o
-1 11 6 598.360 632.763 14.481 7.271 o
-1 11 7 88.936 92.065 3.746 77.972 o
-1 11 8 316.450 322.412 9.649 16.418 o
-1 11 9 188.036 190.099 7.903 27.880 o
-1 11 10 10.929 19.567 3.702 221.225 o
-1 11 11 36.624 46.978 5.842 83.929 o
-1 11 12 238.147 264.198 15.783 11.602 o
-1 12 0 1767.710 1728.840 36.545 1.393 o
-1 12 1 977.673 1002.750 22.722 3.432 o
-1 12 2 4861.430 4961.760 110.762 0.195 o
-1 12 3 218.884 206.408 4.929 32.704 o
-1 12 4 14.034 16.299 2.245 378.078 o
-1 12 5 28.071 29.215 2.651 221.685 o
-1 12 6 159.165 148.161 4.732 44.391 o
-1 12 7 202.468 189.096 5.734 32.970 o
-1 12 8 432.664 439.090 13.215 10.214 o
-1 12 9 77.449 82.926 6.126 58.922 o
-1 12 10 160.569 156.829 9.342 26.459 o
-1 12 11 2.401 11.435 7.145 82.082 o
-1 12 12 128.914 123.031 9.422 29.254 o
-1 13 0 72.448 69.998 3.226 100.665 o
-1 13 1 46.730 48.078 2.658 153.790 o
-1 13 2 481.015 486.486 11.338 10.460 o
-1 13 3 325.686 329.942 7.995 18.000 o
-1 13 4 34.371 36.073 2.749 188.255 o
-1 13 5 226.367 221.257 5.772 29.441 o
-1 13 6 330.366 329.785 7.948 17.906 o
-1 13 7 671.193 691.281 17.046 5.898 o
-1 13 8 0.274 -2.303 3.084 457.161 o
-1 13 9 600.631 633.682 17.537 6.243 o
-1 13 10 17.947 17.717 4.098 177.268 o
-1 13 11 1.801 3.409 8.674 57.504 o
-1 14 0 79.674 80.217 4.529 76.011 o
-1 14 1 134.889 124.342 6.260 42.717 o
-1 14 2 29.809 35.749 2.220 228.230 o
-1 14 3 816.981 785.950 19.268 4.639 o
-1 14 4 111.187 104.367 3.948 65.090 o
-1 14 5 128.997 129.566 5.799 45.709 o
-1 14 6 1682.650 1709.480 33.664 1.542 o
-1 14 7 890.360 920.171 23.929 3.531 o
-1 14 8 285.274 277.230 8.985 18.925 o
-1 14 9 11.053 8.103 2.922 337.680 o
-1 14 10 18.920 19.156 5.705 106.976 o
-1 14 11 137.338 132.018 10.363 25.340 o
-1 15 0 0.092 5.832 1.718 1144.120 o
-1 15 1 676.483 677.070 16.216 6.135 o
-1 15 2 1.864 1.243 2.861 492.038 o
-1 15 3 2.239 4.179 2.469 595.362 o
-1 15 4 55.931 59.482 2.818 128.609 o
-1 15 5 2.352 5.473 1.759 956.494 o
-1 15 6 610.714 626.741 17.316 6.278 o
-1 15 7 431.997 441.004 11.871 11.080 o
-1 15 8 18.774 17.042 3.300 230.980 o
-1 15 9 8.791 -0.429 5.000 158.983 o
-1 15 10 2.313 7.984 5.616 131.364 o
-1 15 11 6.567 26.647 15.573 17.658 o
-1 16 0 74.729 81.209 4.477 78.634 o
-1 16 1 28.459 26.730 3.812 162.267 o
-1 16 2 16.626 16.788 4.084 182.071 o
-1 16 3 17.900 15.596 2.567 308.769 o
-1 16 4 546.501 531.364 15.415 7.635 o
-1 16 5 9.305 3.318 3.368 301.050 o
-1 16 6 13.018 11.795 2.241 413.478 o
-1 16 7 157.656 165.187 6.626 35.700 o
-1 16 8 15.154 19.210 3.282 242.207 o
-1 16 9 0.198 1.944 9.357 49.898 o
-1 16 10 15.027 21.044 6.493 88.187 o
-1 17 0 0.008 0.045 2.348 794.445 o
-1 17 1 12.685 17.038 3.305 255.086 o
-1 17 2 185.787 190.263 7.569 28.982 o
-1 17 3 343.692 348.777 9.798 15.233 o
-1 17 4 1428.070 1378.670 34.457 1.768 o
-1 17 5 111.244 120.838 6.763 43.693 o
-1 17 6 26.120 29.899 3.780 165.161 o
-1 17 7 38.359 37.552 5.249 98.007 o
-1 17 8 89.885 99.016 7.001 47.310 o
-1 17 9 103.220 119.382 12.579 20.899 o
-1 18 0 271.908 269.047 8.278 20.663 o
-1 18 1 711.552 737.796 19.735 4.977 o
-1 18 2 115.424 110.233 4.654 57.771 o
-1 18 3 20.805 20.182 2.588 276.219 o
-1 18 4 177.368 175.092 7.379 30.779 o
-1 18 5 126.357 128.663 10.459 25.704 o
-1 18 6 242.918 236.296 14.239 13.373 o
-1 18 7 0.140 -2.080 5.601 139.630 o
-1 18 8 13.541 2.679 8.819 53.383 o
-1 18 9 375.673 277.887 34.606 3.160 o
-1 19 0 36.645 33.162 2.976 176.488 o
-1 19 1 349.169 361.575 10.494 14.268 o
-1 19 2 432.205 437.073 12.943 10.404 o
-1 19 3 41.421 44.986 7.811 54.610 o
-1 19 4 250.840 261.774 14.233 13.047 o
-1 19 5 0.165 -0.903 6.796 94.855 o
-1 19 6 23.229 18.004 16.679 15.241 o
-1 19 7 21.326 18.863 7.196 71.986 o
-1 19 8 73.998 92.977 24.043 7.126 o
-1 20 0 5.079 2.658 14.061 21.974 o
-1 20 1 940.586 977.583 39.490 1.919 o
-1 20 2 53.500 64.145 9.885 35.415 o
-1 20 3 202.045 191.418 20.379 8.504 o
-1 20 4 251.166 230.516 17.584 10.046 o
-1 20 5 0.202 -3.381 12.139 29.754 o
-1 20 6 17.950 19.628 6.805 80.415 o
-1 20 7 153.976 165.533 19.792 9.344 o
-1 21 0 136.144 136.380 18.441 10.800 o
-1 21 1 3.876 11.656 7.389 76.345 o
-1 21 2 53.075 52.638 18.282 12.238 o
-1 21 3 451.393 476.521 30.020 3.734 o
-1 21 4 161.123 181.478 15.885 13.071 o
-1 21 5 49.507 49.152 17.579 13.230 o
-1 22 0 3.320 -2.359 14.685 20.247 o
-1 22 1 77.734 71.948 10.545 29.959 o
-1 22 2 3.503 7.543 12.458 27.878 o
-1 22 3 52.219 59.533 10.539 32.233 o
-1 22 4 158.865 143.298 14.873 14.787 o
0 0 2 5427.680 5717.050 282.996 0.047 o
0 0 6 5768.660 5468.070 135.706 0.138 o
0 0 8 350.921 336.110 10.860 14.136 o
0 0 10 171.801 161.854 7.589 31.079 o
0 0 12 230.369 208.529 18.182 9.849 o
0 0 14 243.199 309.764 48.622 1.751 o
0 1 1 272.926 272.910 13.102 13.852 o
0 1 2 2674.730 2797.000 52.340 0.682 o
0 1 3 1275.830 1397.720 28.479 2.220 o
0 1 4 8.918 6.672 0.589 1109.460 o
0 1 5 1963.000 1965.500 37.349 1.231 o
0 1 6 725.474 690.034 15.707 5.989 o
0 1 7 2296.210 2310.080 45.583 0.899 o
0 1 8 0.715 7.490 1.132 1694.450 o
0 1 9 2214.070 2346.820 45.265 0.920 o
0 1 10 607.668 635.683 15.036 7.010 o
0 1 11 661.440 657.694 18.411 5.651 o
0 1 12 61.819 67.790 6.719 58.861 o
0 1 13 348.821 331.174 14.032 11.328 o
0 1 14 388.233 417.401 21.893 6.199 o
0 2 1 874.155 872.367 17.840 4.569 o
0 2 2 587.968 549.585 11.003 9.035 o
0 2 4 915.879 891.613 17.242 4.500 o
0 2 5 1596.400 1537.510 31.762 1.725 o
0 2 6 51.906 59.841 2.042 150.671 o
0 2 7 40.781 40.828 2.455 179.113 o
0 2 8 903.824 895.792 18.812 4.282 o
0 2 9 920.777 930.866 18.886 4.172 o
0 2 10 281.668 278.837 7.817 20.791 o
0 2 11 64.688 64.949 4.305 90.669 o
0 2 12 279.211 282.003 10.489 16.901 o
0 2 13 5.461 4.226 4.282 213.350 o
0 2 14 15.473 18.494 6.690 84.227 o
0 3 1 291.681 313.537 6.418 21.645 o
0 3 2 4138.270 4231.180 94.153 0.265 o
0 3 3 12057.400 12662.400 360.846 0.024 o
0 3 4 130.073 152.158 3.581 55.160 o
0 3 5 21.455 14.985 1.170 440.326 o
0 3 6 326.287 323.320 6.987 19.290 o
0 3 7 44.209 37.704 1.686 200.409 o
0 3 8 990.032 998.641 21.447 3.568 o
0 3 9 1169.610 1166.320 23.295 2.890 o
0 3 10 172.513 175.377 6.572 33.872 o
0 3 11 61.902 70.574 3.513 103.957 o
0 3 12 176.200 181.549 9.368 24.838 o
0 3 13 6.401 8.475 5.107 150.143 o
0 3 14 6.143 14.682 7.243 77.727 o
0 4 0 6276.360 5793.900 295.553 0.043 o
0 4 1 1510.560 1565.760 31.862 1.770 o
0 4 2 9371.680 9402.050 248.998 0.046 o
0 4 3 2278.620 2396.760 46.905 0.871 o
0 4 4 3039.170 3054.290 59.565 0.547 o
0 4 5 2578.160 2632.980 51.619 0.721 o
0 4 6 4413.650 4581.540 89.576 0.262 o
0 4 7 151.858 142.482 3.826 50.193 o
0 4 8 448.926 441.685 9.572 12.354 o
0 4 9 510.271 494.551 11.648 9.887 o
0 4 10 374.536 365.990 9.523 14.594 o
0 4 11 685.050 708.922 16.869 5.838 o
0 4 12 506.707 508.043 14.015 8.667 o
0 4 13 61.665 56.792 5.592 74.550 o
0 4 14 47.473 36.907 7.544 57.078 o
0 5 1 916.746 975.216 19.474 4.036 o
0 5 2 6948.580 7047.580 173.259 0.088 o
0 5 3 4722.360 4540.920 91.844 0.246 o
0 5 4 359.865 400.339 9.254 14.786 o
0 5 5 1473.850 1390.490 29.096 2.003 o
0 5 6 3.899 11.246 0.984 1164.350 o
0 5 7 67.687 71.483 3.455 100.137 o
0 5 8 1571.430 1539.550 31.123 1.770 o
0 5 9 85.746 82.365 3.232 87.729 o
0 5 10 23.438 27.180 2.307 268.124 o
0 5 11 685.259 675.396 16.508 6.015 o
0 5 12 4.976 5.151 4.427 201.054 o
0 5 13 269.262 296.389 13.300 13.486 o
0 5 14 46.243 32.607 7.714 55.953 o
0 6 0 1021.280 995.901 25.446 3.047 o
0 6 1 1389.220 1349.730 24.860 2.354 o
0 6 2 207.699 240.696 5.632 30.486 o
0 6 3 47.191 54.780 2.640 148.080 o
0 6 4 1784.250 1749.380 37.798 1.341 o
0 6 5 124.724 120.396 3.196 63.154 o
0 6 6 1736.700 1683.760 35.240 1.464 o
0 6 7 392.973 385.205 8.487 14.872 o
0 6 8 211.335 192.468 5.280 33.208 o
0 6 9 156.878 146.078 6.512 37.295 o
0 6 10 862.507 833.894 19.270 4.422 o
0 6 11 913.672 853.332 22.491 3.754 o
0 6 12 32.794 40.081 4.268 128.675 o
0 6 13 46.483 39.002 5.376 89.767 o
0 7 1 1382.750 1418.670 29.221 2.064 o
0 7 2 373.307 380.793 8.225 15.644 o
0 7 3 1838.310 1887.260 37.347 1.300 o
0 7 4 2215.870 2136.630 50.571 0.853 o
0 7 5 926.708 902.908 19.405 4.116 o
0 7 6 2793.130 2756.500 54.520 0.644 o
0 7 7 366.201 350.816 8.277 16.180 o
0 7 8 581.997 585.442 15.135 7.309 o
0 7 9 4.800 9.501 3.031 365.729 o
0 7 10 20.276 20.952 3.335 216.469 o
0 7 11 412.564 438.817 12.444 10.970 o
0 7 12 129.239 121.590 6.809 40.845 o
0 7 13 180.064 196.649 14.844 13.993 o
0 8 0 3861.820 4063.700 107.566 0.237 o
0 8 1 13600.600 13572.100 285.812 0.029 o
0 8 2 4.683 8.103 0.917 1286.960 o
0 8 3 2626.610 2523.610 53.932 0.694 o
0 8 4 51.200 49.298 1.908 164.333 o
0 8 5 950.486 916.130 21.544 3.734 o
0 8 6 610.109 602.614 13.132 7.776 o
0 8 7 355.894 327.958 8.758 16.278 o
0 8 8 324.771 331.407 9.057 16.760 o
0 8 9 24.695 23.205 2.249 276.326 o
0 8 10 112.188 115.454 5.600 51.354 o
0 8 11 413.271 395.698 12.043 11.543 o
0 8 12 54.058 52.541 5.308 83.314 o
0 8 13 213.834 241.809 12.481 16.211 o
0 9 1 335.842 359.101 7.895 17.333 o
0 9 2 2648.350 2682.580 52.744 0.691 o
0 9 3 7.822 9.595 1.084 896.747 o
0 9 4 199.738 175.031 4.607 37.276 o
0 9 5 185.232 177.339 6.174 33.864 o
0 9 6 677.628 699.203 15.681 6.220 o
0 9 7 876.086 902.863 25.050 3.424 o
0 9 8 2382.060 2492.510 60.321 0.656 o
0 9 9 296.187 321.108 10.307 16.171 o
0 9 10 4.033 8.181 2.992 386.864 o
0 9 11 128.938 145.990 7.380 36.653 o
0 9 12 150.260 145.069 13.634 16.965 o
0 9 13 1.598 5.823 6.554 99.054 o
0 10 0 249.771 263.878 7.768 22.619 o
0 10 1 759.775 746.744 15.518 5.730 o
0 10 2 117.670 137.574 4.574 54.354 o
0 10 3 290.078 286.666 6.556 22.149 o
0 10 4 1052.360 1019.950 22.164 3.334 o
0 10 5 2096.270 2073.330 41.576 1.064 o
0 10 6 752.404 725.606 15.644 5.785 o
0 10 7 926.601 934.367 21.066 3.834 o
0 10 8 58.721 59.313 3.728 107.176 o
0 10 9 30.821 30.561 3.307 177.295 o
0 10 10 109.738 109.961 5.767 51.288 o
0 10 11 5.868 4.277 7.320 78.411 o
0 10 12 28.887 36.195 5.661 95.097 o
0 10 13 114.039 98.618 8.344 36.124 o
0 11 1 699.355 717.022 15.479 6.113 o
0 11 2 284.737 278.419 7.056 21.838 o
0 11 3 0.418 2.104 1.737 1271.810 o
0 11 4 235.028 273.349 6.770 25.014 o
0 11 5 1524.520 1504.800 31.660 1.791 o
0 11 6 182.014 185.432 5.140 37.127 o
0 11 7 9.333 10.959 1.454 676.952 o
0 11 8 5.651 5.275 2.630 468.986 o
0 11 9 311.204 327.366 12.136 13.701 o
0 11 10 12.150 8.865 3.666 239.246 o
0 11 11 122.978 133.720 8.783 31.763 o
0 11 12 121.949 141.759 10.263 26.211 o
0 12 0 6.745 9.098 1.267 889.971 o
0 12 1 39.778 47.543 2.364 176.986 o
0 12 2 824.817 864.231 18.470 4.634 o
0 12 3 633.695 674.122 15.507 6.583 o
0 12 4 463.224 483.024 10.484 11.224 o
0 12 5 3267.420 3379.120 69.352 0.440 o
0 12 6 0.596 4.194 1.235 1894.460 o
0 12 7 209.813 202.944 6.612 29.367 o
0 12 8 72.049 64.114 3.576 97.752 o
0 12 9 146.909 169.792 6.522 37.035 o
0 12 10 74.042 69.490 4.819 77.187 o
0 12 11 856.814 929.968 34.741 2.363 o
0 12 12 4.221 3.555 7.500 75.605 o
0 13 1 67.627 71.200 2.467 115.783 o
0 13 2 4904.470 4878.090 99.452 0.218 o
0 13 3 406.267 414.218 9.375 13.540 o
0 13 4 905.779 932.395 21.400 3.839 o
0 13 5 199.794 194.292 6.005 32.208 o
0 13 6 7.382 4.501 1.974 651.740 o
0 13 7 56.937 54.532 3.903 107.170 o
0 13 8 501.874 472.028 13.205 9.290 o
0 13 9 85.479 92.095 6.257 54.671 o
0 13 10 55.686 50.024 5.443 80.902 o
0 13 11 70.184 69.777 7.117 52.811 o
0 13 12 136.833 136.002 21.110 8.569 o
0 14 0 228.735 216.328 7.613 25.267 o
0 14 1 273.876 280.149 6.551 23.111 o
0 14 2 212.850 218.850 8.194 24.776 o
0 14 3 2.495 4.280 1.564 1152.600 o
0 14 4 378.486 368.398 10.012 14.036 o
0 14 5 36.121 37.760 2.565 189.704 o
0 14 6 122.697 130.936 5.404 48.969 o
0 14 7 16.511 16.583 3.515 222.597 o
0 14 8 194.761 184.007 9.165 24.333 o
0 14 9 862.385 885.548 38.109 2.098 o
0 14 10 105.703 108.540 10.197 28.368 o
0 14 11 209.656 198.597 12.991 16.036 o
0 15 1 110.998 120.756 3.969 62.395 o
0 15 2 44.265 46.813 2.795 155.013 o
0 15 3 1086.270 1074.720 33.969 2.165 o
0 15 4 2.133 3.598 2.694 521.468 o
0 15 5 307.498 304.744 8.935 17.817 o
0 15 6 4.276 4.441 2.595 507.592 o
0 15 7 315.090 322.146 10.880 15.032 o
0 15 8 0.001 2.280 3.244 403.884 o
0 15 9 4.514 8.879 4.681 178.723 o
0 15 10 184.700 200.157 12.668 17.134 o
0 15 11 19.714 34.260 14.881 18.871 o
0 16 0 3451.760 3701.870 139.709 0.173 o
0 16 1 175.587 187.791 5.879 35.281 o
0 16 2 286.108 295.137 7.946 20.092 o
0 16 3 121.272 120.717 5.525 49.492 o
0 16 4 118.556 118.737 5.276 51.816 o
0 16 5 130.694 129.072 8.238 33.557 o
0 16 6 20.419 18.565 3.303 222.325 o
0 16 7 14.209 16.967 3.889 200.806 o
0 16 8 8.655 3.070 5.881 116.703 o
0 16 9 0.030 0.585 5.117 166.911 o
0 16 10 37.740 40.497 9.725 39.145 o
0 17 1 3.558 4.335 1.952 798.975 o
0 17 2 381.326 391.643 10.211 13.570 o
0 17 3 472.493 500.330 13.912 9.071 o
0 17 4 41.119 39.504 3.945 129.302 o
0 17 5 337.708 326.625 13.156 12.271 o
0 17 6 176.439 178.232 8.320 27.845 o
0 17 7 291.203 314.740 12.768 13.516 o
0 17 8 257.640 269.962 14.500 12.593 o
0 17 9 292.397 318.699 16.471 10.103 o
0 18 0 1535.590 1522.510 59.773 0.870 o
0 18 1 40.586 47.819 3.937 125.355 o
0 18 2 2.548 1.260 3.461 339.812 o
0 18 3 47.197 42.258 3.161 142.960 o
0 18 4 203.077 198.079 9.079 23.767 o
0 18 5 244.812 243.053 10.220 18.922 o
0 18 6 823.601 840.962 32.967 2.605 o
0 18 7 93.422 109.033 8.382 37.545 o
0 18 8 59.881 67.958 7.282 53.611 o
0 18 9 197.436 247.088 17.499 10.553 o
0 19 1 47.611 53.645 8.254 48.336 o
0 19 2 386.129 396.669 14.396 10.209 o
0 19 3 10.603 8.136 6.613 91.260 o
0 19 4 176.260 176.698 9.350 25.011 o
0 19 5 34.442 35.088 4.468 123.291 o
0 19 6 1.219 2.701 11.649 32.144 o
0 19 7 114.947 105.597 10.937 25.366 o
0 19 8 45.307 44.611 10.769 32.146 o
0 20 0 80.180 83.680 9.136 36.129 o
0 20 1 53.998 55.523 13.723 20.567 o
0 20 2 282.011 271.702 23.576 6.227 o
0 20 3 37.675 42.292 11.462 29.416 o
0 20 4 223.476 219.065 13.477 14.831 o
0 20 5 8.238 82.656 38.225 2.971 o
0 20 6 270.134 266.627 16.025 10.984 o
0 20 7 4.510 10.109 15.784 17.408 o
0 21 1 17.361 10.877 16.483 15.751 o
0 21 2 38.021 46.183 8.640 47.117 o
0 21 3 815.795 796.698 39.000 2.091 o
0 21 4 71.353 84.940 14.996 16.860 o
0 21 5 44.648 48.901 7.666 55.038 o
0 21 6 32.952 29.831 9.706 40.406 o
0 22 0 324.917 267.903 28.005 4.616 o
0 22 1 21.053 18.947 18.182 12.914 o
0 22 2 1.647 9.365 8.200 63.480 o
0 22 3 18.575 31.482 16.231 16.027 o
0 22 4 54.009 12.018 13.163 22.921 o
0 23 1 147.503 87.900 17.303 12.152 o
1 0 1 3517.860 3728.620 119.681 0.217 o
1 0 3 30854.000 33804.400 1670.700 0.001 o
1 0 5 8636.170 8431.900 223.356 0.056 o
1 0 7 123.600 147.172 6.690 40.503 o
1 0 9 1723.320 1657.350 45.753 1.148 o
1 0 11 677.314 737.892 28.516 3.416 o
1 0 13 178.652 220.877 19.766 8.991 o
1 1 1 4031.860 3876.010 80.358 0.323 o
1 1 2 4036.620 4037.890 96.981 0.263 o
1 1 3 2428.980 2329.890 47.526 0.835 o
1 1 4 710.014 680.991 13.371 6.725 o
1 1 5 1816.010 1847.050 36.571 1.342 o
1 1 6 7.277 11.503 0.922 935.849 o
1 1 7 1979.620 1943.750 38.685 1.195 o
1 1 8 17.584 21.507 1.473 414.580 o
1 1 9 58.008 53.759 2.835 129.199 o
1 1 10 606.263 616.450 14.058 7.422 o
1 1 11 504.770 507.739 15.234 8.114 o
1 1 12 595.204 578.068 24.107 4.581 o
1 1 13 54.647 49.133 6.744 63.020 o
1 1 14 101.330 108.169 9.760 30.385 o
1 2 2 8054.350 8508.320 299.028 0.038 o
1 2 3 385.553 404.421 9.726 13.771 o
1 2 4 2726.120 2697.050 55.096 0.652 o
1 2 5 913.838 837.506 17.652 4.528 o
1 2 6 2.791 10.130 1.118 1233.060 o
1 2 7 389.542 379.894 8.583 14.934 o
1 2 8 1756.970 1792.160 36.072 1.398 o
1 2 9 22.223 21.200 1.669 349.577 o
1 2 10 820.590 815.753 18.529 4.717 o
1 2 11 20.648 13.392 3.638 205.465 o
1 2 12 340.645 347.941 12.771 12.408 o
1 2 13 0.851 6.303 5.211 154.843 o
1 2 14 107.537 84.765 14.585 16.872 o
1 3 1 362.469 409.002 14.413 10.395 o
1 3 2 4081.950 4215.690 104.864 0.236 o
1 3 3 4629.910 4276.830 82.889 0.279 o
1 3 4 71.979 80.084 2.216 110.855 o
1 3 5 7145.730 6870.660 124.236 0.124 o
1 3 6 1560.090 1574.380 30.318 1.801 o
1 3 7 7.705 6.551 1.305 889.276 o
1 3 8 683.770 689.145 15.835 6.171 o
1 3 9 94.370 86.346 5.243 62.152 o
1 3 10 31.960 27.046 2.946 196.726 o
1 3 11 25.233 27.931 3.108 205.381 o
1 3 12 601.314 597.801 17.253 6.422 o
1 3 13 288.201 309.915 17.768 9.236 o
1 3 14 47.032 36.614 9.590 39.256 o
1 4 1 6123.800 6079.070 142.058 0.124 o
1 4 2 5135.640 4971.100 110.091 0.190 o
1 4 4 38.845 26.786 1.308 252.065 o
1 4 5 51.797 52.170 1.768 163.535 o
1 4 6 506.139 533.383 11.253 9.910 o
1 4 7 8.785 10.933 1.188 781.656 o
1 4 8 1.673 3.237 1.902 957.482 o
1 4 9 151.551 141.091 4.426 47.686 o
1 4 10 166.452 171.415 6.240 35.875 o
1 4 11 4.869 10.245 2.428 496.458 o
1 4 12 647.228 685.146 19.347 5.406 o
1 4 13 6.914 19.069 5.225 136.404 o
1 4 14 48.237 33.422 12.076 26.506 o
1 5 1 12149.100 11552.300 405.167 0.020 o
1 5 2 275.563 270.200 6.122 23.971 o
1 5 3 4.968 10.122 1.263 965.228 o
1 5 4 684.826 730.049 14.959 6.295 o
1 5 5 198.734 193.087 4.899 35.518 o
1 5 6 3247.040 3296.380 67.239 0.459 o
1 5 7 2996.670 2961.990 58.501 0.566 o
1 5 8 1244.160 1180.630 26.411 2.520 o
1 5 9 70.712 71.662 3.571 96.129 o
1 5 10 13.188 14.867 2.046 426.553 o
1 5 11 13.120 11.647 3.947 207.136 o
1 5 12 51.280 62.976 4.660 93.406 o
1 5 13 715.847 739.037 35.595 2.490 o
1 6 1 155.632 146.856 3.564 50.070 o
1 6 2 1909.400 2029.490 44.484 1.064 o
1 6 3 3329.100 3298.980 73.779 0.413 o
1 6 4 1347.570 1368.530 30.100 2.067 o
1 6 5 625.121 587.877 13.318 7.650 o
1 6 6 89.103 93.615 4.182 73.071 o
1 6 7 841.707 851.064 22.692 3.891 o
1 6 8 1007.540 990.616 21.844 3.490 o
1 6 9 40.578 46.042 2.746 163.948 o
1 6 10 232.001 245.361 9.391 20.799 o
1 6 11 161.191 146.814 5.849 39.473 o
1 6 12 8.159 15.614 3.944 216.427 o
1 6 13 342.901 322.481 19.221 7.901 o
1 7 1 1786.670 1821.840 39.352 1.278 o
1 7 2 8.173 5.060 0.843 1136.550 o
1 7 3 99.291 85.976 3.011 81.633 o
1 7 4 69.514 101.646 4.031 81.790 o
1 7 5 2.364 4.049 1.139 1698.150 o
1 7 6 213.134 208.055 5.512 31.716 o
1 7 7 865.636 830.263 18.460 4.558 o
1 7 8 255.543 260.682 8.174 21.703 o
1 7 9 1557.340 1542.690 34.767 1.621 o
1 7 10 570.757 576.011 14.836 7.532 o
1 7 11 231.876 235.714 10.232 19.459 o
1 7 12 31.713 22.507 4.403 136.079 o
1 7 13 0.084 5.794 6.719 95.313 o
1 8 1 96.267 94.683 2.813 82.720 o
1 8 2 1646.250 1860.310 47.136 1.104 o
1 8 3 90.806 98.355 3.647 76.689 o
1 8 4 11361.800 11104.100 245.146 0.041 o
1 8 5 718.382 709.716 15.705 5.976 o
1 8 6 241.480 219.472 6.720 26.350 o
1 8 7 80.661 87.338 4.255 77.225 o
1 8 8 5.882 6.616 1.578 845.019 o
1 8 9 191.071 184.573 6.341 32.449 o
1 8 10 1800.750 1806.600 45.846 1.098 o
1 8 11 34.110 32.277 3.647 154.543 o
1 8 12 28.611 20.343 7.119 70.456 o
1 8 13 9.276 10.674 7.143 79.275 o
1 9 1 5091.250 5043.910 102.648 0.204 o
1 9 2 921.380 863.062 18.531 4.323 o
1 9 3 6.208 7.271 1.564 821.489 o
1 9 4 566.076 490.611 13.432 8.487 o
1 9 5 199.263 220.080 6.270 30.421 o
1 9 6 0.563 2.197 2.050 935.593 o
1 9 7 340.219 353.433 11.830 13.236 o
1 9 8 7.078 14.025 3.365 283.432 o
1 9 9 270.321 278.095 11.594 15.700 o
1 9 10 250.573 245.488 13.495 14.046 o
1 9 11 16.387 11.848 6.552 88.561 o
1 9 12 63.200 71.612 10.064 33.300 o
1 9 13 250.745 233.616 24.150 6.168 o
1 10 1 424.447 376.966 8.508 14.231 o
1 10 2 36.925 31.824 2.577 194.798 o
1 10 3 852.663 877.494 21.695 3.989 o
1 10 4 958.959 996.101 22.634 3.487 o
1 10 5 891.445 837.529 22.057 3.888 o
1 10 6 15.266 22.044 2.079 361.990 o
1 10 7 711.888 727.878 25.484 3.853 o
1 10 8 160.758 157.000 10.187 24.051 o
1 10 9 100.133 111.553 5.941 51.870 o
1 10 10 702.641 658.575 20.439 4.985 o
1 10 11 56.075 65.247 5.931 70.394 o
1 10 12 23.474 22.708 8.258 55.830 o
1 11 1 822.887 864.959 18.939 4.554 o
1 11 2 463.430 483.907 11.538 10.586 o
1 11 3 750.199 693.328 16.244 5.728 o
1 11 4 1940.140 2038.090 49.096 0.955 o
1 11 5 9.725 12.013 1.858 542.219 o
1 11 6 911.849 923.912 25.927 3.230 o
1 11 7 525.970 580.455 25.081 4.531 o
1 11 8 158.355 155.113 8.360 29.782 o
1 11 9 24.354 30.161 3.753 169.650 o
1 11 10 121.151 129.688 7.717 36.807 o
1 11 11 64.429 64.332 6.372 62.420 o
1 11 12 143.900 147.629 12.022 20.367 o
1 12 1 260.751 257.161 6.310 24.849 o
1 12 2 2782.500 2837.850 58.619 0.599 o
1 12 3 22.709 26.272 1.976 300.742 o
1 12 4 800.868 797.005 20.299 4.478 o
1 12 5 492.634 511.116 16.136 7.784 o
1 12 6 75.816 77.263 6.050 60.876 o
1 12 7 350.426 332.559 12.096 12.991 o
1 12 8 4.217 8.321 4.764 174.344 o
1 12 9 21.874 26.530 3.990 166.250 o
1 12 10 507.867 531.591 23.169 5.141 o
1 12 11 173.981 186.830 11.140 20.585 o
1 12 12 234.281 276.836 14.883 12.480 o
1 13 1 3355.860 3596.940 77.271 0.382 o
1 13 2 117.967 133.623 4.382 55.954 o
1 13 3 10.983 12.331 1.878 510.704 o
1 13 4 74.586 70.156 3.356 97.143 o
1 13 5 808.216 832.140 20.839 4.309 o
1 13 6 0.046 2.501 2.212 832.015 o
1 13 7 1606.220 1619.650 46.668 1.166 o
1 13 8 10.493 13.486 3.946 212.288 o
1 13 9 48.882 53.020 9.813 36.795 o
1 13 10 13.430 20.093 5.011 136.812 o
1 13 11 2.153 9.070 7.932 67.600 o
1 14 1 422.514 423.667 10.077 12.616 o
1 14 2 245.586 240.924 6.692 25.498 o
1 14 3 252.242 257.773 7.744 22.689 o
1 14 4 32.238 32.443 2.475 212.384 o
1 14 5 117.320 114.070 4.744 56.172 o
1 14 6 20.116 18.187 2.699 274.913 o
1 14 7 338.972 333.516 12.740 12.578 o
1 14 8 169.185 189.886 9.390 24.931 o
1 14 9 8.619 -0.334 6.989 85.360 o
1 14 10 0.089 10.027 7.682 72.489 o
1 14 11 0.116 -1.903 6.294 110.628 o
1 15 1 39.763 39.545 2.309 188.420 o
1 15 2 151.215 157.353 5.481 41.676 o
1 15 3 196.181 205.448 7.991 26.627 o
1 15 4 6.147 9.268 2.431 482.907 o
1 15 5 330.109 329.722 10.194 15.359 o
1 15 6 272.737 238.583 9.562 19.134 o
1 15 7 407.045 404.009 13.708 10.396 o
1 15 8 739.575 696.074 51.024 1.415 o
1 15 9 6.638 8.383 5.564 128.464 o
1 15 10 719.878 791.011 39.304 2.131 o
1 16 1 1321.970 1331.390 32.506 1.964 o
1 16 2 236.386 238.467 7.101 25.283 o
1 16 3 1695.470 1724.780 43.537 1.209 o
1 16 4 569.921 571.355 16.309 7.002 o
1 16 5 50.147 56.666 4.227 105.065 o
1 16 6 21.743 25.820 3.779 178.316 o
1 16 7 56.444 53.815 10.060 34.639 o
1 16 8 27.030 24.142 7.691 61.936 o
1 16 9 8.838 11.506 15.754 17.370 o
1 16 10 139.853 176.290 16.112 13.127 o
1 17 1 426.661 460.279 13.160 10.195 o
1 17 2 300.646 304.251 8.785 18.240 o
1 17 3 203.140 197.755 7.402 27.962 o
1 17 4 0.607 3.153 5.214 157.626 o
1 17 5 15.627 15.256 4.213 178.047 o
1 17 6 47.841 31.670 5.379 91.061 o
1 17 7 0.281 -0.703 4.216 245.591 o
1 17 8 0.137 -3.630 8.641 58.705 o
1 17 9 2.912 4.726 11.432 33.168 o
1 18 1 65.221 67.193 3.789 98.062 o
1 18 2 145.318 144.452 9.013 28.858 o
1 18 3 483.050 520.049 15.066 8.316 o
1 18 4 2.106 1.765 3.468 339.928 o
1 18 5 262.618 278.193 16.532 10.566 o
1 18 6 31.281 24.708 9.980 38.932 o
1 18 7 0.001 -1.916 8.228 64.781 o
1 18 8 368.038 373.287 19.684 7.359 o
1 19 1 45.876 51.602 4.836 97.198 o
1 19 2 72.190 76.120 4.534 80.277 o
1 19 3 10.287 14.296 3.580 244.225 o
1 19 4 121.139 114.838 11.200 24.038 o
1 19 5 1155.490 1131.040 42.895 1.573 o
1 19 6 102.840 96.466 7.450 42.529 o
1 19 7 6.423 13.072 7.656 70.257 o
1 20 1 101.260 86.834 9.079 34.291 o
1 20 2 66.362 55.649 5.201 78.415 o
1 20 3 0.927 5.485 9.729 45.812 o
1 20 4 123.567 123.690 15.915 14.027 o
1 20 5 6.680 3.961 9.441 47.846 o
1 20 6 61.302 67.042 7.724 49.419 o
1 21 1 7.034 9.761 7.260 78.030 o
1 21 2 144.398 141.906 21.484 8.251 o
1 21 3 124.895 148.485 14.476 16.020 o
1 21 4 18.631 9.015 8.235 58.749 o
1 21 5 0.449 6.316 10.737 37.702 o
1 22 1 7.907 1.570 10.240 40.836 o
1 22 2 142.089 111.996 12.166 20.702 o
1 22 3 122.526 111.591 17.782 11.754 o
2 0 2 878.113 881.835 29.145 2.930 o
2 0 4 1763.270 1809.860 77.562 0.557 o
2 0 6 5.179 9.809 1.595 796.131 o
2 0 8 1403.850 1323.230 45.399 1.326 o
2 0 10 82.402 85.219 5.414 64.284 o
2 0 12 46.444 38.659 12.620 24.483 o
2 1 2 1494.740 1542.060 40.154 1.439 o
2 1 3 393.450 391.975 10.682 12.946 o
2 1 4 7652.080 7839.870 158.750 0.090 o
2 1 5 2339.570 2324.470 47.666 0.853 o
2 1 6 93.472 91.346 2.948 83.860 o
2 1 7 52.965 48.358 2.982 135.575 o
2 1 8 45.119 43.397 2.501 165.699 o
2 1 9 618.854 583.380 13.383 7.692 o
2 1 10 3.705 3.560 2.963 422.154 o
2 1 11 41.041 45.309 4.695 106.242 o
2 1 12 117.204 85.903 10.235 28.213 o
2 1 13 197.723 197.478 15.820 12.524 o
2 2 2 254.407 235.247 6.798 24.941 o
2 2 3 150.379 161.480 4.952 43.792 o
2 2 4 1364.920 1239.120 26.063 2.368 o
2 2 5 1717.850 1810.940 39.402 1.307 o
2 2 6 1701.270 1691.140 35.481 1.472 o
2 2 7 1249.570 1244.580 26.358 2.478 o
2 2 8 93.049 95.338 3.964 73.278 o
2 2 9 407.742 425.702 10.551 12.502 o
2 2 10 40.227 43.974 3.876 129.756 o
2 2 11 1113.160 1153.290 34.933 2.045 o
2 2 12 89.935 72.376 6.381 54.828 o
2 2 13 3.323 20.688 7.015 82.389 o
2 3 2 251.791 231.888 5.853 27.046 o
2 3 3 330.789 375.695 12.067 12.984 o
2 3 4 638.631 687.790 14.959 6.681 o
2 3 5 1835.190 1848.100 40.328 1.225 o
2 3 6 3405.790 3165.450 62.468 0.482 o
2 3 7 146.824 150.091 4.273 48.430 o
2 3 8 3006.800 3020.070 59.969 0.549 o
2 3 9 208.150 213.183 5.863 31.030 o
2 3 10 205.524 192.437 9.006 23.959 o
2 3 11 840.585 805.950 20.270 4.354 o
2 3 12 8.711 17.579 4.506 172.221 o
2 3 13 1.575 4.282 6.181 111.617 o
2 4 2 5433.110 5108.920 119.893 0.167 o
2 4 3 3107.930 3006.090 58.733 0.548 o
2 4 4 173.096 182.913 4.377 40.965 o
2 4 5 198.418 187.471 4.907 35.840 o
2 4 6 2383.630 2348.340 51.005 0.791 o
2 4 7 137.495 143.548 4.007 52.304 o
2 4 8 81.058 83.293 3.078 92.092 o
2 4 9 2.515 6.584 1.870 843.457 o
2 4 10 0.023 -0.798 4.292 238.037 o
2 4 11 2.763 10.723 3.616 283.673 o
2 4 12 783.375 847.199 30.705 2.895 o
2 4 13 34.519 38.682 10.296 35.895 o
2 5 2 396.870 359.022 10.366 13.452 o
2 5 3 179.749 144.690 4.868 40.992 o
2 5 4 2.639 5.130 1.681 1007.620 o
2 5 5 64.156 62.128 2.333 126.545 o
2 5 6 705.355 706.335 16.494 5.846 o
2 5 7 859.165 876.556 18.506 4.497 o
2 5 8 35.006 35.270 2.503 198.642 o
2 5 9 600.791 594.049 14.172 7.500 o
2 5 10 40.081 39.868 3.494 144.737 o
2 5 11 191.900 204.551 7.365 28.609 o
2 5 12 110.937 117.381 9.731 29.508 o
2 5 13 37.312 35.175 7.965 54.861 o
2 6 2 177.110 193.221 6.788 31.918 o
2 6 3 1606.000 1519.200 36.291 1.538 o
2 6 4 32.919 43.800 2.561 190.322 o
2 6 5 1711.260 1714.660 35.813 1.449 o
2 6 6 2685.590 2779.200 62.379 0.578 o
2 6 7 880.497 901.960 21.248 3.959 o
2 6 8 452.261 465.520 12.749 10.117 o
2 6 9 206.334 184.461 9.547 22.856 o
2 6 10 40.170 46.147 3.549 138.381 o
2 6 11 652.322 636.646 20.117 5.282 o
2 6 12 381.241 392.591 17.530 8.332 o
2 6 13 2.399 2.651 12.860 26.346 o
2 7 2 164.311 134.466 4.903 43.934 o
2 7 3 8582.730 8648.410 210.797 0.060 o
2 7 4 1147.220 1168.320 26.917 2.607 o
2 7 5 48.042 48.859 3.029 140.744 o
2 7 6 126.421 130.132 4.926 51.124 o
2 7 7 79.806 83.439 3.232 90.976 o
2 7 8 3.953 5.906 2.157 656.669 o
2 7 9 759.446 744.858 19.999 4.748 o
2 7 10 140.036 140.035 11.120 22.876 o
2 7 11 451.611 442.033 16.546 8.143 o
2 7 12 161.835 147.749 10.441 23.541 o
2 7 13 70.029 51.518 20.707 9.572 o
2 8 2 39.089 32.291 1.818 220.206 o
2 8 3 4.880 14.467 1.391 797.535 o
2 8 4 5.219 5.936 1.407 1000.210 o
2 8 5 1106.890 1124.680 24.999 2.862 o
2 8 6 950.758 950.335 22.953 3.509 o
2 8 7 253.523 244.173 8.750 21.122 o
2 8 8 157.241 161.983 5.480 40.518 o
2 8 9 40.916 39.970 4.547 112.319 o
2 8 10 24.560 22.457 5.851 97.700 o
2 8 11 117.215 145.894 8.358 33.502 o
2 8 12 82.519 82.844 8.591 39.030 o
2 9 2 141.140 154.638 5.065 45.342 o
2 9 3 1150.580 1228.850 29.934 2.332 o
2 9 4 36.684 31.712 1.961 223.454 o
2 9 5 254.171 239.864 6.806 24.807 o
2 9 6 337.424 334.695 9.174 16.235 o
2 9 7 396.612 373.426 15.712 9.358 o
2 9 8 144.464 151.956 6.226 39.671 o
2 9 9 11.709 13.448 4.414 175.930 o
2 9 10 110.767 117.656 9.157 31.833 o
2 9 11 154.288 150.977 10.114 24.716 o
2 9 12 2.262 -4.438 6.561 100.346 o
2 10 2 262.504 273.406 6.848 23.375 o
2 10 3 0.767 5.938 1.638 1160.940 o
2 10 4 31.806 24.877 1.909 259.841 o
2 10 5 92.655 91.890 3.268 81.059 o
2 10 6 2772.430 2825.830 67.742 0.519 o
2 10 7 72.333 85.630 6.571 55.625 o
2 10 8 459.945 451.800 14.889 8.895 o
2 10 9 105.577 115.873 8.420 35.731 o
2 10 10 25.388 28.510 4.823 124.968 o
2 10 11 17.819 19.912 5.022 131.083 o
2 10 12 284.500 309.010 16.954 9.859 o
2 11 2 2096.590 2050.950 40.978 1.080 o
2 11 3 1658.650 1727.720 39.467 1.348 o
2 11 4 17.694 17.422 1.815 394.389 o
2 11 5 257.684 258.859 8.943 20.328 o
2 11 6 15.332 10.608 4.518 165.425 o
2 11 7 828.197 778.448 24.806 3.672 o
2 11 8 220.419 221.176 9.777 20.996 o
2 11 9 2263.610 2454.280 69.126 0.575 o
2 11 10 79.536 87.134 6.766 52.176 o
2 11 11 0.092 -0.044 6.848 93.484 o
2 11 12 25.893 14.881 14.188 20.764 o
2 12 2 1274.970 1307.350 26.828 2.379 o
2 12 3 2344.260 2230.450 48.286 0.853 o
2 12 4 46.412 44.324 3.320 137.969 o
2 12 5 420.801 403.416 12.864 10.806 o
2 12 6 204.635 194.794 6.959 29.144 o
2 12 7 20.433 17.466 3.641 200.119 o
2 12 8 27.143 21.782 4.116 155.064 o
2 12 9 120.429 142.612 8.853 31.332 o
2 12 10 117.164 98.093 8.048 37.312 o
2 12 11 47.353 61.703 6.984 60.441 o
2 13 2 53.076 49.360 2.377 149.671 o
2 13 3 35.039 37.152 3.295 162.600 o
2 13 4 2.519 7.205 3.207 363.077 o
2 13 5 232.849 229.253 7.879 24.115 o
2 13 6 15.255 16.249 4.255 175.260 o
2 13 7 245.883 228.085 10.712 18.312 o
2 13 8 92.635 86.891 6.061 55.294 o
2 13 9 81.470 67.441 6.538 55.924 o
2 13 10 76.171 70.916 15.466 16.023 o
2 13 11 96.763 98.778 8.221 38.626 o
2 14 2 141.542 124.270 4.678 50.012 o
2 14 3 1.771 3.504 2.389 650.781 o
2 14 4 215.708 208.383 6.952 27.882 o
2 14 5 5.978 10.702 2.924 369.071 o
2 14 6 1356.780 1307.390 41.148 1.518 o
2 14 7 2.945 12.313 6.588 95.188 o
2 14 8 50.664 53.804 9.154 40.841 o
2 14 9 23.645 35.220 8.419 52.716 o
2 14 10 8.278 10.126 5.830 115.664 o
2 15 2 100.301 102.685 4.148 67.460 o
2 15 3 1054.090 1018.530 22.850 3.256 o
2 15 4 1027.990 1003.280 25.229 3.054 o
2 15 5 99.501 100.642 5.730 54.803 o
2 15 6 23.533 15.888 4.952 129.447 o
2 15 7 11.260 18.941 4.394 172.409 o
2 15 8 41.048 35.678 6.793 68.646 o
2 15 9 80.008 104.327 8.575 38.200 o
2 15 10 11.744 35.136 22.406 8.587 o
2 16 2 6.230 9.476 1.687 722.214 o
2 16 3 1.757 3.245 2.541 588.933 o
2 16 4 1024.840 920.943 43.276 1.662 o
2 16 5 55.763 56.723 5.477 78.785 o
2 16 6 427.943 371.907 29.877 3.885 o
2 16 7 18.235 8.791 8.591 54.479 o
2 16 8 4.569 -6.380 18.552 12.695 o
2 16 9 9.279 3.463 9.041 51.614 o
2 17 2 21.193 22.336 2.338 290.656 o
2 17 3 88.687 91.564 5.545 60.249 o
2 17 4 1.007 2.725 5.134 162.140 o
2 17 5 324.768 325.401 19.548 7.826 o
2 17 6 28.949 30.420 7.609 61.679 o
2 17 7 9.651 3.384 5.510 130.159 o
2 17 8 136.140 160.998 15.661 13.893 o
2 18 2 83.942 86.888 4.126 77.324 o
2 18 3 23.794 33.872 8.030 57.223 o
2 18 4 0.262 4.654 8.022 67.363 o
2 18 5 2.616 -1.891 7.018 87.692 o
2 18 6 12.509 13.630 5.271 130.956 o
2 18 7 109.087 132.310 10.958 24.926 o
2 18 8 176.913 206.632 29.046 4.679 o
2 19 2 1.084 9.648 8.878 54.449 o
2 19 3 165.999 187.165 9.948 23.705 o
2 19 4 293.911 300.105 13.495 12.838 o
2 19 5 14.986 16.476 5.385 122.269 o
2 19 6 129.436 122.507 15.157 15.072 o
2 19 7 172.899 135.552 16.130 12.927 o
2 20 2 603.226 603.430 27.438 3.845 o
2 20 3 6.159 0.892 7.782 70.183 o
2 20 4 9.744 6.725 6.294 100.896 o
2 20 5 95.051 84.128 8.589 37.579 o
2 20 6 37.668 33.914 15.573 16.938 o
2 21 2 220.449 225.733 18.698 9.456 o
2 21 3 0.047 11.415 14.466 20.791 o
2 21 4 123.881 125.167 10.695 25.186 o
2 22 2 23.114 7.786 10.277 38.597 o
3 0 3 10.536 12.225 1.426 631.482 o
3 0 5 2620.860 2420.830 183.313 0.119 o
3 0 7 65.616 80.658 6.098 62.777 o
3 0 9 63.053 47.998 9.193 39.474 o
3 0 11 556.362 610.526 28.130 3.797 o
3 0 13 55.053 36.336 12.112 25.964 o
3 1 3 360.254 326.426 8.315 16.646 o
3 1 4 470.776 463.818 14.570 8.913 o
3 1 5 7.426 10.656 2.198 510.710 o
3 1 6 758.443 780.967 21.019 4.492 o
3 1 7 2815.190 2688.710 61.570 0.576 o
3 1 8 1.111 4.601 4.126 243.379 o
3 1 9 20.344 25.162 2.762 251.743 o
3 1 10 51.445 56.031 4.089 107.197 o
3 1 11 71.724 92.387 6.310 57.410 o
3 1 12 59.738 63.588 7.707 50.162 o
3 1 13 332.061 316.985 22.136 6.549 o
3 2 3 51.159 56.977 2.563 142.308 o
3 2 4 8117.110 7865.550 174.776 0.078 o
3 2 5 22.304 25.624 1.665 331.588 o
3 2 6 645.000 668.236 21.549 4.900 o
3 2 7 1163.480 1173.450 26.909 2.585 o
3 2 8 5.487 9.073 2.201 562.990 o
3 2 9 593.431 597.673 15.728 6.982 o
3 2 10 1696.260 1703.470 40.974 1.290 o
3 2 11 57.437 67.982 6.998 56.985 o
3 2 12 41.572 47.654 10.417 34.191 o
3 2 13 26.197 33.389 8.998 46.769 o
3 3 3 633.004 639.085 16.084 6.509 o
3 3 4 235.256 248.429 9.107 21.134 o
3 3 5 45.895 53.828 3.040 139.978 o
3 3 6 558.656 570.127 13.188 8.309 o
3 3 7 534.353 517.636 11.290 9.658 o
3 3 8 379.005 372.983 11.977 12.287 o
3 3 9 502.745 496.924 12.998 9.261 o
3 3 10 0.238 6.435 3.931 266.328 o
3 3 11 418.410 424.403 17.352 8.042 o
3 3 12 0.916 -5.294 6.242 111.807 o
3 4 3 1257.120 1332.630 30.674 2.129 o
3 4 4 20.562 25.050 1.509 361.889 o
3 4 5 416.989 401.583 11.603 11.766 o
3 4 6 164.137 147.695 4.332 45.266 o
3 4 7 3.012 3.917 1.442 1239.840 o
3 4 8 255.093 276.496 7.100 23.238 o
3 4 9 5.534 12.090 2.851 380.143 o
3 4 10 124.508 124.361 7.241 39.063 o
3 4 11 299.014 265.376 12.381 14.258 o
3 4 12 4.383 9.684 9.626 45.986 o
3 5 3 1357.580 1309.910 31.924 1.978 o
3 5 4 2.027 4.539 1.209 1612.290 o
3 5 5 1147.240 1129.440 28.808 2.476 o
3 5 6 35.584 43.932 2.178 198.698 o
3 5 7 526.720 552.984 12.501 8.982 o
3 5 8 305.900 296.898 7.535 19.869 o
3 5 9 37.022 29.269 3.383 162.704 o
3 5 10 632.335 614.184 16.841 6.345 o
3 5 11 146.496 142.642 9.699 26.594 o
3 5 12 108.473 124.686 10.366 27.108 o
3 6 3 1.339 10.064 1.105 1419.440 o
3 6 4 475.232 474.478 12.327 10.043 o
3 6 5 2572.400 2653.130 54.647 0.684 o
3 6 6 287.584 293.786 7.268 21.054 o
3 6 7 2.523 2.861 2.152 757.772 o
3 6 8 259.510 270.067 8.804 20.274 o
3 6 9 47.236 36.536 2.689 162.226 o
3 6 10 1309.950 1244.790 31.314 2.081 o
3 6 11 76.213 67.734 6.683 55.739 o
3 6 12 13.813 14.353 5.789 110.418 o
3 7 3 458.735 463.615 12.807 10.019 o
3 7 4 586.824 578.789 14.789 7.427 o
3 7 5 70.081 69.200 4.297 86.460 o
3 7 6 606.941 589.227 16.149 6.781 o
3 7 7 509.695 474.742 12.351 9.639 o
3 7 8 1425.500 1371.520 33.275 1.831 o
3 7 9 289.949 285.696 9.130 18.418 o
3 7 10 22.060 35.888 4.229 147.066 o
3 7 11 4.439 5.274 13.213 24.828 o
3 7 12 84.411 97.933 16.933 13.355 o
3 8 3 3.305 5.147 1.562 1053.480 o
3 8 4 335.680 311.109 9.182 16.594 o
3 8 5 1304.890 1242.010 26.955 2.373 o
3 8 6 26.808 31.276 2.099 256.623 o
3 8 7 2.758 2.200 1.943 894.267 o
3 8 8 1070.960 1036.570 27.588 2.731 o
3 8 9 139.577 139.748 8.150 32.660 o
3 8 10 230.462 262.194 12.788 15.178 o
3 8 11 131.949 136.631 17.277 12.079 o
3 8 12 19.444 40.036 9.349 44.218 o
3 9 3 646.299 628.090 17.557 6.025 o
3 9 4 657.149 630.692 16.030 6.415 o
3 9 5 185.999 184.990 6.993 30.880 o
3 9 6 236.974 236.585 7.052 25.406 o
3 9 7 27.433 29.129 2.336 243.613 o
3 9 8 146.494 144.719 7.911 32.781 o
3 9 9 83.862 89.609 7.688 44.197 o
3 9 10 40.235 47.209 5.869 81.636 o
3 9 11 23.674 21.854 6.194 90.129 o
3 10 3 289.782 261.205 7.615 21.133 o
3 10 4 443.796 417.687 11.212 11.521 o
3 10 5 2952.340 3031.700 79.930 0.410 o
3 10 6 478.477 454.404 13.384 9.525 o
3 10 7 19.907 23.357 1.991 328.443 o
3 10 8 381.988 394.043 14.533 10.176 o
3 10 9 179.909 188.825 11.451 19.696 o
3 10 10 5.074 1.444 5.150 155.387 o
3 10 11 204.401 223.414 29.770 4.414 o
3 11 3 40.860 39.857 2.196 189.392 o
3 11 4 174.386 167.392 7.193 31.956 o
3 11 5 670.797 644.119 17.688 5.835 o
3 11 6 45.050 48.706 3.121 142.556 o
3 11 7 10.653 11.300 2.072 481.910 o
3 11 8 240.064 247.385 10.621 18.343 o
3 11 9 30.847 32.497 4.293 134.788 o
3 11 10 225.093 234.791 17.527 10.319 o
3 11 11 128.861 127.378 10.681 24.924 o
3 12 3 56.388 49.741 3.198 125.350 o
3 12 4 1.312 2.899 4.926 174.946 o
3 12 5 562.070 531.520 17.853 6.605 o
3 12 6 175.857 149.673 11.230 20.996 o
3 12 7 48.996 41.605 3.549 129.967 o
3 12 8 119.066 121.034 9.864 28.355 o
3 12 9 145.058 159.562 24.975 6.292 o
3 12 10 195.926 197.892 16.616 11.682 o
3 13 3 106.652 98.806 4.682 61.573 o
3 13 4 134.491 128.314 5.433 46.877 o
3 13 5 67.246 66.899 4.056 92.480 o
3 13 6 377.900 371.667 30.073 3.926 o
3 13 7 232.735 250.367 11.633 16.915 o
3 13 8 43.691 48.282 4.500 107.548 o
3 13 9 129.536 144.387 10.278 25.684 o
3 13 10 0.019 21.065 7.470 74.451 o
3 14 3 75.960 73.715 4.248 82.817 o
3 14 4 320.376 304.097 10.737 15.279 o
3 14 5 77.940 78.427 6.643 54.508 o
3 14 6 0.322 -0.406 3.169 432.662 o
3 14 7 177.561 197.712 13.624 15.780 o
3 14 8 5.320 8.724 11.089 34.862 o
3 14 9 100.522 107.231 11.922 22.987 o
3 15 3 125.865 135.300 6.505 41.949 o
3 15 4 5.160 5.657 1.860 755.640 o
3 15 5 13.434 13.107 3.788 216.564 o
3 15 6 511.088 482.932 18.391 6.815 o
3 15 7 705.858 710.125 26.779 3.665 o
3 15 8 519.362 431.685 84.457 0.590 o
3 15 9 69.677 72.715 8.054 44.950 o
3 16 3 38.712 43.035 3.028 160.483 o
3 16 4 249.114 263.961 13.451 13.957 o
3 16 5 5.924 7.961 4.776 170.531 o
3 16 6 37.646 33.808 4.895 108.670 o
3 16 7 69.749 69.028 18.431 11.795 o
3 16 8 47.198 46.235 21.068 9.428 o
3 17 3 386.033 412.296 24.871 5.193 o
3 17 4 240.382 245.188 12.026 16.208 o
3 17 5 157.306 156.359 10.306 23.909 o
3 17 6 84.227 87.581 10.232 30.332 o
3 17 7 27.302 45.633 18.913 11.768 o
3 18 3 23.812 25.122 5.089 119.393 o
3 18 4 375.824 344.166 15.425 9.892 o
3 18 5 159.821 169.157 17.233 11.620 o
3 18 6 0.641 -6.127 16.174 16.753 o
3 19 3 153.110 158.005 10.265 24.183 o
3 19 4 0.464 13.622 8.186 63.424 o
3 19 5 89.953 37.180 15.200 16.578 o
3 20 3 176.595 169.985 16.234 12.519 o
3 20 4 351.110 337.100 23.567 5.863 o
4 0 4 596.704 584.807 19.381 5.812 o
4 0 6 722.689 734.130 28.529 3.345 o
4 0 8 165.397 184.923 11.535 20.075 o
4 0 10 65.663 61.261 7.411 51.912 o
4 0 12 476.014 402.815 37.375 2.636 o
4 1 4 2195.350 1945.960 53.349 0.830 o
4 1 5 898.192 895.638 26.926 3.152 o
4 1 6 154.682 135.556 5.448 42.918 o
4 1 7 2.087 2.835 2.473 614.051 o
4 1 8 42.466 41.247 3.648 135.545 o
4 1 9 948.806 969.960 31.494 2.549 o
4 1 10 9.489 19.195 7.119 77.877 o
4 1 11 5.108 1.418 5.084 159.198 o
4 1 12 209.870 187.662 17.709 10.535 o
4 2 4 175.418 175.411 5.088 38.723 o
4 2 5 45.207 51.909 2.769 149.985 o
4 2 6 489.710 499.101 13.757 8.992 o
4 2 7 44.330 54.631 6.131 73.938 o
4 2 8 81.444 87.323 5.688 61.510 o
4 2 9 1401.200 1438.220 37.941 1.603 o
4 2 10 280.239 290.280 13.413 13.229 o
4 2 11 0.048 3.950 4.512 209.375 o
4 2 12 81.787 94.619 11.129 26.723 o
4 3 4 0.035 0.439 1.501 1885.630 o
4 3 5 251.446 244.654 7.926 22.706 o
4 3 6 631.834 638.201 15.899 6.576 o
4 3 7 70.173 71.215 6.218 61.531 o
4 3 8 14.111 18.596 2.688 309.887 o
4 3 9 440.103 431.685 13.997 9.692 o
4 3 10 10.492 14.883 6.010 105.907 o
4 3 11 278.002 300.326 15.509 11.150 o
4 4 4 199.438 193.571 5.111 34.818 o
4 4 5 41.464 46.271 3.482 138.603 o
4 4 6 1123.740 1100.760 28.049 2.583 o
4 4 7 712.774 709.808 18.080 5.410 o
4 4 8 8.623 12.650 5.432 129.336 o
4 4 9 152.193 166.143 10.999 22.137 o
4 4 10 54.991 60.748 5.384 79.667 o
4 4 11 94.278 113.999 8.071 38.870 o
4 5 4 31.247 40.120 2.451 204.865 o
4 5 5 222.909 235.464 11.047 18.341 o
4 5 6 1684.870 1631.540 36.867 1.447 o
4 5 7 103.183 100.375 4.741 61.883 o
4 5 8 6.277 5.222 3.158 348.541 o
4 5 9 329.358 332.125 10.641 14.864 o
4 5 10 107.018 85.787 6.325 50.279 o
4 5 11 83.820 72.991 6.857 51.971 o
4 6 4 21.180 19.295 1.894 344.108 o
4 6 5 243.193 240.839 8.072 22.914 o
4 6 6 23.511 30.848 2.742 229.204 o
4 6 7 756.286 767.089 18.913 4.947 o
4 6 8 724.667 706.349 16.856 5.665 o
4 6 9 1.788 2.417 3.303 372.051 o
4 6 10 40.914 38.972 8.846 45.467 o
4 6 11 79.466 74.437 8.337 41.503 o
4 7 4 218.440 207.806 6.735 28.246 o
4 7 5 20.153 22.177 2.058 324.463 o
4 7 6 24.137 23.559 8.782 49.937 o
4 7 7 7.035 9.230 5.479 131.118 o
4 7 8 14.592 8.611 3.625 234.290 o
4 7 9 31.709 38.222 4.012 139.918 o
4 7 10 147.422 126.273 8.925 29.654 o
4 7 11 269.188 249.769 13.463 13.711 o
4 8 4 416.972 418.104 13.366 10.425 o
4 8 5 1.990 4.193 4.414 212.033 o
4 8 6 255.448 259.581 8.951 20.387 o
4 8 7 878.563 867.856 29.946 2.848 o
4 8 8 209.079 209.186 9.033 23.312 o
4 8 9 412.488 395.506 15.012 9.537 o
4 8 10 40.756 41.350 4.969 101.465 o
4 8 11 119.619 103.093 14.601 16.387 o
4 9 4 3009.160 2894.750 65.864 0.508 o
4 9 5 10.926 13.403 4.145 195.922 o
4 9 6 0.129 3.671 3.083 435.101 o
4 9 7 235.047 223.823 9.302 21.279 o
4 9 8 2.096 4.681 4.448 208.011 o
4 9 9 105.642 97.344 6.580 47.664 o
4 9 10 553.615 572.640 25.959 4.276 o
4 10 4 49.170 49.672 4.008 113.828 o
4 10 5 14.489 20.022 2.262 354.450 o
4 10 6 37.858 44.856 3.475 144.952 o
4 10 7 28.117 40.127 3.362 170.372 o
4 10 8 763.069 755.901 37.159 2.296 o
4 10 9 403.953 442.580 20.883 6.471 o
4 10 10 38.470 57.776 7.187 60.888 o
4 11 4 16.088 16.419 2.797 292.050 o
4 11 5 659.696 617.845 17.545 5.989 o
4 11 6 112.548 99.153 4.408 61.943 o
4 11 7 135.996 127.660 7.853 34.774 o
4 11 8 48.117 59.106 5.385 83.345 o
4 11 9 53.086 55.900 6.743 62.513 o
4 11 10 15.139 12.198 5.650 114.812 o
4 12 4 0.346 0.652 3.110 444.293 o
4 12 5 14.054 17.192 6.472 90.263 o
4 12 6 0.852 -0.728 2.291 797.888 o
4 12 7 732.843 710.811 25.987 3.743 o
4 12 8 75.076 64.822 35.464 3.398 o
4 12 9 185.950 215.910 13.403 15.743 o
4 13 4 215.479 208.957 8.037 25.268 o
4 13 5 254.039 254.605 9.229 20.065 o
4 13 6 273.940 300.844 11.739 15.174 o
4 13 7 2.472 -0.913 5.631 135.254 o
4 13 8 73.066 77.881 11.089 27.828 o
4 13 9 68.402 69.646 8.806 40.110 o
4 14 4 85.326 87.041 5.501 62.262 o
4 14 5 269.397 271.464 10.000 18.034 o
4 14 6 497.115 512.829 20.164 6.156 o
4 14 7 273.557 297.057 17.932 9.296 o
4 14 8 10.970 34.332 20.946 9.810 o
4 15 4 328.385 317.452 16.276 9.899 o
4 15 5 295.379 330.613 24.788 5.615 o
4 15 6 55.334 67.246 8.081 47.411 o
4 15 7 21.710 18.484 13.085 24.312 o
4 16 4 4.075 7.438 7.642 72.264 o
4 16 5 46.680 43.895 16.683 14.663 o
4 16 6 4.921 6.468 7.181 81.280 o
4 16 7 125.611 104.055 21.671 8.333 o
4 17 4 11.965 7.699 16.578 15.692 o
4 17 5 209.727 170.503 28.721 4.745 o
4 17 6 111.407 111.922 36.264 3.206 o
4 18 4 0.048 -14.835 10.476 39.958 o
5 0 5 1393.040 1446.190 169.397 0.146 o
5 0 7 297.569 328.801 35.115 3.132 o
5 0 9 1.887 6.284 6.103 113.274 o
5 1 5 7.079 7.684 2.454 474.894 o
5 1 6 209.814 197.044 11.275 18.936 o
5 1 7 229.049 191.861 14.180 14.057 o
5 1 8 1289.020 1278.430 39.274 1.645 o
5 1 9 1.361 8.743 5.095 158.686 o
5 1 10 67.871 78.506 7.378 50.128 o
5 2 5 1.310 2.015 3.358 366.970 o
5 2 6 0.035 0.402 2.959 497.088 o
5 2 7 346.970 387.398 15.712 9.768 o
5 2 8 44.012 41.374 6.064 77.872 o
5 2 9 131.268 161.092 9.984 26.047 o
5 2 10 28.107 22.480 5.448 105.874 o
5 3 5 20.900 24.850 2.785 248.199 o
5 3 6 535.699 561.310 19.483 6.103 o
5 3 7 50.728 64.627 8.322 46.371 o
5 3 8 476.585 496.736 19.304 6.607 o
5 3 9 15.076 16.395 4.466 163.426 o
5 3 10 102.549 89.887 7.460 42.975 o
5 4 5 2204.630 2184.040 52.819 0.814 o
5 4 6 119.728 118.024 5.890 47.788 o
5 4 7 49.478 55.243 6.837 62.491 o
5 4 8 86.904 102.582 7.255 45.719 o
5 4 9 6.370 5.119 6.167 107.878 o
5 4 10 313.450 329.594 15.862 10.298 o
5 5 5 176.092 162.755 7.599 30.666 o
5 5 6 143.628 151.948 6.132 40.206 o
5 5 7 12.364 22.216 4.875 142.804 o
5 5 8 222.400 212.819 10.260 20.146 o
5 5 9 2.625 3.032 5.494 139.682 o
5 5 10 69.414 72.213 6.874 54.969 o
5 6 5 365.618 378.469 12.522 12.002 o
5 6 6 6.978 14.142 9.483 46.625 o
5 6 7 2.606 6.117 6.551 98.403 o
5 6 8 64.547 86.677 6.694 56.147 o
5 6 9 104.741 114.647 14.594 16.593 o
5 6 10 431.824 429.200 19.144 7.092 o
5 7 5 270.812 281.768 16.295 10.660 o
5 7 6 23.673 28.165 9.234 45.439 o
5 7 7 20.044 28.031 8.073 58.238 o
5 7 8 411.742 397.041 16.584 8.607 o
5 7 9 0.040 -2.421 13.843 22.888 o
5 8 5 140.461 147.652 6.836 37.709 o
5 8 6 209.669 212.578 9.560 22.059 o
5 8 7 124.464 140.113 7.792 35.572 o
5 8 8 31.763 39.411 4.936 110.157 o
5 8 9 21.014 27.127 5.723 101.879 o
5 9 5 156.201 165.023 7.259 33.457 o
5 9 6 106.918 107.489 6.951 44.218 o
5 9 7 612.697 574.193 21.838 5.089 o
5 9 8 8.451 7.286 5.154 145.579 o
5 9 9 214.954 203.934 22.078 7.368 o
5 10 5 306.661 315.160 10.505 15.745 o
5 10 6 323.994 364.303 15.381 10.364 o
5 10 7 162.952 165.503 9.393 25.924 o
5 10 8 83.957 94.151 9.497 33.456 o
5 11 5 305.181 306.054 10.991 15.314 o
5 11 6 95.150 92.924 8.564 37.241 o
5 11 7 44.714 54.657 10.983 30.783 o
5 11 8 63.149 64.085 26.443 6.021 o
5 12 5 1.432 10.522 4.437 202.605 o
5 12 6 367.644 365.898 18.281 8.109 o
5 12 7 68.518 76.468 16.392 14.540 o
5 13 5 38.109 37.982 9.490 40.891 o
5 13 6 355.858 321.424 21.429 6.743 o
5 13 7 94.818 87.725 12.765 21.248 o
5 14 5 204.495 172.180 15.752 12.683 o
5 14 6 58.434 60.034 9.485 37.483 o
5 15 5 3.361 19.111 39.297 2.833 o
6 0 6 59.043 42.954 14.015 19.849 o
6 0 8 50.314 72.181 9.997 34.717 o
6 1 6 32.733 40.921 5.355 98.204 o
6 1 7 34.479 40.821 5.416 95.681 o
6 1 8 8.885 9.591 6.943 83.966 o
6 2 6 25.249 33.444 4.589 130.545 o
6 2 7 422.198 418.013 18.242 7.597 o
6 2 8 27.161 34.369 6.064 87.659 o
6 3 6 1.154 5.938 4.297 222.984 o
6 3 7 466.407 453.142 24.233 5.087 o
6 3 8 2.977 0.754 11.688 31.875 o
6 4 6 49.483 46.739 5.243 88.433 o
6 4 7 30.462 33.499 5.566 97.209 o
6 4 8 85.902 69.676 8.725 38.596 o
6 5 6 816.353 890.926 32.167 2.669 o
6 5 7 148.141 161.838 10.245 24.387 o
6 5 8 0.113 -8.982 7.243 83.558 o
6 6 6 53.190 56.262 5.439 80.672 o
6 6 7 383.827 440.409 25.181 5.067 o
6 6 8 1.665 3.718 5.548 137.887 o
6 7 6 21.562 30.598 10.535 35.961 o
6 7 7 20.495 26.007 5.410 111.777 o
6 8 6 30.238 26.728 5.183 109.922 o
6 8 7 46.581 25.990 7.043 64.918 o
6 9 6 219.837 199.851 17.095 10.934 o
6 9 7 30.783 25.749 8.092 55.848 o
6 10 6 0.673 12.479 17.133 14.839 o
6 11 6 101.312 96.387 9.622 31.401 o

_iucr_refine_instructions_details
;
TITL a in P2(1)/n
CELL 0.71073 5.7355 16.3492 10.3356 90 93.793 90
ZERR 4 0.0007 0.0018 0.0011 0 0.004 0
LATT 1
SYMM 0.5-X,0.5+Y,0.5-Z
SFAC C H S Cl
UNIT 24 24 4 16

L.S. 50
PLAN  -3 0 0
SIZE 0.041 0.247 0.368
TEMP -173.15
CONF
HTAB 
BOND $H
fmap 2
acta 
MORE -1
EXTI 0.011096
OMIT 0 2 0
OMIT -3 2 1
OMIT 1 4 3
OMIT 1 2 0
OMIT 1 1 0
OMIT 1 2 1
OMIT 0 0 4
OMIT 0 2 3
OMIT -1 6 3
OMIT -1 0 3
OMIT -2 3 4
WGHT 0.018402 0.438718
FVAR 0.16999
REM <olex2.extras>
REM <HklSrc "%.\\a.hkl">
REM </olex2.extras>

S1    3     0.45120  0.59354  0.35161  11.00000  0.03350  0.02183  0.02527 =
 -0.00137  0.00157  0.00477 
Cl2   4     0.68789  0.85350  0.51233  11.00000  0.02858  0.03836  0.02639 =
 0.00521 -0.00931 -0.00450 
Cl3   4     0.64859  0.97017  0.29896  11.00000  0.03395  0.02893  0.03134 =
 0.00372  0.00225 -0.01048 
Cl4   4     0.24174  0.86277  0.15496  11.00000  0.03417  0.02931  0.02266 =
 0.00244 -0.00805 -0.00251 
Cl1   4     0.68921  0.72386  0.23211  11.00000  0.02907  0.03877  0.03511 =
 0.00084  0.01357  0.00201 
C1    1     0.25444  0.90904  0.41437  11.00000  0.02344  0.02491  0.02798 =
 -0.00143  0.00176  0.00154 
H1A   2     0.16300  0.96227  0.36726  11.00000  0.07039  0.02754  0.07337 =
 -0.00029 -0.00025 -0.00178 
H1B   2     0.19891  0.88989  0.50556  11.00000  0.05266  0.06589  0.05647 =
 -0.00917  0.01823 -0.00146 
C2    1     0.31856  0.84319  0.32080  11.00000  0.02085  0.02399  0.02379 =
 0.00051 -0.00138 -0.00080 
C3    1     0.30232  0.75545  0.35636  11.00000  0.02251  0.02187  0.02897 =
 -0.00016  0.00474 -0.00032 
H3    2     0.14940  0.73827  0.40956  11.00000  0.06275  0.03092  0.06626 =
 -0.00345  0.04210  0.00283 
C4    1     0.45424  0.69832  0.32141  11.00000  0.02334  0.02304  0.02155 =
 -0.00102  0.00254  0.00032 
C5    1     0.20771  0.58411  0.45077  11.00000  0.03846  0.02437  0.03482 =
 0.00206  0.00565 -0.00487 
H5A   2     0.23353  0.62300  0.54061  11.00000  0.03962  0.05882  0.04760 =
 0.00576  0.01062  0.01673 
H5B   2     0.05115  0.60476  0.39657  11.00000  0.03904  0.06731  0.05551 =
 0.01522 -0.01244 -0.01142 
H5C   2     0.20381  0.52008  0.47626  11.00000  0.08208  0.03950  0.05484 =
 0.01150  0.01255 -0.00935 
C6    1     0.50593  0.89713  0.38826  11.00000  0.02438  0.02711  0.02299 =
 -0.00046 -0.00149 -0.00253 
HKLF 4

END
Q1 1 0.416667 0.833333 0.425 11 0.05 0.69
Q2 1 0.416667 0.9 0.3 11 0.05 0.66
Q3 1 0.75 0.733333 0.3 11 0.05 0.57
Q4 1 0.375 0.75 0.425 11 0.05 0.57

  REM The information below was added by Olex2.
  REM
  REM R1 = 0.0280 for 2442 Fo > 4sig(Fo) and 0.0361 for all 2818 data
  REM 155 parameters refined using 0 restraints
  REM Highest difference peak 0.6894, deepest hole -0.3522
  REM Mean Shift 0.0001, Max Shift 0.0007.

  REM +++ Tabular Listing of Refinement Information +++
  REM R1_all = 0.0361
  REM R1_gt = 0.0280
  REM wR_ref = 0.0639
  REM GOOF = 1.0456
  REM Shift_max = 0.0007
  REM Shift_mean = 0.0001
  REM Reflections_all = 2818
  REM Reflections_gt = 2442
  REM Parameters = 155
  REM Hole = -0.3522
  REM Peak = 0.6894
  REM Flack = n/a

  
;
_olex2_submission_special_instructions  'No special instructions were received'
