# Supplementary material for: Fragmentation and transferability in Hirshfeld atom refinement
Source: IUCrJ. 2022 Feb 26;9(Pt 2):298–315. doi: 10.1107/S2052252522000690 (PMC8895009; doi:10.1107/S2052252522000690)
Supplement: Supplementary file 2 [file m-09-00298-sup2.zip › cif/frag_vs_no_frag/ACUCIN.cif]

data_ACUCIN
_audit_creation_date               2021-06-11
_audit_creation_method
;
Olex2 1.3
(compiled 2020.07.31 svn.rc2a77460 for OlexSys, GUI svn.r6145)
;
_audit_contact_author_address      ?
_audit_contact_author_email        ?
_audit_contact_author_name         ''
_audit_contact_author_phone        ?
_publ_contact_author_id_orcid      ?
_publ_section_references
;
Bourhis, L.J., Dolomanov, O.V., Gildea, R.J., Howard, J.A.K., Puschmann, H.
 (2015). Acta Cryst. A71, 59-75.

Dolomanov, O.V., Bourhis, L.J., Gildea, R.J, Howard, J.A.K. & Puschmann, H.
 (2009), J. Appl. Cryst. 42, 339-341.
;
_chemical_formula_moiety           'C6 H6 Cl4 S'
_chemical_formula_sum              'C6 H6 Cl4 S'
_chemical_formula_weight           251.991
loop_
  _atom_type_symbol
  _atom_type_scat_dispersion_real
  _atom_type_scat_dispersion_imag
  _atom_type_scat_Cromer_Mann_a1
  _atom_type_scat_Cromer_Mann_a2
  _atom_type_scat_Cromer_Mann_a3
  _atom_type_scat_Cromer_Mann_a4
  _atom_type_scat_Cromer_Mann_b1
  _atom_type_scat_Cromer_Mann_b2
  _atom_type_scat_Cromer_Mann_b3
  _atom_type_scat_Cromer_Mann_b4
  _atom_type_scat_Cromer_Mann_c
  _atom_type_scat_source
  _atom_type_scat_dispersion_source
 H 0.00000 0.00000 0.49300 0.32291 0.14019 0.04081 10.51090 26.12570 3.14236
 57.79970 0.0030380000826
 'International Tables Volume C Table 6.1.1.4 (pp. 500-502)'
 'Henke, Gullikson and Davis, At. Data and Nucl. Data Tables, 1993, 54, 2'
 C 0.00347 0.00161 2.31000 1.02000 1.58860 0.86500 20.84390 10.20750 0.56870
 51.65120 0.215599998832
 'International Tables Volume C Table 6.1.1.4 (pp. 500-502)'
 'Henke, Gullikson and Davis, At. Data and Nucl. Data Tables, 1993, 54, 2'
 S 0.12424 0.12443 6.90530 5.20340 1.43790 1.58630 1.46790 22.21510 0.25360
 56.17200 0.866900026798
 'International Tables Volume C Table 6.1.1.4 (pp. 500-502)'
 'Henke, Gullikson and Davis, At. Data and Nucl. Data Tables, 1993, 54, 2'
 Cl 0.14873 0.16029 11.46040 7.19640 6.25560 1.64550 0.01040 1.16620 18.51940
 47.77840 -9.55739974976
 'International Tables Volume C Table 6.1.1.4 (pp. 500-502)'
 'Henke, Gullikson and Davis, At. Data and Nucl. Data Tables, 1993, 54, 2'

_space_group_crystal_system        'monoclinic'
_space_group_IT_number             14
_space_group_name_H-M_alt          'P 1 21/n 1'
_space_group_name_Hall             '-P 2ybc (x-z,y,z)'
loop_
  _space_group_symop_id
  _space_group_symop_operation_xyz
 1 x,y,z
 2 -x+1/2,y+1/2,-z+1/2
 3 -x,-y,-z
 4 x-1/2,-y-1/2,z-1/2

_symmetry_Int_Tables_number        14
_cell_length_a                     5.7355(7)
_cell_length_b                     16.3492(18)
_cell_length_c                     10.3356(11)
_cell_angle_alpha                  90
_cell_angle_beta                   93.793(4)
_cell_angle_gamma                  90
_cell_volume                       967.05(19)
_cell_formula_units_Z              4
_cell_measurement_reflns_used    731
_cell_measurement_temperature    100
_cell_measurement_theta_max      27.3
_cell_measurement_theta_min      2.5
_exptl_crystal_description       plate
_exptl_absorpt_coefficient_mu    1.372
_exptl_absorpt_correction_T_max  0.7460
_exptl_absorpt_correction_T_min  0.5262
_exptl_absorpt_correction_type   multi-scan
_exptl_absorpt_process_details   
; SADABS-2014/5 (Bruker,2014/5) was used for absorption correction.
wR2(int) was 0.1318 before and 0.0797 after correction. 
The Ratio of minimum to maximum transmission is 0.7054. 
The \l/2 correction factor is Not present.
;
_exptl_crystal_density_diffrn      1.731
_exptl_crystal_F_000               506.960
_exptl_crystal_size_max            0.368
_exptl_crystal_size_mid            0.247
_exptl_crystal_size_min            0.041
_diffrn_measurement_device_type  'Bruker D8 Venture'
_diffrn_reflns_av_R_equivalents    0.0663
_diffrn_reflns_av_unetI/netI       0.0352
_diffrn_reflns_Laue_measured_fraction_full  0.9937
_diffrn_reflns_Laue_measured_fraction_max  0.9905
_diffrn_reflns_limit_h_max         8
_diffrn_reflns_limit_h_min         -7
_diffrn_reflns_limit_k_max         23
_diffrn_reflns_limit_k_min         -22
_diffrn_reflns_limit_l_max         14
_diffrn_reflns_limit_l_min         -14
_diffrn_reflns_number              23014
_diffrn_reflns_point_group_measured_fraction_full  0.9937
_diffrn_reflns_point_group_measured_fraction_max  0.9905
_diffrn_reflns_theta_full          25.2417
_diffrn_reflns_theta_max           30.08
_diffrn_reflns_theta_min           2.33
_diffrn_ambient_temperature        100.0
_diffrn_measured_fraction_theta_full  0.9937
_diffrn_measured_fraction_theta_max  0.9905
_diffrn_radiation_type             'Mo K\a'
_diffrn_radiation_wavelength       0.71073
_reflns_Friedel_coverage           0.0
_reflns_limit_h_max                6
_reflns_limit_h_min                -8
_reflns_limit_k_max                23
_reflns_limit_k_min                0
_reflns_limit_l_max                14
_reflns_limit_l_min                -6
_reflns_number_gt                  2442
_reflns_number_total               2818
_reflns_threshold_expression       I>=2u(I)
_computing_molecular_graphics      'Olex2 1.3 (Dolomanov et al., 2009)'
_computing_publication_material    'Olex2 1.3 (Dolomanov et al., 2009)'
_computing_structure_refinement    'olex2.refine 1.3 (Bourhis et al., 2015)'
_refine_diff_density_max           0.6885
_refine_diff_density_min           -0.3610
_refine_diff_density_rms           0.0857
_refine_ls_d_res_high              0.7090
_refine_ls_d_res_low               8.7226
_refine_ls_extinction_expression   Fc^*^=kFc[1+0.001xFc^2^\l^3^/sin(2\q)]^-1/4^
_refine_ls_goodness_of_fit_ref     1.0474
_refine_ls_hydrogen_treatment      refall
_refine_ls_matrix_type             full
_refine_ls_number_constraints      0
_refine_ls_number_parameters       155
_refine_ls_number_reflns           2818
_refine_ls_number_restraints       0
_refine_ls_R_factor_all            0.0361
_refine_ls_R_factor_gt             0.0280
_refine_ls_restrained_S_all        1.0474
_refine_ls_shift/su_max            0.0009
_refine_ls_shift/su_mean           0.0001
_refine_ls_structure_factor_coef   Fsqd
_refine_ls_weighting_details      
 'w=1/[\s^2^(Fo^2^)+(0.0183P)^2^+0.4338P] where P=(Fo^2^+2Fc^2^)/3'
_refine_ls_weighting_scheme        calc
_refine_ls_wR_factor_gt            0.0612
_refine_ls_wR_factor_ref           0.0638
_olex2_refinement_description
;
;
loop_
  _atom_site_label
  _atom_site_type_symbol
  _atom_site_fract_x
  _atom_site_fract_y
  _atom_site_fract_z
  _atom_site_U_iso_or_equiv
  _atom_site_adp_type
  _atom_site_occupancy
  _atom_site_refinement_flags_posn
 S1 S 0.45120(7) 0.59354(2) 0.35161(4) 0.02688(10) Uani 1.000000 .
 Cl2 Cl 0.68789(7) 0.85350(2) 0.51233(4) 0.03160(11) Uani 1.000000 .
 Cl3 Cl 0.64859(7) 0.97017(2) 0.29896(4) 0.03140(11) Uani 1.000000 .
 Cl4 Cl 0.24174(7) 0.86277(2) 0.15495(3) 0.02915(10) Uani 1.000000 .
 Cl1 Cl 0.68921(7) 0.72386(3) 0.23211(4) 0.03381(11) Uani 1.000000 .
 C1 C 0.2545(3) 0.90904(10) 0.41437(16) 0.0254(3) Uani 1.000000 .
 H1A H 0.163(5) 0.9622(14) 0.367(3) 0.057(7) Uani 1.000000 .
 H1B H 0.199(4) 0.8899(16) 0.505(2) 0.058(7) Uani 1.000000 .
 C2 C 0.3186(3) 0.84319(9) 0.32080(14) 0.0230(3) Uani 1.000000 .
 C3 C 0.3023(3) 0.75544(9) 0.35636(15) 0.0243(3) Uani 1.000000 .
 H3 H 0.149(4) 0.7381(12) 0.410(2) 0.051(7) Uani 1.000000 .
 C4 C 0.4542(3) 0.69833(9) 0.32143(13) 0.0226(3) Uani 1.000000 .
 C5 C 0.2077(3) 0.58411(11) 0.45078(19) 0.0324(3) Uani 1.000000 .
 H5A H 0.233(4) 0.6230(15) 0.541(2) 0.048(6) Uani 1.000000 .
 H5B H 0.051(4) 0.6047(15) 0.397(2) 0.055(7) Uani 1.000000 .
 H5C H 0.204(5) 0.5201(14) 0.476(2) 0.058(7) Uani 1.000000 .
 C6 C 0.5059(3) 0.89714(9) 0.38826(14) 0.0250(3) Uani 1.000000 .

loop_
  _atom_site_aniso_label
  _atom_site_aniso_U_11
  _atom_site_aniso_U_22
  _atom_site_aniso_U_33
  _atom_site_aniso_U_12
  _atom_site_aniso_U_13
  _atom_site_aniso_U_23
 S1 0.0335(2) 0.02183(18) 0.02526(18) 0.00478(14) 0.00157(15) -0.00137(13)
 Cl2 0.0286(2) 0.0384(2) 0.02639(18) -0.00450(15) -0.00931(14) 0.00521(15)
 Cl3 0.0340(2) 0.0289(2) 0.03134(19) -0.01048(15) 0.00225(15) 0.00372(14)
 Cl4 0.0342(2) 0.02931(19) 0.02265(17) -0.00251(15) -0.00805(14) 0.00245(13)
 Cl1 0.0291(2) 0.0388(2) 0.0351(2) 0.00201(16) 0.01357(15) 0.00084(16)
 C1 0.0235(7) 0.0249(8) 0.0279(8) 0.0015(6) 0.0018(6) -0.0014(6)
 H1A 0.070(19) 0.028(13) 0.074(19) -0.002(13) 0.000(15) -0.000(13)
 H1B 0.053(17) 0.066(18) 0.057(17) -0.001(14) 0.018(14) -0.010(14)
 C2 0.0209(7) 0.0240(7) 0.0238(6) -0.0008(5) -0.0014(5) 0.0005(5)
 C3 0.0226(7) 0.0221(7) 0.0288(7) -0.0004(6) 0.0045(6) -0.0002(6)
 H3 0.060(17) 0.032(13) 0.065(17) 0.002(12) 0.042(14) -0.003(12)
 C4 0.0233(7) 0.0230(7) 0.0216(6) 0.0003(5) 0.0026(5) -0.0009(5)
 C5 0.0385(10) 0.0244(8) 0.0348(9) -0.0049(7) 0.0056(7) 0.0021(7)
 H5A 0.040(15) 0.058(16) 0.048(15) 0.016(13) 0.011(12) 0.006(14)
 H5B 0.040(15) 0.068(18) 0.056(16) -0.013(13) -0.013(13) 0.015(13)
 H5C 0.08(2) 0.039(16) 0.055(17) -0.010(13) 0.013(14) 0.011(12)
 C6 0.0244(7) 0.0271(7) 0.0230(7) -0.0025(6) -0.0015(5) -0.0005(5)

loop_
  _geom_bond_atom_site_label_1
  _geom_bond_atom_site_label_2
  _geom_bond_distance
  _geom_bond_site_symmetry_2
  _geom_bond_publ_flag
 S1 C4 1.7418(15) . ?
 S1 C5 1.7927(18) . ?
 Cl2 C6 1.7508(15) . ?
 Cl3 C6 1.7456(15) . ?
 Cl4 C2 1.7706(15) . ?
 Cl1 C4 1.7341(15) . ?
 C1 H1A 1.11(2) . ?
 C1 H1B 1.06(3) . ?
 C1 C2 1.509(2) . ?
 C1 C6 1.497(2) . ?
 C2 C3 1.486(2) . ?
 C2 C6 1.523(2) . ?
 C3 H3 1.10(2) . ?
 C3 C4 1.343(2) . ?
 C5 H5A 1.13(3) . ?
 C5 H5B 1.08(2) . ?
 C5 H5C 1.08(2) . ?

loop_
  _geom_angle_atom_site_label_1
  _geom_angle_atom_site_label_2
  _geom_angle_atom_site_label_3
  _geom_angle
  _geom_angle_site_symmetry_1
  _geom_angle_site_symmetry_3
  _geom_angle_publ_flag
 C5 S1 C4 101.79(8) . . ?
 H1B C1 H1A 117.4(19) . . ?
 C2 C1 H1A 114.0(13) . . ?
 C2 C1 H1B 117.3(14) . . ?
 C6 C1 H1A 117.0(14) . . ?
 C6 C1 H1B 118.0(14) . . ?
 C6 C1 C2 60.88(10) . . ?
 C1 C2 Cl4 115.85(11) . . ?
 C3 C2 Cl4 113.48(10) . . ?
 C3 C2 C1 120.57(13) . . ?
 C6 C2 Cl4 117.48(10) . . ?
 C6 C2 C1 59.20(10) . . ?
 C6 C2 C3 120.00(12) . . ?
 H3 C3 C2 115.9(11) . . ?
 C4 C3 C2 123.54(14) . . ?
 C4 C3 H3 120.5(11) . . ?
 Cl1 C4 S1 110.45(8) . . ?
 C3 C4 S1 128.42(12) . . ?
 C3 C4 Cl1 121.12(12) . . ?
 H5A C5 S1 111.0(12) . . ?
 H5B C5 S1 109.2(13) . . ?
 H5B C5 H5A 108.1(18) . . ?
 H5C C5 S1 104.5(14) . . ?
 H5C C5 H5A 110.5(18) . . ?
 H5C C5 H5B 113.6(19) . . ?
 Cl3 C6 Cl2 112.86(8) . . ?
 C1 C6 Cl2 117.10(11) . . ?
 C1 C6 Cl3 119.81(11) . . ?
 C2 C6 Cl2 117.89(11) . . ?
 C2 C6 Cl3 119.69(11) . . ?
 C2 C6 C1 59.93(10) . . ?

loop_
  _geom_torsion_atom_site_label_1
  _geom_torsion_atom_site_label_2
  _geom_torsion_atom_site_label_3
  _geom_torsion_atom_site_label_4
  _geom_torsion
  _geom_torsion_site_symmetry_1
  _geom_torsion_site_symmetry_2
  _geom_torsion_site_symmetry_3
  _geom_torsion_site_symmetry_4
  _geom_torsion_publ_flag
 S1 C4 C3 C2 -177.76(12) . . . . ?
 Cl2 C6 C1 C2 -108.11(17) . . . . ?
 Cl2 C6 C2 Cl4 -148.00(8) . . . . ?
 Cl2 C6 C2 C1 106.81(17) . . . . ?
 Cl2 C6 C2 C3 -3.04(14) . . . . ?
 Cl3 C6 C1 C2 109.14(18) . . . . ?
 Cl3 C6 C2 Cl4 -4.15(12) . . . . ?
 Cl3 C6 C2 C1 -109.34(17) . . . . ?
 Cl3 C6 C2 C3 140.81(12) . . . . ?
 Cl4 C2 C1 C6 -107.94(17) . . . . ?
 Cl4 C2 C3 C4 72.46(12) . . . . ?
 Cl4 C2 C6 C1 105.19(17) . . . . ?
 Cl1 C4 C3 C2 1.05(14) . . . . ?
 C1 C2 C3 C4 -143.58(14) . . . . ?
 C1 C6 C2 C3 -109.85(12) . . . . ?

loop_
  _refln_index_h
  _refln_index_k
  _refln_index_l
  _refln_F_squared_calc
  _refln_F_squared_meas
  _refln_F_squared_sigma
  _refln_F_squared_weight
  _refln_observed_status
-8 0 0 214.691 194.856 14.813 13.475 o
-8 0 2 1.003 -0.125 9.788 45.460 o
-8 1 0 23.353 22.823 6.131 91.350 o
-8 1 1 73.504 73.216 8.118 43.883 o
-8 1 2 18.301 9.535 7.287 72.991 o
-8 2 0 207.350 182.119 16.485 11.765 o
-8 2 1 371.814 348.325 25.091 5.252 o
-8 2 2 109.986 118.030 15.187 15.395 o
-8 3 1 30.300 33.475 12.207 26.808 o
-7 0 -5 20.031 15.941 15.055 18.598 o
-7 0 -3 93.793 88.486 9.544 32.636 o
-7 0 -1 4.804 11.002 6.170 106.376 o
-7 0 1 146.377 155.936 34.707 3.421 o
-7 0 3 98.951 110.293 16.179 14.098 o
-7 0 5 52.636 59.917 10.414 32.757 o
-7 0 7 16.551 18.174 17.090 14.582 o
-7 1 -6 1.734 -0.967 5.906 123.460 o
-7 1 -5 2.128 6.395 5.354 144.586 o
-7 1 -4 43.206 51.091 6.944 63.492 o
-7 1 -3 518.360 508.953 31.725 3.312 o
-7 1 -2 116.446 100.840 6.529 45.972 o
-7 1 -1 14.733 14.448 4.071 189.992 o
-7 1 0 200.189 237.759 25.610 5.723 o
-7 1 1 52.206 49.048 8.214 48.248 o
-7 1 2 343.418 328.634 15.472 10.289 o
-7 1 3 1017.730 966.229 64.817 0.879 o
-7 1 4 14.918 11.465 6.008 103.698 o
-7 1 5 30.537 32.067 6.292 81.836 o
-7 1 6 26.760 11.327 11.789 29.413 o
-7 1 7 28.712 16.716 6.928 74.135 o
-7 1 8 7.286 -6.220 12.279 28.571 o
-7 2 -6 344.693 344.748 17.261 8.965 o
-7 2 -5 14.045 11.122 5.524 120.534 o
-7 2 -4 11.640 9.131 5.367 130.279 o
-7 2 -3 1.404 -3.957 4.080 256.118 o
-7 2 -2 21.823 27.431 4.137 158.405 o
-7 2 -1 1.179 4.697 3.718 294.301 o
-7 2 0 715.202 668.750 31.764 2.959 o
-7 2 1 132.358 111.008 9.058 30.846 o
-7 2 2 186.089 163.280 10.963 20.973 o
-7 2 3 211.039 186.633 12.116 17.572 o
-7 2 4 122.075 114.452 11.527 23.051 o
-7 2 5 206.514 181.980 18.177 10.168 o
-7 2 6 175.377 118.608 13.059 17.715 o
-7 2 7 109.392 114.735 11.454 23.798 o
-7 3 -6 27.338 32.288 6.511 79.067 o
-7 3 -5 3.197 5.337 5.573 133.357 o
-7 3 -4 30.565 31.391 8.343 52.445 o
-7 3 -3 126.098 111.503 8.381 34.193 o
-7 3 -2 79.699 97.554 6.030 57.501 o
-7 3 -1 63.857 63.912 6.089 66.037 o
-7 3 0 27.822 39.533 4.475 128.011 o
-7 3 1 192.549 200.761 15.759 12.632 o
-7 3 2 22.794 24.595 6.475 83.594 o
-7 3 3 0.711 -0.083 6.065 118.093 o
-7 3 4 54.352 56.271 6.708 62.533 o
-7 3 5 162.051 179.094 11.298 20.820 o
-7 3 6 19.356 24.363 9.617 42.933 o
-7 3 7 214.953 229.334 15.568 12.345 o
-7 4 -5 559.353 606.188 29.095 3.620 o
-7 4 -4 27.943 24.798 5.385 106.802 o
-7 4 -3 165.887 170.469 10.886 21.786 o
-7 4 -2 330.223 334.818 13.419 12.107 o
-7 4 -1 104.607 91.373 6.634 48.093 o
-7 4 0 75.945 89.180 6.091 58.934 o
-7 4 1 0.037 -2.913 4.777 191.350 o
-7 4 2 16.553 9.277 5.949 105.047 o
-7 4 3 7.598 13.959 6.045 107.085 o
-7 4 4 114.865 118.324 9.030 32.034 o
-7 4 5 1.753 1.656 5.678 132.434 o
-7 4 6 51.167 51.156 7.354 56.617 o
-7 4 7 4.764 7.406 7.077 83.150 o
-7 5 -5 73.891 78.071 7.549 47.722 o
-7 5 -4 32.194 32.715 5.877 89.269 o
-7 5 -3 207.612 210.575 11.073 19.188 o
-7 5 -2 77.844 80.674 7.791 45.058 o
-7 5 -1 13.073 16.921 4.799 148.940 o
-7 5 0 7.094 3.512 4.458 194.636 o
-7 5 1 46.798 55.089 6.124 73.018 o
-7 5 2 2.235 4.284 4.927 170.997 o
-7 5 3 291.748 272.304 14.623 11.974 o
-7 5 4 308.312 321.075 25.307 5.402 o
-7 5 5 6.757 -6.351 11.109 34.845 o
-7 5 6 202.088 215.455 17.439 10.707 o
-7 5 7 13.508 5.331 9.364 47.274 o
-7 6 -5 206.698 195.933 14.309 14.245 o
-7 6 -4 42.404 50.366 7.714 54.787 o
-7 6 -3 27.703 33.620 6.145 85.784 o
-7 6 -2 28.971 33.210 4.727 121.911 o
-7 6 -1 7.264 0.189 6.633 94.702 o
-7 6 0 405.763 422.205 37.317 2.684 o
-7 6 1 0.818 -1.715 4.517 211.643 o
-7 6 2 17.522 14.213 5.646 111.740 o
-7 6 3 254.079 273.993 31.587 3.854 o
-7 6 4 155.747 134.826 17.570 11.476 o
-7 6 5 208.059 200.523 20.268 8.497 o
-7 6 6 27.455 23.029 7.015 71.967 o
-7 6 7 0.149 -27.342 17.997 13.485 o
-7 7 -4 22.501 11.119 6.601 84.329 o
-7 7 -3 0.009 0.640 6.056 118.817 o
-7 7 -2 388.088 385.390 18.909 7.588 o
-7 7 -1 31.901 37.390 7.752 58.167 o
-7 7 0 20.456 20.763 9.830 41.335 o
-7 7 1 233.436 209.500 12.513 16.096 o
-7 7 2 354.171 366.160 25.748 5.072 o
-7 7 3 204.373 241.253 22.979 6.850 o
-7 7 4 233.974 241.826 14.623 13.032 o
-7 7 5 13.931 23.523 6.800 81.250 o
-7 7 6 52.680 49.438 7.902 50.960 o
-7 8 -4 319.051 346.743 25.953 5.127 o
-7 8 -3 2.806 -4.745 6.270 108.852 o
-7 8 -2 1.262 8.187 7.096 84.150 o
-7 8 -1 9.577 12.226 5.728 116.845 o
-7 8 0 61.228 63.572 10.879 29.812 o
-7 8 1 47.006 46.932 6.491 69.064 o
-7 8 2 8.235 14.641 8.607 55.561 o
-7 8 3 1.563 -3.637 9.341 49.804 o
-7 8 4 221.150 218.604 16.252 11.620 o
-7 8 5 19.328 27.523 7.087 72.851 o
-7 8 6 113.148 68.862 13.852 18.371 o
-7 9 -3 191.847 154.614 21.514 7.921 o
-7 9 -2 34.800 35.632 6.790 70.760 o
-7 9 -1 33.884 46.270 7.334 61.737 o
-7 9 0 96.155 94.499 8.208 39.036 o
-7 9 1 223.257 221.403 13.785 14.408 o
-7 9 2 94.505 86.651 11.651 24.482 o
-7 9 3 8.972 1.874 6.050 110.640 o
-7 9 4 39.625 20.462 12.083 27.168 o
-7 9 5 8.786 5.747 7.296 77.139 o
-7 10 -2 22.334 23.244 12.689 25.547 o
-7 10 -1 7.003 2.996 6.553 96.192 o
-7 10 0 3.716 5.999 10.152 41.596 o
-7 10 1 139.272 139.589 21.932 7.972 o
-7 10 2 36.801 28.581 6.923 69.236 o
-7 10 3 5.442 5.292 9.147 50.784 o
-7 10 4 37.971 24.133 7.305 64.043 o
-7 11 -1 117.065 130.166 37.957 2.915 o
-7 11 0 3.901 14.914 8.496 57.867 o
-7 11 1 22.229 22.521 7.021 73.864 o
-7 11 2 48.644 34.173 7.429 58.374 o
-6 0 -4 2875.960 2937.860 105.649 0.287 o
-6 0 -2 1132.450 1061.070 36.280 1.978 o
-6 0 0 371.453 378.785 16.393 9.144 o
-6 0 2 567.463 614.372 41.859 2.062 o
-6 0 4 0.348 2.044 4.523 209.451 o
-6 0 6 4.743 15.048 6.379 98.683 o
-6 0 8 91.495 92.523 10.710 27.761 o
-6 0 10 374.604 361.365 34.469 3.132 o
-6 1 -5 0.087 1.290 3.903 282.871 o
-6 1 -4 1092.210 1115.550 34.626 2.099 o
-6 1 -3 82.108 91.600 5.153 66.210 o
-6 1 -2 6.750 16.433 3.507 262.190 o
-6 1 -1 293.696 325.269 12.005 14.226 o
-6 1 0 59.266 68.703 4.157 95.669 o
-6 1 1 290.623 275.929 9.932 17.479 o
-6 1 2 135.547 132.158 10.370 25.412 o
-6 1 3 584.142 585.197 22.854 4.907 o
-6 1 4 350.195 371.872 17.046 8.945 o
-6 1 5 1217.240 1235.400 52.391 1.157 o
-6 1 6 591.515 622.617 22.544 4.905 o
-6 1 7 58.933 60.786 6.436 63.822 o
-6 1 8 420.935 453.105 21.927 5.981 o
-6 1 9 37.740 31.991 5.583 92.680 o
-6 1 10 64.419 67.841 8.054 46.111 o
-6 2 -5 56.694 62.582 4.819 87.679 o
-6 2 -4 7.402 15.043 3.421 272.182 o
-6 2 -3 90.996 101.735 5.463 59.138 o
-6 2 -2 1.375 1.673 2.861 494.959 o
-6 2 -1 302.486 298.108 8.779 18.356 o
-6 2 0 25.274 27.035 4.412 141.326 o
-6 2 1 68.106 60.434 4.056 94.301 o
-6 2 2 3.247 7.400 3.337 332.113 o
-6 2 3 16.342 20.338 3.973 185.417 o
-6 2 4 58.787 60.183 4.936 85.254 o
-6 2 5 4.845 1.397 4.203 226.617 o
-6 2 6 16.692 11.478 4.730 150.989 o
-6 2 7 128.284 119.917 8.626 32.570 o
-6 2 8 80.229 78.015 7.345 48.242 o
-6 2 9 9.266 15.132 7.050 79.985 o
-6 2 10 3.369 13.284 6.314 102.111 o
-6 3 -5 19.182 23.438 4.152 165.964 o
-6 3 -4 213.059 208.732 8.212 25.073 o
-6 3 -3 4.309 3.811 2.678 486.663 o
-6 3 -2 125.140 120.000 6.645 42.497 o
-6 3 -1 554.004 540.111 18.890 6.275 o
-6 3 0 133.098 126.494 5.636 46.335 o
-6 3 1 75.524 76.987 4.554 78.502 o
-6 3 2 712.346 719.823 39.532 2.137 o
-6 3 3 1.661 5.506 3.875 268.035 o
-6 3 4 311.512 299.982 11.813 14.336 o
-6 3 5 300.342 314.883 12.327 13.845 o
-6 3 6 211.421 216.749 11.364 18.445 o
-6 3 7 44.334 43.469 5.737 82.940 o
-6 3 8 216.392 217.156 12.288 16.757 o
-6 3 9 56.396 65.176 6.462 63.613 o
-6 3 10 115.245 123.280 9.026 31.822 o
-6 4 -5 145.357 171.293 8.854 28.525 o
-6 4 -4 63.180 71.252 4.600 85.350 o
-6 4 -3 9.704 16.510 3.942 210.206 o
-6 4 -2 409.250 416.109 15.310 9.302 o
-6 4 -1 438.681 430.281 17.202 7.963 o
-6 4 0 320.723 291.096 10.602 15.624 o
-6 4 1 124.062 130.803 6.449 42.945 o
-6 4 2 726.791 753.051 23.874 4.082 o
-6 4 3 260.561 250.048 11.184 16.886 o
-6 4 4 117.712 137.498 7.710 36.854 o
-6 4 5 149.955 149.021 10.689 23.401 o
-6 4 6 90.401 98.347 8.178 39.664 o
-6 4 7 166.667 165.162 10.354 23.170 o
-6 4 8 361.130 344.337 14.343 10.860 o
-6 4 9 7.443 3.228 6.192 106.620 o
-6 4 10 8.161 1.655 7.268 78.797 o
-6 5 -5 199.070 236.019 13.985 14.454 o
-6 5 -4 65.943 64.633 6.262 63.245 o
-6 5 -3 35.833 30.915 3.343 165.459 o
-6 5 -2 1.065 7.246 5.601 133.454 o
-6 5 -1 551.944 530.176 18.729 6.364 o
-6 5 0 208.177 191.967 11.178 19.271 o
-6 5 1 379.910 363.973 12.434 11.999 o
-6 5 2 336.608 356.969 21.445 6.738 o
-6 5 3 84.542 94.578 7.832 42.803 o
-6 5 4 109.407 134.377 9.583 29.609 o
-6 5 5 1.856 6.316 3.822 272.020 o
-6 5 6 82.883 82.634 6.898 50.917 o
-6 5 7 427.762 454.248 20.791 6.373 o
-6 5 8 17.326 28.527 6.759 79.475 o
-6 5 9 194.859 202.543 17.542 10.749 o
-6 6 -5 25.195 28.551 8.012 57.601 o
-6 6 -4 6.543 6.543 3.999 231.851 o
-6 6 -3 106.622 114.117 10.340 27.605 o
-6 6 -2 196.463 180.221 13.389 15.923 o
-6 6 -1 287.125 289.182 10.849 16.163 o
-6 6 0 25.581 33.267 3.731 165.507 o
-6 6 1 3.098 2.876 6.475 101.024 o
-6 6 2 8.757 13.628 5.592 121.977 o
-6 6 3 0.102 8.094 5.536 137.168 o
-6 6 4 70.318 78.810 5.591 67.436 o
-6 6 5 130.005 129.746 10.529 25.269 o
-6 6 6 371.331 400.334 16.856 8.772 o
-6 6 7 70.831 82.003 7.270 50.179 o
-6 6 8 55.260 53.479 6.791 61.671 o
-6 6 9 13.291 7.563 7.610 69.456 o
-6 7 -5 220.160 206.780 10.817 19.316 o
-6 7 -4 5.311 3.482 6.839 89.478 o
-6 7 -3 23.358 30.242 7.900 59.226 o
-6 7 -2 27.632 21.160 6.365 84.367 o
-6 7 -1 235.498 207.390 12.591 15.959 o
-6 7 0 8.502 13.636 3.575 253.312 o
-6 7 1 204.927 207.118 17.045 11.090 o
-6 7 2 221.693 212.223 10.328 20.089 o
-6 7 3 65.238 72.187 4.978 78.551 o
-6 7 4 507.697 517.010 21.710 5.599 o
-6 7 5 71.430 77.845 5.731 65.623 o
-6 7 6 423.133 446.889 18.310 7.475 o
-6 7 7 575.488 580.315 26.413 4.123 o
-6 7 8 1.655 -1.340 5.894 124.022 o
-6 7 9 113.711 110.413 11.094 24.797 o
-6 8 -5 206.220 203.782 10.933 19.610 o
-6 8 -4 105.528 110.718 6.411 47.756 o
-6 8 -3 2070.790 2164.840 65.393 0.655 o
-6 8 -2 0.834 5.636 7.535 75.529 o
-6 8 -1 114.103 134.286 7.712 37.409 o
-6 8 0 1.854 -5.326 3.967 268.474 o
-6 8 1 86.378 88.275 8.848 36.842 o
-6 8 2 153.276 155.773 12.795 18.315 o
-6 8 3 197.795 200.955 9.294 23.502 o
-6 8 4 17.579 24.674 5.534 110.853 o
-6 8 5 37.117 33.892 5.368 97.332 o
-6 8 6 1.746 5.627 5.274 149.907 o
-6 8 7 3.208 -2.242 6.650 96.749 o
-6 8 8 39.093 31.098 9.617 40.179 o
-6 8 9 134.684 98.272 14.630 16.047 o
-6 9 -5 200.178 231.513 14.115 14.302 o
-6 9 -4 271.198 275.963 17.715 9.558 o
-6 9 -3 28.642 38.696 4.376 130.900 o
-6 9 -2 176.961 160.121 11.540 20.101 o
-6 9 -1 13.674 12.412 4.868 148.033 o
-6 9 0 106.703 121.479 11.763 22.875 o
-6 9 1 1.052 5.191 6.836 91.405 o
-6 9 2 604.907 587.569 23.212 4.754 o
-6 9 3 242.562 243.287 12.917 14.965 o
-6 9 4 409.509 448.725 17.309 8.050 o
-6 9 5 121.417 118.434 9.786 28.579 o
-6 9 6 89.954 80.740 8.265 40.253 o
-6 9 7 125.086 130.015 11.155 23.640 o
-6 9 8 96.980 122.753 16.590 13.452 o
-6 10 -5 45.787 60.751 8.046 49.854 o
-6 10 -4 21.262 28.102 6.068 92.516 o
-6 10 -3 112.562 113.721 10.358 27.209 o
-6 10 -2 78.306 50.391 9.497 35.888 o
-6 10 -1 23.919 22.424 4.632 137.381 o
-6 10 0 86.025 99.592 8.800 36.569 o
-6 10 1 95.279 98.442 10.393 28.567 o
-6 10 2 0.002 6.216 5.471 141.679 o
-6 10 3 171.160 187.666 13.518 16.191 o
-6 10 4 237.818 210.109 10.676 18.942 o
-6 10 5 1.256 -1.185 9.603 47.188 o
-6 10 6 78.966 83.620 8.785 38.229 o
-6 10 7 22.861 30.024 7.761 61.177 o
-6 10 8 16.095 22.148 11.525 31.025 o
-6 11 -5 201.811 219.611 18.150 10.066 o
-6 11 -4 66.585 67.722 7.636 49.162 o
-6 11 -3 3.290 -0.007 6.819 92.061 o
-6 11 -2 13.812 18.839 7.915 62.897 o
-6 11 -1 1.862 5.215 7.824 69.877 o
-6 11 0 117.885 100.378 20.734 9.050 o
-6 11 1 820.876 859.932 36.813 2.240 o
-6 11 2 1.748 -3.466 6.056 117.480 o
-6 11 3 156.033 171.533 10.944 22.017 o
-6 11 4 37.478 36.081 10.547 34.191 o
-6 11 5 123.322 125.283 21.112 8.657 o
-6 11 6 14.333 15.566 6.956 79.632 o
-6 11 7 44.505 38.699 8.269 49.949 o
-6 12 -5 73.115 65.430 8.737 40.219 o
-6 12 -4 31.062 22.302 14.437 19.775 o
-6 12 -3 98.855 111.299 9.048 33.578 o
-6 12 -2 0.186 2.393 9.313 50.133 o
-6 12 -1 320.840 309.856 16.207 10.067 o
-6 12 0 33.573 35.033 8.091 54.179 o
-6 12 1 198.674 224.307 22.500 7.155 o
-6 12 2 52.892 62.653 6.554 63.899 o
-6 12 3 220.096 221.596 12.950 15.619 o
-6 12 4 46.782 58.396 8.678 44.515 o
-6 12 5 140.721 147.629 9.995 25.880 o
-6 12 6 13.784 -2.424 11.733 30.833 o
-6 13 -4 1.615 -4.092 19.533 11.436 o
-6 13 -3 12.896 9.382 6.106 102.994 o
-6 13 -2 150.520 146.270 14.212 15.938 o
-6 13 -1 5.363 6.074 10.606 38.008 o
-6 13 0 504.671 516.761 25.208 4.634 o
-6 13 1 140.543 163.546 20.182 9.121 o
-6 13 2 33.128 34.592 6.026 85.206 o
-6 13 3 0.290 6.418 7.183 83.032 o
-6 13 4 12.857 11.142 14.253 20.949 o
-6 13 5 68.803 66.505 18.522 11.676 o
-6 14 -3 1.288 3.040 19.882 11.028 o
-6 14 -2 147.163 119.965 13.442 17.688 o
-6 14 -1 2.228 1.842 8.444 60.497 o
-6 14 0 47.012 58.974 8.805 43.459 o
-6 14 1 40.645 40.063 9.111 43.206 o
-6 14 2 26.586 23.796 6.415 83.207 o
-6 14 3 4.043 7.327 6.605 95.257 o
-6 14 4 221.688 236.803 20.082 8.419 o
-6 15 -1 94.607 98.252 15.778 14.879 o
-6 15 0 11.770 8.693 8.345 58.762 o
-6 15 1 25.568 25.155 6.990 72.671 o
-6 15 2 9.524 -11.613 12.271 28.486 o
-5 0 -3 83.745 82.302 4.682 72.377 o
-5 0 -1 1007.000 1051.400 32.437 2.368 o
-5 0 1 6526.110 6874.670 216.228 0.068 o
-5 0 3 2.439 -3.173 2.818 505.188 o
-5 0 5 569.244 626.429 24.883 4.411 o
-5 0 7 1761.670 1706.300 63.145 0.758 o
-5 0 9 25.099 44.304 8.577 49.891 o
-5 0 11 48.292 61.889 11.395 28.424 o
-5 1 -4 21.382 24.152 2.670 257.403 o
-5 1 -3 57.057 65.679 3.065 119.378 o
-5 1 -2 1151.910 1163.710 31.076 2.282 o
-5 1 -1 983.290 987.264 26.505 3.004 o
-5 1 0 188.700 194.965 7.669 28.410 o
-5 1 1 318.970 326.261 11.952 13.787 o
-5 1 2 11.448 18.534 2.394 370.674 o
-5 1 3 709.368 719.930 15.743 6.007 o
-5 1 4 48.202 55.078 3.086 135.323 o
-5 1 5 13.609 15.842 2.438 356.851 o
-5 1 6 823.890 857.032 28.795 3.066 o
-5 1 7 436.682 434.854 14.750 9.287 o
-5 1 8 737.334 737.891 23.007 4.236 o
-5 1 9 22.959 27.013 5.974 94.086 o
-5 1 10 29.982 7.308 6.194 90.510 o
-5 1 11 149.726 141.509 10.653 23.679 o
-5 2 -4 15.651 21.350 2.774 283.409 o
-5 2 -3 17.567 19.992 2.342 321.944 o
-5 2 -2 333.460 317.844 9.609 16.132 o
-5 2 -1 457.021 492.391 12.883 9.863 o
-5 2 0 96.921 103.111 6.166 51.861 o
-5 2 1 17.319 26.545 2.308 305.241 o
-5 2 2 28.705 28.056 2.455 234.120 o
-5 2 3 13.707 14.909 2.258 387.085 o
-5 2 4 254.679 239.802 7.106 24.311 o
-5 2 5 5.860 11.715 2.624 424.246 o
-5 2 6 3.866 6.633 2.789 442.903 o
-5 2 7 66.444 62.885 4.456 88.091 o
-5 2 8 16.976 18.400 3.818 196.333 o
-5 2 9 26.786 21.404 4.405 143.444 o
-5 2 10 110.193 110.075 8.489 35.253 o
-5 2 11 3.392 9.006 6.119 109.950 o
-5 3 -4 244.545 262.280 9.936 19.128 o
-5 3 -3 2.771 7.085 3.115 378.725 o
-5 3 -2 2924.150 2857.180 64.998 0.526 o
-5 3 -1 9.686 20.807 2.689 333.434 o
-5 3 0 131.809 125.298 4.503 53.181 o
-5 3 1 1318.090 1389.230 31.224 2.023 o
-5 3 2 55.503 52.523 3.105 127.418 o
-5 3 3 626.214 649.934 15.686 6.662 o
-5 3 4 1048.710 1066.150 25.649 2.937 o
-5 3 5 465.197 460.445 13.996 9.315 o
-5 3 6 72.292 70.762 6.165 61.635 o
-5 3 7 30.929 24.969 5.270 107.574 o
-5 3 8 97.251 92.802 6.869 47.588 o
-5 3 9 398.864 436.962 14.769 9.636 o
-5 3 10 243.980 239.868 11.842 16.474 o
-5 3 11 161.749 159.421 11.301 21.184 o
-5 4 -4 645.421 649.499 17.034 6.146 o
-5 4 -3 285.640 281.840 9.390 18.308 o
-5 4 -2 191.811 201.418 8.145 26.691 o
-5 4 -1 228.219 220.782 6.355 28.116 o
-5 4 0 18.155 17.712 1.925 375.701 o
-5 4 1 554.499 574.597 17.239 6.762 o
-5 4 2 212.205 216.171 9.307 22.459 o
-5 4 3 467.594 492.217 12.538 9.942 o
-5 4 4 2.725 2.651 2.648 533.814 o
-5 4 5 57.668 68.811 4.560 89.737 o
-5 4 6 68.146 59.523 4.490 87.549 o
-5 4 7 6.003 8.503 4.630 178.866 o
-5 4 8 486.519 468.732 16.110 8.011 o
-5 4 9 886.351 857.922 29.270 2.923 o
-5 4 10 324.314 326.211 14.156 11.597 o
-5 4 11 315.583 312.016 18.399 8.599 o
-5 5 -4 99.644 103.772 5.609 55.511 o
-5 5 -3 1518.190 1560.000 43.659 1.301 o
-5 5 -2 244.667 269.795 11.497 16.586 o
-5 5 -1 617.688 568.070 15.357 7.073 o
-5 5 0 397.590 374.953 11.443 12.443 o
-5 5 1 37.218 42.402 3.707 140.278 o
-5 5 2 942.951 971.721 23.470 3.446 o
-5 5 3 632.841 630.926 15.520 6.732 o
-5 5 4 1182.070 1172.660 29.527 2.363 o
-5 5 5 3.524 9.015 3.717 270.500 o
-5 5 6 173.072 178.012 8.256 28.336 o
-5 5 7 23.770 26.827 5.978 93.558 o
-5 5 8 6.402 5.456 3.295 323.362 o
-5 5 9 554.178 558.691 17.748 6.625 o
-5 5 10 86.913 102.522 7.384 44.889 o
-5 5 11 0.651 2.571 6.320 107.838 o
-5 6 -4 24.582 18.588 2.414 276.552 o
-5 6 -3 533.013 500.482 15.584 7.792 o
-5 6 -2 79.731 77.933 4.230 80.430 o
-5 6 -1 317.022 316.712 11.950 13.917 o
-5 6 0 53.038 54.656 3.521 119.348 o
-5 6 1 51.545 48.838 4.257 106.684 o
-5 6 2 48.273 53.298 3.997 113.525 o
-5 6 3 7.152 6.287 2.495 473.989 o
-5 6 4 6.731 10.752 2.856 374.003 o
-5 6 5 385.492 393.790 15.967 9.219 o
-5 6 6 279.222 295.834 11.095 15.957 o
-5 6 7 1.504 -4.667 4.004 265.311 o
-5 6 8 5.197 10.259 4.535 185.380 o
-5 6 9 23.217 26.438 4.139 156.771 o
-5 6 10 7.241 4.157 8.772 54.846 o
-5 6 11 27.564 33.652 10.436 35.796 o
-5 7 -4 731.400 778.913 25.541 3.755 o
-5 7 -3 34.441 44.477 3.117 164.315 o
-5 7 -2 88.238 71.722 3.860 82.297 o
-5 7 -1 144.003 126.371 5.644 44.503 o
-5 7 0 455.120 452.994 13.590 9.687 o
-5 7 1 52.544 53.663 3.715 115.898 o
-5 7 2 45.101 41.230 4.088 120.145 o
-5 7 3 60.781 61.940 3.925 101.142 o
-5 7 4 671.844 680.283 24.468 4.186 o
-5 7 5 398.147 404.661 15.754 9.187 o
-5 7 6 10.374 15.142 4.617 164.487 o
-5 7 7 708.706 691.358 24.089 4.158 o
-5 7 8 203.332 216.498 16.845 11.249 o
-5 7 9 183.552 179.373 10.596 21.583 o
-5 7 10 0.006 -0.479 7.475 78.175 o
-5 7 11 19.922 16.114 7.558 66.858 o
-5 8 -4 112.031 128.272 6.070 47.270 o
-5 8 -3 5.424 8.741 2.935 381.158 o
-5 8 -2 719.102 722.872 26.937 3.605 o
-5 8 -1 28.536 28.080 2.935 206.078 o
-5 8 0 2170.240 2152.780 50.179 0.869 o
-5 8 1 378.872 370.124 10.566 13.565 o
-5 8 2 230.588 220.195 16.008 11.741 o
-5 8 3 0.357 -2.050 2.579 646.920 o
-5 8 4 3.343 7.182 4.244 218.199 o
-5 8 5 110.763 107.743 6.738 45.014 o
-5 8 6 1013.500 960.183 28.562 2.765 o
-5 8 7 182.300 196.070 12.025 18.404 o
-5 8 8 34.037 33.160 9.606 40.712 o
-5 8 9 0.007 4.977 5.592 136.555 o
-5 8 10 108.741 116.097 8.996 32.771 o
-5 9 -4 522.387 536.242 16.793 7.237 o
-5 9 -3 426.088 413.048 12.593 10.892 o
-5 9 -2 297.297 279.277 10.356 16.672 o
-5 9 -1 123.285 134.327 7.466 37.587 o
-5 9 0 559.452 558.394 26.394 4.185 o
-5 9 1 142.084 132.035 6.530 39.981 o
-5 9 2 62.958 60.224 4.766 85.791 o
-5 9 3 561.890 560.970 43.494 1.949 o
-5 9 4 267.405 277.701 10.951 16.675 o
-5 9 5 252.718 271.143 11.691 16.096 o
-5 9 6 76.242 73.148 5.160 71.448 o
-5 9 7 350.531 339.591 22.628 6.216 o
-5 9 8 173.387 149.475 9.829 24.608 o
-5 9 9 310.583 246.279 16.255 10.460 o
-5 9 10 10.048 4.891 9.287 48.601 o
-5 10 -4 195.962 199.952 7.543 28.092 o
-5 10 -3 179.088 173.750 7.993 28.869 o
-5 10 -2 71.651 70.856 5.016 75.534 o
-5 10 -1 501.627 460.833 28.952 3.867 o
-5 10 0 687.118 681.483 38.915 2.219 o
-5 10 1 83.686 81.805 4.674 72.581 o
-5 10 2 166.895 177.394 7.998 29.597 o
-5 10 3 3.146 11.627 7.893 67.307 o
-5 10 4 2.367 1.594 5.377 146.438 o
-5 10 5 446.588 472.196 18.973 6.970 o
-5 10 6 341.525 354.116 13.245 11.955 o
-5 10 7 12.593 13.558 6.234 98.120 o
-5 10 8 0.889 -1.347 5.188 160.788 o
-5 10 9 8.937 8.907 10.706 36.860 o
-5 10 10 47.417 37.281 8.137 50.815 o
-5 11 -4 166.117 184.284 8.347 28.313 o
-5 11 -3 224.495 193.025 10.020 20.945 o
-5 11 -2 172.711 162.763 11.531 20.219 o
-5 11 -1 12.234 11.693 8.902 51.679 o
-5 11 0 42.659 40.008 6.216 76.180 o
-5 11 1 35.643 39.864 4.666 114.044 o
-5 11 2 400.221 411.013 17.311 8.251 o
-5 11 3 446.230 454.382 22.363 5.730 o
-5 11 4 186.988 188.269 10.783 20.868 o
-5 11 5 18.292 20.906 4.478 153.332 o
-5 11 6 399.574 410.155 15.299 9.429 o
-5 11 7 1.969 1.952 7.048 86.454 o
-5 11 8 47.602 59.948 6.484 66.820 o
-5 11 9 56.858 58.238 7.149 56.676 o
-5 12 -4 794.392 818.541 37.378 2.228 o
-5 12 -3 175.642 182.672 10.159 22.869 o
-5 12 -2 145.480 150.851 11.026 22.668 o
-5 12 -1 101.152 81.675 6.252 52.534 o
-5 12 0 85.767 81.912 6.441 54.247 o
-5 12 1 96.373 110.766 8.758 35.226 o
-5 12 2 7.547 11.642 4.076 213.035 o
-5 12 3 123.984 129.805 13.688 17.665 o
-5 12 4 0.146 5.237 3.684 303.994 o
-5 12 5 0.106 3.965 4.654 196.184 o
-5 12 6 122.770 99.380 19.182 10.345 o
-5 12 7 24.608 26.715 12.689 25.369 o
-5 12 8 222.497 210.243 12.925 15.726 o
-5 12 9 143.218 151.781 22.534 7.554 o
-5 13 -4 43.393 47.062 5.990 78.146 o
-5 13 -3 298.238 296.480 13.778 12.531 o
-5 13 -2 570.303 546.827 21.697 5.323 o
-5 13 -1 182.516 183.875 10.255 22.318 o
-5 13 0 26.362 36.929 7.535 62.376 o
-5 13 1 193.915 191.487 17.003 11.336 o
-5 13 2 99.405 93.978 6.212 51.932 o
-5 13 3 1497.880 1525.850 61.549 0.840 o
-5 13 4 21.356 26.926 9.026 47.625 o
-5 13 5 190.055 185.663 15.797 12.726 o
-5 13 6 124.971 121.232 15.182 15.100 o
-5 13 7 3.422 1.436 9.591 46.873 o
-5 13 8 25.982 24.093 6.880 74.615 o
-5 14 -4 82.530 90.109 6.934 49.979 o
-5 14 -3 77.671 71.175 6.316 58.589 o
-5 14 -2 45.681 45.373 9.964 36.478 o
-5 14 -1 37.861 43.055 5.649 88.044 o
-5 14 0 60.903 57.191 7.796 49.727 o
-5 14 1 0.675 -0.533 4.584 205.936 o
-5 14 2 2.238 -2.806 4.281 230.209 o
-5 14 3 261.025 265.093 20.226 8.001 o
-5 14 4 70.935 69.262 7.592 48.633 o
-5 14 5 4.576 7.990 5.423 136.960 o
-5 14 6 103.119 87.159 10.835 26.797 o
-5 14 7 4.267 2.640 5.833 122.541 o
-5 15 -4 1.007 15.058 7.709 70.571 o
-5 15 -3 57.335 70.779 9.189 38.818 o
-5 15 -2 70.472 83.512 13.758 19.535 o
-5 15 -1 52.486 65.760 6.500 64.216 o
-5 15 0 0.331 -4.176 5.988 121.507 o
-5 15 1 40.161 42.727 5.711 85.701 o
-5 15 2 100.783 96.258 7.798 40.760 o
-5 15 3 90.159 80.936 10.041 30.951 o
-5 15 4 389.041 411.630 21.748 6.262 o
-5 15 5 19.706 31.473 6.470 83.532 o
-5 15 6 312.752 297.262 33.810 3.339 o
-5 16 -4 2.070 -2.901 7.449 77.887 o
-5 16 -3 55.452 65.130 8.252 46.132 o
-5 16 -2 8.519 5.058 5.559 128.051 o
-5 16 -1 145.603 155.348 10.242 24.697 o
-5 16 0 129.530 128.647 18.818 10.507 o
-5 16 1 351.815 326.669 22.388 6.334 o
-5 16 2 6.773 7.443 9.570 46.164 o
-5 16 3 12.020 21.664 18.783 12.151 o
-5 16 4 26.316 22.674 7.693 62.153 o
-5 16 5 3.125 6.045 6.137 110.759 o
-5 17 -3 159.081 153.008 12.729 18.322 o
-5 17 -2 159.850 157.924 13.039 17.646 o
-5 17 -1 279.963 269.310 30.935 3.962 o
-5 17 0 106.120 112.677 13.513 18.707 o
-5 17 1 101.657 118.986 9.417 31.393 o
-5 17 2 0.209 6.604 5.950 119.940 o
-5 17 3 4.285 -0.024 10.897 36.406 o
-5 17 4 102.223 99.805 11.227 25.181 o
-5 18 0 33.748 22.043 74.239 0.791 o
-5 18 1 366.279 374.355 18.793 7.817 o
-4 0 -2 0.553 8.586 2.280 661.488 o
-4 0 0 1184.770 1201.250 38.931 1.743 o
-4 0 2 455.077 496.312 19.036 6.833 o
-4 0 4 1826.890 1836.590 50.213 0.985 o
-4 0 6 18.375 17.803 2.843 271.665 o
-4 0 8 701.561 726.753 28.348 3.412 o
-4 0 10 1739.480 1706.890 63.769 0.751 o
-4 0 12 203.823 175.075 18.179 10.222 o
-4 1 -3 2260.260 2300.410 45.682 0.909 o
-4 1 -2 102.493 120.596 4.243 63.289 o
-4 1 -1 4.315 8.018 1.408 992.680 o
-4 1 0 3979.140 4295.850 107.082 0.232 o
-4 1 1 661.801 662.962 14.717 6.714 o
-4 1 2 48.115 40.625 2.286 169.903 o
-4 1 3 295.275 316.364 7.609 19.891 o
-4 1 4 461.947 460.260 9.992 11.767 o
-4 1 5 509.322 504.883 10.920 10.257 o
-4 1 6 23.307 18.341 2.069 315.846 o
-4 1 7 66.204 67.757 3.438 103.391 o
-4 1 8 632.926 605.480 16.445 6.508 o
-4 1 9 121.276 120.047 6.559 43.535 o
-4 1 10 48.378 48.416 4.491 104.150 o
-4 1 11 149.091 159.191 8.365 30.360 o
-4 1 12 9.583 -0.444 6.899 86.698 o
-4 1 13 25.505 36.608 11.067 32.255 o
-4 2 -3 4075.050 4080.060 91.380 0.279 o
-4 2 -2 37.641 28.715 2.860 184.957 o
-4 2 -1 257.750 250.056 7.083 23.916 o
-4 2 0 360.492 391.468 10.261 13.994 o
-4 2 1 66.075 52.510 3.899 101.192 o
-4 2 2 2463.240 2586.680 51.274 0.751 o
-4 2 3 783.495 791.014 16.677 5.289 o
-4 2 4 1008.930 1047.390 23.258 3.276 o
-4 2 5 1065.280 1032.160 21.503 3.382 o
-4 2 6 90.547 90.386 3.607 79.418 o
-4 2 7 35.960 40.432 2.685 182.598 o
-4 2 8 0.687 2.591 2.875 494.243 o
-4 2 9 599.961 559.425 18.166 6.245 o
-4 2 10 121.828 121.764 7.031 40.736 o
-4 2 11 146.112 149.282 10.244 24.817 o
-4 2 12 88.528 75.757 11.551 25.344 o
-4 2 13 20.803 32.804 14.523 19.688 o
-4 3 -3 0.399 6.312 1.263 1663.240 o
-4 3 -2 417.998 411.059 10.187 12.775 o
-4 3 -1 867.024 816.918 24.427 3.617 o
-4 3 0 661.439 685.466 15.662 6.371 o
-4 3 1 1706.900 1754.010 35.126 1.469 o
-4 3 2 470.807 461.420 10.346 11.402 o
-4 3 3 493.377 495.376 11.608 10.141 o
-4 3 4 2572.170 2649.960 54.714 0.685 o
-4 3 5 0.279 1.253 1.483 1775.000 o
-4 3 6 2263.320 2320.910 48.379 0.861 o
-4 3 7 1122.610 1120.820 23.424 2.999 o
-4 3 8 3.590 5.591 2.531 528.915 o
-4 3 9 153.186 136.146 6.760 37.346 o
-4 3 10 82.007 83.718 6.526 54.132 o
-4 3 11 12.084 20.657 6.014 102.249 o
-4 3 12 16.146 22.498 7.237 72.315 o
-4 4 -3 57.447 56.261 2.486 136.441 o
-4 4 -2 441.097 409.809 12.044 11.088 o
-4 4 -1 1173.030 1186.800 26.537 2.601 o
-4 4 0 2640.370 2475.590 58.850 0.640 o
-4 4 1 13.209 15.569 1.659 491.424 o
-4 4 2 65.517 57.657 3.059 115.053 o
-4 4 3 456.506 450.433 10.723 11.457 o
-4 4 4 745.130 803.104 17.849 5.165 o
-4 4 5 63.446 60.060 2.777 121.198 o
-4 4 6 16.855 16.902 1.954 388.947 o
-4 4 7 0.645 5.434 2.186 759.601 o
-4 4 8 91.092 94.719 4.754 66.700 o
-4 4 9 54.330 54.434 4.571 96.076 o
-4 4 10 69.642 76.084 5.908 64.460 o
-4 4 11 247.956 237.836 13.481 14.190 o
-4 4 12 577.111 582.740 27.488 3.904 o
-4 5 -3 408.146 409.222 11.638 11.854 o
-4 5 -2 997.511 1045.150 26.241 2.968 o
-4 5 -1 0.231 3.820 1.420 1656.710 o
-4 5 0 51.747 46.474 2.716 146.104 o
-4 5 1 22.100 21.058 1.719 348.127 o
-4 5 2 3668.910 3757.920 73.883 0.375 o
-4 5 3 735.021 745.129 16.660 5.598 o
-4 5 4 0.898 5.443 1.662 1145.970 o
-4 5 5 512.168 496.044 12.560 9.423 o
-4 5 6 38.675 36.780 2.575 184.952 o
-4 5 7 1037.070 1021.360 23.631 3.206 o
-4 5 8 1020.060 981.574 28.119 2.787 o
-4 5 9 47.151 50.888 4.191 111.031 o
-4 5 10 0.899 -1.365 4.873 181.981 o
-4 5 11 70.172 67.983 6.263 61.562 o
-4 5 12 6.286 5.338 6.895 87.125 o
-4 6 -3 1185.240 1110.610 33.960 2.073 o
-4 6 -2 309.025 299.832 9.086 17.713 o
-4 6 -1 1531.430 1504.560 37.120 1.552 o
-4 6 0 376.769 370.486 9.775 14.319 o
-4 6 1 854.115 844.042 19.931 4.331 o
-4 6 2 158.044 157.048 5.231 41.962 o
-4 6 3 1512.210 1438.520 31.916 1.817 o
-4 6 4 5.048 5.208 1.598 914.693 o
-4 6 5 10.056 14.808 2.319 417.162 o
-4 6 6 179.635 165.511 5.763 36.606 o
-4 6 7 98.240 97.659 4.938 62.287 o
-4 6 8 483.835 526.138 18.118 6.964 o
-4 6 9 0.789 1.610 3.270 391.685 o
-4 6 10 4.272 4.308 3.841 262.927 o
-4 6 11 168.693 153.283 11.660 20.237 o
-4 6 12 1.451 4.115 6.048 116.179 o
-4 7 -3 1220.060 1139.440 29.400 2.350 o
-4 7 -2 240.933 216.375 6.577 26.906 o
-4 7 -1 2013.940 1998.460 54.977 0.833 o
-4 7 0 44.927 51.492 2.848 149.124 o
-4 7 1 415.577 444.422 13.465 10.248 o
-4 7 2 645.009 635.970 15.680 6.596 o
-4 7 3 28.377 34.705 2.669 211.471 o
-4 7 4 10.519 12.124 1.975 500.064 o
-4 7 5 26.328 25.460 2.426 250.955 o
-4 7 6 79.120 78.459 4.647 75.445 o
-4 7 7 274.650 275.554 10.259 17.485 o
-4 7 8 302.098 302.605 11.429 14.944 o
-4 7 9 140.251 142.600 9.321 28.236 o
-4 7 10 422.201 413.777 15.569 9.041 o
-4 7 11 245.282 245.002 14.410 13.074 o
-4 7 12 2.972 0.599 6.281 108.139 o
-4 8 -3 72.115 69.755 4.501 82.567 o
-4 8 -2 116.700 117.156 5.365 51.981 o
-4 8 -1 762.568 807.306 27.100 3.429 o
-4 8 0 200.279 194.362 7.675 27.631 o
-4 8 1 1487.730 1472.070 35.349 1.662 o
-4 8 2 467.621 462.647 12.405 10.190 o
-4 8 3 29.861 25.481 2.423 236.652 o
-4 8 4 42.373 39.763 2.894 162.075 o
-4 8 5 468.209 439.715 13.062 9.927 o
-4 8 6 7.707 15.588 4.201 197.086 o
-4 8 7 499.052 475.514 15.710 8.080 o
-4 8 8 0.422 -0.983 3.027 470.479 o
-4 8 9 747.557 734.338 23.094 4.198 o
-4 8 10 190.250 196.137 11.084 19.984 o
-4 8 11 463.137 449.319 17.707 7.495 o
-4 8 12 22.673 30.290 12.667 25.456 o
-4 9 -3 136.299 121.557 5.159 48.869 o
-4 9 -2 615.283 588.058 18.870 5.887 o
-4 9 -1 745.300 736.009 23.446 4.137 o
-4 9 0 15.281 18.471 2.338 345.502 o
-4 9 1 729.465 714.253 18.894 5.158 o
-4 9 2 2362.130 2517.690 63.772 0.618 o
-4 9 3 334.981 335.339 10.686 14.701 o
-4 9 4 67.552 70.602 4.085 90.994 o
-4 9 5 163.832 175.310 6.956 33.470 o
-4 9 6 7.952 9.963 2.918 355.802 o
-4 9 7 51.752 67.530 5.378 79.805 o
-4 9 8 52.470 65.228 6.039 70.281 o
-4 9 9 22.081 23.280 4.081 164.357 o
-4 9 10 231.501 248.387 21.147 7.679 o
-4 9 11 46.246 48.586 6.997 62.319 o
-4 10 -3 1.702 7.152 2.261 657.612 o
-4 10 -2 533.587 515.191 14.594 8.166 o
-4 10 -1 126.066 122.916 6.171 44.786 o
-4 10 0 41.802 47.139 5.700 83.967 o
-4 10 1 285.197 282.749 8.809 19.157 o
-4 10 2 775.254 763.597 24.564 3.841 o
-4 10 3 620.940 620.492 20.963 5.215 o
-4 10 4 84.900 96.445 4.909 66.968 o
-4 10 5 998.210 1038.220 31.101 2.498 o
-4 10 6 181.172 186.393 12.366 17.942 o
-4 10 7 220.049 213.444 9.327 22.132 o
-4 10 8 574.753 546.732 20.195 5.747 o
-4 10 9 22.306 17.478 5.170 121.858 o
-4 10 10 47.801 37.866 8.279 49.355 o
-4 10 11 1.993 27.653 9.536 45.716 o
-4 11 -3 5.344 1.028 2.927 425.503 o
-4 11 -2 764.880 744.274 20.188 4.704 o
-4 11 -1 363.946 347.768 10.850 13.811 o
-4 11 0 185.536 167.404 7.519 30.088 o
-4 11 1 26.572 25.168 4.929 121.864 o
-4 11 2 669.958 670.248 19.366 5.353 o
-4 11 3 833.147 852.226 37.733 2.158 o
-4 11 4 314.920 315.920 11.423 14.536 o
-4 11 5 905.874 903.007 26.085 3.243 o
-4 11 6 269.047 289.439 12.165 14.903 o
-4 11 7 177.492 186.229 9.032 25.587 o
-4 11 8 247.005 228.862 15.491 12.003 o
-4 11 9 26.660 29.981 5.484 103.085 o
-4 11 10 8.296 2.603 6.450 98.395 o
-4 11 11 58.149 118.713 28.380 5.191 o
-4 12 -3 8.133 9.125 5.132 145.462 o
-4 12 -2 3.066 5.762 4.219 223.756 o
-4 12 -1 1675.800 1587.660 42.878 1.262 o
-4 12 0 47.085 41.069 4.043 119.410 o
-4 12 1 6.015 7.189 2.192 574.937 o
-4 12 2 29.653 36.945 3.529 163.523 o
-4 12 3 176.447 194.464 8.224 27.660 o
-4 12 4 132.054 132.629 7.303 37.481 o
-4 12 5 755.214 739.228 22.674 4.251 o
-4 12 6 161.708 162.080 8.371 29.310 o
-4 12 7 46.248 33.696 4.890 102.171 o
-4 12 8 24.564 25.782 5.070 118.895 o
-4 12 9 88.552 94.006 11.504 25.066 o
-4 12 10 139.814 120.928 13.789 17.196 o
-4 13 -3 132.123 139.328 7.449 36.435 o
-4 13 -2 245.765 236.680 11.888 16.401 o
-4 13 -1 652.426 626.378 19.177 5.560 o
-4 13 0 31.384 31.238 4.644 123.097 o
-4 13 1 615.031 588.196 19.290 5.763 o
-4 13 2 366.854 368.174 12.365 12.223 o
-4 13 3 33.318 34.093 4.055 139.177 o
-4 13 4 324.590 335.595 11.696 13.857 o
-4 13 5 1.864 -1.813 4.497 210.421 o
-4 13 6 480.391 489.580 16.679 7.716 o
-4 13 7 76.150 74.590 6.043 61.316 o
-4 13 8 298.989 305.617 15.665 10.748 o
-4 13 9 9.383 13.858 13.938 21.950 o
-4 13 10 7.618 10.026 11.477 32.262 o
-4 14 -3 221.632 240.546 14.111 13.851 o
-4 14 -2 0.013 -1.846 4.753 193.323 o
-4 14 -1 294.694 271.610 14.762 11.807 o
-4 14 0 180.885 193.606 9.293 24.523 o
-4 14 1 52.882 50.801 6.064 72.412 o
-4 14 2 444.005 427.960 14.416 9.445 o
-4 14 3 10.249 9.906 3.984 215.150 o
-4 14 4 171.216 178.681 9.836 23.976 o
-4 14 5 17.822 13.523 3.614 215.635 o
-4 14 6 40.136 46.162 6.651 69.215 o
-4 14 7 7.654 4.987 3.891 241.480 o
-4 14 8 21.622 13.512 10.786 35.040 o
-4 14 9 206.483 188.803 20.881 8.142 o
-4 15 -3 0.180 -0.643 7.920 69.590 o
-4 15 -2 0.577 -3.541 3.692 316.571 o
-4 15 -1 287.076 275.197 11.017 16.119 o
-4 15 0 817.433 769.418 27.370 3.330 o
-4 15 1 9.961 13.496 6.500 92.713 o
-4 15 2 55.105 53.232 4.550 96.369 o
-4 15 3 4.905 6.646 4.304 208.916 o
-4 15 4 2.737 8.657 4.024 239.418 o
-4 15 5 2.039 1.782 5.538 138.579 o
-4 15 6 31.836 33.301 4.357 130.966 o
-4 15 7 240.457 244.232 11.548 16.947 o
-4 15 8 216.701 225.902 16.649 11.238 o
-4 16 -3 204.266 229.091 10.246 20.577 o
-4 16 -2 2.586 -1.209 3.301 375.030 o
-4 16 -1 79.935 66.588 5.929 62.581 o
-4 16 0 17.488 21.122 7.147 73.653 o
-4 16 1 0.259 0.819 3.469 357.167 o
-4 16 2 613.196 622.454 22.416 4.870 o
-4 16 3 103.913 101.622 6.496 48.269 o
-4 16 4 124.257 111.642 6.801 42.347 o
-4 16 5 47.322 51.250 11.080 30.199 o
-4 16 6 215.349 226.517 17.471 10.493 o
-4 16 7 59.966 56.413 9.648 36.484 o
-4 16 8 304.786 304.466 20.790 7.336 o
-4 17 -3 618.107 598.738 31.572 3.149 o
-4 17 -2 14.980 18.909 5.975 101.935 o
-4 17 -1 19.868 11.763 4.671 148.758 o
-4 17 0 110.093 109.461 7.727 39.208 o
-4 17 1 60.578 62.569 10.079 33.756 o
-4 17 2 519.068 511.358 22.752 5.257 o
-4 17 3 9.381 8.496 4.965 152.636 o
-4 17 4 115.019 110.274 11.531 23.425 o
-4 17 5 22.389 36.060 5.436 105.296 o
-4 17 6 0.983 4.778 6.539 99.884 o
-4 17 7 64.767 53.791 10.916 29.733 o
-4 18 -3 200.696 188.586 18.184 10.185 o
-4 18 -2 18.207 23.157 6.836 78.750 o
-4 18 -1 2.642 -3.818 7.717 72.424 o
-4 18 0 8.540 16.130 8.080 62.293 o
-4 18 1 14.854 9.304 12.975 25.100 o
-4 18 2 135.939 120.620 17.735 11.586 o
-4 18 3 88.846 87.725 11.299 25.900 o
-4 18 4 385.425 372.256 18.522 7.843 o
-4 18 5 0.239 -1.778 10.057 43.158 o
-4 18 6 139.283 89.294 21.804 8.186 o
-4 19 -3 135.806 162.254 14.264 15.989 o
-4 19 -2 63.604 64.813 11.416 27.393 o
-4 19 -1 187.678 183.749 14.053 15.066 o
-4 19 0 211.363 213.777 11.702 17.901 o
-4 19 1 0.723 -8.134 10.366 40.577 o
-4 19 2 26.994 19.244 18.357 12.561 o
-4 19 3 17.759 22.182 9.483 44.395 o
-4 19 4 69.238 63.942 8.867 39.925 o
-4 20 0 156.806 131.865 24.573 6.466 o
-4 20 1 33.036 35.302 18.689 11.990 o
-3 0 -1 63.811 82.826 3.826 93.510 o
-3 0 1 851.853 832.200 25.036 3.544 o
-3 0 3 1722.550 1811.770 53.143 0.947 o
-3 0 5 1150.650 1169.360 32.473 2.179 o
-3 0 7 676.366 630.633 18.839 5.544 o
-3 0 9 40.057 33.145 3.997 133.046 o
-3 0 11 917.205 897.458 38.720 2.011 o
-3 0 13 75.762 75.610 15.211 16.414 o
-3 1 -2 363.146 341.146 8.185 16.565 o
-3 1 -1 14.143 6.981 1.368 622.524 o
-3 1 0 4095.510 4307.710 91.174 0.274 o
-3 1 1 2344.460 2371.200 48.627 0.834 o
-3 1 2 128.333 121.436 3.599 59.891 o
-3 1 3 4693.980 4602.890 89.793 0.252 o
-3 1 4 104.252 102.641 3.365 72.914 o
-3 1 5 822.123 843.066 17.614 4.854 o
-3 1 6 1118.470 1145.530 23.456 2.982 o
-3 1 7 202.681 184.973 5.162 34.957 o
-3 1 8 292.662 293.173 7.794 20.179 o
-3 1 9 442.852 438.775 11.962 10.925 o
-3 1 10 114.009 117.285 7.069 41.866 o
-3 1 11 4.677 1.926 3.465 320.215 o
-3 1 12 0.431 8.044 5.921 120.187 o
-3 1 13 1.072 11.632 6.773 91.246 o
-3 2 -2 193.021 198.534 6.265 32.007 o
-3 2 -1 628.446 655.117 20.904 5.143 o
-3 2 0 4061.670 4130.580 87.554 0.291 o
-3 2 2 5005.480 5161.660 109.370 0.192 o
-3 2 3 2212.380 2170.880 44.668 0.957 o
-3 2 4 76.740 79.129 2.728 101.382 o
-3 2 5 3412.440 3365.950 66.233 0.449 o
-3 2 6 258.559 274.723 6.599 24.086 o
-3 2 7 2235.350 2297.400 44.292 0.941 o
-3 2 8 3.570 3.185 1.812 914.099 o
-3 2 9 41.173 35.866 2.769 172.797 o
-3 2 10 131.434 132.672 6.795 40.009 o
-3 2 11 0.153 3.640 3.388 362.436 o
-3 2 12 631.160 622.021 23.060 4.666 o
-3 2 13 1.923 -4.375 6.739 95.019 o
-3 3 -2 4514.130 4705.010 104.733 0.219 o
-3 3 -1 2532.180 2400.270 57.130 0.681 o
-3 3 0 0.038 3.887 0.850 3368.180 o
-3 3 1 643.862 631.576 12.678 7.594 o
-3 3 2 1316.380 1224.300 24.776 2.533 o
-3 3 3 1892.000 1978.660 44.949 1.068 o
-3 3 4 453.767 436.279 9.300 12.554 o
-3 3 5 22.464 22.497 1.556 353.998 o
-3 3 6 902.639 904.505 18.996 4.259 o
-3 3 7 2014.450 1999.800 38.805 1.171 o
-3 3 8 107.231 108.659 4.295 63.261 o
-3 3 9 1481.010 1439.880 31.188 1.875 o
-3 3 10 0.770 -1.006 2.928 496.609 o
-3 3 11 25.816 26.781 4.213 149.006 o
-3 3 12 511.549 517.329 20.293 6.044 o
-3 3 13 243.939 244.011 14.289 13.241 o
-3 4 -2 378.629 410.682 14.961 9.851 o
-3 4 -1 87.784 93.215 4.518 70.495 o
-3 4 0 31.093 39.841 2.379 210.021 o
-3 4 1 546.600 534.741 11.930 9.172 o
-3 4 2 16.515 17.227 1.342 476.860 o
-3 4 3 1595.180 1593.080 31.942 1.704 o
-3 4 4 113.202 115.443 3.423 66.700 o
-3 4 5 740.797 728.025 15.451 5.905 o
-3 4 6 1.875 6.576 1.625 1055.730 o
-3 4 7 2.396 5.889 1.724 966.034 o
-3 4 8 36.448 37.178 2.615 188.261 o
-3 4 9 400.445 411.280 11.688 11.918 o
-3 4 10 19.713 19.439 3.953 180.013 o
-3 4 11 21.564 21.789 3.729 186.275 o
-3 4 12 15.664 18.994 6.004 100.610 o
-3 4 13 417.997 398.232 18.877 7.386 o
-3 5 -2 58.748 52.387 2.583 135.211 o
-3 5 -1 5373.900 5567.380 134.059 0.144 o
-3 5 0 100.590 114.828 5.035 58.433 o
-3 5 1 95.192 85.443 3.344 81.050 o
-3 5 2 53.330 48.693 2.670 143.281 o
-3 5 3 38.425 35.133 2.418 194.125 o
-3 5 4 430.364 430.248 9.261 13.062 o
-3 5 5 0.002 0.648 1.652 1546.470 o
-3 5 6 512.975 528.471 11.803 9.623 o
-3 5 7 56.706 56.049 2.794 130.877 o
-3 5 8 251.389 244.961 7.422 23.741 o
-3 5 9 58.059 55.299 3.922 105.862 o
-3 5 10 224.892 243.383 9.327 21.299 o
-3 5 11 237.439 220.129 13.474 14.561 o
-3 5 12 19.841 26.254 6.243 89.757 o
-3 5 13 98.846 96.071 8.901 34.970 o
-3 6 -2 314.456 306.415 10.272 15.985 o
-3 6 -1 103.163 83.818 3.954 71.947 o
-3 6 0 39.948 35.511 2.110 201.896 o
-3 6 1 5183.720 5320.640 112.872 0.181 o
-3 6 2 495.949 522.045 13.660 8.901 o
-3 6 3 454.990 456.693 11.063 11.216 o
-3 6 4 3003.020 3033.510 62.371 0.530 o
-3 6 5 48.259 52.339 2.377 156.021 o
-3 6 6 2659.320 2662.010 52.947 0.691 o
-3 6 7 114.653 121.636 4.449 58.156 o
-3 6 8 428.383 413.393 10.933 12.028 o
-3 6 9 689.373 684.122 16.882 5.891 o
-3 6 10 1.649 3.574 2.760 507.057 o
-3 6 11 59.175 55.713 5.081 83.827 o
-3 6 12 122.917 134.233 9.632 28.533 o
-3 6 13 10.595 8.607 7.471 72.613 o
-3 7 -2 1116.320 1193.610 32.955 2.165 o
-3 7 -1 843.645 819.767 20.897 4.229 o
-3 7 0 1458.190 1434.290 35.307 1.693 o
-3 7 1 634.118 600.479 15.146 6.939 o
-3 7 2 1357.300 1351.970 27.278 2.243 o
-3 7 3 744.977 755.511 15.954 5.697 o
-3 7 4 4098.720 4149.590 81.486 0.310 o
-3 7 5 431.974 465.838 10.698 11.727 o
-3 7 6 602.629 582.205 12.503 8.186 o
-3 7 7 6.845 13.159 1.873 588.885 o
-3 7 8 57.819 61.926 3.701 107.750 o
-3 7 9 11.946 8.776 2.778 349.948 o
-3 7 10 650.109 646.223 18.880 5.609 o
-3 7 11 176.242 190.777 13.750 15.680 o
-3 7 12 173.095 173.598 10.649 21.994 o
-3 7 13 54.773 88.502 13.117 21.608 o
-3 8 -2 70.928 90.508 4.902 73.254 o
-3 8 -1 57.859 55.266 2.742 131.062 o
-3 8 0 508.473 490.504 14.932 8.314 o
-3 8 1 1522.710 1580.760 37.926 1.505 o
-3 8 2 2.245 4.861 1.048 1779.820 o
-3 8 3 40.839 43.470 2.220 185.064 o
-3 8 4 151.645 154.730 5.028 43.986 o
-3 8 5 221.063 238.953 6.835 26.891 o
-3 8 6 1.911 4.360 1.515 1254.750 o
-3 8 7 648.291 624.605 13.897 7.183 o
-3 8 8 5.029 8.234 2.162 595.665 o
-3 8 9 0.073 4.769 2.618 577.219 o
-3 8 10 400.441 396.088 13.161 10.933 o
-3 8 11 3.515 5.627 4.536 194.883 o
-3 8 12 580.661 597.136 22.948 4.876 o
-3 9 -2 7.419 7.986 1.491 788.175 o
-3 9 -1 733.185 730.828 17.992 5.321 o
-3 9 0 1070.640 1059.610 26.096 2.865 o
-3 9 1 2655.940 2648.730 62.909 0.585 o
-3 9 2 670.416 671.372 15.600 6.378 o
-3 9 3 28.552 30.486 1.949 260.825 o
-3 9 4 826.042 803.439 17.227 4.986 o
-3 9 5 445.376 446.867 10.552 11.765 o
-3 9 6 4.740 7.132 1.721 812.955 o
-3 9 7 135.742 130.649 5.068 48.620 o
-3 9 8 7.657 14.299 2.665 382.637 o
-3 9 9 183.461 183.914 13.036 16.745 o
-3 9 10 155.034 161.830 8.283 30.100 o
-3 9 11 7.228 7.804 4.951 157.422 o
-3 9 12 5.269 -0.322 6.875 89.521 o
-3 10 -2 71.520 70.001 3.346 99.982 o
-3 10 -1 140.034 138.648 4.637 49.321 o
-3 10 0 576.920 593.429 15.987 7.025 o
-3 10 1 4989.060 5069.210 119.213 0.176 o
-3 10 2 737.663 746.761 16.678 5.578 o
-3 10 3 109.370 115.449 4.888 57.200 o
-3 10 4 1209.030 1192.410 27.064 2.511 o
-3 10 5 90.099 96.938 4.063 73.494 o
-3 10 6 337.204 346.173 9.362 15.945 o
-3 10 7 1058.810 1077.230 26.163 2.862 o
-3 10 8 401.347 387.070 12.555 11.427 o
-3 10 9 420.527 419.480 13.924 10.036 o
-3 10 10 148.905 152.606 7.529 33.771 o
-3 10 11 67.932 64.242 6.360 61.637 o
-3 10 12 26.453 34.114 7.848 58.672 o
-3 11 -2 3687.820 3535.190 79.986 0.352 o
-3 11 -1 74.052 76.433 3.492 93.870 o
-3 11 0 63.723 60.227 2.734 121.606 o
-3 11 1 6.671 8.419 1.768 694.561 o
-3 11 2 156.064 148.601 4.899 44.344 o
-3 11 3 414.702 418.333 10.830 12.284 o
-3 11 4 918.708 927.598 23.773 3.497 o
-3 11 5 117.405 124.700 5.492 50.237 o
-3 11 6 656.316 659.467 20.791 5.067 o
-3 11 7 53.350 57.146 4.279 101.582 o
-3 11 8 278.375 291.567 11.839 15.085 o
-3 11 9 220.212 221.245 12.883 15.717 o
-3 11 10 646.942 659.474 21.665 4.888 o
-3 11 11 83.744 90.519 13.205 20.398 o
-3 12 -2 335.979 339.711 9.641 15.753 o
-3 12 -1 15.155 21.359 2.206 351.249 o
-3 12 0 34.050 33.806 4.414 126.222 o
-3 12 1 262.098 286.371 8.004 21.236 o
-3 12 2 9.073 11.436 2.826 355.234 o
-3 12 3 29.900 35.321 2.503 214.594 o
-3 12 4 44.536 47.574 3.089 145.639 o
-3 12 5 316.070 309.193 9.689 16.613 o
-3 12 6 4.059 6.326 3.621 287.244 o
-3 12 7 9.334 3.492 4.742 169.914 o
-3 12 8 339.384 348.309 16.337 9.608 o
-3 12 9 45.750 36.037 7.430 58.838 o
-3 12 10 190.992 202.596 11.990 18.126 o
-3 12 11 63.105 87.873 11.902 25.059 o
-3 13 -2 1304.150 1239.720 33.495 1.960 o
-3 13 -1 115.538 104.844 5.113 55.354 o
-3 13 0 16.185 17.850 2.603 309.178 o
-3 13 1 203.744 189.207 7.007 29.393 o
-3 13 2 1081.360 1052.900 24.403 3.023 o
-3 13 3 18.169 17.715 2.045 360.838 o
-3 13 4 16.394 21.667 2.656 290.468 o
-3 13 5 42.532 53.571 3.657 127.969 o
-3 13 6 53.390 55.215 4.263 102.604 o
-3 13 7 284.303 286.013 11.998 14.824 o
-3 13 8 124.908 130.048 7.795 36.086 o
-3 13 9 24.754 31.297 10.126 38.164 o
-3 13 10 2.248 12.710 8.065 64.681 o
-3 13 11 3.301 14.793 10.189 40.852 o
-3 14 -2 24.110 27.660 3.031 214.433 o
-3 14 -1 31.316 32.395 3.796 153.369 o
-3 14 0 193.375 175.148 6.232 33.136 o
-3 14 1 337.698 334.761 9.806 15.591 o
-3 14 2 775.167 759.687 19.162 4.856 o
-3 14 3 808.324 770.323 23.195 3.989 o
-3 14 4 59.801 64.099 3.953 100.545 o
-3 14 5 493.078 505.905 16.065 7.848 o
-3 14 6 154.675 150.170 7.572 33.188 o
-3 14 7 1103.120 1063.390 31.872 2.316 o
-3 14 8 19.920 15.880 7.272 71.545 o
-3 14 9 28.706 25.980 8.026 56.924 o
-3 14 10 34.898 17.900 10.512 35.382 o
-3 15 -2 1356.500 1338.760 34.313 1.840 o
-3 15 -1 1.000 0.375 1.996 1009.540 o
-3 15 0 137.808 130.584 5.983 43.397 o
-3 15 1 273.121 251.249 9.431 19.168 o
-3 15 2 159.876 151.622 6.066 38.584 o
-3 15 3 463.623 458.103 15.124 8.729 o
-3 15 4 525.921 526.494 15.841 7.639 o
-3 15 5 18.766 19.369 4.474 154.026 o
-3 15 6 13.144 13.433 4.726 155.270 o
-3 15 7 194.243 202.299 9.128 24.039 o
-3 15 8 2.654 -6.187 5.500 140.846 o
-3 15 9 148.074 137.174 12.503 19.331 o
-3 15 10 10.059 24.919 16.959 14.849 o
-3 16 -2 62.913 57.819 7.734 49.851 o
-3 16 -1 103.825 89.278 4.945 61.820 o
-3 16 0 118.048 128.460 6.987 41.026 o
-3 16 1 109.773 117.398 6.651 44.950 o
-3 16 2 162.821 166.999 7.756 31.110 o
-3 16 3 34.825 29.935 3.175 175.790 o
-3 16 4 159.307 158.183 8.157 30.349 o
-3 16 5 894.647 935.970 26.503 3.182 o
-3 16 6 238.280 227.837 10.028 19.779 o
-3 16 7 44.569 47.258 6.452 70.416 o
-3 16 8 15.291 5.487 5.340 129.318 o
-3 16 9 140.401 144.967 10.919 23.293 o
-3 17 -2 157.946 163.752 7.720 31.767 o
-3 17 -1 93.341 100.791 5.781 55.959 o
-3 17 0 1176.030 1149.870 32.073 2.194 o
-3 17 1 41.448 50.083 3.469 136.858 o
-3 17 2 16.046 19.167 2.971 267.391 o
-3 17 3 62.301 70.406 6.380 62.127 o
-3 17 4 22.798 21.651 3.682 186.281 o
-3 17 5 125.990 130.543 12.054 21.200 o
-3 17 6 194.580 189.372 16.655 11.696 o
-3 17 7 3.406 -4.910 8.643 57.715 o
-3 17 8 15.660 -1.865 8.880 52.367 o
-3 18 -2 11.917 8.607 3.845 223.899 o
-3 18 -1 16.217 16.626 10.592 36.594 o
-3 18 0 17.521 18.480 3.778 197.479 o
-3 18 1 482.030 452.885 14.338 9.005 o
-3 18 2 68.638 62.721 7.590 49.635 o
-3 18 3 46.173 41.734 8.530 47.062 o
-3 18 4 0.750 0.715 8.229 64.203 o
-3 18 5 230.234 193.993 12.925 15.736 o
-3 18 6 0.373 8.265 5.369 144.998 o
-3 18 7 14.228 14.320 11.054 34.011 o
-3 19 -2 7.494 12.828 16.477 15.854 o
-3 19 -1 352.702 366.524 14.483 10.720 o
-3 19 0 37.293 32.100 8.100 53.624 o
-3 19 1 0.047 0.104 4.492 216.212 o
-3 19 2 88.755 70.756 8.688 38.428 o
-3 19 3 206.106 185.226 10.278 21.279 o
-3 19 4 4.025 10.614 7.997 65.528 o
-3 19 5 27.570 30.131 7.114 69.106 o
-3 19 6 1.397 10.908 12.282 28.581 o
-3 20 -2 9.992 18.745 7.260 74.854 o
-3 20 -1 34.533 36.614 16.535 15.110 o
-3 20 0 254.030 264.717 16.286 10.943 o
-3 20 1 17.668 28.340 12.464 26.523 o
-3 20 2 208.935 200.629 13.208 15.707 o
-3 20 3 171.369 153.859 10.621 22.541 o
-3 20 4 55.819 59.527 7.918 49.340 o
-3 20 5 93.728 93.160 24.326 6.876 o
-3 21 -2 7.477 4.624 18.370 12.837 o
-3 21 -1 61.197 61.373 19.116 11.109 o
-3 21 0 63.431 74.638 11.894 25.381 o
-3 21 1 77.463 55.761 8.577 41.334 o
-3 21 2 68.983 76.084 11.127 27.919 o
-3 21 3 284.657 307.684 37.379 2.814 o
-2 0 0 13710.500 12241.500 605.462 0.010 o
-2 0 2 871.812 850.037 25.070 3.484 o
-2 0 4 3843.570 3771.990 100.517 0.262 o
-2 0 6 574.250 538.382 16.774 6.922 o
-2 0 8 400.475 372.410 12.080 11.910 o
-2 0 10 193.818 172.931 7.314 29.872 o
-2 0 12 606.934 553.138 28.486 3.692 o
-2 0 14 230.455 184.358 25.588 5.721 o
-2 1 -1 740.730 759.540 21.464 4.496 o
-2 1 0 1535.940 1433.660 30.841 1.853 o
-2 1 1 4845.910 4807.530 101.610 0.216 o
-2 1 2 2971.720 3041.790 61.735 0.538 o
-2 1 3 657.185 641.778 13.191 7.291 o
-2 1 4 571.356 594.144 12.394 8.450 o
-2 1 5 32.556 39.405 2.011 223.283 o
-2 1 6 317.033 312.615 6.997 19.930 o
-2 1 7 111.085 115.039 3.589 66.317 o
-2 1 8 1113.880 1188.580 23.653 2.937 o
-2 1 9 9.281 12.358 1.830 556.025 o
-2 1 10 521.581 476.099 11.838 9.802 o
-2 1 11 73.220 70.447 4.525 81.518 o
-2 1 12 116.701 127.582 13.311 18.650 o
-2 1 13 38.999 30.510 5.832 87.124 o
-2 1 14 327.203 333.458 16.399 9.750 o
-2 2 -1 10151.400 9816.430 281.108 0.037 o
-2 2 0 2000.140 2002.380 40.808 1.128 o
-2 2 1 765.836 763.157 14.798 5.851 o
-2 2 2 4315.360 4411.480 82.581 0.291 o
-2 2 3 187.614 191.898 4.766 37.438 o
-2 2 4 2471.090 2516.220 49.592 0.779 o
-2 2 5 10274.400 10233.400 226.333 0.048 o
-2 2 6 1808.550 1851.260 35.529 1.380 o
-2 2 7 35.683 28.047 1.665 249.428 o
-2 2 8 2301.030 2351.900 47.151 0.869 o
-2 2 9 128.405 126.672 4.533 53.620 o
-2 2 10 704.915 680.861 16.326 5.973 o
-2 2 11 799.336 762.452 22.917 4.068 o
-2 2 12 16.129 14.388 4.608 155.684 o
-2 2 13 137.356 153.911 9.565 27.252 o
-2 2 14 40.043 37.099 7.349 61.132 o
-2 3 -1 4284.940 4107.940 96.246 0.256 o
-2 3 0 45.670 41.509 1.814 188.639 o
-2 3 1 981.753 1050.660 20.136 3.705 o
-2 3 2 4614.630 4661.240 87.396 0.260 o
-2 3 3 4314.770 4344.980 81.509 0.296 o
-2 3 5 18.755 15.316 1.411 448.840 o
-2 3 6 982.919 983.317 19.480 3.868 o
-2 3 7 209.359 193.851 5.293 33.462 o
-2 3 8 729.657 737.625 15.296 5.975 o
-2 3 9 526.387 522.908 12.191 9.318 o
-2 3 10 370.366 366.646 10.095 14.199 o
-2 3 11 92.808 93.500 5.908 55.890 o
-2 3 12 172.280 171.611 9.805 24.177 o
-2 3 13 0.002 5.001 8.539 59.324 o
-2 3 14 4.995 0.866 10.319 40.428 o
-2 4 -1 224.329 240.405 7.076 26.102 o
-2 4 0 126.844 124.025 6.340 43.635 o
-2 4 1 515.939 534.000 10.599 10.160 o
-2 4 2 441.233 446.878 9.431 12.593 o
-2 4 3 916.963 948.074 18.505 4.231 o
-2 4 4 575.043 569.703 11.581 8.864 o
-2 4 5 119.574 133.885 3.814 59.306 o
-2 4 6 534.018 507.974 10.783 10.007 o
-2 4 7 161.621 158.353 4.377 44.841 o
-2 4 8 620.801 598.420 13.924 7.456 o
-2 4 9 331.800 311.686 8.447 17.633 o
-2 4 10 55.104 55.455 3.133 125.553 o
-2 4 11 0.246 -1.188 3.230 415.799 o
-2 4 12 0.067 -3.954 4.046 266.588 o
-2 4 13 12.383 -0.037 5.604 124.769 o
-2 4 14 3.900 9.071 7.238 79.651 o
-2 5 -1 190.755 155.890 4.684 39.574 o
-2 5 0 374.203 367.625 12.460 12.036 o
-2 5 1 63.899 59.207 2.005 134.984 o
-2 5 2 10976.200 11165.400 235.098 0.043 o
-2 5 3 83.027 84.732 3.594 84.794 o
-2 5 4 183.188 178.095 4.378 40.105 o
-2 5 5 743.364 738.633 15.383 5.883 o
-2 5 6 307.902 320.142 7.541 19.433 o
-2 5 7 1.430 1.120 1.356 1809.350 o
-2 5 8 2612.330 2594.990 49.925 0.741 o
-2 5 9 246.744 244.074 6.487 25.854 o
-2 5 10 60.939 56.766 3.787 105.622 o
-2 5 11 205.340 191.156 8.375 25.602 o
-2 5 12 144.245 140.702 8.058 32.640 o
-2 5 13 26.695 23.016 9.777 40.881 o
-2 6 -1 1669.530 1702.610 40.880 1.306 o
-2 6 0 1051.400 968.697 25.444 3.029 o
-2 6 1 934.008 934.954 18.893 4.143 o
-2 6 2 720.224 740.123 14.635 6.185 o
-2 6 3 3108.030 3083.040 63.131 0.511 o
-2 6 4 2624.310 2651.750 50.314 0.729 o
-2 6 5 109.230 109.828 3.272 70.250 o
-2 6 6 1760.910 1839.530 35.603 1.404 o
-2 6 7 1825.640 1860.920 39.271 1.259 o
-2 6 8 26.523 28.967 2.219 256.485 o
-2 6 9 604.048 603.385 13.287 7.793 o
-2 6 10 5.656 6.239 2.485 500.573 o
-2 6 11 897.801 858.888 25.986 3.306 o
-2 6 12 79.598 75.823 8.074 43.151 o
-2 6 13 42.859 44.230 6.704 67.872 o
-2 7 -1 388.627 380.420 10.998 12.917 o
-2 7 0 1110.320 1271.690 32.319 2.181 o
-2 7 1 74.654 74.793 4.137 85.007 o
-2 7 2 1988.520 1934.100 38.289 1.207 o
-2 7 3 2175.710 2183.490 43.235 0.992 o
-2 7 4 371.318 379.801 8.270 15.739 o
-2 7 5 651.739 660.978 13.596 7.133 o
-2 7 6 579.202 570.322 12.037 8.633 o
-2 7 7 514.191 526.119 11.399 9.826 o
-2 7 8 90.526 92.334 3.596 79.075 o
-2 7 9 41.411 44.184 2.564 171.040 o
-2 7 10 0.242 -3.340 2.465 710.647 o
-2 7 11 178.531 206.157 10.191 22.164 o
-2 7 12 0.361 6.042 5.160 158.218 o
-2 7 13 569.053 646.353 27.754 3.809 o
-2 8 -1 1605.190 1559.830 39.427 1.413 o
-2 8 0 1951.510 2018.180 55.654 0.831 o
-2 8 1 115.997 110.208 3.778 64.138 o
-2 8 2 232.946 240.595 6.529 26.744 o
-2 8 3 3000.500 2972.660 63.769 0.523 o
-2 8 4 108.691 110.034 3.412 69.374 o
-2 8 5 18.817 29.389 1.797 333.792 o
-2 8 6 620.661 614.176 12.964 7.740 o
-2 8 7 0.118 3.400 1.441 1678.630 o
-2 8 8 1.425 2.902 1.610 1275.080 o
-2 8 9 253.856 254.271 7.812 22.657 o
-2 8 10 397.238 393.566 11.019 12.636 o
-2 8 11 198.763 193.594 7.634 27.868 o
-2 8 12 154.693 166.631 10.707 22.764 o
-2 8 13 92.357 91.066 15.974 14.665 o
-2 9 -1 31.188 40.076 2.527 202.319 o
-2 9 0 3360.620 3465.300 70.616 0.423 o
-2 9 1 174.635 175.759 4.682 40.413 o
-2 9 2 213.063 212.917 5.550 31.565 o
-2 9 3 10.005 13.700 1.350 648.091 o
-2 9 4 1159.820 1165.310 23.953 2.856 o
-2 9 5 520.652 530.993 11.859 9.498 o
-2 9 6 987.991 992.635 20.154 3.756 o
-2 9 7 100.573 95.065 3.536 74.550 o
-2 9 8 48.771 48.246 2.698 149.869 o
-2 9 9 3.410 7.111 2.207 633.717 o
-2 9 10 163.190 159.859 7.048 33.924 o
-2 9 11 216.376 222.445 11.439 18.084 o
-2 9 12 2.315 -0.585 5.073 165.429 o
-2 9 13 170.502 203.759 14.728 14.243 o
-2 10 -1 46.159 43.382 3.118 145.485 o
-2 10 0 5115.480 4944.170 96.988 0.217 o
-2 10 1 254.128 273.909 7.749 22.300 o
-2 10 2 4.268 6.050 1.067 1341.700 o
-2 10 3 567.818 577.183 12.484 8.521 o
-2 10 4 1337.050 1369.040 34.778 1.819 o
-2 10 5 2587.240 2675.950 53.350 0.696 o
-2 10 6 1651.550 1703.560 34.723 1.526 o
-2 10 7 2123.970 2142.290 43.234 1.013 o
-2 10 8 76.374 85.198 4.333 79.013 o
-2 10 9 359.563 348.252 10.465 14.265 o
-2 10 10 154.658 141.619 7.888 32.361 o
-2 10 11 1.607 4.206 4.532 202.080 o
-2 10 12 0.229 -3.863 6.810 94.049 o
-2 11 -1 74.556 68.551 2.915 104.669 o
-2 11 0 358.594 359.904 8.353 16.259 o
-2 11 1 622.468 589.875 16.225 6.682 o
-2 11 2 237.330 229.739 6.954 25.900 o
-2 11 3 1833.710 1886.960 38.187 1.281 o
-2 11 4 58.174 68.081 3.164 115.126 o
-2 11 5 325.037 331.367 8.317 17.692 o
-2 11 6 72.509 82.216 3.646 90.869 o
-2 11 7 599.164 589.940 13.921 7.646 o
-2 11 8 109.453 111.537 4.961 57.141 o
-2 11 9 87.154 88.951 4.638 70.280 o
-2 11 10 3.173 1.004 3.336 358.298 o
-2 11 11 34.974 28.759 5.720 92.248 o
-2 11 12 118.498 103.934 9.416 30.703 o
-2 12 -1 81.216 79.878 3.693 85.888 o
-2 12 0 334.941 335.242 8.070 17.611 o
-2 12 1 197.381 196.964 5.802 33.032 o
-2 12 2 25.271 23.092 1.656 321.444 o
-2 12 3 539.123 530.530 12.508 9.001 o
-2 12 4 584.090 581.919 14.205 7.681 o
-2 12 5 387.135 404.143 10.286 13.325 o
-2 12 6 86.305 87.224 3.597 82.395 o
-2 12 7 5.324 6.884 2.495 497.904 o
-2 12 8 85.697 83.746 3.446 85.342 o
-2 12 9 342.484 348.632 15.508 10.167 o
-2 12 10 116.026 118.398 8.698 33.373 o
-2 12 11 0.019 3.303 5.719 131.626 o
-2 12 12 0.272 4.869 7.077 85.888 o
-2 13 -1 1607.890 1591.170 33.776 1.621 o
-2 13 0 251.230 259.302 7.396 23.432 o
-2 13 1 360.357 369.531 9.901 14.566 o
-2 13 2 305.456 285.285 10.470 16.235 o
-2 13 3 587.059 591.787 13.918 7.731 o
-2 13 4 89.120 92.570 5.245 62.949 o
-2 13 5 63.746 61.025 3.241 111.771 o
-2 13 6 423.332 410.117 10.470 12.478 o
-2 13 7 2.693 4.596 2.126 731.869 o
-2 13 8 436.960 449.386 13.799 9.775 o
-2 13 9 307.987 289.476 15.620 10.776 o
-2 13 10 240.641 218.361 12.527 15.810 o
-2 13 11 55.182 63.760 11.015 29.588 o
-2 14 -1 30.858 29.806 2.287 232.656 o
-2 14 0 1359.090 1363.670 29.541 2.098 o
-2 14 1 133.716 136.658 5.032 48.633 o
-2 14 2 55.623 57.735 3.000 126.631 o
-2 14 3 650.218 647.398 15.576 6.565 o
-2 14 4 111.677 101.614 4.094 64.544 o
-2 14 5 669.521 707.438 17.271 5.825 o
-2 14 6 78.731 80.430 6.786 52.916 o
-2 14 7 2.638 8.621 3.442 315.133 o
-2 14 8 497.614 485.523 13.888 8.942 o
-2 14 9 64.825 81.804 6.879 54.903 o
-2 14 10 285.610 273.017 15.203 11.505 o
-2 14 11 14.401 0.190 9.697 44.462 o
-2 15 -1 35.350 38.733 2.441 196.539 o
-2 15 0 326.794 325.486 8.990 16.929 o
-2 15 1 598.124 548.899 13.865 7.831 o
-2 15 2 155.945 151.520 5.279 42.470 o
-2 15 3 1010.530 973.887 25.089 3.129 o
-2 15 4 54.813 57.189 3.394 119.113 o
-2 15 5 4.585 4.663 2.625 490.907 o
-2 15 6 22.375 17.871 3.158 227.832 o
-2 15 7 305.074 315.254 11.101 15.121 o
-2 15 8 160.389 170.468 7.590 31.742 o
-2 15 9 144.780 153.225 9.839 25.985 o
-2 15 10 251.961 236.239 14.456 12.987 o
-2 16 -1 656.601 646.835 15.451 6.569 o
-2 16 0 16.257 18.518 2.333 338.124 o
-2 16 1 76.237 83.405 4.171 81.534 o
-2 16 2 0.399 1.542 1.865 1144.320 o
-2 16 3 22.891 20.538 2.522 271.109 o
-2 16 4 625.523 636.052 20.593 5.267 o
-2 16 5 447.230 454.636 13.569 9.775 o
-2 16 6 12.363 5.978 3.444 267.468 o
-2 16 7 109.700 102.840 7.851 38.972 o
-2 16 8 155.054 161.318 9.268 26.911 o
-2 16 9 0.936 -7.639 13.505 23.914 o
-2 16 10 108.121 106.670 24.400 6.763 o
-2 17 -1 85.205 82.554 4.379 75.143 o
-2 17 0 3.054 1.201 4.305 223.010 o
-2 17 1 1157.810 1178.560 27.670 2.532 o
-2 17 2 62.212 58.614 3.413 110.976 o
-2 17 3 136.273 130.090 6.403 41.507 o
-2 17 4 203.096 210.354 8.027 26.047 o
-2 17 5 6.931 6.271 5.984 112.780 o
-2 17 6 148.436 156.518 7.827 32.487 o
-2 17 7 40.433 48.983 5.446 89.049 o
-2 17 8 4.680 9.003 6.641 93.396 o
-2 17 9 2.579 8.838 13.088 25.202 o
-2 18 -1 480.068 450.119 14.365 9.021 o
-2 18 0 196.375 201.490 7.265 28.771 o
-2 18 1 4.894 7.800 5.953 114.980 o
-2 18 2 129.450 133.370 5.675 46.154 o
-2 18 3 2.827 7.259 3.691 281.923 o
-2 18 4 373.077 393.884 13.458 11.079 o
-2 18 5 103.499 100.114 7.038 44.829 o
-2 18 6 627.221 614.058 31.089 3.197 o
-2 18 7 40.218 41.164 5.749 85.339 o
-2 18 8 240.276 253.316 21.022 7.690 o
-2 19 -1 313.189 334.533 12.856 12.902 o
-2 19 0 33.181 41.733 3.619 149.793 o
-2 19 1 15.249 21.141 4.186 174.125 o
-2 19 2 576.610 558.359 20.099 5.745 o
-2 19 3 10.573 14.013 10.138 40.485 o
-2 19 4 6.565 6.851 6.092 109.173 o
-2 19 5 52.622 71.626 6.143 67.759 o
-2 19 6 87.400 92.261 7.014 48.291 o
-2 19 7 2.494 0.299 7.739 72.016 o
-2 20 -1 560.574 546.774 23.647 4.833 o
-2 20 0 114.308 120.496 13.381 18.664 o
-2 20 1 172.271 170.175 9.968 23.787 o
-2 20 2 4.327 6.526 5.266 145.944 o
-2 20 3 96.217 90.897 10.915 26.785 o
-2 20 4 177.972 174.720 15.100 13.858 o
-2 20 5 539.149 540.717 26.019 4.331 o
-2 20 6 2.265 3.029 7.829 70.015 o
-2 21 -1 45.752 40.014 18.833 11.669 o
-2 21 0 152.981 167.089 16.136 12.959 o
-2 21 1 50.014 34.573 12.698 24.084 o
-2 21 2 82.932 87.105 10.844 27.903 o
-2 21 3 10.521 25.079 11.839 29.733 o
-2 21 4 11.324 15.898 9.155 48.837 o
-2 21 5 27.101 46.625 11.594 29.242 o
-2 22 -1 53.794 43.933 11.440 28.434 o
-2 22 0 41.704 31.033 9.526 40.529 o
-2 22 1 0.968 -11.793 9.101 52.557 o
-2 22 2 70.832 39.589 10.645 31.038 o
-1 0 1 9982.120 10748.900 751.041 0.007 o
-1 0 5 1726.860 1662.550 44.962 1.170 o
-1 0 7 5801.920 5702.290 151.338 0.120 o
-1 0 9 614.402 593.200 17.919 6.170 o
-1 0 11 189.194 210.982 13.380 15.761 o
-1 0 13 195.318 208.012 15.471 12.877 o
-1 1 1 8006.660 8320.130 259.227 0.047 o
-1 1 2 2059.290 2166.920 44.017 1.012 o
-1 1 3 576.136 547.977 11.071 9.178 o
-1 1 4 8293.400 8241.250 148.508 0.090 o
-1 1 5 110.788 76.263 2.147 85.698 o
-1 1 6 568.029 563.114 11.516 8.994 o
-1 1 7 1680.790 1676.070 33.687 1.556 o
-1 1 8 263.358 282.247 6.715 23.435 o
-1 1 9 6.790 7.336 1.790 699.711 o
-1 1 10 1005.940 984.191 22.011 3.490 o
-1 1 11 66.400 65.737 4.634 84.585 o
-1 1 12 40.809 39.423 4.634 110.525 o
-1 1 13 1.045 4.769 4.525 203.441 o
-1 1 14 0.217 0.154 8.074 66.916 o
-1 2 1 10.499 11.650 0.529 866.649 o
-1 2 2 3619.570 3549.580 71.660 0.396 o
-1 2 3 1992.560 2116.870 39.942 1.131 o
-1 2 4 5350.260 5319.810 99.599 0.201 o
-1 2 5 3340.410 3329.910 60.616 0.494 o
-1 2 6 578.040 634.226 12.397 8.215 o
-1 2 7 2355.590 2384.140 42.566 0.927 o
-1 2 8 504.600 503.560 10.428 10.588 o
-1 2 9 736.235 728.099 15.827 5.834 o
-1 2 10 577.589 544.518 13.193 8.285 o
-1 2 11 572.913 557.896 15.714 7.266 o
-1 2 12 5.694 2.989 3.245 346.214 o
-1 2 13 29.418 23.045 5.174 112.422 o
-1 2 14 32.371 36.593 6.271 80.360 o
-1 3 0 831.393 781.886 22.825 3.983 o
-1 3 1 1718.730 1696.690 36.037 1.446 o
-1 3 2 2013.200 2082.950 39.176 1.148 o
-1 3 3 569.801 605.172 12.377 8.422 o
-1 3 4 173.950 190.713 4.681 39.503 o
-1 3 5 74.603 64.613 2.184 116.837 o
-1 3 6 1344.260 1330.770 25.756 2.367 o
-1 3 7 11.735 22.448 1.340 513.105 o
-1 3 8 33.102 29.941 1.879 245.747 o
-1 3 9 488.812 461.356 10.721 10.921 o
-1 3 10 49.042 49.557 3.131 136.685 o
-1 3 11 107.377 112.264 5.688 52.242 o
-1 3 12 1070.110 1058.130 30.957 2.425 o
-1 3 13 5.940 2.372 5.332 143.212 o
-1 3 14 106.762 98.555 9.300 32.301 o
-1 4 0 4533.960 4264.250 105.308 0.223 o
-1 4 1 20119.700 19821.300 873.627 0.005 o
-1 4 2 6338.210 6200.280 130.583 0.132 o
-1 4 3 881.168 887.006 17.847 4.538 o
-1 4 4 32.042 22.755 1.214 305.231 o
-1 4 5 11.607 10.441 1.015 735.501 o
-1 4 6 423.907 412.854 9.006 13.545 o
-1 4 7 2518.290 2488.470 45.874 0.824 o
-1 4 8 596.424 587.509 12.398 8.257 o
-1 4 9 304.248 304.490 7.710 19.637 o
-1 4 10 330.608 317.094 8.752 17.222 o
-1 4 11 128.342 118.297 6.246 44.366 o
-1 4 12 85.973 93.104 6.050 56.334 o
-1 4 13 380.187 359.622 15.459 9.760 o
-1 4 14 25.029 33.481 10.886 33.385 o
-1 5 0 185.784 206.615 6.165 32.590 o
-1 5 1 1597.930 1614.550 34.407 1.594 o
-1 5 2 99.799 88.936 2.256 87.535 o
-1 5 3 707.612 751.291 14.784 6.184 o
-1 5 4 204.729 217.247 5.420 32.453 o
-1 5 5 16.923 17.342 1.239 483.534 o
-1 5 6 18.173 21.670 1.508 404.878 o
-1 5 7 1667.680 1706.820 34.255 1.534 o
-1 5 8 1231.120 1267.510 25.131 2.587 o
-1 5 9 1.138 6.960 1.841 924.119 o
-1 5 10 471.097 478.254 12.759 9.856 o
-1 5 11 328.286 340.210 10.236 15.281 o
-1 5 12 63.126 55.861 4.533 90.790 o
-1 5 13 892.357 926.015 30.967 2.690 o
-1 5 14 133.810 112.357 8.807 31.684 o
-1 6 0 231.027 233.156 5.787 28.741 o
-1 6 1 0.064 0.950 0.728 6367.030 o
-1 6 2 548.057 550.111 10.937 9.529 o
-1 6 4 4598.030 4655.330 87.508 0.260 o
-1 6 5 1448.030 1378.660 26.716 2.172 o
-1 6 6 2062.880 2062.800 39.651 1.123 o
-1 6 7 586.975 592.242 12.243 8.380 o
-1 6 8 1319.130 1340.540 26.551 2.337 o
-1 6 9 602.901 624.459 15.545 6.924 o
-1 6 10 101.627 95.988 4.393 66.294 o
-1 6 11 131.680 122.604 6.011 44.815 o
-1 6 12 82.613 76.393 4.744 73.275 o
-1 6 13 30.096 32.609 5.796 92.281 o
-1 6 14 19.371 -2.423 19.382 11.456 o
-1 7 0 3601.160 3547.890 82.941 0.343 o
-1 7 1 746.764 766.789 16.271 5.589 o
-1 7 2 1101.780 1093.870 21.847 3.216 o
-1 7 3 1861.040 1779.270 36.768 1.335 o
-1 7 4 582.379 625.555 13.770 7.695 o
-1 7 5 1613.340 1636.190 30.460 1.740 o
-1 7 6 3063.660 3150.730 59.906 0.537 o
-1 7 7 0.175 2.887 1.325 1965.430 o
-1 7 8 25.130 27.482 1.882 291.067 o
-1 7 9 129.555 128.051 4.694 52.258 o
-1 7 10 454.685 438.155 11.592 11.010 o
-1 7 11 33.171 27.742 3.056 187.711 o
-1 7 12 129.094 126.731 7.580 36.826 o
-1 7 13 13.061 15.139 9.769 43.054 o
-1 8 0 2391.040 2386.410 53.604 0.750 o
-1 8 1 775.139 790.313 17.755 5.095 o
-1 8 2 537.728 537.895 11.041 9.665 o
-1 8 3 451.827 452.072 12.612 10.316 o
-1 8 4 730.053 782.867 16.321 5.616 o
-1 8 5 943.223 892.311 17.865 4.333 o
-1 8 6 550.570 569.905 13.485 8.284 o
-1 8 7 410.364 386.959 8.102 14.832 o
-1 8 8 872.692 879.676 18.155 4.525 o
-1 8 9 393.718 388.902 9.262 14.213 o
-1 8 10 373.349 371.275 12.921 11.646 o
-1 8 11 46.400 52.888 3.797 120.423 o
-1 8 12 69.030 82.393 6.227 60.287 o
-1 8 13 5.600 0.303 6.991 86.431 o
-1 9 0 834.181 869.215 19.273 4.467 o
-1 9 1 2829.390 2825.470 58.019 0.601 o
-1 9 2 8.821 10.476 0.704 951.520 o
-1 9 3 1713.610 1714.710 31.777 1.596 o
-1 9 4 94.862 88.068 2.757 86.268 o
-1 9 5 3280.940 3423.630 70.317 0.433 o
-1 9 6 575.854 566.584 11.981 8.705 o
-1 9 7 114.706 110.692 3.308 67.810 o
-1 9 8 7.632 9.617 1.691 674.248 o
-1 9 9 573.026 582.344 15.595 7.229 o
-1 9 10 0.015 -1.105 2.896 520.694 o
-1 9 11 208.475 183.871 7.753 27.233 o
-1 9 12 0.050 -3.925 4.749 193.585 o
-1 9 13 11.584 6.834 6.073 105.905 o
-1 10 0 512.279 517.740 11.866 9.659 o
-1 10 1 9.359 9.655 0.946 868.883 o
-1 10 2 1670.970 1690.190 33.605 1.561 o
-1 10 3 1431.530 1479.240 28.752 2.026 o
-1 10 4 428.916 433.864 9.709 12.732 o
-1 10 5 0.218 3.658 1.373 1763.570 o
-1 10 6 118.025 125.524 4.934 53.605 o
-1 10 7 0.878 3.323 1.482 1490.210 o
-1 10 8 614.228 626.856 16.432 6.556 o
-1 10 9 830.340 855.414 22.846 3.896 o
-1 10 10 1229.770 1299.080 33.408 1.999 o
-1 10 11 14.083 15.238 5.363 124.413 o
-1 10 12 207.038 193.434 11.138 19.361 o
-1 10 13 24.518 22.472 9.313 44.916 o
-1 11 0 700.769 682.985 15.296 6.267 o
-1 11 1 415.914 400.926 9.810 13.197 o
-1 11 2 507.600 470.943 12.044 9.881 o
-1 11 3 1387.740 1417.950 28.546 2.105 o
-1 11 4 288.694 286.990 6.696 22.105 o
-1 11 5 0.330 3.176 2.018 944.279 o
-1 11 6 598.408 632.838 14.482 7.295 o
-1 11 7 88.892 92.076 3.746 78.335 o
-1 11 8 316.282 322.450 9.650 16.476 o
-1 11 9 188.092 190.122 7.904 27.952 o
-1 11 10 10.929 19.569 3.702 221.066 o
-1 11 11 36.612 46.984 5.843 83.912 o
-1 11 12 238.206 264.230 15.785 11.598 o
-1 12 0 1768.630 1729.050 36.549 1.396 o
-1 12 1 978.981 1002.870 22.725 3.438 o
-1 12 2 4863.560 4962.350 110.775 0.195 o
-1 12 3 218.933 206.432 4.929 32.870 o
-1 12 4 13.961 16.301 2.245 379.636 o
-1 12 5 28.041 29.218 2.651 222.488 o
-1 12 6 159.236 148.178 4.733 44.586 o
-1 12 7 202.540 189.118 5.735 33.110 o
-1 12 8 432.755 439.141 13.216 10.239 o
-1 12 9 77.400 82.936 6.127 59.020 o
-1 12 10 160.692 156.847 9.343 26.483 o
-1 12 11 2.391 11.436 7.146 81.780 o
-1 12 12 128.963 123.046 9.423 29.264 o
-1 13 0 72.441 70.006 3.226 101.124 o
-1 13 1 46.691 48.083 2.659 154.536 o
-1 13 2 480.997 486.543 11.339 10.499 o
-1 13 3 325.774 329.981 7.996 18.074 o
-1 13 4 34.353 36.077 2.749 188.963 o
-1 13 5 226.601 221.283 5.773 29.562 o
-1 13 6 330.413 329.824 7.949 17.982 o
-1 13 7 671.524 691.362 17.048 5.913 o
-1 13 8 0.272 -2.303 3.085 455.295 o
-1 13 9 600.434 633.757 17.539 6.258 o
-1 13 10 18.006 17.719 4.098 177.044 o
-1 13 11 1.822 3.410 8.675 57.264 o
-1 14 0 79.602 80.227 4.529 76.283 o
-1 14 1 134.668 124.357 6.261 42.872 o
-1 14 2 29.766 35.753 2.220 229.369 o
-1 14 3 817.465 786.042 19.271 4.650 o
-1 14 4 111.122 104.379 3.948 65.412 o
-1 14 5 129.042 129.582 5.799 45.849 o
-1 14 6 1682.990 1709.680 33.667 1.546 o
-1 14 7 890.611 920.280 23.932 3.538 o
-1 14 8 285.186 277.263 8.986 18.989 o
-1 14 9 11.072 8.104 2.922 337.428 o
-1 14 10 18.916 19.158 5.705 106.778 o
-1 14 11 137.304 132.034 10.364 25.345 o
-1 15 0 0.092 5.833 1.718 1142.310 o
-1 15 1 676.060 677.149 16.218 6.156 o
-1 15 2 1.871 1.243 2.861 490.306 o
-1 15 3 2.240 4.179 2.470 593.994 o
-1 15 4 55.992 59.489 2.818 129.125 o
-1 15 5 2.360 5.474 1.759 955.515 o
-1 15 6 610.723 626.815 17.318 6.292 o
-1 15 7 432.124 441.056 11.873 11.113 o
-1 15 8 18.776 17.044 3.301 231.120 o
-1 15 9 8.828 -0.429 5.001 158.418 o
-1 15 10 2.290 7.985 5.617 130.915 o
-1 15 11 6.515 26.650 15.575 17.589 o
-1 16 0 74.854 81.218 4.477 78.823 o
-1 16 1 28.421 26.734 3.813 162.507 o
-1 16 2 16.696 16.789 4.084 181.782 o
-1 16 3 18.001 15.598 2.567 308.706 o
-1 16 4 546.515 531.427 15.417 7.654 o
-1 16 5 9.314 3.318 3.368 300.483 o
-1 16 6 13.043 11.796 2.241 413.934 o
-1 16 7 157.708 165.207 6.627 35.806 o
-1 16 8 15.100 19.213 3.283 242.521 o
-1 16 9 0.197 1.944 9.358 49.688 o
-1 16 10 15.093 21.047 6.494 87.931 o
-1 17 0 0.008 0.045 2.348 791.090 o
-1 17 1 12.631 17.040 3.306 255.304 o
-1 17 2 185.880 190.286 7.570 29.059 o
-1 17 3 344.049 348.818 9.799 15.277 o
-1 17 4 1427.630 1378.830 34.462 1.771 o
-1 17 5 111.242 120.852 6.764 43.782 o
-1 17 6 26.158 29.902 3.781 165.264 o
-1 17 7 38.411 37.556 5.249 97.988 o
-1 17 8 89.818 99.028 7.002 47.376 o
-1 17 9 103.311 119.396 12.580 20.866 o
-1 18 0 271.790 269.079 8.279 20.742 o
-1 18 1 711.136 737.883 19.738 4.990 o
-1 18 2 115.356 110.246 4.655 58.019 o
-1 18 3 20.854 20.184 2.588 276.628 o
-1 18 4 177.449 175.113 7.380 30.861 o
-1 18 5 126.546 128.679 10.460 25.691 o
-1 18 6 242.856 236.324 14.240 13.376 o
-1 18 7 0.141 -2.081 5.602 139.038 o
-1 18 8 13.611 2.679 8.820 53.175 o
-1 18 9 375.935 277.920 34.610 3.151 o
-1 19 0 36.663 33.166 2.976 177.006 o
-1 19 1 349.552 361.618 10.495 14.305 o
-1 19 2 432.615 437.125 12.944 10.427 o
-1 19 3 41.354 44.991 7.812 54.543 o
-1 19 4 251.067 261.805 14.235 13.048 o
-1 19 5 0.165 -0.903 6.797 94.453 o
-1 19 6 23.173 18.006 16.681 15.183 o
-1 19 7 21.355 18.865 7.197 71.794 o
-1 19 8 74.095 92.988 24.046 7.100 o
-1 20 0 5.112 2.658 14.063 21.882 o
-1 20 1 940.340 977.698 39.495 1.918 o
-1 20 2 53.543 64.152 9.886 35.346 o
-1 20 3 202.105 191.441 20.382 8.486 o
-1 20 4 250.936 230.543 17.586 10.040 o
-1 20 5 0.205 -3.381 12.140 29.627 o
-1 20 6 17.966 19.631 6.806 80.205 o
-1 20 7 153.965 165.553 19.794 9.322 o
-1 21 0 136.198 136.397 18.443 10.774 o
-1 21 1 3.864 11.658 7.390 76.069 o
-1 21 2 52.987 52.644 18.284 12.197 o
-1 21 3 451.333 476.577 30.023 3.729 o
-1 21 4 161.199 181.500 15.887 13.052 o
-1 21 5 49.566 49.158 17.581 13.184 o
-1 22 0 3.297 -2.360 14.687 20.162 o
-1 22 1 77.853 71.956 10.546 29.907 o
-1 22 2 3.472 7.544 12.459 27.765 o
-1 22 3 52.287 59.541 10.541 32.159 o
-1 22 4 158.644 143.315 14.874 14.771 o
0 0 2 5425.830 5717.720 283.029 0.047 o
0 0 6 5762.870 5468.710 135.722 0.138 o
0 0 8 350.308 336.150 10.861 14.190 o
0 0 10 171.712 161.873 7.590 31.166 o
0 0 12 230.487 208.554 18.184 9.836 o
0 0 14 243.699 309.800 48.627 1.745 o
0 1 1 273.838 272.943 13.104 13.849 o
0 1 2 2676.220 2797.330 52.346 0.684 o
0 1 3 1277.210 1397.880 28.483 2.225 o
0 1 4 8.916 6.672 0.589 1116.560 o
0 1 5 1963.650 1965.730 37.353 1.234 o
0 1 6 724.498 690.116 15.709 6.015 o
0 1 7 2296.140 2310.350 45.588 0.901 o
0 1 8 0.698 7.491 1.132 1700.160 o
0 1 9 2214.390 2347.090 45.270 0.922 o
0 1 10 607.784 635.758 15.037 7.031 o
0 1 11 661.953 657.771 18.413 5.661 o
0 1 12 61.742 67.798 6.719 58.897 o
0 1 13 348.959 331.213 14.034 11.342 o
0 1 14 388.093 417.450 21.896 6.196 o
0 2 1 876.513 872.470 17.843 4.577 o
0 2 2 588.253 549.650 11.004 9.072 o
0 2 4 917.426 891.718 17.244 4.512 o
0 2 5 1594.520 1537.690 31.766 1.731 o
0 2 6 52.065 59.848 2.042 151.258 o
0 2 7 40.865 40.832 2.455 179.714 o
0 2 8 903.189 895.897 18.814 4.298 o
0 2 9 921.236 930.975 18.888 4.185 o
0 2 10 281.605 278.869 7.818 20.876 o
0 2 11 64.695 64.957 4.306 90.922 o
0 2 12 279.228 282.036 10.491 16.941 o
0 2 13 5.435 4.226 4.282 212.786 o
0 2 14 15.355 18.496 6.690 84.061 o
0 3 1 291.114 313.574 6.419 21.779 o
0 3 2 4130.360 4231.670 94.165 0.265 o
0 3 3 12063.500 12663.900 360.888 0.023 o
0 3 4 129.743 152.176 3.581 55.541 o
0 3 5 21.306 14.986 1.170 444.847 o
0 3 6 325.659 323.358 6.988 19.407 o
0 3 7 44.173 37.708 1.686 201.669 o
0 3 8 989.098 998.758 21.449 3.580 o
0 3 9 1170.030 1166.460 23.298 2.898 o
0 3 10 172.600 175.398 6.573 33.980 o
0 3 11 62.021 70.582 3.514 104.268 o
0 3 12 175.877 181.571 9.370 24.893 o
0 3 13 6.364 8.476 5.108 149.744 o
0 3 14 6.161 14.683 7.244 77.452 o
0 4 0 6270.700 5794.580 295.588 0.043 o
0 4 1 1510.890 1565.940 31.866 1.775 o
0 4 2 9379.300 9403.150 249.027 0.046 o
0 4 3 2278.670 2397.040 46.911 0.873 o
0 4 4 3041.220 3054.650 59.572 0.548 o
0 4 5 2576.820 2633.290 51.626 0.722 o
0 4 6 4415.050 4582.080 89.587 0.262 o
0 4 7 151.691 142.499 3.827 50.496 o
0 4 8 449.332 441.737 9.573 12.400 o
0 4 9 510.152 494.609 11.650 9.925 o
0 4 10 374.491 366.033 9.524 14.651 o
0 4 11 684.948 709.006 16.871 5.856 o
0 4 12 506.791 508.103 14.017 8.691 o
0 4 13 61.687 56.798 5.593 74.626 o
0 4 14 47.377 36.911 7.544 57.027 o
0 5 1 918.699 975.331 19.477 4.044 o
0 5 2 6956.480 7048.410 173.279 0.088 o
0 5 3 4722.170 4541.460 91.855 0.246 o
0 5 4 360.080 400.386 9.255 14.839 o
0 5 5 1472.830 1390.660 29.099 2.010 o
0 5 6 3.984 11.247 0.984 1161.610 o
0 5 7 67.443 71.492 3.456 100.730 o
0 5 8 1571.080 1539.730 31.126 1.775 o
0 5 9 85.596 82.374 3.232 88.243 o
0 5 10 23.415 27.183 2.307 269.176 o
0 5 11 685.279 675.475 16.509 6.033 o
0 5 12 4.933 5.151 4.427 200.549 o
0 5 13 269.154 296.424 13.302 13.501 o
0 5 14 46.321 32.611 7.715 55.852 o
0 6 0 1026.590 996.018 25.449 3.046 o
0 6 1 1386.170 1349.890 24.863 2.366 o
0 6 2 208.930 240.724 5.633 30.529 o
0 6 3 47.291 54.786 2.640 148.596 o
0 6 4 1784.280 1749.590 37.803 1.344 o
0 6 5 124.901 120.410 3.197 63.451 o
0 6 6 1737.000 1683.950 35.244 1.467 o
0 6 7 392.495 385.250 8.488 14.950 o
0 6 8 211.270 192.490 5.281 33.375 o
0 6 9 156.990 146.096 6.512 37.398 o
0 6 10 862.499 833.992 19.272 4.435 o
0 6 11 914.145 853.433 22.494 3.762 o
0 6 12 32.771 40.086 4.268 128.843 o
0 6 13 46.484 39.006 5.377 89.806 o
0 7 1 1378.760 1418.840 29.224 2.074 o
0 7 2 375.036 380.838 8.226 15.671 o
0 7 3 1838.470 1887.490 37.352 1.303 o
0 7 4 2211.730 2136.880 50.577 0.855 o
0 7 5 927.272 903.014 19.407 4.128 o
0 7 6 2792.380 2756.830 54.526 0.646 o
0 7 7 366.920 350.857 8.278 16.232 o
0 7 8 582.039 585.511 15.137 7.330 o
0 7 9 4.778 9.502 3.031 365.349 o
0 7 10 20.255 20.954 3.336 216.736 o
0 7 11 412.636 438.869 12.445 11.001 o
0 7 12 129.287 121.605 6.810 40.932 o
0 7 13 180.049 196.672 14.846 13.981 o
0 8 0 3872.740 4064.180 107.579 0.237 o
0 8 1 13589.700 13573.700 285.845 0.029 o
0 8 2 4.801 8.104 0.918 1279.560 o
0 8 3 2630.440 2523.900 53.938 0.695 o
0 8 4 51.159 49.304 1.908 165.349 o
0 8 5 951.546 916.238 21.546 3.742 o
0 8 6 609.933 602.685 13.133 7.807 o
0 8 7 356.247 327.997 8.759 16.334 o
0 8 8 324.552 331.446 9.058 16.828 o
0 8 9 24.721 23.208 2.249 277.181 o
0 8 10 112.225 115.467 5.601 51.503 o
0 8 11 413.574 395.745 12.044 11.572 o
0 8 12 54.122 52.547 5.309 83.372 o
0 8 13 213.982 241.838 12.483 16.218 o
0 9 1 334.488 359.143 7.896 17.452 o
0 9 2 2645.410 2682.890 52.751 0.693 o
0 9 3 7.703 9.597 1.085 907.288 o
0 9 4 199.666 175.052 4.608 37.479 o
0 9 5 185.230 177.360 6.174 33.996 o
0 9 6 677.603 699.285 15.683 6.240 o
0 9 7 876.446 902.969 25.053 3.429 o
0 9 8 2382.000 2492.800 60.328 0.657 o
0 9 9 296.326 321.146 10.309 16.212 o
0 9 10 4.057 8.182 2.992 385.910 o
0 9 11 128.882 146.007 7.381 36.733 o
0 9 12 150.319 145.087 13.636 16.946 o
0 9 13 1.604 5.824 6.555 98.663 o
0 10 0 250.511 263.909 7.769 22.667 o
0 10 1 761.872 746.832 15.520 5.741 o
0 10 2 117.786 137.590 4.575 54.559 o
0 10 3 290.142 286.699 6.557 22.253 o
0 10 4 1051.880 1020.070 22.166 3.345 o
0 10 5 2096.390 2073.570 41.581 1.067 o
0 10 6 752.472 725.692 15.646 5.806 o
0 10 7 926.612 934.478 21.069 3.845 o
0 10 8 58.643 59.320 3.729 107.599 o
0 10 9 30.892 30.565 3.307 177.523 o
0 10 10 109.659 109.974 5.767 51.447 o
0 10 11 5.875 4.277 7.321 78.114 o
0 10 12 28.863 36.199 5.662 95.041 o
0 10 13 114.031 98.630 8.345 36.149 o
0 11 1 699.864 717.107 15.481 6.132 o
0 11 2 284.245 278.452 7.057 21.957 o
0 11 3 0.392 2.105 1.738 1270.980 o
0 11 4 235.194 273.381 6.771 25.111 o
0 11 5 1525.390 1504.970 31.664 1.795 o
0 11 6 182.074 185.454 5.141 37.295 o
0 11 7 9.341 10.960 1.454 679.081 o
0 11 8 5.669 5.276 2.630 468.135 o
0 11 9 311.327 327.405 12.137 13.726 o
0 11 10 12.166 8.866 3.667 238.898 o
0 11 11 122.923 133.735 8.784 31.794 o
0 11 12 121.934 141.776 10.264 26.212 o
0 12 0 6.718 9.099 1.267 894.520 o
0 12 1 39.540 47.549 2.364 178.344 o
0 12 2 824.819 864.333 18.472 4.648 o
0 12 3 633.055 674.201 15.509 6.608 o
0 12 4 463.546 483.081 10.485 11.265 o
0 12 5 3267.570 3379.520 69.360 0.441 o
0 12 6 0.608 4.195 1.236 1891.000 o
0 12 7 209.881 202.968 6.613 29.477 o
0 12 8 72.078 64.122 3.576 98.121 o
0 12 9 146.928 169.812 6.523 37.149 o
0 12 10 73.977 69.499 4.820 77.413 o
0 12 11 856.994 930.078 34.745 2.362 o
0 12 12 4.187 3.555 7.501 75.323 o
0 13 1 67.713 71.208 2.467 116.326 o
0 13 2 4905.760 4878.670 99.464 0.218 o
0 13 3 406.331 414.267 9.376 13.596 o
0 13 4 905.923 932.505 21.402 3.849 o
0 13 5 199.796 194.315 6.006 32.344 o
0 13 6 7.345 4.502 1.975 653.174 o
0 13 7 56.898 54.539 3.903 107.521 o
0 13 8 501.923 472.084 13.207 9.317 o
0 13 9 85.464 92.106 6.258 54.764 o
0 13 10 55.744 50.030 5.444 80.953 o
0 13 11 70.178 69.785 7.118 52.824 o
0 13 12 136.877 136.018 21.112 8.545 o
0 14 0 228.659 216.353 7.614 25.358 o
0 14 1 273.732 280.182 6.552 23.226 o
0 14 2 212.723 218.876 8.195 24.855 o
0 14 3 2.495 4.281 1.564 1152.430 o
0 14 4 378.388 368.441 10.013 14.089 o
0 14 5 36.119 37.765 2.565 190.464 o
0 14 6 122.714 130.952 5.405 49.138 o
0 14 7 16.478 16.585 3.516 222.715 o
0 14 8 194.851 184.029 9.166 24.375 o
0 14 9 862.471 885.653 38.113 2.097 o
0 14 10 105.832 108.553 10.198 28.346 o
0 14 11 209.676 198.621 12.993 16.038 o
0 15 1 111.145 120.770 3.969 62.642 o
0 15 2 44.344 46.819 2.795 155.510 o
0 15 3 1086.440 1074.840 33.973 2.167 o
0 15 4 2.121 3.599 2.694 520.283 o
0 15 5 307.411 304.780 8.936 17.883 o
0 15 6 4.276 4.441 2.595 506.709 o
0 15 7 315.230 322.184 10.881 15.068 o
0 15 8 0.001 2.280 3.245 402.308 o
0 15 9 4.494 8.880 4.681 178.227 o
0 15 10 184.922 200.181 12.670 17.129 o
0 15 11 19.724 34.264 14.882 18.801 o
0 16 0 3453.070 3702.300 139.725 0.173 o
0 16 1 175.452 187.813 5.880 35.439 o
0 16 2 286.135 295.172 7.947 20.171 o
0 16 3 121.384 120.732 5.526 49.634 o
0 16 4 118.441 118.751 5.277 52.021 o
0 16 5 130.852 129.087 8.239 33.586 o
0 16 6 20.433 18.567 3.303 222.476 o
0 16 7 14.233 16.969 3.890 200.595 o
0 16 8 8.665 3.070 5.882 116.306 o
0 16 9 0.031 0.585 5.117 166.208 o
0 16 10 37.763 40.502 9.726 39.046 o
0 17 1 3.551 4.335 1.952 798.697 o
0 17 2 381.793 391.689 10.212 13.610 o
0 17 3 472.353 500.389 13.913 9.097 o
0 17 4 41.129 39.508 3.945 129.545 o
0 17 5 337.846 326.664 13.158 12.290 o
0 17 6 176.579 178.253 8.321 27.897 o
0 17 7 291.153 314.777 12.769 13.537 o
0 17 8 257.818 269.993 14.502 12.594 o
0 17 9 292.583 318.736 16.473 10.102 o
0 18 0 1534.930 1522.690 59.779 0.870 o
0 18 1 40.600 47.825 3.937 125.609 o
0 18 2 2.546 1.260 3.461 338.667 o
0 18 3 47.194 42.262 3.162 143.467 o
0 18 4 202.823 198.103 9.080 23.830 o
0 18 5 244.703 243.082 10.221 18.965 o
0 18 6 823.522 841.061 32.971 2.605 o
0 18 7 93.516 109.046 8.383 37.547 o
0 18 8 59.857 67.966 7.283 53.604 o
0 18 9 197.387 247.117 17.501 10.541 o
0 19 1 47.652 53.651 8.255 48.261 o
0 19 2 385.748 396.716 14.398 10.231 o
0 19 3 10.596 8.137 6.614 90.971 o
0 19 4 176.225 176.719 9.352 25.051 o
0 19 5 34.438 35.092 4.468 123.393 o
0 19 6 1.231 2.701 11.650 32.009 o
0 19 7 115.026 105.609 10.938 25.344 o
0 19 8 45.367 44.616 10.770 32.061 o
0 20 0 79.907 83.690 9.137 36.132 o
0 20 1 54.013 55.530 13.725 20.507 o
0 20 2 282.107 271.734 23.579 6.215 o
0 20 3 37.683 42.297 11.463 29.331 o
0 20 4 223.403 219.091 13.479 14.835 o
0 20 5 8.230 82.665 38.230 2.959 o
0 20 6 269.967 266.658 16.027 10.984 o
0 20 7 4.505 10.111 15.786 17.337 o
0 21 1 17.356 10.879 16.485 15.689 o
0 21 2 37.962 46.189 8.641 47.034 o
0 21 3 816.226 796.792 39.005 2.088 o
0 21 4 71.333 84.950 14.998 16.816 o
0 21 5 44.611 48.907 7.666 54.978 o
0 21 6 32.951 29.834 9.707 40.296 o
0 22 0 325.068 267.934 28.008 4.605 o
0 22 1 21.125 18.949 18.184 12.862 o
0 22 2 1.652 9.366 8.201 63.228 o
0 22 3 18.556 31.485 16.233 15.967 o
0 22 4 54.075 12.020 13.164 22.846 o
0 23 1 147.346 87.910 17.305 12.127 o
1 0 1 3506.040 3729.060 119.695 0.217 o
1 0 3 30857.700 33808.400 1670.900 0.001 o
1 0 5 8630.780 8432.900 223.383 0.056 o
1 0 7 123.569 147.189 6.691 40.608 o
1 0 9 1722.670 1657.550 45.759 1.150 o
1 0 11 677.138 737.979 28.519 3.416 o
1 0 13 178.274 220.903 19.769 8.976 o
1 1 1 4036.240 3876.460 80.367 0.324 o
1 1 2 4038.430 4038.370 96.993 0.263 o
1 1 3 2431.680 2330.160 47.532 0.836 o
1 1 4 710.179 681.071 13.373 6.752 o
1 1 5 1814.620 1847.270 36.575 1.346 o
1 1 6 7.317 11.505 0.922 938.337 o
1 1 7 1981.250 1943.980 38.689 1.197 o
1 1 8 17.592 21.510 1.473 416.520 o
1 1 9 58.056 53.765 2.835 129.728 o
1 1 10 606.404 616.523 14.060 7.446 o
1 1 11 505.045 507.799 15.235 8.130 o
1 1 12 595.386 578.136 24.110 4.582 o
1 1 13 54.642 49.139 6.745 63.004 o
1 1 14 101.416 108.181 9.761 30.369 o
1 2 2 8048.390 8509.330 299.063 0.038 o
1 2 3 386.547 404.468 9.727 13.804 o
1 2 4 2722.580 2697.370 55.102 0.654 o
1 2 5 913.664 837.604 17.654 4.545 o
1 2 6 2.772 10.131 1.118 1238.930 o
1 2 7 389.971 379.939 8.584 14.989 o
1 2 8 1757.270 1792.370 36.077 1.402 o
1 2 9 22.249 21.202 1.669 351.009 o
1 2 10 820.639 815.849 18.531 4.731 o
1 2 11 20.661 13.393 3.639 205.452 o
1 2 12 340.932 347.982 12.773 12.428 o
1 2 13 0.879 6.304 5.211 154.214 o
1 2 14 107.516 84.775 14.587 16.835 o
1 3 1 360.319 409.050 14.415 10.436 o
1 3 2 4086.930 4216.190 104.876 0.236 o
1 3 3 4633.230 4277.330 82.899 0.279 o
1 3 4 72.197 80.094 2.217 111.304 o
1 3 5 7150.650 6871.470 124.250 0.124 o
1 3 6 1561.060 1574.560 30.321 1.806 o
1 3 7 7.650 6.552 1.305 895.101 o
1 3 8 683.944 689.226 15.837 6.191 o
1 3 9 94.451 86.356 5.244 62.301 o
1 3 10 31.894 27.049 2.947 197.449 o
1 3 11 25.337 27.935 3.108 205.496 o
1 3 12 601.533 597.871 17.255 6.436 o
1 3 13 288.451 309.952 17.770 9.230 o
1 3 14 46.970 36.619 9.591 39.175 o
1 4 1 6121.110 6079.780 142.075 0.124 o
1 4 2 5133.890 4971.680 110.104 0.190 o
1 4 4 38.512 26.790 1.308 255.118 o
1 4 5 51.843 52.177 1.769 164.418 o
1 4 6 506.722 533.446 11.254 9.943 o
1 4 7 8.813 10.934 1.189 783.920 o
1 4 8 1.647 3.237 1.902 957.299 o
1 4 9 151.602 141.107 4.427 47.907 o
1 4 10 166.485 171.435 6.241 36.000 o
1 4 11 4.865 10.246 2.429 496.295 o
1 4 12 647.116 685.227 19.349 5.417 o
1 4 13 6.840 19.071 5.226 136.152 o
1 4 14 48.193 33.426 12.078 26.432 o
1 5 1 12158.500 11553.600 405.214 0.020 o
1 5 2 275.961 270.231 6.122 24.068 o
1 5 3 5.072 10.123 1.263 961.832 o
1 5 4 685.643 730.135 14.961 6.313 o
1 5 5 198.971 193.110 4.900 35.671 o
1 5 6 3245.420 3296.770 67.247 0.460 o
1 5 7 2994.900 2962.340 58.508 0.567 o
1 5 8 1243.080 1180.770 26.414 2.528 o
1 5 9 70.753 71.671 3.572 96.490 o
1 5 10 13.170 14.869 2.046 427.862 o
1 5 11 13.194 11.648 3.948 206.670 o
1 5 12 51.260 62.983 4.661 93.599 o
1 5 13 716.455 739.124 35.599 2.487 o
1 6 1 154.842 146.874 3.565 50.516 o
1 6 2 1910.150 2029.720 44.489 1.066 o
1 6 3 3332.260 3299.370 73.787 0.413 o
1 6 4 1348.810 1368.690 30.104 2.071 o
1 6 5 624.954 587.946 13.319 7.680 o
1 6 6 89.346 93.626 4.183 73.258 o
1 6 7 841.731 851.164 22.694 3.899 o
1 6 8 1007.110 990.732 21.846 3.501 o
1 6 9 40.599 46.047 2.747 164.566 o
1 6 10 232.285 245.390 9.392 20.839 o
1 6 11 161.110 146.831 5.850 39.631 o
1 6 12 8.145 15.616 3.945 216.128 o
1 6 13 343.117 322.519 19.223 7.896 o
1 7 1 1790.360 1822.060 39.356 1.279 o
1 7 2 8.126 5.061 0.844 1146.490 o
1 7 3 98.630 85.986 3.012 82.408 o
1 7 4 69.564 101.658 4.031 82.073 o
1 7 5 2.341 4.050 1.139 1705.090 o
1 7 6 212.465 208.079 5.513 31.927 o
1 7 7 865.580 830.361 18.462 4.573 o
1 7 8 255.197 260.713 8.175 21.793 o
1 7 9 1557.100 1542.870 34.771 1.624 o
1 7 10 570.957 576.079 14.838 7.553 o
1 7 11 232.042 235.742 10.233 19.491 o
1 7 12 31.709 22.510 4.403 136.129 o
1 7 13 0.088 5.795 6.720 94.927 o
1 8 1 96.722 94.694 2.814 82.941 o
1 8 2 1645.660 1860.530 47.141 1.105 o
1 8 3 91.030 98.367 3.647 76.941 o
1 8 4 11364.400 11105.400 245.174 0.041 o
1 8 5 718.692 709.800 15.707 5.995 o
1 8 6 241.919 219.497 6.721 26.432 o
1 8 7 80.688 87.348 4.255 77.490 o
1 8 8 5.910 6.617 1.578 845.112 o
1 8 9 191.149 184.595 6.342 32.566 o
1 8 10 1801.200 1806.810 45.852 1.100 o
1 8 11 34.211 32.281 3.648 154.661 o
1 8 12 28.702 20.345 7.120 70.275 o
1 8 13 9.249 10.675 7.144 79.021 o
1 9 1 5088.400 5044.510 102.660 0.205 o
1 9 2 920.394 863.164 18.533 4.341 o
1 9 3 6.218 7.271 1.564 822.669 o
1 9 4 566.274 490.669 13.433 8.513 o
1 9 5 199.461 220.105 6.271 30.531 o
1 9 6 0.581 2.197 2.050 931.680 o
1 9 7 340.311 353.475 11.831 13.267 o
1 9 8 7.076 14.027 3.365 283.106 o
1 9 9 270.492 278.128 11.595 15.723 o
1 9 10 250.688 245.517 13.496 14.051 o
1 9 11 16.351 11.850 6.552 88.339 o
1 9 12 63.191 71.621 10.065 33.247 o
1 9 13 250.740 233.644 24.153 6.155 o
1 10 1 424.933 377.010 8.509 14.286 o
1 10 2 36.973 31.828 2.577 195.425 o
1 10 3 852.545 877.597 21.698 3.999 o
1 10 4 958.868 996.218 22.637 3.496 o
1 10 5 891.036 837.628 22.059 3.898 o
1 10 6 15.233 22.046 2.080 363.430 o
1 10 7 712.110 727.964 25.487 3.855 o
1 10 8 160.670 157.019 10.188 24.072 o
1 10 9 100.248 111.567 5.942 51.973 o
1 10 10 702.784 658.653 20.442 4.993 o
1 10 11 56.147 65.255 5.932 70.421 o
1 10 12 23.509 22.711 8.259 55.670 o
1 11 1 822.682 865.061 18.941 4.569 o
1 11 2 462.751 483.964 11.540 10.632 o
1 11 3 749.785 693.410 16.246 5.749 o
1 11 4 1940.090 2038.330 49.102 0.956 o
1 11 5 9.689 12.014 1.858 544.218 o
1 11 6 911.661 924.020 25.930 3.235 o
1 11 7 525.968 580.524 25.084 4.530 o
1 11 8 158.321 155.132 8.361 29.838 o
1 11 9 24.408 30.165 3.753 169.709 o
1 11 10 121.061 129.703 7.718 36.872 o
1 11 11 64.413 64.339 6.373 62.462 o
1 11 12 144.024 147.647 12.024 20.353 o
1 12 1 260.698 257.191 6.311 24.969 o
1 12 2 2782.870 2838.180 58.626 0.600 o
1 12 3 22.773 26.275 1.977 301.594 o
1 12 4 800.638 797.099 20.302 4.490 o
1 12 5 492.769 511.176 16.138 7.798 o
1 12 6 75.768 77.273 6.051 60.975 o
1 12 7 350.274 332.599 12.097 13.023 o
1 12 8 4.190 8.322 4.765 173.853 o
1 12 9 21.867 26.533 3.990 166.314 o
1 12 10 507.864 531.654 23.172 5.141 o
1 12 11 174.021 186.852 11.141 20.595 o
1 12 12 234.428 276.869 14.885 12.479 o
1 13 1 3357.630 3597.360 77.280 0.383 o
1 13 2 117.918 133.639 4.382 56.216 o
1 13 3 11.032 12.332 1.879 511.122 o
1 13 4 74.682 70.165 3.357 97.503 o
1 13 5 808.177 832.238 20.841 4.319 o
1 13 6 0.048 2.501 2.212 829.086 o
1 13 7 1606.350 1619.840 46.673 1.166 o
1 13 8 10.470 13.487 3.947 212.054 o
1 13 9 48.914 53.026 9.814 36.716 o
1 13 10 13.473 20.095 5.011 136.516 o
1 13 11 2.150 9.071 7.933 67.338 o
1 14 1 422.803 423.717 10.079 12.661 o
1 14 2 245.720 240.953 6.693 25.599 o
1 14 3 252.441 257.804 7.745 22.764 o
1 14 4 32.239 32.447 2.475 213.199 o
1 14 5 117.446 114.083 4.745 56.363 o
1 14 6 20.153 18.189 2.699 275.271 o
1 14 7 338.948 333.555 12.741 12.602 o
1 14 8 169.240 189.908 9.391 24.966 o
1 14 9 8.649 -0.334 6.990 85.031 o
1 14 10 0.087 10.028 7.683 72.203 o
1 14 11 0.117 -1.903 6.295 110.158 o
1 15 1 39.749 39.550 2.309 189.329 o
1 15 2 151.349 157.371 5.482 41.824 o
1 15 3 196.376 205.472 7.992 26.689 o
1 15 4 6.151 9.269 2.432 482.721 o
1 15 5 330.226 329.761 10.196 15.403 o
1 15 6 272.741 238.611 9.563 19.185 o
1 15 7 407.007 404.057 13.710 10.419 o
1 15 8 739.744 696.156 51.030 1.412 o
1 15 9 6.660 8.384 5.565 128.031 o
1 15 10 720.029 791.104 39.309 2.128 o
1 16 1 1321.660 1331.550 32.510 1.968 o
1 16 2 236.442 238.495 7.102 25.379 o
1 16 3 1696.450 1724.990 43.542 1.210 o
1 16 4 569.981 571.422 16.311 7.018 o
1 16 5 50.163 56.672 4.227 105.297 o
1 16 6 21.733 25.823 3.779 178.438 o
1 16 7 56.473 53.821 10.061 34.569 o
1 16 8 26.999 24.145 7.692 61.798 o
1 16 9 8.843 11.507 15.756 17.300 o
1 16 10 139.794 176.311 16.114 13.106 o
1 17 1 426.952 460.333 13.162 10.219 o
1 17 2 300.817 304.287 8.786 18.300 o
1 17 3 203.369 197.778 7.403 28.038 o
1 17 4 0.607 3.154 5.215 156.998 o
1 17 5 15.599 15.258 4.214 177.920 o
1 17 6 47.789 31.674 5.379 91.122 o
1 17 7 0.285 -0.703 4.217 244.546 o
1 17 8 0.140 -3.630 8.642 58.456 o
1 17 9 2.897 4.727 11.433 33.033 o
1 18 1 65.097 67.201 3.789 98.499 o
1 18 2 145.219 144.469 9.014 28.897 o
1 18 3 482.896 520.111 15.068 8.336 o
1 18 4 2.099 1.766 3.468 338.804 o
1 18 5 262.438 278.226 16.534 10.565 o
1 18 6 31.300 24.711 9.982 38.816 o
1 18 7 0.001 -1.917 8.229 64.506 o
1 18 8 368.002 373.331 19.686 7.358 o
1 19 1 45.750 51.608 4.837 97.408 o
1 19 2 72.308 76.129 4.535 80.456 o
1 19 3 10.322 14.297 3.580 243.849 o
1 19 4 121.266 114.851 11.201 24.017 o
1 19 5 1155.460 1131.180 42.900 1.572 o
1 19 6 102.867 96.478 7.451 42.571 o
1 19 7 6.382 13.073 7.657 70.021 o
1 20 1 101.153 86.844 9.081 34.295 o
1 20 2 66.283 55.656 5.202 78.583 o
1 20 3 0.938 5.486 9.731 45.622 o
1 20 4 123.531 123.705 15.917 13.998 o
1 20 5 6.723 3.962 9.442 47.651 o
1 20 6 61.231 67.050 7.725 49.407 o
1 21 1 7.061 9.762 7.260 77.744 o
1 21 2 144.521 141.923 21.487 8.228 o
1 21 3 124.830 148.503 14.478 15.996 o
1 21 4 18.619 9.016 8.235 58.565 o
1 21 5 0.451 6.317 10.738 37.546 o
1 22 1 7.941 1.570 10.241 40.670 o
1 22 2 142.152 112.009 12.168 20.683 o
1 22 3 122.524 111.604 17.784 11.725 o
2 0 2 880.795 881.939 29.149 2.928 o
2 0 4 1763.680 1810.080 77.571 0.557 o
2 0 6 5.027 9.810 1.595 804.176 o
2 0 8 1403.450 1323.390 45.404 1.326 o
2 0 10 82.487 85.229 5.415 64.406 o
2 0 12 46.319 38.664 12.621 24.416 o
2 1 2 1494.090 1542.240 40.159 1.441 o
2 1 3 393.979 392.021 10.683 12.981 o
2 1 4 7655.880 7840.800 158.769 0.090 o
2 1 5 2339.700 2324.740 47.672 0.855 o
2 1 6 93.293 91.357 2.948 84.406 o
2 1 7 52.920 48.363 2.982 136.191 o
2 1 8 45.287 43.402 2.501 166.125 o
2 1 9 618.957 583.449 13.385 7.719 o
2 1 10 3.685 3.560 2.964 421.346 o
2 1 11 41.089 45.315 4.695 106.321 o
2 1 12 117.235 85.913 10.236 28.197 o
2 1 13 197.782 197.501 15.822 12.511 o
2 2 2 255.037 235.275 6.799 25.011 o
2 2 3 150.118 161.499 4.952 44.028 o
2 2 4 1364.390 1239.260 26.066 2.376 o
2 2 5 1716.770 1811.150 39.407 1.310 o
2 2 6 1700.440 1691.340 35.485 1.476 o
2 2 7 1249.360 1244.720 26.361 2.486 o
2 2 8 93.072 95.349 3.965 73.580 o
2 2 9 407.731 425.753 10.552 12.548 o
2 2 10 40.191 43.980 3.876 130.076 o
2 2 11 1113.600 1153.430 34.937 2.047 o
2 2 12 89.697 72.385 6.381 54.958 o
2 2 13 3.314 20.690 7.016 82.114 o
2 3 2 252.104 231.915 5.854 27.156 o
2 3 3 331.605 375.739 12.068 13.000 o
2 3 4 638.284 687.871 14.961 6.706 o
2 3 5 1835.480 1848.320 40.333 1.228 o
2 3 6 3405.100 3165.820 62.475 0.483 o
2 3 7 146.714 150.109 4.274 48.691 o
2 3 8 3005.680 3020.420 59.976 0.550 o
2 3 9 208.147 213.208 5.864 31.170 o
2 3 10 205.277 192.460 9.007 24.023 o
2 3 11 840.629 806.045 20.272 4.365 o
2 3 12 8.754 17.581 4.506 171.803 o
2 3 13 1.588 4.282 6.182 111.168 o
2 4 2 5433.580 5109.520 119.908 0.167 o
2 4 3 3105.470 3006.450 58.740 0.550 o
2 4 4 173.181 182.935 4.377 41.167 o
2 4 5 197.928 187.493 4.908 36.075 o
2 4 6 2384.470 2348.610 51.011 0.792 o
2 4 7 137.609 143.565 4.008 52.544 o
2 4 8 81.020 83.303 3.078 92.575 o
2 4 9 2.506 6.584 1.870 843.482 o
2 4 10 0.022 -0.798 4.292 237.031 o
2 4 11 2.779 10.724 3.616 282.884 o
2 4 12 784.222 847.299 30.708 2.894 o
2 4 13 34.479 38.687 10.297 35.801 o
2 5 2 396.378 359.064 10.367 13.509 o
2 5 3 179.451 144.707 4.869 41.229 o
2 5 4 2.692 5.130 1.681 1003.880 o
2 5 5 64.154 62.135 2.334 127.239 o
2 5 6 704.973 706.418 16.496 5.866 o
2 5 7 860.143 876.659 18.509 4.509 o
2 5 8 34.922 35.274 2.504 199.666 o
2 5 9 600.672 594.119 14.174 7.526 o
2 5 10 40.184 39.872 3.494 144.962 o
2 5 11 191.919 204.575 7.366 28.699 o
2 5 12 111.208 117.395 9.732 29.488 o
2 5 13 37.228 35.179 7.966 54.776 o
2 6 2 177.562 193.244 6.789 31.988 o
2 6 3 1606.430 1519.380 36.295 1.541 o
2 6 4 32.947 43.805 2.561 191.007 o
2 6 5 1711.890 1714.860 35.817 1.452 o
2 6 6 2687.120 2779.520 62.386 0.579 o
2 6 7 880.212 902.067 21.251 3.970 o
2 6 8 452.210 465.575 12.751 10.148 o
2 6 9 206.594 184.483 9.548 22.886 o
2 6 10 40.106 46.152 3.549 138.837 o
2 6 11 652.245 636.721 20.119 5.291 o
2 6 12 381.647 392.637 17.532 8.333 o
2 6 13 2.385 2.652 12.862 26.237 o
2 7 2 164.276 134.482 4.904 44.138 o
2 7 3 8581.130 8649.430 210.822 0.060 o
2 7 4 1147.400 1168.460 26.920 2.613 o
2 7 5 48.290 48.865 3.029 140.937 o
2 7 6 126.401 130.147 4.927 51.333 o
2 7 7 80.059 83.448 3.232 91.253 o
2 7 8 3.940 5.907 2.157 656.549 o
2 7 9 759.780 744.946 20.001 4.758 o
2 7 10 139.814 140.051 11.121 22.881 o
2 7 11 451.712 442.085 16.548 8.154 o
2 7 12 161.547 147.766 10.442 23.567 o
2 7 13 70.246 51.524 20.710 9.537 o
2 8 2 39.067 32.294 1.818 221.464 o
2 8 3 4.839 14.468 1.391 801.818 o
2 8 4 5.190 5.937 1.407 1004.160 o
2 8 5 1106.030 1124.820 25.002 2.871 o
2 8 6 950.679 950.447 22.956 3.518 o
2 8 7 253.804 244.202 8.751 21.174 o
2 8 8 157.357 162.002 5.480 40.668 o
2 8 9 40.980 39.974 4.548 112.392 o
2 8 10 24.639 22.459 5.851 97.499 o
2 8 11 117.360 145.911 8.359 33.526 o
2 8 12 82.414 82.853 8.592 39.030 o
2 9 2 141.044 154.657 5.065 45.550 o
2 9 3 1150.550 1228.990 29.938 2.336 o
2 9 4 36.657 31.715 1.961 224.671 o
2 9 5 254.629 239.892 6.807 24.887 o
2 9 6 337.397 334.735 9.175 16.296 o
2 9 7 396.911 373.470 15.714 9.366 o
2 9 8 144.411 151.973 6.227 39.806 o
2 9 9 11.738 13.450 4.415 175.564 o
2 9 10 110.914 117.670 9.158 31.829 o
2 9 11 154.414 150.994 10.116 24.725 o
2 9 12 2.245 -4.439 6.562 99.949 o
2 10 2 262.838 273.439 6.848 23.461 o
2 10 3 0.768 5.938 1.638 1159.780 o
2 10 4 31.723 24.880 1.909 261.474 o
2 10 5 92.793 91.901 3.268 81.395 o
2 10 6 2772.730 2826.160 67.750 0.520 o
2 10 7 72.212 85.640 6.571 55.706 o
2 10 8 460.188 451.853 14.891 8.912 o
2 10 9 105.614 115.887 8.421 35.749 o
2 10 10 25.482 28.514 4.824 124.819 o
2 10 11 17.871 19.914 5.022 130.836 o
2 10 12 284.342 309.046 16.956 9.859 o
2 11 2 2096.220 2051.190 40.983 1.083 o
2 11 3 1658.810 1727.920 39.472 1.351 o
2 11 4 17.670 17.424 1.815 396.164 o
2 11 5 257.755 258.889 8.944 20.386 o
2 11 6 15.320 10.609 4.519 165.181 o
2 11 7 828.210 778.539 24.809 3.677 o
2 11 8 220.666 221.202 9.778 21.028 o
2 11 9 2263.420 2454.570 69.135 0.575 o
2 11 10 79.524 87.144 6.766 52.230 o
2 11 11 0.095 -0.044 6.848 93.087 o
2 11 12 25.791 14.882 14.190 20.690 o
2 12 2 1275.600 1307.510 26.831 2.385 o
2 12 3 2344.260 2230.710 48.292 0.854 o
2 12 4 46.369 44.330 3.321 138.477 o
2 12 5 420.909 403.463 12.866 10.832 o
2 12 6 204.534 194.817 6.960 29.255 o
2 12 7 20.513 17.468 3.642 199.957 o
2 12 8 27.116 21.785 4.117 155.164 o
2 12 9 120.394 142.629 8.854 31.360 o
2 12 10 117.015 98.105 8.049 37.362 o
2 12 11 47.435 61.710 6.985 60.390 o
2 13 2 53.042 49.366 2.378 150.483 o
2 13 3 35.017 37.156 3.296 163.066 o
2 13 4 2.504 7.206 3.207 362.289 o
2 13 5 233.116 229.280 7.880 24.182 o
2 13 6 15.263 16.251 4.255 175.054 o
2 13 7 245.773 228.112 10.713 18.348 o
2 13 8 92.532 86.901 6.061 55.424 o
2 13 9 81.299 67.449 6.538 56.018 o
2 13 10 76.192 70.925 15.468 15.978 o
2 13 11 96.980 98.790 8.222 38.617 o
2 14 2 141.269 124.284 4.679 50.287 o
2 14 3 1.788 3.504 2.389 648.676 o
2 14 4 215.758 208.408 6.953 27.983 o
2 14 5 5.973 10.704 2.925 368.728 o
2 14 6 1357.000 1307.550 41.153 1.519 o
2 14 7 2.958 12.314 6.589 94.839 o
2 14 8 50.679 53.810 9.155 40.769 o
2 14 9 23.587 35.224 8.420 52.592 o
2 14 10 8.273 10.128 5.831 115.315 o
2 15 2 100.160 102.697 4.148 67.794 o
2 15 3 1053.960 1018.650 22.853 3.265 o
2 15 4 1028.040 1003.400 25.231 3.061 o
2 15 5 99.593 100.654 5.731 54.921 o
2 15 6 23.570 15.890 4.953 129.265 o
2 15 7 11.251 18.944 4.395 172.171 o
2 15 8 41.030 35.682 6.794 68.579 o
2 15 9 80.088 104.339 8.576 38.186 o
2 15 10 11.798 35.140 22.409 8.552 o
2 16 2 6.223 9.477 1.687 723.781 o
2 16 3 1.755 3.246 2.541 587.375 o
2 16 4 1024.710 921.051 43.281 1.660 o
2 16 5 55.777 56.730 5.478 78.862 o
2 16 6 428.125 371.951 29.880 3.878 o
2 16 7 18.212 8.792 8.592 54.304 o
2 16 8 4.570 -6.381 18.554 12.641 o
2 16 9 9.273 3.463 9.042 51.419 o
2 17 2 21.118 22.339 2.338 291.990 o
2 17 3 88.744 91.575 5.546 60.377 o
2 17 4 1.006 2.725 5.134 161.501 o
2 17 5 324.809 325.440 19.550 7.821 o
2 17 6 28.995 30.423 7.610 61.536 o
2 17 7 9.639 3.385 5.511 129.767 o
2 17 8 136.214 161.017 15.663 13.868 o
2 18 2 83.921 86.898 4.126 77.628 o
2 18 3 23.718 33.876 8.031 57.101 o
2 18 4 0.268 4.654 8.023 67.084 o
2 18 5 2.620 -1.891 7.019 87.333 o
2 18 6 12.517 13.632 5.272 130.647 o
2 18 7 109.011 132.325 10.960 24.914 o
2 18 8 176.892 206.656 29.049 4.664 o
2 19 2 1.071 9.649 8.879 54.234 o
2 19 3 166.171 187.187 9.949 23.723 o
2 19 4 293.894 300.140 13.497 12.853 o
2 19 5 14.948 16.478 5.386 122.056 o
2 19 6 129.635 122.521 15.159 15.041 o
2 19 7 173.132 135.568 16.132 12.904 o
2 20 2 603.318 603.501 27.441 3.843 o
2 20 3 6.211 0.892 7.783 69.894 o
2 20 4 9.723 6.726 6.294 100.585 o
2 20 5 94.890 84.138 8.591 37.596 o
2 20 6 37.633 33.918 15.575 16.879 o
2 21 2 220.293 225.760 18.700 9.444 o
2 21 3 0.050 11.416 14.468 20.705 o
2 21 4 123.903 125.182 10.696 25.177 o
2 22 2 23.104 7.787 10.279 38.465 o
3 0 3 10.493 12.227 1.427 635.083 o
3 0 5 2619.240 2421.120 183.335 0.118 o
3 0 7 65.754 80.667 6.099 62.807 o
3 0 9 63.007 48.004 9.194 39.419 o
3 0 11 556.247 610.598 28.134 3.795 o
3 0 13 54.883 36.341 12.114 25.901 o
3 1 3 359.944 326.464 8.316 16.726 o
3 1 4 470.410 463.872 14.571 8.937 o
3 1 5 7.488 10.657 2.199 510.012 o
3 1 6 758.415 781.059 21.021 4.501 o
3 1 7 2816.460 2689.030 61.577 0.577 o
3 1 8 1.101 4.601 4.126 242.539 o
3 1 9 20.365 25.165 2.762 252.209 o
3 1 10 51.431 56.038 4.090 107.482 o
3 1 11 71.828 92.397 6.311 57.456 o
3 1 12 59.759 63.596 7.708 50.129 o
3 1 13 332.427 317.022 22.139 6.540 o
3 2 3 51.231 56.984 2.563 142.888 o
3 2 4 8114.100 7866.480 174.797 0.079 o
3 2 5 22.454 25.627 1.665 332.052 o
3 2 6 644.553 668.315 21.552 4.908 o
3 2 7 1163.100 1173.590 26.912 2.591 o
3 2 8 5.482 9.074 2.201 563.144 o
3 2 9 593.282 597.743 15.730 7.002 o
3 2 10 1696.480 1703.670 40.979 1.292 o
3 2 11 57.331 67.990 6.999 57.005 o
3 2 12 41.602 47.660 10.418 34.104 o
3 2 13 26.300 33.393 8.999 46.629 o
3 3 3 632.445 639.160 16.086 6.530 o
3 3 4 235.274 248.459 9.108 21.190 o
3 3 5 45.990 53.834 3.040 140.386 o
3 3 6 558.101 570.194 13.190 8.343 o
3 3 7 533.845 517.697 11.291 9.703 o
3 3 8 379.166 373.027 11.978 12.317 o
3 3 9 503.123 496.982 13.000 9.287 o
3 3 10 0.237 6.436 3.932 265.390 o
3 3 11 418.690 424.453 17.354 8.047 o
3 3 12 0.914 -5.295 6.243 111.343 o
3 4 3 1256.710 1332.790 30.678 2.134 o
3 4 4 20.736 25.053 1.509 362.167 o
3 4 5 417.197 401.630 11.605 11.800 o
3 4 6 164.214 147.713 4.332 45.482 o
3 4 7 3.004 3.917 1.442 1241.270 o
3 4 8 255.288 276.529 7.101 23.326 o
3 4 9 5.527 12.091 2.852 379.877 o
3 4 10 124.623 124.376 7.242 39.122 o
3 4 11 299.395 265.407 12.383 14.273 o
3 4 12 4.407 9.685 9.627 45.802 o
3 5 3 1357.730 1310.060 31.928 1.982 o
3 5 4 2.016 4.540 1.209 1615.900 o
3 5 5 1147.940 1129.570 28.811 2.479 o
3 5 6 35.700 43.937 2.178 199.325 o
3 5 7 526.552 553.049 12.503 9.016 o
3 5 8 305.980 296.933 7.536 19.952 o
3 5 9 37.138 29.273 3.384 162.876 o
3 5 10 632.275 614.256 16.843 6.362 o
3 5 11 146.108 142.659 9.700 26.635 o
3 5 12 108.298 124.701 10.367 27.107 o
3 6 3 1.308 10.066 1.105 1427.410 o
3 6 4 475.691 474.534 12.329 10.070 o
3 6 5 2572.800 2653.450 54.654 0.685 o
3 6 6 287.517 293.821 7.269 21.149 o
3 6 7 2.522 2.862 2.152 756.320 o
3 6 8 259.581 270.099 8.805 20.335 o
3 6 9 47.156 36.541 2.689 163.055 o
3 6 10 1309.840 1244.930 31.318 2.085 o
3 6 11 76.378 67.742 6.684 55.741 o
3 6 12 13.793 14.355 5.790 110.162 o
3 7 3 458.900 463.670 12.808 10.047 o
3 7 4 586.679 578.858 14.791 7.450 o
3 7 5 70.250 69.208 4.297 86.633 o
3 7 6 606.285 589.296 16.151 6.803 o
3 7 7 509.637 474.798 12.352 9.672 o
3 7 8 1425.760 1371.690 33.279 1.834 o
3 7 9 290.273 285.730 9.131 18.468 o
3 7 10 22.082 35.892 4.229 147.083 o
3 7 11 4.498 5.275 13.214 24.724 o
3 7 12 84.627 97.944 16.935 13.315 o
3 8 3 3.285 5.147 1.562 1055.500 o
3 8 4 336.439 311.145 9.183 16.633 o
3 8 5 1304.900 1242.160 26.959 2.380 o
3 8 6 26.800 31.280 2.099 257.761 o
3 8 7 2.740 2.200 1.943 893.775 o
3 8 8 1070.640 1036.690 27.591 2.736 o
3 8 9 139.796 139.764 8.151 32.692 o
3 8 10 230.440 262.225 12.790 15.190 o
3 8 11 131.814 136.647 17.279 12.053 o
3 8 12 19.435 40.041 9.351 44.092 o
3 9 3 646.524 628.164 17.559 6.039 o
3 9 4 656.984 630.766 16.032 6.435 o
3 9 5 186.094 185.011 6.994 30.975 o
3 9 6 236.600 236.613 7.053 25.529 o
3 9 7 27.407 29.132 2.336 244.640 o
3 9 8 146.570 144.736 7.911 32.836 o
3 9 9 83.681 89.620 7.689 44.241 o
3 9 10 40.268 47.214 5.869 81.610 o
3 9 11 23.774 21.857 6.194 89.909 o
3 10 3 289.665 261.236 7.616 21.224 o
3 10 4 443.428 417.736 11.214 11.566 o
3 10 5 2952.740 3032.050 79.940 0.410 o
3 10 6 478.657 454.458 13.386 9.550 o
3 10 7 19.974 23.359 1.992 329.202 o
3 10 8 381.993 394.089 14.534 10.193 o
3 10 9 180.234 188.848 11.452 19.695 o
3 10 10 5.110 1.444 5.151 154.777 o
3 10 11 204.269 223.441 29.773 4.401 o
3 11 3 40.822 39.862 2.196 190.412 o
3 11 4 174.238 167.412 7.194 32.062 o
3 11 5 670.785 644.195 17.691 5.850 o
3 11 6 45.054 48.712 3.122 143.064 o
3 11 7 10.618 11.302 2.072 483.333 o
3 11 8 239.902 247.414 10.622 18.382 o
3 11 9 30.827 32.501 4.294 134.911 o
3 11 10 225.169 234.819 17.529 10.308 o
3 11 11 129.188 127.393 10.682 24.903 o
3 12 3 56.490 49.746 3.199 125.723 o
3 12 4 1.305 2.899 4.926 174.282 o
3 12 5 562.124 531.582 17.855 6.617 o
3 12 6 175.680 149.691 11.232 21.009 o
3 12 7 49.044 41.610 3.550 130.293 o
3 12 8 119.072 121.048 9.865 28.355 o
3 12 9 144.745 159.581 24.978 6.274 o
3 12 10 196.264 197.915 16.618 11.664 o
3 13 3 106.622 98.818 4.683 61.811 o
3 13 4 134.288 128.329 5.434 47.084 o
3 13 5 67.225 66.907 4.056 92.795 o
3 13 6 377.823 371.711 30.076 3.918 o
3 13 7 233.033 250.397 11.634 16.928 o
3 13 8 43.542 48.287 4.500 107.835 o
3 13 9 129.483 144.404 10.279 25.690 o
3 13 10 0.017 21.067 7.471 74.181 o
3 14 3 75.971 73.724 4.249 83.088 o
3 14 4 320.172 304.133 10.739 15.325 o
3 14 5 77.922 78.436 6.644 54.563 o
3 14 6 0.329 -0.406 3.169 430.789 o
3 14 7 177.427 197.735 13.625 15.776 o
3 14 8 5.305 8.725 11.090 34.725 o
3 14 9 100.408 107.244 11.924 22.961 o
3 15 3 125.928 135.316 6.506 42.049 o
3 15 4 5.184 5.658 1.860 755.041 o
3 15 5 13.475 13.108 3.788 216.238 o
3 15 6 510.964 482.988 18.393 6.824 o
3 15 7 706.117 710.209 26.782 3.666 o
3 15 8 519.735 431.735 84.467 0.588 o
3 15 9 69.852 72.724 8.055 44.906 o
3 16 3 38.664 43.040 3.028 161.114 o
3 16 4 249.291 263.993 13.453 13.963 o
3 16 5 5.929 7.961 4.776 170.019 o
3 16 6 37.634 33.812 4.895 108.725 o
3 16 7 69.810 69.036 18.434 11.756 o
3 16 8 47.149 46.240 21.071 9.394 o
3 17 3 386.280 412.345 24.873 5.187 o
3 17 4 240.377 245.217 12.027 16.226 o
3 17 5 157.336 156.377 10.308 23.921 o
3 17 6 84.296 87.591 10.233 30.295 o
3 17 7 27.315 45.638 18.915 11.723 o
3 18 3 23.805 25.125 5.090 119.297 o
3 18 4 376.069 344.206 15.427 9.901 o
3 18 5 159.827 169.177 17.235 11.599 o
3 18 6 0.630 -6.128 16.176 16.683 o
3 19 3 153.123 158.023 10.266 24.197 o
3 19 4 0.449 13.624 8.187 63.181 o
3 19 5 89.915 37.184 15.202 16.532 o
3 20 3 176.767 170.005 16.235 12.499 o
3 20 4 350.818 337.140 23.570 5.857 o
4 0 4 596.061 584.876 19.383 5.824 o
4 0 6 722.875 734.216 28.532 3.345 o
4 0 8 165.581 184.945 11.536 20.074 o
4 0 10 65.749 61.269 7.412 51.883 o
4 0 12 475.552 402.862 37.379 2.630 o
4 1 4 2195.040 1946.190 53.356 0.831 o
4 1 5 897.963 895.743 26.929 3.157 o
4 1 6 154.794 135.572 5.449 43.069 o
4 1 7 2.081 2.836 2.473 612.602 o
4 1 8 42.508 41.252 3.648 135.831 o
4 1 9 949.076 970.074 31.498 2.550 o
4 1 10 9.549 19.197 7.120 77.611 o
4 1 11 5.130 1.419 5.084 158.599 o
4 1 12 209.876 187.684 17.711 10.520 o
4 2 4 175.085 175.431 5.088 38.946 o
4 2 5 45.248 51.915 2.769 150.554 o
4 2 6 489.678 499.160 13.759 9.018 o
4 2 7 44.313 54.637 6.132 73.941 o
4 2 8 81.311 87.333 5.689 61.673 o
4 2 9 1401.200 1438.390 37.946 1.605 o
4 2 10 280.234 290.314 13.414 13.242 o
4 2 11 0.048 3.950 4.512 208.555 o
4 2 12 82.003 94.630 11.130 26.673 o
4 3 4 0.036 0.439 1.501 1878.150 o
4 3 5 251.724 244.683 7.927 22.773 o
4 3 6 631.830 638.276 15.900 6.595 o
4 3 7 70.255 71.223 6.218 61.570 o
4 3 8 14.089 18.598 2.688 310.451 o
4 3 9 440.161 431.736 13.998 9.714 o
4 3 10 10.559 14.884 6.011 105.561 o
4 3 11 278.126 300.361 15.511 11.151 o
4 4 4 199.768 193.594 5.111 34.954 o
4 4 5 41.425 46.276 3.482 139.050 o
4 4 6 1123.820 1100.890 28.052 2.588 o
4 4 7 713.099 709.891 18.082 5.423 o
4 4 8 8.594 12.652 5.433 129.012 o
4 4 9 152.228 166.162 11.001 22.141 o
4 4 10 55.098 60.755 5.385 79.713 o
4 4 11 94.263 114.012 8.072 38.896 o
4 5 4 31.370 40.125 2.451 205.328 o
4 5 5 223.067 235.492 11.048 18.362 o
4 5 6 1684.900 1631.740 36.871 1.450 o
4 5 7 103.135 100.387 4.742 62.120 o
4 5 8 6.263 5.223 3.158 348.003 o
4 5 9 329.380 332.164 10.642 14.906 o
4 5 10 106.752 85.798 6.326 50.430 o
4 5 11 83.948 72.999 6.858 51.989 o
4 6 4 21.106 19.297 1.894 346.094 o
4 6 5 243.106 240.868 8.073 22.995 o
4 6 6 23.509 30.852 2.743 229.839 o
4 6 7 756.198 767.179 18.916 4.960 o
4 6 8 724.514 706.432 16.858 5.683 o
4 6 9 1.787 2.418 3.304 370.800 o
4 6 10 40.953 38.977 8.847 45.366 o
4 6 11 79.340 74.446 8.338 41.506 o
4 7 4 218.686 207.830 6.736 28.339 o
4 7 5 20.099 22.179 2.058 326.039 o
4 7 6 24.125 23.562 8.783 49.797 o
4 7 7 7.023 9.231 5.480 130.728 o
4 7 8 14.619 8.612 3.625 233.996 o
4 7 9 31.662 38.227 4.012 140.169 o
4 7 10 147.082 126.288 8.926 29.710 o
4 7 11 269.515 249.798 13.464 13.716 o
4 8 4 417.035 418.153 13.367 10.449 o
4 8 5 1.988 4.193 4.415 211.280 o
4 8 6 255.396 259.611 8.953 20.449 o
4 8 7 878.403 867.959 29.950 2.850 o
4 8 8 209.381 209.211 9.034 23.351 o
4 8 9 412.540 395.553 15.014 9.552 o
4 8 10 40.721 41.355 4.970 101.559 o
4 8 11 119.683 103.105 14.602 16.355 o
4 9 4 3009.300 2895.090 65.872 0.509 o
4 9 5 10.881 13.404 4.146 195.726 o
4 9 6 0.133 3.671 3.083 433.484 o
4 9 7 235.154 223.850 9.303 21.326 o
4 9 8 2.118 4.681 4.449 207.212 o
4 9 9 105.709 97.355 6.581 47.740 o
4 9 10 554.257 572.707 25.962 4.273 o
4 10 4 49.265 49.678 4.008 114.019 o
4 10 5 14.475 20.025 2.263 355.445 o
4 10 6 37.794 44.861 3.476 145.432 o
4 10 7 28.067 40.132 3.362 170.848 o
4 10 8 763.861 755.990 37.163 2.293 o
4 10 9 404.148 442.633 20.886 6.469 o
4 10 10 38.419 57.782 7.188 60.840 o
4 11 4 16.104 16.421 2.797 292.318 o
4 11 5 659.900 617.918 17.547 6.003 o
4 11 6 112.481 99.165 4.409 62.217 o
4 11 7 135.954 127.675 7.854 34.835 o
4 11 8 48.060 59.113 5.386 83.448 o
4 11 9 53.081 55.906 6.744 62.501 o
4 11 10 15.239 12.200 5.651 114.452 o
4 12 4 0.344 0.652 3.111 442.544 o
4 12 5 14.116 17.194 6.473 89.989 o
4 12 6 0.864 -0.729 2.291 794.408 o
4 12 7 732.897 710.894 25.990 3.745 o
4 12 8 74.874 64.829 35.468 3.384 o
4 12 9 186.332 215.936 13.404 15.732 o
4 13 4 215.421 208.982 8.038 25.346 o
4 13 5 254.189 254.635 9.230 20.115 o
4 13 6 274.156 300.880 11.741 15.197 o
4 13 7 2.438 -0.913 5.631 134.755 o
4 13 8 72.989 77.890 11.090 27.784 o
4 13 9 68.353 69.654 8.807 40.079 o
4 14 4 85.300 87.051 5.502 62.413 o
4 14 5 269.176 271.496 10.002 18.087 o
4 14 6 497.393 512.889 20.167 6.159 o
4 14 7 273.620 297.092 17.934 9.290 o
4 14 8 11.028 34.336 20.948 9.770 o
4 15 4 328.370 317.489 16.278 9.903 o
4 15 5 295.225 330.651 24.791 5.605 o
4 15 6 55.432 67.253 8.082 47.353 o
4 15 7 21.768 18.486 13.086 24.221 o
4 16 4 4.077 7.439 7.643 71.988 o
4 16 5 46.660 43.901 16.685 14.613 o
4 16 6 4.934 6.469 7.182 80.970 o
4 16 7 125.469 104.067 21.674 8.309 o
4 17 4 12.002 7.700 16.580 15.628 o
4 17 5 209.903 170.523 28.724 4.731 o
4 17 6 111.439 111.935 36.268 3.193 o
4 18 4 0.049 -14.836 10.477 39.788 o
5 0 5 1393.060 1446.360 169.417 0.146 o
5 0 7 297.795 328.840 35.119 3.123 o
5 0 9 1.858 6.285 6.104 112.867 o
5 1 5 7.085 7.685 2.455 474.675 o
5 1 6 209.778 197.067 11.277 18.955 o
5 1 7 229.076 191.884 14.182 14.054 o
5 1 8 1289.030 1278.580 39.279 1.646 o
5 1 9 1.388 8.744 5.095 158.078 o
5 1 10 67.899 78.515 7.379 50.127 o
5 2 5 1.302 2.015 3.358 365.719 o
5 2 6 0.035 0.402 2.959 495.029 o
5 2 7 347.340 387.443 15.714 9.774 o
5 2 8 43.982 41.379 6.064 77.864 o
5 2 9 131.431 161.111 9.985 26.050 o
5 2 10 28.141 22.483 5.449 105.742 o
5 3 5 20.907 24.853 2.785 248.711 o
5 3 6 535.585 561.376 19.485 6.111 o
5 3 7 50.791 64.635 8.323 46.307 o
5 3 8 476.675 496.795 19.306 6.612 o
5 3 9 15.202 16.397 4.467 162.984 o
5 3 10 102.621 89.898 7.460 43.007 o
5 4 5 2204.320 2184.300 52.825 0.815 o
5 4 6 119.662 118.038 5.891 47.939 o
5 4 7 49.367 55.250 6.838 62.495 o
5 4 8 86.851 102.594 7.256 45.770 o
5 4 9 6.359 5.120 6.168 107.509 o
5 4 10 313.471 329.632 15.864 10.302 o
5 5 5 176.125 162.774 7.600 30.743 o
5 5 6 143.611 151.965 6.133 40.341 o
5 5 7 12.369 22.218 4.875 142.560 o
5 5 8 222.438 212.844 10.261 20.179 o
5 5 9 2.663 3.033 5.495 139.103 o
5 5 10 69.422 72.221 6.875 54.991 o
5 6 5 365.735 378.514 12.524 12.028 o
5 6 6 6.975 14.143 9.484 46.451 o
5 6 7 2.595 6.117 6.551 98.034 o
5 6 8 64.542 86.687 6.695 56.184 o
5 6 9 104.734 114.661 14.595 16.559 o
5 6 10 432.093 429.250 19.146 7.094 o
5 7 5 270.856 281.801 16.297 10.658 o
5 7 6 23.652 28.168 9.235 45.310 o
5 7 7 20.019 28.034 8.074 58.086 o
5 7 8 411.792 397.088 16.586 8.616 o
5 7 9 0.036 -2.421 13.844 22.791 o
5 8 5 140.541 147.669 6.836 37.799 o
5 8 6 209.569 212.603 9.561 22.107 o
5 8 7 124.651 140.129 7.793 35.609 o
5 8 8 31.763 39.416 4.937 110.179 o
5 8 9 21.054 27.130 5.724 101.697 o
5 9 5 156.106 165.042 7.260 33.554 o
5 9 6 106.926 107.502 6.952 44.290 o
5 9 7 612.674 574.260 21.840 5.093 o
5 9 8 8.455 7.286 5.155 145.152 o
5 9 9 215.357 203.958 22.080 7.351 o
5 10 5 306.680 315.198 10.506 15.787 o
5 10 6 324.132 364.345 15.383 10.371 o
5 10 7 163.279 165.522 9.394 25.939 o
5 10 8 83.965 94.162 9.498 33.433 o
5 11 5 305.330 306.090 10.992 15.347 o
5 11 6 95.200 92.934 8.565 37.239 o
5 11 7 44.637 54.663 10.984 30.712 o
5 11 8 63.150 64.092 26.446 5.998 o
5 12 5 1.457 10.523 4.437 201.885 o
5 12 6 367.658 365.941 18.283 8.110 o
5 12 7 68.675 76.477 16.394 14.494 o
5 13 5 38.154 37.987 9.492 40.787 o
5 13 6 356.151 321.462 21.431 6.736 o
5 13 7 94.710 87.736 12.767 21.213 o
5 14 5 204.608 172.200 15.754 12.668 o
5 14 6 58.419 60.041 9.486 37.425 o
5 15 5 3.376 19.113 39.302 2.821 o
6 0 6 58.865 42.959 14.017 19.796 o
6 0 8 50.448 72.189 9.998 34.641 o
6 1 6 32.706 40.926 5.356 98.207 o
6 1 7 34.457 40.826 5.417 95.684 o
6 1 8 8.819 9.592 6.944 83.715 o
6 2 6 25.170 33.448 4.589 130.642 o
6 2 7 422.276 418.063 18.244 7.601 o
6 2 8 27.042 34.373 6.064 87.616 o
6 3 6 1.174 5.938 4.297 222.129 o
6 3 7 466.395 453.195 24.236 5.084 o
6 3 8 3.012 0.754 11.690 31.740 o
6 4 6 49.390 46.745 5.244 88.561 o
6 4 7 30.485 33.503 5.566 97.130 o
6 4 8 85.758 69.684 8.726 38.594 o
6 5 6 816.674 891.031 32.171 2.669 o
6 5 7 148.096 161.857 10.246 24.402 o
6 5 8 0.120 -8.983 7.244 83.201 o
6 6 6 53.314 56.269 5.440 80.693 o
6 6 7 383.837 440.461 25.183 5.061 o
6 6 8 1.662 3.718 5.548 137.357 o
6 7 6 21.544 30.601 10.536 35.847 o
6 7 7 20.520 26.010 5.411 111.605 o
6 8 6 30.171 26.731 5.183 109.924 o
6 8 7 46.539 25.993 7.044 64.853 o
6 9 6 219.791 199.875 17.097 10.922 o
6 9 7 30.758 25.752 8.093 55.723 o
6 10 6 0.663 12.481 17.135 14.778 o
6 11 6 101.380 96.398 9.623 31.384 o

_iucr_refine_instructions_details
;
TITL a in P2(1)/n
CELL 0.71073 5.7355 16.3492 10.3356 90 93.793 90
ZERR 4 0.0007 0.0018 0.0011 0 0.004 0
LATT 1
SYMM 0.5-X,0.5+Y,0.5-Z
SFAC C H S Cl
UNIT 24 24 4 16

L.S. 50
PLAN  -3 0 0
SIZE 0.041 0.247 0.368
TEMP -173.15
CONF
HTAB 
BOND $H
fmap 2
acta 
MORE -1
EXTI 0.0111
OMIT 0 2 0
OMIT -3 2 1
OMIT 1 4 3
OMIT 1 2 0
OMIT 1 1 0
OMIT 1 2 1
OMIT 0 0 4
OMIT 0 2 3
OMIT -1 6 3
OMIT -1 0 3
OMIT -2 3 4
WGHT 0.018296 0.433782
FVAR 0.16998
REM <olex2.extras>
REM <HklSrc "%.\\a.hkl">
REM </olex2.extras>

S1    3     0.45120  0.59354  0.35161  11.00000  0.03350  0.02183  0.02526 =
 -0.00137  0.00157  0.00478 
Cl2   4     0.68789  0.85350  0.51233  11.00000  0.02858  0.03836  0.02639 =
 0.00521 -0.00931 -0.00450 
Cl3   4     0.64859  0.97017  0.29896  11.00000  0.03395  0.02892  0.03134 =
 0.00372  0.00225 -0.01048 
Cl4   4     0.24174  0.86277  0.15495  11.00000  0.03417  0.02931  0.02265 =
 0.00245 -0.00805 -0.00251 
Cl1   4     0.68921  0.72386  0.23211  11.00000  0.02908  0.03877  0.03510 =
 0.00084  0.01357  0.00201 
C1    1     0.25445  0.90904  0.41437  11.00000  0.02346  0.02491  0.02795 =
 -0.00143  0.00177  0.00153 
H1A   2     0.16342  0.96223  0.36735  11.00000  0.06987  0.02789  0.07394 =
 -0.00014  0.00030 -0.00201 
H1B   2     0.19922  0.88987  0.50541  11.00000  0.05283  0.06573  0.05670 =
 -0.00958  0.01802 -0.00073 
C2    1     0.31856  0.84319  0.32080  11.00000  0.02087  0.02397  0.02377 =
 0.00050 -0.00138 -0.00081 
C3    1     0.30231  0.75544  0.35636  11.00000  0.02256  0.02206  0.02878 =
 -0.00022  0.00450 -0.00038 
H3    2     0.14947  0.73808  0.40976  11.00000  0.06045  0.03226  0.06538 =
 -0.00280  0.04213  0.00186 
C4    1     0.45425  0.69833  0.32143  11.00000  0.02326  0.02304  0.02163 =
 -0.00095  0.00256  0.00032 
C5    1     0.20772  0.58411  0.45078  11.00000  0.03845  0.02436  0.03482 =
 0.00206  0.00562 -0.00487 
H5A   2     0.23350  0.62298  0.54075  11.00000  0.03988  0.05778  0.04766 =
 0.00621  0.01078  0.01600 
H5B   2     0.05144  0.60474  0.39663  11.00000  0.03955  0.06797  0.05580 =
 0.01540 -0.01250 -0.01255 
H5C   2     0.20405  0.52007  0.47612  11.00000  0.08197  0.03877  0.05482 =
 0.01119  0.01278 -0.00952 
C6    1     0.50593  0.89714  0.38826  11.00000  0.02440  0.02711  0.02297 =
 -0.00050 -0.00150 -0.00253 
HKLF 4

END
Q1 1 0.416667 0.833333 0.425 11 0.05 0.69
Q2 1 0.416667 0.9 0.3 11 0.05 0.65
Q3 1 0.75 0.733333 0.3 11 0.05 0.57
Q4 1 0.375 0.75 0.425 11 0.05 0.56

  REM The information below was added by Olex2.
  REM
  REM R1 = 0.0280 for 2442 Fo > 4sig(Fo) and 0.0361 for all 2818 data
  REM 155 parameters refined using 0 restraints
  REM Highest difference peak 0.6885, deepest hole -0.3610
  REM Mean Shift 0.0001, Max Shift 0.0009.

  REM +++ Tabular Listing of Refinement Information +++
  REM R1_all = 0.0361
  REM R1_gt = 0.0280
  REM wR_ref = 0.0638
  REM GOOF = 1.0474
  REM Shift_max = 0.0009
  REM Shift_mean = 0.0001
  REM Reflections_all = 2818
  REM Reflections_gt = 2442
  REM Parameters = 155
  REM Hole = -0.3610
  REM Peak = 0.6885
  REM Flack = n/a

  
;
_olex2_submission_special_instructions  'No special instructions were received'
