# Supplementary material for: Fragmentation and transferability in Hirshfeld atom refinement
Source: IUCrJ. 2022 Feb 26;9(Pt 2):298–315. doi: 10.1107/S2052252522000690 (PMC8895009; doi:10.1107/S2052252522000690)
Supplement: Supplementary file 2 [file m-09-00298-sup2.zip › cif/frag_vs_no_frag/KOVPIX_frag_7.cif]

data_KOVPIX_frag_7
_audit_creation_date               2021-10-13
_audit_creation_method
;
Olex2 1.3
(compiled 2020.07.31 svn.rc2a77460 for OlexSys, GUI svn.r6145)
;
_audit_contact_author_address      ?
_audit_contact_author_email        ?
_audit_contact_author_name         ''
_audit_contact_author_phone        ?
_publ_contact_author_id_orcid      ?
_publ_section_references
;
Bourhis, L.J., Dolomanov, O.V., Gildea, R.J., Howard, J.A.K., Puschmann, H.
 (2015). Acta Cryst. A71, 59-75.

Dolomanov, O.V., Bourhis, L.J., Gildea, R.J, Howard, J.A.K. & Puschmann, H.
 (2009), J. Appl. Cryst. 42, 339-341.
;
_chemical_formula_moiety           'C13 H8 F N3 O5'
_chemical_formula_sum              'C13 H8 F N3 O5'
_chemical_formula_weight           305.224
loop_
  _atom_type_symbol
  _atom_type_scat_dispersion_real
  _atom_type_scat_dispersion_imag
  _atom_type_scat_Cromer_Mann_a1
  _atom_type_scat_Cromer_Mann_a2
  _atom_type_scat_Cromer_Mann_a3
  _atom_type_scat_Cromer_Mann_a4
  _atom_type_scat_Cromer_Mann_b1
  _atom_type_scat_Cromer_Mann_b2
  _atom_type_scat_Cromer_Mann_b3
  _atom_type_scat_Cromer_Mann_b4
  _atom_type_scat_Cromer_Mann_c
  _atom_type_scat_source
  _atom_type_scat_dispersion_source
 H 0.00000 0.00000 0.49300 0.32291 0.14019 0.04081 10.51090 26.12570 3.14236
 57.79970 0.0030380000826
 'International Tables Volume C Table 6.1.1.4 (pp. 500-502)'
 'Henke, Gullikson and Davis, At. Data and Nucl. Data Tables, 1993, 54, 2'
 C 0.00347 0.00161 2.31000 1.02000 1.58860 0.86500 20.84390 10.20750 0.56870
 51.65120 0.215599998832
 'International Tables Volume C Table 6.1.1.4 (pp. 500-502)'
 'Henke, Gullikson and Davis, At. Data and Nucl. Data Tables, 1993, 54, 2'
 F 0.01794 0.01033 3.53920 2.64120 1.51700 1.02430 10.28250 4.29440 0.26150
 26.14760 0.277599990368
 'International Tables Volume C Table 6.1.1.4 (pp. 500-502)'
 'Henke, Gullikson and Davis, At. Data and Nucl. Data Tables, 1993, 54, 2'
 O 0.01158 0.00611 3.04850 2.28680 1.54630 0.86700 13.27710 5.70110 0.32390
 32.90890 0.250800013542
 'International Tables Volume C Table 6.1.1.4 (pp. 500-502)'
 'Henke, Gullikson and Davis, At. Data and Nucl. Data Tables, 1993, 54, 2'
 N 0.00653 0.00323 12.21260 3.13220 2.01250 1.16630 0.00570 9.89330 28.99750
 0.58260 -11.5290002823
 'International Tables Volume C Table 6.1.1.4 (pp. 500-502)'
 'Henke, Gullikson and Davis, At. Data and Nucl. Data Tables, 1993, 54, 2'

_space_group_crystal_system        'monoclinic'
_space_group_IT_number             14
_space_group_name_H-M_alt          'P 1 21/c 1'
_space_group_name_Hall             '-P 2ybc'
loop_
  _space_group_symop_id
  _space_group_symop_operation_xyz
 1 x,y,z
 2 -x,y+1/2,-z+1/2
 3 -x,-y,-z
 4 x,-y-1/2,z-1/2

_symmetry_Int_Tables_number        14
_cell_length_a                     6.2521(15)
_cell_length_b                     7.8349(19)
_cell_length_c                     24.818(6)
_cell_angle_alpha                  90
_cell_angle_beta                   93.763(3)
_cell_angle_gamma                  90
_cell_volume                       1213.1(5)
_cell_formula_units_Z              4
_cell_measurement_temperature    100(2)
_cell_measurement_reflns_used    9929
_cell_measurement_theta_min      2.73
_cell_measurement_theta_max      28.39
_exptl_crystal_description       plate
_exptl_crystal_colour            colourless
_exptl_absorpt_coefficient_mu      0.141
_exptl_crystal_density_diffrn      1.671
_exptl_crystal_F_000               624.439
_exptl_crystal_size_max            0.925
_exptl_crystal_size_mid            0.489
_exptl_crystal_size_min            0.14
_diffrn_measurement_device       'Bruker APEX DUO/ApexII CCD'
_diffrn_reflns_av_R_equivalents    0.0238
_diffrn_reflns_av_unetI/netI       0.0089
_diffrn_reflns_Laue_measured_fraction_full  0.9995
_diffrn_reflns_Laue_measured_fraction_max  0.9961
_diffrn_reflns_limit_h_max         8
_diffrn_reflns_limit_h_min         -8
_diffrn_reflns_limit_k_max         10
_diffrn_reflns_limit_k_min         -10
_diffrn_reflns_limit_l_max         33
_diffrn_reflns_limit_l_min         -33
_diffrn_reflns_number              37198
_diffrn_reflns_point_group_measured_fraction_full  0.9995
_diffrn_reflns_point_group_measured_fraction_max  0.9961
_diffrn_reflns_theta_full          25.2417
_diffrn_reflns_theta_max           28.39
_diffrn_reflns_theta_min           2.73
_diffrn_ambient_temperature        100.15
_diffrn_measured_fraction_theta_full  0.9995
_diffrn_measured_fraction_theta_max  0.9961
_diffrn_radiation_type             'Mo K\a'
_diffrn_radiation_wavelength       0.71073
_reflns_Friedel_coverage           0.0
_reflns_limit_h_max                8
_reflns_limit_h_min                -8
_reflns_limit_k_max                10
_reflns_limit_k_min                0
_reflns_limit_l_max                33
_reflns_limit_l_min                0
_reflns_number_gt                  2900
_reflns_number_total               3050
_reflns_threshold_expression       I>=2u(I)
_computing_molecular_graphics      'Olex2 1.3 (Dolomanov et al., 2009)'
_computing_publication_material    'Olex2 1.3 (Dolomanov et al., 2009)'
_computing_structure_refinement    'olex2.refine 1.3 (Bourhis et al., 2015)'
_refine_diff_density_max           0.0934
_refine_diff_density_min           -0.1636
_refine_diff_density_rms           0.0326
_refine_ls_d_res_high              0.7474
_refine_ls_d_res_low               7.4700
_refine_ls_goodness_of_fit_ref     1.1974
_refine_ls_hydrogen_treatment      refall
_refine_ls_matrix_type             full
_refine_ls_number_constraints      0
_refine_ls_number_parameters       271
_refine_ls_number_reflns           3050
_refine_ls_number_restraints       0
_refine_ls_R_factor_all            0.0139
_refine_ls_R_factor_gt             0.0128
_refine_ls_restrained_S_all        1.1974
_refine_ls_shift/su_max            0.0010
_refine_ls_shift/su_mean           0.0001
_refine_ls_structure_factor_coef   Fsqd
_refine_ls_weighting_details      
 'w=1/[\s^2^(Fo^2^)+(0.0101P)^2^+0.0554P] where P=(Fo^2^+2Fc^2^)/3'
_refine_ls_weighting_scheme        calc
_refine_ls_wR_factor_gt            0.0291
_refine_ls_wR_factor_ref           0.0296
_olex2_refinement_description
;
;
loop_
  _atom_site_label
  _atom_site_type_symbol
  _atom_site_fract_x
  _atom_site_fract_y
  _atom_site_fract_z
  _atom_site_U_iso_or_equiv
  _atom_site_adp_type
  _atom_site_occupancy
  _atom_site_refinement_flags_posn
 F1 F 0.63558(4) 0.55913(3) 0.713732(9) 0.02067(6) Uani 1.000000 .
 O1 O 0.30484(6) 0.61072(4) 0.772513(12) 0.02636(7) Uani 1.000000 .
 O2 O 0.08104(5) 0.40041(5) 0.772911(12) 0.02802(8) Uani 1.000000 .
 O3 O -0.10607(4) 0.12910(4) 0.608444(11) 0.01673(6) Uani 1.000000 .
 H3A H 0.3560(10) 0.2007(9) 0.5271(2) 0.0286(16) Uani 1.000000 .
 O4 O 0.09545(4) 0.11965(4) 0.541371(11) 0.01589(6) Uani 1.000000 .
 O5 O 0.76970(4) 0.43403(3) 0.537813(11) 0.01566(6) Uani 1.000000 .
 N1 N 0.22308(5) 0.48118(5) 0.752869(13) 0.01782(7) Uani 1.000000 .
 N2 N 0.05851(5) 0.16638(4) 0.587266(12) 0.01167(6) Uani 1.000000 .
 N3 N 0.46458(5) 0.27770(4) 0.546454(12) 0.01110(6) Uani 1.000000 .
 C1 C 0.49402(6) 0.46905(5) 0.682787(15) 0.01333(7) Uani 1.000000 .
 C2 C 0.29631(6) 0.42109(5) 0.701597(14) 0.01336(7) Uani 1.000000 .
 C3 C 0.16042(6) 0.31842(5) 0.669488(14) 0.01252(7) Uani 1.000000 .
 H3 H 0.0090(9) 0.2763(8) 0.6844(2) 0.0233(14) Uani 1.000000 .
 C4 C 0.21671(5) 0.27082(4) 0.618341(14) 0.01050(7) Uani 1.000000 .
 C5 C 0.41330(5) 0.32331(4) 0.597709(14) 0.00991(7) Uani 1.000000 .
 C6 C 0.55206(6) 0.42116(5) 0.632331(15) 0.01215(7) Uani 1.000000 .
 H6 H 0.7046(9) 0.4621(8) 0.6192(2) 0.0273(15) Uani 1.000000 .
 C7 C 0.63556(5) 0.33423(4) 0.518589(14) 0.01053(7) Uani 1.000000 .
 C8 C 0.64550(5) 0.26587(4) 0.462455(14) 0.01050(7) Uani 1.000000 .
 C9 C 0.47962(6) 0.17452(5) 0.434865(15) 0.01245(7) Uani 1.000000 .
 H9 H 0.3304(9) 0.1464(8) 0.4532(2) 0.0281(15) Uani 1.000000 .
 C10 C 0.50305(6) 0.11901(5) 0.382105(15) 0.01391(7) Uani 1.000000 .
 H10 H 0.3744(9) 0.0489(8) 0.3613(2) 0.0330(16) Uani 1.000000 .
 C11 C 0.69135(6) 0.15312(5) 0.356776(15) 0.01374(7) Uani 1.000000 .
 H11 H 0.7096(10) 0.1094(8) 0.3159(2) 0.0302(15) Uani 1.000000 .
 C12 C 0.85734(6) 0.24367(5) 0.384322(15) 0.01354(7) Uani 1.000000 .
 H12 H 1.0040(9) 0.2680(8) 0.3648(2) 0.0290(15) Uani 1.000000 .
 C13 C 0.83423(6) 0.30038(5) 0.436784(15) 0.01216(7) Uani 1.000000 .
 H13 H 0.9603(9) 0.3711(8) 0.4583(2) 0.0262(14) Uani 1.000000 .

loop_
  _atom_site_aniso_label
  _atom_site_aniso_U_11
  _atom_site_aniso_U_22
  _atom_site_aniso_U_33
  _atom_site_aniso_U_12
  _atom_site_aniso_U_13
  _atom_site_aniso_U_23
 F1 0.02078(12) 0.02596(13) 0.01506(11) -0.00398(9) -0.00035(9) -0.00627(9)
 O1 0.03631(18) 0.02735(16) 0.01620(14) -0.00363(14) 0.00773(13) -0.00844(12)
 O2 0.02722(16) 0.04222(19) 0.01576(14) -0.00741(14) 0.01001(12) -0.00572(13)
 O3 0.01277(12) 0.02003(14) 0.01777(14) -0.00496(10) 0.00378(10) 0.00003(11)
 H3A 0.028(4) 0.037(4) 0.021(4) -0.009(3) 0.002(3) -0.007(3)
 O4 0.01367(13) 0.02006(13) 0.01404(13) -0.00568(10) 0.00177(10) -0.00375(10)
 O5 0.01547(13) 0.01700(13) 0.01495(13) -0.00708(10) 0.00445(10) -0.00356(10)
 N1 0.02051(16) 0.02330(17) 0.00988(14) 0.00146(13) 0.00273(12) -0.00162(12)
 N2 0.01037(13) 0.01242(14) 0.01232(14) -0.00154(11) 0.00141(11) 0.00078(11)
 N3 0.01080(14) 0.01259(14) 0.01015(14) -0.00223(11) 0.00250(11) -0.00102(11)
 C1 0.01438(16) 0.01508(16) 0.01042(16) -0.00070(13) 0.00013(13) -0.00144(13)
 C2 0.01557(17) 0.01554(17) 0.00908(16) 0.00093(13) 0.00171(13) -0.00016(13)
 C3 0.01305(17) 0.01461(16) 0.01017(16) -0.00006(13) 0.00280(13) 0.00089(13)
 H3 0.021(3) 0.030(4) 0.021(3) -0.005(3) 0.008(3) -0.000(3)
 C4 0.01068(15) 0.01114(15) 0.00983(15) -0.00059(12) 0.00177(12) 0.00066(12)
 C5 0.01004(15) 0.01023(15) 0.00954(15) -0.00051(12) 0.00137(12) -0.00003(12)
 C6 0.01150(16) 0.01368(16) 0.01130(16) -0.00142(13) 0.00107(13) -0.00165(13)
 H6 0.019(3) 0.037(4) 0.027(4) -0.007(3) 0.006(3) -0.007(3)
 C7 0.01047(15) 0.01039(15) 0.01094(16) -0.00136(12) 0.00231(12) -0.00007(12)
 C8 0.01041(15) 0.01062(15) 0.01073(16) -0.00108(12) 0.00263(12) 0.00012(12)
 C9 0.01174(16) 0.01463(16) 0.01123(16) -0.00309(13) 0.00270(13) -0.00078(13)
 H9 0.023(3) 0.044(4) 0.018(3) -0.010(3) 0.007(3) -0.006(3)
 C10 0.01519(17) 0.01532(17) 0.01142(17) -0.00351(14) 0.00237(14) -0.00125(13)
 H10 0.026(3) 0.049(4) 0.024(3) -0.013(3) 0.000(3) -0.009(3)
 C11 0.01598(17) 0.01425(16) 0.01140(17) -0.00073(13) 0.00382(14) -0.00032(13)
 H11 0.033(4) 0.037(4) 0.022(3) -0.007(3) 0.008(3) -0.007(3)
 C12 0.01257(16) 0.01490(16) 0.01372(17) -0.00048(13) 0.00513(13) 0.00057(13)
 H12 0.027(3) 0.041(4) 0.020(3) -0.004(3) 0.006(3) -0.003(3)
 C13 0.01071(16) 0.01332(16) 0.01279(16) -0.00171(13) 0.00327(13) 0.00013(13)
 H13 0.022(3) 0.032(4) 0.025(3) -0.007(3) 0.007(3) -0.005(3)

loop_
  _geom_bond_atom_site_label_1
  _geom_bond_atom_site_label_2
  _geom_bond_distance
  _geom_bond_site_symmetry_2
  _geom_bond_publ_flag
 F1 C1 1.3349(5) . ?
 O1 N1 1.2233(5) . ?
 O2 N1 1.2225(5) . ?
 O3 N2 1.2212(5) . ?
 H3A N3 1.007(6) . ?
 O4 N2 1.2326(5) . ?
 O5 C7 1.2206(5) . ?
 N1 C2 1.4584(5) . ?
 N2 C4 1.4637(5) . ?
 N3 C5 1.3792(5) . ?
 N3 C7 1.3835(5) . ?
 C1 C2 1.4010(6) . ?
 C1 C6 1.3784(6) . ?
 C2 C3 1.3838(5) . ?
 C3 H3 1.090(5) . ?
 C3 C4 1.3903(6) . ?
 C4 C5 1.4229(5) . ?
 C5 C6 1.4074(5) . ?
 C6 H6 1.077(5) . ?
 C7 C8 1.4976(6) . ?
 C8 C9 1.4013(5) . ?
 C8 C13 1.4036(5) . ?
 C9 H9 1.086(5) . ?
 C9 C10 1.3965(6) . ?
 C10 H10 1.077(6) . ?
 C10 C11 1.3963(6) . ?
 C11 H11 1.084(6) . ?
 C11 C12 1.3981(6) . ?
 C12 H12 1.082(5) . ?
 C12 C13 1.3922(6) . ?
 C13 H13 1.077(6) . ?

loop_
  _geom_angle_atom_site_label_1
  _geom_angle_atom_site_label_2
  _geom_angle_atom_site_label_3
  _geom_angle
  _geom_angle_site_symmetry_1
  _geom_angle_site_symmetry_3
  _geom_angle_publ_flag
 O2 N1 O1 124.26(3) . . ?
 C2 N1 O1 117.95(3) . . ?
 C2 N1 O2 117.77(3) . . ?
 O4 N2 O3 122.75(3) . . ?
 C4 N2 O3 117.79(3) . . ?
 C4 N2 O4 119.46(3) . . ?
 C5 N3 H3A 113.9(3) . . ?
 C7 N3 H3A 118.2(3) . . ?
 C7 N3 C5 127.74(3) . . ?
 C2 C1 F1 121.08(3) . . ?
 C6 C1 F1 117.54(3) . . ?
 C6 C1 C2 121.35(3) . . ?
 C1 C2 N1 122.58(3) . . ?
 C3 C2 N1 118.30(3) . . ?
 C3 C2 C1 119.06(3) . . ?
 H3 C3 C2 119.7(3) . . ?
 C4 C3 C2 119.94(3) . . ?
 C4 C3 H3 120.4(3) . . ?
 C3 C4 N2 115.36(3) . . ?
 C5 C4 N2 122.80(3) . . ?
 C5 C4 C3 121.83(3) . . ?
 C4 C5 N3 121.04(3) . . ?
 C6 C5 N3 122.21(3) . . ?
 C6 C5 C4 116.75(3) . . ?
 C5 C6 C1 120.96(3) . . ?
 H6 C6 C1 119.0(3) . . ?
 H6 C6 C5 120.0(3) . . ?
 N3 C7 O5 122.91(3) . . ?
 C8 C7 O5 121.55(3) . . ?
 C8 C7 N3 115.54(3) . . ?
 C9 C8 C7 124.24(3) . . ?
 C13 C8 C7 116.15(3) . . ?
 C13 C8 C9 119.60(3) . . ?
 H9 C9 C8 121.8(3) . . ?
 C10 C9 C8 119.83(3) . . ?
 C10 C9 H9 118.3(3) . . ?
 H10 C10 C9 119.2(3) . . ?
 C11 C10 C9 120.39(3) . . ?
 C11 C10 H10 120.4(3) . . ?
 H11 C11 C10 120.3(3) . . ?
 C12 C11 C10 119.85(3) . . ?
 C12 C11 H11 119.9(3) . . ?
 H12 C12 C11 119.6(3) . . ?
 C13 C12 C11 120.00(3) . . ?
 C13 C12 H12 120.4(3) . . ?
 C12 C13 C8 120.33(3) . . ?
 H13 C13 C8 118.9(3) . . ?
 H13 C13 C12 120.7(3) . . ?

loop_
  _geom_hbond_atom_site_label_D
  _geom_hbond_atom_site_label_H
  _geom_hbond_atom_site_label_A
  _geom_hbond_distance_DH
  _geom_hbond_distance_HA
  _geom_hbond_distance_DA
  _geom_hbond_angle_DHA
  _geom_hbond_site_symmetry_A
 N3 H3A O4 1.007(6) 1.805(6) 2.6148(7) 134.9(5) .

loop_
  _geom_torsion_atom_site_label_1
  _geom_torsion_atom_site_label_2
  _geom_torsion_atom_site_label_3
  _geom_torsion_atom_site_label_4
  _geom_torsion
  _geom_torsion_site_symmetry_1
  _geom_torsion_site_symmetry_2
  _geom_torsion_site_symmetry_3
  _geom_torsion_site_symmetry_4
  _geom_torsion_publ_flag
 F1 C1 C2 N1 6.91(4) . . . . ?
 F1 C1 C2 C3 -175.84(3) . . . . ?
 F1 C1 C6 C5 178.81(3) . . . . ?
 O1 N1 C2 C1 20.57(4) . . . . ?
 O1 N1 C2 C3 -156.69(4) . . . . ?
 O2 N1 C2 C1 -160.75(4) . . . . ?
 O2 N1 C2 C3 21.99(4) . . . . ?
 O3 N2 C4 C3 -0.53(4) . . . . ?
 O3 N2 C4 C5 -179.46(3) . . . . ?
 O4 N2 C4 C3 179.54(3) . . . . ?
 O4 N2 C4 C5 0.62(4) . . . . ?
 O5 C7 N3 C5 1.48(5) . . . . ?
 O5 C7 C8 C9 -168.90(3) . . . . ?
 O5 C7 C8 C13 10.03(4) . . . . ?
 N1 C2 C1 C6 -174.89(3) . . . . ?
 N1 C2 C3 C4 174.44(3) . . . . ?
 N2 C4 C3 C2 -178.27(3) . . . . ?
 N2 C4 C5 N3 0.17(4) . . . . ?
 N2 C4 C5 C6 -179.00(3) . . . . ?
 N3 C5 C4 C3 -178.69(3) . . . . ?
 N3 C5 C6 C1 178.12(3) . . . . ?
 N3 C7 C8 C9 10.62(4) . . . . ?
 N3 C7 C8 C13 -170.45(3) . . . . ?
 C1 C2 C3 C4 -2.92(4) . . . . ?
 C1 C6 C5 C4 -2.72(4) . . . . ?
 C2 C3 C4 C5 0.67(4) . . . . ?
 C3 C4 C5 C6 2.14(4) . . . . ?
 C7 C8 C9 C10 178.74(4) . . . . ?
 C7 C8 C13 C12 -179.29(3) . . . . ?
 C8 C9 C10 C11 0.38(4) . . . . ?
 C8 C13 C12 C11 0.55(4) . . . . ?
 C9 C10 C11 C12 -0.13(4) . . . . ?
 C10 C11 C12 C13 -0.33(4) . . . . ?

loop_
  _refln_index_h
  _refln_index_k
  _refln_index_l
  _refln_F_squared_calc
  _refln_F_squared_meas
  _refln_F_squared_sigma
  _refln_F_squared_weight
  _refln_observed_status
-8 0 2 543.993 523.209 6.727 0.814 o
-8 0 4 8.270 7.161 0.777 81.097 o
-8 0 6 7.682 8.153 0.963 62.142 o
-8 0 8 193.244 193.027 3.544 3.139 o
-8 0 10 4.739 5.954 0.987 67.319 o
-8 1 1 4.633 5.188 0.523 156.723 o
-8 1 2 35.705 34.198 0.938 28.746 o
-8 1 3 38.082 34.474 0.938 27.759 o
-8 1 4 4.490 4.836 0.605 136.420 o
-8 1 5 205.635 208.115 2.465 3.888 o
-8 1 6 71.345 71.102 1.231 14.212 o
-8 1 7 50.915 48.378 1.089 20.169 o
-8 1 8 44.191 42.651 1.006 23.442 o
-8 1 9 0.621 0.983 0.523 270.460 o
-8 1 10 136.004 138.230 1.851 6.584 o
-8 1 11 59.820 59.598 1.718 12.825 o
-8 2 1 213.036 206.749 2.549 3.740 o
-8 2 2 16.759 17.730 0.676 59.325 o
-8 2 3 18.707 19.795 0.752 51.253 o
-8 2 4 0.386 0.051 0.480 345.920 o
-8 2 5 0.004 0.269 0.433 441.925 o
-8 2 6 46.530 46.201 1.054 21.784 o
-8 2 7 18.663 20.803 0.739 51.293 o
-8 2 8 6.705 6.473 0.560 123.987 o
-8 2 9 3.762 4.369 0.720 115.011 o
-8 3 1 1.887 2.105 1.116 62.725 o
-8 3 2 47.831 44.107 1.990 12.564 o
-8 3 3 0.263 0.702 0.911 99.592 o
-8 3 4 440.365 406.662 12.628 0.421 o
-7 0 2 29.116 27.308 1.115 29.241 o
-7 0 4 419.510 414.623 5.450 1.202 o
-7 0 6 176.101 166.326 2.418 4.602 o
-7 0 8 5.110 4.112 0.605 134.331 o
-7 0 10 20.277 19.341 1.017 38.960 o
-7 0 12 157.532 157.275 2.675 4.617 o
-7 0 14 192.143 196.328 3.135 3.487 o
-7 0 16 0.314 0.631 0.706 162.916 o
-7 0 18 2.645 2.880 0.739 121.799 o
-7 1 1 2.584 2.142 0.380 303.527 o
-7 1 2 74.856 73.683 1.174 14.007 o
-7 1 3 45.651 44.828 0.865 24.477 o
-7 1 4 87.981 86.962 1.167 12.140 o
-7 1 5 0.146 0.223 0.395 514.288 o
-7 1 6 84.929 88.256 1.241 12.035 o
-7 1 7 353.261 345.035 3.182 2.019 o
-7 1 8 4.691 3.666 0.428 199.651 o
-7 1 9 3.893 3.897 0.428 212.420 o
-7 1 10 39.346 36.986 0.848 28.273 o
-7 1 11 0.393 0.660 0.437 390.729 o
-7 1 12 116.859 115.321 1.574 8.248 o
-7 1 13 1.805 2.157 0.490 244.910 o
-7 1 14 172.003 171.301 2.135 4.975 o
-7 1 15 1.200 0.796 0.504 271.439 o
-7 1 16 47.337 51.297 1.130 20.166 o
-7 1 17 0.801 1.210 0.499 282.153 o
-7 1 18 154.368 156.352 1.952 5.723 o
-7 1 19 3.977 4.567 0.581 148.888 o
-7 2 1 17.835 16.601 0.548 65.569 o
-7 2 2 74.550 72.182 1.000 15.069 o
-7 2 3 0.585 0.301 0.383 489.152 o
-7 2 4 35.323 37.163 0.880 29.339 o
-7 2 5 957.151 946.595 7.757 0.413 o
-7 2 6 8.581 12.007 0.560 98.593 o
-7 2 7 10.784 9.181 0.545 97.033 o
-7 2 8 44.041 44.297 0.930 24.232 o
-7 2 9 3.135 2.698 0.437 237.916 o
-7 2 10 2.843 3.560 0.437 234.509 o
-7 2 11 177.895 175.044 1.936 5.076 o
-7 2 12 0.228 0.381 0.437 412.133 o
-7 2 13 0.013 0.107 0.417 481.294 o
-7 2 14 75.310 76.706 1.270 13.288 o
-7 2 15 272.454 268.964 2.975 2.707 o
-7 2 16 0.213 0.180 0.539 281.196 o
-7 2 17 0.032 0.117 0.526 303.284 o
-7 2 18 62.316 66.848 1.907 11.202 o
-7 3 1 75.381 77.571 0.954 14.868 o
-7 3 2 96.371 96.339 1.227 10.911 o
-7 3 3 91.505 88.961 1.191 11.678 o
-7 3 4 63.858 64.389 1.013 17.026 o
-7 3 5 40.945 38.987 0.829 27.552 o
-7 3 6 114.036 109.762 1.302 9.211 o
-7 3 7 0.758 2.353 0.403 362.688 o
-7 3 8 535.675 548.916 4.755 1.032 o
-7 3 9 8.798 10.408 0.576 99.047 o
-7 3 10 25.389 25.392 0.739 42.127 o
-7 3 11 7.594 6.615 0.541 121.238 o
-7 3 12 143.815 144.009 1.671 6.601 o
-7 3 13 39.186 40.312 0.912 26.712 o
-7 3 14 13.726 15.192 0.648 69.248 o
-7 3 15 121.289 118.765 1.504 8.162 o
-7 3 16 0.527 1.014 0.507 287.635 o
-7 3 17 60.541 58.956 1.240 16.257 o
-7 4 1 85.816 80.178 0.955 13.534 o
-7 4 2 65.240 67.435 1.128 15.825 o
-7 4 3 98.034 98.476 1.328 10.383 o
-7 4 4 12.293 11.580 0.594 82.092 o
-7 4 5 40.839 40.741 0.908 26.113 o
-7 4 6 98.174 98.261 1.258 10.617 o
-7 4 7 266.730 257.849 2.461 3.061 o
-7 4 8 107.311 104.109 1.391 9.472 o
-7 4 9 0.766 0.763 0.421 386.905 o
-7 4 10 17.816 17.615 0.635 59.910 o
-7 4 11 7.847 7.309 0.545 116.717 o
-7 4 12 77.034 78.977 1.277 12.979 o
-7 4 13 335.614 334.293 3.205 2.108 o
-7 4 14 8.346 8.939 0.563 106.553 o
-7 5 1 0.000 -0.671 0.421 479.574 o
-7 5 2 57.065 55.418 1.081 18.380 o
-7 5 3 206.910 202.732 2.828 3.587 o
-7 5 4 49.760 51.135 1.015 20.889 o
-7 5 5 31.201 31.946 0.910 31.826 o
-7 5 6 87.535 85.946 1.328 11.555 o
-7 5 7 29.862 29.302 0.869 34.154 o
-7 5 8 69.882 68.062 1.242 14.481 o
-7 5 9 110.175 109.164 1.580 8.663 o
-7 5 10 182.146 180.006 2.166 4.695 o
-6 0 2 6.448 5.366 0.506 142.490 o
-6 0 4 22.529 19.781 0.662 50.507 o
-6 0 6 117.157 117.057 1.767 7.720 o
-6 0 8 1041.310 1029.700 11.238 0.289 o
-6 0 10 140.650 137.385 2.044 6.115 o
-6 0 12 1.136 0.526 0.576 221.310 o
-6 0 14 307.530 316.048 4.372 1.842 o
-6 0 16 280.266 293.021 4.177 2.049 o
-6 0 18 659.851 676.083 8.512 0.550 o
-6 0 20 268.113 271.954 3.942 2.244 o
-6 0 22 449.095 458.838 6.107 1.021 o
-6 0 24 84.388 87.862 2.013 8.909 o
-6 1 1 38.124 35.254 0.533 34.223 o
-6 1 2 59.704 59.084 0.667 20.722 o
-6 1 3 26.268 25.759 0.481 48.680 o
-6 1 4 5.350 5.902 0.349 197.123 o
-6 1 5 1.736 1.681 0.313 439.999 o
-6 1 6 413.961 414.354 3.305 1.655 o
-6 1 7 404.609 403.039 3.218 1.720 o
-6 1 8 398.202 396.246 3.195 1.757 o
-6 1 9 276.977 284.557 2.443 2.888 o
-6 1 10 535.397 537.243 4.206 1.108 o
-6 1 11 126.673 133.173 1.445 7.785 o
-6 1 12 55.633 55.386 0.892 20.297 o
-6 1 13 14.190 15.366 0.556 74.664 o
-6 1 14 104.925 102.516 1.342 9.797 o
-6 1 15 298.996 302.065 2.971 2.454 o
-6 1 16 1.852 2.368 0.499 234.964 o
-6 1 17 302.699 313.395 2.979 2.400 o
-6 1 18 9.080 10.231 0.560 100.323 o
-6 1 19 52.575 56.226 1.054 19.380 o
-6 1 20 38.772 42.120 0.980 25.509 o
-6 1 21 5.345 6.103 0.560 135.522 o
-6 1 22 0.754 1.466 0.496 282.229 o
-6 1 23 11.090 10.862 0.613 85.121 o
-6 1 24 182.851 186.741 2.221 4.571 o
-6 2 1 294.139 300.205 2.126 2.845 o
-6 2 2 279.843 278.278 1.998 3.099 o
-6 2 3 332.191 330.359 2.246 2.454 o
-6 2 4 25.533 25.191 0.515 48.864 o
-6 2 5 81.633 77.395 0.938 14.212 o
-6 2 6 83.047 82.140 0.994 13.558 o
-6 2 7 47.712 44.534 0.778 24.911 o
-6 2 8 119.192 119.657 1.293 8.730 o
-6 2 9 45.306 50.363 0.851 23.926 o
-6 2 10 443.677 445.122 3.716 1.451 o
-6 2 11 45.395 44.014 0.865 24.686 o
-6 2 12 8.060 7.657 0.449 131.427 o
-6 2 13 25.047 27.243 0.684 43.301 o
-6 2 14 6.097 5.392 0.449 160.509 o
-6 2 15 591.390 606.827 5.186 0.883 o
-6 2 16 28.393 28.786 0.784 37.316 o
-6 2 17 3.723 4.880 0.536 164.672 o
-6 2 18 1.537 1.127 0.471 283.986 o
-6 2 19 0.001 0.366 0.451 404.273 o
-6 2 20 15.966 17.384 0.643 62.860 o
-6 2 21 173.179 173.428 2.067 5.019 o
-6 2 22 231.309 231.731 2.555 3.425 o
-6 2 23 298.257 303.304 3.166 2.372 o
-6 3 1 0.434 0.563 0.223 1118.010 o
-6 3 2 13.108 13.434 0.353 97.195 o
-6 3 3 33.752 34.418 0.533 37.213 o
-6 3 4 139.604 135.925 1.303 7.510 o
-6 3 5 92.291 94.637 1.104 11.709 o
-6 3 6 89.249 87.257 1.001 12.669 o
-6 3 7 30.702 34.083 0.745 35.100 o
-6 3 8 188.282 188.790 1.851 4.860 o
-6 3 9 63.627 64.136 0.979 17.323 o
-6 3 10 41.828 40.850 0.838 26.759 o
-6 3 11 4.903 5.412 0.415 186.625 o
-6 3 12 38.197 38.547 0.838 28.582 o
-6 3 13 184.022 188.326 1.930 4.854 o
-6 3 14 5.178 4.918 0.483 164.153 o
-6 3 15 77.036 75.120 1.167 13.731 o
-6 3 16 42.484 43.906 0.960 24.361 o
-6 3 17 52.604 54.290 1.083 19.294 o
-6 3 18 84.905 82.274 1.326 11.916 o
-6 3 19 21.379 21.261 0.735 48.057 o
-6 3 20 4.685 6.455 0.605 128.626 o
-6 3 21 174.882 176.259 2.006 5.037 o
-6 3 22 60.348 60.799 1.154 16.811 o
-6 4 1 284.262 282.927 2.171 2.966 o
-6 4 2 9.834 9.900 0.356 124.565 o
-6 4 3 25.998 24.423 0.522 48.581 o
-6 4 4 0.732 0.702 0.338 549.726 o
-6 4 5 5.543 5.860 0.364 189.498 o
-6 4 6 1.139 0.654 0.338 503.478 o
-6 4 7 136.028 136.154 1.427 7.414 o
-6 4 8 27.958 30.274 0.692 39.461 o
-6 4 9 189.213 187.511 1.719 4.989 o
-6 4 10 23.224 23.915 0.659 47.498 o
-6 4 11 43.121 42.648 0.883 25.392 o
-6 4 12 20.753 20.495 0.648 52.867 o
-6 4 13 6.084 6.200 0.504 142.400 o
-6 4 14 155.530 160.087 1.745 5.960 o
-6 4 15 54.093 54.498 1.013 19.627 o
-6 4 16 3.498 4.523 0.519 175.772 o
-6 4 17 126.964 123.313 1.569 7.698 o
-6 4 18 0.029 -0.313 0.437 442.983 o
-6 4 19 5.359 5.578 0.532 144.886 o
-6 4 20 1.026 1.674 0.468 295.064 o
-6 5 1 122.983 122.409 1.328 8.411 o
-6 5 2 217.203 212.589 1.964 4.136 o
-6 5 3 228.255 227.895 2.166 3.754 o
-6 5 4 5.098 6.947 0.428 169.072 o
-6 5 5 20.232 20.052 0.621 55.019 o
-6 5 6 37.834 41.407 0.859 27.817 o
-6 5 7 34.304 34.714 0.878 30.364 o
-6 5 8 429.470 425.692 3.800 1.494 o
-6 5 9 131.994 129.418 1.569 7.403 o
-6 5 10 236.573 240.125 2.308 3.502 o
-6 5 11 110.235 112.812 1.328 9.261 o
-6 5 12 0.701 0.629 0.421 395.769 o
-6 5 13 5.711 5.096 0.504 151.234 o
-6 5 14 48.412 46.903 0.954 22.375 o
-6 5 15 4.246 4.334 0.504 172.533 o
-6 5 16 114.113 114.391 1.553 8.441 o
-6 5 17 7.047 7.744 0.552 119.127 o
-6 5 18 76.437 73.979 1.244 13.448 o
-6 6 1 12.405 11.708 0.552 85.489 o
-6 6 2 12.703 11.998 0.584 81.113 o
-6 6 3 37.433 35.818 0.866 28.991 o
-6 6 4 72.388 71.269 1.143 14.594 o
-6 6 5 6.230 8.224 0.532 126.958 o
-6 6 6 552.093 545.445 4.565 1.034 o
-6 6 7 11.574 13.609 0.597 80.896 o
-6 6 8 421.542 416.733 3.639 1.559 o
-6 6 9 607.497 605.559 5.021 0.881 o
-6 6 10 424.753 416.663 3.639 1.551 o
-6 6 11 109.175 105.330 1.447 9.180 o
-6 6 12 3.146 2.105 0.519 199.872 o
-6 6 13 2.440 1.910 0.473 242.924 o
-6 6 14 2.076 2.078 0.532 213.413 o
-6 7 1 8.027 7.364 0.516 120.672 o
-6 7 2 28.341 28.905 0.904 34.270 o
-6 7 3 60.900 55.876 1.195 16.775 o
-6 7 4 205.136 198.906 2.613 3.814 o
-6 7 5 62.601 60.785 1.170 16.357 o
-6 7 6 8.766 11.717 0.633 89.437 o
-6 7 7 302.784 300.835 2.932 2.453 o
-6 7 8 476.403 468.748 14.206 0.339 o
-5 0 2 8.786 8.272 0.288 149.687 o
-5 0 4 22.328 23.822 0.484 54.770 o
-5 0 6 119.434 118.212 1.500 8.260 o
-5 0 8 282.757 285.233 3.630 2.291 o
-5 0 10 5.238 5.966 0.501 152.304 o
-5 0 12 1202.370 1211.810 13.101 0.220 o
-5 0 14 45.529 42.834 0.941 23.872 o
-5 0 16 163.402 173.018 2.428 4.732 o
-5 0 18 775.956 792.078 8.912 0.459 o
-5 0 20 48.742 51.404 1.299 18.134 o
-5 0 22 39.732 38.927 1.244 21.835 o
-5 0 24 892.153 896.380 10.126 0.364 o
-5 0 26 150.891 150.892 2.722 4.698 o
-5 1 1 1537.210 1540.040 9.403 0.205 o
-5 1 2 388.478 391.856 2.610 1.936 o
-5 1 3 575.509 577.755 3.664 1.072 o
-5 1 4 1.796 1.962 0.178 631.790 o
-5 1 5 0.019 0.362 0.164 2469.270 o
-5 1 6 5.631 5.338 0.195 244.644 o
-5 1 7 250.948 251.068 1.971 3.509 o
-5 1 8 8.282 9.306 0.322 144.305 o
-5 1 9 151.400 150.659 1.309 6.844 o
-5 1 10 3.235 2.584 0.230 384.912 o
-5 1 11 493.509 490.326 3.792 1.280 o
-5 1 12 59.819 60.944 0.798 19.579 o
-5 1 13 0.022 0.398 0.268 1064.090 o
-5 1 14 150.654 149.374 1.511 6.584 o
-5 1 15 138.443 139.068 1.432 7.269 o
-5 1 16 11.957 12.360 0.457 95.146 o
-5 1 17 22.347 23.557 0.637 49.459 o
-5 1 18 93.892 95.398 1.227 11.121 o
-5 1 19 197.900 203.731 2.003 4.436 o
-5 1 20 15.252 16.670 0.572 69.502 o
-5 1 21 76.934 77.395 1.144 13.740 o
-5 1 22 6.373 6.409 0.473 146.099 o
-5 1 23 50.736 53.394 1.029 20.282 o
-5 1 24 52.186 53.206 1.039 19.905 o
-5 1 25 16.369 15.495 0.655 63.176 o
-5 1 26 224.353 220.356 2.340 3.710 o
-5 1 27 74.391 72.965 1.270 13.566 o
-5 2 1 39.991 38.002 0.444 33.551 o
-5 2 2 40.953 39.921 0.460 32.331 o
-5 2 3 1.399 1.442 0.157 824.525 o
-5 2 4 1.765 1.752 0.162 684.483 o
-5 2 5 160.878 160.775 1.178 6.569 o
-5 2 6 15.432 16.311 0.309 85.706 o
-5 2 7 174.885 174.939 1.377 5.779 o
-5 2 8 5.796 6.361 0.275 207.010 o
-5 2 9 221.217 220.488 1.912 4.070 o
-5 2 10 565.796 575.370 4.408 1.012 o
-5 2 11 0.676 1.037 0.311 602.959 o
-5 2 12 4.011 4.026 0.347 246.967 o
-5 2 13 1091.630 1112.280 8.580 0.330 o
-5 2 14 0.030 0.526 0.344 656.382 o
-5 2 15 169.152 174.185 1.808 5.410 o
-5 2 16 11.900 12.556 0.629 78.553 o
-5 2 17 530.262 544.172 4.669 1.054 o
-5 2 18 7.961 9.069 0.477 122.074 o
-5 2 19 168.489 170.316 1.735 5.557 o
-5 2 20 729.337 739.774 6.500 0.617 o
-5 2 21 56.416 57.596 1.083 18.285 o
-5 2 22 65.586 65.984 1.143 15.775 o
-5 2 23 285.819 290.795 2.969 2.562 o
-5 2 24 0.069 0.000 0.471 379.281 o
-5 2 25 48.542 47.064 1.083 20.886 o
-5 2 26 250.981 250.446 2.735 3.057 o
-5 2 27 28.442 28.013 1.244 26.586 o
-5 3 1 493.707 502.548 3.460 1.314 o
-5 3 2 32.671 32.200 0.451 40.245 o
-5 3 3 67.323 68.746 0.671 18.183 o
-5 3 4 24.825 24.079 0.411 53.395 o
-5 3 5 130.366 131.105 1.060 8.417 o
-5 3 6 21.486 22.322 0.444 58.573 o
-5 3 7 4.844 4.120 0.300 245.032 o
-5 3 8 154.575 155.155 1.383 6.573 o
-5 3 9 381.059 383.350 3.060 1.872 o
-5 3 10 117.394 120.858 1.248 8.893 o
-5 3 11 162.847 169.343 1.593 5.879 o
-5 3 12 1849.490 1873.620 13.581 0.133 o
-5 3 13 63.058 62.653 0.876 18.254 o
-5 3 14 1.079 0.153 0.347 521.940 o
-5 3 15 36.459 36.460 0.861 29.349 o
-5 3 16 9.009 8.835 0.536 107.482 o
-5 3 17 190.055 191.009 2.067 4.590 o
-5 3 18 25.821 26.220 0.770 40.504 o
-5 3 19 0.142 -0.400 0.392 535.835 o
-5 3 20 40.308 40.652 0.874 26.812 o
-5 3 21 57.184 57.717 0.966 19.115 o
-5 3 22 3.599 3.393 0.449 213.460 o
-5 3 23 0.517 0.924 0.459 343.880 o
-5 3 24 359.271 360.388 3.397 1.903 o
-5 3 25 302.652 301.750 2.957 2.440 o
-5 3 26 9.849 9.798 0.886 63.432 o
-5 4 1 34.331 32.990 0.499 37.889 o
-5 4 2 117.366 119.002 1.025 9.443 o
-5 4 3 369.485 380.645 2.918 1.958 o
-5 4 4 231.157 237.728 1.874 3.864 o
-5 4 5 622.243 622.437 4.416 0.909 o
-5 4 6 343.763 347.930 2.602 2.233 o
-5 4 7 4.701 5.557 0.352 211.172 o
-5 4 8 444.432 449.612 3.419 1.498 o
-5 4 9 695.919 706.948 5.363 0.723 o
-5 4 10 62.256 67.421 0.968 17.351 o
-5 4 11 2154.820 2190.620 15.849 0.100 o
-5 4 12 768.164 796.499 6.024 0.602 o
-5 4 13 521.271 533.189 4.183 1.137 o
-5 4 14 89.460 93.338 1.129 11.901 o
-5 4 15 16.070 16.776 0.534 69.930 o
-5 4 16 0.022 -0.082 0.337 744.882 o
-5 4 17 2.302 2.032 0.411 291.121 o
-5 4 18 115.551 115.743 1.443 8.629 o
-5 4 19 5.664 5.982 0.519 143.482 o
-5 4 20 4.654 4.939 0.486 169.561 o
-5 4 21 0.073 0.000 0.417 480.622 o
-5 4 22 23.741 23.954 0.716 44.991 o
-5 4 23 4.947 4.476 0.493 166.414 o
-5 4 24 99.327 101.555 1.541 9.507 o
-5 5 1 6.889 7.055 0.403 153.909 o
-5 5 2 7.650 8.385 0.377 145.165 o
-5 5 3 48.160 47.669 0.739 24.710 o
-5 5 4 228.961 227.391 2.014 3.857 o
-5 5 5 51.942 52.147 0.794 22.438 o
-5 5 6 105.278 101.101 1.079 10.597 o
-5 5 7 9.403 10.824 0.408 117.485 o
-5 5 8 5.876 6.611 0.384 173.289 o
-5 5 9 48.175 48.577 0.798 23.939 o
-5 5 10 263.436 275.184 2.393 3.054 o
-5 5 11 603.694 605.021 4.732 0.913 o
-5 5 12 53.944 55.191 0.904 20.585 o
-5 5 13 24.340 26.497 0.681 44.380 o
-5 5 14 275.004 276.945 2.439 2.933 o
-5 5 15 56.242 56.539 0.954 19.515 o
-5 5 16 628.369 631.723 5.147 0.835 o
-5 5 17 5.512 6.970 0.493 146.800 o
-5 5 18 175.625 169.101 1.805 5.334 o
-5 5 19 5.866 5.412 0.519 144.246 o
-5 5 20 2.604 1.973 0.468 241.305 o
-5 5 21 8.741 8.066 0.572 105.387 o
-5 5 22 21.689 22.254 0.771 45.813 o
-5 6 1 111.077 112.914 1.297 9.298 o
-5 6 2 5.891 5.942 0.403 172.224 o
-5 6 3 95.104 94.963 1.191 11.176 o
-5 6 4 564.091 566.436 4.602 0.999 o
-5 6 5 27.924 28.852 0.698 39.858 o
-5 6 6 97.492 96.023 1.278 10.668 o
-5 6 7 107.867 107.254 1.281 9.673 o
-5 6 8 12.807 12.505 0.468 90.491 o
-5 6 9 185.525 182.835 1.739 5.080 o
-5 6 10 546.202 542.493 4.489 1.054 o
-5 6 11 8.797 9.671 0.504 111.003 o
-5 6 12 291.558 288.792 2.648 2.678 o
-5 6 13 39.625 40.126 0.877 27.117 o
-5 6 14 1.552 1.486 0.421 324.180 o
-5 6 15 11.022 10.442 0.560 91.822 o
-5 6 16 2.034 2.163 0.459 260.371 o
-5 6 17 9.846 10.339 0.555 97.418 o
-5 6 18 1.296 1.818 0.468 282.640 o
-5 6 19 0.509 0.877 0.463 340.773 o
-5 7 1 33.249 34.148 0.830 31.920 o
-5 7 2 9.065 9.688 0.548 103.297 o
-5 7 3 0.000 -0.408 0.417 488.092 o
-5 7 4 142.557 139.823 1.538 6.933 o
-5 7 5 1.573 2.482 0.417 305.232 o
-5 7 6 238.993 236.423 2.278 3.517 o
-5 7 7 76.559 70.703 1.064 14.573 o
-5 7 8 19.226 19.865 0.648 55.382 o
-5 7 9 223.000 223.671 2.465 3.612 o
-5 7 10 7.112 7.564 0.565 116.977 o
-5 7 11 21.108 22.664 0.772 46.164 o
-5 7 12 273.779 271.202 2.814 2.773 o
-5 7 13 0.063 0.205 0.480 359.190 o
-5 7 14 19.896 20.963 0.761 48.763 o
-5 7 15 1.272 1.255 0.510 256.842 o
-5 7 16 34.321 35.252 3.683 5.445 o
-5 8 1 82.486 86.433 1.324 11.951 o
-5 8 2 8.853 7.543 0.565 107.272 o
-5 8 3 0.333 -0.180 0.480 350.054 o
-5 8 4 36.024 34.061 0.935 28.708 o
-5 8 5 12.764 13.808 0.708 68.279 o
-5 8 6 27.554 29.038 0.925 34.133 o
-5 8 7 200.628 192.588 2.214 4.278 o
-5 8 8 31.703 32.736 0.935 30.864 o
-5 8 9 166.370 161.871 2.280 4.969 o
-4 0 2 204.690 205.405 1.840 4.467 o
-4 0 4 49.534 44.047 0.641 25.868 o
-4 0 6 1.372 1.589 0.192 725.684 o
-4 0 8 807.048 797.535 10.432 0.387 o
-4 0 10 1621.440 1653.380 17.541 0.127 o
-4 0 12 162.088 156.998 2.069 5.383 o
-4 0 14 391.172 395.864 4.226 1.535 o
-4 0 16 5882.250 5973.280 57.756 0.012 o
-4 0 18 1627.180 1665.190 17.827 0.124 o
-4 0 20 1016.260 1052.060 11.526 0.285 o
-4 0 22 0.278 -0.164 0.510 314.508 o
-4 0 24 3.369 3.500 0.631 144.320 o
-4 0 26 340.365 339.948 4.789 1.586 o
-4 0 28 169.252 172.676 3.147 3.810 o
-4 0 30 67.810 64.789 1.693 12.102 o
-4 1 1 375.498 364.880 2.313 2.121 o
-4 1 2 0.482 0.643 0.124 1885.390 o
-4 1 3 153.532 151.348 1.056 7.106 o
-4 1 4 216.987 213.584 1.387 4.560 o
-4 1 5 3.558 4.370 0.163 353.968 o
-4 1 6 901.492 902.416 6.634 0.480 o
-4 1 7 0.128 0.436 0.127 2949.480 o
-4 1 8 79.510 80.528 0.656 15.442 o
-4 1 9 139.713 138.038 1.327 7.426 o
-4 1 10 27.206 28.423 0.409 47.898 o
-4 1 11 238.897 240.915 2.178 3.560 o
-4 1 12 149.027 146.799 1.369 6.893 o
-4 1 13 1657.840 1669.930 11.706 0.166 o
-4 1 14 823.250 846.580 6.623 0.530 o
-4 1 15 96.033 101.511 1.113 11.131 o
-4 1 16 70.260 70.072 0.864 16.544 o
-4 1 17 34.959 36.071 0.627 34.306 o
-4 1 18 12.439 12.720 0.425 95.443 o
-4 1 19 24.159 24.091 0.591 48.706 o
-4 1 20 31.736 32.186 0.704 35.922 o
-4 1 21 59.945 60.907 0.993 18.107 o
-4 1 22 130.729 135.709 1.519 7.436 o
-4 1 23 99.210 99.959 1.328 10.262 o
-4 1 24 97.066 99.177 1.328 10.423 o
-4 1 25 21.490 21.244 0.694 49.590 o
-4 1 26 6.949 8.207 0.565 116.020 o
-4 1 27 661.802 654.172 5.901 0.734 o
-4 1 28 402.854 403.053 3.959 1.557 o
-4 1 29 85.963 85.690 1.478 11.046 o
-4 2 1 1010.910 1010.560 6.609 0.417 o
-4 2 2 698.632 717.248 4.470 0.774 o
-4 2 3 2049.220 2028.670 12.311 0.123 o
-4 2 4 219.462 215.171 1.454 4.463 o
-4 2 5 74.316 74.433 0.608 16.823 o
-4 2 6 12.725 13.070 0.240 108.199 o
-4 2 7 3.767 3.915 0.183 344.808 o
-4 2 8 249.904 245.393 2.165 3.434 o
-4 2 9 16.897 17.077 0.357 77.576 o
-4 2 10 0.912 1.059 0.195 929.081 o
-4 2 11 1230.590 1270.030 8.908 0.278 o
-4 2 12 268.394 276.334 2.176 3.119 o
-4 2 13 503.231 521.675 3.993 1.203 o
-4 2 14 2459.520 2532.570 18.162 0.077 o
-4 2 15 2857.900 2909.840 20.833 0.059 o
-4 2 16 50.473 52.205 0.763 23.128 o
-4 2 17 121.821 122.646 1.293 8.536 o
-4 2 18 98.947 98.785 1.083 11.111 o
-4 2 19 34.217 35.502 0.691 33.749 o
-4 2 20 55.907 56.347 0.874 20.291 o
-4 2 21 36.597 37.397 0.753 30.937 o
-4 2 22 0.914 0.815 0.347 503.047 o
-4 2 23 0.109 0.243 0.395 517.413 o
-4 2 24 13.254 12.551 0.552 81.469 o
-4 2 25 0.828 1.315 0.430 354.811 o
-4 2 26 175.495 174.093 1.978 5.078 o
-4 2 27 27.761 26.253 0.882 35.968 o
-4 2 28 2.344 2.949 0.523 204.926 o
-4 2 29 10.183 11.159 0.652 83.450 o
-4 3 1 575.165 592.384 3.740 1.054 o
-4 3 2 421.126 413.362 2.919 1.714 o
-4 3 3 2004.840 2022.260 12.663 0.124 o
-4 3 4 1620.260 1640.420 10.313 0.182 o
-4 3 5 9.826 10.806 0.339 123.645 o
-4 3 6 401.658 406.660 2.948 1.784 o
-4 3 7 378.367 373.711 2.882 1.946 o
-4 3 8 1.747 1.734 0.183 651.877 o
-4 3 9 647.199 655.916 4.561 0.850 o
-4 3 10 3.451 4.012 0.255 317.194 o
-4 3 11 42.647 40.288 0.563 30.203 o
-4 3 12 213.239 212.021 1.823 4.306 o
-4 3 13 39.868 44.528 0.656 29.309 o
-4 3 14 408.508 407.678 3.350 1.671 o
-4 3 15 159.187 162.470 1.586 6.063 o
-4 3 16 852.783 863.148 6.706 0.508 o
-4 3 17 5.581 5.827 0.338 196.983 o
-4 3 18 3.056 3.563 0.329 295.099 o
-4 3 19 398.948 404.453 3.261 1.726 o
-4 3 20 79.090 80.185 0.987 14.118 o
-4 3 21 65.627 64.338 0.897 17.525 o
-4 3 22 171.387 170.287 1.648 5.601 o
-4 3 23 0.062 0.064 0.338 720.026 o
-4 3 24 14.427 14.000 0.544 76.722 o
-4 3 25 22.355 23.616 0.761 44.879 o
-4 3 26 130.501 132.296 1.771 6.994 o
-4 3 27 115.220 114.450 1.604 8.261 o
-4 3 28 100.185 97.385 1.477 9.786 o
-4 4 1 0.465 0.983 0.185 1223.790 o
-4 4 2 322.803 333.137 2.355 2.465 o
-4 4 3 10.659 10.759 0.301 122.398 o
-4 4 4 18.213 16.980 0.361 74.002 o
-4 4 5 1.079 1.491 0.226 716.985 o
-4 4 6 11.475 12.808 0.331 108.392 o
-4 4 7 148.449 149.686 1.260 7.027 o
-4 4 8 293.084 296.224 2.302 2.794 o
-4 4 9 75.341 75.234 0.801 15.764 o
-4 4 10 11.707 11.014 0.340 111.122 o
-4 4 11 202.856 202.551 1.710 4.632 o
-4 4 12 28.028 29.373 0.595 42.198 o
-4 4 13 813.153 822.494 6.184 0.561 o
-4 4 14 73.081 76.400 0.987 15.058 o
-4 4 15 424.535 423.185 3.512 1.568 o
-4 4 16 125.910 123.793 1.340 8.228 o
-4 4 17 75.982 77.603 1.018 14.476 o
-4 4 18 54.443 56.025 0.868 20.699 o
-4 4 19 59.009 59.595 0.954 18.689 o
-4 4 20 143.696 146.294 1.570 6.743 o
-4 4 21 65.379 64.907 0.987 16.930 o
-4 4 22 106.201 105.295 1.333 9.672 o
-4 4 23 511.462 506.583 4.463 1.138 o
-4 4 24 15.862 16.167 0.664 62.932 o
-4 4 25 0.106 0.013 0.480 362.210 o
-4 4 26 270.637 269.392 2.867 2.774 o
-4 4 27 71.357 69.389 1.340 13.659 o
-4 5 1 2764.650 2802.600 19.314 0.065 o
-4 5 2 2762.470 2828.090 19.475 0.064 o
-4 5 3 303.358 313.594 2.952 2.407 o
-4 5 4 417.655 423.540 3.084 1.675 o
-4 5 5 171.415 167.648 1.412 5.913 o
-4 5 6 28.653 28.979 0.563 42.621 o
-4 5 7 378.417 382.574 2.830 1.942 o
-4 5 8 4.905 5.254 0.301 228.921 o
-4 5 9 92.856 94.336 0.954 12.195 o
-4 5 10 330.023 331.640 2.606 2.344 o
-4 5 11 35.589 37.331 0.654 33.150 o
-4 5 12 517.600 523.578 3.944 1.182 o
-4 5 13 0.451 0.554 0.283 792.162 o
-4 5 14 518.020 520.026 4.235 1.146 o
-4 5 15 82.938 81.167 1.084 13.223 o
-4 5 16 171.992 168.519 1.719 5.520 o
-4 5 17 54.291 53.134 0.877 20.981 o
-4 5 18 39.892 41.934 0.833 27.342 o
-4 5 19 104.176 103.069 1.275 10.028 o
-4 5 20 80.109 79.419 1.177 13.156 o
-4 5 21 10.789 11.133 0.552 92.292 o
-4 5 22 26.073 26.102 0.775 40.183 o
-4 5 23 6.682 7.485 0.552 122.337 o
-4 5 24 82.898 79.235 1.322 12.225 o
-4 5 25 4.769 4.122 0.550 152.766 o
-4 6 1 139.070 142.327 1.446 7.166 o
-4 6 2 94.194 98.033 1.140 11.304 o
-4 6 3 486.092 498.144 3.869 1.275 o
-4 6 4 60.484 63.440 0.864 18.735 o
-4 6 5 156.091 163.250 1.530 6.212 o
-4 6 6 269.814 279.434 2.384 2.991 o
-4 6 7 604.827 611.158 4.525 0.927 o
-4 6 8 302.494 310.298 2.485 2.609 o
-4 6 9 60.334 61.894 0.841 19.074 o
-4 6 10 4.937 5.066 0.374 203.212 o
-4 6 11 14.886 16.183 0.516 74.680 o
-4 6 12 179.862 175.865 1.662 5.344 o
-4 6 13 132.089 128.947 1.400 7.747 o
-4 6 14 153.039 152.575 1.655 6.252 o
-4 6 15 35.816 33.617 0.884 29.814 o
-4 6 16 14.129 14.517 0.589 73.408 o
-4 6 17 53.151 52.775 1.083 19.335 o
-4 6 18 43.442 40.789 1.018 23.750 o
-4 6 19 0.667 0.162 0.475 336.032 o
-4 6 20 0.616 0.768 0.504 292.137 o
-4 6 21 17.306 17.477 0.731 55.645 o
-4 6 22 0.304 -0.121 0.475 359.367 o
-4 6 23 23.497 23.582 1.214 29.991 o
-4 7 1 245.336 242.961 2.232 3.450 o
-4 7 2 66.078 64.647 0.954 17.055 o
-4 7 3 7.615 9.442 0.457 126.649 o
-4 7 4 75.709 77.895 1.084 14.155 o
-4 7 5 28.566 29.060 0.688 39.564 o
-4 7 6 58.506 56.956 0.873 19.690 o
-4 7 7 102.164 103.909 1.230 10.264 o
-4 7 8 0.864 1.454 0.388 406.036 o
-4 7 9 57.764 55.578 1.001 18.915 o
-4 7 10 53.610 52.351 0.956 20.490 o
-4 7 11 2.125 1.879 0.417 295.415 o
-4 7 12 19.444 18.998 0.633 56.390 o
-4 7 13 27.199 26.796 0.809 38.131 o
-4 7 14 144.320 139.326 1.771 6.480 o
-4 7 15 103.721 97.296 1.528 9.429 o
-4 7 16 3.195 2.750 0.574 170.259 o
-4 7 17 97.655 95.540 1.614 9.512 o
-4 7 18 34.638 36.056 1.116 25.631 o
-4 7 19 551.031 538.749 5.596 0.922 o
-4 8 1 4.919 5.757 0.554 142.280 o
-4 8 2 293.270 287.239 2.922 2.550 o
-4 8 3 226.282 231.667 2.422 3.569 o
-4 8 4 6.707 7.684 0.498 132.355 o
-4 8 5 37.731 37.340 0.878 28.356 o
-4 8 6 59.205 57.815 1.049 18.063 o
-4 8 7 189.745 187.649 1.938 4.754 o
-4 8 8 184.094 181.893 1.860 4.985 o
-4 8 9 28.787 26.677 0.731 39.157 o
-4 8 10 10.543 10.796 0.584 90.268 o
-4 8 11 15.897 16.374 0.731 58.589 o
-4 8 12 115.263 111.368 1.580 8.387 o
-4 8 13 26.515 26.147 0.853 37.602 o
-4 8 14 183.304 174.811 2.233 4.642 o
-4 8 15 0.129 -0.045 0.539 287.303 o
-4 9 1 357.617 353.827 3.500 1.890 o
-4 9 2 1.719 3.337 0.565 191.168 o
-4 9 3 0.009 -0.132 0.516 319.308 o
-4 9 4 10.179 8.123 0.614 93.197 o
-4 9 5 4.787 4.152 0.550 152.428 o
-4 9 6 2.665 2.787 0.536 194.283 o
-4 9 7 163.397 156.793 6.314 1.652 o
-3 0 2 1584.370 1556.570 12.071 0.175 o
-3 0 4 17335.400 16364.700 162.820 0.001 o
-3 0 6 3279.010 3218.790 27.457 0.042 o
-3 0 8 2418.280 2436.910 22.090 0.070 o
-3 0 10 2.095 1.644 0.199 575.740 o
-3 0 12 96.710 98.198 1.261 10.706 o
-3 0 14 2993.540 2999.320 27.204 0.047 o
-3 0 16 6858.800 6944.590 66.383 0.009 o
-3 0 18 3690.400 3739.260 45.216 0.023 o
-3 0 20 1219.220 1227.190 13.245 0.215 o
-3 0 22 48.546 48.271 1.256 18.886 o
-3 0 24 32.127 33.531 1.147 26.310 o
-3 0 26 113.245 112.909 2.102 7.088 o
-3 0 28 0.816 0.702 0.576 226.387 o
-3 0 30 117.342 121.775 3.130 4.770 o
-3 1 1 207.912 198.947 1.376 4.848 o
-3 1 2 162.563 161.888 1.114 6.577 o
-3 1 3 1162.230 1148.950 6.999 0.340 o
-3 1 4 185.755 179.101 1.226 5.625 o
-3 1 5 97.719 88.426 0.674 12.861 o
-3 1 6 375.045 360.142 2.362 2.121 o
-3 1 7 139.198 141.072 0.946 7.992 o
-3 1 8 67.922 65.389 0.603 18.732 o
-3 1 9 785.556 801.926 5.260 0.628 o
-3 1 10 157.119 160.679 1.376 6.429 o
-3 1 11 37.541 36.314 0.444 35.495 o
-3 1 12 69.131 68.668 0.740 17.514 o
-3 1 13 26.604 24.628 0.357 52.049 o
-3 1 14 0.156 0.255 0.182 1948.130 o
-3 1 15 37.621 38.736 0.500 33.984 o
-3 1 16 2195.190 2223.700 15.377 0.099 o
-3 1 17 872.042 887.595 6.306 0.509 o
-3 1 18 1086.730 1102.660 8.081 0.343 o
-3 1 19 874.632 886.167 6.586 0.497 o
-3 1 20 237.711 238.946 2.046 3.669 o
-3 1 21 477.706 484.321 3.768 1.322 o
-3 1 22 337.488 336.355 2.767 2.240 o
-3 1 23 1.832 2.670 0.365 339.605 o
-3 1 24 157.082 156.305 1.784 5.910 o
-3 1 25 148.167 149.537 1.748 6.276 o
-3 1 26 11.284 11.179 0.536 92.110 o
-3 1 27 42.000 41.343 0.924 25.399 o
-3 1 28 19.465 20.786 0.748 49.932 o
-3 1 29 0.825 1.959 0.565 220.309 o
-3 1 30 709.646 705.713 7.606 0.573 o
-3 1 31 0.070 1.070 0.565 248.976 o
-3 2 1 334.351 337.966 2.212 2.430 o
-3 2 2 469.307 465.560 2.993 1.484 o
-3 2 3 21.716 21.162 0.247 65.355 o
-3 2 4 66.661 64.496 0.529 19.425 o
-3 2 5 162.156 156.557 1.077 6.713 o
-3 2 6 778.744 776.450 4.787 0.665 o
-3 2 7 2.042 1.662 0.128 692.527 o
-3 2 8 63.783 63.296 0.545 20.074 o
-3 2 9 0.140 0.486 0.154 2240.450 o
-3 2 10 101.500 98.917 0.890 11.486 o
-3 2 11 630.719 628.625 4.227 0.911 o
-3 2 12 260.983 256.354 1.985 3.375 o
-3 2 13 918.198 924.830 6.517 0.472 o
-3 2 14 293.482 290.995 2.425 2.756 o
-3 2 15 219.163 232.001 2.018 3.944 o
-3 2 16 7.382 8.857 0.337 152.969 o
-3 2 17 125.319 128.428 1.236 8.368 o
-3 2 18 2452.670 2496.190 17.881 0.079 o
-3 2 19 1711.250 1743.450 12.627 0.152 o
-3 2 20 0.189 0.502 0.282 887.282 o
-3 2 21 775.234 788.295 5.914 0.606 o
-3 2 22 257.311 261.253 2.235 3.250 o
-3 2 23 351.088 352.521 2.878 2.105 o
-3 2 24 117.348 118.294 1.239 8.979 o
-3 2 25 13.429 14.328 0.568 77.145 o
-3 2 26 20.070 20.040 0.652 53.886 o
-3 2 27 83.514 82.399 1.251 12.361 o
-3 2 28 22.746 23.744 0.795 43.253 o
-3 2 29 200.444 197.278 2.717 3.780 o
-3 2 30 15.915 16.270 0.840 52.476 o
-3 2 31 109.491 113.930 2.753 5.672 o
-3 3 1 533.526 530.668 3.340 1.221 o
-3 3 2 73.077 72.319 0.589 17.269 o
-3 3 3 63.642 67.613 0.583 19.456 o
-3 3 4 792.742 781.268 5.029 0.641 o
-3 3 5 73.359 76.742 0.634 16.685 o
-3 3 6 108.068 109.938 0.860 10.670 o
-3 3 7 247.621 246.895 2.010 3.543 o
-3 3 8 33.861 34.130 0.381 39.664 o
-3 3 9 36.318 36.368 0.449 36.192 o
-3 3 10 436.554 442.732 3.031 1.600 o
-3 3 11 49.012 51.026 0.543 25.770 o
-3 3 12 520.979 526.776 3.692 1.205 o
-3 3 13 536.249 545.835 3.975 1.127 o
-3 3 14 45.968 47.804 0.592 26.962 o
-3 3 15 57.916 57.103 0.731 20.902 o
-3 3 16 148.372 146.457 1.375 6.909 o
-3 3 17 0.909 0.729 0.292 642.423 o
-3 3 18 237.561 237.028 2.002 3.710 o
-3 3 19 47.251 45.464 0.681 25.998 o
-3 3 20 118.751 117.326 1.172 9.087 o
-3 3 21 141.775 145.010 1.359 7.178 o
-3 3 22 152.572 152.966 1.443 6.578 o
-3 3 23 41.493 42.084 0.788 27.358 o
-3 3 24 137.531 136.662 1.480 7.254 o
-3 3 25 6.818 6.931 0.441 146.804 o
-3 3 26 34.766 34.284 0.788 31.962 o
-3 3 27 107.737 104.477 1.300 9.704 o
-3 3 28 1.171 1.394 0.504 263.055 o
-3 3 29 11.567 11.884 0.773 67.583 o
-3 3 30 6.355 7.200 0.735 93.130 o
-3 4 1 559.165 562.575 3.661 1.111 o
-3 4 2 653.055 646.305 4.172 0.879 o
-3 4 3 8.669 9.471 0.224 153.595 o
-3 4 4 373.784 365.643 2.520 2.075 o
-3 4 5 75.517 75.920 0.717 16.071 o
-3 4 6 7.527 8.134 0.229 174.635 o
-3 4 7 26.568 26.632 0.401 49.836 o
-3 4 8 47.409 45.413 0.519 27.590 o
-3 4 9 8.828 9.149 0.249 150.431 o
-3 4 10 142.840 141.169 1.141 7.555 o
-3 4 11 105.970 109.641 0.941 10.630 o
-3 4 12 44.312 44.245 0.536 28.901 o
-3 4 13 93.415 95.471 0.948 12.118 o
-3 4 14 40.196 42.841 0.606 30.199 o
-3 4 15 104.477 105.266 1.045 10.608 o
-3 4 16 61.420 60.468 0.805 19.258 o
-3 4 17 6.821 8.215 0.433 142.474 o
-3 4 18 71.632 68.193 0.858 16.511 o
-3 4 19 1.361 1.706 0.305 485.260 o
-3 4 20 27.092 27.674 0.645 42.426 o
-3 4 21 119.808 117.102 1.320 8.698 o
-3 4 22 50.723 50.376 0.874 22.205 o
-3 4 23 163.877 164.080 1.719 5.751 o
-3 4 24 48.529 51.202 0.895 22.441 o
-3 4 25 1.599 2.172 0.388 340.099 o
-3 4 26 17.733 17.070 0.579 63.577 o
-3 4 27 29.266 28.684 0.781 36.845 o
-3 4 28 4.773 5.234 0.496 162.989 o
-3 4 29 41.764 43.034 4.209 4.199 o
-3 5 1 166.184 171.556 1.385 6.027 o
-3 5 2 218.929 226.826 1.900 4.068 o
-3 5 3 467.788 484.756 3.730 1.348 o
-3 5 4 818.018 840.315 6.084 0.558 o
-3 5 5 8.781 8.424 0.300 147.260 o
-3 5 6 1769.830 1827.060 13.155 0.142 o
-3 5 7 619.139 631.700 4.548 0.896 o
-3 5 8 61.800 64.243 0.710 19.440 o
-3 5 9 31.154 29.617 0.479 42.022 o
-3 5 10 148.395 148.925 1.275 7.020 o
-3 5 11 75.441 75.441 0.790 15.788 o
-3 5 12 83.042 83.764 0.862 14.017 o
-3 5 13 4.277 4.778 0.302 250.452 o
-3 5 14 6.746 6.047 0.331 179.105 o
-3 5 15 25.787 23.624 0.532 48.989 o
-3 5 16 46.609 44.940 0.717 25.904 o
-3 5 17 120.457 113.012 1.220 8.999 o
-3 5 18 194.409 188.198 1.837 4.774 o
-3 5 19 472.633 466.415 3.868 1.336 o
-3 5 20 36.662 38.314 0.808 29.763 o
-3 5 21 0.652 1.749 0.430 352.561 o
-3 5 22 211.566 205.962 2.127 4.120 o
-3 5 23 8.973 9.501 0.538 105.629 o
-3 5 24 1.856 1.754 0.459 272.241 o
-3 5 25 2.240 2.271 0.480 238.992 o
-3 5 26 0.055 0.847 0.480 342.465 o
-3 5 27 2.668 3.154 0.539 189.465 o
-3 6 1 560.681 560.816 3.954 1.079 o
-3 6 2 949.338 961.253 6.583 0.450 o
-3 6 3 144.012 152.907 1.406 6.897 o
-3 6 4 951.017 962.023 7.081 0.433 o
-3 6 5 374.603 376.791 2.993 1.926 o
-3 6 6 71.700 76.918 0.995 15.154 o
-3 6 7 2.314 3.150 0.293 369.252 o
-3 6 8 19.347 19.132 0.459 64.568 o
-3 6 9 16.257 16.277 0.408 77.656 o
-3 6 10 8.126 8.369 0.318 151.007 o
-3 6 11 168.847 167.502 1.487 5.889 o
-3 6 12 42.402 40.777 0.939 25.159 o
-3 6 13 57.208 55.232 0.878 20.098 o
-3 6 14 8.836 9.099 0.452 120.281 o
-3 6 15 363.371 361.512 3.221 1.936 o
-3 6 16 36.792 37.345 0.928 27.876 o
-3 6 17 209.950 202.085 2.307 4.010 o
-3 6 18 52.357 51.219 1.052 19.944 o
-3 6 19 169.559 165.809 2.036 5.194 o
-3 6 20 12.468 10.450 0.605 82.259 o
-3 6 21 27.849 28.049 0.865 35.812 o
-3 6 22 29.286 26.159 0.915 34.223 o
-3 6 23 120.399 118.026 1.704 7.733 o
-3 6 24 29.412 30.158 0.925 32.831 o
-3 6 25 77.389 74.473 1.384 12.603 o
-3 7 1 323.057 326.181 2.676 2.371 o
-3 7 2 160.761 165.377 1.539 6.051 o
-3 7 3 99.777 112.075 1.554 9.167 o
-3 7 4 3676.130 3801.810 28.301 0.035 o
-3 7 5 1521.960 1567.240 11.922 0.181 o
-3 7 6 247.520 258.735 2.348 3.284 o
-3 7 7 161.398 160.105 1.612 6.002 o
-3 7 8 71.107 71.066 1.000 15.586 o
-3 7 9 211.204 214.629 2.034 4.146 o
-3 7 10 449.478 453.441 3.754 1.421 o
-3 7 11 45.919 47.143 0.846 24.283 o
-3 7 12 17.514 17.018 0.548 65.794 o
-3 7 13 318.096 317.435 3.103 2.263 o
-3 7 14 1.683 2.154 0.454 275.215 o
-3 7 15 0.819 1.334 0.454 324.920 o
-3 7 16 124.740 122.180 1.726 7.451 o
-3 7 17 540.804 519.663 5.344 0.974 o
-3 7 18 14.711 14.281 0.780 59.146 o
-3 7 19 146.943 140.050 1.881 6.211 o
-3 7 20 37.812 34.402 0.962 27.463 o
-3 7 21 24.578 25.032 0.816 40.497 o
-3 7 22 130.686 127.818 1.900 6.791 o
-3 8 1 0.349 0.191 0.422 437.086 o
-3 8 2 4.643 5.677 0.483 165.903 o
-3 8 3 436.141 430.339 3.601 1.510 o
-3 8 4 1.900 3.167 0.421 277.423 o
-3 8 5 14.984 16.133 0.534 73.245 o
-3 8 6 267.052 263.948 2.416 3.057 o
-3 8 7 1.097 1.929 0.374 393.076 o
-3 8 8 84.339 82.828 1.153 12.703 o
-3 8 9 163.875 168.986 1.765 5.635 o
-3 8 10 244.910 245.353 2.330 3.381 o
-3 8 11 407.422 405.314 3.655 1.610 o
-3 8 12 0.233 0.837 0.446 380.365 o
-3 8 13 0.169 0.281 0.454 389.807 o
-3 8 14 9.966 9.566 0.599 93.029 o
-3 8 15 16.931 17.989 0.735 55.625 o
-3 8 16 37.454 39.345 1.102 24.478 o
-3 8 17 211.765 204.846 2.528 3.782 o
-3 8 18 19.745 19.136 0.816 47.535 o
-3 9 1 2.638 1.322 0.480 240.929 o
-3 9 2 4.795 4.462 0.554 149.538 o
-3 9 3 122.619 118.744 1.664 7.732 o
-3 9 4 4.510 4.983 0.569 145.311 o
-3 9 5 51.513 51.438 1.015 20.469 o
-3 9 6 461.624 443.378 3.956 1.369 o
-3 9 7 187.297 178.870 1.900 4.911 o
-3 9 8 23.446 22.628 0.723 45.681 o
-3 9 9 107.897 106.437 1.463 9.172 o
-3 9 10 106.140 105.334 1.460 9.298 o
-3 9 11 29.183 29.465 0.828 35.482 o
-3 9 12 27.392 24.851 0.800 38.955 o
-2 0 2 5735.990 5574.160 45.106 0.015 o
-2 0 4 3023.540 3020.030 25.722 0.048 o
-2 0 6 151.527 150.665 1.508 6.545 o
-2 0 8 484.240 475.373 4.713 1.172 o
-2 0 10 420.335 416.025 3.951 1.498 o
-2 0 12 233.102 232.676 2.320 3.567 o
-2 0 14 3.970 4.680 0.423 205.588 o
-2 0 16 570.226 575.117 5.462 0.895 o
-2 0 18 1089.780 1101.850 11.518 0.269 o
-2 0 20 316.105 320.477 3.429 2.144 o
-2 0 22 5.425 6.380 0.549 136.435 o
-2 0 24 8.482 8.725 0.541 109.684 o
-2 0 26 63.077 62.755 1.227 15.742 o
-2 0 28 113.477 122.458 2.898 5.234 o
-2 0 30 186.089 184.455 3.926 2.910 o
-2 0 32 87.071 86.252 2.591 6.916 o
-2 1 1 45.541 45.055 0.380 29.637 o
-2 1 2 257.420 256.726 1.659 3.578 o
-2 1 3 3302.650 3270.800 20.252 0.050 o
-2 1 4 138.452 139.782 0.924 8.082 o
-2 1 5 176.881 167.947 1.122 6.080 o
-2 1 6 1737.550 1717.130 10.689 0.165 o
-2 1 7 50.909 50.104 0.432 26.131 o
-2 1 8 108.293 105.340 0.720 11.129 o
-2 1 9 24.900 24.306 0.316 55.553 o
-2 1 10 170.208 179.751 1.270 5.950 o
-2 1 11 397.607 392.043 2.713 1.877 o
-2 1 12 61.309 63.582 0.543 20.603 o
-2 1 13 178.963 175.687 1.240 5.813 o
-2 1 14 1.798 1.981 0.196 599.905 o
-2 1 15 379.535 376.312 2.810 1.954 o
-2 1 16 751.751 742.363 5.313 0.670 o
-2 1 17 199.421 194.878 1.511 4.929 o
-2 1 18 27.233 26.657 0.491 46.881 o
-2 1 19 143.040 142.017 1.268 7.333 o
-2 1 20 0.400 0.555 0.256 936.055 o
-2 1 21 688.740 678.726 5.082 0.760 o
-2 1 22 257.101 261.287 2.160 3.293 o
-2 1 23 3.596 4.076 0.418 221.444 o
-2 1 24 72.220 71.741 0.925 15.807 o
-2 1 25 254.088 249.048 2.358 3.263 o
-2 1 26 12.613 14.311 0.554 80.617 o
-2 1 27 358.497 354.230 3.777 1.806 o
-2 1 28 46.938 49.034 1.093 20.915 o
-2 1 29 14.427 14.367 0.723 63.344 o
-2 1 30 64.445 62.943 1.517 13.574 o
-2 1 31 98.041 101.537 1.952 8.244 o
-2 1 32 33.264 35.887 1.372 21.841 o
-2 2 1 1157.260 1154.960 7.006 0.340 o
-2 2 2 583.679 590.739 3.630 1.053 o
-2 2 3 523.291 520.027 3.301 1.256 o
-2 2 4 2531.860 2524.900 16.138 0.081 o
-2 2 5 1729.280 1711.580 10.983 0.164 o
-2 2 6 2963.450 2940.610 17.713 0.062 o
-2 2 7 11183.400 10728.900 68.714 0.005 o
-2 2 8 322.962 321.796 2.184 2.555 o
-2 2 9 10.744 10.697 0.210 130.727 o
-2 2 10 1733.270 1718.470 11.411 0.160 o
-2 2 11 2512.620 2503.310 16.564 0.080 o
-2 2 12 124.985 123.039 0.961 9.052 o
-2 2 13 0.909 0.996 0.142 1179.010 o
-2 2 14 20.753 19.386 0.316 67.146 o
-2 2 15 160.956 162.384 1.537 6.086 o
-2 2 16 296.570 303.312 2.684 2.586 o
-2 2 17 314.659 314.717 2.311 2.585 o
-2 2 18 328.954 333.342 2.535 2.369 o
-2 2 19 1779.200 1784.040 12.383 0.148 o
-2 2 20 1501.230 1510.380 10.197 0.203 o
-2 2 21 271.533 280.423 2.235 3.047 o
-2 2 22 37.648 40.228 0.663 31.212 o
-2 2 23 1117.270 1119.020 8.593 0.323 o
-2 2 24 0.035 1.233 0.326 653.091 o
-2 2 25 58.832 58.752 0.889 19.317 o
-2 2 26 0.012 0.000 0.335 755.743 o
-2 2 27 82.542 85.080 1.310 12.064 o
-2 2 28 0.508 1.385 0.460 331.385 o
-2 2 29 162.518 161.121 2.139 5.236 o
-2 2 30 18.684 18.793 0.941 43.386 o
-2 2 31 0.747 1.973 0.547 233.957 o
-2 2 32 83.668 88.396 2.402 7.565 o
-2 3 1 467.029 473.062 2.954 1.487 o
-2 3 2 131.466 129.856 0.956 8.571 o
-2 3 3 142.309 142.250 1.027 7.725 o
-2 3 4 366.008 370.221 2.414 2.127 o
-2 3 5 436.892 442.940 2.858 1.630 o
-2 3 6 1199.200 1174.030 7.157 0.324 o
-2 3 7 719.172 720.819 4.593 0.746 o
-2 3 8 95.826 102.429 0.957 11.601 o
-2 3 9 340.272 341.688 2.264 2.370 o
-2 3 10 90.035 89.785 0.725 13.418 o
-2 3 11 483.095 485.673 3.269 1.384 o
-2 3 12 7.469 6.681 0.246 182.780 o
-2 3 13 30.833 31.354 0.377 43.426 o
-2 3 14 23.109 22.579 0.363 58.387 o
-2 3 15 48.811 48.094 0.518 26.571 o
-2 3 16 17.733 17.389 0.374 74.101 o
-2 3 17 34.312 33.668 0.500 37.665 o
-2 3 18 81.068 79.746 0.813 14.680 o
-2 3 19 1191.940 1182.200 8.345 0.304 o
-2 3 20 238.123 247.339 2.024 3.633 o
-2 3 21 808.515 793.794 6.213 0.570 o
-2 3 22 259.698 253.315 2.273 3.243 o
-2 3 23 76.509 78.023 1.009 14.435 o
-2 3 24 389.217 378.058 3.220 1.812 o
-2 3 25 164.362 162.847 1.646 5.851 o
-2 3 26 122.815 121.629 1.440 8.186 o
-2 3 27 12.891 12.284 0.586 79.966 o
-2 3 28 13.752 14.385 0.635 71.011 o
-2 3 29 0.156 0.189 0.475 362.372 o
-2 3 30 2.407 3.488 0.574 175.764 o
-2 3 31 19.894 19.822 0.822 46.801 o
-2 4 1 239.742 236.231 1.715 3.869 o
-2 4 2 32.130 32.553 0.350 42.156 o
-2 4 3 493.355 503.043 3.248 1.344 o
-2 4 4 9.806 8.254 0.198 151.075 o
-2 4 5 109.812 108.306 0.845 10.641 o
-2 4 6 341.334 339.496 2.201 2.389 o
-2 4 7 1432.570 1439.730 8.783 0.232 o
-2 4 8 4737.430 4773.120 29.560 0.025 o
-2 4 9 210.390 214.959 1.517 4.563 o
-2 4 10 0.152 0.371 0.130 2904.900 o
-2 4 11 94.814 94.030 0.791 12.544 o
-2 4 12 90.769 92.996 0.849 12.792 o
-2 4 13 0.115 0.435 0.145 2560.580 o
-2 4 14 63.906 62.722 0.739 18.994 o
-2 4 15 11.051 11.534 0.316 115.888 o
-2 4 16 174.872 173.514 1.433 5.735 o
-2 4 17 85.583 87.384 0.902 13.393 o
-2 4 18 36.388 35.532 0.597 34.146 o
-2 4 19 415.018 410.880 3.413 1.633 o
-2 4 20 867.644 878.284 6.845 0.492 o
-2 4 21 1838.510 1849.380 13.973 0.132 o
-2 4 22 983.926 976.813 7.604 0.404 o
-2 4 23 154.965 158.853 1.625 6.163 o
-2 4 24 434.697 434.644 3.665 1.496 o
-2 4 25 93.177 93.220 1.224 11.264 o
-2 4 26 257.887 252.486 2.485 3.141 o
-2 4 27 87.346 88.565 1.504 10.747 o
-2 4 28 0.304 0.143 0.532 286.487 o
-2 4 29 4.030 3.560 0.591 150.214 o
-2 4 30 3.782 5.391 0.777 100.559 o
-2 5 1 8.362 8.245 0.279 155.722 o
-2 5 2 185.047 182.892 1.362 5.472 o
-2 5 3 29.331 29.114 0.415 45.205 o
-2 5 4 34.219 33.840 0.384 39.451 o
-2 5 5 399.212 405.041 2.762 1.836 o
-2 5 6 412.525 418.244 2.949 1.728 o
-2 5 7 626.871 642.240 4.493 0.885 o
-2 5 8 46.246 44.179 0.629 27.145 o
-2 5 9 112.562 116.728 1.245 9.250 o
-2 5 10 39.029 40.700 0.505 32.602 o
-2 5 11 248.323 252.622 2.801 3.030 o
-2 5 12 222.205 219.136 1.697 4.223 o
-2 5 13 616.977 622.584 4.636 0.896 o
-2 5 14 92.808 92.211 0.933 12.361 o
-2 5 15 246.523 246.533 2.033 3.542 o
-2 5 16 426.726 419.582 3.296 1.611 o
-2 5 17 6.998 7.062 0.350 164.574 o
-2 5 18 360.879 348.447 3.093 2.008 o
-2 5 19 133.523 126.566 1.458 7.623 o
-2 5 20 0.084 0.162 0.377 572.360 o
-2 5 21 296.426 287.570 2.838 2.567 o
-2 5 22 2.807 4.539 0.523 184.083 o
-2 5 23 33.883 32.736 0.847 31.625 o
-2 5 24 112.563 110.201 1.477 8.809 o
-2 5 25 167.177 163.801 2.017 5.286 o
-2 5 26 37.292 34.721 1.157 24.333 o
-2 5 27 36.950 38.188 1.093 24.957 o
-2 5 28 28.840 30.128 0.968 32.130 o
-2 6 1 37.474 38.837 0.510 33.894 o
-2 6 2 36.448 36.143 0.481 35.729 o
-2 6 3 88.582 89.588 0.817 13.283 o
-2 6 4 93.169 93.896 1.114 11.635 o
-2 6 5 77.329 75.550 0.757 15.668 o
-2 6 6 390.607 393.174 3.122 1.805 o
-2 6 7 156.022 159.641 1.377 6.474 o
-2 6 8 3.790 3.879 0.224 322.726 o
-2 6 9 17.020 18.835 0.403 72.612 o
-2 6 10 62.764 63.715 0.857 18.341 o
-2 6 11 21.255 22.319 0.503 56.770 o
-2 6 12 2.922 3.470 0.383 265.882 o
-2 6 13 43.068 44.714 0.688 27.572 o
-2 6 14 81.206 79.643 1.054 13.611 o
-2 6 15 88.215 86.309 1.047 12.630 o
-2 6 16 35.589 35.694 0.895 29.276 o
-2 6 17 0.095 -0.109 0.355 655.321 o
-2 6 18 29.364 29.503 0.835 35.196 o
-2 6 19 19.327 18.913 0.601 58.142 o
-2 6 20 33.889 32.122 0.869 31.323 o
-2 6 21 6.656 5.727 0.523 135.190 o
-2 6 22 57.762 56.163 1.193 17.253 o
-2 6 23 31.225 27.632 0.842 34.498 o
-2 6 24 3.484 4.330 0.536 171.057 o
-2 6 25 75.716 71.893 1.324 13.195 o
-2 6 26 298.215 281.912 3.103 2.456 o
-2 7 1 1.737 1.501 0.268 518.737 o
-2 7 2 94.125 93.231 0.994 12.000 o
-2 7 3 4.041 4.565 0.329 247.332 o
-2 7 4 3.702 3.586 0.329 271.879 o
-2 7 5 83.845 85.077 0.953 13.492 o
-2 7 6 378.878 383.825 3.060 1.879 o
-2 7 7 0.152 0.811 0.305 747.273 o
-2 7 8 940.531 948.682 7.351 0.431 o
-2 7 9 112.690 119.348 1.306 9.023 o
-2 7 10 13.202 15.016 0.504 81.879 o
-2 7 11 19.850 19.168 0.609 56.755 o
-2 7 12 124.194 125.669 1.430 8.065 o
-2 7 13 87.233 86.854 1.559 10.584 o
-2 7 14 157.416 161.420 1.709 5.949 o
-2 7 15 56.123 56.818 1.016 18.978 o
-2 7 16 103.263 100.035 1.253 10.244 o
-2 7 17 26.834 24.748 0.691 42.614 o
-2 7 18 122.938 121.090 1.421 8.235 o
-2 7 19 99.996 93.083 1.232 10.756 o
-2 7 20 26.781 26.687 0.802 38.683 o
-2 7 21 49.703 46.582 1.057 20.961 o
-2 7 22 341.440 329.686 3.332 2.052 o
-2 7 23 76.995 71.882 1.284 13.287 o
-2 8 1 30.295 29.167 0.652 39.106 o
-2 8 2 1.972 1.986 0.347 369.595 o
-2 8 3 110.465 108.246 1.246 9.594 o
-2 8 4 59.809 60.578 0.912 18.779 o
-2 8 5 554.134 567.676 4.797 0.990 o
-2 8 6 25.579 28.050 0.712 41.645 o
-2 8 7 189.275 193.757 1.900 4.750 o
-2 8 8 93.468 93.794 1.153 11.475 o
-2 8 9 156.163 157.883 1.693 6.046 o
-2 8 10 12.524 11.936 0.545 85.352 o
-2 8 11 135.876 136.760 1.573 7.136 o
-2 8 12 47.276 47.806 0.919 22.950 o
-2 8 13 0.092 0.258 0.417 466.228 o
-2 8 14 131.316 127.583 1.534 7.532 o
-2 8 15 46.884 46.639 0.956 22.792 o
-2 8 16 99.390 97.359 1.423 10.013 o
-2 8 17 24.596 21.516 0.728 44.931 o
-2 8 18 0.074 -0.079 0.490 349.855 o
-2 8 19 16.486 14.098 0.691 61.973 o
-2 8 20 70.757 69.896 1.429 13.170 o
-2 9 1 0.012 -0.846 0.383 577.959 o
-2 9 2 7.734 7.592 0.524 120.376 o
-2 9 3 264.624 256.435 2.460 3.084 o
-2 9 4 337.228 330.194 3.048 2.163 o
-2 9 5 15.553 16.231 0.633 65.379 o
-2 9 6 310.119 309.788 3.069 2.335 o
-2 9 7 1211.230 1195.300 10.165 0.267 o
-2 9 8 233.432 236.779 2.504 3.416 o
-2 9 9 809.034 795.431 6.936 0.535 o
-2 9 10 11.014 11.105 0.568 89.818 o
-2 9 11 47.617 44.021 1.029 22.075 o
-2 9 12 32.140 32.490 0.887 31.721 o
-2 9 13 171.684 162.628 1.865 5.405 o
-2 9 14 10.968 12.356 0.612 83.269 o
-2 9 15 43.678 41.815 1.072 22.828 o
-2 10 1 0.055 -0.795 0.454 407.363 o
-2 10 2 29.599 29.393 0.816 35.551 o
-2 10 3 13.877 13.833 0.659 69.563 o
-2 10 4 1.003 1.037 0.560 229.811 o
-2 10 5 196.442 186.864 2.288 4.302 o
-2 10 6 31.904 35.534 1.295 23.451 o
-1 0 2 3595.200 3486.730 41.554 0.026 o
-1 0 4 536.913 526.621 5.171 0.996 o
-1 0 6 8133.800 7814.250 70.711 0.007 o
-1 0 8 3849.080 3747.590 30.315 0.032 o
-1 0 10 3924.330 3817.550 30.847 0.031 o
-1 0 12 3906.540 3854.780 32.855 0.030 o
-1 0 14 4577.490 4481.640 38.269 0.022 o
-1 0 16 131.852 133.290 1.616 7.247 o
-1 0 18 0.106 0.337 0.249 1181.300 o
-1 0 20 3.921 3.427 0.415 222.444 o
-1 0 22 0.110 0.717 0.241 1123.970 o
-1 0 24 9.919 9.445 0.476 109.407 o
-1 0 26 945.630 948.737 12.819 0.276 o
-1 0 28 43.480 42.170 1.369 19.114 o
-1 0 30 46.631 49.644 1.545 16.166 o
-1 0 32 115.351 113.892 2.472 6.149 o
-1 1 1 30.188 33.099 0.268 44.820 o
-1 1 2 4218.370 4161.330 27.487 0.030 o
-1 1 3 762.776 755.469 5.027 0.672 o
-1 1 4 459.660 446.566 2.728 1.579 o
-1 1 5 340.787 333.332 2.210 2.407 o
-1 1 6 138.912 132.748 0.951 8.175 o
-1 1 7 959.242 950.312 6.107 0.463 o
-1 1 8 716.281 708.472 4.578 0.755 o
-1 1 9 2907.730 2827.880 18.061 0.064 o
-1 1 10 2189.860 2160.870 13.421 0.108 o
-1 1 11 546.409 539.412 3.436 1.178 o
-1 1 12 0.034 0.164 0.132 3935.780 o
-1 1 13 1179.310 1174.470 7.363 0.325 o
-1 1 14 0.006 0.202 0.146 3364.730 o
-1 1 15 4.454 5.730 0.195 273.495 o
-1 1 16 21.334 22.104 0.310 63.470 o
-1 1 17 450.862 439.987 2.973 1.573 o
-1 1 18 197.784 195.887 1.374 5.066 o
-1 1 19 202.749 200.521 1.411 4.900 o
-1 1 20 6.413 6.921 0.203 207.309 o
-1 1 21 63.524 64.623 0.691 19.177 o
-1 1 22 294.793 284.380 2.306 2.822 o
-1 1 23 110.761 108.031 1.289 9.466 o
-1 1 24 1197.810 1152.410 9.632 0.282 o
-1 1 25 2.255 6.713 0.619 143.566 o
-1 1 26 30.631 31.078 0.696 37.182 o
-1 1 27 0.543 1.616 0.353 486.830 o
-1 1 28 91.261 87.072 1.355 11.130 o
-1 1 29 128.447 125.381 1.717 7.286 o
-1 1 30 111.872 107.974 1.632 8.468 o
-1 1 31 14.462 15.665 0.840 54.794 o
-1 1 32 30.886 29.375 1.133 27.763 o
-1 1 33 3.014 2.631 2.105 18.512 o
-1 2 1 135.778 139.123 0.966 8.150 o
-1 2 2 727.236 743.625 4.775 0.719 o
-1 2 3 1721.970 1736.270 11.082 0.163 o
-1 2 4 462.862 467.212 2.872 1.518 o
-1 2 5 3.810 4.627 0.156 336.963 o
-1 2 6 842.275 869.553 5.456 0.563 o
-1 2 7 161.598 158.294 1.144 6.625 o
-1 2 8 41.204 40.151 0.382 32.957 o
-1 2 9 2569.770 2525.700 15.666 0.081 o
-1 2 10 6063.030 6000.880 38.408 0.015 o
-1 2 11 1274.660 1281.590 8.270 0.278 o
-1 2 12 29.790 30.343 0.330 45.672 o
-1 2 13 396.384 380.648 2.423 1.969 o
-1 2 14 33.018 32.609 0.433 40.110 o
-1 2 15 512.182 495.445 3.211 1.316 o
-1 2 16 181.301 184.512 1.263 5.632 o
-1 2 17 253.553 253.512 2.008 3.449 o
-1 2 18 14.597 15.153 0.302 91.156 o
-1 2 19 0.213 0.282 0.195 1659.260 o
-1 2 20 345.507 343.172 2.485 2.272 o
-1 2 21 41.787 45.317 0.602 29.007 o
-1 2 22 495.137 483.321 3.869 1.272 o
-1 2 23 32.807 36.230 0.727 33.641 o
-1 2 24 1.911 1.494 0.335 403.099 o
-1 2 25 15.827 15.540 0.523 72.672 o
-1 2 26 45.191 43.603 0.811 25.482 o
-1 2 27 2.544 2.946 0.392 281.059 o
-1 2 28 27.602 26.752 0.851 36.748 o
-1 2 29 50.221 46.128 1.040 21.081 o
-1 2 30 1.564 1.795 0.519 235.716 o
-1 2 31 32.568 30.994 1.167 26.223 o
-1 2 32 6.812 7.473 0.729 91.768 o
-1 3 1 7.588 8.621 0.251 167.145 o
-1 3 2 1979.650 2016.070 12.160 0.128 o
-1 3 3 466.742 467.619 3.159 1.462 o
-1 3 4 283.823 281.815 2.016 3.043 o
-1 3 5 1014.840 1003.470 6.275 0.425 o
-1 3 6 10.115 10.948 0.175 137.682 o
-1 3 7 4.197 4.484 0.163 319.149 o
-1 3 8 772.998 755.351 4.940 0.669 o
-1 3 9 2798.650 2805.580 17.963 0.066 o
-1 3 10 1.237 2.718 0.179 662.717 o
-1 3 11 10.383 9.932 0.233 134.544 o
-1 3 12 523.956 524.447 3.406 1.237 o
-1 3 13 1.307 1.181 0.134 965.014 o
-1 3 14 1563.200 1558.860 10.095 0.194 o
-1 3 15 593.966 590.187 3.810 1.021 o
-1 3 16 236.265 235.983 1.637 3.961 o
-1 3 17 34.763 32.712 0.526 37.228 o
-1 3 18 372.036 364.771 2.568 2.072 o
-1 3 19 386.036 381.199 2.755 1.933 o
-1 3 20 42.512 41.390 0.581 29.801 o
-1 3 21 554.440 537.102 3.962 1.106 o
-1 3 22 116.268 112.212 1.159 9.385 o
-1 3 23 58.236 56.240 0.815 20.276 o
-1 3 24 179.146 179.762 1.801 5.162 o
-1 3 25 217.496 215.566 2.222 3.908 o
-1 3 26 135.732 135.759 1.699 6.918 o
-1 3 27 17.619 17.888 0.641 59.711 o
-1 3 28 39.754 39.889 0.966 25.755 o
-1 3 29 8.675 10.038 0.725 81.765 o
-1 3 30 149.829 145.954 2.008 5.857 o
-1 3 31 130.456 126.324 1.990 6.634 o
-1 4 1 931.675 934.843 5.718 0.491 o
-1 4 2 29.657 29.493 0.326 46.321 o
-1 4 3 158.974 157.929 1.208 6.632 o
-1 4 4 208.409 202.537 1.393 4.794 o
-1 4 5 864.814 858.765 5.276 0.560 o
-1 4 6 5.962 5.300 0.199 235.602 o
-1 4 7 665.757 669.752 4.270 0.845 o
-1 4 8 137.946 144.734 1.368 7.298 o
-1 4 9 854.532 855.508 5.762 0.548 o
-1 4 10 1926.120 1929.920 14.426 0.122 o
-1 4 11 161.329 161.376 1.203 6.518 o
-1 4 12 151.214 152.017 1.189 6.998 o
-1 4 13 410.713 409.298 2.817 1.776 o
-1 4 14 523.114 519.250 3.620 1.217 o
-1 4 15 0.012 0.232 0.162 2731.120 o
-1 4 16 0.595 0.670 0.205 1115.040 o
-1 4 17 33.172 35.999 0.526 37.206 o
-1 4 18 146.020 143.315 1.244 7.243 o
-1 4 19 49.432 48.924 0.669 24.823 o
-1 4 20 23.771 24.343 0.523 51.213 o
-1 4 21 501.838 484.744 3.768 1.272 o
-1 4 22 923.696 916.548 6.834 0.461 o
-1 4 23 403.251 405.796 3.753 1.599 o
-1 4 24 179.320 173.136 2.052 4.930 o
-1 4 25 80.302 82.828 1.419 11.839 o
-1 4 26 232.365 235.276 2.756 3.259 o
-1 4 27 6.832 6.960 0.638 107.258 o
-1 4 28 21.882 21.314 1.089 34.895 o
-1 4 29 18.936 20.028 1.045 38.637 o
-1 4 30 51.832 52.312 1.517 15.578 o
-1 5 1 31.820 32.172 0.564 38.788 o
-1 5 2 0.665 1.117 0.185 1071.360 o
-1 5 3 327.926 333.997 2.219 2.477 o
-1 5 4 356.990 354.807 2.291 2.240 o
-1 5 5 275.182 272.836 1.854 3.229 o
-1 5 6 377.735 370.448 2.394 2.078 o
-1 5 7 130.068 129.360 1.498 7.619 o
-1 5 8 528.571 532.127 3.797 1.174 o
-1 5 9 95.530 91.710 0.795 12.575 o
-1 5 10 2.922 3.014 0.183 429.328 o
-1 5 11 1053.680 1070.320 7.253 0.376 o
-1 5 12 4.253 4.328 0.241 286.402 o
-1 5 13 157.053 158.599 1.306 6.554 o
-1 5 14 32.481 32.724 0.680 35.803 o
-1 5 15 167.307 161.472 1.397 6.114 o
-1 5 16 9.325 9.355 0.390 125.324 o
-1 5 17 32.121 31.092 0.652 37.144 o
-1 5 18 104.532 99.320 0.992 10.958 o
-1 5 19 39.545 39.123 0.682 30.296 o
-1 5 20 4.320 4.443 0.371 222.835 o
-1 5 21 54.187 53.509 0.868 21.038 o
-1 5 22 178.479 173.923 1.801 5.232 o
-1 5 23 354.227 346.493 3.461 1.928 o
-1 5 24 248.466 244.853 3.339 2.734 o
-1 5 25 68.982 70.466 1.487 12.973 o
-1 5 26 52.190 51.796 1.349 17.067 o
-1 5 27 142.984 137.811 2.141 5.884 o
-1 5 28 23.136 25.700 0.926 37.868 o
-1 5 29 392.218 384.928 6.161 1.132 o
-1 6 1 133.224 131.594 1.070 8.259 o
-1 6 2 3.163 2.877 0.189 411.466 o
-1 6 3 354.479 361.265 2.452 2.192 o
-1 6 4 113.077 114.290 0.933 10.035 o
-1 6 5 162.291 166.533 1.248 6.361 o
-1 6 6 25.274 24.235 0.376 53.613 o
-1 6 7 100.996 104.693 0.914 11.237 o
-1 6 8 39.851 41.040 0.523 31.858 o
-1 6 9 62.672 63.394 0.675 19.568 o
-1 6 10 98.117 100.924 1.117 10.986 o
-1 6 11 204.127 208.329 1.634 4.628 o
-1 6 12 697.432 704.730 5.070 0.742 o
-1 6 13 73.667 75.479 0.849 15.746 o
-1 6 14 332.971 334.501 2.501 2.355 o
-1 6 15 40.209 43.235 0.654 29.477 o
-1 6 16 24.328 24.223 0.543 49.987 o
-1 6 17 61.123 58.962 0.837 19.237 o
-1 6 18 282.336 284.203 2.513 2.817 o
-1 6 19 55.513 56.208 0.892 20.235 o
-1 6 20 67.912 66.986 0.997 16.332 o
-1 6 21 159.708 160.687 1.767 5.821 o
-1 6 22 6.163 8.161 0.501 134.114 o
-1 6 23 999.221 992.588 9.578 0.342 o
-1 6 24 1803.090 1752.670 16.437 0.122 o
-1 6 25 23.959 25.391 1.251 28.520 o
-1 6 26 160.881 163.835 2.995 4.123 o
-1 6 27 40.724 38.220 1.267 21.364 o
-1 7 1 1.772 2.251 0.248 503.274 o
-1 7 2 227.973 226.478 1.832 4.001 o
-1 7 3 326.406 338.242 2.496 2.383 o
-1 7 4 14.492 15.044 0.365 87.836 o
-1 7 5 184.974 187.434 1.641 5.148 o
-1 7 6 241.478 241.034 1.964 3.668 o
-1 7 7 102.051 101.783 1.076 10.805 o
-1 7 8 284.096 289.024 2.375 2.852 o
-1 7 9 26.825 27.157 0.591 44.391 o
-1 7 10 88.105 86.911 1.003 12.783 o
-1 7 11 342.330 345.022 2.689 2.221 o
-1 7 12 1307.270 1340.240 9.430 0.250 o
-1 7 13 24.290 25.358 0.625 46.748 o
-1 7 14 264.388 268.803 2.216 3.165 o
-1 7 15 18.188 18.988 0.530 63.519 o
-1 7 16 199.037 196.780 1.834 4.629 o
-1 7 17 61.695 61.604 0.932 18.191 o
-1 7 18 14.586 14.212 0.503 79.058 o
-1 7 19 0.162 0.435 0.369 564.387 o
-1 7 20 28.890 28.765 0.763 37.530 o
-1 7 21 1.509 2.101 0.509 240.401 o
-1 7 22 82.322 81.344 1.370 11.964 o
-1 7 23 25.601 24.261 0.861 38.645 o
-1 7 24 5.118 3.806 0.666 120.441 o
-1 8 1 114.413 115.370 1.189 9.328 o
-1 8 2 7.752 7.896 0.342 153.014 o
-1 8 3 7.129 7.339 0.340 163.489 o
-1 8 4 66.244 66.423 0.849 17.553 o
-1 8 5 0.629 0.694 0.329 588.493 o
-1 8 6 0.218 -0.044 0.313 803.520 o
-1 8 7 0.336 0.559 0.337 624.823 o
-1 8 8 401.366 405.101 3.390 1.688 o
-1 8 9 485.339 496.593 3.892 1.275 o
-1 8 10 685.217 684.946 5.263 0.748 o
-1 8 11 12.783 13.051 0.480 88.510 o
-1 8 12 21.769 22.506 0.632 50.945 o
-1 8 13 342.713 332.566 2.922 2.174 o
-1 8 14 77.401 78.130 1.119 13.778 o
-1 8 15 56.059 56.746 0.966 19.428 o
-1 8 16 0.525 0.301 0.383 495.472 o
-1 8 17 0.955 0.753 0.421 375.328 o
-1 8 18 31.259 30.165 0.882 32.863 o
-1 8 19 24.627 25.173 0.818 40.344 o
-1 8 20 0.008 0.336 0.516 312.090 o
-1 8 21 16.151 14.556 0.759 57.998 o
-1 9 1 150.206 148.849 1.496 6.628 o
-1 9 2 4.237 4.224 0.383 222.007 o
-1 9 3 49.788 49.022 0.859 22.772 o
-1 9 4 0.001 -0.489 0.367 630.811 o
-1 9 5 49.514 47.927 0.909 22.457 o
-1 9 6 1.181 0.737 0.427 355.150 o
-1 9 7 0.138 -0.210 0.433 442.024 o
-1 9 8 4.118 5.353 0.496 170.300 o
-1 9 9 1189.050 1163.060 9.881 0.278 o
-1 9 10 567.300 561.950 5.088 0.946 o
-1 9 11 550.718 546.843 4.938 0.992 o
-1 9 12 42.729 43.356 1.056 23.087 o
-1 9 13 2.834 3.254 0.523 193.740 o
-1 9 14 7.862 7.476 0.565 112.817 o
-1 9 15 51.406 52.056 1.125 19.334 o
-1 9 16 38.749 37.775 1.032 25.410 o
-1 10 1 31.663 30.665 0.816 33.975 o
-1 10 2 10.323 9.014 0.560 97.529 o
-1 10 3 2.766 2.515 0.476 226.131 o
-1 10 4 169.304 163.524 1.838 5.480 o
-1 10 5 155.545 155.298 1.871 5.830 o
-1 10 6 256.959 250.748 2.656 3.057 o
-1 10 7 257.039 249.086 2.647 3.068 o
-1 10 8 12.472 13.348 0.652 73.985 o
-1 10 9 96.764 88.201 1.383 10.603 o
0 0 4 14.533 12.576 0.210 102.073 o
0 0 6 6927.980 6773.310 57.778 0.010 o
0 0 8 255.059 251.561 2.554 3.128 o
0 0 10 647.821 661.475 6.067 0.730 o
0 0 12 10323.200 9647.800 121.945 0.003 o
0 0 14 2779.360 2762.360 23.540 0.057 o
0 0 16 330.059 315.242 2.861 2.298 o
0 0 18 604.744 588.613 5.219 0.875 o
0 0 20 93.770 91.552 1.018 12.017 o
0 0 22 157.809 159.231 1.917 5.666 o
0 0 24 119.492 114.315 1.664 7.939 o
0 0 26 59.549 61.931 1.332 15.484 o
0 0 28 194.853 187.960 3.267 3.382 o
0 0 30 16.113 15.749 1.497 26.966 o
0 0 32 6.771 5.934 0.986 63.600 o
0 1 1 191.432 193.633 2.106 4.509 o
0 1 2 2334.190 2288.400 14.633 0.095 o
0 1 3 82.368 92.793 0.655 14.319 o
0 1 4 302.706 294.787 1.882 2.895 o
0 1 5 4895.870 4831.350 29.164 0.024 o
0 1 6 128.488 127.927 0.822 8.983 o
0 1 7 47.792 44.113 0.340 29.146 o
0 1 8 36.249 38.922 0.349 36.647 o
0 1 9 1180.290 1151.190 7.382 0.328 o
0 1 10 51.011 46.607 0.393 26.992 o
0 1 11 658.375 642.023 4.076 0.882 o
0 1 12 4213.900 4052.700 25.183 0.032 o
0 1 13 1657.580 1651.000 10.298 0.178 o
0 1 14 669.749 647.745 4.105 0.864 o
0 1 15 939.013 917.426 5.959 0.483 o
0 1 16 683.356 671.276 4.291 0.824 o
0 1 17 929.627 918.839 5.662 0.497 o
0 1 18 474.411 474.514 3.009 1.457 o
0 1 19 36.179 38.248 0.417 36.093 o
0 1 20 422.663 412.445 3.013 1.691 o
0 1 21 185.798 182.129 1.530 5.298 o
0 1 22 10.241 12.552 0.354 113.657 o
0 1 23 227.305 220.807 1.780 4.083 o
0 1 24 188.019 178.991 1.562 5.252 o
0 1 25 54.698 61.324 0.936 19.500 o
0 1 26 622.402 601.182 5.270 0.845 o
0 1 27 202.539 199.514 2.189 4.228 o
0 1 28 7.329 9.735 0.545 112.634 o
0 1 29 137.327 132.178 1.795 6.739 o
0 1 30 3.394 5.712 0.638 132.921 o
0 1 31 1.228 1.578 0.565 215.901 o
0 1 32 37.138 38.954 1.299 21.668 o
0 2 0 1805.020 1856.130 17.898 0.112 o
0 2 1 2419.940 2452.730 16.734 0.083 o
0 2 2 14742.400 14574.500 87.765 0.003 o
0 2 3 219.171 229.191 1.458 4.358 o
0 2 4 5789.550 5731.310 35.681 0.017 o
0 2 5 2754.770 2778.650 18.331 0.067 o
0 2 6 133.649 130.847 0.921 8.502 o
0 2 7 626.978 610.392 3.835 0.960 o
0 2 8 137.337 135.927 0.886 8.270 o
0 2 9 1370.770 1379.500 8.329 0.251 o
0 2 10 69.406 67.717 0.492 18.726 o
0 2 11 1.803 2.268 0.176 607.610 o
0 2 12 0.824 1.244 0.124 1234.450 o
0 2 13 1.514 2.494 0.134 707.462 o
0 2 14 226.517 231.922 1.580 4.153 o
0 2 15 168.254 168.009 1.182 6.250 o
0 2 16 12.328 12.832 0.246 110.615 o
0 2 17 1169.650 1157.820 7.288 0.331 o
0 2 18 469.199 470.204 3.180 1.449 o
0 2 19 30.531 31.394 0.441 42.542 o
0 2 20 0.263 0.296 0.160 2089.720 o
0 2 21 4.754 4.806 0.227 267.089 o
0 2 22 41.223 41.545 0.619 29.858 o
0 2 23 7.388 7.029 0.315 167.527 o
0 2 24 27.289 24.866 0.827 38.261 o
0 2 25 4.784 5.529 0.367 204.329 o
0 2 26 65.877 62.662 1.032 16.718 o
0 2 27 17.314 19.607 0.740 53.727 o
0 2 28 136.254 133.460 1.699 6.937 o
0 2 29 132.570 133.906 1.820 6.807 o
0 2 30 3.994 4.464 0.532 165.221 o
0 2 31 16.220 16.877 0.741 57.126 o
0 2 32 59.677 58.939 1.368 15.390 o
0 3 1 910.737 910.876 5.727 0.506 o
0 3 2 1136.710 1136.500 6.917 0.350 o
0 3 3 1418.610 1419.930 8.827 0.235 o
0 3 4 1808.760 1840.050 11.462 0.149 o
0 3 5 142.640 149.092 0.984 7.638 o
0 3 6 351.518 359.705 2.445 2.212 o
0 3 7 851.515 828.454 5.542 0.566 o
0 3 8 1211.980 1200.650 7.736 0.308 o
0 3 9 599.975 582.883 3.814 1.018 o
0 3 10 68.599 68.508 0.758 17.519 o
0 3 11 529.101 518.855 3.324 1.243 o
0 3 12 447.364 437.573 2.751 1.625 o
0 3 13 0.586 1.703 0.199 917.828 o
0 3 14 353.262 347.467 2.223 2.297 o
0 3 15 9.465 11.289 0.222 137.632 o
0 3 16 48.523 49.468 0.519 26.419 o
0 3 17 35.315 35.118 0.425 37.620 o
0 3 18 31.204 29.455 0.563 40.309 o
0 3 19 30.022 30.284 0.492 42.445 o
0 3 20 564.957 562.281 4.230 1.041 o
0 3 21 27.425 28.756 0.553 44.067 o
0 3 22 0.690 1.139 0.253 767.170 o
0 3 23 63.782 65.394 0.846 18.085 o
0 3 24 189.711 192.276 1.963 4.692 o
0 3 25 1.676 2.266 0.397 324.812 o
0 3 26 41.401 44.393 0.936 24.940 o
0 3 27 798.784 782.459 7.165 0.533 o
0 3 28 30.309 33.794 1.277 24.462 o
0 3 29 20.437 23.560 0.920 40.809 o
0 3 30 46.499 45.210 1.104 21.317 o
0 3 31 4.158 6.974 1.634 28.768 o
0 4 0 2237.460 2223.920 20.136 0.082 o
0 4 1 0.970 2.317 0.208 695.887 o
0 4 2 18.549 15.934 0.235 79.713 o
0 4 3 19.336 20.233 0.269 70.891 o
0 4 4 27.357 28.876 0.347 48.779 o
0 4 5 156.997 151.905 1.112 6.909 o
0 4 6 182.351 176.525 1.287 5.676 o
0 4 7 0.479 0.493 0.132 1926.220 o
0 4 8 140.712 140.684 1.000 7.859 o
0 4 9 42.762 42.198 0.426 31.196 o
0 4 10 221.718 215.396 1.549 4.361 o
0 4 11 22.178 22.209 0.326 61.364 o
0 4 12 69.754 68.142 0.824 16.993 o
0 4 13 22.169 21.963 0.344 61.040 o
0 4 14 319.651 320.311 2.233 2.564 o
0 4 15 332.327 337.894 2.433 2.372 o
0 4 16 826.433 817.338 5.596 0.581 o
0 4 17 441.846 441.132 3.141 1.567 o
0 4 18 58.363 55.175 0.654 21.595 o
0 4 19 606.849 610.411 4.427 0.934 o
0 4 20 45.096 47.128 0.716 26.061 o
0 4 21 266.585 262.207 2.271 3.146 o
0 4 22 153.739 157.312 1.674 6.143 o
0 4 23 48.905 49.697 0.890 22.588 o
0 4 24 305.759 304.839 3.085 2.363 o
0 4 25 54.910 52.589 1.134 18.546 o
0 4 26 7.370 7.633 0.600 109.149 o
0 4 27 90.622 88.340 1.457 10.726 o
0 4 28 82.044 82.404 1.660 10.631 o
0 4 29 36.856 39.164 1.179 23.482 o
0 4 30 191.238 186.317 2.593 4.068 o
0 5 1 1580.320 1597.670 10.650 0.185 o
0 5 2 18.262 17.857 0.310 75.001 o
0 5 3 19.465 18.335 0.340 70.263 o
0 5 4 48.181 49.436 0.479 26.882 o
0 5 5 11.029 10.526 0.255 125.232 o
0 5 6 37.820 40.275 0.452 34.043 o
0 5 7 101.210 104.300 0.858 11.385 o
0 5 8 1238.440 1242.790 8.081 0.292 o
0 5 9 53.129 54.070 0.675 22.930 o
0 5 10 176.052 178.282 1.332 5.759 o
0 5 11 207.666 206.952 1.590 4.616 o
0 5 12 330.758 340.765 2.758 2.266 o
0 5 13 64.713 64.701 0.687 18.956 o
0 5 14 1381.380 1397.840 9.752 0.231 o
0 5 15 1364.680 1386.840 9.692 0.235 o
0 5 16 69.135 68.972 0.982 16.107 o
0 5 17 961.170 955.380 6.779 0.440 o
0 5 18 150.268 149.490 1.330 6.868 o
0 5 19 45.720 47.420 0.663 26.385 o
0 5 20 120.173 120.332 1.330 8.581 o
0 5 21 2.452 3.538 0.385 278.777 o
0 5 22 35.341 35.551 0.809 30.985 o
0 5 23 11.854 13.704 0.595 80.173 o
0 5 24 9.848 9.877 0.604 92.297 o
0 5 25 41.930 41.566 0.939 25.180 o
0 5 26 9.727 9.273 0.679 84.951 o
0 5 27 233.098 233.648 3.011 3.085 o
0 5 28 9.844 11.653 0.995 53.760 o
0 5 29 154.312 152.591 2.585 4.826 o
0 6 0 159.315 165.472 1.925 5.554 o
0 6 1 417.150 426.651 3.023 1.684 o
0 6 2 156.878 163.809 1.270 6.530 o
0 6 3 267.099 272.756 2.008 3.229 o
0 6 4 182.841 183.080 1.402 5.479 o
0 6 5 120.446 119.862 0.997 9.309 o
0 6 6 12.379 12.434 0.296 107.629 o
0 6 7 32.740 33.827 0.452 39.540 o
0 6 8 59.273 59.395 0.650 20.900 o
0 6 9 121.718 124.249 1.073 8.973 o
0 6 10 0.690 0.263 0.271 818.609 o
0 6 11 18.171 20.619 0.838 47.473 o
0 6 12 3869.670 3961.040 27.180 0.034 o
0 6 13 438.038 451.147 3.363 1.523 o
0 6 14 5.519 6.937 0.311 196.628 o
0 6 15 911.532 925.260 6.375 0.480 o
0 6 16 19.393 20.314 0.624 55.895 o
0 6 17 127.158 124.881 1.166 8.506 o
0 6 18 177.477 180.101 1.627 5.389 o
0 6 19 127.311 128.203 1.311 8.133 o
0 6 20 39.260 39.637 0.729 29.605 o
0 6 21 40.026 36.930 0.859 27.836 o
0 6 22 33.120 34.373 0.809 32.366 o
0 6 23 0.378 0.468 0.576 239.436 o
0 6 24 417.493 408.526 4.360 1.428 o
0 6 25 1.658 4.457 0.743 122.084 o
0 6 26 817.179 803.421 8.518 0.459 o
0 6 27 68.183 67.096 1.553 12.806 o
0 7 1 2206.680 2275.600 15.179 0.099 o
0 7 2 80.103 85.979 0.862 14.223 o
0 7 3 104.592 107.524 0.999 10.647 o
0 7 4 16.727 17.761 0.397 75.031 o
0 7 5 28.031 27.320 0.495 45.629 o
0 7 6 147.055 142.544 1.224 7.250 o
0 7 7 145.861 148.548 1.320 7.041 o
0 7 8 11.163 10.157 0.372 113.317 o
0 7 9 0.090 -0.188 0.281 1030.900 o
0 7 10 45.200 45.136 0.698 26.580 o
0 7 11 868.687 880.551 6.317 0.512 o
0 7 12 1224.070 1245.630 8.778 0.283 o
0 7 13 440.097 446.207 3.666 1.468 o
0 7 14 362.788 365.873 2.860 2.031 o
0 7 15 6.580 6.044 0.353 175.859 o
0 7 16 22.358 20.770 0.537 54.960 o
0 7 17 34.328 31.964 0.701 34.493 o
0 7 18 8.329 7.721 0.413 135.515 o
0 7 19 55.571 53.394 0.848 20.919 o
0 7 20 48.440 45.190 0.862 23.640 o
0 7 21 19.577 21.036 0.694 52.022 o
0 7 22 78.399 80.921 1.467 11.836 o
0 7 23 85.571 83.095 1.550 10.856 o
0 7 24 12.796 14.531 0.768 62.981 o
0 8 0 29.643 30.381 0.895 33.364 o
0 8 1 2.667 3.423 0.289 345.615 o
0 8 2 2.811 2.955 0.308 334.494 o
0 8 3 29.908 29.404 0.562 41.401 o
0 8 4 26.151 25.306 0.535 47.556 o
0 8 5 40.432 41.331 0.714 28.953 o
0 8 6 49.130 52.437 0.822 22.879 o
0 8 7 246.219 246.185 2.118 3.496 o
0 8 8 697.858 708.468 5.619 0.704 o
0 8 9 36.878 40.005 0.795 29.523 o
0 8 10 19.095 19.434 0.556 60.258 o
0 8 11 192.025 193.139 1.894 4.716 o
0 8 12 145.280 144.040 1.526 6.802 o
0 8 13 157.462 160.762 1.741 5.910 o
0 8 14 522.126 510.220 4.395 1.127 o
0 8 15 18.994 18.948 0.623 57.590 o
0 8 16 50.559 50.390 0.908 21.893 o
0 8 17 73.477 72.419 1.073 14.789 o
0 8 18 85.896 86.808 1.270 11.893 o
0 8 19 0.189 0.215 0.440 415.571 o
0 8 20 0.056 -0.789 0.440 434.415 o
0 8 21 34.046 30.877 0.888 31.170 o
0 9 1 20.181 20.933 0.492 60.034 o
0 9 2 68.105 65.686 0.871 17.177 o
0 9 3 54.093 53.490 0.847 21.252 o
0 9 4 30.587 27.715 0.668 39.043 o
0 9 5 263.397 267.816 2.333 3.116 o
0 9 6 72.290 71.649 0.994 15.423 o
0 9 7 0.079 -0.188 0.383 568.379 o
0 9 8 44.277 45.945 0.934 23.871 o
0 9 9 440.291 437.144 3.706 1.471 o
0 9 10 151.481 151.479 1.602 6.391 o
0 9 11 1.642 2.009 0.476 261.842 o
0 9 12 4.585 4.106 0.486 175.969 o
0 9 13 28.937 26.985 0.739 38.743 o
0 9 14 0.362 0.713 0.459 357.826 o
0 9 15 255.952 246.752 2.705 3.051 o
0 9 16 14.598 14.743 0.724 62.629 o
0 10 0 46.348 43.536 1.634 15.755 o
0 10 1 14.767 12.363 0.702 66.111 o
0 10 2 33.476 30.357 0.834 32.698 o
0 10 3 82.257 78.821 1.256 12.605 o
0 10 4 32.472 31.392 0.863 32.329 o
0 10 5 53.790 50.490 1.010 20.130 o
0 10 6 39.017 37.629 1.034 25.320 o
0 10 7 191.105 181.605 2.058 4.656 o
0 10 8 37.411 38.430 0.990 26.431 o
0 10 9 48.750 47.002 1.102 20.632 o
1 0 0 2883.320 2784.920 27.498 0.049 o
1 0 2 4419.260 4332.990 42.369 0.021 o
1 0 4 1065.400 1100.450 10.624 0.292 o
1 0 6 122.187 119.984 1.135 8.927 o
1 0 8 906.003 894.659 8.185 0.425 o
1 0 10 4138.320 3998.120 36.227 0.026 o
1 0 12 94.598 101.912 1.135 11.148 o
1 0 14 286.021 275.749 2.647 2.758 o
1 0 16 366.148 349.783 3.370 1.905 o
1 0 18 344.703 344.980 3.370 1.995 o
1 0 20 1.978 2.363 0.223 509.093 o
1 0 22 15.319 16.716 0.699 61.237 o
1 0 24 216.348 214.581 2.707 3.536 o
1 0 26 28.700 25.357 0.846 36.627 o
1 0 28 1.048 1.228 0.689 158.517 o
1 0 30 6.149 7.823 0.986 63.024 o
1 0 32 6.660 7.015 0.986 62.835 o
1 1 0 448.305 429.366 2.762 1.633 o
1 1 1 8319.020 7933.710 67.492 0.007 o
1 1 2 178.904 179.787 1.068 5.925 o
1 1 3 7646.980 7398.290 55.079 0.009 o
1 1 4 78.456 76.454 0.693 15.722 o
1 1 5 1427.660 1436.490 9.833 0.221 o
1 1 6 216.018 206.771 1.493 4.556 o
1 1 7 8349.540 7883.360 67.942 0.007 o
1 1 8 476.559 473.443 2.986 1.457 o
1 1 9 186.477 185.316 1.242 5.524 o
1 1 10 0.063 0.728 0.156 2112.240 o
1 1 11 976.451 984.102 6.547 0.436 o
1 1 12 536.080 528.196 3.585 1.189 o
1 1 13 89.830 92.048 0.734 13.297 o
1 1 14 39.988 40.732 0.420 33.076 o
1 1 15 1170.040 1155.390 7.743 0.323 o
1 1 16 2.521 3.113 0.202 442.104 o
1 1 17 5.099 5.804 0.325 210.397 o
1 1 18 31.458 32.368 0.426 41.593 o
1 1 19 115.870 113.381 1.007 9.728 o
1 1 20 54.714 58.365 0.643 22.193 o
1 1 21 829.087 835.054 5.935 0.560 o
1 1 22 215.670 219.274 1.770 4.261 o
1 1 23 366.518 365.097 2.868 2.015 o
1 1 24 88.486 90.619 0.961 12.732 o
1 1 25 163.463 162.914 1.531 6.024 o
1 1 26 68.201 66.536 0.859 17.163 o
1 1 27 9.667 12.223 0.431 109.068 o
1 1 28 45.575 48.149 1.049 21.835 o
1 1 29 134.621 136.274 2.005 6.356 o
1 1 30 56.982 59.852 1.665 13.442 o
1 1 31 3.152 4.172 0.565 165.482 o
1 1 32 9.908 11.847 0.886 61.526 o
1 2 0 306.912 316.342 2.164 2.684 o
1 2 1 2707.440 2781.090 19.261 0.066 o
1 2 2 19160.400 18625.800 171.111 0.001 o
1 2 3 55861.500 49005.800 481.435 0.000 o
1 2 4 5263.230 5203.840 37.645 0.019 o
1 2 5 53.824 54.894 0.397 24.580 o
1 2 6 31.158 27.359 0.256 46.901 o
1 2 7 11.642 11.200 0.200 123.163 o
1 2 8 24.788 29.635 0.639 43.760 o
1 2 9 1805.480 1794.150 11.147 0.153 o
1 2 10 1.719 2.400 0.128 683.015 o
1 2 11 12.022 12.003 0.323 108.373 o
1 2 12 171.115 165.082 1.191 6.202 o
1 2 13 23.919 24.372 0.289 57.589 o
1 2 14 324.956 322.523 2.280 2.508 o
1 2 15 1091.400 1080.370 7.254 0.364 o
1 2 16 1503.050 1493.120 10.302 0.203 o
1 2 17 43.012 45.756 0.678 27.517 o
1 2 18 33.123 36.989 0.564 36.243 o
1 2 19 1124.870 1120.030 8.148 0.330 o
1 2 20 301.071 303.742 2.397 2.674 o
1 2 21 181.167 180.173 1.636 5.302 o
1 2 22 170.603 172.543 1.525 5.740 o
1 2 23 59.291 59.570 0.768 20.051 o
1 2 24 41.557 39.564 0.649 29.757 o
1 2 25 101.837 104.506 1.156 10.490 o
1 2 26 5.898 6.243 0.362 181.840 o
1 2 27 0.002 0.681 0.382 535.578 o
1 2 28 6.794 9.439 0.516 121.952 o
1 2 29 9.267 10.357 0.662 86.641 o
1 2 30 174.005 170.961 2.360 4.668 o
1 2 31 31.132 32.224 1.131 27.195 o
1 2 32 51.997 55.251 2.976 7.031 o
1 3 0 26.999 27.634 0.294 50.919 o
1 3 1 1721.390 1729.200 11.082 0.163 o
1 3 2 2.564 2.542 0.208 458.502 o
1 3 3 2893.310 2921.850 18.670 0.062 o
1 3 4 5711.070 5662.540 36.156 0.017 o
1 3 5 415.063 425.029 2.801 1.738 o
1 3 6 102.374 97.054 0.729 11.910 o
1 3 7 1.169 0.929 0.128 1108.010 o
1 3 8 465.634 478.434 3.388 1.415 o
1 3 9 0.469 1.106 0.132 1543.000 o
1 3 10 385.413 389.792 2.544 1.968 o
1 3 11 413.018 405.056 2.633 1.814 o
1 3 12 48.251 46.376 0.430 27.833 o
1 3 13 528.583 525.419 3.391 1.229 o
1 3 14 14.727 15.266 0.302 90.480 o
1 3 15 1468.250 1469.130 9.327 0.219 o
1 3 16 103.672 100.427 0.939 11.127 o
1 3 17 3245.620 3241.330 21.579 0.049 o
1 3 18 825.838 820.839 6.439 0.543 o
1 3 19 1008.500 1011.940 7.395 0.396 o
1 3 20 866.106 859.975 6.351 0.517 o
1 3 21 128.265 132.097 1.365 7.905 o
1 3 22 179.449 179.307 1.730 5.241 o
1 3 23 73.083 72.280 0.956 15.489 o
1 3 24 6.221 6.128 0.385 171.730 o
1 3 25 0.109 -0.154 0.302 892.143 o
1 3 26 1.087 1.021 0.373 427.849 o
1 3 27 30.645 28.790 0.834 34.677 o
1 3 28 188.044 184.280 2.134 4.604 o
1 3 29 273.696 262.737 3.258 2.574 o
1 3 30 117.386 113.362 1.860 7.546 o
1 3 31 26.749 28.622 1.133 29.542 o
1 4 0 514.564 505.164 3.344 1.283 o
1 4 1 82.473 86.182 0.692 14.579 o
1 4 2 1548.430 1565.500 10.415 0.193 o
1 4 3 606.390 627.039 4.117 0.951 o
1 4 4 1368.690 1424.040 9.207 0.237 o
1 4 5 6603.770 6645.070 42.420 0.013 o
1 4 6 40.975 42.503 0.973 24.853 o
1 4 7 2716.190 2760.000 17.137 0.070 o
1 4 8 2476.090 2473.950 15.411 0.085 o
1 4 9 1.872 2.444 0.172 589.041 o
1 4 10 417.517 411.310 3.113 1.689 o
1 4 11 34.977 34.729 0.487 37.044 o
1 4 12 2.841 2.952 0.152 463.778 o
1 4 13 50.114 48.818 0.601 25.262 o
1 4 14 427.391 425.007 4.350 1.390 o
1 4 15 2223.910 2255.060 18.142 0.088 o
1 4 16 1827.660 1858.570 12.416 0.141 o
1 4 17 575.992 577.493 4.185 1.019 o
1 4 18 279.591 279.933 2.273 2.967 o
1 4 19 74.104 73.300 1.003 15.039 o
1 4 20 534.557 541.230 4.740 1.041 o
1 4 21 6.650 7.444 0.433 147.814 o
1 4 22 365.460 365.289 3.356 1.883 o
1 4 23 0.005 0.124 0.357 654.433 o
1 4 24 1.465 1.085 0.397 366.494 o
1 4 25 75.090 75.693 1.210 13.679 o
1 4 26 7.842 8.500 0.467 126.621 o
1 4 27 114.122 115.100 1.611 8.274 o
1 4 28 395.824 395.111 3.994 1.578 o
1 4 29 69.345 73.595 1.448 13.020 o
1 4 30 64.641 63.128 1.607 12.969 o
1 5 0 156.572 155.102 1.220 6.735 o
1 5 1 9.134 10.609 0.577 97.117 o
1 5 2 5831.500 5963.550 39.279 0.016 o
1 5 3 1240.670 1278.410 8.295 0.285 o
1 5 4 73.541 75.106 0.870 15.684 o
1 5 5 13.846 14.725 0.289 95.803 o
1 5 6 186.635 194.737 1.435 5.244 o
1 5 7 551.079 560.460 3.893 1.101 o
1 5 8 283.608 283.897 1.994 3.045 o
1 5 9 276.462 288.043 2.186 3.000 o
1 5 10 578.003 590.161 4.760 0.950 o
1 5 11 1.216 1.387 0.200 767.152 o
1 5 12 1.502 1.570 0.192 699.112 o
1 5 13 33.894 31.828 0.891 30.948 o
1 5 14 1576.160 1596.130 10.793 0.185 o
1 5 15 1181.970 1217.990 8.537 0.299 o
1 5 16 382.532 391.144 3.464 1.752 o
1 5 17 33.451 32.753 0.601 36.745 o
1 5 18 84.391 85.220 1.000 13.237 o
1 5 19 122.841 125.771 1.306 8.390 o
1 5 20 130.862 132.921 1.461 7.597 o
1 5 21 97.110 101.411 1.286 10.488 o
1 5 22 203.723 208.975 2.151 4.183 o
1 5 23 85.743 87.343 1.251 11.965 o
1 5 24 96.992 97.459 1.322 10.504 o
1 5 25 254.618 253.996 2.603 3.093 o
1 5 26 184.660 187.673 2.309 4.442 o
1 5 27 75.229 76.692 1.316 13.052 o
1 5 28 80.666 73.906 1.316 12.679 o
1 6 0 7.337 6.417 0.241 187.752 o
1 6 1 8.172 8.782 0.277 155.197 o
1 6 2 164.750 174.529 1.353 6.064 o
1 6 3 5.989 5.475 0.248 219.535 o
1 6 4 20.842 23.631 0.390 60.438 o
1 6 5 0.490 0.526 0.166 1531.170 o
1 6 6 10.565 9.506 0.245 133.588 o
1 6 7 95.379 100.059 0.956 11.736 o
1 6 8 7.643 7.902 0.277 166.383 o
1 6 9 236.664 246.857 1.880 3.742 o
1 6 10 21.842 21.767 0.479 57.167 o
1 6 11 654.189 663.576 4.779 0.822 o
1 6 12 160.741 167.017 1.439 6.160 o
1 6 13 9.990 10.354 0.398 116.649 o
1 6 14 120.224 125.285 1.218 8.715 o
1 6 15 0.008 0.128 0.305 887.080 o
1 6 16 22.398 21.888 0.519 54.815 o
1 6 17 135.131 134.299 1.412 7.508 o
1 6 18 2.378 2.291 0.337 348.452 o
1 6 19 50.279 49.322 0.820 23.005 o
1 6 20 141.888 142.239 1.557 6.883 o
1 6 21 22.091 21.581 0.623 51.478 o
1 6 22 156.896 162.702 1.733 5.912 o
1 6 23 62.873 61.160 1.100 16.807 o
1 6 24 22.552 20.998 0.713 47.812 o
1 6 25 14.033 14.628 0.765 60.983 o
1 6 26 60.892 60.418 1.246 16.061 o
1 7 0 189.960 190.713 1.574 5.087 o
1 7 1 4.552 5.918 0.330 218.487 o
1 7 2 343.703 343.933 2.628 2.236 o
1 7 3 8.624 9.565 0.324 139.785 o
1 7 4 83.062 84.424 0.863 13.973 o
1 7 5 0.101 0.088 0.215 1650.850 o
1 7 6 74.808 75.212 0.813 15.784 o
1 7 7 88.257 86.276 0.880 13.262 o
1 7 8 42.316 41.981 0.623 29.230 o
1 7 9 1.464 1.650 0.277 526.504 o
1 7 10 0.143 0.462 0.287 883.509 o
1 7 11 443.071 453.529 3.694 1.447 o
1 7 12 244.190 246.555 2.186 3.473 o
1 7 13 97.470 99.879 1.171 10.896 o
1 7 14 7.687 8.176 0.456 131.026 o
1 7 15 177.533 177.856 1.646 5.389 o
1 7 16 3.540 4.666 0.372 238.181 o
1 7 17 39.572 37.342 0.790 29.019 o
1 7 18 114.138 109.038 1.260 9.334 o
1 7 19 7.917 7.249 0.473 129.529 o
1 7 20 6.209 7.048 0.507 136.887 o
1 7 21 33.806 32.093 0.859 31.588 o
1 7 22 5.975 7.920 0.542 127.816 o
1 7 23 129.395 127.345 1.627 7.412 o
1 7 24 84.897 79.975 5.262 2.575 o
1 8 0 218.598 223.985 1.762 4.192 o
1 8 1 68.163 69.347 0.828 17.130 o
1 8 2 0.030 -0.362 0.248 1356.680 o
1 8 3 6.939 6.764 0.351 166.991 o
1 8 4 137.892 138.452 1.333 7.474 o
1 8 5 19.740 18.618 0.512 61.898 o
1 8 6 127.121 123.896 1.271 8.317 o
1 8 7 31.641 31.314 0.674 36.927 o
1 8 8 110.091 112.140 1.260 9.469 o
1 8 9 17.109 16.640 0.599 64.029 o
1 8 10 124.131 123.607 1.527 7.895 o
1 8 11 90.282 91.206 1.223 11.560 o
1 8 12 186.278 186.742 2.027 4.726 o
1 8 13 99.574 97.000 1.339 10.296 o
1 8 14 141.153 141.383 1.612 6.823 o
1 8 15 125.035 124.161 1.480 7.952 o
1 8 16 6.278 7.366 0.483 140.382 o
1 8 17 50.074 47.221 0.919 22.294 o
1 8 18 66.622 65.184 1.081 16.104 o
1 8 19 2.864 2.766 0.496 210.512 o
1 8 20 96.923 92.602 1.353 10.559 o
1 9 0 42.890 43.120 0.884 25.367 o
1 9 1 251.070 250.482 2.192 3.382 o
1 9 2 162.291 162.704 1.586 5.982 o
1 9 3 138.077 136.278 1.427 7.339 o
1 9 4 286.587 283.799 2.564 2.766 o
1 9 5 280.809 278.502 2.526 2.842 o
1 9 6 153.806 155.654 1.725 6.087 o
1 9 7 9.230 10.121 0.532 103.694 o
1 9 8 7.351 6.667 0.496 131.618 o
1 9 9 42.958 39.989 0.921 25.358 o
1 9 10 1.722 0.646 0.446 308.997 o
1 9 11 36.480 35.088 0.904 28.869 o
1 9 12 0.269 -0.368 0.499 327.984 o
1 9 13 91.957 89.257 1.339 11.064 o
1 9 14 2.206 2.401 0.510 219.663 o
1 9 15 6.593 8.073 0.565 118.615 o
1 9 16 79.142 81.050 1.299 12.580 o
1 10 0 13.051 13.213 0.572 79.424 o
1 10 1 28.498 27.610 0.742 38.738 o
1 10 2 0.225 -0.023 0.451 401.378 o
1 10 3 101.620 95.322 1.334 10.235 o
1 10 4 22.376 20.933 0.694 48.762 o
1 10 5 44.292 41.861 0.972 23.971 o
1 10 6 38.347 34.947 0.869 28.738 o
1 10 7 19.675 19.392 0.705 52.459 o
1 10 8 73.326 74.062 1.223 13.878 o
2 0 0 0.775 1.875 0.159 959.933 o
2 0 2 180.707 170.087 1.428 5.645 o
2 0 4 2540.420 2563.010 19.714 0.071 o
2 0 6 1660.080 1698.530 14.517 0.144 o
2 0 8 920.469 889.494 8.161 0.422 o
2 0 10 230.524 219.400 2.181 3.765 o
2 0 12 562.595 562.351 5.231 0.936 o
2 0 14 18.047 16.884 0.407 72.323 o
2 0 16 49.480 50.069 0.694 24.390 o
2 0 18 125.402 128.040 1.847 7.063 o
2 0 20 898.366 918.365 9.916 0.366 o
2 0 22 2366.720 2400.140 25.309 0.063 o
2 0 24 321.773 324.428 4.228 1.833 o
2 0 26 144.932 142.371 2.286 5.545 o
2 0 28 52.518 53.254 1.672 14.156 o
2 0 30 5.177 6.224 0.655 115.183 o
2 1 0 352.307 349.446 2.316 2.271 o
2 1 1 6228.140 6068.610 41.856 0.014 o
2 1 2 0.005 0.588 0.128 3109.410 o
2 1 3 8.202 7.570 0.187 175.542 o
2 1 4 4586.420 4484.420 26.276 0.028 o
2 1 5 721.412 697.266 4.360 0.769 o
2 1 6 1514.110 1499.630 9.316 0.211 o
2 1 7 2751.100 2701.010 17.231 0.070 o
2 1 8 730.469 725.328 4.863 0.719 o
2 1 9 108.083 110.587 0.869 10.626 o
2 1 10 2905.550 2843.490 19.427 0.061 o
2 1 11 6.772 7.369 0.219 193.613 o
2 1 12 237.818 227.157 1.682 3.970 o
2 1 13 844.491 844.029 5.687 0.559 o
2 1 14 2.165 3.235 0.178 494.586 o
2 1 15 76.141 73.994 0.669 16.327 o
2 1 16 160.780 161.205 1.414 6.269 o
2 1 17 58.852 59.708 0.701 20.609 o
2 1 18 1773.490 1792.990 12.864 0.145 o
2 1 19 1549.480 1550.630 11.179 0.186 o
2 1 20 1706.680 1716.080 12.347 0.156 o
2 1 21 35.391 43.580 0.730 30.430 o
2 1 22 855.241 861.504 6.385 0.520 o
2 1 23 2.321 6.700 0.986 71.822 o
2 1 24 743.482 752.921 6.155 0.624 o
2 1 25 434.332 441.840 3.773 1.467 o
2 1 26 60.038 64.453 0.930 18.248 o
2 1 27 175.898 174.053 1.783 5.303 o
2 1 28 46.978 48.263 0.934 22.806 o
2 1 29 26.378 26.327 0.771 39.986 o
2 1 30 46.593 45.956 1.032 22.051 o
2 1 31 7.601 9.358 0.689 90.910 o
2 2 0 514.883 520.008 3.224 1.283 o
2 2 1 9.255 11.452 0.418 115.128 o
2 2 2 12.817 13.586 0.206 108.409 o
2 2 3 102.888 96.933 0.715 11.906 o
2 2 4 1665.310 1668.100 9.547 0.182 o
2 2 5 782.730 758.673 4.622 0.677 o
2 2 6 220.461 212.130 1.417 4.496 o
2 2 7 1501.410 1479.770 9.210 0.215 o
2 2 8 125.510 127.242 0.947 8.944 o
2 2 9 150.532 145.167 1.126 7.224 o
2 2 10 3.637 5.068 0.282 274.749 o
2 2 11 1029.540 1006.670 6.552 0.412 o
2 2 12 68.889 70.570 0.626 17.969 o
2 2 13 1281.640 1268.650 8.467 0.275 o
2 2 14 78.215 76.900 0.731 15.568 o
2 2 15 19.906 19.432 0.502 61.328 o
2 2 16 77.125 79.191 0.813 15.208 o
2 2 17 393.599 401.923 3.201 1.762 o
2 2 18 1519.320 1539.750 11.568 0.186 o
2 2 19 827.839 842.481 6.441 0.536 o
2 2 20 84.979 87.724 0.920 13.369 o
2 2 21 506.117 514.817 3.949 1.210 o
2 2 22 58.949 59.534 0.783 20.018 o
2 2 23 7.814 8.390 0.342 149.942 o
2 2 24 665.075 667.086 5.069 0.788 o
2 2 25 124.484 123.644 1.363 8.242 o
2 2 26 91.126 89.893 1.149 11.830 o
2 2 27 80.985 82.938 1.172 12.924 o
2 2 28 9.472 10.740 0.542 99.798 o
2 2 29 41.059 38.583 0.857 27.164 o
2 2 30 88.660 90.295 1.429 10.905 o
2 3 0 150.027 148.396 1.040 7.300 o
2 3 1 459.920 454.512 2.926 1.535 o
2 3 2 0.340 0.409 0.124 2394.770 o
2 3 3 25.514 25.778 0.488 49.340 o
2 3 4 262.908 268.535 1.726 3.427 o
2 3 5 2614.300 2620.600 16.759 0.076 o
2 3 6 4702.290 4711.790 31.107 0.024 o
2 3 7 0.363 1.627 0.193 1052.410 o
2 3 8 393.216 391.044 2.543 1.934 o
2 3 9 31.737 34.233 0.586 37.687 o
2 3 10 2342.770 2359.700 15.135 0.092 o
2 3 11 482.619 472.841 3.629 1.345 o
2 3 12 205.726 206.573 1.477 4.742 o
2 3 13 19.579 20.852 0.369 66.147 o
2 3 14 1.843 1.528 0.142 728.421 o
2 3 15 18.115 16.349 0.356 75.323 o
2 3 16 669.195 669.626 4.780 0.804 o
2 3 17 1059.920 1084.810 7.620 0.364 o
2 3 18 380.988 392.842 3.039 1.860 o
2 3 19 233.110 233.251 1.939 3.824 o
2 3 20 31.643 32.612 0.547 39.088 o
2 3 21 0.007 0.291 0.227 1483.370 o
2 3 22 268.747 273.210 2.283 3.075 o
2 3 23 4.335 4.313 0.350 233.330 o
2 3 24 16.410 15.988 0.509 71.584 o
2 3 25 47.578 49.283 0.869 23.235 o
2 3 26 0.455 0.927 0.403 433.216 o
2 3 27 72.824 73.130 1.221 13.998 o
2 3 28 329.019 327.000 3.932 1.903 o
2 3 29 26.814 28.510 0.861 36.403 o
2 3 30 0.503 1.456 0.514 274.175 o
2 4 0 436.951 434.564 2.948 1.626 o
2 4 1 34.730 35.279 0.383 38.555 o
2 4 2 684.142 687.440 4.367 0.810 o
2 4 3 41.318 42.775 0.834 26.652 o
2 4 4 1292.870 1339.850 8.664 0.264 o
2 4 5 10154.300 10344.100 80.207 0.005 o
2 4 6 5643.630 5748.160 40.383 0.016 o
2 4 7 121.053 123.371 0.994 9.187 o
2 4 8 43.937 46.538 0.523 28.716 o
2 4 9 335.639 335.244 2.416 2.366 o
2 4 10 51.011 55.037 0.615 23.895 o
2 4 11 302.649 304.255 2.299 2.701 o
2 4 12 8.503 7.543 0.281 157.770 o
2 4 13 122.825 128.434 1.374 8.187 o
2 4 14 320.098 327.179 3.234 2.183 o
2 4 15 593.204 605.469 4.523 0.945 o
2 4 16 61.975 64.587 0.719 19.314 o
2 4 17 29.777 30.253 0.559 41.230 o
2 4 18 130.504 131.416 1.248 8.057 o
2 4 19 80.676 82.885 0.953 13.947 o
2 4 20 350.725 360.653 3.118 2.017 o
2 4 21 32.024 31.316 0.686 36.419 o
2 4 22 67.657 68.495 1.066 15.825 o
2 4 23 51.573 51.506 0.957 21.026 o
2 4 24 31.968 32.368 0.824 33.167 o
2 4 25 7.970 7.279 0.516 121.250 o
2 4 26 75.314 76.965 1.194 13.673 o
2 4 27 1.186 0.874 0.420 359.147 o
2 4 28 1.983 1.564 0.436 290.537 o
2 4 29 8.769 8.418 3.157 8.129 o
2 5 0 823.912 837.857 7.872 0.477 o
2 5 1 76.204 77.076 0.747 15.764 o
2 5 2 26.075 28.929 0.450 47.920 o
2 5 3 90.169 93.610 1.413 10.750 o
2 5 4 689.170 699.090 5.360 0.732 o
2 5 5 8.022 8.478 0.227 166.287 o
2 5 6 9.987 10.450 0.257 133.176 o
2 5 7 703.061 723.991 5.428 0.707 o
2 5 8 91.245 94.211 0.883 12.580 o
2 5 9 70.173 69.267 0.727 17.356 o
2 5 10 101.054 107.645 1.031 10.800 o
2 5 11 107.979 110.917 1.040 10.204 o
2 5 12 0.000 0.099 0.224 1628.840 o
2 5 13 487.163 495.292 4.050 1.249 o
2 5 14 456.308 459.453 3.384 1.462 o
2 5 15 36.738 36.978 0.591 33.643 o
2 5 16 6.243 6.934 0.329 180.408 o
2 5 17 131.588 133.784 1.467 7.542 o
2 5 18 433.536 445.799 3.644 1.489 o
2 5 19 0.008 0.877 0.344 628.708 o
2 5 20 192.279 197.438 1.957 4.615 o
2 5 21 69.383 69.402 1.024 15.787 o
2 5 22 3.387 2.822 0.454 220.871 o
2 5 23 61.465 62.035 1.083 17.083 o
2 5 24 0.015 -0.407 0.440 437.865 o
2 5 25 84.495 81.656 1.340 11.910 o
2 5 26 0.899 -0.016 0.479 323.538 o
2 5 27 13.687 12.607 0.641 72.816 o
2 6 0 166.495 171.582 1.433 5.961 o
2 6 1 26.089 26.015 0.447 49.631 o
2 6 2 361.139 366.512 3.617 1.822 o
2 6 3 239.094 238.575 1.833 3.791 o
2 6 4 134.342 132.636 1.121 8.101 o
2 6 5 118.959 130.715 1.282 8.507 o
2 6 6 1416.120 1501.840 10.455 0.211 o
2 6 7 1323.360 1392.140 9.922 0.237 o
2 6 8 1243.500 1272.010 9.238 0.270 o
2 6 9 463.470 474.420 3.657 1.381 o
2 6 10 989.968 1005.420 7.419 0.402 o
2 6 11 426.528 445.894 3.619 1.512 o
2 6 12 80.103 81.683 0.943 14.121 o
2 6 13 22.855 21.738 0.528 53.946 o
2 6 14 248.507 250.790 2.096 3.463 o
2 6 15 80.385 81.247 1.027 13.735 o
2 6 16 79.772 83.805 1.104 13.314 o
2 6 17 0.039 -0.413 0.353 674.260 o
2 6 18 7.333 7.019 0.558 118.516 o
2 6 19 473.682 481.055 4.307 1.249 o
2 6 20 3.429 2.926 0.480 206.199 o
2 6 21 10.562 10.026 0.550 95.700 o
2 6 22 0.699 0.905 0.454 341.077 o
2 6 23 571.836 567.239 5.375 0.907 o
2 6 24 15.877 17.132 0.731 58.032 o
2 6 25 170.566 163.267 2.029 5.209 o
2 7 0 53.278 53.242 0.727 22.558 o
2 7 1 20.365 20.490 0.443 62.083 o
2 7 2 157.837 159.563 1.361 6.445 o
2 7 3 97.625 96.977 1.136 11.104 o
2 7 4 792.158 803.598 5.774 0.598 o
2 7 5 190.889 196.533 1.824 4.775 o
2 7 6 39.470 40.395 0.688 29.955 o
2 7 7 45.013 47.004 0.716 26.113 o
2 7 8 118.890 121.853 1.236 8.821 o
2 7 9 73.065 75.656 1.068 14.674 o
2 7 10 211.021 212.334 1.905 4.270 o
2 7 11 114.491 120.087 1.284 8.969 o
2 7 12 364.718 370.577 3.086 1.951 o
2 7 13 114.563 117.815 1.334 8.899 o
2 7 14 0.019 0.316 0.344 678.750 o
2 7 15 16.966 17.241 0.552 66.438 o
2 7 16 47.805 50.396 0.919 22.469 o
2 7 17 4.650 4.700 0.510 163.047 o
2 7 18 2.443 1.172 0.446 272.743 o
2 7 19 65.522 65.102 1.100 16.135 o
2 7 20 33.050 30.604 0.845 32.623 o
2 7 21 53.290 54.157 1.066 19.328 o
2 7 22 147.960 151.529 1.813 6.150 o
2 8 0 4.847 4.668 0.369 210.378 o
2 8 1 24.192 22.441 0.566 50.455 o
2 8 2 198.973 198.488 1.823 4.626 o
2 8 3 37.809 36.922 0.695 31.431 o
2 8 4 0.032 0.204 0.347 679.621 o
2 8 5 31.634 32.226 0.712 35.804 o
2 8 6 229.503 225.253 2.096 3.805 o
2 8 7 5.643 7.534 0.441 155.680 o
2 8 8 52.210 54.248 0.965 20.499 o
2 8 9 331.173 325.113 2.844 2.274 o
2 8 10 10.424 10.448 0.512 99.855 o
2 8 11 41.448 39.262 1.019 24.541 o
2 8 12 291.361 294.045 3.028 2.494 o
2 8 13 12.877 13.155 0.590 78.448 o
2 8 14 12.730 12.777 0.614 77.314 o
2 8 15 41.171 39.780 0.909 26.148 o
2 8 16 1.654 1.148 0.476 275.003 o
2 8 17 111.896 109.388 1.486 8.835 o
2 8 18 76.371 76.527 1.251 13.292 o
2 8 19 152.154 154.897 1.852 5.943 o
2 9 0 22.885 23.283 0.648 48.613 o
2 9 1 73.140 70.327 1.047 15.105 o
2 9 2 119.722 111.839 1.401 8.629 o
2 9 3 28.299 26.600 0.731 39.548 o
2 9 4 18.395 18.378 0.587 60.792 o
2 9 5 220.027 217.264 2.093 3.968 o
2 9 6 119.219 111.922 1.358 8.756 o
2 9 7 23.494 23.620 0.694 46.153 o
2 9 8 51.533 47.666 0.988 21.157 o
2 9 9 18.008 19.426 0.710 54.407 o
2 9 10 115.655 113.192 1.527 8.467 o
2 9 11 14.971 14.296 0.666 66.303 o
2 9 12 0.023 -0.621 0.510 325.048 o
2 9 13 2.807 2.575 0.523 199.962 o
2 9 14 23.325 24.024 0.805 42.306 o
2 10 0 9.253 9.315 0.619 93.835 o
2 10 1 47.850 44.041 1.031 21.998 o
2 10 2 6.681 7.479 0.649 104.817 o
2 10 3 56.536 52.700 1.054 18.958 o
2 10 4 45.400 43.703 1.107 21.715 o
2 10 5 75.625 71.497 1.547 12.023 o
3 0 0 885.904 887.028 6.921 0.480 o
3 0 2 1133.290 1120.940 8.354 0.324 o
3 0 4 114.246 111.104 0.964 9.992 o
3 0 6 647.417 624.497 5.805 0.766 o
3 0 8 764.386 745.681 6.469 0.596 o
3 0 10 2004.440 2009.430 18.569 0.098 o
3 0 12 325.813 328.285 3.826 1.948 o
3 0 14 1105.060 1134.090 11.164 0.271 o
3 0 16 587.771 597.408 6.077 0.807 o
3 0 18 6.634 7.143 0.451 145.296 o
3 0 20 1793.630 1820.940 19.367 0.105 o
3 0 22 370.365 378.815 4.468 1.549 o
3 0 24 37.806 41.189 1.256 21.859 o
3 0 26 316.008 315.559 4.601 1.740 o
3 0 28 143.027 140.293 2.339 5.517 o
3 0 30 6.077 7.291 1.135 51.463 o
3 1 0 1195.150 1176.930 7.596 0.317 o
3 1 1 184.721 183.101 1.217 5.612 o
3 1 2 6.250 5.891 0.154 231.483 o
3 1 3 282.157 278.261 1.725 3.197 o
3 1 4 1918.610 1892.120 10.835 0.143 o
3 1 5 71.001 69.896 0.612 17.721 o
3 1 6 597.724 597.635 3.720 1.019 o
3 1 7 338.622 333.289 2.108 2.450 o
3 1 8 5146.270 5086.250 34.731 0.020 o
3 1 9 951.580 938.606 7.102 0.437 o
3 1 10 708.546 709.517 5.241 0.720 o
3 1 11 20.380 18.749 0.378 66.301 o
3 1 12 18.145 19.801 0.344 71.456 o
3 1 13 351.909 362.253 2.685 2.136 o
3 1 14 160.644 156.903 1.365 6.398 o
3 1 15 232.574 237.627 1.917 3.819 o
3 1 16 142.323 139.645 1.251 7.429 o
3 1 17 78.249 80.098 0.905 14.600 o
3 1 18 612.327 618.883 4.833 0.886 o
3 1 19 144.000 145.755 1.401 7.022 o
3 1 20 733.216 739.891 5.758 0.658 o
3 1 21 207.213 215.532 2.027 4.199 o
3 1 22 1748.190 1773.370 13.959 0.140 o
3 1 23 463.670 476.566 4.063 1.312 o
3 1 24 60.181 64.579 0.988 17.786 o
3 1 25 763.071 765.689 6.314 0.599 o
3 1 26 36.523 39.060 0.838 29.159 o
3 1 27 34.006 34.696 0.783 32.325 o
3 1 28 20.744 21.116 0.621 53.584 o
3 1 29 8.882 9.124 0.565 103.205 o
3 2 0 456.437 458.742 3.049 1.519 o
3 2 1 2055.840 2021.510 12.981 0.120 o
3 2 2 71.120 73.383 0.609 17.423 o
3 2 3 76.673 71.338 0.562 16.877 o
3 2 4 271.983 268.817 1.785 3.309 o
3 2 5 1022.590 985.909 5.895 0.436 o
3 2 6 210.396 206.110 1.333 4.772 o
3 2 7 258.866 254.092 1.630 3.591 o
3 2 8 967.885 974.372 6.140 0.453 o
3 2 9 40.392 43.402 0.520 31.043 o
3 2 10 45.881 47.583 0.690 26.003 o
3 2 11 607.989 606.261 5.538 0.833 o
3 2 12 415.540 423.179 3.083 1.683 o
3 2 13 244.894 250.807 1.947 3.588 o
3 2 14 469.395 481.252 3.636 1.364 o
3 2 15 0.276 0.550 0.166 1768.310 o
3 2 16 60.057 60.352 0.738 20.016 o
3 2 17 198.217 201.184 1.623 4.797 o
3 2 18 377.180 374.130 2.831 1.963 o
3 2 19 25.215 25.916 0.508 49.030 o
3 2 20 19.107 19.329 0.471 64.325 o
3 2 21 223.382 231.361 1.969 3.932 o
3 2 22 346.316 349.939 2.932 2.115 o
3 2 23 3.477 3.380 0.371 257.605 o
3 2 24 221.620 223.101 2.065 3.934 o
3 2 25 84.838 82.153 1.053 13.121 o
3 2 26 6.864 8.095 0.461 136.951 o
3 2 27 0.030 0.615 0.381 539.261 o
3 2 28 68.051 64.319 1.045 16.196 o
3 2 29 59.036 60.925 1.567 13.882 o
3 3 0 1009.490 1000.280 5.984 0.436 o
3 3 1 231.394 225.661 1.466 4.200 o
3 3 2 89.037 86.736 0.671 13.854 o
3 3 3 750.194 753.426 4.663 0.702 o
3 3 4 1076.860 1080.940 6.582 0.383 o
3 3 5 0.250 0.319 0.139 2465.710 o
3 3 6 0.197 0.654 0.153 1992.330 o
3 3 7 1153.560 1158.470 9.449 0.294 o
3 3 8 5.305 6.131 0.329 202.262 o
3 3 9 48.177 49.608 0.471 26.914 o
3 3 10 12.169 11.163 0.335 108.723 o
3 3 11 402.725 410.895 3.115 1.736 o
3 3 12 413.030 418.368 3.054 1.704 o
3 3 13 411.257 415.272 2.979 1.731 o
3 3 14 1.684 2.501 0.195 578.453 o
3 3 15 109.223 105.430 1.076 10.207 o
3 3 16 862.862 865.143 6.126 0.526 o
3 3 17 105.437 107.635 1.050 10.449 o
3 3 18 68.672 65.773 0.853 17.186 o
3 3 19 38.103 41.534 0.691 30.269 o
3 3 20 428.778 427.466 3.504 1.553 o
3 3 21 489.368 486.508 3.948 1.269 o
3 3 22 53.110 55.583 0.833 21.369 o
3 3 23 261.911 263.840 2.361 3.130 o
3 3 24 24.904 24.554 0.627 46.490 o
3 3 25 3.456 4.865 0.429 211.037 o
3 3 26 1034.450 1028.370 8.845 0.348 o
3 3 27 508.890 506.168 5.177 1.045 o
3 3 28 129.269 128.958 1.827 6.969 o
3 4 0 407.477 405.895 2.768 1.804 o
3 4 1 0.196 0.750 0.138 2115.530 o
3 4 2 43.627 41.594 0.478 30.400 o
3 4 3 828.941 831.074 5.580 0.577 o
3 4 4 6.017 7.074 0.262 199.859 o
3 4 5 3.092 4.404 0.189 365.655 o
3 4 6 57.587 55.348 0.594 22.184 o
3 4 7 2.378 2.807 0.195 476.289 o
3 4 8 14.498 14.658 0.335 90.421 o
3 4 9 204.736 209.348 1.748 4.515 o
3 4 10 24.913 24.549 0.448 51.938 o
3 4 11 94.678 95.195 0.914 12.131 o
3 4 12 71.284 73.060 0.841 16.295 o
3 4 13 39.484 37.056 0.623 31.684 o
3 4 14 13.058 15.346 0.487 83.191 o
3 4 15 153.369 155.114 1.476 6.475 o
3 4 16 34.218 33.535 0.606 35.896 o
3 4 17 236.557 235.025 2.083 3.679 o
3 4 18 6.033 6.910 0.369 173.131 o
3 4 19 66.312 68.888 0.898 17.040 o
3 4 20 67.714 67.309 0.984 16.415 o
3 4 21 100.535 96.584 1.185 10.754 o
3 4 22 161.769 164.888 1.737 5.765 o
3 4 23 124.504 125.226 1.603 7.678 o
3 4 24 100.151 98.810 1.854 8.520 o
3 4 25 61.804 65.993 1.205 15.859 o
3 4 26 86.927 88.146 1.706 9.969 o
3 4 27 379.598 372.074 4.011 1.650 o
3 5 0 175.316 177.201 1.406 5.711 o
3 5 1 111.885 114.856 0.996 9.947 o
3 5 2 46.161 46.717 0.589 27.132 o
3 5 3 22.553 23.155 0.401 57.673 o
3 5 4 19.332 19.303 0.416 66.321 o
3 5 5 27.803 28.251 0.452 46.388 o
3 5 6 239.295 240.488 2.277 3.493 o
3 5 7 217.963 215.498 1.917 4.143 o
3 5 8 34.156 35.676 0.601 35.369 o
3 5 9 206.685 210.207 1.771 4.459 o
3 5 10 63.377 63.157 0.772 18.838 o
3 5 11 137.791 134.683 1.338 7.539 o
3 5 12 65.952 68.935 0.905 17.053 o
3 5 13 783.476 785.447 6.088 0.593 o
3 5 14 0.174 0.857 0.311 714.010 o
3 5 15 26.962 25.101 0.613 44.597 o
3 5 16 27.128 26.212 0.645 43.029 o
3 5 17 2.108 2.987 0.344 336.951 o
3 5 18 27.184 26.785 0.668 42.089 o
3 5 19 4.052 2.871 0.418 224.449 o
3 5 20 0.480 0.604 0.380 490.180 o
3 5 21 70.851 68.748 1.339 13.754 o
3 5 22 38.756 39.234 0.955 26.384 o
3 5 23 44.663 44.467 1.027 22.795 o
3 5 24 158.647 163.591 2.017 5.459 o
3 5 25 142.055 144.363 2.038 6.007 o
3 6 0 7.227 7.199 0.294 172.852 o
3 6 1 13.369 12.965 0.400 93.334 o
3 6 2 71.634 68.124 0.802 16.821 o
3 6 3 30.535 29.393 0.657 38.737 o
3 6 4 18.397 18.383 0.465 66.948 o
3 6 5 371.178 380.277 3.004 1.929 o
3 6 6 182.905 188.404 1.739 5.077 o
3 6 7 851.967 901.999 6.700 0.500 o
3 6 8 2685.150 2753.570 19.723 0.066 o
3 6 9 220.765 236.105 2.322 3.677 o
3 6 10 8.722 11.198 0.425 118.301 o
3 6 11 475.680 479.885 3.884 1.313 o
3 6 12 47.262 47.399 0.818 24.161 o
3 6 13 3.756 3.672 0.357 253.204 o
3 6 14 90.392 89.111 1.068 12.230 o
3 6 15 27.610 28.899 0.723 39.430 o
3 6 16 50.481 54.494 0.944 21.059 o
3 6 17 0.257 -0.218 0.355 626.390 o
3 6 18 44.962 44.971 0.949 23.620 o
3 6 19 78.794 77.691 1.438 12.073 o
3 6 20 14.623 16.000 0.678 64.485 o
3 6 21 282.055 278.658 2.790 2.707 o
3 6 22 42.846 45.994 1.050 22.778 o
3 6 23 192.973 196.330 2.307 4.266 o
3 7 0 147.571 146.185 1.403 6.895 o
3 7 1 23.555 24.150 0.559 50.437 o
3 7 2 8.212 8.582 0.385 137.797 o
3 7 3 154.346 157.617 1.519 6.351 o
3 7 4 15.219 14.926 0.580 71.001 o
3 7 5 168.177 165.405 1.574 5.822 o
3 7 6 6.394 6.833 0.391 163.653 o
3 7 7 397.442 412.015 3.296 1.711 o
3 7 8 69.408 73.653 0.942 15.971 o
3 7 9 22.769 21.533 0.559 53.080 o
3 7 10 196.426 195.637 1.790 4.722 o
3 7 11 235.960 229.629 2.121 3.690 o
3 7 12 21.538 20.934 0.623 52.591 o
3 7 13 33.251 31.533 0.784 33.545 o
3 7 14 11.822 13.049 0.493 90.830 o
3 7 15 18.906 18.620 0.645 56.881 o
3 7 16 49.136 51.268 1.026 20.899 o
3 7 17 95.961 94.771 1.360 10.526 o
3 7 18 18.353 20.841 0.678 54.502 o
3 7 19 140.914 143.512 1.754 6.547 o
3 7 20 0.289 0.229 0.510 308.476 o
3 8 0 10.131 10.978 0.659 83.190 o
3 8 1 2.031 1.111 0.433 300.338 o
3 8 2 93.859 91.458 1.281 11.069 o
3 8 3 0.761 0.708 0.369 478.100 o
3 8 4 148.375 145.923 1.531 6.672 o
3 8 5 0.570 0.356 0.347 575.297 o
3 8 6 55.912 50.953 0.892 20.723 o
3 8 7 10.896 12.005 0.490 96.908 o
3 8 8 432.260 437.900 3.532 1.524 o
3 8 9 1096.950 1093.530 8.148 0.340 o
3 8 10 655.783 648.927 5.004 0.811 o
3 8 11 60.752 61.046 1.013 17.799 o
3 8 12 437.443 434.203 3.835 1.457 o
3 8 13 86.565 88.493 1.360 11.399 o
3 8 14 134.683 135.014 1.824 6.719 o
3 8 15 0.008 0.000 0.499 340.629 o
3 8 16 31.518 32.441 0.873 32.341 o
3 9 0 66.409 64.847 1.245 15.061 o
3 9 1 2.395 1.723 0.490 235.495 o
3 9 2 37.917 36.937 0.931 27.477 o
3 9 3 10.813 9.293 0.581 92.431 o
3 9 4 9.184 9.071 0.565 101.904 o
3 9 5 76.885 73.725 1.234 13.467 o
3 9 6 0.854 0.616 0.480 310.826 o
3 9 7 105.545 101.283 1.481 9.374 o
3 9 8 16.445 16.771 0.627 63.547 o
3 9 9 9.365 9.547 0.528 104.945 o
3 9 10 18.385 18.176 0.691 55.699 o
3 9 11 10.422 10.138 0.625 87.286 o
4 0 0 217.147 208.582 1.784 4.305 o
4 0 2 2.099 2.571 0.213 497.699 o
4 0 4 327.424 317.805 2.607 2.395 o
4 0 6 5.215 4.700 0.178 271.131 o
4 0 8 1445.650 1429.180 20.388 0.120 o
4 0 10 130.941 135.963 1.591 7.282 o
4 0 12 45.174 45.198 0.795 25.420 o
4 0 14 31.411 32.346 0.720 35.751 o
4 0 16 0.075 0.075 0.351 668.053 o
4 0 18 0.047 -0.614 0.430 456.147 o
4 0 20 1016.850 1039.170 11.346 0.290 o
4 0 22 65.103 67.818 1.540 13.133 o
4 0 24 92.233 94.727 2.155 7.955 o
4 0 26 0.410 0.658 0.576 236.344 o
4 1 0 137.081 137.848 0.893 8.228 o
4 1 1 50.656 47.965 0.398 26.840 o
4 1 2 1.110 1.322 0.123 1053.060 o
4 1 3 552.207 535.756 3.176 1.199 o
4 1 4 6.141 6.561 0.147 227.515 o
4 1 5 0.046 0.324 0.174 2237.460 o
4 1 6 51.518 46.956 0.480 26.113 o
4 1 7 180.486 180.977 1.489 5.464 o
4 1 8 160.200 153.527 1.131 6.758 o
4 1 9 474.100 473.742 4.665 1.198 o
4 1 10 361.985 359.289 2.700 2.093 o
4 1 11 369.992 371.229 3.160 1.909 o
4 1 12 139.718 140.884 1.189 7.604 o
4 1 13 90.505 87.784 0.922 12.817 o
4 1 14 8.800 10.277 0.344 132.479 o
4 1 15 186.202 189.907 1.705 5.036 o
4 1 16 5.127 4.528 0.311 228.383 o
4 1 17 21.137 21.075 0.516 57.399 o
4 1 18 273.822 274.198 2.363 2.990 o
4 1 19 227.934 228.658 2.130 3.779 o
4 1 20 138.592 142.294 1.523 7.048 o
4 1 21 593.400 591.199 5.190 0.889 o
4 1 22 117.825 119.556 1.374 8.604 o
4 1 23 7.688 8.613 0.496 122.206 o
4 1 24 7.843 8.437 0.517 118.190 o
4 1 25 211.771 210.716 2.127 4.086 o
4 1 26 20.634 22.035 0.705 49.651 o
4 1 27 19.420 20.988 0.993 39.869 o
4 2 0 558.467 559.986 3.924 1.086 o
4 2 1 471.819 475.672 3.313 1.416 o
4 2 2 91.640 93.188 0.799 12.860 o
4 2 3 86.672 89.355 0.747 13.731 o
4 2 4 38.908 40.137 0.413 33.921 o
4 2 5 350.984 343.265 2.179 2.332 o
4 2 6 138.937 140.433 0.982 7.964 o
4 2 7 95.888 94.733 0.735 12.573 o
4 2 8 18.324 15.955 0.304 77.640 o
4 2 9 59.436 56.342 0.587 21.639 o
4 2 10 72.109 72.066 0.694 16.984 o
4 2 11 0.075 0.200 0.188 2028.190 o
4 2 12 27.233 28.803 0.501 45.536 o
4 2 13 282.054 282.263 2.156 2.992 o
4 2 14 184.142 189.744 1.625 5.158 o
4 2 15 2.080 1.934 0.304 414.134 o
4 2 16 199.261 198.553 1.808 4.635 o
4 2 17 66.754 66.660 0.825 17.595 o
4 2 18 212.617 213.996 1.944 4.204 o
4 2 19 24.749 25.394 0.617 46.527 o
4 2 20 50.875 48.862 0.780 23.315 o
4 2 21 0.000 -0.053 0.344 716.154 o
4 2 22 14.392 16.048 0.525 75.494 o
4 2 23 791.671 799.939 6.574 0.560 o
4 2 24 4.110 6.011 0.519 159.037 o
4 2 25 136.640 135.991 1.609 7.056 o
4 2 26 74.907 72.648 1.180 14.024 o
4 2 27 0.439 0.869 0.423 402.237 o
4 3 0 813.848 813.828 5.055 0.615 o
4 3 1 44.574 45.369 0.436 29.527 o
4 3 2 13.077 13.139 0.270 104.210 o
4 3 3 1429.130 1433.100 9.457 0.225 o
4 3 4 659.178 658.732 4.139 0.867 o
4 3 5 22.177 24.131 0.356 58.844 o
4 3 6 1013.980 1017.690 6.559 0.416 o
4 3 7 92.134 92.614 0.836 12.724 o
4 3 8 221.031 215.294 1.856 4.149 o
4 3 9 44.869 45.358 0.577 28.010 o
4 3 10 173.310 181.081 1.492 5.618 o
4 3 11 524.251 545.767 4.107 1.131 o
4 3 12 1413.270 1425.050 10.315 0.218 o
4 3 13 24.236 27.260 0.645 45.235 o
4 3 14 88.808 89.298 0.935 12.860 o
4 3 15 12.735 13.150 0.438 92.230 o
4 3 16 191.931 188.026 1.705 4.948 o
4 3 17 26.925 24.993 0.678 42.806 o
4 3 18 76.007 77.357 1.010 14.524 o
4 3 19 19.309 19.004 0.545 60.757 o
4 3 20 7.369 8.187 0.486 127.790 o
4 3 21 12.898 12.589 0.507 86.505 o
4 3 22 34.177 33.769 0.891 30.382 o
4 3 23 110.458 107.488 1.370 9.275 o
4 3 24 992.827 986.227 8.874 0.363 o
4 3 25 313.726 310.437 3.072 2.314 o
4 3 26 7.485 9.548 0.584 106.177 o
4 4 0 241.042 235.919 1.923 3.727 o
4 4 1 1736.370 1738.100 12.148 0.154 o
4 4 2 198.633 201.622 1.912 4.525 o
4 4 3 433.086 443.816 3.102 1.595 o
4 4 4 520.096 528.799 3.537 1.224 o
4 4 5 0.355 0.526 0.244 1033.020 o
4 4 6 24.374 24.508 0.459 52.331 o
4 4 7 55.895 58.929 0.731 21.160 o
4 4 8 220.306 222.353 1.804 4.150 o
4 4 9 117.299 119.932 1.109 9.237 o
4 4 10 72.583 76.774 0.895 15.575 o
4 4 11 472.166 471.757 3.966 1.315 o
4 4 12 30.836 32.331 0.656 37.500 o
4 4 13 0.514 1.677 0.326 544.531 o
4 4 14 1046.700 1068.290 8.581 0.346 o
4 4 15 16.590 18.482 0.507 68.477 o
4 4 16 61.279 61.194 0.868 18.768 o
4 4 17 283.595 286.328 2.466 2.823 o
4 4 18 66.544 70.313 0.976 16.419 o
4 4 19 28.116 30.015 0.780 37.201 o
4 4 20 16.472 15.589 0.565 68.453 o
4 4 21 5.875 5.738 0.454 159.491 o
4 4 22 5.533 5.153 0.444 170.059 o
4 4 23 204.669 201.389 2.066 4.298 o
4 4 24 0.663 2.242 0.444 322.684 o
4 4 25 464.066 456.387 4.255 1.299 o
4 5 0 158.230 168.097 1.606 5.990 o
4 5 1 358.209 365.363 2.903 2.039 o
4 5 2 891.939 897.553 6.396 0.494 o
4 5 3 19.454 19.011 0.449 64.947 o
4 5 4 13.336 13.966 0.481 84.937 o
4 5 5 99.808 96.346 1.032 11.298 o
4 5 6 519.243 523.551 4.004 1.171 o
4 5 7 21.379 21.146 0.471 58.718 o
4 5 8 102.956 104.758 1.089 10.602 o
4 5 9 44.646 41.415 0.808 26.077 o
4 5 10 600.436 605.081 4.600 0.929 o
4 5 11 0.594 2.097 0.327 506.083 o
4 5 12 143.750 147.686 1.550 6.754 o
4 5 13 69.174 74.023 0.988 15.713 o
4 5 14 0.577 1.298 0.344 518.292 o
4 5 15 45.825 50.254 0.878 23.487 o
4 5 16 177.173 181.081 1.853 5.129 o
4 5 17 17.963 17.850 0.584 62.175 o
4 5 18 0.990 0.809 0.395 409.907 o
4 5 19 37.398 40.175 0.849 28.389 o
4 5 20 56.437 56.795 0.976 19.270 o
4 5 21 11.128 10.937 0.595 86.831 o
4 5 22 178.923 186.084 2.193 4.668 o
4 5 23 70.313 65.859 1.357 13.851 o
4 6 0 0.681 0.723 0.273 752.565 o
4 6 1 45.968 48.898 0.738 25.227 o
4 6 2 140.285 142.040 1.392 7.224 o
4 6 3 7.104 7.941 0.436 140.530 o
4 6 4 0.678 0.774 0.319 602.485 o
4 6 5 501.081 511.191 3.970 1.220 o
4 6 6 26.379 27.417 0.676 42.274 o
4 6 7 37.891 37.584 0.731 30.650 o
4 6 8 71.099 72.198 0.920 15.957 o
4 6 9 33.874 32.855 0.753 33.475 o
4 6 10 38.829 37.657 0.767 29.637 o
4 6 11 65.335 67.160 0.959 16.942 o
4 6 12 145.327 145.054 1.599 6.663 o
4 6 13 18.460 21.399 0.635 55.994 o
4 6 14 1.509 1.500 0.380 372.582 o
4 6 15 107.417 109.238 1.345 9.462 o
4 6 16 34.271 33.071 0.795 32.378 o
4 6 17 0.208 -0.202 0.395 520.063 o
4 6 18 17.738 17.952 0.623 60.422 o
4 6 19 14.290 12.534 0.584 75.911 o
4 6 20 0.248 0.445 0.510 305.735 o
4 7 0 49.432 49.081 0.903 22.399 o
4 7 1 10.837 9.485 0.496 102.114 o
4 7 2 0.032 -0.263 0.367 625.508 o
4 7 3 21.308 20.288 0.597 54.383 o
4 7 4 14.987 14.660 0.509 76.856 o
4 7 5 0.054 -0.164 0.337 737.207 o
4 7 6 46.555 47.059 0.854 24.012 o
4 7 7 28.895 28.087 0.698 39.415 o
4 7 8 17.294 16.432 0.524 68.195 o
4 7 9 48.226 48.787 0.883 22.972 o
4 7 10 0.536 0.437 0.403 445.805 o
4 7 11 60.660 59.500 0.988 18.139 o
4 7 12 2.044 2.161 0.451 266.240 o
4 7 13 22.459 21.951 0.645 49.952 o
4 7 14 6.815 6.961 0.496 134.689 o
4 7 15 44.692 42.850 0.926 24.300 o
4 7 16 19.617 18.266 0.633 56.677 o
4 7 17 15.482 14.769 0.645 66.178 o
4 8 0 3.048 2.935 0.523 192.836 o
4 8 1 0.067 0.334 0.480 355.403 o
4 8 2 87.999 88.599 1.328 11.418 o
4 8 3 110.274 112.582 1.532 8.712 o
4 8 4 4.148 4.576 0.496 175.017 o
4 8 5 21.954 19.913 0.668 50.865 o
4 8 6 21.596 19.752 0.627 53.132 o
4 8 7 0.104 -0.407 0.403 510.180 o
4 8 8 20.176 21.074 0.637 53.711 o
4 8 9 105.813 105.275 1.672 8.684 o
4 8 10 204.330 206.489 2.168 4.176 o
4 8 11 532.766 519.813 4.538 1.084 o
4 8 12 81.213 80.586 1.789 10.170 o
4 8 13 3.890 4.689 0.496 177.778 o
4 9 0 163.396 161.570 1.952 5.472 o
4 9 1 1.340 1.703 0.523 239.939 o
4 9 2 23.224 22.727 0.780 43.823 o
4 9 3 5.007 4.941 0.536 150.303 o
4 9 4 10.999 10.786 0.629 83.894 o
5 0 0 1147.290 1143.630 9.433 0.297 o
5 0 2 167.029 166.410 2.273 4.927 o
5 0 4 92.627 92.927 1.052 11.936 o
5 0 6 4.829 4.681 0.351 217.880 o
5 0 8 986.504 989.633 10.486 0.322 o
5 0 10 3.362 3.352 0.372 261.042 o
5 0 12 0.393 1.355 0.881 104.077 o
5 0 14 113.357 111.901 1.676 8.202 o
5 0 16 205.218 199.830 2.784 3.656 o
5 0 18 25.013 22.410 1.136 31.623 o
5 0 20 13.838 14.205 0.893 53.438 o
5 0 22 225.137 225.353 3.683 2.722 o
5 0 24 4.947 5.774 0.836 85.713 o
5 1 0 1499.610 1513.020 9.238 0.213 o
5 1 1 344.144 344.502 2.150 2.375 o
5 1 2 1215.370 1224.070 7.906 0.302 o
5 1 3 801.435 809.090 4.910 0.631 o
5 1 4 9.514 9.179 0.258 142.510 o
5 1 5 406.918 412.425 2.630 1.823 o
5 1 6 1769.060 1741.880 13.649 0.142 o
5 1 7 0.133 0.820 0.156 1914.530 o
5 1 8 0.191 0.808 0.311 716.326 o
5 1 9 357.976 357.561 2.783 2.091 o
5 1 10 7.998 9.021 0.313 149.998 o
5 1 11 608.604 606.462 4.535 0.924 o
5 1 12 22.931 23.058 0.528 52.956 o
5 1 13 5.204 5.054 0.320 217.579 o
5 1 14 7.662 7.886 0.397 143.594 o
5 1 15 458.028 463.745 3.744 1.391 o
5 1 16 37.325 39.276 0.751 30.192 o
5 1 17 1.360 1.158 0.344 446.344 o
5 1 18 146.530 146.284 1.538 6.710 o
5 1 19 3.005 2.867 0.411 254.688 o
5 1 20 97.196 93.225 1.222 10.977 o
5 1 21 298.355 295.207 2.724 2.582 o
5 1 22 3.012 3.229 0.496 203.369 o
5 1 23 4.949 5.759 0.513 153.260 o
5 1 24 49.256 46.888 0.997 21.695 o
5 1 25 3.326 3.683 2.105 18.386 o
5 2 0 37.948 38.007 0.454 34.601 o
5 2 1 186.613 185.469 1.339 5.431 o
5 2 2 1.527 1.623 0.191 689.839 o
5 2 3 1126.320 1109.630 6.861 0.358 o
5 2 4 448.425 451.922 2.851 1.584 o
5 2 5 169.192 169.057 1.180 6.212 o
5 2 6 190.138 193.278 1.310 5.300 o
5 2 7 18.795 17.967 0.398 69.707 o
5 2 8 83.839 83.737 0.803 14.159 o
5 2 9 31.957 32.942 0.540 38.882 o
5 2 10 106.076 107.370 1.050 10.415 o
5 2 11 256.930 262.653 2.162 3.287 o
5 2 12 16.191 16.009 0.456 75.380 o
5 2 13 222.007 222.910 1.986 3.990 o
5 2 14 63.660 61.702 0.865 18.305 o
5 2 15 8.153 7.343 0.398 141.392 o
5 2 16 3.617 4.296 0.357 248.400 o
5 2 17 161.947 159.582 1.553 6.075 o
5 2 18 38.179 38.280 0.780 29.582 o
5 2 19 26.956 28.441 0.708 40.505 o
5 2 20 66.670 66.227 1.015 16.451 o
5 2 21 24.422 24.318 0.691 45.001 o
5 2 22 15.222 15.412 0.642 66.294 o
5 2 23 157.961 153.235 1.802 5.899 o
5 2 24 133.326 129.633 1.816 6.857 o
5 3 0 1106.050 1102.790 7.055 0.361 o
5 3 1 2124.800 2154.840 13.511 0.111 o
5 3 2 944.647 951.938 5.938 0.474 o
5 3 3 455.976 459.223 3.090 1.512 o
5 3 4 240.524 239.757 1.628 3.889 o
5 3 5 109.392 105.825 0.855 10.732 o
5 3 6 0.591 0.442 0.173 1418.290 o
5 3 7 98.783 98.920 0.943 11.548 o
5 3 8 223.822 219.288 1.793 4.131 o
5 3 9 27.422 27.528 0.572 44.167 o
5 3 10 8.163 8.607 0.329 147.648 o
5 3 11 111.700 110.663 1.137 9.740 o
5 3 12 353.001 350.537 2.834 2.114 o
5 3 13 5.050 5.886 0.347 203.287 o
5 3 14 61.869 61.678 0.905 18.351 o
5 3 15 48.993 50.006 0.828 23.178 o
5 3 16 1.396 1.035 0.335 464.901 o
5 3 17 30.036 29.667 0.694 38.122 o
5 3 18 0.081 0.200 0.355 639.637 o
5 3 19 12.604 12.337 0.496 88.979 o
5 3 20 13.360 12.758 0.507 84.682 o
5 3 21 3.972 4.119 0.523 170.857 o
5 3 22 2.860 3.068 0.523 194.838 o
5 3 23 209.912 207.651 2.531 3.784 o
5 4 0 1288.810 1294.330 8.249 0.274 o
5 4 1 751.731 765.919 4.997 0.678 o
5 4 2 0.104 0.696 0.217 1329.450 o
5 4 3 3.210 3.062 0.242 362.152 o
5 4 4 49.532 51.499 0.665 24.430 o
5 4 5 0.063 -0.152 0.298 930.591 o
5 4 6 240.639 249.497 1.951 3.639 o
5 4 7 116.982 115.814 1.130 9.318 o
5 4 8 230.638 237.226 2.038 3.763 o
5 4 9 54.291 55.906 0.801 21.325 o
5 4 10 1.799 2.113 0.335 390.226 o
5 4 11 42.120 41.247 0.765 27.588 o
5 4 12 1.293 1.341 0.335 460.223 o
5 4 13 2.074 1.820 0.355 359.355 o
5 4 14 4.290 4.976 0.426 196.022 o
5 4 15 25.817 25.273 0.698 43.046 o
5 4 16 0.036 0.351 0.365 604.028 o
5 4 17 36.664 37.263 0.873 28.886 o
5 4 18 20.039 22.845 0.772 47.163 o
5 4 19 17.849 19.707 0.824 48.954 o
5 4 20 0.035 -0.606 0.385 568.452 o
5 4 21 0.826 0.644 0.417 392.451 o
5 5 0 96.970 98.920 1.133 11.089 o
5 5 1 31.313 33.190 0.643 37.166 o
5 5 2 126.572 127.896 1.267 8.261 o
5 5 3 32.062 31.305 0.662 36.910 o
5 5 4 88.487 89.412 1.042 12.484 o
5 5 5 68.976 71.198 0.962 16.088 o
5 5 6 12.909 12.651 0.464 90.185 o
5 5 7 53.281 55.300 0.868 21.045 o
5 5 8 0.132 0.749 0.327 675.050 o
5 5 9 364.794 364.716 3.074 1.966 o
5 5 10 0.053 0.822 0.337 651.606 o
5 5 11 69.611 71.541 0.988 15.823 o
5 5 12 7.010 7.826 0.476 133.798 o
5 5 13 58.105 59.033 0.976 18.739 o
5 5 14 243.773 248.271 2.406 3.331 o
5 5 15 503.831 503.689 4.489 1.149 o
5 5 16 0.381 1.028 0.446 365.640 o
5 5 17 150.518 146.163 1.737 6.276 o
5 5 18 55.596 52.568 1.050 19.182 o
5 5 19 48.651 47.342 1.012 21.620 o
5 6 0 12.428 12.775 0.609 78.552 o
5 6 1 15.435 16.440 0.548 70.882 o
5 6 2 247.879 247.101 2.299 3.364 o
5 6 3 23.004 23.761 0.619 49.232 o
5 6 4 17.180 16.809 0.548 66.681 o
5 6 5 292.787 295.213 2.626 2.659 o
5 6 6 0.129 1.436 0.369 506.376 o
5 6 7 250.236 248.595 2.390 3.281 o
5 6 8 0.785 0.681 0.400 421.281 o
5 6 9 0.863 1.094 0.411 384.402 o
5 6 10 42.733 41.430 0.863 25.988 o
5 6 11 12.513 12.074 0.550 84.778 o
5 6 12 84.577 82.978 1.170 12.599 o
5 6 13 4.992 6.532 0.496 153.383 o
5 6 14 142.411 139.368 1.612 6.815 o
5 6 15 12.565 12.578 0.584 80.662 o
5 6 16 44.213 44.110 0.937 24.117 o
5 6 17 99.370 95.459 1.521 9.738 o
5 7 0 2.632 2.167 0.421 269.808 o
5 7 1 45.181 44.572 0.898 24.253 o
5 7 2 112.508 111.862 1.588 8.474 o
5 7 3 51.653 50.549 0.963 21.053 o
5 7 4 73.942 76.415 1.185 13.899 o
5 7 5 8.223 7.646 0.496 121.866 o
5 7 6 0.001 -0.581 0.369 622.210 o
5 7 7 25.190 26.587 0.739 41.794 o
5 7 8 5.878 6.992 0.507 139.943 o
5 7 9 100.714 96.287 1.402 10.037 o
5 7 10 12.052 11.543 0.568 85.453 o
5 7 11 26.998 28.575 0.789 38.219 o
5 7 12 125.385 130.248 1.659 7.434 o
5 7 13 11.705 11.483 0.619 81.620 o
5 8 0 361.781 366.058 3.584 1.830 o
5 8 1 100.430 98.259 1.405 9.984 o
5 8 2 88.118 84.238 1.297 11.704 o
5 8 3 29.843 30.640 0.841 34.438 o
5 8 4 2.802 2.443 0.496 214.953 o
5 8 5 186.409 184.034 2.024 4.749 o
5 8 6 11.337 13.420 0.678 74.513 o
6 0 0 45.965 44.929 0.909 23.842 o
6 0 2 42.155 40.321 0.849 26.575 o
6 0 4 236.615 240.779 2.842 3.142 o
6 0 6 2176.090 2197.820 23.234 0.074 o
6 0 8 0.283 -0.186 0.451 397.341 o
6 0 10 18.865 19.273 0.697 53.950 o
6 0 12 0.830 0.676 0.499 290.657 o
6 0 14 44.936 42.853 1.214 20.606 o
6 0 16 440.212 431.694 5.549 1.140 o
6 0 18 6.645 6.840 0.739 92.142 o
6 0 20 100.738 96.569 1.923 8.325 o
6 1 0 39.308 40.231 0.634 30.839 o
6 1 1 147.984 143.881 1.317 7.053 o
6 1 2 2069.360 2075.010 13.449 0.116 o
6 1 3 42.896 50.917 0.713 26.196 o
6 1 4 3190.610 3211.630 22.077 0.050 o
6 1 5 620.944 632.005 4.589 0.890 o
6 1 6 24.414 27.555 0.597 46.370 o
6 1 7 1.365 2.055 0.305 467.609 o
6 1 8 843.792 848.326 6.286 0.533 o
6 1 9 348.034 351.111 2.794 2.147 o
6 1 10 92.432 93.776 1.150 11.567 o
6 1 11 403.629 410.737 3.365 1.678 o
6 1 12 0.148 0.526 0.335 668.239 o
6 1 13 0.415 0.679 0.335 607.513 o
6 1 14 312.168 311.178 2.780 2.433 o
6 1 15 22.177 23.180 0.721 46.742 o
6 1 16 31.917 29.891 0.809 34.200 o
6 1 17 48.909 50.316 0.990 21.445 o
6 1 18 124.130 123.159 1.512 7.937 o
6 1 19 25.506 27.394 0.735 41.311 o
6 1 20 30.640 29.403 0.809 35.082 o
6 1 21 10.421 9.797 0.605 90.222 o
6 2 0 222.743 224.511 1.618 4.232 o
6 2 1 108.297 106.978 0.960 10.516 o
6 2 2 35.846 34.151 0.513 36.260 o
6 2 3 271.483 270.608 1.899 3.252 o
6 2 4 81.331 82.297 0.772 14.655 o
6 2 5 175.672 173.665 1.368 5.785 o
6 2 6 149.517 150.175 1.348 6.854 o
6 2 7 46.203 48.908 0.731 25.223 o
6 2 8 113.713 112.754 1.212 9.380 o
6 2 9 21.768 23.331 0.567 52.902 o
6 2 10 492.478 494.690 3.973 1.251 o
6 2 11 10.640 10.407 0.441 107.472 o
6 2 12 54.554 55.047 0.846 20.979 o
6 2 13 53.238 51.652 0.846 21.692 o
6 2 14 6.130 6.569 0.464 149.865 o
6 2 15 6.791 8.166 0.464 136.568 o
6 2 16 7.673 7.435 0.464 132.399 o
6 2 17 71.233 67.419 1.100 15.219 o
6 2 18 41.856 40.733 0.907 25.785 o
6 2 19 12.249 11.574 0.569 84.585 o
6 2 20 0.064 0.782 0.475 351.046 o
6 3 0 94.697 95.207 0.844 12.344 o
6 3 1 143.780 147.416 1.103 7.460 o
6 3 2 66.898 68.223 0.646 18.439 o
6 3 3 316.274 317.200 2.073 2.650 o
6 3 4 0.089 0.457 0.215 1463.330 o
6 3 5 344.492 343.207 2.497 2.274 o
6 3 6 0.863 1.158 0.293 610.396 o
6 3 7 45.232 47.652 0.757 25.455 o
6 3 8 44.367 44.461 0.828 25.397 o
6 3 9 116.109 117.253 1.391 8.698 o
6 3 10 182.388 179.153 1.876 5.024 o
6 3 11 73.564 76.065 1.039 14.744 o
6 3 12 13.233 13.361 0.464 87.738 o
6 3 13 136.048 136.286 1.519 7.240 o
6 3 14 165.349 164.603 1.741 5.682 o
6 3 15 52.744 53.471 0.944 20.664 o
6 3 16 29.092 28.980 0.723 38.325 o
6 3 17 9.175 11.076 0.519 103.345 o
6 3 18 128.521 128.343 1.519 7.652 o
6 3 19 25.848 26.421 0.770 40.405 o
6 4 0 207.524 211.841 1.700 4.491 o
6 4 1 0.502 0.801 0.261 836.356 o
6 4 2 150.325 149.102 1.322 6.884 o
6 4 3 11.607 11.637 0.420 101.964 o
6 4 4 15.979 16.685 0.457 74.981 o
6 4 5 7.110 6.996 0.407 151.181 o
6 4 6 52.851 49.862 0.812 22.331 o
6 4 7 4.364 4.904 0.408 202.311 o
6 4 8 530.226 537.878 4.554 1.073 o
6 4 9 43.175 42.674 0.897 25.174 o
6 4 10 3.219 2.681 0.442 233.021 o
6 4 11 1.076 1.032 0.377 422.242 o
6 4 12 98.856 101.145 1.360 10.142 o
6 4 13 38.326 40.020 0.888 27.445 o
6 4 14 49.111 46.828 0.919 22.593 o
6 4 15 92.978 94.541 1.276 11.040 o
6 4 16 257.289 263.622 2.674 2.994 o
6 4 17 42.872 44.310 1.193 21.167 o
6 5 0 0.062 0.325 0.340 684.203 o
6 5 1 6.481 6.426 0.413 159.600 o
6 5 2 3.138 3.610 0.421 235.548 o
6 5 3 76.807 74.031 0.994 14.710 o
6 5 4 27.719 27.359 0.662 41.582 o
6 5 5 18.905 18.667 0.660 56.102 o
6 5 6 27.108 27.740 0.704 40.754 o
6 5 7 161.611 162.674 1.721 5.817 o
6 5 8 12.715 12.977 0.545 83.059 o
6 5 9 65.252 66.084 1.034 16.548 o
6 5 10 43.225 45.950 0.949 23.977 o
6 5 11 57.005 55.747 1.102 18.177 o
6 5 12 0.217 -0.111 0.493 338.383 o
6 5 13 1.337 1.999 0.539 225.106 o
6 5 14 25.001 25.535 0.748 42.106 o
6 5 15 30.303 32.773 0.925 31.725 o
6 6 0 10.984 11.132 0.528 94.199 o
6 6 1 33.553 31.863 0.792 33.130 o
6 6 2 25.618 30.040 0.781 38.886 o
6 6 3 883.552 880.031 6.960 0.481 o
6 6 4 16.698 20.904 0.705 55.461 o
6 6 5 264.638 262.399 2.690 2.934 o
6 6 6 0.002 0.745 0.403 481.303 o
6 6 7 30.419 28.725 0.795 35.765 o
6 6 8 77.112 77.755 1.170 13.570 o
6 6 9 45.400 46.171 0.988 22.860 o
6 6 10 5.942 6.607 0.523 137.458 o
6 6 11 35.292 34.821 0.914 29.237 o
6 7 0 10.381 9.536 0.563 95.846 o
6 7 1 0.975 0.382 0.421 385.750 o
6 7 2 8.688 7.592 0.552 109.961 o
6 7 3 141.999 133.285 1.659 6.837 o
6 7 4 0.897 1.052 0.480 300.203 o
7 0 0 658.392 648.080 8.041 0.587 o
7 0 2 504.357 502.812 5.796 0.972 o
7 0 4 380.117 374.875 4.935 1.418 o
7 0 6 0.403 0.601 0.499 308.825 o
7 0 8 7.410 7.167 0.769 84.705 o
7 0 10 17.844 18.544 0.822 49.694 o
7 0 12 14.941 15.601 0.822 55.229 o
7 0 14 136.054 136.222 2.339 5.704 o
7 0 16 46.489 44.333 1.565 16.352 o
7 1 0 6.733 7.290 0.428 148.858 o
7 1 1 13.709 13.462 0.532 80.457 o
7 1 2 10.010 9.074 0.444 114.230 o
7 1 3 0.886 0.961 0.404 397.240 o
7 1 4 93.658 97.505 1.351 10.619 o
7 1 5 739.921 733.672 6.321 0.623 o
7 1 6 91.669 93.484 1.140 11.675 o
7 1 7 472.229 462.785 3.900 1.335 o
7 1 8 117.696 118.715 1.374 8.630 o
7 1 9 22.642 21.670 0.612 51.166 o
7 1 10 1.484 1.740 0.395 349.864 o
7 1 11 0.282 0.081 0.395 506.928 o
7 1 12 6.069 6.063 0.536 135.639 o
7 1 13 39.389 38.658 0.904 27.056 o
7 1 14 30.358 28.568 1.017 30.643 o
7 1 15 22.101 22.404 0.691 48.367 o
7 2 0 72.421 71.620 0.966 15.563 o
7 2 1 2.798 2.538 0.329 327.833 o
7 2 2 361.098 357.034 2.921 2.039 o
7 2 3 29.336 30.412 0.716 37.825 o
7 2 4 7.654 7.348 0.388 147.942 o
7 2 5 123.552 121.518 1.370 8.313 o
7 2 6 12.327 12.805 0.536 85.483 o
7 2 7 27.574 30.093 0.761 38.019 o
7 2 8 78.192 79.633 1.137 13.528 o
7 2 9 335.605 333.308 3.141 2.132 o
7 2 10 0.352 0.660 0.400 458.607 o
7 2 11 124.368 122.048 1.440 8.110 o
7 2 12 159.722 154.135 1.693 6.004 o
7 2 13 22.036 21.221 0.678 49.609 o
7 2 14 8.413 8.434 0.529 112.761 o
7 2 15 0.824 0.456 0.836 115.095 o
7 3 0 48.753 47.793 0.747 24.427 o
7 3 1 126.649 120.129 1.009 8.953 o
7 3 2 211.150 201.658 1.673 4.537 o
7 3 3 33.491 32.052 0.657 35.851 o
7 3 4 226.998 217.449 1.953 3.985 o
7 3 5 341.824 331.485 2.948 2.172 o
7 3 6 142.785 144.168 1.617 6.722 o
7 3 7 821.781 812.761 6.969 0.523 o
7 3 8 556.074 546.204 4.857 0.995 o
7 3 9 119.124 122.157 1.589 7.980 o
7 3 10 620.527 605.832 5.998 0.781 o
7 3 11 365.602 359.170 3.830 1.760 o
7 3 12 0.003 0.351 0.514 314.116 o
7 3 13 36.303 37.800 1.010 26.579 o
7 4 0 2.834 3.073 0.371 283.558 o
7 4 1 18.260 18.029 0.505 65.608 o
7 4 2 140.806 138.472 1.446 7.174 o
7 4 3 7.802 6.808 0.403 146.163 o
7 4 4 118.846 116.796 1.312 8.769 o
7 4 5 38.792 41.534 0.872 27.239 o
7 4 6 328.161 317.506 2.937 2.275 o
7 4 7 213.404 208.532 2.133 4.075 o
7 4 8 52.980 54.105 1.026 19.775 o
7 4 9 0.788 0.257 0.433 384.438 o
7 4 10 31.923 32.425 0.873 32.141 o
7 4 11 163.204 163.467 4.418 2.716 o
7 5 0 0.103 -0.825 0.421 469.524 o
7 5 1 31.996 30.251 0.771 34.906 o
7 5 2 12.433 12.598 0.563 82.956 o
7 5 3 19.294 18.748 0.596 58.583 o
7 5 4 23.396 23.201 0.681 46.930 o
7 5 5 0.843 1.478 0.463 311.444 o
7 5 6 275.958 259.937 2.527 2.945 o
8 0 0 18.176 17.731 1.261 32.421 o
8 0 2 89.537 84.285 2.392 7.474 o
8 0 4 98.611 88.322 2.006 8.315 o
8 0 6 53.878 53.858 1.388 16.325 o
8 1 0 26.881 26.650 0.909 35.656 o
8 1 1 0.337 -0.038 0.581 242.566 o
8 1 2 129.457 123.308 1.777 7.159 o
8 1 3 12.517 12.311 0.710 70.245 o
8 1 4 19.822 20.594 0.699 51.754 o
8 1 5 124.396 118.658 1.815 7.321 o
8 1 6 115.911 109.002 1.659 8.203 o
8 2 0 17.507 18.181 0.773 52.719 o
8 2 1 30.785 28.767 0.816 35.020 o
8 2 2 4.239 4.709 0.516 166.252 o
8 2 3 61.938 55.922 1.282 15.947 o
8 2 4 0.543 1.270 0.450 345.518 o
8 2 5 301.181 266.706 8.945 0.812 o

_iucr_refine_instructions_details
;
TITL 14_a.res in P2(1)/c
REM Old TITL 14 in P2(1)/c
REM SHELXT solution in P2(1)/c
REM R1 0.132, Rweak 0.002, Alpha 0.011, Orientation as input
REM Formula found by SHELXT: C15 F N2 O4
CELL 0.71073 6.2521 7.8349 24.8178 90 93.763 90
ZERR 4 0.0015 0.0019 0.0061 0 0.003 0
LATT 1
SYMM -X,0.5+Y,0.5-Z
SFAC C H F N O
UNIT 52 32 4 12 20

L.S. 20
PLAN  20
SIZE 0.14 0.489 0.925
TEMP -173
HTAB N3 O4
CONF
BOND $H
HTAB 
LIST 4
ACTA 
FMAP 2
MORE -1
OMIT 0 0 2
WGHT 0.010105 0.055362
FVAR 0.435958
REM <olex2.extras>
REM <HklSrc "%.\\14_a.hkl">
REM </olex2.extras>

F1    3     0.63558  0.55913  0.71373  11.00000  0.02078  0.02596  0.01506 =
 -0.00627 -0.00035 -0.00398 
O1    5     0.30484  0.61072  0.77251  11.00000  0.03631  0.02735  0.01620 =
 -0.00844  0.00773 -0.00363 
O2    5     0.08104  0.40041  0.77291  11.00000  0.02722  0.04222  0.01576 =
 -0.00572  0.01001 -0.00741 
O3    5    -0.10607  0.12910  0.60844  11.00000  0.01277  0.02003  0.01777 =
 0.00003  0.00378 -0.00496 
H3A   2     0.35603  0.20069  0.52708  11.00000  0.02753  0.03723  0.02103 =
 -0.00695  0.00226 -0.00869 
O4    5     0.09545  0.11965  0.54137  11.00000  0.01367  0.02006  0.01404 =
 -0.00375  0.00177 -0.00568 
O5    5     0.76970  0.43403  0.53781  11.00000  0.01547  0.01700  0.01495 =
 -0.00356  0.00445 -0.00708 
N1    4     0.22308  0.48118  0.75287  11.00000  0.02051  0.02330  0.00988 =
 -0.00162  0.00273  0.00146 
N2    4     0.05851  0.16638  0.58727  11.00000  0.01037  0.01242  0.01232 =
 0.00078  0.00141 -0.00154 
N3    4     0.46458  0.27770  0.54645  11.00000  0.01080  0.01259  0.01015 =
 -0.00102  0.00250 -0.00223 
C1    1     0.49402  0.46905  0.68279  11.00000  0.01438  0.01508  0.01042 =
 -0.00144  0.00013 -0.00070 
C2    1     0.29631  0.42109  0.70160  11.00000  0.01557  0.01554  0.00908 =
 -0.00016  0.00171  0.00093 
C3    1     0.16042  0.31842  0.66949  11.00000  0.01305  0.01461  0.01017 =
 0.00089  0.00280 -0.00006 
H3    2     0.00895  0.27634  0.68437  11.00000  0.02053  0.02957  0.02061 =
 -0.00000  0.00756 -0.00534 
C4    1     0.21671  0.27082  0.61834  11.00000  0.01068  0.01114  0.00983 =
 0.00066  0.00177 -0.00059 
C5    1     0.41330  0.32331  0.59771  11.00000  0.01004  0.01023  0.00954 =
 -0.00003  0.00137 -0.00051 
C6    1     0.55206  0.42116  0.63233  11.00000  0.01150  0.01368  0.01130 =
 -0.00165  0.00107 -0.00142 
H6    2     0.70459  0.46211  0.61917  11.00000  0.01904  0.03666  0.02686 =
 -0.00656  0.00583 -0.00703 
C7    1     0.63556  0.33423  0.51859  11.00000  0.01047  0.01039  0.01094 =
 -0.00007  0.00231 -0.00136 
C8    1     0.64550  0.26587  0.46245  11.00000  0.01041  0.01062  0.01073 =
 0.00012  0.00263 -0.00108 
C9    1     0.47962  0.17452  0.43486  11.00000  0.01174  0.01463  0.01123 =
 -0.00078  0.00270 -0.00309 
H9    2     0.33042  0.14643  0.45316  11.00000  0.02311  0.04385  0.01804 =
 -0.00610  0.00739 -0.00998 
C10   1     0.50305  0.11901  0.38210  11.00000  0.01519  0.01532  0.01142 =
 -0.00125  0.00237 -0.00351 
H10   2     0.37442  0.04888  0.36129  11.00000  0.02578  0.04938  0.02357 =
 -0.00937  0.00049 -0.01288 
C11   1     0.69135  0.15312  0.35678  11.00000  0.01598  0.01425  0.01140 =
 -0.00032  0.00382 -0.00073 
H11   2     0.70959  0.10936  0.31590  11.00000  0.03266  0.03664  0.02214 =
 -0.00716  0.00753 -0.00699 
C12   1     0.85734  0.24367  0.38432  11.00000  0.01257  0.01490  0.01372 =
 0.00057  0.00513 -0.00048 
H12   2     1.00402  0.26801  0.36478  11.00000  0.02651  0.04090  0.02028 =
 -0.00342  0.00624 -0.00432 
C13   1     0.83423  0.30038  0.43678  11.00000  0.01071  0.01332  0.01279 =
 0.00013  0.00327 -0.00171 
H13   2     0.96033  0.37108  0.45834  11.00000  0.02240  0.03155  0.02539 =
 -0.00516  0.00669 -0.00690 
HKLF 4

END
Q2 1 0.25 0.148148 0.333333 11 0.05 0.09
Q3 1 0.458333 0.314815 0.477778 11 0.05 0.08
Q1 1 -0.208333 0.12963 0.5 11 0.05 0.09
Q4 1 0.791667 0.37037 0.655556 11 0.05 0.08
Q5 1 0.583333 0.12963 0.577778 11 0.05 0.08

  REM The information below was added by Olex2.
  REM
  REM R1 = 0.0128 for 2900 Fo > 4sig(Fo) and 0.0139 for all 3050 data
  REM 271 parameters refined using 0 restraints
  REM Highest difference peak 0.0934, deepest hole -0.1636
  REM Mean Shift 0.0001, Max Shift 0.0010.

  REM +++ Tabular Listing of Refinement Information +++
  REM R1_all = 0.0139
  REM R1_gt = 0.0128
  REM wR_ref = 0.0296
  REM GOOF = 1.1974
  REM Shift_max = 0.0010
  REM Shift_mean = 0.0001
  REM Reflections_all = 3050
  REM Reflections_gt = 2900
  REM Parameters = 271
  REM Hole = -0.1636
  REM Peak = 0.0934
  REM Flack = n/a

  
;
_olex2_submission_special_instructions  'No special instructions were received'
