# Supplementary material for: Fragmentation and transferability in Hirshfeld atom refinement
Source: IUCrJ. 2022 Feb 26;9(Pt 2):298–315. doi: 10.1107/S2052252522000690 (PMC8895009; doi:10.1107/S2052252522000690)
Supplement: Supplementary file 2 [file m-09-00298-sup2.zip › cif/frag_vs_no_frag/DUBWAB_frag_coarse_3.cif]

data_DUBWAB_frag_coarse_3
_audit_creation_date               2021-06-11
_audit_creation_method
;
Olex2 1.3
(compiled 2020.07.31 svn.rc2a77460 for OlexSys, GUI svn.r6145)
;
_audit_contact_author_address      ?
_audit_contact_author_email        ?
_audit_contact_author_name         ''
_audit_contact_author_phone        ?
_publ_contact_author_id_orcid      ?
_publ_section_references
;
Bourhis, L.J., Dolomanov, O.V., Gildea, R.J., Howard, J.A.K., Puschmann, H.
 (2015). Acta Cryst. A71, 59-75.

Dolomanov, O.V., Bourhis, L.J., Gildea, R.J, Howard, J.A.K. & Puschmann, H.
 (2009), J. Appl. Cryst. 42, 339-341.
;
_chemical_formula_moiety           'C16 H15 Cl2 N O2'
_chemical_formula_sum              'C16 H15 Cl2 N O2'
_chemical_formula_weight           324.208
loop_
  _atom_type_symbol
  _atom_type_scat_dispersion_real
  _atom_type_scat_dispersion_imag
  _atom_type_scat_Cromer_Mann_a1
  _atom_type_scat_Cromer_Mann_a2
  _atom_type_scat_Cromer_Mann_a3
  _atom_type_scat_Cromer_Mann_a4
  _atom_type_scat_Cromer_Mann_b1
  _atom_type_scat_Cromer_Mann_b2
  _atom_type_scat_Cromer_Mann_b3
  _atom_type_scat_Cromer_Mann_b4
  _atom_type_scat_Cromer_Mann_c
  _atom_type_scat_source
  _atom_type_scat_dispersion_source
 H 0.00000 0.00000 0.49300 0.32291 0.14019 0.04081 10.51090 26.12570 3.14236
 57.79970 0.0030380000826
 'International Tables Volume C Table 6.1.1.4 (pp. 500-502)'
 'Henke, Gullikson and Davis, At. Data and Nucl. Data Tables, 1993, 54, 2'
 C 0.00347 0.00161 2.31000 1.02000 1.58860 0.86500 20.84390 10.20750 0.56870
 51.65120 0.215599998832
 'International Tables Volume C Table 6.1.1.4 (pp. 500-502)'
 'Henke, Gullikson and Davis, At. Data and Nucl. Data Tables, 1993, 54, 2'
 Cl 0.14874 0.16030 11.46040 7.19640 6.25560 1.64550 0.01040 1.16620 18.51940
 47.77840 -9.55739974976
 'International Tables Volume C Table 6.1.1.4 (pp. 500-502)'
 'Henke, Gullikson and Davis, At. Data and Nucl. Data Tables, 1993, 54, 2'
 O 0.01158 0.00611 3.04850 2.28680 1.54630 0.86700 13.27710 5.70110 0.32390
 32.90890 0.250800013542
 'International Tables Volume C Table 6.1.1.4 (pp. 500-502)'
 'Henke, Gullikson and Davis, At. Data and Nucl. Data Tables, 1993, 54, 2'
 N 0.00653 0.00323 12.21260 3.13220 2.01250 1.16630 0.00570 9.89330 28.99750
 0.58260 -11.5290002823
 'International Tables Volume C Table 6.1.1.4 (pp. 500-502)'
 'Henke, Gullikson and Davis, At. Data and Nucl. Data Tables, 1993, 54, 2'

_space_group_crystal_system        'monoclinic'
_space_group_IT_number             14
_space_group_name_H-M_alt          'P 1 21/c 1'
_space_group_name_Hall             '-P 2ybc'
loop_
  _space_group_symop_id
  _space_group_symop_operation_xyz
 1 x,y,z
 2 -x,y+1/2,-z+1/2
 3 -x,-y,-z
 4 x,-y-1/2,z-1/2

_symmetry_Int_Tables_number        14
_cell_length_a                     10.8554(5)
_cell_length_b                     11.6850(5)
_cell_length_c                     12.5092(5)
_cell_angle_alpha                  90
_cell_angle_beta                   108.299(1)
_cell_angle_gamma                  90
_cell_volume                       1506.49(11)
_cell_formula_units_Z              4
_cell_measurement_temperature    93(2)
_cell_measurement_reflns_used    20166
_cell_measurement_theta_min      3.0
_cell_measurement_theta_max      27.45
_exptl_crystal_description       prism
_exptl_crystal_colour            colorless
_exptl_absorpt_coefficient_mu      0.434
_exptl_crystal_density_diffrn      1.429
_exptl_crystal_F_000               673.459
_exptl_crystal_size_max            0.3
_exptl_crystal_size_mid            0.242
_exptl_crystal_size_min            0.12
_diffrn_measurement_device_type  'RIGAKU R-AXIS RAPID'
_diffrn_reflns_av_R_equivalents    0.0445
_diffrn_reflns_av_unetI/netI       0.0283
_diffrn_reflns_Laue_measured_fraction_full  0.9985
_diffrn_reflns_Laue_measured_fraction_max  0.9971
_diffrn_reflns_limit_h_max         14
_diffrn_reflns_limit_h_min         -14
_diffrn_reflns_limit_k_max         15
_diffrn_reflns_limit_k_min         -13
_diffrn_reflns_limit_l_max         15
_diffrn_reflns_limit_l_min         -16
_diffrn_reflns_number              23725
_diffrn_reflns_point_group_measured_fraction_full  0.9985
_diffrn_reflns_point_group_measured_fraction_max  0.9971
_diffrn_reflns_theta_full          25.2425
_diffrn_reflns_theta_max           27.47
_diffrn_reflns_theta_min           3.38
_diffrn_ambient_temperature        93.15
_diffrn_measured_fraction_theta_full  0.9985
_diffrn_measured_fraction_theta_max  0.9971
_diffrn_radiation_type             'Mo K\a'
_diffrn_radiation_wavelength       0.71075
_reflns_Friedel_coverage           0.0
_reflns_limit_h_max                13
_reflns_limit_h_min                -14
_reflns_limit_k_max                15
_reflns_limit_k_min                0
_reflns_limit_l_max                16
_reflns_limit_l_min                0
_reflns_number_gt                  3000
_reflns_number_total               3435
_reflns_threshold_expression       I>=2u(I)
_computing_molecular_graphics      'Olex2 1.3 (Dolomanov et al., 2009)'
_computing_publication_material    'Olex2 1.3 (Dolomanov et al., 2009)'
_computing_structure_refinement    'olex2.refine 1.3 (Bourhis et al., 2015)'
_refine_diff_density_max           0.3389
_refine_diff_density_min           -0.2368
_refine_diff_density_rms           0.0710
_refine_ls_d_res_high              0.7705
_refine_ls_d_res_low               6.0289
_refine_ls_goodness_of_fit_ref     1.0638
_refine_ls_hydrogen_treatment      refall
_refine_ls_matrix_type             full
_refine_ls_number_constraints      0
_refine_ls_number_parameters       325
_refine_ls_number_reflns           3435
_refine_ls_number_restraints       0
_refine_ls_R_factor_all            0.0298
_refine_ls_R_factor_gt             0.0251
_refine_ls_restrained_S_all        1.0638
_refine_ls_shift/su_max            0.0010
_refine_ls_shift/su_mean           0.0000
_refine_ls_structure_factor_coef   Fsqd
_refine_ls_weighting_details      
 'w=1/[\s^2^(Fo^2^)+(0.0292P)^2^+0.0287P] where P=(Fo^2^+2Fc^2^)/3'
_refine_ls_weighting_scheme        calc
_refine_ls_wR_factor_gt            0.0534
_refine_ls_wR_factor_ref           0.0551
_olex2_refinement_description
;
;
loop_
  _atom_site_label
  _atom_site_type_symbol
  _atom_site_fract_x
  _atom_site_fract_y
  _atom_site_fract_z
  _atom_site_U_iso_or_equiv
  _atom_site_adp_type
  _atom_site_occupancy
  _atom_site_refinement_flags_posn
 Cl1 Cl 0.21755(3) 0.58729(2) 0.51830(2) 0.02609(8) Uani 1.000000 .
 H1 H 0.3781(14) 0.3492(12) 0.3745(12) 0.036(4) Uani 1.000000 .
 O1 O 0.49333(7) 0.32146(6) 0.27517(7) 0.03218(19) Uani 1.000000 .
 N1 N 0.31605(8) 0.40569(7) 0.39268(7) 0.01808(17) Uani 1.000000 .
 C1 C 0.20085(9) 0.44069(8) 0.52979(8) 0.0186(2) Uani 1.000000 .
 O2 O 0.58808(7) 0.43298(6) 0.17804(6) 0.02911(18) Uani 1.000000 .
 C2 C 0.14030(10) 0.40102(9) 0.60548(8) 0.0243(2) Uani 1.000000 .
 H2 H 0.1012(14) 0.4613(11) 0.6536(11) 0.044(4) Uani 1.000000 .
 Cl2 Cl 0.31266(2) 0.15067(2) 0.41863(2) 0.02448(7) Uani 1.000000 .
 C3 C 0.13343(10) 0.28388(9) 0.62328(9) 0.0258(2) Uani 1.000000 .
 H3 H 0.0848(14) 0.2518(12) 0.6820(11) 0.049(4) Uani 1.000000 .
 C4 C 0.18793(9) 0.20749(10) 0.56573(8) 0.0223(2) Uani 1.000000 .
 H4 H 0.1845(13) 0.1159(12) 0.5790(10) 0.038(4) Uani 1.000000 .
 C5 C 0.24574(9) 0.24842(8) 0.48904(7) 0.01779(19) Uani 1.000000 .
 C6 C 0.25310(8) 0.36593(8) 0.46677(7) 0.01606(19) Uani 1.000000 .
 C7 C 0.25383(8) 0.47749(8) 0.29963(7) 0.01578(19) Uani 1.000000 .
 C8 C 0.11911(9) 0.48948(8) 0.26003(8) 0.01860(19) Uani 1.000000 .
 H8 H 0.0635(12) 0.4427(12) 0.3029(11) 0.041(4) Uani 1.000000 .
 C9 C 0.06055(10) 0.55889(9) 0.16763(8) 0.0220(2) Uani 1.000000 .
 H9 H -0.0444(12) 0.5668(12) 0.1352(11) 0.045(4) Uani 1.000000 .
 C10 C 0.13606(10) 0.61656(9) 0.11299(9) 0.0242(2) Uani 1.000000 .
 H10 H 0.0907(14) 0.6706(12) 0.0406(11) 0.048(4) Uani 1.000000 .
 C11 C 0.27031(10) 0.60467(9) 0.15270(8) 0.0217(2) Uani 1.000000 .
 H11 H 0.3310(13) 0.6502(10) 0.1127(11) 0.040(4) Uani 1.000000 .
 C12 C 0.33097(9) 0.53642(8) 0.24595(8) 0.01695(19) Uani 1.000000 .
 C13 C 0.47699(10) 0.52623(9) 0.28764(10) 0.0212(2) Uani 1.000000 .
 H13A H 0.5217(12) 0.5972(11) 0.2573(12) 0.041(4) Uani 1.000000 .
 H13B H 0.5126(11) 0.5234(11) 0.3786(11) 0.038(4) Uani 1.000000 .
 C14 C 0.51997(9) 0.41515(8) 0.24765(8) 0.0203(2) Uani 1.000000 .
 C15 C 0.63621(12) 0.33434(11) 0.13274(12) 0.0327(3) Uani 1.000000 .
 H15A H 0.6033(16) 0.2578(13) 0.1619(15) 0.070(5) Uani 1.000000 .
 H15B H 0.5970(15) 0.3402(15) 0.0433(13) 0.072(6) Uani 1.000000 .
 C16 C 0.78155(12) 0.33832(11) 0.16896(12) 0.0330(3) Uani 1.000000 .
 H16A H 0.8207(14) 0.2641(13) 0.1361(13) 0.063(5) Uani 1.000000 .
 H16B H 0.8162(15) 0.4159(13) 0.1391(15) 0.061(5) Uani 1.000000 .
 H16C H 0.8203(17) 0.3354(14) 0.2592(15) 0.079(6) Uani 1.000000 .

loop_
  _atom_site_aniso_label
  _atom_site_aniso_U_11
  _atom_site_aniso_U_22
  _atom_site_aniso_U_33
  _atom_site_aniso_U_12
  _atom_site_aniso_U_13
  _atom_site_aniso_U_23
 Cl1 0.03538(15) 0.01844(14) 0.02518(14) 0.00273(9) 0.01056(10) -0.00176(9)
 H1 0.045(10) 0.028(9) 0.043(10) 0.020(7) 0.027(8) 0.014(7)
 O1 0.0381(4) 0.0193(4) 0.0517(5) 0.0016(3) 0.0322(4) 0.0026(3)
 N1 0.0171(4) 0.0192(5) 0.0188(4) 0.0031(3) 0.0068(3) 0.0041(3)
 C1 0.0209(5) 0.0187(5) 0.0164(5) 0.0022(4) 0.0062(4) 0.0001(3)
 O2 0.0362(4) 0.0234(4) 0.0368(4) -0.0014(3) 0.0245(3) 0.0006(3)
 C2 0.0279(5) 0.0288(6) 0.0200(5) 0.0011(4) 0.0128(4) -0.0017(4)
 H2 0.072(11) 0.037(9) 0.037(9) 0.009(8) 0.035(8) -0.005(7)
 Cl2 0.02815(14) 0.01933(14) 0.02769(14) 0.00318(9) 0.01124(10) -0.00132(9)
 C3 0.0294(6) 0.0299(6) 0.0218(5) -0.0021(4) 0.0135(4) 0.0033(4)
 H3 0.070(11) 0.052(11) 0.042(9) -0.008(8) 0.042(8) 0.006(7)
 C4 0.0266(5) 0.0216(6) 0.0193(5) -0.0017(4) 0.0081(4) 0.0040(4)
 H4 0.059(11) 0.035(9) 0.029(9) 0.005(7) 0.025(7) 0.014(6)
 C5 0.0180(5) 0.0190(5) 0.0161(5) 0.0004(3) 0.0049(4) 0.0018(3)
 C6 0.0161(4) 0.0177(5) 0.0146(4) 0.0013(3) 0.0051(3) 0.0015(3)
 C7 0.0159(5) 0.0167(5) 0.0151(4) 0.0016(3) 0.0054(3) 0.0013(3)
 C8 0.0160(5) 0.0226(5) 0.0182(5) 0.0012(4) 0.0068(4) 0.0015(4)
 H8 0.026(8) 0.061(10) 0.041(9) -0.010(7) 0.017(7) 0.001(7)
 C9 0.0179(5) 0.0261(6) 0.0204(5) 0.0032(4) 0.0038(4) 0.0029(4)
 H9 0.024(8) 0.056(10) 0.047(9) 0.009(7) 0.001(7) 0.013(7)
 C10 0.0250(5) 0.0262(6) 0.0203(5) 0.0033(4) 0.0056(4) 0.0062(4)
 H10 0.051(10) 0.060(11) 0.037(9) 0.016(8) 0.019(7) 0.025(8)
 C11 0.0237(5) 0.0213(5) 0.0221(5) 0.0008(4) 0.0100(4) 0.0040(4)
 H11 0.050(9) 0.029(9) 0.051(10) -0.013(7) 0.031(8) 0.003(7)
 C12 0.0164(5) 0.0161(5) 0.0203(5) 0.0004(3) 0.0085(4) 0.0010(3)
 C13 0.0171(5) 0.0192(5) 0.0295(6) -0.0018(4) 0.0106(4) -0.0003(4)
 H13A 0.027(8) 0.036(10) 0.072(11) 0.003(6) 0.031(8) 0.016(8)
 H13B 0.029(8) 0.046(10) 0.033(9) 0.005(7) 0.001(7) -0.005(7)
 C14 0.0166(5) 0.0190(5) 0.0279(5) 0.0004(4) 0.0108(4) 0.0014(4)
 C15 0.0378(7) 0.0309(7) 0.0388(7) -0.0053(5) 0.0255(6) -0.0086(5)
 H15A 0.077(13) 0.039(11) 0.119(15) -0.017(9) 0.064(11) -0.016(10)
 H15B 0.052(11) 0.125(17) 0.040(10) -0.015(10) 0.018(8) -0.026(10)
 C16 0.0360(7) 0.0296(7) 0.0369(7) 0.0049(5) 0.0166(6) -0.0036(5)
 H16A 0.057(11) 0.050(11) 0.095(13) 0.017(8) 0.043(10) -0.022(9)
 H16B 0.066(12) 0.033(11) 0.105(14) -0.004(8) 0.055(11) 0.006(9)
 H16C 0.091(14) 0.081(15) 0.057(12) 0.032(10) 0.011(10) -0.027(10)

loop_
  _geom_bond_atom_site_label_1
  _geom_bond_atom_site_label_2
  _geom_bond_distance
  _geom_bond_site_symmetry_2
  _geom_bond_publ_flag
 Cl1 C1 1.7334(10) . ?
 H1 N1 1.018(14) . ?
 O1 C14 1.2096(11) . ?
 N1 C6 1.3927(12) . ?
 N1 C7 1.4217(11) . ?
 C1 C2 1.3907(14) . ?
 C1 C6 1.4096(13) . ?
 O2 C14 1.3239(12) . ?
 O2 C15 1.4521(13) . ?
 C2 H2 1.096(13) . ?
 C2 C3 1.3926(16) . ?
 Cl2 C5 1.7349(10) . ?
 C3 H3 1.097(12) . ?
 C3 C4 1.3900(15) . ?
 C4 H4 1.086(14) . ?
 C4 C5 1.3860(13) . ?
 C5 C6 1.4083(13) . ?
 C7 C8 1.3960(12) . ?
 C7 C12 1.4068(12) . ?
 C8 H8 1.074(12) . ?
 C8 C9 1.3916(13) . ?
 C9 H9 1.086(12) . ?
 C9 C10 1.3946(14) . ?
 C10 H10 1.086(12) . ?
 C10 C11 1.3911(14) . ?
 C11 H11 1.084(12) . ?
 C11 C12 1.3958(13) . ?
 C12 C13 1.5099(13) . ?
 C13 H13A 1.088(12) . ?
 C13 H13B 1.081(12) . ?
 C13 C14 1.5164(13) . ?
 C15 H15A 1.069(16) . ?
 C15 H15B 1.067(16) . ?
 C15 C16 1.4992(17) . ?
 C16 H16A 1.100(13) . ?
 C16 H16B 1.091(14) . ?
 C16 H16C 1.074(18) . ?

loop_
  _geom_angle_atom_site_label_1
  _geom_angle_atom_site_label_2
  _geom_angle_atom_site_label_3
  _geom_angle
  _geom_angle_site_symmetry_1
  _geom_angle_site_symmetry_3
  _geom_angle_publ_flag
 C6 N1 H1 115.5(8) . . ?
 C7 N1 H1 112.1(8) . . ?
 C7 N1 C6 122.38(8) . . ?
 C2 C1 Cl1 118.03(8) . . ?
 C6 C1 Cl1 119.68(7) . . ?
 C6 C1 C2 122.23(9) . . ?
 C15 O2 C14 118.39(8) . . ?
 H2 C2 C1 120.5(7) . . ?
 C3 C2 C1 119.80(10) . . ?
 C3 C2 H2 119.7(7) . . ?
 H3 C3 C2 120.3(7) . . ?
 C4 C3 C2 119.70(9) . . ?
 C4 C3 H3 120.0(7) . . ?
 H4 C4 C3 120.9(7) . . ?
 C5 C4 C3 119.72(10) . . ?
 C5 C4 H4 119.4(7) . . ?
 C4 C5 Cl2 118.49(8) . . ?
 C6 C5 Cl2 118.86(7) . . ?
 C6 C5 C4 122.65(9) . . ?
 C1 C6 N1 122.21(9) . . ?
 C5 C6 N1 121.81(8) . . ?
 C5 C6 C1 115.84(8) . . ?
 C8 C7 N1 121.68(8) . . ?
 C12 C7 N1 118.60(8) . . ?
 C12 C7 C8 119.72(8) . . ?
 H8 C8 C7 117.5(7) . . ?
 C9 C8 C7 120.50(9) . . ?
 C9 C8 H8 122.0(7) . . ?
 H9 C9 C8 120.8(7) . . ?
 C10 C9 C8 120.21(9) . . ?
 C10 C9 H9 119.0(7) . . ?
 H10 C10 C9 120.5(7) . . ?
 C11 C10 C9 119.20(9) . . ?
 C11 C10 H10 120.4(7) . . ?
 H11 C11 C10 120.5(7) . . ?
 C12 C11 C10 121.46(9) . . ?
 C12 C11 H11 118.1(7) . . ?
 C11 C12 C7 118.90(8) . . ?
 C13 C12 C7 120.95(8) . . ?
 C13 C12 C11 120.15(9) . . ?
 H13A C13 C12 110.8(7) . . ?
 H13B C13 C12 110.9(7) . . ?
 H13B C13 H13A 109.8(10) . . ?
 C14 C13 C12 110.60(8) . . ?
 C14 C13 H13A 108.7(7) . . ?
 C14 C13 H13B 106.0(7) . . ?
 O2 C14 O1 124.23(9) . . ?
 C13 C14 O1 123.72(9) . . ?
 C13 C14 O2 112.05(8) . . ?
 H15A C15 O2 109.4(8) . . ?
 H15B C15 O2 106.5(9) . . ?
 H15B C15 H15A 110.2(13) . . ?
 C16 C15 O2 109.32(10) . . ?
 C16 C15 H15A 110.8(9) . . ?
 C16 C15 H15B 110.5(8) . . ?
 H16A C16 C15 110.8(8) . . ?
 H16B C16 C15 111.4(8) . . ?
 H16B C16 H16A 108.2(12) . . ?
 H16C C16 C15 110.2(10) . . ?
 H16C C16 H16A 107.3(11) . . ?
 H16C C16 H16B 108.8(13) . . ?

loop_
  _geom_torsion_atom_site_label_1
  _geom_torsion_atom_site_label_2
  _geom_torsion_atom_site_label_3
  _geom_torsion_atom_site_label_4
  _geom_torsion
  _geom_torsion_site_symmetry_1
  _geom_torsion_site_symmetry_2
  _geom_torsion_site_symmetry_3
  _geom_torsion_site_symmetry_4
  _geom_torsion_publ_flag
 Cl1 C1 C2 C3 -175.31(8) . . . . ?
 Cl1 C1 C6 N1 -1.46(9) . . . . ?
 Cl1 C1 C6 C5 174.31(7) . . . . ?
 O1 C14 O2 C15 -1.05(13) . . . . ?
 O1 C14 C13 C12 -63.73(11) . . . . ?
 N1 C6 C1 C2 -178.66(9) . . . . ?
 N1 C6 C5 Cl2 -2.06(9) . . . . ?
 N1 C6 C5 C4 177.44(8) . . . . ?
 N1 C7 C8 C9 -178.95(9) . . . . ?
 N1 C7 C12 C11 178.32(8) . . . . ?
 N1 C7 C12 C13 -1.47(10) . . . . ?
 C1 C2 C3 C4 0.41(12) . . . . ?
 C1 C6 C5 Cl2 -177.85(6) . . . . ?
 C1 C6 C5 C4 1.65(10) . . . . ?
 O2 C14 C13 C12 115.31(9) . . . . ?
 C2 C3 C4 C5 -1.62(12) . . . . ?
 Cl2 C5 C4 C3 -179.95(7) . . . . ?
 C3 C4 C5 C6 0.55(11) . . . . ?
 C7 C8 C9 C10 0.53(11) . . . . ?
 C7 C12 C11 C10 0.81(11) . . . . ?
 C7 C12 C13 C14 79.11(9) . . . . ?
 C8 C9 C10 C11 -0.63(12) . . . . ?
 C9 C10 C11 C12 -0.04(12) . . . . ?
 C10 C11 C12 C13 -179.40(9) . . . . ?
 C11 C12 C13 C14 -100.68(10) . . . . ?

loop_
  _refln_index_h
  _refln_index_k
  _refln_index_l
  _refln_F_squared_calc
  _refln_F_squared_meas
  _refln_F_squared_sigma
  _refln_F_squared_weight
  _refln_observed_status
-14 0 4 368.727 402.074 24.610 3.269 o
-14 0 6 1063.360 1123.300 80.331 0.323 o
-14 1 4 83.784 117.901 16.009 9.062 o
-14 1 5 1.650 1.572 4.810 104.262 o
-14 1 6 0.472 274.686 40.812 1.443 o
-13 0 2 64.895 58.788 10.673 20.295 o
-13 0 4 256.943 274.677 23.069 4.038 o
-13 0 6 431.413 431.940 29.021 2.385 o
-13 0 8 2.752 3.288 4.887 100.800 o
-13 0 10 20.559 19.949 9.282 27.753 o
-13 1 1 33.442 35.210 7.183 45.127 o
-13 1 2 479.350 492.626 15.692 5.261 o
-13 1 3 12.002 11.860 5.614 75.573 o
-13 1 4 351.511 349.634 14.465 7.457 o
-13 1 5 59.180 73.490 6.816 46.680 o
-13 1 6 63.148 62.801 7.953 35.311 o
-13 1 7 38.705 39.676 7.077 46.031 o
-13 1 8 23.089 20.385 6.246 60.312 o
-13 1 9 64.229 57.257 6.255 54.733 o
-13 1 10 16.628 17.834 5.134 89.194 o
-13 2 1 19.320 20.101 6.488 56.235 o
-13 2 2 20.087 22.742 6.542 55.213 o
-13 2 3 70.349 91.028 9.281 25.867 o
-13 2 4 27.805 29.361 6.446 56.139 o
-13 2 5 70.418 96.435 8.051 33.379 o
-13 2 6 60.056 63.312 8.115 34.145 o
-13 2 7 102.580 104.627 7.203 37.807 o
-13 2 8 18.011 14.584 5.425 80.140 o
-13 2 9 453.910 447.169 13.577 6.514 o
-13 2 10 28.724 41.095 5.845 67.092 o
-13 3 1 7.609 7.201 5.048 93.898 o
-13 3 2 230.498 235.258 11.534 13.025 o
-13 3 3 8.389 12.963 6.149 63.302 o
-13 3 4 16.010 10.130 5.529 77.618 o
-13 3 5 207.672 213.070 9.787 17.368 o
-13 3 6 185.316 196.790 10.249 17.150 o
-13 3 7 33.621 33.473 7.098 46.208 o
-13 3 8 0.376 3.869 4.277 131.771 o
-13 3 9 151.459 166.635 9.417 21.197 o
-13 4 1 184.481 186.948 10.987 15.566 o
-13 4 2 1.327 2.441 4.437 122.456 o
-13 4 3 158.677 163.534 9.404 21.033 o
-13 4 4 256.720 274.050 12.301 11.111 o
-13 4 5 127.771 127.703 10.073 20.306 o
-13 4 6 221.887 234.781 11.703 12.923 o
-13 4 7 1.180 1.235 4.118 142.226 o
-13 4 8 0.012 -2.000 4.375 126.250 o
-13 4 9 19.761 17.598 19.220 6.527 o
-13 5 2 4.137 6.211 4.685 109.305 o
-13 5 3 301.258 303.774 12.249 10.223 o
-13 5 4 46.671 44.949 8.089 35.254 o
-13 5 5 0.037 0.747 3.463 201.439 o
-13 5 6 291.431 284.729 12.055 10.750 o
-13 5 7 3.616 5.177 5.913 68.869 o
-12 0 2 0.782 -0.506 5.799 71.841 o
-12 0 4 297.729 320.121 16.830 6.509 o
-12 0 6 25.013 27.452 7.113 46.566 o
-12 0 8 988.356 966.026 28.123 1.475 o
-12 0 10 433.710 420.884 25.086 3.026 o
-12 0 12 94.265 89.132 9.610 23.625 o
-12 1 1 100.494 116.439 7.928 32.044 o
-12 1 2 13.710 15.619 4.714 105.970 o
-12 1 3 278.975 281.318 9.666 14.378 o
-12 1 4 268.709 255.757 9.690 15.011 o
-12 1 5 371.956 371.899 12.347 8.604 o
-12 1 6 240.391 247.057 9.816 15.751 o
-12 1 7 36.701 37.243 6.007 63.108 o
-12 1 8 11.616 12.441 3.921 152.662 o
-12 1 9 7.169 10.275 4.318 127.615 o
-12 1 10 2.090 1.492 3.261 226.074 o
-12 1 11 58.790 65.771 6.375 53.036 o
-12 1 12 30.149 30.104 5.277 81.976 o
-12 2 1 261.601 271.970 10.392 13.777 o
-12 2 2 301.075 300.994 11.930 10.595 o
-12 2 3 257.252 278.540 12.841 10.419 o
-12 2 4 449.944 455.919 15.467 5.672 o
-12 2 5 5.926 5.367 3.841 161.675 o
-12 2 6 65.276 77.162 6.664 47.886 o
-12 2 7 15.755 18.515 4.779 102.611 o
-12 2 8 63.308 66.233 7.358 40.621 o
-12 2 9 129.124 165.487 11.433 15.927 o
-12 2 10 64.246 66.687 6.760 47.233 o
-12 2 11 66.909 82.330 11.563 17.240 o
-12 2 12 6.909 9.174 4.734 106.584 o
-12 3 1 16.391 15.274 5.333 82.997 o
-12 3 2 52.373 54.717 7.092 44.568 o
-12 3 3 254.145 268.695 10.220 14.301 o
-12 3 4 523.583 531.346 14.246 5.326 o
-12 3 5 11.693 7.016 4.953 97.018 o
-12 3 6 162.858 174.060 8.297 24.852 o
-12 3 7 19.445 13.687 5.246 85.435 o
-12 3 8 5.040 4.718 3.714 173.191 o
-12 3 9 275.232 266.411 9.745 14.568 o
-12 3 10 46.910 56.727 8.297 33.375 o
-12 3 11 0.054 2.860 3.688 177.337 o
-12 4 1 0.005 2.674 3.585 187.663 o
-12 4 2 23.726 25.983 6.464 56.215 o
-12 4 3 205.972 207.020 9.762 17.582 o
-12 4 4 1.706 8.259 4.673 110.065 o
-12 4 5 35.031 40.665 6.403 55.928 o
-12 4 6 180.501 182.105 9.095 20.868 o
-12 4 7 144.520 147.120 9.021 23.341 o
-12 4 8 134.955 131.912 8.185 28.066 o
-12 4 9 136.433 141.578 8.982 23.958 o
-12 4 10 688.770 680.668 21.419 2.749 o
-12 4 11 176.669 197.631 12.235 13.157 o
-12 5 1 70.817 92.342 8.886 27.980 o
-12 5 2 10.439 14.544 4.770 104.112 o
-12 5 3 28.143 21.156 4.607 107.282 o
-12 5 4 14.323 14.928 4.979 95.220 o
-12 5 5 345.126 339.496 11.396 10.068 o
-12 5 6 203.517 200.495 10.898 15.153 o
-12 5 7 46.641 62.059 7.153 43.993 o
-12 5 8 217.810 232.932 10.456 15.297 o
-12 5 9 132.836 135.131 8.091 28.605 o
-12 5 10 11.512 7.077 4.098 140.803 o
-12 6 1 53.071 53.272 8.091 34.826 o
-12 6 2 267.010 238.986 9.800 15.109 o
-12 6 3 1.468 1.888 3.691 176.758 o
-12 6 4 294.145 288.136 11.321 11.552 o
-12 6 5 17.113 12.162 5.174 88.148 o
-12 6 6 67.400 73.572 8.009 34.409 o
-12 6 7 118.011 130.265 8.020 30.019 o
-12 6 8 37.812 31.948 6.326 57.351 o
-12 6 9 34.686 35.144 7.161 45.331 o
-12 7 1 154.989 153.854 9.550 20.839 o
-12 7 2 3.854 4.034 4.843 102.492 o
-12 7 3 36.717 42.361 5.514 73.735 o
-12 7 4 91.896 96.394 7.417 37.114 o
-12 7 5 75.572 77.107 9.081 26.983 o
-12 7 6 133.821 140.090 8.695 25.378 o
-12 7 7 86.190 97.068 8.073 32.387 o
-12 7 8 50.096 58.393 6.573 51.319 o
-11 0 2 125.437 139.530 10.768 18.023 o
-11 0 4 203.384 197.956 11.298 14.383 o
-11 0 6 812.298 778.626 33.056 1.454 o
-11 0 8 231.539 236.303 13.125 10.731 o
-11 0 10 42.462 38.729 7.130 45.206 o
-11 0 12 5.604 9.267 5.075 92.980 o
-11 1 1 24.724 28.813 4.377 117.973 o
-11 1 2 383.425 383.577 10.657 9.676 o
-11 1 3 1.782 1.144 2.662 338.830 o
-11 1 4 1119.750 1068.330 20.665 1.618 o
-11 1 5 38.647 41.793 5.157 83.114 o
-11 1 6 502.284 491.852 12.623 6.270 o
-11 1 7 1.488 1.537 2.898 286.271 o
-11 1 8 35.233 36.350 4.892 92.829 o
-11 1 9 28.740 28.603 5.156 85.981 o
-11 1 10 19.966 16.277 3.982 144.791 o
-11 1 11 191.375 206.455 8.911 20.503 o
-11 1 12 18.285 16.688 4.946 95.749 o
-11 1 13 314.113 290.249 15.237 7.535 o
-11 2 1 168.348 159.294 8.349 24.732 o
-11 2 2 0.021 1.973 2.921 282.625 o
-11 2 3 201.292 198.239 8.725 20.830 o
-11 2 4 2.344 3.598 3.710 174.505 o
-11 2 5 0.057 -1.718 3.329 218.054 o
-11 2 6 0.163 1.970 2.814 304.354 o
-11 2 7 495.190 502.450 13.799 5.816 o
-11 2 8 1.885 4.301 3.241 228.285 o
-11 2 9 309.932 321.405 9.349 13.411 o
-11 2 10 7.851 13.204 4.018 146.485 o
-11 2 11 246.025 249.511 8.773 17.760 o
-11 2 12 12.696 12.063 4.433 119.984 o
-11 2 13 123.751 124.979 11.341 16.634 o
-11 3 1 58.620 59.697 5.701 65.040 o
-11 3 2 27.119 22.891 5.955 65.737 o
-11 3 3 141.269 143.817 8.404 26.300 o
-11 3 4 542.021 554.576 13.156 5.458 o
-11 3 5 72.809 75.758 6.497 49.363 o
-11 3 6 21.850 23.471 4.645 106.729 o
-11 3 7 180.909 182.917 8.826 21.739 o
-11 3 8 5.678 6.453 3.995 149.556 o
-11 3 9 49.584 58.344 5.422 72.676 o
-11 3 10 341.600 332.013 11.801 9.805 o
-11 3 11 193.711 179.135 8.768 21.453 o
-11 3 12 17.733 20.953 4.442 117.468 o
-11 3 13 105.546 112.965 6.720 41.531 o
-11 4 1 98.471 109.413 7.230 37.714 o
-11 4 2 406.679 393.167 10.509 9.306 o
-11 4 3 237.225 233.286 9.732 16.235 o
-11 4 4 23.818 23.972 4.440 115.736 o
-11 4 5 329.344 327.067 11.762 10.083 o
-11 4 6 452.303 452.785 12.426 7.073 o
-11 4 7 73.377 81.537 6.841 44.835 o
-11 4 8 189.467 198.727 8.445 22.293 o
-11 4 9 33.094 36.770 5.186 83.683 o
-11 4 10 38.141 30.690 5.344 78.829 o
-11 4 11 43.236 53.049 5.289 77.584 o
-11 4 12 88.591 100.013 7.062 40.423 o
-11 5 1 0.715 1.370 3.561 190.185 o
-11 5 2 131.735 132.722 7.797 30.430 o
-11 5 3 128.484 133.278 6.621 38.994 o
-11 5 4 13.646 13.352 4.674 107.931 o
-11 5 5 182.181 191.269 8.691 21.962 o
-11 5 6 0.245 -0.167 2.977 272.608 o
-11 5 7 72.606 89.117 5.968 56.138 o
-11 5 8 391.820 406.850 12.761 7.839 o
-11 5 9 100.346 104.836 8.745 27.397 o
-11 5 10 705.604 706.772 17.424 3.230 o
-11 5 11 157.969 142.643 9.733 20.308 o
-11 5 12 30.376 33.909 5.674 71.193 o
-11 6 1 49.479 45.683 5.729 66.802 o
-11 6 2 16.465 17.702 5.495 78.162 o
-11 6 3 59.810 66.407 6.511 50.947 o
-11 6 4 18.193 20.313 5.404 80.426 o
-11 6 5 118.325 133.974 7.549 32.871 o
-11 6 6 54.724 73.577 7.801 36.741 o
-11 6 7 58.490 55.269 5.640 66.653 o
-11 6 8 188.525 195.339 9.136 20.153 o
-11 6 9 141.094 158.026 9.393 21.818 o
-11 6 10 0.026 -1.277 4.195 137.307 o
-11 6 11 31.227 41.942 6.317 57.645 o
-11 7 1 294.545 292.795 11.207 11.642 o
-11 7 2 13.513 10.619 4.138 137.167 o
-11 7 3 359.962 347.149 10.699 10.399 o
-11 7 4 238.993 235.039 9.325 17.036 o
-11 7 5 384.402 378.578 11.959 8.677 o
-11 7 6 0.130 0.468 3.446 203.387 o
-11 7 7 40.235 50.825 5.378 75.971 o
-11 7 8 525.120 506.338 15.544 4.976 o
-11 7 9 93.581 97.320 7.447 36.716 o
-11 7 10 16.034 14.813 4.305 125.968 o
-11 8 1 89.807 101.760 8.055 32.197 o
-11 8 2 87.199 90.061 7.311 38.608 o
-11 8 3 391.424 378.930 12.851 7.951 o
-11 8 4 0.415 -1.135 3.008 266.801 o
-11 8 5 115.312 126.945 7.890 31.078 o
-11 8 6 131.638 137.713 8.535 26.303 o
-11 8 7 198.986 198.398 9.676 18.176 o
-11 8 8 1.948 -0.029 3.401 208.212 o
-11 8 9 0.446 -1.223 3.746 172.096 o
-11 9 2 15.924 14.319 4.690 106.739 o
-11 9 3 6.526 14.656 5.074 92.677 o
-11 9 4 4.422 5.287 4.377 125.159 o
-11 9 5 1.156 5.723 3.834 163.486 o
-11 9 6 15.309 14.612 5.187 87.802 o
-10 0 2 36.267 38.977 5.907 65.087 o
-10 0 4 51.940 63.233 7.633 38.669 o
-10 0 6 147.109 169.349 12.153 14.014 o
-10 0 8 56.928 46.746 6.241 56.304 o
-10 0 10 2132.460 2040.820 50.436 0.380 o
-10 0 12 955.268 887.155 30.326 1.433 o
-10 0 14 14.549 15.351 14.738 11.096 o
-10 1 1 37.832 36.846 4.510 106.898 o
-10 1 2 28.390 25.273 4.398 116.421 o
-10 1 3 618.675 622.056 13.185 4.659 o
-10 1 4 190.982 192.695 9.865 18.029 o
-10 1 5 4.692 4.231 2.883 285.687 o
-10 1 6 647.974 648.354 13.817 4.261 o
-10 1 7 2778.460 2748.630 42.985 0.286 o
-10 1 8 326.778 331.688 9.366 12.789 o
-10 1 9 15.872 13.737 3.409 197.270 o
-10 1 10 16.679 17.969 4.759 103.326 o
-10 1 11 1.536 4.560 3.037 259.818 o
-10 1 12 5.429 3.107 3.424 203.528 o
-10 1 13 26.112 17.554 3.917 146.765 o
-10 1 14 64.189 53.540 11.190 18.579 o
-10 2 1 44.252 45.044 4.311 112.162 o
-10 2 2 173.055 186.400 7.641 26.762 o
-10 2 3 804.355 774.039 15.192 3.057 o
-10 2 4 342.006 338.722 9.376 12.290 o
-10 2 5 408.820 413.120 10.536 9.083 o
-10 2 6 942.178 927.740 17.357 2.246 o
-10 2 7 52.352 53.464 4.706 92.855 o
-10 2 8 174.762 187.880 8.277 23.936 o
-10 2 9 115.885 123.250 6.523 41.769 o
-10 2 10 1.806 0.903 2.515 379.381 o
-10 2 11 10.664 11.981 4.182 134.899 o
-10 2 12 4.841 2.381 3.159 239.080 o
-10 2 13 114.581 104.673 6.553 42.642 o
-10 2 14 0.414 3.814 8.139 36.459 o
-10 3 1 24.618 28.721 3.913 145.324 o
-10 3 2 325.606 316.755 9.385 12.995 o
-10 3 3 6.454 9.646 3.680 175.107 o
-10 3 4 5.005 5.276 3.418 203.986 o
-10 3 5 994.182 992.231 18.503 1.995 o
-10 3 6 688.443 726.345 15.324 3.589 o
-10 3 7 15.293 13.097 3.496 188.479 o
-10 3 8 306.485 302.581 9.699 13.270 o
-10 3 9 104.321 110.020 7.033 38.907 o
-10 3 10 29.234 31.487 5.055 88.930 o
-10 3 11 734.429 683.799 14.823 3.561 o
-10 3 12 77.570 83.833 6.575 47.469 o
-10 3 13 28.127 19.132 4.696 103.667 o
-10 3 14 102.478 88.613 16.350 8.685 o
-10 4 1 12.436 13.594 3.613 178.243 o
-10 4 2 51.413 61.089 5.387 72.955 o
-10 4 3 0.003 0.135 2.655 342.775 o
-10 4 4 78.236 83.632 5.333 66.790 o
-10 4 5 458.029 452.845 10.912 7.810 o
-10 4 6 2.218 3.729 3.199 234.234 o
-10 4 7 549.204 538.901 11.806 5.914 o
-10 4 8 54.974 64.512 6.095 57.966 o
-10 4 9 51.681 68.364 6.317 54.518 o
-10 4 10 907.470 911.408 18.174 2.281 o
-10 4 11 11.471 8.856 4.508 116.625 o
-10 4 12 438.565 418.430 16.351 5.511 o
-10 4 13 305.073 291.967 18.602 5.599 o
-10 5 1 28.257 28.131 4.647 104.695 o
-10 5 2 834.236 841.072 18.499 2.512 o
-10 5 3 14.338 15.015 3.411 197.525 o
-10 5 4 6.957 11.600 3.803 163.652 o
-10 5 5 1.282 3.730 2.971 271.840 o
-10 5 6 1.785 3.249 3.932 155.654 o
-10 5 7 539.928 567.076 13.151 5.427 o
-10 5 8 244.203 249.487 9.289 16.684 o
-10 5 9 250.479 249.186 8.563 18.072 o
-10 5 10 87.469 104.252 6.431 47.023 o
-10 5 11 22.421 17.168 4.180 131.154 o
-10 5 12 85.283 98.530 6.772 43.721 o
-10 5 13 92.963 90.253 9.755 23.016 o
-10 6 1 247.926 253.165 9.407 16.251 o
-10 6 2 28.088 25.665 5.221 84.296 o
-10 6 3 28.503 33.916 4.790 98.280 o
-10 6 4 725.561 701.637 16.688 3.277 o
-10 6 5 139.974 146.605 7.558 30.819 o
-10 6 6 611.719 610.448 13.610 4.639 o
-10 6 7 39.749 50.695 5.851 65.168 o
-10 6 8 12.196 14.646 5.090 91.450 o
-10 6 9 20.105 24.988 4.450 116.033 o
-10 6 10 8.635 8.677 4.243 131.969 o
-10 6 11 262.343 260.268 9.090 16.283 o
-10 6 12 16.978 16.035 4.577 111.581 o
-10 7 1 317.212 294.121 9.327 13.620 o
-10 7 2 133.269 135.965 8.430 26.784 o
-10 7 3 91.754 94.444 6.614 44.995 o
-10 7 4 38.554 30.139 4.585 104.456 o
-10 7 5 4.364 6.740 3.905 156.741 o
-10 7 6 6.794 8.687 3.709 172.475 o
-10 7 7 61.130 65.910 6.424 52.066 o
-10 7 8 22.727 20.260 4.880 97.252 o
-10 7 9 266.850 257.738 8.662 17.038 o
-10 7 10 179.852 178.388 8.186 24.280 o
-10 7 11 282.465 268.566 11.263 12.051 o
-10 8 1 295.041 286.120 10.367 12.822 o
-10 8 2 36.655 31.677 5.844 66.770 o
-10 8 3 180.233 162.382 7.897 25.925 o
-10 8 4 346.625 336.279 10.624 10.839 o
-10 8 5 743.888 713.803 16.107 3.270 o
-10 8 6 121.853 135.005 8.423 27.424 o
-10 8 7 264.402 272.414 11.021 12.730 o
-10 8 8 9.643 7.428 3.977 149.745 o
-10 8 9 33.062 28.313 4.752 99.357 o
-10 8 10 181.348 169.026 8.360 23.758 o
-10 9 1 54.714 51.430 6.339 54.712 o
-10 9 2 218.277 208.935 8.462 20.624 o
-10 9 3 2.954 2.478 3.518 193.958 o
-10 9 4 261.726 280.919 11.921 11.454 o
-10 9 5 91.552 83.421 6.033 52.919 o
-10 9 6 1.640 5.640 3.778 168.210 o
-10 9 7 0.470 3.257 2.933 279.630 o
-10 9 8 239.417 249.697 10.681 14.113 o
-10 9 9 98.874 105.655 9.116 25.518 o
-10 10 1 10.165 6.393 4.707 107.528 o
-10 10 2 52.554 57.830 6.465 52.691 o
-10 10 3 74.998 66.506 6.735 46.600 o
-10 10 4 440.013 419.501 12.322 7.459 o
-10 10 5 1.295 7.407 4.741 107.014 o
-10 10 6 200.563 188.347 7.682 24.784 o
-10 10 7 139.483 131.232 8.271 27.385 o
-9 0 2 2911.640 2815.080 62.407 0.219 o
-9 0 4 891.563 859.688 19.831 2.239 o
-9 0 6 2126.990 2113.670 43.709 0.416 o
-9 0 8 48.442 49.885 5.144 80.824 o
-9 0 10 528.232 527.351 17.600 4.299 o
-9 0 12 377.168 353.336 13.385 7.902 o
-9 0 14 55.086 96.078 29.579 2.744 o
-9 1 1 14.291 12.557 3.269 215.028 o
-9 1 2 0.106 0.428 2.400 419.133 o
-9 1 3 44.145 53.080 4.047 123.164 o
-9 1 4 1815.130 1789.380 26.267 0.686 o
-9 1 5 3.278 3.558 2.500 380.323 o
-9 1 6 1103.430 1098.930 18.422 1.720 o
-9 1 7 4.281 4.394 2.566 359.329 o
-9 1 8 107.520 118.899 5.395 56.403 o
-9 1 9 150.792 161.509 6.592 35.456 o
-9 1 10 13.722 13.049 3.360 204.249 o
-9 1 11 18.966 19.672 3.808 157.313 o
-9 1 12 0.066 -3.757 3.014 266.063 o
-9 1 13 13.450 15.296 3.665 172.543 o
-9 1 14 42.502 33.999 9.600 25.539 o
-9 1 15 456.020 498.055 22.368 3.443 o
-9 2 1 724.523 704.319 13.118 3.828 o
-9 2 2 1.079 2.152 2.394 418.564 o
-9 2 3 155.080 153.648 5.200 46.631 o
-9 2 4 709.137 700.025 11.455 4.196 o
-9 2 5 1593.070 1576.310 24.866 0.860 o
-9 2 6 442.653 463.456 10.736 8.049 o
-9 2 7 136.911 147.927 5.431 47.999 o
-9 2 8 756.868 736.557 14.808 3.357 o
-9 2 9 650.456 653.405 13.694 4.258 o
-9 2 10 150.021 160.894 7.016 32.781 o
-9 2 11 160.429 166.249 7.140 30.950 o
-9 2 12 0.003 2.209 2.751 318.449 o
-9 2 13 489.436 459.890 18.031 4.520 o
-9 2 14 12.545 17.026 9.931 24.366 o
-9 3 1 11.145 10.655 3.005 255.780 o
-9 3 2 0.489 3.440 2.592 357.356 o
-9 3 3 165.001 154.593 5.809 39.887 o
-9 3 4 222.443 225.789 7.176 24.059 o
-9 3 5 204.424 212.252 6.911 26.797 o
-9 3 6 652.003 664.903 13.957 4.164 o
-9 3 7 283.758 298.509 8.284 16.345 o
-9 3 8 537.517 528.058 14.989 5.002 o
-9 3 9 140.476 142.254 6.468 38.466 o
-9 3 10 314.216 315.570 9.650 12.962 o
-9 3 11 119.758 113.037 5.974 47.555 o
-9 3 12 279.383 267.592 8.397 16.898 o
-9 3 13 499.479 462.026 19.085 4.166 o
-9 3 14 19.244 19.028 7.641 40.795 o
-9 4 1 144.149 145.888 6.451 37.998 o
-9 4 2 2171.820 2142.700 34.447 0.462 o
-9 4 3 692.828 684.329 13.377 4.001 o
-9 4 4 4.617 4.145 2.979 268.035 o
-9 4 5 246.642 252.158 8.350 18.675 o
-9 4 6 103.284 107.066 7.033 39.130 o
-9 4 7 255.118 250.716 7.543 20.316 o
-9 4 8 1357.110 1360.690 21.968 1.155 o
-9 4 9 75.080 81.207 6.219 52.595 o
-9 4 10 15.149 14.607 4.142 135.968 o
-9 4 11 132.228 128.518 7.374 33.226 o
-9 4 12 14.893 17.362 4.121 137.002 o
-9 4 13 0.257 2.708 3.764 170.196 o
-9 4 14 147.579 159.009 11.681 15.076 o
-9 5 1 813.249 778.272 16.009 2.925 o
-9 5 2 15.557 11.656 3.200 223.298 o
-9 5 3 212.865 223.492 7.499 23.622 o
-9 5 4 775.238 771.263 16.560 2.997 o
-9 5 5 712.119 703.406 14.927 3.600 o
-9 5 6 17.631 16.682 3.592 177.007 o
-9 5 7 49.994 56.776 5.637 67.889 o
-9 5 8 0.033 4.200 3.128 245.998 o
-9 5 9 4.330 6.715 3.483 196.513 o
-9 5 10 804.999 794.738 16.392 2.881 o
-9 5 11 54.100 61.365 5.215 76.647 o
-9 5 12 388.355 394.230 20.989 4.157 o
-9 5 13 61.259 59.807 8.384 32.147 o
-9 6 1 447.142 446.717 11.500 7.667 o
-9 6 2 775.393 771.814 14.756 3.221 o
-9 6 3 7.588 7.962 2.985 263.151 o
-9 6 4 12.070 9.170 3.415 200.028 o
-9 6 5 4.803 5.639 3.086 249.334 o
-9 6 6 14.092 8.316 3.265 217.033 o
-9 6 7 35.139 34.686 4.638 102.586 o
-9 6 8 87.656 95.431 6.482 46.889 o
-9 6 9 76.037 88.703 6.893 43.703 o
-9 6 10 818.832 796.000 17.060 2.763 o
-9 6 11 55.243 65.479 6.887 46.438 o
-9 6 12 256.233 241.962 10.663 13.830 o
-9 6 13 4.478 4.188 4.485 119.307 o
-9 7 1 2008.820 1955.750 33.739 0.529 o
-9 7 2 519.845 521.919 13.078 5.800 o
-9 7 3 437.845 430.251 11.425 7.940 o
-9 7 4 7.754 6.517 3.507 192.454 o
-9 7 5 528.627 523.270 13.173 5.687 o
-9 7 6 158.351 164.287 6.869 32.807 o
-9 7 7 241.867 238.929 8.416 19.009 o
-9 7 8 42.529 49.344 4.936 88.330 o
-9 7 9 244.487 264.271 9.879 15.252 o
-9 7 10 258.667 249.893 8.827 17.148 o
-9 7 11 5.711 5.654 3.817 163.708 o
-9 7 12 163.189 147.171 7.529 29.322 o
-9 8 1 0.014 4.625 3.543 191.871 o
-9 8 2 14.728 15.202 3.180 225.348 o
-9 8 3 174.999 177.503 11.142 15.541 o
-9 8 4 167.148 167.836 7.818 26.922 o
-9 8 5 565.890 568.189 13.627 5.084 o
-9 8 6 211.038 197.113 7.640 24.035 o
-9 8 7 186.560 192.160 8.120 23.794 o
-9 8 8 32.032 36.107 4.534 107.584 o
-9 8 9 148.470 145.674 8.744 24.357 o
-9 8 10 0.364 1.384 3.492 197.819 o
-9 8 11 0.261 2.400 3.587 187.389 o
-9 9 1 194.763 191.822 8.438 22.228 o
-9 9 2 6.588 8.466 4.099 141.735 o
-9 9 3 145.044 137.968 6.996 34.342 o
-9 9 4 36.946 32.252 5.258 81.314 o
-9 9 5 57.999 71.163 6.586 49.849 o
-9 9 6 6.262 8.165 3.915 155.280 o
-9 9 7 31.018 33.572 4.880 94.431 o
-9 9 8 47.454 46.201 5.781 65.938 o
-9 9 9 26.695 25.630 4.089 133.768 o
-9 9 10 285.839 269.861 11.057 12.250 o
-9 10 1 62.479 72.374 5.693 63.628 o
-9 10 2 21.626 20.331 4.537 112.034 o
-9 10 3 146.071 142.283 8.222 26.971 o
-9 10 4 0.111 4.956 3.632 182.458 o
-9 10 5 4.721 6.489 3.472 197.628 o
-9 10 6 2.607 0.949 2.209 488.831 o
-9 10 7 88.811 85.016 6.077 52.574 o
-9 10 8 382.595 354.988 10.907 9.730 o
-9 10 9 157.177 157.122 8.797 23.483 o
-9 11 1 391.958 385.003 13.808 7.299 o
-9 11 2 2.484 1.070 2.758 315.243 o
-9 11 3 553.396 505.641 18.918 3.903 o
-9 11 4 145.379 140.106 8.144 27.465 o
-9 11 5 114.225 122.060 8.002 30.593 o
-9 11 6 180.483 167.924 8.040 25.134 o
-9 11 7 12.601 8.761 4.483 117.699 o
-8 0 2 368.250 350.304 10.493 10.406 o
-8 0 4 106.675 106.747 7.824 32.674 o
-8 0 6 90.058 95.923 5.527 59.838 o
-8 0 8 132.778 127.740 7.001 35.851 o
-8 0 10 54.543 62.127 6.636 49.894 o
-8 0 12 2955.670 2787.720 86.678 0.164 o
-8 0 14 228.745 226.383 25.299 3.499 o
-8 1 1 434.487 434.167 9.782 8.991 o
-8 1 2 110.736 108.017 4.670 68.594 o
-8 1 3 875.916 865.451 13.833 2.796 o
-8 1 4 31.655 38.776 3.369 181.572 o
-8 1 5 12.197 13.388 2.597 333.735 o
-8 1 6 995.197 989.588 15.779 2.162 o
-8 1 7 2319.970 2349.540 35.310 0.407 o
-8 1 8 971.664 969.162 16.094 2.219 o
-8 1 9 889.526 883.607 14.606 2.657 o
-8 1 10 295.099 290.271 7.461 17.586 o
-8 1 11 12.736 14.589 3.160 229.792 o
-8 1 12 3.387 7.126 2.774 308.034 o
-8 1 13 5.132 6.411 2.887 283.722 o
-8 1 14 8.331 12.129 7.657 40.981 o
-8 1 15 214.852 228.319 14.969 8.908 o
-8 2 1 1505.930 1448.630 21.482 1.013 o
-8 2 2 290.153 285.111 6.774 19.332 o
-8 2 3 109.553 109.178 4.652 69.109 o
-8 2 4 7.051 15.809 3.638 177.608 o
-8 2 5 2061.390 2026.140 30.322 0.531 o
-8 2 6 941.642 946.889 15.744 2.340 o
-8 2 7 410.879 407.353 8.728 10.469 o
-8 2 8 1285.360 1268.510 21.196 1.285 o
-8 2 9 9.232 8.340 2.636 332.424 o
-8 2 10 20.145 17.283 3.433 191.027 o
-8 2 11 24.035 39.563 6.433 56.274 o
-8 2 12 42.936 44.225 3.873 135.451 o
-8 2 13 5.048 6.356 3.597 184.180 o
-8 2 14 3.735 3.837 5.029 95.127 o
-8 2 15 186.823 188.028 15.120 9.160 o
-8 3 1 88.624 88.950 4.711 76.857 o
-8 3 2 21.484 19.524 3.260 208.510 o
-8 3 3 707.383 690.037 11.677 4.199 o
-8 3 4 654.058 640.743 11.440 4.750 o
-8 3 5 278.789 284.086 7.503 18.398 o
-8 3 6 8.322 7.538 2.835 290.396 o
-8 3 7 755.866 749.982 13.247 3.549 o
-8 3 8 1477.010 1461.950 23.066 0.999 o
-8 3 9 49.846 51.516 4.338 107.747 o
-8 3 10 281.457 272.545 8.081 17.347 o
-8 3 11 206.791 208.326 6.923 26.716 o
-8 3 12 26.727 25.723 3.872 147.878 o
-8 3 13 62.432 64.909 10.103 22.528 o
-8 3 14 103.672 129.646 14.502 10.777 o
-8 3 15 0.659 1.447 5.873 70.025 o
-8 4 1 199.684 200.542 6.512 29.406 o
-8 4 2 11.223 15.419 2.891 272.927 o
-8 4 3 517.653 504.009 9.438 7.369 o
-8 4 4 42.257 46.975 4.089 123.236 o
-8 4 5 672.187 682.433 11.299 4.512 o
-8 4 6 19.232 30.597 4.208 128.434 o
-8 4 7 686.878 673.441 12.374 4.246 o
-8 4 8 9.395 11.650 2.997 258.190 o
-8 4 9 233.675 237.226 7.395 22.297 o
-8 4 10 862.184 861.504 15.812 2.664 o
-8 4 11 15.187 14.635 3.897 152.909 o
-8 4 12 453.903 432.686 10.532 8.228 o
-8 4 13 1.907 -0.152 3.612 184.694 o
-8 4 14 287.321 288.053 14.850 8.078 o
-8 5 1 681.028 687.521 12.981 4.128 o
-8 5 2 138.494 142.273 6.268 40.333 o
-8 5 3 319.380 324.228 8.097 14.872 o
-8 5 4 1563.630 1552.580 24.023 0.897 o
-8 5 5 418.893 433.018 8.532 10.166 o
-8 5 6 196.852 203.955 6.103 31.488 o
-8 5 7 55.906 62.094 4.902 84.658 o
-8 5 8 5.716 7.015 2.680 326.970 o
-8 5 9 1823.630 1812.190 28.880 0.652 o
-8 5 10 247.566 258.312 8.179 18.911 o
-8 5 11 0.359 0.439 2.570 365.188 o
-8 5 12 2.117 5.044 3.530 192.480 o
-8 5 13 130.505 137.005 7.702 30.940 o
-8 5 14 100.749 98.763 10.777 18.950 o
-8 6 1 1.921 5.102 2.949 275.017 o
-8 6 2 143.870 153.283 5.944 41.711 o
-8 6 3 1014.060 1033.940 17.658 1.968 o
-8 6 4 34.922 39.544 3.769 147.512 o
-8 6 5 43.390 45.263 3.881 134.474 o
-8 6 6 1317.890 1336.140 22.690 1.182 o
-8 6 7 109.803 116.465 6.353 44.548 o
-8 6 8 541.331 548.261 11.331 6.109 o
-8 6 9 43.727 46.143 3.986 128.177 o
-8 6 10 16.514 15.469 4.319 124.977 o
-8 6 11 92.762 97.956 7.418 36.990 o
-8 6 12 66.844 78.723 6.218 53.751 o
-8 6 13 27.563 26.794 5.659 72.262 o
-8 6 14 9.546 2.209 5.444 80.873 o
-8 7 1 235.245 237.865 7.979 20.498 o
-8 7 2 585.324 558.432 12.478 5.311 o
-8 7 3 93.278 100.866 7.341 37.496 o
-8 7 4 367.159 364.388 9.983 10.772 o
-8 7 5 371.509 355.247 8.939 11.817 o
-8 7 6 42.138 57.838 4.892 88.860 o
-8 7 7 284.659 296.115 8.825 15.392 o
-8 7 8 301.602 303.797 8.720 14.870 o
-8 7 9 500.946 493.244 11.456 6.769 o
-8 7 10 0.509 3.817 3.623 183.485 o
-8 7 11 237.112 235.474 13.780 9.892 o
-8 7 12 0.006 2.414 2.879 290.772 o
-8 7 13 223.069 236.187 11.165 13.792 o
-8 8 1 58.109 55.431 4.250 107.465 o
-8 8 2 211.605 202.316 7.463 24.486 o
-8 8 3 529.625 519.164 11.514 6.304 o
-8 8 4 68.150 71.866 5.256 71.682 o
-8 8 5 0.108 0.833 2.574 364.156 o
-8 8 6 403.495 391.478 10.705 9.226 o
-8 8 7 1418.320 1396.550 25.307 1.017 o
-8 8 8 139.502 142.844 7.834 29.386 o
-8 8 9 221.519 223.017 7.828 22.047 o
-8 8 10 11.150 7.705 3.815 161.898 o
-8 8 11 9.554 3.939 3.673 175.625 o
-8 8 12 79.129 81.231 6.397 49.693 o
-8 9 1 44.164 45.969 4.800 92.860 o
-8 9 2 623.454 598.125 13.184 4.706 o
-8 9 3 227.246 225.916 8.674 19.250 o
-8 9 4 459.305 430.352 9.814 8.590 o
-8 9 5 25.052 18.567 3.925 146.435 o
-8 9 6 115.088 124.233 5.738 50.142 o
-8 9 7 30.850 29.598 4.024 135.359 o
-8 9 8 9.430 4.030 3.092 245.944 o
-8 9 9 2.220 3.527 3.514 194.425 o
-8 9 10 199.716 209.464 12.008 13.058 o
-8 9 11 102.661 102.584 7.067 39.073 o
-8 10 1 87.809 86.619 5.997 53.738 o
-8 10 2 11.377 12.785 3.501 190.064 o
-8 10 3 350.815 322.795 10.260 11.275 o
-8 10 4 97.396 98.030 5.885 53.072 o
-8 10 5 1.062 3.555 3.068 255.277 o
-8 10 6 576.926 543.824 15.043 4.691 o
-8 10 7 0.597 2.473 2.881 289.916 o
-8 10 8 150.160 151.622 8.257 26.321 o
-8 10 9 0.005 -0.426 3.060 258.037 o
-8 10 10 33.615 27.879 5.032 89.244 o
-8 11 1 445.544 414.183 12.732 7.198 o
-8 11 2 163.296 163.628 9.541 20.405 o
-8 11 3 11.355 8.838 3.898 155.011 o
-8 11 4 139.461 133.494 7.392 32.362 o
-8 11 5 15.393 16.084 4.028 143.181 o
-8 11 6 4.607 3.954 3.296 219.585 o
-8 11 7 31.847 28.614 4.919 93.380 o
-8 11 8 239.861 217.069 9.063 17.937 o
-8 12 1 9.087 9.813 5.303 84.928 o
-8 12 2 66.440 55.668 9.025 27.902 o
-8 12 3 575.234 580.993 44.059 1.078 o
-8 12 4 91.552 105.294 12.211 15.131 o
-8 12 5 0.189 5.872 7.142 47.330 o
-8 12 6 44.903 56.078 10.034 23.220 o
-7 0 2 641.231 628.927 12.901 4.557 o
-7 0 4 8104.280 7791.460 168.917 0.029 o
-7 0 6 0.433 0.524 1.710 822.991 o
-7 0 8 453.162 454.889 13.134 6.698 o
-7 0 10 404.040 396.655 11.435 8.644 o
-7 0 12 8.825 8.025 4.233 132.585 o
-7 0 14 167.832 163.874 18.632 6.436 o
-7 1 1 774.029 772.706 13.370 3.402 o
-7 1 2 358.739 350.433 7.169 14.258 o
-7 1 3 227.742 222.616 4.923 32.563 o
-7 1 4 486.789 501.110 8.868 8.097 o
-7 1 5 88.516 93.348 3.967 95.774 o
-7 1 6 1786.540 1741.840 24.735 0.725 o
-7 1 7 41.020 41.334 3.575 156.918 o
-7 1 8 545.897 554.039 9.289 6.745 o
-7 1 9 77.055 81.359 4.136 98.228 o
-7 1 10 273.942 285.614 6.945 19.822 o
-7 1 11 151.578 147.445 5.231 47.503 o
-7 1 12 2.990 3.979 2.058 556.935 o
-7 1 13 5.624 3.153 2.198 484.570 o
-7 1 14 27.887 44.121 11.494 18.036 o
-7 1 15 65.606 83.066 12.760 14.284 o
-7 2 1 3606.560 3500.110 49.102 0.181 o
-7 2 2 175.143 182.167 4.782 44.120 o
-7 2 3 378.435 380.404 7.198 13.060 o
-7 2 4 544.018 541.587 8.803 7.019 o
-7 2 5 5.703 6.045 2.167 493.922 o
-7 2 6 0.135 4.583 2.325 443.244 o
-7 2 7 1290.000 1268.260 18.082 1.369 o
-7 2 8 306.912 305.582 7.025 17.498 o
-7 2 9 0.103 3.264 2.094 546.798 o
-7 2 10 108.492 113.969 4.785 66.362 o
-7 2 11 514.853 513.143 11.852 6.353 o
-7 2 12 3.926 5.195 2.226 474.402 o
-7 2 13 439.489 440.531 13.774 6.585 o
-7 2 14 15.073 15.357 8.080 36.667 o
-7 2 15 377.315 382.007 19.499 4.709 o
-7 3 1 80.396 85.691 3.916 103.120 o
-7 3 2 707.061 709.368 11.646 4.149 o
-7 3 3 262.527 261.964 5.935 23.846 o
-7 3 4 441.028 450.141 8.440 9.595 o
-7 3 5 123.987 127.416 4.950 58.338 o
-7 3 6 14.388 20.214 3.363 201.279 o
-7 3 7 285.535 286.976 6.896 19.272 o
-7 3 8 256.708 271.301 6.676 21.905 o
-7 3 9 507.601 494.732 9.679 7.464 o
-7 3 10 330.186 314.718 7.252 15.914 o
-7 3 11 192.879 180.534 5.983 33.776 o
-7 3 12 252.862 255.854 13.527 9.860 o
-7 3 13 11.590 10.486 3.623 178.350 o
-7 3 14 153.803 171.531 14.287 10.489 o
-7 3 15 261.156 288.210 21.804 4.432 o
-7 4 1 3394.390 3348.460 48.986 0.198 o
-7 4 2 706.675 703.539 10.862 4.299 o
-7 4 3 116.562 116.263 4.625 66.608 o
-7 4 4 1758.170 1759.750 24.507 0.736 o
-7 4 5 1703.970 1701.120 24.583 0.774 o
-7 4 6 309.087 304.584 7.190 17.132 o
-7 4 7 62.013 68.102 4.060 110.789 o
-7 4 8 38.914 50.164 3.584 154.717 o
-7 4 9 221.705 220.653 6.817 25.562 o
-7 4 10 312.475 324.873 9.629 12.914 o
-7 4 11 105.509 100.102 5.424 58.162 o
-7 4 12 4.198 2.702 2.463 390.797 o
-7 4 13 20.745 16.303 4.158 133.099 o
-7 4 14 169.438 185.508 15.205 9.217 o
-7 4 15 117.313 136.580 13.182 12.697 o
-7 5 1 667.602 647.478 11.086 4.704 o
-7 5 2 412.535 411.024 8.095 10.891 o
-7 5 3 221.755 213.606 5.883 29.567 o
-7 5 4 3.221 6.585 2.538 367.208 o
-7 5 5 48.910 50.665 3.239 172.666 o
-7 5 6 1342.860 1358.200 20.815 1.197 o
-7 5 7 671.221 669.651 12.085 4.408 o
-7 5 8 155.769 155.534 5.177 46.558 o
-7 5 9 137.201 149.662 6.415 38.840 o
-7 5 10 7.411 8.262 2.877 282.672 o
-7 5 11 183.341 194.461 6.993 28.751 o
-7 5 12 902.785 841.057 27.381 1.681 o
-7 5 13 80.148 94.002 7.883 34.190 o
-7 5 14 459.433 480.199 22.189 3.498 o
-7 6 1 737.871 735.824 12.782 3.734 o
-7 6 2 787.590 762.409 13.402 3.362 o
-7 6 3 351.655 349.871 8.584 12.809 o
-7 6 4 643.090 645.563 11.587 4.778 o
-7 6 5 182.496 189.333 6.606 30.982 o
-7 6 6 29.969 38.865 4.302 118.606 o
-7 6 7 48.888 52.413 4.338 107.955 o
-7 6 8 266.993 276.881 7.265 19.691 o
-7 6 9 52.870 62.602 4.535 97.216 o
-7 6 10 468.700 477.989 10.650 7.636 o
-7 6 11 0.907 3.973 3.010 265.061 o
-7 6 12 184.520 181.753 10.556 16.623 o
-7 6 13 446.377 455.431 19.744 4.206 o
-7 6 14 91.487 92.313 8.040 32.464 o
-7 7 1 876.065 850.709 14.371 2.770 o
-7 7 2 595.645 574.868 11.501 5.440 o
-7 7 3 1882.370 1847.630 27.971 0.633 o
-7 7 4 248.984 257.392 7.670 20.134 o
-7 7 5 2057.720 2043.060 30.513 0.528 o
-7 7 6 32.644 42.356 4.207 121.911 o
-7 7 7 290.319 287.053 8.662 15.637 o
-7 7 8 35.919 44.074 3.629 155.442 o
-7 7 9 354.927 364.972 9.334 11.693 o
-7 7 10 59.276 60.116 5.531 68.418 o
-7 7 11 49.169 62.099 6.699 49.478 o
-7 7 12 442.447 441.654 11.433 7.799 o
-7 7 13 16.761 10.895 6.067 64.589 o
-7 8 1 197.228 195.067 7.890 23.986 o
-7 8 2 48.583 54.914 5.130 80.673 o
-7 8 3 3.317 4.340 2.374 420.117 o
-7 8 4 52.665 56.371 5.782 64.525 o
-7 8 5 354.634 340.703 7.846 13.740 o
-7 8 6 2.382 5.699 3.023 261.321 o
-7 8 7 601.580 610.083 12.987 4.862 o
-7 8 8 94.752 98.492 5.486 59.380 o
-7 8 9 160.478 183.420 7.990 26.063 o
-7 8 10 120.203 129.692 6.810 38.444 o
-7 8 11 26.174 17.298 4.057 137.459 o
-7 8 12 9.509 8.456 4.041 145.012 o
-7 8 13 100.352 108.022 10.158 20.988 o
-7 9 1 61.473 64.849 4.643 90.545 o
-7 9 2 514.657 506.486 10.941 6.760 o
-7 9 3 391.859 369.107 9.364 10.768 o
-7 9 4 188.100 176.688 6.360 32.374 o
-7 9 5 177.740 165.642 6.147 35.302 o
-7 9 6 7.045 6.008 3.063 251.433 o
-7 9 7 133.789 137.385 5.709 46.491 o
-7 9 8 23.887 24.839 4.055 137.046 o
-7 9 9 402.216 390.962 10.526 9.389 o
-7 9 10 78.102 83.672 4.787 78.835 o
-7 9 11 34.266 35.255 5.179 83.830 o
-7 9 12 607.579 595.293 20.381 3.254 o
-7 10 1 7.428 6.834 2.977 265.191 o
-7 10 2 150.876 149.589 6.566 36.235 o
-7 10 3 110.441 109.861 5.314 57.886 o
-7 10 4 12.696 12.347 3.335 207.998 o
-7 10 5 82.518 85.091 5.720 58.912 o
-7 10 6 35.205 41.240 4.745 97.604 o
-7 10 7 97.581 102.857 6.430 45.954 o
-7 10 8 219.958 216.927 7.465 23.505 o
-7 10 9 31.362 32.802 4.712 100.784 o
-7 10 10 732.374 709.044 16.234 3.304 o
-7 10 11 134.388 132.531 7.405 32.703 o
-7 11 1 30.210 33.344 3.922 141.228 o
-7 11 2 88.096 94.898 4.953 70.933 o
-7 11 3 1018.200 955.972 23.509 1.692 o
-7 11 4 56.279 60.000 4.880 85.459 o
-7 11 5 552.270 521.342 18.663 3.937 o
-7 11 6 460.304 424.284 15.213 5.818 o
-7 11 7 309.060 295.352 12.660 9.747 o
-7 11 8 162.614 160.502 8.003 26.555 o
-7 11 9 5.000 11.002 4.608 112.522 o
-7 12 1 48.919 55.344 7.622 39.120 o
-7 12 2 306.051 282.139 12.912 9.632 o
-7 12 3 43.478 40.885 9.308 27.034 o
-7 12 4 387.749 358.343 17.025 5.723 o
-7 12 5 165.839 175.524 19.289 6.023 o
-7 12 6 286.316 313.336 15.069 7.801 o
-7 12 7 282.896 284.027 21.141 4.618 o
-7 13 1 4.552 5.217 6.529 56.495 o
-7 13 2 60.642 66.078 16.509 8.704 o
-7 13 3 125.674 149.033 15.648 9.160 o
-7 13 4 748.815 749.800 33.609 1.484 o
-6 0 2 314.815 309.616 8.304 14.975 o
-6 0 4 569.531 569.933 10.950 5.858 o
-6 0 6 1464.290 1439.070 27.768 0.923 o
-6 0 8 243.472 260.262 7.934 19.662 o
-6 0 10 11.652 11.722 3.444 196.308 o
-6 0 12 173.258 163.689 5.816 38.158 o
-6 0 14 1306.580 1357.780 54.380 0.539 o
-6 0 16 514.832 556.663 39.314 1.344 o
-6 1 1 172.728 166.056 3.957 53.348 o
-6 1 2 9.936 11.705 1.792 669.881 o
-6 1 3 2096.900 2056.540 25.571 0.548 o
-6 1 4 91.159 90.761 3.800 100.264 o
-6 1 5 266.686 274.634 5.297 24.773 o
-6 1 6 18.760 25.097 2.101 448.867 o
-6 1 7 1074.900 1061.810 14.443 1.989 o
-6 1 8 1823.920 1754.730 23.721 0.716 o
-6 1 9 895.893 901.130 13.136 2.733 o
-6 1 10 1035.670 1013.530 15.160 2.084 o
-6 1 11 862.290 829.149 12.546 3.026 o
-6 1 12 181.266 170.544 6.607 31.957 o
-6 1 13 39.937 54.625 11.481 17.927 o
-6 1 14 13.720 16.048 7.744 39.911 o
-6 1 15 3.313 4.159 6.781 52.430 o
-6 1 16 4.144 6.910 8.777 31.305 o
-6 2 1 572.344 562.027 8.105 6.759 o
-6 2 2 659.871 625.887 9.185 5.241 o
-6 2 3 2711.680 2687.990 34.702 0.322 o
-6 2 4 32.195 34.805 2.243 349.819 o
-6 2 5 704.711 702.788 9.800 4.490 o
-6 2 6 9.985 11.415 1.873 619.200 o
-6 2 7 1983.730 1994.130 27.433 0.579 o
-6 2 8 1736.250 1724.870 23.743 0.763 o
-6 2 9 260.831 267.674 6.098 23.311 o
-6 2 10 553.463 535.882 8.977 6.873 o
-6 2 11 12.000 12.413 2.479 365.049 o
-6 2 12 135.560 125.928 3.996 69.691 o
-6 2 13 10.788 8.090 3.736 168.699 o
-6 2 14 1.592 4.077 7.495 42.965 o
-6 2 15 3.117 3.441 8.160 36.248 o
-6 3 1 1532.780 1485.100 19.487 1.014 o
-6 3 2 861.797 841.203 11.632 3.090 o
-6 3 3 692.082 691.188 9.772 4.623 o
-6 3 4 12.472 23.358 2.634 317.260 o
-6 3 5 129.419 141.736 4.466 62.045 o
-6 3 6 702.343 683.485 10.010 4.537 o
-6 3 7 464.552 464.167 8.754 8.833 o
-6 3 8 153.311 160.904 4.677 51.399 o
-6 3 9 980.416 962.633 14.341 2.319 o
-6 3 10 1085.220 1088.070 17.425 1.805 o
-6 3 11 41.191 42.073 3.200 187.419 o
-6 3 12 191.464 183.470 10.790 15.880 o
-6 3 13 42.509 44.738 4.678 97.766 o
-6 3 14 24.312 21.045 7.269 44.789 o
-6 3 15 54.508 56.473 11.594 17.440 o
-6 4 1 2075.360 2043.090 28.141 0.539 o
-6 4 2 0.129 2.223 1.841 708.119 o
-6 4 3 470.060 457.938 7.877 9.283 o
-6 4 4 244.125 238.273 4.870 29.985 o
-6 4 5 29.324 33.984 3.030 222.192 o
-6 4 6 238.784 245.130 6.073 25.932 o
-6 4 7 743.046 732.756 11.646 3.882 o
-6 4 8 2.520 2.825 1.856 685.229 o
-6 4 9 389.780 390.633 8.155 11.662 o
-6 4 10 362.483 349.354 7.512 13.740 o
-6 4 11 652.309 593.530 21.250 2.982 o
-6 4 12 400.582 395.525 13.893 7.109 o
-6 4 13 21.849 19.519 4.494 114.129 o
-6 4 14 210.318 218.917 15.497 8.482 o
-6 4 15 25.429 25.948 9.710 25.286 o
-6 5 1 6.952 6.676 1.889 635.212 o
-6 5 2 321.530 338.615 6.888 16.329 o
-6 5 3 320.163 316.809 6.378 17.706 o
-6 5 4 222.048 224.541 5.256 31.668 o
-6 5 5 435.536 432.943 8.091 10.120 o
-6 5 6 1157.830 1168.100 17.150 1.638 o
-6 5 7 346.239 345.427 6.831 15.248 o
-6 5 8 71.381 81.856 5.459 65.824 o
-6 5 9 4.876 4.955 2.641 338.636 o
-6 5 10 16.556 18.918 3.285 209.345 o
-6 5 11 910.271 880.495 16.084 2.479 o
-6 5 12 60.836 53.833 7.320 41.544 o
-6 5 13 24.067 17.258 5.005 92.669 o
-6 5 14 1.579 -1.795 5.508 79.593 o
-6 5 15 133.656 137.210 12.964 12.896 o
-6 6 1 37.379 43.239 3.355 176.436 o
-6 6 2 164.457 160.380 4.647 49.403 o
-6 6 3 624.236 600.024 9.844 5.520 o
-6 6 4 40.541 44.033 3.150 191.778 o
-6 6 5 848.763 851.646 13.601 2.932 o
-6 6 6 7.997 9.737 2.212 464.648 o
-6 6 7 216.819 225.421 6.196 28.174 o
-6 6 8 1964.040 1956.910 28.459 0.583 o
-6 6 9 0.597 0.527 2.084 554.446 o
-6 6 10 269.058 266.958 8.238 17.656 o
-6 6 11 9.954 8.879 2.976 262.368 o
-6 6 12 6.551 6.295 2.524 366.652 o
-6 6 13 73.370 87.738 11.479 17.361 o
-6 6 14 117.687 139.429 12.828 13.321 o
-6 7 1 142.725 140.896 4.871 53.711 o
-6 7 2 811.607 778.497 12.914 3.286 o
-6 7 3 109.134 107.124 4.808 66.680 o
-6 7 4 641.592 650.507 13.897 4.275 o
-6 7 5 43.362 44.711 4.682 97.418 o
-6 7 6 211.705 215.538 6.601 27.367 o
-6 7 7 30.711 29.167 3.151 208.914 o
-6 7 8 81.952 83.002 4.892 75.378 o
-6 7 9 84.242 93.570 4.927 72.623 o
-6 7 10 335.160 341.711 10.975 10.645 o
-6 7 11 525.553 519.812 11.843 6.217 o
-6 7 12 107.824 114.875 8.921 25.967 o
-6 7 13 131.203 134.961 8.912 24.622 o
-6 7 14 229.497 247.226 12.982 10.864 o
-6 8 1 770.933 751.525 12.838 3.531 o
-6 8 2 60.501 69.609 4.803 85.328 o
-6 8 3 34.004 39.085 3.413 175.674 o
-6 8 4 746.438 737.138 12.701 3.700 o
-6 8 5 475.964 464.348 12.967 6.507 o
-6 8 6 1.182 1.769 2.308 450.442 o
-6 8 7 266.593 262.237 7.295 20.026 o
-6 8 8 722.884 708.635 15.447 3.461 o
-6 8 9 742.894 725.190 16.498 3.198 o
-6 8 10 12.973 12.247 3.619 177.744 o
-6 8 11 694.210 674.071 15.102 3.717 o
-6 8 12 21.338 16.421 5.433 79.473 o
-6 8 13 5.378 3.433 4.081 143.817 o
-6 9 1 40.499 38.644 3.469 166.296 o
-6 9 2 233.019 227.135 6.239 26.556 o
-6 9 3 5.602 3.841 2.253 461.108 o
-6 9 4 1163.190 1094.060 18.527 1.630 o
-6 9 5 416.635 410.785 9.635 9.623 o
-6 9 6 232.501 233.085 7.955 20.823 o
-6 9 7 32.549 40.143 7.804 38.386 o
-6 9 8 307.368 303.943 10.573 12.059 o
-6 9 9 2.293 5.175 2.666 335.303 o
-6 9 10 11.808 9.418 3.312 212.188 o
-6 9 11 26.218 20.947 4.401 117.459 o
-6 9 12 364.192 362.460 22.993 3.709 o
-6 10 1 248.805 231.472 8.019 19.880 o
-6 10 2 243.429 232.600 7.251 22.291 o
-6 10 3 972.953 891.940 15.461 2.351 o
-6 10 4 48.329 48.749 3.891 130.418 o
-6 10 5 13.487 12.932 2.945 262.540 o
-6 10 6 413.114 403.065 12.265 7.920 o
-6 10 7 119.013 106.263 5.813 50.044 o
-6 10 8 208.133 213.755 9.358 18.429 o
-6 10 9 2.693 1.127 2.248 471.881 o
-6 10 10 270.012 258.224 9.454 15.364 o
-6 10 11 1.908 3.063 3.497 196.506 o
-6 11 1 351.417 327.508 11.988 9.515 o
-6 11 2 203.116 191.120 6.620 29.015 o
-6 11 3 52.022 54.320 3.824 130.580 o
-6 11 4 82.176 74.908 4.613 83.378 o
-6 11 5 34.007 30.928 4.478 110.246 o
-6 11 6 83.353 86.364 4.796 76.780 o
-6 11 7 72.475 68.609 5.354 69.003 o
-6 11 8 1.172 1.571 2.444 402.066 o
-6 11 9 58.281 56.443 6.214 56.075 o
-6 11 10 310.405 289.508 12.636 9.794 o
-6 12 1 327.237 292.016 23.055 3.865 o
-6 12 2 0.365 -1.382 5.596 77.159 o
-6 12 3 237.694 249.661 18.750 5.921 o
-6 12 4 0.004 -2.288 6.164 63.605 o
-6 12 5 84.174 99.988 14.718 10.695 o
-6 12 6 55.703 63.218 8.988 28.319 o
-6 12 7 0.569 1.471 5.900 69.374 o
-6 12 8 12.144 16.649 4.838 100.894 o
-6 13 1 169.076 202.861 19.102 6.077 o
-6 13 2 218.017 234.289 15.119 8.709 o
-6 13 3 70.132 91.951 11.394 17.622 o
-6 13 4 15.174 15.702 8.742 31.361 o
-6 13 5 36.860 27.734 9.082 28.626 o
-6 13 6 36.865 41.515 11.072 19.342 o
-5 0 2 3943.620 3738.030 67.539 0.138 o
-5 0 4 1531.800 1534.920 25.986 0.889 o
-5 0 6 7452.750 7178.980 148.239 0.035 o
-5 0 8 24.349 30.036 3.194 209.447 o
-5 0 10 238.241 227.137 6.433 25.452 o
-5 0 12 495.905 494.191 29.628 2.195 o
-5 0 14 198.998 169.899 17.798 6.853 o
-5 0 16 107.323 112.024 19.136 6.370 o
-5 1 1 455.630 456.096 6.597 10.351 o
-5 1 2 3984.660 3842.470 49.378 0.153 o
-5 1 3 2911.980 2786.720 34.431 0.292 o
-5 1 4 259.432 251.182 4.448 29.032 o
-5 1 5 454.808 433.662 6.516 10.693 o
-5 1 6 13.172 10.647 1.596 797.784 o
-5 1 7 0.100 2.527 1.485 1082.610 o
-5 1 8 1407.500 1379.240 17.572 1.200 o
-5 1 9 524.031 507.637 8.136 7.795 o
-5 1 10 613.974 597.033 12.975 4.825 o
-5 1 11 42.856 41.485 2.505 267.919 o
-5 1 12 7.092 3.476 2.791 302.616 o
-5 1 13 744.503 777.809 26.053 2.037 o
-5 1 14 34.294 40.989 8.426 33.028 o
-5 1 15 80.627 95.974 10.478 20.396 o
-5 1 16 5.386 3.215 6.429 58.256 o
-5 2 1 775.433 780.281 10.114 3.784 o
-5 2 2 1473.700 1444.510 17.722 1.108 o
-5 2 3 2834.870 2744.480 34.591 0.303 o
-5 2 4 442.039 428.788 6.001 11.420 o
-5 2 5 330.093 323.841 5.296 18.726 o
-5 2 6 283.685 284.055 4.868 24.065 o
-5 2 7 7.712 9.007 1.869 638.794 o
-5 2 8 227.643 231.756 5.197 30.891 o
-5 2 9 2974.080 2965.010 40.470 0.262 o
-5 2 10 546.444 535.646 8.202 7.241 o
-5 2 11 9.447 11.181 1.599 824.926 o
-5 2 12 0.580 1.762 2.038 577.629 o
-5 2 13 915.035 955.887 26.009 1.681 o
-5 2 14 109.750 108.216 9.699 22.510 o
-5 2 15 272.992 278.806 15.284 7.902 o
-5 2 16 105.637 111.941 10.781 18.705 o
-5 3 1 4.118 4.984 1.556 942.826 o
-5 3 2 2409.030 2307.660 28.892 0.424 o
-5 3 3 219.709 209.820 4.229 37.780 o
-5 3 4 8.571 8.962 1.908 611.393 o
-5 3 5 1488.770 1468.010 18.815 1.066 o
-5 3 6 22.443 25.275 2.338 365.957 o
-5 3 7 5.038 4.618 1.820 695.524 o
-5 3 8 2.281 2.283 1.646 870.078 o
-5 3 9 359.002 355.687 6.890 14.489 o
-5 3 10 171.041 176.012 5.810 37.702 o
-5 3 11 863.575 831.871 11.363 3.126 o
-5 3 12 360.767 354.750 11.135 9.910 o
-5 3 13 47.848 40.686 5.479 73.050 o
-5 3 14 27.686 27.685 7.491 41.989 o
-5 3 15 6.555 8.123 7.508 42.685 o
-5 4 1 167.423 169.916 4.274 51.207 o
-5 4 2 1.794 1.510 1.343 1303.710 o
-5 4 3 6589.520 6348.370 90.525 0.054 o
-5 4 4 1143.160 1132.680 14.550 1.790 o
-5 4 5 16.400 17.874 1.971 524.203 o
-5 4 6 2163.840 2115.990 28.024 0.506 o
-5 4 7 1771.350 1748.260 23.069 0.748 o
-5 4 8 232.881 238.985 5.681 28.102 o
-5 4 9 1.673 0.775 1.473 1092.590 o
-5 4 10 21.593 23.366 3.582 174.076 o
-5 4 11 103.095 94.881 4.954 67.139 o
-5 4 12 104.018 120.495 15.133 9.972 o
-5 4 13 9.143 7.933 3.294 216.424 o
-5 4 14 4.267 9.153 7.089 47.908 o
-5 4 15 161.134 194.338 21.170 5.053 o
-5 5 1 2182.210 2137.860 27.706 0.500 o
-5 5 2 974.702 984.032 13.605 2.353 o
-5 5 3 325.397 322.736 5.740 18.320 o
-5 5 4 1084.790 1073.310 14.531 1.954 o
-5 5 5 1184.720 1150.180 15.416 1.675 o
-5 5 6 93.998 105.454 3.360 108.642 o
-5 5 7 13.902 15.627 2.343 397.205 o
-5 5 8 883.429 877.940 13.558 2.775 o
-5 5 9 186.897 193.230 6.151 32.807 o
-5 5 10 16.541 13.255 2.232 429.533 o
-5 5 11 150.574 157.697 4.852 50.510 o
-5 5 12 126.042 115.904 8.560 26.973 o
-5 5 13 107.092 107.544 9.262 24.499 o
-5 5 14 447.571 491.425 23.771 3.179 o
-5 5 15 19.707 17.759 7.777 39.403 o
-5 6 1 0.181 2.423 1.776 759.693 o
-5 6 2 455.447 445.869 7.410 9.985 o
-5 6 3 595.825 585.395 9.341 5.997 o
-5 6 4 516.362 516.006 8.511 7.693 o
-5 6 5 125.454 128.995 4.162 69.826 o
-5 6 6 375.538 374.567 7.358 13.079 o
-5 6 7 25.982 26.091 3.052 227.258 o
-5 6 8 165.187 163.303 5.744 39.773 o
-5 6 9 17.285 17.837 2.855 271.252 o
-5 6 10 390.491 397.319 8.526 11.224 o
-5 6 11 115.180 125.956 5.236 56.422 o
-5 6 12 280.496 278.639 11.424 11.777 o
-5 6 13 200.671 191.081 13.144 11.420 o
-5 6 14 135.534 142.807 14.875 10.011 o
-5 7 1 3.788 5.311 2.040 561.954 o
-5 7 2 338.588 329.973 6.569 16.248 o
-5 7 3 1142.590 1116.620 15.516 1.767 o
-5 7 4 29.200 34.504 3.187 203.777 o
-5 7 5 4689.770 4569.100 67.654 0.105 o
-5 7 6 817.240 806.544 13.231 3.171 o
-5 7 7 1709.810 1699.620 25.326 0.762 o
-5 7 8 88.231 93.096 5.039 69.360 o
-5 7 9 73.898 78.111 4.587 86.233 o
-5 7 10 87.426 95.969 5.252 65.127 o
-5 7 11 85.678 88.892 4.903 73.387 o
-5 7 12 48.560 51.558 6.003 61.119 o
-5 7 13 7.237 8.798 4.354 125.696 o
-5 7 14 289.281 298.521 15.125 7.798 o
-5 8 1 1852.750 1825.280 25.902 0.668 o
-5 8 2 669.309 639.082 10.716 4.797 o
-5 8 3 329.149 318.529 7.351 15.729 o
-5 8 4 18.921 17.558 3.446 190.409 o
-5 8 5 3.897 2.988 2.040 565.079 o
-5 8 6 83.122 84.654 4.994 72.595 o
-5 8 7 741.628 754.521 13.374 3.586 o
-5 8 8 0.481 1.496 1.816 727.220 o
-5 8 9 266.601 279.890 9.530 14.999 o
-5 8 10 150.348 157.923 6.256 38.106 o
-5 8 11 10.109 10.075 3.572 184.030 o
-5 8 12 259.732 277.144 15.610 7.763 o
-5 8 13 91.851 98.136 8.677 28.270 o
-5 9 1 104.636 100.478 5.413 58.463 o
-5 9 2 25.660 34.134 5.413 78.452 o
-5 9 3 21.386 27.314 4.494 113.320 o
-5 9 4 89.921 87.567 4.090 92.774 o
-5 9 5 891.969 857.465 18.478 2.354 o
-5 9 6 89.266 90.679 4.229 88.486 o
-5 9 7 83.452 88.053 4.838 75.551 o
-5 9 8 136.426 147.937 6.275 40.182 o
-5 9 9 16.514 14.835 3.520 184.961 o
-5 9 10 2.517 3.190 2.971 271.181 o
-5 9 11 15.377 16.326 4.105 138.007 o
-5 9 12 111.058 109.183 8.075 30.686 o
-5 10 1 212.170 200.049 5.578 32.673 o
-5 10 2 323.808 307.760 7.542 15.862 o
-5 10 3 57.934 63.382 6.435 52.355 o
-5 10 4 0.034 0.172 1.498 1075.620 o
-5 10 5 203.867 187.078 6.437 29.989 o
-5 10 6 0.327 2.814 2.288 458.491 o
-5 10 7 227.124 217.723 6.987 24.669 o
-5 10 8 24.150 31.010 3.778 154.685 o
-5 10 9 31.567 33.763 4.583 105.911 o
-5 10 10 422.147 408.860 11.758 8.088 o
-5 10 11 17.892 17.455 4.310 124.899 o
-5 10 12 307.845 304.530 36.818 1.673 o
-5 11 1 33.288 34.107 3.664 157.459 o
-5 11 2 147.632 133.025 4.855 53.680 o
-5 11 3 483.588 435.322 15.935 5.330 o
-5 11 4 2.528 2.588 1.940 629.062 o
-5 11 5 844.635 805.988 21.259 2.270 o
-5 11 6 2.618 3.063 1.917 642.692 o
-5 11 7 1004.840 928.518 38.027 1.055 o
-5 11 8 407.042 380.964 18.044 5.119 o
-5 11 9 25.938 25.427 6.067 63.406 o
-5 11 10 78.770 82.930 6.871 43.957 o
-5 12 1 747.482 780.628 30.668 1.664 o
-5 12 2 528.055 552.381 25.419 2.667 o
-5 12 3 129.800 153.992 11.816 15.130 o
-5 12 4 329.005 358.566 19.702 4.876 o
-5 12 5 1.924 1.874 5.422 82.043 o
-5 12 6 779.359 787.034 26.209 1.965 o
-5 12 7 228.723 207.893 18.228 6.352 o
-5 12 8 67.836 63.052 11.145 18.615 o
-5 12 9 248.687 227.758 14.366 9.188 o
-5 13 1 335.671 370.989 26.441 2.977 o
-5 13 2 7.913 7.736 7.065 48.148 o
-5 13 3 35.617 33.695 9.042 28.840 o
-5 13 4 37.212 30.917 8.839 30.142 o
-5 13 5 12.497 15.195 7.098 47.466 o
-5 13 6 316.928 337.521 17.480 5.981 o
-5 13 7 0.664 0.811 5.328 85.067 o
-5 14 1 65.675 70.280 13.109 13.607 o
-5 14 2 24.180 25.295 10.646 21.097 o
-5 14 3 29.920 22.985 11.948 16.762 o
-5 14 4 62.193 41.311 19.220 6.469 o
-4 0 2 818.940 775.714 12.110 3.353 o
-4 0 4 377.625 381.741 7.103 13.161 o
-4 0 6 1806.990 1704.560 42.190 0.536 o
-4 0 8 364.389 364.054 8.917 11.908 o
-4 0 10 76.529 71.264 5.928 57.476 o
-4 0 12 219.887 238.712 24.649 3.675 o
-4 0 14 1.181 2.767 9.790 25.204 o
-4 0 16 1450.030 1465.480 77.880 0.306 o
-4 1 1 67.094 66.159 2.025 246.274 o
-4 1 2 3530.500 3391.770 41.231 0.199 o
-4 1 3 1124.210 1116.880 12.859 1.904 o
-4 1 4 123.035 120.331 2.932 97.442 o
-4 1 5 3833.100 3603.610 44.785 0.171 o
-4 1 6 14.254 13.202 1.478 879.527 o
-4 1 7 1234.020 1210.550 15.290 1.560 o
-4 1 8 67.540 73.002 2.554 191.660 o
-4 1 9 736.275 734.895 12.742 3.750 o
-4 1 10 2205.450 2126.330 40.271 0.422 o
-4 1 11 178.361 179.719 8.806 21.990 o
-4 1 12 604.551 619.182 20.613 3.186 o
-4 1 13 1822.710 1835.110 50.623 0.443 o
-4 1 14 42.941 37.327 10.908 19.875 o
-4 1 15 163.980 172.703 14.606 9.994 o
-4 1 16 8.889 2.960 6.781 52.288 o
-4 2 1 727.523 703.307 8.131 4.582 o
-4 2 2 1015.550 1014.580 12.047 2.298 o
-4 2 3 715.676 709.449 8.507 4.591 o
-4 2 4 1343.090 1281.930 15.118 1.376 o
-4 2 5 5695.680 5473.760 74.034 0.074 o
-4 2 6 158.783 162.127 4.063 56.385 o
-4 2 7 944.316 932.500 12.066 2.611 o
-4 2 8 341.283 341.902 5.360 17.535 o
-4 2 9 1086.150 1064.750 13.146 2.022 o
-4 2 10 381.163 378.727 11.079 9.410 o
-4 2 11 93.341 90.112 4.782 73.780 o
-4 2 12 1306.720 1286.350 33.894 0.921 o
-4 2 13 106.260 124.962 16.069 8.879 o
-4 2 14 19.211 15.769 7.953 37.738 o
-4 2 15 2.634 -4.492 8.126 36.570 o
-4 2 16 6.774 2.566 8.380 34.330 o
-4 3 1 1370.040 1333.940 15.101 1.315 o
-4 3 2 1801.390 1729.020 20.487 0.765 o
-4 3 3 3548.660 3439.450 42.956 0.194 o
-4 3 4 49.337 48.909 2.588 237.714 o
-4 3 5 863.744 859.944 10.723 3.126 o
-4 3 6 171.123 178.364 3.882 52.896 o
-4 3 7 170.973 164.214 5.027 44.469 o
-4 3 8 842.631 832.408 11.326 3.214 o
-4 3 9 113.264 119.696 3.279 95.151 o
-4 3 10 282.987 273.452 8.305 16.822 o
-4 3 11 1233.220 1200.700 37.444 0.892 o
-4 3 12 350.642 338.480 17.710 5.675 o
-4 3 13 150.240 125.571 10.221 19.224 o
-4 3 14 181.878 195.769 14.395 9.980 o
-4 3 15 0.123 0.478 5.431 81.936 o
-4 4 1 131.003 131.033 3.328 82.068 o
-4 4 2 1690.800 1676.460 20.134 0.841 o
-4 4 3 189.728 193.145 3.593 48.918 o
-4 4 4 33.847 36.819 2.512 289.702 o
-4 4 5 80.024 85.698 3.166 133.644 o
-4 4 6 3.496 5.712 1.831 692.397 o
-4 4 7 59.096 61.331 2.782 193.275 o
-4 4 8 947.094 938.321 12.874 2.539 o
-4 4 9 784.944 750.593 19.515 2.649 o
-4 4 10 915.119 914.638 19.723 2.142 o
-4 4 11 538.390 521.713 12.027 6.017 o
-4 4 12 0.458 -0.222 3.005 267.485 o
-4 4 13 563.283 500.618 23.031 3.034 o
-4 4 14 418.581 450.134 18.170 4.841 o
-4 4 15 6.045 10.772 7.566 42.024 o
-4 5 1 85.571 85.800 2.632 154.647 o
-4 5 2 67.241 68.978 2.580 193.030 o
-4 5 3 173.669 180.847 3.799 52.677 o
-4 5 4 24.468 31.129 2.682 282.188 o
-4 5 5 17.591 17.389 2.280 405.399 o
-4 5 6 855.215 831.158 11.855 3.115 o
-4 5 7 127.459 134.791 4.912 57.244 o
-4 5 8 656.485 648.157 15.399 3.900 o
-4 5 9 47.089 59.451 3.424 156.695 o
-4 5 10 49.237 53.380 3.311 165.547 o
-4 5 11 50.445 54.453 3.894 127.657 o
-4 5 12 29.173 21.186 3.899 145.946 o
-4 5 13 316.650 280.249 19.620 5.114 o
-4 5 14 4.316 4.189 7.023 48.867 o
-4 5 15 171.764 201.377 15.573 8.762 o
-4 6 1 179.361 180.840 3.716 51.959 o
-4 6 2 2308.570 2283.960 29.601 0.444 o
-4 6 3 373.356 362.139 5.427 15.455 o
-4 6 4 601.954 601.754 8.892 5.970 o
-4 6 5 545.902 559.135 8.436 7.009 o
-4 6 6 6.358 8.578 2.052 542.034 o
-4 6 7 1229.620 1213.100 16.809 1.517 o
-4 6 8 257.079 259.043 5.651 25.205 o
-4 6 9 66.405 70.287 3.656 125.814 o
-4 6 10 2637.680 2609.200 60.786 0.250 o
-4 6 11 8.257 6.703 2.400 400.494 o
-4 6 12 35.546 34.525 5.751 68.774 o
-4 6 13 26.945 26.062 4.454 113.950 o
-4 6 14 6.435 5.530 5.486 79.747 o
-4 7 1 1136.360 1142.440 14.758 1.785 o
-4 7 2 186.824 182.286 4.275 45.743 o
-4 7 3 309.390 304.048 6.343 18.644 o
-4 7 4 1049.640 1028.250 14.079 2.095 o
-4 7 5 65.683 78.041 5.420 68.031 o
-4 7 6 161.100 175.985 8.916 22.434 o
-4 7 7 3.750 5.907 2.339 430.354 o
-4 7 8 1719.420 1742.510 25.055 0.751 o
-4 7 9 1.484 0.212 1.948 631.957 o
-4 7 10 0.187 1.298 2.425 409.930 o
-4 7 11 8.787 8.469 3.253 221.854 o
-4 7 12 62.235 80.666 7.057 43.353 o
-4 7 13 119.216 118.160 7.746 32.034 o
-4 7 14 39.846 62.333 12.862 14.326 o
-4 8 1 2590.180 2480.690 33.816 0.357 o
-4 8 2 0.575 2.085 1.552 990.800 o
-4 8 3 1244.140 1234.120 17.977 1.447 o
-4 8 4 36.337 36.185 2.666 260.663 o
-4 8 5 20.236 27.029 2.578 312.993 o
-4 8 6 691.421 713.377 12.474 4.087 o
-4 8 7 445.345 454.980 9.393 8.872 o
-4 8 8 1.001 1.786 2.161 513.193 o
-4 8 9 245.438 254.651 6.821 22.748 o
-4 8 10 361.566 365.812 8.738 12.148 o
-4 8 11 1285.460 1259.070 28.309 1.086 o
-4 8 12 1.132 1.413 3.502 196.518 o
-4 8 13 432.035 389.373 12.569 7.586 o
-4 9 1 16.613 19.217 2.276 406.834 o
-4 9 2 123.013 120.366 3.350 88.113 o
-4 9 3 7.679 8.199 1.769 709.114 o
-4 9 4 388.729 373.471 7.993 12.071 o
-4 9 5 1.263 0.834 1.615 915.415 o
-4 9 6 601.215 601.784 10.661 5.507 o
-4 9 7 514.163 532.068 11.150 6.539 o
-4 9 8 730.268 749.079 14.848 3.435 o
-4 9 9 6.397 7.447 2.931 273.844 o
-4 9 10 126.375 135.681 6.218 42.666 o
-4 9 11 42.072 48.172 5.165 81.661 o
-4 9 12 7.990 4.697 4.094 142.186 o
-4 9 13 3.448 5.115 5.125 91.572 o
-4 10 1 81.749 66.495 5.095 72.888 o
-4 10 2 2.402 2.790 1.139 1757.340 o
-4 10 3 7.067 6.404 1.770 717.556 o
-4 10 4 556.694 534.785 15.602 4.682 o
-4 10 5 228.395 212.215 7.968 21.535 o
-4 10 6 34.270 38.668 3.358 180.516 o
-4 10 7 197.539 186.070 6.995 27.960 o
-4 10 8 230.237 226.627 7.964 21.078 o
-4 10 9 151.351 152.914 6.365 37.466 o
-4 10 10 321.314 318.097 10.193 12.060 o
-4 10 11 17.131 13.172 3.622 175.314 o
-4 10 12 39.744 27.766 5.793 67.753 o
-4 11 1 0.057 1.531 1.895 670.121 o
-4 11 2 52.773 44.455 4.139 116.772 o
-4 11 3 163.922 139.406 9.341 21.508 o
-4 11 4 24.692 17.782 2.418 349.575 o
-4 11 5 0.178 0.483 1.390 1244.870 o
-4 11 6 136.573 116.034 7.307 33.831 o
-4 11 7 92.442 84.168 6.376 48.271 o
-4 11 8 175.305 165.700 9.290 20.754 o
-4 11 9 156.896 176.461 9.840 19.452 o
-4 11 10 58.548 62.193 6.666 49.128 o
-4 11 11 15.932 14.320 4.143 135.738 o
-4 12 1 906.975 933.761 43.056 0.932 o
-4 12 2 0.042 -0.340 4.173 138.764 o
-4 12 3 2.319 4.479 6.585 55.615 o
-4 12 4 32.426 31.326 7.539 41.227 o
-4 12 5 6.849 0.897 4.053 145.727 o
-4 12 6 28.347 39.248 5.777 68.739 o
-4 12 7 110.359 112.625 7.311 35.993 o
-4 12 8 219.653 247.777 13.712 10.102 o
-4 12 9 26.381 30.007 5.561 74.684 o
-4 13 1 51.460 57.638 9.535 25.473 o
-4 13 2 177.094 198.951 15.575 8.731 o
-4 13 3 322.318 344.721 16.960 6.202 o
-4 13 4 106.903 109.804 11.021 17.973 o
-4 13 5 58.883 51.503 10.671 20.446 o
-4 13 6 94.102 129.237 16.537 8.449 o
-4 13 7 37.556 32.532 8.031 36.275 o
-4 13 8 70.341 75.544 17.245 7.954 o
-4 14 1 51.353 42.889 9.750 24.549 o
-4 14 2 0.034 -0.180 4.642 112.148 o
-4 14 3 127.762 119.916 13.832 11.606 o
-4 14 4 320.409 343.600 23.455 3.711 o
-4 14 5 345.672 381.315 24.284 3.410 o
-3 0 2 1979.310 1857.570 28.358 0.595 o
-3 0 4 4822.270 4480.830 78.159 0.096 o
-3 0 6 2116.480 2076.560 32.528 0.495 o
-3 0 8 3603.860 3633.140 87.711 0.128 o
-3 0 10 303.591 322.712 19.441 5.157 o
-3 0 12 733.078 756.797 31.827 1.609 o
-3 0 14 3.804 4.743 6.413 58.572 o
-3 0 16 64.869 53.152 15.140 10.323 o
-3 1 1 2798.230 2762.640 31.582 0.314 o
-3 1 2 1828.310 1751.260 18.946 0.761 o
-3 1 3 151.695 149.022 2.656 78.609 o
-3 1 4 1804.470 1732.900 18.868 0.778 o
-3 1 5 5291.510 5083.750 64.799 0.088 o
-3 1 6 2.004 0.579 0.930 2656.230 o
-3 1 7 73.450 74.758 1.942 229.294 o
-3 1 8 31.733 31.893 1.846 466.712 o
-3 1 9 845.170 852.386 21.145 2.231 o
-3 1 10 1183.880 1199.350 28.420 1.181 o
-3 1 11 21.289 19.929 5.327 82.356 o
-3 1 12 33.919 44.431 9.169 27.993 o
-3 1 13 980.916 954.229 25.866 1.610 o
-3 1 14 4.706 5.162 5.219 88.204 o
-3 1 15 74.282 98.061 9.918 22.697 o
-3 1 16 0.014 -2.689 6.191 63.063 o
-3 2 1 198.344 200.129 3.312 47.977 o
-3 2 2 1689.010 1672.780 18.187 0.865 o
-3 2 3 862.311 826.358 9.216 3.334 o
-3 2 4 601.937 572.265 6.860 6.667 o
-3 2 5 4256.240 4127.120 51.675 0.135 o
-3 2 6 513.344 504.928 6.311 8.743 o
-3 2 7 217.858 211.409 3.864 39.793 o
-3 2 8 453.913 442.751 6.426 10.657 o
-3 2 9 497.628 516.478 10.972 6.885 o
-3 2 10 522.909 514.262 11.241 6.505 o
-3 2 11 2658.630 2527.780 55.639 0.269 o
-3 2 12 112.439 113.873 9.982 21.249 o
-3 2 13 76.262 98.637 12.266 15.217 o
-3 2 14 298.827 305.507 19.240 5.301 o
-3 2 15 328.945 365.574 21.599 4.200 o
-3 3 1 755.226 734.154 8.483 4.239 o
-3 3 2 8064.700 7989.240 111.994 0.036 o
-3 3 3 25.575 25.073 2.027 448.589 o
-3 3 4 896.435 885.451 9.940 3.009 o
-3 3 5 1858.340 1775.030 27.380 0.661 o
-3 3 6 170.936 164.758 3.217 61.221 o
-3 3 7 137.228 148.000 3.424 74.031 o
-3 3 8 68.580 70.163 3.717 121.671 o
-3 3 9 443.629 415.670 13.380 6.865 o
-3 3 10 26.491 27.502 4.279 122.725 o
-3 3 11 64.729 75.645 6.186 54.669 o
-3 3 12 13.185 12.893 2.726 303.998 o
-3 3 13 214.547 243.966 16.074 7.855 o
-3 3 14 354.595 349.802 23.779 3.546 o
-3 3 15 116.323 122.840 11.436 16.538 o
-3 4 1 1328.660 1310.850 14.964 1.380 o
-3 4 2 365.087 367.922 5.760 15.320 o
-3 4 3 1165.400 1150.040 15.951 1.685 o
-3 4 4 170.756 171.340 3.203 60.349 o
-3 4 5 4058.340 3917.870 50.313 0.148 o
-3 4 6 937.841 920.080 11.632 2.681 o
-3 4 7 207.097 205.801 5.839 31.640 o
-3 4 8 1836.010 1821.640 42.408 0.514 o
-3 4 9 2466.730 2451.940 32.143 0.386 o
-3 4 10 64.862 70.121 4.625 89.256 o
-3 4 11 235.298 234.150 9.396 17.020 o
-3 4 12 14.449 16.283 3.230 218.537 o
-3 4 13 44.918 36.687 3.413 168.151 o
-3 4 14 193.285 199.634 12.800 11.967 o
-3 4 15 30.609 31.614 11.059 19.491 o
-3 5 1 25.311 29.428 1.668 581.806 o
-3 5 2 1302.150 1260.350 14.601 1.453 o
-3 5 3 4380.410 4201.700 53.780 0.128 o
-3 5 4 1687.600 1674.150 20.270 0.842 o
-3 5 5 699.198 688.647 9.281 4.664 o
-3 5 6 1274.240 1252.150 16.201 1.451 o
-3 5 7 875.916 878.476 14.116 2.750 o
-3 5 8 441.603 452.047 7.727 10.022 o
-3 5 9 219.291 229.362 4.985 32.907 o
-3 5 10 722.462 695.198 16.959 3.260 o
-3 5 11 1290.140 1317.230 24.452 1.166 o
-3 5 12 92.229 93.804 5.388 61.941 o
-3 5 13 17.153 14.390 3.518 184.927 o
-3 5 14 130.623 127.590 10.691 18.265 o
-3 5 15 113.273 135.435 13.538 12.137 o
-3 6 1 8.025 10.110 1.329 1161.510 o
-3 6 2 5442.100 5289.540 72.008 0.080 o
-3 6 3 0.246 1.623 1.199 1657.050 o
-3 6 4 0.288 0.361 1.215 1626.800 o
-3 6 5 10.479 14.404 2.175 466.036 o
-3 6 6 373.013 367.811 5.830 14.918 o
-3 6 7 900.477 925.851 15.340 2.505 o
-3 6 8 1005.670 1024.430 21.864 1.753 o
-3 6 9 740.199 751.129 12.415 3.738 o
-3 6 10 13.201 13.523 2.530 348.681 o
-3 6 11 7.760 4.851 1.604 861.078 o
-3 6 12 650.218 622.053 16.996 3.679 o
-3 6 13 1.144 1.778 2.921 281.899 o
-3 6 14 135.751 143.143 15.979 8.771 o
-3 7 1 809.088 771.681 9.691 3.678 o
-3 7 2 22.078 25.788 1.789 557.906 o
-3 7 3 136.972 133.574 3.948 68.671 o
-3 7 4 172.377 170.727 4.127 51.316 o
-3 7 5 2207.770 2166.100 28.360 0.487 o
-3 7 6 2.485 7.350 2.403 409.130 o
-3 7 7 4376.620 4485.970 66.081 0.115 o
-3 7 8 283.066 286.370 8.296 16.583 o
-3 7 9 730.416 727.844 12.739 3.798 o
-3 7 10 81.965 86.340 4.775 77.656 o
-3 7 11 254.775 248.804 9.759 15.404 o
-3 7 12 78.808 92.402 8.342 31.030 o
-3 7 13 154.536 151.262 9.257 21.945 o
-3 7 14 0.064 -0.839 4.736 107.730 o
-3 8 1 1844.840 1798.500 25.763 0.678 o
-3 8 2 684.851 665.501 12.742 4.213 o
-3 8 3 1516.890 1483.950 22.635 0.972 o
-3 8 4 890.968 885.083 11.877 2.879 o
-3 8 5 1317.820 1327.670 18.164 1.304 o
-3 8 6 188.098 183.337 6.799 29.767 o
-3 8 7 612.772 623.097 11.351 5.144 o
-3 8 8 0.505 4.338 2.384 421.120 o
-3 8 9 206.496 206.330 6.346 29.303 o
-3 8 10 74.345 84.321 4.807 79.326 o
-3 8 11 41.015 46.989 4.629 99.736 o
-3 8 12 306.252 303.799 14.931 7.768 o
-3 8 13 9.204 9.794 4.235 132.224 o
-3 9 1 1004.650 946.730 20.363 1.904 o
-3 9 2 552.308 525.957 13.812 5.278 o
-3 9 3 100.667 93.853 3.809 94.492 o
-3 9 4 222.350 212.967 7.864 22.163 o
-3 9 5 276.662 273.639 5.709 22.973 o
-3 9 6 66.628 69.682 4.136 105.353 o
-3 9 7 146.395 151.773 6.946 33.946 o
-3 9 8 146.375 157.225 5.526 44.763 o
-3 9 9 7.449 5.280 2.559 356.389 o
-3 9 10 305.183 303.886 8.668 14.831 o
-3 9 11 6.140 4.849 2.880 284.868 o
-3 9 12 26.194 21.142 5.225 84.766 o
-3 9 13 17.057 11.269 6.512 56.164 o
-3 10 1 25.366 29.793 5.492 76.605 o
-3 10 2 408.696 375.809 17.403 5.383 o
-3 10 3 63.870 55.937 10.177 22.272 o
-3 10 4 120.527 103.531 5.932 48.613 o
-3 10 5 491.817 461.283 13.262 6.241 o
-3 10 6 159.507 165.689 8.579 24.059 o
-3 10 7 0.201 0.332 1.851 703.972 o
-3 10 8 254.866 256.542 7.009 21.578 o
-3 10 9 7.185 7.087 2.682 324.663 o
-3 10 10 4.034 2.998 2.911 281.306 o
-3 10 11 87.077 86.211 5.281 65.682 o
-3 10 12 234.477 236.405 10.435 14.855 o
-3 11 1 4.132 3.925 4.326 128.228 o
-3 11 2 13.601 9.098 6.312 59.947 o
-3 11 3 42.046 36.607 6.534 53.443 o
-3 11 4 340.144 320.270 8.429 13.785 o
-3 11 5 1090.710 1125.540 63.713 0.472 o
-3 11 6 13.903 13.503 3.972 147.947 o
-3 11 7 613.727 546.459 23.362 2.809 o
-3 11 8 115.875 132.853 7.838 31.184 o
-3 11 9 468.375 443.344 22.149 3.534 o
-3 11 10 77.216 73.654 7.455 38.561 o
-3 11 11 59.441 54.186 13.403 13.127 o
-3 12 1 10.463 15.973 5.729 72.571 o
-3 12 2 17.747 29.457 7.335 44.090 o
-3 12 3 2133.690 2180.810 101.799 0.168 o
-3 12 4 1196.030 1197.530 47.558 0.688 o
-3 12 5 1.238 6.031 7.143 47.282 o
-3 12 6 215.963 207.829 10.711 15.147 o
-3 12 7 3.966 1.536 3.324 216.837 o
-3 12 8 508.865 493.184 18.204 4.302 o
-3 12 9 263.388 251.096 13.451 9.840 o
-3 13 1 668.670 708.818 25.349 2.284 o
-3 13 2 46.588 76.247 9.190 27.218 o
-3 13 3 304.837 338.215 21.329 4.402 o
-3 13 4 4.459 2.201 7.015 48.996 o
-3 13 5 21.431 17.358 9.446 26.813 o
-3 13 6 2.838 3.953 5.614 76.452 o
-3 13 7 7.555 7.527 6.090 64.709 o
-3 13 8 99.419 108.410 9.719 22.733 o
-3 14 1 113.305 129.571 15.817 9.101 o
-3 14 2 20.665 26.032 10.155 23.195 o
-3 14 3 369.866 398.144 18.565 5.056 o
-3 14 4 13.697 9.863 8.061 36.916 o
-3 14 5 87.075 88.749 10.837 19.108 o
-3 14 6 139.052 166.368 40.562 1.449 o
-2 0 2 11.596 16.998 2.594 332.621 o
-2 0 4 3570.510 3453.890 75.552 0.147 o
-2 0 6 1865.460 1790.880 26.528 0.664 o
-2 0 8 300.578 305.190 28.955 2.613 o
-2 0 10 386.012 386.819 23.214 3.570 o
-2 0 12 156.756 150.522 17.411 7.370 o
-2 0 14 0.866 1.435 9.090 29.240 o
-2 1 1 6354.290 7176.650 92.823 0.052 o
-2 1 2 2759.500 2623.400 28.248 0.338 o
-2 1 3 2997.220 2874.320 31.661 0.283 o
-2 1 4 3412.720 3321.900 38.121 0.214 o
-2 1 5 1581.640 1525.230 16.049 1.015 o
-2 1 6 97.737 91.657 2.290 153.043 o
-2 1 7 1665.600 1638.970 42.969 0.571 o
-2 1 8 0.624 1.991 0.884 2972.980 o
-2 1 9 258.818 265.108 8.562 17.417 o
-2 1 10 408.334 421.199 12.135 7.949 o
-2 1 11 272.330 296.993 11.746 11.344 o
-2 1 12 1104.470 1088.110 27.009 1.351 o
-2 1 13 680.838 688.946 36.839 1.362 o
-2 1 14 308.130 304.276 15.401 7.410 o
-2 1 15 116.404 142.862 13.838 11.596 o
-2 2 1 1950.660 1925.630 20.202 0.657 o
-2 2 2 97.605 104.348 2.159 150.892 o
-2 2 3 974.152 933.586 9.466 2.677 o
-2 2 4 2324.680 2288.310 25.388 0.459 o
-2 2 5 1147.130 1168.970 14.732 1.745 o
-2 2 6 100.118 104.893 4.326 79.404 o
-2 2 7 5005.370 5162.580 66.613 0.092 o
-2 2 8 39.480 42.136 2.524 271.061 o
-2 2 9 494.539 477.771 14.224 5.756 o
-2 2 10 40.742 43.646 4.052 126.562 o
-2 2 11 530.304 557.057 18.131 4.084 o
-2 2 12 1071.730 1064.480 31.866 1.197 o
-2 2 13 23.758 27.685 6.854 50.105 o
-2 2 14 123.707 131.212 10.028 20.528 o
-2 2 15 26.634 31.410 9.396 26.925 o
-2 3 1 1610.630 1544.730 16.135 0.984 o
-2 3 2 10967.400 12345.900 208.568 0.016 o
-2 3 3 9363.530 10066.300 171.723 0.022 o
-2 3 4 184.536 162.449 3.725 52.897 o
-2 3 5 1073.840 1080.600 13.660 2.008 o
-2 3 6 400.004 408.608 5.281 13.604 o
-2 3 7 334.856 327.835 5.484 18.069 o
-2 3 8 132.895 125.257 4.327 65.447 o
-2 3 9 21.276 27.336 3.461 184.368 o
-2 3 10 652.821 632.772 14.203 4.198 o
-2 3 11 429.111 404.283 18.191 4.895 o
-2 3 12 37.588 27.732 3.829 145.183 o
-2 3 13 361.703 364.042 15.384 6.733 o
-2 3 14 258.231 270.223 26.499 3.146 o
-2 3 15 26.307 19.527 7.761 39.355 o
-2 4 1 1339.610 1313.130 20.832 1.221 o
-2 4 2 11.858 10.274 1.117 1436.800 o
-2 4 3 80.998 86.552 2.169 186.970 o
-2 4 4 4429.700 4356.470 108.582 0.085 o
-2 4 5 303.977 320.481 5.672 19.713 o
-2 4 6 136.767 140.393 6.359 39.878 o
-2 4 7 33.028 39.149 2.978 221.323 o
-2 4 8 396.296 398.494 9.757 10.036 o
-2 4 9 41.609 42.280 2.624 252.454 o
-2 4 10 2.419 2.020 2.094 542.564 o
-2 4 11 1487.120 1449.040 38.206 0.721 o
-2 4 12 15.982 14.229 3.254 215.168 o
-2 4 13 62.779 66.933 9.299 26.324 o
-2 4 14 144.146 150.710 14.867 9.928 o
-2 4 15 346.968 364.213 19.900 4.720 o
-2 5 1 3316.990 3263.390 38.994 0.222 o
-2 5 2 0.246 0.646 0.767 4033.690 o
-2 5 3 51.440 57.995 1.889 319.813 o
-2 5 4 2963.570 2812.660 39.639 0.272 o
-2 5 5 61.239 61.534 2.441 221.275 o
-2 5 6 1983.120 2028.430 25.521 0.588 o
-2 5 7 18.154 22.939 2.730 289.376 o
-2 5 8 222.702 234.996 5.008 32.059 o
-2 5 9 131.362 146.215 4.723 57.489 o
-2 5 10 310.752 303.850 13.225 9.128 o
-2 5 11 1.956 3.243 2.664 337.102 o
-2 5 12 51.453 57.708 4.520 99.012 o
-2 5 13 46.856 46.186 6.596 51.765 o
-2 5 14 0.040 2.028 4.897 100.693 o
-2 5 15 258.848 287.698 20.928 4.767 o
-2 6 1 643.302 612.445 14.057 4.339 o
-2 6 2 1071.280 1051.930 16.150 1.923 o
-2 6 3 157.405 161.150 4.326 54.074 o
-2 6 4 3273.390 3332.960 42.575 0.217 o
-2 6 5 862.048 861.683 12.270 2.992 o
-2 6 6 626.169 669.875 13.462 4.401 o
-2 6 7 550.036 558.385 9.179 6.707 o
-2 6 8 491.337 508.788 8.795 8.001 o
-2 6 9 999.176 1021.800 15.344 2.144 o
-2 6 10 4.040 4.727 1.986 592.005 o
-2 6 11 2.315 1.961 1.244 1496.460 o
-2 6 12 942.695 885.890 41.992 0.960 o
-2 6 13 33.281 32.480 5.038 88.664 o
-2 6 14 7.402 8.230 6.743 52.850 o
-2 7 1 1137.620 1112.600 14.678 1.812 o
-2 7 2 229.799 220.084 6.482 26.208 o
-2 7 3 1212.790 1229.400 15.159 1.581 o
-2 7 4 257.961 250.896 8.667 17.503 o
-2 7 5 297.768 304.136 6.954 18.099 o
-2 7 6 103.721 104.471 3.919 87.742 o
-2 7 7 952.781 996.535 14.879 2.311 o
-2 7 8 2285.440 2369.560 33.450 0.421 o
-2 7 9 0.979 2.764 2.023 583.899 o
-2 7 10 249.658 247.160 6.248 24.438 o
-2 7 11 31.567 33.763 2.777 253.663 o
-2 7 12 5.330 4.490 3.083 249.893 o
-2 7 13 13.648 8.663 4.103 139.726 o
-2 7 14 132.792 156.232 12.722 13.228 o
-2 8 1 397.973 361.103 6.745 13.191 o
-2 8 2 87.907 84.947 3.836 102.241 o
-2 8 3 2710.860 2617.410 38.120 0.316 o
-2 8 4 200.401 192.270 5.437 35.280 o
-2 8 5 1511.430 1531.190 23.872 0.938 o
-2 8 6 147.189 142.980 4.297 59.319 o
-2 8 7 552.083 555.855 9.376 6.631 o
-2 8 8 228.871 237.732 5.615 28.794 o
-2 8 9 61.276 58.454 3.787 126.050 o
-2 8 10 5.029 6.888 2.700 323.094 o
-2 8 11 371.959 382.437 11.354 9.306 o
-2 8 12 24.872 23.590 4.378 118.606 o
-2 8 13 917.028 845.889 36.858 1.171 o
-2 9 1 13.445 9.932 4.629 110.342 o
-2 9 2 422.089 419.216 16.577 5.519 o
-2 9 3 409.314 418.020 11.210 8.565 o
-2 9 4 548.246 549.923 17.467 4.187 o
-2 9 5 194.353 188.276 9.122 20.104 o
-2 9 6 2.315 3.667 1.549 972.694 o
-2 9 7 144.377 151.710 4.626 54.966 o
-2 9 8 1901.390 1907.730 36.265 0.543 o
-2 9 9 617.276 615.312 11.980 4.984 o
-2 9 10 95.698 108.275 6.157 49.060 o
-2 9 11 11.504 10.201 3.566 183.949 o
-2 9 12 69.180 78.708 7.578 37.788 o
-2 10 1 5.704 26.788 9.859 24.739 o
-2 10 2 87.273 110.474 10.487 20.075 o
-2 10 3 77.030 70.416 5.057 74.397 o
-2 10 4 9.792 10.223 2.413 390.316 o
-2 10 5 73.481 82.986 5.212 70.338 o
-2 10 6 965.268 954.252 23.668 1.758 o
-2 10 7 149.053 150.540 6.233 38.869 o
-2 10 8 11.376 12.402 2.862 279.583 o
-2 10 9 528.226 532.560 18.999 3.930 o
-2 10 10 159.133 163.486 6.755 33.480 o
-2 10 11 10.306 6.060 4.177 135.991 o
-2 10 12 257.749 255.190 12.264 11.296 o
-2 11 1 399.016 428.615 22.248 3.724 o
-2 11 2 5.832 8.167 6.626 54.768 o
-2 11 3 8.005 6.336 2.462 382.404 o
-2 11 4 912.928 922.331 23.293 1.883 o
-2 11 5 5.455 5.179 2.704 322.760 o
-2 11 6 386.710 389.847 10.835 9.421 o
-2 11 7 4.275 2.030 2.800 303.870 o
-2 11 8 91.087 89.514 6.260 49.561 o
-2 11 9 539.437 529.766 14.117 5.260 o
-2 11 10 106.939 99.960 7.486 35.355 o
-2 11 11 54.768 68.333 10.034 22.936 o
-2 12 1 385.329 379.681 18.555 5.030 o
-2 12 2 409.914 413.711 15.794 5.965 o
-2 12 3 415.358 378.897 42.802 1.219 o
-2 12 4 8.437 17.474 7.094 47.611 o
-2 12 5 18.561 18.604 3.378 197.461 o
-2 12 6 326.148 318.451 9.616 12.661 o
-2 12 7 3.828 0.547 2.730 320.761 o
-2 12 8 33.147 41.923 5.636 71.291 o
-2 12 9 334.943 343.532 13.132 8.653 o
-2 13 1 252.485 259.945 19.834 5.300 o
-2 13 2 350.212 393.658 20.356 4.492 o
-2 13 3 20.067 19.639 8.532 32.789 o
-2 13 4 15.242 20.861 7.250 45.343 o
-2 13 5 673.921 723.021 23.275 2.499 o
-2 13 6 228.052 250.285 17.834 6.497 o
-2 13 7 4.803 3.927 6.907 50.508 o
-2 13 8 50.208 48.165 7.990 35.882 o
-2 14 1 38.291 26.450 7.708 39.362 o
-2 14 2 0.001 -4.015 6.193 63.024 o
-2 14 3 3.311 2.924 6.650 54.528 o
-2 14 4 9.556 9.557 6.317 60.041 o
-2 14 5 40.455 24.915 10.951 19.812 o
-2 14 6 349.128 377.914 23.725 3.540 o
-1 0 2 1971.580 1992.210 42.064 0.468 o
-1 0 4 44.582 44.922 3.807 138.319 o
-1 0 6 762.962 763.825 20.035 2.629 o
-1 0 8 2672.160 2697.960 77.107 0.199 o
-1 0 10 1403.130 1424.280 44.940 0.644 o
-1 0 12 9.385 10.490 5.999 66.489 o
-1 0 14 26.534 24.456 10.728 20.765 o
-1 1 2 2283.530 2277.350 30.089 0.447 o
-1 1 3 7897.720 9295.990 210.252 0.023 o
-1 1 4 938.324 880.476 34.956 1.228 o
-1 1 5 91.469 88.300 4.642 77.698 o
-1 1 6 4152.880 4227.360 68.495 0.123 o
-1 1 7 1477.820 1478.220 20.940 1.032 o
-1 1 8 54.626 71.026 6.357 53.466 o
-1 1 9 3.249 2.171 3.313 218.472 o
-1 1 10 255.015 282.989 11.695 11.855 o
-1 1 11 316.709 338.926 15.332 7.240 o
-1 1 12 74.935 92.135 18.915 6.610 o
-1 1 13 403.394 432.881 18.768 4.744 o
-1 1 14 16.245 22.282 8.246 35.130 o
-1 1 15 296.073 310.367 21.541 4.397 o
-1 2 1 2894.110 2887.130 34.536 0.288 o
-1 2 2 459.310 471.407 10.203 8.051 o
-1 2 3 10993.800 13484.400 256.610 0.013 o
-1 2 4 1383.140 1403.570 17.085 1.223 o
-1 2 5 327.350 318.911 6.142 17.678 o
-1 2 6 30.668 31.939 1.836 475.200 o
-1 2 7 2037.260 2018.160 27.595 0.558 o
-1 2 8 1212.320 1210.430 17.104 1.532 o
-1 2 9 183.955 183.175 4.958 41.253 o
-1 2 10 70.898 72.986 2.631 181.181 o
-1 2 11 832.768 822.634 23.067 2.117 o
-1 2 12 313.716 332.567 16.892 6.332 o
-1 2 13 886.795 864.948 24.641 1.872 o
-1 2 14 473.538 499.153 23.868 3.093 o
-1 2 15 1.560 0.606 4.860 102.157 o
-1 3 1 8570.060 10243.200 377.859 0.011 o
-1 3 2 206.520 204.522 5.071 35.698 o
-1 3 3 174.137 172.495 3.243 58.724 o
-1 3 4 6949.870 7333.140 126.612 0.041 o
-1 3 5 340.465 329.638 5.969 17.030 o
-1 3 6 1608.310 1666.070 19.354 0.903 o
-1 3 7 406.075 441.608 9.918 9.329 o
-1 3 8 209.505 224.503 5.793 30.637 o
-1 3 9 574.379 583.353 10.825 5.788 o
-1 3 10 28.047 34.080 4.716 101.228 o
-1 3 11 40.757 35.652 3.451 168.658 o
-1 3 12 155.314 122.577 8.798 24.340 o
-1 3 13 59.901 58.308 9.477 25.573 o
-1 3 14 52.020 65.269 12.032 16.210 o
-1 3 15 165.087 190.656 24.626 3.794 o
-1 4 1 222.190 213.013 9.629 17.277 o
-1 4 2 249.079 239.471 3.385 34.532 o
-1 4 3 4836.750 4807.170 74.347 0.095 o
-1 4 4 1166.840 1207.160 15.555 1.653 o
-1 4 5 334.308 370.859 10.832 10.532 o
-1 4 6 775.947 790.132 10.583 3.699 o
-1 4 7 3207.920 3317.920 42.942 0.222 o
-1 4 8 332.923 330.917 5.297 18.367 o
-1 4 9 20.870 16.690 1.410 842.293 o
-1 4 10 1354.540 1328.350 27.368 1.037 o
-1 4 11 534.037 532.443 19.259 3.845 o
-1 4 12 13.532 9.341 2.596 335.037 o
-1 4 13 73.282 74.907 11.324 17.904 o
-1 4 14 5.377 8.178 6.118 64.212 o
-1 4 15 3.441 8.053 7.724 40.402 o
-1 5 1 139.010 137.849 4.818 55.499 o
-1 5 2 184.267 175.451 5.481 38.220 o
-1 5 3 308.984 305.811 7.754 16.145 o
-1 5 4 1048.290 1058.570 12.423 2.146 o
-1 5 5 6926.850 6855.280 98.409 0.048 o
-1 5 6 3018.090 3050.160 39.677 0.255 o
-1 5 7 83.659 87.144 3.007 137.300 o
-1 5 8 47.114 54.434 2.934 199.381 o
-1 5 9 38.699 41.289 3.170 193.068 o
-1 5 10 179.373 169.940 6.172 34.727 o
-1 5 11 121.613 131.032 8.540 26.927 o
-1 5 12 424.257 416.507 18.112 4.917 o
-1 5 13 253.619 283.242 13.673 9.529 o
-1 5 14 92.580 116.103 15.358 9.772 o
-1 6 1 0.074 1.373 0.690 4924.970 o
-1 6 2 5483.360 5789.030 127.099 0.056 o
-1 6 3 74.541 77.543 2.136 208.543 o
-1 6 4 213.351 228.732 4.862 34.257 o
-1 6 5 628.278 657.921 15.078 4.080 o
-1 6 6 408.129 402.536 14.022 6.929 o
-1 6 7 751.576 745.754 15.882 3.213 o
-1 6 8 104.316 113.848 7.052 38.573 o
-1 6 9 21.632 29.371 2.866 256.950 o
-1 6 10 393.551 388.303 10.655 9.460 o
-1 6 11 233.664 213.733 9.677 16.779 o
-1 6 12 15.124 14.011 3.914 151.744 o
-1 6 13 11.964 6.648 3.604 180.743 o
-1 6 14 699.424 717.144 36.479 1.362 o
-1 7 1 13.420 14.480 0.930 1700.980 o
-1 7 2 681.382 694.354 9.993 4.649 o
-1 7 3 835.652 825.155 16.151 2.764 o
-1 7 4 5.707 5.363 1.410 1111.770 o
-1 7 5 728.962 753.729 10.550 4.060 o
-1 7 6 0.596 3.906 1.711 811.639 o
-1 7 7 1481.290 1493.170 28.109 0.891 o
-1 7 8 21.763 23.473 2.537 322.238 o
-1 7 9 2263.010 2279.310 48.274 0.357 o
-1 7 10 0.043 1.928 1.941 638.441 o
-1 7 11 1078.910 1009.490 27.608 1.388 o
-1 7 12 0.087 4.148 3.902 158.301 o
-1 7 13 0.437 2.504 3.572 188.881 o
-1 8 1 878.682 863.405 21.526 2.123 o
-1 8 2 812.012 830.366 14.518 3.005 o
-1 8 3 1102.300 1146.110 21.396 1.557 o
-1 8 4 265.490 263.762 7.030 20.695 o
-1 8 5 4752.320 4893.240 69.018 0.099 o
-1 8 6 1510.280 1569.690 23.390 0.935 o
-1 8 7 0.470 0.360 1.757 779.897 o
-1 8 8 0.262 2.493 2.202 495.239 o
-1 8 9 59.137 68.583 4.143 108.622 o
-1 8 10 146.895 151.379 5.579 44.647 o
-1 8 11 153.983 139.780 7.272 31.747 o
-1 8 12 44.714 48.345 6.041 61.026 o
-1 8 13 0.675 3.903 4.536 117.147 o
-1 9 1 1263.270 1314.420 31.122 1.007 o
-1 9 2 1261.290 1283.260 19.049 1.366 o
-1 9 3 665.278 691.821 13.831 4.044 o
-1 9 4 455.439 487.704 10.334 7.918 o
-1 9 5 68.216 68.653 3.826 117.446 o
-1 9 6 381.481 399.093 7.576 12.314 o
-1 9 7 0.214 0.710 1.769 770.054 o
-1 9 8 151.856 157.659 7.049 32.556 o
-1 9 9 136.410 134.694 5.420 49.336 o
-1 9 10 552.450 561.529 14.122 5.055 o
-1 9 11 4.951 5.851 3.569 187.231 o
-1 9 12 37.830 37.789 5.851 66.150 o
-1 10 1 1888.660 2007.350 47.144 0.444 o
-1 10 2 1998.840 2059.520 57.448 0.354 o
-1 10 3 38.652 39.808 2.690 250.306 o
-1 10 4 387.109 396.678 8.428 11.403 o
-1 10 5 474.832 502.256 10.928 7.264 o
-1 10 6 20.383 19.140 2.136 441.376 o
-1 10 7 24.233 29.698 2.972 237.876 o
-1 10 8 21.394 17.804 2.870 263.822 o
-1 10 9 203.727 206.075 7.397 25.125 o
-1 10 10 0.043 2.035 2.482 390.954 o
-1 10 11 109.322 106.951 8.293 29.503 o
-1 11 1 4.862 4.675 4.540 116.390 o
-1 11 2 297.173 313.160 14.665 8.012 o
-1 11 3 10.117 8.430 1.528 899.633 o
-1 11 4 74.981 76.990 8.217 32.417 o
-1 11 5 227.207 232.188 7.461 22.622 o
-1 11 6 414.615 406.111 10.991 8.726 o
-1 11 7 694.299 703.394 23.024 2.507 o
-1 11 8 253.108 264.202 9.910 14.944 o
-1 11 9 355.366 353.449 18.838 5.119 o
-1 11 10 0.113 -0.063 3.117 248.781 o
-1 12 1 153.246 167.399 18.573 6.519 o
-1 12 2 152.262 151.735 10.001 19.480 o
-1 12 3 654.389 696.643 22.521 2.665 o
-1 12 4 176.619 160.903 16.310 8.167 o
-1 12 5 879.799 878.352 21.666 2.096 o
-1 12 6 449.862 457.716 21.052 3.833 o
-1 12 7 39.429 40.863 5.606 71.243 o
-1 12 8 235.204 232.143 10.724 14.351 o
-1 12 9 120.670 121.129 8.076 29.796 o
-1 13 1 1183.880 1217.600 35.528 0.962 o
-1 13 2 616.241 644.546 33.723 1.624 o
-1 13 3 274.498 283.445 22.950 4.027 o
-1 13 4 1.418 3.486 5.377 83.424 o
-1 13 5 105.045 127.464 12.133 14.991 o
-1 13 6 19.986 15.997 7.597 41.280 o
-1 13 7 11.949 10.192 5.440 80.492 o
-1 13 8 0.928 3.223 6.733 53.263 o
-1 14 1 263.076 296.671 18.779 5.692 o
-1 14 2 282.400 300.255 19.681 5.182 o
-1 14 3 575.484 596.391 22.422 2.990 o
-1 14 4 14.946 14.052 8.331 34.520 o
-1 14 5 67.064 84.055 10.796 19.627 o
-1 14 6 10.663 59.784 31.327 2.459 o
-1 15 1 2.354 3.738 8.058 37.173 o
-1 15 2 409.606 613.629 147.772 0.110 o
0 0 2 7.103 6.445 0.815 2677.770 o
0 0 4 262.969 280.121 12.072 11.246 o
0 0 6 103.889 101.435 8.112 31.060 o
0 0 8 1077.750 1093.440 34.860 1.077 o
0 0 10 134.729 152.441 11.866 14.949 o
0 0 12 441.547 421.826 45.929 1.059 o
0 0 14 130.025 145.532 25.398 3.637 o
0 1 2 242.983 246.765 3.573 34.249 o
0 1 3 7931.850 9951.260 222.455 0.021 o
0 1 4 2085.030 2077.120 21.806 0.572 o
0 1 5 3821.750 3875.670 59.095 0.150 o
0 1 6 959.302 945.991 16.380 2.254 o
0 1 7 4.902 4.931 1.208 1490.740 o
0 1 8 128.552 123.251 5.088 55.931 o
0 1 9 2608.850 2589.700 53.433 0.278 o
0 1 10 88.905 98.312 8.359 30.317 o
0 1 11 196.434 214.271 11.944 13.183 o
0 1 12 173.419 171.989 10.376 17.502 o
0 1 13 441.196 473.698 39.397 1.390 o
0 1 14 618.253 649.498 29.083 2.013 o
0 1 15 26.312 29.111 7.959 37.325 o
0 2 0 5319.590 5925.720 210.425 0.034 o
0 2 1 490.879 477.108 7.879 8.713 o
0 2 2 5661.620 6670.850 122.585 0.053 o
0 2 3 3850.560 3871.220 77.887 0.128 o
0 2 4 2874.470 2901.100 42.876 0.269 o
0 2 5 602.534 599.933 7.023 6.448 o
0 2 6 222.744 222.257 3.088 41.592 o
0 2 7 1852.540 1811.880 25.900 0.671 o
0 2 8 85.612 90.047 3.982 97.420 o
0 2 9 1449.530 1439.280 24.010 1.008 o
0 2 10 0.907 0.672 1.484 1084.950 o
0 2 11 520.944 540.094 20.176 3.668 o
0 2 12 0.557 7.159 5.054 94.288 o
0 2 13 74.266 74.938 9.918 22.968 o
0 2 14 332.096 375.222 25.580 3.153 o
0 2 15 8.378 16.401 7.930 38.179 o
0 3 1 5440.270 5796.490 197.466 0.037 o
0 3 2 5398.710 5580.320 112.896 0.063 o
0 3 3 835.052 835.489 9.089 3.450 o
0 3 4 1335.990 1292.890 15.189 1.376 o
0 3 5 890.239 873.971 11.079 2.966 o
0 3 6 79.116 86.779 4.016 100.090 o
0 3 7 1017.000 1015.570 12.198 2.285 o
0 3 8 171.116 167.720 4.466 48.902 o
0 3 9 60.589 67.440 4.222 105.104 o
0 3 10 161.804 165.938 5.757 39.953 o
0 3 11 117.657 113.928 4.452 69.661 o
0 3 12 56.813 49.337 9.182 27.349 o
0 3 13 253.859 249.017 14.743 8.670 o
0 3 14 88.836 114.648 12.281 14.947 o
0 3 15 92.429 101.887 10.823 18.931 o
0 4 0 8014.140 7745.030 183.983 0.028 o
0 4 1 624.112 624.958 13.814 4.470 o
0 4 2 5303.730 5707.610 144.988 0.052 o
0 4 3 957.997 969.733 12.508 2.487 o
0 4 4 2509.120 2476.530 33.848 0.370 o
0 4 5 160.784 163.635 3.112 66.039 o
0 4 6 120.969 122.421 5.590 51.106 o
0 4 7 0.033 2.804 1.344 1317.450 o
0 4 8 16.520 30.158 2.779 277.666 o
0 4 9 124.846 123.276 3.150 90.697 o
0 4 10 65.128 73.372 4.418 95.201 o
0 4 11 230.491 229.404 9.722 16.529 o
0 4 12 100.613 100.735 6.603 43.858 o
0 4 13 235.477 245.143 19.582 5.508 o
0 4 14 57.150 53.605 9.993 23.209 o
0 5 1 2798.540 2832.880 51.621 0.255 o
0 5 2 2052.240 2049.530 25.808 0.561 o
0 5 3 6999.060 7215.750 100.740 0.046 o
0 5 4 1322.970 1341.650 15.846 1.347 o
0 5 5 113.528 122.103 5.348 55.592 o
0 5 6 99.695 102.358 3.451 103.245 o
0 5 7 403.220 400.739 6.954 12.220 o
0 5 8 813.776 822.899 12.009 3.285 o
0 5 9 10.293 11.778 2.063 518.119 o
0 5 10 189.964 186.216 4.911 40.377 o
0 5 11 192.916 189.553 7.276 26.926 o
0 5 12 28.947 31.688 5.163 85.490 o
0 5 13 17.962 27.263 7.610 41.034 o
0 5 14 0.109 4.798 5.862 70.234 o
0 6 0 788.577 763.618 21.191 2.442 o
0 6 1 225.881 217.264 6.173 27.827 o
0 6 2 2955.640 3028.840 51.548 0.235 o
0 6 3 320.823 310.783 8.201 14.902 o
0 6 4 303.240 318.678 5.529 20.074 o
0 6 5 4.597 3.409 1.734 768.767 o
0 6 6 3226.450 3288.600 44.645 0.218 o
0 6 7 126.092 130.165 3.952 72.997 o
0 6 8 1118.780 1152.910 16.635 1.730 o
0 6 9 1112.520 1095.650 20.320 1.624 o
0 6 10 97.254 98.124 4.512 77.316 o
0 6 11 212.277 188.990 7.194 25.924 o
0 6 12 1.699 1.172 3.253 227.361 o
0 6 13 44.560 45.227 7.565 40.133 o
0 6 14 260.984 300.692 27.202 2.977 o
0 7 1 2853.230 2900.420 40.915 0.276 o
0 7 2 343.008 355.329 10.307 11.046 o
0 7 3 1089.690 1086.280 20.392 1.660 o
0 7 4 120.633 121.523 5.083 57.879 o
0 7 5 1108.240 1113.490 14.482 1.873 o
0 7 6 11.034 12.619 2.179 465.560 o
0 7 7 75.855 90.060 5.220 68.886 o
0 7 8 1329.890 1338.540 19.439 1.253 o
0 7 9 411.687 429.856 9.044 9.971 o
0 7 10 429.900 425.904 8.845 9.788 o
0 7 11 183.529 189.574 7.661 25.898 o
0 7 12 221.152 217.083 11.461 13.518 o
0 7 13 9.492 7.035 4.556 114.719 o
0 8 0 187.137 198.813 13.292 11.335 o
0 8 1 79.567 82.061 5.777 58.693 o
0 8 2 244.113 251.970 7.954 19.782 o
0 8 3 696.427 722.442 13.441 3.872 o
0 8 4 121.644 124.998 3.643 81.572 o
0 8 5 2472.730 2568.450 38.391 0.351 o
0 8 6 267.973 275.927 5.988 22.803 o
0 8 7 0.272 0.726 1.658 875.720 o
0 8 8 49.916 56.959 3.621 142.730 o
0 8 9 26.132 26.073 3.397 187.762 o
0 8 10 99.702 103.111 7.070 39.276 o
0 8 11 26.485 18.919 4.827 98.730 o
0 8 12 6.110 4.019 3.409 204.747 o
0 8 13 367.306 346.456 15.283 6.818 o
0 9 1 713.853 801.854 21.185 2.570 o
0 9 2 324.210 323.520 5.976 17.986 o
0 9 3 322.662 322.440 6.967 16.508 o
0 9 4 220.221 244.161 10.034 15.946 o
0 9 5 58.137 57.520 5.165 77.463 o
0 9 6 1.088 1.091 1.610 921.378 o
0 9 7 1.427 1.744 1.863 687.009 o
0 9 8 320.772 338.801 10.201 11.826 o
0 9 9 8.077 7.415 2.734 311.795 o
0 9 10 457.521 459.701 19.108 4.339 o
0 9 11 201.220 201.021 9.949 17.363 o
0 9 12 75.091 70.424 6.828 45.310 o
0 10 0 18.785 14.103 7.257 45.251 o
0 10 1 873.323 875.823 33.186 1.360 o
0 10 2 4.439 4.377 1.468 1050.910 o
0 10 3 32.752 61.276 13.005 14.064 o
0 10 4 94.957 98.068 5.084 66.307 o
0 10 5 0.838 -0.032 2.071 561.492 o
0 10 6 31.618 31.778 2.440 313.256 o
0 10 7 45.237 49.694 3.148 184.327 o
0 10 8 594.802 599.014 11.568 5.328 o
0 10 9 230.778 230.557 7.642 21.905 o
0 10 10 2.774 2.910 2.880 288.252 o
0 10 11 48.699 45.493 6.491 53.207 o
0 11 1 1006.560 1045.870 42.514 0.888 o
0 11 2 23.109 31.273 8.505 32.821 o
0 11 3 144.854 137.949 8.023 28.184 o
0 11 4 823.198 870.332 28.605 1.677 o
0 11 5 6.467 6.962 3.199 231.103 o
0 11 6 33.211 35.769 4.487 109.383 o
0 11 7 37.890 39.271 7.864 37.654 o
0 11 8 173.051 179.282 8.809 22.227 o
0 11 9 249.931 255.188 10.189 14.650 o
0 11 10 69.269 75.635 6.912 44.618 o
0 12 0 1059.120 1179.480 45.091 0.781 o
0 12 1 107.179 122.895 13.195 12.849 o
0 12 2 182.413 199.164 13.258 11.440 o
0 12 3 196.883 228.112 16.083 8.024 o
0 12 4 235.785 213.567 10.112 15.775 o
0 12 5 382.524 379.426 10.687 9.703 o
0 12 6 93.891 107.617 6.630 43.911 o
0 12 7 13.897 11.967 4.746 104.822 o
0 12 8 161.367 187.390 9.431 20.407 o
0 12 9 47.268 53.695 7.889 36.773 o
0 13 1 5.762 8.394 5.661 74.891 o
0 13 2 41.672 53.283 8.912 29.296 o
0 13 3 231.892 240.438 12.103 12.076 o
0 13 4 6.103 11.194 7.274 45.447 o
0 13 5 135.167 157.410 14.222 10.807 o
0 13 6 136.220 147.363 17.456 7.428 o
0 13 7 380.024 415.651 21.613 3.968 o
0 14 0 45.239 50.292 13.605 12.834 o
0 14 1 89.562 111.104 12.087 15.410 o
0 14 2 286.997 311.008 18.669 5.607 o
0 14 3 57.097 76.459 14.341 11.459 o
0 14 4 21.454 23.992 8.300 34.554 o
0 14 5 0.177 1.683 5.451 81.282 o
0 15 1 14.172 13.836 9.217 28.263 o
0 15 2 42.077 66.005 23.339 4.408 o
1 0 2 12153.300 14896.400 328.430 0.010 o
1 0 4 2970.650 2834.100 45.169 0.257 o
1 0 6 1238.930 1265.520 20.854 1.345 o
1 0 8 1086.660 1097.320 19.014 1.720 o
1 0 10 1096.760 1093.110 44.806 0.790 o
1 0 12 173.251 166.992 37.442 1.688 o
1 0 14 99.300 121.378 16.764 8.227 o
1 1 1 2647.750 2610.340 26.608 0.361 o
1 1 2 8511.120 10167.600 144.315 0.027 o
1 1 3 1593.290 1583.520 16.455 0.979 o
1 1 4 88.672 91.238 2.043 178.139 o
1 1 5 181.950 179.875 2.825 58.722 o
1 1 6 2818.220 2826.270 36.170 0.296 o
1 1 7 597.912 580.922 7.368 6.533 o
1 1 8 1304.600 1300.040 17.174 1.359 o
1 1 9 31.809 33.776 5.325 80.084 o
1 1 10 119.955 115.258 6.754 39.657 o
1 1 11 46.950 57.723 7.917 36.455 o
1 1 12 0.456 4.463 4.280 131.526 o
1 1 13 142.163 154.994 15.065 9.690 o
1 1 14 37.922 44.967 9.079 28.448 o
1 2 0 3.934 7.313 0.738 3394.740 o
1 2 1 6130.200 6945.040 173.797 0.037 o
1 2 2 42.749 41.654 1.335 533.892 o
1 2 3 11923.400 14735.400 235.698 0.012 o
1 2 4 692.851 691.785 7.608 4.972 o
1 2 5 769.756 779.002 9.011 3.949 o
1 2 6 16.360 21.468 2.371 376.740 o
1 2 7 293.832 286.794 7.101 18.431 o
1 2 8 559.636 549.928 8.907 6.734 o
1 2 9 97.171 98.325 4.015 89.445 o
1 2 10 131.904 127.340 4.747 59.311 o
1 2 11 180.252 163.305 10.308 17.613 o
1 2 12 45.582 62.409 11.459 17.903 o
1 2 13 426.877 456.103 20.023 4.198 o
1 2 14 441.132 435.125 21.739 3.722 o
1 3 0 4583.160 5056.030 131.624 0.066 o
1 3 1 2838.210 2836.840 31.022 0.306 o
1 3 2 2248.800 2260.440 38.276 0.413 o
1 3 3 3.336 3.141 1.041 2037.800 o
1 3 4 13.750 14.946 1.580 786.210 o
1 3 5 811.782 824.796 9.978 3.502 o
1 3 6 4101.050 4158.390 54.439 0.138 o
1 3 7 712.868 721.365 16.163 3.366 o
1 3 8 1028.660 1014.190 14.951 2.110 o
1 3 9 284.321 286.709 5.954 21.417 o
1 3 10 4.272 5.250 2.463 388.934 o
1 3 11 346.063 325.398 9.637 12.050 o
1 3 12 156.609 131.450 8.154 27.020 o
1 3 13 20.005 26.391 8.100 36.257 o
1 3 14 64.314 62.820 11.164 18.602 o
1 4 0 590.111 560.176 7.261 6.790 o
1 4 1 550.145 540.771 7.134 7.520 o
1 4 2 885.830 903.628 11.579 2.888 o
1 4 3 7.897 9.169 1.274 1258.760 o
1 4 4 1280.380 1298.410 16.318 1.412 o
1 4 5 2394.210 2462.650 30.726 0.404 o
1 4 6 29.067 31.402 2.054 414.396 o
1 4 7 917.861 932.627 14.611 2.504 o
1 4 8 264.586 262.256 5.151 25.887 o
1 4 9 589.781 574.278 12.198 5.293 o
1 4 10 287.921 285.694 6.543 19.929 o
1 4 11 14.558 14.383 3.445 193.926 o
1 4 12 409.329 379.134 12.768 7.791 o
1 4 13 261.621 295.890 13.805 9.228 o
1 4 14 23.535 18.916 8.312 34.463 o
1 5 0 348.643 377.596 6.896 14.459 o
1 5 1 14.080 13.881 0.748 2141.950 o
1 5 2 1940.230 1935.680 21.594 0.649 o
1 5 3 623.814 657.041 10.595 5.102 o
1 5 4 252.616 269.492 5.915 24.370 o
1 5 5 538.485 526.405 11.921 6.032 o
1 5 6 74.849 77.069 3.084 146.087 o
1 5 7 1106.370 1114.840 15.338 1.838 o
1 5 8 464.957 473.502 10.187 7.963 o
1 5 9 43.846 44.551 2.773 227.855 o
1 5 10 160.181 164.983 6.187 37.068 o
1 5 11 37.184 34.900 4.956 90.390 o
1 5 12 244.111 234.369 14.050 9.527 o
1 5 13 54.740 70.609 8.669 30.235 o
1 5 14 94.547 112.834 13.116 13.168 o
1 6 0 1088.290 1084.070 18.067 1.773 o
1 6 1 133.421 127.287 2.974 88.494 o
1 6 2 1319.580 1314.370 23.121 1.178 o
1 6 3 23.229 26.224 1.969 476.369 o
1 6 4 1034.830 1002.110 12.618 2.235 o
1 6 5 0.250 1.080 1.402 1219.380 o
1 6 6 467.018 474.363 7.748 9.254 o
1 6 7 12.627 13.043 2.031 521.943 o
1 6 8 98.191 102.679 5.608 56.513 o
1 6 9 0.052 0.883 1.716 818.342 o
1 6 10 10.399 10.813 2.809 291.607 o
1 6 11 9.861 7.909 3.570 184.736 o
1 6 12 162.913 177.795 13.360 11.659 o
1 6 13 82.916 95.637 14.664 10.790 o
1 7 0 179.366 172.442 10.424 17.210 o
1 7 1 3.779 4.595 1.526 982.878 o
1 7 2 75.783 83.088 3.781 111.117 o
1 7 3 359.353 368.343 5.483 15.874 o
1 7 4 319.966 330.799 5.446 18.868 o
1 7 5 93.293 99.836 3.775 97.635 o
1 7 6 236.571 232.003 5.134 30.156 o
1 7 7 223.130 234.064 6.374 26.581 o
1 7 8 72.697 82.604 4.278 95.150 o
1 7 9 1111.230 1138.390 30.554 1.188 o
1 7 10 21.743 34.989 4.484 112.753 o
1 7 11 1248.570 1210.450 27.368 1.159 o
1 7 12 2.015 2.322 3.610 184.519 o
1 7 13 364.997 394.475 21.797 3.992 o
1 8 0 264.988 270.722 10.177 14.061 o
1 8 1 451.096 469.913 12.994 6.712 o
1 8 2 363.642 360.079 7.744 13.263 o
1 8 3 834.182 849.999 14.167 2.930 o
1 8 4 1005.920 1000.380 18.546 1.963 o
1 8 5 2532.150 2601.780 35.480 0.351 o
1 8 6 307.351 313.526 6.596 18.049 o
1 8 7 1691.410 1822.510 48.247 0.489 o
1 8 8 316.338 327.601 7.646 15.605 o
1 8 9 29.209 27.957 3.581 168.359 o
1 8 10 106.435 111.518 4.905 65.120 o
1 8 11 38.394 29.264 5.869 66.168 o
1 8 12 45.886 35.126 6.101 60.487 o
1 9 0 2354.890 2398.310 52.644 0.317 o
1 9 1 352.260 344.623 12.796 8.697 o
1 9 2 1228.120 1238.790 19.444 1.417 o
1 9 3 351.289 376.879 14.428 7.352 o
1 9 4 1127.890 1151.040 19.390 1.604 o
1 9 5 153.283 152.676 7.996 27.379 o
1 9 6 382.143 398.075 7.964 11.943 o
1 9 7 20.650 21.206 3.250 209.632 o
1 9 8 55.430 61.507 4.052 115.771 o
1 9 9 26.847 22.040 3.600 169.910 o
1 9 10 4.505 1.947 2.781 307.913 o
1 9 11 112.189 132.566 10.689 18.633 o
1 10 0 259.056 309.681 28.545 2.723 o
1 10 1 143.756 144.547 15.096 9.680 o
1 10 2 682.478 666.082 15.649 3.692 o
1 10 3 1212.490 1247.410 21.677 1.357 o
1 10 4 844.240 865.162 20.856 2.245 o
1 10 5 11.816 13.876 3.543 185.332 o
1 10 6 293.200 273.297 10.720 12.519 o
1 10 7 66.185 69.314 3.600 128.996 o
1 10 8 12.981 18.124 3.517 186.285 o
1 10 9 145.845 145.367 5.769 43.524 o
1 10 10 101.731 105.291 6.034 49.961 o
1 10 11 29.338 26.549 6.048 63.461 o
1 11 0 3.710 13.333 5.441 80.982 o
1 11 1 7.724 8.901 5.262 86.382 o
1 11 2 168.226 191.624 12.222 13.367 o
1 11 3 80.587 79.379 5.609 61.596 o
1 11 4 25.743 18.167 3.738 160.061 o
1 11 5 23.254 28.427 4.121 132.548 o
1 11 6 70.910 90.626 5.943 56.661 o
1 11 7 87.817 96.371 7.029 40.957 o
1 11 8 76.349 87.681 6.561 47.567 o
1 11 9 418.678 446.777 17.819 4.975 o
1 11 10 19.840 17.090 5.169 87.691 o
1 12 0 116.070 144.495 17.429 7.535 o
1 12 1 14.868 20.330 7.224 45.693 o
1 12 2 388.344 410.674 18.225 5.068 o
1 12 3 15.804 9.353 3.071 242.139 o
1 12 4 42.476 39.072 4.556 103.298 o
1 12 5 278.117 272.078 9.497 14.825 o
1 12 6 63.520 71.274 6.415 51.684 o
1 12 7 840.931 820.926 24.522 1.985 o
1 12 8 238.381 234.182 9.819 16.003 o
1 12 9 1.146 0.374 8.986 29.921 o
1 13 0 371.276 364.285 15.918 6.362 o
1 13 1 77.637 88.285 12.731 14.215 o
1 13 2 419.179 428.851 20.532 4.127 o
1 13 3 494.568 532.548 25.172 2.787 o
1 13 4 261.265 264.816 18.655 5.836 o
1 13 5 130.034 138.320 11.519 15.952 o
1 13 6 100.311 123.578 14.547 10.759 o
1 13 7 64.829 64.377 15.366 10.006 o
1 14 0 30.174 33.116 12.012 16.554 o
1 14 1 722.946 796.003 30.982 1.659 o
1 14 2 0.137 4.016 7.871 38.981 o
1 14 3 681.835 721.547 36.533 1.369 o
1 14 4 149.704 169.553 13.926 11.024 o
1 14 5 97.735 94.665 14.497 10.942 o
1 15 0 51.427 44.340 10.074 23.031 o
1 15 1 14.861 17.127 7.678 40.544 o
2 0 0 27570.900 34650.900 977.605 0.001 o
2 0 2 99322.300 116928.000 4853.160 0.000 o
2 0 4 2157.880 2150.910 35.199 0.460 o
2 0 6 81.408 79.125 3.201 133.560 o
2 0 8 4.791 5.937 2.162 498.930 o
2 0 10 258.230 251.341 9.343 16.068 o
2 0 12 716.075 706.562 79.128 0.360 o
2 0 14 13.755 7.643 12.636 15.094 o
2 1 0 54.403 56.905 1.713 339.574 o
2 1 1 747.996 719.516 7.347 4.479 o
2 1 2 4.376 4.554 1.104 1774.870 o
2 1 3 3029.140 2993.270 34.962 0.267 o
2 1 4 1082.020 1063.050 11.772 2.093 o
2 1 5 2274.770 2290.670 27.607 0.460 o
2 1 6 308.742 309.355 4.981 21.026 o
2 1 7 792.897 779.134 10.121 3.694 o
2 1 8 203.867 204.395 4.273 40.575 o
2 1 9 613.724 602.416 8.791 5.872 o
2 1 10 14.127 9.171 2.571 340.414 o
2 1 11 623.948 522.600 24.022 2.714 o
2 1 12 11.737 12.853 5.850 69.666 o
2 1 13 208.392 229.508 17.698 6.734 o
2 1 14 147.151 159.182 15.247 9.432 o
2 2 0 288.554 287.476 3.587 26.312 o
2 2 1 80.987 81.841 1.937 206.422 o
2 2 2 23.226 23.985 1.485 721.924 o
2 2 3 107.254 103.746 2.514 127.560 o
2 2 4 17.974 22.178 2.576 321.868 o
2 2 5 1677.830 1673.260 19.921 0.852 o
2 2 6 160.242 152.347 3.500 63.727 o
2 2 7 307.806 302.456 5.255 20.811 o
2 2 8 589.924 591.583 8.987 6.125 o
2 2 9 483.600 469.928 7.497 9.108 o
2 2 10 7.795 8.067 1.638 815.753 o
2 2 11 1230.310 1127.760 31.102 1.089 o
2 2 12 19.735 16.140 3.035 240.818 o
2 2 13 74.619 110.065 19.924 5.956 o
2 2 14 7.767 2.302 6.189 62.763 o
2 3 0 620.512 601.747 6.549 6.330 o
2 3 1 2283.920 2262.790 25.374 0.472 o
2 3 2 13.274 11.508 1.237 1190.540 o
2 3 3 59.825 65.879 2.061 260.525 o
2 3 4 1066.800 1031.980 12.189 2.145 o
2 3 5 231.484 233.276 5.189 30.421 o
2 3 6 313.911 304.801 5.924 19.135 o
2 3 7 805.042 793.101 11.073 3.493 o
2 3 8 21.444 30.292 3.092 224.436 o
2 3 9 507.532 479.686 10.526 7.183 o
2 3 10 6.658 5.220 1.533 944.049 o
2 3 11 46.275 45.192 5.525 71.843 o
2 3 12 62.622 70.987 9.851 23.564 o
2 3 13 67.674 91.511 12.646 14.476 o
2 3 14 6.424 7.419 6.456 57.667 o
2 4 0 4258.550 4170.710 50.871 0.135 o
2 4 1 0.118 0.645 0.834 3434.370 o
2 4 2 6372.670 6343.570 86.003 0.057 o
2 4 3 124.261 127.815 3.034 92.233 o
2 4 4 56.257 60.324 3.194 164.632 o
2 4 5 107.427 114.473 3.005 107.694 o
2 4 6 14.156 15.044 2.138 468.255 o
2 4 7 2.859 3.645 1.814 712.970 o
2 4 8 424.643 406.905 8.922 10.033 o
2 4 9 138.864 149.286 7.787 29.487 o
2 4 10 41.733 41.121 2.828 226.760 o
2 4 11 50.984 51.002 3.732 137.265 o
2 4 12 127.647 122.588 6.912 37.242 o
2 4 13 3.448 7.649 7.889 38.736 o
2 5 0 4288.320 4254.380 52.862 0.131 o
2 5 1 3662.620 3616.850 44.160 0.181 o
2 5 2 359.880 358.396 5.100 16.521 o
2 5 3 2556.180 2565.750 31.626 0.363 o
2 5 4 1885.970 1870.600 23.324 0.669 o
2 5 5 1601.600 1597.230 20.972 0.907 o
2 5 6 202.857 214.258 4.903 36.434 o
2 5 7 5.716 8.177 2.102 520.590 o
2 5 8 19.346 17.454 2.475 347.280 o
2 5 9 372.140 361.703 7.558 13.176 o
2 5 10 330.489 315.340 8.810 13.645 o
2 5 11 23.678 24.443 4.953 94.031 o
2 5 12 230.225 229.574 11.394 13.318 o
2 5 13 37.170 38.835 7.455 41.763 o
2 6 0 545.773 529.439 7.966 7.379 o
2 6 1 11.607 12.854 1.486 903.184 o
2 6 2 2617.300 2704.220 57.113 0.260 o
2 6 3 135.125 144.075 3.665 71.857 o
2 6 4 484.247 488.335 7.365 8.985 o
2 6 5 8.073 11.361 2.335 417.593 o
2 6 6 1121.470 1142.780 16.880 1.724 o
2 6 7 136.736 141.939 4.620 58.036 o
2 6 8 1644.790 1652.160 24.510 0.817 o
2 6 9 416.687 426.097 10.449 8.909 o
2 6 10 647.755 650.843 13.591 4.303 o
2 6 11 388.267 398.133 14.726 6.739 o
2 6 12 36.912 28.372 5.488 75.335 o
2 6 13 178.497 181.287 14.198 10.322 o
2 7 0 495.353 464.839 9.518 7.926 o
2 7 1 3340.100 3194.430 39.286 0.222 o
2 7 2 374.518 376.182 5.587 14.941 o
2 7 3 1265.820 1299.280 16.904 1.413 o
2 7 4 35.178 46.750 3.080 203.061 o
2 7 5 415.076 404.507 7.934 11.037 o
2 7 6 39.234 43.427 3.521 161.474 o
2 7 7 282.316 293.017 7.342 18.351 o
2 7 8 114.898 115.428 5.616 52.414 o
2 7 9 122.212 122.377 4.979 58.912 o
2 7 10 335.395 330.735 9.412 12.519 o
2 7 11 553.483 548.401 16.490 4.419 o
2 7 12 169.571 166.379 10.081 18.500 o
2 8 0 890.593 899.928 14.576 2.632 o
2 8 1 922.673 930.188 14.159 2.528 o
2 8 2 472.804 465.478 9.262 8.402 o
2 8 3 482.739 469.180 9.697 7.990 o
2 8 4 110.807 114.371 3.953 81.873 o
2 8 5 500.700 510.183 8.407 8.021 o
2 8 6 135.305 133.342 4.946 55.220 o
2 8 7 111.834 125.787 6.115 46.218 o
2 8 8 227.532 238.164 7.099 23.580 o
2 8 9 46.892 53.510 6.050 60.329 o
2 8 10 0.458 -0.002 2.084 555.380 o
2 8 11 45.709 59.792 6.577 51.572 o
2 8 12 53.117 74.921 8.202 33.520 o
2 9 0 17.918 19.279 2.727 292.994 o
2 9 1 433.047 434.400 8.654 9.772 o
2 9 2 66.529 70.614 5.907 59.287 o
2 9 3 549.832 558.481 11.413 5.949 o
2 9 4 554.569 551.772 10.997 6.075 o
2 9 5 364.329 350.187 9.455 11.518 o
2 9 6 406.413 409.507 9.609 9.850 o
2 9 7 110.313 108.505 5.375 57.151 o
2 9 8 22.953 21.490 3.686 164.861 o
2 9 9 5.967 2.707 2.767 309.274 o
2 9 10 122.310 123.371 6.009 46.094 o
2 9 11 49.729 57.274 6.726 49.266 o
2 10 0 8.718 10.364 5.009 95.044 o
2 10 1 728.904 718.458 21.079 2.647 o
2 10 2 20.106 24.067 3.323 200.656 o
2 10 3 515.597 535.260 16.388 4.687 o
2 10 4 8.452 8.450 3.037 253.755 o
2 10 5 114.935 131.231 7.628 32.671 o
2 10 6 225.273 221.545 9.162 18.157 o
2 10 7 9.690 7.883 2.584 344.938 o
2 10 8 40.306 43.434 4.835 92.883 o
2 10 9 0.278 0.434 2.348 437.759 o
2 10 10 196.910 183.305 8.364 22.589 o
2 11 0 286.010 299.084 13.235 9.468 o
2 11 1 470.506 439.428 30.468 2.155 o
2 11 2 13.944 16.460 2.926 263.592 o
2 11 3 1492.000 1432.210 42.820 0.650 o
2 11 4 572.301 551.739 13.587 5.109 o
2 11 5 5.721 6.400 3.759 168.681 o
2 11 6 172.453 185.327 7.850 25.909 o
2 11 7 28.863 36.176 7.418 42.582 o
2 11 8 0.007 2.646 4.332 128.618 o
2 11 9 1.190 6.355 5.037 94.937 o
2 12 0 223.588 226.688 12.952 11.129 o
2 12 1 64.335 77.661 10.773 19.803 o
2 12 2 780.774 830.790 24.512 2.074 o
2 12 3 69.510 68.293 6.168 54.820 o
2 12 4 58.540 64.934 5.702 64.635 o
2 12 5 294.462 294.689 17.179 6.404 o
2 12 6 379.131 374.637 14.586 7.005 o
2 12 7 11.205 14.127 4.921 97.879 o
2 12 8 34.946 41.420 5.659 70.547 o
2 13 0 9.990 13.314 6.971 49.306 o
2 13 1 101.606 124.321 11.472 16.681 o
2 13 2 4.452 2.046 4.842 102.579 o
2 13 3 48.465 54.083 9.537 25.559 o
2 13 4 4.911 11.233 6.075 65.066 o
2 13 5 82.717 103.398 14.139 11.546 o
2 13 6 1.566 6.475 8.151 36.320 o
2 14 0 52.659 53.845 10.160 22.557 o
2 14 1 0.565 3.656 7.599 41.823 o
2 14 2 313.015 338.468 20.763 4.574 o
2 14 3 44.369 61.455 9.669 24.902 o
2 14 4 58.475 71.946 11.042 19.015 o
3 0 0 5095.250 4850.810 84.640 0.084 o
3 0 2 91.446 86.414 3.567 109.069 o
3 0 4 5132.720 4978.610 94.302 0.078 o
3 0 6 1.320 -0.262 1.968 619.849 o
3 0 8 9.997 9.133 3.079 245.724 o
3 0 10 206.377 179.761 8.456 21.896 o
3 0 12 133.022 122.281 15.955 8.868 o
3 1 0 1087.720 1042.700 11.463 2.116 o
3 1 1 5099.540 4838.910 61.466 0.095 o
3 1 2 6712.140 6605.490 89.624 0.052 o
3 1 3 0.615 2.427 1.169 1721.610 o
3 1 4 1618.860 1573.820 19.332 0.926 o
3 1 5 15.934 17.928 2.118 465.207 o
3 1 6 523.412 526.792 8.057 7.691 o
3 1 7 115.943 118.344 3.796 82.317 o
3 1 8 703.312 713.392 10.936 4.277 o
3 1 9 36.474 37.673 2.969 219.159 o
3 1 10 351.510 320.160 11.419 10.103 o
3 1 11 4.598 3.090 2.108 528.272 o
3 1 12 2.907 1.991 4.631 112.284 o
3 1 13 8.343 4.743 5.923 68.407 o
3 2 0 47.098 52.075 1.703 382.267 o
3 2 1 6706.520 6554.610 88.774 0.053 o
3 2 2 52.772 56.831 1.683 351.326 o
3 2 3 81.970 77.929 2.111 196.416 o
3 2 4 30.841 35.318 1.976 422.292 o
3 2 5 1818.260 1772.050 22.234 0.729 o
3 2 6 123.175 122.850 3.773 78.829 o
3 2 7 133.395 140.979 3.915 69.141 o
3 2 8 113.642 116.490 4.471 70.133 o
3 2 9 32.623 35.648 3.196 199.044 o
3 2 10 57.908 56.057 3.568 140.781 o
3 2 11 131.477 105.375 9.054 24.581 o
3 2 12 40.505 39.276 7.842 37.758 o
3 2 13 229.776 241.912 16.776 7.222 o
3 3 0 22.363 24.886 2.311 373.730 o
3 3 1 393.928 386.284 5.169 14.354 o
3 3 2 487.004 496.072 6.101 9.450 o
3 3 3 6.982 5.298 1.189 1479.640 o
3 3 4 1303.160 1302.380 16.450 1.378 o
3 3 5 330.188 336.637 5.801 17.611 o
3 3 6 471.941 479.122 7.378 9.309 o
3 3 7 163.140 176.025 5.050 44.614 o
3 3 8 1359.740 1366.420 20.328 1.190 o
3 3 9 595.509 591.422 10.259 5.715 o
3 3 10 146.473 141.011 4.682 55.066 o
3 3 11 89.526 78.644 5.510 61.795 o
3 3 12 92.555 79.687 14.800 10.591 o
3 3 13 57.677 63.651 9.962 23.243 o
3 4 0 723.766 708.461 8.390 4.553 o
3 4 1 55.495 56.819 2.671 211.934 o
3 4 2 27.365 28.805 1.977 450.279 o
3 4 3 754.936 771.830 10.234 3.904 o
3 4 4 2185.100 2210.680 28.084 0.488 o
3 4 5 327.600 334.424 7.966 14.596 o
3 4 6 274.541 270.040 5.919 22.727 o
3 4 7 590.878 588.552 9.892 5.876 o
3 4 8 3.852 3.376 2.058 555.053 o
3 4 9 770.691 770.205 13.338 3.425 o
3 4 10 112.037 106.640 5.430 56.214 o
3 4 11 82.823 72.440 10.698 19.797 o
3 4 12 84.502 83.277 6.633 46.101 o
3 4 13 29.799 28.026 10.730 20.710 o
3 5 0 115.943 113.915 2.904 104.829 o
3 5 1 714.205 704.179 9.333 4.494 o
3 5 2 1363.900 1339.480 16.025 1.299 o
3 5 3 304.656 313.443 5.391 20.406 o
3 5 4 610.876 628.162 9.542 5.588 o
3 5 5 42.248 48.493 2.810 222.904 o
3 5 6 586.900 595.496 9.643 5.952 o
3 5 7 12.316 16.551 2.494 356.795 o
3 5 8 4.292 2.684 2.259 462.745 o
3 5 9 353.086 354.396 15.355 6.860 o
3 5 10 506.810 476.356 10.372 7.283 o
3 5 11 67.637 70.167 6.549 49.478 o
3 5 12 12.916 11.326 4.928 97.589 o
3 5 13 8.958 12.891 7.125 47.248 o
3 6 0 1461.430 1452.860 17.605 1.117 o
3 6 1 121.876 127.335 3.470 84.451 o
3 6 2 892.546 868.255 11.523 2.932 o
3 6 3 757.649 767.776 11.207 3.773 o
3 6 4 8.150 9.694 2.275 440.501 o
3 6 5 54.609 62.598 3.668 135.093 o
3 6 6 1063.130 1054.330 16.411 1.923 o
3 6 7 1.401 0.149 1.773 762.188 o
3 6 8 98.754 94.320 4.817 70.987 o
3 6 9 37.357 36.118 3.688 152.740 o
3 6 10 40.368 36.832 4.561 104.037 o
3 6 11 73.393 78.819 10.986 18.931 o
3 6 12 0.035 1.573 3.548 191.735 o
3 7 0 586.819 580.671 8.044 6.485 o
3 7 1 190.797 199.789 4.129 44.277 o
3 7 2 25.872 26.795 2.235 381.879 o
3 7 3 42.901 46.800 2.659 241.599 o
3 7 4 81.208 88.104 3.622 112.678 o
3 7 5 380.076 378.210 8.140 12.100 o
3 7 6 676.338 661.322 11.871 4.443 o
3 7 7 56.304 58.162 4.577 95.370 o
3 7 8 0.104 3.030 2.301 453.691 o
3 7 9 176.345 180.492 6.727 31.287 o
3 7 10 0.021 0.929 2.758 317.277 o
3 7 11 565.574 567.830 15.383 4.595 o
3 7 12 2.702 4.226 4.608 113.265 o
3 8 0 226.003 211.633 5.038 32.930 o
3 8 1 0.483 1.534 1.226 1580.960 o
3 8 2 7.779 6.952 1.560 895.841 o
3 8 3 48.734 54.611 3.043 187.293 o
3 8 4 0.353 1.663 1.797 743.215 o
3 8 5 756.979 736.962 12.365 3.697 o
3 8 6 313.080 304.679 7.380 16.628 o
3 8 7 1355.790 1373.390 25.675 1.061 o
3 8 8 124.762 127.066 6.001 45.571 o
3 8 9 733.667 700.306 15.396 3.441 o
3 8 10 141.797 141.988 7.644 30.349 o
3 8 11 82.144 108.055 8.498 29.533 o
3 9 0 1412.790 1372.900 24.082 1.056 o
3 9 1 161.392 153.839 6.020 38.798 o
3 9 2 1620.600 1529.500 34.744 0.710 o
3 9 3 169.884 163.377 6.820 32.110 o
3 9 4 582.826 586.945 12.216 5.293 o
3 9 5 58.680 62.685 3.603 136.031 o
3 9 6 929.465 918.088 15.929 2.393 o
3 9 7 341.183 335.755 8.947 12.866 o
3 9 8 20.146 12.511 3.238 214.755 o
3 9 9 9.663 11.033 4.016 146.413 o
3 9 10 142.449 144.887 7.415 31.567 o
3 10 0 1904.610 1852.440 59.481 0.365 o
3 10 1 776.773 763.355 16.744 2.982 o
3 10 2 4.006 5.929 2.831 296.008 o
3 10 3 3.930 7.283 3.204 231.750 o
3 10 4 38.346 40.175 3.433 170.263 o
3 10 5 570.326 559.175 10.333 6.097 o
3 10 6 1225.290 1179.000 29.068 1.137 o
3 10 7 25.779 23.931 3.639 166.657 o
3 10 8 119.322 118.781 6.315 43.637 o
3 10 9 1.961 4.403 3.289 221.709 o
3 10 10 2.363 -4.426 7.816 39.536 o
3 11 0 181.362 164.956 13.168 11.801 o
3 11 1 9.705 4.894 1.662 792.415 o
3 11 2 61.882 65.356 15.031 10.457 o
3 11 3 81.154 74.835 11.999 15.947 o
3 11 4 48.985 42.724 10.480 21.380 o
3 11 5 22.443 21.757 4.671 105.644 o
3 11 6 0.376 1.844 3.501 196.802 o
3 11 7 1.614 1.144 3.672 178.717 o
3 11 8 0.113 0.083 4.045 147.687 o
3 11 9 66.111 2.247 11.233 18.712 o
3 12 0 23.136 19.564 6.886 49.871 o
3 12 1 95.630 122.890 16.362 8.630 o
3 12 2 158.577 152.145 6.936 32.916 o
3 12 3 0.059 -0.198 2.383 425.450 o
3 12 4 617.635 601.172 25.762 2.416 o
3 12 5 12.501 15.181 4.543 114.122 o
3 12 6 6.278 8.881 4.722 107.217 o
3 12 7 213.438 206.336 11.655 13.440 o
3 13 0 420.762 460.384 22.256 3.617 o
3 13 1 304.348 307.731 18.031 5.847 o
3 13 2 258.907 278.528 25.923 3.268 o
3 13 3 1.012 3.617 7.501 42.915 o
3 13 4 193.480 235.530 18.831 6.085 o
3 13 5 330.318 298.651 28.157 2.719 o
3 13 6 285.347 272.367 17.730 6.203 o
3 14 0 12.184 5.328 6.849 51.117 o
3 14 1 331.033 362.707 21.194 4.329 o
3 14 2 0.054 -2.590 5.563 78.084 o
3 14 3 727.066 773.790 34.525 1.436 o
4 0 0 2746.040 2659.940 45.895 0.285 o
4 0 2 3308.540 3224.810 57.551 0.192 o
4 0 4 27891.800 33732.000 1002.780 0.001 o
4 0 6 1566.180 1592.390 29.966 0.791 o
4 0 8 479.694 507.038 13.435 6.073 o
4 0 10 126.779 126.893 7.315 34.116 o
4 0 12 213.060 231.221 27.707 2.966 o
4 1 0 2192.910 2104.250 24.713 0.519 o
4 1 1 8037.400 7683.380 110.343 0.037 o
4 1 2 419.241 392.408 5.776 12.823 o
4 1 3 0.640 2.377 1.267 1473.060 o
4 1 4 78.365 74.793 3.093 143.406 o
4 1 5 1089.330 1088.900 14.656 1.924 o
4 1 6 312.255 311.197 6.188 18.581 o
4 1 7 300.810 302.779 6.742 18.380 o
4 1 8 187.951 185.527 7.365 27.025 o
4 1 9 1479.770 1441.880 22.228 1.020 o
4 1 10 9.728 9.215 2.741 307.312 o
4 1 11 118.853 103.992 5.523 53.934 o
4 1 12 11.309 8.341 8.621 32.355 o
4 1 13 82.382 50.602 17.422 7.797 o
4 2 0 95.220 94.297 2.355 151.643 o
4 2 1 762.071 773.575 9.963 3.894 o
4 2 2 122.836 124.375 3.001 94.778 o
4 2 3 60.216 60.130 3.084 168.758 o
4 2 4 42.221 43.299 2.288 302.128 o
4 2 5 19.117 17.116 2.469 349.407 o
4 2 6 93.367 97.028 3.879 95.233 o
4 2 7 872.029 863.325 13.773 2.817 o
4 2 8 42.837 50.587 3.570 152.894 o
4 2 9 22.851 22.427 3.368 194.354 o
4 2 10 537.201 488.373 10.859 6.641 o
4 2 11 599.378 532.821 19.266 3.600 o
4 2 12 1.718 4.484 6.378 59.304 o
4 2 13 282.179 293.153 40.352 1.417 o
4 3 0 3297.700 3212.430 39.964 0.224 o
4 3 1 406.032 406.040 6.054 12.810 o
4 3 2 298.328 297.100 4.936 22.277 o
4 3 3 95.457 96.850 3.421 108.430 o
4 3 4 12.548 14.720 2.095 491.335 o
4 3 5 940.557 949.977 13.364 2.507 o
4 3 6 290.788 302.066 7.066 18.274 o
4 3 7 109.138 116.798 4.656 68.066 o
4 3 8 154.836 155.807 8.404 25.286 o
4 3 9 307.215 306.098 8.033 15.744 o
4 3 10 251.998 251.460 7.345 20.985 o
4 3 11 40.217 35.891 4.283 116.530 o
4 3 12 22.949 19.981 8.723 31.337 o
4 4 0 204.983 208.344 3.967 41.799 o
4 4 1 2284.670 2283.770 29.000 0.452 o
4 4 2 803.029 791.863 10.957 3.518 o
4 4 3 175.257 166.667 4.055 51.763 o
4 4 4 2580.660 2557.670 34.547 0.350 o
4 4 5 108.418 114.074 4.071 80.312 o
4 4 6 16.787 19.531 2.960 253.448 o
4 4 7 19.313 25.776 2.964 246.846 o
4 4 8 53.744 56.025 3.996 120.457 o
4 4 9 0.895 3.261 2.608 352.606 o
4 4 10 417.448 389.629 9.749 9.721 o
4 4 11 21.997 19.296 5.358 81.390 o
4 4 12 275.277 246.699 19.546 5.373 o
4 5 0 1080.300 1080.330 13.447 2.005 o
4 5 1 2082.420 2073.380 25.980 0.547 o
4 5 2 614.182 605.040 8.540 5.917 o
4 5 3 2759.250 2710.820 36.321 0.310 o
4 5 4 284.766 283.783 5.942 21.510 o
4 5 5 251.192 246.063 6.292 24.231 o
4 5 6 811.595 805.489 13.617 3.152 o
4 5 7 691.331 701.735 12.824 4.059 o
4 5 8 39.750 47.964 4.061 125.592 o
4 5 9 101.486 101.293 5.321 60.449 o
4 5 10 53.971 52.985 4.556 97.660 o
4 5 11 83.753 88.079 6.778 44.297 o
4 5 12 559.579 517.029 19.340 3.759 o
4 6 0 196.037 199.343 4.239 42.612 o
4 6 1 97.033 96.980 3.419 107.471 o
4 6 2 338.172 319.299 5.703 17.792 o
4 6 3 22.446 26.670 2.695 286.584 o
4 6 4 890.283 905.717 13.813 2.688 o
4 6 5 17.113 21.274 2.927 257.445 o
4 6 6 280.367 282.728 6.887 19.680 o
4 6 7 204.976 206.487 6.481 28.823 o
4 6 8 1388.480 1365.600 23.223 1.097 o
4 6 9 1.079 2.051 2.909 284.126 o
4 6 10 285.417 252.887 10.200 13.723 o
4 6 11 159.122 168.347 8.888 22.789 o
4 6 12 642.075 555.267 37.068 1.412 o
4 7 0 291.245 291.758 6.940 18.759 o
4 7 1 981.103 978.589 13.763 2.333 o
4 7 2 10.958 8.468 1.854 633.506 o
4 7 3 1616.410 1618.190 22.839 0.865 o
4 7 4 23.318 25.101 3.300 200.406 o
4 7 5 714.295 690.967 11.344 4.211 o
4 7 6 17.959 17.758 3.376 198.409 o
4 7 7 47.196 45.507 4.206 115.768 o
4 7 8 0.073 -0.261 2.196 501.199 o
4 7 9 31.369 31.706 4.429 113.121 o
4 7 10 85.270 85.623 7.060 41.310 o
4 7 11 116.406 115.661 8.353 28.570 o
4 8 0 7.507 7.861 1.788 697.730 o
4 8 1 1647.590 1602.220 21.958 0.864 o
4 8 2 427.524 409.024 8.202 10.483 o
4 8 3 28.570 35.131 3.526 171.165 o
4 8 4 245.290 242.258 6.347 24.637 o
4 8 5 367.811 363.791 8.670 12.082 o
4 8 6 84.691 92.061 4.560 81.222 o
4 8 7 20.926 20.204 3.542 178.983 o
4 8 8 265.136 255.762 8.131 18.297 o
4 8 9 161.892 162.386 8.053 26.311 o
4 8 10 85.296 90.065 6.573 46.363 o
4 9 0 0.003 3.115 1.577 959.423 o
4 9 1 37.780 38.194 2.612 264.653 o
4 9 2 71.695 72.131 4.588 87.863 o
4 9 3 719.492 707.455 13.945 3.713 o
4 9 4 556.893 548.155 10.404 6.270 o
4 9 5 46.816 48.653 4.261 112.764 o
4 9 6 339.779 325.598 8.774 13.267 o
4 9 7 257.924 245.245 9.565 15.739 o
4 9 8 435.544 440.666 12.982 7.029 o
4 9 9 69.750 71.141 5.866 59.493 o
4 9 10 35.778 31.052 5.013 89.149 o
4 10 0 7.792 6.460 1.476 992.484 o
4 10 1 6.471 5.385 1.484 1002.960 o
4 10 2 20.586 17.031 2.000 495.551 o
4 10 3 531.861 480.667 12.547 6.075 o
4 10 4 62.913 58.221 5.908 60.615 o
4 10 5 189.470 202.852 8.146 23.250 o
4 10 6 41.738 39.660 3.907 135.176 o
4 10 7 110.129 113.535 6.248 45.802 o
4 10 8 90.654 92.045 6.387 47.877 o
4 10 9 0.173 2.769 3.142 244.019 o
4 11 0 547.001 520.145 14.324 5.174 o
4 11 1 199.100 199.648 6.836 28.017 o
4 11 2 47.471 49.731 5.720 66.976 o
4 11 3 746.250 725.145 25.089 2.166 o
4 11 4 48.396 56.657 10.521 21.132 o
4 11 5 276.357 290.342 16.689 6.831 o
4 11 6 234.038 231.884 9.560 16.732 o
4 11 7 8.927 6.423 4.529 116.217 o
4 11 8 28.819 34.442 7.590 40.769 o
4 12 0 256.053 224.697 22.361 4.328 o
4 12 1 391.624 360.531 16.854 5.771 o
4 12 2 170.048 169.159 13.887 10.875 o
4 12 3 1.108 0.309 2.321 446.426 o
4 12 4 358.314 374.172 15.715 6.533 o
4 12 5 65.481 67.884 9.321 26.122 o
4 12 6 67.818 71.868 8.518 30.744 o
4 13 0 237.393 238.524 15.330 8.335 o
4 13 1 3.487 7.671 6.675 54.055 o
4 13 2 22.910 31.824 10.295 22.526 o
4 13 3 2.904 4.419 6.934 50.161 o
4 13 4 56.318 74.478 11.654 17.151 o
4 13 5 2.143 1.699 4.813 104.051 o
4 14 0 61.546 58.461 14.085 11.892 o
4 14 1 8.451 2.632 5.813 71.060 o
4 14 2 281.629 324.968 23.635 3.766 o
5 0 0 1883.570 1789.570 32.022 0.604 o
5 0 2 4394.220 4299.190 83.447 0.104 o
5 0 4 216.158 218.151 7.825 22.486 o
5 0 6 4947.970 4951.950 106.340 0.075 o
5 0 8 265.562 263.935 8.442 17.429 o
5 0 10 99.748 90.725 9.800 22.635 o
5 0 12 3.454 3.270 8.773 31.361 o
5 1 0 476.880 478.389 6.250 9.793 o
5 1 1 1414.020 1382.780 17.164 1.201 o
5 1 2 2743.940 2674.490 34.910 0.318 o
5 1 3 3477.740 3371.730 44.710 0.198 o
5 1 4 845.379 876.919 13.081 2.949 o
5 1 5 213.348 211.343 5.607 31.779 o
5 1 6 116.697 121.959 6.846 38.850 o
5 1 7 537.731 554.216 10.738 6.324 o
5 1 8 92.116 98.217 5.147 65.785 o
5 1 9 348.713 338.386 8.934 12.638 o
5 1 10 325.742 301.443 8.664 14.209 o
5 1 11 55.601 55.924 5.114 79.525 o
5 1 12 205.450 208.714 14.825 9.223 o
5 2 0 4.128 4.619 1.377 1186.950 o
5 2 1 1544.620 1523.660 19.289 0.995 o
5 2 2 891.183 860.196 11.513 2.953 o
5 2 3 2776.360 2739.720 36.649 0.305 o
5 2 4 94.602 100.228 4.010 90.271 o
5 2 5 130.064 131.406 4.592 61.440 o
5 2 6 312.507 328.479 7.313 16.262 o
5 2 7 677.324 674.173 13.212 4.143 o
5 2 8 354.649 354.619 8.656 12.575 o
5 2 9 271.753 274.301 8.164 17.547 o
5 2 10 7.871 8.826 3.280 218.661 o
5 2 11 21.688 16.856 4.093 136.763 o
5 2 12 25.673 17.131 8.197 35.390 o
5 3 0 1968.040 1919.520 24.340 0.621 o
5 3 1 423.630 421.951 7.208 11.164 o
5 3 2 227.858 224.530 4.484 34.336 o
5 3 3 209.845 205.928 5.430 33.336 o
5 3 4 366.457 370.132 7.340 13.462 o
5 3 5 1.315 1.196 1.715 811.007 o
5 3 6 1025.240 1060.070 16.511 1.985 o
5 3 7 751.800 767.717 13.805 3.451 o
5 3 8 192.259 202.205 7.413 25.950 o
5 3 9 208.966 211.663 7.165 25.478 o
5 3 10 225.417 207.187 7.542 23.209 o
5 3 11 2.815 4.501 3.955 153.473 o
5 3 12 210.270 182.239 13.137 11.363 o
5 4 0 118.287 115.873 3.335 92.098 o
5 4 1 453.824 453.991 6.907 10.235 o
5 4 2 764.310 766.651 11.121 3.753 o
5 4 3 55.299 59.410 3.223 163.860 o
5 4 4 1009.690 1038.660 16.137 2.058 o
5 4 5 121.586 126.064 4.585 64.529 o
5 4 6 338.284 329.449 8.674 13.382 o
5 4 7 50.737 62.617 4.290 107.340 o
5 4 8 151.695 155.457 6.160 38.827 o
5 4 9 423.716 403.772 10.607 8.866 o
5 4 10 9.655 10.686 3.678 173.889 o
5 4 11 181.745 178.626 11.754 14.121 o
5 5 0 87.479 81.781 3.488 115.888 o
5 5 1 384.134 380.959 6.934 13.133 o
5 5 2 525.842 515.855 9.479 7.165 o
5 5 3 124.590 132.719 6.391 41.463 o
5 5 4 174.658 180.970 6.301 33.859 o
5 5 5 476.093 493.551 10.684 7.420 o
5 5 6 84.646 90.492 4.508 82.787 o
5 5 7 29.941 28.548 3.878 145.383 o
5 5 8 80.247 76.860 5.135 71.153 o
5 5 9 17.514 17.908 4.270 127.175 o
5 5 10 103.327 105.100 6.371 45.805 o
5 5 11 444.070 400.622 19.024 4.548 o
5 6 0 2424.280 2387.090 32.328 0.398 o
5 6 1 1.158 2.409 1.797 737.278 o
5 6 2 744.596 734.904 11.912 3.829 o
5 6 3 17.670 19.520 2.929 257.517 o
5 6 4 1712.110 1710.740 25.627 0.755 o
5 6 5 51.730 59.608 5.391 72.943 o
5 6 6 209.327 223.265 8.367 20.992 o
5 6 7 0.161 0.149 2.206 496.346 o
5 6 8 254.098 256.659 8.735 17.392 o
5 6 9 2.250 0.777 2.662 338.510 o
5 6 10 21.278 20.919 4.012 141.484 o
5 6 11 77.935 78.999 7.417 38.684 o
5 7 0 138.390 140.548 4.504 59.309 o
5 7 1 178.653 169.887 5.005 42.864 o
5 7 2 0.336 0.165 1.622 915.544 o
5 7 3 94.032 102.225 5.047 66.730 o
5 7 4 71.399 71.869 3.928 110.668 o
5 7 5 224.388 221.536 7.237 23.859 o
5 7 6 194.402 204.022 6.789 28.429 o
5 7 7 172.572 181.750 7.221 28.965 o
5 7 8 161.909 153.479 7.068 31.770 o
5 7 9 60.608 67.104 6.651 48.929 o
5 7 10 0.226 0.686 3.480 199.389 o
5 8 0 729.492 701.590 16.369 3.310 o
5 8 1 245.078 243.209 5.993 25.762 o
5 8 2 45.721 45.596 3.480 158.999 o
5 8 3 1.114 -0.316 1.732 799.689 o
5 8 4 20.967 16.226 3.292 206.316 o
5 8 5 16.007 18.997 3.573 179.066 o
5 8 6 0.088 1.122 2.544 372.595 o
5 8 7 396.943 390.233 9.744 10.116 o
5 8 8 97.607 107.371 5.698 54.905 o
5 8 9 652.455 577.461 14.539 4.281 o
5 8 10 49.148 39.980 4.962 87.095 o
5 9 0 1118.380 1076.390 16.732 1.790 o
5 9 1 214.092 206.970 9.802 17.224 o
5 9 2 349.697 344.946 7.442 14.338 o
5 9 3 268.338 252.712 8.825 16.739 o
5 9 4 1114.160 1046.610 22.008 1.579 o
5 9 5 109.375 113.706 6.074 47.833 o
5 9 6 249.070 256.101 9.865 15.263 o
5 9 7 224.983 216.136 8.335 20.512 o
5 9 8 219.668 215.175 9.108 18.629 o
5 9 9 0.344 1.324 2.936 279.821 o
5 10 0 86.993 80.851 3.915 101.094 o
5 10 1 0.042 3.253 1.840 706.893 o
5 10 2 974.211 902.764 26.293 1.625 o
5 10 3 325.145 308.414 7.423 15.982 o
5 10 4 60.558 64.683 6.699 48.423 o
5 10 5 3.394 5.636 3.090 249.704 o
5 10 6 289.843 287.461 9.909 13.606 o
5 10 7 240.958 236.367 9.303 16.993 o
5 10 8 514.184 492.130 13.892 5.670 o
5 11 0 51.555 41.251 4.463 103.849 o
5 11 1 5.453 4.207 1.760 740.651 o
5 11 2 357.092 319.462 12.127 9.366 o
5 11 3 53.103 58.449 5.106 79.995 o
5 11 4 1.403 3.709 3.873 160.396 o
5 11 5 43.270 44.694 9.287 27.117 o
5 11 6 38.742 42.548 9.236 27.524 o
5 11 7 58.416 64.331 10.279 21.872 o
5 12 0 22.258 24.533 5.374 80.598 o
5 12 1 0.043 0.494 3.076 255.299 o
5 12 2 4.476 3.033 3.738 171.426 o
5 12 3 23.456 25.036 5.182 86.209 o
5 12 4 2.249 1.630 4.067 145.586 o
5 12 5 29.529 19.663 5.834 68.328 o
5 13 0 18.699 22.890 12.468 15.456 o
5 13 1 262.582 281.026 16.266 7.241 o
5 13 2 105.354 121.288 18.785 6.595 o
5 13 3 410.933 442.014 24.789 3.108 o
5 14 0 36.200 38.103 10.422 21.809 o
6 0 0 550.380 549.513 10.528 6.289 o
6 0 2 340.003 340.169 10.845 10.702 o
6 0 4 2299.310 2314.380 46.362 0.359 o
6 0 6 10277.100 10200.500 253.579 0.016 o
6 0 8 46.093 58.542 6.806 48.426 o
6 0 10 3.599 7.256 4.886 100.562 o
6 1 0 2211.680 2134.480 27.881 0.492 o
6 1 1 721.689 729.174 14.085 3.630 o
6 1 2 360.846 349.888 6.603 14.874 o
6 1 3 473.215 467.167 7.887 9.128 o
6 1 4 169.965 172.716 5.359 41.328 o
6 1 5 51.058 56.172 4.168 113.716 o
6 1 6 34.616 46.536 3.755 146.687 o
6 1 7 23.743 29.588 3.445 183.529 o
6 1 8 285.531 282.771 8.225 16.692 o
6 1 9 632.422 605.466 13.845 4.471 o
6 1 10 13.555 12.639 3.787 162.494 o
6 1 11 297.912 270.955 11.165 11.846 o
6 2 0 280.800 273.319 5.426 23.379 o
6 2 1 98.517 100.451 3.958 89.891 o
6 2 2 22.996 22.436 3.058 231.313 o
6 2 3 68.903 74.258 3.499 130.450 o
6 2 4 502.789 500.672 10.143 7.281 o
6 2 5 48.537 54.273 3.528 150.488 o
6 2 6 119.124 135.532 6.071 45.048 o
6 2 7 100.102 107.959 5.394 58.904 o
6 2 8 36.991 42.007 4.796 95.222 o
6 2 9 522.736 490.570 11.916 6.362 o
6 2 10 301.164 282.327 9.555 13.907 o
6 2 11 107.050 123.288 8.818 26.343 o
6 3 0 726.320 700.201 10.818 4.195 o
6 3 1 272.041 273.250 6.426 21.519 o
6 3 2 1391.650 1374.440 19.395 1.178 o
6 3 3 10.539 11.886 2.631 329.228 o
6 3 4 295.429 296.474 7.074 18.169 o
6 3 5 1655.560 1676.510 25.834 0.788 o
6 3 6 1.857 4.063 2.565 362.933 o
6 3 7 12.547 16.000 4.055 142.232 o
6 3 8 154.139 158.270 6.787 33.985 o
6 3 9 6.372 9.449 3.246 223.898 o
6 3 10 15.404 14.529 4.330 124.753 o
6 3 11 64.704 52.327 8.033 34.828 o
6 4 0 343.663 352.037 6.988 15.014 o
6 4 1 103.372 101.114 3.819 91.231 o
6 4 2 1.214 4.254 2.226 481.031 o
6 4 3 828.027 836.404 13.959 2.997 o
6 4 4 1151.830 1164.120 18.370 1.602 o
6 4 5 163.388 170.200 5.820 38.989 o
6 4 6 425.084 417.153 10.039 9.125 o
6 4 7 1.742 1.419 2.933 279.313 o
6 4 8 5.205 7.585 3.742 170.126 o
6 4 9 21.686 21.138 4.188 130.316 o
6 4 10 266.270 256.697 9.218 15.958 o
6 4 11 0.443 -0.402 4.161 139.556 o
6 5 0 378.022 380.268 7.644 12.624 o
6 5 1 79.288 85.014 3.845 106.337 o
6 5 2 513.492 518.794 9.881 7.140 o
6 5 3 2336.300 2393.260 35.363 0.400 o
6 5 4 29.356 28.563 3.620 164.854 o
6 5 5 94.672 97.101 6.109 50.540 o
6 5 6 92.585 102.078 5.932 52.839 o
6 5 7 290.821 284.501 8.288 16.336 o
6 5 8 409.138 392.965 11.201 8.762 o
6 5 9 176.270 175.460 7.764 26.355 o
6 5 10 22.704 18.297 4.766 101.956 o
6 6 0 924.782 908.610 14.708 2.511 o
6 6 1 104.692 98.499 4.481 75.547 o
6 6 2 27.539 25.828 3.297 197.122 o
6 6 3 672.438 666.553 11.250 4.572 o
6 6 4 22.828 23.649 4.232 127.020 o
6 6 5 12.184 11.048 3.426 198.142 o
6 6 6 233.825 230.761 7.828 21.181 o
6 6 7 58.385 69.419 5.161 76.247 o
6 6 8 472.154 472.835 11.873 7.015 o
6 6 9 41.816 32.044 5.099 85.177 o
6 6 10 181.264 181.466 10.210 17.585 o
6 7 0 0.236 1.617 2.163 514.341 o
6 7 1 1061.790 1040.270 16.663 1.926 o
6 7 2 249.049 248.213 8.170 19.093 o
6 7 3 1075.400 1081.900 18.744 1.763 o
6 7 4 48.994 59.974 4.619 95.898 o
6 7 5 471.759 467.398 11.140 7.415 o
6 7 6 0.048 1.270 2.477 393.216 o
6 7 7 315.063 314.717 8.940 13.936 o
6 7 8 15.711 13.790 4.958 95.891 o
6 7 9 1.320 2.738 3.782 168.330 o
6 8 0 89.817 94.543 4.926 71.079 o
6 8 1 5328.280 5189.920 83.376 0.078 o
6 8 2 3.478 4.284 2.600 351.350 o
6 8 3 45.227 48.099 3.909 131.203 o
6 8 4 189.545 189.788 7.462 26.345 o
6 8 5 58.583 69.100 4.544 93.993 o
6 8 6 14.220 13.611 4.150 135.823 o
6 8 7 24.055 21.311 4.768 101.315 o
6 8 8 14.014 13.966 4.780 103.212 o
6 8 9 0.116 1.282 2.319 448.315 o
6 9 0 56.712 53.245 3.931 122.859 o
6 9 1 7.709 8.199 3.050 252.315 o
6 9 2 68.042 64.607 5.108 75.947 o
6 9 3 0.637 2.932 2.744 319.140 o
6 9 4 19.587 19.823 3.558 178.301 o
6 9 5 364.217 355.518 10.266 10.651 o
6 9 6 704.159 664.495 18.315 3.173 o
6 9 7 12.960 13.585 4.728 105.623 o
6 9 8 141.493 136.412 7.737 30.021 o
6 10 0 5.678 5.996 2.693 324.560 o
6 10 1 309.872 300.763 7.785 16.159 o
6 10 2 61.654 63.895 4.749 87.376 o
6 10 3 11.152 11.881 3.326 210.125 o
6 10 4 29.192 25.820 4.357 118.119 o
6 10 5 299.249 278.779 12.120 10.597 o
6 10 6 0.994 -1.612 3.366 213.015 o
6 10 7 61.337 65.358 7.892 35.848 o
6 11 0 388.252 356.394 11.781 8.917 o
6 11 1 8.544 7.447 3.372 207.259 o
6 11 2 371.947 346.737 13.055 8.238 o
6 11 3 257.605 256.889 12.476 11.014 o
6 11 4 98.853 97.668 7.596 35.142 o
6 11 5 166.569 179.904 16.196 8.274 o
6 11 6 37.084 26.875 6.514 54.483 o
6 12 0 2.690 1.241 3.195 235.202 o
6 12 1 710.693 675.953 25.005 2.277 o
6 12 2 41.094 45.858 5.975 62.812 o
6 12 3 162.724 156.017 9.670 20.134 o
6 12 4 225.825 236.228 12.786 11.251 o
6 13 0 127.934 119.137 15.222 9.722 o
6 13 1 4.127 6.117 7.632 41.386 o
6 13 2 96.699 107.690 12.024 15.489 o
7 0 0 870.237 864.636 20.233 2.245 o
7 0 2 109.641 115.413 5.625 53.195 o
7 0 4 903.299 893.573 24.336 1.848 o
7 0 6 1966.700 1943.840 44.167 0.458 o
7 0 8 675.280 642.365 22.174 2.726 o
7 0 10 3.456 2.646 5.096 92.712 o
7 1 0 540.171 539.430 9.427 6.855 o
7 1 1 884.548 869.195 13.516 2.789 o
7 1 2 2.034 4.098 2.604 351.937 o
7 1 3 763.178 764.533 13.205 3.488 o
7 1 4 673.911 662.036 12.871 4.262 o
7 1 5 851.322 863.202 16.274 2.649 o
7 1 6 153.135 155.110 5.727 42.140 o
7 1 7 36.698 38.354 5.857 66.127 o
7 1 8 78.208 92.401 6.279 50.709 o
7 1 9 25.785 32.865 4.675 103.547 o
7 1 10 131.057 132.617 8.035 29.090 o
7 2 0 83.103 95.190 4.618 79.803 o
7 2 1 0.904 -0.782 1.811 732.847 o
7 2 2 401.437 406.166 8.785 10.645 o
7 2 3 618.925 631.793 11.623 4.997 o
7 2 4 0.867 1.230 2.352 434.769 o
7 2 5 260.308 263.672 7.895 18.878 o
7 2 6 55.051 65.991 4.301 104.549 o
7 2 7 45.566 55.342 5.020 84.420 o
7 2 8 0.169 0.764 2.253 475.027 o
7 2 9 206.815 214.328 8.489 20.950 o
7 2 10 7.819 7.726 4.290 129.368 o
7 3 0 224.328 222.850 6.786 25.404 o
7 3 1 28.453 27.401 3.519 174.397 o
7 3 2 486.480 488.885 10.435 7.435 o
7 3 3 393.889 405.902 9.327 10.363 o
7 3 4 187.371 197.525 7.342 26.747 o
7 3 5 43.753 48.307 4.605 99.660 o
7 3 6 435.897 434.308 10.963 8.219 o
7 3 7 93.366 97.958 5.794 54.986 o
7 3 8 245.879 252.391 8.868 17.494 o
7 3 9 13.643 14.596 4.287 127.579 o
7 3 10 101.584 116.729 8.263 29.833 o
7 4 0 6.335 4.688 2.312 436.131 o
7 4 1 0.653 2.569 2.404 415.322 o
7 4 2 532.058 538.031 9.879 6.794 o
7 4 3 207.102 209.909 7.099 25.927 o
7 4 4 68.628 63.409 4.053 109.091 o
7 4 5 77.264 84.358 5.420 65.225 o
7 4 6 157.160 167.720 6.863 32.794 o
7 4 7 18.330 18.765 4.570 111.374 o
7 4 8 338.535 337.668 11.186 10.406 o
7 4 9 27.624 28.434 5.091 88.259 o
7 4 10 7.495 6.690 4.422 122.036 o
7 5 0 1325.500 1322.250 21.061 1.224 o
7 5 1 949.111 940.402 15.236 2.366 o
7 5 2 944.590 922.321 16.431 2.313 o
7 5 3 121.899 130.397 5.978 45.983 o
7 5 4 0.554 2.571 2.820 302.502 o
7 5 5 246.834 239.275 8.358 18.927 o
7 5 6 117.422 127.299 6.024 46.342 o
7 5 7 279.386 268.241 10.632 13.018 o
7 5 8 20.466 16.243 4.178 131.969 o
7 5 9 68.824 69.529 6.839 45.766 o
7 6 0 74.685 84.849 5.069 72.975 o
7 6 1 46.083 55.005 4.289 110.618 o
7 6 2 1004.500 977.518 17.480 2.052 o
7 6 3 17.389 16.655 3.683 168.928 o
7 6 4 1458.020 1450.860 24.679 0.984 o
7 6 5 41.735 39.026 4.489 106.285 o
7 6 6 111.110 122.377 6.652 41.121 o
7 6 7 0.953 0.547 3.105 250.130 o
7 6 8 3.728 1.643 3.864 160.867 o
7 6 9 34.718 21.797 5.032 89.591 o
7 7 0 24.061 28.488 3.149 215.730 o
7 7 1 154.446 159.831 5.187 46.328 o
7 7 2 261.635 252.925 7.824 19.238 o
7 7 3 54.119 66.356 5.393 71.854 o
7 7 4 59.582 64.415 5.319 72.727 o
7 7 5 151.345 153.654 7.387 30.735 o
7 7 6 48.371 63.313 7.270 42.541 o
7 7 7 124.950 119.749 7.612 32.486 o
7 7 8 53.676 63.472 6.109 57.943 o
7 8 0 993.011 972.984 26.582 1.546 o
7 8 1 790.183 780.960 15.379 3.072 o
7 8 2 121.304 119.728 5.477 52.673 o
7 8 3 0.004 0.653 2.567 366.435 o
7 8 4 13.086 11.565 4.486 117.235 o
7 8 5 31.227 34.095 4.343 116.968 o
7 8 6 28.283 20.608 4.850 97.345 o
7 8 7 114.149 116.749 7.588 33.500 o
7 8 8 16.617 14.886 4.795 102.100 o
7 9 0 377.713 370.006 9.421 11.019 o
7 9 1 16.925 20.145 4.256 127.851 o
7 9 2 112.221 107.596 6.115 47.394 o
7 9 3 661.229 648.953 15.201 3.913 o
7 9 4 405.259 399.183 11.420 8.618 o
7 9 5 12.290 7.274 4.234 131.875 o
7 9 6 358.954 364.524 12.562 8.663 o
7 9 7 168.208 173.918 10.055 18.503 o
7 10 0 1.002 4.141 2.906 284.167 o
7 10 1 275.975 271.506 8.031 17.703 o
7 10 2 190.887 191.842 7.385 26.515 o
7 10 3 106.510 115.833 7.335 35.978 o
7 10 4 519.190 502.507 17.935 4.308 o
7 10 5 324.155 298.262 10.155 12.271 o
7 10 6 0.719 5.028 4.517 118.074 o
7 11 0 318.884 303.237 9.768 12.843 o
7 11 1 126.737 117.555 8.121 29.287 o
7 11 2 27.041 21.419 6.103 62.762 o
7 11 3 91.112 92.854 8.413 30.000 o
7 11 4 38.483 32.080 6.708 51.247 o
7 12 0 313.515 296.627 19.759 5.036 o
7 12 1 195.137 205.588 12.661 12.110 o
7 12 2 4.407 4.034 4.380 125.103 o
8 0 0 12.665 13.431 5.208 87.450 o
8 0 2 996.938 988.426 24.550 1.641 o
8 0 4 875.875 874.632 23.956 1.931 o
8 0 6 1014.450 1044.690 31.885 1.246 o
8 0 8 1203.210 1150.820 48.711 0.671 o
8 1 0 178.271 186.619 6.667 31.164 o
8 1 1 61.902 78.438 4.647 88.229 o
8 1 2 489.052 477.299 14.290 5.775 o
8 1 3 4.125 7.853 3.099 247.071 o
8 1 4 189.518 185.121 7.902 24.674 o
8 1 5 102.999 107.852 5.444 57.601 o
8 1 6 159.871 184.294 8.588 23.554 o
8 1 7 10.382 7.977 3.920 153.745 o
8 1 8 62.846 80.504 9.718 24.067 o
8 1 9 75.216 93.132 7.425 38.317 o
8 2 0 14.970 20.536 3.156 226.245 o
8 2 1 90.410 87.631 4.841 73.650 o
8 2 2 0.654 -0.116 1.853 701.007 o
8 2 3 57.692 67.124 5.428 70.345 o
8 2 4 5.073 5.839 3.490 195.555 o
8 2 5 126.843 128.197 6.405 41.330 o
8 2 6 156.133 166.658 6.690 34.025 o
8 2 7 2.514 3.107 3.612 184.076 o
8 2 8 2.473 4.588 3.878 159.659 o
8 2 9 56.988 59.452 5.843 62.537 o
8 3 0 386.691 379.691 8.687 11.385 o
8 3 1 1356.210 1369.370 21.442 1.165 o
8 3 2 469.690 472.899 10.100 7.945 o
8 3 3 118.963 134.350 6.786 38.537 o
8 3 4 1049.160 1040.210 18.081 1.875 o
8 3 5 271.615 280.919 8.882 16.002 o
8 3 6 2.004 0.824 2.602 354.321 o
8 3 7 135.460 141.176 8.799 24.806 o
8 3 8 8.855 9.621 4.440 120.580 o
8 3 9 8.831 3.753 3.607 182.327 o
8 4 0 333.675 334.276 8.004 14.338 o
8 4 1 549.892 552.679 11.056 6.097 o
8 4 2 67.257 70.322 5.201 73.292 o
8 4 3 164.163 162.672 5.778 39.690 o
8 4 4 24.322 19.033 4.293 123.865 o
8 4 5 177.049 179.228 7.616 26.852 o
8 4 6 402.200 420.621 12.699 7.674 o
8 4 7 8.111 7.751 3.993 148.946 o
8 4 8 43.156 42.925 6.812 49.112 o
8 4 9 44.162 46.546 6.064 60.748 o
8 5 0 18.602 20.948 3.541 180.130 o
8 5 1 2.530 2.117 2.382 420.510 o
8 5 2 185.473 195.326 7.412 26.649 o
8 5 3 31.318 40.541 4.411 112.672 o
8 5 4 46.587 50.941 4.950 86.791 o
8 5 5 239.672 245.381 10.633 14.245 o
8 5 6 127.747 130.529 7.865 30.343 o
8 5 7 107.339 120.698 7.659 33.336 o
8 5 8 262.172 259.292 11.047 12.880 o
8 6 0 1.528 -0.824 2.372 427.462 o
8 6 1 160.558 161.138 6.078 38.028 o
8 6 2 562.639 564.697 12.170 5.563 o
8 6 3 120.795 137.093 7.324 34.120 o
8 6 4 46.806 49.022 5.069 83.399 o
8 6 5 126.692 137.792 8.201 28.275 o
8 6 6 14.845 30.278 5.700 72.358 o
8 6 7 6.769 9.000 4.520 116.774 o
8 6 8 80.372 77.697 11.004 18.774 o
8 7 0 9.417 9.762 3.288 216.547 o
8 7 1 333.479 330.528 10.434 11.371 o
8 7 2 152.711 166.742 7.923 27.345 o
8 7 3 164.198 171.632 6.935 31.580 o
8 7 4 34.712 31.798 5.072 87.383 o
8 7 5 245.605 254.288 10.080 14.983 o
8 7 6 23.473 23.695 5.256 83.996 o
8 7 7 263.334 251.481 9.977 14.714 o
8 8 0 411.987 399.014 11.377 8.551 o
8 8 1 2347.980 2273.730 45.327 0.360 o
8 8 2 0.590 3.529 3.107 249.121 o
8 8 3 1027.020 995.519 21.323 1.772 o
8 8 4 55.085 61.727 5.345 73.230 o
8 8 5 172.423 158.475 9.827 19.281 o
8 8 6 41.860 39.365 5.273 79.475 o
8 9 0 51.736 57.587 5.879 62.687 o
8 9 1 4.920 7.739 3.611 182.574 o
8 9 2 224.771 231.076 8.750 19.046 o
8 9 3 15.967 18.803 3.679 169.406 o
8 9 4 2.325 1.716 4.497 119.138 o
8 9 5 46.279 49.629 6.048 60.648 o
8 10 0 441.744 425.523 11.434 7.914 o
8 10 1 0.439 1.793 3.239 229.847 o
8 10 2 103.780 105.347 7.213 37.595 o
8 10 3 51.264 58.805 6.608 50.699 o
8 10 4 8.973 5.875 3.779 165.967 o
8 11 0 3.912 7.500 4.042 146.437 o
8 11 1 44.460 58.555 6.989 46.198 o
8 11 2 298.382 328.771 13.744 8.670 o
8 11 3 0.030 14.175 6.889 50.767 o
8 12 0 5.066 7.598 5.766 72.262 o
9 0 0 456.986 452.752 13.204 6.637 o
9 0 2 30.607 33.246 7.403 42.744 o
9 0 4 15.580 21.490 6.476 56.605 o
9 0 6 594.902 568.189 23.766 2.765 o
9 0 8 905.573 883.646 29.918 1.503 o
9 1 0 66.083 68.497 4.870 82.094 o
9 1 1 887.750 882.016 15.863 2.557 o
9 1 2 21.139 25.103 3.893 148.896 o
9 1 3 133.924 147.561 6.853 35.930 o
9 1 4 5.053 5.277 3.325 215.329 o
9 1 5 391.171 375.572 10.413 9.810 o
9 1 6 284.676 285.581 11.456 11.588 o
9 1 7 688.070 654.984 16.342 3.571 o
9 1 8 112.845 107.209 8.921 25.918 o
9 2 0 66.436 71.727 5.015 77.808 o
9 2 1 841.160 853.054 16.047 2.716 o
9 2 2 47.372 51.726 4.193 115.008 o
9 2 3 0.058 2.842 3.175 239.059 o
9 2 4 128.679 130.140 6.866 37.152 o
9 2 5 25.171 26.188 4.573 108.866 o
9 2 6 0.545 4.168 3.449 202.251 o
9 2 7 362.186 357.784 11.049 9.937 o
9 2 8 21.051 25.278 6.609 54.001 o
9 3 0 116.909 125.064 5.660 50.717 o
9 3 1 110.140 120.659 5.253 57.752 o
9 3 2 19.831 26.230 4.222 128.096 o
9 3 3 355.788 350.540 13.603 8.005 o
9 3 4 69.044 84.132 5.889 58.265 o
9 3 5 44.594 42.334 5.330 77.206 o
9 3 6 9.456 12.992 4.747 105.376 o
9 3 7 2.102 0.875 2.887 288.216 o
9 3 8 58.170 56.161 7.968 35.569 o
9 4 0 45.159 45.378 4.629 98.775 o
9 4 1 799.078 786.071 15.608 3.005 o
9 4 2 30.974 33.424 4.483 110.513 o
9 4 3 60.953 72.482 7.512 39.066 o
9 4 4 65.271 71.312 5.532 66.418 o
9 4 5 25.848 17.653 4.607 108.191 o
9 4 6 16.160 14.410 4.957 95.811 o
9 4 7 1.554 0.186 3.044 259.884 o
9 5 0 538.487 536.973 12.258 5.864 o
9 5 1 119.637 131.698 8.042 29.748 o
9 5 2 83.259 80.703 5.861 56.868 o
9 5 3 332.827 333.190 10.870 10.883 o
9 5 4 87.095 98.165 7.837 34.023 o
9 5 5 77.400 85.811 6.788 44.883 o
9 5 6 73.829 80.868 9.694 23.907 o
9 5 7 282.175 292.168 12.825 9.984 o
9 6 0 15.799 14.934 3.681 170.187 o
9 6 1 96.687 112.688 7.110 38.769 o
9 6 2 206.072 205.372 9.155 19.212 o
9 6 3 29.283 38.888 4.940 92.143 o
9 6 4 754.739 753.089 18.244 2.881 o
9 6 5 13.818 12.537 4.305 126.729 o
9 6 6 235.488 223.329 10.806 14.300 o
9 7 0 41.108 44.019 4.443 107.645 o
9 7 1 20.008 19.360 4.230 128.613 o
9 7 2 173.532 170.785 7.901 26.059 o
9 7 3 95.243 103.494 6.679 43.471 o
9 7 4 21.490 23.657 5.410 79.696 o
9 7 5 32.068 27.391 5.438 77.365 o
9 7 6 1.141 1.622 3.644 181.458 o
9 8 0 8.177 8.118 4.073 143.206 o
9 8 1 148.788 143.038 7.860 28.650 o
9 8 2 269.489 274.836 10.627 13.179 o
9 8 3 64.333 69.204 6.436 51.401 o
9 8 4 62.372 54.447 7.548 39.161 o
9 8 5 1.764 5.144 3.741 171.558 o
9 9 0 4.748 6.917 4.173 137.366 o
9 9 1 6.878 4.780 3.049 254.200 o
9 9 2 1.749 3.178 4.054 146.460 o
9 9 3 159.190 150.700 9.902 19.593 o
9 9 4 239.040 229.877 10.043 15.588 o
9 10 0 0.115 0.623 2.683 335.394 o
9 10 1 53.380 60.766 6.631 50.109 o
9 10 2 34.077 33.219 5.761 68.802 o
9 11 0 11.614 8.455 6.354 59.288 o
10 0 0 223.709 244.890 11.295 13.462 o
10 0 2 249.713 226.010 13.250 10.405 o
10 0 4 50.532 57.928 9.131 27.692 o
10 0 6 307.173 308.580 17.712 5.995 o
10 1 0 70.778 81.940 5.691 61.574 o
10 1 1 12.971 16.399 4.764 103.854 o
10 1 2 59.651 72.631 6.241 54.599 o
10 1 3 89.827 99.930 6.160 50.337 o
10 1 4 287.482 289.596 10.455 12.836 o
10 1 5 89.831 80.153 6.314 49.589 o
10 1 6 4.090 7.622 5.264 86.682 o
10 1 7 83.831 88.427 7.947 33.655 o
10 2 0 4.845 8.788 4.507 117.784 o
10 2 1 552.903 546.492 12.255 5.696 o
10 2 2 105.719 107.411 6.814 40.897 o
10 2 3 19.164 22.232 4.503 113.987 o
10 2 4 2.640 3.936 3.559 189.417 o
10 2 5 2.821 2.787 4.212 135.583 o
10 2 6 8.482 7.830 5.044 93.907 o
10 2 7 3.460 -0.105 4.705 108.812 o
10 3 0 0.353 1.290 2.315 449.352 o
10 3 1 653.933 642.726 16.174 3.775 o
10 3 2 167.656 169.064 8.746 22.935 o
10 3 3 222.045 232.331 8.916 18.698 o
10 3 4 582.947 585.791 16.221 4.239 o
10 3 5 17.045 19.959 5.436 79.660 o
10 3 6 87.355 74.932 6.455 48.386 o
10 4 0 189.426 191.597 8.047 23.932 o
10 4 1 100.379 106.693 6.162 48.475 o
10 4 2 135.253 142.488 7.277 33.090 o
10 4 3 224.334 227.995 9.102 18.222 o
10 4 4 0.365 1.127 3.686 177.620 o
10 4 5 80.379 96.425 8.747 28.358 o
10 4 6 5.884 1.647 4.149 139.205 o
10 5 0 57.743 66.578 6.629 49.508 o
10 5 1 140.321 131.035 7.293 33.038 o
10 5 2 9.302 10.173 4.112 140.016 o
10 5 3 10.670 10.258 5.133 90.381 o
10 5 4 1.613 1.235 3.530 193.310 o
10 5 5 0.409 1.258 3.464 201.058 o
10 6 0 16.943 15.473 4.315 125.108 o
10 6 1 22.334 26.763 4.845 98.082 o
10 6 2 2.929 4.810 4.473 120.121 o
10 6 3 9.748 8.370 5.071 92.778 o
10 6 4 51.393 57.517 6.768 48.569 o
10 6 5 17.367 14.948 5.728 72.100 o
10 7 0 4.356 3.572 4.192 136.488 o
10 7 1 273.810 278.720 9.518 14.818 o
10 7 2 191.660 186.777 8.814 21.223 o
10 7 3 91.614 100.545 7.611 35.410 o
10 7 4 0.519 5.636 4.741 107.213 o
10 8 0 216.782 222.809 10.562 15.239 o
10 8 1 59.257 70.040 6.522 50.667 o
10 8 2 136.412 132.289 8.672 25.547 o
10 8 3 536.685 507.262 18.993 3.948 o
10 9 0 119.584 121.342 8.559 27.158 o
10 9 1 14.660 12.002 4.900 98.387 o
10 9 2 208.222 210.099 9.404 18.371 o
10 10 0 0.042 6.815 4.798 104.672 o
11 0 0 1976.710 1938.530 52.563 0.396 o
11 0 2 6.018 11.039 5.781 71.737 o
11 0 4 70.289 85.926 11.266 18.045 o
11 1 0 20.813 22.665 4.683 105.394 o
11 1 1 150.444 150.022 8.712 24.305 o
11 1 2 29.959 36.793 5.687 70.782 o
11 1 3 127.957 155.823 9.455 22.099 o
11 1 4 14.574 16.416 6.015 65.666 o
11 1 5 62.747 51.333 8.067 34.666 o
11 2 0 37.239 44.644 5.595 71.531 o
11 2 1 296.874 283.593 9.644 13.873 o
11 2 2 2.278 4.437 3.518 193.768 o
11 2 3 327.584 346.282 13.059 8.788 o
11 2 4 52.779 50.156 6.144 58.195 o
11 2 5 48.748 48.569 8.545 31.622 o
11 3 0 15.989 14.728 5.266 85.143 o
11 3 1 1.893 3.864 4.000 150.300 o
11 3 2 40.342 41.409 6.206 58.813 o
11 3 3 0.617 3.382 3.767 169.753 o
11 3 4 6.404 15.226 5.595 76.377 o
11 3 5 131.925 138.424 9.249 23.085 o
11 4 0 334.099 336.635 10.909 10.783 o
11 4 1 9.920 15.082 4.558 113.880 o
11 4 2 51.027 65.653 8.132 34.336 o
11 4 3 579.596 578.766 15.159 4.541 o
11 4 4 36.996 32.555 6.648 52.213 o
11 5 0 15.607 17.925 5.193 87.372 o
11 5 1 237.289 242.562 11.037 13.630 o
11 5 2 154.580 168.876 9.461 20.889 o
11 5 3 3.546 9.504 4.675 109.640 o
11 5 4 57.858 49.396 8.213 33.750 o
11 6 0 30.658 43.039 6.633 52.510 o
11 6 1 19.267 24.041 6.184 61.642 o
11 6 2 103.012 115.364 8.509 28.352 o
11 6 3 251.657 275.964 12.637 10.761 o
11 7 0 177.346 173.114 9.454 20.010 o
11 7 1 571.743 552.035 16.580 4.292 o
11 7 2 122.383 122.382 8.394 27.871 o
11 8 0 3.066 3.407 4.028 148.046 o
11 8 1 60.510 69.715 8.478 31.334 o
12 0 0 5.625 11.586 7.336 44.688 o
12 0 2 321.405 324.034 21.924 4.179 o
12 1 0 35.952 39.277 6.191 59.592 o
12 1 1 0.735 1.135 3.388 210.089 o
12 1 2 65.711 73.934 7.623 37.724 o
12 1 3 13.161 9.009 5.529 77.904 o
12 2 0 14.803 14.713 5.422 80.542 o
12 2 1 33.773 38.514 6.363 56.783 o
12 2 2 57.077 59.742 7.405 40.714 o
12 2 3 40.243 42.494 6.513 53.682 o
12 3 0 89.755 101.017 8.412 29.880 o
12 3 1 177.606 180.036 8.615 22.705 o
12 3 2 0.061 2.543 3.813 165.923 o
12 3 3 168.307 167.516 10.602 17.108 o
12 4 0 54.329 60.125 7.160 43.491 o
12 4 1 4.001 6.437 4.607 113.034 o
12 4 2 102.061 132.017 9.971 21.328 o
12 5 0 505.174 523.868 15.425 5.085 o
12 5 1 1.411 1.817 4.111 142.605 o
12 6 0 25.425 19.706 6.426 56.944 o
13 0 0 18.576 16.029 6.510 56.013 o
13 1 0 215.580 222.543 12.841 11.423 o
13 1 1 16.569 20.240 6.532 55.636 o
13 2 0 27.183 33.345 8.463 33.025 o
13 3 0 17.985 16.781 5.660 73.680 o

_iucr_refine_instructions_details
;
TITL shelx_a.res in P2(1)/c
REM Old TITL DFAEE
REM SHELXT solution in P2(1)/c
REM R1 0.096, Rweak 0.004, Alpha 0.022, Orientation as input
REM Formula found by SHELXT: C16 N O2 Cl2
REM #####
CELL 0.71075 10.8554 11.685 12.5092 90 108.299 90
ZERR 4 0.0005 0.0005 0.0005 0 0.001 0
LATT 1
SYMM -X,0.5+Y,0.5-Z
SFAC C H N O Cl
UNIT 64 60 4 8 8

L.S. 10
PLAN  20
SIZE 0.3 0.242 0.12
TEMP -180
HTAB N1 Cl2
HTAB N1 O1
HTAB C15 O1
CONF
BOND $H
LIST 6
FMAP 2
ACTA 
HTAB 
MORE -1
WGHT 0.029181 0.02869
FVAR 0.283061
REM <olex2.extras>
REM <HklSrc "%.\\shelx_a.hkl">
REM </olex2.extras>

Cl1   5     0.21755  0.58729  0.51830  11.00000  0.03538  0.01844  0.02518 =
 -0.00176  0.01056  0.00273 
H1    2     0.37815  0.34925  0.37451  11.00000  0.04493  0.02823  0.04257 =
 0.01444  0.02680  0.01956 
O1    4     0.49333  0.32146  0.27517  11.00000  0.03811  0.01928  0.05174 =
 0.00263  0.03219  0.00159 
N1    3     0.31605  0.40569  0.39268  11.00000  0.01710  0.01916  0.01877 =
 0.00407  0.00678  0.00310 
C1    1     0.20085  0.44069  0.52979  11.00000  0.02087  0.01868  0.01639 =
 0.00014  0.00624  0.00220 
O2    4     0.58808  0.43298  0.17804  11.00000  0.03623  0.02339  0.03678 =
 0.00056  0.02448 -0.00135 
C2    1     0.14030  0.40102  0.60548  11.00000  0.02792  0.02878  0.02003 =
 -0.00165  0.01282  0.00115 
H2    2     0.10118  0.46135  0.65364  11.00000  0.07206  0.03653  0.03670 =
 -0.00468  0.03501  0.00924 
Cl2   5     0.31266  0.15067  0.41863  11.00000  0.02815  0.01933  0.02769 =
 -0.00132  0.01124  0.00318 
C3    1     0.13343  0.28388  0.62328  11.00000  0.02944  0.02988  0.02178 =
 0.00326  0.01345 -0.00211 
H3    2     0.08477  0.25181  0.68200  11.00000  0.06951  0.05223  0.04186 =
 0.00591  0.04154 -0.00842 
C4    1     0.18793  0.20749  0.56573  11.00000  0.02660  0.02156  0.01934 =
 0.00397  0.00810 -0.00171 
H4    2     0.18449  0.11590  0.57902  11.00000  0.05908  0.03463  0.02869 =
 0.01437  0.02524  0.00471 
C5    1     0.24574  0.24842  0.48904  11.00000  0.01798  0.01901  0.01610 =
 0.00184  0.00493  0.00043 
C6    1     0.25310  0.36593  0.46677  11.00000  0.01613  0.01768  0.01455 =
 0.00153  0.00508  0.00134 
C7    1     0.25383  0.47749  0.29963  11.00000  0.01591  0.01672  0.01511 =
 0.00134  0.00544  0.00157 
C8    1     0.11911  0.48948  0.26003  11.00000  0.01601  0.02259  0.01821 =
 0.00152  0.00684  0.00119 
H8    2     0.06350  0.44273  0.30295  11.00000  0.02606  0.06093  0.04063 =
 0.00062  0.01671 -0.00965 
C9    1     0.06055  0.55889  0.16763  11.00000  0.01793  0.02608  0.02041 =
 0.00287  0.00385  0.00323 
H9    2    -0.04436  0.56685  0.13521  11.00000  0.02369  0.05623  0.04731 =
 0.01312  0.00092  0.00857 
C10   1     0.13606  0.61656  0.11299  11.00000  0.02498  0.02623  0.02029 =
 0.00623  0.00565  0.00331 
H10   2     0.09071  0.67058  0.04063  11.00000  0.05095  0.06015  0.03664 =
 0.02467  0.01911  0.01580 
C11   1     0.27031  0.60467  0.15270  11.00000  0.02373  0.02125  0.02207 =
 0.00403  0.00995  0.00084 
H11   2     0.33104  0.65021  0.11268  11.00000  0.05044  0.02913  0.05131 =
 0.00317  0.03100 -0.01335 
C12   1     0.33097  0.53642  0.24595  11.00000  0.01640  0.01605  0.02029 =
 0.00095  0.00848  0.00043 
C13   1     0.47699  0.52623  0.28764  11.00000  0.01710  0.01918  0.02946 =
 -0.00033  0.01060 -0.00175 
H13A  2     0.52172  0.59721  0.25734  11.00000  0.02681  0.03636  0.07161 =
 0.01635  0.03108  0.00319 
H13B  2     0.51265  0.52342  0.37856  11.00000  0.02887  0.04614  0.03315 =
 -0.00458  0.00062  0.00538 
C14   1     0.51997  0.41515  0.24765  11.00000  0.01661  0.01903  0.02794 =
 0.00137  0.01083  0.00037 
C15   1     0.63621  0.33434  0.13274  11.00000  0.03777  0.03091  0.03878 =
 -0.00857  0.02548 -0.00529 
H15A  2     0.60334  0.25777  0.16189  11.00000  0.07661  0.03874  0.11895 =
 -0.01570  0.06447 -0.01673 
H15B  2     0.59697  0.34022  0.04331  11.00000  0.05208  0.12535  0.04033 =
 -0.02617  0.01778 -0.01524 
C16   1     0.78155  0.33832  0.16896  11.00000  0.03604  0.02956  0.03689 =
 -0.00355  0.01661  0.00488 
H16A  2     0.82068  0.26415  0.13612  11.00000  0.05706  0.04976  0.09456 =
 -0.02162  0.04263  0.01725 
H16B  2     0.81616  0.41586  0.13913  11.00000  0.06618  0.03313  0.10467 =
 0.00589  0.05501 -0.00359 
H16C  2     0.82032  0.33540  0.25917  11.00000  0.09102  0.08119  0.05700 =
 -0.02673  0.01055  0.03156 
HKLF 4

END
Q1 1 0.138889 0.575 0.511111 11 0.05 0.34

  REM The information below was added by Olex2.
  REM
  REM R1 = 0.0251 for 3000 Fo > 4sig(Fo) and 0.0298 for all 3435 data
  REM 325 parameters refined using 0 restraints
  REM Highest difference peak 0.3389, deepest hole -0.2368
  REM Mean Shift 0.0000, Max Shift 0.0010.

  REM +++ Tabular Listing of Refinement Information +++
  REM R1_all = 0.0298
  REM R1_gt = 0.0251
  REM wR_ref = 0.0551
  REM GOOF = 1.0638
  REM Shift_max = 0.0010
  REM Shift_mean = 0.0000
  REM Reflections_all = 3435
  REM Reflections_gt = 3000
  REM Parameters = 325
  REM Hole = -0.2368
  REM Peak = 0.3389
  REM Flack = n/a

  
;
_olex2_submission_special_instructions  'No special instructions were received'
