# Supplementary material for: Fragmentation and transferability in Hirshfeld atom refinement
Source: IUCrJ. 2022 Feb 26;9(Pt 2):298–315. doi: 10.1107/S2052252522000690 (PMC8895009; doi:10.1107/S2052252522000690)
Supplement: Supplementary file 2 [file m-09-00298-sup2.zip › cif/frag_vs_no_frag/DUBWAB_frag_coarse_4.cif]

data_DUBWAB_frag_coarse_4
_audit_creation_date               2021-06-11
_audit_creation_method
;
Olex2 1.3
(compiled 2020.07.31 svn.rc2a77460 for OlexSys, GUI svn.r6145)
;
_audit_contact_author_address      ?
_audit_contact_author_email        ?
_audit_contact_author_name         ''
_audit_contact_author_phone        ?
_publ_contact_author_id_orcid      ?
_publ_section_references
;
Bourhis, L.J., Dolomanov, O.V., Gildea, R.J., Howard, J.A.K., Puschmann, H.
 (2015). Acta Cryst. A71, 59-75.

Dolomanov, O.V., Bourhis, L.J., Gildea, R.J, Howard, J.A.K. & Puschmann, H.
 (2009), J. Appl. Cryst. 42, 339-341.
;
_chemical_formula_moiety           'C16 H15 Cl2 N O2'
_chemical_formula_sum              'C16 H15 Cl2 N O2'
_chemical_formula_weight           324.208
loop_
  _atom_type_symbol
  _atom_type_scat_dispersion_real
  _atom_type_scat_dispersion_imag
  _atom_type_scat_Cromer_Mann_a1
  _atom_type_scat_Cromer_Mann_a2
  _atom_type_scat_Cromer_Mann_a3
  _atom_type_scat_Cromer_Mann_a4
  _atom_type_scat_Cromer_Mann_b1
  _atom_type_scat_Cromer_Mann_b2
  _atom_type_scat_Cromer_Mann_b3
  _atom_type_scat_Cromer_Mann_b4
  _atom_type_scat_Cromer_Mann_c
  _atom_type_scat_source
  _atom_type_scat_dispersion_source
 H 0.00000 0.00000 0.49300 0.32291 0.14019 0.04081 10.51090 26.12570 3.14236
 57.79970 0.0030380000826
 'International Tables Volume C Table 6.1.1.4 (pp. 500-502)'
 'Henke, Gullikson and Davis, At. Data and Nucl. Data Tables, 1993, 54, 2'
 C 0.00347 0.00161 2.31000 1.02000 1.58860 0.86500 20.84390 10.20750 0.56870
 51.65120 0.215599998832
 'International Tables Volume C Table 6.1.1.4 (pp. 500-502)'
 'Henke, Gullikson and Davis, At. Data and Nucl. Data Tables, 1993, 54, 2'
 Cl 0.14874 0.16030 11.46040 7.19640 6.25560 1.64550 0.01040 1.16620 18.51940
 47.77840 -9.55739974976
 'International Tables Volume C Table 6.1.1.4 (pp. 500-502)'
 'Henke, Gullikson and Davis, At. Data and Nucl. Data Tables, 1993, 54, 2'
 O 0.01158 0.00611 3.04850 2.28680 1.54630 0.86700 13.27710 5.70110 0.32390
 32.90890 0.250800013542
 'International Tables Volume C Table 6.1.1.4 (pp. 500-502)'
 'Henke, Gullikson and Davis, At. Data and Nucl. Data Tables, 1993, 54, 2'
 N 0.00653 0.00323 12.21260 3.13220 2.01250 1.16630 0.00570 9.89330 28.99750
 0.58260 -11.5290002823
 'International Tables Volume C Table 6.1.1.4 (pp. 500-502)'
 'Henke, Gullikson and Davis, At. Data and Nucl. Data Tables, 1993, 54, 2'

_space_group_crystal_system        'monoclinic'
_space_group_IT_number             14
_space_group_name_H-M_alt          'P 1 21/c 1'
_space_group_name_Hall             '-P 2ybc'
loop_
  _space_group_symop_id
  _space_group_symop_operation_xyz
 1 x,y,z
 2 -x,y+1/2,-z+1/2
 3 -x,-y,-z
 4 x,-y-1/2,z-1/2

_symmetry_Int_Tables_number        14
_cell_length_a                     10.8554(5)
_cell_length_b                     11.6850(5)
_cell_length_c                     12.5092(5)
_cell_angle_alpha                  90
_cell_angle_beta                   108.299(1)
_cell_angle_gamma                  90
_cell_volume                       1506.49(11)
_cell_formula_units_Z              4
_cell_measurement_temperature    93(2)
_cell_measurement_reflns_used    20166
_cell_measurement_theta_min      3.0
_cell_measurement_theta_max      27.45
_exptl_crystal_description       prism
_exptl_crystal_colour            colorless
_exptl_absorpt_coefficient_mu      0.434
_exptl_crystal_density_diffrn      1.429
_exptl_crystal_F_000               673.459
_exptl_crystal_size_max            0.3
_exptl_crystal_size_mid            0.242
_exptl_crystal_size_min            0.12
_diffrn_measurement_device_type  'RIGAKU R-AXIS RAPID'
_diffrn_reflns_av_R_equivalents    0.0445
_diffrn_reflns_av_unetI/netI       0.0283
_diffrn_reflns_Laue_measured_fraction_full  0.9985
_diffrn_reflns_Laue_measured_fraction_max  0.9971
_diffrn_reflns_limit_h_max         14
_diffrn_reflns_limit_h_min         -14
_diffrn_reflns_limit_k_max         15
_diffrn_reflns_limit_k_min         -13
_diffrn_reflns_limit_l_max         15
_diffrn_reflns_limit_l_min         -16
_diffrn_reflns_number              23725
_diffrn_reflns_point_group_measured_fraction_full  0.9985
_diffrn_reflns_point_group_measured_fraction_max  0.9971
_diffrn_reflns_theta_full          25.2425
_diffrn_reflns_theta_max           27.47
_diffrn_reflns_theta_min           3.38
_diffrn_ambient_temperature        93.15
_diffrn_measured_fraction_theta_full  0.9985
_diffrn_measured_fraction_theta_max  0.9971
_diffrn_radiation_type             'Mo K\a'
_diffrn_radiation_wavelength       0.71075
_reflns_Friedel_coverage           0.0
_reflns_limit_h_max                13
_reflns_limit_h_min                -14
_reflns_limit_k_max                15
_reflns_limit_k_min                0
_reflns_limit_l_max                16
_reflns_limit_l_min                0
_reflns_number_gt                  3000
_reflns_number_total               3435
_reflns_threshold_expression       I>=2u(I)
_computing_molecular_graphics      'Olex2 1.3 (Dolomanov et al., 2009)'
_computing_publication_material    'Olex2 1.3 (Dolomanov et al., 2009)'
_computing_structure_refinement    'olex2.refine 1.3 (Bourhis et al., 2015)'
_refine_diff_density_max           0.3392
_refine_diff_density_min           -0.2393
_refine_diff_density_rms           0.0710
_refine_ls_d_res_high              0.7705
_refine_ls_d_res_low               6.0289
_refine_ls_goodness_of_fit_ref     1.0648
_refine_ls_hydrogen_treatment      refall
_refine_ls_matrix_type             full
_refine_ls_number_constraints      0
_refine_ls_number_parameters       325
_refine_ls_number_reflns           3435
_refine_ls_number_restraints       0
_refine_ls_R_factor_all            0.0298
_refine_ls_R_factor_gt             0.0251
_refine_ls_restrained_S_all        1.0648
_refine_ls_shift/su_max            0.0007
_refine_ls_shift/su_mean           0.0000
_refine_ls_structure_factor_coef   Fsqd
_refine_ls_weighting_details      
 'w=1/[\s^2^(Fo^2^)+(0.0291P)^2^+0.0285P] where P=(Fo^2^+2Fc^2^)/3'
_refine_ls_weighting_scheme        calc
_refine_ls_wR_factor_gt            0.0534
_refine_ls_wR_factor_ref           0.0551
_olex2_refinement_description
;
;
loop_
  _atom_site_label
  _atom_site_type_symbol
  _atom_site_fract_x
  _atom_site_fract_y
  _atom_site_fract_z
  _atom_site_U_iso_or_equiv
  _atom_site_adp_type
  _atom_site_occupancy
  _atom_site_refinement_flags_posn
 Cl1 Cl 0.21755(3) 0.58730(2) 0.51830(2) 0.02610(8) Uani 1.000000 .
 H1 H 0.3778(14) 0.3501(12) 0.3739(12) 0.034(4) Uani 1.000000 .
 O1 O 0.49335(7) 0.32144(6) 0.27521(7) 0.03226(19) Uani 1.000000 .
 N1 N 0.31601(8) 0.40591(7) 0.39241(7) 0.01807(17) Uani 1.000000 .
 C1 C 0.20090(9) 0.44067(8) 0.52981(8) 0.0185(2) Uani 1.000000 .
 O2 O 0.58810(7) 0.43301(6) 0.17804(6) 0.02911(18) Uani 1.000000 .
 C2 C 0.14031(10) 0.40099(9) 0.60546(8) 0.0243(2) Uani 1.000000 .
 H2 H 0.1005(14) 0.4612(11) 0.6538(11) 0.043(4) Uani 1.000000 .
 Cl2 Cl 0.31266(2) 0.15067(2) 0.41863(2) 0.02447(7) Uani 1.000000 .
 C3 C 0.13344(10) 0.28386(9) 0.62326(9) 0.0258(2) Uani 1.000000 .
 H3 H 0.0851(14) 0.2518(12) 0.6826(11) 0.048(4) Uani 1.000000 .
 C4 C 0.18792(9) 0.20753(10) 0.56573(8) 0.0223(2) Uani 1.000000 .
 H4 H 0.1839(13) 0.1163(12) 0.5790(10) 0.038(4) Uani 1.000000 .
 C5 C 0.24572(9) 0.24843(8) 0.48900(7) 0.01776(19) Uani 1.000000 .
 C6 C 0.25292(8) 0.36583(8) 0.46698(7) 0.01596(19) Uani 1.000000 .
 C7 C 0.25404(8) 0.47733(8) 0.29990(7) 0.01585(19) Uani 1.000000 .
 C8 C 0.11906(9) 0.48950(8) 0.26005(8) 0.01865(19) Uani 1.000000 .
 H8 H 0.0626(12) 0.4426(12) 0.3025(11) 0.043(4) Uani 1.000000 .
 C9 C 0.06059(10) 0.55886(9) 0.16764(8) 0.0220(2) Uani 1.000000 .
 H9 H -0.0438(12) 0.5667(12) 0.1352(11) 0.048(4) Uani 1.000000 .
 C10 C 0.13609(10) 0.61653(9) 0.11299(9) 0.0242(2) Uani 1.000000 .
 H10 H 0.0906(13) 0.6701(12) 0.0406(11) 0.048(4) Uani 1.000000 .
 C11 C 0.27029(10) 0.60467(9) 0.15273(8) 0.0217(2) Uani 1.000000 .
 H11 H 0.3316(13) 0.6504(10) 0.1132(11) 0.039(4) Uani 1.000000 .
 C12 C 0.33094(9) 0.53639(8) 0.24593(8) 0.01697(19) Uani 1.000000 .
 C13 C 0.47701(10) 0.52627(9) 0.28761(10) 0.0212(2) Uani 1.000000 .
 H13A H 0.5220(12) 0.5975(10) 0.2573(12) 0.040(4) Uani 1.000000 .
 H13B H 0.5120(11) 0.5231(11) 0.3790(11) 0.038(4) Uani 1.000000 .
 C14 C 0.51999(9) 0.41515(8) 0.24766(8) 0.0203(2) Uani 1.000000 .
 C15 C 0.63621(12) 0.33431(11) 0.13276(12) 0.0327(3) Uani 1.000000 .
 H15A H 0.6027(16) 0.2577(13) 0.1614(15) 0.069(5) Uani 1.000000 .
 H15B H 0.5967(15) 0.3404(15) 0.0435(14) 0.072(5) Uani 1.000000 .
 C16 C 0.78157(12) 0.33835(11) 0.16895(12) 0.0330(3) Uani 1.000000 .
 H16A H 0.8209(14) 0.2641(13) 0.1370(13) 0.063(5) Uani 1.000000 .
 H16B H 0.8160(15) 0.4163(13) 0.1397(15) 0.062(5) Uani 1.000000 .
 H16C H 0.8198(17) 0.3360(14) 0.2585(15) 0.079(6) Uani 1.000000 .

loop_
  _atom_site_aniso_label
  _atom_site_aniso_U_11
  _atom_site_aniso_U_22
  _atom_site_aniso_U_33
  _atom_site_aniso_U_12
  _atom_site_aniso_U_13
  _atom_site_aniso_U_23
 Cl1 0.03538(15) 0.01847(14) 0.02515(14) 0.00276(9) 0.01052(10) -0.00177(9)
 H1 0.042(10) 0.036(10) 0.034(10) 0.016(7) 0.027(8) 0.008(7)
 O1 0.0382(4) 0.0193(4) 0.0519(5) 0.0016(3) 0.0322(4) 0.0026(3)
 N1 0.0166(4) 0.0201(5) 0.0193(4) 0.0022(3) 0.0082(3) 0.0034(3)
 C1 0.0214(5) 0.0182(5) 0.0164(5) 0.0022(4) 0.0066(4) 0.0000(3)
 O2 0.0363(4) 0.0233(4) 0.0368(4) -0.0014(3) 0.0245(3) 0.0006(3)
 C2 0.0277(5) 0.0289(6) 0.0201(5) 0.0011(4) 0.0128(4) -0.0016(4)
 H2 0.070(11) 0.033(9) 0.038(9) 0.009(8) 0.034(8) -0.006(7)
 Cl2 0.02814(14) 0.01930(14) 0.02767(14) 0.00319(9) 0.01120(10) -0.00131(9)
 C3 0.0298(6) 0.0296(6) 0.0218(5) -0.0021(4) 0.0138(4) 0.0033(4)
 H3 0.067(11) 0.052(11) 0.039(9) -0.012(8) 0.035(8) 0.005(7)
 C4 0.0268(5) 0.0214(6) 0.0193(5) -0.0018(4) 0.0081(4) 0.0041(4)
 H4 0.057(10) 0.035(9) 0.028(9) 0.005(7) 0.022(7) 0.016(7)
 C5 0.0182(5) 0.0186(5) 0.0164(5) 0.0004(3) 0.0053(4) 0.0016(3)
 C6 0.0160(4) 0.0184(5) 0.0142(4) 0.0007(3) 0.0058(3) 0.0020(3)
 C7 0.0154(5) 0.0168(5) 0.0163(4) 0.0009(3) 0.0063(3) 0.0003(3)
 C8 0.0163(5) 0.0224(5) 0.0182(5) 0.0014(4) 0.0068(4) 0.0012(4)
 H8 0.027(8) 0.066(11) 0.043(9) -0.013(7) 0.021(7) 0.002(8)
 C9 0.0178(5) 0.0261(6) 0.0205(5) 0.0031(4) 0.0038(4) 0.0028(4)
 H9 0.025(8) 0.059(11) 0.051(10) 0.008(7) 0.001(7) 0.013(8)
 C10 0.0252(5) 0.0262(6) 0.0203(5) 0.0033(4) 0.0058(4) 0.0059(4)
 H10 0.052(10) 0.059(11) 0.035(9) 0.016(8) 0.017(7) 0.028(8)
 C11 0.0237(5) 0.0212(5) 0.0220(5) 0.0008(4) 0.0099(4) 0.0040(4)
 H11 0.049(9) 0.028(9) 0.047(9) -0.013(6) 0.025(8) 0.002(7)
 C12 0.0166(5) 0.0160(5) 0.0202(5) 0.0005(3) 0.0086(4) 0.0007(3)
 C13 0.0171(5) 0.0192(5) 0.0294(6) -0.0017(4) 0.0104(4) -0.0004(4)
 H13A 0.027(8) 0.035(10) 0.069(11) 0.001(6) 0.028(8) 0.017(8)
 H13B 0.027(8) 0.046(10) 0.032(9) 0.003(7) -0.002(7) -0.006(7)
 C14 0.0166(5) 0.0191(5) 0.0280(5) 0.0004(4) 0.0109(4) 0.0013(4)
 C15 0.0378(7) 0.0312(7) 0.0388(7) -0.0052(5) 0.0256(6) -0.0087(5)
 H15A 0.079(13) 0.039(11) 0.114(15) -0.017(9) 0.066(11) -0.012(10)
 H15B 0.051(11) 0.122(17) 0.042(11) -0.016(10) 0.016(8) -0.031(10)
 C16 0.0360(7) 0.0296(7) 0.0368(7) 0.0049(5) 0.0165(6) -0.0037(5)
 H16A 0.059(11) 0.050(11) 0.094(13) 0.014(8) 0.045(10) -0.027(9)
 H16B 0.066(12) 0.036(11) 0.102(14) -0.008(8) 0.053(11) 0.008(9)
 H16C 0.095(15) 0.078(14) 0.054(12) 0.027(10) 0.010(10) -0.025(10)

loop_
  _geom_bond_atom_site_label_1
  _geom_bond_atom_site_label_2
  _geom_bond_distance
  _geom_bond_site_symmetry_2
  _geom_bond_publ_flag
 Cl1 C1 1.7336(10) . ?
 H1 N1 1.013(14) . ?
 O1 C14 1.2100(11) . ?
 N1 C6 1.3998(12) . ?
 N1 C7 1.4140(11) . ?
 C1 C2 1.3907(14) . ?
 C1 C6 1.4072(13) . ?
 O2 C14 1.3240(12) . ?
 O2 C15 1.4523(13) . ?
 C2 H2 1.101(12) . ?
 C2 C3 1.3924(16) . ?
 Cl2 C5 1.7349(10) . ?
 C3 H3 1.100(13) . ?
 C3 C4 1.3895(15) . ?
 C4 H4 1.081(14) . ?
 C4 C5 1.3862(13) . ?
 C5 C6 1.4062(13) . ?
 C7 C8 1.3989(12) . ?
 C7 C12 1.4082(12) . ?
 C8 H8 1.078(12) . ?
 C8 C9 1.3911(13) . ?
 C9 H9 1.081(12) . ?
 C9 C10 1.3946(14) . ?
 C10 H10 1.084(12) . ?
 C10 C11 1.3906(14) . ?
 C11 H11 1.086(12) . ?
 C11 C12 1.3955(13) . ?
 C12 C13 1.5103(13) . ?
 C13 H13A 1.092(12) . ?
 C13 H13B 1.086(12) . ?
 C13 C14 1.5165(13) . ?
 C15 H15A 1.070(15) . ?
 C15 H15B 1.066(16) . ?
 C15 C16 1.4995(17) . ?
 C16 H16A 1.096(13) . ?
 C16 H16B 1.091(14) . ?
 C16 H16C 1.066(17) . ?

loop_
  _geom_angle_atom_site_label_1
  _geom_angle_atom_site_label_2
  _geom_angle_atom_site_label_3
  _geom_angle
  _geom_angle_site_symmetry_1
  _geom_angle_site_symmetry_3
  _geom_angle_publ_flag
 C6 N1 H1 115.7(8) . . ?
 C7 N1 H1 111.8(8) . . ?
 C7 N1 C6 122.43(8) . . ?
 C2 C1 Cl1 118.03(8) . . ?
 C6 C1 Cl1 119.82(7) . . ?
 C6 C1 C2 122.10(9) . . ?
 C15 O2 C14 118.35(8) . . ?
 H2 C2 C1 120.8(7) . . ?
 C3 C2 C1 119.81(10) . . ?
 C3 C2 H2 119.4(7) . . ?
 H3 C3 C2 120.2(8) . . ?
 C4 C3 C2 119.69(10) . . ?
 C4 C3 H3 120.1(8) . . ?
 H4 C4 C3 120.6(7) . . ?
 C5 C4 C3 119.74(10) . . ?
 C5 C4 H4 119.7(7) . . ?
 C4 C5 Cl2 118.49(8) . . ?
 C6 C5 Cl2 119.01(7) . . ?
 C6 C5 C4 122.49(9) . . ?
 C1 C6 N1 122.03(9) . . ?
 C5 C6 N1 121.73(8) . . ?
 C5 C6 C1 116.11(8) . . ?
 C8 C7 N1 121.84(8) . . ?
 C12 C7 N1 118.71(8) . . ?
 C12 C7 C8 119.45(8) . . ?
 H8 C8 C7 117.8(7) . . ?
 C9 C8 C7 120.59(9) . . ?
 C9 C8 H8 121.6(7) . . ?
 H9 C9 C8 120.8(7) . . ?
 C10 C9 C8 120.26(9) . . ?
 C10 C9 H9 118.9(7) . . ?
 H10 C10 C9 120.3(7) . . ?
 C11 C10 C9 119.18(9) . . ?
 C11 C10 H10 120.5(7) . . ?
 H11 C11 C10 120.8(7) . . ?
 C12 C11 C10 121.47(9) . . ?
 C12 C11 H11 117.7(7) . . ?
 C11 C12 C7 119.05(8) . . ?
 C13 C12 C7 120.82(8) . . ?
 C13 C12 C11 120.13(8) . . ?
 H13A C13 C12 110.9(7) . . ?
 H13B C13 C12 110.4(7) . . ?
 H13B C13 H13A 110.2(10) . . ?
 C14 C13 C12 110.59(8) . . ?
 C14 C13 H13A 108.7(7) . . ?
 C14 C13 H13B 106.0(7) . . ?
 O2 C14 O1 124.24(9) . . ?
 C13 C14 O1 123.72(9) . . ?
 C13 C14 O2 112.03(8) . . ?
 H15A C15 O2 109.4(8) . . ?
 H15B C15 O2 106.3(9) . . ?
 H15B C15 H15A 109.8(13) . . ?
 C16 C15 O2 109.30(10) . . ?
 C16 C15 H15A 111.2(9) . . ?
 C16 C15 H15B 110.7(8) . . ?
 H16A C16 C15 111.0(8) . . ?
 H16B C16 C15 111.4(8) . . ?
 H16B C16 H16A 108.9(12) . . ?
 H16C C16 C15 110.0(10) . . ?
 H16C C16 H16A 107.2(12) . . ?
 H16C C16 H16B 108.2(13) . . ?

loop_
  _geom_torsion_atom_site_label_1
  _geom_torsion_atom_site_label_2
  _geom_torsion_atom_site_label_3
  _geom_torsion_atom_site_label_4
  _geom_torsion
  _geom_torsion_site_symmetry_1
  _geom_torsion_site_symmetry_2
  _geom_torsion_site_symmetry_3
  _geom_torsion_site_symmetry_4
  _geom_torsion_publ_flag
 Cl1 C1 C2 C3 -175.32(8) . . . . ?
 Cl1 C1 C6 N1 -1.52(9) . . . . ?
 Cl1 C1 C6 C5 174.33(7) . . . . ?
 O1 C14 O2 C15 -1.06(13) . . . . ?
 O1 C14 C13 C12 -63.70(11) . . . . ?
 N1 C6 C1 C2 -178.80(9) . . . . ?
 N1 C6 C5 Cl2 -1.94(9) . . . . ?
 N1 C6 C5 C4 177.52(8) . . . . ?
 N1 C7 C8 C9 -178.90(9) . . . . ?
 N1 C7 C12 C11 178.33(8) . . . . ?
 N1 C7 C12 C13 -1.55(10) . . . . ?
 C1 C2 C3 C4 0.38(12) . . . . ?
 C1 C6 C5 Cl2 -177.80(6) . . . . ?
 C1 C6 C5 C4 1.66(10) . . . . ?
 O2 C14 C13 C12 115.33(9) . . . . ?
 C2 C3 C4 C5 -1.64(12) . . . . ?
 Cl2 C5 C4 C3 -179.96(7) . . . . ?
 C3 C4 C5 C6 0.58(11) . . . . ?
 C7 C8 C9 C10 0.49(11) . . . . ?
 C7 C12 C11 C10 0.72(11) . . . . ?
 C7 C12 C13 C14 79.13(9) . . . . ?
 C8 C9 C10 C11 -0.63(12) . . . . ?
 C9 C10 C11 C12 0.03(12) . . . . ?
 C10 C11 C12 C13 -179.41(9) . . . . ?
 C11 C12 C13 C14 -100.75(10) . . . . ?

loop_
  _refln_index_h
  _refln_index_k
  _refln_index_l
  _refln_F_squared_calc
  _refln_F_squared_meas
  _refln_F_squared_sigma
  _refln_F_squared_weight
  _refln_observed_status
-14 0 4 371.860 402.080 24.610 3.262 o
-14 0 6 1066.620 1123.320 80.332 0.323 o
-14 1 4 84.666 117.902 16.009 9.046 o
-14 1 5 1.414 1.572 4.810 104.123 o
-14 1 6 0.439 274.690 40.813 1.440 o
-13 0 2 63.693 58.789 10.674 20.288 o
-13 0 4 258.611 274.681 23.069 4.031 o
-13 0 6 437.753 431.947 29.022 2.377 o
-13 0 8 2.110 3.288 4.887 100.705 o
-13 0 10 18.736 19.950 9.282 27.735 o
-13 1 1 33.285 35.211 7.183 45.075 o
-13 1 2 480.303 492.633 15.692 5.264 o
-13 1 3 11.470 11.860 5.614 75.503 o
-13 1 4 352.796 349.639 14.465 7.451 o
-13 1 5 61.263 73.491 6.816 46.469 o
-13 1 6 63.046 62.802 7.954 35.279 o
-13 1 7 39.667 39.677 7.078 45.920 o
-13 1 8 22.468 20.385 6.247 60.270 o
-13 1 9 63.121 57.258 6.255 54.813 o
-13 1 10 15.406 17.834 5.134 89.224 o
-13 2 1 19.125 20.101 6.488 56.166 o
-13 2 2 20.105 22.742 6.542 55.135 o
-13 2 3 72.008 91.030 9.281 25.792 o
-13 2 4 28.099 29.361 6.447 56.046 o
-13 2 5 71.159 96.436 8.051 33.315 o
-13 2 6 60.628 63.313 8.115 34.084 o
-13 2 7 101.802 104.628 7.203 37.860 o
-13 2 8 16.312 14.584 5.425 80.197 o
-13 2 9 459.942 447.176 13.578 6.471 o
-13 2 10 28.177 41.095 5.845 67.068 o
-13 3 1 7.454 7.201 5.048 93.773 o
-13 3 2 231.235 235.262 11.535 13.015 o
-13 3 3 9.064 12.963 6.149 63.173 o
-13 3 4 15.155 10.130 5.529 77.580 o
-13 3 5 209.411 213.073 9.787 17.323 o
-13 3 6 182.564 196.793 10.249 17.232 o
-13 3 7 32.807 33.474 7.098 46.188 o
-13 3 8 0.381 3.869 4.277 131.566 o
-13 3 9 155.128 166.638 9.417 21.063 o
-13 4 1 182.675 186.951 10.987 15.607 o
-13 4 2 1.309 2.441 4.437 122.269 o
-13 4 3 159.804 163.537 9.404 20.992 o
-13 4 4 259.725 274.054 12.301 11.069 o
-13 4 5 126.974 127.705 10.073 20.317 o
-13 4 6 220.101 234.785 11.704 12.961 o
-13 4 7 0.880 1.235 4.118 142.057 o
-13 4 8 0.018 -2.000 4.375 126.052 o
-13 4 9 21.260 17.598 19.221 6.516 o
-13 5 2 3.799 6.212 4.686 109.180 o
-13 5 3 303.474 303.779 12.249 10.199 o
-13 5 4 46.100 44.950 8.089 35.231 o
-13 5 5 0.031 0.747 3.463 201.126 o
-13 5 6 285.938 284.734 12.055 10.851 o
-13 5 7 3.314 5.177 5.913 68.777 o
-12 0 2 0.820 -0.506 5.799 71.727 o
-12 0 4 302.316 320.126 16.830 6.480 o
-12 0 6 24.538 27.453 7.113 46.521 o
-12 0 8 987.999 966.041 28.123 1.479 o
-12 0 10 422.208 420.890 25.086 3.048 o
-12 0 12 92.316 89.134 9.610 23.659 o
-12 1 1 101.043 116.441 7.928 31.999 o
-12 1 2 13.315 15.619 4.714 105.888 o
-12 1 3 275.653 281.322 9.666 14.496 o
-12 1 4 269.388 255.761 9.691 15.011 o
-12 1 5 369.108 371.905 12.347 8.656 o
-12 1 6 241.893 247.061 9.817 15.722 o
-12 1 7 37.983 37.244 6.007 62.907 o
-12 1 8 11.423 12.441 3.921 152.514 o
-12 1 9 6.283 10.275 4.318 127.596 o
-12 1 10 2.200 1.492 3.261 225.679 o
-12 1 11 61.427 65.772 6.375 52.722 o
-12 1 12 27.028 30.104 5.277 82.331 o
-12 2 1 258.623 271.975 10.392 13.868 o
-12 2 2 302.416 300.998 11.930 10.584 o
-12 2 3 255.466 278.544 12.841 10.449 o
-12 2 4 446.647 455.926 15.467 5.704 o
-12 2 5 6.650 5.367 3.841 161.236 o
-12 2 6 66.290 77.163 6.664 47.758 o
-12 2 7 15.669 18.515 4.779 102.487 o
-12 2 8 64.020 66.234 7.358 40.538 o
-12 2 9 130.680 165.490 11.433 15.889 o
-12 2 10 66.402 66.688 6.760 47.010 o
-12 2 11 70.887 82.331 11.563 17.169 o
-12 2 12 6.656 9.174 4.734 106.459 o
-12 3 1 16.045 15.275 5.333 82.918 o
-12 3 2 53.344 54.718 7.092 44.458 o
-12 3 3 253.162 268.699 10.221 14.343 o
-12 3 4 524.661 531.354 14.247 5.330 o
-12 3 5 11.467 7.016 4.953 96.903 o
-12 3 6 164.156 174.063 8.297 24.795 o
-12 3 7 18.057 13.687 5.247 85.478 o
-12 3 8 4.607 4.719 3.714 173.065 o
-12 3 9 274.211 266.415 9.745 14.618 o
-12 3 10 47.643 56.728 8.297 33.308 o
-12 3 11 0.047 2.860 3.688 177.064 o
-12 4 1 0.002 2.674 3.585 187.373 o
-12 4 2 24.750 25.983 6.464 56.076 o
-12 4 3 203.642 207.023 9.762 17.668 o
-12 4 4 1.663 8.259 4.673 109.902 o
-12 4 5 36.237 40.665 6.403 55.765 o
-12 4 6 178.152 182.108 9.095 20.972 o
-12 4 7 141.502 147.122 9.021 23.464 o
-12 4 8 133.534 131.915 8.185 28.145 o
-12 4 9 141.245 141.580 8.982 23.753 o
-12 4 10 682.359 680.679 21.419 2.770 o
-12 4 11 175.211 197.634 12.236 13.177 o
-12 5 1 70.903 92.343 8.886 27.950 o
-12 5 2 11.147 14.544 4.771 103.860 o
-12 5 3 28.752 21.157 4.607 107.018 o
-12 5 4 14.015 14.928 4.979 95.127 o
-12 5 5 344.966 339.501 11.396 10.088 o
-12 5 6 202.417 200.498 10.898 15.183 o
-12 5 7 46.384 62.060 7.154 43.961 o
-12 5 8 221.788 232.935 10.456 15.202 o
-12 5 9 130.669 135.133 8.091 28.730 o
-12 5 10 10.259 7.077 4.098 140.911 o
-12 6 1 52.191 53.273 8.092 34.820 o
-12 6 2 264.265 238.990 9.800 15.208 o
-12 6 3 1.725 1.888 3.691 176.416 o
-12 6 4 294.849 288.141 11.321 11.552 o
-12 6 5 16.378 12.163 5.174 88.110 o
-12 6 6 67.526 73.573 8.009 34.370 o
-12 6 7 117.295 130.267 8.020 30.056 o
-12 6 8 37.741 31.948 6.326 57.287 o
-12 6 9 33.437 35.144 7.161 45.334 o
-12 7 1 154.806 153.857 9.550 20.844 o
-12 7 2 4.046 4.034 4.843 102.316 o
-12 7 3 37.303 42.362 5.514 73.575 o
-12 7 4 92.162 96.396 7.417 37.078 o
-12 7 5 77.149 77.108 9.081 26.906 o
-12 7 6 135.076 140.092 8.696 25.317 o
-12 7 7 88.016 97.070 8.074 32.270 o
-12 7 8 49.497 58.394 6.573 51.320 o
-11 0 2 129.817 139.532 10.768 17.913 o
-11 0 4 202.989 197.959 11.299 14.393 o
-11 0 6 824.306 778.638 33.057 1.446 o
-11 0 8 230.263 236.307 13.125 10.749 o
-11 0 10 42.882 38.729 7.130 45.127 o
-11 0 12 7.559 9.267 5.075 92.650 o
-11 1 1 24.505 28.814 4.377 117.904 o
-11 1 2 383.750 383.583 10.657 9.692 o
-11 1 3 1.886 1.145 2.662 338.214 o
-11 1 4 1124.720 1068.350 20.665 1.617 o
-11 1 5 39.529 41.794 5.158 82.873 o
-11 1 6 502.549 491.860 12.623 6.283 o
-11 1 7 1.332 1.537 2.898 285.943 o
-11 1 8 34.869 36.351 4.892 92.813 o
-11 1 9 30.198 28.603 5.156 85.649 o
-11 1 10 20.968 16.277 3.982 144.265 o
-11 1 11 194.820 206.458 8.911 20.374 o
-11 1 12 17.872 16.688 4.946 95.681 o
-11 1 13 325.496 290.254 15.237 7.440 o
-11 2 1 167.965 159.296 8.349 24.763 o
-11 2 2 0.049 1.973 2.921 282.169 o
-11 2 3 199.811 198.242 8.725 20.913 o
-11 2 4 2.247 3.598 3.710 174.267 o
-11 2 5 0.025 -1.718 3.329 217.725 o
-11 2 6 0.103 1.970 2.814 303.930 o
-11 2 7 493.507 502.458 13.800 5.843 o
-11 2 8 1.477 4.301 3.241 228.133 o
-11 2 9 311.921 321.410 9.349 13.383 o
-11 2 10 7.268 13.205 4.018 146.432 o
-11 2 11 250.597 249.515 8.773 17.609 o
-11 2 12 13.591 12.064 4.433 119.639 o
-11 2 13 122.457 124.981 11.341 16.645 o
-11 3 1 58.473 59.698 5.702 65.017 o
-11 3 2 26.588 22.892 5.955 65.696 o
-11 3 3 142.240 143.819 8.404 26.252 o
-11 3 4 547.123 554.585 13.156 5.433 o
-11 3 5 72.823 75.759 6.497 49.332 o
-11 3 6 22.326 23.472 4.645 106.498 o
-11 3 7 180.494 182.920 8.826 21.768 o
-11 3 8 5.396 6.453 3.995 149.402 o
-11 3 9 47.618 58.345 5.423 72.956 o
-11 3 10 348.132 332.018 11.802 9.716 o
-11 3 11 195.896 179.138 8.768 21.371 o
-11 3 12 19.262 20.953 4.442 116.964 o
-11 3 13 109.051 112.966 6.720 41.178 o
-11 4 1 97.017 109.415 7.230 37.818 o
-11 4 2 408.528 393.173 10.509 9.298 o
-11 4 3 237.563 233.289 9.732 16.240 o
-11 4 4 24.050 23.972 4.440 115.541 o
-11 4 5 328.524 327.072 11.762 10.111 o
-11 4 6 452.706 452.792 12.426 7.085 o
-11 4 7 71.229 81.538 6.841 44.993 o
-11 4 8 190.616 198.730 8.445 22.255 o
-11 4 9 33.467 36.771 5.186 83.530 o
-11 4 10 37.453 30.691 5.344 78.848 o
-11 4 11 46.550 53.050 5.289 76.923 o
-11 4 12 85.253 100.014 7.062 40.684 o
-11 5 1 0.571 1.370 3.561 189.934 o
-11 5 2 133.214 132.724 7.797 30.337 o
-11 5 3 128.794 133.281 6.621 38.981 o
-11 5 4 13.178 13.352 4.674 107.858 o
-11 5 5 182.720 191.272 8.691 21.951 o
-11 5 6 0.371 -0.167 2.977 272.108 o
-11 5 7 72.712 89.118 5.968 56.103 o
-11 5 8 386.017 406.857 12.761 7.922 o
-11 5 9 98.809 104.838 8.745 27.443 o
-11 5 10 709.418 706.783 17.425 3.225 o
-11 5 11 157.592 142.646 9.733 20.318 o
-11 5 12 31.657 33.910 5.674 70.960 o
-11 6 1 50.612 45.684 5.729 66.587 o
-11 6 2 17.127 17.702 5.495 77.988 o
-11 6 3 59.702 66.409 6.511 50.916 o
-11 6 4 18.786 20.313 5.404 80.252 o
-11 6 5 118.144 133.976 7.549 32.884 o
-11 6 6 54.900 73.578 7.802 36.694 o
-11 6 7 60.412 55.270 5.640 66.309 o
-11 6 8 191.723 195.342 9.136 20.038 o
-11 6 9 144.724 158.028 9.393 21.683 o
-11 6 10 0.008 -1.277 4.196 137.095 o
-11 6 11 31.252 41.943 6.317 57.572 o
-11 7 1 295.133 292.800 11.207 11.644 o
-11 7 2 14.265 10.619 4.138 136.784 o
-11 7 3 359.160 347.154 10.700 10.435 o
-11 7 4 238.770 235.043 9.325 17.064 o
-11 7 5 386.035 378.584 11.959 8.670 o
-11 7 6 0.173 0.468 3.446 203.055 o
-11 7 7 40.189 50.825 5.379 75.908 o
-11 7 8 527.814 506.346 15.544 4.969 o
-11 7 9 89.957 97.322 7.447 36.953 o
-11 7 10 14.646 14.813 4.305 126.130 o
-11 8 1 90.718 101.762 8.055 32.128 o
-11 8 2 85.900 90.063 7.312 38.681 o
-11 8 3 391.378 378.936 12.851 7.965 o
-11 8 4 0.523 -1.135 3.009 266.323 o
-11 8 5 114.812 126.947 7.890 31.104 o
-11 8 6 130.256 137.715 8.535 26.367 o
-11 8 7 197.814 198.401 9.676 18.224 o
-11 8 8 1.864 -0.029 3.401 207.921 o
-11 8 9 0.342 -1.223 3.746 171.852 o
-11 9 2 15.479 14.319 4.691 106.669 o
-11 9 3 6.551 14.656 5.074 92.537 o
-11 9 4 3.920 5.287 4.377 125.049 o
-11 9 5 1.132 5.723 3.834 163.242 o
-11 9 6 16.125 14.612 5.187 87.585 o
-10 0 2 36.204 38.977 5.907 65.019 o
-10 0 4 50.404 63.234 7.633 38.704 o
-10 0 6 146.885 169.352 12.153 14.010 o
-10 0 8 55.423 46.747 6.241 56.408 o
-10 0 10 2114.020 2040.860 50.436 0.383 o
-10 0 12 946.989 887.169 30.326 1.443 o
-10 0 14 13.784 15.351 14.738 11.080 o
-10 1 1 38.674 36.847 4.510 106.562 o
-10 1 2 28.748 25.273 4.398 116.195 o
-10 1 3 619.342 622.066 13.185 4.669 o
-10 1 4 190.596 192.698 9.865 18.048 o
-10 1 5 4.252 4.231 2.883 285.631 o
-10 1 6 649.172 648.364 13.817 4.268 o
-10 1 7 2782.460 2748.680 42.985 0.287 o
-10 1 8 327.884 331.693 9.366 12.787 o
-10 1 9 16.123 13.737 3.409 196.887 o
-10 1 10 16.299 17.969 4.759 103.252 o
-10 1 11 2.061 4.560 3.037 259.105 o
-10 1 12 5.977 3.107 3.424 202.999 o
-10 1 13 26.307 17.555 3.917 146.528 o
-10 1 14 60.000 53.541 11.190 18.606 o
-10 2 1 44.193 45.045 4.311 112.117 o
-10 2 2 174.253 186.403 7.641 26.708 o
-10 2 3 797.742 774.051 15.192 3.091 o
-10 2 4 341.367 338.727 9.376 12.335 o
-10 2 5 410.519 413.127 10.537 9.078 o
-10 2 6 943.602 927.754 17.357 2.250 o
-10 2 7 53.373 53.465 4.706 92.520 o
-10 2 8 176.516 187.883 8.277 23.861 o
-10 2 9 116.765 123.252 6.523 41.684 o
-10 2 10 2.026 0.903 2.515 378.535 o
-10 2 11 9.862 11.981 4.183 134.899 o
-10 2 12 4.402 2.381 3.159 238.970 o
-10 2 13 120.232 104.674 6.553 42.033 o
-10 2 14 0.452 3.814 8.139 36.401 o
-10 3 1 24.866 28.721 3.913 145.073 o
-10 3 2 324.430 316.760 9.386 13.054 o
-10 3 3 6.623 9.646 3.680 174.798 o
-10 3 4 5.162 5.276 3.418 203.620 o
-10 3 5 994.430 992.247 18.504 2.002 o
-10 3 6 693.958 726.356 15.324 3.576 o
-10 3 7 16.373 13.098 3.497 187.679 o
-10 3 8 303.436 302.586 9.699 13.376 o
-10 3 9 102.567 110.021 7.033 39.054 o
-10 3 10 27.968 31.488 5.055 89.046 o
-10 3 11 729.623 683.810 14.823 3.593 o
-10 3 12 74.582 83.835 6.575 47.747 o
-10 3 13 28.358 19.132 4.696 103.496 o
-10 3 14 97.269 88.615 16.350 8.695 o
-10 4 1 12.188 13.594 3.613 178.120 o
-10 4 2 51.283 61.090 5.387 72.927 o
-10 4 3 0.016 0.135 2.655 342.228 o
-10 4 4 77.986 83.633 5.333 66.836 o
-10 4 5 461.290 452.852 10.912 7.787 o
-10 4 6 2.203 3.729 3.199 233.889 o
-10 4 7 548.423 538.909 11.807 5.939 o
-10 4 8 53.502 64.513 6.095 58.092 o
-10 4 9 55.958 68.365 6.317 54.027 o
-10 4 10 905.432 911.423 18.174 2.293 o
-10 4 11 11.425 8.856 4.508 116.467 o
-10 4 12 433.276 418.437 16.352 5.551 o
-10 4 13 300.769 291.971 18.603 5.618 o
-10 5 1 28.471 28.132 4.647 104.530 o
-10 5 2 833.113 841.085 18.499 2.523 o
-10 5 3 14.108 15.015 3.411 197.415 o
-10 5 4 7.175 11.600 3.803 163.350 o
-10 5 5 1.272 3.730 2.971 271.435 o
-10 5 6 1.651 3.249 3.932 155.444 o
-10 5 7 540.857 567.084 13.152 5.435 o
-10 5 8 247.470 249.491 9.290 16.594 o
-10 5 9 248.602 249.190 8.563 18.178 o
-10 5 10 90.649 104.254 6.431 46.652 o
-10 5 11 20.599 17.169 4.180 131.538 o
-10 5 12 84.370 98.531 6.772 43.792 o
-10 5 13 89.453 90.254 9.755 23.089 o
-10 6 1 244.954 253.169 9.407 16.370 o
-10 6 2 28.399 25.666 5.221 84.148 o
-10 6 3 28.943 33.916 4.790 98.079 o
-10 6 4 722.221 701.648 16.688 3.299 o
-10 6 5 138.293 146.607 7.559 30.948 o
-10 6 6 614.419 610.457 13.610 4.636 o
-10 6 7 39.968 50.695 5.852 65.075 o
-10 6 8 12.472 14.647 5.090 91.287 o
-10 6 9 18.716 24.989 4.450 116.225 o
-10 6 10 9.243 8.678 4.243 131.652 o
-10 6 11 259.808 260.272 9.090 16.396 o
-10 6 12 19.412 16.035 4.577 110.950 o
-10 7 1 319.265 294.126 9.327 13.589 o
-10 7 2 132.787 135.967 8.430 26.807 o
-10 7 3 91.601 94.446 6.614 44.999 o
-10 7 4 38.592 30.139 4.585 104.350 o
-10 7 5 4.308 6.740 3.905 156.522 o
-10 7 6 6.563 8.687 3.709 172.305 o
-10 7 7 63.573 65.911 6.424 51.778 o
-10 7 8 22.431 20.261 4.880 97.179 o
-10 7 9 268.824 257.742 8.662 16.992 o
-10 7 10 180.200 178.391 8.186 24.279 o
-10 7 11 277.705 268.570 11.263 12.159 o
-10 8 1 296.630 286.125 10.367 12.803 o
-10 8 2 37.922 31.677 5.844 66.555 o
-10 8 3 178.594 162.384 7.897 26.043 o
-10 8 4 345.425 336.284 10.624 10.883 o
-10 8 5 745.713 713.814 16.107 3.273 o
-10 8 6 124.560 135.007 8.423 27.282 o
-10 8 7 262.691 272.418 11.021 12.779 o
-10 8 8 10.512 7.429 3.977 149.296 o
-10 8 9 31.972 28.314 4.752 99.493 o
-10 8 10 184.975 169.029 8.360 23.588 o
-10 9 1 56.156 51.431 6.340 54.519 o
-10 9 2 218.745 208.938 8.462 20.626 o
-10 9 3 3.009 2.479 3.518 193.645 o
-10 9 4 262.235 280.923 11.921 11.453 o
-10 9 5 91.661 83.422 6.034 52.897 o
-10 9 6 1.625 5.640 3.778 167.958 o
-10 9 7 0.559 3.257 2.933 279.143 o
-10 9 8 241.992 249.701 10.681 14.061 o
-10 9 9 95.621 105.657 9.116 25.616 o
-10 10 1 9.980 6.393 4.707 107.396 o
-10 10 2 52.521 57.831 6.465 52.645 o
-10 10 3 75.332 66.507 6.735 46.538 o
-10 10 4 442.032 419.508 12.322 7.451 o
-10 10 5 1.226 7.407 4.741 106.858 o
-10 10 6 200.629 188.350 7.682 24.809 o
-10 10 7 139.822 131.234 8.271 27.367 o
-9 0 2 2909.680 2815.120 62.408 0.220 o
-9 0 4 896.242 859.701 19.832 2.236 o
-9 0 6 2133.340 2113.710 43.710 0.416 o
-9 0 8 48.489 49.886 5.144 80.754 o
-9 0 10 530.562 527.360 17.600 4.295 o
-9 0 12 370.745 353.342 13.386 7.986 o
-9 0 14 58.864 96.080 29.580 2.738 o
-9 1 1 13.957 12.558 3.269 214.985 o
-9 1 2 0.097 0.428 2.400 418.492 o
-9 1 3 44.171 53.081 4.047 123.103 o
-9 1 4 1817.910 1789.400 26.267 0.688 o
-9 1 5 3.205 3.559 2.500 379.872 o
-9 1 6 1104.720 1098.950 18.422 1.725 o
-9 1 7 4.448 4.394 2.566 358.607 o
-9 1 8 106.981 118.901 5.395 56.544 o
-9 1 9 152.086 161.511 6.592 35.361 o
-9 1 10 13.969 13.050 3.360 203.850 o
-9 1 11 19.150 19.672 3.808 157.052 o
-9 1 12 0.093 -3.757 3.014 265.633 o
-9 1 13 14.944 15.296 3.666 171.674 o
-9 1 14 42.904 34.000 9.600 25.497 o
-9 1 15 466.262 498.062 22.369 3.417 o
-9 2 1 721.808 704.330 13.119 3.855 o
-9 2 2 1.226 2.152 2.394 417.712 o
-9 2 3 154.120 153.650 5.200 46.882 o
-9 2 4 709.563 700.036 11.455 4.210 o
-9 2 5 1592.720 1576.340 24.867 0.864 o
-9 2 6 445.636 463.463 10.736 8.029 o
-9 2 7 137.014 147.930 5.431 48.046 o
-9 2 8 759.553 736.569 14.808 3.358 o
-9 2 9 652.441 653.415 13.694 4.260 o
-9 2 10 147.076 160.897 7.016 33.059 o
-9 2 11 163.307 166.251 7.140 30.746 o
-9 2 12 0.005 2.209 2.751 317.955 o
-9 2 13 488.788 459.898 18.032 4.528 o
-9 2 14 12.928 17.026 9.931 24.325 o
-9 3 1 10.966 10.655 3.005 255.611 o
-9 3 2 0.389 3.440 2.592 356.923 o
-9 3 3 164.906 154.596 5.809 39.961 o
-9 3 4 224.060 225.793 7.176 23.998 o
-9 3 5 203.715 212.255 6.911 26.897 o
-9 3 6 649.099 664.913 13.958 4.193 o
-9 3 7 284.450 298.513 8.285 16.354 o
-9 3 8 541.295 528.066 14.989 4.989 o
-9 3 9 137.973 142.257 6.468 38.770 o
-9 3 10 318.063 315.575 9.650 12.887 o
-9 3 11 117.389 113.039 5.974 47.917 o
-9 3 12 284.441 267.597 8.397 16.735 o
-9 3 13 505.062 462.033 19.085 4.148 o
-9 3 14 19.753 19.028 7.641 40.721 o
-9 4 1 145.513 145.890 6.451 37.882 o
-9 4 2 2175.360 2142.740 34.448 0.463 o
-9 4 3 691.924 684.340 13.377 4.019 o
-9 4 4 4.981 4.145 2.979 267.385 o
-9 4 5 246.326 252.162 8.350 18.720 o
-9 4 6 103.339 107.067 7.033 39.118 o
-9 4 7 250.503 250.719 7.543 20.602 o
-9 4 8 1362.950 1360.710 21.968 1.154 o
-9 4 9 73.532 81.208 6.219 52.759 o
-9 4 10 14.485 14.607 4.142 135.970 o
-9 4 11 135.890 128.520 7.374 32.953 o
-9 4 12 14.299 17.363 4.121 136.992 o
-9 4 13 0.434 2.708 3.764 169.889 o
-9 4 14 142.613 159.011 11.682 15.156 o
-9 5 1 813.672 778.285 16.009 2.933 o
-9 5 2 14.961 11.656 3.200 223.462 o
-9 5 3 212.348 223.496 7.499 23.691 o
-9 5 4 772.014 771.275 16.561 3.017 o
-9 5 5 711.777 703.417 14.927 3.612 o
-9 5 6 17.240 16.682 3.592 176.994 o
-9 5 7 50.024 56.776 5.637 67.829 o
-9 5 8 0.001 4.200 3.128 245.637 o
-9 5 9 4.187 6.715 3.483 196.281 o
-9 5 10 806.324 794.750 16.392 2.886 o
-9 5 11 55.558 61.366 5.215 76.308 o
-9 5 12 390.737 394.236 20.990 4.149 o
-9 5 13 58.264 59.808 8.384 32.222 o
-9 6 1 451.027 446.724 11.500 7.637 o
-9 6 2 772.842 771.826 14.757 3.242 o
-9 6 3 7.890 7.963 2.985 262.554 o
-9 6 4 12.252 9.170 3.415 199.670 o
-9 6 5 4.671 5.639 3.086 249.058 o
-9 6 6 13.489 8.316 3.265 217.141 o
-9 6 7 33.631 34.687 4.638 102.869 o
-9 6 8 89.570 95.433 6.482 46.666 o
-9 6 9 77.530 88.704 6.893 43.549 o
-9 6 10 827.813 796.013 17.060 2.745 o
-9 6 11 55.800 65.480 6.887 46.352 o
-9 6 12 256.282 241.966 10.663 13.841 o
-9 6 13 4.788 4.188 4.485 119.083 o
-9 7 1 2000.090 1955.780 33.740 0.533 o
-9 7 2 523.040 521.927 13.078 5.788 o
-9 7 3 437.790 430.258 11.425 7.961 o
-9 7 4 7.785 6.517 3.507 192.168 o
-9 7 5 526.717 523.278 13.173 5.718 o
-9 7 6 158.288 164.289 6.869 32.844 o
-9 7 7 243.924 238.933 8.416 18.948 o
-9 7 8 44.383 49.345 4.936 87.841 o
-9 7 9 242.014 264.275 9.879 15.341 o
-9 7 10 258.277 249.897 8.827 17.190 o
-9 7 11 6.709 5.654 3.818 163.182 o
-9 7 12 170.076 147.173 7.529 28.858 o
-9 8 1 0.029 4.625 3.543 191.571 o
-9 8 2 14.646 15.202 3.180 225.147 o
-9 8 3 174.410 177.506 11.142 15.552 o
-9 8 4 167.342 167.839 7.818 26.928 o
-9 8 5 562.366 568.198 13.628 5.123 o
-9 8 6 208.008 197.116 7.640 24.251 o
-9 8 7 187.395 192.163 8.120 23.770 o
-9 8 8 32.471 36.108 4.534 107.360 o
-9 8 9 146.760 145.676 8.744 24.436 o
-9 8 10 0.573 1.384 3.493 197.445 o
-9 8 11 0.371 2.400 3.587 187.067 o
-9 9 1 196.816 191.825 8.438 22.147 o
-9 9 2 6.577 8.466 4.099 141.531 o
-9 9 3 144.538 137.970 6.996 34.406 o
-9 9 4 37.834 32.253 5.258 81.084 o
-9 9 5 58.113 71.164 6.587 49.798 o
-9 9 6 7.070 8.165 3.915 154.837 o
-9 9 7 30.646 33.573 4.880 94.404 o
-9 9 8 46.216 46.202 5.781 66.035 o
-9 9 9 26.857 25.631 4.089 133.570 o
-9 9 10 282.037 269.865 11.057 12.343 o
-9 10 1 63.634 72.375 5.693 63.413 o
-9 10 2 21.444 20.331 4.537 111.935 o
-9 10 3 145.107 142.285 8.222 27.028 o
-9 10 4 0.097 4.956 3.632 182.182 o
-9 10 5 4.513 6.489 3.472 197.423 o
-9 10 6 2.750 0.949 2.210 487.809 o
-9 10 7 87.411 85.017 6.077 52.752 o
-9 10 8 385.069 354.993 10.908 9.707 o
-9 10 9 152.307 157.125 8.797 23.706 o
-9 11 1 391.149 385.009 13.808 7.318 o
-9 11 2 2.423 1.070 2.758 314.821 o
-9 11 3 548.600 505.649 18.918 3.927 o
-9 11 4 144.629 140.108 8.144 27.511 o
-9 11 5 114.666 122.062 8.002 30.559 o
-9 11 6 180.338 167.927 8.040 25.161 o
-9 11 7 12.939 8.761 4.483 117.471 o
-8 0 2 370.259 350.310 10.494 10.390 o
-8 0 4 105.278 106.749 7.824 32.749 o
-8 0 6 91.240 95.924 5.527 59.631 o
-8 0 8 132.101 127.742 7.002 35.923 o
-8 0 10 53.193 62.127 6.636 49.963 o
-8 0 12 2942.540 2787.760 86.679 0.165 o
-8 0 14 229.408 226.387 25.299 3.494 o
-8 1 1 430.614 434.174 9.783 9.084 o
-8 1 2 110.989 108.018 4.671 68.599 o
-8 1 3 875.860 865.465 13.834 2.807 o
-8 1 4 31.614 38.776 3.369 181.508 o
-8 1 5 11.793 13.388 2.597 333.991 o
-8 1 6 992.063 989.604 15.780 2.178 o
-8 1 7 2324.410 2349.580 35.310 0.408 o
-8 1 8 969.461 969.177 16.094 2.232 o
-8 1 9 891.190 883.621 14.606 2.662 o
-8 1 10 296.757 290.275 7.461 17.558 o
-8 1 11 12.091 14.590 3.160 229.992 o
-8 1 12 3.010 7.126 2.774 307.951 o
-8 1 13 5.494 6.411 2.887 283.016 o
-8 1 14 7.599 12.129 7.657 40.934 o
-8 1 15 216.666 228.323 14.969 8.889 o
-8 2 1 1511.020 1448.650 21.482 1.013 o
-8 2 2 289.786 285.115 6.774 19.408 o
-8 2 3 108.836 109.180 4.652 69.388 o
-8 2 4 7.243 15.810 3.638 177.289 o
-8 2 5 2061.440 2026.170 30.322 0.533 o
-8 2 6 948.152 946.904 15.744 2.333 o
-8 2 7 409.562 407.359 8.728 10.531 o
-8 2 8 1289.110 1268.530 21.196 1.286 o
-8 2 9 9.388 8.340 2.636 331.802 o
-8 2 10 19.869 17.284 3.433 190.988 o
-8 2 11 23.754 39.564 6.433 56.219 o
-8 2 12 42.348 44.225 3.873 135.693 o
-8 2 13 5.840 6.356 3.597 183.628 o
-8 2 14 4.196 3.837 5.029 94.942 o
-8 2 15 193.143 188.031 15.121 9.104 o
-8 3 1 88.806 88.952 4.711 76.842 o
-8 3 2 21.686 19.524 3.260 208.152 o
-8 3 3 704.974 690.048 11.677 4.229 o
-8 3 4 654.933 640.753 11.440 4.761 o
-8 3 5 278.431 284.090 7.503 18.459 o
-8 3 6 8.634 7.538 2.835 289.706 o
-8 3 7 752.851 749.994 13.247 3.575 o
-8 3 8 1482.090 1461.970 23.066 0.999 o
-8 3 9 49.074 51.517 4.339 107.981 o
-8 3 10 276.369 272.549 8.081 17.598 o
-8 3 11 207.076 208.329 6.923 26.741 o
-8 3 12 27.221 25.724 3.872 147.514 o
-8 3 13 60.792 64.910 10.103 22.532 o
-8 3 14 99.496 129.648 14.502 10.794 o
-8 3 15 0.888 1.447 5.873 69.906 o
-8 4 1 201.180 200.545 6.512 29.328 o
-8 4 2 11.073 15.419 2.891 272.761 o
-8 4 3 516.764 504.017 9.438 7.407 o
-8 4 4 43.406 46.976 4.089 122.676 o
-8 4 5 674.927 682.444 11.299 4.510 o
-8 4 6 18.981 30.598 4.208 128.363 o
-8 4 7 686.911 673.452 12.374 4.261 o
-8 4 8 9.558 11.650 2.997 257.722 o
-8 4 9 230.361 237.230 7.396 22.535 o
-8 4 10 858.708 861.517 15.812 2.683 o
-8 4 11 13.792 14.635 3.897 153.191 o
-8 4 12 449.923 432.693 10.532 8.310 o
-8 4 13 1.987 -0.152 3.612 184.386 o
-8 4 14 288.004 288.057 14.850 8.074 o
-8 5 1 681.017 687.532 12.981 4.142 o
-8 5 2 139.012 142.275 6.268 40.305 o
-8 5 3 318.190 324.233 8.097 14.953 o
-8 5 4 1566.710 1552.600 24.024 0.899 o
-8 5 5 420.003 433.025 8.532 10.176 o
-8 5 6 195.141 203.959 6.103 31.725 o
-8 5 7 56.226 62.095 4.902 84.539 o
-8 5 8 5.677 7.015 2.680 326.568 o
-8 5 9 1826.210 1812.220 28.880 0.654 o
-8 5 10 253.332 258.316 8.179 18.687 o
-8 5 11 0.241 0.439 2.570 364.748 o
-8 5 12 2.506 5.044 3.530 192.054 o
-8 5 13 126.171 137.007 7.702 31.233 o
-8 5 14 99.434 98.764 10.777 18.957 o
-8 6 1 2.184 5.103 2.949 274.423 o
-8 6 2 144.802 153.285 5.944 41.635 o
-8 6 3 1015.690 1033.960 17.658 1.972 o
-8 6 4 35.896 39.545 3.769 146.891 o
-8 6 5 42.213 45.264 3.881 135.020 o
-8 6 6 1315.070 1336.160 22.690 1.188 o
-8 6 7 109.075 116.467 6.353 44.645 o
-8 6 8 547.554 548.270 11.331 6.067 o
-8 6 9 42.596 46.144 3.986 128.649 o
-8 6 10 16.743 15.469 4.319 124.757 o
-8 6 11 90.960 97.957 7.418 37.101 o
-8 6 12 70.846 78.724 6.218 53.244 o
-8 6 13 25.890 26.794 5.659 72.348 o
-8 6 14 8.615 2.210 5.444 80.818 o
-8 7 1 236.798 237.869 7.979 20.454 o
-8 7 2 587.493 558.441 12.478 5.310 o
-8 7 3 93.980 100.867 7.341 37.428 o
-8 7 4 368.690 364.393 9.983 10.765 o
-8 7 5 371.175 355.253 8.939 11.858 o
-8 7 6 42.592 57.839 4.892 88.689 o
-8 7 7 281.659 296.119 8.825 15.525 o
-8 7 8 300.916 303.802 8.720 14.925 o
-8 7 9 508.618 493.252 11.456 6.704 o
-8 7 10 0.558 3.817 3.623 183.188 o
-8 7 11 235.409 235.478 13.780 9.911 o
-8 7 12 0.005 2.414 2.879 290.324 o
-8 7 13 217.457 236.190 11.166 13.921 o
-8 8 1 57.925 55.432 4.250 107.518 o
-8 8 2 214.218 202.320 7.464 24.358 o
-8 8 3 526.285 519.172 11.514 6.357 o
-8 8 4 68.811 71.867 5.256 71.524 o
-8 8 5 0.093 0.833 2.574 363.607 o
-8 8 6 405.838 391.484 10.705 9.209 o
-8 8 7 1419.620 1396.570 25.307 1.020 o
-8 8 8 142.604 142.846 7.834 29.195 o
-8 8 9 219.957 223.020 7.828 22.166 o
-8 8 10 11.707 7.705 3.815 161.489 o
-8 8 11 8.358 3.939 3.673 175.790 o
-8 8 12 79.642 81.232 6.397 49.613 o
-8 9 1 43.062 45.970 4.800 93.062 o
-8 9 2 626.313 598.135 13.184 4.702 o
-8 9 3 229.418 225.920 8.674 19.183 o
-8 9 4 459.988 430.359 9.814 8.605 o
-8 9 5 24.782 18.568 3.925 146.382 o
-8 9 6 114.759 124.235 5.738 50.228 o
-8 9 7 31.395 29.599 4.024 135.015 o
-8 9 8 9.441 4.030 3.092 245.599 o
-8 9 9 2.668 3.527 3.514 193.975 o
-8 9 10 205.042 209.467 12.008 12.965 o
-8 9 11 100.646 102.586 7.067 39.236 o
-8 10 1 88.856 86.620 5.997 53.582 o
-8 10 2 10.786 12.785 3.501 190.099 o
-8 10 3 351.013 322.800 10.260 11.294 o
-8 10 4 98.884 98.031 5.885 52.854 o
-8 10 5 1.109 3.555 3.068 254.862 o
-8 10 6 576.824 543.833 15.043 4.703 o
-8 10 7 0.628 2.473 2.881 289.449 o
-8 10 8 149.738 151.624 8.257 26.350 o
-8 10 9 0.010 -0.426 3.061 257.631 o
-8 10 10 33.631 27.879 5.032 89.143 o
-8 11 1 445.025 414.190 12.732 7.219 o
-8 11 2 163.274 163.630 9.541 20.407 o
-8 11 3 11.525 8.838 3.898 154.744 o
-8 11 4 138.302 133.496 7.393 32.460 o
-8 11 5 15.046 16.084 4.028 143.103 o
-8 11 6 4.523 3.954 3.296 219.301 o
-8 11 7 32.474 28.614 4.919 93.155 o
-8 11 8 243.472 217.072 9.063 17.823 o
-8 12 1 9.365 9.813 5.303 84.778 o
-8 12 2 66.201 55.669 9.025 27.877 o
-8 12 3 573.716 581.002 44.059 1.078 o
-8 12 4 90.196 105.296 12.211 15.130 o
-8 12 5 0.177 5.872 7.142 47.257 o
-8 12 6 45.001 56.078 10.034 23.187 o
-7 0 2 638.211 628.937 12.901 4.591 o
-7 0 4 8076.630 7791.580 168.920 0.029 o
-7 0 6 0.477 0.524 1.710 821.491 o
-7 0 8 453.637 454.896 13.134 6.708 o
-7 0 10 402.957 396.662 11.436 8.678 o
-7 0 12 9.523 8.025 4.233 132.247 o
-7 0 14 163.458 163.876 18.633 6.445 o
-7 1 1 772.044 772.718 13.370 3.423 o
-7 1 2 359.110 350.438 7.169 14.293 o
-7 1 3 224.161 222.620 4.923 33.103 o
-7 1 4 485.425 501.118 8.868 8.147 o
-7 1 5 87.288 93.349 3.967 96.443 o
-7 1 6 1785.030 1741.870 24.735 0.728 o
-7 1 7 40.616 41.335 3.575 157.129 o
-7 1 8 544.107 554.048 9.289 6.792 o
-7 1 9 77.855 81.360 4.136 97.941 o
-7 1 10 272.537 285.619 6.945 19.952 o
-7 1 11 152.632 147.448 5.231 47.396 o
-7 1 12 2.850 3.979 2.058 556.566 o
-7 1 13 5.061 3.153 2.198 485.244 o
-7 1 14 28.462 44.122 11.494 18.005 o
-7 1 15 69.088 83.067 12.760 14.236 o
-7 2 1 3602.930 3500.170 49.103 0.182 o
-7 2 2 174.873 182.169 4.782 44.280 o
-7 2 3 373.238 380.410 7.198 13.272 o
-7 2 4 537.394 541.596 8.803 7.133 o
-7 2 5 6.191 6.045 2.167 492.025 o
-7 2 6 0.101 4.584 2.325 442.636 o
-7 2 7 1291.190 1268.280 18.082 1.374 o
-7 2 8 304.250 305.586 7.025 17.674 o
-7 2 9 0.082 3.264 2.094 546.024 o
-7 2 10 109.033 113.971 4.785 66.289 o
-7 2 11 520.825 513.151 11.852 6.311 o
-7 2 12 3.568 5.195 2.226 474.544 o
-7 2 13 440.780 440.538 13.774 6.585 o
-7 2 14 15.516 15.357 8.080 36.604 o
-7 2 15 372.720 382.013 19.499 4.729 o
-7 3 1 81.363 85.692 3.916 102.733 o
-7 3 2 713.359 709.380 11.646 4.128 o
-7 3 3 261.728 261.968 5.935 23.978 o
-7 3 4 439.290 450.148 8.440 9.663 o
-7 3 5 121.515 127.418 4.951 58.976 o
-7 3 6 13.988 20.215 3.363 201.296 o
-7 3 7 282.948 286.981 6.896 19.463 o
-7 3 8 254.725 271.306 6.676 22.087 o
-7 3 9 507.118 494.740 9.679 7.496 o
-7 3 10 330.185 314.723 7.252 15.962 o
-7 3 11 189.077 180.537 5.983 34.263 o
-7 3 12 256.733 255.858 13.527 9.814 o
-7 3 13 10.583 10.486 3.623 178.525 o
-7 3 14 155.747 171.534 14.287 10.463 o
-7 3 15 262.816 288.214 21.805 4.425 o
-7 4 1 3387.520 3348.510 48.986 0.199 o
-7 4 2 701.157 703.550 10.862 4.351 o
-7 4 3 116.863 116.265 4.626 66.612 o
-7 4 4 1764.180 1759.780 24.508 0.736 o
-7 4 5 1698.490 1701.150 24.583 0.780 o
-7 4 6 311.906 304.589 7.190 17.056 o
-7 4 7 61.500 68.103 4.060 111.044 o
-7 4 8 38.953 50.165 3.584 154.642 o
-7 4 9 217.797 220.656 6.818 25.900 o
-7 4 10 314.657 324.878 9.629 12.882 o
-7 4 11 106.026 100.104 5.424 58.091 o
-7 4 12 4.741 2.702 2.463 389.439 o
-7 4 13 22.030 16.303 4.158 132.550 o
-7 4 14 165.830 185.511 15.205 9.238 o
-7 4 15 119.783 136.582 13.182 12.659 o
-7 5 1 663.721 647.488 11.086 4.749 o
-7 5 2 411.629 411.030 8.096 10.950 o
-7 5 3 220.859 213.610 5.883 29.727 o
-7 5 4 3.177 6.585 2.538 366.748 o
-7 5 5 48.157 50.666 3.239 173.395 o
-7 5 6 1344.030 1358.220 20.815 1.201 o
-7 5 7 669.231 669.661 12.086 4.436 o
-7 5 8 154.989 155.536 5.177 46.780 o
-7 5 9 135.403 149.664 6.416 39.073 o
-7 5 10 8.111 8.262 2.877 281.648 o
-7 5 11 185.211 194.464 6.993 28.643 o
-7 5 12 906.169 841.070 27.382 1.680 o
-7 5 13 78.290 94.004 7.883 34.268 o
-7 5 14 464.064 480.206 22.190 3.487 o
-7 6 1 737.365 735.836 12.782 3.750 o
-7 6 2 782.596 762.421 13.402 3.395 o
-7 6 3 350.156 349.877 8.584 12.886 o
-7 6 4 639.018 645.573 11.587 4.825 o
-7 6 5 182.175 189.336 6.606 31.059 o
-7 6 6 30.061 38.866 4.302 118.467 o
-7 6 7 49.242 52.414 4.338 107.778 o
-7 6 8 265.212 276.885 7.265 19.832 o
-7 6 9 51.012 62.603 4.536 97.779 o
-7 6 10 475.515 477.996 10.650 7.568 o
-7 6 11 0.967 3.974 3.010 264.621 o
-7 6 12 186.056 181.756 10.556 16.585 o
-7 6 13 448.622 455.438 19.744 4.200 o
-7 6 14 93.614 92.314 8.041 32.329 o
-7 7 1 869.717 850.722 14.372 2.801 o
-7 7 2 599.128 574.877 11.502 5.429 o
-7 7 3 1876.870 1847.660 27.971 0.638 o
-7 7 4 248.683 257.396 7.670 20.190 o
-7 7 5 2051.090 2043.090 30.513 0.532 o
-7 7 6 32.414 42.357 4.207 121.896 o
-7 7 7 287.099 287.058 8.662 15.783 o
-7 7 8 36.241 44.075 3.629 155.164 o
-7 7 9 354.442 364.978 9.334 11.734 o
-7 7 10 60.360 60.117 5.532 68.194 o
-7 7 11 46.447 62.100 6.699 49.645 o
-7 7 12 445.301 441.661 11.433 7.782 o
-7 7 13 17.394 10.895 6.067 64.457 o
-7 8 1 194.732 195.070 7.890 24.156 o
-7 8 2 49.015 54.915 5.130 80.527 o
-7 8 3 3.394 4.340 2.374 419.389 o
-7 8 4 51.768 56.372 5.783 64.596 o
-7 8 5 353.939 340.709 7.846 13.804 o
-7 8 6 2.412 5.699 3.023 260.915 o
-7 8 7 599.598 610.093 12.988 4.891 o
-7 8 8 93.072 98.493 5.487 59.708 o
-7 8 9 157.709 183.422 7.990 26.242 o
-7 8 10 123.282 129.694 6.810 38.157 o
-7 8 11 26.789 17.298 4.057 137.088 o
-7 8 12 10.539 8.456 4.041 144.541 o
-7 8 13 104.842 108.024 10.158 20.859 o
-7 9 1 60.354 64.850 4.643 90.866 o
-7 9 2 514.385 506.494 10.941 6.784 o
-7 9 3 390.155 369.113 9.364 10.835 o
-7 9 4 189.739 176.691 6.360 32.266 o
-7 9 5 177.830 165.645 6.147 35.348 o
-7 9 6 7.279 6.008 3.063 250.919 o
-7 9 7 134.807 137.387 5.710 46.384 o
-7 9 8 25.476 24.840 4.055 136.321 o
-7 9 9 403.130 390.968 10.526 9.396 o
-7 9 10 76.046 83.673 4.788 79.430 o
-7 9 11 33.480 35.256 5.179 83.872 o
-7 9 12 612.559 595.303 20.381 3.243 o
-7 10 1 7.424 6.834 2.977 264.831 o
-7 10 2 149.943 149.591 6.566 36.364 o
-7 10 3 111.820 109.862 5.314 57.652 o
-7 10 4 12.433 12.347 3.335 207.891 o
-7 10 5 81.030 85.093 5.720 59.145 o
-7 10 6 34.980 41.240 4.745 97.568 o
-7 10 7 97.406 102.859 6.430 45.971 o
-7 10 8 220.469 216.930 7.465 23.513 o
-7 10 9 29.268 32.802 4.712 101.157 o
-7 10 10 738.690 709.055 16.235 3.290 o
-7 10 11 131.659 132.533 7.405 32.917 o
-7 11 1 29.825 33.345 3.922 141.279 o
-7 11 2 87.305 94.900 4.953 71.162 o
-7 11 3 1010.890 955.987 23.509 1.707 o
-7 11 4 57.109 60.001 4.880 85.210 o
-7 11 5 550.160 521.350 18.663 3.951 o
-7 11 6 460.951 424.290 15.213 5.822 o
-7 11 7 310.275 295.356 12.660 9.739 o
-7 11 8 160.604 160.504 8.003 26.687 o
-7 11 9 4.670 11.003 4.608 112.401 o
-7 12 1 47.874 55.345 7.622 39.126 o
-7 12 2 303.101 282.144 12.912 9.680 o
-7 12 3 43.201 40.885 9.308 27.003 o
-7 12 4 384.183 358.349 17.025 5.748 o
-7 12 5 166.914 175.527 19.289 6.014 o
-7 12 6 284.968 313.341 15.069 7.816 o
-7 12 7 283.055 284.031 21.141 4.615 o
-7 13 1 4.851 5.217 6.529 56.398 o
-7 13 2 59.737 66.079 16.509 8.694 o
-7 13 3 123.985 149.036 15.648 9.160 o
-7 13 4 751.146 749.811 33.610 1.483 o
-6 0 2 315.677 309.621 8.304 14.982 o
-6 0 4 583.924 569.942 10.950 5.744 o
-6 0 6 1461.870 1439.090 27.768 0.928 o
-6 0 8 244.340 260.266 7.934 19.657 o
-6 0 10 11.814 11.722 3.444 195.968 o
-6 0 12 171.511 163.691 5.817 38.447 o
-6 0 14 1305.400 1357.800 54.381 0.539 o
-6 0 16 519.727 556.672 39.315 1.341 o
-6 1 1 172.861 166.058 3.957 53.476 o
-6 1 2 10.674 11.706 1.792 665.115 o
-6 1 3 2095.290 2056.570 25.572 0.551 o
-6 1 4 91.021 90.762 3.800 100.459 o
-6 1 5 270.469 274.638 5.298 24.549 o
-6 1 6 19.119 25.097 2.101 447.458 o
-6 1 7 1076.500 1061.830 14.443 1.994 o
-6 1 8 1818.470 1754.760 23.722 0.721 o
-6 1 9 900.414 901.144 13.136 2.729 o
-6 1 10 1031.130 1013.540 15.160 2.102 o
-6 1 11 858.599 829.162 12.546 3.052 o
-6 1 12 183.298 170.547 6.607 31.813 o
-6 1 13 39.595 54.626 11.482 17.905 o
-6 1 14 12.771 16.048 7.744 39.874 o
-6 1 15 3.148 4.160 6.781 52.353 o
-6 1 16 4.517 6.910 8.777 31.253 o
-6 2 1 576.423 562.035 8.105 6.736 o
-6 2 2 651.972 625.897 9.186 5.332 o
-6 2 3 2734.820 2688.030 34.702 0.320 o
-6 2 4 32.628 34.805 2.243 348.706 o
-6 2 5 710.053 702.799 9.800 4.472 o
-6 2 6 9.254 11.415 1.874 622.231 o
-6 2 7 1978.410 1994.160 27.433 0.583 o
-6 2 8 1743.610 1724.900 23.744 0.762 o
-6 2 9 256.546 267.678 6.098 23.689 o
-6 2 10 556.088 535.890 8.977 6.867 o
-6 2 11 12.168 12.413 2.479 364.359 o
-6 2 12 133.860 125.930 3.996 70.427 o
-6 2 13 11.660 8.090 3.736 168.153 o
-6 2 14 1.698 4.077 7.495 42.896 o
-6 2 15 3.678 3.441 8.160 36.184 o
-6 3 1 1533.620 1485.130 19.487 1.018 o
-6 3 2 866.009 841.216 11.632 3.087 o
-6 3 3 689.078 691.199 9.772 4.663 o
-6 3 4 13.592 23.359 2.634 315.221 o
-6 3 5 129.586 141.738 4.466 62.115 o
-6 3 6 700.811 683.496 10.010 4.566 o
-6 3 7 467.767 464.174 8.754 8.808 o
-6 3 8 152.428 160.907 4.677 51.701 o
-6 3 9 977.157 962.648 14.341 2.337 o
-6 3 10 1084.330 1088.090 17.425 1.813 o
-6 3 11 41.804 42.074 3.200 186.811 o
-6 3 12 191.256 183.473 10.791 15.886 o
-6 3 13 42.174 44.739 4.679 97.781 o
-6 3 14 25.561 21.045 7.269 44.678 o
-6 3 15 52.508 56.474 11.594 17.436 o
-6 4 1 2068.230 2043.120 28.142 0.544 o
-6 4 2 0.180 2.224 1.841 706.836 o
-6 4 3 461.366 457.946 7.877 9.491 o
-6 4 4 242.341 238.277 4.870 30.283 o
-6 4 5 29.960 33.984 3.030 221.387 o
-6 4 6 237.367 245.134 6.073 26.117 o
-6 4 7 743.223 732.767 11.646 3.896 o
-6 4 8 2.673 2.825 1.856 683.616 o
-6 4 9 389.788 390.639 8.155 11.699 o
-6 4 10 359.959 349.360 7.512 13.868 o
-6 4 11 645.603 593.539 21.250 3.004 o
-6 4 12 397.569 395.531 13.894 7.149 o
-6 4 13 21.336 19.519 4.494 114.105 o
-6 4 14 209.222 218.920 15.497 8.486 o
-6 4 15 25.128 25.948 9.711 25.252 o
-6 5 1 7.086 6.676 1.889 633.899 o
-6 5 2 322.097 338.621 6.889 16.357 o
-6 5 3 320.906 316.814 6.378 17.729 o
-6 5 4 225.470 224.544 5.256 31.377 o
-6 5 5 430.821 432.949 8.091 10.259 o
-6 5 6 1168.580 1168.120 17.151 1.629 o
-6 5 7 349.332 345.432 6.831 15.178 o
-6 5 8 70.193 81.858 5.459 66.028 o
-6 5 9 4.951 4.955 2.641 338.073 o
-6 5 10 17.919 18.918 3.285 208.154 o
-6 5 11 905.952 880.508 16.084 2.500 o
-6 5 12 63.460 53.834 7.320 41.342 o
-6 5 13 23.344 17.259 5.005 92.661 o
-6 5 14 1.360 -1.795 5.508 79.480 o
-6 5 15 131.018 137.212 12.964 12.917 o
-6 6 1 36.417 43.239 3.355 177.166 o
-6 6 2 165.566 160.383 4.647 49.292 o
-6 6 3 617.227 600.033 9.845 5.605 o
-6 6 4 40.438 44.033 3.150 191.869 o
-6 6 5 850.187 851.659 13.601 2.939 o
-6 6 6 7.846 9.737 2.212 464.502 o
-6 6 7 215.728 225.424 6.196 28.335 o
-6 6 8 1967.960 1956.940 28.459 0.585 o
-6 6 9 0.561 0.527 2.084 553.683 o
-6 6 10 271.785 266.962 8.238 17.578 o
-6 6 11 9.415 8.879 2.976 262.483 o
-6 6 12 6.107 6.295 2.524 366.811 o
-6 6 13 71.803 87.739 11.479 17.361 o
-6 6 14 121.500 139.431 12.829 13.264 o
-6 7 1 140.910 140.898 4.871 54.197 o
-6 7 2 814.944 778.509 12.914 3.285 o
-6 7 3 108.998 107.125 4.808 66.781 o
-6 7 4 642.052 650.517 13.897 4.285 o
-6 7 5 43.062 44.712 4.682 97.426 o
-6 7 6 212.200 215.542 6.601 27.382 o
-6 7 7 30.830 29.168 3.151 208.682 o
-6 7 8 81.984 83.003 4.892 75.386 o
-6 7 9 81.682 93.572 4.927 73.305 o
-6 7 10 333.143 341.717 10.976 10.702 o
-6 7 11 529.392 519.820 11.844 6.197 o
-6 7 12 106.529 114.877 8.921 26.005 o
-6 7 13 128.464 134.963 8.912 24.732 o
-6 7 14 233.884 247.230 12.982 10.805 o
-6 8 1 771.288 751.536 12.839 3.543 o
-6 8 2 60.342 69.610 4.803 85.350 o
-6 8 3 33.170 39.085 3.413 176.218 o
-6 8 4 750.229 737.150 12.701 3.696 o
-6 8 5 475.624 464.355 12.967 6.525 o
-6 8 6 1.158 1.769 2.308 449.803 o
-6 8 7 268.542 262.242 7.296 19.970 o
-6 8 8 729.988 708.647 15.447 3.442 o
-6 8 9 742.311 725.201 16.499 3.209 o
-6 8 10 14.119 12.247 3.619 177.008 o
-6 8 11 689.787 674.081 15.103 3.748 o
-6 8 12 21.467 16.421 5.433 79.352 o
-6 8 13 4.943 3.433 4.081 143.691 o
-6 9 1 39.830 38.645 3.469 166.726 o
-6 9 2 234.130 227.139 6.239 26.531 o
-6 9 3 5.289 3.841 2.253 461.164 o
-6 9 4 1164.800 1094.080 18.527 1.634 o
-6 9 5 417.025 410.791 9.635 9.643 o
-6 9 6 232.817 233.088 7.955 20.841 o
-6 9 7 32.708 40.144 7.805 38.329 o
-6 9 8 308.586 303.948 10.574 12.050 o
-6 9 9 2.591 5.175 2.666 334.497 o
-6 9 10 10.997 9.418 3.312 212.382 o
-6 9 11 27.116 20.947 4.401 117.084 o
-6 9 12 373.465 362.466 22.993 3.685 o
-6 10 1 247.202 231.476 8.019 19.992 o
-6 10 2 246.788 232.604 7.251 22.137 o
-6 10 3 977.746 891.954 15.461 2.348 o
-6 10 4 48.614 48.750 3.891 130.234 o
-6 10 5 13.133 12.932 2.945 262.578 o
-6 10 6 415.393 403.071 12.265 7.907 o
-6 10 7 119.720 106.264 5.813 49.962 o
-6 10 8 209.432 213.759 9.358 18.396 o
-6 10 9 2.607 1.127 2.249 471.355 o
-6 10 10 269.010 258.228 9.455 15.418 o
-6 10 11 2.446 3.063 3.497 196.019 o
-6 11 1 347.962 327.513 11.988 9.582 o
-6 11 2 202.311 191.123 6.620 29.135 o
-6 11 3 52.495 54.321 3.824 130.306 o
-6 11 4 82.102 74.909 4.613 83.426 o
-6 11 5 34.095 30.928 4.478 110.115 o
-6 11 6 83.214 86.365 4.796 76.843 o
-6 11 7 72.106 68.610 5.354 69.055 o
-6 11 8 1.392 1.571 2.444 401.155 o
-6 11 9 59.470 56.443 6.214 55.898 o
-6 11 10 309.724 289.513 12.636 9.813 o
-6 12 1 326.859 292.020 23.056 3.864 o
-6 12 2 0.410 -1.382 5.596 77.036 o
-6 12 3 238.089 249.665 18.750 5.915 o
-6 12 4 0.007 -2.288 6.164 63.505 o
-6 12 5 82.070 99.990 14.718 10.693 o
-6 12 6 54.707 63.219 8.989 28.313 o
-6 12 7 0.674 1.471 5.900 69.261 o
-6 12 8 11.960 16.650 4.838 100.779 o
-6 13 1 169.353 202.865 19.102 6.070 o
-6 13 2 220.689 234.293 15.120 8.684 o
-6 13 3 69.001 91.953 11.395 17.617 o
-6 13 4 15.914 15.702 8.742 31.303 o
-6 13 5 37.961 27.734 9.082 28.564 o
-6 13 6 38.280 41.515 11.072 19.301 o
-5 0 2 3913.660 3738.090 67.540 0.140 o
-5 0 4 1485.270 1534.950 25.986 0.919 o
-5 0 6 7475.330 7179.090 148.241 0.035 o
-5 0 8 25.502 30.036 3.194 208.269 o
-5 0 10 235.990 227.140 6.434 25.686 o
-5 0 12 498.402 494.199 29.628 2.192 o
-5 0 14 195.602 169.902 17.798 6.862 o
-5 0 16 105.389 112.026 19.136 6.367 o
-5 1 1 461.210 456.103 6.597 10.262 o
-5 1 2 3986.070 3842.530 49.378 0.154 o
-5 1 3 2870.890 2786.770 34.432 0.298 o
-5 1 4 257.235 251.186 4.448 29.382 o
-5 1 5 450.764 433.669 6.516 10.839 o
-5 1 6 12.828 10.647 1.596 800.414 o
-5 1 7 0.102 2.527 1.485 1080.990 o
-5 1 8 1400.600 1379.260 17.572 1.212 o
-5 1 9 525.092 507.645 8.136 7.810 o
-5 1 10 616.184 597.043 12.975 4.825 o
-5 1 11 43.144 41.486 2.505 267.502 o
-5 1 12 7.394 3.476 2.791 301.902 o
-5 1 13 740.002 777.821 26.054 2.047 o
-5 1 14 34.694 40.989 8.426 32.972 o
-5 1 15 82.108 95.976 10.478 20.345 o
-5 1 16 4.965 3.215 6.429 58.181 o
-5 2 1 778.586 780.293 10.114 3.783 o
-5 2 2 1474.820 1444.540 17.722 1.112 o
-5 2 3 2824.560 2744.520 34.592 0.306 o
-5 2 4 434.846 428.795 6.001 11.672 o
-5 2 5 326.743 323.846 5.296 18.991 o
-5 2 6 284.709 284.060 4.868 24.073 o
-5 2 7 7.322 9.008 1.869 639.990 o
-5 2 8 226.218 231.759 5.197 31.142 o
-5 2 9 2971.810 2965.050 40.471 0.263 o
-5 2 10 546.177 535.655 8.202 7.274 o
-5 2 11 9.162 11.181 1.599 826.809 o
-5 2 12 0.589 1.762 2.039 576.729 o
-5 2 13 918.712 955.902 26.010 1.680 o
-5 2 14 109.581 108.217 9.699 22.500 o
-5 2 15 271.977 278.811 15.285 7.911 o
-5 2 16 105.944 111.943 10.782 18.683 o
-5 3 1 3.206 4.984 1.556 949.698 o
-5 3 2 2394.330 2307.700 28.892 0.428 o
-5 3 3 216.955 209.823 4.229 38.347 o
-5 3 4 8.639 8.962 1.908 610.477 o
-5 3 5 1491.710 1468.040 18.815 1.069 o
-5 3 6 22.952 25.275 2.338 364.546 o
-5 3 7 5.314 4.618 1.820 693.310 o
-5 3 8 2.029 2.283 1.646 870.567 o
-5 3 9 355.911 355.693 6.890 14.654 o
-5 3 10 170.819 176.015 5.810 37.797 o
-5 3 11 861.037 831.884 11.364 3.150 o
-5 3 12 358.734 354.755 11.135 9.964 o
-5 3 13 46.594 40.687 5.479 73.177 o
-5 3 14 27.887 27.685 7.491 41.923 o
-5 3 15 5.686 8.123 7.509 42.637 o
-5 4 1 164.629 169.918 4.274 51.989 o
-5 4 2 2.125 1.510 1.343 1297.060 o
-5 4 3 6583.840 6348.470 90.526 0.055 o
-5 4 4 1141.920 1132.700 14.551 1.800 o
-5 4 5 16.259 17.874 1.971 524.575 o
-5 4 6 2153.280 2116.020 28.024 0.511 o
-5 4 7 1775.930 1748.290 23.070 0.749 o
-5 4 8 236.850 238.989 5.681 27.813 o
-5 4 9 1.643 0.775 1.473 1091.330 o
-5 4 10 21.056 23.366 3.582 174.191 o
-5 4 11 102.347 94.883 4.954 67.370 o
-5 4 12 106.041 120.497 15.134 9.948 o
-5 4 13 9.542 7.933 3.294 215.905 o
-5 4 14 4.887 9.153 7.089 47.819 o
-5 4 15 164.621 194.341 21.170 5.039 o
-5 5 1 2168.980 2137.890 27.707 0.506 o
-5 5 2 983.745 984.047 13.605 2.339 o
-5 5 3 323.126 322.741 5.740 18.511 o
-5 5 4 1088.150 1073.330 14.532 1.955 o
-5 5 5 1180.390 1150.200 15.416 1.689 o
-5 5 6 93.271 105.456 3.361 109.311 o
-5 5 7 13.366 15.627 2.343 398.089 o
-5 5 8 887.692 877.954 13.558 2.772 o
-5 5 9 188.698 193.234 6.151 32.681 o
-5 5 10 15.984 13.255 2.232 430.755 o
-5 5 11 151.467 157.700 4.852 50.430 o
-5 5 12 126.341 115.906 8.560 26.951 o
-5 5 13 106.903 107.546 9.262 24.490 o
-5 5 14 448.497 491.432 23.771 3.178 o
-5 5 15 18.067 17.759 7.777 39.387 o
-5 6 1 0.306 2.423 1.776 757.952 o
-5 6 2 452.578 445.876 7.411 10.087 o
-5 6 3 591.725 585.404 9.342 6.063 o
-5 6 4 510.732 516.014 8.511 7.806 o
-5 6 5 126.093 128.997 4.162 69.752 o
-5 6 6 375.707 374.573 7.359 13.118 o
-5 6 7 26.608 26.092 3.052 226.453 o
-5 6 8 163.637 163.305 5.744 40.047 o
-5 6 9 16.330 17.837 2.855 272.109 o
-5 6 10 390.794 397.326 8.527 11.252 o
-5 6 11 113.099 125.958 5.236 56.897 o
-5 6 12 284.963 278.644 11.424 11.703 o
-5 6 13 203.290 191.084 13.145 11.382 o
-5 6 14 135.499 142.809 14.875 10.001 o
-5 7 1 3.642 5.311 2.040 561.657 o
-5 7 2 338.236 329.978 6.569 16.319 o
-5 7 3 1136.270 1116.630 15.516 1.785 o
-5 7 4 29.396 34.505 3.187 203.481 o
-5 7 5 4675.850 4569.170 67.655 0.105 o
-5 7 6 813.828 806.557 13.231 3.197 o
-5 7 7 1701.910 1699.650 25.327 0.769 o
-5 7 8 88.420 93.098 5.039 69.338 o
-5 7 9 73.374 78.113 4.587 86.416 o
-5 7 10 88.400 95.970 5.252 64.936 o
-5 7 11 84.359 88.893 4.903 73.755 o
-5 7 12 49.050 51.559 6.003 61.005 o
-5 7 13 6.307 8.798 4.354 125.678 o
-5 7 14 293.804 298.526 15.125 7.761 o
-5 8 1 1851.390 1825.310 25.903 0.671 o
-5 8 2 668.277 639.092 10.716 4.823 o
-5 8 3 327.875 318.534 7.351 15.827 o
-5 8 4 18.491 17.558 3.446 190.453 o
-5 8 5 3.923 2.988 2.040 564.222 o
-5 8 6 83.105 84.655 4.994 72.613 o
-5 8 7 739.499 754.533 13.375 3.608 o
-5 8 8 0.368 1.496 1.816 726.610 o
-5 8 9 265.110 279.895 9.530 15.066 o
-5 8 10 150.993 157.926 6.256 38.074 o
-5 8 11 9.757 10.075 3.572 183.928 o
-5 8 12 264.568 277.148 15.610 7.725 o
-5 8 13 95.282 98.138 8.677 28.107 o
-5 9 1 103.862 100.480 5.413 58.640 o
-5 9 2 25.096 34.135 5.413 78.429 o
-5 9 3 21.296 27.314 4.494 113.207 o
-5 9 4 89.453 87.569 4.090 93.062 o
-5 9 5 889.832 857.479 18.479 2.366 o
-5 9 6 89.703 90.680 4.229 88.391 o
-5 9 7 84.050 88.055 4.838 75.412 o
-5 9 8 137.318 147.939 6.275 40.111 o
-5 9 9 16.676 14.835 3.520 184.654 o
-5 9 10 3.025 3.190 2.971 270.432 o
-5 9 11 15.303 16.326 4.105 137.849 o
-5 9 12 110.098 109.185 8.075 30.729 o
-5 10 1 209.654 200.052 5.578 33.040 o
-5 10 2 326.178 307.764 7.542 15.813 o
-5 10 3 57.951 63.383 6.435 52.310 o
-5 10 4 0.045 0.172 1.498 1073.840 o
-5 10 5 206.800 187.080 6.437 29.779 o
-5 10 6 0.281 2.814 2.289 457.876 o
-5 10 7 227.121 217.727 6.988 24.718 o
-5 10 8 24.367 31.011 3.778 154.432 o
-5 10 9 30.396 33.764 4.583 106.104 o
-5 10 10 424.413 408.867 11.758 8.076 o
-5 10 11 16.311 17.455 4.310 125.132 o
-5 10 12 312.195 304.534 36.819 1.669 o
-5 11 1 33.735 34.108 3.664 157.090 o
-5 11 2 146.911 133.027 4.855 53.931 o
-5 11 3 479.785 435.328 15.935 5.363 o
-5 11 4 2.277 2.588 1.940 629.063 o
-5 11 5 841.121 806.001 21.259 2.282 o
-5 11 6 2.697 3.063 1.917 641.491 o
-5 11 7 1001.050 928.532 38.028 1.058 o
-5 11 8 403.101 380.970 18.045 5.142 o
-5 11 9 26.204 25.428 6.068 63.300 o
-5 11 10 76.651 82.931 6.871 44.117 o
-5 12 1 748.699 780.641 30.669 1.665 o
-5 12 2 521.853 552.390 25.419 2.679 o
-5 12 3 128.313 153.994 11.816 15.144 o
-5 12 4 326.060 358.572 19.702 4.888 o
-5 12 5 2.167 1.874 5.422 81.902 o
-5 12 6 777.583 787.046 26.210 1.971 o
-5 12 7 226.858 207.897 18.228 6.356 o
-5 12 8 65.989 63.053 11.145 18.616 o
-5 12 9 250.762 227.761 14.366 9.166 o
-5 13 1 334.589 370.994 26.441 2.977 o
-5 13 2 7.478 7.736 7.066 48.086 o
-5 13 3 34.233 33.696 9.042 28.828 o
-5 13 4 38.137 30.917 8.839 30.080 o
-5 13 5 12.552 15.195 7.098 47.393 o
-5 13 6 316.137 337.526 17.480 5.986 o
-5 13 7 0.544 0.811 5.328 84.942 o
-5 14 1 64.313 70.281 13.110 13.598 o
-5 14 2 24.726 25.295 10.646 21.061 o
-5 14 3 29.915 22.985 11.948 16.737 o
-5 14 4 62.824 41.312 19.221 6.459 o
-4 0 2 801.219 775.726 12.110 3.444 o
-4 0 4 386.213 381.747 7.103 12.934 o
-4 0 6 1777.970 1704.590 42.190 0.545 o
-4 0 8 366.538 364.060 8.917 11.886 o
-4 0 10 77.126 71.265 5.928 57.368 o
-4 0 12 217.986 238.716 24.650 3.674 o
-4 0 14 1.028 2.767 9.790 25.165 o
-4 0 16 1452.560 1465.500 77.881 0.305 o
-4 1 1 66.174 66.160 2.025 249.099 o
-4 1 2 3549.650 3391.820 41.232 0.199 o
-4 1 3 1149.040 1116.900 12.860 1.866 o
-4 1 4 119.963 120.333 2.932 99.667 o
-4 1 5 3797.340 3603.670 44.786 0.174 o
-4 1 6 14.941 13.202 1.478 871.800 o
-4 1 7 1235.570 1210.570 15.290 1.565 o
-4 1 8 66.181 73.003 2.554 194.039 o
-4 1 9 738.165 734.906 12.743 3.754 o
-4 1 10 2194.920 2126.370 40.272 0.425 o
-4 1 11 177.265 179.722 8.807 22.049 o
-4 1 12 606.554 619.192 20.613 3.185 o
-4 1 13 1819.480 1835.140 50.623 0.444 o
-4 1 14 43.929 37.327 10.909 19.837 o
-4 1 15 163.091 172.706 14.606 9.994 o
-4 1 16 9.461 2.960 6.781 52.191 o
-4 2 1 735.440 703.318 8.131 4.546 o
-4 2 2 1040.880 1014.590 12.047 2.244 o
-4 2 3 734.890 709.460 8.507 4.475 o
-4 2 4 1335.970 1281.950 15.118 1.391 o
-4 2 5 5738.340 5473.850 74.035 0.074 o
-4 2 6 159.190 162.129 4.063 56.433 o
-4 2 7 946.854 932.514 12.066 2.615 o
-4 2 8 336.307 341.907 5.361 17.866 o
-4 2 9 1077.730 1064.770 13.146 2.049 o
-4 2 10 384.694 378.733 11.079 9.372 o
-4 2 11 92.092 90.114 4.782 74.168 o
-4 2 12 1301.930 1286.370 33.895 0.925 o
-4 2 13 107.859 124.964 16.069 8.861 o
-4 2 14 19.057 15.770 7.953 37.685 o
-4 2 15 2.304 -4.492 8.126 36.517 o
-4 2 16 6.208 2.567 8.380 34.283 o
-4 3 1 1377.250 1333.960 15.101 1.313 o
-4 3 2 1817.090 1729.050 20.488 0.760 o
-4 3 3 3515.930 3439.500 42.956 0.197 o
-4 3 4 51.683 48.910 2.588 233.837 o
-4 3 5 861.980 859.957 10.724 3.147 o
-4 3 6 174.901 178.366 3.882 52.127 o
-4 3 7 173.017 164.217 5.027 44.216 o
-4 3 8 834.268 832.421 11.326 3.262 o
-4 3 9 114.485 119.698 3.279 94.704 o
-4 3 10 282.314 273.456 8.305 16.884 o
-4 3 11 1228.020 1200.720 37.444 0.896 o
-4 3 12 352.717 338.486 17.710 5.666 o
-4 3 13 150.852 125.573 10.222 19.200 o
-4 3 14 183.270 195.772 14.395 9.961 o
-4 3 15 0.110 0.478 5.431 81.808 o
-4 4 1 129.242 131.035 3.328 83.129 o
-4 4 2 1704.220 1676.490 20.135 0.837 o
-4 4 3 193.546 193.148 3.593 48.213 o
-4 4 4 33.068 36.819 2.512 291.326 o
-4 4 5 80.952 85.700 3.166 133.088 o
-4 4 6 3.469 5.712 1.831 691.632 o
-4 4 7 58.498 61.332 2.782 194.294 o
-4 4 8 941.007 938.335 12.874 2.568 o
-4 4 9 790.603 750.605 19.515 2.641 o
-4 4 10 913.651 914.653 19.723 2.152 o
-4 4 11 535.205 521.721 12.027 6.065 o
-4 4 12 0.412 -0.222 3.005 267.094 o
-4 4 13 559.991 500.626 23.031 3.045 o
-4 4 14 415.125 450.141 18.171 4.862 o
-4 4 15 6.360 10.772 7.566 41.954 o
-4 5 1 84.971 85.802 2.632 155.704 o
-4 5 2 67.692 68.978 2.580 192.697 o
-4 5 3 175.980 180.850 3.799 52.271 o
-4 5 4 24.588 31.129 2.682 281.871 o
-4 5 5 18.278 17.389 2.280 403.316 o
-4 5 6 861.969 831.171 11.855 3.101 o
-4 5 7 126.560 134.793 4.912 57.530 o
-4 5 8 659.017 648.167 15.399 3.898 o
-4 5 9 47.418 59.452 3.424 156.458 o
-4 5 10 49.314 53.380 3.312 165.510 o
-4 5 11 50.106 54.454 3.894 127.812 o
-4 5 12 29.891 21.187 3.899 145.492 o
-4 5 13 314.739 280.253 19.620 5.120 o
-4 5 14 5.137 4.190 7.023 48.772 o
-4 5 15 169.707 201.380 15.574 8.771 o
-4 6 1 176.690 180.843 3.716 52.807 o
-4 6 2 2314.140 2284.000 29.601 0.444 o
-4 6 3 371.164 362.145 5.427 15.615 o
-4 6 4 602.121 601.764 8.892 5.993 o
-4 6 5 549.107 559.144 8.436 6.995 o
-4 6 6 6.194 8.578 2.052 541.934 o
-4 6 7 1231.410 1213.120 16.809 1.521 o
-4 6 8 257.408 259.047 5.651 25.256 o
-4 6 9 65.286 70.288 3.656 126.587 o
-4 6 10 2641.370 2609.240 60.787 0.251 o
-4 6 11 8.283 6.703 2.400 399.948 o
-4 6 12 36.048 34.525 5.751 68.637 o
-4 6 13 26.428 26.062 4.454 113.959 o
-4 6 14 7.288 5.530 5.486 79.567 o
-4 7 1 1130.080 1142.460 14.758 1.804 o
-4 7 2 188.517 182.289 4.275 45.547 o
-4 7 3 306.129 304.053 6.343 18.879 o
-4 7 4 1052.350 1028.260 14.079 2.098 o
-4 7 5 65.379 78.042 5.420 68.064 o
-4 7 6 160.776 175.988 8.916 22.454 o
-4 7 7 4.113 5.907 2.339 429.088 o
-4 7 8 1718.800 1742.540 25.055 0.755 o
-4 7 9 1.691 0.212 1.948 630.315 o
-4 7 10 0.191 1.298 2.425 409.292 o
-4 7 11 7.934 8.469 3.253 222.047 o
-4 7 12 60.778 80.668 7.058 43.426 o
-4 7 13 119.390 118.162 7.747 32.019 o
-4 7 14 42.585 62.334 12.863 14.289 o
-4 8 1 2583.880 2480.730 33.816 0.360 o
-4 8 2 0.282 2.085 1.552 991.736 o
-4 8 3 1245.770 1234.140 17.977 1.451 o
-4 8 4 36.833 36.186 2.667 259.845 o
-4 8 5 19.796 27.029 2.578 313.600 o
-4 8 6 690.473 713.389 12.475 4.107 o
-4 8 7 444.644 454.987 9.393 8.912 o
-4 8 8 0.888 1.786 2.162 512.670 o
-4 8 9 246.079 254.655 6.822 22.761 o
-4 8 10 365.525 365.818 8.738 12.077 o
-4 8 11 1285.550 1259.090 28.309 1.089 o
-4 8 12 1.485 1.413 3.502 196.099 o
-4 8 13 425.357 389.379 12.569 7.680 o
-4 9 1 16.853 19.217 2.276 405.929 o
-4 9 2 122.631 120.368 3.350 88.534 o
-4 9 3 7.567 8.199 1.769 709.062 o
-4 9 4 388.560 373.476 7.993 12.114 o
-4 9 5 1.165 0.834 1.615 914.751 o
-4 9 6 602.717 601.794 10.661 5.514 o
-4 9 7 514.360 532.076 11.150 6.557 o
-4 9 8 732.043 749.091 14.848 3.439 o
-4 9 9 6.706 7.448 2.932 273.211 o
-4 9 10 126.755 135.683 6.218 42.646 o
-4 9 11 42.946 48.173 5.165 81.424 o
-4 9 12 9.559 4.697 4.094 141.620 o
-4 9 13 2.859 5.115 5.125 91.479 o
-4 10 1 80.975 66.496 5.095 73.064 o
-4 10 2 2.473 2.791 1.139 1753.330 o
-4 10 3 6.635 6.404 1.770 719.240 o
-4 10 4 561.495 534.794 15.603 4.664 o
-4 10 5 226.512 212.218 7.968 21.665 o
-4 10 6 34.313 38.669 3.358 180.399 o
-4 10 7 197.769 186.073 6.995 27.984 o
-4 10 8 232.339 226.630 7.964 21.004 o
-4 10 9 152.853 152.916 6.365 37.339 o
-4 10 10 322.969 318.102 10.193 12.044 o
-4 10 11 17.945 13.172 3.622 174.717 o
-4 10 12 37.709 27.766 5.793 67.902 o
-4 11 1 0.080 1.531 1.895 669.007 o
-4 11 2 53.193 44.455 4.139 116.552 o
-4 11 3 163.744 139.408 9.341 21.514 o
-4 11 4 24.324 17.783 2.418 350.231 o
-4 11 5 0.247 0.483 1.391 1242.090 o
-4 11 6 136.687 116.036 7.307 33.829 o
-4 11 7 93.626 84.169 6.376 48.122 o
-4 11 8 174.689 165.702 9.290 20.783 o
-4 11 9 155.782 176.463 9.840 19.487 o
-4 11 10 59.605 62.194 6.667 48.993 o
-4 11 11 16.973 14.320 4.143 135.270 o
-4 12 1 902.931 933.776 43.057 0.934 o
-4 12 2 0.089 -0.340 4.173 138.540 o
-4 12 3 2.130 4.479 6.585 55.535 o
-4 12 4 32.116 31.326 7.539 41.184 o
-4 12 5 6.389 0.897 4.053 145.607 o
-4 12 6 27.941 39.248 5.777 68.700 o
-4 12 7 108.762 112.627 7.311 36.111 o
-4 12 8 219.163 247.781 13.712 10.107 o
-4 12 9 27.566 30.007 5.561 74.453 o
-4 13 1 52.155 57.639 9.535 25.426 o
-4 13 2 178.149 198.954 15.576 8.717 o
-4 13 3 322.244 344.726 16.960 6.204 o
-4 13 4 108.484 109.806 11.022 17.927 o
-4 13 5 57.394 51.503 10.672 20.441 o
-4 13 6 96.494 129.239 16.538 8.429 o
-4 13 7 37.913 32.533 8.031 36.215 o
-4 13 8 71.929 75.545 17.245 7.939 o
-4 14 1 52.502 42.889 9.750 24.495 o
-4 14 2 0.039 -0.180 4.642 111.972 o
-4 14 3 130.553 119.918 13.832 11.569 o
-4 14 4 326.567 343.605 23.455 3.696 o
-4 14 5 348.738 381.321 24.284 3.402 o
-3 0 2 1989.140 1857.600 28.358 0.594 o
-3 0 4 4715.170 4480.900 78.160 0.099 o
-3 0 6 2106.180 2076.600 32.529 0.499 o
-3 0 8 3629.110 3633.190 87.712 0.127 o
-3 0 10 304.540 322.717 19.442 5.152 o
-3 0 12 732.269 756.809 31.828 1.611 o
-3 0 14 3.593 4.743 6.414 58.489 o
-3 0 16 63.691 53.153 15.140 10.313 o
-3 1 1 2812.690 2762.690 31.583 0.314 o
-3 1 2 1817.370 1751.290 18.946 0.770 o
-3 1 3 143.336 149.025 2.656 83.135 o
-3 1 4 1829.510 1732.930 18.868 0.769 o
-3 1 5 5239.750 5083.830 64.800 0.089 o
-3 1 6 1.461 0.579 0.930 2685.900 o
-3 1 7 72.161 74.759 1.942 232.883 o
-3 1 8 31.450 31.894 1.846 468.510 o
-3 1 9 847.981 852.399 21.145 2.231 o
-3 1 10 1183.530 1199.370 28.420 1.185 o
-3 1 11 22.434 19.929 5.327 82.109 o
-3 1 12 34.676 44.432 9.169 27.939 o
-3 1 13 974.484 954.244 25.867 1.621 o
-3 1 14 4.728 5.163 5.219 88.068 o
-3 1 15 74.083 98.062 9.918 22.679 o
-3 1 16 0.011 -2.689 6.191 62.965 o
-3 2 1 194.108 200.132 3.312 49.170 o
-3 2 2 1693.970 1672.810 18.187 0.866 o
-3 2 3 858.667 826.371 9.216 3.366 o
-3 2 4 587.235 572.274 6.860 6.889 o
-3 2 5 4241.110 4127.180 51.676 0.136 o
-3 2 6 516.364 504.936 6.311 8.725 o
-3 2 7 213.217 211.412 3.864 40.757 o
-3 2 8 454.465 442.758 6.426 10.688 o
-3 2 9 499.016 516.486 10.972 6.890 o
-3 2 10 519.741 514.270 11.241 6.559 o
-3 2 11 2653.080 2527.820 55.640 0.270 o
-3 2 12 112.574 113.875 9.982 21.231 o
-3 2 13 77.156 98.639 12.266 15.189 o
-3 2 14 299.853 305.512 19.240 5.295 o
-3 2 15 328.244 365.579 21.600 4.201 o
-3 3 1 732.882 734.166 8.483 4.407 o
-3 3 2 7968.290 7989.360 111.996 0.036 o
-3 3 3 25.727 25.073 2.027 448.034 o
-3 3 4 889.929 885.465 9.940 3.049 o
-3 3 5 1857.420 1775.060 27.381 0.664 o
-3 3 6 171.364 164.760 3.217 61.303 o
-3 3 7 139.281 148.003 3.424 73.420 o
-3 3 8 68.240 70.164 3.717 121.944 o
-3 3 9 439.083 415.676 13.380 6.923 o
-3 3 10 26.969 27.502 4.279 122.447 o
-3 3 11 65.795 75.646 6.186 54.508 o
-3 3 12 13.151 12.893 2.726 303.706 o
-3 3 13 214.016 243.970 16.075 7.855 o
-3 3 14 355.024 349.808 23.779 3.543 o
-3 3 15 112.715 122.842 11.436 16.587 o
-3 4 1 1329.570 1310.870 14.965 1.385 o
-3 4 2 379.615 367.928 5.760 14.782 o
-3 4 3 1167.880 1150.060 15.951 1.689 o
-3 4 4 167.361 171.342 3.203 61.676 o
-3 4 5 4059.190 3917.930 50.313 0.148 o
-3 4 6 931.337 920.094 11.632 2.714 o
-3 4 7 205.962 205.804 5.839 31.833 o
-3 4 8 1835.590 1821.670 42.408 0.515 o
-3 4 9 2469.390 2451.980 32.144 0.387 o
-3 4 10 66.507 70.122 4.625 88.737 o
-3 4 11 235.104 234.154 9.396 17.045 o
-3 4 12 14.499 16.284 3.230 218.246 o
-3 4 13 44.688 36.688 3.413 168.291 o
-3 4 14 196.689 199.637 12.800 11.916 o
-3 4 15 31.880 31.615 11.059 19.452 o
-3 5 1 26.351 29.429 1.668 575.111 o
-3 5 2 1296.510 1260.370 14.601 1.467 o
-3 5 3 4357.150 4201.770 53.781 0.129 o
-3 5 4 1687.060 1674.180 20.270 0.846 o
-3 5 5 696.351 688.658 9.281 4.705 o
-3 5 6 1269.180 1252.170 16.201 1.464 o
-3 5 7 872.012 878.489 14.117 2.773 o
-3 5 8 437.998 452.054 7.727 10.138 o
-3 5 9 218.183 229.365 4.985 33.144 o
-3 5 10 723.246 695.208 16.959 3.266 o
-3 5 11 1292.160 1317.250 24.452 1.169 o
-3 5 12 91.193 93.806 5.388 62.159 o
-3 5 13 17.581 14.390 3.519 184.480 o
-3 5 14 129.143 127.592 10.691 18.288 o
-3 5 15 109.836 135.437 13.538 12.157 o
-3 6 1 8.155 10.111 1.329 1158.850 o
-3 6 2 5431.070 5289.620 72.009 0.081 o
-3 6 3 0.131 1.623 1.199 1657.210 o
-3 6 4 0.321 0.361 1.215 1623.610 o
-3 6 5 10.535 14.404 2.175 465.433 o
-3 6 6 374.122 367.817 5.830 14.932 o
-3 6 7 896.334 925.866 15.340 2.526 o
-3 6 8 1003.950 1024.440 21.864 1.761 o
-3 6 9 742.802 751.141 12.415 3.739 o
-3 6 10 12.870 13.523 2.530 348.889 o
-3 6 11 7.432 4.851 1.604 862.908 o
-3 6 12 653.455 622.063 16.996 3.674 o
-3 6 13 0.794 1.778 2.921 281.702 o
-3 6 14 139.236 143.145 15.979 8.743 o
-3 7 1 804.673 771.693 9.691 3.717 o
-3 7 2 22.368 25.788 1.789 556.365 o
-3 7 3 137.334 133.576 3.948 68.710 o
-3 7 4 171.690 170.729 4.127 51.626 o
-3 7 5 2204.150 2166.140 28.361 0.490 o
-3 7 6 2.724 7.350 2.403 408.162 o
-3 7 7 4370.060 4486.040 66.082 0.115 o
-3 7 8 281.388 286.374 8.297 16.684 o
-3 7 9 726.673 727.856 12.739 3.831 o
-3 7 10 80.886 86.341 4.775 77.985 o
-3 7 11 254.887 248.807 9.759 15.419 o
-3 7 12 79.553 92.403 8.342 30.971 o
-3 7 13 151.109 151.264 9.257 22.076 o
-3 7 14 0.191 -0.839 4.737 107.550 o
-3 8 1 1845.930 1798.530 25.763 0.680 o
-3 8 2 683.919 665.511 12.743 4.233 o
-3 8 3 1517.430 1483.980 22.636 0.976 o
-3 8 4 887.930 885.097 11.878 2.902 o
-3 8 5 1313.270 1327.690 18.164 1.314 o
-3 8 6 189.812 183.340 6.799 29.666 o
-3 8 7 614.093 623.107 11.351 5.152 o
-3 8 8 0.430 4.339 2.384 420.604 o
-3 8 9 205.637 206.333 6.346 29.440 o
-3 8 10 73.530 84.322 4.807 79.564 o
-3 8 11 39.657 46.990 4.629 100.037 o
-3 8 12 306.948 303.804 14.931 7.765 o
-3 8 13 10.058 9.794 4.235 131.851 o
-3 9 1 1010.310 946.745 20.363 1.900 o
-3 9 2 545.480 525.965 13.812 5.342 o
-3 9 3 99.629 93.855 3.809 95.133 o
-3 9 4 224.288 212.971 7.864 22.090 o
-3 9 5 276.658 273.644 5.709 23.049 o
-3 9 6 66.709 69.683 4.136 105.341 o
-3 9 7 146.045 151.775 6.946 34.001 o
-3 9 8 145.853 157.228 5.526 44.912 o
-3 9 9 7.381 5.280 2.559 356.012 o
-3 9 10 310.712 303.890 8.668 14.682 o
-3 9 11 6.422 4.849 2.880 284.227 o
-3 9 12 24.649 21.143 5.225 84.871 o
-3 9 13 18.036 11.269 6.512 56.035 o
-3 10 1 24.785 29.794 5.493 76.578 o
-3 10 2 412.745 375.815 17.403 5.364 o
-3 10 3 63.457 55.938 10.177 22.252 o
-3 10 4 121.065 103.532 5.932 48.558 o
-3 10 5 492.416 461.290 13.262 6.250 o
-3 10 6 160.338 165.692 8.579 24.026 o
-3 10 7 0.206 0.332 1.851 702.862 o
-3 10 8 254.577 256.546 7.009 21.646 o
-3 10 9 7.085 7.087 2.683 324.350 o
-3 10 10 4.107 2.998 2.911 280.837 o
-3 10 11 83.133 86.212 5.282 66.514 o
-3 10 12 239.341 236.409 10.435 14.740 o
-3 11 1 4.011 3.925 4.327 128.053 o
-3 11 2 12.966 9.098 6.312 59.889 o
-3 11 3 42.033 36.608 6.534 53.381 o
-3 11 4 341.526 320.275 8.429 13.778 o
-3 11 5 1088.030 1125.560 63.714 0.472 o
-3 11 6 13.647 13.503 3.972 147.831 o
-3 11 7 613.338 546.467 23.363 2.812 o
-3 11 8 116.526 132.855 7.839 31.140 o
-3 11 9 461.566 443.351 22.150 3.554 o
-3 11 10 75.111 73.655 7.455 38.666 o
-3 11 11 62.856 54.187 13.403 13.088 o
-3 12 1 10.888 15.973 5.729 72.434 o
-3 12 2 18.076 29.457 7.335 44.015 o
-3 12 3 2132.140 2180.840 101.801 0.168 o
-3 12 4 1187.240 1197.540 47.559 0.691 o
-3 12 5 1.386 6.031 7.144 47.206 o
-3 12 6 215.940 207.832 10.711 15.154 o
-3 12 7 4.087 1.536 3.324 216.459 o
-3 12 8 504.985 493.192 18.204 4.325 o
-3 12 9 260.822 251.100 13.452 9.874 o
-3 13 1 667.571 708.829 25.349 2.288 o
-3 13 2 45.082 76.249 9.191 27.223 o
-3 13 3 302.232 338.220 21.329 4.409 o
-3 13 4 4.632 2.201 7.015 48.916 o
-3 13 5 22.061 17.359 9.446 26.765 o
-3 13 6 2.994 3.953 5.614 76.326 o
-3 13 7 7.755 7.527 6.090 64.601 o
-3 13 8 98.289 108.412 9.719 22.747 o
-3 14 1 111.304 129.573 15.817 9.101 o
-3 14 2 20.889 26.032 10.155 23.159 o
-3 14 3 367.592 398.150 18.565 5.069 o
-3 14 4 13.631 9.864 8.061 36.861 o
-3 14 5 86.660 88.751 10.837 19.095 o
-3 14 6 141.840 166.371 40.563 1.446 o
-2 0 2 14.115 16.998 2.594 328.283 o
-2 0 4 3611.950 3453.950 75.553 0.146 o
-2 0 6 1839.350 1790.910 26.529 0.677 o
-2 0 8 302.037 305.195 28.956 2.610 o
-2 0 10 385.254 386.825 23.215 3.571 o
-2 0 12 155.534 150.524 17.411 7.368 o
-2 0 14 0.956 1.435 9.090 29.194 o
-2 1 1 6402.590 7176.760 92.825 0.052 o
-2 1 2 2781.300 2623.440 28.249 0.336 o
-2 1 3 3038.500 2874.370 31.661 0.280 o
-2 1 4 3444.720 3321.950 38.122 0.213 o
-2 1 5 1552.630 1525.250 16.050 1.042 o
-2 1 6 96.730 91.659 2.291 154.776 o
-2 1 7 1650.910 1638.990 42.969 0.576 o
-2 1 8 0.511 1.991 0.884 2977.490 o
-2 1 9 255.692 265.112 8.562 17.572 o
-2 1 10 403.716 421.206 12.135 8.024 o
-2 1 11 271.886 296.997 11.747 11.363 o
-2 1 12 1102.970 1088.130 27.009 1.356 o
-2 1 13 682.229 688.957 36.840 1.361 o
-2 1 14 309.907 304.281 15.401 7.398 o
-2 1 15 116.149 142.864 13.838 11.587 o
-2 2 1 1943.790 1925.660 20.202 0.663 o
-2 2 2 103.126 104.349 2.159 144.709 o
-2 2 3 1001.760 933.601 9.466 2.600 o
-2 2 4 2333.600 2288.340 25.389 0.459 o
-2 2 5 1171.510 1168.990 14.732 1.712 o
-2 2 6 102.445 104.895 4.326 78.683 o
-2 2 7 5007.650 5162.660 66.614 0.092 o
-2 2 8 38.124 42.136 2.524 273.851 o
-2 2 9 491.954 477.779 14.224 5.788 o
-2 2 10 40.673 43.647 4.052 126.518 o
-2 2 11 528.026 557.066 18.131 4.100 o
-2 2 12 1073.140 1064.490 31.867 1.198 o
-2 2 13 24.035 27.685 6.855 50.022 o
-2 2 14 124.566 131.214 10.028 20.493 o
-2 2 15 27.387 31.410 9.396 26.875 o
-2 3 1 1583.960 1544.760 16.136 1.009 o
-2 3 2 11015.900 12346.100 208.572 0.016 o
-2 3 3 9333.110 10066.500 171.726 0.022 o
-2 3 4 172.849 162.452 3.725 56.168 o
-2 3 5 1075.030 1080.620 13.660 2.015 o
-2 3 6 402.608 408.614 5.281 13.569 o
-2 3 7 332.634 327.840 5.484 18.259 o
-2 3 8 133.219 125.259 4.327 65.475 o
-2 3 9 22.905 27.337 3.461 183.147 o
-2 3 10 649.409 632.782 14.203 4.229 o
-2 3 11 429.462 404.290 18.191 4.897 o
-2 3 12 37.662 27.732 3.829 145.041 o
-2 3 13 358.744 364.048 15.384 6.763 o
-2 3 14 259.407 270.227 26.500 3.141 o
-2 3 15 26.633 19.528 7.761 39.289 o
-2 4 1 1319.320 1313.150 20.833 1.245 o
-2 4 2 11.527 10.274 1.117 1446.190 o
-2 4 3 83.417 86.553 2.169 183.604 o
-2 4 4 4413.000 4356.540 108.584 0.085 o
-2 4 5 310.039 320.486 5.672 19.427 o
-2 4 6 134.977 140.395 6.359 40.115 o
-2 4 7 33.402 39.150 2.978 220.824 o
-2 4 8 390.522 398.500 9.757 10.177 o
-2 4 9 41.501 42.281 2.624 252.748 o
-2 4 10 2.516 2.020 2.094 541.520 o
-2 4 11 1490.650 1449.060 38.206 0.721 o
-2 4 12 15.665 14.230 3.254 215.138 o
-2 4 13 62.385 66.934 9.299 26.304 o
-2 4 14 141.799 150.712 14.867 9.936 o
-2 4 15 341.565 364.218 19.901 4.741 o
-2 5 1 3336.630 3263.440 38.995 0.222 o
-2 5 2 0.167 0.646 0.767 4038.230 o
-2 5 3 50.833 57.995 1.890 322.559 o
-2 5 4 2949.820 2812.700 39.640 0.275 o
-2 5 5 62.085 61.535 2.441 220.122 o
-2 5 6 1974.510 2028.460 25.521 0.594 o
-2 5 7 17.542 22.940 2.730 290.015 o
-2 5 8 221.366 235.000 5.008 32.317 o
-2 5 9 131.894 146.217 4.723 57.463 o
-2 5 10 312.253 303.855 13.226 9.117 o
-2 5 11 1.786 3.243 2.664 336.771 o
-2 5 12 51.142 57.709 4.520 99.070 o
-2 5 13 46.386 46.187 6.596 51.746 o
-2 5 14 0.036 2.028 4.897 100.537 o
-2 5 15 254.023 287.702 20.928 4.778 o
-2 6 1 629.466 612.454 14.058 4.433 o
-2 6 2 1065.330 1051.950 16.150 1.942 o
-2 6 3 156.877 161.153 4.326 54.337 o
-2 6 4 3271.490 3333.010 42.576 0.218 o
-2 6 5 857.209 861.697 12.270 3.022 o
-2 6 6 630.794 669.886 13.462 4.387 o
-2 6 7 556.510 558.394 9.179 6.655 o
-2 6 8 492.008 508.796 8.795 8.020 o
-2 6 9 1000.210 1021.820 15.344 2.150 o
-2 6 10 4.243 4.727 1.986 590.520 o
-2 6 11 2.129 1.961 1.244 1498.240 o
-2 6 12 947.182 885.904 41.992 0.959 o
-2 6 13 32.921 32.481 5.038 88.634 o
-2 6 14 6.728 8.230 6.743 52.791 o
-2 7 1 1138.200 1112.610 14.678 1.819 o
-2 7 2 234.166 220.088 6.482 25.927 o
-2 7 3 1207.900 1229.420 15.159 1.595 o
-2 7 4 255.510 250.900 8.667 17.628 o
-2 7 5 298.681 304.141 6.954 18.107 o
-2 7 6 104.337 104.473 3.919 87.609 o
-2 7 7 951.697 996.550 14.879 2.323 o
-2 7 8 2287.790 2369.600 33.450 0.422 o
-2 7 9 0.910 2.764 2.023 583.232 o
-2 7 10 249.698 247.164 6.248 24.500 o
-2 7 11 30.321 33.763 2.777 255.443 o
-2 7 12 4.954 4.490 3.083 249.770 o
-2 7 13 12.402 8.663 4.103 139.856 o
-2 7 14 135.270 156.234 12.722 13.186 o
-2 8 1 399.087 361.109 6.745 13.204 o
-2 8 2 89.286 84.948 3.836 101.653 o
-2 8 3 2711.730 2617.450 38.121 0.317 o
-2 8 4 202.704 192.273 5.437 35.078 o
-2 8 5 1504.470 1531.210 23.872 0.946 o
-2 8 6 148.659 142.983 4.297 59.061 o
-2 8 7 550.198 555.864 9.376 6.678 o
-2 8 8 227.567 237.736 5.615 29.002 o
-2 8 9 60.369 58.455 3.787 126.596 o
-2 8 10 5.143 6.888 2.700 322.522 o
-2 8 11 372.197 382.443 11.354 9.320 o
-2 8 12 26.902 23.591 4.378 117.913 o
-2 8 13 909.222 845.902 36.858 1.177 o
-2 9 1 13.450 9.933 4.629 110.186 o
-2 9 2 420.899 419.222 16.578 5.533 o
-2 9 3 412.242 418.026 11.210 8.542 o
-2 9 4 545.482 549.931 17.467 4.207 o
-2 9 5 195.608 188.279 9.122 20.067 o
-2 9 6 2.635 3.667 1.549 968.636 o
-2 9 7 143.235 151.712 4.626 55.344 o
-2 9 8 1907.090 1907.760 36.266 0.543 o
-2 9 9 616.357 615.322 11.980 5.007 o
-2 9 10 97.880 108.277 6.157 48.776 o
-2 9 11 11.676 10.201 3.566 183.626 o
-2 9 12 65.098 78.709 7.578 37.997 o
-2 10 1 6.293 26.789 9.859 24.696 o
-2 10 2 87.017 110.476 10.487 20.061 o
-2 10 3 77.409 70.417 5.057 74.301 o
-2 10 4 9.620 10.223 2.413 390.195 o
-2 10 5 73.767 82.987 5.212 70.269 o
-2 10 6 969.749 954.267 23.668 1.756 o
-2 10 7 147.505 150.543 6.233 39.093 o
-2 10 8 11.376 12.402 2.862 279.248 o
-2 10 9 532.479 532.568 18.999 3.918 o
-2 10 10 162.577 163.489 6.755 33.194 o
-2 10 11 10.181 6.060 4.177 135.823 o
-2 10 12 253.076 255.194 12.264 11.378 o
-2 11 1 400.028 428.622 22.248 3.721 o
-2 11 2 5.888 8.167 6.626 54.683 o
-2 11 3 7.896 6.336 2.462 382.096 o
-2 11 4 916.568 922.346 23.293 1.882 o
-2 11 5 5.825 5.179 2.704 321.908 o
-2 11 6 388.065 389.853 10.835 9.419 o
-2 11 7 4.259 2.030 2.800 303.439 o
-2 11 8 92.048 89.515 6.260 49.434 o
-2 11 9 541.683 529.774 14.117 5.256 o
-2 11 10 103.577 99.962 7.486 35.581 o
-2 11 11 51.523 68.334 10.034 22.968 o
-2 12 1 385.519 379.687 18.555 5.031 o
-2 12 2 412.301 413.718 15.794 5.954 o
-2 12 3 413.448 378.903 42.803 1.219 o
-2 12 4 8.300 17.475 7.094 47.544 o
-2 12 5 18.541 18.604 3.378 197.259 o
-2 12 6 324.271 318.456 9.616 12.735 o
-2 12 7 3.351 0.547 2.730 320.729 o
-2 12 8 33.809 41.924 5.636 71.128 o
-2 12 9 335.700 343.537 13.132 8.654 o
-2 13 1 253.783 259.949 19.834 5.292 o
-2 13 2 351.319 393.664 20.356 4.488 o
-2 13 3 20.325 19.640 8.533 32.736 o
-2 13 4 15.632 20.861 7.250 45.263 o
-2 13 5 672.047 723.032 23.275 2.506 o
-2 13 6 230.781 250.289 17.834 6.480 o
-2 13 7 4.610 3.927 6.907 50.435 o
-2 13 8 52.858 48.166 7.991 35.733 o
-2 14 1 38.141 26.450 7.708 39.315 o
-2 14 2 0.004 -4.015 6.193 62.925 o
-2 14 3 3.737 2.924 6.650 54.432 o
-2 14 4 10.267 9.557 6.317 59.919 o
-2 14 5 41.407 24.915 10.951 19.774 o
-2 14 6 354.421 377.920 23.725 3.527 o
-1 0 2 1941.420 1992.240 42.064 0.476 o
-1 0 4 50.823 44.922 3.807 134.810 o
-1 0 6 757.247 763.837 20.036 2.650 o
-1 0 8 2692.410 2698.010 77.108 0.198 o
-1 0 10 1410.220 1424.300 44.941 0.643 o
-1 0 12 9.434 10.490 5.999 66.387 o
-1 0 14 26.969 24.456 10.728 20.730 o
-1 1 2 2319.910 2277.390 30.089 0.441 o
-1 1 3 7800.330 9296.140 210.256 0.024 o
-1 1 4 938.693 880.489 34.956 1.230 o
-1 1 5 84.175 88.301 4.643 79.965 o
-1 1 6 4195.380 4227.430 68.496 0.122 o
-1 1 7 1490.350 1478.250 20.940 1.027 o
-1 1 8 53.829 71.027 6.357 53.504 o
-1 1 9 2.930 2.171 3.313 218.283 o
-1 1 10 257.576 282.993 11.696 11.817 o
-1 1 11 317.298 338.931 15.332 7.239 o
-1 1 12 74.397 92.136 18.915 6.602 o
-1 1 13 402.812 432.888 18.769 4.749 o
-1 1 14 16.394 22.282 8.246 35.075 o
-1 1 15 297.775 310.372 21.541 4.390 o
-1 2 1 2842.180 2887.180 34.536 0.295 o
-1 2 2 465.998 471.414 10.203 7.978 o
-1 2 3 10941.600 13484.600 256.614 0.013 o
-1 2 4 1346.730 1403.600 17.086 1.265 o
-1 2 5 320.693 318.916 6.142 18.079 o
-1 2 6 30.859 31.940 1.836 474.619 o
-1 2 7 2020.280 2018.190 27.595 0.565 o
-1 2 8 1220.200 1210.450 17.105 1.528 o
-1 2 9 184.490 183.178 4.958 41.271 o
-1 2 10 70.467 72.987 2.631 182.098 o
-1 2 11 833.766 822.647 23.068 2.120 o
-1 2 12 311.478 332.572 16.892 6.347 o
-1 2 13 885.260 864.961 24.641 1.878 o
-1 2 14 474.501 499.161 23.868 3.092 o
-1 2 15 1.477 0.606 4.860 102.006 o
-1 3 1 8496.720 10243.300 377.865 0.011 o
-1 3 2 215.180 204.526 5.071 34.665 o
-1 3 3 177.469 172.497 3.243 57.922 o
-1 3 4 6931.790 7333.250 126.614 0.041 o
-1 3 5 339.266 329.643 5.970 17.151 o
-1 3 6 1618.900 1666.100 19.354 0.900 o
-1 3 7 412.244 441.615 9.918 9.246 o
-1 3 8 211.464 224.507 5.793 30.514 o
-1 3 9 573.746 583.362 10.825 5.814 o
-1 3 10 28.313 34.080 4.716 101.059 o
-1 3 11 39.960 35.652 3.451 169.184 o
-1 3 12 154.299 122.579 8.798 24.384 o
-1 3 13 61.229 58.309 9.477 25.511 o
-1 3 14 51.873 65.270 12.032 16.189 o
-1 3 15 161.034 190.659 24.626 3.794 o
-1 4 1 216.217 213.016 9.629 17.488 o
-1 4 2 257.487 239.475 3.385 33.470 o
-1 4 3 4816.870 4807.240 74.348 0.096 o
-1 4 4 1180.030 1207.180 15.555 1.640 o
-1 4 5 341.935 370.865 10.832 10.408 o
-1 4 6 767.942 790.144 10.583 3.756 o
-1 4 7 3203.790 3317.970 42.943 0.223 o
-1 4 8 334.105 330.923 5.297 18.374 o
-1 4 9 21.222 16.690 1.410 838.572 o
-1 4 10 1355.930 1328.370 27.369 1.040 o
-1 4 11 535.114 532.451 19.259 3.846 o
-1 4 12 13.916 9.341 2.596 334.083 o
-1 4 13 74.192 74.909 11.324 17.869 o
-1 4 14 5.328 8.178 6.118 64.117 o
-1 4 15 3.756 8.053 7.724 40.334 o
-1 5 1 138.057 137.852 4.818 55.809 o
-1 5 2 179.957 175.453 5.481 38.891 o
-1 5 3 312.590 305.816 7.754 16.045 o
-1 5 4 1039.650 1058.590 12.423 2.176 o
-1 5 5 6907.750 6855.380 98.410 0.048 o
-1 5 6 2993.770 3050.200 39.678 0.259 o
-1 5 7 83.597 87.145 3.007 137.609 o
-1 5 8 48.590 54.435 2.934 197.655 o
-1 5 9 38.072 41.290 3.170 193.648 o
-1 5 10 178.262 169.943 6.172 34.904 o
-1 5 11 122.227 131.034 8.540 26.891 o
-1 5 12 427.002 416.514 18.112 4.907 o
-1 5 13 256.705 283.247 13.674 9.495 o
-1 5 14 89.881 116.105 15.358 9.774 o
-1 6 1 0.291 1.373 0.690 4875.870 o
-1 6 2 5474.220 5789.120 127.101 0.057 o
-1 6 3 72.765 77.544 2.136 212.492 o
-1 6 4 214.777 228.736 4.862 34.179 o
-1 6 5 622.060 657.931 15.078 4.123 o
-1 6 6 411.016 402.542 14.022 6.912 o
-1 6 7 752.189 745.766 15.883 3.220 o
-1 6 8 103.152 113.849 7.052 38.669 o
-1 6 9 22.635 29.372 2.866 255.506 o
-1 6 10 392.424 388.309 10.655 9.501 o
-1 6 11 234.402 213.736 9.677 16.770 o
-1 6 12 15.293 14.011 3.914 151.490 o
-1 6 13 10.659 6.649 3.604 181.027 o
-1 6 14 708.629 717.155 36.480 1.356 o
-1 7 1 13.872 14.480 0.930 1684.410 o
-1 7 2 684.215 694.365 9.994 4.648 o
-1 7 3 835.710 825.168 16.151 2.773 o
-1 7 4 6.313 5.363 1.410 1102.850 o
-1 7 5 724.880 753.741 10.550 4.101 o
-1 7 6 0.689 3.907 1.711 809.942 o
-1 7 7 1493.870 1493.200 28.110 0.887 o
-1 7 8 21.771 23.474 2.537 322.039 o
-1 7 9 2258.600 2279.340 48.275 0.358 o
-1 7 10 0.036 1.928 1.941 637.488 o
-1 7 11 1073.870 1009.510 27.608 1.396 o
-1 7 12 0.068 4.148 3.902 158.061 o
-1 7 13 0.243 2.504 3.573 188.647 o
-1 8 1 874.682 863.418 21.526 2.136 o
-1 8 2 818.992 830.379 14.518 2.992 o
-1 8 3 1108.180 1146.120 21.396 1.555 o
-1 8 4 262.744 263.766 7.031 20.903 o
-1 8 5 4751.040 4893.320 69.019 0.099 o
-1 8 6 1508.420 1569.720 23.390 0.940 o
-1 8 7 0.386 0.360 1.757 779.112 o
-1 8 8 0.177 2.493 2.202 494.658 o
-1 8 9 59.525 68.584 4.143 108.457 o
-1 8 10 145.515 151.381 5.579 44.923 o
-1 8 11 150.068 139.782 7.272 32.073 o
-1 8 12 43.553 48.346 6.041 61.090 o
-1 8 13 0.513 3.903 4.536 116.985 o
-1 9 1 1275.430 1314.440 31.122 1.002 o
-1 9 2 1257.740 1283.280 19.050 1.375 o
-1 9 3 662.268 691.832 13.831 4.073 o
-1 9 4 455.016 487.711 10.335 7.948 o
-1 9 5 69.670 68.654 3.826 116.702 o
-1 9 6 381.535 399.099 7.576 12.354 o
-1 9 7 0.150 0.710 1.769 769.172 o
-1 9 8 153.635 157.661 7.049 32.430 o
-1 9 9 135.334 134.697 5.420 49.585 o
-1 9 10 557.638 561.537 14.123 5.032 o
-1 9 11 5.735 5.851 3.569 186.670 o
-1 9 12 40.293 37.789 5.851 65.799 o
-1 10 1 1887.950 2007.380 47.145 0.445 o
-1 10 2 1993.350 2059.560 57.449 0.355 o
-1 10 3 39.130 39.808 2.690 249.573 o
-1 10 4 389.427 396.684 8.428 11.381 o
-1 10 5 477.818 502.264 10.928 7.248 o
-1 10 6 20.073 19.141 2.136 442.242 o
-1 10 7 24.536 29.699 2.972 237.378 o
-1 10 8 21.118 17.804 2.870 263.929 o
-1 10 9 201.855 206.078 7.397 25.285 o
-1 10 10 0.079 2.035 2.482 390.306 o
-1 10 11 104.731 106.952 8.293 29.723 o
-1 11 1 5.075 4.675 4.540 116.185 o
-1 11 2 300.013 313.165 14.666 7.988 o
-1 11 3 10.055 8.430 1.528 899.679 o
-1 11 4 74.581 76.991 8.217 32.406 o
-1 11 5 228.531 232.191 7.461 22.585 o
-1 11 6 417.451 406.117 10.991 8.703 o
-1 11 7 694.888 703.405 23.024 2.509 o
-1 11 8 255.601 264.206 9.910 14.891 o
-1 11 9 347.944 353.455 18.838 5.153 o
-1 11 10 0.122 -0.063 3.117 248.388 o
-1 12 1 152.884 167.401 18.573 6.514 o
-1 12 2 152.664 151.737 10.001 19.464 o
-1 12 3 658.192 696.654 22.521 2.660 o
-1 12 4 174.998 160.905 16.310 8.170 o
-1 12 5 876.047 878.366 21.666 2.109 o
-1 12 6 448.120 457.723 21.052 3.841 o
-1 12 7 39.161 40.863 5.606 71.205 o
-1 12 8 234.103 232.147 10.724 14.387 o
-1 12 9 118.032 121.131 8.076 29.940 o
-1 13 1 1184.260 1217.620 35.529 0.964 o
-1 13 2 614.678 644.556 33.723 1.625 o
-1 13 3 271.797 283.450 22.951 4.030 o
-1 13 4 1.297 3.486 5.377 83.302 o
-1 13 5 104.036 127.466 12.133 14.991 o
-1 13 6 19.284 15.997 7.597 41.240 o
-1 13 7 11.358 10.192 5.440 80.424 o
-1 13 8 1.051 3.223 6.733 53.177 o
-1 14 1 261.420 296.676 18.779 5.698 o
-1 14 2 281.926 300.260 19.681 5.182 o
-1 14 3 573.015 596.401 22.422 3.000 o
-1 14 4 15.091 14.052 8.332 34.466 o
-1 14 5 66.670 84.056 10.796 19.610 o
-1 14 6 11.352 59.785 31.328 2.455 o
-1 15 1 2.561 3.738 8.058 37.113 o
-1 15 2 409.922 613.639 147.774 0.109 o
0 0 2 6.490 6.445 0.815 2727.790 o
0 0 4 270.664 280.126 12.072 11.124 o
0 0 6 112.739 101.436 8.113 30.563 o
0 0 8 1071.310 1093.450 34.860 1.082 o
0 0 10 136.471 152.443 11.866 14.910 o
0 0 12 444.682 421.832 45.930 1.057 o
0 0 14 132.358 145.535 25.399 3.630 o
0 1 2 250.253 246.769 3.573 33.365 o
0 1 3 8031.770 9951.410 222.458 0.021 o
0 1 4 2125.050 2077.160 21.807 0.562 o
0 1 5 3784.660 3875.730 59.096 0.152 o
0 1 6 960.527 946.006 16.380 2.260 o
0 1 7 3.790 4.931 1.208 1514.510 o
0 1 8 129.386 123.253 5.088 55.826 o
0 1 9 2612.860 2589.740 53.434 0.278 o
0 1 10 88.420 98.314 8.359 30.319 o
0 1 11 195.206 214.274 11.944 13.205 o
0 1 12 173.728 171.992 10.376 17.493 o
0 1 13 442.130 473.706 39.398 1.388 o
0 1 14 617.417 649.508 29.084 2.015 o
0 1 15 26.712 29.111 7.959 37.261 o
0 2 0 5324.450 5925.820 210.428 0.034 o
0 2 1 486.988 477.116 7.879 8.817 o
0 2 2 5651.260 6670.960 122.587 0.053 o
0 2 3 3799.650 3871.280 77.888 0.130 o
0 2 4 2909.000 2901.150 42.876 0.266 o
0 2 5 618.354 599.943 7.023 6.289 o
0 2 6 214.821 222.260 3.088 43.359 o
0 2 7 1850.420 1811.910 25.900 0.674 o
0 2 8 85.098 90.048 3.982 97.752 o
0 2 9 1444.190 1439.300 24.010 1.015 o
0 2 10 0.800 0.672 1.484 1084.370 o
0 2 11 519.861 540.102 20.176 3.675 o
0 2 12 0.598 7.159 5.055 94.140 o
0 2 13 74.256 74.939 9.918 22.942 o
0 2 14 335.412 375.228 25.581 3.146 o
0 2 15 8.338 16.401 7.930 38.122 o
0 3 1 5380.960 5796.580 197.469 0.037 o
0 3 2 5385.640 5580.410 112.898 0.063 o
0 3 3 830.196 835.502 9.089 3.489 o
0 3 4 1375.810 1292.910 15.189 1.336 o
0 3 5 896.081 873.985 11.080 2.958 o
0 3 6 77.593 86.780 4.016 100.871 o
0 3 7 1016.720 1015.590 12.198 2.296 o
0 3 8 169.870 167.722 4.466 49.293 o
0 3 9 59.083 67.441 4.222 105.725 o
0 3 10 160.942 165.940 5.757 40.134 o
0 3 11 118.362 113.929 4.452 69.548 o
0 3 12 57.612 49.337 9.182 27.295 o
0 3 13 253.296 249.021 14.744 8.675 o
0 3 14 88.724 114.650 12.281 14.932 o
0 3 15 90.034 101.888 10.824 18.957 o
0 4 0 8116.140 7745.150 183.985 0.027 o
0 4 1 634.489 624.968 13.815 4.421 o
0 4 2 5342.120 5707.700 144.991 0.052 o
0 4 3 961.346 969.748 12.508 2.488 o
0 4 4 2495.840 2476.570 33.849 0.374 o
0 4 5 162.728 163.637 3.112 65.570 o
0 4 6 121.217 122.423 5.590 51.105 o
0 4 7 0.047 2.804 1.344 1315.320 o
0 4 8 16.540 30.158 2.779 277.425 o
0 4 9 124.068 123.278 3.150 91.381 o
0 4 10 63.822 73.373 4.418 95.674 o
0 4 11 232.024 229.408 9.723 16.496 o
0 4 12 100.261 100.736 6.603 43.891 o
0 4 13 236.290 245.146 19.582 5.501 o
0 4 14 54.515 53.606 9.993 23.227 o
0 5 1 2825.500 2832.930 51.622 0.254 o
0 5 2 2077.110 2049.560 25.809 0.556 o
0 5 3 6980.190 7215.870 100.742 0.046 o
0 5 4 1306.750 1341.670 15.846 1.372 o
0 5 5 113.710 122.105 5.348 55.603 o
0 5 6 101.531 102.359 3.451 102.368 o
0 5 7 401.692 400.746 6.954 12.311 o
0 5 8 804.354 822.912 12.009 3.338 o
0 5 9 10.345 11.778 2.063 517.449 o
0 5 10 189.833 186.219 4.911 40.504 o
0 5 11 191.021 189.556 7.276 27.096 o
0 5 12 29.640 31.689 5.163 85.279 o
0 5 13 17.761 27.263 7.611 40.980 o
0 5 14 0.048 4.798 5.862 70.127 o
0 6 0 776.716 763.630 21.191 2.474 o
0 6 1 220.347 217.268 6.173 28.380 o
0 6 2 2941.820 3028.890 51.549 0.236 o
0 6 3 316.579 310.788 8.201 15.089 o
0 6 4 303.454 318.683 5.529 20.134 o
0 6 5 4.473 3.409 1.734 768.521 o
0 6 6 3227.380 3288.650 44.645 0.219 o
0 6 7 128.468 130.167 3.953 72.302 o
0 6 8 1124.090 1152.930 16.635 1.729 o
0 6 9 1117.300 1095.660 20.320 1.623 o
0 6 10 97.016 98.125 4.512 77.460 o
0 6 11 211.256 188.993 7.194 26.035 o
0 6 12 1.370 1.172 3.253 227.157 o
0 6 13 43.240 45.228 7.565 40.145 o
0 6 14 257.694 300.696 27.202 2.978 o
0 7 1 2837.440 2900.470 40.916 0.279 o
0 7 2 349.921 355.334 10.307 10.926 o
0 7 3 1091.340 1086.300 20.393 1.663 o
0 7 4 118.925 121.525 5.083 58.313 o
0 7 5 1111.740 1113.510 14.482 1.874 o
0 7 6 11.060 12.619 2.179 465.037 o
0 7 7 76.338 90.061 5.220 68.782 o
0 7 8 1332.890 1338.560 19.439 1.255 o
0 7 9 414.840 429.863 9.045 9.938 o
0 7 10 434.018 425.911 8.845 9.738 o
0 7 11 181.939 189.577 7.661 26.026 o
0 7 12 216.577 217.086 11.461 13.615 o
0 7 13 8.311 7.035 4.556 114.734 o
0 8 0 182.639 198.816 13.292 11.387 o
0 8 1 80.152 82.062 5.777 58.588 o
0 8 2 243.946 251.973 7.954 19.826 o
0 8 3 701.232 722.453 13.441 3.861 o
0 8 4 122.186 125.000 3.643 81.525 o
0 8 5 2460.540 2568.490 38.392 0.354 o
0 8 6 263.867 275.932 5.989 23.165 o
0 8 7 0.309 0.726 1.658 874.144 o
0 8 8 50.352 56.960 3.621 142.446 o
0 8 9 25.031 26.074 3.397 188.379 o
0 8 10 98.401 103.113 7.070 39.377 o
0 8 11 25.823 18.919 4.827 98.731 o
0 8 12 5.035 4.019 3.409 204.909 o
0 8 13 360.323 346.461 15.283 6.881 o
0 9 1 723.103 801.867 21.185 2.554 o
0 9 2 322.618 323.525 5.976 18.133 o
0 9 3 326.994 322.445 6.968 16.372 o
0 9 4 219.237 244.165 10.034 15.988 o
0 9 5 57.297 57.521 5.165 77.596 o
0 9 6 0.919 1.091 1.610 921.213 o
0 9 7 1.319 1.744 1.863 686.430 o
0 9 8 319.207 338.807 10.201 11.884 o
0 9 9 8.021 7.415 2.734 311.449 o
0 9 10 464.567 459.708 19.109 4.313 o
0 9 11 199.330 201.024 9.949 17.429 o
0 9 12 72.960 70.425 6.829 45.463 o
0 10 0 18.363 14.103 7.257 45.199 o
0 10 1 868.504 875.837 33.186 1.365 o
0 10 2 4.398 4.377 1.469 1050.160 o
0 10 3 32.838 61.277 13.005 14.043 o
0 10 4 93.909 98.070 5.084 66.582 o
0 10 5 0.825 -0.032 2.071 560.661 o
0 10 6 31.923 31.778 2.440 312.590 o
0 10 7 46.620 49.695 3.149 182.960 o
0 10 8 599.132 599.023 11.568 5.311 o
0 10 9 232.019 230.560 7.642 21.874 o
0 10 10 2.205 2.910 2.881 288.252 o
0 10 11 50.150 45.493 6.491 53.027 o
0 11 1 1007.920 1045.890 42.515 0.888 o
0 11 2 22.517 31.274 8.505 32.786 o
0 11 3 144.267 137.951 8.023 28.224 o
0 11 4 830.469 870.346 28.606 1.671 o
0 11 5 6.390 6.962 3.199 230.822 o
0 11 6 32.622 35.769 4.487 109.447 o
0 11 7 37.757 39.272 7.864 37.610 o
0 11 8 176.128 179.284 8.809 22.100 o
0 11 9 250.424 255.192 10.189 14.652 o
0 11 10 66.567 75.636 6.913 44.806 o
0 12 0 1054.140 1179.500 45.091 0.784 o
0 12 1 107.491 122.897 13.195 12.833 o
0 12 2 183.779 199.167 13.259 11.418 o
0 12 3 197.262 228.115 16.083 8.017 o
0 12 4 236.693 213.570 10.112 15.761 o
0 12 5 380.857 379.431 10.687 9.754 o
0 12 6 92.797 107.619 6.630 44.018 o
0 12 7 12.975 11.967 4.746 104.815 o
0 12 8 164.558 187.393 9.431 20.295 o
0 12 9 46.867 53.695 7.889 36.746 o
0 13 1 5.814 8.394 5.661 74.774 o
0 13 2 43.167 53.284 8.912 29.220 o
0 13 3 232.906 240.441 12.104 12.062 o
0 13 4 6.103 11.194 7.274 45.377 o
0 13 5 133.308 157.413 14.222 10.813 o
0 13 6 137.766 147.365 17.456 7.413 o
0 13 7 381.056 415.658 21.613 3.965 o
0 14 0 45.124 50.293 13.606 12.816 o
0 14 1 88.745 111.105 12.087 15.403 o
0 14 2 287.588 311.013 18.669 5.603 o
0 14 3 56.618 76.460 14.341 11.445 o
0 14 4 22.113 23.993 8.300 34.489 o
0 14 5 0.239 1.683 5.451 81.152 o
0 15 1 14.313 13.836 9.217 28.218 o
0 15 2 42.195 66.006 23.339 4.402 o
1 0 2 12079.200 14896.600 328.435 0.010 o
1 0 4 2915.070 2834.140 45.169 0.263 o
1 0 6 1253.850 1265.540 20.854 1.334 o
1 0 8 1102.120 1097.340 19.014 1.703 o
1 0 10 1104.470 1093.130 44.806 0.788 o
1 0 12 172.761 166.995 37.443 1.686 o
1 0 14 99.410 121.380 16.764 8.216 o
1 1 1 2627.020 2610.390 26.609 0.366 o
1 1 2 8554.540 10167.700 144.317 0.027 o
1 1 3 1591.860 1583.540 16.455 0.984 o
1 1 4 89.648 91.239 2.043 177.187 o
1 1 5 171.746 179.878 2.825 62.377 o
1 1 6 2833.030 2826.320 36.171 0.296 o
1 1 7 597.422 580.931 7.368 6.568 o
1 1 8 1311.770 1300.060 17.174 1.357 o
1 1 9 33.244 33.776 5.325 79.780 o
1 1 10 121.016 115.260 6.754 39.559 o
1 1 11 47.102 57.724 7.917 36.406 o
1 1 12 0.414 4.463 4.280 131.329 o
1 1 13 140.267 154.997 15.066 9.695 o
1 1 14 37.599 44.967 9.079 28.416 o
1 2 0 3.169 7.314 0.738 3486.600 o
1 2 1 6172.230 6945.140 173.800 0.037 o
1 2 2 39.267 41.655 1.335 563.856 o
1 2 3 11804.200 14735.700 235.702 0.012 o
1 2 4 680.723 691.796 7.608 5.097 o
1 2 5 774.641 779.014 9.011 3.939 o
1 2 6 16.328 21.468 2.371 376.553 o
1 2 7 292.333 286.798 7.101 18.556 o
1 2 8 564.284 549.937 8.907 6.704 o
1 2 9 95.332 98.326 4.015 90.349 o
1 2 10 132.385 127.342 4.747 59.288 o
1 2 11 179.919 163.308 10.308 17.623 o
1 2 12 44.679 62.410 11.459 17.888 o
1 2 13 427.829 456.110 20.023 4.196 o
1 2 14 439.319 435.132 21.740 3.728 o
1 3 0 4592.730 5056.110 131.626 0.066 o
1 3 1 2823.330 2836.890 31.023 0.309 o
1 3 2 2209.480 2260.470 38.276 0.422 o
1 3 3 4.264 3.141 1.041 1999.830 o
1 3 4 13.211 14.947 1.580 790.847 o
1 3 5 819.038 824.809 9.978 3.483 o
1 3 6 4131.020 4158.460 54.440 0.137 o
1 3 7 718.020 721.377 16.163 3.356 o
1 3 8 1035.590 1014.210 14.951 2.103 o
1 3 9 287.097 286.714 5.954 21.307 o
1 3 10 4.278 5.250 2.463 388.383 o
1 3 11 346.928 325.403 9.638 12.056 o
1 3 12 156.771 131.452 8.154 27.017 o
1 3 13 21.112 26.391 8.100 36.178 o
1 3 14 64.662 62.821 11.164 18.573 o
1 4 0 588.372 560.185 7.261 6.843 o
1 4 1 541.588 540.780 7.135 7.683 o
1 4 2 901.697 903.642 11.580 2.845 o
1 4 3 6.563 9.169 1.274 1283.040 o
1 4 4 1287.570 1298.430 16.318 1.409 o
1 4 5 2402.360 2462.680 30.726 0.404 o
1 4 6 29.892 31.402 2.054 411.467 o
1 4 7 921.718 932.641 14.611 2.504 o
1 4 8 264.811 262.260 5.151 25.956 o
1 4 9 590.337 574.287 12.199 5.306 o
1 4 10 287.418 285.699 6.543 20.017 o
1 4 11 13.957 14.383 3.445 194.016 o
1 4 12 411.211 379.140 12.768 7.783 o
1 4 13 259.390 295.895 13.806 9.257 o
1 4 14 24.095 18.916 8.312 34.401 o
1 5 0 371.632 377.602 6.897 13.692 o
1 5 1 14.041 13.881 0.748 2148.810 o
1 5 2 1953.260 1935.710 21.594 0.647 o
1 5 3 630.912 657.051 10.595 5.065 o
1 5 4 251.894 269.496 5.915 24.498 o
1 5 5 537.946 526.413 11.921 6.055 o
1 5 6 74.238 77.070 3.084 146.860 o
1 5 7 1106.740 1114.860 15.338 1.845 o
1 5 8 468.173 473.510 10.187 7.941 o
1 5 9 43.511 44.551 2.773 228.435 o
1 5 10 161.479 164.986 6.187 36.968 o
1 5 11 36.480 34.900 4.956 90.443 o
1 5 12 244.502 234.373 14.050 9.522 o
1 5 13 57.396 70.610 8.669 30.112 o
1 5 14 98.651 112.836 13.116 13.114 o
1 6 0 1085.830 1084.080 18.067 1.783 o
1 6 1 127.716 127.289 2.974 91.960 o
1 6 2 1319.350 1314.400 23.121 1.183 o
1 6 3 23.038 26.225 1.969 477.244 o
1 6 4 1032.010 1002.120 12.619 2.252 o
1 6 5 0.383 1.080 1.402 1215.940 o
1 6 6 470.859 474.371 7.748 9.215 o
1 6 7 11.862 13.043 2.031 524.396 o
1 6 8 99.504 102.680 5.608 56.301 o
1 6 9 0.067 0.883 1.716 816.997 o
1 6 10 11.216 10.813 2.809 290.356 o
1 6 11 10.583 7.909 3.570 184.179 o
1 6 12 162.654 177.798 13.360 11.656 o
1 6 13 80.234 95.639 14.664 10.791 o
1 7 0 172.530 172.445 10.425 17.393 o
1 7 1 3.958 4.595 1.526 980.019 o
1 7 2 76.234 83.090 3.781 110.963 o
1 7 3 358.733 368.349 5.483 15.966 o
1 7 4 324.014 330.804 5.446 18.711 o
1 7 5 94.377 99.838 3.775 97.231 o
1 7 6 234.787 232.007 5.134 30.444 o
1 7 7 225.196 234.067 6.374 26.476 o
1 7 8 74.048 82.605 4.278 94.658 o
1 7 9 1115.610 1138.410 30.554 1.187 o
1 7 10 22.368 34.989 4.484 112.466 o
1 7 11 1239.310 1210.470 27.369 1.170 o
1 7 12 1.660 2.322 3.610 184.343 o
1 7 13 368.605 394.481 21.798 3.981 o
1 8 0 262.797 270.726 10.177 14.136 o
1 8 1 452.543 469.921 12.994 6.712 o
1 8 2 359.177 360.085 7.744 13.445 o
1 8 3 835.219 850.012 14.167 2.938 o
1 8 4 1001.610 1000.400 18.546 1.978 o
1 8 5 2544.580 2601.830 35.480 0.350 o
1 8 6 308.157 313.531 6.597 18.066 o
1 8 7 1687.970 1822.540 48.248 0.491 o
1 8 8 319.118 327.606 7.646 15.542 o
1 8 9 28.218 27.957 3.581 168.818 o
1 8 10 106.817 111.520 4.905 65.084 o
1 8 11 36.066 29.265 5.869 66.336 o
1 8 12 44.030 35.126 6.101 60.607 o
1 9 0 2355.350 2398.350 52.645 0.318 o
1 9 1 355.396 344.628 12.796 8.667 o
1 9 2 1229.220 1238.810 19.445 1.422 o
1 9 3 351.251 376.885 14.428 7.360 o
1 9 4 1127.780 1151.060 19.391 1.610 o
1 9 5 152.231 152.679 7.996 27.451 o
1 9 6 382.035 398.081 7.964 11.985 o
1 9 7 20.869 21.206 3.250 209.258 o
1 9 8 53.714 61.508 4.052 116.561 o
1 9 9 25.614 22.041 3.600 170.445 o
1 9 10 4.605 1.948 2.781 307.373 o
1 9 11 115.080 132.568 10.689 18.555 o
1 10 0 257.021 309.686 28.545 2.723 o
1 10 1 142.292 144.549 15.096 9.681 o
1 10 2 677.109 666.092 15.649 3.727 o
1 10 3 1207.120 1247.430 21.677 1.368 o
1 10 4 844.467 865.175 20.857 2.251 o
1 10 5 12.255 13.876 3.543 184.884 o
1 10 6 296.304 273.301 10.720 12.466 o
1 10 7 66.726 69.315 3.600 128.719 o
1 10 8 12.675 18.125 3.517 186.211 o
1 10 9 143.322 145.370 5.769 43.944 o
1 10 10 104.279 105.293 6.034 49.614 o
1 10 11 31.003 26.549 6.049 63.236 o
1 11 0 3.521 13.334 5.441 80.874 o
1 11 1 7.905 8.902 5.262 86.237 o
1 11 2 169.297 191.627 12.222 13.345 o
1 11 3 81.391 79.380 5.609 61.447 o
1 11 4 25.900 18.167 3.738 159.820 o
1 11 5 23.247 28.427 4.122 132.407 o
1 11 6 72.578 90.628 5.943 56.405 o
1 11 7 89.528 96.372 7.029 40.795 o
1 11 8 75.258 87.683 6.561 47.656 o
1 11 9 409.857 446.784 17.819 5.025 o
1 11 10 20.664 17.091 5.169 87.467 o
1 12 0 115.268 144.497 17.429 7.529 o
1 12 1 14.818 20.331 7.224 45.627 o
1 12 2 386.070 410.681 18.225 5.082 o
1 12 3 15.984 9.353 3.071 241.704 o
1 12 4 43.979 39.073 4.556 102.781 o
1 12 5 278.356 272.082 9.497 14.841 o
1 12 6 63.524 71.275 6.415 51.647 o
1 12 7 837.774 820.939 24.522 1.993 o
1 12 8 237.223 234.186 9.819 16.054 o
1 12 9 1.491 0.374 8.986 29.872 o
1 13 0 370.844 364.290 15.918 6.370 o
1 13 1 77.571 88.286 12.732 14.198 o
1 13 2 420.321 428.858 20.533 4.125 o
1 13 3 493.148 532.556 25.172 2.790 o
1 13 4 261.235 264.820 18.655 5.833 o
1 13 5 128.088 138.322 11.519 15.975 o
1 13 6 97.727 123.580 14.547 10.764 o
1 13 7 67.677 64.378 15.367 9.981 o
1 14 0 30.352 33.116 12.012 16.529 o
1 14 1 726.234 796.016 30.982 1.657 o
1 14 2 0.125 4.016 7.872 38.921 o
1 14 3 679.937 721.558 36.534 1.370 o
1 14 4 150.731 169.556 13.927 11.006 o
1 14 5 97.712 94.666 14.497 10.928 o
1 15 0 51.548 44.341 10.074 22.998 o
1 15 1 15.159 17.128 7.678 40.476 o
2 0 0 27488.800 34651.400 977.620 0.001 o
2 0 2 99547.100 116930.000 4853.240 0.000 o
2 0 4 2207.830 2150.950 35.200 0.451 o
2 0 6 80.130 79.127 3.201 134.802 o
2 0 8 5.407 5.937 2.162 496.693 o
2 0 10 258.499 251.345 9.343 16.081 o
2 0 12 721.702 706.573 79.129 0.359 o
2 0 14 12.707 7.643 12.636 15.074 o
2 1 0 51.573 56.906 1.713 351.709 o
2 1 1 741.668 719.527 7.347 4.546 o
2 1 2 4.016 4.554 1.104 1784.680 o
2 1 3 3091.120 2993.320 34.962 0.262 o
2 1 4 1088.400 1063.070 11.772 2.088 o
2 1 5 2279.050 2290.700 27.608 0.461 o
2 1 6 310.893 309.360 4.981 20.963 o
2 1 7 779.741 779.147 10.121 3.780 o
2 1 8 204.007 204.399 4.273 40.685 o
2 1 9 612.215 602.425 8.791 5.912 o
2 1 10 14.063 9.172 2.571 340.148 o
2 1 11 628.414 522.608 24.022 2.707 o
2 1 12 11.846 12.853 5.850 69.557 o
2 1 13 209.566 229.511 17.698 6.724 o
2 1 14 146.727 159.184 15.247 9.426 o
2 2 0 297.018 287.481 3.587 25.606 o
2 2 1 81.865 81.842 1.937 205.370 o
2 2 2 22.834 23.985 1.485 726.398 o
2 2 3 108.382 103.747 2.514 126.903 o
2 2 4 19.219 22.178 2.576 319.439 o
2 2 5 1649.350 1673.290 19.921 0.872 o
2 2 6 159.664 152.349 3.500 64.123 o
2 2 7 309.315 302.460 5.255 20.791 o
2 2 8 582.485 591.592 8.987 6.230 o
2 2 9 481.492 469.936 7.497 9.185 o
2 2 10 8.149 8.067 1.638 812.296 o
2 2 11 1230.490 1127.780 31.102 1.091 o
2 2 12 20.468 16.140 3.035 239.877 o
2 2 13 75.417 110.067 19.924 5.946 o
2 2 14 8.630 2.302 6.189 62.631 o
2 3 0 616.741 601.757 6.549 6.405 o
2 3 1 2247.470 2262.830 25.375 0.483 o
2 3 2 12.315 11.508 1.237 1209.620 o
2 3 3 59.913 65.880 2.061 260.891 o
2 3 4 1085.330 1031.990 12.189 2.112 o
2 3 5 232.390 233.280 5.189 30.417 o
2 3 6 317.753 304.805 5.924 18.987 o
2 3 7 805.642 793.113 11.073 3.504 o
2 3 8 21.862 30.293 3.092 223.856 o
2 3 9 507.871 479.693 10.527 7.201 o
2 3 10 6.477 5.220 1.533 944.846 o
2 3 11 47.465 45.193 5.525 71.597 o
2 3 12 63.903 70.988 9.852 23.508 o
2 3 13 67.387 91.512 12.646 14.460 o
2 3 14 6.353 7.419 6.456 57.581 o
2 4 0 4310.660 4170.780 50.871 0.133 o
2 4 1 0.209 0.645 0.834 3420.700 o
2 4 2 6400.850 6343.670 86.004 0.057 o
2 4 3 124.936 127.817 3.034 92.126 o
2 4 4 56.106 60.325 3.194 164.869 o
2 4 5 108.465 114.475 3.005 107.265 o
2 4 6 13.696 15.045 2.138 469.372 o
2 4 7 2.809 3.645 1.814 712.235 o
2 4 8 422.401 406.911 8.922 10.110 o
2 4 9 140.979 149.288 7.787 29.358 o
2 4 10 41.755 41.122 2.828 226.773 o
2 4 11 51.660 51.003 3.732 136.847 o
2 4 12 125.728 122.590 6.912 37.431 o
2 4 13 3.721 7.649 7.889 38.672 o
2 5 0 4291.290 4254.440 52.863 0.131 o
2 5 1 3697.960 3616.910 44.161 0.179 o
2 5 2 367.865 358.402 5.100 16.210 o
2 5 3 2561.230 2565.790 31.627 0.364 o
2 5 4 1881.720 1870.630 23.325 0.674 o
2 5 5 1600.160 1597.260 20.972 0.911 o
2 5 6 202.005 214.261 4.903 36.659 o
2 5 7 6.099 8.177 2.102 518.817 o
2 5 8 20.049 17.454 2.475 345.622 o
2 5 9 374.812 361.709 7.559 13.135 o
2 5 10 327.810 315.345 8.810 13.758 o
2 5 11 23.076 24.444 4.953 94.015 o
2 5 12 234.393 229.577 11.394 13.239 o
2 5 13 35.941 38.836 7.455 41.764 o
2 6 0 540.136 529.447 7.966 7.490 o
2 6 1 10.820 12.854 1.486 911.538 o
2 6 2 2629.180 2704.260 57.114 0.260 o
2 6 3 133.168 144.077 3.665 72.787 o
2 6 4 479.621 488.343 7.365 9.111 o
2 6 5 7.643 11.361 2.335 418.017 o
2 6 6 1121.090 1142.800 16.880 1.732 o
2 6 7 136.981 141.941 4.620 58.083 o
2 6 8 1645.290 1652.190 24.510 0.820 o
2 6 9 421.771 426.104 10.449 8.850 o
2 6 10 651.602 650.853 13.591 4.294 o
2 6 11 389.113 398.139 14.726 6.740 o
2 6 12 34.559 28.373 5.488 75.562 o
2 6 13 174.122 181.290 14.198 10.359 o
2 7 0 499.900 464.847 9.518 7.885 o
2 7 1 3311.770 3194.480 39.287 0.226 o
2 7 2 379.518 376.188 5.587 14.798 o
2 7 3 1265.750 1299.300 16.905 1.419 o
2 7 4 34.589 46.750 3.080 203.668 o
2 7 5 411.460 404.513 7.934 11.164 o
2 7 6 38.282 43.427 3.521 162.082 o
2 7 7 283.188 293.021 7.342 18.357 o
2 7 8 115.530 115.430 5.616 52.341 o
2 7 9 123.777 122.379 4.979 58.630 o
2 7 10 341.227 330.740 9.412 12.398 o
2 7 11 554.176 548.410 16.490 4.424 o
2 7 12 167.328 166.382 10.081 18.567 o
2 8 0 897.941 899.942 14.577 2.621 o
2 8 1 923.858 930.202 14.159 2.535 o
2 8 2 474.203 465.485 9.262 8.407 o
2 8 3 486.033 469.187 9.697 7.967 o
2 8 4 111.717 114.373 3.953 81.647 o
2 8 5 499.418 510.191 8.407 8.072 o
2 8 6 133.935 133.344 4.946 55.602 o
2 8 7 109.407 125.789 6.115 46.562 o
2 8 8 226.403 238.168 7.100 23.700 o
2 8 9 48.432 53.511 6.050 60.098 o
2 8 10 0.300 -0.002 2.084 554.908 o
2 8 11 44.025 59.793 6.577 51.659 o
2 8 12 54.888 74.922 8.202 33.411 o
2 9 0 18.191 19.279 2.727 292.355 o
2 9 1 439.131 434.407 8.654 9.682 o
2 9 2 66.554 70.615 5.907 59.251 o
2 9 3 549.579 558.490 11.413 5.971 o
2 9 4 549.540 551.781 10.997 6.146 o
2 9 5 365.068 350.192 9.455 11.530 o
2 9 6 408.380 409.514 9.609 9.840 o
2 9 7 107.362 108.507 5.375 57.761 o
2 9 8 22.172 21.490 3.686 165.076 o
2 9 9 6.013 2.707 2.767 308.791 o
2 9 10 126.438 123.373 6.009 45.552 o
2 9 11 47.753 57.275 6.726 49.369 o
2 10 0 8.552 10.364 5.009 94.923 o
2 10 1 727.936 718.470 21.079 2.654 o
2 10 2 19.975 24.068 3.323 200.553 o
2 10 3 514.910 535.268 16.388 4.699 o
2 10 4 8.427 8.450 3.037 253.433 o
2 10 5 113.214 131.233 7.628 32.786 o
2 10 6 224.284 221.549 9.162 18.213 o
2 10 7 10.472 7.883 2.584 343.381 o
2 10 8 42.319 43.435 4.835 92.330 o
2 10 9 0.287 0.434 2.348 437.066 o
2 10 10 193.336 183.308 8.364 22.788 o
2 11 0 284.716 299.088 13.235 9.490 o
2 11 1 469.654 439.435 30.468 2.155 o
2 11 2 13.950 16.460 2.926 263.298 o
2 11 3 1490.360 1432.230 42.821 0.651 o
2 11 4 574.953 551.747 13.587 5.104 o
2 11 5 5.968 6.401 3.759 168.359 o
2 11 6 173.159 185.330 7.850 25.887 o
2 11 7 29.623 36.176 7.418 42.493 o
2 11 8 0.071 2.646 4.332 128.409 o
2 11 9 1.276 6.355 5.037 94.784 o
2 12 0 224.523 226.691 12.953 11.117 o
2 12 1 64.654 77.662 10.773 19.774 o
2 12 2 777.211 830.803 24.512 2.084 o
2 12 3 69.375 68.294 6.168 54.804 o
2 12 4 59.332 64.935 5.703 64.474 o
2 12 5 293.637 294.694 17.179 6.408 o
2 12 6 375.667 374.643 14.587 7.044 o
2 12 7 11.658 14.127 4.921 97.680 o
2 12 8 37.077 41.421 5.659 70.200 o
2 13 0 10.228 13.314 6.971 49.224 o
2 13 1 101.724 124.323 11.472 16.664 o
2 13 2 4.287 2.046 4.842 102.439 o
2 13 3 48.932 54.084 9.537 25.517 o
2 13 4 4.676 11.233 6.075 64.978 o
2 13 5 80.738 103.400 14.139 11.545 o
2 13 6 1.530 6.475 8.152 36.264 o
2 14 0 52.888 53.846 10.160 22.524 o
2 14 1 0.509 3.656 7.599 41.759 o
2 14 2 313.826 338.473 20.764 4.571 o
2 14 3 44.315 61.456 9.669 24.870 o
2 14 4 58.085 71.947 11.042 18.996 o
3 0 0 5069.410 4850.880 84.641 0.085 o
3 0 2 87.964 86.416 3.567 111.310 o
3 0 4 5132.310 4978.690 94.303 0.078 o
3 0 6 0.668 -0.262 1.968 620.957 o
3 0 8 9.415 9.133 3.079 245.835 o
3 0 10 209.684 179.764 8.456 21.758 o
3 0 12 131.486 122.283 15.956 8.866 o
3 1 0 1099.840 1042.710 11.463 2.099 o
3 1 1 5032.990 4838.990 61.467 0.097 o
3 1 2 6771.030 6605.590 89.625 0.052 o
3 1 3 0.500 2.427 1.169 1722.100 o
3 1 4 1630.940 1573.840 19.333 0.922 o
3 1 5 14.645 17.928 2.118 469.266 o
3 1 6 523.905 526.800 8.057 7.714 o
3 1 7 113.755 118.346 3.796 83.417 o
3 1 8 706.577 713.404 10.937 4.274 o
3 1 9 37.645 37.674 2.969 217.713 o
3 1 10 351.646 320.165 11.419 10.117 o
3 1 11 4.677 3.090 2.108 527.337 o
3 1 12 3.036 1.991 4.631 112.096 o
3 1 13 7.606 4.743 5.923 68.342 o
3 2 0 47.076 52.075 1.703 383.224 o
3 2 1 6689.220 6554.710 88.775 0.053 o
3 2 2 51.449 56.832 1.683 357.724 o
3 2 3 85.452 77.930 2.111 190.954 o
3 2 4 31.948 35.318 1.976 418.049 o
3 2 5 1802.030 1772.070 22.234 0.740 o
3 2 6 121.825 122.852 3.773 79.555 o
3 2 7 135.480 140.981 3.915 68.594 o
3 2 8 114.785 116.492 4.471 69.885 o
3 2 9 32.606 35.648 3.196 198.970 o
3 2 10 58.826 56.058 3.568 140.186 o
3 2 11 131.563 105.376 9.054 24.568 o
3 2 12 39.830 39.277 7.842 37.735 o
3 2 13 232.305 241.915 16.776 7.203 o
3 3 0 21.905 24.887 2.312 374.799 o
3 3 1 394.922 386.290 5.169 14.377 o
3 3 2 481.349 496.079 6.101 9.614 o
3 3 3 6.515 5.298 1.189 1489.840 o
3 3 4 1289.800 1302.400 16.450 1.400 o
3 3 5 334.160 336.642 5.801 17.476 o
3 3 6 472.496 479.129 7.378 9.335 o
3 3 7 162.776 176.028 5.050 44.773 o
3 3 8 1366.700 1366.440 20.328 1.188 o
3 3 9 598.852 591.432 10.259 5.705 o
3 3 10 144.769 141.013 4.682 55.566 o
3 3 11 90.811 78.645 5.511 61.559 o
3 3 12 92.927 79.688 14.801 10.575 o
3 3 13 55.394 63.653 9.962 23.258 o
3 4 0 729.345 708.472 8.390 4.534 o
3 4 1 54.095 56.820 2.671 214.311 o
3 4 2 25.861 28.805 1.977 456.824 o
3 4 3 762.986 771.842 10.234 3.876 o
3 4 4 2197.440 2210.720 28.084 0.487 o
3 4 5 325.938 334.429 7.966 14.694 o
3 4 6 273.282 270.044 5.919 22.887 o
3 4 7 596.904 588.561 9.892 5.839 o
3 4 8 3.886 3.376 2.058 554.189 o
3 4 9 770.788 770.217 13.338 3.438 o
3 4 10 110.484 106.641 5.430 56.541 o
3 4 11 81.137 72.441 10.698 19.804 o
3 4 12 84.795 83.278 6.633 46.051 o
3 4 13 31.154 28.026 10.731 20.667 o
3 5 0 110.306 113.917 2.904 109.065 o
3 5 1 710.758 704.190 9.333 4.538 o
3 5 2 1377.540 1339.500 16.025 1.290 o
3 5 3 308.453 313.448 5.391 20.242 o
3 5 4 611.198 628.172 9.542 5.607 o
3 5 5 43.066 48.494 2.810 221.818 o
3 5 6 585.838 595.506 9.643 5.985 o
3 5 7 12.556 16.551 2.494 356.006 o
3 5 8 4.329 2.684 2.259 462.019 o
3 5 9 352.841 354.402 15.355 6.867 o
3 5 10 509.018 476.363 10.372 7.278 o
3 5 11 65.745 70.168 6.549 49.626 o
3 5 12 12.986 11.326 4.928 97.441 o
3 5 13 8.175 12.891 7.125 47.199 o
3 6 0 1462.930 1452.880 17.606 1.121 o
3 6 1 127.408 127.337 3.470 82.104 o
3 6 2 889.948 868.269 11.523 2.954 o
3 6 3 758.355 767.788 11.207 3.785 o
3 6 4 8.082 9.694 2.275 440.146 o
3 6 5 53.827 62.599 3.668 135.611 o
3 6 6 1062.290 1054.350 16.411 1.932 o
3 6 7 1.112 0.149 1.773 762.435 o
3 6 8 100.550 94.322 4.817 70.553 o
3 6 9 36.753 36.119 3.688 153.005 o
3 6 10 41.142 36.833 4.561 103.732 o
3 6 11 75.897 78.820 10.986 18.870 o
3 6 12 0.012 1.573 3.548 191.444 o
3 7 0 585.781 580.680 8.044 6.525 o
3 7 1 190.745 199.792 4.129 44.432 o
3 7 2 24.421 26.796 2.235 386.100 o
3 7 3 42.529 46.801 2.659 242.340 o
3 7 4 82.473 88.106 3.622 112.057 o
3 7 5 382.177 378.216 8.140 12.081 o
3 7 6 677.326 661.333 11.871 4.453 o
3 7 7 55.678 58.163 4.577 95.533 o
3 7 8 0.022 3.030 2.301 453.140 o
3 7 9 179.165 180.495 6.727 31.078 o
3 7 10 0.012 0.929 2.758 316.791 o
3 7 11 558.744 567.839 15.384 4.645 o
3 7 12 3.453 4.226 4.609 113.000 o
3 8 0 229.917 211.636 5.038 32.559 o
3 8 1 0.349 1.534 1.227 1581.420 o
3 8 2 7.598 6.952 1.560 896.707 o
3 8 3 49.489 54.612 3.043 186.535 o
3 8 4 0.354 1.663 1.797 742.086 o
3 8 5 761.884 736.974 12.365 3.687 o
3 8 6 310.831 304.684 7.381 16.771 o
3 8 7 1358.170 1373.410 25.676 1.063 o
3 8 8 126.699 127.068 6.002 45.334 o
3 8 9 724.443 700.317 15.396 3.490 o
3 8 10 142.632 141.991 7.644 30.301 o
3 8 11 85.574 108.056 8.498 29.360 o
3 9 0 1413.800 1372.920 24.082 1.060 o
3 9 1 162.088 153.841 6.020 38.764 o
3 9 2 1627.360 1529.530 34.744 0.709 o
3 9 3 170.272 163.379 6.820 32.111 o
3 9 4 583.287 586.954 12.216 5.306 o
3 9 5 58.021 62.686 3.603 136.514 o
3 9 6 933.921 918.103 15.929 2.391 o
3 9 7 339.327 335.760 8.947 12.949 o
3 9 8 18.988 12.511 3.238 215.374 o
3 9 9 8.493 11.033 4.016 146.518 o
3 9 10 141.192 144.889 7.415 31.674 o
3 10 0 1898.750 1852.470 59.482 0.366 o
3 10 1 777.929 763.367 16.744 2.988 o
3 10 2 3.989 5.929 2.831 295.599 o
3 10 3 4.103 7.283 3.204 231.319 o
3 10 4 37.866 40.176 3.433 170.561 o
3 10 5 571.385 559.184 10.333 6.108 o
3 10 6 1232.360 1179.020 29.068 1.135 o
3 10 7 26.717 23.931 3.639 165.986 o
3 10 8 119.109 118.783 6.315 43.680 o
3 10 9 1.446 4.403 3.289 221.604 o
3 10 10 3.138 -4.426 7.816 39.464 o
3 11 0 183.230 164.959 13.169 11.772 o
3 11 1 9.901 4.894 1.662 790.268 o
3 11 2 62.913 65.357 15.031 10.438 o
3 11 3 81.695 74.836 11.999 15.921 o
3 11 4 49.355 42.724 10.480 21.346 o
3 11 5 22.623 21.757 4.671 105.476 o
3 11 6 0.252 1.844 3.501 196.536 o
3 11 7 1.937 1.144 3.672 178.353 o
3 11 8 0.112 0.083 4.045 147.456 o
3 11 9 63.898 2.247 11.233 18.707 o
3 12 0 23.280 19.564 6.887 49.794 o
3 12 1 95.617 122.892 16.362 8.619 o
3 12 2 158.135 152.147 6.936 32.982 o
3 12 3 0.072 -0.198 2.383 424.766 o
3 12 4 621.573 601.182 25.763 2.411 o
3 12 5 12.458 15.181 4.543 113.972 o
3 12 6 6.248 8.881 4.722 107.061 o
3 12 7 210.160 206.339 11.655 13.505 o
3 13 0 420.050 460.392 22.256 3.620 o
3 13 1 303.641 307.735 18.031 5.851 o
3 13 2 259.618 278.532 25.923 3.264 o
3 13 3 1.157 3.617 7.501 42.846 o
3 13 4 195.572 235.534 18.831 6.072 o
3 13 5 327.414 298.656 28.157 2.720 o
3 13 6 282.126 272.371 17.730 6.219 o
3 14 0 12.159 5.328 6.850 51.041 o
3 14 1 329.781 362.713 21.194 4.332 o
3 14 2 0.051 -2.590 5.564 77.962 o
3 14 3 730.102 773.802 34.526 1.435 o
4 0 0 2720.790 2659.980 45.896 0.289 o
4 0 2 3336.080 3224.860 57.552 0.191 o
4 0 4 28062.300 33732.600 1002.790 0.001 o
4 0 6 1573.770 1592.410 29.966 0.790 o
4 0 8 483.533 507.046 13.435 6.053 o
4 0 10 127.025 126.895 7.315 34.102 o
4 0 12 214.008 231.224 27.708 2.962 o
4 1 0 2200.400 2104.290 24.713 0.519 o
4 1 1 8061.980 7683.500 110.345 0.037 o
4 1 2 420.227 392.415 5.776 12.845 o
4 1 3 0.897 2.377 1.267 1466.280 o
4 1 4 78.146 74.794 3.093 143.816 o
4 1 5 1105.490 1088.910 14.657 1.901 o
4 1 6 314.127 311.202 6.188 18.544 o
4 1 7 298.132 302.784 6.742 18.572 o
4 1 8 188.802 185.530 7.365 26.998 o
4 1 9 1482.600 1441.900 22.228 1.022 o
4 1 10 9.508 9.216 2.741 307.184 o
4 1 11 120.087 103.993 5.523 53.751 o
4 1 12 11.183 8.341 8.621 32.307 o
4 1 13 81.816 50.603 17.422 7.788 o
4 2 0 92.851 94.298 2.355 154.997 o
4 2 1 758.985 773.587 9.963 3.928 o
4 2 2 123.808 124.377 3.001 94.487 o
4 2 3 60.231 60.130 3.084 168.877 o
4 2 4 42.130 43.300 2.288 302.622 o
4 2 5 19.823 17.117 2.469 347.728 o
4 2 6 93.561 97.030 3.879 95.264 o
4 2 7 869.199 863.339 13.773 2.838 o
4 2 8 42.167 50.587 3.571 153.317 o
4 2 9 22.538 22.427 3.368 194.388 o
4 2 10 537.459 488.380 10.860 6.659 o
4 2 11 603.231 532.829 19.267 3.591 o
4 2 12 1.394 4.484 6.378 59.222 o
4 2 13 285.047 293.158 40.353 1.414 o
4 3 0 3302.140 3212.480 39.965 0.225 o
4 3 1 399.713 406.047 6.054 13.071 o
4 3 2 303.069 297.105 4.936 22.019 o
4 3 3 94.762 96.851 3.421 109.055 o
4 3 4 11.879 14.720 2.095 493.203 o
4 3 5 940.026 949.992 13.364 2.519 o
4 3 6 296.446 302.071 7.066 18.052 o
4 3 7 110.644 116.800 4.656 67.726 o
4 3 8 152.693 155.809 8.405 25.403 o
4 3 9 309.424 306.102 8.033 15.701 o
4 3 10 252.406 251.464 7.345 21.007 o
4 3 11 39.427 35.891 4.284 116.720 o
4 3 12 24.417 19.981 8.723 31.265 o
4 4 0 210.390 208.347 3.967 40.971 o
4 4 1 2282.360 2283.800 29.001 0.454 o
4 4 2 807.769 791.875 10.958 3.510 o
4 4 3 174.159 166.669 4.055 52.181 o
4 4 4 2578.580 2557.710 34.547 0.352 o
4 4 5 111.246 114.076 4.071 79.360 o
4 4 6 17.247 19.532 2.960 252.719 o
4 4 7 19.096 25.777 2.964 246.874 o
4 4 8 53.162 56.026 3.996 120.723 o
4 4 9 1.080 3.261 2.608 351.875 o
4 4 10 415.452 389.635 9.750 9.786 o
4 4 11 21.845 19.296 5.358 81.299 o
4 4 12 271.929 246.702 19.547 5.383 o
4 5 0 1092.650 1080.350 13.447 1.988 o
4 5 1 2096.970 2073.410 25.980 0.545 o
4 5 2 612.164 605.050 8.540 5.963 o
4 5 3 2766.920 2710.860 36.322 0.310 o
4 5 4 285.277 283.787 5.942 21.546 o
4 5 5 251.054 246.067 6.292 24.306 o
4 5 6 808.451 805.501 13.617 3.176 o
4 5 7 693.654 701.746 12.825 4.060 o
4 5 8 40.300 47.965 4.061 125.282 o
4 5 9 105.167 101.294 5.321 59.736 o
4 5 10 55.856 52.985 4.556 97.024 o
4 5 11 83.510 88.081 6.778 44.299 o
4 5 12 567.551 517.037 19.340 3.735 o
4 6 0 195.233 199.346 4.239 42.897 o
4 6 1 95.565 96.982 3.419 108.574 o
4 6 2 340.305 319.304 5.704 17.749 o
4 6 3 22.485 26.670 2.695 286.355 o
4 6 4 895.365 905.731 13.814 2.683 o
4 6 5 17.268 21.274 2.927 257.031 o
4 6 6 278.645 282.732 6.887 19.828 o
4 6 7 206.690 206.490 6.481 28.731 o
4 6 8 1390.200 1365.620 23.224 1.100 o
4 6 9 0.849 2.051 2.909 283.849 o
4 6 10 289.908 252.891 10.200 13.626 o
4 6 11 161.105 168.350 8.888 22.708 o
4 6 12 633.384 555.276 37.068 1.417 o
4 7 0 293.982 291.762 6.940 18.673 o
4 7 1 975.450 978.605 13.764 2.358 o
4 7 2 10.801 8.468 1.854 633.749 o
4 7 3 1614.560 1618.220 22.839 0.870 o
4 7 4 22.853 25.102 3.300 200.584 o
4 7 5 712.795 690.978 11.344 4.236 o
4 7 6 17.100 17.758 3.376 198.733 o
4 7 7 45.596 45.507 4.206 116.344 o
4 7 8 0.109 -0.261 2.196 500.344 o
4 7 9 30.922 31.706 4.429 113.138 o
4 7 10 89.704 85.624 7.060 40.925 o
4 7 11 117.218 115.663 8.353 28.519 o
4 8 0 7.533 7.861 1.788 696.876 o
4 8 1 1650.270 1602.250 21.959 0.866 o
4 8 2 431.899 409.030 8.203 10.421 o
4 8 3 28.119 35.132 3.526 171.334 o
4 8 4 244.898 242.262 6.347 24.730 o
4 8 5 368.665 363.796 8.670 12.094 o
4 8 6 85.352 92.062 4.560 81.055 o
4 8 7 22.006 20.204 3.542 178.184 o
4 8 8 262.622 255.766 8.132 18.443 o
4 8 9 163.766 162.389 8.053 26.215 o
4 8 10 88.331 90.066 6.574 46.029 o
4 9 0 0.024 3.115 1.577 957.843 o
4 9 1 38.093 38.194 2.612 264.148 o
4 9 2 71.672 72.132 4.588 87.878 o
4 9 3 719.919 707.466 13.946 3.724 o
4 9 4 553.377 548.164 10.404 6.329 o
4 9 5 46.376 48.654 4.261 112.877 o
4 9 6 339.854 325.603 8.774 13.297 o
4 9 7 254.492 245.249 9.565 15.867 o
4 9 8 442.585 440.673 12.982 6.969 o
4 9 9 68.297 71.143 5.866 59.672 o
4 9 10 38.167 31.053 5.013 88.599 o
4 10 0 7.719 6.460 1.476 992.478 o
4 10 1 6.020 5.386 1.484 1006.850 o
4 10 2 20.229 17.031 2.000 496.886 o
4 10 3 529.153 480.674 12.548 6.116 o
4 10 4 64.230 58.222 5.908 60.396 o
4 10 5 192.322 202.855 8.147 23.121 o
4 10 6 41.869 39.660 3.907 135.039 o
4 10 7 112.616 113.537 6.248 45.502 o
4 10 8 94.315 92.046 6.387 47.442 o
4 10 9 0.254 2.770 3.142 243.602 o
4 11 0 545.827 520.153 14.325 5.194 o
4 11 1 199.593 199.651 6.836 28.024 o
4 11 2 47.498 49.732 5.720 66.912 o
4 11 3 746.505 725.156 25.090 2.169 o
4 11 4 49.571 56.658 10.521 21.087 o
4 11 5 273.091 290.347 16.689 6.852 o
4 11 6 236.961 231.887 9.561 16.653 o
4 11 7 9.230 6.423 4.529 115.999 o
4 11 8 26.967 34.442 7.590 40.781 o
4 12 0 257.939 224.701 22.361 4.320 o
4 12 1 391.430 360.536 16.855 5.777 o
4 12 2 172.322 169.161 13.887 10.845 o
4 12 3 1.135 0.309 2.322 445.698 o
4 12 4 355.750 374.178 15.716 6.557 o
4 12 5 63.555 67.885 9.321 26.142 o
4 12 6 65.853 71.869 8.518 30.787 o
4 13 0 236.926 238.528 15.331 8.337 o
4 13 1 3.628 7.671 6.675 53.968 o
4 13 2 22.517 31.825 10.295 22.497 o
4 13 3 2.523 4.419 6.934 50.093 o
4 13 4 56.149 74.479 11.655 17.130 o
4 13 5 2.598 1.699 4.813 103.846 o
4 14 0 62.559 58.462 14.085 11.870 o
4 14 1 8.285 2.633 5.813 70.961 o
4 14 2 284.593 324.973 23.636 3.757 o
5 0 0 1895.750 1789.600 32.023 0.603 o
5 0 2 4401.580 4299.260 83.448 0.104 o
5 0 4 219.096 218.154 7.825 22.356 o
5 0 6 4951.770 4952.030 106.342 0.075 o
5 0 8 264.954 263.939 8.442 17.486 o
5 0 10 97.947 90.726 9.800 22.664 o
5 0 12 3.276 3.270 8.773 31.314 o
5 1 0 478.033 478.396 6.250 9.809 o
5 1 1 1397.320 1382.800 17.164 1.223 o
5 1 2 2745.670 2674.530 34.911 0.319 o
5 1 3 3474.120 3371.780 44.711 0.199 o
5 1 4 855.539 876.933 13.081 2.925 o
5 1 5 210.990 211.347 5.607 32.118 o
5 1 6 118.744 121.960 6.846 38.661 o
5 1 7 539.452 554.224 10.738 6.327 o
5 1 8 91.811 98.218 5.147 65.879 o
5 1 9 350.235 338.391 8.934 12.629 o
5 1 10 326.317 301.448 8.665 14.224 o
5 1 11 55.102 55.925 5.114 79.585 o
5 1 12 206.882 208.717 14.826 9.207 o
5 2 0 3.711 4.619 1.378 1191.430 o
5 2 1 1546.590 1523.680 19.290 0.998 o
5 2 2 884.022 860.210 11.513 2.992 o
5 2 3 2762.840 2739.760 36.650 0.308 o
5 2 4 94.895 100.230 4.010 90.256 o
5 2 5 131.590 131.408 4.592 61.147 o
5 2 6 316.637 328.485 7.313 16.139 o
5 2 7 676.100 674.184 13.212 4.164 o
5 2 8 355.564 354.624 8.657 12.584 o
5 2 9 271.986 274.306 8.164 17.573 o
5 2 10 7.530 8.827 3.280 218.549 o
5 2 11 22.314 16.857 4.093 136.397 o
5 2 12 25.015 17.131 8.197 35.354 o
5 3 0 1967.280 1919.550 24.341 0.624 o
5 3 1 418.980 421.957 7.208 11.326 o
5 3 2 227.655 224.534 4.484 34.482 o
5 3 3 209.910 205.931 5.430 33.415 o
5 3 4 364.259 370.138 7.340 13.579 o
5 3 5 1.499 1.196 1.715 808.786 o
5 3 6 1024.960 1060.090 16.511 1.993 o
5 3 7 752.225 767.729 13.805 3.461 o
5 3 8 191.549 202.208 7.413 26.032 o
5 3 9 210.002 211.666 7.165 25.448 o
5 3 10 224.119 207.190 7.542 23.324 o
5 3 11 3.178 4.501 3.955 153.159 o
5 3 12 208.934 182.242 13.137 11.377 o
5 4 0 119.914 115.875 3.335 91.461 o
5 4 1 457.152 453.998 6.907 10.199 o
5 4 2 765.729 766.663 11.121 3.761 o
5 4 3 56.447 59.411 3.223 162.885 o
5 4 4 1009.420 1038.670 16.138 2.067 o
5 4 5 122.763 126.066 4.585 64.306 o
5 4 6 336.120 329.454 8.674 13.480 o
5 4 7 51.362 62.618 4.290 107.068 o
5 4 8 150.508 155.459 6.160 39.016 o
5 4 9 425.177 403.778 10.607 8.866 o
5 4 10 9.052 10.686 3.678 173.876 o
5 4 11 178.476 178.629 11.755 14.178 o
5 5 0 88.373 81.783 3.488 115.471 o
5 5 1 385.288 380.965 6.934 13.143 o
5 5 2 528.745 515.863 9.480 7.153 o
5 5 3 124.936 132.721 6.391 41.445 o
5 5 4 172.120 180.972 6.301 34.177 o
5 5 5 475.646 493.559 10.684 7.448 o
5 5 6 85.348 90.493 4.508 82.602 o
5 5 7 29.291 28.548 3.878 145.549 o
5 5 8 78.118 76.862 5.135 71.637 o
5 5 9 17.053 17.908 4.270 127.132 o
5 5 10 103.059 105.102 6.371 45.839 o
5 5 11 435.505 400.628 19.024 4.589 o
5 6 0 2419.330 2387.130 32.328 0.401 o
5 6 1 1.314 2.409 1.798 735.469 o
5 6 2 746.298 734.916 11.913 3.835 o
5 6 3 17.099 19.520 2.929 257.889 o
5 6 4 1716.000 1710.760 25.628 0.756 o
5 6 5 52.738 59.609 5.391 72.713 o
5 6 6 209.265 223.268 8.367 21.020 o
5 6 7 0.195 0.149 2.206 495.508 o
5 6 8 257.354 256.663 8.735 17.295 o
5 6 9 1.763 0.777 2.662 338.478 o
5 6 10 21.603 20.920 4.012 141.205 o
5 6 11 80.421 79.001 7.417 38.489 o
5 7 0 138.152 140.550 4.504 59.487 o
5 7 1 176.227 169.890 5.005 43.369 o
5 7 2 0.402 0.165 1.622 913.692 o
5 7 3 95.047 102.226 5.047 66.524 o
5 7 4 70.963 71.870 3.928 110.944 o
5 7 5 225.580 221.539 7.238 23.826 o
5 7 6 196.841 204.025 6.789 28.279 o
5 7 7 171.925 181.753 7.221 29.045 o
5 7 8 158.703 153.481 7.068 32.064 o
5 7 9 58.620 67.105 6.651 49.064 o
5 7 10 0.149 0.686 3.480 199.102 o
5 8 0 732.045 701.601 16.369 3.309 o
5 8 1 243.055 243.213 5.993 25.999 o
5 8 2 46.434 45.596 3.481 158.451 o
5 8 3 1.115 -0.316 1.732 798.475 o
5 8 4 20.426 16.227 3.292 206.490 o
5 8 5 15.438 18.997 3.573 179.141 o
5 8 6 0.048 1.122 2.544 372.062 o
5 8 7 399.287 390.239 9.744 10.096 o
5 8 8 98.685 107.373 5.698 54.741 o
5 8 9 640.561 577.470 14.539 4.359 o
5 8 10 50.371 39.980 4.962 86.754 o
5 9 0 1111.620 1076.410 16.733 1.809 o
5 9 1 215.113 206.973 9.802 17.202 o
5 9 2 348.810 344.952 7.442 14.415 o
5 9 3 269.255 252.715 8.825 16.733 o
5 9 4 1115.000 1046.630 22.008 1.583 o
5 9 5 108.223 113.708 6.074 48.006 o
5 9 6 253.888 256.105 9.865 15.140 o
5 9 7 222.198 216.140 8.336 20.671 o
5 9 8 216.876 215.178 9.108 18.753 o
5 9 9 0.547 1.324 2.936 279.257 o
5 10 0 88.204 80.852 3.915 100.602 o
5 10 1 0.063 3.253 1.840 705.746 o
5 10 2 972.811 902.778 26.293 1.630 o
5 10 3 322.029 308.419 7.423 16.155 o
5 10 4 60.813 64.684 6.699 48.359 o
5 10 5 3.588 5.636 3.090 249.219 o
5 10 6 293.166 287.465 9.910 13.540 o
5 10 7 245.801 236.370 9.303 16.846 o
5 10 8 515.465 492.137 13.892 5.673 o
5 11 0 50.727 41.252 4.463 104.062 o
5 11 1 5.277 4.207 1.760 740.743 o
5 11 2 362.074 319.467 12.127 9.306 o
5 11 3 54.115 58.450 5.106 79.729 o
5 11 4 1.736 3.709 3.873 160.074 o
5 11 5 43.813 44.694 9.287 27.069 o
5 11 6 36.889 42.549 9.236 27.524 o
5 11 7 56.049 64.332 10.280 21.885 o
5 12 0 22.098 24.533 5.374 80.512 o
5 12 1 0.033 0.494 3.076 254.906 o
5 12 2 4.501 3.033 3.738 171.162 o
5 12 3 22.566 25.036 5.183 86.224 o
5 12 4 1.731 1.630 4.067 145.458 o
5 12 5 28.850 19.663 5.834 68.303 o
5 13 0 17.429 22.890 12.468 15.438 o
5 13 1 259.529 281.030 16.266 7.262 o
5 13 2 105.629 121.290 18.785 6.586 o
5 13 3 412.813 442.021 24.790 3.104 o
5 14 0 35.928 38.104 10.422 21.781 o
6 0 0 551.907 549.521 10.528 6.295 o
6 0 2 341.697 340.174 10.845 10.689 o
6 0 4 2320.800 2314.410 46.363 0.357 o
6 0 6 10288.100 10200.600 253.583 0.016 o
6 0 8 46.064 58.543 6.806 48.377 o
6 0 10 3.539 7.256 4.886 100.416 o
6 1 0 2220.550 2134.510 27.881 0.492 o
6 1 1 723.378 729.186 14.085 3.635 o
6 1 2 362.321 349.893 6.603 14.870 o
6 1 3 473.429 467.174 7.887 9.159 o
6 1 4 170.881 172.719 5.359 41.273 o
6 1 5 51.499 56.173 4.168 113.498 o
6 1 6 34.871 46.536 3.755 146.464 o
6 1 7 24.708 29.589 3.445 182.722 o
6 1 8 285.310 282.776 8.225 16.737 o
6 1 9 631.477 605.475 13.845 4.490 o
6 1 10 13.372 12.639 3.787 162.348 o
6 1 11 301.158 270.960 11.165 11.795 o
6 2 0 278.816 273.323 5.426 23.611 o
6 2 1 98.009 100.453 3.958 90.238 o
6 2 2 22.999 22.437 3.058 231.119 o
6 2 3 67.995 74.259 3.499 131.191 o
6 2 4 501.788 500.680 10.143 7.318 o
6 2 5 48.151 54.274 3.528 150.765 o
6 2 6 119.427 135.534 6.071 45.036 o
6 2 7 101.890 107.961 5.395 58.585 o
6 2 8 37.028 42.007 4.796 95.127 o
6 2 9 522.693 490.578 11.916 6.380 o
6 2 10 299.714 282.331 9.555 13.972 o
6 2 11 107.850 123.290 8.818 26.297 o
6 3 0 729.894 700.212 10.818 4.190 o
6 3 1 272.306 273.254 6.426 21.564 o
6 3 2 1388.990 1374.460 19.395 1.185 o
6 3 3 10.026 11.886 2.631 329.563 o
6 3 4 296.726 296.478 7.074 18.157 o
6 3 5 1656.760 1676.540 25.834 0.790 o
6 3 6 1.905 4.063 2.565 362.339 o
6 3 7 12.934 16.000 4.055 141.931 o
6 3 8 152.703 158.272 6.787 34.150 o
6 3 9 7.271 9.449 3.246 223.071 o
6 3 10 16.017 14.530 4.330 124.444 o
6 3 11 64.186 52.328 8.033 34.813 o
6 4 0 343.098 352.042 6.988 15.086 o
6 4 1 102.946 101.116 3.819 91.575 o
6 4 2 1.106 4.254 2.226 480.545 o
6 4 3 826.106 836.417 13.959 3.015 o
6 4 4 1154.680 1164.140 18.371 1.604 o
6 4 5 163.635 170.203 5.820 39.020 o
6 4 6 424.777 417.159 10.039 9.156 o
6 4 7 1.807 1.419 2.933 278.844 o
6 4 8 5.650 7.585 3.742 169.739 o
6 4 9 22.200 21.139 4.188 130.005 o
6 4 10 260.119 256.701 9.218 16.189 o
6 4 11 0.466 -0.402 4.161 139.335 o
6 5 0 382.599 380.274 7.644 12.531 o
6 5 1 78.814 85.015 3.845 106.677 o
6 5 2 516.224 518.802 9.881 7.130 o
6 5 3 2334.320 2393.290 35.364 0.402 o
6 5 4 29.855 28.564 3.620 164.428 o
6 5 5 94.016 97.103 6.109 50.627 o
6 5 6 92.487 102.079 5.932 52.856 o
6 5 7 290.118 284.506 8.288 16.399 o
6 5 8 407.667 392.971 11.201 8.804 o
6 5 9 180.670 175.463 7.764 26.102 o
6 5 10 24.603 18.298 4.766 101.471 o
6 6 0 930.828 908.624 14.708 2.504 o
6 6 1 104.847 98.500 4.481 75.577 o
6 6 2 27.728 25.828 3.297 196.820 o
6 6 3 669.202 666.563 11.250 4.612 o
6 6 4 22.554 23.649 4.232 126.956 o
6 6 5 12.465 11.048 3.427 197.737 o
6 6 6 232.251 230.765 7.828 21.299 o
6 6 7 60.219 69.420 5.161 75.820 o
6 6 8 470.857 472.843 11.873 7.048 o
6 6 9 41.225 32.045 5.099 85.204 o
6 6 10 186.646 181.469 10.210 17.433 o
6 7 0 0.267 1.617 2.163 513.486 o
6 7 1 1055.740 1040.290 16.663 1.945 o
6 7 2 248.497 248.217 8.170 19.152 o
6 7 3 1080.530 1081.920 18.744 1.761 o
6 7 4 48.703 59.975 4.619 95.938 o
6 7 5 470.784 467.405 11.140 7.448 o
6 7 6 0.062 1.270 2.477 392.588 o
6 7 7 311.136 314.722 8.941 14.086 o
6 7 8 14.076 13.791 4.958 95.978 o
6 7 9 1.302 2.738 3.782 168.076 o
6 8 0 87.605 94.544 4.926 71.677 o
6 8 1 5322.430 5190.000 83.377 0.079 o
6 8 2 3.571 4.284 2.600 350.733 o
6 8 3 45.177 48.100 3.909 131.180 o
6 8 4 189.568 189.791 7.462 26.375 o
6 8 5 57.291 69.101 4.544 94.397 o
6 8 6 13.872 13.611 4.150 135.733 o
6 8 7 22.758 21.312 4.768 101.436 o
6 8 8 12.845 13.966 4.780 103.245 o
6 8 9 0.121 1.282 2.319 447.614 o
6 9 0 56.194 53.246 3.931 123.116 o
6 9 1 7.283 8.199 3.050 252.282 o
6 9 2 67.172 64.608 5.108 76.120 o
6 9 3 0.563 2.932 2.744 318.717 o
6 9 4 20.553 19.824 3.558 177.579 o
6 9 5 361.481 355.523 10.266 10.730 o
6 9 6 700.961 664.505 18.315 3.191 o
6 9 7 12.292 13.585 4.728 105.579 o
6 9 8 146.377 136.414 7.737 29.706 o
6 10 0 5.627 5.996 2.693 324.168 o
6 10 1 309.899 300.768 7.785 16.200 o
6 10 2 62.413 63.896 4.749 87.138 o
6 10 3 10.579 11.881 3.326 210.183 o
6 10 4 29.804 25.821 4.357 117.814 o
6 10 5 292.445 278.783 12.120 10.717 o
6 10 6 1.285 -1.612 3.366 212.576 o
6 10 7 59.799 65.359 7.892 35.884 o
6 11 0 390.768 356.399 11.781 8.896 o
6 11 1 8.736 7.447 3.372 206.876 o
6 11 2 373.998 346.743 13.055 8.224 o
6 11 3 260.211 256.893 12.477 10.978 o
6 11 4 100.650 97.670 7.596 35.007 o
6 11 5 163.785 179.907 16.196 8.284 o
6 11 6 34.915 26.876 6.514 54.564 o
6 12 0 2.982 1.241 3.195 234.701 o
6 12 1 705.448 675.964 25.005 2.289 o
6 12 2 43.015 45.859 5.975 62.534 o
6 12 3 161.479 156.019 9.670 20.175 o
6 12 4 228.695 236.232 12.786 11.210 o
6 13 0 127.461 119.139 15.222 9.714 o
6 13 1 4.298 6.117 7.632 41.319 o
6 13 2 94.868 107.692 12.024 15.497 o
7 0 0 865.029 864.650 20.233 2.263 o
7 0 2 110.140 115.414 5.625 53.141 o
7 0 4 905.844 893.587 24.336 1.848 o
7 0 6 1960.730 1943.870 44.167 0.461 o
7 0 8 674.560 642.375 22.175 2.732 o
7 0 10 3.188 2.646 5.096 92.590 o
7 1 0 537.910 539.438 9.427 6.908 o
7 1 1 883.845 869.208 13.516 2.803 o
7 1 2 2.190 4.098 2.604 351.242 o
7 1 3 762.263 764.545 13.206 3.505 o
7 1 4 669.750 662.046 12.871 4.301 o
7 1 5 849.166 863.216 16.275 2.665 o
7 1 6 154.238 155.112 5.727 42.044 o
7 1 7 36.558 38.355 5.857 66.068 o
7 1 8 78.416 92.403 6.279 50.666 o
7 1 9 25.600 32.865 4.675 103.473 o
7 1 10 130.384 132.619 8.036 29.130 o
7 2 0 83.839 95.192 4.618 79.616 o
7 2 1 0.998 -0.782 1.811 731.317 o
7 2 2 401.811 406.172 8.786 10.669 o
7 2 3 618.733 631.803 11.623 5.016 o
7 2 4 0.814 1.230 2.352 434.188 o
7 2 5 260.333 263.677 7.895 18.916 o
7 2 6 54.885 65.992 4.301 104.596 o
7 2 7 45.959 55.343 5.020 84.273 o
7 2 8 0.216 0.764 2.253 474.205 o
7 2 9 205.793 214.331 8.489 21.019 o
7 2 10 8.405 7.726 4.290 129.066 o
7 3 0 224.865 222.854 6.786 25.417 o
7 3 1 27.835 27.401 3.519 174.648 o
7 3 2 485.108 488.893 10.436 7.476 o
7 3 3 392.513 405.908 9.327 10.421 o
7 3 4 184.734 197.528 7.342 26.965 o
7 3 5 43.850 48.308 4.605 99.564 o
7 3 6 435.282 434.314 10.963 8.249 o
7 3 7 94.597 97.959 5.794 54.797 o
7 3 8 245.371 252.395 8.869 17.539 o
7 3 9 14.195 14.596 4.287 127.277 o
7 3 10 99.456 116.730 8.263 29.928 o
7 4 0 6.289 4.688 2.312 435.649 o
7 4 1 0.749 2.569 2.404 414.551 o
7 4 2 531.670 538.039 9.879 6.822 o
7 4 3 208.448 209.913 7.099 25.874 o
7 4 4 68.163 63.410 4.053 109.335 o
7 4 5 77.181 84.359 5.420 65.234 o
7 4 6 156.166 167.723 6.864 32.914 o
7 4 7 18.305 18.765 4.570 111.234 o
7 4 8 333.603 337.673 11.186 10.513 o
7 4 9 28.853 28.435 5.091 87.953 o
7 4 10 8.041 6.691 4.422 121.764 o
7 5 0 1333.400 1322.270 21.061 1.221 o
7 5 1 950.765 940.416 15.236 2.371 o
7 5 2 937.249 922.335 16.431 2.340 o
7 5 3 122.307 130.399 5.978 45.957 o
7 5 4 0.550 2.571 2.820 302.042 o
7 5 5 247.478 239.278 8.358 18.929 o
7 5 6 116.936 127.301 6.024 46.436 o
7 5 7 276.854 268.246 10.632 13.092 o
7 5 8 22.206 16.243 4.178 131.292 o
7 5 9 65.592 69.531 6.839 46.001 o
7 6 0 73.607 84.850 5.069 73.230 o
7 6 1 47.516 55.005 4.289 110.027 o
7 6 2 1007.030 977.533 17.480 2.054 o
7 6 3 17.424 16.656 3.683 168.709 o
7 6 4 1464.120 1450.880 24.679 0.984 o
7 6 5 42.431 39.026 4.489 105.992 o
7 6 6 111.946 122.379 6.652 41.041 o
7 6 7 0.868 0.547 3.105 249.786 o
7 6 8 3.081 1.643 3.864 160.775 o
7 6 9 31.698 21.797 5.032 90.016 o
7 7 0 24.084 28.488 3.149 215.546 o
7 7 1 153.716 159.833 5.187 46.540 o
7 7 2 258.628 252.929 7.824 19.421 o
7 7 3 53.221 66.357 5.393 71.971 o
7 7 4 59.996 64.416 5.319 72.609 o
7 7 5 153.094 153.656 7.387 30.622 o
7 7 6 50.325 63.314 7.271 42.379 o
7 7 7 127.162 119.751 7.612 32.333 o
7 7 8 51.923 63.473 6.109 58.096 o
7 8 0 987.705 972.999 26.582 1.556 o
7 8 1 791.063 780.973 15.379 3.080 o
7 8 2 121.748 119.730 5.477 52.639 o
7 8 3 0.003 0.653 2.567 365.865 o
7 8 4 13.267 11.565 4.486 117.038 o
7 8 5 31.843 34.096 4.343 116.664 o
7 8 6 26.545 20.608 4.851 97.552 o
7 8 7 110.432 116.751 7.588 33.752 o
7 8 8 16.420 14.886 4.795 101.992 o
7 9 0 375.438 370.012 9.421 11.099 o
7 9 1 17.515 20.145 4.256 127.532 o
7 9 2 109.687 107.598 6.115 47.748 o
7 9 3 661.581 648.963 15.202 3.922 o
7 9 4 402.219 399.189 11.421 8.682 o
7 9 5 12.314 7.274 4.234 131.684 o
7 9 6 366.682 364.530 12.562 8.574 o
7 9 7 163.072 173.920 10.055 18.656 o
7 10 0 0.878 4.141 2.906 283.826 o
7 10 1 273.822 271.511 8.031 17.833 o
7 10 2 192.353 191.845 7.385 26.448 o
7 10 3 110.161 115.835 7.335 35.692 o
7 10 4 523.448 502.515 17.935 4.295 o
7 10 5 321.442 298.267 10.156 12.357 o
7 10 6 0.544 5.028 4.517 117.914 o
7 11 0 318.725 303.241 9.768 12.872 o
7 11 1 127.216 117.556 8.121 29.255 o
7 11 2 28.230 21.420 6.103 62.586 o
7 11 3 90.071 92.855 8.413 30.026 o
7 11 4 41.106 32.080 6.708 51.010 o
7 12 0 309.117 296.632 19.759 5.051 o
7 12 1 194.590 205.591 12.661 12.116 o
7 12 2 4.172 4.034 4.380 124.950 o
8 0 0 12.886 13.432 5.208 87.301 o
8 0 2 993.157 988.442 24.550 1.650 o
8 0 4 871.872 874.645 23.956 1.942 o
8 0 6 1014.550 1044.710 31.886 1.248 o
8 0 8 1201.590 1150.840 48.712 0.672 o
8 1 0 179.939 186.622 6.667 31.059 o
8 1 1 62.931 78.439 4.647 87.906 o
8 1 2 488.940 477.307 14.290 5.787 o
8 1 3 3.912 7.853 3.099 246.850 o
8 1 4 189.925 185.124 7.903 24.674 o
8 1 5 101.965 107.853 5.444 57.825 o
8 1 6 159.037 184.297 8.588 23.603 o
8 1 7 10.211 7.977 3.920 153.578 o
8 1 8 62.084 80.506 9.718 24.057 o
8 1 9 75.035 93.134 7.425 38.303 o
8 2 0 15.201 20.536 3.156 225.813 o
8 2 1 90.720 87.632 4.841 73.599 o
8 2 2 0.662 -0.116 1.853 699.897 o
8 2 3 57.433 67.125 5.428 70.352 o
8 2 4 4.923 5.839 3.490 195.328 o
8 2 5 125.181 128.199 6.406 41.543 o
8 2 6 155.208 166.661 6.690 34.149 o
8 2 7 2.708 3.107 3.612 183.736 o
8 2 8 2.354 4.588 3.878 159.445 o
8 2 9 59.389 59.452 5.843 62.161 o
8 3 0 391.900 379.697 8.687 11.293 o
8 3 1 1355.780 1369.390 21.443 1.170 o
8 3 2 466.777 472.906 10.100 8.012 o
8 3 3 117.723 134.352 6.786 38.670 o
8 3 4 1047.450 1040.220 18.081 1.885 o
8 3 5 272.991 280.923 8.882 15.982 o
8 3 6 1.852 0.824 2.603 353.948 o
8 3 7 136.118 141.178 8.799 24.774 o
8 3 8 9.009 9.621 4.440 120.378 o
8 3 9 7.915 3.753 3.607 182.402 o
8 4 0 335.062 334.281 8.004 14.331 o
8 4 1 550.658 552.688 11.056 6.110 o
8 4 2 68.220 70.323 5.201 73.064 o
8 4 3 162.927 162.675 5.779 39.919 o
8 4 4 24.516 19.033 4.293 123.665 o
8 4 5 177.409 179.231 7.616 26.853 o
8 4 6 401.554 420.628 12.699 7.696 o
8 4 7 8.458 7.751 3.993 148.641 o
8 4 8 43.442 42.926 6.812 49.035 o
8 4 9 41.960 46.547 6.064 60.917 o
8 5 0 19.282 20.948 3.541 179.557 o
8 5 1 2.414 2.117 2.382 420.074 o
8 5 2 186.775 195.329 7.412 26.592 o
8 5 3 31.064 40.542 4.411 112.646 o
8 5 4 47.029 50.942 4.950 86.628 o
8 5 5 238.066 245.385 10.633 14.295 o
8 5 6 128.038 130.531 7.865 30.325 o
8 5 7 105.302 120.700 7.659 33.465 o
8 5 8 258.740 259.296 11.048 12.966 o
8 6 0 1.319 -0.824 2.372 427.126 o
8 6 1 160.107 161.141 6.078 38.134 o
8 6 2 563.521 564.706 12.170 5.572 o
8 6 3 120.452 137.095 7.325 34.152 o
8 6 4 47.221 49.023 5.069 83.249 o
8 6 5 127.041 137.794 8.201 28.254 o
8 6 6 14.393 30.279 5.700 72.299 o
8 6 7 8.031 9.000 4.520 116.404 o
8 6 8 77.817 77.698 11.004 18.793 o
8 7 0 8.813 9.762 3.288 216.602 o
8 7 1 329.893 330.533 10.434 11.468 o
8 7 2 153.206 166.745 7.923 27.327 o
8 7 3 161.379 171.635 6.935 31.855 o
8 7 4 34.045 31.798 5.072 87.409 o
8 7 5 248.498 254.292 10.080 14.918 o
8 7 6 23.243 23.695 5.256 83.918 o
8 7 7 258.130 251.485 9.977 14.878 o
8 8 0 410.571 399.021 11.377 8.591 o
8 8 1 2344.750 2273.760 45.328 0.361 o
8 8 2 0.444 3.529 3.107 248.817 o
8 8 3 1024.710 995.535 21.323 1.781 o
8 8 4 53.514 61.728 5.345 73.475 o
8 8 5 168.059 158.477 9.827 19.422 o
8 8 6 40.739 39.365 5.273 79.589 o
8 9 0 51.829 57.587 5.879 62.622 o
8 9 1 5.106 7.739 3.611 182.242 o
8 9 2 225.252 231.080 8.750 19.049 o
8 9 3 15.945 18.804 3.680 169.212 o
8 9 4 2.023 1.716 4.497 118.992 o
8 9 5 43.514 49.630 6.048 60.890 o
8 10 0 444.060 425.530 11.434 7.903 o
8 10 1 0.598 1.793 3.239 229.422 o
8 10 2 103.840 105.349 7.213 37.582 o
8 10 3 51.661 58.806 6.608 50.615 o
8 10 4 9.081 5.876 3.779 165.696 o
8 11 0 3.635 7.500 4.042 146.280 o
8 11 1 44.092 58.556 6.989 46.171 o
8 11 2 302.542 328.776 13.744 8.628 o
8 11 3 0.009 14.175 6.889 50.689 o
8 12 0 5.031 7.598 5.766 72.154 o
9 0 0 456.301 452.759 13.205 6.658 o
9 0 2 30.748 33.247 7.403 42.681 o
9 0 4 15.525 21.490 6.476 56.526 o
9 0 6 590.784 568.197 23.766 2.777 o
9 0 8 901.565 883.660 29.919 1.509 o
9 1 0 66.243 68.498 4.870 82.035 o
9 1 1 884.484 882.030 15.863 2.575 o
9 1 2 20.897 25.104 3.893 148.831 o
9 1 3 135.800 147.563 6.853 35.774 o
9 1 4 5.302 5.277 3.325 214.896 o
9 1 5 390.322 375.578 10.414 9.849 o
9 1 6 282.895 285.586 11.456 11.634 o
9 1 7 685.959 654.995 16.342 3.589 o
9 1 8 111.879 107.210 8.921 25.943 o
9 2 0 65.600 71.728 5.015 77.992 o
9 2 1 841.692 853.067 16.047 2.724 o
9 2 2 47.675 51.726 4.194 114.836 o
9 2 3 0.050 2.842 3.175 238.694 o
9 2 4 128.822 130.142 6.866 37.152 o
9 2 5 25.908 26.189 4.573 108.567 o
9 2 6 0.522 4.169 3.449 201.949 o
9 2 7 363.849 357.789 11.049 9.927 o
9 2 8 21.616 25.279 6.609 53.895 o
9 3 0 117.129 125.066 5.660 50.718 o
9 3 1 109.189 120.661 5.253 57.993 o
9 3 2 19.777 26.230 4.222 127.961 o
9 3 3 355.992 350.545 13.604 8.012 o
9 3 4 69.660 84.133 5.889 58.152 o
9 3 5 44.775 42.335 5.330 77.105 o
9 3 6 9.439 12.992 4.747 105.227 o
9 3 7 1.898 0.875 2.887 287.923 o
9 3 8 58.447 56.162 7.968 35.518 o
9 4 0 45.360 45.378 4.629 98.650 o
9 4 1 794.776 786.083 15.608 3.030 o
9 4 2 31.181 33.425 4.483 110.345 o
9 4 3 60.692 72.483 7.512 39.044 o
9 4 4 64.610 71.314 5.532 66.503 o
9 4 5 25.681 17.654 4.607 108.096 o
9 4 6 16.153 14.410 4.957 95.680 o
9 4 7 1.568 0.186 3.044 259.476 o
9 5 0 539.239 536.981 12.258 5.875 o
9 5 1 120.561 131.700 8.042 29.691 o
9 5 2 85.062 80.704 5.861 56.585 o
9 5 3 332.678 333.195 10.870 10.904 o
9 5 4 86.522 98.167 7.837 34.035 o
9 5 5 78.412 85.813 6.788 44.765 o
9 5 6 72.320 80.869 9.694 23.918 o
9 5 7 280.585 292.173 12.825 10.014 o
9 6 0 15.521 14.934 3.681 170.097 o
9 6 1 95.802 112.690 7.110 38.833 o
9 6 2 206.973 205.375 9.155 19.193 o
9 6 3 28.391 38.889 4.940 92.217 o
9 6 4 757.486 753.101 18.244 2.881 o
9 6 5 14.692 12.537 4.305 126.357 o
9 6 6 239.099 223.332 10.806 14.223 o
9 7 0 41.056 44.020 4.443 107.585 o
9 7 1 19.351 19.360 4.230 128.640 o
9 7 2 172.610 170.788 7.901 26.134 o
9 7 3 94.933 103.496 6.679 43.495 o
9 7 4 21.480 23.657 5.410 79.592 o
9 7 5 31.103 27.391 5.438 77.400 o
9 7 6 1.842 1.622 3.644 180.980 o
9 8 0 8.836 8.118 4.073 142.841 o
9 8 1 148.742 143.041 7.860 28.662 o
9 8 2 267.879 274.841 10.628 13.232 o
9 8 3 63.673 69.205 6.436 51.430 o
9 8 4 61.442 54.448 7.548 39.172 o
9 8 5 1.781 5.144 3.741 171.292 o
9 9 0 4.601 6.917 4.173 137.190 o
9 9 1 7.370 4.780 3.049 253.499 o
9 9 2 1.970 3.178 4.054 146.192 o
9 9 3 157.357 150.703 9.902 19.647 o
9 9 4 232.017 229.880 10.043 15.804 o
9 10 0 0.142 0.623 2.683 334.848 o
9 10 1 53.506 60.767 6.632 50.051 o
9 10 2 33.771 33.219 5.761 68.755 o
9 11 0 12.078 8.456 6.354 59.178 o
10 0 0 224.149 244.893 11.295 13.459 o
10 0 2 248.562 226.013 13.250 10.422 o
10 0 4 51.050 57.929 9.131 27.645 o
10 0 6 307.131 308.584 17.712 5.995 o
10 1 0 70.956 81.942 5.691 61.524 o
10 1 1 13.297 16.399 4.764 103.658 o
10 1 2 59.329 72.632 6.241 54.595 o
10 1 3 90.481 99.932 6.160 50.247 o
10 1 4 287.529 289.600 10.455 12.852 o
10 1 5 90.428 80.154 6.314 49.504 o
10 1 6 4.301 7.622 5.264 86.534 o
10 1 7 83.900 88.428 7.948 33.627 o
10 2 0 5.026 8.788 4.507 117.581 o
10 2 1 553.392 546.501 12.255 5.709 o
10 2 2 104.591 107.413 6.814 41.003 o
10 2 3 18.754 22.233 4.503 113.935 o
10 2 4 2.662 3.936 3.559 189.124 o
10 2 5 2.837 2.787 4.212 135.372 o
10 2 6 8.988 7.830 5.044 93.715 o
10 2 7 3.166 -0.105 4.706 108.675 o
10 3 0 0.356 1.290 2.315 448.655 o
10 3 1 652.253 642.736 16.174 3.792 o
10 3 2 167.576 169.067 8.746 22.947 o
10 3 3 221.760 232.335 8.916 18.731 o
10 3 4 582.995 585.800 16.221 4.248 o
10 3 5 16.707 19.959 5.436 79.585 o
10 3 6 87.107 74.933 6.455 48.394 o
10 4 0 188.660 191.600 8.047 23.998 o
10 4 1 100.559 106.695 6.163 48.457 o
10 4 2 136.059 142.490 7.277 33.038 o
10 4 3 223.147 227.999 9.102 18.287 o
10 4 4 0.355 1.127 3.686 177.346 o
10 4 5 81.147 96.427 8.747 28.304 o
10 4 6 5.379 1.647 4.149 139.092 o
10 5 0 58.647 66.579 6.629 49.385 o
10 5 1 139.730 131.037 7.293 33.096 o
10 5 2 9.175 10.173 4.112 139.848 o
10 5 3 10.336 10.258 5.133 90.284 o
10 5 4 1.594 1.235 3.530 193.018 o
10 5 5 0.353 1.258 3.464 200.765 o
10 6 0 17.161 15.473 4.315 124.891 o
10 6 1 21.749 26.764 4.845 98.067 o
10 6 2 3.008 4.810 4.473 119.927 o
10 6 3 9.619 8.370 5.071 92.654 o
10 6 4 52.289 57.518 6.768 48.450 o
10 6 5 18.086 14.949 5.728 71.940 o
10 7 0 4.097 3.572 4.192 136.329 o
10 7 1 273.724 278.724 9.519 14.844 o
10 7 2 191.572 186.780 8.814 21.241 o
10 7 3 90.133 100.546 7.611 35.489 o
10 7 4 0.411 5.636 4.741 107.059 o
10 8 0 218.615 222.813 10.562 15.200 o
10 8 1 59.447 70.041 6.522 50.608 o
10 8 2 134.687 132.291 8.672 25.623 o
10 8 3 537.310 507.270 18.993 3.950 o
10 9 0 119.240 121.344 8.559 27.165 o
10 9 1 14.906 12.002 4.900 98.214 o
10 9 2 212.029 210.102 9.404 18.249 o
10 10 0 0.028 6.815 4.798 104.512 o
11 0 0 1973.640 1938.560 52.563 0.397 o
11 0 2 6.194 11.039 5.781 71.618 o
11 0 4 71.001 85.927 11.266 18.013 o
11 1 0 20.787 22.665 4.683 105.267 o
11 1 1 151.104 150.024 8.712 24.277 o
11 1 2 29.868 36.793 5.687 70.708 o
11 1 3 129.391 155.826 9.455 22.042 o
11 1 4 14.621 16.416 6.015 65.568 o
11 1 5 61.618 51.334 8.067 34.676 o
11 2 0 36.410 44.644 5.595 71.567 o
11 2 1 298.603 283.598 9.644 13.848 o
11 2 2 2.234 4.437 3.519 193.491 o
11 2 3 326.768 346.288 13.060 8.808 o
11 2 4 52.904 50.157 6.144 58.128 o
11 2 5 48.622 48.570 8.545 31.587 o
11 3 0 15.829 14.728 5.266 85.041 o
11 3 1 1.783 3.864 4.000 150.092 o
11 3 2 39.336 41.410 6.206 58.840 o
11 3 3 0.631 3.382 3.767 169.488 o
11 3 4 6.240 15.226 5.595 76.275 o
11 3 5 134.252 138.426 9.249 22.991 o
11 4 0 336.374 336.640 10.909 10.758 o
11 4 1 9.438 15.083 4.558 113.802 o
11 4 2 51.015 65.654 8.132 34.297 o
11 4 3 578.458 578.775 15.159 4.559 o
11 4 4 36.554 32.556 6.648 52.177 o
11 5 0 15.490 17.926 5.193 87.265 o
11 5 1 239.383 242.566 11.037 13.592 o
11 5 2 155.894 168.878 9.461 20.843 o
11 5 3 3.524 9.504 4.676 109.477 o
11 5 4 58.354 49.397 8.213 33.692 o
11 6 0 30.537 43.040 6.633 52.452 o
11 6 1 18.838 24.041 6.184 61.585 o
11 6 2 102.687 115.365 8.509 28.353 o
11 6 3 252.210 275.968 12.637 10.758 o
11 7 0 176.170 173.117 9.454 20.057 o
11 7 1 568.336 552.044 16.581 4.318 o
11 7 2 121.851 122.384 8.394 27.891 o
11 8 0 2.803 3.408 4.028 147.875 o
11 8 1 62.077 69.716 8.478 31.242 o
12 0 0 5.453 11.586 7.336 44.624 o
12 0 2 318.995 324.039 21.924 4.184 o
12 1 0 36.295 39.278 6.191 59.491 o
12 1 1 0.681 1.135 3.388 209.783 o
12 1 2 66.539 73.935 7.623 37.642 o
12 1 3 12.954 9.009 5.529 77.807 o
12 2 0 14.857 14.713 5.422 80.422 o
12 2 1 33.832 38.514 6.363 56.709 o
12 2 2 55.815 59.743 7.406 40.745 o
12 2 3 39.919 42.495 6.513 53.645 o
12 3 0 89.467 101.018 8.412 29.873 o
12 3 1 176.940 180.039 8.616 22.749 o
12 3 2 0.113 2.543 3.813 165.654 o
12 3 3 168.135 167.519 10.602 17.110 o
12 4 0 54.422 60.126 7.160 43.440 o
12 4 1 4.157 6.437 4.607 112.843 o
12 4 2 102.137 132.019 9.971 21.311 o
12 5 0 509.068 523.876 15.426 5.070 o
12 5 1 1.533 1.817 4.111 142.363 o
12 6 0 26.002 19.706 6.426 56.831 o
13 0 0 19.518 16.029 6.510 55.884 o
13 1 0 216.248 222.547 12.842 11.413 o
13 1 1 16.979 20.241 6.532 55.535 o
13 2 0 27.002 33.346 8.463 32.983 o
13 3 0 18.249 16.781 5.660 73.554 o

_iucr_refine_instructions_details
;
TITL shelx_a.res in P2(1)/c
REM Old TITL DFAEE
REM SHELXT solution in P2(1)/c
REM R1 0.096, Rweak 0.004, Alpha 0.022, Orientation as input
REM Formula found by SHELXT: C16 N O2 Cl2
REM #####
CELL 0.71075 10.8554 11.685 12.5092 90 108.299 90
ZERR 4 0.0005 0.0005 0.0005 0 0.001 0
LATT 1
SYMM -X,0.5+Y,0.5-Z
SFAC C H N O Cl
UNIT 64 60 4 8 8

L.S. 10
PLAN  20
SIZE 0.3 0.242 0.12
TEMP -180
HTAB N1 Cl2
HTAB N1 O1
HTAB C15 O1
CONF
BOND $H
LIST 6
FMAP 2
ACTA 
HTAB 
MORE -1
WGHT 0.029079 0.028488
FVAR 0.283059
REM <olex2.extras>
REM <HklSrc "%.\\shelx_a.hkl">
REM </olex2.extras>

Cl1   5     0.21755  0.58730  0.51830  11.00000  0.03538  0.01847  0.02515 =
 -0.00177  0.01052  0.00276 
H1    2     0.37779  0.35014  0.37394  11.00000  0.04190  0.03559  0.03386 =
 0.00766  0.02680  0.01570 
O1    4     0.49335  0.32144  0.27521  11.00000  0.03815  0.01929  0.05194 =
 0.00256  0.03220  0.00158 
N1    3     0.31601  0.40591  0.39241  11.00000  0.01664  0.02006  0.01927 =
 0.00338  0.00819  0.00217 
C1    1     0.20090  0.44067  0.52981  11.00000  0.02138  0.01822  0.01635 =
 0.00005  0.00657  0.00216 
O2    4     0.58810  0.43301  0.17804  11.00000  0.03634  0.02332  0.03675 =
 0.00062  0.02452 -0.00137 
C2    1     0.14031  0.40099  0.60546  11.00000  0.02772  0.02891  0.02005 =
 -0.00159  0.01279  0.00112 
H2    2     0.10050  0.46118  0.65381  11.00000  0.06983  0.03339  0.03830 =
 -0.00630  0.03414  0.00875 
Cl2   5     0.31266  0.15067  0.41863  11.00000  0.02814  0.01930  0.02767 =
 -0.00131  0.01120  0.00319 
C3    1     0.13344  0.28386  0.62326  11.00000  0.02976  0.02963  0.02185 =
 0.00325  0.01377 -0.00207 
H3    2     0.08512  0.25185  0.68257  11.00000  0.06651  0.05223  0.03879 =
 0.00451  0.03508 -0.01164 
C4    1     0.18792  0.20753  0.56573  11.00000  0.02677  0.02140  0.01930 =
 0.00411  0.00811 -0.00178 
H4    2     0.18387  0.11634  0.57904  11.00000  0.05659  0.03504  0.02834 =
 0.01554  0.02237  0.00521 
C5    1     0.24572  0.24843  0.48900  11.00000  0.01817  0.01861  0.01643 =
 0.00159  0.00534  0.00044 
C6    1     0.25292  0.36583  0.46698  11.00000  0.01600  0.01840  0.01424 =
 0.00199  0.00581  0.00070 
C7    1     0.25404  0.47733  0.29990  11.00000  0.01544  0.01676  0.01628 =
 0.00033  0.00629  0.00094 
C8    1     0.11906  0.48950  0.26005  11.00000  0.01627  0.02238  0.01824 =
 0.00117  0.00678  0.00144 
H8    2     0.06257  0.44265  0.30249  11.00000  0.02693  0.06639  0.04283 =
 0.00235  0.02137 -0.01277 
C9    1     0.06059  0.55886  0.16764  11.00000  0.01781  0.02610  0.02050 =
 0.00280  0.00384  0.00311 
H9    2    -0.04380  0.56674  0.13524  11.00000  0.02508  0.05931  0.05087 =
 0.01345  0.00100  0.00807 
C10   1     0.13609  0.61653  0.11299  11.00000  0.02519  0.02620  0.02035 =
 0.00586  0.00578  0.00327 
H10   2     0.09062  0.67012  0.04060  11.00000  0.05157  0.05934  0.03481 =
 0.02810  0.01684  0.01635 
C11   1     0.27029  0.60467  0.15273  11.00000  0.02368  0.02122  0.02203 =
 0.00403  0.00995  0.00084 
H11   2     0.33164  0.65038  0.11320  11.00000  0.04919  0.02817  0.04744 =
 0.00246  0.02527 -0.01320 
C12   1     0.33094  0.53639  0.24593  11.00000  0.01665  0.01603  0.02016 =
 0.00071  0.00856  0.00051 
C13   1     0.47701  0.52627  0.28761  11.00000  0.01711  0.01924  0.02937 =
 -0.00042  0.01040 -0.00172 
H13A  2     0.52205  0.59751  0.25727  11.00000  0.02665  0.03456  0.06948 =
 0.01665  0.02835  0.00098 
H13B  2     0.51197  0.52307  0.37899  11.00000  0.02712  0.04600  0.03247 =
 -0.00555 -0.00193  0.00300 
C14   1     0.51999  0.41515  0.24766  11.00000  0.01664  0.01908  0.02798 =
 0.00128  0.01092  0.00038 
C15   1     0.63621  0.33431  0.13276  11.00000  0.03776  0.03117  0.03875 =
 -0.00869  0.02557 -0.00525 
H15A  2     0.60267  0.25767  0.16138  11.00000  0.07876  0.03947  0.11375 =
 -0.01195  0.06649 -0.01688 
H15B  2     0.59669  0.34040  0.04348  11.00000  0.05071  0.12241  0.04244 =
 -0.03068  0.01601 -0.01571 
C16   1     0.78157  0.33835  0.16895  11.00000  0.03604  0.02963  0.03681 =
 -0.00367  0.01652  0.00485 
H16A  2     0.82092  0.26413  0.13698  11.00000  0.05923  0.05031  0.09446 =
 -0.02740  0.04493  0.01410 
H16B  2     0.81604  0.41631  0.13968  11.00000  0.06594  0.03574  0.10213 =
 0.00807  0.05334 -0.00791 
H16C  2     0.81982  0.33604  0.25849  11.00000  0.09494  0.07767  0.05448 =
 -0.02489  0.01046  0.02665 
HKLF 4

END
Q1 1 0.138889 0.575 0.511111 11 0.05 0.34

  REM The information below was added by Olex2.
  REM
  REM R1 = 0.0251 for 3000 Fo > 4sig(Fo) and 0.0298 for all 3435 data
  REM 325 parameters refined using 0 restraints
  REM Highest difference peak 0.3392, deepest hole -0.2393
  REM Mean Shift 0.0000, Max Shift 0.0007.

  REM +++ Tabular Listing of Refinement Information +++
  REM R1_all = 0.0298
  REM R1_gt = 0.0251
  REM wR_ref = 0.0551
  REM GOOF = 1.0648
  REM Shift_max = 0.0007
  REM Shift_mean = 0.0000
  REM Reflections_all = 3435
  REM Reflections_gt = 3000
  REM Parameters = 325
  REM Hole = -0.2393
  REM Peak = 0.3392
  REM Flack = n/a

  
;
_olex2_submission_special_instructions  'No special instructions were received'
