# Supplementary material for: Fragmentation and transferability in Hirshfeld atom refinement
Source: IUCrJ. 2022 Feb 26;9(Pt 2):298–315. doi: 10.1107/S2052252522000690 (PMC8895009; doi:10.1107/S2052252522000690)
Supplement: Supplementary file 2 [file m-09-00298-sup2.zip › cif/frag_vs_no_frag/DAYCEO_frag_coarse.cif]

data_DAYCEO_frag_coarse
_audit_creation_date               2021-06-10
_audit_creation_method
;
Olex2 1.3
(compiled 2020.07.31 svn.rc2a77460 for OlexSys, GUI svn.r6145)
;
_audit_contact_author_address      ?
_audit_contact_author_email        ?
_audit_contact_author_name         ''
_audit_contact_author_phone        ?
_publ_contact_author_id_orcid      ?
_publ_section_references
;
Bourhis, L.J., Dolomanov, O.V., Gildea, R.J., Howard, J.A.K., Puschmann, H.
 (2015). Acta Cryst. A71, 59-75.

Dolomanov, O.V., Bourhis, L.J., Gildea, R.J, Howard, J.A.K. & Puschmann, H.
 (2009), J. Appl. Cryst. 42, 339-341.
;
_chemical_formula_moiety           'C11 H15 N O3'
_chemical_formula_sum              'C11 H15 N O3'
_chemical_formula_weight           209.247
loop_
  _atom_type_symbol
  _atom_type_scat_dispersion_real
  _atom_type_scat_dispersion_imag
  _atom_type_scat_Cromer_Mann_a1
  _atom_type_scat_Cromer_Mann_a2
  _atom_type_scat_Cromer_Mann_a3
  _atom_type_scat_Cromer_Mann_a4
  _atom_type_scat_Cromer_Mann_b1
  _atom_type_scat_Cromer_Mann_b2
  _atom_type_scat_Cromer_Mann_b3
  _atom_type_scat_Cromer_Mann_b4
  _atom_type_scat_Cromer_Mann_c
  _atom_type_scat_source
  _atom_type_scat_dispersion_source
 H 0.00000 0.00000 0.49300 0.32291 0.14019 0.04081 10.51090 26.12570 3.14236
 57.79970 0.0030380000826
 'International Tables Volume C Table 6.1.1.4 (pp. 500-502)' custom
 C 0.01810 0.00910 2.31000 1.02000 1.58860 0.86500 20.84390 10.20750 0.56870
 51.65120 0.215599998832
 'International Tables Volume C Table 6.1.1.4 (pp. 500-502)' custom
 O 0.04920 0.03220 3.04850 2.28680 1.54630 0.86700 13.27710 5.70110 0.32390
 32.90890 0.250800013542
 'International Tables Volume C Table 6.1.1.4 (pp. 500-502)' custom
 N 0.03110 0.01800 12.21260 3.13220 2.01250 1.16630 0.00570 9.89330 28.99750
 0.58260 -11.5290002823
 'International Tables Volume C Table 6.1.1.4 (pp. 500-502)' custom

_space_group_crystal_system        'triclinic'
_space_group_IT_number             2
_space_group_name_H-M_alt          'P -1'
_space_group_name_Hall             '-P 1'
loop_
  _space_group_symop_id
  _space_group_symop_operation_xyz
 1 x,y,z
 2 -x,-y,-z

_symmetry_Int_Tables_number        2
_cell_length_a                     6.4256(9)
_cell_length_b                     7.4813(10)
_cell_length_c                     12.1118(14)
_cell_angle_alpha                  77.282(10)
_cell_angle_beta                   78.857(9)
_cell_angle_gamma                  71.243(8)
_cell_volume                       533.04(12)
_cell_formula_units_Z              2
_cell_measurement_temperature    90.0(5)
_cell_measurement_reflns_used    2923
_cell_measurement_theta_min      6.3
_cell_measurement_theta_max      67.2
_exptl_crystal_description       needle
_exptl_crystal_colour            colorless
_exptl_absorpt_coefficient_mu      0.782
_exptl_crystal_density_diffrn      1.304
_exptl_crystal_F_000               224.723
_exptl_crystal_size_max            0.28
_exptl_crystal_size_mid            0.11
_exptl_crystal_size_min            0.1
_diffrn_measurement_device_type  'Bruker APEX-II CCD'
_diffrn_reflns_av_R_equivalents    0.0000
_diffrn_reflns_av_unetI/netI       0.0196
_diffrn_reflns_Laue_measured_fraction_full  0.9640
_diffrn_reflns_Laue_measured_fraction_max  0.9483
_diffrn_reflns_limit_h_max         7
_diffrn_reflns_limit_h_min         -7
_diffrn_reflns_limit_k_max         8
_diffrn_reflns_limit_k_min         -8
_diffrn_reflns_limit_l_max         14
_diffrn_reflns_limit_l_min         0
_diffrn_reflns_number              1852
_diffrn_reflns_point_group_measured_fraction_full  0.9640
_diffrn_reflns_point_group_measured_fraction_max  0.9483
_diffrn_reflns_theta_full          67.6786
_diffrn_reflns_theta_max           68.27
_diffrn_reflns_theta_min           6.34
_diffrn_ambient_temperature        90.0(5)
_diffrn_measured_fraction_theta_full  0.9640
_diffrn_measured_fraction_theta_max  0.9483
_diffrn_radiation_type             'Cu K\a'
_diffrn_radiation_wavelength       1.54178
_reflns_Friedel_coverage           0.0
_reflns_limit_h_max                7
_reflns_limit_h_min                -7
_reflns_limit_k_max                8
_reflns_limit_k_min                -8
_reflns_limit_l_max                14
_reflns_limit_l_min                0
_reflns_number_gt                  1679
_reflns_number_total               1852
_reflns_threshold_expression       I>=2u(I)
_computing_molecular_graphics      'Olex2 1.3 (Dolomanov et al., 2009)'
_computing_publication_material    'Olex2 1.3 (Dolomanov et al., 2009)'
_computing_structure_refinement    'olex2.refine 1.3 (Bourhis et al., 2015)'
_refine_diff_density_max           0.1674
_refine_diff_density_min           -0.1112
_refine_diff_density_rms           0.0293
_refine_ls_d_res_high              0.8298
_refine_ls_d_res_low               6.9808
_refine_ls_goodness_of_fit_ref     1.1886
_refine_ls_hydrogen_treatment      refall
_refine_ls_matrix_type             full
_refine_ls_number_constraints      0
_refine_ls_number_parameters       271
_refine_ls_number_reflns           1852
_refine_ls_number_restraints       0
_refine_ls_R_factor_all            0.0243
_refine_ls_R_factor_gt             0.0210
_refine_ls_restrained_S_all        1.1886
_refine_ls_shift/su_max            0.0007
_refine_ls_shift/su_mean           0.0001
_refine_ls_structure_factor_coef   Fsqd
_refine_ls_weighting_details      
 'w=1/[\s^2^(Fo^2^)+(0.0267P)^2^+0.0147P] where P=(Fo^2^+2Fc^2^)/3'
_refine_ls_weighting_scheme        calc
_refine_ls_wR_factor_gt            0.0521
_refine_ls_wR_factor_ref           0.0537
_olex2_refinement_description
;
;
loop_
  _atom_site_label
  _atom_site_type_symbol
  _atom_site_fract_x
  _atom_site_fract_y
  _atom_site_fract_z
  _atom_site_U_iso_or_equiv
  _atom_site_adp_type
  _atom_site_occupancy
  _atom_site_refinement_flags_posn
 O1 O 0.98065(10) 0.31171(9) -0.07878(5) 0.02738(15) Uani 1.000000 .
 O2 O 0.19349(9) 0.09192(8) 0.61159(4) 0.02526(15) Uani 1.000000 .
 O3 O -0.07301(10) 0.25286(9) 0.50161(5) 0.03023(16) Uani 1.000000 .
 N1 N 0.73822(11) 0.45055(10) 0.12861(5) 0.02129(16) Uani 1.000000 .
 H1N H 0.860(2) 0.5169(18) 0.0999(11) 0.034(3) Uani 1.000000 .
 C1 C 0.68702(13) 0.32954(11) 0.07438(6) 0.02158(18) Uani 1.000000 .
 C2 C 0.49703(13) 0.28551(11) 0.13719(6) 0.02215(18) Uani 1.000000 .
 C3 C 0.43507(13) 0.38358(11) 0.23079(6) 0.02133(18) Uani 1.000000 .
 C4 C 0.58813(13) 0.48449(11) 0.22311(6) 0.02167(18) Uani 1.000000 .
 C5 C 0.81371(14) 0.26734(12) -0.02776(6) 0.02385(19) Uani 1.000000 .
 H5 H 0.7547(18) 0.1681(16) -0.0609(9) 0.035(3) Uani 1.000000 .
 C6 C 0.37990(17) 0.16039(14) 0.11043(8) 0.0288(2) Uani 1.000000 .
 H6A H 0.403(3) 0.150(2) 0.0227(11) 0.072(5) Uani 1.000000 .
 H6B H 0.203(2) 0.214(3) 0.1341(15) 0.083(5) Uani 1.000000 .
 H6C H 0.432(3) 0.0193(19) 0.1572(14) 0.081(5) Uani 1.000000 .
 C7 C 0.60392(16) 0.60615(14) 0.30132(8) 0.02635(19) Uani 1.000000 .
 H7A H 0.701(2) 0.520(2) 0.3684(12) 0.052(4) Uani 1.000000 .
 H7B H 0.445(2) 0.674(2) 0.3459(12) 0.057(4) Uani 1.000000 .
 H7C H 0.680(3) 0.716(2) 0.2561(11) 0.064(4) Uani 1.000000 .
 C8 C 0.24313(14) 0.37803(13) 0.32280(7) 0.02261(19) Uani 1.000000 .
 H8A H 0.1112(17) 0.3512(18) 0.2889(9) 0.039(3) Uani 1.000000 .
 H8B H 0.173(2) 0.5130(17) 0.3527(9) 0.040(3) Uani 1.000000 .
 C9 C 0.31088(14) 0.22033(13) 0.42454(7) 0.02394(19) Uani 1.000000 .
 H9A H 0.392(2) 0.0836(18) 0.3966(11) 0.050(4) Uani 1.000000 .
 H9B H 0.4344(19) 0.247(2) 0.4654(10) 0.051(4) Uani 1.000000 .
 C10 C 0.11997(13) 0.19437(11) 0.51440(6) 0.02059(18) Uani 1.000000 .
 C11 C 0.03156(16) 0.04242(14) 0.70225(8) 0.0263(2) Uani 1.000000 .
 H11A H -0.067(3) 0.164(2) 0.7393(13) 0.078(5) Uani 1.000000 .
 H11B H 0.117(2) -0.062(3) 0.7637(12) 0.086(6) Uani 1.000000 .
 H11C H -0.071(3) -0.010(3) 0.6720(12) 0.091(6) Uani 1.000000 .

loop_
  _atom_site_aniso_label
  _atom_site_aniso_U_11
  _atom_site_aniso_U_22
  _atom_site_aniso_U_33
  _atom_site_aniso_U_12
  _atom_site_aniso_U_13
  _atom_site_aniso_U_23
 O1 0.0253(3) 0.0405(3) 0.0201(3) -0.0177(3) 0.0062(2) -0.0086(2)
 O2 0.0203(3) 0.0326(3) 0.0188(3) -0.0075(2) 0.0011(2) 0.0004(2)
 O3 0.0183(3) 0.0450(4) 0.0202(3) -0.0071(3) 0.0014(2) 0.0026(2)
 N1 0.0197(4) 0.0266(4) 0.0172(3) -0.0097(3) 0.0016(3) -0.0022(3)
 H1N 0.031(8) 0.032(8) 0.034(8) -0.012(7) 0.001(6) -0.001(6)
 C1 0.0210(4) 0.0268(4) 0.0161(4) -0.0098(3) 0.0019(3) -0.0013(3)
 C2 0.0212(4) 0.0258(4) 0.0182(4) -0.0096(3) 0.0016(3) -0.0007(3)
 C3 0.0181(4) 0.0254(4) 0.0176(4) -0.0073(3) 0.0024(3) -0.0004(3)
 C4 0.0195(4) 0.0256(4) 0.0183(4) -0.0075(3) 0.0006(3) -0.0018(3)
 C5 0.0240(4) 0.0326(4) 0.0170(4) -0.0138(4) 0.0028(3) -0.0047(3)
 H5 0.031(7) 0.046(7) 0.035(6) -0.018(6) 0.010(5) -0.021(6)
 C6 0.0287(5) 0.0353(5) 0.0254(5) -0.0173(4) 0.0043(4) -0.0064(4)
 H6A 0.104(13) 0.108(13) 0.042(9) -0.077(11) 0.007(8) -0.033(8)
 H6B 0.047(10) 0.108(14) 0.122(14) -0.052(10) 0.020(10) -0.060(12)
 H6C 0.109(13) 0.029(8) 0.116(13) -0.019(8) -0.078(12) 0.018(9)
 C7 0.0234(5) 0.0317(5) 0.0234(4) -0.0077(4) 0.0003(4) -0.0069(4)
 H7A 0.055(9) 0.052(9) 0.054(9) -0.009(7) -0.018(8) -0.017(7)
 H7B 0.030(8) 0.063(10) 0.084(11) -0.004(7) 0.003(8) -0.047(9)
 H7C 0.099(12) 0.064(10) 0.049(9) -0.054(10) 0.007(8) -0.014(8)
 C8 0.0196(4) 0.0246(4) 0.0189(4) -0.0057(3) 0.0035(3) -0.0003(3)
 H8A 0.019(6) 0.069(9) 0.031(7) -0.019(6) -0.010(5) 0.004(6)
 H8B 0.052(8) 0.033(7) 0.032(7) -0.017(6) 0.014(6) -0.008(6)
 C9 0.0188(4) 0.0309(5) 0.0168(4) -0.0061(4) 0.0031(3) 0.0005(3)
 H9A 0.049(9) 0.039(8) 0.045(8) -0.005(7) 0.021(7) -0.005(6)
 H9B 0.024(7) 0.098(12) 0.031(7) -0.032(8) -0.003(6) 0.008(7)
 C10 0.0182(4) 0.0252(4) 0.0161(4) -0.0065(3) 0.0030(3) -0.0034(3)
 C11 0.0261(5) 0.0310(5) 0.0188(4) -0.0102(4) 0.0020(4) 0.0004(4)
 H11A 0.090(12) 0.053(9) 0.075(10) -0.025(9) 0.058(9) -0.030(8)
 H11B 0.052(9) 0.126(14) 0.046(9) -0.023(10) 0.002(8) 0.047(10)
 H11C 0.095(13) 0.171(19) 0.043(9) -0.102(14) 0.031(9) -0.033(10)

loop_
  _geom_bond_atom_site_label_1
  _geom_bond_atom_site_label_2
  _geom_bond_distance
  _geom_bond_site_symmetry_2
  _geom_bond_publ_flag
 O1 C5 1.2350(10) . ?
 O2 C10 1.3346(10) . ?
 O2 C11 1.4327(9) . ?
 O3 C10 1.2035(10) . ?
 N1 H1N 1.025(13) . ?
 N1 C1 1.3770(11) . ?
 N1 C4 1.3596(10) . ?
 C1 C2 1.4025(11) . ?
 C1 C5 1.4249(11) . ?
 C2 C3 1.4093(11) . ?
 C2 C6 1.4928(13) . ?
 C3 C4 1.3989(12) . ?
 C3 C8 1.4987(10) . ?
 C4 C7 1.4873(12) . ?
 C5 H5 1.108(11) . ?
 C6 H6A 1.061(13) . ?
 C6 H6B 1.081(15) . ?
 C6 H6C 1.063(13) . ?
 C7 H7A 1.084(14) . ?
 C7 H7B 1.081(12) . ?
 C7 H7C 1.083(13) . ?
 C8 H8A 1.099(11) . ?
 C8 H8B 1.076(11) . ?
 C8 C9 1.5286(11) . ?
 C9 H9A 1.083(12) . ?
 C9 H9B 1.101(12) . ?
 C9 C10 1.5071(10) . ?
 C11 H11A 1.061(13) . ?
 C11 H11B 1.044(15) . ?
 C11 H11C 1.023(16) . ?

loop_
  _geom_angle_atom_site_label_1
  _geom_angle_atom_site_label_2
  _geom_angle_atom_site_label_3
  _geom_angle
  _geom_angle_site_symmetry_1
  _geom_angle_site_symmetry_3
  _geom_angle_publ_flag
 C11 O2 C10 116.97(7) . . ?
 C1 N1 H1N 126.5(7) . . ?
 C4 N1 H1N 123.7(7) . . ?
 C4 N1 C1 109.52(7) . . ?
 C2 C1 N1 107.89(7) . . ?
 C5 C1 N1 122.96(7) . . ?
 C5 C1 C2 129.16(8) . . ?
 C3 C2 C1 106.93(7) . . ?
 C6 C2 C1 127.01(7) . . ?
 C6 C2 C3 126.06(7) . . ?
 C4 C3 C2 107.36(7) . . ?
 C8 C3 C2 126.35(8) . . ?
 C8 C3 C4 126.28(8) . . ?
 C3 C4 N1 108.30(7) . . ?
 C7 C4 N1 122.01(7) . . ?
 C7 C4 C3 129.67(7) . . ?
 C1 C5 O1 125.78(8) . . ?
 H5 C5 O1 119.2(5) . . ?
 H5 C5 C1 115.0(5) . . ?
 H6A C6 C2 114.1(7) . . ?
 H6B C6 C2 111.1(8) . . ?
 H6B C6 H6A 105.9(12) . . ?
 H6C C6 C2 110.8(8) . . ?
 H6C C6 H6A 107.7(12) . . ?
 H6C C6 H6B 106.8(12) . . ?
 H7A C7 C4 110.5(7) . . ?
 H7B C7 C4 112.8(6) . . ?
 H7B C7 H7A 104.6(10) . . ?
 H7C C7 C4 111.5(7) . . ?
 H7C C7 H7A 108.6(11) . . ?
 H7C C7 H7B 108.5(11) . . ?
 H8A C8 C3 109.8(6) . . ?
 H8B C8 C3 111.1(6) . . ?
 H8B C8 H8A 107.2(9) . . ?
 C9 C8 C3 111.69(7) . . ?
 C9 C8 H8A 108.4(6) . . ?
 C9 C8 H8B 108.6(6) . . ?
 H9A C9 C8 110.6(7) . . ?
 H9B C9 C8 111.0(7) . . ?
 H9B C9 H9A 105.2(10) . . ?
 C10 C9 C8 114.04(7) . . ?
 C10 C9 H9A 107.1(6) . . ?
 C10 C9 H9B 108.5(6) . . ?
 O3 C10 O2 123.57(7) . . ?
 C9 C10 O2 110.66(7) . . ?
 C9 C10 O3 125.75(7) . . ?
 H11A C11 O2 111.0(7) . . ?
 H11B C11 O2 107.4(7) . . ?
 H11B C11 H11A 109.7(13) . . ?
 H11C C11 O2 110.3(7) . . ?
 H11C C11 H11A 108.1(14) . . ?
 H11C C11 H11B 110.4(14) . . ?

loop_
  _geom_torsion_atom_site_label_1
  _geom_torsion_atom_site_label_2
  _geom_torsion_atom_site_label_3
  _geom_torsion_atom_site_label_4
  _geom_torsion
  _geom_torsion_site_symmetry_1
  _geom_torsion_site_symmetry_2
  _geom_torsion_site_symmetry_3
  _geom_torsion_site_symmetry_4
  _geom_torsion_publ_flag
 O1 C5 C1 N1 0.35(10) . . . . ?
 O1 C5 C1 C2 -179.85(8) . . . . ?
 O2 C10 C9 C8 -164.33(7) . . . . ?
 O3 C10 C9 C8 17.21(9) . . . . ?
 N1 C1 C2 C3 0.04(7) . . . . ?
 N1 C1 C2 C6 179.53(7) . . . . ?
 N1 C4 C3 C2 0.11(7) . . . . ?
 N1 C4 C3 C8 179.09(6) . . . . ?
 C1 C2 C3 C4 -0.09(7) . . . . ?
 C1 C2 C3 C8 -179.08(6) . . . . ?
 C2 C3 C4 C7 -178.03(7) . . . . ?
 C2 C3 C8 C9 91.60(9) . . . . ?
 C3 C8 C9 C10 -173.97(7) . . . . ?

loop_
  _refln_index_h
  _refln_index_k
  _refln_index_l
  _refln_F_squared_calc
  _refln_F_squared_meas
  _refln_F_squared_sigma
  _refln_F_squared_weight
  _refln_observed_status
-7 -5 1 5.400 5.139 0.447 158.078 o
-7 -4 1 49.196 48.702 1.276 11.592 o
-7 -4 2 3.394 3.164 0.338 275.790 o
-7 -3 1 0.441 0.251 0.273 589.012 o
-7 -3 2 12.661 12.525 0.895 42.888 o
-7 -3 3 26.981 28.039 1.440 15.668 o
-7 -2 1 3.268 3.371 0.382 233.297 o
-7 -2 2 2.076 1.789 0.305 376.571 o
-7 -2 3 155.725 149.543 4.059 1.324 o
-7 -1 1 8.991 8.684 0.633 80.268 o
-7 -1 2 0.162 -0.087 0.415 271.763 o
-7 -1 3 4.939 5.226 0.720 77.223 o
-7 0 1 12.468 10.594 0.633 69.898 o
-6 -6 1 1.889 1.800 0.447 205.107 o
-6 -6 2 35.852 38.359 1.080 17.677 o
-6 -5 1 16.631 16.779 0.676 52.313 o
-6 -5 2 0.876 1.004 0.535 157.214 o
-6 -5 3 11.016 9.786 0.862 48.160 o
-6 -5 4 4.561 4.048 0.535 129.520 o
-6 -4 1 167.750 172.148 2.629 1.579 o
-6 -4 2 0.048 -0.295 0.305 502.644 o
-6 -4 3 7.492 7.331 0.524 111.462 o
-6 -4 4 55.088 55.673 1.495 9.015 o
-6 -4 5 29.450 28.780 0.775 28.757 o
-6 -3 1 9.073 11.314 0.644 75.144 o
-6 -3 2 2.028 2.029 0.415 230.436 o
-6 -3 3 18.947 19.289 0.742 43.260 o
-6 -3 4 29.004 29.031 1.102 21.032 o
-6 -3 5 30.829 31.290 0.775 27.083 o
-6 -3 6 13.357 13.823 0.480 84.302 o
-6 -2 1 180.969 182.993 2.815 1.380 o
-6 -2 2 17.872 18.361 0.807 41.033 o
-6 -2 3 10.158 9.415 1.756 14.282 o
-6 -2 4 3.361 3.720 0.371 238.899 o
-6 -2 5 61.311 63.081 1.135 9.555 o
-6 -2 6 88.581 86.265 1.255 5.631 o
-6 -1 1 78.932 83.014 2.127 4.572 o
-6 -1 2 0.395 0.698 0.480 198.168 o
-6 -1 3 46.419 45.145 1.189 13.092 o
-6 -1 4 3.031 3.044 0.393 229.526 o
-6 -1 5 6.890 6.415 0.567 104.062 o
-6 -1 6 7.398 7.321 0.622 88.325 o
-6 0 1 6.559 7.310 1.080 36.274 o
-6 0 2 296.585 287.390 4.320 0.558 o
-6 0 3 127.592 123.021 1.877 2.818 o
-6 0 4 7.726 7.190 0.436 137.880 o
-6 0 5 25.227 23.653 0.927 28.424 o
-6 0 6 60.635 59.885 1.898 6.644 o
-6 1 1 0.020 0.349 0.382 319.135 o
-6 1 2 87.236 81.716 1.429 5.542 o
-6 1 3 0.237 0.327 0.327 424.364 o
-6 1 4 16.020 15.383 0.906 38.311 o
-6 1 5 3.261 2.291 0.480 168.537 o
-6 2 1 96.547 96.640 2.073 3.808 o
-6 2 2 1.020 1.036 0.327 383.517 o
-6 2 3 2.664 2.433 0.295 363.988 o
-6 2 4 5.288 4.964 0.513 131.638 o
-5 -7 1 8.807 7.932 0.720 67.806 o
-5 -7 2 0.729 0.720 0.360 335.178 o
-5 -6 1 0.481 0.545 0.447 227.042 o
-5 -6 2 144.634 156.503 2.924 1.778 o
-5 -6 3 0.047 -0.545 0.545 158.183 o
-5 -6 4 14.914 14.499 0.796 46.808 o
-5 -6 5 0.796 0.545 0.349 355.256 o
-5 -5 1 0.171 0.207 0.360 356.245 o
-5 -5 2 59.901 62.078 1.276 9.162 o
-5 -5 3 146.474 146.215 2.858 1.839 o
-5 -5 4 1.858 1.931 0.447 204.749 o
-5 -5 5 16.208 14.728 0.687 53.600 o
-5 -5 6 85.279 85.621 1.429 5.542 o
-5 -4 1 51.980 54.244 0.971 12.727 o
-5 -4 2 20.009 22.060 0.698 42.966 o
-5 -4 3 2.489 1.833 0.425 216.213 o
-5 -4 4 0.285 0.425 0.327 420.641 o
-5 -4 5 14.556 15.918 0.742 50.600 o
-5 -4 6 34.149 34.072 0.720 25.464 o
-5 -4 7 32.760 32.959 1.015 20.665 o
-5 -3 1 72.011 77.668 1.560 6.353 o
-5 -3 2 286.094 295.147 3.513 0.618 o
-5 -3 3 79.901 88.687 1.756 5.122 o
-5 -3 4 6.687 8.521 0.622 88.632 o
-5 -3 5 26.122 27.286 0.764 31.972 o
-5 -3 6 8.478 8.990 0.469 117.723 o
-5 -3 7 15.174 16.954 0.513 70.156 o
-5 -3 8 37.287 37.487 0.644 24.058 o
-5 -2 1 341.002 336.637 6.950 0.347 o
-5 -2 2 26.284 25.758 0.895 28.218 o
-5 -2 3 0.948 1.091 0.600 125.586 o
-5 -2 4 108.687 109.187 1.746 3.595 o
-5 -2 5 5.167 4.844 0.404 184.517 o
-5 -2 6 3.179 4.015 0.393 220.765 o
-5 -2 7 2.582 2.706 0.284 380.543 o
-5 -2 8 1.547 1.844 0.305 394.787 o
-5 -1 1 216.111 215.515 3.153 1.016 o
-5 -1 2 194.465 195.746 3.011 1.207 o
-5 -1 3 185.635 192.190 2.978 1.280 o
-5 -1 4 382.501 383.070 4.484 0.362 o
-5 -1 5 99.588 98.102 1.844 3.971 o
-5 -1 6 5.450 5.870 0.415 170.657 o
-5 -1 7 0.225 0.000 0.262 666.089 o
-5 -1 8 3.118 2.891 0.338 284.604 o
-5 0 1 54.059 49.935 1.626 8.731 o
-5 0 2 142.096 132.087 2.978 1.911 o
-5 0 3 153.572 149.586 2.706 1.805 o
-5 0 4 3.358 4.168 0.382 226.149 o
-5 0 5 53.336 55.237 1.233 10.730 o
-5 0 6 0.884 0.709 0.316 418.296 o
-5 0 7 0.386 0.731 0.295 499.910 o
-5 0 8 73.119 79.403 1.626 6.053 o
-5 1 1 48.730 50.197 1.276 11.547 o
-5 1 2 0.374 0.196 0.360 351.001 o
-5 1 3 367.281 368.178 3.928 0.402 o
-5 1 4 76.959 76.981 1.669 5.785 o
-5 1 5 21.808 24.089 0.807 34.999 o
-5 1 6 1.857 1.920 0.349 310.210 o
-5 1 7 3.668 3.808 0.993 44.896 o
-5 1 8 45.947 47.120 1.211 12.807 o
-5 2 1 128.684 134.083 1.844 2.697 o
-5 2 2 120.493 121.940 1.931 2.953 o
-5 2 3 92.032 97.699 1.767 4.363 o
-5 2 4 54.743 53.186 1.135 11.267 o
-5 2 5 4.615 4.429 0.425 179.468 o
-5 2 6 86.077 86.090 1.626 5.124 o
-5 2 7 0.291 0.349 0.262 644.196 o
-5 3 1 16.843 15.339 0.938 35.959 o
-5 3 2 0.001 0.153 0.295 538.612 o
-5 3 3 4.618 5.400 0.687 84.028 o
-5 3 4 111.317 110.125 1.931 3.332 o
-5 3 5 63.757 65.362 1.473 7.771 o
-5 3 6 3.867 3.077 0.305 303.208 o
-5 4 1 16.341 17.183 0.862 39.810 o
-5 4 2 22.215 22.944 0.764 37.026 o
-5 4 3 34.290 37.410 1.189 16.690 o
-5 4 4 12.477 10.637 0.807 50.884 o
-4 -7 1 12.549 11.903 0.906 42.483 o
-4 -7 2 81.815 83.243 2.346 4.082 o
-4 -7 3 30.857 28.857 1.440 14.880 o
-4 -7 4 47.473 43.051 1.080 14.057 o
-4 -6 1 2.546 2.651 0.425 210.764 o
-4 -6 2 13.065 12.754 0.775 51.789 o
-4 -6 3 2.220 2.237 0.502 163.654 o
-4 -6 4 102.710 108.565 1.942 3.589 o
-4 -6 5 68.973 68.874 2.684 4.060 o
-4 -6 6 25.603 24.242 0.622 39.033 o
-4 -5 1 151.964 151.485 2.400 1.928 o
-4 -5 2 72.541 73.424 1.342 7.078 o
-4 -5 3 65.287 66.823 1.549 7.298 o
-4 -5 4 5.572 6.524 0.502 129.844 o
-4 -5 5 1.518 1.746 0.327 356.235 o
-4 -5 6 1.624 1.287 0.295 426.266 o
-4 -5 7 3.375 4.320 0.382 224.813 o
-4 -5 8 45.376 41.665 1.713 9.478 o
-4 -4 1 0.381 0.425 0.327 417.022 o
-4 -4 2 104.363 108.914 1.942 3.535 o
-4 -4 3 83.625 82.414 1.451 5.696 o
-4 -4 4 375.633 384.565 6.873 0.304 o
-4 -4 5 1.978 2.335 0.382 262.304 o
-4 -4 6 25.074 24.700 0.655 38.034 o
-4 -4 7 14.141 13.507 0.469 83.710 o
-4 -4 8 41.778 43.803 0.786 18.649 o
-4 -3 1 1.108 1.440 0.720 87.719 o
-4 -3 2 3.719 4.779 0.906 52.875 o
-4 -3 3 93.179 100.088 2.160 3.747 o
-4 -3 4 0.315 0.415 0.295 512.619 o
-4 -3 5 8.785 10.146 0.589 86.713 o
-4 -3 6 163.118 171.570 1.931 1.824 o
-4 -3 7 8.765 9.339 0.447 121.240 o
-4 -3 8 1.472 1.440 0.262 515.010 o
-4 -3 9 7.943 8.041 0.513 110.809 o
-4 -2 1 628.436 635.483 14.936 0.091 o
-4 -2 2 123.290 126.675 3.426 1.915 o
-4 -2 3 0.511 0.185 0.545 155.287 o
-4 -2 4 31.934 32.894 1.211 17.569 o
-4 -2 5 177.200 187.007 2.564 1.451 o
-4 -2 6 559.455 569.761 6.284 0.172 o
-4 -2 7 23.563 24.624 0.666 39.199 o
-4 -2 8 29.076 28.410 0.720 30.675 o
-4 -2 9 0.107 0.349 0.273 610.861 o
-4 -2 10 6.193 5.171 0.622 94.840 o
-4 -1 1 16.963 17.947 1.080 28.851 o
-4 -1 2 197.330 195.430 4.691 0.897 o
-4 -1 3 7.276 9.732 0.993 40.948 o
-4 -1 4 1.000 2.258 0.633 111.534 o
-4 -1 5 161.186 155.281 2.226 1.856 o
-4 -1 6 8.333 8.662 0.491 113.358 o
-4 -1 7 86.768 85.960 1.473 5.366 o
-4 -1 8 13.050 13.267 0.513 81.483 o
-4 -1 9 0.099 0.142 0.240 795.292 o
-4 -1 10 82.481 79.675 1.691 5.352 o
-4 0 1 112.836 113.431 2.324 2.912 o
-4 0 2 201.939 187.117 4.604 0.910 o
-4 0 3 99.570 101.484 3.066 2.613 o
-4 0 4 512.359 497.854 7.866 0.186 o
-4 0 5 16.759 17.380 1.026 31.295 o
-4 0 6 1.129 1.353 0.327 374.674 o
-4 0 7 0.576 0.895 0.327 401.327 o
-4 0 8 4.147 4.015 0.469 161.268 o
-4 0 9 16.139 16.256 0.655 55.270 o
-4 0 10 42.511 42.331 0.938 16.890 o
-4 1 1 13.209 12.568 0.862 44.717 o
-4 1 2 34.028 33.908 1.713 11.071 o
-4 1 3 514.179 495.497 11.030 0.150 o
-4 1 4 71.110 67.096 1.375 7.375 o
-4 1 5 283.935 270.981 3.404 0.659 o
-4 1 6 92.055 90.433 1.571 4.813 o
-4 1 7 0.453 0.556 0.284 537.021 o
-4 1 8 88.827 85.250 1.680 4.912 o
-4 1 9 2.002 2.313 0.360 287.997 o
-4 1 10 26.338 24.253 1.266 19.259 o
-4 2 1 61.134 57.888 1.156 9.830 o
-4 2 2 5.633 5.488 0.535 120.872 o
-4 2 3 22.079 22.573 0.862 33.132 o
-4 2 4 144.607 145.419 2.226 2.135 o
-4 2 5 280.062 278.149 3.437 0.657 o
-4 2 6 3.933 4.353 0.436 179.883 o
-4 2 7 0.426 0.480 0.371 326.800 o
-4 2 8 0.243 0.698 0.393 294.350 o
-4 2 9 19.792 17.358 0.840 37.966 o
-4 3 1 51.768 49.695 1.036 12.782 o
-4 3 2 11.954 12.012 0.622 70.903 o
-4 3 3 39.972 39.679 1.058 16.592 o
-4 3 4 0.029 0.120 0.316 466.875 o
-4 3 5 313.202 310.006 5.826 0.436 o
-4 3 6 10.024 9.372 0.633 76.900 o
-4 3 7 74.207 72.627 2.291 4.617 o
-4 3 8 2.618 2.400 0.393 240.220 o
-4 3 9 13.594 14.423 1.080 31.270 o
-4 4 1 89.112 91.425 1.527 5.002 o
-4 4 2 11.407 11.706 0.567 80.538 o
-4 4 3 0.741 0.600 0.862 62.576 o
-4 4 4 1.608 1.266 0.404 252.830 o
-4 4 5 0.890 1.124 0.382 293.394 o
-4 4 6 3.653 3.840 0.436 184.996 o
-4 4 7 70.911 71.897 3.360 2.953 o
-4 5 1 0.030 0.338 0.349 380.671 o
-4 5 2 112.498 111.358 4.735 1.427 o
-4 5 3 21.947 21.384 0.862 33.661 o
-4 5 4 25.198 25.922 0.927 27.800 o
-4 5 5 56.707 51.440 1.244 10.450 o
-3 -8 1 162.994 149.063 6.502 0.754 o
-3 -8 2 8.674 7.222 0.502 112.245 o
-3 -8 3 79.075 73.424 1.800 5.462 o
-3 -7 1 19.599 22.355 1.353 19.384 o
-3 -7 2 1.537 1.036 0.447 212.800 o
-3 -7 3 3.884 4.168 0.447 174.739 o
-3 -7 4 7.397 6.306 0.535 111.095 o
-3 -7 5 13.614 13.648 0.676 59.662 o
-3 -6 1 84.338 89.472 2.193 4.149 o
-3 -6 2 121.161 123.304 2.793 2.333 o
-3 -6 3 153.343 149.695 2.117 2.028 o
-3 -6 4 104.023 100.415 1.407 4.268 o
-3 -6 5 0.174 0.207 0.251 717.475 o
-3 -6 6 56.740 54.615 1.429 9.228 o
-3 -6 7 5.199 4.768 0.415 178.354 o
-3 -5 1 190.455 186.713 3.513 1.158 o
-3 -5 2 43.765 43.531 1.222 13.477 o
-3 -5 3 77.721 80.963 1.473 6.073 o
-3 -5 4 81.579 83.177 1.353 6.003 o
-3 -5 5 154.555 158.140 1.844 2.048 o
-3 -5 6 86.147 87.552 1.320 5.629 o
-3 -5 7 1.141 0.764 0.273 523.673 o
-3 -5 8 24.791 25.977 0.829 31.212 o
-3 -5 9 18.501 16.856 0.906 35.884 o
-3 -4 1 504.081 513.891 8.095 0.183 o
-3 -4 2 132.098 126.021 2.073 2.577 o
-3 -4 3 60.564 60.321 2.226 5.576 o
-3 -4 4 1.284 1.200 0.371 299.977 o
-3 -4 5 91.870 97.033 1.506 4.762 o
-3 -4 6 0.064 -0.207 0.284 581.346 o
-3 -4 7 31.326 33.133 0.731 27.229 o
-3 -4 8 84.815 84.738 1.058 6.284 o
-3 -4 9 6.066 5.968 0.502 128.660 o
-3 -4 10 0.294 0.360 0.360 350.952 o
-3 -3 1 8.658 9.164 0.458 119.294 o
-3 -3 2 161.857 158.816 2.357 1.786 o
-3 -3 3 419.309 423.197 5.433 0.291 o
-3 -3 4 126.809 126.250 2.117 2.649 o
-3 -3 5 8.311 8.881 0.698 71.006 o
-3 -3 6 43.100 44.382 0.873 17.115 o
-3 -3 7 399.637 409.767 3.818 0.345 o
-3 -3 8 247.093 246.161 2.597 0.875 o
-3 -3 9 11.317 11.510 0.545 84.612 o
-3 -3 10 44.750 43.040 0.895 16.579 o
-3 -2 1 131.703 137.574 2.160 2.431 o
-3 -2 2 334.944 323.633 5.160 0.429 o
-3 -2 3 351.644 351.519 5.673 0.375 o
-3 -2 4 1.712 2.520 0.633 109.055 o
-3 -2 5 0.301 0.185 0.545 156.377 o
-3 -2 6 43.166 43.498 1.047 15.354 o
-3 -2 7 27.356 30.624 0.753 30.174 o
-3 -2 8 127.711 124.821 2.182 2.604 o
-3 -2 9 12.827 13.419 0.600 70.110 o
-3 -2 10 1.938 2.018 0.415 231.698 o
-3 -2 11 5.726 4.735 0.447 157.104 o
-3 -1 1 191.305 190.520 2.618 1.319 o
-3 -1 2 630.990 652.797 12.852 0.101 o
-3 -1 3 56.773 54.015 1.800 7.495 o
-3 -1 4 5.253 3.971 0.720 77.800 o
-3 -1 5 0.514 0.633 0.545 154.107 o
-3 -1 6 348.562 330.451 8.041 0.307 o
-3 -1 7 13.790 14.532 0.676 58.610 o
-3 -1 8 0.248 -0.207 0.327 430.244 o
-3 -1 9 3.942 3.360 0.447 177.810 o
-3 -1 10 13.111 12.896 0.622 67.388 o
-3 -1 11 6.019 6.000 0.513 125.042 o
-3 0 1 65.429 64.958 1.396 7.920 o
-3 0 2 331.776 329.448 6.961 0.358 o
-3 0 3 308.777 296.216 6.415 0.421 o
-3 0 4 33.002 31.104 1.440 14.296 o
-3 0 7 276.586 268.308 3.251 0.692 o
-3 0 8 229.493 223.501 3.731 0.869 o
-3 0 9 46.658 45.287 1.156 13.314 o
-3 0 10 3.884 4.342 0.447 173.980 o
-3 0 11 15.341 15.732 0.644 58.026 o
-3 1 1 394.447 377.702 5.935 0.316 o
-3 1 2 174.759 177.058 3.142 1.368 o
-3 1 3 157.556 157.278 3.971 1.317 o
-3 1 4 128.530 131.727 3.611 1.750 o
-3 1 5 87.033 88.218 2.793 3.241 o
-3 1 6 0.153 -0.087 0.502 186.066 o
-3 1 7 121.688 117.784 1.636 3.185 o
-3 1 8 17.964 17.347 0.698 48.426 o
-3 1 9 10.362 10.768 0.556 86.918 o
-3 1 10 6.449 6.786 0.502 124.416 o
-3 1 11 4.033 3.033 0.458 172.027 o
-3 2 1 90.586 86.156 1.964 4.350 o
-3 2 2 7.661 8.728 0.666 77.732 o
-3 2 3 2.351 2.706 0.633 106.900 o
-3 2 4 15.722 16.136 1.167 26.556 o
-3 2 6 219.960 219.203 2.509 1.071 o
-3 2 7 73.523 72.137 1.582 6.380 o
-3 2 8 39.015 41.796 1.015 17.107 o
-3 2 9 45.757 45.614 1.047 14.457 o
-3 2 10 0.328 0.425 0.327 419.013 o
-3 2 11 18.979 18.841 1.167 24.854 o
-3 3 1 0.979 1.375 0.545 149.780 o
-3 3 2 3.018 1.353 0.720 84.340 o
-3 3 3 138.712 130.821 2.477 2.207 o
-3 3 4 3.727 4.048 0.382 221.771 o
-3 3 5 1.430 1.582 0.327 361.459 o
-3 3 6 11.763 10.485 0.676 65.864 o
-3 3 7 0.368 0.371 0.338 393.179 o
-3 3 8 42.502 40.781 0.906 17.515 o
-3 3 9 53.304 54.899 1.811 7.677 o
-3 3 10 45.332 47.578 1.396 11.377 o
-3 4 1 64.642 60.954 1.200 8.989 o
-3 4 2 10.960 12.263 0.556 82.767 o
-3 4 3 46.193 46.258 0.949 15.181 o
-3 4 4 77.043 73.631 1.287 6.844 o
-3 4 5 4.062 3.906 0.393 209.892 o
-3 4 6 324.406 314.894 5.095 0.452 o
-3 4 7 38.215 37.858 0.938 19.036 o
-3 4 8 26.953 29.020 0.796 29.724 o
-3 4 9 9.645 8.433 0.524 100.114 o
-3 4 10 0.052 0.229 0.316 463.368 o
-3 5 1 0.140 0.851 0.447 229.161 o
-3 5 2 10.794 9.972 0.633 74.372 o
-3 5 3 0.740 0.764 0.382 299.931 o
-3 5 4 127.102 122.639 1.822 2.868 o
-3 5 5 16.370 16.452 0.666 53.836 o
-3 5 6 19.648 20.172 0.796 39.090 o
-3 5 7 79.000 80.472 1.756 5.377 o
-3 5 8 18.713 19.692 1.091 27.270 o
-3 6 1 7.858 7.364 0.633 84.850 o
-3 6 2 1.876 1.702 0.764 76.996 o
-3 6 3 0.617 0.720 0.382 302.834 o
-3 6 4 109.685 100.590 2.978 2.539 o
-3 6 5 0.226 0.273 0.447 231.469 o
-2 -8 1 13.473 13.103 0.687 59.249 o
-2 -8 2 10.504 10.299 0.862 48.410 o
-2 -8 3 3.576 4.146 0.633 101.207 o
-2 -7 1 18.071 17.270 0.622 53.907 o
-2 -7 2 47.475 46.389 0.960 14.735 o
-2 -7 3 0.436 0.589 0.284 537.047 o
-2 -7 4 272.927 271.963 3.033 0.711 o
-2 -7 5 1.236 1.069 0.284 477.219 o
-2 -7 6 10.176 9.383 0.578 85.713 o
-2 -6 1 0.347 0.218 0.316 450.560 o
-2 -6 2 0.000 0.131 0.295 539.288 o
-2 -6 3 25.044 25.638 0.742 34.257 o
-2 -6 4 81.284 79.653 1.364 6.120 o
-2 -6 5 180.019 177.647 2.258 1.536 o
-2 -6 6 1.508 1.462 0.316 381.408 o
-2 -6 7 37.702 37.312 0.916 19.642 o
-2 -6 8 41.746 37.792 0.982 17.298 o
-2 -5 1 174.166 165.122 2.607 1.559 o
-2 -5 2 3.410 2.837 0.458 178.159 o
-2 -5 3 38.897 39.712 1.026 17.314 o
-2 -5 4 243.773 242.877 2.542 0.900 o
-2 -5 5 2.154 2.826 0.360 279.674 o
-2 -5 6 55.158 59.317 1.015 11.376 o
-2 -5 7 1.323 1.440 0.327 367.041 o
-2 -5 8 39.853 38.076 1.396 12.995 o
-2 -5 9 104.071 99.237 1.615 4.060 o
-2 -4 1 2.439 2.400 0.436 204.741 o
-2 -4 2 25.387 25.671 0.786 32.401 o
-2 -4 3 17.096 17.270 0.796 43.001 o
-2 -4 4 112.633 109.885 4.462 1.547 o
-2 -4 5 234.586 235.251 2.444 0.966 o
-2 -4 6 288.534 290.139 2.706 0.661 o
-2 -4 7 231.535 234.586 2.160 1.009 o
-2 -4 8 50.930 50.797 0.960 13.397 o
-2 -4 9 115.493 115.700 2.018 3.079 o
-2 -4 10 155.312 150.786 3.742 1.421 o
-2 -3 1 70.567 71.515 1.287 7.497 o
-2 -3 2 384.661 375.357 5.968 0.325 o
-2 -3 3 366.319 336.888 10.572 0.227 o
-2 -3 4 91.203 86.854 1.593 4.905 o
-2 -3 5 0.917 1.309 0.371 306.599 o
-2 -3 6 3.684 4.484 0.644 97.510 o
-2 -3 7 8.262 8.881 0.502 110.303 o
-2 -3 8 27.693 28.006 0.807 29.247 o
-2 -3 9 17.576 17.249 0.731 46.737 o
-2 -3 10 142.107 136.833 1.964 2.358 o
-2 -3 11 1.431 0.851 0.589 128.687 o
-2 -2 1 795.975 811.951 9.873 0.083 o
-2 -2 2 73.481 74.046 1.538 6.435 o
-2 -2 3 974.486 951.500 14.838 0.052 o
-2 -2 4 90.855 88.578 1.931 4.344 o
-2 -2 5 7.297 8.248 0.524 110.299 o
-2 -2 6 129.530 127.297 2.586 2.308 o
-2 -2 7 11.014 11.892 0.862 47.136 o
-2 -2 8 430.144 420.731 4.037 0.308 o
-2 -2 9 8.875 8.804 0.545 97.510 o
-2 -2 10 7.393 7.822 0.491 120.195 o
-2 -2 11 19.465 17.478 0.753 43.042 o
-2 -2 12 8.218 7.397 0.578 95.040 o
-2 -1 1 526.711 539.661 6.240 0.190 o
-2 -1 2 31.687 34.465 0.796 25.170 o
-2 -1 3 254.676 262.275 3.895 0.712 o
-2 -1 4 220.537 221.614 3.448 0.943 o
-2 -1 5 675.905 692.607 15.209 0.082 o
-2 -1 6 322.372 332.197 7.408 0.348 o
-2 -1 7 170.277 166.279 3.098 1.452 o
-2 -1 8 25.644 23.413 0.698 36.375 o
-2 -1 9 541.923 526.100 4.964 0.198 o
-2 -1 10 47.267 46.771 0.916 15.127 o
-2 -1 11 14.317 13.637 0.753 51.502 o
-2 -1 12 5.001 4.015 0.480 149.850 o
-2 0 1 11.422 10.594 0.447 104.196 o
-2 0 2 2.153 2.073 0.251 483.987 o
-2 0 3 886.930 883.138 12.012 0.066 o
-2 0 4 1619.130 1636.800 21.940 0.020 o
-2 0 5 165.263 172.039 2.902 1.524 o
-2 0 6 14.577 13.168 0.687 57.374 o
-2 0 7 1.341 0.415 0.360 323.927 o
-2 0 8 0.081 0.371 0.262 662.180 o
-2 0 9 26.689 25.322 0.927 27.144 o
-2 0 10 8.494 9.383 0.982 41.053 o
-2 0 11 8.026 8.193 0.545 101.855 o
-2 0 12 0.432 0.425 0.316 442.494 o
-2 1 1 166.765 163.627 2.749 1.592 o
-2 1 2 15.878 16.081 0.916 37.547 o
-2 1 3 85.234 85.872 1.942 4.603 o
-2 1 4 3.958 3.840 0.382 219.990 o
-2 1 5 81.949 81.115 2.935 3.234 o
-2 1 6 29.506 34.497 1.080 20.335 o
-2 1 7 86.680 84.978 4.211 1.940 o
-2 1 8 139.639 133.941 2.367 2.225 o
-2 1 9 119.909 117.053 1.506 3.338 o
-2 1 10 33.755 35.490 1.026 19.660 o
-2 1 11 95.175 93.902 1.615 4.527 o
-2 1 12 1.020 0.938 0.327 385.177 o
-2 2 1 367.806 364.174 4.604 0.384 o
-2 2 2 204.427 199.707 3.164 1.112 o
-2 2 3 1.735 2.138 0.305 382.498 o
-2 2 4 2.680 2.629 0.404 227.636 o
-2 2 5 282.017 271.985 4.408 0.597 o
-2 2 6 30.118 30.690 1.080 20.788 o
-2 2 8 126.156 121.755 1.647 3.012 o
-2 2 9 8.457 8.881 0.458 121.197 o
-2 2 10 124.248 127.450 1.975 2.780 o
-2 2 11 0.863 1.124 0.327 387.336 o
-2 2 12 1.096 1.527 0.316 394.853 o
-2 3 1 6.691 6.164 0.676 80.794 o
-2 3 2 495.489 495.890 7.288 0.200 o
-2 3 3 33.128 34.323 1.080 19.149 o
-2 3 4 42.327 42.309 1.276 13.354 o
-2 3 5 42.300 41.523 2.029 7.860 o
-2 3 6 414.497 392.234 7.681 0.257 o
-2 3 7 142.770 139.898 1.997 2.307 o
-2 3 8 66.368 70.249 1.135 8.491 o
-2 3 9 7.609 8.477 0.436 134.335 o
-2 3 10 15.757 16.507 0.775 46.308 o
-2 3 11 8.149 7.888 0.545 101.967 o
-2 3 12 0.775 0.895 0.316 418.918 o
-2 4 1 5.594 4.659 0.840 58.696 o
-2 4 2 1.962 1.440 0.447 206.213 o
-2 4 3 5.269 4.255 0.611 101.818 o
-2 4 4 13.089 14.085 0.753 52.828 o
-2 4 5 14.492 15.099 0.567 68.145 o
-2 4 6 110.443 114.249 1.866 3.358 o
-2 4 7 2.755 2.640 0.316 324.572 o
-2 4 8 162.920 163.453 2.389 1.739 o
-2 4 9 17.245 18.318 0.611 55.265 o
-2 4 10 2.381 2.291 0.415 224.136 o
-2 4 11 2.162 2.302 0.273 427.440 o
-2 5 1 2.059 1.811 0.295 397.620 o
-2 5 2 199.530 187.433 2.422 1.308 o
-2 5 3 1.327 1.342 0.305 413.041 o
-2 5 4 2.618 2.804 0.436 200.690 o
-2 5 5 11.499 10.637 0.676 66.221 o
-2 5 6 112.863 113.169 1.495 3.623 o
-2 5 7 1.750 1.680 0.273 462.821 o
-2 5 8 132.894 133.811 1.942 2.561 o
-2 5 9 0.978 1.026 0.284 492.358 o
-2 5 10 5.300 5.640 0.338 219.500 o
-2 6 1 31.119 31.399 1.211 17.988 o
-2 6 2 4.870 5.946 0.666 87.437 o
-2 6 3 1.086 0.764 0.447 219.140 o
-2 6 4 7.968 8.673 0.698 71.864 o
-2 6 5 0.099 0.033 0.262 676.408 o
-2 6 6 24.838 25.464 0.796 32.509 o
-2 6 7 1.241 1.386 0.316 392.162 o
-2 6 8 20.054 22.180 0.829 36.256 o
-2 7 1 0.005 0.109 0.349 384.941 o
-2 7 2 3.397 3.655 0.447 181.408 o
-2 7 3 17.574 17.325 0.753 45.243 o
-2 7 4 10.522 11.237 0.600 78.478 o
-2 7 5 0.445 0.000 0.404 281.672 o
-2 7 6 3.374 2.520 0.545 134.797 o
-1 -8 1 6.292 5.455 0.371 187.315 o
-1 -8 2 15.528 16.463 0.993 33.736 o
-1 -8 3 10.426 10.244 0.633 74.912 o
-1 -7 1 9.536 8.313 0.469 113.983 o
-1 -7 2 31.383 31.715 0.786 26.366 o
-1 -7 3 13.275 13.037 0.545 76.574 o
-1 -7 4 28.394 29.664 0.687 31.665 o
-1 -7 5 25.234 25.398 0.927 27.926 o
-1 -7 6 0.864 0.862 0.349 348.988 o
-1 -6 1 16.552 16.779 0.786 44.531 o
-1 -6 2 1.802 2.411 0.502 165.903 o
-1 -6 3 75.837 77.984 1.255 6.847 o
-1 -6 4 1.532 1.178 0.404 254.649 o
-1 -6 5 42.794 42.658 0.927 16.878 o
-1 -6 6 23.767 24.547 1.244 20.390 o
-1 -6 7 21.096 20.958 0.906 32.613 o
-1 -6 8 0.300 0.185 0.447 231.117 o
-1 -5 1 55.957 56.994 1.309 9.810 o
-1 -5 2 0.015 0.251 0.316 464.557 o
-1 -5 3 3.922 4.124 0.502 146.508 o
-1 -5 4 1.626 2.247 0.382 269.222 o
-1 -5 5 10.107 11.357 0.567 84.876 o
-1 -5 6 351.970 348.791 3.655 0.443 o
-1 -5 7 42.942 42.494 1.200 13.961 o
-1 -5 8 7.268 7.146 0.578 98.678 o
-1 -5 9 0.092 0.393 0.720 90.428 o
-1 -4 1 186.464 181.825 3.317 1.236 o
-1 -4 2 5.964 5.771 0.720 74.838 o
-1 -4 3 18.054 20.522 0.895 35.392 o
-1 -4 4 28.400 29.904 1.146 20.204 o
-1 -4 5 99.772 92.364 3.066 2.680 o
-1 -4 6 76.489 78.726 1.276 6.710 o
-1 -4 7 60.593 62.547 1.331 8.810 o
-1 -4 8 1.361 0.720 0.436 226.403 o
-1 -4 9 3.525 2.749 0.862 59.047 o
-1 -4 10 24.220 24.144 0.829 32.270 o
-1 -4 11 3.591 3.338 0.545 131.749 o
-1 -3 1 346.846 335.874 8.913 0.280 o
-1 -3 2 9.101 11.303 0.862 49.297 o
-1 -3 3 90.344 92.647 1.756 4.553 o
-1 -3 4 33.143 32.741 1.396 14.672 o
-1 -3 5 99.092 102.412 2.673 2.986 o
-1 -3 6 293.783 288.164 4.724 0.539 o
-1 -3 7 123.558 122.519 1.855 2.929 o
-1 -3 8 25.098 24.842 0.731 34.960 o
-1 -3 9 236.337 235.808 2.498 0.951 o
-1 -3 10 4.763 4.440 0.458 160.472 o
-1 -3 11 36.589 33.788 3.426 3.580 o
-1 -3 12 6.255 5.160 0.589 102.862 o
-1 -2 1 633.965 646.905 8.706 0.125 o
-1 -2 2 444.394 437.696 6.055 0.258 o
-1 -2 3 141.350 133.112 2.204 2.286 o
-1 -2 4 7.618 7.135 0.480 124.188 o
-1 -2 5 29.576 29.544 0.927 24.573 o
-1 -2 6 270.670 291.721 7.364 0.416 o
-1 -2 7 417.145 416.116 7.942 0.244 o
-1 -2 8 646.101 630.846 5.597 0.141 o
-1 -2 9 62.006 61.521 1.211 9.230 o
-1 -2 10 214.632 213.028 2.957 1.056 o
-1 -2 11 131.483 128.203 2.149 2.523 o
-1 -2 12 56.574 55.019 1.146 10.762 o
-1 -1 1 2.997 3.655 0.196 506.056 o
-1 -1 2 48.859 52.226 0.960 13.703 o
-1 -1 3 391.908 395.780 5.564 0.320 o
-1 -1 4 565.410 544.679 7.626 0.163 o
-1 -1 5 131.167 134.432 2.324 2.376 o
-1 -1 6 34.834 34.683 1.167 17.219 o
-1 -1 7 11.879 11.161 0.644 69.127 o
-1 -1 8 20.427 19.496 0.906 33.568 o
-1 -1 9 21.125 20.369 0.687 43.247 o
-1 -1 10 13.367 12.830 0.666 61.969 o
-1 -1 11 22.614 21.525 0.884 32.261 o
-1 -1 12 2.504 2.433 0.349 289.796 o
-1 -1 13 0.066 0.229 0.316 462.758 o
-1 0 1 962.418 1076.590 14.238 0.051 o
-1 0 2 920.038 967.047 12.874 0.059 o
-1 0 3 38.834 35.468 0.796 21.389 o
-1 0 4 336.238 341.634 4.920 0.425 o
-1 0 5 177.528 169.104 3.295 1.338 o
-1 0 6 109.090 110.954 2.106 3.219 o
-1 0 7 0.355 0.480 0.262 632.859 o
-1 0 8 0.689 0.666 0.360 336.862 o
-1 0 9 346.196 346.064 3.655 0.453 o
-1 0 10 402.073 404.639 4.157 0.339 o
-1 0 11 1.434 1.615 0.316 381.345 o
-1 0 12 222.924 213.268 2.848 1.029 o
-1 0 13 8.882 8.204 0.720 67.437 o
-1 1 1 172.675 176.163 2.106 1.650 o
-1 1 2 165.759 167.686 2.487 1.659 o
-1 1 3 1559.310 1602.640 21.274 0.021 o
-1 1 4 34.530 33.766 0.862 22.606 o
-1 1 5 220.803 217.348 3.382 0.959 o
-1 1 6 212.804 216.813 3.186 1.024 o
-1 1 7 1.730 1.833 0.284 434.176 o
-1 1 8 49.921 48.484 1.156 12.374 o
-1 1 9 42.309 42.723 0.764 18.905 o
-1 1 10 126.539 126.239 1.713 2.908 o
-1 1 11 89.285 90.836 1.266 5.430 o
-1 1 12 34.933 35.905 0.687 25.101 o
-1 1 13 3.339 4.113 0.666 93.365 o
-1 2 1 37.453 37.476 0.895 20.036 o
-1 2 2 271.562 267.337 3.197 0.711 o
-1 2 3 184.005 176.436 3.971 1.123 o
-1 2 4 909.293 900.071 12.296 0.063 o
-1 2 5 0.020 0.055 0.218 980.694 o
-1 2 6 485.919 510.236 7.451 0.199 o
-1 2 7 656.269 611.372 8.008 0.128 o
-1 2 8 33.803 33.745 1.069 19.206 o
-1 2 9 28.967 30.286 0.731 29.765 o
-1 2 10 118.416 124.864 1.418 3.327 o
-1 2 11 61.336 60.921 0.960 10.485 o
-1 2 12 52.497 53.022 0.829 13.692 o
-1 2 13 3.503 4.157 0.393 215.501 o
-1 3 1 75.657 70.227 1.462 6.623 o
-1 3 2 70.480 68.514 1.178 7.994 o
-1 3 3 31.205 31.126 0.927 23.428 o
-1 3 4 46.011 46.978 1.211 12.808 o
-1 3 5 22.048 21.274 1.167 23.317 o
-1 3 6 20.062 20.391 0.895 33.986 o
-1 3 7 113.394 106.317 4.877 1.378 o
-1 3 8 73.550 73.239 1.069 7.759 o
-1 3 9 14.754 15.176 0.513 73.654 o
-1 3 10 171.866 182.491 2.226 1.597 o
-1 3 11 28.059 27.831 0.644 34.048 o
-1 3 12 27.528 27.733 0.687 33.161 o
-1 3 13 37.188 38.196 0.862 20.499 o
-1 4 1 2.267 3.273 0.491 165.957 o
-1 4 2 42.292 40.312 0.840 18.449 o
-1 4 3 278.647 265.363 5.422 0.541 o
-1 4 4 117.994 107.768 2.237 2.934 o
-1 4 5 2.056 3.491 0.851 61.549 o
-1 4 6 74.340 68.853 2.160 4.969 o
-1 4 7 1.730 1.986 0.262 483.225 o
-1 4 8 338.184 344.438 3.273 0.479 o
-1 4 9 94.017 95.877 1.276 5.005 o
-1 4 10 14.003 14.805 0.502 77.690 o
-1 4 11 9.649 9.601 0.338 146.378 o
-1 4 12 18.319 20.162 0.666 48.257 o
-1 5 1 19.983 19.387 1.440 17.830 o
-1 5 2 51.090 51.669 2.160 6.459 o
-1 5 3 2.910 3.273 0.371 249.900 o
-1 5 4 9.333 9.110 0.491 107.591 o
-1 5 5 6.011 6.491 0.425 157.765 o
-1 5 6 2.755 2.422 0.305 343.827 o
-1 5 7 5.858 5.957 0.458 146.766 o
-1 5 8 2.056 1.822 0.273 443.852 o
-1 5 9 50.058 50.273 0.840 14.563 o
-1 5 10 4.176 4.451 0.316 268.229 o
-1 5 11 4.055 4.528 0.545 126.703 o
-1 6 1 0.032 -0.076 0.295 541.368 o
-1 6 2 101.774 102.564 1.866 3.796 o
-1 6 3 4.592 4.277 0.535 128.800 o
-1 6 4 5.761 5.553 0.415 169.242 o
-1 6 5 76.609 76.577 1.146 7.111 o
-1 6 6 1.006 1.146 0.262 555.923 o
-1 6 7 3.600 3.808 0.305 300.670 o
-1 6 8 12.296 12.917 0.524 82.786 o
-1 6 9 8.111 9.066 0.393 143.405 o
-1 6 10 3.327 3.982 0.305 305.453 o
-1 7 1 7.682 7.124 0.535 108.138 o
-1 7 2 42.961 42.985 0.938 16.656 o
-1 7 3 1.512 1.462 0.273 481.349 o
-1 7 4 192.697 187.051 2.498 1.345 o
-1 7 5 34.617 34.126 1.069 18.880 o
-1 7 6 0.749 0.644 0.295 482.950 o
-1 7 7 6.776 6.273 0.884 51.855 o
-1 7 8 5.629 5.870 0.447 153.476 o
-1 8 3 0.698 0.906 0.447 222.621 o
0 -8 1 17.288 18.132 1.036 30.363 o
0 -8 2 12.333 10.910 0.578 77.427 o
0 -7 1 91.688 89.451 1.375 5.161 o
0 -7 2 30.165 27.864 0.709 30.378 o
0 -7 3 5.197 4.626 0.447 161.736 o
0 -7 4 14.110 12.045 0.698 57.970 o
0 -7 5 23.777 21.067 0.807 34.629 o
0 -6 1 55.305 56.764 1.124 10.948 o
0 -6 2 45.483 44.240 0.993 15.214 o
0 -6 3 0.679 0.906 0.338 374.556 o
0 -6 4 1.087 0.600 0.360 327.823 o
0 -6 5 1.207 1.626 0.513 166.002 o
0 -6 6 10.512 10.059 0.731 61.779 o
0 -6 7 27.001 25.071 1.440 15.942 o
0 -6 8 27.066 25.966 1.266 18.835 o
0 -5 1 191.510 190.728 3.480 1.148 o
0 -5 2 0.538 -0.087 0.545 155.628 o
0 -5 3 1.332 1.877 0.360 307.170 o
0 -5 4 0.218 0.305 0.382 315.388 o
0 -5 5 84.552 83.723 1.506 5.495 o
0 -5 6 7.627 8.390 0.906 48.103 o
0 -5 7 1.216 1.735 0.535 153.289 o
0 -5 8 12.241 13.190 0.927 40.748 o
0 -5 9 42.290 42.014 1.004 16.261 o
0 -4 1 172.870 166.573 2.837 1.502 o
0 -4 2 164.284 170.457 2.968 1.520 o
0 -4 3 520.715 512.833 8.161 0.177 o
0 -4 4 46.361 47.916 1.844 8.332 o
0 -4 5 0.571 0.273 0.545 154.744 o
0 -4 6 24.900 24.046 0.687 37.219 o
0 -4 7 75.048 73.588 1.255 7.099 o
0 -4 8 9.022 9.426 0.567 91.334 o
0 -4 9 2.102 2.171 0.436 209.659 o
0 -4 10 34.175 35.425 1.178 17.136 o
0 -4 11 40.736 41.534 1.844 9.061 o
0 -3 1 122.799 118.668 3.786 1.769 o
0 -3 2 230.184 235.022 3.644 0.856 o
0 -3 3 128.807 129.970 2.324 2.452 o
0 -3 4 34.742 35.283 1.047 19.002 o
0 -3 5 8.175 8.008 0.633 83.192 o
0 -3 6 6.710 6.721 0.633 88.758 o
0 -3 7 6.472 6.513 0.611 94.566 o
0 -3 8 480.004 481.696 5.215 0.237 o
0 -3 9 10.408 10.670 0.676 68.294 o
0 -3 10 18.253 18.492 0.818 39.994 o
0 -3 11 0.505 0.087 0.316 446.574 o
0 -3 12 12.344 13.998 0.666 62.776 o
0 -2 1 471.886 473.350 6.513 0.226 o
0 -2 2 1703.480 1740.670 23.064 0.018 o
0 -2 3 456.003 455.076 6.404 0.240 o
0 -2 4 22.373 23.413 0.764 36.672 o
0 -2 5 336.755 325.291 4.920 0.435 o
0 -2 6 75.507 73.893 1.527 6.328 o
0 -2 7 97.996 96.477 1.898 3.986 o
0 -2 8 0.016 -0.273 0.545 158.342 o
0 -2 9 1.604 1.887 0.382 272.822 o
0 -2 10 2.252 2.400 0.371 269.143 o
0 -2 11 0.732 0.436 0.360 338.659 o
0 -2 12 0.190 0.273 0.316 456.229 o
0 -2 13 44.935 42.745 1.538 10.686 o
0 -1 1 136.468 146.848 2.106 2.302 o
0 -1 2 1356.150 1437.760 24.711 0.024 o
0 -1 3 112.999 113.660 1.855 3.306 o
0 -1 4 421.602 409.276 5.760 0.288 o
0 -1 5 0.822 0.622 0.425 244.852 o
0 -1 6 137.734 144.066 2.738 2.004 o
0 -1 7 2.014 2.389 0.469 185.060 o
0 -1 8 1.257 1.702 0.382 280.877 o
0 -1 9 163.687 161.969 1.855 1.897 o
0 -1 10 356.895 356.504 3.437 0.437 o
0 -1 11 4.886 5.695 0.404 183.005 o
0 -1 12 1.125 1.549 0.284 470.516 o
0 -1 13 69.007 69.169 1.615 6.707 o
0 0 2 97.098 91.862 1.669 4.413 o
0 0 3 36.815 39.188 0.764 21.971 o
0 0 4 35.419 33.690 0.796 23.417 o
0 0 5 1270.370 1272.460 15.230 0.034 o
0 0 6 36.964 34.814 0.895 20.757 o
0 0 7 74.698 75.835 2.618 3.933 o
0 0 8 94.877 92.920 1.680 4.468 o
0 0 9 2.472 2.466 0.676 94.637 o
0 0 10 183.725 186.756 2.269 1.462 o
0 0 11 303.350 293.707 3.186 0.597 o
0 0 12 0.004 0.273 0.273 622.203 o
0 0 13 28.885 28.682 0.655 32.628 o
0 1 0 687.038 725.152 10.659 0.100 o
0 1 1 2015.030 2084.060 27.319 0.013 o
0 1 2 5.006 4.735 0.218 344.069 o
0 1 3 8.294 9.339 0.753 63.118 o
0 1 4 186.464 177.156 2.662 1.395 o
0 1 5 528.522 514.339 9.110 0.164 o
0 1 6 201.732 200.176 3.557 1.059 o
0 1 7 270.978 267.043 4.931 0.588 o
0 1 8 41.182 40.858 1.026 16.483 o
0 1 9 166.409 163.267 3.535 1.368 o
0 1 10 71.411 75.540 1.047 7.922 o
0 1 11 228.426 222.585 2.575 1.012 o
0 1 12 3.730 3.808 0.349 251.995 o
0 1 13 1.972 2.498 0.262 456.054 o
0 1 14 1.170 1.506 0.273 499.499 o
0 2 0 730.249 700.539 9.393 0.100 o
0 2 1 328.811 331.553 4.659 0.452 o
0 2 2 4270.660 4489.900 51.986 0.003 o
0 2 3 163.688 164.347 2.204 1.782 o
0 2 4 384.496 389.158 5.346 0.335 o
0 2 5 142.011 144.491 2.738 1.950 o
0 2 6 10.742 10.146 0.687 66.718 o
0 2 7 30.121 31.421 0.906 24.357 o
0 2 8 4.973 5.280 0.436 166.381 o
0 2 9 217.839 222.105 4.353 0.834 o
0 2 10 0.127 0.240 0.305 492.341 o
0 2 11 4.340 5.095 0.349 230.704 o
0 2 12 479.294 489.475 4.495 0.243 o
0 2 13 50.965 48.036 0.731 15.438 o
0 2 14 25.280 22.387 0.818 32.537 o
0 3 0 61.984 62.765 3.742 2.666 o
0 3 1 199.984 199.237 3.033 1.160 o
0 3 2 956.422 936.444 12.645 0.058 o
0 3 3 742.951 733.269 10.004 0.094 o
0 3 4 16.761 16.769 0.906 37.214 o
0 3 5 398.309 369.891 7.681 0.273 o
0 3 6 49.454 46.084 1.713 8.874 o
0 3 7 54.150 50.099 1.342 10.321 o
0 3 8 9.265 9.721 0.666 73.149 o
0 3 9 198.762 197.688 2.193 1.315 o
0 3 10 49.253 53.099 1.069 12.708 o
0 3 11 20.184 20.434 0.622 48.218 o
0 3 12 11.320 12.950 0.480 93.330 o
0 3 13 16.561 16.736 0.491 69.095 o
0 4 0 26.729 25.137 0.862 29.140 o
0 4 1 157.572 149.641 3.698 1.424 o
0 4 2 271.558 258.424 5.695 0.540 o
0 4 3 42.682 39.407 1.538 11.190 o
0 4 4 135.866 133.014 2.422 2.261 o
0 4 5 0.146 0.382 0.284 562.572 o
0 4 6 76.028 70.216 1.658 6.075 o
0 4 7 69.547 70.075 3.109 3.328 o
0 4 8 53.499 51.299 0.982 12.645 o
0 4 9 29.489 33.101 1.582 13.001 o
0 4 10 17.120 17.543 0.535 62.689 o
0 4 11 0.271 0.545 0.229 814.090 o
0 4 12 6.043 6.077 0.305 226.256 o
0 4 13 66.916 71.853 1.211 8.084 o
0 5 0 14.716 13.474 0.796 47.602 o
0 5 1 95.190 89.254 1.975 4.108 o
0 5 2 96.373 86.461 1.909 4.209 o
0 5 3 4.863 5.019 0.906 51.842 o
0 5 4 444.423 413.072 9.448 0.205 o
0 5 5 16.728 16.496 1.167 26.115 o
0 5 6 132.086 126.512 1.833 2.711 o
0 5 7 89.302 90.345 1.484 5.091 o
0 5 8 16.762 18.143 0.633 54.493 o
0 5 9 2.090 2.193 0.284 410.430 o
0 5 10 1.295 1.178 0.240 610.879 o
0 5 11 0.103 0.044 0.207 1066.730 o
0 5 12 6.406 7.233 0.415 156.186 o
0 6 0 3.993 4.833 0.556 122.337 o
0 6 1 124.284 114.042 1.997 2.910 o
0 6 2 17.319 17.140 0.644 53.542 o
0 6 3 19.858 19.158 0.687 45.520 o
0 6 4 4.392 4.549 0.447 168.716 o
0 6 5 131.048 126.032 1.822 2.744 o
0 6 6 273.004 268.908 2.640 0.740 o
0 6 7 43.087 42.527 0.786 18.402 o
0 6 8 3.869 4.506 0.327 263.482 o
0 6 9 57.728 61.521 0.916 11.245 o
0 6 10 4.405 3.742 0.284 305.387 o
0 6 11 128.592 140.542 1.735 2.692 o
0 7 0 7.434 7.255 0.436 139.668 o
0 7 1 61.879 62.809 1.135 9.497 o
0 7 2 2.171 1.964 0.316 351.530 o
0 7 3 41.598 39.778 0.873 18.386 o
0 7 4 15.595 16.441 0.600 60.971 o
0 7 5 2.083 1.953 0.305 373.472 o
0 7 6 0.576 0.316 0.251 670.420 o
0 7 7 52.473 51.222 0.786 14.210 o
0 7 8 0.017 0.196 0.251 735.526 o
0 7 9 1.862 1.724 0.295 407.194 o
0 8 0 0.224 0.087 0.316 458.863 o
0 8 1 2.053 1.833 0.382 265.356 o
0 8 2 27.041 28.355 0.676 33.663 o
0 8 3 1.969 2.029 0.349 306.305 o
0 8 4 62.387 68.471 1.113 9.156 o
0 8 5 73.337 74.035 2.935 3.477 o
0 8 6 3.712 3.458 0.305 302.282 o
1 -7 0 34.887 33.908 1.146 17.637 o
1 -7 1 10.524 9.928 0.720 63.177 o
1 -7 2 0.183 0.404 0.382 315.093 o
1 -7 3 6.579 6.110 0.535 115.117 o
1 -7 4 5.729 5.051 0.720 75.929 o
1 -6 0 87.758 91.098 1.833 4.574 o
1 -6 1 0.351 -0.273 0.273 605.458 o
1 -6 2 27.607 27.046 3.295 3.997 o
1 -6 3 21.838 22.245 1.047 26.718 o
1 -6 4 6.539 5.357 0.633 91.083 o
1 -6 5 2.961 3.022 0.578 122.623 o
1 -6 6 7.819 7.288 0.666 78.994 o
1 -6 7 46.349 40.640 1.178 13.656 o
1 -5 0 107.100 101.212 3.251 2.356 o
1 -5 1 205.269 203.154 2.848 1.149 o
1 -5 2 59.561 60.736 1.058 10.320 o
1 -5 3 18.199 19.823 0.687 47.217 o
1 -5 4 4.061 3.895 0.698 84.519 o
1 -5 5 25.112 24.875 0.829 31.372 o
1 -5 6 3.949 4.899 0.633 99.037 o
1 -5 7 1.928 3.164 0.567 130.915 o
1 -5 8 29.817 30.853 1.113 20.223 o
1 -5 9 0.282 0.447 0.545 155.796 o
1 -4 0 29.897 27.995 0.960 24.014 o
1 -4 1 53.876 56.492 2.389 5.448 o
1 -4 2 4.331 5.608 0.578 112.161 o
1 -4 3 170.306 171.723 2.695 1.540 o
1 -4 4 35.203 34.846 1.211 16.478 o
1 -4 5 34.038 32.719 0.884 22.657 o
1 -4 6 3.571 3.557 0.458 173.707 o
1 -4 7 0.555 0.796 0.382 303.327 o
1 -4 8 22.095 21.514 0.895 32.189 o
1 -4 9 3.755 5.062 0.742 75.497 o
1 -4 10 100.797 102.226 1.702 4.025 o
1 -4 11 7.377 5.946 0.633 88.005 o
1 -3 0 425.466 432.023 6.208 0.269 o
1 -3 1 11.278 11.139 0.578 79.995 o
1 -3 2 55.114 55.881 1.713 7.940 o
1 -3 3 1220.790 1258.660 37.367 0.019 o
1 -3 4 66.911 69.987 3.513 2.834 o
1 -3 5 11.303 11.892 0.906 43.520 o
1 -3 6 87.962 87.040 2.891 3.115 o
1 -3 7 14.724 14.947 0.633 60.902 o
1 -3 8 0.489 0.851 0.349 359.596 o
1 -3 9 49.961 50.950 1.058 12.862 o
1 -3 10 11.777 12.219 0.545 82.105 o
1 -3 11 13.070 12.972 0.622 67.393 o
1 -3 12 9.080 8.139 0.491 111.027 o
1 -2 0 64.228 66.180 1.276 8.434 o
1 -2 1 617.525 600.964 8.270 0.137 o
1 -2 2 801.642 827.836 13.725 0.070 o
1 -2 3 178.253 170.512 3.578 1.259 o
1 -2 4 1605.540 1609.510 25.333 0.019 o
1 -2 5 231.790 251.954 4.026 0.781 o
1 -2 6 11.834 13.790 0.993 36.821 o
1 -2 7 60.078 61.325 2.258 5.480 o
1 -2 8 10.875 11.412 0.578 80.740 o
1 -2 9 4.101 4.637 0.436 177.001 o
1 -2 10 84.851 85.916 1.407 5.599 o
1 -2 11 0.171 0.371 0.284 561.258 o
1 -2 12 42.778 46.793 1.080 14.710 o
1 -2 13 5.996 5.728 0.447 151.246 o
1 -1 0 1991.560 2024.060 26.609 0.013 o
1 -1 1 5470.040 5675.820 68.362 0.002 o
1 -1 2 9155.770 10005.900 116.027 0.001 o
1 -1 3 603.211 624.965 7.572 0.142 o
1 -1 4 1.573 2.727 0.382 265.916 o
1 -1 5 36.847 34.814 0.873 21.165 o
1 -1 6 82.812 83.734 2.662 3.560 o
1 -1 7 228.926 219.541 3.666 0.886 o
1 -1 8 50.996 49.269 1.244 11.488 o
1 -1 9 1.291 0.873 0.327 377.213 o
1 -1 10 7.024 7.670 0.513 115.938 o
1 -1 11 60.943 63.507 1.178 9.383 o
1 -1 12 4.799 4.659 0.393 196.312 o
1 -1 13 105.990 104.779 1.680 3.821 o
1 0 0 0.132 0.207 0.087 4740.300 o
1 0 1 227.763 225.040 4.080 0.831 o
1 0 2 1880.300 2062.890 24.046 0.014 o
1 0 3 107.831 111.914 2.062 3.280 o
1 0 4 124.944 128.388 2.531 2.403 o
1 0 5 751.398 755.416 13.932 0.077 o
1 0 6 109.876 110.125 2.346 2.992 o
1 0 7 711.322 672.206 13.223 0.088 o
1 0 8 2.277 2.018 0.360 285.364 o
1 0 9 266.352 266.857 5.782 0.535 o
1 0 10 5.351 6.066 0.447 154.854 o
1 0 11 109.449 108.183 1.396 3.914 o
1 0 12 9.953 10.103 0.567 87.278 o
1 0 13 60.382 60.114 1.015 10.448 o
1 0 14 0.362 0.185 0.447 230.417 o
1 1 0 217.268 221.767 4.255 0.849 o
1 1 1 1939.250 1969.210 67.478 0.006 o
1 1 2 380.854 389.671 8.717 0.252 o
1 1 3 812.690 850.398 10.637 0.077 o
1 1 4 840.097 813.784 10.233 0.077 o
1 1 5 69.877 75.377 1.604 6.459 o
1 1 6 222.497 216.344 4.604 0.797 o
1 1 7 133.474 127.483 3.295 1.875 o
1 1 8 3.570 3.851 0.404 208.314 o
1 1 9 3.858 3.120 0.567 122.711 o
1 1 10 40.050 39.254 1.047 16.765 o
1 1 11 10.253 11.663 0.556 85.852 o
1 1 12 124.839 127.046 1.680 2.959 o
1 1 13 143.024 138.153 1.866 2.376 o
1 1 14 42.414 41.316 1.320 13.011 o
1 2 0 1168.360 1207.730 15.961 0.037 o
1 2 1 501.181 516.411 9.808 0.164 o
1 2 2 4550.160 4769.600 70.576 0.002 o
1 2 3 1853.020 1880.780 28.148 0.014 o
1 2 4 35.665 35.523 0.916 20.776 o
1 2 5 92.153 88.949 1.811 4.471 o
1 2 6 18.521 17.914 0.775 42.522 o
1 2 7 575.594 569.368 9.273 0.143 o
1 2 8 0.325 0.404 0.273 591.956 o
1 2 9 116.623 113.256 1.909 3.170 o
1 2 10 4.944 5.433 0.491 140.886 o
1 2 11 231.304 232.938 3.502 0.872 o
1 2 12 0.055 -0.098 0.251 742.339 o
1 2 13 0.633 0.775 0.251 643.352 o
1 2 14 15.599 15.241 0.720 51.415 o
1 3 0 67.881 68.460 1.407 7.493 o
1 3 1 204.494 211.358 4.429 0.886 o
1 3 2 5.306 5.771 0.447 156.341 o
1 3 3 363.729 367.807 11.532 0.202 o
1 3 4 48.039 51.037 0.949 14.119 o
1 3 5 2.309 1.942 0.316 347.644 o
1 3 6 74.450 73.675 1.789 5.733 o
1 3 7 33.315 34.454 0.895 22.383 o
1 3 8 26.006 25.988 0.818 30.729 o
1 3 9 5.612 6.513 0.491 133.631 o
1 3 10 25.159 23.620 0.840 31.397 o
1 3 11 2.521 2.346 0.611 113.941 o
1 3 12 14.121 14.205 0.666 59.403 o
1 3 13 38.229 38.512 0.786 21.150 o
1 3 14 77.897 76.501 1.287 6.660 o
1 4 0 252.704 252.489 7.364 0.455 o
1 4 1 92.336 93.815 2.215 3.794 o
1 4 2 735.966 755.252 14.685 0.076 o
1 4 3 0.726 0.720 0.360 335.260 o
1 4 5 668.772 670.482 13.310 0.093 o
1 4 6 5.380 4.691 0.447 160.005 o
1 4 7 96.719 95.713 2.706 3.066 o
1 4 8 111.453 111.434 3.829 1.873 o
1 4 9 53.660 52.335 1.069 11.941 o
1 4 10 40.023 42.625 1.058 16.174 o
1 4 11 9.673 10.648 0.567 87.301 o
1 4 12 4.933 4.866 0.469 152.377 o
1 4 13 30.452 32.479 0.873 24.669 o
1 5 0 21.622 20.696 0.775 38.098 o
1 5 1 17.748 18.078 0.829 40.037 o
1 5 2 13.963 12.296 0.698 58.004 o
1 5 3 427.380 389.431 6.459 0.276 o
1 5 4 29.037 30.537 1.364 16.163 o
1 5 5 55.719 52.597 1.287 10.257 o
1 5 6 72.549 71.351 1.473 6.785 o
1 5 7 237.099 224.363 2.858 0.937 o
1 5 8 347.164 336.343 5.160 0.406 o
1 5 9 82.122 80.134 1.473 5.815 o
1 5 10 1.447 1.386 0.338 344.685 o
1 5 11 6.241 6.655 0.458 141.715 o
1 5 12 18.345 20.249 1.440 18.063 o
1 5 13 60.884 67.042 1.146 9.305 o
1 6 0 270.975 270.709 3.971 0.653 o
1 6 1 4.519 4.277 0.458 163.027 o
1 6 2 32.163 27.242 1.026 21.771 o
1 6 3 14.251 16.103 3.153 4.569 o
1 6 4 35.706 37.105 2.117 7.929 o
1 6 5 170.413 169.333 3.633 1.297 o
1 6 6 3.109 3.677 0.382 233.402 o
1 6 7 44.886 43.563 1.146 13.963 o
1 6 8 31.012 28.802 0.949 23.569 o
1 6 9 11.014 12.885 0.687 63.706 o
1 6 10 4.506 4.833 0.524 131.985 o
1 6 11 24.006 23.958 0.709 37.230 o
1 6 12 0.555 1.516 0.316 415.366 o
1 7 0 31.964 29.424 0.796 26.442 o
1 7 1 33.624 34.290 0.851 23.115 o
1 7 2 23.163 24.362 0.862 31.738 o
1 7 3 30.564 30.951 0.993 22.350 o
1 7 4 12.010 11.063 0.567 79.742 o
1 7 5 7.574 7.932 0.524 109.777 o
1 7 6 273.490 282.895 6.502 0.467 o
1 7 7 1.413 1.451 0.371 294.689 o
1 7 8 51.877 56.481 1.604 8.739 o
1 7 9 16.211 17.936 2.160 9.218 o
1 7 10 0.438 0.185 0.251 690.756 o
1 8 0 22.314 22.933 0.589 45.330 o
1 8 1 41.325 38.632 0.764 20.108 o
1 8 2 94.805 91.731 1.276 5.074 o
1 8 3 0.297 -0.207 0.458 221.434 o
1 8 4 4.613 3.862 0.655 93.144 o
1 8 5 19.044 18.623 1.266 22.087 o
1 8 6 2.375 2.062 0.382 257.865 o
1 8 7 0.659 0.709 0.251 643.993 o
1 8 8 13.045 14.063 0.720 55.928 o
2 -7 0 86.696 83.527 2.618 3.530 o
2 -7 1 34.499 32.010 1.440 13.955 o
2 -7 2 0.532 0.993 0.447 223.981 o
2 -6 0 0.940 1.036 0.851 63.784 o
2 -6 1 20.116 19.387 0.818 37.914 o
2 -6 2 129.752 139.429 4.331 1.414 o
2 -6 3 4.080 4.059 0.676 89.090 o
2 -6 4 0.598 0.131 0.447 228.060 o
2 -6 5 0.045 -0.545 0.545 158.192 o
2 -6 6 0.014 0.087 0.545 158.129 o
2 -5 0 8.721 7.561 0.709 69.858 o
2 -5 1 6.906 7.495 0.491 123.634 o
2 -5 2 6.613 7.408 0.545 109.049 o
2 -5 3 35.947 37.116 1.156 16.752 o
2 -5 4 0.418 -0.447 0.447 230.838 o
2 -5 5 129.513 136.593 2.793 2.127 o
2 -5 6 3.940 4.539 0.993 44.531 o
2 -5 7 3.188 2.607 0.513 150.482 o
2 -5 8 8.521 9.143 0.600 86.886 o
2 -4 0 88.234 83.756 1.462 5.365 o
2 -4 1 39.946 41.229 1.233 14.385 o
2 -4 2 73.985 79.010 3.251 2.989 o
2 -4 3 88.065 93.084 1.538 4.995 o
2 -4 4 194.386 193.412 2.804 1.253 o
2 -4 5 199.239 203.471 2.924 1.171 o
2 -4 6 120.268 125.301 2.040 2.844 o
2 -4 7 4.509 4.779 0.982 45.039 o
2 -4 8 29.643 30.199 0.862 25.954 o
2 -4 9 0.778 0.273 0.447 225.249 o
2 -4 10 44.175 46.967 1.211 13.160 o
2 -3 0 409.337 412.440 4.724 0.317 o
2 -3 1 25.670 25.006 0.796 32.057 o
2 -3 2 1.107 1.691 0.338 349.992 o
2 -3 3 226.967 229.960 4.124 0.820 o
2 -3 4 516.281 521.943 12.481 0.133 o
2 -3 6 194.287 192.342 2.815 1.255 o
2 -3 7 17.816 20.020 0.840 38.519 o
2 -3 8 1.547 1.189 0.360 310.100 o
2 -3 9 23.305 25.322 0.775 34.594 o
2 -3 10 0.456 0.764 0.447 226.100 o
2 -3 11 38.523 41.436 0.938 18.311 o
2 -2 0 0.710 0.960 0.196 930.684 o
2 -2 1 83.354 88.480 1.473 5.489 o
2 -2 2 95.777 96.149 1.833 4.158 o
2 -2 3 1373.950 1337.640 19.398 0.027 o
2 -2 4 1592.400 1576.730 22.813 0.020 o
2 -2 5 56.399 52.302 1.986 6.818 o
2 -2 6 24.593 19.834 1.353 18.516 o
2 -2 8 22.221 23.784 0.796 35.243 o
2 -2 9 41.414 42.374 0.982 16.710 o
2 -2 10 19.720 20.947 0.720 42.724 o
2 -2 11 0.929 0.556 0.305 446.460 o
2 -2 12 11.188 12.317 0.480 95.099 o
2 -1 0 266.236 256.351 3.568 0.714 o
2 -1 1 346.007 346.216 3.589 0.455 o
2 -1 2 129.532 127.035 1.778 2.792 o
2 -1 3 12.784 12.306 0.676 62.298 o
2 -1 4 391.889 380.855 5.870 0.319 o
2 -1 5 302.571 290.499 4.680 0.524 o
2 -1 6 252.344 250.972 5.695 0.579 o
2 -1 7 0.002 0.273 0.447 234.019 o
2 -1 9 66.680 63.758 1.440 7.699 o
2 -1 10 3.026 3.524 0.589 117.501 o
2 -1 11 181.548 178.399 2.291 1.512 o
2 -1 12 25.048 25.038 0.687 36.596 o
2 -1 13 0.250 0.033 0.262 662.236 o
2 0 0 6.497 7.953 0.720 71.886 o
2 0 1 10.885 11.455 0.862 47.473 o
2 0 2 486.103 475.303 11.946 0.149 o
2 0 3 21.390 20.543 0.502 53.569 o
2 0 4 4.226 3.884 0.284 308.328 o
2 0 5 459.453 427.823 5.706 0.257 o
2 0 6 9.438 9.066 0.622 80.530 o
2 0 7 370.292 346.587 4.222 0.403 o
2 0 8 0.000 1.440 1.636 17.556 o
2 0 9 2.090 1.189 0.436 215.266 o
2 0 10 3.911 4.909 0.491 149.101 o
2 0 11 6.298 6.601 0.513 122.102 o
2 0 12 1.242 1.953 0.316 382.112 o
2 0 13 53.030 52.520 1.091 11.896 o
2 1 0 818.325 843.252 12.165 0.073 o
2 1 1 1668.160 1690.790 24.013 0.018 o
2 1 2 28.229 29.773 0.567 35.337 o
2 1 3 435.518 438.689 9.055 0.210 o
2 1 4 665.780 661.950 6.590 0.128 o
2 1 5 260.050 257.518 2.782 0.792 o
2 1 6 8.736 8.357 0.567 94.064 o
2 1 7 222.136 216.410 3.426 0.950 o
2 1 8 77.178 78.988 2.378 4.239 o
2 1 9 113.522 110.965 2.837 2.511 o
2 1 10 14.730 13.561 0.567 69.404 o
2 1 11 29.312 27.100 0.862 27.005 o
2 1 12 29.922 30.810 0.916 24.352 o
2 1 13 67.126 65.078 2.029 5.716 o
2 1 14 1.247 0.305 0.633 113.672 o
2 2 0 336.836 348.420 5.193 0.410 o
2 2 1 0.148 0.360 0.164 1570.280 o
2 2 2 1.811 1.396 0.316 372.222 o
2 2 3 35.286 36.712 0.753 23.508 o
2 2 4 6.798 6.961 0.349 184.151 o
2 2 5 359.918 342.518 4.997 0.394 o
2 2 6 50.540 47.797 1.560 9.578 o
2 2 7 95.051 88.981 2.564 3.338 o
2 2 8 25.927 26.675 1.004 25.059 o
2 2 9 239.610 245.528 4.528 0.717 o
2 2 10 6.410 6.000 0.491 130.511 o
2 2 11 32.895 32.261 1.113 18.999 o
2 2 12 33.190 34.312 1.102 18.769 o
2 2 13 32.521 31.748 1.364 15.320 o
2 2 14 4.861 4.571 0.480 148.915 o
2 3 0 34.334 37.650 0.807 22.781 o
2 3 1 265.484 274.069 4.277 0.640 o
2 3 2 91.988 99.248 2.891 2.926 o
2 3 3 1114.710 1124.660 25.115 0.031 o
2 3 4 102.582 100.437 2.400 3.213 o
2 3 5 760.109 771.235 10.670 0.087 o
2 3 6 166.514 164.697 3.568 1.353 o
2 3 7 255.258 235.917 3.175 0.813 o
2 3 8 10.399 11.575 0.589 80.085 o
2 3 9 140.659 132.578 1.997 2.404 o
2 3 10 116.943 122.159 1.866 3.084 o
2 3 11 6.028 5.182 0.458 148.300 o
2 3 12 14.145 13.397 0.753 51.885 o
2 3 13 4.091 3.022 0.764 72.751 o
2 3 14 14.295 12.754 0.764 51.175 o
2 4 0 8.062 8.379 0.589 91.608 o
2 4 1 304.483 319.945 6.284 0.419 o
2 4 2 0.980 2.258 0.545 147.501 o
2 4 3 190.058 178.650 4.789 0.934 o
2 4 5 8.106 8.750 1.080 35.229 o
2 4 6 67.846 67.522 1.396 7.575 o
2 4 7 0.297 0.578 0.382 310.854 o
2 4 8 2.014 1.582 0.338 326.637 o
2 4 9 565.390 566.466 5.215 0.178 o
2 4 10 145.984 144.033 1.735 2.330 o
2 4 11 149.402 155.019 1.931 2.114 o
2 4 12 5.590 5.073 0.404 178.952 o
2 4 13 0.494 0.993 0.633 114.868 o
2 4 14 22.081 21.547 1.266 20.805 o
2 5 0 4.225 4.571 0.425 182.576 o
2 5 1 37.026 35.926 1.146 16.773 o
2 5 2 323.041 326.873 5.782 0.416 o
2 5 3 3.049 2.237 0.720 83.472 o
2 5 4 1.453 2.422 1.222 30.987 o
2 5 5 197.924 201.889 5.149 0.815 o
2 5 6 0.016 -0.316 0.316 470.232 o
2 5 7 40.031 41.578 0.971 17.379 o
2 5 8 2.338 2.007 0.305 363.861 o
2 5 9 28.685 30.941 0.742 29.435 o
2 5 10 32.598 33.886 0.764 25.518 o
2 5 11 1.434 1.353 0.327 364.910 o
2 5 12 0.546 0.775 0.327 404.534 o
2 5 13 10.343 10.233 0.633 75.119 o
2 6 0 32.896 30.602 1.626 12.239 o
2 6 1 7.608 6.797 0.775 63.179 o
2 6 2 170.979 164.958 4.146 1.177 o
2 6 3 3.272 3.698 0.633 102.742 o
2 6 4 2.015 1.975 0.349 305.884 o
2 6 5 26.225 26.555 0.851 29.350 o
2 6 6 328.585 322.214 3.720 0.497 o
2 6 7 163.209 159.045 2.117 1.844 o
2 6 8 22.547 24.166 0.698 39.051 o
2 6 9 32.773 35.283 1.015 20.233 o
2 6 10 29.300 30.461 0.895 25.267 o
2 6 11 31.502 32.654 0.862 24.334 o
2 6 12 0.495 0.851 0.316 431.018 o
2 7 0 21.443 22.005 0.807 36.164 o
2 7 1 24.236 25.158 1.353 17.988 o
2 7 2 105.128 108.783 3.153 2.407 o
2 7 3 27.968 30.570 1.527 14.071 o
2 7 4 97.729 97.688 2.117 3.701 o
2 7 5 8.863 11.466 0.862 49.451 o
2 7 6 11.580 12.775 0.633 69.456 o
2 7 7 6.100 5.815 0.480 136.909 o
2 7 8 11.556 11.423 0.622 72.487 o
2 7 9 1.111 0.742 0.338 363.795 o
2 7 10 10.488 12.732 0.949 40.780 o
2 7 11 23.232 23.849 0.807 33.957 o
2 8 0 47.252 46.706 1.342 11.569 o
2 8 1 0.222 -0.098 0.316 460.897 o
2 8 2 20.526 22.180 1.266 21.155 o
2 8 3 65.135 63.758 1.986 5.982 o
2 8 4 7.186 6.404 0.720 72.042 o
2 8 6 2.109 1.266 0.447 205.602 o
2 8 7 32.863 31.017 1.266 16.729 o
2 8 8 32.073 25.966 1.080 20.933 o
3 -6 0 41.502 41.294 1.800 9.289 o
3 -6 1 4.809 5.226 0.807 63.543 o
3 -6 2 0.169 0.447 0.545 156.380 o
3 -6 3 5.739 5.226 0.720 75.749 o
3 -6 4 16.122 17.401 0.993 33.100 o
3 -5 0 0.142 0.425 0.415 268.803 o
3 -5 1 2.422 1.735 0.545 141.493 o
3 -5 2 116.176 125.901 2.640 2.493 o
3 -5 3 130.044 150.110 2.957 1.955 o
3 -5 4 48.255 51.659 1.495 10.026 o
3 -5 5 5.856 5.040 0.993 43.255 o
3 -5 6 2.309 2.258 0.447 198.511 o
3 -5 7 230.401 245.103 3.862 0.814 o
3 -4 0 33.098 35.359 0.927 21.668 o
3 -4 1 75.266 77.897 1.407 6.510 o
3 -4 2 37.317 41.938 1.026 17.454 o
3 -4 3 4.299 4.789 0.469 157.246 o
3 -4 4 4.693 5.575 0.480 146.679 o
3 -4 5 181.100 203.645 2.924 1.283 o
3 -4 6 104.855 107.703 1.844 3.640 o
3 -4 7 35.995 39.069 0.993 18.795 o
3 -4 8 46.541 49.684 1.342 11.450 o
3 -4 9 4.178 4.484 0.545 126.230 o
3 -3 0 140.581 135.545 2.880 1.954 o
3 -3 1 0.231 -0.120 0.415 270.702 o
3 -3 2 19.790 22.715 1.626 14.482 o
3 -3 3 11.310 12.830 1.080 32.743 o
3 -3 4 79.647 84.039 1.462 5.872 o
3 -3 5 805.617 860.784 10.004 0.079 o
3 -3 6 59.133 69.835 1.506 7.862 o
3 -3 7 113.760 120.609 2.040 3.044 o
3 -3 8 3.072 2.138 0.447 191.597 o
3 -3 9 17.083 17.129 0.698 49.761 o
3 -3 10 10.901 10.943 0.502 94.821 o
3 -2 0 13.142 12.328 1.484 18.791 o
3 -2 1 188.526 186.669 3.458 1.180 o
3 -2 2 4.514 4.735 0.535 128.051 o
3 -2 3 0.021 0.567 0.676 102.363 o
3 -2 4 34.347 31.693 1.396 14.544 o
3 -2 5 26.373 26.599 1.626 13.353 o
3 -2 6 343.072 343.227 5.586 0.392 o
3 -2 7 1.886 2.247 0.436 211.620 o
3 -2 8 10.187 9.612 0.633 76.222 o
3 -2 9 5.281 5.935 0.567 111.143 o
3 -2 10 0.760 0.600 0.295 483.545 o
3 -2 11 0.349 0.589 0.262 628.633 o
3 -1 0 12.052 13.277 0.666 63.990 o
3 -1 1 81.266 78.573 1.713 5.401 o
3 -1 2 124.795 121.570 2.313 2.604 o
3 -1 3 194.997 185.404 3.262 1.186 o
3 -1 4 0.089 0.142 0.284 574.690 o
3 -1 5 14.210 15.732 1.309 22.613 o
3 -1 6 2.635 2.433 0.633 106.466 o
3 -1 8 3.894 5.084 0.633 98.928 o
3 -1 9 155.638 150.601 2.444 1.873 o
3 -1 10 5.688 6.273 0.556 112.067 o
3 -1 11 0.487 0.185 0.371 328.807 o
3 -1 12 4.636 3.982 0.393 202.295 o
3 0 0 44.621 42.527 1.047 15.109 o
3 0 1 47.740 47.993 0.993 14.191 o
3 0 2 312.064 297.034 3.928 0.540 o
3 0 3 261.871 255.631 3.480 0.735 o
3 0 4 11.619 11.510 0.491 93.005 o
3 0 5 153.505 145.222 3.186 1.648 o
3 0 6 230.488 206.656 4.299 0.825 o
3 0 7 183.616 157.943 5.957 0.786 o
3 0 8 170.032 150.972 4.244 1.192 o
3 0 9 12.694 12.666 1.124 30.144 o
3 0 10 43.646 44.011 2.706 5.052 o
3 0 11 44.430 44.185 1.986 7.859 o
3 0 12 14.049 14.783 1.167 27.432 o
3 0 13 5.242 4.288 0.622 98.977 o
3 1 0 44.118 43.869 1.244 13.173 o
3 1 1 296.307 290.565 3.328 0.610 o
3 1 2 531.136 528.794 7.059 0.182 o
3 1 3 105.755 101.506 1.756 3.803 o
3 1 4 84.092 85.632 1.975 4.597 o
3 1 5 60.507 59.197 1.756 7.202 o
3 1 6 21.613 20.663 0.764 38.645 o
3 1 7 5.378 5.477 0.818 61.236 o
3 1 8 26.060 25.344 4.375 2.358 o
3 1 9 20.965 20.980 0.775 38.578 o
3 1 10 4.142 3.742 0.633 100.150 o
3 1 11 61.624 59.339 1.211 9.416 o
3 1 12 3.083 3.295 0.502 154.438 o
3 1 13 114.896 117.107 3.251 2.160 o
3 2 0 3.537 3.688 0.327 279.002 o
3 2 1 14.198 15.099 0.567 68.838 o
3 2 2 122.252 129.032 2.106 2.719 o
3 2 3 530.794 525.336 7.059 0.183 o
3 2 4 314.884 315.788 4.800 0.478 o
3 2 5 224.127 222.890 3.044 0.976 o
3 2 6 149.567 146.837 2.029 2.134 o
3 2 7 484.565 449.250 9.317 0.186 o
3 2 8 12.162 12.154 2.029 10.710 o
3 2 9 57.427 58.215 1.189 10.162 o
3 2 10 19.375 18.645 0.731 43.787 o
3 2 11 102.893 103.110 1.713 3.922 o
3 2 12 91.939 92.811 1.735 4.515 o
3 2 13 0.722 0.873 0.349 352.745 o
3 3 0 43.144 42.047 1.244 13.537 o
3 3 1 0.998 1.015 0.349 343.280 o
3 3 2 3.895 3.568 1.036 41.353 o
3 3 3 123.607 131.672 5.280 1.146 o
3 3 4 114.781 109.776 2.793 2.534 o
3 3 5 0.028 0.436 0.415 270.472 o
3 3 6 359.680 341.230 4.059 0.425 o
3 3 7 7.287 6.633 0.545 107.873 o
3 3 8 4.661 4.560 0.764 70.738 o
3 3 9 84.474 87.847 1.484 5.423 o
3 3 10 87.113 93.084 1.593 4.953 o
3 3 11 179.776 181.203 2.957 1.362 o
3 3 12 146.593 150.328 2.531 1.948 o
3 3 13 75.081 77.112 1.527 6.247 o
3 3 14 3.541 3.568 0.382 227.836 o
3 4 0 134.217 130.188 3.982 1.550 o
3 4 1 1.314 2.509 0.491 175.738 o
3 4 2 236.581 233.811 4.375 0.757 o
3 4 3 6.639 7.801 0.535 111.141 o
3 4 4 194.695 195.997 3.164 1.176 o
3 4 5 63.254 61.838 1.287 8.738 o
3 4 6 29.173 27.722 0.916 25.495 o
3 4 7 148.309 150.034 2.804 1.821 o
3 4 8 3.893 3.360 0.349 253.090 o
3 4 9 0.592 0.131 0.262 627.469 o
3 4 10 60.139 61.881 1.124 9.845 o
3 4 11 3.971 4.069 0.436 180.859 o
3 4 12 0.023 -0.076 0.338 411.340 o
3 4 13 3.019 3.426 0.676 92.265 o
3 5 0 44.594 43.520 1.320 12.438 o
3 5 1 36.903 38.294 1.036 17.991 o
3 5 2 6.177 6.513 0.425 156.311 o
3 5 3 14.821 15.743 0.818 44.681 o
3 5 4 127.045 123.948 3.360 1.925 o
3 5 5 10.239 8.553 1.167 29.995 o
3 5 6 128.155 124.286 2.291 2.533 o
3 5 7 46.163 48.811 1.113 13.429 o
3 5 8 55.748 58.554 1.320 9.679 o
3 5 9 64.583 63.692 1.331 8.317 o
3 5 10 19.402 18.449 0.666 47.946 o
3 5 11 5.599 5.597 0.415 170.537 o
3 5 12 44.005 46.094 1.004 15.250 o
3 5 13 8.228 8.979 0.513 107.456 o
3 6 0 34.860 36.559 1.015 19.272 o
3 6 1 185.562 189.037 3.186 1.247 o
3 6 2 1.526 1.713 0.349 320.702 o
3 6 3 18.698 18.940 0.906 34.984 o
3 6 4 307.067 291.983 5.008 0.498 o
3 6 5 0.097 0.502 0.382 315.866 o
3 6 6 4.398 4.669 0.447 168.156 o
3 6 7 3.310 3.371 0.415 206.152 o
3 6 8 2.235 3.338 0.404 228.864 o
3 6 9 33.102 33.461 0.927 22.069 o
3 6 10 0.182 0.207 0.262 660.466 o
3 6 11 48.541 50.502 1.058 13.200 o
3 6 12 8.070 8.008 0.480 119.391 o
3 7 0 33.276 34.443 1.527 12.962 o
3 7 1 3.971 4.495 0.480 155.298 o
3 7 2 133.375 137.640 3.742 1.628 o
3 7 3 14.681 13.801 0.862 42.782 o
3 7 4 21.374 21.187 1.167 23.571 o
3 7 5 36.231 38.218 2.117 7.865 o
3 7 6 1.378 1.789 0.404 252.339 o
3 7 7 32.252 37.367 1.004 20.235 o
3 7 8 25.933 27.319 0.851 29.292 o
3 7 9 0.827 1.604 0.316 403.323 o
3 7 10 8.294 8.401 0.502 111.269 o
3 7 11 10.040 11.259 0.502 97.574 o
3 8 2 4.010 4.331 0.633 99.679 o
3 8 3 0.205 -0.273 0.447 233.258 o
3 8 4 7.870 7.211 0.720 70.092 o
3 8 5 12.816 11.444 0.807 50.028 o
3 8 6 7.181 7.572 0.633 86.357 o
3 8 7 0.222 -0.185 0.360 357.652 o
3 8 8 24.831 26.413 0.993 25.940 o
3 8 9 41.497 38.327 1.167 15.086 o
4 -5 0 0.018 -0.327 0.349 386.220 o
4 -5 1 37.441 37.563 1.146 16.448 o
4 -5 2 0.141 -0.131 0.316 464.511 o
4 -5 3 65.141 68.842 1.287 8.157 o
4 -5 4 2.089 1.680 0.273 445.715 o
4 -4 0 10.650 10.528 0.807 53.093 o
4 -4 1 0.053 0.316 0.295 530.610 o
4 -4 2 26.679 29.937 0.829 28.644 o
4 -4 3 1.240 1.538 0.382 282.722 o
4 -4 4 1.137 0.938 0.393 276.026 o
4 -4 5 84.726 95.789 1.604 4.986 o
4 -4 6 19.717 20.904 0.687 44.615 o
4 -4 7 71.552 81.410 1.626 6.088 o
4 -3 0 11.875 11.706 0.535 84.325 o
4 -3 1 51.974 54.593 1.047 12.187 o
4 -3 2 4.758 4.200 0.458 161.444 o
4 -3 3 67.244 74.460 1.386 7.356 o
4 -3 4 60.280 68.973 1.484 7.882 o
4 -3 5 103.296 111.391 1.942 3.530 o
4 -3 6 47.324 48.484 1.200 12.514 o
4 -3 7 46.234 51.495 1.167 12.698 o
4 -3 8 3.313 4.037 0.415 202.274 o
4 -3 9 22.268 22.431 0.818 34.838 o
4 -2 0 46.364 44.087 1.211 13.015 o
4 -2 1 110.859 105.510 1.975 3.367 o
4 -2 2 1.090 1.036 0.393 275.982 o
4 -2 3 5.270 5.684 0.556 115.023 o
4 -2 4 0.135 0.491 0.666 105.545 o
4 -2 5 40.229 38.905 1.156 15.444 o
4 -2 6 1.624 1.331 1.036 42.924 o
4 -2 7 0.675 0.338 0.480 197.314 o
4 -2 8 13.099 12.830 0.687 60.109 o
4 -2 9 2.122 1.942 0.851 62.238 o
4 -2 10 8.231 8.903 0.633 81.907 o
4 -1 0 229.825 227.832 4.059 0.822 o
4 -1 1 3.962 2.564 0.480 162.295 o
4 -1 2 65.588 62.328 1.658 7.068 o
4 -1 3 0.293 0.502 0.447 229.406 o
4 -1 4 52.012 56.361 2.433 5.390 o
4 -1 5 95.039 97.208 3.109 2.675 o
4 -1 6 133.529 130.287 2.837 2.093 o
4 -1 8 41.092 40.574 1.986 8.213 o
4 -1 9 18.172 17.576 1.353 20.278 o
4 -1 10 6.693 5.859 0.807 60.803 o
4 -1 11 26.652 25.802 0.960 26.110 o
4 0 0 36.291 38.621 1.353 14.047 o
4 0 1 130.345 130.450 2.531 2.303 o
4 0 2 98.838 96.455 2.258 3.516 o
4 0 3 0.012 0.556 0.436 243.874 o
4 0 4 38.153 35.621 1.800 9.857 o
4 0 5 0.158 0.087 0.545 157.378 o
4 0 6 8.073 8.652 1.080 35.267 o
4 0 7 151.585 149.554 2.815 1.785 o
4 0 8 22.000 23.031 2.029 9.816 o
4 0 9 42.844 44.502 1.386 12.080 o
4 0 10 7.228 6.557 0.600 94.682 o
4 0 11 3.054 3.066 0.720 82.701 o
4 0 12 0.014 -0.360 0.447 235.456 o
4 1 0 66.736 65.885 3.426 2.971 o
4 1 1 185.736 186.833 3.600 1.166 o
4 1 2 14.796 13.397 1.266 24.069 o
4 1 3 25.868 26.991 0.938 26.823 o
4 1 4 335.685 323.022 4.909 0.439 o
4 1 5 11.057 12.350 0.775 54.632 o
4 1 6 5.721 5.739 0.709 77.237 o
4 1 7 189.374 188.088 2.444 1.376 o
4 1 8 17.895 18.329 0.720 46.411 o
4 1 9 305.336 299.936 4.877 0.501 o
4 1 10 15.324 15.579 1.124 28.424 o
4 1 11 0.421 0.218 0.360 349.473 o
4 1 12 40.354 39.909 1.713 10.075 o
4 1 13 53.193 51.473 1.167 11.460 o
4 2 0 38.466 41.076 1.113 16.137 o
4 2 1 19.161 19.322 0.764 41.755 o
4 2 2 6.692 7.353 0.491 125.173 o
4 2 3 0.415 0.807 0.305 464.289 o
4 2 4 0.185 0.611 0.382 312.856 o
4 2 5 77.498 74.788 2.782 3.611 o
4 2 6 55.675 55.564 1.484 9.014 o
4 2 7 12.608 14.292 1.036 33.881 o
4 2 8 267.619 269.759 2.771 0.747 o
4 2 9 106.019 106.907 1.877 3.583 o
4 2 10 134.287 133.920 2.160 2.418 o
4 2 11 0.889 0.524 0.338 373.950 o
4 2 12 15.627 16.354 0.611 59.969 o
4 2 13 96.598 93.771 1.767 4.260 o
4 3 0 649.509 633.944 10.594 0.113 o
4 3 1 107.728 110.583 3.317 2.241 o
4 3 2 2.535 2.978 0.480 171.456 o
4 3 3 13.293 13.594 0.840 45.749 o
4 3 4 312.817 304.464 4.724 0.493 o
4 3 5 240.020 233.058 3.851 0.803 o
4 3 6 2.149 2.564 0.447 198.586 o
4 3 7 8.191 8.335 0.535 103.563 o
4 3 8 2.455 2.466 0.284 390.063 o
4 3 9 47.171 46.531 0.927 15.087 o
4 3 10 8.039 7.801 0.458 126.709 o
4 3 11 7.530 7.430 0.480 123.858 o
4 3 12 11.741 11.226 0.709 61.358 o
4 3 13 3.686 3.448 0.382 226.619 o
4 4 0 66.928 65.220 1.364 7.883 o
4 4 1 54.840 55.139 1.440 9.359 o
4 4 2 0.132 0.415 0.502 184.718 o
4 4 3 29.129 28.715 1.080 21.500 o
4 4 4 0.108 0.720 0.447 230.267 o
4 4 5 12.468 12.514 0.698 60.277 o
4 4 6 246.780 236.288 2.651 0.891 o
4 4 7 39.095 38.119 0.949 18.531 o
4 4 8 45.274 41.305 1.069 14.878 o
4 4 9 17.605 17.063 0.589 57.507 o
4 4 10 41.206 40.814 0.949 17.400 o
4 4 11 102.398 103.241 1.582 4.084 o
4 4 12 1.392 1.429 0.349 327.607 o
4 4 13 16.287 16.223 0.611 58.851 o
4 5 0 203.734 203.711 2.880 1.151 o
4 5 1 40.500 36.494 0.993 17.746 o
4 5 2 193.585 198.146 4.113 1.003 o
4 5 3 214.611 220.948 4.528 0.824 o
4 5 4 6.118 6.753 0.633 90.324 o
4 5 5 47.563 45.778 1.156 13.084 o
4 5 6 247.511 242.550 3.338 0.814 o
4 5 7 1.151 1.276 0.393 272.854 o
4 5 8 0.258 0.382 0.404 281.611 o
4 5 9 2.302 2.182 0.327 327.425 o
4 5 10 19.754 19.278 0.578 52.596 o
4 5 11 1.000 1.538 0.425 236.491 o
4 5 12 37.689 37.377 1.146 16.407 o
4 6 0 18.996 21.569 0.796 39.047 o
4 6 1 9.381 10.474 0.764 59.365 o
4 6 2 12.729 12.557 0.764 53.332 o
4 6 3 111.372 115.700 2.389 2.864 o
4 6 4 19.078 18.972 1.167 24.794 o
4 6 5 15.800 17.576 0.796 44.188 o
4 6 6 5.245 4.113 0.753 71.967 o
4 6 7 95.100 96.597 2.357 3.495 o
4 6 8 19.787 21.384 1.058 27.518 o
4 6 9 2.405 2.444 0.513 155.796 o
4 6 10 15.974 13.114 2.160 9.339 o
4 6 11 0.094 -0.185 0.447 234.537 o
4 7 0 0.102 0.360 0.447 232.379 o
4 7 1 281.088 284.630 6.055 0.482 o
4 7 2 18.823 19.561 1.080 27.629 o
4 7 3 5.437 5.771 0.633 93.569 o
4 7 4 0.004 0.447 0.447 232.999 o
4 7 5 1.319 1.527 0.447 212.506 o
4 7 6 0.595 0.993 0.360 335.108 o
4 7 7 1.551 2.073 0.305 390.385 o
4 7 8 1.004 0.720 0.447 220.270 o
4 7 9 36.629 40.214 1.527 12.056 o
4 7 10 1.825 1.898 0.447 205.259 o
4 8 0 16.727 18.209 0.698 49.511 o
4 8 1 59.557 53.884 1.211 10.054 o
4 8 2 0.065 -0.087 0.360 361.918 o
4 8 3 0.491 0.087 0.360 349.366 o
4 8 4 22.483 19.922 0.906 32.033 o
4 8 5 5.566 5.499 0.545 117.599 o
4 8 6 13.275 12.175 0.633 66.500 o
5 -4 0 0.568 0.786 0.349 358.301 o
5 -4 1 43.429 44.273 1.713 9.542 o
5 -4 2 22.536 24.875 0.709 38.218 o
5 -4 3 25.372 24.493 0.676 36.973 o
5 -4 4 1.590 0.491 0.316 395.720 o
5 -3 0 21.369 20.423 0.655 44.718 o
5 -3 1 187.401 184.389 2.193 1.456 o
5 -3 2 10.312 9.044 0.491 103.371 o
5 -3 3 1.392 1.287 0.327 367.283 o
5 -3 4 22.419 22.693 0.698 39.952 o
5 -3 5 3.108 2.498 0.327 302.615 o
5 -3 6 19.263 20.151 0.709 44.336 o
5 -3 7 2.471 2.564 0.371 263.677 o
5 -2 0 24.117 23.544 0.807 33.387 o
5 -2 1 3.074 2.837 0.458 181.092 o
5 -2 2 116.304 116.180 2.193 2.915 o
5 -2 3 7.647 8.226 0.600 90.826 o
5 -2 4 60.389 63.234 1.407 8.465 o
5 -2 5 2.995 2.815 0.600 115.185 o
5 -2 6 64.431 66.474 1.778 6.596 o
5 -2 7 15.960 15.918 0.720 50.463 o
5 -2 8 3.386 3.262 0.436 190.461 o
5 -1 0 14.913 15.372 0.655 58.072 o
5 -1 1 0.230 0.513 0.360 350.616 o
5 -1 2 63.982 58.325 1.353 8.576 o
5 -1 3 15.957 15.994 2.433 7.441 o
5 -1 4 56.431 57.539 2.258 5.722 o
5 -1 5 22.275 24.700 1.309 19.372 o
5 -1 6 5.482 6.491 1.080 36.941 o
5 -1 7 53.944 53.742 2.346 5.634 o
5 -1 8 69.938 61.237 2.433 4.661 o
5 -1 9 2.179 2.978 0.720 84.387 o
5 -1 10 11.312 10.103 0.807 52.560 o
5 0 0 46.245 44.709 2.302 6.315 o
5 0 1 15.586 15.132 0.720 51.508 o
5 0 2 40.666 38.545 1.538 11.516 o
5 0 3 194.655 185.644 2.826 1.273 o
5 0 4 6.491 6.371 0.545 111.719 o
5 0 5 6.597 6.481 0.513 120.905 o
5 0 6 95.403 97.208 2.040 3.878 o
5 0 7 11.389 10.572 0.709 62.495 o
5 0 8 13.306 14.019 2.477 7.294 o
5 0 9 18.264 18.482 1.167 25.181 o
5 0 10 63.986 63.409 1.451 7.923 o
5 0 11 28.504 26.566 0.818 28.870 o
5 1 0 39.633 41.207 1.986 8.293 o
5 1 1 55.822 55.695 1.691 7.988 o
5 1 2 120.347 124.253 3.022 2.193 o
5 1 3 0.804 0.382 0.382 302.477 o
5 1 4 0.509 0.698 0.393 289.410 o
5 1 5 1.067 1.036 0.305 430.055 o
5 1 6 2.427 2.935 0.382 249.795 o
5 1 7 5.458 6.710 0.589 102.939 o
5 1 8 169.277 178.050 3.208 1.386 o
5 1 9 280.720 300.111 4.811 0.546 o
5 1 10 20.791 21.667 0.862 34.414 o
5 1 11 1.459 0.971 0.349 331.749 o
5 1 12 2.874 2.117 0.316 328.541 o
5 2 0 241.683 234.826 5.957 0.590 o
5 2 1 171.882 175.061 2.629 1.529 o
5 2 2 124.040 127.755 2.127 2.682 o
5 2 3 107.228 111.161 1.691 3.663 o
5 2 4 4.176 4.768 0.425 182.099 o
5 2 5 0.323 0.327 0.251 695.330 o
5 2 6 25.863 24.024 0.862 30.046 o
5 2 7 78.288 80.374 1.167 6.754 o
5 2 8 8.253 8.913 0.480 116.091 o
5 2 9 2.425 2.487 0.425 213.116 o
5 2 10 11.284 10.964 0.600 76.858 o
5 2 11 55.770 56.143 1.276 10.069 o
5 2 12 0.022 0.185 0.284 577.837 o
5 3 0 25.021 27.613 0.807 31.210 o
5 3 1 11.363 11.237 0.906 43.743 o
5 3 2 116.093 121.930 1.767 3.183 o
5 3 3 9.821 10.594 0.524 95.289 o
5 3 4 24.201 24.046 0.731 36.112 o
5 3 5 2.235 2.357 0.382 257.748 o
5 3 6 7.896 8.215 0.545 102.312 o
5 3 7 102.136 106.001 1.680 3.934 o
5 3 8 25.553 26.533 0.949 26.796 o
5 3 9 4.588 4.931 0.589 109.151 o
5 3 10 131.640 133.756 3.011 2.004 o
5 3 11 116.027 114.620 2.978 2.344 o
5 3 12 22.273 21.634 1.266 20.739 o
5 4 0 224.479 232.796 4.789 0.746 o
5 4 1 500.440 524.932 6.699 0.199 o
5 4 2 5.990 5.477 0.513 126.548 o
5 4 3 142.383 147.186 2.291 2.126 o
5 4 4 182.608 189.582 2.455 1.421 o
5 4 5 173.277 174.330 2.313 1.601 o
5 4 6 1.680 2.226 0.415 233.761 o
5 4 7 70.237 67.434 1.298 7.685 o
5 4 8 102.532 106.427 1.844 3.733 o
5 4 9 1.666 1.484 0.458 200.296 o
5 4 10 22.593 24.231 1.113 24.046 o
5 4 11 64.533 65.296 2.258 5.209 o
5 5 0 0.899 0.404 0.415 257.576 o
5 5 1 12.329 13.550 0.731 56.314 o
5 5 2 17.756 18.438 0.775 43.051 o
5 5 3 14.269 15.961 0.938 37.557 o
5 5 4 1.277 2.607 0.480 182.864 o
5 5 5 97.159 102.412 1.615 4.266 o
5 5 6 3.744 3.753 0.458 171.438 o
5 5 7 0.383 -0.425 0.425 255.054 o
5 5 8 62.227 60.256 1.549 7.841 o
5 5 9 12.639 11.783 1.669 15.323 o
5 5 10 2.425 2.989 0.578 124.859 o
5 5 11 4.736 5.499 0.807 63.464 o
5 6 0 67.829 73.588 2.160 5.143 o
5 6 1 1.679 1.266 0.447 210.088 o
5 6 2 8.491 9.197 0.720 67.254 o
5 6 3 260.565 270.959 5.510 0.561 o
5 6 6 1.980 0.807 0.633 110.785 o
5 6 7 5.820 4.691 0.807 62.618 o
5 6 8 3.143 2.618 0.720 82.949 o
5 6 9 18.419 23.980 1.353 19.470 o
5 6 10 5.975 5.499 0.720 75.066 o
5 7 0 21.993 23.260 1.080 25.419 o
5 7 1 28.718 29.937 1.167 19.673 o
5 7 2 118.152 114.925 2.706 2.503 o
5 7 3 5.790 5.411 0.545 116.803 o
5 7 7 7.211 6.851 0.807 59.540 o
5 7 8 21.165 21.634 1.167 23.565 o
5 7 9 16.050 15.961 0.993 33.573 o
5 8 0 0.160 0.044 0.196 1168.140 o
5 8 1 1.028 0.720 0.273 532.198 o
5 8 2 4.824 3.426 0.360 227.585 o
6 -3 1 2.192 1.167 0.545 144.092 o
6 -2 0 18.464 17.030 0.927 34.789 o
6 -2 1 1.988 1.844 0.360 293.204 o
6 -2 2 4.228 4.200 0.447 171.604 o
6 -2 3 0.072 0.120 0.360 360.108 o
6 -2 4 22.328 22.027 1.898 11.007 o
6 -2 5 13.427 12.219 1.582 16.747 o
6 -2 6 5.724 5.084 0.513 128.981 o
6 -1 0 24.840 25.846 2.073 9.209 o
6 -1 1 0.005 -0.360 0.633 117.722 o
6 -1 2 157.869 165.122 4.779 1.083 o
6 -1 3 88.339 90.651 3.153 2.786 o
6 -1 4 39.721 40.301 1.986 8.319 o
6 -1 5 7.403 6.131 0.993 41.983 o
6 -1 6 18.933 19.201 0.840 37.912 o
6 -1 7 2.394 1.877 0.415 226.645 o
6 -1 8 19.240 16.321 0.906 35.539 o
6 0 0 7.678 7.124 1.167 31.162 o
6 0 1 80.362 81.737 2.618 3.709 o
6 0 2 16.621 16.365 0.906 37.473 o
6 0 3 3.172 3.524 0.720 82.060 o
6 0 4 146.088 145.910 3.469 1.603 o
6 0 5 11.348 10.583 0.709 62.555 o
6 0 6 22.413 21.700 0.927 30.675 o
6 0 7 4.044 3.513 0.545 129.155 o
6 0 8 1.429 0.545 0.447 216.599 o
6 0 9 54.689 47.622 1.440 9.823 o
6 1 0 130.393 133.865 2.237 2.443 o
6 1 1 2.383 2.815 0.436 203.119 o
6 1 2 10.427 9.732 0.687 67.702 o
6 1 3 0.163 0.393 0.393 298.716 o
6 1 4 170.853 166.420 2.542 1.601 o
6 1 5 3.572 3.186 0.436 188.988 o
6 1 6 46.718 45.560 1.211 12.809 o
6 1 7 4.233 4.135 0.447 171.842 o
6 1 8 12.229 11.466 0.600 73.860 o
6 1 9 4.476 3.218 0.589 112.679 o
6 1 10 0.055 0.142 0.316 465.192 o
6 2 0 118.954 126.785 2.160 2.771 o
6 2 1 117.430 121.002 4.626 1.420 o
6 2 2 16.877 17.576 0.676 51.362 o
6 2 3 3.368 3.688 0.502 151.350 o
6 2 4 183.532 178.116 2.051 1.547 o
6 2 5 21.565 20.991 0.709 41.244 o
6 2 6 100.395 97.350 1.560 4.305 o
6 2 7 2.243 1.800 0.327 334.303 o
6 2 8 0.740 0.491 0.556 147.533 o
6 2 9 58.311 56.273 2.160 5.978 o
6 3 0 35.358 40.552 1.102 17.196 o
6 3 1 468.332 488.438 8.717 0.193 o
6 3 2 5.745 6.415 0.458 145.945 o
6 3 3 71.624 72.071 1.222 7.570 o
6 3 4 37.756 38.850 1.167 15.923 o
6 3 5 50.795 54.212 1.516 9.449 o
6 3 6 176.658 179.218 3.098 1.358 o
6 3 7 86.887 87.585 1.920 4.538 o
6 3 8 0.128 0.011 0.458 223.139 o
6 3 9 77.650 79.184 4.288 1.973 o
6 3 10 0.354 1.167 0.633 115.022 o
6 4 0 0.220 0.371 0.349 374.434 o
6 4 1 82.751 88.054 1.626 5.245 o
6 4 2 82.326 82.643 1.746 5.173 o
6 4 3 66.471 66.463 2.706 4.116 o
6 4 4 7.214 7.812 0.927 46.767 o
6 4 5 0.890 1.080 0.415 252.751 o
6 4 6 0.042 -0.175 0.415 273.632 o
6 4 7 87.361 88.981 1.626 4.987 o
6 4 8 15.569 15.209 0.698 53.279 o
6 4 9 0.047 0.262 0.404 286.230 o
6 4 10 44.563 42.200 1.713 9.532 o
6 5 0 52.930 53.295 1.713 8.236 o
6 5 1 1.378 1.473 0.382 280.762 o
6 5 2 90.797 89.702 2.160 3.983 o
6 5 3 8.800 10.092 1.266 26.220 o
6 5 4 72.178 73.500 2.793 3.731 o
6 5 5 94.645 96.477 1.975 4.001 o
6 5 6 0.208 0.567 0.447 230.000 o
6 5 7 0.113 0.415 0.425 255.921 o
6 5 8 7.039 7.004 0.622 89.773 o
6 5 9 0.278 0.087 0.545 156.755 o
6 5 10 2.783 1.527 0.545 140.195 o
6 6 0 4.601 4.779 0.545 123.579 o
6 6 1 45.117 50.317 1.538 10.199 o
6 6 5 68.658 71.973 2.520 4.344 o
6 6 6 0.230 0.011 0.436 244.559 o
6 6 7 0.529 0.720 0.415 260.705 o
6 6 8 15.762 16.136 1.080 29.836 o
6 6 9 7.855 5.411 0.720 71.731 o
6 7 0 0.687 1.440 0.273 530.983 o
7 -1 2 3.669 4.691 0.720 80.063 o
7 0 0 1.614 1.484 0.436 219.011 o
7 0 1 2.478 3.208 0.436 200.039 o
7 0 2 46.261 46.291 1.756 8.904 o
7 0 3 0.001 0.229 0.305 499.146 o
7 0 4 40.536 40.454 1.626 10.691 o
7 0 5 5.808 4.669 0.447 156.718 o
7 0 6 24.564 19.474 0.807 34.637 o
7 1 0 0.020 0.295 0.404 286.416 o
7 1 1 85.651 83.363 3.491 2.537 o
7 1 2 85.936 86.963 6.175 1.054 o
7 1 3 23.953 22.595 1.222 21.116 o
7 1 4 23.462 24.504 1.353 18.239 o
7 1 5 139.852 131.639 3.742 1.601 o
7 1 6 0.087 0.273 0.360 357.634 o
7 2 0 1.759 1.407 0.349 318.745 o
7 2 1 13.992 14.554 0.818 46.160 o
7 2 2 3.124 3.229 0.393 226.916 o
7 2 3 167.223 159.678 2.346 1.726 o
7 2 4 9.436 10.048 0.535 95.496 o
7 2 6 31.867 29.664 1.527 13.537 o
7 2 7 7.449 5.139 0.807 60.310 o
7 3 0 17.084 17.238 1.266 22.852 o
7 3 1 4.971 4.517 0.415 181.878 o
7 3 2 52.191 54.572 1.135 11.580 o
7 3 3 1.352 1.440 0.720 87.282 o
7 3 4 0.018 -0.447 0.633 117.687 o
7 3 5 1.212 1.898 0.807 69.902 o
7 3 6 23.691 27.046 1.527 15.029 o
7 3 7 30.991 28.180 1.026 22.047 o
7 3 8 46.087 40.847 1.626 10.034 o
7 4 0 0.237 0.415 0.273 598.244 o
7 4 1 26.559 27.733 1.244 19.153 o
7 4 2 14.983 15.241 1.266 23.749 o
7 4 3 13.383 13.790 1.167 27.867 o
7 4 4 33.120 31.464 1.626 12.155 o
7 4 5 6.714 6.764 0.993 42.212 o
7 4 6 130.111 133.178 3.698 1.690 o
7 4 7 0.088 -0.633 0.633 117.483 o
7 5 0 37.989 36.974 1.582 11.588 o
7 5 1 22.291 20.554 1.167 23.358 o
7 5 2 31.150 25.878 1.353 16.375 o
7 5 3 22.479 20.282 1.266 20.872 o
7 5 4 54.132 51.309 1.986 6.989 o
7 5 5 59.985 57.714 2.073 6.144 o
7 5 6 35.580 30.297 1.440 13.916 o
7 5 7 11.418 11.183 0.993 37.897 o

_iucr_refine_instructions_details
;
TITL TIMSY15 OLEX2: imported from CIF
CELL 1.54178 6.4256 7.4813 12.1118 77.282 78.857 71.243
ZERR 2 0.0009 0.001 0.0014 0.01 0.009 0.008
LATT 1
SFAC C H N O
DISP C 0.0181 0.0091
DISP H 0 0
DISP N 0.0311 0.018
DISP O 0.0492 0.0322
UNIT 22 30 2 6

SIZE 0.28 0.11 0.1
TEMP -183.1(5)
CONF
MORE -1
BOND $H
ACTA 
LIST 3
WGHT 0.026732 0.014676
FVAR 0.957389
REM <olex2.extras>
REM <HklSrc "%.\\75f583f5762228dee1e84f3de33d248f.hkl">
REM </olex2.extras>

O1    4     0.98065  0.31171 -0.07878  11.00000  0.02531  0.04049  0.02007 =
 -0.00857  0.00620 -0.01775 
O2    4     0.19349  0.09192  0.61159  11.00000  0.02026  0.03264  0.01884 =
 0.00038  0.00113 -0.00753 
O3    4    -0.07301  0.25286  0.50161  11.00000  0.01833  0.04495  0.02020 =
 0.00256  0.00144 -0.00712 
N1    3     0.73822  0.45055  0.12861  11.00000  0.01975  0.02662  0.01718 =
 -0.00222  0.00156 -0.00966 
H1N   2     0.86030  0.51687  0.09991  11.00000  0.03115  0.03227  0.03415 =
 -0.00077  0.00100 -0.01153 
C1    1     0.68702  0.32954  0.07438  11.00000  0.02100  0.02678  0.01605 =
 -0.00135  0.00194 -0.00981 
C2    1     0.49703  0.28551  0.13719  11.00000  0.02117  0.02580  0.01819 =
 -0.00068  0.00163 -0.00958 
C3    1     0.43507  0.38358  0.23079  11.00000  0.01807  0.02540  0.01761 =
 -0.00044  0.00244 -0.00732 
C4    1     0.58813  0.48449  0.22311  11.00000  0.01954  0.02558  0.01828 =
 -0.00179  0.00063 -0.00746 
C5    1     0.81371  0.26734 -0.02776  11.00000  0.02396  0.03258  0.01701 =
 -0.00469  0.00278 -0.01383 
H5    2     0.75466  0.16814 -0.06089  11.00000  0.03119  0.04578  0.03515 =
 -0.02127  0.00985 -0.01842 
C6    1     0.37990  0.16039  0.11043  11.00000  0.02868  0.03529  0.02540 =
 -0.00641  0.00426 -0.01728 
H6A   2     0.40337  0.14995  0.02265  11.00000  0.10402  0.10820  0.04210 =
 -0.03314  0.00707 -0.07729 
H6B   2     0.20282  0.21353  0.13407  11.00000  0.04737  0.10799  0.12200 =
 -0.05994  0.01980 -0.05196 
H6C   2     0.43179  0.01927  0.15719  11.00000  0.10905  0.02882  0.11604 =
 0.01792 -0.07777 -0.01920 
C7    1     0.60392  0.60615  0.30132  11.00000  0.02340  0.03167  0.02335 =
 -0.00686  0.00030 -0.00767 
H7A   2     0.70116  0.51967  0.36843  11.00000  0.05498  0.05199  0.05386 =
 -0.01720 -0.01786 -0.00868 
H7B   2     0.44459  0.67386  0.34589  11.00000  0.02979  0.06348  0.08413 =
 -0.04703  0.00284 -0.00361 
H7C   2     0.67952  0.71639  0.25613  11.00000  0.09866  0.06359  0.04858 =
 -0.01414  0.00697 -0.05410 
C8    1     0.24313  0.37803  0.32280  11.00000  0.01956  0.02457  0.01890 =
 -0.00026  0.00354 -0.00573 
H8A   2     0.11116  0.35122  0.28891  11.00000  0.01904  0.06892  0.03056 =
 0.00369 -0.01000 -0.01907 
H8B   2     0.17345  0.51298  0.35270  11.00000  0.05208  0.03276  0.03229 =
 -0.00777  0.01371 -0.01682 
C9    1     0.31088  0.22033  0.42454  11.00000  0.01876  0.03095  0.01676 =
 0.00049  0.00311 -0.00612 
H9A   2     0.39213  0.08360  0.39662  11.00000  0.04902  0.03864  0.04474 =
 -0.00481  0.02094 -0.00480 
H9B   2     0.43444  0.24691  0.46538  11.00000  0.02400  0.09819  0.03112 =
 0.00767 -0.00340 -0.03200 
C10   1     0.11997  0.19437  0.51440  11.00000  0.01825  0.02525  0.01610 =
 -0.00337  0.00301 -0.00652 
C11   1     0.03156  0.04242  0.70225  11.00000  0.02606  0.03103  0.01876 =
 0.00042  0.00199 -0.01018 
H11A  2    -0.06693  0.16372  0.73927  11.00000  0.08963  0.05275  0.07502 =
 -0.02964  0.05799 -0.02467 
H11B  2     0.11713 -0.06167  0.76373  11.00000  0.05167  0.12606  0.04594 =
 0.04681  0.00186 -0.02321 
H11C  2    -0.07144 -0.00960  0.67199  11.00000  0.09513  0.17072  0.04260 =
 -0.03307  0.03052 -0.10191 
HKLF 4

END
Q1 1 0.6 0.375 0.15 11 0.05 0.17

  REM The information below was added by Olex2.
  REM
  REM R1 = 0.0210 for 1679 Fo > 4sig(Fo) and 0.0243 for all 1852 data
  REM 271 parameters refined using 0 restraints
  REM Highest difference peak 0.1674, deepest hole -0.1112
  REM Mean Shift 0.0001, Max Shift 0.0007.

  REM +++ Tabular Listing of Refinement Information +++
  REM R1_all = 0.0243
  REM R1_gt = 0.0210
  REM wR_ref = 0.0537
  REM GOOF = 1.1886
  REM Shift_max = 0.0007
  REM Shift_mean = 0.0001
  REM Reflections_all = 1852
  REM Reflections_gt = 1679
  REM Parameters = 271
  REM Hole = -0.1112
  REM Peak = 0.1674
  REM Flack = n/a

  
;
_olex2_submission_special_instructions  'No special instructions were received'
