# Supplementary material for: Fragmentation and transferability in Hirshfeld atom refinement
Source: IUCrJ. 2022 Feb 26;9(Pt 2):298–315. doi: 10.1107/S2052252522000690 (PMC8895009; doi:10.1107/S2052252522000690)
Supplement: Supplementary file 2 [file m-09-00298-sup2.zip › cif/frag_vs_no_frag/DNEDAM01_frag_coarse.cif]

data_DNEDAM01_frag_coarse
_audit_creation_date               2021-06-10
_audit_creation_method
;
Olex2 1.3
(compiled 2020.07.31 svn.rc2a77460 for OlexSys, GUI svn.r6145)
;
_audit_contact_author_address      ?
_audit_contact_author_email        ?
_audit_contact_author_name         ''
_audit_contact_author_phone        ?
_publ_contact_author_id_orcid      ?
_publ_section_references
;
Bourhis, L.J., Dolomanov, O.V., Gildea, R.J., Howard, J.A.K., Puschmann, H.
 (2015). Acta Cryst. A71, 59-75.

Dolomanov, O.V., Bourhis, L.J., Gildea, R.J, Howard, J.A.K. & Puschmann, H.
 (2009), J. Appl. Cryst. 42, 339-341.
;
_chemical_formula_moiety           'C2 H6 N4 O4'
_chemical_formula_sum              'C2 H6 N4 O4'
_chemical_formula_weight           150.095
loop_
  _atom_type_symbol
  _atom_type_scat_dispersion_real
  _atom_type_scat_dispersion_imag
  _atom_type_scat_Cromer_Mann_a1
  _atom_type_scat_Cromer_Mann_a2
  _atom_type_scat_Cromer_Mann_a3
  _atom_type_scat_Cromer_Mann_a4
  _atom_type_scat_Cromer_Mann_b1
  _atom_type_scat_Cromer_Mann_b2
  _atom_type_scat_Cromer_Mann_b3
  _atom_type_scat_Cromer_Mann_b4
  _atom_type_scat_Cromer_Mann_c
  _atom_type_scat_source
  _atom_type_scat_dispersion_source
 H 0.00000 0.00000 0.49300 0.32291 0.14019 0.04081 10.51090 26.12570 3.14236
 57.79970 0.0030380000826
 'International Tables Volume C Table 6.1.1.4 (pp. 500-502)'
 'Henke, Gullikson and Davis, At. Data and Nucl. Data Tables, 1993, 54, 2'
 C 0.00347 0.00161 2.31000 1.02000 1.58860 0.86500 20.84390 10.20750 0.56870
 51.65120 0.215599998832
 'International Tables Volume C Table 6.1.1.4 (pp. 500-502)'
 'Henke, Gullikson and Davis, At. Data and Nucl. Data Tables, 1993, 54, 2'
 O 0.01158 0.00611 3.04850 2.28680 1.54630 0.86700 13.27710 5.70110 0.32390
 32.90890 0.250800013542
 'International Tables Volume C Table 6.1.1.4 (pp. 500-502)'
 'Henke, Gullikson and Davis, At. Data and Nucl. Data Tables, 1993, 54, 2'
 N 0.00653 0.00323 12.21260 3.13220 2.01250 1.16630 0.00570 9.89330 28.99750
 0.58260 -11.5290002823
 'International Tables Volume C Table 6.1.1.4 (pp. 500-502)'
 'Henke, Gullikson and Davis, At. Data and Nucl. Data Tables, 1993, 54, 2'

_space_group_crystal_system        'orthorhombic'
_space_group_IT_number             61
_space_group_name_H-M_alt          'P b c a'
_space_group_name_Hall             '-P 2ac 2ab'
loop_
  _space_group_symop_id
  _space_group_symop_operation_xyz
 1 x,y,z
 2 x+1/2,-y+1/2,-z
 3 -x,y+1/2,-z+1/2
 4 -x+1/2,-y,z+1/2
 5 -x,-y,-z
 6 -x-1/2,y-1/2,z
 7 x,-y-1/2,z-1/2
 8 x-1/2,y,-z-1/2

_symmetry_Int_Tables_number        61
_cell_length_a                     8.7322(5)
_cell_length_b                     6.0719(3)
_cell_length_c                     10.6376(6)
_cell_angle_alpha                  90
_cell_angle_beta                   90
_cell_angle_gamma                  90
_cell_volume                       564.02(5)
_cell_formula_units_Z              4
_cell_measurement_temperature    110(2)
_cell_measurement_reflns_used    1217
_cell_measurement_theta_min      3.8050
_cell_measurement_theta_max      30.1270
_exptl_absorpt_coefficient_mu      0.167
_exptl_crystal_density_diffrn      1.768
_exptl_crystal_F_000               312.213
_exptl_crystal_size_max            0.693
_exptl_crystal_size_mid            0.549
_exptl_crystal_size_min            0.36
_exptl_crystal_description       block
_exptl_crystal_colour            colorless
_diffrn_measurement_device_type  'Xcalibur, Sapphire3'
_diffrn_reflns_av_R_equivalents    0.0218
_diffrn_reflns_av_unetI/netI       0.0171
_diffrn_reflns_Laue_measured_fraction_full  0.9980
_diffrn_reflns_Laue_measured_fraction_max  0.9466
_diffrn_reflns_limit_h_max         11
_diffrn_reflns_limit_h_min         -10
_diffrn_reflns_limit_k_max         8
_diffrn_reflns_limit_k_min         -8
_diffrn_reflns_limit_l_max         14
_diffrn_reflns_limit_l_min         -14
_diffrn_reflns_number              3730
_diffrn_reflns_point_group_measured_fraction_full  0.9980
_diffrn_reflns_point_group_measured_fraction_max  0.9466
_diffrn_reflns_theta_full          25.2417
_diffrn_reflns_theta_max           30.23
_diffrn_reflns_theta_min           3.83
_diffrn_ambient_temperature        110.15
_diffrn_measured_fraction_theta_full  0.9980
_diffrn_measured_fraction_theta_max  0.9466
_diffrn_radiation_type             'Mo K\a'
_diffrn_radiation_wavelength       0.71073
_reflns_Friedel_coverage           0.0
_reflns_limit_h_max                11
_reflns_limit_h_min                0
_reflns_limit_k_max                8
_reflns_limit_k_min                0
_reflns_limit_l_max                14
_reflns_limit_l_min                0
_reflns_number_gt                  686
_reflns_number_total               797
_reflns_threshold_expression       I>=2u(I)
_computing_molecular_graphics      'Olex2 1.3 (Dolomanov et al., 2009)'
_computing_publication_material    'Olex2 1.3 (Dolomanov et al., 2009)'
_computing_structure_refinement    'olex2.refine 1.3 (Bourhis et al., 2015)'
_refine_diff_density_max           0.1543
_refine_diff_density_min           -0.2203
_refine_diff_density_rms           0.0471
_refine_ls_d_res_high              0.7059
_refine_ls_d_res_low               5.3188
_refine_ls_goodness_of_fit_ref     1.1612
_refine_ls_hydrogen_treatment      refall
_refine_ls_matrix_type             full
_refine_ls_number_constraints      0
_refine_ls_number_parameters       73
_refine_ls_number_reflns           797
_refine_ls_number_restraints       0
_refine_ls_R_factor_all            0.0272
_refine_ls_R_factor_gt             0.0211
_refine_ls_restrained_S_all        1.1612
_refine_ls_shift/su_max            0.0008
_refine_ls_shift/su_mean           0.0001
_refine_ls_structure_factor_coef   Fsqd
_refine_ls_weighting_details      
 'w=1/[\s^2^(Fo^2^)+(0.0189P)^2^] where P=(Fo^2^+2Fc^2^)/3'
_refine_ls_weighting_scheme        calc
_refine_ls_wR_factor_gt            0.0415
_refine_ls_wR_factor_ref           0.0448
_olex2_refinement_description
;
;
loop_
  _atom_site_label
  _atom_site_type_symbol
  _atom_site_fract_x
  _atom_site_fract_y
  _atom_site_fract_z
  _atom_site_U_iso_or_equiv
  _atom_site_adp_type
  _atom_site_occupancy
  _atom_site_refinement_flags_posn
 O1 O 0.28008(5) 0.44177(7) 0.14435(4) 0.01709(13) Uani 1.000000 .
 O2 O 0.17833(5) 0.48943(7) 0.32900(4) 0.01914(13) Uani 1.000000 .
 N1 N 0.16787(6) 0.45342(8) 0.21522(5) 0.01286(13) Uani 1.000000 .
 N2 N 0.02895(6) 0.42439(9) 0.16818(5) 0.01552(13) Uani 1.000000 .
 C1 C 0.00372(8) 0.38985(10) 0.03510(6) 0.01465(14) Uani 1.000000 .
 H1B H 0.0956(11) 0.2883(13) -0.0017(8) 0.030(2) Uani 1.000000 .
 H1A H -0.1053(11) 0.3039(14) 0.0262(7) 0.031(2) Uani 1.000000 .
 H2 H -0.0557(12) 0.4467(17) 0.2293(10) 0.033(3) Uani 1.000000 .

loop_
  _atom_site_aniso_label
  _atom_site_aniso_U_11
  _atom_site_aniso_U_22
  _atom_site_aniso_U_33
  _atom_site_aniso_U_12
  _atom_site_aniso_U_13
  _atom_site_aniso_U_23
 O1 0.0109(2) 0.0223(2) 0.0181(2) 0.00000(16) 0.00075(17) -0.00052(18)
 O2 0.0169(3) 0.0258(3) 0.0148(2) 0.00246(18) -0.00329(19) -0.00327(16)
 N1 0.0111(3) 0.0139(2) 0.0136(3) 0.00089(19) -0.00090(19) -0.00005(18)
 N2 0.0109(3) 0.0227(3) 0.0129(3) -0.0008(2) -0.0000(2) -0.0006(2)
 C1 0.0143(3) 0.0161(3) 0.0135(3) -0.0008(2) -0.0012(2) -0.0005(2)
 H1B 0.034(6) 0.034(5) 0.023(5) 0.003(5) -0.001(5) -0.004(4)
 H1A 0.036(6) 0.032(5) 0.025(5) -0.010(5) -0.006(5) -0.008(4)
 H2 0.021(7) 0.044(7) 0.035(7) -0.002(5) -0.000(5) -0.000(5)

loop_
  _geom_bond_atom_site_label_1
  _geom_bond_atom_site_label_2
  _geom_bond_distance
  _geom_bond_site_symmetry_2
  _geom_bond_publ_flag
 O1 N1 1.2383(7) . ?
 O2 N1 1.2333(7) . ?
 N1 N2 1.3240(7) . ?
 N2 C1 1.4480(8) . ?
 N2 H2 0.994(11) . ?
 C1 C1 1.5334(13) 5_565 ?
 C1 H1B 1.085(8) . ?
 C1 H1A 1.090(9) . ?

loop_
  _geom_angle_atom_site_label_1
  _geom_angle_atom_site_label_2
  _geom_angle_atom_site_label_3
  _geom_angle
  _geom_angle_site_symmetry_1
  _geom_angle_site_symmetry_3
  _geom_angle_publ_flag
 O2 N1 O1 123.30(5) . . ?
 N2 N1 O1 119.16(5) . . ?
 N2 N1 O2 117.54(5) . . ?
 C1 N2 N1 121.88(5) . . ?
 H2 N2 N1 114.6(6) . . ?
 H2 N2 C1 123.1(6) . . ?
 C1 C1 N2 110.87(6) 5_565 . ?
 H1B C1 N2 108.8(4) . . ?
 H1A C1 N2 106.7(4) . . ?
 H1A C1 H1B 110.0(7) . . ?

loop_
  _geom_torsion_atom_site_label_1
  _geom_torsion_atom_site_label_2
  _geom_torsion_atom_site_label_3
  _geom_torsion_atom_site_label_4
  _geom_torsion
  _geom_torsion_site_symmetry_1
  _geom_torsion_site_symmetry_2
  _geom_torsion_site_symmetry_3
  _geom_torsion_site_symmetry_4
  _geom_torsion_publ_flag
 O1 N1 N2 C1 -3.02(6) . . . . ?
 O2 N1 N2 C1 177.51(5) . . . . ?
 N1 N2 C1 C1 -84.11(7) . . . 5_565 ?
 N2 C1 C1 N2 180.00(8) . . 5_565 5_565 ?

loop_
  _refln_index_h
  _refln_index_k
  _refln_index_l
  _refln_F_squared_calc
  _refln_F_squared_meas
  _refln_F_squared_sigma
  _refln_F_squared_weight
  _refln_observed_status
0 0 2 4978.710 4531.240 38.076 0.013 o
0 0 4 580.435 568.007 10.331 0.566 o
0 0 6 6997.850 6547.960 42.168 0.007 o
0 0 8 312.534 311.430 6.404 1.683 o
0 0 10 421.655 415.900 8.367 0.960 o
0 0 12 13.555 15.848 3.026 13.849 o
0 0 14 17.801 20.509 3.958 8.094 o
0 2 1 7942.960 7544.880 31.602 0.006 o
0 2 2 5560.540 5219.920 26.031 0.011 o
0 2 3 135.421 134.490 3.501 6.798 o
0 2 4 973.166 947.447 27.692 0.116 o
0 2 5 225.838 217.211 5.012 2.976 o
0 2 6 2105.150 2032.660 12.989 0.074 o
0 2 7 1022.110 1011.340 8.814 0.284 o
0 2 8 195.507 199.259 4.719 3.535 o
0 2 9 269.451 252.892 9.052 1.195 o
0 2 10 116.770 106.142 5.079 4.205 o
0 2 11 0.469 -0.840 0.836 182.834 o
0 2 12 43.914 45.357 2.798 14.973 o
0 2 13 2.411 1.182 1.834 37.991 o
0 2 14 1.100 1.505 1.765 41.019 o
0 4 0 211.053 215.037 5.647 2.659 o
0 4 1 3832.720 3772.860 13.661 0.024 o
0 4 2 860.939 879.496 7.450 0.393 o
0 4 3 16.493 15.952 1.002 116.293 o
0 4 4 105.364 109.928 2.123 14.857 o
0 4 5 552.278 548.573 8.647 0.696 o
0 4 6 80.842 78.453 2.324 16.600 o
0 4 7 287.697 287.846 6.015 1.940 o
0 4 8 18.317 17.365 1.633 45.949 o
0 4 9 67.404 63.402 3.034 11.869 o
0 4 10 20.663 15.847 2.064 29.124 o
0 4 11 23.998 20.213 2.477 20.214 o
0 4 12 73.396 72.045 4.765 5.193 o
0 4 13 7.174 4.378 1.948 33.544 o
0 6 0 165.939 175.937 6.468 2.453 o
0 6 1 597.106 608.359 9.433 0.585 o
0 6 2 1.211 0.924 0.929 147.889 o
0 6 3 108.225 124.882 7.007 2.379 o
0 6 4 3.501 2.543 1.226 84.847 o
0 6 5 237.418 234.087 7.641 1.630 o
0 6 6 11.750 11.140 1.929 33.925 o
0 6 7 3.854 2.969 0.821 188.213 o
0 6 8 6.584 7.792 1.300 74.821 o
0 6 9 8.299 3.211 1.355 69.038 o
0 8 0 46.379 49.461 5.479 4.147 o
0 8 1 28.745 25.911 4.829 5.417 o
0 8 2 107.182 101.042 5.717 3.488 o
0 8 3 41.303 40.653 3.736 8.776 o
1 0 2 1172.090 1213.440 6.848 0.232 o
1 0 4 156.725 156.256 1.971 10.084 o
1 0 6 50.371 51.783 1.828 29.950 o
1 0 8 113.490 109.736 2.663 11.010 o
1 0 10 620.760 624.568 9.232 0.571 o
1 0 12 267.623 254.956 8.728 1.265 o
1 0 14 8.701 6.117 1.790 39.620 o
1 1 1 1676.690 1791.170 4.826 0.119 o
1 1 2 709.312 738.322 3.992 0.635 o
1 1 3 14.767 13.526 0.570 320.977 o
1 1 4 0.255 0.327 0.181 3888.290 o
1 1 5 867.588 840.163 4.194 0.453 o
1 1 6 397.097 394.833 3.606 1.843 o
1 1 7 96.890 91.444 1.698 20.865 o
1 1 8 133.476 129.453 2.176 11.625 o
1 1 9 0.012 -0.319 0.520 473.356 o
1 1 10 8.221 8.617 0.731 228.584 o
1 1 11 26.420 24.915 1.583 46.551 o
1 1 12 15.300 13.212 1.276 74.974 o
1 1 13 17.810 21.388 1.947 32.598 o
1 1 14 8.467 8.660 1.772 40.387 o
1 2 1 529.586 552.237 3.312 1.117 o
1 2 2 156.524 160.057 1.222 12.277 o
1 2 3 1076.010 1070.810 5.230 0.290 o
1 2 4 0.018 0.738 0.343 1088.220 o
1 2 5 55.840 54.347 1.008 60.477 o
1 2 6 5.764 6.120 0.371 851.300 o
1 2 7 28.656 29.099 0.799 136.592 o
1 2 8 123.652 121.486 2.303 11.920 o
1 2 9 8.719 8.351 0.900 152.847 o
1 2 10 446.374 439.976 5.672 1.242 o
1 2 11 77.064 72.937 2.403 16.330 o
1 2 12 154.128 146.399 4.490 4.501 o
1 2 13 19.902 17.053 1.750 40.045 o
1 2 14 10.614 6.808 1.737 41.949 o
1 3 1 357.011 364.912 2.511 2.426 o
1 3 2 665.419 683.209 4.253 0.711 o
1 3 3 13.583 13.197 0.488 421.738 o
1 3 4 112.955 110.805 1.852 16.085 o
1 3 5 12.258 11.863 0.657 264.231 o
1 3 6 498.919 498.334 4.899 1.129 o
1 3 7 87.088 87.459 1.795 21.480 o
1 3 8 109.966 107.493 2.099 14.730 o
1 3 9 100.268 98.665 2.345 14.096 o
1 3 10 1.617 1.790 0.493 524.516 o
1 3 11 0.378 0.056 0.474 569.716 o
1 3 12 20.071 20.327 1.404 60.395 o
1 3 13 12.025 10.718 1.367 66.703 o
1 4 1 295.636 291.601 1.924 3.677 o
1 4 2 153.421 143.816 2.720 8.252 o
1 4 3 700.679 708.402 3.910 0.663 o
1 4 4 122.512 122.917 1.794 14.839 o
1 4 5 55.051 51.238 1.609 35.247 o
1 4 6 0.521 0.640 0.368 943.675 o
1 4 7 4.816 4.338 0.625 320.866 o
1 4 8 139.991 141.588 3.101 7.655 o
1 4 9 29.962 27.822 1.829 34.990 o
1 4 10 145.944 141.638 3.779 5.871 o
1 4 11 140.754 144.737 4.554 4.568 o
1 4 12 21.175 16.639 1.693 42.546 o
1 4 13 29.276 22.239 2.638 17.703 o
1 5 1 273.095 274.539 3.440 3.305 o
1 5 2 16.813 15.116 0.977 121.736 o
1 5 3 46.963 47.736 1.458 43.673 o
1 5 4 156.859 160.872 2.959 7.208 o
1 5 5 112.431 109.452 2.573 11.545 o
1 5 6 21.823 20.900 1.122 89.760 o
1 5 7 15.729 15.771 1.116 95.837 o
1 5 8 35.449 36.948 1.798 34.574 o
1 5 9 169.521 176.596 4.224 4.494 o
1 5 10 6.533 4.510 0.765 214.184 o
1 5 11 0.548 -0.137 0.665 289.113 o
1 5 12 1.099 -0.143 0.993 129.708 o
1 6 1 40.132 40.390 1.700 36.839 o
1 6 2 277.941 291.590 5.713 2.087 o
1 6 3 124.252 125.792 2.948 8.956 o
1 6 4 180.049 186.415 4.104 4.447 o
1 6 5 25.879 23.393 1.741 39.273 o
1 6 6 0.660 -0.072 0.650 302.508 o
1 6 7 5.976 5.730 0.914 150.863 o
1 6 8 68.544 69.484 2.533 15.751 o
1 6 9 50.235 46.526 2.675 15.949 o
1 7 1 13.407 13.191 1.084 103.198 o
1 7 2 24.817 20.606 2.146 26.621 o
1 7 3 115.187 115.385 3.511 7.480 o
1 7 4 36.784 32.154 2.227 23.652 o
1 7 5 48.261 47.947 2.684 15.904 o
1 7 6 7.687 6.203 1.019 120.971 o
1 7 7 0.312 0.775 0.713 251.599 o
1 7 8 141.089 133.048 9.055 1.438 o
1 8 1 0.038 -0.749 0.728 241.275 o
1 8 2 155.543 172.459 6.819 2.290 o
1 8 3 1.152 1.018 1.168 93.597 o
2 0 0 357.030 388.172 6.617 1.386 o
2 0 2 3503.020 3436.630 15.349 0.028 o
2 0 4 1721.420 1716.910 11.511 0.107 o
2 0 6 19.357 21.053 1.702 42.040 o
2 0 8 101.365 98.347 2.914 10.560 o
2 0 10 0.057 -0.615 0.945 143.246 o
2 0 12 0.074 5.331 1.620 48.687 o
2 0 14 342.594 349.949 11.118 0.769 o
2 1 0 180.689 195.250 2.812 6.311 o
2 1 1 3991.110 3955.140 12.457 0.022 o
2 1 2 94.469 96.254 1.433 24.144 o
2 1 3 874.747 889.274 5.345 0.418 o
2 1 4 43.395 42.316 1.129 65.942 o
2 1 5 69.749 67.692 1.253 38.969 o
2 1 6 7.857 7.294 0.453 564.314 o
2 1 7 483.477 480.804 4.892 1.190 o
2 1 8 11.426 10.826 0.877 157.070 o
2 1 9 164.929 171.375 3.506 5.731 o
2 1 10 7.864 7.604 0.772 207.053 o
2 1 11 1.242 1.133 0.569 394.842 o
2 1 12 0.149 -0.132 0.599 356.481 o
2 1 13 29.790 35.235 2.430 20.412 o
2 1 14 0.007 2.486 1.397 65.498 o
2 2 0 2237.440 2296.340 20.194 0.057 o
2 2 1 4.488 4.711 0.301 1300.310 o
2 2 2 575.733 568.889 3.314 0.992 o
2 2 3 83.318 84.106 1.145 33.502 o
2 2 4 265.141 254.433 2.733 3.994 o
2 2 5 340.686 351.787 3.319 2.387 o
2 2 6 178.722 180.393 2.341 7.515 o
2 2 7 552.973 559.496 4.520 0.976 o
2 2 8 7.957 8.688 0.805 190.105 o
2 2 9 4.333 3.902 0.647 300.955 o
2 2 10 12.431 12.251 0.979 126.132 o
2 2 11 5.016 4.360 0.976 132.981 o
2 2 12 3.425 3.246 0.712 250.113 o
2 2 13 176.089 181.182 4.745 3.776 o
2 2 14 58.588 58.555 4.466 6.036 o
2 3 0 401.141 406.391 3.198 1.868 o
2 3 1 984.905 983.980 4.482 0.348 o
2 3 2 325.197 320.215 2.291 2.987 o
2 3 3 153.205 156.399 1.929 10.428 o
2 3 4 100.910 98.740 1.464 22.255 o
2 3 5 31.489 29.820 1.038 89.976 o
2 3 6 2.359 2.199 0.388 837.792 o
2 3 7 169.195 174.644 2.479 7.684 o
2 3 8 69.613 70.651 1.814 25.327 o
2 3 9 42.336 40.491 1.482 45.338 o
2 3 10 22.273 21.197 1.321 66.711 o
2 3 11 2.129 2.442 0.582 375.013 o
2 3 12 0.429 0.266 0.663 290.580 o
2 3 13 11.249 8.979 1.644 46.588 o
2 4 0 1490.800 1514.580 7.816 0.147 o
2 4 1 166.699 160.957 1.732 10.035 o
2 4 2 5.324 5.146 0.405 733.368 o
2 4 3 0.112 0.657 0.307 1360.040 o
2 4 4 1.377 1.675 0.473 568.502 o
2 4 5 66.016 69.102 1.834 25.693 o
2 4 6 237.260 243.441 3.695 3.738 o
2 4 7 102.923 101.399 2.854 10.733 o
2 4 8 78.816 76.732 2.388 16.200 o
2 4 9 29.372 28.599 1.570 46.182 o
2 4 10 45.324 43.207 2.171 23.550 o
2 4 11 3.506 4.022 0.881 163.615 o
2 4 12 0.581 0.269 0.786 206.659 o
2 5 0 197.329 193.024 4.572 3.688 o
2 5 1 91.617 92.406 2.268 15.645 o
2 5 2 170.557 167.204 3.850 5.088 o
2 5 3 3.379 2.335 0.453 613.665 o
2 5 4 70.518 70.423 2.295 18.138 o
2 5 5 40.780 42.152 1.699 36.552 o
2 5 6 0.033 0.682 0.469 581.435 o
2 5 7 22.210 23.588 1.520 51.251 o
2 5 8 32.882 31.945 1.836 34.083 o
2 5 9 1.658 2.090 0.615 337.339 o
2 5 10 24.601 22.620 1.694 41.551 o
2 5 11 6.975 3.125 1.584 50.724 o
2 5 12 2.535 5.318 2.216 26.008 o
2 6 0 150.799 153.695 4.044 5.192 o
2 6 1 206.855 215.054 5.006 3.132 o
2 6 2 1.819 2.437 0.511 487.459 o
2 6 3 16.243 16.844 1.282 73.492 o
2 6 4 2.240 2.921 0.717 247.900 o
2 6 5 2.826 1.231 0.798 200.198 o
2 6 6 98.546 96.399 3.407 8.499 o
2 6 7 44.998 40.727 3.395 10.471 o
2 6 8 96.320 92.011 3.257 9.239 o
2 6 9 79.767 81.320 3.574 8.472 o
2 6 10 4.242 1.735 1.719 43.183 o
2 7 0 54.785 59.420 3.887 7.869 o
2 7 1 1.343 1.018 0.548 424.695 o
2 7 2 57.191 60.605 2.566 16.380 o
2 7 3 12.646 13.637 1.304 72.607 o
2 7 4 18.725 15.666 1.525 52.425 o
2 7 5 31.352 31.400 1.968 30.235 o
2 7 6 0.530 0.662 0.704 257.643 o
2 7 7 7.732 5.978 1.405 64.136 o
2 8 0 37.977 32.047 4.524 6.108 o
2 8 1 82.592 79.928 3.508 8.695 o
2 8 2 18.421 16.813 1.688 43.108 o
2 8 3 0.630 1.479 1.168 93.680 o
3 0 2 210.593 213.456 2.522 5.703 o
3 0 4 51.417 50.603 1.676 34.115 o
3 0 6 293.325 302.929 6.701 1.672 o
3 0 8 3.738 3.459 0.724 241.968 o
3 0 10 181.683 188.154 6.719 2.232 o
3 0 12 104.126 110.537 5.576 3.637 o
3 1 1 4028.700 3833.990 11.707 0.022 o
3 1 2 647.772 651.773 3.811 0.772 o
3 1 3 2357.760 2371.200 9.243 0.061 o
3 1 4 0.364 1.001 0.219 2662.700 o
3 1 5 169.155 171.276 1.984 8.950 o
3 1 6 1.534 1.291 0.479 555.036 o
3 1 7 1668.170 1674.190 16.686 0.100 o
3 1 8 432.209 449.445 5.672 1.266 o
3 1 9 1785.070 1821.410 13.128 0.096 o
3 1 10 2.026 2.790 0.831 184.476 o
3 1 11 90.512 94.706 3.111 10.056 o
3 1 12 6.501 5.433 1.178 91.175 o
3 1 13 0.085 -0.571 0.685 272.138 o
3 1 14 10.771 13.127 3.721 9.199 o
3 2 1 31.620 31.816 0.796 128.633 o
3 2 2 67.039 67.013 1.091 45.631 o
3 2 3 43.553 43.077 0.962 79.876 o
3 2 4 3.637 3.373 0.435 659.248 o
3 2 5 66.200 66.047 1.694 28.792 o
3 2 6 143.146 147.416 2.140 10.585 o
3 2 7 40.218 38.958 1.483 46.200 o
3 2 8 1.152 1.334 0.616 336.124 o
3 2 9 12.208 10.797 0.910 145.748 o
3 2 10 76.316 75.839 2.402 16.285 o
3 2 11 59.063 61.918 2.590 15.982 o
3 2 12 50.158 48.223 2.409 19.124 o
3 2 13 3.555 3.044 0.859 172.137 o
3 2 14 5.391 5.173 2.247 25.277 o
3 3 1 64.982 60.883 1.059 49.676 o
3 3 2 1076.380 1095.680 5.501 0.284 o
3 3 3 870.892 882.192 4.871 0.429 o
3 3 4 4.015 3.272 0.316 1218.910 o
3 3 5 0.024 0.008 0.388 848.547 o
3 3 6 42.037 41.016 1.374 50.874 o
3 3 7 362.068 382.697 5.288 1.665 o
3 3 8 1217.370 1271.960 9.057 0.203 o
3 3 9 348.562 367.013 7.143 1.330 o
3 3 10 58.237 59.429 2.203 21.003 o
3 3 11 156.357 158.139 3.751 5.580 o
3 3 12 10.278 12.476 1.455 59.136 o
3 3 13 27.915 27.609 4.119 7.414 o
3 4 1 44.269 42.559 0.829 93.131 o
3 4 2 1.533 1.374 0.288 1527.160 o
3 4 3 51.858 50.823 1.183 54.340 o
3 4 4 0.752 0.961 0.359 990.415 o
3 4 5 30.714 30.118 1.200 72.067 o
3 4 6 0.559 0.487 0.381 880.877 o
3 4 7 62.736 61.788 2.045 22.905 o
3 4 8 0.982 0.988 0.667 287.486 o
3 4 9 10.330 9.972 1.121 98.739 o
3 4 10 2.788 1.307 0.653 298.850 o
3 4 11 66.122 71.920 3.863 7.706 o
3 4 12 0.917 0.718 1.245 82.515 o
3 5 1 83.692 83.246 1.927 20.557 o
3 5 2 106.632 107.946 2.211 14.202 o
3 5 3 109.731 106.584 2.739 10.888 o
3 5 4 32.700 31.254 1.453 51.481 o
3 5 5 2.435 4.494 0.832 183.934 o
3 5 6 317.278 328.333 4.996 2.065 o
3 5 7 0.099 -0.407 0.592 364.708 o
3 5 8 318.009 331.905 5.956 1.756 o
3 5 9 0.142 -0.115 0.727 242.107 o
3 5 10 176.900 187.104 4.828 3.655 o
3 5 11 72.010 71.962 4.101 6.843 o
3 6 1 20.105 17.924 1.156 86.891 o
3 6 2 9.494 9.493 0.991 125.917 o
3 6 3 22.599 19.518 1.811 37.087 o
3 6 4 0.592 0.581 0.621 330.963 o
3 6 5 2.317 2.672 0.800 199.214 o
3 6 6 10.892 10.713 1.143 94.819 o
3 6 7 20.367 19.195 1.518 52.236 o
3 6 8 0.894 0.768 0.677 278.868 o
3 6 9 0.001 -0.466 1.237 83.496 o
3 7 1 0.020 -0.365 0.640 312.190 o
3 7 2 5.409 4.919 0.870 166.612 o
3 7 3 1.216 1.082 0.739 233.947 o
3 7 4 6.618 6.518 1.057 112.895 o
3 7 5 26.265 24.359 1.820 36.012 o
3 7 6 230.129 237.406 5.475 2.589 o
3 7 7 50.316 43.058 5.036 4.883 o
3 8 1 2.908 2.780 1.352 69.862 o
3 8 2 18.494 17.098 2.014 30.638 o
3 8 3 5.011 5.280 1.864 36.672 o
4 0 0 2768.130 2754.380 30.542 0.035 o
4 0 2 219.785 221.021 4.934 3.063 o
4 0 4 532.219 537.521 8.644 0.722 o
4 0 6 594.427 608.143 7.428 0.695 o
4 0 8 3.482 3.078 1.017 123.076 o
4 0 10 342.020 352.586 9.703 0.933 o
4 0 12 0.125 3.980 2.483 20.724 o
4 1 0 110.866 110.175 3.288 8.410 o
4 1 1 482.688 479.643 3.587 1.331 o
4 1 2 9.784 9.290 0.616 309.389 o
4 1 3 928.061 924.337 5.978 0.372 o
4 1 4 139.061 135.964 2.591 9.438 o
4 1 5 272.841 267.965 3.767 3.151 o
4 1 6 112.276 110.924 2.597 11.386 o
4 1 7 40.603 36.634 1.588 41.552 o
4 1 8 1.712 1.337 0.682 274.565 o
4 1 9 247.957 256.393 5.529 2.406 o
4 1 10 27.423 26.669 1.950 31.431 o
4 1 11 45.863 43.837 2.246 22.129 o
4 1 12 15.067 16.716 1.485 55.722 o
4 1 13 0.246 1.359 0.807 196.184 o
4 2 0 375.799 370.903 3.523 2.041 o
4 2 1 511.375 518.841 4.533 1.109 o
4 2 2 68.610 65.147 1.322 37.822 o
4 2 3 402.017 406.033 3.467 1.816 o
4 2 4 232.683 236.116 2.061 5.359 o
4 2 5 85.567 85.854 2.065 18.531 o
4 2 6 159.980 163.460 3.247 6.439 o
4 2 7 354.081 353.829 5.060 1.812 o
4 2 8 18.195 17.022 1.072 101.191 o
4 2 9 233.264 245.816 4.506 3.154 o
4 2 10 79.189 79.409 2.885 12.086 o
4 2 11 6.900 6.154 0.926 146.359 o
4 2 12 6.155 4.061 0.862 169.402 o
4 2 13 29.214 27.291 2.461 20.138 o
4 3 0 98.633 97.057 1.731 19.820 o
4 3 1 597.797 605.470 3.850 0.887 o
4 3 2 36.221 36.300 0.856 106.242 o
4 3 3 191.616 190.000 2.216 7.100 o
4 3 4 501.934 520.043 4.446 1.138 o
4 3 5 3.813 3.540 0.533 442.920 o
4 3 6 255.350 262.774 3.637 3.449 o
4 3 7 136.613 137.936 2.753 8.928 o
4 3 8 5.640 5.242 0.719 242.222 o
4 3 9 66.810 65.952 2.254 19.173 o
4 3 10 134.107 139.354 3.440 6.928 o
4 3 11 0.006 0.356 0.686 271.844 o
4 3 12 58.029 59.897 3.156 11.416 o
4 3 13 18.293 19.561 3.630 9.611 o
4 4 0 421.390 439.112 4.413 1.505 o
4 4 1 170.775 173.895 1.996 8.774 o
4 4 2 17.465 18.571 0.875 145.358 o
4 4 3 177.125 177.305 2.593 7.108 o
4 4 4 37.693 37.613 1.355 54.505 o
4 4 5 240.756 244.599 3.580 3.779 o
4 4 6 39.492 41.324 1.629 39.577 o
4 4 7 99.044 101.821 2.718 11.653 o
4 4 8 25.370 23.826 1.718 40.268 o
4 4 9 112.034 114.375 3.514 7.557 o
4 4 10 21.449 22.799 1.879 34.532 o
4 4 11 49.828 45.565 2.862 14.150 o
4 5 0 3.739 4.104 1.166 93.685 o
4 5 1 356.188 364.350 4.244 1.991 o
4 5 2 57.575 55.949 1.657 32.680 o
4 5 3 0.486 0.100 0.472 573.270 o
4 5 4 222.606 221.016 3.917 3.870 o
4 5 5 158.345 160.664 3.433 6.127 o
4 5 6 68.227 66.662 2.553 15.659 o
4 5 7 172.305 181.661 6.015 2.707 o
4 5 8 16.207 16.243 1.307 70.874 o
4 5 9 0.448 0.103 0.636 315.797 o
4 5 10 76.737 78.725 3.682 8.137 o
4 5 11 40.751 41.473 3.142 12.200 o
4 6 0 271.664 282.390 7.896 1.428 o
4 6 1 1.049 1.949 0.711 252.220 o
4 6 2 0.001 0.721 0.631 321.284 o
4 6 3 2.677 2.033 0.654 297.321 o
4 6 4 24.317 23.896 1.630 44.568 o
4 6 5 196.005 196.446 5.372 2.997 o
4 6 6 109.625 106.618 3.640 7.313 o
4 6 7 28.391 28.373 1.837 34.892 o
4 6 8 4.741 4.563 0.932 145.969 o
4 6 9 0.025 1.093 1.536 54.185 o
4 7 0 76.741 70.421 6.678 2.743 o
4 7 1 87.626 90.905 3.600 8.099 o
4 7 2 49.019 47.628 2.367 19.823 o
4 7 3 13.600 12.693 1.309 71.944 o
4 7 4 29.327 29.900 1.932 31.610 o
4 7 5 180.370 194.351 4.918 3.505 o
4 7 6 0.155 0.053 1.154 96.013 o
4 7 7 71.516 66.333 6.166 3.214 o
5 0 2 1750.390 1731.730 14.951 0.097 o
5 0 4 374.641 383.271 9.437 0.912 o
5 0 6 432.747 427.868 9.018 0.864 o
5 0 8 1278.530 1314.000 18.353 0.137 o
5 0 10 342.784 359.680 10.144 0.873 o
5 0 12 2.270 1.226 2.277 24.646 o
5 1 1 6.799 8.304 0.654 285.817 o
5 1 2 3.742 3.699 0.482 538.503 o
5 1 3 845.384 841.198 6.833 0.423 o
5 1 4 12.860 11.151 1.001 121.048 o
5 1 5 95.825 93.184 2.429 13.995 o
5 1 6 186.050 187.057 3.571 5.070 o
5 1 7 410.396 426.575 5.714 1.351 o
5 1 8 9.140 9.380 1.053 112.144 o
5 1 9 80.938 81.418 3.213 10.079 o
5 1 10 5.965 4.965 1.215 85.868 o
5 1 11 21.788 20.204 1.864 35.155 o
5 1 12 20.333 21.759 1.922 33.200 o
5 1 13 57.701 59.601 4.442 6.100 o
5 2 1 213.608 213.113 2.300 5.910 o
5 2 2 630.185 631.471 4.950 0.765 o
5 2 3 241.626 234.447 2.777 4.527 o
5 2 4 144.915 146.616 2.216 10.223 o
5 2 5 3.078 2.154 0.504 496.983 o
5 2 6 227.070 230.707 6.060 2.307 o
5 2 7 314.343 315.811 5.646 1.896 o
5 2 8 605.187 614.236 9.292 0.584 o
5 2 9 202.391 204.418 4.512 3.637 o
5 2 10 202.905 211.133 4.842 3.310 o
5 2 11 10.745 10.406 1.153 93.276 o
5 2 12 1.238 1.145 0.844 179.423 o
5 2 13 5.559 4.577 1.444 60.999 o
5 3 1 188.355 190.831 2.006 7.582 o
5 3 2 0.036 0.402 0.271 1738.820 o
5 3 3 164.670 163.211 2.174 8.879 o
5 3 4 17.051 17.025 0.822 163.844 o
5 3 5 7.884 7.454 0.580 356.771 o
5 3 6 521.907 539.853 5.601 0.973 o
5 3 7 119.486 121.021 2.887 9.468 o
5 3 8 0.211 0.240 0.456 613.991 o
5 3 9 179.196 180.511 3.877 4.804 o
5 3 10 8.002 9.595 1.312 73.097 o
5 3 11 1.117 2.015 0.766 217.368 o
5 3 12 57.029 52.736 4.076 7.213 o
5 4 1 103.270 101.573 1.617 19.982 o
5 4 2 8.890 8.780 0.539 401.186 o
5 4 3 175.009 169.723 2.643 7.201 o
5 4 4 5.659 5.534 0.561 391.950 o
5 4 5 26.432 25.916 1.241 71.508 o
5 4 6 21.425 21.993 1.214 77.838 o
5 4 7 382.236 385.088 5.127 1.619 o
5 4 8 29.369 30.584 1.865 33.675 o
5 4 9 263.869 263.351 6.156 2.034 o
5 4 10 31.353 31.117 2.232 23.971 o
5 4 11 17.623 17.781 2.627 18.227 o
5 5 1 200.323 204.152 4.392 3.775 o
5 5 2 42.144 37.593 1.569 41.876 o
5 5 3 5.272 4.346 0.619 325.970 o
5 5 4 16.682 15.300 1.091 99.463 o
5 5 5 113.070 112.286 4.372 5.398 o
5 5 6 73.900 75.145 2.481 15.708 o
5 5 7 6.014 5.425 0.893 157.994 o
5 5 8 125.478 127.963 3.894 6.120 o
5 5 9 123.538 121.482 3.908 6.178 o
5 5 10 2.190 0.912 0.940 144.489 o
5 6 1 5.349 4.068 1.534 54.109 o
5 6 2 14.866 14.076 1.805 38.314 o
5 6 3 13.710 11.277 1.495 55.684 o
5 6 4 0.748 1.324 0.827 186.690 o
5 6 5 39.090 38.942 2.433 19.773 o
5 6 6 12.369 12.359 1.877 35.719 o
5 6 7 145.714 140.510 4.748 4.263 o
5 6 8 22.239 14.006 3.141 12.783 o
5 7 1 0.165 0.149 0.978 133.635 o
5 7 2 45.716 47.437 2.718 15.673 o
5 7 3 33.840 31.604 2.296 22.559 o
5 7 4 19.803 20.478 3.026 13.744 o
5 7 5 44.566 41.369 5.196 4.618 o
6 0 0 2855.670 2729.670 34.920 0.031 o
6 0 2 439.487 436.644 21.143 0.248 o
6 0 4 213.274 213.426 6.210 2.329 o
6 0 6 228.269 235.177 7.066 1.853 o
6 0 8 339.470 348.627 10.553 0.833 o
6 0 10 1.174 1.262 1.769 40.842 o
6 0 12 1.394 1.981 2.644 18.284 o
6 1 0 4.533 5.456 1.395 65.447 o
6 1 1 29.392 28.580 1.533 48.151 o
6 1 2 0.165 0.074 0.445 646.106 o
6 1 3 55.900 54.188 1.578 35.619 o
6 1 4 9.499 8.149 0.759 211.278 o
6 1 5 0.096 0.097 0.655 298.165 o
6 1 6 9.642 9.397 1.260 78.943 o
6 1 7 245.554 252.487 5.397 2.498 o
6 1 8 27.705 25.990 2.113 27.026 o
6 1 9 126.324 126.873 4.177 5.512 o
6 1 10 1.225 1.644 0.862 171.830 o
6 1 11 8.673 8.742 1.378 66.380 o
6 1 12 10.403 11.030 1.357 67.929 o
6 2 0 1295.040 1338.180 12.666 0.165 o
6 2 1 242.232 245.560 3.195 4.065 o
6 2 2 370.160 378.747 3.786 1.990 o
6 2 3 6.354 5.816 0.578 367.846 o
6 2 4 65.468 66.338 1.792 26.839 o
6 2 5 134.167 137.173 2.843 8.735 o
6 2 6 141.677 151.131 3.503 6.457 o
6 2 7 218.295 227.083 4.461 3.413 o
6 2 8 148.546 151.275 3.762 5.766 o
6 2 9 6.077 6.500 0.994 127.596 o
6 2 10 5.708 4.399 0.844 176.901 o
6 2 11 31.034 35.004 2.150 25.580 o
6 2 12 9.557 11.101 1.757 40.902 o
6 3 0 0.026 0.020 0.583 375.988 o
6 3 1 2.570 2.541 0.674 280.228 o
6 3 2 2.789 2.909 0.436 661.588 o
6 3 3 19.620 19.774 0.928 127.901 o
6 3 4 34.970 35.197 1.245 64.192 o
6 3 5 0.110 -0.640 0.440 660.676 o
6 3 6 17.849 16.583 1.024 110.497 o
6 3 7 23.978 25.092 1.423 57.119 o
6 3 8 103.336 105.410 2.944 10.184 o
6 3 9 41.177 39.551 2.082 25.935 o
6 3 10 10.290 9.067 1.214 84.731 o
6 3 11 1.647 0.279 1.411 64.221 o
6 3 12 44.899 35.631 4.967 5.053 o
6 4 0 23.511 22.083 1.361 62.591 o
6 4 1 242.438 250.769 3.034 4.155 o
6 4 2 329.536 346.011 3.985 2.277 o
6 4 3 84.992 83.267 1.988 19.645 o
6 4 4 30.868 31.325 1.289 63.729 o
6 4 5 43.478 40.663 1.613 39.314 o
6 4 6 18.522 17.861 1.126 92.039 o
6 4 7 76.337 76.961 2.670 13.850 o
6 4 8 13.422 11.769 1.211 83.725 o
6 4 9 15.553 14.709 1.372 65.029 o
6 4 10 18.964 18.083 2.639 18.036 o
6 5 0 16.052 15.118 1.415 61.137 o
6 5 1 0.401 0.764 0.476 563.478 o
6 5 2 2.696 2.056 0.531 450.293 o
6 5 3 0.073 0.089 0.587 371.265 o
6 5 4 21.844 21.617 1.344 64.664 o
6 5 5 0.938 0.620 0.643 309.049 o
6 5 6 0.031 0.326 0.725 242.988 o
6 5 7 3.582 3.286 0.827 185.850 o
6 5 8 47.960 47.990 2.473 18.418 o
6 5 9 0.002 -3.158 1.903 35.309 o
6 6 0 0.398 0.741 1.375 67.564 o
6 6 1 78.052 74.181 3.102 10.890 o
6 6 2 20.415 20.041 1.505 53.010 o
6 6 3 153.397 149.379 6.061 2.839 o
6 6 4 41.206 44.080 2.267 22.120 o
6 6 5 5.122 5.076 1.081 108.484 o
6 6 6 9.490 8.203 1.461 59.040 o
6 6 7 8.398 2.896 1.780 40.129 o
6 7 0 19.294 16.352 3.614 9.696 o
6 7 1 3.954 3.829 1.540 53.753 o
6 7 2 0.004 -1.799 1.413 64.064 o
6 7 3 3.633 3.479 1.219 85.787 o
6 7 4 6.911 7.465 2.300 24.081 o
7 0 2 0.561 1.004 1.276 78.488 o
7 0 4 15.147 11.616 1.906 34.503 o
7 0 6 170.817 168.627 6.315 2.543 o
7 0 8 73.975 74.023 4.584 5.563 o
7 0 10 54.062 62.481 4.642 5.629 o
7 1 1 562.172 552.377 7.345 0.770 o
7 1 2 147.500 146.347 3.767 5.823 o
7 1 3 252.661 245.487 4.426 3.040 o
7 1 4 0.147 -0.180 0.677 278.719 o
7 1 5 63.960 61.297 2.617 15.448 o
7 1 6 14.366 12.493 1.255 77.795 o
7 1 7 58.497 58.840 2.759 14.457 o
7 1 8 70.273 70.159 3.151 10.925 o
7 1 9 13.975 11.374 1.355 67.355 o
7 1 10 25.974 26.032 2.082 27.935 o
7 1 11 130.263 140.470 4.994 4.077 o
7 2 1 41.686 39.763 1.970 28.510 o
7 2 2 22.659 22.717 1.163 83.221 o
7 2 3 78.413 77.801 2.137 18.906 o
7 2 4 0.074 -0.536 0.511 489.951 o
7 2 5 121.894 118.675 3.033 8.856 o
7 2 6 66.791 67.965 2.849 13.128 o
7 2 7 11.740 10.846 1.240 80.664 o
7 2 8 126.122 134.615 4.308 5.213 o
7 2 9 5.255 3.822 0.864 169.182 o
7 2 10 68.509 64.463 3.242 10.540 o
7 2 11 1.504 -1.744 1.299 75.691 o
7 3 1 1.750 0.357 0.459 604.083 o
7 3 2 454.880 469.723 5.569 1.196 o
7 3 3 130.900 134.886 2.653 9.604 o
7 3 4 19.351 19.672 1.286 71.403 o
7 3 5 0.914 1.210 0.509 492.736 o
7 3 6 14.633 12.978 1.090 101.593 o
7 3 7 3.419 2.198 0.874 166.531 o
7 3 8 157.102 156.098 4.873 3.926 o
7 3 9 6.599 5.411 1.034 118.000 o
7 3 10 65.344 66.346 3.466 9.424 o
7 3 11 1.106 -0.779 1.528 54.725 o
7 4 1 13.735 13.892 0.928 137.421 o
7 4 2 119.120 123.222 2.474 11.284 o
7 4 3 81.507 84.686 2.249 17.036 o
7 4 4 65.356 64.708 2.061 22.148 o
7 4 5 131.169 134.660 3.438 7.063 o
7 4 6 0.378 0.232 0.515 481.619 o
7 4 7 48.517 46.993 2.308 20.778 o
7 4 8 145.945 145.919 4.309 4.878 o
7 4 9 1.496 1.221 1.765 41.017 o
7 5 1 106.592 105.326 3.000 9.802 o
7 5 2 126.709 132.051 3.493 7.054 o
7 5 3 5.731 5.968 1.112 102.417 o
7 5 4 106.906 109.052 3.420 8.063 o
7 5 5 10.567 12.233 1.289 74.983 o
7 5 6 18.241 18.509 1.542 51.182 o
7 5 7 11.804 10.132 1.197 86.443 o
7 5 8 1.232 -0.523 0.874 167.444 o
7 6 1 0.742 -2.027 1.280 78.025 o
7 6 2 111.702 110.503 3.851 6.633 o
7 6 3 10.605 8.281 1.138 96.169 o
7 6 4 130.591 132.639 4.513 4.815 o
7 6 5 31.899 30.084 3.184 12.189 o
7 6 6 13.122 9.124 2.804 16.151 o
7 7 2 2.182 0.925 1.903 35.298 o
8 0 0 68.144 61.725 5.349 4.236 o
8 0 2 531.796 536.314 11.243 0.560 o
8 0 4 18.407 20.177 2.330 23.001 o
8 0 6 28.156 24.097 2.751 16.336 o
8 0 8 31.055 25.224 2.874 14.922 o
8 0 10 33.761 28.846 4.543 6.085 o
8 1 0 307.081 305.610 12.226 0.698 o
8 1 1 1482.770 1443.410 16.722 0.121 o
8 1 2 38.993 37.489 2.076 26.414 o
8 1 3 0.669 1.261 0.668 286.500 o
8 1 4 26.692 27.852 2.184 25.403 o
8 1 5 418.292 423.965 7.376 1.086 o
8 1 6 65.802 67.081 3.015 11.989 o
8 1 7 172.172 178.716 5.064 3.497 o
8 1 8 0.714 0.415 0.688 270.305 o
8 1 9 46.821 44.740 2.730 15.554 o
8 1 10 17.028 15.190 1.682 43.690 o
8 2 0 197.828 185.374 6.370 2.366 o
8 2 1 2.111 1.018 0.647 304.999 o
8 2 2 187.123 187.676 4.150 4.289 o
8 2 3 87.285 90.781 2.899 11.402 o
8 2 4 0.604 1.734 0.962 138.102 o
8 2 5 39.228 40.231 2.296 21.916 o
8 2 6 43.463 43.589 2.461 18.979 o
8 2 7 59.152 62.587 2.999 12.409 o
8 2 8 40.932 38.213 2.431 19.712 o
8 2 9 61.019 58.323 3.712 8.477 o
8 2 10 2.872 1.015 1.058 113.930 o
8 3 0 1120.230 1169.730 16.938 0.170 o
8 3 1 251.437 248.785 4.633 2.906 o
8 3 2 192.213 188.254 4.044 4.344 o
8 3 3 8.161 8.882 1.092 105.044 o
8 3 4 95.373 101.530 3.506 8.144 o
8 3 5 65.182 68.673 2.983 12.203 o
8 3 6 239.192 255.394 5.918 2.263 o
8 3 7 10.124 9.144 1.512 55.052 o
8 3 8 1.133 0.690 0.780 209.714 o
8 3 9 1.788 1.109 0.882 164.082 o
8 3 10 57.779 47.841 5.662 3.859 o
8 4 0 359.930 368.570 6.295 1.472 o
8 4 1 23.867 23.305 1.252 72.249 o
8 4 2 0.009 -0.056 0.449 633.434 o
8 4 3 41.768 44.767 2.133 24.556 o
8 4 4 9.566 7.696 1.049 113.204 o
8 4 5 0.511 0.508 0.643 309.546 o
8 4 6 65.845 66.021 5.282 4.339 o
8 4 7 3.229 1.078 0.725 242.211 o
8 4 8 38.944 34.806 3.590 9.545 o
8 5 0 539.386 552.239 11.909 0.516 o
8 5 1 14.626 12.829 1.955 32.822 o
8 5 2 169.993 173.324 4.716 3.904 o
8 5 3 4.472 5.247 1.135 98.629 o
8 5 4 43.235 42.286 4.713 5.587 o
8 5 5 13.136 14.189 1.832 37.357 o
8 5 6 83.702 77.673 5.029 4.617 o
8 5 7 11.449 10.659 2.980 14.321 o
8 6 0 86.646 82.884 7.206 2.344 o
8 6 1 45.666 42.426 3.681 8.961 o
8 6 2 0.138 1.689 1.757 41.382 o
8 6 3 0.122 -0.520 1.001 127.568 o
8 6 4 0.429 -2.002 1.467 59.385 o
9 0 2 212.642 201.927 7.267 1.866 o
9 0 4 150.924 155.006 6.530 2.509 o
9 0 6 12.061 9.447 2.682 17.659 o
9 0 8 139.464 152.202 7.190 2.163 o
9 1 1 1.040 1.324 0.850 176.661 o
9 1 2 10.145 7.904 1.461 59.040 o
9 1 3 213.578 212.213 4.754 3.287 o
9 1 4 69.776 68.747 3.090 11.334 o
9 1 5 0.917 1.139 0.847 178.171 o
9 1 6 28.834 29.742 2.139 26.183 o
9 1 7 4.521 4.949 1.054 114.347 o
9 1 8 20.891 21.872 1.999 30.754 o
9 1 9 170.961 174.242 7.872 1.761 o
9 2 1 35.122 32.617 2.060 27.402 o
9 2 2 81.183 84.053 2.987 11.269 o
9 2 3 39.234 39.661 2.107 25.581 o
9 2 4 82.293 86.017 3.433 8.944 o
9 2 5 23.601 22.047 1.802 37.183 o
9 2 6 2.483 3.163 0.904 155.790 o
9 2 7 10.556 10.271 1.411 62.925 o
9 2 8 48.427 48.656 2.900 13.816 o
9 2 9 46.307 46.171 4.012 7.581 o
9 3 1 22.968 20.956 1.682 42.495 o
9 3 2 77.023 74.603 2.771 13.094 o
9 3 3 3.541 0.758 0.745 229.151 o
9 3 4 200.432 202.787 5.298 3.001 o
9 3 5 4.156 4.817 0.932 146.002 o
9 3 6 36.441 34.639 2.807 15.331 o
9 3 7 14.480 17.328 2.107 28.241 o
9 3 8 44.279 37.495 4.982 5.022 o
9 4 1 16.336 14.837 1.169 87.720 o
9 4 2 0.245 0.265 0.532 452.311 o
9 4 3 44.282 39.701 2.355 20.614 o
9 4 4 6.403 6.440 1.056 113.068 o
9 4 5 15.677 13.258 1.534 52.539 o
9 4 6 0.421 -0.882 0.871 168.623 o
9 4 7 9.122 8.337 2.537 19.775 o
9 5 1 5.861 4.674 1.013 123.277 o
9 5 2 108.053 103.714 5.646 3.555 o
9 5 3 133.767 133.968 5.253 3.757 o
9 5 4 39.748 31.520 5.800 3.745 o
9 5 5 0.581 -0.825 1.414 63.963 o
10 0 0 62.857 58.508 5.846 3.598 o
10 0 2 107.396 105.490 5.653 3.546 o
10 0 4 0.012 0.783 1.143 97.895 o
10 0 6 28.770 30.294 3.243 11.809 o
10 1 0 1.864 2.031 1.356 69.435 o
10 1 1 287.102 287.059 6.488 1.784 o
10 1 2 5.539 5.093 0.906 153.608 o
10 1 3 16.139 16.284 1.644 45.695 o
10 1 4 0.457 1.284 1.440 61.603 o
10 1 5 34.230 35.113 2.422 20.311 o
10 1 6 5.789 2.595 1.371 67.680 o
10 1 7 1.223 3.168 1.185 90.874 o
10 2 0 2.475 1.703 1.052 115.289 o
10 2 1 0.151 1.141 0.658 295.447 o
10 2 2 8.872 6.972 1.005 123.571 o
10 2 3 54.760 57.989 2.996 12.664 o
10 2 4 11.182 9.584 1.327 70.938 o
10 2 5 21.384 20.499 1.885 34.418 o
10 2 6 13.246 12.708 1.556 51.464 o
10 2 7 34.008 29.525 3.219 11.902 o
10 2 8 0.106 0.038 1.215 86.594 o
10 3 0 40.205 32.385 3.519 9.917 o
10 3 1 215.429 221.146 5.156 2.937 o
10 3 2 30.086 26.576 1.792 36.413 o
10 3 3 6.171 7.032 1.148 95.825 o
10 3 4 1.044 2.286 0.801 199.019 o
10 3 5 27.635 23.842 2.420 20.933 o
10 3 6 13.061 14.063 2.583 18.979 o
10 4 0 22.062 20.551 2.094 28.087 o
10 4 1 4.124 7.395 2.292 24.279 o
10 4 2 34.832 34.282 2.318 22.026 o
10 4 3 27.169 26.867 2.271 23.585 o
10 4 4 29.592 27.849 2.200 24.853 o
10 4 5 0.573 9.490 3.240 12.172 o
10 5 0 142.940 145.480 9.406 1.333 o
10 5 1 76.192 60.388 6.212 3.164 o
11 0 2 149.061 155.102 5.882 2.987 o
11 0 4 23.610 23.603 3.012 13.789 o
11 1 1 41.823 42.587 2.712 16.001 o
11 1 2 13.828 13.770 1.288 73.990 o
11 1 3 24.054 23.621 2.074 28.354 o
11 1 4 8.767 7.437 1.219 84.538 o
11 1 5 1.739 0.076 1.719 43.236 o
11 2 1 42.983 42.809 2.428 19.492 o
11 2 2 48.656 49.130 2.566 17.185 o
11 2 3 38.948 38.321 2.581 17.759 o
11 2 4 7.359 5.015 1.464 59.189 o
11 2 5 0.758 -0.779 1.406 64.659 o
11 3 1 11.873 9.514 1.291 74.693 o
11 3 2 45.475 42.214 2.635 16.713 o
11 3 3 0.396 -0.222 1.352 69.877 o

_iucr_refine_instructions_details
;
TITL v1_a.res in Pbca
CELL 0.71073 8.7322 6.0719 10.6376 90 90 90
ZERR 4 0.0005 0.0003 0.0006 0 0 0
LATT 1
SYMM 0.5-X,-Y,0.5+Z
SYMM 0.5+X,0.5-Y,-Z
SYMM -X,0.5+Y,0.5-Z
SFAC C H N O
UNIT 8 24 16 16

L.S. 5
PLAN  20
SIZE 0.36 0.549 0.693
TEMP -163
CONF
FMAP 2
ACTA 
BOND $H
MORE -1
MERG 2
WGHT 0.018937 0
FVAR 1.143984
REM <olex2.extras>
REM <HklSrc "%.\\ox255.hkl">
REM </olex2.extras>

O1    4     0.28008  0.44177  0.14435  11.00000  0.01087  0.02226  0.01813 =
 -0.00052  0.00075  0.00000 
O2    4     0.17833  0.48943  0.32900  11.00000  0.01686  0.02578  0.01478 =
 -0.00327 -0.00329  0.00246 
N1    3     0.16787  0.45342  0.21522  11.00000  0.01110  0.01387  0.01359 =
 -0.00005 -0.00090  0.00089 
N2    3     0.02895  0.42439  0.16818  11.00000  0.01094  0.02271  0.01292 =
 -0.00063 -0.00004 -0.00082 
C1    1     0.00372  0.38985  0.03510  11.00000  0.01431  0.01614  0.01350 =
 -0.00046 -0.00120 -0.00082 
H1B   2     0.09564  0.28827 -0.00169  11.00000  0.03386  0.03352  0.02323 =
 -0.00357 -0.00103  0.00300 
H1A   2    -0.10532  0.30386  0.02621  11.00000  0.03559  0.03221  0.02545 =
 -0.00805 -0.00624 -0.00983 
H2    2    -0.05567  0.44672  0.22935  11.00000  0.02083  0.04367  0.03460 =
 -0.00017 -0.00035 -0.00150 
HKLF 4

END
Q2 1 0.28125 0.583333 0.225 11 0.05 0.14
Q1 1 0.21875 0.416667 -0.05 11 0.05 0.15
Q3 1 -0.09375 0.458333 0 11 0.05 0.14
Q4 1 -0.1875 0.416667 -0.075 11 0.05 0.14
Q5 1 0.09375 0.333333 -0.175 11 0.05 0.13

  REM The information below was added by Olex2.
  REM
  REM R1 = 0.0211 for 686 Fo > 4sig(Fo) and 0.0272 for all 797 data
  REM 73 parameters refined using 0 restraints
  REM Highest difference peak 0.1543, deepest hole -0.2203
  REM Mean Shift 0.0001, Max Shift 0.0008.

  REM +++ Tabular Listing of Refinement Information +++
  REM R1_all = 0.0272
  REM R1_gt = 0.0211
  REM wR_ref = 0.0448
  REM GOOF = 1.1612
  REM Shift_max = 0.0008
  REM Shift_mean = 0.0001
  REM Reflections_all = 797
  REM Reflections_gt = 686
  REM Parameters = 73
  REM Hole = -0.2203
  REM Peak = 0.1543
  REM Flack = n/a

  
;
_olex2_submission_special_instructions  'No special instructions were received'
