# Supplementary material for: Fragmentation and transferability in Hirshfeld atom refinement
Source: IUCrJ. 2022 Feb 26;9(Pt 2):298–315. doi: 10.1107/S2052252522000690 (PMC8895009; doi:10.1107/S2052252522000690)
Supplement: Supplementary file 2 [file m-09-00298-sup2.zip › cif/frag_vs_no_frag/GLYALB08_frag_5.cif]

data_GLYALB08_frag_5
_audit_creation_date               2021-06-11
_audit_creation_method
;
Olex2 1.3
(compiled 2020.07.31 svn.rc2a77460 for OlexSys, GUI svn.r6145)
;
_audit_contact_author_address      ?
_audit_contact_author_email        ?
_audit_contact_author_name         ''
_audit_contact_author_phone        ?
_publ_contact_author_id_orcid      ?
_publ_section_references
;
Bourhis, L.J., Dolomanov, O.V., Gildea, R.J., Howard, J.A.K., Puschmann, H.
 (2015). Acta Cryst. A71, 59-75.

Dolomanov, O.V., Bourhis, L.J., Gildea, R.J, Howard, J.A.K. & Puschmann, H.
 (2009), J. Appl. Cryst. 42, 339-341.
;
_chemical_formula_moiety           'C5 H10 N2 O3'
_chemical_formula_sum              'C5 H10 N2 O3'
_chemical_formula_weight           146.147
_chemical_absolute_configuration   unk
loop_
  _atom_type_symbol
  _atom_type_scat_dispersion_real
  _atom_type_scat_dispersion_imag
  _atom_type_scat_Cromer_Mann_a1
  _atom_type_scat_Cromer_Mann_a2
  _atom_type_scat_Cromer_Mann_a3
  _atom_type_scat_Cromer_Mann_a4
  _atom_type_scat_Cromer_Mann_b1
  _atom_type_scat_Cromer_Mann_b2
  _atom_type_scat_Cromer_Mann_b3
  _atom_type_scat_Cromer_Mann_b4
  _atom_type_scat_Cromer_Mann_c
  _atom_type_scat_source
  _atom_type_scat_dispersion_source
 H 0.00000 0.00000 0.49300 0.32291 0.14019 0.04081 10.51090 26.12570 3.14236
 57.79970 0.0030380000826
 'International Tables Volume C Table 6.1.1.4 (pp. 500-502)'
 'Henke, Gullikson and Davis, At. Data and Nucl. Data Tables, 1993, 54, 2'
 C 0.00347 0.00161 2.31000 1.02000 1.58860 0.86500 20.84390 10.20750 0.56870
 51.65120 0.215599998832
 'International Tables Volume C Table 6.1.1.4 (pp. 500-502)'
 'Henke, Gullikson and Davis, At. Data and Nucl. Data Tables, 1993, 54, 2'
 O 0.01158 0.00611 3.04850 2.28680 1.54630 0.86700 13.27710 5.70110 0.32390
 32.90890 0.250800013542
 'International Tables Volume C Table 6.1.1.4 (pp. 500-502)'
 'Henke, Gullikson and Davis, At. Data and Nucl. Data Tables, 1993, 54, 2'
 N 0.00653 0.00323 12.21260 3.13220 2.01250 1.16630 0.00570 9.89330 28.99750
 0.58260 -11.5290002823
 'International Tables Volume C Table 6.1.1.4 (pp. 500-502)'
 'Henke, Gullikson and Davis, At. Data and Nucl. Data Tables, 1993, 54, 2'

_space_group_crystal_system        'orthorhombic'
_space_group_IT_number             19
_space_group_name_H-M_alt          'P 21 21 21'
_space_group_name_Hall             ' P 2ac 2ab'
loop_
  _space_group_symop_id
  _space_group_symop_operation_xyz
 1 x,y,z
 2 x+1/2,-y+1/2,-z
 3 -x,y+1/2,-z+1/2
 4 -x+1/2,-y,z+1/2

_symmetry_Int_Tables_number        19
_cell_length_a                     7.487(2)
_cell_length_b                     9.4960(1)
_cell_length_c                     9.7099(4)
_cell_angle_alpha                  90
_cell_angle_beta                   90
_cell_angle_gamma                  90
_cell_volume                       690.34(19)
_cell_formula_units_Z              4
_cell_measurement_temperature    150(2)
_cell_measurement_reflns_used    310
_cell_measurement_theta_min      6.04
_cell_measurement_theta_max      21.1
_exptl_crystal_description       Prismatic
_exptl_crystal_colour            Colourless
_exptl_absorpt_coefficient_mu      0.116
_exptl_crystal_density_diffrn      1.406
_exptl_crystal_F_000               312.191
_exptl_crystal_size_max            0.1
_exptl_crystal_size_mid            0.08
_exptl_crystal_size_min            0.05
_diffrn_measurement_device_type  'Bruker SMART-CCD'
_diffrn_reflns_av_R_equivalents    0.0262
_diffrn_reflns_av_unetI/netI       0.0206
_diffrn_reflns_Laue_measured_fraction_full  0.9894
_diffrn_reflns_Laue_measured_fraction_max  0.9743
_diffrn_reflns_limit_h_max         11
_diffrn_reflns_limit_h_min         -11
_diffrn_reflns_limit_k_max         13
_diffrn_reflns_limit_k_min         -13
_diffrn_reflns_limit_l_max         14
_diffrn_reflns_limit_l_min         -14
_diffrn_reflns_number              13135
_diffrn_reflns_point_group_measured_fraction_full  0.9912
_diffrn_reflns_point_group_measured_fraction_max  0.9675
_diffrn_reflns_theta_full          25.2417
_diffrn_reflns_theta_max           33.04
_diffrn_reflns_theta_min           3.00
_diffrn_ambient_temperature        150(2)
_diffrn_measured_fraction_theta_full  0.9894
_diffrn_measured_fraction_theta_max  0.9743
_diffrn_radiation_type             'Mo K\a'
_diffrn_radiation_wavelength       0.71073
_reflns_Friedel_coverage           0.958
_reflns_limit_h_max                11
_reflns_limit_h_min                -11
_reflns_limit_k_max                13
_reflns_limit_k_min                -13
_reflns_limit_l_max                14
_reflns_limit_l_min                -14
_reflns_number_gt                  2414
_reflns_number_total               2531
_reflns_threshold_expression       I>=2u(I)
_computing_molecular_graphics      'Olex2 1.3 (Dolomanov et al., 2009)'
_computing_publication_material    'Olex2 1.3 (Dolomanov et al., 2009)'
_computing_structure_refinement    'olex2.refine 1.3 (Bourhis et al., 2015)'
_refine_diff_density_max           0.1301
_refine_diff_density_min           -0.1633
_refine_diff_density_rms           0.0381
_refine_ls_abs_structure_details  
 'Flack, H. D. (1983). Acta Cryst. A39, 876-881.'
_refine_ls_abs_structure_Flack     0.3(6)
_refine_ls_d_res_high              0.6518
_refine_ls_d_res_low               6.7890
_refine_ls_goodness_of_fit_ref     1.2127
_refine_ls_hydrogen_treatment      refall
_refine_ls_matrix_type             full
_refine_ls_number_constraints      0
_refine_ls_number_parameters       181
_refine_ls_number_reflns           2531
_refine_ls_number_restraints       0
_refine_ls_R_factor_all            0.0165
_refine_ls_R_factor_gt             0.0149
_refine_ls_restrained_S_all        1.2127
_refine_ls_shift/su_max            0.0005
_refine_ls_shift/su_mean           0.0001
_refine_ls_structure_factor_coef   Fsqd
_refine_ls_weighting_details      
 'w=1/[\s^2^(Fo^2^)+(0.0118P)^2^] where P=(Fo^2^+2Fc^2^)/3'
_refine_ls_weighting_scheme        calc
_refine_ls_wR_factor_gt            0.0293
_refine_ls_wR_factor_ref           0.0295
_olex2_refinement_description
;
;
loop_
  _atom_site_label
  _atom_site_type_symbol
  _atom_site_fract_x
  _atom_site_fract_y
  _atom_site_fract_z
  _atom_site_U_iso_or_equiv
  _atom_site_adp_type
  _atom_site_occupancy
  _atom_site_refinement_flags_posn
 O1 O 0.26859(4) 0.96309(3) 0.77789(2) 0.01685(6) Uani 1.000000 .
 O2 O 0.43051(3) 1.12564(3) 0.88348(2) 0.01496(6) Uani 1.000000 .
 O3 O 0.70918(3) 0.94920(3) 0.59977(2) 0.01522(5) Uani 1.000000 .
 N1 N 0.44377(4) 1.03577(4) 0.52539(2) 0.01095(6) Uani 1.000000 .
 N2 N 0.73443(4) 0.75570(4) 0.40077(3) 0.01148(6) Uani 1.000000 .
 C1 C 0.37373(4) 1.06550(4) 0.77672(3) 0.00978(6) Uani 1.000000 .
 C2 C 0.42705(4) 1.13423(4) 0.63902(3) 0.01111(6) Uani 1.000000 .
 C3 C 0.28597(7) 1.24451(5) 0.60355(4) 0.02386(9) Uani 1.000000 .
 C4 C 0.58967(4) 0.95477(4) 0.51359(3) 0.00972(6) Uani 1.000000 .
 C5 C 0.59932(4) 0.86690(4) 0.38161(3) 0.01210(6) Uani 1.000000 .
 H1N1 H 0.3542(8) 1.0389(9) 0.4458(6) 0.0224(16) Uani 1.000000 .
 H1N2 H 0.8633(8) 0.8000(8) 0.4048(7) 0.0224(18) Uani 1.000000 .
 H2N2 H 0.7355(10) 0.6804(9) 0.3223(7) 0.0225(16) Uani 1.000000 .
 H3N2 H 0.7046(10) 0.7034(8) 0.4915(7) 0.0239(17) Uani 1.000000 .
 H2 H 0.5571(8) 1.1834(8) 0.6550(5) 0.0229(14) Uani 1.000000 .
 H3A H 0.1587(9) 1.1941(9) 0.5830(7) 0.042(2) Uani 1.000000 .
 H3B H 0.3262(12) 1.3017(9) 0.5118(8) 0.048(2) Uani 1.000000 .
 H3C H 0.2707(12) 1.3171(9) 0.6893(7) 0.045(2) Uani 1.000000 .
 H5A H 0.4705(8) 0.8174(8) 0.3588(6) 0.0277(16) Uani 1.000000 .
 H5B H 0.6374(9) 0.9327(8) 0.2934(6) 0.0282(16) Uani 1.000000 .

loop_
  _atom_site_aniso_label
  _atom_site_aniso_U_11
  _atom_site_aniso_U_22
  _atom_site_aniso_U_33
  _atom_site_aniso_U_12
  _atom_site_aniso_U_13
  _atom_site_aniso_U_23
 O1 0.02202(11) 0.01632(14) 0.01221(9) -0.00782(11) 0.00480(8) -0.00413(10)
 O2 0.01678(11) 0.01875(15) 0.00937(9) -0.00372(10) 0.00085(8) -0.00422(9)
 O3 0.01742(10) 0.01527(14) 0.01296(9) 0.00338(10) -0.00459(8) -0.00272(10)
 N1 0.01281(11) 0.01171(15) 0.00833(9) 0.00136(11) 0.00007(9) -0.00170(10)
 N2 0.01405(12) 0.00958(15) 0.01081(11) 0.00155(11) 0.00214(9) -0.00060(11)
 C1 0.01118(12) 0.00973(16) 0.00841(11) 0.00056(10) 0.00106(9) -0.00196(11)
 C2 0.01519(13) 0.00907(17) 0.00908(11) 0.00054(12) 0.00072(10) -0.00099(10)
 C3 0.0379(2) 0.0179(2) 0.01586(15) 0.01529(18) -0.00176(15) -0.00015(15)
 C4 0.01270(12) 0.00871(16) 0.00776(10) 0.00016(12) 0.00020(9) -0.00013(10)
 C5 0.01584(14) 0.01183(17) 0.00863(12) 0.00230(12) -0.00021(10) -0.00137(11)
 H1N1 0.023(3) 0.022(5) 0.022(3) 0.006(3) -0.010(3) -0.010(3)
 H1N2 0.020(4) 0.023(5) 0.025(4) 0.006(3) 0.001(3) 0.006(4)
 H2N2 0.024(4) 0.021(4) 0.022(3) 0.007(3) 0.002(3) -0.005(3)
 H3N2 0.027(4) 0.021(5) 0.023(3) 0.003(4) 0.003(3) 0.006(3)
 H2 0.028(3) 0.023(4) 0.018(3) -0.011(3) 0.003(2) -0.008(3)
 H3A 0.032(4) 0.048(6) 0.045(5) 0.016(4) -0.012(3) -0.005(4)
 H3B 0.079(6) 0.031(5) 0.035(4) 0.020(5) -0.002(4) 0.008(4)
 H3C 0.071(5) 0.038(5) 0.026(4) 0.030(5) 0.001(4) -0.011(4)
 H5A 0.027(3) 0.026(4) 0.030(3) -0.000(3) -0.006(3) -0.016(3)
 H5B 0.046(4) 0.022(4) 0.017(3) 0.013(3) 0.003(3) 0.007(3)

loop_
  _geom_bond_atom_site_label_1
  _geom_bond_atom_site_label_2
  _geom_bond_distance
  _geom_bond_site_symmetry_2
  _geom_bond_publ_flag
 O1 C1 1.2512(4) . ?
 O2 C1 1.2576(4) . ?
 O3 C4 1.2262(4) . ?
 N1 C2 1.4516(4) . ?
 N1 C4 1.3409(5) . ?
 N1 H1N1 1.024(6) . ?
 N2 C5 1.4740(5) . ?
 N2 H1N2 1.053(6) . ?
 N2 H2N2 1.045(7) . ?
 N2 H3N2 1.036(7) . ?
 C1 C2 1.5405(5) . ?
 C2 C3 1.5268(6) . ?
 C2 H2 1.091(6) . ?
 C3 H3A 1.085(7) . ?
 C3 H3B 1.086(8) . ?
 C3 H3C 1.087(7) . ?
 C4 C5 1.5309(5) . ?
 C5 H5A 1.096(6) . ?
 C5 H5B 1.098(6) . ?

loop_
  _geom_angle_atom_site_label_1
  _geom_angle_atom_site_label_2
  _geom_angle_atom_site_label_3
  _geom_angle
  _geom_angle_site_symmetry_1
  _geom_angle_site_symmetry_3
  _geom_angle_publ_flag
 C4 N1 C2 120.31(3) . . ?
 H1N1 N1 C2 119.9(4) . . ?
 H1N1 N1 C4 119.1(4) . . ?
 H1N2 N2 C5 110.3(4) . . ?
 H2N2 N2 C5 113.8(4) . . ?
 H2N2 N2 H1N2 107.1(6) . . ?
 H3N2 N2 C5 107.6(4) . . ?
 H3N2 N2 H1N2 110.9(6) . . ?
 H3N2 N2 H2N2 107.1(6) . . ?
 O2 C1 O1 123.93(3) . . ?
 C2 C1 O1 120.01(3) . . ?
 C2 C1 O2 115.81(3) . . ?
 C1 C2 N1 114.15(3) . . ?
 C3 C2 N1 109.27(3) . . ?
 C3 C2 C1 107.88(3) . . ?
 H2 C2 N1 107.9(3) . . ?
 H2 C2 C1 106.8(3) . . ?
 H2 C2 C3 110.8(4) . . ?
 H3A C3 C2 110.3(4) . . ?
 H3B C3 C2 109.6(5) . . ?
 H3B C3 H3A 108.2(6) . . ?
 H3C C3 C2 109.6(4) . . ?
 H3C C3 H3A 109.2(6) . . ?
 H3C C3 H3B 109.9(6) . . ?
 N1 C4 O3 124.12(3) . . ?
 C5 C4 O3 120.88(3) . . ?
 C5 C4 N1 115.00(3) . . ?
 C4 C5 N2 108.49(3) . . ?
 H5A C5 N2 108.8(4) . . ?
 H5A C5 C4 111.2(3) . . ?
 H5B C5 N2 109.1(3) . . ?
 H5B C5 C4 110.8(4) . . ?
 H5B C5 H5A 108.4(5) . . ?

loop_
  _geom_torsion_atom_site_label_1
  _geom_torsion_atom_site_label_2
  _geom_torsion_atom_site_label_3
  _geom_torsion_atom_site_label_4
  _geom_torsion
  _geom_torsion_site_symmetry_1
  _geom_torsion_site_symmetry_2
  _geom_torsion_site_symmetry_3
  _geom_torsion_site_symmetry_4
  _geom_torsion_publ_flag
 O1 C1 C2 N1 -35.39(3) . . . . ?
 O1 C1 C2 C3 86.26(4) . . . . ?
 O2 C1 C2 N1 150.05(3) . . . . ?
 O2 C1 C2 C3 -88.30(4) . . . . ?
 O3 C4 N1 C2 5.83(4) . . . . ?
 O3 C4 C5 N2 16.45(4) . . . . ?
 N1 C4 C5 N2 -163.74(3) . . . . ?

loop_
  _refln_index_h
  _refln_index_k
  _refln_index_l
  _refln_F_squared_calc
  _refln_F_squared_meas
  _refln_F_squared_sigma
  _refln_F_squared_weight
  _refln_observed_status
-11 -4 -1 0.367 0.506 1.820 18.281 o
-11 -3 -2 29.131 26.989 1.078 47.544 o
-11 -3 -1 2.867 2.411 1.307 35.410 o
-11 -2 -3 1.498 1.463 0.954 66.566 o
-11 -2 -2 10.303 11.029 0.969 63.505 o
-11 -2 -1 35.771 33.548 1.552 23.482 o
-11 -1 -4 43.100 36.988 2.165 12.309 o
-11 -1 -3 10.488 10.374 0.751 104.594 o
-11 -1 -2 16.408 15.457 0.767 97.137 o
-11 -1 -1 4.335 4.025 0.674 132.503 o
-10 -6 -3 51.586 49.578 3.645 4.439 o
-10 -6 -2 1.130 1.003 0.964 65.173 o
-10 -6 -1 9.492 9.018 0.711 116.993 o
-10 -5 -4 131.916 132.940 3.357 4.426 o
-10 -5 -3 53.119 48.640 1.496 23.247 o
-10 -5 -2 4.462 4.175 0.622 155.534 o
-10 -5 -1 19.356 19.234 0.714 107.799 o
-10 -4 -5 15.914 16.611 0.982 60.530 o
-10 -4 -4 0.233 0.490 0.589 174.727 o
-10 -4 -3 23.128 22.538 0.673 115.236 o
-10 -4 -2 0.607 0.462 0.581 179.171 o
-10 -4 -1 13.753 13.262 0.634 141.700 o
-10 -3 -6 11.720 11.916 1.018 57.370 o
-10 -3 -5 10.404 9.756 0.588 168.447 o
-10 -3 -4 28.423 28.214 0.741 91.722 o
-10 -3 -3 4.005 3.985 0.571 184.265 o
-10 -3 -2 32.732 33.953 0.777 80.261 o
-10 -3 -1 131.675 131.780 2.100 8.898 o
-10 -2 -7 31.187 29.751 4.270 3.299 o
-10 -2 -6 10.107 9.631 0.884 76.123 o
-10 -2 -5 15.139 13.539 0.679 123.519 o
-10 -2 -4 23.875 24.405 0.729 98.984 o
-10 -2 -3 12.062 12.305 0.633 143.847 o
-10 -2 -2 3.822 4.288 0.553 196.785 o
-10 -2 -1 0.326 -0.341 0.533 212.875 o
-10 -1 -7 10.381 10.095 1.035 55.784 o
-10 -1 -6 25.350 25.249 0.739 95.493 o
-10 -1 -5 42.864 42.455 0.945 52.883 o
-10 -1 -4 0.723 1.213 0.572 184.799 o
-10 -1 -3 113.842 114.921 1.495 15.009 o
-10 -1 -2 1.103 0.936 0.455 292.534 o
-10 -1 -1 5.203 5.340 0.462 278.243 o
-9 -8 -3 19.823 15.975 2.699 8.259 o
-9 -8 -2 9.168 8.406 0.719 114.636 o
-9 -8 -1 117.892 115.311 1.798 11.816 o
-9 -7 -5 11.946 10.967 2.691 8.341 o
-9 -7 -4 71.558 69.769 2.180 11.120 o
-9 -7 -3 11.152 11.034 0.675 128.320 o
-9 -7 -2 85.206 85.528 1.288 22.729 o
-9 -7 -1 1.305 0.593 0.599 168.948 o
-9 -6 -6 9.731 8.262 0.793 94.533 o
-9 -6 -5 7.841 7.528 0.624 152.115 o
-9 -6 -4 99.921 99.223 1.616 15.199 o
-9 -6 -3 21.873 21.926 0.692 111.246 o
-9 -6 -2 30.239 30.927 0.756 86.620 o
-9 -6 -1 17.326 16.931 0.592 154.659 o
-9 -5 -7 7.173 5.690 1.426 29.677 o
-9 -5 -6 4.944 5.037 0.610 161.054 o
-9 -5 -5 9.623 9.846 0.730 111.020 o
-9 -5 -4 16.664 16.432 0.812 86.847 o
-9 -5 -3 37.830 36.396 0.731 83.282 o
-9 -5 -2 3.221 3.428 0.494 246.248 o
-9 -5 -1 8.254 8.556 0.518 217.932 o
-9 -4 -8 3.951 1.671 1.612 23.282 o
-9 -4 -7 38.937 38.101 0.877 62.098 o
-9 -4 -6 10.434 11.242 0.523 209.578 o
-9 -4 -5 32.720 33.239 0.788 78.594 o
-9 -4 -4 6.077 5.976 0.501 236.569 o
-9 -4 -3 11.201 11.713 0.635 143.987 o
-9 -4 -2 49.935 50.990 0.813 59.980 o
-9 -4 -1 73.376 75.133 1.120 30.121 o
-9 -3 -8 24.743 25.637 0.798 83.776 o
-9 -3 -7 5.322 5.393 0.517 223.013 o
-9 -3 -6 1.989 2.061 0.473 270.342 o
-9 -3 -5 9.950 10.152 0.487 240.827 o
-9 -3 -4 24.763 25.377 0.610 132.223 o
-9 -3 -3 7.805 7.632 0.479 254.596 o
-9 -3 -2 31.736 31.289 0.666 104.156 o
-9 -3 -1 17.142 16.551 0.574 164.051 o
-9 -2 -9 32.001 29.407 4.704 2.720 o
-9 -2 -8 68.445 66.769 0.975 38.176 o
-9 -2 -7 57.739 58.841 0.893 47.951 o
-9 -2 -6 7.969 8.627 0.492 240.542 o
-9 -2 -5 2.466 2.542 0.469 274.471 o
-9 -2 -4 61.806 61.456 0.929 43.592 o
-9 -2 -3 4.640 4.567 0.445 301.828 o
-9 -2 -2 15.674 15.960 0.545 182.570 o
-9 -2 -1 76.294 75.294 1.447 20.951 o
-9 -1 -9 0.894 0.177 1.286 36.649 o
-9 -1 -8 45.738 47.467 0.806 64.011 o
-9 -1 -7 23.670 23.376 0.604 136.994 o
-9 -1 -6 43.517 43.580 0.856 60.921 o
-9 -1 -5 157.355 160.558 2.048 7.908 o
-9 -1 -4 64.819 66.722 0.963 39.873 o
-9 -1 -3 54.233 54.452 1.044 40.463 o
-9 -1 -2 45.222 48.721 0.738 71.975 o
-9 -1 -1 19.671 20.438 0.486 208.113 o
-8 -10 -2 20.711 21.819 2.378 10.595 o
-8 -10 -1 119.804 119.494 4.455 2.776 o
-8 -9 -5 13.119 13.922 2.359 10.839 o
-8 -9 -4 94.441 85.103 2.187 10.203 o
-8 -9 -3 62.596 63.432 1.422 23.591 o
-8 -9 -2 36.832 35.294 0.824 70.283 o
-8 -9 -1 37.512 37.193 0.898 60.566 o
-8 -8 -6 7.110 5.726 0.943 67.657 o
-8 -8 -5 28.568 28.133 0.733 93.377 o
-8 -8 -4 0.720 0.946 0.565 189.786 o
-8 -8 -3 7.124 7.430 0.558 190.299 o
-8 -8 -2 39.869 39.420 0.811 69.141 o
-8 -8 -1 34.221 34.366 0.907 61.456 o
-8 -7 -7 17.232 15.773 0.760 98.152 o
-8 -7 -6 28.538 28.747 0.741 91.398 o
-8 -7 -5 27.452 27.114 0.701 101.954 o
-8 -7 -4 19.064 18.770 0.728 104.391 o
-8 -7 -3 58.282 60.393 0.997 41.058 o
-8 -7 -2 24.052 23.667 0.626 128.772 o
-8 -7 -1 19.575 19.250 0.587 152.721 o
-8 -6 -8 48.830 47.554 1.353 28.104 o
-8 -6 -7 68.173 67.141 1.699 17.191 o
-8 -6 -6 2.512 2.704 0.515 227.559 o
-8 -6 -5 47.761 46.555 0.903 53.809 o
-8 -6 -4 4.376 4.125 0.498 241.363 o
-8 -6 -3 24.968 26.482 0.648 118.979 o
-8 -6 -2 73.407 70.261 1.465 21.103 o
-8 -6 -1 39.607 38.642 0.728 81.448 o
-8 -5 -9 20.034 19.076 3.139 6.112 o
-8 -5 -8 0.126 0.153 0.566 189.003 o
-8 -5 -7 14.950 15.219 0.603 153.592 o
-8 -5 -6 6.368 6.395 0.520 219.763 o
-8 -5 -5 5.249 5.382 0.483 255.246 o
-8 -5 -4 10.165 9.944 0.484 244.041 o
-8 -5 -3 16.583 17.403 0.447 253.406 o
-8 -5 -2 86.371 85.899 1.278 22.767 o
-8 -5 -1 24.554 24.987 0.541 160.828 o
-8 -4 -9 2.574 2.453 0.614 160.341 o
-8 -4 -8 44.200 44.681 0.877 58.228 o
-8 -4 -7 17.801 18.049 0.600 149.856 o
-8 -4 -6 15.248 15.394 0.458 249.904 o
-8 -4 -5 27.481 28.435 0.544 150.553 o
-8 -4 -4 87.225 88.137 1.058 27.803 o
-8 -4 -3 14.254 14.491 0.481 233.205 o
-8 -4 -2 53.817 54.391 0.805 57.638 o
-8 -4 -1 17.976 17.763 0.470 228.350 o
-8 -3 -10 39.934 39.729 2.048 13.720 o
-8 -3 -9 26.773 25.314 0.736 95.146 o
-8 -3 -8 23.414 23.925 0.564 153.497 o
-8 -3 -7 15.107 15.827 0.477 232.676 o
-8 -3 -6 45.745 45.327 0.699 78.014 o
-8 -3 -5 124.230 127.110 1.503 13.693 o
-8 -3 -4 9.801 9.914 0.437 296.633 o
-8 -3 -3 129.012 125.858 1.832 10.784 o
-8 -3 -2 34.099 34.309 0.618 111.550 o
-8 -3 -1 29.388 28.960 0.588 130.623 o
-8 -2 -10 14.620 15.023 0.679 123.278 o
-8 -2 -9 58.978 58.974 0.880 48.270 o
-8 -2 -8 1.523 1.630 0.439 313.893 o
-8 -2 -7 0.245 0.019 0.393 392.061 o
-8 -2 -6 23.973 24.855 0.538 163.540 o
-8 -2 -5 42.260 41.732 0.693 83.506 o
-8 -2 -4 17.644 18.645 0.474 225.249 o
-8 -2 -3 45.412 46.023 0.705 77.201 o
-8 -2 -2 149.069 148.807 1.886 9.148 o
-8 -2 -1 66.918 64.281 1.016 37.072 o
-8 -1 -10 123.599 123.411 1.885 10.696 o
-8 -1 -9 0.641 0.844 0.586 176.155 o
-8 -1 -8 53.411 52.109 0.802 58.751 o
-8 -1 -7 15.772 15.470 0.465 242.134 o
-8 -1 -6 84.360 84.516 1.234 24.149 o
-8 -1 -5 19.779 19.945 0.452 233.876 o
-8 -1 -4 148.413 149.605 1.626 10.622 o
-8 -1 -3 26.277 27.196 0.547 152.611 o
-8 -1 -2 59.461 60.090 0.867 48.676 o
-8 -1 -1 35.224 34.385 0.554 127.503 o
-7 -11 -3 32.404 34.501 2.073 13.613 o
-7 -11 -2 56.832 59.152 2.712 7.750 o
-7 -11 -1 89.175 87.472 3.488 4.572 o
-7 -10 -5 6.643 5.898 0.936 68.651 o
-7 -10 -4 13.236 11.488 0.738 106.911 o
-7 -10 -3 51.166 47.605 1.014 44.081 o
-7 -10 -2 4.802 3.827 0.694 124.962 o
-7 -10 -1 37.515 37.440 1.065 45.583 o
-7 -9 -7 30.042 29.586 2.037 14.169 o
-7 -9 -6 26.821 27.544 0.844 74.520 o
-7 -9 -5 5.888 5.619 0.992 61.318 o
-7 -9 -4 13.356 13.988 0.733 107.701 o
-7 -9 -3 10.956 11.047 0.687 123.942 o
-7 -9 -2 81.268 81.546 1.150 27.071 o
-7 -9 -1 115.586 113.626 1.597 13.840 o
-7 -8 -8 11.915 11.922 1.866 17.293 o
-7 -8 -7 6.469 6.584 0.532 209.756 o
-7 -8 -6 13.905 13.378 0.664 129.729 o
-7 -8 -5 35.253 35.817 0.702 90.825 o
-7 -8 -4 1.739 1.520 0.484 257.870 o
-7 -8 -3 3.842 3.623 0.474 266.773 o
-7 -8 -2 57.916 60.939 1.185 32.166 o
-7 -8 -1 16.596 17.029 0.584 159.265 o
-7 -7 -9 50.340 63.535 7.702 1.014 o
-7 -7 -8 14.525 13.736 0.667 128.134 o
-7 -7 -7 32.874 32.629 0.692 96.486 o
-7 -7 -6 88.859 88.263 1.374 20.373 o
-7 -7 -5 10.783 11.033 0.471 254.308 o
-7 -7 -4 39.195 38.306 0.750 78.452 o
-7 -7 -3 43.131 45.052 0.789 68.241 o
-7 -7 -2 41.801 43.012 0.728 78.087 o
-7 -7 -1 13.552 14.084 0.517 206.583 o
-7 -6 -10 24.461 22.896 3.945 3.872 o
-7 -6 -9 6.666 7.024 0.580 176.915 o
-7 -6 -8 61.579 61.140 1.085 35.681 o
-7 -6 -7 4.973 5.542 0.513 227.018 o
-7 -6 -6 23.948 25.266 1.041 51.958 o
-7 -6 -5 19.763 19.761 0.524 184.290 o
-7 -6 -4 56.500 57.599 1.736 17.511 o
-7 -6 -3 17.723 17.285 0.660 126.516 o
-7 -6 -2 30.707 30.491 0.618 118.404 o
-7 -6 -1 12.030 12.362 0.436 287.900 o
-7 -5 -10 33.088 30.883 1.395 28.953 o
-7 -5 -9 6.824 6.972 0.624 152.889 o
-7 -5 -8 58.772 57.938 0.936 44.912 o
-7 -5 -7 3.505 2.959 0.435 317.839 o
-7 -5 -6 48.620 50.534 0.801 62.004 o
-7 -5 -5 15.833 16.569 0.497 214.053 o
-7 -5 -4 14.008 15.216 0.892 73.424 o
-7 -5 -3 15.976 15.312 0.460 246.675 o
-7 -5 -2 10.133 9.828 0.365 411.255 o
-7 -5 -1 13.108 12.668 0.375 369.030 o
-7 -4 -11 5.029 7.102 4.224 3.393 o
-7 -4 -10 75.779 76.436 1.161 28.226 o
-7 -4 -9 5.829 6.553 0.521 218.707 o
-7 -4 -8 21.928 21.546 0.574 153.185 o
-7 -4 -7 28.534 30.056 0.871 69.150 o
-7 -4 -6 28.918 29.527 0.728 93.533 o
-7 -4 -5 100.838 101.421 1.108 22.973 o
-7 -4 -4 1.764 1.678 0.296 688.029 o
-7 -4 -3 29.655 30.630 0.548 142.580 o
-7 -4 -2 37.901 38.137 0.596 109.219 o
-7 -4 -1 13.270 12.818 0.367 381.444 o
-7 -3 -11 23.911 23.250 1.531 25.020 o
-7 -3 -10 15.325 16.104 0.630 140.866 o
-7 -3 -9 27.965 28.763 0.661 110.677 o
-7 -3 -8 47.144 47.701 1.188 35.194 o
-7 -3 -7 1.448 1.649 0.334 540.986 o
-7 -3 -6 208.084 215.074 2.139 5.666 o
-7 -3 -5 6.064 6.364 0.410 349.257 o
-7 -3 -4 151.620 154.865 1.785 9.452 o
-7 -3 -3 46.369 45.430 0.691 78.658 o
-7 -3 -2 172.788 168.927 1.951 7.697 o
-7 -3 -1 68.539 71.193 1.093 32.547 o
-7 -2 -11 45.430 44.447 0.913 54.348 o
-7 -2 -10 80.891 79.004 1.029 31.079 o
-7 -2 -9 13.252 14.161 0.463 252.895 o
-7 -2 -8 24.029 24.395 0.526 169.708 o
-7 -2 -7 15.532 15.410 0.413 297.233 o
-7 -2 -6 71.158 73.461 0.868 41.282 o
-7 -2 -5 44.710 45.355 0.648 86.640 o
-7 -2 -4 108.400 109.919 1.334 17.720 o
-7 -2 -3 61.132 62.183 0.829 50.112 o
-7 -2 -2 65.707 65.164 0.948 40.610 o
-7 -2 -1 52.911 51.826 0.734 65.817 o
-7 -1 -11 16.434 15.674 0.692 117.622 o
-7 -1 -10 9.332 9.553 0.579 174.267 o
-7 -1 -9 14.530 14.461 0.558 177.677 o
-7 -1 -8 16.028 16.020 0.562 172.609 o
-7 -1 -7 62.092 62.269 0.850 48.196 o
-7 -1 -6 60.092 60.161 0.837 50.491 o
-7 -1 -5 4.326 4.143 0.300 655.610 o
-7 -1 -4 3.182 3.147 0.274 794.238 o
-7 -1 -3 105.424 106.986 1.174 20.674 o
-7 -1 -2 273.300 276.558 3.374 2.781 o
-7 -1 -1 189.381 187.939 2.117 6.435 o
-6 -11 -4 62.008 58.032 1.957 13.964 o
-6 -11 -3 3.921 3.504 0.910 73.028 o
-6 -11 -2 8.413 8.507 0.821 88.584 o
-6 -11 -1 8.594 9.933 0.963 64.516 o
-6 -10 -7 39.489 39.523 3.809 4.114 o
-6 -10 -6 0.893 0.477 0.863 81.312 o
-6 -10 -5 61.731 56.355 2.148 11.853 o
-6 -10 -4 5.551 5.349 0.542 203.517 o
-6 -10 -3 130.120 130.507 1.727 11.371 o
-6 -10 -2 24.296 24.204 0.823 79.907 o
-6 -10 -1 32.139 31.843 1.278 34.127 o
-6 -9 -8 10.382 9.472 1.026 56.830 o
-6 -9 -7 60.061 57.648 0.990 41.322 o
-6 -9 -6 6.905 7.375 0.549 196.419 o
-6 -9 -5 74.572 74.169 2.558 8.287 o
-6 -9 -4 24.902 23.805 0.670 113.803 o
-6 -9 -3 10.911 10.585 0.540 196.865 o
-6 -9 -2 19.777 18.932 0.856 77.172 o
-6 -9 -1 51.068 50.892 1.084 39.460 o
-6 -8 -9 12.322 12.485 0.669 129.189 o
-6 -8 -8 52.433 55.528 1.846 15.930 o
-6 -8 -7 9.368 7.817 1.026 56.919 o
-6 -8 -6 36.290 39.919 1.346 30.192 o
-6 -8 -5 82.935 85.374 2.068 11.543 o
-6 -8 -4 288.255 301.210 4.388 1.949 o
-6 -8 -3 22.344 22.058 0.629 130.629 o
-6 -8 -2 41.186 41.131 1.390 27.945 o
-6 -8 -1 13.882 14.175 0.606 153.824 o
-6 -7 -10 23.332 20.980 2.462 9.875 o
-6 -7 -9 36.413 34.177 0.720 87.185 o
-6 -7 -8 14.197 14.229 0.513 208.093 o
-6 -7 -7 47.920 48.816 0.767 66.570 o
-6 -7 -6 22.396 23.065 0.596 142.255 o
-6 -7 -5 30.753 31.419 0.655 107.965 o
-6 -7 -4 13.595 13.788 0.535 193.986 o
-6 -7 -3 35.899 36.483 0.928 58.155 o
-6 -7 -2 57.854 57.219 1.201 31.876 o
-6 -7 -1 63.752 62.589 1.521 21.117 o
-6 -6 -11 35.817 34.791 2.947 6.835 o
-6 -6 -10 59.398 61.329 0.995 40.709 o
-6 -6 -9 45.372 44.840 0.804 65.239 o
-6 -6 -8 58.731 59.162 0.894 47.362 o
-6 -6 -7 57.880 59.623 1.068 37.561 o
-6 -6 -6 56.169 57.497 0.867 50.688 o
-6 -6 -5 48.314 48.825 0.714 72.599 o
-6 -6 -4 7.240 7.377 0.384 390.438 o
-6 -6 -3 14.768 14.544 0.414 301.251 o
-6 -6 -2 75.428 77.931 1.207 26.792 o
-6 -6 -1 198.170 203.407 2.457 5.242 o
-6 -5 -11 47.100 46.303 1.856 16.161 o
-6 -5 -10 62.309 62.762 1.090 35.072 o
-6 -5 -9 14.505 14.157 0.586 162.590 o
-6 -5 -8 6.472 7.174 0.636 147.570 o
-6 -5 -7 19.664 19.904 0.485 209.698 o
-6 -5 -6 33.823 34.541 0.602 115.940 o
-6 -5 -5 22.043 21.647 0.624 132.964 o
-6 -5 -4 196.636 192.788 4.369 2.486 o
-6 -5 -3 33.756 33.917 0.588 120.243 o
-6 -5 -2 284.198 284.574 3.411 2.656 o
-6 -5 -1 15.515 15.690 0.435 272.091 o
-6 -4 -12 54.844 50.227 4.536 2.889 o
-6 -4 -11 8.754 9.172 0.597 164.895 o
-6 -4 -10 80.048 81.404 1.202 25.877 o
-6 -4 -9 4.095 4.302 0.446 301.532 o
-6 -4 -8 119.869 118.805 1.855 11.190 o
-6 -4 -7 16.185 16.715 0.449 254.038 o
-6 -4 -6 57.752 58.160 0.825 53.005 o
-6 -4 -5 7.337 7.582 0.332 513.348 o
-6 -4 -4 247.360 253.587 2.591 3.958 o
-6 -4 -3 42.574 42.557 0.566 106.182 o
-6 -4 -2 134.518 134.010 1.539 12.456 o
-6 -4 -1 38.145 37.544 0.587 111.475 o
-6 -3 -12 101.490 100.922 2.159 9.968 o
-6 -3 -11 12.590 12.197 0.601 158.493 o
-6 -3 -10 24.106 22.886 1.686 20.747 o
-6 -3 -9 21.361 22.223 0.568 156.264 o
-6 -3 -8 3.111 2.806 0.374 429.612 o
-6 -3 -7 93.747 96.034 1.099 24.818 o
-6 -3 -6 37.687 39.082 0.521 128.269 o
-6 -3 -5 29.041 29.364 0.587 130.975 o
-6 -3 -4 106.336 106.963 1.200 20.137 o
-6 -3 -3 30.742 30.753 0.555 138.214 o
-6 -3 -2 139.537 140.755 1.602 11.489 o
-6 -3 -1 3.790 3.821 0.254 912.558 o
-6 -2 -12 2.900 2.531 0.574 183.511 o
-6 -2 -11 41.240 41.014 0.825 66.240 o
-6 -2 -10 45.413 46.679 0.737 72.725 o
-6 -2 -9 39.462 40.254 0.607 103.269 o
-6 -2 -8 27.461 28.059 0.484 178.302 o
-6 -2 -7 93.673 94.904 1.124 24.363 o
-6 -2 -6 51.425 52.229 0.868 53.956 o
-6 -2 -5 243.647 239.937 2.367 4.415 o
-6 -2 -4 275.999 282.085 2.884 3.189 o
-6 -2 -3 297.847 295.592 4.317 1.965 o
-6 -2 -2 95.245 95.170 1.484 17.534 o
-6 -2 -1 101.597 100.916 1.280 19.803 o
-6 -1 -12 9.193 7.843 0.611 157.582 o
-6 -1 -11 35.288 35.752 0.919 59.441 o
-6 -1 -10 27.293 28.033 0.534 155.190 o
-6 -1 -9 115.393 117.701 1.320 16.793 o
-6 -1 -8 166.450 171.049 2.028 7.563 o
-6 -1 -7 112.656 112.782 1.286 17.772 o
-6 -1 -6 46.407 46.525 0.652 83.811 o
-6 -1 -5 102.427 100.696 1.219 20.753 o
-6 -1 -4 173.065 170.571 2.382 6.200 o
-6 -1 -3 2.968 3.144 0.252 935.152 o
-6 -1 -2 91.794 92.596 1.021 27.375 o
-6 -1 -1 111.301 111.145 1.216 19.000 o
-5 -12 -3 22.245 21.585 2.021 14.586 o
-5 -12 -2 41.239 38.428 1.669 20.113 o
-5 -12 -1 18.299 18.310 1.245 37.970 o
-5 -11 -7 36.634 34.725 3.407 5.140 o
-5 -11 -6 4.859 3.569 1.979 15.453 o
-5 -11 -5 46.338 43.795 1.847 16.379 o
-5 -11 -4 1.050 0.630 0.754 106.572 o
-5 -11 -3 31.334 31.260 1.200 38.459 o
-5 -11 -2 17.236 18.051 1.040 53.884 o
-5 -11 -1 38.933 40.136 1.318 31.033 o
-5 -10 -8 0.772 1.334 0.989 61.965 o
-5 -10 -7 53.250 53.413 1.581 20.945 o
-5 -10 -6 7.942 8.031 0.701 121.166 o
-5 -10 -5 4.354 3.951 0.745 108.754 o
-5 -10 -4 14.831 12.998 1.230 39.322 o
-5 -10 -3 14.945 14.326 0.924 68.510 o
-5 -10 -2 36.328 35.425 0.746 82.336 o
-5 -10 -1 42.044 41.396 0.934 54.400 o
-5 -9 -9 75.246 72.538 2.004 12.670 o
-5 -9 -8 22.032 21.815 0.921 66.200 o
-5 -9 -7 26.071 26.149 0.882 69.525 o
-5 -9 -6 11.608 11.474 0.686 123.867 o
-5 -9 -5 45.049 44.106 2.470 9.499 o
-5 -9 -4 25.395 25.268 0.588 139.569 o
-5 -9 -3 62.932 63.707 1.137 32.839 o
-5 -9 -2 1.808 1.679 0.463 282.305 o
-5 -9 -1 2.456 2.369 0.469 274.362 o
-5 -8 -10 16.210 14.511 0.888 73.677 o
-5 -8 -9 14.682 14.028 0.654 132.554 o
-5 -8 -8 3.123 2.896 0.471 271.165 o
-5 -8 -7 9.176 8.962 0.459 273.046 o
-5 -8 -6 34.173 33.224 0.643 105.963 o
-5 -8 -5 74.619 77.388 1.077 31.085 o
-5 -8 -4 21.517 20.741 0.539 171.750 o
-5 -8 -3 28.872 28.553 0.625 119.973 o
-5 -8 -2 38.298 37.631 0.726 83.280 o
-5 -8 -1 53.535 50.650 1.113 37.365 o
-5 -7 -11 17.728 17.782 2.267 11.688 o
-5 -7 -10 21.791 21.369 0.612 137.706 o
-5 -7 -9 26.665 26.818 0.605 130.536 o
-5 -7 -8 84.440 85.810 1.229 24.177 o
-5 -7 -7 36.892 37.489 0.787 74.825 o
-5 -7 -6 86.936 88.236 1.340 21.259 o
-5 -7 -5 64.621 64.959 1.118 33.121 o
-5 -7 -4 88.398 92.713 1.712 14.977 o
-5 -7 -3 170.546 173.623 2.752 5.204 o
-5 -7 -2 60.450 60.819 1.183 31.759 o
-5 -7 -1 64.904 64.530 1.785 16.080 o
-5 -6 -11 0.044 0.433 0.558 194.265 o
-5 -6 -10 21.283 21.070 0.598 144.338 o
-5 -6 -9 177.211 183.299 2.130 6.748 o
-5 -6 -8 91.360 93.910 1.199 23.194 o
-5 -6 -7 29.567 30.240 0.638 114.254 o
-5 -6 -6 136.090 137.681 1.762 10.658 o
-5 -6 -5 23.604 24.006 0.507 181.046 o
-5 -6 -4 9.749 9.921 0.426 310.867 o
-5 -6 -3 38.862 39.524 0.698 86.838 o
-5 -6 -2 89.631 92.605 1.524 17.524 o
-5 -6 -1 204.112 206.670 3.076 3.969 o
-5 -5 -12 2.741 1.325 2.318 11.275 o
-5 -5 -11 0.500 0.088 0.516 227.888 o
-5 -5 -10 104.159 104.005 1.499 16.175 o
-5 -5 -9 8.128 8.045 0.447 289.451 o
-5 -5 -8 10.947 10.790 0.411 327.256 o
-5 -5 -7 180.207 181.130 2.085 6.845 o
-5 -5 -6 10.736 10.456 0.338 466.658 o
-5 -5 -5 33.643 33.663 0.605 115.957 o
-5 -5 -4 158.550 153.059 2.315 6.921 o
-5 -5 -3 30.116 29.847 0.667 106.307 o
-5 -5 -2 61.467 63.170 1.040 37.538 o
-5 -5 -1 256.918 256.649 3.332 2.997 o
-5 -4 -12 150.722 147.968 2.193 7.656 o
-5 -4 -11 20.177 19.842 0.629 134.348 o
-5 -4 -10 16.936 17.195 0.542 181.700 o
-5 -4 -9 57.686 59.257 0.860 50.133 o
-5 -4 -8 11.593 12.228 0.401 335.951 o
-5 -4 -7 43.532 43.331 0.651 88.405 o
-5 -4 -6 185.283 188.518 2.119 6.523 o
-5 -4 -5 143.114 144.095 1.658 10.834 o
-5 -4 -4 156.522 157.022 1.830 8.985 o
-5 -4 -3 3.118 3.221 0.238 1045.540 o
-5 -4 -2 214.652 213.915 2.351 5.101 o
-5 -4 -1 176.902 176.709 2.128 6.845 o
-5 -3 -13 54.925 43.040 4.143 3.456 o
-5 -3 -12 47.469 44.327 1.593 21.365 o
-5 -3 -11 34.410 34.697 0.777 78.788 o
-5 -3 -10 13.787 13.625 0.498 221.140 o
-5 -3 -9 8.019 7.831 0.827 87.484 o
-5 -3 -8 41.042 40.829 0.680 87.204 o
-5 -3 -7 2.558 2.401 0.298 676.136 o
-5 -3 -6 289.385 290.203 2.954 2.982 o
-5 -3 -5 158.717 161.099 1.665 9.634 o
-5 -3 -4 373.082 376.785 3.565 1.889 o
-5 -3 -3 667.848 662.514 7.100 0.542 o
-5 -3 -2 267.875 266.308 2.917 3.295 o
-5 -3 -1 9.841 9.595 0.430 305.227 o
-5 -2 -13 41.156 40.833 2.168 12.279 o
-5 -2 -12 7.138 6.702 0.521 217.688 o
-5 -2 -11 23.508 22.604 0.609 136.182 o
-5 -2 -10 6.201 6.143 0.433 314.600 o
-5 -2 -9 38.899 38.989 0.564 114.757 o
-5 -2 -8 176.172 177.906 1.857 7.801 o
-5 -2 -7 52.482 51.990 0.654 75.161 o
-5 -2 -6 104.329 103.244 1.186 20.897 o
-5 -2 -5 110.424 111.367 1.198 19.364 o
-5 -2 -4 41.466 40.538 0.671 88.461 o
-5 -2 -3 23.498 23.163 0.535 167.431 o
-5 -2 -2 196.826 194.316 2.333 5.636 o
-5 -2 -1 56.674 57.358 0.786 56.849 o
-5 -1 -13 6.415 5.258 1.381 31.659 o
-5 -1 -12 50.313 48.031 1.547 22.167 o
-5 -1 -11 13.448 14.379 0.507 214.006 o
-5 -1 -10 6.751 6.737 0.356 454.917 o
-5 -1 -9 45.413 45.379 0.621 90.282 o
-5 -1 -8 69.939 70.328 0.835 44.018 o
-5 -1 -7 72.370 73.072 0.848 41.841 o
-5 -1 -6 19.156 18.844 0.340 364.891 o
-5 -1 -5 257.048 256.172 4.055 2.371 o
-5 -1 -4 3.818 3.608 0.203 1402.190 o
-5 -1 -3 102.728 102.190 1.182 21.263 o
-5 -1 -2 22.828 22.797 0.338 324.889 o
-5 -1 -1 14.388 14.579 0.260 627.651 o
-4 -13 -1 19.642 19.788 1.963 15.505 o
-4 -12 -4 60.581 62.379 2.156 11.731 o
-4 -12 -3 6.923 6.848 1.410 30.360 o
-4 -12 -2 46.883 44.542 1.779 17.520 o
-4 -12 -1 9.819 9.682 0.993 60.558 o
-4 -11 -8 29.606 26.474 3.426 5.111 o
-4 -11 -7 28.322 26.118 1.797 18.172 o
-4 -11 -6 45.905 45.716 1.529 23.047 o
-4 -11 -5 67.905 66.259 3.155 5.724 o
-4 -11 -4 38.872 40.068 1.607 21.664 o
-4 -11 -3 120.316 117.456 3.551 4.155 o
-4 -11 -2 27.887 27.548 0.995 55.247 o
-4 -11 -1 52.113 51.693 1.311 28.969 o
-4 -10 -9 6.169 7.089 3.705 4.410 o
-4 -10 -8 70.596 68.276 1.476 21.249 o
-4 -10 -7 9.515 8.456 0.868 79.093 o
-4 -10 -6 84.272 83.438 3.575 4.404 o
-4 -10 -5 17.641 17.866 0.982 60.124 o
-4 -10 -4 41.758 42.571 1.466 25.321 o
-4 -10 -3 13.823 13.959 1.019 56.928 o
-4 -10 -2 2.048 2.172 0.667 136.130 o
-4 -10 -1 9.823 9.796 0.705 118.679 o
-4 -9 -10 13.800 15.674 3.702 4.411 o
-4 -9 -9 21.650 20.647 0.908 68.221 o
-4 -9 -8 96.540 98.295 1.871 12.606 o
-4 -9 -7 8.154 8.007 0.619 154.418 o
-4 -9 -6 73.621 76.901 1.394 22.308 o
-4 -9 -5 14.466 14.512 0.560 177.020 o
-4 -9 -4 1.553 1.522 0.535 211.473 o
-4 -9 -3 6.088 5.376 0.784 97.810 o
-4 -9 -2 10.481 11.155 0.641 142.056 o
-4 -9 -1 12.187 12.545 0.435 287.922 o
-4 -8 -11 7.307 10.522 3.799 4.193 o
-4 -8 -10 30.650 27.547 1.007 53.346 o
-4 -8 -9 99.817 102.899 1.830 12.741 o
-4 -8 -8 116.481 118.075 2.002 10.268 o
-4 -8 -7 95.732 96.952 2.209 9.839 o
-4 -8 -6 40.249 41.507 0.908 57.493 o
-4 -8 -5 117.704 117.586 1.909 10.903 o
-4 -8 -4 60.097 60.722 1.099 35.403 o
-4 -8 -3 31.230 31.822 0.653 107.729 o
-4 -8 -2 0.908 0.986 0.334 542.896 o
-4 -8 -1 131.146 133.889 1.814 10.624 o
-4 -7 -11 22.059 21.949 0.623 132.908 o
-4 -7 -10 7.564 7.513 0.456 281.198 o
-4 -7 -9 93.831 92.061 1.563 16.624 o
-4 -7 -8 17.515 19.767 0.757 97.812 o
-4 -7 -7 27.907 27.095 0.552 147.471 o
-4 -7 -6 57.883 57.986 0.888 48.408 o
-4 -7 -5 162.711 165.284 2.038 7.716 o
-4 -7 -4 298.893 297.041 3.560 2.426 o
-4 -7 -3 25.735 25.539 0.587 138.966 o
-4 -7 -2 60.695 61.459 1.051 37.463 o
-4 -7 -1 85.679 85.791 1.219 24.227 o
-4 -6 -12 116.900 112.708 2.546 7.274 o
-4 -6 -11 20.255 20.159 0.596 146.928 o
-4 -6 -10 118.736 117.685 2.289 8.441 o
-4 -6 -9 41.359 41.663 0.684 85.822 o
-4 -6 -8 55.711 54.440 1.306 28.468 o
-4 -6 -7 6.378 6.215 0.386 392.027 o
-4 -6 -6 32.150 30.990 0.568 131.003 o
-4 -6 -5 73.388 75.312 1.214 27.151 o
-4 -6 -4 313.481 313.179 5.360 1.432 o
-4 -6 -3 238.415 240.086 3.181 3.363 o
-4 -6 -2 107.674 112.699 1.706 13.277 o
-4 -6 -1 53.249 52.722 0.807 58.201 o
-4 -5 -12 17.866 17.244 0.640 133.895 o
-4 -5 -11 96.387 93.679 1.280 20.902 o
-4 -5 -10 51.892 51.048 0.799 60.193 o
-4 -5 -9 14.505 14.752 0.442 269.487 o
-4 -5 -8 117.693 118.279 1.420 15.391 o
-4 -5 -7 95.518 98.339 1.298 20.395 o
-4 -5 -6 244.457 247.594 2.980 3.520 o
-4 -5 -5 677.052 683.835 8.325 0.455 o
-4 -5 -4 1484.110 1437.870 18.298 0.096 o
-4 -5 -3 38.821 38.780 0.589 109.221 o
-4 -5 -2 42.175 41.799 1.090 42.273 o
-4 -5 -1 109.567 112.644 1.693 13.292 o
-4 -4 -13 78.106 76.171 2.730 7.313 o
-4 -4 -12 27.273 25.791 0.690 105.249 o
-4 -4 -11 0.524 0.470 0.458 288.493 o
-4 -4 -10 74.754 76.733 1.101 30.322 o
-4 -4 -9 105.942 110.210 1.576 14.864 o
-4 -4 -8 246.664 244.942 2.989 3.502 o
-4 -4 -7 118.747 118.640 1.390 15.612 o
-4 -4 -6 224.326 218.914 2.458 4.703 o
-4 -4 -5 88.691 88.272 1.159 24.956 o
-4 -4 -4 222.179 223.303 2.994 3.832 o
-4 -4 -3 94.594 94.185 1.202 22.628 o
-4 -4 -2 75.159 73.886 1.671 16.991 o
-4 -4 -1 554.399 547.418 8.025 0.569 o
-4 -3 -13 62.793 60.503 0.988 40.163 o
-4 -3 -12 26.945 25.834 0.663 112.748 o
-4 -3 -11 28.570 28.239 0.635 117.469 o
-4 -3 -10 50.718 51.361 0.814 59.305 o
-4 -3 -9 175.153 174.233 2.327 6.286 o
-4 -3 -8 152.253 151.079 2.052 8.190 o
-4 -3 -7 97.134 97.072 1.380 18.887 o
-4 -3 -6 21.212 21.354 0.405 267.670 o
-4 -3 -5 209.544 208.401 2.306 5.332 o
-4 -3 -4 19.251 19.233 0.303 423.966 o
-4 -3 -3 22.542 22.697 0.414 250.372 o
-4 -3 -2 84.483 82.630 0.905 33.814 o
-4 -3 -1 354.734 348.002 4.970 1.447 o
-4 -2 -13 39.249 38.003 0.764 76.549 o
-4 -2 -12 36.841 37.227 0.705 88.371 o
-4 -2 -11 19.019 19.581 0.545 174.256 o
-4 -2 -10 34.905 34.698 0.642 104.403 o
-4 -2 -9 29.585 30.646 0.570 134.972 o
-4 -2 -8 257.132 260.501 2.686 3.687 o
-4 -2 -7 154.955 153.834 1.741 9.567 o
-4 -2 -6 155.745 154.500 1.724 9.608 o
-4 -2 -5 15.075 14.797 0.266 596.247 o
-4 -2 -4 55.014 54.170 0.663 70.981 o
-4 -2 -3 18.492 18.481 0.283 476.850 o
-4 -2 -2 393.209 389.732 4.528 1.451 o
-4 -2 -1 855.423 788.879 12.670 0.236 o
-4 -1 -13 6.974 7.264 0.764 102.642 o
-4 -1 -12 50.016 47.062 1.078 40.547 o
-4 -1 -11 94.308 95.435 1.039 26.128 o
-4 -1 -10 21.204 21.825 0.397 273.863 o
-4 -1 -9 59.250 60.131 0.726 59.581 o
-4 -1 -8 95.061 92.808 1.040 26.219 o
-4 -1 -7 89.802 90.159 0.995 28.744 o
-4 -1 -6 105.432 104.263 1.122 21.764 o
-4 -1 -5 113.099 113.608 1.207 18.759 o
-4 -1 -4 62.372 60.593 0.793 52.382 o
-4 -1 -3 1185.670 1119.060 17.719 0.121 o
-4 -1 -2 138.407 133.477 1.488 12.626 o
-4 -1 -1 315.716 306.950 3.317 2.471 o
-3 -13 -2 46.901 47.566 2.686 8.051 o
-3 -13 -1 2.102 0.955 1.301 35.788 o
-3 -12 -7 26.310 21.754 2.703 8.197 o
-3 -12 -6 6.135 5.940 1.375 31.930 o
-3 -12 -5 1.542 0.425 1.436 29.349 o
-3 -12 -4 27.637 26.395 1.524 24.974 o
-3 -12 -3 4.548 5.354 1.204 41.677 o
-3 -12 -2 149.448 141.629 3.360 4.245 o
-3 -12 -1 3.169 4.455 1.023 57.722 o
-3 -11 -8 7.191 6.075 1.683 21.340 o
-3 -11 -7 1.979 1.353 1.165 44.624 o
-3 -11 -6 3.725 3.830 1.062 53.560 o
-3 -11 -5 45.845 45.782 1.304 30.439 o
-3 -11 -4 104.504 103.443 4.091 3.321 o
-3 -11 -3 8.356 7.401 1.004 59.594 o
-3 -11 -2 2.979 3.202 0.893 75.797 o
-3 -11 -1 5.682 5.815 0.675 131.498 o
-3 -10 -9 16.301 14.455 0.915 69.450 o
-3 -10 -8 14.534 14.809 1.233 39.088 o
-3 -10 -7 77.040 76.678 2.735 7.302 o
-3 -10 -6 1.588 1.927 0.886 77.032 o
-3 -10 -5 36.260 38.208 1.143 40.554 o
-3 -10 -4 11.233 11.299 0.952 65.576 o
-3 -10 -3 8.187 9.723 1.426 29.637 o
-3 -10 -2 5.307 6.173 0.751 106.605 o
-3 -10 -1 49.094 52.208 1.275 30.690 o
-3 -9 -10 3.751 3.695 0.829 87.965 o
-3 -9 -9 67.696 65.227 1.392 23.693 o
-3 -9 -8 72.342 71.669 1.417 22.216 o
-3 -9 -7 14.390 13.640 0.952 64.906 o
-3 -9 -6 34.161 33.088 1.773 18.347 o
-3 -9 -5 36.830 36.124 1.028 48.760 o
-3 -9 -4 4.060 3.735 0.609 162.383 o
-3 -9 -3 15.056 14.958 0.801 90.029 o
-3 -9 -2 25.613 24.108 0.888 69.191 o
-3 -9 -1 70.421 72.288 1.361 23.751 o
-3 -8 -11 19.989 22.563 2.361 10.746 o
-3 -8 -10 23.855 22.969 0.911 66.849 o
-3 -8 -9 2.973 3.245 0.648 143.759 o
-3 -8 -8 153.490 157.344 2.496 6.349 o
-3 -8 -7 167.143 167.830 3.304 4.097 o
-3 -8 -6 41.579 42.061 0.924 55.373 o
-3 -8 -5 0.177 0.192 0.576 182.348 o
-3 -8 -4 117.813 115.598 2.160 9.235 o
-3 -8 -3 79.662 81.430 1.554 18.323 o
-3 -8 -2 78.866 79.760 2.690 7.478 o
-3 -8 -1 245.379 253.473 3.667 2.759 o
-3 -7 -12 63.599 60.884 3.656 4.354 o
-3 -7 -11 49.874 48.108 0.995 45.714 o
-3 -7 -10 31.818 29.887 0.916 62.257 o
-3 -7 -9 102.554 108.103 3.671 4.042 o
-3 -7 -8 19.685 20.120 0.669 120.658 o
-3 -7 -7 154.939 161.467 2.992 4.900 o
-3 -7 -6 108.272 106.510 2.344 8.535 o
-3 -7 -5 182.617 183.983 2.744 4.982 o
-3 -7 -4 94.457 95.478 1.764 13.916 o
-3 -7 -3 205.686 205.563 3.496 3.353 o
-3 -7 -2 200.773 203.863 2.968 4.197 o
-3 -7 -1 3.576 3.559 0.261 868.359 o
-3 -6 -13 18.849 18.587 4.033 3.713 o
-3 -6 -12 13.406 13.481 0.579 167.936 o
-3 -6 -11 63.008 62.087 1.401 24.159 o
-3 -6 -10 57.881 58.834 0.856 50.453 o
-3 -6 -9 36.554 36.411 0.679 93.852 o
-3 -6 -8 73.886 74.138 1.031 33.287 o
-3 -6 -7 159.695 161.711 2.208 7.187 o
-3 -6 -6 8.661 8.874 0.310 568.208 o
-3 -6 -5 118.949 121.069 1.486 14.467 o
-3 -6 -4 33.856 33.740 0.550 131.550 o
-3 -6 -3 644.780 657.703 8.417 0.469 o
-3 -6 -2 265.214 273.985 3.929 2.387 o
-3 -6 -1 56.375 57.420 0.821 54.159 o
-3 -5 -13 32.787 28.740 1.962 15.200 o
-3 -5 -12 6.722 6.584 0.547 198.596 o
-3 -5 -11 72.826 73.120 1.084 31.716 o
-3 -5 -10 28.789 30.174 0.606 124.729 o
-3 -5 -9 17.220 17.400 0.491 214.259 o
-3 -5 -8 23.859 23.619 0.505 181.788 o
-3 -5 -7 78.161 78.009 1.054 31.006 o
-3 -5 -6 14.445 14.390 0.368 368.232 o
-3 -5 -5 429.627 430.524 5.503 1.085 o
-3 -5 -4 31.708 32.992 0.576 127.814 o
-3 -5 -3 254.289 249.336 2.967 3.438 o
-3 -5 -2 116.850 121.749 1.832 11.438 o
-3 -5 -1 118.390 120.123 1.776 11.853 o
-3 -4 -13 12.029 12.355 0.639 141.444 o
-3 -4 -12 6.800 6.307 0.519 219.814 o
-3 -4 -11 53.342 52.028 1.084 38.779 o
-3 -4 -10 23.077 23.655 0.540 165.177 o
-3 -4 -9 47.966 49.904 0.755 67.532 o
-3 -4 -8 2.698 2.886 0.300 665.521 o
-3 -4 -7 313.978 317.296 3.704 2.208 o
-3 -4 -6 212.886 216.971 2.602 4.620 o
-3 -4 -5 73.794 73.782 0.958 36.291 o
-3 -4 -4 50.349 52.291 0.704 70.880 o
-3 -4 -3 695.953 682.231 8.005 0.466 o
-3 -4 -2 267.429 270.783 3.492 2.734 o
-3 -4 -1 131.966 130.419 1.945 9.815 o
-3 -3 -14 86.084 70.056 4.445 2.932 o
-3 -3 -13 15.990 15.296 0.597 155.211 o
-3 -3 -12 16.766 16.445 0.574 164.471 o
-3 -3 -11 53.768 54.571 0.969 45.128 o
-3 -3 -10 18.315 17.907 0.482 218.082 o
-3 -3 -9 184.722 182.345 3.107 4.228 o
-3 -3 -8 74.367 72.710 1.085 31.382 o
-3 -3 -7 49.317 49.069 0.798 62.372 o
-3 -3 -6 7.406 7.437 0.255 833.915 o
-3 -3 -5 97.206 97.233 1.342 19.506 o
-3 -3 -4 92.183 92.604 1.158 24.050 o
-3 -3 -3 246.263 242.707 2.892 3.636 o
-3 -3 -2 466.186 452.801 6.417 0.858 o
-3 -3 -1 332.939 328.482 4.648 1.647 o
-3 -2 -14 34.798 33.274 1.020 50.313 o
-3 -2 -13 4.102 4.347 0.502 237.854 o
-3 -2 -12 61.799 62.444 0.906 44.793 o
-3 -2 -11 3.444 3.699 0.389 396.411 o
-3 -2 -10 22.971 23.358 0.514 179.382 o
-3 -2 -9 80.402 80.798 1.087 29.162 o
-3 -2 -8 254.903 252.342 3.354 3.004 o
-3 -2 -7 369.994 368.972 4.327 1.611 o
-3 -2 -6 5.912 5.937 0.190 1482.920 o
-3 -2 -5 91.931 91.687 1.020 27.474 o
-3 -2 -4 275.101 276.947 2.786 3.317 o
-3 -2 -3 182.972 181.722 1.743 7.927 o
-3 -2 -2 1532.680 1380.150 33.099 0.043 o
-3 -2 -1 234.189 232.752 2.538 4.331 o
-3 -1 -14 24.498 23.165 1.291 34.691 o
-3 -1 -13 24.717 25.006 0.899 67.786 o
-3 -1 -12 28.680 29.193 0.594 129.631 o
-3 -1 -11 68.941 69.638 0.931 39.663 o
-3 -1 -10 1.315 1.680 0.256 921.523 o
-3 -1 -9 27.233 27.740 0.533 156.353 o
-3 -1 -8 23.260 23.769 0.370 284.486 o
-3 -1 -7 24.777 24.302 0.362 281.784 o
-3 -1 -6 55.251 55.525 0.639 72.845 o
-3 -1 -5 496.044 495.615 4.999 1.027 o
-3 -1 -4 620.577 597.194 6.097 0.680 o
-3 -1 -3 52.275 51.244 0.935 48.570 o
-3 -1 -2 310.462 297.932 3.457 2.431 o
-3 -1 -1 396.504 383.683 5.438 1.192 o
-2 -13 -4 20.927 18.866 2.242 11.917 o
-2 -13 -3 10.396 10.710 1.455 28.391 o
-2 -13 -2 4.087 2.633 1.290 36.333 o
-2 -13 -1 1.257 1.018 1.152 45.641 o
-2 -12 -8 56.800 55.453 3.627 4.455 o
-2 -12 -7 1.667 2.177 2.317 11.286 o
-2 -12 -6 20.084 18.942 1.233 38.465 o
-2 -12 -5 36.351 32.983 1.661 20.678 o
-2 -12 -4 48.384 46.564 2.278 11.007 o
-2 -12 -3 1.785 2.076 1.073 52.539 o
-2 -12 -2 85.451 84.518 3.994 3.573 o
-2 -12 -1 35.341 33.784 1.833 17.169 o
-2 -11 -9 52.136 53.786 3.757 4.178 o
-2 -11 -8 25.860 26.311 1.441 27.930 o
-2 -11 -7 35.432 34.045 1.385 29.037 o
-2 -11 -6 99.363 95.516 3.495 4.473 o
-2 -11 -5 55.530 55.249 1.375 26.173 o
-2 -11 -4 19.992 19.635 1.170 42.546 o
-2 -11 -3 32.052 31.944 1.243 35.901 o
-2 -11 -2 36.420 37.563 1.231 35.583 o
-2 -11 -1 72.149 72.898 2.589 8.155 o
-2 -10 -10 89.295 79.984 5.606 1.866 o
-2 -10 -9 105.641 101.228 1.887 11.968 o
-2 -10 -8 13.767 13.502 1.173 43.219 o
-2 -10 -7 4.352 4.223 0.960 65.487 o
-2 -10 -6 328.823 335.831 5.751 1.256 o
-2 -10 -5 6.810 6.445 0.746 107.772 o
-2 -10 -4 98.670 98.182 2.365 8.733 o
-2 -10 -3 0.556 0.782 0.707 121.034 o
-2 -10 -2 19.765 20.300 1.058 51.609 o
-2 -10 -1 77.168 79.844 2.722 7.341 o
-2 -9 -11 22.846 18.980 3.627 4.581 o
-2 -9 -10 45.578 42.409 1.175 36.634 o
-2 -9 -9 32.915 30.131 0.924 60.903 o
-2 -9 -8 137.413 135.413 4.807 2.357 o
-2 -9 -7 23.620 23.999 0.988 57.515 o
-2 -9 -6 39.943 42.079 1.131 40.204 o
-2 -9 -5 43.485 43.119 1.084 42.235 o
-2 -9 -4 168.662 170.693 2.994 4.686 o
-2 -9 -3 182.647 185.596 3.990 2.944 o
-2 -9 -2 132.966 138.493 2.933 5.451 o
-2 -9 -1 13.150 13.688 0.931 67.935 o
-2 -8 -11 36.481 34.969 1.463 26.125 o
-2 -8 -10 45.976 45.848 1.411 26.541 o
-2 -8 -9 6.506 6.061 0.618 156.523 o
-2 -8 -8 19.645 20.072 0.673 119.490 o
-2 -8 -7 47.955 48.044 0.966 48.435 o
-2 -8 -6 35.440 35.829 1.025 49.412 o
-2 -8 -5 124.982 126.225 3.180 4.931 o
-2 -8 -4 37.104 38.039 0.912 59.061 o
-2 -8 -3 17.229 19.012 0.581 158.930 o
-2 -8 -2 62.991 64.302 1.505 21.465 o
-2 -8 -1 222.293 230.307 6.739 1.156 o
-2 -7 -12 20.595 19.616 0.803 86.265 o
-2 -7 -11 49.029 46.957 0.887 54.598 o
-2 -7 -10 4.536 4.160 0.645 144.596 o
-2 -7 -9 45.533 48.800 2.585 8.673 o
-2 -7 -8 2.385 2.358 0.479 262.675 o
-2 -7 -7 73.892 75.869 1.290 24.897 o
-2 -7 -6 63.433 64.711 1.122 33.221 o
-2 -7 -5 251.329 252.904 4.286 2.233 o
-2 -7 -4 319.131 311.856 6.366 1.114 o
-2 -7 -3 459.022 478.164 9.548 0.500 o
-2 -7 -2 130.408 137.423 2.334 7.687 o
-2 -7 -1 97.888 104.150 2.168 9.960 o
-2 -6 -13 20.144 19.386 1.004 57.020 o
-2 -6 -12 230.470 230.083 3.490 3.105 o
-2 -6 -11 12.184 11.833 0.465 256.753 o
-2 -6 -10 156.456 155.198 2.117 7.720 o
-2 -6 -9 20.729 20.163 0.563 161.196 o
-2 -6 -8 28.117 28.005 0.706 99.807 o
-2 -6 -7 31.461 31.301 0.689 99.050 o
-2 -6 -6 93.056 91.660 1.465 18.188 o
-2 -6 -5 266.142 269.743 3.915 2.404 o
-2 -6 -4 468.477 475.543 7.878 0.654 o
-2 -6 -3 115.699 118.663 2.047 9.974 o
-2 -6 -2 363.712 368.353 6.123 1.083 o
-2 -6 -1 65.999 67.882 1.447 22.378 o
-2 -5 -13 81.719 80.049 1.304 23.212 o
-2 -5 -12 65.940 65.702 1.046 35.763 o
-2 -5 -11 86.070 87.505 1.219 24.030 o
-2 -5 -10 92.877 92.613 1.651 15.469 o
-2 -5 -9 17.075 17.361 0.386 319.403 o
-2 -5 -8 19.862 20.304 0.446 237.990 o
-2 -5 -7 63.707 63.586 0.953 41.257 o
-2 -5 -6 5.261 5.294 0.292 678.593 o
-2 -5 -5 508.694 493.081 5.978 0.856 o
-2 -5 -4 581.110 570.750 6.668 0.669 o
-2 -5 -3 70.270 71.703 1.738 16.318 o
-2 -5 -2 265.927 269.204 3.416 2.815 o
-2 -5 -1 702.913 702.333 14.873 0.209 o
-2 -4 -14 17.947 16.700 2.310 11.261 o
-2 -4 -13 110.460 110.056 2.008 10.603 o
-2 -4 -12 143.933 146.102 1.889 9.380 o
-2 -4 -11 38.373 38.223 0.704 86.760 o
-2 -4 -10 111.845 112.323 1.765 12.494 o
-2 -4 -9 79.191 79.982 1.069 30.066 o
-2 -4 -8 190.646 188.781 2.287 5.927 o
-2 -4 -7 85.069 82.672 1.581 17.396 o
-2 -4 -6 402.597 403.687 5.802 1.080 o
-2 -4 -5 313.444 309.181 4.014 2.049 o
-2 -4 -4 1253.780 1186.400 22.540 0.084 o
-2 -4 -3 56.599 56.990 0.833 53.215 o
-2 -4 -2 149.047 155.246 1.982 8.553 o
-2 -4 -1 583.497 588.830 7.551 0.581 o
-2 -3 -14 4.207 3.151 0.845 84.547 o
-2 -3 -13 2.447 2.136 0.524 219.742 o
-2 -3 -12 32.904 32.919 0.639 108.541 o
-2 -3 -11 36.266 36.068 0.753 80.907 o
-2 -3 -10 149.946 153.685 1.918 8.863 o
-2 -3 -9 61.221 60.977 0.869 47.644 o
-2 -3 -8 177.691 172.335 2.342 6.208 o
-2 -3 -7 196.719 192.479 2.523 5.207 o
-2 -3 -6 156.863 158.886 2.104 7.711 o
-2 -3 -5 323.215 323.051 4.128 1.925 o
-2 -3 -4 12.356 12.429 0.256 699.118 o
-2 -3 -3 686.380 668.026 10.997 0.328 o
-2 -3 -2 74.938 74.956 0.928 36.995 o
-2 -3 -1 190.413 186.567 2.415 5.623 o
-2 -2 -14 82.915 81.759 1.451 19.875 o
-2 -2 -13 28.350 29.193 0.651 112.871 o
-2 -2 -12 7.858 8.081 0.447 289.966 o
-2 -2 -11 56.207 56.450 0.796 56.510 o
-2 -2 -10 65.019 65.692 1.131 32.459 o
-2 -2 -9 151.267 152.342 1.885 9.003 o
-2 -2 -8 164.362 163.050 2.190 7.120 o
-2 -2 -7 143.245 145.465 1.761 10.152 o
-2 -2 -6 108.325 106.063 1.607 14.489 o
-2 -2 -5 67.493 64.816 1.210 29.164 o
-2 -2 -4 42.439 43.196 0.632 92.972 o
-2 -2 -3 516.776 503.254 6.438 0.780 o
-2 -2 -2 2019.280 1664.210 46.898 0.022 o
-2 -2 -1 1987.680 1719.770 35.124 0.035 o
-2 -1 -14 43.111 42.812 1.472 25.012 o
-2 -1 -13 80.369 81.942 1.370 21.776 o
-2 -1 -12 78.412 79.193 1.035 31.458 o
-2 -1 -11 41.107 41.826 0.643 93.327 o
-2 -1 -10 135.614 138.657 1.600 11.786 o
-2 -1 -9 73.246 73.610 0.789 44.340 o
-2 -1 -8 348.613 343.829 3.458 2.119 o
-2 -1 -7 49.169 49.343 0.572 91.465 o
-2 -1 -6 898.708 898.664 8.906 0.317 o
-2 -1 -5 17.222 17.249 0.263 550.943 o
-2 -1 -4 753.529 733.529 7.800 0.439 o
-2 -1 -3 42.037 42.605 0.498 122.475 o
-2 -1 -2 248.014 251.941 3.494 2.913 o
-2 -1 -1 1445.220 1256.450 30.582 0.051 o
-1 -13 -4 4.923 4.727 1.576 24.352 o
-1 -13 -3 41.238 37.951 1.693 19.602 o
-1 -13 -2 8.560 7.569 1.723 20.343 o
-1 -13 -1 69.151 67.251 1.765 16.092 o
-1 -12 -8 123.493 122.440 4.961 2.268 o
-1 -12 -7 25.379 25.528 1.685 20.693 o
-1 -12 -6 1.274 0.549 1.109 49.267 o
-1 -12 -5 92.984 83.904 2.480 8.332 o
-1 -12 -4 17.613 17.867 1.366 31.709 o
-1 -12 -3 32.550 31.590 1.334 31.491 o
-1 -12 -2 128.939 120.604 4.107 3.176 o
-1 -12 -1 50.230 52.361 2.109 12.604 o
-1 -11 -9 10.678 14.207 3.030 6.582 o
-1 -11 -8 6.101 5.465 1.258 38.157 o
-1 -11 -7 86.666 87.515 2.034 11.689 o
-1 -11 -6 42.733 43.110 1.315 30.555 o
-1 -11 -5 12.193 12.406 0.899 73.087 o
-1 -11 -4 28.128 24.678 1.531 24.767 o
-1 -11 -3 53.070 50.730 1.887 15.384 o
-1 -11 -2 62.849 60.719 2.362 9.910 o
-1 -11 -1 166.626 168.884 5.217 1.948 o
-1 -10 -10 14.197 12.804 1.241 38.686 o
-1 -10 -9 93.689 91.761 1.763 14.074 o
-1 -10 -8 7.429 6.526 1.042 55.421 o
-1 -10 -7 20.312 18.502 1.041 53.213 o
-1 -10 -6 99.724 102.125 2.252 9.363 o
-1 -10 -5 16.370 16.751 0.834 82.577 o
-1 -10 -4 57.414 55.858 1.260 29.766 o
-1 -10 -3 20.498 21.079 0.898 69.911 o
-1 -10 -2 35.170 35.786 1.583 22.604 o
-1 -10 -1 86.956 88.380 2.849 6.605 o
-1 -9 -11 34.048 34.166 1.297 32.861 o
-1 -9 -10 51.623 50.214 1.271 30.649 o
-1 -9 -9 21.915 21.278 0.836 79.233 o
-1 -9 -8 11.254 10.447 0.646 139.607 o
-1 -9 -7 62.105 58.607 1.452 23.102 o
-1 -9 -6 0.228 -0.543 0.667 136.316 o
-1 -9 -5 27.787 28.690 0.872 69.732 o
-1 -9 -4 74.916 77.970 1.507 19.741 o
-1 -9 -3 128.260 135.118 2.913 5.588 o
-1 -9 -2 155.079 163.050 4.931 2.182 o
-1 -9 -1 126.453 132.238 3.929 3.419 o
-1 -8 -12 32.528 31.776 3.780 4.197 o
-1 -8 -11 25.755 25.467 1.009 54.628 o
-1 -8 -10 72.527 73.764 1.488 20.546 o
-1 -8 -9 53.157 50.306 1.169 34.757 o
-1 -8 -8 208.910 204.761 3.994 2.765 o
-1 -8 -7 9.720 9.141 0.490 239.488 o
-1 -8 -6 44.102 45.424 1.082 41.927 o
-1 -8 -5 150.631 151.307 2.658 5.932 o
-1 -8 -4 30.416 30.051 1.215 37.758 o
-1 -8 -3 39.694 40.471 0.984 50.944 o
-1 -8 -2 507.012 529.477 10.508 0.412 o
-1 -8 -1 96.426 101.880 3.115 5.489 o
-1 -7 -13 79.647 75.896 4.798 2.537 o
-1 -7 -12 10.838 10.168 0.756 103.085 o
-1 -7 -11 75.906 75.440 1.164 28.199 o
-1 -7 -10 4.174 3.496 0.653 141.255 o
-1 -7 -9 2.167 1.738 0.546 202.738 o
-1 -7 -8 13.234 13.194 0.556 181.483 o
-1 -7 -7 0.274 0.205 0.383 412.994 o
-1 -7 -6 7.414 7.207 0.374 410.579 o
-1 -7 -5 2.752 2.786 0.533 212.560 o
-1 -7 -4 82.127 84.315 1.552 18.044 o
-1 -7 -3 363.948 372.928 6.452 1.006 o
-1 -7 -2 63.125 62.474 1.870 14.974 o
-1 -7 -1 15.927 15.443 0.779 94.544 o
-1 -6 -13 0.555 0.909 0.979 63.147 o
-1 -6 -12 36.105 35.653 0.904 60.788 o
-1 -6 -11 38.000 36.771 0.750 80.008 o
-1 -6 -10 11.635 11.745 0.456 267.316 o
-1 -6 -9 145.878 146.929 2.331 7.223 o
-1 -6 -8 89.459 87.298 1.478 18.508 o
-1 -6 -7 75.735 76.056 1.339 23.398 o
-1 -6 -6 39.787 38.969 0.747 78.357 o
-1 -6 -5 20.066 20.131 0.598 146.686 o
-1 -6 -4 248.736 250.155 4.129 2.364 o
-1 -6 -3 7.827 8.498 0.372 411.008 o
-1 -6 -2 79.013 80.186 1.452 20.323 o
-1 -6 -1 463.583 483.249 13.850 0.272 o
-1 -5 -13 58.393 55.814 0.991 42.077 o
-1 -5 -12 34.283 35.435 0.823 71.844 o
-1 -5 -11 39.674 39.728 0.721 82.136 o
-1 -5 -10 10.259 10.709 0.374 391.748 o
-1 -5 -9 18.987 18.712 0.386 305.761 o
-1 -5 -8 1.226 1.046 0.291 711.410 o
-1 -5 -7 3.341 3.850 0.361 459.543 o
-1 -5 -6 14.719 14.680 0.528 196.002 o
-1 -5 -5 5.712 6.202 0.288 692.791 o
-1 -5 -4 83.279 83.086 1.514 18.652 o
-1 -5 -3 288.845 284.450 4.809 1.754 o
-1 -5 -2 44.651 44.884 0.841 61.613 o
-1 -5 -1 83.200 89.753 2.605 7.771 o
-1 -4 -14 7.373 7.089 1.309 35.183 o
-1 -4 -13 43.753 43.375 0.861 60.295 o
-1 -4 -12 121.471 122.894 1.631 12.848 o
-1 -4 -11 35.194 36.028 0.756 81.229 o
-1 -4 -10 20.407 20.505 0.544 171.455 o
-1 -4 -9 34.093 34.252 0.556 128.880 o
-1 -4 -8 38.025 36.971 0.519 130.051 o
-1 -4 -7 81.060 82.295 1.266 24.034 o
-1 -4 -6 117.863 121.095 1.613 13.299 o
-1 -4 -5 261.315 262.074 3.061 3.219 o
-1 -4 -4 394.658 389.017 5.668 1.134 o
-1 -4 -3 14.976 15.803 0.404 310.553 o
-1 -4 -2 202.083 205.332 3.400 3.509 o
-1 -4 -1 776.934 762.698 15.947 0.180 o
-1 -3 -14 11.803 11.247 0.712 115.154 o
-1 -3 -13 59.723 62.067 0.945 43.325 o
-1 -3 -12 23.654 24.114 0.566 151.893 o
-1 -3 -11 63.850 64.757 0.956 40.853 o
-1 -3 -10 9.385 9.675 0.388 372.020 o
-1 -3 -9 10.322 9.888 0.467 260.162 o
-1 -3 -8 132.915 131.431 1.623 11.980 o
-1 -3 -7 69.236 68.966 0.870 42.712 o
-1 -3 -6 17.045 17.201 0.395 308.626 o
-1 -3 -5 36.742 36.874 0.621 105.870 o
-1 -3 -4 576.224 559.880 7.974 0.558 o
-1 -3 -3 1652.060 1583.500 26.844 0.056 o
-1 -3 -2 557.355 551.560 7.091 0.652 o
-1 -3 -1 639.012 633.902 13.535 0.253 o
-1 -2 -14 88.893 86.168 1.216 23.765 o
-1 -2 -13 35.043 36.106 0.666 98.268 o
-1 -2 -12 64.796 65.673 0.868 45.269 o
-1 -2 -11 92.865 94.698 1.110 24.841 o
-1 -2 -10 109.399 110.550 1.244 18.860 o
-1 -2 -9 95.772 99.758 1.407 18.462 o
-1 -2 -8 926.254 951.032 11.836 0.232 o
-1 -2 -7 37.377 37.503 0.519 130.982 o
-1 -2 -6 18.275 18.122 0.329 393.313 o
-1 -2 -5 317.163 313.310 3.379 2.403 o
-1 -2 -4 255.225 245.373 4.070 2.391 o
-1 -2 -3 50.166 48.470 0.857 56.413 o
-1 -2 -1 956.868 926.457 18.421 0.131 o
-1 -1 -14 47.976 46.984 0.987 47.062 o
-1 -1 -13 2.671 3.421 0.429 327.211 o
-1 -1 -12 57.054 57.834 0.785 56.651 o
-1 -1 -11 10.133 10.181 0.364 412.672 o
-1 -1 -10 60.663 60.993 0.753 56.265 o
-1 -1 -9 13.504 13.813 0.313 489.794 o
-1 -1 -8 39.816 39.671 0.440 146.859 o
-1 -1 -7 306.720 307.241 2.946 2.793 o
-1 -1 -6 14.772 14.709 0.223 758.706 o
-1 -1 -5 118.473 115.774 1.366 16.039 o
-1 -1 -4 979.641 952.918 9.448 0.276 o
-1 -1 -3 734.442 717.190 9.154 0.385 o
-1 -1 -1 2125.600 1732.330 35.308 0.034 o
0 0 4 1603.170 1337.480 37.401 0.035 o
0 0 6 567.322 551.471 6.945 0.659 o
0 0 8 1520.590 1527.980 19.577 0.086 o
0 0 10 602.697 611.838 7.737 0.548 o
0 0 12 124.804 132.663 2.457 7.314 o
0 0 14 36.232 34.341 1.214 36.746 o
0 1 1 840.201 778.011 31.365 0.056 o
0 1 2 7.101 6.842 0.134 2456.820 o
0 1 3 120.418 119.571 1.306 16.375 o
0 1 4 1525.310 1492.380 16.012 0.106 o
0 1 5 619.579 608.152 6.056 0.680 o
0 1 6 17.098 16.291 0.281 513.915 o
0 1 7 3.512 3.030 0.286 724.868 o
0 1 8 662.582 657.014 6.561 0.586 o
0 1 9 203.178 203.899 2.115 5.944 o
0 1 10 41.972 42.768 0.587 102.531 o
0 1 11 26.088 26.947 0.482 184.446 o
0 1 12 212.064 215.745 2.283 5.269 o
0 1 13 33.638 35.539 0.639 106.107 o
0 1 14 61.570 60.891 1.103 34.869 o
0 2 2 51.505 51.117 0.771 63.111 o
0 2 3 955.949 909.913 13.832 0.193 o
0 2 4 3487.970 3244.390 90.418 0.006 o
0 2 5 555.636 546.629 5.453 0.842 o
0 2 6 49.570 50.886 0.580 88.905 o
0 2 7 198.889 199.092 2.190 5.901 o
0 2 8 12.874 13.041 0.312 501.627 o
0 2 9 185.469 187.099 1.954 7.044 o
0 2 10 0.180 0.111 0.288 727.753 o
0 2 11 69.006 69.250 0.927 39.895 o
0 2 12 8.867 8.403 0.428 312.842 o
0 2 13 62.273 61.908 1.010 38.986 o
0 2 14 38.960 38.087 0.746 79.397 o
0 3 1 658.275 644.083 28.077 0.071 o
0 3 2 760.092 765.122 18.915 0.138 o
0 3 3 144.165 149.949 2.527 6.491 o
0 3 4 1146.970 1127.230 14.363 0.157 o
0 3 5 409.096 400.885 4.655 1.362 o
0 3 6 227.900 221.317 2.839 4.012 o
0 3 7 2.541 3.180 0.190 1638.460 o
0 3 8 17.216 18.633 0.332 394.969 o
0 3 9 244.942 242.715 2.681 3.927 o
0 3 10 39.300 39.975 0.628 99.215 o
0 3 11 21.321 21.600 0.470 212.796 o
0 3 12 437.239 446.969 4.562 1.272 o
0 3 13 20.038 21.119 0.590 149.132 o
0 3 14 0.043 0.438 0.642 146.992 o
0 4 0 375.834 410.490 12.153 0.360 o
0 4 1 482.987 487.560 9.866 0.467 o
0 4 2 295.142 293.282 5.956 1.276 o
0 4 3 543.478 541.043 8.849 0.509 o
0 4 4 914.211 911.655 14.850 0.180 o
0 4 5 37.868 39.134 0.687 89.722 o
0 4 6 119.017 120.437 1.826 11.417 o
0 4 7 285.625 284.327 3.685 2.441 o
0 4 8 65.669 65.934 0.804 48.713 o
0 4 9 15.170 15.370 0.365 366.026 o
0 4 10 134.365 135.431 1.481 12.890 o
0 4 11 20.753 23.013 0.857 75.917 o
0 4 12 115.858 117.293 1.458 15.157 o
0 4 13 11.625 10.663 0.561 182.341 o
0 4 14 18.081 18.607 1.443 28.459 o
0 5 1 17.446 17.892 0.473 227.258 o
0 5 2 159.707 165.323 3.412 3.971 o
0 5 3 0.051 -0.157 0.255 932.969 o
0 5 4 59.982 59.753 0.949 43.374 o
0 5 5 28.329 27.639 0.551 146.714 o
0 5 6 9.583 10.302 0.387 371.638 o
0 5 7 0.002 0.252 0.350 493.963 o
0 5 8 0.000 -0.108 0.399 380.197 o
0 5 9 1.578 2.080 0.322 581.193 o
0 5 10 49.477 49.637 0.717 71.025 o
0 5 11 58.806 58.013 1.023 39.830 o
0 5 12 47.775 49.202 0.865 56.659 o
0 5 13 115.694 112.219 2.076 9.897 o
0 6 0 373.899 390.836 11.190 0.417 o
0 6 1 1119.340 1164.120 33.592 0.046 o
0 6 2 4.571 4.270 0.355 470.209 o
0 6 3 306.419 323.677 6.605 1.061 o
0 6 4 44.121 44.289 0.903 55.789 o
0 6 5 157.158 160.627 2.387 6.611 o
0 6 6 250.611 244.014 3.568 2.850 o
0 6 7 332.592 334.270 5.629 1.288 o
0 6 8 1.097 0.893 0.444 306.418 o
0 6 9 22.677 23.206 0.702 107.146 o
0 6 10 163.521 169.663 2.204 7.008 o
0 6 11 80.839 81.758 1.206 25.618 o
0 6 12 13.971 13.454 0.668 128.338 o
0 6 13 11.505 11.173 1.105 48.923 o
0 7 1 32.322 30.312 1.103 44.694 o
0 7 2 98.794 104.700 2.233 9.482 o
0 7 3 11.306 11.629 0.555 185.991 o
0 7 4 155.929 159.235 2.740 5.550 o
0 7 5 11.898 12.036 0.537 196.403 o
0 7 6 167.397 171.322 2.577 5.729 o
0 7 7 27.197 26.518 0.672 109.784 o
0 7 8 7.145 7.839 0.551 194.396 o
0 7 9 15.620 14.618 0.713 111.970 o
0 7 10 2.482 1.890 0.654 141.499 o
0 7 11 45.076 44.262 0.855 60.095 o
0 7 12 171.651 172.512 2.505 5.847 o
0 7 13 22.870 23.642 3.897 3.970 o
0 8 0 54.697 55.336 1.762 17.207 o
0 8 1 104.051 111.915 3.384 4.651 o
0 8 2 19.731 20.654 1.012 56.076 o
0 8 3 21.913 23.775 0.778 89.620 o
0 8 4 1013.080 1035.280 16.896 0.141 o
0 8 5 56.307 54.807 1.167 33.800 o
0 8 6 29.633 29.690 0.685 102.558 o
0 8 7 75.227 72.317 1.282 25.195 o
0 8 8 98.391 97.687 1.669 14.711 o
0 8 9 72.414 75.335 1.800 15.202 o
0 8 10 1.033 1.149 0.732 112.920 o
0 8 11 0.369 0.002 0.630 152.838 o
0 8 12 30.692 24.317 3.637 4.540 o
0 9 1 7.386 7.372 0.443 296.617 o
0 9 2 113.675 113.210 3.523 4.267 o
0 9 3 0.251 0.029 0.523 221.084 o
0 9 4 205.565 209.697 3.593 3.217 o
0 9 5 244.403 245.335 4.788 1.942 o
0 9 6 101.023 100.098 2.786 6.609 o
0 9 7 17.048 15.493 0.637 136.735 o
0 9 8 6.504 6.683 0.631 149.865 o
0 9 9 9.889 10.531 0.940 67.425 o
0 9 10 3.120 2.393 0.813 91.472 o
0 9 11 121.872 111.732 3.411 4.462 o
0 10 0 1356.600 1317.950 37.379 0.037 o
0 10 1 15.895 18.095 0.678 121.662 o
0 10 2 37.018 36.237 1.564 23.012 o
0 10 3 495.215 479.434 13.896 0.268 o
0 10 4 22.746 21.725 0.759 93.778 o
0 10 5 144.081 141.475 2.589 6.350 o
0 10 6 37.796 37.897 1.155 39.534 o
0 10 7 30.989 30.073 1.174 40.151 o
0 10 8 157.378 152.014 4.590 2.481 o
0 10 9 38.070 36.453 1.087 43.982 o
0 10 10 156.511 149.520 4.794 2.306 o
0 11 1 16.959 16.500 1.770 19.099 o
0 11 2 0.674 -0.698 1.106 49.483 o
0 11 3 0.010 1.048 0.828 88.290 o
0 11 4 42.334 40.481 3.582 4.634 o
0 11 5 52.685 52.780 1.818 16.412 o
0 11 6 3.393 3.527 0.973 63.871 o
0 11 7 42.021 40.890 2.274 11.194 o
0 11 8 124.446 121.712 2.636 6.689 o
0 11 9 17.287 13.954 1.262 37.165 o
0 12 0 354.516 352.062 10.246 0.495 o
0 12 1 90.915 92.025 2.147 10.518 o
0 12 2 20.532 19.038 1.535 25.128 o
0 12 3 6.845 6.558 1.049 54.727 o
0 12 4 6.459 7.217 1.191 42.480 o
0 12 5 4.482 4.487 0.931 69.688 o
0 12 6 49.440 48.872 1.569 21.655 o
0 12 7 50.824 49.378 2.009 13.810 o
0 12 8 101.353 96.414 4.299 3.051 o
0 13 1 52.075 53.109 2.401 9.859 o
0 13 2 1.416 2.063 1.687 21.277 o
0 13 3 0.000 0.429 1.298 35.957 o
0 13 4 26.797 25.141 1.653 21.418 o
1 0 2 263.925 281.087 3.032 3.149 o
1 0 3 508.717 488.308 4.882 1.033 o
1 0 4 416.280 402.074 8.040 0.688 o
1 0 5 30.703 29.915 0.342 247.558 o
1 0 6 476.610 478.872 4.268 1.219 o
1 0 7 0.100 0.103 0.149 2717.900 o
1 0 8 156.526 157.739 1.462 10.934 o
1 0 9 216.769 216.178 1.985 5.814 o
1 0 10 64.245 64.871 0.684 58.181 o
1 0 11 152.052 152.254 1.643 10.275 o
1 0 12 73.020 74.524 1.112 30.529 o
1 0 13 11.605 11.389 0.618 151.280 o
1 0 14 27.922 26.208 0.809 80.005 o
1 1 0 405.005 397.292 8.118 0.686 o
1 1 2 1999.980 1422.490 28.483 0.048 o
1 1 3 734.176 717.571 7.664 0.459 o
1 1 4 979.921 938.081 9.410 0.279 o
1 1 5 118.579 116.081 1.133 18.939 o
1 1 6 14.795 15.148 0.253 637.806 o
1 1 7 306.850 313.703 3.351 2.479 o
1 1 8 39.750 39.279 0.513 126.255 o
1 1 9 13.433 13.555 0.326 462.165 o
1 1 10 60.881 61.490 0.761 55.329 o
1 1 11 10.132 10.664 0.377 385.940 o
1 1 12 57.094 58.824 0.793 55.689 o
1 1 13 2.670 3.144 0.465 278.579 o
1 1 14 48.198 47.317 0.793 63.988 o
1 2 0 926.949 885.708 32.473 0.052 o
1 2 1 956.619 909.041 35.342 0.044 o
1 2 3 50.201 48.239 1.140 36.941 o
1 2 4 254.786 247.091 3.509 2.871 o
1 2 5 317.503 315.523 3.159 2.540 o
1 2 6 18.293 18.441 0.308 427.898 o
1 2 7 37.182 38.791 0.495 137.106 o
1 2 8 925.674 929.607 8.785 0.309 o
1 2 9 95.905 98.150 1.098 24.267 o
1 2 10 109.691 114.507 1.342 17.247 o
1 2 11 92.900 96.721 1.117 24.498 o
1 2 12 64.594 66.781 0.947 40.751 o
1 2 13 35.204 36.830 0.996 51.858 o
1 2 14 88.533 84.907 1.563 17.329 o
1 3 0 22.823 22.925 0.431 234.492 o
1 3 1 639.074 625.670 10.486 0.366 o
1 3 2 557.840 550.706 7.023 0.659 o
1 3 3 1648.760 1532.780 33.737 0.040 o
1 3 4 576.229 563.881 7.110 0.633 o
1 3 5 36.879 36.490 0.542 126.213 o
1 3 6 16.887 17.342 0.276 521.838 o
1 3 7 69.153 67.627 0.768 48.839 o
1 3 8 132.946 131.716 1.401 13.804 o
1 3 9 10.377 10.177 0.315 532.705 o
1 3 10 9.355 9.392 0.329 503.177 o
1 3 11 63.590 64.135 0.830 48.462 o
1 3 12 23.706 24.212 0.697 107.213 o
1 3 13 59.681 60.575 0.890 46.984 o
1 3 14 11.968 11.074 0.693 121.260 o
1 4 0 13.055 13.803 0.439 279.330 o
1 4 1 777.199 789.626 13.797 0.221 o
1 4 2 201.924 205.160 3.252 3.723 o
1 4 3 15.129 15.438 0.519 200.651 o
1 4 4 394.578 404.362 5.056 1.277 o
1 4 5 260.782 257.424 3.347 2.953 o
1 4 6 118.194 118.056 1.619 13.314 o
1 4 7 80.683 79.645 0.888 36.051 o
1 4 8 37.971 37.014 0.619 104.669 o
1 4 9 34.114 34.315 0.504 145.888 o
1 4 10 20.369 19.837 0.400 280.208 o
1 4 11 35.300 35.989 0.628 106.585 o
1 4 12 121.316 122.455 1.417 14.942 o
1 4 13 43.827 41.489 0.967 50.861 o
1 4 14 7.437 6.840 1.133 46.902 o
1 5 0 2.093 2.058 0.225 1184.620 o
1 5 1 83.327 85.465 1.530 18.267 o
1 5 2 44.469 46.287 0.726 75.056 o
1 5 3 288.507 296.022 4.657 1.814 o
1 5 4 83.075 85.757 1.515 18.534 o
1 5 5 5.694 5.967 0.329 537.465 o
1 5 6 14.733 14.772 0.760 99.671 o
1 5 7 3.328 3.444 0.349 490.743 o
1 5 8 1.223 0.880 0.265 860.254 o
1 5 9 19.067 19.405 0.434 252.826 o
1 5 10 10.207 10.444 0.429 304.682 o
1 5 11 39.662 39.822 0.634 97.682 o
1 5 12 34.267 35.036 0.711 90.300 o
1 5 13 58.253 56.699 1.325 27.323 o
1 6 0 120.813 124.449 4.907 2.317 o
1 6 1 463.340 485.719 7.995 0.641 o
1 6 2 79.104 81.090 1.417 20.991 o
1 6 3 7.712 8.226 0.296 630.505 o
1 6 4 249.210 242.312 4.138 2.371 o
1 6 5 20.115 20.291 0.496 200.417 o
1 6 6 39.577 39.828 0.766 75.353 o
1 6 7 75.531 76.766 1.293 24.531 o
1 6 8 89.631 90.608 1.500 17.982 o
1 6 9 146.091 149.254 1.859 9.393 o
1 6 10 11.739 11.680 0.633 144.287 o
1 6 11 38.018 38.631 0.777 75.173 o
1 6 12 36.246 36.311 0.847 67.334 o
1 6 13 0.555 0.220 0.928 70.291 o
1 7 0 40.222 41.342 0.961 52.607 o
1 7 1 16.052 16.357 0.514 201.963 o
1 7 2 63.316 65.005 1.161 31.677 o
1 7 3 364.949 364.119 5.288 1.307 o
1 7 4 82.089 83.899 1.535 18.351 o
1 7 5 2.801 2.579 0.365 452.129 o
1 7 6 7.498 7.290 0.432 312.253 o
1 7 7 0.266 0.506 0.447 303.234 o
1 7 8 13.168 13.243 0.610 153.113 o
1 7 9 2.233 2.119 0.589 174.405 o
1 7 10 4.186 4.382 0.464 278.386 o
1 7 11 75.940 76.773 1.185 27.460 o
1 7 12 10.890 11.576 0.793 93.801 o
1 7 13 79.715 72.801 4.756 2.583 o
1 8 0 0.723 0.496 0.354 483.726 o
1 8 1 96.266 101.396 2.171 10.028 o
1 8 2 506.776 521.074 8.651 0.546 o
1 8 3 39.552 37.452 0.706 85.741 o
1 8 4 30.356 30.602 0.625 116.780 o
1 8 5 150.669 148.926 2.277 7.300 o
1 8 6 44.198 43.356 0.891 57.105 o
1 8 7 9.791 9.592 0.578 174.512 o
1 8 8 209.044 206.179 3.146 3.814 o
1 8 9 53.116 51.265 1.396 25.992 o
1 8 10 72.631 76.407 1.515 19.863 o
1 8 11 25.903 24.250 0.831 77.647 o
1 8 12 32.494 33.054 3.851 4.044 o
1 9 0 6.550 6.056 0.461 278.002 o
1 9 1 126.355 127.185 2.733 6.254 o
1 9 2 154.641 163.104 3.420 4.006 o
1 9 3 128.655 136.261 5.269 2.010 o
1 9 4 74.880 76.193 2.012 12.540 o
1 9 5 27.644 27.261 0.702 101.352 o
1 9 6 0.230 0.175 0.496 245.858 o
1 9 7 62.126 63.298 1.632 18.900 o
1 9 8 11.272 10.396 0.737 108.111 o
1 9 9 21.815 21.278 0.898 69.500 o
1 9 10 51.415 50.073 1.300 29.546 o
1 9 11 34.057 32.041 1.464 26.355 o
1 10 0 26.838 27.424 0.839 75.329 o
1 10 1 87.059 87.340 1.967 12.317 o
1 10 2 35.400 36.533 2.422 10.024 o
1 10 3 20.457 21.481 0.800 86.565 o
1 10 4 57.301 60.983 1.256 29.546 o
1 10 5 16.274 16.209 0.827 84.092 o
1 10 6 99.782 102.968 1.852 12.532 o
1 10 7 20.435 18.428 0.792 88.976 o
1 10 8 7.356 6.299 0.774 100.011 o
1 10 9 93.669 90.524 2.115 10.707 o
1 10 10 14.096 13.123 1.120 47.261 o
1 11 0 0.236 -0.196 0.602 167.252 o
1 11 1 166.451 172.014 3.638 3.532 o
1 11 2 62.734 64.823 1.838 15.397 o
1 11 3 53.039 56.932 1.426 24.820 o
1 11 4 28.034 28.109 1.117 44.654 o
1 11 5 12.203 12.613 0.908 71.563 o
1 11 6 42.812 41.314 1.042 45.433 o
1 11 7 86.717 85.773 1.655 16.070 o
1 11 8 6.137 5.335 0.909 72.956 o
1 11 9 10.652 9.475 1.297 35.705 o
1 12 0 0.003 0.537 0.734 112.546 o
1 12 1 50.105 49.311 1.394 26.487 o
1 12 2 129.293 125.273 3.249 4.725 o
1 12 3 32.585 34.871 1.182 39.045 o
1 12 4 17.614 16.299 1.305 34.748 o
1 12 5 92.924 91.330 2.520 8.045 o
1 12 6 1.264 1.143 1.140 46.558 o
1 12 7 25.476 23.276 2.574 9.024 o
1 12 8 123.503 124.361 4.951 2.275 o
1 13 0 0.817 1.909 0.944 67.962 o
1 13 1 68.927 64.103 2.039 12.661 o
1 13 2 8.677 8.750 0.972 63.387 o
1 13 3 41.015 35.146 1.745 18.594 o
1 13 4 4.967 4.779 2.203 12.472 o
1 13 6 28.964 29.508 2.304 11.168 o
2 0 0 1304.100 1238.860 37.154 0.038 o
2 0 1 918.214 865.879 13.053 0.214 o
2 0 2 668.348 634.855 7.312 0.535 o
2 0 3 501.447 492.527 5.275 0.975 o
2 0 4 71.089 72.428 0.763 46.974 o
2 0 5 74.039 71.335 0.816 43.103 o
2 0 6 1317.520 1294.230 12.861 0.151 o
2 0 7 43.830 45.040 0.479 121.317 o
2 0 8 46.151 46.466 0.505 110.030 o
2 0 9 555.482 549.532 4.918 0.911 o
2 0 10 213.892 214.336 2.234 5.351 o
2 0 11 0.415 0.564 0.323 580.759 o
2 0 12 42.923 42.737 0.648 89.902 o
2 0 13 3.825 3.378 0.592 172.067 o
2 0 14 10.683 9.616 0.804 91.565 o
2 1 1 1444.890 1183.110 69.758 0.012 o
2 1 2 248.200 243.042 2.650 3.930 o
2 1 3 42.105 41.474 0.580 104.739 o
2 1 4 753.139 730.150 6.849 0.490 o
2 1 5 17.164 17.670 0.327 407.383 o
2 1 6 898.478 887.097 9.512 0.301 o
2 1 7 49.107 48.258 0.585 90.137 o
2 1 8 348.694 341.152 3.266 2.226 o
2 1 9 73.168 74.143 1.278 25.451 o
2 1 10 135.609 138.631 1.503 12.524 o
2 1 11 40.960 40.708 0.617 99.126 o
2 1 12 78.075 77.667 0.985 33.464 o
2 1 13 80.361 80.943 1.709 15.869 o
2 1 14 43.014 42.764 0.783 69.828 o
2 2 0 263.556 268.846 4.131 2.261 o
2 2 1 1987.420 1777.370 49.318 0.021 o
2 2 2 2019.320 1830.870 48.215 0.021 o
2 2 3 516.789 510.228 5.443 0.915 o
2 2 4 42.393 43.335 0.598 99.426 o
2 2 5 67.598 67.544 0.726 52.294 o
2 2 6 108.387 109.317 1.082 21.615 o
2 2 7 143.143 144.899 1.432 12.350 o
2 2 8 164.258 163.691 1.716 9.090 o
2 2 9 151.396 153.791 1.535 10.904 o
2 2 10 65.279 64.603 0.809 48.909 o
2 2 11 56.216 56.062 0.757 60.007 o
2 2 12 7.875 8.232 0.446 292.013 o
2 2 13 28.296 29.030 0.635 117.388 o
2 2 14 83.032 79.671 1.292 23.336 o
2 3 1 190.344 188.938 2.408 5.620 o
2 3 2 75.029 76.258 0.926 36.848 o
2 3 3 686.847 670.406 10.901 0.331 o
2 3 4 12.362 11.982 0.220 875.001 o
2 3 5 323.375 320.998 3.241 2.435 o
2 3 6 156.673 158.892 1.647 9.874 o
2 3 7 196.653 195.027 2.006 6.488 o
2 3 8 177.806 178.081 1.734 8.210 o
2 3 9 60.980 62.621 0.714 58.622 o
2 3 10 150.037 153.784 1.562 10.815 o
2 3 11 36.463 36.698 0.564 120.434 o
2 3 12 32.719 31.946 0.642 108.702 o
2 3 13 2.458 3.155 0.509 232.958 o
2 3 14 4.143 3.648 1.057 54.098 o
2 4 0 3165.600 2866.030 81.272 0.008 o
2 4 1 584.183 600.332 11.927 0.318 o
2 4 2 148.964 149.489 1.987 8.630 o
2 4 3 56.623 56.419 0.916 47.260 o
2 4 4 1253.900 1219.170 16.968 0.121 o
2 4 5 313.422 313.971 5.117 1.523 o
2 4 6 402.451 410.767 4.381 1.447 o
2 4 7 85.282 85.178 1.088 27.689 o
2 4 8 190.142 190.410 1.978 6.797 o
2 4 9 79.189 79.217 0.874 37.171 o
2 4 10 111.943 112.508 1.193 19.164 o
2 4 11 38.445 39.142 0.593 108.491 o
2 4 12 144.085 145.052 1.653 10.792 o
2 4 13 110.385 112.276 1.367 16.966 o
2 4 14 17.933 15.807 2.103 13.570 o
2 5 0 206.655 216.521 3.823 2.925 o
2 5 1 704.022 714.885 11.729 0.293 o
2 5 2 265.659 262.650 4.545 1.997 o
2 5 3 70.231 71.005 1.228 27.594 o
2 5 4 581.140 579.786 10.521 0.385 o
2 5 5 508.838 506.389 7.113 0.702 o
2 5 6 5.249 5.592 0.344 495.356 o
2 5 7 63.483 61.778 0.892 45.119 o
2 5 8 19.831 20.151 0.426 256.370 o
2 5 9 17.135 17.148 0.446 253.079 o
2 5 10 92.606 93.996 1.172 23.558 o
2 5 11 86.177 86.739 1.208 24.323 o
2 5 12 65.993 67.044 0.964 39.416 o
2 5 13 81.876 81.108 1.108 28.206 o
2 6 0 493.757 487.313 6.954 0.741 o
2 6 1 66.136 65.659 1.196 29.809 o
2 6 2 363.468 375.611 6.177 1.066 o
2 6 3 115.707 117.028 1.785 11.992 o
2 6 4 468.411 480.481 7.926 0.647 o
2 6 5 266.664 269.825 4.566 1.970 o
2 6 6 92.929 92.208 1.596 16.219 o
2 6 7 31.518 30.424 0.639 111.620 o
2 6 8 28.296 28.605 0.510 163.197 o
2 6 9 20.708 19.808 0.494 201.105 o
2 6 10 156.324 155.048 1.836 9.001 o
2 6 11 12.128 12.640 0.533 198.432 o
2 6 12 230.526 226.645 2.840 3.952 o
2 6 13 20.214 20.900 1.788 18.602 o
2 7 0 0.080 0.476 0.228 1163.840 o
2 7 1 97.872 101.564 2.753 6.777 o
2 7 2 130.467 135.215 2.898 5.603 o
2 7 3 458.762 474.504 7.892 0.658 o
2 7 4 318.966 312.993 9.146 0.621 o
2 7 5 250.793 251.924 4.304 2.224 o
2 7 6 63.401 64.420 1.144 32.397 o
2 7 7 73.995 73.951 1.323 24.169 o
2 7 8 2.359 2.482 0.571 185.577 o
2 7 9 45.601 46.915 0.804 64.543 o
2 7 10 4.557 4.400 0.537 208.365 o
2 7 11 48.862 49.114 0.943 49.639 o
2 7 12 20.523 19.816 0.808 85.353 o
2 8 0 21.398 23.391 1.299 34.500 o
2 8 1 222.616 229.535 3.335 3.345 o
2 8 2 63.071 65.871 1.627 18.846 o
2 8 3 17.188 18.000 0.610 146.156 o
2 8 4 37.057 40.040 1.131 40.924 o
2 8 5 125.352 125.157 5.137 2.121 o
2 8 6 35.271 36.249 1.469 25.947 o
2 8 7 47.923 49.424 1.025 44.053 o
2 8 8 19.781 19.889 0.769 93.777 o
2 8 9 6.528 6.082 0.498 239.171 o
2 8 10 46.217 44.004 0.874 57.730 o
2 8 11 36.338 36.051 0.985 52.571 o
2 8 12 40.990 38.972 3.919 3.886 o
2 9 0 372.277 391.082 14.631 0.259 o
2 9 1 13.202 13.355 0.634 142.169 o
2 9 2 132.856 135.703 2.386 7.418 o
2 9 3 182.400 192.539 3.292 3.882 o
2 9 4 168.986 171.885 3.023 4.613 o
2 9 5 43.349 44.345 1.507 23.895 o
2 9 6 40.051 40.688 0.940 54.652 o
2 9 7 23.524 22.549 0.802 84.451 o
2 9 8 137.509 130.496 2.282 7.835 o
2 9 9 33.028 29.590 1.032 50.208 o
2 9 10 45.622 44.605 1.005 46.805 o
2 9 11 22.718 25.812 3.663 4.488 o
2 10 0 101.898 105.230 2.967 5.898 o
2 10 1 77.287 81.486 1.872 13.898 o
2 10 2 19.682 19.078 0.801 87.226 o
2 10 3 0.540 0.552 0.574 183.525 o
2 10 4 98.742 100.237 1.925 11.952 o
2 10 5 6.868 7.080 0.713 117.673 o
2 10 6 328.805 330.153 5.913 1.213 o
2 10 7 4.392 4.977 0.750 107.136 o
2 10 8 13.819 14.045 0.900 72.430 o
2 10 9 105.635 101.511 2.508 7.773 o
2 10 10 89.567 86.706 4.601 2.722 o
2 11 0 6.849 7.773 0.869 79.371 o
2 11 1 71.926 72.583 3.506 4.656 o
2 11 2 36.261 35.270 1.149 40.434 o
2 11 3 32.191 34.321 0.965 56.083 o
2 11 4 20.059 20.864 0.878 73.169 o
2 11 5 55.335 55.439 2.211 11.402 o
2 11 6 99.665 98.075 1.781 13.371 o
2 11 7 35.319 33.101 1.116 42.937 o
2 11 8 25.816 22.837 1.205 39.392 o
2 11 9 51.998 49.571 3.903 3.884 o
2 12 0 97.769 96.050 2.273 9.362 o
2 12 1 35.359 35.141 1.209 37.088 o
2 12 2 85.348 84.638 2.104 11.156 o
2 12 3 1.767 1.529 1.112 48.948 o
2 12 4 48.362 48.712 1.429 25.602 o
2 12 5 36.413 35.975 2.917 6.971 o
2 12 6 20.005 21.230 1.359 31.812 o
2 12 7 1.679 0.863 1.290 36.411 o
2 12 8 56.975 53.873 3.682 4.329 o
2 13 0 148.429 146.920 3.324 4.305 o
2 13 1 1.241 0.739 1.004 60.096 o
2 13 2 4.045 3.386 1.153 45.461 o
2 13 3 10.388 10.284 1.655 22.004 o
2 13 4 20.857 20.334 1.569 24.025 o
2 13 5 3.489 2.930 1.638 22.550 o
2 13 6 60.101 53.409 2.865 6.986 o
3 0 1 274.408 275.703 2.957 3.158 o
3 0 2 8.230 8.252 0.160 1731.080 o
3 0 3 78.343 78.367 0.829 39.439 o
3 0 4 84.157 81.801 0.819 37.127 o
3 0 5 42.098 44.115 0.484 124.294 o
3 0 6 90.363 89.231 1.062 26.976 o
3 0 7 108.768 108.053 1.157 20.429 o
3 0 8 47.935 45.771 0.533 102.388 o
3 0 9 64.445 65.091 0.843 47.034 o
3 0 10 21.918 22.049 0.463 215.841 o
3 0 11 0.169 0.326 0.376 427.464 o
3 0 12 81.503 81.900 1.310 22.980 o
3 0 13 0.044 0.107 0.490 252.250 o
3 0 14 5.814 6.921 1.203 41.694 o
3 1 0 403.157 387.228 4.455 1.452 o
3 1 1 396.190 377.529 6.206 1.018 o
3 1 2 310.791 300.991 3.210 2.592 o
3 1 3 52.252 51.740 0.798 59.856 o
3 1 4 620.257 604.364 7.582 0.552 o
3 1 5 496.190 505.968 5.347 0.961 o
3 1 6 55.247 56.983 0.842 53.142 o
3 1 7 24.652 25.045 0.381 263.132 o
3 1 8 23.129 23.536 0.393 263.840 o
3 1 9 27.132 28.113 0.540 153.054 o
3 1 10 1.343 1.615 0.343 514.274 o
3 1 11 69.180 70.273 0.991 36.702 o
3 1 12 28.668 29.564 0.650 112.440 o
3 1 13 24.707 24.999 0.664 115.204 o
3 1 14 24.580 23.010 0.891 69.342 o
3 2 1 235.212 237.575 2.991 3.641 o
3 2 2 1532.960 1443.460 27.956 0.055 o
3 2 3 183.436 181.377 2.031 6.932 o
3 2 4 275.194 276.367 3.224 2.900 o
3 2 5 91.892 89.653 0.979 28.769 o
3 2 6 5.842 5.822 0.218 1158.980 o
3 2 7 369.435 370.125 3.738 1.844 o
3 2 8 254.858 258.661 2.710 3.692 o
3 2 9 80.292 80.532 0.886 36.122 o
3 2 10 23.067 23.156 0.432 232.908 o
3 2 11 3.406 3.063 0.410 357.426 o
3 2 12 61.860 61.961 1.015 38.859 o
3 2 13 4.169 4.147 0.575 181.741 o
3 2 14 34.714 33.963 1.530 24.183 o
3 3 0 128.417 130.106 1.898 10.263 o
3 3 1 333.261 327.584 4.177 1.857 o
3 3 2 465.885 442.480 12.913 0.309 o
3 3 3 246.371 247.984 3.152 3.300 o
3 3 4 92.158 92.871 1.252 22.058 o
3 3 5 97.299 98.383 1.127 23.415 o
3 3 6 7.469 7.815 0.230 995.902 o
3 3 7 49.352 48.818 0.576 90.945 o
3 3 8 74.249 74.948 0.814 42.415 o
3 3 9 184.592 186.761 1.843 7.442 o
3 3 10 18.297 18.856 0.412 278.902 o
3 3 11 53.725 54.190 0.726 65.296 o
3 3 12 16.616 17.282 0.562 170.813 o
3 3 13 15.940 15.441 0.597 155.104 o
3 3 14 86.054 84.220 2.591 7.843 o
3 4 0 179.873 194.605 6.187 1.409 o
3 4 1 132.262 134.369 1.740 11.075 o
3 4 2 268.031 272.493 3.185 3.002 o
3 4 3 695.901 701.620 8.776 0.420 o
3 4 4 50.307 51.053 0.977 46.347 o
3 4 5 73.839 72.844 0.949 36.792 o
3 4 6 213.296 217.106 2.573 4.667 o
3 4 7 314.143 313.124 3.016 2.668 o
3 4 8 2.647 2.726 0.266 845.585 o
3 4 9 47.954 48.224 0.674 78.300 o
3 4 10 23.353 23.605 0.469 204.669 o
3 4 11 53.413 52.962 0.785 60.085 o
3 4 12 6.792 6.260 0.458 281.145 o
3 4 13 12.020 10.630 0.575 173.277 o
3 5 0 199.012 204.935 2.656 4.794 o
3 5 1 118.338 119.556 1.789 11.763 o
3 5 2 117.064 119.920 1.808 11.664 o
3 5 3 254.344 254.345 3.242 3.115 o
3 5 4 31.709 31.985 0.554 135.770 o
3 5 5 429.583 427.662 4.985 1.205 o
3 5 6 14.286 14.486 0.341 418.942 o
3 5 7 78.078 78.189 1.052 31.075 o
3 5 8 23.879 23.596 0.482 195.386 o
3 5 9 17.271 17.071 0.455 243.989 o
3 5 10 28.869 28.752 0.685 103.824 o
3 5 11 72.786 72.353 1.035 33.638 o
3 5 12 6.716 6.007 0.587 172.936 o
3 5 13 32.687 32.737 2.041 14.044 o
3 6 0 45.561 46.663 0.698 77.770 o
3 6 1 56.393 56.791 1.829 15.990 o
3 6 2 265.262 272.454 4.604 1.948 o
3 6 3 644.670 670.168 9.476 0.407 o
3 6 4 33.838 34.117 0.545 132.717 o
3 6 5 118.897 118.836 1.483 14.591 o
3 6 6 8.588 9.321 0.338 484.913 o
3 6 7 159.465 163.231 1.851 8.662 o
3 6 8 73.925 72.265 0.962 36.273 o
3 6 9 36.535 36.494 0.658 98.216 o
3 6 10 57.715 59.030 0.842 51.511 o
3 6 11 62.953 63.127 0.992 39.526 o
3 6 12 13.402 13.490 0.661 131.258 o
3 7 0 2.029 1.788 0.263 868.121 o
3 7 1 3.602 3.452 0.293 691.563 o
3 7 2 200.994 205.065 3.503 3.378 o
3 7 3 205.791 205.918 3.766 3.024 o
3 7 4 94.465 95.215 2.086 10.831 o
3 7 5 182.566 183.339 3.231 4.022 o
3 7 6 108.026 109.143 1.851 11.999 o
3 7 7 154.700 158.232 1.984 8.308 o
3 7 8 19.723 19.550 0.502 198.231 o
3 7 9 102.750 105.624 1.351 18.299 o
3 7 10 31.830 31.715 0.711 93.812 o
3 7 11 50.059 48.127 0.852 56.949 o
3 7 12 63.827 59.849 1.423 23.628 o
3 8 0 87.981 88.897 1.229 23.419 o
3 8 1 244.908 253.746 5.240 1.685 o
3 8 2 78.744 82.179 1.571 18.087 o
3 8 3 79.427 83.810 3.193 5.458 o
3 8 4 117.843 122.724 2.201 8.888 o
3 8 5 0.176 -0.240 0.588 175.043 o
3 8 6 41.639 38.917 1.089 42.829 o
3 8 7 167.340 169.364 2.338 6.467 o
3 8 8 153.580 156.527 2.004 8.282 o
3 8 9 2.990 3.478 0.541 206.068 o
3 8 10 23.727 24.983 0.777 88.585 o
3 8 11 19.999 18.575 0.963 61.830 o
3 9 0 2.813 2.566 0.441 309.831 o
3 9 1 70.452 70.658 1.238 27.299 o
3 9 2 25.477 26.107 0.799 82.961 o
3 9 3 15.037 16.464 0.743 103.590 o
3 9 4 4.084 4.345 0.658 138.933 o
3 9 5 36.854 36.489 1.045 47.401 o
3 9 6 34.176 32.495 1.067 46.791 o
3 9 7 14.468 14.627 0.802 90.030 o
3 9 8 72.268 73.779 1.644 17.639 o
3 9 9 67.787 65.685 1.113 32.539 o
3 9 10 3.748 3.623 0.809 92.332 o
3 10 0 77.526 79.147 1.513 19.339 o
3 10 1 48.814 50.178 1.393 26.622 o
3 10 2 5.345 5.069 0.520 221.168 o
3 10 3 8.165 8.329 0.740 108.633 o
3 10 4 11.221 11.189 0.822 87.376 o
3 10 5 36.286 39.035 1.517 24.307 o
3 10 6 1.617 1.465 0.865 80.970 o
3 10 7 77.173 73.655 1.892 13.840 o
3 10 8 14.659 12.447 1.004 58.528 o
3 10 9 16.462 14.634 0.898 72.042 o
3 11 0 7.060 7.132 0.650 141.250 o
3 11 1 5.627 3.860 0.861 81.369 o
3 11 2 3.021 3.824 1.031 56.949 o
3 11 3 8.329 9.381 0.844 83.858 o
3 11 4 104.255 106.739 2.355 8.566 o
3 11 5 45.917 45.925 1.734 18.361 o
3 11 6 3.763 0.683 1.437 29.317 o
3 11 7 2.001 2.398 1.009 59.420 o
3 11 8 7.274 5.313 1.415 30.167 o
3 12 0 0.076 -0.621 0.733 112.605 o
3 12 1 3.122 1.802 1.003 60.093 o
3 12 2 149.466 150.078 3.487 3.971 o
3 12 3 4.547 4.142 1.340 33.674 o
3 12 4 27.641 24.577 1.159 42.038 o
3 12 5 1.524 2.823 1.447 28.935 o
3 12 6 6.109 6.732 2.252 11.934 o
3 12 7 26.195 24.946 3.004 6.643 o
3 13 0 4.414 4.683 0.964 64.984 o
3 13 1 2.096 -0.320 1.190 42.798 o
3 13 2 46.774 42.292 1.929 15.124 o
3 13 3 18.105 16.924 1.757 19.354 o
3 13 5 11.072 10.567 1.979 15.399 o
4 0 0 159.955 151.387 2.526 6.189 o
4 0 1 35.320 35.007 0.423 172.942 o
4 0 2 3.637 3.575 0.217 1236.500 o
4 0 3 1.005 1.206 0.183 1793.680 o
4 0 4 68.945 68.471 0.757 49.401 o
4 0 5 63.514 63.515 0.674 59.857 o
4 0 6 184.021 187.102 1.819 7.535 o
4 0 7 43.866 45.171 0.569 101.921 o
4 0 8 20.134 19.661 0.429 253.085 o
4 0 9 23.150 22.666 0.456 215.847 o
4 0 10 42.994 42.997 0.675 85.266 o
4 0 11 22.505 23.898 0.546 163.238 o
4 0 12 28.604 29.079 0.712 97.496 o
4 0 13 22.753 23.087 0.663 118.287 o
4 1 0 122.321 120.978 1.342 15.722 o
4 1 1 315.856 308.042 3.552 2.315 o
4 1 2 138.376 136.131 1.608 11.645 o
4 1 3 1185.490 1121.950 23.529 0.082 o
4 1 4 62.447 60.486 0.793 52.357 o
4 1 5 113.134 114.570 1.307 17.345 o
4 1 6 105.725 104.942 1.506 15.927 o
4 1 7 89.846 90.393 1.082 26.444 o
4 1 8 94.782 94.251 1.057 25.729 o
4 1 9 59.310 57.047 0.995 41.392 o
4 1 10 21.042 21.146 0.498 195.751 o
4 1 11 94.231 95.739 1.229 22.032 o
4 1 12 50.301 51.338 0.836 57.531 o
4 1 13 6.914 6.648 0.747 107.351 o
4 2 0 113.373 111.160 1.626 13.774 o
4 2 1 856.023 765.596 21.776 0.107 o
4 2 2 393.080 387.251 5.516 1.175 o
4 2 3 18.513 18.315 0.355 350.411 o
4 2 4 54.989 54.219 0.680 69.183 o
4 2 5 15.102 14.828 0.314 467.208 o
4 2 6 155.509 154.273 1.833 9.065 o
4 2 7 154.990 155.729 1.857 8.938 o
4 2 8 257.410 264.317 2.707 3.639 o
4 2 9 29.626 30.610 0.549 142.467 o
4 2 10 34.648 35.124 0.578 120.702 o
4 2 11 19.042 18.941 0.586 153.846 o
4 2 12 36.837 37.886 0.745 81.149 o
4 2 13 39.260 38.826 0.833 66.879 o
4 3 0 1322.480 1321.650 16.771 0.116 o
4 3 1 354.546 350.463 4.456 1.633 o
4 3 2 84.538 85.042 1.137 26.526 o
4 3 3 22.455 21.699 0.441 230.792 o
4 3 4 19.361 19.849 0.374 314.221 o
4 3 5 209.565 208.108 2.302 5.343 o
4 3 6 21.326 20.736 0.396 277.274 o
4 3 7 97.149 97.380 1.304 20.152 o
4 3 8 152.058 154.816 1.652 10.158 o
4 3 9 175.178 176.613 1.885 7.751 o
4 3 10 50.891 50.090 0.769 64.025 o
4 3 11 28.565 29.329 0.591 130.625 o
4 3 12 27.163 26.892 0.756 90.023 o
4 3 13 62.858 59.701 1.332 26.308 o
4 4 0 1084.500 1085.840 14.532 0.162 o
4 4 1 555.005 554.177 6.987 0.663 o
4 4 2 75.127 75.178 1.055 32.014 o
4 4 3 94.853 94.559 1.182 22.959 o
4 4 4 222.154 222.628 2.646 4.380 o
4 4 5 88.572 89.983 1.153 24.994 o
4 4 6 224.248 225.537 2.902 3.935 o
4 4 7 118.563 118.651 1.430 15.185 o
4 4 8 246.323 247.534 2.563 4.044 o
4 4 9 105.722 107.287 1.244 19.497 o
4 4 10 74.893 76.656 0.981 34.624 o
4 4 11 0.515 0.651 0.481 262.091 o
4 4 12 27.211 28.002 0.687 105.184 o
4 4 13 78.263 76.655 1.715 16.036 o
4 5 0 268.379 266.936 3.872 2.432 o
4 5 1 109.361 111.312 1.715 13.135 o
4 5 2 42.321 42.412 0.672 86.686 o
4 5 3 38.785 39.767 0.880 61.430 o
4 5 4 1484.130 1464.270 20.457 0.084 o
4 5 5 676.849 682.489 8.672 0.436 o
4 5 6 244.500 248.558 3.259 3.193 o
4 5 7 95.548 97.084 1.332 19.870 o
4 5 8 117.646 119.592 1.439 15.126 o
4 5 9 14.505 14.056 0.495 221.388 o
4 5 10 52.062 51.064 0.850 55.436 o
4 5 11 96.482 99.067 1.336 19.579 o
4 5 12 17.820 16.706 0.753 99.559 o
4 6 0 21.196 20.300 0.454 227.687 o
4 6 1 53.104 52.911 0.920 49.017 o
4 6 2 107.731 111.446 1.739 12.990 o
4 6 3 238.273 248.250 3.183 3.329 o
4 6 4 313.544 318.530 4.077 1.996 o
4 6 5 73.508 75.451 1.130 29.737 o
4 6 6 32.316 32.437 0.662 103.936 o
4 6 7 6.419 6.574 0.445 297.148 o
4 6 8 55.808 56.794 0.833 53.609 o
4 6 9 41.450 42.549 0.754 74.820 o
4 6 10 118.761 121.667 1.795 11.640 o
4 6 11 20.305 18.900 0.729 103.333 o
4 6 12 116.879 116.178 2.450 7.684 o
4 7 0 28.575 29.004 0.796 81.017 o
4 7 1 85.680 86.556 1.393 20.446 o
4 7 2 60.682 62.355 1.158 32.598 o
4 7 3 25.809 26.535 0.719 99.254 o
4 7 4 299.253 307.962 5.071 1.580 o
4 7 5 162.886 168.770 2.379 6.434 o
4 7 6 57.705 59.606 0.990 41.747 o
4 7 7 27.815 28.549 0.642 116.318 o
4 7 8 17.404 17.555 0.619 142.455 o
4 7 9 93.688 96.540 1.299 20.719 o
4 7 10 7.576 7.414 0.632 148.705 o
4 7 11 22.177 21.131 0.819 82.185 o
4 8 0 24.160 25.061 0.538 162.906 o
4 8 1 131.076 133.311 1.845 10.438 o
4 8 2 0.901 1.207 0.433 322.148 o
4 8 3 31.343 31.298 0.747 87.365 o
4 8 4 60.030 61.505 1.291 27.865 o
4 8 5 117.442 123.794 1.946 10.515 o
4 8 6 40.322 41.443 1.325 30.532 o
4 8 7 95.907 98.448 1.728 14.150 o
4 8 8 116.450 119.014 1.994 10.307 o
4 8 9 99.946 98.936 2.401 8.490 o
4 8 10 30.611 29.270 0.904 64.284 o
4 8 11 7.334 9.834 1.541 25.400 o
4 9 0 192.632 194.737 2.589 5.105 o
4 9 1 12.217 12.762 0.500 223.580 o
4 9 2 10.536 10.596 0.560 183.833 o
4 9 3 6.041 5.981 0.544 201.381 o
4 9 4 1.589 1.300 0.623 156.159 o
4 9 5 14.508 14.561 0.974 61.920 o
4 9 6 73.403 75.593 1.437 21.446 o
4 9 7 8.159 7.735 0.793 95.070 o
4 9 8 96.619 95.686 1.635 15.318 o
4 9 9 21.618 20.627 0.966 60.867 o
4 9 10 13.857 10.875 3.316 5.498 o
4 10 0 18.491 18.925 0.535 181.212 o
4 10 1 9.873 9.579 0.516 217.114 o
4 10 2 2.034 2.156 0.502 239.377 o
4 10 3 13.921 14.376 0.687 121.362 o
4 10 4 41.712 41.991 1.159 38.224 o
4 10 5 17.531 17.279 0.940 65.495 o
4 10 6 84.196 82.999 1.871 13.551 o
4 10 7 9.528 8.916 0.847 83.025 o
4 10 8 70.501 67.385 1.634 18.156 o
4 10 9 6.069 4.192 3.218 5.845 o
4 11 0 162.291 164.683 2.969 4.850 o
4 11 1 52.194 51.519 1.619 20.221 o
4 11 2 27.880 27.346 0.877 69.242 o
4 11 3 120.160 122.202 2.048 9.752 o
4 11 4 38.800 41.461 1.417 27.224 o
4 11 5 67.857 71.237 2.763 7.307 o
4 11 6 45.898 48.466 5.183 2.230 o
4 11 7 28.463 30.267 2.959 6.827 o
4 12 0 24.262 24.236 1.132 44.459 o
4 12 1 9.851 9.038 1.083 51.065 o
4 12 2 46.768 47.953 1.855 16.165 o
4 12 3 6.911 6.996 0.715 116.987 o
4 12 4 60.593 59.512 2.491 9.030 o
4 12 5 2.664 4.844 2.138 13.245 o
4 12 6 1.326 1.389 2.518 9.555 o
4 13 0 95.964 86.382 3.462 4.598 o
5 0 1 14.833 14.735 0.643 136.455 o
5 0 2 10.972 11.684 0.313 525.653 o
5 0 3 30.318 31.459 0.437 188.741 o
5 0 4 41.471 41.466 0.522 118.764 o
5 0 5 0.558 0.494 0.201 1497.470 o
5 0 6 9.295 9.533 0.255 786.369 o
5 0 7 116.556 117.281 1.200 18.218 o
5 0 8 45.487 45.158 0.665 83.355 o
5 0 9 101.215 99.508 1.249 20.468 o
5 0 10 5.637 5.781 0.416 340.463 o
5 0 11 1.572 1.920 0.468 276.040 o
5 0 12 3.176 2.977 0.538 207.988 o
5 0 13 0.983 0.936 0.768 102.796 o
5 1 0 389.276 378.549 4.378 1.525 o
5 1 1 14.442 14.098 0.290 537.638 o
5 1 2 22.933 23.436 0.729 100.060 o
5 1 3 102.783 101.822 1.178 21.342 o
5 1 4 3.768 3.746 0.240 1019.200 o
5 1 5 257.376 260.429 2.839 3.505 o
5 1 6 19.147 18.923 0.367 326.915 o
5 1 7 72.326 73.440 0.937 37.648 o
5 1 8 70.117 70.433 0.991 36.413 o
5 1 9 45.582 45.117 0.876 57.552 o
5 1 10 6.693 6.945 0.440 302.591 o
5 1 11 13.493 12.794 0.526 200.960 o
5 1 12 50.476 50.171 1.417 25.668 o
5 1 13 6.488 6.268 0.813 90.831 o
5 2 0 251.139 253.985 2.987 3.423 o
5 2 1 56.454 57.380 0.828 53.554 o
5 2 2 196.497 194.322 2.523 5.196 o
5 2 3 23.505 24.186 0.420 238.393 o
5 2 4 41.480 41.502 0.569 107.821 o
5 2 5 110.241 111.621 1.304 17.846 o
5 2 6 104.044 102.590 1.228 20.258 o
5 2 7 52.580 53.782 0.690 70.161 o
5 2 8 176.561 174.338 1.884 7.747 o
5 2 9 39.065 38.492 0.619 102.390 o
5 2 10 6.303 6.378 0.438 306.388 o
5 2 11 23.647 23.396 0.601 138.428 o
5 2 12 7.217 7.090 0.608 160.691 o
5 2 13 41.005 41.443 1.330 30.249 o
5 3 0 5.575 5.541 0.243 955.145 o
5 3 1 9.813 9.505 0.279 666.417 o
5 3 2 267.590 268.538 3.821 2.471 o
5 3 3 668.695 665.113 8.369 0.460 o
5 3 4 373.247 370.004 4.375 1.583 o
5 3 5 158.667 157.825 2.074 7.799 o
5 3 6 289.296 285.658 3.167 2.818 o
5 3 7 2.579 2.682 0.314 609.445 o
5 3 8 41.023 41.506 0.622 97.449 o
5 3 9 7.969 7.896 0.421 326.362 o
5 3 10 13.819 13.939 0.493 224.791 o
5 3 11 34.682 35.068 0.756 81.959 o
5 3 12 47.454 45.951 0.837 60.300 o
5 3 13 55.030 54.423 2.178 11.742 o
5 4 0 172.453 172.762 1.928 7.736 o
5 4 1 176.723 179.699 2.355 6.113 o
5 4 2 215.012 213.277 2.773 4.313 o
5 4 3 3.095 2.672 0.407 362.971 o
5 4 4 156.472 159.608 1.937 8.435 o
5 4 5 143.119 145.003 1.957 9.062 o
5 4 6 184.843 186.211 2.292 6.058 o
5 4 7 43.493 43.184 0.730 76.357 o
5 4 8 11.559 12.264 0.411 321.924 o
5 4 9 57.648 57.903 0.935 45.387 o
5 4 10 16.939 16.484 0.535 186.533 o
5 4 11 20.323 19.531 0.622 137.051 o
5 4 12 150.893 146.386 2.409 6.816 o
5 5 0 0.115 -0.195 0.226 1190.310 o
5 5 1 257.082 256.613 3.035 3.305 o
5 5 2 61.694 61.168 1.046 37.485 o
5 5 3 30.214 30.989 0.563 135.987 o
5 5 4 158.245 159.377 1.927 8.428 o
5 5 5 33.708 34.580 0.605 115.331 o
5 5 6 10.657 10.795 0.496 231.550 o
5 5 7 179.998 183.681 2.267 6.259 o
5 5 8 10.878 11.030 0.501 226.013 o
5 5 9 8.094 9.109 0.522 214.814 o
5 5 10 104.361 105.108 1.571 15.214 o
5 5 11 0.507 1.109 0.664 137.319 o
5 5 12 2.734 2.120 1.090 50.962 o
5 6 0 50.912 49.376 1.040 42.260 o
5 6 1 204.272 206.165 3.330 3.587 o
5 6 2 89.612 90.707 1.389 19.866 o
5 6 3 39.052 41.380 0.794 71.311 o
5 6 4 9.749 9.499 0.481 248.376 o
5 6 5 23.557 24.907 0.548 159.623 o
5 6 6 136.107 138.223 2.068 8.829 o
5 6 7 29.593 30.097 0.653 110.371 o
5 6 8 91.314 92.629 1.490 17.905 o
5 6 9 177.229 179.214 2.152 6.729 o
5 6 10 21.256 21.059 0.775 91.308 o
5 6 11 0.041 0.707 0.729 113.984 o
5 7 0 140.817 143.020 3.060 4.994 o
5 7 1 64.822 64.547 1.158 31.548 o
5 7 2 60.644 63.029 1.396 24.508 o
5 7 3 170.090 176.491 2.698 5.324 o
5 7 4 88.299 89.454 1.498 18.192 o
5 7 5 64.679 67.344 1.094 33.808 o
5 7 6 86.999 85.947 1.366 20.868 o
5 7 7 36.925 34.916 0.937 57.166 o
5 7 8 84.356 84.079 1.188 25.332 o
5 7 9 26.621 26.499 0.744 93.104 o
5 7 10 21.720 22.213 0.780 89.690 o
5 7 11 17.688 17.597 1.163 43.403 o
5 8 0 7.109 7.388 0.480 254.445 o
5 8 1 53.886 53.828 1.128 36.185 o
5 8 2 38.194 38.358 0.886 61.333 o
5 8 3 29.010 29.417 0.811 78.100 o
5 8 4 21.513 21.442 0.858 75.706 o
5 8 5 74.675 75.369 1.650 17.317 o
5 8 6 34.370 34.546 0.965 55.304 o
5 8 7 9.031 8.962 0.700 120.846 o
5 8 8 3.094 2.903 0.600 167.611 o
5 8 9 14.711 14.912 0.738 105.474 o
5 8 10 16.099 16.146 1.099 48.687 o
5 9 0 34.839 33.711 0.748 83.672 o
5 9 1 2.439 2.746 0.531 214.253 o
5 9 2 1.785 1.977 0.627 153.984 o
5 9 3 62.640 63.450 1.321 26.429 o
5 9 4 25.561 26.000 0.971 58.592 o
5 9 5 45.094 46.833 1.511 23.553 o
5 9 6 11.658 12.897 1.044 54.553 o
5 9 7 26.029 24.924 1.069 49.120 o
5 9 8 22.016 21.695 1.020 54.694 o
5 9 9 75.253 74.815 1.882 14.013 o
5 10 0 0.606 0.377 0.541 207.076 o
5 10 1 42.231 43.052 1.190 36.365 o
5 10 2 36.362 35.971 0.862 65.581 o
5 10 3 14.904 15.950 0.867 77.293 o
5 10 4 14.815 15.347 1.021 56.424 o
5 10 5 4.426 2.658 1.040 55.933 o
5 10 6 7.900 7.542 1.223 40.297 o
5 10 7 52.977 57.781 2.076 12.834 o
5 10 8 0.765 2.018 3.076 6.403 o
5 11 0 56.978 55.987 1.472 23.194 o
5 11 1 38.754 38.515 0.924 57.141 o
5 11 2 17.312 18.165 0.806 87.464 o
5 11 3 31.321 31.117 1.121 43.512 o
5 11 4 1.050 0.603 1.094 50.586 o
5 11 5 46.518 44.705 1.602 21.207 o
5 11 6 4.884 5.243 2.787 7.795 o
5 12 0 11.344 11.793 1.293 35.845 o
5 12 1 18.213 17.428 1.344 32.736 o
5 12 2 41.023 40.348 1.166 38.112 o
5 12 3 22.239 20.600 1.295 34.779 o
5 12 4 2.335 2.459 2.193 12.590 o
5 12 5 15.452 15.073 2.725 8.119 o
6 0 0 1939.800 1943.810 46.601 0.022 o
6 0 1 0.100 0.369 0.248 986.990 o
6 0 2 35.080 35.433 0.513 139.449 o
6 0 3 53.307 52.452 0.671 72.192 o
6 0 4 77.968 76.858 0.949 34.954 o
6 0 5 164.691 163.824 1.733 8.993 o
6 0 6 2.617 2.509 0.250 951.836 o
6 0 7 31.083 30.738 0.466 173.145 o
6 0 8 295.740 295.452 3.060 2.826 o
6 0 9 1.603 1.941 0.426 332.553 o
6 0 10 61.489 62.342 0.934 43.262 o
6 0 11 50.293 49.728 0.927 50.188 o
6 0 12 23.646 21.797 0.708 105.328 o
6 1 0 131.384 127.231 1.453 13.627 o
6 1 1 111.581 114.166 1.290 17.759 o
6 1 2 91.551 91.393 1.235 22.588 o
6 1 3 2.983 2.870 0.230 1119.340 o
6 1 4 172.970 170.542 1.957 7.643 o
6 1 5 102.408 103.460 1.476 16.657 o
6 1 6 46.469 45.569 0.676 80.634 o
6 1 7 112.525 112.686 1.273 17.962 o
6 1 8 166.349 167.768 1.833 8.409 o
6 1 9 115.456 115.791 1.348 16.538 o
6 1 10 27.069 27.283 0.669 110.389 o
6 1 11 35.372 35.627 0.773 78.617 o
6 1 12 9.222 9.000 0.688 125.048 o
6 2 0 52.871 53.666 0.961 46.134 o
6 2 1 101.411 100.828 1.562 15.709 o
6 2 2 95.509 93.549 1.312 20.434 o
6 2 3 297.963 293.467 4.906 1.673 o
6 2 4 276.135 276.470 3.319 2.810 o
6 2 5 243.764 245.050 3.392 3.068 o
6 2 6 51.579 54.026 0.841 55.778 o
6 2 7 93.421 93.154 1.100 25.106 o
6 2 8 27.433 27.856 0.540 152.711 o
6 2 9 39.260 40.075 0.675 90.229 o
6 2 10 45.481 45.042 0.969 49.544 o
6 2 11 41.345 42.009 0.840 64.186 o
6 2 12 2.884 3.078 0.986 62.283 o
6 3 0 56.792 57.166 0.793 56.300 o
6 3 1 3.778 4.196 0.315 598.498 o
6 3 2 139.669 137.739 2.083 8.643 o
6 3 3 30.522 30.557 0.667 105.532 o
6 3 4 106.555 107.116 1.497 15.876 o
6 3 5 29.159 29.261 0.559 140.858 o
6 3 6 37.399 38.091 0.674 93.168 o
6 3 7 93.773 92.803 1.190 23.096 o
6 3 8 3.060 2.606 0.391 394.061 o
6 3 9 21.428 22.203 0.575 153.151 o
6 3 10 23.992 23.503 0.606 136.076 o
6 3 11 12.562 13.062 0.622 147.812 o
6 3 12 101.504 96.509 2.066 10.732 o
6 4 0 4.172 4.660 0.283 732.722 o
6 4 1 38.111 38.068 0.608 106.193 o
6 4 2 134.797 134.495 2.044 9.064 o
6 4 3 42.483 42.979 0.731 77.054 o
6 4 4 247.629 247.841 4.197 2.321 o
6 4 5 7.363 7.417 0.401 360.349 o
6 4 6 57.823 60.521 0.913 46.243 o
6 4 7 16.258 16.050 0.532 189.992 o
6 4 8 119.965 120.215 1.488 14.402 o
6 4 9 4.117 3.984 0.534 210.676 o
6 4 10 80.205 78.405 1.077 29.752 o
6 4 11 8.774 8.469 0.626 150.528 o
6 4 12 55.028 40.661 2.122 12.486 o
6 5 0 46.710 46.303 0.810 63.332 o
6 5 1 15.581 15.701 0.403 308.757 o
6 5 2 284.284 289.058 3.714 2.415 o
6 5 3 33.745 35.795 0.658 101.474 o
6 5 4 196.577 195.566 2.655 4.896 o
6 5 5 22.126 21.355 0.863 74.728 o
6 5 6 33.908 35.782 0.688 94.980 o
6 5 7 19.739 18.582 0.904 69.689 o
6 5 8 6.489 6.362 0.502 235.136 o
6 5 9 14.540 14.685 0.632 141.096 o
6 5 10 62.298 61.844 1.062 36.461 o
6 5 11 46.968 46.729 1.185 35.480 o
6 6 0 1.621 1.993 0.344 509.691 o
6 6 1 197.888 197.888 2.436 5.339 o
6 6 2 75.269 77.514 1.074 31.051 o
6 6 3 14.794 14.581 0.473 239.210 o
6 6 4 7.243 7.338 0.444 295.646 o
6 6 5 48.201 48.800 0.887 54.588 o
6 6 6 56.109 56.593 0.935 46.214 o
6 6 7 57.692 59.406 0.997 41.427 o
6 6 8 58.688 57.682 0.953 43.914 o
6 6 9 45.230 45.260 0.901 55.348 o
6 6 10 59.263 57.931 1.728 17.489 o
6 6 11 35.813 36.921 2.187 12.205 o
6 7 0 20.795 20.191 0.637 130.334 o
6 7 1 63.945 65.366 0.965 40.273 o
6 7 2 57.874 58.375 0.991 41.875 o
6 7 3 36.149 36.137 1.117 42.389 o
6 7 4 13.566 14.021 0.527 199.084 o
6 7 5 30.692 33.054 1.061 48.004 o
6 7 6 22.471 23.171 0.708 105.808 o
6 7 7 47.770 47.529 1.134 37.836 o
6 7 8 14.209 14.580 0.706 114.825 o
6 7 9 36.475 35.366 0.870 64.666 o
6 7 10 23.407 22.206 1.183 41.130 o
6 8 0 147.790 151.983 2.167 7.794 o
6 8 1 13.940 14.448 0.625 144.649 o
6 8 2 41.070 42.525 1.071 43.716 o
6 8 3 22.399 23.528 0.946 62.621 o
6 8 4 288.211 292.722 5.540 1.432 o
6 8 5 82.780 83.293 1.546 18.140 o
6 8 6 36.229 36.529 0.881 63.221 o
6 8 7 9.256 10.054 0.689 124.477 o
6 8 8 52.229 51.672 1.472 23.845 o
6 8 9 12.370 11.243 1.019 57.214 o
6 9 0 116.410 118.675 1.905 10.960 o
6 9 1 51.034 49.891 1.045 41.897 o
6 9 2 19.796 18.867 0.872 74.501 o
6 9 3 10.981 10.955 0.869 78.489 o
6 9 4 24.858 26.054 1.147 43.117 o
6 9 5 74.680 76.988 1.856 14.319 o
6 9 6 6.841 7.480 0.830 87.049 o
6 9 7 60.196 55.910 1.399 24.883 o
6 9 8 10.409 10.642 1.484 27.304 o
6 10 0 202.718 201.924 2.837 4.419 o
6 10 1 32.306 31.517 0.919 61.398 o
6 10 2 24.362 22.901 0.878 71.263 o
6 10 3 129.912 128.181 2.328 7.834 o
6 10 4 5.547 5.930 1.118 48.283 o
6 10 5 61.801 60.580 2.507 8.900 o
6 10 6 0.864 0.818 2.722 8.174 o
6 10 7 39.620 48.435 3.799 4.125 o
6 11 0 0.012 -0.046 0.729 113.971 o
6 11 1 8.621 9.646 0.825 87.608 o
6 11 2 8.322 7.828 0.888 76.009 o
6 11 3 3.914 3.633 0.971 64.159 o
6 11 4 61.930 61.342 3.355 5.141 o
6 11 5 5.128 5.194 2.969 6.870 o
6 12 0 131.448 133.346 5.955 1.599 o
6 12 1 33.416 36.204 2.287 11.227 o
6 12 2 25.715 24.447 2.411 10.267 o
6 12 3 31.293 25.913 2.680 8.295 o
7 0 1 193.823 192.890 2.158 6.161 o
7 0 2 56.284 54.809 0.725 63.374 o
7 0 3 241.907 243.433 3.534 2.939 o
7 0 4 18.306 18.317 0.375 324.664 o
7 0 5 7.889 7.926 0.313 567.848 o
7 0 6 343.394 343.215 3.519 2.113 o
7 0 7 8.012 8.563 0.399 359.464 o
7 0 8 18.174 18.712 0.541 178.544 o
7 0 9 52.384 51.745 0.857 54.535 o
7 0 10 32.373 32.675 0.762 83.384 o
7 0 11 95.736 96.177 2.054 11.034 o
7 1 0 1.959 2.210 0.252 944.546 o
7 1 1 189.503 190.140 2.410 5.620 o
7 1 2 274.033 275.813 3.974 2.311 o
7 1 3 105.202 103.891 1.329 18.452 o
7 1 4 3.163 3.709 0.357 469.114 o
7 1 5 4.286 4.143 0.351 481.742 o
7 1 6 59.770 58.328 0.848 50.252 o
7 1 7 62.050 62.481 1.252 28.815 o
7 1 8 16.020 16.119 0.494 216.603 o
7 1 9 14.477 14.135 0.526 198.138 o
7 1 10 9.345 9.083 0.615 155.483 o
7 1 11 16.255 15.323 0.741 103.759 o
7 2 0 2.616 2.942 0.299 671.793 o
7 2 1 52.636 53.483 0.777 61.169 o
7 2 2 65.776 64.264 0.991 38.590 o
7 2 3 61.128 62.474 0.968 41.443 o
7 2 4 108.337 113.216 1.572 14.625 o
7 2 5 44.849 42.323 0.739 74.414 o
7 2 6 71.106 71.943 1.081 32.350 o
7 2 7 15.658 16.216 0.569 168.987 o
7 2 8 24.007 24.650 0.614 132.328 o
7 2 9 13.324 14.012 0.542 189.517 o
7 2 10 80.964 78.636 1.749 15.344 o
7 2 11 45.343 42.441 1.112 40.144 o
7 3 0 12.764 12.356 0.366 388.619 o
7 3 1 68.714 70.919 1.076 33.209 o
7 3 2 173.047 172.270 2.287 6.476 o
7 3 3 46.289 46.014 0.788 66.120 o
7 3 4 151.881 153.117 2.127 7.838 o
7 3 5 5.913 5.584 0.427 324.168 o
7 3 6 207.851 210.574 2.948 4.117 o
7 3 7 1.429 1.140 0.484 258.685 o
7 3 8 47.157 48.633 0.764 67.488 o
7 3 9 27.939 28.318 0.661 110.889 o
7 3 10 15.302 15.408 0.642 136.233 o
7 3 11 23.954 23.824 1.197 40.050 o
7 4 0 203.984 201.604 2.141 5.889 o
7 4 1 13.296 12.507 0.430 290.905 o
7 4 2 37.977 36.054 0.842 67.248 o
7 4 3 29.816 30.314 0.633 115.526 o
7 4 4 1.729 1.377 0.434 321.425 o
7 4 5 100.893 101.488 2.645 7.205 o
7 4 6 28.852 28.722 0.661 109.898 o
7 4 7 28.372 29.418 0.920 63.124 o
7 4 8 21.901 21.735 0.672 117.089 o
7 4 9 5.801 6.147 0.620 155.523 o
7 4 10 75.623 73.584 1.496 20.093 o
7 4 11 5.035 3.674 1.259 38.160 o
7 5 0 2.287 2.383 0.337 530.182 o
7 5 1 13.191 13.038 0.443 275.374 o
7 5 2 10.169 9.760 0.448 282.194 o
7 5 3 16.007 16.772 0.537 186.589 o
7 5 4 14.119 13.849 0.596 158.468 o
7 5 5 15.843 17.182 0.657 129.233 o
7 5 6 48.654 49.273 1.253 31.867 o
7 5 7 3.490 3.214 0.573 183.819 o
7 5 8 58.814 59.952 1.081 36.664 o
7 5 9 6.872 7.004 0.667 134.295 o
7 5 10 33.123 29.693 1.023 50.987 o
7 6 0 333.211 328.780 3.633 2.133 o
7 6 1 11.999 11.557 0.438 286.619 o
7 6 2 30.637 31.169 0.675 103.284 o
7 6 3 17.776 18.107 0.760 97.517 o
7 6 4 56.657 57.124 1.015 41.036 o
7 6 5 19.783 18.920 0.647 128.416 o
7 6 6 23.827 25.387 0.867 72.690 o
7 6 7 4.958 4.822 0.621 155.530 o
7 6 8 61.462 59.841 1.525 21.342 o
7 6 9 6.699 7.242 0.754 105.381 o
7 6 10 24.608 18.565 3.707 4.386 o
7 7 0 27.947 27.904 0.645 115.519 o
7 7 1 13.462 13.491 0.527 200.101 o
7 7 2 41.770 42.617 1.058 44.414 o
7 7 3 43.307 44.236 0.866 59.766 o
7 7 4 39.130 38.266 0.846 65.506 o
7 7 5 10.659 10.888 0.642 141.680 o
7 7 6 88.965 91.966 1.497 18.037 o
7 7 7 32.954 33.822 0.940 58.479 o
7 7 8 14.504 14.154 0.828 84.812 o
7 7 9 50.312 48.709 1.444 24.966 o
7 8 0 6.881 7.031 0.623 153.342 o
7 8 1 16.533 15.540 0.598 153.578 o
7 8 2 57.730 56.425 1.108 36.045 o
7 8 3 3.865 3.801 0.637 148.472 o
7 8 4 1.732 1.226 0.654 141.465 o
7 8 5 35.266 35.596 1.427 27.421 o
7 8 6 13.922 14.361 0.791 92.849 o
7 8 7 6.532 6.370 0.810 91.418 o
7 8 8 11.922 10.825 1.175 43.262 o
7 9 0 2.991 2.970 0.560 192.659 o
7 9 1 115.766 113.454 2.346 8.264 o
7 9 2 81.131 80.732 1.447 20.184 o
7 9 3 10.957 11.180 0.776 97.832 o
7 9 4 13.292 12.178 1.045 54.295 o
7 9 5 5.762 6.745 0.883 77.223 o
7 9 6 27.080 23.731 1.366 30.911 o
7 10 0 69.614 67.353 1.377 23.753 o
7 10 1 37.659 37.687 1.124 41.483 o
7 10 2 4.849 4.631 0.705 121.010 o
7 10 3 51.197 48.362 1.171 35.222 o
7 10 4 13.212 11.660 2.261 11.793 o
7 10 5 6.610 3.955 2.839 7.511 o
7 11 0 21.531 24.080 2.326 11.052 o
7 11 1 89.112 87.102 3.721 4.057 o
7 11 2 56.838 58.655 3.287 5.380 o
7 11 3 32.311 29.216 3.050 6.419 o
8 0 0 27.808 28.828 0.705 99.917 o
8 0 1 251.501 255.391 4.847 1.874 o
8 0 2 173.366 175.443 1.996 7.415 o
8 0 3 0.322 0.144 0.311 627.986 o
8 0 4 72.832 72.455 0.930 37.980 o
8 0 5 2.872 3.405 0.335 533.571 o
8 0 6 75.983 75.551 0.953 35.579 o
8 0 7 0.122 0.446 0.438 316.157 o
8 0 8 34.502 35.385 0.823 71.693 o
8 0 9 158.063 160.965 2.950 4.968 o
8 0 10 1.016 0.333 0.707 121.065 o
8 1 0 228.415 230.412 2.422 4.619 o
8 1 1 35.348 35.468 0.561 124.076 o
8 1 2 59.544 59.127 0.806 53.296 o
8 1 3 26.483 26.907 0.513 167.621 o
8 1 4 148.475 146.680 1.891 9.181 o
8 1 5 19.864 20.662 0.584 152.579 o
8 1 6 84.383 87.093 1.218 24.335 o
8 1 7 15.726 15.348 0.552 179.306 o
8 1 8 53.470 54.119 1.021 42.057 o
8 1 9 0.659 0.566 0.546 202.889 o
8 1 10 123.690 125.451 2.320 8.058 o
8 2 0 11.055 10.649 0.402 339.488 o
8 2 1 66.754 65.925 0.959 39.567 o
8 2 2 148.948 149.692 2.091 8.134 o
8 2 3 45.294 44.590 0.766 69.798 o
8 2 4 17.669 16.845 0.552 174.541 o
8 2 5 42.251 41.119 0.905 57.083 o
8 2 6 23.939 23.931 0.697 107.238 o
8 2 7 0.232 0.862 0.535 211.572 o
8 2 8 1.558 1.428 0.507 235.084 o
8 2 9 59.036 56.762 1.823 15.973 o
8 2 10 14.615 12.160 1.058 52.845 o
8 3 0 3.354 3.503 0.362 456.079 o
8 3 1 29.221 28.013 1.106 45.240 o
8 3 2 33.974 33.675 0.749 84.160 o
8 3 3 129.362 129.739 1.810 10.828 o
8 3 4 9.729 10.075 0.503 227.707 o
8 3 5 124.219 124.310 1.821 11.120 o
8 3 6 45.720 45.642 0.973 49.070 o
8 3 7 15.080 16.027 0.652 132.113 o
8 3 8 23.474 22.911 0.703 106.496 o
8 3 9 26.543 24.930 0.797 83.114 o
8 3 10 40.009 39.237 1.332 30.384 o
8 4 0 61.336 62.453 1.037 37.806 o
8 4 1 17.908 18.470 0.489 212.896 o
8 4 2 53.739 54.368 1.065 39.407 o
8 4 3 14.307 13.888 0.536 191.968 o
8 4 4 87.239 85.786 1.363 20.902 o
8 4 5 27.383 28.866 0.743 91.887 o
8 4 6 15.285 15.311 0.671 125.521 o
8 4 7 17.712 19.116 0.895 71.511 o
8 4 8 44.136 45.328 1.038 44.794 o
8 4 9 2.605 2.037 0.768 102.668 o
8 5 0 6.504 6.766 0.413 342.226 o
8 5 1 24.612 26.151 0.615 130.092 o
8 5 2 86.096 87.015 1.484 18.727 o
8 5 3 16.567 16.119 0.739 103.950 o
8 5 4 10.028 9.165 0.554 189.412 o
8 5 5 5.289 4.957 0.581 177.702 o
8 5 6 6.330 6.559 0.759 104.037 o
8 5 7 14.938 14.644 0.764 98.699 o
8 5 8 0.122 0.048 0.738 111.267 o
8 5 9 20.020 18.576 1.166 42.870 o
8 6 0 33.281 33.922 0.830 71.707 o
8 6 1 39.657 39.611 0.770 74.824 o
8 6 2 73.586 73.488 1.204 27.580 o
8 6 3 24.918 26.552 0.748 93.224 o
8 6 4 4.366 3.946 0.607 163.300 o
8 6 5 47.860 47.120 1.019 44.848 o
8 6 6 2.497 2.782 0.694 125.549 o
8 6 7 68.208 66.337 1.688 17.400 o
8 6 8 48.930 47.845 2.455 9.531 o
8 7 0 34.082 32.514 0.785 78.498 o
8 7 1 19.516 20.973 0.684 115.729 o
8 7 2 24.197 23.484 0.762 91.883 o
8 7 3 58.332 57.508 1.440 23.855 o
8 7 4 19.131 19.307 0.836 80.815 o
8 7 5 27.401 27.474 0.944 60.871 o
8 7 6 28.371 28.789 0.955 59.157 o
8 7 7 17.297 15.340 1.588 23.654 o
8 8 0 18.195 16.522 0.682 119.162 o
8 8 1 34.241 35.318 1.042 48.408 o
8 8 2 40.001 37.146 1.077 44.193 o
8 8 3 7.085 7.387 0.767 101.645 o
8 8 4 0.729 1.244 0.785 98.390 o
8 8 5 28.653 26.845 0.985 56.121 o
8 8 6 7.128 4.996 1.256 38.230 o
8 9 0 101.720 96.941 2.346 8.793 o
8 9 1 37.532 36.097 0.934 57.025 o
8 9 2 36.910 34.827 1.023 49.304 o
8 9 3 62.459 61.894 2.668 7.914 o
8 9 4 94.324 91.466 4.302 3.073 o
8 10 0 1.891 3.773 2.414 10.394 o
8 10 1 119.824 108.703 4.662 2.567 o
8 10 2 20.693 19.447 3.098 6.272 o
9 0 1 0.612 0.548 0.360 467.436 o
9 0 2 1.686 2.085 0.372 435.524 o
9 0 3 132.561 136.376 2.138 8.595 o
9 0 4 60.668 61.901 0.887 46.534 o
9 0 5 38.671 38.112 0.679 91.005 o
9 0 6 9.626 9.909 0.657 136.093 o
9 0 7 0.420 -0.146 0.528 217.015 o
9 0 8 0.063 -0.055 0.668 135.637 o
9 0 9 52.278 51.080 2.111 12.545 o
9 1 0 76.596 76.269 1.117 29.475 o
9 1 1 19.630 19.569 0.469 221.649 o
9 1 2 45.294 45.124 0.724 75.138 o
9 1 3 54.302 52.683 0.900 50.075 o
9 1 4 64.772 66.828 1.054 35.570 o
9 1 5 157.270 159.752 3.253 4.316 o
9 1 6 43.409 44.360 1.081 42.297 o
9 1 7 23.610 23.414 0.963 60.323 o
9 1 8 45.678 44.983 0.919 53.615 o
9 1 9 0.891 1.476 1.029 57.154 o
9 2 0 161.967 163.602 2.133 7.388 o
9 2 1 76.567 76.231 1.063 31.272 o
9 2 2 15.654 16.357 0.547 181.496 o
9 2 3 4.649 4.820 0.492 246.756 o
9 2 4 61.829 62.115 1.396 24.444 o
9 2 5 2.474 2.389 0.575 183.007 o
9 2 6 8.040 8.134 0.658 137.180 o
9 2 7 57.548 57.463 1.153 33.895 o
9 2 8 68.543 67.585 1.488 21.206 o
9 3 0 96.429 94.498 1.353 19.545 o
9 3 1 17.020 16.702 0.542 182.029 o
9 3 2 31.687 31.711 0.701 96.146 o
9 3 3 7.791 7.887 0.522 215.781 o
9 3 4 24.641 24.818 0.729 98.477 o
9 3 5 9.898 9.676 0.656 136.488 o
9 3 6 1.956 1.479 0.662 137.994 o
9 3 7 5.282 6.019 0.749 107.023 o
9 3 8 24.678 22.876 1.197 40.056 o
9 4 0 53.562 53.565 0.875 52.133 o
9 4 1 73.420 70.273 1.052 33.110 o
9 4 2 50.019 48.867 1.140 36.925 o
9 4 3 11.229 10.488 1.149 45.294 o
9 4 4 6.062 6.187 0.742 108.891 o
9 4 5 32.524 33.247 0.888 64.694 o
9 4 6 10.511 11.250 0.757 102.939 o
9 4 7 38.980 37.922 1.040 47.016 o
9 4 8 3.957 3.590 1.137 46.746 o
9 5 0 4.835 5.082 0.513 227.016 o
9 5 1 8.215 7.680 0.536 204.656 o
9 5 2 3.202 3.528 0.527 216.714 o
9 5 3 37.775 35.717 0.949 55.500 o
9 5 4 16.723 16.470 0.747 101.635 o
9 5 5 9.630 8.945 1.576 24.273 o
9 5 6 4.959 3.434 0.757 105.063 o
9 5 7 7.199 6.079 1.121 47.987 o
9 6 0 4.329 4.649 0.544 202.998 o
9 6 1 17.430 16.099 0.634 137.001 o
9 6 2 30.335 31.338 0.812 76.710 o
9 6 3 21.905 22.466 0.801 85.372 o
9 6 4 99.903 100.581 2.265 9.299 o
9 6 5 7.798 7.028 0.793 95.195 o
9 6 6 9.678 9.870 1.094 50.034 o
9 7 0 60.436 60.757 1.122 34.335 o
9 7 1 1.299 1.234 0.626 154.382 o
9 7 2 85.081 83.505 1.368 21.179 o
9 7 3 11.167 12.816 0.784 95.564 o
9 7 4 71.823 67.172 2.001 12.920 o
9 7 5 11.956 11.108 1.077 51.353 o
9 8 0 107.408 101.771 1.642 14.302 o
9 8 1 117.716 111.456 2.669 6.751 o
9 8 2 9.160 9.061 0.991 60.919 o
9 8 3 19.803 17.160 2.884 7.238 o
10 0 0 1.170 1.303 0.627 153.997 o
10 0 1 11.169 11.652 0.489 235.998 o
10 0 2 2.605 2.525 0.449 299.409 o
10 0 3 34.016 34.624 0.831 71.115 o
10 0 4 23.158 23.574 0.684 111.694 o
10 0 5 4.672 4.785 0.636 148.511 o
10 0 6 0.001 -0.034 0.829 88.184 o
10 0 7 45.012 41.643 1.311 30.531 o
10 1 0 0.046 -0.603 0.424 337.354 o
10 1 1 5.200 5.071 0.444 301.845 o
10 1 2 1.114 0.837 0.427 331.509 o
10 1 3 113.834 115.728 1.845 11.614 o
10 1 4 0.718 0.965 0.596 170.654 o
10 1 5 42.874 43.405 0.942 52.934 o
10 1 6 25.215 26.373 0.851 74.369 o
10 1 7 10.315 8.402 1.076 51.701 o
10 2 0 0.770 1.023 0.530 215.233 o
10 2 1 0.321 0.379 0.540 207.493 o
10 2 2 3.749 4.567 0.570 185.356 o
10 2 3 11.984 12.052 0.648 137.522 o
10 2 4 23.772 25.686 0.783 87.189 o
10 2 5 15.084 13.719 0.742 104.409 o
10 2 6 10.141 9.594 0.784 96.505 o
10 3 0 61.159 61.081 1.162 32.444 o
10 3 1 131.568 132.902 2.367 7.560 o
10 3 2 32.809 33.194 0.953 57.239 o
10 3 3 4.021 4.752 0.636 148.777 o
10 3 4 28.445 29.322 0.968 57.626 o
10 3 5 10.423 10.480 0.754 103.785 o
10 3 6 11.688 11.287 1.117 47.808 o
10 4 0 15.466 15.595 0.771 96.613 o
10 4 1 13.704 13.459 0.658 131.939 o
10 4 2 0.612 0.448 0.611 161.989 o
10 4 3 23.242 21.100 2.654 8.513 o
10 4 4 0.221 -0.025 0.701 123.362 o
10 4 5 15.982 14.724 1.118 47.222 o
10 4 6 13.505 13.388 1.825 18.050 o
10 5 0 73.205 71.037 1.160 29.231 o
10 5 1 19.330 18.609 0.730 103.939 o
10 5 2 4.458 4.155 0.668 134.857 o
10 5 3 53.056 54.187 1.121 36.678 o
10 5 4 131.867 133.187 3.268 4.624 o
10 5 5 49.483 51.174 3.040 6.317 o
10 6 0 1.021 0.619 0.674 133.413 o
10 6 1 9.519 9.134 0.737 109.006 o
10 6 2 1.135 0.592 0.883 77.677 o
10 6 3 51.604 53.379 2.463 9.402 o
10 6 4 7.165 2.680 2.991 6.765 o
11 0 1 26.027 24.614 0.697 105.224 o
11 0 2 7.682 7.644 0.585 172.600 o
11 0 3 15.371 13.811 0.733 106.605 o
11 0 4 0.272 0.298 1.010 59.426 o
11 1 0 76.606 76.633 1.445 20.896 o
11 1 1 4.361 4.212 0.732 112.535 o
11 1 2 16.447 15.010 1.002 58.231 o
11 1 3 10.504 9.603 1.203 41.466 o
11 1 4 43.160 37.568 7.519 1.067 o
11 2 0 17.989 17.024 1.002 57.890 o
11 2 1 35.629 33.813 1.465 26.147 o
11 2 2 10.313 10.516 0.983 61.704 o
11 2 3 1.488 1.493 1.008 59.551 o
11 3 0 3.676 3.326 0.972 64.045 o
11 3 1 2.872 2.761 0.960 65.608 o
11 3 2 29.127 28.179 1.166 41.102 o
11 4 0 16.942 16.119 1.892 16.740 o
11 4 1 0.379 0.763 1.675 21.584 o

_iucr_refine_instructions_details
;
TITL GA_150K_BLYP_CC-PVTZ OLEX2: imported from CIF
CELL 0.71073 7.487 9.496 9.7099 90 90 90
ZERR 4 0.002 0.0001 0.0004 0 0 0
LATT -1
SYMM 0.5-X,-Y,0.5+Z
SYMM 0.5+X,0.5-Y,-Z
SYMM -X,0.5+Y,0.5-Z
SFAC C H N O
UNIT 20 40 8 12

SIZE 0.1 0.08 0.05
TEMP -123(2)
CONF
ACTA 
MORE -1
BOND $H
WGHT 0.011752 0
FVAR 1.755631
REM <olex2.extras>
REM <HklSrc "%.\\ga_150K_BLYP_cc-pVTZ.hkl">
REM </olex2.extras>

O1    4     0.26859  0.96309  0.77789  11.00000  0.02202  0.01632  0.01221 =
 -0.00413  0.00480 -0.00782 
O2    4     0.43051  1.12564  0.88348  11.00000  0.01678  0.01875  0.00937 =
 -0.00422  0.00085 -0.00372 
O3    4     0.70918  0.94920  0.59977  11.00000  0.01742  0.01527  0.01296 =
 -0.00272 -0.00459  0.00338 
N1    3     0.44377  1.03577  0.52539  11.00000  0.01281  0.01171  0.00833 =
 -0.00170  0.00007  0.00136 
N2    3     0.73443  0.75570  0.40077  11.00000  0.01405  0.00958  0.01081 =
 -0.00060  0.00214  0.00155 
C1    1     0.37373  1.06550  0.77672  11.00000  0.01118  0.00973  0.00841 =
 -0.00196  0.00106  0.00056 
C2    1     0.42705  1.13423  0.63902  11.00000  0.01519  0.00907  0.00908 =
 -0.00099  0.00072  0.00054 
C3    1     0.28597  1.24451  0.60355  11.00000  0.03788  0.01786  0.01586 =
 -0.00015 -0.00176  0.01529 
C4    1     0.58967  0.95477  0.51359  11.00000  0.01270  0.00871  0.00776 =
 -0.00013  0.00020  0.00016 
C5    1     0.59932  0.86690  0.38161  11.00000  0.01584  0.01183  0.00863 =
 -0.00137 -0.00021  0.00230 
H1N1  2     0.35423  1.03892  0.44576  11.00000  0.02305  0.02232  0.02179 =
 -0.01014 -0.00968  0.00616 
H1N2  2     0.86327  0.79999  0.40482  11.00000  0.01957  0.02285  0.02484 =
 0.00618  0.00116  0.00645 
H2N2  2     0.73552  0.68035  0.32233  11.00000  0.02447  0.02078  0.02211 =
 -0.00544  0.00234  0.00748 
H3N2  2     0.70457  0.70344  0.49149  11.00000  0.02704  0.02129  0.02326 =
 0.00619  0.00318  0.00267 
H2    2     0.55711  1.18343  0.65503  11.00000  0.02779  0.02296  0.01791 =
 -0.00775  0.00299 -0.01111 
H3A   2     0.15872  1.19405  0.58295  11.00000  0.03249  0.04838  0.04451 =
 -0.00543 -0.01226  0.01650 
H3B   2     0.32624  1.30166  0.51176  11.00000  0.07864  0.03113  0.03535 =
 0.00778 -0.00157  0.02039 
H3C   2     0.27067  1.31714  0.68927  11.00000  0.07145  0.03772  0.02649 =
 -0.01113  0.00057  0.03040 
H5A   2     0.47048  0.81736  0.35880  11.00000  0.02709  0.02602  0.02990 =
 -0.01589 -0.00569 -0.00033 
H5B   2     0.63745  0.93268  0.29337  11.00000  0.04556  0.02153  0.01748 =
 0.00708  0.00330  0.01333 
HKLF 4

END
Q1 1 0.366667 1.425 0.725 11 0.05 0.13
Q3 1 0.433333 1.225 0.475 11 0.05 0.11
Q4 1 0.8 0.825 0.25 11 0.05 0.11
Q2 1 0.6 0.975 0.675 11 0.05 0.12
Q5 1 0.466667 1.025 0.35 11 0.05 0.09

  REM The information below was added by Olex2.
  REM
  REM R1 = 0.0149 for 2414 Fo > 4sig(Fo) and 0.0165 for all 2531 data
  REM 181 parameters refined using 0 restraints
  REM Highest difference peak 0.1301, deepest hole -0.1633
  REM Mean Shift 0.0001, Max Shift 0.0005.

  REM +++ Tabular Listing of Refinement Information +++
  REM R1_all = 0.0165
  REM R1_gt = 0.0149
  REM wR_ref = 0.0295
  REM GOOF = 1.2127
  REM Shift_max = 0.0005
  REM Shift_mean = 0.0001
  REM Reflections_all = 2531
  REM Reflections_gt = 2414
  REM Parameters = 181
  REM Hole = -0.1633
  REM Peak = 0.1301
  REM Flack = 0.3(6)

  
;
_olex2_submission_special_instructions  'No special instructions were received'
