# Supplementary material for: Fragmentation and transferability in Hirshfeld atom refinement
Source: IUCrJ. 2022 Feb 26;9(Pt 2):298–315. doi: 10.1107/S2052252522000690 (PMC8895009; doi:10.1107/S2052252522000690)
Supplement: Supplementary file 2 [file m-09-00298-sup2.zip › cif/frag_vs_no_frag/GLYALB08_frag_coarse_5.cif]

data_GLYALB08_frag_coarse_5
_audit_creation_date               2021-03-19
_audit_creation_method
;
Olex2 1.3
(compiled 2020.07.31 svn.rc2a77460 for OlexSys, GUI svn.r6145)
;
_audit_contact_author_address      ?
_audit_contact_author_email        ?
_audit_contact_author_name         ''
_audit_contact_author_phone        ?
_publ_contact_author_id_orcid      ?
_publ_section_references
;
Bourhis, L.J., Dolomanov, O.V., Gildea, R.J., Howard, J.A.K., Puschmann, H.
 (2015). Acta Cryst. A71, 59-75.

Dolomanov, O.V., Bourhis, L.J., Gildea, R.J, Howard, J.A.K. & Puschmann, H.
 (2009), J. Appl. Cryst. 42, 339-341.
;
_chemical_formula_moiety           'C5 H10 N2 O3'
_chemical_formula_sum              'C5 H10 N2 O3'
_chemical_formula_weight           146.147
_chemical_absolute_configuration   unk
loop_
  _atom_type_symbol
  _atom_type_scat_dispersion_real
  _atom_type_scat_dispersion_imag
  _atom_type_scat_Cromer_Mann_a1
  _atom_type_scat_Cromer_Mann_a2
  _atom_type_scat_Cromer_Mann_a3
  _atom_type_scat_Cromer_Mann_a4
  _atom_type_scat_Cromer_Mann_b1
  _atom_type_scat_Cromer_Mann_b2
  _atom_type_scat_Cromer_Mann_b3
  _atom_type_scat_Cromer_Mann_b4
  _atom_type_scat_Cromer_Mann_c
  _atom_type_scat_source
  _atom_type_scat_dispersion_source
 H 0.00000 0.00000 0.49300 0.32291 0.14019 0.04081 10.51090 26.12570 3.14236
 57.79970 0.0030380000826
 'International Tables Volume C Table 6.1.1.4 (pp. 500-502)'
 'Henke, Gullikson and Davis, At. Data and Nucl. Data Tables, 1993, 54, 2'
 C 0.00347 0.00161 2.31000 1.02000 1.58860 0.86500 20.84390 10.20750 0.56870
 51.65120 0.215599998832
 'International Tables Volume C Table 6.1.1.4 (pp. 500-502)'
 'Henke, Gullikson and Davis, At. Data and Nucl. Data Tables, 1993, 54, 2'
 O 0.01158 0.00611 3.04850 2.28680 1.54630 0.86700 13.27710 5.70110 0.32390
 32.90890 0.250800013542
 'International Tables Volume C Table 6.1.1.4 (pp. 500-502)'
 'Henke, Gullikson and Davis, At. Data and Nucl. Data Tables, 1993, 54, 2'
 N 0.00653 0.00323 12.21260 3.13220 2.01250 1.16630 0.00570 9.89330 28.99750
 0.58260 -11.5290002823
 'International Tables Volume C Table 6.1.1.4 (pp. 500-502)'
 'Henke, Gullikson and Davis, At. Data and Nucl. Data Tables, 1993, 54, 2'

_space_group_crystal_system        'orthorhombic'
_space_group_IT_number             19
_space_group_name_H-M_alt          'P 21 21 21'
_space_group_name_Hall             ' P 2ac 2ab'
loop_
  _space_group_symop_id
  _space_group_symop_operation_xyz
 1 x,y,z
 2 x+1/2,-y+1/2,-z
 3 -x,y+1/2,-z+1/2
 4 -x+1/2,-y,z+1/2

_symmetry_Int_Tables_number        19
_cell_length_a                     7.487(2)
_cell_length_b                     9.4960(1)
_cell_length_c                     9.7099(4)
_cell_angle_alpha                  90
_cell_angle_beta                   90
_cell_angle_gamma                  90
_cell_volume                       690.34(19)
_cell_formula_units_Z              4
_cell_measurement_temperature    150(2)
_cell_measurement_reflns_used    310
_cell_measurement_theta_min      6.04
_cell_measurement_theta_max      21.1
_exptl_absorpt_coefficient_mu      0.116
_exptl_crystal_density_diffrn      1.406
_exptl_crystal_F_000               312.191
_exptl_crystal_size_max            0.1
_exptl_crystal_size_mid            0.08
_exptl_crystal_size_min            0.05
_exptl_crystal_description       Prismatic
_exptl_crystal_colour            Colourless
_diffrn_measurement_device_type  'Bruker SMART-CCD'
_diffrn_reflns_av_R_equivalents    0.0262
_diffrn_reflns_av_unetI/netI       0.0206
_diffrn_reflns_Laue_measured_fraction_full  0.9894
_diffrn_reflns_Laue_measured_fraction_max  0.9743
_diffrn_reflns_limit_h_max         11
_diffrn_reflns_limit_h_min         -11
_diffrn_reflns_limit_k_max         13
_diffrn_reflns_limit_k_min         -13
_diffrn_reflns_limit_l_max         14
_diffrn_reflns_limit_l_min         -14
_diffrn_reflns_number              13135
_diffrn_reflns_point_group_measured_fraction_full  0.9912
_diffrn_reflns_point_group_measured_fraction_max  0.9675
_diffrn_reflns_theta_full          25.2417
_diffrn_reflns_theta_max           33.04
_diffrn_reflns_theta_min           3.00
_diffrn_ambient_temperature        150(2)
_diffrn_measured_fraction_theta_full  0.9894
_diffrn_measured_fraction_theta_max  0.9743
_diffrn_radiation_type             'Mo K\a'
_diffrn_radiation_wavelength       0.71073
_reflns_Friedel_coverage           0.958
_reflns_limit_h_max                11
_reflns_limit_h_min                -11
_reflns_limit_k_max                13
_reflns_limit_k_min                -13
_reflns_limit_l_max                14
_reflns_limit_l_min                -14
_reflns_number_gt                  2414
_reflns_number_total               2531
_reflns_threshold_expression       I>=2u(I)
_computing_molecular_graphics      'Olex2 1.3 (Dolomanov et al., 2009)'
_computing_publication_material    'Olex2 1.3 (Dolomanov et al., 2009)'
_computing_structure_refinement    'olex2.refine 1.3 (Bourhis et al., 2015)'
_refine_diff_density_max           0.1385
_refine_diff_density_min           -0.1726
_refine_diff_density_rms           0.0393
_refine_ls_abs_structure_details  
 'Flack, H. D. (1983). Acta Cryst. A39, 876-881.'
_refine_ls_abs_structure_Flack     0.3(7)
_refine_ls_d_res_high              0.6518
_refine_ls_d_res_low               6.7890
_refine_ls_goodness_of_fit_ref     1.3129
_refine_ls_hydrogen_treatment      refall
_refine_ls_matrix_type             full
_refine_ls_number_constraints      0
_refine_ls_number_parameters       181
_refine_ls_number_reflns           2531
_refine_ls_number_restraints       0
_refine_ls_R_factor_all            0.0174
_refine_ls_R_factor_gt             0.0158
_refine_ls_restrained_S_all        1.3129
_refine_ls_shift/su_max            0.0003
_refine_ls_shift/su_mean           0.0001
_refine_ls_structure_factor_coef   Fsqd
_refine_ls_weighting_details      
 'w=1/[\s^2^(Fo^2^)+(0.0120P)^2^] where P=(Fo^2^+2Fc^2^)/3'
_refine_ls_weighting_scheme        calc
_refine_ls_wR_factor_gt            0.0320
_refine_ls_wR_factor_ref           0.0322
_olex2_refinement_description
;
;
loop_
  _atom_site_label
  _atom_site_type_symbol
  _atom_site_fract_x
  _atom_site_fract_y
  _atom_site_fract_z
  _atom_site_U_iso_or_equiv
  _atom_site_adp_type
  _atom_site_occupancy
  _atom_site_refinement_flags_posn
 O1 O 0.26858(4) 0.96311(3) 0.77788(3) 0.01686(6) Uani 1.000000 .
 O2 O 0.43051(4) 1.12565(3) 0.88349(3) 0.01499(6) Uani 1.000000 .
 O3 O 0.70918(4) 0.94921(3) 0.59977(3) 0.01525(6) Uani 1.000000 .
 N1 N 0.44378(4) 1.03576(4) 0.52543(3) 0.01083(6) Uani 1.000000 .
 N2 N 0.73442(4) 0.75570(4) 0.40077(3) 0.01153(6) Uani 1.000000 .
 C1 C 0.37372(4) 1.06550(4) 0.77678(3) 0.00978(7) Uani 1.000000 .
 C2 C 0.42702(5) 1.13424(4) 0.63903(3) 0.01106(7) Uani 1.000000 .
 C3 C 0.28591(7) 1.24450(6) 0.60350(4) 0.02392(10) Uani 1.000000 .
 C4 C 0.58983(5) 0.95473(4) 0.51358(3) 0.00967(6) Uani 1.000000 .
 C5 C 0.59932(5) 0.86693(4) 0.38161(3) 0.01213(7) Uani 1.000000 .
 H1N1 H 0.3564(9) 1.0393(9) 0.4467(7) 0.0210(17) Uani 1.000000 .
 H1N2 H 0.8650(9) 0.7985(9) 0.4048(8) 0.0210(19) Uani 1.000000 .
 H2N2 H 0.7357(10) 0.6779(9) 0.3224(7) 0.0197(17) Uani 1.000000 .
 H3N2 H 0.7024(11) 0.7032(9) 0.4923(7) 0.0230(18) Uani 1.000000 .
 H2 H 0.5555(9) 1.1820(8) 0.6541(5) 0.0242(15) Uani 1.000000 .
 H3A H 0.1579(10) 1.1945(9) 0.5832(8) 0.039(2) Uani 1.000000 .
 H3B H 0.3263(13) 1.2983(9) 0.5100(8) 0.045(2) Uani 1.000000 .
 H3C H 0.2716(13) 1.3165(10) 0.6899(8) 0.051(2) Uani 1.000000 .
 H5A H 0.4716(8) 0.8159(9) 0.3584(7) 0.0292(18) Uani 1.000000 .
 H5B H 0.6371(10) 0.9331(8) 0.2927(6) 0.0265(17) Uani 1.000000 .

loop_
  _atom_site_aniso_label
  _atom_site_aniso_U_11
  _atom_site_aniso_U_22
  _atom_site_aniso_U_33
  _atom_site_aniso_U_12
  _atom_site_aniso_U_13
  _atom_site_aniso_U_23
 O1 0.02214(12) 0.01629(15) 0.01215(10) -0.00783(12) 0.00486(9) -0.00413(11)
 O2 0.01687(12) 0.01876(16) 0.00933(10) -0.00369(11) 0.00080(9) -0.00418(10)
 O3 0.01743(11) 0.01557(15) 0.01274(10) 0.00407(11) -0.00496(9) -0.00339(10)
 N1 0.01256(12) 0.01142(16) 0.00851(10) 0.00082(12) 0.00050(9) -0.00101(11)
 N2 0.01413(13) 0.00962(16) 0.01084(11) 0.00144(11) 0.00217(10) -0.00062(12)
 C1 0.01123(13) 0.00983(18) 0.00829(12) 0.00049(11) 0.00112(10) -0.00177(12)
 C2 0.01514(14) 0.00906(18) 0.00899(12) 0.00046(13) 0.00070(11) -0.00126(11)
 C3 0.0379(2) 0.0179(2) 0.01591(16) 0.01544(19) -0.00175(16) -0.00019(17)
 C4 0.01226(13) 0.00882(17) 0.00791(11) 0.00060(13) 0.00021(10) -0.00040(11)
 C5 0.01586(15) 0.01185(19) 0.00869(13) 0.00238(13) -0.00027(10) -0.00137(12)
 H1N1 0.020(4) 0.023(5) 0.020(3) -0.003(4) -0.011(3) -0.008(3)
 H1N2 0.022(4) 0.021(5) 0.021(4) 0.004(4) 0.002(3) 0.010(4)
 H2N2 0.023(4) 0.018(5) 0.018(4) 0.006(4) 0.004(3) -0.006(4)
 H3N2 0.030(4) 0.014(5) 0.025(4) 0.003(4) 0.005(3) 0.010(4)
 H2 0.032(3) 0.023(4) 0.017(3) -0.009(3) 0.005(3) -0.004(3)
 H3A 0.035(4) 0.037(5) 0.044(5) 0.015(4) -0.013(4) -0.006(4)
 H3B 0.082(6) 0.020(5) 0.033(4) 0.016(5) -0.007(4) 0.004(4)
 H3C 0.075(6) 0.052(6) 0.028(4) 0.038(6) -0.002(4) -0.010(4)
 H5A 0.027(4) 0.025(5) 0.036(4) 0.002(4) -0.006(3) -0.022(4)
 H5B 0.040(4) 0.021(4) 0.018(3) 0.015(4) 0.000(3) 0.002(3)

loop_
  _geom_bond_atom_site_label_1
  _geom_bond_atom_site_label_2
  _geom_bond_distance
  _geom_bond_site_symmetry_2
  _geom_bond_publ_flag
 O1 C1 1.2511(5) . ?
 O2 C1 1.2572(4) . ?
 O3 C4 1.2255(4) . ?
 N1 C2 1.4515(5) . ?
 N1 C4 1.3419(5) . ?
 N1 H1N1 1.007(6) . ?
 N2 C5 1.4742(5) . ?
 N2 H1N2 1.060(7) . ?
 N2 H2N2 1.061(8) . ?
 N2 H3N2 1.047(7) . ?
 C1 C2 1.5409(5) . ?
 C2 C3 1.5269(6) . ?
 C2 H2 1.073(6) . ?
 C3 H3A 1.088(8) . ?
 C3 H3B 1.085(9) . ?
 C3 H3C 1.087(8) . ?
 C4 C5 1.5304(5) . ?
 C5 H5A 1.095(6) . ?
 C5 H5B 1.105(7) . ?

loop_
  _geom_angle_atom_site_label_1
  _geom_angle_atom_site_label_2
  _geom_angle_atom_site_label_3
  _geom_angle
  _geom_angle_site_symmetry_1
  _geom_angle_site_symmetry_3
  _geom_angle_publ_flag
 C4 N1 C2 120.33(3) . . ?
 H1N1 N1 C2 119.9(4) . . ?
 H1N1 N1 C4 118.9(4) . . ?
 H1N2 N2 C5 111.3(4) . . ?
 H2N2 N2 C5 114.5(4) . . ?
 H2N2 N2 H1N2 106.6(6) . . ?
 H3N2 N2 C5 107.0(4) . . ?
 H3N2 N2 H1N2 111.3(6) . . ?
 H3N2 N2 H2N2 106.2(6) . . ?
 O2 C1 O1 123.97(3) . . ?
 C2 C1 O1 119.98(3) . . ?
 C2 C1 O2 115.81(3) . . ?
 C1 C2 N1 114.15(3) . . ?
 C3 C2 N1 109.27(3) . . ?
 C3 C2 C1 107.90(3) . . ?
 H2 C2 N1 107.4(3) . . ?
 H2 C2 C1 107.0(3) . . ?
 H2 C2 C3 111.2(4) . . ?
 H3A C3 C2 110.6(4) . . ?
 H3B C3 C2 108.6(5) . . ?
 H3B C3 H3A 107.4(6) . . ?
 H3C C3 C2 109.0(4) . . ?
 H3C C3 H3A 109.1(7) . . ?
 H3C C3 H3B 112.1(7) . . ?
 N1 C4 O3 124.06(3) . . ?
 C5 C4 O3 120.97(3) . . ?
 C5 C4 N1 114.96(3) . . ?
 C4 C5 N2 108.46(3) . . ?
 H5A C5 N2 107.9(4) . . ?
 H5A C5 C4 111.9(3) . . ?
 H5B C5 N2 109.3(4) . . ?
 H5B C5 C4 110.9(4) . . ?
 H5B C5 H5A 108.3(6) . . ?

loop_
  _geom_torsion_atom_site_label_1
  _geom_torsion_atom_site_label_2
  _geom_torsion_atom_site_label_3
  _geom_torsion_atom_site_label_4
  _geom_torsion
  _geom_torsion_site_symmetry_1
  _geom_torsion_site_symmetry_2
  _geom_torsion_site_symmetry_3
  _geom_torsion_site_symmetry_4
  _geom_torsion_publ_flag
 O1 C1 C2 N1 -35.41(4) . . . . ?
 O1 C1 C2 C3 86.24(4) . . . . ?
 O2 C1 C2 N1 150.03(3) . . . . ?
 O2 C1 C2 C3 -88.32(4) . . . . ?
 O3 C4 N1 C2 5.90(5) . . . . ?
 O3 C4 C5 N2 16.44(4) . . . . ?
 N1 C4 C5 N2 -163.70(3) . . . . ?

loop_
  _refln_index_h
  _refln_index_k
  _refln_index_l
  _refln_F_squared_calc
  _refln_F_squared_meas
  _refln_F_squared_sigma
  _refln_F_squared_weight
  _refln_observed_status
-11 -4 -1 0.328 0.506 1.820 18.371 o
-11 -3 -2 28.968 26.983 1.078 47.653 o
-11 -3 -1 2.885 2.411 1.307 35.584 o
-11 -2 -3 1.502 1.462 0.953 66.893 o
-11 -2 -2 10.514 11.026 0.968 63.751 o
-11 -2 -1 35.590 33.539 1.552 23.550 o
-11 -1 -4 42.312 36.979 2.165 12.363 o
-11 -1 -3 10.390 10.372 0.751 105.042 o
-11 -1 -2 16.865 15.453 0.766 97.184 o
-11 -1 -1 4.420 4.024 0.674 133.109 o
-10 -6 -3 51.878 49.566 3.644 4.456 o
-10 -6 -2 1.169 1.003 0.964 65.493 o
-10 -6 -1 9.421 9.015 0.711 117.496 o
-10 -5 -4 132.495 132.906 3.356 4.414 o
-10 -5 -3 53.667 48.628 1.495 23.189 o
-10 -5 -2 4.572 4.174 0.622 156.225 o
-10 -5 -1 20.151 19.229 0.714 107.388 o
-10 -4 -5 15.864 16.606 0.982 60.755 o
-10 -4 -4 0.249 0.490 0.589 175.589 o
-10 -4 -3 23.391 22.532 0.673 114.948 o
-10 -4 -2 0.592 0.462 0.581 180.055 o
-10 -4 -1 13.939 13.258 0.634 141.917 o
-10 -3 -6 11.877 11.913 1.018 57.594 o
-10 -3 -5 10.344 9.753 0.587 169.077 o
-10 -3 -4 28.126 28.207 0.741 91.812 o
-10 -3 -3 4.241 3.984 0.571 185.024 o
-10 -3 -2 32.856 33.944 0.776 79.964 o
-10 -3 -1 132.817 131.746 2.100 8.788 o
-10 -2 -7 31.008 29.744 4.269 3.315 o
-10 -2 -6 9.911 9.628 0.884 76.485 o
-10 -2 -5 15.462 13.535 0.679 123.617 o
-10 -2 -4 23.546 24.398 0.729 99.224 o
-10 -2 -3 11.829 12.302 0.633 144.476 o
-10 -2 -2 3.827 4.287 0.553 197.701 o
-10 -2 -1 0.336 -0.341 0.533 213.925 o
-10 -1 -7 10.361 10.093 1.035 56.032 o
-10 -1 -6 25.459 25.242 0.739 95.380 o
-10 -1 -5 42.463 42.444 0.945 52.853 o
-10 -1 -4 0.741 1.213 0.572 185.708 o
-10 -1 -3 113.908 114.892 1.494 14.827 o
-10 -1 -2 1.069 0.935 0.455 293.979 o
-10 -1 -1 5.260 5.339 0.462 279.358 o
-9 -8 -3 19.594 15.971 2.699 8.298 o
-9 -8 -2 9.814 8.404 0.719 114.866 o
-9 -8 -1 117.224 115.282 1.798 11.744 o
-9 -7 -5 11.813 10.964 2.691 8.382 o
-9 -7 -4 72.703 69.751 2.179 11.089 o
-9 -7 -3 11.133 11.031 0.674 128.788 o
-9 -7 -2 85.600 85.506 1.288 22.465 o
-9 -7 -1 1.266 0.593 0.598 169.783 o
-9 -6 -6 10.005 8.260 0.793 94.861 o
-9 -6 -5 8.059 7.526 0.624 152.621 o
-9 -6 -4 101.464 99.198 1.616 14.967 o
-9 -6 -3 22.256 21.921 0.691 110.955 o
-9 -6 -2 31.488 30.919 0.755 85.550 o
-9 -6 -1 17.202 16.927 0.592 154.969 o
-9 -5 -7 7.072 5.688 1.426 29.822 o
-9 -5 -6 5.227 5.036 0.610 161.675 o
-9 -5 -5 9.749 9.844 0.730 111.419 o
-9 -5 -4 16.950 16.428 0.812 86.982 o
-9 -5 -3 37.448 36.387 0.731 83.167 o
-9 -5 -2 3.331 3.427 0.494 247.336 o
-9 -5 -1 7.803 8.554 0.518 219.277 o
-9 -4 -8 4.001 1.670 1.612 23.397 o
-9 -4 -7 38.974 38.091 0.877 61.889 o
-9 -4 -6 10.482 11.239 0.523 210.105 o
-9 -4 -5 32.818 33.230 0.788 78.343 o
-9 -4 -4 6.261 5.974 0.501 237.359 o
-9 -4 -3 11.342 11.710 0.634 144.359 o
-9 -4 -2 50.742 50.977 0.813 59.045 o
-9 -4 -1 73.547 75.114 1.120 29.809 o
-9 -3 -8 24.661 25.631 0.798 83.854 o
-9 -3 -7 5.301 5.392 0.517 224.008 o
-9 -3 -6 2.121 2.061 0.473 271.588 o
-9 -3 -5 9.977 10.149 0.487 241.460 o
-9 -3 -4 24.886 25.371 0.610 131.767 o
-9 -3 -3 7.927 7.630 0.479 255.321 o
-9 -3 -2 31.776 31.281 0.666 103.694 o
-9 -3 -1 16.778 16.546 0.574 164.711 o
-9 -2 -9 32.456 29.400 4.703 2.733 o
-9 -2 -8 68.611 66.752 0.974 37.738 o
-9 -2 -7 57.966 58.826 0.892 47.428 o
-9 -2 -6 7.999 8.624 0.492 241.347 o
-9 -2 -5 2.489 2.542 0.469 275.772 o
-9 -2 -4 60.810 61.440 0.929 43.548 o
-9 -2 -3 4.738 4.566 0.445 303.017 o
-9 -2 -2 16.151 15.956 0.545 181.959 o
-9 -2 -1 76.129 75.275 1.447 20.854 o
-9 -1 -9 0.955 0.177 1.285 36.830 o
-9 -1 -8 45.584 47.455 0.806 63.662 o
-9 -1 -7 23.633 23.370 0.604 136.819 o
-9 -1 -6 43.680 43.569 0.856 60.534 o
-9 -1 -5 156.463 160.518 2.047 7.840 o
-9 -1 -4 64.620 66.705 0.963 39.550 o
-9 -1 -3 54.017 54.438 1.044 40.307 o
-9 -1 -2 44.861 48.709 0.738 71.642 o
-9 -1 -1 19.714 20.433 0.486 207.537 o
-8 -10 -2 20.996 21.813 2.378 10.640 o
-8 -10 -1 120.200 119.464 4.453 2.779 o
-8 -9 -5 12.843 13.918 2.358 10.892 o
-8 -9 -4 94.294 85.082 2.187 10.183 o
-8 -9 -3 62.834 63.416 1.421 23.492 o
-8 -9 -2 37.049 35.285 0.824 69.946 o
-8 -9 -1 38.783 37.183 0.898 59.876 o
-8 -8 -6 6.823 5.724 0.943 68.001 o
-8 -8 -5 28.854 28.126 0.733 93.006 o
-8 -8 -4 0.755 0.946 0.565 190.717 o
-8 -8 -3 7.344 7.428 0.558 190.891 o
-8 -8 -2 40.642 39.410 0.811 68.375 o
-8 -8 -1 34.724 34.358 0.907 61.172 o
-8 -7 -7 17.287 15.768 0.760 98.374 o
-8 -7 -6 28.844 28.739 0.741 91.029 o
-8 -7 -5 27.793 27.107 0.700 101.482 o
-8 -7 -4 19.269 18.765 0.728 104.433 o
-8 -7 -3 58.773 60.378 0.997 40.606 o
-8 -7 -2 24.356 23.661 0.625 128.210 o
-8 -7 -1 19.657 19.245 0.587 152.593 o
-8 -6 -8 48.970 47.542 1.353 28.066 o
-8 -6 -7 68.772 67.124 1.699 17.121 o
-8 -6 -6 2.553 2.703 0.515 228.635 o
-8 -6 -5 48.504 46.543 0.903 53.199 o
-8 -6 -4 4.353 4.124 0.498 242.480 o
-8 -6 -3 24.688 26.475 0.647 119.089 o
-8 -6 -2 72.962 70.243 1.465 21.051 o
-8 -6 -1 39.875 38.633 0.728 80.752 o
-8 -5 -9 19.912 19.071 3.139 6.141 o
-8 -5 -8 0.117 0.153 0.566 189.936 o
-8 -5 -7 14.912 15.215 0.602 153.930 o
-8 -5 -6 6.253 6.394 0.519 220.789 o
-8 -5 -5 5.431 5.381 0.483 256.147 o
-8 -5 -4 10.130 9.941 0.484 244.785 o
-8 -5 -3 16.950 17.398 0.447 251.831 o
-8 -5 -2 86.577 85.877 1.278 22.521 o
-8 -5 -1 25.075 24.981 0.541 159.222 o
-8 -4 -9 2.659 2.452 0.614 161.101 o
-8 -4 -8 44.165 44.670 0.876 57.957 o
-8 -4 -7 18.050 18.045 0.600 149.657 o
-8 -4 -6 15.329 15.390 0.458 249.629 o
-8 -4 -5 27.519 28.428 0.544 149.714 o
-8 -4 -4 86.713 88.115 1.058 27.541 o
-8 -4 -3 14.173 14.487 0.481 233.587 o
-8 -4 -2 53.070 54.377 0.805 57.506 o
-8 -4 -1 17.562 17.759 0.470 229.239 o
-8 -3 -10 39.726 39.719 2.048 13.766 o
-8 -3 -9 26.792 25.308 0.735 95.061 o
-8 -3 -8 23.646 23.919 0.564 152.718 o
-8 -3 -7 15.098 15.823 0.477 232.743 o
-8 -3 -6 46.115 45.316 0.699 76.997 o
-8 -3 -5 125.057 127.077 1.503 13.450 o
-8 -3 -4 9.781 9.911 0.437 297.412 o
-8 -3 -3 128.524 125.827 1.831 10.696 o
-8 -3 -2 34.227 34.301 0.618 110.681 o
-8 -3 -1 28.815 28.953 0.588 130.901 o
-8 -2 -10 14.491 15.019 0.679 123.691 o
-8 -2 -9 59.115 58.959 0.880 47.755 o
-8 -2 -8 1.539 1.629 0.439 315.414 o
-8 -2 -7 0.257 0.019 0.393 393.995 o
-8 -2 -6 23.751 24.849 0.537 163.439 o
-8 -2 -5 42.081 41.722 0.693 83.020 o
-8 -2 -4 17.980 18.640 0.473 223.983 o
-8 -2 -3 45.536 46.011 0.705 76.413 o
-8 -2 -2 148.264 148.769 1.885 9.065 o
-8 -2 -1 66.415 64.264 1.015 36.882 o
-8 -1 -10 124.169 123.380 1.885 10.574 o
-8 -1 -9 0.621 0.844 0.586 177.025 o
-8 -1 -8 53.442 52.096 0.802 58.193 o
-8 -1 -7 15.749 15.466 0.465 242.147 o
-8 -1 -6 84.434 84.494 1.234 23.901 o
-8 -1 -5 19.897 19.940 0.452 232.776 o
-8 -1 -4 148.248 149.567 1.626 10.470 o
-8 -1 -3 25.962 27.189 0.547 152.553 o
-8 -1 -2 59.498 60.074 0.867 48.178 o
-8 -1 -1 35.345 34.376 0.553 126.216 o
-7 -11 -3 32.274 34.492 2.073 13.665 o
-7 -11 -2 57.247 59.137 2.712 7.767 o
-7 -11 -1 90.002 87.450 3.487 4.575 o
-7 -10 -5 6.815 5.896 0.936 68.957 o
-7 -10 -4 12.669 11.485 0.738 107.536 o
-7 -10 -3 51.307 47.593 1.014 43.837 o
-7 -10 -2 4.837 3.826 0.694 125.544 o
-7 -10 -1 38.186 37.431 1.065 45.391 o
-7 -9 -7 29.214 29.578 2.037 14.239 o
-7 -9 -6 26.425 27.537 0.843 74.722 o
-7 -9 -5 6.007 5.617 0.991 61.602 o
-7 -9 -4 13.720 13.984 0.733 107.865 o
-7 -9 -3 11.196 11.044 0.687 124.264 o
-7 -9 -2 82.003 81.525 1.150 26.655 o
-7 -9 -1 115.105 113.597 1.597 13.724 o
-7 -8 -8 11.744 11.919 1.866 17.377 o
-7 -8 -7 6.555 6.582 0.532 210.551 o
-7 -8 -6 14.192 13.374 0.664 129.883 o
-7 -8 -5 35.623 35.808 0.702 90.045 o
-7 -8 -4 1.760 1.520 0.484 259.120 o
-7 -8 -3 3.835 3.622 0.474 268.009 o
-7 -8 -2 58.128 60.924 1.184 31.975 o
-7 -8 -1 16.470 17.025 0.584 159.604 o
-7 -7 -9 50.217 63.519 7.700 1.019 o
-7 -7 -8 14.997 13.733 0.667 128.125 o
-7 -7 -7 32.964 32.620 0.692 96.013 o
-7 -7 -6 89.284 88.241 1.373 20.145 o
-7 -7 -5 10.630 11.030 0.471 255.240 o
-7 -7 -4 38.897 38.297 0.750 78.259 o
-7 -7 -3 43.128 45.041 0.789 67.813 o
-7 -7 -2 42.390 43.001 0.728 77.070 o
-7 -7 -1 13.890 14.081 0.517 206.279 o
-7 -6 -10 24.074 22.890 3.944 3.891 o
-7 -6 -9 6.346 7.022 0.580 177.876 o
-7 -6 -8 61.248 61.124 1.084 35.524 o
-7 -6 -7 4.806 5.540 0.513 228.159 o
-7 -6 -6 24.177 25.259 1.041 52.028 o
-7 -6 -5 19.695 19.756 0.524 184.197 o
-7 -6 -4 57.244 57.584 1.735 17.471 o
-7 -6 -3 17.918 17.281 0.660 126.538 o
-7 -6 -2 30.969 30.483 0.618 117.504 o
-7 -6 -1 11.862 12.359 0.436 288.792 o
-7 -5 -10 33.125 30.875 1.395 29.016 o
-7 -5 -9 6.699 6.971 0.624 153.611 o
-7 -5 -8 58.054 57.923 0.936 44.803 o
-7 -5 -7 3.457 2.959 0.435 319.362 o
-7 -5 -6 48.922 50.521 0.801 61.332 o
-7 -5 -5 16.036 16.565 0.497 213.614 o
-7 -5 -4 13.750 15.212 0.892 73.753 o
-7 -5 -3 16.069 15.308 0.460 246.306 o
-7 -5 -2 9.873 9.825 0.365 413.192 o
-7 -5 -1 12.866 12.665 0.375 370.207 o
-7 -4 -11 5.194 7.100 4.223 3.410 o
-7 -4 -10 76.053 76.416 1.161 27.919 o
-7 -4 -9 5.966 6.552 0.521 219.507 o
-7 -4 -8 21.836 21.541 0.574 153.124 o
-7 -4 -7 28.546 30.049 0.871 69.137 o
-7 -4 -6 29.108 29.520 0.728 93.203 o
-7 -4 -5 101.196 101.395 1.107 22.569 o
-7 -4 -4 1.810 1.678 0.296 691.181 o
-7 -4 -3 29.491 30.622 0.548 142.021 o
-7 -4 -2 37.926 38.127 0.596 108.246 o
-7 -4 -1 13.344 12.814 0.367 380.721 o
-7 -3 -11 24.291 23.244 1.530 25.095 o
-7 -3 -10 15.404 16.099 0.629 141.067 o
-7 -3 -9 27.925 28.756 0.661 110.424 o
-7 -3 -8 47.247 47.689 1.188 35.110 o
-7 -3 -7 1.408 1.649 0.334 543.654 o
-7 -3 -6 208.152 215.019 2.138 5.572 o
-7 -3 -5 6.062 6.362 0.410 350.584 o
-7 -3 -4 150.482 154.826 1.785 9.369 o
-7 -3 -3 45.518 45.419 0.691 78.670 o
-7 -3 -2 169.815 168.884 1.951 7.679 o
-7 -3 -1 67.787 71.175 1.093 32.441 o
-7 -2 -11 45.337 44.436 0.913 54.137 o
-7 -2 -10 80.859 78.984 1.029 30.708 o
-7 -2 -9 13.250 14.158 0.463 253.131 o
-7 -2 -8 24.259 24.389 0.526 168.599 o
-7 -2 -7 15.559 15.406 0.413 296.754 o
-7 -2 -6 70.990 73.443 0.867 40.796 o
-7 -2 -5 44.712 45.343 0.648 85.767 o
-7 -2 -4 108.314 109.891 1.334 17.498 o
-7 -2 -3 61.031 62.167 0.828 49.595 o
-7 -2 -2 65.161 65.148 0.948 40.386 o
-7 -2 -1 52.993 51.813 0.734 65.060 o
-7 -1 -11 16.331 15.670 0.692 117.961 o
-7 -1 -10 9.312 9.551 0.579 174.913 o
-7 -1 -9 14.689 14.457 0.558 177.748 o
-7 -1 -8 16.164 16.016 0.561 172.594 o
-7 -1 -7 61.903 62.253 0.850 47.750 o
-7 -1 -6 60.593 60.145 0.837 49.716 o
-7 -1 -5 4.253 4.142 0.300 658.589 o
-7 -1 -4 3.142 3.146 0.274 797.861 o
-7 -1 -3 104.361 106.959 1.174 20.515 o
-7 -1 -2 270.839 276.488 3.373 2.761 o
-7 -1 -1 187.736 187.892 2.117 6.381 o
-6 -11 -4 61.766 58.017 1.956 13.979 o
-6 -11 -3 3.775 3.503 0.909 73.391 o
-6 -11 -2 8.318 8.505 0.821 88.992 o
-6 -11 -1 8.631 9.930 0.963 64.800 o
-6 -10 -7 38.428 39.513 3.808 4.134 o
-6 -10 -6 0.898 0.477 0.863 81.713 o
-6 -10 -5 61.736 56.340 2.147 11.867 o
-6 -10 -4 5.580 5.348 0.542 204.393 o
-6 -10 -3 129.839 130.474 1.727 11.254 o
-6 -10 -2 24.857 24.198 0.822 79.702 o
-6 -10 -1 32.235 31.835 1.278 34.181 o
-6 -9 -8 10.061 9.470 1.025 57.114 o
-6 -9 -7 60.262 57.633 0.990 40.947 o
-6 -9 -6 7.029 7.373 0.549 197.114 o
-6 -9 -5 75.115 74.151 2.557 8.286 o
-6 -9 -4 25.210 23.799 0.670 113.384 o
-6 -9 -3 10.744 10.582 0.540 197.664 o
-6 -9 -2 19.666 18.927 0.856 77.397 o
-6 -9 -1 50.466 50.879 1.084 39.454 o
-6 -8 -9 12.552 12.481 0.669 129.454 o
-6 -8 -8 52.541 55.514 1.845 15.941 o
-6 -8 -7 9.541 7.815 1.026 57.162 o
-6 -8 -6 36.656 39.908 1.346 30.190 o
-6 -8 -5 82.844 85.353 2.068 11.523 o
-6 -8 -4 289.659 301.134 4.387 1.926 o
-6 -8 -3 22.423 22.053 0.629 130.449 o
-6 -8 -2 41.143 41.121 1.390 27.973 o
-6 -8 -1 13.662 14.172 0.605 154.411 o
-6 -7 -10 23.581 20.974 2.462 9.917 o
-6 -7 -9 36.693 34.168 0.720 86.547 o
-6 -7 -8 14.151 14.225 0.513 208.451 o
-6 -7 -7 47.709 48.804 0.767 66.153 o
-6 -7 -6 21.885 23.059 0.596 142.793 o
-6 -7 -5 30.280 31.411 0.654 108.066 o
-6 -7 -4 13.640 13.785 0.535 194.262 o
-6 -7 -3 35.130 36.474 0.928 58.355 o
-6 -7 -2 57.361 57.204 1.200 31.832 o
-6 -7 -1 63.955 62.573 1.521 21.049 o
-6 -6 -11 35.486 34.782 2.947 6.866 o
-6 -6 -10 58.872 61.313 0.995 40.559 o
-6 -6 -9 44.758 44.828 0.804 65.180 o
-6 -6 -8 58.683 59.147 0.894 46.949 o
-6 -6 -7 58.621 59.608 1.068 37.142 o
-6 -6 -6 55.929 57.482 0.867 50.339 o
-6 -6 -5 48.739 48.812 0.714 71.562 o
-6 -6 -4 7.175 7.376 0.384 391.891 o
-6 -6 -3 14.577 14.540 0.414 301.842 o
-6 -6 -2 75.688 77.911 1.207 26.522 o
-6 -6 -1 197.452 203.356 2.456 5.186 o
-6 -5 -11 47.139 46.291 1.856 16.189 o
-6 -5 -10 61.305 62.746 1.090 35.072 o
-6 -5 -9 14.618 14.153 0.586 162.783 o
-6 -5 -8 6.408 7.172 0.636 148.243 o
-6 -5 -7 19.536 19.899 0.485 209.601 o
-6 -5 -6 34.105 34.532 0.602 114.772 o
-6 -5 -5 21.709 21.642 0.624 133.291 o
-6 -5 -4 195.979 192.739 4.368 2.480 o
-6 -5 -3 34.082 33.909 0.588 118.923 o
-6 -5 -2 284.313 284.502 3.410 2.620 o
-6 -5 -1 15.456 15.686 0.435 272.094 o
-6 -4 -12 55.601 50.214 4.535 2.900 o
-6 -4 -11 8.655 9.170 0.597 165.599 o
-6 -4 -10 80.440 81.383 1.202 25.568 o
-6 -4 -9 3.975 4.300 0.445 303.025 o
-6 -4 -8 119.875 118.775 1.854 11.092 o
-6 -4 -7 16.383 16.711 0.449 253.144 o
-6 -4 -6 58.399 58.145 0.824 52.137 o
-6 -4 -5 7.301 7.581 0.332 514.846 o
-6 -4 -4 246.415 253.523 2.590 3.905 o
-6 -4 -3 41.239 42.546 0.566 106.940 o
-6 -4 -2 134.237 133.976 1.539 12.297 o
-6 -4 -1 38.178 37.535 0.587 110.442 o
-6 -3 -12 101.366 100.897 2.158 9.933 o
-6 -3 -11 12.746 12.194 0.600 158.781 o
-6 -3 -10 24.250 22.880 1.685 20.824 o
-6 -3 -9 21.330 22.217 0.568 156.096 o
-6 -3 -8 3.090 2.805 0.374 431.624 o
-6 -3 -7 93.472 96.009 1.098 24.519 o
-6 -3 -6 37.864 39.072 0.521 126.513 o
-6 -3 -5 28.561 29.357 0.587 131.113 o
-6 -3 -4 105.902 106.936 1.200 19.901 o
-6 -3 -3 31.186 30.745 0.555 136.535 o
-6 -3 -2 140.627 140.720 1.602 11.264 o
-6 -3 -1 4.047 3.820 0.254 913.385 o
-6 -2 -12 2.928 2.530 0.573 184.386 o
-6 -2 -11 41.410 41.004 0.825 65.832 o
-6 -2 -10 45.230 46.667 0.736 72.268 o
-6 -2 -9 39.321 40.244 0.607 102.520 o
-6 -2 -8 27.529 28.052 0.484 176.906 o
-6 -2 -7 93.605 94.880 1.124 24.046 o
-6 -2 -6 51.482 52.215 0.868 53.527 o
-6 -2 -5 243.738 239.876 2.366 4.338 o
-6 -2 -4 273.451 282.014 2.884 3.159 o
-6 -2 -3 295.449 295.517 4.316 1.954 o
-6 -2 -2 94.945 95.146 1.484 17.408 o
-6 -2 -1 101.014 100.890 1.280 19.627 o
-6 -1 -12 9.154 7.841 0.611 158.222 o
-6 -1 -11 35.284 35.743 0.919 59.352 o
-6 -1 -10 27.108 28.026 0.534 154.764 o
-6 -1 -9 115.230 117.671 1.320 16.567 o
-6 -1 -8 165.986 171.006 2.027 7.476 o
-6 -1 -7 112.221 112.753 1.286 17.565 o
-6 -1 -6 46.250 46.513 0.652 83.084 o
-6 -1 -5 101.909 100.670 1.219 20.544 o
-6 -1 -4 172.656 170.528 2.381 6.141 o
-6 -1 -3 3.192 3.143 0.252 937.154 o
-6 -1 -2 91.639 92.572 1.021 27.001 o
-6 -1 -1 111.401 111.117 1.216 18.700 o
-5 -12 -3 21.992 21.579 2.021 14.653 o
-5 -12 -2 41.250 38.419 1.669 20.155 o
-5 -12 -1 18.089 18.305 1.244 38.133 o
-5 -11 -7 37.277 34.716 3.406 5.160 o
-5 -11 -6 4.802 3.568 1.979 15.529 o
-5 -11 -5 46.679 43.783 1.847 16.398 o
-5 -11 -4 1.020 0.630 0.754 107.098 o
-5 -11 -3 31.656 31.252 1.199 38.476 o
-5 -11 -2 16.981 18.047 1.040 54.114 o
-5 -11 -1 39.505 40.126 1.318 30.988 o
-5 -10 -8 0.809 1.334 0.988 62.270 o
-5 -10 -7 53.270 53.399 1.581 20.939 o
-5 -10 -6 7.718 8.029 0.701 121.766 o
-5 -10 -5 4.234 3.950 0.744 109.291 o
-5 -10 -4 15.080 12.994 1.229 39.472 o
-5 -10 -3 14.796 14.323 0.924 68.792 o
-5 -10 -2 36.709 35.416 0.746 81.694 o
-5 -10 -1 42.094 41.385 0.933 54.203 o
-5 -9 -9 73.884 72.520 2.004 12.706 o
-5 -9 -8 22.483 21.810 0.921 66.206 o
-5 -9 -7 25.814 26.142 0.881 69.684 o
-5 -9 -6 11.567 11.471 0.686 124.323 o
-5 -9 -5 45.024 44.095 2.469 9.531 o
-5 -9 -4 25.444 25.262 0.587 139.102 o
-5 -9 -3 63.183 63.691 1.137 32.578 o
-5 -9 -2 1.789 1.678 0.463 283.686 o
-5 -9 -1 2.454 2.368 0.469 275.679 o
-5 -8 -10 16.359 14.507 0.888 73.885 o
-5 -8 -9 14.671 14.024 0.654 132.899 o
-5 -8 -8 3.096 2.895 0.471 272.464 o
-5 -8 -7 9.349 8.960 0.459 273.486 o
-5 -8 -6 34.218 33.215 0.643 105.326 o
-5 -8 -5 73.664 77.368 1.077 30.981 o
-5 -8 -4 21.083 20.735 0.539 172.295 o
-5 -8 -3 28.607 28.546 0.625 119.879 o
-5 -8 -2 37.929 37.621 0.726 83.129 o
-5 -8 -1 52.940 50.637 1.113 37.353 o
-5 -7 -11 17.758 17.778 2.266 11.742 o
-5 -7 -10 21.780 21.363 0.612 137.632 o
-5 -7 -9 26.834 26.811 0.604 129.890 o
-5 -7 -8 84.210 85.788 1.228 23.971 o
-5 -7 -7 36.920 37.480 0.787 74.512 o
-5 -7 -6 86.618 88.214 1.339 21.106 o
-5 -7 -5 65.489 64.943 1.118 32.699 o
-5 -7 -4 88.764 92.689 1.711 14.872 o
-5 -7 -3 169.838 173.579 2.751 5.171 o
-5 -7 -2 60.580 60.804 1.183 31.573 o
-5 -7 -1 65.249 64.513 1.785 16.047 o
-5 -6 -11 0.054 0.432 0.558 195.224 o
-5 -6 -10 21.430 21.065 0.598 144.037 o
-5 -6 -9 175.897 183.253 2.130 6.689 o
-5 -6 -8 91.348 93.887 1.198 22.920 o
-5 -6 -7 29.420 30.232 0.638 113.998 o
-5 -6 -6 136.312 137.646 1.762 10.519 o
-5 -6 -5 23.715 24.000 0.507 180.078 o
-5 -6 -4 9.742 9.919 0.426 311.615 o
-5 -6 -3 38.780 39.514 0.697 86.351 o
-5 -6 -2 88.343 92.582 1.523 17.505 o
-5 -6 -1 204.373 206.618 3.075 3.929 o
-5 -5 -12 2.901 1.325 2.317 11.330 o
-5 -5 -11 0.460 0.088 0.515 229.015 o
-5 -5 -10 103.804 103.979 1.499 16.042 o
-5 -5 -9 8.122 8.043 0.447 290.415 o
-5 -5 -8 10.944 10.787 0.411 327.780 o
-5 -5 -7 180.217 181.084 2.085 6.748 o
-5 -5 -6 10.799 10.454 0.338 466.371 o
-5 -5 -5 33.456 33.655 0.605 115.483 o
-5 -5 -4 155.899 153.020 2.314 6.916 o
-5 -5 -3 30.337 29.840 0.667 105.719 o
-5 -5 -2 61.754 63.154 1.040 37.180 o
-5 -5 -1 254.254 256.584 3.331 2.980 o
-5 -4 -12 150.873 147.931 2.193 7.577 o
-5 -4 -11 20.254 19.837 0.629 134.293 o
-5 -4 -10 17.068 17.191 0.541 181.535 o
-5 -4 -9 57.223 59.242 0.860 49.859 o
-5 -4 -8 11.553 12.225 0.401 336.416 o
-5 -4 -7 43.299 43.320 0.651 87.820 o
-5 -4 -6 185.613 188.470 2.118 6.421 o
-5 -4 -5 142.643 144.058 1.658 10.705 o
-5 -4 -4 154.700 156.983 1.830 8.931 o
-5 -4 -3 3.195 3.220 0.238 1048.910 o
-5 -4 -2 212.525 213.861 2.350 5.060 o
-5 -4 -1 176.830 176.664 2.128 6.755 o
-5 -3 -13 54.578 43.029 4.142 3.471 o
-5 -3 -12 47.558 44.316 1.592 21.379 o
-5 -3 -11 34.008 34.688 0.777 78.808 o
-5 -3 -10 13.775 13.621 0.498 221.457 o
-5 -3 -9 8.130 7.829 0.827 87.853 o
-5 -3 -8 40.908 40.819 0.680 86.667 o
-5 -3 -7 2.600 2.400 0.298 679.068 o
-5 -3 -6 289.722 290.129 2.953 2.930 o
-5 -3 -5 156.752 161.058 1.665 9.569 o
-5 -3 -4 371.344 376.689 3.564 1.863 o
-5 -3 -3 666.669 662.346 7.099 0.535 o
-5 -3 -2 267.212 266.241 2.916 3.251 o
-5 -3 -1 9.649 9.593 0.430 306.511 o
-5 -2 -13 41.075 40.823 2.167 12.319 o
-5 -2 -12 7.091 6.700 0.521 218.611 o
-5 -2 -11 23.527 22.599 0.608 135.965 o
-5 -2 -10 6.319 6.141 0.433 315.595 o
-5 -2 -9 39.080 38.979 0.564 113.328 o
-5 -2 -8 176.214 177.861 1.857 7.676 o
-5 -2 -7 52.313 51.977 0.654 74.364 o
-5 -2 -6 103.547 103.217 1.185 20.706 o
-5 -2 -5 110.851 111.339 1.197 19.013 o
-5 -2 -4 40.994 40.528 0.671 88.229 o
-5 -2 -3 23.193 23.157 0.535 167.558 o
-5 -2 -2 199.229 194.266 2.332 5.514 o
-5 -2 -1 57.813 57.343 0.786 55.593 o
-5 -1 -13 6.552 5.257 1.381 31.810 o
-5 -1 -12 50.281 48.019 1.547 22.174 o
-5 -1 -11 13.344 14.375 0.507 214.517 o
-5 -1 -10 6.669 6.735 0.356 456.708 o
-5 -1 -9 45.531 45.368 0.621 89.156 o
-5 -1 -8 70.272 70.310 0.835 43.285 o
-5 -1 -7 71.271 73.053 0.848 41.689 o
-5 -1 -6 19.049 18.839 0.340 363.375 o
-5 -1 -5 252.551 256.107 4.054 2.371 o
-5 -1 -4 3.957 3.607 0.203 1403.430 o
-5 -1 -3 101.622 102.164 1.181 21.120 o
-5 -1 -2 23.216 22.791 0.338 318.918 o
-5 -1 -1 13.862 14.575 0.260 632.986 o
-4 -13 -1 19.473 19.782 1.962 15.576 o
-4 -12 -4 59.449 62.363 2.155 11.774 o
-4 -12 -3 6.858 6.847 1.410 30.507 o
-4 -12 -2 47.125 44.531 1.778 17.539 o
-4 -12 -1 9.878 9.680 0.993 60.819 o
-4 -11 -8 30.095 26.468 3.425 5.133 o
-4 -11 -7 27.870 26.111 1.796 18.253 o
-4 -11 -6 46.067 45.705 1.529 23.051 o
-4 -11 -5 67.010 66.243 3.154 5.745 o
-4 -11 -4 39.329 40.057 1.607 21.681 o
-4 -11 -3 120.608 117.426 3.550 4.152 o
-4 -11 -2 27.523 27.541 0.995 55.413 o
-4 -11 -1 52.018 51.680 1.310 28.929 o
-4 -10 -9 6.054 7.087 3.704 4.432 o
-4 -10 -8 70.431 68.259 1.475 21.180 o
-4 -10 -7 9.675 8.454 0.868 79.408 o
-4 -10 -6 84.099 83.417 3.574 4.415 o
-4 -10 -5 17.587 17.861 0.982 60.333 o
-4 -10 -4 42.102 42.560 1.465 25.319 o
-4 -10 -3 13.835 13.955 1.018 57.153 o
-4 -10 -2 1.990 2.171 0.666 136.802 o
-4 -10 -1 9.777 9.794 0.705 119.168 o
-4 -9 -10 13.668 15.670 3.701 4.432 o
-4 -9 -9 21.605 20.642 0.908 68.389 o
-4 -9 -8 96.928 98.270 1.871 12.521 o
-4 -9 -7 8.248 8.005 0.619 154.986 o
-4 -9 -6 73.353 76.882 1.394 22.210 o
-4 -9 -5 14.553 14.509 0.559 177.199 o
-4 -9 -4 1.575 1.522 0.535 212.503 o
-4 -9 -3 6.138 5.375 0.784 98.255 o
-4 -9 -2 10.620 11.152 0.641 142.461 o
-4 -9 -1 12.026 12.542 0.435 288.773 o
-4 -8 -11 6.979 10.519 3.798 4.214 o
-4 -8 -10 30.993 27.541 1.007 53.302 o
-4 -8 -9 99.426 102.873 1.830 12.681 o
-4 -8 -8 115.820 118.045 2.001 10.220 o
-4 -8 -7 95.960 96.928 2.208 9.804 o
-4 -8 -6 39.966 41.497 0.908 57.424 o
-4 -8 -5 117.496 117.556 1.908 10.825 o
-4 -8 -4 60.398 60.707 1.099 35.115 o
-4 -8 -3 31.146 31.814 0.652 107.368 o
-4 -8 -2 1.042 0.986 0.334 545.432 o
-4 -8 -1 131.601 133.855 1.814 10.487 o
-4 -7 -11 22.283 21.944 0.623 132.550 o
-4 -7 -10 7.553 7.512 0.455 282.215 o
-4 -7 -9 93.594 92.038 1.562 16.519 o
-4 -7 -8 17.804 19.762 0.757 97.859 o
-4 -7 -7 28.127 27.088 0.552 146.357 o
-4 -7 -6 57.635 57.971 0.887 48.077 o
-4 -7 -5 162.556 165.243 2.038 7.622 o
-4 -7 -4 299.145 296.965 3.559 2.392 o
-4 -7 -3 25.495 25.532 0.587 138.925 o
-4 -7 -2 60.891 61.444 1.050 37.148 o
-4 -7 -1 84.975 85.769 1.218 24.086 o
-4 -6 -12 116.407 112.680 2.546 7.258 o
-4 -6 -11 20.205 20.154 0.596 146.957 o
-4 -6 -10 118.333 117.656 2.288 8.407 o
-4 -6 -9 41.809 41.653 0.684 84.734 o
-4 -6 -8 55.620 54.427 1.306 28.407 o
-4 -6 -7 6.377 6.213 0.386 393.430 o
-4 -6 -6 32.404 30.983 0.568 129.731 o
-4 -6 -5 73.464 75.293 1.214 26.926 o
-4 -6 -4 312.871 313.100 5.358 1.423 o
-4 -6 -3 237.820 240.025 3.180 3.330 o
-4 -6 -2 107.998 112.671 1.706 13.143 o
-4 -6 -1 53.188 52.709 0.807 57.703 o
-4 -5 -12 17.749 17.240 0.640 134.188 o
-4 -5 -11 96.646 93.655 1.280 20.631 o
-4 -5 -10 52.215 51.035 0.799 59.476 o
-4 -5 -9 14.423 14.749 0.442 269.750 o
-4 -5 -8 117.684 118.249 1.419 15.186 o
-4 -5 -7 94.899 98.314 1.298 20.241 o
-4 -5 -6 244.332 247.531 2.979 3.475 o
-4 -5 -5 676.777 683.661 8.322 0.449 o
-4 -5 -4 1478.830 1437.500 18.293 0.095 o
-4 -5 -3 38.448 38.770 0.589 108.753 o
-4 -5 -2 42.716 41.788 1.090 42.081 o
-4 -5 -1 110.301 112.615 1.693 13.128 o
-4 -4 -13 77.698 76.151 2.729 7.326 o
-4 -4 -12 26.983 25.785 0.690 105.351 o
-4 -4 -11 0.542 0.470 0.458 289.913 o
-4 -4 -10 74.720 76.714 1.101 30.030 o
-4 -4 -9 105.980 110.182 1.575 14.717 o
-4 -4 -8 246.524 244.880 2.988 3.457 o
-4 -4 -7 119.095 118.610 1.390 15.366 o
-4 -4 -6 223.470 218.859 2.457 4.645 o
-4 -4 -5 89.059 88.249 1.159 24.599 o
-4 -4 -4 220.154 223.246 2.993 3.809 o
-4 -4 -3 96.199 94.161 1.202 22.112 o
-4 -4 -2 75.476 73.867 1.671 16.915 o
-4 -4 -1 555.698 547.279 8.023 0.562 o
-4 -3 -13 63.100 60.488 0.988 39.734 o
-4 -3 -12 26.892 25.828 0.663 112.585 o
-4 -3 -11 28.814 28.232 0.635 116.785 o
-4 -3 -10 50.395 51.348 0.814 58.993 o
-4 -3 -9 175.098 174.189 2.326 6.215 o
-4 -3 -8 152.659 151.040 2.051 8.085 o
-4 -3 -7 96.036 97.047 1.380 18.809 o
-4 -3 -6 21.566 21.348 0.405 264.530 o
-4 -3 -5 208.095 208.348 2.305 5.279 o
-4 -3 -4 18.841 19.228 0.303 424.745 o
-4 -3 -3 21.945 22.691 0.414 251.480 o
-4 -3 -2 86.610 82.610 0.905 32.681 o
-4 -3 -1 357.077 347.914 4.969 1.426 o
-4 -2 -13 39.028 37.994 0.763 76.321 o
-4 -2 -12 37.023 37.218 0.705 87.725 o
-4 -2 -11 19.020 19.576 0.545 174.146 o
-4 -2 -10 34.755 34.689 0.642 103.958 o
-4 -2 -9 29.609 30.638 0.570 134.192 o
-4 -2 -8 255.493 260.435 2.685 3.646 o
-4 -2 -7 156.162 153.795 1.740 9.376 o
-4 -2 -6 154.881 154.461 1.723 9.503 o
-4 -2 -5 15.190 14.794 0.266 590.431 o
-4 -2 -4 55.760 54.157 0.663 69.415 o
-4 -2 -3 18.825 18.476 0.282 468.231 o
-4 -2 -2 390.587 389.633 4.527 1.438 o
-4 -2 -1 849.604 788.679 12.667 0.235 o
-4 -1 -13 7.064 7.262 0.763 103.082 o
-4 -1 -12 50.151 47.050 1.078 40.372 o
-4 -1 -11 94.668 95.411 1.039 25.664 o
-4 -1 -10 21.283 21.820 0.397 271.862 o
-4 -1 -9 59.427 60.116 0.726 58.686 o
-4 -1 -8 95.380 92.784 1.040 25.764 o
-4 -1 -7 90.273 90.136 0.995 28.209 o
-4 -1 -6 106.895 104.237 1.122 21.206 o
-4 -1 -5 115.441 113.579 1.207 18.185 o
-4 -1 -4 60.588 60.578 0.793 52.679 o
-4 -1 -3 1168.600 1118.770 17.715 0.121 o
-4 -1 -2 137.512 133.443 1.488 12.494 o
-4 -1 -1 311.730 306.872 3.316 2.455 o
-3 -13 -2 47.126 47.554 2.686 8.076 o
-3 -13 -1 2.081 0.955 1.300 35.964 o
-3 -12 -7 25.587 21.748 2.702 8.238 o
-3 -12 -6 5.767 5.939 1.375 32.092 o
-3 -12 -5 1.502 0.425 1.436 29.494 o
-3 -12 -4 28.011 26.389 1.524 25.037 o
-3 -12 -3 4.573 5.352 1.204 41.878 o
-3 -12 -2 150.070 141.593 3.359 4.228 o
-3 -12 -1 3.130 4.454 1.023 58.005 o
-3 -11 -8 7.207 6.074 1.682 21.443 o
-3 -11 -7 1.979 1.353 1.165 44.844 o
-3 -11 -6 3.665 3.829 1.062 53.823 o
-3 -11 -5 45.179 45.771 1.303 30.510 o
-3 -11 -4 104.374 103.417 4.090 3.328 o
-3 -11 -3 7.980 7.399 1.003 59.902 o
-3 -11 -2 2.963 3.201 0.893 76.168 o
-3 -11 -1 5.816 5.814 0.675 132.055 o
-3 -10 -9 16.125 14.451 0.915 69.732 o
-3 -10 -8 14.243 14.805 1.233 39.273 o
-3 -10 -7 77.447 76.659 2.734 7.305 o
-3 -10 -6 1.509 1.927 0.886 77.414 o
-3 -10 -5 36.414 38.198 1.142 40.531 o
-3 -10 -4 11.072 11.296 0.952 65.877 o
-3 -10 -3 8.267 9.720 1.426 29.775 o
-3 -10 -2 5.300 6.172 0.751 107.102 o
-3 -10 -1 49.234 52.195 1.275 30.617 o
-3 -9 -10 3.728 3.694 0.828 88.392 o
-3 -9 -9 67.742 65.210 1.392 23.588 o
-3 -9 -8 72.932 71.651 1.417 22.039 o
-3 -9 -7 14.243 13.637 0.951 65.181 o
-3 -9 -6 34.520 33.080 1.773 18.391 o
-3 -9 -5 36.217 36.114 1.028 48.892 o
-3 -9 -4 4.021 3.734 0.609 163.162 o
-3 -9 -3 15.245 14.954 0.801 90.241 o
-3 -9 -2 25.793 24.101 0.888 69.203 o
-3 -9 -1 70.255 72.270 1.361 23.643 o
-3 -8 -11 20.129 22.557 2.361 10.793 o
-3 -8 -10 23.899 22.963 0.910 66.949 o
-3 -8 -9 2.951 3.244 0.648 144.456 o
-3 -8 -8 153.336 157.304 2.495 6.301 o
-3 -8 -7 166.909 167.787 3.303 4.079 o
-3 -8 -6 41.427 42.050 0.923 55.246 o
-3 -8 -5 0.140 0.192 0.576 183.248 o
-3 -8 -4 117.134 115.569 2.159 9.201 o
-3 -8 -3 79.297 81.410 1.554 18.258 o
-3 -8 -2 78.918 79.740 2.689 7.484 o
-3 -8 -1 243.903 253.409 3.667 2.741 o
-3 -7 -12 63.362 60.868 3.655 4.369 o
-3 -7 -11 49.769 48.096 0.994 45.536 o
-3 -7 -10 31.448 29.880 0.916 62.378 o
-3 -7 -9 102.201 108.076 3.670 4.048 o
-3 -7 -8 19.418 20.115 0.669 120.999 o
-3 -7 -7 155.031 161.426 2.991 4.872 o
-3 -7 -6 107.611 106.483 2.344 8.520 o
-3 -7 -5 181.395 183.936 2.743 4.952 o
-3 -7 -4 94.370 95.454 1.763 13.840 o
-3 -7 -3 206.188 205.511 3.495 3.325 o
-3 -7 -2 201.119 203.812 2.967 4.153 o
-3 -7 -1 3.602 3.558 0.261 871.591 o
-3 -6 -13 19.196 18.582 4.032 3.731 o
-3 -6 -12 13.389 13.478 0.579 168.344 o
-3 -6 -11 62.962 62.071 1.401 24.085 o
-3 -6 -10 57.736 58.819 0.856 50.029 o
-3 -6 -9 36.489 36.402 0.679 93.370 o
-3 -6 -8 74.246 74.120 1.031 32.841 o
-3 -6 -7 159.392 161.670 2.207 7.117 o
-3 -6 -6 8.634 8.872 0.310 569.122 o
-3 -6 -5 117.956 121.039 1.486 14.359 o
-3 -6 -4 33.379 33.732 0.550 131.364 o
-3 -6 -3 644.698 657.537 8.415 0.464 o
-3 -6 -2 263.227 273.916 3.928 2.374 o
-3 -6 -1 56.184 57.405 0.821 53.715 o
-3 -5 -13 32.271 28.733 1.961 15.267 o
-3 -5 -12 6.837 6.583 0.547 199.327 o
-3 -5 -11 72.680 73.102 1.084 31.447 o
-3 -5 -10 29.023 30.166 0.606 123.865 o
-3 -5 -9 17.230 17.396 0.491 214.107 o
-3 -5 -8 24.123 23.613 0.505 180.427 o
-3 -5 -7 76.930 77.989 1.054 30.942 o
-3 -5 -6 14.223 14.387 0.368 368.966 o
-3 -5 -5 428.157 430.415 5.501 1.074 o
-3 -5 -4 31.082 32.983 0.575 128.015 o
-3 -5 -3 255.569 249.272 2.966 3.379 o
-3 -5 -2 116.527 121.718 1.832 11.352 o
-3 -5 -1 118.415 120.093 1.776 11.740 o
-3 -4 -13 12.081 12.352 0.638 141.847 o
-3 -4 -12 6.609 6.305 0.519 220.906 o
-3 -4 -11 53.063 52.015 1.084 38.676 o
-3 -4 -10 22.986 23.649 0.540 164.897 o
-3 -4 -9 48.005 49.892 0.755 66.914 o
-3 -4 -8 2.553 2.885 0.300 669.068 o
-3 -4 -7 314.626 317.216 3.704 2.174 o
-3 -4 -6 210.973 216.916 2.601 4.586 o
-3 -4 -5 74.923 73.763 0.957 35.522 o
-3 -4 -4 50.676 52.277 0.704 69.855 o
-3 -4 -3 697.971 682.058 8.003 0.458 o
-3 -4 -2 264.504 270.715 3.492 2.719 o
-3 -4 -1 133.345 130.386 1.945 9.667 o
-3 -3 -14 85.560 70.038 4.444 2.943 o
-3 -3 -13 16.203 15.292 0.596 155.203 o
-3 -3 -12 16.791 16.441 0.574 164.597 o
-3 -3 -11 53.969 54.557 0.969 44.771 o
-3 -3 -10 18.375 17.903 0.482 217.636 o
-3 -3 -9 184.192 182.299 3.106 4.202 o
-3 -3 -8 73.752 72.692 1.085 31.215 o
-3 -3 -7 48.842 49.057 0.797 62.152 o
-3 -3 -6 7.349 7.435 0.255 835.645 o
-3 -3 -5 97.972 97.208 1.341 19.207 o
-3 -3 -4 92.466 92.581 1.158 23.701 o
-3 -3 -3 247.118 242.646 2.891 3.578 o
-3 -3 -2 460.736 452.686 6.416 0.854 o
-3 -3 -1 332.440 328.399 4.647 1.631 o
-3 -2 -14 35.458 33.266 1.020 50.124 o
-3 -2 -13 4.087 4.346 0.502 238.953 o
-3 -2 -12 61.902 62.428 0.906 44.313 o
-3 -2 -11 3.463 3.698 0.389 398.164 o
-3 -2 -10 22.703 23.353 0.514 179.407 o
-3 -2 -9 79.872 80.777 1.087 28.946 o
-3 -2 -8 256.181 252.278 3.353 2.960 o
-3 -2 -7 368.920 368.879 4.326 1.592 o
-3 -2 -6 6.157 5.935 0.190 1473.450 o
-3 -2 -5 92.056 91.663 1.019 27.040 o
-3 -2 -4 270.936 276.877 2.785 3.301 o
-3 -2 -3 183.298 181.676 1.743 7.777 o
-3 -2 -2 1516.230 1379.800 33.091 0.043 o
-3 -2 -1 234.724 232.693 2.537 4.258 o
-3 -1 -14 24.175 23.159 1.290 34.831 o
-3 -1 -13 24.714 25.000 0.899 67.876 o
-3 -1 -12 28.594 29.185 0.593 129.195 o
-3 -1 -11 68.582 69.620 0.930 39.334 o
-3 -1 -10 1.316 1.680 0.256 925.914 o
-3 -1 -9 27.199 27.733 0.532 155.615 o
-3 -1 -8 23.373 23.763 0.370 281.416 o
-3 -1 -7 24.297 24.296 0.362 281.948 o
-3 -1 -6 56.110 55.511 0.639 71.051 o
-3 -1 -5 501.715 495.490 4.998 1.001 o
-3 -1 -4 616.165 597.043 6.096 0.673 o
-3 -1 -3 52.103 51.231 0.935 48.328 o
-3 -1 -2 310.936 297.857 3.457 2.394 o
-3 -1 -1 392.904 383.586 5.437 1.185 o
-2 -13 -4 21.017 18.861 2.241 11.970 o
-2 -13 -3 10.528 10.707 1.455 28.520 o
-2 -13 -2 4.085 2.632 1.290 36.511 o
-2 -13 -1 1.342 1.018 1.152 45.865 o
-2 -12 -8 56.236 55.439 3.626 4.474 o
-2 -12 -7 1.673 2.176 2.316 11.342 o
-2 -12 -6 20.052 18.937 1.233 38.608 o
-2 -12 -5 36.701 32.974 1.660 20.717 o
-2 -12 -4 49.139 46.553 2.277 11.024 o
-2 -12 -3 1.764 2.075 1.073 52.798 o
-2 -12 -2 84.072 84.497 3.993 3.587 o
-2 -12 -1 34.847 33.775 1.833 17.239 o
-2 -11 -9 52.811 53.772 3.756 4.192 o
-2 -11 -8 26.200 26.305 1.440 28.000 o
-2 -11 -7 35.210 34.036 1.384 29.111 o
-2 -11 -6 100.230 95.492 3.494 4.473 o
-2 -11 -5 55.308 55.235 1.374 26.147 o
-2 -11 -4 19.947 19.630 1.170 42.699 o
-2 -11 -3 32.499 31.936 1.243 35.906 o
-2 -11 -2 36.721 37.553 1.231 35.566 o
-2 -11 -1 72.074 72.880 2.588 8.166 o
-2 -10 -10 89.899 79.964 5.605 1.873 o
-2 -10 -9 105.589 101.202 1.887 11.896 o
-2 -10 -8 13.569 13.498 1.173 43.418 o
-2 -10 -7 4.238 4.222 0.960 65.810 o
-2 -10 -6 327.145 335.745 5.749 1.250 o
-2 -10 -5 6.895 6.444 0.745 108.238 o
-2 -10 -4 98.445 98.157 2.365 8.718 o
-2 -10 -3 0.557 0.782 0.707 121.631 o
-2 -10 -2 19.442 20.295 1.057 51.825 o
-2 -10 -1 77.291 79.824 2.721 7.347 o
-2 -9 -11 22.823 18.975 3.626 4.603 o
-2 -9 -10 45.696 42.398 1.174 36.562 o
-2 -9 -9 33.046 30.123 0.923 60.827 o
-2 -9 -8 137.074 135.379 4.806 2.361 o
-2 -9 -7 23.476 23.993 0.987 57.673 o
-2 -9 -6 38.998 42.068 1.130 40.365 o
-2 -9 -5 44.243 43.108 1.083 41.970 o
-2 -9 -4 169.197 170.650 2.994 4.648 o
-2 -9 -3 181.547 185.549 3.989 2.939 o
-2 -9 -2 132.456 138.458 2.932 5.438 o
-2 -9 -1 12.929 13.685 0.931 68.242 o
-2 -8 -11 36.410 34.960 1.462 26.182 o
-2 -8 -10 45.406 45.836 1.411 26.602 o
-2 -8 -9 6.596 6.060 0.617 157.166 o
-2 -8 -8 19.892 20.067 0.673 119.375 o
-2 -8 -7 47.972 48.032 0.965 48.203 o
-2 -8 -6 35.672 35.820 1.025 49.326 o
-2 -8 -5 123.785 126.193 3.179 4.933 o
-2 -8 -4 36.619 38.030 0.912 59.129 o
-2 -8 -3 17.047 19.007 0.581 159.277 o
-2 -8 -2 61.088 64.286 1.505 21.584 o
-2 -8 -1 223.542 230.248 6.737 1.155 o
-2 -7 -12 20.494 19.611 0.803 86.474 o
-2 -7 -11 49.209 46.946 0.887 54.188 o
-2 -7 -10 4.421 4.159 0.645 145.308 o
-2 -7 -9 45.793 48.787 2.585 8.699 o
-2 -7 -8 2.171 2.357 0.479 264.045 o
-2 -7 -7 73.320 75.849 1.290 24.806 o
-2 -7 -6 63.273 64.695 1.122 33.033 o
-2 -7 -5 250.268 252.840 4.285 2.221 o
-2 -7 -4 316.864 311.777 6.364 1.111 o
-2 -7 -3 462.082 478.042 9.546 0.497 o
-2 -7 -2 129.143 137.388 2.333 7.666 o
-2 -7 -1 96.844 104.124 2.168 9.956 o
-2 -6 -13 20.023 19.381 1.004 57.215 o
-2 -6 -12 230.440 230.025 3.489 3.076 o
-2 -6 -11 12.186 11.830 0.464 257.183 o
-2 -6 -10 156.228 155.158 2.117 7.641 o
-2 -6 -9 20.515 20.158 0.563 161.400 o
-2 -6 -8 27.707 27.998 0.705 99.980 o
-2 -6 -7 31.409 31.293 0.689 98.754 o
-2 -6 -6 93.988 91.637 1.465 17.946 o
-2 -6 -5 265.934 269.675 3.914 2.381 o
-2 -6 -4 463.757 475.422 7.876 0.652 o
-2 -6 -3 115.123 118.633 2.047 9.927 o
-2 -6 -2 367.829 368.260 6.121 1.070 o
-2 -6 -1 64.028 67.865 1.447 22.502 o
-2 -5 -13 82.304 80.028 1.303 22.943 o
-2 -5 -12 65.523 65.686 1.046 35.572 o
-2 -5 -11 85.543 87.483 1.219 23.860 o
-2 -5 -10 92.832 92.590 1.651 15.371 o
-2 -5 -9 16.863 17.356 0.386 319.542 o
-2 -5 -8 19.631 20.299 0.446 238.024 o
-2 -5 -7 64.138 63.570 0.953 40.725 o
-2 -5 -6 5.684 5.293 0.292 677.511 o
-2 -5 -5 510.587 492.956 5.977 0.842 o
-2 -5 -4 585.947 570.606 6.666 0.656 o
-2 -5 -3 69.481 71.685 1.737 16.330 o
-2 -5 -2 266.524 269.135 3.415 2.777 o
-2 -5 -1 690.741 702.155 14.869 0.210 o
-2 -4 -14 17.767 16.696 2.309 11.314 o
-2 -4 -13 110.589 110.028 2.007 10.532 o
-2 -4 -12 143.504 146.065 1.888 9.286 o
-2 -4 -11 38.453 38.213 0.704 86.165 o
-2 -4 -10 111.642 112.294 1.765 12.398 o
-2 -4 -9 78.302 79.962 1.069 29.923 o
-2 -4 -8 191.277 188.733 2.287 5.835 o
-2 -4 -7 84.048 82.651 1.581 17.377 o
-2 -4 -6 399.748 403.584 5.801 1.073 o
-2 -4 -5 316.124 309.103 4.013 2.014 o
-2 -4 -4 1250.490 1186.100 22.534 0.084 o
-2 -4 -3 56.613 56.975 0.833 52.689 o
-2 -4 -2 151.070 155.207 1.981 8.384 o
-2 -4 -1 589.658 588.680 7.549 0.570 o
-2 -3 -14 4.083 3.150 0.845 84.966 o
-2 -3 -13 2.512 2.135 0.524 220.780 o
-2 -3 -12 33.335 32.911 0.639 107.459 o
-2 -3 -11 36.255 36.059 0.753 80.576 o
-2 -3 -10 148.604 153.646 1.917 8.802 o
-2 -3 -9 61.706 60.962 0.869 46.945 o
-2 -3 -8 177.662 172.292 2.341 6.137 o
-2 -3 -7 195.444 192.430 2.522 5.165 o
-2 -3 -6 157.836 158.846 2.104 7.595 o
-2 -3 -5 324.157 322.970 4.127 1.898 o
-2 -3 -4 11.808 12.426 0.256 706.430 o
-2 -3 -3 689.686 667.857 10.994 0.324 o
-2 -3 -2 76.211 74.937 0.928 36.123 o
-2 -3 -1 189.402 186.520 2.414 5.572 o
-2 -2 -14 82.586 81.738 1.451 19.775 o
-2 -2 -13 28.378 29.185 0.651 112.495 o
-2 -2 -12 7.855 8.079 0.447 290.943 o
-2 -2 -11 56.209 56.436 0.796 55.921 o
-2 -2 -10 65.174 65.676 1.130 32.201 o
-2 -2 -9 152.472 152.303 1.884 8.843 o
-2 -2 -8 162.854 163.009 2.189 7.077 o
-2 -2 -7 141.971 145.429 1.761 10.078 o
-2 -2 -6 109.826 106.036 1.606 14.249 o
-2 -2 -5 67.455 64.799 1.210 28.990 o
-2 -2 -4 40.648 43.185 0.632 94.132 o
-2 -2 -3 513.629 503.127 6.437 0.773 o
-2 -2 -2 2056.020 1663.780 46.886 0.022 o
-2 -2 -1 1982.580 1719.340 35.115 0.035 o
-2 -1 -14 42.535 42.801 1.471 25.084 o
-2 -1 -13 80.653 81.921 1.370 21.583 o
-2 -1 -12 79.193 79.173 1.034 30.904 o
-2 -1 -11 40.983 41.816 0.642 92.648 o
-2 -1 -10 135.855 138.622 1.600 11.609 o
-2 -1 -9 73.604 73.591 0.789 43.500 o
-2 -1 -8 349.306 343.741 3.457 2.080 o
-2 -1 -7 50.730 49.331 0.572 88.245 o
-2 -1 -6 897.098 898.436 8.903 0.312 o
-2 -1 -5 17.262 17.245 0.262 545.295 o
-2 -1 -4 741.636 733.343 7.798 0.438 o
-2 -1 -3 41.840 42.594 0.498 121.179 o
-2 -1 -2 243.012 251.877 3.493 2.915 o
-2 -1 -1 1456.580 1256.140 30.574 0.050 o
-1 -13 -4 4.945 4.726 1.576 24.471 o
-1 -13 -3 40.875 37.941 1.693 19.663 o
-1 -13 -2 8.610 7.567 1.722 20.441 o
-1 -13 -1 69.012 67.234 1.765 16.075 o
-1 -12 -8 123.997 122.409 4.959 2.272 o
-1 -12 -7 25.659 25.521 1.684 20.762 o
-1 -12 -6 1.308 0.549 1.108 49.510 o
-1 -12 -5 93.208 83.883 2.480 8.320 o
-1 -12 -4 17.436 17.863 1.366 31.848 o
-1 -12 -3 32.217 31.582 1.334 31.591 o
-1 -12 -2 128.384 120.574 4.106 3.180 o
-1 -12 -1 49.851 52.348 2.108 12.640 o
-1 -11 -9 10.308 14.204 3.030 6.615 o
-1 -11 -8 6.162 5.463 1.258 38.340 o
-1 -11 -7 85.429 87.493 2.034 11.704 o
-1 -11 -6 43.049 43.099 1.314 30.517 o
-1 -11 -5 12.042 12.403 0.899 73.409 o
-1 -11 -4 28.046 24.672 1.531 24.854 o
-1 -11 -3 53.038 50.717 1.886 15.406 o
-1 -11 -2 62.458 60.703 2.361 9.933 o
-1 -11 -1 164.404 168.841 5.216 1.953 o
-1 -10 -10 14.312 12.800 1.240 38.845 o
-1 -10 -9 93.721 91.738 1.762 13.994 o
-1 -10 -8 7.417 6.524 1.042 55.682 o
-1 -10 -7 20.173 18.497 1.041 53.405 o
-1 -10 -6 98.969 102.099 2.252 9.354 o
-1 -10 -5 16.010 16.747 0.834 82.951 o
-1 -10 -4 57.162 55.844 1.260 29.705 o
-1 -10 -3 20.960 21.074 0.898 69.927 o
-1 -10 -2 34.517 35.777 1.583 22.697 o
-1 -10 -1 86.171 88.358 2.848 6.618 o
-1 -9 -11 32.895 34.157 1.297 33.047 o
-1 -9 -10 52.011 50.201 1.270 30.530 o
-1 -9 -9 21.549 21.273 0.836 79.524 o
-1 -9 -8 11.432 10.445 0.646 139.971 o
-1 -9 -7 62.283 58.592 1.452 23.027 o
-1 -9 -6 0.146 -0.543 0.666 136.990 o
-1 -9 -5 27.785 28.683 0.871 69.745 o
-1 -9 -4 74.956 77.950 1.507 19.642 o
-1 -9 -3 126.741 135.083 2.912 5.589 o
-1 -9 -2 155.106 163.009 4.930 2.183 o
-1 -9 -1 124.832 132.205 3.928 3.427 o
-1 -8 -12 32.873 31.767 3.779 4.216 o
-1 -8 -11 25.609 25.460 1.009 54.763 o
-1 -8 -10 72.750 73.745 1.487 20.433 o
-1 -8 -9 53.864 50.293 1.169 34.505 o
-1 -8 -8 208.436 204.709 3.993 2.753 o
-1 -8 -7 9.459 9.139 0.490 240.666 o
-1 -8 -6 43.184 45.413 1.082 42.057 o
-1 -8 -5 149.822 151.269 2.658 5.906 o
-1 -8 -4 30.498 30.044 1.215 37.820 o
-1 -8 -3 41.204 40.461 0.984 50.347 o
-1 -8 -2 509.294 529.343 10.505 0.410 o
-1 -8 -1 97.208 101.855 3.114 5.484 o
-1 -7 -13 80.092 75.877 4.797 2.545 o
-1 -7 -12 10.888 10.165 0.756 103.472 o
-1 -7 -11 74.650 75.421 1.164 28.181 o
-1 -7 -10 4.247 3.495 0.653 141.907 o
-1 -7 -9 2.214 1.737 0.546 203.712 o
-1 -7 -8 13.344 13.190 0.556 181.728 o
-1 -7 -7 0.272 0.205 0.383 415.032 o
-1 -7 -6 7.504 7.205 0.374 411.466 o
-1 -7 -5 2.790 2.785 0.533 213.564 o
-1 -7 -4 81.347 84.294 1.552 18.006 o
-1 -7 -3 362.825 372.834 6.451 1.000 o
-1 -7 -2 63.689 62.458 1.870 14.946 o
-1 -7 -1 16.611 15.439 0.778 94.510 o
-1 -6 -13 0.550 0.909 0.979 63.458 o
-1 -6 -12 35.889 35.644 0.904 60.766 o
-1 -6 -11 37.780 36.762 0.749 79.788 o
-1 -6 -10 11.844 11.742 0.456 267.241 o
-1 -6 -9 145.849 146.892 2.330 7.164 o
-1 -6 -8 90.913 87.276 1.478 18.231 o
-1 -6 -7 76.419 76.037 1.339 23.155 o
-1 -6 -6 40.498 38.959 0.746 77.384 o
-1 -6 -5 20.220 20.126 0.597 146.450 o
-1 -6 -4 244.052 250.092 4.128 2.366 o
-1 -6 -3 8.122 8.496 0.372 410.806 o
-1 -6 -2 78.060 80.166 1.452 20.296 o
-1 -6 -1 461.551 483.127 13.847 0.273 o
-1 -5 -13 58.593 55.800 0.991 41.718 o
-1 -5 -12 34.218 35.426 0.823 71.699 o
-1 -5 -11 39.350 39.718 0.721 81.897 o
-1 -5 -10 10.157 10.706 0.374 392.756 o
-1 -5 -9 18.736 18.707 0.386 305.771 o
-1 -5 -8 1.351 1.046 0.291 714.620 o
-1 -5 -7 3.161 3.849 0.361 462.002 o
-1 -5 -6 14.980 14.676 0.528 195.784 o
-1 -5 -5 5.468 6.200 0.287 696.920 o
-1 -5 -4 82.313 83.065 1.513 18.623 o
-1 -5 -3 292.084 284.378 4.808 1.732 o
-1 -5 -2 44.651 44.873 0.840 61.263 o
-1 -5 -1 85.894 89.730 2.605 7.727 o
-1 -4 -14 7.274 7.087 1.309 35.354 o
-1 -4 -13 44.017 43.364 0.861 59.867 o
-1 -4 -12 121.711 122.863 1.631 12.686 o
-1 -4 -11 35.017 36.019 0.756 81.043 o
-1 -4 -10 20.491 20.500 0.544 171.081 o
-1 -4 -9 34.526 34.243 0.556 127.095 o
-1 -4 -8 38.314 36.962 0.519 128.073 o
-1 -4 -7 82.639 82.274 1.266 23.595 o
-1 -4 -6 116.755 121.065 1.612 13.222 o
-1 -4 -5 264.865 262.008 3.060 3.145 o
-1 -4 -4 400.747 388.919 5.667 1.113 o
-1 -4 -3 14.046 15.799 0.404 314.400 o
-1 -4 -2 204.896 205.279 3.399 3.461 o
-1 -4 -1 771.521 762.505 15.942 0.180 o
-1 -3 -14 11.801 11.245 0.712 115.568 o
-1 -3 -13 59.191 62.051 0.944 43.136 o
-1 -3 -12 23.695 24.108 0.566 151.444 o
-1 -3 -11 63.809 64.740 0.956 40.480 o
-1 -3 -10 9.339 9.673 0.388 372.970 o
-1 -3 -9 10.377 9.886 0.467 260.717 o
-1 -3 -8 132.528 131.398 1.623 11.847 o
-1 -3 -7 70.267 68.949 0.870 41.781 o
-1 -3 -6 17.325 17.196 0.395 306.318 o
-1 -3 -5 36.737 36.865 0.620 105.096 o
-1 -3 -4 577.794 559.738 7.972 0.551 o
-1 -3 -3 1652.840 1583.100 26.837 0.055 o
-1 -3 -2 548.384 551.420 7.090 0.651 o
-1 -3 -1 658.060 633.742 13.532 0.250 o
-1 -2 -14 89.217 86.146 1.216 23.458 o
-1 -2 -13 34.680 36.097 0.666 98.098 o
-1 -2 -12 65.213 65.656 0.867 44.579 o
-1 -2 -11 92.474 94.674 1.109 24.572 o
-1 -2 -10 109.789 110.522 1.243 18.541 o
-1 -2 -9 95.385 99.733 1.406 18.317 o
-1 -2 -8 925.338 950.791 11.834 0.230 o
-1 -2 -7 37.559 37.494 0.519 129.214 o
-1 -2 -6 18.533 18.118 0.329 388.583 o
-1 -2 -5 322.711 313.231 3.379 2.336 o
-1 -2 -4 251.570 245.310 4.069 2.388 o
-1 -2 -3 51.841 48.458 0.856 55.203 o
-1 -2 -1 953.700 926.222 18.416 0.130 o
-1 -1 -14 48.269 46.972 0.986 46.764 o
-1 -1 -13 2.695 3.420 0.429 328.723 o
-1 -1 -12 57.212 57.819 0.784 55.939 o
-1 -1 -11 10.092 10.179 0.364 413.413 o
-1 -1 -10 60.769 60.978 0.752 55.481 o
-1 -1 -9 13.355 13.810 0.313 489.898 o
-1 -1 -8 39.769 39.661 0.440 144.797 o
-1 -1 -7 306.569 307.163 2.945 2.745 o
-1 -1 -6 14.701 14.705 0.223 753.569 o
-1 -1 -5 121.300 115.744 1.366 15.556 o
-1 -1 -4 970.751 952.676 9.445 0.273 o
-1 -1 -3 760.501 717.008 9.151 0.372 o
-1 -1 -1 2184.270 1731.890 35.299 0.033 o
0 0 4 1550.120 1337.140 37.392 0.036 o
0 0 6 565.215 551.331 6.943 0.652 o
0 0 8 1527.500 1527.600 19.572 0.085 o
0 0 10 602.551 611.682 7.735 0.541 o
0 0 12 124.981 132.630 2.457 7.271 o
0 0 14 35.851 34.332 1.213 36.837 o
0 1 1 822.573 777.813 31.357 0.056 o
0 1 2 7.665 6.841 0.134 2369.570 o
0 1 3 119.969 119.541 1.306 16.170 o
0 1 4 1534.740 1492.000 16.008 0.104 o
0 1 5 626.850 607.997 6.054 0.662 o
0 1 6 16.648 16.287 0.281 516.224 o
0 1 7 3.742 3.029 0.286 726.627 o
0 1 8 663.663 656.847 6.560 0.575 o
0 1 9 201.188 203.848 2.115 5.893 o
0 1 10 42.189 42.757 0.587 101.137 o
0 1 11 26.262 26.940 0.482 182.836 o
0 1 12 211.402 215.690 2.282 5.199 o
0 1 13 33.824 35.530 0.639 105.271 o
0 1 14 61.009 60.876 1.103 34.777 o
0 2 2 46.201 51.104 0.771 65.927 o
0 2 3 968.140 909.683 13.829 0.190 o
0 2 4 3517.220 3243.570 90.395 0.006 o
0 2 5 551.277 546.490 5.452 0.833 o
0 2 6 49.547 50.873 0.579 87.684 o
0 2 7 199.153 199.042 2.190 5.807 o
0 2 8 12.942 13.037 0.312 499.775 o
0 2 9 186.997 187.052 1.954 6.890 o
0 2 10 0.235 0.111 0.288 731.329 o
0 2 11 69.054 69.232 0.927 39.425 o
0 2 12 9.090 8.401 0.428 313.135 o
0 2 13 62.847 61.892 1.010 38.507 o
0 2 14 39.082 38.078 0.746 78.885 o
0 3 1 652.353 643.919 28.070 0.072 o
0 3 2 760.121 764.928 18.910 0.138 o
0 3 3 142.645 149.911 2.526 6.475 o
0 3 4 1162.520 1126.950 14.360 0.154 o
0 3 5 405.671 400.783 4.654 1.350 o
0 3 6 225.043 221.261 2.838 3.994 o
0 3 7 2.602 3.179 0.189 1643.340 o
0 3 8 17.469 18.628 0.332 390.556 o
0 3 9 244.172 242.653 2.680 3.877 o
0 3 10 38.798 39.965 0.628 98.989 o
0 3 11 21.585 21.594 0.470 211.255 o
0 3 12 437.038 446.856 4.561 1.252 o
0 3 13 19.904 21.114 0.590 149.258 o
0 3 14 0.045 0.438 0.642 147.718 o
0 4 0 397.378 410.386 12.150 0.356 o
0 4 1 487.807 487.437 9.863 0.463 o
0 4 2 309.414 293.208 5.954 1.249 o
0 4 3 546.376 540.906 8.846 0.504 o
0 4 4 920.665 911.424 14.846 0.178 o
0 4 5 38.300 39.124 0.687 88.738 o
0 4 6 118.403 120.407 1.825 11.343 o
0 4 7 282.613 284.255 3.684 2.427 o
0 4 8 64.971 65.918 0.804 48.411 o
0 4 9 15.386 15.366 0.365 363.764 o
0 4 10 134.970 135.397 1.480 12.655 o
0 4 11 20.734 23.007 0.856 76.068 o
0 4 12 116.952 117.263 1.458 14.877 o
0 4 13 11.822 10.660 0.561 182.638 o
0 4 14 17.737 18.602 1.443 28.592 o
0 5 1 18.002 17.888 0.473 225.407 o
0 5 2 167.547 165.281 3.412 3.893 o
0 5 3 0.085 -0.157 0.255 937.571 o
0 5 4 62.197 59.738 0.949 42.242 o
0 5 5 28.299 27.632 0.551 146.031 o
0 5 6 9.306 10.299 0.387 373.495 o
0 5 7 0.002 0.252 0.350 496.402 o
0 5 8 0.008 -0.108 0.399 382.074 o
0 5 9 1.252 2.079 0.322 584.545 o
0 5 10 49.245 49.625 0.717 70.494 o
0 5 11 58.634 57.998 1.023 39.609 o
0 5 12 47.874 49.190 0.864 56.248 o
0 5 13 116.002 112.191 2.075 9.824 o
0 6 0 366.635 390.737 11.187 0.419 o
0 6 1 1110.090 1163.830 33.584 0.046 o
0 6 2 4.368 4.269 0.355 472.771 o
0 6 3 304.794 323.595 6.603 1.059 o
0 6 4 43.960 44.278 0.903 55.610 o
0 6 5 158.008 160.586 2.387 6.532 o
0 6 6 251.494 243.952 3.567 2.815 o
0 6 7 332.627 334.186 5.628 1.279 o
0 6 8 1.088 0.893 0.444 307.925 o
0 6 9 22.814 23.200 0.702 107.043 o
0 6 10 163.516 169.620 2.203 6.928 o
0 6 11 80.540 81.738 1.206 25.424 o
0 6 12 13.286 13.450 0.667 129.185 o
0 6 13 11.385 11.171 1.104 49.148 o
0 7 1 29.381 30.305 1.103 45.315 o
0 7 2 95.910 104.674 2.232 9.531 o
0 7 3 11.943 11.626 0.555 185.714 o
0 7 4 152.741 159.195 2.739 5.560 o
0 7 5 10.639 12.033 0.537 198.677 o
0 7 6 168.797 171.279 2.577 5.653 o
0 7 7 27.570 26.511 0.672 109.188 o
0 7 8 7.642 7.837 0.551 194.729 o
0 7 9 15.693 14.614 0.713 112.225 o
0 7 10 2.400 1.889 0.654 142.200 o
0 7 11 46.094 44.251 0.855 59.257 o
0 7 12 171.614 172.468 2.505 5.790 o
0 7 13 23.783 23.636 3.896 3.988 o
0 8 0 57.155 55.322 1.761 17.088 o
0 8 1 105.220 111.887 3.383 4.644 o
0 8 2 20.406 20.649 1.012 56.108 o
0 8 3 21.964 23.769 0.778 89.680 o
0 8 4 1006.710 1035.010 16.892 0.140 o
0 8 5 54.687 54.793 1.167 33.982 o
0 8 6 29.104 29.682 0.685 102.781 o
0 8 7 76.152 72.298 1.281 24.883 o
0 8 8 98.095 97.662 1.669 14.624 o
0 8 9 73.577 75.316 1.800 15.108 o
0 8 10 1.107 1.149 0.732 113.473 o
0 8 11 0.329 0.002 0.629 153.593 o
0 8 12 29.129 24.311 3.636 4.564 o
0 9 1 7.900 7.370 0.443 296.590 o
0 9 2 114.868 113.181 3.523 4.260 o
0 9 3 0.367 0.029 0.523 222.172 o
0 9 4 203.393 209.644 3.592 3.210 o
0 9 5 243.213 245.273 4.786 1.935 o
0 9 6 102.437 100.072 2.786 6.584 o
0 9 7 17.532 15.490 0.636 136.492 o
0 9 8 6.578 6.682 0.631 150.486 o
0 9 9 10.014 10.529 0.940 67.699 o
0 9 10 3.243 2.392 0.813 91.909 o
0 9 11 122.716 111.704 3.410 4.454 o
0 10 0 1343.640 1317.620 37.369 0.037 o
0 10 1 15.887 18.090 0.678 121.914 o
0 10 2 34.821 36.227 1.563 23.196 o
0 10 3 497.157 479.312 13.892 0.267 o
0 10 4 23.531 21.720 0.759 93.368 o
0 10 5 142.851 141.439 2.589 6.333 o
0 10 6 38.535 37.887 1.155 39.398 o
0 10 7 30.778 30.065 1.174 40.250 o
0 10 8 155.417 151.975 4.589 2.486 o
0 10 9 39.211 36.444 1.087 43.702 o
0 10 10 153.977 149.483 4.793 2.313 o
0 11 1 17.163 16.495 1.769 19.180 o
0 11 2 0.608 -0.697 1.106 49.728 o
0 11 3 0.008 1.047 0.828 88.725 o
0 11 4 42.069 40.471 3.581 4.655 o
0 11 5 53.109 52.766 1.818 16.409 o
0 11 6 3.280 3.526 0.973 64.187 o
0 11 7 41.727 40.880 2.273 11.235 o
0 11 8 123.895 121.681 2.635 6.672 o
0 11 9 17.295 13.951 1.262 37.316 o
0 12 0 355.126 351.973 10.243 0.495 o
0 12 1 90.155 92.001 2.146 10.514 o
0 12 2 20.688 19.033 1.534 25.223 o
0 12 3 6.951 6.556 1.049 54.978 o
0 12 4 6.553 7.215 1.191 42.679 o
0 12 5 4.426 4.486 0.931 70.028 o
0 12 6 48.825 48.859 1.569 21.708 o
0 12 7 51.180 49.365 2.008 13.826 o
0 12 8 100.888 96.389 4.298 3.059 o
0 13 1 51.765 53.096 2.400 9.889 o
0 13 2 1.396 2.063 1.687 21.382 o
0 13 3 0.000 0.429 1.298 36.134 o
0 13 4 26.731 25.135 1.653 21.498 o
1 0 2 272.989 281.015 3.031 3.030 o
1 0 3 515.413 488.184 4.881 1.005 o
1 0 4 416.427 401.972 8.038 0.684 o
1 0 5 31.257 29.907 0.342 240.809 o
1 0 6 481.137 478.751 4.267 1.187 o
1 0 7 0.074 0.103 0.149 2731.370 o
1 0 8 153.528 157.699 1.462 10.910 o
1 0 9 217.633 216.123 1.984 5.689 o
1 0 10 64.516 64.855 0.683 57.091 o
1 0 11 151.373 152.216 1.642 10.151 o
1 0 12 72.779 74.505 1.112 30.299 o
1 0 13 11.110 11.386 0.618 152.171 o
1 0 14 27.828 26.201 0.808 80.038 o
1 1 0 435.149 397.191 8.116 0.665 o
1 1 2 1977.830 1422.130 28.476 0.048 o
1 1 3 760.201 717.389 7.662 0.439 o
1 1 4 971.046 937.843 9.408 0.276 o
1 1 5 121.413 116.051 1.133 18.251 o
1 1 6 14.722 15.144 0.253 634.552 o
1 1 7 306.698 313.624 3.350 2.443 o
1 1 8 39.702 39.270 0.513 124.834 o
1 1 9 13.284 13.551 0.325 462.440 o
1 1 10 60.989 61.475 0.761 54.564 o
1 1 11 10.091 10.662 0.377 386.672 o
1 1 12 57.253 58.809 0.792 54.993 o
1 1 13 2.694 3.143 0.465 279.884 o
1 1 14 48.493 47.305 0.793 63.318 o
1 2 0 951.640 885.483 32.465 0.052 o
1 2 1 953.457 908.810 35.333 0.044 o
1 2 3 51.867 48.227 1.140 36.482 o
1 2 4 251.141 247.028 3.508 2.863 o
1 2 5 323.047 315.443 3.158 2.463 o
1 2 6 18.551 18.436 0.308 422.039 o
1 2 7 37.366 38.781 0.495 135.097 o
1 2 8 924.784 929.371 8.782 0.304 o
1 2 9 95.519 98.125 1.098 23.985 o
1 2 10 110.080 114.478 1.342 16.978 o
1 2 11 92.508 96.696 1.117 24.232 o
1 2 12 65.012 66.764 0.947 40.206 o
1 2 13 34.838 36.821 0.995 51.928 o
1 2 14 88.854 84.886 1.562 17.191 o
1 3 0 24.051 22.919 0.431 228.400 o
1 3 1 658.090 625.511 10.484 0.358 o
1 3 2 548.862 550.566 7.021 0.657 o
1 3 3 1649.490 1532.390 33.728 0.040 o
1 3 4 577.800 563.738 7.108 0.623 o
1 3 5 36.875 36.481 0.542 124.997 o
1 3 6 17.162 17.337 0.276 513.690 o
1 3 7 70.183 67.609 0.768 47.611 o
1 3 8 132.550 131.683 1.400 13.618 o
1 3 9 10.430 10.174 0.315 532.237 o
1 3 10 9.309 9.390 0.329 504.076 o
1 3 11 63.546 64.119 0.829 47.905 o
1 3 12 23.748 24.206 0.697 107.140 o
1 3 13 59.151 60.560 0.890 46.752 o
1 3 14 11.966 11.071 0.693 121.686 o
1 4 0 12.795 13.799 0.439 280.358 o
1 4 1 771.788 789.426 13.794 0.220 o
1 4 2 204.735 205.108 3.252 3.668 o
1 4 3 14.201 15.434 0.519 202.603 o
1 4 4 400.652 404.259 5.054 1.250 o
1 4 5 264.329 257.359 3.346 2.893 o
1 4 6 117.090 118.026 1.619 13.239 o
1 4 7 82.256 79.624 0.888 35.017 o
1 4 8 38.256 37.005 0.619 103.489 o
1 4 9 34.546 34.306 0.504 143.509 o
1 4 10 20.449 19.832 0.400 278.436 o
1 4 11 35.126 35.980 0.627 106.097 o
1 4 12 121.555 122.424 1.417 14.714 o
1 4 13 44.090 41.478 0.967 50.607 o
1 4 14 7.338 6.839 1.133 47.129 o
1 5 0 2.285 2.057 0.225 1188.110 o
1 5 1 86.034 85.444 1.529 17.920 o
1 5 2 44.468 46.276 0.725 74.445 o
1 5 3 291.747 295.947 4.656 1.790 o
1 5 4 82.106 85.735 1.514 18.504 o
1 5 5 5.452 5.965 0.329 540.544 o
1 5 6 14.992 14.769 0.760 99.855 o
1 5 7 3.148 3.443 0.349 493.383 o
1 5 8 1.346 0.879 0.265 864.090 o
1 5 9 18.817 19.400 0.434 253.003 o
1 5 10 10.104 10.442 0.429 305.642 o
1 5 11 39.342 39.812 0.634 97.248 o
1 5 12 34.206 35.027 0.711 89.961 o
1 5 13 58.456 56.684 1.325 27.216 o
1 6 0 128.865 124.418 4.906 2.305 o
1 6 1 461.320 485.596 7.993 0.637 o
1 6 2 78.158 81.070 1.416 20.957 o
1 6 3 8.004 8.224 0.296 628.570 o
1 6 4 244.511 242.250 4.137 2.374 o
1 6 5 20.266 20.286 0.496 199.611 o
1 6 6 40.287 39.818 0.766 74.460 o
1 6 7 76.210 76.747 1.293 24.258 o
1 6 8 91.082 90.585 1.500 17.715 o
1 6 9 146.071 149.216 1.859 9.277 o
1 6 10 11.947 11.677 0.633 144.590 o
1 6 11 37.798 38.621 0.777 74.981 o
1 6 12 36.028 36.302 0.847 67.263 o
1 6 13 0.549 0.220 0.928 70.638 o
1 7 0 40.932 41.331 0.961 52.223 o
1 7 1 16.748 16.353 0.514 200.587 o
1 7 2 63.883 64.988 1.161 31.369 o
1 7 3 363.808 364.027 5.287 1.297 o
1 7 4 81.307 83.878 1.535 18.311 o
1 7 5 2.836 2.579 0.365 454.168 o
1 7 6 7.586 7.288 0.432 313.124 o
1 7 7 0.266 0.506 0.447 304.730 o
1 7 8 13.274 13.240 0.609 153.411 o
1 7 9 2.280 2.119 0.589 175.243 o
1 7 10 4.256 4.381 0.464 279.565 o
1 7 11 74.682 76.754 1.184 27.443 o
1 7 12 10.941 11.573 0.793 94.154 o
1 7 13 80.159 72.782 4.755 2.591 o
1 8 0 0.554 0.496 0.354 486.180 o
1 8 1 97.055 101.370 2.171 9.970 o
1 8 2 509.041 520.942 8.649 0.541 o
1 8 3 41.059 37.442 0.705 83.878 o
1 8 4 30.434 30.594 0.625 116.166 o
1 8 5 149.868 148.888 2.277 7.253 o
1 8 6 43.278 43.345 0.891 57.255 o
1 8 7 9.531 9.590 0.578 175.365 o
1 8 8 208.578 206.126 3.145 3.783 o
1 8 9 53.825 51.252 1.396 25.881 o
1 8 10 72.849 76.388 1.515 19.755 o
1 8 11 25.753 24.244 0.831 77.767 o
1 8 12 32.838 33.045 3.850 4.062 o
1 9 0 6.552 6.054 0.461 279.098 o
1 9 1 124.736 127.153 2.733 6.255 o
1 9 2 154.673 163.063 3.419 3.992 o
1 9 3 127.132 136.226 5.267 2.016 o
1 9 4 74.923 76.174 2.011 12.524 o
1 9 5 27.641 27.254 0.702 101.183 o
1 9 6 0.147 0.175 0.496 247.075 o
1 9 7 62.304 63.282 1.632 18.860 o
1 9 8 11.450 10.394 0.737 108.449 o
1 9 9 21.449 21.273 0.898 69.767 o
1 9 10 51.802 50.060 1.300 29.442 o
1 9 11 32.900 32.033 1.464 26.502 o
1 10 0 26.454 27.417 0.838 75.527 o
1 10 1 86.271 87.318 1.966 12.311 o
1 10 2 34.743 36.524 2.421 10.069 o
1 10 3 20.916 21.475 0.800 86.485 o
1 10 4 57.056 60.967 1.255 29.473 o
1 10 5 15.916 16.204 0.827 84.474 o
1 10 6 99.022 102.942 1.851 12.494 o
1 10 7 20.296 18.424 0.791 89.215 o
1 10 8 7.344 6.298 0.774 100.465 o
1 10 9 93.703 90.501 2.114 10.673 o
1 10 10 14.210 13.119 1.120 47.447 o
1 11 0 0.317 -0.196 0.602 168.076 o
1 11 1 164.229 171.970 3.637 3.534 o
1 11 2 62.344 64.806 1.837 15.409 o
1 11 3 53.005 56.918 1.425 24.788 o
1 11 4 27.956 28.102 1.117 44.752 o
1 11 5 12.054 12.610 0.908 71.879 o
1 11 6 43.130 41.303 1.042 45.252 o
1 11 7 85.482 85.751 1.654 16.069 o
1 11 8 6.198 5.334 0.908 73.294 o
1 11 9 10.278 9.473 1.297 35.885 o
1 12 0 0.004 0.537 0.733 113.101 o
1 12 1 49.726 49.299 1.394 26.509 o
1 12 2 128.734 125.241 3.248 4.722 o
1 12 3 32.252 34.862 1.182 39.145 o
1 12 4 17.436 16.295 1.304 34.900 o
1 12 5 93.152 91.307 2.519 8.033 o
1 12 6 1.299 1.142 1.140 46.788 o
1 12 7 25.757 23.270 2.574 9.062 o
1 12 8 124.013 124.329 4.950 2.278 o
1 13 0 0.876 1.908 0.944 68.296 o
1 13 1 68.790 64.086 2.039 12.665 o
1 13 2 8.727 8.748 0.972 63.668 o
1 13 3 40.658 35.137 1.745 18.655 o
1 13 4 4.988 4.778 2.202 12.533 o
1 13 6 28.743 29.500 2.303 11.216 o
2 0 0 1217.790 1238.540 37.144 0.038 o
2 0 1 903.649 865.660 13.049 0.214 o
2 0 2 700.642 634.694 7.311 0.509 o
2 0 3 500.037 492.402 5.274 0.961 o
2 0 4 71.660 72.410 0.763 45.971 o
2 0 5 74.229 71.317 0.816 42.389 o
2 0 6 1321.270 1293.900 12.858 0.148 o
2 0 7 43.511 45.029 0.478 120.094 o
2 0 8 46.227 46.454 0.505 108.235 o
2 0 9 553.763 549.393 4.916 0.896 o
2 0 10 213.967 214.282 2.234 5.264 o
2 0 11 0.370 0.564 0.323 583.642 o
2 0 12 43.263 42.727 0.648 88.710 o
2 0 13 3.916 3.377 0.592 172.850 o
2 0 14 10.620 9.614 0.804 91.957 o
2 1 1 1456.260 1182.810 69.740 0.012 o
2 1 2 243.212 242.980 2.649 3.928 o
2 1 3 41.906 41.464 0.579 103.888 o
2 1 4 741.243 729.965 6.847 0.487 o
2 1 5 17.203 17.666 0.327 404.756 o
2 1 6 896.857 886.872 9.509 0.297 o
2 1 7 50.666 48.246 0.585 87.057 o
2 1 8 349.379 341.066 3.265 2.182 o
2 1 9 73.526 74.124 1.278 25.223 o
2 1 10 135.851 138.596 1.502 12.320 o
2 1 11 40.834 40.698 0.616 98.363 o
2 1 12 78.853 77.647 0.985 32.840 o
2 1 13 80.642 80.922 1.709 15.788 o
2 1 14 42.435 42.754 0.783 69.776 o
2 2 0 278.735 268.778 4.130 2.179 o
2 2 1 1982.340 1776.920 49.306 0.021 o
2 2 2 2056.050 1830.400 48.203 0.021 o
2 2 3 513.638 510.099 5.441 0.905 o
2 2 4 40.602 43.324 0.598 100.720 o
2 2 5 67.561 67.526 0.726 51.508 o
2 2 6 109.894 109.290 1.082 21.021 o
2 2 7 141.874 144.862 1.432 12.227 o
2 2 8 162.749 163.649 1.716 9.008 o
2 2 9 152.600 153.752 1.534 10.657 o
2 2 10 65.434 64.586 0.808 48.211 o
2 2 11 56.217 56.048 0.757 59.331 o
2 2 12 7.872 8.230 0.446 292.987 o
2 2 13 28.325 29.023 0.635 116.964 o
2 2 14 82.701 79.651 1.292 23.183 o
2 3 1 189.325 188.890 2.407 5.569 o
2 3 2 76.308 76.239 0.926 35.971 o
2 3 3 690.145 670.236 10.898 0.328 o
2 3 4 11.811 11.979 0.220 885.512 o
2 3 5 324.317 320.917 3.240 2.389 o
2 3 6 157.654 158.852 1.646 9.671 o
2 3 7 195.378 194.978 2.006 6.414 o
2 3 8 177.771 178.036 1.733 8.071 o
2 3 9 61.461 62.605 0.714 57.491 o
2 3 10 148.691 153.745 1.561 10.713 o
2 3 11 36.452 36.689 0.564 119.385 o
2 3 12 33.147 31.938 0.641 107.656 o
2 3 13 2.524 3.155 0.509 234.043 o
2 3 14 4.020 3.647 1.057 54.366 o
2 4 0 3140.930 2865.300 81.251 0.008 o
2 4 1 590.352 600.180 11.924 0.316 o
2 4 2 150.975 149.451 1.986 8.462 o
2 4 3 56.640 56.404 0.916 46.873 o
2 4 4 1250.590 1218.860 16.964 0.120 o
2 4 5 316.095 313.892 5.116 1.505 o
2 4 6 399.589 410.663 4.380 1.432 o
2 4 7 84.263 85.156 1.088 27.554 o
2 4 8 190.781 190.362 1.978 6.671 o
2 4 9 78.301 79.197 0.873 36.913 o
2 4 10 111.745 112.480 1.193 18.890 o
2 4 11 38.525 39.132 0.593 107.404 o
2 4 12 143.650 145.015 1.653 10.660 o
2 4 13 110.513 112.248 1.366 16.734 o
2 4 14 17.753 15.803 2.102 13.634 o
2 5 0 206.221 216.466 3.822 2.910 o
2 5 1 691.858 714.704 11.726 0.293 o
2 5 2 266.255 262.583 4.544 1.981 o
2 5 3 69.445 70.987 1.228 27.535 o
2 5 4 585.995 579.639 10.518 0.381 o
2 5 5 510.742 506.261 7.111 0.693 o
2 5 6 5.671 5.590 0.344 495.388 o
2 5 7 63.911 61.762 0.892 44.483 o
2 5 8 19.601 20.146 0.426 256.324 o
2 5 9 16.922 17.144 0.446 253.432 o
2 5 10 92.556 93.972 1.172 23.271 o
2 5 11 85.654 86.717 1.208 24.148 o
2 5 12 65.573 67.027 0.963 39.158 o
2 5 13 82.461 81.088 1.108 27.775 o
2 6 0 502.972 487.190 6.952 0.726 o
2 6 1 64.157 65.642 1.196 29.984 o
2 6 2 367.562 375.516 6.175 1.053 o
2 6 3 115.126 116.998 1.785 11.915 o
2 6 4 463.690 480.359 7.924 0.645 o
2 6 5 266.462 269.757 4.565 1.956 o
2 6 6 93.860 92.185 1.596 16.035 o
2 6 7 31.461 30.416 0.639 111.197 o
2 6 8 27.884 28.598 0.510 163.122 o
2 6 9 20.497 19.803 0.493 201.188 o
2 6 10 156.099 155.009 1.836 8.886 o
2 6 11 12.130 12.637 0.533 198.890 o
2 6 12 230.488 226.588 2.840 3.902 o
2 6 13 20.095 20.894 1.788 18.684 o
2 7 0 0.072 0.476 0.228 1169.580 o
2 7 1 96.821 101.539 2.753 6.787 o
2 7 2 129.213 135.181 2.898 5.600 o
2 7 3 461.787 474.384 7.890 0.652 o
2 7 4 316.720 312.914 9.144 0.622 o
2 7 5 249.750 251.860 4.303 2.212 o
2 7 6 63.244 64.404 1.144 32.223 o
2 7 7 73.417 73.932 1.323 24.090 o
2 7 8 2.146 2.482 0.570 186.530 o
2 7 9 45.862 46.903 0.803 63.948 o
2 7 10 4.442 4.399 0.536 209.388 o
2 7 11 49.039 49.101 0.943 49.309 o
2 7 12 20.419 19.811 0.808 85.562 o
2 8 0 22.557 23.385 1.299 34.522 o
2 8 1 223.876 229.477 3.334 3.303 o
2 8 2 61.160 65.854 1.627 18.948 o
2 8 3 17.008 17.996 0.610 146.525 o
2 8 4 36.571 40.029 1.131 41.014 o
2 8 5 124.163 125.125 5.136 2.128 o
2 8 6 35.507 36.240 1.469 25.983 o
2 8 7 47.946 49.412 1.025 43.872 o
2 8 8 20.033 19.884 0.769 93.802 o
2 8 9 6.615 6.080 0.497 240.048 o
2 8 10 45.648 43.993 0.874 57.690 o
2 8 11 36.268 36.042 0.985 52.539 o
2 8 12 40.505 38.962 3.918 3.904 o
2 9 0 371.837 390.983 14.627 0.259 o
2 9 1 12.980 13.351 0.634 142.750 o
2 9 2 132.356 135.669 2.385 7.382 o
2 9 3 181.283 192.490 3.291 3.866 o
2 9 4 169.516 171.842 3.022 4.577 o
2 9 5 44.112 44.334 1.507 23.859 o
2 9 6 39.104 40.678 0.940 54.859 o
2 9 7 23.377 22.544 0.802 84.611 o
2 9 8 137.173 130.462 2.281 7.786 o
2 9 9 33.160 29.582 1.032 50.201 o
2 9 10 45.738 44.594 1.005 46.613 o
2 9 11 22.694 25.806 3.662 4.509 o
2 10 0 103.941 105.203 2.966 5.873 o
2 10 1 77.415 81.465 1.871 13.857 o
2 10 2 19.357 19.073 0.801 87.557 o
2 10 3 0.541 0.552 0.574 184.430 o
2 10 4 98.513 100.211 1.925 11.900 o
2 10 5 6.956 7.078 0.713 118.169 o
2 10 6 327.139 330.069 5.911 1.208 o
2 10 7 4.277 4.975 0.750 107.663 o
2 10 8 13.622 14.041 0.900 72.745 o
2 10 9 105.577 101.486 2.508 7.756 o
2 10 10 90.176 86.684 4.599 2.729 o
2 11 0 6.666 7.771 0.869 79.761 o
2 11 1 71.860 72.565 3.505 4.670 o
2 11 2 36.563 35.261 1.148 40.395 o
2 11 3 32.638 34.312 0.964 55.920 o
2 11 4 20.012 20.859 0.878 73.355 o
2 11 5 55.115 55.425 2.210 11.428 o
2 11 6 100.534 98.050 1.781 13.238 o
2 11 7 35.099 33.093 1.116 43.002 o
2 11 8 26.158 22.831 1.205 39.462 o
2 11 9 52.671 49.559 3.902 3.898 o
2 12 0 96.367 96.026 2.272 9.374 o
2 12 1 34.867 35.132 1.208 37.197 o
2 12 2 83.968 84.617 2.104 11.179 o
2 12 3 1.746 1.528 1.112 49.190 o
2 12 4 49.118 48.700 1.428 25.519 o
2 12 5 36.760 35.966 2.916 6.998 o
2 12 6 19.971 21.225 1.358 31.935 o
2 12 7 1.685 0.863 1.289 36.590 o
2 12 8 56.411 53.859 3.681 4.347 o
2 13 0 148.700 146.882 3.323 4.289 o
2 13 1 1.324 0.739 1.004 60.391 o
2 13 2 4.043 3.385 1.153 45.683 o
2 13 3 10.519 10.282 1.654 22.106 o
2 13 4 20.947 20.328 1.569 24.119 o
2 13 5 3.406 2.929 1.638 22.662 o
2 13 6 59.774 53.396 2.864 7.009 o
3 0 1 268.175 275.633 2.957 3.162 o
3 0 2 8.773 8.250 0.160 1680.560 o
3 0 3 80.942 78.347 0.829 37.870 o
3 0 4 88.205 81.780 0.819 35.114 o
3 0 5 42.779 44.103 0.484 121.133 o
3 0 6 87.971 89.209 1.061 27.089 o
3 0 7 108.000 108.025 1.156 20.217 o
3 0 8 47.330 45.760 0.532 101.816 o
3 0 9 65.429 65.075 0.843 46.045 o
3 0 10 22.119 22.043 0.462 214.327 o
3 0 11 0.184 0.326 0.376 429.571 o
3 0 12 81.119 81.880 1.309 22.842 o
3 0 13 0.028 0.107 0.490 253.495 o
3 0 14 5.625 6.919 1.203 41.900 o
3 1 0 402.448 387.129 4.454 1.433 o
3 1 1 392.571 377.433 6.204 1.014 o
3 1 2 311.268 300.914 3.209 2.548 o
3 1 3 52.077 51.727 0.798 59.419 o
3 1 4 615.852 604.210 7.580 0.547 o
3 1 5 501.852 505.840 5.346 0.938 o
3 1 6 56.108 56.969 0.842 52.232 o
3 1 7 24.180 25.038 0.381 263.294 o
3 1 8 23.242 23.530 0.393 261.337 o
3 1 9 27.094 28.106 0.540 152.363 o
3 1 10 1.344 1.614 0.343 516.764 o
3 1 11 68.820 70.256 0.991 36.429 o
3 1 12 28.583 29.557 0.650 112.177 o
3 1 13 24.704 24.992 0.664 115.070 o
3 1 14 24.258 23.004 0.891 69.560 o
3 2 1 235.749 237.515 2.990 3.591 o
3 2 2 1516.530 1443.100 27.948 0.055 o
3 2 3 183.757 181.331 2.030 6.821 o
3 2 4 271.021 276.297 3.224 2.889 o
3 2 5 92.013 89.630 0.979 28.297 o
3 2 6 6.086 5.821 0.218 1154.670 o
3 2 7 368.354 370.031 3.737 1.818 o
3 2 8 256.133 258.596 2.710 3.620 o
3 2 9 79.761 80.512 0.886 35.751 o
3 2 10 22.796 23.150 0.432 232.619 o
3 2 11 3.425 3.062 0.410 359.046 o
3 2 12 61.967 61.945 1.014 38.523 o
3 2 13 4.154 4.146 0.575 182.595 o
3 2 14 35.374 33.955 1.530 24.199 o
3 3 0 128.838 130.073 1.898 10.146 o
3 3 1 332.757 327.501 4.176 1.836 o
3 3 2 460.434 442.368 12.909 0.310 o
3 3 3 247.234 247.921 3.151 3.252 o
3 3 4 92.433 92.847 1.251 21.774 o
3 3 5 98.064 98.358 1.126 22.960 o
3 3 6 7.411 7.813 0.230 997.235 o
3 3 7 48.877 48.805 0.576 90.280 o
3 3 8 73.638 74.929 0.813 42.024 o
3 3 9 184.063 186.714 1.842 7.333 o
3 3 10 18.357 18.852 0.412 277.720 o
3 3 11 53.925 54.176 0.726 64.418 o
3 3 12 16.640 17.278 0.561 170.904 o
3 3 13 16.153 15.437 0.597 155.096 o
3 3 14 85.531 84.199 2.591 7.851 o
3 4 0 179.398 194.556 6.186 1.410 o
3 4 1 133.640 134.335 1.740 10.875 o
3 4 2 265.101 272.424 3.184 2.982 o
3 4 3 697.891 701.442 8.774 0.414 o
3 4 4 50.629 51.040 0.976 45.995 o
3 4 5 74.969 72.826 0.948 36.005 o
3 4 6 211.380 217.051 2.572 4.632 o
3 4 7 314.794 313.045 3.016 2.617 o
3 4 8 2.502 2.725 0.266 850.180 o
3 4 9 47.998 48.212 0.674 77.434 o
3 4 10 23.258 23.599 0.469 203.988 o
3 4 11 53.131 52.949 0.785 59.670 o
3 4 12 6.600 6.259 0.457 282.547 o
3 4 13 12.072 10.628 0.575 173.727 o
3 5 0 198.431 204.883 2.655 4.746 o
3 5 1 118.358 119.526 1.789 11.653 o
3 5 2 116.736 119.889 1.808 11.575 o
3 5 3 255.648 254.280 3.241 3.067 o
3 5 4 31.079 31.977 0.553 135.983 o
3 5 5 428.106 427.553 4.983 1.191 o
3 5 6 14.066 14.482 0.341 419.616 o
3 5 7 76.852 78.169 1.052 31.009 o
3 5 8 24.144 23.590 0.481 193.741 o
3 5 9 17.282 17.067 0.455 243.634 o
3 5 10 29.100 28.745 0.684 103.339 o
3 5 11 72.638 72.334 1.035 33.330 o
3 5 12 6.830 6.006 0.587 173.611 o
3 5 13 32.167 32.729 2.040 14.106 o
3 6 0 44.864 46.652 0.698 77.659 o
3 6 1 56.203 56.776 1.829 16.007 o
3 6 2 263.270 272.385 4.602 1.941 o
3 6 3 644.588 669.998 9.474 0.403 o
3 6 4 33.362 34.108 0.545 132.512 o
3 6 5 117.909 118.806 1.483 14.482 o
3 6 6 8.561 9.318 0.338 485.896 o
3 6 7 159.165 163.190 1.850 8.551 o
3 6 8 74.283 72.246 0.962 35.740 o
3 6 9 36.473 36.485 0.657 97.661 o
3 6 10 57.568 59.015 0.842 51.066 o
3 6 11 62.900 63.111 0.992 39.204 o
3 6 12 13.385 13.487 0.661 131.648 o
3 7 0 1.961 1.787 0.263 872.472 o
3 7 1 3.629 3.451 0.293 694.307 o
3 7 2 201.334 205.013 3.502 3.352 o
3 7 3 206.291 205.866 3.765 3.002 o
3 7 4 94.379 95.191 2.086 10.797 o
3 7 5 181.342 183.293 3.230 4.007 o
3 7 6 107.371 109.115 1.850 11.944 o
3 7 7 154.804 158.192 1.983 8.202 o
3 7 8 19.456 19.545 0.502 198.540 o
3 7 9 102.409 105.598 1.350 18.117 o
3 7 10 31.459 31.707 0.711 93.832 o
3 7 11 49.953 48.115 0.852 56.602 o
3 7 12 63.586 59.834 1.422 23.582 o
3 8 0 86.916 88.875 1.228 23.328 o
3 8 1 243.429 253.682 5.239 1.682 o
3 8 2 78.815 82.158 1.570 17.991 o
3 8 3 79.062 83.788 3.192 5.471 o
3 8 4 117.179 122.692 2.200 8.854 o
3 8 5 0.139 -0.240 0.588 175.908 o
3 8 6 41.483 38.907 1.088 42.814 o
3 8 7 167.101 169.321 2.338 6.403 o
3 8 8 153.433 156.487 2.003 8.187 o
3 8 9 2.967 3.477 0.541 207.058 o
3 8 10 23.771 24.977 0.776 88.600 o
3 8 11 20.137 18.570 0.963 61.976 o
3 9 0 2.928 2.565 0.441 311.201 o
3 9 1 70.273 70.641 1.237 27.144 o
3 9 2 25.656 26.100 0.799 82.878 o
3 9 3 15.227 16.460 0.742 103.777 o
3 9 4 4.045 4.344 0.658 139.600 o
3 9 5 36.237 36.480 1.044 47.532 o
3 9 6 34.540 32.486 1.067 46.724 o
3 9 7 14.324 14.624 0.802 90.380 o
3 9 8 72.856 73.761 1.643 17.542 o
3 9 9 67.836 65.668 1.113 32.279 o
3 9 10 3.725 3.622 0.809 92.781 o
3 10 0 77.512 79.127 1.513 19.240 o
3 10 1 48.951 50.165 1.392 26.589 o
3 10 2 5.339 5.067 0.520 222.147 o
3 10 3 8.248 8.327 0.740 109.074 o
3 10 4 11.058 11.186 0.822 87.768 o
3 10 5 36.442 39.026 1.516 24.345 o
3 10 6 1.537 1.465 0.864 81.371 o
3 10 7 77.576 73.636 1.891 13.794 o
3 10 8 14.365 12.444 1.004 58.803 o
3 10 9 16.284 14.630 0.898 72.331 o
3 11 0 7.238 7.130 0.649 141.780 o
3 11 1 5.761 3.859 0.861 81.742 o
3 11 2 3.005 3.823 1.030 57.228 o
3 11 3 7.953 9.378 0.844 84.298 o
3 11 4 104.128 106.712 2.354 8.541 o
3 11 5 45.246 45.914 1.734 18.422 o
3 11 6 3.704 0.682 1.437 29.462 o
3 11 7 2.002 2.397 1.009 59.712 o
3 11 8 7.289 5.312 1.414 30.312 o
3 12 0 0.083 -0.621 0.733 113.161 o
3 12 1 3.084 1.802 1.003 60.389 o
3 12 2 150.094 150.040 3.486 3.956 o
3 12 3 4.572 4.141 1.340 33.838 o
3 12 4 28.014 24.571 1.159 42.081 o
3 12 5 1.484 2.822 1.446 29.078 o
3 12 6 5.739 6.730 2.251 11.993 o
3 12 7 25.475 24.940 3.004 6.676 o
3 13 0 4.196 4.682 0.964 65.311 o
3 13 1 2.076 -0.320 1.189 43.010 o
3 13 2 46.998 42.282 1.929 15.151 o
3 13 3 17.517 16.920 1.756 19.452 o
3 13 5 10.550 10.564 1.979 15.477 o
4 0 0 158.782 151.349 2.525 6.160 o
4 0 1 34.226 34.998 0.423 174.188 o
4 0 2 3.434 3.574 0.217 1244.370 o
4 0 3 1.100 1.206 0.183 1801.150 o
4 0 4 67.337 68.453 0.756 49.490 o
4 0 5 63.362 63.499 0.674 59.026 o
4 0 6 180.403 187.055 1.819 7.523 o
4 0 7 44.586 45.160 0.568 99.671 o
4 0 8 19.827 19.656 0.429 253.353 o
4 0 9 22.873 22.660 0.456 215.713 o
4 0 10 42.712 42.986 0.674 84.806 o
4 0 11 22.521 23.892 0.546 162.799 o
4 0 12 28.709 29.072 0.712 97.209 o
4 0 13 22.585 23.081 0.663 118.406 o
4 1 0 124.092 120.948 1.342 15.325 o
4 1 1 311.877 307.964 3.551 2.302 o
4 1 2 137.482 136.096 1.607 11.535 o
4 1 3 1168.430 1121.670 23.523 0.082 o
4 1 4 60.669 60.470 0.793 52.650 o
4 1 5 115.482 114.541 1.307 16.857 o
4 1 6 107.185 104.915 1.505 15.644 o
4 1 7 90.316 90.370 1.082 26.000 o
4 1 8 95.106 94.227 1.057 25.289 o
4 1 9 59.488 57.032 0.995 41.036 o
4 1 10 21.118 21.140 0.498 195.055 o
4 1 11 94.590 95.715 1.228 21.718 o
4 1 12 50.438 51.325 0.836 57.015 o
4 1 13 7.003 6.646 0.747 107.812 o
4 2 0 109.491 111.132 1.626 13.893 o
4 2 1 850.213 765.402 21.771 0.107 o
4 2 2 390.469 387.153 5.514 1.167 o
4 2 3 18.846 18.311 0.355 346.199 o
4 2 4 55.737 54.206 0.679 67.703 o
4 2 5 15.216 14.824 0.314 464.103 o
4 2 6 154.626 154.234 1.832 8.976 o
4 2 7 156.199 155.689 1.856 8.772 o
4 2 8 255.755 264.250 2.706 3.598 o
4 2 9 29.649 30.602 0.549 141.560 o
4 2 10 34.497 35.115 0.578 120.020 o
4 2 11 19.044 18.936 0.586 153.863 o
4 2 12 37.018 37.876 0.745 80.628 o
4 2 13 39.041 38.816 0.833 66.738 o
4 3 0 1330.630 1321.310 16.767 0.114 o
4 3 1 356.886 350.374 4.455 1.606 o
4 3 2 86.662 85.020 1.137 25.839 o
4 3 3 21.859 21.694 0.441 231.864 o
4 3 4 18.951 19.844 0.374 314.987 o
4 3 5 208.126 208.055 2.301 5.289 o
4 3 6 21.681 20.731 0.396 273.896 o
4 3 7 96.050 97.355 1.304 20.056 o
4 3 8 152.464 154.777 1.652 9.983 o
4 3 9 175.120 176.568 1.884 7.633 o
4 3 10 50.573 50.078 0.769 63.644 o
4 3 11 28.810 29.321 0.591 129.673 o
4 3 12 27.111 26.885 0.756 89.990 o
4 3 13 63.166 59.686 1.332 26.169 o
4 4 0 1074.860 1085.560 14.528 0.161 o
4 4 1 556.311 554.037 6.985 0.654 o
4 4 2 75.439 75.159 1.054 31.602 o
4 4 3 96.450 94.535 1.182 22.425 o
4 4 4 220.132 222.572 2.645 4.348 o
4 4 5 88.949 89.960 1.152 24.630 o
4 4 6 223.394 225.480 2.901 3.897 o
4 4 7 118.912 118.621 1.430 14.954 o
4 4 8 246.173 247.471 2.563 3.981 o
4 4 9 105.760 107.260 1.244 19.222 o
4 4 10 74.864 76.637 0.981 34.218 o
4 4 11 0.533 0.651 0.481 263.381 o
4 4 12 26.920 27.995 0.687 105.258 o
4 4 13 77.857 76.636 1.715 16.006 o
4 5 0 269.691 266.868 3.871 2.402 o
4 5 1 110.099 111.284 1.714 12.978 o
4 5 2 42.859 42.401 0.671 85.430 o
4 5 3 38.414 39.757 0.880 61.405 o
4 5 4 1478.790 1463.900 20.452 0.083 o
4 5 5 676.597 682.316 8.670 0.431 o
4 5 6 244.368 248.495 3.258 3.157 o
4 5 7 94.923 97.059 1.331 19.730 o
4 5 8 117.636 119.561 1.439 14.928 o
4 5 9 14.422 14.053 0.495 221.788 o
4 5 10 52.386 51.051 0.850 54.844 o
4 5 11 96.746 99.042 1.336 19.334 o
4 5 12 17.701 16.701 0.752 99.853 o
4 6 0 20.830 20.295 0.453 228.093 o
4 6 1 53.042 52.897 0.920 48.702 o
4 6 2 108.060 111.418 1.738 12.864 o
4 6 3 237.663 248.187 3.182 3.295 o
4 6 4 312.925 318.449 4.076 1.974 o
4 6 5 73.590 75.432 1.130 29.450 o
4 6 6 32.570 32.429 0.662 103.199 o
4 6 7 6.417 6.573 0.445 298.297 o
4 6 8 55.714 56.779 0.833 53.144 o
4 6 9 41.901 42.538 0.753 74.021 o
4 6 10 118.360 121.636 1.795 11.551 o
4 6 11 20.252 18.895 0.729 103.515 o
4 6 12 116.390 116.149 2.449 7.663 o
4 7 0 28.116 28.996 0.796 81.219 o
4 7 1 84.973 86.534 1.393 20.361 o
4 7 2 60.875 62.340 1.157 32.377 o
4 7 3 25.568 26.529 0.719 99.359 o
4 7 4 299.493 307.884 5.070 1.568 o
4 7 5 162.741 168.727 2.379 6.373 o
4 7 6 57.456 59.591 0.990 41.522 o
4 7 7 28.034 28.542 0.642 115.713 o
4 7 8 17.695 17.551 0.619 142.298 o
4 7 9 93.451 96.516 1.298 20.522 o
4 7 10 7.565 7.412 0.632 149.336 o
4 7 11 22.404 21.126 0.819 82.206 o
4 8 0 24.358 25.054 0.538 161.940 o
4 8 1 131.534 133.277 1.844 10.307 o
4 8 2 1.034 1.207 0.433 323.683 o
4 8 3 31.257 31.290 0.747 87.213 o
4 8 4 60.329 61.489 1.291 27.713 o
4 8 5 117.235 123.763 1.945 10.440 o
4 8 6 40.035 41.432 1.324 30.583 o
4 8 7 96.138 98.424 1.728 14.045 o
4 8 8 115.791 118.984 1.993 10.258 o
4 8 9 99.548 98.911 2.400 8.479 o
4 8 10 30.952 29.263 0.903 64.142 o
4 8 11 7.006 9.832 1.541 25.527 o
4 9 0 192.639 194.688 2.588 5.047 o
4 9 1 12.056 12.758 0.500 224.332 o
4 9 2 10.674 10.593 0.560 184.258 o
4 9 3 6.093 5.979 0.544 202.207 o
4 9 4 1.610 1.300 0.622 156.922 o
4 9 5 14.598 14.557 0.974 62.140 o
4 9 6 73.136 75.574 1.437 21.363 o
4 9 7 8.254 7.733 0.792 95.467 o
4 9 8 97.010 95.661 1.635 15.179 o
4 9 9 21.573 20.622 0.965 61.033 o
4 9 10 13.726 10.872 3.315 5.524 o
4 10 0 18.594 18.920 0.535 180.922 o
4 10 1 9.826 9.576 0.515 217.864 o
4 10 2 1.977 2.155 0.502 240.559 o
4 10 3 13.932 14.372 0.687 121.701 o
4 10 4 42.057 41.980 1.159 38.125 o
4 10 5 17.476 17.275 0.939 65.717 o
4 10 6 84.030 82.978 1.870 13.515 o
4 10 7 9.687 8.914 0.847 83.350 o
4 10 8 70.336 67.368 1.633 18.120 o
4 10 9 5.955 4.191 3.218 5.874 o
4 11 0 162.134 164.642 2.968 4.822 o
4 11 1 52.100 51.506 1.619 20.231 o
4 11 2 27.516 27.339 0.877 69.416 o
4 11 3 120.458 122.171 2.047 9.670 o
4 11 4 39.257 41.450 1.416 27.215 o
4 11 5 66.958 71.219 2.762 7.331 o
4 11 6 46.063 48.454 5.182 2.240 o
4 11 7 28.007 30.259 2.958 6.859 o
4 12 0 24.764 24.230 1.132 44.502 o
4 12 1 9.910 9.036 1.083 51.292 o
4 12 2 47.009 47.941 1.854 16.185 o
4 12 3 6.843 6.994 0.715 117.528 o
4 12 4 59.461 59.497 2.491 9.066 o
4 12 5 2.724 4.843 2.138 13.310 o
4 12 6 1.369 1.388 2.517 9.602 o
4 13 0 95.317 86.360 3.461 4.609 o
5 0 1 14.552 14.731 0.643 137.018 o
5 0 2 10.136 11.681 0.313 533.285 o
5 0 3 29.963 31.451 0.437 187.993 o
5 0 4 40.108 41.456 0.522 119.743 o
5 0 5 0.612 0.494 0.201 1504.590 o
5 0 6 8.842 9.531 0.255 793.720 o
5 0 7 115.544 117.252 1.200 18.042 o
5 0 8 45.410 45.147 0.665 82.615 o
5 0 9 100.709 99.483 1.249 20.272 o
5 0 10 5.722 5.779 0.416 341.639 o
5 0 11 1.524 1.919 0.468 277.404 o
5 0 12 3.204 2.977 0.538 208.967 o
5 0 13 0.996 0.936 0.767 103.302 o
5 1 0 382.730 378.453 4.377 1.521 o
5 1 1 13.916 14.095 0.290 541.962 o
5 1 2 23.317 23.430 0.729 99.811 o
5 1 3 101.667 101.796 1.178 21.199 o
5 1 4 3.907 3.745 0.240 1021.220 o
5 1 5 252.878 260.363 2.838 3.496 o
5 1 6 19.040 18.919 0.367 325.859 o
5 1 7 71.229 73.422 0.937 37.541 o
5 1 8 70.451 70.415 0.991 35.937 o
5 1 9 45.698 45.105 0.876 57.193 o
5 1 10 6.612 6.943 0.440 303.879 o
5 1 11 13.391 12.790 0.526 201.508 o
5 1 12 50.448 50.158 1.417 25.653 o
5 1 13 6.625 6.266 0.813 91.227 o
5 2 0 247.052 253.921 2.986 3.413 o
5 2 1 57.585 57.365 0.828 52.462 o
5 2 2 198.897 194.273 2.522 5.094 o
5 2 3 23.199 24.180 0.420 238.097 o
5 2 4 41.012 41.492 0.569 107.336 o
5 2 5 110.663 111.593 1.304 17.555 o
5 2 6 103.267 102.564 1.228 20.084 o
5 2 7 52.417 53.769 0.689 69.457 o
5 2 8 176.608 174.294 1.883 7.625 o
5 2 9 39.249 38.483 0.619 101.304 o
5 2 10 6.423 6.377 0.438 307.347 o
5 2 11 23.667 23.390 0.601 138.163 o
5 2 12 7.170 7.088 0.608 161.397 o
5 2 13 40.922 41.432 1.329 30.274 o
5 3 0 5.881 5.539 0.243 952.438 o
5 3 1 9.622 9.503 0.279 668.663 o
5 3 2 266.934 268.470 3.820 2.449 o
5 3 3 667.508 664.944 8.367 0.455 o
5 3 4 371.518 369.911 4.374 1.566 o
5 3 5 156.709 157.785 2.073 7.765 o
5 3 6 289.618 285.585 3.167 2.773 o
5 3 7 2.624 2.681 0.314 612.096 o
5 3 8 40.888 41.495 0.622 96.712 o
5 3 9 8.079 7.894 0.420 327.095 o
5 3 10 13.809 13.936 0.493 225.083 o
5 3 11 34.278 35.059 0.756 81.957 o
5 3 12 47.542 45.939 0.836 59.862 o
5 3 13 54.684 54.409 2.177 11.773 o
5 4 0 171.389 172.719 1.928 7.655 o
5 4 1 176.653 179.654 2.354 6.044 o
5 4 2 212.884 213.223 2.773 4.287 o
5 4 3 3.172 2.671 0.407 364.567 o
5 4 4 154.651 159.568 1.937 8.389 o
5 4 5 142.641 144.966 1.957 8.979 o
5 4 6 185.177 186.164 2.292 5.974 o
5 4 7 43.265 43.173 0.730 75.969 o
5 4 8 11.518 12.260 0.411 322.423 o
5 4 9 57.189 57.889 0.935 45.190 o
5 4 10 17.070 16.480 0.534 186.364 o
5 4 11 20.401 19.526 0.621 136.982 o
5 4 12 151.043 146.348 2.408 6.758 o
5 5 0 0.050 -0.195 0.226 1196.200 o
5 5 1 254.422 256.547 3.034 3.283 o
5 5 2 61.981 61.153 1.045 37.136 o
5 5 3 30.439 30.981 0.563 134.788 o
5 5 4 155.599 159.336 1.926 8.409 o
5 5 5 33.524 34.571 0.604 114.836 o
5 5 6 10.715 10.792 0.496 232.055 o
5 5 7 179.996 183.635 2.267 6.180 o
5 5 8 10.875 11.027 0.501 226.604 o
5 5 9 8.085 9.107 0.522 215.600 o
5 5 10 104.006 105.081 1.571 15.099 o
5 5 11 0.466 1.109 0.664 137.997 o
5 5 12 2.893 2.120 1.089 51.209 o
5 6 0 51.820 49.363 1.040 41.823 o
5 6 1 204.539 206.113 3.329 3.556 o
5 6 2 88.318 90.684 1.389 19.832 o
5 6 3 38.968 41.370 0.794 71.021 o
5 6 4 9.741 9.497 0.480 249.118 o
5 6 5 23.663 24.900 0.547 158.941 o
5 6 6 136.335 138.188 2.067 8.739 o
5 6 7 29.450 30.090 0.653 110.146 o
5 6 8 91.304 92.605 1.490 17.763 o
5 6 9 175.918 179.169 2.151 6.672 o
5 6 10 21.402 21.054 0.775 91.353 o
5 6 11 0.051 0.707 0.729 114.547 o
5 7 0 139.488 142.984 3.059 4.990 o
5 7 1 65.168 64.531 1.158 31.276 o
5 7 2 60.777 63.013 1.396 24.418 o
5 7 3 169.383 176.446 2.698 5.288 o
5 7 4 88.676 89.431 1.497 18.024 o
5 7 5 65.548 67.327 1.094 33.352 o
5 7 6 86.672 85.925 1.366 20.728 o
5 7 7 36.949 34.907 0.937 57.068 o
5 7 8 84.123 84.058 1.187 25.106 o
5 7 9 26.786 26.492 0.743 92.915 o
5 7 10 21.708 22.207 0.780 89.805 o
5 7 11 17.719 17.592 1.163 43.563 o
5 8 0 7.565 7.386 0.480 254.724 o
5 8 1 53.286 53.815 1.128 36.167 o
5 8 2 37.822 38.348 0.886 61.328 o
5 8 3 28.743 29.410 0.811 78.186 o
5 8 4 21.079 21.436 0.858 76.018 o
5 8 5 73.716 75.350 1.650 17.324 o
5 8 6 34.416 34.537 0.965 55.249 o
5 8 7 9.204 8.960 0.700 121.268 o
5 8 8 3.067 2.902 0.600 168.423 o
5 8 9 14.699 14.908 0.737 105.790 o
5 8 10 16.246 16.142 1.099 48.856 o
5 9 0 34.630 33.702 0.748 83.525 o
5 9 1 2.438 2.745 0.531 215.285 o
5 9 2 1.766 1.976 0.627 154.740 o
5 9 3 62.887 63.434 1.321 26.287 o
5 9 4 25.607 25.993 0.971 58.672 o
5 9 5 45.068 46.821 1.511 23.571 o
5 9 6 11.616 12.894 1.044 54.789 o
5 9 7 25.774 24.918 1.068 49.275 o
5 9 8 22.468 21.690 1.020 54.745 o
5 9 9 73.888 74.796 1.882 14.049 o
5 10 0 0.462 0.377 0.541 208.107 o
5 10 1 42.278 43.041 1.190 36.330 o
5 10 2 36.745 35.962 0.861 65.230 o
5 10 3 14.755 15.946 0.867 77.597 o
5 10 4 15.064 15.343 1.021 56.602 o
5 10 5 4.305 2.658 1.039 56.210 o
5 10 6 7.676 7.540 1.222 40.496 o
5 10 7 52.996 57.766 2.075 12.854 o
5 10 8 0.800 2.018 3.075 6.434 o
5 11 0 57.681 55.973 1.472 23.093 o
5 11 1 39.327 38.505 0.924 56.775 o
5 11 2 17.057 18.160 0.806 87.798 o
5 11 3 31.641 31.110 1.121 43.507 o
5 11 4 1.020 0.603 1.094 50.836 o
5 11 5 46.855 44.694 1.601 21.208 o
5 11 6 4.827 5.242 2.786 7.833 o
5 12 0 11.484 11.790 1.293 36.001 o
5 12 1 18.002 17.424 1.343 32.881 o
5 12 2 41.032 40.337 1.166 38.089 o
5 12 3 21.985 20.595 1.294 34.922 o
5 12 4 2.403 2.459 2.193 12.652 o
5 12 5 15.400 15.070 2.725 8.158 o
6 0 0 1930.510 1943.320 46.589 0.022 o
6 0 1 0.052 0.369 0.248 991.885 o
6 0 2 34.127 35.424 0.513 140.093 o
6 0 3 52.423 52.438 0.671 72.048 o
6 0 4 79.922 76.838 0.949 33.935 o
6 0 5 165.005 163.782 1.732 8.838 o
6 0 6 2.837 2.508 0.250 954.339 o
6 0 7 31.218 30.730 0.466 171.150 o
6 0 8 294.649 295.377 3.059 2.788 o
6 0 9 1.508 1.940 0.426 334.223 o
6 0 10 61.613 62.326 0.934 42.819 o
6 0 11 50.175 49.715 0.927 49.938 o
6 0 12 22.919 21.791 0.708 105.919 o
6 1 0 131.018 127.199 1.452 13.454 o
6 1 1 111.685 114.137 1.290 17.495 o
6 1 2 91.393 91.370 1.235 22.357 o
6 1 3 3.208 2.869 0.230 1121.240 o
6 1 4 172.560 170.499 1.957 7.545 o
6 1 5 101.881 103.434 1.475 16.535 o
6 1 6 46.312 45.558 0.676 79.989 o
6 1 7 112.094 112.657 1.273 17.749 o
6 1 8 165.883 167.726 1.832 8.299 o
6 1 9 115.294 115.762 1.348 16.324 o
6 1 10 26.882 27.276 0.668 110.352 o
6 1 11 35.366 35.618 0.772 78.339 o
6 1 12 9.184 8.998 0.687 125.569 o
6 2 0 52.469 53.652 0.960 45.986 o
6 2 1 100.841 100.802 1.562 15.613 o
6 2 2 95.204 93.525 1.312 20.251 o
6 2 3 295.574 293.393 4.904 1.666 o
6 2 4 273.587 276.400 3.318 2.790 o
6 2 5 243.854 244.988 3.391 3.035 o
6 2 6 51.635 54.012 0.840 55.292 o
6 2 7 93.354 93.130 1.099 24.773 o
6 2 8 27.501 27.849 0.540 151.803 o
6 2 9 39.116 40.064 0.675 89.725 o
6 2 10 45.295 45.031 0.969 49.418 o
6 2 11 41.513 41.999 0.839 63.800 o
6 2 12 2.914 3.077 0.985 62.587 o
6 3 0 56.400 57.151 0.793 55.916 o
6 3 1 4.035 4.195 0.315 599.809 o
6 3 2 140.765 137.704 2.082 8.526 o
6 3 3 30.969 30.550 0.667 104.683 o
6 3 4 106.125 107.088 1.497 15.744 o
6 3 5 28.677 29.254 0.559 140.965 o
6 3 6 37.572 38.081 0.674 92.396 o
6 3 7 93.504 92.779 1.190 22.853 o
6 3 8 3.041 2.605 0.390 395.921 o
6 3 9 21.399 22.198 0.575 152.999 o
6 3 10 24.138 23.497 0.605 135.637 o
6 3 11 12.718 13.059 0.622 148.097 o
6 3 12 101.383 96.484 2.065 10.691 o
6 4 0 4.554 4.659 0.283 732.584 o
6 4 1 38.132 38.058 0.608 105.285 o
6 4 2 134.511 134.461 2.043 8.991 o
6 4 3 41.149 42.968 0.731 77.555 o
6 4 4 246.684 247.778 4.196 2.308 o
6 4 5 7.326 7.415 0.401 361.625 o
6 4 6 58.471 60.506 0.913 45.588 o
6 4 7 16.457 16.046 0.531 189.743 o
6 4 8 119.979 120.184 1.488 14.217 o
6 4 9 3.997 3.983 0.534 211.720 o
6 4 10 80.593 78.385 1.077 29.335 o
6 4 11 8.674 8.467 0.626 151.185 o
6 4 12 55.789 40.651 2.121 12.495 o
6 5 0 46.728 46.291 0.810 62.886 o
6 5 1 15.522 15.697 0.403 308.543 o
6 5 2 284.419 288.985 3.713 2.386 o
6 5 3 34.074 35.786 0.658 100.563 o
6 5 4 195.913 195.516 2.655 4.851 o
6 5 5 21.791 21.350 0.863 74.993 o
6 5 6 34.191 35.773 0.688 94.247 o
6 5 7 19.611 18.577 0.904 69.913 o
6 5 8 6.423 6.361 0.502 236.171 o
6 5 9 14.651 14.681 0.632 141.323 o
6 5 10 61.293 61.829 1.062 36.457 o
6 5 11 47.008 46.717 1.184 35.408 o
6 6 0 1.700 1.993 0.344 512.024 o
6 6 1 197.153 197.837 2.436 5.283 o
6 6 2 75.533 77.494 1.073 30.668 o
6 6 3 14.601 14.577 0.472 239.826 o
6 6 4 7.181 7.337 0.444 296.830 o
6 6 5 48.627 48.788 0.886 54.067 o
6 6 6 55.874 56.578 0.934 45.948 o
6 6 7 58.437 59.391 0.996 40.900 o
6 6 8 58.644 57.667 0.953 43.582 o
6 6 9 44.613 45.248 0.901 55.347 o
6 6 10 58.735 57.916 1.727 17.514 o
6 6 11 35.483 36.912 2.186 12.254 o
6 7 0 20.912 20.185 0.637 130.226 o
6 7 1 64.140 65.349 0.965 39.832 o
6 7 2 57.385 58.360 0.990 41.729 o
6 7 3 35.379 36.128 1.117 42.551 o
6 7 4 13.612 14.018 0.527 199.342 o
6 7 5 30.218 33.045 1.060 48.151 o
6 7 6 21.956 23.165 0.708 106.240 o
6 7 7 47.557 47.517 1.134 37.787 o
6 7 8 14.165 14.576 0.706 115.183 o
6 7 9 36.751 35.357 0.870 64.385 o
6 7 10 23.656 22.200 1.183 41.224 o
6 8 0 148.203 151.945 2.167 7.705 o
6 8 1 13.717 14.444 0.625 145.208 o
6 8 2 41.028 42.514 1.071 43.657 o
6 8 3 22.476 23.523 0.946 62.732 o
6 8 4 289.612 292.648 5.539 1.422 o
6 8 5 82.684 83.272 1.545 18.043 o
6 8 6 36.592 36.519 0.881 62.912 o
6 8 7 9.429 10.052 0.688 124.889 o
6 8 8 52.337 51.658 1.471 23.819 o
6 8 9 12.602 11.240 1.019 57.426 o
6 9 0 115.430 118.645 1.905 10.915 o
6 9 1 50.424 49.878 1.044 41.884 o
6 9 2 19.688 18.862 0.872 74.723 o
6 9 3 10.812 10.952 0.869 78.848 o
6 9 4 25.168 26.047 1.147 43.181 o
6 9 5 75.221 76.969 1.855 14.263 o
6 9 6 6.965 7.478 0.830 87.425 o
6 9 7 60.396 55.896 1.399 24.798 o
6 9 8 10.086 10.639 1.484 27.440 o
6 10 0 204.447 201.873 2.836 4.351 o
6 10 1 32.401 31.509 0.919 61.331 o
6 10 2 24.925 22.895 0.878 71.148 o
6 10 3 129.636 128.149 2.328 7.792 o
6 10 4 5.577 5.929 1.118 48.514 o
6 10 5 61.802 60.565 2.506 8.918 o
6 10 6 0.868 0.817 2.721 8.215 o
6 10 7 38.558 48.423 3.798 4.145 o
6 11 0 0.008 -0.046 0.729 114.533 o
6 11 1 8.661 9.644 0.825 87.978 o
6 11 2 8.229 7.826 0.887 76.365 o
6 11 3 3.767 3.632 0.970 64.478 o
6 11 4 61.686 61.326 3.354 5.159 o
6 11 5 5.417 5.193 2.968 6.904 o
6 12 0 132.556 133.313 5.954 1.602 o
6 12 1 33.873 36.195 2.287 11.264 o
6 12 2 25.370 24.440 2.410 10.315 o
6 12 3 31.856 25.906 2.679 8.327 o
7 0 1 194.308 192.842 2.158 6.060 o
7 0 2 56.824 54.795 0.725 62.248 o
7 0 3 243.233 243.371 3.533 2.902 o
7 0 4 18.771 18.313 0.374 320.425 o
7 0 5 7.599 7.924 0.313 571.219 o
7 0 6 343.084 343.128 3.518 2.080 o
7 0 7 7.820 8.561 0.399 361.122 o
7 0 8 18.245 18.708 0.541 178.366 o
7 0 9 52.729 51.732 0.857 53.944 o
7 0 10 32.407 32.666 0.762 83.139 o
7 0 11 95.556 96.152 2.054 10.998 o
7 1 0 1.654 2.209 0.252 950.563 o
7 1 1 187.857 190.092 2.409 5.581 o
7 1 2 271.569 275.743 3.973 2.299 o
7 1 3 104.137 103.865 1.329 18.340 o
7 1 4 3.124 3.708 0.357 471.308 o
7 1 5 4.212 4.142 0.351 483.985 o
7 1 6 60.270 58.313 0.848 49.509 o
7 1 7 61.859 62.465 1.252 28.711 o
7 1 8 16.157 16.115 0.494 216.300 o
7 1 9 14.637 14.131 0.526 198.129 o
7 1 10 9.324 9.081 0.614 156.086 o
7 1 11 16.152 15.320 0.741 104.089 o
7 2 0 2.683 2.941 0.298 674.554 o
7 2 1 52.718 53.470 0.777 60.523 o
7 2 2 65.229 64.248 0.990 38.400 o
7 2 3 61.032 62.458 0.968 41.120 o
7 2 4 108.259 113.188 1.572 14.482 o
7 2 5 44.854 42.313 0.739 73.856 o
7 2 6 70.935 71.925 1.081 32.092 o
7 2 7 15.686 16.212 0.569 169.161 o
7 2 8 24.237 24.643 0.614 131.788 o
7 2 9 13.323 14.008 0.542 189.882 o
7 2 10 80.929 78.616 1.749 15.291 o
7 2 11 45.250 42.430 1.112 40.089 o
7 3 0 13.739 12.352 0.366 382.558 o
7 3 1 67.965 70.901 1.076 33.094 o
7 3 2 170.057 172.226 2.286 6.468 o
7 3 3 45.442 46.002 0.788 66.175 o
7 3 4 150.736 153.078 2.127 7.787 o
7 3 5 5.912 5.583 0.427 325.463 o
7 3 6 207.910 210.521 2.948 4.074 o
7 3 7 1.389 1.140 0.484 259.964 o
7 3 8 47.255 48.620 0.764 66.867 o
7 3 9 27.900 28.311 0.661 110.643 o
7 3 10 15.380 15.404 0.642 136.456 o
7 3 11 24.337 23.818 1.197 40.122 o
7 4 0 202.052 201.553 2.140 5.838 o
7 4 1 13.368 12.504 0.430 290.845 o
7 4 2 37.997 36.045 0.841 67.025 o
7 4 3 29.647 30.307 0.632 115.273 o
7 4 4 1.775 1.376 0.434 322.964 o
7 4 5 101.257 101.463 2.644 7.188 o
7 4 6 29.041 28.714 0.661 109.371 o
7 4 7 28.384 29.410 0.919 63.147 o
7 4 8 21.808 21.730 0.672 117.188 o
7 4 9 5.937 6.146 0.620 156.156 o
7 4 10 75.895 73.566 1.496 19.971 o
7 4 11 5.204 3.673 1.258 38.342 o
7 5 0 2.684 2.383 0.337 531.803 o
7 5 1 12.947 13.035 0.443 276.361 o
7 5 2 9.914 9.757 0.448 283.532 o
7 5 3 16.099 16.768 0.537 186.548 o
7 5 4 13.860 13.845 0.596 159.109 o
7 5 5 16.046 17.178 0.657 129.312 o
7 5 6 48.954 49.261 1.253 31.768 o
7 5 7 3.444 3.213 0.572 184.709 o
7 5 8 58.094 59.937 1.080 36.618 o
7 5 9 6.747 7.002 0.666 134.933 o
7 5 10 33.159 29.686 1.023 50.999 o
7 6 0 330.611 328.697 3.632 2.113 o
7 6 1 11.832 11.554 0.438 287.545 o
7 6 2 30.893 31.162 0.675 102.658 o
7 6 3 17.971 18.103 0.759 97.630 o
7 6 4 57.396 57.110 1.015 40.552 o
7 6 5 19.714 18.915 0.647 128.577 o
7 6 6 24.055 25.381 0.867 72.684 o
7 6 7 4.792 4.820 0.621 156.309 o
7 6 8 61.131 59.826 1.525 21.330 o
7 6 9 6.378 7.240 0.754 105.932 o
7 6 10 24.222 18.560 3.706 4.407 o
7 7 0 26.287 27.897 0.645 117.116 o
7 7 1 13.801 13.488 0.527 199.881 o
7 7 2 42.354 42.607 1.058 44.180 o
7 7 3 43.306 44.225 0.866 59.477 o
7 7 4 38.832 38.256 0.846 65.426 o
7 7 5 10.505 10.885 0.641 142.284 o
7 7 6 89.390 91.943 1.496 17.861 o
7 7 7 33.047 33.813 0.939 58.408 o
7 7 8 14.977 14.151 0.828 84.945 o
7 7 9 50.185 48.697 1.443 24.968 o
7 8 0 6.473 7.029 0.623 154.208 o
7 8 1 16.410 15.536 0.598 153.947 o
7 8 2 57.941 56.411 1.107 35.807 o
7 8 3 3.858 3.800 0.637 149.179 o
7 8 4 1.752 1.226 0.654 142.157 o
7 8 5 35.639 35.587 1.427 27.444 o
7 8 6 14.209 14.358 0.790 93.049 o
7 8 7 6.618 6.368 0.810 91.824 o
7 8 8 11.753 10.822 1.175 43.465 o
7 9 0 2.903 2.970 0.559 193.612 o
7 9 1 115.287 113.425 2.345 8.239 o
7 9 2 81.868 80.712 1.447 19.978 o
7 9 3 11.200 11.177 0.776 98.132 o
7 9 4 13.654 12.175 1.045 54.476 o
7 9 5 5.879 6.744 0.882 77.572 o
7 9 6 26.680 23.725 1.366 31.039 o
7 10 0 70.185 67.336 1.376 23.570 o
7 10 1 38.330 37.678 1.124 41.340 o
7 10 2 4.883 4.630 0.705 121.571 o
7 10 3 51.340 48.350 1.171 35.098 o
7 10 4 12.645 11.657 2.261 11.852 o
7 10 5 6.782 3.954 2.838 7.548 o
7 11 0 21.758 24.074 2.326 11.099 o
7 11 1 89.945 87.080 3.720 4.062 o
7 11 2 57.250 58.641 3.286 5.396 o
7 11 3 32.182 29.208 3.049 6.448 o
8 0 0 26.916 28.820 0.705 100.509 o
8 0 1 248.842 255.326 4.846 1.871 o
8 0 2 172.537 175.398 1.996 7.334 o
8 0 3 0.323 0.144 0.310 631.084 o
8 0 4 72.776 72.436 0.930 37.533 o
8 0 5 2.742 3.404 0.335 536.328 o
8 0 6 76.005 75.532 0.953 35.126 o
8 0 7 0.120 0.446 0.438 317.718 o
8 0 8 34.810 35.376 0.823 71.338 o
8 0 9 157.413 160.924 2.949 4.946 o
8 0 10 1.045 0.333 0.707 121.661 o
8 1 0 226.761 230.353 2.421 4.571 o
8 1 1 35.469 35.459 0.561 122.831 o
8 1 2 59.583 59.112 0.805 52.681 o
8 1 3 26.168 26.900 0.513 167.465 o
8 1 4 148.305 146.643 1.891 9.075 o
8 1 5 19.983 20.656 0.584 152.341 o
8 1 6 84.454 87.071 1.218 24.075 o
8 1 7 15.704 15.344 0.551 179.550 o
8 1 8 53.501 54.105 1.021 41.817 o
8 1 9 0.639 0.566 0.546 203.890 o
8 1 10 124.258 125.419 2.320 7.997 o
8 2 0 10.874 10.647 0.402 340.688 o
8 2 1 66.254 65.908 0.959 39.330 o
8 2 2 148.146 149.654 2.090 8.072 o
8 2 3 45.421 44.578 0.766 69.206 o
8 2 4 18.004 16.841 0.552 174.044 o
8 2 5 42.071 41.108 0.905 56.948 o
8 2 6 23.718 23.924 0.697 107.387 o
8 2 7 0.243 0.862 0.535 212.615 o
8 2 8 1.574 1.427 0.507 236.230 o
8 2 9 59.173 56.748 1.822 15.970 o
8 2 10 14.486 12.157 1.058 53.075 o
8 3 0 3.447 3.502 0.362 457.910 o
8 3 1 28.647 28.006 1.106 45.422 o
8 3 2 34.107 33.666 0.749 83.775 o
8 3 3 128.874 129.706 1.810 10.736 o
8 3 4 9.709 10.072 0.502 228.426 o
8 3 5 125.038 124.278 1.820 10.973 o
8 3 6 46.092 45.630 0.972 48.751 o
8 3 7 15.073 16.023 0.652 132.412 o
8 3 8 23.706 22.905 0.703 106.296 o
8 3 9 26.558 24.924 0.797 83.111 o
8 3 10 39.800 39.227 1.332 30.432 o
8 4 0 62.038 62.437 1.037 37.334 o
8 4 1 17.492 18.465 0.489 213.730 o
8 4 2 52.995 54.355 1.065 39.407 o
8 4 3 14.227 13.885 0.536 192.407 o
8 4 4 86.728 85.764 1.363 20.783 o
8 4 5 27.419 28.859 0.743 91.747 o
8 4 6 15.368 15.307 0.671 125.758 o
8 4 7 17.959 19.111 0.895 71.645 o
8 4 8 44.098 45.316 1.038 44.682 o
8 4 9 2.690 2.037 0.767 103.163 o
8 5 0 6.432 6.764 0.413 343.649 o
8 5 1 25.133 26.144 0.615 129.118 o
8 5 2 86.309 86.993 1.484 18.575 o
8 5 3 16.933 16.115 0.738 104.005 o
8 5 4 9.993 9.163 0.554 190.090 o
8 5 5 5.471 4.955 0.580 178.410 o
8 5 6 6.215 6.558 0.759 104.537 o
8 5 7 14.901 14.640 0.764 99.017 o
8 5 8 0.114 0.048 0.738 111.816 o
8 5 9 19.896 18.571 1.166 43.035 o
8 6 0 32.471 33.914 0.830 71.999 o
8 6 1 39.918 39.602 0.770 74.256 o
8 6 2 73.141 73.469 1.203 27.440 o
8 6 3 24.634 26.545 0.748 93.394 o
8 6 4 4.344 3.945 0.607 164.072 o
8 6 5 48.603 47.108 1.018 44.454 o
8 6 6 2.538 2.781 0.694 126.155 o
8 6 7 68.808 66.320 1.688 17.328 o
8 6 8 49.071 47.833 2.455 9.557 o
8 7 0 33.636 32.506 0.785 78.574 o
8 7 1 19.596 20.968 0.684 115.769 o
8 7 2 24.505 23.478 0.761 91.721 o
8 7 3 58.822 57.493 1.440 23.757 o
8 7 4 19.338 19.302 0.836 80.924 o
8 7 5 27.739 27.467 0.944 60.821 o
8 7 6 28.676 28.782 0.955 59.107 o
8 7 7 17.350 15.336 1.588 23.755 o
8 8 0 17.608 16.518 0.682 119.827 o
8 8 1 34.749 35.309 1.042 48.275 o
8 8 2 40.777 37.137 1.077 43.967 o
8 8 3 7.307 7.386 0.767 102.047 o
8 8 4 0.764 1.244 0.784 98.874 o
8 8 5 28.940 26.838 0.985 56.103 o
8 8 6 6.841 4.995 1.256 38.422 o
8 9 0 102.521 96.916 2.345 8.750 o
8 9 1 38.801 36.088 0.934 56.441 o
8 9 2 37.129 34.818 1.023 49.211 o
8 9 3 62.703 61.878 2.667 7.929 o
8 9 4 94.176 91.443 4.301 3.081 o
8 10 0 2.022 3.772 2.413 10.445 o
8 10 1 120.227 108.676 4.661 2.571 o
8 10 2 20.980 19.442 3.098 6.301 o
9 0 1 0.605 0.548 0.360 469.741 o
9 0 2 1.588 2.084 0.372 437.725 o
9 0 3 132.210 136.342 2.138 8.535 o
9 0 4 60.400 61.885 0.887 46.181 o
9 0 5 38.591 38.102 0.679 90.478 o
9 0 6 9.539 9.906 0.657 136.662 o
9 0 7 0.411 -0.146 0.528 218.087 o
9 0 8 0.067 -0.055 0.668 136.307 o
9 0 9 52.627 51.067 2.111 12.561 o
9 1 0 76.037 76.250 1.116 29.300 o
9 1 1 19.675 19.564 0.469 220.976 o
9 1 2 44.931 45.112 0.723 74.804 o
9 1 3 54.086 52.669 0.900 49.789 o
9 1 4 64.574 66.811 1.054 35.331 o
9 1 5 156.376 159.712 3.252 4.306 o
9 1 6 43.572 44.349 1.080 42.170 o
9 1 7 23.571 23.408 0.963 60.456 o
9 1 8 45.526 44.972 0.919 53.430 o
9 1 9 0.951 1.476 1.029 57.435 o
9 2 0 163.057 163.560 2.133 7.271 o
9 2 1 76.400 76.212 1.062 30.976 o
9 2 2 16.130 16.352 0.547 180.882 o
9 2 3 4.747 4.819 0.492 247.768 o
9 2 4 60.834 62.099 1.395 24.482 o
9 2 5 2.498 2.389 0.574 183.887 o
9 2 6 8.071 8.132 0.658 137.735 o
9 2 7 57.775 57.449 1.153 33.688 o
9 2 8 68.706 67.568 1.487 21.114 o
9 3 0 95.650 94.474 1.353 19.429 o
9 3 1 16.657 16.697 0.541 182.743 o
9 3 2 31.729 31.703 0.701 95.782 o
9 3 3 7.914 7.885 0.522 216.456 o
9 3 4 24.766 24.811 0.728 98.358 o
9 3 5 9.924 9.673 0.656 136.990 o
9 3 6 2.087 1.479 0.662 138.655 o
9 3 7 5.261 6.017 0.749 107.525 o
9 3 8 24.597 22.870 1.196 40.182 o
9 4 0 54.638 53.552 0.875 51.238 o
9 4 1 73.590 70.255 1.051 32.740 o
9 4 2 50.829 48.855 1.140 36.646 o
9 4 3 11.371 10.485 1.149 45.486 o
9 4 4 6.246 6.186 0.742 109.347 o
9 4 5 32.623 33.239 0.887 64.582 o
9 4 6 10.559 11.247 0.756 103.324 o
9 4 7 39.019 37.912 1.040 46.953 o
9 4 8 4.005 3.590 1.137 46.972 o
9 5 0 4.683 5.080 0.513 228.150 o
9 5 1 7.765 7.678 0.536 205.903 o
9 5 2 3.313 3.527 0.527 217.684 o
9 5 3 37.395 35.708 0.949 55.544 o
9 5 4 17.014 16.466 0.747 101.731 o
9 5 5 9.758 8.943 1.575 24.387 o
9 5 6 5.242 3.433 0.757 105.518 o
9 5 7 7.097 6.078 1.120 48.220 o
9 6 0 4.729 4.648 0.544 203.691 o
9 6 1 17.307 16.095 0.634 137.332 o
9 6 2 31.587 31.330 0.812 75.899 o
9 6 3 22.291 22.461 0.801 85.289 o
9 6 4 101.445 100.555 2.264 9.229 o
9 6 5 8.017 7.026 0.793 95.573 o
9 6 6 9.949 9.868 1.094 50.239 o
9 7 0 61.508 60.742 1.121 33.895 o
9 7 1 1.262 1.234 0.626 155.144 o
9 7 2 85.479 83.484 1.368 20.962 o
9 7 3 11.147 12.813 0.784 95.933 o
9 7 4 72.977 67.155 2.001 12.870 o
9 7 5 11.825 11.105 1.077 51.588 o
9 8 0 109.253 101.745 1.642 14.054 o
9 8 1 117.044 111.428 2.669 6.743 o
9 8 2 9.805 9.059 0.991 61.122 o
9 8 3 19.575 17.155 2.884 7.272 o
10 0 0 1.264 1.303 0.627 154.745 o
10 0 1 11.379 11.649 0.489 236.124 o
10 0 2 2.668 2.525 0.449 300.789 o
10 0 3 33.973 34.616 0.830 70.978 o
10 0 4 23.063 23.568 0.683 111.746 o
10 0 5 4.803 4.784 0.636 149.159 o
10 0 6 0.006 -0.034 0.829 88.620 o
10 0 7 44.322 41.633 1.310 30.615 o
10 1 0 0.066 -0.603 0.424 339.019 o
10 1 1 5.256 5.069 0.444 303.040 o
10 1 2 1.080 0.836 0.427 333.148 o
10 1 3 113.903 115.698 1.845 11.517 o
10 1 4 0.736 0.965 0.596 171.494 o
10 1 5 42.472 43.394 0.942 52.899 o
10 1 6 25.322 26.366 0.851 74.375 o
10 1 7 10.295 8.400 1.076 51.936 o
10 2 0 0.779 1.023 0.530 216.292 o
10 2 1 0.332 0.378 0.540 208.517 o
10 2 2 3.752 4.566 0.570 186.221 o
10 2 3 11.752 12.049 0.648 138.130 o
10 2 4 23.443 25.680 0.782 87.419 o
10 2 5 15.407 13.716 0.742 104.558 o
10 2 6 9.947 9.592 0.783 96.958 o
10 3 0 61.266 61.066 1.162 32.244 o
10 3 1 132.711 132.869 2.367 7.485 o
10 3 2 32.931 33.185 0.953 57.173 o
10 3 3 4.258 4.751 0.636 149.404 o
10 3 4 28.149 29.315 0.968 57.761 o
10 3 5 10.365 10.477 0.754 104.216 o
10 3 6 11.846 11.285 1.117 48.004 o
10 4 0 15.380 15.591 0.770 96.934 o
10 4 1 13.889 13.456 0.658 132.171 o
10 4 2 0.596 0.448 0.611 162.788 o
10 4 3 23.509 21.094 2.654 8.550 o
10 4 4 0.237 -0.025 0.701 123.971 o
10 4 5 15.934 14.720 1.117 47.414 o
10 4 6 13.674 13.385 1.825 18.132 o
10 5 0 72.846 71.019 1.160 29.059 o
10 5 1 20.124 18.605 0.729 103.591 o
10 5 2 4.566 4.153 0.668 135.465 o
10 5 3 53.606 54.173 1.121 36.405 o
10 5 4 132.445 133.153 3.268 4.609 o
10 5 5 50.153 51.161 3.039 6.336 o
10 6 0 0.998 0.619 0.674 134.071 o
10 6 1 9.448 9.132 0.737 109.479 o
10 6 2 1.174 0.592 0.883 78.059 o
10 6 3 51.900 53.365 2.462 9.423 o
10 6 4 7.045 2.679 2.991 6.799 o
11 0 1 25.777 24.608 0.697 105.339 o
11 0 2 7.836 7.642 0.585 173.188 o
11 0 3 15.207 13.807 0.733 107.001 o
11 0 4 0.278 0.298 1.009 59.719 o
11 1 0 77.731 76.613 1.445 20.662 o
11 1 1 4.446 4.211 0.732 113.055 o
11 1 2 16.905 15.007 1.002 58.364 o
11 1 3 10.407 9.600 1.202 41.660 o
11 1 4 42.372 37.558 7.517 1.072 o
11 2 0 18.369 17.020 1.001 58.013 o
11 2 1 35.449 33.804 1.465 26.217 o
11 2 2 10.525 10.514 0.983 61.946 o
11 2 3 1.493 1.492 1.008 59.844 o
11 3 0 3.561 3.325 0.971 64.362 o
11 3 1 2.891 2.760 0.960 65.928 o
11 3 2 28.963 28.172 1.165 41.208 o
11 4 0 17.850 16.115 1.892 16.803 o
11 4 1 0.340 0.763 1.675 21.691 o

_iucr_refine_instructions_details
;
TITL GA_150K_BLYP_CC-PVTZ OLEX2: imported from CIF
CELL 0.71073 7.487 9.496 9.7099 90 90 90
ZERR 4 0.002 0.0001 0.0004 0 0 0
LATT -1
SYMM 0.5-X,-Y,0.5+Z
SYMM 0.5+X,0.5-Y,-Z
SYMM -X,0.5+Y,0.5-Z
SFAC C H N O
UNIT 20 40 8 12

SIZE 0.1 0.08 0.05
TEMP -123(2)
CONF
ACTA 
MORE -1
BOND $H
WGHT 0.011971 0
FVAR 1.755853
REM <olex2.extras>
REM <HklSrc "%.\\ga_150K_BLYP_cc-pVTZ.hkl">
REM </olex2.extras>

O1    4     0.26858  0.96311  0.77788  11.00000  0.02214  0.01629  0.01215 =
 -0.00413  0.00486 -0.00783 
O2    4     0.43051  1.12565  0.88349  11.00000  0.01687  0.01876  0.00933 =
 -0.00418  0.00080 -0.00369 
O3    4     0.70918  0.94921  0.59977  11.00000  0.01743  0.01557  0.01274 =
 -0.00339 -0.00496  0.00407 
N1    3     0.44378  1.03576  0.52543  11.00000  0.01256  0.01142  0.00851 =
 -0.00101  0.00050  0.00082 
N2    3     0.73442  0.75570  0.40077  11.00000  0.01413  0.00962  0.01084 =
 -0.00062  0.00217  0.00144 
C1    1     0.37372  1.06550  0.77678  11.00000  0.01123  0.00983  0.00829 =
 -0.00177  0.00112  0.00049 
C2    1     0.42702  1.13424  0.63903  11.00000  0.01514  0.00906  0.00899 =
 -0.00126  0.00070  0.00046 
C3    1     0.28591  1.24450  0.60350  11.00000  0.03791  0.01793  0.01591 =
 -0.00019 -0.00175  0.01544 
C4    1     0.58983  0.95473  0.51358  11.00000  0.01226  0.00882  0.00791 =
 -0.00040  0.00021  0.00060 
C5    1     0.59932  0.86693  0.38161  11.00000  0.01586  0.01185  0.00869 =
 -0.00137 -0.00027  0.00238 
H1N1  2     0.35639  1.03935  0.44670  11.00000  0.01997  0.02315  0.02002 =
 -0.00781 -0.01125 -0.00256 
H1N2  2     0.86500  0.79854  0.40480  11.00000  0.02188  0.02060  0.02055 =
 0.00966  0.00215  0.00432 
H2N2  2     0.73572  0.67788  0.32241  11.00000  0.02313  0.01785  0.01807 =
 -0.00580  0.00426  0.00607 
H3N2  2     0.70244  0.70318  0.49231  11.00000  0.03008  0.01398  0.02482 =
 0.00958  0.00533  0.00350 
H2    2     0.55547  1.18203  0.65409  11.00000  0.03183  0.02347  0.01727 =
 -0.00449  0.00524 -0.00949 
H3A   2     0.15788  1.19445  0.58318  11.00000  0.03548  0.03720  0.04381 =
 -0.00573 -0.01305  0.01460 
H3B   2     0.32634  1.29834  0.50996  11.00000  0.08247  0.02008  0.03303 =
 0.00395 -0.00664  0.01606 
H3C   2     0.27159  1.31650  0.68986  11.00000  0.07472  0.05173  0.02751 =
 -0.00981 -0.00150  0.03812 
H5A   2     0.47158  0.81593  0.35844  11.00000  0.02665  0.02469  0.03615 =
 -0.02198 -0.00575  0.00176 
H5B   2     0.63709  0.93313  0.29271  11.00000  0.04040  0.02101  0.01819 =
 0.00236  0.00014  0.01522 
HKLF 4

END
Q2 1 0.366667 1.425 0.725 11 0.05 0.14
Q5 1 0.433333 1.225 0.475 11 0.05 0.1
Q3 1 0.7 1.175 0.75 11 0.05 0.12
Q4 1 0.233333 1.1 0.5 11 0.05 0.11
Q1 1 0.6 0.975 0.675 11 0.05 0.14

  REM The information below was added by Olex2.
  REM
  REM R1 = 0.0158 for 2414 Fo > 4sig(Fo) and 0.0174 for all 2531 data
  REM 181 parameters refined using 0 restraints
  REM Highest difference peak 0.1385, deepest hole -0.1726
  REM Mean Shift 0.0001, Max Shift 0.0003.

  REM +++ Tabular Listing of Refinement Information +++
  REM R1_all = 0.0174
  REM R1_gt = 0.0158
  REM wR_ref = 0.0322
  REM GOOF = 1.3129
  REM Shift_max = 0.0003
  REM Shift_mean = 0.0001
  REM Reflections_all = 2531
  REM Reflections_gt = 2414
  REM Parameters = 181
  REM Hole = -0.1726
  REM Peak = 0.1385
  REM Flack = 0.3(7)

  
;
_olex2_submission_special_instructions  'No special instructions were received'
