# Supplementary material for: Fragmentation and transferability in Hirshfeld atom refinement
Source: IUCrJ. 2022 Feb 26;9(Pt 2):298–315. doi: 10.1107/S2052252522000690 (PMC8895009; doi:10.1107/S2052252522000690)
Supplement: Supplementary file 2 [file m-09-00298-sup2.zip › cif/frag_vs_no_frag/KOVPIX.cif]

data_KOVPIX
_audit_creation_date               2021-03-19
_audit_creation_method
;
Olex2 1.3
(compiled 2020.07.31 svn.rc2a77460 for OlexSys, GUI svn.r6145)
;
_audit_contact_author_address      ?
_audit_contact_author_email        ?
_audit_contact_author_name         ''
_audit_contact_author_phone        ?
_publ_contact_author_id_orcid      ?
_publ_section_references
;
Bourhis, L.J., Dolomanov, O.V., Gildea, R.J., Howard, J.A.K., Puschmann, H.
 (2015). Acta Cryst. A71, 59-75.

Dolomanov, O.V., Bourhis, L.J., Gildea, R.J, Howard, J.A.K. & Puschmann, H.
 (2009), J. Appl. Cryst. 42, 339-341.
;
_chemical_formula_moiety           'C13 H8 F N3 O5'
_chemical_formula_sum              'C13 H8 F N3 O5'
_chemical_formula_weight           305.224
loop_
  _atom_type_symbol
  _atom_type_scat_dispersion_real
  _atom_type_scat_dispersion_imag
  _atom_type_scat_Cromer_Mann_a1
  _atom_type_scat_Cromer_Mann_a2
  _atom_type_scat_Cromer_Mann_a3
  _atom_type_scat_Cromer_Mann_a4
  _atom_type_scat_Cromer_Mann_b1
  _atom_type_scat_Cromer_Mann_b2
  _atom_type_scat_Cromer_Mann_b3
  _atom_type_scat_Cromer_Mann_b4
  _atom_type_scat_Cromer_Mann_c
  _atom_type_scat_source
  _atom_type_scat_dispersion_source
 H 0.00000 0.00000 0.49300 0.32291 0.14019 0.04081 10.51090 26.12570 3.14236
 57.79970 0.0030380000826
 'International Tables Volume C Table 6.1.1.4 (pp. 500-502)'
 'Henke, Gullikson and Davis, At. Data and Nucl. Data Tables, 1993, 54, 2'
 C 0.00347 0.00161 2.31000 1.02000 1.58860 0.86500 20.84390 10.20750 0.56870
 51.65120 0.215599998832
 'International Tables Volume C Table 6.1.1.4 (pp. 500-502)'
 'Henke, Gullikson and Davis, At. Data and Nucl. Data Tables, 1993, 54, 2'
 F 0.01794 0.01033 3.53920 2.64120 1.51700 1.02430 10.28250 4.29440 0.26150
 26.14760 0.277599990368
 'International Tables Volume C Table 6.1.1.4 (pp. 500-502)'
 'Henke, Gullikson and Davis, At. Data and Nucl. Data Tables, 1993, 54, 2'
 O 0.01158 0.00611 3.04850 2.28680 1.54630 0.86700 13.27710 5.70110 0.32390
 32.90890 0.250800013542
 'International Tables Volume C Table 6.1.1.4 (pp. 500-502)'
 'Henke, Gullikson and Davis, At. Data and Nucl. Data Tables, 1993, 54, 2'
 N 0.00653 0.00323 12.21260 3.13220 2.01250 1.16630 0.00570 9.89330 28.99750
 0.58260 -11.5290002823
 'International Tables Volume C Table 6.1.1.4 (pp. 500-502)'
 'Henke, Gullikson and Davis, At. Data and Nucl. Data Tables, 1993, 54, 2'

_space_group_crystal_system        'monoclinic'
_space_group_IT_number             14
_space_group_name_H-M_alt          'P 1 21/c 1'
_space_group_name_Hall             '-P 2ybc'
loop_
  _space_group_symop_id
  _space_group_symop_operation_xyz
 1 x,y,z
 2 -x,y+1/2,-z+1/2
 3 -x,-y,-z
 4 x,-y-1/2,z-1/2

_symmetry_Int_Tables_number        14
_cell_length_a                     6.2521(15)
_cell_length_b                     7.8349(19)
_cell_length_c                     24.818(6)
_cell_angle_alpha                  90
_cell_angle_beta                   93.763(3)
_cell_angle_gamma                  90
_cell_volume                       1213.1(5)
_cell_formula_units_Z              4
_cell_measurement_temperature    100(2)
_cell_measurement_reflns_used    9929
_cell_measurement_theta_min      2.73
_cell_measurement_theta_max      28.39
_exptl_crystal_description       plate
_exptl_crystal_colour            colourless
_exptl_absorpt_coefficient_mu      0.141
_exptl_crystal_density_diffrn      1.671
_exptl_crystal_F_000               624.439
_exptl_crystal_size_max            0.925
_exptl_crystal_size_mid            0.489
_exptl_crystal_size_min            0.14
_diffrn_measurement_device       'Bruker APEX DUO/ApexII CCD'
_diffrn_reflns_av_R_equivalents    0.0238
_diffrn_reflns_av_unetI/netI       0.0089
_diffrn_reflns_Laue_measured_fraction_full  0.9995
_diffrn_reflns_Laue_measured_fraction_max  0.9961
_diffrn_reflns_limit_h_max         8
_diffrn_reflns_limit_h_min         -8
_diffrn_reflns_limit_k_max         10
_diffrn_reflns_limit_k_min         -10
_diffrn_reflns_limit_l_max         33
_diffrn_reflns_limit_l_min         -33
_diffrn_reflns_number              37198
_diffrn_reflns_point_group_measured_fraction_full  0.9995
_diffrn_reflns_point_group_measured_fraction_max  0.9961
_diffrn_reflns_theta_full          25.2417
_diffrn_reflns_theta_max           28.39
_diffrn_reflns_theta_min           2.73
_diffrn_ambient_temperature        100.15
_diffrn_measured_fraction_theta_full  0.9995
_diffrn_measured_fraction_theta_max  0.9961
_diffrn_radiation_type             'Mo K\a'
_diffrn_radiation_wavelength       0.71073
_reflns_Friedel_coverage           0.0
_reflns_limit_h_max                8
_reflns_limit_h_min                -8
_reflns_limit_k_max                10
_reflns_limit_k_min                0
_reflns_limit_l_max                33
_reflns_limit_l_min                0
_reflns_number_gt                  2900
_reflns_number_total               3050
_reflns_threshold_expression       I>=2u(I)
_computing_molecular_graphics      'Olex2 1.3 (Dolomanov et al., 2009)'
_computing_publication_material    'Olex2 1.3 (Dolomanov et al., 2009)'
_computing_structure_refinement    'olex2.refine 1.3 (Bourhis et al., 2015)'
_refine_diff_density_max           0.0972
_refine_diff_density_min           -0.1609
_refine_diff_density_rms           0.0327
_refine_ls_d_res_high              0.7474
_refine_ls_d_res_low               7.4700
_refine_ls_goodness_of_fit_ref     1.0891
_refine_ls_hydrogen_treatment      refall
_refine_ls_matrix_type             full
_refine_ls_number_constraints      0
_refine_ls_number_parameters       271
_refine_ls_number_reflns           3050
_refine_ls_number_restraints       0
_refine_ls_R_factor_all            0.0138
_refine_ls_R_factor_gt             0.0128
_refine_ls_restrained_S_all        1.0891
_refine_ls_shift/su_max            0.0007
_refine_ls_shift/su_mean           0.0001
_refine_ls_structure_factor_coef   Fsqd
_refine_ls_weighting_details      
 'w=1/[\s^2^(Fo^2^)+(0.0128P)^2^+0.0664P] where P=(Fo^2^+2Fc^2^)/3'
_refine_ls_weighting_scheme        calc
_refine_ls_wR_factor_gt            0.0299
_refine_ls_wR_factor_ref           0.0305
_olex2_refinement_description
;
;
loop_
  _atom_site_label
  _atom_site_type_symbol
  _atom_site_fract_x
  _atom_site_fract_y
  _atom_site_fract_z
  _atom_site_U_iso_or_equiv
  _atom_site_adp_type
  _atom_site_occupancy
  _atom_site_refinement_flags_posn
 F1 F 0.63558(4) 0.55914(3) 0.713734(9) 0.02068(6) Uani 1.000000 .
 O1 O 0.30484(6) 0.61073(4) 0.772516(12) 0.02635(7) Uani 1.000000 .
 O2 O 0.08104(5) 0.40042(5) 0.772914(12) 0.02803(8) Uani 1.000000 .
 O3 O -0.10607(4) 0.12910(4) 0.608447(11) 0.01673(6) Uani 1.000000 .
 H3A H 0.3556(10) 0.1999(9) 0.5269(2) 0.0289(16) Uani 1.000000 .
 O4 O 0.09544(4) 0.11965(4) 0.541370(11) 0.01588(6) Uani 1.000000 .
 O5 O 0.76971(4) 0.43403(3) 0.537820(11) 0.01567(6) Uani 1.000000 .
 N1 N 0.22308(5) 0.48118(5) 0.752871(13) 0.01782(7) Uani 1.000000 .
 N2 N 0.05851(5) 0.16639(4) 0.587271(12) 0.01168(6) Uani 1.000000 .
 N3 N 0.46465(5) 0.27775(4) 0.546471(12) 0.01116(6) Uani 1.000000 .
 C1 C 0.49401(6) 0.46906(5) 0.682787(15) 0.01333(7) Uani 1.000000 .
 C2 C 0.29631(6) 0.42109(5) 0.701598(14) 0.01336(7) Uani 1.000000 .
 C3 C 0.16046(6) 0.31843(5) 0.669486(14) 0.01254(7) Uani 1.000000 .
 H3 H 0.0088(9) 0.2761(8) 0.6844(2) 0.0248(14) Uani 1.000000 .
 C4 C 0.21671(5) 0.27082(4) 0.618344(14) 0.01050(7) Uani 1.000000 .
 C5 C 0.41330(5) 0.32332(4) 0.597715(14) 0.00991(7) Uani 1.000000 .
 C6 C 0.55201(6) 0.42115(5) 0.632333(15) 0.01217(7) Uani 1.000000 .
 H6 H 0.7048(9) 0.4623(8) 0.6191(2) 0.0293(15) Uani 1.000000 .
 C7 C 0.63555(5) 0.33425(4) 0.518602(14) 0.01054(7) Uani 1.000000 .
 C8 C 0.64550(5) 0.26588(4) 0.462468(14) 0.01052(7) Uani 1.000000 .
 C9 C 0.47964(6) 0.17453(5) 0.434866(15) 0.01246(7) Uani 1.000000 .
 H9 H 0.3301(9) 0.1460(8) 0.4531(2) 0.0284(15) Uani 1.000000 .
 C10 C 0.50306(6) 0.11902(5) 0.382114(15) 0.01393(7) Uani 1.000000 .
 H10 H 0.3743(9) 0.0484(8) 0.3613(2) 0.0337(16) Uani 1.000000 .
 C11 C 0.69135(6) 0.15313(5) 0.356785(15) 0.01376(7) Uani 1.000000 .
 H11 H 0.7094(10) 0.1091(8) 0.3158(2) 0.0307(15) Uani 1.000000 .
 C12 C 0.85733(6) 0.24368(5) 0.384326(15) 0.01356(7) Uani 1.000000 .
 H12 H 1.0043(9) 0.2681(8) 0.3647(2) 0.0293(15) Uani 1.000000 .
 C13 C 0.83421(6) 0.30038(5) 0.436783(15) 0.01218(7) Uani 1.000000 .
 H13 H 0.9604(9) 0.3712(8) 0.4583(2) 0.0278(14) Uani 1.000000 .

loop_
  _atom_site_aniso_label
  _atom_site_aniso_U_11
  _atom_site_aniso_U_22
  _atom_site_aniso_U_33
  _atom_site_aniso_U_12
  _atom_site_aniso_U_13
  _atom_site_aniso_U_23
 F1 0.02079(12) 0.02596(13) 0.01508(11) -0.00397(9) -0.00036(9) -0.00626(9)
 O1 0.03631(18) 0.02735(16) 0.01616(14) -0.00360(13) 0.00770(12) -0.00841(12)
 O2 0.02722(16) 0.04224(19) 0.01576(14) -0.00742(14) 0.00999(12) -0.00572(13)
 O3 0.01280(12) 0.02002(13) 0.01775(14) -0.00496(10) 0.00379(10) 0.00005(11)
 H3A 0.026(4) 0.037(4) 0.024(4) -0.014(3) -0.000(3) -0.009(3)
 O4 0.01363(13) 0.02009(13) 0.01405(12) -0.00574(10) 0.00180(10) -0.00377(10)
 O5 0.01545(13) 0.01703(13) 0.01498(13) -0.00715(10) 0.00449(10) -0.00361(10)
 N1 0.02053(16) 0.02330(17) 0.00985(14) 0.00146(13) 0.00274(12) -0.00163(12)
 N2 0.01041(13) 0.01242(14) 0.01230(14) -0.00152(11) 0.00141(11) 0.00078(11)
 N3 0.01078(13) 0.01264(14) 0.01028(14) -0.00241(11) 0.00240(11) -0.00109(11)
 C1 0.01441(16) 0.01508(16) 0.01041(16) -0.00068(13) 0.00013(13) -0.00141(13)
 C2 0.01558(17) 0.01551(16) 0.00910(15) 0.00096(13) 0.00170(13) -0.00013(13)
 C3 0.01302(16) 0.01466(16) 0.01022(16) -0.00009(13) 0.00283(13) 0.00091(12)
 H3 0.021(3) 0.032(4) 0.023(3) -0.006(3) 0.009(3) 0.001(3)
 C4 0.01068(15) 0.01115(15) 0.00982(15) -0.00061(12) 0.00175(12) 0.00065(12)
 C5 0.01007(15) 0.01029(15) 0.00947(15) -0.00054(12) 0.00140(12) -0.00006(12)
 C6 0.01144(16) 0.01374(16) 0.01138(16) -0.00146(13) 0.00109(13) -0.00164(13)
 H6 0.020(3) 0.040(4) 0.030(4) -0.008(3) 0.008(3) -0.006(3)
 C7 0.01060(15) 0.01046(15) 0.01078(16) -0.00146(12) 0.00231(12) -0.00020(12)
 C8 0.01037(15) 0.01053(15) 0.01090(15) -0.00104(12) 0.00259(12) 0.00024(12)
 C9 0.01173(16) 0.01469(16) 0.01122(16) -0.00310(13) 0.00274(13) -0.00078(13)
 H9 0.023(3) 0.045(4) 0.018(3) -0.011(3) 0.008(3) -0.006(3)
 C10 0.01516(17) 0.01538(17) 0.01144(17) -0.00357(13) 0.00235(13) -0.00127(13)
 H10 0.026(3) 0.050(4) 0.025(3) -0.014(3) 0.000(3) -0.010(3)
 C11 0.01600(17) 0.01439(16) 0.01127(17) -0.00080(13) 0.00386(13) -0.00045(13)
 H11 0.033(4) 0.038(4) 0.021(3) -0.007(3) 0.008(3) -0.008(3)
 C12 0.01253(16) 0.01495(16) 0.01375(17) -0.00054(13) 0.00514(13) 0.00055(13)
 H12 0.027(3) 0.042(4) 0.020(3) -0.004(3) 0.007(3) -0.003(3)
 C13 0.01074(16) 0.01336(15) 0.01276(16) -0.00171(13) 0.00324(13) 0.00010(13)
 H13 0.024(3) 0.032(4) 0.028(4) -0.008(3) 0.006(3) -0.005(3)

loop_
  _geom_bond_atom_site_label_1
  _geom_bond_atom_site_label_2
  _geom_bond_distance
  _geom_bond_site_symmetry_2
  _geom_bond_publ_flag
 F1 C1 1.3350(5) . ?
 O1 N1 1.2233(5) . ?
 O2 N1 1.2225(5) . ?
 O3 N2 1.2211(5) . ?
 H3A N3 1.014(6) . ?
 O4 N2 1.2327(5) . ?
 O5 C7 1.2205(5) . ?
 N1 C2 1.4584(5) . ?
 N2 C4 1.4637(5) . ?
 N3 C5 1.3790(5) . ?
 N3 C7 1.3831(5) . ?
 C1 C2 1.4009(6) . ?
 C1 C6 1.3784(6) . ?
 C2 C3 1.3837(5) . ?
 C3 H3 1.092(5) . ?
 C3 C4 1.3901(6) . ?
 C4 C5 1.4229(5) . ?
 C5 C6 1.4071(5) . ?
 C6 H6 1.079(5) . ?
 C7 C8 1.4976(6) . ?
 C8 C9 1.4013(5) . ?
 C8 C13 1.4036(5) . ?
 C9 H9 1.088(5) . ?
 C9 C10 1.3963(6) . ?
 C10 H10 1.080(6) . ?
 C10 C11 1.3963(6) . ?
 C11 H11 1.088(6) . ?
 C11 C12 1.3980(6) . ?
 C12 H12 1.085(5) . ?
 C12 C13 1.3921(6) . ?
 C13 H13 1.076(6) . ?

loop_
  _geom_angle_atom_site_label_1
  _geom_angle_atom_site_label_2
  _geom_angle_atom_site_label_3
  _geom_angle
  _geom_angle_site_symmetry_1
  _geom_angle_site_symmetry_3
  _geom_angle_publ_flag
 O2 N1 O1 124.26(3) . . ?
 C2 N1 O1 117.95(3) . . ?
 C2 N1 O2 117.77(3) . . ?
 O4 N2 O3 122.74(3) . . ?
 C4 N2 O3 117.80(3) . . ?
 C4 N2 O4 119.46(3) . . ?
 C5 N3 H3A 114.1(4) . . ?
 C7 N3 H3A 118.0(4) . . ?
 C7 N3 C5 127.78(3) . . ?
 C2 C1 F1 121.08(3) . . ?
 C6 C1 F1 117.55(3) . . ?
 C6 C1 C2 121.34(3) . . ?
 C1 C2 N1 122.58(3) . . ?
 C3 C2 N1 118.31(3) . . ?
 C3 C2 C1 119.05(3) . . ?
 H3 C3 C2 119.7(3) . . ?
 C4 C3 C2 119.96(3) . . ?
 C4 C3 H3 120.3(3) . . ?
 C3 C4 N2 115.36(3) . . ?
 C5 C4 N2 122.81(3) . . ?
 C5 C4 C3 121.82(3) . . ?
 C4 C5 N3 121.06(3) . . ?
 C6 C5 N3 122.19(3) . . ?
 C6 C5 C4 116.75(3) . . ?
 C5 C6 C1 120.97(3) . . ?
 H6 C6 C1 119.0(3) . . ?
 H6 C6 C5 120.0(3) . . ?
 N3 C7 O5 122.90(3) . . ?
 C8 C7 O5 121.54(3) . . ?
 C8 C7 N3 115.55(3) . . ?
 C9 C8 C7 124.25(3) . . ?
 C13 C8 C7 116.17(3) . . ?
 C13 C8 C9 119.57(3) . . ?
 H9 C9 C8 122.0(3) . . ?
 C10 C9 C8 119.85(3) . . ?
 C10 C9 H9 118.2(3) . . ?
 H10 C10 C9 119.2(3) . . ?
 C11 C10 C9 120.39(3) . . ?
 C11 C10 H10 120.4(3) . . ?
 H11 C11 C10 120.2(3) . . ?
 C12 C11 C10 119.85(3) . . ?
 C12 C11 H11 120.0(3) . . ?
 H12 C12 C11 119.6(3) . . ?
 C13 C12 C11 119.99(3) . . ?
 C13 C12 H12 120.4(3) . . ?
 C12 C13 C8 120.35(3) . . ?
 H13 C13 C8 119.0(3) . . ?
 H13 C13 C12 120.6(3) . . ?

loop_
  _geom_hbond_atom_site_label_D
  _geom_hbond_atom_site_label_H
  _geom_hbond_atom_site_label_A
  _geom_hbond_distance_DH
  _geom_hbond_distance_HA
  _geom_hbond_distance_DA
  _geom_hbond_angle_DHA
  _geom_hbond_site_symmetry_A
 N3 H3A O4 1.014(6) 1.802(6) 2.6154(7) 134.5(5) .

loop_
  _geom_torsion_atom_site_label_1
  _geom_torsion_atom_site_label_2
  _geom_torsion_atom_site_label_3
  _geom_torsion_atom_site_label_4
  _geom_torsion
  _geom_torsion_site_symmetry_1
  _geom_torsion_site_symmetry_2
  _geom_torsion_site_symmetry_3
  _geom_torsion_site_symmetry_4
  _geom_torsion_publ_flag
 F1 C1 C2 N1 6.92(4) . . . . ?
 F1 C1 C2 C3 -175.84(3) . . . . ?
 F1 C1 C6 C5 178.80(3) . . . . ?
 O1 N1 C2 C1 20.57(4) . . . . ?
 O1 N1 C2 C3 -156.69(4) . . . . ?
 O2 N1 C2 C1 -160.75(4) . . . . ?
 O2 N1 C2 C3 21.99(4) . . . . ?
 O3 N2 C4 C3 -0.53(4) . . . . ?
 O3 N2 C4 C5 -179.46(3) . . . . ?
 O4 N2 C4 C3 179.54(3) . . . . ?
 O4 N2 C4 C5 0.62(4) . . . . ?
 O5 C7 N3 C5 1.49(4) . . . . ?
 O5 C7 C8 C9 -168.91(3) . . . . ?
 O5 C7 C8 C13 10.02(4) . . . . ?
 N1 C2 C1 C6 -174.89(3) . . . . ?
 N1 C2 C3 C4 174.45(3) . . . . ?
 N2 C4 C3 C2 -178.27(3) . . . . ?
 N2 C4 C5 N3 0.16(4) . . . . ?
 N2 C4 C5 C6 -179.01(3) . . . . ?
 N3 C5 C4 C3 -178.69(3) . . . . ?
 N3 C5 C6 C1 178.12(3) . . . . ?
 N3 C7 C8 C9 10.62(4) . . . . ?
 N3 C7 C8 C13 -170.45(3) . . . . ?
 C1 C2 C3 C4 -2.91(4) . . . . ?
 C1 C6 C5 C4 -2.72(4) . . . . ?
 C2 C3 C4 C5 0.67(4) . . . . ?
 C3 C4 C5 C6 2.14(4) . . . . ?
 C7 C8 C9 C10 178.74(4) . . . . ?
 C7 C8 C13 C12 -179.29(3) . . . . ?
 C8 C9 C10 C11 0.38(4) . . . . ?
 C8 C13 C12 C11 0.55(4) . . . . ?
 C9 C10 C11 C12 -0.13(4) . . . . ?
 C10 C11 C12 C13 -0.33(4) . . . . ?

loop_
  _refln_index_h
  _refln_index_k
  _refln_index_l
  _refln_F_squared_calc
  _refln_F_squared_meas
  _refln_F_squared_sigma
  _refln_F_squared_weight
  _refln_observed_status
-8 0 2 543.885 523.152 6.726 0.724 o
-8 0 4 8.193 7.161 0.777 81.575 o
-8 0 6 7.517 8.152 0.963 63.870 o
-8 0 8 193.559 193.005 3.544 2.939 o
-8 0 10 4.692 5.953 0.987 70.251 o
-8 1 1 4.597 5.188 0.522 155.603 o
-8 1 2 35.643 34.194 0.938 27.096 o
-8 1 3 38.029 34.471 0.938 26.092 o
-8 1 4 4.460 4.836 0.605 137.476 o
-8 1 5 205.249 208.092 2.464 3.467 o
-8 1 6 71.158 71.094 1.231 13.105 o
-8 1 7 50.922 48.373 1.088 18.821 o
-8 1 8 44.322 42.646 1.006 21.886 o
-8 1 9 0.605 0.983 0.522 287.980 o
-8 1 10 135.533 138.215 1.850 5.965 o
-8 1 11 59.533 59.591 1.718 12.369 o
-8 2 1 213.020 206.727 2.549 3.334 o
-8 2 2 16.711 17.728 0.676 56.580 o
-8 2 3 18.713 19.793 0.752 48.966 o
-8 2 4 0.395 0.051 0.480 371.951 o
-8 2 5 0.003 0.269 0.433 479.346 o
-8 2 6 46.711 46.196 1.054 20.328 o
-8 2 7 18.477 20.800 0.738 49.135 o
-8 2 8 6.542 6.473 0.560 122.856 o
-8 2 9 3.768 4.369 0.719 118.165 o
-8 3 1 1.806 2.104 1.116 67.475 o
-8 3 2 47.788 44.102 1.990 12.502 o
-8 3 3 0.250 0.701 0.911 108.082 o
-8 3 4 440.384 406.617 12.626 0.425 o
-7 0 2 28.971 27.305 1.115 28.378 o
-7 0 4 419.765 414.577 5.450 1.077 o
-7 0 6 175.712 166.308 2.417 4.177 o
-7 0 8 5.047 4.111 0.605 135.430 o
-7 0 10 20.318 19.339 1.017 38.143 o
-7 0 12 157.401 157.258 2.675 4.277 o
-7 0 14 192.155 196.307 3.135 3.216 o
-7 0 16 0.287 0.631 0.706 176.452 o
-7 0 18 2.588 2.880 0.739 127.657 o
-7 1 1 2.599 2.142 0.380 300.787 o
-7 1 2 74.787 73.675 1.173 12.818 o
-7 1 3 45.530 44.823 0.865 22.627 o
-7 1 4 87.834 86.953 1.167 10.987 o
-7 1 5 0.152 0.223 0.395 553.397 o
-7 1 6 84.938 88.246 1.241 10.940 o
-7 1 7 353.184 344.998 3.182 1.732 o
-7 1 8 4.617 3.666 0.428 196.428 o
-7 1 9 3.969 3.897 0.428 206.985 o
-7 1 10 39.509 36.982 0.848 26.224 o
-7 1 11 0.376 0.660 0.437 417.194 o
-7 1 12 116.657 115.309 1.574 7.467 o
-7 1 13 1.827 2.157 0.490 250.726 o
-7 1 14 171.942 171.282 2.135 4.457 o
-7 1 15 1.201 0.796 0.504 285.103 o
-7 1 16 47.200 51.291 1.130 18.942 o
-7 1 17 0.783 1.210 0.499 298.080 o
-7 1 18 153.632 156.335 1.952 5.152 o
-7 1 19 4.057 4.567 0.581 149.028 o
-7 2 1 17.663 16.599 0.548 61.783 o
-7 2 2 74.639 72.174 1.000 13.633 o
-7 2 3 0.604 0.301 0.383 514.605 o
-7 2 4 35.346 37.159 0.880 27.450 o
-7 2 5 956.675 946.491 7.756 0.341 o
-7 2 6 8.578 12.006 0.560 94.984 o
-7 2 7 10.780 9.180 0.545 93.051 o
-7 2 8 43.981 44.292 0.930 22.529 o
-7 2 9 3.114 2.698 0.437 237.600 o
-7 2 10 2.834 3.559 0.437 233.534 o
-7 2 11 178.389 175.025 1.935 4.484 o
-7 2 12 0.232 0.381 0.437 442.273 o
-7 2 13 0.010 0.107 0.417 523.662 o
-7 2 14 75.184 76.698 1.270 12.223 o
-7 2 15 272.674 268.935 2.974 2.380 o
-7 2 16 0.217 0.180 0.539 304.142 o
-7 2 17 0.036 0.117 0.526 329.666 o
-7 2 18 62.198 66.840 1.907 10.853 o
-7 3 1 75.661 77.563 0.954 13.366 o
-7 3 2 96.372 96.329 1.227 9.829 o
-7 3 3 90.983 88.951 1.190 10.586 o
-7 3 4 63.640 64.382 1.013 15.598 o
-7 3 5 41.108 38.983 0.829 25.458 o
-7 3 6 113.849 109.750 1.302 8.244 o
-7 3 7 0.750 2.353 0.403 373.067 o
-7 3 8 535.574 548.856 4.754 0.873 o
-7 3 9 8.694 10.407 0.576 96.306 o
-7 3 10 25.411 25.389 0.738 39.604 o
-7 3 11 7.555 6.614 0.541 118.330 o
-7 3 12 143.579 143.993 1.671 5.894 o
-7 3 13 39.066 40.308 0.911 24.975 o
-7 3 14 13.695 15.190 0.648 66.382 o
-7 3 15 121.174 118.752 1.503 7.337 o
-7 3 16 0.495 1.014 0.507 307.141 o
-7 3 17 60.515 58.950 1.239 15.159 o
-7 4 1 85.829 80.169 0.955 12.123 o
-7 4 2 65.079 67.428 1.128 14.570 o
-7 4 3 98.183 98.465 1.328 9.384 o
-7 4 4 12.234 11.579 0.594 78.849 o
-7 4 5 40.586 40.736 0.908 24.411 o
-7 4 6 98.320 98.251 1.257 9.558 o
-7 4 7 266.089 257.821 2.460 2.656 o
-7 4 8 107.528 104.097 1.391 8.534 o
-7 4 9 0.812 0.763 0.421 402.470 o
-7 4 10 17.957 17.613 0.635 56.446 o
-7 4 11 7.723 7.308 0.545 114.237 o
-7 4 12 76.928 78.968 1.277 11.920 o
-7 4 13 334.707 334.256 3.205 1.824 o
-7 4 14 8.372 8.938 0.563 103.177 o
-7 5 1 0.000 -0.671 0.421 522.830 o
-7 5 2 57.241 55.412 1.081 16.982 o
-7 5 3 207.186 202.710 2.827 3.242 o
-7 5 4 50.095 51.130 1.015 19.310 o
-7 5 5 31.212 31.942 0.910 30.080 o
-7 5 6 87.405 85.936 1.328 10.559 o
-7 5 7 29.826 29.299 0.869 32.289 o
-7 5 8 69.741 68.054 1.242 13.384 o
-7 5 9 110.116 109.152 1.580 7.877 o
-7 5 10 181.649 179.987 2.166 4.195 o
-6 0 2 6.525 5.365 0.505 138.351 o
-6 0 4 22.466 19.779 0.662 47.568 o
-6 0 6 117.217 117.044 1.766 7.045 o
-6 0 8 1041.760 1029.590 11.236 0.250 o
-6 0 10 140.243 137.370 2.044 5.579 o
-6 0 12 1.070 0.526 0.576 236.701 o
-6 0 14 307.987 316.013 4.372 1.668 o
-6 0 16 280.461 292.989 4.177 1.868 o
-6 0 18 660.030 676.009 8.511 0.490 o
-6 0 20 267.157 271.924 3.941 2.050 o
-6 0 22 448.243 458.787 6.106 0.920 o
-6 0 24 84.687 87.853 2.013 8.458 o
-6 1 1 38.095 35.250 0.533 31.107 o
-6 1 2 59.990 59.078 0.667 18.552 o
-6 1 3 26.177 25.756 0.481 44.708 o
-6 1 4 5.458 5.902 0.349 185.569 o
-6 1 5 1.739 1.681 0.313 436.000 o
-6 1 6 413.155 414.309 3.304 1.396 o
-6 1 7 404.581 402.994 3.218 1.450 o
-6 1 8 398.854 396.203 3.195 1.482 o
-6 1 9 276.667 284.526 2.443 2.486 o
-6 1 10 535.629 537.184 4.206 0.924 o
-6 1 11 126.645 133.159 1.444 6.935 o
-6 1 12 55.585 55.380 0.892 18.570 o
-6 1 13 14.163 15.364 0.556 70.637 o
-6 1 14 104.820 102.504 1.342 8.836 o
-6 1 15 299.367 302.032 2.971 2.129 o
-6 1 16 1.842 2.367 0.499 241.341 o
-6 1 17 302.251 313.361 2.979 2.082 o
-6 1 18 9.111 10.230 0.560 96.617 o
-6 1 19 52.532 56.220 1.054 17.968 o
-6 1 20 38.475 42.115 0.980 24.031 o
-6 1 21 5.310 6.102 0.560 134.377 o
-6 1 22 0.691 1.466 0.496 299.499 o
-6 1 23 11.083 10.861 0.613 82.165 o
-6 1 24 182.193 186.720 2.221 4.089 o
-6 2 1 294.501 300.172 2.125 2.402 o
-6 2 2 279.808 278.247 1.997 2.625 o
-6 2 3 332.571 330.323 2.245 2.055 o
-6 2 4 25.622 25.188 0.515 44.865 o
-6 2 5 81.371 77.387 0.938 12.784 o
-6 2 6 83.350 82.131 0.993 12.152 o
-6 2 7 47.964 44.529 0.778 22.732 o
-6 2 8 118.969 119.644 1.293 7.776 o
-6 2 9 45.540 50.358 0.851 21.950 o
-6 2 10 443.133 445.073 3.715 1.227 o
-6 2 11 45.569 44.009 0.865 22.742 o
-6 2 12 8.033 7.656 0.449 125.696 o
-6 2 13 25.112 27.240 0.683 40.417 o
-6 2 14 6.040 5.391 0.449 155.985 o
-6 2 15 590.638 606.761 5.186 0.744 o
-6 2 16 28.454 28.782 0.784 35.007 o
-6 2 17 3.742 4.880 0.535 164.418 o
-6 2 18 1.568 1.127 0.471 292.949 o
-6 2 19 0.001 0.366 0.451 437.956 o
-6 2 20 16.000 17.382 0.643 59.684 o
-6 2 21 172.911 173.409 2.066 4.483 o
-6 2 22 231.238 231.706 2.555 3.022 o
-6 2 23 298.610 303.270 3.166 2.073 o
-6 3 1 0.430 0.563 0.223 1141.470 o
-6 3 2 13.080 13.433 0.353 89.928 o
-6 3 3 33.793 34.414 0.533 33.898 o
-6 3 4 139.710 135.910 1.303 6.603 o
-6 3 5 92.247 94.626 1.104 10.508 o
-6 3 6 89.194 87.247 1.000 11.344 o
-6 3 7 30.661 34.079 0.745 32.692 o
-6 3 8 188.423 188.769 1.850 4.257 o
-6 3 9 63.687 64.129 0.978 15.794 o
-6 3 10 41.633 40.846 0.838 24.832 o
-6 3 11 4.808 5.411 0.414 182.070 o
-6 3 12 38.483 38.543 0.838 26.448 o
-6 3 13 184.366 188.305 1.930 4.270 o
-6 3 14 5.126 4.917 0.483 161.585 o
-6 3 15 76.928 75.112 1.167 12.542 o
-6 3 16 42.617 43.901 0.960 22.681 o
-6 3 17 52.694 54.284 1.082 17.913 o
-6 3 18 84.860 82.265 1.326 10.909 o
-6 3 19 21.486 21.259 0.735 45.459 o
-6 3 20 4.776 6.455 0.605 127.790 o
-6 3 21 175.080 176.240 2.006 4.472 o
-6 3 22 59.911 60.792 1.154 15.637 o
-6 4 1 284.181 282.896 2.171 2.523 o
-6 4 2 10.003 9.899 0.356 115.045 o
-6 4 3 25.904 24.421 0.522 44.827 o
-6 4 4 0.695 0.701 0.338 575.526 o
-6 4 5 5.519 5.859 0.364 180.970 o
-6 4 6 1.176 0.654 0.338 511.040 o
-6 4 7 135.762 136.139 1.427 6.578 o
-6 4 8 27.949 30.271 0.692 36.732 o
-6 4 9 189.100 187.490 1.719 4.350 o
-6 4 10 23.316 23.912 0.659 44.383 o
-6 4 11 43.013 42.644 0.883 23.572 o
-6 4 12 20.846 20.493 0.648 49.615 o
-6 4 13 6.068 6.199 0.504 139.061 o
-6 4 14 156.226 160.069 1.745 5.274 o
-6 4 15 54.065 54.492 1.013 18.132 o
-6 4 16 3.447 4.522 0.519 176.591 o
-6 4 17 126.843 123.300 1.569 6.917 o
-6 4 18 0.026 -0.313 0.437 482.805 o
-6 4 19 5.339 5.577 0.532 143.049 o
-6 4 20 1.045 1.674 0.468 306.101 o
-6 5 1 122.970 122.395 1.328 7.479 o
-6 5 2 217.933 212.566 1.963 3.584 o
-6 5 3 228.094 227.870 2.165 3.269 o
-6 5 4 5.219 6.946 0.428 161.549 o
-6 5 5 20.197 20.050 0.621 51.715 o
-6 5 6 37.361 41.403 0.859 26.054 o
-6 5 7 34.281 34.710 0.878 28.489 o
-6 5 8 428.333 425.645 3.800 1.274 o
-6 5 9 131.645 129.404 1.569 6.636 o
-6 5 10 235.964 240.099 2.308 3.057 o
-6 5 11 110.295 112.800 1.328 8.295 o
-6 5 12 0.728 0.629 0.421 414.604 o
-6 5 13 5.666 5.096 0.504 148.765 o
-6 5 14 48.415 46.898 0.954 20.726 o
-6 5 15 4.202 4.334 0.504 171.864 o
-6 5 16 114.243 114.378 1.553 7.631 o
-6 5 17 6.994 7.743 0.552 116.556 o
-6 5 18 76.724 73.971 1.244 12.312 o
-6 6 1 12.327 11.707 0.552 81.670 o
-6 6 2 12.659 11.996 0.584 77.636 o
-6 6 3 37.517 35.814 0.866 27.026 o
-6 6 4 72.170 71.262 1.143 13.377 o
-6 6 5 6.264 8.223 0.532 123.486 o
-6 6 6 551.611 545.385 4.564 0.868 o
-6 6 7 11.472 13.607 0.597 77.809 o
-6 6 8 420.829 416.687 3.639 1.326 o
-6 6 9 607.606 605.493 5.020 0.737 o
-6 6 10 423.341 416.617 3.639 1.320 o
-6 6 11 109.268 105.318 1.447 8.292 o
-6 6 12 3.226 2.104 0.519 201.300 o
-6 6 13 2.474 1.910 0.473 245.912 o
-6 6 14 2.136 2.077 0.532 218.447 o
-6 7 1 7.976 7.363 0.515 116.953 o
-6 7 2 28.026 28.902 0.904 32.737 o
-6 7 3 61.094 55.870 1.195 15.575 o
-6 7 4 205.957 198.884 2.613 3.415 o
-6 7 5 62.521 60.779 1.170 15.155 o
-6 7 6 8.921 11.716 0.633 86.484 o
-6 7 7 302.300 300.802 2.932 2.128 o
-6 7 8 474.899 468.696 14.204 0.343 o
-5 0 2 9.011 8.271 0.288 136.605 o
-5 0 4 22.709 23.819 0.484 49.934 o
-5 0 6 120.074 118.199 1.500 7.400 o
-5 0 8 282.170 285.202 3.630 2.054 o
-5 0 10 5.171 5.966 0.501 150.038 o
-5 0 12 1202.880 1211.680 13.100 0.189 o
-5 0 14 45.802 42.829 0.941 22.104 o
-5 0 16 163.364 172.999 2.428 4.309 o
-5 0 18 777.164 791.992 8.911 0.400 o
-5 0 20 48.745 51.398 1.298 17.197 o
-5 0 22 39.578 38.923 1.244 20.977 o
-5 0 24 891.855 896.282 10.125 0.317 o
-5 0 26 151.466 150.876 2.722 4.370 o
-5 1 1 1537.470 1539.870 9.402 0.160 o
-5 1 2 388.315 391.813 2.610 1.612 o
-5 1 3 575.850 577.691 3.663 0.874 o
-5 1 4 1.808 1.961 0.178 594.805 o
-5 1 5 0.016 0.362 0.164 2592.880 o
-5 1 6 5.672 5.338 0.195 224.625 o
-5 1 7 251.562 251.041 1.971 2.997 o
-5 1 8 8.455 9.305 0.322 132.914 o
-5 1 9 151.113 150.642 1.309 5.989 o
-5 1 10 3.346 2.584 0.230 356.618 o
-5 1 11 494.013 490.272 3.791 1.067 o
-5 1 12 60.163 60.938 0.798 17.649 o
-5 1 13 0.025 0.398 0.268 1135.270 o
-5 1 14 150.406 149.357 1.511 5.814 o
-5 1 15 138.033 139.052 1.432 6.445 o
-5 1 16 12.024 12.359 0.457 89.139 o
-5 1 17 22.309 23.555 0.637 46.317 o
-5 1 18 94.126 95.387 1.227 10.017 o
-5 1 19 197.816 203.708 2.003 3.891 o
-5 1 20 15.234 16.669 0.572 65.643 o
-5 1 21 77.335 77.387 1.144 12.473 o
-5 1 22 6.466 6.408 0.473 140.545 o
-5 1 23 50.845 53.388 1.029 18.787 o
-5 1 24 52.515 53.200 1.039 18.386 o
-5 1 25 16.407 15.493 0.654 60.119 o
-5 1 26 223.761 220.332 2.340 3.266 o
-5 1 27 74.348 72.957 1.270 12.494 o
-5 2 1 40.326 37.998 0.444 30.066 o
-5 2 2 40.683 39.917 0.460 29.269 o
-5 2 3 1.375 1.442 0.157 786.460 o
-5 2 4 1.775 1.752 0.162 641.850 o
-5 2 5 160.838 160.758 1.178 5.683 o
-5 2 6 15.452 16.309 0.309 78.382 o
-5 2 7 175.248 174.919 1.377 4.995 o
-5 2 8 5.750 6.360 0.275 194.253 o
-5 2 9 220.922 220.464 1.912 3.524 o
-5 2 10 565.827 575.307 4.407 0.841 o
-5 2 11 0.698 1.037 0.311 614.536 o
-5 2 12 3.980 4.026 0.346 238.654 o
-5 2 13 1089.600 1112.160 8.579 0.270 o
-5 2 14 0.036 0.526 0.344 702.472 o
-5 2 15 169.673 174.166 1.807 4.768 o
-5 2 16 11.929 12.555 0.629 75.535 o
-5 2 17 530.420 544.112 4.669 0.890 o
-5 2 18 7.961 9.068 0.477 116.864 o
-5 2 19 168.832 170.298 1.735 4.890 o
-5 2 20 728.974 739.693 6.499 0.519 o
-5 2 21 56.575 57.590 1.083 16.894 o
-5 2 22 65.548 65.977 1.143 14.527 o
-5 2 23 285.304 290.763 2.968 2.240 o
-5 2 24 0.076 0.000 0.471 412.033 o
-5 2 25 48.531 47.059 1.083 19.537 o
-5 2 26 250.446 250.419 2.735 2.695 o
-5 2 27 28.720 28.010 1.244 25.928 o
-5 3 1 493.016 502.493 3.459 1.088 o
-5 3 2 32.551 32.197 0.451 36.609 o
-5 3 3 67.766 68.738 0.671 16.160 o
-5 3 4 24.767 24.076 0.411 48.808 o
-5 3 5 131.200 131.090 1.059 7.324 o
-5 3 6 21.658 22.320 0.444 53.564 o
-5 3 7 4.745 4.120 0.300 234.751 o
-5 3 8 154.373 155.138 1.383 5.756 o
-5 3 9 380.325 383.308 3.059 1.585 o
-5 3 10 117.540 120.845 1.248 7.891 o
-5 3 11 162.531 169.325 1.593 5.168 o
-5 3 12 1850.170 1873.410 13.580 0.106 o
-5 3 13 63.169 62.646 0.876 16.538 o
-5 3 14 1.075 0.153 0.346 541.165 o
-5 3 15 36.343 36.456 0.861 27.450 o
-5 3 16 9.103 8.834 0.535 103.039 o
-5 3 17 190.429 190.988 2.066 4.050 o
-5 3 18 25.743 26.217 0.769 38.233 o
-5 3 19 0.124 -0.400 0.392 583.282 o
-5 3 20 40.480 40.647 0.874 24.860 o
-5 3 21 57.441 57.710 0.966 17.488 o
-5 3 22 3.650 3.393 0.449 210.421 o
-5 3 23 0.527 0.924 0.459 363.557 o
-5 3 24 358.377 360.349 3.396 1.641 o
-5 3 25 302.918 301.717 2.957 2.115 o
-5 3 26 9.717 9.797 0.886 63.962 o
-5 4 1 34.163 32.987 0.499 34.566 o
-5 4 2 117.605 118.989 1.025 8.291 o
-5 4 3 369.525 380.603 2.918 1.652 o
-5 4 4 231.328 237.702 1.874 3.317 o
-5 4 5 622.717 622.369 4.415 0.746 o
-5 4 6 343.791 347.892 2.602 1.884 o
-5 4 7 4.791 5.557 0.352 199.965 o
-5 4 8 443.831 449.563 3.419 1.256 o
-5 4 9 697.165 706.871 5.362 0.596 o
-5 4 10 62.423 67.413 0.968 15.790 o
-5 4 11 2152.610 2190.380 15.847 0.080 o
-5 4 12 767.617 796.411 6.024 0.496 o
-5 4 13 520.166 533.131 4.183 0.952 o
-5 4 14 89.423 93.327 1.129 10.712 o
-5 4 15 15.998 16.774 0.534 65.759 o
-5 4 16 0.021 -0.082 0.336 811.325 o
-5 4 17 2.274 2.032 0.411 293.663 o
-5 4 18 115.359 115.730 1.443 7.762 o
-5 4 19 5.692 5.981 0.519 140.465 o
-5 4 20 4.628 4.938 0.486 167.237 o
-5 4 21 0.064 0.000 0.417 523.649 o
-5 4 22 23.698 23.951 0.716 42.393 o
-5 4 23 4.884 4.476 0.493 164.757 o
-5 4 24 99.071 101.544 1.541 8.703 o
-5 5 1 6.973 7.054 0.403 145.681 o
-5 5 2 7.639 8.384 0.377 136.999 o
-5 5 3 47.995 47.663 0.739 22.578 o
-5 5 4 228.410 227.366 2.013 3.343 o
-5 5 5 52.021 52.142 0.794 20.433 o
-5 5 6 105.537 101.090 1.079 9.406 o
-5 5 7 9.503 10.823 0.408 109.840 o
-5 5 8 5.901 6.611 0.384 164.932 o
-5 5 9 48.166 48.572 0.798 21.913 o
-5 5 10 262.821 275.154 2.393 2.639 o
-5 5 11 603.389 604.955 4.732 0.759 o
-5 5 12 53.720 55.185 0.903 18.910 o
-5 5 13 24.393 26.494 0.680 41.476 o
-5 5 14 274.120 276.915 2.439 2.532 o
-5 5 15 56.276 56.532 0.954 17.900 o
-5 5 16 628.336 631.654 5.146 0.696 o
-5 5 17 5.498 6.970 0.493 143.206 o
-5 5 18 175.286 169.083 1.804 4.710 o
-5 5 19 5.839 5.412 0.519 141.824 o
-5 5 20 2.589 1.973 0.468 244.840 o
-5 5 21 8.732 8.065 0.572 102.393 o
-5 5 22 21.605 22.251 0.771 43.646 o
-5 6 1 111.158 112.901 1.297 8.311 o
-5 6 2 5.976 5.941 0.403 163.996 o
-5 6 3 95.260 94.953 1.190 10.047 o
-5 6 4 564.278 566.374 4.601 0.836 o
-5 6 5 28.035 28.849 0.698 37.065 o
-5 6 6 97.262 96.013 1.278 9.648 o
-5 6 7 108.071 107.243 1.281 8.656 o
-5 6 8 12.780 12.504 0.468 85.106 o
-5 6 9 185.053 182.815 1.739 4.449 o
-5 6 10 545.048 542.434 4.489 0.885 o
-5 6 11 8.694 9.669 0.504 106.902 o
-5 6 12 291.072 288.760 2.648 2.312 o
-5 6 13 39.523 40.122 0.877 25.268 o
-5 6 14 1.530 1.485 0.421 332.973 o
-5 6 15 11.041 10.441 0.560 87.934 o
-5 6 16 2.106 2.163 0.459 262.525 o
-5 6 17 9.879 10.338 0.555 93.489 o
-5 6 18 1.253 1.817 0.468 293.966 o
-5 6 19 0.501 0.877 0.463 361.891 o
-5 7 1 33.175 34.144 0.830 29.892 o
-5 7 2 8.946 9.687 0.548 100.132 o
-5 7 3 0.000 -0.408 0.417 532.174 o
-5 7 4 142.936 139.808 1.538 6.142 o
-5 7 5 1.580 2.482 0.417 309.109 o
-5 7 6 239.250 236.397 2.277 3.057 o
-5 7 7 76.356 70.695 1.064 13.259 o
-5 7 8 19.354 19.863 0.648 52.069 o
-5 7 9 223.054 223.647 2.465 3.188 o
-5 7 10 7.005 7.563 0.565 115.047 o
-5 7 11 20.997 22.662 0.772 44.038 o
-5 7 12 273.216 271.172 2.814 2.427 o
-5 7 13 0.062 0.205 0.480 389.666 o
-5 7 14 19.834 20.961 0.761 46.571 o
-5 7 15 1.248 1.255 0.510 269.392 o
-5 7 16 34.322 35.248 3.683 5.768 o
-5 8 1 82.879 86.424 1.324 10.907 o
-5 8 2 8.870 7.542 0.565 104.024 o
-5 8 3 0.344 -0.180 0.480 377.091 o
-5 8 4 35.772 34.057 0.935 27.123 o
-5 8 5 12.687 13.807 0.708 66.325 o
-5 8 6 27.489 29.034 0.925 32.559 o
-5 8 7 200.327 192.567 2.213 3.792 o
-5 8 8 31.786 32.733 0.935 29.173 o
-5 8 9 165.892 161.853 2.279 4.507 o
-4 0 2 204.860 205.382 1.840 3.879 o
-4 0 4 49.157 44.042 0.641 23.557 o
-4 0 6 1.445 1.588 0.192 678.888 o
-4 0 8 804.285 797.448 10.431 0.347 o
-4 0 10 1624.520 1653.200 17.539 0.109 o
-4 0 12 161.633 156.981 2.068 4.849 o
-4 0 14 392.040 395.821 4.226 1.337 o
-4 0 16 5880.520 5972.620 57.750 0.010 o
-4 0 18 1628.370 1665.000 17.825 0.107 o
-4 0 20 1016.660 1051.940 11.525 0.248 o
-4 0 22 0.289 -0.164 0.510 339.670 o
-4 0 24 3.343 3.500 0.631 147.950 o
-4 0 26 340.346 339.911 4.788 1.438 o
-4 0 28 168.526 172.657 3.147 3.575 o
-4 0 30 68.365 64.782 1.693 11.483 o
-4 1 1 374.270 364.840 2.312 1.764 o
-4 1 2 0.402 0.643 0.124 1952.340 o
-4 1 3 154.418 151.331 1.055 6.114 o
-4 1 4 215.539 213.561 1.387 3.901 o
-4 1 5 3.592 4.370 0.163 325.101 o
-4 1 6 904.484 902.317 6.633 0.390 o
-4 1 7 0.128 0.436 0.127 2949.860 o
-4 1 8 79.679 80.519 0.656 13.646 o
-4 1 9 139.733 138.023 1.327 6.536 o
-4 1 10 27.060 28.419 0.409 43.707 o
-4 1 11 239.078 240.889 2.178 3.082 o
-4 1 12 149.586 146.783 1.368 6.031 o
-4 1 13 1658.390 1669.750 11.705 0.133 o
-4 1 14 825.699 846.488 6.622 0.436 o
-4 1 15 95.799 101.500 1.113 9.972 o
-4 1 16 70.583 70.065 0.864 14.857 o
-4 1 17 34.879 36.067 0.627 31.500 o
-4 1 18 12.474 12.719 0.425 89.033 o
-4 1 19 24.174 24.089 0.591 45.218 o
-4 1 20 31.775 32.182 0.704 33.284 o
-4 1 21 59.581 60.900 0.993 16.654 o
-4 1 22 131.257 135.694 1.519 6.614 o
-4 1 23 99.161 99.948 1.328 9.277 o
-4 1 24 97.791 99.166 1.328 9.386 o
-4 1 25 21.367 21.242 0.694 46.955 o
-4 1 26 6.867 8.206 0.565 113.854 o
-4 1 27 661.859 654.100 5.900 0.619 o
-4 1 28 402.222 403.009 3.958 1.345 o
-4 1 29 86.012 85.680 1.478 10.181 o
-4 2 1 1007.710 1010.450 6.608 0.335 o
-4 2 2 699.073 717.170 4.470 0.626 o
-4 2 3 2046.820 2028.450 12.310 0.096 o
-4 2 4 220.527 215.147 1.454 3.786 o
-4 2 5 73.691 74.425 0.608 15.000 o
-4 2 6 12.900 13.069 0.240 97.920 o
-4 2 7 3.855 3.914 0.183 315.484 o
-4 2 8 250.847 245.366 2.165 2.953 o
-4 2 9 16.947 17.075 0.357 71.076 o
-4 2 10 0.886 1.059 0.195 917.243 o
-4 2 11 1230.100 1269.890 8.907 0.223 o
-4 2 12 268.846 276.304 2.176 2.663 o
-4 2 13 502.972 521.618 3.993 1.005 o
-4 2 14 2457.230 2532.290 18.160 0.062 o
-4 2 15 2855.720 2909.520 20.831 0.047 o
-4 2 16 50.120 52.199 0.762 21.150 o
-4 2 17 121.625 122.633 1.293 7.589 o
-4 2 18 98.699 98.774 1.083 9.933 o
-4 2 19 34.090 35.499 0.691 31.204 o
-4 2 20 55.616 56.341 0.874 18.583 o
-4 2 21 36.542 37.393 0.753 28.630 o
-4 2 22 0.949 0.815 0.346 513.822 o
-4 2 23 0.116 0.243 0.395 557.233 o
-4 2 24 13.257 12.550 0.552 77.335 o
-4 2 25 0.793 1.315 0.430 372.085 o
-4 2 26 175.074 174.074 1.978 4.516 o
-4 2 27 27.919 26.250 0.882 34.083 o
-4 2 28 2.294 2.949 0.522 210.063 o
-4 2 29 10.264 11.158 0.652 80.888 o
-4 3 1 575.311 592.319 3.739 0.860 o
-4 3 2 421.404 413.317 2.919 1.426 o
-4 3 3 2002.890 2022.040 12.662 0.097 o
-4 3 4 1620.290 1640.240 10.312 0.143 o
-4 3 5 9.770 10.804 0.339 115.292 o
-4 3 6 401.895 406.616 2.948 1.492 o
-4 3 7 378.185 373.670 2.882 1.639 o
-4 3 8 1.729 1.734 0.183 621.460 o
-4 3 9 648.152 655.844 4.560 0.695 o
-4 3 10 3.537 4.011 0.255 296.058 o
-4 3 11 42.468 40.283 0.563 27.446 o
-4 3 12 214.251 211.997 1.823 3.712 o
-4 3 13 39.868 44.523 0.656 26.747 o
-4 3 14 409.602 407.634 3.350 1.410 o
-4 3 15 159.422 162.452 1.586 5.329 o
-4 3 16 852.736 863.053 6.705 0.418 o
-4 3 17 5.634 5.826 0.338 185.818 o
-4 3 18 3.048 3.563 0.329 285.958 o
-4 3 19 398.996 404.409 3.261 1.459 o
-4 3 20 78.919 80.177 0.987 12.732 o
-4 3 21 65.745 64.331 0.897 15.866 o
-4 3 22 171.506 170.269 1.648 4.910 o
-4 3 23 0.061 0.064 0.338 780.776 o
-4 3 24 14.433 13.999 0.544 72.448 o
-4 3 25 22.446 23.614 0.761 42.454 o
-4 3 26 130.098 132.281 1.771 6.334 o
-4 3 27 115.362 114.438 1.603 7.483 o
-4 3 28 99.834 97.375 1.477 8.939 o
-4 4 1 0.384 0.982 0.185 1269.970 o
-4 4 2 323.508 333.100 2.354 2.073 o
-4 4 3 10.369 10.758 0.301 114.895 o
-4 4 4 18.175 16.978 0.361 67.955 o
-4 4 5 1.017 1.491 0.226 716.253 o
-4 4 6 11.537 12.807 0.331 99.855 o
-4 4 7 148.316 149.670 1.260 6.139 o
-4 4 8 293.282 296.191 2.302 2.376 o
-4 4 9 75.524 75.226 0.801 14.071 o
-4 4 10 11.691 11.013 0.340 103.018 o
-4 4 11 202.357 202.529 1.709 4.016 o
-4 4 12 28.037 29.369 0.595 38.932 o
-4 4 13 812.267 822.404 6.183 0.461 o
-4 4 14 73.050 76.392 0.987 13.622 o
-4 4 15 423.590 423.138 3.512 1.328 o
-4 4 16 125.759 123.779 1.340 7.315 o
-4 4 17 75.600 77.595 1.017 13.133 o
-4 4 18 54.370 56.019 0.868 18.923 o
-4 4 19 58.959 59.589 0.954 17.108 o
-4 4 20 143.685 146.278 1.570 5.983 o
-4 4 21 65.473 64.900 0.987 15.419 o
-4 4 22 106.337 105.283 1.333 8.694 o
-4 4 23 510.806 506.528 4.463 0.963 o
-4 4 24 15.777 16.165 0.664 60.202 o
-4 4 25 0.108 0.013 0.480 393.370 o
-4 4 26 270.211 269.362 2.867 2.434 o
-4 4 27 71.299 69.382 1.340 12.678 o
-4 5 1 2763.710 2802.290 19.312 0.051 o
-4 5 2 2762.220 2827.780 19.473 0.051 o
-4 5 3 302.448 313.559 2.952 2.088 o
-4 5 4 418.122 423.493 3.084 1.399 o
-4 5 5 170.649 167.630 1.412 5.156 o
-4 5 6 28.640 28.976 0.563 39.211 o
-4 5 7 379.054 382.532 2.829 1.628 o
-4 5 8 4.947 5.253 0.301 215.290 o
-4 5 9 93.085 94.326 0.954 10.833 o
-4 5 10 329.690 331.604 2.605 1.989 o
-4 5 11 35.608 37.327 0.654 30.419 o
-4 5 12 517.337 523.520 3.943 0.984 o
-4 5 13 0.438 0.554 0.283 826.523 o
-4 5 14 518.343 519.969 4.235 0.961 o
-4 5 15 83.059 81.158 1.084 11.935 o
-4 5 16 172.153 168.500 1.719 4.853 o
-4 5 17 54.201 53.128 0.877 19.218 o
-4 5 18 39.798 41.930 0.833 25.357 o
-4 5 19 104.130 103.057 1.275 9.010 o
-4 5 20 80.250 79.410 1.177 11.963 o
-4 5 21 10.778 11.132 0.552 88.368 o
-4 5 22 26.077 26.099 0.775 37.879 o
-4 5 23 6.670 7.484 0.552 119.688 o
-4 5 24 82.820 79.227 1.322 11.215 o
-4 5 25 4.783 4.121 0.549 152.225 o
-4 6 1 138.767 142.312 1.446 6.349 o
-4 6 2 94.273 98.023 1.140 10.137 o
-4 6 3 486.307 498.090 3.869 1.067 o
-4 6 4 60.467 63.433 0.864 17.006 o
-4 6 5 156.121 163.232 1.530 5.457 o
-4 6 6 270.082 279.403 2.384 2.571 o
-4 6 7 604.547 611.091 4.525 0.766 o
-4 6 8 302.584 310.263 2.485 2.223 o
-4 6 9 60.500 61.888 0.841 17.265 o
-4 6 10 4.950 5.066 0.374 194.852 o
-4 6 11 14.806 16.181 0.515 70.277 o
-4 6 12 179.910 175.846 1.662 4.670 o
-4 6 13 131.861 128.933 1.400 6.884 o
-4 6 14 152.976 152.558 1.655 5.543 o
-4 6 15 35.699 33.614 0.884 28.002 o
-4 6 16 14.198 14.516 0.589 69.582 o
-4 6 17 53.313 52.769 1.082 17.939 o
-4 6 18 43.568 40.784 1.018 22.231 o
-4 6 19 0.660 0.162 0.475 358.942 o
-4 6 20 0.624 0.768 0.504 310.222 o
-4 6 21 17.375 17.476 0.731 53.200 o
-4 6 22 0.310 -0.121 0.475 387.691 o
-4 6 23 23.417 23.579 1.214 29.654 o
-4 7 1 245.533 242.934 2.232 2.986 o
-4 7 2 66.189 64.640 0.954 15.492 o
-4 7 3 7.693 9.440 0.457 120.337 o
-4 7 4 75.711 77.887 1.084 12.851 o
-4 7 5 28.550 29.056 0.688 36.820 o
-4 7 6 58.418 56.950 0.873 17.956 o
-4 7 7 102.153 103.898 1.229 9.206 o
-4 7 8 0.851 1.454 0.388 420.128 o
-4 7 9 57.724 55.572 1.001 17.408 o
-4 7 10 53.689 52.345 0.956 18.850 o
-4 7 11 2.107 1.879 0.417 299.114 o
-4 7 12 19.337 18.996 0.633 53.289 o
-4 7 13 27.241 26.793 0.809 35.969 o
-4 7 14 144.238 139.311 1.771 5.814 o
-4 7 15 103.462 97.285 1.528 8.615 o
-4 7 16 3.183 2.749 0.574 173.841 o
-4 7 17 97.462 95.530 1.614 8.764 o
-4 7 18 34.646 36.052 1.116 24.505 o
-4 7 19 550.924 538.690 5.596 0.795 o
-4 8 1 4.880 5.757 0.554 141.487 o
-4 8 2 293.175 287.208 2.922 2.219 o
-4 8 3 226.672 231.641 2.422 3.134 o
-4 8 4 6.759 7.683 0.498 127.710 o
-4 8 5 37.793 37.336 0.878 26.443 o
-4 8 6 59.227 57.809 1.048 16.638 o
-4 8 7 189.912 187.629 1.938 4.178 o
-4 8 8 184.104 181.873 1.860 4.383 o
-4 8 9 28.925 26.674 0.731 36.520 o
-4 8 10 10.492 10.795 0.584 87.091 o
-4 8 11 15.783 16.372 0.731 56.533 o
-4 8 12 115.086 111.355 1.580 7.607 o
-4 8 13 26.464 26.145 0.853 35.733 o
-4 8 14 182.784 174.792 2.233 4.162 o
-4 8 15 0.120 -0.045 0.539 312.661 o
-4 9 1 356.729 353.789 3.500 1.638 o
-4 9 2 1.759 3.337 0.565 196.429 o
-4 9 3 0.007 -0.132 0.515 348.183 o
-4 9 4 10.059 8.122 0.614 91.096 o
-4 9 5 4.784 4.151 0.549 152.033 o
-4 9 6 2.642 2.787 0.535 198.470 o
-4 9 7 163.400 156.776 6.313 1.690 o
-3 0 2 1584.390 1556.400 12.069 0.141 o
-3 0 4 17331.500 16362.900 162.802 0.001 o
-3 0 6 3277.720 3218.440 27.454 0.034 o
-3 0 8 2418.880 2436.640 22.087 0.058 o
-3 0 10 2.102 1.644 0.199 545.816 o
-3 0 12 95.994 98.187 1.261 9.704 o
-3 0 14 2991.630 2998.990 27.201 0.039 o
-3 0 16 6855.600 6943.830 66.376 0.007 o
-3 0 18 3685.050 3738.850 45.211 0.020 o
-3 0 20 1216.550 1227.060 13.243 0.185 o
-3 0 22 48.654 48.266 1.256 17.862 o
-3 0 24 32.543 33.527 1.147 25.191 o
-3 0 26 112.824 112.897 2.102 6.618 o
-3 0 28 0.738 0.701 0.576 243.450 o
-3 0 30 116.820 121.762 3.129 4.641 o
-3 1 1 207.121 198.925 1.376 4.154 o
-3 1 2 162.529 161.871 1.114 5.672 o
-3 1 3 1166.200 1148.830 6.998 0.268 o
-3 1 4 186.822 179.081 1.226 4.802 o
-3 1 5 97.165 88.416 0.674 11.341 o
-3 1 6 375.142 360.102 2.362 1.763 o
-3 1 7 138.175 141.057 0.946 6.964 o
-3 1 8 67.876 65.382 0.603 16.683 o
-3 1 9 788.292 801.838 5.259 0.506 o
-3 1 10 156.779 160.661 1.376 5.621 o
-3 1 11 37.496 36.310 0.444 32.080 o
-3 1 12 69.000 68.660 0.740 15.701 o
-3 1 13 26.559 24.626 0.357 47.284 o
-3 1 14 0.183 0.255 0.182 1973.600 o
-3 1 15 37.807 38.731 0.499 30.677 o
-3 1 16 2200.380 2223.450 15.375 0.079 o
-3 1 17 871.323 887.498 6.305 0.414 o
-3 1 18 1088.960 1102.540 8.080 0.278 o
-3 1 19 875.692 886.070 6.586 0.406 o
-3 1 20 238.171 238.919 2.046 3.160 o
-3 1 21 477.165 484.268 3.768 1.108 o
-3 1 22 337.314 336.318 2.767 1.906 o
-3 1 23 1.791 2.669 0.364 340.482 o
-3 1 24 157.013 156.287 1.784 5.258 o
-3 1 25 148.621 149.520 1.748 5.589 o
-3 1 26 11.242 11.178 0.535 87.975 o
-3 1 27 42.129 41.339 0.924 23.617 o
-3 1 28 19.409 20.784 0.748 47.654 o
-3 1 29 0.825 1.959 0.565 232.132 o
-3 1 30 709.338 705.636 7.605 0.496 o
-3 1 31 0.070 1.070 0.565 267.953 o
-3 2 1 334.008 337.929 2.212 2.034 o
-3 2 2 467.939 465.508 2.993 1.225 o
-3 2 3 21.750 21.160 0.246 59.044 o
-3 2 4 66.612 64.489 0.529 17.255 o
-3 2 5 162.883 156.540 1.077 5.766 o
-3 2 6 780.576 776.365 4.787 0.533 o
-3 2 7 1.988 1.661 0.128 653.611 o
-3 2 8 63.641 63.289 0.545 17.891 o
-3 2 9 0.171 0.486 0.154 2198.270 o
-3 2 10 100.924 98.907 0.890 10.185 o
-3 2 11 629.636 628.556 4.226 0.745 o
-3 2 12 261.370 256.326 1.985 2.876 o
-3 2 13 919.226 924.729 6.516 0.382 o
-3 2 14 293.635 290.963 2.425 2.355 o
-3 2 15 219.793 231.976 2.018 3.414 o
-3 2 16 7.390 8.856 0.336 143.187 o
-3 2 17 125.536 128.413 1.236 7.382 o
-3 2 18 2453.010 2495.920 17.879 0.063 o
-3 2 19 1710.920 1743.260 12.626 0.122 o
-3 2 20 0.197 0.502 0.282 932.173 o
-3 2 21 775.928 788.209 5.913 0.498 o
-3 2 22 257.459 261.225 2.235 2.797 o
-3 2 23 351.082 352.483 2.878 1.787 o
-3 2 24 117.450 118.281 1.239 7.970 o
-3 2 25 13.421 14.326 0.567 73.242 o
-3 2 26 19.933 20.037 0.652 50.977 o
-3 2 27 83.541 82.390 1.251 11.269 o
-3 2 28 22.706 23.742 0.795 41.154 o
-3 2 29 200.686 197.257 2.717 3.413 o
-3 2 30 16.074 16.268 0.840 50.891 o
-3 2 31 109.270 113.918 2.753 5.466 o
-3 3 1 534.669 530.610 3.339 0.995 o
-3 3 2 72.578 72.311 0.589 15.382 o
-3 3 3 64.412 67.605 0.583 17.183 o
-3 3 4 789.410 781.182 5.028 0.519 o
-3 3 5 72.740 76.733 0.634 14.892 o
-3 3 6 109.135 109.925 0.860 9.296 o
-3 3 7 247.267 246.867 2.010 3.043 o
-3 3 8 34.039 34.126 0.381 35.650 o
-3 3 9 36.484 36.364 0.449 32.617 o
-3 3 10 436.695 442.684 3.031 1.328 o
-3 3 11 48.980 51.020 0.543 23.174 o
-3 3 12 520.003 526.718 3.692 0.997 o
-3 3 13 535.854 545.775 3.974 0.935 o
-3 3 14 45.637 47.799 0.592 24.489 o
-3 3 15 57.775 57.097 0.731 18.907 o
-3 3 16 148.010 146.441 1.375 6.077 o
-3 3 17 0.905 0.728 0.292 654.613 o
-3 3 18 238.334 237.002 2.002 3.188 o
-3 3 19 47.281 45.459 0.680 23.628 o
-3 3 20 118.677 117.313 1.172 8.046 o
-3 3 21 141.771 144.994 1.358 6.314 o
-3 3 22 152.355 152.949 1.443 5.782 o
-3 3 23 41.504 42.079 0.788 25.206 o
-3 3 24 137.637 136.647 1.480 6.435 o
-3 3 25 6.850 6.930 0.441 140.535 o
-3 3 26 35.041 34.280 0.788 29.598 o
-3 3 27 108.061 104.465 1.300 8.692 o
-3 3 28 1.139 1.393 0.504 276.147 o
-3 3 29 11.561 11.883 0.773 66.419 o
-3 3 30 6.248 7.200 0.735 94.167 o
-3 4 1 560.503 562.513 3.661 0.907 o
-3 4 2 651.727 646.234 4.171 0.715 o
-3 4 3 8.767 9.470 0.224 139.993 o
-3 4 4 373.864 365.603 2.519 1.731 o
-3 4 5 75.976 75.912 0.717 14.242 o
-3 4 6 7.466 8.133 0.229 161.631 o
-3 4 7 26.365 26.629 0.401 45.568 o
-3 4 8 47.105 45.408 0.518 24.933 o
-3 4 9 8.926 9.148 0.249 137.573 o
-3 4 10 143.196 141.153 1.141 6.574 o
-3 4 11 106.072 109.629 0.941 9.364 o
-3 4 12 44.324 44.241 0.536 26.081 o
-3 4 13 93.165 95.460 0.948 10.795 o
-3 4 14 40.416 42.837 0.606 27.373 o
-3 4 15 104.861 105.254 1.044 9.387 o
-3 4 16 61.558 60.461 0.805 17.392 o
-3 4 17 6.727 8.215 0.433 137.016 o
-3 4 18 71.428 68.185 0.858 14.893 o
-3 4 19 1.357 1.706 0.305 483.931 o
-3 4 20 27.106 27.671 0.645 39.393 o
-3 4 21 119.939 117.089 1.320 7.744 o
-3 4 22 50.710 50.370 0.874 20.387 o
-3 4 23 163.609 164.062 1.719 5.085 o
-3 4 24 48.505 51.197 0.895 20.666 o
-3 4 25 1.581 2.171 0.388 344.288 o
-3 4 26 17.687 17.068 0.579 59.872 o
-3 4 27 29.386 28.681 0.781 34.485 o
-3 4 28 4.788 5.233 0.496 160.249 o
-3 4 29 41.712 43.029 4.209 4.452 o
-3 5 1 166.160 171.537 1.385 5.238 o
-3 5 2 219.195 226.801 1.900 3.512 o
-3 5 3 466.834 484.703 3.730 1.132 o
-3 5 4 819.847 840.223 6.084 0.455 o
-3 5 5 8.516 8.423 0.300 139.224 o
-3 5 6 1770.470 1826.860 13.153 0.114 o
-3 5 7 618.331 631.631 4.547 0.739 o
-3 5 8 62.228 64.236 0.710 17.380 o
-3 5 9 31.079 29.614 0.479 38.351 o
-3 5 10 148.255 148.909 1.275 6.138 o
-3 5 11 75.561 75.433 0.790 14.091 o
-3 5 12 83.146 83.755 0.862 12.490 o
-3 5 13 4.327 4.777 0.302 236.320 o
-3 5 14 6.784 6.046 0.331 168.137 o
-3 5 15 25.809 23.621 0.532 45.145 o
-3 5 16 46.758 44.935 0.717 23.579 o
-3 5 17 120.445 112.999 1.220 7.985 o
-3 5 18 194.348 188.178 1.836 4.174 o
-3 5 19 472.683 466.364 3.867 1.124 o
-3 5 20 36.716 38.310 0.808 27.610 o
-3 5 21 0.639 1.749 0.430 367.984 o
-3 5 22 211.880 205.940 2.127 3.609 o
-3 5 23 8.981 9.500 0.538 101.644 o
-3 5 24 1.822 1.754 0.459 279.866 o
-3 5 25 2.220 2.271 0.480 243.842 o
-3 5 26 0.060 0.847 0.480 367.814 o
-3 5 27 2.634 3.153 0.539 193.484 o
-3 6 1 559.642 560.754 3.954 0.890 o
-3 6 2 948.631 961.148 6.582 0.363 o
-3 6 3 143.677 152.891 1.406 6.076 o
-3 6 4 952.335 961.917 7.081 0.353 o
-3 6 5 374.338 376.750 2.993 1.629 o
-3 6 6 71.958 76.909 0.995 13.689 o
-3 6 7 2.315 3.149 0.293 357.223 o
-3 6 8 19.410 19.130 0.459 59.554 o
-3 6 9 16.183 16.275 0.408 71.969 o
-3 6 10 8.165 8.368 0.318 140.440 o
-3 6 11 168.819 167.484 1.487 5.138 o
-3 6 12 42.486 40.773 0.938 23.433 o
-3 6 13 57.236 55.225 0.878 18.336 o
-3 6 14 8.813 9.098 0.452 114.483 o
-3 6 15 363.217 361.473 3.221 1.655 o
-3 6 16 36.812 37.341 0.928 26.148 o
-3 6 17 209.725 202.063 2.307 3.549 o
-3 6 18 52.292 51.213 1.052 18.532 o
-3 6 19 169.504 165.791 2.036 4.643 o
-3 6 20 12.397 10.448 0.605 79.250 o
-3 6 21 27.780 28.046 0.865 33.977 o
-3 6 22 29.375 26.156 0.915 32.512 o
-3 6 23 120.223 118.013 1.704 7.030 o
-3 6 24 29.431 30.155 0.925 31.172 o
-3 6 25 77.279 74.465 1.384 11.667 o
-3 7 1 323.426 326.145 2.676 2.018 o
-3 7 2 160.349 165.359 1.538 5.317 o
-3 7 3 100.018 112.063 1.554 8.347 o
-3 7 4 3675.430 3801.400 28.298 0.028 o
-3 7 5 1520.980 1567.070 11.921 0.147 o
-3 7 6 247.329 258.707 2.348 2.850 o
-3 7 7 161.166 160.088 1.612 5.291 o
-3 7 8 71.001 71.058 1.000 14.158 o
-3 7 9 211.265 214.605 2.034 3.616 o
-3 7 10 449.687 453.391 3.754 1.199 o
-3 7 11 45.832 47.137 0.846 22.379 o
-3 7 12 17.558 17.017 0.548 61.578 o
-3 7 13 318.220 317.400 3.103 1.960 o
-3 7 14 1.656 2.153 0.454 282.301 o
-3 7 15 0.806 1.334 0.454 340.625 o
-3 7 16 124.526 122.167 1.726 6.761 o
-3 7 17 540.502 519.606 5.343 0.838 o
-3 7 18 14.745 14.279 0.780 57.442 o
-3 7 19 147.087 140.035 1.881 5.588 o
-3 7 20 37.914 34.398 0.962 25.816 o
-3 7 21 24.613 25.030 0.816 38.414 o
-3 7 22 130.218 127.804 1.900 6.198 o
-3 8 1 0.332 0.191 0.422 470.439 o
-3 8 2 4.656 5.676 0.483 162.651 o
-3 8 3 435.665 430.292 3.600 1.277 o
-3 8 4 1.910 3.166 0.421 278.342 o
-3 8 5 14.945 16.131 0.534 68.973 o
-3 8 6 267.111 263.919 2.416 2.641 o
-3 8 7 1.067 1.929 0.374 402.510 o
-3 8 8 84.079 82.819 1.153 11.532 o
-3 8 9 163.891 168.967 1.764 4.982 o
-3 8 10 245.023 245.326 2.330 2.938 o
-3 8 11 407.387 405.269 3.655 1.374 o
-3 8 12 0.237 0.837 0.446 405.661 o
-3 8 13 0.156 0.281 0.454 421.670 o
-3 8 14 9.866 9.565 0.599 90.498 o
-3 8 15 17.026 17.987 0.735 53.177 o
-3 8 16 37.574 39.341 1.102 23.225 o
-3 8 17 211.400 204.824 2.528 3.375 o
-3 8 18 19.727 19.134 0.816 45.709 o
-3 9 1 2.644 1.322 0.480 245.320 o
-3 9 2 4.718 4.462 0.554 149.897 o
-3 9 3 122.179 118.731 1.664 7.016 o
-3 9 4 4.462 4.983 0.569 145.731 o
-3 9 5 51.423 51.432 1.015 18.985 o
-3 9 6 461.261 443.330 3.955 1.161 o
-3 9 7 187.027 178.851 1.900 4.327 o
-3 9 8 23.543 22.625 0.723 42.993 o
-3 9 9 107.864 106.426 1.463 8.301 o
-3 9 10 106.013 105.323 1.460 8.429 o
-3 9 11 29.247 29.462 0.828 33.382 o
-3 9 12 27.256 24.848 0.800 36.880 o
-2 0 2 5732.600 5573.550 45.101 0.012 o
-2 0 4 3036.110 3019.700 25.719 0.039 o
-2 0 6 150.545 150.648 1.508 5.795 o
-2 0 8 487.199 475.321 4.713 1.002 o
-2 0 10 417.111 415.979 3.950 1.293 o
-2 0 12 233.688 232.651 2.319 3.111 o
-2 0 14 3.912 4.680 0.423 202.103 o
-2 0 16 572.606 575.054 5.462 0.761 o
-2 0 18 1093.400 1101.730 11.517 0.231 o
-2 0 20 317.270 320.442 3.428 1.873 o
-2 0 22 5.329 6.379 0.549 135.421 o
-2 0 24 8.530 8.724 0.541 105.713 o
-2 0 26 62.947 62.748 1.227 14.632 o
-2 0 28 113.307 122.445 2.898 5.050 o
-2 0 30 186.136 184.435 3.925 2.776 o
-2 0 32 87.062 86.243 2.590 6.758 o
-2 1 1 46.612 45.050 0.380 26.062 o
-2 1 2 255.423 256.698 1.659 3.043 o
-2 1 3 3294.830 3270.440 20.250 0.039 o
-2 1 4 139.133 139.767 0.924 6.973 o
-2 1 5 175.868 167.929 1.122 5.242 o
-2 1 6 1742.010 1716.950 10.688 0.129 o
-2 1 7 50.670 50.098 0.432 23.410 o
-2 1 8 106.932 105.329 0.720 9.815 o
-2 1 9 24.781 24.304 0.316 50.486 o
-2 1 10 166.732 179.732 1.270 5.216 o
-2 1 11 397.661 392.000 2.713 1.564 o
-2 1 12 61.997 63.575 0.543 18.207 o
-2 1 13 178.878 175.668 1.240 5.002 o
-2 1 14 1.842 1.981 0.196 563.383 o
-2 1 15 378.407 376.270 2.810 1.645 o
-2 1 16 749.661 742.282 5.312 0.548 o
-2 1 17 199.455 194.857 1.511 4.243 o
-2 1 18 27.618 26.654 0.491 42.564 o
-2 1 19 143.454 142.002 1.268 6.412 o
-2 1 20 0.363 0.555 0.256 984.116 o
-2 1 21 690.161 678.652 5.082 0.624 o
-2 1 22 257.517 261.258 2.160 2.824 o
-2 1 23 3.638 4.076 0.417 216.389 o
-2 1 24 72.052 71.733 0.925 14.291 o
-2 1 25 254.147 249.021 2.358 2.829 o
-2 1 26 12.621 14.310 0.554 76.486 o
-2 1 27 359.051 354.191 3.776 1.573 o
-2 1 28 46.890 49.029 1.092 19.597 o
-2 1 29 14.388 14.365 0.723 61.267 o
-2 1 30 64.489 62.936 1.517 12.828 o
-2 1 31 98.175 101.526 1.952 7.708 o
-2 1 32 33.157 35.883 1.371 21.371 o
-2 2 1 1154.250 1154.830 7.005 0.270 o
-2 2 2 583.874 590.674 3.629 0.856 o
-2 2 3 523.621 519.970 3.301 1.027 o
-2 2 4 2530.430 2524.620 16.136 0.063 o
-2 2 5 1731.980 1711.390 10.982 0.128 o
-2 2 6 2966.280 2940.280 17.711 0.048 o
-2 2 7 11176.400 10727.700 68.707 0.004 o
-2 2 8 324.553 321.760 2.184 2.135 o
-2 2 9 10.999 10.696 0.210 117.571 o
-2 2 10 1737.990 1718.280 11.409 0.126 o
-2 2 11 2508.890 2503.030 16.562 0.063 o
-2 2 12 124.910 123.025 0.961 7.913 o
-2 2 13 0.898 0.996 0.142 1129.350 o
-2 2 14 20.517 19.384 0.316 61.582 o
-2 2 15 161.701 162.366 1.537 5.322 o
-2 2 16 295.323 303.278 2.683 2.232 o
-2 2 17 315.879 314.683 2.311 2.176 o
-2 2 18 330.119 333.305 2.535 1.998 o
-2 2 19 1776.210 1783.850 12.382 0.117 o
-2 2 20 1503.940 1510.210 10.195 0.161 o
-2 2 21 270.018 280.392 2.235 2.618 o
-2 2 22 37.629 40.224 0.663 28.599 o
-2 2 23 1116.150 1118.890 8.592 0.263 o
-2 2 24 0.040 1.233 0.326 685.530 o
-2 2 25 58.797 58.745 0.889 17.610 o
-2 2 26 0.013 0.000 0.335 822.963 o
-2 2 27 82.881 85.071 1.310 11.009 o
-2 2 28 0.517 1.384 0.460 348.648 o
-2 2 29 161.989 161.104 2.139 4.729 o
-2 2 30 18.576 18.791 0.941 42.451 o
-2 2 31 0.803 1.973 0.547 244.713 o
-2 2 32 83.381 88.386 2.402 7.350 o
-2 3 1 463.774 473.010 2.953 1.229 o
-2 3 2 132.329 129.842 0.956 7.424 o
-2 3 3 142.511 142.235 1.027 6.697 o
-2 3 4 366.227 370.180 2.414 1.771 o
-2 3 5 436.810 442.892 2.858 1.347 o
-2 3 6 1201.690 1173.910 7.156 0.255 o
-2 3 7 719.926 720.740 4.592 0.603 o
-2 3 8 95.271 102.418 0.957 10.335 o
-2 3 9 339.081 341.650 2.263 1.988 o
-2 3 10 90.416 89.775 0.725 11.801 o
-2 3 11 484.763 485.620 3.269 1.139 o
-2 3 12 7.539 6.680 0.246 168.062 o
-2 3 13 30.832 31.350 0.377 39.265 o
-2 3 14 23.007 22.577 0.363 53.339 o
-2 3 15 48.636 48.088 0.518 23.929 o
-2 3 16 17.764 17.387 0.374 67.988 o
-2 3 17 34.207 33.664 0.499 34.313 o
-2 3 18 81.235 79.737 0.813 13.065 o
-2 3 19 1193.100 1182.070 8.344 0.244 o
-2 3 20 237.912 247.312 2.023 3.129 o
-2 3 21 809.164 793.706 6.213 0.469 o
-2 3 22 259.603 253.287 2.273 2.798 o
-2 3 23 76.376 78.014 1.008 13.056 o
-2 3 24 389.536 378.017 3.220 1.536 o
-2 3 25 164.475 162.829 1.646 5.148 o
-2 3 26 122.558 121.615 1.439 7.331 o
-2 3 27 12.872 12.283 0.586 76.417 o
-2 3 28 13.807 14.383 0.635 67.820 o
-2 3 29 0.153 0.189 0.475 392.207 o
-2 3 30 2.438 3.487 0.574 179.532 o
-2 3 31 19.815 19.820 0.822 45.052 o
-2 4 1 239.549 236.205 1.715 3.300 o
-2 4 2 32.525 32.550 0.350 37.695 o
-2 4 3 493.540 502.988 3.247 1.105 o
-2 4 4 9.781 8.253 0.198 138.351 o
-2 4 5 109.586 108.294 0.845 9.344 o
-2 4 6 341.676 339.458 2.200 1.993 o
-2 4 7 1434.530 1439.570 8.782 0.182 o
-2 4 8 4740.280 4772.590 29.557 0.019 o
-2 4 9 210.236 214.935 1.517 3.908 o
-2 4 10 0.170 0.371 0.130 2847.780 o
-2 4 11 94.274 94.020 0.791 11.114 o
-2 4 12 90.677 92.986 0.849 11.347 o
-2 4 13 0.125 0.435 0.145 2568.410 o
-2 4 14 63.941 62.716 0.739 17.070 o
-2 4 15 10.991 11.532 0.316 107.416 o
-2 4 16 175.125 173.495 1.433 4.971 o
-2 4 17 85.811 87.374 0.902 11.924 o
-2 4 18 36.507 35.528 0.597 31.141 o
-2 4 19 416.205 410.835 3.413 1.378 o
-2 4 20 868.746 878.188 6.845 0.405 o
-2 4 21 1836.860 1849.180 13.971 0.106 o
-2 4 22 984.668 976.706 7.604 0.330 o
-2 4 23 155.331 158.835 1.625 5.436 o
-2 4 24 434.621 434.596 3.664 1.266 o
-2 4 25 93.272 93.209 1.224 10.163 o
-2 4 26 257.566 252.459 2.484 2.735 o
-2 4 27 87.338 88.556 1.504 9.907 o
-2 4 28 0.304 0.143 0.532 309.452 o
-2 4 29 4.006 3.560 0.591 152.258 o
-2 4 30 3.906 5.390 0.777 102.976 o
-2 5 1 8.409 8.244 0.279 143.768 o
-2 5 2 184.353 182.872 1.362 4.728 o
-2 5 3 29.167 29.110 0.415 41.204 o
-2 5 4 34.536 33.837 0.384 35.365 o
-2 5 5 400.273 404.997 2.761 1.526 o
-2 5 6 414.052 418.198 2.948 1.436 o
-2 5 7 627.264 642.169 4.493 0.727 o
-2 5 8 46.145 44.174 0.629 24.657 o
-2 5 9 112.677 116.715 1.245 8.233 o
-2 5 10 39.204 40.696 0.505 29.404 o
-2 5 11 248.462 252.595 2.800 2.674 o
-2 5 12 222.647 219.112 1.697 3.617 o
-2 5 13 617.121 622.515 4.635 0.740 o
-2 5 14 92.412 92.201 0.933 11.027 o
-2 5 15 246.686 246.506 2.033 3.041 o
-2 5 16 427.301 419.536 3.296 1.351 o
-2 5 17 6.950 7.062 0.350 155.710 o
-2 5 18 360.973 348.409 3.093 1.713 o
-2 5 19 133.568 126.552 1.457 6.782 o
-2 5 20 0.081 0.162 0.377 619.446 o
-2 5 21 296.466 287.538 2.838 2.225 o
-2 5 22 2.808 4.538 0.522 185.338 o
-2 5 23 33.922 32.733 0.847 29.606 o
-2 5 24 112.609 110.189 1.477 7.949 o
-2 5 25 167.365 163.783 2.016 4.722 o
-2 5 26 37.309 34.718 1.157 23.286 o
-2 5 27 37.256 38.184 1.092 23.629 o
-2 5 28 28.917 30.124 0.968 30.620 o
-2 6 1 37.612 38.833 0.510 30.645 o
-2 6 2 36.431 36.139 0.481 32.377 o
-2 6 3 88.632 89.578 0.817 11.770 o
-2 6 4 93.260 93.885 1.114 10.434 o
-2 6 5 77.228 75.541 0.757 13.976 o
-2 6 6 390.654 393.131 3.121 1.524 o
-2 6 7 155.914 159.623 1.377 5.658 o
-2 6 8 3.739 3.879 0.224 304.502 o
-2 6 9 16.914 18.833 0.403 67.151 o
-2 6 10 62.954 63.708 0.857 16.581 o
-2 6 11 21.286 22.317 0.503 52.441 o
-2 6 12 2.899 3.469 0.383 262.020 o
-2 6 13 43.136 44.709 0.688 25.135 o
-2 6 14 81.217 79.634 1.054 12.292 o
-2 6 15 88.310 86.299 1.047 11.333 o
-2 6 16 35.479 35.691 0.895 27.494 o
-2 6 17 0.091 -0.109 0.355 711.610 o
-2 6 18 29.324 29.500 0.835 33.188 o
-2 6 19 19.299 18.911 0.601 54.641 o
-2 6 20 33.933 32.119 0.869 29.389 o
-2 6 21 6.666 5.726 0.522 132.005 o
-2 6 22 57.755 56.157 1.192 16.083 o
-2 6 23 31.163 27.629 0.842 32.526 o
-2 6 24 3.502 4.329 0.535 171.498 o
-2 6 25 75.628 71.885 1.324 12.191 o
-2 6 26 298.010 281.881 3.103 2.151 o
-2 7 1 1.739 1.501 0.268 507.778 o
-2 7 2 93.699 93.221 0.993 10.731 o
-2 7 3 3.980 4.564 0.329 238.393 o
-2 7 4 3.628 3.586 0.329 264.214 o
-2 7 5 83.619 85.068 0.953 12.105 o
-2 7 6 378.902 383.783 3.059 1.589 o
-2 7 7 0.143 0.810 0.305 788.777 o
-2 7 8 939.903 948.578 7.350 0.354 o
-2 7 9 112.507 119.335 1.306 8.065 o
-2 7 10 13.094 15.014 0.504 77.365 o
-2 7 11 19.865 19.166 0.609 53.269 o
-2 7 12 123.754 125.656 1.430 7.215 o
-2 7 13 87.310 86.844 1.559 9.789 o
-2 7 14 157.622 161.402 1.709 5.263 o
-2 7 15 55.984 56.812 1.016 17.516 o
-2 7 16 102.952 100.024 1.253 9.221 o
-2 7 17 26.635 24.745 0.691 40.004 o
-2 7 18 123.030 121.076 1.421 7.354 o
-2 7 19 99.932 93.073 1.231 9.687 o
-2 7 20 26.825 26.684 0.802 36.483 o
-2 7 21 49.600 46.577 1.057 19.574 o
-2 7 22 341.781 329.650 3.331 1.775 o
-2 7 23 77.021 71.874 1.284 12.223 o
-2 8 1 30.221 29.163 0.652 36.249 o
-2 8 2 1.966 1.986 0.346 367.935 o
-2 8 3 110.321 108.234 1.246 8.577 o
-2 8 4 59.575 60.571 0.911 17.161 o
-2 8 5 554.205 567.614 4.796 0.834 o
-2 8 6 25.523 28.047 0.712 39.039 o
-2 8 7 189.042 193.736 1.900 4.170 o
-2 8 8 93.513 93.784 1.153 10.314 o
-2 8 9 156.098 157.866 1.693 5.358 o
-2 8 10 12.492 11.934 0.545 81.260 o
-2 8 11 135.939 136.745 1.573 6.363 o
-2 8 12 47.199 47.801 0.919 21.236 o
-2 8 13 0.089 0.258 0.417 504.222 o
-2 8 14 131.278 127.569 1.534 6.734 o
-2 8 15 46.977 46.634 0.956 21.120 o
-2 8 16 99.390 97.348 1.423 9.103 o
-2 8 17 24.570 21.514 0.728 42.392 o
-2 8 18 0.072 -0.079 0.490 380.726 o
-2 8 19 16.455 14.097 0.691 59.434 o
-2 8 20 70.510 69.888 1.429 12.315 o
-2 9 1 0.012 -0.846 0.383 629.831 o
-2 9 2 7.676 7.592 0.524 116.960 o
-2 9 3 264.466 256.407 2.460 2.674 o
-2 9 4 337.319 330.158 3.048 1.857 o
-2 9 5 15.411 16.229 0.633 62.463 o
-2 9 6 309.728 309.754 3.069 2.028 o
-2 9 7 1210.580 1195.170 10.164 0.220 o
-2 9 8 232.914 236.753 2.504 3.008 o
-2 9 9 807.774 795.344 6.935 0.448 o
-2 9 10 10.968 11.104 0.567 86.272 o
-2 9 11 47.611 44.016 1.029 20.607 o
-2 9 12 32.221 32.486 0.887 29.843 o
-2 9 13 171.370 162.610 1.865 4.798 o
-2 9 14 11.026 12.354 0.612 80.007 o
-2 9 15 43.736 41.811 1.072 21.463 o
-2 10 1 0.045 -0.795 0.454 444.226 o
-2 10 2 29.605 29.390 0.816 33.428 o
-2 10 3 13.826 13.831 0.659 66.909 o
-2 10 4 0.962 1.037 0.560 244.283 o
-2 10 5 195.875 186.843 2.288 3.839 o
-2 10 6 31.776 35.530 1.295 22.867 o
-1 0 2 3582.260 3486.350 41.549 0.023 o
-1 0 4 542.082 526.564 5.170 0.846 o
-1 0 6 8096.440 7813.390 70.704 0.006 o
-1 0 8 3868.590 3747.180 30.311 0.026 o
-1 0 10 3911.280 3817.130 30.843 0.025 o
-1 0 12 3923.760 3854.360 32.851 0.024 o
-1 0 14 4570.720 4481.150 38.264 0.018 o
-1 0 16 133.093 133.275 1.616 6.453 o
-1 0 18 0.072 0.337 0.249 1278.800 o
-1 0 20 4.044 3.426 0.415 215.431 o
-1 0 22 0.073 0.717 0.241 1196.630 o
-1 0 24 10.142 9.444 0.476 102.810 o
-1 0 26 944.871 948.633 12.818 0.248 o
-1 0 28 43.379 42.165 1.369 18.414 o
-1 0 30 46.796 49.639 1.545 15.616 o
-1 0 32 115.047 113.879 2.472 5.834 o
-1 1 1 29.417 33.095 0.268 40.964 o
-1 1 2 4210.290 4160.880 27.484 0.024 o
-1 1 3 758.860 755.386 5.026 0.547 o
-1 1 4 462.877 446.517 2.728 1.286 o
-1 1 5 342.328 333.295 2.209 2.003 o
-1 1 6 139.858 132.734 0.951 7.056 o
-1 1 7 958.389 950.208 6.107 0.371 o
-1 1 8 718.691 708.394 4.578 0.609 o
-1 1 9 2901.380 2827.570 18.059 0.050 o
-1 1 10 2176.240 2160.640 13.420 0.085 o
-1 1 11 540.858 539.353 3.436 0.971 o
-1 1 12 0.112 0.164 0.132 3578.130 o
-1 1 13 1178.250 1174.340 7.362 0.258 o
-1 1 14 0.000 0.202 0.146 3590.840 o
-1 1 15 4.491 5.729 0.195 251.773 o
-1 1 16 21.433 22.102 0.310 57.483 o
-1 1 17 450.617 439.939 2.973 1.301 o
-1 1 18 197.704 195.865 1.374 4.343 o
-1 1 19 202.455 200.499 1.411 4.201 o
-1 1 20 6.418 6.920 0.202 190.713 o
-1 1 21 63.299 64.616 0.690 17.231 o
-1 1 22 295.219 284.349 2.306 2.401 o
-1 1 23 111.060 108.019 1.289 8.457 o
-1 1 24 1199.630 1152.280 9.630 0.231 o
-1 1 25 2.309 6.712 0.619 145.517 o
-1 1 26 30.734 31.074 0.696 34.440 o
-1 1 27 0.544 1.616 0.353 501.819 o
-1 1 28 91.376 87.062 1.354 10.143 o
-1 1 29 128.517 125.367 1.717 6.582 o
-1 1 30 111.991 107.962 1.632 7.709 o
-1 1 31 14.430 15.663 0.840 53.625 o
-1 1 32 30.944 29.372 1.133 26.798 o
-1 1 33 3.046 2.630 2.104 20.035 o
-1 2 1 135.066 139.108 0.966 7.105 o
-1 2 2 730.262 743.544 4.775 0.580 o
-1 2 3 1720.510 1736.080 11.080 0.128 o
-1 2 4 460.112 467.160 2.872 1.253 o
-1 2 5 3.887 4.626 0.156 306.816 o
-1 2 6 845.897 869.458 5.456 0.451 o
-1 2 7 160.969 158.276 1.144 5.742 o
-1 2 8 41.544 40.147 0.382 29.395 o
-1 2 9 2574.480 2525.430 15.664 0.062 o
-1 2 10 6073.430 6000.230 38.404 0.012 o
-1 2 11 1275.660 1281.450 8.269 0.221 o
-1 2 12 29.616 30.339 0.330 41.375 o
-1 2 13 396.198 380.606 2.423 1.630 o
-1 2 14 32.745 32.606 0.433 36.541 o
-1 2 15 514.914 495.391 3.210 1.073 o
-1 2 16 181.366 184.492 1.262 4.837 o
-1 2 17 253.771 253.484 2.008 2.950 o
-1 2 18 14.543 15.152 0.302 83.694 o
-1 2 19 0.230 0.282 0.195 1696.780 o
-1 2 20 346.853 343.134 2.485 1.904 o
-1 2 21 41.625 45.312 0.602 26.392 o
-1 2 22 496.901 483.268 3.869 1.061 o
-1 2 23 33.003 36.226 0.727 31.056 o
-1 2 24 1.985 1.493 0.335 396.017 o
-1 2 25 15.887 15.538 0.522 68.030 o
-1 2 26 45.218 43.599 0.811 23.432 o
-1 2 27 2.550 2.946 0.392 278.430 o
-1 2 28 27.515 26.749 0.851 34.872 o
-1 2 29 50.231 46.123 1.040 19.630 o
-1 2 30 1.568 1.795 0.519 244.424 o
-1 2 31 32.468 30.991 1.167 25.357 o
-1 2 32 6.733 7.472 0.729 92.335 o
-1 3 1 7.748 8.620 0.251 152.481 o
-1 3 2 1978.080 2015.850 12.159 0.100 o
-1 3 3 467.692 467.568 3.159 1.206 o
-1 3 4 283.643 281.784 2.015 2.576 o
-1 3 5 1014.850 1003.360 6.274 0.339 o
-1 3 6 9.937 10.947 0.175 126.774 o
-1 3 7 4.280 4.484 0.163 290.658 o
-1 3 8 769.290 755.268 4.939 0.543 o
-1 3 9 2794.010 2805.270 17.961 0.052 o
-1 3 10 1.373 2.718 0.179 602.885 o
-1 3 11 10.527 9.931 0.233 122.192 o
-1 3 12 523.129 524.389 3.405 1.016 o
-1 3 13 1.309 1.181 0.134 905.678 o
-1 3 14 1564.590 1558.690 10.094 0.153 o
-1 3 15 593.760 590.123 3.810 0.833 o
-1 3 16 236.981 235.957 1.637 3.362 o
-1 3 17 34.831 32.708 0.526 33.871 o
-1 3 18 372.226 364.731 2.568 1.732 o
-1 3 19 385.780 381.157 2.755 1.618 o
-1 3 20 42.419 41.386 0.580 27.069 o
-1 3 21 555.417 537.043 3.962 0.913 o
-1 3 22 116.201 112.200 1.159 8.322 o
-1 3 23 58.372 56.234 0.815 18.382 o
-1 3 24 179.573 179.742 1.801 4.529 o
-1 3 25 217.662 215.542 2.222 3.425 o
-1 3 26 135.805 135.745 1.699 6.208 o
-1 3 27 17.548 17.886 0.641 56.654 o
-1 3 28 39.800 39.885 0.966 24.125 o
-1 3 29 8.780 10.037 0.725 80.529 o
-1 3 30 150.057 145.938 2.007 5.287 o
-1 3 31 130.254 126.311 1.990 6.077 o
-1 4 1 933.194 934.740 5.717 0.391 o
-1 4 2 29.475 29.490 0.326 41.974 o
-1 4 3 158.408 157.911 1.208 5.766 o
-1 4 4 209.598 202.515 1.393 4.076 o
-1 4 5 866.497 858.671 5.276 0.447 o
-1 4 6 5.972 5.300 0.199 217.053 o
-1 4 7 668.231 669.678 4.269 0.683 o
-1 4 8 137.230 144.718 1.368 6.457 o
-1 4 9 853.766 855.414 5.762 0.443 o
-1 4 10 1925.520 1929.710 14.424 0.098 o
-1 4 11 161.511 161.358 1.202 5.637 o
-1 4 12 151.576 152.001 1.188 6.073 o
-1 4 13 410.866 409.253 2.816 1.477 o
-1 4 14 522.375 519.193 3.620 1.005 o
-1 4 15 0.014 0.232 0.162 2881.860 o
-1 4 16 0.586 0.670 0.205 1120.570 o
-1 4 17 33.328 35.995 0.526 33.792 o
-1 4 18 146.288 143.299 1.244 6.323 o
-1 4 19 49.653 48.919 0.669 22.430 o
-1 4 20 23.658 24.340 0.523 47.400 o
-1 4 21 500.927 484.691 3.768 1.062 o
-1 4 22 924.649 916.447 6.833 0.375 o
-1 4 23 402.722 405.751 3.753 1.371 o
-1 4 24 179.006 173.117 2.052 4.391 o
-1 4 25 80.206 82.819 1.418 10.932 o
-1 4 26 232.238 235.250 2.756 2.897 o
-1 4 27 6.811 6.959 0.638 106.438 o
-1 4 28 21.999 21.312 1.089 34.182 o
-1 4 29 18.852 20.026 1.045 38.093 o
-1 4 30 52.121 52.306 1.516 14.911 o
-1 5 1 31.575 32.168 0.564 35.703 o
-1 5 2 0.692 1.117 0.185 1033.850 o
-1 5 3 326.824 333.960 2.219 2.081 o
-1 5 4 357.525 354.768 2.291 1.863 o
-1 5 5 274.360 272.806 1.854 2.734 o
-1 5 6 377.336 370.407 2.394 1.727 o
-1 5 7 129.653 129.346 1.498 6.814 o
-1 5 8 529.078 532.069 3.796 0.970 o
-1 5 9 95.204 91.700 0.795 11.128 o
-1 5 10 2.943 3.014 0.183 399.089 o
-1 5 11 1054.490 1070.200 7.252 0.302 o
-1 5 12 4.267 4.328 0.241 267.840 o
-1 5 13 157.415 158.582 1.306 5.697 o
-1 5 14 32.413 32.720 0.680 33.135 o
-1 5 15 167.043 161.455 1.397 5.329 o
-1 5 16 9.322 9.354 0.390 117.754 o
-1 5 17 32.035 31.088 0.652 34.343 o
-1 5 18 104.531 99.309 0.992 9.709 o
-1 5 19 39.591 39.118 0.682 27.743 o
-1 5 20 4.347 4.443 0.371 214.395 o
-1 5 21 54.348 53.503 0.868 19.201 o
-1 5 22 178.323 173.904 1.801 4.607 o
-1 5 23 354.386 346.455 3.460 1.667 o
-1 5 24 247.937 244.826 3.338 2.470 o
-1 5 25 69.065 70.459 1.487 12.156 o
-1 5 26 52.180 51.790 1.349 16.192 o
-1 5 27 143.044 137.796 2.140 5.376 o
-1 5 28 23.149 25.697 0.926 36.388 o
-1 5 29 391.331 384.886 6.161 1.046 o
-1 6 1 133.698 131.579 1.070 7.196 o
-1 6 2 3.207 2.876 0.189 381.133 o
-1 6 3 354.157 361.225 2.451 1.836 o
-1 6 4 113.058 114.278 0.933 8.812 o
-1 6 5 162.904 166.515 1.248 5.493 o
-1 6 6 25.186 24.232 0.376 48.886 o
-1 6 7 101.371 104.682 0.913 9.897 o
-1 6 8 39.852 41.035 0.523 28.835 o
-1 6 9 62.373 63.387 0.675 17.595 o
-1 6 10 98.117 100.913 1.117 9.820 o
-1 6 11 203.514 208.306 1.634 3.998 o
-1 6 12 697.563 704.653 5.070 0.608 o
-1 6 13 73.621 75.471 0.849 14.133 o
-1 6 14 332.877 334.465 2.501 1.989 o
-1 6 15 40.138 43.231 0.654 26.931 o
-1 6 16 24.286 24.221 0.543 46.243 o
-1 6 17 61.097 58.955 0.837 17.450 o
-1 6 18 282.060 284.172 2.513 2.427 o
-1 6 19 55.463 56.202 0.892 18.509 o
-1 6 20 67.755 66.979 0.996 14.887 o
-1 6 21 160.062 160.670 1.767 5.156 o
-1 6 22 6.166 8.160 0.501 130.062 o
-1 6 23 998.501 992.479 9.576 0.289 o
-1 6 24 1801.600 1752.480 16.436 0.102 o
-1 6 25 24.012 25.388 1.251 28.162 o
-1 6 26 160.890 163.817 2.995 3.858 o
-1 6 27 40.678 38.215 1.267 20.520 o
-1 7 1 1.796 2.251 0.248 483.532 o
-1 7 2 228.457 226.453 1.832 3.435 o
-1 7 3 326.268 338.205 2.495 2.014 o
-1 7 4 14.398 15.042 0.364 81.344 o
-1 7 5 185.568 187.413 1.641 4.469 o
-1 7 6 241.506 241.008 1.964 3.150 o
-1 7 7 101.654 101.772 1.076 9.645 o
-1 7 8 284.498 288.992 2.374 2.437 o
-1 7 9 26.824 27.154 0.591 41.041 o
-1 7 10 88.270 86.901 1.003 11.435 o
-1 7 11 342.450 344.984 2.689 1.879 o
-1 7 12 1307.390 1340.090 9.429 0.201 o
-1 7 13 24.286 25.355 0.625 43.535 o
-1 7 14 264.017 268.773 2.215 2.718 o
-1 7 15 18.189 18.986 0.530 59.259 o
-1 7 16 198.921 196.758 1.834 4.036 o
-1 7 17 61.853 61.597 0.932 16.552 o
-1 7 18 14.582 14.210 0.503 74.244 o
-1 7 19 0.153 0.435 0.369 605.638 o
-1 7 20 28.858 28.762 0.763 35.179 o
-1 7 21 1.515 2.101 0.509 248.477 o
-1 7 22 82.254 81.335 1.369 11.004 o
-1 7 23 25.703 24.258 0.861 36.740 o
-1 7 24 5.117 3.805 0.666 122.106 o
-1 8 1 114.532 115.357 1.189 8.274 o
-1 8 2 7.767 7.896 0.342 143.352 o
-1 8 3 7.154 7.339 0.340 153.405 o
-1 8 4 66.449 66.416 0.849 15.816 o
-1 8 5 0.636 0.694 0.329 609.683 o
-1 8 6 0.205 -0.044 0.313 867.368 o
-1 8 7 0.323 0.559 0.336 661.773 o
-1 8 8 401.229 405.057 3.390 1.432 o
-1 8 9 485.224 496.539 3.892 1.068 o
-1 8 10 684.676 684.871 5.263 0.618 o
-1 8 11 12.765 13.050 0.480 83.306 o
-1 8 12 21.739 22.503 0.632 47.747 o
-1 8 13 342.034 332.530 2.921 1.860 o
-1 8 14 77.540 78.122 1.119 12.509 o
-1 8 15 55.998 56.739 0.966 17.855 o
-1 8 16 0.547 0.301 0.383 521.987 o
-1 8 17 0.944 0.753 0.421 392.835 o
-1 8 18 31.150 30.161 0.882 31.076 o
-1 8 19 24.625 25.170 0.818 38.299 o
-1 8 20 0.011 0.336 0.515 338.506 o
-1 8 21 16.065 14.554 0.758 56.176 o
-1 9 1 150.037 148.832 1.496 5.848 o
-1 9 2 4.234 4.223 0.383 215.126 o
-1 9 3 49.707 49.017 0.859 20.929 o
-1 9 4 0.001 -0.489 0.367 687.653 o
-1 9 5 49.490 47.922 0.909 20.713 o
-1 9 6 1.166 0.737 0.426 370.450 o
-1 9 7 0.143 -0.210 0.433 478.860 o
-1 9 8 4.118 5.352 0.496 168.309 o
-1 9 9 1187.360 1162.930 9.880 0.230 o
-1 9 10 567.570 561.888 5.087 0.800 o
-1 9 11 550.031 546.783 4.938 0.841 o
-1 9 12 42.694 43.351 1.056 21.708 o
-1 9 13 2.890 3.253 0.522 195.187 o
-1 9 14 7.841 7.475 0.565 110.075 o
-1 9 15 51.291 52.050 1.125 18.079 o
-1 9 16 38.831 37.770 1.032 23.970 o
-1 10 1 31.502 30.661 0.816 31.942 o
-1 10 2 10.271 9.013 0.560 94.106 o
-1 10 3 2.799 2.515 0.476 227.400 o
-1 10 4 169.023 163.506 1.838 4.862 o
-1 10 5 155.980 155.281 1.871 5.201 o
-1 10 6 256.328 250.720 2.656 2.682 o
-1 10 7 256.357 249.059 2.646 2.692 o
-1 10 8 12.349 13.347 0.652 71.580 o
-1 10 9 96.429 88.192 1.383 9.677 o
0 0 4 13.158 12.574 0.210 99.267 o
0 0 6 6943.750 6772.570 57.772 0.008 o
0 0 8 251.176 251.533 2.554 2.762 o
0 0 10 650.789 661.403 6.066 0.617 o
0 0 12 10346.700 9646.740 121.931 0.003 o
0 0 14 2782.320 2762.060 23.538 0.046 o
0 0 16 328.939 315.207 2.861 1.974 o
0 0 18 606.745 588.548 5.218 0.735 o
0 0 20 94.094 91.542 1.018 10.706 o
0 0 22 157.786 159.213 1.917 5.066 o
0 0 24 119.818 114.303 1.663 7.192 o
0 0 26 59.731 61.925 1.332 14.497 o
0 0 28 194.895 187.939 3.267 3.137 o
0 0 30 16.129 15.748 1.496 27.697 o
0 0 32 6.766 5.933 0.986 65.686 o
0 1 1 190.336 193.612 2.105 4.003 o
0 1 2 2355.230 2288.150 14.632 0.074 o
0 1 3 86.168 92.783 0.655 12.225 o
0 1 4 297.117 294.754 1.881 2.465 o
0 1 5 4885.070 4830.820 29.161 0.018 o
0 1 6 125.673 127.913 0.822 7.926 o
0 1 7 47.292 44.108 0.340 26.189 o
0 1 8 35.946 38.918 0.349 33.096 o
0 1 9 1187.720 1151.070 7.381 0.259 o
0 1 10 49.235 46.602 0.393 24.703 o
0 1 11 653.624 641.952 4.075 0.720 o
0 1 12 4192.420 4052.250 25.180 0.025 o
0 1 13 1658.670 1650.820 10.297 0.139 o
0 1 14 666.172 647.674 4.105 0.702 o
0 1 15 940.566 917.325 5.958 0.387 o
0 1 16 685.160 671.203 4.291 0.665 o
0 1 17 929.673 918.738 5.661 0.396 o
0 1 18 475.493 474.462 3.008 1.195 o
0 1 19 36.130 38.244 0.417 32.577 o
0 1 20 422.894 412.399 3.013 1.410 o
0 1 21 185.705 182.109 1.530 4.594 o
0 1 22 10.244 12.551 0.354 105.599 o
0 1 23 227.362 220.783 1.780 3.507 o
0 1 24 188.211 178.971 1.562 4.554 o
0 1 25 54.899 61.318 0.936 17.822 o
0 1 26 622.918 601.116 5.269 0.709 o
0 1 27 202.718 199.492 2.188 3.731 o
0 1 28 7.347 9.733 0.545 109.058 o
0 1 29 137.336 132.164 1.795 6.079 o
0 1 30 3.396 5.712 0.638 134.932 o
0 1 31 1.236 1.578 0.565 226.544 o
0 1 32 37.226 38.949 1.298 20.903 o
0 2 0 1805.460 1855.930 17.896 0.094 o
0 2 1 2418.460 2452.460 16.732 0.066 o
0 2 2 14761.900 14572.900 87.756 0.002 o
0 2 3 219.366 229.166 1.458 3.703 o
0 2 4 5787.280 5730.680 35.677 0.013 o
0 2 5 2756.150 2778.340 18.329 0.052 o
0 2 6 133.623 130.833 0.921 7.386 o
0 2 7 625.307 610.325 3.835 0.780 o
0 2 8 137.296 135.912 0.885 7.161 o
0 2 9 1367.800 1379.350 8.328 0.198 o
0 2 10 69.212 67.710 0.492 16.603 o
0 2 11 1.885 2.268 0.176 559.781 o
0 2 12 0.800 1.243 0.124 1179.570 o
0 2 13 1.456 2.494 0.134 670.546 o
0 2 14 226.879 231.897 1.580 3.533 o
0 2 15 168.515 167.991 1.182 5.382 o
0 2 16 12.349 12.831 0.246 100.989 o
0 2 17 1169.940 1157.690 7.287 0.263 o
0 2 18 469.784 470.153 3.180 1.197 o
0 2 19 30.568 31.391 0.441 38.613 o
0 2 20 0.250 0.296 0.160 2146.780 o
0 2 21 4.754 4.806 0.227 248.728 o
0 2 22 41.061 41.541 0.619 27.246 o
0 2 23 7.269 7.028 0.315 158.206 o
0 2 24 27.060 24.863 0.826 36.386 o
0 2 25 4.761 5.528 0.367 196.187 o
0 2 26 65.935 62.655 1.032 15.282 o
0 2 27 17.317 19.604 0.740 51.404 o
0 2 28 136.502 133.445 1.699 6.222 o
0 2 29 132.236 133.891 1.820 6.169 o
0 2 30 4.025 4.464 0.532 164.621 o
0 2 31 16.212 16.875 0.741 54.951 o
0 2 32 59.515 58.932 1.367 14.504 o
0 3 1 915.039 910.776 5.726 0.403 o
0 3 2 1138.810 1136.380 6.916 0.277 o
0 3 3 1417.080 1419.780 8.826 0.185 o
0 3 4 1809.790 1839.850 11.461 0.117 o
0 3 5 142.061 149.076 0.984 6.631 o
0 3 6 350.064 359.665 2.445 1.859 o
0 3 7 846.600 828.363 5.541 0.459 o
0 3 8 1209.920 1200.520 7.735 0.245 o
0 3 9 603.412 582.819 3.813 0.825 o
0 3 10 69.522 68.500 0.758 15.561 o
0 3 11 528.110 518.798 3.324 1.018 o
0 3 12 447.065 437.525 2.750 1.338 o
0 3 13 0.581 1.703 0.199 899.008 o
0 3 14 354.946 347.429 2.222 1.904 o
0 3 15 9.449 11.288 0.222 126.116 o
0 3 16 48.412 49.463 0.518 23.767 o
0 3 17 35.609 35.115 0.424 33.798 o
0 3 18 31.180 29.452 0.563 37.000 o
0 3 19 30.328 30.281 0.492 38.489 o
0 3 20 566.360 562.219 4.229 0.861 o
0 3 21 27.278 28.753 0.553 40.677 o
0 3 22 0.667 1.139 0.253 778.068 o
0 3 23 63.637 65.387 0.846 16.377 o
0 3 24 189.824 192.255 1.963 4.125 o
0 3 25 1.633 2.265 0.397 330.101 o
0 3 26 41.702 44.388 0.936 23.140 o
0 3 27 799.191 782.373 7.164 0.448 o
0 3 28 30.407 33.791 1.277 23.826 o
0 3 29 20.441 23.558 0.920 39.442 o
0 3 30 46.519 45.205 1.104 20.017 o
0 3 31 4.196 6.974 1.633 30.743 o
0 4 0 2240.310 2223.680 20.134 0.068 o
0 4 1 1.049 2.317 0.208 654.749 o
0 4 2 18.644 15.933 0.235 72.054 o
0 4 3 19.066 20.230 0.269 64.924 o
0 4 4 27.716 28.873 0.346 43.768 o
0 4 5 157.089 151.889 1.112 5.975 o
0 4 6 182.350 176.506 1.287 4.885 o
0 4 7 0.489 0.493 0.132 1855.120 o
0 4 8 140.124 140.669 1.000 6.842 o
0 4 9 42.631 42.193 0.426 28.073 o
0 4 10 220.436 215.373 1.549 3.742 o
0 4 11 22.298 22.207 0.326 55.578 o
0 4 12 70.108 68.134 0.824 15.231 o
0 4 13 22.126 21.960 0.344 55.642 o
0 4 14 319.633 320.276 2.233 2.157 o
0 4 15 332.918 337.857 2.432 1.995 o
0 4 16 827.242 817.249 5.595 0.470 o
0 4 17 442.324 441.084 3.140 1.302 o
0 4 18 58.537 55.169 0.654 19.376 o
0 4 19 606.054 610.344 4.426 0.770 o
0 4 20 45.096 47.123 0.716 23.776 o
0 4 21 266.376 262.178 2.270 2.706 o
0 4 22 153.614 157.295 1.674 5.446 o
0 4 23 48.774 49.691 0.890 20.828 o
0 4 24 306.296 304.806 3.085 2.053 o
0 4 25 54.784 52.583 1.134 17.302 o
0 4 26 7.426 7.632 0.600 106.832 o
0 4 27 90.401 88.330 1.457 9.857 o
0 4 28 81.852 82.395 1.659 9.955 o
0 4 29 36.703 39.160 1.179 22.515 o
0 4 30 191.087 186.296 2.592 3.679 o
0 5 1 1581.260 1597.500 10.649 0.147 o
0 5 2 18.036 17.855 0.310 68.970 o
0 5 3 19.407 18.333 0.340 64.308 o
0 5 4 48.070 49.431 0.479 24.135 o
0 5 5 11.084 10.525 0.255 114.546 o
0 5 6 37.824 40.271 0.452 30.714 o
0 5 7 101.531 104.288 0.857 10.006 o
0 5 8 1241.050 1242.650 8.080 0.232 o
0 5 9 52.844 54.064 0.675 20.784 o
0 5 10 175.612 178.262 1.332 4.983 o
0 5 11 207.524 206.929 1.590 3.971 o
0 5 12 330.445 340.728 2.758 1.930 o
0 5 13 64.789 64.694 0.687 16.963 o
0 5 14 1379.770 1397.690 9.751 0.185 o
0 5 15 1365.140 1386.690 9.691 0.188 o
0 5 16 69.588 68.965 0.982 14.564 o
0 5 17 961.086 955.275 6.778 0.356 o
0 5 18 150.633 149.473 1.330 5.999 o
0 5 19 45.945 47.415 0.663 23.894 o
0 5 20 119.879 120.319 1.330 7.656 o
0 5 21 2.437 3.538 0.385 275.870 o
0 5 22 35.350 35.547 0.808 28.840 o
0 5 23 11.856 13.703 0.595 76.703 o
0 5 24 9.791 9.876 0.604 89.658 o
0 5 25 41.826 41.561 0.939 23.515 o
0 5 26 9.661 9.272 0.679 83.535 o
0 5 27 233.306 233.622 3.011 2.767 o
0 5 28 9.838 11.652 0.995 54.405 o
0 5 29 153.861 152.574 2.584 4.470 o
0 6 0 158.563 165.454 1.925 4.974 o
0 6 1 416.606 426.605 3.023 1.407 o
0 6 2 157.073 163.791 1.270 5.668 o
0 6 3 267.415 272.726 2.008 2.744 o
0 6 4 182.885 183.060 1.401 4.729 o
0 6 5 121.208 119.849 0.997 8.126 o
0 6 6 12.443 12.432 0.296 98.619 o
0 6 7 33.051 33.823 0.452 35.642 o
0 6 8 59.520 59.389 0.650 18.704 o
0 6 9 122.319 124.235 1.072 7.857 o
0 6 10 0.672 0.263 0.271 849.118 o
0 6 11 18.378 20.616 0.838 45.578 o
0 6 12 3868.970 3960.600 27.177 0.027 o
0 6 13 438.666 451.097 3.363 1.273 o
0 6 14 5.529 6.936 0.311 184.820 o
0 6 15 910.426 925.158 6.374 0.389 o
0 6 16 19.401 20.311 0.624 52.552 o
0 6 17 127.277 124.867 1.166 7.484 o
0 6 18 177.690 180.081 1.627 4.700 o
0 6 19 127.483 128.189 1.311 7.197 o
0 6 20 39.322 39.633 0.729 27.205 o
0 6 21 40.008 36.926 0.859 25.898 o
0 6 22 33.102 34.370 0.808 30.223 o
0 6 23 0.364 0.468 0.576 258.200 o
0 6 24 417.300 408.481 4.359 1.242 o
0 6 25 1.613 4.457 0.743 128.118 o
0 6 26 816.459 803.333 8.517 0.395 o
0 6 27 67.991 67.088 1.553 12.097 o
0 7 1 2205.570 2275.360 15.177 0.078 o
0 7 2 79.894 85.969 0.862 12.719 o
0 7 3 104.530 107.512 0.999 9.425 o
0 7 4 16.683 17.759 0.397 69.260 o
0 7 5 27.997 27.317 0.494 41.804 o
0 7 6 146.911 142.529 1.224 6.336 o
0 7 7 145.513 148.532 1.320 6.181 o
0 7 8 11.174 10.156 0.372 105.558 o
0 7 9 0.079 -0.188 0.281 1121.780 o
0 7 10 45.212 45.131 0.698 24.229 o
0 7 11 868.867 880.454 6.316 0.417 o
0 7 12 1223.000 1245.500 8.777 0.228 o
0 7 13 440.016 446.158 3.665 1.240 o
0 7 14 362.400 365.833 2.860 1.718 o
0 7 15 6.507 6.044 0.353 167.423 o
0 7 16 22.367 20.767 0.537 50.965 o
0 7 17 34.494 31.960 0.701 31.804 o
0 7 18 8.226 7.720 0.413 129.309 o
0 7 19 55.467 53.388 0.847 19.107 o
0 7 20 48.584 45.185 0.862 21.722 o
0 7 21 19.378 21.034 0.694 49.519 o
0 7 22 78.309 80.912 1.466 10.980 o
0 7 23 85.488 83.086 1.550 10.068 o
0 7 24 12.840 14.529 0.768 61.333 o
0 8 0 29.661 30.377 0.895 31.576 o
0 8 1 2.684 3.422 0.289 331.431 o
0 8 2 2.834 2.954 0.308 322.498 o
0 8 3 29.905 29.400 0.562 38.026 o
0 8 4 26.226 25.303 0.535 43.732 o
0 8 5 40.452 41.327 0.714 26.551 o
0 8 6 49.057 52.432 0.822 20.952 o
0 8 7 246.196 246.158 2.118 3.013 o
0 8 8 697.817 708.390 5.618 0.584 o
0 8 9 36.807 40.000 0.795 27.384 o
0 8 10 18.997 19.432 0.556 56.455 o
0 8 11 191.975 193.118 1.894 4.133 o
0 8 12 144.940 144.024 1.526 6.032 o
0 8 13 157.474 160.745 1.741 5.241 o
0 8 14 521.330 510.164 4.395 0.950 o
0 8 15 18.877 18.946 0.623 54.420 o
0 8 16 50.826 50.385 0.908 20.086 o
0 8 17 73.495 72.411 1.073 13.455 o
0 8 18 85.903 86.798 1.270 10.828 o
0 8 19 0.186 0.215 0.440 448.581 o
0 8 20 0.059 -0.789 0.440 472.380 o
0 8 21 33.826 30.874 0.888 29.436 o
0 9 1 20.204 20.930 0.491 55.518 o
0 9 2 67.804 65.679 0.871 15.563 o
0 9 3 53.975 53.484 0.847 19.433 o
0 9 4 30.467 27.712 0.668 36.292 o
0 9 5 263.174 267.786 2.332 2.687 o
0 9 6 72.054 71.642 0.994 14.009 o
0 9 7 0.090 -0.188 0.383 615.330 o
0 9 8 44.239 45.940 0.934 22.174 o
0 9 9 439.070 437.096 3.706 1.247 o
0 9 10 151.518 151.463 1.602 5.654 o
0 9 11 1.678 2.009 0.476 267.872 o
0 9 12 4.567 4.106 0.486 174.028 o
0 9 13 28.843 26.982 0.738 36.313 o
0 9 14 0.389 0.713 0.459 379.718 o
0 9 15 255.714 246.725 2.704 2.682 o
0 9 16 14.494 14.742 0.724 60.653 o
0 10 0 46.156 43.531 1.633 15.408 o
0 10 1 14.773 12.362 0.701 63.786 o
0 10 2 33.394 30.354 0.834 30.689 o
0 10 3 82.265 78.812 1.256 11.517 o
0 10 4 32.397 31.389 0.863 30.437 o
0 10 5 53.847 50.485 1.010 18.608 o
0 10 6 38.902 37.624 1.034 23.948 o
0 10 7 191.467 181.585 2.058 4.112 o
0 10 8 37.328 38.426 0.989 24.928 o
0 10 9 48.834 46.996 1.102 19.303 o
1 0 0 2872.130 2784.620 27.495 0.041 o
1 0 2 4398.270 4332.520 42.364 0.018 o
1 0 4 1074.910 1100.330 10.623 0.246 o
1 0 6 121.461 119.970 1.135 7.906 o
1 0 8 908.373 894.561 8.184 0.356 o
1 0 10 4144.920 3997.690 36.223 0.021 o
1 0 12 94.251 101.901 1.135 10.013 o
1 0 14 285.421 275.719 2.647 2.389 o
1 0 16 365.732 349.745 3.370 1.639 o
1 0 18 345.921 344.943 3.370 1.721 o
1 0 20 1.979 2.362 0.223 486.159 o
1 0 22 15.463 16.714 0.699 58.458 o
1 0 24 216.134 214.557 2.707 3.167 o
1 0 26 28.492 25.354 0.845 34.802 o
1 0 28 1.070 1.228 0.689 168.629 o
1 0 30 6.068 7.822 0.986 65.165 o
1 0 32 6.615 7.015 0.986 64.865 o
1 1 0 440.972 429.319 2.762 1.365 o
1 1 1 8326.340 7932.840 67.485 0.006 o
1 1 2 178.214 179.767 1.068 5.080 o
1 1 3 7678.950 7397.480 55.073 0.007 o
1 1 4 78.769 76.445 0.693 13.916 o
1 1 5 1421.480 1436.330 9.832 0.177 o
1 1 6 215.661 206.749 1.493 3.900 o
1 1 7 8357.250 7882.500 67.935 0.006 o
1 1 8 475.961 473.391 2.985 1.197 o
1 1 9 185.743 185.295 1.242 4.750 o
1 1 10 0.044 0.728 0.156 2177.480 o
1 1 11 977.557 983.994 6.547 0.350 o
1 1 12 539.336 528.138 3.584 0.972 o
1 1 13 89.216 92.038 0.733 11.790 o
1 1 14 39.523 40.727 0.420 29.984 o
1 1 15 1169.680 1155.270 7.742 0.258 o
1 1 16 2.595 3.113 0.202 409.735 o
1 1 17 5.038 5.803 0.325 200.529 o
1 1 18 31.489 32.364 0.426 37.681 o
1 1 19 116.425 113.369 1.007 8.531 o
1 1 20 54.868 58.359 0.642 19.925 o
1 1 21 830.748 834.962 5.934 0.455 o
1 1 22 215.827 219.250 1.769 3.670 o
1 1 23 366.999 365.057 2.868 1.700 o
1 1 24 88.463 90.609 0.961 11.369 o
1 1 25 163.159 162.896 1.530 5.286 o
1 1 26 68.087 66.529 0.859 15.506 o
1 1 27 9.745 12.222 0.431 102.234 o
1 1 28 45.645 48.143 1.049 20.395 o
1 1 29 134.368 136.259 2.005 5.802 o
1 1 30 56.923 59.846 1.664 12.928 o
1 1 31 3.171 4.171 0.565 167.274 o
1 1 32 9.826 11.846 0.886 61.715 o
1 2 0 308.362 316.308 2.163 2.251 o
1 2 1 2712.220 2780.780 19.259 0.052 o
1 2 2 19167.500 18623.800 171.092 0.001 o
1 2 3 55873.500 49000.400 481.382 0.000 o
1 2 4 5265.860 5203.270 37.641 0.015 o
1 2 5 53.129 54.888 0.397 22.064 o
1 2 6 31.422 27.356 0.256 41.893 o
1 2 7 11.457 11.198 0.200 113.409 o
1 2 8 24.960 29.632 0.639 40.528 o
1 2 9 1808.730 1793.960 11.145 0.119 o
1 2 10 1.926 2.400 0.128 595.847 o
1 2 11 11.738 12.002 0.323 101.483 o
1 2 12 170.708 165.064 1.191 5.357 o
1 2 13 24.662 24.369 0.289 51.048 o
1 2 14 325.778 322.488 2.280 2.106 o
1 2 15 1093.900 1080.260 7.253 0.291 o
1 2 16 1504.660 1492.960 10.300 0.161 o
1 2 17 42.932 45.751 0.677 25.113 o
1 2 18 33.118 36.985 0.564 33.105 o
1 2 19 1124.940 1119.900 8.147 0.267 o
1 2 20 301.256 303.708 2.397 2.275 o
1 2 21 181.198 180.153 1.635 4.623 o
1 2 22 170.263 172.524 1.525 5.016 o
1 2 23 59.319 59.564 0.768 18.115 o
1 2 24 41.617 39.560 0.649 27.131 o
1 2 25 101.680 104.495 1.155 9.381 o
1 2 26 5.913 6.243 0.361 172.552 o
1 2 27 0.004 0.681 0.382 574.321 o
1 2 28 6.740 9.438 0.515 118.317 o
1 2 29 9.251 10.356 0.662 84.800 o
1 2 30 173.739 170.942 2.360 4.224 o
1 2 31 31.020 32.221 1.131 26.253 o
1 2 32 51.966 55.245 2.976 7.212 o
1 3 0 26.999 27.630 0.294 45.956 o
1 3 1 1718.750 1729.010 11.080 0.128 o
1 3 2 2.638 2.541 0.208 426.057 o
1 3 3 2885.730 2921.530 18.668 0.048 o
1 3 4 5712.700 5661.920 36.152 0.013 o
1 3 5 414.714 424.982 2.801 1.443 o
1 3 6 103.772 97.043 0.729 10.336 o
1 3 7 1.292 0.928 0.128 982.375 o
1 3 8 464.233 478.382 3.387 1.179 o
1 3 9 0.602 1.106 0.132 1351.230 o
1 3 10 386.476 389.749 2.544 1.632 o
1 3 11 410.402 405.012 2.632 1.510 o
1 3 12 48.370 46.371 0.430 24.860 o
1 3 13 529.839 525.361 3.391 1.005 o
1 3 14 14.400 15.264 0.302 84.027 o
1 3 15 1467.970 1468.970 9.326 0.173 o
1 3 16 102.742 100.416 0.939 9.901 o
1 3 17 3243.950 3240.970 21.576 0.039 o
1 3 18 824.738 820.749 6.438 0.448 o
1 3 19 1011.250 1011.830 7.394 0.321 o
1 3 20 866.206 859.881 6.350 0.422 o
1 3 21 128.908 132.082 1.365 6.987 o
1 3 22 179.218 179.287 1.730 4.596 o
1 3 23 73.540 72.272 0.956 13.940 o
1 3 24 6.277 6.128 0.385 163.000 o
1 3 25 0.105 -0.154 0.302 966.111 o
1 3 26 1.090 1.021 0.373 439.854 o
1 3 27 30.537 28.787 0.834 32.700 o
1 3 28 188.290 184.260 2.134 4.083 o
1 3 29 273.500 262.708 3.258 2.290 o
1 3 30 117.571 113.350 1.860 6.921 o
1 3 31 26.853 28.619 1.133 28.673 o
1 4 0 512.178 505.108 3.344 1.058 o
1 4 1 82.393 86.172 0.691 12.901 o
1 4 2 1547.370 1565.330 10.414 0.153 o
1 4 3 609.557 626.970 4.117 0.774 o
1 4 4 1369.430 1423.890 9.206 0.188 o
1 4 5 6615.980 6644.350 42.416 0.010 o
1 4 6 40.830 42.498 0.973 23.296 o
1 4 7 2716.200 2759.700 17.135 0.055 o
1 4 8 2475.600 2473.680 15.409 0.066 o
1 4 9 1.784 2.444 0.172 566.855 o
1 4 10 419.307 411.265 3.113 1.409 o
1 4 11 35.084 34.725 0.487 33.554 o
1 4 12 2.727 2.952 0.152 440.090 o
1 4 13 50.369 48.812 0.601 22.707 o
1 4 14 427.692 424.960 4.349 1.203 o
1 4 15 2224.120 2254.810 18.140 0.072 o
1 4 16 1828.190 1858.370 12.415 0.112 o
1 4 17 575.352 577.430 4.185 0.842 o
1 4 18 279.206 279.903 2.273 2.538 o
1 4 19 74.110 73.292 1.003 13.617 o
1 4 20 534.732 541.171 4.739 0.880 o
1 4 21 6.685 7.444 0.433 141.206 o
1 4 22 365.038 365.249 3.356 1.617 o
1 4 23 0.006 0.124 0.357 710.521 o
1 4 24 1.470 1.084 0.397 375.029 o
1 4 25 75.156 75.685 1.210 12.523 o
1 4 26 7.792 8.499 0.467 121.553 o
1 4 27 114.391 115.087 1.611 7.495 o
1 4 28 395.827 395.068 3.994 1.366 o
1 4 29 69.563 73.587 1.448 12.140 o
1 4 30 64.924 63.121 1.606 12.300 o
1 5 0 157.112 155.085 1.219 5.833 o
1 5 1 9.234 10.607 0.577 93.390 o
1 5 2 5831.300 5962.900 39.275 0.012 o
1 5 3 1239.830 1278.270 8.294 0.227 o
1 5 4 73.403 75.098 0.870 14.108 o
1 5 5 13.841 14.723 0.289 87.746 o
1 5 6 187.567 194.716 1.435 4.502 o
1 5 7 551.298 560.398 3.892 0.907 o
1 5 8 283.294 283.866 1.994 2.577 o
1 5 9 275.106 288.012 2.186 2.566 o
1 5 10 575.802 590.096 4.759 0.797 o
1 5 11 1.154 1.387 0.200 758.177 o
1 5 12 1.559 1.570 0.192 656.261 o
1 5 13 33.854 31.825 0.891 29.138 o
1 5 14 1573.680 1595.960 10.792 0.147 o
1 5 15 1181.790 1217.860 8.536 0.241 o
1 5 16 381.213 391.101 3.464 1.501 o
1 5 17 33.380 32.750 0.601 33.751 o
1 5 18 84.507 85.210 1.000 11.870 o
1 5 19 122.875 125.757 1.306 7.446 o
1 5 20 130.957 132.907 1.461 6.757 o
1 5 21 97.241 101.399 1.286 9.455 o
1 5 22 203.885 208.952 2.151 3.677 o
1 5 23 85.902 87.334 1.251 10.868 o
1 5 24 96.876 97.448 1.322 9.514 o
1 5 25 254.338 253.968 2.603 2.707 o
1 5 26 184.537 187.652 2.308 3.978 o
1 5 27 75.177 76.683 1.316 12.035 o
1 5 28 80.726 73.898 1.316 11.650 o
1 6 0 7.257 6.417 0.241 174.827 o
1 6 1 8.159 8.781 0.277 143.829 o
1 6 2 165.332 174.510 1.352 5.248 o
1 6 3 5.984 5.475 0.248 204.301 o
1 6 4 20.950 23.628 0.390 55.088 o
1 6 5 0.506 0.526 0.166 1499.550 o
1 6 6 10.512 9.505 0.245 122.991 o
1 6 7 95.566 100.048 0.956 10.406 o
1 6 8 7.551 7.901 0.277 155.480 o
1 6 9 236.471 246.830 1.880 3.207 o
1 6 10 21.968 21.764 0.479 52.527 o
1 6 11 653.380 663.503 4.779 0.676 o
1 6 12 160.922 166.999 1.439 5.374 o
1 6 13 10.105 10.353 0.398 108.712 o
1 6 14 120.054 125.271 1.217 7.720 o
1 6 15 0.008 0.128 0.305 961.678 o
1 6 16 22.367 21.886 0.519 50.749 o
1 6 17 135.066 134.285 1.412 6.654 o
1 6 18 2.403 2.291 0.336 341.392 o
1 6 19 50.342 49.316 0.820 21.036 o
1 6 20 141.652 142.224 1.557 6.120 o
1 6 21 21.893 21.579 0.623 48.415 o
1 6 22 156.487 162.684 1.733 5.249 o
1 6 23 62.737 61.154 1.100 15.501 o
1 6 24 22.448 20.996 0.712 45.276 o
1 6 25 14.136 14.626 0.765 59.064 o
1 6 26 60.844 60.411 1.245 14.973 o
1 7 0 189.215 190.692 1.574 4.419 o
1 7 1 4.544 5.917 0.330 207.887 o
1 7 2 344.356 343.896 2.627 1.885 o
1 7 3 8.623 9.564 0.324 130.145 o
1 7 4 83.356 84.415 0.863 12.431 o
1 7 5 0.103 0.088 0.215 1759.210 o
1 7 6 74.851 75.204 0.813 14.120 o
1 7 7 88.358 86.266 0.880 11.794 o
1 7 8 42.186 41.976 0.623 26.642 o
1 7 9 1.462 1.650 0.277 519.404 o
1 7 10 0.150 0.462 0.287 933.282 o
1 7 11 443.054 453.479 3.693 1.221 o
1 7 12 243.867 246.528 2.186 3.005 o
1 7 13 97.499 99.868 1.171 9.771 o
1 7 14 7.613 8.175 0.456 125.881 o
1 7 15 177.147 177.836 1.646 4.718 o
1 7 16 3.641 4.666 0.372 228.351 o
1 7 17 39.550 37.338 0.790 26.853 o
1 7 18 114.394 109.026 1.260 8.314 o
1 7 19 7.829 7.248 0.473 125.037 o
1 7 20 6.277 7.047 0.507 132.652 o
1 7 21 33.531 32.090 0.858 29.769 o
1 7 22 5.872 7.919 0.542 125.834 o
1 7 23 128.953 127.331 1.627 6.677 o
1 7 24 85.047 79.966 5.261 2.696 o
1 8 0 218.648 223.960 1.762 3.606 o
1 8 1 67.933 69.340 0.827 15.453 o
1 8 2 0.028 -0.362 0.248 1476.130 o
1 8 3 6.945 6.764 0.351 157.474 o
1 8 4 137.847 138.437 1.333 6.587 o
1 8 5 19.735 18.616 0.512 57.532 o
1 8 6 127.159 123.883 1.271 7.358 o
1 8 7 31.745 31.311 0.674 34.096 o
1 8 8 110.205 112.128 1.260 8.452 o
1 8 9 17.049 16.638 0.599 60.558 o
1 8 10 124.303 123.593 1.527 7.077 o
1 8 11 90.122 91.196 1.223 10.471 o
1 8 12 186.395 186.722 2.027 4.176 o
1 8 13 99.668 96.990 1.339 9.310 o
1 8 14 140.742 141.367 1.612 6.090 o
1 8 15 125.115 124.147 1.480 7.111 o
1 8 16 6.358 7.365 0.483 135.189 o
1 8 17 49.910 47.216 0.919 20.610 o
1 8 18 66.510 65.177 1.081 14.772 o
1 8 19 2.856 2.765 0.496 212.895 o
1 8 20 96.973 92.592 1.353 9.583 o
1 9 0 42.720 43.115 0.884 23.572 o
1 9 1 251.031 250.454 2.192 2.917 o
1 9 2 162.110 162.686 1.586 5.262 o
1 9 3 137.834 136.263 1.427 6.505 o
1 9 4 285.992 283.768 2.564 2.386 o
1 9 5 281.050 278.471 2.526 2.449 o
1 9 6 153.632 155.637 1.725 5.412 o
1 9 7 9.089 10.120 0.532 100.248 o
1 9 8 7.301 6.666 0.496 127.706 o
1 9 9 42.783 39.984 0.920 23.664 o
1 9 10 1.703 0.646 0.446 320.130 o
1 9 11 36.255 35.084 0.904 27.163 o
1 9 12 0.248 -0.368 0.499 356.116 o
1 9 13 91.807 89.247 1.339 10.083 o
1 9 14 2.259 2.401 0.510 223.406 o
1 9 15 6.591 8.072 0.565 116.103 o
1 9 16 78.565 81.041 1.299 11.590 o
1 10 0 12.996 13.211 0.572 75.743 o
1 10 1 28.335 27.608 0.742 36.375 o
1 10 2 0.221 -0.023 0.451 434.531 o
1 10 3 101.416 95.311 1.334 9.265 o
1 10 4 22.397 20.930 0.694 45.958 o
1 10 5 44.428 41.857 0.972 22.323 o
1 10 6 38.329 34.943 0.869 26.827 o
1 10 7 19.638 19.390 0.705 49.844 o
1 10 8 73.223 74.054 1.223 12.754 o
2 0 0 0.681 1.875 0.159 954.359 o
2 0 2 176.991 170.068 1.428 4.972 o
2 0 4 2554.930 2562.720 19.712 0.057 o
2 0 6 1664.030 1698.340 14.516 0.119 o
2 0 8 922.293 889.397 8.160 0.352 o
2 0 10 231.062 219.376 2.181 3.275 o
2 0 12 562.427 562.290 5.230 0.796 o
2 0 14 18.161 16.882 0.407 66.393 o
2 0 16 49.599 50.063 0.694 22.097 o
2 0 18 126.094 128.026 1.847 6.408 o
2 0 20 899.289 918.264 9.915 0.317 o
2 0 22 2366.790 2399.880 25.307 0.054 o
2 0 24 321.026 324.392 4.227 1.647 o
2 0 26 144.762 142.355 2.286 5.096 o
2 0 28 52.509 53.248 1.672 13.709 o
2 0 30 5.282 6.223 0.655 114.990 o
2 1 0 354.017 349.408 2.315 1.887 o
2 1 1 6228.100 6067.950 41.852 0.011 o
2 1 2 0.002 0.588 0.128 3150.260 o
2 1 3 8.123 7.569 0.187 161.682 o
2 1 4 4582.270 4483.930 26.273 0.021 o
2 1 5 722.875 697.190 4.360 0.618 o
2 1 6 1512.860 1499.470 9.315 0.166 o
2 1 7 2747.710 2700.710 17.230 0.055 o
2 1 8 729.734 725.248 4.862 0.584 o
2 1 9 108.961 110.575 0.869 9.273 o
2 1 10 2907.420 2843.180 19.424 0.048 o
2 1 11 6.908 7.368 0.219 176.333 o
2 1 12 237.955 227.132 1.682 3.384 o
2 1 13 844.097 843.936 5.686 0.452 o
2 1 14 2.169 3.235 0.178 462.394 o
2 1 15 76.332 73.986 0.669 14.473 o
2 1 16 160.867 161.187 1.414 5.472 o
2 1 17 59.100 59.701 0.701 18.501 o
2 1 18 1773.800 1792.790 12.862 0.116 o
2 1 19 1548.250 1550.460 11.178 0.149 o
2 1 20 1706.160 1715.890 12.345 0.125 o
2 1 21 35.462 43.576 0.730 28.006 o
2 1 22 855.514 861.409 6.384 0.425 o
2 1 23 2.321 6.699 0.986 75.571 o
2 1 24 743.083 752.838 6.154 0.519 o
2 1 25 433.566 441.792 3.773 1.246 o
2 1 26 60.110 64.446 0.930 16.619 o
2 1 27 175.997 174.034 1.783 4.666 o
2 1 28 47.260 48.258 0.934 21.032 o
2 1 29 26.395 26.324 0.771 37.647 o
2 1 30 46.519 45.951 1.032 20.607 o
2 1 31 7.608 9.357 0.689 89.952 o
2 2 0 515.198 519.951 3.224 1.048 o
2 2 1 8.744 11.450 0.418 111.454 o
2 2 2 12.659 13.584 0.206 99.415 o
2 2 3 103.213 96.922 0.714 10.408 o
2 2 4 1662.720 1667.920 9.546 0.142 o
2 2 5 781.127 758.590 4.622 0.543 o
2 2 6 222.608 212.107 1.417 3.795 o
2 2 7 1505.050 1479.610 9.209 0.168 o
2 2 8 127.214 127.228 0.947 7.723 o
2 2 9 151.061 145.151 1.126 6.257 o
2 2 10 3.768 5.068 0.282 256.018 o
2 2 11 1027.890 1006.560 6.551 0.330 o
2 2 12 68.526 70.563 0.625 16.048 o
2 2 13 1287.090 1268.510 8.466 0.218 o
2 2 14 78.729 76.891 0.731 13.780 o
2 2 15 19.721 19.430 0.502 57.206 o
2 2 16 77.551 79.182 0.813 13.530 o
2 2 17 393.348 401.879 3.201 1.489 o
2 2 18 1520.990 1539.580 11.567 0.150 o
2 2 19 827.972 842.389 6.441 0.441 o
2 2 20 84.809 87.714 0.920 11.954 o
2 2 21 506.559 514.760 3.949 1.009 o
2 2 22 58.946 59.528 0.783 18.113 o
2 2 23 7.872 8.389 0.342 139.919 o
2 2 24 665.406 667.012 5.068 0.651 o
2 2 25 124.381 123.630 1.363 7.339 o
2 2 26 91.336 89.883 1.149 10.641 o
2 2 27 80.871 82.929 1.172 11.755 o
2 2 28 9.492 10.739 0.542 95.692 o
2 2 29 41.039 38.579 0.857 25.227 o
2 2 30 88.856 90.285 1.428 9.982 o
2 3 0 151.304 148.380 1.040 6.275 o
2 3 1 457.855 454.463 2.926 1.269 o
2 3 2 0.390 0.409 0.124 2219.780 o
2 3 3 25.284 25.776 0.488 45.529 o
2 3 4 264.896 268.506 1.725 2.874 o
2 3 5 2614.450 2620.320 16.757 0.059 o
2 3 6 4703.890 4711.270 31.104 0.019 o
2 3 7 0.326 1.627 0.193 1054.650 o
2 3 8 391.987 391.001 2.543 1.610 o
2 3 9 32.309 34.229 0.586 34.182 o
2 3 10 2346.640 2359.450 15.133 0.072 o
2 3 11 484.758 472.789 3.629 1.118 o
2 3 12 205.429 206.550 1.477 4.067 o
2 3 13 19.733 20.850 0.369 60.218 o
2 3 14 1.885 1.527 0.142 671.289 o
2 3 15 18.137 16.348 0.356 69.012 o
2 3 16 666.687 669.553 4.780 0.662 o
2 3 17 1059.690 1084.690 7.619 0.294 o
2 3 18 379.710 392.799 3.039 1.574 o
2 3 19 232.461 233.225 1.938 3.300 o
2 3 20 31.767 32.609 0.547 35.668 o
2 3 21 0.009 0.291 0.227 1583.950 o
2 3 22 269.036 273.180 2.283 2.637 o
2 3 23 4.372 4.313 0.350 223.231 o
2 3 24 16.387 15.986 0.509 67.008 o
2 3 25 47.540 49.278 0.869 21.390 o
2 3 26 0.465 0.927 0.403 455.435 o
2 3 27 72.809 73.122 1.220 12.860 o
2 3 28 328.380 326.964 3.931 1.690 o
2 3 29 26.866 28.507 0.861 34.486 o
2 3 30 0.519 1.455 0.514 289.728 o
2 4 0 436.272 434.516 2.948 1.349 o
2 4 1 35.059 35.275 0.383 34.531 o
2 4 2 684.523 687.365 4.367 0.655 o
2 4 3 41.436 42.770 0.834 24.605 o
2 4 4 1296.200 1339.710 8.663 0.209 o
2 4 5 10166.700 10343.000 80.198 0.004 o
2 4 6 5652.140 5747.530 40.379 0.013 o
2 4 7 121.359 123.358 0.994 8.034 o
2 4 8 44.088 46.532 0.523 25.827 o
2 4 9 334.330 335.207 2.416 1.998 o
2 4 10 51.147 55.031 0.615 21.484 o
2 4 11 303.534 304.221 2.299 2.285 o
2 4 12 8.448 7.542 0.280 146.839 o
2 4 13 122.541 128.420 1.374 7.298 o
2 4 14 320.216 327.143 3.234 1.895 o
2 4 15 593.592 605.402 4.522 0.782 o
2 4 16 62.356 64.579 0.719 17.282 o
2 4 17 29.924 30.249 0.559 37.732 o
2 4 18 130.700 131.402 1.248 7.094 o
2 4 19 80.980 82.876 0.953 12.485 o
2 4 20 350.765 360.613 3.118 1.724 o
2 4 21 32.031 31.312 0.686 33.713 o
2 4 22 67.724 68.487 1.066 14.454 o
2 4 23 51.619 51.501 0.957 19.388 o
2 4 24 31.926 32.365 0.824 31.099 o
2 4 25 8.001 7.278 0.516 117.011 o
2 4 26 75.322 76.956 1.194 12.505 o
2 4 27 1.213 0.874 0.420 370.730 o
2 4 28 2.003 1.564 0.436 295.055 o
2 4 29 8.857 8.417 3.157 8.775 o
2 5 0 826.887 837.765 7.872 0.403 o
2 5 1 76.671 77.068 0.747 13.983 o
2 5 2 25.734 28.926 0.450 44.103 o
2 5 3 90.368 93.600 1.413 9.813 o
2 5 4 688.761 699.013 5.360 0.605 o
2 5 5 7.944 8.477 0.227 153.844 o
2 5 6 10.007 10.449 0.257 122.259 o
2 5 7 702.101 723.912 5.428 0.583 o
2 5 8 91.144 94.201 0.883 11.172 o
2 5 9 69.966 69.259 0.727 15.551 o
2 5 10 100.385 107.633 1.031 9.629 o
2 5 11 107.488 110.905 1.040 9.057 o
2 5 12 0.000 0.099 0.224 1763.230 o
2 5 13 488.080 495.238 4.050 1.049 o
2 5 14 455.431 459.402 3.384 1.221 o
2 5 15 36.890 36.974 0.591 30.626 o
2 5 16 6.350 6.933 0.329 168.359 o
2 5 17 131.851 133.769 1.467 6.701 o
2 5 18 434.244 445.750 3.643 1.256 o
2 5 19 0.008 0.877 0.344 669.302 o
2 5 20 192.490 197.416 1.957 4.048 o
2 5 21 69.447 69.394 1.024 14.362 o
2 5 22 3.327 2.822 0.454 221.571 o
2 5 23 61.423 62.028 1.083 15.734 o
2 5 24 0.013 -0.407 0.440 477.280 o
2 5 25 84.645 81.647 1.340 10.902 o
2 5 26 0.909 -0.016 0.479 343.421 o
2 5 27 13.623 12.605 0.641 70.044 o
2 6 0 166.308 171.564 1.433 5.194 o
2 6 1 26.034 26.012 0.447 45.412 o
2 6 2 361.652 366.472 3.617 1.576 o
2 6 3 239.230 238.549 1.833 3.242 o
2 6 4 134.372 132.621 1.121 7.087 o
2 6 5 119.058 130.701 1.282 7.542 o
2 6 6 1416.070 1501.680 10.454 0.170 o
2 6 7 1322.720 1391.990 9.921 0.191 o
2 6 8 1243.800 1271.870 9.237 0.218 o
2 6 9 462.860 474.368 3.657 1.158 o
2 6 10 990.374 1005.310 7.418 0.327 o
2 6 11 425.997 445.845 3.618 1.279 o
2 6 12 80.068 81.674 0.943 12.678 o
2 6 13 22.748 21.735 0.528 50.072 o
2 6 14 248.444 250.763 2.095 2.979 o
2 6 15 80.317 81.238 1.027 12.392 o
2 6 16 79.799 83.796 1.104 12.053 o
2 6 17 0.037 -0.413 0.353 734.069 o
2 6 18 7.388 7.018 0.558 115.391 o
2 6 19 473.961 481.002 4.306 1.062 o
2 6 20 3.438 2.926 0.480 206.188 o
2 6 21 10.463 10.025 0.549 92.176 o
2 6 22 0.677 0.905 0.454 360.880 o
2 6 23 570.911 567.177 5.374 0.774 o
2 6 24 15.912 17.130 0.731 55.710 o
2 6 25 170.235 163.249 2.029 4.660 o
2 7 0 53.064 53.236 0.727 20.499 o
2 7 1 20.373 20.487 0.443 57.154 o
2 7 2 158.185 159.546 1.361 5.613 o
2 7 3 97.737 96.966 1.136 9.938 o
2 7 4 791.165 803.510 5.774 0.489 o
2 7 5 190.858 196.512 1.824 4.172 o
2 7 6 39.502 40.390 0.688 27.438 o
2 7 7 45.176 46.999 0.716 23.771 o
2 7 8 118.899 121.839 1.236 7.822 o
2 7 9 73.125 75.648 1.067 13.332 o
2 7 10 210.545 212.311 1.904 3.714 o
2 7 11 114.400 120.074 1.284 7.995 o
2 7 12 364.382 370.537 3.086 1.660 o
2 7 13 114.628 117.802 1.334 7.949 o
2 7 14 0.022 0.316 0.344 731.746 o
2 7 15 17.136 17.239 0.552 62.005 o
2 7 16 47.532 50.390 0.919 20.811 o
2 7 17 4.599 4.699 0.510 161.983 o
2 7 18 2.399 1.172 0.446 278.852 o
2 7 19 65.417 65.095 1.100 14.829 o
2 7 20 32.976 30.600 0.845 30.656 o
2 7 21 53.217 54.151 1.066 17.946 o
2 7 22 147.821 151.512 1.813 5.507 o
2 8 0 4.859 4.668 0.369 201.856 o
2 8 1 24.155 22.438 0.566 46.830 o
2 8 2 198.650 198.466 1.823 4.034 o
2 8 3 37.728 36.918 0.695 28.937 o
2 8 4 0.028 0.204 0.346 736.188 o
2 8 5 31.519 32.222 0.712 33.295 o
2 8 6 229.589 225.228 2.096 3.302 o
2 8 7 5.602 7.533 0.441 150.416 o
2 8 8 52.513 54.242 0.965 18.830 o
2 8 9 331.257 325.077 2.843 1.944 o
2 8 10 10.417 10.447 0.512 95.214 o
2 8 11 41.235 39.258 1.019 23.136 o
2 8 12 290.589 294.012 3.028 2.182 o
2 8 13 12.731 13.153 0.590 75.290 o
2 8 14 12.734 12.776 0.614 74.081 o
2 8 15 41.309 39.776 0.909 24.316 o
2 8 16 1.610 1.148 0.476 286.297 o
2 8 17 111.897 109.376 1.486 7.983 o
2 8 18 76.167 76.519 1.251 12.213 o
2 8 19 152.100 154.880 1.852 5.317 o
2 9 0 22.863 23.280 0.648 45.535 o
2 9 1 73.014 70.320 1.047 13.749 o
2 9 2 119.684 111.826 1.401 7.731 o
2 9 3 28.252 26.597 0.731 37.043 o
2 9 4 18.515 18.376 0.587 56.899 o
2 9 5 220.153 217.241 2.093 3.457 o
2 9 6 119.200 111.910 1.358 7.829 o
2 9 7 23.666 23.617 0.694 43.200 o
2 9 8 51.650 47.661 0.988 19.567 o
2 9 9 18.103 19.424 0.710 51.691 o
2 9 10 115.438 113.180 1.527 7.655 o
2 9 11 14.947 14.294 0.665 63.572 o
2 9 12 0.024 -0.621 0.510 354.106 o
2 9 13 2.863 2.575 0.522 202.199 o
2 9 14 23.225 24.021 0.805 40.300 o
2 10 0 9.161 9.314 0.619 91.779 o
2 10 1 48.178 44.036 1.031 20.450 o
2 10 2 6.689 7.478 0.649 103.975 o
2 10 3 56.338 52.694 1.054 17.577 o
2 10 4 45.367 43.698 1.107 20.444 o
2 10 5 75.297 71.489 1.547 11.286 o
3 0 0 884.685 886.931 6.920 0.395 o
3 0 2 1132.250 1120.820 8.353 0.263 o
3 0 4 114.189 111.092 0.963 8.789 o
3 0 6 647.080 624.429 5.805 0.648 o
3 0 8 761.188 745.599 6.468 0.500 o
3 0 10 2008.110 2009.210 18.566 0.081 o
3 0 12 324.976 328.249 3.826 1.726 o
3 0 14 1105.100 1133.970 11.163 0.231 o
3 0 16 587.246 597.342 6.077 0.696 o
3 0 18 6.770 7.143 0.451 138.415 o
3 0 20 1795.020 1820.740 19.365 0.090 o
3 0 22 370.078 378.773 4.467 1.373 o
3 0 24 38.115 41.185 1.256 20.921 o
3 0 26 316.630 315.524 4.601 1.583 o
3 0 28 142.838 140.278 2.339 5.090 o
3 0 30 5.998 7.290 1.135 53.801 o
3 1 0 1194.240 1176.810 7.595 0.252 o
3 1 1 185.313 183.081 1.216 4.797 o
3 1 2 6.407 5.890 0.154 208.401 o
3 1 3 282.497 278.230 1.725 2.680 o
3 1 4 1916.930 1891.910 10.834 0.110 o
3 1 5 70.826 69.888 0.612 15.773 o
3 1 6 598.652 597.570 3.720 0.827 o
3 1 7 338.847 333.252 2.108 2.041 o
3 1 8 5150.350 5085.690 34.728 0.016 o
3 1 9 952.710 938.503 7.101 0.356 o
3 1 10 708.737 709.439 5.240 0.591 o
3 1 11 20.307 18.747 0.378 60.862 o
3 1 12 18.093 19.799 0.344 65.451 o
3 1 13 351.379 362.213 2.685 1.803 o
3 1 14 160.586 156.886 1.364 5.581 o
3 1 15 232.868 237.601 1.917 3.281 o
3 1 16 142.682 139.630 1.251 6.497 o
3 1 17 78.314 80.090 0.905 13.086 o
3 1 18 611.916 618.815 4.832 0.736 o
3 1 19 143.636 145.739 1.401 6.194 o
3 1 20 733.323 739.810 5.757 0.544 o
3 1 21 207.537 215.508 2.027 3.662 o
3 1 22 1748.150 1773.180 13.958 0.114 o
3 1 23 464.788 476.514 4.063 1.109 o
3 1 24 60.192 64.572 0.988 16.268 o
3 1 25 762.560 765.605 6.313 0.498 o
3 1 26 36.431 39.056 0.838 27.174 o
3 1 27 34.037 34.693 0.783 30.062 o
3 1 28 20.741 21.114 0.621 50.246 o
3 1 29 8.955 9.123 0.565 99.502 o
3 2 0 458.518 458.691 3.048 1.250 o
3 2 1 2056.450 2021.290 12.979 0.094 o
3 2 2 71.971 73.375 0.608 15.334 o
3 2 3 77.036 71.330 0.562 14.868 o
3 2 4 271.144 268.787 1.785 2.799 o
3 2 5 1022.260 985.801 5.894 0.345 o
3 2 6 210.678 206.088 1.333 4.059 o
3 2 7 260.050 254.064 1.630 3.019 o
3 2 8 969.228 974.265 6.139 0.362 o
3 2 9 40.804 43.398 0.520 27.877 o
3 2 10 45.908 47.578 0.690 23.654 o
3 2 11 608.738 606.194 5.538 0.705 o
3 2 12 414.901 423.132 3.083 1.409 o
3 2 13 244.183 250.779 1.946 3.080 o
3 2 14 468.109 481.200 3.636 1.142 o
3 2 15 0.251 0.550 0.166 1815.750 o
3 2 16 59.736 60.346 0.738 18.110 o
3 2 17 198.847 201.162 1.622 4.134 o
3 2 18 376.567 374.089 2.831 1.653 o
3 2 19 25.343 25.913 0.508 44.942 o
3 2 20 19.155 19.326 0.471 59.441 o
3 2 21 223.932 231.336 1.969 3.394 o
3 2 22 345.952 349.901 2.932 1.803 o
3 2 23 3.484 3.380 0.371 250.990 o
3 2 24 221.699 223.077 2.065 3.420 o
3 2 25 84.717 82.144 1.053 11.830 o
3 2 26 6.882 8.094 0.461 131.368 o
3 2 27 0.034 0.615 0.381 578.171 o
3 2 28 67.949 64.312 1.045 14.812 o
3 2 29 59.052 60.919 1.566 13.231 o
3 3 0 1006.200 1000.170 5.983 0.347 o
3 3 1 230.707 225.636 1.466 3.572 o
3 3 2 89.699 86.726 0.671 12.139 o
3 3 3 752.298 753.343 4.663 0.564 o
3 3 4 1078.810 1080.820 6.581 0.303 o
3 3 5 0.286 0.319 0.139 2371.100 o
3 3 6 0.218 0.654 0.153 1952.180 o
3 3 7 1153.820 1158.340 9.448 0.241 o
3 3 8 5.326 6.130 0.329 191.065 o
3 3 9 48.363 49.602 0.471 24.050 o
3 3 10 12.037 11.162 0.335 101.227 o
3 3 11 402.746 410.850 3.114 1.459 o
3 3 12 412.184 418.322 3.054 1.428 o
3 3 13 411.123 415.226 2.979 1.446 o
3 3 14 1.638 2.501 0.195 555.579 o
3 3 15 109.467 105.419 1.076 9.036 o
3 3 16 862.476 865.048 6.125 0.428 o
3 3 17 105.417 107.623 1.050 9.265 o
3 3 18 68.757 65.766 0.853 15.490 o
3 3 19 38.150 41.529 0.691 27.743 o
3 3 20 429.227 427.419 3.503 1.309 o
3 3 21 490.478 486.455 3.947 1.063 o
3 3 22 53.296 55.577 0.833 19.450 o
3 3 23 262.129 263.811 2.361 2.700 o
3 3 24 24.967 24.552 0.627 43.221 o
3 3 25 3.474 4.865 0.429 206.835 o
3 3 26 1033.240 1028.260 8.844 0.289 o
3 3 27 508.192 506.112 5.177 0.903 o
3 3 28 129.196 128.944 1.827 6.328 o
3 4 0 409.179 405.850 2.767 1.495 o
3 4 1 0.220 0.750 0.138 2036.780 o
3 4 2 43.212 41.590 0.478 27.554 o
3 4 3 829.194 830.983 5.579 0.466 o
3 4 4 5.907 7.073 0.262 187.813 o
3 4 5 3.117 4.403 0.189 338.808 o
3 4 6 57.083 55.342 0.594 20.009 o
3 4 7 2.395 2.807 0.195 446.453 o
3 4 8 14.430 14.656 0.335 83.396 o
3 4 9 205.387 209.325 1.748 3.897 o
3 4 10 24.798 24.546 0.448 47.682 o
3 4 11 95.123 95.184 0.914 10.727 o
3 4 12 71.060 73.052 0.841 14.671 o
3 4 13 39.677 37.052 0.623 28.837 o
3 4 14 12.972 15.344 0.486 78.356 o
3 4 15 153.412 155.097 1.476 5.689 o
3 4 16 33.994 33.531 0.606 33.047 o
3 4 17 237.024 234.999 2.082 3.176 o
3 4 18 5.943 6.910 0.369 165.633 o
3 4 19 66.590 68.881 0.898 15.378 o
3 4 20 67.434 67.301 0.984 14.968 o
3 4 21 100.733 96.573 1.184 9.632 o
3 4 22 162.288 164.870 1.737 5.088 o
3 4 23 124.360 125.212 1.603 6.917 o
3 4 24 100.113 98.799 1.854 7.928 o
3 4 25 61.658 65.986 1.204 14.717 o
3 4 26 87.009 88.136 1.706 9.297 o
3 4 27 378.896 372.033 4.011 1.441 o
3 5 0 174.713 177.181 1.406 4.960 o
3 5 1 111.959 114.844 0.996 8.756 o
3 5 2 45.785 46.712 0.589 24.659 o
3 5 3 22.549 23.152 0.401 52.721 o
3 5 4 19.334 19.301 0.416 61.010 o
3 5 5 27.980 28.248 0.452 42.138 o
3 5 6 239.416 240.462 2.277 3.036 o
3 5 7 217.503 215.474 1.916 3.596 o
3 5 8 34.132 35.672 0.601 32.401 o
3 5 9 206.973 210.184 1.771 3.855 o
3 5 10 63.399 63.150 0.772 16.970 o
3 5 11 137.769 134.668 1.338 6.650 o
3 5 12 65.992 68.928 0.905 15.435 o
3 5 13 783.507 785.361 6.087 0.489 o
3 5 14 0.178 0.857 0.311 749.201 o
3 5 15 27.047 25.098 0.613 41.280 o
3 5 16 27.065 26.209 0.645 40.050 o
3 5 17 2.094 2.987 0.344 332.624 o
3 5 18 27.185 26.782 0.668 39.192 o
3 5 19 4.013 2.870 0.418 221.526 o
3 5 20 0.488 0.604 0.380 516.120 o
3 5 21 70.730 68.740 1.338 12.778 o
3 5 22 38.801 39.230 0.955 24.722 o
3 5 23 44.545 44.462 1.027 21.357 o
3 5 24 158.772 163.573 2.016 4.895 o
3 5 25 141.729 144.347 2.038 5.464 o
3 6 0 7.217 7.199 0.294 161.289 o
3 6 1 13.451 12.964 0.400 86.436 o
3 6 2 71.797 68.117 0.802 15.071 o
3 6 3 30.457 29.390 0.657 35.912 o
3 6 4 18.440 18.381 0.465 61.927 o
3 6 5 371.200 380.235 3.004 1.632 o
3 6 6 183.066 188.383 1.739 4.435 o
3 6 7 852.324 901.900 6.699 0.410 o
3 6 8 2686.980 2753.260 19.720 0.052 o
3 6 9 220.749 236.079 2.322 3.224 o
3 6 10 8.722 11.197 0.425 111.653 o
3 6 11 475.797 479.832 3.883 1.103 o
3 6 12 47.471 47.394 0.818 22.110 o
3 6 13 3.784 3.672 0.357 244.393 o
3 6 14 90.671 89.101 1.068 10.952 o
3 6 15 27.489 28.896 0.723 36.938 o
3 6 16 50.622 54.488 0.944 19.373 o
3 6 17 0.229 -0.218 0.355 679.709 o
3 6 18 45.100 44.966 0.949 21.914 o
3 6 19 78.521 77.682 1.438 11.205 o
3 6 20 14.552 15.998 0.678 61.946 o
3 6 21 282.248 278.627 2.790 2.353 o
3 6 22 42.765 45.989 1.050 21.391 o
3 6 23 192.808 196.309 2.307 3.803 o
3 7 0 147.470 146.169 1.403 6.066 o
3 7 1 23.548 24.148 0.559 46.732 o
3 7 2 8.180 8.581 0.385 130.142 o
3 7 3 154.195 157.600 1.519 5.590 o
3 7 4 15.283 14.924 0.580 67.057 o
3 7 5 168.134 165.387 1.574 5.102 o
3 7 6 6.442 6.832 0.391 155.296 o
3 7 7 398.011 411.969 3.296 1.445 o
3 7 8 69.224 73.645 0.942 14.471 o
3 7 9 22.824 21.531 0.559 49.222 o
3 7 10 196.449 195.615 1.790 4.112 o
3 7 11 235.695 229.604 2.121 3.200 o
3 7 12 21.498 20.932 0.623 49.322 o
3 7 13 33.382 31.529 0.784 31.217 o
3 7 14 11.853 13.048 0.493 85.638 o
3 7 15 18.802 18.618 0.645 53.890 o
3 7 16 49.027 51.262 1.026 19.443 o
3 7 17 96.176 94.760 1.360 9.545 o
3 7 18 18.367 20.839 0.678 51.610 o
3 7 19 140.797 143.496 1.754 5.874 o
3 7 20 0.285 0.229 0.510 332.936 o
3 8 0 10.136 10.977 0.659 80.995 o
3 8 1 2.026 1.111 0.433 306.735 o
3 8 2 94.095 91.448 1.280 10.011 o
3 8 3 0.750 0.708 0.369 499.384 o
3 8 4 148.243 145.907 1.530 5.902 o
3 8 5 0.548 0.356 0.346 608.425 o
3 8 6 56.108 50.948 0.892 18.932 o
3 8 7 10.877 12.003 0.490 91.849 o
3 8 8 431.232 437.852 3.531 1.287 o
3 8 9 1095.100 1093.410 8.147 0.277 o
3 8 10 654.189 648.856 5.004 0.672 o
3 8 11 60.674 61.039 1.013 16.336 o
3 8 12 436.985 434.155 3.834 1.239 o
3 8 13 86.251 88.484 1.360 10.448 o
3 8 14 134.461 134.999 1.824 6.080 o
3 8 15 0.006 0.000 0.499 371.456 o
3 8 16 31.183 32.437 0.873 30.623 o
3 9 0 66.427 64.840 1.245 13.953 o
3 9 1 2.405 1.723 0.490 240.217 o
3 9 2 37.933 36.933 0.931 25.757 o
3 9 3 10.688 9.292 0.581 89.572 o
3 9 4 9.245 9.070 0.565 98.221 o
3 9 5 76.768 73.717 1.234 12.360 o
3 9 6 0.861 0.616 0.480 328.129 o
3 9 7 105.466 101.272 1.480 8.517 o
3 9 8 16.435 16.770 0.627 60.273 o
3 9 9 9.282 9.546 0.528 101.159 o
3 9 10 18.507 18.174 0.691 52.783 o
3 9 11 10.452 10.137 0.625 84.530 o
4 0 0 216.885 208.559 1.784 3.720 o
4 0 2 2.096 2.571 0.213 472.885 o
4 0 4 326.220 317.770 2.607 2.042 o
4 0 6 5.237 4.699 0.178 249.089 o
4 0 8 1448.060 1429.020 20.386 0.109 o
4 0 10 131.219 135.948 1.591 6.507 o
4 0 12 45.328 45.193 0.795 23.294 o
4 0 14 31.651 32.342 0.719 33.057 o
4 0 16 0.071 0.075 0.351 724.565 o
4 0 18 0.047 -0.614 0.430 496.320 o
4 0 20 1017.750 1039.060 11.345 0.251 o
4 0 22 65.181 67.811 1.540 12.396 o
4 0 24 92.691 94.716 2.155 7.548 o
4 0 26 0.424 0.658 0.576 253.406 o
4 1 0 137.808 137.833 0.893 7.094 o
4 1 1 50.367 47.960 0.398 24.041 o
4 1 2 1.064 1.322 0.123 1008.870 o
4 1 3 551.128 535.698 3.176 0.974 o
4 1 4 6.072 6.560 0.147 209.405 o
4 1 5 0.065 0.324 0.174 2295.680 o
4 1 6 51.517 46.951 0.480 23.385 o
4 1 7 180.160 180.957 1.489 4.745 o
4 1 8 160.568 153.510 1.131 5.833 o
4 1 9 474.307 473.690 4.665 1.029 o
4 1 10 361.932 359.249 2.700 1.762 o
4 1 11 370.631 371.189 3.159 1.623 o
4 1 12 140.042 140.868 1.189 6.638 o
4 1 13 90.486 87.774 0.921 11.418 o
4 1 14 8.834 10.275 0.344 123.300 o
4 1 15 186.035 189.886 1.705 4.393 o
4 1 16 5.124 4.528 0.311 216.420 o
4 1 17 21.149 21.072 0.515 53.167 o
4 1 18 273.813 274.168 2.363 2.570 o
4 1 19 228.096 228.633 2.130 3.283 o
4 1 20 138.449 142.279 1.523 6.262 o
4 1 21 593.106 591.134 5.189 0.749 o
4 1 22 117.986 119.543 1.374 7.683 o
4 1 23 7.763 8.612 0.496 117.068 o
4 1 24 7.950 8.436 0.517 113.389 o
4 1 25 211.884 210.693 2.127 3.579 o
4 1 26 20.836 22.033 0.705 46.728 o
4 1 27 19.274 20.985 0.993 39.094 o
4 2 0 557.505 559.924 3.924 0.896 o
4 2 1 472.884 475.620 3.312 1.171 o
4 2 2 91.828 93.177 0.799 11.351 o
4 2 3 86.759 89.345 0.747 12.134 o
4 2 4 39.157 40.133 0.413 30.385 o
4 2 5 351.168 343.227 2.178 1.940 o
4 2 6 138.374 140.417 0.982 6.932 o
4 2 7 95.715 94.723 0.734 11.075 o
4 2 8 18.471 15.953 0.304 70.458 o
4 2 9 59.174 56.336 0.587 19.427 o
4 2 10 72.304 72.058 0.693 15.106 o
4 2 11 0.089 0.200 0.188 2115.010 o
4 2 12 27.215 28.800 0.501 41.728 o
4 2 13 282.753 282.232 2.156 2.540 o
4 2 14 183.867 189.723 1.625 4.490 o
4 2 15 2.053 1.934 0.304 408.584 o
4 2 16 199.762 198.531 1.808 4.026 o
4 2 17 66.825 66.652 0.825 15.847 o
4 2 18 212.662 213.973 1.944 3.653 o
4 2 19 24.854 25.391 0.617 43.159 o
4 2 20 50.866 48.856 0.779 21.271 o
4 2 21 0.000 -0.053 0.344 780.825 o
4 2 22 14.338 16.046 0.525 71.133 o
4 2 23 791.433 799.851 6.573 0.465 o
4 2 24 4.054 6.010 0.519 158.164 o
4 2 25 136.427 135.976 1.609 6.311 o
4 2 26 75.127 72.640 1.180 12.811 o
4 2 27 0.446 0.869 0.423 424.912 o
4 3 0 813.878 813.739 5.055 0.493 o
4 3 1 44.983 45.364 0.436 26.316 o
4 3 2 12.970 13.137 0.270 95.890 o
4 3 3 1427.210 1432.940 9.456 0.179 o
4 3 4 657.862 658.660 4.139 0.704 o
4 3 5 22.300 24.128 0.356 53.390 o
4 3 6 1014.140 1017.580 6.559 0.332 o
4 3 7 91.853 92.603 0.836 11.290 o
4 3 8 221.023 215.271 1.856 3.584 o
4 3 9 44.730 45.353 0.577 25.383 o
4 3 10 173.340 181.062 1.492 4.883 o
4 3 11 524.991 545.707 4.107 0.941 o
4 3 12 1413.660 1424.890 10.314 0.175 o
4 3 13 24.378 27.257 0.645 42.023 o
4 3 14 88.501 89.288 0.935 11.494 o
4 3 15 12.643 13.149 0.438 86.588 o
4 3 16 191.556 188.006 1.705 4.313 o
4 3 17 26.889 24.990 0.678 39.983 o
4 3 18 75.977 77.348 1.010 13.132 o
4 3 19 19.268 19.002 0.545 56.759 o
4 3 20 7.355 8.187 0.486 123.094 o
4 3 21 12.870 12.588 0.507 81.773 o
4 3 22 34.124 33.765 0.891 28.570 o
4 3 23 110.371 107.477 1.370 8.344 o
4 3 24 992.924 986.119 8.873 0.304 o
4 3 25 314.206 310.403 3.072 2.004 o
4 3 26 7.422 9.547 0.584 103.847 o
4 4 0 241.230 235.893 1.923 3.197 o
4 4 1 1731.720 1737.910 12.147 0.123 o
4 4 2 198.707 201.600 1.912 3.953 o
4 4 3 434.738 443.767 3.102 1.323 o
4 4 4 520.381 528.741 3.537 1.007 o
4 4 5 0.331 0.526 0.244 1080.080 o
4 4 6 24.319 24.505 0.459 48.042 o
4 4 7 55.762 58.922 0.731 19.151 o
4 4 8 220.592 222.328 1.803 3.571 o
4 4 9 117.442 119.919 1.109 8.144 o
4 4 10 72.654 76.766 0.895 14.003 o
4 4 11 472.586 471.705 3.966 1.109 o
4 4 12 30.951 32.327 0.656 34.575 o
4 4 13 0.520 1.677 0.326 556.899 o
4 4 14 1047.040 1068.170 8.580 0.285 o
4 4 15 16.626 18.480 0.507 63.815 o
4 4 16 61.029 61.187 0.868 17.086 o
4 4 17 283.287 286.297 2.465 2.427 o
4 4 18 66.651 70.305 0.976 14.907 o
4 4 19 28.171 30.012 0.780 34.875 o
4 4 20 16.257 15.588 0.565 64.944 o
4 4 21 5.910 5.737 0.454 154.126 o
4 4 22 5.490 5.153 0.444 165.600 o
4 4 23 204.680 201.367 2.066 3.771 o
4 4 24 0.650 2.242 0.444 335.647 o
4 4 25 463.703 456.337 4.255 1.109 o
4 5 0 158.354 168.079 1.606 5.268 o
4 5 1 358.360 365.323 2.903 1.727 o
4 5 2 891.852 897.455 6.396 0.401 o
4 5 3 19.435 19.009 0.449 59.987 o
4 5 4 13.355 13.965 0.481 79.672 o
4 5 5 99.692 96.335 1.032 10.066 o
4 5 6 519.297 523.494 4.004 0.976 o
4 5 7 21.393 21.144 0.471 54.117 o
4 5 8 103.351 104.747 1.089 9.409 o
4 5 9 44.493 41.410 0.808 24.064 o
4 5 10 600.676 605.014 4.599 0.769 o
4 5 11 0.583 2.097 0.327 515.693 o
4 5 12 143.434 147.670 1.549 5.994 o
4 5 13 68.969 74.015 0.988 14.280 o
4 5 14 0.563 1.298 0.344 537.183 o
4 5 15 45.854 50.249 0.878 21.640 o
4 5 16 176.855 181.061 1.853 4.526 o
4 5 17 17.866 17.848 0.584 58.618 o
4 5 18 0.979 0.809 0.395 426.614 o
4 5 19 37.455 40.171 0.849 26.385 o
4 5 20 56.371 56.789 0.975 17.717 o
4 5 21 11.052 10.936 0.595 83.818 o
4 5 22 178.955 186.064 2.193 4.167 o
4 5 23 70.408 65.851 1.356 12.878 o
4 6 0 0.690 0.723 0.273 765.278 o
4 6 1 46.190 48.893 0.738 22.954 o
4 6 2 140.294 142.025 1.391 6.371 o
4 6 3 7.019 7.940 0.436 135.050 o
4 6 4 0.696 0.774 0.319 618.596 o
4 6 5 500.589 511.135 3.970 1.021 o
4 6 6 26.311 27.414 0.676 39.476 o
4 6 7 37.880 37.580 0.731 28.259 o
4 6 8 70.944 72.190 0.920 14.427 o
4 6 9 33.713 32.851 0.753 31.184 o
4 6 10 38.789 37.653 0.767 27.394 o
4 6 11 65.183 67.153 0.959 15.429 o
4 6 12 145.519 145.038 1.599 5.912 o
4 6 13 18.334 21.397 0.634 52.934 o
4 6 14 1.524 1.500 0.380 377.245 o
4 6 15 107.702 109.226 1.344 8.490 o
4 6 16 34.309 33.067 0.795 30.155 o
4 6 17 0.226 -0.202 0.395 558.939 o
4 6 18 17.676 17.950 0.623 57.176 o
4 6 19 14.007 12.533 0.584 72.977 o
4 6 20 0.231 0.445 0.510 330.067 o
4 7 0 49.520 49.075 0.903 20.613 o
4 7 1 10.781 9.484 0.496 97.382 o
4 7 2 0.030 -0.263 0.367 681.055 o
4 7 3 21.333 20.285 0.597 50.814 o
4 7 4 15.096 14.659 0.509 71.852 o
4 7 5 0.046 -0.164 0.336 803.494 o
4 7 6 46.830 47.054 0.854 22.028 o
4 7 7 28.936 28.084 0.698 36.682 o
4 7 8 17.266 16.430 0.524 63.846 o
4 7 9 48.111 48.782 0.883 21.184 o
4 7 10 0.533 0.437 0.403 472.599 o
4 7 11 60.538 59.493 0.988 16.637 o
4 7 12 2.039 2.160 0.451 270.635 o
4 7 13 22.270 21.949 0.645 47.040 o
4 7 14 6.686 6.960 0.496 131.599 o
4 7 15 44.388 42.846 0.926 22.660 o
4 7 16 19.454 18.264 0.633 53.663 o
4 7 17 15.311 14.767 0.645 63.490 o
4 8 0 3.062 2.935 0.522 194.948 o
4 8 1 0.068 0.334 0.480 384.692 o
4 8 2 87.929 88.589 1.328 10.419 o
4 8 3 109.956 112.570 1.532 7.906 o
4 8 4 4.160 4.576 0.496 173.236 o
4 8 5 21.834 19.911 0.668 48.044 o
4 8 6 21.621 19.749 0.627 49.805 o
4 8 7 0.098 -0.407 0.403 554.536 o
4 8 8 20.334 21.072 0.637 50.281 o
4 8 9 105.631 105.264 1.672 7.967 o
4 8 10 203.675 206.467 2.168 3.685 o
4 8 11 532.359 519.755 4.538 0.915 o
4 8 12 80.861 80.578 1.789 9.617 o
4 8 13 3.902 4.689 0.496 176.242 o
4 9 0 163.005 161.553 1.952 4.895 o
4 9 1 1.321 1.703 0.522 250.643 o
4 9 2 23.288 22.724 0.780 41.535 o
4 9 3 5.045 4.941 0.535 148.502 o
4 9 4 10.869 10.785 0.629 81.602 o
5 0 0 1145.150 1143.500 9.432 0.244 o
5 0 2 167.909 166.392 2.273 4.439 o
5 0 4 93.088 92.916 1.052 10.644 o
5 0 6 4.783 4.681 0.351 209.443 o
5 0 8 985.983 989.524 10.485 0.277 o
5 0 10 3.378 3.351 0.372 254.386 o
5 0 12 0.372 1.354 0.881 112.508 o
5 0 14 113.719 111.888 1.676 7.461 o
5 0 16 205.181 199.808 2.784 3.305 o
5 0 18 25.028 22.408 1.136 30.971 o
5 0 20 13.929 14.204 0.893 52.602 o
5 0 22 225.635 225.328 3.683 2.513 o
5 0 24 4.898 5.774 0.836 88.340 o
5 1 0 1500.230 1512.850 9.237 0.167 o
5 1 1 344.039 344.464 2.150 1.977 o
5 1 2 1216.350 1223.940 7.905 0.240 o
5 1 3 801.981 809.001 4.909 0.506 o
5 1 4 9.452 9.178 0.258 131.759 o
5 1 5 405.682 412.380 2.630 1.514 o
5 1 6 1766.550 1741.680 13.648 0.115 o
5 1 7 0.140 0.820 0.156 1901.420 o
5 1 8 0.220 0.808 0.311 745.145 o
5 1 9 357.822 357.522 2.783 1.767 o
5 1 10 8.093 9.020 0.313 138.767 o
5 1 11 608.495 606.396 4.534 0.764 o
5 1 12 22.915 23.056 0.528 48.993 o
5 1 13 5.177 5.054 0.320 206.754 o
5 1 14 7.659 7.885 0.397 136.025 o
5 1 15 458.017 463.694 3.744 1.171 o
5 1 16 37.238 39.272 0.751 27.910 o
5 1 17 1.360 1.157 0.344 452.284 o
5 1 18 146.285 146.267 1.538 5.945 o
5 1 19 3.007 2.867 0.411 252.373 o
5 1 20 97.075 93.215 1.222 9.899 o
5 1 21 298.300 295.174 2.723 2.226 o
5 1 22 3.028 3.228 0.496 204.361 o
5 1 23 4.932 5.759 0.512 151.082 o
5 1 24 49.353 46.882 0.997 20.125 o
5 1 25 3.355 3.683 2.104 19.874 o
5 2 0 38.275 38.002 0.454 31.063 o
5 2 1 187.776 185.449 1.339 4.648 o
5 2 2 1.472 1.622 0.191 670.555 o
5 2 3 1124.880 1109.510 6.861 0.284 o
5 2 4 447.540 451.873 2.850 1.307 o
5 2 5 168.842 169.038 1.180 5.362 o
5 2 6 190.357 193.257 1.310 4.539 o
5 2 7 18.778 17.965 0.398 64.132 o
5 2 8 83.655 83.727 0.803 12.606 o
5 2 9 32.048 32.938 0.540 35.468 o
5 2 10 106.039 107.358 1.050 9.235 o
5 2 11 257.447 262.624 2.162 2.818 o
5 2 12 16.100 16.007 0.456 70.305 o
5 2 13 222.208 222.886 1.986 3.456 o
5 2 14 63.617 61.695 0.865 16.599 o
5 2 15 8.153 7.343 0.398 133.831 o
5 2 16 3.605 4.296 0.357 240.601 o
5 2 17 162.236 159.564 1.553 5.328 o
5 2 18 38.170 38.276 0.779 27.367 o
5 2 19 26.982 28.438 0.708 37.817 o
5 2 20 66.526 66.219 1.015 15.026 o
5 2 21 24.560 24.316 0.691 42.072 o
5 2 22 15.226 15.410 0.642 63.204 o
5 2 23 158.295 153.218 1.802 5.245 o
5 2 24 133.178 129.619 1.815 6.212 o
5 3 0 1104.570 1102.670 7.055 0.287 o
5 3 1 2125.180 2154.600 13.510 0.087 o
5 3 2 943.635 951.834 5.937 0.379 o
5 3 3 455.590 459.172 3.090 1.252 o
5 3 4 240.891 239.731 1.628 3.299 o
5 3 5 109.097 105.814 0.855 9.439 o
5 3 6 0.578 0.442 0.173 1417.240 o
5 3 7 98.583 98.909 0.943 10.249 o
5 3 8 223.984 219.264 1.793 3.553 o
5 3 9 27.323 27.525 0.572 40.818 o
5 3 10 8.156 8.606 0.329 137.948 o
5 3 11 111.680 110.651 1.137 8.645 o
5 3 12 353.040 350.499 2.834 1.792 o
5 3 13 5.133 5.885 0.346 191.964 o
5 3 14 61.766 61.672 0.905 16.711 o
5 3 15 49.012 50.001 0.828 21.232 o
5 3 16 1.397 1.035 0.335 470.105 o
5 3 17 30.013 29.664 0.694 35.436 o
5 3 18 0.079 0.200 0.355 691.052 o
5 3 19 12.597 12.336 0.496 83.988 o
5 3 20 13.365 12.756 0.507 79.850 o
5 3 21 3.984 4.119 0.522 170.477 o
5 3 22 2.783 3.068 0.522 198.952 o
5 3 23 209.906 207.628 2.531 3.375 o
5 4 0 1288.220 1294.190 8.248 0.218 o
5 4 1 750.314 765.835 4.997 0.550 o
5 4 2 0.119 0.696 0.217 1363.460 o
5 4 3 3.104 3.061 0.242 348.931 o
5 4 4 49.383 51.494 0.665 22.159 o
5 4 5 0.078 -0.152 0.298 1002.130 o
5 4 6 240.567 249.470 1.951 3.121 o
5 4 7 117.276 115.801 1.129 8.224 o
5 4 8 230.522 237.200 2.038 3.254 o
5 4 9 54.186 55.899 0.801 19.418 o
5 4 10 1.775 2.113 0.335 389.233 o
5 4 11 42.214 41.243 0.765 25.339 o
5 4 12 1.291 1.341 0.335 465.224 o
5 4 13 2.028 1.820 0.355 360.919 o
5 4 14 4.372 4.976 0.426 189.636 o
5 4 15 25.786 25.271 0.698 40.331 o
5 4 16 0.040 0.351 0.364 650.450 o
5 4 17 36.706 37.258 0.873 26.963 o
5 4 18 20.115 22.842 0.772 44.865 o
5 4 19 17.695 19.705 0.824 47.411 o
5 4 20 0.034 -0.606 0.385 618.851 o
5 4 21 0.764 0.644 0.417 416.753 o
5 5 0 97.114 98.910 1.133 9.921 o
5 5 1 31.464 33.186 0.643 34.176 o
5 5 2 126.817 127.882 1.267 7.295 o
5 5 3 32.121 31.302 0.662 34.061 o
5 5 4 88.159 89.402 1.042 11.225 o
5 5 5 69.001 71.190 0.962 14.580 o
5 5 6 13.039 12.649 0.464 84.174 o
5 5 7 53.186 55.294 0.868 19.264 o
5 5 8 0.126 0.749 0.327 716.111 o
5 5 9 364.924 364.676 3.073 1.671 o
5 5 10 0.058 0.822 0.336 691.188 o
5 5 11 69.729 71.533 0.988 14.344 o
5 5 12 6.998 7.825 0.476 128.936 o
5 5 13 58.033 59.027 0.976 17.197 o
5 5 14 243.745 248.244 2.406 2.903 o
5 5 15 503.797 503.634 4.488 0.974 o
5 5 16 0.383 1.028 0.446 387.392 o
5 5 17 150.168 146.147 1.737 5.606 o
5 5 18 55.518 52.562 1.050 17.770 o
5 5 19 48.753 47.337 1.012 20.083 o
5 6 0 12.632 12.773 0.609 74.706 o
5 6 1 15.401 16.438 0.548 66.780 o
5 6 2 247.017 247.073 2.299 2.925 o
5 6 3 22.944 23.759 0.619 45.998 o
5 6 4 17.052 16.808 0.548 62.802 o
5 6 5 292.402 295.180 2.625 2.291 o
5 6 6 0.142 1.436 0.369 530.424 o
5 6 7 249.839 248.568 2.390 2.855 o
5 6 8 0.809 0.681 0.400 438.785 o
5 6 9 0.877 1.094 0.411 399.079 o
5 6 10 42.736 41.425 0.863 24.072 o
5 6 11 12.562 12.072 0.549 80.479 o
5 6 12 84.679 82.969 1.170 11.416 o
5 6 13 5.082 6.531 0.496 149.188 o
5 6 14 142.270 139.352 1.612 6.075 o
5 6 15 12.303 12.576 0.584 77.837 o
5 6 16 44.155 44.105 0.937 22.433 o
5 6 17 98.998 95.449 1.521 8.927 o
5 7 0 2.651 2.166 0.421 269.608 o
5 7 1 45.158 44.567 0.898 22.458 o
5 7 2 112.377 111.849 1.588 7.697 o
5 7 3 51.536 50.543 0.963 19.465 o
5 7 4 73.841 76.406 1.184 12.728 o
5 7 5 8.138 7.645 0.496 117.806 o
5 7 6 0.000 -0.581 0.369 678.507 o
5 7 7 25.097 26.584 0.738 39.367 o
5 7 8 5.926 6.992 0.507 136.024 o
5 7 9 100.296 96.276 1.402 9.134 o
5 7 10 12.007 11.541 0.567 81.788 o
5 7 11 27.022 28.572 0.789 35.962 o
5 7 12 125.489 130.233 1.659 6.697 o
5 7 13 11.684 11.482 0.619 78.687 o
5 8 0 361.376 366.018 3.584 1.584 o
5 8 1 100.560 98.248 1.405 9.052 o
5 8 2 88.130 84.229 1.297 10.666 o
5 8 3 30.004 30.637 0.841 32.336 o
5 8 4 2.776 2.443 0.496 218.312 o
5 8 5 185.415 184.014 2.024 4.216 o
5 8 6 11.394 13.418 0.678 72.076 o
6 0 0 45.636 44.924 0.909 22.166 o
6 0 2 42.503 40.316 0.849 24.493 o
6 0 4 237.662 240.753 2.842 2.786 o
6 0 6 2173.650 2197.580 23.231 0.063 o
6 0 8 0.292 -0.186 0.451 428.257 o
6 0 10 18.871 19.271 0.697 51.236 o
6 0 12 0.840 0.676 0.499 307.324 o
6 0 14 44.884 42.849 1.214 19.581 o
6 0 16 439.730 431.646 5.549 1.018 o
6 0 18 6.644 6.839 0.739 92.704 o
6 0 20 100.743 96.558 1.923 7.776 o
6 1 0 39.468 40.226 0.634 28.080 o
6 1 1 148.249 143.866 1.317 6.172 o
6 1 2 2068.160 2074.780 13.447 0.091 o
6 1 3 42.779 50.912 0.713 23.939 o
6 1 4 3189.700 3211.280 22.075 0.039 o
6 1 5 620.742 631.936 4.588 0.734 o
6 1 6 24.427 27.552 0.597 42.985 o
6 1 7 1.338 2.055 0.305 467.046 o
6 1 8 842.796 848.233 6.285 0.437 o
6 1 9 347.446 351.073 2.793 1.822 o
6 1 10 92.218 93.766 1.150 10.420 o
6 1 11 403.565 410.692 3.365 1.420 o
6 1 12 0.163 0.526 0.335 707.992 o
6 1 13 0.415 0.679 0.335 637.036 o
6 1 14 311.813 311.144 2.780 2.091 o
6 1 15 22.091 23.177 0.721 44.234 o
6 1 16 31.826 29.887 0.809 32.099 o
6 1 17 49.084 50.311 0.990 19.843 o
6 1 18 124.066 123.145 1.512 7.119 o
6 1 19 25.377 27.391 0.735 38.890 o
6 1 20 30.705 29.400 0.809 32.892 o
6 1 21 10.398 9.796 0.605 87.364 o
6 2 0 222.739 224.487 1.618 3.618 o
6 2 1 108.440 106.966 0.960 9.265 o
6 2 2 35.601 34.147 0.513 33.108 o
6 2 3 271.503 270.578 1.899 2.754 o
6 2 4 81.173 82.288 0.772 13.044 o
6 2 5 175.753 173.646 1.368 5.004 o
6 2 6 149.939 150.158 1.348 5.991 o
6 2 7 46.224 48.902 0.731 22.998 o
6 2 8 113.316 112.741 1.211 8.364 o
6 2 9 21.778 23.328 0.567 49.165 o
6 2 10 492.700 494.635 3.973 1.049 o
6 2 11 10.644 10.406 0.441 101.272 o
6 2 12 54.515 55.041 0.846 19.147 o
6 2 13 53.283 51.647 0.846 19.819 o
6 2 14 6.144 6.568 0.464 144.837 o
6 2 15 6.801 8.165 0.464 131.167 o
6 2 16 7.624 7.434 0.464 127.378 o
6 2 17 71.288 67.411 1.100 13.906 o
6 2 18 41.720 40.729 0.907 24.041 o
6 2 19 12.230 11.573 0.569 80.846 o
6 2 20 0.066 0.782 0.475 377.343 o
6 3 0 94.275 95.197 0.844 10.951 o
6 3 1 143.841 147.400 1.103 6.483 o
6 3 2 67.210 68.216 0.646 16.393 o
6 3 3 316.501 317.165 2.073 2.220 o
6 3 4 0.078 0.457 0.215 1545.450 o
6 3 5 344.548 343.169 2.496 1.912 o
6 3 6 0.906 1.157 0.293 610.029 o
6 3 7 45.180 47.647 0.757 23.302 o
6 3 8 44.529 44.456 0.828 23.350 o
6 3 9 115.794 117.241 1.391 7.805 o
6 3 10 182.254 179.133 1.875 4.427 o
6 3 11 73.344 76.056 1.039 13.399 o
6 3 12 13.258 13.359 0.464 82.153 o
6 3 13 135.887 136.271 1.519 6.448 o
6 3 14 165.349 164.585 1.741 5.020 o
6 3 15 52.820 53.465 0.944 19.000 o
6 3 16 29.096 28.977 0.723 35.752 o
6 3 17 9.049 11.075 0.519 99.505 o
6 3 18 128.463 128.329 1.519 6.844 o
6 3 19 25.605 26.418 0.769 38.263 o
6 4 0 208.110 211.818 1.700 3.866 o
6 4 1 0.510 0.801 0.261 852.527 o
6 4 2 150.902 149.086 1.322 6.005 o
6 4 3 11.682 11.636 0.420 95.120 o
6 4 4 16.063 16.683 0.457 69.487 o
6 4 5 7.103 6.995 0.407 144.029 o
6 4 6 52.685 49.857 0.812 20.425 o
6 4 7 4.393 4.904 0.408 195.875 o
6 4 8 529.776 537.819 4.554 0.904 o
6 4 9 42.915 42.670 0.897 23.444 o
6 4 10 3.216 2.681 0.442 232.297 o
6 4 11 1.037 1.032 0.377 438.302 o
6 4 12 98.875 101.134 1.360 9.180 o
6 4 13 38.281 40.016 0.888 25.608 o
6 4 14 49.068 46.822 0.919 20.875 o
6 4 15 93.061 94.531 1.276 9.989 o
6 4 16 257.659 263.594 2.674 2.616 o
6 4 17 43.008 44.305 1.192 20.063 o
6 5 0 0.056 0.325 0.340 737.812 o
6 5 1 6.524 6.425 0.413 152.212 o
6 5 2 3.114 3.610 0.421 233.445 o
6 5 3 76.642 74.023 0.993 13.310 o
6 5 4 27.794 27.356 0.662 38.601 o
6 5 5 18.796 18.665 0.660 53.247 o
6 5 6 26.870 27.736 0.704 38.254 o
6 5 7 161.252 162.656 1.721 5.152 o
6 5 8 12.913 12.976 0.545 78.218 o
6 5 9 65.003 66.077 1.033 15.163 o
6 5 10 42.967 45.945 0.949 22.384 o
6 5 11 56.724 55.740 1.102 16.898 o
6 5 12 0.203 -0.111 0.493 367.512 o
6 5 13 1.346 1.999 0.539 234.349 o
6 5 14 25.093 25.532 0.748 39.579 o
6 5 15 30.193 32.769 0.925 30.105 o
6 6 0 10.808 11.130 0.528 90.502 o
6 6 1 33.476 31.860 0.792 30.949 o
6 6 2 25.950 30.036 0.781 36.369 o
6 6 3 882.940 879.935 6.959 0.396 o
6 6 4 16.860 20.901 0.705 52.615 o
6 6 5 264.669 262.371 2.690 2.563 o
6 6 6 0.000 0.744 0.403 516.875 o
6 6 7 30.298 28.721 0.795 33.622 o
6 6 8 76.707 77.747 1.170 12.417 o
6 6 9 45.267 46.166 0.988 21.327 o
6 6 10 5.952 6.606 0.522 134.399 o
6 6 11 35.502 34.817 0.914 27.388 o
6 7 0 10.205 9.535 0.563 92.954 o
6 7 1 0.963 0.382 0.421 405.607 o
6 7 2 8.785 7.592 0.552 106.026 o
6 7 3 142.112 133.271 1.659 6.109 o
6 7 4 0.863 1.052 0.480 317.152 o
7 0 0 659.138 648.009 8.041 0.519 o
7 0 2 504.625 502.757 5.795 0.853 o
7 0 4 379.219 374.834 4.934 1.273 o
7 0 6 0.387 0.601 0.499 331.274 o
7 0 8 7.302 7.166 0.769 85.560 o
7 0 10 18.122 18.543 0.822 47.660 o
7 0 12 15.052 15.600 0.822 53.673 o
7 0 14 136.220 136.207 2.339 5.278 o
7 0 16 46.484 44.328 1.565 15.885 o
7 1 0 6.694 7.290 0.428 142.810 o
7 1 1 13.677 13.461 0.532 76.117 o
7 1 2 9.938 9.073 0.444 108.500 o
7 1 3 0.877 0.961 0.404 414.190 o
7 1 4 93.830 97.495 1.351 9.632 o
7 1 5 739.149 733.591 6.321 0.521 o
7 1 6 91.671 93.474 1.140 10.500 o
7 1 7 472.628 462.734 3.899 1.125 o
7 1 8 117.847 118.702 1.374 7.708 o
7 1 9 22.635 21.667 0.612 47.793 o
7 1 10 1.474 1.740 0.395 356.327 o
7 1 11 0.283 0.081 0.395 544.759 o
7 1 12 6.043 6.062 0.535 133.338 o
7 1 13 39.297 38.654 0.904 25.286 o
7 1 14 30.237 28.565 1.017 29.400 o
7 1 15 21.949 22.401 0.691 45.731 o
7 2 0 72.146 71.612 0.966 14.117 o
7 2 1 2.832 2.538 0.329 318.113 o
7 2 2 361.185 356.994 2.921 1.729 o
7 2 3 29.438 30.409 0.716 35.158 o
7 2 4 7.681 7.347 0.388 139.764 o
7 2 5 124.037 121.504 1.370 7.386 o
7 2 6 12.275 12.804 0.535 81.293 o
7 2 7 27.683 30.090 0.761 35.563 o
7 2 8 77.905 79.624 1.137 12.328 o
7 2 9 335.022 333.272 3.140 1.839 o
7 2 10 0.369 0.660 0.400 484.786 o
7 2 11 123.959 122.034 1.440 7.264 o
7 2 12 159.828 154.118 1.693 5.313 o
7 2 13 21.944 21.219 0.678 46.820 o
7 2 14 8.379 8.433 0.529 109.028 o
7 2 15 0.830 0.456 0.836 124.127 o
7 3 0 48.743 47.788 0.747 22.276 o
7 3 1 126.912 120.116 1.009 7.825 o
7 3 2 210.897 201.636 1.673 3.915 o
7 3 3 33.340 32.048 0.657 33.143 o
7 3 4 227.064 217.425 1.953 3.447 o
7 3 5 341.169 331.449 2.948 1.860 o
7 3 6 142.384 144.152 1.617 5.994 o
7 3 7 820.497 812.671 6.968 0.437 o
7 3 8 555.985 546.144 4.857 0.840 o
7 3 9 119.126 122.144 1.588 7.201 o
7 3 10 620.064 605.765 5.997 0.668 o
7 3 11 364.903 359.131 3.830 1.536 o
7 3 12 0.001 0.351 0.514 340.897 o
7 3 13 36.049 37.796 1.010 25.210 o
7 4 0 2.869 3.073 0.371 277.323 o
7 4 1 18.238 18.027 0.505 61.110 o
7 4 2 140.112 138.457 1.446 6.368 o
7 4 3 7.723 6.807 0.403 139.519 o
7 4 4 118.999 116.783 1.312 7.808 o
7 4 5 39.048 41.530 0.872 25.243 o
7 4 6 328.409 317.471 2.936 1.953 o
7 4 7 213.721 208.509 2.133 3.566 o
7 4 8 53.047 54.099 1.026 18.285 o
7 4 9 0.828 0.257 0.433 403.519 o
7 4 10 31.884 32.421 0.873 30.268 o
7 4 11 162.721 163.449 4.418 2.671 o
7 5 0 0.106 -0.825 0.421 509.322 o
7 5 1 31.820 30.248 0.771 32.688 o
7 5 2 12.451 12.596 0.563 78.966 o
7 5 3 19.153 18.746 0.596 55.211 o
7 5 4 23.481 23.198 0.681 43.971 o
7 5 5 0.819 1.478 0.463 326.733 o
7 5 6 275.919 259.908 2.527 2.550 o
8 0 0 18.250 17.729 1.261 32.572 o
8 0 2 89.117 84.276 2.392 7.244 o
8 0 4 98.717 88.312 2.006 7.827 o
8 0 6 53.968 53.852 1.388 15.479 o
8 1 0 26.882 26.647 0.909 34.005 o
8 1 1 0.352 -0.038 0.581 262.128 o
8 1 2 129.430 123.294 1.777 6.490 o
8 1 3 12.596 12.310 0.710 68.073 o
8 1 4 19.765 20.591 0.699 49.109 o
8 1 5 124.243 118.645 1.814 6.678 o
8 1 6 115.689 108.990 1.658 7.475 o
8 2 0 17.460 18.179 0.773 50.751 o
8 2 1 30.817 28.763 0.816 32.881 o
8 2 2 4.306 4.709 0.515 164.238 o
8 2 3 61.910 55.916 1.282 14.915 o
8 2 4 0.567 1.270 0.450 362.290 o
8 2 5 300.515 266.677 8.944 0.821 o

_iucr_refine_instructions_details
;
TITL 14_a.res in P2(1)/c
REM Old TITL 14 in P2(1)/c
REM SHELXT solution in P2(1)/c
REM R1 0.132, Rweak 0.002, Alpha 0.011, Orientation as input
REM Formula found by SHELXT: C15 F N2 O4
CELL 0.71073 6.2521 7.8349 24.8178 90 93.763 90
ZERR 4 0.0015 0.0019 0.0061 0 0.003 0
LATT 1
SYMM -X,0.5+Y,0.5-Z
SFAC C H F N O
UNIT 52 32 4 12 20

L.S. 20
PLAN  20
SIZE 0.14 0.489 0.925
TEMP -173
HTAB N3 O4
CONF
BOND $H
HTAB 
LIST 4
ACTA 
FMAP 2
MORE -1
OMIT 0 0 2
WGHT 0.01278 0.066443
FVAR 0.435982
REM <olex2.extras>
REM <HklSrc "%.\\14_a.hkl">
REM </olex2.extras>

F1    3     0.63558  0.55914  0.71373  11.00000  0.02079  0.02596  0.01508 =
 -0.00626 -0.00036 -0.00397 
O1    5     0.30484  0.61073  0.77252  11.00000  0.03631  0.02735  0.01616 =
 -0.00841  0.00770 -0.00360 
O2    5     0.08104  0.40042  0.77291  11.00000  0.02722  0.04224  0.01576 =
 -0.00572  0.00999 -0.00742 
O3    5    -0.10607  0.12910  0.60845  11.00000  0.01280  0.02002  0.01775 =
 0.00005  0.00379 -0.00496 
H3A   2     0.35562  0.19994  0.52690  11.00000  0.02553  0.03742  0.02359 =
 -0.00915 -0.00006 -0.01443 
O4    5     0.09544  0.11965  0.54137  11.00000  0.01363  0.02009  0.01405 =
 -0.00377  0.00180 -0.00574 
O5    5     0.76971  0.43403  0.53782  11.00000  0.01545  0.01703  0.01498 =
 -0.00361  0.00449 -0.00715 
N1    4     0.22308  0.48118  0.75287  11.00000  0.02053  0.02330  0.00985 =
 -0.00163  0.00274  0.00146 
N2    4     0.05851  0.16639  0.58727  11.00000  0.01041  0.01242  0.01230 =
 0.00078  0.00141 -0.00152 
N3    4     0.46465  0.27775  0.54647  11.00000  0.01078  0.01264  0.01028 =
 -0.00109  0.00240 -0.00241 
C1    1     0.49401  0.46906  0.68279  11.00000  0.01441  0.01508  0.01041 =
 -0.00141  0.00013 -0.00068 
C2    1     0.29631  0.42109  0.70160  11.00000  0.01558  0.01551  0.00910 =
 -0.00013  0.00170  0.00096 
C3    1     0.16046  0.31843  0.66949  11.00000  0.01302  0.01466  0.01022 =
 0.00091  0.00283 -0.00009 
H3    2     0.00877  0.27609  0.68436  11.00000  0.02069  0.03184  0.02298 =
 0.00065  0.00910 -0.00574 
C4    1     0.21671  0.27082  0.61834  11.00000  0.01068  0.01115  0.00982 =
 0.00065  0.00175 -0.00061 
C5    1     0.41330  0.32332  0.59771  11.00000  0.01007  0.01029  0.00947 =
 -0.00006  0.00140 -0.00054 
C6    1     0.55201  0.42115  0.63233  11.00000  0.01144  0.01374  0.01138 =
 -0.00164  0.00109 -0.00146 
H6    2     0.70483  0.46227  0.61912  11.00000  0.01964  0.03963  0.02950 =
 -0.00617  0.00816 -0.00844 
C7    1     0.63555  0.33425  0.51860  11.00000  0.01060  0.01046  0.01078 =
 -0.00020  0.00231 -0.00146 
C8    1     0.64550  0.26588  0.46247  11.00000  0.01037  0.01053  0.01090 =
 0.00024  0.00259 -0.00104 
C9    1     0.47964  0.17453  0.43487  11.00000  0.01173  0.01469  0.01122 =
 -0.00078  0.00274 -0.00310 
H9    2     0.33012  0.14603  0.45311  11.00000  0.02323  0.04491  0.01784 =
 -0.00612  0.00779 -0.01051 
C10   1     0.50306  0.11902  0.38211  11.00000  0.01516  0.01538  0.01144 =
 -0.00127  0.00235 -0.00357 
H10   2     0.37432  0.04845  0.36127  11.00000  0.02632  0.05007  0.02459 =
 -0.00979  0.00002 -0.01423 
C11   1     0.69135  0.15313  0.35678  11.00000  0.01600  0.01439  0.01127 =
 -0.00045  0.00386 -0.00080 
H11   2     0.70935  0.10906  0.31575  11.00000  0.03338  0.03817  0.02120 =
 -0.00774  0.00773 -0.00717 
C12   1     0.85733  0.24368  0.38433  11.00000  0.01253  0.01495  0.01375 =
 0.00055  0.00514 -0.00054 
H12   2     1.00431  0.26809  0.36470  11.00000  0.02685  0.04176  0.02008 =
 -0.00304  0.00687 -0.00436 
C13   1     0.83421  0.30038  0.43678  11.00000  0.01074  0.01336  0.01276 =
 0.00010  0.00324 -0.00171 
H13   2     0.96040  0.37116  0.45825  11.00000  0.02363  0.03224  0.02813 =
 -0.00546  0.00619 -0.00830 
HKLF 4

END
Q2 1 0.25 0.148148 0.333333 11 0.05 0.09
Q3 1 0.458333 0.314815 0.477778 11 0.05 0.09
Q1 1 0.791667 0.12963 0.5 11 0.05 0.1
Q4 1 0.583333 0.12963 0.577778 11 0.05 0.08
Q5 1 -0.208333 0.333333 0.666667 11 0.05 0.08

  REM The information below was added by Olex2.
  REM
  REM R1 = 0.0128 for 2900 Fo > 4sig(Fo) and 0.0138 for all 3050 data
  REM 271 parameters refined using 0 restraints
  REM Highest difference peak 0.0972, deepest hole -0.1609
  REM Mean Shift 0.0001, Max Shift 0.0007.

  REM +++ Tabular Listing of Refinement Information +++
  REM R1_all = 0.0138
  REM R1_gt = 0.0128
  REM wR_ref = 0.0305
  REM GOOF = 1.0891
  REM Shift_max = 0.0007
  REM Shift_mean = 0.0001
  REM Reflections_all = 3050
  REM Reflections_gt = 2900
  REM Parameters = 271
  REM Hole = -0.1609
  REM Peak = 0.0972
  REM Flack = n/a

  
;
_olex2_submission_special_instructions  'No special instructions were received'
