# Supplementary material for: Fragmentation and transferability in Hirshfeld atom refinement
Source: IUCrJ. 2022 Feb 26;9(Pt 2):298–315. doi: 10.1107/S2052252522000690 (PMC8895009; doi:10.1107/S2052252522000690)
Supplement: Supplementary file 2 [file m-09-00298-sup2.zip › cif/frag_vs_no_frag/SUJDUZ.cif]

data_SUJDUZ
_audit_creation_date               2021-06-10
_audit_creation_method
;
Olex2 1.3
(compiled 2020.07.31 svn.rc2a77460 for OlexSys, GUI svn.r6145)
;
_audit_contact_author_address      ?
_audit_contact_author_email        ?
_audit_contact_author_name         ''
_audit_contact_author_phone        ?
_publ_contact_author_id_orcid      ?
_publ_section_references
;
Bourhis, L.J., Dolomanov, O.V., Gildea, R.J., Howard, J.A.K., Puschmann, H.
 (2015). Acta Cryst. A71, 59-75.

Dolomanov, O.V., Bourhis, L.J., Gildea, R.J, Howard, J.A.K. & Puschmann, H.
 (2009), J. Appl. Cryst. 42, 339-341.
;
_chemical_formula_moiety           'C9 H13 N3 O2'
_chemical_formula_sum              'C9 H13 N3 O2'
_chemical_formula_weight           195.223
loop_
  _atom_type_symbol
  _atom_type_scat_dispersion_real
  _atom_type_scat_dispersion_imag
  _atom_type_scat_Cromer_Mann_a1
  _atom_type_scat_Cromer_Mann_a2
  _atom_type_scat_Cromer_Mann_a3
  _atom_type_scat_Cromer_Mann_a4
  _atom_type_scat_Cromer_Mann_b1
  _atom_type_scat_Cromer_Mann_b2
  _atom_type_scat_Cromer_Mann_b3
  _atom_type_scat_Cromer_Mann_b4
  _atom_type_scat_Cromer_Mann_c
  _atom_type_scat_source
  _atom_type_scat_dispersion_source
 H 0.00000 0.00000 0.49300 0.32291 0.14019 0.04081 10.51090 26.12570 3.14236
 57.79970 0.0030380000826
 'International Tables Volume C Table 6.1.1.4 (pp. 500-502)'
 'Henke, Gullikson and Davis, At. Data and Nucl. Data Tables, 1993, 54, 2'
 C 0.01920 0.00962 2.31000 1.02000 1.58860 0.86500 20.84390 10.20750 0.56870
 51.65120 0.215599998832
 'International Tables Volume C Table 6.1.1.4 (pp. 500-502)'
 'Henke, Gullikson and Davis, At. Data and Nucl. Data Tables, 1993, 54, 2'
 O 0.05239 0.03377 3.04850 2.28680 1.54630 0.86700 13.27710 5.70110 0.32390
 32.90890 0.250800013542
 'International Tables Volume C Table 6.1.1.4 (pp. 500-502)'
 'Henke, Gullikson and Davis, At. Data and Nucl. Data Tables, 1993, 54, 2'
 N 0.03256 0.01839 12.21260 3.13220 2.01250 1.16630 0.00570 9.89330 28.99750
 0.58260 -11.5290002823
 'International Tables Volume C Table 6.1.1.4 (pp. 500-502)'
 'Henke, Gullikson and Davis, At. Data and Nucl. Data Tables, 1993, 54, 2'

_space_group_crystal_system        'monoclinic'
_space_group_IT_number             14
_space_group_name_H-M_alt          'P 1 21/c 1'
_space_group_name_Hall             '-P 2ybc'
loop_
  _space_group_symop_id
  _space_group_symop_operation_xyz
 1 x,y,z
 2 -x,y+1/2,-z+1/2
 3 -x,-y,-z
 4 x,-y-1/2,z-1/2

_symmetry_Int_Tables_number        14
_cell_length_a                     5.20600(6)
_cell_length_b                     19.85548(18)
_cell_length_c                     9.15229(9)
_cell_angle_alpha                  90
_cell_angle_beta                   90.9079(9)
_cell_angle_gamma                  90
_cell_volume                       945.932(17)
_cell_formula_units_Z              4
_cell_measurement_reflns_used    10449
_cell_measurement_temperature    99.97(13)
_cell_measurement_theta_max      72.6230
_cell_measurement_theta_min      5.3120
_exptl_absorpt_coefficient_mu      0.822
_exptl_crystal_density_diffrn      1.371
_exptl_crystal_F_000               417.401
_exptl_crystal_description       block
_diffrn_ambient_temperature      99.97(13)
_diffrn_measurement_device_type  'SuperNova, Dual, Cu at zero, EosS2'
_diffrn_reflns_av_R_equivalents    0.0237
_diffrn_reflns_av_unetI/netI       0.0114
_diffrn_reflns_Laue_measured_fraction_full  0.9988
_diffrn_reflns_Laue_measured_fraction_max  0.9873
_diffrn_reflns_limit_h_max         6
_diffrn_reflns_limit_h_min         -6
_diffrn_reflns_limit_k_max         24
_diffrn_reflns_limit_k_min         -24
_diffrn_reflns_limit_l_max         11
_diffrn_reflns_limit_l_min         -11
_diffrn_reflns_number              13324
_diffrn_reflns_point_group_measured_fraction_full  0.9988
_diffrn_reflns_point_group_measured_fraction_max  0.9873
_diffrn_reflns_theta_full          67.6840
_diffrn_reflns_theta_max           72.74
_diffrn_reflns_theta_min           4.45
_diffrn_measured_fraction_theta_full  0.9988
_diffrn_measured_fraction_theta_max  0.9873
_diffrn_radiation_type             'Cu K\a'
_diffrn_radiation_wavelength       1.54184
_reflns_Friedel_coverage           0.0
_reflns_limit_h_max                6
_reflns_limit_h_min                -6
_reflns_limit_k_max                24
_reflns_limit_k_min                0
_reflns_limit_l_max                11
_reflns_limit_l_min                0
_reflns_number_gt                  1829
_reflns_number_total               1859
_reflns_threshold_expression       I>=2u(I)
_computing_molecular_graphics      'Olex2 1.3 (Dolomanov et al., 2009)'
_computing_publication_material    'Olex2 1.3 (Dolomanov et al., 2009)'
_computing_structure_refinement    'olex2.refine 1.3 (Bourhis et al., 2015)'
_refine_diff_density_max           0.0901
_refine_diff_density_min           -0.0834
_refine_diff_density_rms           0.0216
_refine_ls_d_res_high              0.8073
_refine_ls_d_res_low               9.9277
_refine_ls_goodness_of_fit_ref     1.1903
_refine_ls_hydrogen_treatment      refall
_refine_ls_matrix_type             full
_refine_ls_number_constraints      0
_refine_ls_number_parameters       244
_refine_ls_number_reflns           1859
_refine_ls_number_restraints       0
_refine_ls_R_factor_all            0.0138
_refine_ls_R_factor_gt             0.0134
_refine_ls_restrained_S_all        1.1903
_refine_ls_shift/su_max            0.0004
_refine_ls_shift/su_mean           0.0000
_refine_ls_structure_factor_coef   Fsqd
_refine_ls_weighting_details      
 'w=1/[\s^2^(Fo^2^)+(0.0175P)^2^+0.0152P] where P=(Fo^2^+2Fc^2^)/3'
_refine_ls_weighting_scheme        calc
_refine_ls_wR_factor_gt            0.0329
_refine_ls_wR_factor_ref           0.0331
_olex2_refinement_description
;
;
loop_
  _atom_site_label
  _atom_site_type_symbol
  _atom_site_fract_x
  _atom_site_fract_y
  _atom_site_fract_z
  _atom_site_U_iso_or_equiv
  _atom_site_adp_type
  _atom_site_occupancy
  _atom_site_refinement_flags_posn
 C1 C 0.86849(8) 0.395928(18) -0.61841(4) 0.01112(9) Uani 1.000000 .
 N1 N 1.07603(7) 0.354660(16) -0.61949(4) 0.01306(8) Uani 1.000000 .
 O1 O 0.23623(5) 0.370368(14) 0.00795(3) 0.01594(8) Uani 1.000000 .
 C2 C 0.75071(8) 0.386581(19) -0.48557(4) 0.01202(9) Uani 1.000000 .
 H2 H 0.5826(12) 0.4080(3) -0.4395(6) 0.0297(15) Uani 1.000000 .
 N2 N 1.09301(7) 0.320892(16) -0.49560(4) 0.01315(8) Uani 1.000000 .
 O2 O 0.42056(6) 0.309909(14) 0.18741(3) 0.01395(8) Uani 1.000000 .
 H2A H 0.2858(15) 0.3303(4) 0.2486(7) 0.0241(17) Uani 1.000000 .
 C3 C 0.86617(8) 0.31104(2) -0.26858(4) 0.01136(9) Uani 1.000000 .
 H3A H 0.8491(12) 0.2572(3) -0.2828(6) 0.0296(15) Uani 1.000000 .
 H3B H 1.0402(11) 0.3221(3) -0.2056(6) 0.0295(15) Uani 1.000000 .
 N3 N 0.89686(6) 0.340392(15) -0.41443(3) 0.01016(8) Uani 1.000000 .
 C4 C 0.63447(8) 0.33903(2) -0.19056(4) 0.01270(9) Uani 1.000000 .
 H4A H 0.6558(13) 0.3933(3) -0.1759(6) 0.0334(16) Uani 1.000000 .
 H4B H 0.4596(11) 0.3299(3) -0.2563(6) 0.0309(15) Uani 1.000000 .
 C5 C 0.61440(8) 0.30483(2) -0.04225(4) 0.01219(9) Uani 1.000000 .
 H5A H 0.5787(12) 0.2508(3) -0.0553(6) 0.0316(16) Uani 1.000000 .
 H5B H 0.7929(11) 0.3096(3) 0.0191(6) 0.0296(15) Uani 1.000000 .
 C6 C 0.40308(7) 0.332276(19) 0.05156(4) 0.01094(9) Uani 1.000000 .
 C7 C 0.80702(8) 0.441671(19) -0.74073(4) 0.01433(9) Uani 1.000000 .
 H7 H 0.8943(12) 0.4274(3) -0.8409(6) 0.0328(16) Uani 1.000000 .
 C8 C 0.78183(9) 0.51651(2) -0.71043(5) 0.01718(10) Uani 1.000000 .
 H8A H 0.8093(12) 0.5315(3) -0.5978(7) 0.0307(15) Uani 1.000000 .
 H8B H 0.8528(12) 0.5510(3) -0.7925(7) 0.0370(17) Uani 1.000000 .
 C9 C 0.54839(9) 0.47546(2) -0.74840(5) 0.01717(10) Uani 1.000000 .
 H9A H 0.4603(13) 0.4820(3) -0.8567(7) 0.0396(18) Uani 1.000000 .
 H9B H 0.4158(12) 0.4641(3) -0.6639(7) 0.0352(16) Uani 1.000000 .

loop_
  _atom_site_aniso_label
  _atom_site_aniso_U_11
  _atom_site_aniso_U_22
  _atom_site_aniso_U_33
  _atom_site_aniso_U_12
  _atom_site_aniso_U_13
  _atom_site_aniso_U_23
 C1 0.0132(2) 0.01144(18) 0.00881(18) 0.00073(14) 0.00213(14) 0.00050(13)
 N1 0.01415(18) 0.01603(16) 0.00918(16) 0.00290(12) 0.00559(13) 0.00160(12)
 O1 0.01567(16) 0.02187(15) 0.01036(15) 0.00650(11) 0.00250(11) 0.00156(10)
 C2 0.0125(2) 0.01378(18) 0.00986(18) 0.00222(15) 0.00313(15) 0.00055(14)
 H2 0.033(4) 0.041(4) 0.016(3) 0.013(3) 0.012(3) 0.003(3)
 N2 0.01342(18) 0.01561(17) 0.01055(16) 0.00410(13) 0.00383(13) 0.00272(12)
 O2 0.01619(17) 0.01662(15) 0.00916(14) 0.00352(11) 0.00363(12) 0.00198(11)
 H2A 0.031(5) 0.031(4) 0.010(4) 0.005(4) 0.006(3) 0.005(3)
 C3 0.0118(2) 0.0139(2) 0.00840(18) 0.00147(15) 0.00224(16) 0.00093(14)
 H3A 0.042(4) 0.023(4) 0.025(4) 0.004(3) 0.011(3) 0.002(3)
 H3B 0.025(4) 0.046(4) 0.018(3) -0.000(3) -0.004(3) 0.002(3)
 N3 0.01093(17) 0.01135(15) 0.00827(16) 0.00015(12) 0.00243(12) 0.00004(11)
 C4 0.0140(2) 0.0144(2) 0.00978(19) 0.00240(15) 0.00431(15) 0.00188(14)
 H4A 0.051(5) 0.025(4) 0.025(4) 0.011(3) 0.014(3) -0.001(3)
 H4B 0.018(4) 0.050(4) 0.025(4) 0.000(3) -0.001(3) 0.004(3)
 C5 0.0134(2) 0.0141(2) 0.00920(19) 0.00194(14) 0.00349(16) 0.00139(14)
 H5A 0.039(4) 0.023(4) 0.034(4) 0.004(3) 0.012(3) 0.001(3)
 H5B 0.025(4) 0.042(4) 0.021(3) 0.004(3) -0.005(3) 0.004(3)
 C6 0.0118(2) 0.01279(18) 0.00829(18) 0.00028(14) 0.00195(14) -0.00007(13)
 C7 0.0190(2) 0.01401(19) 0.01003(19) 0.00208(15) 0.00235(16) 0.00124(14)
 H7 0.041(4) 0.038(4) 0.020(4) 0.008(3) 0.011(3) 0.007(3)
 C8 0.0193(2) 0.0126(2) 0.0197(2) -0.00095(16) 0.00001(17) 0.00237(17)
 H8A 0.038(4) 0.023(4) 0.030(4) -0.003(3) -0.004(3) -0.010(3)
 H8B 0.034(4) 0.038(4) 0.040(4) -0.004(3) 0.008(3) 0.014(3)
 C9 0.0178(2) 0.01466(19) 0.0190(2) 0.00033(16) -0.00298(19) 0.00219(16)
 H9A 0.049(5) 0.031(4) 0.038(4) -0.002(3) -0.024(4) 0.009(3)
 H9B 0.025(4) 0.039(4) 0.042(4) -0.001(3) 0.006(3) 0.010(3)

loop_
  _geom_bond_atom_site_label_1
  _geom_bond_atom_site_label_2
  _geom_bond_distance
  _geom_bond_site_symmetry_2
  _geom_bond_publ_flag
 C1 N1 1.3562(5) . ?
 C1 C2 1.3828(5) . ?
 C1 C7 1.4728(5) . ?
 N1 N2 1.3191(4) . ?
 O1 C6 1.2145(5) . ?
 C2 H2 1.066(6) . ?
 C2 N3 1.3521(5) . ?
 N2 N3 1.3298(5) . ?
 O2 H2A 0.991(7) . ?
 O2 C6 1.3220(5) . ?
 C3 H3A 1.081(6) . ?
 C3 H3B 1.089(6) . ?
 C3 N3 1.4676(5) . ?
 C3 C4 1.5169(5) . ?
 C4 H4A 1.091(6) . ?
 C4 H4B 1.098(6) . ?
 C4 C5 1.5228(5) . ?
 C5 H5A 1.096(6) . ?
 C5 H5B 1.082(6) . ?
 C5 C6 1.5081(5) . ?
 C7 H7 1.068(6) . ?
 C7 C8 1.5176(5) . ?
 C7 C9 1.5050(6) . ?
 C8 H8A 1.080(6) . ?
 C8 H8B 1.086(6) . ?
 C8 C9 1.4996(6) . ?
 C9 H9A 1.093(6) . ?
 C9 H9B 1.069(6) . ?

loop_
  _geom_angle_atom_site_label_1
  _geom_angle_atom_site_label_2
  _geom_angle_atom_site_label_3
  _geom_angle
  _geom_angle_site_symmetry_1
  _geom_angle_site_symmetry_3
  _geom_angle_publ_flag
 C2 C1 N1 106.84(3) . . ?
 C7 C1 N1 122.05(4) . . ?
 C7 C1 C2 131.07(4) . . ?
 N2 N1 C1 110.08(3) . . ?
 H2 C2 C1 132.2(3) . . ?
 N3 C2 C1 105.10(4) . . ?
 N3 C2 H2 122.7(3) . . ?
 N3 N2 N1 106.89(3) . . ?
 C6 O2 H2A 110.8(4) . . ?
 H3B C3 H3A 109.3(4) . . ?
 N3 C3 H3A 107.0(3) . . ?
 N3 C3 H3B 107.4(3) . . ?
 C4 C3 H3A 110.8(3) . . ?
 C4 C3 H3B 109.7(3) . . ?
 C4 C3 N3 112.43(3) . . ?
 N2 N3 C2 111.08(3) . . ?
 C3 N3 C2 129.70(3) . . ?
 C3 N3 N2 119.22(3) . . ?
 H4A C4 C3 109.8(3) . . ?
 H4B C4 C3 109.9(3) . . ?
 H4B C4 H4A 108.2(5) . . ?
 C5 C4 C3 108.82(3) . . ?
 C5 C4 H4A 109.8(3) . . ?
 C5 C4 H4B 110.3(3) . . ?
 H5A C5 C4 110.7(3) . . ?
 H5B C5 C4 110.7(3) . . ?
 H5B C5 H5A 106.6(4) . . ?
 C6 C5 C4 114.04(3) . . ?
 C6 C5 H5A 107.0(3) . . ?
 C6 C5 H5B 107.5(3) . . ?
 O2 C6 O1 123.82(4) . . ?
 C5 C6 O1 124.22(3) . . ?
 C5 C6 O2 111.97(3) . . ?
 H7 C7 C1 113.5(3) . . ?
 C8 C7 C1 118.90(3) . . ?
 C8 C7 H7 117.1(3) . . ?
 C9 C7 C1 119.59(4) . . ?
 C9 C7 H7 118.1(3) . . ?
 C9 C7 C8 59.48(3) . . ?
 H8A C8 C7 115.7(3) . . ?
 H8B C8 C7 117.4(4) . . ?
 H8B C8 H8A 116.5(5) . . ?
 C9 C8 C7 59.84(3) . . ?
 C9 C8 H8A 117.7(3) . . ?
 C9 C8 H8B 117.8(3) . . ?
 C8 C9 C7 60.68(3) . . ?
 H9A C9 C7 117.2(4) . . ?
 H9A C9 C8 118.2(3) . . ?
 H9B C9 C7 117.4(3) . . ?
 H9B C9 C8 118.5(3) . . ?
 H9B C9 H9A 114.5(5) . . ?

loop_
  _geom_torsion_atom_site_label_1
  _geom_torsion_atom_site_label_2
  _geom_torsion_atom_site_label_3
  _geom_torsion_atom_site_label_4
  _geom_torsion
  _geom_torsion_site_symmetry_1
  _geom_torsion_site_symmetry_2
  _geom_torsion_site_symmetry_3
  _geom_torsion_site_symmetry_4
  _geom_torsion_publ_flag
 C1 N1 N2 N3 -0.09(3) . . . . ?
 C1 C2 N3 N2 -0.52(4) . . . . ?
 C1 C2 N3 C3 179.76(3) . . . . ?
 C1 C7 C8 C9 -109.23(5) . . . . ?
 C1 C7 C9 C8 108.08(5) . . . . ?
 N1 N2 N3 C2 0.39(3) . . . . ?
 N1 N2 N3 C3 -179.86(3) . . . . ?
 O1 C6 C5 C4 11.17(4) . . . . ?
 C2 N3 C3 C4 -0.66(4) . . . . ?
 N2 N3 C3 C4 179.64(4) . . . . ?
 O2 C6 C5 C4 -168.87(3) . . . . ?
 C3 C4 C5 C6 175.41(3) . . . . ?

loop_
  _refln_index_h
  _refln_index_k
  _refln_index_l
  _refln_F_squared_calc
  _refln_F_squared_meas
  _refln_F_squared_sigma
  _refln_F_squared_weight
  _refln_observed_status
-6 0 2 174.884 172.000 4.809 0.944 o
-6 1 1 8.075 7.860 0.706 51.682 o
-6 1 2 36.008 36.027 1.402 11.373 o
-6 1 3 36.462 36.405 1.314 12.315 o
-6 2 1 0.177 0.095 0.298 362.687 o
-6 2 2 1.989 1.922 0.400 172.858 o
-6 2 3 122.715 127.153 2.614 2.461 o
-6 3 1 24.053 23.110 2.240 5.964 o
-6 3 2 44.989 46.185 1.522 9.096 o
-6 3 3 48.214 48.791 2.073 5.755 o
-6 4 1 56.171 56.006 1.678 7.140 o
-6 4 2 271.620 265.713 4.052 0.773 o
-6 5 1 45.120 41.061 1.056 13.972 o
-6 5 2 92.325 91.015 2.000 4.144 o
-6 6 1 1.701 2.218 0.255 349.303 o
-6 7 1 92.345 85.401 2.428 3.395 o
-5 0 2 241.865 233.804 7.217 0.452 o
-5 0 4 73.788 71.951 3.234 2.505 o
-5 0 6 193.401 197.755 4.796 0.880 o
-5 1 1 132.025 135.416 3.542 1.654 o
-5 1 2 65.635 65.930 2.096 4.927 o
-5 1 3 279.864 274.326 10.024 0.258 o
-5 1 4 33.263 32.389 1.046 17.154 o
-5 1 5 96.323 94.811 2.308 3.447 o
-5 1 6 47.371 48.492 1.446 9.409 o
-5 1 7 23.093 22.923 0.808 28.385 o
-5 2 1 16.570 17.576 0.935 27.138 o
-5 2 2 36.505 37.885 1.350 11.808 o
-5 2 3 183.863 185.141 4.333 1.034 o
-5 2 4 56.359 57.530 1.397 8.705 o
-5 2 5 75.443 78.192 2.054 4.617 o
-5 2 6 30.904 32.145 1.155 15.685 o
-5 2 7 3.787 4.775 0.376 158.123 o
-5 3 1 1252.660 1248.340 15.370 0.045 o
-5 3 2 1.986 2.304 0.432 150.843 o
-5 3 3 8.164 8.073 0.804 41.841 o
-5 3 4 205.672 209.832 2.911 1.336 o
-5 3 5 63.460 63.669 1.819 6.004 o
-5 3 6 4.026 3.979 0.431 131.363 o
-5 3 7 97.867 101.340 4.151 1.522 o
-5 4 1 7.036 8.053 0.558 75.162 o
-5 4 2 49.826 52.033 1.561 8.294 o
-5 4 3 146.242 142.600 4.370 1.193 o
-5 4 4 159.967 159.335 2.805 1.826 o
-5 4 5 19.422 18.229 1.417 13.751 o
-5 4 6 62.032 63.650 4.050 1.784 o
-5 4 7 38.697 38.262 1.498 10.076 o
-5 5 1 0.085 0.687 0.324 302.795 o
-5 5 2 8.295 6.776 0.708 51.815 o
-5 5 3 46.572 48.212 1.552 8.698 o
-5 5 4 0.017 0.603 0.262 460.025 o
-5 5 5 0.842 0.601 0.282 363.520 o
-5 5 6 11.225 12.017 0.649 51.977 o
-5 6 1 199.636 195.442 2.974 1.384 o
-5 6 2 4.338 3.930 0.360 166.350 o
-5 6 3 39.745 39.718 1.092 14.504 o
-5 6 4 1.188 1.772 0.322 264.228 o
-5 6 5 117.142 116.007 7.959 0.478 o
-5 6 6 77.164 74.943 4.728 1.308 o
-5 7 1 6.474 7.265 0.492 92.314 o
-5 7 2 0.203 0.610 0.218 627.623 o
-5 7 3 95.029 95.449 1.804 4.424 o
-5 7 4 180.876 174.679 7.117 0.524 o
-5 7 5 44.274 44.335 2.418 4.649 o
-5 7 6 8.141 7.653 0.580 69.423 o
-5 8 1 0.055 0.533 0.265 451.040 o
-5 8 2 0.035 0.370 0.204 753.825 o
-5 8 3 312.304 308.856 5.281 0.531 o
-5 8 4 117.929 116.249 6.920 0.614 o
-5 8 5 86.424 78.289 1.823 4.906 o
-5 8 6 55.554 48.865 1.899 6.257 o
-5 9 1 110.243 113.832 2.782 2.499 o
-5 9 2 62.933 61.956 1.332 8.423 o
-5 9 3 2.948 3.214 0.453 130.307 o
-5 9 4 116.248 108.333 2.647 2.608 o
-5 9 5 11.767 11.727 0.769 40.721 o
-5 10 1 305.226 310.978 3.527 0.719 o
-5 10 2 44.807 44.304 1.247 11.631 o
-5 10 3 250.675 239.244 6.827 0.479 o
-5 10 4 431.062 425.367 5.886 0.339 o
-5 10 5 145.581 127.760 2.249 2.515 o
-5 11 1 25.896 27.204 1.135 17.407 o
-5 11 2 18.472 17.967 0.755 34.797 o
-5 11 3 18.280 16.462 0.852 30.339 o
-5 11 4 32.167 33.305 1.195 14.720 o
-5 12 1 18.854 20.462 0.719 35.675 o
-5 12 2 50.336 52.391 0.964 13.223 o
-5 12 3 26.773 25.884 1.306 14.250 o
-5 12 4 9.918 9.453 0.563 66.967 o
-5 13 1 3.618 3.735 0.274 245.682 o
-5 13 2 33.617 35.357 0.821 21.306 o
-5 13 3 13.469 13.720 0.581 55.188 o
-5 14 1 0.544 0.881 0.184 754.690 o
-5 14 2 0.452 0.850 0.245 480.437 o
-5 14 3 649.170 649.576 10.717 0.130 o
-5 15 1 0.003 0.080 0.182 987.268 o
-4 0 2 438.440 413.513 7.495 0.277 o
-4 0 4 289.540 255.308 9.558 0.277 o
-4 0 6 37.132 34.560 2.307 5.271 o
-4 0 8 314.826 332.946 6.916 0.393 o
-4 1 1 585.854 577.817 4.461 0.249 o
-4 1 2 4.045 4.368 0.328 187.931 o
-4 1 3 28.223 27.691 0.773 26.169 o
-4 1 4 6.822 6.592 0.491 92.493 o
-4 1 5 25.058 25.600 1.069 19.230 o
-4 1 6 4.004 3.451 0.983 32.200 o
-4 1 7 62.829 63.602 1.560 7.175 o
-4 1 8 58.913 59.332 1.310 8.985 o
-4 2 1 472.786 471.157 3.498 0.377 o
-4 2 2 18.404 18.539 0.937 26.223 o
-4 2 3 92.724 87.493 2.157 3.861 o
-4 2 4 296.254 285.284 3.466 0.775 o
-4 2 5 409.817 401.648 12.882 0.148 o
-4 2 6 6.830 7.124 0.789 44.612 o
-4 2 7 66.762 67.697 1.607 6.644 o
-4 2 8 0.842 0.950 0.229 500.486 o
-4 3 1 41.840 44.154 0.891 16.562 o
-4 3 2 445.211 436.704 3.974 0.401 o
-4 3 3 449.723 443.386 7.854 0.255 o
-4 3 4 19.897 19.663 0.718 35.280 o
-4 3 5 315.793 326.239 7.942 0.334 o
-4 3 6 29.276 30.920 1.699 9.161 o
-4 3 7 30.648 31.444 1.054 17.654 o
-4 3 8 25.702 26.907 0.822 25.825 o
-4 4 1 531.679 523.273 4.517 0.290 o
-4 4 2 95.578 95.746 1.601 4.852 o
-4 4 3 1.381 1.176 0.204 534.279 o
-4 4 4 107.696 106.682 1.761 4.003 o
-4 4 5 382.459 385.091 8.164 0.282 o
-4 4 6 535.221 555.252 9.184 0.181 o
-4 4 7 8.826 8.922 0.569 68.533 o
-4 4 8 51.030 54.345 1.172 11.032 o
-4 5 1 186.341 185.523 2.906 1.512 o
-4 5 2 64.115 63.505 1.200 9.032 o
-4 5 3 13.721 13.232 0.507 63.625 o
-4 5 4 11.015 11.145 0.507 71.461 o
-4 5 5 40.517 43.319 1.394 10.673 o
-4 5 6 100.665 105.186 2.159 3.514 o
-4 5 7 19.484 20.438 0.820 30.265 o
-4 5 8 0.782 0.579 0.189 709.053 o
-4 6 1 1.552 1.951 0.320 256.804 o
-4 6 2 598.281 578.619 6.487 0.209 o
-4 6 3 0.891 1.080 0.203 592.122 o
-4 6 4 94.388 95.893 1.844 4.351 o
-4 6 5 247.205 253.864 5.914 0.572 o
-4 6 6 17.596 17.957 0.840 30.915 o
-4 6 7 116.813 122.634 2.443 2.735 o
-4 6 8 97.887 104.330 2.405 3.191 o
-4 7 1 506.129 489.671 4.117 0.326 o
-4 7 2 172.054 167.608 1.845 2.218 o
-4 7 3 177.624 174.454 1.830 2.123 o
-4 7 4 486.067 484.840 5.238 0.309 o
-4 7 5 130.302 134.490 2.532 2.411 o
-4 7 6 16.883 15.826 0.775 35.336 o
-4 7 7 19.387 19.916 0.765 33.112 o
-4 7 8 278.740 290.510 5.242 0.588 o
-4 8 1 196.094 195.760 2.486 1.581 o
-4 8 2 249.118 247.465 3.054 1.032 o
-4 8 3 51.848 50.619 1.365 9.571 o
-4 8 4 545.197 548.532 7.293 0.216 o
-4 8 5 23.582 25.330 0.911 24.056 o
-4 8 6 357.245 369.952 5.274 0.451 o
-4 8 7 3.680 3.655 0.353 179.595 o
-4 8 8 14.032 13.959 1.025 25.012 o
-4 9 1 23.665 25.351 0.939 23.149 o
-4 9 2 222.216 213.401 3.904 0.993 o
-4 9 3 63.940 65.377 1.359 8.072 o
-4 9 4 29.876 32.154 0.898 21.213 o
-4 9 5 5.836 6.372 0.607 70.218 o
-4 9 6 83.456 82.451 3.241 2.383 o
-4 9 7 59.257 60.433 1.621 7.155 o
-4 10 1 175.919 177.418 2.467 1.807 o
-4 10 2 21.289 23.867 0.872 26.509 o
-4 10 3 10.951 10.338 0.479 77.221 o
-4 10 4 53.248 54.104 1.105 11.357 o
-4 10 5 160.199 161.869 3.335 1.540 o
-4 10 6 49.748 50.550 1.353 9.855 o
-4 10 7 42.686 41.956 0.970 15.479 o
-4 11 1 317.108 318.949 3.602 0.679 o
-4 11 2 9.237 10.237 0.580 64.867 o
-4 11 3 13.173 14.050 0.541 59.848 o
-4 11 4 341.058 342.653 3.977 0.583 o
-4 11 5 28.877 26.881 0.766 26.271 o
-4 11 6 99.213 102.780 2.034 3.781 o
-4 11 7 1.719 1.726 0.273 325.633 o
-4 12 1 10.661 11.069 0.613 57.514 o
-4 12 2 294.266 300.204 3.365 0.774 o
-4 12 3 5.878 6.681 0.406 122.647 o
-4 12 4 173.554 172.566 2.127 2.023 o
-4 12 5 179.444 177.911 2.280 1.866 o
-4 12 6 49.866 50.862 1.794 6.959 o
-4 12 7 3.976 3.990 0.636 70.385 o
-4 13 1 253.896 258.735 3.072 0.993 o
-4 13 2 39.781 40.608 0.975 16.122 o
-4 13 3 85.653 84.927 1.482 5.773 o
-4 13 4 296.839 288.758 8.239 0.335 o
-4 13 5 83.673 82.752 1.861 4.823 o
-4 13 6 132.948 131.004 2.428 2.493 o
-4 14 1 7.450 7.216 0.400 114.475 o
-4 14 2 1.106 0.810 0.198 601.776 o
-4 14 3 34.154 35.400 0.898 19.485 o
-4 14 4 0.601 1.119 0.278 371.094 o
-4 14 5 298.060 292.695 5.875 0.502 o
-4 14 6 22.899 23.287 0.679 33.980 o
-4 15 1 19.531 20.180 0.598 42.538 o
-4 15 2 15.143 16.558 0.562 52.714 o
-4 15 3 28.867 29.847 0.973 20.044 o
-4 15 4 21.875 22.131 0.639 37.180 o
-4 15 5 187.775 189.023 3.748 1.192 o
-4 16 1 11.140 11.533 0.427 84.291 o
-4 16 2 101.953 107.749 1.553 4.532 o
-4 16 3 14.234 15.131 0.721 41.097 o
-4 16 4 4.984 4.913 0.261 219.197 o
-4 16 5 0.538 1.171 0.258 424.806 o
-4 17 1 27.068 27.750 0.767 26.869 o
-4 17 2 39.140 39.079 0.782 19.750 o
-4 17 3 23.735 22.667 0.623 36.300 o
-4 17 4 229.686 225.537 3.430 1.060 o
-4 18 1 9.923 10.189 0.421 91.800 o
-4 18 2 10.800 11.161 0.542 66.638 o
-4 18 3 46.087 44.291 1.258 11.374 o
-4 19 1 3.450 4.331 0.420 139.367 o
-3 0 2 376.981 362.755 10.738 0.203 o
-3 0 4 266.625 244.780 3.246 0.943 o
-3 0 6 1101.030 980.077 12.816 0.063 o
-3 0 8 1.661 1.775 0.441 149.747 o
-3 0 10 31.240 31.043 1.319 13.175 o
-3 1 1 1030.230 1033.430 15.104 0.058 o
-3 1 2 110.157 110.680 2.106 3.361 o
-3 1 3 40.571 41.493 0.937 16.451 o
-3 1 4 23.224 22.526 0.713 32.432 o
-3 1 5 13.938 13.858 0.424 73.469 o
-3 1 6 789.463 707.835 8.826 0.124 o
-3 1 7 46.240 44.405 1.486 9.349 o
-3 1 8 0.531 0.387 0.226 564.540 o
-3 1 9 45.850 47.702 1.291 10.903 o
-3 1 10 10.776 12.491 0.579 60.492 o
-3 2 1 132.731 134.342 1.236 3.677 o
-3 2 2 0.384 0.745 0.152 1075.770 o
-3 2 3 1027.100 970.889 8.896 0.081 o
-3 2 4 23.251 20.871 0.692 33.945 o
-3 2 5 718.543 666.275 10.024 0.126 o
-3 2 6 283.773 270.611 3.209 0.860 o
-3 2 7 620.805 592.793 7.062 0.190 o
-3 2 8 31.809 29.981 1.009 18.479 o
-3 2 9 208.210 216.721 3.028 1.271 o
-3 2 10 38.739 41.686 1.501 9.902 o
-3 3 1 2144.420 2131.350 22.401 0.017 o
-3 3 2 27.858 27.967 0.638 30.930 o
-3 3 3 129.156 129.038 2.193 2.785 o
-3 3 4 0.070 0.577 0.206 718.578 o
-3 3 5 63.273 62.352 1.272 8.731 o
-3 3 6 58.261 55.933 1.294 9.294 o
-3 3 7 26.762 27.994 1.172 16.435 o
-3 3 8 24.171 24.301 0.979 21.961 o
-3 3 9 124.044 133.354 2.180 2.843 o
-3 3 10 230.543 256.798 4.881 0.735 o
-3 4 1 366.989 364.363 3.870 0.537 o
-3 4 2 623.951 607.195 7.198 0.185 o
-3 4 3 70.826 69.018 1.157 8.444 o
-3 4 4 7.472 7.543 0.550 76.364 o
-3 4 5 121.967 117.397 1.399 4.018 o
-3 4 6 86.083 89.860 1.589 5.344 o
-3 4 7 1.160 1.189 0.347 238.301 o
-3 4 8 11.221 11.851 0.692 47.727 o
-3 4 9 331.778 351.788 6.109 0.427 o
-3 5 1 1165.030 1139.800 7.009 0.069 o
-3 5 2 75.403 77.047 1.457 6.557 o
-3 5 3 166.535 166.061 2.441 1.950 o
-3 5 4 40.973 40.133 0.930 16.617 o
-3 5 5 347.561 346.876 3.273 0.625 o
-3 5 6 80.728 80.104 1.620 5.670 o
-3 5 7 77.707 75.679 2.408 3.766 o
-3 5 8 0.209 0.552 0.266 436.651 o
-3 5 9 6.762 6.219 0.411 117.305 o
-3 6 1 223.207 219.887 2.480 1.343 o
-3 6 2 44.054 43.776 1.088 13.537 o
-3 6 3 31.911 30.869 0.772 23.965 o
-3 6 4 178.775 173.677 1.617 2.218 o
-3 6 5 809.242 796.669 5.897 0.135 o
-3 6 6 439.254 453.554 4.646 0.373 o
-3 6 7 31.860 32.783 1.214 14.518 o
-3 6 8 109.195 107.249 2.340 3.081 o
-3 6 9 202.833 214.668 4.174 0.983 o
-3 7 1 9.186 11.352 0.761 43.558 o
-3 7 2 839.403 835.780 5.917 0.126 o
-3 7 3 100.091 100.307 1.626 4.570 o
-3 7 4 25.893 26.116 0.605 34.213 o
-3 7 5 95.207 96.137 1.619 4.816 o
-3 7 6 376.272 394.008 5.271 0.422 o
-3 7 7 177.489 182.352 3.229 1.440 o
-3 7 8 11.777 10.981 0.520 68.109 o
-3 7 9 191.268 204.103 3.308 1.291 o
-3 8 1 19.242 20.516 0.727 34.968 o
-3 8 2 774.556 765.199 6.036 0.143 o
-3 8 3 23.706 23.390 0.564 39.053 o
-3 8 4 86.810 84.813 1.258 6.404 o
-3 8 5 1.804 2.578 0.334 229.699 o
-3 8 6 336.770 341.793 4.278 0.565 o
-3 8 7 118.814 121.672 2.489 2.666 o
-3 8 8 0.485 0.581 0.198 699.548 o
-3 8 9 106.189 91.287 4.955 1.132 o
-3 9 1 525.418 533.151 4.010 0.302 o
-3 9 2 58.362 59.400 0.988 11.309 o
-3 9 3 302.921 297.376 2.262 0.883 o
-3 9 4 513.080 521.051 4.241 0.308 o
-3 9 5 255.414 261.076 3.701 0.873 o
-3 9 6 341.959 354.122 9.497 0.250 o
-3 9 7 41.581 40.632 1.243 12.283 o
-3 9 8 3.985 4.532 0.442 125.399 o
-3 9 9 0.001 0.170 0.162 1224.620 o
-3 10 1 301.535 301.123 2.451 0.861 o
-3 10 2 869.945 855.472 7.130 0.113 o
-3 10 3 25.190 25.773 0.665 32.237 o
-3 10 4 172.417 177.560 2.043 2.053 o
-3 10 5 28.729 28.192 0.910 21.872 o
-3 10 6 83.050 87.890 2.874 2.818 o
-3 10 7 44.230 43.534 1.018 14.395 o
-3 10 8 1.309 1.257 0.212 509.057 o
-3 11 1 324.808 318.137 2.933 0.729 o
-3 11 2 6.608 7.417 0.340 140.886 o
-3 11 3 28.399 29.399 0.763 26.004 o
-3 11 4 56.806 59.171 1.030 11.205 o
-3 11 5 177.879 179.636 2.477 1.778 o
-3 11 6 354.312 352.990 7.364 0.338 o
-3 11 7 260.245 264.098 2.751 1.018 o
-3 11 8 107.205 104.994 2.285 3.208 o
-3 12 1 14.908 15.634 0.530 56.938 o
-3 12 2 60.947 59.619 0.933 11.357 o
-3 12 3 210.775 213.117 2.018 1.575 o
-3 12 4 8.432 8.878 0.410 103.096 o
-3 12 5 13.785 14.444 0.650 47.592 o
-3 12 6 27.004 27.585 0.864 23.867 o
-3 12 7 57.019 55.950 1.272 9.555 o
-3 12 8 18.174 17.965 0.742 35.695 o
-3 13 1 0.482 0.825 0.205 646.029 o
-3 13 2 829.717 828.188 8.356 0.113 o
-3 13 3 146.170 155.334 1.659 2.793 o
-3 13 4 20.851 21.503 0.643 38.024 o
-3 13 5 18.409 19.088 0.725 36.152 o
-3 13 6 700.442 701.941 7.808 0.149 o
-3 13 7 137.893 134.084 3.101 1.900 o
-3 13 8 65.420 64.500 1.681 6.469 o
-3 14 1 529.317 552.383 3.973 0.295 o
-3 14 2 381.094 386.900 4.126 0.488 o
-3 14 3 228.170 234.128 2.612 1.246 o
-3 14 4 56.120 59.168 1.167 10.241 o
-3 14 5 57.031 58.331 1.410 8.543 o
-3 14 6 4.099 4.885 0.348 170.973 o
-3 14 7 2.392 2.580 0.270 294.766 o
-3 15 1 0.013 0.396 0.202 772.918 o
-3 15 2 47.981 49.003 1.118 12.250 o
-3 15 3 25.084 26.817 0.897 23.707 o
-3 15 4 327.818 336.801 3.157 0.682 o
-3 15 5 0.027 0.750 0.213 671.693 o
-3 15 6 67.798 67.578 1.113 9.004 o
-3 15 7 75.844 73.605 2.057 4.661 o
-3 16 1 142.365 142.816 2.130 2.559 o
-3 16 2 321.765 330.762 3.250 0.692 o
-3 16 3 10.866 11.131 0.505 72.209 o
-3 16 4 36.255 38.169 0.845 19.546 o
-3 16 5 603.355 613.512 8.166 0.175 o
-3 16 6 3.032 2.989 0.364 182.380 o
-3 17 1 3.463 3.373 0.304 223.115 o
-3 17 2 12.247 12.733 0.549 61.600 o
-3 17 3 139.130 140.246 1.807 2.915 o
-3 17 4 339.971 341.041 3.959 0.587 o
-3 17 5 43.166 42.698 1.038 14.398 o
-3 17 6 6.608 6.968 0.324 149.615 o
-3 18 1 217.578 220.180 2.229 1.444 o
-3 18 2 9.392 10.503 0.431 91.089 o
-3 18 3 241.088 248.367 2.630 1.149 o
-3 18 4 59.514 60.209 1.559 7.463 o
-3 18 5 2.531 2.972 0.244 323.138 o
-3 19 1 42.937 43.042 0.910 16.154 o
-3 19 2 230.147 231.813 2.733 1.212 o
-3 19 3 0.556 0.704 0.316 302.540 o
-3 19 4 66.866 63.400 1.737 6.197 o
-3 20 1 291.199 282.571 2.707 0.890 o
-3 20 2 0.047 0.236 0.163 1171.520 o
-3 20 3 2.541 2.785 0.488 118.203 o
-3 21 1 36.364 34.582 0.878 19.389 o
-3 21 2 0.001 0.222 0.309 341.692 o
-2 0 2 5141.780 5065.380 52.146 0.003 o
-2 0 4 968.566 946.540 9.204 0.086 o
-2 0 6 1557.490 1483.440 14.585 0.035 o
-2 0 8 89.228 90.840 3.283 2.265 o
-2 0 10 3.483 3.436 0.664 66.482 o
-2 1 1 762.104 761.926 4.936 0.155 o
-2 1 2 965.099 947.107 9.687 0.085 o
-2 1 3 134.002 135.642 1.572 3.287 o
-2 1 4 337.724 332.017 3.829 0.609 o
-2 1 5 115.145 116.308 1.311 4.373 o
-2 1 6 349.836 334.135 2.998 0.654 o
-2 1 7 737.324 701.263 10.997 0.113 o
-2 1 8 154.464 154.159 3.234 1.646 o
-2 1 9 0.117 0.011 0.351 265.353 o
-2 1 10 251.489 256.790 5.665 0.595 o
-2 2 1 88.579 90.433 0.790 7.486 o
-2 2 2 2039.390 1939.600 16.940 0.021 o
-2 2 3 255.722 255.013 3.015 1.003 o
-2 2 4 69.136 69.476 1.024 9.265 o
-2 2 5 1.006 0.962 0.158 819.507 o
-2 2 6 269.849 268.751 2.370 1.035 o
-2 2 7 329.412 322.035 5.293 0.503 o
-2 2 8 1.255 2.182 0.417 166.594 o
-2 2 9 35.830 33.925 1.543 10.043 o
-2 2 10 10.290 9.701 0.583 63.080 o
-2 3 1 626.471 638.636 3.797 0.227 o
-2 3 2 161.874 160.408 1.452 2.637 o
-2 3 3 15.817 16.860 0.450 62.634 o
-2 3 4 26.587 26.663 0.652 31.593 o
-2 3 5 26.314 28.268 0.731 28.332 o
-2 3 6 52.134 50.319 0.825 14.527 o
-2 3 7 1586.850 1504.610 15.493 0.033 o
-2 3 8 0.060 0.217 0.273 432.926 o
-2 3 9 178.510 178.388 4.390 1.042 o
-2 3 10 49.359 45.524 1.330 10.310 o
-2 4 1 323.135 318.775 3.359 0.691 o
-2 4 2 1966.110 1932.150 18.445 0.021 o
-2 4 3 2.083 2.150 0.179 505.288 o
-2 4 4 736.892 728.918 4.776 0.166 o
-2 4 5 17.433 16.970 0.530 52.086 o
-2 4 6 424.005 428.002 5.021 0.380 o
-2 4 7 303.758 293.097 3.514 0.743 o
-2 4 8 38.280 36.442 1.283 12.471 o
-2 4 9 5.269 5.132 0.483 103.016 o
-2 4 10 8.033 9.889 0.510 79.822 o
-2 5 1 43.106 42.651 0.631 20.463 o
-2 5 2 39.359 39.229 0.585 23.395 o
-2 5 3 625.634 631.414 5.437 0.207 o
-2 5 4 41.101 40.199 0.775 19.103 o
-2 5 5 76.425 77.589 0.978 8.413 o
-2 5 6 219.620 213.421 2.407 1.401 o
-2 5 7 1599.970 1521.900 11.053 0.037 o
-2 5 8 241.158 242.516 3.698 0.939 o
-2 5 9 30.962 31.799 1.093 16.816 o
-2 5 10 294.321 306.106 4.463 0.640 o
-2 6 1 439.628 430.269 3.635 0.423 o
-2 6 2 2160.220 2138.080 14.715 0.020 o
-2 6 3 273.881 287.427 1.968 1.038 o
-2 6 4 5.275 5.066 0.237 230.307 o
-2 6 5 60.514 61.646 1.068 10.327 o
-2 6 6 132.922 132.102 2.113 2.787 o
-2 6 7 102.915 99.557 1.506 4.733 o
-2 6 8 192.891 193.323 2.686 1.534 o
-2 6 9 39.776 39.701 2.203 5.569 o
-2 6 10 4.858 5.066 0.355 159.022 o
-2 7 1 3.140 3.677 0.171 398.327 o
-2 7 2 72.943 70.675 0.876 9.558 o
-2 7 3 254.148 254.977 2.778 1.053 o
-2 7 4 16.603 16.478 0.461 60.369 o
-2 7 5 0.269 0.567 0.133 1410.600 o
-2 7 6 29.567 29.111 0.840 23.337 o
-2 7 7 230.642 230.798 2.708 1.219 o
-2 7 8 44.001 45.692 1.163 12.540 o
-2 7 9 3.240 3.149 0.483 115.989 o
-2 7 10 42.925 43.176 0.949 15.601 o
-2 8 1 875.517 876.630 4.593 0.123 o
-2 8 2 31.878 32.715 0.590 28.678 o
-2 8 3 13.967 13.665 0.357 83.277 o
-2 8 4 611.491 630.475 5.387 0.213 o
-2 8 5 31.021 31.566 0.635 28.120 o
-2 8 6 41.884 41.941 0.993 15.308 o
-2 8 7 36.232 39.060 0.989 16.824 o
-2 8 8 2.570 2.527 0.315 235.975 o
-2 8 9 47.982 47.568 1.378 9.945 o
-2 8 10 230.573 222.997 9.211 0.317 o
-2 9 1 127.019 127.256 1.502 3.620 o
-2 9 2 546.774 548.428 3.937 0.286 o
-2 9 3 374.471 372.525 4.501 0.481 o
-2 9 4 142.889 140.872 2.449 2.304 o
-2 9 5 100.384 103.369 1.342 5.096 o
-2 9 6 5.843 5.920 0.373 138.330 o
-2 9 7 419.869 429.614 4.462 0.407 o
-2 9 8 21.394 20.850 0.705 34.569 o
-2 9 9 43.667 41.084 0.931 15.913 o
-2 9 10 82.678 73.170 1.952 4.755 o
-2 10 1 37.009 38.519 0.635 23.543 o
-2 10 2 102.916 102.537 1.136 5.431 o
-2 10 3 683.266 715.215 15.577 0.083 o
-2 10 4 379.270 387.012 5.812 0.393 o
-2 10 5 1.088 1.390 0.233 455.232 o
-2 10 6 239.617 242.492 3.921 0.900 o
-2 10 7 457.398 458.147 9.205 0.212 o
-2 10 8 103.628 103.667 1.696 4.273 o
-2 10 9 68.583 65.808 1.691 6.256 o
-2 11 1 11.736 11.868 0.358 94.537 o
-2 11 2 338.591 341.871 4.133 0.574 o
-2 11 3 532.555 545.740 6.803 0.232 o
-2 11 4 270.272 284.675 3.653 0.813 o
-2 11 5 170.922 175.026 2.640 1.770 o
-2 11 6 18.756 19.720 0.844 29.714 o
-2 11 7 83.436 82.804 1.243 6.707 o
-2 11 8 20.812 21.122 0.881 26.942 o
-2 11 9 20.516 20.739 0.578 42.573 o
-2 12 1 469.657 461.333 5.111 0.331 o
-2 12 2 113.689 114.102 1.436 4.261 o
-2 12 3 229.906 233.637 1.829 1.424 o
-2 12 4 69.456 71.140 1.039 9.072 o
-2 12 5 1084.110 1080.950 7.610 0.076 o
-2 12 6 18.239 18.400 0.751 35.015 o
-2 12 7 8.025 8.671 0.438 97.916 o
-2 12 8 173.960 173.663 3.182 1.502 o
-2 12 9 11.894 11.083 0.430 82.085 o
-2 13 1 0.547 1.180 0.158 902.696 o
-2 13 2 250.062 256.534 2.119 1.189 o
-2 13 3 861.572 872.039 6.247 0.118 o
-2 13 4 91.419 94.086 1.223 6.003 o
-2 13 5 37.731 39.138 0.810 19.647 o
-2 13 6 125.288 128.687 1.858 3.221 o
-2 13 7 0.492 0.589 0.209 639.942 o
-2 13 8 15.912 15.643 0.461 62.436 o
-2 13 9 15.311 14.552 0.843 32.801 o
-2 14 1 155.549 158.036 1.660 2.620 o
-2 14 2 1.999 2.830 0.232 368.160 o
-2 14 3 45.256 46.510 0.837 16.265 o
-2 14 4 240.677 248.638 2.343 1.210 o
-2 14 5 162.182 165.061 1.816 2.374 o
-2 14 6 323.903 329.382 3.630 0.653 o
-2 14 7 28.144 28.257 0.658 29.946 o
-2 14 8 8.939 9.492 0.333 120.361 o
-2 15 1 50.242 50.862 0.880 14.249 o
-2 15 2 434.007 445.718 3.710 0.418 o
-2 15 3 47.346 47.830 0.980 13.938 o
-2 15 4 132.370 139.410 1.664 3.188 o
-2 15 5 75.465 77.448 1.165 7.712 o
-2 15 6 24.561 26.332 0.839 25.843 o
-2 15 7 87.782 88.021 1.266 6.236 o
-2 15 8 27.653 25.377 0.879 23.578 o
-2 16 1 124.167 127.862 1.463 3.731 o
-2 16 2 7.776 9.003 0.434 99.136 o
-2 16 3 1006.020 1032.920 6.091 0.090 o
-2 16 4 18.468 19.181 0.605 43.700 o
-2 16 5 85.574 89.687 1.467 5.714 o
-2 16 6 5.117 5.317 0.459 111.113 o
-2 16 7 112.946 112.207 1.362 4.435 o
-2 17 1 23.574 24.265 0.675 33.375 o
-2 17 2 834.339 852.264 5.318 0.128 o
-2 17 3 19.928 21.166 0.623 40.148 o
-2 17 4 6.143 6.169 0.427 115.197 o
-2 17 5 24.153 24.315 0.827 26.854 o
-2 17 6 38.269 38.715 0.897 17.971 o
-2 17 7 51.639 50.504 0.997 12.832 o
-2 18 1 290.422 292.183 2.710 0.877 o
-2 18 2 161.466 163.048 1.846 2.378 o
-2 18 3 28.738 28.561 0.828 24.074 o
-2 18 4 106.762 108.271 1.804 3.934 o
-2 18 5 46.778 46.909 1.074 13.036 o
-2 18 6 1.309 1.231 0.203 540.994 o
-2 19 1 4.057 4.105 0.340 181.324 o
-2 19 2 171.776 173.855 1.972 2.117 o
-2 19 3 597.274 588.879 5.512 0.224 o
-2 19 4 0.333 0.460 0.344 266.887 o
-2 19 5 7.004 6.906 0.461 99.252 o
-2 19 6 211.785 203.301 2.826 1.348 o
-2 20 1 80.102 79.525 1.335 6.679 o
-2 20 2 9.448 9.970 0.507 76.582 o
-2 20 3 169.808 161.599 3.007 1.643 o
-2 20 4 8.855 8.818 0.512 78.654 o
-2 20 5 31.736 30.019 0.827 22.734 o
-2 21 1 6.981 6.897 0.513 86.285 o
-2 21 2 29.448 29.651 0.957 20.279 o
-2 21 3 31.642 30.834 0.823 22.721 o
-2 21 4 1.881 2.036 0.214 434.122 o
-2 22 1 22.240 21.269 0.696 34.306 o
-2 22 2 32.345 31.106 1.199 14.804 o
-2 22 3 73.923 70.659 1.903 5.208 o
-2 23 1 36.599 35.679 0.891 18.923 o
-2 23 2 405.155 358.390 7.329 0.312 o
-1 0 2 3102.890 3029.310 23.948 0.009 o
-1 0 4 1510.640 1420.170 14.545 0.037 o
-1 0 6 149.733 144.972 2.127 2.451 o
-1 0 8 1478.020 1429.310 24.619 0.026 o
-1 0 10 244.526 246.202 26.525 0.046 o
-1 1 1 5010.970 4809.990 85.166 0.002 o
-1 1 2 1408.360 1393.800 13.882 0.040 o
-1 1 3 2374.560 2277.670 9.349 0.018 o
-1 1 4 146.125 144.718 1.069 3.355 o
-1 1 5 0.120 0.283 0.112 2162.470 o
-1 1 6 109.601 107.167 1.376 4.610 o
-1 1 7 477.431 460.215 3.338 0.382 o
-1 1 8 31.870 32.347 1.108 16.309 o
-1 1 9 64.392 63.988 2.458 3.996 o
-1 1 10 42.756 43.152 1.274 11.655 o
-1 1 11 21.645 21.286 0.482 47.174 o
-1 2 1 2600.830 2506.550 18.685 0.014 o
-1 2 2 39.769 37.680 0.579 23.672 o
-1 2 3 233.003 225.841 1.545 1.491 o
-1 2 4 357.824 353.621 2.030 0.682 o
-1 2 5 872.688 853.489 4.679 0.125 o
-1 2 6 37.183 39.403 0.800 19.962 o
-1 2 7 115.302 113.673 1.360 4.336 o
-1 2 8 1432.440 1412.290 16.032 0.037 o
-1 2 9 7.290 7.506 0.895 35.603 o
-1 2 10 54.413 53.943 1.301 9.679 o
-1 2 11 62.533 58.944 1.231 9.186 o
-1 3 1 4.241 4.871 0.173 318.958 o
-1 3 2 699.145 690.924 4.636 0.183 o
-1 3 3 17.342 18.218 0.487 55.080 o
-1 3 4 384.600 379.975 2.247 0.592 o
-1 3 5 276.297 276.221 2.717 0.946 o
-1 3 6 3.521 3.733 0.214 317.004 o
-1 3 7 221.341 216.759 2.168 1.448 o
-1 3 8 29.744 30.123 1.274 14.082 o
-1 3 9 14.637 15.014 0.646 46.658 o
-1 3 10 134.576 134.645 2.852 2.103 o
-1 3 11 2.593 2.760 0.224 357.132 o
-1 4 1 84.341 87.411 0.714 8.185 o
-1 4 2 0.000 0.185 0.081 4448.810 o
-1 4 3 355.178 356.145 1.916 0.692 o
-1 4 4 341.338 340.178 2.110 0.731 o
-1 4 5 3.101 2.719 0.164 442.030 o
-1 4 6 152.987 159.065 2.346 2.173 o
-1 4 7 140.679 139.474 2.285 2.472 o
-1 4 8 486.350 504.784 8.227 0.221 o
-1 4 9 161.797 155.846 2.907 1.769 o
-1 4 10 0.059 0.538 0.240 542.305 o
-1 5 1 293.278 292.660 1.786 0.974 o
-1 5 2 664.493 674.761 4.456 0.198 o
-1 5 3 5.726 6.120 0.331 157.987 o
-1 5 4 494.346 500.723 3.923 0.336 o
-1 5 5 991.176 985.969 9.955 0.080 o
-1 5 6 5.691 6.262 0.296 176.498 o
-1 5 7 23.948 24.612 0.609 36.056 o
-1 5 8 547.882 526.741 8.613 0.192 o
-1 5 9 3.630 3.723 0.388 157.250 o
-1 5 10 0.224 0.438 0.140 1379.200 o
-1 6 1 28.162 27.486 0.301 43.824 o
-1 6 2 1096.240 1084.880 5.501 0.080 o
-1 6 3 3994.040 3953.350 21.939 0.006 o
-1 6 4 404.433 408.322 2.940 0.507 o
-1 6 5 525.973 521.147 4.938 0.284 o
-1 6 6 463.384 462.463 4.076 0.370 o
-1 6 7 629.604 623.451 10.253 0.141 o
-1 6 8 603.118 596.904 7.810 0.183 o
-1 6 9 61.261 60.085 1.225 9.291 o
-1 6 10 45.271 46.718 0.792 16.837 o
-1 7 1 33.467 34.304 0.311 34.494 o
-1 7 2 26.262 27.390 0.361 43.953 o
-1 7 3 637.706 648.721 4.607 0.211 o
-1 7 4 481.295 478.422 2.933 0.382 o
-1 7 5 376.714 377.901 2.728 0.583 o
-1 7 6 455.836 457.422 5.263 0.336 o
-1 7 7 17.852 17.715 0.551 49.255 o
-1 7 8 27.266 27.500 0.808 25.485 o
-1 7 9 1.909 2.005 0.269 321.403 o
-1 7 10 0.506 0.670 0.155 1016.050 o
-1 8 1 31.720 31.981 0.408 34.447 o
-1 8 2 6.764 7.431 0.214 198.336 o
-1 8 3 1146.450 1159.900 7.319 0.069 o
-1 8 4 672.726 687.007 5.144 0.186 o
-1 8 5 103.261 105.327 1.139 5.345 o
-1 8 6 0.337 0.538 0.114 1721.150 o
-1 8 7 89.072 88.525 1.198 6.353 o
-1 8 8 656.277 653.883 8.699 0.152 o
-1 8 9 53.120 54.903 1.111 11.272 o
-1 8 10 15.034 15.325 0.543 55.574 o
-1 9 1 129.345 128.228 1.144 3.953 o
-1 9 2 21.140 20.971 0.393 54.086 o
-1 9 3 27.177 28.764 0.587 33.057 o
-1 9 4 624.447 635.891 5.537 0.205 o
-1 9 5 219.717 229.244 3.846 0.990 o
-1 9 6 66.784 67.724 1.017 9.633 o
-1 9 7 23.433 23.829 0.599 37.310 o
-1 9 8 231.389 245.396 2.986 1.118 o
-1 9 9 202.579 207.940 2.364 1.539 o
-1 9 10 134.439 130.287 2.238 2.656 o
-1 10 1 369.204 372.943 2.450 0.616 o
-1 10 2 315.775 320.370 2.115 0.824 o
-1 10 3 155.904 156.260 1.620 2.656 o
-1 10 4 154.911 162.180 2.340 2.141 o
-1 10 5 281.029 289.957 3.247 0.836 o
-1 10 6 51.524 55.186 0.920 13.228 o
-1 10 7 395.777 400.295 3.078 0.518 o
-1 10 8 2.332 3.086 0.328 222.061 o
-1 10 9 130.201 133.449 1.841 3.102 o
-1 10 10 6.264 6.188 0.371 135.311 o
-1 11 1 104.920 106.803 1.125 5.263 o
-1 11 2 230.555 236.146 2.160 1.336 o
-1 11 3 359.935 364.653 3.198 0.593 o
-1 11 4 72.712 76.573 1.183 7.872 o
-1 11 5 97.672 98.677 1.171 5.699 o
-1 11 6 27.337 30.829 0.647 30.036 o
-1 11 7 10.949 10.639 0.499 73.538 o
-1 11 8 306.197 312.710 2.766 0.797 o
-1 11 9 0.117 0.439 0.186 868.296 o
-1 12 1 920.852 931.465 5.036 0.110 o
-1 12 2 20.887 21.441 0.528 45.011 o
-1 12 3 1499.550 1476.580 14.864 0.036 o
-1 12 4 66.923 67.629 0.775 11.013 o
-1 12 5 32.672 33.270 0.577 28.417 o
-1 12 6 30.632 32.427 0.692 26.419 o
-1 12 7 4.972 4.952 0.354 158.923 o
-1 12 8 30.502 30.399 0.657 28.064 o
-1 12 9 15.069 14.402 0.540 56.585 o
-1 13 1 0.118 0.634 0.160 1103.660 o
-1 13 2 247.727 245.213 3.643 0.927 o
-1 13 3 181.784 186.408 1.553 2.135 o
-1 13 4 212.474 219.398 1.990 1.549 o
-1 13 5 54.913 56.397 0.880 12.932 o
-1 13 6 16.232 16.093 0.560 51.710 o
-1 13 7 64.409 64.464 1.058 9.811 o
-1 13 8 0.358 0.619 0.143 1207.700 o
-1 13 9 57.906 54.087 0.865 12.765 o
-1 14 1 58.340 58.961 1.189 9.866 o
-1 14 2 409.745 419.415 2.586 0.507 o
-1 14 3 401.677 399.242 2.272 0.547 o
-1 14 4 61.327 63.877 0.849 11.603 o
-1 14 5 87.678 91.754 1.224 6.265 o
-1 14 6 11.809 12.229 0.537 64.419 o
-1 14 7 42.746 43.296 0.772 18.243 o
-1 14 8 28.321 27.216 0.707 28.430 o
-1 14 9 46.858 44.764 1.256 11.286 o
-1 15 1 72.080 73.444 0.960 9.095 o
-1 15 2 137.559 137.875 1.274 3.473 o
-1 15 3 68.238 70.956 0.867 10.125 o
-1 15 4 169.076 169.209 1.562 2.401 o
-1 15 5 102.442 104.135 1.497 4.686 o
-1 15 6 175.485 180.838 2.121 1.966 o
-1 15 7 1.502 2.212 0.220 436.797 o
-1 15 8 176.547 177.906 2.594 1.740 o
-1 16 1 58.511 59.678 0.937 11.664 o
-1 16 2 22.665 23.410 0.597 38.228 o
-1 16 3 182.517 188.588 1.908 1.959 o
-1 16 4 708.970 717.093 5.398 0.170 o
-1 16 5 0.017 0.190 0.210 731.150 o
-1 16 6 0.152 0.699 0.212 658.776 o
-1 16 7 0.035 0.557 0.265 450.387 o
-1 16 8 115.229 108.444 1.577 4.076 o
-1 17 1 32.221 34.343 0.765 23.324 o
-1 17 2 33.040 34.074 0.739 23.708 o
-1 17 3 63.204 66.332 1.101 9.579 o
-1 17 4 139.704 142.098 2.984 1.936 o
-1 17 5 72.233 73.036 1.273 7.633 o
-1 17 6 94.816 94.185 1.348 5.516 o
-1 17 7 54.509 54.193 1.074 11.458 o
-1 18 1 198.623 196.030 2.195 1.670 o
-1 18 2 1.563 1.627 0.223 443.719 o
-1 18 3 0.180 0.543 0.248 502.475 o
-1 18 4 3.253 3.035 0.328 208.040 o
-1 18 5 26.779 27.283 0.871 23.801 o
-1 18 6 54.406 54.079 1.575 7.859 o
-1 18 7 17.478 18.764 0.567 47.832 o
-1 19 1 40.627 40.936 1.178 13.151 o
-1 19 2 3.908 3.869 0.357 172.856 o
-1 19 3 70.460 73.239 1.501 6.750 o
-1 19 4 217.224 222.099 2.728 1.300 o
-1 19 5 131.422 128.253 2.032 2.923 o
-1 19 6 40.420 39.786 0.900 17.263 o
-1 19 7 104.509 102.577 2.846 2.549 o
-1 20 1 3.423 3.792 0.321 205.362 o
-1 20 2 60.114 62.689 1.255 9.087 o
-1 20 3 864.829 854.582 8.229 0.107 o
-1 20 4 60.069 58.236 1.377 8.519 o
-1 20 5 44.252 42.251 1.011 14.590 o
-1 20 6 237.165 230.348 3.691 0.970 o
-1 21 1 13.338 13.893 0.512 63.108 o
-1 21 2 191.581 188.848 2.056 1.811 o
-1 21 3 2.695 3.428 0.327 214.434 o
-1 21 4 105.688 104.411 1.504 4.559 o
-1 21 5 6.167 6.328 0.381 131.314 o
-1 22 1 64.996 64.169 1.139 9.280 o
-1 22 2 15.907 14.870 0.578 51.270 o
-1 22 3 518.252 497.506 4.553 0.305 o
-1 22 4 370.243 343.131 3.406 0.580 o
-1 23 1 61.676 59.938 1.081 10.204 o
-1 23 2 154.972 147.355 1.936 2.509 o
-1 23 3 160.395 148.702 2.033 2.360 o
-1 24 1 41.046 38.765 0.948 16.479 o
0 0 2 12.758 13.425 0.361 87.192 o
0 0 4 5297.540 4814.990 30.108 0.004 o
0 0 6 24.854 24.621 0.651 33.444 o
0 0 8 352.592 345.126 5.362 0.462 o
0 0 10 180.225 187.511 5.983 0.678 o
0 1 1 666.729 667.103 4.768 0.196 o
0 1 2 13.881 14.364 0.228 101.515 o
0 1 3 246.737 242.005 1.482 1.359 o
0 1 4 17.066 16.055 0.263 80.810 o
0 1 5 433.316 419.583 2.311 0.485 o
0 1 6 798.816 758.663 5.465 0.143 o
0 1 7 9.593 9.923 0.395 99.448 o
0 1 8 1.917 1.829 0.286 296.829 o
0 1 9 538.804 547.186 6.689 0.232 o
0 1 10 32.456 32.622 1.344 12.605 o
0 1 11 35.615 34.824 0.971 17.759 o
0 2 0 1918.630 1914.630 27.237 0.017 o
0 2 1 327.237 337.721 4.500 0.563 o
0 2 2 3090.450 2917.670 22.552 0.010 o
0 2 3 86.057 87.479 0.785 7.827 o
0 2 4 4.336 4.182 0.154 349.691 o
0 2 5 417.812 408.908 2.622 0.502 o
0 2 6 293.459 281.701 2.229 0.944 o
0 2 7 119.583 116.860 1.313 4.217 o
0 2 8 229.732 229.730 2.327 1.319 o
0 2 9 126.185 130.512 2.668 2.355 o
0 2 10 41.619 41.333 1.047 14.660 o
0 2 11 5.623 6.094 0.322 164.043 o
0 3 1 35.766 37.019 0.524 26.984 o
0 3 2 513.185 522.420 4.834 0.293 o
0 3 3 235.728 236.920 1.806 1.382 o
0 3 4 875.178 855.809 5.250 0.122 o
0 3 5 2846.760 2714.180 22.180 0.011 o
0 3 6 168.638 168.683 1.725 2.321 o
0 3 7 361.401 354.028 2.686 0.634 o
0 3 8 200.040 198.182 2.127 1.676 o
0 3 9 468.885 470.963 11.527 0.159 o
0 3 10 6.588 6.586 0.383 127.189 o
0 3 11 8.059 8.450 0.363 119.523 o
0 4 0 6692.680 6356.940 89.935 0.002 o
0 4 1 1778.550 1846.450 11.911 0.028 o
0 4 2 6929.860 6576.540 82.546 0.002 o
0 4 3 372.389 368.089 3.603 0.544 o
0 4 4 136.456 135.150 1.038 3.753 o
0 4 5 957.116 939.623 6.259 0.100 o
0 4 6 378.872 379.523 2.932 0.566 o
0 4 7 485.408 479.305 3.071 0.374 o
0 4 8 208.808 204.258 2.306 1.529 o
0 4 9 142.253 140.940 3.270 1.740 o
0 4 10 271.759 271.916 2.968 0.930 o
0 4 11 56.644 58.098 1.490 8.089 o
0 5 1 810.321 844.364 6.838 0.124 o
0 5 2 15.764 15.841 0.274 84.515 o
0 5 3 281.430 286.095 1.773 1.034 o
0 5 4 1013.790 1006.400 4.882 0.094 o
0 5 5 89.563 88.622 0.938 7.072 o
0 5 6 435.119 432.291 3.622 0.427 o
0 5 7 1.442 1.648 0.218 463.576 o
0 5 8 5.876 6.873 0.389 128.661 o
0 5 9 283.293 281.085 3.584 0.795 o
0 5 10 2.148 2.463 0.230 373.089 o
0 5 11 7.357 7.156 0.535 80.041 o
0 6 1 63.572 69.101 0.811 11.164 o
0 6 2 31.725 31.671 0.357 36.052 o
0 6 3 1084.100 1073.880 5.307 0.082 o
0 6 4 482.474 483.947 2.805 0.382 o
0 6 5 0.166 0.414 0.107 2163.750 o
0 6 6 0.060 0.672 0.218 643.358 o
0 6 7 39.571 39.878 0.780 19.536 o
0 6 8 131.775 129.123 1.837 3.116 o
0 6 9 75.602 78.537 1.561 6.128 o
0 6 10 70.556 70.030 1.124 8.591 o
0 7 1 219.698 227.682 1.523 1.586 o
0 7 2 1325.940 1322.000 7.494 0.054 o
0 7 3 606.758 603.886 4.902 0.227 o
0 7 4 14.828 16.158 0.470 63.023 o
0 7 5 442.027 449.534 5.438 0.341 o
0 7 6 2.806 3.315 0.336 205.768 o
0 7 7 43.881 43.876 0.808 17.319 o
0 7 8 210.392 209.613 2.961 1.298 o
0 7 9 2.234 2.958 0.321 232.255 o
0 7 10 11.169 12.162 0.408 86.663 o
0 8 0 1083.120 1119.400 7.730 0.075 o
0 8 1 64.978 64.460 0.583 12.662 o
0 8 2 996.296 1017.080 5.736 0.093 o
0 8 3 3.631 4.128 0.197 328.185 o
0 8 4 419.731 403.691 3.739 0.454 o
0 8 5 282.806 290.312 2.395 0.945 o
0 8 6 69.031 71.214 0.986 9.386 o
0 8 7 0.372 0.974 0.246 478.890 o
0 8 8 273.462 277.332 3.212 0.879 o
0 8 9 588.942 608.601 6.035 0.215 o
0 8 10 140.780 137.888 1.702 3.004 o
0 9 1 2.835 3.146 0.152 468.654 o
0 9 2 137.595 140.556 1.341 3.379 o
0 9 3 324.821 323.605 2.106 0.795 o
0 9 4 689.217 686.655 7.795 0.153 o
0 9 5 122.027 120.573 1.595 3.710 o
0 9 6 15.531 17.441 0.501 57.329 o
0 9 7 46.334 46.184 0.806 16.455 o
0 9 8 33.011 34.596 1.167 14.923 o
0 9 9 62.743 60.755 1.405 8.073 o
0 9 10 4.658 4.540 0.282 211.988 o
0 10 0 42.391 41.902 0.915 16.335 o
0 10 1 50.819 50.085 0.552 17.811 o
0 10 2 3.041 3.172 0.195 376.078 o
0 10 3 13.809 13.866 0.376 80.632 o
0 10 4 213.422 215.265 1.859 1.594 o
0 10 5 14.658 14.827 0.511 60.072 o
0 10 6 246.265 252.425 2.313 1.181 o
0 10 7 218.860 226.844 2.233 1.414 o
0 10 8 0.947 1.258 0.272 367.232 o
0 10 9 35.659 37.344 1.181 14.099 o
0 10 10 2.234 2.838 0.198 423.053 o
0 11 1 55.576 55.382 0.690 14.608 o
0 11 2 0.123 0.358 0.106 2324.980 o
0 11 3 811.943 795.076 4.261 0.144 o
0 11 4 1428.480 1438.400 11.687 0.042 o
0 11 5 169.304 172.765 1.671 2.315 o
0 11 6 138.444 142.643 1.475 3.213 o
0 11 7 172.682 171.497 1.916 2.150 o
0 11 8 10.774 12.015 0.487 74.189 o
0 11 9 334.818 331.190 3.465 0.646 o
0 11 10 51.284 49.627 0.798 15.056 o
0 12 0 49.865 52.280 1.292 10.259 o
0 12 1 8.801 9.082 0.341 120.011 o
0 12 2 35.141 35.194 0.562 26.907 o
0 12 3 12.083 12.999 0.378 87.376 o
0 12 4 193.779 199.709 1.783 1.848 o
0 12 5 295.766 298.588 2.121 0.919 o
0 12 6 111.832 114.020 1.282 4.570 o
0 12 7 5.086 5.539 0.345 159.759 o
0 12 8 278.964 283.506 2.678 0.931 o
0 12 9 333.906 345.572 3.232 0.654 o
0 13 1 76.703 74.012 1.238 7.441 o
0 13 2 175.975 178.350 2.447 1.813 o
0 13 3 94.321 98.945 1.202 5.786 o
0 13 4 27.005 29.052 0.954 21.121 o
0 13 5 76.758 77.862 0.914 8.636 o
0 13 6 139.727 139.826 1.508 3.186 o
0 13 7 42.522 43.967 0.950 15.582 o
0 13 8 25.932 25.650 0.658 32.090 o
0 13 9 63.248 63.572 1.100 9.718 o
0 14 0 1042.210 1061.020 15.146 0.057 o
0 14 1 290.227 283.090 3.181 0.829 o
0 14 2 21.294 22.511 0.791 30.073 o
0 14 3 82.712 82.357 0.848 8.137 o
0 14 4 318.600 322.941 2.207 0.804 o
0 14 5 101.344 103.320 1.335 5.073 o
0 14 6 33.561 35.448 0.940 18.773 o
0 14 7 14.126 13.690 0.554 57.124 o
0 14 8 7.456 7.447 0.347 131.942 o
0 14 9 494.064 483.506 4.364 0.330 o
0 15 1 556.524 548.927 6.057 0.238 o
0 15 2 21.060 21.127 0.554 43.328 o
0 15 3 157.156 154.443 1.453 2.764 o
0 15 4 67.600 70.623 0.902 10.028 o
0 15 5 6.236 6.466 0.332 151.536 o
0 15 6 5.512 6.016 0.376 139.254 o
0 15 7 147.892 145.023 2.325 2.321 o
0 15 8 51.531 53.450 0.948 13.097 o
0 16 0 199.046 196.378 3.588 1.185 o
0 16 1 5.703 6.460 0.346 149.540 o
0 16 2 20.121 19.957 0.568 44.072 o
0 16 3 1.382 2.308 0.203 487.147 o
0 16 4 952.596 974.436 8.291 0.090 o
0 16 5 62.354 64.359 1.233 8.953 o
0 16 6 242.493 241.622 2.495 1.186 o
0 16 7 1.179 1.313 0.245 419.354 o
0 16 8 81.224 82.955 1.131 7.233 o
0 17 1 0.862 1.101 0.227 501.594 o
0 17 2 60.939 62.296 1.019 10.579 o
0 17 3 171.808 173.322 1.695 2.267 o
0 17 4 1128.990 1126.750 6.715 0.073 o
0 17 5 197.118 196.459 2.483 1.572 o
0 17 6 22.391 23.164 0.659 35.367 o
0 17 7 31.023 30.244 0.673 27.314 o
0 17 8 80.020 79.292 2.549 3.425 o
0 18 0 2.284 2.077 0.365 196.141 o
0 18 1 2.242 2.556 0.281 284.065 o
0 18 2 116.616 118.504 1.392 4.170 o
0 18 3 0.114 0.574 0.213 671.834 o
0 18 4 12.758 12.964 0.604 54.206 o
0 18 5 17.212 17.523 0.658 41.964 o
0 18 6 8.764 10.051 0.440 92.204 o
0 18 7 53.197 52.531 1.334 9.607 o
0 19 1 193.699 195.483 2.186 1.714 o
0 19 2 138.248 134.940 1.590 3.188 o
0 19 3 7.392 8.270 0.406 110.490 o
0 19 4 278.369 274.355 3.383 0.845 o
0 19 5 69.142 70.905 1.461 7.064 o
0 19 6 10.892 11.080 0.570 62.631 o
0 19 7 25.790 24.837 0.699 30.779 o
0 20 0 0.167 0.562 0.253 481.377 o
0 20 1 42.683 41.785 0.877 16.845 o
0 20 2 25.314 24.900 0.648 33.176 o
0 20 3 11.191 11.642 0.466 77.157 o
0 20 4 420.776 413.539 3.584 0.454 o
0 20 5 140.168 138.844 2.314 2.458 o
0 20 6 51.850 51.382 1.087 11.870 o
0 21 1 0.180 0.317 0.182 904.832 o
0 21 2 31.315 30.402 0.770 24.336 o
0 21 3 14.037 14.061 0.686 44.417 o
0 21 4 0.448 0.613 0.197 710.181 o
0 21 5 45.257 45.297 0.871 15.946 o
0 22 0 173.692 171.405 2.764 1.703 o
0 22 1 34.650 35.178 0.698 23.837 o
0 22 2 24.573 24.527 0.626 34.802 o
0 22 3 0.868 1.330 0.203 578.250 o
0 22 4 0.217 0.375 0.167 1030.350 o
0 22 5 258.804 253.982 5.502 0.608 o
0 23 1 84.634 81.122 1.022 7.435 o
0 23 2 40.111 37.808 0.803 19.261 o
0 23 3 0.021 0.320 0.163 1168.380 o
0 23 4 356.130 335.146 5.597 0.447 o
0 24 0 348.596 342.990 5.265 0.474 o
0 24 1 13.102 12.404 0.501 66.567 o
0 24 2 321.745 315.103 3.393 0.694 o
1 0 0 49.420 52.142 0.706 16.222 o
1 0 2 0.809 1.204 0.122 1120.530 o
1 0 4 6.753 6.822 0.371 129.846 o
1 0 6 1179.300 1158.550 11.034 0.059 o
1 0 8 748.377 712.770 7.926 0.138 o
1 0 10 119.475 112.294 5.108 1.032 o
1 1 0 397.998 405.505 3.863 0.471 o
1 1 1 996.577 1009.380 5.769 0.093 o
1 1 2 89.995 89.892 0.725 7.564 o
1 1 3 322.096 319.426 1.720 0.838 o
1 1 4 306.813 301.698 1.882 0.901 o
1 1 5 5.210 4.484 0.272 210.854 o
1 1 6 991.256 962.004 6.396 0.094 o
1 1 7 231.509 228.628 1.905 1.412 o
1 1 8 0.004 0.328 0.145 1458.360 o
1 1 9 14.809 15.184 0.518 58.689 o
1 1 10 25.645 25.956 0.703 30.377 o
1 1 11 15.793 16.177 0.431 65.416 o
1 2 0 0.156 0.294 0.056 5330.750 o
1 2 1 1990.610 2014.700 21.811 0.019 o
1 2 2 0.968 1.547 0.204 554.173 o
1 2 3 1720.380 1676.380 8.589 0.033 o
1 2 4 0.178 0.769 0.164 1013.250 o
1 2 5 80.719 80.381 1.055 7.640 o
1 2 6 221.520 217.143 2.311 1.406 o
1 2 7 21.832 21.006 0.530 44.052 o
1 2 8 12.547 12.255 0.489 69.482 o
1 2 9 390.850 395.539 4.009 0.478 o
1 2 10 60.460 60.118 1.096 10.227 o
1 2 11 146.815 139.400 1.577 2.989 o
1 3 0 257.582 266.343 3.478 0.898 o
1 3 2 2.526 3.423 0.115 565.050 o
1 3 3 448.917 452.067 2.917 0.427 o
1 3 4 118.442 115.690 1.132 4.531 o
1 3 5 1440.120 1398.780 9.221 0.045 o
1 3 6 100.907 99.361 1.436 4.954 o
1 3 7 0.117 0.322 0.132 1631.350 o
1 3 8 12.194 13.165 0.510 66.374 o
1 3 9 4.034 4.388 0.297 210.988 o
1 3 10 89.655 91.087 1.378 5.744 o
1 3 11 54.001 52.201 0.881 13.434 o
1 4 0 2054.750 2030.290 8.893 0.024 o
1 4 1 1471.780 1443.810 8.777 0.044 o
1 4 2 161.547 160.845 1.303 2.728 o
1 4 3 463.662 455.601 3.704 0.385 o
1 4 4 150.252 153.847 1.600 2.782 o
1 4 5 99.532 98.188 1.391 5.129 o
1 4 6 43.953 43.570 0.782 17.718 o
1 4 7 305.702 291.758 2.723 0.832 o
1 4 8 101.693 100.712 1.418 4.937 o
1 4 9 7.478 7.407 0.365 125.668 o
1 4 10 13.005 13.359 0.500 65.880 o
1 4 11 6.632 6.092 0.586 72.882 o
1 5 0 440.290 435.585 3.736 0.416 o
1 5 1 4007.780 3956.140 17.188 0.006 o
1 5 2 24.674 24.698 0.349 48.380 o
1 5 3 115.166 114.350 0.986 4.890 o
1 5 4 517.551 500.402 3.970 0.319 o
1 5 5 809.868 793.600 7.021 0.127 o
1 5 6 113.435 114.338 1.539 4.104 o
1 5 7 170.927 172.297 1.779 2.240 o
1 5 8 136.903 136.527 2.176 2.637 o
1 5 9 57.603 58.614 0.985 11.490 o
1 5 10 153.906 156.255 1.737 2.604 o
1 6 0 119.487 119.913 0.899 4.717 o
1 6 1 10149.900 9405.220 50.335 0.001 o
1 6 2 717.373 730.482 4.033 0.177 o
1 6 3 1099.990 1083.450 7.191 0.076 o
1 6 4 45.837 46.989 0.824 16.247 o
1 6 5 22.638 22.490 0.587 39.168 o
1 6 6 837.164 837.698 5.660 0.127 o
1 6 7 113.888 111.668 1.378 4.386 o
1 6 8 17.559 16.657 0.515 53.442 o
1 6 9 66.343 67.489 1.106 9.182 o
1 6 10 134.037 124.564 1.502 3.484 o
1 7 0 264.909 266.096 2.302 1.071 o
1 7 1 631.822 637.793 6.151 0.194 o
1 7 2 360.481 359.304 2.286 0.656 o
1 7 3 18.921 18.540 0.408 59.004 o
1 7 4 10.477 10.119 0.384 97.938 o
1 7 5 273.904 278.150 3.334 0.859 o
1 7 6 84.216 83.324 0.914 7.748 o
1 7 7 22.741 22.077 0.567 40.352 o
1 7 8 44.995 47.482 0.923 15.087 o
1 7 9 34.493 34.133 0.706 23.913 o
1 7 10 248.586 247.299 2.471 1.151 o
1 8 0 189.553 188.600 1.720 1.968 o
1 8 1 413.594 408.834 4.066 0.442 o
1 8 2 41.773 44.070 0.588 21.382 o
1 8 3 38.545 38.272 0.625 23.162 o
1 8 4 241.442 244.541 2.357 1.214 o
1 8 5 1009.310 1010.300 9.155 0.080 o
1 8 6 144.600 145.375 1.391 3.131 o
1 8 7 3.281 6.648 1.254 20.118 o
1 8 8 43.059 42.240 1.015 14.763 o
1 8 9 204.950 205.144 2.232 1.577 o
1 8 10 0.796 1.090 0.188 671.546 o
1 9 0 1027.140 1022.350 5.015 0.091 o
1 9 1 2001.420 1970.140 11.322 0.024 o
1 9 2 171.853 169.226 1.305 2.495 o
1 9 3 397.330 391.831 2.557 0.547 o
1 9 4 18.824 18.362 0.619 42.755 o
1 9 5 0.001 0.395 0.192 847.815 o
1 9 6 32.884 33.847 0.684 25.252 o
1 9 7 83.537 83.648 1.342 6.346 o
1 9 8 54.424 54.353 1.080 11.405 o
1 9 9 244.896 249.290 2.695 1.117 o
1 9 10 184.834 182.706 1.947 1.948 o
1 10 0 403.042 406.976 3.237 0.496 o
1 10 1 450.846 453.628 3.536 0.404 o
1 10 2 491.385 488.616 2.858 0.370 o
1 10 3 2637.540 2571.050 16.858 0.014 o
1 10 4 40.489 39.894 0.874 17.663 o
1 10 5 230.596 231.067 1.641 1.469 o
1 10 6 127.231 130.956 1.496 3.577 o
1 10 7 833.541 841.974 6.951 0.120 o
1 10 8 55.438 56.714 1.087 11.079 o
1 10 9 6.214 7.312 0.378 129.078 o
1 10 10 2.165 2.285 0.211 416.787 o
1 11 0 49.334 47.502 0.732 16.507 o
1 11 1 983.511 1001.940 8.639 0.085 o
1 11 2 1092.530 1085.040 6.541 0.078 o
1 11 3 68.373 68.918 0.870 10.210 o
1 11 4 95.796 94.719 1.458 5.195 o
1 11 5 977.711 965.002 9.778 0.083 o
1 11 6 12.513 13.742 0.500 66.444 o
1 11 7 0.872 1.134 0.229 492.623 o
1 11 8 17.679 17.117 0.519 52.548 o
1 11 9 0.172 0.515 0.201 738.483 o
1 12 0 29.975 31.464 0.625 29.063 o
1 12 1 1020.300 996.561 8.081 0.084 o
1 12 2 21.352 21.349 0.568 42.041 o
1 12 3 82.381 82.908 1.351 6.400 o
1 12 4 48.853 49.486 0.737 16.320 o
1 12 5 53.966 57.823 0.810 13.601 o
1 12 6 46.008 47.510 0.837 15.979 o
1 12 7 61.728 64.739 0.997 10.489 o
1 12 8 10.714 10.034 0.371 99.974 o
1 12 9 0.076 0.364 0.139 1504.000 o
1 13 0 23.126 24.145 0.601 37.291 o
1 13 1 4.443 4.655 0.268 225.666 o
1 13 2 144.606 146.208 1.671 2.888 o
1 13 3 104.544 103.809 1.290 5.026 o
1 13 4 12.101 12.694 0.499 68.531 o
1 13 5 598.365 596.676 4.849 0.233 o
1 13 6 77.635 79.927 1.133 7.588 o
1 13 7 145.890 150.211 1.691 2.815 o
1 13 8 182.379 185.420 1.787 2.031 o
1 13 9 79.396 80.292 1.265 6.952 o
1 14 0 115.792 117.066 1.465 4.109 o
1 14 1 20.031 19.480 0.551 45.573 o
1 14 2 12.057 12.367 0.355 92.889 o
1 14 3 19.177 19.438 0.610 42.490 o
1 14 4 8.503 8.416 0.400 106.336 o
1 14 5 2153.520 2174.130 19.402 0.018 o
1 14 6 181.307 187.813 2.117 1.881 o
1 14 7 14.159 14.917 0.475 65.095 o
1 14 8 50.952 51.116 1.116 11.739 o
1 14 9 464.312 457.130 5.859 0.310 o
1 15 0 136.353 134.113 1.321 3.503 o
1 15 1 114.387 119.339 1.129 4.617 o
1 15 2 19.683 19.769 0.438 54.163 o
1 15 3 0.161 0.499 0.184 867.485 o
1 15 4 1.875 2.458 0.272 310.114 o
1 15 5 0.867 1.241 0.248 429.144 o
1 15 6 2.087 2.662 0.271 301.913 o
1 15 7 0.025 0.247 0.165 1151.450 o
1 15 8 21.487 22.479 0.586 40.309 o
1 16 0 0.663 1.104 0.185 709.681 o
1 16 1 271.717 270.173 2.039 1.073 o
1 16 2 125.482 125.493 1.386 3.822 o
1 16 3 353.130 356.613 2.780 0.641 o
1 16 4 179.851 181.872 1.952 2.000 o
1 16 5 66.958 66.615 1.161 8.859 o
1 16 6 5.981 6.411 0.337 151.614 o
1 16 7 97.417 98.477 1.304 5.408 o
1 16 8 53.965 51.124 0.845 13.887 o
1 17 0 524.362 509.523 4.539 0.298 o
1 17 1 0.552 0.494 0.158 1000.210 o
1 17 2 2.076 2.451 0.259 323.957 o
1 17 3 65.647 66.159 1.191 8.831 o
1 17 4 94.779 97.060 1.283 5.612 o
1 17 5 130.684 130.020 1.530 3.467 o
1 17 6 163.878 167.365 1.844 2.321 o
1 17 7 51.148 52.517 1.050 12.237 o
1 18 0 72.354 72.743 1.198 7.977 o
1 18 1 120.586 119.180 1.401 4.029 o
1 18 2 25.612 24.117 0.789 27.613 o
1 18 3 53.115 51.960 1.039 12.103 o
1 18 4 60.058 59.708 1.085 10.372 o
1 18 5 66.357 66.078 1.201 8.719 o
1 18 6 2.672 3.306 0.328 215.315 o
1 18 7 15.908 16.999 0.513 55.890 o
1 19 0 3.313 3.379 0.334 199.473 o
1 19 1 0.077 0.632 0.225 606.298 o
1 19 2 97.428 96.051 1.684 4.600 o
1 19 3 0.873 1.135 0.221 517.599 o
1 19 4 19.281 18.540 0.576 45.155 o
1 19 5 164.930 166.737 2.104 2.156 o
1 19 6 86.960 86.357 1.442 5.798 o
1 20 0 59.645 59.542 1.178 9.782 o
1 20 1 287.861 283.249 2.987 0.862 o
1 20 2 52.881 52.610 1.020 12.267 o
1 20 3 12.476 11.843 0.473 72.458 o
1 20 4 25.751 25.643 0.701 30.493 o
1 20 5 286.431 285.742 3.503 0.793 o
1 20 6 108.618 106.193 1.618 4.231 o
1 21 0 457.426 451.247 3.488 0.400 o
1 21 1 70.304 72.022 1.222 8.047 o
1 21 2 124.889 122.694 1.764 3.402 o
1 21 3 211.966 207.250 2.095 1.564 o
1 21 4 46.393 44.812 0.755 17.302 o
1 21 5 9.745 9.321 0.351 111.150 o
1 22 0 74.999 73.031 1.161 7.928 o
1 22 1 19.095 18.838 0.592 44.086 o
1 22 2 0.473 0.850 0.239 497.198 o
1 22 3 17.504 17.509 0.596 46.266 o
1 22 4 8.576 9.529 0.503 80.144 o
1 23 0 33.940 33.279 0.624 26.453 o
1 23 1 12.519 12.720 0.444 75.729 o
1 23 2 58.655 57.660 0.899 12.087 o
1 23 3 20.055 19.123 0.540 46.541 o
1 24 0 55.949 53.525 1.193 10.362 o
1 24 1 0.019 0.286 0.157 1265.650 o
2 0 0 105.332 104.026 1.166 5.228 o
2 0 2 1045.070 1033.370 8.509 0.079 o
2 0 4 1133.980 1116.410 12.714 0.058 o
2 0 6 154.000 157.455 1.985 2.419 o
2 0 8 173.511 175.514 2.800 1.672 o
2 0 10 249.747 239.957 5.566 0.620 o
2 1 0 130.943 131.026 0.799 4.194 o
2 1 1 307.947 297.332 2.591 0.832 o
2 1 2 1080.460 1053.980 7.172 0.079 o
2 1 3 260.404 262.067 2.420 1.078 o
2 1 4 0.536 0.778 0.127 1286.640 o
2 1 5 48.872 51.114 1.087 12.293 o
2 1 6 597.170 592.322 3.444 0.255 o
2 1 7 8.352 9.509 0.460 89.903 o
2 1 8 11.742 12.181 0.494 70.716 o
2 1 9 3.205 3.812 0.242 290.985 o
2 1 10 31.036 30.372 0.576 30.298 o
2 2 0 890.780 887.902 4.197 0.121 o
2 2 1 182.838 181.977 1.253 2.272 o
2 2 2 1400.500 1396.000 6.341 0.050 o
2 2 3 69.398 66.986 0.933 9.859 o
2 2 4 0.075 0.460 0.129 1675.390 o
2 2 5 245.048 242.228 2.404 1.192 o
2 2 6 464.421 453.454 3.475 0.393 o
2 2 7 52.698 53.130 1.046 12.020 o
2 2 8 108.780 107.094 1.490 4.439 o
2 2 9 12.095 12.288 0.396 85.417 o
2 2 10 72.540 69.504 1.228 7.945 o
2 3 0 11.964 11.978 0.211 122.360 o
2 3 1 309.488 302.628 2.540 0.826 o
2 3 2 612.193 611.315 3.597 0.241 o
2 3 3 69.165 69.104 0.864 10.136 o
2 3 4 20.630 19.764 0.732 34.022 o
2 3 5 0.374 0.804 0.184 790.509 o
2 3 6 0.275 0.637 0.143 1244.610 o
2 3 7 627.473 635.503 4.208 0.222 o
2 3 8 109.291 110.021 1.403 4.525 o
2 3 9 189.274 189.404 1.764 1.949 o
2 3 10 0.964 1.321 0.178 680.074 o
2 4 0 401.331 404.394 2.160 0.548 o
2 4 1 20.172 19.224 0.354 60.344 o
2 4 2 101.872 102.570 1.028 5.699 o
2 4 3 10.073 9.392 0.362 106.599 o
2 4 4 814.013 802.903 5.209 0.137 o
2 4 5 151.072 148.535 1.848 2.623 o
2 4 6 144.892 145.045 1.218 3.267 o
2 4 7 208.458 210.106 1.925 1.632 o
2 4 8 295.654 292.844 2.388 0.899 o
2 4 9 20.508 21.423 0.561 43.330 o
2 4 10 50.512 49.983 1.071 12.309 o
2 5 0 17.903 18.532 0.299 71.072 o
2 5 1 17.379 17.342 0.346 69.443 o
2 5 2 16.503 17.653 0.387 66.933 o
2 5 3 79.596 81.103 0.997 7.917 o
2 5 4 0.624 0.879 0.158 920.681 o
2 5 5 81.278 81.974 1.469 6.088 o
2 5 6 603.839 600.469 4.349 0.237 o
2 5 7 456.182 461.593 3.302 0.403 o
2 5 8 55.032 55.835 0.945 12.382 o
2 5 9 72.006 69.665 1.017 9.009 o
2 5 10 4.896 4.974 0.230 244.542 o
2 6 0 959.654 949.488 5.433 0.102 o
2 6 1 21.686 20.974 0.418 51.521 o
2 6 2 2340.530 2320.610 12.602 0.018 o
2 6 3 6.062 6.809 0.335 150.058 o
2 6 4 74.666 73.546 1.095 8.232 o
2 6 5 38.245 36.680 1.037 15.862 o
2 6 6 32.407 33.807 0.619 27.236 o
2 6 7 2.490 2.754 0.242 331.113 o
2 6 8 0.922 0.933 0.195 631.304 o
2 6 9 44.010 46.530 0.805 16.999 o
2 6 10 8.371 8.707 0.314 132.574 o
2 7 0 0.426 1.012 0.164 910.890 o
2 7 1 1163.990 1148.910 7.387 0.068 o
2 7 2 401.129 403.482 5.266 0.397 o
2 7 3 433.947 428.756 3.237 0.445 o
2 7 4 32.174 32.508 0.934 19.655 o
2 7 5 11.010 11.618 0.364 96.956 o
2 7 6 369.450 375.211 2.555 0.608 o
2 7 7 3.371 4.114 0.278 243.089 o
2 7 8 409.752 417.890 3.331 0.476 o
2 7 9 87.881 87.907 1.567 5.372 o
2 7 10 49.798 47.801 1.043 12.848 o
2 8 0 1067.230 1045.480 7.649 0.079 o
2 8 1 12.735 13.630 0.393 81.737 o
2 8 2 2192.400 2150.230 23.118 0.016 o
2 8 3 140.206 138.764 1.698 3.010 o
2 8 4 174.443 174.938 2.264 1.932 o
2 8 5 33.057 33.557 0.567 28.407 o
2 8 6 1740.470 1762.300 9.782 0.031 o
2 8 7 205.891 210.060 1.911 1.656 o
2 8 8 4.578 4.981 0.321 182.230 o
2 8 9 14.987 15.440 0.506 59.413 o
2 8 10 208.285 206.312 3.124 1.266 o
2 9 0 810.213 801.078 4.767 0.141 o
2 9 1 19.889 20.459 0.509 48.094 o
2 9 2 2715.440 2639.230 14.461 0.013 o
2 9 3 369.922 361.008 2.774 0.607 o
2 9 4 21.768 21.688 0.734 32.634 o
2 9 5 60.231 59.666 0.934 11.449 o
2 9 6 73.904 77.997 1.092 8.121 o
2 9 7 199.687 205.736 1.805 1.760 o
2 9 8 42.359 43.967 0.841 17.207 o
2 9 9 7.552 7.116 0.337 136.065 o
2 10 0 9.638 10.151 0.709 48.545 o
2 10 1 762.137 761.763 6.646 0.142 o
2 10 2 785.500 782.626 6.788 0.134 o
2 10 3 7.512 7.745 0.416 108.053 o
2 10 4 8.829 8.619 0.323 126.848 o
2 10 5 258.392 257.939 2.184 1.135 o
2 10 6 349.044 350.115 2.799 0.654 o
2 10 7 1.335 1.413 0.212 501.093 o
2 10 8 15.601 15.916 0.501 58.491 o
2 10 9 1.948 1.874 0.216 429.331 o
2 11 0 26.975 27.645 0.712 28.825 o
2 11 1 728.161 725.648 5.642 0.161 o
2 11 2 89.787 87.723 1.493 5.500 o
2 11 3 269.287 264.521 2.460 1.031 o
2 11 4 73.259 75.729 0.945 8.936 o
2 11 5 8.282 9.011 0.365 116.078 o
2 11 6 889.730 901.512 6.439 0.110 o
2 11 7 143.638 146.851 1.576 2.980 o
2 11 8 12.460 11.944 0.398 84.571 o
2 11 9 3.071 3.203 0.231 319.463 o
2 12 0 394.288 396.775 3.706 0.490 o
2 12 1 409.848 408.446 5.398 0.382 o
2 12 2 1138.060 1138.000 8.462 0.068 o
2 12 3 377.975 378.678 3.023 0.563 o
2 12 4 286.500 289.674 2.436 0.928 o
2 12 5 36.116 36.738 0.747 21.853 o
2 12 6 121.669 126.692 1.477 3.794 o
2 12 7 29.308 31.355 0.662 28.278 o
2 12 8 9.500 9.683 0.337 115.267 o
2 12 9 36.509 34.750 0.851 19.869 o
2 13 0 34.520 35.211 0.787 21.791 o
2 13 1 211.099 213.464 1.781 1.641 o
2 13 2 61.442 60.450 0.859 11.765 o
2 13 3 271.512 276.147 2.293 1.025 o
2 13 4 752.214 762.455 4.841 0.158 o
2 13 5 34.028 33.862 0.725 23.713 o
2 13 6 2.515 3.012 0.256 305.574 o
2 13 7 0.210 0.567 0.162 1058.610 o
2 13 8 93.460 89.686 1.086 6.379 o
2 14 0 38.911 38.188 0.636 22.808 o
2 14 1 90.086 89.469 1.103 6.538 o
2 14 2 166.311 165.454 1.546 2.476 o
2 14 3 586.180 587.102 3.730 0.258 o
2 14 4 27.860 28.215 0.669 29.727 o
2 14 5 49.865 50.680 0.903 14.090 o
2 14 6 239.034 244.951 2.274 1.242 o
2 14 7 11.515 12.857 0.381 89.236 o
2 14 8 1.565 1.801 0.154 667.850 o
2 15 0 248.958 255.538 2.838 1.060 o
2 15 1 136.816 135.464 1.372 3.427 o
2 15 2 1119.350 1109.810 6.226 0.076 o
2 15 3 233.729 236.374 2.133 1.324 o
2 15 4 85.843 86.679 1.136 6.788 o
2 15 5 9.592 9.913 0.408 96.487 o
2 15 6 50.502 51.056 0.903 13.934 o
2 15 7 61.421 60.248 0.884 11.603 o
2 15 8 95.066 93.016 1.593 4.935 o
2 16 0 199.985 204.381 1.819 1.759 o
2 16 1 206.056 204.636 1.757 1.726 o
2 16 2 28.539 27.713 0.674 29.297 o
2 16 3 191.506 193.931 1.897 1.853 o
2 16 4 314.608 311.422 2.478 0.806 o
2 16 5 51.884 51.647 0.866 14.022 o
2 16 6 84.013 86.566 1.203 6.692 o
2 16 7 62.425 59.908 1.018 10.551 o
2 17 0 135.004 136.274 1.818 3.011 o
2 17 1 203.010 201.252 2.043 1.670 o
2 17 2 396.588 396.932 4.575 0.440 o
2 17 3 0.288 0.444 0.214 647.887 o
2 17 4 58.814 59.051 1.046 10.841 o
2 17 5 6.316 6.075 0.326 155.240 o
2 17 6 188.609 187.248 1.985 1.874 o
2 17 7 51.591 49.248 1.513 8.590 o
2 18 0 126.410 127.056 1.740 3.354 o
2 18 1 40.483 39.997 0.991 15.803 o
2 18 2 10.701 11.152 0.515 70.992 o
2 18 3 10.798 11.017 0.443 83.108 o
2 18 4 0.327 0.866 0.213 622.818 o
2 18 5 5.557 6.309 0.390 131.904 o
2 18 6 14.011 14.109 0.453 69.014 o
2 19 0 13.179 13.724 0.598 53.806 o
2 19 1 299.576 297.419 3.120 0.794 o
2 19 2 121.117 120.399 1.776 3.494 o
2 19 3 15.801 15.774 0.522 56.124 o
2 19 4 113.099 111.994 1.294 4.542 o
2 19 5 90.809 89.011 1.233 6.142 o
2 19 6 1.103 1.276 0.209 534.801 o
2 20 0 6.653 6.753 0.413 115.774 o
2 20 1 7.177 7.864 0.444 101.362 o
2 20 2 106.756 106.069 1.724 4.100 o
2 20 3 88.051 86.185 1.447 5.740 o
2 20 4 17.750 17.755 0.542 50.109 o
2 20 5 0.056 0.166 0.175 1028.160 o
2 21 0 51.151 49.151 1.196 11.106 o
2 21 1 35.194 35.328 0.852 20.140 o
2 21 2 57.447 57.270 1.049 11.093 o
2 21 3 0.876 0.932 0.194 643.291 o
2 21 4 4.035 4.609 0.413 137.698 o
2 22 0 15.277 15.151 0.597 50.170 o
2 22 1 110.422 107.072 1.374 4.587 o
2 22 2 9.795 10.051 0.425 91.647 o
2 22 3 103.796 100.841 2.244 3.363 o
2 23 0 1.240 1.133 0.218 500.073 o
2 23 1 96.132 93.280 1.549 4.995 o
3 0 0 1286.130 1288.290 10.864 0.051 o
3 0 2 275.868 269.758 3.072 0.904 o
3 0 4 168.507 164.061 3.915 1.253 o
3 0 6 8.406 8.202 0.533 76.626 o
3 0 8 1511.240 1503.580 11.383 0.039 o
3 1 0 39.242 41.577 0.852 18.118 o
3 1 1 80.684 83.848 1.108 7.323 o
3 1 2 97.505 94.129 1.387 5.305 o
3 1 3 242.241 236.258 2.500 1.199 o
3 1 4 30.307 30.497 0.832 23.039 o
3 1 5 11.123 10.780 0.356 99.787 o
3 1 6 7.247 8.281 0.385 117.770 o
3 1 7 110.171 112.410 1.346 4.551 o
3 1 8 6.877 7.878 0.350 133.260 o
3 1 9 293.368 292.222 2.729 0.866 o
3 2 0 380.653 377.797 2.983 0.562 o
3 2 1 1047.240 1044.620 7.100 0.082 o
3 2 2 472.824 465.808 3.327 0.384 o
3 2 3 759.327 762.396 6.033 0.147 o
3 2 4 170.286 168.735 1.971 2.162 o
3 2 5 289.117 288.294 2.090 0.964 o
3 2 6 494.503 503.153 4.427 0.321 o
3 2 7 848.943 880.254 5.888 0.121 o
3 2 8 21.507 22.084 0.596 39.880 o
3 2 9 262.888 256.491 3.153 0.952 o
3 3 0 97.126 96.637 1.188 5.738 o
3 3 1 418.779 419.976 3.061 0.475 o
3 3 2 69.388 71.430 1.043 9.045 o
3 3 3 316.175 322.532 3.809 0.656 o
3 3 4 2.378 2.757 0.274 287.537 o
3 3 5 43.782 43.769 0.734 18.464 o
3 3 6 28.030 29.023 0.620 31.142 o
3 3 7 27.018 29.990 0.668 29.725 o
3 3 8 3.417 4.394 0.320 202.317 o
3 3 9 17.874 17.826 0.503 53.205 o
3 4 0 42.009 41.409 0.783 18.541 o
3 4 1 119.804 122.009 1.408 4.002 o
3 4 2 199.004 197.495 2.182 1.666 o
3 4 3 466.223 461.305 3.647 0.382 o
3 4 4 289.319 292.798 2.454 0.911 o
3 4 5 101.999 103.557 1.141 5.441 o
3 4 6 136.344 136.179 1.576 3.228 o
3 4 7 1092.560 1108.900 10.425 0.067 o
3 4 8 41.361 39.821 0.767 19.224 o
3 4 9 1.169 1.168 0.181 648.712 o
3 5 0 91.033 90.206 1.230 6.108 o
3 5 1 397.953 399.561 3.673 0.485 o
3 5 2 81.943 81.062 1.150 7.182 o
3 5 3 27.523 28.535 0.743 27.271 o
3 5 4 11.811 12.311 0.366 91.971 o
3 5 5 39.611 38.914 0.698 21.198 o
3 5 6 5.241 5.980 0.313 173.667 o
3 5 7 583.717 595.745 4.874 0.239 o
3 5 8 46.429 46.873 0.823 16.130 o
3 5 9 10.468 10.341 0.410 92.011 o
3 6 0 5.083 5.281 0.348 159.667 o
3 6 1 312.723 306.913 3.291 0.733 o
3 6 2 45.548 46.896 0.953 14.662 o
3 6 3 4.279 5.045 0.328 181.148 o
3 6 4 2.025 2.590 0.177 497.704 o
3 6 5 155.410 158.291 1.488 2.738 o
3 6 6 156.590 159.222 1.763 2.525 o
3 6 7 32.608 33.898 0.783 22.825 o
3 6 8 240.726 244.745 2.260 1.237 o
3 6 9 28.483 27.440 0.619 31.388 o
3 7 0 101.243 98.448 1.749 4.316 o
3 7 1 31.357 29.550 0.740 25.363 o
3 7 2 5.248 4.982 0.309 181.940 o
3 7 3 497.093 493.221 2.976 0.361 o
3 7 4 0.152 0.352 0.142 1407.040 o
3 7 5 95.024 96.611 1.179 5.864 o
3 7 6 171.535 176.573 1.966 2.108 o
3 7 7 10.198 10.558 0.450 84.394 o
3 7 8 29.122 28.754 0.667 28.926 o
3 7 9 30.084 28.554 0.782 24.886 o
3 8 0 0.074 0.502 0.183 898.294 o
3 8 1 8.401 8.754 0.389 109.083 o
3 8 2 4.401 4.664 0.349 168.555 o
3 8 3 716.199 714.795 4.493 0.176 o
3 8 4 15.454 17.258 0.518 55.961 o
3 8 5 4.467 4.824 0.263 227.431 o
3 8 6 26.222 27.754 0.619 32.812 o
3 8 7 254.515 261.595 2.226 1.138 o
3 8 8 136.834 133.336 1.484 3.339 o
3 8 9 65.829 64.183 1.731 6.248 o
3 9 0 438.251 421.645 3.995 0.414 o
3 9 1 235.847 235.197 2.771 1.170 o
3 9 2 0.233 0.317 0.124 1700.770 o
3 9 3 157.701 162.520 1.420 2.708 o
3 9 4 323.576 325.904 2.261 0.782 o
3 9 5 3.208 3.163 0.227 320.013 o
3 9 6 30.900 31.248 0.681 26.903 o
3 9 7 23.291 23.221 0.540 40.764 o
3 9 8 16.707 16.758 0.500 56.117 o
3 9 9 16.319 15.305 0.718 39.539 o
3 10 0 26.131 24.665 0.782 27.516 o
3 10 1 275.967 270.076 2.526 0.986 o
3 10 2 226.151 226.278 1.833 1.472 o
3 10 3 95.340 95.398 1.067 6.154 o
3 10 4 0.606 0.642 0.154 1000.540 o
3 10 5 18.284 18.659 0.539 49.069 o
3 10 6 3.573 3.950 0.278 239.891 o
3 10 7 34.784 34.677 0.670 24.565 o
3 10 8 2.659 2.442 0.255 310.565 o
3 11 0 156.497 158.612 1.971 2.389 o
3 11 1 4.592 4.726 0.300 198.271 o
3 11 2 65.921 65.598 0.891 10.597 o
3 11 3 53.270 51.352 0.812 14.336 o
3 11 4 102.544 102.388 1.255 5.207 o
3 11 5 45.807 45.769 0.879 15.671 o
3 11 6 1.236 1.652 0.228 450.585 o
3 11 7 183.677 179.795 1.973 1.962 o
3 11 8 141.477 139.584 1.940 2.761 o
3 12 0 26.930 26.731 0.785 26.552 o
3 12 1 20.863 21.114 0.663 37.070 o
3 12 2 12.032 12.280 0.428 80.260 o
3 12 3 1933.380 1959.640 12.954 0.024 o
3 12 4 30.782 32.108 0.708 25.962 o
3 12 5 41.872 41.255 0.873 17.159 o
3 12 6 5.824 6.181 0.339 153.177 o
3 12 7 46.027 47.326 0.956 14.497 o
3 12 8 19.417 18.445 0.579 44.847 o
3 13 0 9.965 10.461 0.511 74.111 o
3 13 1 24.256 24.241 0.758 29.447 o
3 13 2 753.276 761.796 4.759 0.158 o
3 13 3 243.644 247.265 2.199 1.228 o
3 13 4 413.453 419.286 3.393 0.468 o
3 13 5 0.129 0.467 0.178 936.315 o
3 13 6 112.119 112.723 1.363 4.452 o
3 13 7 41.461 41.558 0.839 17.761 o
3 14 0 50.264 50.794 1.072 12.272 o
3 14 1 416.297 418.347 3.404 0.465 o
3 14 2 165.538 169.737 1.954 2.221 o
3 14 3 688.285 690.113 7.570 0.155 o
3 14 4 2.001 2.268 0.267 317.023 o
3 14 5 30.896 30.966 0.775 24.271 o
3 14 6 2.086 2.485 0.255 329.733 o
3 14 7 0.248 0.274 0.157 1163.270 o
3 15 0 311.919 324.544 4.542 0.590 o
3 15 1 232.072 234.010 2.295 1.302 o
3 15 2 4.411 4.259 0.332 181.333 o
3 15 3 136.883 140.064 1.833 2.931 o
3 15 4 146.616 147.613 1.988 2.584 o
3 15 5 7.792 7.128 0.375 121.040 o
3 15 6 14.989 15.076 0.548 55.371 o
3 15 7 6.364 6.708 0.323 153.382 o
3 16 0 35.141 35.590 0.780 21.661 o
3 16 1 0.003 0.209 0.227 628.636 o
3 16 2 0.036 0.403 0.178 970.230 o
3 16 3 6.503 6.724 0.425 112.725 o
3 16 4 117.542 118.846 1.544 3.919 o
3 16 5 184.281 184.826 2.375 1.753 o
3 16 6 1.804 1.887 0.231 401.482 o
3 17 0 14.248 15.126 0.525 58.871 o
3 17 1 0.006 0.061 0.214 720.192 o
3 17 2 138.251 138.413 1.666 3.080 o
3 17 3 140.034 139.262 1.945 2.781 o
3 17 4 461.802 461.096 6.705 0.282 o
3 17 5 29.589 30.744 0.828 23.359 o
3 17 6 5.979 7.026 0.443 108.674 o
3 18 0 1.981 2.344 0.245 354.969 o
3 18 1 27.013 26.380 0.752 27.735 o
3 18 2 93.336 94.223 2.135 3.818 o
3 18 3 352.146 348.290 4.279 0.539 o
3 18 4 10.348 10.726 0.443 85.001 o
3 18 5 1.254 1.397 0.218 487.514 o
3 19 0 1.682 1.992 0.268 331.134 o
3 19 1 29.791 30.499 0.754 25.435 o
3 19 2 220.126 216.346 3.248 1.159 o
3 19 3 36.997 37.126 0.909 18.283 o
3 19 4 236.001 227.152 5.184 0.703 o
3 20 0 3.584 3.255 0.280 245.304 o
3 20 1 6.896 6.617 0.363 132.818 o
3 20 2 0.874 1.026 0.186 676.837 o
3 20 3 203.410 194.093 4.747 0.874 o
3 21 0 38.366 36.682 0.835 19.352 o
3 21 1 55.575 52.637 1.312 9.551 o
3 21 2 1.201 1.474 0.259 379.562 o
4 0 0 899.433 885.836 13.184 0.076 o
4 0 2 800.234 798.607 8.063 0.121 o
4 0 4 262.461 270.226 4.294 0.752 o
4 0 6 293.851 301.551 3.487 0.759 o
4 0 8 34.658 35.666 0.908 19.096 o
4 1 0 1.221 1.629 0.200 541.260 o
4 1 1 141.414 140.368 1.449 3.199 o
4 1 2 23.801 24.590 0.738 30.417 o
4 1 3 157.134 158.524 1.983 2.373 o
4 1 4 9.238 9.322 0.474 84.392 o
4 1 5 304.470 314.174 2.948 0.781 o
4 1 6 28.721 28.970 0.651 29.648 o
4 1 7 513.070 516.989 3.369 0.330 o
4 1 8 619.844 605.304 3.941 0.235 o
4 2 0 958.339 951.646 7.580 0.094 o
4 2 1 159.635 162.482 1.633 2.543 o
4 2 2 81.469 81.803 1.213 6.962 o
4 2 3 9.528 10.295 0.495 78.169 o
4 2 4 66.689 67.694 1.315 8.019 o
4 2 5 0.158 0.800 0.208 677.165 o
4 2 6 2.027 2.425 0.243 355.005 o
4 2 7 9.423 8.967 0.359 111.615 o
4 2 8 63.771 62.208 0.873 11.215 o
4 3 0 54.073 54.829 0.879 13.221 o
4 3 1 470.647 467.194 4.047 0.363 o
4 3 2 5.783 5.035 0.356 150.242 o
4 3 3 209.810 210.969 2.338 1.490 o
4 3 4 19.688 21.429 0.726 34.404 o
4 3 5 130.850 132.738 1.661 3.290 o
4 3 6 51.170 53.088 0.974 12.926 o
4 3 7 124.907 123.016 1.409 3.843 o
4 3 8 8.461 8.269 0.310 134.860 o
4 4 0 70.433 73.357 1.176 8.208 o
4 4 1 0.013 0.283 0.190 875.495 o
4 4 2 554.564 547.032 5.353 0.254 o
4 4 3 58.889 58.795 1.033 10.941 o
4 4 4 700.560 716.138 6.897 0.157 o
4 4 5 28.608 29.962 0.752 26.132 o
4 4 6 38.921 39.323 0.877 18.072 o
4 4 7 12.009 11.882 0.415 83.082 o
4 4 8 50.787 50.621 0.965 13.275 o
4 5 0 104.920 107.402 1.533 4.481 o
4 5 1 16.121 15.247 0.572 51.364 o
4 5 2 17.195 17.121 0.629 44.316 o
4 5 3 133.803 136.387 1.830 3.020 o
4 5 4 380.709 385.734 3.980 0.498 o
4 5 5 0.131 0.319 0.211 697.904 o
4 5 6 41.565 41.343 0.893 16.922 o
4 5 7 101.301 102.338 1.424 4.909 o
4 5 8 83.270 80.699 1.158 7.077 o
4 6 0 550.313 549.573 4.464 0.273 o
4 6 1 85.894 86.376 1.475 5.751 o
4 6 2 20.838 20.301 0.652 38.002 o
4 6 3 42.841 44.014 1.017 14.611 o
4 6 4 27.870 28.529 0.858 23.545 o
4 6 5 1.109 1.077 0.241 440.877 o
4 6 6 6.578 6.931 0.381 126.885 o
4 6 7 1.668 2.042 0.235 395.824 o
4 6 8 21.491 20.473 0.517 45.542 o
4 7 0 6.252 6.809 0.436 110.072 o
4 7 1 3.126 3.350 0.304 229.494 o
4 7 2 76.969 79.132 1.298 7.014 o
4 7 3 22.345 22.881 0.732 31.986 o
4 7 4 30.339 32.252 0.913 20.695 o
4 7 5 0.491 0.491 0.219 594.556 o
4 7 6 2.529 3.379 0.291 255.319 o
4 7 7 49.951 49.096 1.227 10.964 o
4 7 8 345.557 329.648 2.908 0.674 o
4 8 0 1216.660 1194.200 7.968 0.062 o
4 8 1 6.024 5.972 0.375 136.038 o
4 8 2 91.055 93.296 1.434 5.482 o
4 8 3 0.849 0.961 0.231 491.878 o
4 8 4 779.103 785.441 6.946 0.134 o
4 8 5 23.681 23.941 0.707 31.985 o
4 8 6 9.373 9.768 0.450 88.362 o
4 8 7 84.864 83.377 1.143 6.935 o
4 9 0 4.812 5.649 0.491 101.247 o
4 9 1 3.092 3.271 0.284 250.934 o
4 9 2 70.736 71.312 1.163 8.329 o
4 9 3 80.597 83.663 1.287 6.700 o
4 9 4 451.281 454.274 4.538 0.367 o
4 9 5 1.362 1.391 0.254 385.285 o
4 9 6 4.478 4.432 0.309 195.503 o
4 9 7 70.025 68.167 1.057 9.068 o
4 10 0 3.338 4.010 0.427 137.533 o
4 10 1 10.848 11.517 0.512 70.713 o
4 10 2 0.748 1.156 0.203 603.934 o
4 10 3 1.732 2.274 0.281 302.439 o
4 10 4 141.942 147.484 2.346 2.359 o
4 10 5 101.225 99.800 1.614 4.565 o
4 10 6 56.755 58.669 1.088 10.789 o
4 10 7 2.516 2.270 0.222 375.637 o
4 11 0 1.825 2.004 0.339 228.640 o
4 11 1 34.651 36.035 1.005 17.217 o
4 11 2 276.102 283.015 2.948 0.902 o
4 11 3 18.018 18.021 0.608 44.534 o
4 11 4 358.317 355.493 4.654 0.500 o
4 11 5 3.447 3.617 0.323 205.331 o
4 11 6 11.044 11.497 0.458 79.025 o
4 11 7 0.000 0.079 0.161 1252.950 o
4 12 0 441.191 456.494 4.513 0.375 o
4 12 1 26.175 27.548 0.868 24.053 o
4 12 2 109.542 113.004 1.897 3.660 o
4 12 3 45.236 47.160 1.133 12.604 o
4 12 4 8.305 8.086 0.450 94.930 o
4 12 5 9.912 9.741 0.504 76.362 o
4 12 6 24.949 24.612 0.614 35.064 o
4 13 0 47.385 47.564 1.206 11.547 o
4 13 1 30.339 31.523 0.902 21.063 o
4 13 2 46.933 49.006 1.097 12.616 o
4 13 3 13.518 13.770 0.596 53.523 o
4 13 4 26.242 25.809 0.837 25.340 o
4 13 5 2.931 2.678 0.326 217.313 o
4 13 6 8.939 9.425 0.396 103.123 o
4 14 0 104.391 108.294 1.620 4.322 o
4 14 1 4.778 5.657 0.375 146.698 o
4 14 2 4.080 4.389 0.344 176.460 o
4 14 3 33.040 33.981 0.883 20.330 o
4 14 4 9.222 8.878 0.477 84.478 o
4 14 5 5.963 6.096 0.369 138.512 o
4 14 6 27.484 27.175 1.367 13.165 o
4 15 0 2.425 2.424 0.247 331.702 o
4 15 1 11.046 12.026 0.479 74.914 o
4 15 2 5.385 5.084 0.343 159.943 o
4 15 3 2.976 3.341 0.302 234.541 o
4 15 4 415.480 415.979 3.693 0.454 o
4 15 5 103.077 99.014 1.367 5.024 o
4 16 0 41.990 42.499 0.814 17.899 o
4 16 1 0.311 0.464 0.178 888.402 o
4 16 2 62.235 62.079 1.143 9.626 o
4 16 3 136.107 132.133 1.842 3.005 o
4 16 4 201.622 196.930 2.789 1.433 o
4 17 0 1.015 1.098 0.172 722.433 o
4 17 1 15.486 15.645 0.537 55.272 o
4 17 2 22.838 21.209 0.593 39.246 o
4 17 3 25.398 24.569 0.661 32.668 o
4 17 4 190.758 184.056 4.446 0.987 o
4 18 0 4.929 5.295 0.318 178.021 o
4 18 1 21.727 20.973 0.679 35.605 o
4 18 2 6.621 5.904 0.432 111.594 o
4 19 0 16.295 15.639 0.747 37.528 o
4 19 1 70.651 70.046 1.763 5.805 o
5 0 0 69.223 73.077 3.765 1.973 o
5 0 2 1.258 2.822 0.853 43.847 o
5 0 4 405.385 407.432 4.740 0.418 o
5 0 6 14.940 15.319 0.545 55.580 o
5 1 0 618.566 655.860 16.082 0.085 o
5 1 1 355.222 357.271 7.052 0.352 o
5 1 2 7.998 9.344 1.049 26.446 o
5 1 3 73.914 74.428 1.602 6.156 o
5 1 4 9.044 9.540 0.508 78.036 o
5 1 5 8.431 8.514 0.346 122.391 o
5 1 6 4.555 4.424 0.233 255.998 o
5 2 0 16.572 17.814 1.282 16.625 o
5 2 1 157.915 155.935 4.026 1.264 o
5 2 2 26.687 24.785 1.092 18.413 o
5 2 3 89.829 90.192 1.746 4.798 o
5 2 4 18.924 19.139 0.645 40.551 o
5 2 5 825.379 827.852 5.370 0.132 o
5 2 6 32.994 31.601 0.576 28.756 o
5 3 0 0.667 0.463 0.451 155.579 o
5 3 1 752.271 765.357 9.298 0.121 o
5 3 2 35.622 34.892 1.082 15.822 o
5 3 3 11.512 11.262 0.560 62.732 o
5 3 4 17.421 16.686 0.647 42.979 o
5 3 5 98.062 94.821 1.453 5.116 o
5 3 6 1.620 1.648 0.170 606.666 o
5 4 0 104.248 110.268 3.561 1.864 o
5 4 1 71.716 77.131 2.224 4.286 o
5 4 2 182.041 185.351 2.432 1.743 o
5 4 3 1.540 1.185 0.288 313.808 o
5 4 4 11.454 11.653 0.604 57.005 o
5 4 5 14.560 15.476 0.634 47.585 o
5 4 6 19.261 19.966 0.510 49.184 o
5 5 0 305.218 310.163 5.767 0.496 o
5 5 1 563.074 580.585 7.314 0.205 o
5 5 2 1.905 1.683 0.331 239.560 o
5 5 3 15.719 15.315 0.636 46.187 o
5 5 4 12.336 11.390 0.527 65.504 o
5 5 5 301.777 302.099 3.377 0.753 o
5 5 6 0.102 0.382 0.140 1460.570 o
5 6 0 0.016 0.218 0.262 472.089 o
5 6 1 8.269 8.128 0.617 62.903 o
5 6 2 23.963 24.230 0.907 24.216 o
5 6 3 282.987 284.918 2.808 0.898 o
5 6 4 0.010 0.321 0.165 1147.050 o
5 6 5 347.651 355.592 3.603 0.592 o
5 6 6 12.047 11.686 0.449 77.576 o
5 7 0 108.863 109.935 1.948 3.632 o
5 7 1 141.217 144.229 3.087 1.850 o
5 7 2 26.494 26.340 0.836 25.150 o
5 7 3 37.661 38.947 0.892 18.181 o
5 7 4 3.422 3.784 0.286 236.847 o
5 7 5 59.726 61.287 1.157 9.828 o
5 7 6 80.926 76.464 1.129 7.489 o
5 8 0 40.700 42.475 1.314 11.506 o
5 8 1 5.162 5.290 0.603 73.427 o
5 8 2 110.208 113.742 2.164 3.251 o
5 8 3 60.032 61.562 1.018 10.741 o
5 8 4 8.065 7.906 0.348 126.102 o
5 8 5 79.825 76.712 1.247 7.106 o
5 9 0 37.412 37.177 1.213 13.419 o
5 9 1 244.844 249.913 4.659 0.751 o
5 9 2 113.664 118.794 2.027 3.328 o
5 9 3 40.606 39.767 0.897 17.270 o
5 9 4 7.688 7.561 0.342 131.777 o
5 9 5 5.173 4.507 0.284 202.543 o
5 10 0 19.714 20.940 0.888 27.170 o
5 10 1 37.965 38.120 1.191 13.568 o
5 10 2 0.834 1.314 0.367 221.026 o
5 10 3 148.776 146.096 2.634 2.083 o
5 10 4 11.575 11.342 0.466 76.542 o
5 10 5 5.049 5.094 0.368 150.318 o
5 11 0 12.136 13.378 0.687 46.564 o
5 11 1 108.519 112.687 2.053 3.451 o
5 11 2 57.971 58.963 1.630 7.215 o
5 11 3 0.040 0.205 0.226 629.919 o
5 11 4 152.510 146.034 1.737 2.705 o
5 12 0 38.142 40.386 1.326 11.762 o
5 12 1 0.210 0.483 0.200 740.225 o
5 12 2 18.250 19.562 0.884 28.199 o
5 12 3 5.488 5.969 0.511 92.644 o
5 12 4 40.545 38.967 1.038 15.202 o
5 13 0 0.593 0.882 0.180 768.867 o
5 13 1 0.003 0.271 0.206 757.144 o
5 13 2 6.433 7.401 0.428 110.191 o
5 13 3 1.349 0.820 0.220 497.545 o
5 14 0 6.644 6.645 0.311 156.632 o
5 14 1 338.506 347.975 5.441 0.469 o
5 14 2 1.554 1.808 0.370 203.539 o
5 15 0 11.484 12.173 0.469 75.245 o
5 15 1 45.930 42.149 1.420 10.002 o
6 0 0 842.445 779.431 14.315 0.078 o
6 0 2 638.686 623.046 8.090 0.167 o
6 1 0 20.105 20.499 1.116 19.716 o
6 1 1 5.784 5.602 0.462 106.605 o
6 1 2 42.172 42.317 1.012 14.954 o
6 1 3 33.213 33.134 1.153 15.234 o
6 2 0 111.482 113.679 2.697 2.578 o
6 2 1 104.118 97.011 1.858 4.049 o
6 2 2 83.791 81.483 1.658 5.404 o
6 2 3 151.261 143.020 3.032 1.817 o
6 3 0 44.431 43.153 2.184 5.485 o
6 3 1 0.071 0.113 0.260 478.756 o
6 3 2 29.470 29.075 0.917 21.340 o
6 3 3 15.241 14.151 0.587 51.823 o
6 4 0 184.763 178.372 4.555 0.981 o
6 4 1 169.701 167.056 5.608 0.774 o
6 4 2 137.926 130.751 2.142 2.695 o
6 4 3 66.114 65.177 1.101 9.348 o
6 5 0 9.322 9.040 0.639 57.610 o
6 5 1 11.119 11.002 0.679 49.560 o
6 5 2 11.939 11.725 0.668 49.418 o
6 6 0 320.645 313.823 11.940 0.185 o
6 6 1 14.281 14.436 0.630 48.829 o
6 6 2 243.294 236.919 9.655 0.289 o
6 7 0 1.808 1.778 0.429 156.031 o
6 7 1 0.289 0.433 0.233 557.586 o
6 7 2 146.332 149.823 3.580 1.523 o
6 8 0 1.607 1.728 0.380 194.180 o
6 8 1 0.828 0.916 0.238 471.919 o

_iucr_refine_instructions_details
;
TITL 8A in P21/c #14
REM reset to P21/c #14
CELL 1.54184 5.206 19.85548 9.15229 90 90.9079 90
ZERR 4 0.00006 0.00018 0.00009 0 0.0009 0
LATT 1
SYMM -X,0.5+Y,0.5-Z
SFAC C H N O
UNIT 36 52 12 8

L.S. 4
PLAN  20
CONF
BOND $H
fmap 2
acta 
MORE -1
WGHT 0.017512 0.01522
FVAR 3.210915
REM <olex2.extras>
REM <HklSrc "%.\\8a.hkl">
REM </olex2.extras>

C1    1     0.86849  0.39593 -0.61841  11.00000  0.01317  0.01144  0.00881 =
 0.00050  0.00213  0.00073 
N1    3     1.07603  0.35466 -0.61949  11.00000  0.01415  0.01603  0.00918 =
 0.00160  0.00559  0.00290 
O1    4     0.23623  0.37037  0.00795  11.00000  0.01567  0.02187  0.01036 =
 0.00156  0.00250  0.00650 
C2    1     0.75071  0.38658 -0.48557  11.00000  0.01251  0.01378  0.00986 =
 0.00055  0.00313  0.00222 
H2    2     0.58256  0.40800 -0.43955  11.00000  0.03306  0.04072  0.01567 =
 0.00335  0.01204  0.01254 
N2    3     1.09301  0.32089 -0.49560  11.00000  0.01342  0.01561  0.01055 =
 0.00272  0.00383  0.00410 
O2    4     0.42056  0.30991  0.18741  11.00000  0.01619  0.01662  0.00916 =
 0.00198  0.00363  0.00352 
H2A   2     0.28577  0.33033  0.24860  11.00000  0.03124  0.03141  0.00986 =
 0.00541  0.00617  0.00520 
C3    1     0.86617  0.31104 -0.26858  11.00000  0.01181  0.01394  0.00840 =
 0.00093  0.00224  0.00147 
H3A   2     0.84913  0.25719 -0.28284  11.00000  0.04185  0.02255  0.02468 =
 0.00168  0.01070  0.00356 
H3B   2     1.04018  0.32213 -0.20559  11.00000  0.02469  0.04552  0.01829 =
 0.00212 -0.00357 -0.00019 
N3    3     0.89686  0.34039 -0.41443  11.00000  0.01093  0.01135  0.00827 =
 0.00004  0.00243  0.00015 
C4    1     0.63447  0.33903 -0.19056  11.00000  0.01404  0.01441  0.00978 =
 0.00188  0.00431  0.00240 
H4A   2     0.65584  0.39329 -0.17587  11.00000  0.05053  0.02509  0.02506 =
 -0.00071  0.01435  0.01135 
H4B   2     0.45957  0.32992 -0.25628  11.00000  0.01810  0.04970  0.02489 =
 0.00404 -0.00133  0.00048 
C5    1     0.61440  0.30483 -0.04225  11.00000  0.01339  0.01409  0.00920 =
 0.00139  0.00349  0.00194 
H5A   2     0.57867  0.25078 -0.05533  11.00000  0.03883  0.02252  0.03382 =
 0.00106  0.01238  0.00432 
H5B   2     0.79286  0.30958  0.01906  11.00000  0.02503  0.04243  0.02121 =
 0.00383 -0.00453  0.00406 
C6    1     0.40308  0.33228  0.05156  11.00000  0.01181  0.01279  0.00829 =
 -0.00007  0.00195  0.00028 
C7    1     0.80702  0.44167 -0.74073  11.00000  0.01903  0.01401  0.01003 =
 0.00124  0.00235  0.00208 
H7    2     0.89428  0.42740 -0.84086  11.00000  0.04064  0.03756  0.02043 =
 0.00704  0.01143  0.00810 
C8    1     0.78183  0.51651 -0.71043  11.00000  0.01929  0.01256  0.01969 =
 0.00237  0.00001 -0.00095 
H8A   2     0.80928  0.53147 -0.59781  11.00000  0.03846  0.02329  0.03013 =
 -0.01011 -0.00397 -0.00272 
H8B   2     0.85280  0.55100 -0.79250  11.00000  0.03364  0.03752  0.04011 =
 0.01366  0.00761 -0.00448 
C9    1     0.54839  0.47546 -0.74840  11.00000  0.01777  0.01466  0.01896 =
 0.00219 -0.00298  0.00033 
H9A   2     0.46029  0.48202 -0.85670  11.00000  0.04875  0.03101  0.03825 =
 0.00860 -0.02405 -0.00207 
H9B   2     0.41582  0.46413 -0.66386  11.00000  0.02509  0.03897  0.04157 =
 0.01026  0.00561 -0.00058 
HKLF 4

END
Q1 1 0.166667 0.3125 0.3 11 0.05 0.09
Q2 1 0.277778 0.296875 0.1 11 0.05 0.09
Q3 1 0.888889 0.328125 -0.566667 11 0.05 0.07
Q4 1 0.611111 0.3125 -0.333333 11 0.05 0.07
Q5 1 0.722222 0.484375 -0.633333 11 0.05 0.07

  REM The information below was added by Olex2.
  REM
  REM R1 = 0.0134 for 1829 Fo > 4sig(Fo) and 0.0138 for all 1859 data
  REM 244 parameters refined using 0 restraints
  REM Highest difference peak 0.0901, deepest hole -0.0834
  REM Mean Shift 0.0000, Max Shift 0.0004.

  REM +++ Tabular Listing of Refinement Information +++
  REM R1_all = 0.0138
  REM R1_gt = 0.0134
  REM wR_ref = 0.0331
  REM GOOF = 1.1903
  REM Shift_max = 0.0004
  REM Shift_mean = 0.0000
  REM Reflections_all = 1859
  REM Reflections_gt = 1829
  REM Parameters = 244
  REM Hole = -0.0834
  REM Peak = 0.0901
  REM Flack = n/a

  
;
_olex2_submission_special_instructions  'No special instructions were received'
