# Supplementary material for: Fragmentation and transferability in Hirshfeld atom refinement
Source: IUCrJ. 2022 Feb 26;9(Pt 2):298–315. doi: 10.1107/S2052252522000690 (PMC8895009; doi:10.1107/S2052252522000690)
Supplement: Supplementary file 2 [file m-09-00298-sup2.zip › cif/frag_vs_no_frag/KOVPIX_frag_8.cif]

data_KOVPIX_frag_8
_audit_creation_date               2021-10-13
_audit_creation_method
;
Olex2 1.3
(compiled 2020.07.31 svn.rc2a77460 for OlexSys, GUI svn.r6145)
;
_audit_contact_author_address      ?
_audit_contact_author_email        ?
_audit_contact_author_name         ''
_audit_contact_author_phone        ?
_publ_contact_author_id_orcid      ?
_publ_section_references
;
Bourhis, L.J., Dolomanov, O.V., Gildea, R.J., Howard, J.A.K., Puschmann, H.
 (2015). Acta Cryst. A71, 59-75.

Dolomanov, O.V., Bourhis, L.J., Gildea, R.J, Howard, J.A.K. & Puschmann, H.
 (2009), J. Appl. Cryst. 42, 339-341.
;
_chemical_formula_moiety           'C13 H8 F N3 O5'
_chemical_formula_sum              'C13 H8 F N3 O5'
_chemical_formula_weight           305.224
loop_
  _atom_type_symbol
  _atom_type_scat_dispersion_real
  _atom_type_scat_dispersion_imag
  _atom_type_scat_Cromer_Mann_a1
  _atom_type_scat_Cromer_Mann_a2
  _atom_type_scat_Cromer_Mann_a3
  _atom_type_scat_Cromer_Mann_a4
  _atom_type_scat_Cromer_Mann_b1
  _atom_type_scat_Cromer_Mann_b2
  _atom_type_scat_Cromer_Mann_b3
  _atom_type_scat_Cromer_Mann_b4
  _atom_type_scat_Cromer_Mann_c
  _atom_type_scat_source
  _atom_type_scat_dispersion_source
 H 0.00000 0.00000 0.49300 0.32291 0.14019 0.04081 10.51090 26.12570 3.14236
 57.79970 0.0030380000826
 'International Tables Volume C Table 6.1.1.4 (pp. 500-502)'
 'Henke, Gullikson and Davis, At. Data and Nucl. Data Tables, 1993, 54, 2'
 C 0.00347 0.00161 2.31000 1.02000 1.58860 0.86500 20.84390 10.20750 0.56870
 51.65120 0.215599998832
 'International Tables Volume C Table 6.1.1.4 (pp. 500-502)'
 'Henke, Gullikson and Davis, At. Data and Nucl. Data Tables, 1993, 54, 2'
 F 0.01794 0.01033 3.53920 2.64120 1.51700 1.02430 10.28250 4.29440 0.26150
 26.14760 0.277599990368
 'International Tables Volume C Table 6.1.1.4 (pp. 500-502)'
 'Henke, Gullikson and Davis, At. Data and Nucl. Data Tables, 1993, 54, 2'
 O 0.01158 0.00611 3.04850 2.28680 1.54630 0.86700 13.27710 5.70110 0.32390
 32.90890 0.250800013542
 'International Tables Volume C Table 6.1.1.4 (pp. 500-502)'
 'Henke, Gullikson and Davis, At. Data and Nucl. Data Tables, 1993, 54, 2'
 N 0.00653 0.00323 12.21260 3.13220 2.01250 1.16630 0.00570 9.89330 28.99750
 0.58260 -11.5290002823
 'International Tables Volume C Table 6.1.1.4 (pp. 500-502)'
 'Henke, Gullikson and Davis, At. Data and Nucl. Data Tables, 1993, 54, 2'

_space_group_crystal_system        'monoclinic'
_space_group_IT_number             14
_space_group_name_H-M_alt          'P 1 21/c 1'
_space_group_name_Hall             '-P 2ybc'
loop_
  _space_group_symop_id
  _space_group_symop_operation_xyz
 1 x,y,z
 2 -x,y+1/2,-z+1/2
 3 -x,-y,-z
 4 x,-y-1/2,z-1/2

_symmetry_Int_Tables_number        14
_cell_length_a                     6.2521(15)
_cell_length_b                     7.8349(19)
_cell_length_c                     24.818(6)
_cell_angle_alpha                  90
_cell_angle_beta                   93.763(3)
_cell_angle_gamma                  90
_cell_volume                       1213.1(5)
_cell_formula_units_Z              4
_cell_measurement_temperature    100(2)
_cell_measurement_reflns_used    9929
_cell_measurement_theta_min      2.73
_cell_measurement_theta_max      28.39
_exptl_crystal_description       plate
_exptl_crystal_colour            colourless
_exptl_absorpt_coefficient_mu      0.141
_exptl_crystal_density_diffrn      1.671
_exptl_crystal_F_000               624.439
_exptl_crystal_size_max            0.925
_exptl_crystal_size_mid            0.489
_exptl_crystal_size_min            0.14
_diffrn_measurement_device       'Bruker APEX DUO/ApexII CCD'
_diffrn_reflns_av_R_equivalents    0.0238
_diffrn_reflns_av_unetI/netI       0.0089
_diffrn_reflns_Laue_measured_fraction_full  0.9995
_diffrn_reflns_Laue_measured_fraction_max  0.9961
_diffrn_reflns_limit_h_max         8
_diffrn_reflns_limit_h_min         -8
_diffrn_reflns_limit_k_max         10
_diffrn_reflns_limit_k_min         -10
_diffrn_reflns_limit_l_max         33
_diffrn_reflns_limit_l_min         -33
_diffrn_reflns_number              37198
_diffrn_reflns_point_group_measured_fraction_full  0.9995
_diffrn_reflns_point_group_measured_fraction_max  0.9961
_diffrn_reflns_theta_full          25.2417
_diffrn_reflns_theta_max           28.39
_diffrn_reflns_theta_min           2.73
_diffrn_ambient_temperature        100.15
_diffrn_measured_fraction_theta_full  0.9995
_diffrn_measured_fraction_theta_max  0.9961
_diffrn_radiation_type             'Mo K\a'
_diffrn_radiation_wavelength       0.71073
_reflns_Friedel_coverage           0.0
_reflns_limit_h_max                8
_reflns_limit_h_min                -8
_reflns_limit_k_max                10
_reflns_limit_k_min                0
_reflns_limit_l_max                33
_reflns_limit_l_min                0
_reflns_number_gt                  2900
_reflns_number_total               3050
_reflns_threshold_expression       I>=2u(I)
_computing_molecular_graphics      'Olex2 1.3 (Dolomanov et al., 2009)'
_computing_publication_material    'Olex2 1.3 (Dolomanov et al., 2009)'
_computing_structure_refinement    'olex2.refine 1.3 (Bourhis et al., 2015)'
_refine_diff_density_max           0.0941
_refine_diff_density_min           -0.1620
_refine_diff_density_rms           0.0327
_refine_ls_d_res_high              0.7474
_refine_ls_d_res_low               7.4700
_refine_ls_goodness_of_fit_ref     1.1909
_refine_ls_hydrogen_treatment      refall
_refine_ls_matrix_type             full
_refine_ls_number_constraints      0
_refine_ls_number_parameters       271
_refine_ls_number_reflns           3050
_refine_ls_number_restraints       0
_refine_ls_R_factor_all            0.0139
_refine_ls_R_factor_gt             0.0128
_refine_ls_restrained_S_all        1.1909
_refine_ls_shift/su_max            0.0005
_refine_ls_shift/su_mean           0.0000
_refine_ls_structure_factor_coef   Fsqd
_refine_ls_weighting_details      
 'w=1/[\s^2^(Fo^2^)+(0.0102P)^2^+0.0563P] where P=(Fo^2^+2Fc^2^)/3'
_refine_ls_weighting_scheme        calc
_refine_ls_wR_factor_gt            0.0291
_refine_ls_wR_factor_ref           0.0296
_olex2_refinement_description
;
;
loop_
  _atom_site_label
  _atom_site_type_symbol
  _atom_site_fract_x
  _atom_site_fract_y
  _atom_site_fract_z
  _atom_site_U_iso_or_equiv
  _atom_site_adp_type
  _atom_site_occupancy
  _atom_site_refinement_flags_posn
 F1 F 0.63558(4) 0.55913(3) 0.713733(9) 0.02068(6) Uani 1.000000 .
 O1 O 0.30483(6) 0.61072(4) 0.772514(12) 0.02636(7) Uani 1.000000 .
 O2 O 0.08104(5) 0.40042(5) 0.772911(12) 0.02803(8) Uani 1.000000 .
 O3 O -0.10607(4) 0.12910(4) 0.608444(11) 0.01674(6) Uani 1.000000 .
 H3A H 0.3556(10) 0.2002(9) 0.5270(2) 0.0265(16) Uani 1.000000 .
 O4 O 0.09545(4) 0.11965(4) 0.541370(11) 0.01589(6) Uani 1.000000 .
 O5 O 0.76970(4) 0.43403(3) 0.537817(11) 0.01564(6) Uani 1.000000 .
 N1 N 0.22307(5) 0.48118(5) 0.752870(13) 0.01782(7) Uani 1.000000 .
 N2 N 0.05851(5) 0.16638(4) 0.587267(12) 0.01168(6) Uani 1.000000 .
 N3 N 0.46461(5) 0.27771(4) 0.546463(12) 0.01112(6) Uani 1.000000 .
 C1 C 0.49401(6) 0.46905(5) 0.682786(15) 0.01334(7) Uani 1.000000 .
 C2 C 0.29631(6) 0.42109(5) 0.701599(14) 0.01336(7) Uani 1.000000 .
 C3 C 0.16042(6) 0.31842(5) 0.669487(14) 0.01253(7) Uani 1.000000 .
 H3 H 0.0088(9) 0.2763(8) 0.6844(2) 0.0232(14) Uani 1.000000 .
 C4 C 0.21671(5) 0.27082(4) 0.618341(14) 0.01051(7) Uani 1.000000 .
 C5 C 0.41331(5) 0.32331(4) 0.597710(14) 0.00992(7) Uani 1.000000 .
 C6 C 0.55206(6) 0.42116(5) 0.632331(15) 0.01216(7) Uani 1.000000 .
 H6 H 0.7044(9) 0.4621(8) 0.6193(2) 0.0272(15) Uani 1.000000 .
 C7 C 0.63555(5) 0.33423(4) 0.518590(14) 0.01050(7) Uani 1.000000 .
 C8 C 0.64550(5) 0.26587(4) 0.462456(14) 0.01051(7) Uani 1.000000 .
 C9 C 0.47962(6) 0.17452(5) 0.434865(15) 0.01246(7) Uani 1.000000 .
 H9 H 0.3308(9) 0.1464(8) 0.4533(2) 0.0283(15) Uani 1.000000 .
 C10 C 0.50305(6) 0.11901(5) 0.382106(15) 0.01392(7) Uani 1.000000 .
 H10 H 0.3745(9) 0.0487(8) 0.3614(2) 0.0332(16) Uani 1.000000 .
 C11 C 0.69134(6) 0.15311(5) 0.356775(15) 0.01375(7) Uani 1.000000 .
 H11 H 0.7093(10) 0.1094(8) 0.3159(2) 0.0303(15) Uani 1.000000 .
 C12 C 0.85734(6) 0.24367(5) 0.384322(15) 0.01355(7) Uani 1.000000 .
 H12 H 1.0041(9) 0.2682(8) 0.3648(2) 0.0290(15) Uani 1.000000 .
 C13 C 0.83423(6) 0.30038(5) 0.436784(15) 0.01217(7) Uani 1.000000 .
 H13 H 0.9605(9) 0.3712(8) 0.4584(2) 0.0261(14) Uani 1.000000 .

loop_
  _atom_site_aniso_label
  _atom_site_aniso_U_11
  _atom_site_aniso_U_22
  _atom_site_aniso_U_33
  _atom_site_aniso_U_12
  _atom_site_aniso_U_13
  _atom_site_aniso_U_23
 F1 0.02079(12) 0.02597(13) 0.01507(11) -0.00398(9) -0.00035(9) -0.00626(9)
 O1 0.03633(18) 0.02736(16) 0.01620(14) -0.00362(14) 0.00773(13) -0.00844(12)
 O2 0.02724(16) 0.04222(19) 0.01577(14) -0.00741(14) 0.01000(12) -0.00572(13)
 O3 0.01277(12) 0.02004(14) 0.01776(14) -0.00497(10) 0.00379(10) 0.00002(11)
 H3A 0.022(4) 0.036(4) 0.021(4) -0.012(3) 0.002(3) -0.007(3)
 O4 0.01368(13) 0.02006(13) 0.01405(13) -0.00567(10) 0.00176(10) -0.00374(10)
 O5 0.01542(13) 0.01691(13) 0.01503(13) -0.00699(10) 0.00442(10) -0.00356(10)
 N1 0.02051(16) 0.02331(17) 0.00988(14) 0.00146(13) 0.00273(12) -0.00161(12)
 N2 0.01038(13) 0.01243(14) 0.01231(14) -0.00154(11) 0.00141(11) 0.00079(11)
 N3 0.01074(14) 0.01261(14) 0.01023(14) -0.00236(11) 0.00246(11) -0.00105(11)
 C1 0.01440(16) 0.01507(16) 0.01045(16) -0.00069(13) 0.00013(13) -0.00142(13)
 C2 0.01558(17) 0.01554(17) 0.00908(16) 0.00093(13) 0.00170(13) -0.00016(13)
 C3 0.01305(17) 0.01462(16) 0.01019(16) -0.00007(13) 0.00280(13) 0.00089(13)
 H3 0.020(3) 0.029(4) 0.021(3) -0.005(3) 0.008(3) 0.000(3)
 C4 0.01070(15) 0.01115(15) 0.00983(15) -0.00059(12) 0.00176(12) 0.00065(12)
 C5 0.01006(15) 0.01024(15) 0.00954(15) -0.00050(12) 0.00137(12) -0.00003(12)
 C6 0.01151(16) 0.01368(16) 0.01132(16) -0.00141(13) 0.00106(13) -0.00164(13)
 H6 0.020(3) 0.038(4) 0.025(4) -0.007(3) 0.007(3) -0.007(3)
 C7 0.01045(15) 0.01042(15) 0.01086(16) -0.00152(12) 0.00235(12) -0.00014(12)
 C8 0.01041(15) 0.01062(15) 0.01075(16) -0.00107(12) 0.00261(12) 0.00013(12)
 C9 0.01174(16) 0.01465(16) 0.01124(16) -0.00310(13) 0.00269(13) -0.00078(13)
 H9 0.023(3) 0.044(4) 0.019(3) -0.010(3) 0.008(3) -0.006(3)
 C10 0.01521(17) 0.01531(17) 0.01142(17) -0.00350(14) 0.00238(14) -0.00124(13)
 H10 0.026(3) 0.049(4) 0.024(3) -0.013(3) 0.000(3) -0.009(3)
 C11 0.01597(17) 0.01425(16) 0.01140(17) -0.00073(13) 0.00382(14) -0.00033(13)
 H11 0.032(4) 0.036(4) 0.023(3) -0.007(3) 0.008(3) -0.007(3)
 C12 0.01259(16) 0.01490(16) 0.01373(17) -0.00048(13) 0.00513(14) 0.00058(13)
 H12 0.027(3) 0.041(4) 0.020(3) -0.004(3) 0.007(3) -0.004(3)
 C13 0.01070(16) 0.01334(16) 0.01280(17) -0.00172(13) 0.00326(13) 0.00010(13)
 H13 0.022(3) 0.031(4) 0.026(3) -0.007(3) 0.006(3) -0.005(3)

loop_
  _geom_bond_atom_site_label_1
  _geom_bond_atom_site_label_2
  _geom_bond_distance
  _geom_bond_site_symmetry_2
  _geom_bond_publ_flag
 F1 C1 1.3350(5) . ?
 O1 N1 1.2233(5) . ?
 O2 N1 1.2224(5) . ?
 O3 N2 1.2212(5) . ?
 H3A N3 1.012(6) . ?
 O4 N2 1.2326(5) . ?
 O5 C7 1.2207(5) . ?
 N1 C2 1.4584(5) . ?
 N2 C4 1.4637(5) . ?
 N3 C5 1.3790(5) . ?
 N3 C7 1.3834(5) . ?
 C1 C2 1.4010(6) . ?
 C1 C6 1.3784(6) . ?
 C2 C3 1.3839(5) . ?
 C3 H3 1.091(5) . ?
 C3 C4 1.3903(6) . ?
 C4 C5 1.4229(5) . ?
 C5 C6 1.4074(5) . ?
 C6 H6 1.075(5) . ?
 C7 C8 1.4977(6) . ?
 C8 C9 1.4013(5) . ?
 C8 C13 1.4035(5) . ?
 C9 H9 1.085(5) . ?
 C9 C10 1.3965(6) . ?
 C10 H10 1.077(6) . ?
 C10 C11 1.3963(6) . ?
 C11 H11 1.084(6) . ?
 C11 C12 1.3981(6) . ?
 C12 H12 1.082(5) . ?
 C12 C13 1.3922(6) . ?
 C13 H13 1.078(6) . ?

loop_
  _geom_angle_atom_site_label_1
  _geom_angle_atom_site_label_2
  _geom_angle_atom_site_label_3
  _geom_angle
  _geom_angle_site_symmetry_1
  _geom_angle_site_symmetry_3
  _geom_angle_publ_flag
 O2 N1 O1 124.26(3) . . ?
 C2 N1 O1 117.95(3) . . ?
 C2 N1 O2 117.78(3) . . ?
 O4 N2 O3 122.75(3) . . ?
 C4 N2 O3 117.79(3) . . ?
 C4 N2 O4 119.46(3) . . ?
 C5 N3 H3A 113.9(3) . . ?
 C7 N3 H3A 118.2(3) . . ?
 C7 N3 C5 127.76(3) . . ?
 C2 C1 F1 121.08(3) . . ?
 C6 C1 F1 117.54(3) . . ?
 C6 C1 C2 121.36(3) . . ?
 C1 C2 N1 122.59(3) . . ?
 C3 C2 N1 118.30(3) . . ?
 C3 C2 C1 119.06(3) . . ?
 H3 C3 C2 119.7(3) . . ?
 C4 C3 C2 119.94(3) . . ?
 C4 C3 H3 120.4(3) . . ?
 C3 C4 N2 115.35(3) . . ?
 C5 C4 N2 122.81(3) . . ?
 C5 C4 C3 121.83(3) . . ?
 C4 C5 N3 121.04(3) . . ?
 C6 C5 N3 122.20(3) . . ?
 C6 C5 C4 116.76(3) . . ?
 C5 C6 C1 120.96(3) . . ?
 H6 C6 C1 118.9(3) . . ?
 H6 C6 C5 120.1(3) . . ?
 N3 C7 O5 122.90(3) . . ?
 C8 C7 O5 121.55(3) . . ?
 C8 C7 N3 115.55(3) . . ?
 C9 C8 C7 124.24(3) . . ?
 C13 C8 C7 116.16(3) . . ?
 C13 C8 C9 119.60(3) . . ?
 H9 C9 C8 121.7(3) . . ?
 C10 C9 C8 119.83(3) . . ?
 C10 C9 H9 118.5(3) . . ?
 H10 C10 C9 119.1(3) . . ?
 C11 C10 C9 120.40(3) . . ?
 C11 C10 H10 120.5(3) . . ?
 H11 C11 C10 120.2(3) . . ?
 C12 C11 C10 119.85(3) . . ?
 C12 C11 H11 119.9(3) . . ?
 H12 C12 C11 119.7(3) . . ?
 C13 C12 C11 120.00(3) . . ?
 C13 C12 H12 120.3(3) . . ?
 C12 C13 C8 120.33(3) . . ?
 H13 C13 C8 118.9(3) . . ?
 H13 C13 C12 120.7(3) . . ?

loop_
  _geom_hbond_atom_site_label_D
  _geom_hbond_atom_site_label_H
  _geom_hbond_atom_site_label_A
  _geom_hbond_distance_DH
  _geom_hbond_distance_HA
  _geom_hbond_distance_DA
  _geom_hbond_angle_DHA
  _geom_hbond_site_symmetry_A
 N3 H3A O4 1.012(6) 1.802(6) 2.6150(7) 134.8(5) .

loop_
  _geom_torsion_atom_site_label_1
  _geom_torsion_atom_site_label_2
  _geom_torsion_atom_site_label_3
  _geom_torsion_atom_site_label_4
  _geom_torsion
  _geom_torsion_site_symmetry_1
  _geom_torsion_site_symmetry_2
  _geom_torsion_site_symmetry_3
  _geom_torsion_site_symmetry_4
  _geom_torsion_publ_flag
 F1 C1 C2 N1 6.91(4) . . . . ?
 F1 C1 C2 C3 -175.84(3) . . . . ?
 F1 C1 C6 C5 178.80(3) . . . . ?
 O1 N1 C2 C1 20.57(4) . . . . ?
 O1 N1 C2 C3 -156.69(4) . . . . ?
 O2 N1 C2 C1 -160.75(4) . . . . ?
 O2 N1 C2 C3 21.99(4) . . . . ?
 O3 N2 C4 C3 -0.53(4) . . . . ?
 O3 N2 C4 C5 -179.46(3) . . . . ?
 O4 N2 C4 C3 179.55(3) . . . . ?
 O4 N2 C4 C5 0.62(4) . . . . ?
 O5 C7 N3 C5 1.49(5) . . . . ?
 O5 C7 C8 C9 -168.90(3) . . . . ?
 O5 C7 C8 C13 10.03(4) . . . . ?
 N1 C2 C1 C6 -174.89(3) . . . . ?
 N1 C2 C3 C4 174.44(3) . . . . ?
 N2 C4 C3 C2 -178.27(3) . . . . ?
 N2 C4 C5 N3 0.17(4) . . . . ?
 N2 C4 C5 C6 -179.01(3) . . . . ?
 N3 C5 C4 C3 -178.69(3) . . . . ?
 N3 C5 C6 C1 178.12(3) . . . . ?
 N3 C7 C8 C9 10.63(4) . . . . ?
 N3 C7 C8 C13 -170.44(3) . . . . ?
 C1 C2 C3 C4 -2.92(4) . . . . ?
 C1 C6 C5 C4 -2.72(4) . . . . ?
 C2 C3 C4 C5 0.67(4) . . . . ?
 C3 C4 C5 C6 2.13(4) . . . . ?
 C7 C8 C9 C10 178.74(4) . . . . ?
 C7 C8 C13 C12 -179.29(3) . . . . ?
 C8 C9 C10 C11 0.38(4) . . . . ?
 C8 C13 C12 C11 0.55(4) . . . . ?
 C9 C10 C11 C12 -0.13(4) . . . . ?
 C10 C11 C12 C13 -0.33(4) . . . . ?

loop_
  _refln_index_h
  _refln_index_k
  _refln_index_l
  _refln_F_squared_calc
  _refln_F_squared_meas
  _refln_F_squared_sigma
  _refln_F_squared_weight
  _refln_observed_status
-8 0 2 544.479 523.094 6.725 0.811 o
-8 0 4 8.337 7.160 0.777 80.853 o
-8 0 6 7.662 8.152 0.963 62.251 o
-8 0 8 193.067 192.984 3.543 3.133 o
-8 0 10 4.723 5.952 0.987 67.544 o
-8 1 1 4.630 5.187 0.522 156.470 o
-8 1 2 35.461 34.191 0.938 28.692 o
-8 1 3 38.017 34.467 0.938 27.630 o
-8 1 4 4.415 4.835 0.605 136.994 o
-8 1 5 205.431 208.069 2.464 3.868 o
-8 1 6 71.117 71.086 1.230 14.150 o
-8 1 7 50.978 48.367 1.088 20.042 o
-8 1 8 44.246 42.641 1.006 23.294 o
-8 1 9 0.619 0.983 0.522 271.767 o
-8 1 10 135.819 138.200 1.850 6.551 o
-8 1 11 59.793 59.584 1.718 12.792 o
-8 2 1 212.999 206.704 2.549 3.719 o
-8 2 2 16.750 17.726 0.676 59.043 o
-8 2 3 18.643 19.791 0.751 51.096 o
-8 2 4 0.389 0.051 0.480 347.733 o
-8 2 5 0.004 0.269 0.433 444.766 o
-8 2 6 46.542 46.191 1.054 21.659 o
-8 2 7 18.625 20.798 0.738 51.094 o
-8 2 8 6.658 6.472 0.560 123.987 o
-8 2 9 3.768 4.368 0.719 115.158 o
-8 3 1 1.863 2.104 1.116 63.106 o
-8 3 2 47.931 44.097 1.990 12.551 o
-8 3 3 0.252 0.701 0.911 100.274 o
-8 3 4 439.884 406.572 12.625 0.422 o
-7 0 2 28.959 27.302 1.115 29.215 o
-7 0 4 419.915 414.531 5.449 1.198 o
-7 0 6 175.745 166.289 2.417 4.584 o
-7 0 8 5.031 4.111 0.605 134.900 o
-7 0 10 20.198 19.337 1.017 38.926 o
-7 0 12 157.486 157.241 2.675 4.600 o
-7 0 14 192.486 196.285 3.134 3.471 o
-7 0 16 0.294 0.631 0.706 164.128 o
-7 0 18 2.590 2.879 0.739 122.536 o
-7 1 1 2.582 2.142 0.380 303.123 o
-7 1 2 74.889 73.667 1.173 13.912 o
-7 1 3 45.523 44.818 0.865 24.350 o
-7 1 4 88.053 86.943 1.167 12.048 o
-7 1 5 0.151 0.223 0.395 516.625 o
-7 1 6 84.817 88.237 1.241 11.964 o
-7 1 7 353.220 344.959 3.181 2.007 o
-7 1 8 4.635 3.666 0.428 200.034 o
-7 1 9 3.890 3.896 0.428 211.931 o
-7 1 10 39.549 36.978 0.848 28.013 o
-7 1 11 0.391 0.660 0.437 392.714 o
-7 1 12 116.993 115.296 1.574 8.190 o
-7 1 13 1.811 2.157 0.490 245.105 o
-7 1 14 171.656 171.263 2.134 4.951 o
-7 1 15 1.216 0.796 0.504 271.877 o
-7 1 16 47.404 51.286 1.130 20.046 o
-7 1 17 0.782 1.210 0.499 283.892 o
-7 1 18 154.329 156.317 1.951 5.689 o
-7 1 19 3.975 4.566 0.581 148.865 o
-7 2 1 17.696 16.597 0.548 65.421 o
-7 2 2 74.777 72.166 1.000 14.929 o
-7 2 3 0.605 0.301 0.383 488.932 o
-7 2 4 35.192 37.155 0.880 29.223 o
-7 2 5 957.392 946.387 7.755 0.410 o
-7 2 6 8.624 12.005 0.560 97.990 o
-7 2 7 10.794 9.179 0.545 96.541 o
-7 2 8 44.041 44.288 0.930 24.081 o
-7 2 9 3.119 2.697 0.437 237.999 o
-7 2 10 2.834 3.559 0.437 234.403 o
-7 2 11 177.780 175.005 1.935 5.044 o
-7 2 12 0.231 0.381 0.437 414.164 o
-7 2 13 0.012 0.107 0.417 484.529 o
-7 2 14 75.187 76.689 1.270 13.218 o
-7 2 15 272.328 268.905 2.974 2.693 o
-7 2 16 0.224 0.180 0.539 282.553 o
-7 2 17 0.034 0.117 0.526 305.206 o
-7 2 18 62.361 66.833 1.906 11.174 o
-7 3 1 75.458 77.554 0.954 14.744 o
-7 3 2 96.424 96.318 1.226 10.829 o
-7 3 3 91.229 88.941 1.190 11.617 o
-7 3 4 63.600 64.375 1.013 16.948 o
-7 3 5 41.116 38.978 0.829 27.305 o
-7 3 6 113.640 109.738 1.302 9.164 o
-7 3 7 0.732 2.352 0.403 364.779 o
-7 3 8 534.975 548.795 4.754 1.027 o
-7 3 9 8.768 10.405 0.576 98.803 o
-7 3 10 25.410 25.386 0.738 41.865 o
-7 3 11 7.579 6.613 0.541 120.939 o
-7 3 12 143.662 143.977 1.671 6.560 o
-7 3 13 39.199 40.303 0.911 26.548 o
-7 3 14 13.714 15.188 0.648 68.956 o
-7 3 15 121.203 118.739 1.503 8.110 o
-7 3 16 0.524 1.014 0.507 289.057 o
-7 3 17 60.495 58.943 1.239 16.175 o
-7 4 1 85.758 80.160 0.955 13.432 o
-7 4 2 65.093 67.420 1.128 15.743 o
-7 4 3 97.945 98.454 1.328 10.319 o
-7 4 4 12.273 11.578 0.594 81.776 o
-7 4 5 40.745 40.732 0.908 25.986 o
-7 4 6 98.297 98.240 1.257 10.534 o
-7 4 7 266.499 257.793 2.460 3.042 o
-7 4 8 107.421 104.086 1.391 9.402 o
-7 4 9 0.775 0.763 0.421 387.640 o
-7 4 10 17.864 17.611 0.635 59.496 o
-7 4 11 7.803 7.307 0.545 116.583 o
-7 4 12 76.985 78.960 1.276 12.903 o
-7 4 13 335.330 334.219 3.205 2.097 o
-7 4 14 8.334 8.937 0.563 106.230 o
-7 5 1 0.000 -0.670 0.421 482.810 o
-7 5 2 57.232 55.406 1.080 18.238 o
-7 5 3 206.908 202.688 2.827 3.570 o
-7 5 4 49.924 51.124 1.015 20.724 o
-7 5 5 31.126 31.939 0.910 31.699 o
-7 5 6 87.254 85.927 1.328 11.503 o
-7 5 7 29.882 29.296 0.869 33.964 o
-7 5 8 69.807 68.047 1.242 14.403 o
-7 5 9 110.236 109.140 1.579 8.607 o
-7 5 10 182.252 179.967 2.166 4.665 o
-6 0 2 6.486 5.364 0.505 141.704 o
-6 0 4 22.519 19.776 0.662 50.218 o
-6 0 6 116.944 117.031 1.766 7.685 o
-6 0 8 1039.910 1029.480 11.235 0.289 o
-6 0 10 140.177 137.355 2.044 6.094 o
-6 0 12 1.123 0.526 0.576 222.577 o
-6 0 14 307.711 315.978 4.371 1.835 o
-6 0 16 280.516 292.956 4.177 2.041 o
-6 0 18 659.259 675.934 8.511 0.549 o
-6 0 20 268.392 271.894 3.941 2.235 o
-6 0 22 449.346 458.737 6.106 1.018 o
-6 0 24 84.507 87.843 2.013 8.875 o
-6 1 1 37.963 35.246 0.533 34.026 o
-6 1 2 60.002 59.072 0.667 20.477 o
-6 1 3 26.111 25.753 0.481 48.459 o
-6 1 4 5.436 5.901 0.349 194.550 o
-6 1 5 1.767 1.680 0.313 436.607 o
-6 1 6 413.198 414.263 3.304 1.645 o
-6 1 7 404.111 402.950 3.217 1.710 o
-6 1 8 398.412 396.159 3.195 1.744 o
-6 1 9 276.936 284.494 2.442 2.868 o
-6 1 10 535.504 537.124 4.205 1.100 o
-6 1 11 126.884 133.144 1.444 7.721 o
-6 1 12 55.454 55.374 0.892 20.190 o
-6 1 13 14.096 15.363 0.556 74.471 o
-6 1 14 105.136 102.493 1.342 9.718 o
-6 1 15 299.185 301.999 2.971 2.437 o
-6 1 16 1.805 2.367 0.499 236.451 o
-6 1 17 302.647 313.326 2.978 2.385 o
-6 1 18 9.121 10.229 0.560 99.725 o
-6 1 19 52.558 56.214 1.054 19.265 o
-6 1 20 38.739 42.110 0.980 25.379 o
-6 1 21 5.366 6.102 0.560 135.095 o
-6 1 22 0.739 1.465 0.496 283.800 o
-6 1 23 10.977 10.860 0.613 85.154 o
-6 1 24 182.219 186.700 2.220 4.553 o
-6 2 1 294.806 300.139 2.125 2.817 o
-6 2 2 279.706 278.216 1.997 3.075 o
-6 2 3 332.585 330.286 2.245 2.432 o
-6 2 4 25.540 25.186 0.515 48.473 o
-6 2 5 81.268 77.378 0.938 14.140 o
-6 2 6 83.157 82.122 0.993 13.441 o
-6 2 7 47.920 44.524 0.778 24.661 o
-6 2 8 118.997 119.630 1.292 8.674 o
-6 2 9 45.571 50.352 0.851 23.683 o
-6 2 10 443.038 445.024 3.715 1.444 o
-6 2 11 45.635 44.004 0.865 24.446 o
-6 2 12 7.986 7.655 0.449 131.327 o
-6 2 13 25.055 27.237 0.683 43.019 o
-6 2 14 6.050 5.391 0.449 160.414 o
-6 2 15 591.351 606.693 5.185 0.878 o
-6 2 16 28.322 28.779 0.784 37.146 o
-6 2 17 3.747 4.879 0.535 164.236 o
-6 2 18 1.573 1.127 0.470 283.337 o
-6 2 19 0.001 0.366 0.451 406.800 o
-6 2 20 16.038 17.380 0.643 62.404 o
-6 2 21 172.805 173.390 2.066 4.995 o
-6 2 22 231.090 231.680 2.554 3.406 o
-6 2 23 298.456 303.237 3.165 2.358 o
-6 3 1 0.452 0.563 0.223 1108.700 o
-6 3 2 13.094 13.431 0.353 96.483 o
-6 3 3 33.788 34.410 0.533 36.880 o
-6 3 4 139.516 135.895 1.303 7.454 o
-6 3 5 92.344 94.616 1.104 11.616 o
-6 3 6 89.162 87.238 1.000 12.577 o
-6 3 7 30.620 34.075 0.745 34.920 o
-6 3 8 188.145 188.748 1.850 4.828 o
-6 3 9 63.769 64.122 0.978 17.177 o
-6 3 10 41.805 40.841 0.838 26.589 o
-6 3 11 4.852 5.411 0.414 186.672 o
-6 3 12 38.245 38.539 0.838 28.379 o
-6 3 13 184.361 188.284 1.930 4.815 o
-6 3 14 5.212 4.917 0.483 163.289 o
-6 3 15 77.135 75.103 1.167 13.629 o
-6 3 16 42.441 43.896 0.960 24.230 o
-6 3 17 52.772 54.278 1.082 19.148 o
-6 3 18 84.822 82.256 1.326 11.848 o
-6 3 19 21.490 21.256 0.735 47.687 o
-6 3 20 4.701 6.454 0.605 128.382 o
-6 3 21 174.923 176.221 2.005 5.004 o
-6 3 22 60.235 60.785 1.154 16.728 o
-6 4 1 284.710 282.865 2.171 2.939 o
-6 4 2 9.893 9.898 0.356 123.251 o
-6 4 3 25.758 24.418 0.522 48.473 o
-6 4 4 0.712 0.701 0.338 553.667 o
-6 4 5 5.621 5.858 0.364 187.230 o
-6 4 6 1.156 0.654 0.338 502.199 o
-6 4 7 136.250 136.124 1.427 7.351 o
-6 4 8 28.016 30.267 0.692 39.155 o
-6 4 9 189.249 187.470 1.718 4.951 o
-6 4 10 23.175 23.910 0.659 47.251 o
-6 4 11 43.110 42.639 0.883 25.232 o
-6 4 12 20.791 20.491 0.648 52.502 o
-6 4 13 6.100 6.198 0.504 141.807 o
-6 4 14 155.678 160.052 1.744 5.915 o
-6 4 15 54.066 54.486 1.013 19.506 o
-6 4 16 3.498 4.522 0.519 175.613 o
-6 4 17 127.080 123.286 1.569 7.642 o
-6 4 18 0.029 -0.313 0.437 445.944 o
-6 4 19 5.291 5.576 0.532 145.205 o
-6 4 20 1.022 1.674 0.468 295.999 o
-6 5 1 122.913 122.382 1.328 8.351 o
-6 5 2 217.512 212.543 1.963 4.102 o
-6 5 3 228.388 227.845 2.165 3.726 o
-6 5 4 5.127 6.946 0.428 167.995 o
-6 5 5 20.137 20.048 0.621 54.814 o
-6 5 6 37.640 41.398 0.859 27.717 o
-6 5 7 34.472 34.706 0.878 30.115 o
-6 5 8 428.815 425.598 3.799 1.486 o
-6 5 9 132.204 129.389 1.569 7.345 o
-6 5 10 236.152 240.072 2.308 3.483 o
-6 5 11 110.017 112.787 1.328 9.206 o
-6 5 12 0.698 0.629 0.421 397.434 o
-6 5 13 5.684 5.095 0.504 151.102 o
-6 5 14 48.440 46.893 0.954 22.225 o
-6 5 15 4.216 4.334 0.504 172.652 o
-6 5 16 114.275 114.366 1.553 8.380 o
-6 5 17 7.018 7.742 0.552 118.941 o
-6 5 18 76.451 73.963 1.244 13.362 o
-6 6 1 12.359 11.706 0.552 85.199 o
-6 6 2 12.662 11.995 0.584 80.842 o
-6 6 3 37.374 35.810 0.865 28.840 o
-6 6 4 72.342 71.254 1.142 14.503 o
-6 6 5 6.218 8.222 0.532 126.641 o
-6 6 6 551.699 545.325 4.564 1.028 o
-6 6 7 11.580 13.606 0.597 80.505 o
-6 6 8 421.065 416.641 3.638 1.550 o
-6 6 9 607.368 605.426 5.020 0.876 o
-6 6 10 424.399 416.571 3.638 1.542 o
-6 6 11 109.170 105.307 1.447 9.119 o
-6 6 12 3.174 2.104 0.519 199.474 o
-6 6 13 2.440 1.910 0.473 243.057 o
-6 6 14 2.070 2.077 0.532 213.912 o
-6 7 1 8.034 7.362 0.515 120.149 o
-6 7 2 28.252 28.898 0.904 34.155 o
-6 7 3 60.804 55.864 1.195 16.695 o
-6 7 4 205.346 198.862 2.613 3.791 o
-6 7 5 62.592 60.772 1.170 16.261 o
-6 7 6 8.781 11.714 0.633 89.096 o
-6 7 7 302.621 300.768 2.931 2.438 o
-6 7 8 475.803 468.645 14.203 0.340 o
-5 0 2 8.897 8.270 0.288 147.397 o
-5 0 4 22.646 23.817 0.484 53.896 o
-5 0 6 119.839 118.186 1.500 8.188 o
-5 0 8 282.570 285.170 3.630 2.282 o
-5 0 10 5.276 5.965 0.501 151.505 o
-5 0 12 1200.700 1211.540 13.098 0.219 o
-5 0 14 45.077 42.824 0.941 23.855 o
-5 0 16 162.773 172.979 2.428 4.719 o
-5 0 18 775.504 791.904 8.910 0.458 o
-5 0 20 49.068 51.393 1.298 18.001 o
-5 0 22 39.547 38.918 1.244 21.800 o
-5 0 24 891.095 896.183 10.124 0.363 o
-5 0 26 151.240 150.859 2.721 4.676 o
-5 1 1 1535.280 1539.700 9.401 0.203 o
-5 1 2 388.313 391.770 2.609 1.922 o
-5 1 3 577.088 577.628 3.663 1.062 o
-5 1 4 1.771 1.961 0.178 632.235 o
-5 1 5 0.013 0.362 0.164 2495.700 o
-5 1 6 5.697 5.337 0.195 240.812 o
-5 1 7 251.139 251.013 1.971 3.480 o
-5 1 8 8.427 9.304 0.322 141.902 o
-5 1 9 151.112 150.626 1.309 6.798 o
-5 1 10 3.307 2.584 0.230 377.827 o
-5 1 11 493.472 490.218 3.791 1.271 o
-5 1 12 60.159 60.931 0.798 19.356 o
-5 1 13 0.019 0.398 0.268 1071.110 o
-5 1 14 150.804 149.341 1.511 6.531 o
-5 1 15 138.590 139.037 1.432 7.209 o
-5 1 16 11.896 12.357 0.457 94.782 o
-5 1 17 22.361 23.552 0.637 49.127 o
-5 1 18 93.572 95.377 1.226 11.065 o
-5 1 19 198.521 203.686 2.003 4.396 o
-5 1 20 15.190 16.667 0.572 69.233 o
-5 1 21 77.273 77.378 1.144 13.611 o
-5 1 22 6.421 6.407 0.473 145.078 o
-5 1 23 50.676 53.382 1.029 20.171 o
-5 1 24 52.227 53.194 1.039 19.775 o
-5 1 25 16.496 15.492 0.654 62.629 o
-5 1 26 223.753 220.308 2.339 3.693 o
-5 1 27 74.222 72.949 1.270 13.502 o
-5 2 1 40.106 37.994 0.444 33.181 o
-5 2 2 40.536 39.912 0.460 32.257 o
-5 2 3 1.406 1.442 0.157 817.135 o
-5 2 4 1.821 1.751 0.162 668.487 o
-5 2 5 160.674 160.740 1.178 6.518 o
-5 2 6 15.517 16.307 0.309 84.670 o
-5 2 7 175.139 174.900 1.377 5.725 o
-5 2 8 5.773 6.359 0.275 205.949 o
-5 2 9 220.556 220.440 1.912 4.048 o
-5 2 10 564.576 575.243 4.407 1.007 o
-5 2 11 0.691 1.037 0.311 601.440 o
-5 2 12 3.905 4.025 0.346 248.744 o
-5 2 13 1090.420 1112.040 8.578 0.328 o
-5 2 14 0.031 0.526 0.344 659.702 o
-5 2 15 169.442 174.147 1.807 5.367 o
-5 2 16 11.923 12.553 0.629 78.161 o
-5 2 17 531.133 544.052 4.668 1.046 o
-5 2 18 7.923 9.067 0.477 121.735 o
-5 2 19 168.394 170.279 1.735 5.519 o
-5 2 20 729.717 739.611 6.498 0.614 o
-5 2 21 56.116 57.583 1.082 18.226 o
-5 2 22 65.596 65.970 1.143 15.675 o
-5 2 23 286.280 290.731 2.968 2.544 o
-5 2 24 0.066 0.000 0.470 382.019 o
-5 2 25 48.626 47.053 1.082 20.752 o
-5 2 26 250.808 250.391 2.735 3.041 o
-5 2 27 28.503 28.007 1.244 26.508 o
-5 3 1 492.200 502.437 3.459 1.308 o
-5 3 2 32.334 32.193 0.451 40.157 o
-5 3 3 67.905 68.731 0.671 17.920 o
-5 3 4 24.502 24.073 0.411 53.371 o
-5 3 5 131.151 131.076 1.059 8.309 o
-5 3 6 21.883 22.317 0.444 57.469 o
-5 3 7 4.734 4.119 0.300 246.503 o
-5 3 8 153.964 155.121 1.382 6.539 o
-5 3 9 380.455 383.266 3.059 1.861 o
-5 3 10 117.664 120.832 1.247 8.811 o
-5 3 11 162.598 169.306 1.593 5.841 o
-5 3 12 1848.970 1873.200 13.578 0.132 o
-5 3 13 62.965 62.639 0.876 18.131 o
-5 3 14 1.072 0.153 0.346 524.010 o
-5 3 15 36.218 36.452 0.861 29.273 o
-5 3 16 9.012 8.833 0.535 107.015 o
-5 3 17 190.582 190.967 2.066 4.552 o
-5 3 18 25.799 26.214 0.769 40.294 o
-5 3 19 0.130 -0.400 0.391 540.727 o
-5 3 20 40.314 40.643 0.874 26.641 o
-5 3 21 57.227 57.704 0.966 18.976 o
-5 3 22 3.565 3.392 0.449 213.764 o
-5 3 23 0.523 0.923 0.459 345.016 o
-5 3 24 358.997 360.309 3.396 1.892 o
-5 3 25 302.498 301.684 2.956 2.426 o
-5 3 26 9.833 9.796 0.886 63.436 o
-5 4 1 34.285 32.983 0.499 37.598 o
-5 4 2 117.245 118.976 1.025 9.370 o
-5 4 3 369.580 380.561 2.918 1.943 o
-5 4 4 231.247 237.676 1.874 3.833 o
-5 4 5 622.538 622.300 4.415 0.902 o
-5 4 6 343.664 347.854 2.602 2.217 o
-5 4 7 4.750 5.556 0.352 209.115 o
-5 4 8 444.000 449.513 3.419 1.489 o
-5 4 9 696.373 706.792 5.362 0.718 o
-5 4 10 62.343 67.406 0.968 17.212 o
-5 4 11 2152.240 2190.140 15.845 0.099 o
-5 4 12 768.324 796.323 6.023 0.598 o
-5 4 13 520.374 533.072 4.182 1.131 o
-5 4 14 89.634 93.317 1.129 11.799 o
-5 4 15 16.050 16.773 0.534 69.525 o
-5 4 16 0.021 -0.082 0.336 750.090 o
-5 4 17 2.339 2.032 0.411 289.571 o
-5 4 18 115.332 115.718 1.443 8.580 o
-5 4 19 5.747 5.981 0.519 142.341 o
-5 4 20 4.638 4.938 0.486 169.373 o
-5 4 21 0.067 0.000 0.417 484.374 o
-5 4 22 23.688 23.948 0.716 44.781 o
-5 4 23 4.897 4.475 0.493 166.649 o
-5 4 24 99.276 101.532 1.541 9.453 o
-5 5 1 6.948 7.053 0.403 152.456 o
-5 5 2 7.583 8.383 0.377 144.886 o
-5 5 3 48.086 47.658 0.739 24.542 o
-5 5 4 228.947 227.341 2.013 3.829 o
-5 5 5 51.920 52.136 0.794 22.273 o
-5 5 6 105.270 101.079 1.079 10.513 o
-5 5 7 9.389 10.822 0.408 116.808 o
-5 5 8 5.889 6.610 0.384 172.193 o
-5 5 9 48.222 48.566 0.798 23.749 o
-5 5 10 263.184 275.124 2.393 3.034 o
-5 5 11 603.891 604.888 4.731 0.906 o
-5 5 12 53.938 55.179 0.903 20.442 o
-5 5 13 24.413 26.491 0.680 44.033 o
-5 5 14 274.724 276.884 2.438 2.915 o
-5 5 15 56.322 56.526 0.954 19.365 o
-5 5 16 628.773 631.584 5.145 0.829 o
-5 5 17 5.506 6.969 0.493 146.380 o
-5 5 18 175.855 169.064 1.804 5.292 o
-5 5 19 5.851 5.411 0.519 144.011 o
-5 5 20 2.624 1.973 0.468 240.835 o
-5 5 21 8.707 8.065 0.572 105.190 o
-5 5 22 21.678 22.249 0.771 45.597 o
-5 6 1 111.262 112.889 1.296 9.220 o
-5 6 2 5.955 5.941 0.403 170.561 o
-5 6 3 95.289 94.942 1.190 11.081 o
-5 6 4 564.522 566.311 4.601 0.992 o
-5 6 5 28.044 28.845 0.698 39.507 o
-5 6 6 97.219 96.002 1.278 10.612 o
-5 6 7 108.037 107.231 1.281 9.593 o
-5 6 8 12.852 12.502 0.468 89.743 o
-5 6 9 185.268 182.795 1.738 5.047 o
-5 6 10 545.915 542.374 4.488 1.047 o
-5 6 11 8.757 9.668 0.504 110.695 o
-5 6 12 291.389 288.728 2.648 2.661 o
-5 6 13 39.673 40.117 0.877 26.930 o
-5 6 14 1.544 1.485 0.421 324.900 o
-5 6 15 10.996 10.440 0.560 91.496 o
-5 6 16 2.046 2.163 0.459 260.165 o
-5 6 17 9.842 10.337 0.555 97.006 o
-5 6 18 1.280 1.817 0.468 283.788 o
-5 6 19 0.517 0.877 0.463 341.841 o
-5 7 1 33.240 34.140 0.830 31.733 o
-5 7 2 9.031 9.686 0.548 103.025 o
-5 7 3 0.000 -0.408 0.417 491.413 o
-5 7 4 142.717 139.792 1.538 6.878 o
-5 7 5 1.580 2.481 0.417 305.071 o
-5 7 6 239.194 236.371 2.277 3.491 o
-5 7 7 76.511 70.687 1.064 14.475 o
-5 7 8 19.314 19.861 0.648 54.938 o
-5 7 9 222.808 223.622 2.465 3.592 o
-5 7 10 7.042 7.562 0.565 117.067 o
-5 7 11 21.124 22.659 0.772 45.923 o
-5 7 12 273.412 271.142 2.814 2.759 o
-5 7 13 0.065 0.205 0.480 361.368 o
-5 7 14 19.847 20.959 0.761 48.587 o
-5 7 15 1.277 1.254 0.510 257.506 o
-5 7 16 34.304 35.244 3.682 5.470 o
-5 8 1 82.504 86.414 1.324 11.875 o
-5 8 2 8.895 7.541 0.565 106.676 o
-5 8 3 0.340 -0.180 0.480 351.740 o
-5 8 4 36.037 34.053 0.935 28.548 o
-5 8 5 12.795 13.805 0.708 67.972 o
-5 8 6 27.571 29.031 0.925 33.968 o
-5 8 7 200.464 192.546 2.213 4.254 o
-5 8 8 31.731 32.729 0.935 30.697 o
-5 8 9 166.020 161.835 2.279 4.949 o
-4 0 2 204.034 205.359 1.840 4.444 o
-4 0 4 49.425 44.038 0.641 25.690 o
-4 0 6 1.364 1.588 0.192 723.953 o
-4 0 8 807.944 797.359 10.430 0.386 o
-4 0 10 1619.070 1653.020 17.537 0.127 o
-4 0 12 162.722 156.963 2.068 5.339 o
-4 0 14 389.837 395.777 4.225 1.531 o
-4 0 16 5875.440 5971.960 57.743 0.012 o
-4 0 18 1631.050 1664.820 17.823 0.124 o
-4 0 20 1017.530 1051.830 11.524 0.284 o
-4 0 22 0.251 -0.164 0.510 317.630 o
-4 0 24 3.474 3.499 0.631 143.522 o
-4 0 26 340.452 339.873 4.788 1.580 o
-4 0 28 169.189 172.638 3.146 3.800 o
-4 0 30 67.933 64.775 1.693 12.051 o
-4 1 1 375.440 364.800 2.312 2.103 o
-4 1 2 0.434 0.643 0.124 1954.020 o
-4 1 3 153.620 151.315 1.055 7.040 o
-4 1 4 216.060 213.537 1.387 4.535 o
-4 1 5 3.629 4.369 0.163 347.122 o
-4 1 6 903.181 902.217 6.632 0.476 o
-4 1 7 0.125 0.436 0.127 2958.550 o
-4 1 8 79.730 80.510 0.656 15.273 o
-4 1 9 139.389 138.007 1.327 7.379 o
-4 1 10 27.318 28.416 0.409 47.354 o
-4 1 11 239.856 240.862 2.178 3.525 o
-4 1 12 148.377 146.767 1.368 6.859 o
-4 1 13 1655.370 1669.560 11.703 0.165 o
-4 1 14 821.141 846.394 6.622 0.528 o
-4 1 15 95.889 101.489 1.113 11.056 o
-4 1 16 69.923 70.057 0.864 16.462 o
-4 1 17 35.352 36.063 0.627 33.816 o
-4 1 18 12.459 12.717 0.425 94.696 o
-4 1 19 23.848 24.086 0.590 48.713 o
-4 1 20 31.880 32.179 0.704 35.586 o
-4 1 21 59.830 60.893 0.992 18.002 o
-4 1 22 131.053 135.679 1.519 7.373 o
-4 1 23 99.572 99.937 1.328 10.170 o
-4 1 24 97.211 99.155 1.328 10.343 o
-4 1 25 21.388 21.239 0.694 49.429 o
-4 1 26 6.968 8.205 0.565 115.559 o
-4 1 27 660.923 654.028 5.899 0.731 o
-4 1 28 402.677 402.965 3.958 1.549 o
-4 1 29 85.837 85.671 1.478 10.993 o
-4 2 1 1009.690 1010.340 6.607 0.414 o
-4 2 2 699.580 717.090 4.469 0.768 o
-4 2 3 2048.940 2028.220 12.309 0.122 o
-4 2 4 219.482 215.124 1.454 4.424 o
-4 2 5 74.105 74.416 0.608 16.702 o
-4 2 6 12.714 13.068 0.240 107.269 o
-4 2 7 3.782 3.914 0.183 341.252 o
-4 2 8 249.955 245.339 2.165 3.409 o
-4 2 9 16.854 17.073 0.357 77.041 o
-4 2 10 0.908 1.059 0.195 927.623 o
-4 2 11 1231.870 1269.750 8.906 0.276 o
-4 2 12 268.549 276.274 2.176 3.094 o
-4 2 13 501.397 521.560 3.992 1.198 o
-4 2 14 2458.080 2532.010 18.158 0.077 o
-4 2 15 2851.720 2909.190 20.829 0.059 o
-4 2 16 50.809 52.194 0.762 22.858 o
-4 2 17 121.389 122.619 1.293 8.491 o
-4 2 18 99.482 98.763 1.083 10.986 o
-4 2 19 34.353 35.495 0.691 33.431 o
-4 2 20 55.694 56.334 0.874 20.188 o
-4 2 21 36.359 37.388 0.753 30.836 o
-4 2 22 0.902 0.815 0.346 505.260 o
-4 2 23 0.117 0.243 0.395 519.550 o
-4 2 24 13.207 12.548 0.552 81.168 o
-4 2 25 0.830 1.315 0.430 355.675 o
-4 2 26 175.160 174.055 1.978 5.051 o
-4 2 27 27.783 26.248 0.881 35.781 o
-4 2 28 2.300 2.949 0.522 205.926 o
-4 2 29 10.210 11.157 0.652 83.091 o
-4 3 1 574.600 592.253 3.739 1.047 o
-4 3 2 420.113 413.271 2.918 1.704 o
-4 3 3 2002.430 2021.820 12.660 0.123 o
-4 3 4 1616.960 1640.060 10.311 0.181 o
-4 3 5 9.671 10.803 0.339 123.779 o
-4 3 6 403.072 406.571 2.947 1.766 o
-4 3 7 377.339 373.629 2.881 1.936 o
-4 3 8 1.695 1.734 0.183 657.825 o
-4 3 9 647.861 655.772 4.560 0.843 o
-4 3 10 3.522 4.011 0.255 312.087 o
-4 3 11 42.447 40.279 0.563 30.037 o
-4 3 12 213.627 211.974 1.823 4.268 o
-4 3 13 39.783 44.518 0.656 29.114 o
-4 3 14 409.430 407.589 3.349 1.657 o
-4 3 15 159.127 162.434 1.586 6.020 o
-4 3 16 853.671 862.958 6.704 0.505 o
-4 3 17 5.521 5.826 0.338 196.868 o
-4 3 18 3.056 3.562 0.329 293.935 o
-4 3 19 399.157 404.364 3.261 1.714 o
-4 3 20 79.466 80.168 0.987 13.968 o
-4 3 21 65.620 64.324 0.897 17.393 o
-4 3 22 171.767 170.250 1.647 5.551 o
-4 3 23 0.057 0.064 0.338 725.654 o
-4 3 24 14.388 13.997 0.544 76.376 o
-4 3 25 22.390 23.611 0.761 44.613 o
-4 3 26 130.183 132.267 1.771 6.961 o
-4 3 27 115.417 114.425 1.603 8.201 o
-4 3 28 100.129 97.364 1.477 9.729 o
-4 4 1 0.420 0.982 0.185 1251.370 o
-4 4 2 323.931 333.063 2.354 2.439 o
-4 4 3 10.470 10.757 0.301 122.674 o
-4 4 4 18.403 16.976 0.361 72.898 o
-4 4 5 1.067 1.491 0.226 717.506 o
-4 4 6 11.407 12.806 0.331 107.881 o
-4 4 7 148.297 149.653 1.260 6.974 o
-4 4 8 293.072 296.159 2.301 2.773 o
-4 4 9 75.438 75.217 0.801 15.618 o
-4 4 10 11.739 11.011 0.340 110.069 o
-4 4 11 202.368 202.506 1.709 4.604 o
-4 4 12 28.106 29.366 0.595 41.819 o
-4 4 13 812.109 822.313 6.183 0.558 o
-4 4 14 73.272 76.384 0.987 14.921 o
-4 4 15 424.710 423.091 3.512 1.557 o
-4 4 16 125.519 123.766 1.339 8.183 o
-4 4 17 76.061 77.586 1.017 14.359 o
-4 4 18 54.402 56.013 0.868 20.557 o
-4 4 19 59.105 59.582 0.954 18.540 o
-4 4 20 143.574 146.262 1.569 6.699 o
-4 4 21 65.453 64.893 0.987 16.798 o
-4 4 22 106.043 105.272 1.333 9.613 o
-4 4 23 510.953 506.472 4.462 1.132 o
-4 4 24 15.929 16.163 0.663 62.503 o
-4 4 25 0.115 0.013 0.480 364.064 o
-4 4 26 270.862 269.333 2.866 2.756 o
-4 4 27 71.336 69.374 1.340 13.586 o
-4 5 1 2763.290 2801.980 19.310 0.064 o
-4 5 2 2759.200 2827.460 19.471 0.064 o
-4 5 3 302.874 313.525 2.951 2.394 o
-4 5 4 416.348 423.447 3.084 1.667 o
-4 5 5 171.024 167.612 1.412 5.875 o
-4 5 6 28.387 28.973 0.563 42.525 o
-4 5 7 378.980 382.490 2.829 1.925 o
-4 5 8 5.021 5.253 0.301 224.848 o
-4 5 9 93.035 94.316 0.954 12.079 o
-4 5 10 329.342 331.567 2.605 2.331 o
-4 5 11 35.596 37.323 0.653 32.895 o
-4 5 12 517.388 523.463 3.943 1.174 o
-4 5 13 0.450 0.554 0.283 794.462 o
-4 5 14 517.604 519.911 4.235 1.140 o
-4 5 15 82.936 81.149 1.083 13.126 o
-4 5 16 171.571 168.482 1.719 5.490 o
-4 5 17 54.269 53.122 0.877 20.835 o
-4 5 18 39.770 41.925 0.832 27.207 o
-4 5 19 104.180 103.046 1.275 9.956 o
-4 5 20 80.136 79.401 1.177 13.064 o
-4 5 21 10.834 11.131 0.552 91.678 o
-4 5 22 26.009 26.096 0.775 40.008 o
-4 5 23 6.678 7.483 0.552 122.010 o
-4 5 24 82.984 79.218 1.322 12.142 o
-4 5 25 4.766 4.121 0.549 152.630 o
-4 6 1 138.908 142.296 1.446 7.118 o
-4 6 2 94.124 98.012 1.140 11.225 o
-4 6 3 486.173 498.034 3.869 1.266 o
-4 6 4 60.380 63.426 0.864 18.611 o
-4 6 5 156.228 163.214 1.530 6.161 o
-4 6 6 269.998 279.372 2.383 2.968 o
-4 6 7 605.026 611.023 4.524 0.920 o
-4 6 8 302.619 310.229 2.485 2.589 o
-4 6 9 60.342 61.881 0.841 18.925 o
-4 6 10 4.960 5.065 0.374 201.839 o
-4 6 11 14.894 16.180 0.515 74.180 o
-4 6 12 179.971 175.826 1.662 5.301 o
-4 6 13 132.009 128.918 1.400 7.693 o
-4 6 14 152.878 152.541 1.655 6.212 o
-4 6 15 35.722 33.610 0.884 29.684 o
-4 6 16 14.145 14.514 0.589 72.980 o
-4 6 17 53.207 52.764 1.082 19.210 o
-4 6 18 43.531 40.780 1.018 23.595 o
-4 6 19 0.673 0.162 0.474 337.385 o
-4 6 20 0.623 0.768 0.504 293.220 o
-4 6 21 17.359 17.474 0.731 55.322 o
-4 6 22 0.313 -0.121 0.474 360.974 o
-4 6 23 23.442 23.577 1.214 29.968 o
-4 7 1 245.347 242.907 2.232 3.426 o
-4 7 2 65.949 64.633 0.954 16.950 o
-4 7 3 7.600 9.439 0.457 126.113 o
-4 7 4 75.548 77.878 1.083 14.072 o
-4 7 5 28.546 29.053 0.687 39.315 o
-4 7 6 58.423 56.943 0.872 19.561 o
-4 7 7 101.930 103.886 1.229 10.204 o
-4 7 8 0.853 1.454 0.388 407.638 o
-4 7 9 57.678 55.566 1.001 18.805 o
-4 7 10 53.725 52.339 0.955 20.328 o
-4 7 11 2.145 1.879 0.417 294.650 o
-4 7 12 19.383 18.994 0.633 56.148 o
-4 7 13 27.288 26.790 0.809 37.862 o
-4 7 14 144.355 139.295 1.771 6.438 o
-4 7 15 103.537 97.275 1.527 9.382 o
-4 7 16 3.198 2.749 0.574 170.364 o
-4 7 17 97.459 95.519 1.614 9.471 o
-4 7 18 34.632 36.048 1.116 25.530 o
-4 7 19 551.194 538.630 5.595 0.918 o
-4 8 1 4.862 5.756 0.554 142.565 o
-4 8 2 292.860 287.176 2.922 2.536 o
-4 8 3 226.615 231.616 2.421 3.544 o
-4 8 4 6.747 7.682 0.497 131.532 o
-4 8 5 37.827 37.332 0.878 28.147 o
-4 8 6 59.347 57.803 1.048 17.922 o
-4 8 7 190.025 187.608 1.938 4.717 o
-4 8 8 184.233 181.853 1.860 4.948 o
-4 8 9 28.859 26.672 0.731 38.860 o
-4 8 10 10.490 10.794 0.584 90.081 o
-4 8 11 15.874 16.370 0.731 58.383 o
-4 8 12 115.268 111.343 1.579 8.334 o
-4 8 13 26.522 26.142 0.853 37.412 o
-4 8 14 183.328 174.773 2.232 4.615 o
-4 8 15 0.133 -0.045 0.539 289.033 o
-4 9 1 357.340 353.749 3.500 1.880 o
-4 9 2 1.758 3.337 0.565 190.906 o
-4 9 3 0.008 -0.132 0.515 321.524 o
-4 9 4 10.230 8.121 0.614 92.682 o
-4 9 5 4.822 4.151 0.549 151.888 o
-4 9 6 2.676 2.787 0.535 194.265 o
-4 9 7 163.412 156.758 6.312 1.656 o
-3 0 2 1586.660 1556.220 12.068 0.174 o
-3 0 4 17316.000 16361.100 162.784 0.001 o
-3 0 6 3268.850 3218.080 27.451 0.042 o
-3 0 8 2407.560 2436.370 22.085 0.069 o
-3 0 10 2.010 1.644 0.199 584.817 o
-3 0 12 97.165 98.177 1.261 10.600 o
-3 0 14 3003.940 2998.660 27.198 0.046 o
-3 0 16 6839.050 6943.060 66.369 0.009 o
-3 0 18 3683.650 3738.430 45.206 0.023 o
-3 0 20 1222.080 1226.920 13.242 0.214 o
-3 0 22 48.006 48.260 1.255 18.901 o
-3 0 24 32.133 33.523 1.147 26.217 o
-3 0 26 113.343 112.884 2.101 7.055 o
-3 0 28 0.806 0.701 0.576 227.708 o
-3 0 30 116.961 121.748 3.129 4.770 o
-3 1 1 207.272 198.903 1.376 4.817 o
-3 1 2 162.914 161.853 1.114 6.508 o
-3 1 3 1165.600 1148.700 6.998 0.337 o
-3 1 4 186.487 179.062 1.226 5.559 o
-3 1 5 96.821 88.406 0.674 12.829 o
-3 1 6 373.600 360.062 2.361 2.111 o
-3 1 7 139.015 141.041 0.946 7.927 o
-3 1 8 68.799 65.375 0.602 18.398 o
-3 1 9 785.360 801.750 5.258 0.623 o
-3 1 10 155.411 160.643 1.376 6.426 o
-3 1 11 37.670 36.306 0.444 35.095 o
-3 1 12 70.034 68.653 0.739 17.216 o
-3 1 13 26.022 24.623 0.357 52.330 o
-3 1 14 0.127 0.255 0.182 2003.570 o
-3 1 15 38.484 38.727 0.499 33.204 o
-3 1 16 2192.800 2223.210 15.373 0.099 o
-3 1 17 868.249 887.400 6.304 0.508 o
-3 1 18 1086.700 1102.420 8.079 0.341 o
-3 1 19 873.601 885.972 6.585 0.495 o
-3 1 20 237.818 238.893 2.045 3.641 o
-3 1 21 479.269 484.215 3.767 1.310 o
-3 1 22 337.537 336.281 2.767 2.224 o
-3 1 23 1.749 2.669 0.364 343.380 o
-3 1 24 157.220 156.270 1.784 5.867 o
-3 1 25 147.996 149.504 1.748 6.239 o
-3 1 26 11.286 11.177 0.535 91.630 o
-3 1 27 41.886 41.334 0.924 25.281 o
-3 1 28 19.416 20.781 0.748 49.748 o
-3 1 29 0.812 1.959 0.565 221.421 o
-3 1 30 709.568 705.558 7.604 0.571 o
-3 1 31 0.064 1.070 0.565 250.550 o
-3 2 1 336.593 337.892 2.211 2.397 o
-3 2 2 466.056 465.457 2.992 1.481 o
-3 2 3 21.219 21.157 0.246 65.728 o
-3 2 4 65.801 64.482 0.529 19.419 o
-3 2 5 161.053 156.522 1.077 6.687 o
-3 2 6 777.012 776.279 4.786 0.661 o
-3 2 7 2.105 1.661 0.128 673.991 o
-3 2 8 63.804 63.282 0.545 19.884 o
-3 2 9 0.114 0.486 0.154 2301.130 o
-3 2 10 101.452 98.896 0.890 11.391 o
-3 2 11 632.838 628.487 4.226 0.902 o
-3 2 12 260.680 256.298 1.984 3.352 o
-3 2 13 915.794 924.626 6.516 0.470 o
-3 2 14 294.313 290.930 2.425 2.730 o
-3 2 15 218.747 231.950 2.018 3.921 o
-3 2 16 7.563 8.855 0.336 150.040 o
-3 2 17 125.828 128.399 1.236 8.279 o
-3 2 18 2453.380 2495.650 17.877 0.078 o
-3 2 19 1707.940 1743.060 12.625 0.152 o
-3 2 20 0.218 0.502 0.282 880.678 o
-3 2 21 774.975 788.122 5.912 0.602 o
-3 2 22 257.966 261.196 2.235 3.221 o
-3 2 23 350.164 352.444 2.877 2.094 o
-3 2 24 117.295 118.268 1.239 8.912 o
-3 2 25 13.523 14.325 0.567 76.472 o
-3 2 26 19.910 20.035 0.652 53.789 o
-3 2 27 83.692 82.381 1.251 12.265 o
-3 2 28 22.704 23.739 0.795 43.077 o
-3 2 29 200.591 197.235 2.716 3.760 o
-3 2 30 15.876 16.267 0.840 52.369 o
-3 2 31 109.299 113.905 2.752 5.666 o
-3 3 1 532.910 530.552 3.339 1.212 o
-3 3 2 73.403 72.303 0.589 17.057 o
-3 3 3 63.733 67.598 0.583 19.261 o
-3 3 4 792.813 781.096 5.027 0.636 o
-3 3 5 72.959 76.725 0.634 16.595 o
-3 3 6 108.086 109.913 0.860 10.574 o
-3 3 7 246.270 246.840 2.010 3.530 o
-3 3 8 33.837 34.122 0.381 39.315 o
-3 3 9 36.601 36.360 0.449 35.688 o
-3 3 10 435.601 442.635 3.030 1.590 o
-3 3 11 49.229 51.015 0.543 25.467 o
-3 3 12 519.285 526.660 3.691 1.200 o
-3 3 13 535.931 545.715 3.974 1.120 o
-3 3 14 45.773 47.794 0.592 26.805 o
-3 3 15 58.014 57.090 0.731 20.709 o
-3 3 16 148.674 146.424 1.375 6.845 o
-3 3 17 0.897 0.728 0.292 645.024 o
-3 3 18 236.472 236.976 2.001 3.694 o
-3 3 19 47.203 45.454 0.680 25.806 o
-3 3 20 119.161 117.300 1.172 8.994 o
-3 3 21 141.992 144.978 1.358 7.114 o
-3 3 22 152.715 152.932 1.443 6.523 o
-3 3 23 41.503 42.074 0.787 27.162 o
-3 3 24 137.741 136.632 1.480 7.195 o
-3 3 25 6.909 6.930 0.441 145.242 o
-3 3 26 34.791 34.276 0.787 31.743 o
-3 3 27 108.058 104.454 1.300 9.616 o
-3 3 28 1.189 1.393 0.504 263.323 o
-3 3 29 11.549 11.881 0.773 67.465 o
-3 3 30 6.345 7.199 0.735 93.140 o
-3 4 1 559.378 562.451 3.660 1.102 o
-3 4 2 653.576 646.163 4.171 0.872 o
-3 4 3 8.621 9.469 0.224 152.738 o
-3 4 4 372.998 365.563 2.519 2.062 o
-3 4 5 75.502 75.903 0.717 15.932 o
-3 4 6 7.497 8.132 0.229 173.538 o
-3 4 7 26.506 26.626 0.401 49.470 o
-3 4 8 47.395 45.403 0.518 27.348 o
-3 4 9 8.870 9.147 0.249 148.719 o
-3 4 10 142.640 141.138 1.141 7.498 o
-3 4 11 106.270 109.617 0.941 10.518 o
-3 4 12 44.527 44.236 0.536 28.558 o
-3 4 13 93.011 95.450 0.948 12.052 o
-3 4 14 40.489 42.832 0.606 29.819 o
-3 4 15 104.639 105.242 1.044 10.511 o
-3 4 16 61.602 60.454 0.805 19.069 o
-3 4 17 6.915 8.214 0.433 140.912 o
-3 4 18 71.476 68.178 0.858 16.402 o
-3 4 19 1.419 1.706 0.305 478.688 o
-3 4 20 27.026 27.668 0.645 42.191 o
-3 4 21 119.783 117.076 1.320 8.635 o
-3 4 22 50.706 50.365 0.874 22.053 o
-3 4 23 163.942 164.044 1.719 5.709 o
-3 4 24 48.504 51.191 0.895 22.294 o
-3 4 25 1.583 2.171 0.388 340.891 o
-3 4 26 17.618 17.067 0.579 63.402 o
-3 4 27 29.421 28.678 0.781 36.527 o
-3 4 28 4.768 5.233 0.496 162.667 o
-3 4 29 41.585 43.025 4.208 4.220 o
-3 5 1 165.774 171.518 1.384 5.988 o
-3 5 2 218.620 226.776 1.900 4.041 o
-3 5 3 467.812 484.649 3.729 1.339 o
-3 5 4 816.741 840.130 6.083 0.555 o
-3 5 5 8.777 8.422 0.300 146.155 o
-3 5 6 1766.980 1826.660 13.152 0.141 o
-3 5 7 618.866 631.561 4.547 0.890 o
-3 5 8 62.037 64.228 0.710 19.228 o
-3 5 9 31.102 29.610 0.479 41.709 o
-3 5 10 148.155 148.892 1.275 6.970 o
-3 5 11 75.573 75.424 0.790 15.636 o
-3 5 12 82.982 83.746 0.862 13.906 o
-3 5 13 4.339 4.777 0.302 247.294 o
-3 5 14 6.726 6.046 0.331 178.218 o
-3 5 15 25.810 23.618 0.531 48.589 o
-3 5 16 46.663 44.930 0.717 25.685 o
-3 5 17 120.462 112.987 1.220 8.929 o
-3 5 18 194.080 188.157 1.836 4.745 o
-3 5 19 472.573 466.313 3.867 1.327 o
-3 5 20 36.775 38.306 0.808 29.519 o
-3 5 21 0.642 1.749 0.430 354.071 o
-3 5 22 211.535 205.917 2.127 4.092 o
-3 5 23 8.956 9.499 0.538 105.259 o
-3 5 24 1.862 1.753 0.459 272.333 o
-3 5 25 2.218 2.271 0.480 239.703 o
-3 5 26 0.056 0.847 0.480 344.336 o
-3 5 27 2.646 3.153 0.539 189.945 o
-3 6 1 560.010 560.692 3.953 1.072 o
-3 6 2 948.631 961.042 6.581 0.447 o
-3 6 3 143.628 152.874 1.406 6.856 o
-3 6 4 951.121 961.811 7.080 0.431 o
-3 6 5 373.995 376.708 2.992 1.915 o
-3 6 6 71.698 76.901 0.995 15.041 o
-3 6 7 2.275 3.149 0.293 370.113 o
-3 6 8 19.325 19.128 0.459 64.114 o
-3 6 9 16.274 16.273 0.408 77.000 o
-3 6 10 8.113 8.367 0.318 150.031 o
-3 6 11 168.798 167.465 1.487 5.843 o
-3 6 12 42.375 40.768 0.938 25.017 o
-3 6 13 57.214 55.219 0.878 19.950 o
-3 6 14 8.850 9.097 0.452 119.531 o
-3 6 15 363.125 361.433 3.221 1.924 o
-3 6 16 36.769 37.337 0.928 27.729 o
-3 6 17 210.052 202.040 2.307 3.983 o
-3 6 18 52.259 51.208 1.052 19.844 o
-3 6 19 169.883 165.772 2.036 5.156 o
-3 6 20 12.447 10.447 0.605 81.964 o
-3 6 21 27.758 28.043 0.864 35.687 o
-3 6 22 29.231 26.153 0.915 34.094 o
-3 6 23 120.323 118.000 1.704 7.690 o
-3 6 24 29.293 30.152 0.925 32.736 o
-3 6 25 77.305 74.456 1.384 12.540 o
-3 7 1 322.977 326.109 2.676 2.355 o
-3 7 2 160.682 165.340 1.538 6.007 o
-3 7 3 99.896 112.050 1.554 9.106 o
-3 7 4 3674.810 3800.980 28.295 0.035 o
-3 7 5 1521.150 1566.900 11.919 0.180 o
-3 7 6 247.285 258.678 2.348 3.264 o
-3 7 7 161.379 160.070 1.612 5.959 o
-3 7 8 71.070 71.050 1.000 15.477 o
-3 7 9 211.152 214.582 2.033 4.117 o
-3 7 10 449.280 453.341 3.754 1.412 o
-3 7 11 45.904 47.132 0.846 24.119 o
-3 7 12 17.496 17.015 0.548 65.403 o
-3 7 13 318.146 317.365 3.102 2.249 o
-3 7 14 1.686 2.153 0.454 275.392 o
-3 7 15 0.797 1.333 0.454 326.995 o
-3 7 16 124.778 122.153 1.725 7.405 o
-3 7 17 540.373 519.548 5.343 0.970 o
-3 7 18 14.644 14.278 0.780 59.066 o
-3 7 19 146.878 140.020 1.880 6.175 o
-3 7 20 37.744 34.394 0.962 27.342 o
-3 7 21 24.592 25.027 0.816 40.283 o
-3 7 22 130.607 127.790 1.900 6.756 o
-3 8 1 0.350 0.191 0.422 439.398 o
-3 8 2 4.607 5.675 0.483 165.910 o
-3 8 3 436.173 430.244 3.600 1.500 o
-3 8 4 1.922 3.166 0.421 276.513 o
-3 8 5 14.971 16.129 0.534 72.820 o
-3 8 6 266.697 263.890 2.416 3.039 o
-3 8 7 1.085 1.929 0.374 394.142 o
-3 8 8 84.514 82.809 1.153 12.597 o
-3 8 9 163.925 168.948 1.764 5.594 o
-3 8 10 244.932 245.299 2.330 3.358 o
-3 8 11 407.328 405.225 3.654 1.601 o
-3 8 12 0.238 0.837 0.446 381.913 o
-3 8 13 0.170 0.281 0.454 392.030 o
-3 8 14 9.957 9.564 0.599 92.721 o
-3 8 15 16.940 17.985 0.735 55.368 o
-3 8 16 37.403 39.336 1.102 24.384 o
-3 8 17 211.659 204.801 2.528 3.762 o
-3 8 18 19.749 19.131 0.816 47.338 o
-3 9 1 2.643 1.321 0.480 240.987 o
-3 9 2 4.755 4.462 0.554 149.755 o
-3 9 3 122.659 118.718 1.664 7.683 o
-3 9 4 4.486 4.982 0.569 145.401 o
-3 9 5 51.559 51.427 1.015 20.332 o
-3 9 6 461.634 443.281 3.955 1.361 o
-3 9 7 187.126 178.831 1.900 4.880 o
-3 9 8 23.380 22.623 0.723 45.488 o
-3 9 9 107.762 106.414 1.462 9.119 o
-3 9 10 105.836 105.311 1.460 9.254 o
-3 9 11 29.182 29.458 0.828 35.286 o
-3 9 12 27.264 24.845 0.800 38.837 o
-2 0 2 5714.420 5572.940 45.096 0.015 o
-2 0 4 3025.500 3019.360 25.716 0.048 o
-2 0 6 152.856 150.631 1.508 6.458 o
-2 0 8 483.805 475.268 4.712 1.166 o
-2 0 10 418.437 415.933 3.950 1.494 o
-2 0 12 236.336 232.625 2.319 3.511 o
-2 0 14 4.349 4.679 0.422 198.100 o
-2 0 16 570.300 574.990 5.461 0.891 o
-2 0 18 1094.250 1101.600 11.516 0.268 o
-2 0 20 318.182 320.407 3.428 2.123 o
-2 0 22 5.490 6.378 0.549 135.612 o
-2 0 24 8.266 8.723 0.541 110.432 o
-2 0 26 62.754 62.741 1.227 15.695 o
-2 0 28 113.294 122.431 2.898 5.229 o
-2 0 30 186.312 184.415 3.925 2.905 o
-2 0 32 87.265 86.233 2.590 6.903 o
-2 1 1 44.661 45.045 0.380 29.747 o
-2 1 2 255.820 256.669 1.659 3.565 o
-2 1 3 3303.140 3270.080 20.248 0.050 o
-2 1 4 139.056 139.751 0.924 7.983 o
-2 1 5 175.177 167.910 1.122 6.070 o
-2 1 6 1735.190 1716.760 10.687 0.164 o
-2 1 7 50.303 50.093 0.432 26.097 o
-2 1 8 109.276 105.317 0.720 10.953 o
-2 1 9 24.698 24.301 0.316 55.331 o
-2 1 10 171.547 179.712 1.269 5.866 o
-2 1 11 393.674 391.957 2.712 1.878 o
-2 1 12 61.070 63.568 0.543 20.467 o
-2 1 13 176.406 175.649 1.240 5.825 o
-2 1 14 1.872 1.981 0.196 585.040 o
-2 1 15 378.024 376.229 2.810 1.946 o
-2 1 16 750.001 742.200 5.312 0.666 o
-2 1 17 200.496 194.835 1.511 4.869 o
-2 1 18 27.335 26.651 0.491 46.393 o
-2 1 19 144.341 141.986 1.268 7.228 o
-2 1 20 0.408 0.555 0.256 934.816 o
-2 1 21 690.003 678.577 5.081 0.754 o
-2 1 22 256.439 261.229 2.160 3.275 o
-2 1 23 3.503 4.075 0.417 222.883 o
-2 1 24 72.254 71.725 0.925 15.680 o
-2 1 25 254.700 248.993 2.358 3.235 o
-2 1 26 12.566 14.308 0.554 80.314 o
-2 1 27 358.332 354.151 3.776 1.797 o
-2 1 28 47.060 49.023 1.092 20.774 o
-2 1 29 14.534 14.364 0.723 62.908 o
-2 1 30 64.652 62.929 1.517 13.497 o
-2 1 31 97.936 101.514 1.951 8.214 o
-2 1 32 33.327 35.879 1.371 21.779 o
-2 2 1 1160.950 1154.710 7.004 0.337 o
-2 2 2 585.272 590.608 3.629 1.042 o
-2 2 3 521.749 519.912 3.300 1.249 o
-2 2 4 2529.200 2524.340 16.134 0.080 o
-2 2 5 1735.820 1711.200 10.980 0.162 o
-2 2 6 2967.190 2939.960 17.709 0.062 o
-2 2 7 11158.600 10726.600 68.699 0.005 o
-2 2 8 323.522 321.725 2.183 2.531 o
-2 2 9 11.359 10.695 0.210 124.971 o
-2 2 10 1731.590 1718.090 11.408 0.159 o
-2 2 11 2507.410 2502.760 16.561 0.080 o
-2 2 12 125.597 123.012 0.961 8.942 o
-2 2 13 0.887 0.996 0.142 1185.290 o
-2 2 14 20.370 19.382 0.316 67.346 o
-2 2 15 162.599 162.348 1.537 5.998 o
-2 2 16 296.195 303.245 2.683 2.570 o
-2 2 17 316.876 314.648 2.311 2.551 o
-2 2 18 327.561 333.269 2.535 2.359 o
-2 2 19 1778.010 1783.650 12.381 0.147 o
-2 2 20 1498.150 1510.040 10.194 0.202 o
-2 2 21 272.205 280.361 2.235 3.019 o
-2 2 22 37.788 40.219 0.662 30.905 o
-2 2 23 1118.280 1118.770 8.591 0.321 o
-2 2 24 0.026 1.233 0.326 657.302 o
-2 2 25 58.830 58.739 0.889 19.175 o
-2 2 26 0.011 0.000 0.335 761.135 o
-2 2 27 82.545 85.061 1.310 11.988 o
-2 2 28 0.489 1.384 0.460 333.578 o
-2 2 29 162.056 161.086 2.138 5.215 o
-2 2 30 18.733 18.789 0.941 43.226 o
-2 2 31 0.766 1.973 0.547 234.354 o
-2 2 32 83.579 88.377 2.402 7.555 o
-2 3 1 465.540 472.958 2.953 1.479 o
-2 3 2 131.396 129.827 0.956 8.498 o
-2 3 3 142.181 142.219 1.027 7.662 o
-2 3 4 366.245 370.139 2.414 2.109 o
-2 3 5 438.475 442.843 2.857 1.612 o
-2 3 6 1199.250 1173.780 7.155 0.322 o
-2 3 7 716.809 720.660 4.592 0.743 o
-2 3 8 95.403 102.406 0.957 11.538 o
-2 3 9 339.000 341.612 2.263 2.358 o
-2 3 10 90.582 89.765 0.725 13.241 o
-2 3 11 484.190 485.566 3.268 1.371 o
-2 3 12 7.452 6.679 0.246 181.523 o
-2 3 13 30.721 31.347 0.377 43.129 o
-2 3 14 23.452 22.574 0.363 57.327 o
-2 3 15 48.703 48.083 0.517 26.370 o
-2 3 16 17.385 17.385 0.374 74.371 o
-2 3 17 34.428 33.660 0.499 37.263 o
-2 3 18 80.798 79.728 0.813 14.588 o
-2 3 19 1189.910 1181.940 8.343 0.302 o
-2 3 20 238.210 247.284 2.023 3.605 o
-2 3 21 807.932 793.619 6.212 0.567 o
-2 3 22 259.071 253.259 2.273 3.225 o
-2 3 23 76.748 78.006 1.008 14.299 o
-2 3 24 389.044 377.975 3.220 1.801 o
-2 3 25 164.063 162.811 1.646 5.815 o
-2 3 26 122.894 121.602 1.439 8.125 o
-2 3 27 12.848 12.282 0.586 79.700 o
-2 3 28 13.714 14.382 0.635 70.768 o
-2 3 29 0.159 0.189 0.474 364.441 o
-2 3 30 2.434 3.487 0.574 175.615 o
-2 3 31 19.894 19.817 0.822 46.610 o
-2 4 1 238.756 236.179 1.715 3.849 o
-2 4 2 32.353 32.546 0.350 41.570 o
-2 4 3 495.267 502.932 3.247 1.329 o
-2 4 4 9.615 8.252 0.198 151.645 o
-2 4 5 109.351 108.282 0.844 10.578 o
-2 4 6 340.360 339.421 2.200 2.375 o
-2 4 7 1432.370 1439.410 8.781 0.230 o
-2 4 8 4733.060 4772.060 29.554 0.025 o
-2 4 9 210.858 214.911 1.517 4.518 o
-2 4 10 0.142 0.371 0.130 2940.260 o
-2 4 11 94.533 94.009 0.791 12.458 o
-2 4 12 90.854 92.975 0.849 12.674 o
-2 4 13 0.118 0.435 0.145 2554.720 o
-2 4 14 64.048 62.709 0.738 18.808 o
-2 4 15 10.942 11.531 0.316 115.611 o
-2 4 16 174.613 173.476 1.433 5.694 o
-2 4 17 85.233 87.365 0.902 13.319 o
-2 4 18 36.487 35.524 0.597 33.817 o
-2 4 19 415.044 410.789 3.413 1.622 o
-2 4 20 868.215 878.091 6.844 0.489 o
-2 4 21 1836.130 1848.980 13.970 0.131 o
-2 4 22 984.290 976.598 7.603 0.401 o
-2 4 23 155.165 158.818 1.625 6.114 o
-2 4 24 434.362 434.548 3.664 1.487 o
-2 4 25 92.884 93.199 1.223 11.206 o
-2 4 26 257.619 252.431 2.484 3.123 o
-2 4 27 87.144 88.546 1.504 10.700 o
-2 4 28 0.298 0.143 0.532 288.398 o
-2 4 29 4.013 3.559 0.591 150.413 o
-2 4 30 3.840 5.390 0.777 100.481 o
-2 5 1 8.324 8.243 0.279 154.893 o
-2 5 2 185.269 182.852 1.361 5.421 o
-2 5 3 29.326 29.107 0.415 44.809 o
-2 5 4 34.147 33.833 0.384 39.141 o
-2 5 5 399.510 404.952 2.761 1.821 o
-2 5 6 412.853 418.152 2.948 1.714 o
-2 5 7 627.020 642.098 4.492 0.879 o
-2 5 8 46.088 44.169 0.629 26.979 o
-2 5 9 112.564 116.703 1.245 9.180 o
-2 5 10 38.949 40.691 0.505 32.359 o
-2 5 11 248.074 252.567 2.800 3.015 o
-2 5 12 222.205 219.088 1.696 4.189 o
-2 5 13 616.407 622.446 4.635 0.890 o
-2 5 14 92.543 92.191 0.933 12.282 o
-2 5 15 246.384 246.478 2.033 3.517 o
-2 5 16 427.490 419.489 3.296 1.597 o
-2 5 17 6.989 7.061 0.350 163.639 o
-2 5 18 360.172 348.370 3.092 1.998 o
-2 5 19 133.526 126.538 1.457 7.568 o
-2 5 20 0.087 0.162 0.377 575.316 o
-2 5 21 296.504 287.506 2.837 2.551 o
-2 5 22 2.849 4.538 0.522 183.402 o
-2 5 23 33.832 32.729 0.847 31.464 o
-2 5 24 112.505 110.176 1.477 8.753 o
-2 5 25 167.309 163.765 2.016 5.251 o
-2 5 26 37.396 34.714 1.157 24.208 o
-2 5 27 36.976 38.180 1.092 24.838 o
-2 5 28 28.963 30.121 0.968 31.928 o
-2 6 1 37.494 38.828 0.510 33.589 o
-2 6 2 36.456 36.135 0.481 35.410 o
-2 6 3 88.484 89.568 0.817 13.178 o
-2 6 4 92.981 93.875 1.113 11.562 o
-2 6 5 77.446 75.533 0.757 15.517 o
-2 6 6 390.433 393.088 3.121 1.793 o
-2 6 7 155.757 159.606 1.376 6.430 o
-2 6 8 3.765 3.878 0.224 321.544 o
-2 6 9 17.063 18.831 0.403 71.925 o
-2 6 10 62.905 63.701 0.857 18.174 o
-2 6 11 21.195 22.314 0.503 56.432 o
-2 6 12 2.888 3.469 0.383 266.288 o
-2 6 13 43.130 44.704 0.687 27.333 o
-2 6 14 81.334 79.626 1.054 13.497 o
-2 6 15 87.954 86.290 1.047 12.557 o
-2 6 16 35.570 35.687 0.895 29.116 o
-2 6 17 0.101 -0.109 0.355 658.315 o
-2 6 18 29.303 29.497 0.835 35.039 o
-2 6 19 19.270 18.909 0.601 57.870 o
-2 6 20 33.920 32.115 0.869 31.131 o
-2 6 21 6.635 5.726 0.522 134.958 o
-2 6 22 57.720 56.150 1.192 17.164 o
-2 6 23 31.235 27.626 0.842 34.301 o
-2 6 24 3.466 4.329 0.535 171.202 o
-2 6 25 75.735 71.877 1.323 13.117 o
-2 6 26 297.962 281.850 3.103 2.444 o
-2 7 1 1.752 1.501 0.268 515.491 o
-2 7 2 93.982 93.210 0.993 11.915 o
-2 7 3 4.031 4.564 0.329 246.375 o
-2 7 4 3.659 3.585 0.329 272.077 o
-2 7 5 83.764 85.058 0.953 13.392 o
-2 7 6 378.961 383.741 3.059 1.866 o
-2 7 7 0.146 0.810 0.305 751.401 o
-2 7 8 940.539 948.473 7.350 0.429 o
-2 7 9 112.633 119.322 1.306 8.960 o
-2 7 10 13.202 15.013 0.504 81.369 o
-2 7 11 19.900 19.164 0.609 56.328 o
-2 7 12 124.125 125.642 1.430 8.010 o
-2 7 13 87.358 86.835 1.559 10.520 o
-2 7 14 157.461 161.384 1.709 5.907 o
-2 7 15 56.066 56.806 1.016 18.866 o
-2 7 16 103.249 100.013 1.253 10.171 o
-2 7 17 26.815 24.742 0.691 42.360 o
-2 7 18 122.823 121.063 1.420 8.181 o
-2 7 19 99.947 93.062 1.231 10.682 o
-2 7 20 26.748 26.681 0.801 38.497 o
-2 7 21 49.746 46.572 1.057 20.832 o
-2 7 22 341.472 329.613 3.331 2.039 o
-2 7 23 76.953 71.866 1.283 13.210 o
-2 8 1 30.313 29.160 0.652 38.816 o
-2 8 2 1.964 1.985 0.346 369.516 o
-2 8 3 110.417 108.222 1.246 9.525 o
-2 8 4 59.859 60.565 0.911 18.632 o
-2 8 5 554.095 567.551 4.796 0.984 o
-2 8 6 25.592 28.044 0.712 41.377 o
-2 8 7 189.194 193.714 1.900 4.718 o
-2 8 8 93.483 93.774 1.153 11.389 o
-2 8 9 156.123 157.849 1.693 6.005 o
-2 8 10 12.497 11.933 0.545 84.988 o
-2 8 11 135.894 136.729 1.573 7.086 o
-2 8 12 47.310 47.796 0.919 22.791 o
-2 8 13 0.093 0.258 0.417 468.957 o
-2 8 14 131.381 127.555 1.534 7.477 o
-2 8 15 46.851 46.629 0.955 22.658 o
-2 8 16 99.400 97.337 1.423 9.949 o
-2 8 17 24.601 21.511 0.728 44.672 o
-2 8 18 0.075 -0.079 0.490 352.088 o
-2 8 19 16.478 14.095 0.691 61.709 o
-2 8 20 70.721 69.880 1.429 13.107 o
-2 9 1 0.011 -0.845 0.383 582.047 o
-2 9 2 7.711 7.591 0.524 120.071 o
-2 9 3 264.602 256.379 2.459 3.063 o
-2 9 4 337.094 330.121 3.048 2.150 o
-2 9 5 15.585 16.227 0.633 64.979 o
-2 9 6 310.191 309.720 3.069 2.320 o
-2 9 7 1210.460 1195.040 10.163 0.266 o
-2 9 8 233.480 236.727 2.504 3.394 o
-2 9 9 808.733 795.256 6.934 0.533 o
-2 9 10 11.047 11.102 0.567 89.286 o
-2 9 11 47.690 44.011 1.029 21.930 o
-2 9 12 32.149 32.483 0.887 31.544 o
-2 9 13 171.405 162.592 1.864 5.375 o
-2 9 14 10.963 12.353 0.612 82.938 o
-2 9 15 43.784 41.806 1.072 22.683 o
-2 10 1 0.057 -0.795 0.454 409.952 o
-2 10 2 29.569 29.387 0.816 35.367 o
-2 10 3 13.918 13.830 0.659 69.170 o
-2 10 4 1.009 1.037 0.560 230.626 o
-2 10 5 196.561 186.822 2.288 4.275 o
-2 10 6 31.839 35.526 1.295 23.409 o
-1 0 2 3587.110 3485.970 41.544 0.026 o
-1 0 4 535.496 526.505 5.169 0.992 o
-1 0 6 8114.610 7812.530 70.696 0.007 o
-1 0 8 3878.270 3746.770 30.308 0.032 o
-1 0 10 3895.430 3816.700 30.840 0.031 o
-1 0 12 3923.250 3853.930 32.848 0.030 o
-1 0 14 4577.080 4480.650 38.260 0.022 o
-1 0 16 133.475 133.260 1.615 7.144 o
-1 0 18 0.058 0.337 0.249 1217.160 o
-1 0 20 3.872 3.426 0.415 222.935 o
-1 0 22 0.143 0.717 0.241 1109.240 o
-1 0 24 9.850 9.443 0.476 109.185 o
-1 0 26 944.007 948.528 12.817 0.276 o
-1 0 28 43.565 42.160 1.368 19.036 o
-1 0 30 46.812 49.633 1.545 16.098 o
-1 0 32 114.914 113.867 2.471 6.142 o
-1 1 1 31.466 33.092 0.268 43.181 o
-1 1 2 4209.750 4160.420 27.481 0.030 o
-1 1 3 774.203 755.302 5.025 0.659 o
-1 1 4 455.797 446.468 2.728 1.577 o
-1 1 5 346.013 333.258 2.209 2.358 o
-1 1 6 140.662 132.719 0.951 8.026 o
-1 1 7 959.978 950.103 6.106 0.459 o
-1 1 8 713.536 708.316 4.577 0.752 o
-1 1 9 2898.550 2827.250 18.058 0.064 o
-1 1 10 2187.510 2160.400 13.418 0.107 o
-1 1 11 543.124 539.293 3.435 1.174 o
-1 1 12 0.063 0.164 0.132 3760.780 o
-1 1 13 1180.120 1174.210 7.362 0.323 o
-1 1 14 0.000 0.202 0.146 3407.050 o
-1 1 15 4.662 5.729 0.195 264.529 o
-1 1 16 21.492 22.099 0.309 62.593 o
-1 1 17 448.359 439.891 2.972 1.568 o
-1 1 18 198.414 195.844 1.374 5.010 o
-1 1 19 202.648 200.477 1.410 4.860 o
-1 1 20 6.492 6.920 0.202 204.018 o
-1 1 21 64.033 64.609 0.690 18.913 o
-1 1 22 294.701 284.318 2.306 2.801 o
-1 1 23 110.222 108.007 1.289 9.426 o
-1 1 24 1197.630 1152.150 9.629 0.281 o
-1 1 25 2.239 6.711 0.619 143.811 o
-1 1 26 30.561 31.071 0.696 36.975 o
-1 1 27 0.520 1.616 0.353 490.186 o
-1 1 28 91.002 87.053 1.354 11.078 o
-1 1 29 128.350 125.353 1.717 7.245 o
-1 1 30 111.605 107.950 1.632 8.430 o
-1 1 31 14.564 15.661 0.840 54.507 o
-1 1 32 30.915 29.368 1.133 27.661 o
-1 1 33 3.054 2.630 2.104 18.620 o
-1 2 1 133.204 139.092 0.966 8.189 o
-1 2 2 734.382 743.462 4.774 0.708 o
-1 2 3 1717.960 1735.890 11.079 0.162 o
-1 2 4 457.070 467.109 2.871 1.522 o
-1 2 5 3.952 4.625 0.156 327.133 o
-1 2 6 847.135 869.362 5.455 0.556 o
-1 2 7 160.603 158.259 1.144 6.598 o
-1 2 8 41.570 40.142 0.382 32.450 o
-1 2 9 2571.660 2525.150 15.662 0.080 o
-1 2 10 6064.010 5999.560 38.400 0.015 o
-1 2 11 1272.500 1281.310 8.268 0.277 o
-1 2 12 29.854 30.336 0.330 45.179 o
-1 2 13 394.955 380.564 2.422 1.959 o
-1 2 14 33.173 32.602 0.433 39.633 o
-1 2 15 513.240 495.336 3.210 1.304 o
-1 2 16 180.724 184.471 1.262 5.596 o
-1 2 17 253.420 253.456 2.008 3.424 o
-1 2 18 14.519 15.150 0.302 90.655 o
-1 2 19 0.239 0.282 0.195 1631.990 o
-1 2 20 346.598 343.096 2.485 2.249 o
-1 2 21 41.903 45.307 0.602 28.717 o
-1 2 22 496.874 483.215 3.869 1.260 o
-1 2 23 32.976 36.222 0.727 33.317 o
-1 2 24 1.963 1.493 0.335 398.875 o
-1 2 25 15.937 15.537 0.522 71.937 o
-1 2 26 45.093 43.594 0.811 25.334 o
-1 2 27 2.533 2.946 0.391 280.955 o
-1 2 28 27.616 26.746 0.850 36.552 o
-1 2 29 50.239 46.118 1.040 20.953 o
-1 2 30 1.568 1.795 0.519 236.171 o
-1 2 31 32.570 30.987 1.167 26.136 o
-1 2 32 6.783 7.471 0.729 91.823 o
-1 3 1 7.444 8.619 0.251 167.566 o
-1 3 2 1981.720 2015.620 12.158 0.127 o
-1 3 3 465.103 467.516 3.158 1.455 o
-1 3 4 283.101 281.753 2.015 3.024 o
-1 3 5 1016.990 1003.250 6.273 0.422 o
-1 3 6 9.913 10.945 0.175 138.099 o
-1 3 7 4.223 4.483 0.163 315.226 o
-1 3 8 770.825 755.184 4.939 0.666 o
-1 3 9 2798.200 2804.960 17.959 0.066 o
-1 3 10 1.255 2.717 0.179 655.179 o
-1 3 11 10.290 9.930 0.233 134.097 o
-1 3 12 524.737 524.331 3.405 1.226 o
-1 3 13 1.311 1.181 0.134 956.669 o
-1 3 14 1561.180 1558.520 10.092 0.193 o
-1 3 15 594.214 590.057 3.810 1.013 o
-1 3 16 236.421 235.931 1.637 3.926 o
-1 3 17 34.607 32.705 0.526 37.022 o
-1 3 18 372.973 364.691 2.568 2.052 o
-1 3 19 386.036 381.115 2.754 1.918 o
-1 3 20 42.213 41.381 0.580 29.683 o
-1 3 21 555.121 536.983 3.961 1.097 o
-1 3 22 116.224 112.188 1.159 9.313 o
-1 3 23 58.495 56.228 0.815 20.064 o
-1 3 24 178.779 179.722 1.801 5.133 o
-1 3 25 217.499 215.518 2.222 3.882 o
-1 3 26 135.971 135.730 1.699 6.866 o
-1 3 27 17.675 17.884 0.641 59.290 o
-1 3 28 39.734 39.880 0.966 25.617 o
-1 3 29 8.628 10.035 0.725 81.764 o
-1 3 30 149.698 145.921 2.007 5.827 o
-1 3 31 130.509 126.297 1.990 6.598 o
-1 4 1 933.352 934.637 5.716 0.486 o
-1 4 2 29.318 29.487 0.326 46.234 o
-1 4 3 159.317 157.894 1.208 6.566 o
-1 4 4 209.086 202.492 1.393 4.741 o
-1 4 5 864.020 858.576 5.275 0.557 o
-1 4 6 5.807 5.299 0.199 237.434 o
-1 4 7 664.273 669.604 4.269 0.840 o
-1 4 8 137.249 144.702 1.368 7.267 o
-1 4 9 855.260 855.320 5.761 0.543 o
-1 4 10 1924.560 1929.500 14.422 0.122 o
-1 4 11 161.453 161.341 1.202 6.458 o
-1 4 12 151.110 151.984 1.188 6.942 o
-1 4 13 410.493 409.208 2.816 1.764 o
-1 4 14 522.905 519.136 3.619 1.209 o
-1 4 15 0.013 0.232 0.162 2737.740 o
-1 4 16 0.614 0.669 0.204 1103.770 o
-1 4 17 33.291 35.991 0.526 36.815 o
-1 4 18 145.723 143.283 1.244 7.194 o
-1 4 19 49.821 48.914 0.669 24.498 o
-1 4 20 23.686 24.337 0.523 50.929 o
-1 4 21 500.888 484.638 3.767 1.265 o
-1 4 22 923.933 916.346 6.833 0.458 o
-1 4 23 403.360 405.706 3.753 1.589 o
-1 4 24 179.422 173.098 2.052 4.898 o
-1 4 25 80.511 82.810 1.418 11.756 o
-1 4 26 232.698 235.224 2.755 3.238 o
-1 4 27 6.852 6.959 0.638 106.979 o
-1 4 28 21.818 21.310 1.089 34.858 o
-1 4 29 18.896 20.023 1.045 38.590 o
-1 4 30 51.901 52.300 1.516 15.519 o
-1 5 1 31.814 32.165 0.564 38.484 o
-1 5 2 0.639 1.117 0.185 1081.310 o
-1 5 3 327.394 333.923 2.219 2.460 o
-1 5 4 357.169 354.728 2.290 2.221 o
-1 5 5 274.731 272.776 1.853 3.206 o
-1 5 6 377.095 370.366 2.394 2.064 o
-1 5 7 130.064 129.332 1.498 7.565 o
-1 5 8 528.916 532.010 3.796 1.165 o
-1 5 9 95.387 91.690 0.794 12.477 o
-1 5 10 2.918 3.014 0.183 426.395 o
-1 5 11 1054.690 1070.080 7.251 0.374 o
-1 5 12 4.187 4.328 0.241 286.775 o
-1 5 13 156.849 158.565 1.306 6.506 o
-1 5 14 32.301 32.717 0.680 35.660 o
-1 5 15 167.158 161.437 1.396 6.068 o
-1 5 16 9.399 9.353 0.390 123.978 o
-1 5 17 32.148 31.085 0.652 36.856 o
-1 5 18 104.489 99.298 0.992 10.870 o
-1 5 19 39.611 39.114 0.681 30.035 o
-1 5 20 4.307 4.442 0.371 222.177 o
-1 5 21 54.156 53.497 0.868 20.892 o
-1 5 22 178.480 173.885 1.801 5.195 o
-1 5 23 354.002 346.417 3.460 1.918 o
-1 5 24 248.539 244.799 3.338 2.722 o
-1 5 25 68.910 70.451 1.486 12.918 o
-1 5 26 52.246 51.784 1.349 16.987 o
-1 5 27 142.817 137.781 2.140 5.858 o
-1 5 28 23.126 25.694 0.925 37.726 o
-1 5 29 392.122 384.843 6.160 1.130 o
-1 6 1 133.269 131.565 1.070 8.186 o
-1 6 2 3.147 2.876 0.189 409.584 o
-1 6 3 354.152 361.185 2.451 2.177 o
-1 6 4 113.095 114.265 0.932 9.946 o
-1 6 5 162.269 166.496 1.248 6.308 o
-1 6 6 25.260 24.229 0.376 53.155 o
-1 6 7 100.979 104.670 0.913 11.143 o
-1 6 8 39.934 41.031 0.523 31.541 o
-1 6 9 62.691 63.380 0.674 19.395 o
-1 6 10 98.303 100.902 1.117 10.889 o
-1 6 11 204.274 208.283 1.633 4.588 o
-1 6 12 697.717 704.575 5.069 0.737 o
-1 6 13 73.881 75.462 0.849 15.588 o
-1 6 14 332.757 334.428 2.501 2.339 o
-1 6 15 40.027 43.226 0.653 29.323 o
-1 6 16 24.281 24.218 0.543 49.669 o
-1 6 17 61.039 58.949 0.837 19.105 o
-1 6 18 282.049 284.140 2.513 2.800 o
-1 6 19 55.478 56.196 0.892 20.096 o
-1 6 20 67.828 66.971 0.996 16.227 o
-1 6 21 159.748 160.652 1.766 5.781 o
-1 6 22 6.187 8.159 0.501 133.434 o
-1 6 23 998.521 992.369 9.575 0.341 o
-1 6 24 1802.650 1752.280 16.434 0.122 o
-1 6 25 23.977 25.386 1.251 28.472 o
-1 6 26 160.750 163.799 2.995 4.112 o
-1 6 27 40.692 38.211 1.267 21.296 o
-1 7 1 1.777 2.251 0.248 500.597 o
-1 7 2 228.171 226.428 1.832 3.968 o
-1 7 3 326.057 338.167 2.495 2.367 o
-1 7 4 14.403 15.040 0.364 87.439 o
-1 7 5 184.941 187.393 1.641 5.109 o
-1 7 6 241.572 240.981 1.964 3.639 o
-1 7 7 102.045 101.761 1.076 10.720 o
-1 7 8 283.891 288.960 2.374 2.833 o
-1 7 9 26.813 27.151 0.590 44.077 o
-1 7 10 88.006 86.892 1.003 12.692 o
-1 7 11 342.345 344.946 2.688 2.205 o
-1 7 12 1306.910 1339.940 9.428 0.249 o
-1 7 13 24.300 25.352 0.625 46.422 o
-1 7 14 264.177 268.744 2.215 3.144 o
-1 7 15 18.159 18.984 0.530 63.140 o
-1 7 16 198.796 196.736 1.834 4.599 o
-1 7 17 61.686 61.590 0.932 18.061 o
-1 7 18 14.658 14.209 0.503 78.346 o
-1 7 19 0.159 0.435 0.369 567.789 o
-1 7 20 28.747 28.758 0.763 37.400 o
-1 7 21 1.521 2.101 0.508 240.592 o
-1 7 22 82.377 81.326 1.369 11.889 o
-1 7 23 25.551 24.255 0.861 38.500 o
-1 7 24 5.112 3.805 0.666 120.524 o
-1 8 1 114.393 115.345 1.189 9.256 o
-1 8 2 7.749 7.895 0.342 152.004 o
-1 8 3 7.120 7.338 0.340 162.507 o
-1 8 4 66.250 66.409 0.849 17.413 o
-1 8 5 0.635 0.694 0.329 588.937 o
-1 8 6 0.214 -0.044 0.313 809.121 o
-1 8 7 0.333 0.559 0.336 627.724 o
-1 8 8 401.520 405.012 3.389 1.677 o
-1 8 9 485.334 496.484 3.891 1.266 o
-1 8 10 685.341 684.796 5.262 0.743 o
-1 8 11 12.794 13.048 0.480 87.911 o
-1 8 12 21.712 22.501 0.632 50.692 o
-1 8 13 342.676 332.493 2.921 2.160 o
-1 8 14 77.336 78.113 1.119 13.689 o
-1 8 15 56.077 56.733 0.966 19.293 o
-1 8 16 0.519 0.301 0.383 498.207 o
-1 8 17 0.949 0.753 0.421 376.797 o
-1 8 18 31.242 30.158 0.882 32.698 o
-1 8 19 24.713 25.168 0.818 40.077 o
-1 8 20 0.009 0.336 0.515 314.020 o
-1 8 21 16.229 14.552 0.758 57.662 o
-1 9 1 150.081 148.816 1.496 6.582 o
-1 9 2 4.231 4.223 0.383 221.283 o
-1 9 3 49.799 49.011 0.859 22.608 o
-1 9 4 0.000 -0.488 0.367 635.134 o
-1 9 5 49.535 47.916 0.909 22.301 o
-1 9 6 1.171 0.736 0.426 356.669 o
-1 9 7 0.134 -0.210 0.433 445.184 o
-1 9 8 4.133 5.352 0.496 169.770 o
-1 9 9 1188.660 1162.800 9.879 0.277 o
-1 9 10 567.303 561.826 5.087 0.940 o
-1 9 11 550.608 546.722 4.937 0.987 o
-1 9 12 42.730 43.346 1.056 22.966 o
-1 9 13 2.845 3.253 0.522 193.601 o
-1 9 14 7.852 7.474 0.565 112.514 o
-1 9 15 51.437 52.044 1.124 19.221 o
-1 9 16 38.711 37.766 1.032 25.295 o
-1 10 1 31.709 30.658 0.816 33.750 o
-1 10 2 10.293 9.012 0.560 97.240 o
-1 10 3 2.757 2.514 0.476 226.321 o
-1 10 4 169.366 163.488 1.837 5.442 o
-1 10 5 155.392 155.264 1.870 5.796 o
-1 10 6 257.028 250.693 2.655 3.037 o
-1 10 7 257.027 249.032 2.646 3.049 o
-1 10 8 12.444 13.346 0.652 73.751 o
-1 10 9 96.715 88.182 1.383 10.539 o
0 0 4 14.751 12.573 0.210 100.088 o
0 0 6 6952.870 6771.820 57.766 0.010 o
0 0 8 250.793 251.505 2.553 3.144 o
0 0 10 651.535 661.329 6.066 0.723 o
0 0 12 10324.400 9645.680 121.918 0.003 o
0 0 14 2774.540 2761.750 23.535 0.057 o
0 0 16 329.498 315.172 2.860 2.285 o
0 0 18 603.847 588.483 5.218 0.871 o
0 0 20 94.144 91.532 1.018 11.890 o
0 0 22 157.871 159.195 1.917 5.629 o
0 0 24 120.325 114.290 1.663 7.858 o
0 0 26 59.938 61.918 1.332 15.358 o
0 0 28 194.654 187.918 3.266 3.373 o
0 0 30 16.171 15.746 1.496 26.994 o
0 0 32 6.765 5.932 0.986 63.742 o
0 1 1 195.123 193.591 2.105 4.425 o
0 1 2 2342.860 2287.900 14.630 0.094 o
0 1 3 82.556 92.773 0.655 14.166 o
0 1 4 307.487 294.722 1.881 2.835 o
0 1 5 4878.440 4830.280 29.157 0.024 o
0 1 6 130.713 127.898 0.822 8.787 o
0 1 7 45.840 44.103 0.340 29.721 o
0 1 8 36.412 38.914 0.349 36.191 o
0 1 9 1185.420 1150.940 7.381 0.324 o
0 1 10 50.383 46.597 0.393 26.968 o
0 1 11 658.428 641.881 4.075 0.876 o
0 1 12 4205.340 4051.800 25.177 0.032 o
0 1 13 1652.900 1650.640 10.296 0.177 o
0 1 14 668.734 647.603 4.104 0.859 o
0 1 15 941.802 917.224 5.958 0.479 o
0 1 16 682.860 671.128 4.290 0.818 o
0 1 17 929.726 918.637 5.660 0.494 o
0 1 18 474.084 474.409 3.008 1.447 o
0 1 19 35.779 38.239 0.417 36.019 o
0 1 20 422.659 412.354 3.013 1.679 o
0 1 21 186.435 182.089 1.530 5.243 o
0 1 22 10.274 12.549 0.354 112.606 o
0 1 23 227.601 220.759 1.780 4.047 o
0 1 24 188.108 178.951 1.562 5.209 o
0 1 25 54.488 61.311 0.936 19.406 o
0 1 26 622.699 601.049 5.268 0.840 o
0 1 27 202.431 199.470 2.188 4.203 o
0 1 28 7.379 9.732 0.545 111.935 o
0 1 29 137.046 132.149 1.795 6.707 o
0 1 30 3.394 5.711 0.638 132.989 o
0 1 31 1.211 1.578 0.565 217.007 o
0 1 32 37.034 38.945 1.298 21.625 o
0 2 0 1787.990 1855.730 17.894 0.112 o
0 2 1 2421.070 2452.190 16.730 0.083 o
0 2 2 14712.800 14571.200 87.746 0.003 o
0 2 3 221.015 229.141 1.457 4.293 o
0 2 4 5789.250 5730.050 35.673 0.017 o
0 2 5 2753.310 2778.040 18.327 0.067 o
0 2 6 132.206 130.818 0.921 8.493 o
0 2 7 623.763 610.258 3.835 0.956 o
0 2 8 136.335 135.897 0.885 8.239 o
0 2 9 1363.080 1379.200 8.327 0.251 o
0 2 10 69.254 67.702 0.492 18.576 o
0 2 11 1.998 2.267 0.176 573.691 o
0 2 12 0.824 1.243 0.124 1226.090 o
0 2 13 1.429 2.494 0.134 720.888 o
0 2 14 226.448 231.871 1.580 4.119 o
0 2 15 168.197 167.972 1.182 6.197 o
0 2 16 12.420 12.830 0.246 109.104 o
0 2 17 1170.670 1157.560 7.286 0.329 o
0 2 18 470.600 470.101 3.180 1.435 o
0 2 19 30.512 31.387 0.440 42.186 o
0 2 20 0.216 0.296 0.160 2183.400 o
0 2 21 4.720 4.805 0.227 266.119 o
0 2 22 40.933 41.536 0.619 29.745 o
0 2 23 7.246 7.027 0.315 168.133 o
0 2 24 27.302 24.860 0.826 38.053 o
0 2 25 4.750 5.528 0.367 203.957 o
0 2 26 65.829 62.648 1.032 16.610 o
0 2 27 17.299 19.602 0.740 53.505 o
0 2 28 136.098 133.430 1.699 6.898 o
0 2 29 132.522 133.877 1.820 6.768 o
0 2 30 3.999 4.463 0.532 164.990 o
0 2 31 16.172 16.873 0.741 56.964 o
0 2 32 59.658 58.926 1.367 15.321 o
0 3 1 916.655 910.675 5.726 0.499 o
0 3 2 1141.290 1136.250 6.915 0.346 o
0 3 3 1412.690 1419.620 8.825 0.234 o
0 3 4 1816.450 1839.640 11.460 0.148 o
0 3 5 141.878 149.060 0.984 7.599 o
0 3 6 353.333 359.626 2.445 2.186 o
0 3 7 851.219 828.272 5.541 0.562 o
0 3 8 1213.440 1200.390 7.734 0.306 o
0 3 9 600.030 582.754 3.813 1.010 o
0 3 10 68.625 68.493 0.757 17.367 o
0 3 11 528.959 518.740 3.323 1.233 o
0 3 12 447.525 437.477 2.750 1.611 o
0 3 13 0.615 1.703 0.198 904.566 o
0 3 14 352.518 347.390 2.222 2.282 o
0 3 15 9.308 11.287 0.222 137.733 o
0 3 16 48.164 49.457 0.518 26.309 o
0 3 17 35.592 35.111 0.424 37.089 o
0 3 18 31.030 29.449 0.563 40.129 o
0 3 19 30.181 30.277 0.492 41.953 o
0 3 20 564.958 562.157 4.229 1.034 o
0 3 21 27.338 28.750 0.553 43.808 o
0 3 22 0.670 1.139 0.253 771.957 o
0 3 23 63.943 65.380 0.845 17.915 o
0 3 24 189.617 192.234 1.962 4.661 o
0 3 25 1.708 2.265 0.397 323.303 o
0 3 26 41.386 44.383 0.936 24.794 o
0 3 27 798.868 782.286 7.163 0.530 o
0 3 28 30.286 33.787 1.276 24.410 o
0 3 29 20.408 23.555 0.920 40.689 o
0 3 30 46.498 45.200 1.104 21.206 o
0 3 31 4.130 6.973 1.633 28.926 o
0 4 0 2237.120 2223.430 20.132 0.082 o
0 4 1 0.940 2.316 0.208 699.159 o
0 4 2 18.529 15.931 0.235 79.011 o
0 4 3 19.582 20.228 0.269 69.659 o
0 4 4 27.264 28.870 0.346 48.433 o
0 4 5 157.869 151.872 1.112 6.821 o
0 4 6 182.589 176.486 1.287 5.622 o
0 4 7 0.455 0.493 0.132 1959.480 o
0 4 8 140.356 140.653 1.000 7.804 o
0 4 9 43.016 42.189 0.426 30.784 o
0 4 10 221.468 215.349 1.549 4.328 o
0 4 11 22.011 22.204 0.326 61.098 o
0 4 12 69.969 68.127 0.824 16.822 o
0 4 13 22.268 21.958 0.344 60.320 o
0 4 14 319.232 320.241 2.233 2.546 o
0 4 15 331.863 337.819 2.432 2.356 o
0 4 16 826.972 817.158 5.594 0.577 o
0 4 17 442.400 441.035 3.140 1.554 o
0 4 18 58.183 55.162 0.653 21.453 o
0 4 19 606.273 610.277 4.426 0.928 o
0 4 20 45.166 47.118 0.716 25.835 o
0 4 21 266.708 262.150 2.270 3.122 o
0 4 22 153.373 157.277 1.674 6.110 o
0 4 23 48.976 49.686 0.890 22.415 o
0 4 24 306.259 304.772 3.084 2.346 o
0 4 25 54.701 52.577 1.133 18.479 o
0 4 26 7.331 7.631 0.600 109.084 o
0 4 27 90.658 88.321 1.456 10.661 o
0 4 28 81.957 82.386 1.659 10.588 o
0 4 29 36.854 39.155 1.179 23.391 o
0 4 30 191.078 186.276 2.592 4.049 o
0 5 1 1581.620 1597.320 10.648 0.184 o
0 5 2 18.241 17.853 0.309 74.382 o
0 5 3 19.409 18.331 0.340 69.772 o
0 5 4 48.113 49.425 0.479 26.660 o
0 5 5 10.992 10.524 0.255 124.397 o
0 5 6 37.815 40.267 0.452 33.738 o
0 5 7 101.379 104.277 0.857 11.273 o
0 5 8 1238.250 1242.520 8.079 0.290 o
0 5 9 53.123 54.058 0.675 22.740 o
0 5 10 176.218 178.242 1.332 5.707 o
0 5 11 207.394 206.906 1.590 4.583 o
0 5 12 330.894 340.690 2.758 2.249 o
0 5 13 64.563 64.687 0.687 18.821 o
0 5 14 1381.370 1397.530 9.750 0.229 o
0 5 15 1363.360 1386.530 9.690 0.233 o
0 5 16 69.141 68.957 0.981 15.988 o
0 5 17 961.445 955.169 6.777 0.437 o
0 5 18 150.095 149.457 1.330 6.818 o
0 5 19 45.760 47.409 0.662 26.157 o
0 5 20 120.334 120.306 1.330 8.510 o
0 5 21 2.468 3.538 0.385 277.646 o
0 5 22 35.160 35.543 0.808 30.874 o
0 5 23 11.813 13.701 0.594 79.914 o
0 5 24 9.886 9.875 0.604 91.815 o
0 5 25 41.938 41.556 0.939 25.027 o
0 5 26 9.721 9.271 0.679 84.752 o
0 5 27 232.997 233.596 3.011 3.071 o
0 5 28 9.828 11.650 0.995 53.799 o
0 5 29 154.325 152.557 2.584 4.807 o
0 6 0 159.043 165.436 1.925 5.525 o
0 6 1 417.086 426.557 3.023 1.672 o
0 6 2 157.078 163.773 1.269 6.469 o
0 6 3 266.961 272.696 2.008 3.205 o
0 6 4 183.007 183.039 1.401 5.430 o
0 6 5 120.375 119.836 0.996 9.233 o
0 6 6 12.405 12.431 0.296 106.580 o
0 6 7 32.692 33.819 0.452 39.228 o
0 6 8 59.348 59.382 0.650 20.702 o
0 6 9 121.625 124.221 1.072 8.902 o
0 6 10 0.680 0.263 0.271 822.939 o
0 6 11 18.130 20.614 0.838 47.339 o
0 6 12 3869.170 3960.170 27.174 0.034 o
0 6 13 438.020 451.047 3.362 1.512 o
0 6 14 5.552 6.935 0.311 194.771 o
0 6 15 911.117 925.056 6.374 0.477 o
0 6 16 19.428 20.309 0.624 55.507 o
0 6 17 127.071 124.854 1.166 8.440 o
0 6 18 177.480 180.061 1.626 5.347 o
0 6 19 127.191 128.174 1.311 8.076 o
0 6 20 39.269 39.629 0.729 29.386 o
0 6 21 40.100 36.922 0.859 27.632 o
0 6 22 33.189 34.366 0.808 32.130 o
0 6 23 0.364 0.468 0.576 241.141 o
0 6 24 417.696 408.436 4.359 1.420 o
0 6 25 1.645 4.456 0.743 122.562 o
0 6 26 816.928 803.244 8.516 0.458 o
0 6 27 68.106 67.081 1.552 12.758 o
0 7 1 2206.680 2275.100 15.175 0.098 o
0 7 2 79.945 85.960 0.862 14.123 o
0 7 3 104.584 107.500 0.999 10.559 o
0 7 4 16.743 17.757 0.397 74.386 o
0 7 5 27.994 27.314 0.494 45.293 o
0 7 6 147.014 142.513 1.224 7.191 o
0 7 7 145.649 148.515 1.320 6.992 o
0 7 8 11.115 10.155 0.372 112.770 o
0 7 9 0.089 -0.188 0.281 1037.640 o
0 7 10 45.275 45.126 0.698 26.345 o
0 7 11 868.211 880.357 6.315 0.509 o
0 7 12 1223.920 1245.360 8.776 0.281 o
0 7 13 439.802 446.109 3.665 1.459 o
0 7 14 362.980 365.793 2.860 2.016 o
0 7 15 6.588 6.043 0.353 174.694 o
0 7 16 22.277 20.765 0.537 54.677 o
0 7 17 34.346 31.957 0.701 34.240 o
0 7 18 8.369 7.719 0.413 134.409 o
0 7 19 55.506 53.382 0.847 20.778 o
0 7 20 48.355 45.181 0.862 23.501 o
0 7 21 19.558 21.031 0.694 51.766 o
0 7 22 78.335 80.904 1.466 11.778 o
0 7 23 85.519 83.076 1.549 10.803 o
0 7 24 12.778 14.527 0.768 62.830 o
0 8 0 29.625 30.374 0.895 33.204 o
0 8 1 2.663 3.422 0.289 344.237 o
0 8 2 2.799 2.954 0.308 333.758 o
0 8 3 29.843 29.397 0.562 41.131 o
0 8 4 26.156 25.300 0.535 47.185 o
0 8 5 40.484 41.322 0.714 28.716 o
0 8 6 49.130 52.426 0.822 22.711 o
0 8 7 246.256 246.131 2.117 3.470 o
0 8 8 697.437 708.312 5.618 0.700 o
0 8 9 36.923 39.996 0.795 29.306 o
0 8 10 19.099 19.430 0.556 59.848 o
0 8 11 192.040 193.096 1.894 4.682 o
0 8 12 145.367 144.008 1.526 6.750 o
0 8 13 157.460 160.727 1.741 5.870 o
0 8 14 522.024 510.108 4.394 1.120 o
0 8 15 19.004 18.944 0.623 57.233 o
0 8 16 50.581 50.379 0.908 21.739 o
0 8 17 73.492 72.403 1.073 14.683 o
0 8 18 85.928 86.789 1.270 11.812 o
0 8 19 0.190 0.215 0.440 417.959 o
0 8 20 0.055 -0.789 0.440 437.420 o
0 8 21 34.055 30.871 0.888 30.994 o
0 9 1 20.189 20.928 0.491 59.570 o
0 9 2 68.187 65.672 0.871 17.030 o
0 9 3 54.039 53.478 0.847 21.108 o
0 9 4 30.549 27.709 0.668 38.800 o
0 9 5 263.309 267.757 2.332 3.095 o
0 9 6 72.264 71.634 0.994 15.312 o
0 9 7 0.080 -0.188 0.383 571.973 o
0 9 8 44.267 45.935 0.934 23.724 o
0 9 9 440.051 437.048 3.705 1.462 o
0 9 10 151.489 151.446 1.602 6.344 o
0 9 11 1.647 2.009 0.476 262.092 o
0 9 12 4.582 4.105 0.486 175.641 o
0 9 13 28.942 26.979 0.738 38.499 o
0 9 14 0.366 0.713 0.459 359.315 o
0 9 15 255.918 246.698 2.704 3.033 o
0 9 16 14.561 14.740 0.724 62.455 o
0 10 0 46.352 43.526 1.633 15.724 o
0 10 1 14.775 12.361 0.701 65.839 o
0 10 2 33.508 30.351 0.834 32.489 o
0 10 3 82.311 78.803 1.256 12.519 o
0 10 4 32.419 31.385 0.863 32.176 o
0 10 5 53.880 50.479 1.010 19.985 o
0 10 6 39.019 37.620 1.034 25.193 o
0 10 7 191.228 181.565 2.058 4.624 o
0 10 8 37.381 38.422 0.989 26.303 o
0 10 9 48.826 46.991 1.102 20.504 o
1 0 0 2882.760 2784.310 27.491 0.049 o
1 0 2 4390.880 4332.040 42.360 0.021 o
1 0 4 1052.610 1100.210 10.621 0.293 o
1 0 6 123.300 119.957 1.135 8.799 o
1 0 8 909.602 894.462 8.183 0.421 o
1 0 10 4123.720 3997.240 36.219 0.026 o
1 0 12 93.085 101.890 1.135 11.175 o
1 0 14 285.193 275.689 2.647 2.745 o
1 0 16 366.416 349.706 3.369 1.892 o
1 0 18 345.517 344.905 3.369 1.980 o
1 0 20 1.955 2.362 0.223 509.038 o
1 0 22 15.586 16.712 0.699 60.509 o
1 0 24 215.536 214.534 2.707 3.526 o
1 0 26 28.565 25.351 0.845 36.525 o
1 0 28 1.053 1.227 0.689 159.225 o
1 0 30 6.160 7.821 0.986 63.128 o
1 0 32 6.640 7.014 0.986 62.990 o
1 1 0 448.113 429.272 2.762 1.620 o
1 1 1 8301.110 7931.960 67.477 0.007 o
1 1 2 177.986 179.747 1.068 5.894 o
1 1 3 7683.960 7396.660 55.067 0.009 o
1 1 4 79.646 76.437 0.693 15.419 o
1 1 5 1413.500 1436.170 9.831 0.221 o
1 1 6 212.631 206.726 1.493 4.573 o
1 1 7 8363.200 7881.630 67.927 0.007 o
1 1 8 472.041 473.339 2.985 1.457 o
1 1 9 186.616 185.275 1.242 5.473 o
1 1 10 0.033 0.727 0.156 2173.940 o
1 1 11 975.283 983.885 6.546 0.433 o
1 1 12 536.736 528.080 3.584 1.179 o
1 1 13 90.236 92.028 0.733 13.137 o
1 1 14 40.249 40.723 0.419 32.630 o
1 1 15 1170.850 1155.140 7.741 0.321 o
1 1 16 2.591 3.112 0.202 433.188 o
1 1 17 5.176 5.803 0.325 207.641 o
1 1 18 31.625 32.361 0.426 41.084 o
1 1 19 115.839 113.356 1.007 9.647 o
1 1 20 54.654 58.352 0.642 22.017 o
1 1 21 829.491 834.870 5.933 0.556 o
1 1 22 215.555 219.226 1.769 4.229 o
1 1 23 366.831 365.017 2.867 1.999 o
1 1 24 88.504 90.599 0.960 12.628 o
1 1 25 163.514 162.878 1.530 5.977 o
1 1 26 68.135 66.521 0.859 17.038 o
1 1 27 9.567 12.220 0.431 108.913 o
1 1 28 45.508 48.138 1.049 21.729 o
1 1 29 134.636 136.244 2.004 6.322 o
1 1 30 56.985 59.839 1.664 13.402 o
1 1 31 3.155 4.171 0.565 165.482 o
1 1 32 9.850 11.845 0.886 61.584 o
1 2 0 308.180 316.273 2.163 2.654 o
1 2 1 2720.950 2780.470 19.256 0.065 o
1 2 2 19177.200 18621.700 171.073 0.001 o
1 2 3 55877.600 48995.000 481.329 0.000 o
1 2 4 5274.430 5202.700 37.637 0.019 o
1 2 5 54.596 54.882 0.397 24.104 o
1 2 6 30.865 27.353 0.256 46.751 o
1 2 7 11.342 11.197 0.200 124.075 o
1 2 8 24.726 29.628 0.639 43.519 o
1 2 9 1810.170 1793.760 11.144 0.152 o
1 2 10 1.752 2.400 0.128 670.761 o
1 2 11 11.936 12.000 0.323 107.946 o
1 2 12 170.353 165.046 1.191 6.169 o
1 2 13 24.046 24.367 0.289 56.848 o
1 2 14 323.370 322.452 2.280 2.498 o
1 2 15 1092.250 1080.140 7.252 0.361 o
1 2 16 1500.390 1492.790 10.299 0.202 o
1 2 17 42.975 45.746 0.677 27.313 o
1 2 18 32.911 36.981 0.564 36.085 o
1 2 19 1125.680 1119.780 8.146 0.328 o
1 2 20 301.133 303.675 2.397 2.654 o
1 2 21 180.882 180.133 1.635 5.267 o
1 2 22 170.473 172.505 1.525 5.699 o
1 2 23 59.303 59.557 0.768 19.887 o
1 2 24 41.556 39.556 0.649 29.522 o
1 2 25 101.875 104.483 1.155 10.407 o
1 2 26 5.966 6.242 0.361 179.811 o
1 2 27 0.002 0.681 0.382 538.442 o
1 2 28 6.867 9.437 0.515 120.996 o
1 2 29 9.277 10.355 0.662 86.365 o
1 2 30 173.850 170.923 2.360 4.646 o
1 2 31 31.109 32.217 1.131 27.110 o
1 2 32 52.040 55.239 2.976 7.045 o
1 3 0 26.646 27.627 0.294 50.872 o
1 3 1 1719.760 1728.820 11.079 0.162 o
1 3 2 2.528 2.541 0.208 458.875 o
1 3 3 2892.240 2921.210 18.666 0.062 o
1 3 4 5712.780 5661.290 36.148 0.017 o
1 3 5 415.639 424.935 2.801 1.723 o
1 3 6 102.381 97.032 0.729 11.800 o
1 3 7 1.216 0.928 0.128 1075.890 o
1 3 8 466.928 478.329 3.387 1.402 o
1 3 9 0.497 1.106 0.132 1506.430 o
1 3 10 383.873 389.706 2.544 1.959 o
1 3 11 412.870 404.967 2.632 1.800 o
1 3 12 48.042 46.366 0.430 27.653 o
1 3 13 527.982 525.303 3.390 1.221 o
1 3 14 14.832 15.263 0.302 89.300 o
1 3 15 1466.470 1468.810 9.325 0.217 o
1 3 16 103.718 100.405 0.939 11.029 o
1 3 17 3242.630 3240.620 21.574 0.049 o
1 3 18 825.038 820.658 6.438 0.540 o
1 3 19 1008.680 1011.720 7.394 0.393 o
1 3 20 866.105 859.786 6.349 0.514 o
1 3 21 128.019 132.068 1.365 7.856 o
1 3 22 179.461 179.268 1.730 5.202 o
1 3 23 72.828 72.264 0.955 15.405 o
1 3 24 6.186 6.127 0.385 171.275 o
1 3 25 0.100 -0.154 0.302 900.726 o
1 3 26 1.101 1.021 0.373 427.416 o
1 3 27 30.689 28.784 0.834 34.458 o
1 3 28 188.097 184.240 2.133 4.574 o
1 3 29 273.660 262.679 3.257 2.561 o
1 3 30 117.306 113.337 1.860 7.509 o
1 3 31 26.708 28.616 1.133 29.476 o
1 4 0 514.829 505.052 3.343 1.273 o
1 4 1 82.229 86.163 0.691 14.477 o
1 4 2 1548.130 1565.150 10.412 0.191 o
1 4 3 606.214 626.901 4.117 0.945 o
1 4 4 1367.420 1423.730 9.205 0.236 o
1 4 5 6603.400 6643.610 42.411 0.013 o
1 4 6 41.016 42.493 0.973 24.698 o
1 4 7 2716.370 2759.390 17.133 0.070 o
1 4 8 2474.450 2473.410 15.407 0.084 o
1 4 9 1.844 2.444 0.172 589.259 o
1 4 10 417.752 411.219 3.113 1.676 o
1 4 11 34.612 34.721 0.487 36.969 o
1 4 12 2.772 2.952 0.152 466.507 o
1 4 13 49.769 48.807 0.601 25.157 o
1 4 14 426.404 424.913 4.349 1.385 o
1 4 15 2223.260 2254.560 18.138 0.088 o
1 4 16 1827.150 1858.160 12.414 0.141 o
1 4 17 575.530 577.366 4.184 1.013 o
1 4 18 279.413 279.872 2.273 2.946 o
1 4 19 74.351 73.284 1.003 14.896 o
1 4 20 534.551 541.111 4.739 1.035 o
1 4 21 6.598 7.443 0.433 147.597 o
1 4 22 365.610 365.209 3.356 1.871 o
1 4 23 0.006 0.124 0.357 658.467 o
1 4 24 1.436 1.084 0.397 368.668 o
1 4 25 75.191 75.676 1.210 13.581 o
1 4 26 7.836 8.498 0.467 126.047 o
1 4 27 114.223 115.074 1.611 8.219 o
1 4 28 395.714 395.024 3.993 1.570 o
1 4 29 69.322 73.579 1.448 12.957 o
1 4 30 64.608 63.114 1.606 12.924 o
1 5 0 156.352 155.068 1.219 6.685 o
1 5 1 9.175 10.606 0.577 96.562 o
1 5 2 5832.330 5962.240 39.270 0.016 o
1 5 3 1241.310 1278.130 8.293 0.283 o
1 5 4 73.613 75.090 0.870 15.548 o
1 5 5 13.817 14.722 0.289 95.080 o
1 5 6 186.492 194.694 1.435 5.204 o
1 5 7 551.008 560.336 3.892 1.093 o
1 5 8 283.902 283.834 1.994 3.018 o
1 5 9 276.835 287.980 2.186 2.974 o
1 5 10 577.596 590.031 4.759 0.944 o
1 5 11 1.264 1.387 0.200 751.670 o
1 5 12 1.533 1.570 0.192 688.789 o
1 5 13 33.764 31.822 0.891 30.839 o
1 5 14 1574.980 1595.780 10.790 0.184 o
1 5 15 1181.220 1217.730 8.535 0.297 o
1 5 16 382.615 391.058 3.463 1.741 o
1 5 17 33.361 32.746 0.600 36.519 o
1 5 18 84.063 85.201 1.000 13.167 o
1 5 19 122.866 125.743 1.306 8.326 o
1 5 20 131.136 132.892 1.461 7.532 o
1 5 21 97.023 101.388 1.286 10.420 o
1 5 22 203.568 208.929 2.151 4.157 o
1 5 23 85.775 87.324 1.251 11.882 o
1 5 24 96.978 97.438 1.322 10.434 o
1 5 25 254.388 253.940 2.602 3.076 o
1 5 26 184.715 187.631 2.308 4.416 o
1 5 27 75.198 76.675 1.316 12.978 o
1 5 28 80.648 73.890 1.316 12.604 o
1 6 0 7.307 6.416 0.241 186.688 o
1 6 1 8.160 8.780 0.277 154.083 o
1 6 2 164.616 174.491 1.352 6.017 o
1 6 3 5.983 5.474 0.248 217.954 o
1 6 4 20.931 23.625 0.390 59.769 o
1 6 5 0.484 0.526 0.166 1534.360 o
1 6 6 10.472 9.504 0.245 133.157 o
1 6 7 95.285 100.037 0.956 11.647 o
1 6 8 7.593 7.900 0.277 165.694 o
1 6 9 236.521 246.803 1.880 3.714 o
1 6 10 21.886 21.762 0.479 56.655 o
1 6 11 653.998 663.429 4.778 0.817 o
1 6 12 160.726 166.980 1.439 6.112 o
1 6 13 10.013 10.352 0.398 115.725 o
1 6 14 120.273 125.258 1.217 8.644 o
1 6 15 0.009 0.128 0.305 892.057 o
1 6 16 22.388 21.883 0.519 54.419 o
1 6 17 135.223 134.270 1.412 7.448 o
1 6 18 2.363 2.290 0.336 348.357 o
1 6 19 50.253 49.311 0.820 22.844 o
1 6 20 141.874 142.208 1.557 6.834 o
1 6 21 22.068 21.576 0.623 51.176 o
1 6 22 156.907 162.666 1.733 5.871 o
1 6 23 62.866 61.147 1.100 16.701 o
1 6 24 22.562 20.994 0.712 47.536 o
1 6 25 14.012 14.624 0.765 60.820 o
1 6 26 60.871 60.404 1.245 15.976 o
1 7 0 189.869 190.671 1.574 5.049 o
1 7 1 4.599 5.917 0.330 216.262 o
1 7 2 343.868 343.858 2.627 2.218 o
1 7 3 8.665 9.563 0.324 138.377 o
1 7 4 83.208 84.406 0.863 13.841 o
1 7 5 0.106 0.088 0.215 1652.150 o
1 7 6 74.848 75.195 0.813 15.647 o
1 7 7 88.323 86.257 0.880 13.144 o
1 7 8 42.240 41.972 0.623 29.024 o
1 7 9 1.452 1.650 0.277 526.720 o
1 7 10 0.147 0.462 0.287 885.900 o
1 7 11 442.875 453.429 3.693 1.438 o
1 7 12 244.158 246.501 2.185 3.448 o
1 7 13 97.419 99.857 1.171 10.818 o
1 7 14 7.713 8.174 0.456 130.178 o
1 7 15 177.417 177.816 1.646 5.351 o
1 7 16 3.534 4.665 0.372 237.423 o
1 7 17 39.526 37.334 0.790 28.841 o
1 7 18 114.008 109.014 1.260 9.271 o
1 7 19 7.930 7.247 0.473 128.836 o
1 7 20 6.225 7.047 0.507 136.295 o
1 7 21 33.839 32.086 0.858 31.391 o
1 7 22 5.953 7.918 0.542 127.608 o
1 7 23 129.374 127.317 1.627 7.364 o
1 7 24 84.940 79.957 5.260 2.585 o
1 8 0 218.514 223.935 1.762 4.161 o
1 8 1 68.157 69.332 0.827 16.993 o
1 8 2 0.030 -0.362 0.248 1365.730 o
1 8 3 6.945 6.763 0.351 165.875 o
1 8 4 137.911 138.422 1.333 7.415 o
1 8 5 19.763 18.614 0.512 61.415 o
1 8 6 127.150 123.869 1.271 8.251 o
1 8 7 31.616 31.308 0.674 36.682 o
1 8 8 110.139 112.116 1.260 9.396 o
1 8 9 17.084 16.636 0.599 63.705 o
1 8 10 124.131 123.579 1.526 7.842 o
1 8 11 90.211 91.186 1.223 11.485 o
1 8 12 186.162 186.701 2.026 4.697 o
1 8 13 99.588 96.979 1.338 10.226 o
1 8 14 141.100 141.352 1.612 6.777 o
1 8 15 125.002 124.133 1.479 7.898 o
1 8 16 6.272 7.364 0.483 139.894 o
1 8 17 50.041 47.211 0.919 22.154 o
1 8 18 66.583 65.170 1.080 16.002 o
1 8 19 2.867 2.765 0.496 210.458 o
1 8 20 96.920 92.581 1.352 10.490 o
1 9 0 42.849 43.110 0.884 25.217 o
1 9 1 250.939 250.426 2.192 3.359 o
1 9 2 162.346 162.668 1.586 5.937 o
1 9 3 138.123 136.248 1.427 7.283 o
1 9 4 286.484 283.737 2.563 2.748 o
1 9 5 280.848 278.441 2.526 2.823 o
1 9 6 153.794 155.620 1.724 6.046 o
1 9 7 9.182 10.119 0.532 103.456 o
1 9 8 7.349 6.665 0.496 131.110 o
1 9 9 42.872 39.980 0.920 25.231 o
1 9 10 1.720 0.646 0.446 309.705 o
1 9 11 36.478 35.080 0.904 28.706 o
1 9 12 0.274 -0.368 0.499 329.711 o
1 9 13 91.895 89.237 1.338 10.997 o
1 9 14 2.223 2.401 0.510 219.547 o
1 9 15 6.592 8.071 0.565 118.289 o
1 9 16 79.063 81.032 1.299 12.509 o
1 10 0 13.079 13.210 0.572 78.930 o
1 10 1 28.536 27.605 0.742 38.472 o
1 10 2 0.226 -0.023 0.451 403.777 o
1 10 3 101.566 95.300 1.334 10.169 o
1 10 4 22.367 20.928 0.694 48.493 o
1 10 5 44.326 41.852 0.972 23.820 o
1 10 6 38.333 34.940 0.869 28.570 o
1 10 7 19.671 19.388 0.705 52.192 o
1 10 8 73.346 74.046 1.223 13.789 o
2 0 0 0.441 1.875 0.159 1110.590 o
2 0 2 176.729 170.050 1.427 5.691 o
2 0 4 2546.680 2562.440 19.710 0.071 o
2 0 6 1656.040 1698.150 14.514 0.144 o
2 0 8 917.246 889.298 8.159 0.421 o
2 0 10 231.217 219.352 2.181 3.731 o
2 0 12 563.338 562.227 5.230 0.930 o
2 0 14 17.953 16.880 0.407 71.969 o
2 0 16 49.523 50.057 0.694 24.180 o
2 0 18 125.153 128.011 1.846 7.031 o
2 0 20 897.760 918.162 9.913 0.365 o
2 0 22 2367.120 2399.610 25.304 0.063 o
2 0 24 321.594 324.357 4.227 1.826 o
2 0 26 144.952 142.339 2.286 5.519 o
2 0 28 52.506 53.242 1.672 14.122 o
2 0 30 5.225 6.222 0.655 114.846 o
2 1 0 352.890 349.369 2.315 2.249 o
2 1 1 6239.580 6067.280 41.847 0.014 o
2 1 2 0.010 0.588 0.128 3087.350 o
2 1 3 8.144 7.568 0.187 174.726 o
2 1 4 4578.080 4483.430 26.270 0.028 o
2 1 5 723.715 697.113 4.360 0.761 o
2 1 6 1509.530 1499.300 9.313 0.210 o
2 1 7 2754.940 2700.410 17.228 0.070 o
2 1 8 727.456 725.168 4.861 0.716 o
2 1 9 107.813 110.563 0.869 10.551 o
2 1 10 2908.420 2842.860 19.422 0.061 o
2 1 11 6.819 7.367 0.219 191.192 o
2 1 12 237.716 227.107 1.682 3.938 o
2 1 13 843.518 843.843 5.686 0.556 o
2 1 14 2.107 3.235 0.178 497.225 o
2 1 15 76.402 73.978 0.669 16.142 o
2 1 16 160.033 161.169 1.414 6.240 o
2 1 17 58.729 59.695 0.701 20.463 o
2 1 18 1772.670 1792.590 12.861 0.144 o
2 1 19 1548.970 1550.290 11.177 0.185 o
2 1 20 1706.230 1715.700 12.344 0.155 o
2 1 21 35.400 43.571 0.730 30.208 o
2 1 22 854.751 861.314 6.383 0.517 o
2 1 23 2.282 6.698 0.986 72.177 o
2 1 24 742.827 752.755 6.154 0.621 o
2 1 25 434.329 441.743 3.773 1.458 o
2 1 26 59.939 64.439 0.930 18.133 o
2 1 27 175.680 174.015 1.783 5.270 o
2 1 28 47.153 48.252 0.933 22.613 o
2 1 29 26.345 26.321 0.771 39.785 o
2 1 30 46.414 45.946 1.032 21.969 o
2 1 31 7.624 9.356 0.689 90.665 o
2 2 0 517.709 519.894 3.224 1.267 o
2 2 1 9.627 11.449 0.418 112.220 o
2 2 2 13.133 13.583 0.206 105.725 o
2 2 3 103.603 96.911 0.714 11.737 o
2 2 4 1666.050 1667.740 9.545 0.181 o
2 2 5 783.410 758.506 4.621 0.671 o
2 2 6 221.453 212.083 1.417 4.442 o
2 2 7 1502.880 1479.440 9.208 0.213 o
2 2 8 125.912 127.214 0.947 8.844 o
2 2 9 150.065 145.135 1.126 7.178 o
2 2 10 3.683 5.067 0.282 271.570 o
2 2 11 1029.750 1006.450 6.550 0.409 o
2 2 12 68.448 70.555 0.625 17.884 o
2 2 13 1282.000 1268.370 8.465 0.273 o
2 2 14 77.772 76.883 0.731 15.491 o
2 2 15 19.735 19.428 0.502 61.180 o
2 2 16 76.904 79.173 0.813 15.108 o
2 2 17 392.933 401.835 3.201 1.752 o
2 2 18 1519.080 1539.410 11.566 0.185 o
2 2 19 827.699 842.296 6.440 0.533 o
2 2 20 84.775 87.704 0.920 13.281 o
2 2 21 505.978 514.703 3.949 1.202 o
2 2 22 59.085 59.521 0.783 19.830 o
2 2 23 7.768 8.389 0.342 149.374 o
2 2 24 665.156 666.939 5.068 0.783 o
2 2 25 124.399 123.616 1.363 8.185 o
2 2 26 91.000 89.873 1.149 11.753 o
2 2 27 80.986 82.920 1.172 12.835 o
2 2 28 9.481 10.738 0.542 99.304 o
2 2 29 41.061 38.574 0.857 26.989 o
2 2 30 88.615 90.275 1.428 10.843 o
2 3 0 149.296 148.363 1.040 7.261 o
2 3 1 457.597 454.412 2.925 1.529 o
2 3 2 0.423 0.409 0.124 2194.510 o
2 3 3 25.965 25.773 0.488 48.428 o
2 3 4 264.651 268.476 1.725 3.380 o
2 3 5 2616.820 2620.030 16.756 0.075 o
2 3 6 4703.540 4710.750 31.100 0.024 o
2 3 7 0.338 1.626 0.193 1061.800 o
2 3 8 393.099 390.958 2.542 1.919 o
2 3 9 31.866 34.225 0.586 37.303 o
2 3 10 2341.850 2359.190 15.132 0.092 o
2 3 11 482.381 472.737 3.628 1.336 o
2 3 12 205.814 206.527 1.476 4.700 o
2 3 13 19.377 20.848 0.369 65.991 o
2 3 14 1.894 1.527 0.142 711.461 o
2 3 15 17.971 16.346 0.355 75.058 o
2 3 16 668.142 669.479 4.779 0.800 o
2 3 17 1060.000 1084.570 7.618 0.361 o
2 3 18 380.489 392.755 3.038 1.849 o
2 3 19 233.388 233.199 1.938 3.792 o
2 3 20 31.588 32.605 0.547 38.813 o
2 3 21 0.005 0.291 0.227 1493.550 o
2 3 22 269.062 273.150 2.282 3.050 o
2 3 23 4.307 4.312 0.350 232.912 o
2 3 24 16.410 15.984 0.509 71.105 o
2 3 25 47.557 49.272 0.869 23.080 o
2 3 26 0.454 0.927 0.403 434.937 o
2 3 27 72.800 73.114 1.220 13.913 o
2 3 28 328.954 326.928 3.931 1.895 o
2 3 29 26.791 28.504 0.861 36.235 o
2 3 30 0.498 1.455 0.514 275.509 o
2 4 0 436.568 434.468 2.947 1.614 o
2 4 1 34.885 35.271 0.383 38.085 o
2 4 2 684.252 687.289 4.366 0.803 o
2 4 3 41.313 42.765 0.834 26.475 o
2 4 4 1293.800 1339.560 8.662 0.262 o
2 4 5 10157.400 10341.800 80.189 0.005 o
2 4 6 5645.810 5746.890 40.374 0.016 o
2 4 7 121.052 123.344 0.994 9.108 o
2 4 8 44.208 46.527 0.523 28.351 o
2 4 9 335.390 335.170 2.416 2.349 o
2 4 10 50.793 55.025 0.614 23.753 o
2 4 11 303.020 304.188 2.298 2.678 o
2 4 12 8.477 7.541 0.280 156.812 o
2 4 13 122.782 128.406 1.373 8.129 o
2 4 14 320.178 327.106 3.233 2.169 o
2 4 15 592.635 605.335 4.522 0.939 o
2 4 16 62.012 64.572 0.719 19.143 o
2 4 17 29.639 30.246 0.558 41.020 o
2 4 18 130.494 131.387 1.247 7.994 o
2 4 19 80.558 82.867 0.953 13.850 o
2 4 20 350.818 360.573 3.118 2.004 o
2 4 21 31.948 31.309 0.685 36.213 o
2 4 22 67.528 68.480 1.066 15.735 o
2 4 23 51.624 51.495 0.957 20.877 o
2 4 24 31.956 32.361 0.824 32.977 o
2 4 25 7.986 7.277 0.516 120.664 o
2 4 26 75.321 76.948 1.194 13.584 o
2 4 27 1.180 0.874 0.420 360.320 o
2 4 28 1.975 1.564 0.436 291.058 o
2 4 29 8.758 8.417 3.156 8.178 o
2 5 0 822.634 837.673 7.871 0.476 o
2 5 1 76.328 77.059 0.747 15.610 o
2 5 2 26.259 28.923 0.450 47.315 o
2 5 3 90.138 93.589 1.413 10.686 o
2 5 4 688.161 698.936 5.359 0.728 o
2 5 5 7.981 8.476 0.227 165.348 o
2 5 6 9.932 10.448 0.257 132.461 o
2 5 7 703.086 723.832 5.427 0.702 o
2 5 8 91.494 94.190 0.883 12.451 o
2 5 9 70.009 69.251 0.727 17.234 o
2 5 10 100.918 107.621 1.031 10.722 o
2 5 11 108.291 110.893 1.040 10.101 o
2 5 12 0.000 0.099 0.224 1639.000 o
2 5 13 486.342 495.183 4.049 1.243 o
2 5 14 456.455 459.351 3.384 1.451 o
2 5 15 36.668 36.970 0.590 33.411 o
2 5 16 6.193 6.932 0.329 179.963 o
2 5 17 131.558 133.755 1.467 7.488 o
2 5 18 433.086 445.701 3.643 1.480 o
2 5 19 0.009 0.877 0.344 631.615 o
2 5 20 192.030 197.394 1.957 4.587 o
2 5 21 69.313 69.387 1.024 15.684 o
2 5 22 3.401 2.821 0.454 220.313 o
2 5 23 61.483 62.021 1.082 16.971 o
2 5 24 0.016 -0.406 0.440 440.725 o
2 5 25 84.507 81.638 1.340 11.836 o
2 5 26 0.906 -0.016 0.479 324.664 o
2 5 27 13.703 12.604 0.641 72.455 o
2 6 0 166.438 171.545 1.433 5.915 o
2 6 1 26.030 26.009 0.447 49.281 o
2 6 2 360.696 366.431 3.616 1.813 o
2 6 3 239.199 238.523 1.833 3.759 o
2 6 4 134.465 132.606 1.120 8.027 o
2 6 5 119.055 130.686 1.282 8.438 o
2 6 6 1417.070 1501.510 10.453 0.210 o
2 6 7 1323.570 1391.840 9.920 0.236 o
2 6 8 1243.660 1271.730 9.236 0.268 o
2 6 9 463.407 474.316 3.657 1.372 o
2 6 10 989.575 1005.200 7.417 0.400 o
2 6 11 426.188 445.796 3.618 1.503 o
2 6 12 79.982 81.665 0.943 14.023 o
2 6 13 22.814 21.733 0.528 53.602 o
2 6 14 248.169 250.735 2.095 3.441 o
2 6 15 80.227 81.229 1.027 13.648 o
2 6 16 79.766 83.786 1.104 13.219 o
2 6 17 0.040 -0.413 0.353 678.444 o
2 6 18 7.325 7.017 0.558 118.208 o
2 6 19 473.483 480.949 4.306 1.242 o
2 6 20 3.440 2.925 0.480 205.816 o
2 6 21 10.534 10.024 0.549 95.374 o
2 6 22 0.695 0.905 0.454 342.576 o
2 6 23 571.587 567.114 5.373 0.903 o
2 6 24 15.878 17.128 0.731 57.786 o
2 6 25 170.460 163.231 2.028 5.179 o
2 7 0 53.251 53.230 0.726 22.384 o
2 7 1 20.328 20.485 0.443 61.654 o
2 7 2 157.912 159.528 1.361 6.391 o
2 7 3 97.607 96.956 1.136 11.021 o
2 7 4 791.433 803.421 5.773 0.594 o
2 7 5 190.865 196.490 1.824 4.741 o
2 7 6 39.445 40.386 0.687 29.739 o
2 7 7 45.009 46.993 0.715 25.912 o
2 7 8 118.971 121.826 1.236 8.749 o
2 7 9 73.039 75.639 1.067 14.573 o
2 7 10 210.895 212.288 1.904 4.240 o
2 7 11 114.614 120.061 1.284 8.896 o
2 7 12 364.915 370.496 3.085 1.937 o
2 7 13 114.615 117.789 1.334 8.831 o
2 7 14 0.018 0.316 0.344 683.105 o
2 7 15 16.925 17.237 0.552 66.100 o
2 7 16 47.770 50.385 0.919 22.329 o
2 7 17 4.663 4.699 0.510 162.591 o
2 7 18 2.445 1.172 0.446 272.841 o
2 7 19 65.495 65.087 1.100 16.033 o
2 7 20 33.011 30.597 0.845 32.455 o
2 7 21 53.321 54.145 1.066 19.206 o
2 7 22 148.012 151.495 1.813 6.109 o
2 8 0 4.856 4.667 0.369 209.206 o
2 8 1 24.136 22.436 0.566 50.159 o
2 8 2 199.072 198.444 1.823 4.591 o
2 8 3 37.870 36.914 0.695 31.169 o
2 8 4 0.030 0.204 0.346 684.285 o
2 8 5 31.627 32.219 0.712 35.566 o
2 8 6 229.393 225.203 2.096 3.779 o
2 8 7 5.650 7.532 0.441 154.935 o
2 8 8 52.193 54.236 0.965 20.367 o
2 8 9 331.117 325.041 2.843 2.258 o
2 8 10 10.438 10.446 0.512 99.279 o
2 8 11 41.437 39.254 1.019 24.414 o
2 8 12 291.420 293.980 3.028 2.479 o
2 8 13 12.867 13.152 0.590 78.087 o
2 8 14 12.762 12.774 0.614 76.873 o
2 8 15 41.208 39.771 0.909 25.976 o
2 8 16 1.645 1.148 0.476 275.916 o
2 8 17 111.733 109.364 1.486 8.785 o
2 8 18 76.313 76.510 1.251 13.215 o
2 8 19 152.096 154.863 1.852 5.907 o
2 9 0 22.834 23.277 0.648 48.362 o
2 9 1 73.155 70.312 1.047 14.995 o
2 9 2 119.796 111.814 1.401 8.565 o
2 9 3 28.350 26.594 0.731 39.265 o
2 9 4 18.438 18.374 0.587 60.342 o
2 9 5 220.075 217.217 2.093 3.939 o
2 9 6 119.361 111.897 1.358 8.687 o
2 9 7 23.485 23.614 0.694 45.888 o
2 9 8 51.431 47.656 0.988 21.048 o
2 9 9 18.021 19.422 0.710 54.123 o
2 9 10 115.491 113.167 1.526 8.420 o
2 9 11 14.944 14.293 0.665 66.058 o
2 9 12 0.025 -0.620 0.510 327.163 o
2 9 13 2.810 2.575 0.522 200.021 o
2 9 14 23.381 24.019 0.805 42.050 o
2 10 0 9.216 9.313 0.619 93.683 o
2 10 1 47.833 44.031 1.030 21.875 o
2 10 2 6.654 7.477 0.649 104.792 o
2 10 3 56.424 52.688 1.054 18.862 o
2 10 4 45.406 43.693 1.107 21.603 o
2 10 5 75.406 71.481 1.547 11.985 o
3 0 0 887.995 886.833 6.920 0.476 o
3 0 2 1137.430 1120.700 8.352 0.321 o
3 0 4 114.798 111.080 0.963 9.872 o
3 0 6 647.599 624.360 5.804 0.762 o
3 0 8 763.547 745.517 6.468 0.593 o
3 0 10 2007.640 2008.990 18.564 0.098 o
3 0 12 325.589 328.213 3.825 1.940 o
3 0 14 1104.320 1133.840 11.162 0.270 o
3 0 16 587.993 597.276 6.076 0.803 o
3 0 18 6.622 7.142 0.451 144.764 o
3 0 20 1793.680 1820.540 19.363 0.105 o
3 0 22 370.400 378.732 4.467 1.543 o
3 0 24 37.677 41.180 1.255 21.813 o
3 0 26 315.794 315.489 4.600 1.735 o
3 0 28 143.039 140.263 2.338 5.493 o
3 0 30 6.077 7.289 1.135 51.617 o
3 1 0 1194.460 1176.680 7.594 0.315 o
3 1 1 184.285 183.061 1.216 5.573 o
3 1 2 6.326 5.890 0.154 227.550 o
3 1 3 283.583 278.199 1.725 3.156 o
3 1 4 1915.770 1891.710 10.833 0.142 o
3 1 5 70.165 69.880 0.612 17.704 o
3 1 6 600.284 597.504 3.720 1.007 o
3 1 7 339.468 333.215 2.108 2.425 o
3 1 8 5147.950 5085.130 34.724 0.020 o
3 1 9 951.760 938.400 7.101 0.434 o
3 1 10 708.684 709.361 5.240 0.715 o
3 1 11 20.366 18.745 0.378 65.765 o
3 1 12 18.001 19.797 0.344 71.172 o
3 1 13 351.365 362.173 2.685 2.123 o
3 1 14 160.326 156.868 1.364 6.355 o
3 1 15 232.548 237.575 1.917 3.790 o
3 1 16 142.601 139.614 1.251 7.359 o
3 1 17 78.189 80.081 0.905 14.490 o
3 1 18 611.778 618.747 4.832 0.881 o
3 1 19 144.019 145.723 1.400 6.967 o
3 1 20 733.306 739.728 5.756 0.654 o
3 1 21 207.002 215.484 2.027 4.172 o
3 1 22 1748.920 1772.980 13.956 0.139 o
3 1 23 463.370 476.461 4.062 1.304 o
3 1 24 59.875 64.564 0.988 17.714 o
3 1 25 762.772 765.520 6.312 0.596 o
3 1 26 36.383 39.052 0.838 29.034 o
3 1 27 34.079 34.689 0.783 32.080 o
3 1 28 20.763 21.111 0.621 53.221 o
3 1 29 8.869 9.122 0.565 102.871 o
3 2 0 458.511 458.641 3.048 1.501 o
3 2 1 2051.570 2021.070 12.978 0.119 o
3 2 2 71.433 73.367 0.608 17.212 o
3 2 3 76.930 71.322 0.562 16.679 o
3 2 4 271.669 268.757 1.785 3.284 o
3 2 5 1021.800 985.692 5.894 0.433 o
3 2 6 210.372 206.065 1.333 4.731 o
3 2 7 259.300 254.036 1.630 3.556 o
3 2 8 968.362 974.158 6.139 0.450 o
3 2 9 40.425 43.393 0.520 30.756 o
3 2 10 45.993 47.573 0.690 25.758 o
3 2 11 609.046 606.127 5.537 0.828 o
3 2 12 415.312 423.085 3.082 1.671 o
3 2 13 244.412 250.751 1.946 3.566 o
3 2 14 469.502 481.146 3.636 1.354 o
3 2 15 0.264 0.550 0.166 1784.250 o
3 2 16 59.940 60.339 0.738 19.876 o
3 2 17 198.409 201.140 1.622 4.755 o
3 2 18 376.391 374.048 2.831 1.952 o
3 2 19 25.225 25.910 0.508 48.632 o
3 2 20 19.166 19.324 0.470 63.726 o
3 2 21 223.387 231.310 1.969 3.903 o
3 2 22 346.286 349.862 2.932 2.101 o
3 2 23 3.455 3.379 0.371 257.402 o
3 2 24 221.499 223.052 2.065 3.908 o
3 2 25 84.823 82.135 1.053 13.024 o
3 2 26 6.844 8.093 0.461 136.491 o
3 2 27 0.029 0.615 0.381 542.289 o
3 2 28 68.091 64.305 1.045 16.079 o
3 2 29 59.059 60.912 1.566 13.829 o
3 3 0 1010.290 1000.060 5.982 0.432 o
3 3 1 231.327 225.611 1.465 4.165 o
3 3 2 88.754 86.717 0.671 13.758 o
3 3 3 749.325 753.260 4.662 0.698 o
3 3 4 1078.570 1080.700 6.580 0.380 o
3 3 5 0.235 0.319 0.139 2505.860 o
3 3 6 0.203 0.654 0.153 1980.760 o
3 3 7 1153.280 1158.210 9.447 0.292 o
3 3 8 5.357 6.129 0.329 200.098 o
3 3 9 48.155 49.597 0.471 26.674 o
3 3 10 12.033 11.161 0.335 108.582 o
3 3 11 402.538 410.805 3.114 1.725 o
3 3 12 412.145 418.276 3.053 1.694 o
3 3 13 411.093 415.180 2.978 1.718 o
3 3 14 1.621 2.501 0.195 584.331 o
3 3 15 109.361 105.407 1.076 10.115 o
3 3 16 861.850 864.952 6.124 0.523 o
3 3 17 105.715 107.611 1.050 10.346 o
3 3 18 68.734 65.759 0.853 17.040 o
3 3 19 37.916 41.524 0.691 30.126 o
3 3 20 428.723 427.371 3.503 1.542 o
3 3 21 489.133 486.401 3.947 1.261 o
3 3 22 53.098 55.571 0.832 21.213 o
3 3 23 261.749 263.782 2.361 3.109 o
3 3 24 24.897 24.549 0.626 46.182 o
3 3 25 3.461 4.864 0.429 210.392 o
3 3 26 1034.580 1028.140 8.843 0.346 o
3 3 27 508.612 506.056 5.176 1.041 o
3 3 28 129.300 128.930 1.826 6.928 o
3 4 0 407.275 405.805 2.767 1.791 o
3 4 1 0.207 0.750 0.138 2088.390 o
3 4 2 43.626 41.585 0.478 30.126 o
3 4 3 829.352 830.891 5.578 0.572 o
3 4 4 5.953 7.073 0.261 199.453 o
3 4 5 3.087 4.403 0.189 363.085 o
3 4 6 57.326 55.336 0.594 22.055 o
3 4 7 2.380 2.807 0.195 472.812 o
3 4 8 14.401 14.654 0.335 90.027 o
3 4 9 205.096 209.302 1.748 4.474 o
3 4 10 25.013 24.544 0.448 51.379 o
3 4 11 94.627 95.174 0.913 12.033 o
3 4 12 71.324 73.044 0.841 16.157 o
3 4 13 39.507 37.048 0.623 31.420 o
3 4 14 13.038 15.343 0.486 82.718 o
3 4 15 153.085 155.079 1.476 6.434 o
3 4 16 34.136 33.528 0.606 35.668 o
3 4 17 236.277 234.973 2.082 3.655 o
3 4 18 5.980 6.909 0.369 172.847 o
3 4 19 66.280 68.873 0.898 16.914 o
3 4 20 67.641 67.294 0.984 16.306 o
3 4 21 100.414 96.563 1.184 10.682 o
3 4 22 161.793 164.852 1.737 5.725 o
3 4 23 124.426 125.198 1.603 7.632 o
3 4 24 100.057 98.788 1.854 8.485 o
3 4 25 61.813 65.979 1.204 15.766 o
3 4 26 86.840 88.126 1.705 9.928 o
3 4 27 379.416 371.992 4.010 1.642 o
3 5 0 175.238 177.162 1.406 5.666 o
3 5 1 111.756 114.831 0.996 9.870 o
3 5 2 46.142 46.706 0.589 26.908 o
3 5 3 22.627 23.150 0.401 57.065 o
3 5 4 19.342 19.299 0.416 65.762 o
3 5 5 27.942 28.244 0.452 45.850 o
3 5 6 239.044 240.435 2.277 3.472 o
3 5 7 217.817 215.450 1.916 4.114 o
3 5 8 34.139 35.668 0.600 35.101 o
3 5 9 206.605 210.161 1.771 4.426 o
3 5 10 63.404 63.143 0.772 18.679 o
3 5 11 137.647 134.653 1.337 7.486 o
3 5 12 66.082 68.920 0.905 16.903 o
3 5 13 783.281 785.274 6.086 0.590 o
3 5 14 0.172 0.857 0.311 716.971 o
3 5 15 26.918 25.095 0.613 44.324 o
3 5 16 27.056 26.206 0.645 42.798 o
3 5 17 2.102 2.987 0.344 336.462 o
3 5 18 27.174 26.779 0.668 41.816 o
3 5 19 4.064 2.870 0.418 223.600 o
3 5 20 0.476 0.604 0.380 492.571 o
3 5 21 70.794 68.733 1.338 13.684 o
3 5 22 38.778 39.225 0.954 26.229 o
3 5 23 44.651 44.457 1.027 22.670 o
3 5 24 158.717 163.555 2.016 5.425 o
3 5 25 142.039 144.331 2.038 5.975 o
3 6 0 7.255 7.198 0.294 171.200 o
3 6 1 13.493 12.963 0.400 92.154 o
3 6 2 71.634 68.109 0.802 16.682 o
3 6 3 30.508 29.387 0.657 38.482 o
3 6 4 18.392 18.379 0.465 66.457 o
3 6 5 371.345 380.193 3.004 1.915 o
3 6 6 182.874 188.363 1.739 5.040 o
3 6 7 851.671 901.801 6.698 0.497 o
3 6 8 2685.090 2752.960 19.718 0.066 o
3 6 9 220.857 236.052 2.321 3.652 o
3 6 10 8.724 11.196 0.425 117.562 o
3 6 11 475.647 479.779 3.883 1.304 o
3 6 12 47.202 47.388 0.818 24.005 o
3 6 13 3.777 3.672 0.357 251.609 o
3 6 14 90.409 89.092 1.068 12.135 o
3 6 15 27.633 28.893 0.723 39.165 o
3 6 16 50.536 54.482 0.944 20.906 o
3 6 17 0.249 -0.218 0.355 631.393 o
3 6 18 44.996 44.961 0.949 23.465 o
3 6 19 78.655 77.674 1.438 12.018 o
3 6 20 14.599 15.996 0.678 64.242 o
3 6 21 281.895 278.596 2.789 2.691 o
3 6 22 42.862 45.984 1.050 22.651 o
3 6 23 192.935 196.287 2.307 4.242 o
3 7 0 147.507 146.152 1.403 6.844 o
3 7 1 23.499 24.145 0.558 50.137 o
3 7 2 8.202 8.580 0.385 137.014 o
3 7 3 154.144 157.582 1.519 6.309 o
3 7 4 15.241 14.922 0.580 70.550 o
3 7 5 168.116 165.368 1.574 5.780 o
3 7 6 6.443 6.832 0.391 162.187 o
3 7 7 397.423 411.924 3.296 1.699 o
3 7 8 69.422 73.636 0.942 15.848 o
3 7 9 22.766 21.529 0.558 52.706 o
3 7 10 196.522 195.594 1.790 4.685 o
3 7 11 235.743 229.578 2.120 3.666 o
3 7 12 21.515 20.929 0.623 52.288 o
3 7 13 33.289 31.526 0.784 33.313 o
3 7 14 11.828 13.046 0.493 90.264 o
3 7 15 18.859 18.616 0.645 56.628 o
3 7 16 49.087 51.257 1.026 20.784 o
3 7 17 96.186 94.750 1.360 10.442 o
3 7 18 18.348 20.836 0.678 54.214 o
3 7 19 140.625 143.480 1.753 6.513 o
3 7 20 0.291 0.229 0.510 310.169 o
3 8 0 10.165 10.976 0.658 82.820 o
3 8 1 2.045 1.111 0.433 300.056 o
3 8 2 93.760 91.438 1.280 11.001 o
3 8 3 0.753 0.707 0.369 480.226 o
3 8 4 148.326 145.891 1.530 6.625 o
3 8 5 0.574 0.356 0.346 576.735 o
3 8 6 55.744 50.942 0.892 20.613 o
3 8 7 10.917 12.002 0.490 96.264 o
3 8 8 431.730 437.803 3.531 1.515 o
3 8 9 1096.930 1093.290 8.146 0.338 o
3 8 10 655.296 648.784 5.003 0.806 o
3 8 11 60.745 61.032 1.013 17.680 o
3 8 12 437.716 434.107 3.834 1.448 o
3 8 13 86.454 88.474 1.360 11.337 o
3 8 14 134.768 134.984 1.824 6.677 o
3 8 15 0.007 0.000 0.499 342.983 o
3 8 16 31.451 32.433 0.873 32.198 o
3 9 0 66.643 64.832 1.245 14.946 o
3 9 1 2.398 1.723 0.490 235.648 o
3 9 2 38.136 36.929 0.931 27.240 o
3 9 3 10.821 9.291 0.581 92.019 o
3 9 4 9.287 9.069 0.565 101.029 o
3 9 5 76.865 73.709 1.234 13.384 o
3 9 6 0.878 0.616 0.480 311.044 o
3 9 7 105.520 101.261 1.480 9.316 o
3 9 8 16.529 16.768 0.626 63.047 o
3 9 9 9.355 9.545 0.528 104.518 o
3 9 10 18.307 18.172 0.691 55.527 o
3 9 11 10.404 10.136 0.625 87.037 o
4 0 0 216.167 208.536 1.784 4.286 o
4 0 2 2.012 2.571 0.213 504.385 o
4 0 4 326.605 317.735 2.606 2.382 o
4 0 6 5.248 4.698 0.178 267.714 o
4 0 8 1444.490 1428.870 20.384 0.120 o
4 0 10 130.809 135.933 1.591 7.237 o
4 0 12 45.320 45.188 0.795 25.189 o
4 0 14 31.608 32.339 0.719 35.389 o
4 0 16 0.077 0.075 0.351 671.881 o
4 0 18 0.049 -0.614 0.430 458.939 o
4 0 20 1016.580 1038.940 11.343 0.290 o
4 0 22 65.035 67.803 1.539 13.085 o
4 0 24 92.353 94.706 2.155 7.926 o
4 0 26 0.416 0.658 0.576 237.510 o
4 1 0 137.887 137.818 0.893 8.118 o
4 1 1 50.864 47.955 0.398 26.507 o
4 1 2 1.076 1.322 0.123 1062.010 o
4 1 3 551.811 535.638 3.175 1.190 o
4 1 4 6.095 6.559 0.147 226.431 o
4 1 5 0.046 0.324 0.174 2244.920 o
4 1 6 51.578 46.946 0.480 25.851 o
4 1 7 180.555 180.937 1.489 5.419 o
4 1 8 159.869 153.493 1.131 6.709 o
4 1 9 474.340 473.638 4.664 1.191 o
4 1 10 362.254 359.210 2.700 2.076 o
4 1 11 370.013 371.148 3.159 1.897 o
4 1 12 139.522 140.853 1.189 7.548 o
4 1 13 90.521 87.765 0.921 12.710 o
4 1 14 8.722 10.274 0.344 132.129 o
4 1 15 186.261 189.865 1.705 4.997 o
4 1 16 5.109 4.527 0.311 227.441 o
4 1 17 21.155 21.070 0.515 56.948 o
4 1 18 273.739 274.138 2.363 2.970 o
4 1 19 227.938 228.607 2.130 3.752 o
4 1 20 138.769 142.263 1.522 6.991 o
4 1 21 593.128 591.069 5.189 0.884 o
4 1 22 118.002 119.530 1.374 8.534 o
4 1 23 7.739 8.611 0.496 121.332 o
4 1 24 7.834 8.435 0.517 117.763 o
4 1 25 211.885 210.670 2.127 4.057 o
4 1 26 20.600 22.030 0.705 49.419 o
4 1 27 19.466 20.983 0.993 39.734 o
4 2 0 558.742 559.862 3.923 1.078 o
4 2 1 472.289 475.567 3.312 1.404 o
4 2 2 91.593 93.167 0.799 12.751 o
4 2 3 86.769 89.335 0.746 13.598 o
4 2 4 38.966 40.128 0.413 33.574 o
4 2 5 350.841 343.189 2.178 2.314 o
4 2 6 138.938 140.402 0.982 7.893 o
4 2 7 95.497 94.712 0.734 12.495 o
4 2 8 18.327 15.952 0.304 76.932 o
4 2 9 59.159 56.329 0.587 21.513 o
4 2 10 72.233 72.050 0.693 16.815 o
4 2 11 0.084 0.200 0.188 2020.950 o
4 2 12 27.180 28.797 0.501 45.219 o
4 2 13 282.515 282.200 2.156 2.966 o
4 2 14 183.949 189.702 1.625 5.122 o
4 2 15 2.077 1.933 0.304 413.267 o
4 2 16 199.341 198.509 1.808 4.599 o
4 2 17 66.746 66.645 0.825 17.455 o
4 2 18 212.460 213.949 1.943 4.176 o
4 2 19 24.723 25.388 0.617 46.235 o
4 2 20 50.771 48.851 0.779 23.167 o
4 2 21 0.000 -0.053 0.344 721.019 o
4 2 22 14.357 16.044 0.525 75.113 o
4 2 23 791.621 799.763 6.573 0.557 o
4 2 24 4.118 6.009 0.519 158.664 o
4 2 25 136.638 135.961 1.609 7.008 o
4 2 26 74.899 72.632 1.180 13.933 o
4 2 27 0.428 0.869 0.423 404.684 o
4 3 0 813.688 813.649 5.054 0.610 o
4 3 1 44.662 45.359 0.436 29.214 o
4 3 2 12.973 13.136 0.270 103.797 o
4 3 3 1427.350 1432.790 9.455 0.224 o
4 3 4 658.732 658.587 4.138 0.861 o
4 3 5 22.419 24.125 0.356 57.929 o
4 3 6 1014.390 1017.460 6.558 0.413 o
4 3 7 91.660 92.593 0.836 12.658 o
4 3 8 220.916 215.247 1.856 4.119 o
4 3 9 44.657 45.348 0.577 27.855 o
4 3 10 173.413 181.042 1.492 5.571 o
4 3 11 524.552 545.647 4.107 1.123 o
4 3 12 1413.880 1424.740 10.313 0.217 o
4 3 13 24.380 27.254 0.645 44.795 o
4 3 14 88.610 89.278 0.934 12.773 o
4 3 15 12.661 13.148 0.438 91.882 o
4 3 16 191.536 187.985 1.705 4.918 o
4 3 17 27.011 24.988 0.678 42.454 o
4 3 18 75.909 77.340 1.010 14.427 o
4 3 19 19.259 19.000 0.545 60.429 o
4 3 20 7.382 8.186 0.486 127.140 o
4 3 21 12.907 12.586 0.507 85.958 o
4 3 22 34.068 33.761 0.891 30.261 o
4 3 23 110.501 107.465 1.370 9.209 o
4 3 24 992.382 986.010 8.872 0.362 o
4 3 25 313.730 310.368 3.072 2.299 o
4 3 26 7.482 9.546 0.584 105.862 o
4 4 0 240.101 235.867 1.922 3.709 o
4 4 1 1732.710 1737.710 12.146 0.153 o
4 4 2 198.313 201.578 1.912 4.498 o
4 4 3 434.278 443.718 3.101 1.580 o
4 4 4 519.809 528.683 3.536 1.216 o
4 4 5 0.333 0.526 0.244 1045.790 o
4 4 6 24.238 24.503 0.459 52.077 o
4 4 7 55.832 58.916 0.731 21.002 o
4 4 8 220.297 222.304 1.803 4.118 o
4 4 9 117.375 119.906 1.109 9.158 o
4 4 10 72.621 76.757 0.895 15.446 o
4 4 11 472.142 471.653 3.965 1.307 o
4 4 12 30.832 32.323 0.656 37.233 o
4 4 13 0.510 1.677 0.326 545.774 o
4 4 14 1046.800 1068.050 8.579 0.344 o
4 4 15 16.567 18.478 0.507 68.056 o
4 4 16 61.211 61.180 0.868 18.638 o
4 4 17 283.619 286.265 2.465 2.803 o
4 4 18 66.591 70.298 0.975 16.293 o
4 4 19 28.168 30.009 0.780 36.947 o
4 4 20 16.431 15.586 0.565 68.128 o
4 4 21 5.884 5.736 0.454 158.792 o
4 4 22 5.519 5.152 0.444 169.619 o
4 4 23 204.536 201.345 2.066 4.270 o
4 4 24 0.659 2.241 0.444 323.635 o
4 4 25 464.109 456.287 4.254 1.292 o
4 5 0 158.381 168.060 1.606 5.942 o
4 5 1 357.831 365.283 2.903 2.026 o
4 5 2 891.471 897.356 6.395 0.491 o
4 5 3 19.538 19.007 0.449 64.278 o
4 5 4 13.217 13.963 0.481 84.781 o
4 5 5 99.538 96.324 1.032 11.227 o
4 5 6 518.805 523.436 4.003 1.164 o
4 5 7 21.439 21.142 0.470 58.161 o
4 5 8 102.982 104.735 1.089 10.516 o
4 5 9 44.609 41.406 0.808 25.906 o
4 5 10 600.436 604.947 4.599 0.923 o
4 5 11 0.589 2.096 0.327 506.921 o
4 5 12 143.695 147.654 1.549 6.707 o
4 5 13 69.138 74.007 0.988 15.603 o
4 5 14 0.566 1.298 0.344 520.588 o
4 5 15 45.839 50.243 0.878 23.324 o
4 5 16 177.144 181.041 1.852 5.094 o
4 5 17 17.937 17.846 0.584 61.838 o
4 5 18 0.981 0.809 0.395 411.606 o
4 5 19 37.394 40.166 0.849 28.211 o
4 5 20 56.560 56.782 0.975 19.116 o
4 5 21 11.110 10.934 0.594 86.522 o
4 5 22 178.667 186.043 2.192 4.644 o
4 5 23 70.221 65.844 1.356 13.787 o
4 6 0 0.677 0.723 0.273 754.166 o
4 6 1 46.014 48.888 0.738 25.019 o
4 6 2 140.244 142.009 1.391 7.170 o
4 6 3 7.088 7.939 0.436 139.961 o
4 6 4 0.671 0.774 0.319 604.673 o
4 6 5 501.067 511.078 3.969 1.211 o
4 6 6 26.382 27.411 0.676 41.995 o
4 6 7 38.002 37.576 0.731 30.380 o
4 6 8 71.151 72.182 0.920 15.826 o
4 6 9 33.769 32.847 0.753 33.311 o
4 6 10 38.688 37.649 0.767 29.492 o
4 6 11 65.317 67.145 0.959 16.821 o
4 6 12 145.538 145.022 1.599 6.610 o
4 6 13 18.402 21.395 0.634 55.748 o
4 6 14 1.499 1.500 0.380 373.362 o
4 6 15 107.567 109.214 1.344 9.388 o
4 6 16 34.353 33.063 0.795 32.132 o
4 6 17 0.218 -0.202 0.395 521.974 o
4 6 18 17.754 17.948 0.623 60.049 o
4 6 19 14.203 12.531 0.584 75.744 o
4 6 20 0.247 0.445 0.510 307.498 o
4 7 0 49.562 49.070 0.903 22.214 o
4 7 1 10.802 9.483 0.496 101.729 o
4 7 2 0.028 -0.263 0.367 630.356 o
4 7 3 21.391 20.283 0.597 53.914 o
4 7 4 15.076 14.657 0.509 76.124 o
4 7 5 0.060 -0.164 0.336 740.753 o
4 7 6 46.666 47.049 0.854 23.813 o
4 7 7 29.002 28.081 0.698 39.076 o
4 7 8 17.363 16.429 0.524 67.592 o
4 7 9 48.076 48.777 0.883 22.855 o
4 7 10 0.524 0.437 0.403 448.758 o
4 7 11 60.489 59.487 0.988 18.044 o
4 7 12 2.050 2.160 0.451 266.199 o
4 7 13 22.319 21.946 0.645 49.804 o
4 7 14 6.805 6.959 0.496 134.259 o
4 7 15 44.611 42.841 0.926 24.172 o
4 7 16 19.565 18.262 0.633 56.422 o
4 7 17 15.403 14.766 0.645 66.013 o
4 8 0 3.025 2.934 0.522 193.256 o
4 8 1 0.075 0.334 0.480 357.186 o
4 8 2 87.938 88.579 1.328 11.350 o
4 8 3 110.144 112.557 1.532 8.662 o
4 8 4 4.154 4.575 0.496 174.623 o
4 8 5 21.935 19.908 0.668 50.590 o
4 8 6 21.678 19.747 0.626 52.693 o
4 8 7 0.103 -0.407 0.403 513.517 o
4 8 8 20.284 21.069 0.637 53.241 o
4 8 9 105.862 105.252 1.672 8.633 o
4 8 10 203.848 206.444 2.168 4.155 o
4 8 11 532.825 519.698 4.537 1.078 o
4 8 12 80.918 80.569 1.789 10.148 o
4 8 13 3.915 4.688 0.496 177.148 o
4 9 0 162.928 161.535 1.951 5.447 o
4 9 1 1.346 1.703 0.522 240.453 o
4 9 2 23.406 22.722 0.780 43.437 o
4 9 3 4.990 4.940 0.535 150.216 o
4 9 4 10.895 10.784 0.629 83.910 o
5 0 0 1145.690 1143.370 9.431 0.295 o
5 0 2 167.466 166.373 2.273 4.894 o
5 0 4 92.517 92.906 1.052 11.852 o
5 0 6 4.865 4.680 0.351 216.031 o
5 0 8 985.875 989.415 10.483 0.321 o
5 0 10 3.423 3.351 0.372 258.375 o
5 0 12 0.369 1.354 0.881 104.813 o
5 0 14 113.637 111.876 1.676 8.143 o
5 0 16 205.144 199.786 2.784 3.639 o
5 0 18 25.031 22.405 1.136 31.544 o
5 0 20 13.866 14.202 0.893 53.303 o
5 0 22 225.029 225.304 3.682 2.715 o
5 0 24 4.944 5.773 0.836 85.870 o
5 1 0 1499.950 1512.680 9.236 0.211 o
5 1 1 343.260 344.426 2.150 2.360 o
5 1 2 1216.590 1223.800 7.905 0.300 o
5 1 3 800.525 808.911 4.909 0.627 o
5 1 4 9.404 9.177 0.258 142.298 o
5 1 5 406.873 412.334 2.630 1.809 o
5 1 6 1766.990 1741.490 13.646 0.141 o
5 1 7 0.136 0.820 0.156 1908.200 o
5 1 8 0.205 0.808 0.311 715.795 o
5 1 9 358.225 357.483 2.782 2.075 o
5 1 10 8.064 9.019 0.313 148.217 o
5 1 11 608.226 606.328 4.534 0.918 o
5 1 12 22.868 23.053 0.528 52.645 o
5 1 13 5.189 5.053 0.320 216.603 o
5 1 14 7.634 7.885 0.397 143.007 o
5 1 15 457.914 463.642 3.744 1.382 o
5 1 16 37.374 39.267 0.751 29.959 o
5 1 17 1.361 1.157 0.344 446.343 o
5 1 18 146.569 146.251 1.538 6.660 o
5 1 19 2.998 2.867 0.411 254.444 o
5 1 20 97.232 93.204 1.222 10.896 o
5 1 21 298.207 295.142 2.723 2.566 o
5 1 22 3.006 3.228 0.496 203.419 o
5 1 23 4.921 5.758 0.512 153.204 o
5 1 24 49.324 46.877 0.996 21.546 o
5 1 25 3.342 3.682 2.104 18.496 o
5 2 0 38.412 37.998 0.454 34.019 o
5 2 1 187.141 185.428 1.339 5.374 o
5 2 2 1.443 1.622 0.191 703.976 o
5 2 3 1125.240 1109.390 6.860 0.356 o
5 2 4 447.179 451.823 2.850 1.575 o
5 2 5 168.839 169.019 1.180 6.168 o
5 2 6 190.385 193.235 1.310 5.249 o
5 2 7 18.698 17.963 0.398 69.354 o
5 2 8 83.889 83.718 0.802 14.031 o
5 2 9 32.026 32.934 0.540 38.515 o
5 2 10 105.972 107.347 1.050 10.338 o
5 2 11 256.892 262.595 2.162 3.264 o
5 2 12 16.175 16.006 0.456 74.874 o
5 2 13 221.966 222.861 1.986 3.961 o
5 2 14 63.628 61.688 0.865 18.170 o
5 2 15 8.177 7.342 0.398 140.332 o
5 2 16 3.609 4.295 0.357 247.629 o
5 2 17 161.899 159.547 1.553 6.031 o
5 2 18 38.215 38.272 0.779 29.365 o
5 2 19 26.959 28.435 0.708 40.246 o
5 2 20 66.669 66.212 1.015 16.336 o
5 2 21 24.462 24.313 0.691 44.687 o
5 2 22 15.233 15.408 0.641 65.944 o
5 2 23 157.923 153.201 1.802 5.861 o
5 2 24 133.275 129.605 1.815 6.818 o
5 3 0 1104.280 1102.550 7.054 0.359 o
5 3 1 2121.930 2154.370 13.508 0.110 o
5 3 2 944.330 951.729 5.936 0.471 o
5 3 3 456.082 459.122 3.090 1.500 o
5 3 4 239.942 239.704 1.628 3.864 o
5 3 5 109.241 105.802 0.855 10.648 o
5 3 6 0.605 0.442 0.173 1403.130 o
5 3 7 98.515 98.898 0.943 11.472 o
5 3 8 223.434 219.239 1.792 4.104 o
5 3 9 27.340 27.522 0.572 43.910 o
5 3 10 8.158 8.605 0.329 146.635 o
5 3 11 111.542 110.639 1.137 9.672 o
5 3 12 353.082 350.460 2.833 2.099 o
5 3 13 5.072 5.885 0.346 201.765 o
5 3 14 61.901 61.665 0.905 18.209 o
5 3 15 48.951 49.995 0.828 23.022 o
5 3 16 1.409 1.035 0.335 463.689 o
5 3 17 30.048 29.661 0.694 37.856 o
5 3 18 0.079 0.200 0.355 643.817 o
5 3 19 12.577 12.334 0.496 88.542 o
5 3 20 13.358 12.755 0.507 84.177 o
5 3 21 3.976 4.118 0.522 170.627 o
5 3 22 2.844 3.068 0.522 195.164 o
5 3 23 210.079 207.605 2.531 3.761 o
5 4 0 1289.680 1294.050 8.247 0.272 o
5 4 1 751.024 765.750 4.996 0.674 o
5 4 2 0.098 0.695 0.217 1337.350 o
5 4 3 3.162 3.061 0.242 362.731 o
5 4 4 49.604 51.488 0.665 24.206 o
5 4 5 0.067 -0.152 0.298 935.137 o
5 4 6 240.497 249.442 1.951 3.612 o
5 4 7 116.990 115.789 1.129 9.242 o
5 4 8 230.739 237.174 2.038 3.734 o
5 4 9 54.401 55.893 0.801 21.135 o
5 4 10 1.764 2.112 0.335 391.938 o
5 4 11 42.194 41.238 0.765 27.361 o
5 4 12 1.269 1.341 0.335 462.453 o
5 4 13 2.044 1.820 0.355 360.633 o
5 4 14 4.316 4.975 0.426 194.941 o
5 4 15 25.759 25.268 0.698 42.830 o
5 4 16 0.038 0.351 0.364 607.198 o
5 4 17 36.748 37.254 0.873 28.678 o
5 4 18 20.098 22.840 0.772 46.876 o
5 4 19 17.804 19.703 0.823 48.820 o
5 4 20 0.036 -0.605 0.385 572.004 o
5 4 21 0.824 0.644 0.417 393.890 o
5 5 0 97.076 98.899 1.133 10.998 o
5 5 1 31.403 33.182 0.643 36.833 o
5 5 2 126.630 127.868 1.267 8.194 o
5 5 3 32.232 31.298 0.661 36.533 o
5 5 4 88.263 89.392 1.042 12.407 o
5 5 5 69.174 71.182 0.962 15.940 o
5 5 6 13.027 12.648 0.464 89.163 o
5 5 7 53.179 55.288 0.868 20.915 o
5 5 8 0.123 0.749 0.327 679.796 o
5 5 9 364.834 364.635 3.073 1.952 o
5 5 10 0.058 0.822 0.336 653.605 o
5 5 11 69.433 71.525 0.988 15.731 o
5 5 12 6.947 7.824 0.476 133.724 o
5 5 13 57.995 59.020 0.975 18.631 o
5 5 14 244.077 248.216 2.406 3.306 o
5 5 15 503.711 503.578 4.488 1.142 o
5 5 16 0.393 1.028 0.446 366.515 o
5 5 17 150.380 146.131 1.737 6.238 o
5 5 18 55.490 52.556 1.050 19.083 o
5 5 19 48.745 47.332 1.011 21.468 o
5 6 0 12.540 12.772 0.609 77.878 o
5 6 1 15.545 16.436 0.548 70.194 o
5 6 2 247.523 247.046 2.299 3.344 o
5 6 3 23.077 23.756 0.619 48.822 o
5 6 4 17.089 16.806 0.548 66.441 o
5 6 5 292.637 295.147 2.625 2.642 o
5 6 6 0.128 1.435 0.369 508.224 o
5 6 7 250.306 248.540 2.389 3.258 o
5 6 8 0.782 0.681 0.400 422.887 o
5 6 9 0.851 1.094 0.411 386.193 o
5 6 10 42.818 41.421 0.863 25.789 o
5 6 11 12.580 12.071 0.549 84.111 o
5 6 12 84.786 82.960 1.170 12.492 o
5 6 13 5.071 6.530 0.496 152.130 o
5 6 14 142.476 139.337 1.612 6.766 o
5 6 15 12.411 12.575 0.584 80.724 o
5 6 16 44.258 44.100 0.937 23.954 o
5 6 17 98.951 95.438 1.521 9.704 o
5 7 0 2.607 2.166 0.421 270.408 o
5 7 1 45.256 44.562 0.898 24.073 o
5 7 2 112.687 111.837 1.588 8.413 o
5 7 3 51.474 50.538 0.963 20.957 o
5 7 4 74.212 76.398 1.184 13.780 o
5 7 5 8.159 7.644 0.496 121.756 o
5 7 6 0.000 -0.580 0.369 626.550 o
5 7 7 25.056 26.581 0.738 41.661 o
5 7 8 5.948 6.991 0.507 138.888 o
5 7 9 100.371 96.266 1.402 9.992 o
5 7 10 12.136 11.540 0.567 84.755 o
5 7 11 27.147 28.568 0.789 37.899 o
5 7 12 125.365 130.219 1.658 7.387 o
5 7 13 11.620 11.480 0.619 81.540 o
5 8 0 361.849 365.977 3.583 1.819 o
5 8 1 100.395 98.237 1.405 9.921 o
5 8 2 88.159 84.220 1.297 11.625 o
5 8 3 29.889 30.633 0.841 34.222 o
5 8 4 2.810 2.442 0.496 214.826 o
5 8 5 186.216 183.994 2.024 4.721 o
5 8 6 11.368 13.417 0.678 74.170 o
6 0 0 45.905 44.919 0.908 23.705 o
6 0 2 42.222 40.312 0.849 26.377 o
6 0 4 236.908 240.726 2.842 3.123 o
6 0 6 2174.860 2197.340 23.229 0.074 o
6 0 8 0.295 -0.186 0.451 398.907 o
6 0 10 18.868 19.269 0.697 53.668 o
6 0 12 0.842 0.676 0.499 291.440 o
6 0 14 44.872 42.844 1.214 20.531 o
6 0 16 439.854 431.599 5.548 1.136 o
6 0 18 6.662 6.838 0.739 92.051 o
6 0 20 100.659 96.548 1.923 8.293 o
6 1 0 39.480 40.222 0.634 30.514 o
6 1 1 148.439 143.850 1.317 6.981 o
6 1 2 2067.640 2074.550 13.446 0.115 o
6 1 3 42.643 50.906 0.713 26.081 o
6 1 4 3189.070 3210.930 22.072 0.049 o
6 1 5 620.814 631.866 4.588 0.884 o
6 1 6 24.489 27.549 0.597 45.964 o
6 1 7 1.372 2.055 0.305 466.162 o
6 1 8 843.164 848.139 6.284 0.530 o
6 1 9 347.723 351.034 2.793 2.133 o
6 1 10 92.328 93.756 1.150 11.490 o
6 1 11 403.651 410.646 3.365 1.667 o
6 1 12 0.150 0.526 0.335 671.051 o
6 1 13 0.411 0.679 0.335 610.269 o
6 1 14 311.955 311.109 2.779 2.418 o
6 1 15 22.189 23.174 0.721 46.470 o
6 1 16 31.915 29.884 0.809 33.998 o
6 1 17 48.881 50.305 0.989 21.319 o
6 1 18 124.061 123.132 1.512 7.886 o
6 1 19 25.520 27.388 0.735 41.054 o
6 1 20 30.639 29.396 0.809 34.879 o
6 1 21 10.412 9.795 0.605 89.913 o
6 2 0 222.579 224.462 1.618 4.200 o
6 2 1 108.345 106.955 0.959 10.423 o
6 2 2 35.733 34.143 0.513 36.023 o
6 2 3 271.426 270.548 1.899 3.226 o
6 2 4 81.184 82.279 0.772 14.546 o
6 2 5 175.554 173.627 1.368 5.740 o
6 2 6 149.529 150.142 1.348 6.799 o
6 2 7 46.239 48.897 0.731 25.016 o
6 2 8 113.644 112.729 1.211 9.312 o
6 2 9 21.764 23.325 0.567 52.536 o
6 2 10 492.664 494.581 3.972 1.242 o
6 2 11 10.598 10.404 0.441 107.022 o
6 2 12 54.651 55.035 0.846 20.801 o
6 2 13 53.424 51.641 0.846 21.488 o
6 2 14 6.145 6.567 0.464 149.128 o
6 2 15 6.856 8.164 0.464 135.412 o
6 2 16 7.641 7.433 0.464 132.033 o
6 2 17 71.354 67.404 1.100 15.101 o
6 2 18 41.782 40.724 0.907 25.651 o
6 2 19 12.253 11.572 0.569 84.157 o
6 2 20 0.066 0.782 0.474 352.940 o
6 3 0 94.549 95.186 0.844 12.250 o
6 3 1 144.105 147.384 1.103 7.384 o
6 3 2 66.992 68.208 0.646 18.258 o
6 3 3 316.681 317.130 2.073 2.626 o
6 3 4 0.088 0.457 0.215 1469.220 o
6 3 5 344.941 343.131 2.496 2.254 o
6 3 6 0.883 1.157 0.293 607.166 o
6 3 7 45.023 47.641 0.757 25.333 o
6 3 8 44.537 44.451 0.828 25.166 o
6 3 9 115.825 117.228 1.390 8.650 o
6 3 10 182.596 179.114 1.875 4.985 o
6 3 11 73.435 76.048 1.039 14.652 o
6 3 12 13.266 13.358 0.464 87.042 o
6 3 13 136.251 136.256 1.519 7.182 o
6 3 14 165.074 164.567 1.741 5.648 o
6 3 15 52.563 53.459 0.944 20.565 o
6 3 16 29.083 28.974 0.723 38.086 o
6 3 17 9.211 11.073 0.519 102.671 o
6 3 18 128.465 128.315 1.519 7.601 o
6 3 19 25.860 26.415 0.769 40.168 o
6 4 0 207.772 211.794 1.700 4.452 o
6 4 1 0.526 0.800 0.261 830.022 o
6 4 2 150.644 149.069 1.322 6.819 o
6 4 3 11.700 11.634 0.420 100.835 o
6 4 4 16.080 16.681 0.457 74.174 o
6 4 5 7.058 6.994 0.407 150.893 o
6 4 6 52.796 49.851 0.812 22.178 o
6 4 7 4.388 4.903 0.408 201.131 o
6 4 8 530.113 537.759 4.553 1.066 o
6 4 9 43.233 42.665 0.897 24.995 o
6 4 10 3.234 2.680 0.442 232.360 o
6 4 11 1.082 1.032 0.377 422.491 o
6 4 12 99.025 101.122 1.360 10.064 o
6 4 13 38.256 40.011 0.888 27.305 o
6 4 14 49.333 46.817 0.919 22.387 o
6 4 15 93.173 94.520 1.275 10.951 o
6 4 16 257.743 263.564 2.674 2.972 o
6 4 17 42.984 44.300 1.192 21.049 o
6 5 0 0.057 0.325 0.340 689.166 o
6 5 1 6.460 6.424 0.413 159.046 o
6 5 2 3.153 3.610 0.421 234.718 o
6 5 3 77.020 74.015 0.993 14.574 o
6 5 4 27.823 27.353 0.661 41.215 o
6 5 5 19.028 18.663 0.660 55.613 o
6 5 6 26.950 27.733 0.704 40.620 o
6 5 7 161.908 162.638 1.721 5.769 o
6 5 8 12.829 12.975 0.545 82.251 o
6 5 9 65.083 66.069 1.033 16.459 o
6 5 10 42.966 45.940 0.949 23.907 o
6 5 11 56.789 55.734 1.102 18.106 o
6 5 12 0.197 -0.111 0.493 341.535 o
6 5 13 1.325 1.999 0.539 225.996 o
6 5 14 25.147 25.529 0.748 41.745 o
6 5 15 30.259 32.765 0.925 31.588 o
6 6 0 10.908 11.129 0.528 94.022 o
6 6 1 33.649 31.856 0.792 32.872 o
6 6 2 25.709 30.033 0.781 38.600 o
6 6 3 883.430 879.838 6.958 0.478 o
6 6 4 16.756 20.899 0.705 55.107 o
6 6 5 264.665 262.342 2.689 2.916 o
6 6 6 0.001 0.744 0.403 484.012 o
6 6 7 30.405 28.718 0.795 35.563 o
6 6 8 77.018 77.738 1.170 13.489 o
6 6 9 45.419 46.161 0.988 22.719 o
6 6 10 5.935 6.606 0.522 137.119 o
6 6 11 35.103 34.813 0.914 29.155 o
6 7 0 10.363 9.534 0.563 95.504 o
6 7 1 0.986 0.382 0.421 386.347 o
6 7 2 8.693 7.591 0.552 109.531 o
6 7 3 141.894 133.256 1.658 6.795 o
6 7 4 0.884 1.052 0.480 301.798 o
7 0 0 659.013 647.937 8.040 0.585 o
7 0 2 505.321 502.701 5.794 0.967 o
7 0 4 380.289 374.793 4.934 1.413 o
7 0 6 0.412 0.601 0.499 310.015 o
7 0 8 7.440 7.166 0.769 84.582 o
7 0 10 17.843 18.541 0.822 49.513 o
7 0 12 15.008 15.598 0.822 54.973 o
7 0 14 136.410 136.192 2.338 5.672 o
7 0 16 46.648 44.324 1.564 16.291 o
7 1 0 6.734 7.289 0.428 148.118 o
7 1 1 13.674 13.459 0.532 80.088 o
7 1 2 9.960 9.072 0.444 113.852 o
7 1 3 0.888 0.961 0.404 398.164 o
7 1 4 93.854 97.484 1.351 10.537 o
7 1 5 739.615 733.510 6.320 0.620 o
7 1 6 91.368 93.464 1.140 11.612 o
7 1 7 472.461 462.683 3.899 1.326 o
7 1 8 117.842 118.689 1.374 8.561 o
7 1 9 22.515 21.665 0.612 50.985 o
7 1 10 1.465 1.740 0.395 351.088 o
7 1 11 0.274 0.081 0.395 510.657 o
7 1 12 6.109 6.061 0.535 134.960 o
7 1 13 39.371 38.650 0.904 26.900 o
7 1 14 30.404 28.562 1.017 30.498 o
7 1 15 22.072 22.399 0.691 48.119 o
7 2 0 72.172 71.604 0.966 15.479 o
7 2 1 2.838 2.537 0.329 324.887 o
7 2 2 361.400 356.955 2.920 2.024 o
7 2 3 29.387 30.405 0.716 37.542 o
7 2 4 7.741 7.346 0.388 146.214 o
7 2 5 123.736 121.491 1.370 8.244 o
7 2 6 12.395 12.803 0.535 84.788 o
7 2 7 27.653 30.087 0.761 37.736 o
7 2 8 78.238 79.615 1.137 13.430 o
7 2 9 335.401 333.235 3.140 2.120 o
7 2 10 0.354 0.660 0.400 460.439 o
7 2 11 124.308 122.021 1.440 8.055 o
7 2 12 159.834 154.101 1.693 5.959 o
7 2 13 22.082 21.216 0.678 49.266 o
7 2 14 8.380 8.432 0.529 112.493 o
7 2 15 0.818 0.456 0.836 115.811 o
7 3 0 48.754 47.783 0.747 24.239 o
7 3 1 126.806 120.102 1.009 8.867 o
7 3 2 210.907 201.614 1.672 4.504 o
7 3 3 33.485 32.045 0.657 35.592 o
7 3 4 226.687 217.401 1.953 3.959 o
7 3 5 342.156 331.412 2.947 2.156 o
7 3 6 142.386 144.136 1.616 6.688 o
7 3 7 822.211 812.582 6.967 0.520 o
7 3 8 555.371 546.083 4.856 0.990 o
7 3 9 119.375 122.131 1.588 7.919 o
7 3 10 620.666 605.698 5.996 0.777 o
7 3 11 364.881 359.091 3.829 1.753 o
7 3 12 0.002 0.351 0.514 316.149 o
7 3 13 36.099 37.792 1.010 26.518 o
7 4 0 2.868 3.073 0.371 281.632 o
7 4 1 18.180 18.026 0.505 65.304 o
7 4 2 140.576 138.441 1.445 7.128 o
7 4 3 7.729 6.806 0.402 146.031 o
7 4 4 118.993 116.770 1.312 8.697 o
7 4 5 38.873 41.525 0.872 27.038 o
7 4 6 328.102 317.436 2.936 2.260 o
7 4 7 213.578 208.486 2.132 4.045 o
7 4 8 53.019 54.093 1.026 19.644 o
7 4 9 0.807 0.257 0.433 384.751 o
7 4 10 31.950 32.418 0.873 31.950 o
7 4 11 163.007 163.431 4.417 2.718 o
7 5 0 0.109 -0.825 0.421 471.908 o
7 5 1 31.912 30.245 0.771 34.737 o
7 5 2 12.445 12.595 0.563 82.493 o
7 5 3 19.257 18.744 0.596 58.275 o
7 5 4 23.288 23.195 0.681 46.758 o
7 5 5 0.834 1.478 0.463 312.768 o
7 5 6 275.657 259.880 2.527 2.928 o
8 0 0 18.326 17.727 1.261 32.346 o
8 0 2 89.143 84.266 2.392 7.473 o
8 0 4 98.778 88.302 2.006 8.277 o
8 0 6 53.981 53.846 1.387 16.244 o
8 1 0 26.960 26.645 0.908 35.448 o
8 1 1 0.335 -0.038 0.581 244.123 o
8 1 2 129.364 123.280 1.777 7.119 o
8 1 3 12.540 12.308 0.710 69.963 o
8 1 4 19.808 20.589 0.699 51.494 o
8 1 5 124.257 118.632 1.814 7.285 o
8 1 6 116.013 108.978 1.658 8.150 o
8 2 0 17.428 18.177 0.773 52.605 o
8 2 1 30.730 28.760 0.816 34.852 o
8 2 2 4.283 4.708 0.515 165.461 o
8 2 3 61.921 55.910 1.282 15.867 o
8 2 4 0.567 1.270 0.450 345.572 o
8 2 5 301.080 266.647 8.943 0.814 o

_iucr_refine_instructions_details
;
TITL 14_a.res in P2(1)/c
REM Old TITL 14 in P2(1)/c
REM SHELXT solution in P2(1)/c
REM R1 0.132, Rweak 0.002, Alpha 0.011, Orientation as input
REM Formula found by SHELXT: C15 F N2 O4
CELL 0.71073 6.2521 7.8349 24.8178 90 93.763 90
ZERR 4 0.0015 0.0019 0.0061 0 0.003 0
LATT 1
SYMM -X,0.5+Y,0.5-Z
SFAC C H F N O
UNIT 52 32 4 12 20

L.S. 20
PLAN  20
SIZE 0.14 0.489 0.925
TEMP -173
HTAB N3 O4
CONF
BOND $H
HTAB 
LIST 4
ACTA 
FMAP 2
MORE -1
OMIT 0 0 2
WGHT 0.010192 0.056304
FVAR 0.436006
REM <olex2.extras>
REM <HklSrc "%.\\14_a.hkl">
REM </olex2.extras>

F1    3     0.63558  0.55913  0.71373  11.00000  0.02079  0.02597  0.01507 =
 -0.00626 -0.00035 -0.00398 
O1    5     0.30483  0.61072  0.77251  11.00000  0.03633  0.02736  0.01620 =
 -0.00844  0.00773 -0.00362 
O2    5     0.08104  0.40042  0.77291  11.00000  0.02724  0.04222  0.01577 =
 -0.00572  0.01000 -0.00741 
O3    5    -0.10607  0.12910  0.60844  11.00000  0.01277  0.02004  0.01776 =
 0.00002  0.00379 -0.00497 
H3A   2     0.35561  0.20016  0.52703  11.00000  0.02243  0.03597  0.02121 =
 -0.00694  0.00187 -0.01231 
O4    5     0.09545  0.11965  0.54137  11.00000  0.01368  0.02006  0.01405 =
 -0.00374  0.00176 -0.00567 
O5    5     0.76970  0.43403  0.53782  11.00000  0.01542  0.01691  0.01503 =
 -0.00356  0.00442 -0.00699 
N1    4     0.22307  0.48118  0.75287  11.00000  0.02051  0.02331  0.00988 =
 -0.00161  0.00273  0.00146 
N2    4     0.05851  0.16638  0.58727  11.00000  0.01038  0.01243  0.01231 =
 0.00079  0.00141 -0.00154 
N3    4     0.46461  0.27771  0.54646  11.00000  0.01074  0.01261  0.01023 =
 -0.00105  0.00246 -0.00236 
C1    1     0.49401  0.46905  0.68279  11.00000  0.01440  0.01507  0.01045 =
 -0.00142  0.00013 -0.00069 
C2    1     0.29631  0.42109  0.70160  11.00000  0.01558  0.01554  0.00908 =
 -0.00016  0.00170  0.00093 
C3    1     0.16042  0.31842  0.66949  11.00000  0.01305  0.01462  0.01019 =
 0.00089  0.00280 -0.00007 
H3    2     0.00882  0.27633  0.68437  11.00000  0.02040  0.02931  0.02088 =
 0.00003  0.00776 -0.00519 
C4    1     0.21671  0.27082  0.61834  11.00000  0.01070  0.01115  0.00983 =
 0.00065  0.00176 -0.00059 
C5    1     0.41331  0.32331  0.59771  11.00000  0.01006  0.01024  0.00954 =
 -0.00003  0.00137 -0.00050 
C6    1     0.55206  0.42116  0.63233  11.00000  0.01151  0.01368  0.01132 =
 -0.00164  0.00106 -0.00141 
H6    2     0.70438  0.46210  0.61927  11.00000  0.01989  0.03761  0.02492 =
 -0.00676  0.00715 -0.00677 
C7    1     0.63555  0.33423  0.51859  11.00000  0.01045  0.01042  0.01086 =
 -0.00014  0.00235 -0.00152 
C8    1     0.64550  0.26587  0.46246  11.00000  0.01041  0.01062  0.01075 =
 0.00013  0.00261 -0.00107 
C9    1     0.47962  0.17452  0.43487  11.00000  0.01174  0.01465  0.01124 =
 -0.00078  0.00269 -0.00310 
H9    2     0.33083  0.14645  0.45327  11.00000  0.02282  0.04360  0.01920 =
 -0.00594  0.00793 -0.01010 
C10   1     0.50305  0.11901  0.38211  11.00000  0.01521  0.01531  0.01142 =
 -0.00124  0.00238 -0.00350 
H10   2     0.37451  0.04871  0.36136  11.00000  0.02622  0.04922  0.02405 =
 -0.00919  0.00026 -0.01282 
C11   1     0.69134  0.15311  0.35678  11.00000  0.01597  0.01425  0.01140 =
 -0.00033  0.00382 -0.00073 
H11   2     0.70932  0.10938  0.31588  11.00000  0.03241  0.03646  0.02270 =
 -0.00715  0.00759 -0.00668 
C12   1     0.85734  0.24367  0.38432  11.00000  0.01259  0.01490  0.01373 =
 0.00058  0.00513 -0.00048 
H12   2     1.00405  0.26815  0.36481  11.00000  0.02651  0.04082  0.02026 =
 -0.00351  0.00669 -0.00436 
C13   1     0.83423  0.30038  0.43678  11.00000  0.01070  0.01334  0.01280 =
 0.00010  0.00326 -0.00172 
H13   2     0.96050  0.37118  0.45836  11.00000  0.02231  0.03119  0.02552 =
 -0.00488  0.00607 -0.00678 
HKLF 4

END
Q1 1 0.25 0.148148 0.333333 11 0.05 0.09
Q2 1 0.458333 0.314815 0.477778 11 0.05 0.09
Q3 1 -0.208333 0.12963 0.5 11 0.05 0.09
Q4 1 -0.416667 0.12963 0.577778 11 0.05 0.08
Q5 1 0.791667 0.37037 0.655556 11 0.05 0.08

  REM The information below was added by Olex2.
  REM
  REM R1 = 0.0128 for 2900 Fo > 4sig(Fo) and 0.0139 for all 3050 data
  REM 271 parameters refined using 0 restraints
  REM Highest difference peak 0.0941, deepest hole -0.1620
  REM Mean Shift 0.0000, Max Shift 0.0005.

  REM +++ Tabular Listing of Refinement Information +++
  REM R1_all = 0.0139
  REM R1_gt = 0.0128
  REM wR_ref = 0.0296
  REM GOOF = 1.1909
  REM Shift_max = 0.0005
  REM Shift_mean = 0.0000
  REM Reflections_all = 3050
  REM Reflections_gt = 2900
  REM Parameters = 271
  REM Hole = -0.1620
  REM Peak = 0.0941
  REM Flack = n/a

  
;
_olex2_submission_special_instructions  'No special instructions were received'
