# Supplementary material for: Fragmentation and transferability in Hirshfeld atom refinement
Source: IUCrJ. 2022 Feb 26;9(Pt 2):298–315. doi: 10.1107/S2052252522000690 (PMC8895009; doi:10.1107/S2052252522000690)
Supplement: Supplementary file 2 [file m-09-00298-sup2.zip › cif/frag_vs_no_frag/GLYALB08_frag_coarse_6_amide.cif]

data_GLYALB08_frag_coarse_6_amide
_audit_creation_date               2021-06-11
_audit_creation_method
;
Olex2 1.3
(compiled 2020.07.31 svn.rc2a77460 for OlexSys, GUI svn.r6145)
;
_audit_contact_author_address      ?
_audit_contact_author_email        ?
_audit_contact_author_name         ''
_audit_contact_author_phone        ?
_publ_contact_author_id_orcid      ?
_publ_section_references
;
Bourhis, L.J., Dolomanov, O.V., Gildea, R.J., Howard, J.A.K., Puschmann, H.
 (2015). Acta Cryst. A71, 59-75.

Dolomanov, O.V., Bourhis, L.J., Gildea, R.J, Howard, J.A.K. & Puschmann, H.
 (2009), J. Appl. Cryst. 42, 339-341.
;
_chemical_formula_moiety           'C5 H10 N2 O3'
_chemical_formula_sum              'C5 H10 N2 O3'
_chemical_formula_weight           146.147
_chemical_absolute_configuration   unk
loop_
  _atom_type_symbol
  _atom_type_scat_dispersion_real
  _atom_type_scat_dispersion_imag
  _atom_type_scat_Cromer_Mann_a1
  _atom_type_scat_Cromer_Mann_a2
  _atom_type_scat_Cromer_Mann_a3
  _atom_type_scat_Cromer_Mann_a4
  _atom_type_scat_Cromer_Mann_b1
  _atom_type_scat_Cromer_Mann_b2
  _atom_type_scat_Cromer_Mann_b3
  _atom_type_scat_Cromer_Mann_b4
  _atom_type_scat_Cromer_Mann_c
  _atom_type_scat_source
  _atom_type_scat_dispersion_source
 H 0.00000 0.00000 0.49300 0.32291 0.14019 0.04081 10.51090 26.12570 3.14236
 57.79970 0.0030380000826
 'International Tables Volume C Table 6.1.1.4 (pp. 500-502)'
 'Henke, Gullikson and Davis, At. Data and Nucl. Data Tables, 1993, 54, 2'
 C 0.00347 0.00161 2.31000 1.02000 1.58860 0.86500 20.84390 10.20750 0.56870
 51.65120 0.215599998832
 'International Tables Volume C Table 6.1.1.4 (pp. 500-502)'
 'Henke, Gullikson and Davis, At. Data and Nucl. Data Tables, 1993, 54, 2'
 O 0.01158 0.00611 3.04850 2.28680 1.54630 0.86700 13.27710 5.70110 0.32390
 32.90890 0.250800013542
 'International Tables Volume C Table 6.1.1.4 (pp. 500-502)'
 'Henke, Gullikson and Davis, At. Data and Nucl. Data Tables, 1993, 54, 2'
 N 0.00653 0.00323 12.21260 3.13220 2.01250 1.16630 0.00570 9.89330 28.99750
 0.58260 -11.5290002823
 'International Tables Volume C Table 6.1.1.4 (pp. 500-502)'
 'Henke, Gullikson and Davis, At. Data and Nucl. Data Tables, 1993, 54, 2'

_space_group_crystal_system        'orthorhombic'
_space_group_IT_number             19
_space_group_name_H-M_alt          'P 21 21 21'
_space_group_name_Hall             ' P 2ac 2ab'
loop_
  _space_group_symop_id
  _space_group_symop_operation_xyz
 1 x,y,z
 2 x+1/2,-y+1/2,-z
 3 -x,y+1/2,-z+1/2
 4 -x+1/2,-y,z+1/2

_symmetry_Int_Tables_number        19
_cell_length_a                     7.487(2)
_cell_length_b                     9.4960(1)
_cell_length_c                     9.7099(4)
_cell_angle_alpha                  90
_cell_angle_beta                   90
_cell_angle_gamma                  90
_cell_volume                       690.34(19)
_cell_formula_units_Z              4
_cell_measurement_temperature    150(2)
_cell_measurement_reflns_used    310
_cell_measurement_theta_min      6.04
_cell_measurement_theta_max      21.1
_exptl_crystal_description       Prismatic
_exptl_crystal_colour            Colourless
_exptl_absorpt_coefficient_mu      0.116
_exptl_crystal_density_diffrn      1.406
_exptl_crystal_F_000               312.191
_exptl_crystal_size_max            0.1
_exptl_crystal_size_mid            0.08
_exptl_crystal_size_min            0.05
_diffrn_measurement_device_type  'Bruker SMART-CCD'
_diffrn_reflns_av_R_equivalents    0.0262
_diffrn_reflns_av_unetI/netI       0.0206
_diffrn_reflns_Laue_measured_fraction_full  0.9894
_diffrn_reflns_Laue_measured_fraction_max  0.9743
_diffrn_reflns_limit_h_max         11
_diffrn_reflns_limit_h_min         -11
_diffrn_reflns_limit_k_max         13
_diffrn_reflns_limit_k_min         -13
_diffrn_reflns_limit_l_max         14
_diffrn_reflns_limit_l_min         -14
_diffrn_reflns_number              13135
_diffrn_reflns_point_group_measured_fraction_full  0.9912
_diffrn_reflns_point_group_measured_fraction_max  0.9675
_diffrn_reflns_theta_full          25.2417
_diffrn_reflns_theta_max           33.04
_diffrn_reflns_theta_min           3.00
_diffrn_ambient_temperature        150(2)
_diffrn_measured_fraction_theta_full  0.9894
_diffrn_measured_fraction_theta_max  0.9743
_diffrn_radiation_type             'Mo K\a'
_diffrn_radiation_wavelength       0.71073
_reflns_Friedel_coverage           0.958
_reflns_limit_h_max                11
_reflns_limit_h_min                -11
_reflns_limit_k_max                13
_reflns_limit_k_min                -13
_reflns_limit_l_max                14
_reflns_limit_l_min                -14
_reflns_number_gt                  2414
_reflns_number_total               2531
_reflns_threshold_expression       I>=2u(I)
_computing_molecular_graphics      'Olex2 1.3 (Dolomanov et al., 2009)'
_computing_publication_material    'Olex2 1.3 (Dolomanov et al., 2009)'
_computing_structure_refinement    'olex2.refine 1.3 (Bourhis et al., 2015)'
_refine_diff_density_max           0.1307
_refine_diff_density_min           -0.1640
_refine_diff_density_rms           0.0384
_refine_ls_abs_structure_details  
 'Flack, H. D. (1983). Acta Cryst. A39, 876-881.'
_refine_ls_abs_structure_Flack     0.3(6)
_refine_ls_d_res_high              0.6518
_refine_ls_d_res_low               6.7890
_refine_ls_goodness_of_fit_ref     1.2285
_refine_ls_hydrogen_treatment      refall
_refine_ls_matrix_type             full
_refine_ls_number_constraints      0
_refine_ls_number_parameters       181
_refine_ls_number_reflns           2531
_refine_ls_number_restraints       0
_refine_ls_R_factor_all            0.0167
_refine_ls_R_factor_gt             0.0151
_refine_ls_restrained_S_all        1.2285
_refine_ls_shift/su_max            0.0008
_refine_ls_shift/su_mean           0.0001
_refine_ls_structure_factor_coef   Fsqd
_refine_ls_weighting_details      
 'w=1/[\s^2^(Fo^2^)+(0.0118P)^2^] where P=(Fo^2^+2Fc^2^)/3'
_refine_ls_weighting_scheme        calc
_refine_ls_wR_factor_gt            0.0297
_refine_ls_wR_factor_ref           0.0300
_olex2_refinement_description
;
;
loop_
  _atom_site_label
  _atom_site_type_symbol
  _atom_site_fract_x
  _atom_site_fract_y
  _atom_site_fract_z
  _atom_site_U_iso_or_equiv
  _atom_site_adp_type
  _atom_site_occupancy
  _atom_site_refinement_flags_posn
 O1 O 0.26858(4) 0.96308(3) 0.77790(2) 0.01686(6) Uani 1.000000 .
 O2 O 0.43051(3) 1.12565(3) 0.88350(2) 0.01498(6) Uani 1.000000 .
 O3 O 0.70918(3) 0.94921(3) 0.59976(2) 0.01521(6) Uani 1.000000 .
 N1 N 0.44378(4) 1.03578(4) 0.52541(3) 0.01095(6) Uani 1.000000 .
 N2 N 0.73443(4) 0.75567(4) 0.40077(3) 0.01148(6) Uani 1.000000 .
 C1 C 0.37372(4) 1.06549(4) 0.77676(3) 0.00979(6) Uani 1.000000 .
 C2 C 0.42704(5) 1.13423(4) 0.63904(3) 0.01109(6) Uani 1.000000 .
 C3 C 0.28594(7) 1.24452(5) 0.60355(4) 0.02388(9) Uani 1.000000 .
 C4 C 0.58969(4) 0.95476(4) 0.51359(3) 0.00974(6) Uani 1.000000 .
 C5 C 0.59933(4) 0.86687(4) 0.38160(3) 0.01210(6) Uani 1.000000 .
 H1N1 H 0.3542(8) 1.0391(9) 0.4465(7) 0.0240(17) Uani 1.000000 .
 H1N2 H 0.8635(8) 0.7992(8) 0.4053(7) 0.0226(18) Uani 1.000000 .
 H2N2 H 0.7354(10) 0.6796(9) 0.3230(7) 0.0225(16) Uani 1.000000 .
 H3N2 H 0.7042(10) 0.7034(8) 0.4913(7) 0.0235(17) Uani 1.000000 .
 H2 H 0.5564(8) 1.1825(8) 0.6537(5) 0.0244(14) Uani 1.000000 .
 H3A H 0.1588(9) 1.1936(9) 0.5827(7) 0.041(2) Uani 1.000000 .
 H3B H 0.3263(12) 1.3001(9) 0.5111(8) 0.048(2) Uani 1.000000 .
 H3C H 0.2708(12) 1.3159(9) 0.6895(7) 0.047(2) Uani 1.000000 .
 H5A H 0.4707(8) 0.8163(8) 0.3588(6) 0.0284(16) Uani 1.000000 .
 H5B H 0.6374(9) 0.9328(8) 0.2929(6) 0.0282(16) Uani 1.000000 .

loop_
  _atom_site_aniso_label
  _atom_site_aniso_U_11
  _atom_site_aniso_U_22
  _atom_site_aniso_U_33
  _atom_site_aniso_U_12
  _atom_site_aniso_U_13
  _atom_site_aniso_U_23
 O1 0.02205(12) 0.01630(14) 0.01222(9) -0.00785(11) 0.00483(9) -0.00414(10)
 O2 0.01681(11) 0.01878(15) 0.00935(9) -0.00367(10) 0.00080(8) -0.00419(9)
 O3 0.01740(11) 0.01529(14) 0.01294(10) 0.00337(10) -0.00458(8) -0.00271(10)
 N1 0.01287(11) 0.01168(15) 0.00830(9) 0.00127(11) 0.00007(9) -0.00168(10)
 N2 0.01401(12) 0.00961(15) 0.01082(11) 0.00152(11) 0.00214(9) -0.00057(11)
 C1 0.01128(12) 0.00979(17) 0.00829(11) 0.00052(11) 0.00114(9) -0.00178(11)
 C2 0.01523(13) 0.00902(17) 0.00903(11) 0.00053(12) 0.00071(10) -0.00124(11)
 C3 0.0379(2) 0.0178(2) 0.01587(15) 0.01541(18) -0.00174(15) -0.00011(16)
 C4 0.01269(13) 0.00869(16) 0.00785(10) 0.00012(12) 0.00024(9) -0.00004(10)
 C5 0.01585(14) 0.01182(17) 0.00863(12) 0.00230(12) -0.00022(10) -0.00140(12)
 H1N1 0.024(4) 0.022(5) 0.026(3) 0.005(3) -0.011(3) -0.011(3)
 H1N2 0.021(4) 0.024(5) 0.023(4) 0.006(4) -0.000(3) 0.007(4)
 H2N2 0.025(4) 0.021(4) 0.022(3) 0.007(4) 0.003(3) -0.007(3)
 H3N2 0.026(4) 0.021(5) 0.023(3) 0.002(4) 0.003(3) 0.009(3)
 H2 0.032(3) 0.024(4) 0.018(3) -0.009(3) 0.004(3) -0.007(3)
 H3A 0.033(4) 0.045(5) 0.044(5) 0.016(4) -0.012(3) -0.006(4)
 H3B 0.079(6) 0.030(5) 0.036(4) 0.018(5) -0.002(4) 0.006(4)
 H3C 0.073(5) 0.040(5) 0.029(4) 0.033(5) 0.000(4) -0.009(4)
 H5A 0.027(4) 0.027(4) 0.031(3) 0.002(3) -0.006(3) -0.018(3)
 H5B 0.045(4) 0.021(4) 0.018(3) 0.014(3) 0.003(3) 0.006(3)

loop_
  _geom_bond_atom_site_label_1
  _geom_bond_atom_site_label_2
  _geom_bond_distance
  _geom_bond_site_symmetry_2
  _geom_bond_publ_flag
 O1 C1 1.2512(5) . ?
 O2 C1 1.2575(4) . ?
 O3 C4 1.2260(4) . ?
 N1 C2 1.4516(4) . ?
 N1 C4 1.3412(5) . ?
 N1 H1N1 1.019(6) . ?
 N2 C5 1.4740(5) . ?
 N2 H1N2 1.052(7) . ?
 N2 H2N2 1.045(7) . ?
 N2 H3N2 1.035(7) . ?
 C1 C2 1.5407(5) . ?
 C2 C3 1.5270(6) . ?
 C2 H2 1.081(6) . ?
 C3 H3A 1.087(7) . ?
 C3 H3B 1.085(8) . ?
 C3 H3C 1.081(7) . ?
 C4 C5 1.5312(5) . ?
 C5 H5A 1.099(6) . ?
 C5 H5B 1.102(6) . ?

loop_
  _geom_angle_atom_site_label_1
  _geom_angle_atom_site_label_2
  _geom_angle_atom_site_label_3
  _geom_angle
  _geom_angle_site_symmetry_1
  _geom_angle_site_symmetry_3
  _geom_angle_publ_flag
 C4 N1 C2 120.32(3) . . ?
 H1N1 N1 C2 119.7(4) . . ?
 H1N1 N1 C4 119.3(4) . . ?
 H1N2 N2 C5 110.7(4) . . ?
 H2N2 N2 C5 114.1(4) . . ?
 H2N2 N2 H1N2 107.2(6) . . ?
 H3N2 N2 C5 107.5(4) . . ?
 H3N2 N2 H1N2 110.7(6) . . ?
 H3N2 N2 H2N2 106.5(6) . . ?
 O2 C1 O1 123.96(3) . . ?
 C2 C1 O1 120.00(3) . . ?
 C2 C1 O2 115.80(3) . . ?
 C1 C2 N1 114.15(3) . . ?
 C3 C2 N1 109.26(3) . . ?
 C3 C2 C1 107.89(3) . . ?
 H2 C2 N1 107.2(3) . . ?
 H2 C2 C1 107.3(3) . . ?
 H2 C2 C3 111.1(4) . . ?
 H3A C3 C2 110.1(4) . . ?
 H3B C3 C2 109.1(5) . . ?
 H3B C3 H3A 107.9(6) . . ?
 H3C C3 C2 109.2(4) . . ?
 H3C C3 H3A 109.3(6) . . ?
 H3C C3 H3B 111.3(6) . . ?
 N1 C4 O3 124.10(3) . . ?
 C5 C4 O3 120.89(3) . . ?
 C5 C4 N1 115.00(3) . . ?
 C4 C5 N2 108.49(3) . . ?
 H5A C5 N2 108.3(4) . . ?
 H5A C5 C4 111.4(3) . . ?
 H5B C5 N2 109.2(3) . . ?
 H5B C5 C4 110.9(4) . . ?
 H5B C5 H5A 108.5(5) . . ?

loop_
  _geom_torsion_atom_site_label_1
  _geom_torsion_atom_site_label_2
  _geom_torsion_atom_site_label_3
  _geom_torsion_atom_site_label_4
  _geom_torsion
  _geom_torsion_site_symmetry_1
  _geom_torsion_site_symmetry_2
  _geom_torsion_site_symmetry_3
  _geom_torsion_site_symmetry_4
  _geom_torsion_publ_flag
 O1 C1 C2 N1 -35.40(3) . . . . ?
 O1 C1 C2 C3 86.25(4) . . . . ?
 O2 C1 C2 N1 150.05(3) . . . . ?
 O2 C1 C2 C3 -88.30(4) . . . . ?
 O3 C4 N1 C2 5.83(4) . . . . ?
 O3 C4 C5 N2 16.46(4) . . . . ?
 N1 C4 C5 N2 -163.74(3) . . . . ?

loop_
  _refln_index_h
  _refln_index_k
  _refln_index_l
  _refln_F_squared_calc
  _refln_F_squared_meas
  _refln_F_squared_sigma
  _refln_F_squared_weight
  _refln_observed_status
-11 -4 -1 0.377 0.506 1.820 18.311 o
-11 -3 -2 29.110 26.984 1.078 47.575 o
-11 -3 -1 2.882 2.411 1.307 35.469 o
-11 -2 -3 1.484 1.463 0.954 66.677 o
-11 -2 -2 10.322 11.026 0.969 63.596 o
-11 -2 -1 35.751 33.541 1.552 23.503 o
-11 -1 -4 43.048 36.981 2.165 12.323 o
-11 -1 -3 10.464 10.372 0.751 104.743 o
-11 -1 -2 16.364 15.454 0.767 97.250 o
-11 -1 -1 4.349 4.024 0.674 132.711 o
-10 -6 -3 51.606 49.568 3.644 4.445 o
-10 -6 -2 1.160 1.003 0.964 65.281 o
-10 -6 -1 9.506 9.016 0.711 117.149 o
-10 -5 -4 131.984 132.913 3.356 4.424 o
-10 -5 -3 52.994 48.630 1.495 23.256 o
-10 -5 -2 4.426 4.174 0.622 155.792 o
-10 -5 -1 19.416 19.230 0.714 107.814 o
-10 -4 -5 15.960 16.607 0.982 60.596 o
-10 -4 -4 0.238 0.490 0.589 175.019 o
-10 -4 -3 23.159 22.533 0.673 115.201 o
-10 -4 -2 0.617 0.462 0.581 179.469 o
-10 -4 -1 13.730 13.259 0.634 141.850 o
-10 -3 -6 11.741 11.914 1.018 57.450 o
-10 -3 -5 10.425 9.754 0.587 168.625 o
-10 -3 -4 28.338 28.208 0.741 91.745 o
-10 -3 -3 3.995 3.984 0.571 184.561 o
-10 -3 -2 32.630 33.946 0.776 80.261 o
-10 -3 -1 131.695 131.753 2.100 8.874 o
-10 -2 -7 31.145 29.745 4.269 3.304 o
-10 -2 -6 10.066 9.629 0.884 76.241 o
-10 -2 -5 15.227 13.536 0.679 123.572 o
-10 -2 -4 23.915 24.400 0.729 98.959 o
-10 -2 -3 12.029 12.302 0.633 144.026 o
-10 -2 -2 3.834 4.287 0.553 197.090 o
-10 -2 -1 0.319 -0.341 0.533 213.230 o
-10 -1 -7 10.345 10.093 1.035 55.871 o
-10 -1 -6 25.361 25.244 0.739 95.479 o
-10 -1 -5 42.705 42.446 0.945 52.885 o
-10 -1 -4 0.715 1.213 0.572 185.108 o
-10 -1 -3 113.665 114.898 1.494 14.965 o
-10 -1 -2 1.097 0.935 0.455 293.021 o
-10 -1 -1 5.180 5.339 0.462 278.675 o
-9 -8 -3 19.825 15.972 2.699 8.272 o
-9 -8 -2 9.198 8.405 0.719 114.786 o
-9 -8 -1 117.953 115.287 1.798 11.778 o
-9 -7 -5 11.914 10.965 2.691 8.355 o
-9 -7 -4 71.748 69.755 2.179 11.116 o
-9 -7 -3 11.199 11.031 0.674 128.450 o
-9 -7 -2 85.060 85.510 1.288 22.680 o
-9 -7 -1 1.301 0.593 0.598 169.230 o
-9 -6 -6 9.817 8.261 0.793 94.646 o
-9 -6 -5 7.738 7.527 0.624 152.386 o
-9 -6 -4 100.033 99.203 1.616 15.151 o
-9 -6 -3 21.912 21.922 0.691 111.231 o
-9 -6 -2 30.380 30.921 0.756 86.468 o
-9 -6 -1 17.278 16.928 0.592 154.776 o
-9 -5 -7 7.207 5.689 1.426 29.725 o
-9 -5 -6 4.957 5.036 0.610 161.299 o
-9 -5 -5 9.665 9.844 0.730 111.156 o
-9 -5 -4 16.667 16.429 0.812 86.932 o
-9 -5 -3 37.748 36.389 0.731 83.211 o
-9 -5 -2 3.268 3.428 0.494 246.611 o
-9 -5 -1 8.198 8.555 0.518 218.270 o
-9 -4 -8 3.967 1.671 1.612 23.321 o
-9 -4 -7 38.908 38.093 0.877 62.051 o
-9 -4 -6 10.434 11.239 0.523 209.784 o
-9 -4 -5 32.749 33.232 0.788 78.518 o
-9 -4 -4 6.110 5.975 0.501 236.870 o
-9 -4 -3 11.181 11.710 0.635 144.166 o
-9 -4 -2 49.999 50.980 0.813 59.787 o
-9 -4 -1 73.305 75.118 1.120 30.046 o
-9 -3 -8 24.779 25.632 0.798 83.772 o
-9 -3 -7 5.311 5.392 0.517 223.353 o
-9 -3 -6 2.006 2.061 0.473 270.777 o
-9 -3 -5 9.977 10.150 0.487 241.015 o
-9 -3 -4 24.813 25.372 0.610 132.068 o
-9 -3 -3 7.812 7.631 0.479 254.900 o
-9 -3 -2 31.817 31.283 0.666 103.938 o
-9 -3 -1 17.128 16.547 0.574 164.125 o
-9 -2 -9 32.036 29.401 4.703 2.725 o
-9 -2 -8 68.508 66.756 0.975 38.030 o
-9 -2 -7 57.764 58.829 0.892 47.801 o
-9 -2 -6 7.956 8.625 0.492 240.852 o
-9 -2 -5 2.452 2.542 0.469 274.923 o
-9 -2 -4 61.600 61.444 0.929 43.534 o
-9 -2 -3 4.653 4.566 0.445 302.259 o
-9 -2 -2 15.704 15.957 0.545 182.592 o
-9 -2 -1 76.222 75.279 1.447 20.922 o
-9 -1 -9 0.899 0.177 1.285 36.710 o
-9 -1 -8 45.707 47.458 0.806 63.886 o
-9 -1 -7 23.737 23.372 0.604 136.835 o
-9 -1 -6 43.576 43.571 0.856 60.794 o
-9 -1 -5 157.158 160.526 2.047 7.882 o
-9 -1 -4 64.728 66.709 0.963 39.775 o
-9 -1 -3 54.162 54.441 1.044 40.413 o
-9 -1 -2 45.275 48.711 0.738 71.741 o
-9 -1 -1 19.665 20.434 0.486 207.988 o
-8 -10 -2 20.704 21.814 2.378 10.611 o
-8 -10 -1 119.574 119.470 4.454 2.778 o
-8 -9 -5 13.224 13.919 2.358 10.856 o
-8 -9 -4 94.652 85.086 2.187 10.189 o
-8 -9 -3 62.410 63.419 1.421 23.588 o
-8 -9 -2 36.784 35.287 0.824 70.242 o
-8 -9 -1 37.551 37.185 0.898 60.505 o
-8 -8 -6 7.052 5.725 0.943 67.770 o
-8 -8 -5 28.590 28.127 0.733 93.315 o
-8 -8 -4 0.720 0.946 0.565 190.102 o
-8 -8 -3 7.073 7.428 0.558 190.604 o
-8 -8 -2 39.881 39.412 0.811 69.035 o
-8 -8 -1 34.200 34.359 0.907 61.441 o
-8 -7 -7 17.301 15.769 0.760 98.205 o
-8 -7 -6 28.491 28.741 0.741 91.391 o
-8 -7 -5 27.462 27.109 0.700 101.896 o
-8 -7 -4 19.047 18.766 0.728 104.465 o
-8 -7 -3 58.380 60.381 0.997 40.931 o
-8 -7 -2 24.058 23.662 0.625 128.710 o
-8 -7 -1 19.664 19.246 0.587 152.600 o
-8 -6 -8 48.903 47.545 1.353 28.090 o
-8 -6 -7 68.204 67.128 1.699 17.180 o
-8 -6 -6 2.522 2.704 0.515 227.925 o
-8 -6 -5 47.871 46.546 0.903 53.668 o
-8 -6 -4 4.418 4.124 0.498 241.703 o
-8 -6 -3 24.919 26.476 0.648 118.971 o
-8 -6 -2 73.153 70.247 1.465 21.097 o
-8 -6 -1 39.606 38.635 0.728 81.294 o
-8 -5 -9 19.961 19.072 3.139 6.122 o
-8 -5 -8 0.127 0.153 0.566 189.318 o
-8 -5 -7 14.981 15.216 0.602 153.663 o
-8 -5 -6 6.398 6.394 0.519 220.046 o
-8 -5 -5 5.289 5.381 0.483 255.578 o
-8 -5 -4 10.204 9.942 0.484 244.204 o
-8 -5 -3 16.643 17.399 0.447 253.112 o
-8 -5 -2 86.346 85.882 1.278 22.700 o
-8 -5 -1 24.562 24.982 0.541 160.633 o
-8 -4 -9 2.639 2.452 0.614 160.591 o
-8 -4 -8 44.263 44.672 0.876 58.107 o
-8 -4 -7 17.879 18.046 0.600 149.805 o
-8 -4 -6 15.293 15.391 0.458 249.772 o
-8 -4 -5 27.450 28.430 0.544 150.368 o
-8 -4 -4 87.114 88.119 1.058 27.705 o
-8 -4 -3 14.185 14.488 0.481 233.442 o
-8 -4 -2 53.710 54.380 0.805 57.519 o
-8 -4 -1 17.940 17.760 0.470 228.358 o
-8 -3 -10 39.794 39.721 2.048 13.737 o
-8 -3 -9 26.849 25.309 0.735 95.072 o
-8 -3 -8 23.344 23.920 0.564 153.500 o
-8 -3 -7 15.105 15.824 0.477 232.708 o
-8 -3 -6 45.810 45.318 0.699 77.731 o
-8 -3 -5 124.370 127.084 1.503 13.623 o
-8 -3 -4 9.820 9.912 0.437 296.835 o
-8 -3 -3 128.969 125.833 1.831 10.750 o
-8 -3 -2 34.071 34.302 0.618 111.361 o
-8 -3 -1 29.262 28.954 0.588 130.621 o
-8 -2 -10 14.550 15.020 0.679 123.438 o
-8 -2 -9 59.138 58.962 0.880 48.054 o
-8 -2 -8 1.504 1.629 0.439 314.419 o
-8 -2 -7 0.243 0.019 0.393 392.715 o
-8 -2 -6 23.817 24.851 0.537 163.677 o
-8 -2 -5 42.195 41.724 0.693 83.354 o
-8 -2 -4 17.767 18.641 0.473 224.817 o
-8 -2 -3 45.449 46.014 0.705 76.948 o
-8 -2 -2 148.869 148.777 1.885 9.119 o
-8 -2 -1 66.794 64.267 1.015 36.999 o
-8 -1 -10 123.489 123.386 1.885 10.669 o
-8 -1 -9 0.644 0.844 0.586 176.448 o
-8 -1 -8 53.356 52.098 0.802 58.606 o
-8 -1 -7 15.701 15.467 0.465 242.329 o
-8 -1 -6 84.272 84.499 1.234 24.085 o
-8 -1 -5 19.892 19.941 0.452 233.280 o
-8 -1 -4 148.387 149.574 1.626 10.571 o
-8 -1 -3 26.290 27.191 0.547 152.374 o
-8 -1 -2 59.523 60.077 0.867 48.492 o
-8 -1 -1 35.193 34.378 0.553 127.209 o
-7 -11 -3 32.379 34.494 2.073 13.630 o
-7 -11 -2 56.909 59.140 2.712 7.757 o
-7 -11 -1 89.218 87.454 3.487 4.574 o
-7 -10 -5 6.659 5.897 0.936 68.759 o
-7 -10 -4 13.261 11.486 0.738 107.027 o
-7 -10 -3 51.395 47.596 1.014 43.949 o
-7 -10 -2 4.907 3.826 0.694 125.139 o
-7 -10 -1 37.621 37.433 1.065 45.550 o
-7 -9 -7 29.994 29.580 2.037 14.188 o
-7 -9 -6 26.677 27.538 0.843 74.595 o
-7 -9 -5 5.901 5.618 0.991 61.416 o
-7 -9 -4 13.355 13.985 0.733 107.820 o
-7 -9 -3 11.046 11.044 0.687 124.049 o
-7 -9 -2 81.396 81.529 1.150 26.956 o
-7 -9 -1 115.395 113.603 1.597 13.804 o
-7 -8 -8 11.883 11.919 1.866 17.321 o
-7 -8 -7 6.415 6.582 0.532 210.100 o
-7 -8 -6 13.812 13.375 0.664 129.921 o
-7 -8 -5 35.292 35.810 0.702 90.648 o
-7 -8 -4 1.715 1.520 0.484 258.303 o
-7 -8 -3 3.878 3.623 0.474 267.160 o
-7 -8 -2 58.030 60.927 1.184 32.097 o
-7 -8 -1 16.537 17.026 0.584 159.406 o
-7 -7 -9 50.155 63.522 7.701 1.016 o
-7 -7 -8 14.516 13.734 0.667 128.259 o
-7 -7 -7 32.878 32.622 0.692 96.359 o
-7 -7 -6 89.009 88.246 1.374 20.298 o
-7 -7 -5 10.690 11.031 0.471 254.716 o
-7 -7 -4 39.104 38.299 0.750 78.386 o
-7 -7 -3 43.106 45.043 0.789 68.118 o
-7 -7 -2 41.851 43.003 0.728 77.871 o
-7 -7 -1 13.522 14.082 0.517 206.754 o
-7 -6 -10 24.412 22.891 3.944 3.878 o
-7 -6 -9 6.608 7.022 0.580 177.208 o
-7 -6 -8 61.656 61.128 1.084 35.586 o
-7 -6 -7 4.958 5.541 0.513 227.370 o
-7 -6 -6 23.825 25.261 1.041 52.024 o
-7 -6 -5 19.723 19.757 0.524 184.303 o
-7 -6 -4 56.729 57.587 1.735 17.500 o
-7 -6 -3 17.688 17.282 0.660 126.617 o
-7 -6 -2 30.749 30.484 0.618 118.173 o
-7 -6 -1 11.996 12.360 0.436 288.138 o
-7 -5 -10 33.128 30.877 1.395 28.973 o
-7 -5 -9 6.794 6.971 0.624 153.128 o
-7 -5 -8 58.630 57.926 0.936 44.843 o
-7 -5 -7 3.479 2.959 0.435 318.364 o
-7 -5 -6 48.693 50.524 0.801 61.801 o
-7 -5 -5 15.852 16.566 0.497 214.032 o
-7 -5 -4 13.965 15.213 0.892 73.525 o
-7 -5 -3 16.085 15.309 0.460 246.336 o
-7 -5 -2 10.121 9.826 0.365 411.519 o
-7 -5 -1 13.033 12.666 0.375 369.402 o
-7 -4 -11 5.064 7.101 4.223 3.399 o
-7 -4 -10 76.052 76.420 1.161 28.092 o
-7 -4 -9 5.883 6.552 0.521 218.973 o
-7 -4 -8 22.049 21.542 0.574 152.934 o
-7 -4 -7 28.600 30.050 0.871 69.123 o
-7 -4 -6 29.028 29.521 0.728 93.393 o
-7 -4 -5 100.973 101.400 1.107 22.838 o
-7 -4 -4 1.759 1.678 0.296 689.150 o
-7 -4 -3 29.715 30.623 0.548 142.189 o
-7 -4 -2 37.745 38.129 0.596 109.130 o
-7 -4 -1 13.341 12.815 0.367 380.957 o
-7 -3 -11 23.777 23.245 1.530 25.058 o
-7 -3 -10 15.411 16.100 0.629 140.883 o
-7 -3 -9 27.892 28.757 0.661 110.663 o
-7 -3 -8 47.327 47.691 1.188 35.142 o
-7 -3 -7 1.431 1.649 0.334 541.892 o
-7 -3 -6 207.953 215.030 2.138 5.638 o
-7 -3 -5 5.995 6.363 0.410 349.870 o
-7 -3 -4 151.552 154.834 1.785 9.412 o
-7 -3 -3 46.247 45.421 0.691 78.523 o
-7 -3 -2 172.599 168.892 1.951 7.667 o
-7 -3 -1 68.636 71.179 1.093 32.435 o
-7 -2 -11 45.296 44.438 0.913 54.323 o
-7 -2 -10 81.126 78.988 1.029 30.899 o
-7 -2 -9 13.258 14.159 0.463 252.967 o
-7 -2 -8 24.088 24.390 0.526 169.389 o
-7 -2 -7 15.600 15.407 0.413 296.841 o
-7 -2 -6 71.092 73.447 0.867 41.126 o
-7 -2 -5 44.664 45.346 0.648 86.403 o
-7 -2 -4 108.506 109.897 1.334 17.634 o
-7 -2 -3 61.170 62.170 0.828 49.909 o
-7 -2 -2 65.659 65.151 0.948 40.494 o
-7 -2 -1 52.867 51.816 0.734 65.619 o
-7 -1 -11 16.332 15.671 0.692 117.786 o
-7 -1 -10 9.289 9.551 0.579 174.520 o
-7 -1 -9 14.380 14.458 0.558 177.995 o
-7 -1 -8 15.988 16.017 0.562 172.739 o
-7 -1 -7 61.986 62.257 0.850 48.070 o
-7 -1 -6 60.118 60.149 0.837 50.303 o
-7 -1 -5 4.330 4.142 0.300 656.455 o
-7 -1 -4 3.115 3.146 0.274 795.790 o
-7 -1 -3 105.389 106.965 1.174 20.578 o
-7 -1 -2 273.642 276.503 3.373 2.767 o
-7 -1 -1 189.324 187.901 2.117 6.406 o
-6 -11 -4 62.067 58.020 1.956 13.965 o
-6 -11 -3 3.899 3.503 0.909 73.149 o
-6 -11 -2 8.332 8.505 0.821 88.732 o
-6 -11 -1 8.580 9.931 0.963 64.615 o
-6 -10 -7 39.364 39.515 3.808 4.120 o
-6 -10 -6 0.875 0.477 0.863 81.448 o
-6 -10 -5 61.710 56.343 2.148 11.859 o
-6 -10 -4 5.567 5.348 0.542 203.810 o
-6 -10 -3 130.081 130.481 1.727 11.330 o
-6 -10 -2 24.370 24.200 0.822 79.899 o
-6 -10 -1 32.135 31.836 1.278 34.151 o
-6 -9 -8 10.330 9.470 1.025 56.920 o
-6 -9 -7 59.996 57.636 0.990 41.241 o
-6 -9 -6 6.893 7.374 0.549 196.702 o
-6 -9 -5 74.335 74.154 2.558 8.293 o
-6 -9 -4 24.925 23.801 0.670 113.750 o
-6 -9 -3 10.920 10.582 0.540 197.053 o
-6 -9 -2 19.751 18.928 0.856 77.246 o
-6 -9 -1 50.923 50.882 1.084 39.446 o
-6 -8 -9 12.301 12.482 0.669 129.345 o
-6 -8 -8 52.329 55.517 1.846 15.940 o
-6 -8 -7 9.249 7.816 1.026 57.017 o
-6 -8 -6 36.288 39.910 1.346 30.206 o
-6 -8 -5 83.059 85.357 2.068 11.532 o
-6 -8 -4 288.401 301.149 4.387 1.943 o
-6 -8 -3 22.356 22.054 0.629 130.592 o
-6 -8 -2 41.037 41.123 1.390 27.969 o
-6 -8 -1 13.907 14.172 0.605 153.924 o
-6 -7 -10 23.280 20.976 2.462 9.890 o
-6 -7 -9 36.497 34.170 0.720 86.987 o
-6 -7 -8 14.312 14.226 0.513 207.974 o
-6 -7 -7 48.078 48.807 0.767 66.286 o
-6 -7 -6 22.390 23.061 0.596 142.206 o
-6 -7 -5 30.715 31.413 0.654 107.870 o
-6 -7 -4 13.606 13.785 0.535 194.094 o
-6 -7 -3 35.614 36.476 0.928 58.234 o
-6 -7 -2 57.723 57.207 1.200 31.857 o
-6 -7 -1 63.621 62.576 1.521 21.113 o
-6 -6 -11 35.502 34.784 2.947 6.847 o
-6 -6 -10 59.427 61.317 0.995 40.599 o
-6 -6 -9 45.358 44.831 0.804 65.111 o
-6 -6 -8 58.686 59.150 0.894 47.239 o
-6 -6 -7 57.863 59.611 1.068 37.491 o
-6 -6 -6 56.101 57.485 0.867 50.569 o
-6 -6 -5 48.351 48.815 0.714 72.341 o
-6 -6 -4 7.253 7.376 0.384 390.815 o
-6 -6 -3 14.783 14.541 0.414 301.137 o
-6 -6 -2 75.313 77.915 1.207 26.738 o
-6 -6 -1 198.237 203.366 2.456 5.218 o
-6 -5 -11 47.151 46.294 1.856 16.170 o
-6 -5 -10 62.103 62.749 1.090 35.043 o
-6 -5 -9 14.401 14.154 0.586 162.827 o
-6 -5 -8 6.433 7.172 0.636 147.806 o
-6 -5 -7 19.629 19.900 0.485 209.655 o
-6 -5 -6 33.815 34.533 0.602 115.703 o
-6 -5 -5 22.030 21.643 0.624 132.961 o
-6 -5 -4 196.607 192.749 4.369 2.484 o
-6 -5 -3 34.008 33.910 0.588 119.599 o
-6 -5 -2 284.011 284.516 3.411 2.646 o
-6 -5 -1 15.558 15.687 0.435 271.883 o
-6 -4 -12 54.619 50.216 4.535 2.893 o
-6 -4 -11 8.669 9.170 0.597 165.173 o
-6 -4 -10 80.012 81.388 1.202 25.803 o
-6 -4 -9 4.115 4.301 0.445 301.966 o
-6 -4 -8 120.153 118.781 1.854 11.145 o
-6 -4 -7 16.270 16.712 0.449 253.696 o
-6 -4 -6 57.782 58.148 0.824 52.813 o
-6 -4 -5 7.347 7.581 0.332 513.728 o
-6 -4 -4 247.366 253.536 2.590 3.937 o
-6 -4 -3 42.521 42.548 0.566 105.860 o
-6 -4 -2 133.901 133.983 1.539 12.437 o
-6 -4 -1 38.048 37.537 0.587 111.294 o
-6 -3 -12 101.303 100.902 2.158 9.961 o
-6 -3 -11 12.695 12.195 0.600 158.544 o
-6 -3 -10 24.254 22.881 1.685 20.770 o
-6 -3 -9 21.410 22.218 0.568 156.119 o
-6 -3 -8 3.144 2.805 0.374 430.224 o
-6 -3 -7 93.674 96.014 1.098 24.717 o
-6 -3 -6 37.558 39.074 0.521 128.054 o
-6 -3 -5 29.103 29.358 0.587 130.686 o
-6 -3 -4 106.415 106.941 1.200 20.031 o
-6 -3 -3 30.760 30.747 0.555 137.900 o
-6 -3 -2 139.929 140.727 1.602 11.413 o
-6 -3 -1 3.833 3.820 0.254 913.311 o
-6 -2 -12 2.885 2.530 0.573 183.814 o
-6 -2 -11 41.394 41.006 0.825 66.055 o
-6 -2 -10 45.340 46.669 0.737 72.586 o
-6 -2 -9 39.525 40.246 0.607 102.883 o
-6 -2 -8 27.364 28.053 0.484 178.173 o
-6 -2 -7 93.475 94.885 1.124 24.289 o
-6 -2 -6 51.404 52.218 0.868 53.835 o
-6 -2 -5 243.878 239.889 2.367 4.387 o
-6 -2 -4 275.891 282.028 2.884 3.173 o
-6 -2 -3 297.995 295.532 4.316 1.958 o
-6 -2 -2 95.528 95.150 1.484 17.459 o
-6 -2 -1 101.737 100.896 1.280 19.705 o
-6 -1 -12 9.145 7.841 0.611 157.823 o
-6 -1 -11 35.268 35.744 0.919 59.422 o
-6 -1 -10 27.163 28.027 0.534 155.196 o
-6 -1 -9 115.428 117.677 1.320 16.710 o
-6 -1 -8 166.336 171.015 2.027 7.533 o
-6 -1 -7 112.853 112.759 1.286 17.667 o
-6 -1 -6 46.293 46.516 0.652 83.636 o
-6 -1 -5 102.387 100.675 1.219 20.667 o
-6 -1 -4 173.019 170.536 2.381 6.179 o
-6 -1 -3 2.985 3.144 0.252 936.350 o
-6 -1 -2 91.963 92.577 1.021 27.206 o
-6 -1 -1 111.464 111.122 1.216 18.885 o
-5 -12 -3 22.119 21.581 2.021 14.609 o
-5 -12 -2 41.205 38.420 1.669 20.130 o
-5 -12 -1 18.178 18.306 1.244 38.029 o
-5 -11 -7 36.636 34.718 3.406 5.147 o
-5 -11 -6 4.792 3.568 1.979 15.479 o
-5 -11 -5 46.265 43.786 1.847 16.393 o
-5 -11 -4 1.088 0.630 0.754 106.748 o
-5 -11 -3 31.282 31.253 1.200 38.489 o
-5 -11 -2 17.157 18.048 1.040 53.961 o
-5 -11 -1 39.093 40.128 1.318 31.023 o
-5 -10 -8 0.745 1.334 0.988 62.069 o
-5 -10 -7 53.234 53.402 1.581 20.945 o
-5 -10 -6 7.923 8.030 0.701 121.349 o
-5 -10 -5 4.367 3.950 0.744 108.927 o
-5 -10 -4 14.983 12.995 1.230 39.369 o
-5 -10 -3 15.032 14.323 0.924 68.577 o
-5 -10 -2 36.308 35.418 0.746 82.239 o
-5 -10 -1 42.166 41.388 0.933 54.297 o
-5 -9 -9 74.964 72.523 2.004 12.676 o
-5 -9 -8 22.094 21.811 0.921 66.232 o
-5 -9 -7 26.046 26.144 0.881 69.557 o
-5 -9 -6 11.684 11.472 0.686 123.974 o
-5 -9 -5 44.981 44.097 2.469 9.511 o
-5 -9 -4 25.545 25.263 0.587 139.220 o
-5 -9 -3 63.129 63.694 1.137 32.731 o
-5 -9 -2 1.796 1.678 0.463 282.774 o
-5 -9 -1 2.438 2.368 0.469 274.817 o
-5 -8 -10 16.346 14.508 0.888 73.726 o
-5 -8 -9 14.677 14.025 0.654 132.675 o
-5 -8 -8 3.088 2.895 0.471 271.622 o
-5 -8 -7 9.213 8.961 0.459 273.250 o
-5 -8 -6 34.299 33.217 0.643 105.629 o
-5 -8 -5 74.357 77.372 1.077 31.039 o
-5 -8 -4 21.329 20.736 0.539 172.018 o
-5 -8 -3 28.819 28.547 0.625 119.902 o
-5 -8 -2 38.258 37.623 0.726 83.167 o
-5 -8 -1 53.469 50.639 1.113 37.333 o
-5 -7 -11 17.966 17.779 2.266 11.705 o
-5 -7 -10 21.728 21.364 0.612 137.762 o
-5 -7 -9 26.608 26.813 0.604 130.489 o
-5 -7 -8 84.466 85.793 1.228 24.094 o
-5 -7 -7 36.944 37.481 0.787 74.699 o
-5 -7 -6 86.853 88.219 1.339 21.206 o
-5 -7 -5 64.909 64.946 1.118 32.983 o
-5 -7 -4 88.496 92.694 1.711 14.945 o
-5 -7 -3 170.047 173.588 2.752 5.197 o
-5 -7 -2 60.295 60.807 1.183 31.737 o
-5 -7 -1 65.224 64.517 1.785 16.059 o
-5 -6 -11 0.051 0.432 0.558 194.589 o
-5 -6 -10 21.322 21.066 0.598 144.260 o
-5 -6 -9 176.552 183.262 2.130 6.734 o
-5 -6 -8 91.305 93.891 1.199 23.112 o
-5 -6 -7 29.578 30.234 0.638 114.105 o
-5 -6 -6 136.226 137.653 1.762 10.610 o
-5 -6 -5 23.557 24.001 0.507 180.936 o
-5 -6 -4 9.813 9.919 0.426 310.933 o
-5 -6 -3 38.987 39.516 0.697 86.544 o
-5 -6 -2 89.305 92.587 1.524 17.510 o
-5 -6 -1 203.560 206.628 3.075 3.962 o
-5 -5 -12 2.754 1.325 2.317 11.293 o
-5 -5 -11 0.488 0.088 0.515 228.269 o
-5 -5 -10 104.141 103.984 1.499 16.124 o
-5 -5 -9 8.102 8.044 0.447 289.831 o
-5 -5 -8 11.043 10.788 0.411 327.095 o
-5 -5 -7 180.200 181.093 2.085 6.813 o
-5 -5 -6 10.711 10.454 0.338 466.921 o
-5 -5 -5 33.620 33.657 0.605 115.752 o
-5 -5 -4 158.354 153.028 2.315 6.904 o
-5 -5 -3 30.221 29.841 0.667 106.087 o
-5 -5 -2 61.507 63.158 1.040 37.437 o
-5 -5 -1 256.508 256.597 3.331 2.988 o
-5 -4 -12 150.781 147.939 2.193 7.630 o
-5 -4 -11 20.290 19.838 0.629 134.240 o
-5 -4 -10 16.945 17.191 0.541 181.715 o
-5 -4 -9 57.390 59.245 0.860 50.108 o
-5 -4 -8 11.567 12.226 0.401 336.173 o
-5 -4 -7 43.526 43.322 0.651 88.142 o
-5 -4 -6 185.292 188.480 2.118 6.492 o
-5 -4 -5 142.570 144.066 1.658 10.812 o
-5 -4 -4 155.998 156.991 1.830 8.965 o
-5 -4 -3 3.148 3.221 0.238 1046.660 o
-5 -4 -2 214.102 213.872 2.350 5.085 o
-5 -4 -1 176.372 176.673 2.128 6.828 o
-5 -3 -13 54.812 43.031 4.142 3.461 o
-5 -3 -12 47.340 44.318 1.593 21.381 o
-5 -3 -11 34.255 34.690 0.777 78.812 o
-5 -3 -10 13.771 13.622 0.498 221.278 o
-5 -3 -9 8.082 7.829 0.827 87.605 o
-5 -3 -8 41.058 40.821 0.680 86.972 o
-5 -3 -7 2.546 2.400 0.298 677.222 o
-5 -3 -6 289.608 290.144 2.953 2.964 o
-5 -3 -5 158.208 161.066 1.665 9.606 o
-5 -3 -4 373.487 376.709 3.564 1.877 o
-5 -3 -3 667.483 662.380 7.099 0.540 o
-5 -3 -2 267.768 266.255 2.916 3.280 o
-5 -3 -1 9.552 9.593 0.430 306.288 o
-5 -2 -13 41.057 40.825 2.168 12.294 o
-5 -2 -12 7.128 6.700 0.521 217.996 o
-5 -2 -11 23.504 22.600 0.608 136.131 o
-5 -2 -10 6.237 6.142 0.433 314.950 o
-5 -2 -9 38.939 38.981 0.564 114.321 o
-5 -2 -8 176.337 177.870 1.857 7.755 o
-5 -2 -7 52.477 51.979 0.654 74.854 o
-5 -2 -6 104.199 103.223 1.185 20.817 o
-5 -2 -5 110.379 111.344 1.197 19.272 o
-5 -2 -4 41.173 40.530 0.671 88.522 o
-5 -2 -3 23.514 23.158 0.535 167.243 o
-5 -2 -2 197.518 194.276 2.332 5.598 o
-5 -2 -1 56.850 57.346 0.786 56.550 o
-5 -1 -13 6.373 5.257 1.381 31.712 o
-5 -1 -12 50.369 48.021 1.547 22.165 o
-5 -1 -11 13.514 14.376 0.507 213.988 o
-5 -1 -10 6.876 6.736 0.356 454.867 o
-5 -1 -9 45.354 45.370 0.621 90.025 o
-5 -1 -8 69.711 70.314 0.835 43.917 o
-5 -1 -7 72.261 73.057 0.848 41.692 o
-5 -1 -6 19.076 18.840 0.340 364.754 o
-5 -1 -5 256.381 256.120 4.054 2.367 o
-5 -1 -4 3.840 3.608 0.203 1403.240 o
-5 -1 -3 102.479 102.169 1.181 21.200 o
-5 -1 -2 22.790 22.792 0.338 324.157 o
-5 -1 -1 14.345 14.576 0.260 627.122 o
-4 -13 -1 19.591 19.784 1.962 15.529 o
-4 -12 -4 60.341 62.367 2.155 11.742 o
-4 -12 -3 6.884 6.847 1.410 30.410 o
-4 -12 -2 46.862 44.533 1.778 17.531 o
-4 -12 -1 9.910 9.680 0.993 60.639 o
-4 -11 -8 29.400 26.469 3.425 5.119 o
-4 -11 -7 28.323 26.113 1.796 18.196 o
-4 -11 -6 46.042 45.707 1.529 23.043 o
-4 -11 -5 67.855 66.246 3.155 5.730 o
-4 -11 -4 38.907 40.059 1.607 21.677 o
-4 -11 -3 120.669 117.432 3.550 4.153 o
-4 -11 -2 27.830 27.542 0.995 55.288 o
-4 -11 -1 52.122 51.683 1.310 28.952 o
-4 -10 -9 6.251 7.088 3.704 4.418 o
-4 -10 -8 70.854 68.263 1.475 21.197 o
-4 -10 -7 9.587 8.454 0.868 79.197 o
-4 -10 -6 84.033 83.421 3.574 4.409 o
-4 -10 -5 17.669 17.862 0.982 60.186 o
-4 -10 -4 41.764 42.562 1.465 25.331 o
-4 -10 -3 13.722 13.956 1.018 57.020 o
-4 -10 -2 1.971 2.171 0.666 136.364 o
-4 -10 -1 9.793 9.794 0.705 118.852 o
-4 -9 -10 13.944 15.671 3.701 4.418 o
-4 -9 -9 21.563 20.643 0.908 68.302 o
-4 -9 -8 96.264 98.275 1.871 12.598 o
-4 -9 -7 8.136 8.005 0.619 154.641 o
-4 -9 -6 73.410 76.886 1.394 22.291 o
-4 -9 -5 14.406 14.509 0.560 177.212 o
-4 -9 -4 1.522 1.522 0.535 211.830 o
-4 -9 -3 6.162 5.375 0.784 97.951 o
-4 -9 -2 10.514 11.153 0.641 142.205 o
-4 -9 -1 12.162 12.543 0.435 288.126 o
-4 -8 -11 7.208 10.519 3.798 4.200 o
-4 -8 -10 30.858 27.542 1.007 53.310 o
-4 -8 -9 99.639 102.878 1.830 12.724 o
-4 -8 -8 116.275 118.051 2.002 10.252 o
-4 -8 -7 96.043 96.933 2.208 9.821 o
-4 -8 -6 40.446 41.499 0.908 57.353 o
-4 -8 -5 117.617 117.562 1.908 10.878 o
-4 -8 -4 60.186 60.710 1.099 35.313 o
-4 -8 -3 31.200 31.816 0.652 107.617 o
-4 -8 -2 0.952 0.986 0.334 543.756 o
-4 -8 -1 131.024 133.862 1.814 10.592 o
-4 -7 -11 22.078 21.945 0.623 132.864 o
-4 -7 -10 7.611 7.512 0.455 281.452 o
-4 -7 -9 93.877 92.042 1.563 16.580 o
-4 -7 -8 17.712 19.763 0.757 97.779 o
-4 -7 -7 28.001 27.090 0.552 147.074 o
-4 -7 -6 57.865 57.974 0.887 48.274 o
-4 -7 -5 162.775 165.251 2.038 7.682 o
-4 -7 -4 298.588 296.981 3.559 2.417 o
-4 -7 -3 25.876 25.534 0.587 138.622 o
-4 -7 -2 60.745 61.447 1.050 37.365 o
-4 -7 -1 86.011 85.773 1.218 24.095 o
-4 -6 -12 116.743 112.686 2.546 7.269 o
-4 -6 -11 20.255 20.155 0.596 146.922 o
-4 -6 -10 118.673 117.662 2.289 8.428 o
-4 -6 -9 41.358 41.655 0.684 85.608 o
-4 -6 -8 55.878 54.429 1.306 28.422 o
-4 -6 -7 6.331 6.214 0.386 392.646 o
-4 -6 -6 32.065 30.984 0.568 130.873 o
-4 -6 -5 73.598 75.297 1.214 27.047 o
-4 -6 -4 312.939 313.116 5.358 1.430 o
-4 -6 -3 238.330 240.038 3.181 3.352 o
-4 -6 -2 108.090 112.676 1.706 13.215 o
-4 -6 -1 53.120 52.711 0.807 58.099 o
-4 -5 -12 17.759 17.241 0.640 134.063 o
-4 -5 -11 96.361 93.660 1.280 20.827 o
-4 -5 -10 51.933 51.037 0.799 59.997 o
-4 -5 -9 14.437 14.749 0.442 269.718 o
-4 -5 -8 117.756 118.255 1.420 15.318 o
-4 -5 -7 95.690 98.319 1.298 20.299 o
-4 -5 -6 243.930 247.544 2.979 3.510 o
-4 -5 -5 677.709 683.696 8.323 0.453 o
-4 -5 -4 1482.670 1437.580 18.294 0.095 o
-4 -5 -3 38.663 38.772 0.589 109.118 o
-4 -5 -2 42.259 41.791 1.090 42.235 o
-4 -5 -1 109.419 112.621 1.693 13.262 o
-4 -4 -13 78.244 76.155 2.730 7.314 o
-4 -4 -12 27.162 25.786 0.690 105.301 o
-4 -4 -11 0.520 0.470 0.458 288.974 o
-4 -4 -10 74.902 76.718 1.101 30.193 o
-4 -4 -9 105.759 110.188 1.575 14.830 o
-4 -4 -8 246.891 244.893 2.988 3.484 o
-4 -4 -7 118.889 118.616 1.390 15.529 o
-4 -4 -6 224.748 218.870 2.457 4.673 o
-4 -4 -5 88.834 88.254 1.159 24.836 o
-4 -4 -4 221.859 223.258 2.994 3.821 o
-4 -4 -3 95.442 94.166 1.202 22.412 o
-4 -4 -2 75.697 73.871 1.671 16.938 o
-4 -4 -1 553.803 547.307 8.023 0.567 o
-4 -3 -13 62.820 60.491 0.988 40.046 o
-4 -3 -12 27.052 25.829 0.663 112.571 o
-4 -3 -11 28.637 28.234 0.635 117.268 o
-4 -3 -10 50.489 51.351 0.814 59.271 o
-4 -3 -9 174.752 174.198 2.326 6.271 o
-4 -3 -8 152.267 151.048 2.051 8.160 o
-4 -3 -7 96.956 97.052 1.380 18.842 o
-4 -3 -6 21.145 21.349 0.405 267.512 o
-4 -3 -5 208.662 208.359 2.305 5.322 o
-4 -3 -4 19.075 19.229 0.303 424.654 o
-4 -3 -3 22.552 22.692 0.414 249.841 o
-4 -3 -2 84.651 82.614 0.905 33.594 o
-4 -3 -1 354.652 347.932 4.969 1.442 o
-4 -2 -13 39.349 37.996 0.763 76.356 o
-4 -2 -12 36.785 37.220 0.705 88.266 o
-4 -2 -11 19.053 19.577 0.545 174.169 o
-4 -2 -10 34.942 34.691 0.642 104.160 o
-4 -2 -9 29.553 30.640 0.570 134.788 o
-4 -2 -8 256.650 260.448 2.685 3.673 o
-4 -2 -7 155.194 153.803 1.741 9.511 o
-4 -2 -6 155.976 154.469 1.724 9.551 o
-4 -2 -5 15.110 14.794 0.266 594.419 o
-4 -2 -4 54.757 54.160 0.663 70.888 o
-4 -2 -3 18.674 18.477 0.282 473.115 o
-4 -2 -2 395.578 389.653 4.527 1.439 o
-4 -2 -1 854.684 788.720 12.668 0.236 o
-4 -1 -13 7.001 7.263 0.764 102.792 o
-4 -1 -12 50.021 47.052 1.078 40.501 o
-4 -1 -11 94.357 95.416 1.039 25.989 o
-4 -1 -10 21.258 21.821 0.397 273.080 o
-4 -1 -9 59.450 60.119 0.726 59.197 o
-4 -1 -8 94.617 92.789 1.040 26.178 o
-4 -1 -7 89.594 90.140 0.995 28.650 o
-4 -1 -6 105.709 104.242 1.122 21.611 o
-4 -1 -5 113.100 113.585 1.207 18.662 o
-4 -1 -4 62.028 60.581 0.793 52.351 o
-4 -1 -3 1182.570 1118.830 17.715 0.121 o
-4 -1 -2 138.732 133.450 1.488 12.541 o
-4 -1 -1 315.673 306.888 3.316 2.458 o
-3 -13 -2 46.799 47.556 2.686 8.061 o
-3 -13 -1 2.093 0.955 1.301 35.847 o
-3 -12 -7 26.509 21.749 2.702 8.209 o
-3 -12 -6 6.074 5.939 1.375 31.983 o
-3 -12 -5 1.523 0.425 1.436 29.398 o
-3 -12 -4 27.589 26.390 1.524 25.005 o
-3 -12 -3 4.552 5.353 1.204 41.745 o
-3 -12 -2 149.770 141.600 3.359 4.239 o
-3 -12 -1 3.085 4.454 1.023 57.820 o
-3 -11 -8 7.141 6.074 1.682 21.375 o
-3 -11 -7 1.988 1.353 1.165 44.698 o
-3 -11 -6 3.743 3.829 1.062 53.648 o
-3 -11 -5 45.782 45.773 1.303 30.443 o
-3 -11 -4 104.361 103.422 4.090 3.324 o
-3 -11 -3 8.351 7.400 1.004 59.688 o
-3 -11 -2 2.983 3.201 0.893 75.922 o
-3 -11 -1 5.708 5.814 0.675 131.693 o
-3 -10 -9 16.387 14.452 0.915 69.512 o
-3 -10 -8 14.352 14.806 1.233 39.156 o
-3 -10 -7 76.965 76.663 2.734 7.306 o
-3 -10 -6 1.584 1.927 0.886 77.161 o
-3 -10 -5 36.248 38.200 1.142 40.561 o
-3 -10 -4 11.189 11.297 0.952 65.677 o
-3 -10 -3 8.070 9.721 1.426 29.687 o
-3 -10 -2 5.350 6.172 0.751 106.765 o
-3 -10 -1 49.067 52.197 1.275 30.678 o
-3 -9 -10 3.727 3.695 0.828 88.111 o
-3 -9 -9 67.752 65.214 1.392 23.655 o
-3 -9 -8 72.408 71.654 1.417 22.173 o
-3 -9 -7 14.274 13.638 0.951 65.011 o
-3 -9 -6 34.450 33.081 1.773 18.357 o
-3 -9 -5 36.920 36.116 1.028 48.727 o
-3 -9 -4 3.995 3.735 0.609 162.663 o
-3 -9 -3 15.092 14.955 0.801 90.113 o
-3 -9 -2 25.557 24.103 0.888 69.241 o
-3 -9 -1 70.400 72.273 1.361 23.712 o
-3 -8 -11 19.810 22.558 2.361 10.764 o
-3 -8 -10 23.828 22.964 0.911 66.898 o
-3 -8 -9 2.953 3.244 0.648 143.997 o
-3 -8 -8 153.586 157.312 2.496 6.331 o
-3 -8 -7 166.784 167.796 3.303 4.094 o
-3 -8 -6 41.487 42.053 0.923 55.350 o
-3 -8 -5 0.159 0.192 0.576 182.652 o
-3 -8 -4 117.439 115.575 2.159 9.229 o
-3 -8 -3 79.382 81.414 1.554 18.316 o
-3 -8 -2 78.463 79.744 2.689 7.486 o
-3 -8 -1 245.378 253.422 3.667 2.751 o
-3 -7 -12 63.457 60.871 3.656 4.359 o
-3 -7 -11 49.884 48.099 0.995 45.643 o
-3 -7 -10 31.688 29.881 0.916 62.302 o
-3 -7 -9 102.635 108.081 3.671 4.043 o
-3 -7 -8 19.645 20.116 0.669 120.732 o
-3 -7 -7 155.345 161.435 2.991 4.887 o
-3 -7 -6 107.744 106.489 2.344 8.537 o
-3 -7 -5 182.430 183.946 2.743 4.969 o
-3 -7 -4 94.224 95.459 1.764 13.903 o
-3 -7 -3 205.462 205.521 3.495 3.347 o
-3 -7 -2 200.585 203.822 2.967 4.186 o
-3 -7 -1 3.575 3.558 0.261 869.540 o
-3 -6 -13 19.145 18.583 4.032 3.719 o
-3 -6 -12 13.414 13.479 0.579 168.063 o
-3 -6 -11 63.067 62.074 1.401 24.128 o
-3 -6 -10 57.791 58.822 0.856 50.334 o
-3 -6 -9 36.594 36.404 0.679 93.637 o
-3 -6 -8 74.057 74.123 1.031 33.128 o
-3 -6 -7 159.774 161.679 2.208 7.160 o
-3 -6 -6 8.598 8.872 0.310 568.998 o
-3 -6 -5 118.805 121.045 1.486 14.418 o
-3 -6 -4 33.952 33.734 0.550 131.037 o
-3 -6 -3 643.178 657.570 8.416 0.468 o
-3 -6 -2 265.425 273.930 3.928 2.379 o
-3 -6 -1 56.593 57.408 0.821 53.872 o
-3 -5 -13 32.445 28.734 1.961 15.226 o
-3 -5 -12 6.750 6.583 0.547 198.854 o
-3 -5 -11 72.868 73.105 1.084 31.608 o
-3 -5 -10 28.823 30.168 0.606 124.512 o
-3 -5 -9 17.318 17.397 0.491 213.989 o
-3 -5 -8 23.965 23.614 0.505 181.305 o
-3 -5 -7 77.671 77.993 1.054 31.004 o
-3 -5 -6 14.490 14.387 0.368 367.776 o
-3 -5 -5 429.295 430.437 5.502 1.081 o
-3 -5 -4 31.204 32.985 0.575 128.362 o
-3 -5 -3 253.825 249.285 2.966 3.427 o
-3 -5 -2 116.723 121.724 1.832 11.411 o
-3 -5 -1 117.931 120.099 1.776 11.840 o
-3 -4 -13 11.995 12.353 0.639 141.622 o
-3 -4 -12 6.769 6.305 0.519 220.150 o
-3 -4 -11 53.196 52.018 1.084 38.760 o
-3 -4 -10 22.948 23.650 0.540 165.284 o
-3 -4 -9 47.942 49.894 0.755 67.356 o
-3 -4 -8 2.607 2.885 0.300 666.876 o
-3 -4 -7 313.873 317.232 3.704 2.198 o
-3 -4 -6 212.311 216.928 2.601 4.608 o
-3 -4 -5 73.715 73.767 0.957 36.172 o
-3 -4 -4 50.600 52.280 0.704 70.433 o
-3 -4 -3 695.971 682.093 8.003 0.463 o
-3 -4 -2 264.547 270.729 3.492 2.741 o
-3 -4 -1 132.566 130.392 1.945 9.761 o
-3 -3 -14 86.149 70.042 4.444 2.935 o
-3 -3 -13 16.087 15.293 0.596 155.187 o
-3 -3 -12 16.810 16.442 0.574 164.471 o
-3 -3 -11 53.834 54.559 0.969 45.013 o
-3 -3 -10 18.283 17.904 0.482 218.086 o
-3 -3 -9 185.138 182.308 3.107 4.213 o
-3 -3 -8 73.936 72.696 1.085 31.378 o
-3 -3 -7 49.365 49.059 0.798 62.181 o
-3 -3 -6 7.358 7.435 0.255 834.977 o
-3 -3 -5 97.707 97.213 1.341 19.380 o
-3 -3 -4 91.897 92.586 1.158 23.998 o
-3 -3 -3 246.774 242.658 2.891 3.615 o
-3 -3 -2 465.206 452.710 6.416 0.856 o
-3 -3 -1 333.351 328.416 4.647 1.640 o
-3 -2 -14 34.927 33.268 1.020 50.279 o
-3 -2 -13 4.146 4.346 0.502 238.191 o
-3 -2 -12 61.688 62.431 0.906 44.692 o
-3 -2 -11 3.483 3.699 0.389 396.949 o
-3 -2 -10 22.909 23.354 0.514 179.335 o
-3 -2 -9 79.996 80.781 1.087 29.140 o
-3 -2 -8 254.947 252.291 3.353 2.992 o
-3 -2 -7 368.658 368.898 4.326 1.608 o
-3 -2 -6 5.979 5.936 0.190 1480.490 o
-3 -2 -5 92.120 91.668 1.019 27.300 o
-3 -2 -4 275.941 276.891 2.785 3.291 o
-3 -2 -3 183.531 181.686 1.743 7.862 o
-3 -2 -2 1536.820 1379.880 33.092 0.043 o
-3 -2 -1 232.752 232.705 2.537 4.329 o
-3 -1 -14 24.388 23.160 1.290 34.738 o
-3 -1 -13 24.694 25.001 0.899 67.827 o
-3 -1 -12 28.716 29.187 0.593 129.397 o
-3 -1 -11 69.026 69.624 0.931 39.488 o
-3 -1 -10 1.323 1.680 0.256 922.979 o
-3 -1 -9 27.335 27.735 0.533 155.884 o
-3 -1 -8 23.316 23.764 0.370 283.378 o
-3 -1 -7 24.649 24.297 0.362 281.655 o
-3 -1 -6 55.430 55.514 0.639 72.347 o
-3 -1 -5 495.562 495.515 4.998 1.022 o
-3 -1 -4 618.487 597.073 6.096 0.678 o
-3 -1 -3 52.333 51.234 0.935 48.449 o
-3 -1 -2 309.613 297.872 3.457 2.425 o
-3 -1 -1 395.993 383.606 5.437 1.188 o
-2 -13 -4 20.855 18.862 2.241 11.936 o
-2 -13 -3 10.267 10.708 1.455 28.439 o
-2 -13 -2 4.018 2.632 1.290 36.394 o
-2 -13 -1 1.258 1.018 1.152 45.717 o
-2 -12 -8 56.623 55.442 3.627 4.461 o
-2 -12 -7 1.662 2.177 2.316 11.305 o
-2 -12 -6 20.100 18.938 1.233 38.512 o
-2 -12 -5 36.469 32.976 1.660 20.692 o
-2 -12 -4 48.442 46.555 2.277 11.017 o
-2 -12 -3 1.812 2.075 1.073 52.626 o
-2 -12 -2 85.392 84.501 3.993 3.576 o
-2 -12 -1 35.080 33.777 1.833 17.196 o
-2 -11 -9 52.469 53.775 3.756 4.182 o
-2 -11 -8 26.053 26.306 1.440 27.949 o
-2 -11 -7 35.415 34.038 1.384 29.058 o
-2 -11 -6 99.765 95.496 3.494 4.473 o
-2 -11 -5 55.441 55.238 1.374 26.168 o
-2 -11 -4 19.960 19.631 1.170 42.600 o
-2 -11 -3 32.108 31.937 1.243 35.917 o
-2 -11 -2 36.259 37.556 1.231 35.616 o
-2 -11 -1 72.212 72.884 2.588 8.158 o
-2 -10 -10 89.256 79.968 5.605 1.869 o
-2 -10 -9 105.515 101.207 1.887 11.950 o
-2 -10 -8 13.711 13.499 1.173 43.286 o
-2 -10 -7 4.309 4.223 0.960 65.596 o
-2 -10 -6 328.439 335.763 5.749 1.254 o
-2 -10 -5 6.806 6.444 0.745 107.938 o
-2 -10 -4 98.747 98.162 2.365 8.725 o
-2 -10 -3 0.554 0.782 0.707 121.235 o
-2 -10 -2 19.634 20.296 1.057 51.686 o
-2 -10 -1 77.219 79.828 2.721 7.343 o
-2 -9 -11 22.503 18.976 3.627 4.589 o
-2 -9 -10 45.599 42.401 1.174 36.615 o
-2 -9 -9 32.888 30.125 0.923 60.907 o
-2 -9 -8 137.510 135.386 4.806 2.358 o
-2 -9 -7 23.486 23.994 0.987 57.590 o
-2 -9 -6 39.722 42.070 1.130 40.240 o
-2 -9 -5 43.630 43.110 1.083 42.175 o
-2 -9 -4 168.607 170.659 2.994 4.676 o
-2 -9 -3 182.249 185.559 3.989 2.942 o
-2 -9 -2 133.183 138.465 2.932 5.442 o
-2 -9 -1 13.319 13.685 0.931 67.993 o
-2 -8 -11 36.483 34.962 1.462 26.143 o
-2 -8 -10 45.971 45.839 1.411 26.544 o
-2 -8 -9 6.578 6.060 0.617 156.722 o
-2 -8 -8 19.646 20.068 0.673 119.529 o
-2 -8 -7 48.035 48.034 0.965 48.335 o
-2 -8 -6 35.768 35.822 1.025 49.319 o
-2 -8 -5 124.511 126.199 3.179 4.932 o
-2 -8 -4 37.155 38.032 0.912 59.001 o
-2 -8 -3 17.123 19.008 0.581 159.114 o
-2 -8 -2 62.603 64.289 1.505 21.483 o
-2 -8 -1 221.957 230.260 6.737 1.156 o
-2 -7 -12 20.405 19.612 0.803 86.410 o
-2 -7 -11 48.767 46.948 0.887 54.608 o
-2 -7 -10 4.514 4.159 0.645 144.832 o
-2 -7 -9 45.612 48.790 2.585 8.682 o
-2 -7 -8 2.296 2.357 0.479 263.146 o
-2 -7 -7 73.818 75.853 1.290 24.852 o
-2 -7 -6 63.340 64.698 1.122 33.169 o
-2 -7 -5 250.646 252.853 4.285 2.230 o
-2 -7 -4 317.522 311.793 6.364 1.114 o
-2 -7 -3 460.431 478.067 9.546 0.499 o
-2 -7 -2 130.030 137.395 2.333 7.680 o
-2 -7 -1 97.887 104.129 2.168 9.948 o
-2 -6 -13 20.188 19.382 1.004 57.070 o
-2 -6 -12 230.469 230.037 3.489 3.095 o
-2 -6 -11 12.129 11.830 0.464 257.045 o
-2 -6 -10 156.400 155.166 2.117 7.694 o
-2 -6 -9 20.603 20.159 0.563 161.360 o
-2 -6 -8 27.979 28.000 0.706 99.870 o
-2 -6 -7 31.244 31.294 0.689 99.146 o
-2 -6 -6 92.894 91.641 1.465 18.153 o
-2 -6 -5 265.640 269.689 3.914 2.398 o
-2 -6 -4 466.887 475.447 7.876 0.653 o
-2 -6 -3 115.991 118.639 2.047 9.942 o
-2 -6 -2 365.423 368.279 6.122 1.078 o
-2 -6 -1 65.286 67.868 1.447 22.426 o
-2 -5 -13 81.784 80.033 1.303 23.142 o
-2 -5 -12 65.732 65.689 1.046 35.719 o
-2 -5 -11 85.986 87.487 1.219 23.961 o
-2 -5 -10 92.866 92.594 1.651 15.437 o
-2 -5 -9 17.095 17.357 0.386 318.975 o
-2 -5 -8 19.750 20.300 0.446 238.132 o
-2 -5 -7 63.831 63.573 0.953 41.089 o
-2 -5 -6 5.278 5.293 0.292 679.230 o
-2 -5 -5 507.850 492.982 5.977 0.853 o
-2 -5 -4 580.677 570.635 6.666 0.666 o
-2 -5 -3 69.747 71.689 1.738 16.338 o
-2 -5 -2 264.509 269.149 3.416 2.813 o
-2 -5 -1 697.602 702.191 14.870 0.210 o
-2 -4 -14 17.832 16.697 2.310 11.279 o
-2 -4 -13 110.672 110.034 2.007 10.573 o
-2 -4 -12 143.597 146.073 1.888 9.357 o
-2 -4 -11 38.253 38.215 0.704 86.698 o
-2 -4 -10 111.830 112.300 1.765 12.460 o
-2 -4 -9 79.194 79.966 1.069 29.954 o
-2 -4 -8 190.391 188.743 2.287 5.906 o
-2 -4 -7 85.196 82.655 1.581 17.354 o
-2 -4 -6 403.199 403.605 5.801 1.075 o
-2 -4 -5 314.162 309.119 4.013 2.038 o
-2 -4 -4 1251.480 1186.160 22.535 0.084 o
-2 -4 -3 56.718 56.978 0.833 52.988 o
-2 -4 -2 149.582 155.215 1.982 8.502 o
-2 -4 -1 585.779 588.711 7.549 0.577 o
-2 -3 -14 4.257 3.150 0.845 84.681 o
-2 -3 -13 2.446 2.136 0.524 220.101 o
-2 -3 -12 33.028 32.913 0.639 108.213 o
-2 -3 -11 36.313 36.061 0.753 80.765 o
-2 -3 -10 149.549 153.654 1.917 8.841 o
-2 -3 -9 61.206 60.965 0.869 47.489 o
-2 -3 -8 178.168 172.300 2.341 6.175 o
-2 -3 -7 196.478 192.440 2.522 5.190 o
-2 -3 -6 156.209 158.854 2.104 7.701 o
-2 -3 -5 322.810 322.986 4.128 1.919 o
-2 -3 -4 12.255 12.427 0.256 700.034 o
-2 -3 -3 683.755 667.891 10.994 0.327 o
-2 -3 -2 75.166 74.941 0.928 36.768 o
-2 -3 -1 189.242 186.529 2.414 5.622 o
-2 -2 -14 82.964 81.742 1.451 19.828 o
-2 -2 -13 28.412 29.187 0.651 112.694 o
-2 -2 -12 7.828 8.079 0.447 290.361 o
-2 -2 -11 56.108 56.439 0.796 56.373 o
-2 -2 -10 64.859 65.679 1.130 32.420 o
-2 -2 -9 151.377 152.311 1.884 8.961 o
-2 -2 -8 164.146 163.017 2.189 7.099 o
-2 -2 -7 143.909 145.436 1.761 10.079 o
-2 -2 -6 109.307 106.041 1.607 14.377 o
-2 -2 -5 67.564 64.802 1.210 29.093 o
-2 -2 -4 42.280 43.188 0.632 92.861 o
-2 -2 -3 516.454 503.153 6.437 0.777 o
-2 -2 -2 2019.820 1663.870 46.888 0.022 o
-2 -2 -1 1993.070 1719.430 35.117 0.035 o
-2 -1 -14 42.981 42.803 1.471 25.032 o
-2 -1 -13 80.739 81.925 1.370 21.681 o
-2 -1 -12 78.651 79.177 1.034 31.281 o
-2 -1 -11 40.989 41.818 0.642 93.191 o
-2 -1 -10 135.846 138.629 1.600 11.719 o
-2 -1 -9 73.760 73.595 0.789 43.891 o
-2 -1 -8 349.384 343.759 3.457 2.103 o
-2 -1 -7 49.650 49.333 0.572 90.443 o
-2 -1 -6 898.089 898.482 8.904 0.316 o
-2 -1 -5 17.094 17.245 0.262 551.370 o
-2 -1 -4 750.869 733.381 7.799 0.438 o
-2 -1 -3 41.994 42.597 0.498 122.008 o
-2 -1 -2 247.489 251.890 3.493 2.907 o
-2 -1 -1 1453.890 1256.200 30.576 0.050 o
-1 -13 -4 4.960 4.726 1.576 24.392 o
-1 -13 -3 41.162 37.943 1.693 19.621 o
-1 -13 -2 8.612 7.568 1.722 20.376 o
-1 -13 -1 69.221 67.238 1.765 16.081 o
-1 -12 -8 123.824 122.415 4.960 2.269 o
-1 -12 -7 25.474 25.523 1.684 20.717 o
-1 -12 -6 1.314 0.549 1.108 49.349 o
-1 -12 -5 92.985 83.888 2.480 8.330 o
-1 -12 -4 17.695 17.864 1.366 31.749 o
-1 -12 -3 32.472 31.584 1.334 31.522 o
-1 -12 -2 128.845 120.580 4.107 3.177 o
-1 -12 -1 50.247 52.351 2.108 12.612 o
-1 -11 -9 10.574 14.204 3.030 6.593 o
-1 -11 -8 6.079 5.464 1.258 38.220 o
-1 -11 -7 86.489 87.498 2.034 11.686 o
-1 -11 -6 42.734 43.102 1.315 30.557 o
-1 -11 -5 12.247 12.403 0.899 73.175 o
-1 -11 -4 28.222 24.673 1.531 24.790 o
-1 -11 -3 53.127 50.719 1.886 15.390 o
-1 -11 -2 62.762 60.707 2.361 9.917 o
-1 -11 -1 166.483 168.850 5.216 1.949 o
-1 -10 -10 14.157 12.801 1.241 38.745 o
-1 -10 -9 93.477 91.743 1.763 14.060 o
-1 -10 -8 7.410 6.524 1.042 55.511 o
-1 -10 -7 20.287 18.498 1.041 53.275 o
-1 -10 -6 99.806 102.104 2.252 9.351 o
-1 -10 -5 16.376 16.747 0.834 82.660 o
-1 -10 -4 57.287 55.847 1.260 29.754 o
-1 -10 -3 20.643 21.075 0.898 69.923 o
-1 -10 -2 35.152 35.778 1.583 22.624 o
-1 -10 -1 86.828 88.363 2.848 6.608 o
-1 -9 -11 33.918 34.159 1.297 32.895 o
-1 -9 -10 51.624 50.204 1.270 30.631 o
-1 -9 -9 22.062 21.274 0.836 79.219 o
-1 -9 -8 11.318 10.445 0.646 139.730 o
-1 -9 -7 62.261 58.595 1.452 23.069 o
-1 -9 -6 0.202 -0.543 0.666 136.544 o
-1 -9 -5 27.573 28.684 0.871 69.829 o
-1 -9 -4 74.871 77.954 1.507 19.715 o
-1 -9 -3 128.275 135.090 2.912 5.582 o
-1 -9 -2 154.903 163.017 4.930 2.183 o
-1 -9 -1 126.483 132.212 3.928 3.420 o
-1 -8 -12 32.467 31.769 3.779 4.204 o
-1 -8 -11 25.879 25.462 1.009 54.634 o
-1 -8 -10 72.493 73.749 1.487 20.520 o
-1 -8 -9 53.379 50.296 1.169 34.678 o
-1 -8 -8 208.959 204.720 3.994 2.760 o
-1 -8 -7 9.708 9.139 0.490 239.760 o
-1 -8 -6 44.067 45.415 1.082 41.907 o
-1 -8 -5 150.546 151.276 2.658 5.921 o
-1 -8 -4 30.499 30.045 1.215 37.773 o
-1 -8 -3 40.012 40.463 0.984 50.810 o
-1 -8 -2 508.222 529.371 10.506 0.411 o
-1 -8 -1 96.957 101.860 3.114 5.485 o
-1 -7 -13 79.439 75.881 4.797 2.540 o
-1 -7 -12 11.012 10.166 0.756 103.163 o
-1 -7 -11 75.776 75.425 1.164 28.141 o
-1 -7 -10 4.179 3.495 0.653 141.481 o
-1 -7 -9 2.194 1.738 0.546 203.064 o
-1 -7 -8 13.272 13.191 0.556 181.572 o
-1 -7 -7 0.284 0.205 0.383 413.681 o
-1 -7 -6 7.335 7.205 0.374 411.309 o
-1 -7 -5 2.820 2.786 0.533 212.878 o
-1 -7 -4 81.580 84.298 1.552 18.056 o
-1 -7 -3 363.559 372.853 6.451 1.004 o
-1 -7 -2 63.146 62.461 1.870 14.973 o
-1 -7 -1 16.093 15.440 0.778 94.567 o
-1 -6 -13 0.558 0.909 0.979 63.252 o
-1 -6 -12 36.189 35.646 0.904 60.720 o
-1 -6 -11 38.062 36.764 0.749 79.839 o
-1 -6 -10 11.626 11.743 0.456 267.509 o
-1 -6 -9 145.806 146.899 2.330 7.205 o
-1 -6 -8 89.610 87.281 1.478 18.449 o
-1 -6 -7 75.711 76.041 1.339 23.351 o
-1 -6 -6 39.754 38.961 0.746 78.241 o
-1 -6 -5 20.349 20.127 0.598 146.308 o
-1 -6 -4 248.431 250.104 4.128 2.359 o
-1 -6 -3 7.712 8.497 0.372 411.860 o
-1 -6 -2 78.949 80.170 1.452 20.289 o
-1 -6 -1 463.348 483.152 13.848 0.272 o
-1 -5 -13 58.392 55.803 0.991 41.982 o
-1 -5 -12 34.343 35.427 0.823 71.755 o
-1 -5 -11 39.594 39.720 0.721 82.038 o
-1 -5 -10 10.221 10.706 0.374 392.120 o
-1 -5 -9 18.991 18.708 0.386 305.299 o
-1 -5 -8 1.226 1.046 0.291 712.578 o
-1 -5 -7 3.117 3.849 0.361 460.737 o
-1 -5 -6 14.370 14.677 0.528 196.695 o
-1 -5 -5 5.586 6.200 0.287 694.566 o
-1 -5 -4 81.989 83.069 1.513 18.729 o
-1 -5 -3 290.939 284.393 4.808 1.744 o
-1 -5 -2 44.676 44.875 0.841 61.488 o
-1 -5 -1 83.015 89.735 2.605 7.774 o
-1 -4 -14 7.331 7.088 1.309 35.241 o
-1 -4 -13 43.793 43.367 0.861 60.180 o
-1 -4 -12 121.640 122.869 1.631 12.790 o
-1 -4 -11 35.080 36.020 0.756 81.211 o
-1 -4 -10 20.427 20.501 0.544 171.355 o
-1 -4 -9 34.387 34.245 0.556 128.038 o
-1 -4 -8 37.822 36.964 0.519 129.985 o
-1 -4 -7 81.129 82.278 1.266 23.955 o
-1 -4 -6 118.181 121.071 1.612 13.230 o
-1 -4 -5 259.766 262.021 3.060 3.217 o
-1 -4 -4 395.387 388.939 5.667 1.129 o
-1 -4 -3 14.882 15.800 0.404 310.858 o
-1 -4 -2 203.792 205.290 3.400 3.487 o
-1 -4 -1 782.461 762.544 15.943 0.179 o
-1 -3 -14 11.728 11.245 0.712 115.331 o
-1 -3 -13 59.529 62.054 0.944 43.271 o
-1 -3 -12 23.634 24.109 0.566 151.811 o
-1 -3 -11 63.903 64.744 0.956 40.710 o
-1 -3 -10 9.344 9.673 0.388 372.455 o
-1 -3 -9 10.353 9.886 0.467 260.332 o
-1 -3 -8 131.437 131.404 1.623 12.015 o
-1 -3 -7 69.656 68.953 0.870 42.375 o
-1 -3 -6 16.987 17.197 0.395 308.641 o
-1 -3 -5 36.326 36.867 0.621 106.142 o
-1 -3 -4 576.534 559.767 7.972 0.556 o
-1 -3 -3 1654.110 1583.180 26.838 0.056 o
-1 -3 -2 559.573 551.448 7.090 0.648 o
-1 -3 -1 638.943 633.774 13.533 0.253 o
-1 -2 -14 89.038 86.150 1.216 23.659 o
-1 -2 -13 34.862 36.099 0.666 98.279 o
-1 -2 -12 64.963 65.660 0.867 45.031 o
-1 -2 -11 92.716 94.679 1.109 24.756 o
-1 -2 -10 109.346 110.527 1.243 18.777 o
-1 -2 -9 96.100 99.738 1.406 18.369 o
-1 -2 -8 926.555 950.840 11.834 0.231 o
-1 -2 -7 37.321 37.496 0.519 130.631 o
-1 -2 -6 18.310 18.119 0.329 392.209 o
-1 -2 -5 316.435 313.247 3.379 2.395 o
-1 -2 -4 254.763 245.323 4.069 2.387 o
-1 -2 -3 50.723 48.461 0.856 56.017 o
-1 -2 -1 953.397 926.270 18.417 0.131 o
-1 -1 -14 47.988 46.974 0.986 46.994 o
-1 -1 -13 2.698 3.420 0.429 327.705 o
-1 -1 -12 57.011 57.822 0.784 56.472 o
-1 -1 -11 10.080 10.179 0.364 413.144 o
-1 -1 -10 60.723 60.981 0.752 55.993 o
-1 -1 -9 13.471 13.811 0.313 489.675 o
-1 -1 -8 39.522 39.663 0.440 146.911 o
-1 -1 -7 306.861 307.179 2.945 2.776 o
-1 -1 -6 14.795 14.706 0.223 755.823 o
-1 -1 -5 119.117 115.750 1.366 15.906 o
-1 -1 -4 974.675 952.725 9.446 0.276 o
-1 -1 -3 739.416 717.045 9.152 0.382 o
-1 -1 -1 2125.590 1731.980 35.301 0.034 o
0 0 4 1593.780 1337.210 37.394 0.035 o
0 0 6 571.106 551.360 6.943 0.654 o
0 0 8 1528.710 1527.680 19.573 0.085 o
0 0 10 601.103 611.714 7.736 0.547 o
0 0 12 125.029 132.636 2.457 7.297 o
0 0 14 35.925 34.334 1.214 36.804 o
0 1 1 840.149 777.853 31.359 0.056 o
0 1 2 7.517 6.841 0.134 2398.770 o
0 1 3 120.262 119.547 1.306 16.308 o
0 1 4 1532.760 1492.080 16.008 0.105 o
0 1 5 624.123 608.029 6.055 0.672 o
0 1 6 17.179 16.287 0.281 511.552 o
0 1 7 3.546 3.029 0.286 725.729 o
0 1 8 663.556 656.881 6.560 0.582 o
0 1 9 201.580 203.858 2.115 5.948 o
0 1 10 41.717 42.760 0.587 102.519 o
0 1 11 26.209 26.942 0.482 183.752 o
0 1 12 211.829 215.701 2.283 5.246 o
0 1 13 33.591 35.532 0.639 105.965 o
0 1 14 61.316 60.879 1.103 34.856 o
0 2 2 49.990 51.107 0.771 63.870 o
0 2 3 953.644 909.730 13.829 0.193 o
0 2 4 3497.600 3243.730 90.400 0.006 o
0 2 5 550.317 546.519 5.452 0.844 o
0 2 6 49.408 50.875 0.579 88.690 o
0 2 7 200.121 199.052 2.190 5.846 o
0 2 8 13.166 13.038 0.312 498.342 o
0 2 9 185.692 187.062 1.954 7.001 o
0 2 10 0.187 0.111 0.288 728.965 o
0 2 11 68.784 69.236 0.927 39.821 o
0 2 12 8.907 8.401 0.428 313.047 o
0 2 13 62.634 61.895 1.010 38.781 o
0 2 14 38.898 38.080 0.746 79.309 o
0 3 1 660.703 643.953 28.071 0.072 o
0 3 2 752.739 764.968 18.911 0.139 o
0 3 3 143.863 149.919 2.526 6.482 o
0 3 4 1147.960 1127.000 14.361 0.156 o
0 3 5 407.134 400.804 4.654 1.360 o
0 3 6 228.801 221.272 2.839 3.986 o
0 3 7 2.634 3.179 0.189 1638.460 o
0 3 8 17.098 18.629 0.332 395.250 o
0 3 9 243.446 242.666 2.681 3.924 o
0 3 10 39.000 39.967 0.628 99.303 o
0 3 11 21.227 21.596 0.470 212.841 o
0 3 12 436.829 446.879 4.561 1.266 o
0 3 13 19.980 21.115 0.590 149.199 o
0 3 14 0.052 0.438 0.642 147.237 o
0 4 0 378.790 410.407 12.151 0.359 o
0 4 1 485.554 487.462 9.864 0.465 o
0 4 2 297.498 293.223 5.954 1.271 o
0 4 3 546.646 540.933 8.847 0.506 o
0 4 4 908.620 911.471 14.847 0.180 o
0 4 5 38.162 39.126 0.687 89.261 o
0 4 6 117.763 120.413 1.825 11.443 o
0 4 7 282.451 284.270 3.684 2.448 o
0 4 8 65.138 65.921 0.804 48.757 o
0 4 9 15.233 15.367 0.365 365.355 o
0 4 10 134.942 135.404 1.480 12.787 o
0 4 11 20.750 23.008 0.857 75.969 o
0 4 12 115.874 117.269 1.458 15.093 o
0 4 13 11.692 10.661 0.561 182.446 o
0 4 14 18.385 18.603 1.443 28.485 o
0 5 1 17.591 17.889 0.473 226.779 o
0 5 2 160.667 165.289 3.412 3.959 o
0 5 3 0.071 -0.157 0.255 934.523 o
0 5 4 60.358 59.741 0.949 43.126 o
0 5 5 28.545 27.634 0.551 146.078 o
0 5 6 9.689 10.300 0.387 371.437 o
0 5 7 0.008 0.252 0.350 494.787 o
0 5 8 0.000 -0.108 0.399 380.832 o
0 5 9 1.494 2.080 0.322 582.284 o
0 5 10 49.353 49.627 0.717 70.888 o
0 5 11 58.633 58.001 1.023 39.792 o
0 5 12 47.837 49.192 0.864 56.512 o
0 5 13 116.115 112.196 2.075 9.862 o
0 6 0 374.747 390.757 11.188 0.417 o
0 6 1 1119.090 1163.890 33.586 0.046 o
0 6 2 4.519 4.270 0.355 471.026 o
0 6 3 307.249 323.611 6.603 1.059 o
0 6 4 44.053 44.280 0.903 55.739 o
0 6 5 155.541 160.594 2.387 6.626 o
0 6 6 251.861 243.964 3.568 2.832 o
0 6 7 331.466 334.203 5.628 1.287 o
0 6 8 1.083 0.893 0.444 306.931 o
0 6 9 22.689 23.201 0.702 107.145 o
0 6 10 164.044 169.628 2.203 6.969 o
0 6 11 80.553 81.742 1.206 25.586 o
0 6 12 13.989 13.451 0.667 128.450 o
0 6 13 11.470 11.171 1.104 48.999 o
0 7 1 32.127 30.306 1.103 44.749 o
0 7 2 97.684 104.679 2.232 9.502 o
0 7 3 11.236 11.626 0.555 186.260 o
0 7 4 156.266 159.203 2.739 5.533 o
0 7 5 11.735 12.034 0.537 196.803 o
0 7 6 167.168 171.287 2.577 5.716 o
0 7 7 26.983 26.512 0.672 109.931 o
0 7 8 7.202 7.838 0.551 194.612 o
0 7 9 15.770 14.615 0.713 111.985 o
0 7 10 2.497 1.889 0.654 141.730 o
0 7 11 45.124 44.253 0.855 59.967 o
0 7 12 171.843 172.477 2.505 5.825 o
0 7 13 23.104 23.637 3.896 3.976 o
0 8 0 55.284 55.325 1.761 17.181 o
0 8 1 104.394 111.893 3.383 4.649 o
0 8 2 19.972 20.650 1.012 56.087 o
0 8 3 21.883 23.771 0.778 89.670 o
0 8 4 1011.550 1035.070 16.893 0.141 o
0 8 5 56.284 54.796 1.167 33.761 o
0 8 6 29.507 29.684 0.685 102.587 o
0 8 7 75.304 72.302 1.281 25.127 o
0 8 8 98.038 97.667 1.669 14.700 o
0 8 9 72.679 75.320 1.800 15.178 o
0 8 10 1.017 1.149 0.732 113.109 o
0 8 11 0.356 0.002 0.629 153.093 o
0 8 12 30.369 24.312 3.636 4.548 o
0 9 1 7.360 7.371 0.443 297.027 o
0 9 2 114.373 113.187 3.523 4.263 o
0 9 3 0.249 0.029 0.523 221.453 o
0 9 4 205.491 209.655 3.592 3.211 o
0 9 5 244.969 245.286 4.787 1.937 o
0 9 6 100.940 100.077 2.786 6.609 o
0 9 7 17.059 15.490 0.636 136.807 o
0 9 8 6.699 6.682 0.631 149.998 o
0 9 9 9.926 10.529 0.940 67.519 o
0 9 10 3.154 2.392 0.813 91.621 o
0 9 11 121.583 111.709 3.410 4.464 o
0 10 0 1357.010 1317.690 37.371 0.037 o
0 10 1 15.891 18.091 0.678 121.752 o
0 10 2 37.018 36.229 1.563 23.030 o
0 10 3 495.210 479.337 13.893 0.268 o
0 10 4 22.836 21.721 0.759 93.754 o
0 10 5 143.917 141.447 2.589 6.340 o
0 10 6 38.114 37.889 1.155 39.479 o
0 10 7 30.904 30.066 1.174 40.188 o
0 10 8 157.868 151.983 4.589 2.479 o
0 10 9 38.238 36.446 1.087 43.941 o
0 10 10 156.531 149.490 4.793 2.306 o
0 11 1 17.151 16.496 1.769 19.124 o
0 11 2 0.669 -0.697 1.106 49.566 o
0 11 3 0.008 1.047 0.828 88.437 o
0 11 4 42.314 40.473 3.581 4.641 o
0 11 5 52.748 52.769 1.818 16.415 o
0 11 6 3.402 3.526 0.973 63.976 o
0 11 7 41.955 40.882 2.274 11.208 o
0 11 8 124.273 121.687 2.635 6.684 o
0 11 9 17.208 13.951 1.262 37.222 o
0 12 0 355.031 351.991 10.244 0.495 o
0 12 1 90.801 92.006 2.146 10.513 o
0 12 2 20.513 19.034 1.534 25.163 o
0 12 3 6.794 6.557 1.049 54.817 o
0 12 4 6.566 7.215 1.191 42.544 o
0 12 5 4.453 4.486 0.931 69.803 o
0 12 6 49.380 48.862 1.569 21.664 o
0 12 7 50.934 49.368 2.008 13.817 o
0 12 8 101.195 96.394 4.298 3.054 o
0 13 1 51.911 53.099 2.400 9.870 o
0 13 2 1.458 2.063 1.687 21.312 o
0 13 3 0.000 0.429 1.298 36.017 o
0 13 4 26.809 25.136 1.653 21.444 o
1 0 2 264.168 281.030 3.032 3.132 o
1 0 3 513.332 488.209 4.881 1.020 o
1 0 4 416.370 401.992 8.039 0.687 o
1 0 5 30.886 29.909 0.342 245.332 o
1 0 6 475.821 478.776 4.267 1.213 o
1 0 7 0.077 0.103 0.149 2722.480 o
1 0 8 154.864 157.707 1.462 10.964 o
1 0 9 218.393 216.134 1.985 5.743 o
1 0 10 64.032 64.858 0.683 58.022 o
1 0 11 151.837 152.224 1.642 10.234 o
1 0 12 72.794 74.509 1.112 30.485 o
1 0 13 11.378 11.387 0.618 151.630 o
1 0 14 27.917 26.203 0.808 80.006 o
1 1 0 412.163 397.212 8.116 0.681 o
1 1 2 1997.660 1422.200 28.478 0.048 o
1 1 3 739.141 717.426 7.663 0.454 o
1 1 4 974.966 937.891 9.408 0.278 o
1 1 5 119.224 116.057 1.133 18.748 o
1 1 6 14.819 15.145 0.253 635.867 o
1 1 7 306.990 313.640 3.350 2.466 o
1 1 8 39.457 39.272 0.513 126.324 o
1 1 9 13.399 13.552 0.325 462.137 o
1 1 10 60.943 61.478 0.761 55.064 o
1 1 11 10.079 10.662 0.377 386.383 o
1 1 12 57.050 58.812 0.792 55.514 o
1 1 13 2.697 3.144 0.465 279.008 o
1 1 14 48.211 47.308 0.793 63.821 o
1 2 0 933.944 885.529 32.467 0.052 o
1 2 1 953.145 908.857 35.335 0.044 o
1 2 3 50.757 48.229 1.140 36.793 o
1 2 4 254.325 247.041 3.508 2.864 o
1 2 5 316.773 315.460 3.158 2.531 o
1 2 6 18.328 18.437 0.308 426.508 o
1 2 7 37.127 38.783 0.495 136.697 o
1 2 8 925.985 929.419 8.783 0.307 o
1 2 9 96.232 98.130 1.098 24.096 o
1 2 10 109.639 114.484 1.342 17.177 o
1 2 11 92.749 96.701 1.117 24.414 o
1 2 12 64.761 66.768 0.947 40.563 o
1 2 13 35.022 36.823 0.996 51.901 o
1 2 14 88.676 84.890 1.562 17.281 o
1 3 0 22.887 22.921 0.431 233.825 o
1 3 1 639.003 625.544 10.484 0.365 o
1 3 2 560.051 550.595 7.021 0.655 o
1 3 3 1650.800 1532.470 33.730 0.040 o
1 3 4 576.539 563.768 7.108 0.630 o
1 3 5 36.461 36.483 0.542 126.563 o
1 3 6 16.830 17.338 0.276 521.282 o
1 3 7 69.576 67.613 0.768 48.393 o
1 3 8 131.468 131.690 1.400 13.847 o
1 3 9 10.408 10.175 0.315 532.461 o
1 3 10 9.313 9.390 0.329 503.691 o
1 3 11 63.643 64.122 0.829 48.249 o
1 3 12 23.686 24.207 0.697 107.224 o
1 3 13 59.489 60.563 0.890 46.916 o
1 3 14 11.893 11.072 0.693 121.445 o
1 4 0 12.781 13.800 0.439 280.276 o
1 4 1 782.723 789.466 13.795 0.219 o
1 4 2 203.632 205.119 3.252 3.698 o
1 4 3 15.034 15.435 0.519 200.900 o
1 4 4 395.304 404.280 5.055 1.271 o
1 4 5 259.234 257.372 3.346 2.952 o
1 4 6 118.513 118.032 1.619 13.246 o
1 4 7 80.751 79.629 0.888 35.852 o
1 4 8 37.768 37.007 0.619 104.660 o
1 4 9 34.405 34.308 0.504 144.781 o
1 4 10 20.388 19.833 0.400 279.674 o
1 4 11 35.187 35.981 0.627 106.496 o
1 4 12 121.485 122.430 1.417 14.860 o
1 4 13 43.867 41.480 0.967 50.797 o
1 4 14 7.395 6.839 1.133 46.979 o
1 5 0 2.073 2.057 0.225 1186.600 o
1 5 1 83.146 85.448 1.529 18.247 o
1 5 2 44.494 46.278 0.725 74.837 o
1 5 3 290.604 295.962 4.656 1.803 o
1 5 4 81.785 85.740 1.514 18.610 o
1 5 5 5.569 5.966 0.329 538.729 o
1 5 6 14.385 14.769 0.760 99.932 o
1 5 7 3.104 3.443 0.349 492.031 o
1 5 8 1.222 0.879 0.265 861.666 o
1 5 9 19.073 19.401 0.434 252.560 o
1 5 10 10.168 10.442 0.429 305.025 o
1 5 11 39.582 39.815 0.634 97.512 o
1 5 12 34.327 35.029 0.711 90.124 o
1 5 13 58.253 56.687 1.325 27.298 o
1 6 0 123.168 124.424 4.906 2.314 o
1 6 1 463.103 485.621 7.994 0.639 o
1 6 2 79.040 81.074 1.416 20.954 o
1 6 3 7.598 8.225 0.296 631.948 o
1 6 4 248.904 242.263 4.137 2.367 o
1 6 5 20.399 20.287 0.496 199.581 o
1 6 6 39.544 39.820 0.766 75.249 o
1 6 7 75.506 76.751 1.293 24.477 o
1 6 8 89.783 90.590 1.500 17.924 o
1 6 9 146.019 149.223 1.859 9.358 o
1 6 10 11.731 11.678 0.633 144.453 o
1 6 11 38.080 38.623 0.777 75.024 o
1 6 12 36.330 36.304 0.847 67.235 o
1 6 13 0.557 0.220 0.928 70.409 o
1 7 0 40.329 41.333 0.961 52.529 o
1 7 1 16.220 16.354 0.514 201.658 o
1 7 2 63.338 64.992 1.161 31.610 o
1 7 3 364.551 364.045 5.287 1.304 o
1 7 4 81.538 83.882 1.535 18.364 o
1 7 5 2.869 2.579 0.365 452.722 o
1 7 6 7.418 7.289 0.432 312.799 o
1 7 7 0.276 0.506 0.447 303.739 o
1 7 8 13.204 13.240 0.609 153.217 o
1 7 9 2.260 2.119 0.589 174.686 o
1 7 10 4.189 4.382 0.464 278.807 o
1 7 11 75.809 76.758 1.184 27.405 o
1 7 12 11.064 11.573 0.793 93.874 o
1 7 13 79.507 72.786 4.755 2.586 o
1 8 0 0.762 0.496 0.354 484.512 o
1 8 1 96.799 101.375 2.171 10.002 o
1 8 2 507.987 520.969 8.649 0.544 o
1 8 3 39.868 37.444 0.706 85.293 o
1 8 4 30.438 30.596 0.625 116.513 o
1 8 5 150.586 148.896 2.277 7.281 o
1 8 6 44.162 43.347 0.891 57.038 o
1 8 7 9.780 9.590 0.578 174.731 o
1 8 8 209.094 206.137 3.146 3.802 o
1 8 9 53.338 51.255 1.396 25.959 o
1 8 10 72.597 76.392 1.515 19.838 o
1 8 11 26.027 24.246 0.831 77.609 o
1 8 12 32.433 33.047 3.850 4.050 o
1 9 0 6.480 6.054 0.461 278.483 o
1 9 1 126.386 127.159 2.733 6.246 o
1 9 2 154.465 163.071 3.419 4.003 o
1 9 3 128.670 136.233 5.268 2.011 o
1 9 4 74.836 76.177 2.011 12.538 o
1 9 5 27.430 27.256 0.702 101.487 o
1 9 6 0.203 0.175 0.496 246.269 o
1 9 7 62.281 63.285 1.632 18.881 o
1 9 8 11.338 10.394 0.737 108.225 o
1 9 9 21.962 21.274 0.898 69.504 o
1 9 10 51.417 50.063 1.300 29.531 o
1 9 11 33.927 32.035 1.464 26.386 o
1 10 0 26.886 27.418 0.838 75.315 o
1 10 1 86.931 87.323 1.966 12.310 o
1 10 2 35.381 36.526 2.421 10.037 o
1 10 3 20.602 21.477 0.800 86.548 o
1 10 4 57.175 60.970 1.255 29.530 o
1 10 5 16.279 16.205 0.827 84.177 o
1 10 6 99.864 102.947 1.851 12.504 o
1 10 7 20.410 18.425 0.792 89.049 o
1 10 8 7.336 6.298 0.774 100.168 o
1 10 9 93.457 90.505 2.114 10.703 o
1 10 10 14.056 13.120 1.120 47.332 o
1 11 0 0.253 -0.196 0.602 167.530 o
1 11 1 166.308 171.979 3.637 3.529 o
1 11 2 62.646 64.810 1.838 15.400 o
1 11 3 53.096 56.921 1.425 24.803 o
1 11 4 28.129 28.103 1.117 44.667 o
1 11 5 12.257 12.610 0.908 71.650 o
1 11 6 42.813 41.306 1.042 45.404 o
1 11 7 86.540 85.756 1.654 16.054 o
1 11 8 6.115 5.334 0.908 73.075 o
1 11 9 10.549 9.473 1.297 35.765 o
1 12 0 0.003 0.537 0.733 112.733 o
1 12 1 50.122 49.301 1.394 26.480 o
1 12 2 129.199 125.247 3.249 4.723 o
1 12 3 32.508 34.864 1.182 39.075 o
1 12 4 17.696 16.296 1.304 34.790 o
1 12 5 92.925 91.312 2.519 8.043 o
1 12 6 1.304 1.142 1.140 46.635 o
1 12 7 25.571 23.271 2.574 9.037 o
1 12 8 123.833 124.336 4.950 2.275 o
1 13 0 0.842 1.908 0.944 68.075 o
1 13 1 68.997 64.090 2.039 12.659 o
1 13 2 8.730 8.749 0.972 63.478 o
1 13 3 40.941 35.139 1.745 18.613 o
1 13 4 5.003 4.778 2.203 12.493 o
1 13 6 28.883 29.502 2.303 11.184 o
2 0 0 1294.070 1238.610 37.146 0.038 o
2 0 1 918.287 865.704 13.050 0.214 o
2 0 2 674.061 634.726 7.311 0.530 o
2 0 3 499.692 492.427 5.274 0.972 o
2 0 4 70.829 72.413 0.763 46.858 o
2 0 5 74.719 71.320 0.816 42.614 o
2 0 6 1318.500 1293.970 12.859 0.150 o
2 0 7 43.790 45.031 0.478 120.785 o
2 0 8 46.217 46.456 0.505 109.369 o
2 0 9 552.755 549.421 4.917 0.909 o
2 0 10 214.338 214.293 2.234 5.315 o
2 0 11 0.383 0.564 0.323 581.741 o
2 0 12 43.258 42.729 0.648 89.278 o
2 0 13 3.804 3.377 0.592 172.350 o
2 0 14 10.680 9.614 0.804 91.693 o
2 1 1 1453.560 1182.880 69.744 0.012 o
2 1 2 247.675 242.993 2.649 3.916 o
2 1 3 42.061 41.466 0.579 104.430 o
2 1 4 750.486 730.002 6.847 0.488 o
2 1 5 17.038 17.667 0.327 407.766 o
2 1 6 897.859 886.918 9.510 0.300 o
2 1 7 49.588 48.249 0.585 89.160 o
2 1 8 349.461 341.083 3.265 2.208 o
2 1 9 73.682 74.128 1.278 25.319 o
2 1 10 135.843 138.603 1.503 12.447 o
2 1 11 40.842 40.700 0.617 98.972 o
2 1 12 78.312 77.651 0.985 33.264 o
2 1 13 80.730 80.927 1.709 15.826 o
2 1 14 42.883 42.756 0.783 69.774 o
2 2 0 262.550 268.792 4.130 2.259 o
2 2 1 1992.820 1777.010 49.308 0.021 o
2 2 2 2019.850 1830.500 48.205 0.021 o
2 2 3 516.460 510.125 5.441 0.911 o
2 2 4 42.234 43.326 0.598 99.287 o
2 2 5 67.669 67.530 0.726 51.989 o
2 2 6 109.374 109.295 1.082 21.343 o
2 2 7 143.806 144.870 1.432 12.237 o
2 2 8 164.041 163.658 1.716 9.051 o
2 2 9 151.508 153.760 1.535 10.838 o
2 2 10 65.120 64.590 0.808 48.779 o
2 2 11 56.117 56.051 0.757 59.847 o
2 2 12 7.845 8.230 0.446 292.407 o
2 2 13 28.357 29.024 0.635 117.192 o
2 2 14 83.080 79.655 1.292 23.265 o
2 3 1 189.170 188.900 2.407 5.619 o
2 3 2 75.259 76.242 0.926 36.620 o
2 3 3 684.228 670.271 10.899 0.331 o
2 3 4 12.264 11.980 0.220 876.014 o
2 3 5 322.968 320.934 3.240 2.424 o
2 3 6 156.024 158.860 1.646 9.853 o
2 3 7 196.415 194.988 2.006 6.459 o
2 3 8 178.285 178.045 1.733 8.146 o
2 3 9 60.965 62.608 0.714 58.362 o
2 3 10 149.640 153.753 1.562 10.779 o
2 3 11 36.511 36.691 0.564 120.009 o
2 3 12 32.843 31.940 0.641 108.385 o
2 3 13 2.458 3.155 0.509 233.336 o
2 3 14 4.193 3.647 1.057 54.185 o
2 4 0 3169.920 2865.450 81.256 0.008 o
2 4 1 586.474 600.211 11.925 0.317 o
2 4 2 149.504 149.459 1.986 8.579 o
2 4 3 56.739 56.407 0.916 47.091 o
2 4 4 1251.590 1218.920 16.965 0.121 o
2 4 5 314.133 313.908 5.116 1.517 o
2 4 6 403.048 410.684 4.380 1.438 o
2 4 7 85.406 85.161 1.088 27.553 o
2 4 8 189.887 190.371 1.978 6.768 o
2 4 9 79.193 79.201 0.873 36.987 o
2 4 10 111.927 112.486 1.193 19.067 o
2 4 11 38.325 39.134 0.593 108.341 o
2 4 12 143.749 145.022 1.653 10.758 o
2 4 13 110.597 112.253 1.366 16.873 o
2 4 14 17.818 15.803 2.103 13.592 o
2 5 0 207.576 216.477 3.822 2.915 o
2 5 1 698.712 714.741 11.726 0.293 o
2 5 2 264.237 262.597 4.544 1.997 o
2 5 3 69.708 70.990 1.228 27.619 o
2 5 4 580.703 579.669 10.519 0.384 o
2 5 5 507.986 506.287 7.111 0.701 o
2 5 6 5.266 5.591 0.344 495.911 o
2 5 7 63.604 61.765 0.892 44.919 o
2 5 8 19.720 20.147 0.426 256.502 o
2 5 9 17.155 17.145 0.446 252.901 o
2 5 10 92.594 93.977 1.172 23.463 o
2 5 11 86.092 86.722 1.208 24.252 o
2 5 12 65.784 67.031 0.964 39.354 o
2 5 13 81.941 81.092 1.108 28.090 o
2 6 0 493.524 487.215 6.953 0.739 o
2 6 1 65.418 65.645 1.196 29.878 o
2 6 2 365.178 375.536 6.176 1.061 o
2 6 3 115.997 117.004 1.785 11.942 o
2 6 4 466.822 480.384 7.925 0.646 o
2 6 5 266.166 269.771 4.565 1.967 o
2 6 6 92.769 92.190 1.596 16.194 o
2 6 7 31.300 30.418 0.639 111.722 o
2 6 8 28.158 28.599 0.510 163.181 o
2 6 9 20.583 19.804 0.494 201.281 o
2 6 10 156.267 155.017 1.836 8.962 o
2 6 11 12.072 12.638 0.533 198.677 o
2 6 12 230.524 226.600 2.840 3.936 o
2 6 13 20.258 20.895 1.788 18.628 o
2 7 0 0.085 0.476 0.228 1165.770 o
2 7 1 97.870 101.544 2.753 6.776 o
2 7 2 130.091 135.188 2.898 5.602 o
2 7 3 460.167 474.409 7.890 0.656 o
2 7 4 317.359 312.930 9.144 0.622 o
2 7 5 250.110 251.873 4.303 2.221 o
2 7 6 63.307 64.407 1.144 32.350 o
2 7 7 73.919 73.936 1.323 24.128 o
2 7 8 2.271 2.482 0.570 185.903 o
2 7 9 45.680 46.906 0.803 64.355 o
2 7 10 4.536 4.399 0.536 208.701 o
2 7 11 48.600 49.104 0.943 49.651 o
2 7 12 20.333 19.812 0.808 85.496 o
2 8 0 21.521 23.386 1.299 34.531 o
2 8 1 222.285 229.489 3.334 3.337 o
2 8 2 62.683 65.858 1.627 18.863 o
2 8 3 17.082 17.997 0.610 146.336 o
2 8 4 37.107 40.032 1.131 40.914 o
2 8 5 124.880 125.131 5.136 2.123 o
2 8 6 35.599 36.242 1.469 25.941 o
2 8 7 48.004 49.414 1.025 43.974 o
2 8 8 19.782 19.885 0.769 93.835 o
2 8 9 6.600 6.081 0.498 239.423 o
2 8 10 46.213 43.995 0.874 57.633 o
2 8 11 36.341 36.044 0.985 52.555 o
2 8 12 40.817 38.964 3.918 3.892 o
2 9 0 372.489 391.003 14.628 0.259 o
2 9 1 13.371 13.352 0.634 142.166 o
2 9 2 133.075 135.676 2.385 7.398 o
2 9 3 182.000 192.500 3.291 3.877 o
2 9 4 168.931 171.850 3.023 4.604 o
2 9 5 43.495 44.336 1.507 23.893 o
2 9 6 39.830 40.680 0.940 54.687 o
2 9 7 23.390 22.545 0.802 84.550 o
2 9 8 137.606 130.469 2.282 7.813 o
2 9 9 33.001 29.584 1.032 50.226 o
2 9 10 45.642 44.596 1.005 46.750 o
2 9 11 22.378 25.807 3.662 4.496 o
2 10 0 102.128 105.208 2.966 5.895 o
2 10 1 77.338 81.469 1.871 13.885 o
2 10 2 19.550 19.074 0.801 87.349 o
2 10 3 0.538 0.552 0.574 183.831 o
2 10 4 98.818 100.216 1.925 11.929 o
2 10 5 6.864 7.078 0.713 117.852 o
2 10 6 328.423 330.086 5.911 1.211 o
2 10 7 4.348 4.976 0.750 107.315 o
2 10 8 13.762 14.042 0.900 72.535 o
2 10 9 105.510 101.491 2.508 7.770 o
2 10 10 89.527 86.689 4.600 2.725 o
2 11 0 6.866 7.771 0.869 79.492 o
2 11 1 71.991 72.569 3.505 4.661 o
2 11 2 36.100 35.263 1.149 40.471 o
2 11 3 32.247 34.314 0.964 56.063 o
2 11 4 20.027 20.860 0.878 73.239 o
2 11 5 55.246 55.427 2.211 11.411 o
2 11 6 100.067 98.055 1.781 13.322 o
2 11 7 35.302 33.094 1.116 42.949 o
2 11 8 26.008 22.833 1.205 39.408 o
2 11 9 52.330 49.561 3.902 3.888 o
2 12 0 97.727 96.031 2.272 9.355 o
2 12 1 35.098 35.133 1.209 37.140 o
2 12 2 85.289 84.621 2.104 11.151 o
2 12 3 1.794 1.528 1.112 49.030 o
2 12 4 48.420 48.702 1.428 25.595 o
2 12 5 36.531 35.968 2.916 6.980 o
2 12 6 20.021 21.226 1.359 31.852 o
2 12 7 1.673 0.863 1.289 36.471 o
2 12 8 56.798 53.862 3.682 4.335 o
2 13 0 148.842 146.890 3.323 4.297 o
2 13 1 1.242 0.739 1.004 60.196 o
2 13 2 3.975 3.385 1.153 45.538 o
2 13 3 10.259 10.282 1.654 22.041 o
2 13 4 20.785 20.330 1.569 24.061 o
2 13 5 3.445 2.929 1.638 22.588 o
2 13 6 60.107 53.398 2.864 6.993 o
3 0 1 271.234 275.648 2.957 3.169 o
3 0 2 8.313 8.250 0.160 1721.890 o
3 0 3 79.314 78.351 0.829 38.877 o
3 0 4 85.056 81.784 0.819 36.606 o
3 0 5 42.006 44.106 0.484 123.888 o
3 0 6 90.945 89.213 1.061 26.739 o
3 0 7 109.066 108.031 1.156 20.284 o
3 0 8 47.633 45.762 0.533 102.354 o
3 0 9 64.861 65.078 0.843 46.670 o
3 0 10 21.970 22.044 0.463 215.402 o
3 0 11 0.169 0.326 0.376 428.177 o
3 0 12 81.393 81.884 1.309 22.933 o
3 0 13 0.042 0.107 0.490 252.671 o
3 0 14 5.785 6.920 1.203 41.762 o
3 1 0 404.162 387.149 4.454 1.443 o
3 1 1 395.679 377.453 6.204 1.016 o
3 1 2 309.940 300.930 3.209 2.584 o
3 1 3 52.310 51.729 0.798 59.648 o
3 1 4 618.172 604.241 7.580 0.551 o
3 1 5 495.711 505.866 5.346 0.956 o
3 1 6 55.426 56.972 0.842 52.896 o
3 1 7 24.525 25.040 0.381 263.037 o
3 1 8 23.186 23.531 0.393 262.933 o
3 1 9 27.235 28.108 0.540 152.606 o
3 1 10 1.351 1.614 0.343 515.107 o
3 1 11 69.266 70.259 0.991 36.554 o
3 1 12 28.704 29.558 0.650 112.286 o
3 1 13 24.684 24.994 0.664 115.188 o
3 1 14 24.471 23.006 0.891 69.418 o
3 2 1 233.773 237.527 2.990 3.640 o
3 2 2 1537.100 1443.170 27.950 0.055 o
3 2 3 183.993 181.340 2.031 6.883 o
3 2 4 276.031 276.312 3.224 2.881 o
3 2 5 92.079 89.635 0.979 28.580 o
3 2 6 5.910 5.821 0.218 1157.990 o
3 2 7 368.099 370.050 3.737 1.839 o
3 2 8 254.900 258.609 2.710 3.672 o
3 2 9 79.887 80.516 0.886 36.073 o
3 2 10 23.003 23.151 0.432 232.719 o
3 2 11 3.445 3.062 0.410 357.932 o
3 2 12 61.748 61.948 1.014 38.792 o
3 2 13 4.213 4.146 0.575 182.010 o
3 2 14 34.842 33.956 1.530 24.195 o
3 3 0 127.817 130.080 1.898 10.255 o
3 3 1 333.674 327.518 4.176 1.848 o
3 3 2 464.901 442.391 12.910 0.310 o
3 3 3 246.878 247.934 3.151 3.282 o
3 3 4 91.866 92.852 1.251 22.018 o
3 3 5 97.801 98.363 1.127 23.224 o
3 3 6 7.421 7.813 0.230 997.050 o
3 3 7 49.401 48.808 0.576 90.472 o
3 3 8 73.819 74.933 0.813 42.380 o
3 3 9 185.010 186.723 1.842 7.388 o
3 3 10 18.265 18.852 0.412 278.756 o
3 3 11 53.792 54.179 0.726 65.008 o
3 3 12 16.660 17.279 0.562 170.797 o
3 3 13 16.037 15.438 0.597 155.080 o
3 3 14 86.118 84.203 2.591 7.842 o
3 4 0 180.298 194.566 6.186 1.408 o
3 4 1 132.862 134.342 1.740 11.002 o
3 4 2 265.144 272.438 3.185 3.010 o
3 4 3 695.904 701.478 8.774 0.418 o
3 4 4 50.558 51.043 0.976 46.186 o
3 4 5 73.761 72.830 0.948 36.670 o
3 4 6 212.720 217.062 2.572 4.654 o
3 4 7 314.038 313.061 3.016 2.654 o
3 4 8 2.556 2.725 0.266 847.382 o
3 4 9 47.931 48.214 0.674 78.051 o
3 4 10 23.222 23.600 0.469 204.751 o
3 4 11 53.267 52.951 0.785 59.981 o
3 4 12 6.762 6.259 0.458 281.564 o
3 4 13 11.986 10.628 0.575 173.489 o
3 5 0 197.878 204.893 2.656 4.792 o
3 5 1 117.879 119.532 1.789 11.750 o
3 5 2 116.935 119.895 1.808 11.636 o
3 5 3 253.882 254.293 3.241 3.106 o
3 5 4 31.204 31.979 0.553 136.375 o
3 5 5 429.249 427.575 4.984 1.200 o
3 5 6 14.331 14.483 0.341 418.267 o
3 5 7 77.590 78.173 1.052 31.073 o
3 5 8 23.985 23.591 0.481 194.804 o
3 5 9 17.369 17.068 0.455 243.587 o
3 5 10 28.904 28.746 0.684 103.711 o
3 5 11 72.829 72.338 1.035 33.515 o
3 5 12 6.745 6.006 0.587 173.172 o
3 5 13 32.345 32.731 2.040 14.069 o
3 6 0 45.422 46.654 0.698 77.657 o
3 6 1 56.612 56.779 1.829 15.984 o
3 6 2 265.471 272.399 4.603 1.943 o
3 6 3 643.072 670.033 9.475 0.406 o
3 6 4 33.935 34.110 0.545 132.186 o
3 6 5 118.752 118.812 1.483 14.541 o
3 6 6 8.526 9.319 0.338 485.598 o
3 6 7 159.543 163.198 1.850 8.619 o
3 6 8 74.096 72.250 0.962 36.083 o
3 6 9 36.574 36.487 0.657 97.972 o
3 6 10 57.624 59.018 0.842 51.386 o
3 6 11 63.011 63.115 0.992 39.398 o
3 6 12 13.409 13.488 0.661 131.383 o
3 7 0 1.964 1.787 0.263 869.780 o
3 7 1 3.602 3.451 0.293 692.548 o
3 7 2 200.808 205.024 3.503 3.372 o
3 7 3 205.562 205.876 3.765 3.019 o
3 7 4 94.233 95.196 2.086 10.827 o
3 7 5 182.381 183.302 3.231 4.015 o
3 7 6 107.499 109.121 1.850 11.996 o
3 7 7 155.109 158.200 1.983 8.261 o
3 7 8 19.683 19.546 0.502 198.225 o
3 7 9 102.831 105.603 1.350 18.219 o
3 7 10 31.700 31.709 0.711 93.829 o
3 7 11 50.068 48.117 0.852 56.815 o
3 7 12 63.686 59.837 1.422 23.620 o
3 8 0 88.448 88.879 1.228 23.269 o
3 8 1 244.905 253.695 5.239 1.683 o
3 8 2 78.344 82.162 1.570 18.090 o
3 8 3 79.147 83.793 3.192 5.463 o
3 8 4 117.469 122.699 2.200 8.882 o
3 8 5 0.157 -0.240 0.588 175.335 o
3 8 6 41.547 38.909 1.088 42.835 o
3 8 7 166.980 169.330 2.338 6.452 o
3 8 8 153.676 156.495 2.003 8.246 o
3 8 9 2.971 3.477 0.541 206.408 o
3 8 10 23.699 24.978 0.777 88.619 o
3 8 11 19.821 18.571 0.963 61.932 o
3 9 0 2.876 2.565 0.441 310.276 o
3 9 1 70.429 70.644 1.237 27.243 o
3 9 2 25.421 26.102 0.799 83.001 o
3 9 3 15.073 16.460 0.742 103.671 o
3 9 4 4.018 4.344 0.658 139.172 o
3 9 5 36.944 36.482 1.045 47.371 o
3 9 6 34.466 32.488 1.067 46.733 o
3 9 7 14.353 14.624 0.802 90.174 o
3 9 8 72.335 73.765 1.644 17.617 o
3 9 9 67.842 65.672 1.113 32.446 o
3 9 10 3.724 3.622 0.809 92.486 o
3 10 0 77.332 79.131 1.513 19.324 o
3 10 1 48.787 50.168 1.393 26.620 o
3 10 2 5.388 5.068 0.520 221.464 o
3 10 3 8.049 8.327 0.740 108.826 o
3 10 4 11.178 11.186 0.822 87.505 o
3 10 5 36.274 39.028 1.516 24.325 o
3 10 6 1.613 1.465 0.865 81.105 o
3 10 7 77.097 73.640 1.891 13.835 o
3 10 8 14.476 12.445 1.004 58.633 o
3 10 9 16.547 14.631 0.898 72.104 o
3 11 0 7.085 7.131 0.649 141.446 o
3 11 1 5.654 3.859 0.861 81.497 o
3 11 2 3.025 3.823 1.030 57.043 o
3 11 3 8.324 9.379 0.844 83.984 o
3 11 4 104.113 106.717 2.354 8.561 o
3 11 5 45.853 45.916 1.734 18.374 o
3 11 6 3.782 0.683 1.437 29.366 o
3 11 7 2.011 2.398 1.009 59.519 o
3 11 8 7.223 5.312 1.415 30.217 o
3 12 0 0.067 -0.621 0.733 112.793 o
3 12 1 3.038 1.802 1.003 60.196 o
3 12 2 149.789 150.048 3.486 3.966 o
3 12 3 4.551 4.141 1.340 33.729 o
3 12 4 27.594 24.572 1.159 42.079 o
3 12 5 1.505 2.822 1.446 28.983 o
3 12 6 6.048 6.731 2.251 11.954 o
3 12 7 26.393 24.941 3.004 6.652 o
3 13 0 4.282 4.682 0.964 65.098 o
3 13 1 2.087 -0.320 1.189 42.870 o
3 13 2 46.672 42.284 1.929 15.140 o
3 13 3 18.075 16.921 1.756 19.384 o
3 13 5 11.054 10.565 1.979 15.424 o
4 0 0 159.945 151.357 2.525 6.172 o
4 0 1 34.846 35.000 0.423 173.711 o
4 0 2 3.626 3.574 0.217 1238.190 o
4 0 3 0.945 1.206 0.183 1797.190 o
4 0 4 69.479 68.457 0.757 48.886 o
4 0 5 63.602 63.502 0.674 59.488 o
4 0 6 183.474 187.065 1.819 7.510 o
4 0 7 44.154 45.162 0.568 101.112 o
4 0 8 20.264 19.657 0.429 252.273 o
4 0 9 23.254 22.662 0.456 215.168 o
4 0 10 42.710 42.988 0.674 85.299 o
4 0 11 22.596 23.893 0.546 162.941 o
4 0 12 28.692 29.074 0.712 97.362 o
4 0 13 22.683 23.082 0.663 118.345 o
4 1 0 121.673 120.954 1.342 15.704 o
4 1 1 315.812 307.980 3.551 2.304 o
4 1 2 138.701 136.103 1.607 11.574 o
4 1 3 1182.380 1121.720 23.525 0.082 o
4 1 4 62.102 60.473 0.793 52.326 o
4 1 5 113.137 114.547 1.307 17.264 o
4 1 6 106.000 104.920 1.505 15.851 o
4 1 7 89.637 90.374 1.082 26.368 o
4 1 8 94.339 94.232 1.057 25.689 o
4 1 9 59.510 57.035 0.995 41.233 o
4 1 10 21.096 21.142 0.498 195.461 o
4 1 11 94.279 95.720 1.228 21.939 o
4 1 12 50.307 51.328 0.836 57.384 o
4 1 13 6.940 6.646 0.747 107.508 o
4 2 0 112.600 111.137 1.626 13.779 o
4 2 1 855.288 765.441 21.772 0.107 o
4 2 2 395.452 387.173 5.515 1.167 o
4 2 3 18.695 18.311 0.355 348.547 o
4 2 4 54.732 54.209 0.679 69.099 o
4 2 5 15.136 14.825 0.314 466.252 o
4 2 6 155.739 154.242 1.832 9.015 o
4 2 7 155.230 155.697 1.857 8.889 o
4 2 8 256.930 264.264 2.707 3.625 o
4 2 9 29.594 30.603 0.549 142.247 o
4 2 10 34.685 35.117 0.578 120.347 o
4 2 11 19.077 18.937 0.586 153.813 o
4 2 12 36.781 37.878 0.745 81.069 o
4 2 13 39.360 38.818 0.833 66.743 o
4 3 0 1319.330 1321.380 16.768 0.116 o
4 3 1 354.462 350.392 4.455 1.627 o
4 3 2 84.706 85.025 1.137 26.397 o
4 3 3 22.465 21.695 0.441 230.397 o
4 3 4 19.185 19.845 0.374 314.719 o
4 3 5 208.684 208.066 2.301 5.333 o
4 3 6 21.259 20.732 0.396 277.094 o
4 3 7 96.971 97.360 1.304 20.098 o
4 3 8 152.070 154.785 1.652 10.106 o
4 3 9 174.778 176.578 1.884 7.725 o
4 3 10 50.661 50.080 0.769 63.981 o
4 3 11 28.632 29.323 0.591 130.340 o
4 3 12 27.270 26.886 0.756 89.932 o
4 3 13 62.885 59.689 1.332 26.273 o
4 4 0 1081.570 1085.620 14.529 0.162 o
4 4 1 554.404 554.066 6.985 0.661 o
4 4 2 75.660 75.163 1.054 31.779 o
4 4 3 95.701 94.540 1.182 22.735 o
4 4 4 221.833 222.584 2.645 4.365 o
4 4 5 88.713 89.965 1.152 24.872 o
4 4 6 224.671 225.492 2.901 3.915 o
4 4 7 118.706 118.627 1.430 15.107 o
4 4 8 246.551 247.484 2.563 4.020 o
4 4 9 105.539 107.265 1.244 19.431 o
4 4 10 75.042 76.641 0.981 34.447 o
4 4 11 0.511 0.651 0.481 262.528 o
4 4 12 27.099 27.997 0.687 105.226 o
4 4 13 78.402 76.640 1.715 16.010 o
4 5 0 270.217 266.882 3.871 2.416 o
4 5 1 109.213 111.290 1.714 13.107 o
4 5 2 42.404 42.403 0.671 86.369 o
4 5 3 38.628 39.759 0.880 61.439 o
4 5 4 1482.680 1463.970 20.453 0.084 o
4 5 5 677.507 682.351 8.671 0.434 o
4 5 6 243.973 248.507 3.258 3.185 o
4 5 7 95.721 97.064 1.332 19.781 o
4 5 8 117.712 119.567 1.439 15.056 o
4 5 9 14.438 14.053 0.495 221.616 o
4 5 10 52.102 51.054 0.850 55.276 o
4 5 11 96.456 99.047 1.336 19.512 o
4 5 12 17.713 16.702 0.752 99.696 o
4 6 0 21.119 20.296 0.453 227.681 o
4 6 1 52.973 52.900 0.920 48.958 o
4 6 2 108.146 111.424 1.738 12.932 o
4 6 3 238.187 248.200 3.182 3.317 o
4 6 4 312.998 318.466 4.076 1.990 o
4 6 5 73.718 75.436 1.130 29.607 o
4 6 6 32.231 32.430 0.662 103.881 o
4 6 7 6.371 6.573 0.445 297.623 o
4 6 8 55.973 56.782 0.833 53.361 o
4 6 9 41.448 42.541 0.754 74.669 o
4 6 10 118.699 121.642 1.795 11.607 o
4 6 11 20.305 18.896 0.729 103.386 o
4 6 12 116.723 116.155 2.450 7.678 o
4 7 0 28.608 28.998 0.796 80.980 o
4 7 1 86.011 86.539 1.393 20.357 o
4 7 2 60.733 62.343 1.157 32.530 o
4 7 3 25.950 26.530 0.719 99.118 o
4 7 4 298.944 307.899 5.070 1.577 o
4 7 5 162.950 168.736 2.379 6.412 o
4 7 6 57.686 59.594 0.990 41.654 o
4 7 7 27.908 28.543 0.642 116.101 o
4 7 8 17.601 17.552 0.619 142.302 o
4 7 9 93.734 96.520 1.298 20.639 o
4 7 10 7.623 7.412 0.632 148.893 o
4 7 11 22.195 21.127 0.819 82.222 o
4 8 0 23.927 25.055 0.538 163.192 o
4 8 1 130.955 133.284 1.844 10.407 o
4 8 2 0.945 1.207 0.433 322.668 o
4 8 3 31.314 31.292 0.747 87.320 o
4 8 4 60.119 61.492 1.291 27.818 o
4 8 5 117.355 123.769 1.945 10.491 o
4 8 6 40.519 41.434 1.325 30.516 o
4 8 7 96.218 98.429 1.728 14.102 o
4 8 8 116.245 118.990 1.994 10.290 o
4 8 9 99.767 98.916 2.400 8.488 o
4 8 10 30.819 29.264 0.903 64.205 o
4 8 11 7.235 9.832 1.541 25.443 o
4 9 0 192.908 194.698 2.588 5.082 o
4 9 1 12.192 12.759 0.500 223.783 o
4 9 2 10.569 10.594 0.560 183.996 o
4 9 3 6.116 5.980 0.544 201.619 o
4 9 4 1.557 1.300 0.622 156.421 o
4 9 5 14.448 14.558 0.974 62.011 o
4 9 6 73.193 75.578 1.437 21.433 o
4 9 7 8.142 7.734 0.792 95.216 o
4 9 8 96.343 95.666 1.635 15.300 o
4 9 9 21.531 20.623 0.965 60.942 o
4 9 10 14.002 10.873 3.315 5.506 o
4 10 0 18.500 18.921 0.535 181.173 o
4 10 1 9.841 9.577 0.515 217.393 o
4 10 2 1.957 2.155 0.502 239.797 o
4 10 3 13.820 14.373 0.687 121.546 o
4 10 4 41.718 41.982 1.159 38.214 o
4 10 5 17.558 17.276 0.939 65.560 o
4 10 6 83.957 82.982 1.870 13.549 o
4 10 7 9.599 8.915 0.847 83.132 o
4 10 8 70.758 67.371 1.634 18.123 o
4 10 9 6.150 4.191 3.218 5.855 o
4 11 0 161.939 164.650 2.968 4.845 o
4 11 1 52.204 51.509 1.619 20.222 o
4 11 2 27.822 27.340 0.877 69.276 o
4 11 3 120.513 122.177 2.048 9.716 o
4 11 4 38.835 41.452 1.416 27.233 o
4 11 5 67.807 71.223 2.762 7.312 o
4 11 6 46.036 48.456 5.182 2.233 o
4 11 7 28.464 30.261 2.958 6.837 o
4 12 0 24.374 24.231 1.132 44.484 o
4 12 1 9.942 9.036 1.083 51.136 o
4 12 2 46.747 47.943 1.854 16.176 o
4 12 3 6.873 6.995 0.715 117.175 o
4 12 4 60.354 59.500 2.491 9.040 o
4 12 5 2.638 4.843 2.138 13.267 o
4 12 6 1.312 1.388 2.517 9.571 o
4 13 0 96.087 86.365 3.461 4.600 o
5 0 1 14.716 14.732 0.643 136.666 o
5 0 2 10.854 11.682 0.313 526.675 o
5 0 3 30.436 31.452 0.437 187.713 o
5 0 4 41.169 41.458 0.522 118.816 o
5 0 5 0.568 0.494 0.201 1499.910 o
5 0 6 9.217 9.531 0.255 787.527 o
5 0 7 116.686 117.258 1.200 18.105 o
5 0 8 45.660 45.149 0.665 82.923 o
5 0 9 101.242 99.488 1.249 20.378 o
5 0 10 5.682 5.779 0.416 340.832 o
5 0 11 1.557 1.920 0.468 276.501 o
5 0 12 3.213 2.977 0.538 208.308 o
5 0 13 1.007 0.936 0.767 102.966 o
5 1 0 387.938 378.472 4.377 1.522 o
5 1 1 14.399 14.096 0.290 537.404 o
5 1 2 22.894 23.431 0.729 100.103 o
5 1 3 102.534 101.801 1.178 21.278 o
5 1 4 3.790 3.746 0.240 1020.220 o
5 1 5 256.708 260.377 2.839 3.494 o
5 1 6 19.067 18.920 0.367 326.859 o
5 1 7 72.218 73.426 0.937 37.533 o
5 1 8 69.888 70.418 0.991 36.353 o
5 1 9 45.523 45.108 0.876 57.481 o
5 1 10 6.818 6.943 0.440 302.737 o
5 1 11 13.559 12.791 0.526 200.984 o
5 1 12 50.532 50.161 1.417 25.658 o
5 1 13 6.445 6.266 0.813 90.980 o
5 2 0 250.479 253.934 2.986 3.413 o
5 2 1 56.631 57.368 0.828 53.294 o
5 2 2 197.187 194.283 2.522 5.164 o
5 2 3 23.521 24.181 0.420 237.818 o
5 2 4 41.187 41.494 0.569 107.867 o
5 2 5 110.195 111.599 1.304 17.770 o
5 2 6 103.914 102.569 1.228 20.185 o
5 2 7 52.575 53.772 0.689 69.891 o
5 2 8 176.723 174.303 1.884 7.702 o
5 2 9 39.104 38.485 0.619 102.064 o
5 2 10 6.340 6.377 0.438 306.725 o
5 2 11 23.643 23.391 0.601 138.362 o
5 2 12 7.207 7.088 0.608 160.928 o
5 2 13 40.907 41.434 1.330 30.267 o
5 3 0 5.538 5.539 0.243 956.511 o
5 3 1 9.524 9.503 0.279 670.153 o
5 3 2 267.481 268.483 3.820 2.463 o
5 3 3 668.330 664.979 8.368 0.459 o
5 3 4 373.651 369.930 4.374 1.574 o
5 3 5 158.158 157.793 2.073 7.784 o
5 3 6 289.515 285.600 3.167 2.802 o
5 3 7 2.568 2.681 0.314 610.424 o
5 3 8 41.040 41.497 0.622 97.136 o
5 3 9 8.032 7.894 0.420 326.550 o
5 3 10 13.803 13.937 0.493 224.925 o
5 3 11 34.525 35.061 0.756 81.978 o
5 3 12 47.326 45.942 0.836 60.240 o
5 3 13 54.917 54.412 2.177 11.753 o
5 4 0 172.586 172.727 1.928 7.694 o
5 4 1 176.195 179.663 2.354 6.101 o
5 4 2 214.464 213.234 2.773 4.303 o
5 4 3 3.124 2.671 0.407 363.508 o
5 4 4 155.949 159.576 1.937 8.417 o
5 4 5 142.575 144.973 1.957 9.049 o
5 4 6 184.850 186.174 2.292 6.033 o
5 4 7 43.487 43.175 0.730 76.178 o
5 4 8 11.533 12.261 0.411 322.150 o
5 4 9 57.353 57.891 0.935 45.376 o
5 4 10 16.948 16.481 0.534 186.549 o
5 4 11 20.437 19.527 0.621 136.933 o
5 4 12 150.952 146.356 2.409 6.797 o
5 5 0 0.122 -0.195 0.226 1192.290 o
5 5 1 256.670 256.561 3.034 3.294 o
5 5 2 61.733 61.156 1.045 37.387 o
5 5 3 30.320 30.982 0.563 135.546 o
5 5 4 158.047 159.344 1.926 8.398 o
5 5 5 33.686 34.573 0.604 115.119 o
5 5 6 10.631 10.792 0.496 231.808 o
5 5 7 179.991 183.644 2.267 6.234 o
5 5 8 10.974 11.028 0.501 226.052 o
5 5 9 8.067 9.108 0.522 215.110 o
5 5 10 104.342 105.087 1.571 15.170 o
5 5 11 0.495 1.109 0.664 137.548 o
5 5 12 2.747 2.120 1.090 51.047 o
5 6 0 50.775 49.366 1.040 42.239 o
5 6 1 203.722 206.123 3.329 3.582 o
5 6 2 89.283 90.689 1.389 19.845 o
5 6 3 39.177 41.372 0.794 71.124 o
5 6 4 9.814 9.498 0.480 248.508 o
5 6 5 23.511 24.901 0.547 159.561 o
5 6 6 136.244 138.195 2.067 8.798 o
5 6 7 29.604 30.091 0.653 110.237 o
5 6 8 91.259 92.610 1.490 17.864 o
5 6 9 176.569 179.178 2.151 6.716 o
5 6 10 21.296 21.055 0.775 91.332 o
5 6 11 0.048 0.707 0.729 114.174 o
5 7 0 140.879 142.991 3.059 4.988 o
5 7 1 65.140 64.534 1.158 31.420 o
5 7 2 60.490 63.016 1.396 24.502 o
5 7 3 169.592 176.455 2.698 5.316 o
5 7 4 88.398 89.436 1.497 18.140 o
5 7 5 64.969 67.330 1.094 33.659 o
5 7 6 86.916 85.929 1.366 20.820 o
5 7 7 36.976 34.909 0.937 57.121 o
5 7 8 84.382 84.062 1.187 25.241 o
5 7 9 26.564 26.494 0.743 93.126 o
5 7 10 21.658 22.208 0.780 89.764 o
5 7 11 17.925 17.593 1.163 43.434 o
5 8 0 6.988 7.387 0.480 254.947 o
5 8 1 53.819 53.818 1.128 36.152 o
5 8 2 38.154 38.350 0.886 61.297 o
5 8 3 28.956 29.411 0.811 78.113 o
5 8 4 21.325 21.438 0.858 75.829 o
5 8 5 74.415 75.354 1.650 17.316 o
5 8 6 34.496 34.539 0.965 55.253 o
5 8 7 9.068 8.960 0.700 120.999 o
5 8 8 3.059 2.903 0.600 167.892 o
5 8 9 14.705 14.909 0.737 105.584 o
5 8 10 16.235 16.142 1.099 48.735 o
5 9 0 34.977 33.704 0.748 83.474 o
5 9 1 2.421 2.745 0.531 214.608 o
5 9 2 1.773 1.976 0.627 154.241 o
5 9 3 62.838 63.437 1.321 26.368 o
5 9 4 25.710 25.995 0.971 58.585 o
5 9 5 45.027 46.824 1.511 23.565 o
5 9 6 11.733 12.895 1.044 54.623 o
5 9 7 26.004 24.919 1.068 49.162 o
5 9 8 22.078 21.691 1.020 54.731 o
5 9 9 74.971 74.800 1.882 14.018 o
5 10 0 0.573 0.377 0.541 207.424 o
5 10 1 42.354 43.043 1.190 36.337 o
5 10 2 36.342 35.964 0.861 65.540 o
5 10 3 14.992 15.947 0.867 77.358 o
5 10 4 14.967 15.344 1.021 56.475 o
5 10 5 4.440 2.658 1.039 56.024 o
5 10 6 7.881 7.541 1.222 40.362 o
5 10 7 52.961 57.769 2.075 12.841 o
5 10 8 0.738 2.018 3.075 6.413 o
5 11 0 57.432 55.975 1.472 23.142 o
5 11 1 38.916 38.507 0.924 57.035 o
5 11 2 17.233 18.161 0.806 87.575 o
5 11 3 31.269 31.111 1.121 43.542 o
5 11 4 1.088 0.603 1.094 50.670 o
5 11 5 46.443 44.696 1.601 21.220 o
5 11 6 4.817 5.242 2.786 7.808 o
5 12 0 11.336 11.791 1.293 35.901 o
5 12 1 18.092 17.425 1.343 32.788 o
5 12 2 40.989 40.340 1.166 38.113 o
5 12 3 22.113 20.596 1.295 34.831 o
5 12 4 2.342 2.459 2.193 12.611 o
5 12 5 15.466 15.070 2.725 8.132 o
6 0 0 1938.720 1943.420 46.592 0.022 o
6 0 1 0.103 0.369 0.248 988.633 o
6 0 2 34.885 35.426 0.513 139.408 o
6 0 3 53.491 52.441 0.671 71.743 o
6 0 4 78.362 76.842 0.949 34.691 o
6 0 5 165.080 163.791 1.732 8.930 o
6 0 6 2.642 2.508 0.250 953.071 o
6 0 7 30.944 30.731 0.466 173.016 o
6 0 8 295.342 295.393 3.059 2.814 o
6 0 9 1.645 1.940 0.426 333.074 o
6 0 10 61.126 62.329 0.934 43.261 o
6 0 11 50.494 49.718 0.927 50.015 o
6 0 12 23.755 21.793 0.708 105.251 o
6 1 0 131.441 127.205 1.452 13.557 o
6 1 1 111.745 114.143 1.290 17.659 o
6 1 2 91.720 91.375 1.235 22.481 o
6 1 3 3.000 2.870 0.230 1120.710 o
6 1 4 172.923 170.508 1.957 7.608 o
6 1 5 102.367 103.439 1.475 16.606 o
6 1 6 46.356 45.560 0.676 80.480 o
6 1 7 112.723 112.663 1.273 17.854 o
6 1 8 166.234 167.734 1.833 8.371 o
6 1 9 115.491 115.768 1.348 16.459 o
6 1 10 26.939 27.277 0.668 110.450 o
6 1 11 35.352 35.620 0.772 78.542 o
6 1 12 9.174 8.998 0.687 125.240 o
6 2 0 52.849 53.655 0.961 46.048 o
6 2 1 101.552 100.808 1.562 15.653 o
6 2 2 95.793 93.530 1.312 20.328 o
6 2 3 298.108 293.408 4.905 1.668 o
6 2 4 276.025 276.414 3.318 2.799 o
6 2 5 243.993 245.001 3.391 3.056 o
6 2 6 51.558 54.015 0.841 55.640 o
6 2 7 93.222 93.135 1.100 25.029 o
6 2 8 27.336 27.850 0.540 152.655 o
6 2 9 39.324 40.066 0.675 89.957 o
6 2 10 45.408 45.033 0.969 49.508 o
6 2 11 41.498 42.001 0.839 64.011 o
6 2 12 2.869 3.077 0.985 62.387 o
6 3 0 56.958 57.154 0.793 56.012 o
6 3 1 3.822 4.195 0.315 599.151 o
6 3 2 140.061 137.712 2.083 8.604 o
6 3 3 30.540 30.551 0.667 105.394 o
6 3 4 106.633 107.094 1.497 15.815 o
6 3 5 29.222 29.256 0.559 140.502 o
6 3 6 37.270 38.083 0.674 93.105 o
6 3 7 93.700 92.784 1.190 23.014 o
6 3 8 3.093 2.605 0.390 394.635 o
6 3 9 21.477 22.199 0.575 153.017 o
6 3 10 24.140 23.498 0.605 135.804 o
6 3 11 12.667 13.059 0.622 147.868 o
6 3 12 101.316 96.489 2.065 10.724 o
6 4 0 4.210 4.659 0.283 733.387 o
6 4 1 38.014 38.060 0.608 106.034 o
6 4 2 134.182 134.468 2.043 9.058 o
6 4 3 42.430 42.971 0.731 76.918 o
6 4 4 247.634 247.791 4.196 2.316 o
6 4 5 7.374 7.416 0.401 360.718 o
6 4 6 57.852 60.509 0.913 46.101 o
6 4 7 16.343 16.047 0.531 189.887 o
6 4 8 120.251 120.190 1.488 14.320 o
6 4 9 4.137 3.983 0.534 210.995 o
6 4 10 80.169 78.389 1.077 29.651 o
6 4 11 8.689 8.468 0.626 150.782 o
6 4 12 54.804 40.653 2.121 12.501 o
6 5 0 46.394 46.294 0.810 63.372 o
6 5 1 15.624 15.698 0.403 308.415 o
6 5 2 284.100 288.999 3.713 2.407 o
6 5 3 33.998 35.788 0.658 101.024 o
6 5 4 196.549 195.526 2.655 4.879 o
6 5 5 22.113 21.351 0.863 74.781 o
6 5 6 33.901 35.775 0.688 94.840 o
6 5 7 19.704 18.578 0.904 69.764 o
6 5 8 6.450 6.361 0.502 235.505 o
6 5 9 14.435 14.682 0.632 141.304 o
6 5 10 62.091 61.832 1.062 36.429 o
6 5 11 47.018 46.719 1.184 35.452 o
6 6 0 1.601 1.993 0.344 510.547 o
6 6 1 197.957 197.848 2.436 5.315 o
6 6 2 75.158 77.498 1.073 30.971 o
6 6 3 14.809 14.578 0.472 239.219 o
6 6 4 7.257 7.337 0.444 295.982 o
6 6 5 48.239 48.791 0.886 54.465 o
6 6 6 56.043 56.581 0.934 46.124 o
6 6 7 57.675 59.394 0.996 41.336 o
6 6 8 58.642 57.670 0.953 43.817 o
6 6 9 45.216 45.251 0.901 55.269 o
6 6 10 59.292 57.919 1.727 17.487 o
6 6 11 35.499 36.914 2.186 12.225 o
6 7 0 20.764 20.186 0.637 130.381 o
6 7 1 63.814 65.352 0.965 40.192 o
6 7 2 57.742 58.363 0.990 41.819 o
6 7 3 35.863 36.130 1.117 42.450 o
6 7 4 13.577 14.018 0.527 199.187 o
6 7 5 30.654 33.047 1.060 48.028 o
6 7 6 22.466 23.166 0.708 105.825 o
6 7 7 47.928 47.520 1.134 37.774 o
6 7 8 14.324 14.577 0.706 114.873 o
6 7 9 36.557 35.359 0.870 64.581 o
6 7 10 23.355 22.201 1.183 41.179 o
6 8 0 148.026 151.953 2.167 7.762 o
6 8 1 13.965 14.445 0.625 144.749 o
6 8 2 40.922 42.517 1.071 43.732 o
6 8 3 22.412 23.524 0.946 62.664 o
6 8 4 288.357 292.663 5.539 1.430 o
6 8 5 82.903 83.277 1.545 18.096 o
6 8 6 36.226 36.521 0.881 63.178 o
6 8 7 9.138 10.052 0.688 124.699 o
6 8 8 52.126 51.661 1.471 23.850 o
6 8 9 12.349 11.241 1.019 57.298 o
6 9 0 116.185 118.651 1.905 10.941 o
6 9 1 50.889 49.881 1.044 41.879 o
6 9 2 19.769 18.863 0.872 74.575 o
6 9 3 10.990 10.953 0.869 78.597 o
6 9 4 24.881 26.049 1.147 43.152 o
6 9 5 74.443 76.973 1.855 14.322 o
6 9 6 6.829 7.479 0.830 87.186 o
6 9 7 60.131 55.899 1.399 24.871 o
6 9 8 10.357 10.639 1.484 27.349 o
6 10 0 203.009 201.884 2.836 4.400 o
6 10 1 32.302 31.511 0.919 61.393 o
6 10 2 24.436 22.896 0.878 71.272 o
6 10 3 129.874 128.155 2.328 7.819 o
6 10 4 5.563 5.929 1.118 48.361 o
6 10 5 61.781 60.568 2.506 8.907 o
6 10 6 0.846 0.817 2.721 8.188 o
6 10 7 39.495 48.426 3.798 4.131 o
6 11 0 0.010 -0.046 0.729 114.161 o
6 11 1 8.607 9.644 0.825 87.739 o
6 11 2 8.242 7.826 0.887 76.137 o
6 11 3 3.892 3.632 0.970 64.265 o
6 11 4 61.989 61.329 3.354 5.147 o
6 11 5 5.152 5.193 2.968 6.881 o
6 12 0 131.427 133.319 5.954 1.601 o
6 12 1 33.494 36.197 2.287 11.241 o
6 12 2 25.570 24.442 2.410 10.283 o
6 12 3 31.433 25.908 2.679 8.306 o
7 0 1 193.559 192.851 2.158 6.137 o
7 0 2 56.311 54.798 0.725 63.108 o
7 0 3 241.617 243.384 3.533 2.932 o
7 0 4 18.339 18.314 0.374 324.010 o
7 0 5 7.863 7.925 0.313 568.430 o
7 0 6 344.105 343.146 3.518 2.099 o
7 0 7 8.000 8.561 0.399 359.857 o
7 0 8 18.227 18.709 0.541 178.443 o
7 0 9 52.429 51.734 0.857 54.376 o
7 0 10 32.258 32.668 0.762 83.395 o
7 0 11 95.503 96.157 2.054 11.029 o
7 1 0 1.949 2.209 0.252 946.076 o
7 1 1 189.446 190.102 2.409 5.598 o
7 1 2 274.373 275.757 3.973 2.302 o
7 1 3 105.166 103.870 1.329 18.381 o
7 1 4 3.097 3.708 0.357 469.976 o
7 1 5 4.290 4.142 0.351 482.415 o
7 1 6 59.796 58.316 0.848 50.072 o
7 1 7 61.944 62.469 1.252 28.789 o
7 1 8 15.979 16.116 0.494 216.715 o
7 1 9 14.328 14.132 0.526 198.497 o
7 1 10 9.301 9.081 0.614 155.713 o
7 1 11 16.154 15.320 0.741 103.908 o
7 2 0 2.645 2.941 0.298 672.709 o
7 2 1 52.593 53.473 0.777 61.001 o
7 2 2 65.728 64.251 0.990 38.489 o
7 2 3 61.166 62.461 0.968 41.315 o
7 2 4 108.442 113.193 1.572 14.569 o
7 2 5 44.803 42.315 0.739 74.269 o
7 2 6 71.040 71.928 1.081 32.268 o
7 2 7 15.727 16.212 0.569 168.971 o
7 2 8 24.066 24.645 0.614 132.180 o
7 2 9 13.330 14.009 0.542 189.636 o
7 2 10 81.200 78.620 1.749 15.313 o
7 2 11 45.210 42.432 1.112 40.151 o
7 3 0 12.830 12.353 0.366 388.197 o
7 3 1 68.812 70.905 1.076 33.091 o
7 3 2 172.860 172.235 2.286 6.456 o
7 3 3 46.167 46.004 0.788 66.041 o
7 3 4 151.813 153.086 2.127 7.812 o
7 3 5 5.844 5.583 0.427 324.737 o
7 3 6 207.719 210.532 2.948 4.104 o
7 3 7 1.412 1.140 0.484 259.118 o
7 3 8 47.340 48.623 0.764 67.186 o
7 3 9 27.866 28.312 0.661 110.877 o
7 3 10 15.387 15.405 0.642 136.261 o
7 3 11 23.821 23.819 1.197 40.107 o
7 4 0 203.791 201.563 2.140 5.863 o
7 4 1 13.367 12.504 0.430 290.742 o
7 4 2 37.822 36.047 0.841 67.262 o
7 4 3 29.875 30.308 0.632 115.307 o
7 4 4 1.723 1.376 0.434 321.957 o
7 4 5 101.029 101.468 2.644 7.199 o
7 4 6 28.962 28.716 0.661 109.680 o
7 4 7 28.438 29.412 0.919 63.113 o
7 4 8 22.023 21.731 0.672 116.987 o
7 4 9 5.855 6.146 0.620 155.735 o
7 4 10 75.896 73.570 1.496 20.037 o
7 4 11 5.070 3.673 1.258 38.222 o
7 5 0 2.236 2.383 0.337 531.125 o
7 5 1 13.116 13.035 0.443 275.692 o
7 5 2 10.158 9.758 0.448 282.465 o
7 5 3 16.116 16.769 0.537 186.448 o
7 5 4 14.075 13.846 0.596 158.640 o
7 5 5 15.862 17.179 0.657 129.307 o
7 5 6 48.726 49.263 1.253 31.840 o
7 5 7 3.465 3.214 0.573 184.123 o
7 5 8 58.672 59.940 1.081 36.627 o
7 5 9 6.841 7.002 0.666 134.507 o
7 5 10 33.162 29.687 1.023 50.986 o
7 6 0 333.054 328.714 3.632 2.123 o
7 6 1 11.966 11.555 0.438 286.871 o
7 6 2 30.679 31.163 0.675 103.127 o
7 6 3 17.741 18.104 0.759 97.612 o
7 6 4 56.886 57.113 1.015 40.883 o
7 6 5 19.743 18.916 0.647 128.491 o
7 6 6 23.704 25.382 0.867 72.771 o
7 6 7 4.944 4.821 0.621 155.778 o
7 6 8 61.539 59.829 1.525 21.323 o
7 6 9 6.640 7.240 0.754 105.556 o
7 6 10 24.559 18.561 3.706 4.393 o
7 7 0 27.685 27.898 0.645 115.716 o
7 7 1 13.432 13.489 0.527 200.278 o
7 7 2 41.820 42.609 1.058 44.376 o
7 7 3 43.282 44.227 0.866 59.686 o
7 7 4 39.040 38.258 0.846 65.478 o
7 7 5 10.567 10.886 0.641 141.912 o
7 7 6 89.117 91.947 1.496 17.979 o
7 7 7 32.958 33.815 0.940 58.468 o
7 7 8 14.495 14.151 0.828 84.914 o
7 7 9 50.127 48.699 1.443 24.982 o
7 8 0 6.864 7.030 0.623 153.575 o
7 8 1 16.474 15.537 0.598 153.727 o
7 8 2 57.843 56.413 1.107 35.959 o
7 8 3 3.901 3.800 0.637 148.701 o
7 8 4 1.708 1.226 0.654 141.702 o
7 8 5 35.304 35.588 1.427 27.437 o
7 8 6 13.829 14.359 0.790 92.990 o
7 8 7 6.478 6.369 0.810 91.570 o
7 8 8 11.890 10.822 1.175 43.329 o
7 9 0 2.950 2.970 0.559 192.985 o
7 9 1 115.573 113.431 2.345 8.257 o
7 9 2 81.260 80.716 1.447 20.129 o
7 9 3 11.047 11.178 0.776 97.933 o
7 9 4 13.291 12.175 1.045 54.371 o
7 9 5 5.776 6.744 0.883 77.344 o
7 9 6 26.936 23.726 1.366 30.956 o
7 10 0 69.558 67.339 1.376 23.723 o
7 10 1 37.766 37.679 1.124 41.462 o
7 10 2 4.955 4.630 0.705 121.179 o
7 10 3 51.426 48.353 1.171 35.148 o
7 10 4 13.237 11.658 2.261 11.812 o
7 10 5 6.625 3.954 2.838 7.524 o
7 11 0 21.355 24.075 2.326 11.070 o
7 11 1 89.156 87.085 3.721 4.060 o
7 11 2 56.915 58.644 3.286 5.386 o
7 11 3 32.285 29.210 3.049 6.428 o
8 0 0 27.681 28.822 0.705 99.968 o
8 0 1 251.724 255.339 4.846 1.870 o
8 0 2 173.366 175.407 1.996 7.380 o
8 0 3 0.326 0.144 0.310 629.032 o
8 0 4 72.718 72.440 0.930 37.864 o
8 0 5 2.849 3.404 0.335 534.446 o
8 0 6 75.796 75.536 0.953 35.487 o
8 0 7 0.127 0.446 0.438 316.684 o
8 0 8 34.398 35.378 0.823 71.694 o
8 0 9 157.876 160.932 2.949 4.960 o
8 0 10 1.059 0.333 0.707 121.265 o
8 1 0 228.160 230.365 2.421 4.599 o
8 1 1 35.316 35.461 0.561 123.791 o
8 1 2 59.606 59.115 0.805 53.070 o
8 1 3 26.495 26.902 0.513 167.307 o
8 1 4 148.448 146.650 1.891 9.145 o
8 1 5 19.977 20.657 0.584 152.402 o
8 1 6 84.294 87.075 1.218 24.267 o
8 1 7 15.656 15.345 0.551 179.493 o
8 1 8 53.416 54.108 1.021 41.998 o
8 1 9 0.662 0.566 0.546 203.226 o
8 1 10 123.581 125.425 2.320 8.045 o
8 2 0 11.086 10.647 0.402 339.543 o
8 2 1 66.630 65.912 0.959 39.477 o
8 2 2 148.748 149.662 2.091 8.112 o
8 2 3 45.331 44.581 0.766 69.610 o
8 2 4 17.791 16.842 0.552 174.370 o
8 2 5 42.186 41.111 0.905 57.043 o
8 2 6 23.783 23.926 0.697 107.361 o
8 2 7 0.230 0.862 0.535 211.925 o
8 2 8 1.539 1.427 0.507 235.478 o
8 2 9 59.197 56.751 1.822 15.968 o
8 2 10 14.545 12.157 1.058 52.926 o
8 3 0 3.369 3.502 0.362 456.738 o
8 3 1 29.095 28.007 1.106 45.290 o
8 3 2 33.947 33.668 0.749 84.090 o
8 3 3 129.319 129.713 1.810 10.793 o
8 3 4 9.748 10.072 0.502 227.913 o
8 3 5 124.358 124.285 1.820 11.078 o
8 3 6 45.785 45.632 0.972 48.987 o
8 3 7 15.078 16.024 0.652 132.217 o
8 3 8 23.404 22.906 0.703 106.555 o
8 3 9 26.618 24.925 0.797 83.078 o
8 3 10 39.869 39.230 1.332 30.409 o
8 4 0 61.340 62.440 1.037 37.714 o
8 4 1 17.873 18.466 0.489 212.919 o
8 4 2 53.633 54.358 1.065 39.373 o
8 4 3 14.239 13.885 0.536 192.189 o
8 4 4 87.127 85.769 1.363 20.857 o
8 4 5 27.352 28.860 0.743 91.877 o
8 4 6 15.330 15.308 0.671 125.592 o
8 4 7 17.790 19.113 0.895 71.560 o
8 4 8 44.198 45.319 1.038 44.739 o
8 4 9 2.670 2.037 0.767 102.833 o
8 5 0 6.461 6.764 0.413 342.755 o
8 5 1 24.620 26.146 0.615 129.996 o
8 5 2 86.070 86.997 1.484 18.687 o
8 5 3 16.627 16.116 0.738 104.008 o
8 5 4 10.067 9.163 0.554 189.590 o
8 5 5 5.329 4.956 0.581 177.954 o
8 5 6 6.359 6.558 0.759 104.192 o
8 5 7 14.969 14.641 0.764 98.789 o
8 5 8 0.123 0.048 0.738 111.453 o
8 5 9 19.947 18.572 1.166 42.930 o
8 6 0 33.160 33.916 0.830 71.727 o
8 6 1 39.656 39.603 0.770 74.700 o
8 6 2 73.332 73.473 1.203 27.553 o
8 6 3 24.870 26.547 0.748 93.253 o
8 6 4 4.407 3.945 0.607 163.544 o
8 6 5 47.970 47.111 1.018 44.761 o
8 6 6 2.508 2.781 0.694 125.754 o
8 6 7 68.239 66.323 1.688 17.388 o
8 6 8 49.003 47.835 2.455 9.539 o
8 7 0 34.045 32.508 0.785 78.456 o
8 7 1 19.606 20.969 0.684 115.696 o
8 7 2 24.204 23.479 0.761 91.894 o
8 7 3 58.429 57.496 1.440 23.831 o
8 7 4 19.113 19.303 0.836 80.889 o
8 7 5 27.411 27.468 0.944 60.890 o
8 7 6 28.325 28.783 0.955 59.190 o
8 7 7 17.366 15.337 1.588 23.686 o
8 8 0 18.057 16.518 0.682 119.341 o
8 8 1 34.219 35.311 1.042 48.415 o
8 8 2 40.013 37.139 1.077 44.179 o
8 8 3 7.035 7.386 0.767 101.811 o
8 8 4 0.729 1.244 0.784 98.553 o
8 8 5 28.676 26.839 0.985 56.138 o
8 8 6 7.070 4.995 1.256 38.294 o
8 9 0 101.958 96.921 2.345 8.780 o
8 9 1 37.571 36.090 0.934 56.979 o
8 9 2 36.862 34.820 1.023 49.308 o
8 9 3 62.273 61.881 2.667 7.923 o
8 9 4 94.536 91.448 4.301 3.075 o
8 10 0 1.894 3.772 2.413 10.411 o
8 10 1 119.595 108.681 4.661 2.569 o
8 10 2 20.686 19.443 3.098 6.282 o
9 0 1 0.612 0.548 0.360 468.214 o
9 0 2 1.683 2.084 0.372 436.236 o
9 0 3 132.529 136.349 2.138 8.573 o
9 0 4 60.725 61.888 0.887 46.360 o
9 0 5 38.528 38.104 0.679 90.950 o
9 0 6 9.608 9.907 0.657 136.280 o
9 0 7 0.398 -0.146 0.528 217.378 o
9 0 8 0.053 -0.055 0.668 135.864 o
9 0 9 52.448 51.069 2.111 12.549 o
9 1 0 76.487 76.254 1.116 29.403 o
9 1 1 19.624 19.565 0.469 221.500 o
9 1 2 45.347 45.115 0.723 74.895 o
9 1 3 54.231 52.672 0.900 49.982 o
9 1 4 64.681 66.814 1.054 35.498 o
9 1 5 157.071 159.720 3.252 4.312 o
9 1 6 43.468 44.351 1.080 42.256 o
9 1 7 23.677 23.409 0.963 60.349 o
9 1 8 45.648 44.974 0.919 53.548 o
9 1 9 0.895 1.476 1.029 57.249 o
9 2 0 161.978 163.569 2.133 7.359 o
9 2 1 76.496 76.216 1.063 31.179 o
9 2 2 15.683 16.353 0.547 181.515 o
9 2 3 4.662 4.819 0.492 247.118 o
9 2 4 61.624 62.102 1.396 24.443 o
9 2 5 2.461 2.389 0.574 183.310 o
9 2 6 8.027 8.132 0.658 137.380 o
9 2 7 57.574 57.452 1.153 33.839 o
9 2 8 68.606 67.572 1.487 21.176 o
9 3 0 96.373 94.479 1.353 19.484 o
9 3 1 17.006 16.698 0.541 182.087 o
9 3 2 31.768 31.704 0.701 95.971 o
9 3 3 7.798 7.885 0.522 216.052 o
9 3 4 24.691 24.813 0.728 98.437 o
9 3 5 9.924 9.674 0.656 136.649 o
9 3 6 1.973 1.479 0.662 138.220 o
9 3 7 5.271 6.017 0.749 107.193 o
9 3 8 24.713 22.871 1.196 40.092 o
9 4 0 53.792 53.554 0.875 51.896 o
9 4 1 73.348 70.259 1.051 33.020 o
9 4 2 50.082 48.857 1.140 36.878 o
9 4 3 11.208 10.486 1.149 45.364 o
9 4 4 6.095 6.186 0.742 109.052 o
9 4 5 32.553 33.240 0.887 64.662 o
9 4 6 10.511 11.248 0.756 103.076 o
9 4 7 38.952 37.914 1.040 47.009 o
9 4 8 3.973 3.590 1.137 46.822 o
9 5 0 4.911 5.081 0.513 227.300 o
9 5 1 8.158 7.679 0.536 204.979 o
9 5 2 3.249 3.527 0.527 217.039 o
9 5 3 37.694 35.710 0.949 55.501 o
9 5 4 16.727 16.466 0.747 101.721 o
9 5 5 9.673 8.943 1.575 24.312 o
9 5 6 4.973 3.433 0.757 105.230 o
9 5 7 7.232 6.078 1.120 48.063 o
9 6 0 4.329 4.648 0.544 203.313 o
9 6 1 17.382 16.096 0.634 137.123 o
9 6 2 30.476 31.331 0.812 76.602 o
9 6 3 21.944 22.462 0.801 85.394 o
9 6 4 100.015 100.560 2.264 9.287 o
9 6 5 7.696 7.026 0.793 95.361 o
9 6 6 9.764 9.868 1.094 50.104 o
9 7 0 60.532 60.745 1.121 34.249 o
9 7 1 1.295 1.234 0.626 154.639 o
9 7 2 84.935 83.488 1.368 21.141 o
9 7 3 11.213 12.813 0.784 95.672 o
9 7 4 72.012 67.159 2.001 12.912 o
9 7 5 11.923 11.106 1.077 51.431 o
9 8 0 107.561 101.751 1.642 14.251 o
9 8 1 117.777 111.434 2.669 6.744 o
9 8 2 9.190 9.059 0.991 61.008 o
9 8 3 19.806 17.156 2.884 7.249 o
10 0 0 1.207 1.303 0.627 154.250 o
10 0 1 11.256 11.649 0.489 236.020 o
10 0 2 2.612 2.525 0.449 299.887 o
10 0 3 34.063 34.617 0.830 71.041 o
10 0 4 23.202 23.569 0.683 111.649 o
10 0 5 4.644 4.784 0.636 148.754 o
10 0 6 0.002 -0.034 0.829 88.332 o
10 0 7 44.904 41.635 1.310 30.545 o
10 1 0 0.046 -0.603 0.424 337.917 o
10 1 1 5.176 5.069 0.444 302.313 o
10 1 2 1.108 0.836 0.427 332.061 o
10 1 3 113.657 115.704 1.845 11.592 o
10 1 4 0.710 0.965 0.596 170.939 o
10 1 5 42.716 43.396 0.942 52.934 o
10 1 6 25.226 26.367 0.851 74.386 o
10 1 7 10.280 8.400 1.076 51.783 o
10 2 0 0.774 1.023 0.530 215.591 o
10 2 1 0.314 0.379 0.540 207.840 o
10 2 2 3.760 4.566 0.570 185.645 o
10 2 3 11.951 12.050 0.648 137.697 o
10 2 4 23.812 25.681 0.782 87.183 o
10 2 5 15.172 13.716 0.742 104.473 o
10 2 6 10.101 9.592 0.783 96.652 o
10 3 0 61.244 61.069 1.162 32.370 o
10 3 1 131.588 132.875 2.367 7.544 o
10 3 2 32.707 33.187 0.953 57.268 o
10 3 3 4.011 4.751 0.636 149.016 o
10 3 4 28.360 29.316 0.968 57.669 o
10 3 5 10.444 10.478 0.754 103.917 o
10 3 6 11.708 11.285 1.117 47.877 o
10 4 0 15.502 15.592 0.770 96.694 o
10 4 1 13.681 13.457 0.658 132.084 o
10 4 2 0.622 0.448 0.611 162.258 o
10 4 3 23.274 21.096 2.654 8.526 o
10 4 4 0.225 -0.025 0.701 123.567 o
10 4 5 16.027 14.721 1.117 47.281 o
10 4 6 13.486 13.386 1.825 18.079 o
10 5 0 73.205 71.022 1.160 29.153 o
10 5 1 19.390 18.606 0.730 103.963 o
10 5 2 4.422 4.154 0.668 135.081 o
10 5 3 52.931 54.176 1.121 36.658 o
10 5 4 131.935 133.160 3.268 4.620 o
10 5 5 49.451 51.163 3.039 6.325 o
10 6 0 1.004 0.619 0.674 133.636 o
10 6 1 9.534 9.132 0.737 109.153 o
10 6 2 1.165 0.592 0.883 77.806 o
10 6 3 51.624 53.368 2.462 9.410 o
10 6 4 7.211 2.679 2.991 6.777 o
11 0 1 25.855 24.609 0.697 105.344 o
11 0 2 7.752 7.642 0.585 172.789 o
11 0 3 15.363 13.808 0.733 106.716 o
11 0 4 0.279 0.298 1.009 59.525 o
11 1 0 76.798 76.617 1.445 20.839 o
11 1 1 4.375 4.211 0.732 112.714 o
11 1 2 16.402 15.007 1.002 58.311 o
11 1 3 10.480 9.601 1.202 41.531 o
11 1 4 43.108 37.560 7.517 1.069 o
11 2 0 17.896 17.020 1.001 57.974 o
11 2 1 35.609 33.806 1.465 26.168 o
11 2 2 10.332 10.514 0.983 61.793 o
11 2 3 1.475 1.492 1.008 59.651 o
11 3 0 3.705 3.325 0.971 64.149 o
11 3 1 2.887 2.760 0.960 65.716 o
11 3 2 29.105 28.174 1.166 41.133 o
11 4 0 16.892 16.116 1.892 16.767 o
11 4 1 0.389 0.763 1.675 21.620 o

_iucr_refine_instructions_details
;
TITL GA_150K_BLYP_CC-PVTZ OLEX2: imported from CIF
CELL 0.71073 7.487 9.496 9.7099 90 90 90
ZERR 4 0.002 0.0001 0.0004 0 0 0
LATT -1
SYMM 0.5-X,-Y,0.5+Z
SYMM 0.5+X,0.5-Y,-Z
SYMM -X,0.5+Y,0.5-Z
SFAC C H N O
UNIT 20 40 8 12

SIZE 0.1 0.08 0.05
TEMP -123(2)
CONF
ACTA 
MORE -1
BOND $H
WGHT 0.011823 0
FVAR 1.755808
REM <olex2.extras>
REM <HklSrc "%.\\ga_150K_BLYP_cc-pVTZ.hkl">
REM </olex2.extras>

O1    4     0.26858  0.96308  0.77790  11.00000  0.02205  0.01630  0.01222 =
 -0.00414  0.00483 -0.00785 
O2    4     0.43051  1.12565  0.88350  11.00000  0.01681  0.01878  0.00935 =
 -0.00419  0.00080 -0.00367 
O3    4     0.70918  0.94921  0.59976  11.00000  0.01740  0.01529  0.01294 =
 -0.00271 -0.00458  0.00337 
N1    3     0.44378  1.03578  0.52541  11.00000  0.01287  0.01168  0.00830 =
 -0.00168  0.00007  0.00127 
N2    3     0.73443  0.75567  0.40077  11.00000  0.01401  0.00961  0.01082 =
 -0.00057  0.00214  0.00152 
C1    1     0.37372  1.06549  0.77676  11.00000  0.01128  0.00979  0.00829 =
 -0.00178  0.00114  0.00052 
C2    1     0.42704  1.13423  0.63904  11.00000  0.01523  0.00902  0.00903 =
 -0.00124  0.00071  0.00053 
C3    1     0.28594  1.24452  0.60355  11.00000  0.03791  0.01785  0.01587 =
 -0.00011 -0.00174  0.01541 
C4    1     0.58969  0.95476  0.51359  11.00000  0.01269  0.00869  0.00785 =
 -0.00004  0.00024  0.00012 
C5    1     0.59933  0.86687  0.38160  11.00000  0.01585  0.01182  0.00863 =
 -0.00140 -0.00022  0.00230 
H1N1  2     0.35420  1.03914  0.44650  11.00000  0.02396  0.02193  0.02623 =
 -0.01109 -0.01103  0.00520 
H1N2  2     0.86346  0.79918  0.40531  11.00000  0.02062  0.02447  0.02274 =
 0.00725 -0.00000  0.00590 
H2N2  2     0.73541  0.67959  0.32300  11.00000  0.02488  0.02100  0.02167 =
 -0.00694  0.00252  0.00669 
H3N2  2     0.70423  0.70338  0.49134  11.00000  0.02635  0.02080  0.02343 =
 0.00867  0.00338  0.00239 
H2    2     0.55644  1.18245  0.65372  11.00000  0.03186  0.02367  0.01760 =
 -0.00718  0.00444 -0.00939 
H3A   2     0.15880  1.19361  0.58274  11.00000  0.03273  0.04539  0.04381 =
 -0.00583 -0.01177  0.01646 
H3B   2     0.32631  1.30012  0.51108  11.00000  0.07888  0.02985  0.03561 =
 0.00552 -0.00205  0.01831 
H3C   2     0.27076  1.31590  0.68953  11.00000  0.07254  0.04000  0.02897 =
 -0.00878  0.00006  0.03263 
H5A   2     0.47071  0.81628  0.35883  11.00000  0.02712  0.02697  0.03098 =
 -0.01781 -0.00558  0.00170 
H5B   2     0.63741  0.93280  0.29291  11.00000  0.04514  0.02142  0.01801 =
 0.00560  0.00260  0.01360 
HKLF 4

END
Q2 1 0.366667 1.425 0.725 11 0.05 0.13
Q3 1 0.433333 1.225 0.475 11 0.05 0.11
Q4 1 0.8 0.825 0.25 11 0.05 0.11
Q1 1 0.6 0.975 0.675 11 0.05 0.13
Q5 1 0.466667 1.025 0.35 11 0.05 0.1

  REM The information below was added by Olex2.
  REM
  REM R1 = 0.0151 for 2414 Fo > 4sig(Fo) and 0.0167 for all 2531 data
  REM 181 parameters refined using 0 restraints
  REM Highest difference peak 0.1307, deepest hole -0.1640
  REM Mean Shift 0.0001, Max Shift 0.0008.

  REM +++ Tabular Listing of Refinement Information +++
  REM R1_all = 0.0167
  REM R1_gt = 0.0151
  REM wR_ref = 0.0300
  REM GOOF = 1.2285
  REM Shift_max = 0.0008
  REM Shift_mean = 0.0001
  REM Reflections_all = 2531
  REM Reflections_gt = 2414
  REM Parameters = 181
  REM Hole = -0.1640
  REM Peak = 0.1307
  REM Flack = 0.3(6)

  
;
_olex2_submission_special_instructions  'No special instructions were received'
