# Supplementary material for: Fragmentation and transferability in Hirshfeld atom refinement
Source: IUCrJ. 2022 Feb 26;9(Pt 2):298–315. doi: 10.1107/S2052252522000690 (PMC8895009; doi:10.1107/S2052252522000690)
Supplement: Supplementary file 2 [file m-09-00298-sup2.zip › cif/frag_vs_no_frag/GLYALB08_frag_coarse_6.cif]

data_GLYALB08_frag_coarse_6
_audit_creation_date               2021-03-19
_audit_creation_method
;
Olex2 1.3
(compiled 2020.07.31 svn.rc2a77460 for OlexSys, GUI svn.r6145)
;
_audit_contact_author_address      ?
_audit_contact_author_email        ?
_audit_contact_author_name         ''
_audit_contact_author_phone        ?
_publ_contact_author_id_orcid      ?
_publ_section_references
;
Bourhis, L.J., Dolomanov, O.V., Gildea, R.J., Howard, J.A.K., Puschmann, H.
 (2015). Acta Cryst. A71, 59-75.

Dolomanov, O.V., Bourhis, L.J., Gildea, R.J, Howard, J.A.K. & Puschmann, H.
 (2009), J. Appl. Cryst. 42, 339-341.
;
_chemical_formula_moiety           'C5 H10 N2 O3'
_chemical_formula_sum              'C5 H10 N2 O3'
_chemical_formula_weight           146.147
_chemical_absolute_configuration   unk
loop_
  _atom_type_symbol
  _atom_type_scat_dispersion_real
  _atom_type_scat_dispersion_imag
  _atom_type_scat_Cromer_Mann_a1
  _atom_type_scat_Cromer_Mann_a2
  _atom_type_scat_Cromer_Mann_a3
  _atom_type_scat_Cromer_Mann_a4
  _atom_type_scat_Cromer_Mann_b1
  _atom_type_scat_Cromer_Mann_b2
  _atom_type_scat_Cromer_Mann_b3
  _atom_type_scat_Cromer_Mann_b4
  _atom_type_scat_Cromer_Mann_c
  _atom_type_scat_source
  _atom_type_scat_dispersion_source
 H 0.00000 0.00000 0.49300 0.32291 0.14019 0.04081 10.51090 26.12570 3.14236
 57.79970 0.0030380000826
 'International Tables Volume C Table 6.1.1.4 (pp. 500-502)'
 'Henke, Gullikson and Davis, At. Data and Nucl. Data Tables, 1993, 54, 2'
 C 0.00347 0.00161 2.31000 1.02000 1.58860 0.86500 20.84390 10.20750 0.56870
 51.65120 0.215599998832
 'International Tables Volume C Table 6.1.1.4 (pp. 500-502)'
 'Henke, Gullikson and Davis, At. Data and Nucl. Data Tables, 1993, 54, 2'
 O 0.01158 0.00611 3.04850 2.28680 1.54630 0.86700 13.27710 5.70110 0.32390
 32.90890 0.250800013542
 'International Tables Volume C Table 6.1.1.4 (pp. 500-502)'
 'Henke, Gullikson and Davis, At. Data and Nucl. Data Tables, 1993, 54, 2'
 N 0.00653 0.00323 12.21260 3.13220 2.01250 1.16630 0.00570 9.89330 28.99750
 0.58260 -11.5290002823
 'International Tables Volume C Table 6.1.1.4 (pp. 500-502)'
 'Henke, Gullikson and Davis, At. Data and Nucl. Data Tables, 1993, 54, 2'

_space_group_crystal_system        'orthorhombic'
_space_group_IT_number             19
_space_group_name_H-M_alt          'P 21 21 21'
_space_group_name_Hall             ' P 2ac 2ab'
loop_
  _space_group_symop_id
  _space_group_symop_operation_xyz
 1 x,y,z
 2 x+1/2,-y+1/2,-z
 3 -x,y+1/2,-z+1/2
 4 -x+1/2,-y,z+1/2

_symmetry_Int_Tables_number        19
_cell_length_a                     7.487(2)
_cell_length_b                     9.4960(1)
_cell_length_c                     9.7099(4)
_cell_angle_alpha                  90
_cell_angle_beta                   90
_cell_angle_gamma                  90
_cell_volume                       690.34(19)
_cell_formula_units_Z              4
_cell_measurement_temperature    150(2)
_cell_measurement_reflns_used    310
_cell_measurement_theta_min      6.04
_cell_measurement_theta_max      21.1
_exptl_crystal_description       Prismatic
_exptl_crystal_colour            Colourless
_exptl_absorpt_coefficient_mu      0.116
_exptl_crystal_density_diffrn      1.406
_exptl_crystal_F_000               312.191
_exptl_crystal_size_max            0.1
_exptl_crystal_size_mid            0.08
_exptl_crystal_size_min            0.05
_diffrn_measurement_device_type  'Bruker SMART-CCD'
_diffrn_reflns_av_R_equivalents    0.0262
_diffrn_reflns_av_unetI/netI       0.0206
_diffrn_reflns_Laue_measured_fraction_full  0.9894
_diffrn_reflns_Laue_measured_fraction_max  0.9743
_diffrn_reflns_limit_h_max         11
_diffrn_reflns_limit_h_min         -11
_diffrn_reflns_limit_k_max         13
_diffrn_reflns_limit_k_min         -13
_diffrn_reflns_limit_l_max         14
_diffrn_reflns_limit_l_min         -14
_diffrn_reflns_number              13135
_diffrn_reflns_point_group_measured_fraction_full  0.9912
_diffrn_reflns_point_group_measured_fraction_max  0.9675
_diffrn_reflns_theta_full          25.2417
_diffrn_reflns_theta_max           33.04
_diffrn_reflns_theta_min           3.00
_diffrn_ambient_temperature        150(2)
_diffrn_measured_fraction_theta_full  0.9894
_diffrn_measured_fraction_theta_max  0.9743
_diffrn_radiation_type             'Mo K\a'
_diffrn_radiation_wavelength       0.71073
_reflns_Friedel_coverage           0.958
_reflns_limit_h_max                11
_reflns_limit_h_min                -11
_reflns_limit_k_max                13
_reflns_limit_k_min                -13
_reflns_limit_l_max                14
_reflns_limit_l_min                -14
_reflns_number_gt                  2414
_reflns_number_total               2531
_reflns_threshold_expression       I>=2u(I)
_computing_molecular_graphics      'Olex2 1.3 (Dolomanov et al., 2009)'
_computing_publication_material    'Olex2 1.3 (Dolomanov et al., 2009)'
_computing_structure_refinement    'olex2.refine 1.3 (Bourhis et al., 2015)'
_refine_diff_density_max           0.1345
_refine_diff_density_min           -0.2573
_refine_diff_density_rms           0.0408
_refine_ls_abs_structure_details  
 'Flack, H. D. (1983). Acta Cryst. A39, 876-881.'
_refine_ls_abs_structure_Flack     0.3(6)
_refine_ls_d_res_high              0.6518
_refine_ls_d_res_low               6.7890
_refine_ls_goodness_of_fit_ref     1.3042
_refine_ls_hydrogen_treatment      refall
_refine_ls_matrix_type             full
_refine_ls_number_constraints      0
_refine_ls_number_parameters       181
_refine_ls_number_reflns           2531
_refine_ls_number_restraints       0
_refine_ls_R_factor_all            0.0177
_refine_ls_R_factor_gt             0.0161
_refine_ls_restrained_S_all        1.3042
_refine_ls_shift/su_max            0.0004
_refine_ls_shift/su_mean           0.0000
_refine_ls_structure_factor_coef   Fsqd
_refine_ls_weighting_details      
 'w=1/[\s^2^(Fo^2^)+(0.0125P)^2^] where P=(Fo^2^+2Fc^2^)/3'
_refine_ls_weighting_scheme        calc
_refine_ls_wR_factor_gt            0.0323
_refine_ls_wR_factor_ref           0.0325
_olex2_refinement_description
;
;
loop_
  _atom_site_label
  _atom_site_type_symbol
  _atom_site_fract_x
  _atom_site_fract_y
  _atom_site_fract_z
  _atom_site_U_iso_or_equiv
  _atom_site_adp_type
  _atom_site_occupancy
  _atom_site_refinement_flags_posn
 O1 O 0.26859(4) 0.96304(4) 0.77791(3) 0.01687(6) Uani 1.000000 .
 O2 O 0.43050(4) 1.12569(3) 0.88350(3) 0.01501(6) Uani 1.000000 .
 O3 O 0.70919(4) 0.94922(3) 0.59978(3) 0.01524(6) Uani 1.000000 .
 N1 N 0.44380(4) 1.03577(4) 0.52530(3) 0.01089(6) Uani 1.000000 .
 N2 N 0.73443(4) 0.75574(4) 0.40079(3) 0.01149(6) Uani 1.000000 .
 C1 C 0.37375(4) 1.06551(4) 0.77672(3) 0.00981(7) Uani 1.000000 .
 C2 C 0.42709(5) 1.13433(4) 0.63911(3) 0.01111(7) Uani 1.000000 .
 C3 C 0.28599(7) 1.24455(6) 0.60354(4) 0.02391(10) Uani 1.000000 .
 C4 C 0.58967(5) 0.95475(4) 0.51356(3) 0.00979(6) Uani 1.000000 .
 C5 C 0.59931(5) 0.86692(4) 0.38163(3) 0.01214(7) Uani 1.000000 .
 H1N1 H 0.3546(9) 1.0393(9) 0.4443(7) 0.0217(18) Uani 1.000000 .
 H1N2 H 0.8621(9) 0.8002(9) 0.4046(8) 0.0234(19) Uani 1.000000 .
 H2N2 H 0.7355(11) 0.6814(9) 0.3223(8) 0.0241(18) Uani 1.000000 .
 H3N2 H 0.7064(11) 0.7038(9) 0.4906(7) 0.0253(19) Uani 1.000000 .
 H2 H 0.5561(8) 1.1836(8) 0.6541(5) 0.0199(15) Uani 1.000000 .
 H3A H 0.1596(10) 1.1940(10) 0.5817(8) 0.044(2) Uani 1.000000 .
 H3B H 0.3271(13) 1.3019(11) 0.5125(9) 0.054(3) Uani 1.000000 .
 H3C H 0.2706(12) 1.3186(9) 0.6868(7) 0.041(2) Uani 1.000000 .
 H5A H 0.4690(8) 0.8187(9) 0.3587(7) 0.0283(18) Uani 1.000000 .
 H5B H 0.6366(10) 0.9336(8) 0.2930(6) 0.0275(18) Uani 1.000000 .

loop_
  _atom_site_aniso_label
  _atom_site_aniso_U_11
  _atom_site_aniso_U_22
  _atom_site_aniso_U_33
  _atom_site_aniso_U_12
  _atom_site_aniso_U_13
  _atom_site_aniso_U_23
 O1 0.02203(12) 0.01631(15) 0.01228(10) -0.00783(12) 0.00484(9) -0.00416(11)
 O2 0.01678(12) 0.01891(16) 0.00936(10) -0.00370(11) 0.00085(9) -0.00415(10)
 O3 0.01742(11) 0.01531(15) 0.01300(10) 0.00340(11) -0.00457(9) -0.00268(10)
 N1 0.01302(12) 0.01158(16) 0.00808(10) 0.00124(12) 0.00007(9) -0.00194(11)
 N2 0.01411(13) 0.00958(16) 0.01078(12) 0.00152(11) 0.00214(10) -0.00065(12)
 C1 0.01113(13) 0.00982(18) 0.00847(12) 0.00050(11) 0.00106(10) -0.00200(12)
 C2 0.01569(14) 0.00887(18) 0.00878(12) 0.00059(13) 0.00083(11) -0.00171(11)
 C3 0.0376(2) 0.0181(2) 0.01597(16) 0.01524(19) -0.00185(16) -0.00006(17)
 C4 0.01276(14) 0.00874(17) 0.00788(11) 0.00013(13) 0.00014(10) -0.00011(11)
 C5 0.01586(15) 0.01182(19) 0.00873(13) 0.00235(13) -0.00023(10) -0.00143(12)
 H1N1 0.023(4) 0.018(5) 0.024(3) 0.011(4) -0.006(3) -0.012(4)
 H1N2 0.017(4) 0.026(5) 0.027(4) 0.008(4) -0.002(3) 0.004(4)
 H2N2 0.028(5) 0.016(5) 0.028(4) 0.006(4) 0.003(3) -0.005(4)
 H3N2 0.031(5) 0.025(5) 0.019(4) 0.003(4) 0.006(3) 0.001(4)
 H2 0.022(3) 0.020(4) 0.017(3) -0.007(3) 0.003(3) -0.006(3)
 H3A 0.035(4) 0.052(6) 0.044(5) 0.016(5) -0.010(4) -0.002(5)
 H3B 0.068(6) 0.053(7) 0.041(5) 0.025(6) -0.007(4) 0.021(5)
 H3C 0.062(5) 0.037(5) 0.024(4) 0.026(5) -0.003(4) -0.016(4)
 H5A 0.026(4) 0.030(5) 0.029(3) -0.001(4) -0.002(3) -0.013(4)
 H5B 0.049(5) 0.020(4) 0.013(3) 0.014(4) 0.004(3) 0.009(3)

loop_
  _geom_bond_atom_site_label_1
  _geom_bond_atom_site_label_2
  _geom_bond_distance
  _geom_bond_site_symmetry_2
  _geom_bond_publ_flag
 O1 C1 1.2517(5) . ?
 O2 C1 1.2578(4) . ?
 O3 C4 1.2265(4) . ?
 N1 C2 1.4536(5) . ?
 N1 C4 1.3408(5) . ?
 N1 H1N1 1.032(7) . ?
 N2 C5 1.4740(5) . ?
 N2 H1N2 1.046(7) . ?
 N2 H2N2 1.039(8) . ?
 N2 H3N2 1.024(8) . ?
 C1 C2 1.5401(5) . ?
 C2 C3 1.5267(6) . ?
 C2 H2 1.083(6) . ?
 C3 H3A 1.082(8) . ?
 C3 H3B 1.083(9) . ?
 C3 H3C 1.078(7) . ?
 C4 C5 1.5304(5) . ?
 C5 H5A 1.100(6) . ?
 C5 H5B 1.104(6) . ?

loop_
  _geom_angle_atom_site_label_1
  _geom_angle_atom_site_label_2
  _geom_angle_atom_site_label_3
  _geom_angle
  _geom_angle_site_symmetry_1
  _geom_angle_site_symmetry_3
  _geom_angle_publ_flag
 C4 N1 C2 120.28(3) . . ?
 H1N1 N1 C2 120.2(4) . . ?
 H1N1 N1 C4 118.8(4) . . ?
 H1N2 N2 C5 110.0(4) . . ?
 H2N2 N2 C5 113.5(5) . . ?
 H2N2 N2 H1N2 107.1(6) . . ?
 H3N2 N2 C5 108.2(4) . . ?
 H3N2 N2 H1N2 110.6(6) . . ?
 H3N2 N2 H2N2 107.4(6) . . ?
 O2 C1 O1 123.92(3) . . ?
 C2 C1 O1 120.07(3) . . ?
 C2 C1 O2 115.77(3) . . ?
 C1 C2 N1 114.12(3) . . ?
 C3 C2 N1 109.21(3) . . ?
 C3 C2 C1 107.93(3) . . ?
 H2 C2 N1 107.6(3) . . ?
 H2 C2 C1 107.4(3) . . ?
 H2 C2 C3 110.6(4) . . ?
 H3A C3 C2 110.2(5) . . ?
 H3B C3 C2 109.4(5) . . ?
 H3B C3 H3A 108.2(6) . . ?
 H3C C3 C2 110.6(4) . . ?
 H3C C3 H3A 110.1(7) . . ?
 H3C C3 H3B 108.3(7) . . ?
 N1 C4 O3 124.12(3) . . ?
 C5 C4 O3 120.90(3) . . ?
 C5 C4 N1 114.98(3) . . ?
 C4 C5 N2 108.48(3) . . ?
 H5A C5 N2 109.6(4) . . ?
 H5A C5 C4 110.7(3) . . ?
 H5B C5 N2 109.6(4) . . ?
 H5B C5 C4 110.6(4) . . ?
 H5B C5 H5A 107.8(6) . . ?

loop_
  _geom_torsion_atom_site_label_1
  _geom_torsion_atom_site_label_2
  _geom_torsion_atom_site_label_3
  _geom_torsion_atom_site_label_4
  _geom_torsion
  _geom_torsion_site_symmetry_1
  _geom_torsion_site_symmetry_2
  _geom_torsion_site_symmetry_3
  _geom_torsion_site_symmetry_4
  _geom_torsion_publ_flag
 O1 C1 C2 N1 -35.37(4) . . . . ?
 O1 C1 C2 C3 86.21(4) . . . . ?
 O2 C1 C2 N1 150.10(3) . . . . ?
 O2 C1 C2 C3 -88.32(4) . . . . ?
 O3 C4 N1 C2 5.79(5) . . . . ?
 O3 C4 C5 N2 16.46(4) . . . . ?
 N1 C4 C5 N2 -163.77(3) . . . . ?

loop_
  _refln_index_h
  _refln_index_k
  _refln_index_l
  _refln_F_squared_calc
  _refln_F_squared_meas
  _refln_F_squared_sigma
  _refln_F_squared_weight
  _refln_observed_status
-11 -4 -1 0.387 0.505 1.817 18.565 o
-11 -3 -2 28.993 26.938 1.076 47.743 o
-11 -3 -1 2.762 2.407 1.305 35.960 o
-11 -2 -3 1.539 1.460 0.952 67.599 o
-11 -2 -2 10.277 11.008 0.967 64.357 o
-11 -2 -1 35.681 33.484 1.549 23.641 o
-11 -1 -4 42.846 36.918 2.161 12.425 o
-11 -1 -3 10.253 10.355 0.750 105.939 o
-11 -1 -2 16.415 15.428 0.765 97.878 o
-11 -1 -1 4.237 4.017 0.673 134.492 o
-10 -6 -3 51.559 49.484 3.638 4.492 o
-10 -6 -2 1.050 1.001 0.962 66.187 o
-10 -6 -1 9.468 9.001 0.710 118.450 o
-10 -5 -4 131.304 132.688 3.350 4.395 o
-10 -5 -3 52.810 48.548 1.493 23.190 o
-10 -5 -2 4.401 4.167 0.621 157.834 o
-10 -5 -1 19.073 19.197 0.713 108.339 o
-10 -4 -5 16.096 16.579 0.980 61.135 o
-10 -4 -4 0.237 0.489 0.588 177.448 o
-10 -4 -3 22.992 22.495 0.672 114.999 o
-10 -4 -2 0.619 0.461 0.580 181.958 o
-10 -4 -1 13.764 13.237 0.633 142.731 o
-10 -3 -6 11.730 11.894 1.016 58.118 o
-10 -3 -5 10.278 9.737 0.586 170.268 o
-10 -3 -4 28.242 28.160 0.740 91.201 o
-10 -3 -3 3.993 3.977 0.570 186.969 o
-10 -3 -2 32.716 33.888 0.775 79.342 o
-10 -3 -1 131.505 131.530 2.096 8.627 o
-10 -2 -7 31.105 29.695 4.262 3.347 o
-10 -2 -6 10.320 9.612 0.883 77.084 o
-10 -2 -5 14.948 13.513 0.678 124.566 o
-10 -2 -4 23.753 24.358 0.728 98.859 o
-10 -2 -3 12.230 12.281 0.632 144.981 o
-10 -2 -2 3.890 4.280 0.552 199.619 o
-10 -2 -1 0.340 -0.340 0.532 216.190 o
-10 -1 -7 10.438 10.076 1.033 56.542 o
-10 -1 -6 25.294 25.201 0.737 95.207 o
-10 -1 -5 42.831 42.374 0.943 52.149 o
-10 -1 -4 0.689 1.211 0.571 187.673 o
-10 -1 -3 113.420 114.703 1.492 14.400 o
-10 -1 -2 1.094 0.934 0.454 297.063 o
-10 -1 -1 5.238 5.330 0.462 281.852 o
-9 -8 -3 19.440 15.945 2.694 8.382 o
-9 -8 -2 9.000 8.390 0.718 116.159 o
-9 -8 -1 117.435 115.092 1.795 11.447 o
-9 -7 -5 11.829 10.947 2.686 8.468 o
-9 -7 -4 71.189 69.637 2.176 11.110 o
-9 -7 -3 11.079 11.013 0.673 129.723 o
-9 -7 -2 85.585 85.365 1.286 21.897 o
-9 -7 -1 1.253 0.592 0.597 171.575 o
-9 -6 -6 9.835 8.247 0.792 95.733 o
-9 -6 -5 7.718 7.514 0.623 154.123 o
-9 -6 -4 98.854 99.035 1.613 14.820 o
-9 -6 -3 21.688 21.885 0.690 111.301 o
-9 -6 -2 30.135 30.869 0.754 85.897 o
-9 -6 -1 17.437 16.899 0.591 154.701 o
-9 -5 -7 7.243 5.679 1.424 30.126 o
-9 -5 -6 4.886 5.027 0.609 163.385 o
-9 -5 -5 9.554 9.828 0.728 112.411 o
-9 -5 -4 16.442 16.401 0.811 87.643 o
-9 -5 -3 37.782 36.327 0.730 81.659 o
-9 -5 -2 3.150 3.422 0.493 249.925 o
-9 -5 -1 8.294 8.540 0.517 220.226 o
-9 -4 -8 3.997 1.668 1.609 23.643 o
-9 -4 -7 38.800 38.028 0.875 61.358 o
-9 -4 -6 10.191 11.220 0.522 211.654 o
-9 -4 -5 32.593 33.176 0.787 77.842 o
-9 -4 -4 6.116 5.965 0.500 239.561 o
-9 -4 -3 11.176 11.691 0.633 145.406 o
-9 -4 -2 49.648 50.893 0.811 58.329 o
-9 -4 -1 73.098 74.990 1.118 29.154 o
-9 -3 -8 24.647 25.589 0.796 83.767 o
-9 -3 -7 5.441 5.383 0.516 225.925 o
-9 -3 -6 2.009 2.057 0.472 274.449 o
-9 -3 -5 9.877 10.133 0.487 242.895 o
-9 -3 -4 24.762 25.329 0.609 130.918 o
-9 -3 -3 7.678 7.618 0.478 257.556 o
-9 -3 -2 31.752 31.230 0.665 102.438 o
-9 -3 -1 17.102 16.519 0.573 164.254 o
-9 -2 -9 31.987 29.351 4.695 2.760 o
-9 -2 -8 68.025 66.643 0.973 36.884 o
-9 -2 -7 57.558 58.730 0.891 46.433 o
-9 -2 -6 7.967 8.610 0.492 243.070 o
-9 -2 -5 2.560 2.537 0.468 278.535 o
-9 -2 -4 61.986 61.340 0.928 42.026 o
-9 -2 -3 4.525 4.558 0.444 306.082 o
-9 -2 -2 15.589 15.930 0.544 182.976 o
-9 -2 -1 76.279 75.151 1.444 20.506 o
-9 -1 -9 0.895 0.177 1.283 37.220 o
-9 -1 -8 46.005 47.377 0.805 62.175 o
-9 -1 -7 23.756 23.332 0.603 135.771 o
-9 -1 -6 43.425 43.498 0.854 59.767 o
-9 -1 -5 157.325 160.254 2.044 7.564 o
-9 -1 -4 64.728 66.596 0.961 38.475 o
-9 -1 -3 54.353 54.349 1.042 39.584 o
-9 -1 -2 45.071 48.629 0.736 69.844 o
-9 -1 -1 19.602 20.399 0.485 206.240 o
-8 -10 -2 20.855 21.777 2.374 10.743 o
-8 -10 -1 119.056 119.268 4.446 2.787 o
-8 -9 -5 12.999 13.895 2.354 11.002 o
-8 -9 -4 94.353 84.942 2.183 10.097 o
-8 -9 -3 62.337 63.312 1.419 23.311 o
-8 -9 -2 36.843 35.227 0.823 69.365 o
-8 -9 -1 37.015 37.122 0.897 60.152 o
-8 -8 -6 6.917 5.715 0.941 68.668 o
-8 -8 -5 28.493 28.079 0.731 92.712 o
-8 -8 -4 0.665 0.944 0.564 192.740 o
-8 -8 -3 7.104 7.415 0.557 192.685 o
-8 -8 -2 39.835 39.345 0.810 67.928 o
-8 -8 -1 34.262 34.301 0.906 61.021 o
-8 -7 -7 17.422 15.743 0.759 98.726 o
-8 -7 -6 28.342 28.692 0.740 90.862 o
-8 -7 -5 27.122 27.063 0.699 101.452 o
-8 -7 -4 18.853 18.734 0.727 104.939 o
-8 -7 -3 58.192 60.278 0.995 39.947 o
-8 -7 -2 23.874 23.622 0.624 128.075 o
-8 -7 -1 19.459 19.213 0.586 152.527 o
-8 -6 -8 48.909 47.464 1.351 27.957 o
-8 -6 -7 67.351 67.014 1.696 17.094 o
-8 -6 -6 2.594 2.699 0.514 230.956 o
-8 -6 -5 47.227 46.467 0.902 52.902 o
-8 -6 -4 4.296 4.117 0.497 244.853 o
-8 -6 -3 24.782 26.431 0.646 118.217 o
-8 -6 -2 73.480 70.128 1.462 20.710 o
-8 -6 -1 39.337 38.569 0.727 79.823 o
-8 -5 -9 20.329 19.040 3.133 6.202 o
-8 -5 -8 0.125 0.152 0.565 191.947 o
-8 -5 -7 14.811 15.190 0.601 154.482 o
-8 -5 -6 6.329 6.383 0.519 222.607 o
-8 -5 -5 5.259 5.372 0.482 258.633 o
-8 -5 -4 9.972 9.925 0.483 246.334 o
-8 -5 -3 16.468 17.370 0.446 252.120 o
-8 -5 -2 86.295 85.736 1.276 21.973 o
-8 -5 -1 24.610 24.940 0.540 158.364 o
-8 -4 -9 2.540 2.448 0.613 162.794 o
-8 -4 -8 44.017 44.596 0.875 57.184 o
-8 -4 -7 17.916 18.015 0.599 149.790 o
-8 -4 -6 15.035 15.365 0.457 249.936 o
-8 -4 -5 27.570 28.381 0.543 147.361 o
-8 -4 -4 86.783 87.970 1.056 26.570 o
-8 -4 -3 14.257 14.463 0.480 233.341 o
-8 -4 -2 53.945 54.288 0.803 55.546 o
-8 -4 -1 18.099 17.730 0.469 226.342 o
-8 -3 -10 40.040 39.654 2.044 13.836 o
-8 -3 -9 26.735 25.266 0.734 94.716 o
-8 -3 -8 23.388 23.880 0.563 151.892 o
-8 -3 -7 15.074 15.797 0.476 232.423 o
-8 -3 -6 45.712 45.241 0.698 75.441 o
-8 -3 -5 124.160 126.869 1.500 13.039 o
-8 -3 -4 9.756 9.895 0.436 298.712 o
-8 -3 -3 129.038 125.620 1.828 10.379 o
-8 -3 -2 33.982 34.244 0.617 109.025 o
-8 -3 -1 29.498 28.905 0.587 128.010 o
-8 -2 -10 14.585 14.994 0.678 124.186 o
-8 -2 -9 58.876 58.862 0.878 46.626 o
-8 -2 -8 1.510 1.626 0.438 318.713 o
-8 -2 -7 0.258 0.019 0.392 398.165 o
-8 -2 -6 23.966 24.808 0.537 161.259 o
-8 -2 -5 42.195 41.653 0.692 81.127 o
-8 -2 -4 17.386 18.610 0.473 224.468 o
-8 -2 -3 45.252 45.936 0.704 74.800 o
-8 -2 -2 149.094 148.525 1.882 8.736 o
-8 -2 -1 67.008 64.159 1.014 35.815 o
-8 -1 -10 123.143 123.177 1.882 10.357 o
-8 -1 -9 0.641 0.842 0.585 178.894 o
-8 -1 -8 53.110 52.010 0.801 56.922 o
-8 -1 -7 15.636 15.440 0.464 241.847 o
-8 -1 -6 84.454 84.356 1.232 23.261 o
-8 -1 -5 19.628 19.908 0.452 231.439 o
-8 -1 -4 148.785 149.321 1.623 10.031 o
-8 -1 -3 26.162 27.145 0.546 150.178 o
-8 -1 -2 59.412 59.976 0.866 46.921 o
-8 -1 -1 35.613 34.320 0.552 122.786 o
-7 -11 -3 32.413 34.435 2.069 13.761 o
-7 -11 -2 56.914 59.040 2.707 7.807 o
-7 -11 -1 88.898 87.306 3.481 4.593 o
-7 -10 -5 6.685 5.887 0.935 69.655 o
-7 -10 -4 12.994 11.466 0.736 108.121 o
-7 -10 -3 51.289 47.515 1.012 43.241 o
-7 -10 -2 4.751 3.820 0.693 126.821 o
-7 -10 -1 37.474 37.369 1.063 45.396 o
-7 -9 -7 29.768 29.529 2.034 14.339 o
-7 -9 -6 26.940 27.492 0.842 74.353 o
-7 -9 -5 5.935 5.608 0.990 62.230 o
-7 -9 -4 13.361 13.961 0.731 108.704 o
-7 -9 -3 10.909 11.026 0.686 125.315 o
-7 -9 -2 80.902 81.391 1.148 26.106 o
-7 -9 -1 115.598 113.411 1.594 13.296 o
-7 -8 -8 12.025 11.899 1.863 17.548 o
-7 -8 -7 6.349 6.571 0.531 212.554 o
-7 -8 -6 13.743 13.352 0.663 130.881 o
-7 -8 -5 34.997 35.749 0.701 89.315 o
-7 -8 -4 1.768 1.517 0.483 261.817 o
-7 -8 -3 3.903 3.616 0.474 270.551 o
-7 -8 -2 57.819 60.824 1.182 31.587 o
-7 -8 -1 16.359 16.997 0.583 159.868 o
-7 -7 -9 50.553 63.414 7.688 1.029 o
-7 -7 -8 14.330 13.710 0.666 129.237 o
-7 -7 -7 32.771 32.567 0.691 95.019 o
-7 -7 -6 87.868 88.096 1.371 19.822 o
-7 -7 -5 10.856 11.012 0.470 255.696 o
-7 -7 -4 39.215 38.234 0.749 76.813 o
-7 -7 -3 43.042 44.967 0.788 66.647 o
-7 -7 -2 41.513 42.930 0.726 76.245 o
-7 -7 -1 13.665 14.058 0.516 207.055 o
-7 -6 -10 24.045 22.852 3.938 3.930 o
-7 -6 -9 6.795 7.010 0.579 179.120 o
-7 -6 -8 60.675 61.024 1.083 35.005 o
-7 -6 -7 4.919 5.531 0.512 230.170 o
-7 -6 -6 24.002 25.218 1.039 52.252 o
-7 -6 -5 19.703 19.724 0.523 183.186 o
-7 -6 -4 56.463 57.489 1.732 17.478 o
-7 -6 -3 17.533 17.252 0.659 127.121 o
-7 -6 -2 30.341 30.433 0.617 116.735 o
-7 -6 -1 12.126 12.339 0.435 288.234 o
-7 -5 -10 33.011 30.825 1.393 29.135 o
-7 -5 -9 6.871 6.959 0.623 154.896 o
-7 -5 -8 58.948 57.828 0.934 43.458 o
-7 -5 -7 3.552 2.954 0.434 322.380 o
-7 -5 -6 48.568 50.438 0.800 60.179 o
-7 -5 -5 15.796 16.538 0.496 213.793 o
-7 -5 -4 13.892 15.187 0.891 74.247 o
-7 -5 -3 15.892 15.283 0.459 246.093 o
-7 -5 -2 10.113 9.809 0.365 412.455 o
-7 -5 -1 13.091 12.644 0.375 367.766 o
-7 -4 -11 5.109 7.089 4.216 3.446 o
-7 -4 -10 75.645 76.291 1.159 27.304 o
-7 -4 -9 5.807 6.541 0.520 221.579 o
-7 -4 -8 21.921 21.505 0.573 152.127 o
-7 -4 -7 28.099 29.999 0.870 69.177 o
-7 -4 -6 29.011 29.471 0.727 92.617 o
-7 -4 -5 100.419 101.229 1.105 21.809 o
-7 -4 -4 1.801 1.675 0.295 698.187 o
-7 -4 -3 29.797 30.572 0.547 138.954 o
-7 -4 -2 37.966 38.064 0.595 105.630 o
-7 -4 -1 13.196 12.793 0.367 380.088 o
-7 -3 -11 23.943 23.206 1.528 25.297 o
-7 -3 -10 15.041 16.073 0.628 141.851 o
-7 -3 -9 28.128 28.709 0.660 109.204 o
-7 -3 -8 46.863 47.610 1.186 34.940 o
-7 -3 -7 1.454 1.646 0.333 549.191 o
-7 -3 -6 207.706 214.666 2.135 5.345 o
-7 -3 -5 6.047 6.352 0.409 353.281 o
-7 -3 -4 151.749 154.572 1.782 8.977 o
-7 -3 -3 46.253 45.344 0.689 76.035 o
-7 -3 -2 173.436 168.606 1.947 7.281 o
-7 -3 -1 68.120 71.058 1.091 31.611 o
-7 -2 -11 45.164 44.363 0.911 53.471 o
-7 -2 -10 80.863 78.855 1.027 29.714 o
-7 -2 -9 13.105 14.134 0.462 253.600 o
-7 -2 -8 24.003 24.349 0.525 167.250 o
-7 -2 -7 15.545 15.381 0.412 295.232 o
-7 -2 -6 70.633 73.322 0.866 39.506 o
-7 -2 -5 44.769 45.269 0.647 83.375 o
-7 -2 -4 107.691 109.710 1.332 16.964 o
-7 -2 -3 61.168 62.065 0.827 48.036 o
-7 -2 -2 66.050 65.041 0.946 38.998 o
-7 -2 -1 52.731 51.728 0.733 63.383 o
-7 -1 -11 16.356 15.644 0.691 118.377 o
-7 -1 -10 9.270 9.535 0.578 176.196 o
-7 -1 -9 14.337 14.434 0.557 178.667 o
-7 -1 -8 15.960 15.989 0.561 173.017 o
-7 -1 -7 61.829 62.151 0.849 46.380 o
-7 -1 -6 59.959 60.047 0.835 48.580 o
-7 -1 -5 4.275 4.135 0.299 663.676 o
-7 -1 -4 3.245 3.141 0.273 804.163 o
-7 -1 -3 105.379 106.783 1.172 19.585 o
-7 -1 -2 273.451 276.034 3.367 2.650 o
-7 -1 -1 190.230 187.583 2.113 6.078 o
-6 -11 -4 62.278 57.922 1.953 13.946 o
-6 -11 -3 3.974 3.497 0.908 74.138 o
-6 -11 -2 8.478 8.491 0.819 89.772 o
-6 -11 -1 8.491 9.914 0.961 65.427 o
-6 -10 -7 39.386 39.448 3.802 4.170 o
-6 -10 -6 0.833 0.476 0.861 82.578 o
-6 -10 -5 61.697 56.248 2.144 11.880 o
-6 -10 -4 5.537 5.339 0.541 206.304 o
-6 -10 -3 129.060 130.260 1.724 10.949 o
-6 -10 -2 24.230 24.159 0.821 80.013 o
-6 -10 -1 31.829 31.782 1.275 34.324 o
-6 -9 -8 10.411 9.454 1.024 57.608 o
-6 -9 -7 59.089 57.539 0.988 40.464 o
-6 -9 -6 6.806 7.361 0.548 198.965 o
-6 -9 -5 74.766 74.029 2.553 8.294 o
-6 -9 -4 24.905 23.760 0.669 113.153 o
-6 -9 -3 10.756 10.564 0.539 198.732 o
-6 -9 -2 19.872 18.896 0.854 77.626 o
-6 -9 -1 50.975 50.795 1.082 38.855 o
-6 -8 -9 12.513 12.461 0.668 130.259 o
-6 -8 -8 51.679 55.423 1.842 15.986 o
-6 -8 -7 9.169 7.802 1.024 57.745 o
-6 -8 -6 36.235 39.843 1.344 30.268 o
-6 -8 -5 82.592 85.213 2.065 11.447 o
-6 -8 -4 287.389 300.639 4.380 1.885 o
-6 -8 -3 22.624 22.016 0.628 129.681 o
-6 -8 -2 41.050 41.053 1.388 27.982 o
-6 -8 -1 13.861 14.148 0.604 154.793 o
-6 -7 -10 22.843 20.940 2.458 10.017 o
-6 -7 -9 36.964 34.112 0.719 85.091 o
-6 -7 -8 14.057 14.202 0.512 208.894 o
-6 -7 -7 47.358 48.724 0.766 64.878 o
-6 -7 -6 22.356 23.022 0.595 141.325 o
-6 -7 -5 30.569 31.359 0.653 106.433 o
-6 -7 -4 13.479 13.762 0.534 195.012 o
-6 -7 -3 35.920 36.414 0.926 57.689 o
-6 -7 -2 57.800 57.110 1.198 31.347 o
-6 -7 -1 63.634 62.470 1.518 20.905 o
-6 -6 -11 35.064 34.725 2.942 6.927 o
-6 -6 -10 59.341 61.213 0.993 39.552 o
-6 -6 -9 45.257 44.755 0.802 63.683 o
-6 -6 -8 58.944 59.050 0.893 45.667 o
-6 -6 -7 57.235 59.510 1.066 36.850 o
-6 -6 -6 56.191 57.388 0.866 48.984 o
-6 -6 -5 47.797 48.732 0.713 70.422 o
-6 -6 -4 7.120 7.363 0.384 394.431 o
-6 -6 -3 14.771 14.516 0.413 299.846 o
-6 -6 -2 75.369 77.783 1.205 25.959 o
-6 -6 -1 197.445 203.022 2.452 5.009 o
-6 -5 -11 46.807 46.215 1.853 16.245 o
-6 -5 -10 62.608 62.643 1.088 34.086 o
-6 -5 -9 14.537 14.130 0.585 163.364 o
-6 -5 -8 6.545 7.160 0.635 149.522 o
-6 -5 -7 19.617 19.866 0.484 207.804 o
-6 -5 -6 33.736 34.475 0.601 113.133 o
-6 -5 -5 21.910 21.606 0.623 132.572 o
-6 -5 -4 196.452 192.422 4.361 2.453 o
-6 -5 -3 33.825 33.853 0.587 116.986 o
-6 -5 -2 284.583 284.034 3.405 2.526 o
-6 -5 -1 15.115 15.660 0.434 272.304 o
-6 -4 -12 54.287 50.131 4.527 2.927 o
-6 -4 -11 8.869 9.154 0.596 166.688 o
-6 -4 -10 80.158 81.250 1.200 24.955 o
-6 -4 -9 4.037 4.293 0.445 305.806 o
-6 -4 -8 119.289 118.580 1.851 10.852 o
-6 -4 -7 16.162 16.684 0.448 252.719 o
-6 -4 -6 57.416 58.049 0.823 51.177 o
-6 -4 -5 7.318 7.568 0.332 516.913 o
-6 -4 -4 246.983 253.107 2.586 3.737 o
-6 -4 -3 42.860 42.476 0.565 101.302 o
-6 -4 -2 136.275 133.756 1.536 11.709 o
-6 -4 -1 38.081 37.473 0.586 107.909 o
-6 -3 -12 101.808 100.731 2.154 9.799 o
-6 -3 -11 12.475 12.174 0.599 159.859 o
-6 -3 -10 23.867 22.842 1.683 21.003 o
-6 -3 -9 21.475 22.181 0.567 154.951 o
-6 -3 -8 3.067 2.800 0.373 435.860 o
-6 -3 -7 93.446 95.852 1.097 23.628 o
-6 -3 -6 37.769 39.008 0.520 122.938 o
-6 -3 -5 28.635 29.309 0.586 129.218 o
-6 -3 -4 105.353 106.760 1.198 19.220 o
-6 -3 -3 30.154 30.695 0.554 135.990 o
-6 -3 -2 140.021 140.489 1.599 10.875 o
-6 -3 -1 3.544 3.814 0.253 925.637 o
-6 -2 -12 2.939 2.526 0.572 186.274 o
-6 -2 -11 40.889 40.937 0.823 65.204 o
-6 -2 -10 45.205 46.590 0.735 70.660 o
-6 -2 -9 39.190 40.178 0.606 100.171 o
-6 -2 -8 27.541 28.006 0.483 173.463 o
-6 -2 -7 93.541 94.724 1.122 23.206 o
-6 -2 -6 51.388 52.130 0.866 52.456 o
-6 -2 -5 242.948 239.482 2.363 4.158 o
-6 -2 -4 276.087 281.550 2.879 3.006 o
-6 -2 -3 299.085 295.032 4.309 1.888 o
-6 -2 -2 95.053 94.989 1.481 16.984 o
-6 -2 -1 102.592 100.725 1.278 18.788 o
-6 -1 -12 9.067 7.828 0.610 159.532 o
-6 -1 -11 35.304 35.684 0.918 58.986 o
-6 -1 -10 27.295 27.980 0.533 152.022 o
-6 -1 -9 115.354 117.478 1.318 15.932 o
-6 -1 -8 165.205 170.725 2.024 7.238 o
-6 -1 -7 112.071 112.568 1.284 16.926 o
-6 -1 -6 46.315 46.437 0.650 80.666 o
-6 -1 -5 101.488 100.505 1.217 19.878 o
-6 -1 -4 173.884 170.247 2.377 5.938 o
-6 -1 -3 2.864 3.138 0.252 948.140 o
-6 -1 -2 91.486 92.420 1.019 25.990 o
-6 -1 -1 110.922 110.934 1.214 18.023 o
-5 -12 -3 22.206 21.544 2.017 14.781 o
-5 -12 -2 41.221 38.355 1.666 20.221 o
-5 -12 -1 18.450 18.275 1.242 38.395 o
-5 -11 -7 36.372 34.659 3.400 5.210 o
-5 -11 -6 5.143 3.562 1.975 15.691 o
-5 -11 -5 46.364 43.712 1.844 16.459 o
-5 -11 -4 0.951 0.629 0.752 108.232 o
-5 -11 -3 30.973 31.201 1.198 38.661 o
-5 -11 -2 17.257 18.017 1.038 54.439 o
-5 -11 -1 38.644 40.060 1.316 31.088 o
-5 -10 -8 0.735 1.331 0.987 62.930 o
-5 -10 -7 52.348 53.312 1.578 20.955 o
-5 -10 -6 8.315 8.016 0.699 122.604 o
-5 -10 -5 4.467 3.944 0.743 110.361 o
-5 -10 -4 14.714 12.973 1.227 39.845 o
-5 -10 -3 14.679 14.299 0.922 69.320 o
-5 -10 -2 36.048 35.358 0.744 81.144 o
-5 -10 -1 41.897 41.317 0.932 53.714 o
-5 -9 -9 76.018 72.401 2.001 12.561 o
-5 -9 -8 21.341 21.774 0.919 66.796 o
-5 -9 -7 26.050 26.099 0.880 69.589 o
-5 -9 -6 11.499 11.452 0.685 125.217 o
-5 -9 -5 45.238 44.023 2.465 9.588 o
-5 -9 -4 25.086 25.221 0.586 138.391 o
-5 -9 -3 62.975 63.586 1.135 32.031 o
-5 -9 -2 1.801 1.676 0.462 286.627 o
-5 -9 -1 2.523 2.364 0.468 278.452 o
-5 -8 -10 16.197 14.484 0.886 74.409 o
-5 -8 -9 14.883 14.001 0.653 133.288 o
-5 -8 -8 2.997 2.890 0.470 275.271 o
-5 -8 -7 8.976 8.945 0.458 275.822 o
-5 -8 -6 33.757 33.161 0.642 104.200 o
-5 -8 -5 74.501 77.241 1.075 29.941 o
-5 -8 -4 21.451 20.701 0.538 170.438 o
-5 -8 -3 29.193 28.499 0.624 117.741 o
-5 -8 -2 38.219 37.559 0.725 81.575 o
-5 -8 -1 53.301 50.553 1.111 36.819 o
-5 -7 -11 18.160 17.749 2.263 11.853 o
-5 -7 -10 21.555 21.328 0.611 137.417 o
-5 -7 -9 26.563 26.767 0.603 128.978 o
-5 -7 -8 84.448 85.647 1.226 23.287 o
-5 -7 -7 36.312 37.418 0.786 74.024 o
-5 -7 -6 86.769 88.069 1.337 20.570 o
-5 -7 -5 64.025 64.836 1.116 32.377 o
-5 -7 -4 88.356 92.537 1.708 14.661 o
-5 -7 -3 169.785 173.294 2.747 5.055 o
-5 -7 -2 60.321 60.704 1.181 31.148 o
-5 -7 -1 63.830 64.407 1.782 16.054 o
-5 -6 -11 0.030 0.432 0.557 197.291 o
-5 -6 -10 21.372 21.030 0.597 143.542 o
-5 -6 -9 178.628 182.952 2.126 6.383 o
-5 -6 -8 91.065 93.732 1.196 22.236 o
-5 -6 -7 29.341 30.183 0.637 112.767 o
-5 -6 -6 135.453 137.420 1.759 10.223 o
-5 -6 -5 23.412 23.960 0.506 178.688 o
-5 -6 -4 9.733 9.903 0.425 312.844 o
-5 -6 -3 38.603 39.449 0.696 84.934 o
-5 -6 -2 90.531 92.430 1.521 16.952 o
-5 -6 -1 203.501 206.278 3.070 3.837 o
-5 -5 -12 2.759 1.322 2.313 11.450 o
-5 -5 -11 0.555 0.087 0.515 231.432 o
-5 -5 -10 103.719 103.808 1.496 15.613 o
-5 -5 -9 8.126 8.030 0.447 292.234 o
-5 -5 -8 10.687 10.770 0.410 329.407 o
-5 -5 -7 179.007 180.786 2.081 6.530 o
-5 -5 -6 10.917 10.436 0.337 464.810 o
-5 -5 -5 33.803 33.600 0.604 112.895 o
-5 -5 -4 159.363 152.769 2.311 6.655 o
-5 -5 -3 30.057 29.791 0.666 104.895 o
-5 -5 -2 61.162 63.051 1.038 36.565 o
-5 -5 -1 257.726 256.163 3.326 2.861 o
-5 -4 -12 151.205 147.688 2.189 7.367 o
-5 -4 -11 19.847 19.804 0.627 134.581 o
-5 -4 -10 17.023 17.162 0.541 181.382 o
-5 -4 -9 57.600 59.145 0.859 48.391 o
-5 -4 -8 11.586 12.205 0.401 336.309 o
-5 -4 -7 43.647 43.249 0.650 85.213 o
-5 -4 -6 185.734 188.160 2.115 6.177 o
-5 -4 -5 142.874 143.821 1.655 10.300 o
-5 -4 -4 156.829 156.725 1.827 8.526 o
-5 -4 -3 3.028 3.215 0.237 1059.470 o
-5 -4 -2 214.008 213.510 2.346 4.838 o
-5 -4 -1 179.073 176.374 2.124 6.461 o
-5 -3 -13 55.315 42.959 4.135 3.499 o
-5 -3 -12 47.295 44.243 1.590 21.403 o
-5 -3 -11 34.034 34.631 0.776 78.007 o
-5 -3 -10 13.825 13.599 0.497 221.610 o
-5 -3 -9 7.807 7.816 0.825 88.739 o
-5 -3 -8 41.036 40.752 0.679 84.700 o
-5 -3 -7 2.677 2.396 0.297 685.272 o
-5 -3 -6 288.198 289.653 2.948 2.818 o
-5 -3 -5 158.923 160.794 1.662 9.079 o
-5 -3 -4 373.600 376.071 3.558 1.770 o
-5 -3 -3 671.746 661.258 7.087 0.510 o
-5 -3 -2 268.292 265.804 2.911 3.114 o
-5 -3 -1 10.145 9.577 0.430 306.235 o
-5 -2 -13 41.567 40.756 2.164 12.381 o
-5 -2 -12 7.115 6.689 0.520 220.374 o
-5 -2 -11 23.142 22.561 0.607 135.736 o
-5 -2 -10 6.134 6.131 0.432 318.449 o
-5 -2 -9 38.324 38.915 0.563 111.482 o
-5 -2 -8 175.567 177.569 1.854 7.383 o
-5 -2 -7 52.539 51.891 0.653 71.675 o
-5 -2 -6 103.950 103.048 1.183 19.878 o
-5 -2 -5 109.653 111.156 1.195 18.407 o
-5 -2 -4 42.083 40.461 0.670 85.190 o
-5 -2 -3 23.115 23.119 0.534 166.150 o
-5 -2 -2 195.162 193.947 2.328 5.393 o
-5 -2 -1 57.007 57.249 0.785 54.407 o
-5 -1 -13 6.439 5.248 1.379 32.140 o
-5 -1 -12 49.984 47.940 1.544 22.163 o
-5 -1 -11 13.314 14.351 0.506 214.916 o
-5 -1 -10 6.668 6.724 0.355 459.439 o
-5 -1 -9 45.142 45.293 0.620 86.972 o
-5 -1 -8 69.553 70.195 0.834 42.042 o
-5 -1 -7 71.860 72.933 0.847 39.957 o
-5 -1 -6 18.959 18.808 0.340 357.489 o
-5 -1 -5 256.196 255.686 4.047 2.300 o
-5 -1 -4 3.758 3.602 0.203 1416.860 o
-5 -1 -3 103.686 101.996 1.179 20.050 o
-5 -1 -2 22.882 22.754 0.338 313.000 o
-5 -1 -1 14.893 14.551 0.260 603.101 o
-4 -13 -1 19.431 19.750 1.959 15.720 o
-4 -12 -4 60.694 62.261 2.151 11.749 o
-4 -12 -3 6.839 6.836 1.407 30.820 o
-4 -12 -2 46.787 44.458 1.775 17.593 o
-4 -12 -1 9.736 9.664 0.992 61.401 o
-4 -11 -8 28.581 26.424 3.420 5.186 o
-4 -11 -7 28.353 26.068 1.793 18.375 o
-4 -11 -6 44.849 45.630 1.526 23.144 o
-4 -11 -5 68.451 66.134 3.149 5.762 o
-4 -11 -4 37.901 39.992 1.604 21.835 o
-4 -11 -3 120.052 117.234 3.544 4.145 o
-4 -11 -2 27.720 27.495 0.993 55.420 o
-4 -11 -1 52.158 51.595 1.308 28.713 o
-4 -10 -9 6.356 7.076 3.698 4.479 o
-4 -10 -8 71.180 68.147 1.473 20.843 o
-4 -10 -7 9.169 8.440 0.867 80.227 o
-4 -10 -6 83.966 83.280 3.568 4.432 o
-4 -10 -5 17.616 17.832 0.980 60.708 o
-4 -10 -4 41.584 42.490 1.463 25.378 o
-4 -10 -3 13.994 13.932 1.017 57.591 o
-4 -10 -2 2.050 2.168 0.665 138.224 o
-4 -10 -1 9.887 9.778 0.704 120.069 o
-4 -9 -10 13.840 15.644 3.695 4.478 o
-4 -9 -9 21.410 20.608 0.907 68.702 o
-4 -9 -8 96.906 98.109 1.868 12.326 o
-4 -9 -7 8.207 7.992 0.618 156.292 o
-4 -9 -6 73.903 76.755 1.392 21.774 o
-4 -9 -5 14.535 14.485 0.559 177.612 o
-4 -9 -4 1.465 1.519 0.534 214.755 o
-4 -9 -3 6.196 5.366 0.782 99.208 o
-4 -9 -2 10.247 11.134 0.640 143.715 o
-4 -9 -1 12.026 12.521 0.434 289.044 o
-4 -8 -11 7.549 10.502 3.792 4.258 o
-4 -8 -10 31.076 27.495 1.005 53.274 o
-4 -8 -9 101.248 102.704 1.827 12.361 o
-4 -8 -8 117.240 117.851 1.998 9.959 o
-4 -8 -7 95.560 96.769 2.205 9.722 o
-4 -8 -6 40.219 41.428 0.907 56.720 o
-4 -8 -5 117.070 117.363 1.905 10.603 o
-4 -8 -4 59.871 60.607 1.097 34.622 o
-4 -8 -3 30.758 31.762 0.651 106.459 o
-4 -8 -2 0.883 0.984 0.333 551.294 o
-4 -8 -1 131.195 133.635 1.811 10.198 o
-4 -7 -11 21.852 21.907 0.622 132.590 o
-4 -7 -10 7.941 7.499 0.455 283.365 o
-4 -7 -9 93.719 91.886 1.560 16.164 o
-4 -7 -8 17.393 19.730 0.756 98.409 o
-4 -7 -7 27.533 27.044 0.551 145.419 o
-4 -7 -6 58.000 57.876 0.886 46.741 o
-4 -7 -5 162.626 164.971 2.034 7.364 o
-4 -7 -4 300.360 296.478 3.553 2.301 o
-4 -7 -3 25.379 25.490 0.586 137.796 o
-4 -7 -2 60.666 61.343 1.049 36.471 o
-4 -7 -1 85.818 85.628 1.216 23.288 o
-4 -6 -12 118.388 112.495 2.542 7.140 o
-4 -6 -11 20.048 20.121 0.595 146.775 o
-4 -6 -10 119.012 117.462 2.285 8.260 o
-4 -6 -9 40.970 41.584 0.683 83.706 o
-4 -6 -8 54.900 54.337 1.303 28.268 o
-4 -6 -7 6.455 6.203 0.385 395.934 o
-4 -6 -6 31.902 30.932 0.567 128.211 o
-4 -6 -5 73.459 75.170 1.212 26.339 o
-4 -6 -4 311.388 312.586 5.349 1.398 o
-4 -6 -3 238.309 239.631 3.175 3.224 o
-4 -6 -2 107.310 112.485 1.703 12.870 o
-4 -6 -1 53.524 52.622 0.806 56.074 o
-4 -5 -12 17.899 17.211 0.639 134.196 o
-4 -5 -11 95.956 93.501 1.278 20.092 o
-4 -5 -10 51.381 50.951 0.797 58.523 o
-4 -5 -9 14.635 14.724 0.441 268.405 o
-4 -5 -8 116.812 118.054 1.417 14.729 o
-4 -5 -7 95.573 98.152 1.295 19.549 o
-4 -5 -6 244.298 247.124 2.974 3.355 o
-4 -5 -5 677.878 682.538 8.309 0.434 o
-4 -5 -4 1479.260 1435.140 18.263 0.092 o
-4 -5 -3 39.619 38.707 0.588 104.339 o
-4 -5 -2 42.057 41.720 1.088 41.983 o
-4 -5 -1 109.948 112.430 1.690 12.824 o
-4 -4 -13 79.143 76.026 2.725 7.312 o
-4 -4 -12 27.351 25.742 0.689 104.350 o
-4 -4 -11 0.537 0.469 0.457 292.978 o
-4 -4 -10 74.289 76.588 1.099 29.324 o
-4 -4 -9 106.371 110.001 1.573 14.298 o
-4 -4 -8 243.961 244.478 2.983 3.361 o
-4 -4 -7 118.350 118.415 1.388 14.872 o
-4 -4 -6 223.730 218.499 2.453 4.461 o
-4 -4 -5 88.360 88.105 1.157 23.944 o
-4 -4 -4 221.413 222.880 2.989 3.682 o
-4 -4 -3 94.574 94.006 1.200 21.622 o
-4 -4 -2 73.321 73.746 1.668 16.891 o
-4 -4 -1 548.844 546.380 8.009 0.551 o
-4 -3 -13 63.280 60.388 0.986 38.757 o
-4 -3 -12 26.198 25.785 0.662 112.570 o
-4 -3 -11 28.145 28.186 0.634 116.412 o
-4 -3 -10 50.667 51.264 0.813 57.500 o
-4 -3 -9 175.462 173.903 2.322 6.016 o
-4 -3 -8 151.259 150.792 2.048 7.887 o
-4 -3 -7 96.400 96.888 1.377 18.251 o
-4 -3 -6 20.630 21.313 0.404 264.849 o
-4 -3 -5 209.097 208.006 2.301 5.056 o
-4 -3 -4 19.175 19.197 0.302 411.304 o
-4 -3 -3 22.502 22.654 0.413 244.705 o
-4 -3 -2 85.207 82.474 0.904 31.758 o
-4 -3 -1 354.148 347.342 4.961 1.393 o
-4 -2 -13 39.141 37.931 0.762 75.118 o
-4 -2 -12 37.191 37.157 0.703 86.159 o
-4 -2 -11 18.962 19.544 0.544 173.605 o
-4 -2 -10 35.159 34.632 0.641 101.684 o
-4 -2 -9 29.778 30.588 0.569 131.747 o
-4 -2 -8 256.731 260.007 2.681 3.482 o
-4 -2 -7 153.781 153.542 1.738 9.120 o
-4 -2 -6 155.061 154.207 1.721 9.129 o
-4 -2 -5 15.479 14.770 0.265 574.320 o
-4 -2 -4 54.588 54.068 0.662 67.965 o
-4 -2 -3 18.207 18.446 0.282 464.662 o
-4 -2 -2 386.763 388.993 4.519 1.395 o
-4 -2 -1 860.692 787.384 12.646 0.227 o
-4 -1 -13 7.228 7.250 0.762 104.007 o
-4 -1 -12 49.825 46.972 1.076 40.014 o
-4 -1 -11 93.947 95.254 1.037 24.799 o
-4 -1 -10 20.949 21.784 0.397 268.981 o
-4 -1 -9 58.523 60.017 0.725 57.245 o
-4 -1 -8 95.015 92.632 1.038 24.830 o
-4 -1 -7 90.410 89.988 0.993 27.081 o
-4 -1 -6 104.537 104.066 1.120 20.698 o
-4 -1 -5 111.601 113.393 1.205 17.903 o
-4 -1 -4 61.766 60.478 0.792 50.394 o
-4 -1 -3 1199.130 1116.940 17.686 0.116 o
-4 -1 -2 137.859 133.224 1.485 11.979 o
-4 -1 -1 320.604 306.368 3.311 2.305 o
-3 -13 -2 46.633 47.476 2.681 8.134 o
-3 -13 -1 2.129 0.954 1.298 36.344 o
-3 -12 -7 26.728 21.712 2.697 8.309 o
-3 -12 -6 6.066 5.929 1.373 32.417 o
-3 -12 -5 1.433 0.425 1.434 29.806 o
-3 -12 -4 27.415 26.346 1.521 25.231 o
-3 -12 -3 4.487 5.344 1.202 42.315 o
-3 -12 -2 149.030 141.360 3.353 4.195 o
-3 -12 -1 3.045 4.446 1.022 58.613 o
-3 -11 -8 7.382 6.064 1.680 21.663 o
-3 -11 -7 2.202 1.350 1.163 45.314 o
-3 -11 -6 3.439 3.823 1.060 54.392 o
-3 -11 -5 46.020 45.695 1.301 30.284 o
-3 -11 -4 104.958 103.247 4.083 3.334 o
-3 -11 -3 8.019 7.387 1.002 60.483 o
-3 -11 -2 2.989 3.196 0.891 76.960 o
-3 -11 -1 5.569 5.804 0.674 133.405 o
-3 -10 -9 16.462 14.427 0.914 70.115 o
-3 -10 -8 14.622 14.781 1.231 39.587 o
-3 -10 -7 77.109 76.533 2.729 7.316 o
-3 -10 -6 1.596 1.923 0.885 78.227 o
-3 -10 -5 36.500 38.136 1.140 40.439 o
-3 -10 -4 11.576 11.278 0.950 66.367 o
-3 -10 -3 8.134 9.705 1.423 30.079 o
-3 -10 -2 5.378 6.161 0.749 108.137 o
-3 -10 -1 48.593 52.109 1.273 30.515 o
-3 -9 -10 3.582 3.688 0.827 89.318 o
-3 -9 -9 68.321 65.103 1.390 23.215 o
-3 -9 -8 71.957 71.533 1.414 21.822 o
-3 -9 -7 14.334 13.615 0.950 65.662 o
-3 -9 -6 33.710 33.025 1.770 18.529 o
-3 -9 -5 36.578 36.055 1.026 48.605 o
-3 -9 -4 4.153 3.728 0.608 164.748 o
-3 -9 -3 14.839 14.929 0.799 90.946 o
-3 -9 -2 25.327 24.062 0.886 69.442 o
-3 -9 -1 70.175 72.151 1.359 23.284 o
-3 -8 -11 19.737 22.520 2.357 10.899 o
-3 -8 -10 23.402 22.925 0.909 67.276 o
-3 -8 -9 3.097 3.239 0.647 145.908 o
-3 -8 -8 154.708 157.046 2.491 6.132 o
-3 -8 -7 167.670 167.512 3.298 4.012 o
-3 -8 -6 41.435 41.981 0.922 54.654 o
-3 -8 -5 0.206 0.192 0.575 185.187 o
-3 -8 -4 117.494 115.379 2.156 9.033 o
-3 -8 -3 79.570 81.276 1.551 17.956 o
-3 -8 -2 78.322 79.609 2.684 7.493 o
-3 -8 -1 242.899 252.993 3.661 2.676 o
-3 -7 -12 63.719 60.768 3.650 4.397 o
-3 -7 -11 50.759 48.017 0.993 44.572 o
-3 -7 -10 32.285 29.831 0.914 61.863 o
-3 -7 -9 102.767 107.898 3.664 4.048 o
-3 -7 -8 19.713 20.082 0.668 120.722 o
-3 -7 -7 153.517 161.161 2.986 4.813 o
-3 -7 -6 110.024 106.308 2.340 8.362 o
-3 -7 -5 180.560 183.634 2.739 4.839 o
-3 -7 -4 93.999 95.297 1.761 13.629 o
-3 -7 -3 209.003 205.173 3.489 3.236 o
-3 -7 -2 198.820 203.477 2.962 4.069 o
-3 -7 -1 3.487 3.552 0.260 879.677 o
-3 -6 -13 19.241 18.552 4.025 3.769 o
-3 -6 -12 13.359 13.456 0.578 169.016 o
-3 -6 -11 63.222 61.969 1.399 23.803 o
-3 -6 -10 58.708 58.722 0.854 48.259 o
-3 -6 -9 35.749 36.342 0.678 92.578 o
-3 -6 -8 72.823 73.998 1.030 32.263 o
-3 -6 -7 160.086 161.405 2.204 6.891 o
-3 -6 -6 8.343 8.857 0.309 572.404 o
-3 -6 -5 118.794 120.840 1.484 13.813 o
-3 -6 -4 33.475 33.677 0.549 128.325 o
-3 -6 -3 641.273 656.457 8.401 0.451 o
-3 -6 -2 260.490 273.466 3.922 2.324 o
-3 -6 -1 55.880 57.311 0.819 52.428 o
-3 -5 -13 33.688 28.685 1.958 15.342 o
-3 -5 -12 6.637 6.572 0.546 201.211 o
-3 -5 -11 72.577 72.982 1.082 30.658 o
-3 -5 -10 28.617 30.117 0.605 122.849 o
-3 -5 -9 16.857 17.367 0.490 214.309 o
-3 -5 -8 23.574 23.574 0.504 179.620 o
-3 -5 -7 77.736 77.861 1.052 29.834 o
-3 -5 -6 14.925 14.363 0.368 362.082 o
-3 -5 -5 426.847 429.708 5.492 1.042 o
-3 -5 -4 32.281 32.929 0.574 123.701 o
-3 -5 -3 251.158 248.863 2.961 3.297 o
-3 -5 -2 114.161 121.518 1.829 11.196 o
-3 -5 -1 117.012 119.896 1.773 11.512 o
-3 -4 -13 11.674 12.332 0.637 143.016 o
-3 -4 -12 6.416 6.295 0.518 222.988 o
-3 -4 -11 53.721 51.930 1.082 37.993 o
-3 -4 -10 23.600 23.610 0.539 162.092 o
-3 -4 -9 47.529 49.810 0.754 65.641 o
-3 -4 -8 2.758 2.881 0.299 674.560 o
-3 -4 -7 313.122 316.695 3.697 2.103 o
-3 -4 -6 210.877 216.560 2.597 4.430 o
-3 -4 -5 72.009 73.642 0.956 35.261 o
-3 -4 -4 51.382 52.191 0.702 67.244 o
-3 -4 -3 696.364 680.937 7.990 0.442 o
-3 -4 -2 269.257 270.270 3.486 2.604 o
-3 -4 -1 132.984 130.171 1.942 9.426 o
-3 -3 -14 86.540 69.923 4.436 2.959 o
-3 -3 -13 15.891 15.267 0.595 155.884 o
-3 -3 -12 16.724 16.414 0.573 164.751 o
-3 -3 -11 52.885 54.467 0.967 44.337 o
-3 -3 -10 18.294 17.873 0.481 216.668 o
-3 -3 -9 183.392 181.999 3.101 4.124 o
-3 -3 -8 73.416 72.573 1.083 30.476 o
-3 -3 -7 48.210 48.976 0.796 61.172 o
-3 -3 -6 7.532 7.423 0.255 832.736 o
-3 -3 -5 98.717 97.049 1.339 18.558 o
-3 -3 -4 92.094 92.429 1.156 22.972 o
-3 -3 -3 239.647 242.247 2.886 3.524 o
-3 -3 -2 471.930 451.943 6.405 0.818 o
-3 -3 -1 335.900 327.859 4.639 1.575 o
-3 -2 -14 35.300 33.211 1.019 50.023 o
-3 -2 -13 4.189 4.339 0.501 241.173 o
-3 -2 -12 62.318 62.325 0.904 42.967 o
-3 -2 -11 3.400 3.692 0.388 402.052 o
-3 -2 -10 22.881 23.314 0.513 177.114 o
-3 -2 -9 80.090 80.644 1.085 28.034 o
-3 -2 -8 254.362 251.864 3.348 2.880 o
-3 -2 -7 365.423 368.273 4.319 1.545 o
-3 -2 -6 5.981 5.926 0.189 1478.890 o
-3 -2 -5 89.720 91.513 1.018 26.493 o
-3 -2 -4 279.497 276.422 2.781 3.083 o
-3 -2 -3 183.257 181.378 1.740 7.428 o
-3 -2 -2 1558.340 1377.540 33.036 0.042 o
-3 -2 -1 235.227 232.310 2.533 4.082 o
-3 -1 -14 24.349 23.121 1.288 35.026 o
-3 -1 -13 24.680 24.959 0.897 67.972 o
-3 -1 -12 28.425 29.137 0.592 127.770 o
-3 -1 -11 68.862 69.506 0.929 38.056 o
-3 -1 -10 1.330 1.677 0.255 935.255 o
-3 -1 -9 26.832 27.688 0.532 154.057 o
-3 -1 -8 22.740 23.724 0.370 278.657 o
-3 -1 -7 24.727 24.256 0.362 272.000 o
-3 -1 -6 56.236 55.420 0.638 68.283 o
-3 -1 -5 492.948 494.676 4.990 0.972 o
-3 -1 -4 629.972 596.062 6.086 0.632 o
-3 -1 -3 53.297 51.147 0.933 46.985 o
-3 -1 -2 312.784 297.367 3.451 2.292 o
-3 -1 -1 396.673 382.956 5.428 1.145 o
-2 -13 -4 21.300 18.830 2.238 12.080 o
-2 -13 -3 10.156 10.690 1.453 28.812 o
-2 -13 -2 4.189 2.628 1.288 36.892 o
-2 -13 -1 1.305 1.016 1.150 46.350 o
-2 -12 -8 56.460 55.348 3.620 4.506 o
-2 -12 -7 1.663 2.173 2.312 11.462 o
-2 -12 -6 20.727 18.906 1.231 38.817 o
-2 -12 -5 36.803 32.920 1.657 20.809 o
-2 -12 -4 47.279 46.476 2.273 11.114 o
-2 -12 -3 1.846 2.072 1.071 53.354 o
-2 -12 -2 85.701 84.358 3.986 3.599 o
-2 -12 -1 35.332 33.720 1.830 17.325 o
-2 -11 -9 52.720 53.684 3.750 4.225 o
-2 -11 -8 25.555 26.261 1.438 28.220 o
-2 -11 -7 35.311 33.980 1.382 29.178 o
-2 -11 -6 98.762 95.335 3.488 4.487 o
-2 -11 -5 56.455 55.144 1.372 25.813 o
-2 -11 -4 20.229 19.598 1.168 42.954 o
-2 -11 -3 31.857 31.883 1.241 36.074 o
-2 -11 -2 35.796 37.492 1.229 35.701 o
-2 -11 -1 71.991 72.760 2.584 8.176 o
-2 -10 -10 88.120 79.833 5.596 1.888 o
-2 -10 -9 105.050 101.036 1.884 11.710 o
-2 -10 -8 14.373 13.476 1.171 43.727 o
-2 -10 -7 4.597 4.215 0.959 66.466 o
-2 -10 -6 328.687 335.194 5.740 1.223 o
-2 -10 -5 6.766 6.433 0.744 109.298 o
-2 -10 -4 97.209 97.996 2.361 8.678 o
-2 -10 -3 0.589 0.781 0.706 122.916 o
-2 -10 -2 19.671 20.262 1.056 52.096 o
-2 -10 -1 76.403 79.693 2.717 7.363 o
-2 -9 -11 21.836 18.944 3.620 4.651 o
-2 -9 -10 45.687 42.329 1.172 36.358 o
-2 -9 -9 32.829 30.074 0.922 60.706 o
-2 -9 -8 137.722 135.156 4.798 2.361 o
-2 -9 -7 23.396 23.953 0.986 57.886 o
-2 -9 -6 40.286 41.999 1.128 39.925 o
-2 -9 -5 42.702 43.037 1.082 42.058 o
-2 -9 -4 167.373 170.370 2.989 4.583 o
-2 -9 -3 183.323 185.244 3.982 2.896 o
-2 -9 -2 133.203 138.231 2.927 5.367 o
-2 -9 -1 12.536 13.662 0.929 68.864 o
-2 -8 -11 37.358 34.903 1.460 26.180 o
-2 -8 -10 47.209 45.761 1.408 26.356 o
-2 -8 -9 6.482 6.050 0.616 158.662 o
-2 -8 -8 19.250 20.034 0.672 119.984 o
-2 -8 -7 48.096 47.953 0.964 47.483 o
-2 -8 -6 34.683 35.761 1.023 49.444 o
-2 -8 -5 126.263 125.986 3.174 4.876 o
-2 -8 -4 36.696 37.967 0.910 58.651 o
-2 -8 -3 17.142 18.976 0.580 159.038 o
-2 -8 -2 63.159 64.180 1.502 21.211 o
-2 -8 -1 222.201 229.870 6.726 1.153 o
-2 -7 -12 20.435 19.579 0.802 86.733 o
-2 -7 -11 48.577 46.868 0.885 53.538 o
-2 -7 -10 4.573 4.152 0.644 146.708 o
-2 -7 -9 45.581 48.707 2.580 8.756 o
-2 -7 -8 2.536 2.353 0.478 266.554 o
-2 -7 -7 74.723 75.725 1.288 24.115 o
-2 -7 -6 63.559 64.589 1.120 32.342 o
-2 -7 -5 250.028 252.424 4.277 2.177 o
-2 -7 -4 316.397 311.265 6.353 1.097 o
-2 -7 -3 453.931 477.257 9.530 0.493 o
-2 -7 -2 127.600 137.162 2.329 7.562 o
-2 -7 -1 96.547 103.953 2.164 9.854 o
-2 -6 -13 19.900 19.350 1.002 57.558 o
-2 -6 -12 231.257 229.647 3.484 2.993 o
-2 -6 -11 12.671 11.810 0.464 256.406 o
-2 -6 -10 156.964 154.904 2.113 7.392 o
-2 -6 -9 20.649 20.125 0.562 160.449 o
-2 -6 -8 28.524 27.952 0.704 98.552 o
-2 -6 -7 31.075 31.241 0.688 98.011 o
-2 -6 -6 92.425 91.486 1.462 17.676 o
-2 -6 -5 265.456 269.232 3.908 2.320 o
-2 -6 -4 463.734 474.641 7.863 0.638 o
-2 -6 -3 116.705 118.438 2.044 9.680 o
-2 -6 -2 361.834 367.655 6.111 1.055 o
-2 -6 -1 65.325 67.753 1.444 22.118 o
-2 -5 -13 81.612 79.897 1.301 22.515 o
-2 -5 -12 66.545 65.578 1.044 34.481 o
-2 -5 -11 86.496 87.339 1.217 23.040 o
-2 -5 -10 93.879 92.438 1.648 15.011 o
-2 -5 -9 16.899 17.328 0.385 316.145 o
-2 -5 -8 19.454 20.265 0.445 236.250 o
-2 -5 -7 64.230 63.466 0.951 39.642 o
-2 -5 -6 5.168 5.284 0.292 685.909 o
-2 -5 -5 511.368 492.147 5.967 0.811 o
-2 -5 -4 575.003 569.669 6.655 0.640 o
-2 -5 -3 71.639 71.567 1.735 16.075 o
-2 -5 -2 264.691 268.693 3.410 2.698 o
-2 -5 -1 710.260 701.002 14.845 0.205 o
-2 -4 -14 17.843 16.669 2.306 11.425 o
-2 -4 -13 111.003 109.847 2.004 10.329 o
-2 -4 -12 143.537 145.825 1.885 8.993 o
-2 -4 -11 38.188 38.150 0.702 84.916 o
-2 -4 -10 111.132 112.110 1.762 12.137 o
-2 -4 -9 80.511 79.831 1.067 28.532 o
-2 -4 -8 188.939 188.423 2.283 5.678 o
-2 -4 -7 86.163 82.515 1.578 16.920 o
-2 -4 -6 408.156 402.922 5.791 1.032 o
-2 -4 -5 311.655 308.595 4.006 1.967 o
-2 -4 -4 1261.850 1184.160 22.497 0.082 o
-2 -4 -3 57.647 56.882 0.831 50.772 o
-2 -4 -2 149.251 154.952 1.978 8.180 o
-2 -4 -1 581.627 587.714 7.536 0.556 o
-2 -3 -14 4.383 3.145 0.844 85.813 o
-2 -3 -13 2.376 2.132 0.523 223.108 o
-2 -3 -12 32.552 32.857 0.638 106.778 o
-2 -3 -11 35.806 36.000 0.752 79.895 o
-2 -3 -10 150.531 153.393 1.914 8.444 o
-2 -3 -9 60.445 60.862 0.867 46.179 o
-2 -3 -8 176.484 172.009 2.337 5.974 o
-2 -3 -7 197.385 192.114 2.518 4.968 o
-2 -3 -6 156.141 158.585 2.100 7.411 o
-2 -3 -5 322.365 322.439 4.121 1.843 o
-2 -3 -4 12.889 12.406 0.255 676.438 o
-2 -3 -3 683.913 666.760 10.976 0.318 o
-2 -3 -2 75.855 74.814 0.926 34.994 o
-2 -3 -1 189.177 186.213 2.410 5.396 o
-2 -2 -14 82.804 81.604 1.449 19.379 o
-2 -2 -13 28.042 29.137 0.649 111.787 o
-2 -2 -12 8.044 8.066 0.447 292.382 o
-2 -2 -11 55.924 56.343 0.795 54.515 o
-2 -2 -10 65.235 65.568 1.128 31.555 o
-2 -2 -9 150.234 152.053 1.881 8.628 o
-2 -2 -8 163.306 162.741 2.186 6.851 o
-2 -2 -7 144.039 145.190 1.758 9.639 o
-2 -2 -6 107.140 105.861 1.604 14.069 o
-2 -2 -5 67.958 64.693 1.208 28.383 o
-2 -2 -4 44.073 43.115 0.631 87.785 o
-2 -2 -3 528.682 502.301 6.426 0.733 o
-2 -2 -2 2019.940 1661.050 46.809 0.022 o
-2 -2 -1 2009.320 1716.510 35.058 0.034 o
-2 -1 -14 43.386 42.731 1.469 25.015 o
-2 -1 -13 79.779 81.787 1.368 21.247 o
-2 -1 -12 77.708 79.043 1.033 30.290 o
-2 -1 -11 41.395 41.747 0.641 89.956 o
-2 -1 -10 134.539 138.395 1.597 11.264 o
-2 -1 -9 71.918 73.471 0.788 42.498 o
-2 -1 -8 345.662 343.177 3.451 2.007 o
-2 -1 -7 49.219 49.250 0.571 86.819 o
-2 -1 -6 894.443 896.960 8.889 0.300 o
-2 -1 -5 17.201 17.216 0.262 532.717 o
-2 -1 -4 751.884 732.138 7.786 0.415 o
-2 -1 -3 40.850 42.525 0.497 118.788 o
-2 -1 -2 239.664 251.463 3.487 2.857 o
-2 -1 -1 1456.750 1254.070 30.524 0.050 o
-1 -13 -4 5.173 4.718 1.573 24.724 o
-1 -13 -3 41.590 37.879 1.690 19.694 o
-1 -13 -2 8.569 7.555 1.720 20.651 o
-1 -13 -1 68.884 67.124 1.762 15.983 o
-1 -12 -8 123.775 122.208 4.951 2.279 o
-1 -12 -7 25.652 25.479 1.681 20.918 o
-1 -12 -6 1.249 0.548 1.107 50.034 o
-1 -12 -5 92.478 83.746 2.476 8.298 o
-1 -12 -4 17.769 17.833 1.364 32.094 o
-1 -12 -3 31.928 31.530 1.332 31.727 o
-1 -12 -2 128.786 120.376 4.100 3.176 o
-1 -12 -1 49.836 52.262 2.105 12.681 o
-1 -11 -9 10.890 14.180 3.025 6.682 o
-1 -11 -8 6.394 5.454 1.256 38.727 o
-1 -11 -7 87.939 87.350 2.030 11.502 o
-1 -11 -6 43.229 43.029 1.312 30.429 o
-1 -11 -5 12.147 12.382 0.897 73.982 o
-1 -11 -4 28.288 24.632 1.528 25.002 o
-1 -11 -3 52.493 50.633 1.883 15.446 o
-1 -11 -2 63.008 60.604 2.357 9.942 o
-1 -11 -1 166.426 168.564 5.207 1.946 o
-1 -10 -10 14.236 12.779 1.238 39.196 o
-1 -10 -9 93.362 91.588 1.760 13.789 o
-1 -10 -8 7.249 6.513 1.040 56.249 o
-1 -10 -7 19.720 18.466 1.039 53.809 o
-1 -10 -6 99.817 101.931 2.248 9.234 o
-1 -10 -5 16.116 16.719 0.833 83.378 o
-1 -10 -4 56.536 55.752 1.258 29.494 o
-1 -10 -3 20.495 21.039 0.897 70.344 o
-1 -10 -2 34.970 35.718 1.580 22.767 o
-1 -10 -1 86.819 88.213 2.843 6.606 o
-1 -9 -11 34.217 34.101 1.295 32.959 o
-1 -9 -10 51.903 50.119 1.268 30.322 o
-1 -9 -9 22.786 21.238 0.835 79.130 o
-1 -9 -8 11.165 10.428 0.645 141.105 o
-1 -9 -7 62.223 58.496 1.449 22.837 o
-1 -9 -6 0.259 -0.542 0.665 138.439 o
-1 -9 -5 28.181 28.636 0.870 69.441 o
-1 -9 -4 74.251 77.822 1.504 19.426 o
-1 -9 -3 126.927 134.861 2.908 5.529 o
-1 -9 -2 154.563 162.741 4.922 2.181 o
-1 -9 -1 125.834 131.988 3.922 3.416 o
-1 -8 -12 32.380 31.715 3.773 4.257 o
-1 -8 -11 26.224 25.419 1.007 54.739 o
-1 -8 -10 71.657 73.624 1.485 20.266 o
-1 -8 -9 53.456 50.211 1.167 34.222 o
-1 -8 -8 207.899 204.373 3.987 2.713 o
-1 -8 -7 9.320 9.124 0.489 242.328 o
-1 -8 -6 44.113 45.338 1.080 41.501 o
-1 -8 -5 148.673 151.020 2.653 5.815 o
-1 -8 -4 30.984 29.994 1.213 37.852 o
-1 -8 -3 38.870 40.394 0.982 50.743 o
-1 -8 -2 505.269 528.474 10.488 0.405 o
-1 -8 -1 94.667 101.687 3.109 5.502 o
-1 -7 -13 79.770 75.752 4.789 2.564 o
-1 -7 -12 11.048 10.149 0.755 104.230 o
-1 -7 -11 77.390 75.297 1.162 26.979 o
-1 -7 -10 4.473 3.489 0.652 143.272 o
-1 -7 -9 2.057 1.735 0.545 205.874 o
-1 -7 -8 13.374 13.169 0.555 182.294 o
-1 -7 -7 0.226 0.205 0.382 419.430 o
-1 -7 -6 7.357 7.193 0.374 414.359 o
-1 -7 -5 2.863 2.781 0.532 215.712 o
-1 -7 -4 81.222 84.155 1.549 17.723 o
-1 -7 -3 364.136 372.222 6.440 0.980 o
-1 -7 -2 62.762 62.355 1.867 14.948 o
-1 -7 -1 16.002 15.414 0.777 95.281 o
-1 -6 -13 0.628 0.907 0.977 64.129 o
-1 -6 -12 35.964 35.586 0.903 60.321 o
-1 -6 -11 38.013 36.701 0.748 78.475 o
-1 -6 -10 11.491 11.723 0.455 268.841 o
-1 -6 -9 146.777 146.650 2.326 6.977 o
-1 -6 -8 88.850 87.133 1.475 18.038 o
-1 -6 -7 76.003 75.912 1.337 22.769 o
-1 -6 -6 39.831 38.895 0.745 76.617 o
-1 -6 -5 19.835 20.093 0.597 146.608 o
-1 -6 -4 247.467 249.681 4.121 2.301 o
-1 -6 -3 7.166 8.482 0.371 417.012 o
-1 -6 -2 79.719 80.034 1.450 19.771 o
-1 -6 -1 466.794 482.333 13.824 0.271 o
-1 -5 -13 58.547 55.708 0.989 40.902 o
-1 -5 -12 35.354 35.367 0.821 70.410 o
-1 -5 -11 39.615 39.652 0.720 80.231 o
-1 -5 -10 10.192 10.688 0.373 393.018 o
-1 -5 -9 19.064 18.676 0.385 299.848 o
-1 -5 -8 1.107 1.044 0.291 722.512 o
-1 -5 -7 3.807 3.843 0.360 464.621 o
-1 -5 -6 14.293 14.652 0.527 197.274 o
-1 -5 -5 6.178 6.190 0.287 693.734 o
-1 -5 -4 84.568 82.928 1.511 18.088 o
-1 -5 -3 286.580 283.911 4.800 1.711 o
-1 -5 -2 43.197 44.799 0.839 61.061 o
-1 -5 -1 80.891 89.583 2.600 7.795 o
-1 -4 -14 7.418 7.076 1.307 35.709 o
-1 -4 -13 43.931 43.293 0.860 59.025 o
-1 -4 -12 121.005 122.661 1.628 12.343 o
-1 -4 -11 35.843 35.959 0.755 79.445 o
-1 -4 -10 20.067 20.466 0.543 171.005 o
-1 -4 -9 34.159 34.187 0.555 124.906 o
-1 -4 -8 38.026 36.901 0.518 124.882 o
-1 -4 -7 81.112 82.139 1.264 23.243 o
-1 -4 -6 118.724 120.866 1.610 12.701 o
-1 -4 -5 253.429 261.578 3.055 3.125 o
-1 -4 -4 387.851 388.280 5.657 1.103 o
-1 -4 -3 15.844 15.773 0.403 304.128 o
-1 -4 -2 198.846 204.942 3.394 3.435 o
-1 -4 -1 783.399 761.253 15.916 0.176 o
-1 -3 -14 11.158 11.226 0.711 116.724 o
-1 -3 -13 60.376 61.949 0.943 41.690 o
-1 -3 -12 23.400 24.068 0.565 150.689 o
-1 -3 -11 63.939 64.634 0.954 39.392 o
-1 -3 -10 9.393 9.657 0.387 373.881 o
-1 -3 -9 10.387 9.869 0.467 261.856 o
-1 -3 -8 130.778 131.182 1.620 11.545 o
-1 -3 -7 69.030 68.836 0.869 40.860 o
-1 -3 -6 16.842 17.168 0.394 305.948 o
-1 -3 -5 36.375 36.804 0.619 103.406 o
-1 -3 -4 561.163 558.819 7.959 0.545 o
-1 -3 -3 1661.300 1580.500 26.793 0.054 o
-1 -3 -2 552.067 550.514 7.078 0.627 o
-1 -3 -1 640.021 632.701 13.510 0.249 o
-1 -2 -14 88.344 86.005 1.214 22.910 o
-1 -2 -13 35.567 36.038 0.665 95.525 o
-1 -2 -12 63.931 65.549 0.866 43.741 o
-1 -2 -11 92.877 94.519 1.108 23.626 o
-1 -2 -10 108.440 110.340 1.241 18.001 o
-1 -2 -9 95.658 99.569 1.404 17.796 o
-1 -2 -8 923.299 949.230 11.814 0.222 o
-1 -2 -7 36.724 37.432 0.518 127.146 o
-1 -2 -6 17.966 18.088 0.328 386.628 o
-1 -2 -5 320.010 312.717 3.373 2.255 o
-1 -2 -4 258.875 244.908 4.062 2.302 o
-1 -2 -3 51.813 48.378 0.855 54.078 o
-1 -2 -1 964.281 924.701 18.386 0.128 o
-1 -1 -14 48.045 46.895 0.985 46.229 o
-1 -1 -13 2.489 3.414 0.428 332.214 o
-1 -1 -12 56.615 57.724 0.783 54.631 o
-1 -1 -11 10.082 10.162 0.363 413.916 o
-1 -1 -10 60.122 60.878 0.751 53.986 o
-1 -1 -9 13.178 13.787 0.313 487.269 o
-1 -1 -8 38.935 39.596 0.440 141.399 o
-1 -1 -7 301.854 306.659 2.940 2.656 o
-1 -1 -6 14.901 14.681 0.223 729.320 o
-1 -1 -5 113.424 115.554 1.364 15.712 o
-1 -1 -4 976.727 951.112 9.430 0.260 o
-1 -1 -3 733.493 715.831 9.136 0.368 o
-1 -1 -1 2158.810 1729.050 35.241 0.033 o
0 0 4 1632.010 1334.950 37.331 0.035 o
0 0 6 583.431 550.426 6.931 0.617 o
0 0 8 1510.130 1525.090 19.540 0.083 o
0 0 10 603.374 610.678 7.723 0.523 o
0 0 12 123.430 132.412 2.453 7.193 o
0 0 14 35.161 34.276 1.211 36.959 o
0 1 1 822.187 776.536 31.306 0.057 o
0 1 2 6.290 6.829 0.133 2517.120 o
0 1 3 119.524 119.345 1.304 15.576 o
0 1 4 1556.930 1489.550 15.981 0.098 o
0 1 5 610.529 606.999 6.044 0.647 o
0 1 6 17.204 16.260 0.280 497.727 o
0 1 7 3.221 3.024 0.286 736.039 o
0 1 8 655.834 655.768 6.549 0.556 o
0 1 9 205.729 203.513 2.111 5.551 o
0 1 10 41.847 42.687 0.586 98.683 o
0 1 11 26.007 26.896 0.481 180.347 o
0 1 12 210.823 215.336 2.279 5.001 o
0 1 13 34.018 35.471 0.638 103.252 o
0 1 14 62.511 60.776 1.101 33.792 o
0 2 2 50.664 51.020 0.770 61.475 o
0 2 3 980.016 908.189 13.806 0.184 o
0 2 4 3461.950 3238.240 90.247 0.006 o
0 2 5 543.132 545.593 5.443 0.807 o
0 2 6 48.155 50.789 0.578 86.171 o
0 2 7 202.247 198.715 2.186 5.515 o
0 2 8 12.932 13.016 0.312 495.816 o
0 2 9 183.171 186.745 1.951 6.713 o
0 2 10 0.111 0.111 0.288 739.102 o
0 2 11 68.714 69.118 0.925 38.345 o
0 2 12 8.711 8.387 0.427 315.836 o
0 2 13 61.952 61.791 1.008 37.914 o
0 2 14 38.761 38.015 0.744 77.912 o
0 3 1 631.123 642.862 28.024 0.072 o
0 3 2 771.697 763.672 18.879 0.136 o
0 3 3 144.749 149.665 2.522 6.308 o
0 3 4 1146.670 1125.100 14.336 0.150 o
0 3 5 394.920 400.125 4.647 1.325 o
0 3 6 233.378 220.898 2.834 3.769 o
0 3 7 3.071 3.174 0.189 1643.150 o
0 3 8 17.541 18.598 0.331 383.327 o
0 3 9 244.824 242.255 2.676 3.718 o
0 3 10 39.246 39.900 0.627 96.180 o
0 3 11 20.795 21.559 0.470 211.412 o
0 3 12 439.235 446.122 4.553 1.195 o
0 3 13 20.681 21.079 0.589 147.589 o
0 3 14 0.022 0.437 0.641 149.282 o
0 4 0 362.625 409.712 12.130 0.361 o
0 4 1 474.117 486.636 9.847 0.461 o
0 4 2 285.325 292.726 5.944 1.269 o
0 4 3 523.722 540.017 8.832 0.503 o
0 4 4 916.156 909.927 14.822 0.175 o
0 4 5 37.447 39.059 0.686 87.950 o
0 4 6 114.571 120.209 1.822 11.256 o
0 4 7 282.144 283.789 3.678 2.353 o
0 4 8 65.360 65.809 0.802 46.570 o
0 4 9 14.995 15.341 0.365 363.319 o
0 4 10 135.062 135.175 1.478 12.152 o
0 4 11 20.516 22.969 0.855 76.365 o
0 4 12 115.083 117.070 1.456 14.532 o
0 4 13 11.011 10.643 0.560 184.632 o
0 4 14 18.554 18.571 1.440 28.792 o
0 5 1 17.003 17.859 0.472 227.190 o
0 5 2 155.265 165.009 3.406 3.944 o
0 5 3 0.074 -0.157 0.254 947.498 o
0 5 4 55.899 59.640 0.947 43.497 o
0 5 5 26.508 27.587 0.550 147.415 o
0 5 6 9.094 10.282 0.386 375.507 o
0 5 7 0.005 0.252 0.350 501.657 o
0 5 8 0.007 -0.108 0.398 386.119 o
0 5 9 1.955 2.076 0.322 589.087 o
0 5 10 51.133 49.543 0.716 67.116 o
0 5 11 57.310 57.903 1.021 39.248 o
0 5 12 48.002 49.109 0.863 55.153 o
0 5 13 115.122 112.006 2.072 9.680 o
0 6 0 383.348 390.095 11.169 0.414 o
0 6 1 1120.050 1161.920 33.529 0.046 o
0 6 2 5.320 4.262 0.354 473.422 o
0 6 3 310.133 323.063 6.592 1.040 o
0 6 4 44.362 44.205 0.902 54.688 o
0 6 5 155.096 160.322 2.383 6.430 o
0 6 6 254.537 243.551 3.562 2.718 o
0 6 7 334.633 333.637 5.619 1.249 o
0 6 8 0.987 0.891 0.444 311.196 o
0 6 9 22.369 23.162 0.701 107.222 o
0 6 10 163.952 169.341 2.200 6.704 o
0 6 11 78.871 81.604 1.204 25.051 o
0 6 12 14.727 13.428 0.666 128.749 o
0 6 13 12.075 11.152 1.102 49.532 o
0 7 1 30.853 30.255 1.101 45.079 o
0 7 2 103.281 104.502 2.229 9.214 o
0 7 3 12.101 11.607 0.554 186.368 o
0 7 4 158.017 158.934 2.735 5.373 o
0 7 5 12.060 12.013 0.536 197.475 o
0 7 6 168.198 170.997 2.572 5.522 o
0 7 7 26.725 26.468 0.670 109.295 o
0 7 8 7.074 7.825 0.550 196.843 o
0 7 9 15.711 14.590 0.712 112.733 o
0 7 10 2.312 1.886 0.652 143.696 o
0 7 11 45.014 44.178 0.853 58.850 o
0 7 12 172.057 172.185 2.500 5.627 o
0 7 13 23.422 23.597 3.889 4.028 o
0 8 0 54.341 55.231 1.758 17.216 o
0 8 1 104.630 111.703 3.377 4.642 o
0 8 2 21.015 20.615 1.010 56.267 o
0 8 3 21.024 23.730 0.777 90.288 o
0 8 4 1004.500 1033.310 16.864 0.138 o
0 8 5 57.386 54.703 1.165 33.009 o
0 8 6 29.455 29.634 0.684 101.490 o
0 8 7 74.387 72.179 1.279 24.652 o
0 8 8 97.942 97.502 1.666 14.339 o
0 8 9 73.312 75.193 1.797 15.004 o
0 8 10 0.809 1.147 0.731 114.685 o
0 8 11 0.211 0.002 0.628 155.221 o
0 8 12 30.335 24.271 3.630 4.606 o
0 9 1 7.603 7.358 0.443 299.232 o
0 9 2 112.032 112.995 3.517 4.272 o
0 9 3 0.175 0.029 0.522 224.529 o
0 9 4 204.139 209.300 3.586 3.143 o
0 9 5 248.420 244.870 4.779 1.891 o
0 9 6 103.213 99.908 2.781 6.542 o
0 9 7 16.218 15.464 0.635 138.135 o
0 9 8 6.139 6.671 0.630 152.078 o
0 9 9 9.770 10.511 0.939 68.347 o
0 9 10 3.440 2.388 0.811 92.847 o
0 9 11 123.247 111.520 3.405 4.434 o
0 10 0 1363.350 1315.460 37.308 0.037 o
0 10 1 15.650 18.061 0.677 122.481 o
0 10 2 37.867 36.168 1.561 23.088 o
0 10 3 491.261 478.525 13.869 0.267 o
0 10 4 22.572 21.684 0.758 93.977 o
0 10 5 144.225 141.207 2.585 6.195 o
0 10 6 37.398 37.825 1.153 39.533 o
0 10 7 29.697 30.015 1.172 40.518 o
0 10 8 159.596 151.725 4.581 2.466 o
0 10 9 38.459 36.384 1.085 43.724 o
0 10 10 158.354 149.237 4.785 2.298 o
0 11 1 16.691 16.468 1.766 19.370 o
0 11 2 0.546 -0.696 1.104 50.254 o
0 11 3 0.014 1.046 0.827 89.664 o
0 11 4 41.835 40.405 3.575 4.696 o
0 11 5 52.767 52.680 1.815 16.429 o
0 11 6 3.324 3.520 0.971 64.854 o
0 11 7 42.261 40.812 2.270 11.296 o
0 11 8 125.906 121.481 2.631 6.557 o
0 11 9 16.628 13.928 1.260 37.680 o
0 12 0 352.434 351.395 10.226 0.494 o
0 12 1 91.316 91.850 2.142 10.384 o
0 12 2 19.945 19.002 1.532 25.465 o
0 12 3 6.573 6.545 1.047 55.555 o
0 12 4 6.551 7.203 1.189 43.112 o
0 12 5 4.766 4.478 0.929 70.721 o
0 12 6 50.387 48.779 1.566 21.564 o
0 12 7 52.074 49.284 2.005 13.833 o
0 12 8 100.685 96.231 4.291 3.071 o
0 13 1 51.870 53.009 2.396 9.932 o
0 13 2 1.438 2.060 1.684 21.608 o
0 13 3 0.002 0.428 1.295 36.517 o
0 13 4 26.454 25.093 1.650 21.666 o
1 0 2 271.202 280.554 3.026 2.926 o
1 0 3 533.408 487.383 4.873 0.932 o
1 0 4 426.607 401.311 8.025 0.668 o
1 0 5 31.459 29.858 0.341 230.352 o
1 0 6 471.205 477.965 4.260 1.151 o
1 0 7 0.029 0.102 0.149 2760.350 o
1 0 8 157.117 157.440 1.459 10.211 o
1 0 9 214.970 215.768 1.981 5.481 o
1 0 10 63.992 64.748 0.682 55.112 o
1 0 11 150.810 151.966 1.640 9.775 o
1 0 12 72.709 74.383 1.110 29.555 o
1 0 13 11.672 11.367 0.617 152.616 o
1 0 14 27.212 26.158 0.807 80.181 o
1 1 0 411.097 396.539 8.102 0.670 o
1 1 2 1999.210 1419.790 28.429 0.046 o
1 1 3 733.238 716.211 7.650 0.433 o
1 1 4 976.981 936.303 9.392 0.262 o
1 1 5 113.518 115.861 1.131 18.433 o
1 1 6 14.921 15.119 0.253 617.833 o
1 1 7 301.985 313.109 3.345 2.373 o
1 1 8 38.869 39.205 0.512 122.508 o
1 1 9 13.107 13.529 0.325 460.517 o
1 1 10 60.338 61.374 0.760 53.107 o
1 1 11 10.078 10.644 0.376 387.283 o
1 1 12 56.653 58.712 0.791 53.715 o
1 1 13 2.488 3.138 0.464 282.859 o
1 1 14 48.266 47.228 0.792 62.095 o
1 2 0 952.578 884.029 32.412 0.052 o
1 2 1 964.034 907.318 35.275 0.044 o
1 2 3 51.840 48.147 1.138 36.116 o
1 2 4 258.441 246.622 3.502 2.735 o
1 2 5 320.351 314.925 3.153 2.372 o
1 2 6 17.980 18.406 0.308 419.270 o
1 2 7 36.534 38.718 0.494 132.699 o
1 2 8 922.713 927.845 8.768 0.291 o
1 2 9 95.788 97.964 1.096 23.038 o
1 2 10 108.730 114.290 1.339 16.520 o
1 2 11 92.910 96.537 1.115 23.299 o
1 2 12 63.731 66.654 0.945 39.553 o
1 2 13 35.728 36.761 0.994 51.430 o
1 2 14 87.982 84.746 1.560 16.948 o
1 3 0 22.999 22.882 0.431 228.658 o
1 3 1 640.101 624.484 10.466 0.355 o
1 3 2 552.588 549.662 7.009 0.633 o
1 3 3 1658.030 1529.870 33.673 0.040 o
1 3 4 561.128 562.813 7.096 0.614 o
1 3 5 36.509 36.421 0.541 122.393 o
1 3 6 16.684 17.309 0.275 509.083 o
1 3 7 68.953 67.499 0.766 46.377 o
1 3 8 130.806 131.467 1.398 13.198 o
1 3 9 10.444 10.158 0.314 530.947 o
1 3 10 9.363 9.374 0.328 504.007 o
1 3 11 63.678 64.013 0.828 46.325 o
1 3 12 23.451 24.166 0.696 107.082 o
1 3 13 60.335 60.460 0.888 45.052 o
1 3 14 11.319 11.053 0.692 122.898 o
1 4 0 14.463 13.777 0.438 274.314 o
1 4 1 783.662 788.129 13.771 0.214 o
1 4 2 198.696 204.772 3.246 3.637 o
1 4 3 15.993 15.409 0.518 199.034 o
1 4 4 387.757 403.595 5.046 1.234 o
1 4 5 252.915 256.936 3.340 2.880 o
1 4 6 119.070 117.832 1.616 12.723 o
1 4 7 80.739 79.494 0.886 34.116 o
1 4 8 37.973 36.944 0.618 101.593 o
1 4 9 34.182 34.249 0.503 140.522 o
1 4 10 20.029 19.799 0.399 276.542 o
1 4 11 35.950 35.920 0.626 103.039 o
1 4 12 120.854 122.223 1.414 14.234 o
1 4 13 44.005 41.410 0.965 50.112 o
1 4 14 7.481 6.827 1.131 47.594 o
1 5 0 1.881 2.054 0.224 1203.240 o
1 5 1 81.002 85.303 1.527 18.046 o
1 5 2 43.019 46.200 0.724 73.949 o
1 5 3 286.242 295.461 4.648 1.765 o
1 5 4 84.371 85.594 1.512 17.964 o
1 5 5 6.163 5.956 0.328 540.007 o
1 5 6 14.308 14.744 0.759 100.758 o
1 5 7 3.792 3.437 0.348 496.149 o
1 5 8 1.104 0.878 0.265 873.697 o
1 5 9 19.143 19.368 0.434 249.215 o
1 5 10 10.140 10.424 0.428 306.568 o
1 5 11 39.602 39.747 0.633 94.727 o
1 5 12 35.337 34.970 0.710 87.739 o
1 5 13 58.411 56.591 1.323 26.960 o
1 6 0 118.457 124.213 4.898 2.334 o
1 6 1 466.545 484.798 7.980 0.621 o
1 6 2 79.813 80.936 1.414 20.385 o
1 6 3 7.057 8.211 0.295 639.512 o
1 6 4 247.953 241.852 4.130 2.310 o
1 6 5 19.886 20.253 0.495 199.108 o
1 6 6 39.621 39.752 0.764 73.766 o
1 6 7 75.793 76.621 1.291 23.822 o
1 6 8 89.026 90.436 1.497 17.525 o
1 6 9 147.000 148.971 1.856 8.934 o
1 6 10 11.595 11.658 0.632 145.756 o
1 6 11 38.030 38.558 0.776 73.807 o
1 6 12 36.104 36.242 0.846 66.621 o
1 6 13 0.628 0.219 0.926 71.385 o
1 7 0 38.173 41.263 0.959 52.784 o
1 7 1 16.121 16.326 0.513 201.637 o
1 7 2 62.955 64.881 1.159 30.999 o
1 7 3 365.137 363.429 5.278 1.259 o
1 7 4 81.175 83.740 1.532 18.018 o
1 7 5 2.912 2.574 0.364 458.471 o
1 7 6 7.439 7.276 0.431 315.567 o
1 7 7 0.218 0.505 0.446 307.959 o
1 7 8 13.307 13.218 0.608 154.067 o
1 7 9 2.121 2.115 0.588 177.101 o
1 7 10 4.483 4.374 0.463 281.929 o
1 7 11 77.425 76.628 1.182 26.295 o
1 7 12 11.098 11.554 0.791 94.847 o
1 7 13 79.840 72.663 4.747 2.610 o
1 8 0 0.553 0.495 0.353 491.312 o
1 8 1 94.505 101.204 2.167 9.945 o
1 8 2 505.020 520.087 8.634 0.532 o
1 8 3 38.733 37.381 0.704 84.456 o
1 8 4 30.925 30.544 0.624 113.951 o
1 8 5 148.715 148.644 2.273 7.102 o
1 8 6 44.206 43.273 0.890 56.064 o
1 8 7 9.387 9.574 0.577 176.734 o
1 8 8 208.029 205.788 3.140 3.694 o
1 8 9 53.414 51.168 1.394 25.784 o
1 8 10 71.759 76.263 1.512 19.596 o
1 8 11 26.373 24.204 0.830 77.402 o
1 8 12 32.344 32.991 3.844 4.101 o
1 9 0 6.585 6.044 0.460 281.276 o
1 9 1 125.738 126.944 2.728 6.168 o
1 9 2 154.130 162.795 3.413 3.951 o
1 9 3 127.318 136.002 5.259 2.022 o
1 9 4 74.211 76.049 2.008 12.486 o
1 9 5 28.038 27.209 0.701 100.151 o
1 9 6 0.263 0.174 0.495 249.685 o
1 9 7 62.242 63.178 1.629 18.753 o
1 9 8 11.181 10.377 0.736 109.390 o
1 9 9 22.685 21.238 0.897 69.557 o
1 9 10 51.695 49.978 1.298 29.263 o
1 9 11 34.227 31.980 1.462 26.509 o
1 10 0 25.886 27.372 0.837 75.705 o
1 10 1 86.923 87.175 1.963 12.160 o
1 10 2 35.200 36.464 2.417 10.142 o
1 10 3 20.452 21.440 0.798 86.901 o
1 10 4 56.422 60.867 1.253 29.236 o
1 10 5 16.022 16.178 0.825 84.914 o
1 10 6 99.875 102.773 1.848 12.236 o
1 10 7 19.842 18.394 0.790 89.709 o
1 10 8 7.179 6.287 0.772 101.456 o
1 10 9 93.341 90.352 2.111 10.582 o
1 10 10 14.136 13.098 1.118 47.859 o
1 11 0 0.271 -0.195 0.601 169.856 o
1 11 1 166.255 171.688 3.631 3.480 o
1 11 2 62.895 64.700 1.834 15.332 o
1 11 3 52.462 56.824 1.423 24.708 o
1 11 4 28.192 28.055 1.115 44.827 o
1 11 5 12.156 12.589 0.907 72.442 o
1 11 6 43.308 41.236 1.040 44.854 o
1 11 7 87.991 85.610 1.652 15.638 o
1 11 8 6.431 5.325 0.907 74.001 o
1 11 9 10.864 9.457 1.294 36.209 o
1 12 0 0.004 0.536 0.732 114.299 o
1 12 1 49.711 49.218 1.391 26.405 o
1 12 2 129.139 125.035 3.243 4.687 o
1 12 3 31.966 34.805 1.180 39.231 o
1 12 4 17.770 16.268 1.302 35.165 o
1 12 5 92.420 91.157 2.515 8.009 o
1 12 6 1.239 1.140 1.138 47.283 o
1 12 7 25.747 23.232 2.570 9.146 o
1 12 8 123.787 124.125 4.942 2.285 o
1 13 0 0.885 1.905 0.942 69.017 o
1 13 1 68.662 63.981 2.035 12.642 o
1 13 2 8.686 8.734 0.970 64.277 o
1 13 3 41.366 35.080 1.742 18.701 o
1 13 4 5.218 4.770 2.199 12.665 o
1 13 6 29.369 29.452 2.299 11.303 o
2 0 0 1279.030 1236.510 37.083 0.038 o
2 0 1 893.282 864.238 13.028 0.210 o
2 0 2 674.164 633.651 7.299 0.504 o
2 0 3 495.435 491.593 5.265 0.929 o
2 0 4 69.743 72.291 0.762 45.029 o
2 0 5 71.069 71.199 0.815 42.090 o
2 0 6 1305.970 1291.770 12.837 0.143 o
2 0 7 43.459 44.955 0.478 115.450 o
2 0 8 46.760 46.378 0.504 103.064 o
2 0 9 556.686 548.491 4.908 0.849 o
2 0 10 212.490 213.930 2.230 5.074 o
2 0 11 0.387 0.563 0.322 589.797 o
2 0 12 42.544 42.656 0.647 87.246 o
2 0 13 4.051 3.371 0.591 174.532 o
2 0 14 10.778 9.598 0.803 92.680 o
2 1 1 1456.440 1180.870 69.626 0.012 o
2 1 2 239.867 242.581 2.645 3.812 o
2 1 3 40.913 41.396 0.578 102.334 o
2 1 4 751.469 728.766 6.836 0.459 o
2 1 5 17.146 17.637 0.327 398.684 o
2 1 6 894.235 885.416 9.494 0.286 o
2 1 7 49.159 48.167 0.584 85.725 o
2 1 8 345.739 340.505 3.259 2.102 o
2 1 9 71.844 74.003 1.276 24.988 o
2 1 10 134.531 138.368 1.500 11.925 o
2 1 11 41.248 40.631 0.615 95.357 o
2 1 12 77.374 77.520 0.984 32.148 o
2 1 13 79.770 80.790 1.706 15.654 o
2 1 14 43.287 42.684 0.781 67.993 o
2 2 0 271.392 268.337 4.123 2.154 o
2 2 1 2009.080 1774.000 49.224 0.020 o
2 2 2 2020.010 1827.400 48.123 0.021 o
2 2 3 528.678 509.261 5.432 0.849 o
2 2 4 44.026 43.253 0.597 93.421 o
2 2 5 68.066 67.415 0.725 49.163 o
2 2 6 107.206 109.110 1.080 20.513 o
2 2 7 143.947 144.624 1.430 11.564 o
2 2 8 163.201 163.380 1.713 8.620 o
2 2 9 150.361 153.499 1.532 10.322 o
2 2 10 65.494 64.480 0.807 46.553 o
2 2 11 55.934 55.956 0.756 57.723 o
2 2 12 8.061 8.216 0.445 294.402 o
2 2 13 27.987 28.975 0.634 116.165 o
2 2 14 82.920 79.520 1.289 22.611 o
2 3 1 189.098 188.580 2.403 5.391 o
2 3 2 75.936 76.113 0.924 34.839 o
2 3 3 684.368 669.136 10.880 0.321 o
2 3 4 12.892 11.960 0.220 837.714 o
2 3 5 322.509 320.390 3.235 2.297 o
2 3 6 155.963 158.591 1.644 9.350 o
2 3 7 197.310 194.657 2.002 6.096 o
2 3 8 176.593 177.744 1.731 7.757 o
2 3 9 60.207 62.502 0.713 56.185 o
2 3 10 150.620 153.492 1.559 10.165 o
2 3 11 36.000 36.629 0.563 117.250 o
2 3 12 32.370 31.886 0.640 107.024 o
2 3 13 2.388 3.149 0.508 236.498 o
2 3 14 4.318 3.641 1.055 54.919 o
2 4 0 3188.090 2860.600 81.118 0.008 o
2 4 1 582.282 599.194 11.905 0.313 o
2 4 2 149.182 149.206 1.983 8.262 o
2 4 3 57.674 56.312 0.915 45.410 o
2 4 4 1261.990 1216.860 16.936 0.116 o
2 4 5 311.641 313.376 5.108 1.482 o
2 4 6 407.999 409.988 4.373 1.354 o
2 4 7 86.374 85.017 1.086 26.238 o
2 4 8 188.440 190.049 1.974 6.457 o
2 4 9 80.511 79.066 0.872 34.752 o
2 4 10 111.234 112.295 1.191 18.191 o
2 4 11 38.261 39.068 0.592 105.139 o
2 4 12 143.687 144.777 1.650 10.261 o
2 4 13 110.929 112.063 1.364 16.122 o
2 4 14 17.831 15.777 2.099 13.765 o
2 5 0 209.952 216.110 3.816 2.837 o
2 5 1 711.364 713.530 11.706 0.283 o
2 5 2 264.422 262.152 4.536 1.948 o
2 5 3 71.607 70.870 1.226 26.636 o
2 5 4 575.021 578.688 10.501 0.378 o
2 5 5 511.501 505.429 7.099 0.673 o
2 5 6 5.157 5.581 0.343 501.266 o
2 5 7 64.004 61.661 0.890 43.193 o
2 5 8 19.422 20.113 0.425 254.109 o
2 5 9 16.959 17.116 0.445 251.844 o
2 5 10 93.606 93.818 1.170 22.333 o
2 5 11 86.598 86.575 1.206 23.311 o
2 5 12 66.599 66.917 0.962 37.778 o
2 5 13 81.769 80.954 1.106 27.081 o
2 6 0 486.563 486.390 6.941 0.719 o
2 6 1 65.453 65.534 1.194 29.226 o
2 6 2 361.594 374.899 6.165 1.039 o
2 6 3 116.714 116.806 1.782 11.540 o
2 6 4 463.666 479.570 7.911 0.632 o
2 6 5 265.991 269.314 4.558 1.918 o
2 6 6 92.301 92.033 1.593 15.835 o
2 6 7 31.131 30.366 0.638 110.145 o
2 6 8 28.705 28.551 0.509 158.201 o
2 6 9 20.629 19.770 0.493 199.254 o
2 6 10 156.833 154.754 1.833 8.537 o
2 6 11 12.612 12.616 0.532 198.838 o
2 6 12 231.313 226.216 2.835 3.761 o
2 6 13 19.970 20.860 1.785 18.852 o
2 7 0 0.050 0.475 0.228 1181.970 o
2 7 1 96.532 101.372 2.748 6.763 o
2 7 2 127.656 134.959 2.893 5.561 o
2 7 3 453.672 473.605 7.877 0.644 o
2 7 4 316.227 312.400 9.129 0.620 o
2 7 5 249.485 251.446 4.296 2.169 o
2 7 6 63.530 64.298 1.142 31.576 o
2 7 7 74.819 73.810 1.320 23.457 o
2 7 8 2.509 2.477 0.570 188.361 o
2 7 9 45.650 46.826 0.802 62.835 o
2 7 10 4.595 4.392 0.536 211.306 o
2 7 11 48.410 49.021 0.941 48.786 o
2 7 12 20.363 19.779 0.806 85.823 o
2 8 0 20.923 23.347 1.297 34.898 o
2 8 1 222.528 229.100 3.328 3.227 o
2 8 2 63.243 65.746 1.624 18.676 o
2 8 3 17.102 17.966 0.609 146.507 o
2 8 4 36.656 39.964 1.129 40.894 o
2 8 5 126.639 124.920 5.127 2.130 o
2 8 6 34.515 36.181 1.467 26.145 o
2 8 7 48.063 49.331 1.023 43.300 o
2 8 8 19.384 19.852 0.768 94.392 o
2 8 9 6.504 6.070 0.497 242.191 o
2 8 10 47.453 43.920 0.872 55.913 o
2 8 11 37.214 35.983 0.983 51.968 o
2 8 12 41.098 38.898 3.912 3.939 o
2 9 0 372.040 390.341 14.603 0.260 o
2 9 1 12.586 13.329 0.633 143.832 o
2 9 2 133.090 135.446 2.381 7.229 o
2 9 3 183.075 192.174 3.286 3.778 o
2 9 4 167.692 171.559 3.017 4.513 o
2 9 5 42.568 44.261 1.504 23.994 o
2 9 6 40.398 40.611 0.939 53.872 o
2 9 7 23.300 22.507 0.800 84.693 o
2 9 8 137.814 130.248 2.278 7.608 o
2 9 9 32.943 29.534 1.030 50.214 o
2 9 10 45.730 44.520 1.004 46.117 o
2 9 11 21.714 25.764 3.656 4.556 o
2 10 0 101.812 105.030 2.961 5.877 o
2 10 1 76.522 81.331 1.868 13.784 o
2 10 2 19.591 19.042 0.800 87.725 o
2 10 3 0.573 0.551 0.573 186.378 o
2 10 4 97.281 100.047 1.922 11.776 o
2 10 5 6.824 7.066 0.711 119.310 o
2 10 6 328.664 329.527 5.901 1.184 o
2 10 7 4.638 4.967 0.749 108.683 o
2 10 8 14.426 14.018 0.898 73.083 o
2 10 9 105.043 101.319 2.503 7.704 o
2 10 10 88.389 86.542 4.592 2.749 o
2 11 0 7.100 7.758 0.868 80.465 o
2 11 1 71.770 72.446 3.499 4.694 o
2 11 2 35.640 35.203 1.147 40.530 o
2 11 3 31.994 34.256 0.963 55.968 o
2 11 4 20.297 20.825 0.876 73.525 o
2 11 5 56.258 55.334 2.207 11.431 o
2 11 6 99.063 97.889 1.778 13.079 o
2 11 7 35.199 33.038 1.114 42.944 o
2 11 8 25.511 22.794 1.203 39.745 o
2 11 9 52.583 49.477 3.896 3.930 o
2 12 0 97.034 95.868 2.268 9.274 o
2 12 1 35.350 35.074 1.206 37.132 o
2 12 2 85.599 84.478 2.100 11.042 o
2 12 3 1.828 1.526 1.110 49.708 o
2 12 4 47.257 48.620 1.426 25.640 o
2 12 5 36.866 35.907 2.911 7.056 o
2 12 6 20.647 21.190 1.356 32.128 o
2 12 7 1.675 0.862 1.287 36.977 o
2 12 8 56.635 53.771 3.675 4.379 o
2 13 0 148.590 146.641 3.318 4.245 o
2 13 1 1.288 0.737 1.002 61.030 o
2 13 2 4.146 3.379 1.151 46.157 o
2 13 3 10.149 10.265 1.651 22.334 o
2 13 4 21.229 20.295 1.566 24.306 o
2 13 5 3.434 2.924 1.635 22.900 o
2 13 6 61.052 53.308 2.859 7.034 o
3 0 1 270.922 275.181 2.952 3.014 o
3 0 2 7.735 8.236 0.160 1735.960 o
3 0 3 79.858 78.219 0.828 36.684 o
3 0 4 81.938 81.646 0.818 35.672 o
3 0 5 41.349 44.031 0.483 119.398 o
3 0 6 91.156 89.062 1.060 25.489 o
3 0 7 107.039 107.848 1.155 19.538 o
3 0 8 46.804 45.684 0.532 98.798 o
3 0 9 63.922 64.968 0.841 45.240 o
3 0 10 21.667 22.007 0.462 213.155 o
3 0 11 0.143 0.325 0.376 434.123 o
3 0 12 81.085 81.745 1.307 22.331 o
3 0 13 0.056 0.107 0.489 256.179 o
3 0 14 5.519 6.908 1.201 42.333 o
3 1 0 418.449 386.494 4.446 1.338 o
3 1 1 396.345 376.813 6.194 0.986 o
3 1 2 313.105 300.420 3.204 2.431 o
3 1 3 53.277 51.642 0.797 57.252 o
3 1 4 629.659 603.218 7.567 0.521 o
3 1 5 493.109 505.009 5.337 0.912 o
3 1 6 56.229 56.875 0.841 50.829 o
3 1 7 24.605 24.997 0.381 254.664 o
3 1 8 22.609 23.491 0.393 259.240 o
3 1 9 26.732 28.060 0.539 150.880 o
3 1 10 1.359 1.612 0.342 522.091 o
3 1 11 69.103 70.140 0.989 35.341 o
3 1 12 28.412 29.508 0.649 111.237 o
3 1 13 24.670 24.951 0.663 114.509 o
3 1 14 24.431 22.967 0.889 69.610 o
3 2 1 236.262 237.125 2.985 3.467 o
3 2 2 1558.620 1440.730 27.902 0.054 o
3 2 3 183.723 181.033 2.027 6.558 o
3 2 4 279.597 275.844 3.218 2.725 o
3 2 5 89.674 89.483 0.977 27.703 o
3 2 6 5.912 5.811 0.218 1160.840 o
3 2 7 364.868 369.423 3.731 1.754 o
3 2 8 254.321 258.171 2.705 3.492 o
3 2 9 79.987 80.380 0.884 34.293 o
3 2 10 22.975 23.112 0.431 228.082 o
3 2 11 3.362 3.057 0.409 362.619 o
3 2 12 62.379 61.843 1.013 37.558 o
3 2 13 4.257 4.139 0.574 184.348 o
3 2 14 35.217 33.899 1.527 24.306 o
3 3 0 131.069 129.860 1.895 9.782 o
3 3 1 336.225 326.964 4.169 1.763 o
3 3 2 471.618 441.641 12.888 0.307 o
3 3 3 239.758 247.514 3.146 3.209 o
3 3 4 92.070 92.695 1.249 21.172 o
3 3 5 98.810 98.196 1.125 21.984 o
3 3 6 7.596 7.800 0.230 990.420 o
3 3 7 48.244 48.725 0.575 87.829 o
3 3 8 73.292 74.806 0.812 40.523 o
3 3 9 183.258 186.407 1.839 7.041 o
3 3 10 18.277 18.820 0.412 275.168 o
3 3 11 52.844 54.087 0.724 63.247 o
3 3 12 16.575 17.249 0.561 170.962 o
3 3 13 15.841 15.412 0.596 155.774 o
3 3 14 86.510 84.061 2.586 7.817 o
3 4 0 181.824 194.236 6.176 1.407 o
3 4 1 133.289 134.114 1.737 10.547 o
3 4 2 269.860 271.977 3.179 2.841 o
3 4 3 696.317 700.290 8.759 0.401 o
3 4 4 51.336 50.956 0.975 45.028 o
3 4 5 72.057 72.706 0.947 35.739 o
3 4 6 211.282 216.694 2.568 4.471 o
3 4 7 313.294 312.531 3.011 2.510 o
3 4 8 2.706 2.720 0.265 856.743 o
3 4 9 47.515 48.133 0.673 75.683 o
3 4 10 23.878 23.560 0.468 199.127 o
3 4 11 53.793 52.862 0.784 57.709 o
3 4 12 6.409 6.248 0.457 285.118 o
3 4 13 11.664 10.610 0.574 175.138 o
3 5 0 202.734 204.546 2.651 4.538 o
3 5 1 116.967 119.330 1.786 11.430 o
3 5 2 114.366 119.692 1.805 11.412 o
3 5 3 251.210 253.863 3.236 3.000 o
3 5 4 32.282 31.924 0.553 131.138 o
3 5 5 426.801 426.851 4.975 1.150 o
3 5 6 14.764 14.459 0.340 410.292 o
3 5 7 77.652 78.040 1.050 29.897 o
3 5 8 23.594 23.551 0.481 192.664 o
3 5 9 16.907 17.039 0.455 243.579 o
3 5 10 28.697 28.698 0.683 102.856 o
3 5 11 72.537 72.216 1.033 32.434 o
3 5 12 6.628 5.996 0.586 175.292 o
3 5 13 33.587 32.675 2.037 14.176 o
3 6 0 46.109 46.575 0.697 74.654 o
3 6 1 55.898 56.683 1.826 16.008 o
3 6 2 260.539 271.938 4.595 1.912 o
3 6 3 641.153 668.898 9.458 0.394 o
3 6 4 33.459 34.052 0.544 129.378 o
3 6 5 118.740 118.611 1.480 13.935 o
3 6 6 8.272 9.303 0.337 488.960 o
3 6 7 159.856 162.922 1.847 8.209 o
3 6 8 72.861 72.128 0.961 35.044 o
3 6 9 35.730 36.425 0.656 96.750 o
3 6 10 58.541 58.918 0.840 49.216 o
3 6 11 63.166 63.008 0.990 38.200 o
3 6 12 13.354 13.465 0.659 132.363 o
3 7 0 2.024 1.784 0.263 880.760 o
3 7 1 3.513 3.445 0.292 700.955 o
3 7 2 199.036 204.676 3.497 3.304 o
3 7 3 209.113 205.528 3.758 2.933 o
3 7 4 94.011 95.035 2.082 10.693 o
3 7 5 180.509 182.992 3.225 3.940 o
3 7 6 109.773 108.936 1.847 11.584 o
3 7 7 153.276 157.932 1.980 7.985 o
3 7 8 19.751 19.513 0.501 196.544 o
3 7 9 102.962 105.424 1.348 17.486 o
3 7 10 32.297 31.655 0.710 92.103 o
3 7 11 50.943 48.036 0.851 54.974 o
3 7 12 63.946 59.736 1.420 23.310 o
3 8 0 88.589 88.729 1.226 22.410 o
3 8 1 242.430 253.265 5.230 1.664 o
3 8 2 78.201 82.023 1.568 17.777 o
3 8 3 79.335 83.651 3.187 5.482 o
3 8 4 117.523 122.491 2.197 8.693 o
3 8 5 0.204 -0.240 0.587 177.769 o
3 8 6 41.498 38.843 1.087 42.587 o
3 8 7 167.870 169.043 2.334 6.202 o
3 8 8 154.796 156.230 2.000 7.882 o
3 8 9 3.115 3.471 0.540 209.085 o
3 8 10 23.275 24.936 0.775 88.829 o
3 8 11 19.747 18.540 0.961 62.399 o
3 9 0 2.718 2.561 0.440 314.516 o
3 9 1 70.209 70.525 1.235 26.639 o
3 9 2 25.191 26.058 0.798 83.010 o
3 9 3 14.820 16.433 0.741 104.516 o
3 9 4 4.176 4.336 0.657 140.965 o
3 9 5 36.602 36.420 1.043 47.267 o
3 9 6 33.726 32.433 1.065 46.861 o
3 9 7 14.411 14.600 0.801 90.918 o
3 9 8 71.885 73.640 1.641 17.435 o
3 9 9 68.411 65.560 1.111 31.459 o
3 9 10 3.579 3.616 0.807 93.752 o
3 10 0 76.826 78.997 1.510 19.011 o
3 10 1 48.316 50.083 1.390 26.561 o
3 10 2 5.418 5.059 0.519 224.121 o
3 10 3 8.113 8.313 0.739 110.090 o
3 10 4 11.565 11.167 0.821 88.330 o
3 10 5 36.526 38.962 1.514 24.411 o
3 10 6 1.624 1.463 0.863 82.226 o
3 10 7 77.243 73.515 1.888 13.710 o
3 10 8 14.747 12.424 1.002 59.215 o
3 10 9 16.621 14.606 0.896 72.708 o
3 11 0 7.205 7.119 0.648 143.062 o
3 11 1 5.515 3.852 0.859 82.596 o
3 11 2 3.029 3.816 1.029 57.825 o
3 11 3 7.992 9.363 0.842 85.068 o
3 11 4 104.710 106.537 2.350 8.439 o
3 11 5 46.090 45.838 1.731 18.415 o
3 11 6 3.476 0.681 1.434 29.774 o
3 11 7 2.224 2.393 1.007 60.335 o
3 11 8 7.464 5.303 1.412 30.620 o
3 12 0 0.053 -0.620 0.732 114.359 o
3 12 1 2.998 1.799 1.002 61.025 o
3 12 2 149.051 149.794 3.480 3.928 o
3 12 3 4.486 4.134 1.338 34.192 o
3 12 4 27.418 24.530 1.157 42.335 o
3 12 5 1.415 2.818 1.444 29.385 o
3 12 6 6.040 6.719 2.247 12.118 o
3 12 7 26.612 24.899 2.999 6.735 o
3 13 0 4.788 4.674 0.962 65.944 o
3 13 1 2.124 -0.319 1.187 43.464 o
3 13 2 46.507 42.212 1.925 15.222 o
3 13 3 18.267 16.892 1.753 19.614 o
3 13 5 11.444 10.547 1.975 15.627 o
4 0 0 163.448 151.100 2.521 5.932 o
4 0 1 36.215 34.941 0.422 161.740 o
4 0 2 3.744 3.568 0.217 1247.400 o
4 0 3 0.991 1.204 0.183 1820.620 o
4 0 4 69.647 68.341 0.755 46.402 o
4 0 5 62.206 63.394 0.673 57.443 o
4 0 6 183.584 186.748 1.816 7.096 o
4 0 7 44.541 45.086 0.567 96.467 o
4 0 8 19.865 19.623 0.428 250.311 o
4 0 9 23.014 22.623 0.455 212.153 o
4 0 10 42.994 42.916 0.673 82.536 o
4 0 11 22.372 23.852 0.545 161.716 o
4 0 12 28.533 29.024 0.711 96.650 o
4 0 13 23.105 23.043 0.662 117.474 o
4 1 0 124.904 120.749 1.339 14.647 o
4 1 1 320.743 307.458 3.545 2.170 o
4 1 2 137.824 135.873 1.605 11.097 o
4 1 3 1198.920 1119.820 23.485 0.080 o
4 1 4 61.839 60.371 0.792 50.371 o
4 1 5 111.633 114.353 1.305 16.624 o
4 1 6 104.820 104.743 1.503 15.405 o
4 1 7 90.452 90.221 1.080 25.055 o
4 1 8 94.733 94.072 1.055 24.388 o
4 1 9 58.584 56.939 0.993 40.489 o
4 1 10 20.788 21.106 0.497 194.231 o
4 1 11 93.869 95.558 1.226 21.127 o
4 1 12 50.108 51.241 0.834 55.960 o
4 1 13 7.167 6.635 0.745 108.783 o
4 2 0 113.354 110.949 1.623 13.266 o
4 2 1 861.273 764.145 21.735 0.106 o
4 2 2 386.616 386.517 5.505 1.141 o
4 2 3 18.228 18.280 0.354 345.212 o
4 2 4 54.570 54.117 0.678 66.334 o
4 2 5 15.506 14.800 0.313 455.041 o
4 2 6 154.821 153.980 1.829 8.647 o
4 2 7 153.815 155.434 1.853 8.551 o
4 2 8 257.007 263.816 2.702 3.437 o
4 2 9 29.819 30.552 0.548 138.758 o
4 2 10 34.904 35.058 0.577 116.819 o
4 2 11 18.984 18.905 0.585 153.668 o
4 2 12 37.188 37.814 0.744 79.345 o
4 2 13 39.153 38.752 0.832 65.881 o
4 3 0 1339.520 1319.140 16.739 0.110 o
4 3 1 353.958 349.798 4.448 1.561 o
4 3 2 85.263 84.881 1.135 25.294 o
4 3 3 22.415 21.658 0.440 226.508 o
4 3 4 19.287 19.811 0.374 308.086 o
4 3 5 209.125 207.714 2.297 5.066 o
4 3 6 20.742 20.697 0.395 274.212 o
4 3 7 96.414 97.195 1.301 19.409 o
4 3 8 151.066 154.523 1.649 9.652 o
4 3 9 175.489 176.278 1.881 7.315 o
4 3 10 50.838 49.996 0.768 61.891 o
4 3 11 28.140 29.273 0.590 129.004 o
4 3 12 26.412 26.841 0.755 90.135 o
4 3 13 63.345 59.588 1.330 25.837 o
4 4 0 1086.200 1083.780 14.504 0.155 o
4 4 1 549.455 553.127 6.973 0.638 o
4 4 2 73.291 75.036 1.053 31.225 o
4 4 3 94.831 94.380 1.180 21.912 o
4 4 4 221.381 222.207 2.641 4.177 o
4 4 5 88.237 89.812 1.150 23.964 o
4 4 6 223.660 225.110 2.896 3.770 o
4 4 7 118.171 118.426 1.428 14.492 o
4 4 8 243.616 247.064 2.558 3.847 o
4 4 9 106.150 107.083 1.242 18.475 o
4 4 10 74.427 76.511 0.979 33.256 o
4 4 11 0.528 0.650 0.480 266.165 o
4 4 12 27.290 27.949 0.685 104.160 o
4 4 13 79.300 76.510 1.712 15.739 o
4 5 0 265.310 266.430 3.864 2.358 o
4 5 1 109.742 111.101 1.711 12.687 o
4 5 2 42.204 42.331 0.670 84.083 o
4 5 3 39.579 39.692 0.879 60.221 o
4 5 4 1479.270 1461.490 20.418 0.081 o
4 5 5 677.679 681.195 8.656 0.417 o
4 5 6 244.335 248.086 3.253 3.060 o
4 5 7 95.603 96.900 1.329 19.082 o
4 5 8 116.766 119.365 1.437 14.484 o
4 5 9 14.636 14.030 0.494 221.366 o
4 5 10 51.549 50.967 0.849 54.070 o
4 5 11 96.055 98.879 1.333 18.846 o
4 5 12 17.853 16.674 0.751 100.143 o
4 6 0 21.077 20.262 0.453 224.702 o
4 6 1 53.386 52.810 0.919 47.611 o
4 6 2 107.369 111.235 1.735 12.608 o
4 6 3 238.167 247.779 3.177 3.189 o
4 6 4 311.445 317.927 4.069 1.917 o
4 6 5 73.569 75.308 1.128 28.722 o
4 6 6 32.068 32.375 0.661 102.375 o
4 6 7 6.498 6.562 0.444 300.452 o
4 6 8 54.996 56.686 0.832 52.136 o
4 6 9 41.063 42.469 0.752 73.300 o
4 6 10 119.037 121.436 1.792 11.222 o
4 6 11 20.100 18.864 0.728 103.777 o
4 6 12 118.368 115.958 2.445 7.524 o
4 7 0 28.410 28.949 0.795 80.704 o
4 7 1 85.824 86.392 1.391 19.813 o
4 7 2 60.651 62.237 1.155 31.896 o
4 7 3 25.452 26.485 0.717 99.034 o
4 7 4 300.720 307.378 5.061 1.532 o
4 7 5 162.802 168.450 2.375 6.198 o
4 7 6 57.824 59.494 0.988 40.559 o
4 7 7 27.443 28.495 0.641 115.318 o
4 7 8 17.283 17.522 0.618 142.888 o
4 7 9 93.574 96.357 1.296 19.905 o
4 7 10 7.952 7.400 0.631 150.404 o
4 7 11 21.969 21.091 0.818 82.562 o
4 8 0 23.915 25.013 0.537 161.089 o
4 8 1 131.128 133.058 1.841 10.030 o
4 8 2 0.877 1.205 0.433 327.141 o
4 8 3 30.868 31.239 0.745 86.793 o
4 8 4 59.803 61.388 1.289 27.461 o
4 8 5 116.808 123.559 1.942 10.227 o
4 8 6 40.292 41.364 1.322 30.529 o
4 8 7 95.736 98.262 1.725 13.811 o
4 8 8 117.209 118.789 1.990 9.993 o
4 8 9 101.380 98.748 2.396 8.367 o
4 8 10 31.036 29.215 0.902 63.935 o
4 8 11 7.577 9.816 1.538 25.778 o
4 9 0 190.883 194.368 2.584 4.921 o
4 9 1 12.055 12.738 0.499 224.998 o
4 9 2 10.300 10.576 0.559 185.801 o
4 9 3 6.149 5.970 0.543 203.960 o
4 9 4 1.499 1.298 0.621 158.585 o
4 9 5 14.575 14.534 0.972 62.616 o
4 9 6 73.684 75.450 1.434 20.977 o
4 9 7 8.214 7.720 0.791 96.353 o
4 9 8 96.985 95.504 1.632 14.869 o
4 9 9 21.378 20.588 0.964 61.352 o
4 9 10 13.898 10.855 3.309 5.582 o
4 10 0 18.437 18.889 0.534 180.603 o
4 10 1 9.937 9.561 0.515 218.976 o
4 10 2 2.037 2.152 0.501 243.026 o
4 10 3 14.093 14.348 0.686 122.212 o
4 10 4 41.538 41.911 1.157 38.062 o
4 10 5 17.507 17.246 0.938 66.110 o
4 10 6 83.891 82.841 1.867 13.381 o
4 10 7 9.180 8.899 0.845 84.206 o
4 10 8 71.087 67.257 1.631 17.904 o
4 10 9 6.256 4.184 3.212 5.936 o
4 11 0 160.310 164.371 2.963 4.760 o
4 11 1 52.240 51.421 1.616 20.188 o
4 11 2 27.713 27.294 0.875 69.248 o
4 11 3 119.896 121.970 2.044 9.492 o
4 11 4 37.832 41.382 1.414 27.380 o
4 11 5 68.402 71.102 2.757 7.334 o
4 11 6 44.842 48.374 5.173 2.262 o
4 11 7 28.493 30.210 2.953 6.921 o
4 12 0 24.123 24.190 1.130 44.809 o
4 12 1 9.768 9.021 1.081 51.792 o
4 12 2 46.671 47.862 1.851 16.238 o
4 12 3 6.827 6.983 0.714 118.629 o
4 12 4 60.706 59.400 2.487 9.076 o
4 12 5 2.936 4.835 2.134 13.450 o
4 12 6 1.465 1.386 2.513 9.704 o
4 13 0 96.450 86.218 3.455 4.609 o
5 0 1 15.070 14.707 0.642 137.074 o
5 0 2 11.598 11.662 0.312 516.494 o
5 0 3 29.938 31.399 0.436 182.921 o
5 0 4 42.262 41.388 0.521 111.962 o
5 0 5 0.625 0.493 0.201 1520.300 o
5 0 6 9.254 9.515 0.254 782.556 o
5 0 7 115.316 117.059 1.198 17.317 o
5 0 8 44.517 45.073 0.664 81.322 o
5 0 9 100.775 99.319 1.247 19.581 o
5 0 10 5.539 5.770 0.416 344.806 o
5 0 11 1.581 1.916 0.467 280.268 o
5 0 12 3.178 2.972 0.537 211.094 o
5 0 13 1.028 0.934 0.766 104.392 o
5 1 0 394.083 377.831 4.370 1.433 o
5 1 1 14.951 14.072 0.290 520.930 o
5 1 2 22.989 23.392 0.728 99.909 o
5 1 3 103.738 101.629 1.176 20.122 o
5 1 4 3.708 3.739 0.239 1031.250 o
5 1 5 256.530 259.936 2.834 3.325 o
5 1 6 18.949 18.887 0.367 321.447 o
5 1 7 71.817 73.301 0.936 36.164 o
5 1 8 69.728 70.299 0.989 35.132 o
5 1 9 45.309 45.031 0.874 56.494 o
5 1 10 6.610 6.932 0.439 306.156 o
5 1 11 13.358 12.769 0.525 202.112 o
5 1 12 50.147 50.076 1.415 25.586 o
5 1 13 6.511 6.256 0.812 92.134 o
5 2 0 254.951 253.504 2.981 3.221 o
5 2 1 56.781 57.271 0.827 51.442 o
5 2 2 194.835 193.954 2.518 4.995 o
5 2 3 23.118 24.140 0.419 234.068 o
5 2 4 42.099 41.423 0.568 102.574 o
5 2 5 109.469 111.410 1.302 17.050 o
5 2 6 103.668 102.396 1.226 19.317 o
5 2 7 52.633 53.681 0.688 67.087 o
5 2 8 175.957 174.007 1.880 7.340 o
5 2 9 38.488 38.419 0.618 99.949 o
5 2 10 6.235 6.366 0.438 310.114 o
5 2 11 23.281 23.352 0.600 137.845 o
5 2 12 7.194 7.076 0.607 162.789 o
5 2 13 41.416 41.364 1.327 30.184 o
5 3 0 5.729 5.530 0.243 958.429 o
5 3 1 10.117 9.487 0.279 659.343 o
5 3 2 268.010 268.029 3.813 2.376 o
5 3 3 672.597 663.852 8.353 0.438 o
5 3 4 373.768 369.303 4.367 1.503 o
5 3 5 158.872 157.526 2.070 7.459 o
5 3 6 288.110 285.116 3.162 2.675 o
5 3 7 2.698 2.677 0.313 617.727 o
5 3 8 41.017 41.427 0.621 94.122 o
5 3 9 7.759 7.881 0.420 329.942 o
5 3 10 13.858 13.913 0.492 225.165 o
5 3 11 34.305 35.001 0.755 81.026 o
5 3 12 47.281 45.864 0.835 58.896 o
5 3 13 55.421 54.319 2.174 11.785 o
5 4 0 172.581 172.435 1.924 7.325 o
5 4 1 178.888 179.358 2.350 5.811 o
5 4 2 214.366 212.873 2.768 4.133 o
5 4 3 3.006 2.667 0.406 368.380 o
5 4 4 156.780 159.306 1.934 8.031 o
5 4 5 142.879 144.728 1.953 8.704 o
5 4 6 185.292 185.858 2.288 5.768 o
5 4 7 43.610 43.102 0.729 74.122 o
5 4 8 11.552 12.240 0.410 322.465 o
5 4 9 57.562 57.793 0.933 44.049 o
5 4 10 17.028 16.453 0.534 186.204 o
5 4 11 19.992 19.494 0.620 137.254 o
5 4 12 151.373 146.108 2.404 6.598 o
5 5 0 0.093 -0.195 0.225 1208.850 o
5 5 1 257.894 256.126 3.029 3.136 o
5 5 2 61.388 61.052 1.044 36.541 o
5 5 3 30.153 30.930 0.562 132.985 o
5 5 4 159.054 159.074 1.923 8.000 o
5 5 5 33.867 34.514 0.603 112.219 o
5 5 6 10.840 10.774 0.495 232.862 o
5 5 7 178.799 183.333 2.263 6.000 o
5 5 8 10.619 11.009 0.501 228.113 o
5 5 9 8.092 9.092 0.521 217.129 o
5 5 10 103.921 104.909 1.569 14.722 o
5 5 11 0.562 1.107 0.663 139.452 o
5 5 12 2.754 2.116 1.088 51.750 o
5 6 0 50.548 49.282 1.038 41.634 o
5 6 1 203.664 205.774 3.324 3.484 o
5 6 2 90.513 90.536 1.387 19.110 o
5 6 3 38.792 41.302 0.792 70.127 o
5 6 4 9.733 9.481 0.480 250.465 o
5 6 5 23.365 24.859 0.547 157.978 o
5 6 6 135.472 137.961 2.064 8.548 o
5 6 7 29.366 30.040 0.652 109.045 o
5 6 8 91.019 92.453 1.487 17.396 o
5 6 9 178.646 178.875 2.148 6.373 o
5 6 10 21.346 21.019 0.774 91.505 o
5 6 11 0.028 0.706 0.728 115.760 o
5 7 0 139.947 142.749 3.054 4.928 o
5 7 1 63.749 64.425 1.156 30.995 o
5 7 2 60.518 62.909 1.394 24.207 o
5 7 3 169.331 176.156 2.693 5.164 o
5 7 4 88.258 89.284 1.495 17.690 o
5 7 5 64.084 67.216 1.092 32.989 o
5 7 6 86.833 85.784 1.363 20.225 o
5 7 7 36.346 34.850 0.935 56.956 o
5 7 8 84.365 83.920 1.185 24.358 o
5 7 9 26.520 26.449 0.742 92.731 o
5 7 10 21.485 22.171 0.779 90.024 o
5 7 11 18.117 17.563 1.161 43.843 o
5 8 0 7.142 7.374 0.480 257.295 o
5 8 1 53.649 53.727 1.126 35.638 o
5 8 2 38.116 38.285 0.885 60.629 o
5 8 3 29.332 29.361 0.810 77.515 o
5 8 4 21.447 21.401 0.856 76.084 o
5 8 5 74.555 75.226 1.647 17.078 o
5 8 6 33.953 34.480 0.963 55.188 o
5 8 7 8.829 8.945 0.699 122.446 o
5 8 8 2.968 2.898 0.599 170.177 o
5 8 9 14.909 14.884 0.736 106.240 o
5 8 10 16.086 16.115 1.097 49.253 o
5 9 0 34.086 33.647 0.747 83.019 o
5 9 1 2.506 2.740 0.530 217.469 o
5 9 2 1.778 1.973 0.626 156.358 o
5 9 3 62.682 63.330 1.319 25.986 o
5 9 4 25.251 25.951 0.969 58.888 o
5 9 5 45.282 46.744 1.508 23.542 o
5 9 6 11.547 12.873 1.042 55.280 o
5 9 7 26.008 24.877 1.067 49.392 o
5 9 8 21.326 21.654 1.018 55.249 o
5 9 9 76.026 74.673 1.879 13.850 o
5 10 0 0.623 0.376 0.540 210.297 o
5 10 1 42.083 42.970 1.188 36.218 o
5 10 2 36.082 35.903 0.860 65.005 o
5 10 3 14.638 15.920 0.865 78.143 o
5 10 4 14.699 15.318 1.019 57.096 o
5 10 5 4.538 2.653 1.038 56.785 o
5 10 6 8.272 7.528 1.220 40.876 o
5 10 7 52.077 57.671 2.072 12.908 o
5 10 8 0.728 2.014 3.070 6.502 o
5 11 0 57.061 55.881 1.470 23.012 o
5 11 1 38.467 38.442 0.922 56.645 o
5 11 2 17.333 18.131 0.805 88.072 o
5 11 3 30.960 31.058 1.119 43.685 o
5 11 4 0.951 0.602 1.092 51.374 o
5 11 5 46.547 44.620 1.598 21.239 o
5 11 6 5.169 5.233 2.782 7.915 o
5 12 0 11.678 11.771 1.290 36.332 o
5 12 1 18.363 17.395 1.341 33.127 o
5 12 2 41.005 40.271 1.164 37.958 o
5 12 3 22.201 20.561 1.292 35.144 o
5 12 4 2.443 2.455 2.189 12.785 o
5 12 5 15.493 15.045 2.720 8.241 o
6 0 0 1951.300 1940.130 46.513 0.022 o
6 0 1 0.172 0.369 0.247 1002.300 o
6 0 2 35.006 35.366 0.512 134.539 o
6 0 3 53.235 52.352 0.670 69.012 o
6 0 4 78.545 76.712 0.948 33.142 o
6 0 5 164.741 163.513 1.729 8.487 o
6 0 6 2.614 2.504 0.250 964.775 o
6 0 7 30.909 30.679 0.465 167.696 o
6 0 8 295.193 294.892 3.054 2.668 o
6 0 9 1.658 1.937 0.425 337.593 o
6 0 10 61.548 62.224 0.933 41.763 o
6 0 11 49.856 49.634 0.926 49.221 o
6 0 12 23.454 21.756 0.707 105.301 o
6 1 0 130.807 126.990 1.450 12.954 o
6 1 1 111.202 113.949 1.288 16.896 o
6 1 2 91.240 91.220 1.233 21.708 o
6 1 3 2.875 2.865 0.230 1134.720 o
6 1 4 173.795 170.219 1.954 7.224 o
6 1 5 101.472 103.264 1.473 16.121 o
6 1 6 46.376 45.483 0.675 77.810 o
6 1 7 111.943 112.472 1.271 17.097 o
6 1 8 165.104 167.450 1.829 8.004 o
6 1 9 115.419 115.572 1.346 15.717 o
6 1 10 27.072 27.231 0.667 109.331 o
6 1 11 35.388 35.559 0.771 77.442 o
6 1 12 9.096 8.983 0.686 126.645 o
6 2 0 52.842 53.564 0.959 45.033 o
6 2 1 102.405 100.637 1.559 15.112 o
6 2 2 95.319 93.371 1.310 19.650 o
6 2 3 299.205 292.911 4.896 1.621 o
6 2 4 276.216 275.946 3.312 2.674 o
6 2 5 243.064 244.586 3.386 2.953 o
6 2 6 51.541 53.923 0.839 54.085 o
6 2 7 93.288 92.977 1.098 23.893 o
6 2 8 27.514 27.803 0.539 149.499 o
6 2 9 38.989 39.998 0.674 88.056 o
6 2 10 45.273 44.957 0.967 48.843 o
6 2 11 40.994 41.930 0.838 63.203 o
6 2 12 2.923 3.072 0.984 63.241 o
6 3 0 56.226 57.057 0.791 54.421 o
6 3 1 3.533 4.188 0.314 607.265 o
6 3 2 140.155 137.478 2.079 8.326 o
6 3 3 29.938 30.499 0.666 104.640 o
6 3 4 105.567 106.912 1.494 15.346 o
6 3 5 28.753 29.206 0.558 138.657 o
6 3 6 37.480 38.019 0.673 90.793 o
6 3 7 93.472 92.627 1.188 22.114 o
6 3 8 3.017 2.601 0.390 399.852 o
6 3 9 21.542 22.162 0.574 151.924 o
6 3 10 23.754 23.458 0.604 135.294 o
6 3 11 12.447 13.037 0.621 149.112 o
6 3 12 101.823 96.326 2.062 10.535 o
6 4 0 4.318 4.651 0.282 739.765 o
6 4 1 38.047 37.996 0.607 102.987 o
6 4 2 136.554 134.240 2.040 8.695 o
6 4 3 42.768 42.898 0.730 74.743 o
6 4 4 247.247 247.371 4.189 2.259 o
6 4 5 7.345 7.403 0.400 363.793 o
6 4 6 57.487 60.406 0.911 44.873 o
6 4 7 16.233 16.020 0.531 190.048 o
6 4 8 119.384 119.987 1.485 13.782 o
6 4 9 4.059 3.976 0.533 213.760 o
6 4 10 80.315 78.256 1.075 28.513 o
6 4 11 8.889 8.453 0.625 152.255 o
6 4 12 54.470 40.584 2.118 12.572 o
6 5 0 47.091 46.215 0.809 61.445 o
6 5 1 15.181 15.671 0.402 308.358 o
6 5 2 284.670 288.510 3.707 2.309 o
6 5 3 33.818 35.727 0.657 99.245 o
6 5 4 196.394 195.195 2.650 4.699 o
6 5 5 21.994 21.315 0.861 75.110 o
6 5 6 33.821 35.714 0.686 93.257 o
6 5 7 19.693 18.547 0.902 70.218 o
6 5 8 6.563 6.350 0.501 237.980 o
6 5 9 14.573 14.657 0.631 141.931 o
6 5 10 62.596 61.727 1.060 35.392 o
6 5 11 46.674 46.640 1.182 35.235 o
6 6 0 1.706 1.990 0.343 517.243 o
6 6 1 197.163 197.513 2.432 5.103 o
6 6 2 75.207 77.367 1.071 29.878 o
6 6 3 14.796 14.553 0.472 239.062 o
6 6 4 7.124 7.324 0.444 299.056 o
6 6 5 47.685 48.708 0.885 53.554 o
6 6 6 56.134 56.485 0.933 44.875 o
6 6 7 57.048 59.294 0.995 40.512 o
6 6 8 58.899 57.572 0.952 42.534 o
6 6 9 45.115 45.174 0.899 54.343 o
6 6 10 59.208 57.821 1.725 17.436 o
6 6 11 35.061 36.851 2.183 12.348 o
6 7 0 20.913 20.152 0.636 129.980 o
6 7 1 63.827 65.242 0.963 38.913 o
6 7 2 57.820 58.265 0.989 40.753 o
6 7 3 36.171 36.068 1.115 42.313 o
6 7 4 13.451 13.995 0.526 200.065 o
6 7 5 30.509 32.991 1.059 48.084 o
6 7 6 22.431 23.127 0.707 105.693 o
6 7 7 47.209 47.439 1.132 37.548 o
6 7 8 14.069 14.552 0.705 115.853 o
6 7 9 37.027 35.299 0.868 63.712 o
6 7 10 22.917 22.163 1.181 41.554 o
6 8 0 145.586 151.695 2.163 7.572 o
6 8 1 13.919 14.420 0.624 145.615 o
6 8 2 40.934 42.445 1.069 43.412 o
6 8 3 22.680 23.484 0.945 62.872 o
6 8 4 287.344 292.167 5.530 1.404 o
6 8 5 82.437 83.136 1.543 17.763 o
6 8 6 36.173 36.459 0.879 62.604 o
6 8 7 9.059 10.035 0.687 126.074 o
6 8 8 51.477 51.574 1.469 23.813 o
6 8 9 12.561 11.222 1.017 57.930 o
6 9 0 116.786 118.450 1.902 10.615 o
6 9 1 50.942 49.796 1.043 41.196 o
6 9 2 19.890 18.831 0.870 74.965 o
6 9 3 10.826 10.934 0.867 79.513 o
6 9 4 24.860 26.005 1.145 43.416 o
6 9 5 74.873 76.842 1.852 14.172 o
6 9 6 6.743 7.466 0.828 88.304 o
6 9 7 59.226 55.804 1.396 24.728 o
6 9 8 10.436 10.621 1.481 27.703 o
6 10 0 203.068 201.542 2.831 4.243 o
6 10 1 31.995 31.457 0.917 61.279 o
6 10 2 24.296 22.858 0.877 71.495 o
6 10 3 128.851 127.938 2.324 7.671 o
6 10 4 5.533 5.919 1.116 49.012 o
6 10 5 61.767 60.465 2.502 8.946 o
6 10 6 0.805 0.816 2.717 8.302 o
6 10 7 39.515 48.344 3.792 4.180 o
6 11 0 0.010 -0.046 0.728 115.746 o
6 11 1 8.518 9.628 0.823 88.802 o
6 11 2 8.387 7.813 0.886 77.061 o
6 11 3 3.967 3.626 0.969 65.136 o
6 11 4 62.199 61.225 3.348 5.188 o
6 11 5 5.194 5.184 2.963 6.976 o
6 12 0 131.017 133.094 5.944 1.611 o
6 12 1 33.477 36.136 2.283 11.354 o
6 12 2 25.536 24.400 2.406 10.407 o
6 12 3 31.372 25.864 2.675 8.405 o
7 0 1 194.897 192.525 2.154 5.813 o
7 0 2 56.335 54.705 0.724 60.594 o
7 0 3 243.276 242.971 3.527 2.823 o
7 0 4 18.076 18.283 0.374 320.350 o
7 0 5 8.006 7.911 0.313 569.363 o
7 0 6 342.967 342.564 3.512 1.993 o
7 0 7 8.054 8.547 0.398 362.181 o
7 0 8 18.075 18.677 0.540 178.183 o
7 0 9 51.871 51.647 0.856 53.189 o
7 0 10 32.323 32.613 0.761 82.460 o
7 0 11 95.250 95.994 2.050 10.881 o
7 1 0 1.970 2.206 0.252 958.016 o
7 1 1 190.357 189.780 2.405 5.353 o
7 1 2 274.190 275.290 3.966 2.225 o
7 1 3 105.156 103.695 1.327 17.631 o
7 1 4 3.226 3.702 0.356 475.479 o
7 1 5 4.235 4.135 0.350 488.100 o
7 1 6 59.638 58.217 0.847 48.431 o
7 1 7 61.788 62.363 1.250 28.325 o
7 1 8 15.952 16.089 0.493 216.385 o
7 1 9 14.284 14.108 0.525 199.062 o
7 1 10 9.284 9.066 0.613 157.298 o
7 1 11 16.178 15.294 0.739 104.560 o
7 2 0 2.585 2.937 0.298 681.331 o
7 2 1 52.456 53.382 0.775 59.084 o
7 2 2 66.118 64.142 0.989 37.173 o
7 2 3 61.164 62.355 0.967 40.109 o
7 2 4 107.630 113.002 1.569 14.129 o
7 2 5 44.908 42.243 0.738 72.275 o
7 2 6 70.581 71.807 1.079 31.372 o
7 2 7 15.671 16.185 0.568 169.359 o
7 2 8 23.981 24.603 0.613 131.249 o
7 2 9 13.176 13.985 0.541 190.648 o
7 2 10 80.937 78.487 1.746 15.119 o
7 2 11 45.078 42.361 1.110 39.851 o
7 3 0 12.566 12.332 0.365 388.456 o
7 3 1 68.293 70.785 1.074 32.225 o
7 3 2 173.701 171.943 2.282 6.188 o
7 3 3 46.172 45.926 0.787 64.394 o
7 3 4 152.011 152.827 2.123 7.529 o
7 3 5 5.897 5.573 0.426 328.135 o
7 3 6 207.476 210.175 2.943 3.964 o
7 3 7 1.434 1.138 0.483 262.675 o
7 3 8 46.877 48.540 0.763 65.608 o
7 3 9 28.102 28.264 0.660 109.442 o
7 3 10 15.018 15.379 0.641 137.262 o
7 3 11 23.986 23.779 1.195 40.381 o
7 4 0 203.228 201.222 2.137 5.575 o
7 4 1 13.221 12.483 0.429 291.230 o
7 4 2 38.042 35.986 0.840 66.318 o
7 4 3 29.959 30.257 0.631 113.455 o
7 4 4 1.765 1.374 0.433 326.325 o
7 4 5 100.473 101.296 2.640 7.160 o
7 4 6 28.944 28.667 0.659 108.416 o
7 4 7 27.937 29.362 0.918 63.252 o
7 4 8 21.895 21.694 0.671 116.881 o
7 4 9 5.780 6.136 0.619 157.689 o
7 4 10 75.489 73.445 1.493 19.725 o
7 4 11 5.113 3.667 1.256 38.743 o
7 5 0 2.370 2.379 0.336 537.770 o
7 5 1 13.174 13.013 0.442 275.635 o
7 5 2 10.150 9.741 0.447 284.124 o
7 5 3 15.923 16.741 0.536 186.785 o
7 5 4 14.003 13.822 0.595 159.526 o
7 5 5 15.806 17.150 0.656 129.893 o
7 5 6 48.601 49.180 1.251 31.622 o
7 5 7 3.537 3.208 0.572 186.540 o
7 5 8 58.989 59.839 1.079 35.755 o
7 5 9 6.918 6.990 0.665 136.094 o
7 5 10 33.046 29.637 1.021 50.973 o
7 6 0 332.940 328.157 3.626 2.019 o
7 6 1 12.095 11.535 0.437 287.151 o
7 6 2 30.270 31.110 0.673 102.178 o
7 6 3 17.586 18.073 0.758 98.193 o
7 6 4 56.620 57.016 1.013 40.033 o
7 6 5 19.722 18.884 0.646 128.526 o
7 6 6 23.881 25.339 0.865 72.819 o
7 6 7 4.904 4.812 0.620 157.791 o
7 6 8 60.558 59.727 1.522 21.235 o
7 6 9 6.828 7.228 0.752 106.821 o
7 6 10 24.191 18.529 3.700 4.452 o
7 7 0 28.342 27.851 0.644 113.621 o
7 7 1 13.575 13.466 0.526 200.733 o
7 7 2 41.483 42.537 1.056 44.107 o
7 7 3 43.218 44.152 0.865 58.664 o
7 7 4 39.151 38.193 0.845 64.525 o
7 7 5 10.731 10.867 0.640 143.104 o
7 7 6 87.975 91.792 1.494 17.613 o
7 7 7 32.852 33.758 0.938 58.255 o
7 7 8 14.309 14.127 0.826 85.734 o
7 7 9 50.526 48.617 1.441 24.852 o
7 8 0 6.800 7.018 0.622 155.420 o
7 8 1 16.296 15.511 0.597 154.341 o
7 8 2 57.633 56.318 1.106 35.327 o
7 8 3 3.926 3.794 0.636 150.664 o
7 8 4 1.761 1.224 0.653 143.650 o
7 8 5 35.009 35.528 1.424 27.577 o
7 8 6 13.759 14.334 0.789 93.826 o
7 8 7 6.411 6.358 0.809 92.754 o
7 8 8 12.032 10.804 1.173 43.848 o
7 9 0 3.022 2.965 0.559 195.544 o
7 9 1 115.776 113.239 2.341 8.116 o
7 9 2 80.765 80.579 1.445 19.724 o
7 9 3 10.910 11.159 0.775 99.005 o
7 9 4 13.297 12.155 1.043 54.984 o
7 9 5 5.811 6.732 0.881 78.350 o
7 9 6 27.199 23.686 1.364 31.180 o
7 10 0 68.702 67.225 1.374 23.420 o
7 10 1 37.616 37.616 1.122 41.379 o
7 10 2 4.798 4.622 0.704 122.801 o
7 10 3 51.320 48.271 1.169 34.779 o
7 10 4 12.969 11.638 2.257 11.971 o
7 10 5 6.652 3.947 2.833 7.628 o
7 11 0 21.468 24.034 2.322 11.205 o
7 11 1 88.836 86.937 3.714 4.081 o
7 11 2 56.922 58.544 3.280 5.434 o
7 11 3 32.321 29.160 3.044 6.506 o
8 0 0 28.306 28.773 0.703 98.559 o
8 0 1 251.605 254.907 4.838 1.834 o
8 0 2 173.048 175.110 1.992 7.047 o
8 0 3 0.329 0.144 0.310 637.756 o
8 0 4 73.391 72.317 0.928 36.116 o
8 0 5 2.932 3.399 0.334 540.862 o
8 0 6 75.718 75.408 0.951 34.044 o
8 0 7 0.129 0.446 0.437 321.080 o
8 0 8 34.054 35.318 0.822 71.157 o
8 0 9 158.287 160.660 2.944 4.852 o
8 0 10 1.035 0.333 0.706 122.947 o
8 1 0 229.288 229.975 2.417 4.348 o
8 1 1 35.738 35.401 0.560 119.505 o
8 1 2 59.497 59.015 0.804 51.151 o
8 1 3 26.366 26.856 0.512 164.433 o
8 1 4 148.846 146.402 1.888 8.760 o
8 1 5 19.712 20.622 0.583 152.264 o
8 1 6 84.477 86.928 1.216 23.406 o
8 1 7 15.591 15.319 0.550 179.885 o
8 1 8 53.169 54.017 1.019 41.249 o
8 1 9 0.659 0.565 0.545 206.044 o
8 1 10 123.234 125.213 2.316 7.889 o
8 2 0 10.844 10.629 0.402 341.379 o
8 2 1 66.846 65.800 0.958 38.074 o
8 2 2 148.972 149.408 2.087 7.818 o
8 2 3 45.136 44.505 0.765 67.996 o
8 2 4 17.411 16.813 0.551 174.849 o
8 2 5 42.185 41.041 0.903 56.245 o
8 2 6 23.932 23.885 0.696 106.866 o
8 2 7 0.245 0.861 0.534 214.864 o
8 2 8 1.545 1.425 0.506 238.710 o
8 2 9 58.934 56.655 1.819 15.957 o
8 2 10 14.580 12.137 1.056 53.504 o
8 3 0 3.339 3.496 0.362 462.458 o
8 3 1 29.330 27.960 1.104 45.390 o
8 3 2 33.856 33.611 0.748 83.065 o
8 3 3 129.389 129.493 1.807 10.406 o
8 3 4 9.683 10.056 0.502 229.754 o
8 3 5 124.148 124.074 1.817 10.723 o
8 3 6 45.687 45.555 0.971 48.303 o
8 3 7 15.046 15.996 0.651 132.905 o
8 3 8 23.447 22.867 0.701 106.264 o
8 3 9 26.506 24.883 0.796 82.975 o
8 3 10 40.115 39.163 1.330 30.389 o
8 4 0 61.117 62.335 1.035 36.807 o
8 4 1 18.031 18.435 0.488 211.271 o
8 4 2 53.867 54.266 1.063 38.604 o
8 4 3 14.312 13.862 0.535 192.634 o
8 4 4 86.798 85.623 1.361 20.288 o
8 4 5 27.473 28.811 0.741 91.214 o
8 4 6 15.072 15.282 0.670 126.496 o
8 4 7 17.827 19.080 0.893 72.057 o
8 4 8 43.955 45.242 1.036 44.319 o
8 4 9 2.571 2.033 0.766 104.251 o
8 5 0 6.575 6.753 0.413 345.762 o
8 5 1 24.668 26.101 0.614 128.740 o
8 5 2 86.021 86.850 1.481 18.232 o
8 5 3 16.452 16.089 0.737 104.725 o
8 5 4 9.837 9.148 0.553 191.520 o
8 5 5 5.299 4.947 0.580 180.196 o
8 5 6 6.292 6.547 0.758 105.526 o
8 5 7 14.799 14.616 0.762 99.630 o
8 5 8 0.121 0.048 0.736 113.000 o
8 5 9 20.314 18.541 1.164 43.280 o
8 6 0 33.612 33.858 0.829 70.851 o
8 6 1 39.387 39.536 0.768 73.497 o
8 6 2 73.659 73.349 1.201 26.751 o
8 6 3 24.734 26.502 0.747 93.063 o
8 6 4 4.286 3.938 0.606 165.724 o
8 6 5 47.326 47.031 1.017 44.315 o
8 6 6 2.579 2.776 0.693 127.459 o
8 6 7 67.386 66.211 1.685 17.300 o
8 6 8 49.011 47.754 2.451 9.610 o
8 7 0 33.971 32.453 0.783 77.656 o
8 7 1 19.401 20.933 0.683 115.964 o
8 7 2 24.018 23.439 0.760 91.926 o
8 7 3 58.240 57.399 1.437 23.644 o
8 7 4 18.919 19.270 0.834 81.411 o
8 7 5 27.071 27.422 0.942 61.062 o
8 7 6 28.177 28.734 0.953 59.257 o
8 7 7 17.486 15.311 1.585 23.967 o
8 8 0 18.062 16.491 0.681 119.747 o
8 8 1 34.282 35.251 1.040 48.278 o
8 8 2 39.966 37.076 1.075 43.965 o
8 8 3 7.066 7.373 0.766 103.064 o
8 8 4 0.674 1.242 0.783 99.921 o
8 8 5 28.579 26.794 0.983 56.242 o
8 8 6 6.934 4.987 1.254 38.813 o
8 9 0 101.262 96.757 2.341 8.703 o
8 9 1 37.035 36.029 0.932 56.733 o
8 9 2 36.919 34.761 1.021 49.078 o
8 9 3 62.201 61.776 2.663 7.965 o
8 9 4 94.237 91.293 4.294 3.095 o
8 10 0 1.937 3.766 2.409 10.555 o
8 10 1 119.077 108.497 4.653 2.581 o
8 10 2 20.838 19.410 3.093 6.364 o
9 0 1 0.650 0.547 0.359 474.676 o
9 0 2 1.681 2.081 0.372 442.116 o
9 0 3 132.511 136.118 2.134 8.331 o
9 0 4 60.620 61.784 0.885 44.852 o
9 0 5 38.336 38.040 0.678 89.038 o
9 0 6 9.755 9.890 0.656 137.579 o
9 0 7 0.447 -0.146 0.527 220.393 o
9 0 8 0.068 -0.055 0.667 137.750 o
9 0 9 52.187 50.983 2.107 12.610 o
9 1 0 76.651 76.125 1.115 28.395 o
9 1 1 19.562 19.532 0.468 219.490 o
9 1 2 45.142 45.038 0.722 72.939 o
9 1 3 54.422 52.583 0.898 48.605 o
9 1 4 64.680 66.701 1.052 34.509 o
9 1 5 157.240 159.450 3.247 4.241 o
9 1 6 43.318 44.276 1.079 41.922 o
9 1 7 23.697 23.370 0.961 60.604 o
9 1 8 45.945 44.898 0.917 52.517 o
9 1 9 0.892 1.473 1.027 58.043 o
9 2 0 162.098 163.292 2.129 7.068 o
9 2 1 76.553 76.087 1.061 30.049 o
9 2 2 15.569 16.326 0.546 181.877 o
9 2 3 4.534 4.811 0.491 250.287 o
9 2 4 62.010 61.997 1.393 24.097 o
9 2 5 2.569 2.385 0.573 185.766 o
9 2 6 8.038 8.118 0.656 138.930 o
9 2 7 57.369 57.355 1.151 33.298 o
9 2 8 68.124 67.457 1.485 20.935 o
9 3 0 96.263 94.319 1.351 18.816 o
9 3 1 16.980 16.670 0.540 181.984 o
9 3 2 31.704 31.651 0.700 94.772 o
9 3 3 7.663 7.872 0.521 218.404 o
9 3 4 24.641 24.771 0.727 98.171 o
9 3 5 9.824 9.657 0.655 138.093 o
9 3 6 1.975 1.476 0.661 140.121 o
9 3 7 5.400 6.007 0.748 108.552 o
9 3 8 24.581 22.832 1.194 40.400 o
9 4 0 52.883 53.464 0.873 50.902 o
9 4 1 73.141 70.140 1.050 31.969 o
9 4 2 49.731 48.774 1.138 36.530 o
9 4 3 11.204 10.468 1.147 45.923 o
9 4 4 6.101 6.176 0.741 110.437 o
9 4 5 32.397 33.184 0.886 64.367 o
9 4 6 10.266 11.229 0.755 104.253 o
9 4 7 38.844 37.850 1.038 46.765 o
9 4 8 4.003 3.584 1.135 47.462 o
9 5 0 4.691 5.072 0.512 230.285 o
9 5 1 8.254 7.666 0.535 206.943 o
9 5 2 3.130 3.521 0.526 219.966 o
9 5 3 37.729 35.649 0.948 55.071 o
9 5 4 16.500 16.439 0.745 102.452 o
9 5 5 9.562 8.928 1.573 24.636 o
9 5 6 4.903 3.427 0.756 106.640 o
9 5 7 7.269 6.068 1.118 48.697 o
9 6 0 4.412 4.640 0.543 205.850 o
9 6 1 17.542 16.069 0.633 137.317 o
9 6 2 30.230 31.278 0.811 76.254 o
9 6 3 21.719 22.424 0.800 85.692 o
9 6 4 98.836 100.390 2.260 9.208 o
9 6 5 7.676 7.014 0.791 96.544 o
9 6 6 9.782 9.852 1.092 50.729 o
9 7 0 60.148 60.642 1.119 33.619 o
9 7 1 1.247 1.232 0.625 156.780 o
9 7 2 85.461 83.347 1.366 20.492 o
9 7 3 11.095 12.792 0.783 96.684 o
9 7 4 71.455 67.045 1.998 12.880 o
9 7 5 11.839 11.087 1.075 52.052 o
9 8 0 107.087 101.578 1.639 13.859 o
9 8 1 117.259 111.245 2.664 6.677 o
9 8 2 8.992 9.044 0.989 61.789 o
9 8 3 19.421 17.127 2.879 7.346 o
10 0 0 1.170 1.301 0.626 156.385 o
10 0 1 10.942 11.630 0.488 237.923 o
10 0 2 2.619 2.520 0.448 303.873 o
10 0 3 33.410 34.559 0.829 70.744 o
10 0 4 23.068 23.529 0.682 111.417 o
10 0 5 4.823 4.776 0.635 150.615 o
10 0 6 0.000 -0.034 0.827 89.558 o
10 0 7 45.475 41.564 1.308 30.384 o
10 1 0 0.036 -0.602 0.423 342.609 o
10 1 1 5.235 5.061 0.443 305.722 o
10 1 2 1.106 0.835 0.426 336.640 o
10 1 3 113.410 115.508 1.842 11.282 o
10 1 4 0.684 0.963 0.595 173.309 o
10 1 5 42.841 43.322 0.941 52.176 o
10 1 6 25.160 26.323 0.849 74.423 o
10 1 7 10.372 8.386 1.074 52.422 o
10 2 0 0.818 1.021 0.529 218.569 o
10 2 1 0.335 0.378 0.539 210.723 o
10 2 2 3.817 4.558 0.569 188.034 o
10 2 3 12.151 12.030 0.647 138.673 o
10 2 4 23.650 25.638 0.781 87.212 o
10 2 5 14.895 13.693 0.741 105.405 o
10 2 6 10.356 9.576 0.782 97.647 o
10 3 0 60.539 60.965 1.160 31.878 o
10 3 1 131.397 132.650 2.363 7.379 o
10 3 2 32.793 33.131 0.951 57.032 o
10 3 3 4.009 4.743 0.635 150.971 o
10 3 4 28.265 29.267 0.966 57.726 o
10 3 5 10.297 10.460 0.753 105.080 o
10 3 6 11.698 11.266 1.115 48.455 o
10 4 0 15.309 15.565 0.769 97.490 o
10 4 1 13.717 13.434 0.657 132.967 o
10 4 2 0.624 0.447 0.610 164.509 o
10 4 3 23.105 21.060 2.649 8.634 o
10 4 4 0.225 -0.025 0.699 125.283 o
10 4 5 16.164 14.696 1.116 47.765 o
10 4 6 13.504 13.363 1.822 18.312 o
10 5 0 73.331 70.902 1.158 28.304 o
10 5 1 19.047 18.574 0.728 104.525 o
10 5 2 4.397 4.147 0.667 136.865 o
10 5 3 52.748 54.084 1.119 36.144 o
10 5 4 131.254 132.934 3.262 4.586 o
10 5 5 49.142 51.077 3.034 6.387 o
10 6 0 1.101 0.618 0.672 135.482 o
10 6 1 9.496 9.117 0.736 110.382 o
10 6 2 1.056 0.591 0.881 78.887 o
10 6 3 51.577 53.278 2.458 9.473 o
10 6 4 7.075 2.675 2.986 6.870 o
11 0 1 26.459 24.568 0.695 104.207 o
11 0 2 7.356 7.629 0.584 174.993 o
11 0 3 15.232 13.785 0.732 107.558 o
11 0 4 0.252 0.298 1.008 60.351 o
11 1 0 75.581 76.487 1.442 20.551 o
11 1 1 4.262 4.204 0.730 114.232 o
11 1 2 16.453 14.982 1.001 58.864 o
11 1 3 10.268 9.585 1.200 42.069 o
11 1 4 42.906 37.497 7.505 1.083 o
11 2 0 18.122 16.992 1.000 58.434 o
11 2 1 35.541 33.749 1.462 26.298 o
11 2 2 10.286 10.496 0.981 62.539 o
11 2 3 1.529 1.490 1.006 60.475 o
11 3 0 3.620 3.319 0.970 65.029 o
11 3 1 2.767 2.756 0.958 66.623 o
11 3 2 28.988 28.126 1.164 41.325 o
11 4 0 16.692 16.088 1.888 16.981 o
11 4 1 0.399 0.761 1.672 21.921 o

_iucr_refine_instructions_details
;
TITL GA_150K_BLYP_CC-PVTZ OLEX2: imported from CIF
CELL 0.71073 7.487 9.496 9.7099 90 90 90
ZERR 4 0.002 0.0001 0.0004 0 0 0
LATT -1
SYMM 0.5-X,-Y,0.5+Z
SYMM 0.5+X,0.5-Y,-Z
SYMM -X,0.5+Y,0.5-Z
SFAC C H N O
UNIT 20 40 8 12

SIZE 0.1 0.08 0.05
TEMP -123(2)
CONF
ACTA 
MORE -1
BOND $H
WGHT 0.012514 0
FVAR 1.757297
REM <olex2.extras>
REM <HklSrc "%.\\ga_150K_BLYP_cc-pVTZ.hkl">
REM </olex2.extras>

O1    4     0.26859  0.96304  0.77791  11.00000  0.02203  0.01631  0.01228 =
 -0.00416  0.00484 -0.00783 
O2    4     0.43050  1.12569  0.88350  11.00000  0.01678  0.01891  0.00936 =
 -0.00415  0.00085 -0.00370 
O3    4     0.70919  0.94922  0.59978  11.00000  0.01742  0.01531  0.01300 =
 -0.00268 -0.00457  0.00340 
N1    3     0.44380  1.03577  0.52530  11.00000  0.01302  0.01158  0.00808 =
 -0.00194  0.00007  0.00124 
N2    3     0.73443  0.75574  0.40079  11.00000  0.01411  0.00958  0.01078 =
 -0.00065  0.00214  0.00152 
C1    1     0.37375  1.06551  0.77672  11.00000  0.01113  0.00982  0.00847 =
 -0.00200  0.00106  0.00050 
C2    1     0.42709  1.13433  0.63911  11.00000  0.01569  0.00887  0.00878 =
 -0.00171  0.00083  0.00059 
C3    1     0.28599  1.24455  0.60354  11.00000  0.03763  0.01813  0.01597 =
 -0.00006 -0.00185  0.01524 
C4    1     0.58967  0.95475  0.51356  11.00000  0.01276  0.00874  0.00788 =
 -0.00011  0.00014  0.00013 
C5    1     0.59931  0.86692  0.38163  11.00000  0.01586  0.01182  0.00873 =
 -0.00143 -0.00023  0.00235 
H1N1  2     0.35461  1.03934  0.44429  11.00000  0.02327  0.01830  0.02358 =
 -0.01171 -0.00614  0.01107 
H1N2  2     0.86206  0.80024  0.40464  11.00000  0.01703  0.02582  0.02720 =
 0.00368 -0.00237  0.00831 
H2N2  2     0.73549  0.68141  0.32228  11.00000  0.02844  0.01573  0.02826 =
 -0.00505  0.00271  0.00618 
H3N2  2     0.70637  0.70385  0.49063  11.00000  0.03133  0.02527  0.01925 =
 0.00141  0.00587  0.00346 
H2    2     0.55612  1.18356  0.65405  11.00000  0.02211  0.02008  0.01742 =
 -0.00572  0.00269 -0.00742 
H3A   2     0.15965  1.19396  0.58175  11.00000  0.03464  0.05225  0.04427 =
 -0.00184 -0.01009  0.01618 
H3B   2     0.32707  1.30189  0.51253  11.00000  0.06822  0.05293  0.04088 =
 0.02111 -0.00717  0.02464 
H3C   2     0.27062  1.31859  0.68684  11.00000  0.06211  0.03732  0.02439 =
 -0.01604 -0.00286  0.02584 
H5A   2     0.46901  0.81871  0.35873  11.00000  0.02630  0.02967  0.02890 =
 -0.01282 -0.00240 -0.00136 
H5B   2     0.63660  0.93364  0.29304  11.00000  0.04902  0.02029  0.01307 =
 0.00866  0.00400  0.01420 
HKLF 4

END
Q2 1 0.366667 1.425 0.725 11 0.05 0.13
Q4 1 0.433333 1.225 0.475 11 0.05 0.1
Q3 1 0.7 1.175 0.75 11 0.05 0.11
Q1 1 0.6 0.975 0.675 11 0.05 0.13
Q5 1 0.366667 0.975 1 11 0.05 0.1

  REM The information below was added by Olex2.
  REM
  REM R1 = 0.0161 for 2414 Fo > 4sig(Fo) and 0.0177 for all 2531 data
  REM 181 parameters refined using 0 restraints
  REM Highest difference peak 0.1345, deepest hole -0.2573
  REM Mean Shift 0.0000, Max Shift 0.0004.

  REM +++ Tabular Listing of Refinement Information +++
  REM R1_all = 0.0177
  REM R1_gt = 0.0161
  REM wR_ref = 0.0325
  REM GOOF = 1.3042
  REM Shift_max = 0.0004
  REM Shift_mean = 0.0000
  REM Reflections_all = 2531
  REM Reflections_gt = 2414
  REM Parameters = 181
  REM Hole = -0.2573
  REM Peak = 0.1345
  REM Flack = 0.3(6)

  
;
_olex2_submission_special_instructions  'No special instructions were received'
