# Supplementary material for: Fragmentation and transferability in Hirshfeld atom refinement
Source: IUCrJ. 2022 Feb 26;9(Pt 2):298–315. doi: 10.1107/S2052252522000690 (PMC8895009; doi:10.1107/S2052252522000690)
Supplement: Supplementary file 2 [file m-09-00298-sup2.zip › cif/frag_vs_no_frag/GLYALB08.cif]

data_GLYALB08
_audit_creation_date               2021-03-19
_audit_creation_method
;
Olex2 1.3
(compiled 2020.07.31 svn.rc2a77460 for OlexSys, GUI svn.r6145)
;
_audit_contact_author_address      ?
_audit_contact_author_email        ?
_audit_contact_author_name         ''
_audit_contact_author_phone        ?
_publ_contact_author_id_orcid      ?
_publ_section_references
;
Bourhis, L.J., Dolomanov, O.V., Gildea, R.J., Howard, J.A.K., Puschmann, H.
 (2015). Acta Cryst. A71, 59-75.

Dolomanov, O.V., Bourhis, L.J., Gildea, R.J, Howard, J.A.K. & Puschmann, H.
 (2009), J. Appl. Cryst. 42, 339-341.
;
_chemical_formula_moiety           'C5 H10 N2 O3'
_chemical_formula_sum              'C5 H10 N2 O3'
_chemical_formula_weight           146.147
_chemical_absolute_configuration   unk
loop_
  _atom_type_symbol
  _atom_type_scat_dispersion_real
  _atom_type_scat_dispersion_imag
  _atom_type_scat_Cromer_Mann_a1
  _atom_type_scat_Cromer_Mann_a2
  _atom_type_scat_Cromer_Mann_a3
  _atom_type_scat_Cromer_Mann_a4
  _atom_type_scat_Cromer_Mann_b1
  _atom_type_scat_Cromer_Mann_b2
  _atom_type_scat_Cromer_Mann_b3
  _atom_type_scat_Cromer_Mann_b4
  _atom_type_scat_Cromer_Mann_c
  _atom_type_scat_source
  _atom_type_scat_dispersion_source
 H 0.00000 0.00000 0.49300 0.32291 0.14019 0.04081 10.51090 26.12570 3.14236
 57.79970 0.0030380000826
 'International Tables Volume C Table 6.1.1.4 (pp. 500-502)'
 'Henke, Gullikson and Davis, At. Data and Nucl. Data Tables, 1993, 54, 2'
 C 0.00347 0.00161 2.31000 1.02000 1.58860 0.86500 20.84390 10.20750 0.56870
 51.65120 0.215599998832
 'International Tables Volume C Table 6.1.1.4 (pp. 500-502)'
 'Henke, Gullikson and Davis, At. Data and Nucl. Data Tables, 1993, 54, 2'
 O 0.01158 0.00611 3.04850 2.28680 1.54630 0.86700 13.27710 5.70110 0.32390
 32.90890 0.250800013542
 'International Tables Volume C Table 6.1.1.4 (pp. 500-502)'
 'Henke, Gullikson and Davis, At. Data and Nucl. Data Tables, 1993, 54, 2'
 N 0.00653 0.00323 12.21260 3.13220 2.01250 1.16630 0.00570 9.89330 28.99750
 0.58260 -11.5290002823
 'International Tables Volume C Table 6.1.1.4 (pp. 500-502)'
 'Henke, Gullikson and Davis, At. Data and Nucl. Data Tables, 1993, 54, 2'

_space_group_crystal_system        'orthorhombic'
_space_group_IT_number             19
_space_group_name_H-M_alt          'P 21 21 21'
_space_group_name_Hall             ' P 2ac 2ab'
loop_
  _space_group_symop_id
  _space_group_symop_operation_xyz
 1 x,y,z
 2 x+1/2,-y+1/2,-z
 3 -x,y+1/2,-z+1/2
 4 -x+1/2,-y,z+1/2

_symmetry_Int_Tables_number        19
_cell_length_a                     7.487(2)
_cell_length_b                     9.4960(1)
_cell_length_c                     9.7099(4)
_cell_angle_alpha                  90
_cell_angle_beta                   90
_cell_angle_gamma                  90
_cell_volume                       690.34(19)
_cell_formula_units_Z              4
_cell_measurement_temperature    150(2)
_cell_measurement_reflns_used    310
_cell_measurement_theta_min      6.04
_cell_measurement_theta_max      21.1
_exptl_absorpt_coefficient_mu      0.116
_exptl_crystal_density_diffrn      1.406
_exptl_crystal_F_000               312.191
_exptl_crystal_size_max            0.1
_exptl_crystal_size_mid            0.08
_exptl_crystal_size_min            0.05
_exptl_crystal_description       Prismatic
_exptl_crystal_colour            Colourless
_diffrn_measurement_device_type  'Bruker SMART-CCD'
_diffrn_reflns_av_R_equivalents    0.0262
_diffrn_reflns_av_unetI/netI       0.0206
_diffrn_reflns_Laue_measured_fraction_full  0.9894
_diffrn_reflns_Laue_measured_fraction_max  0.9743
_diffrn_reflns_limit_h_max         11
_diffrn_reflns_limit_h_min         -11
_diffrn_reflns_limit_k_max         13
_diffrn_reflns_limit_k_min         -13
_diffrn_reflns_limit_l_max         14
_diffrn_reflns_limit_l_min         -14
_diffrn_reflns_number              13135
_diffrn_reflns_point_group_measured_fraction_full  0.9912
_diffrn_reflns_point_group_measured_fraction_max  0.9675
_diffrn_reflns_theta_full          25.2417
_diffrn_reflns_theta_max           33.04
_diffrn_reflns_theta_min           3.00
_diffrn_ambient_temperature        150(2)
_diffrn_measured_fraction_theta_full  0.9894
_diffrn_measured_fraction_theta_max  0.9743
_diffrn_radiation_type             'Mo K\a'
_diffrn_radiation_wavelength       0.71073
_reflns_Friedel_coverage           0.958
_reflns_limit_h_max                11
_reflns_limit_h_min                -11
_reflns_limit_k_max                13
_reflns_limit_k_min                -13
_reflns_limit_l_max                14
_reflns_limit_l_min                -14
_reflns_number_gt                  2414
_reflns_number_total               2531
_reflns_threshold_expression       I>=2u(I)
_computing_molecular_graphics      'Olex2 1.3 (Dolomanov et al., 2009)'
_computing_publication_material    'Olex2 1.3 (Dolomanov et al., 2009)'
_computing_structure_refinement    'olex2.refine 1.3 (Bourhis et al., 2015)'
_refine_diff_density_max           0.1303
_refine_diff_density_min           -0.1640
_refine_diff_density_rms           0.0380
_refine_ls_abs_structure_details  
 'Flack, H. D. (1983). Acta Cryst. A39, 876-881.'
_refine_ls_abs_structure_Flack     0.3(6)
_refine_ls_d_res_high              0.6518
_refine_ls_d_res_low               6.7890
_refine_ls_goodness_of_fit_ref     1.2140
_refine_ls_hydrogen_treatment      refall
_refine_ls_matrix_type             full
_refine_ls_number_constraints      0
_refine_ls_number_parameters       181
_refine_ls_number_reflns           2531
_refine_ls_number_restraints       0
_refine_ls_R_factor_all            0.0165
_refine_ls_R_factor_gt             0.0149
_refine_ls_restrained_S_all        1.2140
_refine_ls_shift/su_max            0.0006
_refine_ls_shift/su_mean           0.0001
_refine_ls_structure_factor_coef   Fsqd
_refine_ls_weighting_details      
 'w=1/[\s^2^(Fo^2^)+(0.0117P)^2^] where P=(Fo^2^+2Fc^2^)/3'
_refine_ls_weighting_scheme        calc
_refine_ls_wR_factor_gt            0.0293
_refine_ls_wR_factor_ref           0.0295
_olex2_refinement_description
;
;
loop_
  _atom_site_label
  _atom_site_type_symbol
  _atom_site_fract_x
  _atom_site_fract_y
  _atom_site_fract_z
  _atom_site_U_iso_or_equiv
  _atom_site_adp_type
  _atom_site_occupancy
  _atom_site_refinement_flags_posn
 O1 O 0.26859(4) 0.96309(3) 0.77788(2) 0.01685(6) Uani 1.000000 .
 O2 O 0.43051(3) 1.12564(3) 0.88348(2) 0.01495(6) Uani 1.000000 .
 O3 O 0.70918(3) 0.94921(3) 0.59977(2) 0.01520(5) Uani 1.000000 .
 N1 N 0.44379(4) 1.03577(4) 0.52538(2) 0.01095(6) Uani 1.000000 .
 N2 N 0.73443(4) 0.75570(4) 0.40077(3) 0.01147(6) Uani 1.000000 .
 C1 C 0.37374(4) 1.06550(4) 0.77672(3) 0.00977(6) Uani 1.000000 .
 C2 C 0.42705(4) 1.13422(4) 0.63902(3) 0.01110(6) Uani 1.000000 .
 C3 C 0.28597(7) 1.24451(5) 0.60355(4) 0.02386(9) Uani 1.000000 .
 C4 C 0.58968(4) 0.95476(4) 0.51359(3) 0.00973(6) Uani 1.000000 .
 C5 C 0.59932(4) 0.86690(4) 0.38161(3) 0.01209(6) Uani 1.000000 .
 H1N1 H 0.3542(8) 1.0390(9) 0.4459(6) 0.0224(16) Uani 1.000000 .
 H1N2 H 0.8633(8) 0.7999(8) 0.4049(7) 0.0226(18) Uani 1.000000 .
 H2N2 H 0.7356(10) 0.6803(9) 0.3224(7) 0.0222(16) Uani 1.000000 .
 H3N2 H 0.7045(10) 0.7034(8) 0.4916(7) 0.0237(17) Uani 1.000000 .
 H2 H 0.5573(8) 1.1835(8) 0.6551(5) 0.0229(14) Uani 1.000000 .
 H3A H 0.1585(9) 1.1941(9) 0.5831(7) 0.042(2) Uani 1.000000 .
 H3B H 0.3263(12) 1.3014(9) 0.5118(8) 0.048(2) Uani 1.000000 .
 H3C H 0.2707(12) 1.3169(9) 0.6895(7) 0.046(2) Uani 1.000000 .
 H5A H 0.4705(7) 0.8170(8) 0.3587(6) 0.0275(16) Uani 1.000000 .
 H5B H 0.6375(9) 0.9325(8) 0.2932(6) 0.0284(16) Uani 1.000000 .

loop_
  _atom_site_aniso_label
  _atom_site_aniso_U_11
  _atom_site_aniso_U_22
  _atom_site_aniso_U_33
  _atom_site_aniso_U_12
  _atom_site_aniso_U_13
  _atom_site_aniso_U_23
 O1 0.02203(11) 0.01632(14) 0.01219(9) -0.00785(11) 0.00480(8) -0.00413(10)
 O2 0.01677(11) 0.01873(15) 0.00937(9) -0.00371(10) 0.00085(8) -0.00423(9)
 O3 0.01740(10) 0.01531(14) 0.01291(9) 0.00338(10) -0.00458(8) -0.00272(10)
 N1 0.01285(11) 0.01166(15) 0.00835(9) 0.00130(11) 0.00010(9) -0.00168(10)
 N2 0.01404(12) 0.00958(15) 0.01080(11) 0.00155(11) 0.00214(9) -0.00060(11)
 C1 0.01117(12) 0.00971(16) 0.00842(11) 0.00056(10) 0.00105(9) -0.00197(11)
 C2 0.01517(13) 0.00907(17) 0.00907(11) 0.00053(12) 0.00072(10) -0.00095(10)
 C3 0.0379(2) 0.0179(2) 0.01585(15) 0.01530(18) -0.00176(15) -0.00015(15)
 C4 0.01272(12) 0.00869(16) 0.00777(10) 0.00014(12) 0.00022(9) -0.00010(10)
 C5 0.01582(14) 0.01183(17) 0.00864(12) 0.00230(12) -0.00022(10) -0.00137(11)
 H1N1 0.023(3) 0.023(5) 0.021(3) 0.006(3) -0.010(3) -0.010(3)
 H1N2 0.020(4) 0.023(5) 0.025(4) 0.006(3) 0.001(3) 0.006(4)
 H2N2 0.024(4) 0.020(4) 0.022(3) 0.007(3) 0.002(3) -0.005(3)
 H3N2 0.027(4) 0.021(5) 0.023(3) 0.003(4) 0.003(3) 0.007(3)
 H2 0.028(3) 0.023(4) 0.017(3) -0.011(3) 0.003(2) -0.008(3)
 H3A 0.033(4) 0.048(6) 0.045(5) 0.017(4) -0.012(3) -0.006(4)
 H3B 0.079(6) 0.031(5) 0.035(4) 0.019(5) -0.002(4) 0.007(4)
 H3C 0.072(5) 0.038(5) 0.026(4) 0.031(5) 0.001(4) -0.010(4)
 H5A 0.027(3) 0.025(4) 0.030(3) 0.000(3) -0.006(3) -0.016(3)
 H5B 0.046(4) 0.022(4) 0.018(3) 0.014(3) 0.003(3) 0.007(3)

loop_
  _geom_bond_atom_site_label_1
  _geom_bond_atom_site_label_2
  _geom_bond_distance
  _geom_bond_site_symmetry_2
  _geom_bond_publ_flag
 O1 C1 1.2512(4) . ?
 O2 C1 1.2576(4) . ?
 O3 C4 1.2261(4) . ?
 N1 C2 1.4516(4) . ?
 N1 C4 1.3409(5) . ?
 N1 H1N1 1.023(6) . ?
 N2 C5 1.4740(5) . ?
 N2 H1N2 1.053(6) . ?
 N2 H2N2 1.045(7) . ?
 N2 H3N2 1.037(7) . ?
 C1 C2 1.5404(5) . ?
 C2 C3 1.5268(6) . ?
 C2 H2 1.092(6) . ?
 C3 H3A 1.086(7) . ?
 C3 H3B 1.085(8) . ?
 C3 H3C 1.087(7) . ?
 C4 C5 1.5309(5) . ?
 C5 H5A 1.097(6) . ?
 C5 H5B 1.098(6) . ?

loop_
  _geom_angle_atom_site_label_1
  _geom_angle_atom_site_label_2
  _geom_angle_atom_site_label_3
  _geom_angle
  _geom_angle_site_symmetry_1
  _geom_angle_site_symmetry_3
  _geom_angle_publ_flag
 C4 N1 C2 120.31(3) . . ?
 H1N1 N1 C2 119.8(4) . . ?
 H1N1 N1 C4 119.1(4) . . ?
 H1N2 N2 C5 110.4(4) . . ?
 H2N2 N2 C5 113.9(4) . . ?
 H2N2 N2 H1N2 107.1(6) . . ?
 H3N2 N2 C5 107.6(4) . . ?
 H3N2 N2 H1N2 110.9(6) . . ?
 H3N2 N2 H2N2 107.0(6) . . ?
 O2 C1 O1 123.93(3) . . ?
 C2 C1 O1 120.01(3) . . ?
 C2 C1 O2 115.82(3) . . ?
 C1 C2 N1 114.16(3) . . ?
 C3 C2 N1 109.27(3) . . ?
 C3 C2 C1 107.89(3) . . ?
 H2 C2 N1 107.9(3) . . ?
 H2 C2 C1 106.8(3) . . ?
 H2 C2 C3 110.8(4) . . ?
 H3A C3 C2 110.3(4) . . ?
 H3B C3 C2 109.5(5) . . ?
 H3B C3 H3A 108.3(6) . . ?
 H3C C3 C2 109.5(4) . . ?
 H3C C3 H3A 109.1(6) . . ?
 H3C C3 H3B 110.2(6) . . ?
 N1 C4 O3 124.11(3) . . ?
 C5 C4 O3 120.90(3) . . ?
 C5 C4 N1 114.99(3) . . ?
 C4 C5 N2 108.49(3) . . ?
 H5A C5 N2 108.6(4) . . ?
 H5A C5 C4 111.3(3) . . ?
 H5B C5 N2 109.0(3) . . ?
 H5B C5 C4 110.9(4) . . ?
 H5B C5 H5A 108.4(5) . . ?

loop_
  _geom_torsion_atom_site_label_1
  _geom_torsion_atom_site_label_2
  _geom_torsion_atom_site_label_3
  _geom_torsion_atom_site_label_4
  _geom_torsion
  _geom_torsion_site_symmetry_1
  _geom_torsion_site_symmetry_2
  _geom_torsion_site_symmetry_3
  _geom_torsion_site_symmetry_4
  _geom_torsion_publ_flag
 O1 C1 C2 N1 -35.40(3) . . . . ?
 O1 C1 C2 C3 86.26(4) . . . . ?
 O2 C1 C2 N1 150.04(3) . . . . ?
 O2 C1 C2 C3 -88.30(4) . . . . ?
 O3 C4 N1 C2 5.82(4) . . . . ?
 O3 C4 C5 N2 16.46(4) . . . . ?
 N1 C4 C5 N2 -163.75(3) . . . . ?

loop_
  _refln_index_h
  _refln_index_k
  _refln_index_l
  _refln_F_squared_calc
  _refln_F_squared_meas
  _refln_F_squared_sigma
  _refln_F_squared_weight
  _refln_observed_status
-11 -4 -1 0.376 0.506 1.821 18.271 o
-11 -3 -2 29.151 27.000 1.079 47.536 o
-11 -3 -1 2.876 2.412 1.308 35.391 o
-11 -2 -3 1.491 1.463 0.954 66.530 o
-11 -2 -2 10.306 11.033 0.969 63.476 o
-11 -2 -1 35.819 33.561 1.553 23.474 o
-11 -1 -4 43.199 37.002 2.166 12.303 o
-11 -1 -3 10.503 10.378 0.751 104.547 o
-11 -1 -2 16.415 15.463 0.767 97.110 o
-11 -1 -1 4.332 4.026 0.675 132.436 o
-10 -6 -3 51.625 49.597 3.646 4.437 o
-10 -6 -2 1.144 1.004 0.964 65.137 o
-10 -6 -1 9.519 9.021 0.711 116.934 o
-10 -5 -4 131.920 132.991 3.358 4.428 o
-10 -5 -3 53.142 48.658 1.496 23.250 o
-10 -5 -2 4.445 4.177 0.622 155.462 o
-10 -5 -1 19.372 19.241 0.715 107.781 o
-10 -4 -5 15.926 16.617 0.983 60.507 o
-10 -4 -4 0.239 0.490 0.589 174.633 o
-10 -4 -3 23.171 22.546 0.673 115.217 o
-10 -4 -2 0.611 0.462 0.582 179.074 o
-10 -4 -1 13.742 13.267 0.634 141.676 o
-10 -3 -6 11.716 11.921 1.018 57.345 o
-10 -3 -5 10.414 9.760 0.588 168.383 o
-10 -3 -4 28.473 28.225 0.741 91.716 o
-10 -3 -3 3.992 3.986 0.572 184.177 o
-10 -3 -2 32.726 33.966 0.777 80.306 o
-10 -3 -1 131.766 131.830 2.101 8.907 o
-10 -2 -7 31.152 29.762 4.271 3.297 o
-10 -2 -6 10.088 9.634 0.885 76.092 o
-10 -2 -5 15.161 13.544 0.679 123.476 o
-10 -2 -4 23.885 24.414 0.730 98.990 o
-10 -2 -3 12.070 12.309 0.633 143.799 o
-10 -2 -2 3.826 4.290 0.553 196.684 o
-10 -2 -1 0.323 -0.341 0.534 212.760 o
-10 -1 -7 10.386 10.099 1.035 55.757 o
-10 -1 -6 25.361 25.258 0.739 95.503 o
-10 -1 -5 42.925 42.471 0.945 52.893 o
-10 -1 -4 0.726 1.213 0.573 184.700 o
-10 -1 -3 113.883 114.965 1.495 15.033 o
-10 -1 -2 1.103 0.936 0.455 292.377 o
-10 -1 -1 5.206 5.342 0.463 278.115 o
-9 -8 -3 19.824 15.982 2.700 8.254 o
-9 -8 -2 9.178 8.410 0.720 114.583 o
-9 -8 -1 118.006 115.355 1.799 11.827 o
-9 -7 -5 11.916 10.972 2.692 8.337 o
-9 -7 -4 71.602 69.796 2.181 11.120 o
-9 -7 -3 11.206 11.038 0.675 128.245 o
-9 -7 -2 85.265 85.560 1.289 22.753 o
-9 -7 -1 1.310 0.593 0.599 168.857 o
-9 -6 -6 9.752 8.266 0.793 94.485 o
-9 -6 -5 7.831 7.531 0.625 152.055 o
-9 -6 -4 99.994 99.261 1.617 15.213 o
-9 -6 -3 21.863 21.935 0.692 111.265 o
-9 -6 -2 30.276 30.939 0.756 86.630 o
-9 -6 -1 17.314 16.938 0.593 154.674 o
-9 -5 -7 7.222 5.692 1.427 29.661 o
-9 -5 -6 4.935 5.039 0.611 160.978 o
-9 -5 -5 9.615 9.850 0.730 110.976 o
-9 -5 -4 16.659 16.438 0.812 86.827 o
-9 -5 -3 37.834 36.410 0.731 83.348 o
-9 -5 -2 3.241 3.430 0.495 246.110 o
-9 -5 -1 8.251 8.560 0.518 217.857 o
-9 -4 -8 3.969 1.671 1.613 23.270 o
-9 -4 -7 38.930 38.115 0.877 62.136 o
-9 -4 -6 10.436 11.246 0.523 209.522 o
-9 -4 -5 32.733 33.252 0.788 78.623 o
-9 -4 -4 6.078 5.978 0.501 236.464 o
-9 -4 -3 11.211 11.717 0.635 143.934 o
-9 -4 -2 49.989 51.009 0.813 60.026 o
-9 -4 -1 73.352 75.162 1.121 30.169 o
-9 -3 -8 24.733 25.647 0.798 83.788 o
-9 -3 -7 5.303 5.396 0.518 222.925 o
-9 -3 -6 1.992 2.062 0.473 270.198 o
-9 -3 -5 9.966 10.156 0.488 240.737 o
-9 -3 -4 24.779 25.387 0.610 132.260 o
-9 -3 -3 7.806 7.635 0.479 254.503 o
-9 -3 -2 31.751 31.301 0.666 104.212 o
-9 -3 -1 17.127 16.557 0.574 164.074 o
-9 -2 -9 31.987 29.418 4.706 2.719 o
-9 -2 -8 68.475 66.795 0.975 38.226 o
-9 -2 -7 57.737 58.864 0.893 48.017 o
-9 -2 -6 7.964 8.630 0.493 240.465 o
-9 -2 -5 2.455 2.543 0.469 274.334 o
-9 -2 -4 61.851 61.479 0.930 43.638 o
-9 -2 -3 4.652 4.569 0.445 301.671 o
-9 -2 -2 15.706 15.966 0.546 182.518 o
-9 -2 -1 76.341 75.323 1.448 20.965 o
-9 -1 -9 0.894 0.177 1.286 36.629 o
-9 -1 -8 45.704 47.486 0.807 64.100 o
-9 -1 -7 23.707 23.385 0.605 136.994 o
-9 -1 -6 43.560 43.597 0.856 60.950 o
-9 -1 -5 157.372 160.620 2.049 7.921 o
-9 -1 -4 64.774 66.748 0.963 39.946 o
-9 -1 -3 54.189 54.473 1.044 40.510 o
-9 -1 -2 45.230 48.740 0.738 72.062 o
-9 -1 -1 19.672 20.446 0.486 208.201 o
-8 -10 -2 20.692 21.827 2.379 10.589 o
-8 -10 -1 119.841 119.540 4.456 2.775 o
-8 -9 -5 13.138 13.927 2.360 10.833 o
-8 -9 -4 94.646 85.136 2.188 10.202 o
-8 -9 -3 62.655 63.456 1.422 23.598 o
-8 -9 -2 36.785 35.307 0.825 70.348 o
-8 -9 -1 37.521 37.207 0.899 60.591 o
-8 -8 -6 7.081 5.728 0.943 67.626 o
-8 -8 -5 28.586 28.143 0.733 93.396 o
-8 -8 -4 0.726 0.946 0.565 189.683 o
-8 -8 -3 7.096 7.432 0.558 190.241 o
-8 -8 -2 39.860 39.435 0.812 69.198 o
-8 -8 -1 34.224 34.379 0.908 61.474 o
-8 -7 -7 17.268 15.779 0.761 98.113 o
-8 -7 -6 28.539 28.758 0.742 91.429 o
-8 -7 -5 27.548 27.125 0.701 101.909 o
-8 -7 -4 19.054 18.777 0.729 104.388 o
-8 -7 -3 58.297 60.416 0.998 41.100 o
-8 -7 -2 24.039 23.676 0.626 128.830 o
-8 -7 -1 19.576 19.257 0.587 152.742 o
-8 -6 -8 48.918 47.573 1.354 28.100 o
-8 -6 -7 68.240 67.167 1.700 17.194 o
-8 -6 -6 2.514 2.705 0.515 227.439 o
-8 -6 -5 47.750 46.573 0.904 53.861 o
-8 -6 -4 4.379 4.126 0.499 241.243 o
-8 -6 -3 24.980 26.492 0.648 119.010 o
-8 -6 -2 73.373 70.288 1.466 21.123 o
-8 -6 -1 39.608 38.657 0.729 81.524 o
-8 -5 -9 20.077 19.083 3.141 6.109 o
-8 -5 -8 0.124 0.153 0.566 188.901 o
-8 -5 -7 14.938 15.225 0.603 153.585 o
-8 -5 -6 6.384 6.398 0.520 219.653 o
-8 -5 -5 5.241 5.384 0.483 255.138 o
-8 -5 -4 10.164 9.948 0.484 243.983 o
-8 -5 -3 16.603 17.409 0.447 253.418 o
-8 -5 -2 86.358 85.932 1.279 22.802 o
-8 -5 -1 24.603 24.997 0.541 160.832 o
-8 -4 -9 2.582 2.453 0.614 160.255 o
-8 -4 -8 44.233 44.698 0.877 58.260 o
-8 -4 -7 17.819 18.056 0.600 149.838 o
-8 -4 -6 15.246 15.400 0.458 249.948 o
-8 -4 -5 27.457 28.446 0.544 150.726 o
-8 -4 -4 87.177 88.171 1.059 27.869 o
-8 -4 -3 14.261 14.496 0.481 233.196 o
-8 -4 -2 53.768 54.412 0.805 57.748 o
-8 -4 -1 17.982 17.770 0.470 228.407 o
-8 -3 -10 39.861 39.744 2.049 13.717 o
-8 -3 -9 26.774 25.324 0.736 95.168 o
-8 -3 -8 23.489 23.934 0.564 153.443 o
-8 -3 -7 15.104 15.833 0.477 232.708 o
-8 -3 -6 45.735 45.345 0.700 78.131 o
-8 -3 -5 124.349 127.158 1.504 13.712 o
-8 -3 -4 9.816 9.917 0.437 296.533 o
-8 -3 -3 129.049 125.907 1.832 10.799 o
-8 -3 -2 34.103 34.322 0.618 111.655 o
-8 -3 -1 29.364 28.971 0.588 130.762 o
-8 -2 -10 14.652 15.028 0.679 123.229 o
-8 -2 -9 59.002 58.996 0.880 48.330 o
-8 -2 -8 1.522 1.630 0.439 313.727 o
-8 -2 -7 0.245 0.019 0.393 391.849 o
-8 -2 -6 23.942 24.865 0.538 163.699 o
-8 -2 -5 42.279 41.748 0.694 83.590 o
-8 -2 -4 17.694 18.652 0.474 225.184 o
-8 -2 -3 45.435 46.041 0.705 77.287 o
-8 -2 -2 149.053 148.864 1.886 9.166 o
-8 -2 -1 66.922 64.305 1.016 37.122 o
-8 -1 -10 123.521 123.458 1.886 10.714 o
-8 -1 -9 0.644 0.844 0.587 176.060 o
-8 -1 -8 53.446 52.129 0.802 58.815 o
-8 -1 -7 15.768 15.476 0.465 242.183 o
-8 -1 -6 84.318 84.548 1.235 24.192 o
-8 -1 -5 19.784 19.953 0.453 233.991 o
-8 -1 -4 148.409 149.662 1.627 10.646 o
-8 -1 -3 26.322 27.206 0.547 152.638 o
-8 -1 -2 59.487 60.112 0.868 48.739 o
-8 -1 -1 35.240 34.398 0.554 127.643 o
-7 -11 -3 32.415 34.514 2.074 13.608 o
-7 -11 -2 56.858 59.174 2.713 7.748 o
-7 -11 -1 89.246 87.505 3.489 4.571 o
-7 -10 -5 6.672 5.900 0.937 68.614 o
-7 -10 -4 13.244 11.492 0.738 106.872 o
-7 -10 -3 51.248 47.624 1.015 44.090 o
-7 -10 -2 4.816 3.828 0.694 124.895 o
-7 -10 -1 37.505 37.455 1.066 45.595 o
-7 -9 -7 30.068 29.597 2.038 14.163 o
-7 -9 -6 26.824 27.555 0.844 74.526 o
-7 -9 -5 5.925 5.621 0.992 61.284 o
-7 -9 -4 13.371 13.993 0.733 107.661 o
-7 -9 -3 10.953 11.051 0.687 123.898 o
-7 -9 -2 81.258 81.577 1.151 27.116 o
-7 -9 -1 115.586 113.670 1.598 13.862 o
-7 -8 -8 11.928 11.926 1.867 17.284 o
-7 -8 -7 6.475 6.586 0.532 209.660 o
-7 -8 -6 13.931 13.383 0.664 129.677 o
-7 -8 -5 35.256 35.831 0.703 90.896 o
-7 -8 -4 1.731 1.521 0.484 257.736 o
-7 -8 -3 3.853 3.625 0.475 266.633 o
-7 -8 -2 57.916 60.962 1.185 32.191 o
-7 -8 -1 16.570 17.036 0.585 159.296 o
-7 -7 -9 50.318 63.559 7.705 1.013 o
-7 -7 -8 14.548 13.742 0.667 128.088 o
-7 -7 -7 32.868 32.641 0.693 96.557 o
-7 -7 -6 88.967 88.297 1.374 20.389 o
-7 -7 -5 10.792 11.037 0.471 254.241 o
-7 -7 -4 39.230 38.321 0.751 78.495 o
-7 -7 -3 43.148 45.070 0.790 68.299 o
-7 -7 -2 41.834 43.028 0.728 78.148 o
-7 -7 -1 13.567 14.090 0.517 206.540 o
-7 -6 -10 24.448 22.904 3.947 3.870 o
-7 -6 -9 6.661 7.026 0.580 176.840 o
-7 -6 -8 61.594 61.163 1.085 35.715 o
-7 -6 -7 4.964 5.544 0.513 226.919 o
-7 -6 -6 23.966 25.275 1.041 51.946 o
-7 -6 -5 19.751 19.769 0.524 184.372 o
-7 -6 -4 56.555 57.621 1.736 17.511 o
-7 -6 -3 17.706 17.292 0.661 126.521 o
-7 -6 -2 30.728 30.502 0.618 118.468 o
-7 -6 -1 12.025 12.367 0.436 287.904 o
-7 -5 -10 33.119 30.895 1.396 28.945 o
-7 -5 -9 6.835 6.975 0.624 152.814 o
-7 -5 -8 58.735 57.960 0.936 44.983 o
-7 -5 -7 3.505 2.960 0.435 317.681 o
-7 -5 -6 48.624 50.553 0.801 62.078 o
-7 -5 -5 15.836 16.576 0.497 214.072 o
-7 -5 -4 14.006 15.222 0.893 73.398 o
-7 -5 -3 16.018 15.318 0.460 246.600 o
-7 -5 -2 10.161 9.832 0.365 411.091 o
-7 -5 -1 13.102 12.673 0.376 369.132 o
-7 -4 -11 5.019 7.105 4.226 3.392 o
-7 -4 -10 75.804 76.465 1.162 28.260 o
-7 -4 -9 5.851 6.556 0.522 218.590 o
-7 -4 -8 21.907 21.554 0.574 153.267 o
-7 -4 -7 28.539 30.068 0.872 69.159 o
-7 -4 -6 28.953 29.539 0.729 93.544 o
-7 -4 -5 100.896 101.460 1.108 23.015 o
-7 -4 -4 1.757 1.679 0.296 687.692 o
-7 -4 -3 29.653 30.641 0.549 142.722 o
-7 -4 -2 37.898 38.151 0.596 109.368 o
-7 -4 -1 13.302 12.822 0.368 381.350 o
-7 -3 -11 23.960 23.259 1.531 25.008 o
-7 -3 -10 15.373 16.110 0.630 140.803 o
-7 -3 -9 27.953 28.774 0.661 110.746 o
-7 -3 -8 47.212 47.719 1.189 35.196 o
-7 -3 -7 1.446 1.650 0.334 540.704 o
-7 -3 -6 208.128 215.156 2.140 5.679 o
-7 -3 -5 6.040 6.366 0.410 349.178 o
-7 -3 -4 151.643 154.924 1.786 9.471 o
-7 -3 -3 46.364 45.448 0.691 78.774 o
-7 -3 -2 172.858 168.991 1.952 7.712 o
-7 -3 -1 68.584 71.221 1.094 32.580 o
-7 -2 -11 45.392 44.465 0.913 54.405 o
-7 -2 -10 80.959 79.034 1.030 31.120 o
-7 -2 -9 13.256 14.167 0.463 252.887 o
-7 -2 -8 24.060 24.405 0.526 169.749 o
-7 -2 -7 15.538 15.416 0.413 297.300 o
-7 -2 -6 71.177 73.489 0.868 41.357 o
-7 -2 -5 44.712 45.372 0.649 86.770 o
-7 -2 -4 108.449 109.961 1.335 17.750 o
-7 -2 -3 61.149 62.206 0.829 50.189 o
-7 -2 -2 65.703 65.189 0.948 40.674 o
-7 -2 -1 52.912 51.846 0.734 65.922 o
-7 -1 -11 16.467 15.680 0.692 117.579 o
-7 -1 -10 9.329 9.557 0.579 174.207 o
-7 -1 -9 14.538 14.467 0.559 177.648 o
-7 -1 -8 16.032 16.026 0.562 172.601 o
-7 -1 -7 62.124 62.293 0.851 48.263 o
-7 -1 -6 60.163 60.184 0.837 50.540 o
-7 -1 -5 4.331 4.144 0.300 655.321 o
-7 -1 -4 3.174 3.148 0.274 793.929 o
-7 -1 -3 105.471 107.027 1.175 20.714 o
-7 -1 -2 273.573 276.664 3.375 2.785 o
-7 -1 -1 189.541 188.011 2.118 6.446 o
-6 -11 -4 62.144 58.054 1.958 13.960 o
-6 -11 -3 3.925 3.505 0.910 72.989 o
-6 -11 -2 8.403 8.510 0.821 88.545 o
-6 -11 -1 8.595 9.936 0.963 64.485 o
-6 -10 -7 39.561 39.538 3.810 4.112 o
-6 -10 -6 0.898 0.477 0.863 81.268 o
-6 -10 -5 61.866 56.376 2.149 11.849 o
-6 -10 -4 5.562 5.351 0.542 203.414 o
-6 -10 -3 130.220 130.557 1.728 11.386 o
-6 -10 -2 24.302 24.214 0.823 79.906 o
-6 -10 -1 32.130 31.855 1.278 34.124 o
-6 -9 -8 10.420 9.476 1.026 56.799 o
-6 -9 -7 60.096 57.670 0.991 41.360 o
-6 -9 -6 6.913 7.378 0.549 196.329 o
-6 -9 -5 74.625 74.198 2.559 8.286 o
-6 -9 -4 24.858 23.814 0.670 113.877 o
-6 -9 -3 10.928 10.588 0.540 196.790 o
-6 -9 -2 19.801 18.939 0.856 77.149 o
-6 -9 -1 51.091 50.911 1.085 39.481 o
-6 -8 -9 12.302 12.489 0.669 129.162 o
-6 -8 -8 52.461 55.550 1.847 15.929 o
-6 -8 -7 9.368 7.820 1.027 56.892 o
-6 -8 -6 36.358 39.934 1.347 30.183 o
-6 -8 -5 82.939 85.407 2.069 11.548 o
-6 -8 -4 288.338 301.325 4.390 1.952 o
-6 -8 -3 22.316 22.067 0.629 130.690 o
-6 -8 -2 41.126 41.147 1.391 27.952 o
-6 -8 -1 13.906 14.181 0.606 153.772 o
-6 -7 -10 23.355 20.988 2.463 9.870 o
-6 -7 -9 36.455 34.190 0.721 87.218 o
-6 -7 -8 14.201 14.234 0.513 208.076 o
-6 -7 -7 47.953 48.835 0.768 66.634 o
-6 -7 -6 22.396 23.074 0.596 142.301 o
-6 -7 -5 30.742 31.431 0.655 108.050 o
-6 -7 -4 13.593 13.793 0.535 193.968 o
-6 -7 -3 35.856 36.497 0.929 58.192 o
-6 -7 -2 57.888 57.241 1.201 31.892 o
-6 -7 -1 63.826 62.613 1.522 21.121 o
-6 -6 -11 35.850 34.804 2.949 6.832 o
-6 -6 -10 59.399 61.352 0.995 40.758 o
-6 -6 -9 45.389 44.857 0.804 65.297 o
-6 -6 -8 58.783 59.184 0.895 47.408 o
-6 -6 -7 57.931 59.646 1.068 37.585 o
-6 -6 -6 56.158 57.519 0.868 50.763 o
-6 -6 -5 48.312 48.843 0.714 72.708 o
-6 -6 -4 7.289 7.380 0.385 390.159 o
-6 -6 -3 14.784 14.549 0.414 301.257 o
-6 -6 -2 75.454 77.960 1.208 26.823 o
-6 -6 -1 198.222 203.485 2.458 5.251 o
-6 -5 -11 47.032 46.321 1.857 16.162 o
-6 -5 -10 62.337 62.786 1.090 35.103 o
-6 -5 -9 14.520 14.162 0.587 162.549 o
-6 -5 -8 6.444 7.176 0.636 147.514 o
-6 -5 -7 19.669 19.911 0.485 209.776 o
-6 -5 -6 33.846 34.554 0.602 116.029 o
-6 -5 -5 22.052 21.655 0.624 132.982 o
-6 -5 -4 196.635 192.861 4.371 2.488 o
-6 -5 -3 33.794 33.930 0.588 120.317 o
-6 -5 -2 284.283 284.683 3.413 2.661 o
-6 -5 -1 15.521 15.696 0.435 272.133 o
-6 -4 -12 54.924 50.246 4.537 2.888 o
-6 -4 -11 8.733 9.175 0.597 164.847 o
-6 -4 -10 80.054 81.435 1.203 25.913 o
-6 -4 -9 4.097 4.303 0.446 301.385 o
-6 -4 -8 119.992 118.851 1.855 11.200 o
-6 -4 -7 16.198 16.722 0.449 254.064 o
-6 -4 -6 57.819 58.182 0.825 53.055 o
-6 -4 -5 7.345 7.585 0.332 513.194 o
-6 -4 -4 247.471 253.684 2.592 3.966 o
-6 -4 -3 42.607 42.573 0.566 106.320 o
-6 -4 -2 134.381 134.062 1.540 12.491 o
-6 -4 -1 38.092 37.559 0.587 111.702 o
-6 -3 -12 101.502 100.961 2.159 9.974 o
-6 -3 -11 12.574 12.202 0.601 158.468 o
-6 -3 -10 24.102 22.894 1.686 20.739 o
-6 -3 -9 21.344 22.231 0.568 156.341 o
-6 -3 -8 3.113 2.807 0.374 429.397 o
-6 -3 -7 93.762 96.070 1.099 24.867 o
-6 -3 -6 37.702 39.097 0.521 128.456 o
-6 -3 -5 29.079 29.376 0.588 131.018 o
-6 -3 -4 106.472 107.004 1.200 20.163 o
-6 -3 -3 30.812 30.765 0.555 138.229 o
-6 -3 -2 139.609 140.809 1.603 11.509 o
-6 -3 -1 3.796 3.822 0.254 912.146 o
-6 -2 -12 2.913 2.532 0.574 183.412 o
-6 -2 -11 41.310 41.030 0.825 66.254 o
-6 -2 -10 45.380 46.697 0.737 72.841 o
-6 -2 -9 39.489 40.270 0.607 103.377 o
-6 -2 -8 27.480 28.070 0.484 178.445 o
-6 -2 -7 93.701 94.941 1.125 24.407 o
-6 -2 -6 51.409 52.249 0.868 54.026 o
-6 -2 -5 243.764 240.029 2.368 4.425 o
-6 -2 -4 276.065 282.193 2.885 3.196 o
-6 -2 -3 298.118 295.705 4.319 1.967 o
-6 -2 -2 95.420 95.206 1.485 17.542 o
-6 -2 -1 101.671 100.955 1.281 19.831 o
-6 -1 -12 9.183 7.846 0.612 157.526 o
-6 -1 -11 35.290 35.765 0.920 59.460 o
-6 -1 -10 27.323 28.044 0.535 155.263 o
-6 -1 -9 115.484 117.746 1.321 16.820 o
-6 -1 -8 166.526 171.115 2.028 7.576 o
-6 -1 -7 112.683 112.825 1.287 17.807 o
-6 -1 -6 46.427 46.543 0.652 83.925 o
-6 -1 -5 102.450 100.734 1.219 20.792 o
-6 -1 -4 173.072 170.636 2.383 6.210 o
-6 -1 -3 2.978 3.145 0.252 934.660 o
-6 -1 -2 91.819 92.631 1.021 27.430 o
-6 -1 -1 111.305 111.187 1.216 19.042 o
-5 -12 -3 22.286 21.593 2.022 14.579 o
-5 -12 -2 41.279 38.443 1.670 20.108 o
-5 -12 -1 18.286 18.317 1.245 37.956 o
-5 -11 -7 36.671 34.738 3.408 5.137 o
-5 -11 -6 4.843 3.570 1.980 15.445 o
-5 -11 -5 46.333 43.811 1.848 16.377 o
-5 -11 -4 1.049 0.630 0.754 106.514 o
-5 -11 -3 31.399 31.272 1.200 38.446 o
-5 -11 -2 17.239 18.058 1.040 53.865 o
-5 -11 -1 38.988 40.152 1.319 31.027 o
-5 -10 -8 0.765 1.335 0.989 61.932 o
-5 -10 -7 53.338 53.433 1.582 20.942 o
-5 -10 -6 7.915 8.034 0.701 121.121 o
-5 -10 -5 4.361 3.953 0.745 108.697 o
-5 -10 -4 14.855 13.002 1.230 39.303 o
-5 -10 -3 14.977 14.332 0.925 68.478 o
-5 -10 -2 36.362 35.439 0.746 82.370 o
-5 -10 -1 42.112 41.412 0.934 54.407 o
-5 -9 -9 75.287 72.566 2.005 12.672 o
-5 -9 -8 22.049 21.823 0.921 66.184 o
-5 -9 -7 26.091 26.159 0.882 69.518 o
-5 -9 -6 11.629 11.478 0.686 123.813 o
-5 -9 -5 45.103 44.123 2.471 9.496 o
-5 -9 -4 25.429 25.278 0.588 139.592 o
-5 -9 -3 62.968 63.731 1.137 32.865 o
-5 -9 -2 1.802 1.679 0.463 282.158 o
-5 -9 -1 2.446 2.370 0.469 274.225 o
-5 -8 -10 16.224 14.517 0.888 73.649 o
-5 -8 -9 14.691 14.033 0.654 132.520 o
-5 -8 -8 3.123 2.897 0.471 271.027 o
-5 -8 -7 9.201 8.966 0.459 272.922 o
-5 -8 -6 34.201 33.236 0.643 106.027 o
-5 -8 -5 74.579 77.417 1.078 31.142 o
-5 -8 -4 21.482 20.749 0.539 171.881 o
-5 -8 -3 28.890 28.564 0.625 120.025 o
-5 -8 -2 38.331 37.645 0.726 83.328 o
-5 -8 -1 53.580 50.669 1.114 37.381 o
-5 -7 -11 17.721 17.789 2.268 11.682 o
-5 -7 -10 21.836 21.377 0.613 137.681 o
-5 -7 -9 26.655 26.828 0.605 130.623 o
-5 -7 -8 84.463 85.843 1.229 24.210 o
-5 -7 -7 36.912 37.503 0.787 74.864 o
-5 -7 -6 86.971 88.270 1.340 21.284 o
-5 -7 -5 64.698 64.984 1.118 33.141 o
-5 -7 -4 88.439 92.748 1.712 14.988 o
-5 -7 -3 170.476 173.689 2.753 5.211 o
-5 -7 -2 60.356 60.842 1.184 31.803 o
-5 -7 -1 65.046 64.554 1.786 16.077 o
-5 -6 -11 0.044 0.433 0.559 194.160 o
-5 -6 -10 21.332 21.078 0.598 144.306 o
-5 -6 -9 177.195 183.369 2.131 6.762 o
-5 -6 -8 91.372 93.946 1.199 23.234 o
-5 -6 -7 29.606 30.251 0.639 114.284 o
-5 -6 -6 136.164 137.733 1.763 10.674 o
-5 -6 -5 23.586 24.015 0.507 181.209 o
-5 -6 -4 9.762 9.925 0.426 310.772 o
-5 -6 -3 38.904 39.539 0.698 86.890 o
-5 -6 -2 89.618 92.641 1.524 17.546 o
-5 -6 -1 204.032 206.749 3.077 3.975 o
-5 -5 -12 2.764 1.325 2.318 11.269 o
-5 -5 -11 0.496 0.088 0.516 227.766 o
-5 -5 -10 104.217 104.045 1.500 16.195 o
-5 -5 -9 8.106 8.048 0.448 289.405 o
-5 -5 -8 10.965 10.794 0.411 327.164 o
-5 -5 -7 180.305 181.199 2.086 6.856 o
-5 -5 -6 10.720 10.460 0.338 466.813 o
-5 -5 -5 33.667 33.676 0.605 116.041 o
-5 -5 -4 158.490 153.118 2.316 6.932 o
-5 -5 -3 30.205 29.859 0.668 106.280 o
-5 -5 -2 61.517 63.194 1.041 37.569 o
-5 -5 -1 257.078 256.747 3.333 3.001 o
-5 -4 -12 150.745 148.025 2.194 7.667 o
-5 -4 -11 20.177 19.849 0.629 134.360 o
-5 -4 -10 16.947 17.201 0.542 181.696 o
-5 -4 -9 57.660 59.280 0.861 50.218 o
-5 -4 -8 11.599 12.233 0.401 335.931 o
-5 -4 -7 43.520 43.348 0.652 88.545 o
-5 -4 -6 185.452 188.590 2.119 6.533 o
-5 -4 -5 143.160 144.150 1.659 10.854 o
-5 -4 -4 156.580 157.082 1.831 9.002 o
-5 -4 -3 3.153 3.223 0.238 1044.740 o
-5 -4 -2 214.650 213.997 2.351 5.112 o
-5 -4 -1 177.022 176.776 2.129 6.855 o
-5 -3 -13 54.845 43.057 4.145 3.455 o
-5 -3 -12 47.569 44.344 1.593 21.359 o
-5 -3 -11 34.421 34.710 0.778 78.826 o
-5 -3 -10 13.800 13.630 0.498 221.103 o
-5 -3 -9 8.031 7.834 0.827 87.441 o
-5 -3 -8 41.039 40.845 0.680 87.311 o
-5 -3 -7 2.549 2.402 0.298 675.835 o
-5 -3 -6 289.546 290.314 2.955 2.988 o
-5 -3 -5 158.572 161.161 1.666 9.663 o
-5 -3 -4 373.219 376.929 3.566 1.894 o
-5 -3 -3 668.228 662.767 7.103 0.543 o
-5 -3 -2 267.932 266.410 2.918 3.302 o
-5 -3 -1 9.750 9.599 0.431 305.417 o
-5 -2 -13 41.158 40.849 2.169 12.275 o
-5 -2 -12 7.132 6.704 0.521 217.605 o
-5 -2 -11 23.508 22.613 0.609 136.226 o
-5 -2 -10 6.196 6.145 0.433 314.484 o
-5 -2 -9 38.920 39.004 0.565 114.899 o
-5 -2 -8 176.298 177.974 1.858 7.815 o
-5 -2 -7 52.512 52.010 0.654 75.276 o
-5 -2 -6 104.357 103.283 1.186 20.938 o
-5 -2 -5 110.503 111.409 1.198 19.398 o
-5 -2 -4 41.491 40.553 0.672 88.545 o
-5 -2 -3 23.514 23.172 0.535 167.492 o
-5 -2 -2 197.034 194.390 2.334 5.643 o
-5 -2 -1 56.816 57.379 0.787 56.863 o
-5 -1 -13 6.441 5.260 1.382 31.642 o
-5 -1 -12 50.326 48.049 1.548 22.168 o
-5 -1 -11 13.459 14.384 0.507 213.970 o
-5 -1 -10 6.751 6.740 0.356 454.785 o
-5 -1 -9 45.430 45.397 0.622 90.414 o
-5 -1 -8 69.992 70.355 0.836 44.085 o
-5 -1 -7 72.391 73.099 0.849 41.919 o
-5 -1 -6 19.148 18.851 0.341 365.332 o
-5 -1 -5 256.787 256.270 4.056 2.375 o
-5 -1 -4 3.838 3.610 0.203 1401.300 o
-5 -1 -3 102.856 102.229 1.182 21.290 o
-5 -1 -2 22.820 22.805 0.339 325.426 o
-5 -1 -1 14.419 14.585 0.260 627.759 o
-4 -13 -1 19.658 19.795 1.964 15.498 o
-4 -12 -4 60.615 62.403 2.156 11.729 o
-4 -12 -3 6.918 6.851 1.411 30.344 o
-4 -12 -2 46.912 44.559 1.779 17.517 o
-4 -12 -1 9.826 9.686 0.994 60.528 o
-4 -11 -8 29.646 26.484 3.427 5.108 o
-4 -11 -7 28.307 26.128 1.797 18.166 o
-4 -11 -6 45.966 45.734 1.530 23.043 o
-4 -11 -5 67.926 66.285 3.156 5.722 o
-4 -11 -4 38.919 40.083 1.608 21.658 o
-4 -11 -3 120.432 117.501 3.552 4.155 o
-4 -11 -2 27.927 27.558 0.995 55.235 o
-4 -11 -1 52.124 51.713 1.311 28.979 o
-4 -10 -9 6.148 7.092 3.707 4.408 o
-4 -10 -8 70.622 68.302 1.476 21.261 o
-4 -10 -7 9.539 8.459 0.869 79.052 o
-4 -10 -6 84.377 83.470 3.576 4.403 o
-4 -10 -5 17.666 17.872 0.982 60.100 o
-4 -10 -4 41.812 42.587 1.466 25.316 o
-4 -10 -3 13.817 13.964 1.019 56.906 o
-4 -10 -2 2.047 2.172 0.667 136.057 o
-4 -10 -1 9.820 9.800 0.705 118.633 o
-4 -9 -10 13.838 15.680 3.703 4.408 o
-4 -9 -9 21.610 20.655 0.909 68.222 o
-4 -9 -8 96.576 98.333 1.872 12.616 o
-4 -9 -7 8.146 8.010 0.619 154.357 o
-4 -9 -6 73.657 76.931 1.395 22.325 o
-4 -9 -5 14.474 14.518 0.560 176.991 o
-4 -9 -4 1.541 1.523 0.535 211.363 o
-4 -9 -3 6.089 5.378 0.784 97.760 o
-4 -9 -2 10.485 11.159 0.641 142.004 o
-4 -9 -1 12.206 12.550 0.435 287.856 o
-4 -8 -11 7.302 10.526 3.801 4.191 o
-4 -8 -10 30.640 27.558 1.007 53.350 o
-4 -8 -9 99.822 102.938 1.831 12.753 o
-4 -8 -8 116.506 118.120 2.003 10.278 o
-4 -8 -7 95.768 96.990 2.210 9.843 o
-4 -8 -6 40.270 41.523 0.909 57.518 o
-4 -8 -5 117.786 117.631 1.909 10.913 o
-4 -8 -4 60.123 60.745 1.100 35.432 o
-4 -8 -3 31.261 31.834 0.653 107.772 o
-4 -8 -2 0.912 0.986 0.334 542.602 o
-4 -8 -1 131.120 133.940 1.815 10.643 o
-4 -7 -11 22.083 21.957 0.624 132.909 o
-4 -7 -10 7.548 7.516 0.456 281.127 o
-4 -7 -9 93.887 92.096 1.563 16.639 o
-4 -7 -8 17.547 19.775 0.757 97.780 o
-4 -7 -7 27.958 27.106 0.553 147.495 o
-4 -7 -6 57.902 58.008 0.888 48.467 o
-4 -7 -5 162.819 165.348 2.039 7.727 o
-4 -7 -4 298.808 297.154 3.562 2.432 o
-4 -7 -3 25.746 25.549 0.587 139.025 o
-4 -7 -2 60.795 61.483 1.051 37.478 o
-4 -7 -1 85.884 85.823 1.219 24.234 o
-4 -6 -12 116.869 112.751 2.547 7.279 o
-4 -6 -11 20.269 20.167 0.597 146.934 o
-4 -6 -10 118.755 117.730 2.290 8.448 o
-4 -6 -9 41.373 41.679 0.685 85.912 o
-4 -6 -8 55.740 54.461 1.306 28.478 o
-4 -6 -7 6.402 6.217 0.386 391.816 o
-4 -6 -6 32.177 31.002 0.569 131.093 o
-4 -6 -5 73.458 75.341 1.214 27.173 o
-4 -6 -4 313.502 313.299 5.362 1.434 o
-4 -6 -3 238.559 240.178 3.182 3.368 o
-4 -6 -2 107.938 112.742 1.707 13.280 o
-4 -6 -1 53.155 52.742 0.808 58.333 o
-4 -5 -12 17.885 17.251 0.640 133.870 o
-4 -5 -11 96.486 93.715 1.281 20.925 o
-4 -5 -10 51.931 51.067 0.799 60.253 o
-4 -5 -9 14.504 14.758 0.442 269.525 o
-4 -5 -8 117.799 118.324 1.420 15.412 o
-4 -5 -7 95.540 98.376 1.298 20.428 o
-4 -5 -6 244.400 247.688 2.981 3.528 o
-4 -5 -5 677.267 684.096 8.328 0.456 o
-4 -5 -4 1484.900 1438.420 18.305 0.096 o
-4 -5 -3 38.684 38.795 0.589 109.567 o
-4 -5 -2 42.331 41.815 1.091 42.252 o
-4 -5 -1 109.398 112.687 1.694 13.321 o
-4 -4 -13 78.029 76.200 2.731 7.314 o
-4 -4 -12 27.244 25.801 0.691 105.312 o
-4 -4 -11 0.528 0.470 0.458 288.337 o
-4 -4 -10 74.778 76.763 1.101 30.362 o
-4 -4 -9 106.009 110.252 1.576 14.882 o
-4 -4 -8 246.904 245.036 2.990 3.506 o
-4 -4 -7 118.830 118.685 1.391 15.637 o
-4 -4 -6 224.459 218.998 2.459 4.711 o
-4 -4 -5 88.825 88.306 1.160 24.978 o
-4 -4 -4 222.683 223.388 2.995 3.833 o
-4 -4 -3 94.904 94.221 1.202 22.624 o
-4 -4 -2 75.388 73.914 1.672 16.986 o
-4 -4 -1 554.060 547.627 8.028 0.570 o
-4 -3 -13 62.883 60.526 0.989 40.188 o
-4 -3 -12 26.977 25.844 0.663 112.760 o
-4 -3 -11 28.617 28.250 0.636 117.481 o
-4 -3 -10 50.733 51.381 0.815 59.373 o
-4 -3 -9 175.277 174.299 2.327 6.294 o
-4 -3 -8 152.334 151.136 2.053 8.201 o
-4 -3 -7 97.228 97.109 1.381 18.906 o
-4 -3 -6 21.267 21.362 0.405 267.654 o
-4 -3 -5 209.530 208.481 2.307 5.344 o
-4 -3 -4 19.222 19.241 0.303 424.830 o
-4 -3 -3 22.506 22.706 0.414 250.770 o
-4 -3 -2 84.811 82.662 0.906 33.796 o
-4 -3 -1 355.045 348.135 4.972 1.448 o
-4 -2 -13 39.220 38.018 0.764 76.632 o
-4 -2 -12 36.862 37.241 0.705 88.432 o
-4 -2 -11 19.010 19.589 0.545 174.310 o
-4 -2 -10 34.883 34.711 0.643 104.529 o
-4 -2 -9 29.554 30.658 0.570 135.143 o
-4 -2 -8 257.228 260.600 2.687 3.695 o
-4 -2 -7 155.190 153.892 1.742 9.578 o
-4 -2 -6 156.017 154.559 1.725 9.617 o
-4 -2 -5 15.088 14.803 0.266 596.660 o
-4 -2 -4 54.918 54.191 0.663 71.201 o
-4 -2 -3 18.547 18.488 0.283 476.818 o
-4 -2 -2 393.735 389.881 4.530 1.453 o
-4 -2 -1 854.752 789.180 12.675 0.237 o
-4 -1 -13 6.983 7.267 0.764 102.591 o
-4 -1 -12 50.056 47.080 1.078 40.562 o
-4 -1 -11 94.394 95.472 1.040 26.169 o
-4 -1 -10 21.225 21.834 0.397 274.020 o
-4 -1 -9 59.297 60.154 0.726 59.668 o
-4 -1 -8 95.108 92.843 1.040 26.268 o
-4 -1 -7 89.646 90.193 0.996 28.843 o
-4 -1 -6 105.562 104.303 1.123 21.795 o
-4 -1 -5 113.203 113.651 1.207 18.790 o
-4 -1 -4 62.270 60.616 0.794 52.530 o
-4 -1 -3 1184.780 1119.480 17.726 0.121 o
-4 -1 -2 138.646 133.528 1.488 12.639 o
-4 -1 -1 315.307 307.067 3.318 2.479 o
-3 -13 -2 46.967 47.584 2.687 8.048 o
-3 -13 -1 2.103 0.956 1.301 35.769 o
-3 -12 -7 26.340 21.762 2.704 8.193 o
-3 -12 -6 6.127 5.943 1.376 31.913 o
-3 -12 -5 1.544 0.426 1.437 29.334 o
-3 -12 -4 27.658 26.406 1.525 24.965 o
-3 -12 -3 4.544 5.356 1.205 41.655 o
-3 -12 -2 149.456 141.683 3.361 4.248 o
-3 -12 -1 3.166 4.457 1.024 57.692 o
-3 -11 -8 7.179 6.078 1.683 21.329 o
-3 -11 -7 1.978 1.353 1.165 44.600 o
-3 -11 -6 3.727 3.832 1.063 53.532 o
-3 -11 -5 45.860 45.800 1.304 30.444 o
-3 -11 -4 104.517 103.482 4.093 3.321 o
-3 -11 -3 8.372 7.404 1.004 59.564 o
-3 -11 -2 2.978 3.203 0.894 75.757 o
-3 -11 -1 5.680 5.818 0.676 131.434 o
-3 -10 -9 16.318 14.460 0.916 69.422 o
-3 -10 -8 14.558 14.815 1.233 39.069 o
-3 -10 -7 77.002 76.707 2.736 7.302 o
-3 -10 -6 1.590 1.928 0.887 76.991 o
-3 -10 -5 36.250 38.223 1.143 40.561 o
-3 -10 -4 11.229 11.304 0.952 65.548 o
-3 -10 -3 8.169 9.727 1.426 29.622 o
-3 -10 -2 5.321 6.175 0.751 106.549 o
-3 -10 -1 49.096 52.228 1.276 30.701 o
-3 -9 -10 3.754 3.697 0.829 87.918 o
-3 -9 -9 67.697 65.252 1.393 23.710 o
-3 -9 -8 72.397 71.696 1.418 22.229 o
-3 -9 -7 14.412 13.646 0.952 64.877 o
-3 -9 -6 34.180 33.101 1.774 18.341 o
-3 -9 -5 36.853 36.137 1.029 48.766 o
-3 -9 -4 4.041 3.737 0.609 162.306 o
-3 -9 -3 15.071 14.963 0.801 89.996 o
-3 -9 -2 25.662 24.117 0.888 69.171 o
-3 -9 -1 70.425 72.316 1.362 23.771 o
-3 -8 -11 19.999 22.571 2.362 10.740 o
-3 -8 -10 23.887 22.978 0.911 66.832 o
-3 -8 -9 2.960 3.246 0.648 143.686 o
-3 -8 -8 153.541 157.404 2.497 6.356 o
-3 -8 -7 167.180 167.894 3.305 4.100 o
-3 -8 -6 41.598 42.077 0.924 55.399 o
-3 -8 -5 0.174 0.192 0.577 182.249 o
-3 -8 -4 117.933 115.642 2.161 9.241 o
-3 -8 -3 79.596 81.462 1.555 18.344 o
-3 -8 -2 78.815 79.791 2.691 7.479 o
-3 -8 -1 245.676 253.570 3.669 2.762 o
-3 -7 -12 63.682 60.907 3.658 4.352 o
-3 -7 -11 49.839 48.127 0.995 45.760 o
-3 -7 -10 31.754 29.898 0.916 62.291 o
-3 -7 -9 102.553 108.144 3.673 4.042 o
-3 -7 -8 19.699 20.127 0.669 120.647 o
-3 -7 -7 155.148 161.529 2.993 4.902 o
-3 -7 -6 108.301 106.551 2.345 8.539 o
-3 -7 -5 182.587 184.053 2.745 4.990 o
-3 -7 -4 94.338 95.515 1.765 13.935 o
-3 -7 -3 205.721 205.641 3.497 3.357 o
-3 -7 -2 200.984 203.941 2.969 4.201 o
-3 -7 -1 3.600 3.560 0.261 867.805 o
-3 -6 -13 18.841 18.594 4.034 3.711 o
-3 -6 -12 13.401 13.486 0.580 167.911 o
-3 -6 -11 63.044 62.111 1.402 24.169 o
-3 -6 -10 57.876 58.856 0.856 50.530 o
-3 -6 -9 36.614 36.425 0.679 93.881 o
-3 -6 -8 73.946 74.167 1.032 33.325 o
-3 -6 -7 159.705 161.773 2.209 7.199 o
-3 -6 -6 8.690 8.877 0.310 567.941 o
-3 -6 -5 118.817 121.116 1.487 14.505 o
-3 -6 -4 33.864 33.753 0.550 131.699 o
-3 -6 -3 645.255 657.955 8.420 0.470 o
-3 -6 -2 265.737 274.090 3.931 2.389 o
-3 -6 -1 56.400 57.442 0.821 54.229 o
-3 -5 -13 32.755 28.751 1.962 15.195 o
-3 -5 -12 6.753 6.587 0.547 198.484 o
-3 -5 -11 72.841 73.148 1.084 31.759 o
-3 -5 -10 28.801 30.185 0.606 124.801 o
-3 -5 -9 17.233 17.407 0.492 214.275 o
-3 -5 -8 23.908 23.628 0.505 181.793 o
-3 -5 -7 78.130 78.038 1.054 31.066 o
-3 -5 -6 14.408 14.396 0.369 368.587 o
-3 -5 -5 429.768 430.689 5.505 1.087 o
-3 -5 -4 31.649 33.004 0.576 128.040 o
-3 -5 -3 254.068 249.431 2.968 3.447 o
-3 -5 -2 116.908 121.795 1.833 11.451 o
-3 -5 -1 118.194 120.169 1.777 11.880 o
-3 -4 -13 12.040 12.360 0.639 141.395 o
-3 -4 -12 6.806 6.309 0.519 219.714 o
-3 -4 -11 53.362 52.048 1.085 38.803 o
-3 -4 -10 23.078 23.664 0.540 165.261 o
-3 -4 -9 48.057 49.923 0.756 67.562 o
-3 -4 -8 2.678 2.887 0.300 665.277 o
-3 -4 -7 314.043 317.418 3.706 2.212 o
-3 -4 -6 213.116 217.054 2.603 4.626 o
-3 -4 -5 73.909 73.810 0.958 36.322 o
-3 -4 -4 50.317 52.311 0.704 71.021 o
-3 -4 -3 696.912 682.491 8.008 0.466 o
-3 -4 -2 267.129 270.887 3.494 2.740 o
-3 -4 -1 132.460 130.468 1.946 9.811 o
-3 -3 -14 86.092 70.083 4.447 2.931 o
-3 -3 -13 16.017 15.301 0.597 155.166 o
-3 -3 -12 16.808 16.451 0.575 164.413 o
-3 -3 -11 53.815 54.591 0.969 45.159 o
-3 -3 -10 18.320 17.914 0.482 218.139 o
-3 -3 -9 184.860 182.414 3.108 4.231 o
-3 -3 -8 74.359 72.738 1.086 31.430 o
-3 -3 -7 49.462 49.088 0.798 62.366 o
-3 -3 -6 7.406 7.440 0.255 833.922 o
-3 -3 -5 97.255 97.270 1.342 19.532 o
-3 -3 -4 92.048 92.640 1.159 24.118 o
-3 -3 -3 245.835 242.800 2.893 3.648 o
-3 -3 -2 465.856 452.974 6.420 0.859 o
-3 -3 -1 332.743 328.607 4.650 1.650 o
-3 -2 -14 34.846 33.287 1.021 50.309 o
-3 -2 -13 4.088 4.349 0.502 237.747 o
-3 -2 -12 61.803 62.468 0.906 44.859 o
-3 -2 -11 3.448 3.701 0.389 396.213 o
-3 -2 -10 22.971 23.367 0.514 179.489 o
-3 -2 -9 80.428 80.829 1.087 29.207 o
-3 -2 -8 254.843 252.439 3.355 3.009 o
-3 -2 -7 370.251 369.113 4.328 1.614 o
-3 -2 -6 5.895 5.939 0.190 1483.670 o
-3 -2 -5 92.040 91.722 1.020 27.512 o
-3 -2 -4 275.172 277.053 2.787 3.324 o
-3 -2 -3 183.514 181.792 1.744 7.929 o
-3 -2 -2 1532.900 1380.680 33.112 0.043 o
-3 -2 -1 234.275 232.841 2.539 4.340 o
-3 -1 -14 24.498 23.173 1.291 34.680 o
-3 -1 -13 24.733 25.015 0.900 67.777 o
-3 -1 -12 28.677 29.204 0.594 129.731 o
-3 -1 -11 68.917 69.664 0.931 39.739 o
-3 -1 -10 1.319 1.681 0.256 921.028 o
-3 -1 -9 27.237 27.751 0.533 156.477 o
-3 -1 -8 23.254 23.778 0.370 284.894 o
-3 -1 -7 24.751 24.311 0.362 282.355 o
-3 -1 -6 55.241 55.546 0.639 73.006 o
-3 -1 -5 496.439 495.805 5.001 1.029 o
-3 -1 -4 620.713 597.422 6.100 0.682 o
-3 -1 -3 52.435 51.264 0.936 48.560 o
-3 -1 -2 309.625 298.046 3.459 2.441 o
-3 -1 -1 396.325 383.830 5.440 1.194 o
-2 -13 -4 20.874 18.873 2.243 11.912 o
-2 -13 -3 10.415 10.714 1.456 28.376 o
-2 -13 -2 4.079 2.634 1.291 36.314 o
-2 -13 -1 1.268 1.018 1.152 45.616 o
-2 -12 -8 56.857 55.474 3.629 4.453 o
-2 -12 -7 1.662 2.178 2.317 11.280 o
-2 -12 -6 20.063 18.949 1.234 38.453 o
-2 -12 -5 36.365 32.995 1.661 20.672 o
-2 -12 -4 48.455 46.582 2.278 11.003 o
-2 -12 -3 1.788 2.076 1.074 52.511 o
-2 -12 -2 85.458 84.551 3.995 3.572 o
-2 -12 -1 35.313 33.797 1.834 17.165 o
-2 -11 -9 52.116 53.806 3.758 4.176 o
-2 -11 -8 25.908 26.321 1.441 27.918 o
-2 -11 -7 35.443 34.058 1.385 29.032 o
-2 -11 -6 99.412 95.552 3.496 4.473 o
-2 -11 -5 55.569 55.270 1.375 26.180 o
-2 -11 -4 20.023 19.643 1.171 42.528 o
-2 -11 -3 32.104 31.956 1.244 35.891 o
-2 -11 -2 36.411 37.577 1.231 35.585 o
-2 -11 -1 72.189 72.926 2.590 8.154 o
-2 -10 -10 89.387 80.015 5.608 1.865 o
-2 -10 -9 105.735 101.266 1.888 11.976 o
-2 -10 -8 13.733 13.507 1.173 43.203 o
-2 -10 -7 4.361 4.225 0.961 65.452 o
-2 -10 -6 328.889 335.959 5.753 1.257 o
-2 -10 -5 6.790 6.448 0.746 107.724 o
-2 -10 -4 98.745 98.219 2.366 8.736 o
-2 -10 -3 0.555 0.783 0.708 120.968 o
-2 -10 -2 19.762 20.308 1.058 51.594 o
-2 -10 -1 77.176 79.875 2.723 7.340 o
-2 -9 -11 22.919 18.987 3.629 4.579 o
-2 -9 -10 45.587 42.425 1.175 36.644 o
-2 -9 -9 32.890 30.142 0.924 60.924 o
-2 -9 -8 137.362 135.465 4.809 2.357 o
-2 -9 -7 23.637 24.008 0.988 57.502 o
-2 -9 -6 39.930 42.095 1.131 40.216 o
-2 -9 -5 43.552 43.136 1.084 42.236 o
-2 -9 -4 168.863 170.759 2.996 4.688 o
-2 -9 -3 182.617 185.667 3.991 2.946 o
-2 -9 -2 132.942 138.546 2.934 5.455 o
-2 -9 -1 13.162 13.693 0.931 67.906 o
-2 -8 -11 36.468 34.982 1.463 26.122 o
-2 -8 -10 45.944 45.865 1.411 26.548 o
-2 -8 -9 6.519 6.064 0.618 156.445 o
-2 -8 -8 19.692 20.079 0.673 119.451 o
-2 -8 -7 47.965 48.062 0.966 48.469 o
-2 -8 -6 35.490 35.843 1.026 49.409 o
-2 -8 -5 124.963 126.273 3.181 4.933 o
-2 -8 -4 37.091 38.054 0.913 59.092 o
-2 -8 -3 17.160 19.019 0.581 159.032 o
-2 -8 -2 62.954 64.327 1.506 21.478 o
-2 -8 -1 222.167 230.395 6.741 1.156 o
-2 -7 -12 20.607 19.623 0.804 86.249 o
-2 -7 -11 49.095 46.975 0.887 54.623 o
-2 -7 -10 4.533 4.162 0.645 144.524 o
-2 -7 -9 45.584 48.818 2.586 8.670 o
-2 -7 -8 2.381 2.359 0.480 262.539 o
-2 -7 -7 73.796 75.898 1.291 24.938 o
-2 -7 -6 63.339 64.736 1.123 33.276 o
-2 -7 -5 251.437 253.000 4.287 2.235 o
-2 -7 -4 319.125 311.975 6.368 1.115 o
-2 -7 -3 459.560 478.346 9.552 0.500 o
-2 -7 -2 130.485 137.475 2.334 7.694 o
-2 -7 -1 97.965 104.190 2.169 9.964 o
-2 -6 -13 20.225 19.394 1.004 56.989 o
-2 -6 -12 230.521 230.171 3.491 3.109 o
-2 -6 -11 12.165 11.837 0.465 256.775 o
-2 -6 -10 156.424 155.257 2.118 7.734 o
-2 -6 -9 20.737 20.171 0.564 161.226 o
-2 -6 -8 28.073 28.016 0.706 99.883 o
-2 -6 -7 31.495 31.313 0.690 99.079 o
-2 -6 -6 93.111 91.695 1.466 18.206 o
-2 -6 -5 265.960 269.846 3.917 2.408 o
-2 -6 -4 468.284 475.724 7.881 0.654 o
-2 -6 -3 115.679 118.708 2.048 9.985 o
-2 -6 -2 364.331 368.494 6.125 1.084 o
-2 -6 -1 65.928 67.908 1.447 22.400 o
-2 -5 -13 81.797 80.079 1.304 23.231 o
-2 -5 -12 65.988 65.728 1.047 35.797 o
-2 -5 -11 86.133 87.538 1.219 24.059 o
-2 -5 -10 92.833 92.648 1.652 15.487 o
-2 -5 -9 17.087 17.367 0.386 319.521 o
-2 -5 -8 19.888 20.312 0.446 238.038 o
-2 -5 -7 63.664 63.611 0.953 41.330 o
-2 -5 -6 5.282 5.296 0.292 678.223 o
-2 -5 -5 508.725 493.270 5.980 0.858 o
-2 -5 -4 581.578 570.969 6.670 0.670 o
-2 -5 -3 70.170 71.731 1.739 16.331 o
-2 -5 -2 266.151 269.306 3.418 2.819 o
-2 -5 -1 702.407 702.601 14.879 0.209 o
-2 -4 -14 17.964 16.707 2.311 11.255 o
-2 -4 -13 110.402 110.098 2.009 10.615 o
-2 -4 -12 143.997 146.158 1.889 9.395 o
-2 -4 -11 38.403 38.237 0.704 86.818 o
-2 -4 -10 111.881 112.365 1.766 12.508 o
-2 -4 -9 79.220 80.013 1.069 30.111 o
-2 -4 -8 190.709 188.853 2.288 5.938 o
-2 -4 -7 85.045 82.703 1.582 17.413 o
-2 -4 -6 402.462 403.841 5.804 1.082 o
-2 -4 -5 313.296 309.299 4.015 2.054 o
-2 -4 -4 1254.010 1186.860 22.548 0.084 o
-2 -4 -3 56.672 57.011 0.833 53.258 o
-2 -4 -2 149.662 155.305 1.983 8.547 o
-2 -4 -1 583.152 589.055 7.554 0.582 o
-2 -3 -14 4.199 3.152 0.846 84.504 o
-2 -3 -13 2.458 2.137 0.524 219.622 o
-2 -3 -12 32.927 32.932 0.639 108.606 o
-2 -3 -11 36.272 36.082 0.754 80.961 o
-2 -3 -10 149.952 153.743 1.918 8.879 o
-2 -3 -9 61.294 61.001 0.869 47.688 o
-2 -3 -8 177.656 172.401 2.342 6.219 o
-2 -3 -7 196.631 192.552 2.524 5.218 o
-2 -3 -6 156.841 158.947 2.105 7.725 o
-2 -3 -5 323.643 323.175 4.130 1.927 o
-2 -3 -4 12.296 12.434 0.256 700.733 o
-2 -3 -3 686.107 668.282 11.001 0.328 o
-2 -3 -2 74.966 74.985 0.929 37.057 o
-2 -3 -1 190.012 186.638 2.416 5.640 o
-2 -2 -14 82.894 81.790 1.452 19.899 o
-2 -2 -13 28.350 29.204 0.651 112.934 o
-2 -2 -12 7.860 8.084 0.448 289.867 o
-2 -2 -11 56.233 56.472 0.797 56.585 o
-2 -2 -10 65.080 65.717 1.131 32.482 o
-2 -2 -9 151.455 152.400 1.885 9.013 o
-2 -2 -8 164.644 163.112 2.191 7.125 o
-2 -2 -7 143.237 145.521 1.762 10.172 o
-2 -2 -6 108.526 106.103 1.607 14.497 o
-2 -2 -5 67.688 64.840 1.211 29.159 o
-2 -2 -4 42.334 43.213 0.633 93.226 o
-2 -2 -3 515.965 503.447 6.441 0.782 o
-2 -2 -2 2020.800 1664.840 46.916 0.022 o
-2 -2 -1 1986.280 1720.430 35.138 0.035 o
-2 -1 -14 43.083 42.829 1.472 25.015 o
-2 -1 -13 80.431 81.973 1.371 21.794 o
-2 -1 -12 78.518 79.223 1.035 31.489 o
-2 -1 -11 41.096 41.842 0.643 93.464 o
-2 -1 -10 135.734 138.710 1.601 11.803 o
-2 -1 -9 73.354 73.638 0.789 44.394 o
-2 -1 -8 348.709 343.960 3.459 2.123 o
-2 -1 -7 49.148 49.362 0.573 91.681 o
-2 -1 -6 899.786 899.007 8.909 0.318 o
-2 -1 -5 17.197 17.256 0.263 552.118 o
-2 -1 -4 751.423 733.809 7.803 0.441 o
-2 -1 -3 41.953 42.622 0.498 122.886 o
-2 -1 -2 247.636 252.037 3.495 2.920 o
-2 -1 -1 1447.980 1256.930 30.593 0.051 o
-1 -13 -4 4.908 4.729 1.577 24.339 o
-1 -13 -3 41.228 37.965 1.694 19.599 o
-1 -13 -2 8.531 7.572 1.723 20.333 o
-1 -13 -1 69.230 67.277 1.766 16.094 o
-1 -12 -8 123.532 122.487 4.963 2.268 o
-1 -12 -7 25.418 25.537 1.685 20.684 o
-1 -12 -6 1.279 0.549 1.109 49.241 o
-1 -12 -5 92.945 83.937 2.481 8.335 o
-1 -12 -4 17.604 17.874 1.367 31.696 o
-1 -12 -3 32.587 31.602 1.335 31.483 o
-1 -12 -2 129.012 120.650 4.109 3.176 o
-1 -12 -1 50.258 52.381 2.110 12.601 o
-1 -11 -9 10.678 14.213 3.031 6.579 o
-1 -11 -8 6.093 5.467 1.258 38.137 o
-1 -11 -7 86.609 87.549 2.035 11.697 o
-1 -11 -6 42.720 43.127 1.315 30.560 o
-1 -11 -5 12.202 12.411 0.899 73.055 o
-1 -11 -4 28.158 24.688 1.532 24.757 o
-1 -11 -3 53.150 50.749 1.887 15.381 o
-1 -11 -2 62.819 60.742 2.363 9.909 o
-1 -11 -1 166.506 168.948 5.219 1.949 o
-1 -10 -10 14.174 12.809 1.241 38.670 o
-1 -10 -9 93.713 91.796 1.764 14.085 o
-1 -10 -8 7.455 6.528 1.042 55.392 o
-1 -10 -7 20.366 18.509 1.042 53.188 o
-1 -10 -6 99.799 102.164 2.253 9.367 o
-1 -10 -5 16.359 16.757 0.835 82.558 o
-1 -10 -4 57.473 55.879 1.261 29.775 o
-1 -10 -3 20.535 21.087 0.899 69.887 o
-1 -10 -2 35.156 35.799 1.584 22.600 o
-1 -10 -1 86.916 88.414 2.850 6.606 o
-1 -9 -11 34.087 34.179 1.298 32.854 o
-1 -9 -10 51.659 50.233 1.271 30.657 o
-1 -9 -9 21.870 21.286 0.837 79.244 o
-1 -9 -8 11.274 10.451 0.646 139.546 o
-1 -9 -7 62.173 58.630 1.453 23.107 o
-1 -9 -6 0.221 -0.543 0.667 136.242 o
-1 -9 -5 27.786 28.701 0.872 69.740 o
-1 -9 -4 74.979 78.000 1.508 19.752 o
-1 -9 -3 128.288 135.169 2.914 5.591 o
-1 -9 -2 155.094 163.113 4.933 2.182 o
-1 -9 -1 126.362 132.289 3.930 3.420 o
-1 -8 -12 32.535 31.788 3.781 4.195 o
-1 -8 -11 25.728 25.477 1.009 54.628 o
-1 -8 -10 72.528 73.792 1.488 20.561 o
-1 -8 -9 53.198 50.325 1.169 34.769 o
-1 -8 -8 208.971 204.840 3.996 2.767 o
-1 -8 -7 9.736 9.145 0.490 239.394 o
-1 -8 -6 44.075 45.442 1.082 41.952 o
-1 -8 -5 150.751 151.365 2.659 5.936 o
-1 -8 -4 30.410 30.063 1.216 37.754 o
-1 -8 -3 39.745 40.486 0.984 50.949 o
-1 -8 -2 507.355 529.680 10.512 0.412 o
-1 -8 -1 96.613 101.919 3.116 5.488 o
-1 -7 -13 79.712 75.925 4.800 2.536 o
-1 -7 -12 10.841 10.172 0.757 103.043 o
-1 -7 -11 75.874 75.469 1.165 28.244 o
-1 -7 -10 4.164 3.497 0.653 141.185 o
-1 -7 -9 2.181 1.739 0.546 202.627 o
-1 -7 -8 13.228 13.199 0.557 181.461 o
-1 -7 -7 0.280 0.205 0.383 412.770 o
-1 -7 -6 7.408 7.210 0.374 410.487 o
-1 -7 -5 2.764 2.787 0.533 212.444 o
-1 -7 -4 82.112 84.347 1.553 18.062 o
-1 -7 -3 363.768 373.071 6.455 1.007 o
-1 -7 -2 63.154 62.497 1.871 14.975 o
-1 -7 -1 15.961 15.449 0.779 94.505 o
-1 -6 -13 0.555 0.909 0.980 63.113 o
-1 -6 -12 36.100 35.667 0.905 60.815 o
-1 -6 -11 37.997 36.785 0.750 80.074 o
-1 -6 -10 11.672 11.749 0.456 267.193 o
-1 -6 -9 145.901 146.985 2.332 7.232 o
-1 -6 -8 89.553 87.332 1.479 18.521 o
-1 -6 -7 75.814 76.085 1.340 23.413 o
-1 -6 -6 39.804 38.984 0.747 78.416 o
-1 -6 -5 20.099 20.139 0.598 146.666 o
-1 -6 -4 248.714 250.251 4.130 2.367 o
-1 -6 -3 7.813 8.502 0.372 410.970 o
-1 -6 -2 78.978 80.217 1.453 20.346 o
-1 -6 -1 463.765 483.434 13.856 0.272 o
-1 -5 -13 58.493 55.836 0.991 42.093 o
-1 -5 -12 34.261 35.448 0.823 71.890 o
-1 -5 -11 39.666 39.743 0.721 82.224 o
-1 -5 -10 10.239 10.713 0.374 391.830 o
-1 -5 -9 18.971 18.719 0.386 306.077 o
-1 -5 -8 1.223 1.047 0.292 711.040 o
-1 -5 -7 3.293 3.851 0.361 459.432 o
-1 -5 -6 14.621 14.685 0.529 196.160 o
-1 -5 -5 5.686 6.204 0.288 692.833 o
-1 -5 -4 83.080 83.118 1.514 18.688 o
-1 -5 -3 289.550 284.559 4.811 1.754 o
-1 -5 -2 44.806 44.901 0.841 61.590 o
-1 -5 -1 83.103 89.787 2.606 7.773 o
-1 -4 -14 7.385 7.092 1.310 35.164 o
-1 -4 -13 43.801 43.392 0.862 60.322 o
-1 -4 -12 121.534 122.941 1.632 12.866 o
-1 -4 -11 35.151 36.041 0.757 81.314 o
-1 -4 -10 20.424 20.513 0.544 171.477 o
-1 -4 -9 34.071 34.265 0.556 129.079 o
-1 -4 -8 38.043 36.985 0.520 130.230 o
-1 -4 -7 81.072 82.326 1.267 24.064 o
-1 -4 -6 117.798 121.142 1.613 13.325 o
-1 -4 -5 261.818 262.174 3.062 3.221 o
-1 -4 -4 395.020 389.166 5.670 1.135 o
-1 -4 -3 14.997 15.809 0.404 310.555 o
-1 -4 -2 202.357 205.410 3.402 3.511 o
-1 -4 -1 777.898 762.990 15.953 0.180 o
-1 -3 -14 11.840 11.252 0.713 115.096 o
-1 -3 -13 59.750 62.090 0.945 43.374 o
-1 -3 -12 23.658 24.123 0.566 151.959 o
-1 -3 -11 63.799 64.781 0.956 40.929 o
-1 -3 -10 9.396 9.679 0.388 371.925 o
-1 -3 -9 10.334 9.892 0.468 260.080 o
-1 -3 -8 132.858 131.481 1.624 12.007 o
-1 -3 -7 69.177 68.993 0.871 42.814 o
-1 -3 -6 17.008 17.207 0.395 308.972 o
-1 -3 -5 36.892 36.888 0.621 105.805 o
-1 -3 -4 576.905 560.094 7.977 0.558 o
-1 -3 -3 1653.070 1584.100 26.854 0.056 o
-1 -3 -2 557.964 551.770 7.094 0.653 o
-1 -3 -1 640.090 634.145 13.540 0.253 o
-1 -2 -14 89.001 86.201 1.217 23.787 o
-1 -2 -13 35.047 36.120 0.666 98.354 o
-1 -2 -12 64.851 65.698 0.868 45.325 o
-1 -2 -11 92.889 94.735 1.110 24.887 o
-1 -2 -10 109.481 110.592 1.244 18.891 o
-1 -2 -9 95.730 99.797 1.407 18.494 o
-1 -2 -8 926.258 951.396 11.841 0.233 o
-1 -2 -7 37.526 37.517 0.519 130.906 o
-1 -2 -6 18.307 18.129 0.329 393.439 o
-1 -2 -5 317.255 313.430 3.381 2.408 o
-1 -2 -4 255.412 245.466 4.071 2.394 o
-1 -2 -3 50.025 48.489 0.857 56.543 o
-1 -2 -1 956.731 926.811 18.428 0.131 o
-1 -1 -14 48.022 47.002 0.987 47.081 o
-1 -1 -13 2.667 3.422 0.429 327.049 o
-1 -1 -12 57.097 57.856 0.785 56.721 o
-1 -1 -11 10.155 10.185 0.364 412.542 o
-1 -1 -10 60.700 61.017 0.753 56.352 o
-1 -1 -9 13.530 13.819 0.313 489.794 o
-1 -1 -8 39.786 39.686 0.441 147.261 o
-1 -1 -7 307.053 307.358 2.947 2.798 o
-1 -1 -6 14.811 14.714 0.223 758.788 o
-1 -1 -5 119.018 115.818 1.367 16.022 o
-1 -1 -4 978.299 953.282 9.451 0.277 o
-1 -1 -3 736.462 717.464 9.157 0.386 o
-1 -1 -1 2126.480 1733.000 35.321 0.034 o
0 0 4 1597.850 1337.990 37.416 0.035 o
0 0 6 566.492 551.682 6.947 0.661 o
0 0 8 1520.760 1528.570 19.584 0.086 o
0 0 10 602.561 612.071 7.740 0.549 o
0 0 12 124.829 132.714 2.458 7.320 o
0 0 14 36.261 34.354 1.214 36.742 o
0 1 1 839.998 778.308 31.377 0.056 o
0 1 2 7.181 6.845 0.134 2448.820 o
0 1 3 120.759 119.617 1.306 16.378 o
0 1 4 1525.280 1492.950 16.018 0.106 o
0 1 5 619.495 608.384 6.058 0.682 o
0 1 6 17.079 16.297 0.281 514.777 o
0 1 7 3.552 3.031 0.286 724.336 o
0 1 8 664.052 657.265 6.564 0.587 o
0 1 9 203.191 203.977 2.116 5.958 o
0 1 10 42.059 42.784 0.587 102.582 o
0 1 11 26.109 26.957 0.482 184.569 o
0 1 12 212.209 215.827 2.284 5.279 o
0 1 13 33.633 35.552 0.639 106.212 o
0 1 14 61.540 60.914 1.104 34.911 o
0 2 2 51.183 51.137 0.772 63.401 o
0 2 3 954.814 910.261 13.838 0.194 o
0 2 4 3494.710 3245.630 90.453 0.006 o
0 2 5 556.309 546.838 5.455 0.844 o
0 2 6 49.710 50.905 0.580 88.923 o
0 2 7 199.130 199.168 2.191 5.909 o
0 2 8 12.870 13.046 0.313 501.892 o
0 2 9 185.422 187.171 1.955 7.062 o
0 2 10 0.186 0.111 0.289 727.359 o
0 2 11 68.985 69.276 0.927 39.970 o
0 2 12 8.886 8.406 0.428 312.710 o
0 2 13 62.299 61.932 1.010 39.027 o
0 2 14 38.950 38.102 0.746 79.473 o
0 3 1 659.819 644.329 28.088 0.071 o
0 3 2 759.215 765.415 18.922 0.138 o
0 3 3 144.345 150.006 2.527 6.495 o
0 3 4 1147.640 1127.660 14.369 0.157 o
0 3 5 408.709 401.038 4.657 1.366 o
0 3 6 227.199 221.402 2.840 4.027 o
0 3 7 2.523 3.181 0.190 1638.200 o
0 3 8 17.208 18.640 0.332 395.400 o
0 3 9 245.096 242.808 2.682 3.934 o
0 3 10 39.247 39.991 0.629 99.406 o
0 3 11 21.360 21.608 0.471 212.812 o
0 3 12 437.487 447.140 4.564 1.275 o
0 3 13 20.022 21.127 0.591 149.183 o
0 3 14 0.044 0.438 0.642 146.913 o
0 4 0 377.664 410.647 12.158 0.359 o
0 4 1 483.063 487.747 9.870 0.467 o
0 4 2 296.775 293.394 5.958 1.275 o
0 4 3 545.244 541.249 8.852 0.509 o
0 4 4 915.478 912.004 14.856 0.181 o
0 4 5 37.809 39.149 0.688 89.869 o
0 4 6 118.940 120.483 1.826 11.437 o
0 4 7 285.144 284.436 3.686 2.448 o
0 4 8 65.648 65.960 0.804 48.818 o
0 4 9 15.167 15.376 0.365 366.213 o
0 4 10 134.290 135.483 1.481 12.923 o
0 4 11 20.747 23.022 0.857 75.909 o
0 4 12 115.994 117.338 1.459 15.175 o
0 4 13 11.650 10.667 0.561 182.264 o
0 4 14 18.081 18.614 1.444 28.447 o
0 5 1 17.484 17.899 0.473 227.218 o
0 5 2 159.597 165.386 3.414 3.975 o
0 5 3 0.052 -0.157 0.255 932.465 o
0 5 4 60.080 59.776 0.949 43.397 o
0 5 5 28.380 27.650 0.551 146.742 o
0 5 6 9.632 10.306 0.387 371.395 o
0 5 7 0.002 0.252 0.350 493.697 o
0 5 8 0.000 -0.108 0.399 379.992 o
0 5 9 1.555 2.081 0.322 580.932 o
0 5 10 49.439 49.656 0.717 71.163 o
0 5 11 58.854 58.035 1.024 39.859 o
0 5 12 47.773 49.221 0.865 56.718 o
0 5 13 115.717 112.262 2.076 9.906 o
0 6 0 373.715 390.985 11.194 0.418 o
0 6 1 1120.190 1164.570 33.605 0.046 o
0 6 2 4.551 4.272 0.355 470.065 o
0 6 3 306.794 323.800 6.607 1.061 o
0 6 4 44.212 44.306 0.904 55.793 o
0 6 5 157.004 160.688 2.388 6.624 o
0 6 6 250.493 244.107 3.570 2.855 o
0 6 7 332.288 334.398 5.631 1.290 o
0 6 8 1.109 0.893 0.445 306.250 o
0 6 9 22.679 23.215 0.703 107.157 o
0 6 10 163.577 169.727 2.205 7.019 o
0 6 11 80.950 81.790 1.207 25.638 o
0 6 12 13.965 13.459 0.668 128.310 o
0 6 13 11.500 11.178 1.105 48.901 o
0 7 1 32.203 30.324 1.104 44.716 o
0 7 2 98.696 104.740 2.234 9.490 o
0 7 3 11.280 11.633 0.555 185.975 o
0 7 4 156.009 159.296 2.741 5.555 o
0 7 5 11.865 12.041 0.537 196.407 o
0 7 6 167.395 171.388 2.578 5.737 o
0 7 7 27.222 26.528 0.672 109.803 o
0 7 8 7.158 7.842 0.552 194.303 o
0 7 9 15.655 14.623 0.713 111.924 o
0 7 10 2.480 1.891 0.654 141.424 o
0 7 11 45.089 44.279 0.855 60.142 o
0 7 12 171.723 172.578 2.506 5.855 o
0 7 13 22.790 23.651 3.898 3.968 o
0 8 0 54.828 55.358 1.762 17.201 o
0 8 1 104.263 111.958 3.385 4.650 o
0 8 2 19.775 20.662 1.013 56.052 o
0 8 3 21.871 23.785 0.779 89.642 o
0 8 4 1013.140 1035.670 16.903 0.141 o
0 8 5 56.303 54.828 1.167 33.825 o
0 8 6 29.628 29.701 0.685 102.617 o
0 8 7 75.354 72.344 1.282 25.204 o
0 8 8 98.371 97.724 1.670 14.729 o
0 8 9 72.403 75.364 1.801 15.209 o
0 8 10 1.048 1.149 0.733 112.859 o
0 8 11 0.374 0.002 0.630 152.755 o
0 8 12 30.751 24.326 3.638 4.538 o
0 9 1 7.379 7.375 0.444 296.527 o
0 9 2 113.907 113.253 3.525 4.266 o
0 9 3 0.257 0.029 0.524 220.965 o
0 9 4 205.695 209.777 3.595 3.220 o
0 9 5 244.468 245.429 4.789 1.943 o
0 9 6 100.974 100.136 2.787 6.612 o
0 9 7 17.046 15.499 0.637 136.723 o
0 9 8 6.542 6.686 0.631 149.779 o
0 9 9 9.879 10.535 0.941 67.395 o
0 9 10 3.102 2.393 0.813 91.425 o
0 9 11 121.847 111.775 3.412 4.463 o
0 10 0 1355.360 1318.460 37.393 0.037 o
0 10 1 15.917 18.102 0.678 121.628 o
0 10 2 36.944 36.251 1.564 23.012 o
0 10 3 495.497 479.617 13.901 0.268 o
0 10 4 22.699 21.733 0.760 93.807 o
0 10 5 144.121 141.529 2.590 6.356 o
0 10 6 37.851 37.911 1.156 39.529 o
0 10 7 31.014 30.084 1.175 40.143 o
0 10 8 157.274 152.072 4.592 2.482 o
0 10 9 38.088 36.467 1.088 43.986 o
0 10 10 156.525 149.578 4.796 2.306 o
0 11 1 16.996 16.506 1.770 19.089 o
0 11 2 0.673 -0.698 1.107 49.456 o
0 11 3 0.010 1.048 0.829 88.242 o
0 11 4 42.327 40.497 3.583 4.632 o
0 11 5 52.731 52.800 1.819 16.410 o
0 11 6 3.394 3.528 0.973 63.837 o
0 11 7 41.983 40.906 2.275 11.191 o
0 11 8 124.428 121.758 2.637 6.694 o
0 11 9 17.362 13.960 1.263 37.144 o
0 12 0 354.715 352.197 10.250 0.495 o
0 12 1 90.891 92.060 2.147 10.524 o
0 12 2 20.578 19.045 1.535 25.115 o
0 12 3 6.867 6.560 1.049 54.697 o
0 12 4 6.434 7.220 1.192 42.459 o
0 12 5 4.463 4.488 0.931 69.653 o
0 12 6 49.450 48.890 1.570 21.657 o
0 12 7 50.819 49.397 2.010 13.809 o
0 12 8 101.500 96.451 4.300 3.050 o
0 13 1 52.086 53.130 2.402 9.856 o
0 13 2 1.416 2.064 1.688 21.266 o
0 13 3 0.000 0.429 1.298 35.937 o
0 13 4 26.835 25.151 1.654 21.408 o
1 0 2 265.677 281.194 3.033 3.141 o
1 0 3 508.931 488.495 4.884 1.035 o
1 0 4 416.394 402.227 8.043 0.688 o
1 0 5 30.820 29.926 0.342 247.439 o
1 0 6 476.466 479.055 4.269 1.223 o
1 0 7 0.115 0.103 0.149 2716.390 o
1 0 8 156.386 157.799 1.463 10.971 o
1 0 9 217.003 216.260 1.986 5.824 o
1 0 10 64.267 64.896 0.684 58.302 o
1 0 11 152.076 152.313 1.643 10.297 o
1 0 12 73.035 74.552 1.113 30.569 o
1 0 13 11.591 11.393 0.618 151.246 o
1 0 14 27.967 26.218 0.809 79.995 o
1 1 0 405.744 397.444 8.121 0.686 o
1 1 2 1998.980 1423.030 28.494 0.048 o
1 1 3 736.194 717.845 7.667 0.459 o
1 1 4 978.579 938.439 9.414 0.280 o
1 1 5 119.125 116.125 1.133 18.918 o
1 1 6 14.834 15.154 0.254 637.821 o
1 1 7 307.183 313.823 3.352 2.483 o
1 1 8 39.720 39.294 0.513 126.540 o
1 1 9 13.459 13.560 0.326 462.142 o
1 1 10 60.918 61.514 0.761 55.414 o
1 1 11 10.154 10.668 0.377 385.815 o
1 1 12 57.137 58.846 0.793 55.757 o
1 1 13 2.666 3.145 0.465 278.439 o
1 1 14 48.245 47.336 0.794 64.037 o
1 2 0 925.614 886.046 32.486 0.052 o
1 2 1 956.480 909.388 35.356 0.044 o
1 2 3 50.060 48.257 1.141 36.990 o
1 2 4 254.973 247.185 3.510 2.874 o
1 2 5 317.594 315.644 3.160 2.546 o
1 2 6 18.324 18.448 0.308 428.074 o
1 2 7 37.331 38.806 0.495 137.029 o
1 2 8 925.678 929.962 8.788 0.310 o
1 2 9 95.864 98.188 1.098 24.326 o
1 2 10 109.773 114.551 1.343 17.273 o
1 2 11 92.924 96.757 1.117 24.543 o
1 2 12 64.650 66.807 0.947 40.794 o
1 2 13 35.208 36.844 0.996 51.870 o
1 2 14 88.641 84.940 1.563 17.338 o
1 3 0 22.823 22.934 0.432 234.706 o
1 3 1 640.153 625.909 10.490 0.366 o
1 3 2 558.449 550.916 7.025 0.660 o
1 3 3 1649.760 1533.360 33.750 0.041 o
1 3 4 576.912 564.097 7.113 0.633 o
1 3 5 37.029 36.504 0.542 126.133 o
1 3 6 16.850 17.348 0.276 523.020 o
1 3 7 69.095 67.653 0.768 48.975 o
1 3 8 132.888 131.767 1.401 13.841 o
1 3 9 10.389 10.181 0.315 532.671 o
1 3 10 9.365 9.396 0.329 503.095 o
1 3 11 63.538 64.160 0.830 48.573 o
1 3 12 23.711 24.222 0.698 107.229 o
1 3 13 59.709 60.598 0.890 47.041 o
1 3 14 12.006 11.078 0.694 121.199 o
1 4 0 12.917 13.808 0.439 279.777 o
1 4 1 778.163 789.927 13.803 0.221 o
1 4 2 202.196 205.239 3.254 3.725 o
1 4 3 15.151 15.444 0.520 200.613 o
1 4 4 394.938 404.516 5.058 1.279 o
1 4 5 261.285 257.522 3.348 2.955 o
1 4 6 118.128 118.101 1.620 13.341 o
1 4 7 80.695 79.675 0.888 36.127 o
1 4 8 37.989 37.028 0.619 104.773 o
1 4 9 34.091 34.328 0.504 146.154 o
1 4 10 20.385 19.844 0.400 280.356 o
1 4 11 35.258 36.002 0.628 106.749 o
1 4 12 121.378 122.502 1.418 14.968 o
1 4 13 43.875 41.504 0.967 50.874 o
1 4 14 7.449 6.843 1.134 46.878 o
1 5 0 2.069 2.058 0.225 1184.260 o
1 5 1 83.232 85.498 1.530 18.293 o
1 5 2 44.623 46.305 0.726 75.032 o
1 5 3 289.211 296.135 4.659 1.815 o
1 5 4 82.876 85.790 1.515 18.570 o
1 5 5 5.668 5.969 0.329 537.420 o
1 5 6 14.636 14.778 0.760 99.686 o
1 5 7 3.280 3.445 0.349 490.627 o
1 5 8 1.220 0.880 0.265 859.809 o
1 5 9 19.051 19.412 0.435 253.026 o
1 5 10 10.187 10.448 0.429 304.692 o
1 5 11 39.654 39.838 0.634 97.816 o
1 5 12 34.245 35.050 0.712 90.385 o
1 5 13 58.353 56.720 1.326 27.325 o
1 6 0 121.280 124.497 4.909 2.316 o
1 6 1 463.521 485.904 7.998 0.641 o
1 6 2 79.069 81.121 1.417 21.017 o
1 6 3 7.699 8.230 0.296 630.581 o
1 6 4 249.186 242.404 4.140 2.374 o
1 6 5 20.148 20.299 0.496 200.421 o
1 6 6 39.594 39.843 0.766 75.407 o
1 6 7 75.611 76.796 1.294 24.548 o
1 6 8 89.724 90.642 1.501 17.995 o
1 6 9 146.113 149.311 1.860 9.410 o
1 6 10 11.777 11.685 0.633 144.215 o
1 6 11 38.015 38.646 0.777 75.233 o
1 6 12 36.240 36.325 0.848 67.371 o
1 6 13 0.554 0.220 0.929 70.254 o
1 7 0 40.249 41.358 0.961 52.623 o
1 7 1 16.086 16.363 0.514 201.911 o
1 7 2 63.346 65.029 1.162 31.703 o
1 7 3 364.767 364.258 5.290 1.310 o
1 7 4 82.073 83.931 1.536 18.370 o
1 7 5 2.814 2.580 0.365 451.882 o
1 7 6 7.491 7.293 0.432 312.162 o
1 7 7 0.272 0.506 0.447 303.070 o
1 7 8 13.161 13.248 0.610 153.084 o
1 7 9 2.247 2.120 0.589 174.310 o
1 7 10 4.176 4.384 0.464 278.262 o
1 7 11 75.908 76.803 1.185 27.503 o
1 7 12 10.893 11.580 0.793 93.762 o
1 7 13 79.780 72.829 4.758 2.582 o
1 8 0 0.722 0.497 0.354 483.467 o
1 8 1 96.453 101.435 2.172 10.029 o
1 8 2 507.118 521.273 8.654 0.546 o
1 8 3 39.603 37.466 0.706 85.782 o
1 8 4 30.350 30.613 0.625 116.874 o
1 8 5 150.789 148.983 2.278 7.308 o
1 8 6 44.171 43.372 0.892 57.160 o
1 8 7 9.808 9.596 0.578 174.437 o
1 8 8 209.105 206.257 3.147 3.819 o
1 8 9 53.157 51.284 1.397 25.996 o
1 8 10 72.633 76.436 1.516 19.877 o
1 8 11 25.876 24.260 0.832 77.664 o
1 8 12 32.501 33.066 3.853 4.042 o
1 9 0 6.538 6.058 0.461 277.907 o
1 9 1 126.264 127.234 2.734 6.259 o
1 9 2 154.657 163.166 3.421 4.009 o
1 9 3 128.683 136.313 5.271 2.010 o
1 9 4 74.943 76.222 2.012 12.542 o
1 9 5 27.643 27.271 0.702 101.391 o
1 9 6 0.223 0.175 0.497 245.726 o
1 9 7 62.193 63.322 1.633 18.902 o
1 9 8 11.292 10.400 0.738 108.061 o
1 9 9 21.769 21.286 0.899 69.504 o
1 9 10 51.451 50.092 1.301 29.552 o
1 9 11 34.096 32.053 1.465 26.347 o
1 10 0 26.887 27.434 0.839 75.315 o
1 10 1 87.019 87.374 1.968 12.325 o
1 10 2 35.385 36.547 2.423 10.020 o
1 10 3 20.494 21.489 0.800 86.539 o
1 10 4 57.361 61.006 1.256 29.556 o
1 10 5 16.263 16.215 0.827 84.072 o
1 10 6 99.856 103.007 1.852 12.541 o
1 10 7 20.489 18.436 0.792 88.939 o
1 10 8 7.381 6.302 0.774 99.957 o
1 10 9 93.693 90.558 2.116 10.712 o
1 10 10 14.073 13.127 1.121 47.243 o
1 11 0 0.239 -0.196 0.602 167.161 o
1 11 1 166.332 172.080 3.640 3.535 o
1 11 2 62.703 64.848 1.839 15.401 o
1 11 3 53.120 56.954 1.426 24.819 o
1 11 4 28.064 28.119 1.117 44.643 o
1 11 5 12.212 12.618 0.909 71.532 o
1 11 6 42.799 41.330 1.042 45.456 o
1 11 7 86.660 85.806 1.655 16.088 o
1 11 8 6.129 5.337 0.909 72.919 o
1 11 9 10.652 9.479 1.297 35.687 o
1 12 0 0.003 0.537 0.734 112.485 o
1 12 1 50.133 49.330 1.395 26.491 o
1 12 2 129.367 125.320 3.251 4.726 o
1 12 3 32.623 34.884 1.183 39.038 o
1 12 4 17.605 16.306 1.305 34.734 o
1 12 5 92.885 91.365 2.521 8.048 o
1 12 6 1.269 1.143 1.141 46.533 o
1 12 7 25.515 23.285 2.575 9.019 o
1 12 8 123.541 124.408 4.953 2.274 o
1 13 0 0.819 1.910 0.944 67.925 o
1 13 1 69.005 64.127 2.040 12.660 o
1 13 2 8.648 8.754 0.973 63.359 o
1 13 3 41.006 35.160 1.746 18.590 o
1 13 4 4.952 4.781 2.204 12.465 o
1 13 6 28.965 29.519 2.304 11.163 o
2 0 0 1300.110 1239.330 37.168 0.038 o
2 0 1 917.341 866.210 13.058 0.215 o
2 0 2 669.982 635.097 7.315 0.536 o
2 0 3 500.848 492.715 5.277 0.978 o
2 0 4 71.294 72.456 0.764 46.984 o
2 0 5 74.060 71.362 0.817 43.189 o
2 0 6 1318.890 1294.720 12.866 0.151 o
2 0 7 43.712 45.058 0.479 121.825 o
2 0 8 46.137 46.484 0.505 110.301 o
2 0 9 555.964 549.742 4.920 0.913 o
2 0 10 213.877 214.418 2.235 5.364 o
2 0 11 0.413 0.565 0.323 580.447 o
2 0 12 42.939 42.754 0.648 90.012 o
2 0 13 3.821 3.379 0.592 171.980 o
2 0 14 10.703 9.620 0.805 91.521 o
2 1 1 1447.660 1183.570 69.784 0.012 o
2 1 2 247.823 243.135 2.651 3.943 o
2 1 3 42.021 41.490 0.580 105.026 o
2 1 4 751.032 730.429 6.851 0.492 o
2 1 5 17.139 17.677 0.328 407.972 o
2 1 6 899.555 887.436 9.515 0.302 o
2 1 7 49.086 48.277 0.586 90.342 o
2 1 8 348.790 341.282 3.267 2.231 o
2 1 9 73.276 74.171 1.279 25.463 o
2 1 10 135.729 138.684 1.503 12.544 o
2 1 11 40.949 40.724 0.617 99.281 o
2 1 12 78.179 77.697 0.986 33.498 o
2 1 13 80.422 80.974 1.710 15.876 o
2 1 14 42.986 42.781 0.783 69.915 o
2 2 0 263.976 268.949 4.132 2.263 o
2 2 1 1986.020 1778.050 49.337 0.021 o
2 2 2 2020.840 1831.570 48.233 0.021 o
2 2 3 515.976 510.423 5.445 0.918 o
2 2 4 42.288 43.352 0.598 99.721 o
2 2 5 67.793 67.569 0.727 52.304 o
2 2 6 108.588 109.359 1.082 21.638 o
2 2 7 143.135 144.954 1.433 12.381 o
2 2 8 164.540 163.753 1.717 9.100 o
2 2 9 151.583 153.850 1.535 10.920 o
2 2 10 65.340 64.627 0.809 48.973 o
2 2 11 56.243 56.083 0.758 60.093 o
2 2 12 7.877 8.235 0.446 291.915 o
2 2 13 28.295 29.041 0.635 117.458 o
2 2 14 83.011 79.702 1.292 23.369 o
2 3 1 189.941 189.010 2.409 5.638 o
2 3 2 75.056 76.287 0.926 36.911 o
2 3 3 686.577 670.662 10.905 0.332 o
2 3 4 12.303 11.987 0.220 877.578 o
2 3 5 323.804 321.121 3.242 2.438 o
2 3 6 156.650 158.953 1.647 9.898 o
2 3 7 196.565 195.101 2.007 6.506 o
2 3 8 177.770 178.149 1.734 8.233 o
2 3 9 61.053 62.645 0.715 58.697 o
2 3 10 150.044 153.843 1.562 10.841 o
2 3 11 36.469 36.712 0.565 120.589 o
2 3 12 32.742 31.959 0.642 108.764 o
2 3 13 2.469 3.157 0.509 232.832 o
2 3 14 4.134 3.649 1.057 54.070 o
2 4 0 3167.750 2867.120 81.303 0.008 o
2 4 1 583.838 600.562 11.932 0.319 o
2 4 2 149.579 149.546 1.987 8.624 o
2 4 3 56.696 56.440 0.917 47.291 o
2 4 4 1254.130 1219.630 16.975 0.121 o
2 4 5 313.271 314.091 5.119 1.525 o
2 4 6 402.315 410.924 4.383 1.450 o
2 4 7 85.260 85.211 1.088 27.745 o
2 4 8 190.203 190.483 1.979 6.812 o
2 4 9 79.217 79.247 0.874 37.244 o
2 4 10 111.980 112.551 1.194 19.203 o
2 4 11 38.475 39.157 0.593 108.599 o
2 4 12 144.149 145.107 1.654 10.811 o
2 4 13 110.326 112.319 1.367 17.005 o
2 4 14 17.951 15.813 2.104 13.563 o
2 5 0 207.682 216.603 3.825 2.923 o
2 5 1 703.516 715.158 11.733 0.293 o
2 5 2 265.881 262.750 4.546 1.999 o
2 5 3 70.132 71.032 1.229 27.640 o
2 5 4 581.609 580.008 10.525 0.385 o
2 5 5 508.871 506.582 7.116 0.703 o
2 5 6 5.270 5.594 0.344 495.088 o
2 5 7 63.440 61.801 0.892 45.207 o
2 5 8 19.858 20.159 0.426 256.434 o
2 5 9 17.147 17.155 0.446 253.124 o
2 5 10 92.563 94.032 1.173 23.609 o
2 5 11 86.240 86.772 1.209 24.353 o
2 5 12 66.041 67.070 0.964 39.460 o
2 5 13 81.954 81.139 1.108 28.238 o
2 6 0 493.726 487.499 6.957 0.742 o
2 6 1 66.064 65.684 1.197 29.852 o
2 6 2 364.088 375.755 6.179 1.067 o
2 6 3 115.686 117.073 1.786 12.010 o
2 6 4 468.219 480.665 7.929 0.648 o
2 6 5 266.482 269.928 4.568 1.973 o
2 6 6 92.984 92.243 1.597 16.233 o
2 6 7 31.552 30.435 0.639 111.662 o
2 6 8 28.253 28.616 0.510 163.463 o
2 6 9 20.716 19.815 0.494 201.177 o
2 6 10 156.292 155.107 1.837 9.021 o
2 6 11 12.108 12.645 0.533 198.423 o
2 6 12 230.576 226.732 2.841 3.959 o
2 6 13 20.296 20.908 1.789 18.592 o
2 7 0 0.083 0.476 0.228 1163.200 o
2 7 1 97.948 101.603 2.754 6.778 o
2 7 2 130.545 135.267 2.900 5.606 o
2 7 3 459.299 474.686 7.895 0.659 o
2 7 4 318.960 313.113 9.149 0.621 o
2 7 5 250.902 252.020 4.305 2.226 o
2 7 6 63.306 64.445 1.144 32.449 o
2 7 7 73.899 73.979 1.323 24.206 o
2 7 8 2.355 2.483 0.571 185.480 o
2 7 9 45.653 46.933 0.804 64.583 o
2 7 10 4.554 4.402 0.537 208.265 o
2 7 11 48.927 49.133 0.943 49.658 o
2 7 12 20.534 19.824 0.808 85.337 o
2 8 0 21.476 23.400 1.300 34.482 o
2 8 1 222.491 229.623 3.336 3.351 o
2 8 2 63.035 65.896 1.628 18.855 o
2 8 3 17.119 18.007 0.610 146.232 o
2 8 4 37.044 40.055 1.132 40.934 o
2 8 5 125.333 125.205 5.139 2.121 o
2 8 6 35.321 36.263 1.470 25.939 o
2 8 7 47.933 49.443 1.026 44.080 o
2 8 8 19.828 19.897 0.769 93.742 o
2 8 9 6.541 6.084 0.498 239.055 o
2 8 10 46.185 44.020 0.874 57.796 o
2 8 11 36.325 36.065 0.986 52.590 o
2 8 12 41.038 38.986 3.921 3.884 o
2 9 0 372.476 391.232 14.636 0.259 o
2 9 1 13.213 13.360 0.634 142.125 o
2 9 2 132.834 135.755 2.387 7.427 o
2 9 3 182.369 192.612 3.293 3.886 o
2 9 4 169.186 171.951 3.024 4.616 o
2 9 5 43.417 44.362 1.508 23.890 o
2 9 6 40.037 40.703 0.941 54.685 o
2 9 7 23.541 22.558 0.802 84.442 o
2 9 8 137.458 130.545 2.283 7.845 o
2 9 9 33.002 29.601 1.033 50.218 o
2 9 10 45.631 44.622 1.006 46.830 o
2 9 11 22.791 25.822 3.664 4.486 o
2 10 0 102.093 105.270 2.968 5.897 o
2 10 1 77.296 81.517 1.872 13.904 o
2 10 2 19.679 19.085 0.802 87.214 o
2 10 3 0.539 0.552 0.575 183.426 o
2 10 4 98.817 100.275 1.926 11.959 o
2 10 5 6.848 7.083 0.713 117.623 o
2 10 6 328.871 330.279 5.915 1.214 o
2 10 7 4.401 4.978 0.750 107.080 o
2 10 8 13.785 14.050 0.900 72.411 o
2 10 9 105.729 101.550 2.509 7.775 o
2 10 10 89.659 86.740 4.602 2.721 o
2 11 0 6.859 7.776 0.870 79.331 o
2 11 1 71.967 72.611 3.507 4.655 o
2 11 2 36.252 35.283 1.149 40.439 o
2 11 3 32.243 34.334 0.965 56.077 o
2 11 4 20.090 20.872 0.878 73.146 o
2 11 5 55.374 55.460 2.212 11.399 o
2 11 6 99.715 98.112 1.782 13.382 o
2 11 7 35.330 33.114 1.116 42.937 o
2 11 8 25.863 22.846 1.206 39.377 o
2 11 9 51.978 49.590 3.905 3.882 o
2 12 0 97.839 96.087 2.273 9.365 o
2 12 1 35.332 35.154 1.209 37.092 o
2 12 2 85.355 84.671 2.105 11.160 o
2 12 3 1.770 1.529 1.113 48.922 o
2 12 4 48.434 48.731 1.429 25.599 o
2 12 5 36.427 35.989 2.918 6.968 o
2 12 6 19.985 21.238 1.359 31.802 o
2 12 7 1.673 0.864 1.290 36.391 o
2 12 8 57.033 53.894 3.684 4.327 o
2 13 0 148.525 146.976 3.325 4.306 o
2 13 1 1.252 0.739 1.004 60.063 o
2 13 2 4.036 3.387 1.154 45.437 o
2 13 3 10.406 10.288 1.655 21.992 o
2 13 4 20.804 20.341 1.570 24.017 o
2 13 5 3.490 2.931 1.639 22.538 o
2 13 6 60.134 53.430 2.866 6.984 o
3 0 1 273.750 275.809 2.958 3.171 o
3 0 2 8.257 8.255 0.160 1730.490 o
3 0 3 78.700 78.397 0.830 39.398 o
3 0 4 84.375 81.832 0.820 37.144 o
3 0 5 42.007 44.132 0.485 124.745 o
3 0 6 90.471 89.265 1.062 27.010 o
3 0 7 108.802 108.094 1.157 20.472 o
3 0 8 48.026 45.789 0.533 102.472 o
3 0 9 64.576 65.116 0.843 47.061 o
3 0 10 21.948 22.057 0.463 215.897 o
3 0 11 0.170 0.326 0.377 427.233 o
3 0 12 81.501 81.932 1.310 23.009 o
3 0 13 0.040 0.107 0.490 252.114 o
3 0 14 5.802 6.924 1.204 41.672 o
3 1 0 402.877 387.376 4.456 1.456 o
3 1 1 396.010 377.673 6.208 1.019 o
3 1 2 309.953 301.106 3.211 2.604 o
3 1 3 52.411 51.760 0.799 59.849 o
3 1 4 620.391 604.594 7.584 0.553 o
3 1 5 496.586 506.162 5.349 0.962 o
3 1 6 55.238 57.005 0.843 53.222 o
3 1 7 24.626 25.055 0.381 263.628 o
3 1 8 23.122 23.545 0.394 264.178 o
3 1 9 27.136 28.124 0.540 153.172 o
3 1 10 1.348 1.615 0.343 513.997 o
3 1 11 69.155 70.300 0.991 36.766 o
3 1 12 28.664 29.575 0.650 112.508 o
3 1 13 24.724 25.008 0.664 115.222 o
3 1 14 24.580 23.019 0.891 69.338 o
3 2 1 235.300 237.666 2.992 3.647 o
3 2 2 1533.180 1444.010 27.966 0.055 o
3 2 3 183.979 181.446 2.032 6.933 o
3 2 4 275.265 276.473 3.226 2.905 o
3 2 5 92.002 89.687 0.979 28.809 o
3 2 6 5.826 5.824 0.218 1159.280 o
3 2 7 369.691 370.266 3.740 1.847 o
3 2 8 254.798 258.760 2.711 3.701 o
3 2 9 80.318 80.563 0.886 36.194 o
3 2 10 23.066 23.165 0.432 233.126 o
3 2 11 3.410 3.064 0.410 357.245 o
3 2 12 61.864 61.984 1.015 38.906 o
3 2 13 4.155 4.149 0.575 181.656 o
3 2 14 34.761 33.976 1.530 24.175 o
3 3 0 128.461 130.156 1.899 10.276 o
3 3 1 333.066 327.710 4.178 1.862 o
3 3 2 465.552 442.649 12.918 0.310 o
3 3 3 245.942 248.079 3.153 3.309 o
3 3 4 92.022 92.906 1.252 22.114 o
3 3 5 97.348 98.420 1.127 23.456 o
3 3 6 7.468 7.818 0.230 996.044 o
3 3 7 49.497 48.836 0.576 90.954 o
3 3 8 74.240 74.977 0.814 42.514 o
3 3 9 184.731 186.832 1.844 7.456 o
3 3 10 18.301 18.863 0.412 279.048 o
3 3 11 53.771 54.210 0.726 65.375 o
3 3 12 16.659 17.289 0.562 170.756 o
3 3 13 15.968 15.447 0.597 155.059 o
3 3 14 86.063 84.252 2.592 7.844 o
3 4 0 180.586 194.679 6.190 1.408 o
3 4 1 132.757 134.420 1.741 11.070 o
3 4 2 267.730 272.597 3.186 3.010 o
3 4 3 696.860 701.888 8.779 0.420 o
3 4 4 50.276 51.072 0.977 46.398 o
3 4 5 73.954 72.872 0.949 36.824 o
3 4 6 213.527 217.189 2.574 4.673 o
3 4 7 314.207 313.244 3.018 2.675 o
3 4 8 2.627 2.727 0.266 845.305 o
3 4 9 48.046 48.242 0.675 78.343 o
3 4 10 23.353 23.614 0.469 204.829 o
3 4 11 53.434 52.982 0.785 60.162 o
3 4 12 6.798 6.263 0.458 281.024 o
3 4 13 12.031 10.634 0.576 173.220 o
3 5 0 198.835 205.013 2.657 4.805 o
3 5 1 118.143 119.602 1.790 11.789 o
3 5 2 117.121 119.965 1.809 11.677 o
3 5 3 254.122 254.442 3.243 3.122 o
3 5 4 31.650 31.997 0.554 136.023 o
3 5 5 429.724 427.825 4.986 1.207 o
3 5 6 14.248 14.492 0.341 419.427 o
3 5 7 78.047 78.219 1.052 31.135 o
3 5 8 23.928 23.605 0.482 195.400 o
3 5 9 17.284 17.078 0.456 244.026 o
3 5 10 28.882 28.763 0.685 103.862 o
3 5 11 72.801 72.380 1.036 33.687 o
3 5 12 6.748 6.010 0.587 172.839 o
3 5 13 32.654 32.750 2.042 14.040 o
3 6 0 45.608 46.681 0.698 77.840 o
3 6 1 56.417 56.812 1.830 15.990 o
3 6 2 265.785 272.559 4.605 1.949 o
3 6 3 645.146 670.424 9.480 0.408 o
3 6 4 33.846 34.130 0.546 132.870 o
3 6 5 118.764 118.881 1.484 14.629 o
3 6 6 8.618 9.324 0.338 484.684 o
3 6 7 159.474 163.293 1.851 8.680 o
3 6 8 73.985 72.293 0.963 36.319 o
3 6 9 36.595 36.508 0.658 98.250 o
3 6 10 57.709 59.053 0.842 51.592 o
3 6 11 62.988 63.151 0.992 39.567 o
3 6 12 13.397 13.495 0.661 131.227 o
3 7 0 2.022 1.789 0.263 867.715 o
3 7 1 3.627 3.453 0.293 691.134 o
3 7 2 201.205 205.143 3.505 3.381 o
3 7 3 205.824 205.996 3.767 3.026 o
3 7 4 94.346 95.252 2.087 10.842 o
3 7 5 182.536 183.409 3.233 4.027 o
3 7 6 108.055 109.185 1.851 12.011 o
3 7 7 154.910 158.292 1.984 8.316 o
3 7 8 19.737 19.557 0.502 198.270 o
3 7 9 102.749 105.665 1.351 18.332 o
3 7 10 31.766 31.727 0.712 93.921 o
3 7 11 50.023 48.145 0.853 57.029 o
3 7 12 63.911 59.872 1.423 23.632 o
3 8 0 87.986 88.931 1.229 23.456 o
3 8 1 245.204 253.843 5.242 1.686 o
3 8 2 78.694 82.210 1.571 18.106 o
3 8 3 79.362 83.842 3.194 5.458 o
3 8 4 117.963 122.770 2.202 8.893 o
3 8 5 0.172 -0.240 0.588 174.949 o
3 8 6 41.658 38.932 1.089 42.837 o
3 8 7 167.376 169.429 2.339 6.476 o
3 8 8 153.630 156.586 2.004 8.295 o
3 8 9 2.977 3.479 0.541 205.967 o
3 8 10 23.759 24.993 0.777 88.573 o
3 8 11 20.010 18.582 0.963 61.811 o
3 9 0 2.806 2.567 0.441 309.678 o
3 9 1 70.456 70.685 1.238 27.327 o
3 9 2 25.526 26.117 0.800 82.943 o
3 9 3 15.052 16.470 0.743 103.557 o
3 9 4 4.065 4.346 0.659 138.867 o
3 9 5 36.877 36.503 1.045 47.405 o
3 9 6 34.196 32.507 1.067 46.791 o
3 9 7 14.491 14.633 0.803 89.994 o
3 9 8 72.323 73.808 1.645 17.645 o
3 9 9 67.787 65.710 1.114 32.578 o
3 9 10 3.751 3.624 0.809 92.284 o
3 10 0 77.551 79.177 1.514 19.354 o
3 10 1 48.816 50.197 1.393 26.627 o
3 10 2 5.360 5.071 0.520 221.053 o
3 10 3 8.147 8.332 0.741 108.589 o
3 10 4 11.218 11.193 0.822 87.341 o
3 10 5 36.276 39.050 1.517 24.304 o
3 10 6 1.619 1.466 0.865 80.927 o
3 10 7 77.135 73.683 1.892 13.847 o
3 10 8 14.683 12.452 1.004 58.501 o
3 10 9 16.479 14.640 0.898 72.015 o
3 11 0 7.072 7.135 0.650 141.181 o
3 11 1 5.626 3.861 0.861 81.327 o
3 11 2 3.020 3.825 1.031 56.919 o
3 11 3 8.345 9.384 0.844 83.816 o
3 11 4 104.268 106.780 2.356 8.571 o
3 11 5 45.932 45.943 1.735 18.359 o
3 11 6 3.766 0.683 1.438 29.302 o
3 11 7 2.000 2.399 1.010 59.389 o
3 11 8 7.262 5.315 1.415 30.151 o
3 12 0 0.076 -0.622 0.734 112.544 o
3 12 1 3.119 1.803 1.004 60.062 o
3 12 2 149.475 150.135 3.488 3.973 o
3 12 3 4.543 4.143 1.341 33.656 o
3 12 4 27.662 24.586 1.159 42.027 o
3 12 5 1.526 2.824 1.447 28.919 o
3 12 6 6.100 6.735 2.252 11.928 o
3 12 7 26.225 24.956 3.005 6.640 o
3 13 0 4.391 4.685 0.964 64.952 o
3 13 1 2.097 -0.320 1.190 42.775 o
3 13 2 46.840 42.309 1.930 15.120 o
3 13 3 18.105 16.931 1.757 19.345 o
3 13 5 11.069 10.571 1.980 15.391 o
4 0 0 159.704 151.445 2.527 6.201 o
4 0 1 35.199 35.021 0.423 173.676 o
4 0 2 3.666 3.576 0.217 1235.590 o
4 0 3 0.975 1.207 0.183 1793.060 o
4 0 4 68.945 68.497 0.757 49.511 o
4 0 5 63.498 63.539 0.675 60.007 o
4 0 6 183.913 187.174 1.820 7.557 o
4 0 7 43.931 45.188 0.569 102.016 o
4 0 8 20.134 19.668 0.429 253.252 o
4 0 9 23.184 22.675 0.456 215.912 o
4 0 10 43.031 43.013 0.675 85.344 o
4 0 11 22.491 23.907 0.546 163.342 o
4 0 12 28.622 29.091 0.712 97.522 o
4 0 13 22.779 23.096 0.663 118.284 o
4 1 0 122.176 121.025 1.343 15.770 o
4 1 1 315.447 308.160 3.553 2.322 o
4 1 2 138.615 136.183 1.608 11.656 o
4 1 3 1184.600 1122.380 23.538 0.082 o
4 1 4 62.345 60.509 0.794 52.505 o
4 1 5 113.238 114.614 1.308 17.371 o
4 1 6 105.855 104.982 1.506 15.941 o
4 1 7 89.690 90.427 1.083 26.527 o
4 1 8 94.829 94.287 1.058 25.776 o
4 1 9 59.357 57.069 0.995 41.425 o
4 1 10 21.062 21.154 0.498 195.796 o
4 1 11 94.318 95.776 1.229 22.059 o
4 1 12 50.342 51.358 0.836 57.580 o
4 1 13 6.923 6.650 0.747 107.297 o
4 2 0 113.403 111.202 1.627 13.793 o
4 2 1 855.352 765.888 21.785 0.107 o
4 2 2 393.605 387.399 5.518 1.176 o
4 2 3 18.567 18.322 0.355 350.343 o
4 2 4 54.894 54.240 0.680 69.392 o
4 2 5 15.115 14.833 0.314 467.409 o
4 2 6 155.781 154.332 1.834 9.073 o
4 2 7 155.225 155.788 1.858 8.947 o
4 2 8 257.506 264.418 2.708 3.647 o
4 2 9 29.595 30.621 0.549 142.662 o
4 2 10 34.626 35.138 0.579 120.880 o
4 2 11 19.034 18.948 0.587 153.876 o
4 2 12 36.858 37.900 0.746 81.198 o
4 2 13 39.231 38.840 0.834 66.939 o
4 3 0 1322.710 1322.150 16.777 0.116 o
4 3 1 354.856 350.597 4.458 1.635 o
4 3 2 84.866 85.074 1.137 26.512 o
4 3 3 22.420 21.707 0.441 231.106 o
4 3 4 19.332 19.857 0.374 314.667 o
4 3 5 209.552 208.188 2.303 5.355 o
4 3 6 21.381 20.744 0.396 277.258 o
4 3 7 97.243 97.417 1.304 20.175 o
4 3 8 152.139 154.876 1.653 10.177 o
4 3 9 175.301 176.681 1.886 7.765 o
4 3 10 50.906 50.110 0.770 64.105 o
4 3 11 28.612 29.340 0.591 130.651 o
4 3 12 27.196 26.902 0.756 90.023 o
4 3 13 62.949 59.724 1.333 26.314 o
4 4 0 1083.740 1086.250 14.537 0.162 o
4 4 1 554.664 554.389 6.989 0.665 o
4 4 2 75.354 75.207 1.055 32.012 o
4 4 3 95.164 94.595 1.183 22.956 o
4 4 4 222.657 222.714 2.647 4.383 o
4 4 5 88.706 90.017 1.153 25.017 o
4 4 6 224.380 225.624 2.903 3.941 o
4 4 7 118.646 118.696 1.431 15.209 o
4 4 8 246.563 247.628 2.564 4.051 o
4 4 9 105.789 107.328 1.245 19.529 o
4 4 10 74.918 76.686 0.981 34.679 o
4 4 11 0.518 0.651 0.481 261.949 o
4 4 12 27.182 28.013 0.687 105.252 o
4 4 13 78.186 76.684 1.716 16.050 o
4 5 0 268.610 267.038 3.873 2.435 o
4 5 1 109.192 111.355 1.715 13.163 o
4 5 2 42.477 42.428 0.672 86.648 o
4 5 3 38.648 39.782 0.881 61.526 o
4 5 4 1484.910 1464.830 20.465 0.084 o
4 5 5 677.063 682.749 8.676 0.437 o
4 5 6 244.443 248.652 3.260 3.199 o
4 5 7 95.570 97.121 1.332 19.900 o
4 5 8 117.754 119.637 1.440 15.147 o
4 5 9 14.505 14.062 0.495 221.389 o
4 5 10 52.100 51.084 0.851 55.485 o
4 5 11 96.580 99.105 1.336 19.600 o
4 5 12 17.838 16.712 0.753 99.531 o
4 6 0 21.273 20.308 0.454 227.578 o
4 6 1 53.011 52.931 0.921 49.106 o
4 6 2 107.995 111.489 1.739 12.992 o
4 6 3 238.417 248.345 3.184 3.334 o
4 6 4 313.565 318.652 4.079 1.999 o
4 6 5 73.577 75.480 1.131 29.765 o
4 6 6 32.343 32.449 0.662 103.986 o
4 6 7 6.444 6.577 0.445 296.989 o
4 6 8 55.837 56.816 0.834 53.673 o
4 6 9 41.465 42.566 0.754 74.885 o
4 6 10 118.780 121.714 1.796 11.656 o
4 6 11 20.320 18.907 0.730 103.318 o
4 6 12 116.849 116.222 2.451 7.690 o
4 7 0 28.618 29.015 0.796 81.013 o
4 7 1 85.885 86.589 1.394 20.450 o
4 7 2 60.781 62.379 1.158 32.608 o
4 7 3 25.820 26.546 0.719 99.271 o
4 7 4 299.167 308.079 5.073 1.582 o
4 7 5 162.994 168.835 2.380 6.442 o
4 7 6 57.723 59.629 0.991 41.789 o
4 7 7 27.866 28.560 0.642 116.323 o
4 7 8 17.436 17.562 0.619 142.417 o
4 7 9 93.744 96.577 1.299 20.746 o
4 7 10 7.560 7.416 0.632 148.647 o
4 7 11 22.201 21.139 0.820 82.168 o
4 8 0 24.071 25.070 0.538 163.181 o
4 8 1 131.050 133.362 1.845 10.456 o
4 8 2 0.905 1.208 0.434 321.973 o
4 8 3 31.374 31.310 0.747 87.384 o
4 8 4 60.056 61.528 1.292 27.880 o
4 8 5 117.525 123.841 1.946 10.525 o
4 8 6 40.343 41.459 1.325 30.531 o
4 8 7 95.944 98.486 1.729 14.162 o
4 8 8 116.475 119.060 1.995 10.318 o
4 8 9 99.951 98.974 2.402 8.494 o
4 8 10 30.602 29.281 0.904 64.298 o
4 8 11 7.329 9.838 1.542 25.387 o
4 9 0 192.827 194.812 2.590 5.111 o
4 9 1 12.236 12.767 0.500 223.514 o
4 9 2 10.540 10.600 0.561 183.774 o
4 9 3 6.043 5.983 0.544 201.289 o
4 9 4 1.577 1.301 0.623 156.076 o
4 9 5 14.516 14.567 0.975 61.895 o
4 9 6 73.440 75.622 1.438 21.461 o
4 9 7 8.151 7.738 0.793 95.027 o
4 9 8 96.655 95.722 1.636 15.332 o
4 9 9 21.578 20.635 0.966 60.864 o
4 9 10 13.894 10.879 3.317 5.495 o
4 10 0 18.530 18.932 0.535 181.177 o
4 10 1 9.870 9.582 0.516 217.055 o
4 10 2 2.032 2.157 0.503 239.251 o
4 10 3 13.915 14.381 0.687 121.335 o
4 10 4 41.767 42.007 1.159 38.223 o
4 10 5 17.556 17.286 0.940 65.469 o
4 10 6 84.301 83.031 1.871 13.554 o
4 10 7 9.551 8.920 0.847 82.983 o
4 10 8 70.527 67.410 1.635 18.163 o
4 10 9 6.048 4.193 3.220 5.842 o
4 11 0 162.364 164.746 2.970 4.854 o
4 11 1 52.205 51.539 1.620 20.222 o
4 11 2 27.919 27.356 0.877 69.232 o
4 11 3 120.276 122.248 2.049 9.759 o
4 11 4 38.848 41.477 1.417 27.219 o
4 11 5 67.878 71.265 2.764 7.306 o
4 11 6 45.959 48.484 5.185 2.229 o
4 11 7 28.448 30.279 2.960 6.824 o
4 12 0 24.280 24.245 1.132 44.446 o
4 12 1 9.858 9.041 1.084 51.040 o
4 12 2 46.798 47.971 1.855 16.162 o
4 12 3 6.906 6.999 0.715 116.933 o
4 12 4 60.628 59.535 2.492 9.028 o
4 12 5 2.669 4.846 2.139 13.238 o
4 12 6 1.327 1.389 2.519 9.550 o
4 13 0 96.062 86.415 3.463 4.597 o
5 0 1 14.871 14.741 0.643 136.398 o
5 0 2 10.950 11.689 0.313 525.986 o
5 0 3 30.338 31.471 0.437 188.969 o
5 0 4 41.443 41.482 0.522 119.037 o
5 0 5 0.541 0.494 0.201 1496.730 o
5 0 6 9.278 9.537 0.255 786.881 o
5 0 7 116.608 117.326 1.201 18.256 o
5 0 8 45.549 45.176 0.665 83.420 o
5 0 9 101.316 99.546 1.250 20.494 o
5 0 10 5.625 5.783 0.417 340.346 o
5 0 11 1.572 1.921 0.468 275.894 o
5 0 12 3.187 2.978 0.539 207.877 o
5 0 13 0.991 0.936 0.768 102.740 o
5 1 0 389.406 378.694 4.380 1.528 o
5 1 1 14.473 14.104 0.290 537.670 o
5 1 2 22.924 23.445 0.729 100.075 o
5 1 3 102.911 101.860 1.179 21.369 o
5 1 4 3.789 3.748 0.240 1018.580 o
5 1 5 257.114 260.529 2.840 3.515 o
5 1 6 19.138 18.931 0.368 327.251 o
5 1 7 72.348 73.469 0.938 37.710 o
5 1 8 70.170 70.460 0.992 36.456 o
5 1 9 45.599 45.134 0.876 57.594 o
5 1 10 6.693 6.947 0.440 302.479 o
5 1 11 13.505 12.799 0.527 200.916 o
5 1 12 50.490 50.190 1.418 25.673 o
5 1 13 6.513 6.270 0.813 90.782 o
5 2 0 250.878 254.082 2.988 3.432 o
5 2 1 56.596 57.402 0.829 53.564 o
5 2 2 196.705 194.396 2.524 5.202 o
5 2 3 23.520 24.195 0.420 238.583 o
5 2 4 41.505 41.518 0.569 107.963 o
5 2 5 110.319 111.664 1.305 17.874 o
5 2 6 104.071 102.629 1.229 20.296 o
5 2 7 52.611 53.803 0.690 70.263 o
5 2 8 176.687 174.404 1.885 7.760 o
5 2 9 39.085 38.507 0.619 102.497 o
5 2 10 6.298 6.381 0.439 306.276 o
5 2 11 23.648 23.405 0.601 138.477 o
5 2 12 7.211 7.092 0.608 160.624 o
5 2 13 41.007 41.459 1.330 30.251 o
5 3 0 5.582 5.543 0.243 954.850 o
5 3 1 9.723 9.509 0.279 667.736 o
5 3 2 267.646 268.640 3.822 2.475 o
5 3 3 669.078 665.367 8.372 0.461 o
5 3 4 373.383 370.146 4.377 1.585 o
5 3 5 158.522 157.886 2.075 7.818 o
5 3 6 289.456 285.767 3.169 2.823 o
5 3 7 2.570 2.683 0.314 609.172 o
5 3 8 41.020 41.522 0.623 97.591 o
5 3 9 7.981 7.899 0.421 326.234 o
5 3 10 13.832 13.945 0.493 224.757 o
5 3 11 34.693 35.081 0.756 82.004 o
5 3 12 47.555 45.969 0.837 60.310 o
5 3 13 54.950 54.443 2.179 11.743 o
5 4 0 172.471 172.828 1.929 7.752 o
5 4 1 176.843 179.768 2.356 6.122 o
5 4 2 215.010 213.358 2.774 4.321 o
5 4 3 3.130 2.673 0.407 362.747 o
5 4 4 156.530 159.669 1.938 8.449 o
5 4 5 143.164 145.058 1.958 9.075 o
5 4 6 185.012 186.282 2.293 6.067 o
5 4 7 43.480 43.201 0.730 76.455 o
5 4 8 11.565 12.268 0.411 321.899 o
5 4 9 57.622 57.925 0.935 45.453 o
5 4 10 16.950 16.490 0.535 186.529 o
5 4 11 20.324 19.539 0.622 137.065 o
5 4 12 150.916 146.441 2.410 6.825 o
5 5 0 0.117 -0.195 0.226 1189.670 o
5 5 1 257.241 256.711 3.036 3.310 o
5 5 2 61.744 61.192 1.046 37.515 o
5 5 3 30.303 31.000 0.563 135.965 o
5 5 4 158.185 159.437 1.927 8.447 o
5 5 5 33.733 34.593 0.605 115.416 o
5 5 6 10.641 10.799 0.496 231.526 o
5 5 7 180.096 183.751 2.268 6.269 o
5 5 8 10.896 11.034 0.502 225.932 o
5 5 9 8.072 9.113 0.522 214.762 o
5 5 10 104.420 105.148 1.572 15.232 o
5 5 11 0.502 1.109 0.664 137.245 o
5 5 12 2.757 2.121 1.090 50.935 o
5 6 0 50.877 49.395 1.041 42.300 o
5 6 1 204.192 206.244 3.331 3.592 o
5 6 2 89.597 90.742 1.390 19.895 o
5 6 3 39.094 41.396 0.794 71.342 o
5 6 4 9.762 9.503 0.481 248.288 o
5 6 5 23.539 24.916 0.548 159.744 o
5 6 6 136.181 138.276 2.068 8.839 o
5 6 7 29.632 30.109 0.653 110.396 o
5 6 8 91.326 92.664 1.491 17.927 o
5 6 9 177.213 179.283 2.153 6.743 o
5 6 10 21.304 21.067 0.776 91.277 o
5 6 11 0.041 0.707 0.729 113.923 o
5 7 0 140.843 143.075 3.061 4.997 o
5 7 1 64.964 64.572 1.159 31.553 o
5 7 2 60.550 63.053 1.397 24.532 o
5 7 3 170.021 176.558 2.699 5.332 o
5 7 4 88.341 89.488 1.498 18.209 o
5 7 5 64.757 67.370 1.095 33.830 o
5 7 6 87.034 85.980 1.366 20.891 o
5 7 7 36.944 34.929 0.937 57.179 o
5 7 8 84.379 84.112 1.188 25.369 o
5 7 9 26.610 26.509 0.744 93.134 o
5 7 10 21.765 22.221 0.781 89.663 o
5 7 11 17.681 17.603 1.163 43.387 o
5 8 0 7.084 7.391 0.481 254.381 o
5 8 1 53.931 53.849 1.129 36.200 o
5 8 2 38.227 38.373 0.887 61.350 o
5 8 3 29.028 29.428 0.812 78.109 o
5 8 4 21.478 21.450 0.858 75.710 o
5 8 5 74.635 75.398 1.651 17.330 o
5 8 6 34.397 34.559 0.965 55.309 o
5 8 7 9.055 8.966 0.700 120.785 o
5 8 8 3.093 2.904 0.600 167.524 o
5 8 9 14.719 14.918 0.738 105.442 o
5 8 10 16.113 16.152 1.100 48.667 o
5 9 0 34.900 33.723 0.749 83.680 o
5 9 1 2.429 2.747 0.531 214.144 o
5 9 2 1.779 1.978 0.627 153.903 o
5 9 3 62.676 63.474 1.322 26.442 o
5 9 4 25.594 26.010 0.971 58.578 o
5 9 5 45.149 46.851 1.512 23.550 o
5 9 6 11.678 12.902 1.044 54.527 o
5 9 7 26.049 24.934 1.069 49.109 o
5 9 8 22.033 21.703 1.021 54.678 o
5 9 9 75.295 74.844 1.883 14.017 o
5 10 0 0.612 0.377 0.541 206.964 o
5 10 1 42.299 43.068 1.190 36.362 o
5 10 2 36.396 35.985 0.862 65.596 o
5 10 3 14.937 15.956 0.867 77.259 o
5 10 4 14.840 15.353 1.021 56.398 o
5 10 5 4.433 2.659 1.040 55.903 o
5 10 6 7.874 7.545 1.223 40.277 o
5 10 7 53.065 57.803 2.076 12.830 o
5 10 8 0.758 2.019 3.077 6.399 o
5 11 0 57.023 56.008 1.473 23.198 o
5 11 1 38.810 38.529 0.924 57.147 o
5 11 2 17.315 18.172 0.806 87.443 o
5 11 3 31.386 31.129 1.122 43.499 o
5 11 4 1.049 0.603 1.095 50.559 o
5 11 5 46.513 44.722 1.602 21.207 o
5 11 6 4.868 5.245 2.788 7.790 o
5 12 0 11.361 11.797 1.293 35.827 o
5 12 1 18.200 17.435 1.344 32.724 o
5 12 2 41.062 40.363 1.166 38.112 o
5 12 3 22.280 20.608 1.295 34.763 o
5 12 4 2.319 2.460 2.194 12.583 o
5 12 5 15.467 15.079 2.726 8.115 o
6 0 0 1940.590 1944.550 46.619 0.023 o
6 0 1 0.108 0.370 0.248 986.453 o
6 0 2 35.145 35.447 0.513 139.525 o
6 0 3 53.470 52.472 0.672 72.190 o
6 0 4 78.102 76.887 0.950 34.983 o
6 0 5 164.748 163.886 1.733 9.012 o
6 0 6 2.617 2.510 0.251 951.393 o
6 0 7 31.041 30.749 0.466 173.510 o
6 0 8 295.920 295.565 3.061 2.831 o
6 0 9 1.606 1.942 0.426 332.376 o
6 0 10 61.510 62.366 0.935 43.316 o
6 0 11 50.353 49.747 0.928 50.213 o
6 0 12 23.634 21.805 0.709 105.350 o
6 1 0 131.450 127.280 1.453 13.652 o
6 1 1 111.585 114.209 1.291 17.796 o
6 1 2 91.575 91.428 1.235 22.623 o
6 1 3 2.994 2.871 0.230 1118.750 o
6 1 4 172.977 170.607 1.958 7.659 o
6 1 5 102.431 103.500 1.476 16.681 o
6 1 6 46.489 45.587 0.676 80.736 o
6 1 7 112.552 112.729 1.274 17.997 o
6 1 8 166.425 167.832 1.834 8.425 o
6 1 9 115.547 115.835 1.349 16.564 o
6 1 10 27.099 27.293 0.669 110.406 o
6 1 11 35.374 35.641 0.773 78.665 o
6 1 12 9.212 9.003 0.688 125.000 o
6 2 0 52.906 53.687 0.961 46.168 o
6 2 1 101.485 100.867 1.563 15.725 o
6 2 2 95.685 93.584 1.313 20.447 o
6 2 3 298.233 293.579 4.908 1.674 o
6 2 4 276.200 276.575 3.320 2.815 o
6 2 5 243.880 245.144 3.393 3.072 o
6 2 6 51.563 54.046 0.841 55.857 o
6 2 7 93.449 93.189 1.100 25.153 o
6 2 8 27.451 27.866 0.540 152.803 o
6 2 9 39.287 40.090 0.675 90.305 o
6 2 10 45.449 45.060 0.969 49.588 o
6 2 11 41.414 42.026 0.840 64.200 o
6 2 12 2.896 3.079 0.986 62.250 o
6 3 0 56.737 57.187 0.793 56.421 o
6 3 1 3.784 4.197 0.315 598.213 o
6 3 2 139.742 137.792 2.084 8.653 o
6 3 3 30.591 30.569 0.667 105.526 o
6 3 4 106.691 107.156 1.498 15.891 o
6 3 5 29.198 29.273 0.559 140.914 o
6 3 6 37.413 38.106 0.674 93.249 o
6 3 7 93.788 92.838 1.191 23.137 o
6 3 8 3.062 2.607 0.391 393.862 o
6 3 9 21.412 22.212 0.575 153.224 o
6 3 10 23.988 23.512 0.606 136.132 o
6 3 11 12.546 13.067 0.623 147.788 o
6 3 12 101.516 96.546 2.066 10.740 o
6 4 0 4.155 4.662 0.283 732.567 o
6 4 1 38.058 38.082 0.608 106.399 o
6 4 2 134.661 134.547 2.044 9.082 o
6 4 3 42.515 42.996 0.732 77.115 o
6 4 4 247.739 247.935 4.199 2.324 o
6 4 5 7.371 7.420 0.401 360.215 o
6 4 6 57.889 60.544 0.913 46.280 o
6 4 7 16.271 16.056 0.532 189.978 o
6 4 8 120.089 120.261 1.489 14.421 o
6 4 9 4.119 3.985 0.534 210.569 o
6 4 10 80.211 78.435 1.078 29.801 o
6 4 11 8.753 8.473 0.626 150.480 o
6 4 12 55.108 40.677 2.123 12.482 o
6 5 0 46.624 46.321 0.811 63.450 o
6 5 1 15.587 15.707 0.403 308.834 o
6 5 2 284.369 289.168 3.715 2.419 o
6 5 3 33.784 35.809 0.658 101.522 o
6 5 4 196.577 195.641 2.657 4.905 o
6 5 5 22.135 21.363 0.863 74.716 o
6 5 6 33.932 35.796 0.688 95.033 o
6 5 7 19.744 18.589 0.904 69.671 o
6 5 8 6.462 6.365 0.502 235.065 o
6 5 9 14.555 14.691 0.633 141.056 o
6 5 10 62.326 61.868 1.062 36.495 o
6 5 11 46.900 46.747 1.185 35.506 o
6 6 0 1.622 1.994 0.344 509.424 o
6 6 1 197.941 197.963 2.437 5.348 o
6 6 2 75.298 77.544 1.074 31.094 o
6 6 3 14.810 14.587 0.473 239.188 o
6 6 4 7.292 7.341 0.445 295.447 o
6 6 5 48.200 48.819 0.887 54.642 o
6 6 6 56.099 56.614 0.935 46.272 o
6 6 7 57.743 59.429 0.997 41.458 o
6 6 8 58.740 57.704 0.954 43.950 o
6 6 9 45.246 45.277 0.901 55.385 o
6 6 10 59.265 57.953 1.728 17.492 o
6 6 11 35.846 36.935 2.188 12.200 o
6 7 0 20.798 20.198 0.638 130.346 o
6 7 1 64.018 65.391 0.965 40.308 o
6 7 2 57.908 58.398 0.991 41.912 o
6 7 3 36.106 36.151 1.118 42.402 o
6 7 4 13.564 14.027 0.528 199.068 o
6 7 5 30.681 33.066 1.061 48.007 o
6 7 6 22.471 23.180 0.708 105.819 o
6 7 7 47.804 47.547 1.135 37.847 o
6 7 8 14.213 14.585 0.707 114.793 o
6 7 9 36.517 35.380 0.870 64.677 o
6 7 10 23.430 22.214 1.183 41.115 o
6 8 0 147.876 152.041 2.168 7.803 o
6 8 1 13.964 14.453 0.626 144.598 o
6 8 2 41.011 42.542 1.071 43.746 o
6 8 3 22.372 23.537 0.947 62.618 o
6 8 4 288.294 292.834 5.542 1.433 o
6 8 5 82.783 83.325 1.546 18.157 o
6 8 6 36.296 36.543 0.881 63.219 o
6 8 7 9.256 10.058 0.689 124.427 o
6 8 8 52.257 51.691 1.472 23.848 o
6 8 9 12.350 11.248 1.020 57.191 o
6 9 0 116.513 118.721 1.906 10.969 o
6 9 1 51.057 49.910 1.045 41.921 o
6 9 2 19.819 18.874 0.872 74.478 o
6 9 3 10.998 10.959 0.869 78.452 o
6 9 4 24.814 26.064 1.148 43.114 o
6 9 5 74.733 77.018 1.856 14.323 o
6 9 6 6.849 7.483 0.830 87.005 o
6 9 7 60.231 55.931 1.400 24.891 o
6 9 8 10.446 10.646 1.485 27.290 o
6 10 0 202.633 202.001 2.838 4.427 o
6 10 1 32.297 31.529 0.919 61.415 o
6 10 2 24.368 22.910 0.879 71.257 o
6 10 3 130.012 128.230 2.329 7.840 o
6 10 4 5.559 5.932 1.118 48.257 o
6 10 5 61.936 60.603 2.508 8.897 o
6 10 6 0.869 0.818 2.723 8.170 o
6 10 7 39.692 48.454 3.801 4.123 o
6 11 0 0.013 -0.046 0.729 113.909 o
6 11 1 8.622 9.650 0.825 87.568 o
6 11 2 8.312 7.831 0.888 75.974 o
6 11 3 3.918 3.634 0.971 64.125 o
6 11 4 62.066 61.365 3.356 5.139 o
6 11 5 5.145 5.196 2.970 6.866 o
6 12 0 131.500 133.397 5.957 1.599 o
6 12 1 33.480 36.218 2.288 11.222 o
6 12 2 25.663 24.456 2.412 10.263 o
6 12 3 31.315 25.923 2.681 8.291 o
7 0 1 193.984 192.964 2.159 6.171 o
7 0 2 56.372 54.830 0.725 63.429 o
7 0 3 241.933 243.526 3.536 2.944 o
7 0 4 18.335 18.325 0.375 324.738 o
7 0 5 7.878 7.929 0.313 567.864 o
7 0 6 343.600 343.346 3.520 2.117 o
7 0 7 8.026 8.566 0.399 359.325 o
7 0 8 18.150 18.720 0.541 178.618 o
7 0 9 52.358 51.764 0.857 54.614 o
7 0 10 32.392 32.687 0.762 83.413 o
7 0 11 95.677 96.213 2.055 11.043 o
7 1 0 1.963 2.211 0.252 944.058 o
7 1 1 189.662 190.213 2.410 5.628 o
7 1 2 274.306 275.918 3.975 2.313 o
7 1 3 105.249 103.931 1.330 18.481 o
7 1 4 3.156 3.710 0.357 468.906 o
7 1 5 4.290 4.144 0.351 481.517 o
7 1 6 59.841 58.350 0.849 50.298 o
7 1 7 62.081 62.505 1.253 28.832 o
7 1 8 16.024 16.126 0.494 216.620 o
7 1 9 14.485 14.140 0.527 198.113 o
7 1 10 9.343 9.087 0.615 155.425 o
7 1 11 16.288 15.329 0.741 103.718 o
7 2 0 2.643 2.943 0.299 671.366 o
7 2 1 52.637 53.504 0.777 61.260 o
7 2 2 65.773 64.288 0.991 38.645 o
7 2 3 61.145 62.498 0.969 41.492 o
7 2 4 108.386 113.260 1.573 14.644 o
7 2 5 44.852 42.340 0.740 74.500 o
7 2 6 71.125 71.971 1.081 32.392 o
7 2 7 15.665 16.222 0.569 168.972 o
7 2 8 24.038 24.659 0.614 132.338 o
7 2 9 13.328 14.017 0.543 189.486 o
7 2 10 81.032 78.666 1.750 15.349 o
7 2 11 45.305 42.457 1.113 40.168 o
7 3 0 12.793 12.360 0.366 388.526 o
7 3 1 68.760 70.947 1.076 33.244 o
7 3 2 173.118 172.336 2.288 6.486 o
7 3 3 46.285 46.031 0.789 66.197 o
7 3 4 151.904 153.175 2.128 7.850 o
7 3 5 5.889 5.586 0.427 324.079 o
7 3 6 207.895 210.655 2.949 4.123 o
7 3 7 1.427 1.141 0.484 258.548 o
7 3 8 47.226 48.651 0.764 67.528 o
7 3 9 27.927 28.329 0.662 110.956 o
7 3 10 15.349 15.414 0.642 136.170 o
7 3 11 24.004 23.833 1.198 40.033 o
7 4 0 203.979 201.681 2.142 5.903 o
7 4 1 13.328 12.511 0.430 290.811 o
7 4 2 37.974 36.068 0.842 67.288 o
7 4 3 29.814 30.326 0.633 115.608 o
7 4 4 1.721 1.377 0.434 321.259 o
7 4 5 100.951 101.527 2.646 7.206 o
7 4 6 28.887 28.733 0.661 109.921 o
7 4 7 28.376 29.429 0.920 63.127 o
7 4 8 21.880 21.744 0.672 117.122 o
7 4 9 5.824 6.150 0.620 155.440 o
7 4 10 75.648 73.612 1.497 20.107 o
7 4 11 5.025 3.675 1.259 38.140 o
7 5 0 2.286 2.384 0.337 529.915 o
7 5 1 13.185 13.043 0.443 275.398 o
7 5 2 10.197 9.763 0.448 282.069 o
7 5 3 16.049 16.779 0.537 186.525 o
7 5 4 14.117 13.854 0.596 158.444 o
7 5 5 15.846 17.189 0.658 129.213 o
7 5 6 48.657 49.292 1.254 31.878 o
7 5 7 3.490 3.215 0.573 183.724 o
7 5 8 58.777 59.975 1.081 36.709 o
7 5 9 6.883 7.006 0.667 134.229 o
7 5 10 33.154 29.704 1.023 50.983 o
7 6 0 333.044 328.906 3.635 2.138 o
7 6 1 11.994 11.561 0.438 286.616 o
7 6 2 30.658 31.181 0.675 103.328 o
7 6 3 17.759 18.114 0.760 97.510 o
7 6 4 56.713 57.146 1.015 41.062 o
7 6 5 19.771 18.927 0.648 128.432 o
7 6 6 23.845 25.397 0.867 72.680 o
7 6 7 4.950 4.823 0.622 155.456 o
7 6 8 61.477 59.864 1.526 21.349 o
7 6 9 6.694 7.244 0.754 105.331 o
7 6 10 24.595 18.572 3.708 4.383 o
7 7 0 27.888 27.915 0.646 115.647 o
7 7 1 13.477 13.496 0.527 200.054 o
7 7 2 41.803 42.634 1.058 44.423 o
7 7 3 43.324 44.253 0.867 59.807 o
7 7 4 39.165 38.281 0.847 65.530 o
7 7 5 10.669 10.892 0.642 141.625 o
7 7 6 89.074 92.001 1.497 18.049 o
7 7 7 32.949 33.835 0.940 58.494 o
7 7 8 14.527 14.160 0.828 84.777 o
7 7 9 50.291 48.727 1.444 24.973 o
7 8 0 6.894 7.034 0.623 153.266 o
7 8 1 16.507 15.546 0.599 153.598 o
7 8 2 57.730 56.447 1.108 36.076 o
7 8 3 3.876 3.803 0.637 148.393 o
7 8 4 1.724 1.227 0.654 141.390 o
7 8 5 35.269 35.609 1.427 27.417 o
7 8 6 13.948 14.367 0.791 92.810 o
7 8 7 6.537 6.372 0.811 91.372 o
7 8 8 11.934 10.829 1.176 43.241 o
7 9 0 3.002 2.972 0.560 192.555 o
7 9 1 115.765 113.497 2.347 8.270 o
7 9 2 81.121 80.763 1.448 20.206 o
7 9 3 10.954 11.184 0.776 97.794 o
7 9 4 13.307 12.182 1.046 54.270 o
7 9 5 5.798 6.748 0.883 77.180 o
7 9 6 27.083 23.740 1.367 30.902 o
7 10 0 69.636 67.379 1.377 23.769 o
7 10 1 37.649 37.701 1.125 41.492 o
7 10 2 4.863 4.633 0.706 120.945 o
7 10 3 51.279 48.381 1.171 35.225 o
7 10 4 13.220 11.664 2.262 11.787 o
7 10 5 6.638 3.956 2.840 7.507 o
7 11 0 21.542 24.089 2.327 11.046 o
7 11 1 89.183 87.135 3.723 4.056 o
7 11 2 56.864 58.678 3.288 5.378 o
7 11 3 32.322 29.227 3.051 6.416 o
8 0 0 27.779 28.839 0.705 99.981 o
8 0 1 251.710 255.488 4.849 1.875 o
8 0 2 173.360 175.510 1.997 7.431 o
8 0 3 0.320 0.144 0.311 627.648 o
8 0 4 72.927 72.482 0.930 38.019 o
8 0 5 2.874 3.406 0.335 533.307 o
8 0 6 75.893 75.580 0.953 35.672 o
8 0 7 0.125 0.447 0.438 315.986 o
8 0 8 34.488 35.399 0.823 71.736 o
8 0 9 158.060 161.026 2.951 4.972 o
8 0 10 1.005 0.333 0.708 121.000 o
8 1 0 228.354 230.500 2.423 4.631 o
8 1 1 35.364 35.481 0.562 124.211 o
8 1 2 59.570 59.150 0.806 53.373 o
8 1 3 26.529 26.917 0.513 167.662 o
8 1 4 148.471 146.736 1.892 9.198 o
8 1 5 19.868 20.669 0.584 152.602 o
8 1 6 84.341 87.126 1.219 24.379 o
8 1 7 15.723 15.354 0.552 179.308 o
8 1 8 53.506 54.140 1.021 42.084 o
8 1 9 0.662 0.566 0.547 202.779 o
8 1 10 123.613 125.499 2.321 8.067 o
8 2 0 11.056 10.653 0.403 339.463 o
8 2 1 66.758 65.950 0.960 39.626 o
8 2 2 148.932 149.749 2.092 8.148 o
8 2 3 45.317 44.607 0.767 69.862 o
8 2 4 17.719 16.852 0.553 174.476 o
8 2 5 42.270 41.135 0.905 57.111 o
8 2 6 23.907 23.940 0.697 107.283 o
8 2 7 0.232 0.863 0.535 211.458 o
8 2 8 1.557 1.428 0.507 234.959 o
8 2 9 59.060 56.784 1.824 15.974 o
8 2 10 14.647 12.164 1.059 52.819 o
8 3 0 3.349 3.504 0.362 455.873 o
8 3 1 29.197 28.023 1.107 45.240 o
8 3 2 33.979 33.688 0.749 84.207 o
8 3 3 129.399 129.789 1.811 10.844 o
8 3 4 9.744 10.078 0.503 227.619 o
8 3 5 124.338 124.357 1.821 11.131 o
8 3 6 45.710 45.659 0.973 49.106 o
8 3 7 15.077 16.033 0.653 132.092 o
8 3 8 23.549 22.920 0.703 106.451 o
8 3 9 26.543 24.940 0.797 83.124 o
8 3 10 39.936 39.252 1.333 30.393 o
8 4 0 61.341 62.477 1.038 37.849 o
8 4 1 17.914 18.477 0.489 212.941 o
8 4 2 53.690 54.389 1.066 39.452 o
8 4 3 14.314 13.893 0.537 191.941 o
8 4 4 87.191 85.819 1.364 20.935 o
8 4 5 27.359 28.877 0.743 91.932 o
8 4 6 15.283 15.317 0.671 125.498 o
8 4 7 17.730 19.124 0.896 71.488 o
8 4 8 44.169 45.345 1.039 44.808 o
8 4 9 2.613 2.038 0.768 102.613 o
8 5 0 6.501 6.768 0.414 342.110 o
8 5 1 24.662 26.161 0.615 130.084 o
8 5 2 86.082 87.048 1.485 18.750 o
8 5 3 16.587 16.125 0.739 103.918 o
8 5 4 10.027 9.169 0.554 189.352 o
8 5 5 5.281 4.959 0.581 177.620 o
8 5 6 6.346 6.562 0.760 103.983 o
8 5 7 14.926 14.649 0.764 98.676 o
8 5 8 0.121 0.048 0.738 111.207 o
8 5 9 20.062 18.583 1.167 42.851 o
8 6 0 33.213 33.935 0.831 71.772 o
8 6 1 39.658 39.627 0.770 74.887 o
8 6 2 73.552 73.516 1.204 27.620 o
8 6 3 24.930 26.562 0.749 93.233 o
8 6 4 4.369 3.947 0.607 163.216 o
8 6 5 47.849 47.138 1.019 44.881 o
8 6 6 2.499 2.783 0.694 125.482 o
8 6 7 68.275 66.362 1.689 17.403 o
8 6 8 49.018 47.863 2.456 9.527 o
8 7 0 34.127 32.527 0.785 78.509 o
8 7 1 19.517 20.981 0.684 115.729 o
8 7 2 24.185 23.493 0.762 91.898 o
8 7 3 58.347 57.530 1.440 23.863 o
8 7 4 19.120 19.314 0.836 80.804 o
8 7 5 27.496 27.484 0.944 60.842 o
8 7 6 28.373 28.800 0.955 59.159 o
8 7 7 17.334 15.346 1.589 23.642 o
8 8 0 18.204 16.528 0.682 119.143 o
8 8 1 34.243 35.332 1.042 48.415 o
8 8 2 39.992 37.161 1.077 44.206 o
8 8 3 7.057 7.390 0.768 101.602 o
8 8 4 0.735 1.245 0.785 98.336 o
8 8 5 28.671 26.855 0.986 56.115 o
8 8 6 7.099 4.998 1.257 38.211 o
8 9 0 101.691 96.978 2.347 8.798 o
8 9 1 37.541 36.111 0.934 57.044 o
8 9 2 36.863 34.840 1.024 49.327 o
8 9 3 62.517 61.917 2.669 7.912 o
8 9 4 94.529 91.501 4.304 3.071 o
8 10 0 1.893 3.775 2.415 10.388 o
8 10 1 119.861 108.745 4.664 2.566 o
8 10 2 20.674 19.454 3.100 6.269 o
9 0 1 0.612 0.549 0.360 467.185 o
9 0 2 1.686 2.086 0.372 435.297 o
9 0 3 132.653 136.429 2.139 8.604 o
9 0 4 60.688 61.925 0.887 46.596 o
9 0 5 38.750 38.127 0.679 91.025 o
9 0 6 9.601 9.913 0.658 136.053 o
9 0 7 0.416 -0.146 0.528 216.898 o
9 0 8 0.063 -0.055 0.668 135.564 o
9 0 9 52.189 51.099 2.112 12.545 o
9 1 0 76.654 76.299 1.117 29.508 o
9 1 1 19.631 19.577 0.469 221.750 o
9 1 2 45.301 45.141 0.724 75.229 o
9 1 3 54.258 52.703 0.901 50.151 o
9 1 4 64.727 66.853 1.054 35.626 o
9 1 5 157.287 159.813 3.254 4.319 o
9 1 6 43.452 44.377 1.081 42.304 o
9 1 7 23.647 23.423 0.963 60.305 o
9 1 8 45.645 45.000 0.919 53.669 o
9 1 9 0.890 1.476 1.030 57.123 o
9 2 0 162.062 163.664 2.134 7.398 o
9 2 1 76.615 76.261 1.063 31.312 o
9 2 2 15.685 16.363 0.547 181.445 o
9 2 3 4.661 4.822 0.493 246.628 o
9 2 4 61.874 62.139 1.396 24.453 o
9 2 5 2.464 2.390 0.575 182.913 o
9 2 6 8.035 8.137 0.658 137.122 o
9 2 7 57.546 57.485 1.154 33.922 o
9 2 8 68.573 67.611 1.488 21.216 o
9 3 0 96.393 94.534 1.354 19.579 o
9 3 1 17.006 16.708 0.542 182.067 o
9 3 2 31.702 31.723 0.701 96.191 o
9 3 3 7.792 7.890 0.522 215.696 o
9 3 4 24.657 24.827 0.729 98.483 o
9 3 5 9.914 9.680 0.656 136.427 o
9 3 6 1.959 1.480 0.662 137.920 o
9 3 7 5.262 6.021 0.750 106.973 o
9 3 8 24.667 22.885 1.197 40.046 o
9 4 0 53.624 53.586 0.875 52.169 o
9 4 1 73.396 70.300 1.052 33.166 o
9 4 2 50.072 48.886 1.141 36.934 o
9 4 3 11.239 10.492 1.150 45.272 o
9 4 4 6.063 6.190 0.743 108.837 o
9 4 5 32.536 33.260 0.888 64.707 o
9 4 6 10.512 11.254 0.757 102.898 o
9 4 7 38.973 37.936 1.041 47.032 o
9 4 8 3.975 3.592 1.138 46.721 o
9 5 0 4.873 5.084 0.513 226.879 o
9 5 1 8.212 7.683 0.536 204.581 o
9 5 2 3.222 3.529 0.527 216.594 o
9 5 3 37.780 35.730 0.950 55.519 o
9 5 4 16.718 16.476 0.747 101.617 o
9 5 5 9.623 8.949 1.576 24.261 o
9 5 6 4.950 3.435 0.758 105.010 o
9 5 7 7.248 6.081 1.121 47.961 o
9 6 0 4.320 4.651 0.544 202.903 o
9 6 1 17.418 16.106 0.634 137.003 o
9 6 2 30.372 31.350 0.813 76.713 o
9 6 3 21.895 22.475 0.802 85.373 o
9 6 4 99.977 100.619 2.265 9.303 o
9 6 5 7.788 7.030 0.793 95.152 o
9 6 6 9.699 9.874 1.095 50.008 o
9 7 0 60.410 60.780 1.122 34.373 o
9 7 1 1.304 1.235 0.626 154.299 o
9 7 2 85.139 83.537 1.369 21.199 o
9 7 3 11.220 12.821 0.784 95.510 o
9 7 4 71.868 67.198 2.002 12.921 o
9 7 5 11.926 11.112 1.078 51.332 o
9 8 0 107.492 101.810 1.643 14.315 o
9 8 1 117.831 111.499 2.670 6.753 o
9 8 2 9.170 9.064 0.992 60.888 o
9 8 3 19.804 17.166 2.885 7.234 o
10 0 0 1.188 1.304 0.627 153.913 o
10 0 1 11.193 11.656 0.489 235.910 o
10 0 2 2.608 2.526 0.449 299.253 o
10 0 3 34.033 34.638 0.831 71.138 o
10 0 4 23.171 23.583 0.684 111.702 o
10 0 5 4.669 4.787 0.636 148.438 o
10 0 6 0.000 -0.034 0.829 88.137 o
10 0 7 44.975 41.659 1.311 30.541 o
10 1 0 0.046 -0.604 0.424 337.172 o
10 1 1 5.202 5.072 0.444 301.707 o
10 1 2 1.114 0.837 0.427 331.332 o
10 1 3 113.876 115.772 1.846 11.627 o
10 1 4 0.721 0.965 0.596 170.562 o
10 1 5 42.936 43.421 0.943 52.945 o
10 1 6 25.226 26.383 0.851 74.367 o
10 1 7 10.320 8.405 1.077 51.676 o
10 2 0 0.774 1.024 0.531 215.117 o
10 2 1 0.318 0.379 0.540 207.381 o
10 2 2 3.753 4.569 0.570 185.261 o
10 2 3 11.992 12.057 0.649 137.474 o
10 2 4 23.782 25.696 0.783 87.189 o
10 2 5 15.107 13.725 0.742 104.369 o
10 2 6 10.123 9.598 0.784 96.469 o
10 3 0 61.120 61.105 1.163 32.480 o
10 3 1 131.658 132.953 2.368 7.566 o
10 3 2 32.803 33.206 0.953 57.253 o
10 3 3 4.008 4.754 0.636 148.704 o
10 3 4 28.495 29.334 0.968 57.612 o
10 3 5 10.432 10.484 0.754 103.739 o
10 3 6 11.683 11.292 1.118 47.786 o
10 4 0 15.490 15.601 0.771 96.577 o
10 4 1 13.694 13.464 0.659 131.913 o
10 4 2 0.615 0.448 0.612 161.901 o
10 4 3 23.286 21.108 2.655 8.508 o
10 4 4 0.227 -0.025 0.701 123.295 o
10 4 5 15.993 14.729 1.118 47.202 o
10 4 6 13.464 13.393 1.826 18.041 o
10 5 0 73.394 71.064 1.161 29.233 o
10 5 1 19.346 18.616 0.730 103.920 o
10 5 2 4.440 4.156 0.668 134.792 o
10 5 3 53.079 54.207 1.122 36.699 o
10 5 4 131.870 133.237 3.270 4.625 o
10 5 5 49.445 51.193 3.041 6.315 o
10 6 0 1.032 0.619 0.674 133.340 o
10 6 1 9.547 9.138 0.737 108.951 o
10 6 2 1.150 0.592 0.883 77.635 o
10 6 3 51.644 53.399 2.464 9.399 o
10 6 4 7.166 2.681 2.992 6.762 o
11 0 1 26.014 24.624 0.697 105.264 o
11 0 2 7.695 7.647 0.586 172.519 o
11 0 3 15.367 13.816 0.734 106.579 o
11 0 4 0.270 0.298 1.010 59.394 o
11 1 0 76.638 76.662 1.445 20.912 o
11 1 1 4.357 4.213 0.732 112.477 o
11 1 2 16.453 15.016 1.003 58.209 o
11 1 3 10.519 9.606 1.203 41.445 o
11 1 4 43.259 37.582 7.522 1.066 o
11 2 0 17.976 17.030 1.002 57.873 o
11 2 1 35.677 33.826 1.466 26.139 o
11 2 2 10.316 10.520 0.984 61.675 o
11 2 3 1.482 1.493 1.009 59.519 o
11 3 0 3.696 3.327 0.972 64.010 o
11 3 1 2.881 2.762 0.961 65.572 o
11 3 2 29.146 28.190 1.166 41.093 o
11 4 0 16.930 16.125 1.893 16.733 o
11 4 1 0.388 0.763 1.676 21.573 o

_iucr_refine_instructions_details
;
TITL GA_150K_BLYP_CC-PVTZ OLEX2: imported from CIF
CELL 0.71073 7.487 9.496 9.7099 90 90 90
ZERR 4 0.002 0.0001 0.0004 0 0 0
LATT -1
SYMM 0.5-X,-Y,0.5+Z
SYMM 0.5+X,0.5-Y,-Z
SYMM -X,0.5+Y,0.5-Z
SFAC C H N O
UNIT 20 40 8 12

SIZE 0.1 0.08 0.05
TEMP -123(2)
CONF
ACTA 
MORE -1
BOND $H
WGHT 0.011724 0
FVAR 1.755296
REM <olex2.extras>
REM <HklSrc "%.\\ga_150K_BLYP_cc-pVTZ.hkl">
REM </olex2.extras>

O1    4     0.26859  0.96309  0.77788  11.00000  0.02203  0.01632  0.01219 =
 -0.00413  0.00480 -0.00785 
O2    4     0.43051  1.12564  0.88348  11.00000  0.01677  0.01873  0.00937 =
 -0.00423  0.00085 -0.00371 
O3    4     0.70918  0.94921  0.59977  11.00000  0.01740  0.01531  0.01291 =
 -0.00272 -0.00458  0.00338 
N1    3     0.44379  1.03577  0.52538  11.00000  0.01285  0.01166  0.00835 =
 -0.00168  0.00010  0.00130 
N2    3     0.73443  0.75570  0.40077  11.00000  0.01404  0.00958  0.01080 =
 -0.00060  0.00214  0.00155 
C1    1     0.37374  1.06550  0.77672  11.00000  0.01117  0.00971  0.00842 =
 -0.00197  0.00105  0.00056 
C2    1     0.42705  1.13422  0.63902  11.00000  0.01517  0.00907  0.00907 =
 -0.00095  0.00072  0.00053 
C3    1     0.28597  1.24451  0.60355  11.00000  0.03788  0.01786  0.01585 =
 -0.00015 -0.00176  0.01530 
C4    1     0.58968  0.95476  0.51359  11.00000  0.01272  0.00869  0.00777 =
 -0.00010  0.00022  0.00014 
C5    1     0.59932  0.86690  0.38161  11.00000  0.01582  0.01183  0.00864 =
 -0.00137 -0.00022  0.00230 
H1N1  2     0.35416  1.03900  0.44588  11.00000  0.02333  0.02252  0.02137 =
 -0.00955 -0.01022  0.00588 
H1N2  2     0.86329  0.79990  0.40492  11.00000  0.02012  0.02277  0.02482 =
 0.00621  0.00069  0.00643 
H2N2  2     0.73560  0.68025  0.32243  11.00000  0.02415  0.02036  0.02211 =
 -0.00539  0.00249  0.00725 
H3N2  2     0.70450  0.70339  0.49159  11.00000  0.02686  0.02081  0.02345 =
 0.00685  0.00341  0.00273 
H2    2     0.55726  1.18348  0.65508  11.00000  0.02814  0.02306  0.01746 =
 -0.00787  0.00302 -0.01068 
H3A   2     0.15855  1.19406  0.58314  11.00000  0.03274  0.04777  0.04482 =
 -0.00587 -0.01207  0.01699 
H3B   2     0.32629  1.30142  0.51179  11.00000  0.07939  0.03057  0.03507 =
 0.00732 -0.00186  0.01949 
H3C   2     0.27067  1.31690  0.68945  11.00000  0.07230  0.03798  0.02648 =
 -0.01030  0.00127  0.03097 
H5A   2     0.47048  0.81700  0.35875  11.00000  0.02660  0.02545  0.03048 =
 -0.01638 -0.00585  0.00034 
H5B   2     0.63747  0.93249  0.29324  11.00000  0.04556  0.02199  0.01779 =
 0.00666  0.00299  0.01362 
HKLF 4

END
Q1 1 0.366667 1.425 0.725 11 0.05 0.13
Q3 1 0.433333 1.225 0.475 11 0.05 0.11
Q4 1 0.7 1.175 0.75 11 0.05 0.11
Q2 1 0.6 0.975 0.675 11 0.05 0.12
Q5 1 0.466667 1.025 0.35 11 0.05 0.09

  REM The information below was added by Olex2.
  REM
  REM R1 = 0.0149 for 2414 Fo > 4sig(Fo) and 0.0165 for all 2531 data
  REM 181 parameters refined using 0 restraints
  REM Highest difference peak 0.1303, deepest hole -0.1640
  REM Mean Shift 0.0001, Max Shift 0.0006.

  REM +++ Tabular Listing of Refinement Information +++
  REM R1_all = 0.0165
  REM R1_gt = 0.0149
  REM wR_ref = 0.0295
  REM GOOF = 1.2140
  REM Shift_max = 0.0006
  REM Shift_mean = 0.0001
  REM Reflections_all = 2531
  REM Reflections_gt = 2414
  REM Parameters = 181
  REM Hole = -0.1640
  REM Peak = 0.1303
  REM Flack = 0.3(6)

  
;
_olex2_submission_special_instructions  'No special instructions were received'
