# Supplementary material for: Fragmentation and transferability in Hirshfeld atom refinement
Source: IUCrJ. 2022 Feb 26;9(Pt 2):298–315. doi: 10.1107/S2052252522000690 (PMC8895009; doi:10.1107/S2052252522000690)
Supplement: Supplementary file 2 [file m-09-00298-sup2.zip › cif/frag_vs_no_frag/DUBWAB_frag_4.cif]

data_DUBWAB_frag_4
_audit_creation_date               2021-06-12
_audit_creation_method
;
Olex2 1.3
(compiled 2020.07.31 svn.rc2a77460 for OlexSys, GUI svn.r6145)
;
_audit_contact_author_address      ?
_audit_contact_author_email        ?
_audit_contact_author_name         ''
_audit_contact_author_phone        ?
_publ_contact_author_id_orcid      ?
_publ_section_references
;
Bourhis, L.J., Dolomanov, O.V., Gildea, R.J., Howard, J.A.K., Puschmann, H.
 (2015). Acta Cryst. A71, 59-75.

Dolomanov, O.V., Bourhis, L.J., Gildea, R.J, Howard, J.A.K. & Puschmann, H.
 (2009), J. Appl. Cryst. 42, 339-341.
;
_chemical_formula_moiety           'C16 H15 Cl2 N O2'
_chemical_formula_sum              'C16 H15 Cl2 N O2'
_chemical_formula_weight           324.208
loop_
  _atom_type_symbol
  _atom_type_scat_dispersion_real
  _atom_type_scat_dispersion_imag
  _atom_type_scat_Cromer_Mann_a1
  _atom_type_scat_Cromer_Mann_a2
  _atom_type_scat_Cromer_Mann_a3
  _atom_type_scat_Cromer_Mann_a4
  _atom_type_scat_Cromer_Mann_b1
  _atom_type_scat_Cromer_Mann_b2
  _atom_type_scat_Cromer_Mann_b3
  _atom_type_scat_Cromer_Mann_b4
  _atom_type_scat_Cromer_Mann_c
  _atom_type_scat_source
  _atom_type_scat_dispersion_source
 H 0.00000 0.00000 0.49300 0.32291 0.14019 0.04081 10.51090 26.12570 3.14236
 57.79970 0.0030380000826
 'International Tables Volume C Table 6.1.1.4 (pp. 500-502)'
 'Henke, Gullikson and Davis, At. Data and Nucl. Data Tables, 1993, 54, 2'
 C 0.00347 0.00161 2.31000 1.02000 1.58860 0.86500 20.84390 10.20750 0.56870
 51.65120 0.215599998832
 'International Tables Volume C Table 6.1.1.4 (pp. 500-502)'
 'Henke, Gullikson and Davis, At. Data and Nucl. Data Tables, 1993, 54, 2'
 Cl 0.14874 0.16030 11.46040 7.19640 6.25560 1.64550 0.01040 1.16620 18.51940
 47.77840 -9.55739974976
 'International Tables Volume C Table 6.1.1.4 (pp. 500-502)'
 'Henke, Gullikson and Davis, At. Data and Nucl. Data Tables, 1993, 54, 2'
 O 0.01158 0.00611 3.04850 2.28680 1.54630 0.86700 13.27710 5.70110 0.32390
 32.90890 0.250800013542
 'International Tables Volume C Table 6.1.1.4 (pp. 500-502)'
 'Henke, Gullikson and Davis, At. Data and Nucl. Data Tables, 1993, 54, 2'
 N 0.00653 0.00323 12.21260 3.13220 2.01250 1.16630 0.00570 9.89330 28.99750
 0.58260 -11.5290002823
 'International Tables Volume C Table 6.1.1.4 (pp. 500-502)'
 'Henke, Gullikson and Davis, At. Data and Nucl. Data Tables, 1993, 54, 2'

_space_group_crystal_system        'monoclinic'
_space_group_IT_number             14
_space_group_name_H-M_alt          'P 1 21/c 1'
_space_group_name_Hall             '-P 2ybc'
loop_
  _space_group_symop_id
  _space_group_symop_operation_xyz
 1 x,y,z
 2 -x,y+1/2,-z+1/2
 3 -x,-y,-z
 4 x,-y-1/2,z-1/2

_symmetry_Int_Tables_number        14
_cell_length_a                     10.8554(5)
_cell_length_b                     11.6850(5)
_cell_length_c                     12.5092(5)
_cell_angle_alpha                  90
_cell_angle_beta                   108.299(1)
_cell_angle_gamma                  90
_cell_volume                       1506.49(11)
_cell_formula_units_Z              4
_cell_measurement_temperature    93(2)
_cell_measurement_reflns_used    20166
_cell_measurement_theta_min      3.0
_cell_measurement_theta_max      27.45
_exptl_crystal_description       prism
_exptl_crystal_colour            colorless
_exptl_absorpt_coefficient_mu      0.434
_exptl_crystal_density_diffrn      1.429
_exptl_crystal_F_000               673.459
_exptl_crystal_size_max            0.3
_exptl_crystal_size_mid            0.242
_exptl_crystal_size_min            0.12
_diffrn_measurement_device_type  'RIGAKU R-AXIS RAPID'
_diffrn_reflns_av_R_equivalents    0.0445
_diffrn_reflns_av_unetI/netI       0.0283
_diffrn_reflns_Laue_measured_fraction_full  0.9985
_diffrn_reflns_Laue_measured_fraction_max  0.9971
_diffrn_reflns_limit_h_max         14
_diffrn_reflns_limit_h_min         -14
_diffrn_reflns_limit_k_max         15
_diffrn_reflns_limit_k_min         -13
_diffrn_reflns_limit_l_max         15
_diffrn_reflns_limit_l_min         -16
_diffrn_reflns_number              23725
_diffrn_reflns_point_group_measured_fraction_full  0.9985
_diffrn_reflns_point_group_measured_fraction_max  0.9971
_diffrn_reflns_theta_full          25.2425
_diffrn_reflns_theta_max           27.47
_diffrn_reflns_theta_min           3.38
_diffrn_ambient_temperature        93.15
_diffrn_measured_fraction_theta_full  0.9985
_diffrn_measured_fraction_theta_max  0.9971
_diffrn_radiation_type             'Mo K\a'
_diffrn_radiation_wavelength       0.71075
_reflns_Friedel_coverage           0.0
_reflns_limit_h_max                13
_reflns_limit_h_min                -14
_reflns_limit_k_max                15
_reflns_limit_k_min                0
_reflns_limit_l_max                16
_reflns_limit_l_min                0
_reflns_number_gt                  3000
_reflns_number_total               3435
_reflns_threshold_expression       I>=2u(I)
_computing_molecular_graphics      'Olex2 1.3 (Dolomanov et al., 2009)'
_computing_publication_material    'Olex2 1.3 (Dolomanov et al., 2009)'
_computing_structure_refinement    'olex2.refine 1.3 (Bourhis et al., 2015)'
_refine_diff_density_max           0.3340
_refine_diff_density_min           -0.2456
_refine_diff_density_rms           0.0712
_refine_ls_d_res_high              0.7705
_refine_ls_d_res_low               6.0289
_refine_ls_goodness_of_fit_ref     1.0607
_refine_ls_hydrogen_treatment      refall
_refine_ls_matrix_type             full
_refine_ls_number_constraints      0
_refine_ls_number_parameters       325
_refine_ls_number_reflns           3435
_refine_ls_number_restraints       0
_refine_ls_R_factor_all            0.0297
_refine_ls_R_factor_gt             0.0250
_refine_ls_restrained_S_all        1.0607
_refine_ls_shift/su_max            0.0008
_refine_ls_shift/su_mean           0.0000
_refine_ls_structure_factor_coef   Fsqd
_refine_ls_weighting_details      
 'w=1/[\s^2^(Fo^2^)+(0.0294P)^2^+0.0146P] where P=(Fo^2^+2Fc^2^)/3'
_refine_ls_weighting_scheme        calc
_refine_ls_wR_factor_gt            0.0530
_refine_ls_wR_factor_ref           0.0546
_olex2_refinement_description
;
;
loop_
  _atom_site_label
  _atom_site_type_symbol
  _atom_site_fract_x
  _atom_site_fract_y
  _atom_site_fract_z
  _atom_site_U_iso_or_equiv
  _atom_site_adp_type
  _atom_site_occupancy
  _atom_site_refinement_flags_posn
 Cl1 Cl 0.21755(3) 0.58729(2) 0.51830(2) 0.02611(7) Uani 1.000000 .
 H1 H 0.3775(15) 0.3493(12) 0.3742(12) 0.035(4) Uani 1.000000 .
 O1 O 0.49334(7) 0.32145(6) 0.27521(7) 0.03225(18) Uani 1.000000 .
 N1 N 0.31591(8) 0.40589(7) 0.39256(7) 0.01830(17) Uani 1.000000 .
 C1 C 0.20084(9) 0.44069(8) 0.52979(8) 0.01856(19) Uani 1.000000 .
 O2 O 0.58809(7) 0.43300(6) 0.17804(6) 0.02914(17) Uani 1.000000 .
 C2 C 0.14029(10) 0.40101(9) 0.60546(8) 0.0244(2) Uani 1.000000 .
 H2 H 0.1008(14) 0.4616(11) 0.6536(11) 0.044(4) Uani 1.000000 .
 Cl2 Cl 0.31266(2) 0.15067(2) 0.41863(2) 0.02449(7) Uani 1.000000 .
 C3 C 0.13343(10) 0.28387(9) 0.62326(8) 0.0258(2) Uani 1.000000 .
 H3 H 0.0848(14) 0.2517(12) 0.6821(11) 0.048(4) Uani 1.000000 .
 C4 C 0.18792(9) 0.20751(10) 0.56572(8) 0.0223(2) Uani 1.000000 .
 H4 H 0.1845(12) 0.1161(12) 0.5791(10) 0.038(4) Uani 1.000000 .
 C5 C 0.24574(9) 0.24843(8) 0.48904(7) 0.01781(19) Uani 1.000000 .
 C6 C 0.25310(8) 0.36593(8) 0.46679(7) 0.01607(19) Uani 1.000000 .
 C7 C 0.25403(8) 0.47735(8) 0.29990(7) 0.01593(18) Uani 1.000000 .
 C8 C 0.11907(9) 0.48951(8) 0.26003(8) 0.01865(19) Uani 1.000000 .
 H8 H 0.0626(11) 0.4424(12) 0.3027(11) 0.042(4) Uani 1.000000 .
 C9 C 0.06058(10) 0.55887(9) 0.16763(8) 0.0220(2) Uani 1.000000 .
 H9 H -0.0438(12) 0.5670(12) 0.1352(11) 0.047(4) Uani 1.000000 .
 C10 C 0.13607(10) 0.61654(9) 0.11298(9) 0.0242(2) Uani 1.000000 .
 H10 H 0.0906(13) 0.6705(11) 0.0409(11) 0.048(4) Uani 1.000000 .
 C11 C 0.27031(10) 0.60467(8) 0.15272(8) 0.0217(2) Uani 1.000000 .
 H11 H 0.3314(13) 0.6504(10) 0.1130(11) 0.040(4) Uani 1.000000 .
 C12 C 0.33094(8) 0.53639(8) 0.24592(7) 0.01700(19) Uani 1.000000 .
 C13 C 0.47699(9) 0.52624(9) 0.28765(10) 0.0212(2) Uani 1.000000 .
 H13A H 0.5220(12) 0.5971(10) 0.2575(12) 0.042(4) Uani 1.000000 .
 H13B H 0.5121(11) 0.5232(11) 0.3790(10) 0.038(3) Uani 1.000000 .
 C14 C 0.51998(9) 0.41514(8) 0.24766(8) 0.0203(2) Uani 1.000000 .
 C15 C 0.63620(12) 0.33432(11) 0.13273(12) 0.0328(3) Uani 1.000000 .
 H15A H 0.6029(16) 0.2580(13) 0.1617(15) 0.071(5) Uani 1.000000 .
 H15B H 0.5965(15) 0.3411(14) 0.0430(13) 0.071(5) Uani 1.000000 .
 C16 C 0.78158(12) 0.33834(11) 0.16899(12) 0.0330(3) Uani 1.000000 .
 H16A H 0.8215(13) 0.2646(13) 0.1369(13) 0.063(5) Uani 1.000000 .
 H16B H 0.8163(15) 0.4162(12) 0.1397(14) 0.062(5) Uani 1.000000 .
 H16C H 0.8209(17) 0.3357(14) 0.2597(15) 0.077(6) Uani 1.000000 .

loop_
  _atom_site_aniso_label
  _atom_site_aniso_U_11
  _atom_site_aniso_U_22
  _atom_site_aniso_U_33
  _atom_site_aniso_U_12
  _atom_site_aniso_U_13
  _atom_site_aniso_U_23
 Cl1 0.03540(15) 0.01849(14) 0.02518(14) 0.00275(9) 0.01056(10) -0.00175(9)
 H1 0.047(10) 0.032(9) 0.035(9) 0.013(7) 0.026(8) 0.011(7)
 O1 0.0381(4) 0.0193(4) 0.0519(5) 0.0016(3) 0.0322(4) 0.0025(3)
 N1 0.0170(4) 0.0196(5) 0.0197(4) 0.0028(3) 0.0078(3) 0.0032(3)
 C1 0.0209(5) 0.0187(5) 0.0163(5) 0.0022(4) 0.0063(4) 0.0001(3)
 O2 0.0363(4) 0.0234(4) 0.0368(4) -0.0014(3) 0.0245(3) 0.0006(3)
 C2 0.0278(5) 0.0289(6) 0.0201(5) 0.0011(4) 0.0128(4) -0.0016(4)
 H2 0.072(11) 0.034(9) 0.038(9) 0.011(8) 0.035(8) -0.004(7)
 Cl2 0.02816(13) 0.01934(14) 0.02768(14) 0.00319(9) 0.01123(10) -0.00131(9)
 C3 0.0294(5) 0.0298(6) 0.0217(5) -0.0021(4) 0.0134(4) 0.0032(4)
 H3 0.067(11) 0.051(10) 0.040(9) -0.010(8) 0.037(8) 0.003(7)
 C4 0.0266(5) 0.0216(6) 0.0193(5) -0.0017(4) 0.0081(4) 0.0040(4)
 H4 0.058(10) 0.035(9) 0.029(9) 0.005(7) 0.024(7) 0.014(6)
 C5 0.0180(5) 0.0190(5) 0.0162(5) 0.0005(3) 0.0050(3) 0.0018(3)
 C6 0.0162(4) 0.0177(5) 0.0145(4) 0.0013(3) 0.0051(3) 0.0016(3)
 C7 0.0155(4) 0.0168(5) 0.0164(4) 0.0009(3) 0.0063(3) 0.0002(3)
 C8 0.0162(5) 0.0224(5) 0.0183(5) 0.0014(4) 0.0068(4) 0.0014(4)
 H8 0.026(8) 0.062(10) 0.042(9) -0.012(7) 0.020(7) 0.002(7)
 C9 0.0178(5) 0.0262(5) 0.0205(5) 0.0032(4) 0.0038(4) 0.0028(4)
 H9 0.025(8) 0.061(11) 0.048(9) 0.008(7) 0.001(7) 0.014(7)
 C10 0.0252(5) 0.0261(5) 0.0204(5) 0.0033(4) 0.0057(4) 0.0060(4)
 H10 0.049(9) 0.061(11) 0.036(9) 0.016(8) 0.017(7) 0.027(8)
 C11 0.0237(5) 0.0212(5) 0.0221(5) 0.0008(4) 0.0100(4) 0.0039(4)
 H11 0.050(9) 0.030(9) 0.048(9) -0.013(6) 0.027(7) 0.003(6)
 C12 0.0167(5) 0.0160(5) 0.0201(5) 0.0005(3) 0.0085(4) 0.0007(3)
 C13 0.0171(5) 0.0192(5) 0.0295(6) -0.0017(4) 0.0105(4) -0.0004(4)
 H13A 0.028(8) 0.036(10) 0.073(11) 0.003(6) 0.030(8) 0.017(8)
 H13B 0.027(8) 0.047(9) 0.032(9) 0.005(6) -0.001(6) -0.004(7)
 C14 0.0166(5) 0.0190(5) 0.0280(5) 0.0003(4) 0.0109(4) 0.0013(4)
 C15 0.0378(7) 0.0310(7) 0.0390(7) -0.0053(5) 0.0257(6) -0.0086(5)
 H15A 0.079(13) 0.039(11) 0.119(15) -0.016(9) 0.068(11) -0.016(10)
 H15B 0.052(11) 0.123(17) 0.041(10) -0.014(10) 0.017(8) -0.028(10)
 C16 0.0359(7) 0.0295(7) 0.0370(7) 0.0049(5) 0.0166(5) -0.0037(5)
 H16A 0.057(11) 0.050(11) 0.094(12) 0.015(8) 0.042(9) -0.023(9)
 H16B 0.070(12) 0.033(10) 0.104(14) -0.008(8) 0.056(11) 0.006(9)
 H16C 0.093(14) 0.074(14) 0.056(12) 0.029(10) 0.012(10) -0.026(10)

loop_
  _geom_bond_atom_site_label_1
  _geom_bond_atom_site_label_2
  _geom_bond_distance
  _geom_bond_site_symmetry_2
  _geom_bond_publ_flag
 Cl1 C1 1.7334(10) . ?
 H1 N1 1.016(14) . ?
 O1 C14 1.2097(11) . ?
 N1 C6 1.3938(12) . ?
 N1 C7 1.4154(11) . ?
 C1 C2 1.3906(14) . ?
 C1 C6 1.4094(12) . ?
 O2 C14 1.3241(11) . ?
 O2 C15 1.4524(13) . ?
 C2 H2 1.099(12) . ?
 C2 C3 1.3926(15) . ?
 Cl2 C5 1.7350(10) . ?
 C3 H3 1.098(12) . ?
 C3 C4 1.3897(15) . ?
 C4 H4 1.084(13) . ?
 C4 C5 1.3859(13) . ?
 C5 C6 1.4082(13) . ?
 C7 C8 1.3987(12) . ?
 C7 C12 1.4081(12) . ?
 C8 H8 1.081(12) . ?
 C8 C9 1.3912(13) . ?
 C9 H9 1.081(12) . ?
 C9 C10 1.3946(14) . ?
 C10 H10 1.084(12) . ?
 C10 C11 1.3910(14) . ?
 C11 H11 1.085(12) . ?
 C11 C12 1.3954(13) . ?
 C12 C13 1.5101(13) . ?
 C13 H13A 1.088(12) . ?
 C13 H13B 1.086(12) . ?
 C13 C14 1.5165(13) . ?
 C15 H15A 1.067(15) . ?
 C15 H15B 1.072(15) . ?
 C15 C16 1.4996(17) . ?
 C16 H16A 1.096(13) . ?
 C16 H16B 1.092(14) . ?
 C16 H16C 1.080(17) . ?

loop_
  _geom_angle_atom_site_label_1
  _geom_angle_atom_site_label_2
  _geom_angle_atom_site_label_3
  _geom_angle
  _geom_angle_site_symmetry_1
  _geom_angle_site_symmetry_3
  _geom_angle_publ_flag
 C6 N1 H1 115.3(8) . . ?
 C7 N1 H1 112.0(8) . . ?
 C7 N1 C6 122.52(8) . . ?
 C2 C1 Cl1 118.03(7) . . ?
 C6 C1 Cl1 119.68(7) . . ?
 C6 C1 C2 122.23(9) . . ?
 C15 O2 C14 118.36(8) . . ?
 H2 C2 C1 120.5(7) . . ?
 C3 C2 C1 119.80(9) . . ?
 C3 C2 H2 119.7(7) . . ?
 H3 C3 C2 120.3(7) . . ?
 C4 C3 C2 119.70(9) . . ?
 C4 C3 H3 120.0(7) . . ?
 H4 C4 C3 120.8(6) . . ?
 C5 C4 C3 119.73(10) . . ?
 C5 C4 H4 119.5(6) . . ?
 C4 C5 Cl2 118.50(8) . . ?
 C6 C5 Cl2 118.87(7) . . ?
 C6 C5 C4 122.64(9) . . ?
 C1 C6 N1 122.13(8) . . ?
 C5 C6 N1 121.89(8) . . ?
 C5 C6 C1 115.85(8) . . ?
 C8 C7 N1 121.77(8) . . ?
 C12 C7 N1 118.77(8) . . ?
 C12 C7 C8 119.45(8) . . ?
 H8 C8 C7 117.7(7) . . ?
 C9 C8 C7 120.61(9) . . ?
 C9 C8 H8 121.7(7) . . ?
 H9 C9 C8 121.0(7) . . ?
 C10 C9 C8 120.24(9) . . ?
 C10 C9 H9 118.8(7) . . ?
 H10 C10 C9 120.3(7) . . ?
 C11 C10 C9 119.18(9) . . ?
 C11 C10 H10 120.5(7) . . ?
 H11 C11 C10 120.6(7) . . ?
 C12 C11 C10 121.47(9) . . ?
 C12 C11 H11 117.9(7) . . ?
 C11 C12 C7 119.05(8) . . ?
 C13 C12 C7 120.80(8) . . ?
 C13 C12 C11 120.15(8) . . ?
 H13A C13 C12 111.0(7) . . ?
 H13B C13 C12 110.5(6) . . ?
 H13B C13 H13A 110.0(10) . . ?
 C14 C13 C12 110.58(8) . . ?
 C14 C13 H13A 108.6(7) . . ?
 C14 C13 H13B 106.0(7) . . ?
 O2 C14 O1 124.25(9) . . ?
 C13 C14 O1 123.70(9) . . ?
 C13 C14 O2 112.04(8) . . ?
 H15A C15 O2 109.2(8) . . ?
 H15B C15 O2 106.0(9) . . ?
 H15B C15 H15A 110.4(12) . . ?
 C16 C15 O2 109.29(9) . . ?
 C16 C15 H15A 111.1(9) . . ?
 C16 C15 H15B 110.7(8) . . ?
 H16A C16 C15 111.4(8) . . ?
 H16B C16 C15 111.5(8) . . ?
 H16B C16 H16A 108.3(12) . . ?
 H16C C16 C15 110.4(10) . . ?
 H16C C16 H16A 106.9(11) . . ?
 H16C C16 H16B 108.2(12) . . ?

loop_
  _geom_torsion_atom_site_label_1
  _geom_torsion_atom_site_label_2
  _geom_torsion_atom_site_label_3
  _geom_torsion_atom_site_label_4
  _geom_torsion
  _geom_torsion_site_symmetry_1
  _geom_torsion_site_symmetry_2
  _geom_torsion_site_symmetry_3
  _geom_torsion_site_symmetry_4
  _geom_torsion_publ_flag
 Cl1 C1 C2 C3 -175.30(8) . . . . ?
 Cl1 C1 C6 N1 -1.57(9) . . . . ?
 Cl1 C1 C6 C5 174.30(7) . . . . ?
 O1 C14 O2 C15 -1.04(13) . . . . ?
 O1 C14 C13 C12 -63.75(11) . . . . ?
 N1 C6 C1 C2 -178.76(9) . . . . ?
 N1 C6 C5 Cl2 -1.98(9) . . . . ?
 N1 C6 C5 C4 177.53(8) . . . . ?
 N1 C7 C8 C9 -178.94(9) . . . . ?
 N1 C7 C12 C11 178.37(8) . . . . ?
 N1 C7 C12 C13 -1.52(10) . . . . ?
 C1 C2 C3 C4 0.40(11) . . . . ?
 C1 C6 C5 Cl2 -177.86(6) . . . . ?
 C1 C6 C5 C4 1.65(10) . . . . ?
 O2 C14 C13 C12 115.30(8) . . . . ?
 C2 C3 C4 C5 -1.61(12) . . . . ?
 Cl2 C5 C4 C3 -179.94(7) . . . . ?
 C3 C4 C5 C6 0.55(11) . . . . ?
 C7 C8 C9 C10 0.51(11) . . . . ?
 C7 C12 C11 C10 0.72(10) . . . . ?
 C7 C12 C13 C14 79.17(9) . . . . ?
 C8 C9 C10 C11 -0.62(11) . . . . ?
 C9 C10 C11 C12 0.01(12) . . . . ?
 C10 C11 C12 C13 -179.39(9) . . . . ?
 C11 C12 C13 C14 -100.72(10) . . . . ?

loop_
  _refln_index_h
  _refln_index_k
  _refln_index_l
  _refln_F_squared_calc
  _refln_F_squared_meas
  _refln_F_squared_sigma
  _refln_F_squared_weight
  _refln_observed_status
-14 0 4 370.836 401.797 24.593 3.197 o
-14 0 6 1069.770 1122.530 80.275 0.314 o
-14 1 4 83.998 117.819 15.998 8.875 o
-14 1 5 1.402 1.571 4.806 101.772 o
-14 1 6 0.466 274.496 40.784 1.408 o
-13 0 2 64.624 58.747 10.666 19.931 o
-13 0 4 257.057 274.487 23.053 3.955 o
-13 0 6 435.608 431.642 29.001 2.328 o
-13 0 8 2.155 3.285 4.884 98.485 o
-13 0 10 20.620 19.935 9.275 27.147 o
-13 1 1 33.712 35.186 7.178 44.372 o
-13 1 2 477.884 492.286 15.681 5.176 o
-13 1 3 11.592 11.851 5.610 74.094 o
-13 1 4 352.229 349.393 14.455 7.333 o
-13 1 5 60.618 73.439 6.811 46.155 o
-13 1 6 62.680 62.758 7.948 34.871 o
-13 1 7 38.951 39.649 7.073 45.325 o
-13 1 8 23.336 20.371 6.242 59.245 o
-13 1 9 62.100 57.217 6.250 54.585 o
-13 1 10 16.224 17.822 5.131 87.769 o
-13 2 1 19.673 20.087 6.483 55.164 o
-13 2 2 20.059 22.726 6.538 54.194 o
-13 2 3 71.388 90.966 9.275 25.465 o
-13 2 4 28.023 29.340 6.442 55.222 o
-13 2 5 70.169 96.368 8.045 33.023 o
-13 2 6 61.346 63.268 8.109 33.626 o
-13 2 7 100.709 104.555 7.198 37.769 o
-13 2 8 17.004 14.573 5.421 78.825 o
-13 2 9 454.958 446.861 13.568 6.398 o
-13 2 10 28.149 41.066 5.841 66.290 o
-13 3 1 7.584 7.196 5.044 91.928 o
-13 3 2 229.201 235.096 11.527 12.895 o
-13 3 3 8.783 12.954 6.145 61.932 o
-13 3 4 15.292 10.123 5.525 76.203 o
-13 3 5 209.220 212.923 9.780 17.168 o
-13 3 6 183.009 196.654 10.242 17.042 o
-13 3 7 33.487 33.450 7.093 45.456 o
-13 3 8 0.308 3.866 4.274 128.639 o
-13 3 9 152.645 166.520 9.410 20.963 o
-13 4 1 182.498 186.819 10.980 15.429 o
-13 4 2 1.271 2.440 4.434 119.548 o
-13 4 3 160.418 163.422 9.398 20.784 o
-13 4 4 258.701 273.861 12.293 10.936 o
-13 4 5 127.944 127.615 10.066 20.056 o
-13 4 6 220.146 234.619 11.695 12.798 o
-13 4 7 0.947 1.234 4.115 138.835 o
-13 4 8 0.016 -1.999 4.372 123.099 o
-13 4 9 20.355 17.586 19.207 6.369 o
-13 5 2 3.914 6.207 4.682 106.920 o
-13 5 3 302.612 303.565 12.241 10.069 o
-13 5 4 45.182 44.918 8.083 34.734 o
-13 5 5 0.045 0.746 3.460 196.472 o
-13 5 6 287.851 284.533 12.046 10.673 o
-13 5 7 3.493 5.173 5.909 67.265 o
-12 0 2 0.765 -0.505 5.795 70.063 o
-12 0 4 299.942 319.900 16.819 6.382 o
-12 0 6 24.483 27.433 7.108 45.733 o
-12 0 8 992.882 965.360 28.104 1.433 o
-12 0 10 428.805 420.594 25.068 2.972 o
-12 0 12 93.362 89.071 9.604 23.327 o
-12 1 1 101.522 116.359 7.923 31.743 o
-12 1 2 13.621 15.608 4.711 104.245 o
-12 1 3 277.917 281.124 9.659 14.283 o
-12 1 4 268.807 255.581 9.684 14.879 o
-12 1 5 369.524 371.642 12.338 8.517 o
-12 1 6 241.243 246.886 9.810 15.589 o
-12 1 7 37.943 37.217 6.003 62.238 o
-12 1 8 11.738 12.432 3.918 150.396 o
-12 1 9 6.889 10.268 4.315 125.223 o
-12 1 10 1.887 1.491 3.259 221.030 o
-12 1 11 60.026 65.726 6.370 52.525 o
-12 1 12 29.556 30.083 5.273 81.133 o
-12 2 1 260.780 271.783 10.385 13.662 o
-12 2 2 301.873 300.786 11.922 10.448 o
-12 2 3 256.047 278.348 12.832 10.294 o
-12 2 4 446.552 455.605 15.456 5.597 o
-12 2 5 6.393 5.364 3.839 158.409 o
-12 2 6 65.611 77.109 6.659 47.513 o
-12 2 7 15.872 18.502 4.776 101.025 o
-12 2 8 63.988 66.188 7.353 40.137 o
-12 2 9 130.871 165.373 11.425 15.673 o
-12 2 10 65.731 66.641 6.755 46.717 o
-12 2 11 66.738 82.273 11.555 16.924 o
-12 2 12 6.862 9.167 4.730 104.421 o
-12 3 1 16.281 15.264 5.329 81.556 o
-12 3 2 52.891 54.679 7.087 43.998 o
-12 3 3 254.915 268.509 10.213 14.144 o
-12 3 4 523.248 530.980 14.237 5.232 o
-12 3 5 11.826 7.011 4.950 95.125 o
-12 3 6 164.244 173.940 8.291 24.648 o
-12 3 7 18.790 13.678 5.243 84.081 o
-12 3 8 4.845 4.715 3.711 169.745 o
-12 3 9 273.106 266.227 9.738 14.501 o
-12 3 10 48.025 56.688 8.291 32.810 o
-12 3 11 0.056 2.858 3.685 173.086 o
-12 4 1 0.003 2.672 3.583 183.157 o
-12 4 2 24.230 25.965 6.459 55.219 o
-12 4 3 203.637 206.877 9.755 17.505 o
-12 4 4 1.632 8.254 4.670 107.590 o
-12 4 5 36.431 40.637 6.398 55.074 o
-12 4 6 179.921 181.980 9.089 20.738 o
-12 4 7 143.436 147.018 9.015 23.188 o
-12 4 8 135.305 131.822 8.179 27.870 o
-12 4 9 138.535 141.480 8.975 23.664 o
-12 4 10 689.115 680.199 21.404 2.687 o
-12 4 11 175.482 197.495 12.227 12.994 o
-12 5 1 70.905 92.278 8.880 27.601 o
-12 5 2 10.953 14.534 4.767 102.183 o
-12 5 3 28.448 21.142 4.603 106.215 o
-12 5 4 14.276 14.917 4.975 93.591 o
-12 5 5 344.427 339.262 11.389 9.955 o
-12 5 6 201.387 200.357 10.890 15.034 o
-12 5 7 46.675 62.016 7.148 43.438 o
-12 5 8 219.366 232.771 10.448 15.103 o
-12 5 9 134.380 135.038 8.085 28.346 o
-12 5 10 11.217 7.072 4.095 138.467 o
-12 6 1 52.426 53.235 8.086 34.329 o
-12 6 2 265.467 238.821 9.793 15.022 o
-12 6 3 1.666 1.886 3.689 172.602 o
-12 6 4 293.376 287.937 11.313 11.432 o
-12 6 5 16.406 12.154 5.171 86.686 o
-12 6 6 67.145 73.521 8.003 34.000 o
-12 6 7 117.075 130.175 8.014 29.877 o
-12 6 8 37.380 31.926 6.322 56.601 o
-12 6 9 34.198 35.120 7.156 44.615 o
-12 7 1 154.785 153.748 9.543 20.648 o
-12 7 2 3.998 4.032 4.840 100.158 o
-12 7 3 37.661 42.332 5.510 72.940 o
-12 7 4 92.400 96.328 7.412 36.823 o
-12 7 5 75.774 77.054 9.074 26.596 o
-12 7 6 134.273 139.993 8.689 25.156 o
-12 7 7 86.543 97.001 8.068 32.053 o
-12 7 8 50.608 58.353 6.568 50.756 o
-11 0 2 127.135 139.434 10.761 17.745 o
-11 0 4 204.134 197.820 11.291 14.197 o
-11 0 6 818.069 778.089 33.034 1.415 o
-11 0 8 229.682 236.140 13.116 10.603 o
-11 0 10 43.625 38.702 7.125 44.483 o
-11 0 12 5.900 9.260 5.072 90.975 o
-11 1 1 24.669 28.794 4.374 117.084 o
-11 1 2 382.256 383.312 10.650 9.576 o
-11 1 3 1.810 1.144 2.660 331.383 o
-11 1 4 1120.760 1067.590 20.650 1.573 o
-11 1 5 39.041 41.765 5.154 82.496 o
-11 1 6 501.419 491.513 12.614 6.173 o
-11 1 7 1.340 1.536 2.896 279.882 o
-11 1 8 35.675 36.325 4.889 92.140 o
-11 1 9 29.870 28.583 5.153 84.871 o
-11 1 10 20.196 16.266 3.979 143.336 o
-11 1 11 191.770 206.313 8.904 20.352 o
-11 1 12 18.038 16.676 4.943 94.303 o
-11 1 13 315.923 290.049 15.226 7.398 o
-11 2 1 167.934 159.184 8.343 24.618 o
-11 2 2 0.048 1.972 2.919 275.866 o
-11 2 3 200.882 198.102 8.719 20.723 o
-11 2 4 2.315 3.595 3.708 170.632 o
-11 2 5 0.046 -1.717 3.327 212.623 o
-11 2 6 0.103 1.969 2.812 297.184 o
-11 2 7 492.567 502.104 13.790 5.737 o
-11 2 8 1.662 4.298 3.239 223.444 o
-11 2 9 309.229 321.183 9.342 13.311 o
-11 2 10 7.717 13.195 4.015 144.026 o
-11 2 11 247.500 249.339 8.767 17.591 o
-11 2 12 13.427 12.055 4.430 117.900 o
-11 2 13 124.226 124.893 11.333 16.382 o
-11 3 1 58.605 59.656 5.698 64.775 o
-11 3 2 26.432 22.876 5.951 64.764 o
-11 3 3 142.041 143.717 8.398 26.087 o
-11 3 4 545.332 554.194 13.147 5.335 o
-11 3 5 73.002 75.706 6.492 49.072 o
-11 3 6 21.901 23.455 4.642 105.491 o
-11 3 7 181.142 182.791 8.820 21.586 o
-11 3 8 5.331 6.449 3.992 146.629 o
-11 3 9 48.914 58.304 5.419 72.486 o
-11 3 10 342.781 331.784 11.793 9.661 o
-11 3 11 192.101 179.012 8.762 21.389 o
-11 3 12 18.391 20.938 4.439 115.881 o
-11 3 13 105.806 112.887 6.716 41.427 o
-11 4 1 97.263 109.338 7.225 37.614 o
-11 4 2 406.172 392.896 10.502 9.196 o
-11 4 3 237.418 233.125 9.726 16.091 o
-11 4 4 23.983 23.955 4.437 114.612 o
-11 4 5 330.750 326.842 11.754 9.932 o
-11 4 6 451.435 452.473 12.417 6.973 o
-11 4 7 72.242 81.481 6.836 44.622 o
-11 4 8 190.285 198.590 8.439 22.136 o
-11 4 9 33.068 36.745 5.182 82.936 o
-11 4 10 38.492 30.669 5.340 78.046 o
-11 4 11 44.486 53.012 5.286 76.989 o
-11 4 12 89.272 99.944 7.057 40.148 o
-11 5 1 0.683 1.369 3.559 185.635 o
-11 5 2 132.573 132.630 7.791 30.226 o
-11 5 3 128.256 133.187 6.617 39.037 o
-11 5 4 12.909 13.343 4.671 106.217 o
-11 5 5 182.213 191.137 8.685 21.826 o
-11 5 6 0.273 -0.167 2.975 265.863 o
-11 5 7 71.929 89.055 5.964 56.140 o
-11 5 8 389.177 406.570 12.752 7.755 o
-11 5 9 99.873 104.764 8.739 27.124 o
-11 5 10 709.721 706.284 17.412 3.145 o
-11 5 11 159.687 142.545 9.726 20.050 o
-11 5 12 30.418 33.886 5.670 70.302 o
-11 6 1 50.317 45.652 5.725 66.212 o
-11 6 2 16.856 17.690 5.491 76.762 o
-11 6 3 59.206 66.362 6.506 50.597 o
-11 6 4 18.391 20.299 5.400 79.089 o
-11 6 5 118.970 133.882 7.544 32.678 o
-11 6 6 54.064 73.526 7.796 36.297 o
-11 6 7 59.168 55.231 5.636 66.282 o
-11 6 8 188.839 195.204 9.129 19.994 o
-11 6 9 141.118 157.917 9.387 21.612 o
-11 6 10 0.010 -1.276 4.193 133.882 o
-11 6 11 32.185 41.913 6.312 56.780 o
-11 7 1 295.843 292.593 11.199 11.483 o
-11 7 2 13.849 10.611 4.136 135.017 o
-11 7 3 359.297 346.910 10.692 10.289 o
-11 7 4 237.643 234.877 9.318 16.954 o
-11 7 5 384.928 378.317 11.951 8.550 o
-11 7 6 0.160 0.467 3.444 198.361 o
-11 7 7 40.666 50.790 5.375 75.406 o
-11 7 8 524.184 505.989 15.533 4.890 o
-11 7 9 92.485 97.253 7.441 36.538 o
-11 7 10 16.493 14.803 4.302 124.141 o
-11 8 1 90.147 101.690 8.050 31.881 o
-11 8 2 85.760 89.999 7.306 38.432 o
-11 8 3 390.981 378.669 12.842 7.840 o
-11 8 4 0.479 -1.134 3.006 260.234 o
-11 8 5 115.527 126.858 7.885 30.871 o
-11 8 6 130.712 137.618 8.529 26.148 o
-11 8 7 198.647 198.261 9.669 18.031 o
-11 8 8 1.884 -0.029 3.399 203.347 o
-11 8 9 0.478 -1.222 3.744 167.846 o
-11 9 2 15.243 14.309 4.687 105.151 o
-11 9 3 6.486 14.646 5.070 90.815 o
-11 9 4 4.332 5.284 4.374 122.463 o
-11 9 5 1.149 5.719 3.832 159.812 o
-11 9 6 15.369 14.601 5.183 86.260 o
-10 0 2 36.228 38.950 5.903 64.337 o
-10 0 4 51.236 63.189 7.628 38.186 o
-10 0 6 146.709 169.232 12.145 13.816 o
-10 0 8 55.730 46.714 6.237 55.936 o
-10 0 10 2125.240 2039.420 50.401 0.369 o
-10 0 12 953.409 886.544 30.305 1.399 o
-10 0 14 14.627 15.341 14.728 10.829 o
-10 1 1 38.247 36.821 4.506 106.515 o
-10 1 2 28.540 25.255 4.395 115.563 o
-10 1 3 618.898 621.627 13.176 4.567 o
-10 1 4 191.331 192.562 9.858 17.854 o
-10 1 5 4.393 4.229 2.881 280.816 o
-10 1 6 648.911 647.907 13.807 4.170 o
-10 1 7 2781.720 2746.740 42.955 0.276 o
-10 1 8 326.424 331.459 9.360 12.679 o
-10 1 9 15.710 13.728 3.407 195.775 o
-10 1 10 16.852 17.957 4.756 101.754 o
-10 1 11 1.741 4.557 3.035 254.239 o
-10 1 12 5.240 3.105 3.422 199.592 o
-10 1 13 26.343 17.542 3.914 145.857 o
-10 1 14 63.585 53.503 11.182 18.234 o
-10 2 1 44.296 45.013 4.308 112.466 o
-10 2 2 173.413 186.272 7.636 26.669 o
-10 2 3 801.879 773.506 15.181 2.995 o
-10 2 4 340.667 338.488 9.370 12.205 o
-10 2 5 410.027 412.835 10.529 8.945 o
-10 2 6 941.437 927.100 17.345 2.191 o
-10 2 7 52.941 53.427 4.703 92.889 o
-10 2 8 175.964 187.750 8.271 23.757 o
-10 2 9 116.758 123.165 6.518 41.682 o
-10 2 10 1.981 0.903 2.513 371.027 o
-10 2 11 10.608 11.972 4.180 132.686 o
-10 2 12 4.774 2.379 3.157 234.442 o
-10 2 13 114.511 104.601 6.549 42.623 o
-10 2 14 0.428 3.812 8.134 35.560 o
-10 3 1 24.963 28.701 3.910 144.673 o
-10 3 2 324.889 316.536 9.379 12.895 o
-10 3 3 6.538 9.639 3.677 172.027 o
-10 3 4 5.091 5.273 3.415 200.077 o
-10 3 5 997.213 991.547 18.491 1.938 o
-10 3 6 691.649 725.844 15.313 3.498 o
-10 3 7 15.556 13.088 3.494 186.611 o
-10 3 8 305.317 302.373 9.692 13.178 o
-10 3 9 104.068 109.944 7.028 38.785 o
-10 3 10 28.583 31.465 5.051 88.130 o
-10 3 11 730.276 683.327 14.813 3.502 o
-10 3 12 76.787 83.775 6.570 47.312 o
-10 3 13 27.413 19.118 4.693 102.718 o
-10 3 14 102.200 88.552 16.338 8.507 o
-10 4 1 12.132 13.585 3.610 176.206 o
-10 4 2 51.544 61.047 5.383 72.704 o
-10 4 3 0.016 0.135 2.653 334.243 o
-10 4 4 78.369 83.575 5.329 67.006 o
-10 4 5 459.395 452.533 10.905 7.678 o
-10 4 6 2.277 3.726 3.197 229.220 o
-10 4 7 550.522 538.529 11.798 5.799 o
-10 4 8 54.393 64.468 6.091 57.643 o
-10 4 9 53.648 68.317 6.312 53.895 o
-10 4 10 911.342 910.780 18.161 2.216 o
-10 4 11 11.804 8.850 4.505 114.489 o
-10 4 12 435.934 418.142 16.340 5.430 o
-10 4 13 303.242 291.765 18.590 5.504 o
-10 5 1 28.313 28.112 4.644 103.805 o
-10 5 2 830.773 840.492 18.486 2.461 o
-10 5 3 14.202 15.005 3.409 195.887 o
-10 5 4 7.203 11.592 3.800 160.807 o
-10 5 5 1.259 3.727 2.969 265.945 o
-10 5 6 1.644 3.246 3.929 152.098 o
-10 5 7 538.741 566.685 13.142 5.339 o
-10 5 8 244.901 249.315 9.283 16.535 o
-10 5 9 251.397 249.014 8.557 17.930 o
-10 5 10 88.307 104.180 6.426 46.835 o
-10 5 11 22.211 17.157 4.177 129.938 o
-10 5 12 86.609 98.462 6.767 43.408 o
-10 5 13 91.540 90.191 9.748 22.730 o
-10 6 1 246.607 252.991 9.400 16.167 o
-10 6 2 28.372 25.648 5.217 83.241 o
-10 6 3 29.339 33.892 4.786 97.313 o
-10 6 4 723.734 701.154 16.676 3.212 o
-10 6 5 138.434 146.504 7.553 30.822 o
-10 6 6 610.729 610.027 13.600 4.555 o
-10 6 7 39.948 50.660 5.847 64.535 o
-10 6 8 12.287 14.636 5.087 89.774 o
-10 6 9 19.144 24.971 4.447 114.971 o
-10 6 10 8.666 8.671 4.240 129.524 o
-10 6 11 263.630 260.089 9.084 16.120 o
-10 6 12 17.644 16.023 4.574 109.867 o
-10 7 1 318.969 293.919 9.321 13.451 o
-10 7 2 133.484 135.871 8.424 26.582 o
-10 7 3 91.091 94.379 6.610 44.919 o
-10 7 4 38.659 30.118 4.582 104.002 o
-10 7 5 4.464 6.735 3.902 153.532 o
-10 7 6 6.641 8.681 3.706 169.459 o
-10 7 7 61.509 65.865 6.420 51.649 o
-10 7 8 22.104 20.246 4.877 96.074 o
-10 7 9 267.352 257.560 8.656 16.911 o
-10 7 10 180.204 178.265 8.180 24.150 o
-10 7 11 279.347 268.381 11.255 11.976 o
-10 8 1 295.757 285.923 10.360 12.675 o
-10 8 2 36.825 31.655 5.840 65.953 o
-10 8 3 179.801 162.270 7.892 25.856 o
-10 8 4 343.688 336.047 10.616 10.773 o
-10 8 5 743.514 713.311 16.096 3.199 o
-10 8 6 122.150 134.912 8.417 27.200 o
-10 8 7 264.856 272.226 11.014 12.580 o
-10 8 8 9.926 7.423 3.974 147.088 o
-10 8 9 33.234 28.294 4.748 98.582 o
-10 8 10 180.520 168.910 8.355 23.677 o
-10 9 1 55.394 51.395 6.335 54.160 o
-10 9 2 217.389 208.791 8.456 20.558 o
-10 9 3 2.860 2.477 3.515 189.732 o
-10 9 4 261.539 280.725 11.913 11.315 o
-10 9 5 91.541 83.363 6.029 52.911 o
-10 9 6 1.646 5.636 3.776 164.488 o
-10 9 7 0.512 3.254 2.931 273.257 o
-10 9 8 239.197 249.525 10.673 13.972 o
-10 9 9 98.456 105.583 9.110 25.234 o
-10 10 1 9.756 6.389 4.704 105.465 o
-10 10 2 52.988 57.790 6.461 52.160 o
-10 10 3 74.993 66.460 6.730 46.274 o
-10 10 4 439.315 419.212 12.313 7.354 o
-10 10 5 1.228 7.402 4.738 104.564 o
-10 10 6 199.042 188.218 7.676 24.811 o
-10 10 7 139.695 131.141 8.266 27.197 o
-9 0 2 2907.580 2813.140 62.364 0.212 o
-9 0 4 892.782 859.095 19.818 2.182 o
-9 0 6 2131.860 2112.210 43.679 0.402 o
-9 0 8 48.348 49.851 5.141 80.584 o
-9 0 10 528.454 526.988 17.587 4.214 o
-9 0 12 376.262 353.092 13.376 7.795 o
-9 0 14 54.166 96.012 29.559 2.678 o
-9 1 1 14.286 12.549 3.267 213.276 o
-9 1 2 0.126 0.428 2.398 408.868 o
-9 1 3 44.490 53.044 4.045 123.932 o
-9 1 4 1817.630 1788.140 26.249 0.664 o
-9 1 5 3.205 3.556 2.498 373.671 o
-9 1 6 1101.390 1098.170 18.409 1.677 o
-9 1 7 4.390 4.391 2.565 353.459 o
-9 1 8 106.993 118.817 5.391 56.926 o
-9 1 9 151.518 161.397 6.587 35.443 o
-9 1 10 13.591 13.040 3.358 202.414 o
-9 1 11 19.003 19.658 3.805 156.066 o
-9 1 12 0.066 -3.755 3.012 259.440 o
-9 1 13 13.611 15.286 3.663 170.563 o
-9 1 14 42.089 33.976 9.593 25.049 o
-9 1 15 456.556 497.711 22.353 3.372 o
-9 2 1 724.165 703.833 13.109 3.748 o
-9 2 2 1.154 2.150 2.392 409.489 o
-9 2 3 155.269 153.542 5.197 47.084 o
-9 2 4 710.259 699.543 11.447 4.101 o
-9 2 5 1594.200 1575.230 24.849 0.833 o
-9 2 6 443.269 463.136 10.729 7.925 o
-9 2 7 136.598 147.825 5.427 48.471 o
-9 2 8 757.832 736.049 14.797 3.279 o
-9 2 9 650.027 652.954 13.684 4.174 o
-9 2 10 148.815 160.783 7.011 32.869 o
-9 2 11 161.000 166.134 7.135 30.879 o
-9 2 12 0.012 2.207 2.749 310.922 o
-9 2 13 488.541 459.573 18.019 4.438 o
-9 2 14 12.619 17.014 9.924 23.804 o
-9 3 1 11.025 10.648 3.003 253.572 o
-9 3 2 0.469 3.438 2.590 349.519 o
-9 3 3 165.715 154.487 5.805 40.040 o
-9 3 4 224.347 225.634 7.171 23.905 o
-9 3 5 204.974 212.105 6.906 26.760 o
-9 3 6 650.736 664.444 13.948 4.086 o
-9 3 7 284.893 298.303 8.279 16.201 o
-9 3 8 538.794 527.694 14.979 4.902 o
-9 3 9 139.287 142.156 6.464 38.670 o
-9 3 10 315.017 315.352 9.643 12.819 o
-9 3 11 119.972 112.959 5.970 47.696 o
-9 3 12 279.735 267.408 8.392 16.783 o
-9 3 13 497.784 461.708 19.072 4.092 o
-9 3 14 19.619 19.015 7.636 39.947 o
-9 4 1 144.391 145.788 6.447 38.054 o
-9 4 2 2170.870 2141.230 34.423 0.447 o
-9 4 3 692.152 683.857 13.368 3.920 o
-9 4 4 4.540 4.142 2.977 263.203 o
-9 4 5 247.164 251.984 8.344 18.554 o
-9 4 6 103.342 106.992 7.028 38.973 o
-9 4 7 253.422 250.543 7.538 20.341 o
-9 4 8 1359.620 1359.750 21.953 1.119 o
-9 4 9 74.536 81.151 6.215 52.482 o
-9 4 10 14.891 14.597 4.139 134.193 o
-9 4 11 133.594 128.430 7.369 33.016 o
-9 4 12 15.288 17.350 4.118 135.166 o
-9 4 13 0.265 2.706 3.762 166.123 o
-9 4 14 147.353 158.899 11.674 14.869 o
-9 5 1 813.578 777.736 15.998 2.856 o
-9 5 2 15.055 11.648 3.198 222.050 o
-9 5 3 212.924 223.338 7.494 23.567 o
-9 5 4 772.563 770.731 16.549 2.938 o
-9 5 5 711.118 702.921 14.916 3.526 o
-9 5 6 17.589 16.670 3.590 175.687 o
-9 5 7 50.201 56.736 5.633 67.484 o
-9 5 8 0.014 4.197 3.126 240.352 o
-9 5 9 4.436 6.710 3.480 192.707 o
-9 5 10 808.777 794.190 16.381 2.803 o
-9 5 11 55.091 61.323 5.211 76.365 o
-9 5 12 389.436 393.958 20.975 4.072 o
-9 5 13 60.832 59.766 8.379 31.696 o
-9 6 1 450.338 446.409 11.492 7.514 o
-9 6 2 773.632 771.282 14.746 3.155 o
-9 6 3 7.638 7.957 2.983 259.603 o
-9 6 4 11.955 9.164 3.412 197.606 o
-9 6 5 4.454 5.635 3.084 245.047 o
-9 6 6 13.848 8.311 3.263 214.994 o
-9 6 7 34.200 34.662 4.635 102.289 o
-9 6 8 87.773 95.365 6.478 46.748 o
-9 6 9 75.784 88.641 6.888 43.445 o
-9 6 10 820.666 795.451 17.048 2.693 o
-9 6 11 53.955 65.434 6.882 46.053 o
-9 6 12 256.026 241.795 10.655 13.692 o
-9 6 13 4.744 4.185 4.482 116.660 o
-9 7 1 2004.530 1954.400 33.716 0.513 o
-9 7 2 521.867 521.559 13.069 5.682 o
-9 7 3 439.398 429.954 11.417 7.805 o
-9 7 4 7.540 6.512 3.505 189.255 o
-9 7 5 528.076 522.909 13.164 5.592 o
-9 7 6 158.444 164.173 6.864 32.812 o
-9 7 7 242.944 238.765 8.410 18.861 o
-9 7 8 43.541 49.310 4.933 87.854 o
-9 7 9 244.614 264.089 9.872 15.114 o
-9 7 10 255.324 249.721 8.821 17.161 o
-9 7 11 6.009 5.650 3.815 160.434 o
-9 7 12 164.603 147.069 7.524 29.146 o
-9 8 1 0.022 4.622 3.540 187.405 o
-9 8 2 15.154 15.191 3.177 223.790 o
-9 8 3 173.972 177.381 11.134 15.374 o
-9 8 4 166.978 167.720 7.812 26.838 o
-9 8 5 564.801 567.797 13.618 4.997 o
-9 8 6 209.186 196.977 7.634 24.086 o
-9 8 7 188.320 192.027 8.115 23.599 o
-9 8 8 32.237 36.082 4.531 107.012 o
-9 8 9 147.023 145.573 8.738 24.240 o
-9 8 10 0.471 1.383 3.490 193.020 o
-9 8 11 0.216 2.399 3.585 182.912 o
-9 9 1 195.345 191.690 8.432 22.084 o
-9 9 2 6.599 8.460 4.096 139.018 o
-9 9 3 143.896 137.873 6.992 34.414 o
-9 9 4 36.974 32.230 5.254 80.581 o
-9 9 5 58.382 71.114 6.582 49.409 o
-9 9 6 6.394 8.159 3.912 152.326 o
-9 9 7 30.823 33.549 4.877 93.695 o
-9 9 8 47.672 46.169 5.777 65.390 o
-9 9 9 27.505 25.613 4.086 132.839 o
-9 9 10 283.584 269.675 11.049 12.160 o
-9 10 1 63.003 72.324 5.689 63.403 o
-9 10 2 21.291 20.317 4.534 110.795 o
-9 10 3 146.061 142.184 8.216 26.814 o
-9 10 4 0.136 4.953 3.630 178.227 o
-9 10 5 4.760 6.485 3.469 193.865 o
-9 10 6 2.587 0.949 2.208 479.452 o
-9 10 7 88.900 84.957 6.073 52.527 o
-9 10 8 381.355 354.743 10.900 9.630 o
-9 10 9 156.012 157.014 8.791 23.365 o
-9 11 1 392.068 384.738 13.798 7.185 o
-9 11 2 2.560 1.069 2.756 308.476 o
-9 11 3 551.654 505.292 18.905 3.832 o
-9 11 4 145.792 140.009 8.138 27.287 o
-9 11 5 114.244 121.976 7.996 30.381 o
-9 11 6 179.716 167.808 8.034 25.074 o
-9 11 7 12.630 8.755 4.480 115.645 o
-8 0 2 367.936 350.063 10.486 10.290 o
-8 0 4 105.811 106.673 7.819 32.494 o
-8 0 6 90.135 95.857 5.523 60.069 o
-8 0 8 132.564 127.652 6.997 35.817 o
-8 0 10 54.060 62.084 6.631 49.456 o
-8 0 12 2952.330 2785.800 86.618 0.159 o
-8 0 14 229.568 226.227 25.281 3.422 o
-8 1 1 433.580 433.868 9.776 8.889 o
-8 1 2 110.264 107.942 4.667 69.709 o
-8 1 3 870.373 864.855 13.824 2.746 o
-8 1 4 31.380 38.749 3.366 183.599 o
-8 1 5 12.087 13.378 2.595 333.594 o
-8 1 6 995.130 988.906 15.768 2.107 o
-8 1 7 2321.640 2347.920 35.286 0.393 o
-8 1 8 969.777 968.494 16.083 2.166 o
-8 1 9 889.379 882.998 14.596 2.593 o
-8 1 10 295.725 290.071 7.456 17.479 o
-8 1 11 12.487 14.579 3.157 228.217 o
-8 1 12 3.392 7.121 2.772 302.851 o
-8 1 13 5.083 6.407 2.885 279.218 o
-8 1 14 8.617 12.120 7.651 40.045 o
-8 1 15 214.378 228.162 14.958 8.766 o
-8 2 1 1504.370 1447.630 21.467 0.983 o
-8 2 2 288.176 284.914 6.769 19.389 o
-8 2 3 108.465 109.103 4.648 70.420 o
-8 2 4 7.222 15.799 3.636 174.915 o
-8 2 5 2064.170 2024.740 30.301 0.513 o
-8 2 6 944.028 946.236 15.733 2.276 o
-8 2 7 409.639 407.072 8.722 10.379 o
-8 2 8 1285.650 1267.630 21.181 1.248 o
-8 2 9 9.380 8.334 2.634 329.645 o
-8 2 10 19.928 17.271 3.431 190.347 o
-8 2 11 23.892 39.536 6.429 55.392 o
-8 2 12 42.792 44.194 3.870 136.596 o
-8 2 13 5.114 6.352 3.595 180.625 o
-8 2 14 3.788 3.835 5.025 92.944 o
-8 2 15 185.928 187.898 15.110 9.011 o
-8 3 1 89.527 88.889 4.708 77.474 o
-8 3 2 21.082 19.511 3.257 208.717 o
-8 3 3 708.204 689.561 11.669 4.106 o
-8 3 4 654.215 640.301 11.432 4.655 o
-8 3 5 277.669 283.890 7.498 18.376 o
-8 3 6 8.418 7.533 2.833 286.967 o
-8 3 7 755.877 749.465 13.238 3.470 o
-8 3 8 1480.000 1460.940 23.050 0.967 o
-8 3 9 49.698 51.481 4.335 108.352 o
-8 3 10 279.204 272.357 8.075 17.349 o
-8 3 11 205.530 208.182 6.918 26.814 o
-8 3 12 26.932 25.706 3.870 147.371 o
-8 3 13 61.928 64.864 10.096 22.146 o
-8 3 14 103.039 129.557 14.492 10.578 o
-8 3 15 0.613 1.446 5.869 68.303 o
-8 4 1 200.451 200.404 6.507 29.396 o
-8 4 2 11.559 15.408 2.889 271.238 o
-8 4 3 517.759 503.662 9.431 7.255 o
-8 4 4 42.600 46.943 4.086 123.743 o
-8 4 5 673.119 681.963 11.291 4.414 o
-8 4 6 19.154 30.576 4.205 127.389 o
-8 4 7 685.458 672.977 12.365 4.167 o
-8 4 8 9.427 11.642 2.995 255.588 o
-8 4 9 232.664 237.063 7.390 22.307 o
-8 4 10 863.032 860.910 15.801 2.597 o
-8 4 11 14.801 14.625 3.894 151.182 o
-8 4 12 454.681 432.388 10.525 8.101 o
-8 4 13 2.002 -0.152 3.610 180.316 o
-8 4 14 286.155 287.854 14.840 7.962 o
-8 5 1 681.543 687.047 12.972 4.039 o
-8 5 2 138.472 142.175 6.263 40.458 o
-8 5 3 320.656 324.004 8.092 14.725 o
-8 5 4 1561.080 1551.510 24.007 0.871 o
-8 5 5 418.904 432.720 8.526 10.049 o
-8 5 6 197.012 203.815 6.099 31.594 o
-8 5 7 56.292 62.052 4.898 84.730 o
-8 5 8 5.743 7.011 2.678 322.545 o
-8 5 9 1822.680 1810.940 28.860 0.632 o
-8 5 10 249.774 258.134 8.173 18.720 o
-8 5 11 0.361 0.439 2.569 356.363 o
-8 5 12 2.042 5.040 3.527 188.341 o
-8 5 13 129.572 136.911 7.697 30.861 o
-8 5 14 101.003 98.695 10.770 18.656 o
-8 6 1 2.087 5.099 2.947 269.369 o
-8 6 2 144.312 153.177 5.939 41.872 o
-8 6 3 1016.890 1033.230 17.646 1.911 o
-8 6 4 35.279 39.517 3.767 148.127 o
-8 6 5 43.193 45.232 3.878 135.668 o
-8 6 6 1314.510 1335.220 22.674 1.151 o
-8 6 7 109.052 116.385 6.348 44.665 o
-8 6 8 542.308 547.883 11.323 5.995 o
-8 6 9 42.697 46.111 3.983 129.512 o
-8 6 10 16.798 15.459 4.316 123.232 o
-8 6 11 92.709 97.888 7.413 36.743 o
-8 6 12 68.121 78.668 6.214 53.364 o
-8 6 13 27.706 26.776 5.655 71.241 o
-8 6 14 9.396 2.208 5.440 79.124 o
-8 7 1 237.239 237.701 7.973 20.316 o
-8 7 2 585.666 558.047 12.469 5.211 o
-8 7 3 93.568 100.796 7.336 37.239 o
-8 7 4 368.815 364.136 9.976 10.617 o
-8 7 5 370.826 355.002 8.933 11.718 o
-8 7 6 42.633 57.798 4.888 88.602 o
-8 7 7 284.111 295.911 8.819 15.299 o
-8 7 8 302.094 303.588 8.714 14.743 o
-8 7 9 503.003 492.904 11.448 6.638 o
-8 7 10 0.575 3.815 3.620 179.202 o
-8 7 11 235.404 235.312 13.771 9.763 o
-8 7 12 0.004 2.412 2.877 283.903 o
-8 7 13 221.216 236.024 11.158 13.676 o
-8 8 1 57.914 55.393 4.247 108.504 o
-8 8 2 213.285 202.177 7.458 24.332 o
-8 8 3 528.160 518.806 11.506 6.213 o
-8 8 4 68.105 71.816 5.253 71.829 o
-8 8 5 0.124 0.833 2.573 355.321 o
-8 8 6 402.725 391.208 10.698 9.120 o
-8 8 7 1417.180 1395.590 25.289 0.988 o
-8 8 8 140.546 142.746 7.829 29.185 o
-8 8 9 223.052 222.863 7.823 21.890 o
-8 8 10 10.963 7.699 3.813 159.388 o
-8 8 11 9.084 3.936 3.671 172.697 o
-8 8 12 77.702 81.175 6.393 49.650 o
-8 9 1 43.024 45.938 4.796 92.935 o
-8 9 2 623.774 597.713 13.175 4.613 o
-8 9 3 227.493 225.761 8.668 19.128 o
-8 9 4 458.323 430.055 9.807 8.489 o
-8 9 5 24.656 18.555 3.922 145.682 o
-8 9 6 113.939 124.148 5.734 50.592 o
-8 9 7 31.285 29.578 4.021 134.967 o
-8 9 8 9.755 4.027 3.090 242.284 o
-8 9 9 2.348 3.524 3.512 190.117 o
-8 9 10 200.675 209.319 12.000 12.871 o
-8 9 11 103.608 102.513 7.062 38.829 o
-8 10 1 87.550 86.559 5.993 53.765 o
-8 10 2 11.176 12.776 3.499 187.824 o
-8 10 3 350.568 322.572 10.253 11.157 o
-8 10 4 98.492 97.962 5.880 53.024 o
-8 10 5 1.058 3.553 3.066 249.608 o
-8 10 6 573.722 543.449 15.033 4.621 o
-8 10 7 0.584 2.471 2.879 283.269 o
-8 10 8 149.106 151.517 8.251 26.227 o
-8 10 9 0.006 -0.425 3.058 251.597 o
-8 10 10 34.040 27.860 5.028 88.360 o
-8 11 1 445.067 413.898 12.723 7.092 o
-8 11 2 163.733 163.515 9.534 20.204 o
-8 11 3 11.207 8.832 3.896 152.607 o
-8 11 4 139.127 133.402 7.387 32.292 o
-8 11 5 15.299 16.073 4.025 141.443 o
-8 11 6 4.615 3.951 3.294 215.305 o
-8 11 7 31.487 28.594 4.915 92.607 o
-8 11 8 240.827 216.919 9.057 17.777 o
-8 12 1 9.395 9.807 5.299 83.170 o
-8 12 2 66.105 55.630 9.019 27.476 o
-8 12 3 575.480 580.592 44.028 1.053 o
-8 12 4 91.011 105.221 12.203 14.872 o
-8 12 5 0.166 5.868 7.137 46.175 o
-8 12 6 44.481 56.039 10.027 22.788 o
-7 0 2 645.539 628.494 12.892 4.440 o
-7 0 4 8093.020 7786.090 168.801 0.028 o
-7 0 6 0.459 0.523 1.709 804.162 o
-7 0 8 455.004 454.575 13.125 6.573 o
-7 0 10 402.961 396.382 11.428 8.542 o
-7 0 12 9.308 8.020 4.230 130.060 o
-7 0 14 168.133 163.761 18.619 6.306 o
-7 1 1 777.714 772.173 13.361 3.310 o
-7 1 2 356.966 350.191 7.164 14.224 o
-7 1 3 225.913 222.463 4.919 33.043 o
-7 1 4 488.101 500.764 8.862 7.961 o
-7 1 5 88.438 93.284 3.964 97.866 o
-7 1 6 1784.550 1740.640 24.718 0.703 o
-7 1 7 40.950 41.306 3.573 158.752 o
-7 1 8 545.581 553.657 9.283 6.639 o
-7 1 9 77.542 81.302 4.133 99.681 o
-7 1 10 273.315 285.417 6.940 19.807 o
-7 1 11 151.972 147.344 5.227 47.919 o
-7 1 12 3.048 3.976 2.057 548.831 o
-7 1 13 5.411 3.151 2.196 479.251 o
-7 1 14 28.224 44.091 11.486 17.643 o
-7 1 15 65.758 83.009 12.751 14.003 o
-7 2 1 3609.280 3497.700 49.068 0.174 o
-7 2 2 175.198 182.041 4.778 44.658 o
-7 2 3 377.907 380.141 7.193 12.972 o
-7 2 4 539.155 541.214 8.796 6.971 o
-7 2 5 5.917 6.040 2.166 489.387 o
-7 2 6 0.088 4.580 2.323 434.035 o
-7 2 7 1289.650 1267.390 18.070 1.330 o
-7 2 8 306.365 305.371 7.021 17.452 o
-7 2 9 0.089 3.261 2.093 535.139 o
-7 2 10 108.829 113.891 4.781 67.145 o
-7 2 11 516.480 512.789 11.844 6.231 o
-7 2 12 3.826 5.192 2.224 468.304 o
-7 2 13 438.131 440.227 13.764 6.490 o
-7 2 14 15.558 15.346 8.074 35.859 o
-7 2 15 376.400 381.743 19.485 4.623 o
-7 3 1 80.968 85.632 3.913 105.006 o
-7 3 2 708.376 708.879 11.637 4.054 o
-7 3 3 262.116 261.783 5.931 23.907 o
-7 3 4 442.841 449.831 8.434 9.443 o
-7 3 5 123.388 127.328 4.947 59.194 o
-7 3 6 14.348 20.200 3.361 200.042 o
-7 3 7 285.047 286.778 6.891 19.244 o
-7 3 8 255.493 271.114 6.671 21.961 o
-7 3 9 507.555 494.391 9.672 7.352 o
-7 3 10 329.872 314.501 7.247 15.839 o
-7 3 11 191.322 180.409 5.979 34.112 o
-7 3 12 253.356 255.678 13.518 9.710 o
-7 3 13 11.648 10.479 3.620 175.909 o
-7 3 14 153.161 171.413 14.277 10.316 o
-7 3 15 260.402 288.011 21.789 4.345 o
-7 4 1 3384.720 3346.150 48.952 0.191 o
-7 4 2 706.062 703.054 10.854 4.213 o
-7 4 3 116.030 116.183 4.622 67.769 o
-7 4 4 1756.340 1758.540 24.490 0.713 o
-7 4 5 1700.550 1699.950 24.566 0.751 o
-7 4 6 308.751 304.374 7.185 17.069 o
-7 4 7 61.928 68.055 4.057 112.390 o
-7 4 8 38.842 50.130 3.582 156.653 o
-7 4 9 220.252 220.500 6.813 25.673 o
-7 4 10 313.946 324.649 9.622 12.754 o
-7 4 11 105.774 100.033 5.420 58.489 o
-7 4 12 4.375 2.700 2.461 384.112 o
-7 4 13 20.851 16.292 4.155 131.680 o
-7 4 14 169.975 185.380 15.194 9.052 o
-7 4 15 117.811 136.486 13.173 12.475 o
-7 5 1 668.225 647.031 11.078 4.606 o
-7 5 2 410.844 410.740 8.090 10.816 o
-7 5 3 221.721 213.459 5.879 29.688 o
-7 5 4 3.104 6.581 2.536 361.483 o
-7 5 5 48.663 50.630 3.237 176.912 o
-7 5 6 1344.600 1357.270 20.801 1.161 o
-7 5 7 669.367 669.189 12.077 4.330 o
-7 5 8 155.661 155.427 5.174 47.070 o
-7 5 9 136.851 149.559 6.411 38.966 o
-7 5 10 7.532 8.256 2.875 279.052 o
-7 5 11 183.618 194.327 6.989 28.731 o
-7 5 12 906.512 840.477 27.363 1.635 o
-7 5 13 79.608 93.937 7.878 33.885 o
-7 5 14 459.227 479.867 22.174 3.427 o
-7 6 1 738.493 735.317 12.773 3.650 o
-7 6 2 784.804 761.883 13.392 3.297 o
-7 6 3 352.135 349.630 8.578 12.682 o
-7 6 4 641.802 645.117 11.579 4.694 o
-7 6 5 181.045 189.203 6.601 31.171 o
-7 6 6 29.657 38.839 4.299 118.333 o
-7 6 7 48.770 52.377 4.335 108.536 o
-7 6 8 265.752 276.690 7.260 19.697 o
-7 6 9 51.761 62.559 4.532 98.045 o
-7 6 10 470.658 477.659 10.643 7.497 o
-7 6 11 0.751 3.971 3.008 259.269 o
-7 6 12 184.316 181.628 10.549 16.448 o
-7 6 13 446.342 455.117 19.730 4.124 o
-7 6 14 91.758 92.249 8.035 32.143 o
-7 7 1 872.397 850.122 14.362 2.715 o
-7 7 2 598.252 574.471 11.493 5.319 o
-7 7 3 1878.860 1846.350 27.951 0.614 o
-7 7 4 249.246 257.215 7.665 20.050 o
-7 7 5 2057.030 2041.650 30.492 0.511 o
-7 7 6 32.324 42.327 4.204 121.960 o
-7 7 7 287.950 286.855 8.656 15.612 o
-7 7 8 36.279 44.044 3.626 156.622 o
-7 7 9 354.391 364.721 9.327 11.588 o
-7 7 10 59.404 60.075 5.528 68.208 o
-7 7 11 48.100 62.056 6.695 49.032 o
-7 7 12 440.619 441.350 11.425 7.709 o
-7 7 13 16.497 10.888 6.063 63.337 o
-7 8 1 196.001 194.932 7.884 23.975 o
-7 8 2 49.248 54.876 5.127 80.348 o
-7 8 3 3.353 4.337 2.373 413.283 o
-7 8 4 52.499 56.332 5.779 64.161 o
-7 8 5 354.383 340.468 7.840 13.643 o
-7 8 6 2.320 5.695 3.021 256.178 o
-7 8 7 602.752 609.663 12.978 4.761 o
-7 8 8 94.043 98.424 5.483 59.806 o
-7 8 9 159.636 183.293 7.985 26.004 o
-7 8 10 122.067 129.602 6.805 38.228 o
-7 8 11 25.779 17.286 4.054 136.618 o
-7 8 12 9.524 8.450 4.039 142.483 o
-7 8 13 101.773 107.948 10.151 20.662 o
-7 9 1 60.616 64.805 4.640 91.341 o
-7 9 2 514.208 506.137 10.933 6.656 o
-7 9 3 390.275 368.853 9.357 10.685 o
-7 9 4 188.995 176.566 6.355 32.381 o
-7 9 5 177.799 165.528 6.143 35.444 o
-7 9 6 6.950 6.004 3.061 247.613 o
-7 9 7 134.472 137.290 5.706 46.689 o
-7 9 8 23.945 24.822 4.052 136.173 o
-7 9 9 403.625 390.692 10.519 9.246 o
-7 9 10 77.157 83.614 4.784 79.798 o
-7 9 11 33.422 35.231 5.175 83.213 o
-7 9 12 609.227 594.883 20.367 3.180 o
-7 10 1 7.468 6.829 2.975 261.451 o
-7 10 2 150.201 149.486 6.561 36.366 o
-7 10 3 110.934 109.785 5.311 58.257 o
-7 10 4 12.605 12.338 3.333 205.945 o
-7 10 5 81.880 85.033 5.716 59.079 o
-7 10 6 34.730 41.211 4.742 97.243 o
-7 10 7 98.125 102.787 6.425 45.837 o
-7 10 8 219.409 216.777 7.460 23.490 o
-7 10 9 30.505 32.779 4.709 100.245 o
-7 10 10 730.096 708.555 16.223 3.240 o
-7 10 11 134.569 132.439 7.400 32.585 o
-7 11 1 30.168 33.321 3.920 141.231 o
-7 11 2 87.773 94.833 4.949 71.658 o
-7 11 3 1013.890 955.313 23.492 1.654 o
-7 11 4 55.997 59.959 4.877 85.695 o
-7 11 5 552.693 520.982 18.650 3.857 o
-7 11 6 460.422 423.991 15.203 5.717 o
-7 11 7 309.103 295.148 12.651 9.615 o
-7 11 8 161.488 160.391 7.998 26.505 o
-7 11 9 5.217 10.995 4.605 110.195 o
-7 12 1 48.570 55.306 7.617 38.584 o
-7 12 2 305.083 281.945 12.903 9.512 o
-7 12 3 44.210 40.856 9.301 26.516 o
-7 12 4 386.631 358.096 17.013 5.629 o
-7 12 5 166.171 175.403 19.276 5.901 o
-7 12 6 286.175 313.120 15.059 7.678 o
-7 12 7 282.600 283.831 21.126 4.527 o
-7 13 1 4.519 5.214 6.524 55.171 o
-7 13 2 61.228 66.033 16.498 8.511 o
-7 13 3 125.560 148.931 15.637 8.987 o
-7 13 4 748.366 749.283 33.586 1.449 o
-6 0 2 317.579 309.402 8.298 14.774 o
-6 0 4 574.870 569.540 10.942 5.705 o
-6 0 6 1465.270 1438.070 27.748 0.896 o
-6 0 8 243.192 260.082 7.929 19.594 o
-6 0 10 11.790 11.714 3.442 193.916 o
-6 0 12 172.540 163.576 5.812 38.485 o
-6 0 14 1309.400 1356.840 54.343 0.524 o
-6 0 16 514.275 556.279 39.287 1.313 o
-6 1 1 172.497 165.941 3.954 54.429 o
-6 1 2 10.115 11.697 1.791 680.072 o
-6 1 3 2100.440 2055.120 25.554 0.529 o
-6 1 4 90.802 90.698 3.797 102.873 o
-6 1 5 268.935 274.444 5.294 24.653 o
-6 1 6 18.748 25.079 2.100 462.399 o
-6 1 7 1073.080 1061.080 14.433 1.939 o
-6 1 8 1823.450 1753.520 23.705 0.693 o
-6 1 9 898.304 900.509 13.127 2.658 o
-6 1 10 1033.720 1012.830 15.150 2.033 o
-6 1 11 859.549 828.577 12.537 2.964 o
-6 1 12 182.145 170.426 6.602 31.934 o
-6 1 13 40.120 54.587 11.473 17.557 o
-6 1 14 13.724 16.037 7.738 39.045 o
-6 1 15 3.097 4.157 6.777 51.180 o
-6 1 16 3.952 6.905 8.771 30.553 o
-6 2 1 569.982 561.639 8.099 6.677 o
-6 2 2 652.166 625.455 9.179 5.207 o
-6 2 3 2720.580 2686.140 34.678 0.310 o
-6 2 4 32.914 34.781 2.241 362.875 o
-6 2 5 704.617 702.303 9.793 4.398 o
-6 2 6 9.605 11.407 1.872 628.551 o
-6 2 7 1979.220 1992.750 27.414 0.562 o
-6 2 8 1738.190 1723.680 23.727 0.738 o
-6 2 9 258.838 267.489 6.094 23.472 o
-6 2 10 555.038 535.512 8.971 6.743 o
-6 2 11 12.275 12.404 2.478 364.880 o
-6 2 12 134.639 125.841 3.993 71.559 o
-6 2 13 11.248 8.085 3.734 165.971 o
-6 2 14 1.561 4.074 7.490 41.918 o
-6 2 15 2.993 3.439 8.154 35.367 o
-6 3 1 1535.040 1484.080 19.474 0.982 o
-6 3 2 858.268 840.623 11.624 3.030 o
-6 3 3 691.037 690.711 9.765 4.536 o
-6 3 4 12.842 23.342 2.632 318.219 o
-6 3 5 130.705 141.638 4.463 62.751 o
-6 3 6 701.751 683.014 10.003 4.448 o
-6 3 7 465.303 463.847 8.748 8.704 o
-6 3 8 152.669 160.793 4.673 52.283 o
-6 3 9 978.325 961.969 14.331 2.265 o
-6 3 10 1083.280 1087.320 17.413 1.759 o
-6 3 11 41.381 42.044 3.198 190.845 o
-6 3 12 192.197 183.344 10.783 15.684 o
-6 3 13 42.055 44.707 4.675 97.730 o
-6 3 14 24.567 21.030 7.264 43.923 o
-6 3 15 54.149 56.434 11.586 17.098 o
-6 4 1 2068.050 2041.680 28.122 0.524 o
-6 4 2 0.139 2.222 1.840 692.785 o
-6 4 3 465.362 457.623 7.872 9.259 o
-6 4 4 241.389 238.109 4.867 30.489 o
-6 4 5 29.517 33.960 3.028 225.174 o
-6 4 6 238.724 244.961 6.068 25.990 o
-6 4 7 741.175 732.251 11.638 3.807 o
-6 4 8 2.507 2.823 1.855 675.211 o
-6 4 9 389.737 390.364 8.149 11.549 o
-6 4 10 360.973 349.113 7.507 13.688 o
-6 4 11 649.632 593.121 21.235 2.925 o
-6 4 12 401.611 395.252 13.884 6.988 o
-6 4 13 21.960 19.505 4.491 112.806 o
-6 4 14 210.605 218.766 15.486 8.335 o
-6 4 15 25.658 25.930 9.704 24.743 o
-6 5 1 7.012 6.672 1.888 635.206 o
-6 5 2 322.439 338.382 6.884 16.209 o
-6 5 3 319.280 316.590 6.373 17.689 o
-6 5 4 224.187 224.386 5.252 31.629 o
-6 5 5 434.858 432.644 8.085 10.019 o
-6 5 6 1160.090 1167.300 17.139 1.589 o
-6 5 7 348.050 345.188 6.826 15.087 o
-6 5 8 71.136 81.800 5.455 65.967 o
-6 5 9 4.875 4.952 2.639 333.394 o
-6 5 10 17.382 18.905 3.283 207.994 o
-6 5 11 906.776 879.887 16.073 2.428 o
-6 5 12 61.095 53.796 7.315 41.038 o
-6 5 13 24.575 17.247 5.002 91.344 o
-6 5 14 1.599 -1.794 5.504 77.643 o
-6 5 15 132.708 137.115 12.955 12.695 o
-6 6 1 37.428 43.209 3.352 178.932 o
-6 6 2 163.860 160.270 4.644 50.237 o
-6 6 3 617.171 599.610 9.838 5.482 o
-6 6 4 41.071 44.002 3.148 195.210 o
-6 6 5 850.933 851.059 13.591 2.855 o
-6 6 6 8.065 9.730 2.210 463.607 o
-6 6 7 217.759 225.265 6.192 28.165 o
-6 6 8 1965.190 1955.560 28.439 0.564 o
-6 6 9 0.574 0.527 2.082 541.639 o
-6 6 10 270.005 266.774 8.232 17.521 o
-6 6 11 9.564 8.873 2.974 259.821 o
-6 6 12 6.421 6.291 2.522 362.600 o
-6 6 13 74.057 87.677 11.471 17.043 o
-6 6 14 118.655 139.332 12.819 13.088 o
-6 7 1 141.535 140.799 4.867 54.682 o
-6 7 2 810.779 777.960 12.905 3.214 o
-6 7 3 109.294 107.050 4.805 67.488 o
-6 7 4 640.356 650.058 13.888 4.195 o
-6 7 5 43.424 44.681 4.678 97.279 o
-6 7 6 212.118 215.390 6.597 27.368 o
-6 7 7 30.567 29.147 3.148 211.339 o
-6 7 8 81.734 82.945 4.889 76.058 o
-6 7 9 82.876 93.506 4.924 73.610 o
-6 7 10 335.762 341.476 10.968 10.508 o
-6 7 11 525.149 519.453 11.835 6.116 o
-6 7 12 107.725 114.796 8.915 25.701 o
-6 7 13 129.842 134.868 8.906 24.461 o
-6 7 14 230.122 247.055 12.973 10.704 o
-6 8 1 769.857 751.007 12.830 3.458 o
-6 8 2 60.367 69.561 4.799 85.758 o
-6 8 3 34.066 39.058 3.411 177.490 o
-6 8 4 749.870 736.630 12.692 3.603 o
-6 8 5 476.037 464.028 12.958 6.400 o
-6 8 6 1.164 1.768 2.306 440.807 o
-6 8 7 266.216 262.057 7.290 19.987 o
-6 8 8 726.261 708.147 15.436 3.372 o
-6 8 9 743.369 724.690 16.487 3.125 o
-6 8 10 13.265 12.238 3.616 175.499 o
-6 8 11 694.987 673.606 15.092 3.634 o
-6 8 12 20.573 16.410 5.429 78.252 o
-6 8 13 5.016 3.431 4.078 140.828 o
-6 9 1 40.156 38.617 3.467 168.607 o
-6 9 2 233.908 226.978 6.234 26.534 o
-6 9 3 5.495 3.838 2.252 455.856 o
-6 9 4 1161.800 1093.310 18.514 1.587 o
-6 9 5 416.884 410.502 9.628 9.500 o
-6 9 6 231.872 232.924 7.950 20.775 o
-6 9 7 32.700 40.115 7.799 37.708 o
-6 9 8 308.335 303.734 10.566 11.908 o
-6 9 9 2.481 5.171 2.664 328.903 o
-6 9 10 11.735 9.411 3.310 209.746 o
-6 9 11 25.916 20.932 4.398 116.492 o
-6 9 12 368.305 362.210 22.977 3.624 o
-6 10 1 248.215 231.312 8.014 19.824 o
-6 10 2 244.853 232.440 7.246 22.163 o
-6 10 3 975.252 891.325 15.450 2.286 o
-6 10 4 48.414 48.716 3.888 131.725 o
-6 10 5 13.327 12.923 2.943 261.346 o
-6 10 6 415.062 402.787 12.256 7.781 o
-6 10 7 119.442 106.189 5.809 50.204 o
-6 10 8 206.609 213.608 9.351 18.343 o
-6 10 9 2.678 1.126 2.247 462.876 o
-6 10 10 269.710 258.046 9.448 15.249 o
-6 10 11 2.122 3.061 3.495 192.062 o
-6 11 1 349.457 327.283 11.979 9.420 o
-6 11 2 203.045 190.989 6.616 29.065 o
-6 11 3 52.383 54.283 3.821 132.148 o
-6 11 4 82.143 74.857 4.610 84.293 o
-6 11 5 33.494 30.907 4.475 109.863 o
-6 11 6 83.297 86.304 4.792 77.540 o
-6 11 7 73.041 68.562 5.351 69.002 o
-6 11 8 1.289 1.570 2.442 393.145 o
-6 11 9 57.868 56.404 6.210 55.701 o
-6 11 10 308.730 289.309 12.627 9.686 o
-6 12 1 327.439 291.814 23.039 3.786 o
-6 12 2 0.383 -1.381 5.592 75.240 o
-6 12 3 238.545 249.489 18.737 5.805 o
-6 12 4 0.006 -2.286 6.160 62.017 o
-6 12 5 83.445 99.919 14.708 10.485 o
-6 12 6 55.676 63.175 8.982 27.864 o
-6 12 7 0.639 1.470 5.896 67.664 o
-6 12 8 12.287 16.638 4.835 99.145 o
-6 13 1 168.350 202.721 19.088 5.958 o
-6 13 2 218.807 234.128 15.109 8.559 o
-6 13 3 70.215 91.888 11.386 17.308 o
-6 13 4 15.046 15.691 8.736 30.664 o
-6 13 5 36.767 27.715 9.076 28.065 o
-6 13 6 36.846 41.486 11.065 18.938 o
-5 0 2 3948.090 3735.450 67.492 0.133 o
-5 0 4 1507.860 1533.860 25.968 0.876 o
-5 0 6 7482.990 7174.030 148.137 0.034 o
-5 0 8 24.924 30.015 3.192 210.350 o
-5 0 10 238.613 226.980 6.429 25.451 o
-5 0 12 497.959 493.850 29.607 2.145 o
-5 0 14 197.654 169.782 17.785 6.728 o
-5 0 16 108.920 111.947 19.123 6.230 o
-5 1 1 465.197 455.781 6.592 10.011 o
-5 1 2 3979.180 3839.820 49.344 0.148 o
-5 1 3 2891.340 2784.800 34.407 0.284 o
-5 1 4 259.146 251.009 4.445 29.257 o
-5 1 5 455.496 433.363 6.511 10.562 o
-5 1 6 12.941 10.640 1.595 826.133 o
-5 1 7 0.110 2.525 1.484 1061.620 o
-5 1 8 1404.610 1378.290 17.560 1.167 o
-5 1 9 523.637 507.287 8.130 7.686 o
-5 1 10 615.403 596.622 12.966 4.723 o
-5 1 11 43.192 41.456 2.503 278.209 o
-5 1 12 7.159 3.474 2.789 298.098 o
-5 1 13 741.064 777.273 26.035 1.994 o
-5 1 14 34.802 40.960 8.420 32.411 o
-5 1 15 80.316 95.908 10.470 20.078 o
-5 1 16 5.252 3.213 6.425 56.894 o
-5 2 1 776.484 779.743 10.107 3.694 o
-5 2 2 1476.650 1443.520 17.710 1.072 o
-5 2 3 2838.620 2742.580 34.567 0.292 o
-5 2 4 436.274 428.492 5.997 11.472 o
-5 2 5 327.771 323.618 5.292 18.825 o
-5 2 6 285.035 283.859 4.865 24.019 o
-5 2 7 7.483 9.001 1.868 642.925 o
-5 2 8 227.724 231.596 5.194 31.076 o
-5 2 9 2969.120 2962.960 40.442 0.253 o
-5 2 10 546.320 535.277 8.197 7.130 o
-5 2 11 9.282 11.173 1.598 845.697 o
-5 2 12 0.591 1.760 2.037 565.047 o
-5 2 13 914.313 955.227 25.992 1.640 o
-5 2 14 109.228 108.141 9.693 22.244 o
-5 2 15 272.013 278.614 15.274 7.782 o
-5 2 16 105.245 111.864 10.774 18.437 o
-5 3 1 3.661 4.981 1.555 944.530 o
-5 3 2 2397.480 2306.070 28.872 0.411 o
-5 3 3 216.924 209.675 4.226 38.686 o
-5 3 4 8.653 8.956 1.906 614.775 o
-5 3 5 1490.370 1467.000 18.802 1.033 o
-5 3 6 23.099 25.257 2.337 373.630 o
-5 3 7 5.046 4.615 1.819 691.810 o
-5 3 8 2.115 2.281 1.644 858.910 o
-5 3 9 357.423 355.442 6.886 14.453 o
-5 3 10 170.732 175.891 5.806 37.973 o
-5 3 11 861.145 831.297 11.355 3.061 o
-5 3 12 359.095 354.505 11.127 9.816 o
-5 3 13 47.725 40.658 5.475 72.580 o
-5 3 14 26.793 27.666 7.486 41.238 o
-5 3 15 6.253 8.117 7.503 41.697 o
-5 4 1 165.316 169.798 4.271 52.568 o
-5 4 2 1.684 1.509 1.342 1288.670 o
-5 4 3 6587.460 6343.990 90.463 0.052 o
-5 4 4 1144.450 1131.900 14.540 1.738 o
-5 4 5 16.434 17.862 1.969 538.294 o
-5 4 6 2154.300 2114.530 28.005 0.492 o
-5 4 7 1773.860 1747.060 23.053 0.723 o
-5 4 8 234.467 238.820 5.677 28.061 o
-5 4 9 1.570 0.775 1.472 1075.280 o
-5 4 10 21.528 23.349 3.579 173.575 o
-5 4 11 103.142 94.816 4.951 67.829 o
-5 4 12 105.284 120.412 15.123 9.771 o
-5 4 13 9.165 7.927 3.292 213.344 o
-5 4 14 4.381 9.147 7.084 46.787 o
-5 4 15 161.437 194.204 21.155 4.946 o
-5 5 1 2180.160 2136.380 27.687 0.484 o
-5 5 2 984.170 983.353 13.595 2.268 o
-5 5 3 326.478 322.513 5.736 18.216 o
-5 5 4 1085.300 1072.570 14.521 1.900 o
-5 5 5 1181.310 1149.390 15.405 1.633 o
-5 5 6 94.494 105.381 3.358 111.825 o
-5 5 7 13.714 15.617 2.342 400.851 o
-5 5 8 887.175 877.335 13.549 2.696 o
-5 5 9 187.270 193.097 6.146 32.897 o
-5 5 10 16.250 13.246 2.230 436.020 o
-5 5 11 150.566 157.589 4.849 51.176 o
-5 5 12 127.234 115.824 8.554 26.692 o
-5 5 13 106.876 107.470 9.256 24.223 o
-5 5 14 446.476 491.086 23.754 3.116 o
-5 5 15 19.170 17.747 7.772 38.596 o
-5 6 1 0.339 2.421 1.775 743.381 o
-5 6 2 457.451 445.561 7.405 9.825 o
-5 6 3 594.043 584.991 9.335 5.909 o
-5 6 4 512.428 515.651 8.505 7.637 o
-5 6 5 127.378 128.906 4.160 70.611 o
-5 6 6 375.761 374.309 7.353 12.966 o
-5 6 7 25.832 26.073 3.050 229.403 o
-5 6 8 164.131 163.190 5.740 40.181 o
-5 6 9 16.579 17.824 2.853 272.510 o
-5 6 10 390.748 397.046 8.521 11.102 o
-5 6 11 114.705 125.869 5.233 57.050 o
-5 6 12 281.850 278.447 11.416 11.613 o
-5 6 13 200.632 190.950 13.135 11.252 o
-5 6 14 135.390 142.709 14.865 9.829 o
-5 7 1 3.639 5.308 2.039 556.001 o
-5 7 2 337.678 329.746 6.565 16.210 o
-5 7 3 1138.930 1115.850 15.505 1.724 o
-5 7 4 29.453 34.480 3.185 205.812 o
-5 7 5 4682.280 4565.940 67.607 0.101 o
-5 7 6 817.709 805.988 13.222 3.096 o
-5 7 7 1703.440 1698.450 25.309 0.742 o
-5 7 8 88.154 93.032 5.036 69.942 o
-5 7 9 73.560 78.058 4.584 87.217 o
-5 7 10 88.126 95.902 5.248 65.384 o
-5 7 11 85.000 88.831 4.899 74.220 o
-5 7 12 47.908 51.523 5.998 60.675 o
-5 7 13 6.917 8.792 4.351 123.292 o
-5 7 14 290.877 298.315 15.114 7.660 o
-5 8 1 1855.250 1824.020 25.884 0.646 o
-5 8 2 665.770 638.642 10.709 4.728 o
-5 8 3 327.986 318.310 7.346 15.686 o
-5 8 4 18.251 17.546 3.443 189.778 o
-5 8 5 3.989 2.986 2.039 557.383 o
-5 8 6 83.220 84.595 4.990 73.115 o
-5 8 7 741.171 754.000 13.365 3.509 o
-5 8 8 0.447 1.495 1.815 711.615 o
-5 8 9 267.537 279.697 9.523 14.846 o
-5 8 10 151.156 157.814 6.252 38.146 o
-5 8 11 9.710 10.068 3.569 181.499 o
-5 8 12 261.194 276.953 15.599 7.624 o
-5 8 13 93.129 98.069 8.671 27.903 o
-5 9 1 103.825 100.409 5.409 58.998 o
-5 9 2 25.591 34.111 5.409 77.480 o
-5 9 3 21.214 27.295 4.491 112.214 o
-5 9 4 89.470 87.507 4.087 94.774 o
-5 9 5 892.634 856.874 18.466 2.295 o
-5 9 6 88.826 90.616 4.226 90.215 o
-5 9 7 83.773 87.993 4.834 76.173 o
-5 9 8 136.145 147.835 6.270 40.337 o
-5 9 9 16.677 14.824 3.518 183.381 o
-5 9 10 2.632 3.188 2.969 265.515 o
-5 9 11 15.465 16.314 4.102 136.235 o
-5 9 12 110.001 109.108 8.070 30.507 o
-5 10 1 209.713 199.911 5.574 33.151 o
-5 10 2 324.327 307.547 7.537 15.750 o
-5 10 3 58.279 63.338 6.431 51.904 o
-5 10 4 0.040 0.172 1.497 1049.270 o
-5 10 5 204.355 186.949 6.432 30.014 o
-5 10 6 0.325 2.812 2.287 448.433 o
-5 10 7 226.372 217.573 6.983 24.708 o
-5 10 8 24.639 30.989 3.775 154.201 o
-5 10 9 31.138 33.740 4.580 105.390 o
-5 10 10 420.167 408.579 11.750 7.999 o
-5 10 11 17.304 17.443 4.307 123.460 o
-5 10 12 308.245 304.320 36.793 1.635 o
-5 11 1 33.760 34.084 3.662 157.984 o
-5 11 2 147.201 132.933 4.852 54.490 o
-5 11 3 481.239 435.022 15.924 5.250 o
-5 11 4 2.523 2.586 1.939 619.141 o
-5 11 5 843.109 805.432 21.244 2.219 o
-5 11 6 2.723 3.061 1.916 632.961 o
-5 11 7 1004.210 927.878 38.001 1.029 o
-5 11 8 404.286 380.701 18.032 5.039 o
-5 11 9 25.323 25.410 6.063 62.441 o
-5 11 10 77.993 82.873 6.866 43.744 o
-5 12 1 747.808 780.090 30.647 1.625 o
-5 12 2 525.872 552.000 25.402 2.613 o
-5 12 3 129.154 153.885 11.808 14.916 o
-5 12 4 327.936 358.319 19.688 4.788 o
-5 12 5 1.947 1.873 5.419 80.067 o
-5 12 6 778.789 786.491 26.191 1.919 o
-5 12 7 227.017 207.750 18.215 6.240 o
-5 12 8 66.958 63.009 11.137 18.283 o
-5 12 9 249.625 227.601 14.356 9.036 o
-5 13 1 335.631 370.733 26.423 2.914 o
-5 13 2 7.776 7.731 7.061 47.052 o
-5 13 3 35.192 33.672 9.036 28.288 o
-5 13 4 37.064 30.895 8.833 29.568 o
-5 13 5 12.479 15.184 7.093 46.451 o
-5 13 6 315.336 337.288 17.468 5.884 o
-5 13 7 0.637 0.810 5.325 82.974 o
-5 14 1 65.278 70.231 13.100 13.335 o
-5 14 2 24.170 25.278 10.639 20.631 o
-5 14 3 29.741 22.969 11.940 16.387 o
-5 14 4 61.955 41.283 19.207 6.320 o
-4 0 2 794.427 775.179 12.101 3.383 o
-4 0 4 378.510 381.478 7.098 13.028 o
-4 0 6 1788.470 1703.380 42.161 0.525 o
-4 0 8 366.839 363.803 8.911 11.730 o
-4 0 10 77.105 71.215 5.924 57.285 o
-4 0 12 219.093 238.547 24.632 3.598 o
-4 0 14 0.990 2.765 9.783 24.581 o
-4 0 16 1448.020 1464.470 77.826 0.298 o
-4 1 1 66.543 66.114 2.024 265.003 o
-4 1 2 3526.700 3389.430 41.203 0.192 o
-4 1 3 1146.950 1116.110 12.851 1.810 o
-4 1 4 121.313 120.248 2.930 102.237 o
-4 1 5 3804.510 3601.130 44.754 0.166 o
-4 1 6 14.419 13.193 1.477 920.821 o
-4 1 7 1237.630 1209.720 15.279 1.511 o
-4 1 8 66.915 72.951 2.552 202.286 o
-4 1 9 736.854 734.388 12.734 3.666 o
-4 1 10 2204.970 2124.870 40.243 0.409 o
-4 1 11 177.622 179.595 8.800 21.878 o
-4 1 12 606.219 618.755 20.599 3.114 o
-4 1 13 1820.700 1833.840 50.588 0.430 o
-4 1 14 43.407 37.301 10.901 19.463 o
-4 1 15 161.906 172.584 14.596 9.840 o
-4 1 16 8.763 2.958 6.777 51.092 o
-4 2 1 719.456 702.822 8.125 4.545 o
-4 2 2 1029.810 1013.880 12.038 2.202 o
-4 2 3 723.193 708.959 8.501 4.443 o
-4 2 4 1348.910 1281.050 15.107 1.329 o
-4 2 5 5715.750 5469.990 73.983 0.071 o
-4 2 6 156.909 162.015 4.060 57.993 o
-4 2 7 941.158 931.857 12.058 2.555 o
-4 2 8 337.557 341.666 5.357 17.680 o
-4 2 9 1083.010 1064.020 13.137 1.974 o
-4 2 10 383.444 378.466 11.071 9.252 o
-4 2 11 92.516 90.050 4.778 74.831 o
-4 2 12 1303.300 1285.460 33.871 0.897 o
-4 2 13 107.323 124.876 16.058 8.697 o
-4 2 14 18.764 15.758 7.948 36.947 o
-4 2 15 2.636 -4.488 8.121 35.670 o
-4 2 16 6.548 2.565 8.374 33.510 o
-4 3 1 1373.150 1333.020 15.091 1.273 o
-4 3 2 1800.360 1727.830 20.473 0.741 o
-4 3 3 3532.050 3437.080 42.926 0.188 o
-4 3 4 50.103 48.875 2.586 246.454 o
-4 3 5 864.747 859.351 10.716 3.047 o
-4 3 6 173.732 178.241 3.879 53.250 o
-4 3 7 171.115 164.101 5.023 44.944 o
-4 3 8 838.716 831.834 11.318 3.154 o
-4 3 9 113.213 119.613 3.276 98.317 o
-4 3 10 282.388 273.264 8.300 16.746 o
-4 3 11 1229.740 1199.880 37.418 0.870 o
-4 3 12 351.521 338.247 17.698 5.569 o
-4 3 13 150.533 125.484 10.214 18.992 o
-4 3 14 182.641 195.634 14.385 9.809 o
-4 3 15 0.124 0.478 5.427 79.899 o
-4 4 1 129.221 130.942 3.326 85.450 o
-4 4 2 1704.000 1675.310 20.120 0.807 o
-4 4 3 189.776 193.012 3.591 49.840 o
-4 4 4 33.246 36.794 2.510 300.578 o
-4 4 5 80.774 85.639 3.163 137.727 o
-4 4 6 3.509 5.708 1.830 686.765 o
-4 4 7 58.856 61.289 2.780 201.469 o
-4 4 8 946.652 937.674 12.865 2.476 o
-4 4 9 788.140 750.076 19.501 2.580 o
-4 4 10 912.015 914.008 19.709 2.095 o
-4 4 11 536.651 521.353 12.018 5.930 o
-4 4 12 0.477 -0.222 3.002 260.926 o
-4 4 13 563.182 500.273 23.015 2.971 o
-4 4 14 417.472 449.824 18.158 4.757 o
-4 4 15 6.273 10.764 7.561 41.048 o
-4 5 1 85.285 85.741 2.630 162.504 o
-4 5 2 67.309 68.930 2.579 202.441 o
-4 5 3 175.382 180.722 3.797 53.271 o
-4 5 4 25.116 31.107 2.680 286.482 o
-4 5 5 17.779 17.377 2.278 411.621 o
-4 5 6 858.320 830.585 11.847 3.029 o
-4 5 7 127.145 134.698 4.908 58.049 o
-4 5 8 656.169 647.710 15.388 3.821 o
-4 5 9 47.402 59.410 3.421 159.620 o
-4 5 10 49.431 53.343 3.309 169.073 o
-4 5 11 50.074 54.415 3.891 129.355 o
-4 5 12 29.466 21.172 3.896 145.385 o
-4 5 13 316.408 280.056 19.607 5.018 o
-4 5 14 4.654 4.187 7.018 47.700 o
-4 5 15 171.526 201.238 15.563 8.609 o
-4 6 1 177.819 180.716 3.714 53.391 o
-4 6 2 2309.290 2282.390 29.580 0.429 o
-4 6 3 368.196 361.889 5.423 15.606 o
-4 6 4 602.770 601.339 8.886 5.856 o
-4 6 5 545.839 558.749 8.430 6.898 o
-4 6 6 6.388 8.572 2.051 540.471 o
-4 6 7 1229.560 1212.260 16.797 1.474 o
-4 6 8 256.852 258.864 5.647 25.285 o
-4 6 9 66.017 70.238 3.653 128.835 o
-4 6 10 2638.650 2607.400 60.744 0.242 o
-4 6 11 8.409 6.698 2.399 397.433 o
-4 6 12 35.878 34.501 5.747 67.948 o
-4 6 13 27.069 26.044 4.451 113.023 o
-4 6 14 6.874 5.526 5.483 77.957 o
-4 7 1 1132.980 1141.650 14.748 1.742 o
-4 7 2 186.967 182.161 4.272 46.408 o
-4 7 3 307.867 303.838 6.339 18.676 o
-4 7 4 1045.720 1027.540 14.069 2.048 o
-4 7 5 65.613 77.987 5.416 68.089 o
-4 7 6 160.931 175.864 8.909 22.279 o
-4 7 7 3.883 5.903 2.337 424.197 o
-4 7 8 1716.930 1741.310 25.037 0.729 o
-4 7 9 1.574 0.212 1.946 618.436 o
-4 7 10 0.214 1.297 2.423 400.211 o
-4 7 11 8.372 8.463 3.251 218.915 o
-4 7 12 61.194 80.611 7.053 43.031 o
-4 7 13 119.019 118.078 7.741 31.864 o
-4 7 14 40.997 62.290 12.853 14.015 o
-4 8 1 2586.120 2478.980 33.792 0.345 o
-4 8 2 0.358 2.084 1.551 973.067 o
-4 8 3 1242.180 1233.270 17.965 1.409 o
-4 8 4 36.524 36.161 2.665 268.086 o
-4 8 5 20.202 27.010 2.576 317.975 o
-4 8 6 692.882 712.885 12.466 3.993 o
-4 8 7 445.124 454.666 9.386 8.759 o
-4 8 8 0.900 1.784 2.160 502.398 o
-4 8 9 245.532 254.476 6.817 22.722 o
-4 8 10 362.285 365.560 8.732 12.014 o
-4 8 11 1286.870 1258.210 28.289 1.054 o
-4 8 12 1.244 1.412 3.499 191.862 o
-4 8 13 427.750 389.104 12.560 7.523 o
-4 9 1 16.756 19.204 2.274 413.198 o
-4 9 2 122.588 120.283 3.348 91.089 o
-4 9 3 7.832 8.194 1.768 713.792 o
-4 9 4 388.528 373.213 7.988 11.964 o
-4 9 5 1.216 0.833 1.614 898.104 o
-4 9 6 601.958 601.369 10.654 5.399 o
-4 9 7 513.829 531.701 11.142 6.436 o
-4 9 8 730.366 748.562 14.837 3.359 o
-4 9 9 6.784 7.442 2.929 269.684 o
-4 9 10 127.075 135.588 6.213 42.700 o
-4 9 11 42.193 48.139 5.161 81.228 o
-4 9 12 8.776 4.694 4.091 139.310 o
-4 9 13 3.289 5.111 5.121 89.484 o
-4 10 1 81.058 66.449 5.091 73.412 o
-4 10 2 2.517 2.789 1.138 1757.080 o
-4 10 3 6.784 6.400 1.769 721.216 o
-4 10 4 558.318 534.417 15.592 4.584 o
-4 10 5 227.212 212.068 7.963 21.515 o
-4 10 6 34.032 38.642 3.356 182.788 o
-4 10 7 198.156 185.942 6.990 27.913 o
-4 10 8 230.408 226.471 7.959 20.988 o
-4 10 9 152.515 152.808 6.361 37.445 o
-4 10 10 321.676 317.877 10.186 11.927 o
-4 10 11 17.332 13.163 3.620 173.625 o
-4 10 12 38.831 27.747 5.789 67.059 o
-4 11 1 0.062 1.530 1.894 654.785 o
-4 11 2 52.552 44.424 4.137 117.734 o
-4 11 3 163.792 139.310 9.334 21.322 o
-4 11 4 24.370 17.770 2.416 357.353 o
-4 11 5 0.233 0.482 1.390 1215.900 o
-4 11 6 135.970 115.954 7.302 33.775 o
-4 11 7 93.024 84.110 6.371 48.099 o
-4 11 8 174.788 165.585 9.283 20.605 o
-4 11 9 157.161 176.339 9.833 19.253 o
-4 11 10 59.164 62.150 6.662 48.632 o
-4 11 11 16.666 14.310 4.140 133.800 o
-4 12 1 904.847 933.118 43.026 0.909 o
-4 12 2 0.056 -0.339 4.170 135.302 o
-4 12 3 2.153 4.476 6.581 54.283 o
-4 12 4 32.236 31.304 7.533 40.505 o
-4 12 5 6.625 0.896 4.050 142.705 o
-4 12 6 28.217 39.221 5.773 67.876 o
-4 12 7 110.295 112.547 7.306 35.834 o
-4 12 8 220.552 247.606 13.703 9.941 o
-4 12 9 27.101 29.986 5.557 73.610 o
-4 13 1 51.277 57.598 9.528 25.028 o
-4 13 2 176.576 198.814 15.565 8.581 o
-4 13 3 322.641 344.483 16.948 6.092 o
-4 13 4 107.200 109.728 11.014 17.696 o
-4 13 5 58.760 51.467 10.664 20.064 o
-4 13 6 93.685 129.148 16.526 8.278 o
-4 13 7 37.206 32.510 8.026 35.639 o
-4 13 8 70.519 75.492 17.233 7.779 o
-4 14 1 51.349 42.859 9.743 24.095 o
-4 14 2 0.034 -0.180 4.639 109.350 o
-4 14 3 127.458 119.833 13.822 11.402 o
-4 14 4 321.492 343.363 23.439 3.633 o
-4 14 5 345.050 381.052 24.267 3.341 o
-3 0 2 1947.880 1856.290 28.338 0.586 o
-3 0 4 4753.390 4477.740 78.105 0.094 o
-3 0 6 2112.650 2075.130 32.505 0.480 o
-3 0 8 3612.490 3630.630 87.650 0.123 o
-3 0 10 303.739 322.490 19.428 5.059 o
-3 0 12 732.804 756.276 31.805 1.572 o
-3 0 14 3.707 4.739 6.409 57.192 o
-3 0 16 65.287 53.115 15.130 10.098 o
-3 1 1 2846.250 2760.740 31.560 0.297 o
-3 1 2 1812.470 1750.050 18.933 0.744 o
-3 1 3 149.168 148.920 2.654 82.676 o
-3 1 4 1807.780 1731.700 18.855 0.751 o
-3 1 5 5257.550 5080.240 64.754 0.085 o
-3 1 6 1.890 0.578 0.929 2656.520 o
-3 1 7 72.390 74.706 1.941 248.538 o
-3 1 8 31.539 31.871 1.844 497.494 o
-3 1 9 844.552 851.798 21.130 2.179 o
-3 1 10 1182.520 1198.530 28.400 1.150 o
-3 1 11 21.819 19.915 5.324 81.043 o
-3 1 12 34.243 44.400 9.163 27.450 o
-3 1 13 974.890 953.571 25.849 1.576 o
-3 1 14 4.729 5.159 5.216 86.216 o
-3 1 15 74.666 97.993 9.911 22.344 o
-3 1 16 0.012 -2.687 6.186 61.489 o
-3 2 1 197.538 199.991 3.310 49.115 o
-3 2 2 1701.060 1671.630 18.174 0.831 o
-3 2 3 851.288 825.789 9.210 3.304 o
-3 2 4 594.409 571.870 6.855 6.651 o
-3 2 5 4251.220 4124.270 51.640 0.130 o
-3 2 6 515.443 504.580 6.307 8.586 o
-3 2 7 214.501 211.263 3.861 40.956 o
-3 2 8 454.109 442.445 6.422 10.537 o
-3 2 9 496.740 516.122 10.964 6.786 o
-3 2 10 520.961 513.907 11.233 6.419 o
-3 2 11 2654.480 2526.040 55.601 0.260 o
-3 2 12 112.720 113.794 9.975 20.969 o
-3 2 13 76.279 98.569 12.258 14.938 o
-3 2 14 298.260 305.296 19.226 5.203 o
-3 2 15 328.159 365.322 21.584 4.120 o
-3 3 1 743.468 733.648 8.477 4.224 o
-3 3 2 7988.880 7983.730 111.917 0.035 o
-3 3 3 25.083 25.055 2.026 469.406 o
-3 3 4 893.018 884.840 9.933 2.949 o
-3 3 5 1856.470 1773.810 27.361 0.641 o
-3 3 6 171.801 164.644 3.215 62.493 o
-3 3 7 138.587 147.898 3.421 75.534 o
-3 3 8 68.444 70.115 3.714 124.355 o
-3 3 9 441.967 415.383 13.370 6.772 o
-3 3 10 26.552 27.483 4.276 121.919 o
-3 3 11 64.742 75.593 6.182 54.401 o
-3 3 12 13.170 12.884 2.724 303.363 o
-3 3 13 214.718 243.798 16.063 7.718 o
-3 3 14 355.819 349.561 23.763 3.470 o
-3 3 15 113.856 122.755 11.428 16.329 o
-3 4 1 1325.990 1309.950 14.954 1.342 o
-3 4 2 368.354 367.668 5.756 15.100 o
-3 4 3 1160.910 1149.250 15.940 1.645 o
-3 4 4 171.361 171.222 3.201 61.676 o
-3 4 5 4066.170 3915.170 50.278 0.142 o
-3 4 6 937.119 919.445 11.624 2.616 o
-3 4 7 207.347 205.659 5.835 31.765 o
-3 4 8 1834.380 1820.390 42.378 0.498 o
-3 4 9 2466.820 2450.250 32.121 0.373 o
-3 4 10 65.225 70.072 4.622 89.814 o
-3 4 11 235.757 233.989 9.389 16.873 o
-3 4 12 14.449 16.272 3.228 217.183 o
-3 4 13 44.826 36.662 3.411 170.757 o
-3 4 14 194.153 199.496 12.791 11.784 o
-3 4 15 30.708 31.593 11.051 19.069 o
-3 5 1 25.350 29.408 1.667 621.724 o
-3 5 2 1290.100 1259.480 14.590 1.426 o
-3 5 3 4384.160 4198.800 53.743 0.123 o
-3 5 4 1689.750 1673.000 20.256 0.814 o
-3 5 5 696.637 688.172 9.275 4.588 o
-3 5 6 1268.070 1251.290 16.190 1.417 o
-3 5 7 873.746 877.870 14.107 2.690 o
-3 5 8 439.516 451.735 7.722 9.951 o
-3 5 9 218.686 229.203 4.981 33.237 o
-3 5 10 724.679 694.718 16.947 3.181 o
-3 5 11 1288.120 1316.320 24.435 1.135 o
-3 5 12 91.637 93.740 5.385 62.386 o
-3 5 13 17.605 14.380 3.516 183.281 o
-3 5 14 129.200 127.502 10.684 18.055 o
-3 5 15 111.060 135.342 13.529 11.943 o
-3 6 1 8.350 10.103 1.328 1198.960 o
-3 6 2 5446.070 5285.890 71.958 0.077 o
-3 6 3 0.111 1.622 1.198 1628.350 o
-3 6 4 0.319 0.361 1.214 1590.560 o
-3 6 5 10.497 14.394 2.173 469.206 o
-3 6 6 372.708 367.558 5.826 14.845 o
-3 6 7 899.222 925.213 15.329 2.446 o
-3 6 8 1003.090 1023.720 21.849 1.711 o
-3 6 9 738.672 750.611 12.406 3.664 o
-3 6 10 12.986 13.514 2.528 349.572 o
-3 6 11 7.693 4.848 1.603 869.370 o
-3 6 12 651.845 621.625 16.984 3.596 o
-3 6 13 0.915 1.777 2.919 275.557 o
-3 6 14 137.431 143.044 15.968 8.595 o
-3 7 1 803.489 771.149 9.684 3.623 o
-3 7 2 22.485 25.770 1.788 585.236 o
-3 7 3 137.572 133.481 3.945 70.008 o
-3 7 4 172.140 170.609 4.124 52.279 o
-3 7 5 2201.000 2164.610 28.341 0.472 o
-3 7 6 2.683 7.345 2.402 402.648 o
-3 7 7 4373.310 4482.880 66.036 0.111 o
-3 7 8 282.884 286.172 8.291 16.490 o
-3 7 9 728.054 727.343 12.730 3.727 o
-3 7 10 81.058 86.280 4.772 78.665 o
-3 7 11 254.285 248.632 9.752 15.287 o
-3 7 12 78.538 92.338 8.336 30.688 o
-3 7 13 152.396 151.158 9.250 21.834 o
-3 7 14 0.138 -0.838 4.733 105.041 o
-3 8 1 1845.650 1797.260 25.745 0.656 o
-3 8 2 684.139 665.042 12.734 4.130 o
-3 8 3 1519.270 1482.930 22.620 0.941 o
-3 8 4 885.053 884.473 11.869 2.829 o
-3 8 5 1313.450 1326.750 18.151 1.270 o
-3 8 6 188.563 183.211 6.794 29.755 o
-3 8 7 614.318 622.668 11.343 5.035 o
-3 8 8 0.444 4.335 2.383 412.462 o
-3 8 9 206.421 206.188 6.341 29.384 o
-3 8 10 73.962 84.263 4.803 80.083 o
-3 8 11 40.242 46.957 4.625 99.816 o
-3 8 12 305.846 303.590 14.920 7.649 o
-3 8 13 9.859 9.787 4.232 129.758 o
-3 9 1 1010.270 946.077 20.348 1.845 o
-3 9 2 549.414 525.594 13.803 5.203 o
-3 9 3 100.166 93.789 3.807 97.071 o
-3 9 4 223.804 212.821 7.859 22.008 o
-3 9 5 277.638 273.451 5.705 22.925 o
-3 9 6 66.916 69.633 4.133 106.717 o
-3 9 7 147.496 151.668 6.941 33.837 o
-3 9 8 145.451 157.117 5.522 45.274 o
-3 9 9 7.326 5.277 2.558 352.496 o
-3 9 10 307.731 303.676 8.662 14.637 o
-3 9 11 6.338 4.845 2.878 280.292 o
-3 9 12 25.245 21.128 5.221 83.743 o
-3 9 13 17.715 11.261 6.507 55.007 o
-3 10 1 24.806 29.773 5.489 75.628 o
-3 10 2 410.481 375.550 17.391 5.277 o
-3 10 3 63.374 55.898 10.170 21.886 o
-3 10 4 120.377 103.459 5.928 48.812 o
-3 10 5 490.862 460.965 13.253 6.146 o
-3 10 6 159.372 165.575 8.573 23.912 o
-3 10 7 0.184 0.332 1.850 687.122 o
-3 10 8 254.675 256.365 7.004 21.552 o
-3 10 9 7.072 7.082 2.681 320.960 o
-3 10 10 4.043 2.996 2.909 275.942 o
-3 10 11 84.612 86.151 5.278 66.533 o
-3 10 12 236.862 236.242 10.428 14.646 o
-3 11 1 4.021 3.922 4.323 125.417 o
-3 11 2 13.131 9.092 6.308 58.712 o
-3 11 3 42.197 36.582 6.529 52.731 o
-3 11 4 340.412 320.049 8.423 13.667 o
-3 11 5 1089.560 1124.770 63.669 0.460 o
-3 11 6 14.008 13.494 3.970 145.938 o
-3 11 7 614.183 546.082 23.346 2.747 o
-3 11 8 116.909 132.761 7.833 30.938 o
-3 11 9 462.762 443.038 22.134 3.477 o
-3 11 10 75.681 73.603 7.450 38.291 o
-3 11 11 61.064 54.148 13.393 12.844 o
-3 12 1 10.549 15.962 5.725 71.121 o
-3 12 2 17.830 29.436 7.330 43.222 o
-3 12 3 2130.360 2179.310 101.729 0.164 o
-3 12 4 1193.720 1196.700 47.525 0.670 o
-3 12 5 1.236 6.027 7.139 46.138 o
-3 12 6 216.417 207.686 10.704 14.975 o
-3 12 7 3.890 1.535 3.321 212.288 o
-3 12 8 506.781 492.844 18.191 4.228 o
-3 12 9 261.566 250.923 13.442 9.720 o
-3 13 1 668.664 708.329 25.331 2.232 o
-3 13 2 46.131 76.195 9.184 26.774 o
-3 13 3 304.522 337.982 21.314 4.317 o
-3 13 4 4.501 2.200 7.010 47.823 o
-3 13 5 21.776 17.346 9.439 26.221 o
-3 13 6 2.840 3.950 5.610 74.650 o
-3 13 7 7.746 7.522 6.086 63.266 o
-3 13 8 98.848 108.335 9.712 22.452 o
-3 14 1 112.150 129.482 15.806 8.928 o
-3 14 2 20.735 26.014 10.148 22.683 o
-3 14 3 369.125 397.869 18.552 4.966 o
-3 14 4 13.598 9.857 8.056 36.091 o
-3 14 5 87.314 88.688 10.829 18.793 o
-3 14 6 140.036 166.253 40.534 1.414 o
-2 0 2 13.664 16.986 2.592 330.334 o
-2 0 4 3551.680 3451.510 75.500 0.143 o
-2 0 6 1850.910 1789.650 26.510 0.648 o
-2 0 8 304.017 304.980 28.935 2.553 o
-2 0 10 383.966 386.552 23.198 3.502 o
-2 0 12 156.177 150.418 17.399 7.229 o
-2 0 14 1.002 1.434 9.084 28.515 o
-2 1 1 6352.440 7171.700 92.759 0.050 o
-2 1 2 2747.300 2621.590 28.229 0.328 o
-2 1 3 3054.340 2872.340 31.639 0.267 o
-2 1 4 3425.270 3319.610 38.095 0.205 o
-2 1 5 1571.170 1524.170 16.038 0.991 o
-2 1 6 96.904 91.594 2.289 162.716 o
-2 1 7 1656.370 1637.840 42.939 0.557 o
-2 1 8 0.538 1.989 0.883 2957.510 o
-2 1 9 256.040 264.926 8.556 17.423 o
-2 1 10 407.523 420.909 12.126 7.844 o
-2 1 11 273.635 296.788 11.738 11.183 o
-2 1 12 1104.030 1087.360 26.990 1.315 o
-2 1 13 679.928 688.471 36.814 1.330 o
-2 1 14 310.193 304.066 15.390 7.273 o
-2 1 15 116.731 142.764 13.828 11.387 o
-2 2 1 1987.120 1924.300 20.188 0.622 o
-2 2 2 101.691 104.276 2.158 154.234 o
-2 2 3 982.180 932.942 9.459 2.583 o
-2 2 4 2328.640 2286.730 25.371 0.443 o
-2 2 5 1161.100 1168.160 14.722 1.674 o
-2 2 6 102.707 104.821 4.323 79.900 o
-2 2 7 5003.150 5159.020 66.567 0.088 o
-2 2 8 39.067 42.107 2.522 282.258 o
-2 2 9 496.382 477.442 14.214 5.642 o
-2 2 10 40.604 43.616 4.049 127.196 o
-2 2 11 529.188 556.673 18.119 4.008 o
-2 2 12 1070.180 1063.740 31.844 1.167 o
-2 2 13 23.620 27.666 6.850 49.211 o
-2 2 14 124.859 131.121 10.021 20.249 o
-2 2 15 26.540 31.388 9.389 26.368 o
-2 3 1 1598.300 1543.670 16.124 0.963 o
-2 3 2 10919.900 12337.400 208.424 0.015 o
-2 3 3 9334.720 10059.400 171.604 0.022 o
-2 3 4 179.026 162.337 3.723 55.447 o
-2 3 5 1078.110 1079.850 13.650 1.946 o
-2 3 6 401.519 408.326 5.278 13.453 o
-2 3 7 335.085 327.609 5.480 18.010 o
-2 3 8 132.865 125.170 4.324 66.672 o
-2 3 9 21.987 27.317 3.459 183.888 o
-2 3 10 652.216 632.336 14.193 4.116 o
-2 3 11 428.798 404.005 18.178 4.805 o
-2 3 12 37.781 27.712 3.826 145.546 o
-2 3 13 358.774 363.791 15.374 6.646 o
-2 3 14 258.364 270.036 26.481 3.078 o
-2 3 15 26.701 19.514 7.756 38.570 o
-2 4 1 1316.300 1312.220 20.818 1.207 o
-2 4 2 11.857 10.267 1.116 1545.930 o
-2 4 3 82.029 86.492 2.168 196.835 o
-2 4 4 4425.390 4353.470 108.508 0.082 o
-2 4 5 306.764 320.260 5.668 19.520 o
-2 4 6 135.636 140.296 6.355 40.105 o
-2 4 7 33.628 39.122 2.976 224.973 o
-2 4 8 395.654 398.219 9.751 9.930 o
-2 4 9 41.708 42.251 2.622 261.368 o
-2 4 10 2.415 2.018 2.093 532.871 o
-2 4 11 1489.700 1448.040 38.179 0.699 o
-2 4 12 15.914 14.220 3.252 213.897 o
-2 4 13 63.028 66.887 9.293 25.898 o
-2 4 14 142.576 150.606 14.857 9.761 o
-2 4 15 342.972 363.961 19.887 4.645 o
-2 5 1 3329.490 3261.140 38.968 0.213 o
-2 5 2 0.194 0.645 0.766 3971.970 o
-2 5 3 51.955 57.955 1.888 342.423 o
-2 5 4 2946.170 2810.720 39.612 0.264 o
-2 5 5 61.423 61.492 2.439 232.630 o
-2 5 6 1982.960 2027.030 25.503 0.569 o
-2 5 7 18.009 22.924 2.728 291.838 o
-2 5 8 221.771 234.834 5.005 32.405 o
-2 5 9 131.669 146.114 4.720 58.255 o
-2 5 10 310.661 303.640 13.216 9.000 o
-2 5 11 1.909 3.241 2.662 330.258 o
-2 5 12 50.953 57.669 4.517 99.587 o
-2 5 13 46.846 46.154 6.591 51.158 o
-2 5 14 0.032 2.026 4.894 98.220 o
-2 5 15 254.751 287.500 20.913 4.685 o
-2 6 1 634.139 612.022 14.048 4.305 o
-2 6 2 1073.380 1051.200 16.139 1.868 o
-2 6 3 157.002 161.039 4.323 55.105 o
-2 6 4 3273.620 3330.660 42.546 0.209 o
-2 6 5 852.353 861.089 12.261 2.956 o
-2 6 6 628.082 669.413 13.453 4.302 o
-2 6 7 553.202 558.000 9.173 6.559 o
-2 6 8 490.986 508.437 8.789 7.892 o
-2 6 9 997.918 1021.100 15.333 2.091 o
-2 6 10 4.240 4.724 1.985 585.393 o
-2 6 11 2.235 1.959 1.243 1488.470 o
-2 6 12 944.695 885.279 41.963 0.936 o
-2 6 13 32.473 32.458 5.035 88.025 o
-2 6 14 6.815 8.224 6.738 51.664 o
-2 7 1 1138.570 1111.830 14.668 1.761 o
-2 7 2 232.999 219.932 6.477 25.988 o
-2 7 3 1205.800 1228.550 15.149 1.546 o
-2 7 4 254.359 250.723 8.661 17.536 o
-2 7 5 297.984 303.926 6.949 18.022 o
-2 7 6 104.038 104.399 3.916 89.652 o
-2 7 7 951.483 995.848 14.869 2.255 o
-2 7 8 2285.510 2367.930 33.427 0.407 o
-2 7 9 0.900 2.762 2.021 572.511 o
-2 7 10 249.725 246.990 6.244 24.457 o
-2 7 11 30.849 33.739 2.775 260.250 o
-2 7 12 5.015 4.487 3.081 245.576 o
-2 7 13 12.774 8.657 4.100 137.727 o
-2 7 14 133.658 156.124 12.713 13.007 o
-2 8 1 398.478 360.854 6.740 13.072 o
-2 8 2 88.732 84.888 3.833 104.179 o
-2 8 3 2710.020 2615.610 38.094 0.306 o
-2 8 4 202.038 192.138 5.433 35.328 o
-2 8 5 1502.400 1530.130 23.855 0.916 o
-2 8 6 147.441 142.882 4.294 60.336 o
-2 8 7 549.870 555.472 9.369 6.547 o
-2 8 8 227.677 237.568 5.611 29.038 o
-2 8 9 60.499 58.413 3.785 128.651 o
-2 8 10 5.064 6.883 2.698 318.374 o
-2 8 11 371.993 382.173 11.346 9.184 o
-2 8 12 26.026 23.574 4.375 117.321 o
-2 8 13 908.144 845.305 36.833 1.147 o
-2 9 1 13.408 9.926 4.625 108.438 o
-2 9 2 422.024 418.927 16.566 5.422 o
-2 9 3 412.887 417.732 11.202 8.396 o
-2 9 4 546.235 549.543 17.455 4.114 o
-2 9 5 194.460 188.146 9.115 19.955 o
-2 9 6 2.412 3.664 1.548 962.990 o
-2 9 7 144.582 151.605 4.623 55.756 o
-2 9 8 1902.760 1906.420 36.240 0.525 o
-2 9 9 617.199 614.888 11.972 4.889 o
-2 9 10 97.472 108.201 6.152 48.860 o
-2 9 11 11.646 10.194 3.564 181.441 o
-2 9 12 66.189 78.653 7.573 37.559 o
-2 10 1 6.001 26.770 9.852 24.163 o
-2 10 2 86.721 110.398 10.480 19.783 o
-2 10 3 76.724 70.367 5.053 74.840 o
-2 10 4 9.909 10.216 2.411 389.123 o
-2 10 5 73.446 82.928 5.208 70.627 o
-2 10 6 964.937 953.594 23.651 1.714 o
-2 10 7 147.745 150.436 6.228 39.162 o
-2 10 8 11.428 12.393 2.860 277.806 o
-2 10 9 532.445 532.193 18.986 3.835 o
-2 10 10 161.634 163.374 6.750 33.281 o
-2 10 11 9.858 6.056 4.175 133.596 o
-2 10 12 254.090 255.014 12.256 11.209 o
-2 11 1 397.759 428.320 22.232 3.652 o
-2 11 2 5.745 8.161 6.621 53.515 o
-2 11 3 7.965 6.332 2.460 379.148 o
-2 11 4 912.547 921.695 23.277 1.837 o
-2 11 5 5.668 5.175 2.702 317.747 o
-2 11 6 387.365 389.578 10.828 9.290 o
-2 11 7 4.250 2.028 2.798 298.153 o
-2 11 8 90.901 89.452 6.255 49.515 o
-2 11 9 541.162 529.401 14.107 5.152 o
-2 11 10 103.906 99.891 7.481 35.351 o
-2 11 11 51.944 68.286 10.027 22.578 o
-2 12 1 384.942 379.419 18.542 4.939 o
-2 12 2 409.932 413.426 15.783 5.862 o
-2 12 3 414.197 378.636 42.773 1.191 o
-2 12 4 8.363 17.462 7.089 46.571 o
-2 12 5 18.329 18.591 3.376 196.773 o
-2 12 6 325.005 318.232 9.609 12.569 o
-2 12 7 3.588 0.547 2.728 314.485 o
-2 12 8 34.173 41.894 5.632 70.416 o
-2 12 9 336.584 343.295 13.123 8.509 o
-2 13 1 251.731 259.766 19.820 5.200 o
-2 13 2 349.549 393.386 20.342 4.408 o
-2 13 3 20.165 19.626 8.527 32.089 o
-2 13 4 15.119 20.846 7.245 44.411 o
-2 13 5 672.947 722.522 23.259 2.445 o
-2 13 6 227.953 250.112 17.822 6.377 o
-2 13 7 4.942 3.925 6.902 49.310 o
-2 13 8 51.091 48.132 7.985 35.302 o
-2 14 1 38.028 26.432 7.703 38.681 o
-2 14 2 0.002 -4.012 6.188 61.451 o
-2 14 3 3.408 2.922 6.646 53.219 o
-2 14 4 9.828 9.550 6.312 58.729 o
-2 14 5 39.562 24.898 10.943 19.400 o
-2 14 6 350.163 377.654 23.709 3.465 o
-1 0 2 2020.780 1990.840 42.035 0.444 o
-1 0 4 47.882 44.891 3.804 137.968 o
-1 0 6 757.292 763.298 20.022 2.583 o
-1 0 8 2679.360 2696.100 77.053 0.193 o
-1 0 10 1397.450 1423.300 44.909 0.628 o
-1 0 12 9.398 10.483 5.995 65.072 o
-1 0 14 26.414 24.439 10.720 20.309 o
-1 1 2 2306.260 2275.780 30.068 0.428 o
-1 1 3 7899.310 9289.580 210.107 0.022 o
-1 1 4 931.935 879.869 34.932 1.202 o
-1 1 5 87.014 88.239 4.639 80.006 o
-1 1 6 4167.330 4224.450 68.448 0.118 o
-1 1 7 1488.870 1477.200 20.926 0.993 o
-1 1 8 55.167 70.977 6.352 53.010 o
-1 1 9 3.269 2.170 3.310 213.798 o
-1 1 10 255.664 282.794 11.687 11.701 o
-1 1 11 316.290 338.692 15.322 7.126 o
-1 1 12 74.452 92.072 18.902 6.464 o
-1 1 13 402.806 432.583 18.755 4.657 o
-1 1 14 16.443 22.266 8.240 34.376 o
-1 1 15 297.721 310.153 21.526 4.305 o
-1 2 1 2892.220 2885.140 34.512 0.278 o
-1 2 2 471.654 471.082 10.196 7.759 o
-1 2 3 10927.500 13475.100 256.433 0.013 o
-1 2 4 1367.150 1402.610 17.074 1.202 o
-1 2 5 324.717 318.691 6.137 17.754 o
-1 2 6 30.494 31.917 1.835 506.292 o
-1 2 7 2036.840 2016.770 27.576 0.540 o
-1 2 8 1220.720 1209.600 17.093 1.478 o
-1 2 9 183.570 183.049 4.955 41.764 o
-1 2 10 70.128 72.935 2.629 191.010 o
-1 2 11 833.080 822.067 23.052 2.066 o
-1 2 12 312.815 332.338 16.880 6.228 o
-1 2 13 886.010 864.351 24.624 1.827 o
-1 2 14 473.760 498.809 23.851 3.028 o
-1 2 15 1.490 0.606 4.857 99.684 o
-1 3 1 8547.290 10236.100 377.599 0.011 o
-1 3 2 213.484 204.381 5.068 35.072 o
-1 3 3 174.182 172.376 3.241 60.150 o
-1 3 4 6913.600 7328.080 126.524 0.040 o
-1 3 5 335.810 329.411 5.965 17.195 o
-1 3 6 1616.000 1664.920 19.341 0.870 o
-1 3 7 408.557 441.304 9.911 9.167 o
-1 3 8 207.711 224.349 5.789 30.966 o
-1 3 9 575.283 582.951 10.817 5.677 o
-1 3 10 28.311 34.056 4.713 100.376 o
-1 3 11 40.358 35.627 3.449 170.999 o
-1 3 12 155.079 122.492 8.792 24.160 o
-1 3 13 61.143 58.268 9.470 25.117 o
-1 3 14 52.273 65.224 12.024 15.883 o
-1 3 15 161.465 190.525 24.609 3.715 o
-1 4 1 217.510 212.866 9.622 17.288 o
-1 4 2 250.857 239.306 3.383 34.672 o
-1 4 3 4790.390 4803.850 74.296 0.092 o
-1 4 4 1168.470 1206.330 15.544 1.604 o
-1 4 5 337.770 370.604 10.824 10.342 o
-1 4 6 775.344 789.587 10.576 3.620 o
-1 4 7 3211.530 3315.630 42.913 0.214 o
-1 4 8 332.589 330.689 5.293 18.346 o
-1 4 9 21.024 16.678 1.409 904.401 o
-1 4 10 1352.620 1327.440 27.349 1.009 o
-1 4 11 533.491 532.076 19.245 3.770 o
-1 4 12 13.767 9.334 2.594 334.233 o
-1 4 13 73.372 74.856 11.316 17.580 o
-1 4 14 5.531 8.172 6.113 62.752 o
-1 4 15 3.478 8.047 7.719 39.439 o
-1 5 1 140.742 137.754 4.814 55.867 o
-1 5 2 185.124 175.330 5.477 38.400 o
-1 5 3 306.156 305.600 7.749 16.167 o
-1 5 4 1032.720 1057.840 12.415 2.124 o
-1 5 5 6925.280 6850.550 98.341 0.046 o
-1 5 6 2996.160 3048.050 39.650 0.248 o
-1 5 7 83.793 87.083 3.005 142.552 o
-1 5 8 47.767 54.396 2.932 204.835 o
-1 5 9 38.159 41.261 3.168 197.125 o
-1 5 10 178.892 169.823 6.168 34.920 o
-1 5 11 121.424 130.942 8.534 26.716 o
-1 5 12 425.559 416.220 18.100 4.820 o
-1 5 13 256.196 283.047 13.664 9.359 o
-1 5 14 89.813 116.023 15.347 9.591 o
-1 6 1 0.095 1.372 0.689 4870.770 o
-1 6 2 5493.500 5785.040 127.012 0.054 o
-1 6 3 72.838 77.489 2.135 225.570 o
-1 6 4 215.314 228.575 4.859 34.296 o
-1 6 5 626.668 657.467 15.067 4.005 o
-1 6 6 408.508 402.259 14.012 6.815 o
-1 6 7 751.415 745.240 15.871 3.142 o
-1 6 8 103.631 113.769 7.047 38.490 o
-1 6 9 22.224 29.351 2.864 259.074 o
-1 6 10 391.652 388.036 10.648 9.373 o
-1 6 11 234.334 213.586 9.671 16.617 o
-1 6 12 15.404 14.001 3.911 149.810 o
-1 6 13 11.050 6.644 3.602 178.385 o
-1 6 14 705.838 716.649 36.454 1.326 o
-1 7 1 13.927 14.470 0.929 1896.330 o
-1 7 2 684.038 693.875 9.987 4.536 o
-1 7 3 834.082 824.586 16.140 2.704 o
-1 7 4 6.180 5.359 1.409 1120.410 o
-1 7 5 722.206 753.209 10.543 4.012 o
-1 7 6 0.674 3.904 1.710 797.541 o
-1 7 7 1487.900 1492.140 28.090 0.862 o
-1 7 8 21.803 23.457 2.535 327.548 o
-1 7 9 2258.410 2277.730 48.241 0.346 o
-1 7 10 0.041 1.926 1.939 624.065 o
-1 7 11 1073.600 1008.800 27.589 1.357 o
-1 7 12 0.102 4.145 3.899 154.553 o
-1 7 13 0.292 2.503 3.570 184.418 o
-1 8 1 875.187 862.809 21.511 2.078 o
-1 8 2 817.391 829.793 14.508 2.917 o
-1 8 3 1107.770 1145.320 21.381 1.508 o
-1 8 4 265.088 263.580 7.026 20.673 o
-1 8 5 4750.920 4889.860 68.970 0.095 o
-1 8 6 1506.470 1568.610 23.374 0.909 o
-1 8 7 0.396 0.360 1.756 762.116 o
-1 8 8 0.226 2.491 2.201 484.320 o
-1 8 9 59.349 68.536 4.140 109.870 o
-1 8 10 145.377 151.274 5.575 45.229 o
-1 8 11 150.826 139.683 7.267 31.935 o
-1 8 12 43.267 48.311 6.037 60.582 o
-1 8 13 0.493 3.900 4.533 114.371 o
-1 9 1 1273.720 1313.510 31.100 0.972 o
-1 9 2 1259.720 1282.380 19.036 1.328 o
-1 9 3 663.152 691.344 13.821 3.972 o
-1 9 4 454.841 487.368 10.327 7.812 o
-1 9 5 68.392 68.606 3.823 119.611 o
-1 9 6 381.483 398.818 7.571 12.204 o
-1 9 7 0.197 0.709 1.767 752.152 o
-1 9 8 153.587 157.550 7.044 32.390 o
-1 9 9 135.984 134.602 5.417 49.839 o
-1 9 10 554.222 561.141 14.113 4.949 o
-1 9 11 5.576 5.847 3.566 183.461 o
-1 9 12 39.946 37.763 5.847 65.207 o
-1 10 1 1886.320 2005.960 47.112 0.431 o
-1 10 2 1994.280 2058.100 57.408 0.344 o
-1 10 3 38.919 39.780 2.689 257.735 o
-1 10 4 388.192 396.404 8.422 11.261 o
-1 10 5 475.791 501.910 10.920 7.141 o
-1 10 6 20.225 19.127 2.135 453.599 o
-1 10 7 24.043 29.678 2.970 240.570 o
-1 10 8 21.300 17.791 2.868 265.393 o
-1 10 9 200.618 205.933 7.392 25.289 o
-1 10 10 0.077 2.034 2.481 381.787 o
-1 10 11 105.355 106.877 8.288 29.442 o
-1 11 1 5.090 4.672 4.537 113.834 o
-1 11 2 297.696 312.944 14.655 7.882 o
-1 11 3 9.961 8.424 1.527 924.141 o
-1 11 4 74.873 76.937 8.211 32.034 o
-1 11 5 228.532 232.028 7.456 22.492 o
-1 11 6 414.974 405.831 10.983 8.602 o
-1 11 7 695.519 702.909 23.008 2.448 o
-1 11 8 256.159 264.020 9.903 14.724 o
-1 11 9 349.130 353.205 18.825 5.052 o
-1 11 10 0.102 -0.062 3.114 242.600 o
-1 12 1 153.236 167.283 18.560 6.389 o
-1 12 2 152.202 151.630 9.994 19.274 o
-1 12 3 654.870 696.163 22.505 2.605 o
-1 12 4 176.236 160.792 16.299 8.019 o
-1 12 5 877.058 877.746 21.651 2.050 o
-1 12 6 450.873 457.400 21.037 3.754 o
-1 12 7 39.429 40.834 5.602 70.585 o
-1 12 8 235.394 231.983 10.716 14.196 o
-1 12 9 117.657 121.045 8.070 29.759 o
-1 13 1 1184.520 1216.760 35.504 0.936 o
-1 13 2 613.928 644.102 33.700 1.588 o
-1 13 3 273.891 283.250 22.934 3.945 o
-1 13 4 1.421 3.484 5.373 81.425 o
-1 13 5 104.588 127.376 12.125 14.750 o
-1 13 6 19.423 15.986 7.592 40.440 o
-1 13 7 11.300 10.185 5.436 78.937 o
-1 13 8 0.989 3.221 6.728 51.960 o
-1 14 1 262.122 296.466 18.766 5.590 o
-1 14 2 282.465 300.048 19.667 5.083 o
-1 14 3 574.427 595.980 22.406 2.929 o
-1 14 4 14.993 14.042 8.326 33.756 o
-1 14 5 66.591 83.997 10.789 19.292 o
-1 14 6 11.047 59.743 31.306 2.399 o
-1 15 1 2.415 3.735 8.052 36.267 o
-1 15 2 408.510 613.206 147.670 0.107 o
0 0 2 6.855 6.441 0.815 2938.680 o
0 0 4 274.763 279.928 12.064 10.907 o
0 0 6 108.061 101.365 8.107 30.578 o
0 0 8 1079.480 1092.680 34.836 1.048 o
0 0 10 137.150 152.336 11.858 14.690 o
0 0 12 441.335 421.535 45.897 1.034 o
0 0 14 132.173 145.432 25.381 3.553 o
0 1 2 237.247 246.595 3.570 35.506 o
0 1 3 8013.930 9944.390 222.301 0.021 o
0 1 4 2099.430 2075.690 21.791 0.548 o
0 1 5 3814.160 3873.000 59.055 0.145 o
0 1 6 956.172 945.339 16.368 2.204 o
0 1 7 4.224 4.928 1.207 1528.110 o
0 1 8 129.320 123.166 5.084 56.391 o
0 1 9 2619.260 2587.910 53.396 0.268 o
0 1 10 89.487 98.245 8.353 29.974 o
0 1 11 195.915 214.123 11.935 13.021 o
0 1 12 172.408 171.871 10.369 17.340 o
0 1 13 442.266 473.372 39.370 1.357 o
0 1 14 617.567 649.050 29.063 1.969 o
0 1 15 26.554 29.091 7.953 36.598 o
0 2 0 5280.460 5921.640 210.280 0.033 o
0 2 1 473.505 476.779 7.874 8.915 o
0 2 2 5656.580 6666.250 122.500 0.051 o
0 2 3 3861.950 3868.550 77.833 0.124 o
0 2 4 2907.960 2899.100 42.846 0.256 o
0 2 5 609.240 599.519 7.018 6.257 o
0 2 6 217.209 222.104 3.086 43.431 o
0 2 7 1847.870 1810.630 25.882 0.651 o
0 2 8 85.942 89.984 3.979 99.294 o
0 2 9 1451.580 1438.280 23.993 0.976 o
0 2 10 0.835 0.672 1.483 1063.810 o
0 2 11 522.429 539.721 20.162 3.589 o
0 2 12 0.622 7.154 5.051 92.071 o
0 2 13 73.704 74.886 9.911 22.613 o
0 2 14 335.423 374.964 25.563 3.081 o
0 2 15 8.609 16.390 7.924 37.314 o
0 3 1 5430.250 5792.490 197.330 0.036 o
0 3 2 5337.120 5576.470 112.818 0.062 o
0 3 3 826.307 834.913 9.083 3.411 o
0 3 4 1349.790 1292.000 15.178 1.320 o
0 3 5 893.962 873.369 11.072 2.881 o
0 3 6 78.971 86.719 4.013 102.094 o
0 3 7 1018.760 1014.870 12.189 2.220 o
0 3 8 169.944 167.604 4.463 49.900 o
0 3 9 59.965 67.393 4.219 106.546 o
0 3 10 162.633 165.823 5.753 40.103 o
0 3 11 118.884 113.849 4.448 70.475 o
0 3 12 57.047 49.302 9.175 26.880 o
0 3 13 252.348 248.845 14.733 8.546 o
0 3 14 88.154 114.569 12.273 14.693 o
0 3 15 90.006 101.816 10.816 18.678 o
0 4 0 8006.870 7739.690 183.856 0.027 o
0 4 1 635.841 624.527 13.805 4.312 o
0 4 2 5304.380 5703.680 144.888 0.050 o
0 4 3 955.547 969.064 12.499 2.430 o
0 4 4 2506.140 2474.820 33.825 0.358 o
0 4 5 163.181 163.522 3.110 66.968 o
0 4 6 120.432 122.336 5.586 51.539 o
0 4 7 0.056 2.802 1.343 1293.890 o
0 4 8 17.238 30.137 2.777 279.257 o
0 4 9 123.862 123.191 3.147 94.338 o
0 4 10 64.355 73.321 4.415 96.451 o
0 4 11 230.425 229.246 9.716 16.392 o
0 4 12 99.587 100.665 6.598 43.873 o
0 4 13 236.039 244.974 19.568 5.399 o
0 4 14 54.729 53.568 9.986 22.831 o
0 5 1 2793.480 2830.930 51.586 0.247 o
0 5 2 2078.020 2048.120 25.791 0.535 o
0 5 3 6987.830 7210.780 100.671 0.044 o
0 5 4 1306.460 1340.720 15.835 1.327 o
0 5 5 113.829 122.019 5.344 55.996 o
0 5 6 99.610 102.287 3.449 106.465 o
0 5 7 402.784 400.463 6.949 12.125 o
0 5 8 810.134 822.332 12.001 3.224 o
0 5 9 10.426 11.770 2.062 521.662 o
0 5 10 189.637 186.088 4.908 40.866 o
0 5 11 190.758 189.423 7.271 27.050 o
0 5 12 29.645 31.666 5.159 84.480 o
0 5 13 18.052 27.244 7.605 40.205 o
0 5 14 0.069 4.795 5.858 68.528 o
0 6 0 779.640 763.091 21.176 2.405 o
0 6 1 221.850 217.115 6.169 28.258 o
0 6 2 2956.290 3026.750 51.513 0.227 o
0 6 3 318.511 310.569 8.195 14.879 o
0 6 4 305.199 318.459 5.526 19.934 o
0 6 5 4.350 3.406 1.733 764.788 o
0 6 6 3222.190 3286.330 44.614 0.211 o
0 6 7 126.675 130.075 3.950 74.453 o
0 6 8 1121.750 1152.120 16.623 1.678 o
0 6 9 1114.830 1094.890 20.306 1.577 o
0 6 10 96.744 98.056 4.509 78.638 o
0 6 11 210.957 188.860 7.189 25.993 o
0 6 12 1.410 1.171 3.251 222.202 o
0 6 13 43.013 45.196 7.560 39.588 o
0 6 14 256.948 300.484 27.183 2.917 o
0 7 1 2842.560 2898.420 40.887 0.267 o
0 7 2 347.407 355.084 10.300 10.832 o
0 7 3 1096.090 1085.530 20.378 1.607 o
0 7 4 119.338 121.439 5.079 58.792 o
0 7 5 1110.740 1112.720 14.472 1.817 o
0 7 6 11.387 12.610 2.177 467.700 o
0 7 7 76.373 89.998 5.216 69.105 o
0 7 8 1332.090 1337.620 19.426 1.215 o
0 7 9 415.080 429.560 9.038 9.785 o
0 7 10 432.581 425.611 8.839 9.617 o
0 7 11 183.088 189.443 7.655 25.858 o
0 7 12 216.986 216.933 11.453 13.440 o
0 7 13 8.505 7.030 4.553 112.605 o
0 8 0 183.033 198.676 13.283 11.214 o
0 8 1 80.290 82.005 5.773 58.594 o
0 8 2 243.582 251.796 7.948 19.726 o
0 8 3 698.346 721.944 13.432 3.780 o
0 8 4 122.141 124.912 3.641 83.557 o
0 8 5 2460.940 2566.680 38.364 0.341 o
0 8 6 265.301 275.737 5.984 23.007 o
0 8 7 0.287 0.725 1.656 855.657 o
0 8 8 49.526 56.920 3.618 145.370 o
0 8 9 25.292 26.055 3.395 188.810 o
0 8 10 97.386 103.040 7.065 39.290 o
0 8 11 25.960 18.906 4.824 97.656 o
0 8 12 5.284 4.016 3.407 201.149 o
0 8 13 359.188 346.217 15.272 6.773 o
0 9 1 718.335 801.301 21.170 2.501 o
0 9 2 322.977 323.297 5.971 17.998 o
0 9 3 325.490 322.218 6.963 16.305 o
0 9 4 220.022 243.992 10.027 15.807 o
0 9 5 57.794 57.480 5.162 77.496 o
0 9 6 1.005 1.090 1.609 903.978 o
0 9 7 1.449 1.743 1.862 673.941 o
0 9 8 319.906 338.568 10.194 11.722 o
0 9 9 7.819 7.410 2.732 308.575 o
0 9 10 463.588 459.384 19.095 4.230 o
0 9 11 198.642 200.882 9.942 17.282 o
0 9 12 73.036 70.376 6.824 45.150 o
0 10 0 18.280 14.094 7.252 44.332 o
0 10 1 871.833 875.219 33.163 1.328 o
0 10 2 4.469 4.374 1.467 1052.840 o
0 10 3 32.969 61.234 12.995 13.758 o
0 10 4 93.591 98.001 5.081 67.191 o
0 10 5 0.878 -0.032 2.069 548.426 o
0 10 6 31.793 31.756 2.438 323.155 o
0 10 7 46.542 49.660 3.146 187.470 o
0 10 8 596.653 598.601 11.560 5.215 o
0 10 9 231.918 230.398 7.637 21.778 o
0 10 10 2.243 2.908 2.878 282.621 o
0 10 11 50.917 45.461 6.486 52.446 o
0 11 1 1005.940 1045.150 42.485 0.866 o
0 11 2 22.456 31.252 8.499 32.168 o
0 11 3 144.039 137.854 8.017 28.083 o
0 11 4 824.843 869.732 28.586 1.634 o
0 11 5 6.470 6.958 3.196 227.351 o
0 11 6 32.623 35.744 4.484 109.078 o
0 11 7 37.648 39.244 7.858 37.020 o
0 11 8 175.506 179.158 8.803 21.971 o
0 11 9 251.335 255.012 10.182 14.474 o
0 11 10 66.129 75.583 6.908 44.502 o
0 12 0 1055.840 1178.670 45.060 0.762 o
0 12 1 106.559 122.811 13.186 12.628 o
0 12 2 181.821 199.027 13.249 11.274 o
0 12 3 196.926 227.954 16.072 7.883 o
0 12 4 236.027 213.419 10.105 15.621 o
0 12 5 381.173 379.164 10.680 9.607 o
0 12 6 92.748 107.543 6.626 43.918 o
0 12 7 13.379 11.959 4.743 103.086 o
0 12 8 165.267 187.260 9.424 20.092 o
0 12 9 47.185 53.658 7.883 36.221 o
0 13 1 5.869 8.388 5.657 73.228 o
0 13 2 42.356 53.247 8.906 28.762 o
0 13 3 231.694 240.272 12.095 11.925 o
0 13 4 5.979 11.186 7.269 44.405 o
0 13 5 133.371 157.302 14.212 10.633 o
0 13 6 134.918 147.261 17.444 7.285 o
0 13 7 381.682 415.364 21.598 3.884 o
0 14 0 44.816 50.257 13.596 12.557 o
0 14 1 88.870 111.027 12.079 15.151 o
0 14 2 287.029 310.794 18.656 5.503 o
0 14 3 56.915 76.406 14.331 11.218 o
0 14 4 21.598 23.976 8.294 33.837 o
0 14 5 0.157 1.682 5.447 79.279 o
0 15 1 14.054 13.826 9.210 27.621 o
0 15 2 41.814 65.960 23.323 4.304 o
1 0 2 11953.300 14886.100 328.204 0.009 o
1 0 4 2952.730 2832.140 45.138 0.250 o
1 0 6 1243.230 1264.650 20.840 1.303 o
1 0 8 1097.250 1096.570 19.001 1.658 o
1 0 10 1099.200 1092.360 44.775 0.768 o
1 0 12 171.817 166.877 37.416 1.649 o
1 0 14 99.733 121.294 16.752 8.057 o
1 1 1 2622.950 2608.550 26.590 0.352 o
1 1 2 8513.200 10160.600 144.215 0.026 o
1 1 3 1615.790 1582.430 16.444 0.933 o
1 1 4 89.434 91.175 2.042 188.316 o
1 1 5 176.056 179.751 2.823 62.304 o
1 1 6 2826.100 2824.320 36.145 0.285 o
1 1 7 600.649 580.522 7.363 6.389 o
1 1 8 1303.850 1299.150 17.162 1.321 o
1 1 9 32.262 33.753 5.321 79.187 o
1 1 10 120.236 115.179 6.749 39.585 o
1 1 11 46.913 57.683 7.911 35.911 o
1 1 12 0.445 4.460 4.277 128.419 o
1 1 13 140.497 154.887 15.055 9.526 o
1 1 14 37.695 44.936 9.073 27.920 o
1 2 0 3.893 7.308 0.738 3680.030 o
1 2 1 6069.890 6940.250 173.677 0.036 o
1 2 2 40.176 41.626 1.334 618.800 o
1 2 3 11840.600 14725.300 235.536 0.012 o
1 2 4 686.199 691.308 7.602 4.927 o
1 2 5 770.116 778.464 9.005 3.860 o
1 2 6 16.120 21.453 2.369 382.665 o
1 2 7 294.376 286.596 7.096 18.338 o
1 2 8 562.247 549.549 8.901 6.592 o
1 2 9 97.557 98.257 4.012 91.205 o
1 2 10 131.929 127.252 4.744 60.156 o
1 2 11 180.156 163.193 10.301 17.430 o
1 2 12 44.915 62.366 11.451 17.551 o
1 2 13 428.227 455.788 20.009 4.111 o
1 2 14 439.867 434.825 21.724 3.651 o
1 3 0 4658.040 5052.550 131.533 0.063 o
1 3 1 2825.450 2834.890 31.001 0.297 o
1 3 2 2245.470 2258.880 38.249 0.400 o
1 3 3 3.865 3.138 1.040 2053.950 o
1 3 4 13.088 14.936 1.579 823.804 o
1 3 5 820.848 824.227 9.971 3.379 o
1 3 6 4116.690 4155.530 54.401 0.132 o
1 3 7 713.125 720.868 16.151 3.292 o
1 3 8 1026.330 1013.490 14.940 2.060 o
1 3 9 288.286 286.512 5.950 21.151 o
1 3 10 4.456 5.246 2.461 383.029 o
1 3 11 346.572 325.173 9.631 11.917 o
1 3 12 157.311 131.360 8.149 26.833 o
1 3 13 21.348 26.372 8.094 35.488 o
1 3 14 64.720 62.777 11.156 18.250 o
1 4 0 587.812 559.790 7.256 6.708 o
1 4 1 542.053 540.399 7.129 7.527 o
1 4 2 889.819 903.005 11.571 2.804 o
1 4 3 6.930 9.162 1.273 1319.870 o
1 4 4 1275.430 1297.520 16.307 1.377 o
1 4 5 2394.730 2460.950 30.705 0.390 o
1 4 6 28.627 31.380 2.052 435.934 o
1 4 7 921.789 931.984 14.601 2.431 o
1 4 8 263.721 262.075 5.148 26.058 o
1 4 9 587.515 573.882 12.190 5.214 o
1 4 10 286.227 285.497 6.539 19.987 o
1 4 11 14.345 14.373 3.443 192.275 o
1 4 12 410.946 378.873 12.759 7.657 o
1 4 13 259.353 295.686 13.796 9.118 o
1 4 14 24.499 18.903 8.306 33.732 o
1 5 0 357.880 377.335 6.892 14.027 o
1 5 1 13.892 13.871 0.747 2536.820 o
1 5 2 1931.750 1934.350 21.579 0.631 o
1 5 3 624.561 656.588 10.588 4.999 o
1 5 4 254.375 269.306 5.910 24.271 o
1 5 5 541.474 526.042 11.913 5.901 o
1 5 6 73.970 77.016 3.082 152.228 o
1 5 7 1111.230 1114.070 15.327 1.780 o
1 5 8 466.232 473.176 10.180 7.830 o
1 5 9 43.406 44.520 2.771 235.922 o
1 5 10 161.490 164.869 6.182 37.066 o
1 5 11 36.291 34.876 4.953 89.947 o
1 5 12 244.096 234.207 14.040 9.382 o
1 5 13 57.298 70.560 8.663 29.698 o
1 5 14 97.823 112.756 13.107 12.899 o
1 6 0 1090.510 1083.320 18.055 1.721 o
1 6 1 131.778 127.199 2.972 92.567 o
1 6 2 1321.340 1313.470 23.105 1.143 o
1 6 3 23.957 26.206 1.968 494.179 o
1 6 4 1035.410 1001.410 12.610 2.175 o
1 6 5 0.335 1.079 1.401 1192.880 o
1 6 6 469.210 474.036 7.742 9.095 o
1 6 7 12.176 13.034 2.030 530.500 o
1 6 8 98.805 102.608 5.604 56.662 o
1 6 9 0.045 0.882 1.715 799.186 o
1 6 10 11.193 10.806 2.807 288.830 o
1 6 11 10.770 7.904 3.568 181.647 o
1 6 12 163.024 177.673 13.350 11.475 o
1 6 13 80.400 95.571 14.654 10.587 o
1 7 0 174.201 172.323 10.417 17.161 o
1 7 1 3.947 4.592 1.525 980.030 o
1 7 2 77.002 83.031 3.779 112.949 o
1 7 3 358.268 368.089 5.479 15.850 o
1 7 4 323.479 330.571 5.442 18.632 o
1 7 5 94.177 99.767 3.773 99.629 o
1 7 6 234.804 231.844 5.130 30.535 o
1 7 7 224.213 233.902 6.370 26.536 o
1 7 8 73.542 82.547 4.275 96.187 o
1 7 9 1111.790 1137.610 30.533 1.156 o
1 7 10 22.412 34.965 4.481 111.666 o
1 7 11 1239.220 1209.610 27.349 1.134 o
1 7 12 1.668 2.320 3.608 180.381 o
1 7 13 367.566 394.203 21.782 3.905 o
1 8 0 263.548 270.535 10.170 13.965 o
1 8 1 452.105 469.589 12.985 6.594 o
1 8 2 359.629 359.831 7.739 13.283 o
1 8 3 835.367 849.412 14.157 2.857 o
1 8 4 1001.250 999.695 18.533 1.921 o
1 8 5 2536.490 2599.990 35.455 0.338 o
1 8 6 308.949 313.310 6.592 17.908 o
1 8 7 1688.870 1821.260 48.214 0.475 o
1 8 8 317.973 327.375 7.640 15.448 o
1 8 9 28.149 27.937 3.579 169.327 o
1 8 10 106.247 111.441 4.901 65.931 o
1 8 11 36.172 29.244 5.865 65.575 o
1 8 12 43.535 35.102 6.097 60.035 o
1 9 0 2358.770 2396.660 52.608 0.307 o
1 9 1 354.639 344.385 12.787 8.544 o
1 9 2 1227.870 1237.940 19.431 1.378 o
1 9 3 352.618 376.620 14.418 7.224 o
1 9 4 1126.320 1150.250 19.377 1.562 o
1 9 5 152.560 152.571 7.990 27.294 o
1 9 6 382.760 397.801 7.958 11.814 o
1 9 7 20.796 21.191 3.248 209.527 o
1 9 8 53.535 61.465 4.049 117.983 o
1 9 9 25.966 22.025 3.597 170.217 o
1 9 10 4.528 1.946 2.779 302.189 o
1 9 11 114.913 132.474 10.681 18.317 o
1 10 0 257.490 309.468 28.525 2.665 o
1 10 1 141.680 144.447 15.086 9.518 o
1 10 2 677.604 665.623 15.638 3.636 o
1 10 3 1209.870 1246.550 21.662 1.322 o
1 10 4 845.341 864.565 20.842 2.189 o
1 10 5 12.123 13.866 3.540 183.041 o
1 10 6 294.691 273.108 10.713 12.352 o
1 10 7 66.365 69.266 3.597 131.850 o
1 10 8 12.740 18.112 3.515 184.628 o
1 10 9 141.674 145.267 5.765 44.411 o
1 10 10 104.145 105.219 6.029 49.718 o
1 10 11 30.540 26.531 6.044 62.428 o
1 11 0 3.532 13.324 5.437 79.226 o
1 11 1 7.762 8.895 5.259 84.566 o
1 11 2 168.546 191.492 12.214 13.175 o
1 11 3 81.274 79.324 5.605 61.567 o
1 11 4 25.588 18.154 3.736 159.495 o
1 11 5 23.537 28.407 4.119 131.634 o
1 11 6 72.482 90.564 5.939 56.363 o
1 11 7 89.945 96.304 7.024 40.559 o
1 11 8 74.535 87.621 6.556 47.517 o
1 11 9 410.872 446.469 17.807 4.923 o
1 11 10 20.948 17.078 5.165 86.208 o
1 12 0 115.663 144.395 17.417 7.383 o
1 12 1 15.114 20.316 7.219 44.741 o
1 12 2 386.643 410.391 18.212 4.983 o
1 12 3 15.795 9.346 3.069 240.671 o
1 12 4 43.131 39.045 4.553 103.004 o
1 12 5 277.637 271.890 9.490 14.716 o
1 12 6 64.365 71.225 6.410 51.263 o
1 12 7 835.986 820.360 24.505 1.945 o
1 12 8 240.097 234.021 9.812 15.813 o
1 12 9 1.526 0.374 8.980 29.177 o
1 13 0 370.884 364.034 15.907 6.258 o
1 13 1 77.673 88.224 12.723 13.945 o
1 13 2 418.241 428.556 20.518 4.050 o
1 13 3 494.296 532.180 25.154 2.728 o
1 13 4 261.532 264.633 18.642 5.725 o
1 13 5 128.634 138.224 11.511 15.744 o
1 13 6 98.212 123.493 14.537 10.567 o
1 13 7 67.754 64.332 15.356 9.781 o
1 14 0 30.132 33.093 12.004 16.188 o
1 14 1 724.133 795.454 30.960 1.619 o
1 14 2 0.147 4.013 7.866 38.020 o
1 14 3 680.583 721.049 36.508 1.337 o
1 14 4 151.035 169.436 13.917 10.827 o
1 14 5 97.888 94.599 14.487 10.727 o
1 15 0 51.447 44.310 10.067 22.597 o
1 15 1 14.919 17.116 7.673 39.675 o
2 0 0 27363.300 34627.000 976.931 0.001 o
2 0 2 99240.500 116848.000 4849.820 0.000 o
2 0 4 2193.120 2149.430 35.175 0.438 o
2 0 6 81.064 79.071 3.198 138.435 o
2 0 8 5.301 5.933 2.160 493.031 o
2 0 10 260.052 251.167 9.337 15.884 o
2 0 12 719.570 706.075 79.073 0.351 o
2 0 14 12.859 7.638 12.628 14.734 o
2 1 0 55.666 56.866 1.712 363.739 o
2 1 1 723.263 719.020 7.341 4.564 o
2 1 2 3.800 4.551 1.103 1825.260 o
2 1 3 3055.070 2991.210 34.938 0.255 o
2 1 4 1082.590 1062.320 11.764 2.035 o
2 1 5 2281.910 2289.090 27.588 0.443 o
2 1 6 308.922 309.142 4.978 21.020 o
2 1 7 784.563 778.597 10.114 3.654 o
2 1 8 203.318 204.255 4.270 41.206 o
2 1 9 614.479 602.001 8.785 5.759 o
2 1 10 13.853 9.165 2.569 340.551 o
2 1 11 626.115 522.239 24.005 2.651 o
2 1 12 11.718 12.844 5.846 68.259 o
2 1 13 209.027 229.350 17.686 6.606 o
2 1 14 145.843 159.072 15.236 9.269 o
2 2 0 297.839 287.278 3.584 25.539 o
2 2 1 81.752 81.784 1.936 219.360 o
2 2 2 23.182 23.968 1.484 779.385 o
2 2 3 105.209 103.674 2.512 135.794 o
2 2 4 19.126 22.163 2.574 323.746 o
2 2 5 1670.150 1672.110 19.907 0.829 o
2 2 6 159.233 152.241 3.498 65.662 o
2 2 7 306.674 302.247 5.251 20.885 o
2 2 8 586.678 591.175 8.981 6.053 o
2 2 9 481.062 469.604 7.492 9.040 o
2 2 10 8.096 8.061 1.637 824.468 o
2 2 11 1233.400 1126.980 31.081 1.057 o
2 2 12 20.404 16.129 3.033 240.437 o
2 2 13 74.321 109.989 19.910 5.824 o
2 2 14 8.561 2.300 6.185 61.307 o
2 3 0 610.309 601.332 6.544 6.342 o
2 3 1 2270.920 2261.230 25.357 0.459 o
2 3 2 11.856 11.500 1.236 1294.890 o
2 3 3 61.479 65.834 2.059 274.060 o
2 3 4 1072.750 1031.270 12.180 2.074 o
2 3 5 232.028 233.116 5.185 30.547 o
2 3 6 315.078 304.590 5.920 19.031 o
2 3 7 806.419 792.554 11.066 3.407 o
2 3 8 21.988 30.271 3.090 225.409 o
2 3 9 507.772 479.355 10.519 7.069 o
2 3 10 6.673 5.216 1.532 952.569 o
2 3 11 47.489 45.161 5.522 71.188 o
2 3 12 63.751 70.938 9.845 23.147 o
2 3 13 67.876 91.448 12.637 14.196 o
2 3 14 6.045 7.414 6.452 56.363 o
2 4 0 4259.640 4167.840 50.836 0.130 o
2 4 1 0.213 0.645 0.833 3363.830 o
2 4 2 6360.860 6339.200 85.944 0.055 o
2 4 3 124.561 127.727 3.032 95.323 o
2 4 4 55.588 60.282 3.192 169.927 o
2 4 5 108.727 114.394 3.003 110.865 o
2 4 6 13.949 15.034 2.136 475.546 o
2 4 7 2.670 3.642 1.813 704.808 o
2 4 8 421.387 406.625 8.915 9.983 o
2 4 9 139.893 149.183 7.781 29.294 o
2 4 10 41.732 41.093 2.826 233.342 o
2 4 11 51.788 50.967 3.730 138.753 o
2 4 12 124.617 122.504 6.907 37.468 o
2 4 13 3.649 7.644 7.884 37.808 o
2 5 0 4296.940 4251.440 52.826 0.126 o
2 5 1 3658.660 3614.360 44.130 0.174 o
2 5 2 365.426 358.149 5.096 16.189 o
2 5 3 2549.340 2563.980 31.604 0.352 o
2 5 4 1877.820 1869.310 23.308 0.651 o
2 5 5 1597.240 1596.130 20.957 0.881 o
2 5 6 202.422 214.110 4.900 36.842 o
2 5 7 5.997 8.171 2.101 517.244 o
2 5 8 19.995 17.442 2.473 350.598 o
2 5 9 374.078 361.454 7.553 13.009 o
2 5 10 328.094 315.122 8.804 13.604 o
2 5 11 22.707 24.426 4.949 93.003 o
2 5 12 234.236 229.415 11.386 13.081 o
2 5 13 35.771 38.809 7.450 41.136 o
2 6 0 542.150 529.074 7.960 7.316 o
2 6 1 11.196 12.845 1.485 942.982 o
2 6 2 2622.310 2702.360 57.073 0.251 o
2 6 3 134.218 143.975 3.662 74.049 o
2 6 4 482.894 487.998 7.360 8.894 o
2 6 5 8.253 11.353 2.334 416.106 o
2 6 6 1118.050 1141.990 16.868 1.682 o
2 6 7 136.811 141.841 4.617 58.918 o
2 6 8 1646.640 1651.020 24.493 0.791 o
2 6 9 420.969 425.804 10.442 8.722 o
2 6 10 650.495 650.394 13.582 4.200 o
2 6 11 388.029 397.859 14.716 6.632 o
2 6 12 34.908 28.353 5.484 74.757 o
2 6 13 173.496 181.162 14.188 10.200 o
2 7 0 496.458 464.519 9.511 7.795 o
2 7 1 3317.500 3192.230 39.259 0.216 o
2 7 2 378.356 375.922 5.583 14.699 o
2 7 3 1270.190 1298.390 16.893 1.367 o
2 7 4 34.871 46.717 3.078 207.475 o
2 7 5 412.055 404.228 7.929 10.997 o
2 7 6 38.144 43.397 3.518 164.121 o
2 7 7 282.217 292.815 7.337 18.285 o
2 7 8 115.211 115.348 5.612 52.678 o
2 7 9 124.413 122.293 4.975 59.115 o
2 7 10 340.477 330.507 9.405 12.269 o
2 7 11 555.092 548.023 16.478 4.325 o
2 7 12 166.167 166.265 10.074 18.410 o
2 8 0 894.480 899.308 14.566 2.556 o
2 8 1 921.834 929.546 14.149 2.468 o
2 8 2 471.575 465.157 9.256 8.306 o
2 8 3 485.742 468.856 9.690 7.831 o
2 8 4 110.636 114.292 3.950 83.838 o
2 8 5 499.348 509.831 8.401 7.928 o
2 8 6 133.905 133.250 4.943 56.222 o
2 8 7 109.592 125.700 6.111 46.632 o
2 8 8 227.115 238.000 7.095 23.580 o
2 8 9 48.594 53.473 6.046 59.629 o
2 8 10 0.256 -0.002 2.083 542.305 o
2 8 11 44.258 59.751 6.572 51.125 o
2 8 12 53.982 74.869 8.196 33.016 o
2 9 0 17.794 19.266 2.725 294.892 o
2 9 1 437.985 434.101 8.648 9.556 o
2 9 2 66.633 70.566 5.903 59.079 o
2 9 3 548.709 558.096 11.405 5.857 o
2 9 4 551.027 551.392 10.990 6.006 o
2 9 5 365.106 349.945 9.448 11.381 o
2 9 6 409.036 409.225 9.602 9.681 o
2 9 7 108.350 108.430 5.372 57.958 o
2 9 8 22.262 21.475 3.683 164.487 o
2 9 9 5.794 2.705 2.765 304.320 o
2 9 10 126.707 123.286 6.004 45.663 o
2 9 11 47.131 57.235 6.721 48.908 o
2 10 0 8.584 10.357 5.006 93.156 o
2 10 1 728.624 717.963 21.064 2.587 o
2 10 2 20.081 24.051 3.320 200.575 o
2 10 3 514.236 534.891 16.376 4.606 o
2 10 4 8.423 8.444 3.035 250.540 o
2 10 5 113.707 131.140 7.623 32.586 o
2 10 6 224.258 221.393 9.156 18.066 o
2 10 7 10.746 7.877 2.582 341.446 o
2 10 8 41.733 43.404 4.832 92.245 o
2 10 9 0.292 0.433 2.346 427.180 o
2 10 10 192.989 183.179 8.359 22.672 o
2 11 0 284.964 298.877 13.226 9.347 o
2 11 1 470.250 439.125 30.447 2.107 o
2 11 2 14.001 16.449 2.924 262.848 o
2 11 3 1489.650 1431.220 42.790 0.632 o
2 11 4 572.619 551.358 13.578 5.012 o
2 11 5 6.040 6.396 3.756 165.370 o
2 11 6 172.335 185.199 7.844 25.827 o
2 11 7 29.611 36.151 7.413 41.808 o
2 11 8 0.080 2.644 4.329 125.485 o
2 11 9 1.398 6.350 5.033 92.706 o
2 12 0 223.457 226.532 12.943 10.974 o
2 12 1 64.403 77.607 10.765 19.451 o
2 12 2 776.991 830.218 24.495 2.031 o
2 12 3 69.404 68.246 6.163 54.580 o
2 12 4 58.698 64.890 5.699 64.376 o
2 12 5 292.782 294.486 17.167 6.301 o
2 12 6 375.091 374.378 14.576 6.930 o
2 12 7 11.581 14.117 4.918 96.059 o
2 12 8 36.958 41.392 5.655 69.588 o
2 13 0 10.042 13.305 6.966 48.226 o
2 13 1 102.014 124.236 11.464 16.412 o
2 13 2 4.392 2.045 4.839 100.240 o
2 13 3 48.846 54.045 9.531 25.092 o
2 13 4 4.866 11.225 6.071 63.611 o
2 13 5 80.461 103.327 14.130 11.334 o
2 13 6 1.361 6.471 8.146 35.438 o
2 14 0 52.701 53.808 10.153 22.139 o
2 14 1 0.527 3.653 7.594 40.795 o
2 14 2 312.817 338.235 20.749 4.486 o
2 14 3 44.261 61.413 9.662 24.450 o
2 14 4 58.423 71.897 11.034 18.662 o
3 0 0 5128.820 4847.460 84.582 0.081 o
3 0 2 87.338 86.355 3.564 114.635 o
3 0 4 5116.300 4975.180 94.237 0.075 o
3 0 6 0.805 -0.262 1.967 607.151 o
3 0 8 8.957 9.127 3.076 243.471 o
3 0 10 207.549 179.637 8.450 21.726 o
3 0 12 132.255 122.197 15.944 8.700 o
3 1 0 1089.310 1041.980 11.455 2.056 o
3 1 1 5071.550 4835.580 61.424 0.093 o
3 1 2 6714.820 6600.940 89.562 0.050 o
3 1 3 0.356 2.425 1.169 1702.920 o
3 1 4 1622.980 1572.730 19.319 0.895 o
3 1 5 15.036 17.915 2.116 477.050 o
3 1 6 526.559 526.429 8.051 7.529 o
3 1 7 114.926 118.263 3.793 84.843 o
3 1 8 703.234 712.900 10.929 4.188 o
3 1 9 37.211 37.647 2.967 222.995 o
3 1 10 351.277 319.940 11.411 9.981 o
3 1 11 4.552 3.088 2.106 521.714 o
3 1 12 2.961 1.990 4.628 109.664 o
3 1 13 7.804 4.740 5.919 66.907 o
3 2 0 47.727 52.039 1.702 412.487 o
3 2 1 6759.730 6550.090 88.713 0.050 o
3 2 2 51.833 56.792 1.682 386.742 o
3 2 3 82.927 77.876 2.110 207.328 o
3 2 4 31.073 35.293 1.975 445.111 o
3 2 5 1804.320 1770.820 22.218 0.712 o
3 2 6 121.983 122.765 3.770 81.330 o
3 2 7 135.182 140.881 3.912 70.093 o
3 2 8 114.515 116.409 4.468 71.045 o
3 2 9 32.555 35.623 3.194 201.720 o
3 2 10 58.139 56.018 3.565 143.450 o
3 2 11 131.356 105.302 9.047 24.343 o
3 2 12 39.785 39.249 7.836 37.152 o
3 2 13 231.911 241.745 16.764 7.081 o
3 3 0 20.901 24.869 2.310 386.614 o
3 3 1 397.156 386.018 5.165 14.138 o
3 3 2 491.026 495.730 6.097 9.248 o
3 3 3 6.833 5.295 1.188 1529.230 o
3 3 4 1293.790 1301.490 16.438 1.349 o
3 3 5 332.674 336.405 5.797 17.428 o
3 3 6 473.828 478.791 7.373 9.155 o
3 3 7 164.219 175.904 5.046 44.922 o
3 3 8 1361.910 1365.480 20.314 1.153 o
3 3 9 600.181 591.015 10.252 5.569 o
3 3 10 144.741 140.913 4.679 56.290 o
3 3 11 90.631 78.590 5.507 61.796 o
3 3 12 93.136 79.632 14.790 10.374 o
3 3 13 55.425 63.608 9.955 22.875 o
3 4 0 722.842 707.973 8.384 4.465 o
3 4 1 53.883 56.780 2.669 223.495 o
3 4 2 26.992 28.785 1.976 474.039 o
3 4 3 760.083 771.298 10.227 3.790 o
3 4 4 2190.390 2209.160 28.064 0.471 o
3 4 5 327.438 334.193 7.961 14.500 o
3 4 6 271.691 269.853 5.915 22.945 o
3 4 7 595.124 588.146 9.885 5.731 o
3 4 8 3.896 3.374 2.057 547.640 o
3 4 9 769.723 769.674 13.329 3.353 o
3 4 10 110.084 106.566 5.426 56.977 o
3 4 11 81.044 72.390 10.691 19.495 o
3 4 12 84.703 83.219 6.628 45.874 o
3 4 13 31.107 28.007 10.723 20.252 o
3 5 0 113.249 113.836 2.902 110.894 o
3 5 1 714.122 703.693 9.326 4.402 o
3 5 2 1366.980 1338.560 16.014 1.257 o
3 5 3 306.701 313.227 5.387 20.264 o
3 5 4 609.847 627.729 9.535 5.495 o
3 5 5 42.578 48.460 2.808 229.507 o
3 5 6 585.491 595.086 9.636 5.861 o
3 5 7 12.691 16.540 2.492 357.440 o
3 5 8 4.423 2.682 2.257 455.631 o
3 5 9 353.032 354.152 15.345 6.748 o
3 5 10 509.830 476.027 10.364 7.133 o
3 5 11 65.684 70.118 6.545 49.319 o
3 5 12 13.291 11.318 4.924 95.784 o
3 5 13 8.148 12.882 7.120 46.214 o
3 6 0 1462.910 1451.860 17.593 1.082 o
3 6 1 124.132 127.247 3.468 85.835 o
3 6 2 893.241 867.657 11.515 2.858 o
3 6 3 759.434 767.247 11.199 3.681 o
3 6 4 7.995 9.687 2.273 439.441 o
3 6 5 53.519 62.555 3.666 138.209 o
3 6 6 1065.130 1053.600 16.400 1.868 o
3 6 7 1.106 0.149 1.771 747.172 o
3 6 8 100.256 94.255 4.813 71.402 o
3 6 9 37.097 36.093 3.686 153.923 o
3 6 10 41.528 36.807 4.557 103.511 o
3 6 11 76.967 78.765 10.979 18.549 o
3 6 12 0.009 1.572 3.546 187.067 o
3 7 0 584.945 580.271 8.039 6.398 o
3 7 1 189.572 199.651 4.126 45.198 o
3 7 2 24.955 26.777 2.233 397.129 o
3 7 3 43.222 46.768 2.658 249.902 o
3 7 4 82.612 88.043 3.619 114.796 o
3 7 5 381.357 377.949 8.134 11.953 o
3 7 6 677.334 660.866 11.863 4.347 o
3 7 7 55.283 58.122 4.574 96.138 o
3 7 8 0.030 3.028 2.300 443.698 o
3 7 9 178.138 180.368 6.723 31.166 o
3 7 10 0.013 0.929 2.756 309.546 o
3 7 11 557.763 567.438 15.373 4.552 o
3 7 12 3.515 4.223 4.605 110.613 o
3 8 0 228.881 211.487 5.034 32.827 o
3 8 1 0.412 1.533 1.226 1554.200 o
3 8 2 7.743 6.947 1.559 909.049 o
3 8 3 49.125 54.573 3.041 192.285 o
3 8 4 0.397 1.662 1.796 727.045 o
3 8 5 759.616 736.454 12.357 3.603 o
3 8 6 311.916 304.469 7.375 16.594 o
3 8 7 1356.410 1372.440 25.657 1.030 o
3 8 8 126.989 126.979 5.997 45.447 o
3 8 9 724.305 699.824 15.385 3.404 o
3 8 10 142.178 141.891 7.639 30.208 o
3 8 11 84.892 107.980 8.492 29.093 o
3 9 0 1414.950 1371.950 24.066 1.024 o
3 9 1 161.303 153.733 6.016 39.001 o
3 9 2 1623.270 1528.450 34.720 0.688 o
3 9 3 170.807 163.264 6.815 32.052 o
3 9 4 582.537 586.540 12.207 5.198 o
3 9 5 58.056 62.642 3.600 139.221 o
3 9 6 933.814 917.455 15.918 2.323 o
3 9 7 340.075 335.524 8.941 12.781 o
3 9 8 18.907 12.503 3.236 214.737 o
3 9 9 8.605 11.025 4.013 144.184 o
3 9 10 140.507 144.787 7.410 31.624 o
3 10 0 1898.140 1851.160 59.440 0.355 o
3 10 1 778.902 762.828 16.733 2.908 o
3 10 2 4.051 5.925 2.829 290.917 o
3 10 3 3.964 7.278 3.201 227.497 o
3 10 4 37.847 40.148 3.431 172.746 o
3 10 5 571.984 558.789 10.326 5.975 o
3 10 6 1229.530 1178.190 29.048 1.103 o
3 10 7 26.657 23.914 3.636 166.054 o
3 10 8 119.204 118.699 6.311 43.716 o
3 10 9 1.395 4.400 3.286 217.094 o
3 10 10 3.073 -4.423 7.810 38.558 o
3 11 0 181.098 164.843 13.159 11.624 o
3 11 1 9.673 4.890 1.661 802.572 o
3 11 2 62.024 65.311 15.021 10.232 o
3 11 3 81.104 74.783 11.991 15.655 o
3 11 4 49.195 42.694 10.473 20.960 o
3 11 5 22.471 21.742 4.668 104.397 o
3 11 6 0.231 1.843 3.498 192.104 o
3 11 7 2.014 1.143 3.669 174.460 o
3 11 8 0.115 0.083 4.042 144.013 o
3 11 9 64.347 2.245 11.225 18.345 o
3 12 0 23.386 19.551 6.882 48.922 o
3 12 1 95.857 122.806 16.351 8.453 o
3 12 2 159.098 152.040 6.931 32.870 o
3 12 3 0.064 -0.198 2.382 414.866 o
3 12 4 620.150 600.758 25.745 2.358 o
3 12 5 12.409 15.170 4.540 112.272 o
3 12 6 5.968 8.875 4.718 105.032 o
3 12 7 209.298 206.194 11.647 13.352 o
3 13 0 420.333 460.067 22.241 3.546 o
3 13 1 303.034 307.518 18.018 5.748 o
3 13 2 258.219 278.336 25.905 3.199 o
3 13 3 1.099 3.615 7.496 41.862 o
3 13 4 195.176 235.367 18.818 5.961 o
3 13 5 327.064 298.445 28.137 2.663 o
3 13 6 282.433 272.179 17.718 6.106 o
3 14 0 12.073 5.325 6.845 49.989 o
3 14 1 330.538 362.457 21.179 4.246 o
3 14 2 0.043 -2.588 5.560 76.136 o
3 14 3 728.045 773.257 34.501 1.401 o
4 0 0 2705.430 2658.110 45.864 0.280 o
4 0 2 3305.680 3222.590 57.511 0.186 o
4 0 4 27939.000 33708.800 1002.090 0.001 o
4 0 6 1567.820 1591.290 29.945 0.767 o
4 0 8 483.869 506.689 13.425 5.934 o
4 0 10 127.029 126.806 7.310 33.986 o
4 0 12 214.084 231.061 27.688 2.899 o
4 1 0 2184.190 2102.800 24.696 0.504 o
4 1 1 8023.790 7678.080 110.267 0.035 o
4 1 2 415.382 392.138 5.772 12.850 o
4 1 3 0.662 2.376 1.266 1451.250 o
4 1 4 77.229 74.741 3.091 149.676 o
4 1 5 1099.430 1088.150 14.646 1.853 o
4 1 6 313.099 310.983 6.183 18.487 o
4 1 7 297.266 302.570 6.738 18.503 o
4 1 8 187.861 185.399 7.360 26.992 o
4 1 9 1481.650 1440.880 22.213 0.988 o
4 1 10 9.635 9.209 2.739 304.884 o
4 1 11 119.855 103.920 5.519 54.116 o
4 1 12 11.082 8.335 8.615 31.610 o
4 1 13 81.696 50.567 17.410 7.627 o
4 2 0 93.030 94.232 2.353 162.775 o
4 2 1 762.491 773.042 9.956 3.806 o
4 2 2 123.544 124.289 2.999 97.777 o
4 2 3 60.598 60.088 3.082 173.804 o
4 2 4 41.485 43.269 2.286 319.156 o
4 2 5 20.084 17.105 2.468 352.111 o
4 2 6 93.056 96.961 3.876 97.602 o
4 2 7 871.371 862.730 13.764 2.752 o
4 2 8 42.478 50.552 3.568 155.278 o
4 2 9 22.596 22.412 3.366 194.530 o
4 2 10 537.655 488.036 10.852 6.528 o
4 2 11 602.926 532.453 19.253 3.513 o
4 2 12 1.435 4.481 6.373 57.881 o
4 2 13 282.640 292.951 40.324 1.383 o
4 3 0 3280.600 3210.220 39.937 0.217 o
4 3 1 403.249 405.760 6.049 12.798 o
4 3 2 303.148 296.895 4.933 21.951 o
4 3 3 95.821 96.783 3.419 111.572 o
4 3 4 12.411 14.710 2.093 498.090 o
4 3 5 941.155 949.322 13.355 2.442 o
4 3 6 295.453 301.858 7.061 17.980 o
4 3 7 110.928 116.718 4.653 68.558 o
4 3 8 153.208 155.699 8.399 25.216 o
4 3 9 307.627 305.887 8.028 15.631 o
4 3 10 251.778 251.287 7.340 20.943 o
4 3 11 39.439 35.866 4.281 116.808 o
4 3 12 24.014 19.967 8.717 30.660 o
4 4 0 206.116 208.200 3.964 42.199 o
4 4 1 2283.520 2282.190 28.980 0.437 o
4 4 2 803.579 791.317 10.950 3.435 o
4 4 3 172.807 166.552 4.052 53.311 o
4 4 4 2574.300 2555.910 34.523 0.339 o
4 4 5 110.924 113.995 4.068 81.065 o
4 4 6 16.995 19.518 2.958 253.460 o
4 4 7 19.529 25.759 2.962 247.981 o
4 4 8 53.224 55.986 3.994 122.080 o
4 4 9 1.030 3.259 2.607 344.917 o
4 4 10 416.486 389.360 9.743 9.621 o
4 4 11 21.905 19.282 5.355 80.151 o
4 4 12 269.121 246.528 19.533 5.293 o
4 5 0 1090.080 1079.590 13.438 1.931 o
4 5 1 2083.500 2071.950 25.962 0.529 o
4 5 2 612.302 604.623 8.534 5.830 o
4 5 3 2762.130 2708.950 36.296 0.299 o
4 5 4 284.994 283.587 5.938 21.490 o
4 5 5 249.808 245.894 6.287 24.354 o
4 5 6 807.685 804.933 13.607 3.094 o
4 5 7 691.422 701.251 12.816 3.973 o
4 5 8 40.428 47.931 4.058 125.935 o
4 5 9 104.165 101.223 5.317 60.344 o
4 5 10 55.412 52.948 4.553 97.621 o
4 5 11 82.583 88.018 6.773 44.176 o
4 5 12 565.763 516.672 19.327 3.660 o
4 6 0 195.953 199.206 4.236 43.231 o
4 6 1 96.682 96.913 3.417 111.044 o
4 6 2 338.269 319.079 5.699 17.735 o
4 6 3 22.506 26.651 2.693 290.643 o
4 6 4 892.718 905.092 13.804 2.614 o
4 6 5 17.346 21.259 2.925 257.839 o
4 6 6 278.048 282.533 6.882 19.758 o
4 6 7 206.404 206.344 6.477 28.756 o
4 6 8 1389.600 1364.660 23.207 1.064 o
4 6 9 0.864 2.049 2.907 277.757 o
4 6 10 289.629 252.713 10.193 13.483 o
4 6 11 161.002 168.231 8.882 22.542 o
4 6 12 635.255 554.885 37.042 1.383 o
4 7 0 292.799 291.557 6.936 18.619 o
4 7 1 978.698 977.915 13.754 2.279 o
4 7 2 10.730 8.462 1.853 642.280 o
4 7 3 1615.350 1617.080 22.823 0.839 o
4 7 4 22.715 25.084 3.297 201.257 o
4 7 5 711.652 690.490 11.336 4.138 o
4 7 6 17.346 17.746 3.373 197.772 o
4 7 7 45.922 45.475 4.203 116.821 o
4 7 8 0.101 -0.261 2.194 488.728 o
4 7 9 30.566 31.684 4.426 112.754 o
4 7 10 89.534 85.564 7.056 40.713 o
4 7 11 118.351 115.581 8.347 28.241 o
4 8 0 7.578 7.855 1.786 701.636 o
4 8 1 1650.420 1601.120 21.943 0.835 o
4 8 2 431.398 408.742 8.197 10.280 o
4 8 3 28.196 35.107 3.524 172.211 o
4 8 4 245.203 242.091 6.342 24.666 o
4 8 5 370.177 363.540 8.664 11.905 o
4 8 6 85.083 91.998 4.556 82.148 o
4 8 7 22.238 20.190 3.540 177.676 o
4 8 8 262.319 255.586 8.126 18.329 o
4 8 9 163.168 162.274 8.047 26.118 o
4 8 10 88.445 90.002 6.569 45.873 o
4 9 0 0.012 3.113 1.576 940.908 o
4 9 1 37.812 38.168 2.610 273.338 o
4 9 2 71.184 72.081 4.585 88.840 o
4 9 3 719.633 706.967 13.936 3.633 o
4 9 4 553.927 547.777 10.397 6.195 o
4 9 5 46.627 48.619 4.258 113.369 o
4 9 6 340.056 325.374 8.768 13.145 o
4 9 7 254.657 245.076 9.558 15.712 o
4 9 8 442.595 440.362 12.973 6.845 o
4 9 9 68.743 71.093 5.862 59.481 o
4 9 10 37.864 31.031 5.010 88.093 o
4 10 0 7.623 6.455 1.475 1011.670 o
4 10 1 6.270 5.382 1.483 1015.380 o
4 10 2 20.298 17.019 1.999 512.269 o
4 10 3 530.768 480.335 12.539 5.981 o
4 10 4 63.458 58.181 5.904 60.255 o
4 10 5 191.432 202.712 8.141 23.047 o
4 10 6 41.609 39.632 3.905 136.066 o
4 10 7 112.803 113.457 6.244 45.528 o
4 10 8 93.576 91.981 6.383 47.451 o
4 10 9 0.286 2.768 3.140 238.249 o
4 11 0 545.689 519.787 14.315 5.088 o
4 11 1 198.706 199.510 6.831 28.066 o
4 11 2 47.818 49.697 5.716 66.449 o
4 11 3 745.861 724.645 25.072 2.116 o
4 11 4 49.093 56.618 10.513 20.719 o
4 11 5 272.482 290.142 16.677 6.738 o
4 11 6 235.614 231.724 9.554 16.546 o
4 11 7 9.135 6.419 4.526 113.913 o
4 11 8 26.725 34.418 7.584 40.097 o
4 12 0 255.846 224.543 22.346 4.240 o
4 12 1 390.808 360.282 16.843 5.675 o
4 12 2 170.536 169.042 13.877 10.693 o
4 12 3 1.081 0.309 2.320 436.260 o
4 12 4 356.538 373.914 15.705 6.437 o
4 12 5 63.808 67.837 9.315 25.751 o
4 12 6 65.433 71.818 8.512 30.408 o
4 13 0 236.714 238.360 15.320 8.203 o
4 13 1 3.388 7.666 6.670 52.788 o
4 13 2 22.487 31.802 10.288 22.040 o
4 13 3 2.575 4.416 6.929 48.962 o
4 13 4 56.467 74.427 11.646 16.819 o
4 13 5 2.549 1.698 4.810 101.554 o
4 14 0 62.105 58.421 14.075 11.638 o
4 14 1 8.305 2.631 5.809 69.477 o
4 14 2 283.222 324.744 23.619 3.685 o
5 0 0 1882.120 1788.340 32.000 0.586 o
5 0 2 4384.220 4296.230 83.390 0.100 o
5 0 4 216.698 218.000 7.820 22.383 o
5 0 6 4960.110 4948.540 106.267 0.072 o
5 0 8 265.915 263.753 8.436 17.313 o
5 0 10 99.124 90.662 9.793 22.341 o
5 0 12 3.273 3.267 8.767 30.598 o
5 1 0 475.453 478.059 6.245 9.708 o
5 1 1 1405.300 1381.830 17.152 1.173 o
5 1 2 2730.090 2672.640 34.886 0.309 o
5 1 3 3464.100 3369.400 44.679 0.192 o
5 1 4 848.328 876.314 13.072 2.869 o
5 1 5 210.181 211.198 5.603 32.309 o
5 1 6 117.388 121.874 6.841 38.723 o
5 1 7 538.699 553.833 10.730 6.208 o
5 1 8 92.025 98.149 5.143 66.314 o
5 1 9 349.190 338.152 8.928 12.510 o
5 1 10 325.535 301.235 8.658 14.104 o
5 1 11 54.866 55.886 5.110 79.615 o
5 1 12 205.616 208.570 14.815 9.070 o
5 2 0 3.727 4.615 1.377 1196.110 o
5 2 1 1547.870 1522.610 19.276 0.962 o
5 2 2 887.032 859.603 11.505 2.896 o
5 2 3 2775.060 2737.830 36.624 0.295 o
5 2 4 94.983 100.159 4.007 92.048 o
5 2 5 130.955 131.315 4.589 62.178 o
5 2 6 315.841 328.253 7.308 16.038 o
5 2 7 677.028 673.709 13.203 4.059 o
5 2 8 354.795 354.374 8.650 12.457 o
5 2 9 271.055 274.112 8.158 17.481 o
5 2 10 7.504 8.820 3.278 215.571 o
5 2 11 21.789 16.845 4.090 135.445 o
5 2 12 25.286 17.119 8.192 34.673 o
5 3 0 1972.310 1918.200 24.324 0.599 o
5 3 1 424.832 421.660 7.203 11.019 o
5 3 2 226.505 224.375 4.481 34.856 o
5 3 3 209.623 205.786 5.426 33.585 o
5 3 4 362.933 369.877 7.335 13.475 o
5 3 5 1.474 1.195 1.714 795.074 o
5 3 6 1026.580 1059.340 16.499 1.930 o
5 3 7 752.433 767.188 13.795 3.371 o
5 3 8 192.048 202.065 7.408 25.921 o
5 3 9 209.281 211.517 7.160 25.434 o
5 3 10 223.779 207.044 7.537 23.252 o
5 3 11 3.247 4.498 3.952 150.036 o
5 3 12 210.011 182.113 13.127 11.199 o
5 4 0 117.659 115.793 3.332 95.387 o
5 4 1 456.426 453.678 6.902 10.059 o
5 4 2 764.907 766.123 11.113 3.667 o
5 4 3 55.830 59.369 3.221 167.849 o
5 4 4 1009.750 1037.940 16.126 2.004 o
5 4 5 121.606 125.977 4.582 65.546 o
5 4 6 336.806 329.222 8.668 13.313 o
5 4 7 51.219 62.574 4.287 107.971 o
5 4 8 150.678 155.350 6.155 39.108 o
5 4 9 423.756 403.494 10.600 8.748 o
5 4 10 8.993 10.679 3.675 171.439 o
5 4 11 177.932 178.503 11.746 14.004 o
5 5 0 87.987 81.725 3.485 118.923 o
5 5 1 383.302 380.697 6.929 13.057 o
5 5 2 527.275 515.500 9.473 7.035 o
5 5 3 124.230 132.627 6.386 41.572 o
5 5 4 172.886 180.845 6.297 34.160 o
5 5 5 477.035 493.211 10.677 7.296 o
5 5 6 85.130 90.429 4.505 83.743 o
5 5 7 29.640 28.528 3.875 145.387 o
5 5 8 78.783 76.807 5.131 71.846 o
5 5 9 17.192 17.895 4.267 125.678 o
5 5 10 103.805 105.028 6.367 45.735 o
5 5 11 435.332 400.346 19.011 4.500 o
5 6 0 2421.690 2385.440 32.305 0.385 o
5 6 1 1.209 2.408 1.796 723.636 o
5 6 2 742.336 734.397 11.904 3.758 o
5 6 3 17.445 19.506 2.926 258.232 o
5 6 4 1717.280 1709.560 25.610 0.729 o
5 6 5 52.132 59.567 5.387 72.640 o
5 6 6 209.120 223.111 8.361 20.899 o
5 6 7 0.184 0.149 2.204 484.154 o
5 6 8 257.108 256.482 8.729 17.166 o
5 6 9 1.823 0.776 2.660 331.438 o
5 6 10 21.550 20.905 4.009 140.269 o
5 6 11 81.256 78.945 7.412 38.129 o
5 7 0 138.493 140.451 4.500 60.268 o
5 7 1 177.044 169.770 5.001 43.610 o
5 7 2 0.365 0.165 1.621 893.924 o
5 7 3 94.149 102.154 5.043 67.308 o
5 7 4 70.966 71.820 3.925 112.925 o
5 7 5 225.875 221.383 7.232 23.729 o
5 7 6 196.108 203.882 6.785 28.314 o
5 7 7 171.606 181.625 7.216 29.011 o
5 7 8 159.001 153.373 7.063 31.994 o
5 7 9 58.397 67.058 6.647 48.699 o
5 7 10 0.151 0.686 3.478 194.509 o
5 8 0 731.521 701.107 16.358 3.229 o
5 8 1 243.935 243.041 5.989 25.912 o
5 8 2 45.697 45.564 3.478 161.552 o
5 8 3 1.078 -0.316 1.731 782.534 o
5 8 4 20.696 16.215 3.290 206.024 o
5 8 5 15.662 18.983 3.570 177.829 o
5 8 6 0.047 1.121 2.543 363.659 o
5 8 7 398.883 389.964 9.737 9.958 o
5 8 8 98.756 107.297 5.694 54.934 o
5 8 9 641.270 577.063 14.528 4.257 o
5 8 10 50.542 39.952 4.958 86.570 o
5 9 0 1115.300 1075.650 16.721 1.747 o
5 9 1 215.230 206.827 9.796 17.038 o
5 9 2 349.255 344.708 7.437 14.255 o
5 9 3 267.948 252.537 8.819 16.642 o
5 9 4 1113.840 1045.890 21.993 1.537 o
5 9 5 108.405 113.628 6.070 48.075 o
5 9 6 252.734 255.925 9.858 15.022 o
5 9 7 222.234 215.987 8.330 20.542 o
5 9 8 217.406 215.026 9.102 18.585 o
5 9 9 0.546 1.324 2.934 273.067 o
5 10 0 87.113 80.795 3.912 103.209 o
5 10 1 0.046 3.251 1.839 692.410 o
5 10 2 971.756 902.142 26.275 1.587 o
5 10 3 323.597 308.201 7.418 15.956 o
5 10 4 61.168 64.639 6.694 47.949 o
5 10 5 3.625 5.632 3.087 244.855 o
5 10 6 292.853 287.263 9.903 13.400 o
5 10 7 245.638 236.204 9.297 16.704 o
5 10 8 516.209 491.790 13.882 5.555 o
5 11 0 51.361 41.222 4.460 104.192 o
5 11 1 5.409 4.204 1.759 738.294 o
5 11 2 358.263 319.241 12.119 9.224 o
5 11 3 53.520 58.408 5.103 79.841 o
5 11 4 1.627 3.706 3.871 156.681 o
5 11 5 43.593 44.663 9.281 26.609 o
5 11 6 37.031 42.519 9.229 27.033 o
5 11 7 55.787 64.286 10.272 21.521 o
5 12 0 22.346 24.516 5.370 79.415 o
5 12 1 0.043 0.494 3.074 248.997 o
5 12 2 4.598 3.031 3.735 167.793 o
5 12 3 22.946 25.019 5.179 85.114 o
5 12 4 1.904 1.629 4.064 142.233 o
5 12 5 29.019 19.649 5.830 67.346 o
5 13 0 18.187 22.874 12.460 15.099 o
5 13 1 260.130 280.832 16.255 7.135 o
5 13 2 105.289 121.204 18.772 6.455 o
5 13 3 411.389 441.710 24.772 3.042 o
5 14 0 36.316 38.077 10.415 21.359 o
6 0 0 554.435 549.134 10.521 6.141 o
6 0 2 340.262 339.934 10.837 10.572 o
6 0 4 2311.160 2312.780 46.330 0.346 o
6 0 6 10264.400 10193.400 253.405 0.015 o
6 0 8 45.603 58.502 6.801 47.892 o
6 0 10 3.431 7.251 4.883 98.339 o
6 1 0 2201.080 2133.000 27.862 0.479 o
6 1 1 717.518 728.672 14.075 3.571 o
6 1 2 362.544 349.647 6.599 14.718 o
6 1 3 471.625 466.845 7.881 9.042 o
6 1 4 169.786 172.597 5.355 41.725 o
6 1 5 51.624 56.133 4.165 114.438 o
6 1 6 34.778 46.504 3.753 147.618 o
6 1 7 24.197 29.568 3.443 183.607 o
6 1 8 285.667 282.576 8.219 16.589 o
6 1 9 630.346 605.048 13.835 4.395 o
6 1 10 13.301 12.630 3.785 160.492 o
6 1 11 300.087 270.769 11.157 11.668 o
6 2 0 278.502 273.131 5.422 23.595 o
6 2 1 98.355 100.382 3.956 91.987 o
6 2 2 22.578 22.421 3.056 232.862 o
6 2 3 68.053 74.207 3.497 134.436 o
6 2 4 499.695 500.326 10.136 7.209 o
6 2 5 48.527 54.236 3.525 153.151 o
6 2 6 118.905 135.438 6.067 45.234 o
6 2 7 100.824 107.885 5.391 59.156 o
6 2 8 37.041 41.977 4.793 94.785 o
6 2 9 522.035 490.232 11.908 6.263 o
6 2 10 299.173 282.132 9.548 13.841 o
6 2 11 108.346 123.203 8.812 26.030 o
6 3 0 725.586 699.718 10.811 4.111 o
6 3 1 270.766 273.062 6.422 21.583 o
6 3 2 1395.610 1373.490 19.381 1.140 o
6 3 3 10.100 11.878 2.629 328.291 o
6 3 4 295.471 296.269 7.069 18.100 o
6 3 5 1658.130 1675.360 25.816 0.762 o
6 3 6 1.972 4.060 2.563 355.741 o
6 3 7 12.951 15.989 4.052 140.165 o
6 3 8 153.977 158.161 6.782 34.024 o
6 3 9 6.876 9.443 3.244 220.229 o
6 3 10 15.888 14.519 4.327 122.884 o
6 3 11 63.901 52.291 8.028 34.385 o
6 4 0 342.827 351.794 6.983 14.956 o
6 4 1 103.079 101.044 3.816 93.633 o
6 4 2 1.194 4.251 2.225 471.988 o
6 4 3 827.964 835.827 13.950 2.927 o
6 4 4 1151.810 1163.320 18.358 1.558 o
6 4 5 163.764 170.083 5.816 39.180 o
6 4 6 423.900 416.865 10.032 9.028 o
6 4 7 1.875 1.418 2.931 273.017 o
6 4 8 5.421 7.579 3.740 166.823 o
6 4 9 22.153 21.124 4.185 129.009 o
6 4 10 261.124 256.520 9.212 16.010 o
6 4 11 0.493 -0.401 4.158 136.101 o
6 5 0 380.073 380.006 7.638 12.454 o
6 5 1 80.136 84.955 3.843 108.236 o
6 5 2 512.701 518.436 9.874 7.039 o
6 5 3 2334.920 2391.610 35.339 0.387 o
6 5 4 29.573 28.544 3.618 165.106 o
6 5 5 94.371 97.034 6.105 50.594 o
6 5 6 92.343 102.007 5.928 52.955 o
6 5 7 289.080 284.305 8.282 16.303 o
6 5 8 408.010 392.694 11.193 8.661 o
6 5 9 180.072 175.339 7.759 26.036 o
6 5 10 24.425 18.285 4.763 100.394 o
6 6 0 926.477 907.984 14.698 2.444 o
6 6 1 104.809 98.431 4.478 76.709 o
6 6 2 27.462 25.810 3.294 198.219 o
6 6 3 671.504 666.093 11.242 4.487 o
6 6 4 22.713 23.633 4.229 125.980 o
6 6 5 12.244 11.041 3.424 195.811 o
6 6 6 232.191 230.602 7.823 21.193 o
6 6 7 59.587 69.371 5.158 76.067 o
6 6 8 470.399 472.509 11.865 6.925 o
6 6 9 40.995 32.022 5.096 84.738 o
6 6 10 186.476 181.341 10.203 17.259 o
6 7 0 0.204 1.616 2.162 502.586 o
6 7 1 1057.270 1039.550 16.651 1.883 o
6 7 2 249.032 248.042 8.164 19.003 o
6 7 3 1075.790 1081.160 18.731 1.715 o
6 7 4 48.944 59.933 4.615 96.190 o
6 7 5 470.960 467.075 11.132 7.313 o
6 7 6 0.050 1.269 2.475 383.799 o
6 7 7 311.519 314.500 8.934 13.930 o
6 7 8 14.313 13.781 4.954 94.419 o
6 7 9 1.273 2.736 3.779 164.423 o
6 8 0 88.541 94.478 4.923 72.077 o
6 8 1 5325.350 5186.340 83.319 0.076 o
6 8 2 3.473 4.281 2.598 345.223 o
6 8 3 45.286 48.066 3.906 132.345 o
6 8 4 189.721 189.657 7.457 26.285 o
6 8 5 57.024 69.052 4.541 95.135 o
6 8 6 13.919 13.602 4.147 133.956 o
6 8 7 22.839 21.297 4.765 100.307 o
6 8 8 12.985 13.956 4.777 101.593 o
6 8 9 0.095 1.281 2.317 437.718 o
6 9 0 56.460 53.208 3.928 124.571 o
6 9 1 7.429 8.194 3.048 249.013 o
6 9 2 67.934 64.562 5.105 76.168 o
6 9 3 0.651 2.930 2.742 311.980 o
6 9 4 20.140 19.810 3.556 177.160 o
6 9 5 361.892 355.273 10.259 10.576 o
6 9 6 699.827 664.037 18.302 3.118 o
6 9 7 12.348 13.575 4.725 103.886 o
6 9 8 146.778 136.318 7.731 29.549 o
6 10 0 5.519 5.992 2.691 320.051 o
6 10 1 309.401 300.556 7.779 16.085 o
6 10 2 61.906 63.851 4.746 87.731 o
6 10 3 11.019 11.873 3.324 207.800 o
6 10 4 29.413 25.802 4.354 117.316 o
6 10 5 294.663 278.587 12.111 10.535 o
6 10 6 1.230 -1.611 3.363 207.822 o
6 10 7 59.901 65.313 7.886 35.448 o
6 11 0 389.404 356.148 11.773 8.780 o
6 11 1 8.523 7.442 3.370 204.092 o
6 11 2 373.585 346.498 13.046 8.098 o
6 11 3 259.311 256.712 12.468 10.842 o
6 11 4 99.689 97.601 7.591 34.841 o
6 11 5 163.276 179.780 16.185 8.141 o
6 11 6 35.286 26.857 6.509 53.782 o
6 12 0 2.638 1.240 3.193 230.039 o
6 12 1 707.159 675.487 24.988 2.231 o
6 12 2 41.922 45.827 5.971 62.091 o
6 12 3 160.798 155.909 9.663 20.005 o
6 12 4 227.533 236.066 12.777 11.071 o
6 13 0 127.309 119.055 15.212 9.542 o
6 13 1 3.976 6.112 7.626 40.401 o
6 13 2 95.247 107.616 12.016 15.244 o
7 0 0 869.290 864.040 20.219 2.193 o
7 0 2 110.133 115.333 5.621 53.414 o
7 0 4 901.110 892.957 24.319 1.806 o
7 0 6 1964.540 1942.500 44.136 0.445 o
7 0 8 675.121 641.922 22.159 2.667 o
7 0 10 3.315 2.644 5.093 90.559 o
7 1 0 539.601 539.058 9.420 6.751 o
7 1 1 885.707 868.595 13.506 2.718 o
7 1 2 2.263 4.095 2.603 344.925 o
7 1 3 759.646 764.006 13.196 3.426 o
7 1 4 669.763 661.580 12.862 4.199 o
7 1 5 850.009 862.607 16.263 2.590 o
7 1 6 153.962 155.003 5.723 42.307 o
7 1 7 37.045 38.327 5.853 65.344 o
7 1 8 78.413 92.338 6.275 50.550 o
7 1 9 25.969 32.842 4.672 102.620 o
7 1 10 130.484 132.526 8.030 28.951 o
7 2 0 83.677 95.125 4.614 80.604 o
7 2 1 0.887 -0.782 1.810 716.436 o
7 2 2 402.006 405.886 8.779 10.515 o
7 2 3 618.097 631.357 11.615 4.907 o
7 2 4 0.820 1.229 2.350 425.018 o
7 2 5 260.526 263.491 7.889 18.785 o
7 2 6 55.007 65.945 4.298 105.492 o
7 2 7 45.625 55.304 5.016 84.219 o
7 2 8 0.249 0.763 2.252 463.565 o
7 2 9 205.597 214.180 8.483 20.896 o
7 2 10 8.281 7.720 4.287 126.818 o
7 3 0 225.784 222.697 6.782 25.302 o
7 3 1 28.652 27.382 3.516 174.782 o
7 3 2 485.396 488.548 10.428 7.337 o
7 3 3 393.889 405.622 9.321 10.245 o
7 3 4 186.729 197.389 7.337 26.755 o
7 3 5 43.758 48.274 4.602 99.666 o
7 3 6 435.690 434.008 10.955 8.106 o
7 3 7 93.827 97.890 5.790 55.048 o
7 3 8 246.331 252.217 8.862 17.362 o
7 3 9 14.175 14.586 4.284 125.587 o
7 3 10 100.063 116.648 8.257 29.649 o
7 4 0 6.070 4.685 2.311 431.897 o
7 4 1 0.617 2.568 2.403 406.252 o
7 4 2 530.777 537.660 9.872 6.699 o
7 4 3 207.353 209.765 7.094 25.893 o
7 4 4 68.237 63.365 4.050 110.917 o
7 4 5 77.088 84.300 5.416 65.440 o
7 4 6 156.980 167.605 6.859 32.825 o
7 4 7 18.405 18.752 4.566 109.874 o
7 4 8 334.480 337.435 11.178 10.354 o
7 4 9 28.836 28.415 5.088 87.105 o
7 4 10 8.040 6.686 4.419 119.539 o
7 5 0 1328.970 1321.340 21.046 1.185 o
7 5 1 948.838 939.753 15.225 2.307 o
7 5 2 939.320 921.685 16.420 2.268 o
7 5 3 121.408 130.307 5.974 46.240 o
7 5 4 0.568 2.570 2.818 295.584 o
7 5 5 247.402 239.110 8.353 18.803 o
7 5 6 116.417 127.211 6.019 46.643 o
7 5 7 278.024 268.057 10.625 12.914 o
7 5 8 21.459 16.232 4.175 130.319 o
7 5 9 66.540 69.481 6.834 45.576 o
7 6 0 74.204 84.790 5.065 73.497 o
7 6 1 46.879 54.967 4.286 110.912 o
7 6 2 1004.540 976.844 17.468 1.999 o
7 6 3 17.236 16.644 3.681 167.541 o
7 6 4 1460.580 1449.860 24.662 0.954 o
7 6 5 41.919 38.999 4.486 106.151 o
7 6 6 112.105 122.293 6.647 40.985 o
7 6 7 0.842 0.547 3.102 244.207 o
7 6 8 3.261 1.642 3.861 157.361 o
7 6 9 31.898 21.782 5.028 89.132 o
7 7 0 24.212 28.468 3.147 217.011 o
7 7 1 154.033 159.721 5.183 46.887 o
7 7 2 259.446 252.751 7.818 19.264 o
7 7 3 53.909 66.310 5.389 71.734 o
7 7 4 59.056 64.371 5.315 72.768 o
7 7 5 152.622 153.548 7.382 30.572 o
7 7 6 49.985 63.269 7.265 41.916 o
7 7 7 126.640 119.666 7.606 32.215 o
7 7 8 51.951 63.428 6.105 57.718 o
7 8 0 988.328 972.313 26.564 1.512 o
7 8 1 791.081 780.422 15.368 2.999 o
7 8 2 121.822 119.645 5.473 52.978 o
7 8 3 0.002 0.652 2.565 357.456 o
7 8 4 13.002 11.557 4.482 115.298 o
7 8 5 31.479 34.072 4.340 116.449 o
7 8 6 27.064 20.593 4.847 96.469 o
7 8 7 110.724 116.668 7.583 33.549 o
7 8 8 16.374 14.876 4.792 100.524 o
7 9 0 376.548 369.751 9.414 10.926 o
7 9 1 17.216 20.131 4.253 126.262 o
7 9 2 111.283 107.522 6.111 47.614 o
7 9 3 661.623 648.506 15.191 3.830 o
7 9 4 402.659 398.908 11.412 8.538 o
7 9 5 12.118 7.269 4.231 129.656 o
7 9 6 365.312 364.273 12.553 8.458 o
7 9 7 163.134 173.798 10.048 18.464 o
7 10 0 0.950 4.138 2.904 278.036 o
7 10 1 275.761 271.319 8.026 17.621 o
7 10 2 190.382 191.710 7.380 26.509 o
7 10 3 108.560 115.753 7.330 35.653 o
7 10 4 522.676 502.161 17.922 4.209 o
7 10 5 322.188 298.057 10.149 12.192 o
7 10 6 0.572 5.025 4.514 115.307 o
7 11 0 319.655 303.028 9.761 12.701 o
7 11 1 126.633 117.473 8.116 29.093 o
7 11 2 27.390 21.405 6.099 61.726 o
7 11 3 90.959 92.790 8.407 29.686 o
7 11 4 40.046 32.058 6.703 50.406 o
7 12 0 312.561 296.423 19.745 4.943 o
7 12 1 193.465 205.446 12.652 11.963 o
7 12 2 4.060 4.031 4.377 122.393 o
8 0 0 12.724 13.422 5.205 85.820 o
8 0 2 995.741 987.745 24.533 1.601 o
8 0 4 872.689 874.029 23.939 1.889 o
8 0 6 1012.610 1043.970 31.863 1.215 o
8 0 8 1203.160 1150.030 48.677 0.653 o
8 1 0 177.936 186.490 6.662 31.243 o
8 1 1 61.809 78.384 4.643 88.914 o
8 1 2 488.499 476.970 14.280 5.679 o
8 1 3 3.962 7.847 3.097 242.835 o
8 1 4 190.037 184.994 7.897 24.558 o
8 1 5 101.992 107.777 5.440 58.158 o
8 1 6 159.870 184.167 8.582 23.408 o
8 1 7 10.097 7.972 3.917 151.249 o
8 1 8 62.870 80.449 9.711 23.677 o
8 1 9 74.398 93.068 7.420 38.041 o
8 2 0 14.723 20.522 3.154 225.669 o
8 2 1 89.552 87.570 4.837 74.623 o
8 2 2 0.693 -0.116 1.852 684.648 o
8 2 3 57.992 67.078 5.424 70.176 o
8 2 4 4.948 5.835 3.488 191.864 o
8 2 5 126.073 128.109 6.401 41.481 o
8 2 6 155.241 166.543 6.685 34.155 o
8 2 7 2.547 3.105 3.609 179.998 o
8 2 8 2.516 4.585 3.875 156.128 o
8 2 9 58.096 59.410 5.839 62.066 o
8 3 0 388.082 379.429 8.681 11.235 o
8 3 1 1354.490 1368.420 21.427 1.132 o
8 3 2 468.210 472.573 10.093 7.852 o
8 3 3 117.943 134.257 6.781 38.604 o
8 3 4 1047.560 1039.490 18.068 1.828 o
8 3 5 272.097 280.725 8.876 15.872 o
8 3 6 1.919 0.823 2.601 346.677 o
8 3 7 136.147 141.078 8.793 24.574 o
8 3 8 8.708 9.615 4.437 118.338 o
8 3 9 8.071 3.750 3.604 179.308 o
8 4 0 333.331 334.045 7.999 14.246 o
8 4 1 550.191 552.298 11.049 5.990 o
8 4 2 67.701 70.274 5.197 73.358 o
8 4 3 163.697 162.560 5.774 40.008 o
8 4 4 24.595 19.020 4.290 122.661 o
8 4 5 177.704 179.104 7.610 26.741 o
8 4 6 400.152 420.331 12.690 7.584 o
8 4 7 8.608 7.746 3.990 146.147 o
8 4 8 42.729 42.896 6.807 48.481 o
8 4 9 43.206 46.514 6.060 60.233 o
8 5 0 19.076 20.933 3.539 178.998 o
8 5 1 2.516 2.115 2.380 412.439 o
8 5 2 185.739 195.191 7.407 26.587 o
8 5 3 31.262 40.514 4.408 112.319 o
8 5 4 46.669 50.906 4.947 86.605 o
8 5 5 239.087 245.212 10.625 14.112 o
8 5 6 127.537 130.439 7.860 30.191 o
8 5 7 105.047 120.615 7.653 33.286 o
8 5 8 258.280 259.113 11.040 12.822 o
8 6 0 1.450 -0.824 2.370 417.914 o
8 6 1 159.493 161.027 6.074 38.334 o
8 6 2 562.447 564.308 12.161 5.465 o
8 6 3 120.129 136.999 7.319 34.057 o
8 6 4 46.961 48.988 5.065 83.112 o
8 6 5 127.821 137.697 8.196 28.028 o
8 6 6 14.637 30.258 5.696 71.154 o
8 6 7 7.636 8.994 4.517 114.350 o
8 6 8 78.187 77.643 10.996 18.485 o
8 7 0 8.909 9.755 3.286 213.889 o
8 7 1 330.998 330.300 10.427 11.299 o
8 7 2 152.949 166.627 7.918 27.215 o
8 7 3 162.766 171.514 6.930 31.710 o
8 7 4 34.338 31.776 5.068 86.695 o
8 7 5 246.934 254.112 10.073 14.808 o
8 7 6 22.850 23.678 5.253 82.897 o
8 7 7 258.740 251.308 9.970 14.709 o
8 8 0 411.858 398.739 11.369 8.435 o
8 8 1 2344.820 2272.160 45.296 0.349 o
8 8 2 0.545 3.527 3.105 243.469 o
8 8 3 1027.240 994.833 21.308 1.726 o
8 8 4 54.595 61.684 5.341 73.165 o
8 8 5 168.408 158.365 9.820 19.221 o
8 8 6 41.136 39.337 5.269 79.034 o
8 9 0 51.704 57.547 5.875 62.277 o
8 9 1 5.050 7.734 3.609 179.098 o
8 9 2 225.923 230.917 8.744 18.883 o
8 9 3 16.277 18.790 3.677 167.823 o
8 9 4 2.205 1.715 4.494 116.344 o
8 9 5 44.466 49.595 6.044 60.268 o
8 10 0 442.569 425.229 11.426 7.789 o
8 10 1 0.502 1.792 3.236 224.363 o
8 10 2 103.606 105.274 7.208 37.429 o
8 10 3 52.033 58.764 6.604 50.126 o
8 10 4 8.866 5.871 3.776 163.090 o
8 11 0 3.878 7.494 4.039 143.409 o
8 11 1 44.696 58.515 6.984 45.603 o
8 11 2 300.915 328.544 13.734 8.513 o
8 11 3 0.008 14.165 6.884 49.569 o
8 12 0 4.805 7.593 5.762 70.642 o
9 0 0 458.264 452.440 13.195 6.517 o
9 0 2 30.711 33.224 7.397 41.992 o
9 0 4 15.527 21.475 6.471 55.509 o
9 0 6 592.955 567.797 23.750 2.710 o
9 0 8 907.091 883.037 29.898 1.464 o
9 1 0 66.160 68.450 4.866 82.477 o
9 1 1 884.563 881.408 15.852 2.503 o
9 1 2 20.982 25.086 3.891 148.048 o
9 1 3 134.898 147.459 6.849 35.829 o
9 1 4 5.272 5.273 3.323 211.241 o
9 1 5 390.203 375.313 10.406 9.708 o
9 1 6 283.882 285.384 11.448 11.467 o
9 1 7 687.993 654.533 16.331 3.496 o
9 1 8 112.584 107.135 8.915 25.660 o
9 2 0 66.255 71.678 5.011 78.147 o
9 2 1 841.794 852.466 16.036 2.649 o
9 2 2 47.456 51.690 4.191 115.696 o
9 2 3 0.058 2.840 3.173 233.412 o
9 2 4 128.692 130.050 6.861 37.117 o
9 2 5 25.633 26.170 4.570 107.757 o
9 2 6 0.576 4.166 3.447 197.604 o
9 2 7 363.487 357.537 11.041 9.792 o
9 2 8 21.784 25.261 6.605 52.987 o
9 3 0 116.608 124.978 5.656 51.073 o
9 3 1 109.300 120.576 5.249 58.438 o
9 3 2 19.645 26.212 4.219 126.976 o
9 3 3 355.148 350.298 13.594 7.892 o
9 3 4 69.538 84.074 5.885 58.090 o
9 3 5 44.590 42.305 5.326 76.722 o
9 3 6 9.469 12.983 4.744 103.413 o
9 3 7 1.994 0.875 2.885 281.864 o
9 3 8 58.971 56.123 7.962 35.041 o
9 4 0 45.639 45.346 4.626 98.633 o
9 4 1 795.639 785.529 15.597 2.948 o
9 4 2 31.014 33.401 4.480 109.920 o
9 4 3 61.078 72.432 7.507 38.614 o
9 4 4 64.981 71.263 5.528 66.412 o
9 4 5 25.807 17.641 4.604 107.019 o
9 4 6 16.393 14.400 4.954 94.201 o
9 4 7 1.592 0.186 3.042 253.807 o
9 5 0 537.464 536.603 12.249 5.772 o
9 5 1 119.848 131.607 8.037 29.543 o
9 5 2 84.063 80.647 5.857 56.749 o
9 5 3 332.177 332.960 10.862 10.769 o
9 5 4 87.312 98.098 7.831 33.710 o
9 5 5 78.408 85.752 6.783 44.531 o
9 5 6 72.425 80.812 9.687 23.571 o
9 5 7 281.272 291.967 12.816 9.861 o
9 6 0 15.491 14.924 3.679 168.592 o
9 6 1 96.008 112.610 7.105 38.648 o
9 6 2 206.366 205.230 9.149 19.064 o
9 6 3 29.017 38.861 4.936 91.427 o
9 6 4 753.489 752.570 18.231 2.820 o
9 6 5 14.048 12.528 4.302 124.744 o
9 6 6 238.287 223.175 10.799 14.082 o
9 7 0 40.912 43.989 4.440 107.730 o
9 7 1 19.439 19.347 4.227 127.378 o
9 7 2 173.180 170.667 7.895 25.984 o
9 7 3 95.504 103.423 6.674 43.324 o
9 7 4 22.164 23.641 5.406 78.435 o
9 7 5 31.578 27.372 5.434 76.506 o
9 7 6 1.615 1.621 3.642 177.100 o
9 8 0 8.555 8.112 4.070 140.520 o
9 8 1 148.591 142.940 7.855 28.536 o
9 8 2 269.000 274.647 10.620 13.054 o
9 8 3 63.492 69.156 6.432 51.135 o
9 8 4 61.141 54.410 7.542 38.738 o
9 8 5 1.729 5.141 3.739 167.764 o
9 9 0 4.573 6.912 4.170 134.545 o
9 9 1 7.056 4.777 3.047 250.050 o
9 9 2 1.766 3.176 4.051 143.073 o
9 9 3 158.836 150.596 9.895 19.403 o
9 9 4 233.761 229.718 10.036 15.597 o
9 10 0 0.130 0.623 2.681 327.196 o
9 10 1 54.309 60.724 6.627 49.547 o
9 10 2 33.254 33.196 5.757 68.051 o
9 11 0 11.863 8.450 6.349 58.009 o
10 0 0 223.920 244.721 11.287 13.303 o
10 0 2 248.932 225.854 13.241 10.267 o
10 0 4 50.917 57.888 9.124 27.212 o
10 0 6 306.685 308.367 17.700 5.891 o
10 1 0 70.700 81.884 5.687 61.563 o
10 1 1 13.285 16.387 4.761 102.085 o
10 1 2 59.641 72.581 6.236 54.266 o
10 1 3 90.069 99.861 6.156 50.289 o
10 1 4 287.619 289.396 10.448 12.701 o
10 1 5 90.561 80.097 6.310 49.391 o
10 1 6 4.122 7.616 5.260 84.741 o
10 1 7 83.909 88.366 7.942 33.318 o
10 2 0 4.947 8.782 4.504 115.318 o
10 2 1 552.540 546.116 12.246 5.599 o
10 2 2 104.960 107.337 6.809 40.863 o
10 2 3 18.857 22.217 4.500 112.674 o
10 2 4 2.737 3.934 3.556 185.297 o
10 2 5 2.822 2.785 4.209 132.491 o
10 2 6 8.872 7.825 5.041 91.948 o
10 2 7 3.427 -0.105 4.702 106.252 o
10 3 0 0.364 1.289 2.313 438.890 o
10 3 1 653.527 642.283 16.162 3.698 o
10 3 2 167.523 168.948 8.740 22.788 o
10 3 3 222.187 232.171 8.910 18.572 o
10 3 4 581.565 585.387 16.210 4.162 o
10 3 5 16.994 19.945 5.432 78.319 o
10 3 6 86.931 74.881 6.451 48.253 o
10 4 0 188.351 191.464 8.041 23.897 o
10 4 1 100.782 106.620 6.158 48.464 o
10 4 2 135.624 142.390 7.272 32.981 o
10 4 3 222.798 227.838 9.096 18.153 o
10 4 4 0.414 1.126 3.684 173.290 o
10 4 5 81.215 96.359 8.741 27.980 o
10 4 6 5.523 1.646 4.146 136.264 o
10 5 0 58.368 66.532 6.624 49.024 o
10 5 1 139.796 130.945 7.288 32.996 o
10 5 2 9.183 10.166 4.109 137.607 o
10 5 3 10.436 10.251 5.129 88.628 o
10 5 4 1.564 1.234 3.527 188.808 o
10 5 5 0.410 1.257 3.462 196.198 o
10 6 0 17.074 15.462 4.312 123.416 o
10 6 1 22.052 26.745 4.842 96.961 o
10 6 2 2.984 4.806 4.470 117.409 o
10 6 3 9.499 8.364 5.067 90.932 o
10 6 4 51.941 57.478 6.763 48.003 o
10 6 5 18.280 14.938 5.724 70.728 o
10 7 0 4.204 3.569 4.190 133.531 o
10 7 1 273.813 278.528 9.512 14.694 o
10 7 2 192.880 186.648 8.807 21.035 o
10 7 3 91.068 100.475 7.605 35.177 o
10 7 4 0.429 5.632 4.738 104.687 o
10 8 0 218.514 222.656 10.555 15.039 o
10 8 1 59.369 69.991 6.517 50.263 o
10 8 2 136.242 132.197 8.666 25.352 o
10 8 3 539.071 506.912 18.980 3.860 o
10 9 0 118.309 121.259 8.553 26.984 o
10 9 1 14.803 11.993 4.897 96.669 o
10 9 2 211.489 209.954 9.397 18.113 o
10 10 0 0.036 6.810 4.795 102.203 o
11 0 0 1969.350 1937.200 52.526 0.385 o
11 0 2 6.052 11.031 5.777 70.168 o
11 0 4 70.416 85.867 11.258 17.722 o
11 1 0 20.690 22.649 4.679 104.122 o
11 1 1 150.135 149.918 8.706 24.143 o
11 1 2 29.697 36.767 5.683 69.939 o
11 1 3 129.062 155.716 9.448 21.839 o
11 1 4 14.424 16.404 6.010 64.402 o
11 1 5 61.535 51.298 8.061 34.228 o
11 2 0 36.590 44.613 5.591 70.945 o
11 2 1 297.662 283.398 9.637 13.727 o
11 2 2 2.229 4.434 3.516 189.581 o
11 2 3 327.511 346.043 13.050 8.665 o
11 2 4 52.854 50.122 6.140 57.694 o
11 2 5 48.669 48.536 8.539 31.100 o
11 3 0 15.935 14.718 5.263 83.658 o
11 3 1 1.795 3.861 3.998 146.886 o
11 3 2 39.648 41.380 6.202 58.177 o
11 3 3 0.655 3.380 3.765 165.763 o
11 3 4 6.327 15.215 5.591 74.782 o
11 3 5 133.481 138.328 9.242 22.805 o
11 4 0 334.492 336.403 10.901 10.650 o
11 4 1 9.574 15.072 4.555 111.934 o
11 4 2 50.517 65.608 8.126 33.853 o
11 4 3 579.853 578.367 15.149 4.452 o
11 4 4 36.666 32.533 6.644 51.463 o
11 5 0 15.435 17.913 5.189 85.911 o
11 5 1 236.910 242.395 11.029 13.488 o
11 5 2 155.016 168.759 9.454 20.685 o
11 5 3 3.416 9.498 4.672 107.290 o
11 5 4 57.574 49.362 8.207 33.256 o
11 6 0 30.312 43.010 6.629 51.749 o
11 6 1 18.821 24.024 6.180 60.571 o
11 6 2 102.466 115.284 8.503 28.109 o
11 6 3 253.215 275.773 12.628 10.594 o
11 7 0 176.029 172.994 9.448 19.887 o
11 7 1 569.635 551.654 16.569 4.219 o
11 7 2 122.277 122.298 8.388 27.658 o
11 8 0 3.008 3.405 4.025 144.754 o
11 8 1 61.779 69.667 8.472 30.843 o
12 0 0 5.738 11.578 7.331 43.657 o
12 0 2 318.190 323.811 21.908 4.105 o
12 1 0 35.712 39.250 6.186 58.851 o
12 1 1 0.686 1.135 3.386 205.072 o
12 1 2 66.083 73.883 7.618 37.283 o
12 1 3 13.075 9.002 5.525 76.368 o
12 2 0 14.960 14.702 5.418 79.060 o
12 2 1 34.012 38.487 6.358 55.980 o
12 2 2 56.057 59.701 7.400 40.270 o
12 2 3 40.319 42.465 6.508 52.987 o
12 3 0 90.620 100.947 8.406 29.529 o
12 3 1 176.771 179.912 8.609 22.608 o
12 3 2 0.081 2.541 3.811 161.918 o
12 3 3 169.002 167.401 10.595 16.896 o
12 4 0 54.652 60.084 7.155 42.962 o
12 4 1 4.017 6.433 4.604 110.560 o
12 4 2 102.238 131.926 9.964 21.049 o
12 5 0 507.622 523.506 15.415 4.976 o
12 5 1 1.505 1.815 4.108 139.215 o
12 6 0 25.883 19.692 6.422 55.926 o
13 0 0 18.542 16.018 6.505 54.928 o
13 1 0 215.253 222.390 12.833 11.267 o
13 1 1 16.290 20.227 6.527 54.567 o
13 2 0 27.244 33.322 8.457 32.376 o
13 3 0 18.117 16.769 5.656 72.368 o

_iucr_refine_instructions_details
;
TITL shelx_a.res in P2(1)/c
REM Old TITL DFAEE
REM SHELXT solution in P2(1)/c
REM R1 0.096, Rweak 0.004, Alpha 0.022, Orientation as input
REM Formula found by SHELXT: C16 N O2 Cl2
REM #####
CELL 0.71075 10.8554 11.685 12.5092 90 108.299 90
ZERR 4 0.0005 0.0005 0.0005 0 0.001 0
LATT 1
SYMM -X,0.5+Y,0.5-Z
SFAC C H N O Cl
UNIT 64 60 4 8 8

L.S. 10
PLAN  20
SIZE 0.3 0.242 0.12
TEMP -180
HTAB N1 Cl2
HTAB N1 O1
HTAB C15 O1
CONF
BOND $H
LIST 6
FMAP 2
ACTA 
HTAB 
MORE -1
WGHT 0.029427 0.014577
FVAR 0.283159
REM <olex2.extras>
REM <HklSrc "%.\\shelx_a.hkl">
REM </olex2.extras>

Cl1   5     0.21755  0.58729  0.51830  11.00000  0.03540  0.01849  0.02518 =
 -0.00175  0.01056  0.00275 
H1    2     0.37746  0.34935  0.37418  11.00000  0.04677  0.03224  0.03496 =
 0.01084  0.02617  0.01323 
O1    4     0.49334  0.32145  0.27521  11.00000  0.03814  0.01931  0.05189 =
 0.00253  0.03220  0.00159 
N1    3     0.31591  0.40589  0.39256  11.00000  0.01696  0.01961  0.01975 =
 0.00325  0.00778  0.00283 
C1    1     0.20084  0.44069  0.52979  11.00000  0.02093  0.01871  0.01634 =
 0.00012  0.00626  0.00221 
O2    4     0.58809  0.43300  0.17804  11.00000  0.03634  0.02337  0.03680 =
 0.00058  0.02452 -0.00135 
C2    1     0.14029  0.40101  0.60546  11.00000  0.02779  0.02890  0.02005 =
 -0.00161  0.01276  0.00112 
H2    2     0.10084  0.46157  0.65358  11.00000  0.07243  0.03449  0.03810 =
 -0.00384  0.03533  0.01081 
Cl2   5     0.31266  0.15067  0.41863  11.00000  0.02816  0.01934  0.02768 =
 -0.00131  0.01123  0.00319 
C3    1     0.13343  0.28387  0.62326  11.00000  0.02944  0.02984  0.02172 =
 0.00323  0.01338 -0.00215 
H3    2     0.08482  0.25173  0.68210  11.00000  0.06718  0.05060  0.04031 =
 0.00318  0.03727 -0.01041 
C4    1     0.18792  0.20751  0.56572  11.00000  0.02663  0.02156  0.01932 =
 0.00400  0.00810 -0.00170 
H4    2     0.18446  0.11609  0.57908  11.00000  0.05764  0.03525  0.02935 =
 0.01444  0.02446  0.00541 
C5    1     0.24574  0.24843  0.48904  11.00000  0.01802  0.01895  0.01619 =
 0.00182  0.00496  0.00046 
C6    1     0.25310  0.36593  0.46679  11.00000  0.01620  0.01770  0.01452 =
 0.00158  0.00513  0.00129 
C7    1     0.25403  0.47735  0.29990  11.00000  0.01552  0.01681  0.01640 =
 0.00017  0.00634  0.00090 
C8    1     0.11907  0.48951  0.26003  11.00000  0.01623  0.02245  0.01825 =
 0.00135  0.00684  0.00142 
H8    2     0.06260  0.44236  0.30267  11.00000  0.02635  0.06246  0.04249 =
 0.00157  0.02028 -0.01168 
C9    1     0.06058  0.55887  0.16763  11.00000  0.01780  0.02621  0.02049 =
 0.00280  0.00382  0.00317 
H9    2    -0.04376  0.56699  0.13518  11.00000  0.02462  0.06105  0.04832 =
 0.01390  0.00139  0.00811 
C10   1     0.13607  0.61654  0.11298  11.00000  0.02515  0.02612  0.02036 =
 0.00600  0.00571  0.00327 
H10   2     0.09064  0.67049  0.04088  11.00000  0.04891  0.06108  0.03588 =
 0.02718  0.01724  0.01592 
C11   1     0.27031  0.60467  0.15272  11.00000  0.02370  0.02123  0.02206 =
 0.00394  0.00996  0.00082 
H11   2     0.33137  0.65037  0.11304  11.00000  0.04995  0.03023  0.04789 =
 0.00325  0.02744 -0.01309 
C12   1     0.33094  0.53639  0.24592  11.00000  0.01672  0.01604  0.02014 =
 0.00070  0.00854  0.00045 
C13   1     0.47699  0.52624  0.28765  11.00000  0.01713  0.01917  0.02948 =
 -0.00035  0.01055 -0.00173 
H13A  2     0.52203  0.59715  0.25747  11.00000  0.02787  0.03615  0.07257 =
 0.01664  0.03044  0.00327 
H13B  2     0.51214  0.52317  0.37899  11.00000  0.02735  0.04667  0.03189 =
 -0.00375 -0.00126  0.00512 
C14   1     0.51998  0.41514  0.24766  11.00000  0.01664  0.01904  0.02798 =
 0.00130  0.01086  0.00035 
C15   1     0.63620  0.33432  0.13273  11.00000  0.03781  0.03101  0.03897 =
 -0.00860  0.02565 -0.00526 
H15A  2     0.60292  0.25799  0.16165  11.00000  0.07911  0.03933  0.11890 =
 -0.01560  0.06779 -0.01634 
H15B  2     0.59651  0.34105  0.04297  11.00000  0.05184  0.12253  0.04091 =
 -0.02765  0.01711 -0.01410 
C16   1     0.78158  0.33834  0.16899  11.00000  0.03594  0.02952  0.03705 =
 -0.00374  0.01660  0.00487 
H16A  2     0.82153  0.26457  0.13688  11.00000  0.05679  0.05046  0.09431 =
 -0.02311  0.04245  0.01523 
H16B  2     0.81626  0.41624  0.13968  11.00000  0.06973  0.03283  0.10425 =
 0.00579  0.05633 -0.00803 
H16C  2     0.82090  0.33565  0.25971  11.00000  0.09334  0.07448  0.05590 =
 -0.02580  0.01155  0.02900 
HKLF 4

END
Q1 1 0.138889 0.575 0.511111 11 0.05 0.33

  REM The information below was added by Olex2.
  REM
  REM R1 = 0.0250 for 3000 Fo > 4sig(Fo) and 0.0297 for all 3435 data
  REM 325 parameters refined using 0 restraints
  REM Highest difference peak 0.3340, deepest hole -0.2456
  REM Mean Shift 0.0000, Max Shift 0.0008.

  REM +++ Tabular Listing of Refinement Information +++
  REM R1_all = 0.0297
  REM R1_gt = 0.0250
  REM wR_ref = 0.0546
  REM GOOF = 1.0607
  REM Shift_max = 0.0008
  REM Shift_mean = 0.0000
  REM Reflections_all = 3435
  REM Reflections_gt = 3000
  REM Parameters = 325
  REM Hole = -0.2456
  REM Peak = 0.3340
  REM Flack = n/a

  
;
_olex2_submission_special_instructions  'No special instructions were received'
