# Supplementary material for: Fragmentation and transferability in Hirshfeld atom refinement
Source: IUCrJ. 2022 Feb 26;9(Pt 2):298–315. doi: 10.1107/S2052252522000690 (PMC8895009; doi:10.1107/S2052252522000690)
Supplement: Supplementary file 2 [file m-09-00298-sup2.zip › cif/frag_vs_no_frag/DUBWAB_frag_3.cif]

data_DUBWAB_frag_3
_audit_creation_date               2021-06-11
_audit_creation_method
;
Olex2 1.3
(compiled 2020.07.31 svn.rc2a77460 for OlexSys, GUI svn.r6145)
;
_audit_contact_author_address      ?
_audit_contact_author_email        ?
_audit_contact_author_name         ''
_audit_contact_author_phone        ?
_publ_contact_author_id_orcid      ?
_publ_section_references
;
Bourhis, L.J., Dolomanov, O.V., Gildea, R.J., Howard, J.A.K., Puschmann, H.
 (2015). Acta Cryst. A71, 59-75.

Dolomanov, O.V., Bourhis, L.J., Gildea, R.J, Howard, J.A.K. & Puschmann, H.
 (2009), J. Appl. Cryst. 42, 339-341.
;
_chemical_formula_moiety           'C16 H15 Cl2 N O2'
_chemical_formula_sum              'C16 H15 Cl2 N O2'
_chemical_formula_weight           324.208
loop_
  _atom_type_symbol
  _atom_type_scat_dispersion_real
  _atom_type_scat_dispersion_imag
  _atom_type_scat_Cromer_Mann_a1
  _atom_type_scat_Cromer_Mann_a2
  _atom_type_scat_Cromer_Mann_a3
  _atom_type_scat_Cromer_Mann_a4
  _atom_type_scat_Cromer_Mann_b1
  _atom_type_scat_Cromer_Mann_b2
  _atom_type_scat_Cromer_Mann_b3
  _atom_type_scat_Cromer_Mann_b4
  _atom_type_scat_Cromer_Mann_c
  _atom_type_scat_source
  _atom_type_scat_dispersion_source
 H 0.00000 0.00000 0.49300 0.32291 0.14019 0.04081 10.51090 26.12570 3.14236
 57.79970 0.0030380000826
 'International Tables Volume C Table 6.1.1.4 (pp. 500-502)'
 'Henke, Gullikson and Davis, At. Data and Nucl. Data Tables, 1993, 54, 2'
 C 0.00347 0.00161 2.31000 1.02000 1.58860 0.86500 20.84390 10.20750 0.56870
 51.65120 0.215599998832
 'International Tables Volume C Table 6.1.1.4 (pp. 500-502)'
 'Henke, Gullikson and Davis, At. Data and Nucl. Data Tables, 1993, 54, 2'
 Cl 0.14874 0.16030 11.46040 7.19640 6.25560 1.64550 0.01040 1.16620 18.51940
 47.77840 -9.55739974976
 'International Tables Volume C Table 6.1.1.4 (pp. 500-502)'
 'Henke, Gullikson and Davis, At. Data and Nucl. Data Tables, 1993, 54, 2'
 O 0.01158 0.00611 3.04850 2.28680 1.54630 0.86700 13.27710 5.70110 0.32390
 32.90890 0.250800013542
 'International Tables Volume C Table 6.1.1.4 (pp. 500-502)'
 'Henke, Gullikson and Davis, At. Data and Nucl. Data Tables, 1993, 54, 2'
 N 0.00653 0.00323 12.21260 3.13220 2.01250 1.16630 0.00570 9.89330 28.99750
 0.58260 -11.5290002823
 'International Tables Volume C Table 6.1.1.4 (pp. 500-502)'
 'Henke, Gullikson and Davis, At. Data and Nucl. Data Tables, 1993, 54, 2'

_space_group_crystal_system        'monoclinic'
_space_group_IT_number             14
_space_group_name_H-M_alt          'P 1 21/c 1'
_space_group_name_Hall             '-P 2ybc'
loop_
  _space_group_symop_id
  _space_group_symop_operation_xyz
 1 x,y,z
 2 -x,y+1/2,-z+1/2
 3 -x,-y,-z
 4 x,-y-1/2,z-1/2

_symmetry_Int_Tables_number        14
_cell_length_a                     10.8554(5)
_cell_length_b                     11.6850(5)
_cell_length_c                     12.5092(5)
_cell_angle_alpha                  90
_cell_angle_beta                   108.299(1)
_cell_angle_gamma                  90
_cell_volume                       1506.49(11)
_cell_formula_units_Z              4
_cell_measurement_temperature    93(2)
_cell_measurement_reflns_used    20166
_cell_measurement_theta_min      3.0
_cell_measurement_theta_max      27.45
_exptl_crystal_description       prism
_exptl_crystal_colour            colorless
_exptl_absorpt_coefficient_mu      0.434
_exptl_crystal_density_diffrn      1.429
_exptl_crystal_F_000               673.459
_exptl_crystal_size_max            0.3
_exptl_crystal_size_mid            0.242
_exptl_crystal_size_min            0.12
_diffrn_measurement_device_type  'RIGAKU R-AXIS RAPID'
_diffrn_reflns_av_R_equivalents    0.0445
_diffrn_reflns_av_unetI/netI       0.0283
_diffrn_reflns_Laue_measured_fraction_full  0.9985
_diffrn_reflns_Laue_measured_fraction_max  0.9971
_diffrn_reflns_limit_h_max         14
_diffrn_reflns_limit_h_min         -14
_diffrn_reflns_limit_k_max         15
_diffrn_reflns_limit_k_min         -13
_diffrn_reflns_limit_l_max         15
_diffrn_reflns_limit_l_min         -16
_diffrn_reflns_number              23725
_diffrn_reflns_point_group_measured_fraction_full  0.9985
_diffrn_reflns_point_group_measured_fraction_max  0.9971
_diffrn_reflns_theta_full          25.2425
_diffrn_reflns_theta_max           27.47
_diffrn_reflns_theta_min           3.38
_diffrn_ambient_temperature        93.15
_diffrn_measured_fraction_theta_full  0.9985
_diffrn_measured_fraction_theta_max  0.9971
_diffrn_radiation_type             'Mo K\a'
_diffrn_radiation_wavelength       0.71075
_reflns_Friedel_coverage           0.0
_reflns_limit_h_max                13
_reflns_limit_h_min                -14
_reflns_limit_k_max                15
_reflns_limit_k_min                0
_reflns_limit_l_max                16
_reflns_limit_l_min                0
_reflns_number_gt                  3000
_reflns_number_total               3435
_reflns_threshold_expression       I>=2u(I)
_computing_molecular_graphics      'Olex2 1.3 (Dolomanov et al., 2009)'
_computing_publication_material    'Olex2 1.3 (Dolomanov et al., 2009)'
_computing_structure_refinement    'olex2.refine 1.3 (Bourhis et al., 2015)'
_refine_diff_density_max           0.3410
_refine_diff_density_min           -0.2456
_refine_diff_density_rms           0.0713
_refine_ls_d_res_high              0.7705
_refine_ls_d_res_low               6.0289
_refine_ls_goodness_of_fit_ref     1.0635
_refine_ls_hydrogen_treatment      refall
_refine_ls_matrix_type             full
_refine_ls_number_constraints      0
_refine_ls_number_parameters       325
_refine_ls_number_reflns           3435
_refine_ls_number_restraints       0
_refine_ls_R_factor_all            0.0297
_refine_ls_R_factor_gt             0.0251
_refine_ls_restrained_S_all        1.0635
_refine_ls_shift/su_max            0.0010
_refine_ls_shift/su_mean           0.0001
_refine_ls_structure_factor_coef   Fsqd
_refine_ls_weighting_details      
 'w=1/[\s^2^(Fo^2^)+(0.0294P)^2^+0.0146P] where P=(Fo^2^+2Fc^2^)/3'
_refine_ls_weighting_scheme        calc
_refine_ls_wR_factor_gt            0.0531
_refine_ls_wR_factor_ref           0.0548
_olex2_refinement_description
;
;
loop_
  _atom_site_label
  _atom_site_type_symbol
  _atom_site_fract_x
  _atom_site_fract_y
  _atom_site_fract_z
  _atom_site_U_iso_or_equiv
  _atom_site_adp_type
  _atom_site_occupancy
  _atom_site_refinement_flags_posn
 Cl1 Cl 0.21755(3) 0.58729(2) 0.51831(2) 0.02611(7) Uani 1.000000 .
 H1 H 0.3773(15) 0.3495(12) 0.3741(12) 0.036(4) Uani 1.000000 .
 O1 O 0.49334(7) 0.32145(6) 0.27521(7) 0.03226(18) Uani 1.000000 .
 N1 N 0.31593(8) 0.40586(7) 0.39255(7) 0.01830(17) Uani 1.000000 .
 C1 C 0.20086(9) 0.44068(8) 0.52979(8) 0.01856(19) Uani 1.000000 .
 O2 O 0.58809(7) 0.43300(6) 0.17804(6) 0.02914(17) Uani 1.000000 .
 C2 C 0.14030(10) 0.40101(9) 0.60546(8) 0.0244(2) Uani 1.000000 .
 H2 H 0.1006(14) 0.4616(11) 0.6535(11) 0.044(4) Uani 1.000000 .
 Cl2 Cl 0.31266(2) 0.15068(2) 0.41863(2) 0.02449(7) Uani 1.000000 .
 C3 C 0.13343(10) 0.28386(9) 0.62326(8) 0.0257(2) Uani 1.000000 .
 H3 H 0.0847(14) 0.2515(12) 0.6821(11) 0.048(4) Uani 1.000000 .
 C4 C 0.18793(9) 0.20751(10) 0.56572(8) 0.0223(2) Uani 1.000000 .
 H4 H 0.1845(12) 0.1159(12) 0.5790(10) 0.038(4) Uani 1.000000 .
 C5 C 0.24574(9) 0.24844(8) 0.48904(7) 0.01780(19) Uani 1.000000 .
 C6 C 0.25311(8) 0.36593(8) 0.46680(7) 0.01613(19) Uani 1.000000 .
 C7 C 0.25403(8) 0.47734(8) 0.29990(7) 0.01588(18) Uani 1.000000 .
 C8 C 0.11906(9) 0.48951(8) 0.26004(8) 0.01864(19) Uani 1.000000 .
 H8 H 0.0624(11) 0.4424(12) 0.3023(11) 0.042(4) Uani 1.000000 .
 C9 C 0.06059(10) 0.55886(9) 0.16763(8) 0.0220(2) Uani 1.000000 .
 H9 H -0.0437(12) 0.5669(12) 0.1350(11) 0.047(4) Uani 1.000000 .
 C10 C 0.13607(10) 0.61654(9) 0.11297(9) 0.0242(2) Uani 1.000000 .
 H10 H 0.0908(13) 0.6706(11) 0.0409(11) 0.048(4) Uani 1.000000 .
 C11 C 0.27030(10) 0.60466(8) 0.15271(8) 0.0217(2) Uani 1.000000 .
 H11 H 0.3313(13) 0.6503(10) 0.1130(11) 0.040(4) Uani 1.000000 .
 C12 C 0.33094(8) 0.53639(8) 0.24592(7) 0.01699(19) Uani 1.000000 .
 C13 C 0.47699(9) 0.52624(9) 0.28765(10) 0.0212(2) Uani 1.000000 .
 H13A H 0.5219(12) 0.5971(10) 0.2576(12) 0.043(4) Uani 1.000000 .
 H13B H 0.5120(11) 0.5231(11) 0.3790(10) 0.038(3) Uani 1.000000 .
 C14 C 0.51998(9) 0.41514(8) 0.24766(8) 0.0203(2) Uani 1.000000 .
 C15 C 0.63621(12) 0.33433(11) 0.13272(12) 0.0328(3) Uani 1.000000 .
 H15A H 0.6029(16) 0.2581(13) 0.1614(15) 0.071(5) Uani 1.000000 .
 H15B H 0.5963(15) 0.3410(14) 0.0430(13) 0.071(5) Uani 1.000000 .
 C16 C 0.78158(12) 0.33835(11) 0.16900(12) 0.0330(3) Uani 1.000000 .
 H16A H 0.8216(13) 0.2648(13) 0.1369(13) 0.063(5) Uani 1.000000 .
 H16B H 0.8164(15) 0.4163(12) 0.1398(15) 0.063(5) Uani 1.000000 .
 H16C H 0.8209(17) 0.3358(14) 0.2596(15) 0.077(6) Uani 1.000000 .

loop_
  _atom_site_aniso_label
  _atom_site_aniso_U_11
  _atom_site_aniso_U_22
  _atom_site_aniso_U_33
  _atom_site_aniso_U_12
  _atom_site_aniso_U_13
  _atom_site_aniso_U_23
 Cl1 0.03541(15) 0.01849(14) 0.02515(14) 0.00275(9) 0.01056(10) -0.00175(9)
 H1 0.050(11) 0.031(9) 0.035(9) 0.010(7) 0.022(8) 0.012(7)
 O1 0.0381(4) 0.0193(4) 0.0519(5) 0.0016(3) 0.0322(4) 0.0026(3)
 N1 0.0169(4) 0.0196(5) 0.0196(4) 0.0027(3) 0.0075(3) 0.0032(3)
 C1 0.0210(5) 0.0186(5) 0.0164(5) 0.0022(4) 0.0063(4) 0.0002(3)
 O2 0.0363(4) 0.0234(4) 0.0368(4) -0.0014(3) 0.0245(3) 0.0006(3)
 C2 0.0278(5) 0.0289(6) 0.0200(5) 0.0011(4) 0.0127(4) -0.0016(4)
 H2 0.073(11) 0.034(9) 0.037(9) 0.010(8) 0.036(8) -0.004(7)
 Cl2 0.02816(13) 0.01934(14) 0.02768(14) 0.00319(9) 0.01123(10) -0.00130(9)
 C3 0.0295(5) 0.0298(6) 0.0217(5) -0.0021(4) 0.0135(4) 0.0032(4)
 H3 0.066(11) 0.052(10) 0.039(9) -0.010(8) 0.037(8) 0.003(7)
 C4 0.0266(5) 0.0215(6) 0.0193(5) -0.0017(4) 0.0081(4) 0.0040(4)
 H4 0.057(10) 0.035(9) 0.029(9) 0.005(7) 0.024(7) 0.015(6)
 C5 0.0181(5) 0.0189(5) 0.0162(5) 0.0005(3) 0.0051(3) 0.0018(3)
 C6 0.0161(4) 0.0178(5) 0.0145(4) 0.0013(3) 0.0050(3) 0.0015(3)
 C7 0.0154(4) 0.0168(5) 0.0163(4) 0.0010(3) 0.0063(3) 0.0003(3)
 C8 0.0162(5) 0.0224(5) 0.0183(5) 0.0015(4) 0.0068(4) 0.0012(4)
 H8 0.027(8) 0.063(10) 0.043(9) -0.012(7) 0.021(7) 0.001(7)
 C9 0.0178(5) 0.0262(5) 0.0205(5) 0.0032(4) 0.0038(4) 0.0028(4)
 H9 0.026(8) 0.061(11) 0.049(9) 0.008(7) 0.002(7) 0.013(7)
 C10 0.0252(5) 0.0261(5) 0.0204(5) 0.0032(4) 0.0057(4) 0.0059(4)
 H10 0.050(9) 0.061(11) 0.034(9) 0.016(8) 0.017(7) 0.027(8)
 C11 0.0237(5) 0.0212(5) 0.0221(5) 0.0008(4) 0.0100(4) 0.0039(4)
 H11 0.050(9) 0.030(9) 0.048(9) -0.013(6) 0.028(7) 0.003(6)
 C12 0.0168(5) 0.0160(5) 0.0201(5) 0.0004(3) 0.0086(4) 0.0006(3)
 C13 0.0171(5) 0.0192(5) 0.0294(6) -0.0017(4) 0.0105(4) -0.0003(4)
 H13A 0.029(8) 0.036(10) 0.073(11) 0.003(6) 0.030(8) 0.017(8)
 H13B 0.027(8) 0.047(10) 0.032(9) 0.005(7) -0.001(6) -0.004(7)
 C14 0.0166(5) 0.0190(5) 0.0280(5) 0.0003(4) 0.0109(4) 0.0013(4)
 C15 0.0378(7) 0.0310(7) 0.0390(7) -0.0053(5) 0.0257(6) -0.0086(5)
 H15A 0.079(13) 0.039(11) 0.120(15) -0.016(9) 0.067(11) -0.015(10)
 H15B 0.051(11) 0.123(17) 0.041(10) -0.014(10) 0.016(8) -0.028(10)
 C16 0.0359(7) 0.0295(7) 0.0370(7) 0.0049(5) 0.0166(5) -0.0037(5)
 H16A 0.057(11) 0.051(11) 0.094(12) 0.015(8) 0.043(10) -0.024(9)
 H16B 0.069(12) 0.033(10) 0.105(14) -0.008(8) 0.056(11) 0.006(9)
 H16C 0.094(14) 0.074(14) 0.055(12) 0.029(10) 0.011(10) -0.027(10)

loop_
  _geom_bond_atom_site_label_1
  _geom_bond_atom_site_label_2
  _geom_bond_distance
  _geom_bond_site_symmetry_2
  _geom_bond_publ_flag
 Cl1 C1 1.7335(10) . ?
 H1 N1 1.014(14) . ?
 O1 C14 1.2097(11) . ?
 N1 C6 1.3940(12) . ?
 N1 C7 1.4154(11) . ?
 C1 C2 1.3906(14) . ?
 C1 C6 1.4092(13) . ?
 O2 C14 1.3240(11) . ?
 O2 C15 1.4524(13) . ?
 C2 H2 1.100(12) . ?
 C2 C3 1.3926(15) . ?
 Cl2 C5 1.7351(10) . ?
 C3 H3 1.099(12) . ?
 C3 C4 1.3897(15) . ?
 C4 H4 1.085(13) . ?
 C4 C5 1.3859(13) . ?
 C5 C6 1.4081(13) . ?
 C7 C8 1.3988(12) . ?
 C7 C12 1.4083(12) . ?
 C8 H8 1.080(12) . ?
 C8 C9 1.3911(13) . ?
 C9 H9 1.081(12) . ?
 C9 C10 1.3946(14) . ?
 C10 H10 1.084(12) . ?
 C10 C11 1.3909(14) . ?
 C11 H11 1.084(12) . ?
 C11 C12 1.3954(13) . ?
 C12 C13 1.5101(13) . ?
 C13 H13A 1.086(12) . ?
 C13 H13B 1.086(12) . ?
 C13 C14 1.5166(13) . ?
 C15 H15A 1.066(15) . ?
 C15 H15B 1.072(16) . ?
 C15 C16 1.4996(17) . ?
 C16 H16A 1.095(13) . ?
 C16 H16B 1.092(14) . ?
 C16 H16C 1.079(17) . ?

loop_
  _geom_angle_atom_site_label_1
  _geom_angle_atom_site_label_2
  _geom_angle_atom_site_label_3
  _geom_angle
  _geom_angle_site_symmetry_1
  _geom_angle_site_symmetry_3
  _geom_angle_publ_flag
 C6 N1 H1 115.4(8) . . ?
 C7 N1 H1 111.9(8) . . ?
 C7 N1 C6 122.50(8) . . ?
 C2 C1 Cl1 118.02(7) . . ?
 C6 C1 Cl1 119.69(7) . . ?
 C6 C1 C2 122.23(9) . . ?
 C15 O2 C14 118.36(8) . . ?
 H2 C2 C1 120.5(7) . . ?
 C3 C2 C1 119.79(9) . . ?
 C3 C2 H2 119.7(7) . . ?
 H3 C3 C2 120.4(7) . . ?
 C4 C3 C2 119.70(9) . . ?
 C4 C3 H3 119.9(7) . . ?
 H4 C4 C3 120.9(6) . . ?
 C5 C4 C3 119.72(10) . . ?
 C5 C4 H4 119.4(6) . . ?
 C4 C5 Cl2 118.49(8) . . ?
 C6 C5 Cl2 118.87(7) . . ?
 C6 C5 C4 122.64(9) . . ?
 C1 C6 N1 122.15(8) . . ?
 C5 C6 N1 121.87(8) . . ?
 C5 C6 C1 115.85(8) . . ?
 C8 C7 N1 121.78(8) . . ?
 C12 C7 N1 118.77(8) . . ?
 C12 C7 C8 119.44(8) . . ?
 H8 C8 C7 117.9(7) . . ?
 C9 C8 C7 120.60(9) . . ?
 C9 C8 H8 121.5(7) . . ?
 H9 C9 C8 121.0(7) . . ?
 C10 C9 C8 120.26(9) . . ?
 C10 C9 H9 118.7(7) . . ?
 H10 C10 C9 120.4(7) . . ?
 C11 C10 C9 119.17(9) . . ?
 C11 C10 H10 120.4(7) . . ?
 H11 C11 C10 120.6(7) . . ?
 C12 C11 C10 121.47(9) . . ?
 C12 C11 H11 117.9(7) . . ?
 C11 C12 C7 119.05(8) . . ?
 C13 C12 C7 120.79(8) . . ?
 C13 C12 C11 120.16(8) . . ?
 H13A C13 C12 110.9(7) . . ?
 H13B C13 C12 110.4(6) . . ?
 H13B C13 H13A 110.1(10) . . ?
 C14 C13 C12 110.59(8) . . ?
 C14 C13 H13A 108.7(7) . . ?
 C14 C13 H13B 106.0(7) . . ?
 O2 C14 O1 124.26(9) . . ?
 C13 C14 O1 123.70(9) . . ?
 C13 C14 O2 112.04(8) . . ?
 H15A C15 O2 109.3(8) . . ?
 H15B C15 O2 105.9(9) . . ?
 H15B C15 H15A 110.2(12) . . ?
 C16 C15 O2 109.28(9) . . ?
 C16 C15 H15A 111.1(9) . . ?
 C16 C15 H15B 110.8(8) . . ?
 H16A C16 C15 111.4(8) . . ?
 H16B C16 C15 111.5(8) . . ?
 H16B C16 H16A 108.2(12) . . ?
 H16C C16 C15 110.4(10) . . ?
 H16C C16 H16A 107.0(11) . . ?
 H16C C16 H16B 108.1(13) . . ?

loop_
  _geom_torsion_atom_site_label_1
  _geom_torsion_atom_site_label_2
  _geom_torsion_atom_site_label_3
  _geom_torsion_atom_site_label_4
  _geom_torsion
  _geom_torsion_site_symmetry_1
  _geom_torsion_site_symmetry_2
  _geom_torsion_site_symmetry_3
  _geom_torsion_site_symmetry_4
  _geom_torsion_publ_flag
 Cl1 C1 C2 C3 -175.31(8) . . . . ?
 Cl1 C1 C6 N1 -1.56(9) . . . . ?
 Cl1 C1 C6 C5 174.32(7) . . . . ?
 O1 C14 O2 C15 -1.04(13) . . . . ?
 O1 C14 C13 C12 -63.75(11) . . . . ?
 N1 C6 C1 C2 -178.77(9) . . . . ?
 N1 C6 C5 Cl2 -1.96(9) . . . . ?
 N1 C6 C5 C4 177.53(8) . . . . ?
 N1 C7 C8 C9 -178.92(9) . . . . ?
 N1 C7 C12 C11 178.35(8) . . . . ?
 N1 C7 C12 C13 -1.54(10) . . . . ?
 C1 C2 C3 C4 0.40(11) . . . . ?
 C1 C6 C5 Cl2 -177.86(6) . . . . ?
 C1 C6 C5 C4 1.64(10) . . . . ?
 O2 C14 C13 C12 115.30(8) . . . . ?
 C2 C3 C4 C5 -1.62(12) . . . . ?
 Cl2 C5 C4 C3 -179.94(7) . . . . ?
 C3 C4 C5 C6 0.56(11) . . . . ?
 C7 C8 C9 C10 0.49(11) . . . . ?
 C7 C12 C11 C10 0.72(10) . . . . ?
 C7 C12 C13 C14 79.17(9) . . . . ?
 C8 C9 C10 C11 -0.62(11) . . . . ?
 C9 C10 C11 C12 0.01(12) . . . . ?
 C10 C11 C12 C13 -179.39(9) . . . . ?
 C11 C12 C13 C14 -100.71(10) . . . . ?

loop_
  _refln_index_h
  _refln_index_k
  _refln_index_l
  _refln_F_squared_calc
  _refln_F_squared_meas
  _refln_F_squared_sigma
  _refln_F_squared_weight
  _refln_observed_status
-14 0 4 371.089 401.848 24.596 3.197 o
-14 0 6 1068.490 1122.670 80.286 0.315 o
-14 1 4 83.736 117.834 16.000 8.875 o
-14 1 5 1.349 1.571 4.807 101.766 o
-14 1 6 0.466 274.532 40.789 1.407 o
-13 0 2 64.722 58.755 10.667 19.929 o
-13 0 4 256.692 274.522 23.056 3.956 o
-13 0 6 435.103 431.698 29.005 2.329 o
-13 0 8 2.202 3.286 4.885 98.474 o
-13 0 10 20.359 19.938 9.277 27.148 o
-13 1 1 33.887 35.190 7.179 44.362 o
-13 1 2 477.575 492.349 15.683 5.181 o
-13 1 3 11.430 11.853 5.611 74.097 o
-13 1 4 351.983 349.438 14.457 7.339 o
-13 1 5 60.450 73.449 6.812 46.170 o
-13 1 6 62.957 62.766 7.949 34.859 o
-13 1 7 38.862 39.654 7.073 45.328 o
-13 1 8 23.236 20.373 6.243 59.246 o
-13 1 9 62.457 57.225 6.251 54.552 o
-13 1 10 16.214 17.824 5.132 87.765 o
-13 2 1 19.691 20.089 6.484 55.159 o
-13 2 2 19.986 22.729 6.538 54.194 o
-13 2 3 70.882 90.977 9.276 25.479 o
-13 2 4 28.123 29.344 6.443 55.214 o
-13 2 5 70.297 96.381 8.046 33.018 o
-13 2 6 61.554 63.276 8.110 33.618 o
-13 2 7 101.168 104.568 7.199 37.739 o
-13 2 8 17.032 14.575 5.422 78.818 o
-13 2 9 455.474 446.918 13.570 6.398 o
-13 2 10 28.134 41.072 5.842 66.289 o
-13 3 1 7.571 7.197 5.045 91.922 o
-13 3 2 228.909 235.126 11.528 12.905 o
-13 3 3 8.841 12.955 6.146 61.925 o
-13 3 4 15.363 10.124 5.526 76.193 o
-13 3 5 209.975 212.950 9.782 17.150 o
-13 3 6 183.080 196.680 10.243 17.045 o
-13 3 7 33.534 33.454 7.094 45.452 o
-13 3 8 0.311 3.867 4.275 128.627 o
-13 3 9 153.121 166.542 9.411 20.951 o
-13 4 1 182.296 186.843 10.981 15.437 o
-13 4 2 1.277 2.440 4.434 119.537 o
-13 4 3 160.145 163.442 9.399 20.799 o
-13 4 4 258.469 273.896 12.294 10.944 o
-13 4 5 128.150 127.631 10.067 20.053 o
-13 4 6 219.930 234.649 11.697 12.806 o
-13 4 7 0.916 1.234 4.116 138.825 o
-13 4 8 0.019 -1.999 4.373 123.088 o
-13 4 9 20.384 17.588 19.209 6.368 o
-13 5 2 3.885 6.208 4.683 106.913 o
-13 5 3 302.681 303.604 12.242 10.073 o
-13 5 4 44.992 44.924 8.084 34.738 o
-13 5 5 0.041 0.746 3.461 196.455 o
-13 5 6 287.585 284.569 12.048 10.682 o
-13 5 7 3.536 5.174 5.910 67.258 o
-12 0 2 0.730 -0.505 5.796 70.057 o
-12 0 4 298.968 319.941 16.821 6.390 o
-12 0 6 24.529 27.437 7.109 45.729 o
-12 0 8 990.614 965.484 28.107 1.436 o
-12 0 10 428.576 420.647 25.072 2.973 o
-12 0 12 93.849 89.082 9.605 23.315 o
-12 1 1 101.660 116.374 7.924 31.740 o
-12 1 2 13.656 15.610 4.711 104.234 o
-12 1 3 278.218 281.160 9.661 14.282 o
-12 1 4 268.866 255.613 9.685 14.885 o
-12 1 5 369.991 371.690 12.340 8.515 o
-12 1 6 240.253 246.918 9.811 15.626 o
-12 1 7 37.783 37.222 6.003 62.250 o
-12 1 8 11.767 12.434 3.918 150.380 o
-12 1 9 6.845 10.269 4.316 125.219 o
-12 1 10 1.942 1.491 3.259 220.997 o
-12 1 11 59.740 65.734 6.371 52.554 o
-12 1 12 29.462 30.087 5.274 81.142 o
-12 2 1 260.689 271.818 10.386 13.670 o
-12 2 2 302.430 300.825 11.923 10.444 o
-12 2 3 255.979 278.383 12.834 10.298 o
-12 2 4 446.547 455.663 15.458 5.600 o
-12 2 5 6.277 5.364 3.839 158.418 o
-12 2 6 65.624 77.119 6.660 47.515 o
-12 2 7 16.014 18.504 4.776 101.001 o
-12 2 8 64.178 66.196 7.354 40.127 o
-12 2 9 130.316 165.394 11.426 15.684 o
-12 2 10 65.548 66.649 6.756 46.734 o
-12 2 11 66.946 82.284 11.557 16.922 o
-12 2 12 6.982 9.169 4.731 104.402 o
-12 3 1 16.245 15.266 5.330 81.553 o
-12 3 2 52.779 54.686 7.088 44.005 o
-12 3 3 255.205 268.544 10.215 14.143 o
-12 3 4 522.341 531.047 14.238 5.243 o
-12 3 5 11.890 7.012 4.950 95.112 o
-12 3 6 163.830 173.962 8.292 24.678 o
-12 3 7 18.622 13.680 5.244 84.090 o
-12 3 8 4.896 4.716 3.712 169.722 o
-12 3 9 273.630 266.261 9.739 14.494 o
-12 3 10 47.941 56.695 8.292 32.812 o
-12 3 11 0.055 2.858 3.686 173.071 o
-12 4 1 0.003 2.673 3.583 183.142 o
-12 4 2 24.273 25.968 6.460 55.214 o
-12 4 3 203.168 206.904 9.757 17.526 o
-12 4 4 1.551 8.255 4.670 107.587 o
-12 4 5 36.496 40.642 6.399 55.068 o
-12 4 6 180.012 182.003 9.090 20.740 o
-12 4 7 143.702 147.037 9.016 23.182 o
-12 4 8 134.668 131.838 8.181 27.910 o
-12 4 9 138.472 141.498 8.977 23.671 o
-12 4 10 689.331 680.286 21.407 2.688 o
-12 4 11 175.695 197.520 12.229 12.993 o
-12 5 1 70.977 92.290 8.881 27.599 o
-12 5 2 10.998 14.536 4.768 102.171 o
-12 5 3 28.270 21.144 4.604 106.246 o
-12 5 4 14.198 14.919 4.976 93.592 o
-12 5 5 344.461 339.305 11.390 9.960 o
-12 5 6 200.618 200.383 10.892 15.056 o
-12 5 7 46.569 62.024 7.149 43.443 o
-12 5 8 219.075 232.801 10.450 15.116 o
-12 5 9 134.304 135.055 8.086 28.357 o
-12 5 10 11.227 7.073 4.095 138.456 o
-12 6 1 52.500 53.242 8.087 34.325 o
-12 6 2 265.526 238.852 9.795 15.028 o
-12 6 3 1.688 1.887 3.689 172.583 o
-12 6 4 293.504 287.974 11.315 11.435 o
-12 6 5 16.181 12.156 5.171 86.700 o
-12 6 6 66.975 73.531 8.004 34.008 o
-12 6 7 117.017 130.191 8.015 29.885 o
-12 6 8 37.396 31.930 6.323 56.598 o
-12 6 9 34.219 35.124 7.157 44.612 o
-12 7 1 154.637 153.768 9.544 20.658 o
-12 7 2 3.999 4.032 4.840 100.150 o
-12 7 3 37.846 42.337 5.511 72.917 o
-12 7 4 92.302 96.340 7.413 36.834 o
-12 7 5 75.803 77.064 9.076 26.596 o
-12 7 6 134.655 140.011 8.691 25.144 o
-12 7 7 86.686 97.014 8.069 32.048 o
-12 7 8 50.841 58.361 6.569 50.739 o
-11 0 2 127.251 139.452 10.762 17.744 o
-11 0 4 204.624 197.845 11.292 14.190 o
-11 0 6 818.166 778.189 33.038 1.415 o
-11 0 8 228.820 236.170 13.117 10.617 o
-11 0 10 43.283 38.707 7.126 44.498 o
-11 0 12 6.073 9.262 5.072 90.957 o
-11 1 1 24.732 28.797 4.375 117.067 o
-11 1 2 382.031 383.361 10.651 9.587 o
-11 1 3 1.783 1.144 2.660 331.370 o
-11 1 4 1120.770 1067.730 20.653 1.575 o
-11 1 5 38.959 41.770 5.155 82.510 o
-11 1 6 500.747 491.576 12.615 6.184 o
-11 1 7 1.384 1.536 2.896 279.842 o
-11 1 8 35.258 36.330 4.890 92.217 o
-11 1 9 29.818 28.587 5.153 84.875 o
-11 1 10 20.438 16.268 3.980 143.265 o
-11 1 11 192.556 206.339 8.906 20.327 o
-11 1 12 18.050 16.678 4.943 94.297 o
-11 1 13 316.021 290.086 15.228 7.400 o
-11 2 1 167.952 159.204 8.344 24.624 o
-11 2 2 0.048 1.972 2.919 275.841 o
-11 2 3 201.268 198.128 8.720 20.714 o
-11 2 4 2.353 3.596 3.708 170.611 o
-11 2 5 0.058 -1.717 3.327 212.601 o
-11 2 6 0.100 1.969 2.812 297.159 o
-11 2 7 492.676 502.168 13.792 5.740 o
-11 2 8 1.696 4.298 3.239 223.417 o
-11 2 9 310.632 321.225 9.344 13.281 o
-11 2 10 7.703 13.197 4.016 144.019 o
-11 2 11 247.236 249.370 8.768 17.610 o
-11 2 12 13.423 12.057 4.431 117.893 o
-11 2 13 123.660 124.909 11.334 16.393 o
-11 3 1 58.595 59.663 5.698 64.781 o
-11 3 2 26.333 22.879 5.952 64.768 o
-11 3 3 142.133 143.736 8.399 26.088 o
-11 3 4 544.807 554.265 13.148 5.343 o
-11 3 5 73.087 75.716 6.493 49.068 o
-11 3 6 22.024 23.458 4.642 105.466 o
-11 3 7 182.265 182.814 8.821 21.544 o
-11 3 8 5.396 6.449 3.993 146.607 o
-11 3 9 48.913 58.312 5.419 72.490 o
-11 3 10 342.886 331.826 11.795 9.664 o
-11 3 11 192.932 179.035 8.763 21.360 o
-11 3 12 18.182 20.941 4.440 115.914 o
-11 3 13 105.930 112.901 6.716 41.424 o
-11 4 1 97.471 109.352 7.226 37.604 o
-11 4 2 405.935 392.946 10.503 9.207 o
-11 4 3 236.769 233.155 9.727 16.119 o
-11 4 4 23.965 23.959 4.437 114.612 o
-11 4 5 330.908 326.883 11.755 9.935 o
-11 4 6 450.200 452.531 12.419 6.991 o
-11 4 7 72.430 81.491 6.837 44.610 o
-11 4 8 190.211 198.616 8.441 22.149 o
-11 4 9 32.954 36.750 5.183 82.951 o
-11 4 10 38.174 30.673 5.341 78.087 o
-11 4 11 44.347 53.019 5.286 77.014 o
-11 4 12 89.407 99.957 7.058 40.143 o
-11 5 1 0.682 1.369 3.559 185.619 o
-11 5 2 132.814 132.647 7.792 30.218 o
-11 5 3 128.040 133.204 6.618 39.071 o
-11 5 4 12.846 13.345 4.672 106.218 o
-11 5 5 181.608 191.162 8.686 21.861 o
-11 5 6 0.254 -0.167 2.975 265.845 o
-11 5 7 71.965 89.067 5.965 56.142 o
-11 5 8 388.505 406.622 12.754 7.768 o
-11 5 9 100.472 104.777 8.740 27.103 o
-11 5 10 708.678 706.375 17.415 3.151 o
-11 5 11 159.384 142.563 9.728 20.064 o
-11 5 12 30.268 33.890 5.671 70.314 o
-11 6 1 50.110 45.657 5.725 66.240 o
-11 6 2 16.894 17.692 5.492 76.754 o
-11 6 3 59.202 66.370 6.507 50.600 o
-11 6 4 18.306 20.302 5.401 79.091 o
-11 6 5 119.526 133.899 7.545 32.646 o
-11 6 6 54.060 73.536 7.797 36.297 o
-11 6 7 59.407 55.238 5.637 66.252 o
-11 6 8 188.138 195.229 9.130 20.028 o
-11 6 9 141.805 157.937 9.388 21.592 o
-11 6 10 0.013 -1.276 4.193 133.870 o
-11 6 11 32.134 41.919 6.313 56.782 o
-11 7 1 296.153 292.631 11.200 11.482 o
-11 7 2 13.765 10.613 4.136 135.024 o
-11 7 3 359.452 346.954 10.693 10.293 o
-11 7 4 237.322 234.907 9.319 16.974 o
-11 7 5 385.223 378.365 11.952 8.551 o
-11 7 6 0.174 0.467 3.444 198.342 o
-11 7 7 40.927 50.796 5.375 75.370 o
-11 7 8 525.045 506.054 15.535 4.888 o
-11 7 9 93.108 97.266 7.442 36.500 o
-11 7 10 16.514 14.805 4.302 124.131 o
-11 8 1 90.170 101.703 8.051 31.882 o
-11 8 2 85.585 90.011 7.307 38.448 o
-11 8 3 391.182 378.718 12.844 7.842 o
-11 8 4 0.493 -1.135 3.007 260.207 o
-11 8 5 115.582 126.874 7.886 30.873 o
-11 8 6 130.281 137.636 8.530 26.174 o
-11 8 7 198.736 198.286 9.671 18.034 o
-11 8 8 1.913 -0.029 3.399 203.323 o
-11 8 9 0.475 -1.223 3.744 167.831 o
-11 9 2 15.224 14.311 4.688 105.147 o
-11 9 3 6.513 14.647 5.071 90.806 o
-11 9 4 4.357 5.284 4.374 122.450 o
-11 9 5 1.112 5.720 3.832 159.804 o
-11 9 6 15.411 14.603 5.184 86.251 o
-10 0 2 36.102 38.955 5.904 64.347 o
-10 0 4 51.228 63.197 7.629 38.186 o
-10 0 6 145.991 169.254 12.146 13.828 o
-10 0 8 55.419 46.720 6.238 55.966 o
-10 0 10 2121.640 2039.680 50.407 0.370 o
-10 0 12 953.887 886.657 30.308 1.399 o
-10 0 14 14.459 15.343 14.730 10.828 o
-10 1 1 38.211 36.825 4.507 106.527 o
-10 1 2 28.513 25.258 4.395 115.568 o
-10 1 3 619.636 621.707 13.178 4.566 o
-10 1 4 191.653 192.587 9.859 17.849 o
-10 1 5 4.423 4.229 2.881 280.780 o
-10 1 6 650.480 647.990 13.809 4.165 o
-10 1 7 2784.990 2747.090 42.961 0.276 o
-10 1 8 324.536 331.502 9.361 12.738 o
-10 1 9 15.856 13.729 3.407 195.703 o
-10 1 10 16.890 17.959 4.757 101.744 o
-10 1 11 1.781 4.557 3.035 254.204 o
-10 1 12 5.357 3.105 3.422 199.547 o
-10 1 13 26.698 17.544 3.914 145.737 o
-10 1 14 63.506 53.510 11.184 18.234 o
-10 2 1 44.429 45.019 4.309 112.431 o
-10 2 2 173.490 186.296 7.637 26.675 o
-10 2 3 801.082 773.604 15.183 3.001 o
-10 2 4 341.155 338.532 9.371 12.202 o
-10 2 5 410.473 412.888 10.530 8.944 o
-10 2 6 941.403 927.218 17.347 2.193 o
-10 2 7 52.647 53.434 4.704 92.975 o
-10 2 8 176.006 187.774 8.272 23.764 o
-10 2 9 117.295 123.181 6.519 41.635 o
-10 2 10 1.954 0.903 2.514 371.014 o
-10 2 11 10.386 11.974 4.180 132.714 o
-10 2 12 4.876 2.380 3.157 234.390 o
-10 2 13 114.495 104.614 6.549 42.635 o
-10 2 14 0.403 3.812 8.135 35.557 o
-10 3 1 24.791 28.704 3.911 144.734 o
-10 3 2 325.486 316.577 9.380 12.887 o
-10 3 3 6.567 9.641 3.677 172.008 o
-10 3 4 5.069 5.273 3.416 200.067 o
-10 3 5 998.048 991.674 18.493 1.938 o
-10 3 6 690.903 725.937 15.315 3.504 o
-10 3 7 15.407 13.090 3.494 186.662 o
-10 3 8 304.765 302.411 9.694 13.201 o
-10 3 9 103.412 109.958 7.029 38.847 o
-10 3 10 28.730 31.470 5.052 88.106 o
-10 3 11 731.479 683.415 14.815 3.500 o
-10 3 12 76.940 83.786 6.571 47.302 o
-10 3 13 27.342 19.121 4.694 102.727 o
-10 3 14 102.835 88.563 16.341 8.505 o
-10 4 1 12.057 13.586 3.611 176.220 o
-10 4 2 51.363 61.055 5.384 72.738 o
-10 4 3 0.014 0.135 2.654 334.215 o
-10 4 4 78.411 83.585 5.330 67.011 o
-10 4 5 458.943 452.591 10.906 7.690 o
-10 4 6 2.402 3.727 3.197 229.165 o
-10 4 7 550.711 538.598 11.800 5.802 o
-10 4 8 54.300 64.476 6.091 57.656 o
-10 4 9 53.425 68.326 6.313 53.918 o
-10 4 10 910.075 910.896 18.163 2.221 o
-10 4 11 11.849 8.851 4.506 114.476 o
-10 4 12 436.241 418.195 16.342 5.431 o
-10 4 13 304.319 291.803 18.592 5.500 o
-10 5 1 28.375 28.116 4.645 103.791 o
-10 5 2 830.929 840.599 18.488 2.463 o
-10 5 3 14.239 15.006 3.409 195.863 o
-10 5 4 7.253 11.594 3.801 160.785 o
-10 5 5 1.336 3.728 2.969 265.895 o
-10 5 6 1.652 3.247 3.929 152.084 o
-10 5 7 538.294 566.757 13.144 5.347 o
-10 5 8 243.762 249.347 9.284 16.582 o
-10 5 9 251.256 249.046 8.558 17.945 o
-10 5 10 88.032 104.194 6.427 46.873 o
-10 5 11 22.295 17.159 4.178 129.913 o
-10 5 12 86.431 98.475 6.768 43.431 o
-10 5 13 91.916 90.202 9.749 22.721 o
-10 6 1 246.840 253.023 9.401 16.168 o
-10 6 2 28.418 25.651 5.218 83.233 o
-10 6 3 29.419 33.897 4.787 97.297 o
-10 6 4 724.823 701.243 16.678 3.210 o
-10 6 5 138.256 146.523 7.554 30.843 o
-10 6 6 610.439 610.105 13.602 4.561 o
-10 6 7 40.456 50.666 5.848 64.481 o
-10 6 8 12.124 14.638 5.087 89.781 o
-10 6 9 19.076 24.974 4.448 114.979 o
-10 6 10 8.529 8.673 4.241 129.534 o
-10 6 11 263.654 260.122 9.085 16.128 o
-10 6 12 17.459 16.026 4.574 109.889 o
-10 7 1 318.783 293.956 9.322 13.465 o
-10 7 2 133.742 135.889 8.425 26.574 o
-10 7 3 91.113 94.391 6.611 44.924 o
-10 7 4 38.545 30.122 4.583 104.031 o
-10 7 5 4.500 6.736 3.903 153.514 o
-10 7 6 6.500 8.682 3.706 169.477 o
-10 7 7 61.486 65.873 6.421 51.654 o
-10 7 8 22.133 20.249 4.877 96.065 o
-10 7 9 268.032 257.593 8.657 16.895 o
-10 7 10 180.827 178.288 8.181 24.126 o
-10 7 11 280.492 268.415 11.257 11.958 o
-10 8 1 296.065 285.960 10.361 12.674 o
-10 8 2 36.852 31.659 5.841 65.949 o
-10 8 3 179.761 162.291 7.893 25.868 o
-10 8 4 343.231 336.090 10.618 10.789 o
-10 8 5 743.060 713.402 16.098 3.204 o
-10 8 6 122.190 134.929 8.418 27.203 o
-10 8 7 264.809 272.261 11.015 12.586 o
-10 8 8 10.017 7.424 3.975 147.060 o
-10 8 9 33.493 28.297 4.749 98.531 o
-10 8 10 181.345 168.932 8.356 23.643 o
-10 9 1 55.506 51.401 6.336 54.151 o
-10 9 2 217.514 208.818 8.457 20.561 o
-10 9 3 2.835 2.477 3.516 189.721 o
-10 9 4 261.316 280.761 11.914 11.323 o
-10 9 5 91.394 83.374 6.030 52.940 o
-10 9 6 1.625 5.637 3.776 164.478 o
-10 9 7 0.544 3.255 2.931 273.222 o
-10 9 8 238.731 249.557 10.675 13.988 o
-10 9 9 98.443 105.596 9.111 25.236 o
-10 10 1 9.677 6.390 4.704 105.464 o
-10 10 2 52.938 57.797 6.462 52.165 o
-10 10 3 74.861 66.469 6.731 46.288 o
-10 10 4 439.668 419.265 12.315 7.355 o
-10 10 5 1.217 7.403 4.739 104.555 o
-10 10 6 198.846 188.242 7.677 24.835 o
-10 10 7 139.540 131.158 8.267 27.211 o
-9 0 2 2907.180 2813.500 62.372 0.212 o
-9 0 4 895.094 859.205 19.820 2.179 o
-9 0 6 2138.500 2112.480 43.685 0.402 o
-9 0 8 48.653 49.857 5.141 80.532 o
-9 0 10 527.059 527.055 17.590 4.223 o
-9 0 12 375.067 353.138 13.378 7.812 o
-9 0 14 54.385 96.024 29.563 2.678 o
-9 1 1 14.135 12.550 3.267 213.342 o
-9 1 2 0.120 0.428 2.399 408.837 o
-9 1 3 44.499 53.050 4.045 123.943 o
-9 1 4 1818.210 1788.370 26.252 0.664 o
-9 1 5 3.141 3.556 2.498 373.695 o
-9 1 6 1102.200 1098.310 18.411 1.677 o
-9 1 7 4.495 4.392 2.565 353.351 o
-9 1 8 106.010 118.833 5.392 57.133 o
-9 1 9 152.030 161.418 6.588 35.407 o
-9 1 10 13.901 13.042 3.358 202.269 o
-9 1 11 19.122 19.661 3.806 156.022 o
-9 1 12 0.077 -3.755 3.012 259.413 o
-9 1 13 13.656 15.288 3.663 170.540 o
-9 1 14 41.955 33.980 9.595 25.050 o
-9 1 15 456.574 497.775 22.356 3.373 o
-9 2 1 723.692 703.923 13.111 3.754 o
-9 2 2 1.190 2.150 2.393 409.426 o
-9 2 3 155.157 153.561 5.197 47.131 o
-9 2 4 710.006 699.632 11.448 4.107 o
-9 2 5 1591.620 1575.430 24.852 0.836 o
-9 2 6 443.230 463.196 10.730 7.932 o
-9 2 7 135.977 147.844 5.428 48.602 o
-9 2 8 758.085 736.143 14.799 3.281 o
-9 2 9 649.249 653.038 13.686 4.183 o
-9 2 10 149.463 160.804 7.012 32.826 o
-9 2 11 161.968 166.155 7.136 30.814 o
-9 2 12 0.011 2.207 2.749 310.895 o
-9 2 13 488.287 459.632 18.021 4.442 o
-9 2 14 12.409 17.016 9.925 23.803 o
-9 3 1 11.055 10.649 3.004 253.542 o
-9 3 2 0.463 3.438 2.591 349.493 o
-9 3 3 165.481 154.507 5.806 40.093 o
-9 3 4 224.549 225.663 7.171 23.907 o
-9 3 5 205.322 212.132 6.907 26.749 o
-9 3 6 650.304 664.529 13.950 4.092 o
-9 3 7 284.425 298.341 8.280 16.230 o
-9 3 8 539.263 527.762 14.981 4.902 o
-9 3 9 140.436 142.174 6.465 38.559 o
-9 3 10 315.814 315.393 9.644 12.807 o
-9 3 11 120.135 112.974 5.971 47.688 o
-9 3 12 279.450 267.442 8.393 16.805 o
-9 3 13 499.325 461.767 19.074 4.087 o
-9 3 14 19.527 19.017 7.637 39.947 o
-9 4 1 144.233 145.806 6.448 38.086 o
-9 4 2 2172.080 2141.500 34.428 0.448 o
-9 4 3 693.020 683.945 13.369 3.920 o
-9 4 4 4.534 4.142 2.977 263.186 o
-9 4 5 246.271 252.017 8.345 18.604 o
-9 4 6 103.079 107.006 7.029 39.002 o
-9 4 7 253.736 250.575 7.539 20.338 o
-9 4 8 1357.820 1359.920 21.956 1.122 o
-9 4 9 74.901 81.161 6.216 52.446 o
-9 4 10 14.918 14.599 4.140 134.180 o
-9 4 11 133.094 128.446 7.370 33.062 o
-9 4 12 15.173 17.353 4.118 135.184 o
-9 4 13 0.250 2.706 3.762 166.111 o
-9 4 14 147.246 158.919 11.675 14.873 o
-9 5 1 813.418 777.835 16.000 2.859 o
-9 5 2 15.160 11.649 3.198 221.986 o
-9 5 3 213.132 223.367 7.495 23.567 o
-9 5 4 772.507 770.830 16.551 2.940 o
-9 5 5 710.131 703.011 14.918 3.534 o
-9 5 6 17.628 16.672 3.590 175.666 o
-9 5 7 49.736 56.744 5.634 67.550 o
-9 5 8 0.020 4.197 3.126 240.330 o
-9 5 9 4.508 6.711 3.481 192.674 o
-9 5 10 808.037 794.291 16.383 2.808 o
-9 5 11 54.883 61.331 5.212 76.411 o
-9 5 12 387.917 394.008 20.978 4.078 o
-9 5 13 60.653 59.774 8.380 31.702 o
-9 6 1 450.249 446.466 11.494 7.520 o
-9 6 2 773.578 771.381 14.748 3.158 o
-9 6 3 7.697 7.958 2.984 259.555 o
-9 6 4 12.091 9.165 3.413 197.544 o
-9 6 5 4.435 5.636 3.085 245.036 o
-9 6 6 13.979 8.312 3.263 214.923 o
-9 6 7 34.400 34.667 4.636 102.245 o
-9 6 8 87.703 95.378 6.479 46.763 o
-9 6 9 76.191 88.653 6.889 43.415 o
-9 6 10 818.477 795.553 17.050 2.702 o
-9 6 11 54.289 65.442 6.883 46.030 o
-9 6 12 256.444 241.826 10.657 13.688 o
-9 6 13 4.810 4.186 4.483 116.645 o
-9 7 1 2005.520 1954.650 33.720 0.513 o
-9 7 2 522.337 521.626 13.071 5.683 o
-9 7 3 439.104 430.009 11.419 7.815 o
-9 7 4 7.464 6.513 3.505 189.263 o
-9 7 5 528.234 522.976 13.165 5.595 o
-9 7 6 158.146 164.194 6.865 32.852 o
-9 7 7 242.899 238.795 8.411 18.873 o
-9 7 8 44.014 49.317 4.934 87.761 o
-9 7 9 245.936 264.122 9.873 15.082 o
-9 7 10 255.587 249.753 8.822 17.161 o
-9 7 11 5.941 5.651 3.815 160.434 o
-9 7 12 164.886 147.088 7.524 29.137 o
-9 8 1 0.024 4.623 3.541 187.388 o
-9 8 2 15.203 15.193 3.178 223.754 o
-9 8 3 173.958 177.404 11.136 15.377 o
-9 8 4 166.913 167.742 7.813 26.852 o
-9 8 5 564.138 567.870 13.620 5.006 o
-9 8 6 208.665 197.002 7.635 24.130 o
-9 8 7 188.838 192.052 8.116 23.581 o
-9 8 8 31.950 36.087 4.532 107.080 o
-9 8 9 147.109 145.592 8.739 24.241 o
-9 8 10 0.465 1.383 3.491 193.004 o
-9 8 11 0.200 2.399 3.585 182.899 o
-9 9 1 195.205 191.714 8.433 22.099 o
-9 9 2 6.625 8.461 4.097 139.004 o
-9 9 3 143.585 137.890 6.992 34.453 o
-9 9 4 37.055 32.234 5.255 80.569 o
-9 9 5 58.494 71.123 6.583 49.402 o
-9 9 6 6.377 8.160 3.913 152.317 o
-9 9 7 30.610 33.554 4.877 93.730 o
-9 9 8 47.734 46.175 5.778 65.384 o
-9 9 9 27.517 25.616 4.087 132.836 o
-9 9 10 282.743 269.709 11.051 12.183 o
-9 10 1 63.204 72.333 5.690 63.379 o
-9 10 2 21.255 20.319 4.534 110.797 o
-9 10 3 146.080 142.203 8.217 26.819 o
-9 10 4 0.128 4.953 3.630 178.213 o
-9 10 5 4.776 6.485 3.470 193.846 o
-9 10 6 2.599 0.949 2.208 479.401 o
-9 10 7 88.888 84.968 6.074 52.537 o
-9 10 8 381.134 354.788 10.901 9.640 o
-9 10 9 155.577 157.034 8.792 23.390 o
-9 11 1 391.875 384.787 13.800 7.191 o
-9 11 2 2.551 1.070 2.756 308.455 o
-9 11 3 551.258 505.357 18.907 3.835 o
-9 11 4 146.103 140.027 8.139 27.276 o
-9 11 5 114.407 121.992 7.997 30.377 o
-9 11 6 179.653 167.830 8.035 25.087 o
-9 11 7 12.527 8.756 4.481 115.650 o
-8 0 2 368.804 350.107 10.488 10.280 o
-8 0 4 105.607 106.687 7.820 32.510 o
-8 0 6 89.142 95.869 5.523 60.259 o
-8 0 8 132.034 127.668 6.998 35.873 o
-8 0 10 54.506 62.092 6.632 49.422 o
-8 0 12 2949.180 2786.150 86.629 0.159 o
-8 0 14 229.579 226.256 25.285 3.422 o
-8 1 1 433.466 433.924 9.777 8.899 o
-8 1 2 110.281 107.956 4.668 69.734 o
-8 1 3 871.970 864.965 13.825 2.744 o
-8 1 4 31.408 38.754 3.367 183.594 o
-8 1 5 12.146 13.380 2.596 333.519 o
-8 1 6 997.020 989.032 15.771 2.105 o
-8 1 7 2322.330 2348.220 35.290 0.394 o
-8 1 8 974.296 968.618 16.085 2.158 o
-8 1 9 891.457 883.111 14.598 2.589 o
-8 1 10 294.149 290.108 7.457 17.564 o
-8 1 11 12.425 14.581 3.158 228.242 o
-8 1 12 3.420 7.122 2.772 302.812 o
-8 1 13 5.048 6.408 2.885 279.218 o
-8 1 14 8.529 12.122 7.652 40.043 o
-8 1 15 214.750 228.191 14.960 8.764 o
-8 2 1 1507.610 1447.820 21.470 0.982 o
-8 2 2 287.738 284.951 6.770 19.429 o
-8 2 3 108.208 109.117 4.649 70.524 o
-8 2 4 7.197 15.801 3.636 174.911 o
-8 2 5 2061.940 2025.000 30.305 0.514 o
-8 2 6 945.957 946.357 15.735 2.273 o
-8 2 7 411.823 407.124 8.723 10.340 o
-8 2 8 1285.450 1267.790 21.184 1.250 o
-8 2 9 9.425 8.335 2.634 329.588 o
-8 2 10 19.816 17.273 3.431 190.398 o
-8 2 11 24.090 39.541 6.429 55.378 o
-8 2 12 43.169 44.200 3.871 136.432 o
-8 2 13 5.209 6.352 3.595 180.590 o
-8 2 14 3.736 3.835 5.026 92.938 o
-8 2 15 186.147 187.922 15.112 9.010 o
-8 3 1 89.478 88.900 4.709 77.512 o
-8 3 2 21.022 19.513 3.258 208.754 o
-8 3 3 706.389 689.649 11.670 4.121 o
-8 3 4 654.989 640.383 11.433 4.654 o
-8 3 5 277.068 283.926 7.499 18.419 o
-8 3 6 8.312 7.534 2.833 287.021 o
-8 3 7 755.508 749.561 13.239 3.475 o
-8 3 8 1480.650 1461.130 23.053 0.968 o
-8 3 9 50.445 51.487 4.336 108.111 o
-8 3 10 279.260 272.391 8.076 17.358 o
-8 3 11 206.022 208.209 6.919 26.793 o
-8 3 12 27.015 25.709 3.870 147.341 o
-8 3 13 62.316 64.872 10.097 22.139 o
-8 3 14 103.505 129.574 14.493 10.575 o
-8 3 15 0.610 1.446 5.869 68.297 o
-8 4 1 200.237 200.429 6.508 29.433 o
-8 4 2 11.404 15.410 2.889 271.348 o
-8 4 3 517.872 503.726 9.433 7.261 o
-8 4 4 42.524 46.949 4.087 123.784 o
-8 4 5 675.088 682.050 11.293 4.406 o
-8 4 6 18.846 30.580 4.206 127.463 o
-8 4 7 684.741 673.063 12.367 4.175 o
-8 4 8 9.180 11.643 2.995 255.721 o
-8 4 9 232.821 237.093 7.391 22.312 o
-8 4 10 863.789 861.020 15.803 2.597 o
-8 4 11 15.096 14.627 3.895 151.097 o
-8 4 12 453.326 432.443 10.526 8.127 o
-8 4 13 1.924 -0.152 3.610 180.312 o
-8 4 14 286.330 287.891 14.841 7.962 o
-8 5 1 681.609 687.135 12.974 4.043 o
-8 5 2 138.251 142.193 6.264 40.500 o
-8 5 3 320.440 324.046 8.093 14.744 o
-8 5 4 1562.490 1551.700 24.010 0.871 o
-8 5 5 418.490 432.775 8.527 10.068 o
-8 5 6 197.361 203.841 6.099 31.579 o
-8 5 7 55.821 62.060 4.899 84.850 o
-8 5 8 5.663 7.011 2.679 322.584 o
-8 5 9 1821.880 1811.170 28.863 0.633 o
-8 5 10 248.378 258.167 8.174 18.794 o
-8 5 11 0.362 0.439 2.569 356.331 o
-8 5 12 2.004 5.041 3.528 188.333 o
-8 5 13 129.728 136.928 7.698 30.858 o
-8 5 14 100.659 98.707 10.771 18.663 o
-8 6 1 2.073 5.100 2.947 269.353 o
-8 6 2 144.570 153.197 5.940 41.856 o
-8 6 3 1018.050 1033.360 17.648 1.911 o
-8 6 4 35.370 39.522 3.767 148.093 o
-8 6 5 43.213 45.238 3.879 135.673 o
-8 6 6 1316.800 1335.390 22.677 1.150 o
-8 6 7 109.029 116.400 6.349 44.679 o
-8 6 8 541.272 547.953 11.325 6.010 o
-8 6 9 43.019 46.117 3.984 129.386 o
-8 6 10 16.809 15.460 4.316 123.223 o
-8 6 11 92.909 97.901 7.414 36.734 o
-8 6 12 67.606 78.678 6.215 53.426 o
-8 6 13 27.477 26.779 5.656 71.258 o
-8 6 14 9.534 2.208 5.441 79.111 o
-8 7 1 236.940 237.732 7.974 20.343 o
-8 7 2 585.720 558.118 12.471 5.215 o
-8 7 3 93.364 100.809 7.337 37.259 o
-8 7 4 369.551 364.183 9.977 10.609 o
-8 7 5 371.242 355.048 8.934 11.717 o
-8 7 6 42.705 57.805 4.889 88.592 o
-8 7 7 284.359 295.948 8.820 15.301 o
-8 7 8 301.190 303.627 8.715 14.783 o
-8 7 9 502.800 492.967 11.450 6.646 o
-8 7 10 0.568 3.815 3.621 179.188 o
-8 7 11 236.443 235.342 13.773 9.754 o
-8 7 12 0.004 2.412 2.877 283.879 o
-8 7 13 221.932 236.054 11.159 13.665 o
-8 8 1 58.067 55.400 4.247 108.463 o
-8 8 2 213.162 202.203 7.459 24.353 o
-8 8 3 527.992 518.872 11.508 6.220 o
-8 8 4 68.037 71.825 5.253 71.853 o
-8 8 5 0.114 0.833 2.573 355.296 o
-8 8 6 402.530 391.258 10.699 9.130 o
-8 8 7 1415.480 1395.770 25.293 0.990 o
-8 8 8 140.464 142.764 7.830 29.198 o
-8 8 9 223.347 222.892 7.824 21.886 o
-8 8 10 11.195 7.700 3.813 159.324 o
-8 8 11 9.100 3.937 3.671 172.681 o
-8 8 12 78.122 81.185 6.393 49.611 o
-8 9 1 43.006 45.944 4.797 92.943 o
-8 9 2 623.746 597.790 13.177 4.617 o
-8 9 3 227.750 225.789 8.669 19.126 o
-8 9 4 459.299 430.110 9.808 8.481 o
-8 9 5 24.559 18.557 3.922 145.711 o
-8 9 6 113.495 124.164 5.735 50.679 o
-8 9 7 31.136 29.581 4.022 135.022 o
-8 9 8 9.867 4.028 3.090 242.216 o
-8 9 9 2.414 3.525 3.512 190.088 o
-8 9 10 200.244 209.346 12.001 12.882 o
-8 9 11 103.301 102.526 7.063 38.861 o
-8 10 1 87.414 86.570 5.993 53.793 o
-8 10 2 11.174 12.778 3.499 187.814 o
-8 10 3 350.251 322.613 10.254 11.171 o
-8 10 4 98.638 97.975 5.881 53.015 o
-8 10 5 1.058 3.553 3.066 249.587 o
-8 10 6 574.313 543.519 15.035 4.621 o
-8 10 7 0.579 2.471 2.879 283.246 o
-8 10 8 149.117 151.537 8.252 26.233 o
-8 10 9 0.004 -0.425 3.059 251.575 o
-8 10 10 34.139 27.863 5.029 88.343 o
-8 11 1 445.668 413.951 12.725 7.090 o
-8 11 2 164.280 163.536 9.535 20.190 o
-8 11 3 11.252 8.833 3.896 152.588 o
-8 11 4 139.338 133.419 7.388 32.285 o
-8 11 5 15.303 16.075 4.026 141.435 o
-8 11 6 4.607 3.952 3.294 215.291 o
-8 11 7 31.516 28.598 4.916 92.601 o
-8 11 8 241.460 216.947 9.058 17.762 o
-8 12 1 9.461 9.808 5.300 83.160 o
-8 12 2 66.113 55.637 9.020 27.476 o
-8 12 3 574.961 580.667 44.034 1.053 o
-8 12 4 91.071 105.235 12.204 14.871 o
-8 12 5 0.170 5.869 7.138 46.171 o
-8 12 6 44.210 56.046 10.028 22.791 o
-7 0 2 643.490 628.574 12.894 4.457 o
-7 0 4 8087.850 7787.080 168.822 0.028 o
-7 0 6 0.490 0.523 1.709 804.007 o
-7 0 8 459.403 454.633 13.127 6.534 o
-7 0 10 404.094 396.433 11.429 8.531 o
-7 0 12 9.173 8.021 4.231 130.070 o
-7 0 14 167.563 163.782 18.622 6.308 o
-7 1 1 778.451 772.272 13.362 3.310 o
-7 1 2 357.014 350.236 7.165 14.236 o
-7 1 3 224.744 222.491 4.920 33.218 o
-7 1 4 486.831 500.828 8.863 7.989 o
-7 1 5 88.413 93.296 3.964 97.919 o
-7 1 6 1788.130 1740.870 24.721 0.702 o
-7 1 7 40.614 41.311 3.573 158.975 o
-7 1 8 546.507 553.728 9.284 6.635 o
-7 1 9 76.857 81.313 4.134 100.004 o
-7 1 10 271.452 285.454 6.941 19.925 o
-7 1 11 151.863 147.363 5.228 47.966 o
-7 1 12 2.981 3.977 2.057 548.910 o
-7 1 13 5.413 3.151 2.197 479.218 o
-7 1 14 27.963 44.097 11.487 17.644 o
-7 1 15 65.760 83.019 12.753 14.002 o
-7 2 1 3608.820 3498.150 49.075 0.174 o
-7 2 2 175.564 182.064 4.779 44.625 o
-7 2 3 377.656 380.190 7.194 12.993 o
-7 2 4 538.307 541.283 8.798 6.989 o
-7 2 5 5.850 6.041 2.166 489.473 o
-7 2 6 0.100 4.581 2.323 433.988 o
-7 2 7 1283.700 1267.550 18.072 1.339 o
-7 2 8 306.689 305.410 7.021 17.451 o
-7 2 9 0.112 3.262 2.093 535.064 o
-7 2 10 108.749 113.905 4.782 67.195 o
-7 2 11 515.871 512.854 11.845 6.242 o
-7 2 12 3.900 5.192 2.224 468.171 o
-7 2 13 439.748 440.283 13.766 6.479 o
-7 2 14 15.396 15.348 8.075 35.859 o
-7 2 15 376.545 381.792 19.488 4.624 o
-7 3 1 81.299 85.643 3.914 104.883 o
-7 3 2 709.595 708.970 11.639 4.051 o
-7 3 3 261.996 261.816 5.932 23.936 o
-7 3 4 443.095 449.888 8.435 9.447 o
-7 3 5 122.472 127.344 4.948 59.432 o
-7 3 6 14.645 20.203 3.361 199.891 o
-7 3 7 286.208 286.815 6.892 19.197 o
-7 3 8 255.584 271.149 6.672 21.972 o
-7 3 9 505.488 494.454 9.673 7.387 o
-7 3 10 329.888 314.541 7.248 15.852 o
-7 3 11 192.474 180.433 5.980 34.004 o
-7 3 12 253.389 255.710 13.519 9.713 o
-7 3 13 11.667 10.480 3.620 175.893 o
-7 3 14 153.441 171.435 14.279 10.314 o
-7 3 15 261.155 288.048 21.792 4.343 o
-7 4 1 3388.130 3346.580 48.958 0.191 o
-7 4 2 705.415 703.144 10.856 4.222 o
-7 4 3 115.588 116.198 4.623 67.925 o
-7 4 4 1759.970 1758.760 24.494 0.713 o
-7 4 5 1703.860 1700.160 24.569 0.751 o
-7 4 6 308.503 304.413 7.186 17.095 o
-7 4 7 61.656 68.064 4.058 112.537 o
-7 4 8 39.663 50.136 3.582 156.167 o
-7 4 9 220.671 220.529 6.814 25.659 o
-7 4 10 313.221 324.690 9.624 12.781 o
-7 4 11 105.830 100.046 5.421 58.496 o
-7 4 12 4.314 2.701 2.462 384.137 o
-7 4 13 20.724 16.294 4.156 131.705 o
-7 4 14 169.533 185.404 15.196 9.056 o
-7 4 15 117.855 136.504 13.174 12.475 o
-7 5 1 668.168 647.114 11.080 4.611 o
-7 5 2 411.592 410.793 8.091 10.809 o
-7 5 3 222.323 213.486 5.879 29.651 o
-7 5 4 3.169 6.582 2.537 361.404 o
-7 5 5 48.681 50.637 3.237 176.935 o
-7 5 6 1345.260 1357.440 20.803 1.161 o
-7 5 7 666.965 669.275 12.079 4.349 o
-7 5 8 155.682 155.446 5.174 47.094 o
-7 5 9 136.367 149.578 6.412 39.035 o
-7 5 10 7.303 8.257 2.876 279.176 o
-7 5 11 183.387 194.352 6.989 28.764 o
-7 5 12 905.048 840.585 27.366 1.638 o
-7 5 13 79.283 93.949 7.879 33.904 o
-7 5 14 458.973 479.929 22.177 3.429 o
-7 6 1 737.827 735.411 12.775 3.657 o
-7 6 2 785.793 761.981 13.394 3.297 o
-7 6 3 351.586 349.675 8.579 12.708 o
-7 6 4 642.476 645.200 11.580 4.694 o
-7 6 5 180.479 189.227 6.602 31.240 o
-7 6 6 29.952 38.844 4.300 118.251 o
-7 6 7 48.882 52.384 4.336 108.510 o
-7 6 8 266.200 276.725 7.261 19.688 o
-7 6 9 52.121 62.567 4.533 97.949 o
-7 6 10 469.820 477.720 10.644 7.515 o
-7 6 11 0.795 3.971 3.008 259.232 o
-7 6 12 183.904 181.651 10.550 16.462 o
-7 6 13 447.247 455.175 19.733 4.122 o
-7 6 14 92.007 92.261 8.036 32.133 o
-7 7 1 872.803 850.231 14.364 2.717 o
-7 7 2 597.853 574.545 11.495 5.327 o
-7 7 3 1880.360 1846.590 27.955 0.615 o
-7 7 4 249.935 257.248 7.666 20.028 o
-7 7 5 2056.590 2041.910 30.496 0.512 o
-7 7 6 32.234 42.332 4.205 121.993 o
-7 7 7 288.234 286.892 8.657 15.612 o
-7 7 8 36.171 44.050 3.627 156.699 o
-7 7 9 354.692 364.767 9.328 11.589 o
-7 7 10 59.763 60.082 5.528 68.157 o
-7 7 11 48.501 62.064 6.695 49.004 o
-7 7 12 441.902 441.406 11.426 7.699 o
-7 7 13 16.470 10.889 6.064 63.333 o
-7 8 1 195.984 194.957 7.885 23.987 o
-7 8 2 48.981 54.883 5.127 80.404 o
-7 8 3 3.407 4.338 2.373 413.199 o
-7 8 4 52.437 56.339 5.779 64.171 o
-7 8 5 354.367 340.512 7.841 13.655 o
-7 8 6 2.332 5.695 3.021 256.153 o
-7 8 7 602.529 609.741 12.980 4.767 o
-7 8 8 93.908 98.436 5.483 59.846 o
-7 8 9 159.728 183.317 7.986 26.008 o
-7 8 10 121.392 129.619 6.806 38.303 o
-7 8 11 25.833 17.288 4.055 136.599 o
-7 8 12 9.637 8.451 4.039 142.453 o
-7 8 13 101.343 107.961 10.152 20.674 o
-7 9 1 60.766 64.813 4.641 91.312 o
-7 9 2 514.050 506.202 10.934 6.664 o
-7 9 3 390.260 368.900 9.358 10.694 o
-7 9 4 188.819 176.589 6.356 32.417 o
-7 9 5 177.463 165.549 6.144 35.502 o
-7 9 6 7.007 6.004 3.061 247.571 o
-7 9 7 134.410 137.307 5.706 46.719 o
-7 9 8 23.866 24.825 4.053 136.195 o
-7 9 9 402.480 390.742 10.520 9.272 o
-7 9 10 77.017 83.625 4.785 79.856 o
-7 9 11 33.403 35.236 5.176 83.214 o
-7 9 12 608.737 594.959 20.369 3.184 o
-7 10 1 7.506 6.830 2.975 261.414 o
-7 10 2 150.128 149.505 6.562 36.389 o
-7 10 3 110.859 109.799 5.311 58.292 o
-7 10 4 12.473 12.340 3.333 205.992 o
-7 10 5 81.773 85.044 5.716 59.106 o
-7 10 6 34.871 41.217 4.742 97.215 o
-7 10 7 98.511 102.800 6.426 45.803 o
-7 10 8 219.276 216.805 7.461 23.511 o
-7 10 9 30.271 32.783 4.710 100.290 o
-7 10 10 731.280 708.645 16.225 3.239 o
-7 10 11 134.323 132.456 7.401 32.612 o
-7 11 1 30.083 33.325 3.920 141.268 o
-7 11 2 87.890 94.845 4.950 71.649 o
-7 11 3 1012.710 955.435 23.495 1.657 o
-7 11 4 56.082 59.967 4.877 85.684 o
-7 11 5 552.590 521.049 18.652 3.859 o
-7 11 6 461.056 424.045 15.204 5.715 o
-7 11 7 309.234 295.186 12.653 9.617 o
-7 11 8 161.654 160.412 7.999 26.504 o
-7 11 9 5.267 10.996 4.606 110.182 o
-7 12 1 48.529 55.313 7.618 38.585 o
-7 12 2 305.045 281.981 12.905 9.517 o
-7 12 3 44.184 40.862 9.303 26.515 o
-7 12 4 386.402 358.142 17.015 5.632 o
-7 12 5 166.682 175.425 19.278 5.899 o
-7 12 6 286.409 313.160 15.061 7.678 o
-7 12 7 282.205 283.867 21.129 4.529 o
-7 13 1 4.525 5.214 6.525 55.166 o
-7 13 2 61.164 66.041 16.500 8.510 o
-7 13 3 125.699 148.950 15.639 8.986 o
-7 13 4 749.721 749.378 33.590 1.448 o
-6 0 2 319.545 309.442 8.299 14.717 o
-6 0 4 576.534 569.613 10.944 5.695 o
-6 0 6 1463.230 1438.260 27.752 0.898 o
-6 0 8 240.800 260.116 7.930 19.722 o
-6 0 10 11.935 11.716 3.442 193.852 o
-6 0 12 172.630 163.597 5.813 38.495 o
-6 0 14 1307.510 1357.010 54.350 0.524 o
-6 0 16 514.606 556.350 39.292 1.313 o
-6 1 1 171.782 165.963 3.955 54.662 o
-6 1 2 10.185 11.699 1.791 679.780 o
-6 1 3 2104.140 2055.380 25.557 0.529 o
-6 1 4 90.135 90.710 3.798 103.264 o
-6 1 5 270.237 274.479 5.294 24.568 o
-6 1 6 18.674 25.082 2.100 462.676 o
-6 1 7 1069.880 1061.210 14.435 1.948 o
-6 1 8 1827.020 1753.740 23.708 0.693 o
-6 1 9 897.110 900.624 13.128 2.665 o
-6 1 10 1038.350 1012.960 15.152 2.026 o
-6 1 11 861.151 828.683 12.539 2.961 o
-6 1 12 181.556 170.448 6.603 32.005 o
-6 1 13 40.112 54.594 11.475 17.556 o
-6 1 14 13.719 16.038 7.739 39.042 o
-6 1 15 3.086 4.157 6.777 51.176 o
-6 1 16 4.033 6.906 8.772 30.549 o
-6 2 1 570.525 561.711 8.101 6.678 o
-6 2 2 651.133 625.535 9.180 5.222 o
-6 2 3 2729.020 2686.480 34.682 0.309 o
-6 2 4 32.927 34.785 2.241 362.928 o
-6 2 5 705.237 702.393 9.794 4.398 o
-6 2 6 9.404 11.409 1.872 629.278 o
-6 2 7 1979.210 1993.010 27.418 0.563 o
-6 2 8 1738.620 1723.900 23.730 0.738 o
-6 2 9 260.375 267.524 6.094 23.380 o
-6 2 10 555.319 535.581 8.972 6.746 o
-6 2 11 12.343 12.406 2.478 364.781 o
-6 2 12 134.633 125.857 3.994 71.609 o
-6 2 13 11.207 8.086 3.734 165.971 o
-6 2 14 1.540 4.075 7.491 41.914 o
-6 2 15 3.057 3.439 8.155 35.364 o
-6 3 1 1535.840 1484.270 19.476 0.982 o
-6 3 2 860.170 840.730 11.625 3.026 o
-6 3 3 691.078 690.800 9.767 4.541 o
-6 3 4 12.704 23.345 2.632 318.388 o
-6 3 5 130.545 141.656 4.463 62.833 o
-6 3 6 702.833 683.101 10.004 4.446 o
-6 3 7 463.983 463.906 8.749 8.735 o
-6 3 8 153.534 160.814 4.674 52.128 o
-6 3 9 977.458 962.092 14.332 2.269 o
-6 3 10 1084.300 1087.460 17.415 1.759 o
-6 3 11 40.886 42.049 3.198 191.317 o
-6 3 12 192.592 183.367 10.784 15.679 o
-6 3 13 42.205 44.713 4.676 97.699 o
-6 3 14 24.551 21.033 7.265 43.921 o
-6 3 15 54.279 56.441 11.587 17.096 o
-6 4 1 2065.880 2041.940 28.125 0.525 o
-6 4 2 0.148 2.222 1.840 692.708 o
-6 4 3 465.473 457.681 7.873 9.266 o
-6 4 4 242.136 238.139 4.867 30.433 o
-6 4 5 29.157 33.965 3.028 225.546 o
-6 4 6 240.313 244.992 6.069 25.880 o
-6 4 7 744.309 732.344 11.639 3.795 o
-6 4 8 2.422 2.823 1.855 675.371 o
-6 4 9 389.588 390.414 8.150 11.564 o
-6 4 10 362.404 349.158 7.508 13.652 o
-6 4 11 650.794 593.196 21.238 2.923 o
-6 4 12 401.389 395.303 13.886 6.994 o
-6 4 13 21.998 19.508 4.491 112.794 o
-6 4 14 210.072 218.794 15.488 8.340 o
-6 4 15 25.738 25.933 9.705 24.740 o
-6 5 1 6.966 6.672 1.888 635.322 o
-6 5 2 322.170 338.425 6.885 16.236 o
-6 5 3 320.371 316.631 6.374 17.651 o
-6 5 4 224.278 224.415 5.253 31.645 o
-6 5 5 436.057 432.699 8.086 10.002 o
-6 5 6 1161.440 1167.450 17.141 1.589 o
-6 5 7 346.956 345.233 6.827 15.145 o
-6 5 8 71.307 81.810 5.456 65.946 o
-6 5 9 4.972 4.953 2.640 333.300 o
-6 5 10 17.560 18.907 3.283 207.890 o
-6 5 11 906.159 880.000 16.075 2.432 o
-6 5 12 60.676 53.803 7.316 41.061 o
-6 5 13 24.598 17.249 5.002 91.337 o
-6 5 14 1.621 -1.794 5.505 77.635 o
-6 5 15 133.159 137.133 12.957 12.691 o
-6 6 1 36.883 43.214 3.353 179.363 o
-6 6 2 163.046 160.290 4.644 50.445 o
-6 6 3 616.763 599.687 9.839 5.491 o
-6 6 4 41.066 44.008 3.149 195.249 o
-6 6 5 850.838 851.168 13.593 2.859 o
-6 6 6 8.226 9.732 2.211 463.301 o
-6 6 7 218.267 225.294 6.192 28.139 o
-6 6 8 1966.620 1955.810 28.443 0.564 o
-6 6 9 0.608 0.527 2.083 541.549 o
-6 6 10 269.574 266.808 8.233 17.550 o
-6 6 11 9.738 8.874 2.975 259.705 o
-6 6 12 6.461 6.292 2.523 362.541 o
-6 6 13 73.929 87.689 11.473 17.044 o
-6 6 14 118.094 139.350 12.821 13.094 o
-6 7 1 141.956 140.817 4.868 54.622 o
-6 7 2 811.955 778.060 12.906 3.213 o
-6 7 3 109.315 107.064 4.805 67.511 o
-6 7 4 638.924 650.142 13.889 4.207 o
-6 7 5 43.358 44.686 4.679 97.300 o
-6 7 6 212.558 215.417 6.598 27.350 o
-6 7 7 30.690 29.151 3.149 211.251 o
-6 7 8 82.036 82.955 4.890 76.000 o
-6 7 9 83.070 93.518 4.924 73.581 o
-6 7 10 334.480 341.520 10.969 10.539 o
-6 7 11 525.946 519.520 11.837 6.113 o
-6 7 12 107.506 114.811 8.916 25.712 o
-6 7 13 130.211 134.885 8.907 24.450 o
-6 7 14 230.350 247.087 12.974 10.703 o
-6 8 1 771.472 751.103 12.831 3.454 o
-6 8 2 60.185 69.570 4.800 85.818 o
-6 8 3 34.246 39.063 3.411 177.384 o
-6 8 4 749.596 736.724 12.694 3.608 o
-6 8 5 476.211 464.087 12.960 6.402 o
-6 8 6 1.154 1.768 2.306 440.780 o
-6 8 7 266.705 262.090 7.291 19.975 o
-6 8 8 725.966 708.237 15.438 3.376 o
-6 8 9 742.747 724.783 16.489 3.130 o
-6 8 10 13.310 12.240 3.617 175.475 o
-6 8 11 694.971 673.692 15.094 3.638 o
-6 8 12 20.830 16.412 5.430 78.226 o
-6 8 13 5.063 3.431 4.078 140.811 o
-6 9 1 40.221 38.622 3.467 168.584 o
-6 9 2 234.054 227.007 6.235 26.542 o
-6 9 3 5.476 3.839 2.252 455.853 o
-6 9 4 1161.990 1093.450 18.517 1.589 o
-6 9 5 417.284 410.554 9.630 9.501 o
-6 9 6 232.115 232.954 7.951 20.774 o
-6 9 7 32.592 40.120 7.800 37.709 o
-6 9 8 308.564 303.772 10.568 11.910 o
-6 9 9 2.379 5.172 2.664 328.941 o
-6 9 10 11.739 9.413 3.310 209.733 o
-6 9 11 26.364 20.935 4.398 116.392 o
-6 9 12 367.401 362.257 22.980 3.626 o
-6 10 1 248.378 231.342 8.015 19.828 o
-6 10 2 244.696 232.470 7.247 22.187 o
-6 10 3 974.879 891.439 15.452 2.289 o
-6 10 4 48.394 48.722 3.889 131.753 o
-6 10 5 13.320 12.925 2.943 261.343 o
-6 10 6 415.108 402.839 12.258 7.785 o
-6 10 7 119.426 106.203 5.810 50.223 o
-6 10 8 207.395 213.635 9.353 18.322 o
-6 10 9 2.707 1.126 2.247 462.807 o
-6 10 10 269.910 258.079 9.449 15.251 o
-6 10 11 2.111 3.061 3.495 192.048 o
-6 11 1 349.291 327.324 11.981 9.428 o
-6 11 2 203.413 191.013 6.616 29.051 o
-6 11 3 52.438 54.289 3.822 132.142 o
-6 11 4 82.182 74.866 4.611 84.304 o
-6 11 5 33.452 30.910 4.475 109.874 o
-6 11 6 83.831 86.316 4.793 77.415 o
-6 11 7 73.108 68.571 5.351 69.000 o
-6 11 8 1.334 1.571 2.442 393.079 o
-6 11 9 58.453 56.411 6.211 55.645 o
-6 11 10 308.732 289.346 12.629 9.690 o
-6 12 1 327.735 291.852 23.042 3.786 o
-6 12 2 0.391 -1.381 5.593 75.234 o
-6 12 3 238.399 249.521 18.739 5.806 o
-6 12 4 0.005 -2.287 6.161 62.012 o
-6 12 5 82.945 99.932 14.710 10.487 o
-6 12 6 55.769 63.183 8.983 27.861 o
-6 12 7 0.629 1.470 5.897 67.658 o
-6 12 8 12.321 16.640 4.835 99.134 o
-6 13 1 168.241 202.747 19.091 5.959 o
-6 13 2 219.323 234.158 15.111 8.556 o
-6 13 3 70.379 91.900 11.388 17.305 o
-6 13 4 15.121 15.693 8.737 30.661 o
-6 13 5 36.926 27.718 9.077 28.061 o
-6 13 6 37.134 41.491 11.066 18.935 o
-5 0 2 3957.760 3735.930 67.501 0.133 o
-5 0 4 1495.020 1534.060 25.971 0.884 o
-5 0 6 7468.640 7174.940 148.156 0.034 o
-5 0 8 25.042 30.019 3.192 210.269 o
-5 0 10 239.955 227.009 6.430 25.366 o
-5 0 12 498.564 493.914 29.611 2.144 o
-5 0 14 197.829 169.804 17.788 6.728 o
-5 0 16 108.740 111.961 19.125 6.230 o
-5 1 1 468.333 455.840 6.593 9.950 o
-5 1 2 3977.070 3840.310 49.350 0.148 o
-5 1 3 2885.940 2785.160 34.412 0.285 o
-5 1 4 259.873 251.041 4.445 29.206 o
-5 1 5 452.699 433.419 6.512 10.643 o
-5 1 6 12.806 10.641 1.595 827.119 o
-5 1 7 0.112 2.526 1.484 1061.530 o
-5 1 8 1407.130 1378.470 17.562 1.166 o
-5 1 9 522.024 507.352 8.131 7.719 o
-5 1 10 616.521 596.698 12.968 4.719 o
-5 1 11 42.834 41.462 2.503 278.984 o
-5 1 12 7.068 3.474 2.789 298.135 o
-5 1 13 740.878 777.372 26.038 1.996 o
-5 1 14 34.550 40.965 8.421 32.415 o
-5 1 15 80.396 95.920 10.472 20.077 o
-5 1 16 5.333 3.213 6.426 56.888 o
-5 2 1 776.183 779.843 10.108 3.700 o
-5 2 2 1477.740 1443.700 17.712 1.072 o
-5 2 3 2844.960 2742.930 34.572 0.292 o
-5 2 4 435.275 428.547 5.997 11.513 o
-5 2 5 328.914 323.659 5.293 18.779 o
-5 2 6 286.353 283.896 4.866 23.935 o
-5 2 7 7.478 9.002 1.868 642.929 o
-5 2 8 226.695 231.625 5.194 31.219 o
-5 2 9 2965.290 2963.340 40.447 0.254 o
-5 2 10 546.111 535.345 8.198 7.140 o
-5 2 11 9.354 11.175 1.598 845.264 o
-5 2 12 0.590 1.761 2.037 565.000 o
-5 2 13 914.957 955.350 25.995 1.641 o
-5 2 14 109.149 108.155 9.694 22.248 o
-5 2 15 272.940 278.650 15.276 7.776 o
-5 2 16 104.902 111.878 10.775 18.445 o
-5 3 1 3.461 4.981 1.555 945.577 o
-5 3 2 2394.450 2306.370 28.876 0.413 o
-5 3 3 216.286 209.702 4.227 38.828 o
-5 3 4 8.754 8.957 1.907 614.444 o
-5 3 5 1492.760 1467.190 18.804 1.032 o
-5 3 6 22.695 25.260 2.337 374.557 o
-5 3 7 5.127 4.616 1.819 691.524 o
-5 3 8 2.171 2.281 1.645 858.635 o
-5 3 9 357.910 355.487 6.886 14.448 o
-5 3 10 171.300 175.914 5.807 37.922 o
-5 3 11 859.073 831.404 11.357 3.073 o
-5 3 12 359.237 354.551 11.129 9.820 o
-5 3 13 47.947 40.663 5.476 72.551 o
-5 3 14 26.870 27.669 7.487 41.233 o
-5 3 15 6.194 8.118 7.504 41.694 o
-5 4 1 164.974 169.820 4.271 52.691 o
-5 4 2 1.758 1.509 1.342 1287.980 o
-5 4 3 6594.690 6344.810 90.474 0.052 o
-5 4 4 1146.060 1132.050 14.542 1.737 o
-5 4 5 16.169 17.864 1.969 539.286 o
-5 4 6 2154.430 2114.800 28.008 0.492 o
-5 4 7 1780.090 1747.280 23.056 0.721 o
-5 4 8 233.720 238.851 5.678 28.154 o
-5 4 9 1.557 0.775 1.473 1075.270 o
-5 4 10 21.793 23.352 3.580 173.454 o
-5 4 11 103.008 94.828 4.951 67.885 o
-5 4 12 104.917 120.427 15.125 9.773 o
-5 4 13 9.218 7.928 3.292 213.310 o
-5 4 14 4.395 9.148 7.085 46.783 o
-5 4 15 161.542 194.228 21.158 4.946 o
-5 5 1 2175.770 2136.660 27.691 0.486 o
-5 5 2 984.621 983.479 13.597 2.270 o
-5 5 3 326.716 322.555 5.736 18.221 o
-5 5 4 1084.440 1072.710 14.523 1.904 o
-5 5 5 1183.640 1149.540 15.407 1.631 o
-5 5 6 94.211 105.395 3.359 112.076 o
-5 5 7 13.614 15.618 2.342 401.032 o
-5 5 8 888.084 877.447 13.550 2.696 o
-5 5 9 186.657 193.122 6.147 32.981 o
-5 5 10 16.288 13.247 2.230 435.947 o
-5 5 11 150.809 157.609 4.849 51.158 o
-5 5 12 127.623 115.839 8.555 26.679 o
-5 5 13 106.725 107.484 9.257 24.230 o
-5 5 14 445.818 491.149 23.757 3.118 o
-5 5 15 19.113 17.749 7.773 38.594 o
-5 6 1 0.332 2.422 1.775 743.338 o
-5 6 2 456.785 445.618 7.406 9.850 o
-5 6 3 591.705 585.066 9.336 5.940 o
-5 6 4 514.501 515.717 8.507 7.614 o
-5 6 5 127.344 128.922 4.160 70.666 o
-5 6 6 376.717 374.357 7.354 12.948 o
-5 6 7 25.538 26.077 3.050 229.674 o
-5 6 8 163.585 163.211 5.740 40.278 o
-5 6 9 16.609 17.826 2.853 272.481 o
-5 6 10 390.713 397.096 8.522 11.113 o
-5 6 11 114.772 125.885 5.233 57.060 o
-5 6 12 281.720 278.483 11.417 11.621 o
-5 6 13 201.122 190.974 13.137 11.247 o
-5 6 14 135.098 142.727 14.867 9.832 o
-5 7 1 3.667 5.308 2.039 555.913 o
-5 7 2 336.703 329.788 6.565 16.269 o
-5 7 3 1139.610 1115.990 15.507 1.725 o
-5 7 4 29.318 34.485 3.185 205.938 o
-5 7 5 4688.600 4566.530 67.616 0.101 o
-5 7 6 818.652 806.091 13.224 3.095 o
-5 7 7 1702.570 1698.660 25.312 0.743 o
-5 7 8 88.184 93.044 5.036 69.954 o
-5 7 9 73.576 78.067 4.584 87.232 o
-5 7 10 88.141 95.915 5.249 65.398 o
-5 7 11 84.976 88.842 4.900 74.246 o
-5 7 12 48.270 51.529 5.999 60.638 o
-5 7 13 6.956 8.793 4.351 123.278 o
-5 7 14 291.270 298.353 15.116 7.658 o
-5 8 1 1856.460 1824.250 25.888 0.646 o
-5 8 2 666.998 638.723 10.710 4.724 o
-5 8 3 328.561 318.350 7.347 15.676 o
-5 8 4 18.183 17.548 3.444 189.806 o
-5 8 5 4.044 2.987 2.039 557.245 o
-5 8 6 83.097 84.606 4.991 73.163 o
-5 8 7 742.289 754.097 13.367 3.507 o
-5 8 8 0.461 1.496 1.815 711.525 o
-5 8 9 266.878 279.733 9.524 14.874 o
-5 8 10 150.814 157.835 6.253 38.203 o
-5 8 11 9.808 10.069 3.570 181.458 o
-5 8 12 261.244 276.988 15.601 7.625 o
-5 8 13 92.967 98.081 8.672 27.912 o
-5 9 1 104.380 100.422 5.410 58.911 o
-5 9 2 25.606 34.115 5.410 77.476 o
-5 9 3 21.167 27.298 4.491 112.219 o
-5 9 4 89.296 87.518 4.088 94.885 o
-5 9 5 893.008 856.984 18.468 2.296 o
-5 9 6 88.671 90.628 4.226 90.309 o
-5 9 7 83.518 88.004 4.835 76.262 o
-5 9 8 136.460 147.853 6.271 40.315 o
-5 9 9 16.667 14.826 3.518 183.379 o
-5 9 10 2.617 3.188 2.969 265.500 o
-5 9 11 15.304 16.316 4.103 136.263 o
-5 9 12 109.651 109.122 8.071 30.530 o
-5 10 1 209.666 199.937 5.575 33.181 o
-5 10 2 324.425 307.587 7.537 15.759 o
-5 10 3 58.181 63.346 6.431 51.915 o
-5 10 4 0.043 0.172 1.497 1049.170 o
-5 10 5 204.400 186.972 6.433 30.029 o
-5 10 6 0.308 2.813 2.287 448.411 o
-5 10 7 226.673 217.601 6.984 24.703 o
-5 10 8 24.414 30.993 3.776 154.294 o
-5 10 9 31.042 33.744 4.581 105.411 o
-5 10 10 421.229 408.631 11.751 7.991 o
-5 10 11 17.275 17.445 4.307 123.459 o
-5 10 12 307.940 304.359 36.797 1.635 o
-5 11 1 33.684 34.088 3.662 158.033 o
-5 11 2 147.046 132.950 4.853 54.556 o
-5 11 3 480.952 435.077 15.926 5.255 o
-5 11 4 2.527 2.587 1.939 619.087 o
-5 11 5 842.684 805.535 21.247 2.221 o
-5 11 6 2.719 3.061 1.916 632.926 o
-5 11 7 1003.370 927.996 38.006 1.030 o
-5 11 8 404.875 380.750 18.034 5.038 o
-5 11 9 25.421 25.413 6.064 62.431 o
-5 11 10 78.116 82.883 6.867 43.738 o
-5 12 1 747.953 780.190 30.651 1.625 o
-5 12 2 526.065 552.071 25.405 2.614 o
-5 12 3 129.393 153.905 11.809 14.914 o
-5 12 4 327.706 358.365 19.691 4.790 o
-5 12 5 1.997 1.873 5.419 80.059 o
-5 12 6 778.717 786.592 26.195 1.921 o
-5 12 7 227.037 207.777 18.218 6.240 o
-5 12 8 66.702 63.017 11.138 18.286 o
-5 12 9 249.608 227.630 14.357 9.038 o
-5 13 1 335.770 370.780 26.426 2.914 o
-5 13 2 7.733 7.732 7.061 47.048 o
-5 13 3 35.208 33.676 9.037 28.286 o
-5 13 4 37.217 30.899 8.834 29.563 o
-5 13 5 12.401 15.187 7.094 46.449 o
-5 13 6 315.919 337.331 17.470 5.882 o
-5 13 7 0.631 0.810 5.325 82.966 o
-5 14 1 65.167 70.240 13.102 13.335 o
-5 14 2 24.086 25.281 10.640 20.630 o
-5 14 3 29.927 22.972 11.941 16.385 o
-5 14 4 62.122 41.288 19.209 6.320 o
-4 0 2 794.496 775.278 12.103 3.386 o
-4 0 4 375.960 381.527 7.099 13.124 o
-4 0 6 1790.120 1703.600 42.166 0.525 o
-4 0 8 367.051 363.850 8.912 11.734 o
-4 0 10 75.943 71.224 5.925 57.448 o
-4 0 12 218.932 238.578 24.636 3.598 o
-4 0 14 1.003 2.765 9.785 24.579 o
-4 0 16 1446.420 1464.660 77.836 0.298 o
-4 1 1 66.763 66.122 2.024 264.624 o
-4 1 2 3526.880 3389.860 41.208 0.192 o
-4 1 3 1150.620 1116.250 12.852 1.805 o
-4 1 4 121.864 120.263 2.931 101.957 o
-4 1 5 3810.090 3601.590 44.760 0.166 o
-4 1 6 14.914 13.194 1.477 916.320 o
-4 1 7 1236.740 1209.870 15.281 1.514 o
-4 1 8 66.654 72.961 2.553 202.804 o
-4 1 9 733.517 734.482 12.735 3.686 o
-4 1 10 2207.120 2125.140 40.248 0.409 o
-4 1 11 176.787 179.618 8.802 21.921 o
-4 1 12 607.882 618.834 20.601 3.110 o
-4 1 13 1821.630 1834.080 50.594 0.430 o
-4 1 14 43.398 37.306 10.902 19.462 o
-4 1 15 162.136 172.606 14.598 9.839 o
-4 1 16 8.872 2.958 6.777 51.086 o
-4 2 1 721.177 702.912 8.126 4.538 o
-4 2 2 1038.430 1014.010 12.040 2.184 o
-4 2 3 721.532 709.050 8.502 4.460 o
-4 2 4 1350.740 1281.210 15.109 1.328 o
-4 2 5 5728.380 5470.690 73.993 0.071 o
-4 2 6 157.024 162.036 4.060 58.007 o
-4 2 7 945.986 931.976 12.059 2.543 o
-4 2 8 335.075 341.710 5.357 17.832 o
-4 2 9 1081.170 1064.150 13.139 1.980 o
-4 2 10 382.848 378.514 11.073 9.268 o
-4 2 11 92.711 90.062 4.779 74.802 o
-4 2 12 1303.850 1285.620 33.875 0.897 o
-4 2 13 107.713 124.892 16.060 8.695 o
-4 2 14 18.712 15.760 7.949 36.945 o
-4 2 15 2.621 -4.489 8.122 35.667 o
-4 2 16 6.538 2.565 8.375 33.507 o
-4 3 1 1370.240 1333.190 15.093 1.278 o
-4 3 2 1800.920 1728.050 20.476 0.741 o
-4 3 3 3524.380 3437.520 42.931 0.189 o
-4 3 4 50.276 48.882 2.586 246.241 o
-4 3 5 869.068 859.461 10.717 3.034 o
-4 3 6 173.840 178.264 3.880 53.269 o
-4 3 7 171.685 164.122 5.024 44.874 o
-4 3 8 838.883 831.940 11.319 3.157 o
-4 3 9 113.339 119.629 3.277 98.314 o
-4 3 10 283.249 273.299 8.301 16.724 o
-4 3 11 1229.320 1200.030 37.422 0.870 o
-4 3 12 351.867 338.290 17.700 5.569 o
-4 3 13 150.660 125.500 10.216 18.992 o
-4 3 14 182.687 195.659 14.387 9.809 o
-4 3 15 0.125 0.478 5.428 79.892 o
-4 4 1 128.911 130.959 3.326 85.671 o
-4 4 2 1705.930 1675.520 20.123 0.807 o
-4 4 3 191.048 193.037 3.591 49.581 o
-4 4 4 33.093 36.798 2.511 300.927 o
-4 4 5 80.305 85.650 3.164 138.196 o
-4 4 6 3.559 5.709 1.830 686.581 o
-4 4 7 58.999 61.297 2.780 201.357 o
-4 4 8 946.278 937.794 12.867 2.480 o
-4 4 9 789.514 750.172 19.504 2.578 o
-4 4 10 911.093 914.125 19.712 2.099 o
-4 4 11 536.595 521.420 12.020 5.936 o
-4 4 12 0.498 -0.222 3.003 260.897 o
-4 4 13 563.894 500.337 23.018 2.970 o
-4 4 14 416.834 449.881 18.160 4.762 o
-4 4 15 6.272 10.766 7.562 41.045 o
-4 5 1 85.423 85.752 2.630 162.447 o
-4 5 2 67.487 68.939 2.579 202.277 o
-4 5 3 175.072 180.745 3.797 53.399 o
-4 5 4 25.059 31.111 2.680 286.591 o
-4 5 5 17.878 17.379 2.279 411.427 o
-4 5 6 857.568 830.691 11.848 3.035 o
-4 5 7 127.674 134.715 4.909 57.958 o
-4 5 8 656.851 647.793 15.390 3.821 o
-4 5 9 47.114 59.418 3.422 159.869 o
-4 5 10 49.384 53.350 3.310 169.150 o
-4 5 11 50.184 54.422 3.892 129.321 o
-4 5 12 29.535 21.175 3.897 145.361 o
-4 5 13 316.004 280.091 19.609 5.020 o
-4 5 14 4.600 4.187 7.019 47.697 o
-4 5 15 171.739 201.264 15.565 8.609 o
-4 6 1 176.942 180.739 3.714 53.671 o
-4 6 2 2307.930 2282.680 29.584 0.429 o
-4 6 3 368.868 361.936 5.424 15.593 o
-4 6 4 600.197 601.416 8.887 5.889 o
-4 6 5 545.327 558.821 8.432 6.912 o
-4 6 6 6.463 8.573 2.051 540.283 o
-4 6 7 1230.340 1212.420 16.799 1.474 o
-4 6 8 257.668 258.897 5.648 25.240 o
-4 6 9 66.052 70.247 3.654 128.853 o
-4 6 10 2639.120 2607.730 60.752 0.243 o
-4 6 11 8.458 6.699 2.399 397.353 o
-4 6 12 35.934 34.505 5.748 67.941 o
-4 6 13 27.197 26.047 4.452 112.992 o
-4 6 14 6.893 5.527 5.483 77.950 o
-4 7 1 1133.350 1141.800 14.750 1.743 o
-4 7 2 188.231 182.184 4.273 46.190 o
-4 7 3 308.482 303.877 6.340 18.660 o
-4 7 4 1047.790 1027.670 14.071 2.046 o
-4 7 5 65.465 77.997 5.417 68.125 o
-4 7 6 159.998 175.887 8.911 22.324 o
-4 7 7 3.893 5.904 2.338 424.156 o
-4 7 8 1717.030 1741.530 25.041 0.730 o
-4 7 9 1.582 0.212 1.947 618.370 o
-4 7 10 0.219 1.297 2.423 400.172 o
-4 7 11 8.259 8.464 3.251 218.946 o
-4 7 12 61.069 80.621 7.053 43.041 o
-4 7 13 119.189 118.093 7.742 31.859 o
-4 7 14 41.033 62.298 12.855 14.014 o
-4 8 1 2587.900 2479.300 33.797 0.346 o
-4 8 2 0.346 2.084 1.551 973.041 o
-4 8 3 1245.200 1233.430 17.967 1.407 o
-4 8 4 36.440 36.165 2.665 268.270 o
-4 8 5 20.264 27.014 2.576 317.899 o
-4 8 6 692.817 712.977 12.467 3.997 o
-4 8 7 445.764 454.725 9.388 8.756 o
-4 8 8 0.900 1.784 2.160 502.356 o
-4 8 9 245.548 254.508 6.818 22.738 o
-4 8 10 362.396 365.607 8.733 12.020 o
-4 8 11 1287.160 1258.370 28.293 1.055 o
-4 8 12 1.271 1.412 3.500 191.841 o
-4 8 13 427.345 389.154 12.561 7.532 o
-4 9 1 16.696 19.206 2.274 413.347 o
-4 9 2 122.755 120.298 3.348 91.069 o
-4 9 3 7.947 8.195 1.768 713.313 o
-4 9 4 388.444 373.261 7.989 11.977 o
-4 9 5 1.203 0.833 1.614 898.081 o
-4 9 6 601.957 601.446 10.655 5.405 o
-4 9 7 513.968 531.769 11.144 6.440 o
-4 9 8 731.207 748.658 14.839 3.359 o
-4 9 9 6.679 7.443 2.930 269.724 o
-4 9 10 127.083 135.605 6.214 42.714 o
-4 9 11 42.207 48.145 5.162 81.228 o
-4 9 12 8.758 4.694 4.092 139.303 o
-4 9 13 3.255 5.112 5.122 89.478 o
-4 10 1 80.949 66.458 5.092 73.451 o
-4 10 2 2.555 2.789 1.138 1756.370 o
-4 10 3 6.752 6.401 1.769 721.321 o
-4 10 4 557.773 534.485 15.594 4.590 o
-4 10 5 227.329 212.096 7.964 21.520 o
-4 10 6 34.018 38.646 3.356 182.815 o
-4 10 7 198.354 185.966 6.991 27.912 o
-4 10 8 230.802 226.500 7.960 20.980 o
-4 10 9 152.384 152.828 6.361 37.475 o
-4 10 10 322.446 317.918 10.187 11.916 o
-4 10 11 17.242 13.165 3.620 173.651 o
-4 10 12 38.815 27.750 5.790 67.059 o
-4 11 1 0.069 1.530 1.894 654.716 o
-4 11 2 52.446 44.430 4.137 117.790 o
-4 11 3 163.831 139.328 9.336 21.325 o
-4 11 4 24.341 17.772 2.416 357.437 o
-4 11 5 0.243 0.482 1.390 1215.740 o
-4 11 6 136.249 115.969 7.303 33.762 o
-4 11 7 93.064 84.120 6.372 48.102 o
-4 11 8 175.100 165.607 9.284 20.599 o
-4 11 9 156.784 176.362 9.834 19.268 o
-4 11 10 59.216 62.158 6.663 48.630 o
-4 11 11 16.824 14.312 4.140 133.759 o
-4 12 1 906.330 933.237 43.032 0.909 o
-4 12 2 0.055 -0.339 4.171 135.290 o
-4 12 3 2.163 4.476 6.581 54.278 o
-4 12 4 32.334 31.308 7.534 40.500 o
-4 12 5 6.528 0.896 4.051 142.706 o
-4 12 6 28.379 39.226 5.774 67.859 o
-4 12 7 109.873 112.562 7.307 35.873 o
-4 12 8 220.063 247.638 13.704 9.948 o
-4 12 9 27.043 29.990 5.558 73.612 o
-4 13 1 51.337 57.605 9.529 25.026 o
-4 13 2 177.028 198.839 15.567 8.579 o
-4 13 3 322.690 344.527 16.951 6.093 o
-4 13 4 107.497 109.742 11.015 17.691 o
-4 13 5 58.866 51.474 10.665 20.062 o
-4 13 6 94.103 129.165 16.528 8.276 o
-4 13 7 37.164 32.514 8.027 35.639 o
-4 13 8 70.873 75.501 17.235 7.778 o
-4 14 1 51.368 42.864 9.744 24.093 o
-4 14 2 0.034 -0.180 4.640 109.340 o
-4 14 3 127.641 119.848 13.824 11.401 o
-4 14 4 321.888 343.407 23.442 3.633 o
-4 14 5 345.541 381.101 24.270 3.340 o
-3 0 2 1955.560 1856.520 28.342 0.584 o
-3 0 4 4770.460 4478.320 78.115 0.094 o
-3 0 6 2107.830 2075.400 32.510 0.481 o
-3 0 8 3601.680 3631.090 87.662 0.124 o
-3 0 10 304.110 322.531 19.430 5.059 o
-3 0 12 734.557 756.372 31.809 1.571 o
-3 0 14 3.728 4.740 6.410 57.186 o
-3 0 16 65.129 53.122 15.132 10.098 o
-3 1 1 2836.850 2761.090 31.564 0.299 o
-3 1 2 1819.120 1750.280 18.935 0.741 o
-3 1 3 148.433 148.939 2.655 83.150 o
-3 1 4 1809.500 1731.930 18.857 0.751 o
-3 1 5 5264.700 5080.890 64.763 0.085 o
-3 1 6 2.006 0.578 0.929 2652.430 o
-3 1 7 72.518 74.716 1.941 248.419 o
-3 1 8 31.358 31.875 1.845 498.536 o
-3 1 9 844.671 851.907 21.133 2.180 o
-3 1 10 1183.410 1198.680 28.404 1.151 o
-3 1 11 21.701 19.918 5.324 81.050 o
-3 1 12 34.398 44.406 9.164 27.446 o
-3 1 13 974.484 953.693 25.852 1.578 o
-3 1 14 4.675 5.160 5.216 86.211 o
-3 1 15 74.742 98.005 9.913 22.343 o
-3 1 16 0.013 -2.688 6.187 61.484 o
-3 2 1 197.397 200.017 3.310 49.200 o
-3 2 2 1707.930 1671.840 18.176 0.828 o
-3 2 3 857.145 825.894 9.211 3.282 o
-3 2 4 591.729 571.944 6.856 6.694 o
-3 2 5 4267.710 4124.800 51.647 0.130 o
-3 2 6 517.703 504.644 6.308 8.554 o
-3 2 7 214.390 211.290 3.861 41.018 o
-3 2 8 455.461 442.502 6.423 10.515 o
-3 2 9 497.543 516.188 10.965 6.782 o
-3 2 10 520.279 513.973 11.234 6.432 o
-3 2 11 2650.490 2526.360 55.608 0.261 o
-3 2 12 112.534 113.809 9.977 20.976 o
-3 2 13 76.393 98.582 12.259 14.937 o
-3 2 14 298.816 305.335 19.229 5.202 o
-3 2 15 329.177 365.368 21.587 4.117 o
-3 3 1 735.941 733.742 8.478 4.279 o
-3 3 2 7986.650 7984.750 111.931 0.035 o
-3 3 3 24.672 25.058 2.026 470.976 o
-3 3 4 888.524 884.953 9.934 2.970 o
-3 3 5 1858.000 1774.040 27.365 0.641 o
-3 3 6 170.673 164.665 3.215 62.940 o
-3 3 7 140.261 147.917 3.422 74.897 o
-3 3 8 68.403 70.124 3.715 124.417 o
-3 3 9 440.645 415.437 13.372 6.789 o
-3 3 10 26.677 27.486 4.277 121.886 o
-3 3 11 64.988 75.602 6.183 54.378 o
-3 3 12 13.073 12.886 2.724 303.449 o
-3 3 13 214.650 243.829 16.065 7.720 o
-3 3 14 355.458 349.606 23.766 3.471 o
-3 3 15 113.525 122.771 11.430 16.335 o
-3 4 1 1329.290 1310.120 14.956 1.340 o
-3 4 2 370.154 367.716 5.757 15.041 o
-3 4 3 1157.840 1149.400 15.942 1.652 o
-3 4 4 171.734 171.243 3.201 61.611 o
-3 4 5 4068.670 3915.670 50.284 0.142 o
-3 4 6 933.221 919.563 11.626 2.631 o
-3 4 7 207.040 205.686 5.835 31.820 o
-3 4 8 1832.570 1820.620 42.384 0.499 o
-3 4 9 2470.050 2450.570 32.125 0.373 o
-3 4 10 65.349 70.081 4.622 89.793 o
-3 4 11 235.601 234.019 9.390 16.886 o
-3 4 12 14.509 16.274 3.228 217.143 o
-3 4 13 44.680 36.666 3.411 170.887 o
-3 4 14 194.318 199.522 12.793 11.783 o
-3 4 15 30.921 31.597 11.053 19.066 o
-3 5 1 25.468 29.412 1.667 621.127 o
-3 5 2 1288.470 1259.640 14.592 1.430 o
-3 5 3 4378.070 4199.340 53.750 0.123 o
-3 5 4 1690.070 1673.210 20.259 0.815 o
-3 5 5 695.118 688.261 9.276 4.604 o
-3 5 6 1266.410 1251.450 16.192 1.421 o
-3 5 7 873.620 877.982 14.108 2.693 o
-3 5 8 439.117 451.793 7.723 9.970 o
-3 5 9 218.793 229.233 4.982 33.253 o
-3 5 10 724.121 694.807 16.949 3.185 o
-3 5 11 1287.600 1316.490 24.438 1.136 o
-3 5 12 91.570 93.751 5.385 62.415 o
-3 5 13 17.761 14.382 3.517 183.211 o
-3 5 14 129.125 127.519 10.685 18.058 o
-3 5 15 110.867 135.359 13.530 11.944 o
-3 6 1 8.297 10.105 1.328 1199.680 o
-3 6 2 5450.330 5286.570 71.967 0.077 o
-3 6 3 0.111 1.622 1.198 1628.220 o
-3 6 4 0.344 0.361 1.214 1590.150 o
-3 6 5 10.448 14.396 2.174 469.312 o
-3 6 6 373.854 367.605 5.826 14.814 o
-3 6 7 898.997 925.331 15.331 2.449 o
-3 6 8 1003.360 1023.850 21.851 1.712 o
-3 6 9 738.357 750.707 12.408 3.669 o
-3 6 10 12.944 13.515 2.528 349.622 o
-3 6 11 7.736 4.848 1.603 869.118 o
-3 6 12 652.499 621.704 16.986 3.596 o
-3 6 13 0.885 1.777 2.920 275.545 o
-3 6 14 137.497 143.062 15.970 8.595 o
-3 7 1 802.012 771.247 9.685 3.635 o
-3 7 2 22.366 25.773 1.788 586.001 o
-3 7 3 137.183 133.499 3.946 70.192 o
-3 7 4 171.540 170.631 4.124 52.468 o
-3 7 5 2203.370 2164.890 28.344 0.472 o
-3 7 6 2.607 7.346 2.402 402.696 o
-3 7 7 4376.270 4483.450 66.044 0.111 o
-3 7 8 283.244 286.209 8.292 16.488 o
-3 7 9 727.718 727.436 12.732 3.733 o
-3 7 10 80.945 86.291 4.773 78.717 o
-3 7 11 254.061 248.664 9.753 15.300 o
-3 7 12 78.647 92.350 8.337 30.685 o
-3 7 13 151.992 151.177 9.252 21.853 o
-3 7 14 0.151 -0.839 4.734 105.031 o
-3 8 1 1845.430 1797.490 25.748 0.657 o
-3 8 2 684.644 665.127 12.735 4.131 o
-3 8 3 1520.890 1483.120 22.622 0.941 o
-3 8 4 884.870 884.586 11.871 2.833 o
-3 8 5 1315.230 1326.920 18.154 1.270 o
-3 8 6 188.680 183.234 6.795 29.761 o
-3 8 7 615.014 622.747 11.345 5.034 o
-3 8 8 0.434 4.336 2.383 412.437 o
-3 8 9 206.650 206.214 6.342 29.382 o
-3 8 10 73.762 84.273 4.804 80.156 o
-3 8 11 40.048 46.963 4.626 99.868 o
-3 8 12 305.784 303.628 14.922 7.652 o
-3 8 13 9.923 9.788 4.232 129.739 o
-3 9 1 1011.100 946.198 20.351 1.846 o
-3 9 2 548.567 525.662 13.804 5.213 o
-3 9 3 100.419 93.801 3.807 96.996 o
-3 9 4 224.230 212.848 7.859 21.997 o
-3 9 5 277.530 273.486 5.706 22.954 o
-3 9 6 66.844 69.642 4.133 106.774 o
-3 9 7 147.681 151.688 6.942 33.833 o
-3 9 8 145.278 157.137 5.523 45.325 o
-3 9 9 7.317 5.277 2.558 352.483 o
-3 9 10 308.137 303.715 8.663 14.634 o
-3 9 11 6.384 4.846 2.878 280.247 o
-3 9 12 25.081 21.130 5.222 83.757 o
-3 9 13 17.778 11.263 6.508 55.001 o
-3 10 1 24.871 29.776 5.489 75.618 o
-3 10 2 410.004 375.598 17.393 5.281 o
-3 10 3 63.252 55.905 10.171 21.888 o
-3 10 4 120.212 103.472 5.929 48.852 o
-3 10 5 490.856 461.024 13.255 6.150 o
-3 10 6 159.648 165.596 8.574 23.906 o
-3 10 7 0.182 0.332 1.850 687.066 o
-3 10 8 254.682 256.398 7.005 21.567 o
-3 10 9 7.059 7.083 2.681 320.951 o
-3 10 10 4.051 2.996 2.909 275.917 o
-3 10 11 84.526 86.162 5.279 66.566 o
-3 10 12 236.916 236.272 10.429 14.650 o
-3 11 1 4.097 3.923 4.324 125.399 o
-3 11 2 13.072 9.093 6.309 58.710 o
-3 11 3 42.161 36.587 6.530 52.732 o
-3 11 4 340.464 320.090 8.424 13.676 o
-3 11 5 1089.600 1124.910 63.678 0.460 o
-3 11 6 14.064 13.496 3.970 145.917 o
-3 11 7 613.193 546.152 23.349 2.751 o
-3 11 8 117.093 132.778 7.834 30.933 o
-3 11 9 462.776 443.095 22.137 3.478 o
-3 11 10 75.764 73.613 7.451 38.288 o
-3 11 11 61.394 54.155 13.395 12.841 o
-3 12 1 10.472 15.964 5.726 71.119 o
-3 12 2 17.751 29.440 7.331 43.221 o
-3 12 3 2131.180 2179.580 101.742 0.164 o
-3 12 4 1193.890 1196.850 47.531 0.670 o
-3 12 5 1.230 6.028 7.139 46.134 o
-3 12 6 216.091 207.712 10.705 14.988 o
-3 12 7 3.918 1.535 3.322 212.263 o
-3 12 8 506.387 492.907 18.194 4.232 o
-3 12 9 261.283 250.955 13.444 9.727 o
-3 13 1 669.377 708.420 25.335 2.232 o
-3 13 2 45.851 76.204 9.185 26.780 o
-3 13 3 304.417 338.025 21.317 4.318 o
-3 13 4 4.505 2.200 7.011 47.819 o
-3 13 5 21.687 17.349 9.440 26.220 o
-3 13 6 2.877 3.950 5.611 74.642 o
-3 13 7 7.724 7.523 6.086 63.262 o
-3 13 8 98.937 108.349 9.713 22.451 o
-3 14 1 112.060 129.498 15.808 8.929 o
-3 14 2 20.705 26.017 10.149 22.682 o
-3 14 3 368.731 397.920 18.555 4.969 o
-3 14 4 13.747 9.858 8.057 36.086 o
-3 14 5 87.788 88.699 10.831 18.785 o
-3 14 6 140.357 166.275 40.540 1.414 o
-2 0 2 13.531 16.989 2.593 330.497 o
-2 0 4 3579.190 3451.950 75.510 0.142 o
-2 0 6 1861.910 1789.880 26.514 0.645 o
-2 0 8 305.473 305.019 28.939 2.551 o
-2 0 10 384.850 386.602 23.201 3.501 o
-2 0 12 155.134 150.438 17.401 7.233 o
-2 0 14 0.994 1.434 9.085 28.512 o
-2 1 1 6362.500 7172.620 92.771 0.050 o
-2 1 2 2766.050 2621.930 28.233 0.326 o
-2 1 3 3037.720 2872.710 31.643 0.269 o
-2 1 4 3420.100 3320.040 38.100 0.206 o
-2 1 5 1568.060 1524.370 16.041 0.994 o
-2 1 6 97.007 91.606 2.289 162.717 o
-2 1 7 1665.100 1638.050 42.945 0.555 o
-2 1 8 0.560 1.990 0.883 2956.410 o
-2 1 9 255.089 264.959 8.557 17.471 o
-2 1 10 406.194 420.963 12.128 7.866 o
-2 1 11 272.301 296.826 11.740 11.211 o
-2 1 12 1104.150 1087.500 26.994 1.316 o
-2 1 13 679.888 688.559 36.819 1.331 o
-2 1 14 310.538 304.105 15.392 7.272 o
-2 1 15 116.290 142.782 13.830 11.392 o
-2 2 1 1977.400 1924.550 20.190 0.626 o
-2 2 2 101.449 104.289 2.158 154.692 o
-2 2 3 984.498 933.062 9.461 2.578 o
-2 2 4 2329.930 2287.020 25.374 0.443 o
-2 2 5 1156.380 1168.310 14.724 1.684 o
-2 2 6 102.370 104.834 4.323 80.054 o
-2 2 7 5012.180 5159.680 66.576 0.088 o
-2 2 8 38.508 42.112 2.523 283.390 o
-2 2 9 495.968 477.503 14.216 5.649 o
-2 2 10 40.991 43.622 4.050 127.052 o
-2 2 11 528.546 556.744 18.121 4.013 o
-2 2 12 1069.750 1063.880 31.849 1.168 o
-2 2 13 23.756 27.669 6.851 49.202 o
-2 2 14 125.080 131.138 10.022 20.245 o
-2 2 15 26.682 31.392 9.390 26.364 o
-2 3 1 1589.880 1543.860 16.126 0.970 o
-2 3 2 10926.400 12339.000 208.451 0.015 o
-2 3 3 9324.140 10060.700 171.626 0.022 o
-2 3 4 179.330 162.358 3.723 55.414 o
-2 3 5 1081.150 1079.990 13.652 1.942 o
-2 3 6 400.843 408.378 5.278 13.493 o
-2 3 7 334.621 327.651 5.481 18.054 o
-2 3 8 133.348 125.186 4.324 66.566 o
-2 3 9 22.452 27.321 3.459 183.641 o
-2 3 10 651.577 632.417 14.195 4.123 o
-2 3 11 429.028 404.056 18.181 4.806 o
-2 3 12 37.910 27.716 3.827 145.496 o
-2 3 13 357.718 363.837 15.376 6.657 o
-2 3 14 257.967 270.071 26.484 3.078 o
-2 3 15 26.637 19.516 7.757 38.569 o
-2 4 1 1317.520 1312.390 20.821 1.207 o
-2 4 2 11.935 10.268 1.116 1544.420 o
-2 4 3 81.989 86.503 2.168 197.064 o
-2 4 4 4415.460 4354.030 108.521 0.082 o
-2 4 5 307.608 320.301 5.669 19.489 o
-2 4 6 136.377 140.314 6.356 40.034 o
-2 4 7 33.746 39.127 2.976 224.875 o
-2 4 8 393.633 398.270 9.752 9.977 o
-2 4 9 41.924 42.257 2.622 261.072 o
-2 4 10 2.453 2.019 2.093 532.774 o
-2 4 11 1490.430 1448.220 38.184 0.700 o
-2 4 12 15.832 14.221 3.252 213.934 o
-2 4 13 62.925 66.896 9.294 25.900 o
-2 4 14 142.442 150.625 14.858 9.762 o
-2 4 15 343.020 364.008 19.889 4.646 o
-2 5 1 3321.150 3261.550 38.972 0.214 o
-2 5 2 0.180 0.645 0.766 3972.650 o
-2 5 3 51.910 57.962 1.888 342.798 o
-2 5 4 2945.080 2811.080 39.617 0.265 o
-2 5 5 61.760 61.499 2.440 232.126 o
-2 5 6 1979.600 2027.290 25.506 0.571 o
-2 5 7 17.957 22.927 2.729 291.905 o
-2 5 8 221.231 234.864 5.005 32.499 o
-2 5 9 131.643 146.133 4.721 58.294 o
-2 5 10 311.177 303.679 13.218 8.997 o
-2 5 11 1.891 3.241 2.662 330.242 o
-2 5 12 50.644 57.676 4.518 99.691 o
-2 5 13 46.841 46.160 6.592 51.158 o
-2 5 14 0.033 2.027 4.894 98.212 o
-2 5 15 254.666 287.536 20.916 4.685 o
-2 6 1 631.528 612.101 14.050 4.324 o
-2 6 2 1071.600 1051.340 16.141 1.873 o
-2 6 3 156.901 161.060 4.323 55.171 o
-2 6 4 3273.940 3331.090 42.552 0.209 o
-2 6 5 853.576 861.199 12.263 2.954 o
-2 6 6 628.570 669.499 13.454 4.303 o
-2 6 7 554.979 558.071 9.174 6.545 o
-2 6 8 490.884 508.502 8.790 7.901 o
-2 6 9 997.443 1021.230 15.335 2.094 o
-2 6 10 4.218 4.724 1.985 585.406 o
-2 6 11 2.156 1.959 1.243 1489.290 o
-2 6 12 945.321 885.393 41.968 0.936 o
-2 6 13 32.560 32.462 5.035 88.010 o
-2 6 14 6.755 8.225 6.739 51.661 o
-2 7 1 1139.230 1111.970 14.669 1.762 o
-2 7 2 233.477 219.960 6.478 25.968 o
-2 7 3 1205.620 1228.710 15.150 1.548 o
-2 7 4 255.445 250.755 8.662 17.503 o
-2 7 5 298.278 303.965 6.950 18.023 o
-2 7 6 104.350 104.412 3.917 89.561 o
-2 7 7 951.803 995.975 14.870 2.257 o
-2 7 8 2284.230 2368.230 33.431 0.408 o
-2 7 9 0.884 2.762 2.022 572.491 o
-2 7 10 249.842 247.021 6.245 24.468 o
-2 7 11 30.683 33.744 2.776 260.506 o
-2 7 12 5.002 4.488 3.081 245.562 o
-2 7 13 12.634 8.658 4.100 137.744 o
-2 7 14 133.833 156.144 12.715 13.006 o
-2 8 1 398.203 360.900 6.741 13.094 o
-2 8 2 88.703 84.899 3.834 104.238 o
-2 8 3 2713.820 2615.940 38.099 0.305 o
-2 8 4 201.782 192.162 5.434 35.386 o
-2 8 5 1504.700 1530.330 23.858 0.915 o
-2 8 6 147.438 142.900 4.295 60.379 o
-2 8 7 550.013 555.543 9.370 6.552 o
-2 8 8 227.807 237.598 5.611 29.049 o
-2 8 9 60.703 58.421 3.785 128.567 o
-2 8 10 5.059 6.884 2.699 318.355 o
-2 8 11 371.968 382.222 11.348 9.191 o
-2 8 12 26.157 23.577 4.376 117.289 o
-2 8 13 908.584 845.414 36.837 1.148 o
-2 9 1 13.212 9.927 4.626 108.454 o
-2 9 2 421.132 418.980 16.568 5.430 o
-2 9 3 412.784 417.785 11.203 8.403 o
-2 9 4 546.211 549.614 17.457 4.116 o
-2 9 5 194.274 188.170 9.116 19.969 o
-2 9 6 2.398 3.665 1.548 963.006 o
-2 9 7 144.848 151.624 4.624 55.729 o
-2 9 8 1903.860 1906.660 36.245 0.525 o
-2 9 9 616.767 614.967 11.973 4.897 o
-2 9 10 97.591 108.215 6.153 48.856 o
-2 9 11 11.630 10.195 3.564 181.436 o
-2 9 12 65.891 78.663 7.574 37.577 o
-2 10 1 6.073 26.773 9.853 24.161 o
-2 10 2 87.035 110.412 10.481 19.777 o
-2 10 3 77.069 70.376 5.054 74.776 o
-2 10 4 9.981 10.217 2.412 389.012 o
-2 10 5 73.409 82.939 5.209 70.647 o
-2 10 6 963.943 953.716 23.654 1.716 o
-2 10 7 147.737 150.456 6.229 39.180 o
-2 10 8 11.342 12.395 2.861 277.860 o
-2 10 9 533.401 532.261 18.988 3.833 o
-2 10 10 162.126 163.395 6.751 33.250 o
-2 10 11 9.918 6.057 4.175 133.577 o
-2 10 12 254.045 255.047 12.257 11.213 o
-2 11 1 398.186 428.374 22.235 3.652 o
-2 11 2 5.700 8.162 6.622 53.511 o
-2 11 3 7.917 6.333 2.460 379.183 o
-2 11 4 912.838 921.813 23.280 1.838 o
-2 11 5 5.684 5.176 2.702 317.715 o
-2 11 6 387.649 389.628 10.829 9.292 o
-2 11 7 4.284 2.028 2.799 298.113 o
-2 11 8 91.031 89.464 6.256 49.508 o
-2 11 9 541.221 529.469 14.109 5.155 o
-2 11 10 103.851 99.904 7.482 35.360 o
-2 11 11 51.797 68.295 10.028 22.580 o
-2 12 1 385.397 379.468 18.544 4.938 o
-2 12 2 409.966 413.479 15.785 5.865 o
-2 12 3 415.092 378.684 42.778 1.191 o
-2 12 4 8.329 17.465 7.090 46.568 o
-2 12 5 18.427 18.593 3.376 196.719 o
-2 12 6 325.618 318.272 9.610 12.561 o
-2 12 7 3.491 0.547 2.728 314.512 o
-2 12 8 34.147 41.900 5.632 70.418 o
-2 12 9 336.812 343.339 13.124 8.511 o
-2 13 1 252.101 259.799 19.823 5.199 o
-2 13 2 350.171 393.437 20.344 4.407 o
-2 13 3 20.180 19.628 8.528 32.086 o
-2 13 4 15.219 20.849 7.246 44.405 o
-2 13 5 673.382 722.615 23.262 2.445 o
-2 13 6 228.534 250.144 17.824 6.375 o
-2 13 7 5.001 3.925 6.903 49.305 o
-2 13 8 51.584 48.138 7.986 35.283 o
-2 14 1 38.094 26.435 7.704 38.677 o
-2 14 2 0.002 -4.012 6.189 61.445 o
-2 14 3 3.417 2.922 6.646 53.215 o
-2 14 4 9.868 9.552 6.313 58.723 o
-2 14 5 39.646 24.901 10.945 19.398 o
-2 14 6 349.943 377.702 23.712 3.466 o
-1 0 2 2018.310 1991.090 42.040 0.445 o
-1 0 4 47.887 44.897 3.804 137.984 o
-1 0 6 761.478 763.396 20.024 2.574 o
-1 0 8 2676.570 2696.450 77.063 0.193 o
-1 0 10 1396.340 1423.480 44.915 0.628 o
-1 0 12 9.360 10.484 5.996 65.068 o
-1 0 14 26.337 24.442 10.722 20.308 o
-1 1 2 2318.840 2276.070 30.072 0.426 o
-1 1 3 7888.190 9290.770 210.134 0.022 o
-1 1 4 932.379 879.981 34.936 1.202 o
-1 1 5 88.342 88.250 4.640 79.631 o
-1 1 6 4163.110 4224.990 68.457 0.118 o
-1 1 7 1489.670 1477.390 20.928 0.994 o
-1 1 8 54.857 70.986 6.353 53.042 o
-1 1 9 3.351 2.170 3.311 213.760 o
-1 1 10 255.886 282.830 11.689 11.701 o
-1 1 11 316.373 338.736 15.324 7.128 o
-1 1 12 74.653 92.083 18.904 6.464 o
-1 1 13 403.502 432.638 18.758 4.656 o
-1 1 14 16.562 22.269 8.241 34.371 o
-1 1 15 297.868 310.193 21.529 4.305 o
-1 2 1 2878.350 2885.510 34.517 0.280 o
-1 2 2 470.725 471.142 10.197 7.779 o
-1 2 3 10929.900 13476.800 256.466 0.013 o
-1 2 4 1372.950 1402.790 17.076 1.197 o
-1 2 5 324.432 318.732 6.138 17.786 o
-1 2 6 30.890 31.921 1.835 504.493 o
-1 2 7 2039.670 2017.030 27.579 0.540 o
-1 2 8 1221.000 1209.750 17.095 1.479 o
-1 2 9 184.705 183.072 4.955 41.609 o
-1 2 10 70.057 72.945 2.629 191.217 o
-1 2 11 832.823 822.172 23.054 2.068 o
-1 2 12 312.463 332.380 16.882 6.231 o
-1 2 13 885.149 864.462 24.627 1.830 o
-1 2 14 474.590 498.872 23.854 3.027 o
-1 2 15 1.444 0.606 4.858 99.678 o
-1 3 1 8559.480 10237.400 377.647 0.011 o
-1 3 2 212.782 204.407 5.068 35.194 o
-1 3 3 174.956 172.398 3.241 59.960 o
-1 3 4 6914.520 7329.020 126.540 0.040 o
-1 3 5 337.830 329.453 5.966 17.112 o
-1 3 6 1611.070 1665.130 19.343 0.874 o
-1 3 7 412.305 441.360 9.912 9.109 o
-1 3 8 208.382 224.377 5.789 30.919 o
-1 3 9 574.450 583.025 10.819 5.690 o
-1 3 10 28.204 34.060 4.714 100.395 o
-1 3 11 39.848 35.632 3.449 171.362 o
-1 3 12 154.963 122.508 8.793 24.170 o
-1 3 13 61.281 58.275 9.471 25.114 o
-1 3 14 52.033 65.233 12.025 15.884 o
-1 3 15 161.154 190.549 24.612 3.715 o
-1 4 1 215.018 212.893 9.624 17.377 o
-1 4 2 250.772 239.337 3.383 34.724 o
-1 4 3 4806.480 4804.470 74.305 0.092 o
-1 4 4 1165.370 1206.480 15.546 1.611 o
-1 4 5 336.953 370.651 10.825 10.364 o
-1 4 6 768.632 789.688 10.577 3.658 o
-1 4 7 3206.190 3316.060 42.918 0.214 o
-1 4 8 331.796 330.732 5.294 18.410 o
-1 4 9 20.923 16.681 1.409 905.781 o
-1 4 10 1354.840 1327.610 27.353 1.008 o
-1 4 11 533.957 532.144 19.248 3.771 o
-1 4 12 13.901 9.335 2.595 334.073 o
-1 4 13 73.411 74.865 11.318 17.579 o
-1 4 14 5.509 8.173 6.114 62.748 o
-1 4 15 3.517 8.049 7.720 39.435 o
-1 5 1 139.826 137.772 4.815 56.106 o
-1 5 2 182.789 175.352 5.478 38.748 o
-1 5 3 305.245 305.639 7.750 16.216 o
-1 5 4 1035.210 1057.980 12.416 2.121 o
-1 5 5 6924.310 6851.430 98.354 0.046 o
-1 5 6 2996.560 3048.440 39.655 0.249 o
-1 5 7 82.908 87.095 3.006 143.459 o
-1 5 8 47.967 54.403 2.933 204.652 o
-1 5 9 38.058 41.266 3.169 197.245 o
-1 5 10 178.612 169.845 6.169 34.971 o
-1 5 11 121.708 130.958 8.535 26.708 o
-1 5 12 426.060 416.274 18.102 4.819 o
-1 5 13 256.668 283.083 13.666 9.356 o
-1 5 14 89.769 116.038 15.349 9.591 o
-1 6 1 0.117 1.372 0.690 4868.200 o
-1 6 2 5497.220 5785.780 127.028 0.054 o
-1 6 3 72.974 77.499 2.135 225.457 o
-1 6 4 217.129 228.604 4.859 34.088 o
-1 6 5 623.163 657.552 15.069 4.026 o
-1 6 6 406.816 402.310 14.014 6.835 o
-1 6 7 749.452 745.335 15.873 3.152 o
-1 6 8 103.364 113.784 7.048 38.519 o
-1 6 9 22.249 29.355 2.864 259.060 o
-1 6 10 392.376 388.085 10.649 9.367 o
-1 6 11 234.260 213.613 9.672 16.627 o
-1 6 12 15.467 14.003 3.912 149.786 o
-1 6 13 10.990 6.645 3.602 178.390 o
-1 6 14 706.030 716.741 36.459 1.326 o
-1 7 1 13.945 14.472 0.929 1896.260 o
-1 7 2 683.529 693.964 9.988 4.544 o
-1 7 3 832.139 824.691 16.142 2.712 o
-1 7 4 6.116 5.360 1.409 1120.960 o
-1 7 5 722.663 753.306 10.544 4.014 o
-1 7 6 0.673 3.904 1.710 797.484 o
-1 7 7 1487.430 1492.330 28.093 0.863 o
-1 7 8 21.564 23.460 2.535 327.955 o
-1 7 9 2258.600 2278.030 48.247 0.346 o
-1 7 10 0.041 1.927 1.940 624.011 o
-1 7 11 1073.630 1008.930 27.592 1.358 o
-1 7 12 0.091 4.146 3.900 154.541 o
-1 7 13 0.276 2.503 3.570 184.404 o
-1 8 1 873.921 862.920 21.514 2.082 o
-1 8 2 819.149 829.900 14.510 2.913 o
-1 8 3 1107.190 1145.460 21.384 1.510 o
-1 8 4 265.069 263.614 7.027 20.690 o
-1 8 5 4752.220 4890.490 68.979 0.095 o
-1 8 6 1507.910 1568.810 23.377 0.909 o
-1 8 7 0.397 0.360 1.756 762.047 o
-1 8 8 0.237 2.491 2.201 484.268 o
-1 8 9 59.311 68.544 4.140 109.908 o
-1 8 10 145.128 151.294 5.576 45.291 o
-1 8 11 150.816 139.701 7.268 31.946 o
-1 8 12 43.190 48.318 6.037 60.589 o
-1 8 13 0.494 3.901 4.534 114.361 o
-1 9 1 1274.570 1313.680 31.104 0.973 o
-1 9 2 1258.760 1282.540 19.039 1.331 o
-1 9 3 663.110 691.432 13.823 3.976 o
-1 9 4 454.604 487.430 10.329 7.823 o
-1 9 5 68.208 68.615 3.824 119.745 o
-1 9 6 381.555 398.869 7.572 12.214 o
-1 9 7 0.197 0.709 1.768 752.087 o
-1 9 8 153.527 157.570 7.045 32.407 o
-1 9 9 136.238 134.619 5.417 49.818 o
-1 9 10 554.859 561.213 14.114 4.949 o
-1 9 11 5.653 5.848 3.567 183.429 o
-1 9 12 39.806 37.767 5.848 65.220 o
-1 10 1 1886.740 2006.220 47.118 0.431 o
-1 10 2 1993.880 2058.370 57.416 0.344 o
-1 10 3 38.925 39.785 2.689 257.782 o
-1 10 4 387.899 396.455 8.423 11.279 o
-1 10 5 475.682 501.974 10.921 7.148 o
-1 10 6 20.296 19.130 2.135 453.440 o
-1 10 7 24.006 29.681 2.971 240.619 o
-1 10 8 21.279 17.794 2.868 265.419 o
-1 10 9 200.834 205.959 7.393 25.288 o
-1 10 10 0.069 2.034 2.481 381.759 o
-1 10 11 105.206 106.891 8.289 29.453 o
-1 11 1 5.179 4.672 4.537 113.818 o
-1 11 2 298.353 312.984 14.657 7.878 o
-1 11 3 10.030 8.425 1.527 923.652 o
-1 11 4 74.944 76.946 8.212 32.032 o
-1 11 5 228.591 232.057 7.457 22.502 o
-1 11 6 414.864 405.883 10.984 8.610 o
-1 11 7 694.849 702.999 23.011 2.451 o
-1 11 8 256.930 264.053 9.904 14.709 o
-1 11 9 348.341 353.251 18.827 5.057 o
-1 11 10 0.110 -0.062 3.115 242.577 o
-1 12 1 153.216 167.304 18.562 6.389 o
-1 12 2 152.278 151.650 9.995 19.275 o
-1 12 3 654.782 696.252 22.508 2.607 o
-1 12 4 176.573 160.812 16.301 8.017 o
-1 12 5 877.198 877.859 21.654 2.051 o
-1 12 6 450.691 457.459 21.040 3.756 o
-1 12 7 39.515 40.840 5.603 70.575 o
-1 12 8 234.980 232.013 10.718 14.211 o
-1 12 9 117.418 121.061 8.071 29.777 o
-1 13 1 1184.840 1216.920 35.508 0.936 o
-1 13 2 613.854 644.184 33.704 1.589 o
-1 13 3 274.111 283.286 22.937 3.945 o
-1 13 4 1.400 3.484 5.374 81.418 o
-1 13 5 104.789 127.393 12.126 14.748 o
-1 13 6 19.334 15.988 7.593 40.439 o
-1 13 7 11.295 10.186 5.437 78.931 o
-1 13 8 1.016 3.221 6.729 51.955 o
-1 14 1 261.851 296.504 18.769 5.592 o
-1 14 2 282.258 300.087 19.670 5.085 o
-1 14 3 574.554 596.056 22.409 2.930 o
-1 14 4 15.137 14.044 8.327 33.751 o
-1 14 5 66.306 84.008 10.790 19.296 o
-1 14 6 11.181 59.751 31.310 2.398 o
-1 15 1 2.450 3.736 8.053 36.264 o
-1 15 2 409.016 613.284 147.689 0.107 o
0 0 2 6.918 6.441 0.815 2935.150 o
0 0 4 277.600 279.964 12.065 10.864 o
0 0 6 108.516 101.378 8.108 30.558 o
0 0 8 1081.160 1092.820 34.840 1.047 o
0 0 10 137.602 152.355 11.860 14.684 o
0 0 12 441.420 421.589 45.903 1.034 o
0 0 14 131.974 145.451 25.384 3.553 o
0 1 2 234.601 246.627 3.571 35.956 o
0 1 3 8027.960 9945.670 222.330 0.021 o
0 1 4 2108.930 2075.960 21.794 0.546 o
0 1 5 3812.530 3873.490 59.062 0.145 o
0 1 6 958.287 945.460 16.370 2.202 o
0 1 7 4.417 4.928 1.208 1525.240 o
0 1 8 129.208 123.182 5.085 56.441 o
0 1 9 2619.550 2588.240 53.403 0.268 o
0 1 10 89.274 98.257 8.354 29.986 o
0 1 11 195.566 214.150 11.937 13.030 o
0 1 12 172.242 171.893 10.370 17.349 o
0 1 13 442.000 473.432 39.375 1.357 o
0 1 14 617.822 649.133 29.067 1.969 o
0 1 15 26.355 29.094 7.954 36.601 o
0 2 0 5302.810 5922.400 210.307 0.033 o
0 2 1 469.289 476.840 7.875 9.005 o
0 2 2 5669.240 6667.110 122.516 0.051 o
0 2 3 3861.540 3869.040 77.843 0.124 o
0 2 4 2905.030 2899.470 42.852 0.257 o
0 2 5 611.012 599.596 7.019 6.244 o
0 2 6 218.198 222.132 3.087 43.273 o
0 2 7 1850.520 1810.870 25.885 0.651 o
0 2 8 86.398 89.996 3.979 99.123 o
0 2 9 1449.540 1438.470 23.997 0.979 o
0 2 10 0.823 0.672 1.484 1063.780 o
0 2 11 521.610 539.790 20.165 3.593 o
0 2 12 0.619 7.155 5.052 92.063 o
0 2 13 73.651 74.896 9.913 22.614 o
0 2 14 335.068 375.012 25.566 3.082 o
0 2 15 8.565 16.392 7.925 37.312 o
0 3 1 5439.980 5793.230 197.355 0.036 o
0 3 2 5334.600 5577.180 112.833 0.062 o
0 3 3 832.104 835.019 9.084 3.387 o
0 3 4 1351.360 1292.160 15.180 1.320 o
0 3 5 897.495 873.481 11.073 2.871 o
0 3 6 79.400 86.730 4.013 101.933 o
0 3 7 1014.980 1015.000 12.191 2.232 o
0 3 8 170.434 167.625 4.463 49.832 o
0 3 9 59.664 67.402 4.220 106.686 o
0 3 10 162.000 165.845 5.753 40.212 o
0 3 11 118.841 113.864 4.449 70.524 o
0 3 12 57.123 49.309 9.176 26.878 o
0 3 13 251.753 248.877 14.735 8.554 o
0 3 14 88.260 114.584 12.274 14.692 o
0 3 15 90.032 101.829 10.818 18.677 o
0 4 0 8002.740 7740.680 183.879 0.027 o
0 4 1 632.088 624.607 13.807 4.338 o
0 4 2 5304.280 5704.410 144.907 0.050 o
0 4 3 956.160 969.188 12.501 2.431 o
0 4 4 2497.450 2475.140 33.829 0.360 o
0 4 5 161.851 163.543 3.110 67.538 o
0 4 6 120.069 122.352 5.587 51.620 o
0 4 7 0.044 2.802 1.343 1293.880 o
0 4 8 16.802 30.141 2.777 279.764 o
0 4 9 123.959 123.206 3.148 94.357 o
0 4 10 64.328 73.331 4.415 96.481 o
0 4 11 230.357 229.276 9.717 16.401 o
0 4 12 99.668 100.678 6.599 43.873 o
0 4 13 236.032 245.005 19.571 5.400 o
0 4 14 54.759 53.575 9.988 22.829 o
0 5 1 2800.200 2831.290 51.592 0.247 o
0 5 2 2074.010 2048.380 25.794 0.537 o
0 5 3 6973.740 7211.700 100.684 0.044 o
0 5 4 1308.090 1340.890 15.837 1.326 o
0 5 5 112.319 122.034 5.345 56.308 o
0 5 6 100.645 102.300 3.449 105.902 o
0 5 7 402.652 400.514 6.950 12.141 o
0 5 8 810.206 822.437 12.002 3.227 o
0 5 9 10.195 11.771 2.062 522.252 o
0 5 10 189.578 186.111 4.908 40.907 o
0 5 11 190.950 189.447 7.272 27.049 o
0 5 12 29.714 31.670 5.160 84.469 o
0 5 13 18.087 27.248 7.606 40.202 o
0 5 14 0.071 4.795 5.859 68.522 o
0 6 0 779.135 763.189 21.179 2.408 o
0 6 1 221.674 217.142 6.170 28.294 o
0 6 2 2950.670 3027.140 51.520 0.227 o
0 6 3 318.425 310.609 8.196 14.894 o
0 6 4 305.384 318.499 5.526 19.942 o
0 6 5 4.581 3.407 1.733 763.920 o
0 6 6 3227.520 3286.750 44.620 0.211 o
0 6 7 127.386 130.092 3.950 74.239 o
0 6 8 1119.940 1152.270 16.625 1.683 o
0 6 9 1114.300 1095.030 20.308 1.580 o
0 6 10 96.712 98.069 4.510 78.678 o
0 6 11 210.354 188.884 7.190 26.049 o
0 6 12 1.415 1.171 3.252 222.182 o
0 6 13 43.044 45.202 7.561 39.586 o
0 6 14 256.795 300.523 27.186 2.918 o
0 7 1 2836.780 2898.790 40.892 0.268 o
0 7 2 348.005 355.129 10.302 10.827 o
0 7 3 1095.220 1085.670 20.381 1.609 o
0 7 4 119.043 121.455 5.080 58.882 o
0 7 5 1108.900 1112.870 14.474 1.822 o
0 7 6 11.144 12.611 2.177 468.223 o
0 7 7 76.546 90.009 5.217 69.083 o
0 7 8 1332.140 1337.790 19.428 1.216 o
0 7 9 414.675 429.614 9.039 9.802 o
0 7 10 431.857 425.665 8.840 9.641 o
0 7 11 183.019 189.467 7.656 25.874 o
0 7 12 217.231 216.961 11.454 13.439 o
0 7 13 8.490 7.031 4.553 112.598 o
0 8 0 182.535 198.701 13.284 11.221 o
0 8 1 80.423 82.015 5.773 58.584 o
0 8 2 243.934 251.828 7.949 19.720 o
0 8 3 698.689 722.036 13.434 3.782 o
0 8 4 121.763 124.928 3.641 83.785 o
0 8 5 2461.560 2567.010 38.369 0.341 o
0 8 6 265.609 275.772 5.985 23.005 o
0 8 7 0.251 0.725 1.657 855.698 o
0 8 8 49.600 56.928 3.619 145.351 o
0 8 9 25.314 26.058 3.396 188.802 o
0 8 10 97.643 103.053 7.066 39.276 o
0 8 11 26.131 18.909 4.825 97.627 o
0 8 12 5.205 4.017 3.408 201.154 o
0 8 13 360.110 346.261 15.274 6.768 o
0 9 1 720.144 801.404 21.173 2.499 o
0 9 2 323.106 323.338 5.972 18.009 o
0 9 3 325.072 322.259 6.963 16.338 o
0 9 4 219.817 244.024 10.028 15.819 o
0 9 5 57.671 57.488 5.163 77.527 o
0 9 6 1.032 1.090 1.609 903.802 o
0 9 7 1.495 1.743 1.862 673.786 o
0 9 8 320.616 338.611 10.195 11.713 o
0 9 9 7.790 7.411 2.732 308.579 o
0 9 10 463.553 459.443 19.098 4.232 o
0 9 11 198.996 200.908 9.943 17.277 o
0 9 12 73.011 70.385 6.825 45.155 o
0 10 0 18.163 14.095 7.253 44.331 o
0 10 1 870.684 875.331 33.167 1.329 o
0 10 2 4.409 4.375 1.468 1053.220 o
0 10 3 32.875 61.241 12.997 13.757 o
0 10 4 93.898 98.013 5.081 67.140 o
0 10 5 0.878 -0.032 2.070 548.377 o
0 10 6 31.682 31.760 2.438 323.442 o
0 10 7 46.491 49.667 3.147 187.561 o
0 10 8 595.595 598.677 11.562 5.228 o
0 10 9 232.387 230.427 7.638 21.765 o
0 10 10 2.204 2.909 2.879 282.614 o
0 10 11 50.812 45.467 6.487 52.454 o
0 11 1 1006.880 1045.280 42.490 0.866 o
0 11 2 22.442 31.256 8.500 32.166 o
0 11 3 143.764 137.871 8.018 28.107 o
0 11 4 825.105 869.843 28.589 1.635 o
0 11 5 6.520 6.958 3.197 227.315 o
0 11 6 32.457 35.749 4.484 109.120 o
0 11 7 37.735 39.249 7.859 37.016 o
0 11 8 175.409 179.181 8.804 21.982 o
0 11 9 250.916 255.045 10.184 14.491 o
0 11 10 66.117 75.593 6.909 44.506 o
0 12 0 1057.240 1178.820 45.065 0.762 o
0 12 1 106.828 122.826 13.188 12.626 o
0 12 2 182.048 199.052 13.251 11.273 o
0 12 3 197.141 227.984 16.074 7.883 o
0 12 4 236.116 213.447 10.106 15.625 o
0 12 5 382.069 379.212 10.681 9.598 o
0 12 6 92.997 107.557 6.627 43.901 o
0 12 7 13.246 11.960 4.744 103.093 o
0 12 8 165.391 187.284 9.425 20.093 o
0 12 9 47.285 53.664 7.884 36.217 o
0 13 1 5.819 8.389 5.658 73.224 o
0 13 2 42.713 53.253 8.907 28.753 o
0 13 3 231.871 240.303 12.097 11.925 o
0 13 4 5.982 11.188 7.270 44.401 o
0 13 5 133.487 157.322 14.213 10.632 o
0 13 6 135.478 147.280 17.446 7.283 o
0 13 7 382.628 415.418 21.601 3.882 o
0 14 0 44.880 50.264 13.598 12.556 o
0 14 1 89.236 111.041 12.080 15.147 o
0 14 2 286.950 310.834 18.658 5.504 o
0 14 3 56.822 76.416 14.333 11.218 o
0 14 4 21.666 23.979 8.295 33.834 o
0 14 5 0.160 1.682 5.448 79.272 o
0 15 1 14.099 13.828 9.211 27.619 o
0 15 2 41.855 65.968 23.326 4.303 o
1 0 2 11893.100 14888.000 328.246 0.009 o
1 0 4 2948.230 2832.510 45.143 0.250 o
1 0 6 1245.960 1264.810 20.842 1.301 o
1 0 8 1096.620 1096.710 19.003 1.661 o
1 0 10 1100.410 1092.500 44.781 0.768 o
1 0 12 171.201 166.899 37.421 1.649 o
1 0 14 100.176 121.310 16.755 8.055 o
1 1 1 2613.770 2608.880 26.593 0.354 o
1 1 2 8506.630 10161.900 144.233 0.026 o
1 1 3 1620.980 1582.630 16.446 0.930 o
1 1 4 90.410 91.186 2.042 186.821 o
1 1 5 175.098 179.774 2.824 62.711 o
1 1 6 2827.180 2824.680 36.150 0.285 o
1 1 7 597.811 580.596 7.364 6.431 o
1 1 8 1304.860 1299.310 17.164 1.321 o
1 1 9 32.256 33.757 5.322 79.186 o
1 1 10 120.372 115.193 6.750 39.582 o
1 1 11 46.978 57.690 7.912 35.908 o
1 1 12 0.434 4.460 4.278 128.409 o
1 1 13 140.487 154.907 15.057 9.526 o
1 1 14 37.770 44.941 9.074 27.917 o
1 2 0 4.042 7.309 0.738 3667.190 o
1 2 1 6063.840 6941.140 173.699 0.036 o
1 2 2 39.987 41.631 1.334 620.978 o
1 2 3 11802.400 14727.200 235.566 0.012 o
1 2 4 687.056 691.396 7.603 4.926 o
1 2 5 768.663 778.564 9.006 3.873 o
1 2 6 16.466 21.456 2.369 382.025 o
1 2 7 293.175 286.633 7.097 18.413 o
1 2 8 560.079 549.619 8.902 6.625 o
1 2 9 97.155 98.270 4.013 91.422 o
1 2 10 132.075 127.269 4.744 60.152 o
1 2 11 179.754 163.214 10.302 17.445 o
1 2 12 44.807 62.374 11.452 17.551 o
1 2 13 428.175 455.847 20.012 4.113 o
1 2 14 439.930 434.880 21.727 3.652 o
1 3 0 4664.150 5053.190 131.550 0.063 o
1 3 1 2825.620 2835.250 31.005 0.297 o
1 3 2 2240.530 2259.170 38.254 0.402 o
1 3 3 3.825 3.139 1.040 2054.930 o
1 3 4 12.987 14.938 1.580 824.624 o
1 3 5 818.173 824.333 9.972 3.395 o
1 3 6 4114.630 4156.060 54.408 0.133 o
1 3 7 713.894 720.960 16.154 3.292 o
1 3 8 1029.020 1013.620 14.942 2.056 o
1 3 9 287.844 286.548 5.951 21.199 o
1 3 10 4.438 5.247 2.461 383.021 o
1 3 11 346.613 325.215 9.632 11.925 o
1 3 12 157.426 131.377 8.150 26.834 o
1 3 13 21.411 26.376 8.095 35.484 o
1 3 14 64.702 62.785 11.158 18.250 o
1 4 0 586.995 559.862 7.257 6.726 o
1 4 1 542.317 540.468 7.130 7.532 o
1 4 2 888.417 903.120 11.573 2.812 o
1 4 3 7.012 9.164 1.273 1318.800 o
1 4 4 1275.060 1297.680 16.309 1.379 o
1 4 5 2395.400 2461.260 30.709 0.390 o
1 4 6 29.149 31.384 2.053 434.190 o
1 4 7 920.986 932.103 14.603 2.436 o
1 4 8 264.224 262.108 5.148 26.038 o
1 4 9 589.143 573.955 12.192 5.205 o
1 4 10 286.597 285.534 6.539 19.983 o
1 4 11 14.342 14.375 3.443 192.268 o
1 4 12 411.125 378.921 12.761 7.659 o
1 4 13 259.788 295.724 13.797 9.116 o
1 4 14 24.580 18.905 8.307 33.728 o
1 5 0 360.502 377.384 6.893 13.947 o
1 5 1 13.824 13.873 0.747 2542.850 o
1 5 2 1935.330 1934.590 21.582 0.631 o
1 5 3 624.191 656.672 10.589 5.007 o
1 5 4 252.468 269.340 5.911 24.440 o
1 5 5 541.519 526.109 11.915 5.905 o
1 5 6 74.647 77.026 3.082 151.659 o
1 5 7 1108.020 1114.210 15.329 1.787 o
1 5 8 466.927 473.236 10.181 7.827 o
1 5 9 43.700 44.526 2.771 235.562 o
1 5 10 161.160 164.891 6.183 37.122 o
1 5 11 36.437 34.880 4.953 89.922 o
1 5 12 244.148 234.237 14.042 9.383 o
1 5 13 57.491 70.569 8.664 29.692 o
1 5 14 97.730 112.771 13.109 12.900 o
1 6 0 1088.270 1083.460 18.057 1.727 o
1 6 1 130.864 127.215 2.972 93.183 o
1 6 2 1321.670 1313.640 23.108 1.144 o
1 6 3 23.847 26.210 1.968 494.705 o
1 6 4 1038.540 1001.540 12.611 2.170 o
1 6 5 0.373 1.080 1.402 1192.540 o
1 6 6 468.420 474.097 7.743 9.120 o
1 6 7 12.375 13.035 2.030 529.934 o
1 6 8 98.439 102.621 5.605 56.740 o
1 6 9 0.047 0.882 1.715 799.110 o
1 6 10 11.156 10.807 2.808 288.847 o
1 6 11 10.631 7.905 3.568 181.677 o
1 6 12 163.143 177.696 13.352 11.474 o
1 6 13 80.500 95.583 14.655 10.586 o
1 7 0 173.204 172.345 10.418 17.191 o
1 7 1 4.050 4.593 1.525 979.380 o
1 7 2 76.846 83.042 3.779 113.077 o
1 7 3 357.333 368.136 5.480 15.910 o
1 7 4 322.941 330.613 5.443 18.682 o
1 7 5 93.808 99.780 3.773 99.865 o
1 7 6 234.514 231.873 5.131 30.593 o
1 7 7 223.376 233.932 6.371 26.623 o
1 7 8 73.362 82.558 4.276 96.283 o
1 7 9 1111.390 1137.750 30.537 1.157 o
1 7 10 22.351 34.969 4.481 111.676 o
1 7 11 1239.520 1209.770 27.353 1.135 o
1 7 12 1.697 2.321 3.608 180.360 o
1 7 13 367.722 394.253 21.785 3.905 o
1 8 0 262.691 270.570 10.171 13.994 o
1 8 1 451.370 469.649 12.986 6.606 o
1 8 2 358.992 359.877 7.740 13.315 o
1 8 3 835.212 849.521 14.159 2.860 o
1 8 4 1002.300 999.823 18.535 1.921 o
1 8 5 2533.290 2600.320 35.460 0.339 o
1 8 6 309.689 313.350 6.593 17.887 o
1 8 7 1690.000 1821.490 48.220 0.475 o
1 8 8 317.502 327.417 7.641 15.479 o
1 8 9 28.324 27.941 3.579 169.242 o
1 8 10 106.112 111.455 4.902 65.990 o
1 8 11 36.294 29.248 5.866 65.562 o
1 8 12 43.620 35.106 6.097 60.027 o
1 9 0 2360.760 2396.970 52.614 0.307 o
1 9 1 355.421 344.429 12.789 8.538 o
1 9 2 1228.890 1238.090 19.433 1.378 o
1 9 3 352.023 376.668 14.420 7.233 o
1 9 4 1125.770 1150.390 19.380 1.565 o
1 9 5 152.878 152.590 7.991 27.283 o
1 9 6 382.314 397.851 7.959 11.837 o
1 9 7 20.863 21.194 3.248 209.485 o
1 9 8 53.715 61.472 4.050 117.924 o
1 9 9 26.128 22.028 3.598 170.142 o
1 9 10 4.568 1.946 2.779 302.144 o
1 9 11 115.172 132.491 10.683 18.313 o
1 10 0 257.803 309.507 28.529 2.665 o
1 10 1 141.580 144.466 15.088 9.519 o
1 10 2 677.259 665.708 15.640 3.640 o
1 10 3 1209.590 1246.710 21.664 1.323 o
1 10 4 845.629 864.676 20.845 2.190 o
1 10 5 12.125 13.868 3.541 183.031 o
1 10 6 294.376 273.143 10.714 12.365 o
1 10 7 66.136 69.275 3.598 132.040 o
1 10 8 12.722 18.114 3.515 184.626 o
1 10 9 141.867 145.286 5.765 44.403 o
1 10 10 103.766 105.232 6.030 49.782 o
1 10 11 30.470 26.534 6.045 62.430 o
1 11 0 3.484 13.326 5.438 79.222 o
1 11 1 7.831 8.896 5.259 84.556 o
1 11 2 168.847 191.516 12.215 13.172 o
1 11 3 81.386 79.334 5.606 61.559 o
1 11 4 25.559 18.157 3.736 159.505 o
1 11 5 23.517 28.411 4.119 131.638 o
1 11 6 72.253 90.576 5.940 56.401 o
1 11 7 89.632 96.317 7.025 40.589 o
1 11 8 74.316 87.632 6.557 47.544 o
1 11 9 410.727 446.526 17.809 4.926 o
1 11 10 20.898 17.081 5.166 86.209 o
1 12 0 115.919 144.414 17.419 7.382 o
1 12 1 15.066 20.319 7.220 44.739 o
1 12 2 387.009 410.443 18.215 4.983 o
1 12 3 15.905 9.347 3.069 240.594 o
1 12 4 43.250 39.050 4.553 102.978 o
1 12 5 277.451 271.925 9.492 14.730 o
1 12 6 64.411 71.234 6.411 51.262 o
1 12 7 836.765 820.465 24.508 1.945 o
1 12 8 239.570 234.051 9.813 15.836 o
1 12 9 1.534 0.374 8.981 29.175 o
1 13 0 370.286 364.080 15.909 6.265 o
1 13 1 77.700 88.235 12.724 13.945 o
1 13 2 418.336 428.610 20.521 4.051 o
1 13 3 494.171 532.248 25.158 2.729 o
1 13 4 261.343 264.667 18.644 5.727 o
1 13 5 129.051 138.242 11.513 15.738 o
1 13 6 98.091 123.508 14.539 10.567 o
1 13 7 67.651 64.341 15.358 9.781 o
1 14 0 30.155 33.097 12.005 16.187 o
1 14 1 723.173 795.556 30.964 1.620 o
1 14 2 0.143 4.014 7.867 38.017 o
1 14 3 680.676 721.141 36.513 1.337 o
1 14 4 150.797 169.458 13.919 10.830 o
1 14 5 97.856 94.611 14.489 10.727 o
1 15 0 51.532 44.316 10.068 22.595 o
1 15 1 15.005 17.118 7.674 39.670 o
2 0 0 27375.000 34631.400 977.056 0.001 o
2 0 2 99276.300 116863.000 4850.440 0.000 o
2 0 4 2203.130 2149.710 35.179 0.436 o
2 0 6 81.060 79.081 3.199 138.507 o
2 0 8 5.320 5.934 2.161 492.972 o
2 0 10 260.783 251.199 9.338 15.868 o
2 0 12 720.829 706.165 79.083 0.351 o
2 0 14 12.792 7.639 12.629 14.733 o
2 1 0 55.478 56.873 1.712 364.787 o
2 1 1 724.271 719.112 7.342 4.562 o
2 1 2 3.841 4.551 1.103 1824.400 o
2 1 3 3068.260 2991.590 34.942 0.254 o
2 1 4 1083.530 1062.460 11.765 2.036 o
2 1 5 2282.630 2289.380 27.591 0.443 o
2 1 6 309.388 309.181 4.978 21.010 o
2 1 7 783.696 778.697 10.115 3.663 o
2 1 8 203.270 204.281 4.271 41.253 o
2 1 9 613.594 602.078 8.786 5.774 o
2 1 10 13.895 9.166 2.569 340.496 o
2 1 11 627.466 522.306 24.009 2.649 o
2 1 12 11.788 12.845 5.847 68.251 o
2 1 13 209.265 229.379 17.688 6.605 o
2 1 14 146.121 159.093 15.238 9.268 o
2 2 0 300.229 287.315 3.585 25.338 o
2 2 1 81.596 81.795 1.936 219.884 o
2 2 2 22.831 23.971 1.484 782.959 o
2 2 3 105.635 103.687 2.513 135.474 o
2 2 4 19.309 22.166 2.574 323.491 o
2 2 5 1665.580 1672.320 19.909 0.833 o
2 2 6 159.737 152.261 3.498 65.544 o
2 2 7 306.713 302.286 5.252 20.904 o
2 2 8 585.613 591.251 8.982 6.071 o
2 2 9 479.502 469.664 7.493 9.081 o
2 2 10 8.022 8.062 1.637 824.877 o
2 2 11 1233.890 1127.120 31.084 1.058 o
2 2 12 20.456 16.131 3.033 240.397 o
2 2 13 74.672 110.003 19.913 5.823 o
2 2 14 8.594 2.300 6.186 61.301 o
2 3 0 611.537 601.409 6.545 6.335 o
2 3 1 2267.940 2261.520 25.360 0.460 o
2 3 2 11.792 11.501 1.236 1296.130 o
2 3 3 61.783 65.842 2.059 273.443 o
2 3 4 1075.360 1031.400 12.182 2.070 o
2 3 5 231.519 233.145 5.186 30.629 o
2 3 6 315.177 304.629 5.921 19.044 o
2 3 7 803.697 792.655 11.067 3.423 o
2 3 8 21.909 30.275 3.091 225.482 o
2 3 9 508.169 479.416 10.521 7.070 o
2 3 10 6.565 5.217 1.532 953.259 o
2 3 11 47.574 45.167 5.522 71.179 o
2 3 12 63.795 70.947 9.846 23.146 o
2 3 13 67.801 91.460 12.639 14.196 o
2 3 14 6.135 7.415 6.452 56.356 o
2 4 0 4269.410 4168.370 50.842 0.130 o
2 4 1 0.282 0.645 0.833 3360.170 o
2 4 2 6361.500 6340.010 85.954 0.056 o
2 4 3 125.109 127.743 3.032 95.076 o
2 4 4 55.761 60.290 3.192 169.817 o
2 4 5 108.485 114.409 3.004 111.123 o
2 4 6 14.075 15.036 2.136 475.242 o
2 4 7 2.768 3.643 1.813 704.489 o
2 4 8 421.994 406.677 8.917 9.979 o
2 4 9 140.142 149.202 7.782 29.286 o
2 4 10 41.898 41.098 2.827 233.172 o
2 4 11 51.796 50.973 3.730 138.773 o
2 4 12 124.913 122.519 6.908 37.451 o
2 4 13 3.692 7.645 7.885 37.804 o
2 5 0 4293.610 4251.990 52.833 0.126 o
2 5 1 3667.970 3614.820 44.135 0.174 o
2 5 2 366.575 358.195 5.097 16.152 o
2 5 3 2552.630 2564.310 31.608 0.352 o
2 5 4 1880.260 1869.550 23.311 0.651 o
2 5 5 1597.940 1596.340 20.960 0.882 o
2 5 6 202.923 214.137 4.901 36.801 o
2 5 7 5.937 8.172 2.101 517.338 o
2 5 8 19.660 17.444 2.473 351.167 o
2 5 9 374.358 361.500 7.554 13.012 o
2 5 10 327.984 315.163 8.805 13.617 o
2 5 11 22.821 24.430 4.950 92.984 o
2 5 12 234.263 229.445 11.388 13.085 o
2 5 13 35.735 38.813 7.451 41.136 o
2 6 0 539.729 529.141 7.961 7.359 o
2 6 1 11.114 12.847 1.485 943.780 o
2 6 2 2624.950 2702.700 57.081 0.251 o
2 6 3 134.689 143.994 3.663 73.920 o
2 6 4 483.303 488.061 7.361 8.896 o
2 6 5 7.902 11.354 2.334 416.616 o
2 6 6 1120.120 1142.140 16.870 1.681 o
2 6 7 137.155 141.859 4.618 58.867 o
2 6 8 1644.770 1651.230 24.496 0.793 o
2 6 9 420.721 425.858 10.443 8.733 o
2 6 10 649.746 650.477 13.583 4.208 o
2 6 11 388.108 397.910 14.718 6.634 o
2 6 12 34.898 28.356 5.485 74.757 o
2 6 13 173.643 181.185 14.190 10.200 o
2 7 0 496.520 464.578 9.512 7.801 o
2 7 1 3312.990 3192.640 39.264 0.217 o
2 7 2 378.722 375.970 5.584 14.700 o
2 7 3 1269.780 1298.550 16.895 1.369 o
2 7 4 34.889 46.723 3.078 207.489 o
2 7 5 412.565 404.279 7.930 10.994 o
2 7 6 38.408 43.402 3.519 163.971 o
2 7 7 282.332 292.852 7.338 18.293 o
2 7 8 115.264 115.363 5.612 52.687 o
2 7 9 124.210 122.309 4.976 59.189 o
2 7 10 340.130 330.549 9.406 12.287 o
2 7 11 555.130 548.093 16.480 4.327 o
2 7 12 166.358 166.286 10.075 18.408 o
2 8 0 897.018 899.423 14.568 2.552 o
2 8 1 922.767 929.665 14.151 2.468 o
2 8 2 472.166 465.216 9.257 8.304 o
2 8 3 486.175 468.916 9.692 7.832 o
2 8 4 111.099 114.307 3.951 83.694 o
2 8 5 499.792 509.897 8.402 7.929 o
2 8 6 134.325 133.267 4.944 56.159 o
2 8 7 109.893 125.716 6.112 46.606 o
2 8 8 227.256 238.031 7.096 23.586 o
2 8 9 48.546 53.480 6.046 59.635 o
2 8 10 0.265 -0.002 2.083 542.246 o
2 8 11 44.272 59.758 6.573 51.124 o
2 8 12 54.133 74.879 8.197 33.010 o
2 9 0 17.833 19.268 2.725 294.852 o
2 9 1 438.758 434.156 8.649 9.549 o
2 9 2 66.805 70.575 5.904 59.062 o
2 9 3 548.759 558.168 11.407 5.861 o
2 9 4 550.705 551.462 10.991 6.015 o
2 9 5 364.649 349.990 9.449 11.400 o
2 9 6 408.718 409.277 9.603 9.695 o
2 9 7 108.388 108.444 5.372 57.971 o
2 9 8 22.386 21.478 3.684 164.435 o
2 9 9 5.784 2.705 2.765 304.305 o
2 9 10 126.781 123.302 6.005 45.669 o
2 9 11 47.399 57.242 6.722 48.890 o
2 10 0 8.396 10.358 5.006 93.163 o
2 10 1 729.113 718.055 21.067 2.588 o
2 10 2 20.192 24.054 3.321 200.510 o
2 10 3 514.642 534.959 16.378 4.607 o
2 10 4 8.426 8.445 3.035 250.523 o
2 10 5 113.523 131.157 7.624 32.605 o
2 10 6 224.850 221.421 9.157 18.052 o
2 10 7 10.694 7.878 2.582 341.487 o
2 10 8 41.523 43.410 4.832 92.293 o
2 10 9 0.293 0.433 2.346 427.142 o
2 10 10 192.957 183.202 8.360 22.683 o
2 11 0 284.989 298.916 13.227 9.350 o
2 11 1 470.409 439.182 30.450 2.107 o
2 11 2 14.021 16.451 2.924 262.826 o
2 11 3 1489.740 1431.400 42.796 0.632 o
2 11 4 572.883 551.429 13.579 5.014 o
2 11 5 6.058 6.397 3.757 165.354 o
2 11 6 172.087 185.223 7.845 25.852 o
2 11 7 29.653 36.156 7.414 41.804 o
2 11 8 0.080 2.644 4.329 125.474 o
2 11 9 1.336 6.351 5.034 92.701 o
2 12 0 223.761 226.561 12.945 10.973 o
2 12 1 64.171 77.617 10.767 19.453 o
2 12 2 777.987 830.324 24.498 2.031 o
2 12 3 69.408 68.254 6.164 54.584 o
2 12 4 58.666 64.898 5.699 64.386 o
2 12 5 293.348 294.524 17.169 6.299 o
2 12 6 375.576 374.426 14.578 6.928 o
2 12 7 11.670 14.119 4.918 96.044 o
2 12 8 36.967 41.397 5.656 69.586 o
2 13 0 10.079 13.307 6.967 48.221 o
2 13 1 101.934 124.252 11.466 16.414 o
2 13 2 4.321 2.045 4.839 100.236 o
2 13 3 48.989 54.052 9.532 25.089 o
2 13 4 4.805 11.227 6.071 63.608 o
2 13 5 80.519 103.340 14.131 11.333 o
2 13 6 1.378 6.472 8.147 35.435 o
2 14 0 52.552 53.815 10.154 22.140 o
2 14 1 0.537 3.654 7.595 40.791 o
2 14 2 313.066 338.278 20.752 4.486 o
2 14 3 44.155 61.420 9.664 24.451 o
2 14 4 58.290 71.906 11.036 18.663 o
3 0 0 5114.220 4848.080 84.593 0.081 o
3 0 2 87.364 86.366 3.565 114.673 o
3 0 4 5115.290 4975.810 94.249 0.075 o
3 0 6 0.745 -0.262 1.967 607.195 o
3 0 8 8.963 9.128 3.077 243.454 o
3 0 10 208.287 179.660 8.451 21.699 o
3 0 12 131.495 122.213 15.946 8.704 o
3 1 0 1099.420 1042.110 11.456 2.036 o
3 1 1 5059.460 4836.190 61.432 0.093 o
3 1 2 6722.390 6601.780 89.574 0.050 o
3 1 3 0.419 2.426 1.169 1701.950 o
3 1 4 1624.090 1572.930 19.322 0.895 o
3 1 5 15.020 17.918 2.116 477.116 o
3 1 6 526.949 526.496 8.052 7.532 o
3 1 7 114.759 118.278 3.793 84.969 o
3 1 8 704.303 712.992 10.930 4.186 o
3 1 9 37.216 37.652 2.967 223.024 o
3 1 10 351.122 319.980 11.412 9.990 o
3 1 11 4.520 3.088 2.107 521.733 o
3 1 12 2.946 1.990 4.628 109.655 o
3 1 13 7.723 4.741 5.920 66.904 o
3 2 0 47.638 52.045 1.702 413.175 o
3 2 1 6743.760 6550.930 88.724 0.051 o
3 2 2 51.441 56.799 1.682 388.797 o
3 2 3 83.106 77.885 2.110 207.157 o
3 2 4 31.336 35.298 1.975 444.197 o
3 2 5 1805.760 1771.050 22.221 0.712 o
3 2 6 122.046 122.781 3.771 81.357 o
3 2 7 135.568 140.899 3.913 70.008 o
3 2 8 114.399 116.424 4.469 71.115 o
3 2 9 32.507 35.627 3.194 201.779 o
3 2 10 58.168 56.026 3.566 143.466 o
3 2 11 131.770 105.316 9.049 24.331 o
3 2 12 39.668 39.254 7.837 37.154 o
3 2 13 231.896 241.776 16.766 7.082 o
3 3 0 20.584 24.872 2.310 387.359 o
3 3 1 399.026 386.067 5.166 14.080 o
3 3 2 490.131 495.793 6.098 9.278 o
3 3 3 6.777 5.295 1.189 1530.220 o
3 3 4 1295.060 1301.650 16.441 1.349 o
3 3 5 332.783 336.448 5.798 17.441 o
3 3 6 473.174 478.853 7.374 9.178 o
3 3 7 164.624 175.926 5.047 44.882 o
3 3 8 1365.020 1365.660 20.316 1.151 o
3 3 9 599.656 591.090 10.253 5.580 o
3 3 10 144.390 140.931 4.680 56.407 o
3 3 11 90.519 78.600 5.507 61.829 o
3 3 12 92.931 79.642 14.792 10.375 o
3 3 13 55.460 63.616 9.956 22.873 o
3 4 0 724.315 708.063 8.385 4.460 o
3 4 1 53.424 56.787 2.670 224.293 o
3 4 2 26.804 28.789 1.976 474.892 o
3 4 3 761.585 771.396 10.228 3.786 o
3 4 4 2189.940 2209.440 28.068 0.472 o
3 4 5 327.442 334.236 7.962 14.511 o
3 4 6 272.130 269.888 5.915 22.933 o
3 4 7 595.533 588.221 9.887 5.733 o
3 4 8 4.026 3.374 2.057 547.371 o
3 4 9 770.382 769.772 13.331 3.353 o
3 4 10 110.249 106.580 5.427 56.966 o
3 4 11 81.079 72.400 10.692 19.494 o
3 4 12 84.635 83.230 6.629 45.886 o
3 4 13 31.210 28.010 10.724 20.250 o
3 5 0 111.927 113.851 2.903 111.959 o
3 5 1 712.088 703.783 9.328 4.421 o
3 5 2 1368.440 1338.730 16.016 1.257 o
3 5 3 307.601 313.267 5.388 20.227 o
3 5 4 610.553 627.810 9.537 5.494 o
3 5 5 42.400 48.466 2.809 229.809 o
3 5 6 586.971 595.162 9.638 5.852 o
3 5 7 12.608 16.542 2.493 357.552 o
3 5 8 4.447 2.682 2.258 455.570 o
3 5 9 353.182 354.197 15.347 6.749 o
3 5 10 509.784 476.088 10.366 7.140 o
3 5 11 65.754 70.127 6.545 49.316 o
3 5 12 13.208 11.319 4.925 95.785 o
3 5 13 8.107 12.883 7.121 46.211 o
3 6 0 1462.810 1452.040 17.596 1.084 o
3 6 1 124.967 127.263 3.468 85.496 o
3 6 2 891.729 867.768 11.517 2.867 o
3 6 3 758.397 767.345 11.201 3.690 o
3 6 4 8.130 9.689 2.273 439.207 o
3 6 5 53.226 62.563 3.666 138.418 o
3 6 6 1064.180 1053.740 16.402 1.872 o
3 6 7 1.133 0.149 1.772 747.041 o
3 6 8 100.327 94.267 4.814 71.408 o
3 6 9 37.051 36.098 3.686 153.959 o
3 6 10 41.453 36.811 4.558 103.534 o
3 6 11 76.855 78.775 10.980 18.550 o
3 6 12 0.010 1.572 3.546 187.051 o
3 7 0 584.755 580.345 8.040 6.407 o
3 7 1 188.791 199.676 4.126 45.396 o
3 7 2 24.865 26.780 2.234 397.423 o
3 7 3 43.145 46.774 2.658 250.096 o
3 7 4 82.619 88.055 3.620 114.842 o
3 7 5 381.037 377.997 8.135 11.972 o
3 7 6 677.925 660.951 11.864 4.348 o
3 7 7 55.274 58.130 4.575 96.152 o
3 7 8 0.029 3.028 2.300 443.662 o
3 7 9 178.038 180.391 6.723 31.191 o
3 7 10 0.014 0.929 2.757 309.518 o
3 7 11 557.608 567.511 15.375 4.556 o
3 7 12 3.459 4.223 4.606 110.608 o
3 8 0 229.447 211.514 5.035 32.786 o
3 8 1 0.390 1.533 1.226 1554.320 o
3 8 2 7.750 6.948 1.559 909.001 o
3 8 3 49.109 54.580 3.042 192.354 o
3 8 4 0.383 1.662 1.796 727.019 o
3 8 5 760.039 736.549 12.358 3.604 o
3 8 6 311.552 304.508 7.376 16.623 o
3 8 7 1355.620 1372.620 25.661 1.032 o
3 8 8 126.906 126.995 5.998 45.475 o
3 8 9 724.330 699.913 15.387 3.407 o
3 8 10 141.931 141.909 7.640 30.233 o
3 8 11 84.907 107.994 8.493 29.094 o
3 9 0 1415.720 1372.120 24.069 1.024 o
3 9 1 160.844 153.752 6.017 39.078 o
3 9 2 1622.900 1528.640 34.724 0.688 o
3 9 3 170.831 163.285 6.816 32.065 o
3 9 4 582.292 586.615 12.209 5.205 o
3 9 5 58.006 62.650 3.601 139.289 o
3 9 6 933.489 917.572 15.920 2.326 o
3 9 7 340.364 335.567 8.942 12.783 o
3 9 8 18.959 12.504 3.236 214.703 o
3 9 9 8.654 11.027 4.014 144.165 o
3 9 10 140.697 144.806 7.411 31.620 o
3 10 0 1899.020 1851.400 59.447 0.355 o
3 10 1 779.111 762.926 16.735 2.909 o
3 10 2 3.968 5.926 2.829 290.941 o
3 10 3 4.030 7.278 3.202 227.458 o
3 10 4 37.882 40.153 3.431 172.741 o
3 10 5 572.605 558.861 10.327 5.975 o
3 10 6 1230.180 1178.340 29.052 1.103 o
3 10 7 26.654 23.917 3.637 166.057 o
3 10 8 119.002 118.714 6.312 43.753 o
3 10 9 1.364 4.401 3.287 217.084 o
3 10 10 3.010 -4.424 7.811 38.555 o
3 11 0 180.932 164.864 13.161 11.627 o
3 11 1 9.701 4.891 1.661 802.429 o
3 11 2 62.247 65.319 15.023 10.231 o
3 11 3 81.383 74.793 11.992 15.651 o
3 11 4 49.219 42.700 10.474 20.959 o
3 11 5 22.410 21.744 4.669 104.403 o
3 11 6 0.248 1.843 3.499 192.084 o
3 11 7 2.003 1.144 3.669 174.447 o
3 11 8 0.116 0.083 4.043 144.000 o
3 11 9 64.504 2.245 11.226 18.342 o
3 12 0 23.369 19.553 6.883 48.920 o
3 12 1 95.931 122.821 16.353 8.453 o
3 12 2 159.369 152.059 6.932 32.859 o
3 12 3 0.070 -0.198 2.382 414.825 o
3 12 4 620.906 600.835 25.748 2.358 o
3 12 5 12.503 15.172 4.541 112.252 o
3 12 6 5.986 8.876 4.719 105.022 o
3 12 7 209.512 206.220 11.649 13.352 o
3 13 0 419.809 460.126 22.243 3.548 o
3 13 1 303.149 307.558 18.021 5.749 o
3 13 2 258.577 278.371 25.908 3.198 o
3 13 3 1.119 3.615 7.497 41.858 o
3 13 4 194.841 235.398 18.820 5.962 o
3 13 5 327.780 298.483 28.141 2.663 o
3 13 6 282.618 272.214 17.720 6.107 o
3 14 0 11.990 5.325 6.846 49.987 o
3 14 1 330.011 362.504 21.182 4.248 o
3 14 2 0.042 -2.588 5.560 76.129 o
3 14 3 727.628 773.355 34.506 1.402 o
4 0 0 2707.420 2658.450 45.870 0.280 o
4 0 2 3313.470 3223.000 57.518 0.186 o
4 0 4 27953.000 33713.100 1002.220 0.001 o
4 0 6 1567.270 1591.490 29.949 0.768 o
4 0 8 485.248 506.753 13.427 5.927 o
4 0 10 127.526 126.822 7.311 33.956 o
4 0 12 214.086 231.091 27.692 2.899 o
4 1 0 2191.190 2103.070 24.699 0.503 o
4 1 1 8039.910 7679.070 110.281 0.035 o
4 1 2 416.847 392.188 5.772 12.815 o
4 1 3 0.652 2.376 1.266 1451.250 o
4 1 4 77.279 74.751 3.091 149.703 o
4 1 5 1101.220 1088.280 14.648 1.852 o
4 1 6 313.044 311.023 6.184 18.508 o
4 1 7 297.082 302.609 6.739 18.528 o
4 1 8 187.578 185.423 7.361 27.025 o
4 1 9 1480.750 1441.070 22.216 0.990 o
4 1 10 9.595 9.210 2.739 304.903 o
4 1 11 120.131 103.933 5.519 54.086 o
4 1 12 11.034 8.336 8.616 31.608 o
4 1 13 81.614 50.574 17.412 7.627 o
4 2 0 92.457 94.244 2.353 163.668 o
4 2 1 763.452 773.141 9.958 3.805 o
4 2 2 123.435 124.305 2.999 97.926 o
4 2 3 60.140 60.096 3.082 174.332 o
4 2 4 41.564 43.275 2.287 319.065 o
4 2 5 20.062 17.107 2.468 352.163 o
4 2 6 93.100 96.974 3.877 97.626 o
4 2 7 870.963 862.840 13.765 2.756 o
4 2 8 42.312 50.558 3.568 155.405 o
4 2 9 22.354 22.414 3.366 194.669 o
4 2 10 537.698 488.098 10.853 6.533 o
4 2 11 603.393 532.522 19.255 3.514 o
4 2 12 1.439 4.482 6.374 57.876 o
4 2 13 283.567 292.989 40.330 1.383 o
4 3 0 3284.380 3210.630 39.942 0.217 o
4 3 1 401.408 405.812 6.050 12.873 o
4 3 2 302.969 296.933 4.934 21.987 o
4 3 3 95.900 96.795 3.419 111.584 o
4 3 4 12.261 14.711 2.094 498.491 o
4 3 5 939.659 949.443 13.357 2.449 o
4 3 6 295.898 301.896 7.062 17.973 o
4 3 7 110.910 116.733 4.654 68.594 o
4 3 8 152.556 155.719 8.400 25.256 o
4 3 9 307.786 305.926 8.029 15.636 o
4 3 10 251.924 251.319 7.341 20.949 o
4 3 11 39.435 35.870 4.281 116.814 o
4 3 12 24.240 19.969 8.718 30.654 o
4 4 0 207.111 208.227 3.965 42.053 o
4 4 1 2285.950 2282.490 28.984 0.437 o
4 4 2 805.316 791.418 10.951 3.431 o
4 4 3 173.455 166.573 4.052 53.194 o
4 4 4 2571.850 2556.240 34.527 0.340 o
4 4 5 110.912 114.010 4.068 81.113 o
4 4 6 16.927 19.520 2.958 253.515 o
4 4 7 19.534 25.762 2.962 247.982 o
4 4 8 53.296 55.993 3.994 122.067 o
4 4 9 1.050 3.259 2.607 344.876 o
4 4 10 416.534 389.410 9.744 9.628 o
4 4 11 21.817 19.285 5.355 80.154 o
4 4 12 269.673 246.560 19.535 5.292 o
4 5 0 1091.980 1079.730 13.439 1.929 o
4 5 1 2086.240 2072.210 25.965 0.529 o
4 5 2 611.899 604.700 8.535 5.841 o
4 5 3 2760.480 2709.300 36.301 0.299 o
4 5 4 284.501 283.624 5.939 21.542 o
4 5 5 249.798 245.925 6.288 24.374 o
4 5 6 807.645 805.036 13.609 3.098 o
4 5 7 691.288 701.341 12.817 3.978 o
4 5 8 40.462 47.937 4.058 125.932 o
4 5 9 104.232 101.236 5.318 60.350 o
4 5 10 55.465 52.955 4.554 97.617 o
4 5 11 82.729 88.030 6.774 44.168 o
4 5 12 566.673 516.738 19.329 3.659 o
4 6 0 195.579 199.231 4.237 43.340 o
4 6 1 96.696 96.926 3.417 111.099 o
4 6 2 339.760 319.119 5.700 17.675 o
4 6 3 22.537 26.655 2.694 290.620 o
4 6 4 893.226 905.208 13.806 2.616 o
4 6 5 17.387 21.262 2.925 257.803 o
4 6 6 278.078 282.569 6.883 19.772 o
4 6 7 206.553 206.371 6.477 28.761 o
4 6 8 1389.650 1364.830 23.210 1.065 o
4 6 9 0.856 2.050 2.908 277.736 o
4 6 10 289.589 252.745 10.195 13.491 o
4 6 11 160.788 168.253 8.883 22.558 o
4 6 12 635.342 554.956 37.047 1.383 o
4 7 0 293.203 291.594 6.936 18.614 o
4 7 1 980.146 978.040 13.756 2.278 o
4 7 2 10.650 8.463 1.853 642.579 o
4 7 3 1615.000 1617.280 22.826 0.840 o
4 7 4 22.666 25.087 3.298 201.291 o
4 7 5 711.645 690.579 11.338 4.143 o
4 7 6 17.253 17.748 3.374 197.814 o
4 7 7 45.916 45.481 4.203 116.834 o
4 7 8 0.097 -0.261 2.194 488.689 o
4 7 9 30.575 31.688 4.427 112.752 o
4 7 10 89.632 85.575 7.056 40.710 o
4 7 11 117.976 115.596 8.348 28.264 o
4 8 0 7.435 7.856 1.787 702.175 o
4 8 1 1650.460 1601.320 21.946 0.836 o
4 8 2 431.771 408.794 8.198 10.281 o
4 8 3 28.062 35.112 3.524 172.294 o
4 8 4 245.293 242.122 6.343 24.678 o
4 8 5 369.971 363.586 8.665 11.920 o
4 8 6 85.172 92.009 4.557 82.145 o
4 8 7 22.201 20.193 3.540 177.692 o
4 8 8 262.533 255.619 8.127 18.331 o
4 8 9 163.402 162.295 8.048 26.113 o
4 8 10 88.507 90.014 6.570 45.874 o
4 9 0 0.011 3.113 1.577 940.837 o
4 9 1 37.659 38.172 2.610 273.658 o
4 9 2 71.230 72.090 4.586 88.844 o
4 9 3 720.033 707.057 13.938 3.634 o
4 9 4 553.055 547.847 10.398 6.210 o
4 9 5 46.460 48.626 4.259 113.439 o
4 9 6 340.004 325.415 8.769 13.156 o
4 9 7 254.552 245.108 9.559 15.723 o
4 9 8 442.869 440.418 12.974 6.847 o
4 9 9 68.880 71.102 5.863 59.468 o
4 9 10 37.854 31.035 5.011 88.094 o
4 10 0 7.766 6.456 1.475 1010.550 o
4 10 1 6.299 5.382 1.483 1015.160 o
4 10 2 20.140 17.021 1.999 512.883 o
4 10 3 530.539 480.397 12.540 5.988 o
4 10 4 63.879 58.189 5.905 60.207 o
4 10 5 191.553 202.738 8.142 23.051 o
4 10 6 41.664 39.637 3.905 136.053 o
4 10 7 112.717 113.471 6.244 45.551 o
4 10 8 93.494 91.993 6.384 47.468 o
4 10 9 0.283 2.768 3.141 238.230 o
4 11 0 545.115 519.853 14.316 5.096 o
4 11 1 198.952 199.535 6.832 28.061 o
4 11 2 47.925 49.703 5.717 66.438 o
4 11 3 745.773 724.737 25.075 2.118 o
4 11 4 49.107 56.626 10.514 20.718 o
4 11 5 272.282 290.179 16.680 6.740 o
4 11 6 235.582 231.753 9.555 16.554 o
4 11 7 9.132 6.420 4.526 113.905 o
4 11 8 26.746 34.422 7.585 40.094 o
4 12 0 255.940 224.571 22.349 4.240 o
4 12 1 390.726 360.328 16.845 5.678 o
4 12 2 171.127 169.064 13.879 10.688 o
4 12 3 1.073 0.309 2.320 436.230 o
4 12 4 356.344 373.962 15.707 6.441 o
4 12 5 63.978 67.846 9.316 25.746 o
4 12 6 65.505 71.827 8.513 30.406 o
4 13 0 236.906 238.390 15.322 8.203 o
4 13 1 3.431 7.666 6.671 52.783 o
4 13 2 22.348 31.806 10.289 22.040 o
4 13 3 2.573 4.416 6.930 48.958 o
4 13 4 56.343 74.436 11.648 16.819 o
4 13 5 2.540 1.698 4.811 101.546 o
4 14 0 62.357 58.428 14.077 11.636 o
4 14 1 8.292 2.631 5.810 69.472 o
4 14 2 283.286 324.786 23.622 3.685 o
5 0 0 1880.340 1788.560 32.004 0.587 o
5 0 2 4385.100 4296.780 83.400 0.100 o
5 0 4 217.609 218.028 7.821 22.344 o
5 0 6 4961.340 4949.170 106.280 0.072 o
5 0 8 265.893 263.786 8.437 17.325 o
5 0 10 98.656 90.674 9.794 22.354 o
5 0 12 3.228 3.268 8.768 30.595 o
5 1 0 475.926 478.120 6.246 9.708 o
5 1 1 1405.080 1382.000 17.154 1.175 o
5 1 2 2730.850 2672.990 34.891 0.309 o
5 1 3 3463.210 3369.830 44.685 0.192 o
5 1 4 849.319 876.426 13.074 2.868 o
5 1 5 210.109 211.225 5.604 32.342 o
5 1 6 117.795 121.890 6.842 38.695 o
5 1 7 539.030 553.904 10.732 6.210 o
5 1 8 92.251 98.161 5.144 66.283 o
5 1 9 349.797 338.196 8.929 12.503 o
5 1 10 325.536 301.274 8.660 14.115 o
5 1 11 54.927 55.893 5.111 79.610 o
5 1 12 205.587 208.597 14.817 9.072 o
5 2 0 3.528 4.616 1.377 1197.800 o
5 2 1 1550.030 1522.800 19.278 0.962 o
5 2 2 885.322 859.713 11.506 2.906 o
5 2 3 2777.610 2738.180 36.629 0.295 o
5 2 4 94.739 100.172 4.008 92.197 o
5 2 5 130.744 131.332 4.590 62.269 o
5 2 6 316.026 328.295 7.309 16.044 o
5 2 7 677.534 673.795 13.205 4.060 o
5 2 8 355.101 354.420 8.652 12.459 o
5 2 9 271.590 274.147 8.159 17.470 o
5 2 10 7.460 8.822 3.279 215.572 o
5 2 11 21.815 16.847 4.091 135.434 o
5 2 12 25.112 17.121 8.193 34.674 o
5 3 0 1971.890 1918.440 24.327 0.600 o
5 3 1 424.855 421.714 7.204 11.030 o
5 3 2 226.431 224.404 4.481 34.899 o
5 3 3 209.837 205.812 5.427 33.585 o
5 3 4 364.258 369.924 7.336 13.444 o
5 3 5 1.544 1.195 1.714 794.798 o
5 3 6 1027.290 1059.470 16.501 1.931 o
5 3 7 752.504 767.286 13.797 3.374 o
5 3 8 192.360 202.091 7.409 25.913 o
5 3 9 209.483 211.544 7.161 25.434 o
5 3 10 223.842 207.071 7.537 23.262 o
5 3 11 3.208 4.498 3.953 150.029 o
5 3 12 209.895 182.137 13.129 11.202 o
5 4 0 117.979 115.808 3.333 95.276 o
5 4 1 456.769 453.736 6.903 10.062 o
5 4 2 763.432 766.221 11.114 3.678 o
5 4 3 55.992 59.376 3.221 167.752 o
5 4 4 1008.870 1038.070 16.128 2.008 o
5 4 5 121.598 125.993 4.583 65.582 o
5 4 6 336.565 329.264 8.669 13.331 o
5 4 7 51.341 62.582 4.287 107.942 o
5 4 8 150.538 155.369 6.156 39.143 o
5 4 9 424.148 403.545 10.601 8.749 o
5 4 10 9.057 10.680 3.676 171.412 o
5 4 11 177.795 178.526 11.748 14.009 o
5 5 0 88.230 81.736 3.486 118.821 o
5 5 1 383.918 380.746 6.930 13.050 o
5 5 2 526.587 515.566 9.474 7.050 o
5 5 3 124.535 132.644 6.387 41.551 o
5 5 4 172.648 180.868 6.298 34.203 o
5 5 5 476.246 493.274 10.678 7.312 o
5 5 6 85.373 90.441 4.506 83.690 o
5 5 7 29.521 28.532 3.876 145.436 o
5 5 8 78.681 76.817 5.132 71.883 o
5 5 9 17.198 17.898 4.268 125.671 o
5 5 10 103.823 105.041 6.367 45.743 o
5 5 11 435.629 400.397 19.013 4.500 o
5 6 0 2419.660 2385.750 32.309 0.386 o
5 6 1 1.230 2.408 1.796 723.526 o
5 6 2 743.666 734.491 11.906 3.755 o
5 6 3 17.520 19.509 2.927 258.167 o
5 6 4 1718.140 1709.780 25.613 0.730 o
5 6 5 52.352 59.575 5.388 72.608 o
5 6 6 209.656 223.139 8.363 20.883 o
5 6 7 0.191 0.149 2.204 484.104 o
5 6 8 257.616 256.515 8.730 17.156 o
5 6 9 1.835 0.776 2.661 331.404 o
5 6 10 21.555 20.908 4.010 140.263 o
5 6 11 81.286 78.955 7.413 38.130 o
5 7 0 138.091 140.469 4.501 60.411 o
5 7 1 177.104 169.792 5.002 43.631 o
5 7 2 0.367 0.165 1.621 893.839 o
5 7 3 94.284 102.167 5.044 67.297 o
5 7 4 71.187 71.829 3.925 112.848 o
5 7 5 226.128 221.411 7.233 23.727 o
5 7 6 196.403 203.908 6.785 28.306 o
5 7 7 171.326 181.648 7.217 29.045 o
5 7 8 159.157 153.393 7.064 31.993 o
5 7 9 58.235 67.067 6.648 48.714 o
5 7 10 0.159 0.686 3.478 194.491 o
5 8 0 731.425 701.196 16.360 3.233 o
5 8 1 243.374 243.072 5.990 25.979 o
5 8 2 45.719 45.570 3.479 161.563 o
5 8 3 1.068 -0.316 1.731 782.496 o
5 8 4 20.728 16.217 3.290 206.003 o
5 8 5 15.546 18.986 3.571 177.868 o
5 8 6 0.046 1.121 2.543 363.628 o
5 8 7 398.941 390.014 9.739 9.965 o
5 8 8 98.995 107.311 5.695 54.910 o
5 8 9 641.193 577.137 14.530 4.261 o
5 8 10 50.275 39.957 4.959 86.629 o
5 9 0 1115.070 1075.780 16.723 1.749 o
5 9 1 215.222 206.854 9.797 17.044 o
5 9 2 348.740 344.753 7.438 14.286 o
5 9 3 267.520 252.570 8.820 16.667 o
5 9 4 1114.200 1046.030 21.995 1.538 o
5 9 5 108.392 113.642 6.070 48.090 o
5 9 6 252.935 255.957 9.859 15.023 o
5 9 7 222.501 216.015 8.331 20.540 o
5 9 8 217.103 215.054 9.103 18.604 o
5 9 9 0.539 1.324 2.934 273.046 o
5 10 0 86.961 80.805 3.913 103.324 o
5 10 1 0.047 3.251 1.839 692.352 o
5 10 2 972.615 902.257 26.278 1.587 o
5 10 3 323.285 308.240 7.419 15.982 o
5 10 4 61.267 64.647 6.695 47.943 o
5 10 5 3.635 5.633 3.088 244.833 o
5 10 6 292.980 287.299 9.904 13.404 o
5 10 7 245.930 236.234 9.298 16.702 o
5 10 8 515.811 491.853 13.884 5.562 o
5 11 0 51.378 41.228 4.461 104.196 o
5 11 1 5.434 4.204 1.759 738.170 o
5 11 2 358.555 319.282 12.120 9.225 o
5 11 3 53.773 58.416 5.103 79.797 o
5 11 4 1.636 3.707 3.871 156.667 o
5 11 5 43.565 44.668 9.282 26.608 o
5 11 6 37.090 42.524 9.231 27.030 o
5 11 7 55.987 64.295 10.274 21.518 o
5 12 0 22.299 24.519 5.371 79.416 o
5 12 1 0.052 0.494 3.074 248.973 o
5 12 2 4.580 3.032 3.736 167.783 o
5 12 3 22.846 25.022 5.180 85.121 o
5 12 4 1.896 1.629 4.065 142.222 o
5 12 5 28.910 19.652 5.831 67.351 o
5 13 0 18.018 22.877 12.461 15.098 o
5 13 1 260.205 280.868 16.257 7.136 o
5 13 2 105.296 121.220 18.774 6.455 o
5 13 3 411.990 441.766 24.775 3.041 o
5 14 0 36.328 38.082 10.416 21.358 o
6 0 0 554.280 549.204 10.522 6.148 o
6 0 2 340.919 339.978 10.839 10.566 o
6 0 4 2309.930 2313.080 46.336 0.346 o
6 0 6 10265.600 10194.700 253.437 0.015 o
6 0 8 45.911 58.509 6.802 47.872 o
6 0 10 3.365 7.252 4.884 98.335 o
6 1 0 2199.430 2133.280 27.865 0.480 o
6 1 1 716.997 728.765 14.077 3.576 o
6 1 2 362.452 349.691 6.600 14.736 o
6 1 3 471.797 466.904 7.882 9.048 o
6 1 4 169.878 172.619 5.356 41.737 o
6 1 5 51.545 56.141 4.165 114.485 o
6 1 6 34.654 46.509 3.753 147.692 o
6 1 7 24.182 29.572 3.443 183.619 o
6 1 8 285.869 282.612 8.220 16.592 o
6 1 9 629.476 605.126 13.837 4.404 o
6 1 10 13.275 12.632 3.785 160.490 o
6 1 11 300.216 270.803 11.159 11.671 o
6 2 0 277.835 273.165 5.423 23.669 o
6 2 1 98.106 100.395 3.956 92.142 o
6 2 2 22.680 22.424 3.056 232.784 o
6 2 3 68.025 74.216 3.497 134.502 o
6 2 4 499.832 500.390 10.137 7.214 o
6 2 5 48.528 54.243 3.526 153.179 o
6 2 6 118.773 135.455 6.068 45.267 o
6 2 7 100.717 107.898 5.391 59.194 o
6 2 8 37.125 41.983 4.793 94.769 o
6 2 9 522.269 490.295 11.909 6.266 o
6 2 10 299.132 282.168 9.549 13.850 o
6 2 11 108.238 123.219 8.813 26.037 o
6 3 0 725.076 699.808 10.812 4.119 o
6 3 1 270.806 273.097 6.422 21.598 o
6 3 2 1393.820 1373.660 19.384 1.143 o
6 3 3 9.976 11.879 2.630 328.404 o
6 3 4 295.812 296.307 7.070 18.098 o
6 3 5 1657.360 1675.570 25.819 0.763 o
6 3 6 1.951 4.060 2.564 355.728 o
6 3 7 13.029 15.991 4.052 140.141 o
6 3 8 153.823 158.181 6.783 34.052 o
6 3 9 6.918 9.444 3.244 220.199 o
6 3 10 15.976 14.521 4.327 122.862 o
6 3 11 63.971 52.298 8.029 34.382 o
6 4 0 342.538 351.839 6.984 14.981 o
6 4 1 103.089 101.057 3.816 93.678 o
6 4 2 1.194 4.252 2.225 471.951 o
6 4 3 827.844 835.934 13.951 2.930 o
6 4 4 1151.410 1163.470 18.360 1.560 o
6 4 5 163.967 170.105 5.817 39.175 o
6 4 6 423.837 416.918 10.033 9.036 o
6 4 7 1.852 1.418 2.932 273.003 o
6 4 8 5.474 7.580 3.740 166.800 o
6 4 9 22.276 21.127 4.185 128.975 o
6 4 10 261.405 256.553 9.213 16.009 o
6 4 11 0.484 -0.401 4.158 136.090 o
6 5 0 381.059 380.055 7.639 12.437 o
6 5 1 79.848 84.966 3.843 108.427 o
6 5 2 512.448 518.502 9.876 7.049 o
6 5 3 2334.160 2391.910 35.343 0.388 o
6 5 4 29.728 28.547 3.618 165.033 o
6 5 5 94.399 97.047 6.106 50.601 o
6 5 6 92.168 102.021 5.929 52.991 o
6 5 7 288.570 284.341 8.283 16.334 o
6 5 8 408.619 392.744 11.194 8.658 o
6 5 9 179.898 175.361 7.760 26.058 o
6 5 10 24.549 18.287 4.763 100.371 o
6 6 0 926.877 908.100 14.700 2.446 o
6 6 1 104.693 98.443 4.479 76.779 o
6 6 2 27.678 25.814 3.295 198.079 o
6 6 3 671.553 666.179 11.243 4.491 o
6 6 4 22.752 23.636 4.230 125.967 o
6 6 5 12.253 11.042 3.425 195.797 o
6 6 6 231.761 230.632 7.824 21.227 o
6 6 7 59.541 69.380 5.158 76.085 o
6 6 8 470.060 472.570 11.867 6.934 o
6 6 9 40.829 32.026 5.096 84.766 o
6 6 10 186.242 181.364 10.204 17.270 o
6 7 0 0.236 1.616 2.162 502.507 o
6 7 1 1057.410 1039.690 16.653 1.885 o
6 7 2 248.762 248.074 8.165 19.026 o
6 7 3 1077.760 1081.300 18.734 1.714 o
6 7 4 48.720 59.941 4.616 96.261 o
6 7 5 470.709 467.135 11.134 7.322 o
6 7 6 0.051 1.269 2.475 383.765 o
6 7 7 310.963 314.541 8.935 13.956 o
6 7 8 14.318 13.783 4.955 94.413 o
6 7 9 1.241 2.736 3.780 164.414 o
6 8 0 88.709 94.490 4.924 72.056 o
6 8 1 5325.770 5187.010 83.329 0.076 o
6 8 2 3.472 4.282 2.598 345.197 o
6 8 3 45.113 48.072 3.907 132.442 o
6 8 4 189.519 189.681 7.458 26.311 o
6 8 5 56.826 69.061 4.542 95.211 o
6 8 6 13.852 13.604 4.148 133.961 o
6 8 7 22.853 21.299 4.766 100.301 o
6 8 8 12.980 13.958 4.777 101.586 o
6 8 9 0.101 1.281 2.317 437.675 o
6 9 0 56.504 53.215 3.928 124.573 o
6 9 1 7.453 8.195 3.048 248.985 o
6 9 2 67.750 64.570 5.105 76.218 o
6 9 3 0.645 2.930 2.743 311.956 o
6 9 4 20.350 19.812 3.556 177.065 o
6 9 5 362.064 355.318 10.260 10.580 o
6 9 6 699.641 664.122 18.305 3.121 o
6 9 7 12.293 13.577 4.726 103.885 o
6 9 8 146.585 136.335 7.732 29.570 o
6 10 0 5.549 5.993 2.692 320.009 o
6 10 1 309.593 300.594 7.780 16.090 o
6 10 2 61.713 63.859 4.747 87.796 o
6 10 3 10.931 11.874 3.325 207.826 o
6 10 4 29.427 25.806 4.355 117.312 o
6 10 5 294.338 278.622 12.113 10.545 o
6 10 6 1.236 -1.611 3.364 207.803 o
6 10 7 59.669 65.321 7.887 35.458 o
6 11 0 389.204 356.194 11.774 8.788 o
6 11 1 8.627 7.443 3.370 204.044 o
6 11 2 373.481 346.543 13.048 8.104 o
6 11 3 259.265 256.745 12.469 10.847 o
6 11 4 99.758 97.613 7.592 34.841 o
6 11 5 163.050 179.803 16.187 8.143 o
6 11 6 35.415 26.860 6.510 53.772 o
6 12 0 2.649 1.240 3.193 230.017 o
6 12 1 707.555 675.574 24.991 2.232 o
6 12 2 42.052 45.833 5.972 62.078 o
6 12 3 160.865 155.929 9.665 20.007 o
6 12 4 227.500 236.096 12.779 11.074 o
6 13 0 127.397 119.070 15.214 9.541 o
6 13 1 4.035 6.113 7.627 40.397 o
6 13 2 95.172 107.629 12.018 15.245 o
7 0 0 869.842 864.151 20.222 2.194 o
7 0 2 109.837 115.348 5.621 53.481 o
7 0 4 901.241 893.071 24.322 1.807 o
7 0 6 1964.130 1942.750 44.142 0.445 o
7 0 8 675.376 642.004 22.162 2.667 o
7 0 10 3.285 2.645 5.093 90.553 o
7 1 0 538.910 539.127 9.421 6.767 o
7 1 1 886.765 868.707 13.508 2.718 o
7 1 2 2.306 4.096 2.603 344.869 o
7 1 3 760.737 764.103 13.198 3.425 o
7 1 4 669.078 661.664 12.864 4.207 o
7 1 5 848.688 862.717 16.265 2.596 o
7 1 6 153.980 155.023 5.724 42.326 o
7 1 7 37.148 38.332 5.853 65.334 o
7 1 8 78.270 92.349 6.275 50.573 o
7 1 9 25.850 32.846 4.673 102.640 o
7 1 10 130.810 132.543 8.031 28.938 o
7 2 0 84.077 95.137 4.615 80.507 o
7 2 1 0.897 -0.782 1.810 716.351 o
7 2 2 402.335 405.938 8.781 10.517 o
7 2 3 618.671 631.438 11.617 4.908 o
7 2 4 0.799 1.229 2.350 425.000 o
7 2 5 260.903 263.524 7.890 18.780 o
7 2 6 54.989 65.954 4.299 105.515 o
7 2 7 45.647 55.311 5.017 84.219 o
7 2 8 0.245 0.763 2.252 463.529 o
7 2 9 205.871 214.208 8.484 20.892 o
7 2 10 8.381 7.721 4.288 126.796 o
7 3 0 225.529 222.725 6.783 25.337 o
7 3 1 28.627 27.385 3.517 174.801 o
7 3 2 486.158 488.611 10.430 7.334 o
7 3 3 394.261 405.674 9.322 10.246 o
7 3 4 186.508 197.414 7.338 26.784 o
7 3 5 43.886 48.280 4.603 99.639 o
7 3 6 435.782 434.064 10.957 8.111 o
7 3 7 94.061 97.903 5.790 55.025 o
7 3 8 246.630 252.249 8.863 17.360 o
7 3 9 14.056 14.588 4.285 125.600 o
7 3 10 100.212 116.663 8.258 29.645 o
7 4 0 6.099 4.685 2.311 431.834 o
7 4 1 0.616 2.568 2.403 406.218 o
7 4 2 530.817 537.729 9.873 6.705 o
7 4 3 207.428 209.792 7.095 25.903 o
7 4 4 68.293 63.374 4.051 110.919 o
7 4 5 77.075 84.311 5.417 65.455 o
7 4 6 157.063 167.626 6.860 32.831 o
7 4 7 18.302 18.754 4.567 109.885 o
7 4 8 334.731 337.478 11.180 10.355 o
7 4 9 29.037 28.418 5.088 87.075 o
7 4 10 8.094 6.687 4.419 119.524 o
7 5 0 1328.290 1321.510 21.049 1.187 o
7 5 1 948.958 939.873 15.227 2.309 o
7 5 2 939.140 921.803 16.422 2.271 o
7 5 3 121.550 130.324 5.975 46.237 o
7 5 4 0.555 2.570 2.819 295.564 o
7 5 5 247.702 239.140 8.354 18.801 o
7 5 6 116.550 127.228 6.020 46.640 o
7 5 7 277.873 268.091 10.626 12.924 o
7 5 8 21.652 16.234 4.176 130.269 o
7 5 9 66.384 69.490 6.835 45.591 o
7 6 0 74.252 84.801 5.066 73.501 o
7 6 1 46.860 54.974 4.286 110.930 o
7 6 2 1004.820 976.969 17.470 2.000 o
7 6 3 17.211 16.646 3.681 167.544 o
7 6 4 1461.400 1450.040 24.665 0.954 o
7 6 5 42.055 39.004 4.486 106.119 o
7 6 6 112.238 122.309 6.648 40.982 o
7 6 7 0.852 0.547 3.103 244.182 o
7 6 8 3.180 1.642 3.862 157.359 o
7 6 9 31.934 21.785 5.029 89.125 o
7 7 0 24.199 28.472 3.147 217.029 o
7 7 1 154.211 159.741 5.184 46.884 o
7 7 2 259.312 252.783 7.819 19.283 o
7 7 3 53.914 66.319 5.390 71.739 o
7 7 4 59.026 64.379 5.316 72.781 o
7 7 5 152.836 153.568 7.383 30.567 o
7 7 6 50.009 63.278 7.266 41.915 o
7 7 7 126.710 119.682 7.607 32.218 o
7 7 8 52.009 63.436 6.105 57.714 o
7 8 0 988.955 972.438 26.567 1.512 o
7 8 1 791.237 780.522 15.370 3.001 o
7 8 2 121.640 119.661 5.474 53.031 o
7 8 3 0.002 0.652 2.566 357.425 o
7 8 4 13.039 11.559 4.483 115.286 o
7 8 5 31.440 34.076 4.340 116.461 o
7 8 6 27.056 20.596 4.848 96.467 o
7 8 7 110.605 116.683 7.584 33.563 o
7 8 8 16.170 14.877 4.792 100.542 o
7 9 0 376.390 369.798 9.415 10.938 o
7 9 1 17.151 20.134 4.253 126.270 o
7 9 2 111.072 107.536 6.111 47.654 o
7 9 3 661.473 648.588 15.193 3.834 o
7 9 4 402.444 398.959 11.414 8.547 o
7 9 5 12.087 7.270 4.232 129.652 o
7 9 6 365.827 364.319 12.555 8.456 o
7 9 7 163.534 173.820 10.050 18.456 o
7 10 0 0.961 4.138 2.904 278.009 o
7 10 1 275.638 271.354 8.027 17.638 o
7 10 2 190.573 191.734 7.381 26.508 o
7 10 3 108.877 115.768 7.331 35.636 o
7 10 4 523.021 502.225 17.925 4.210 o
7 10 5 322.396 298.095 10.150 12.194 o
7 10 6 0.572 5.025 4.515 115.297 o
7 11 0 319.968 303.066 9.762 12.701 o
7 11 1 126.677 117.489 8.117 29.096 o
7 11 2 27.462 21.407 6.100 61.718 o
7 11 3 90.989 92.802 8.408 29.687 o
7 11 4 40.112 32.062 6.704 50.401 o
7 12 0 312.103 296.461 19.748 4.946 o
7 12 1 193.548 205.473 12.654 11.964 o
7 12 2 4.091 4.032 4.377 122.380 o
8 0 0 12.726 13.424 5.205 85.814 o
8 0 2 994.641 987.871 24.536 1.603 o
8 0 4 871.805 874.140 23.942 1.891 o
8 0 6 1013.950 1044.110 31.867 1.215 o
8 0 8 1202.080 1150.180 48.684 0.654 o
8 1 0 178.067 186.514 6.663 31.247 o
8 1 1 61.960 78.394 4.644 88.886 o
8 1 2 487.759 477.031 14.282 5.689 o
8 1 3 3.913 7.848 3.097 242.836 o
8 1 4 190.133 185.017 7.898 24.562 o
8 1 5 102.131 107.791 5.441 58.150 o
8 1 6 159.956 184.191 8.583 23.411 o
8 1 7 10.149 7.973 3.918 151.229 o
8 1 8 62.949 80.459 9.712 23.675 o
8 1 9 74.180 93.080 7.421 38.058 o
8 2 0 14.890 20.525 3.154 225.559 o
8 2 1 89.867 87.582 4.838 74.561 o
8 2 2 0.701 -0.116 1.852 684.573 o
8 2 3 57.884 67.086 5.425 70.201 o
8 2 4 4.909 5.835 3.488 191.859 o
8 2 5 126.096 128.125 6.402 41.492 o
8 2 6 154.864 166.564 6.686 34.206 o
8 2 7 2.527 3.105 3.610 179.986 o
8 2 8 2.548 4.585 3.876 156.111 o
8 2 9 58.066 59.418 5.840 62.073 o
8 3 0 388.927 379.478 8.682 11.224 o
8 3 1 1355.460 1368.600 21.430 1.133 o
8 3 2 467.115 472.633 10.094 7.874 o
8 3 3 118.023 134.274 6.782 38.607 o
8 3 4 1048.090 1039.620 18.071 1.829 o
8 3 5 272.526 280.761 8.877 15.867 o
8 3 6 1.946 0.824 2.601 346.632 o
8 3 7 136.005 141.096 8.794 24.585 o
8 3 8 8.640 9.616 4.437 118.338 o
8 3 9 8.038 3.751 3.605 179.302 o
8 4 0 333.676 334.088 8.000 14.246 o
8 4 1 549.488 552.369 11.050 6.002 o
8 4 2 67.742 70.283 5.198 73.360 o
8 4 3 163.639 162.581 5.775 40.038 o
8 4 4 24.709 19.022 4.291 122.631 o
8 4 5 177.659 179.127 7.611 26.755 o
8 4 6 400.472 420.385 12.692 7.584 o
8 4 7 8.654 7.747 3.991 146.129 o
8 4 8 42.912 42.901 6.808 48.469 o
8 4 9 42.837 46.520 6.061 60.267 o
8 5 0 19.028 20.936 3.539 179.016 o
8 5 1 2.533 2.115 2.381 412.391 o
8 5 2 186.097 195.216 7.408 26.575 o
8 5 3 31.372 40.519 4.409 112.291 o
8 5 4 46.491 50.912 4.947 86.647 o
8 5 5 239.169 245.243 10.627 14.116 o
8 5 6 127.609 130.456 7.861 30.193 o
8 5 7 105.106 120.630 7.654 33.287 o
8 5 8 258.769 259.146 11.041 12.817 o
8 6 0 1.454 -0.824 2.370 417.875 o
8 6 1 159.962 161.048 6.074 38.296 o
8 6 2 562.510 564.380 12.163 5.469 o
8 6 3 120.316 137.016 7.320 34.051 o
8 6 4 46.888 48.994 5.066 83.130 o
8 6 5 127.810 137.714 8.197 28.034 o
8 6 6 14.678 30.261 5.697 71.146 o
8 6 7 7.620 8.995 4.518 114.343 o
8 6 8 77.882 77.653 10.997 18.489 o
8 7 0 8.915 9.756 3.286 213.874 o
8 7 1 331.179 330.342 10.428 11.302 o
8 7 2 153.369 166.648 7.919 27.198 o
8 7 3 162.490 171.536 6.931 31.747 o
8 7 4 34.198 31.780 5.069 86.716 o
8 7 5 247.310 254.145 10.074 14.804 o
8 7 6 22.758 23.681 5.253 82.903 o
8 7 7 258.247 251.340 9.971 14.729 o
8 8 0 412.003 398.790 11.371 8.439 o
8 8 1 2346.260 2272.450 45.302 0.349 o
8 8 2 0.545 3.527 3.105 243.449 o
8 8 3 1026.590 994.960 21.311 1.728 o
8 8 4 54.455 61.692 5.342 73.194 o
8 8 5 168.028 158.386 9.821 19.238 o
8 8 6 41.119 39.343 5.270 79.038 o
8 9 0 51.629 57.554 5.876 62.288 o
8 9 1 5.035 7.735 3.609 179.087 o
8 9 2 225.835 230.946 8.745 18.896 o
8 9 3 16.278 18.793 3.677 167.817 o
8 9 4 2.173 1.715 4.494 116.336 o
8 9 5 44.372 49.601 6.045 60.278 o
8 10 0 442.710 425.284 11.428 7.793 o
8 10 1 0.509 1.792 3.237 224.342 o
8 10 2 103.664 105.288 7.209 37.431 o
8 10 3 51.883 58.772 6.604 50.138 o
8 10 4 8.828 5.872 3.777 163.086 o
8 11 0 3.890 7.495 4.040 143.396 o
8 11 1 44.559 58.522 6.985 45.611 o
8 11 2 301.085 328.587 13.736 8.515 o
8 11 3 0.008 14.167 6.885 49.565 o
8 12 0 4.834 7.594 5.763 70.635 o
9 0 0 457.986 452.497 13.197 6.525 o
9 0 2 30.790 33.228 7.398 41.987 o
9 0 4 15.409 21.478 6.472 55.510 o
9 0 6 593.260 567.869 23.753 2.710 o
9 0 8 906.894 883.150 29.902 1.466 o
9 1 0 66.234 68.458 4.867 82.471 o
9 1 1 884.813 881.521 15.854 2.505 o
9 1 2 20.933 25.089 3.891 148.062 o
9 1 3 135.064 147.478 6.850 35.825 o
9 1 4 5.265 5.274 3.323 211.228 o
9 1 5 389.882 375.361 10.408 9.721 o
9 1 6 284.010 285.421 11.449 11.470 o
9 1 7 688.750 654.617 16.333 3.495 o
9 1 8 112.368 107.148 8.916 25.671 o
9 2 0 66.293 71.687 5.012 78.151 o
9 2 1 842.286 852.575 16.038 2.650 o
9 2 2 47.499 51.697 4.191 115.692 o
9 2 3 0.058 2.840 3.173 233.392 o
9 2 4 128.388 130.067 6.862 37.156 o
9 2 5 25.510 26.174 4.571 107.779 o
9 2 6 0.556 4.166 3.447 197.591 o
9 2 7 363.203 357.583 11.043 9.803 o
9 2 8 21.779 25.264 6.606 52.984 o
9 3 0 116.641 124.994 5.657 51.086 o
9 3 1 109.523 120.591 5.250 58.415 o
9 3 2 19.763 26.215 4.220 126.944 o
9 3 3 355.366 350.343 13.596 7.894 o
9 3 4 69.345 84.085 5.886 58.123 o
9 3 5 44.766 42.311 5.327 76.697 o
9 3 6 9.589 12.985 4.744 103.393 o
9 3 7 2.009 0.875 2.885 281.835 o
9 3 8 58.975 56.130 7.963 35.041 o
9 4 0 45.513 45.352 4.627 98.672 o
9 4 1 795.726 785.629 15.599 2.950 o
9 4 2 31.183 33.406 4.481 109.880 o
9 4 3 61.285 72.442 7.508 38.604 o
9 4 4 64.740 71.272 5.529 66.459 o
9 4 5 25.946 17.643 4.604 106.990 o
9 4 6 16.417 14.402 4.954 94.193 o
9 4 7 1.593 0.186 3.043 253.785 o
9 5 0 538.082 536.671 12.251 5.771 o
9 5 1 120.029 131.624 8.038 29.539 o
9 5 2 83.778 80.657 5.858 56.799 o
9 5 3 331.968 333.002 10.863 10.780 o
9 5 4 87.113 98.110 7.832 33.724 o
9 5 5 78.412 85.763 6.784 44.535 o
9 5 6 72.370 80.823 9.689 23.573 o
9 5 7 281.493 292.004 12.817 9.862 o
9 6 0 15.533 14.925 3.679 168.570 o
9 6 1 95.937 112.625 7.106 38.660 o
9 6 2 206.127 205.257 9.150 19.080 o
9 6 3 29.098 38.866 4.937 91.412 o
9 6 4 753.796 752.666 18.234 2.821 o
9 6 5 14.183 12.529 4.303 124.714 o
9 6 6 238.573 223.203 10.800 14.080 o
9 7 0 40.714 43.994 4.440 107.792 o
9 7 1 19.485 19.349 4.227 127.363 o
9 7 2 173.471 170.689 7.896 25.976 o
9 7 3 95.574 103.436 6.675 43.325 o
9 7 4 22.128 23.644 5.407 78.435 o
9 7 5 31.615 27.375 5.435 76.499 o
9 7 6 1.636 1.621 3.642 177.081 o
9 8 0 8.502 8.113 4.070 140.518 o
9 8 1 148.737 142.958 7.856 28.535 o
9 8 2 268.940 274.682 10.621 13.062 o
9 8 3 63.554 69.165 6.433 51.132 o
9 8 4 61.106 54.417 7.543 38.740 o
9 8 5 1.734 5.141 3.739 167.750 o
9 9 0 4.502 6.913 4.170 134.542 o
9 9 1 7.052 4.778 3.048 250.034 o
9 9 2 1.804 3.176 4.052 143.057 o
9 9 3 158.817 150.616 9.897 19.407 o
9 9 4 233.538 229.748 10.037 15.610 o
9 10 0 0.123 0.623 2.681 327.171 o
9 10 1 54.336 60.731 6.628 49.545 o
9 10 2 33.181 33.200 5.758 68.056 o
9 11 0 11.931 8.451 6.350 58.002 o
10 0 0 223.823 244.752 11.288 13.309 o
10 0 2 249.209 225.883 13.242 10.266 o
10 0 4 50.647 57.895 9.125 27.217 o
10 0 6 307.830 308.406 17.702 5.886 o
10 1 0 70.642 81.894 5.688 61.581 o
10 1 1 13.345 16.390 4.762 102.071 o
10 1 2 59.657 72.590 6.237 54.268 o
10 1 3 90.008 99.874 6.157 50.306 o
10 1 4 287.665 289.433 10.449 12.707 o
10 1 5 89.975 80.108 6.311 49.466 o
10 1 6 4.108 7.617 5.261 84.734 o
10 1 7 84.071 88.377 7.943 33.312 o
10 2 0 4.887 8.783 4.504 115.315 o
10 2 1 552.696 546.185 12.248 5.602 o
10 2 2 105.151 107.351 6.810 40.853 o
10 2 3 18.898 22.220 4.501 112.662 o
10 2 4 2.702 3.934 3.557 185.288 o
10 2 5 2.845 2.785 4.209 132.478 o
10 2 6 8.986 7.826 5.041 91.933 o
10 2 7 3.462 -0.105 4.703 106.241 o
10 3 0 0.360 1.290 2.314 438.856 o
10 3 1 653.599 642.365 16.164 3.701 o
10 3 2 167.643 168.969 8.741 22.789 o
10 3 3 222.723 232.201 8.911 18.559 o
10 3 4 582.166 585.462 16.212 4.162 o
10 3 5 16.929 19.947 5.433 78.319 o
10 3 6 86.643 74.890 6.451 48.289 o
10 4 0 188.621 191.489 8.042 23.892 o
10 4 1 100.432 106.633 6.159 48.520 o
10 4 2 135.371 142.408 7.273 33.011 o
10 4 3 223.114 227.867 9.097 18.150 o
10 4 4 0.422 1.126 3.684 173.274 o
10 4 5 81.285 96.371 8.742 27.979 o
10 4 6 5.562 1.646 4.147 136.248 o
10 5 0 58.144 66.540 6.625 49.045 o
10 5 1 139.924 130.962 7.289 32.996 o
10 5 2 9.235 10.167 4.110 137.589 o
10 5 3 10.367 10.252 5.130 88.626 o
10 5 4 1.541 1.235 3.528 188.796 o
10 5 5 0.417 1.257 3.462 196.180 o
10 6 0 17.136 15.464 4.312 123.398 o
10 6 1 22.192 26.748 4.843 96.937 o
10 6 2 2.960 4.807 4.471 117.401 o
10 6 3 9.533 8.365 5.068 90.922 o
10 6 4 52.051 57.485 6.764 47.996 o
10 6 5 18.308 14.940 5.725 70.721 o
10 7 0 4.224 3.570 4.190 133.518 o
10 7 1 273.993 278.563 9.513 14.697 o
10 7 2 192.958 186.672 8.809 21.039 o
10 7 3 90.972 100.488 7.606 35.187 o
10 7 4 0.422 5.633 4.738 104.678 o
10 8 0 218.516 222.684 10.556 15.044 o
10 8 1 59.491 70.000 6.518 50.255 o
10 8 2 136.316 132.214 8.667 25.354 o
10 8 3 539.234 506.977 18.982 3.861 o
10 9 0 118.159 121.274 8.554 26.995 o
10 9 1 14.757 11.995 4.897 96.667 o
10 9 2 211.461 209.981 9.398 18.121 o
10 10 0 0.036 6.811 4.795 102.194 o
11 0 0 1969.060 1937.440 52.533 0.386 o
11 0 2 6.092 11.033 5.778 70.161 o
11 0 4 70.275 85.878 11.260 17.724 o
11 1 0 20.708 22.652 4.680 104.115 o
11 1 1 150.369 149.937 8.707 24.138 o
11 1 2 29.706 36.772 5.683 69.936 o
11 1 3 128.730 155.736 9.450 21.854 o
11 1 4 14.376 16.406 6.011 64.400 o
11 1 5 61.287 51.304 8.062 34.238 o
11 2 0 36.436 44.618 5.592 70.963 o
11 2 1 297.773 283.434 9.638 13.732 o
11 2 2 2.212 4.435 3.517 189.569 o
11 2 3 327.477 346.088 13.052 8.669 o
11 2 4 52.609 50.128 6.141 57.720 o
11 2 5 49.031 48.542 8.540 31.089 o
11 3 0 15.978 14.720 5.263 83.648 o
11 3 1 1.845 3.862 3.998 146.868 o
11 3 2 39.608 41.386 6.203 58.179 o
11 3 3 0.660 3.380 3.765 165.748 o
11 3 4 6.242 15.217 5.592 74.781 o
11 3 5 133.868 138.346 9.244 22.794 o
11 4 0 334.381 336.446 10.902 10.658 o
11 4 1 9.549 15.074 4.555 111.929 o
11 4 2 50.364 65.617 8.127 33.858 o
11 4 3 580.595 578.441 15.151 4.451 o
11 4 4 36.537 32.537 6.644 51.469 o
11 5 0 15.455 17.915 5.190 85.904 o
11 5 1 237.027 242.426 11.031 13.490 o
11 5 2 154.830 168.781 9.456 20.697 o
11 5 3 3.393 9.499 4.673 107.283 o
11 5 4 57.654 49.368 8.208 33.253 o
11 6 0 30.335 43.015 6.630 51.746 o
11 6 1 18.825 24.027 6.180 60.566 o
11 6 2 102.220 115.299 8.504 28.123 o
11 6 3 253.420 275.809 12.630 10.594 o
11 7 0 175.837 173.017 9.449 19.899 o
11 7 1 570.216 551.725 16.571 4.218 o
11 7 2 122.315 122.313 8.389 27.661 o
11 8 0 3.058 3.406 4.026 144.736 o
11 8 1 61.823 69.676 8.473 30.842 o
12 0 0 5.618 11.580 7.332 43.655 o
12 0 2 318.241 323.852 21.911 4.105 o
12 1 0 35.728 39.255 6.187 58.848 o
12 1 1 0.666 1.135 3.386 205.057 o
12 1 2 66.182 73.892 7.619 37.279 o
12 1 3 13.033 9.004 5.526 76.364 o
12 2 0 14.829 14.704 5.419 79.064 o
12 2 1 34.087 38.492 6.359 55.973 o
12 2 2 55.931 59.709 7.401 40.277 o
12 2 3 40.378 42.470 6.509 52.982 o
12 3 0 90.563 100.960 8.407 29.534 o
12 3 1 176.667 179.935 8.611 22.620 o
12 3 2 0.090 2.542 3.811 161.903 o
12 3 3 169.458 167.422 10.596 16.888 o
12 4 0 54.661 60.091 7.156 42.962 o
12 4 1 4.061 6.433 4.604 110.547 o
12 4 2 102.127 131.943 9.965 21.054 o
12 5 0 507.406 523.573 15.417 4.981 o
12 5 1 1.537 1.816 4.109 139.200 o
12 6 0 25.893 19.695 6.423 55.922 o
13 0 0 18.577 16.020 6.506 54.923 o
13 1 0 215.316 222.418 12.834 11.269 o
13 1 1 16.400 20.229 6.528 54.559 o
13 2 0 27.220 33.327 8.458 32.374 o
13 3 0 18.179 16.771 5.657 72.359 o

_iucr_refine_instructions_details
;
TITL shelx_a.res in P2(1)/c
REM Old TITL DFAEE
REM SHELXT solution in P2(1)/c
REM R1 0.096, Rweak 0.004, Alpha 0.022, Orientation as input
REM Formula found by SHELXT: C16 N O2 Cl2
REM #####
CELL 0.71075 10.8554 11.685 12.5092 90 108.299 90
ZERR 4 0.0005 0.0005 0.0005 0 0.001 0
LATT 1
SYMM -X,0.5+Y,0.5-Z
SFAC C H N O Cl
UNIT 64 60 4 8 8

L.S. 10
PLAN  20
SIZE 0.3 0.242 0.12
TEMP -180
HTAB N1 Cl2
HTAB N1 O1
HTAB C15 O1
CONF
BOND $H
LIST 6
FMAP 2
ACTA 
HTAB 
MORE -1
WGHT 0.029408 0.014558
FVAR 0.283141
REM <olex2.extras>
REM <HklSrc "%.\\shelx_a.hkl">
REM </olex2.extras>

Cl1   5     0.21755  0.58729  0.51831  11.00000  0.03541  0.01849  0.02515 =
 -0.00175  0.01056  0.00275 
H1    2     0.37733  0.34952  0.37408  11.00000  0.04977  0.03092  0.03462 =
 0.01167  0.02163  0.01046 
O1    4     0.49334  0.32145  0.27521  11.00000  0.03814  0.01930  0.05188 =
 0.00256  0.03216  0.00157 
N1    3     0.31593  0.40586  0.39255  11.00000  0.01691  0.01960  0.01962 =
 0.00322  0.00749  0.00274 
C1    1     0.20086  0.44068  0.52979  11.00000  0.02102  0.01858  0.01641 =
 0.00015  0.00633  0.00219 
O2    4     0.58809  0.43300  0.17804  11.00000  0.03634  0.02336  0.03680 =
 0.00059  0.02451 -0.00136 
C2    1     0.14030  0.40101  0.60546  11.00000  0.02780  0.02891  0.02002 =
 -0.00161  0.01274  0.00113 
H2    2     0.10058  0.46156  0.65350  11.00000  0.07347  0.03398  0.03727 =
 -0.00393  0.03585  0.00996 
Cl2   5     0.31266  0.15068  0.41863  11.00000  0.02816  0.01934  0.02768 =
 -0.00130  0.01123  0.00319 
C3    1     0.13343  0.28386  0.62326  11.00000  0.02947  0.02979  0.02175 =
 0.00322  0.01346 -0.00215 
H3    2     0.08472  0.25147  0.68207  11.00000  0.06614  0.05173  0.03931 =
 0.00348  0.03656 -0.01004 
C4    1     0.18793  0.20751  0.56572  11.00000  0.02663  0.02153  0.01933 =
 0.00402  0.00811 -0.00170 
H4    2     0.18449  0.11594  0.57902  11.00000  0.05736  0.03518  0.02910 =
 0.01497  0.02416  0.00526 
C5    1     0.24574  0.24844  0.48904  11.00000  0.01805  0.01893  0.01619 =
 0.00180  0.00506  0.00046 
C6    1     0.25311  0.36593  0.46680  11.00000  0.01610  0.01785  0.01455 =
 0.00152  0.00497  0.00128 
C7    1     0.25403  0.47734  0.29990  11.00000  0.01540  0.01683  0.01631 =
 0.00035  0.00627  0.00097 
C8    1     0.11906  0.48951  0.26004  11.00000  0.01624  0.02239  0.01828 =
 0.00122  0.00682  0.00145 
H8    2     0.06239  0.44238  0.30231  11.00000  0.02654  0.06349  0.04308 =
 0.00052  0.02057 -0.01213 
C9    1     0.06059  0.55886  0.16763  11.00000  0.01778  0.02619  0.02047 =
 0.00281  0.00382  0.00316 
H9    2    -0.04373  0.56687  0.13499  11.00000  0.02554  0.06059  0.04854 =
 0.01318  0.00186  0.00764 
C10   1     0.13607  0.61654  0.11297  11.00000  0.02520  0.02610  0.02038 =
 0.00590  0.00573  0.00322 
H10   2     0.09079  0.67063  0.04088  11.00000  0.04954  0.06094  0.03438 =
 0.02731  0.01652  0.01602 
C11   1     0.27030  0.60466  0.15271  11.00000  0.02369  0.02121  0.02206 =
 0.00394  0.00996  0.00084 
H11   2     0.33126  0.65032  0.11304  11.00000  0.05026  0.02985  0.04809 =
 0.00267  0.02761 -0.01331 
C12   1     0.33094  0.53639  0.24592  11.00000  0.01676  0.01602  0.02013 =
 0.00062  0.00856  0.00045 
C13   1     0.47699  0.52624  0.28765  11.00000  0.01713  0.01921  0.02945 =
 -0.00034  0.01054 -0.00174 
H13A  2     0.52188  0.59709  0.25760  11.00000  0.02854  0.03648  0.07298 =
 0.01670  0.03038  0.00288 
H13B  2     0.51200  0.52307  0.37905  11.00000  0.02688  0.04713  0.03154 =
 -0.00431 -0.00134  0.00465 
C14   1     0.51998  0.41514  0.24766  11.00000  0.01665  0.01902  0.02800 =
 0.00129  0.01088  0.00034 
C15   1     0.63621  0.33433  0.13272  11.00000  0.03781  0.03095  0.03898 =
 -0.00860  0.02566 -0.00528 
H15A  2     0.60288  0.25806  0.16145  11.00000  0.07860  0.03858  0.12043 =
 -0.01544  0.06731 -0.01584 
H15B  2     0.59633  0.34104  0.04298  11.00000  0.05130  0.12267  0.04105 =
 -0.02793  0.01589 -0.01403 
C16   1     0.78158  0.33835  0.16900  11.00000  0.03594  0.02954  0.03705 =
 -0.00375  0.01661  0.00488 
H16A  2     0.82158  0.26476  0.13687  11.00000  0.05741  0.05093  0.09418 =
 -0.02445  0.04282  0.01464 
H16B  2     0.81640  0.41629  0.13978  11.00000  0.06895  0.03313  0.10544 =
 0.00615  0.05606 -0.00785 
H16C  2     0.82088  0.33583  0.25965  11.00000  0.09403  0.07439  0.05519 =
 -0.02664  0.01098  0.02873 
HKLF 4

END
Q1 1 0.138889 0.575 0.511111 11 0.05 0.34

  REM The information below was added by Olex2.
  REM
  REM R1 = 0.0251 for 3000 Fo > 4sig(Fo) and 0.0297 for all 3435 data
  REM 325 parameters refined using 0 restraints
  REM Highest difference peak 0.3410, deepest hole -0.2456
  REM Mean Shift 0.0001, Max Shift 0.0010.

  REM +++ Tabular Listing of Refinement Information +++
  REM R1_all = 0.0297
  REM R1_gt = 0.0251
  REM wR_ref = 0.0548
  REM GOOF = 1.0635
  REM Shift_max = 0.0010
  REM Shift_mean = 0.0001
  REM Reflections_all = 3435
  REM Reflections_gt = 3000
  REM Parameters = 325
  REM Hole = -0.2456
  REM Peak = 0.3410
  REM Flack = n/a

  
;
_olex2_submission_special_instructions  'No special instructions were received'
