# Supplementary material for: Fragmentation and transferability in Hirshfeld atom refinement
Source: IUCrJ. 2022 Feb 26;9(Pt 2):298–315. doi: 10.1107/S2052252522000690 (PMC8895009; doi:10.1107/S2052252522000690)
Supplement: Supplementary file 2 [file m-09-00298-sup2.zip › cif/frag_vs_no_frag/DNEDAM01.cif]

data_DNEDAM01
_audit_creation_date               2021-06-10
_audit_creation_method
;
Olex2 1.3
(compiled 2020.07.31 svn.rc2a77460 for OlexSys, GUI svn.r6145)
;
_audit_contact_author_address      ?
_audit_contact_author_email        ?
_audit_contact_author_name         ''
_audit_contact_author_phone        ?
_publ_contact_author_id_orcid      ?
_publ_section_references
;
Bourhis, L.J., Dolomanov, O.V., Gildea, R.J., Howard, J.A.K., Puschmann, H.
 (2015). Acta Cryst. A71, 59-75.

Dolomanov, O.V., Bourhis, L.J., Gildea, R.J, Howard, J.A.K. & Puschmann, H.
 (2009), J. Appl. Cryst. 42, 339-341.
;
_chemical_formula_moiety           'C2 H6 N4 O4'
_chemical_formula_sum              'C2 H6 N4 O4'
_chemical_formula_weight           150.095
loop_
  _atom_type_symbol
  _atom_type_scat_dispersion_real
  _atom_type_scat_dispersion_imag
  _atom_type_scat_Cromer_Mann_a1
  _atom_type_scat_Cromer_Mann_a2
  _atom_type_scat_Cromer_Mann_a3
  _atom_type_scat_Cromer_Mann_a4
  _atom_type_scat_Cromer_Mann_b1
  _atom_type_scat_Cromer_Mann_b2
  _atom_type_scat_Cromer_Mann_b3
  _atom_type_scat_Cromer_Mann_b4
  _atom_type_scat_Cromer_Mann_c
  _atom_type_scat_source
  _atom_type_scat_dispersion_source
 H 0.00000 0.00000 0.49300 0.32291 0.14019 0.04081 10.51090 26.12570 3.14236
 57.79970 0.0030380000826
 'International Tables Volume C Table 6.1.1.4 (pp. 500-502)'
 'Henke, Gullikson and Davis, At. Data and Nucl. Data Tables, 1993, 54, 2'
 C 0.00347 0.00161 2.31000 1.02000 1.58860 0.86500 20.84390 10.20750 0.56870
 51.65120 0.215599998832
 'International Tables Volume C Table 6.1.1.4 (pp. 500-502)'
 'Henke, Gullikson and Davis, At. Data and Nucl. Data Tables, 1993, 54, 2'
 O 0.01158 0.00611 3.04850 2.28680 1.54630 0.86700 13.27710 5.70110 0.32390
 32.90890 0.250800013542
 'International Tables Volume C Table 6.1.1.4 (pp. 500-502)'
 'Henke, Gullikson and Davis, At. Data and Nucl. Data Tables, 1993, 54, 2'
 N 0.00653 0.00323 12.21260 3.13220 2.01250 1.16630 0.00570 9.89330 28.99750
 0.58260 -11.5290002823
 'International Tables Volume C Table 6.1.1.4 (pp. 500-502)'
 'Henke, Gullikson and Davis, At. Data and Nucl. Data Tables, 1993, 54, 2'

_space_group_crystal_system        'orthorhombic'
_space_group_IT_number             61
_space_group_name_H-M_alt          'P b c a'
_space_group_name_Hall             '-P 2ac 2ab'
loop_
  _space_group_symop_id
  _space_group_symop_operation_xyz
 1 x,y,z
 2 x+1/2,-y+1/2,-z
 3 -x,y+1/2,-z+1/2
 4 -x+1/2,-y,z+1/2
 5 -x,-y,-z
 6 -x-1/2,y-1/2,z
 7 x,-y-1/2,z-1/2
 8 x-1/2,y,-z-1/2

_symmetry_Int_Tables_number        61
_cell_length_a                     8.7322(5)
_cell_length_b                     6.0719(3)
_cell_length_c                     10.6376(6)
_cell_angle_alpha                  90
_cell_angle_beta                   90
_cell_angle_gamma                  90
_cell_volume                       564.02(5)
_cell_formula_units_Z              4
_cell_measurement_temperature    110(2)
_cell_measurement_reflns_used    1217
_cell_measurement_theta_min      3.8050
_cell_measurement_theta_max      30.1270
_exptl_absorpt_coefficient_mu      0.167
_exptl_crystal_density_diffrn      1.768
_exptl_crystal_F_000               312.213
_exptl_crystal_size_max            0.693
_exptl_crystal_size_mid            0.549
_exptl_crystal_size_min            0.36
_exptl_crystal_description       block
_exptl_crystal_colour            colorless
_diffrn_measurement_device_type  'Xcalibur, Sapphire3'
_diffrn_reflns_av_R_equivalents    0.0218
_diffrn_reflns_av_unetI/netI       0.0171
_diffrn_reflns_Laue_measured_fraction_full  0.9980
_diffrn_reflns_Laue_measured_fraction_max  0.9466
_diffrn_reflns_limit_h_max         11
_diffrn_reflns_limit_h_min         -10
_diffrn_reflns_limit_k_max         8
_diffrn_reflns_limit_k_min         -8
_diffrn_reflns_limit_l_max         14
_diffrn_reflns_limit_l_min         -14
_diffrn_reflns_number              3730
_diffrn_reflns_point_group_measured_fraction_full  0.9980
_diffrn_reflns_point_group_measured_fraction_max  0.9466
_diffrn_reflns_theta_full          25.2417
_diffrn_reflns_theta_max           30.23
_diffrn_reflns_theta_min           3.83
_diffrn_ambient_temperature        110.15
_diffrn_measured_fraction_theta_full  0.9980
_diffrn_measured_fraction_theta_max  0.9466
_diffrn_radiation_type             'Mo K\a'
_diffrn_radiation_wavelength       0.71073
_reflns_Friedel_coverage           0.0
_reflns_limit_h_max                11
_reflns_limit_h_min                0
_reflns_limit_k_max                8
_reflns_limit_k_min                0
_reflns_limit_l_max                14
_reflns_limit_l_min                0
_reflns_number_gt                  686
_reflns_number_total               797
_reflns_threshold_expression       I>=2u(I)
_computing_molecular_graphics      'Olex2 1.3 (Dolomanov et al., 2009)'
_computing_publication_material    'Olex2 1.3 (Dolomanov et al., 2009)'
_computing_structure_refinement    'olex2.refine 1.3 (Bourhis et al., 2015)'
_refine_diff_density_max           0.1522
_refine_diff_density_min           -0.2176
_refine_diff_density_rms           0.0470
_refine_ls_d_res_high              0.7059
_refine_ls_d_res_low               5.3188
_refine_ls_goodness_of_fit_ref     1.1074
_refine_ls_hydrogen_treatment      refall
_refine_ls_matrix_type             full
_refine_ls_number_constraints      0
_refine_ls_number_parameters       73
_refine_ls_number_reflns           797
_refine_ls_number_restraints       0
_refine_ls_R_factor_all            0.0269
_refine_ls_R_factor_gt             0.0208
_refine_ls_restrained_S_all        1.1074
_refine_ls_shift/su_max            0.0002
_refine_ls_shift/su_mean           0.0000
_refine_ls_structure_factor_coef   Fsqd
_refine_ls_weighting_details      
 'w=1/[\s^2^(Fo^2^)+(0.0215P)^2^] where P=(Fo^2^+2Fc^2^)/3'
_refine_ls_weighting_scheme        calc
_refine_ls_wR_factor_gt            0.0423
_refine_ls_wR_factor_ref           0.0459
_olex2_refinement_description
;
;
loop_
  _atom_site_label
  _atom_site_type_symbol
  _atom_site_fract_x
  _atom_site_fract_y
  _atom_site_fract_z
  _atom_site_U_iso_or_equiv
  _atom_site_adp_type
  _atom_site_occupancy
  _atom_site_refinement_flags_posn
 O1 O 0.28010(5) 0.44178(7) 0.14435(4) 0.01715(13) Uani 1.000000 .
 O2 O 0.17828(5) 0.48943(7) 0.32900(4) 0.01917(13) Uani 1.000000 .
 N1 N 0.16788(6) 0.45343(8) 0.21526(5) 0.01291(13) Uani 1.000000 .
 N2 N 0.02891(6) 0.42435(9) 0.16824(5) 0.01558(13) Uani 1.000000 .
 C1 C 0.00371(8) 0.38998(10) 0.03508(6) 0.01485(14) Uani 1.000000 .
 H1B H 0.0959(11) 0.2871(13) -0.0015(8) 0.031(2) Uani 1.000000 .
 H1A H -0.1059(11) 0.3031(14) 0.0263(8) 0.033(2) Uani 1.000000 .
 H2 H -0.0562(13) 0.4466(17) 0.2312(10) 0.033(3) Uani 1.000000 .

loop_
  _atom_site_aniso_label
  _atom_site_aniso_U_11
  _atom_site_aniso_U_22
  _atom_site_aniso_U_33
  _atom_site_aniso_U_12
  _atom_site_aniso_U_13
  _atom_site_aniso_U_23
 O1 0.0109(2) 0.0223(2) 0.0182(2) 0.00004(16) 0.00079(17) -0.00052(17)
 O2 0.0169(3) 0.0258(3) 0.0148(2) 0.00245(18) -0.00328(18) -0.00326(16)
 N1 0.0112(3) 0.0139(2) 0.0136(3) 0.00090(18) -0.00093(19) -0.00003(17)
 N2 0.0111(3) 0.0227(3) 0.0130(3) -0.00085(19) -0.0002(2) -0.00054(19)
 C1 0.0141(3) 0.0169(3) 0.0135(3) -0.0008(2) -0.0011(2) -0.0009(2)
 H1B 0.035(6) 0.035(5) 0.025(5) 0.005(5) -0.001(5) -0.004(4)
 H1A 0.034(6) 0.036(5) 0.028(5) -0.013(5) -0.006(5) -0.007(4)
 H2 0.019(6) 0.043(7) 0.036(7) -0.001(5) 0.001(5) 0.002(5)

loop_
  _geom_bond_atom_site_label_1
  _geom_bond_atom_site_label_2
  _geom_bond_distance
  _geom_bond_site_symmetry_2
  _geom_bond_publ_flag
 O1 N1 1.2386(7) . ?
 O2 N1 1.2329(7) . ?
 N1 N2 1.3243(7) . ?
 N2 C1 1.4486(8) . ?
 N2 H2 1.009(11) . ?
 C1 C1 1.5317(13) 5_565 ?
 C1 H1B 1.091(8) . ?
 C1 H1A 1.097(9) . ?

loop_
  _geom_angle_atom_site_label_1
  _geom_angle_atom_site_label_2
  _geom_angle_atom_site_label_3
  _geom_angle
  _geom_angle_site_symmetry_1
  _geom_angle_site_symmetry_3
  _geom_angle_publ_flag
 O2 N1 O1 123.33(5) . . ?
 N2 N1 O1 119.16(5) . . ?
 N2 N1 O2 117.50(5) . . ?
 C1 N2 N1 121.85(5) . . ?
 H2 N2 N1 114.0(6) . . ?
 H2 N2 C1 123.8(6) . . ?
 C1 C1 N2 110.93(6) 5_565 . ?
 H1B C1 N2 108.6(4) . . ?
 H1A C1 N2 106.6(4) . . ?
 H1A C1 H1B 109.8(7) . . ?

loop_
  _geom_torsion_atom_site_label_1
  _geom_torsion_atom_site_label_2
  _geom_torsion_atom_site_label_3
  _geom_torsion_atom_site_label_4
  _geom_torsion
  _geom_torsion_site_symmetry_1
  _geom_torsion_site_symmetry_2
  _geom_torsion_site_symmetry_3
  _geom_torsion_site_symmetry_4
  _geom_torsion_publ_flag
 O1 N1 N2 C1 -3.09(6) . . . . ?
 O2 N1 N2 C1 177.46(5) . . . . ?
 N1 N2 C1 C1 -84.06(7) . . . 5_565 ?
 N2 C1 C1 N2 180.00(7) . . 5_565 5_565 ?

loop_
  _refln_index_h
  _refln_index_k
  _refln_index_l
  _refln_F_squared_calc
  _refln_F_squared_meas
  _refln_F_squared_sigma
  _refln_F_squared_weight
  _refln_observed_status
0 0 2 5021.290 4524.510 38.019 0.010 o
0 0 4 585.365 567.163 10.316 0.491 o
0 0 6 6957.260 6538.220 42.106 0.006 o
0 0 8 308.681 310.967 6.394 1.508 o
0 0 10 423.289 415.281 8.355 0.847 o
0 0 12 13.919 15.824 3.021 13.943 o
0 0 14 18.366 20.478 3.952 8.148 o
0 2 1 7942.040 7533.670 31.556 0.004 o
0 2 2 5616.680 5212.160 25.993 0.009 o
0 2 3 135.420 134.290 3.496 6.220 o
0 2 4 981.625 946.039 27.651 0.107 o
0 2 5 223.056 216.888 5.004 2.696 o
0 2 6 2086.160 2029.640 12.970 0.060 o
0 2 7 1020.680 1009.840 8.801 0.231 o
0 2 8 194.098 198.963 4.712 3.217 o
0 2 9 270.018 252.516 9.039 1.128 o
0 2 10 117.102 105.985 5.072 4.060 o
0 2 11 0.481 -0.839 0.835 184.571 o
0 2 12 44.469 45.289 2.794 14.726 o
0 2 13 2.507 1.181 1.831 38.346 o
0 2 14 0.982 1.503 1.762 41.408 o
0 4 0 207.668 214.717 5.638 2.461 o
0 4 1 3833.990 3767.260 13.641 0.019 o
0 4 2 867.500 878.189 7.439 0.316 o
0 4 3 16.154 15.928 1.000 114.795 o
0 4 4 106.617 109.764 2.120 13.029 o
0 4 5 546.035 547.757 8.635 0.603 o
0 4 6 79.511 78.337 2.321 15.515 o
0 4 7 288.883 287.419 6.006 1.723 o
0 4 8 18.316 17.339 1.630 45.818 o
0 4 9 68.621 63.308 3.029 11.435 o
0 4 10 20.240 15.824 2.061 29.177 o
0 4 11 23.065 20.183 2.474 20.272 o
0 4 12 73.054 71.938 4.758 5.127 o
0 4 13 6.439 4.372 1.946 33.850 o
0 6 0 167.329 175.676 6.459 2.333 o
0 6 1 597.461 607.455 9.419 0.502 o
0 6 2 1.421 0.923 0.928 149.247 o
0 6 3 106.904 124.696 6.997 2.345 o
0 6 4 3.104 2.539 1.224 85.636 o
0 6 5 233.225 233.739 7.630 1.541 o
0 6 6 12.429 11.123 1.926 34.075 o
0 6 7 3.526 2.965 0.820 189.824 o
0 6 8 7.090 7.781 1.298 75.205 o
0 6 9 7.702 3.207 1.353 69.609 o
0 8 0 47.885 49.388 5.471 4.148 o
0 8 1 28.991 25.872 4.822 5.448 o
0 8 2 104.156 100.892 5.708 3.430 o
0 8 3 40.331 40.592 3.731 8.766 o
1 0 2 1175.480 1211.640 6.838 0.183 o
1 0 4 156.790 156.024 1.968 8.437 o
1 0 6 50.353 51.706 1.825 28.406 o
1 0 8 113.583 109.573 2.659 9.958 o
1 0 10 620.737 623.640 9.218 0.487 o
1 0 12 267.202 254.577 8.715 1.190 o
1 0 14 8.620 6.108 1.787 39.920 o
1 1 1 1638.080 1788.510 4.819 0.096 o
1 1 2 710.233 737.224 3.986 0.502 o
1 1 3 12.989 13.506 0.569 318.609 o
1 1 4 0.184 0.326 0.181 3925.660 o
1 1 5 848.608 838.914 4.188 0.368 o
1 1 6 396.744 394.246 3.601 1.501 o
1 1 7 96.749 91.308 1.696 18.223 o
1 1 8 133.878 129.261 2.172 10.012 o
1 1 9 0.012 -0.319 0.519 477.862 o
1 1 10 8.179 8.605 0.730 227.820 o
1 1 11 26.214 24.877 1.580 45.854 o
1 1 12 15.250 13.192 1.274 74.712 o
1 1 13 17.920 21.357 1.944 32.578 o
1 1 14 8.371 8.647 1.769 40.679 o
1 2 1 528.186 551.417 3.307 0.892 o
1 2 2 156.742 159.819 1.220 9.864 o
1 2 3 1075.470 1069.220 5.223 0.229 o
1 2 4 0.014 0.737 0.342 1098.520 o
1 2 5 55.658 54.266 1.006 53.023 o
1 2 6 5.735 6.111 0.371 839.393 o
1 2 7 28.714 29.055 0.798 125.864 o
1 2 8 124.095 121.305 2.300 10.434 o
1 2 9 8.735 8.339 0.899 152.848 o
1 2 10 445.989 439.322 5.663 1.042 o
1 2 11 76.990 72.828 2.399 15.299 o
1 2 12 154.096 146.181 4.483 4.184 o
1 2 13 19.852 17.027 1.748 39.954 o
1 2 14 10.557 6.798 1.734 42.224 o
1 3 1 365.266 364.369 2.508 1.888 o
1 3 2 664.770 682.194 4.247 0.567 o
1 3 3 14.005 13.178 0.487 395.913 o
1 3 4 110.512 110.641 1.849 14.149 o
1 3 5 13.213 11.845 0.656 254.615 o
1 3 6 499.794 497.593 4.892 0.922 o
1 3 7 87.341 87.329 1.793 19.047 o
1 3 8 110.633 107.333 2.096 12.914 o
1 3 9 100.639 98.519 2.342 12.712 o
1 3 10 1.686 1.787 0.492 528.703 o
1 3 11 0.362 0.056 0.473 575.126 o
1 3 12 20.643 20.297 1.402 59.549 o
1 3 13 11.882 10.703 1.365 66.875 o
1 4 1 295.404 291.168 1.921 2.936 o
1 4 2 153.463 143.602 2.716 7.209 o
1 4 3 700.358 707.349 3.905 0.526 o
1 4 4 122.788 122.734 1.792 12.605 o
1 4 5 54.960 51.161 1.607 32.820 o
1 4 6 0.552 0.639 0.367 952.347 o
1 4 7 4.793 4.332 0.624 322.104 o
1 4 8 140.005 141.378 3.097 6.862 o
1 4 9 30.053 27.780 1.827 34.448 o
1 4 10 146.117 141.428 3.774 5.374 o
1 4 11 140.436 144.522 4.548 4.286 o
1 4 12 21.197 16.614 1.690 42.366 o
1 4 13 29.279 22.206 2.634 17.682 o
1 5 1 276.635 274.131 3.435 2.731 o
1 5 2 16.855 15.093 0.976 119.641 o
1 5 3 46.074 47.665 1.456 41.115 o
1 5 4 154.009 160.633 2.955 6.413 o
1 5 5 114.695 109.289 2.569 10.280 o
1 5 6 22.603 20.869 1.120 86.959 o
1 5 7 16.373 15.748 1.114 94.428 o
1 5 8 34.474 36.893 1.796 33.841 o
1 5 9 167.514 176.333 4.218 4.113 o
1 5 10 5.995 4.503 0.763 215.586 o
1 5 11 0.683 -0.136 0.664 291.833 o
1 5 12 0.829 -0.143 0.991 130.950 o
1 6 1 40.169 40.330 1.697 35.421 o
1 6 2 277.903 291.157 5.704 1.850 o
1 6 3 123.866 125.605 2.943 8.115 o
1 6 4 180.021 186.138 4.098 3.998 o
1 6 5 25.835 23.358 1.738 38.857 o
1 6 6 0.669 -0.072 0.649 305.371 o
1 6 7 5.994 5.721 0.912 151.625 o
1 6 8 68.449 69.380 2.529 14.976 o
1 6 9 50.218 46.456 2.671 15.604 o
1 7 1 13.999 13.171 1.082 102.207 o
1 7 2 24.395 20.575 2.143 26.585 o
1 7 3 113.150 115.214 3.505 7.029 o
1 7 4 35.202 32.106 2.224 23.451 o
1 7 5 49.644 47.875 2.680 15.498 o
1 7 6 7.036 6.194 1.017 121.812 o
1 7 7 0.409 0.774 0.712 253.968 o
1 7 8 138.850 132.850 9.041 1.423 o
1 8 1 0.039 -0.748 0.727 243.573 o
1 8 2 155.321 172.202 6.809 2.203 o
1 8 3 1.139 1.017 1.167 94.480 o
2 0 0 366.470 387.595 6.607 1.187 o
2 0 2 3455.940 3431.530 15.326 0.022 o
2 0 4 1698.070 1714.360 11.494 0.087 o
2 0 6 20.451 21.022 1.700 41.672 o
2 0 8 100.655 98.201 2.910 9.825 o
2 0 10 0.051 -0.614 0.943 144.610 o
2 0 12 0.082 5.323 1.618 49.144 o
2 0 14 343.088 349.429 11.101 0.721 o
2 1 0 180.536 194.960 2.808 5.398 o
2 1 1 3986.630 3949.260 12.439 0.017 o
2 1 2 94.391 96.111 1.431 20.639 o
2 1 3 873.226 887.952 5.337 0.333 o
2 1 4 43.192 42.253 1.127 60.572 o
2 1 5 69.863 67.591 1.251 34.018 o
2 1 6 7.848 7.283 0.453 554.447 o
2 1 7 482.371 480.089 4.885 0.978 o
2 1 8 11.407 10.810 0.875 156.016 o
2 1 9 164.881 171.120 3.501 5.106 o
2 1 10 7.806 7.593 0.771 206.956 o
2 1 11 1.250 1.131 0.568 398.403 o
2 1 12 0.144 -0.132 0.598 359.874 o
2 1 13 29.809 35.182 2.426 20.260 o
2 1 14 0.009 2.482 1.395 66.119 o
2 2 0 2265.190 2292.920 20.164 0.046 o
2 2 1 4.401 4.704 0.301 1286.860 o
2 2 2 562.256 568.043 3.309 0.811 o
2 2 3 83.905 83.981 1.143 28.112 o
2 2 4 259.354 254.055 2.729 3.364 o
2 2 5 342.180 351.264 3.314 1.940 o
2 2 6 181.615 180.125 2.338 6.217 o
2 2 7 552.709 558.664 4.514 0.788 o
2 2 8 7.859 8.675 0.804 190.030 o
2 2 9 4.387 3.896 0.646 302.388 o
2 2 10 12.521 12.233 0.978 125.231 o
2 2 11 5.010 4.354 0.975 133.908 o
2 2 12 3.486 3.241 0.711 251.837 o
2 2 13 176.156 180.912 4.738 3.466 o
2 2 14 58.849 58.468 4.459 5.987 o
2 3 0 400.866 405.787 3.193 1.506 o
2 3 1 985.231 982.517 4.476 0.274 o
2 3 2 325.210 319.739 2.287 2.392 o
2 3 3 153.218 156.167 1.926 8.722 o
2 3 4 100.767 98.593 1.462 18.965 o
2 3 5 31.447 29.776 1.036 84.796 o
2 3 6 2.359 2.196 0.388 842.643 o
2 3 7 169.016 174.385 2.476 6.540 o
2 3 8 69.440 70.546 1.812 23.205 o
2 3 9 42.473 40.431 1.479 42.894 o
2 3 10 22.317 21.165 1.319 65.574 o
2 3 11 2.147 2.439 0.581 377.966 o
2 3 12 0.414 0.266 0.662 293.339 o
2 3 13 11.252 8.966 1.642 46.831 o
2 4 0 1498.500 1512.330 7.804 0.116 o
2 4 1 166.293 160.718 1.729 8.277 o
2 4 2 5.022 5.138 0.405 732.008 o
2 4 3 0.144 0.656 0.306 1372.770 o
2 4 4 1.514 1.672 0.473 572.995 o
2 4 5 67.355 68.999 1.831 23.419 o
2 4 6 239.049 243.079 3.689 3.181 o
2 4 7 103.827 101.248 2.850 9.862 o
2 4 8 78.456 76.618 2.384 15.140 o
2 4 9 28.715 28.556 1.567 45.335 o
2 4 10 44.970 43.143 2.168 22.920 o
2 4 11 3.158 4.016 0.880 165.030 o
2 4 12 0.528 0.269 0.785 208.623 o
2 5 0 197.278 192.737 4.565 3.331 o
2 5 1 91.870 92.269 2.264 14.205 o
2 5 2 170.276 166.956 3.845 4.584 o
2 5 3 3.343 2.332 0.452 616.807 o
2 5 4 70.636 70.318 2.291 17.020 o
2 5 5 40.528 42.089 1.697 35.144 o
2 5 6 0.028 0.681 0.468 586.955 o
2 5 7 22.400 23.553 1.518 50.575 o
2 5 8 32.855 31.898 1.833 33.405 o
2 5 9 1.623 2.087 0.614 340.274 o
2 5 10 24.569 22.587 1.692 41.136 o
2 5 11 6.917 3.121 1.581 51.140 o
2 5 12 2.524 5.310 2.213 26.249 o
2 6 0 152.358 153.466 4.038 4.741 o
2 6 1 206.277 214.734 4.999 2.841 o
2 6 2 1.682 2.434 0.510 491.597 o
2 6 3 15.698 16.819 1.280 73.211 o
2 6 4 2.495 2.916 0.715 249.751 o
2 6 5 2.440 1.230 0.797 202.090 o
2 6 6 100.412 96.256 3.402 7.978 o
2 6 7 43.571 40.667 3.390 10.431 o
2 6 8 94.422 91.875 3.252 8.788 o
2 6 9 78.019 81.199 3.569 8.225 o
2 6 10 3.829 1.732 1.717 43.588 o
2 7 0 54.765 59.332 3.881 7.782 o
2 7 1 1.371 1.017 0.547 428.476 o
2 7 2 56.920 60.515 2.562 15.821 o
2 7 3 12.576 13.617 1.302 72.582 o
2 7 4 18.864 15.643 1.523 52.176 o
2 7 5 31.460 31.353 1.966 29.770 o
2 7 6 0.538 0.661 0.703 260.076 o
2 7 7 7.727 5.969 1.403 64.571 o
2 8 0 36.187 32.000 4.517 6.137 o
2 8 1 82.153 79.809 3.503 8.384 o
2 8 2 17.317 16.788 1.686 43.197 o
2 8 3 0.522 1.477 1.166 94.570 o
3 0 2 210.451 213.139 2.519 4.751 o
3 0 4 51.652 50.528 1.673 31.995 o
3 0 6 292.770 302.478 6.691 1.506 o
3 0 8 3.858 3.454 0.722 243.492 o
3 0 10 180.777 187.875 6.709 2.124 o
3 0 12 103.714 110.373 5.568 3.553 o
3 1 1 3984.610 3828.290 11.689 0.018 o
3 1 2 647.342 650.804 3.805 0.613 o
3 1 3 2375.940 2367.670 9.229 0.048 o
3 1 4 0.384 1.000 0.219 2685.670 o
3 1 5 164.939 171.021 1.981 7.629 o
3 1 6 1.552 1.290 0.478 559.733 o
3 1 7 1664.780 1671.700 16.661 0.082 o
3 1 8 431.844 448.777 5.663 1.064 o
3 1 9 1784.470 1818.700 13.109 0.077 o
3 1 10 2.058 2.786 0.830 186.071 o
3 1 11 91.435 94.565 3.107 9.444 o
3 1 12 6.544 5.425 1.177 91.769 o
3 1 13 0.114 -0.571 0.684 274.728 o
3 1 14 10.621 13.108 3.716 9.278 o
3 2 1 31.547 31.768 0.795 117.391 o
3 2 2 66.966 66.913 1.089 39.379 o
3 2 3 43.388 43.013 0.960 71.830 o
3 2 4 3.681 3.368 0.435 660.622 o
3 2 5 66.247 65.949 1.692 26.293 o
3 2 6 143.218 147.197 2.137 9.018 o
3 2 7 40.258 38.900 1.481 43.944 o
3 2 8 1.235 1.332 0.615 339.128 o
3 2 9 12.178 10.781 0.908 144.749 o
3 2 10 76.029 75.727 2.398 15.265 o
3 2 11 58.808 61.826 2.586 15.413 o
3 2 12 49.897 48.151 2.406 18.601 o
3 2 13 3.538 3.040 0.858 173.499 o
3 2 14 5.341 5.165 2.243 25.503 o
3 3 1 63.220 60.792 1.058 43.958 o
3 3 2 1076.110 1094.050 5.493 0.224 o
3 3 3 875.512 880.881 4.864 0.338 o
3 3 4 3.853 3.267 0.315 1217.300 o
3 3 5 0.010 0.008 0.388 856.626 o
3 3 6 41.464 40.955 1.372 48.094 o
3 3 7 361.602 382.128 5.280 1.415 o
3 3 8 1217.320 1270.070 9.044 0.163 o
3 3 9 348.420 366.468 7.132 1.178 o
3 3 10 57.964 59.341 2.200 20.030 o
3 3 11 156.954 157.904 3.746 5.043 o
3 3 12 10.843 12.457 1.453 59.238 o
3 3 13 27.524 27.568 4.112 7.452 o
3 4 1 44.139 42.496 0.828 82.061 o
3 4 2 1.530 1.372 0.288 1537.470 o
3 4 3 51.768 50.747 1.182 49.024 o
3 4 4 0.721 0.959 0.358 999.410 o
3 4 5 30.885 30.073 1.198 68.780 o
3 4 6 0.585 0.486 0.380 889.023 o
3 4 7 62.880 61.697 2.042 21.503 o
3 4 8 1.001 0.986 0.666 290.148 o
3 4 9 10.189 9.957 1.120 98.898 o
3 4 10 2.720 1.305 0.652 301.367 o
3 4 11 66.077 71.813 3.858 7.555 o
3 4 12 0.930 0.717 1.243 83.296 o
3 5 1 84.067 83.123 1.925 18.484 o
3 5 2 107.147 107.785 2.208 12.582 o
3 5 3 110.836 106.426 2.735 9.871 o
3 5 4 32.008 31.208 1.451 50.019 o
3 5 5 2.611 4.488 0.830 185.316 o
3 5 6 313.849 327.845 4.988 1.787 o
3 5 7 0.074 -0.406 0.591 368.181 o
3 5 8 320.033 331.411 5.948 1.531 o
3 5 9 0.210 -0.115 0.726 244.409 o
3 5 10 174.536 186.826 4.821 3.381 o
3 5 11 70.716 71.855 4.095 6.730 o
3 6 1 20.021 17.897 1.154 85.452 o
3 6 2 9.476 9.479 0.990 125.937 o
3 6 3 22.713 19.489 1.808 36.893 o
3 6 4 0.567 0.580 0.620 334.090 o
3 6 5 2.343 2.668 0.799 200.900 o
3 6 6 10.841 10.697 1.141 94.866 o
3 6 7 20.466 19.167 1.516 51.807 o
3 6 8 0.901 0.767 0.676 281.473 o
3 6 9 0.001 -0.465 1.235 84.291 o
3 7 1 0.046 -0.365 0.639 315.162 o
3 7 2 5.111 4.912 0.869 167.765 o
3 7 3 1.010 1.080 0.738 236.171 o
3 7 4 6.105 6.508 1.055 113.710 o
3 7 5 25.216 24.323 1.818 35.815 o
3 7 6 226.047 237.053 5.467 2.366 o
3 7 7 51.062 42.994 5.028 4.879 o
3 8 1 2.890 2.776 1.350 70.494 o
3 8 2 18.440 17.073 2.011 30.680 o
3 8 3 5.059 5.272 1.862 36.991 o
4 0 0 2732.350 2750.280 30.496 0.029 o
4 0 2 212.772 220.693 4.926 2.808 o
4 0 4 538.762 536.722 8.631 0.616 o
4 0 6 587.588 607.239 7.417 0.588 o
4 0 8 3.426 3.073 1.016 124.119 o
4 0 10 339.571 352.062 9.689 0.865 o
4 0 12 0.141 3.974 2.480 20.920 o
4 1 0 110.392 110.011 3.283 7.835 o
4 1 1 482.545 478.930 3.582 1.069 o
4 1 2 9.872 9.276 0.615 304.673 o
4 1 3 929.753 922.963 5.969 0.296 o
4 1 4 139.248 135.762 2.587 8.277 o
4 1 5 274.955 267.567 3.762 2.646 o
4 1 6 112.385 110.759 2.593 10.268 o
4 1 7 39.819 36.580 1.586 40.054 o
4 1 8 1.672 1.335 0.681 277.043 o
4 1 9 245.482 256.012 5.520 2.171 o
4 1 10 27.328 26.630 1.947 31.141 o
4 1 11 45.209 43.772 2.243 21.594 o
4 1 12 14.940 16.692 1.483 55.652 o
4 1 13 0.269 1.357 0.806 198.037 o
4 2 0 368.958 370.351 3.518 1.699 o
4 2 1 510.406 518.070 4.527 0.902 o
4 2 2 67.189 65.050 1.320 33.910 o
4 2 3 401.874 405.429 3.462 1.472 o
4 2 4 234.061 235.765 2.058 4.319 o
4 2 5 84.830 85.726 2.062 16.889 o
4 2 6 158.058 163.217 3.242 5.754 o
4 2 7 353.851 353.303 5.052 1.539 o
4 2 8 18.198 16.997 1.071 99.491 o
4 2 9 232.538 245.451 4.500 2.780 o
4 2 10 78.008 79.291 2.881 11.534 o
4 2 11 6.715 6.145 0.925 147.086 o
4 2 12 6.104 4.055 0.861 170.337 o
4 2 13 29.398 27.250 2.457 20.045 o
4 3 0 98.694 96.912 1.729 17.255 o
4 3 1 597.173 604.570 3.844 0.708 o
4 3 2 36.390 36.246 0.854 95.804 o
4 3 3 191.797 189.718 2.213 5.888 o
4 3 4 501.780 519.270 4.440 0.923 o
4 3 5 3.709 3.534 0.532 445.228 o
4 3 6 255.792 262.384 3.631 2.918 o
4 3 7 135.740 137.731 2.749 7.943 o
4 3 8 5.504 5.234 0.718 243.250 o
4 3 9 66.028 65.854 2.250 18.159 o
4 3 10 133.091 139.147 3.434 6.347 o
4 3 11 0.002 0.355 0.685 274.431 o
4 3 12 57.699 59.807 3.152 11.171 o
4 3 13 18.357 19.532 3.624 9.675 o
4 4 0 424.001 438.460 4.407 1.228 o
4 4 1 170.313 173.637 1.993 7.305 o
4 4 2 17.656 18.543 0.874 140.971 o
4 4 3 177.467 177.042 2.589 6.039 o
4 4 4 37.945 37.557 1.353 51.569 o
4 4 5 238.728 244.235 3.574 3.245 o
4 4 6 40.046 41.263 1.626 37.787 o
4 4 7 99.591 101.669 2.713 10.693 o
4 4 8 25.135 23.790 1.716 39.870 o
4 4 9 112.106 114.205 3.509 7.061 o
4 4 10 21.285 22.765 1.876 34.407 o
4 4 11 48.228 45.498 2.858 13.972 o
4 5 0 3.715 4.098 1.164 94.471 o
4 5 1 355.966 363.808 4.238 1.657 o
4 5 2 57.583 55.866 1.654 30.303 o
4 5 3 0.510 0.100 0.471 578.678 o
4 5 4 222.218 220.688 3.911 3.375 o
4 5 5 158.266 160.425 3.428 5.479 o
4 5 6 68.389 66.563 2.549 14.903 o
4 5 7 171.506 181.391 6.006 2.560 o
4 5 8 16.033 16.219 1.305 70.521 o
4 5 9 0.456 0.103 0.635 318.793 o
4 5 10 75.857 78.608 3.677 7.914 o
4 5 11 40.899 41.412 3.138 12.105 o
4 6 0 271.980 281.970 7.884 1.322 o
4 6 1 1.031 1.946 0.710 254.531 o
4 6 2 0.002 0.719 0.630 324.337 o
4 6 3 2.868 2.030 0.653 299.492 o
4 6 4 23.859 23.860 1.628 44.139 o
4 6 5 192.655 196.154 5.364 2.784 o
4 6 6 110.916 106.459 3.634 6.855 o
4 6 7 27.255 28.331 1.834 34.600 o
4 6 8 4.462 4.556 0.930 147.100 o
4 6 9 0.008 1.091 1.534 54.701 o
4 7 0 76.374 70.316 6.668 2.735 o
4 7 1 87.552 90.770 3.594 7.766 o
4 7 2 49.151 47.557 2.364 19.249 o
4 7 3 13.511 12.674 1.307 71.896 o
4 7 4 29.200 29.856 1.929 31.213 o
4 7 5 179.753 194.062 4.911 3.222 o
4 7 6 0.147 0.053 1.152 96.927 o
4 7 7 71.417 66.234 6.157 3.203 o
5 0 2 1753.070 1729.150 14.929 0.079 o
5 0 4 376.721 382.701 9.423 0.828 o
5 0 6 429.687 427.232 9.004 0.773 o
5 0 8 1272.680 1312.040 18.326 0.117 o
5 0 10 342.838 359.146 10.129 0.810 o
5 0 12 2.379 1.224 2.274 24.878 o
5 1 1 7.406 8.292 0.653 283.155 o
5 1 2 3.738 3.694 0.481 540.279 o
5 1 3 836.542 839.948 6.823 0.346 o
5 1 4 12.781 11.134 0.999 120.432 o
5 1 5 94.739 93.045 2.426 12.865 o
5 1 6 185.653 186.779 3.566 4.470 o
5 1 7 410.493 425.941 5.705 1.141 o
5 1 8 9.135 9.366 1.052 112.322 o
5 1 9 80.850 81.297 3.208 9.645 o
5 1 10 5.916 4.957 1.214 86.499 o
5 1 11 21.398 20.174 1.861 35.075 o
5 1 12 20.369 21.726 1.919 33.115 o
5 1 13 57.976 59.513 4.436 6.051 o
5 2 1 213.898 212.797 2.296 4.866 o
5 2 2 631.747 630.533 4.942 0.614 o
5 2 3 241.616 234.099 2.773 3.758 o
5 2 4 145.876 146.398 2.213 8.693 o
5 2 5 3.008 2.151 0.504 500.354 o
5 2 6 224.947 230.364 6.051 2.127 o
5 2 7 312.637 315.341 5.638 1.662 o
5 2 8 602.550 613.323 9.279 0.501 o
5 2 9 201.845 204.115 4.506 3.269 o
5 2 10 202.891 210.819 4.835 2.993 o
5 2 11 10.749 10.391 1.151 93.341 o
5 2 12 1.330 1.143 0.842 181.074 o
5 2 13 5.436 4.570 1.442 61.506 o
5 3 1 189.574 190.548 2.003 6.200 o
5 3 2 0.041 0.402 0.271 1755.300 o
5 3 3 163.394 162.968 2.171 7.529 o
5 3 4 17.228 16.999 0.821 158.726 o
5 3 5 7.991 7.443 0.579 353.361 o
5 3 6 522.337 539.050 5.593 0.801 o
5 3 7 119.665 120.842 2.883 8.576 o
5 3 8 0.232 0.240 0.456 619.812 o
5 3 9 179.152 180.242 3.871 4.296 o
5 3 10 8.086 9.581 1.311 73.448 o
5 3 11 1.079 2.012 0.765 219.370 o
5 3 12 57.969 52.657 4.070 7.136 o
5 4 1 103.307 101.422 1.614 17.152 o
5 4 2 8.974 8.767 0.538 394.102 o
5 4 3 174.758 169.471 2.639 6.168 o
5 4 4 5.792 5.526 0.560 391.090 o
5 4 5 26.025 25.877 1.239 69.586 o
5 4 6 21.147 21.960 1.213 76.435 o
5 4 7 380.321 384.516 5.119 1.371 o
5 4 8 29.286 30.539 1.862 33.184 o
5 4 9 262.329 262.959 6.147 1.844 o
5 4 10 31.376 31.071 2.229 23.734 o
5 4 11 17.813 17.754 2.623 18.308 o
5 5 1 199.687 203.849 4.385 3.386 o
5 5 2 41.996 37.538 1.566 40.017 o
5 5 3 5.302 4.339 0.618 326.808 o
5 5 4 16.365 15.277 1.090 98.503 o
5 5 5 113.264 112.119 4.365 5.152 o
5 5 6 74.745 75.033 2.478 14.722 o
5 5 7 6.216 5.417 0.891 158.646 o
5 5 8 124.016 127.773 3.888 5.742 o
5 5 9 122.281 121.301 3.903 5.812 o
5 5 10 1.981 0.911 0.939 145.846 o
5 6 1 5.360 4.062 1.532 54.564 o
5 6 2 14.670 14.055 1.803 38.437 o
5 6 3 13.589 11.260 1.493 55.806 o
5 6 4 0.740 1.322 0.826 188.443 o
5 6 5 38.680 38.884 2.429 19.502 o
5 6 6 12.409 12.340 1.874 35.893 o
5 6 7 144.793 140.301 4.741 4.019 o
5 6 8 21.937 13.986 3.136 12.857 o
5 7 1 0.220 0.149 0.977 134.906 o
5 7 2 45.031 47.367 2.714 15.428 o
5 7 3 32.957 31.557 2.293 22.384 o
5 7 4 18.888 20.448 3.021 13.828 o
5 7 5 45.579 41.308 5.188 4.624 o
6 0 0 2842.920 2725.620 34.868 0.026 o
6 0 2 444.594 435.995 21.112 0.240 o
6 0 4 210.825 213.108 6.201 2.172 o
6 0 6 227.959 234.828 7.056 1.729 o
6 0 8 339.313 348.109 10.537 0.778 o
6 0 10 1.180 1.260 1.766 41.229 o
6 0 12 1.323 1.978 2.640 18.458 o
6 1 0 4.602 5.448 1.392 65.978 o
6 1 1 29.160 28.537 1.531 47.081 o
6 1 2 0.156 0.074 0.444 652.254 o
6 1 3 55.606 54.108 1.576 33.047 o
6 1 4 9.504 8.137 0.758 210.246 o
6 1 5 0.105 0.097 0.654 301.003 o
6 1 6 9.635 9.383 1.258 79.220 o
6 1 7 245.301 252.112 5.389 2.238 o
6 1 8 27.793 25.951 2.110 26.830 o
6 1 9 127.189 126.685 4.171 5.170 o
6 1 10 1.238 1.642 0.861 173.417 o
6 1 11 8.386 8.729 1.376 66.786 o
6 1 12 10.312 11.014 1.355 68.163 o
6 2 0 1293.720 1336.190 12.647 0.135 o
6 2 1 242.347 245.195 3.191 3.416 o
6 2 2 371.278 378.184 3.781 1.627 o
6 2 3 6.336 5.807 0.577 367.126 o
6 2 4 65.009 66.240 1.789 24.793 o
6 2 5 134.147 136.969 2.838 7.784 o
6 2 6 141.947 150.906 3.498 5.851 o
6 2 7 218.858 226.745 4.455 3.019 o
6 2 8 148.025 151.050 3.757 5.267 o
6 2 9 6.085 6.490 0.992 128.280 o
6 2 10 5.732 4.393 0.843 177.837 o
6 2 11 31.072 34.952 2.147 25.256 o
6 2 12 9.745 11.085 1.755 41.134 o
6 3 0 0.026 0.020 0.582 379.568 o
6 3 1 2.483 2.538 0.673 282.548 o
6 3 2 2.771 2.905 0.436 665.060 o
6 3 3 19.626 19.745 0.926 123.995 o
6 3 4 34.991 35.145 1.243 60.794 o
6 3 5 0.097 -0.639 0.439 666.966 o
6 3 6 17.786 16.558 1.022 108.575 o
6 3 7 23.916 25.055 1.421 56.103 o
6 3 8 103.637 105.254 2.940 9.403 o
6 3 9 41.389 39.492 2.079 25.253 o
6 3 10 10.439 9.054 1.212 84.900 o
6 3 11 1.523 0.278 1.409 64.830 o
6 3 12 44.477 35.578 4.959 5.066 o
6 4 0 23.508 22.050 1.359 61.486 o
6 4 1 242.435 250.396 3.029 3.471 o
6 4 2 330.093 345.497 3.979 1.892 o
6 4 3 84.875 83.143 1.985 17.775 o
6 4 4 31.110 31.279 1.287 61.072 o
6 4 5 43.423 40.603 1.611 37.482 o
6 4 6 18.433 17.834 1.125 90.652 o
6 4 7 76.821 76.846 2.666 13.065 o
6 4 8 13.409 11.752 1.210 83.562 o
6 4 9 15.279 14.688 1.370 64.913 o
6 4 10 18.647 18.056 2.635 18.122 o
6 5 0 16.131 15.096 1.413 60.927 o
6 5 1 0.384 0.763 0.475 568.783 o
6 5 2 2.648 2.053 0.530 453.646 o
6 5 3 0.071 0.089 0.586 374.799 o
6 5 4 22.077 21.585 1.342 63.554 o
6 5 5 0.893 0.619 0.642 311.953 o
6 5 6 0.032 0.326 0.724 245.301 o
6 5 7 3.575 3.281 0.825 187.272 o
6 5 8 47.884 47.919 2.469 17.965 o
6 5 9 0.002 -3.153 1.900 35.645 o
6 6 0 0.355 0.740 1.373 68.207 o
6 6 1 78.359 74.070 3.098 10.423 o
6 6 2 20.323 20.011 1.502 52.583 o
6 6 3 151.924 149.157 6.052 2.725 o
6 6 4 41.423 44.014 2.264 21.602 o
6 6 5 4.815 5.068 1.080 109.347 o
6 6 6 9.176 8.191 1.459 59.410 o
6 6 7 7.892 2.892 1.778 40.478 o
6 7 0 19.268 16.328 3.609 9.762 o
6 7 1 3.948 3.824 1.538 54.228 o
6 7 2 0.002 -1.796 1.410 64.673 o
6 7 3 3.648 3.474 1.217 86.522 o
6 7 4 7.034 7.454 2.297 24.283 o
7 0 2 0.635 1.003 1.274 79.231 o
7 0 4 15.476 11.599 1.904 34.611 o
7 0 6 171.466 168.376 6.306 2.416 o
7 0 8 74.207 73.913 4.577 5.474 o
7 0 10 53.788 62.388 4.635 5.600 o
7 1 1 559.344 551.556 7.334 0.651 o
7 1 2 147.140 146.129 3.761 5.327 o
7 1 3 251.642 245.122 4.419 2.657 o
7 1 4 0.143 -0.180 0.676 281.372 o
7 1 5 63.641 61.206 2.613 14.856 o
7 1 6 14.451 12.474 1.253 77.552 o
7 1 7 58.328 58.753 2.754 14.024 o
7 1 8 70.209 70.054 3.147 10.557 o
7 1 9 13.779 11.357 1.353 67.401 o
7 1 10 25.875 25.993 2.079 27.774 o
7 1 11 129.435 140.262 4.987 3.889 o
7 2 1 41.758 39.704 1.967 27.663 o
7 2 2 22.379 22.683 1.161 81.320 o
7 2 3 78.514 77.685 2.134 17.396 o
7 2 4 0.057 -0.535 0.510 494.616 o
7 2 5 122.005 118.498 3.028 8.066 o
7 2 6 67.083 67.864 2.845 12.614 o
7 2 7 11.846 10.830 1.238 80.683 o
7 2 8 126.170 134.415 4.301 4.907 o
7 2 9 5.279 3.816 0.863 170.228 o
7 2 10 68.491 64.368 3.237 10.236 o
7 2 11 1.504 -1.741 1.297 76.406 o
7 3 1 1.649 0.357 0.459 609.552 o
7 3 2 453.965 469.025 5.561 0.999 o
7 3 3 130.585 134.686 2.649 8.519 o
7 3 4 19.231 19.643 1.284 70.550 o
7 3 5 0.873 1.208 0.508 497.266 o
7 3 6 14.832 12.959 1.088 100.728 o
7 3 7 3.434 2.194 0.873 167.899 o
7 3 8 157.079 155.866 4.865 3.669 o
7 3 9 6.732 5.403 1.033 118.618 o
7 3 10 65.396 66.248 3.461 9.201 o
7 3 11 1.096 -0.778 1.526 55.245 o
7 4 1 13.705 13.871 0.927 135.809 o
7 4 2 118.703 123.039 2.471 10.047 o
7 4 3 81.509 84.560 2.246 15.681 o
7 4 4 65.182 64.612 2.058 20.758 o
7 4 5 131.364 134.460 3.433 6.459 o
7 4 6 0.390 0.232 0.514 486.178 o
7 4 7 48.537 46.923 2.304 20.169 o
7 4 8 145.625 145.702 4.303 4.536 o
7 4 9 1.522 1.219 1.762 41.404 o
7 5 1 105.829 105.170 2.995 9.093 o
7 5 2 126.452 131.854 3.488 6.498 o
7 5 3 5.559 5.959 1.110 103.145 o
7 5 4 106.397 108.889 3.415 7.567 o
7 5 5 10.707 12.215 1.287 75.074 o
7 5 6 17.882 18.482 1.539 51.021 o
7 5 7 11.887 10.117 1.195 86.444 o
7 5 8 1.326 -0.523 0.872 169.011 o
7 6 1 0.710 -2.024 1.278 78.767 o
7 6 2 111.206 110.338 3.845 6.277 o
7 6 3 10.470 8.269 1.136 96.397 o
7 6 4 130.486 132.442 4.506 4.547 o
7 6 5 32.050 30.039 3.179 12.180 o
7 6 6 13.076 9.110 2.800 16.275 o
7 7 2 2.306 0.923 1.900 35.630 o
8 0 0 67.885 61.634 5.341 4.213 o
8 0 2 530.907 535.517 11.226 0.499 o
8 0 4 18.278 20.147 2.326 23.067 o
8 0 6 27.621 24.061 2.747 16.350 o
8 0 8 30.496 25.186 2.870 14.924 o
8 0 10 33.233 28.804 4.536 6.114 o
8 1 0 306.895 305.156 12.208 0.668 o
8 1 1 1481.650 1441.270 16.698 0.101 o
8 1 2 38.845 37.433 2.072 25.841 o
8 1 3 0.693 1.259 0.667 289.167 o
8 1 4 26.519 27.811 2.181 25.267 o
8 1 5 417.128 423.334 7.365 0.947 o
8 1 6 65.583 66.981 3.010 11.605 o
8 1 7 172.116 178.450 5.057 3.244 o
8 1 8 0.732 0.414 0.687 272.852 o
8 1 9 46.198 44.673 2.726 15.313 o
8 1 10 16.927 15.167 1.679 43.692 o
8 2 0 197.467 185.098 6.361 2.225 o
8 2 1 2.084 1.017 0.646 307.686 o
8 2 2 186.819 187.397 4.143 3.851 o
8 2 3 87.404 90.646 2.895 10.708 o
8 2 4 0.599 1.731 0.960 139.402 o
8 2 5 39.289 40.171 2.292 21.504 o
8 2 6 42.818 43.525 2.457 18.649 o
8 2 7 59.640 62.494 2.995 12.053 o
8 2 8 40.639 38.157 2.427 19.410 o
8 2 9 60.771 58.236 3.707 8.350 o
8 2 10 2.711 1.014 1.057 114.982 o
8 3 0 1116.750 1167.990 16.913 0.146 o
8 3 1 251.412 248.416 4.627 2.547 o
8 3 2 192.251 187.974 4.038 3.874 o
8 3 3 8.196 8.868 1.090 105.377 o
8 3 4 94.962 101.380 3.501 7.735 o
8 3 5 65.003 68.571 2.978 11.799 o
8 3 6 238.095 255.014 5.910 2.058 o
8 3 7 10.192 9.130 1.510 55.322 o
8 3 8 1.166 0.689 0.779 211.667 o
8 3 9 1.775 1.107 0.881 165.591 o
8 3 10 57.257 47.770 5.654 3.861 o
8 4 0 359.360 368.022 6.286 1.281 o
8 4 1 23.831 23.270 1.250 70.575 o
8 4 2 0.011 -0.056 0.449 639.465 o
8 4 3 41.576 44.701 2.130 23.918 o
8 4 4 9.548 7.684 1.047 113.436 o
8 4 5 0.502 0.508 0.642 312.474 o
8 4 6 65.518 65.923 5.274 4.314 o
8 4 7 3.356 1.076 0.724 244.111 o
8 4 8 38.735 34.755 3.584 9.532 o
8 5 0 538.138 551.418 11.891 0.463 o
8 5 1 14.437 12.810 1.953 32.971 o
8 5 2 169.254 173.066 4.709 3.606 o
8 5 3 4.430 5.239 1.133 99.395 o
8 5 4 42.700 42.223 4.706 5.596 o
8 5 5 13.073 14.168 1.829 37.506 o
8 5 6 83.429 77.557 5.021 4.547 o
8 5 7 11.298 10.644 2.976 14.437 o
8 6 0 86.326 82.761 7.195 2.334 o
8 6 1 45.442 42.363 3.676 8.918 o
8 6 2 0.127 1.686 1.755 41.775 o
8 6 3 0.147 -0.519 1.000 128.782 o
8 6 4 0.401 -1.999 1.465 59.950 o
9 0 2 211.000 201.627 7.256 1.769 o
9 0 4 149.703 154.775 6.520 2.421 o
9 0 6 12.192 9.433 2.678 17.792 o
9 0 8 137.763 151.976 7.180 2.110 o
9 1 1 1.128 1.323 0.849 178.293 o
9 1 2 9.980 7.892 1.458 59.370 o
9 1 3 212.011 211.897 4.747 2.965 o
9 1 4 69.606 68.645 3.086 10.950 o
9 1 5 1.038 1.138 0.846 179.822 o
9 1 6 29.077 29.698 2.136 25.929 o
9 1 7 4.563 4.941 1.052 115.184 o
9 1 8 21.015 21.840 1.996 30.680 o
9 1 9 171.148 173.983 7.861 1.703 o
9 2 1 34.930 32.568 2.057 26.962 o
9 2 2 80.178 83.929 2.983 10.744 o
9 2 3 39.081 39.602 2.104 25.017 o
9 2 4 81.548 85.889 3.428 8.605 o
9 2 5 23.557 22.014 1.799 36.934 o
9 2 6 2.520 3.158 0.903 157.112 o
9 2 7 10.338 10.256 1.409 63.205 o
9 2 8 47.679 48.584 2.895 13.611 o
9 2 9 46.029 46.102 4.006 7.554 o
9 3 1 22.801 20.924 1.680 42.188 o
9 3 2 76.344 74.492 2.767 12.469 o
9 3 3 3.636 0.757 0.744 230.965 o
9 3 4 198.999 202.485 5.290 2.762 o
9 3 5 4.007 4.810 0.931 147.116 o
9 3 6 36.743 34.588 2.802 15.214 o
9 3 7 14.642 17.302 2.104 28.342 o
9 3 8 44.551 37.440 4.975 5.031 o
9 4 1 16.143 14.815 1.168 87.071 o
9 4 2 0.217 0.265 0.531 456.613 o
9 4 3 43.852 39.642 2.351 20.212 o
9 4 4 6.208 6.430 1.055 113.781 o
9 4 5 15.683 13.238 1.532 52.529 o
9 4 6 0.404 -0.881 0.869 170.228 o
9 4 7 8.925 8.324 2.533 19.941 o
9 5 1 5.714 4.667 1.011 124.128 o
9 5 2 107.189 103.560 5.638 3.477 o
9 5 3 133.182 133.769 5.245 3.597 o
9 5 4 39.359 31.473 5.791 3.766 o
9 5 5 0.595 -0.824 1.412 64.571 o
10 0 0 63.399 58.422 5.837 3.590 o
10 0 2 107.665 105.334 5.645 3.461 o
10 0 4 0.008 0.781 1.141 98.827 o
10 0 6 29.186 30.249 3.238 11.814 o
10 1 0 1.831 2.028 1.354 70.082 o
10 1 1 285.680 286.632 6.478 1.609 o
10 1 2 5.483 5.085 0.905 154.530 o
10 1 3 16.015 16.260 1.642 45.694 o
10 1 4 0.457 1.282 1.438 62.187 o
10 1 5 34.049 35.061 2.418 20.111 o
10 1 6 5.773 2.591 1.369 68.240 o
10 1 7 1.265 3.163 1.184 91.711 o
10 2 0 2.514 1.701 1.051 116.326 o
10 2 1 0.135 1.139 0.657 298.246 o
10 2 2 8.902 6.961 1.004 123.863 o
10 2 3 54.710 57.903 2.991 12.379 o
10 2 4 11.109 9.570 1.325 71.155 o
10 2 5 21.401 20.469 1.882 34.306 o
10 2 6 13.522 12.689 1.554 51.529 o
10 2 7 34.594 29.481 3.214 11.877 o
10 2 8 0.105 0.038 1.213 87.419 o
10 3 0 39.970 32.336 3.514 9.900 o
10 3 1 214.772 220.818 5.149 2.662 o
10 3 2 29.776 26.537 1.789 35.904 o
10 3 3 6.156 7.022 1.147 96.421 o
10 3 4 1.049 2.283 0.800 200.842 o
10 3 5 27.532 23.806 2.417 20.884 o
10 3 6 13.062 14.042 2.579 19.106 o
10 4 0 21.900 20.521 2.091 28.062 o
10 4 1 4.021 7.384 2.289 24.499 o
10 4 2 34.454 34.231 2.314 21.786 o
10 4 3 26.984 26.827 2.268 23.484 o
10 4 4 29.486 27.808 2.197 24.669 o
10 4 5 0.600 9.476 3.235 12.286 o
10 5 0 142.107 145.264 9.392 1.316 o
10 5 1 76.080 60.298 6.203 3.153 o
11 0 2 149.381 154.872 5.874 2.852 o
11 0 4 24.004 23.568 3.007 13.823 o
11 1 1 42.237 42.524 2.708 15.759 o
11 1 2 13.905 13.749 1.286 73.799 o
11 1 3 23.930 23.586 2.071 28.253 o
11 1 4 8.787 7.426 1.218 84.922 o
11 1 5 1.584 0.076 1.717 43.647 o
11 2 1 42.828 42.745 2.425 19.118 o
11 2 2 48.887 49.057 2.562 16.761 o
11 2 3 38.974 38.264 2.577 17.537 o
11 2 4 7.568 5.008 1.462 59.601 o
11 2 5 0.794 -0.778 1.404 65.273 o
11 3 1 11.717 9.500 1.289 74.878 o
11 3 2 45.542 42.151 2.631 16.417 o
11 3 3 0.399 -0.221 1.350 70.542 o

_iucr_refine_instructions_details
;
TITL v1_a.res in Pbca
CELL 0.71073 8.7322 6.0719 10.6376 90 90 90
ZERR 4 0.0005 0.0003 0.0006 0 0 0
LATT 1
SYMM 0.5-X,-Y,0.5+Z
SYMM 0.5+X,0.5-Y,-Z
SYMM -X,0.5+Y,0.5-Z
SFAC C H N O
UNIT 8 24 16 16

L.S. 5
PLAN  20
SIZE 0.36 0.549 0.693
TEMP -163
CONF
FMAP 2
ACTA 
BOND $H
MORE -1
MERG 2
WGHT 0.021546 0
FVAR 1.144835
REM <olex2.extras>
REM <HklSrc "%.\\ox255.hkl">
REM </olex2.extras>

O1    4     0.28010  0.44178  0.14435  11.00000  0.01095  0.02228  0.01821 =
 -0.00052  0.00079  0.00004 
O2    4     0.17828  0.48943  0.32900  11.00000  0.01692  0.02579  0.01478 =
 -0.00326 -0.00328  0.00245 
N1    3     0.16788  0.45343  0.21526  11.00000  0.01116  0.01392  0.01365 =
 -0.00003 -0.00093  0.00090 
N2    3     0.02891  0.42435  0.16824  11.00000  0.01105  0.02273  0.01295 =
 -0.00054 -0.00017 -0.00085 
C1    1     0.00371  0.38998  0.03508  11.00000  0.01411  0.01694  0.01349 =
 -0.00094 -0.00114 -0.00085 
H1B   2     0.09594  0.28706 -0.00153  11.00000  0.03461  0.03517  0.02462 =
 -0.00419 -0.00053  0.00485 
H1A   2    -0.10588  0.30310  0.02630  11.00000  0.03438  0.03566  0.02754 =
 -0.00683 -0.00592 -0.01268 
H2    2    -0.05617  0.44663  0.23117  11.00000  0.01928  0.04319  0.03550 =
 0.00197  0.00052 -0.00129 
HKLF 4

END
Q3 1 0.28125 0.583333 0.225 11 0.05 0.14
Q2 1 0.21875 0.416667 -0.05 11 0.05 0.15
Q1 1 -0.09375 0.458333 0 11 0.05 0.15
Q4 1 -0.1875 0.416667 -0.075 11 0.05 0.14
Q5 1 0.09375 0.333333 -0.175 11 0.05 0.13

  REM The information below was added by Olex2.
  REM
  REM R1 = 0.0208 for 686 Fo > 4sig(Fo) and 0.0269 for all 797 data
  REM 73 parameters refined using 0 restraints
  REM Highest difference peak 0.1522, deepest hole -0.2176
  REM Mean Shift 0.0000, Max Shift 0.0002.

  REM +++ Tabular Listing of Refinement Information +++
  REM R1_all = 0.0269
  REM R1_gt = 0.0208
  REM wR_ref = 0.0459
  REM GOOF = 1.1074
  REM Shift_max = 0.0002
  REM Shift_mean = 0.0000
  REM Reflections_all = 797
  REM Reflections_gt = 686
  REM Parameters = 73
  REM Hole = -0.2176
  REM Peak = 0.1522
  REM Flack = n/a

  
;
_olex2_submission_special_instructions  'No special instructions were received'
