# Supplementary material for: Fragmentation and transferability in Hirshfeld atom refinement
Source: IUCrJ. 2022 Feb 26;9(Pt 2):298–315. doi: 10.1107/S2052252522000690 (PMC8895009; doi:10.1107/S2052252522000690)
Supplement: Supplementary file 2 [file m-09-00298-sup2.zip › cif/frag_vs_no_frag/SUJDUZ_frag_coarse.cif]

data_SUJDUZ_frag_coarse
_audit_creation_date               2021-06-10
_audit_creation_method
;
Olex2 1.3
(compiled 2020.07.31 svn.rc2a77460 for OlexSys, GUI svn.r6145)
;
_audit_contact_author_address      ?
_audit_contact_author_email        ?
_audit_contact_author_name         ''
_audit_contact_author_phone        ?
_publ_contact_author_id_orcid      ?
_publ_section_references
;
Bourhis, L.J., Dolomanov, O.V., Gildea, R.J., Howard, J.A.K., Puschmann, H.
 (2015). Acta Cryst. A71, 59-75.

Dolomanov, O.V., Bourhis, L.J., Gildea, R.J, Howard, J.A.K. & Puschmann, H.
 (2009), J. Appl. Cryst. 42, 339-341.
;
_chemical_formula_moiety           'C9 H13 N3 O2'
_chemical_formula_sum              'C9 H13 N3 O2'
_chemical_formula_weight           195.223
loop_
  _atom_type_symbol
  _atom_type_scat_dispersion_real
  _atom_type_scat_dispersion_imag
  _atom_type_scat_Cromer_Mann_a1
  _atom_type_scat_Cromer_Mann_a2
  _atom_type_scat_Cromer_Mann_a3
  _atom_type_scat_Cromer_Mann_a4
  _atom_type_scat_Cromer_Mann_b1
  _atom_type_scat_Cromer_Mann_b2
  _atom_type_scat_Cromer_Mann_b3
  _atom_type_scat_Cromer_Mann_b4
  _atom_type_scat_Cromer_Mann_c
  _atom_type_scat_source
  _atom_type_scat_dispersion_source
 H 0.00000 0.00000 0.49300 0.32291 0.14019 0.04081 10.51090 26.12570 3.14236
 57.79970 0.0030380000826
 'International Tables Volume C Table 6.1.1.4 (pp. 500-502)'
 'Henke, Gullikson and Davis, At. Data and Nucl. Data Tables, 1993, 54, 2'
 C 0.01920 0.00962 2.31000 1.02000 1.58860 0.86500 20.84390 10.20750 0.56870
 51.65120 0.215599998832
 'International Tables Volume C Table 6.1.1.4 (pp. 500-502)'
 'Henke, Gullikson and Davis, At. Data and Nucl. Data Tables, 1993, 54, 2'
 O 0.05239 0.03377 3.04850 2.28680 1.54630 0.86700 13.27710 5.70110 0.32390
 32.90890 0.250800013542
 'International Tables Volume C Table 6.1.1.4 (pp. 500-502)'
 'Henke, Gullikson and Davis, At. Data and Nucl. Data Tables, 1993, 54, 2'
 N 0.03256 0.01839 12.21260 3.13220 2.01250 1.16630 0.00570 9.89330 28.99750
 0.58260 -11.5290002823
 'International Tables Volume C Table 6.1.1.4 (pp. 500-502)'
 'Henke, Gullikson and Davis, At. Data and Nucl. Data Tables, 1993, 54, 2'

_space_group_crystal_system        'monoclinic'
_space_group_IT_number             14
_space_group_name_H-M_alt          'P 1 21/c 1'
_space_group_name_Hall             '-P 2ybc'
loop_
  _space_group_symop_id
  _space_group_symop_operation_xyz
 1 x,y,z
 2 -x,y+1/2,-z+1/2
 3 -x,-y,-z
 4 x,-y-1/2,z-1/2

_symmetry_Int_Tables_number        14
_cell_length_a                     5.20600(6)
_cell_length_b                     19.85548(18)
_cell_length_c                     9.15229(9)
_cell_angle_alpha                  90
_cell_angle_beta                   90.9079(9)
_cell_angle_gamma                  90
_cell_volume                       945.932(17)
_cell_formula_units_Z              4
_cell_measurement_reflns_used    10449
_cell_measurement_temperature    99.97(13)
_cell_measurement_theta_max      72.6230
_cell_measurement_theta_min      5.3120
_exptl_absorpt_coefficient_mu      0.822
_exptl_crystal_density_diffrn      1.371
_exptl_crystal_F_000               417.401
_exptl_crystal_description       block
_diffrn_ambient_temperature      99.97(13)
_diffrn_measurement_device_type  'SuperNova, Dual, Cu at zero, EosS2'
_diffrn_reflns_av_R_equivalents    0.0237
_diffrn_reflns_av_unetI/netI       0.0114
_diffrn_reflns_Laue_measured_fraction_full  0.9988
_diffrn_reflns_Laue_measured_fraction_max  0.9873
_diffrn_reflns_limit_h_max         6
_diffrn_reflns_limit_h_min         -6
_diffrn_reflns_limit_k_max         24
_diffrn_reflns_limit_k_min         -24
_diffrn_reflns_limit_l_max         11
_diffrn_reflns_limit_l_min         -11
_diffrn_reflns_number              13324
_diffrn_reflns_point_group_measured_fraction_full  0.9988
_diffrn_reflns_point_group_measured_fraction_max  0.9873
_diffrn_reflns_theta_full          67.6840
_diffrn_reflns_theta_max           72.74
_diffrn_reflns_theta_min           4.45
_diffrn_measured_fraction_theta_full  0.9988
_diffrn_measured_fraction_theta_max  0.9873
_diffrn_radiation_type             'Cu K\a'
_diffrn_radiation_wavelength       1.54184
_reflns_Friedel_coverage           0.0
_reflns_limit_h_max                6
_reflns_limit_h_min                -6
_reflns_limit_k_max                24
_reflns_limit_k_min                0
_reflns_limit_l_max                11
_reflns_limit_l_min                0
_reflns_number_gt                  1829
_reflns_number_total               1859
_reflns_threshold_expression       I>=2u(I)
_computing_molecular_graphics      'Olex2 1.3 (Dolomanov et al., 2009)'
_computing_publication_material    'Olex2 1.3 (Dolomanov et al., 2009)'
_computing_structure_refinement    'olex2.refine 1.3 (Bourhis et al., 2015)'
_refine_diff_density_max           0.0937
_refine_diff_density_min           -0.0839
_refine_diff_density_rms           0.0223
_refine_ls_d_res_high              0.8073
_refine_ls_d_res_low               9.9277
_refine_ls_goodness_of_fit_ref     1.1596
_refine_ls_hydrogen_treatment      refall
_refine_ls_matrix_type             full
_refine_ls_number_constraints      0
_refine_ls_number_parameters       244
_refine_ls_number_reflns           1859
_refine_ls_number_restraints       0
_refine_ls_R_factor_all            0.0145
_refine_ls_R_factor_gt             0.0141
_refine_ls_restrained_S_all        1.1596
_refine_ls_shift/su_max            0.0005
_refine_ls_shift/su_mean           0.0001
_refine_ls_structure_factor_coef   Fsqd
_refine_ls_weighting_details      
 'w=1/[\s^2^(Fo^2^)+(0.0200P)^2^+0.0209P] where P=(Fo^2^+2Fc^2^)/3'
_refine_ls_weighting_scheme        calc
_refine_ls_wR_factor_gt            0.0355
_refine_ls_wR_factor_ref           0.0357
_olex2_refinement_description
;
;
loop_
  _atom_site_label
  _atom_site_type_symbol
  _atom_site_fract_x
  _atom_site_fract_y
  _atom_site_fract_z
  _atom_site_U_iso_or_equiv
  _atom_site_adp_type
  _atom_site_occupancy
  _atom_site_refinement_flags_posn
 C1 C 0.86851(8) 0.395923(19) -0.61841(4) 0.01118(9) Uani 1.000000 .
 N1 N 1.07602(7) 0.354645(17) -0.61949(4) 0.01312(9) Uani 1.000000 .
 O1 O 0.23621(6) 0.370371(15) 0.00798(3) 0.01600(8) Uani 1.000000 .
 C2 C 0.75074(8) 0.38658(2) -0.48558(4) 0.01207(9) Uani 1.000000 .
 H2 H 0.5834(13) 0.4079(3) -0.4393(7) 0.0305(16) Uani 1.000000 .
 N2 N 1.09298(7) 0.320890(18) -0.49561(4) 0.01319(9) Uani 1.000000 .
 O2 O 0.42053(6) 0.309913(15) 0.18743(3) 0.01398(8) Uani 1.000000 .
 H2A H 0.2858(16) 0.3304(4) 0.2488(8) 0.0242(18) Uani 1.000000 .
 C3 C 0.86612(8) 0.31105(2) -0.26856(4) 0.01140(10) Uani 1.000000 .
 H3A H 0.8498(13) 0.2573(3) -0.2834(7) 0.0302(16) Uani 1.000000 .
 H3B H 1.0393(12) 0.3221(3) -0.2058(6) 0.0294(16) Uani 1.000000 .
 N3 N 0.89688(6) 0.340392(16) -0.41444(4) 0.01018(8) Uani 1.000000 .
 C4 C 0.63444(8) 0.33905(2) -0.19065(4) 0.01267(10) Uani 1.000000 .
 H4A H 0.6557(13) 0.3934(3) -0.1761(7) 0.0311(17) Uani 1.000000 .
 H4B H 0.4603(12) 0.3303(3) -0.2573(6) 0.0291(16) Uani 1.000000 .
 C5 C 0.61446(8) 0.30480(2) -0.04216(4) 0.01215(10) Uani 1.000000 .
 H5A H 0.5792(13) 0.2508(3) -0.0548(7) 0.0300(17) Uani 1.000000 .
 H5B H 0.7928(12) 0.3095(3) 0.0198(6) 0.0281(16) Uani 1.000000 .
 C6 C 0.40309(8) 0.33227(2) 0.05158(4) 0.01098(9) Uani 1.000000 .
 C7 C 0.80704(9) 0.44167(2) -0.74074(5) 0.01440(10) Uani 1.000000 .
 H7 H 0.8942(13) 0.4272(3) -0.8417(7) 0.0318(16) Uani 1.000000 .
 C8 C 0.78184(9) 0.51651(2) -0.71044(5) 0.01727(10) Uani 1.000000 .
 H8A H 0.8096(13) 0.5315(3) -0.5983(7) 0.0305(16) Uani 1.000000 .
 H8B H 0.8527(13) 0.5510(3) -0.7935(7) 0.0365(18) Uani 1.000000 .
 C9 C 0.54841(9) 0.47546(2) -0.74841(5) 0.01718(10) Uani 1.000000 .
 H9A H 0.4606(14) 0.4821(3) -0.8565(7) 0.0392(19) Uani 1.000000 .
 H9B H 0.4163(13) 0.4639(3) -0.6638(8) 0.0351(17) Uani 1.000000 .

loop_
  _atom_site_aniso_label
  _atom_site_aniso_U_11
  _atom_site_aniso_U_22
  _atom_site_aniso_U_33
  _atom_site_aniso_U_12
  _atom_site_aniso_U_13
  _atom_site_aniso_U_23
 C1 0.0132(2) 0.01149(19) 0.00886(19) 0.00081(14) 0.00208(15) 0.00050(14)
 N1 0.01413(19) 0.01613(17) 0.00927(17) 0.00290(13) 0.00557(13) 0.00153(13)
 O1 0.01573(17) 0.02190(17) 0.01043(16) 0.00646(12) 0.00253(12) 0.00154(11)
 C2 0.0126(2) 0.0138(2) 0.00995(19) 0.00219(15) 0.00313(16) 0.00046(15)
 H2 0.034(4) 0.041(4) 0.017(4) 0.013(4) 0.011(3) 0.003(3)
 N2 0.01342(19) 0.01563(18) 0.01062(17) 0.00408(13) 0.00384(13) 0.00273(13)
 O2 0.01616(18) 0.01666(16) 0.00924(15) 0.00349(12) 0.00362(12) 0.00194(11)
 H2A 0.030(5) 0.033(5) 0.009(4) 0.006(4) 0.006(4) 0.004(4)
 C3 0.0119(2) 0.0140(2) 0.0084(2) 0.00148(15) 0.00221(16) 0.00094(15)
 H3A 0.041(4) 0.025(4) 0.025(4) 0.004(3) 0.012(3) 0.002(3)
 H3B 0.025(4) 0.045(4) 0.018(4) 0.000(3) -0.004(3) 0.002(3)
 N3 0.01091(18) 0.01138(16) 0.00832(17) 0.00012(12) 0.00246(13) -0.00003(12)
 C4 0.0144(2) 0.0145(2) 0.0092(2) 0.00243(16) 0.00444(16) 0.00249(15)
 H4A 0.047(5) 0.022(4) 0.024(4) 0.010(3) 0.015(3) 0.001(3)
 H4B 0.018(4) 0.049(4) 0.020(4) 0.001(3) -0.003(3) 0.003(3)
 C5 0.0138(2) 0.0142(2) 0.0085(2) 0.00194(15) 0.00355(17) 0.00201(15)
 H5A 0.037(4) 0.019(4) 0.034(4) 0.003(3) 0.014(3) 0.002(3)
 H5B 0.024(4) 0.043(4) 0.017(4) 0.005(3) -0.005(3) 0.006(3)
 C6 0.0118(2) 0.01277(19) 0.00842(19) 0.00027(15) 0.00190(15) -0.00004(14)
 C7 0.0191(2) 0.0141(2) 0.0101(2) 0.00205(16) 0.00233(17) 0.00128(15)
 H7 0.041(5) 0.037(4) 0.018(4) 0.007(3) 0.011(3) 0.007(3)
 C8 0.0193(2) 0.0127(2) 0.0198(2) -0.00086(17) -0.00002(18) 0.00230(18)
 H8A 0.039(5) 0.024(4) 0.028(4) -0.003(3) -0.004(3) -0.010(3)
 H8B 0.034(5) 0.037(4) 0.039(4) -0.005(4) 0.008(3) 0.017(4)
 C9 0.0179(2) 0.0147(2) 0.0188(2) 0.00032(17) -0.0030(2) 0.00221(17)
 H9A 0.048(5) 0.032(4) 0.037(4) -0.003(3) -0.022(4) 0.010(3)
 H9B 0.027(4) 0.036(4) 0.042(5) 0.000(3) 0.004(3) 0.010(4)

loop_
  _geom_bond_atom_site_label_1
  _geom_bond_atom_site_label_2
  _geom_bond_distance
  _geom_bond_site_symmetry_2
  _geom_bond_publ_flag
 C1 N1 1.3562(5) . ?
 C1 C2 1.3828(6) . ?
 C1 C7 1.4730(5) . ?
 N1 N2 1.3189(5) . ?
 O1 C6 1.2146(5) . ?
 C2 H2 1.063(6) . ?
 C2 N3 1.3520(5) . ?
 N2 N3 1.3297(5) . ?
 O2 H2A 0.992(8) . ?
 O2 C6 1.3219(5) . ?
 C3 H3A 1.078(6) . ?
 C3 H3B 1.084(6) . ?
 C3 N3 1.4678(5) . ?
 C3 C4 1.5165(6) . ?
 C4 H4A 1.094(6) . ?
 C4 H4B 1.098(6) . ?
 C4 C5 1.5247(5) . ?
 C5 H5A 1.094(6) . ?
 C5 H5B 1.084(6) . ?
 C5 C6 1.5082(6) . ?
 C7 H7 1.075(6) . ?
 C7 C8 1.5177(6) . ?
 C7 C9 1.5049(6) . ?
 C8 H8A 1.076(6) . ?
 C8 H8B 1.092(6) . ?
 C8 C9 1.4995(6) . ?
 C9 H9A 1.092(6) . ?
 C9 H9B 1.069(7) . ?

loop_
  _geom_angle_atom_site_label_1
  _geom_angle_atom_site_label_2
  _geom_angle_atom_site_label_3
  _geom_angle
  _geom_angle_site_symmetry_1
  _geom_angle_site_symmetry_3
  _geom_angle_publ_flag
 C2 C1 N1 106.84(4) . . ?
 C7 C1 N1 122.05(4) . . ?
 C7 C1 C2 131.07(4) . . ?
 N2 N1 C1 110.08(3) . . ?
 H2 C2 C1 132.4(3) . . ?
 N3 C2 C1 105.10(4) . . ?
 N3 C2 H2 122.5(3) . . ?
 N3 N2 N1 106.90(3) . . ?
 C6 O2 H2A 110.9(4) . . ?
 H3B C3 H3A 109.3(5) . . ?
 N3 C3 H3A 106.7(3) . . ?
 N3 C3 H3B 107.5(3) . . ?
 C4 C3 H3A 111.1(3) . . ?
 C4 C3 H3B 109.7(3) . . ?
 C4 C3 N3 112.41(3) . . ?
 N2 N3 C2 111.08(3) . . ?
 C3 N3 C2 129.69(4) . . ?
 C3 N3 N2 119.23(3) . . ?
 H4A C4 C3 109.9(3) . . ?
 H4B C4 C3 109.7(3) . . ?
 H4B C4 H4A 107.8(5) . . ?
 C5 C4 C3 108.75(3) . . ?
 C5 C4 H4A 109.9(3) . . ?
 C5 C4 H4B 110.9(3) . . ?
 H5A C5 C4 110.9(3) . . ?
 H5B C5 C4 111.0(3) . . ?
 H5B C5 H5A 106.3(5) . . ?
 C6 C5 C4 113.98(3) . . ?
 C6 C5 H5A 107.0(3) . . ?
 C6 C5 H5B 107.3(3) . . ?
 O2 C6 O1 123.80(4) . . ?
 C5 C6 O1 124.26(4) . . ?
 C5 C6 O2 111.95(3) . . ?
 H7 C7 C1 113.5(3) . . ?
 C8 C7 C1 118.90(4) . . ?
 C8 C7 H7 117.2(3) . . ?
 C9 C7 C1 119.59(4) . . ?
 C9 C7 H7 118.0(3) . . ?
 C9 C7 C8 59.48(3) . . ?
 H8A C8 C7 115.7(3) . . ?
 H8B C8 C7 117.1(4) . . ?
 H8B C8 H8A 116.7(5) . . ?
 C9 C8 C7 59.84(3) . . ?
 C9 C8 H8A 117.9(4) . . ?
 C9 C8 H8B 117.5(4) . . ?
 C8 C9 C7 60.68(3) . . ?
 H9A C9 C7 117.3(4) . . ?
 H9A C9 C8 118.1(4) . . ?
 H9B C9 C7 117.1(4) . . ?
 H9B C9 C8 118.5(4) . . ?
 H9B C9 H9A 114.7(5) . . ?

loop_
  _geom_torsion_atom_site_label_1
  _geom_torsion_atom_site_label_2
  _geom_torsion_atom_site_label_3
  _geom_torsion_atom_site_label_4
  _geom_torsion
  _geom_torsion_site_symmetry_1
  _geom_torsion_site_symmetry_2
  _geom_torsion_site_symmetry_3
  _geom_torsion_site_symmetry_4
  _geom_torsion_publ_flag
 C1 N1 N2 N3 -0.09(4) . . . . ?
 C1 C2 N3 N2 -0.52(4) . . . . ?
 C1 C2 N3 C3 179.76(3) . . . . ?
 C1 C7 C8 C9 -109.23(6) . . . . ?
 C1 C7 C9 C8 108.08(6) . . . . ?
 N1 N2 N3 C2 0.39(4) . . . . ?
 N1 N2 N3 C3 -179.86(3) . . . . ?
 O1 C6 C5 C4 11.17(5) . . . . ?
 C2 N3 C3 C4 -0.65(4) . . . . ?
 N2 N3 C3 C4 179.65(4) . . . . ?
 O2 C6 C5 C4 -168.88(3) . . . . ?
 C3 C4 C5 C6 175.40(3) . . . . ?

loop_
  _refln_index_h
  _refln_index_k
  _refln_index_l
  _refln_F_squared_calc
  _refln_F_squared_meas
  _refln_F_squared_sigma
  _refln_F_squared_weight
  _refln_observed_status
-6 0 2 174.908 171.692 4.800 0.943 o
-6 1 1 8.022 7.846 0.705 53.041 o
-6 1 2 36.153 35.963 1.399 11.305 o
-6 1 3 36.538 36.340 1.311 12.125 o
-6 2 1 0.215 0.095 0.298 395.776 o
-6 2 2 2.001 1.918 0.400 180.374 o
-6 2 3 122.456 126.925 2.609 2.351 o
-6 3 1 24.168 23.069 2.236 6.387 o
-6 3 2 44.492 46.102 1.519 9.000 o
-6 3 3 48.209 48.703 2.069 5.868 o
-6 4 1 56.682 55.906 1.675 6.949 o
-6 4 2 271.159 265.236 4.045 0.717 o
-6 5 1 44.979 40.988 1.054 13.117 o
-6 5 2 92.154 90.852 1.997 3.943 o
-6 6 1 1.609 2.214 0.255 351.090 o
-6 7 1 91.526 85.248 2.423 3.340 o
-5 0 2 242.047 233.384 7.204 0.458 o
-5 0 4 73.514 71.822 3.228 2.597 o
-5 0 6 192.771 197.400 4.788 0.868 o
-5 1 1 132.201 135.173 3.536 1.633 o
-5 1 2 65.445 65.812 2.092 4.894 o
-5 1 3 278.207 273.834 10.006 0.268 o
-5 1 4 33.400 32.331 1.044 16.477 o
-5 1 5 95.852 94.641 2.304 3.338 o
-5 1 6 47.383 48.405 1.444 9.152 o
-5 1 7 22.707 22.882 0.807 27.405 o
-5 2 1 16.482 17.545 0.934 27.336 o
-5 2 2 36.094 37.817 1.347 11.715 o
-5 2 3 182.678 184.809 4.326 1.015 o
-5 2 4 56.562 57.427 1.394 8.258 o
-5 2 5 74.912 78.051 2.050 4.511 o
-5 2 6 30.976 32.088 1.152 15.379 o
-5 2 7 3.781 4.767 0.375 156.439 o
-5 3 1 1252.280 1246.100 15.343 0.041 o
-5 3 2 1.994 2.299 0.431 158.105 o
-5 3 3 7.978 8.059 0.803 43.629 o
-5 3 4 204.802 209.456 2.905 1.227 o
-5 3 5 63.356 63.554 1.816 5.865 o
-5 3 6 3.990 3.972 0.431 132.923 o
-5 3 7 98.333 101.158 4.143 1.576 o
-5 4 1 7.128 8.039 0.557 74.931 o
-5 4 2 49.723 51.940 1.558 8.118 o
-5 4 3 145.870 142.344 4.362 1.201 o
-5 4 4 159.890 159.049 2.800 1.710 o
-5 4 5 19.438 18.196 1.414 14.377 o
-5 4 6 62.152 63.536 4.043 1.901 o
-5 4 7 38.833 38.193 1.495 10.044 o
-5 5 1 0.072 0.686 0.323 331.081 o
-5 5 2 8.182 6.764 0.707 53.370 o
-5 5 3 46.292 48.126 1.549 8.579 o
-5 5 4 0.012 0.602 0.262 501.677 o
-5 5 5 0.830 0.600 0.281 384.778 o
-5 5 6 11.291 11.996 0.648 51.184 o
-5 6 1 198.843 195.091 2.968 1.279 o
-5 6 2 4.431 3.923 0.359 162.096 o
-5 6 3 39.839 39.647 1.090 13.775 o
-5 6 4 1.245 1.769 0.321 273.263 o
-5 6 5 116.763 115.799 7.945 0.515 o
-5 6 6 76.828 74.809 4.720 1.395 o
-5 7 1 6.623 7.252 0.491 90.756 o
-5 7 2 0.207 0.609 0.218 670.022 o
-5 7 3 95.348 95.278 1.801 4.119 o
-5 7 4 180.834 174.366 7.105 0.546 o
-5 7 5 44.430 44.255 2.413 4.848 o
-5 7 6 8.012 7.640 0.578 69.694 o
-5 8 1 0.060 0.532 0.264 491.050 o
-5 8 2 0.057 0.369 0.204 813.822 o
-5 8 3 311.042 308.303 5.272 0.502 o
-5 8 4 117.660 116.041 6.908 0.657 o
-5 8 5 86.341 78.149 1.820 4.652 o
-5 8 6 55.394 48.778 1.896 6.261 o
-5 9 1 111.199 113.628 2.777 2.424 o
-5 9 2 63.006 61.845 1.330 7.866 o
-5 9 3 2.910 3.208 0.452 134.978 o
-5 9 4 116.046 108.139 2.642 2.521 o
-5 9 5 11.749 11.706 0.768 41.071 o
-5 10 1 304.997 310.420 3.521 0.647 o
-5 10 2 44.189 44.224 1.245 11.227 o
-5 10 3 250.399 238.815 6.814 0.481 o
-5 10 4 428.592 424.605 5.875 0.314 o
-5 10 5 144.990 127.531 2.245 2.328 o
-5 11 1 25.860 27.155 1.133 17.323 o
-5 11 2 18.637 17.935 0.754 33.591 o
-5 11 3 18.208 16.432 0.851 30.056 o
-5 11 4 31.830 33.245 1.193 14.525 o
-5 12 1 18.893 20.425 0.718 34.101 o
-5 12 2 49.631 52.297 0.962 12.174 o
-5 12 3 26.254 25.838 1.303 14.517 o
-5 12 4 9.906 9.436 0.562 65.601 o
-5 13 1 3.455 3.728 0.273 237.590 o
-5 13 2 33.574 35.294 0.820 19.731 o
-5 13 3 13.418 13.696 0.580 52.864 o
-5 14 1 0.523 0.879 0.183 774.481 o
-5 14 2 0.447 0.849 0.244 507.916 o
-5 14 3 645.645 648.411 10.698 0.124 o
-5 15 1 0.001 0.080 0.182 1089.100 o
-4 0 2 439.194 412.771 7.481 0.263 o
-4 0 4 288.784 254.850 9.541 0.286 o
-4 0 6 36.977 34.498 2.303 5.551 o
-4 0 8 314.809 332.349 6.903 0.383 o
-4 1 1 585.494 576.781 4.453 0.218 o
-4 1 2 3.926 4.360 0.328 183.705 o
-4 1 3 28.040 27.642 0.771 24.536 o
-4 1 4 6.800 6.581 0.490 91.583 o
-4 1 5 25.117 25.554 1.067 19.024 o
-4 1 6 4.046 3.445 0.981 34.864 o
-4 1 7 62.530 63.489 1.557 6.872 o
-4 1 8 58.637 59.225 1.308 8.451 o
-4 2 1 473.215 470.312 3.492 0.328 o
-4 2 2 18.233 18.506 0.935 26.268 o
-4 2 3 92.148 87.336 2.153 3.727 o
-4 2 4 295.859 284.772 3.460 0.700 o
-4 2 5 410.377 400.928 12.859 0.152 o
-4 2 6 6.699 7.112 0.787 46.784 o
-4 2 7 67.422 67.576 1.604 6.296 o
-4 2 8 0.783 0.949 0.229 520.977 o
-4 3 1 42.144 44.075 0.889 15.120 o
-4 3 2 444.806 435.921 3.967 0.354 o
-4 3 3 450.333 442.590 7.840 0.242 o
-4 3 4 20.281 19.627 0.717 33.388 o
-4 3 5 315.195 325.654 7.928 0.332 o
-4 3 6 29.242 30.865 1.696 9.484 o
-4 3 7 30.320 31.388 1.052 17.198 o
-4 3 8 25.995 26.859 0.820 24.386 o
-4 4 1 532.826 522.335 4.509 0.255 o
-4 4 2 95.277 95.574 1.598 4.464 o
-4 4 3 1.323 1.174 0.203 533.065 o
-4 4 4 107.545 106.491 1.758 3.681 o
-4 4 5 383.463 384.400 8.149 0.274 o
-4 4 6 533.043 554.256 9.168 0.172 o
-4 4 7 8.727 8.906 0.568 67.999 o
-4 4 8 51.177 54.247 1.170 10.295 o
-4 5 1 186.310 185.191 2.900 1.398 o
-4 5 2 63.844 63.391 1.198 8.328 o
-4 5 3 13.960 13.208 0.507 59.111 o
-4 5 4 10.877 11.124 0.506 68.498 o
-4 5 5 40.297 43.241 1.392 10.499 o
-4 5 6 100.230 104.997 2.155 3.346 o
-4 5 7 19.492 20.402 0.818 29.470 o
-4 5 8 0.715 0.578 0.189 735.277 o
-4 6 1 1.673 1.948 0.319 260.815 o
-4 6 2 599.778 577.581 6.476 0.188 o
-4 6 3 0.898 1.078 0.202 595.788 o
-4 6 4 93.491 95.721 1.841 4.101 o
-4 6 5 246.781 253.408 5.903 0.563 o
-4 6 6 17.354 17.925 0.838 30.657 o
-4 6 7 116.353 122.414 2.439 2.605 o
-4 6 8 98.019 104.143 2.400 3.082 o
-4 7 1 505.251 488.793 4.109 0.287 o
-4 7 2 170.937 167.307 1.841 1.979 o
-4 7 3 177.036 174.142 1.826 1.882 o
-4 7 4 484.759 483.971 5.228 0.278 o
-4 7 5 130.310 134.249 2.527 2.274 o
-4 7 6 16.864 15.797 0.774 34.699 o
-4 7 7 19.270 19.880 0.763 32.026 o
-4 7 8 278.833 289.989 5.233 0.560 o
-4 8 1 195.345 195.409 2.482 1.432 o
-4 8 2 248.395 247.021 3.049 0.935 o
-4 8 3 51.979 50.528 1.363 9.149 o
-4 8 4 543.642 547.548 7.280 0.199 o
-4 8 5 23.631 25.285 0.909 23.345 o
-4 8 6 356.082 369.288 5.264 0.419 o
-4 8 7 3.714 3.648 0.352 177.029 o
-4 8 8 14.297 13.934 1.023 25.683 o
-4 9 1 23.587 25.306 0.937 22.609 o
-4 9 2 220.929 213.018 3.897 0.941 o
-4 9 3 64.074 65.260 1.357 7.533 o
-4 9 4 29.795 32.097 0.896 20.126 o
-4 9 5 5.787 6.360 0.606 72.130 o
-4 9 6 82.999 82.303 3.235 2.447 o
-4 9 7 58.825 60.325 1.618 6.940 o
-4 10 1 175.641 177.100 2.462 1.649 o
-4 10 2 21.590 23.824 0.871 25.651 o
-4 10 3 10.882 10.320 0.478 73.376 o
-4 10 4 53.322 54.007 1.103 10.492 o
-4 10 5 160.417 161.579 3.329 1.474 o
-4 10 6 49.973 50.459 1.350 9.426 o
-4 10 7 43.062 41.881 0.968 14.294 o
-4 11 1 317.913 318.377 3.595 0.608 o
-4 11 2 9.242 10.218 0.579 63.903 o
-4 11 3 12.870 14.024 0.540 57.215 o
-4 11 4 340.373 342.038 3.970 0.527 o
-4 11 5 28.742 26.833 0.764 24.564 o
-4 11 6 98.976 102.595 2.030 3.572 o
-4 11 7 1.681 1.723 0.273 329.698 o
-4 12 1 10.262 11.049 0.612 57.252 o
-4 12 2 295.084 299.666 3.359 0.694 o
-4 12 3 5.881 6.669 0.405 118.787 o
-4 12 4 174.016 172.256 2.124 1.812 o
-4 12 5 179.588 177.592 2.276 1.682 o
-4 12 6 49.446 50.771 1.791 6.966 o
-4 12 7 4.079 3.982 0.635 73.901 o
-4 13 1 253.739 258.271 3.067 0.895 o
-4 13 2 39.919 40.536 0.974 15.035 o
-4 13 3 85.091 84.775 1.480 5.331 o
-4 13 4 296.859 288.240 8.225 0.337 o
-4 13 5 82.560 82.603 1.857 4.623 o
-4 13 6 132.769 130.769 2.424 2.340 o
-4 14 1 7.555 7.203 0.400 108.361 o
-4 14 2 1.129 0.808 0.198 599.080 o
-4 14 3 33.975 35.337 0.896 18.300 o
-4 14 4 0.651 1.117 0.277 388.482 o
-4 14 5 297.306 292.170 5.864 0.484 o
-4 14 6 23.031 23.245 0.678 31.622 o
-4 15 1 19.570 20.144 0.597 39.471 o
-4 15 2 15.226 16.528 0.561 49.405 o
-4 15 3 29.036 29.793 0.971 19.259 o
-4 15 4 21.740 22.091 0.638 34.654 o
-4 15 5 187.153 188.684 3.741 1.142 o
-4 16 1 11.180 11.513 0.426 78.011 o
-4 16 2 102.127 107.555 1.550 4.107 o
-4 16 3 14.369 15.104 0.719 40.229 o
-4 16 4 4.859 4.904 0.260 204.074 o
-4 16 5 0.501 1.168 0.257 448.727 o
-4 17 1 27.053 27.701 0.765 25.148 o
-4 17 2 38.996 39.009 0.780 17.980 o
-4 17 3 23.878 22.626 0.622 33.300 o
-4 17 4 228.909 225.132 3.424 0.982 o
-4 18 1 9.977 10.170 0.421 85.592 o
-4 18 2 10.574 11.141 0.541 64.779 o
-4 18 3 45.335 44.212 1.256 10.988 o
-4 19 1 3.414 4.323 0.419 141.214 o
-3 0 2 380.418 362.105 10.718 0.204 o
-3 0 4 266.481 244.341 3.240 0.854 o
-3 0 6 1100.880 978.319 12.793 0.058 o
-3 0 8 1.617 1.772 0.440 159.169 o
-3 0 10 29.774 30.987 1.317 13.392 o
-3 1 1 1031.990 1031.570 15.077 0.054 o
-3 1 2 112.523 110.481 2.102 3.107 o
-3 1 3 40.427 41.418 0.935 15.287 o
-3 1 4 23.344 22.485 0.712 30.422 o
-3 1 5 13.891 13.833 0.423 66.976 o
-3 1 6 791.548 706.565 8.810 0.112 o
-3 1 7 46.196 44.325 1.483 9.175 o
-3 1 8 0.533 0.386 0.226 596.783 o
-3 1 9 45.852 47.616 1.289 10.460 o
-3 1 10 11.123 12.469 0.578 58.087 o
-3 2 1 133.794 134.101 1.233 3.180 o
-3 2 2 0.390 0.744 0.151 1085.930 o
-3 2 3 1025.040 969.148 8.880 0.072 o
-3 2 4 23.206 20.834 0.691 31.880 o
-3 2 5 717.125 665.080 10.006 0.118 o
-3 2 6 283.646 270.126 3.204 0.773 o
-3 2 7 618.743 591.730 7.049 0.173 o
-3 2 8 32.019 29.927 1.007 17.729 o
-3 2 9 207.859 216.332 3.022 1.168 o
-3 2 10 37.860 41.611 1.499 9.943 o
-3 3 1 2157.420 2127.530 22.361 0.015 o
-3 3 2 28.202 27.917 0.637 27.919 o
-3 3 3 128.394 128.807 2.189 2.594 o
-3 3 4 0.091 0.576 0.206 768.438 o
-3 3 5 64.033 62.241 1.269 8.037 o
-3 3 6 58.396 55.833 1.291 8.712 o
-3 3 7 26.861 27.943 1.170 16.355 o
-3 3 8 23.957 24.257 0.977 21.628 o
-3 3 9 123.192 133.115 2.176 2.652 o
-3 3 10 231.172 256.337 4.872 0.707 o
-3 4 1 366.013 363.710 3.863 0.481 o
-3 4 2 623.633 606.106 7.185 0.168 o
-3 4 3 69.982 68.894 1.155 7.728 o
-3 4 4 7.565 7.529 0.549 75.863 o
-3 4 5 121.794 117.186 1.396 3.565 o
-3 4 6 86.105 89.699 1.586 4.945 o
-3 4 7 1.131 1.187 0.347 252.369 o
-3 4 8 11.610 11.830 0.691 47.063 o
-3 4 9 331.909 351.157 6.098 0.406 o
-3 5 1 1172.820 1137.760 6.997 0.060 o
-3 5 2 75.036 76.909 1.455 6.104 o
-3 5 3 166.363 165.763 2.437 1.786 o
-3 5 4 40.492 40.061 0.928 15.510 o
-3 5 5 346.757 346.254 3.267 0.554 o
-3 5 6 81.780 79.960 1.617 5.260 o
-3 5 7 77.618 75.544 2.404 3.747 o
-3 5 8 0.210 0.551 0.266 472.107 o
-3 5 9 6.387 6.208 0.410 115.522 o
-3 6 1 224.310 219.492 2.475 1.193 o
-3 6 2 43.271 43.698 1.086 12.865 o
-3 6 3 31.922 30.813 0.770 22.138 o
-3 6 4 178.796 173.365 1.614 1.940 o
-3 6 5 810.130 795.240 5.886 0.118 o
-3 6 6 437.279 452.740 4.638 0.335 o
-3 6 7 31.457 32.724 1.212 14.384 o
-3 6 8 108.518 107.057 2.336 2.951 o
-3 6 9 203.861 214.283 4.167 0.940 o
-3 7 1 8.900 11.332 0.760 44.699 o
-3 7 2 842.694 834.281 5.906 0.109 o
-3 7 3 101.258 100.127 1.623 4.146 o
-3 7 4 25.723 26.070 0.603 31.203 o
-3 7 5 95.221 95.965 1.616 4.428 o
-3 7 6 376.069 393.302 5.261 0.389 o
-3 7 7 178.444 182.025 3.223 1.351 o
-3 7 8 12.183 10.961 0.519 64.033 o
-3 7 9 191.695 203.737 3.303 1.205 o
-3 8 1 18.897 20.479 0.726 33.725 o
-3 8 2 775.775 763.827 6.025 0.126 o
-3 8 3 23.519 23.348 0.563 35.587 o
-3 8 4 87.298 84.661 1.256 5.736 o
-3 8 5 1.781 2.573 0.333 235.135 o
-3 8 6 336.912 341.180 4.270 0.514 o
-3 8 7 118.484 121.454 2.485 2.541 o
-3 8 8 0.524 0.580 0.198 721.098 o
-3 8 9 108.097 91.123 4.947 1.186 o
-3 9 1 528.214 532.194 4.002 0.262 o
-3 9 2 56.996 59.294 0.986 10.397 o
-3 9 3 303.547 296.843 2.258 0.766 o
-3 9 4 513.105 520.116 4.233 0.271 o
-3 9 5 254.693 260.608 3.695 0.805 o
-3 9 6 339.994 353.487 9.480 0.253 o
-3 9 7 42.178 40.559 1.241 11.777 o
-3 9 8 4.020 4.524 0.441 126.439 o
-3 9 9 0.002 0.170 0.161 1339.730 o
-3 10 1 301.345 300.583 2.446 0.753 o
-3 10 2 869.153 853.938 7.117 0.099 o
-3 10 3 25.581 25.727 0.664 29.481 o
-3 10 4 171.195 177.241 2.039 1.847 o
-3 10 5 28.595 28.142 0.909 20.955 o
-3 10 6 82.358 87.733 2.869 2.850 o
-3 10 7 43.594 43.456 1.016 13.529 o
-3 10 8 1.379 1.255 0.211 498.140 o
-3 11 1 327.495 317.567 2.928 0.637 o
-3 11 2 6.459 7.403 0.340 132.774 o
-3 11 3 28.525 29.346 0.762 24.138 o
-3 11 4 56.440 59.065 1.028 10.241 o
-3 11 5 177.774 179.314 2.473 1.620 o
-3 11 6 353.008 352.357 7.350 0.329 o
-3 11 7 259.480 263.624 2.746 0.909 o
-3 11 8 106.191 104.806 2.281 3.075 o
-3 12 1 14.709 15.606 0.529 53.500 o
-3 12 2 60.349 59.512 0.932 10.245 o
-3 12 3 210.149 212.735 2.014 1.390 o
-3 12 4 8.327 8.862 0.409 97.726 o
-3 12 5 13.755 14.418 0.649 46.208 o
-3 12 6 26.994 27.535 0.862 22.745 o
-3 12 7 57.067 55.849 1.270 8.957 o
-3 12 8 17.884 17.933 0.741 34.754 o
-3 13 1 0.444 0.823 0.205 677.235 o
-3 13 2 830.846 826.703 8.341 0.101 o
-3 13 3 146.336 155.056 1.656 2.474 o
-3 13 4 20.490 21.464 0.642 35.810 o
-3 13 5 18.353 19.053 0.724 34.799 o
-3 13 6 698.843 700.682 7.794 0.135 o
-3 13 7 138.403 133.843 3.096 1.832 o
-3 13 8 67.061 64.384 1.678 6.142 o
-3 14 1 527.824 551.392 3.966 0.258 o
-3 14 2 380.254 386.206 4.119 0.438 o
-3 14 3 227.579 233.708 2.608 1.118 o
-3 14 4 56.258 59.062 1.165 9.466 o
-3 14 5 57.043 58.227 1.407 8.120 o
-3 14 6 4.019 4.877 0.348 167.391 o
-3 14 7 2.285 2.575 0.270 292.679 o
-3 15 1 0.011 0.395 0.201 841.136 o
-3 15 2 47.690 48.916 1.116 11.504 o
-3 15 3 25.058 26.769 0.895 22.852 o
-3 15 4 326.438 336.197 3.151 0.606 o
-3 15 5 0.043 0.749 0.212 718.425 o
-3 15 6 67.510 67.457 1.111 8.180 o
-3 15 7 73.957 73.473 2.053 4.605 o
-3 16 1 142.366 142.560 2.127 2.340 o
-3 16 2 321.133 330.169 3.244 0.616 o
-3 16 3 11.057 11.111 0.504 68.380 o
-3 16 4 36.083 38.100 0.844 18.086 o
-3 16 5 601.230 612.412 8.151 0.162 o
-3 16 6 2.920 2.983 0.364 185.299 o
-3 17 1 3.544 3.366 0.304 215.183 o
-3 17 2 12.267 12.711 0.548 58.825 o
-3 17 3 139.144 139.994 1.803 2.621 o
-3 17 4 339.068 340.430 3.952 0.531 o
-3 17 5 42.988 42.622 1.036 13.514 o
-3 17 6 6.420 6.956 0.323 140.630 o
-3 18 1 216.726 219.785 2.225 1.283 o
-3 18 2 9.513 10.484 0.430 85.155 o
-3 18 3 242.030 247.922 2.626 1.020 o
-3 18 4 59.464 60.101 1.557 7.173 o
-3 18 5 2.460 2.966 0.243 312.503 o
-3 19 1 43.195 42.965 0.909 14.792 o
-3 19 2 229.925 231.397 2.728 1.091 o
-3 19 3 0.480 0.703 0.316 327.941 o
-3 19 4 66.286 63.287 1.734 6.014 o
-3 20 1 290.777 282.065 2.702 0.786 o
-3 20 2 0.043 0.236 0.163 1272.250 o
-3 20 3 2.500 2.780 0.487 124.280 o
-3 21 1 36.246 34.520 0.876 18.072 o
-3 21 2 0.001 0.222 0.309 376.930 o
-2 0 2 5181.960 5056.300 52.053 0.003 o
-2 0 4 964.493 944.843 9.187 0.077 o
-2 0 6 1556.760 1480.780 14.559 0.031 o
-2 0 8 88.302 90.677 3.277 2.316 o
-2 0 10 3.189 3.430 0.663 71.316 o
-2 1 1 765.746 760.560 4.927 0.133 o
-2 1 2 969.187 945.408 9.669 0.076 o
-2 1 3 136.570 135.399 1.569 2.871 o
-2 1 4 336.279 331.422 3.822 0.550 o
-2 1 5 116.197 116.099 1.309 3.831 o
-2 1 6 349.276 333.536 2.992 0.575 o
-2 1 7 732.569 700.005 10.977 0.106 o
-2 1 8 155.868 153.882 3.228 1.568 o
-2 1 9 0.124 0.011 0.351 292.665 o
-2 1 10 252.130 256.329 5.655 0.580 o
-2 2 1 84.446 90.271 0.789 6.751 o
-2 2 2 2046.560 1936.130 16.909 0.019 o
-2 2 3 256.522 254.556 3.010 0.900 o
-2 2 4 69.001 69.351 1.022 8.306 o
-2 2 5 1.026 0.960 0.158 789.486 o
-2 2 6 268.355 268.269 2.366 0.913 o
-2 2 7 330.212 321.457 5.284 0.471 o
-2 2 8 1.280 2.178 0.417 176.105 o
-2 2 9 36.377 33.864 1.540 10.096 o
-2 2 10 9.835 9.684 0.582 62.857 o
-2 3 1 635.300 637.491 3.790 0.193 o
-2 3 2 161.982 160.121 1.449 2.300 o
-2 3 3 16.186 16.830 0.449 56.060 o
-2 3 4 26.855 26.615 0.651 28.769 o
-2 3 5 26.296 28.217 0.730 26.364 o
-2 3 6 51.839 50.228 0.823 13.039 o
-2 3 7 1578.590 1501.920 15.465 0.030 o
-2 3 8 0.091 0.216 0.273 472.981 o
-2 3 9 177.989 178.068 4.383 1.026 o
-2 3 10 50.129 45.442 1.328 9.818 o
-2 4 1 316.645 318.204 3.353 0.629 o
-2 4 2 1969.310 1928.690 18.412 0.019 o
-2 4 3 1.936 2.146 0.179 483.989 o
-2 4 4 743.062 727.611 4.768 0.143 o
-2 4 5 17.790 16.939 0.529 47.561 o
-2 4 6 421.967 427.234 5.012 0.345 o
-2 4 7 302.504 292.572 3.507 0.672 o
-2 4 8 37.412 36.377 1.281 12.328 o
-2 4 9 4.885 5.123 0.482 105.560 o
-2 4 10 8.274 9.871 0.509 77.075 o
-2 5 1 41.974 42.574 0.630 18.369 o
-2 5 2 38.119 39.159 0.584 21.039 o
-2 5 3 629.120 630.282 5.427 0.182 o
-2 5 4 40.707 40.127 0.774 17.382 o
-2 5 5 77.078 77.450 0.976 7.382 o
-2 5 6 218.305 213.039 2.403 1.257 o
-2 5 7 1596.230 1519.170 11.033 0.032 o
-2 5 8 241.720 242.081 3.691 0.868 o
-2 5 9 30.362 31.742 1.091 16.509 o
-2 5 10 296.415 305.557 4.455 0.590 o
-2 6 1 437.280 429.498 3.628 0.373 o
-2 6 2 2170.420 2134.240 14.689 0.017 o
-2 6 3 270.458 286.912 1.964 0.911 o
-2 6 4 5.375 5.057 0.237 206.258 o
-2 6 5 60.103 61.535 1.066 9.439 o
-2 6 6 131.832 131.865 2.109 2.581 o
-2 6 7 101.346 99.379 1.503 4.340 o
-2 6 8 194.515 192.976 2.681 1.389 o
-2 6 9 39.554 39.630 2.199 5.809 o
-2 6 10 5.078 5.057 0.354 151.328 o
-2 7 1 3.163 3.670 0.171 354.260 o
-2 7 2 72.788 70.548 0.874 8.409 o
-2 7 3 252.315 254.520 2.773 0.947 o
-2 7 4 17.117 16.448 0.460 53.856 o
-2 7 5 0.229 0.566 0.133 1465.690 o
-2 7 6 29.300 29.059 0.838 22.082 o
-2 7 7 228.533 230.384 2.703 1.104 o
-2 7 8 44.811 45.610 1.161 11.780 o
-2 7 9 2.831 3.143 0.482 122.920 o
-2 7 10 43.761 43.099 0.947 14.248 o
-2 8 1 869.976 875.058 4.584 0.106 o
-2 8 2 31.180 32.657 0.589 25.926 o
-2 8 3 13.842 13.641 0.356 74.470 o
-2 8 4 609.233 629.345 5.378 0.189 o
-2 8 5 30.695 31.509 0.634 25.503 o
-2 8 6 42.603 41.866 0.991 14.134 o
-2 8 7 36.793 38.990 0.987 15.739 o
-2 8 8 2.537 2.522 0.315 236.547 o
-2 8 9 47.020 47.483 1.375 9.700 o
-2 8 10 225.772 222.597 9.194 0.334 o
-2 9 1 128.472 127.028 1.499 3.184 o
-2 9 2 545.633 547.444 3.930 0.250 o
-2 9 3 372.038 371.857 4.493 0.439 o
-2 9 4 141.081 140.619 2.445 2.166 o
-2 9 5 100.489 103.183 1.340 4.553 o
-2 9 6 5.787 5.909 0.373 133.246 o
-2 9 7 416.060 428.843 4.454 0.368 o
-2 9 8 20.876 20.812 0.704 33.082 o
-2 9 9 43.085 41.010 0.929 14.804 o
-2 9 10 82.822 73.039 1.949 4.572 o
-2 10 1 37.456 38.450 0.634 20.729 o
-2 10 2 101.913 102.353 1.134 4.817 o
-2 10 3 684.562 713.932 15.549 0.081 o
-2 10 4 380.542 386.318 5.802 0.365 o
-2 10 5 1.217 1.388 0.232 449.805 o
-2 10 6 237.728 242.058 3.914 0.846 o
-2 10 7 456.574 457.325 9.189 0.206 o
-2 10 8 105.196 103.481 1.693 3.875 o
-2 10 9 70.593 65.689 1.688 5.902 o
-2 11 1 11.269 11.847 0.358 87.041 o
-2 11 2 336.050 341.258 4.125 0.524 o
-2 11 3 534.839 544.761 6.791 0.211 o
-2 11 4 269.079 284.165 3.646 0.744 o
-2 11 5 172.109 174.712 2.636 1.622 o
-2 11 6 18.477 19.684 0.842 29.317 o
-2 11 7 82.538 82.655 1.241 6.098 o
-2 11 8 20.756 21.084 0.879 26.415 o
-2 11 9 19.744 20.702 0.577 40.019 o
-2 12 1 467.902 460.505 5.102 0.298 o
-2 12 2 111.801 113.898 1.434 3.859 o
-2 12 3 228.096 233.218 1.826 1.249 o
-2 12 4 68.662 71.013 1.037 8.200 o
-2 12 5 1082.920 1079.010 7.596 0.067 o
-2 12 6 18.425 18.367 0.750 33.762 o
-2 12 7 8.483 8.656 0.437 91.651 o
-2 12 8 176.319 173.352 3.176 1.403 o
-2 12 9 12.158 11.063 0.429 75.150 o
-2 13 1 0.480 1.178 0.158 914.566 o
-2 13 2 250.025 256.074 2.115 1.039 o
-2 13 3 861.161 870.476 6.236 0.103 o
-2 13 4 91.216 93.917 1.221 5.365 o
-2 13 5 38.156 39.068 0.808 17.835 o
-2 13 6 123.963 128.456 1.855 2.957 o
-2 13 7 0.540 0.588 0.209 661.446 o
-2 13 8 15.202 15.615 0.460 58.336 o
-2 13 9 14.889 14.526 0.841 33.111 o
-2 14 1 155.359 157.752 1.657 2.318 o
-2 14 2 1.942 2.825 0.231 357.541 o
-2 14 3 45.044 46.427 0.835 14.753 o
-2 14 4 240.210 248.192 2.338 1.070 o
-2 14 5 161.241 164.765 1.813 2.120 o
-2 14 6 322.223 328.791 3.624 0.589 o
-2 14 7 27.560 28.207 0.657 27.677 o
-2 14 8 8.673 9.475 0.332 111.079 o
-2 15 1 49.620 50.771 0.879 12.972 o
-2 15 2 433.782 444.919 3.704 0.367 o
-2 15 3 47.403 47.744 0.978 12.811 o
-2 15 4 132.095 139.160 1.661 2.855 o
-2 15 5 75.602 77.309 1.163 6.941 o
-2 15 6 24.695 26.285 0.838 24.640 o
-2 15 7 88.095 87.864 1.264 5.590 o
-2 15 8 28.613 25.331 0.878 22.175 o
-2 16 1 124.101 127.633 1.461 3.313 o
-2 16 2 7.674 8.987 0.434 95.189 o
-2 16 3 1005.150 1031.060 6.080 0.078 o
-2 16 4 18.154 19.147 0.603 41.196 o
-2 16 5 84.674 89.526 1.464 5.276 o
-2 16 6 5.252 5.307 0.458 110.324 o
-2 16 7 113.085 112.006 1.359 3.935 o
-2 17 1 23.396 24.221 0.674 31.158 o
-2 17 2 833.357 850.736 5.308 0.112 o
-2 17 3 19.758 21.128 0.622 37.579 o
-2 17 4 6.005 6.158 0.426 113.263 o
-2 17 5 24.253 24.271 0.826 25.656 o
-2 17 6 37.381 38.645 0.895 16.893 o
-2 17 7 52.731 50.413 0.995 11.580 o
-2 18 1 290.234 291.659 2.705 0.774 o
-2 18 2 160.857 162.755 1.843 2.124 o
-2 18 3 28.998 28.510 0.827 22.573 o
-2 18 4 106.564 108.077 1.801 3.630 o
-2 18 5 46.860 46.825 1.072 12.152 o
-2 18 6 1.369 1.229 0.203 527.126 o
-2 19 1 4.126 4.097 0.339 175.817 o
-2 19 2 172.008 173.543 1.968 1.885 o
-2 19 3 595.330 587.823 5.502 0.199 o
-2 19 4 0.298 0.459 0.343 291.798 o
-2 19 5 6.834 6.894 0.460 97.782 o
-2 19 6 209.116 202.937 2.821 1.241 o
-2 20 1 79.923 79.383 1.332 6.105 o
-2 20 2 9.235 9.953 0.506 74.532 o
-2 20 3 168.965 161.309 3.002 1.551 o
-2 20 4 8.825 8.802 0.511 76.666 o
-2 20 5 31.815 29.965 0.826 21.212 o
-2 21 1 6.994 6.885 0.512 85.631 o
-2 21 2 29.287 29.598 0.955 19.518 o
-2 21 3 31.520 30.779 0.822 21.249 o
-2 21 4 1.942 2.033 0.213 413.975 o
-2 22 1 22.308 21.231 0.694 32.237 o
-2 22 2 32.621 31.050 1.197 14.530 o
-2 22 3 73.387 70.532 1.899 5.061 o
-2 23 1 36.261 35.615 0.889 17.712 o
-2 23 2 403.664 357.747 7.316 0.300 o
-1 0 2 3130.820 3023.880 23.905 0.008 o
-1 0 4 1498.500 1417.620 14.519 0.033 o
-1 0 6 148.098 144.712 2.123 2.253 o
-1 0 8 1464.360 1426.750 24.575 0.025 o
-1 0 10 244.548 245.760 26.478 0.050 o
-1 1 1 5003.210 4801.370 85.013 0.002 o
-1 1 2 1388.490 1391.300 13.857 0.037 o
-1 1 3 2383.850 2273.580 9.333 0.016 o
-1 1 4 142.818 144.459 1.067 2.957 o
-1 1 5 0.176 0.283 0.112 2145.960 o
-1 1 6 111.062 106.975 1.374 4.062 o
-1 1 7 474.373 459.389 3.332 0.335 o
-1 1 8 31.309 32.289 1.106 15.995 o
-1 1 9 64.928 63.873 2.453 4.044 o
-1 1 10 41.675 43.075 1.272 11.389 o
-1 1 11 21.932 21.248 0.481 41.855 o
-1 2 1 2582.420 2502.060 18.651 0.012 o
-1 2 2 38.620 37.612 0.578 21.239 o
-1 2 3 232.097 225.436 1.542 1.290 o
-1 2 4 361.429 352.986 2.026 0.579 o
-1 2 5 880.714 851.959 4.670 0.106 o
-1 2 6 38.075 39.332 0.799 17.958 o
-1 2 7 115.399 113.469 1.358 3.843 o
-1 2 8 1425.170 1409.760 16.003 0.033 o
-1 2 9 6.907 7.493 0.893 37.800 o
-1 2 10 53.834 53.847 1.298 9.205 o
-1 2 11 63.557 58.838 1.229 8.414 o
-1 3 1 4.378 4.863 0.173 274.909 o
-1 3 2 700.523 689.685 4.628 0.159 o
-1 3 3 19.315 18.185 0.486 47.120 o
-1 3 4 381.027 379.293 2.243 0.515 o
-1 3 5 277.886 275.726 2.712 0.833 o
-1 3 6 3.428 3.726 0.214 293.996 o
-1 3 7 217.987 216.371 2.164 1.298 o
-1 3 8 29.505 30.069 1.271 14.112 o
-1 3 9 14.993 14.987 0.645 44.590 o
-1 3 10 134.654 134.404 2.847 2.012 o
-1 3 11 2.834 2.755 0.224 326.697 o
-1 4 1 78.857 87.255 0.713 7.484 o
-1 4 2 0.003 0.185 0.080 4686.930 o
-1 4 3 356.965 355.507 1.912 0.590 o
-1 4 4 337.059 339.568 2.107 0.639 o
-1 4 5 3.468 2.714 0.164 372.335 o
-1 4 6 151.058 158.779 2.342 2.015 o
-1 4 7 139.248 139.224 2.280 2.303 o
-1 4 8 484.256 503.879 8.212 0.210 o
-1 4 9 163.740 155.566 2.902 1.649 o
-1 4 10 0.022 0.537 0.240 593.726 o
-1 5 1 293.784 292.135 1.783 0.836 o
-1 5 2 656.807 673.551 4.448 0.175 o
-1 5 3 5.005 6.109 0.331 156.668 o
-1 5 4 495.168 499.825 3.916 0.294 o
-1 5 5 988.117 984.201 9.937 0.072 o
-1 5 6 5.267 6.251 0.295 168.773 o
-1 5 7 22.903 24.568 0.608 33.837 o
-1 5 8 548.844 525.797 8.597 0.181 o
-1 5 9 3.634 3.717 0.387 157.527 o
-1 5 10 0.315 0.437 0.139 1359.020 o
-1 6 1 29.317 27.436 0.301 35.853 o
-1 6 2 1105.200 1082.930 5.491 0.068 o
-1 6 3 3991.150 3946.260 21.900 0.005 o
-1 6 4 398.390 407.589 2.935 0.448 o
-1 6 5 519.922 520.213 4.929 0.255 o
-1 6 6 460.568 461.634 4.069 0.329 o
-1 6 7 630.674 622.333 10.235 0.133 o
-1 6 8 595.622 595.834 7.796 0.170 o
-1 6 9 62.196 59.977 1.223 8.518 o
-1 6 10 45.098 46.635 0.791 15.159 o
-1 7 1 33.742 34.243 0.311 28.889 o
-1 7 2 24.673 27.341 0.360 39.502 o
-1 7 3 639.150 647.557 4.599 0.183 o
-1 7 4 480.969 477.564 2.928 0.330 o
-1 7 5 380.974 377.224 2.723 0.500 o
-1 7 6 462.708 456.601 5.254 0.299 o
-1 7 7 17.732 17.683 0.550 45.770 o
-1 7 8 27.056 27.451 0.807 24.124 o
-1 7 9 1.733 2.001 0.268 327.938 o
-1 7 10 0.395 0.669 0.154 1071.270 o
-1 8 1 30.959 31.923 0.407 30.174 o
-1 8 2 7.183 7.418 0.213 167.460 o
-1 8 3 1138.930 1157.820 7.306 0.061 o
-1 8 4 678.503 685.775 5.135 0.162 o
-1 8 5 103.501 105.138 1.137 4.686 o
-1 8 6 0.456 0.537 0.114 1576.470 o
-1 8 7 87.853 88.366 1.196 5.738 o
-1 8 8 651.331 652.711 8.684 0.141 o
-1 8 9 53.182 54.805 1.109 10.420 o
-1 8 10 14.606 15.298 0.542 52.801 o
-1 9 1 129.212 127.998 1.142 3.436 o
-1 9 2 21.749 20.934 0.393 46.404 o
-1 9 3 28.187 28.713 0.586 29.061 o
-1 9 4 614.906 634.751 5.527 0.184 o
-1 9 5 215.422 228.832 3.839 0.945 o
-1 9 6 66.943 67.602 1.015 8.621 o
-1 9 7 22.764 23.787 0.597 34.695 o
-1 9 8 233.884 244.956 2.981 1.003 o
-1 9 9 205.098 207.567 2.360 1.361 o
-1 9 10 134.650 130.053 2.234 2.459 o
-1 10 1 375.954 372.274 2.445 0.522 o
-1 10 2 317.349 319.795 2.111 0.708 o
-1 10 3 157.015 155.980 1.617 2.326 o
-1 10 4 154.413 161.890 2.336 1.966 o
-1 10 5 276.388 289.437 3.241 0.763 o
-1 10 6 52.159 55.087 0.918 11.852 o
-1 10 7 391.921 399.578 3.073 0.457 o
-1 10 8 2.461 3.081 0.328 220.282 o
-1 10 9 132.104 133.210 1.837 2.775 o
-1 10 10 5.697 6.177 0.370 133.696 o
-1 11 1 104.876 106.611 1.123 4.617 o
-1 11 2 227.314 235.722 2.156 1.192 o
-1 11 3 354.967 363.999 3.192 0.530 o
-1 11 4 72.231 76.436 1.181 7.162 o
-1 11 5 97.632 98.501 1.169 5.041 o
-1 11 6 27.489 30.774 0.646 27.235 o
-1 11 7 10.195 10.620 0.498 72.109 o
-1 11 8 307.300 312.149 2.761 0.699 o
-1 11 9 0.156 0.438 0.186 917.780 o
-1 12 1 916.337 929.795 5.027 0.095 o
-1 12 2 21.291 21.403 0.527 40.373 o
-1 12 3 1496.410 1473.930 14.838 0.032 o
-1 12 4 66.241 67.508 0.773 9.695 o
-1 12 5 31.573 33.211 0.576 25.811 o
-1 12 6 30.497 32.369 0.691 24.129 o
-1 12 7 4.952 4.943 0.353 153.609 o
-1 12 8 29.619 30.345 0.655 25.913 o
-1 12 9 14.326 14.376 0.539 54.353 o
-1 13 1 0.149 0.633 0.160 1142.750 o
-1 13 2 248.571 244.773 3.637 0.853 o
-1 13 3 181.379 186.074 1.550 1.863 o
-1 13 4 212.316 219.005 1.986 1.361 o
-1 13 5 55.181 56.296 0.879 11.537 o
-1 13 6 15.849 16.064 0.559 48.963 o
-1 13 7 63.194 64.348 1.057 8.996 o
-1 13 8 0.341 0.618 0.143 1233.390 o
-1 13 9 58.731 53.990 0.863 11.258 o
-1 14 1 59.077 58.856 1.187 9.060 o
-1 14 2 408.762 418.663 2.582 0.439 o
-1 14 3 399.331 398.526 2.268 0.473 o
-1 14 4 62.071 63.763 0.848 10.160 o
-1 14 5 87.546 91.589 1.221 5.612 o
-1 14 6 11.951 12.207 0.536 61.254 o
-1 14 7 41.890 43.219 0.771 16.646 o
-1 14 8 26.980 27.168 0.705 26.968 o
-1 14 9 46.029 44.683 1.254 10.893 o
-1 15 1 72.215 73.313 0.959 8.044 o
-1 15 2 137.085 137.628 1.272 3.039 o
-1 15 3 67.952 70.828 0.865 8.939 o
-1 15 4 167.904 168.905 1.559 2.116 o
-1 15 5 102.934 103.948 1.495 4.220 o
-1 15 6 176.243 180.514 2.117 1.755 o
-1 15 7 1.414 2.208 0.220 432.882 o
-1 15 8 178.239 177.587 2.589 1.582 o
-1 16 1 58.233 59.571 0.935 10.506 o
-1 16 2 22.492 23.368 0.596 35.186 o
-1 16 3 181.970 188.250 1.905 1.738 o
-1 16 4 708.175 715.808 5.388 0.149 o
-1 16 5 0.022 0.190 0.210 801.464 o
-1 16 6 0.202 0.697 0.212 693.627 o
-1 16 7 0.077 0.556 0.265 487.080 o
-1 16 8 114.472 108.249 1.575 3.698 o
-1 17 1 32.327 34.281 0.764 21.401 o
-1 17 2 32.851 34.013 0.738 21.741 o
-1 17 3 63.324 66.213 1.099 8.692 o
-1 17 4 138.887 141.843 2.979 1.862 o
-1 17 5 72.104 72.905 1.271 6.996 o
-1 17 6 94.270 94.016 1.345 4.987 o
-1 17 7 52.890 54.096 1.072 10.751 o
-1 18 1 199.197 195.678 2.191 1.484 o
-1 18 2 1.509 1.624 0.223 441.182 o
-1 18 3 0.176 0.542 0.247 542.964 o
-1 18 4 3.238 3.029 0.327 205.968 o
-1 18 5 26.790 27.234 0.869 22.721 o
-1 18 6 53.824 53.982 1.573 7.677 o
-1 18 7 17.423 18.730 0.566 44.525 o
-1 19 1 40.519 40.862 1.176 12.632 o
-1 19 2 3.695 3.862 0.357 173.125 o
-1 19 3 70.819 73.108 1.499 6.309 o
-1 19 4 216.137 221.700 2.723 1.179 o
-1 19 5 132.184 128.023 2.028 2.669 o
-1 19 6 40.847 39.715 0.898 15.835 o
-1 19 7 105.509 102.393 2.841 2.500 o
-1 20 1 3.321 3.786 0.321 202.519 o
-1 20 2 59.266 62.577 1.253 8.521 o
-1 20 3 861.362 853.050 8.215 0.096 o
-1 20 4 59.967 58.132 1.375 8.050 o
-1 20 5 44.241 42.175 1.010 13.595 o
-1 20 6 236.363 229.935 3.684 0.904 o
-1 21 1 13.340 13.868 0.512 59.214 o
-1 21 2 192.179 188.509 2.052 1.603 o
-1 21 3 2.733 3.421 0.326 212.466 o
-1 21 4 105.493 104.224 1.501 4.122 o
-1 21 5 6.517 6.316 0.381 123.283 o
-1 22 1 65.453 64.054 1.137 8.419 o
-1 22 2 16.000 14.844 0.577 48.268 o
-1 22 3 516.555 496.614 4.545 0.270 o
-1 22 4 368.843 342.516 3.400 0.515 o
-1 23 1 61.646 59.831 1.079 9.296 o
-1 23 2 155.516 147.091 1.933 2.248 o
-1 23 3 160.651 148.435 2.030 2.124 o
-1 24 1 40.515 38.696 0.946 15.447 o
0 0 2 11.971 13.401 0.360 80.849 o
0 0 4 5238.320 4806.360 30.054 0.003 o
0 0 6 24.029 24.577 0.650 31.414 o
0 0 8 355.878 344.507 5.353 0.427 o
0 0 10 179.772 187.175 5.972 0.693 o
0 1 1 658.083 665.907 4.760 0.173 o
0 1 2 12.004 14.338 0.227 95.138 o
0 1 3 245.154 241.571 1.479 1.175 o
0 1 4 16.880 16.026 0.263 69.496 o
0 1 5 429.847 418.831 2.307 0.420 o
0 1 6 809.403 757.303 5.455 0.123 o
0 1 7 9.631 9.905 0.395 92.126 o
0 1 8 1.859 1.825 0.285 301.063 o
0 1 9 537.383 546.204 6.677 0.212 o
0 1 10 33.134 32.563 1.342 12.502 o
0 1 11 35.464 34.762 0.969 16.826 o
0 2 0 1936.260 1911.200 27.188 0.016 o
0 2 1 320.320 337.115 4.492 0.526 o
0 2 2 3084.120 2912.430 22.512 0.009 o
0 2 3 81.705 87.322 0.784 7.089 o
0 2 4 3.795 4.175 0.154 326.856 o
0 2 5 413.845 408.174 2.617 0.438 o
0 2 6 291.126 281.195 2.225 0.828 o
0 2 7 116.291 116.650 1.311 3.817 o
0 2 8 228.230 229.318 2.323 1.176 o
0 2 9 127.166 130.278 2.664 2.235 o
0 2 10 41.838 41.259 1.046 13.752 o
0 2 11 5.110 6.083 0.321 159.897 o
0 3 1 39.288 36.953 0.523 21.863 o
0 3 2 507.166 521.484 4.825 0.263 o
0 3 3 240.006 236.495 1.802 1.176 o
0 3 4 871.968 854.275 5.240 0.106 o
0 3 5 2811.530 2709.320 22.140 0.010 o
0 3 6 165.565 168.381 1.722 2.084 o
0 3 7 358.634 353.393 2.681 0.557 o
0 3 8 199.892 197.827 2.123 1.489 o
0 3 9 464.386 470.118 11.506 0.159 o
0 3 10 6.316 6.574 0.382 123.331 o
0 3 11 8.052 8.434 0.362 111.102 o
0 4 0 6720.660 6345.540 89.774 0.001 o
0 4 1 1796.910 1843.140 11.890 0.024 o
0 4 2 6950.140 6564.750 82.397 0.001 o
0 4 3 362.306 367.429 3.597 0.497 o
0 4 4 136.575 134.907 1.036 3.229 o
0 4 5 947.530 937.938 6.247 0.088 o
0 4 6 372.814 378.842 2.927 0.503 o
0 4 7 490.098 478.446 3.065 0.320 o
0 4 8 207.802 203.892 2.302 1.370 o
0 4 9 143.036 140.687 3.264 1.682 o
0 4 10 272.934 271.428 2.962 0.827 o
0 4 11 55.290 57.994 1.488 7.857 o
0 5 1 817.221 842.850 6.825 0.109 o
0 5 2 16.460 15.813 0.273 70.332 o
0 5 3 289.003 285.582 1.770 0.864 o
0 5 4 1003.630 1004.590 4.873 0.082 o
0 5 5 91.839 88.463 0.936 6.026 o
0 5 6 440.829 431.516 3.615 0.370 o
0 5 7 1.296 1.645 0.218 469.448 o
0 5 8 6.082 6.861 0.388 122.221 o
0 5 9 280.985 280.581 3.578 0.727 o
0 5 10 2.200 2.458 0.230 356.415 o
0 5 11 7.727 7.143 0.534 78.533 o
0 6 1 61.855 68.977 0.809 10.018 o
0 6 2 31.729 31.614 0.356 30.689 o
0 6 3 1089.520 1071.960 5.298 0.070 o
0 6 4 472.302 483.080 2.800 0.337 o
0 6 5 0.326 0.413 0.107 1931.570 o
0 6 6 0.005 0.671 0.217 702.716 o
0 6 7 39.519 39.807 0.778 17.728 o
0 6 8 130.345 128.891 1.834 2.849 o
0 6 9 76.381 78.396 1.558 5.697 o
0 6 10 71.460 69.904 1.122 7.687 o
0 7 1 218.626 227.274 1.520 1.375 o
0 7 2 1300.290 1319.630 7.480 0.048 o
0 7 3 608.108 602.804 4.894 0.199 o
0 7 4 15.096 16.129 0.470 57.237 o
0 7 5 439.424 448.728 5.428 0.312 o
0 7 6 2.297 3.309 0.335 214.612 o
0 7 7 43.086 43.797 0.807 15.842 o
0 7 8 208.490 209.237 2.956 1.197 o
0 7 9 2.291 2.953 0.320 231.901 o
0 7 10 11.587 12.140 0.407 78.229 o
0 8 0 1089.740 1117.390 7.717 0.065 o
0 8 1 65.256 64.345 0.582 10.799 o
0 8 2 998.692 1015.250 5.725 0.080 o
0 8 3 4.090 4.121 0.196 279.185 o
0 8 4 408.570 402.967 3.732 0.412 o
0 8 5 282.373 289.791 2.390 0.828 o
0 8 6 70.016 71.087 0.985 8.265 o
0 8 7 0.315 0.972 0.245 512.134 o
0 8 8 269.456 276.834 3.207 0.802 o
0 8 9 590.971 607.510 6.024 0.191 o
0 8 10 140.065 137.641 1.699 2.696 o
0 9 1 3.017 3.140 0.152 402.431 o
0 9 2 134.457 140.304 1.339 3.023 o
0 9 3 326.944 323.025 2.103 0.681 o
0 9 4 686.779 685.424 7.781 0.139 o
0 9 5 117.522 120.356 1.592 3.439 o
0 9 6 14.777 17.409 0.500 54.109 o
0 9 7 46.173 46.101 0.805 14.829 o
0 9 8 32.967 34.534 1.165 14.581 o
0 9 9 61.173 60.646 1.402 7.726 o
0 9 10 5.162 4.532 0.281 190.047 o
0 10 0 42.450 41.827 0.913 15.036 o
0 10 1 52.308 49.995 0.551 14.960 o
0 10 2 2.821 3.166 0.195 355.480 o
0 10 3 14.581 13.841 0.375 69.927 o
0 10 4 211.900 214.879 1.856 1.404 o
0 10 5 14.544 14.801 0.510 56.133 o
0 10 6 246.964 251.972 2.309 1.036 o
0 10 7 222.065 226.437 2.229 1.233 o
0 10 8 0.825 1.256 0.271 388.112 o
0 10 9 35.765 37.277 1.179 13.670 o
0 10 10 1.923 2.833 0.198 416.636 o
0 11 1 54.484 55.282 0.689 12.969 o
0 11 2 0.123 0.358 0.105 2383.380 o
0 11 3 819.137 793.650 4.254 0.123 o
0 11 4 1418.380 1435.820 11.666 0.037 o
0 11 5 172.381 172.455 1.668 1.999 o
0 11 6 137.664 142.388 1.473 2.847 o
0 11 7 170.745 171.189 1.913 1.932 o
0 11 8 11.293 11.994 0.486 68.869 o
0 11 9 330.994 330.596 3.459 0.583 o
0 11 10 50.919 49.538 0.797 13.495 o
0 12 0 50.782 52.186 1.289 9.658 o
0 12 1 9.232 9.066 0.340 107.112 o
0 12 2 34.611 35.131 0.561 23.950 o
0 12 3 11.610 12.976 0.378 80.664 o
0 12 4 195.939 199.351 1.780 1.601 o
0 12 5 291.412 298.053 2.117 0.810 o
0 12 6 113.154 113.816 1.280 3.994 o
0 12 7 5.352 5.529 0.344 150.131 o
0 12 8 276.589 282.998 2.673 0.829 o
0 12 9 335.551 344.952 3.227 0.576 o
0 13 1 76.610 73.879 1.236 6.765 o
0 13 2 173.259 178.030 2.443 1.672 o
0 13 3 95.253 98.767 1.200 5.094 o
0 13 4 26.398 29.000 0.953 20.593 o
0 13 5 76.765 77.722 0.912 7.581 o
0 13 6 140.382 139.575 1.505 2.801 o
0 13 7 42.126 43.888 0.948 14.491 o
0 13 8 25.191 25.604 0.657 30.007 o
0 13 9 62.826 63.458 1.099 8.883 o
0 14 0 1045.950 1059.120 15.119 0.053 o
0 14 1 289.756 282.582 3.175 0.744 o
0 14 2 21.399 22.470 0.790 28.826 o
0 14 3 82.235 82.210 0.847 7.109 o
0 14 4 314.794 322.362 2.203 0.706 o
0 14 5 100.431 103.135 1.332 4.567 o
0 14 6 33.331 35.385 0.939 17.784 o
0 14 7 13.939 13.666 0.553 54.407 o
0 14 8 8.062 7.434 0.346 118.384 o
0 14 9 496.838 482.639 4.356 0.290 o
0 15 1 554.361 547.943 6.046 0.215 o
0 15 2 20.456 21.089 0.553 40.229 o
0 15 3 156.666 154.166 1.450 2.424 o
0 15 4 66.796 70.496 0.900 8.949 o
0 15 5 6.304 6.454 0.331 141.290 o
0 15 6 5.641 6.006 0.375 133.117 o
0 15 7 148.177 144.763 2.321 2.136 o
0 15 8 51.646 53.355 0.946 11.875 o
0 16 0 198.143 196.026 3.582 1.123 o
0 16 1 5.676 6.448 0.346 141.938 o
0 16 2 20.246 19.921 0.567 40.424 o
0 16 3 1.396 2.304 0.203 469.485 o
0 16 4 951.147 972.689 8.277 0.080 o
0 16 5 62.100 64.244 1.231 8.294 o
0 16 6 242.959 241.188 2.491 1.051 o
0 16 7 1.337 1.311 0.244 414.831 o
0 16 8 82.526 82.807 1.129 6.375 o
0 17 1 0.863 1.099 0.226 513.055 o
0 17 2 61.208 62.184 1.017 9.527 o
0 17 3 171.327 173.012 1.692 2.000 o
0 17 4 1125.400 1124.730 6.703 0.064 o
0 17 5 196.959 196.107 2.479 1.420 o
0 17 6 22.483 23.123 0.658 32.844 o
0 17 7 30.879 30.189 0.672 24.893 o
0 17 8 80.757 79.150 2.544 3.407 o
0 18 0 2.206 2.073 0.365 202.910 o
0 18 1 2.238 2.551 0.281 281.168 o
0 18 2 116.324 118.292 1.389 3.710 o
0 18 3 0.134 0.573 0.212 717.909 o
0 18 4 12.702 12.941 0.603 52.500 o
0 18 5 17.215 17.491 0.657 40.017 o
0 18 6 9.154 10.033 0.439 85.874 o
0 18 7 54.295 52.437 1.331 9.030 o
0 19 1 193.385 195.132 2.182 1.531 o
0 19 2 139.022 134.698 1.587 2.818 o
0 19 3 7.365 8.255 0.405 105.170 o
0 19 4 276.972 273.863 3.377 0.767 o
0 19 5 68.914 70.778 1.458 6.628 o
0 19 6 10.936 11.060 0.569 60.768 o
0 19 7 26.529 24.792 0.698 28.140 o
0 20 0 0.137 0.561 0.253 523.427 o
0 20 1 42.769 41.710 0.875 15.404 o
0 20 2 25.244 24.855 0.647 30.561 o
0 20 3 11.180 11.621 0.465 72.486 o
0 20 4 421.076 412.798 3.578 0.399 o
0 20 5 138.483 138.595 2.310 2.297 o
0 20 6 50.959 51.290 1.085 11.112 o
0 21 1 0.180 0.316 0.182 968.086 o
0 21 2 31.775 30.348 0.769 22.323 o
0 21 3 13.813 14.036 0.685 43.681 o
0 21 4 0.402 0.612 0.197 750.555 o
0 21 5 45.410 45.216 0.869 14.468 o
0 22 0 173.880 171.098 2.759 1.576 o
0 22 1 34.442 35.115 0.696 21.623 o
0 22 2 24.189 24.483 0.625 32.213 o
0 22 3 0.810 1.328 0.203 588.213 o
0 22 4 0.235 0.374 0.167 1080.710 o
0 22 5 255.823 253.527 5.493 0.594 o
0 23 1 84.311 80.977 1.021 6.585 o
0 23 2 39.672 37.741 0.802 17.674 o
0 23 3 0.013 0.320 0.162 1269.080 o
0 23 4 352.665 334.545 5.587 0.422 o
0 24 0 346.524 342.375 5.256 0.443 o
0 24 1 13.059 12.382 0.500 62.605 o
0 24 2 322.022 314.538 3.386 0.619 o
1 0 0 46.289 52.048 0.704 15.019 o
1 0 2 1.070 1.202 0.122 945.064 o
1 0 4 6.303 6.810 0.370 126.370 o
1 0 6 1159.480 1156.470 11.015 0.054 o
1 0 8 744.962 711.492 7.912 0.125 o
1 0 10 117.740 112.092 5.099 1.082 o
1 1 0 406.775 404.778 3.857 0.409 o
1 1 1 1006.110 1007.570 5.759 0.079 o
1 1 2 93.221 89.731 0.723 6.260 o
1 1 3 323.938 318.853 1.717 0.713 o
1 1 4 315.233 301.157 1.879 0.752 o
1 1 5 5.495 4.476 0.271 190.448 o
1 1 6 981.572 960.279 6.384 0.083 o
1 1 7 229.696 228.218 1.902 1.242 o
1 1 8 0.005 0.327 0.145 1570.650 o
1 1 9 14.684 15.157 0.517 54.906 o
1 1 10 25.600 25.909 0.702 28.240 o
1 1 11 16.118 16.148 0.430 58.346 o
1 2 0 0.236 0.293 0.056 4313.650 o
1 2 1 1989.310 2011.090 21.771 0.017 o
1 2 2 0.666 1.544 0.204 590.394 o
1 2 3 1743.090 1673.370 8.574 0.028 o
1 2 4 0.073 0.768 0.164 1099.730 o
1 2 5 79.053 80.237 1.053 6.901 o
1 2 6 218.643 216.754 2.306 1.265 o
1 2 7 22.721 20.968 0.529 38.943 o
1 2 8 12.349 12.233 0.488 65.686 o
1 2 9 389.790 394.830 4.002 0.427 o
1 2 10 59.691 60.011 1.094 9.425 o
1 2 11 148.109 139.150 1.574 2.622 o
1 3 0 255.382 265.866 3.471 0.825 o
1 3 2 2.428 3.417 0.114 495.567 o
1 3 3 445.231 451.256 2.912 0.373 o
1 3 4 117.823 115.483 1.130 3.970 o
1 3 5 1415.390 1396.280 9.205 0.040 o
1 3 6 102.257 99.182 1.434 4.418 o
1 3 7 0.167 0.321 0.132 1662.480 o
1 3 8 12.116 13.141 0.509 62.837 o
1 3 9 4.049 4.381 0.297 200.893 o
1 3 10 90.191 90.924 1.376 5.180 o
1 3 11 54.787 52.107 0.880 11.934 o
1 4 0 2046.570 2026.650 8.877 0.020 o
1 4 1 1475.000 1441.220 8.762 0.038 o
1 4 2 159.526 160.557 1.301 2.395 o
1 4 3 451.079 454.784 3.697 0.348 o
1 4 4 149.571 153.571 1.597 2.466 o
1 4 5 98.559 98.012 1.389 4.651 o
1 4 6 43.177 43.492 0.781 16.142 o
1 4 7 307.792 291.234 2.718 0.727 o
1 4 8 102.145 100.532 1.416 4.425 o
1 4 9 7.491 7.393 0.364 117.687 o
1 4 10 12.539 13.335 0.499 62.778 o
1 4 11 7.205 6.081 0.585 72.602 o
1 5 0 435.144 434.804 3.729 0.370 o
1 5 1 4031.380 3949.050 17.157 0.005 o
1 5 2 25.198 24.654 0.348 40.862 o
1 5 3 114.185 114.145 0.984 4.264 o
1 5 4 527.212 499.504 3.963 0.273 o
1 5 5 796.545 792.177 7.008 0.115 o
1 5 6 113.859 114.133 1.536 3.678 o
1 5 7 171.437 171.988 1.776 1.973 o
1 5 8 135.791 136.282 2.172 2.443 o
1 5 9 56.647 58.509 0.983 10.517 o
1 5 10 155.177 155.975 1.734 2.295 o
1 6 0 122.678 119.698 0.897 3.941 o
1 6 1 10156.300 9388.350 50.245 0.001 o
1 6 2 706.873 729.172 4.026 0.155 o
1 6 3 1091.860 1081.510 7.178 0.067 o
1 6 4 47.292 46.905 0.822 14.321 o
1 6 5 22.688 22.449 0.586 35.811 o
1 6 6 824.848 836.195 5.650 0.113 o
1 6 7 114.831 111.468 1.375 3.870 o
1 6 8 17.519 16.627 0.514 49.192 o
1 6 9 65.716 67.368 1.104 8.379 o
1 6 10 132.669 124.341 1.499 3.120 o
1 7 0 258.788 265.619 2.298 0.961 o
1 7 1 630.523 636.649 6.140 0.173 o
1 7 2 366.319 358.659 2.282 0.556 o
1 7 3 19.270 18.506 0.407 51.615 o
1 7 4 11.526 10.101 0.383 85.651 o
1 7 5 273.334 277.652 3.328 0.777 o
1 7 6 83.197 83.175 0.912 6.844 o
1 7 7 22.640 22.037 0.566 36.870 o
1 7 8 45.393 47.397 0.922 13.734 o
1 7 9 33.888 34.071 0.705 21.916 o
1 7 10 248.941 246.855 2.466 1.017 o
1 8 0 192.390 188.262 1.717 1.697 o
1 8 1 415.168 408.101 4.059 0.392 o
1 8 2 43.075 43.991 0.587 18.237 o
1 8 3 39.088 38.204 0.624 20.284 o
1 8 4 246.057 244.103 2.353 1.051 o
1 8 5 998.568 1008.490 9.138 0.072 o
1 8 6 141.182 145.114 1.388 2.805 o
1 8 7 3.383 6.636 1.252 21.908 o
1 8 8 42.718 42.164 1.013 13.850 o
1 8 9 207.042 204.776 2.228 1.389 o
1 8 10 0.706 1.088 0.188 689.588 o
1 9 0 1031.460 1020.520 5.006 0.078 o
1 9 1 2014.150 1966.610 11.302 0.021 o
1 9 2 168.297 168.923 1.302 2.204 o
1 9 3 398.847 391.128 2.552 0.471 o
1 9 4 19.555 18.329 0.618 39.359 o
1 9 5 0.035 0.394 0.192 910.447 o
1 9 6 33.460 33.787 0.682 22.587 o
1 9 7 84.628 83.498 1.340 5.713 o
1 9 8 54.661 54.255 1.078 10.466 o
1 9 9 243.023 248.843 2.690 1.005 o
1 9 10 187.202 182.378 1.943 1.705 o
1 10 0 401.730 406.246 3.231 0.435 o
1 10 1 452.840 452.814 3.529 0.351 o
1 10 2 493.550 487.740 2.853 0.317 o
1 10 3 2615.100 2566.440 16.828 0.012 o
1 10 4 41.614 39.822 0.872 15.955 o
1 10 5 229.520 230.653 1.639 1.276 o
1 10 6 127.283 130.721 1.493 3.174 o
1 10 7 835.060 840.464 6.938 0.106 o
1 10 8 54.682 56.612 1.085 10.274 o
1 10 9 6.282 7.299 0.378 122.478 o
1 10 10 2.220 2.281 0.210 392.845 o
1 11 0 49.390 47.416 0.731 14.604 o
1 11 1 991.824 1000.140 8.623 0.074 o
1 11 2 1087.880 1083.090 6.529 0.068 o
1 11 3 68.806 68.794 0.869 8.943 o
1 11 4 94.276 94.550 1.455 4.775 o
1 11 5 968.562 963.272 9.760 0.075 o
1 11 6 12.547 13.717 0.499 62.294 o
1 11 7 0.970 1.132 0.228 494.258 o
1 11 8 17.555 17.086 0.519 48.498 o
1 11 9 0.115 0.514 0.201 803.059 o
1 12 0 29.570 31.408 0.624 26.402 o
1 12 1 1017.000 994.774 8.066 0.074 o
1 12 2 20.725 21.310 0.567 39.141 o
1 12 3 84.305 82.759 1.349 5.729 o
1 12 4 49.308 49.398 0.736 14.353 o
1 12 5 53.733 57.719 0.809 12.109 o
1 12 6 45.445 47.424 0.835 14.549 o
1 12 7 61.077 64.622 0.995 9.510 o
1 12 8 10.800 10.017 0.370 90.933 o
1 12 9 0.076 0.363 0.139 1594.500 o
1 13 0 23.940 24.102 0.600 33.465 o
1 13 1 4.486 4.647 0.267 209.348 o
1 13 2 143.396 145.946 1.668 2.588 o
1 13 3 104.989 103.623 1.287 4.449 o
1 13 4 12.434 12.671 0.499 63.819 o
1 13 5 596.220 595.606 4.840 0.205 o
1 13 6 77.765 79.784 1.131 6.792 o
1 13 7 145.713 149.941 1.688 2.506 o
1 13 8 183.801 185.088 1.784 1.773 o
1 13 9 81.193 80.148 1.263 6.194 o
1 14 0 116.408 116.856 1.462 3.651 o
1 14 1 20.106 19.445 0.550 41.714 o
1 14 2 12.321 12.344 0.354 82.330 o
1 14 3 19.254 19.403 0.609 39.588 o
1 14 4 8.693 8.401 0.400 99.075 o
1 14 5 2147.340 2170.230 19.367 0.016 o
1 14 6 182.372 187.476 2.114 1.671 o
1 14 7 14.180 14.890 0.474 60.005 o
1 14 8 50.369 51.024 1.114 11.000 o
1 14 9 467.203 456.310 5.849 0.281 o
1 15 0 136.478 133.873 1.319 3.063 o
1 15 1 114.696 119.125 1.127 4.017 o
1 15 2 20.064 19.734 0.437 47.616 o
1 15 3 0.201 0.498 0.184 909.890 o
1 15 4 1.870 2.454 0.271 308.388 o
1 15 5 0.933 1.239 0.248 437.284 o
1 15 6 2.060 2.657 0.270 298.687 o
1 15 7 0.009 0.247 0.165 1260.790 o
1 15 8 22.244 22.439 0.585 36.285 o
1 16 0 0.694 1.103 0.184 708.136 o
1 16 1 270.529 269.689 2.035 0.937 o
1 16 2 125.978 125.268 1.384 3.362 o
1 16 3 352.154 355.973 2.775 0.562 o
1 16 4 179.973 181.546 1.948 1.774 o
1 16 5 66.262 66.496 1.159 8.137 o
1 16 6 5.922 6.400 0.336 143.275 o
1 16 7 97.869 98.300 1.302 4.817 o
1 16 8 52.773 51.032 0.844 12.633 o
1 17 0 523.838 508.609 4.531 0.263 o
1 17 1 0.528 0.493 0.158 1023.580 o
1 17 2 2.017 2.447 0.259 320.700 o
1 17 3 65.298 66.040 1.189 8.118 o
1 17 4 95.077 96.886 1.280 5.005 o
1 17 5 130.176 129.787 1.527 3.092 o
1 17 6 162.198 167.065 1.841 2.082 o
1 17 7 50.718 52.423 1.048 11.339 o
1 18 0 72.354 72.613 1.196 7.246 o
1 18 1 120.142 118.966 1.398 3.584 o
1 18 2 25.561 24.074 0.788 26.178 o
1 18 3 52.930 51.867 1.037 11.140 o
1 18 4 59.820 59.601 1.083 9.492 o
1 18 5 65.771 65.959 1.198 8.038 o
1 18 6 2.712 3.300 0.327 213.636 o
1 18 7 15.556 16.969 0.512 52.198 o
1 19 0 3.297 3.373 0.334 197.324 o
1 19 1 0.093 0.631 0.225 651.109 o
1 19 2 96.916 95.879 1.681 4.261 o
1 19 3 0.870 1.133 0.221 527.681 o
1 19 4 19.427 18.507 0.575 41.678 o
1 19 5 165.121 166.438 2.100 1.940 o
1 19 6 86.058 86.202 1.440 5.344 o
1 20 0 58.760 59.435 1.176 9.121 o
1 20 1 287.346 282.741 2.982 0.768 o
1 20 2 52.936 52.516 1.018 11.226 o
1 20 3 12.412 11.822 0.472 67.907 o
1 20 4 25.560 25.597 0.700 28.427 o
1 20 5 284.073 285.229 3.497 0.723 o
1 20 6 109.322 106.003 1.615 3.824 o
1 21 0 457.331 450.438 3.482 0.350 o
1 21 1 70.026 71.892 1.220 7.365 o
1 21 2 124.634 122.474 1.761 3.088 o
1 21 3 211.762 206.878 2.091 1.383 o
1 21 4 45.699 44.732 0.754 15.618 o
1 21 5 9.661 9.304 0.351 101.878 o
1 22 0 75.101 72.900 1.159 7.150 o
1 22 1 19.031 18.805 0.591 41.096 o
1 22 2 0.496 0.849 0.239 521.137 o
1 22 3 17.665 17.478 0.595 43.221 o
1 22 4 8.739 9.512 0.502 77.286 o
1 23 0 33.905 33.220 0.623 23.647 o
1 23 1 12.607 12.697 0.443 69.718 o
1 23 2 58.169 57.557 0.897 10.874 o
1 23 3 20.075 19.089 0.539 42.559 o
1 24 0 56.122 53.429 1.191 9.637 o
1 24 1 0.017 0.285 0.156 1371.290 o
2 0 0 105.457 103.840 1.164 4.595 o
2 0 2 1051.330 1031.510 8.493 0.069 o
2 0 4 1129.930 1114.410 12.691 0.053 o
2 0 6 151.514 157.173 1.981 2.209 o
2 0 8 172.293 175.200 2.795 1.559 o
2 0 10 247.503 239.527 5.556 0.609 o
2 1 0 126.422 130.791 0.798 3.709 o
2 1 1 308.724 296.799 2.587 0.728 o
2 1 2 1081.700 1052.090 7.159 0.069 o
2 1 3 256.470 261.598 2.416 0.964 o
2 1 4 0.769 0.776 0.127 1123.760 o
2 1 5 47.642 51.023 1.085 11.606 o
2 1 6 594.777 591.259 3.438 0.221 o
2 1 7 8.265 9.492 0.459 86.527 o
2 1 8 11.611 12.160 0.493 67.055 o
2 1 9 3.232 3.805 0.241 272.053 o
2 1 10 30.761 30.317 0.575 27.155 o
2 2 0 891.188 886.310 4.189 0.104 o
2 2 1 185.738 181.651 1.251 1.921 o
2 2 2 1406.420 1393.490 6.329 0.043 o
2 2 3 69.686 66.866 0.931 8.711 o
2 2 4 0.069 0.459 0.129 1760.090 o
2 2 5 248.567 241.794 2.399 1.039 o
2 2 6 460.275 452.641 3.468 0.347 o
2 2 7 52.828 53.035 1.044 11.026 o
2 2 8 108.477 106.902 1.487 4.003 o
2 2 9 12.118 12.266 0.396 77.753 o
2 2 10 73.570 69.379 1.226 7.171 o
2 3 0 12.065 11.957 0.210 103.383 o
2 3 1 304.602 302.085 2.536 0.735 o
2 3 2 612.257 610.218 3.590 0.208 o
2 3 3 67.460 68.980 0.863 9.106 o
2 3 4 20.674 19.729 0.731 32.462 o
2 3 5 0.340 0.802 0.184 826.419 o
2 3 6 0.302 0.636 0.143 1253.920 o
2 3 7 623.229 634.364 4.201 0.194 o
2 3 8 109.373 109.824 1.401 4.038 o
2 3 9 188.716 189.065 1.761 1.714 o
2 3 10 0.886 1.319 0.178 680.927 o
2 4 0 401.005 403.669 2.156 0.470 o
2 4 1 19.333 19.190 0.354 54.003 o
2 4 2 101.297 102.387 1.027 4.997 o
2 4 3 10.511 9.376 0.361 95.359 o
2 4 4 811.954 801.464 5.199 0.120 o
2 4 5 154.421 148.269 1.844 2.302 o
2 4 6 144.880 144.785 1.216 2.833 o
2 4 7 207.513 209.729 1.922 1.439 o
2 4 8 295.500 292.318 2.383 0.785 o
2 4 9 20.456 21.384 0.560 39.739 o
2 4 10 50.370 49.894 1.069 11.421 o
2 5 0 18.889 18.499 0.299 58.766 o
2 5 1 18.068 17.311 0.346 59.072 o
2 5 2 16.063 17.622 0.387 60.300 o
2 5 3 78.124 80.957 0.996 7.103 o
2 5 4 0.854 0.877 0.158 845.491 o
2 5 5 80.377 81.827 1.467 5.660 o
2 5 6 600.674 599.392 4.342 0.208 o
2 5 7 454.197 460.765 3.296 0.352 o
2 5 8 54.518 55.734 0.944 11.261 o
2 5 9 71.395 69.540 1.015 8.095 o
2 5 10 4.634 4.965 0.230 227.050 o
2 6 0 961.422 947.785 5.423 0.088 o
2 6 1 22.115 20.937 0.418 44.732 o
2 6 2 2357.910 2316.450 12.579 0.015 o
2 6 3 6.448 6.797 0.335 137.233 o
2 6 4 75.938 73.414 1.093 7.281 o
2 6 5 38.384 36.614 1.036 15.016 o
2 6 6 31.764 33.746 0.618 24.686 o
2 6 7 2.466 2.749 0.242 318.867 o
2 6 8 0.997 0.932 0.195 622.616 o
2 6 9 43.917 46.447 0.803 15.340 o
2 6 10 8.050 8.692 0.313 122.578 o
2 7 0 0.709 1.010 0.163 833.722 o
2 7 1 1165.370 1146.850 7.374 0.059 o
2 7 2 401.275 402.758 5.257 0.363 o
2 7 3 433.466 427.987 3.232 0.389 o
2 7 4 30.117 32.450 0.933 19.260 o
2 7 5 10.809 11.598 0.363 88.680 o
2 7 6 368.399 374.538 2.550 0.528 o
2 7 7 3.367 4.106 0.277 231.984 o
2 7 8 409.117 417.141 3.325 0.418 o
2 7 9 88.945 87.750 1.564 4.916 o
2 7 10 50.112 47.715 1.041 11.835 o
2 8 0 1066.550 1043.600 7.635 0.069 o
2 8 1 13.000 13.606 0.392 73.160 o
2 8 2 2205.310 2146.380 23.076 0.015 o
2 8 3 140.580 138.515 1.695 2.682 o
2 8 4 175.443 174.624 2.259 1.737 o
2 8 5 32.316 33.497 0.566 25.529 o
2 8 6 1732.340 1759.140 9.764 0.027 o
2 8 7 205.933 209.684 1.908 1.453 o
2 8 8 4.634 4.973 0.321 173.255 o
2 8 9 14.604 15.412 0.506 55.810 o
2 8 10 210.884 205.942 3.119 1.156 o
2 9 0 804.697 799.641 4.759 0.123 o
2 9 1 19.508 20.422 0.508 44.076 o
2 9 2 2709.550 2634.500 14.435 0.012 o
2 9 3 365.457 360.361 2.769 0.536 o
2 9 4 22.324 21.649 0.732 30.616 o
2 9 5 59.468 59.559 0.932 10.357 o
2 9 6 72.787 77.857 1.090 7.361 o
2 9 7 198.931 205.367 1.802 1.547 o
2 9 8 41.933 43.889 0.839 15.755 o
2 9 9 7.663 7.103 0.337 125.204 o
2 10 0 9.756 10.133 0.708 48.936 o
2 10 1 757.141 760.398 6.634 0.126 o
2 10 2 782.307 781.223 6.776 0.119 o
2 10 3 7.661 7.731 0.415 102.449 o
2 10 4 9.087 8.603 0.322 113.461 o
2 10 5 259.465 257.476 2.180 0.989 o
2 10 6 348.246 349.487 2.794 0.573 o
2 10 7 1.326 1.410 0.211 496.229 o
2 10 8 15.737 15.887 0.500 53.750 o
2 10 9 1.738 1.871 0.216 429.817 o
2 11 0 26.885 27.596 0.711 26.739 o
2 11 1 733.075 724.347 5.631 0.140 o
2 11 2 89.034 87.566 1.490 5.070 o
2 11 3 270.172 264.047 2.455 0.905 o
2 11 4 72.993 75.593 0.944 7.916 o
2 11 5 8.310 8.995 0.364 107.420 o
2 11 6 886.578 899.896 6.427 0.097 o
2 11 7 142.483 146.588 1.573 2.655 o
2 11 8 12.533 11.923 0.397 76.786 o
2 11 9 3.191 3.197 0.230 295.130 o
2 12 0 394.419 396.063 3.699 0.433 o
2 12 1 411.534 407.713 5.388 0.348 o
2 12 2 1142.540 1135.960 8.447 0.059 o
2 12 3 380.434 377.999 3.017 0.489 o
2 12 4 287.438 289.155 2.431 0.810 o
2 12 5 36.100 36.672 0.745 19.855 o
2 12 6 120.752 126.465 1.474 3.397 o
2 12 7 29.364 31.299 0.661 25.662 o
2 12 8 9.198 9.666 0.336 106.341 o
2 12 9 37.262 34.687 0.849 18.165 o
2 13 0 33.297 35.148 0.786 20.457 o
2 13 1 212.132 213.081 1.778 1.424 o
2 13 2 61.230 60.342 0.858 10.458 o
2 13 3 271.622 275.652 2.289 0.897 o
2 13 4 749.399 761.088 4.832 0.137 o
2 13 5 34.116 33.802 0.723 21.541 o
2 13 6 2.509 3.007 0.255 295.106 o
2 13 7 0.197 0.566 0.162 1111.800 o
2 13 8 94.619 89.525 1.084 5.561 o
2 14 0 39.004 38.120 0.635 20.178 o
2 14 1 89.650 89.308 1.101 5.808 o
2 14 2 164.563 165.158 1.543 2.190 o
2 14 3 582.675 586.049 3.723 0.225 o
2 14 4 28.033 28.165 0.668 27.108 o
2 14 5 49.760 50.589 0.901 12.779 o
2 14 6 238.209 244.512 2.270 1.098 o
2 14 7 11.700 12.834 0.380 80.287 o
2 14 8 1.601 1.798 0.154 613.536 o
2 15 0 247.314 255.080 2.833 0.956 o
2 15 1 136.688 135.221 1.369 3.009 o
2 15 2 1116.650 1107.820 6.215 0.065 o
2 15 3 234.019 235.950 2.130 1.161 o
2 15 4 85.166 86.524 1.134 6.082 o
2 15 5 9.570 9.895 0.407 90.081 o
2 15 6 50.310 50.965 0.902 12.642 o
2 15 7 61.072 60.140 0.883 10.365 o
2 15 8 93.654 92.850 1.591 4.585 o
2 16 0 199.980 204.015 1.816 1.540 o
2 16 1 205.348 204.269 1.754 1.512 o
2 16 2 28.436 27.663 0.673 26.880 o
2 16 3 191.142 193.583 1.893 1.636 o
2 16 4 314.293 310.864 2.474 0.704 o
2 16 5 51.591 51.554 0.864 12.651 o
2 16 6 83.963 86.411 1.200 6.002 o
2 16 7 62.386 59.801 1.016 9.533 o
2 17 0 135.076 136.030 1.815 2.715 o
2 17 1 203.002 200.891 2.039 1.476 o
2 17 2 394.864 396.220 4.567 0.399 o
2 17 3 0.277 0.444 0.214 693.302 o
2 17 4 58.556 58.945 1.044 9.893 o
2 17 5 6.404 6.064 0.326 144.288 o
2 17 6 187.694 186.913 1.982 1.669 o
2 17 7 51.949 49.160 1.510 8.328 o
2 18 0 126.222 126.829 1.736 3.032 o
2 18 1 40.702 39.926 0.989 14.746 o
2 18 2 10.700 11.132 0.514 67.969 o
2 18 3 10.657 10.997 0.443 78.201 o
2 18 4 0.311 0.864 0.213 656.795 o
2 18 5 5.429 6.298 0.389 128.576 o
2 18 6 14.023 14.084 0.452 63.337 o
2 19 0 13.324 13.700 0.597 51.529 o
2 19 1 298.601 296.886 3.115 0.710 o
2 19 2 120.818 120.183 1.772 3.183 o
2 19 3 15.886 15.746 0.522 51.962 o
2 19 4 113.396 111.793 1.292 4.005 o
2 19 5 90.957 88.851 1.231 5.486 o
2 19 6 0.998 1.273 0.209 546.151 o
2 20 0 6.658 6.741 0.412 111.623 o
2 20 1 7.164 7.850 0.443 98.070 o
2 20 2 107.119 105.879 1.721 3.749 o
2 20 3 87.530 86.030 1.444 5.270 o
2 20 4 17.712 17.724 0.541 46.351 o
2 20 5 0.052 0.166 0.175 1122.690 o
2 21 0 50.403 49.063 1.194 10.538 o
2 21 1 34.980 35.265 0.851 18.751 o
2 21 2 57.184 57.167 1.047 10.152 o
2 21 3 0.883 0.931 0.194 646.188 o
2 21 4 3.877 4.601 0.412 139.050 o
2 22 0 15.203 15.123 0.596 47.790 o
2 22 1 110.208 106.880 1.372 4.095 o
2 22 2 9.949 10.033 0.425 85.287 o
2 22 3 103.104 100.660 2.240 3.222 o
2 23 0 1.281 1.131 0.217 496.760 o
2 23 1 95.960 93.113 1.546 4.574 o
3 0 0 1276.300 1285.980 10.844 0.046 o
3 0 2 272.878 269.274 3.066 0.819 o
3 0 4 168.185 163.767 3.908 1.223 o
3 0 6 8.646 8.187 0.532 74.726 o
3 0 8 1507.220 1500.890 11.363 0.034 o
3 1 0 37.697 41.502 0.851 17.031 o
3 1 1 81.199 83.698 1.106 6.492 o
3 1 2 98.344 93.961 1.384 4.748 o
3 1 3 242.966 235.834 2.495 1.062 o
3 1 4 30.474 30.442 0.830 21.534 o
3 1 5 11.024 10.761 0.356 90.703 o
3 1 6 7.073 8.266 0.384 112.192 o
3 1 7 110.243 112.208 1.344 4.040 o
3 1 8 6.873 7.863 0.350 124.502 o
3 1 9 293.753 291.698 2.724 0.763 o
3 2 0 383.911 377.120 2.978 0.486 o
3 2 1 1053.930 1042.750 7.087 0.071 o
3 2 2 473.810 464.972 3.321 0.333 o
3 2 3 759.804 761.029 6.022 0.129 o
3 2 4 169.831 168.432 1.968 1.935 o
3 2 5 288.643 287.777 2.086 0.837 o
3 2 6 492.956 502.251 4.419 0.285 o
3 2 7 848.677 878.676 5.878 0.105 o
3 2 8 21.576 22.044 0.595 36.650 o
3 2 9 262.019 256.031 3.147 0.862 o
3 3 0 96.820 96.464 1.185 5.098 o
3 3 1 419.956 419.223 3.056 0.412 o
3 3 2 69.349 71.302 1.041 8.108 o
3 3 3 319.662 321.953 3.802 0.587 o
3 3 4 2.396 2.752 0.274 281.393 o
3 3 5 43.556 43.690 0.733 16.547 o
3 3 6 27.811 28.971 0.619 28.318 o
3 3 7 27.434 29.936 0.667 26.960 o
3 3 8 3.389 4.386 0.319 197.242 o
3 3 9 17.965 17.794 0.502 48.459 o
3 4 0 42.001 41.335 0.782 16.747 o
3 4 1 117.486 121.791 1.405 3.612 o
3 4 2 199.351 197.141 2.178 1.481 o
3 4 3 466.302 460.478 3.641 0.335 o
3 4 4 287.461 292.273 2.449 0.804 o
3 4 5 102.440 103.372 1.138 4.766 o
3 4 6 135.815 135.935 1.573 2.878 o
3 4 7 1091.020 1106.910 10.407 0.060 o
3 4 8 41.121 39.749 0.766 17.421 o
3 4 9 1.109 1.166 0.181 643.633 o
3 5 0 89.759 90.044 1.228 5.524 o
3 5 1 397.687 398.845 3.667 0.429 o
3 5 2 82.969 80.917 1.148 6.360 o
3 5 3 28.238 28.484 0.741 24.990 o
3 5 4 11.798 12.289 0.365 82.998 o
3 5 5 39.308 38.845 0.696 19.069 o
3 5 6 5.333 5.969 0.312 161.953 o
3 5 7 583.410 594.677 4.865 0.210 o
3 5 8 46.846 46.789 0.822 14.437 o
3 5 9 10.385 10.322 0.409 85.654 o
3 6 0 5.354 5.272 0.347 150.376 o
3 6 1 309.913 306.363 3.285 0.660 o
3 6 2 44.713 46.812 0.952 13.639 o
3 6 3 4.061 5.036 0.327 177.089 o
3 6 4 2.153 2.585 0.177 449.467 o
3 6 5 155.239 158.008 1.485 2.400 o
3 6 6 156.266 158.937 1.760 2.247 o
3 6 7 32.410 33.837 0.781 21.120 o
3 6 8 239.928 244.306 2.256 1.092 o
3 6 9 28.075 27.391 0.618 28.677 o
3 7 0 99.907 98.271 1.746 4.028 o
3 7 1 31.169 29.497 0.738 23.433 o
3 7 2 5.428 4.973 0.308 168.958 o
3 7 3 497.435 492.336 2.971 0.311 o
3 7 4 0.156 0.351 0.142 1476.490 o
3 7 5 95.025 96.438 1.177 5.198 o
3 7 6 171.070 176.256 1.962 1.883 o
3 7 7 10.166 10.539 0.449 79.586 o
3 7 8 29.133 28.703 0.666 26.377 o
3 7 9 30.682 28.503 0.781 22.919 o
3 8 0 0.027 0.501 0.183 980.065 o
3 8 1 8.296 8.738 0.389 102.673 o
3 8 2 4.698 4.655 0.348 160.229 o
3 8 3 714.132 713.513 4.485 0.153 o
3 8 4 15.632 17.227 0.517 51.516 o
3 8 5 4.513 4.815 0.263 210.086 o
3 8 6 26.390 27.704 0.618 29.713 o
3 8 7 254.036 261.126 2.222 0.998 o
3 8 8 136.354 133.097 1.482 2.961 o
3 8 9 66.010 64.068 1.728 6.028 o
3 9 0 436.157 420.888 3.988 0.368 o
3 9 1 235.895 234.775 2.766 1.051 o
3 9 2 0.224 0.316 0.124 1760.350 o
3 9 3 159.161 162.228 1.418 2.339 o
3 9 4 325.084 325.319 2.257 0.674 o
3 9 5 3.180 3.158 0.227 299.970 o
3 9 6 30.670 31.192 0.679 24.580 o
3 9 7 23.389 23.179 0.539 36.706 o
3 9 8 16.797 16.728 0.499 51.349 o
3 9 9 15.731 15.277 0.717 39.026 o
3 10 0 25.632 24.620 0.780 26.227 o
3 10 1 272.859 269.592 2.521 0.879 o
3 10 2 227.506 225.872 1.829 1.273 o
3 10 3 94.770 95.227 1.065 5.435 o
3 10 4 0.614 0.640 0.153 997.271 o
3 10 5 18.334 18.625 0.538 45.092 o
3 10 6 3.573 3.943 0.278 228.523 o
3 10 7 34.956 34.615 0.668 22.009 o
3 10 8 2.733 2.438 0.255 297.718 o
3 11 0 156.213 158.328 1.968 2.149 o
3 11 1 4.580 4.718 0.299 187.728 o
3 11 2 66.337 65.481 0.889 9.331 o
3 11 3 52.303 51.260 0.810 12.950 o
3 11 4 101.862 102.205 1.253 4.648 o
3 11 5 45.893 45.687 0.877 14.235 o
3 11 6 1.278 1.649 0.228 446.564 o
3 11 7 183.458 179.472 1.969 1.744 o
3 11 8 141.824 139.333 1.936 2.494 o
3 12 0 27.393 26.683 0.784 24.746 o
3 12 1 20.272 21.076 0.662 35.275 o
3 12 2 12.050 12.258 0.427 73.924 o
3 12 3 1928.430 1956.130 12.930 0.021 o
3 12 4 30.817 32.051 0.706 23.704 o
3 12 5 41.434 41.181 0.872 15.834 o
3 12 6 5.845 6.169 0.338 144.464 o
3 12 7 46.001 47.242 0.954 13.324 o
3 12 8 18.991 18.411 0.578 42.071 o
3 13 0 10.193 10.443 0.510 70.685 o
3 13 1 24.252 24.198 0.757 27.814 o
3 13 2 751.861 760.430 4.751 0.137 o
3 13 3 243.062 246.822 2.196 1.081 o
3 13 4 412.202 418.534 3.387 0.411 o
3 13 5 0.121 0.467 0.178 1001.120 o
3 13 6 111.442 112.521 1.360 3.977 o
3 13 7 41.318 41.483 0.838 16.234 o
3 14 0 49.648 50.703 1.070 11.455 o
3 14 1 416.113 417.597 3.397 0.407 o
3 14 2 165.913 169.432 1.951 1.979 o
3 14 3 685.920 688.876 7.556 0.140 o
3 14 4 1.932 2.263 0.266 316.784 o
3 14 5 30.745 30.910 0.773 22.544 o
3 14 6 2.044 2.480 0.255 324.755 o
3 14 7 0.267 0.273 0.156 1214.370 o
3 15 0 311.040 323.963 4.534 0.546 o
3 15 1 231.097 233.590 2.290 1.156 o
3 15 2 4.419 4.251 0.332 175.086 o
3 15 3 137.084 139.813 1.830 2.638 o
3 15 4 145.958 147.348 1.984 2.346 o
3 15 5 7.873 7.115 0.374 113.278 o
3 15 6 14.786 15.049 0.547 52.335 o
3 15 7 6.392 6.696 0.322 142.472 o
3 16 0 35.025 35.526 0.779 19.886 o
3 16 1 0.001 0.209 0.227 691.408 o
3 16 2 0.021 0.403 0.178 1053.220 o
3 16 3 6.505 6.712 0.424 109.325 o
3 16 4 116.708 118.633 1.541 3.535 o
3 16 5 184.790 184.495 2.371 1.580 o
3 16 6 1.753 1.883 0.231 396.465 o
3 17 0 14.311 15.099 0.525 54.986 o
3 17 1 0.010 0.061 0.213 794.573 o
3 17 2 137.943 138.165 1.663 2.754 o
3 17 3 140.143 139.012 1.942 2.519 o
3 17 4 459.793 460.269 6.693 0.263 o
3 17 5 29.526 30.689 0.826 21.936 o
3 17 6 6.042 7.013 0.442 106.074 o
3 18 0 1.955 2.340 0.244 348.233 o
3 18 1 26.980 26.333 0.751 25.935 o
3 18 2 92.954 94.054 2.131 3.664 o
3 18 3 351.409 347.665 4.271 0.490 o
3 18 4 10.331 10.707 0.442 79.814 o
3 18 5 1.324 1.394 0.218 479.131 o
3 19 0 1.711 1.989 0.268 330.596 o
3 19 1 29.683 30.444 0.752 23.578 o
3 19 2 220.714 215.958 3.242 1.065 o
3 19 3 37.392 37.060 0.907 16.933 o
3 19 4 234.551 226.745 5.174 0.688 o
3 20 0 3.658 3.249 0.279 233.325 o
3 20 1 6.863 6.605 0.362 125.590 o
3 20 2 0.864 1.024 0.186 677.347 o
3 20 3 202.546 193.745 4.739 0.858 o
3 21 0 38.430 36.617 0.833 17.765 o
3 21 1 55.440 52.542 1.309 9.046 o
3 21 2 1.284 1.471 0.258 382.087 o
4 0 0 901.061 884.248 13.161 0.071 o
4 0 2 797.984 797.175 8.048 0.109 o
4 0 4 263.148 269.741 4.286 0.702 o
4 0 6 292.120 301.010 3.480 0.688 o
4 0 8 34.450 35.602 0.907 17.953 o
4 1 0 1.279 1.626 0.199 524.198 o
4 1 1 141.808 140.116 1.446 2.806 o
4 1 2 23.824 24.546 0.737 28.618 o
4 1 3 156.953 158.240 1.980 2.135 o
4 1 4 9.238 9.305 0.473 80.876 o
4 1 5 304.175 313.611 2.943 0.691 o
4 1 6 28.253 28.918 0.650 27.241 o
4 1 7 512.031 516.062 3.363 0.287 o
4 1 8 619.388 604.219 3.934 0.204 o
4 2 0 959.997 949.940 7.566 0.082 o
4 2 1 159.818 162.191 1.630 2.237 o
4 2 2 81.355 81.657 1.211 6.275 o
4 2 3 9.434 10.277 0.494 75.343 o
4 2 4 66.819 67.573 1.313 7.420 o
4 2 5 0.146 0.798 0.207 721.096 o
4 2 6 2.002 2.421 0.242 347.038 o
4 2 7 9.296 8.951 0.359 103.179 o
4 2 8 63.571 62.096 0.871 9.959 o
4 3 0 54.161 54.731 0.877 11.839 o
4 3 1 468.773 466.357 4.040 0.321 o
4 3 2 5.832 5.026 0.355 143.386 o
4 3 3 209.301 210.591 2.334 1.332 o
4 3 4 19.590 21.391 0.725 32.901 o
4 3 5 129.908 132.500 1.658 2.965 o
4 3 6 51.284 52.993 0.973 11.769 o
4 3 7 124.884 122.795 1.407 3.401 o
4 3 8 8.372 8.254 0.309 122.819 o
4 4 0 70.226 73.225 1.174 7.465 o
4 4 1 0.008 0.283 0.190 956.879 o
4 4 2 554.243 546.051 5.344 0.226 o
4 4 3 58.969 58.689 1.031 9.928 o
4 4 4 699.891 714.853 6.885 0.140 o
4 4 5 28.532 29.908 0.751 24.274 o
4 4 6 38.834 39.253 0.876 16.696 o
4 4 7 11.880 11.861 0.414 76.737 o
4 4 8 50.623 50.530 0.964 12.141 o
4 5 0 104.537 107.209 1.530 4.065 o
4 5 1 16.337 15.220 0.571 48.019 o
4 5 2 17.246 17.090 0.628 41.942 o
4 5 3 133.755 136.142 1.827 2.729 o
4 5 4 379.673 385.042 3.972 0.446 o
4 5 5 0.138 0.318 0.211 754.064 o
4 5 6 41.698 41.269 0.891 15.530 o
4 5 7 101.292 102.155 1.421 4.418 o
4 5 8 83.163 80.555 1.156 6.339 o
4 6 0 550.204 548.587 4.456 0.240 o
4 6 1 85.865 86.221 1.472 5.280 o
4 6 2 20.793 20.265 0.651 35.653 o
4 6 3 42.628 43.935 1.015 13.674 o
4 6 4 27.712 28.478 0.857 22.405 o
4 6 5 1.081 1.075 0.240 452.304 o
4 6 6 6.526 6.919 0.380 121.207 o
4 6 7 1.615 2.038 0.235 392.628 o
4 6 8 21.306 20.436 0.516 41.408 o
4 7 0 6.205 6.797 0.435 107.641 o
4 7 1 3.139 3.344 0.303 223.947 o
4 7 2 76.721 78.990 1.296 6.410 o
4 7 3 22.177 22.840 0.731 30.372 o
4 7 4 30.423 32.194 0.911 19.609 o
4 7 5 0.479 0.491 0.219 628.612 o
4 7 6 2.482 3.373 0.290 251.587 o
4 7 7 50.051 49.008 1.225 10.358 o
4 7 8 345.129 329.057 2.903 0.592 o
4 8 0 1217.490 1192.060 7.953 0.054 o
4 8 1 5.900 5.961 0.375 131.431 o
4 8 2 90.985 93.129 1.431 4.986 o
4 8 3 0.828 0.959 0.231 508.270 o
4 8 4 776.739 784.032 6.934 0.119 o
4 8 5 23.552 23.898 0.706 30.034 o
4 8 6 9.381 9.751 0.449 83.773 o
4 8 7 84.683 83.228 1.141 6.197 o
4 9 0 4.958 5.639 0.491 101.590 o
4 9 1 3.152 3.265 0.284 241.511 o
4 9 2 70.579 71.184 1.161 7.565 o
4 9 3 79.957 83.513 1.284 6.112 o
4 9 4 450.181 453.460 4.530 0.328 o
4 9 5 1.313 1.388 0.253 393.334 o
4 9 6 4.462 4.424 0.308 186.619 o
4 9 7 69.977 68.045 1.055 8.148 o
4 10 0 3.403 4.003 0.427 139.278 o
4 10 1 10.754 11.496 0.511 67.756 o
4 10 2 0.715 1.154 0.202 616.596 o
4 10 3 1.715 2.270 0.281 304.346 o
4 10 4 141.816 147.220 2.341 2.183 o
4 10 5 100.664 99.621 1.611 4.191 o
4 10 6 56.576 58.564 1.086 9.911 o
4 10 7 2.461 2.266 0.222 360.273 o
4 11 0 1.872 2.000 0.339 234.155 o
4 11 1 34.487 35.970 1.003 16.409 o
4 11 2 275.989 282.508 2.943 0.804 o
4 11 3 17.975 17.988 0.607 41.854 o
4 11 4 356.941 354.855 4.646 0.458 o
4 11 5 3.592 3.611 0.322 198.500 o
4 11 6 11.125 11.476 0.457 73.865 o
4 11 7 0.000 0.078 0.161 1380.530 o
4 12 0 441.117 455.675 4.505 0.335 o
4 12 1 26.183 27.499 0.866 22.978 o
4 12 2 109.468 112.802 1.894 3.387 o
4 12 3 45.443 47.076 1.131 11.845 o
4 12 4 8.335 8.071 0.449 91.040 o
4 12 5 9.768 9.723 0.503 73.884 o
4 12 6 24.717 24.568 0.613 32.216 o
4 13 0 47.388 47.478 1.204 10.943 o
4 13 1 30.316 31.466 0.901 19.973 o
4 13 2 46.706 48.918 1.095 11.822 o
4 13 3 13.413 13.745 0.594 51.532 o
4 13 4 26.199 25.763 0.835 24.142 o
4 13 5 2.874 2.674 0.326 217.605 o
4 13 6 8.967 9.408 0.396 96.129 o
4 14 0 104.937 108.100 1.617 3.919 o
4 14 1 4.827 5.647 0.374 142.178 o
4 14 2 4.085 4.381 0.344 171.939 o
4 14 3 32.855 33.920 0.881 19.115 o
4 14 4 9.375 8.862 0.476 80.646 o
4 14 5 5.815 6.085 0.369 133.711 o
4 14 6 27.241 27.126 1.364 13.409 o
4 15 0 2.438 2.420 0.247 320.421 o
4 15 1 11.087 12.004 0.478 70.518 o
4 15 2 5.354 5.075 0.343 153.206 o
4 15 3 3.032 3.335 0.301 228.256 o
4 15 4 414.103 415.234 3.686 0.402 o
4 15 5 103.087 98.837 1.364 4.499 o
4 16 0 41.985 42.422 0.813 16.237 o
4 16 1 0.325 0.463 0.178 927.329 o
4 16 2 62.232 61.968 1.141 8.815 o
4 16 3 136.700 131.897 1.839 2.705 o
4 16 4 201.964 196.577 2.784 1.307 o
4 17 0 1.016 1.096 0.172 706.487 o
4 17 1 15.386 15.616 0.536 51.761 o
4 17 2 22.756 21.172 0.592 36.093 o
4 17 3 25.128 24.525 0.660 30.321 o
4 17 4 190.021 183.726 4.438 0.968 o
4 18 0 4.908 5.285 0.318 169.037 o
4 18 1 21.885 20.935 0.678 33.328 o
4 18 2 6.597 5.894 0.432 108.942 o
4 19 0 16.134 15.611 0.746 36.858 o
4 19 1 70.577 69.920 1.760 5.581 o
5 0 0 68.789 72.946 3.759 2.081 o
5 0 2 1.323 2.816 0.851 47.855 o
5 0 4 405.887 406.702 4.731 0.377 o
5 0 6 14.903 15.292 0.544 52.200 o
5 1 0 617.569 654.684 16.053 0.085 o
5 1 1 354.424 356.631 7.039 0.340 o
5 1 2 7.690 9.327 1.048 28.187 o
5 1 3 73.870 74.294 1.599 5.804 o
5 1 4 8.801 9.523 0.507 76.342 o
5 1 5 8.507 8.499 0.345 112.118 o
5 1 6 4.545 4.416 0.233 233.716 o
5 2 0 16.583 17.782 1.280 17.333 o
5 2 1 157.560 155.656 4.019 1.248 o
5 2 2 26.486 24.740 1.090 18.286 o
5 2 3 90.387 90.030 1.743 4.465 o
5 2 4 18.741 19.105 0.644 38.408 o
5 2 5 823.985 826.368 5.361 0.115 o
5 2 6 33.107 31.544 0.575 25.448 o
5 3 0 0.659 0.462 0.450 169.707 o
5 3 1 749.320 763.985 9.281 0.111 o
5 3 2 35.421 34.829 1.080 15.239 o
5 3 3 11.591 11.242 0.559 60.409 o
5 3 4 17.464 16.656 0.646 40.862 o
5 3 5 98.385 94.651 1.450 4.621 o
5 3 6 1.640 1.645 0.170 569.048 o
5 4 0 104.165 110.070 3.555 1.887 o
5 4 1 71.759 76.992 2.220 4.237 o
5 4 2 181.944 185.019 2.428 1.581 o
5 4 3 1.397 1.183 0.288 328.279 o
5 4 4 11.489 11.632 0.603 55.570 o
5 4 5 14.573 15.448 0.633 45.728 o
5 4 6 19.107 19.931 0.509 44.893 o
5 5 0 303.951 309.606 5.756 0.475 o
5 5 1 560.796 579.544 7.301 0.189 o
5 5 2 1.788 1.680 0.330 249.079 o
5 5 3 15.576 15.287 0.635 44.411 o
5 5 4 12.402 11.370 0.526 62.239 o
5 5 5 301.820 301.557 3.371 0.675 o
5 5 6 0.106 0.382 0.140 1538.220 o
5 6 0 0.020 0.218 0.262 519.119 o
5 6 1 8.280 8.113 0.616 63.237 o
5 6 2 24.159 24.187 0.906 23.438 o
5 6 3 281.807 284.407 2.803 0.799 o
5 6 4 0.017 0.320 0.164 1238.860 o
5 6 5 346.174 354.954 3.597 0.530 o
5 6 6 11.986 11.665 0.448 72.297 o
5 7 0 108.401 109.738 1.944 3.385 o
5 7 1 140.707 143.970 3.081 1.782 o
5 7 2 26.000 26.293 0.835 24.128 o
5 7 3 37.569 38.878 0.891 16.878 o
5 7 4 3.605 3.777 0.286 223.407 o
5 7 5 59.683 61.178 1.155 9.046 o
5 7 6 80.721 76.327 1.127 6.717 o
5 8 0 40.529 42.399 1.311 11.221 o
5 8 1 5.156 5.281 0.602 75.914 o
5 8 2 111.039 113.538 2.160 3.042 o
5 8 3 60.598 61.452 1.016 9.648 o
5 8 4 7.994 7.892 0.347 117.098 o
5 8 5 79.463 76.575 1.245 6.461 o
5 9 0 37.522 37.110 1.211 13.023 o
5 9 1 243.957 249.465 4.651 0.717 o
5 9 2 112.963 118.581 2.023 3.105 o
5 9 3 40.543 39.696 0.895 15.951 o
5 9 4 7.890 7.547 0.341 120.558 o
5 9 5 5.280 4.499 0.283 187.195 o
5 10 0 19.720 20.902 0.886 26.730 o
5 10 1 37.883 38.051 1.189 13.139 o
5 10 2 0.776 1.312 0.366 237.059 o
5 10 3 147.361 145.834 2.629 1.964 o
5 10 4 11.445 11.322 0.465 72.158 o
5 10 5 5.067 5.085 0.367 145.554 o
5 11 0 12.006 13.354 0.685 46.132 o
5 11 1 108.464 112.485 2.049 3.229 o
5 11 2 57.406 58.858 1.627 7.029 o
5 11 3 0.036 0.205 0.226 691.473 o
5 11 4 152.085 145.772 1.734 2.414 o
5 12 0 38.277 40.313 1.324 11.515 o
5 12 1 0.209 0.482 0.200 789.925 o
5 12 2 18.267 19.527 0.883 27.903 o
5 12 3 5.577 5.958 0.511 93.035 o
5 12 4 40.008 38.897 1.036 14.443 o
5 13 0 0.603 0.880 0.180 777.028 o
5 13 1 0.006 0.270 0.205 828.159 o
5 13 2 6.216 7.388 0.428 107.985 o
5 13 3 1.392 0.818 0.219 495.472 o
5 14 0 6.516 6.633 0.310 145.909 o
5 14 1 337.713 347.351 5.431 0.440 o
5 14 2 1.596 1.805 0.369 212.117 o
5 15 0 11.480 12.151 0.468 70.535 o
5 15 1 45.958 42.074 1.418 9.766 o
6 0 0 841.008 778.034 14.290 0.075 o
6 0 2 634.244 621.928 8.076 0.154 o
6 1 0 20.446 20.462 1.114 19.910 o
6 1 1 5.921 5.592 0.461 105.157 o
6 1 2 42.108 42.241 1.010 13.989 o
6 1 3 33.056 33.074 1.151 14.896 o
6 2 0 111.461 113.475 2.692 2.499 o
6 2 1 103.489 96.838 1.855 3.783 o
6 2 2 83.012 81.337 1.655 5.088 o
6 2 3 149.985 142.763 3.027 1.743 o
6 3 0 44.161 43.075 2.180 5.677 o
6 3 1 0.094 0.113 0.260 524.305 o
6 3 2 29.378 29.023 0.915 20.399 o
6 3 3 14.736 14.125 0.586 49.972 o
6 4 0 184.810 178.052 4.547 0.966 o
6 4 1 168.782 166.757 5.598 0.792 o
6 4 2 137.238 130.517 2.138 2.489 o
6 4 3 65.388 65.061 1.099 8.546 o
6 5 0 9.522 9.023 0.638 57.366 o
6 5 1 11.329 10.982 0.678 49.083 o
6 5 2 11.825 11.704 0.667 48.974 o
6 6 0 320.951 313.260 11.918 0.193 o
6 6 1 14.234 14.410 0.629 47.112 o
6 6 2 241.476 236.494 9.637 0.302 o
6 7 0 1.675 1.775 0.428 166.114 o
6 7 1 0.274 0.432 0.232 600.304 o
6 7 2 145.775 149.554 3.574 1.492 o
6 8 0 1.601 1.725 0.380 203.653 o
6 8 1 0.804 0.914 0.238 490.451 o

_iucr_refine_instructions_details
;
TITL 8A in P21/c #14
REM reset to P21/c #14
CELL 1.54184 5.206 19.85548 9.15229 90 90.9079 90
ZERR 4 0.00006 0.00018 0.00009 0 0.0009 0
LATT 1
SYMM -X,0.5+Y,0.5-Z
SFAC C H N O
UNIT 36 52 12 8

L.S. 4
PLAN  20
CONF
BOND $H
fmap 2
acta 
MORE -1
WGHT 0.020005 0.020891
FVAR 3.213798
REM <olex2.extras>
REM <HklSrc "%.\\8a.hkl">
REM </olex2.extras>

C1    1     0.86851  0.39592 -0.61841  11.00000  0.01324  0.01149  0.00886 =
 0.00050  0.00208  0.00081 
N1    3     1.07602  0.35464 -0.61949  11.00000  0.01413  0.01613  0.00927 =
 0.00153  0.00557  0.00290 
O1    4     0.23621  0.37037  0.00798  11.00000  0.01573  0.02190  0.01043 =
 0.00154  0.00253  0.00646 
C2    1     0.75074  0.38658 -0.48558  11.00000  0.01255  0.01381  0.00995 =
 0.00046  0.00313  0.00219 
H2    2     0.58339  0.40791 -0.43932  11.00000  0.03426  0.04059  0.01695 =
 0.00306  0.01123  0.01296 
N2    3     1.09298  0.32089 -0.49561  11.00000  0.01342  0.01563  0.01062 =
 0.00273  0.00384  0.00408 
O2    4     0.42053  0.30991  0.18743  11.00000  0.01616  0.01666  0.00924 =
 0.00194  0.00362  0.00349 
H2A   2     0.28585  0.33037  0.24879  11.00000  0.03048  0.03290  0.00941 =
 0.00436  0.00569  0.00585 
C3    1     0.86612  0.31105 -0.26856  11.00000  0.01193  0.01395  0.00840 =
 0.00094  0.00221  0.00148 
H3A   2     0.84980  0.25733 -0.28337  11.00000  0.04103  0.02463  0.02536 =
 0.00245  0.01223  0.00448 
H3B   2     1.03928  0.32211 -0.20575  11.00000  0.02506  0.04503  0.01782 =
 0.00168 -0.00383  0.00000 
N3    3     0.89688  0.34039 -0.41444  11.00000  0.01091  0.01138  0.00832 =
 -0.00003  0.00246  0.00012 
C4    1     0.63444  0.33905 -0.19065  11.00000  0.01444  0.01455  0.00915 =
 0.00249  0.00444  0.00243 
H4A   2     0.65574  0.39344 -0.17608  11.00000  0.04735  0.02243  0.02399 =
 0.00121  0.01546  0.01024 
H4B   2     0.46035  0.33028 -0.25728  11.00000  0.01810  0.04936  0.01989 =
 0.00275 -0.00268  0.00073 
C5    1     0.61446  0.30480 -0.04216  11.00000  0.01385  0.01416  0.00854 =
 0.00201  0.00355  0.00194 
H5A   2     0.57916  0.25078 -0.05478  11.00000  0.03739  0.01892  0.03427 =
 0.00209  0.01436  0.00349 
H5B   2     0.79276  0.30950  0.01984  11.00000  0.02439  0.04279  0.01696 =
 0.00585 -0.00517  0.00485 
C6    1     0.40309  0.33227  0.05158  11.00000  0.01180  0.01277  0.00842 =
 -0.00004  0.00190  0.00027 
C7    1     0.80704  0.44167 -0.74074  11.00000  0.01910  0.01405  0.01011 =
 0.00128  0.00233  0.00205 
H7    2     0.89422  0.42722 -0.84166  11.00000  0.04062  0.03746  0.01757 =
 0.00720  0.01070  0.00727 
C8    1     0.78184  0.51651 -0.71044  11.00000  0.01932  0.01265  0.01983 =
 0.00230 -0.00002 -0.00086 
H8A   2     0.80964  0.53146 -0.59828  11.00000  0.03886  0.02448  0.02800 =
 -0.01004 -0.00382 -0.00263 
H8B   2     0.85271  0.55099 -0.79353  11.00000  0.03400  0.03695  0.03868 =
 0.01740  0.00844 -0.00509 
C9    1     0.54841  0.47546 -0.74841  11.00000  0.01788  0.01472  0.01884 =
 0.00221 -0.00297  0.00032 
H9A   2     0.46055  0.48213 -0.85654  11.00000  0.04826  0.03158  0.03708 =
 0.00955 -0.02227 -0.00316 
H9B   2     0.41628  0.46390 -0.66379  11.00000  0.02677  0.03635  0.04215 =
 0.00980  0.00359  0.00001 
HKLF 4

END
Q1 1 0.166667 0.3125 0.3 11 0.05 0.09
Q2 1 0.277778 0.296875 0.1 11 0.05 0.09
Q3 1 0.888889 0.328125 -0.566667 11 0.05 0.07
Q4 1 1.055556 0.453125 -0.766667 11 0.05 0.07
Q5 1 0.444444 0.296875 -0.166667 11 0.05 0.07

  REM The information below was added by Olex2.
  REM
  REM R1 = 0.0141 for 1829 Fo > 4sig(Fo) and 0.0145 for all 1859 data
  REM 244 parameters refined using 0 restraints
  REM Highest difference peak 0.0937, deepest hole -0.0839
  REM Mean Shift 0.0001, Max Shift 0.0005.

  REM +++ Tabular Listing of Refinement Information +++
  REM R1_all = 0.0145
  REM R1_gt = 0.0141
  REM wR_ref = 0.0357
  REM GOOF = 1.1596
  REM Shift_max = 0.0005
  REM Shift_mean = 0.0001
  REM Reflections_all = 1859
  REM Reflections_gt = 1829
  REM Parameters = 244
  REM Hole = -0.0839
  REM Peak = 0.0937
  REM Flack = n/a

  
;
_olex2_submission_special_instructions  'No special instructions were received'
