# Supplementary material for: Fragmentation and transferability in Hirshfeld atom refinement
Source: IUCrJ. 2022 Feb 26;9(Pt 2):298–315. doi: 10.1107/S2052252522000690 (PMC8895009; doi:10.1107/S2052252522000690)
Supplement: Supplementary file 2 [file m-09-00298-sup2.zip › cif/frag_vs_no_frag/SUJDUZ_frag.cif]

data_SUJDUZ_frag
_audit_creation_date               2021-06-12
_audit_creation_method
;
Olex2 1.3
(compiled 2020.07.31 svn.rc2a77460 for OlexSys, GUI svn.r6145)
;
_audit_contact_author_address      ?
_audit_contact_author_email        ?
_audit_contact_author_name         ''
_audit_contact_author_phone        ?
_publ_contact_author_id_orcid      ?
_publ_section_references
;
Bourhis, L.J., Dolomanov, O.V., Gildea, R.J., Howard, J.A.K., Puschmann, H.
 (2015). Acta Cryst. A71, 59-75.

Dolomanov, O.V., Bourhis, L.J., Gildea, R.J, Howard, J.A.K. & Puschmann, H.
 (2009), J. Appl. Cryst. 42, 339-341.
;
_chemical_formula_moiety           'C9 H13 N3 O2'
_chemical_formula_sum              'C9 H13 N3 O2'
_chemical_formula_weight           195.223
loop_
  _atom_type_symbol
  _atom_type_scat_dispersion_real
  _atom_type_scat_dispersion_imag
  _atom_type_scat_Cromer_Mann_a1
  _atom_type_scat_Cromer_Mann_a2
  _atom_type_scat_Cromer_Mann_a3
  _atom_type_scat_Cromer_Mann_a4
  _atom_type_scat_Cromer_Mann_b1
  _atom_type_scat_Cromer_Mann_b2
  _atom_type_scat_Cromer_Mann_b3
  _atom_type_scat_Cromer_Mann_b4
  _atom_type_scat_Cromer_Mann_c
  _atom_type_scat_source
  _atom_type_scat_dispersion_source
 H 0.00000 0.00000 0.49300 0.32291 0.14019 0.04081 10.51090 26.12570 3.14236
 57.79970 0.0030380000826
 'International Tables Volume C Table 6.1.1.4 (pp. 500-502)'
 'Henke, Gullikson and Davis, At. Data and Nucl. Data Tables, 1993, 54, 2'
 C 0.01920 0.00962 2.31000 1.02000 1.58860 0.86500 20.84390 10.20750 0.56870
 51.65120 0.215599998832
 'International Tables Volume C Table 6.1.1.4 (pp. 500-502)'
 'Henke, Gullikson and Davis, At. Data and Nucl. Data Tables, 1993, 54, 2'
 O 0.05239 0.03377 3.04850 2.28680 1.54630 0.86700 13.27710 5.70110 0.32390
 32.90890 0.250800013542
 'International Tables Volume C Table 6.1.1.4 (pp. 500-502)'
 'Henke, Gullikson and Davis, At. Data and Nucl. Data Tables, 1993, 54, 2'
 N 0.03256 0.01839 12.21260 3.13220 2.01250 1.16630 0.00570 9.89330 28.99750
 0.58260 -11.5290002823
 'International Tables Volume C Table 6.1.1.4 (pp. 500-502)'
 'Henke, Gullikson and Davis, At. Data and Nucl. Data Tables, 1993, 54, 2'

_space_group_crystal_system        'monoclinic'
_space_group_IT_number             14
_space_group_name_H-M_alt          'P 1 21/c 1'
_space_group_name_Hall             '-P 2ybc'
loop_
  _space_group_symop_id
  _space_group_symop_operation_xyz
 1 x,y,z
 2 -x,y+1/2,-z+1/2
 3 -x,-y,-z
 4 x,-y-1/2,z-1/2

_symmetry_Int_Tables_number        14
_cell_length_a                     5.20600(6)
_cell_length_b                     19.85548(18)
_cell_length_c                     9.15229(9)
_cell_angle_alpha                  90
_cell_angle_beta                   90.9079(9)
_cell_angle_gamma                  90
_cell_volume                       945.932(17)
_cell_formula_units_Z              4
_cell_measurement_reflns_used    10449
_cell_measurement_temperature    99.97(13)
_cell_measurement_theta_max      72.6230
_cell_measurement_theta_min      5.3120
_exptl_absorpt_coefficient_mu      0.822
_exptl_crystal_density_diffrn      1.371
_exptl_crystal_F_000               417.401
_exptl_crystal_description       block
_diffrn_ambient_temperature      99.97(13)
_diffrn_measurement_device_type  'SuperNova, Dual, Cu at zero, EosS2'
_diffrn_reflns_av_R_equivalents    0.0237
_diffrn_reflns_av_unetI/netI       0.0114
_diffrn_reflns_Laue_measured_fraction_full  0.9988
_diffrn_reflns_Laue_measured_fraction_max  0.9873
_diffrn_reflns_limit_h_max         6
_diffrn_reflns_limit_h_min         -6
_diffrn_reflns_limit_k_max         24
_diffrn_reflns_limit_k_min         -24
_diffrn_reflns_limit_l_max         11
_diffrn_reflns_limit_l_min         -11
_diffrn_reflns_number              13324
_diffrn_reflns_point_group_measured_fraction_full  0.9988
_diffrn_reflns_point_group_measured_fraction_max  0.9873
_diffrn_reflns_theta_full          67.6840
_diffrn_reflns_theta_max           72.74
_diffrn_reflns_theta_min           4.45
_diffrn_measured_fraction_theta_full  0.9988
_diffrn_measured_fraction_theta_max  0.9873
_diffrn_radiation_type             'Cu K\a'
_diffrn_radiation_wavelength       1.54184
_reflns_Friedel_coverage           0.0
_reflns_limit_h_max                6
_reflns_limit_h_min                -6
_reflns_limit_k_max                24
_reflns_limit_k_min                0
_reflns_limit_l_max                11
_reflns_limit_l_min                0
_reflns_number_gt                  1829
_reflns_number_total               1859
_reflns_threshold_expression       I>=2u(I)
_computing_molecular_graphics      'Olex2 1.3 (Dolomanov et al., 2009)'
_computing_publication_material    'Olex2 1.3 (Dolomanov et al., 2009)'
_computing_structure_refinement    'olex2.refine 1.3 (Bourhis et al., 2015)'
_refine_diff_density_max           0.0896
_refine_diff_density_min           -0.0834
_refine_diff_density_rms           0.0217
_refine_ls_d_res_high              0.8073
_refine_ls_d_res_low               9.9277
_refine_ls_goodness_of_fit_ref     1.1896
_refine_ls_hydrogen_treatment      refall
_refine_ls_matrix_type             full
_refine_ls_number_constraints      0
_refine_ls_number_parameters       244
_refine_ls_number_reflns           1859
_refine_ls_number_restraints       0
_refine_ls_R_factor_all            0.0139
_refine_ls_R_factor_gt             0.0135
_refine_ls_restrained_S_all        1.1896
_refine_ls_shift/su_max            0.0002
_refine_ls_shift/su_mean           0.0000
_refine_ls_structure_factor_coef   Fsqd
_refine_ls_weighting_details      
 'w=1/[\s^2^(Fo^2^)+(0.0177P)^2^+0.0156P] where P=(Fo^2^+2Fc^2^)/3'
_refine_ls_weighting_scheme        calc
_refine_ls_wR_factor_gt            0.0331
_refine_ls_wR_factor_ref           0.0333
_olex2_refinement_description
;
;
loop_
  _atom_site_label
  _atom_site_type_symbol
  _atom_site_fract_x
  _atom_site_fract_y
  _atom_site_fract_z
  _atom_site_U_iso_or_equiv
  _atom_site_adp_type
  _atom_site_occupancy
  _atom_site_refinement_flags_posn
 C1 C 0.86849(8) 0.395928(18) -0.61842(4) 0.01112(9) Uani 1.000000 .
 N1 N 1.07602(7) 0.354660(16) -0.61949(4) 0.01306(8) Uani 1.000000 .
 O1 O 0.23623(5) 0.370368(14) 0.00795(3) 0.01595(8) Uani 1.000000 .
 C2 C 0.75072(8) 0.386582(19) -0.48558(4) 0.01201(9) Uani 1.000000 .
 H2 H 0.5826(12) 0.4080(3) -0.4393(6) 0.0298(15) Uani 1.000000 .
 N2 N 1.09300(7) 0.320892(17) -0.49560(4) 0.01315(8) Uani 1.000000 .
 O2 O 0.42057(6) 0.309908(14) 0.18741(3) 0.01395(8) Uani 1.000000 .
 H2A H 0.2860(15) 0.3303(4) 0.2484(7) 0.0247(18) Uani 1.000000 .
 C3 C 0.86622(8) 0.31103(2) -0.26860(4) 0.01136(9) Uani 1.000000 .
 H3A H 0.8487(12) 0.2572(3) -0.2826(6) 0.0295(15) Uani 1.000000 .
 H3B H 1.0397(11) 0.3221(3) -0.2053(6) 0.0297(15) Uani 1.000000 .
 N3 N 0.89687(6) 0.340394(16) -0.41445(3) 0.01017(8) Uani 1.000000 .
 C4 C 0.63448(8) 0.33903(2) -0.19058(4) 0.01268(9) Uani 1.000000 .
 H4A H 0.6558(13) 0.3931(3) -0.1754(6) 0.0339(16) Uani 1.000000 .
 H4B H 0.4599(11) 0.3299(3) -0.2558(6) 0.0314(15) Uani 1.000000 .
 C5 C 0.61440(8) 0.30484(2) -0.04225(4) 0.01217(9) Uani 1.000000 .
 H5A H 0.5786(12) 0.2509(3) -0.0554(6) 0.0317(16) Uani 1.000000 .
 H5B H 0.7927(11) 0.3096(3) 0.0188(6) 0.0297(15) Uani 1.000000 .
 C6 C 0.40305(7) 0.332280(19) 0.05158(4) 0.01094(9) Uani 1.000000 .
 C7 C 0.80701(8) 0.441675(19) -0.74073(4) 0.01433(9) Uani 1.000000 .
 H7 H 0.8945(12) 0.4274(3) -0.8409(6) 0.0327(16) Uani 1.000000 .
 C8 C 0.78183(9) 0.51651(2) -0.71043(5) 0.01719(10) Uani 1.000000 .
 H8A H 0.8090(12) 0.5315(3) -0.5977(7) 0.0305(15) Uani 1.000000 .
 H8B H 0.8529(12) 0.5509(3) -0.7925(7) 0.0373(17) Uani 1.000000 .
 C9 C 0.54837(9) 0.47546(2) -0.74840(5) 0.01716(10) Uani 1.000000 .
 H9A H 0.4603(13) 0.4820(3) -0.8566(7) 0.0401(18) Uani 1.000000 .
 H9B H 0.4159(12) 0.4641(3) -0.6637(7) 0.0350(16) Uani 1.000000 .

loop_
  _atom_site_aniso_label
  _atom_site_aniso_U_11
  _atom_site_aniso_U_22
  _atom_site_aniso_U_33
  _atom_site_aniso_U_12
  _atom_site_aniso_U_13
  _atom_site_aniso_U_23
 C1 0.0132(2) 0.01144(18) 0.00883(18) 0.00071(14) 0.00213(14) 0.00046(13)
 N1 0.01417(18) 0.01603(16) 0.00917(16) 0.00288(13) 0.00558(13) 0.00161(12)
 O1 0.01569(17) 0.02187(16) 0.01038(15) 0.00649(11) 0.00250(11) 0.00156(10)
 C2 0.0125(2) 0.01378(18) 0.00986(18) 0.00225(15) 0.00312(15) 0.00055(14)
 H2 0.033(4) 0.041(4) 0.016(3) 0.012(3) 0.011(3) 0.003(3)
 N2 0.01340(18) 0.01562(17) 0.01055(16) 0.00410(13) 0.00385(13) 0.00270(12)
 O2 0.01619(17) 0.01660(15) 0.00915(14) 0.00351(11) 0.00362(12) 0.00198(11)
 H2A 0.032(5) 0.032(5) 0.011(4) 0.006(4) 0.006(3) 0.006(3)
 C3 0.0117(2) 0.0139(2) 0.00846(19) 0.00154(15) 0.00229(16) 0.00088(14)
 H3A 0.041(4) 0.022(4) 0.025(4) 0.004(3) 0.011(3) 0.002(3)
 H3B 0.025(4) 0.045(4) 0.019(3) -0.000(3) -0.004(3) 0.002(3)
 N3 0.01098(17) 0.01138(16) 0.00821(16) 0.00017(12) 0.00244(12) 0.00009(12)
 C4 0.0141(2) 0.0144(2) 0.00965(19) 0.00237(15) 0.00428(16) 0.00199(14)
 H4A 0.052(5) 0.026(4) 0.024(4) 0.011(3) 0.015(3) -0.001(3)
 H4B 0.019(4) 0.050(4) 0.025(4) 0.000(3) -0.000(3) 0.004(3)
 C5 0.0134(2) 0.0140(2) 0.00914(19) 0.00193(14) 0.00344(16) 0.00144(14)
 H5A 0.038(4) 0.024(4) 0.033(4) 0.004(3) 0.013(3) 0.001(3)
 H5B 0.026(4) 0.043(4) 0.021(3) 0.004(3) -0.003(3) 0.004(3)
 C6 0.0118(2) 0.01280(18) 0.00830(18) 0.00031(14) 0.00201(14) -0.00010(13)
 C7 0.0190(2) 0.01401(19) 0.01001(19) 0.00211(15) 0.00235(16) 0.00126(14)
 H7 0.040(4) 0.037(4) 0.021(4) 0.008(3) 0.011(3) 0.007(3)
 C8 0.0193(2) 0.0125(2) 0.0197(2) -0.00092(16) 0.00000(17) 0.00237(17)
 H8A 0.038(4) 0.023(4) 0.030(4) -0.003(3) -0.004(3) -0.010(3)
 H8B 0.034(4) 0.038(4) 0.040(4) -0.005(3) 0.008(3) 0.014(3)
 C9 0.0178(2) 0.01464(19) 0.0190(2) 0.00036(16) -0.00298(19) 0.00219(16)
 H9A 0.050(5) 0.031(4) 0.039(4) -0.002(3) -0.024(4) 0.008(3)
 H9B 0.025(4) 0.039(4) 0.042(4) -0.001(3) 0.006(3) 0.011(3)

loop_
  _geom_bond_atom_site_label_1
  _geom_bond_atom_site_label_2
  _geom_bond_distance
  _geom_bond_site_symmetry_2
  _geom_bond_publ_flag
 C1 N1 1.3561(5) . ?
 C1 C2 1.3828(5) . ?
 C1 C7 1.4728(5) . ?
 N1 N2 1.3191(4) . ?
 O1 C6 1.2143(5) . ?
 C2 H2 1.067(6) . ?
 C2 N3 1.3520(5) . ?
 N2 N3 1.3297(5) . ?
 O2 H2A 0.989(7) . ?
 O2 C6 1.3220(5) . ?
 C3 H3A 1.081(6) . ?
 C3 H3B 1.087(6) . ?
 C3 N3 1.4677(5) . ?
 C3 C4 1.5171(6) . ?
 C4 H4A 1.088(6) . ?
 C4 H4B 1.094(6) . ?
 C4 C5 1.5230(5) . ?
 C5 H5A 1.093(6) . ?
 C5 H5B 1.080(6) . ?
 C5 C6 1.5083(5) . ?
 C7 H7 1.068(6) . ?
 C7 C8 1.5176(5) . ?
 C7 C9 1.5050(6) . ?
 C8 H8A 1.081(6) . ?
 C8 H8B 1.085(6) . ?
 C8 C9 1.4996(6) . ?
 C9 H9A 1.092(6) . ?
 C9 H9B 1.069(6) . ?

loop_
  _geom_angle_atom_site_label_1
  _geom_angle_atom_site_label_2
  _geom_angle_atom_site_label_3
  _geom_angle
  _geom_angle_site_symmetry_1
  _geom_angle_site_symmetry_3
  _geom_angle_publ_flag
 C2 C1 N1 106.84(3) . . ?
 C7 C1 N1 122.05(4) . . ?
 C7 C1 C2 131.07(4) . . ?
 N2 N1 C1 110.09(3) . . ?
 H2 C2 C1 132.3(3) . . ?
 N3 C2 C1 105.09(4) . . ?
 N3 C2 H2 122.6(3) . . ?
 N3 N2 N1 106.89(3) . . ?
 C6 O2 H2A 110.8(4) . . ?
 H3B C3 H3A 109.3(5) . . ?
 N3 C3 H3A 107.2(3) . . ?
 N3 C3 H3B 107.6(3) . . ?
 C4 C3 H3A 110.6(3) . . ?
 C4 C3 H3B 109.6(3) . . ?
 C4 C3 N3 112.41(3) . . ?
 N2 N3 C2 111.09(3) . . ?
 C3 N3 C2 129.71(3) . . ?
 C3 N3 N2 119.20(3) . . ?
 H4A C4 C3 110.0(3) . . ?
 H4B C4 C3 110.0(3) . . ?
 H4B C4 H4A 108.4(5) . . ?
 C5 C4 C3 108.81(3) . . ?
 C5 C4 H4A 109.5(3) . . ?
 C5 C4 H4B 110.1(3) . . ?
 H5A C5 C4 110.6(3) . . ?
 H5B C5 C4 110.6(3) . . ?
 H5B C5 H5A 106.6(5) . . ?
 C6 C5 C4 114.04(3) . . ?
 C6 C5 H5A 107.0(3) . . ?
 C6 C5 H5B 107.6(3) . . ?
 O2 C6 O1 123.83(4) . . ?
 C5 C6 O1 124.21(3) . . ?
 C5 C6 O2 111.96(3) . . ?
 H7 C7 C1 113.4(3) . . ?
 C8 C7 C1 118.90(3) . . ?
 C8 C7 H7 117.2(3) . . ?
 C9 C7 C1 119.59(4) . . ?
 C9 C7 H7 118.1(3) . . ?
 C9 C7 C8 59.49(3) . . ?
 H8A C8 C7 115.7(3) . . ?
 H8B C8 C7 117.3(4) . . ?
 H8B C8 H8A 116.6(5) . . ?
 C9 C8 C7 59.84(3) . . ?
 C9 C8 H8A 117.6(3) . . ?
 C9 C8 H8B 117.8(3) . . ?
 C8 C9 C7 60.68(3) . . ?
 H9A C9 C7 117.2(4) . . ?
 H9A C9 C8 118.2(4) . . ?
 H9B C9 C7 117.3(3) . . ?
 H9B C9 C8 118.4(4) . . ?
 H9B C9 H9A 114.5(5) . . ?

loop_
  _geom_torsion_atom_site_label_1
  _geom_torsion_atom_site_label_2
  _geom_torsion_atom_site_label_3
  _geom_torsion_atom_site_label_4
  _geom_torsion
  _geom_torsion_site_symmetry_1
  _geom_torsion_site_symmetry_2
  _geom_torsion_site_symmetry_3
  _geom_torsion_site_symmetry_4
  _geom_torsion_publ_flag
 C1 N1 N2 N3 -0.09(3) . . . . ?
 C1 C2 N3 N2 -0.51(4) . . . . ?
 C1 C2 N3 C3 179.76(3) . . . . ?
 C1 C7 C8 C9 -109.23(6) . . . . ?
 C1 C7 C9 C8 108.09(5) . . . . ?
 N1 N2 N3 C2 0.39(3) . . . . ?
 N1 N2 N3 C3 -179.86(3) . . . . ?
 O1 C6 C5 C4 11.17(4) . . . . ?
 C2 N3 C3 C4 -0.66(4) . . . . ?
 N2 N3 C3 C4 179.64(4) . . . . ?
 O2 C6 C5 C4 -168.87(3) . . . . ?
 C3 C4 C5 C6 175.41(3) . . . . ?

loop_
  _refln_index_h
  _refln_index_k
  _refln_index_l
  _refln_F_squared_calc
  _refln_F_squared_meas
  _refln_F_squared_sigma
  _refln_F_squared_weight
  _refln_observed_status
-6 0 2 174.981 172.003 4.809 0.944 o
-6 1 1 8.065 7.860 0.706 51.830 o
-6 1 2 35.967 36.028 1.402 11.382 o
-6 1 3 36.524 36.406 1.314 12.305 o
-6 2 1 0.177 0.095 0.298 365.191 o
-6 2 2 2.016 1.922 0.400 173.263 o
-6 2 3 122.900 127.155 2.614 2.451 o
-6 3 1 23.985 23.111 2.240 5.998 o
-6 3 2 44.942 46.186 1.522 9.095 o
-6 3 3 48.399 48.791 2.073 5.761 o
-6 4 1 56.206 56.007 1.678 7.131 o
-6 4 2 271.576 265.717 4.052 0.769 o
-6 5 1 45.206 41.062 1.056 13.902 o
-6 5 2 92.345 91.017 2.000 4.130 o
-6 6 1 1.700 2.218 0.255 349.572 o
-6 7 1 92.489 85.402 2.428 3.389 o
-5 0 2 241.863 233.807 7.217 0.452 o
-5 0 4 73.820 71.952 3.234 2.512 o
-5 0 6 193.455 197.758 4.796 0.879 o
-5 1 1 131.838 135.418 3.542 1.654 o
-5 1 2 65.647 65.931 2.096 4.927 o
-5 1 3 279.881 274.331 10.024 0.258 o
-5 1 4 33.223 32.390 1.046 17.130 o
-5 1 5 96.356 94.812 2.308 3.439 o
-5 1 6 47.459 48.493 1.446 9.390 o
-5 1 7 23.008 22.923 0.808 28.368 o
-5 2 1 16.521 17.577 0.935 27.193 o
-5 2 2 36.573 37.885 1.350 11.799 o
-5 2 3 183.552 185.144 4.334 1.034 o
-5 2 4 56.282 57.531 1.397 8.685 o
-5 2 5 75.375 78.193 2.054 4.612 o
-5 2 6 30.851 32.146 1.155 15.687 o
-5 2 7 3.793 4.775 0.376 158.131 o
-5 3 1 1252.570 1248.360 15.370 0.045 o
-5 3 2 1.984 2.304 0.432 151.486 o
-5 3 3 8.165 8.074 0.804 41.986 o
-5 3 4 205.815 209.835 2.911 1.327 o
-5 3 5 63.380 63.669 1.819 6.000 o
-5 3 6 4.019 3.979 0.431 131.640 o
-5 3 7 98.112 101.341 4.151 1.526 o
-5 4 1 7.031 8.053 0.558 75.256 o
-5 4 2 49.918 52.034 1.561 8.281 o
-5 4 3 146.393 142.603 4.370 1.193 o
-5 4 4 159.859 159.337 2.805 1.819 o
-5 4 5 19.388 18.229 1.417 13.807 o
-5 4 6 61.975 63.651 4.051 1.793 o
-5 4 7 38.651 38.263 1.498 10.085 o
-5 5 1 0.081 0.687 0.324 304.898 o
-5 5 2 8.280 6.776 0.708 51.976 o
-5 5 3 46.627 48.213 1.552 8.690 o
-5 5 4 0.014 0.603 0.262 463.174 o
-5 5 5 0.838 0.601 0.282 365.376 o
-5 5 6 11.206 12.018 0.649 52.007 o
-5 6 1 199.593 195.445 2.974 1.376 o
-5 6 2 4.343 3.930 0.360 166.287 o
-5 6 3 39.691 39.719 1.092 14.472 o
-5 6 4 1.213 1.772 0.322 264.633 o
-5 6 5 117.117 116.009 7.959 0.480 o
-5 6 6 76.989 74.945 4.729 1.315 o
-5 7 1 6.420 7.265 0.492 92.538 o
-5 7 2 0.206 0.610 0.218 630.691 o
-5 7 3 94.943 95.451 1.804 4.406 o
-5 7 4 180.599 174.682 7.117 0.526 o
-5 7 5 44.258 44.335 2.418 4.666 o
-5 7 6 8.159 7.654 0.580 69.459 o
-5 8 1 0.059 0.533 0.265 453.733 o
-5 8 2 0.032 0.370 0.204 759.120 o
-5 8 3 312.414 308.861 5.281 0.529 o
-5 8 4 118.016 116.251 6.920 0.617 o
-5 8 5 86.278 78.291 1.823 4.894 o
-5 8 6 55.621 48.866 1.899 6.258 o
-5 9 1 110.209 113.834 2.782 2.496 o
-5 9 2 62.777 61.957 1.332 8.399 o
-5 9 3 2.923 3.214 0.453 130.881 o
-5 9 4 116.204 108.335 2.647 2.603 o
-5 9 5 11.781 11.727 0.769 40.773 o
-5 10 1 305.417 310.983 3.527 0.713 o
-5 10 2 44.942 44.304 1.247 11.589 o
-5 10 3 250.723 239.248 6.827 0.480 o
-5 10 4 431.075 425.374 5.886 0.337 o
-5 10 5 145.868 127.763 2.249 2.496 o
-5 11 1 25.999 27.204 1.135 17.395 o
-5 11 2 18.444 17.967 0.755 34.773 o
-5 11 3 18.260 16.462 0.852 30.356 o
-5 11 4 32.155 33.305 1.195 14.715 o
-5 12 1 18.789 20.462 0.719 35.647 o
-5 12 2 50.312 52.392 0.964 13.148 o
-5 12 3 26.782 25.885 1.306 14.273 o
-5 12 4 9.923 9.453 0.563 66.934 o
-5 13 1 3.648 3.735 0.274 244.527 o
-5 13 2 33.629 35.358 0.821 21.201 o
-5 13 3 13.367 13.720 0.581 55.228 o
-5 14 1 0.544 0.881 0.184 756.441 o
-5 14 2 0.432 0.850 0.245 484.178 o
-5 14 3 649.300 649.586 10.717 0.130 o
-5 15 1 0.002 0.080 0.182 994.451 o
-4 0 2 438.288 413.519 7.495 0.276 o
-4 0 4 289.034 255.312 9.558 0.278 o
-4 0 6 37.008 34.560 2.308 5.295 o
-4 0 8 315.622 332.952 6.916 0.391 o
-4 1 1 585.470 577.826 4.461 0.246 o
-4 1 2 4.096 4.368 0.328 187.100 o
-4 1 3 28.209 27.692 0.773 26.073 o
-4 1 4 6.906 6.593 0.491 92.247 o
-4 1 5 25.102 25.600 1.069 19.223 o
-4 1 6 4.097 3.451 0.983 32.362 o
-4 1 7 62.761 63.603 1.560 7.160 o
-4 1 8 58.840 59.333 1.310 8.955 o
-4 2 1 472.165 471.164 3.498 0.373 o
-4 2 2 18.459 18.539 0.937 26.225 o
-4 2 3 92.991 87.494 2.157 3.846 o
-4 2 4 296.517 285.288 3.466 0.768 o
-4 2 5 409.674 401.655 12.882 0.149 o
-4 2 6 6.879 7.125 0.789 44.748 o
-4 2 7 66.947 67.698 1.607 6.615 o
-4 2 8 0.827 0.950 0.229 503.137 o
-4 3 1 41.702 44.155 0.891 16.503 o
-4 3 2 445.140 436.711 3.974 0.397 o
-4 3 3 449.623 443.393 7.854 0.254 o
-4 3 4 19.901 19.663 0.718 35.198 o
-4 3 5 316.241 326.244 7.942 0.333 o
-4 3 6 29.194 30.921 1.699 9.194 o
-4 3 7 30.570 31.445 1.054 17.648 o
-4 3 8 25.716 26.907 0.822 25.748 o
-4 4 1 531.765 523.282 4.517 0.287 o
-4 4 2 95.721 95.747 1.601 4.818 o
-4 4 3 1.375 1.176 0.204 535.026 o
-4 4 4 107.693 106.684 1.761 3.979 o
-4 4 5 382.502 385.097 8.164 0.281 o
-4 4 6 535.150 555.261 9.184 0.181 o
-4 4 7 8.863 8.922 0.569 68.482 o
-4 4 8 51.155 54.346 1.172 10.971 o
-4 5 1 186.288 185.526 2.906 1.504 o
-4 5 2 64.354 63.506 1.200 8.961 o
-4 5 3 13.742 13.232 0.507 63.367 o
-4 5 4 10.948 11.145 0.507 71.460 o
-4 5 5 40.469 43.319 1.394 10.671 o
-4 5 6 100.729 105.188 2.159 3.501 o
-4 5 7 19.461 20.439 0.820 30.250 o
-4 5 8 0.776 0.579 0.189 711.644 o
-4 6 1 1.539 1.951 0.320 257.857 o
-4 6 2 597.597 578.628 6.487 0.207 o
-4 6 3 0.901 1.080 0.203 592.027 o
-4 6 4 94.215 95.895 1.844 4.337 o
-4 6 5 247.575 253.868 5.914 0.571 o
-4 6 6 17.513 17.958 0.840 30.959 o
-4 6 7 116.806 122.636 2.443 2.726 o
-4 6 8 98.188 104.332 2.405 3.180 o
-4 7 1 506.947 489.679 4.117 0.322 o
-4 7 2 171.962 167.610 1.845 2.200 o
-4 7 3 177.843 174.457 1.830 2.100 o
-4 7 4 486.062 484.848 5.238 0.306 o
-4 7 5 130.413 134.493 2.532 2.400 o
-4 7 6 16.895 15.826 0.776 35.318 o
-4 7 7 19.332 19.916 0.765 33.095 o
-4 7 8 278.841 290.514 5.243 0.586 o
-4 8 1 196.319 195.763 2.486 1.567 o
-4 8 2 249.449 247.469 3.054 1.023 o
-4 8 3 51.760 50.619 1.365 9.555 o
-4 8 4 544.510 548.540 7.293 0.215 o
-4 8 5 23.657 25.331 0.911 24.003 o
-4 8 6 356.692 369.958 5.274 0.449 o
-4 8 7 3.672 3.655 0.353 179.768 o
-4 8 8 14.007 13.959 1.025 25.094 o
-4 9 1 23.713 25.352 0.939 23.114 o
-4 9 2 222.011 213.404 3.904 0.990 o
-4 9 3 64.044 65.378 1.359 8.030 o
-4 9 4 30.028 32.155 0.898 21.103 o
-4 9 5 5.858 6.372 0.607 70.367 o
-4 9 6 83.462 82.453 3.241 2.389 o
-4 9 7 59.219 60.434 1.621 7.144 o
-4 10 1 176.199 177.421 2.467 1.793 o
-4 10 2 21.140 23.867 0.872 26.544 o
-4 10 3 10.942 10.339 0.479 77.048 o
-4 10 4 53.372 54.105 1.105 11.285 o
-4 10 5 159.975 161.872 3.335 1.537 o
-4 10 6 49.654 50.551 1.353 9.841 o
-4 10 7 42.598 41.957 0.970 15.426 o
-4 11 1 317.009 318.954 3.602 0.673 o
-4 11 2 9.258 10.237 0.580 64.833 o
-4 11 3 13.240 14.050 0.541 59.571 o
-4 11 4 341.180 342.658 3.977 0.578 o
-4 11 5 28.820 26.882 0.766 26.191 o
-4 11 6 99.112 102.781 2.034 3.769 o
-4 11 7 1.734 1.726 0.273 325.659 o
-4 12 1 10.701 11.069 0.613 57.451 o
-4 12 2 293.917 300.209 3.365 0.769 o
-4 12 3 5.849 6.681 0.406 122.695 o
-4 12 4 173.625 172.568 2.128 2.006 o
-4 12 5 179.779 177.914 2.280 1.849 o
-4 12 6 49.868 50.863 1.794 6.962 o
-4 12 7 3.948 3.990 0.636 70.748 o
-4 13 1 254.028 258.739 3.072 0.984 o
-4 13 2 39.812 40.609 0.975 16.049 o
-4 13 3 85.881 84.928 1.482 5.729 o
-4 13 4 296.773 288.762 8.240 0.335 o
-4 13 5 83.827 82.753 1.861 4.803 o
-4 13 6 133.064 131.006 2.428 2.481 o
-4 14 1 7.439 7.216 0.400 114.285 o
-4 14 2 1.097 0.810 0.198 603.590 o
-4 14 3 34.096 35.401 0.898 19.426 o
-4 14 4 0.599 1.119 0.278 372.881 o
-4 14 5 298.125 292.700 5.875 0.501 o
-4 14 6 22.900 23.288 0.679 33.847 o
-4 15 1 19.545 20.181 0.598 42.346 o
-4 15 2 15.196 16.558 0.562 52.468 o
-4 15 3 28.904 29.847 0.973 19.999 o
-4 15 4 21.857 22.131 0.639 37.038 o
-4 15 5 187.738 189.026 3.748 1.188 o
-4 16 1 11.101 11.534 0.427 84.070 o
-4 16 2 101.849 107.750 1.553 4.505 o
-4 16 3 14.226 15.131 0.721 41.094 o
-4 16 4 4.991 4.913 0.261 218.098 o
-4 16 5 0.538 1.171 0.258 426.549 o
-4 17 1 27.006 27.751 0.767 26.797 o
-4 17 2 39.196 39.079 0.782 19.611 o
-4 17 3 23.868 22.667 0.623 36.018 o
-4 17 4 229.745 225.540 3.430 1.054 o
-4 18 1 9.896 10.189 0.421 91.578 o
-4 18 2 10.801 11.162 0.542 66.544 o
-4 18 3 46.013 44.292 1.258 11.356 o
-4 19 1 3.425 4.331 0.420 139.805 o
-3 0 2 375.250 362.761 10.738 0.203 o
-3 0 4 266.702 244.784 3.246 0.935 o
-3 0 6 1106.440 980.093 12.816 0.062 o
-3 0 8 1.650 1.775 0.441 150.547 o
-3 0 10 31.292 31.043 1.319 13.179 o
-3 1 1 1028.330 1033.440 15.104 0.058 o
-3 1 2 109.132 110.682 2.106 3.366 o
-3 1 3 40.452 41.493 0.937 16.401 o
-3 1 4 23.277 22.526 0.713 32.291 o
-3 1 5 13.993 13.858 0.424 72.925 o
-3 1 6 790.072 707.846 8.826 0.123 o
-3 1 7 46.154 44.405 1.486 9.350 o
-3 1 8 0.485 0.387 0.226 571.930 o
-3 1 9 46.044 47.703 1.291 10.858 o
-3 1 10 10.730 12.491 0.579 60.511 o
-3 2 1 133.099 134.344 1.236 3.630 o
-3 2 2 0.366 0.745 0.152 1084.700 o
-3 2 3 1028.710 970.905 8.896 0.081 o
-3 2 4 23.302 20.872 0.692 33.791 o
-3 2 5 718.785 666.286 10.024 0.126 o
-3 2 6 285.010 270.615 3.209 0.850 o
-3 2 7 618.608 592.802 7.062 0.190 o
-3 2 8 31.774 29.982 1.009 18.453 o
-3 2 9 208.207 216.724 3.028 1.263 o
-3 2 10 38.826 41.687 1.501 9.900 o
-3 3 1 2137.550 2131.390 22.402 0.017 o
-3 3 2 27.909 27.967 0.638 30.716 o
-3 3 3 129.266 129.040 2.193 2.769 o
-3 3 4 0.085 0.577 0.206 720.237 o
-3 3 5 63.424 62.353 1.272 8.676 o
-3 3 6 58.231 55.934 1.294 9.260 o
-3 3 7 26.576 27.994 1.172 16.478 o
-3 3 8 24.038 24.301 0.979 21.992 o
-3 3 9 124.416 133.356 2.180 2.822 o
-3 3 10 230.726 256.802 4.881 0.733 o
-3 4 1 366.415 364.369 3.870 0.533 o
-3 4 2 623.704 607.205 7.198 0.184 o
-3 4 3 70.891 69.019 1.157 8.382 o
-3 4 4 7.393 7.543 0.550 76.617 o
-3 4 5 122.296 117.399 1.399 3.973 o
-3 4 6 85.959 89.861 1.589 5.321 o
-3 4 7 1.258 1.189 0.347 237.573 o
-3 4 8 11.209 11.851 0.692 47.777 o
-3 4 9 331.724 351.794 6.109 0.425 o
-3 5 1 1162.610 1139.820 7.010 0.069 o
-3 5 2 75.088 77.048 1.457 6.541 o
-3 5 3 166.233 166.064 2.441 1.940 o
-3 5 4 40.954 40.134 0.930 16.544 o
-3 5 5 347.648 346.882 3.273 0.619 o
-3 5 6 80.615 80.105 1.620 5.650 o
-3 5 7 77.900 75.681 2.408 3.763 o
-3 5 8 0.199 0.552 0.266 439.867 o
-3 5 9 6.779 6.219 0.411 117.065 o
-3 6 1 224.486 219.890 2.480 1.324 o
-3 6 2 44.418 43.777 1.088 13.431 o
-3 6 3 31.891 30.869 0.772 23.859 o
-3 6 4 179.237 173.680 1.617 2.190 o
-3 6 5 809.005 796.682 5.897 0.133 o
-3 6 6 440.156 453.561 4.646 0.369 o
-3 6 7 31.994 32.783 1.214 14.495 o
-3 6 8 109.027 107.251 2.341 3.074 o
-3 6 9 203.068 214.671 4.174 0.979 o
-3 7 1 9.095 11.352 0.761 43.733 o
-3 7 2 838.422 835.794 5.917 0.125 o
-3 7 3 100.228 100.308 1.626 4.537 o
-3 7 4 25.863 26.117 0.605 34.032 o
-3 7 5 95.203 96.139 1.619 4.789 o
-3 7 6 376.348 394.015 5.271 0.420 o
-3 7 7 177.337 182.355 3.229 1.435 o
-3 7 8 11.704 10.981 0.520 68.117 o
-3 7 9 191.239 204.106 3.308 1.284 o
-3 8 1 19.270 20.516 0.727 34.877 o
-3 8 2 773.099 765.212 6.036 0.142 o
-3 8 3 23.766 23.390 0.564 38.765 o
-3 8 4 87.011 84.814 1.258 6.345 o
-3 8 5 1.811 2.578 0.334 230.150 o
-3 8 6 337.236 341.799 4.278 0.560 o
-3 8 7 118.872 121.674 2.489 2.656 o
-3 8 8 0.488 0.581 0.198 701.805 o
-3 8 9 106.311 91.289 4.955 1.136 o
-3 9 1 524.266 533.159 4.010 0.299 o
-3 9 2 58.064 59.401 0.988 11.271 o
-3 9 3 302.667 297.381 2.262 0.874 o
-3 9 4 513.384 521.059 4.241 0.305 o
-3 9 5 255.200 261.080 3.701 0.868 o
-3 9 6 342.357 354.128 9.497 0.250 o
-3 9 7 41.564 40.632 1.243 12.263 o
-3 9 8 3.967 4.532 0.442 125.726 o
-3 9 9 0.000 0.170 0.162 1232.970 o
-3 10 1 302.088 301.128 2.451 0.850 o
-3 10 2 870.319 855.486 7.130 0.112 o
-3 10 3 25.244 25.774 0.665 32.048 o
-3 10 4 172.513 177.563 2.043 2.035 o
-3 10 5 28.853 28.192 0.910 21.783 o
-3 10 6 83.067 87.892 2.874 2.821 o
-3 10 7 44.428 43.535 1.018 14.297 o
-3 10 8 1.306 1.257 0.212 509.627 o
-3 11 1 324.236 318.143 2.933 0.723 o
-3 11 2 6.629 7.417 0.340 140.232 o
-3 11 3 28.481 29.400 0.763 25.857 o
-3 11 4 56.712 59.172 1.030 11.147 o
-3 11 5 177.624 179.639 2.477 1.768 o
-3 11 6 355.004 352.996 7.364 0.337 o
-3 11 7 260.096 264.102 2.751 1.009 o
-3 11 8 107.146 104.996 2.285 3.199 o
-3 12 1 14.836 15.635 0.530 56.842 o
-3 12 2 60.975 59.620 0.933 11.268 o
-3 12 3 210.551 213.121 2.018 1.561 o
-3 12 4 8.394 8.878 0.410 102.970 o
-3 12 5 13.731 14.444 0.650 47.602 o
-3 12 6 27.123 27.585 0.864 23.764 o
-3 12 7 56.952 55.951 1.272 9.523 o
-3 12 8 18.158 17.965 0.742 35.660 o
-3 13 1 0.475 0.825 0.205 649.281 o
-3 13 2 830.028 828.201 8.356 0.112 o
-3 13 3 146.021 155.337 1.659 2.771 o
-3 13 4 20.857 21.503 0.643 37.873 o
-3 13 5 18.437 19.088 0.725 36.069 o
-3 13 6 700.208 701.952 7.808 0.148 o
-3 13 7 137.829 134.086 3.102 1.896 o
-3 13 8 65.378 64.501 1.681 6.457 o
-3 14 1 528.620 552.391 3.973 0.292 o
-3 14 2 381.195 386.906 4.127 0.484 o
-3 14 3 228.072 234.131 2.613 1.236 o
-3 14 4 56.052 59.169 1.167 10.197 o
-3 14 5 57.117 58.332 1.410 8.511 o
-3 14 6 4.113 4.886 0.348 170.716 o
-3 14 7 2.406 2.580 0.270 294.303 o
-3 15 1 0.013 0.396 0.202 777.735 o
-3 15 2 47.946 49.004 1.118 12.205 o
-3 15 3 25.113 26.817 0.897 23.656 o
-3 15 4 327.705 336.806 3.157 0.675 o
-3 15 5 0.025 0.750 0.213 675.684 o
-3 15 6 67.994 67.579 1.113 8.925 o
-3 15 7 75.826 73.606 2.057 4.655 o
-3 16 1 142.545 142.819 2.130 2.540 o
-3 16 2 321.750 330.767 3.250 0.685 o
-3 16 3 10.895 11.131 0.505 71.989 o
-3 16 4 36.154 38.169 0.845 19.479 o
-3 16 5 603.548 613.522 8.166 0.174 o
-3 16 6 3.038 2.989 0.364 182.597 o
-3 17 1 3.463 3.373 0.304 222.954 o
-3 17 2 12.195 12.734 0.549 61.567 o
-3 17 3 139.216 140.248 1.807 2.891 o
-3 17 4 340.131 341.047 3.959 0.582 o
-3 17 5 43.225 42.699 1.038 14.331 o
-3 17 6 6.657 6.969 0.324 148.610 o
-3 18 1 217.391 220.184 2.229 1.432 o
-3 18 2 9.428 10.503 0.431 90.680 o
-3 18 3 241.197 248.371 2.630 1.138 o
-3 18 4 59.574 60.210 1.559 7.442 o
-3 18 5 2.539 2.972 0.244 322.358 o
-3 19 1 42.859 43.043 0.910 16.085 o
-3 19 2 230.007 231.817 2.733 1.203 o
-3 19 3 0.553 0.704 0.316 304.334 o
-3 19 4 66.786 63.401 1.737 6.188 o
-3 20 1 291.103 282.576 2.707 0.881 o
-3 20 2 0.043 0.236 0.163 1180.210 o
-3 20 3 2.520 2.785 0.488 118.797 o
-3 21 1 36.415 34.583 0.878 19.291 o
-3 21 2 0.002 0.222 0.309 344.142 o
-2 0 2 5147.030 5065.460 52.147 0.003 o
-2 0 4 968.352 946.556 9.204 0.086 o
-2 0 6 1557.410 1483.460 14.585 0.034 o
-2 0 8 89.884 90.841 3.283 2.264 o
-2 0 10 3.497 3.437 0.664 66.793 o
-2 1 1 763.769 761.939 4.936 0.153 o
-2 1 2 965.877 947.122 9.687 0.084 o
-2 1 3 134.233 135.645 1.572 3.254 o
-2 1 4 337.011 332.023 3.829 0.605 o
-2 1 5 115.580 116.310 1.311 4.319 o
-2 1 6 350.915 334.140 2.998 0.645 o
-2 1 7 738.083 701.274 10.997 0.112 o
-2 1 8 153.744 154.161 3.234 1.645 o
-2 1 9 0.116 0.011 0.351 267.294 o
-2 1 10 251.459 256.794 5.665 0.594 o
-2 2 1 87.833 90.434 0.790 7.463 o
-2 2 2 2037.120 1939.640 16.940 0.021 o
-2 2 3 255.423 255.017 3.015 0.996 o
-2 2 4 69.429 69.477 1.024 9.165 o
-2 2 5 0.968 0.962 0.158 827.114 o
-2 2 6 269.739 268.755 2.370 1.025 o
-2 2 7 328.848 322.040 5.293 0.501 o
-2 2 8 1.194 2.182 0.417 167.956 o
-2 2 9 35.652 33.925 1.543 10.072 o
-2 2 10 10.297 9.701 0.583 63.057 o
-2 3 1 626.580 638.646 3.797 0.224 o
-2 3 2 161.489 160.411 1.452 2.616 o
-2 3 3 15.835 16.860 0.450 62.233 o
-2 3 4 26.380 26.663 0.652 31.557 o
-2 3 5 25.950 28.268 0.731 28.402 o
-2 3 6 51.771 50.319 0.825 14.489 o
-2 3 7 1589.660 1504.640 15.493 0.032 o
-2 3 8 0.058 0.217 0.273 436.062 o
-2 3 9 178.637 178.391 4.390 1.041 o
-2 3 10 49.458 45.524 1.330 10.277 o
-2 4 1 323.974 318.780 3.359 0.683 o
-2 4 2 1968.250 1932.180 18.445 0.021 o
-2 4 3 2.132 2.150 0.179 499.379 o
-2 4 4 739.307 728.929 4.777 0.164 o
-2 4 5 17.464 16.970 0.530 51.805 o
-2 4 6 423.314 428.009 5.022 0.377 o
-2 4 7 303.131 293.102 3.514 0.738 o
-2 4 8 38.249 36.443 1.283 12.465 o
-2 4 9 5.287 5.132 0.483 103.101 o
-2 4 10 8.031 9.889 0.510 79.779 o
-2 5 1 43.231 42.651 0.631 20.242 o
-2 5 2 39.144 39.230 0.585 23.284 o
-2 5 3 623.058 631.425 5.437 0.206 o
-2 5 4 40.788 40.200 0.775 19.071 o
-2 5 5 76.599 77.590 0.978 8.324 o
-2 5 6 219.199 213.425 2.407 1.392 o
-2 5 7 1603.370 1521.930 11.053 0.036 o
-2 5 8 240.829 242.520 3.698 0.935 o
-2 5 9 30.846 31.800 1.093 16.821 o
-2 5 10 294.472 306.111 4.463 0.636 o
-2 6 1 441.686 430.276 3.635 0.416 o
-2 6 2 2155.430 2138.110 14.716 0.020 o
-2 6 3 273.052 287.432 1.968 1.030 o
-2 6 4 5.298 5.066 0.237 228.560 o
-2 6 5 60.236 61.647 1.068 10.293 o
-2 6 6 132.708 132.104 2.113 2.773 o
-2 6 7 102.757 99.559 1.506 4.705 o
-2 6 8 192.865 193.326 2.686 1.524 o
-2 6 9 39.791 39.701 2.203 5.588 o
-2 6 10 4.855 5.066 0.355 158.869 o
-2 7 1 3.118 3.677 0.171 396.927 o
-2 7 2 72.838 70.676 0.876 9.481 o
-2 7 3 253.378 254.981 2.778 1.047 o
-2 7 4 16.577 16.478 0.461 60.070 o
-2 7 5 0.260 0.567 0.133 1419.410 o
-2 7 6 29.579 29.112 0.840 23.254 o
-2 7 7 230.380 230.802 2.708 1.210 o
-2 7 8 43.811 45.693 1.163 12.528 o
-2 7 9 3.230 3.149 0.483 116.442 o
-2 7 10 43.000 43.177 0.949 15.509 o
-2 8 1 875.172 876.645 4.593 0.121 o
-2 8 2 32.181 32.716 0.590 28.288 o
-2 8 3 13.846 13.665 0.357 83.088 o
-2 8 4 612.343 630.486 5.387 0.210 o
-2 8 5 30.841 31.566 0.635 28.032 o
-2 8 6 41.983 41.942 0.993 15.224 o
-2 8 7 36.147 39.061 0.989 16.786 o
-2 8 8 2.575 2.527 0.315 236.132 o
-2 8 9 47.845 47.569 1.378 9.940 o
-2 8 10 230.372 223.000 9.211 0.319 o
-2 9 1 126.259 127.258 1.502 3.608 o
-2 9 2 544.389 548.437 3.937 0.284 o
-2 9 3 373.972 372.531 4.501 0.478 o
-2 9 4 142.741 140.874 2.449 2.294 o
-2 9 5 100.427 103.371 1.342 5.053 o
-2 9 6 5.788 5.920 0.373 138.520 o
-2 9 7 420.460 429.621 4.462 0.403 o
-2 9 8 21.366 20.850 0.705 34.487 o
-2 9 9 43.694 41.084 0.931 15.826 o
-2 9 10 82.728 73.171 1.953 4.743 o
-2 10 1 36.603 38.520 0.635 23.533 o
-2 10 2 102.746 102.539 1.136 5.388 o
-2 10 3 682.729 715.227 15.577 0.083 o
-2 10 4 379.555 387.019 5.812 0.390 o
-2 10 5 1.079 1.390 0.233 456.772 o
-2 10 6 239.756 242.496 3.921 0.895 o
-2 10 7 457.493 458.154 9.205 0.212 o
-2 10 8 103.692 103.668 1.696 4.246 o
-2 10 9 68.663 65.809 1.691 6.237 o
-2 11 1 11.712 11.869 0.358 94.053 o
-2 11 2 337.851 341.877 4.133 0.571 o
-2 11 3 531.887 545.749 6.804 0.230 o
-2 11 4 270.317 284.680 3.653 0.807 o
-2 11 5 171.130 175.029 2.640 1.758 o
-2 11 6 18.762 19.720 0.844 29.701 o
-2 11 7 83.668 82.805 1.243 6.644 o
-2 11 8 20.816 21.123 0.881 26.927 o
-2 11 9 20.435 20.739 0.578 42.450 o
-2 12 1 470.044 461.340 5.111 0.328 o
-2 12 2 114.134 114.104 1.436 4.212 o
-2 12 3 229.526 233.641 1.829 1.411 o
-2 12 4 69.257 71.141 1.039 9.022 o
-2 12 5 1084.280 1080.960 7.610 0.075 o
-2 12 6 18.235 18.401 0.751 34.973 o
-2 12 7 8.023 8.671 0.438 97.742 o
-2 12 8 174.052 173.666 3.182 1.495 o
-2 12 9 11.901 11.083 0.430 81.721 o
-2 13 1 0.556 1.180 0.158 901.026 o
-2 13 2 250.123 256.538 2.119 1.177 o
-2 13 3 861.311 872.053 6.247 0.116 o
-2 13 4 91.312 94.087 1.223 5.960 o
-2 13 5 37.759 39.139 0.810 19.527 o
-2 13 6 125.370 128.689 1.858 3.197 o
-2 13 7 0.496 0.589 0.209 641.991 o
-2 13 8 15.854 15.643 0.461 62.211 o
-2 13 9 15.242 14.552 0.843 32.873 o
-2 14 1 155.516 158.038 1.660 2.596 o
-2 14 2 1.981 2.830 0.232 368.553 o
-2 14 3 45.121 46.511 0.837 16.188 o
-2 14 4 240.852 248.642 2.343 1.198 o
-2 14 5 162.209 165.064 1.816 2.353 o
-2 14 6 323.896 329.387 3.630 0.648 o
-2 14 7 28.246 28.258 0.658 29.718 o
-2 14 8 8.941 9.492 0.333 119.698 o
-2 15 1 50.356 50.863 0.880 14.131 o
-2 15 2 433.535 445.725 3.711 0.414 o
-2 15 3 47.353 47.830 0.980 13.862 o
-2 15 4 132.243 139.412 1.664 3.164 o
-2 15 5 75.511 77.450 1.165 7.653 o
-2 15 6 24.625 26.332 0.839 25.759 o
-2 15 7 87.731 88.023 1.266 6.192 o
-2 15 8 27.653 25.377 0.879 23.525 o
-2 16 1 124.166 127.864 1.463 3.698 o
-2 16 2 7.750 9.004 0.434 99.047 o
-2 16 3 1005.820 1032.930 6.091 0.089 o
-2 16 4 18.448 19.182 0.605 43.559 o
-2 16 5 85.476 89.688 1.467 5.684 o
-2 16 6 5.134 5.317 0.459 111.160 o
-2 16 7 112.918 112.209 1.362 4.397 o
-2 17 1 23.529 24.265 0.675 33.265 o
-2 17 2 833.656 852.278 5.318 0.127 o
-2 17 3 19.964 21.167 0.623 39.957 o
-2 17 4 6.139 6.169 0.427 115.163 o
-2 17 5 24.202 24.315 0.827 26.775 o
-2 17 6 38.328 38.715 0.897 17.873 o
-2 17 7 51.785 50.504 0.997 12.736 o
-2 18 1 290.266 292.188 2.710 0.869 o
-2 18 2 161.552 163.051 1.846 2.356 o
-2 18 3 28.753 28.562 0.828 23.989 o
-2 18 4 106.829 108.273 1.804 3.910 o
-2 18 5 46.713 46.910 1.074 12.991 o
-2 18 6 1.312 1.231 0.203 540.892 o
-2 19 1 4.027 4.105 0.340 181.581 o
-2 19 2 171.931 173.858 1.972 2.097 o
-2 19 3 597.398 588.889 5.512 0.222 o
-2 19 4 0.323 0.460 0.344 268.846 o
-2 19 5 7.011 6.907 0.461 99.185 o
-2 19 6 211.709 203.305 2.826 1.339 o
-2 20 1 79.993 79.527 1.335 6.644 o
-2 20 2 9.465 9.971 0.507 76.443 o
-2 20 3 169.738 161.602 3.007 1.636 o
-2 20 4 8.912 8.818 0.512 78.449 o
-2 20 5 31.764 30.019 0.827 22.634 o
-2 21 1 6.949 6.897 0.513 86.436 o
-2 21 2 29.400 29.651 0.957 20.252 o
-2 21 3 31.695 30.834 0.823 22.610 o
-2 21 4 1.923 2.037 0.214 430.965 o
-2 22 1 22.331 21.269 0.696 34.131 o
-2 22 2 32.294 31.106 1.199 14.808 o
-2 22 3 73.874 70.660 1.903 5.200 o
-2 23 1 36.687 35.679 0.891 18.817 o
-2 23 2 405.398 358.396 7.329 0.311 o
-1 0 2 3119.320 3029.360 23.949 0.009 o
-1 0 4 1511.580 1420.190 14.545 0.036 o
-1 0 6 148.667 144.975 2.127 2.448 o
-1 0 8 1480.010 1429.340 24.620 0.026 o
-1 0 10 244.264 246.206 26.526 0.046 o
-1 1 1 5000.900 4810.070 85.167 0.002 o
-1 1 2 1409.050 1393.820 13.882 0.040 o
-1 1 3 2374.640 2277.710 9.349 0.018 o
-1 1 4 145.128 144.721 1.069 3.341 o
-1 1 5 0.104 0.283 0.112 2194.510 o
-1 1 6 109.748 107.169 1.376 4.567 o
-1 1 7 477.065 460.222 3.338 0.379 o
-1 1 8 31.604 32.347 1.108 16.341 o
-1 1 9 64.275 63.989 2.458 4.004 o
-1 1 10 42.796 43.153 1.274 11.629 o
-1 1 11 21.619 21.286 0.482 46.881 o
-1 2 1 2593.550 2506.590 18.685 0.014 o
-1 2 2 39.603 37.680 0.579 23.536 o
-1 2 3 234.355 225.844 1.545 1.464 o
-1 2 4 357.118 353.626 2.030 0.676 o
-1 2 5 875.910 853.503 4.679 0.123 o
-1 2 6 37.608 39.403 0.800 19.716 o
-1 2 7 115.303 113.675 1.360 4.298 o
-1 2 8 1433.450 1412.310 16.032 0.036 o
-1 2 9 7.389 7.506 0.895 35.710 o
-1 2 10 54.307 53.944 1.301 9.656 o
-1 2 11 62.581 58.945 1.231 9.136 o
-1 3 1 4.486 4.871 0.173 307.692 o
-1 3 2 702.647 690.935 4.636 0.180 o
-1 3 3 17.417 18.218 0.487 54.655 o
-1 3 4 384.496 379.981 2.247 0.586 o
-1 3 5 275.898 276.226 2.717 0.938 o
-1 3 6 3.524 3.733 0.214 315.437 o
-1 3 7 220.615 216.763 2.168 1.439 o
-1 3 8 29.728 30.123 1.274 14.095 o
-1 3 9 14.643 15.014 0.646 46.586 o
-1 3 10 134.507 134.647 2.853 2.097 o
-1 3 11 2.587 2.760 0.224 356.523 o
-1 4 1 83.805 87.413 0.714 8.142 o
-1 4 2 0.007 0.185 0.081 4431.100 o
-1 4 3 355.647 356.151 1.916 0.682 o
-1 4 4 341.016 340.184 2.110 0.723 o
-1 4 5 3.180 2.719 0.164 434.016 o
-1 4 6 153.138 159.067 2.346 2.158 o
-1 4 7 140.753 139.476 2.285 2.458 o
-1 4 8 486.659 504.793 8.227 0.220 o
-1 4 9 161.516 155.848 2.907 1.763 o
-1 4 10 0.056 0.538 0.240 545.908 o
-1 5 1 294.048 292.665 1.786 0.959 o
-1 5 2 665.645 674.772 4.456 0.196 o
-1 5 3 5.753 6.121 0.331 157.292 o
-1 5 4 494.077 500.731 3.923 0.333 o
-1 5 5 992.331 985.985 9.955 0.079 o
-1 5 6 5.642 6.262 0.296 176.365 o
-1 5 7 23.831 24.612 0.609 35.956 o
-1 5 8 547.772 526.750 8.613 0.191 o
-1 5 9 3.621 3.723 0.388 157.536 o
-1 5 10 0.229 0.438 0.140 1380.720 o
-1 6 1 28.146 27.486 0.301 43.347 o
-1 6 2 1095.590 1084.900 5.501 0.079 o
-1 6 3 3998.110 3953.410 21.940 0.006 o
-1 6 4 403.799 408.328 2.940 0.502 o
-1 6 5 525.593 521.156 4.938 0.281 o
-1 6 6 463.287 462.471 4.076 0.367 o
-1 6 7 629.998 623.461 10.253 0.140 o
-1 6 8 603.231 596.914 7.810 0.182 o
-1 6 9 61.365 60.086 1.225 9.235 o
-1 6 10 45.250 46.719 0.792 16.723 o
-1 7 1 33.379 34.305 0.311 34.164 o
-1 7 2 26.105 27.391 0.361 43.696 o
-1 7 3 637.686 648.731 4.607 0.208 o
-1 7 4 481.990 478.430 2.934 0.377 o
-1 7 5 378.065 377.907 2.728 0.574 o
-1 7 6 456.918 457.429 5.263 0.333 o
-1 7 7 17.789 17.715 0.551 49.121 o
-1 7 8 27.313 27.500 0.808 25.382 o
-1 7 9 1.897 2.005 0.269 322.134 o
-1 7 10 0.486 0.670 0.155 1024.330 o
-1 8 1 31.656 31.981 0.408 34.147 o
-1 8 2 6.716 7.431 0.214 197.465 o
-1 8 3 1144.420 1159.920 7.319 0.069 o
-1 8 4 672.053 687.018 5.145 0.185 o
-1 8 5 103.334 105.329 1.139 5.292 o
-1 8 6 0.340 0.538 0.114 1718.540 o
-1 8 7 88.804 88.526 1.198 6.317 o
-1 8 8 656.660 653.894 8.699 0.151 o
-1 8 9 53.106 54.904 1.111 11.218 o
-1 8 10 14.999 15.325 0.543 55.438 o
-1 9 1 129.792 128.230 1.144 3.898 o
-1 9 2 21.144 20.972 0.393 53.617 o
-1 9 3 26.979 28.765 0.587 32.978 o
-1 9 4 623.004 635.901 5.537 0.204 o
-1 9 5 218.984 229.247 3.846 0.988 o
-1 9 6 66.811 67.725 1.017 9.558 o
-1 9 7 23.429 23.830 0.599 37.113 o
-1 9 8 231.079 245.400 2.986 1.111 o
-1 9 9 202.704 207.944 2.364 1.525 o
-1 9 10 134.621 130.289 2.238 2.639 o
-1 10 1 369.184 372.949 2.450 0.609 o
-1 10 2 315.756 320.375 2.115 0.815 o
-1 10 3 156.181 156.263 1.620 2.626 o
-1 10 4 154.525 162.183 2.340 2.131 o
-1 10 5 281.155 289.962 3.247 0.829 o
-1 10 6 51.606 55.187 0.920 13.125 o
-1 10 7 395.583 400.302 3.078 0.513 o
-1 10 8 2.337 3.086 0.328 222.295 o
-1 10 9 130.332 133.451 1.841 3.077 o
-1 10 10 6.244 6.188 0.371 135.183 o
-1 11 1 104.930 106.804 1.125 5.212 o
-1 11 2 230.178 236.150 2.160 1.325 o
-1 11 3 359.879 364.659 3.198 0.587 o
-1 11 4 72.467 76.574 1.183 7.837 o
-1 11 5 97.850 98.679 1.171 5.640 o
-1 11 6 27.369 30.829 0.647 29.841 o
-1 11 7 10.973 10.639 0.499 73.318 o
-1 11 8 306.286 312.715 2.766 0.789 o
-1 11 9 0.123 0.439 0.186 871.565 o
-1 12 1 921.967 931.480 5.036 0.108 o
-1 12 2 20.704 21.442 0.528 44.956 o
-1 12 3 1498.280 1476.600 14.864 0.035 o
-1 12 4 66.702 67.630 0.775 10.937 o
-1 12 5 32.640 33.271 0.577 28.212 o
-1 12 6 30.791 32.428 0.692 26.188 o
-1 12 7 4.950 4.952 0.354 158.937 o
-1 12 8 30.579 30.400 0.657 27.849 o
-1 12 9 15.053 14.402 0.540 56.420 o
-1 13 1 0.131 0.634 0.160 1103.310 o
-1 13 2 247.894 245.217 3.643 0.921 o
-1 13 3 181.816 186.411 1.553 2.112 o
-1 13 4 212.307 219.402 1.990 1.534 o
-1 13 5 55.036 56.398 0.880 12.815 o
-1 13 6 16.216 16.093 0.560 51.548 o
-1 13 7 64.397 64.465 1.058 9.745 o
-1 13 8 0.355 0.619 0.143 1211.400 o
-1 13 9 57.949 54.088 0.865 12.659 o
-1 14 1 58.391 58.962 1.189 9.812 o
-1 14 2 409.768 419.421 2.586 0.501 o
-1 14 3 401.214 399.249 2.272 0.541 o
-1 14 4 61.471 63.878 0.849 11.483 o
-1 14 5 87.624 91.755 1.224 6.219 o
-1 14 6 11.803 12.229 0.537 64.299 o
-1 14 7 42.770 43.297 0.772 18.110 o
-1 14 8 28.321 27.217 0.707 28.293 o
-1 14 9 46.870 44.764 1.256 11.257 o
-1 15 1 72.258 73.445 0.960 9.000 o
-1 15 2 137.812 137.877 1.274 3.432 o
-1 15 3 68.219 70.957 0.867 10.036 o
-1 15 4 169.094 169.211 1.562 2.377 o
-1 15 5 102.450 104.137 1.497 4.653 o
-1 15 6 175.270 180.841 2.121 1.952 o
-1 15 7 1.509 2.212 0.220 436.201 o
-1 15 8 176.610 177.909 2.594 1.728 o
-1 16 1 58.583 59.679 0.937 11.568 o
-1 16 2 22.651 23.410 0.597 38.041 o
-1 16 3 182.471 188.591 1.908 1.942 o
-1 16 4 708.607 717.105 5.398 0.168 o
-1 16 5 0.019 0.190 0.210 735.941 o
-1 16 6 0.155 0.699 0.212 661.782 o
-1 16 7 0.036 0.557 0.265 453.201 o
-1 16 8 115.208 108.445 1.577 4.047 o
-1 17 1 32.296 34.343 0.765 23.174 o
-1 17 2 33.131 34.074 0.739 23.538 o
-1 17 3 63.077 66.333 1.101 9.530 o
-1 17 4 139.622 142.100 2.984 1.931 o
-1 17 5 72.222 73.037 1.273 7.588 o
-1 17 6 94.835 94.186 1.348 5.474 o
-1 17 7 54.614 54.194 1.074 11.382 o
-1 18 1 198.513 196.033 2.195 1.657 o
-1 18 2 1.559 1.627 0.223 444.036 o
-1 18 3 0.178 0.543 0.248 505.629 o
-1 18 4 3.258 3.035 0.328 208.061 o
-1 18 5 26.679 27.283 0.871 23.782 o
-1 18 6 54.384 54.080 1.575 7.849 o
-1 18 7 17.437 18.764 0.567 47.686 o
-1 19 1 40.664 40.937 1.178 13.117 o
-1 19 2 3.938 3.869 0.357 172.577 o
-1 19 3 70.455 73.240 1.502 6.723 o
-1 19 4 217.160 222.102 2.728 1.291 o
-1 19 5 131.473 128.255 2.032 2.904 o
-1 19 6 40.353 39.786 0.900 17.193 o
-1 19 7 104.520 102.579 2.846 2.547 o
-1 20 1 3.419 3.793 0.322 205.356 o
-1 20 2 60.160 62.690 1.255 9.040 o
-1 20 3 865.157 854.596 8.230 0.106 o
-1 20 4 59.974 58.237 1.377 8.496 o
-1 20 5 44.180 42.251 1.011 14.540 o
-1 20 6 237.357 230.352 3.691 0.964 o
-1 21 1 13.311 13.894 0.512 62.949 o
-1 21 2 191.372 188.851 2.056 1.797 o
-1 21 3 2.692 3.428 0.327 214.646 o
-1 21 4 105.635 104.413 1.504 4.528 o
-1 21 5 6.159 6.328 0.382 131.148 o
-1 22 1 64.949 64.170 1.139 9.227 o
-1 22 2 15.947 14.870 0.578 51.067 o
-1 22 3 518.604 497.514 4.553 0.301 o
-1 22 4 370.219 343.136 3.406 0.574 o
-1 23 1 61.746 59.939 1.081 10.133 o
-1 23 2 154.780 147.357 1.936 2.492 o
-1 23 3 160.373 148.704 2.033 2.342 o
-1 24 1 41.028 38.766 0.948 16.410 o
0 0 2 12.949 13.425 0.361 85.937 o
0 0 4 5306.040 4815.070 30.108 0.004 o
0 0 6 24.802 24.621 0.651 33.318 o
0 0 8 352.673 345.132 5.363 0.459 o
0 0 10 180.065 187.514 5.983 0.680 o
0 1 1 666.790 667.114 4.769 0.193 o
0 1 2 13.892 14.364 0.228 100.391 o
0 1 3 247.256 242.009 1.482 1.340 o
0 1 4 16.969 16.055 0.263 80.300 o
0 1 5 433.842 419.590 2.311 0.479 o
0 1 6 801.010 758.676 5.465 0.141 o
0 1 7 9.624 9.923 0.395 98.923 o
0 1 8 1.918 1.829 0.286 297.287 o
0 1 9 539.191 547.195 6.689 0.230 o
0 1 10 32.359 32.622 1.344 12.626 o
0 1 11 35.597 34.825 0.971 17.707 o
0 2 0 1924.030 1914.660 27.237 0.017 o
0 2 1 328.355 337.726 4.500 0.557 o
0 2 2 3091.150 2917.710 22.552 0.010 o
0 2 3 87.407 87.481 0.785 7.631 o
0 2 4 4.361 4.182 0.154 345.586 o
0 2 5 417.861 408.914 2.622 0.496 o
0 2 6 294.039 281.705 2.229 0.931 o
0 2 7 119.468 116.861 1.313 4.182 o
0 2 8 229.558 229.734 2.327 1.308 o
0 2 9 126.158 130.514 2.668 2.348 o
0 2 10 41.566 41.334 1.047 14.617 o
0 2 11 5.628 6.094 0.322 163.485 o
0 3 1 35.909 37.020 0.524 26.659 o
0 3 2 511.481 522.429 4.834 0.291 o
0 3 3 233.910 236.924 1.806 1.378 o
0 3 4 876.017 855.823 5.250 0.120 o
0 3 5 2844.010 2714.230 22.181 0.011 o
0 3 6 168.128 168.686 1.725 2.305 o
0 3 7 361.090 354.034 2.686 0.628 o
0 3 8 199.920 198.185 2.127 1.661 o
0 3 9 469.709 470.970 11.527 0.159 o
0 3 10 6.607 6.586 0.383 126.814 o
0 3 11 8.068 8.450 0.363 119.007 o
0 4 0 6689.360 6357.040 89.937 0.002 o
0 4 1 1776.720 1846.480 11.911 0.028 o
0 4 2 6925.600 6576.650 82.547 0.002 o
0 4 3 371.362 368.095 3.603 0.541 o
0 4 4 135.472 135.152 1.038 3.738 o
0 4 5 955.894 939.638 6.259 0.099 o
0 4 6 378.253 379.529 2.932 0.561 o
0 4 7 486.233 479.313 3.071 0.369 o
0 4 8 208.751 204.261 2.306 1.516 o
0 4 9 142.316 140.942 3.270 1.737 o
0 4 10 271.847 271.920 2.968 0.922 o
0 4 11 56.595 58.099 1.491 8.073 o
0 5 1 812.604 844.378 6.838 0.123 o
0 5 2 15.628 15.842 0.274 84.168 o
0 5 3 282.169 286.100 1.773 1.019 o
0 5 4 1012.750 1006.410 4.882 0.093 o
0 5 5 89.866 88.623 0.938 6.981 o
0 5 6 435.512 432.298 3.622 0.422 o
0 5 7 1.443 1.648 0.218 463.595 o
0 5 8 5.912 6.873 0.389 128.239 o
0 5 9 283.476 281.090 3.584 0.789 o
0 5 10 2.135 2.463 0.230 373.212 o
0 5 11 7.376 7.156 0.535 80.056 o
0 6 1 63.143 69.102 0.811 11.121 o
0 6 2 32.024 31.671 0.357 35.390 o
0 6 3 1086.830 1073.900 5.307 0.081 o
0 6 4 483.567 483.955 2.805 0.376 o
0 6 5 0.212 0.414 0.107 2102.650 o
0 6 6 0.051 0.672 0.218 648.230 o
0 6 7 39.682 39.879 0.780 19.379 o
0 6 8 131.736 129.125 1.838 3.095 o
0 6 9 75.435 78.538 1.561 6.110 o
0 6 10 70.663 70.031 1.124 8.523 o
0 7 1 219.871 227.686 1.523 1.567 o
0 7 2 1325.650 1322.030 7.494 0.053 o
0 7 3 608.341 603.896 4.903 0.224 o
0 7 4 14.921 16.158 0.470 62.525 o
0 7 5 441.329 449.541 5.438 0.339 o
0 7 6 2.746 3.315 0.336 206.859 o
0 7 7 43.666 43.876 0.808 17.259 o
0 7 8 210.156 209.617 2.961 1.290 o
0 7 9 2.229 2.958 0.321 232.681 o
0 7 10 11.180 12.162 0.408 86.220 o
0 8 0 1084.570 1119.420 7.731 0.074 o
0 8 1 65.069 64.461 0.583 12.505 o
0 8 2 996.441 1017.090 5.736 0.092 o
0 8 3 3.663 4.128 0.197 325.080 o
0 8 4 418.908 403.697 3.739 0.450 o
0 8 5 281.439 290.317 2.395 0.940 o
0 8 6 68.923 71.216 0.986 9.321 o
0 8 7 0.371 0.974 0.246 481.185 o
0 8 8 273.742 277.336 3.212 0.871 o
0 8 9 588.804 608.611 6.035 0.213 o
0 8 10 140.637 137.890 1.702 2.982 o
0 9 1 2.830 3.146 0.152 465.763 o
0 9 2 137.415 140.558 1.341 3.349 o
0 9 3 325.171 323.611 2.107 0.785 o
0 9 4 688.446 686.666 7.795 0.152 o
0 9 5 121.602 120.575 1.595 3.691 o
0 9 6 15.525 17.441 0.501 57.070 o
0 9 7 46.416 46.184 0.806 16.319 o
0 9 8 33.071 34.597 1.167 14.900 o
0 9 9 62.735 60.756 1.405 8.044 o
0 9 10 4.634 4.540 0.282 211.708 o
0 10 0 42.240 41.903 0.915 16.285 o
0 10 1 51.059 50.086 0.552 17.556 o
0 10 2 3.030 3.172 0.195 374.816 o
0 10 3 13.874 13.867 0.376 79.894 o
0 10 4 213.069 215.269 1.859 1.580 o
0 10 5 14.621 14.828 0.511 59.903 o
0 10 6 246.808 252.429 2.313 1.167 o
0 10 7 219.073 226.847 2.233 1.400 o
0 10 8 0.953 1.258 0.272 368.264 o
0 10 9 35.603 37.344 1.181 14.089 o
0 10 10 2.213 2.838 0.198 422.959 o
0 11 1 55.565 55.383 0.690 14.473 o
0 11 2 0.119 0.358 0.106 2338.750 o
0 11 3 812.200 795.089 4.261 0.142 o
0 11 4 1427.000 1438.430 11.687 0.042 o
0 11 5 169.295 172.768 1.671 2.293 o
0 11 6 138.733 142.646 1.475 3.177 o
0 11 7 172.681 171.499 1.916 2.131 o
0 11 8 10.832 12.015 0.487 73.850 o
0 11 9 334.800 331.195 3.465 0.641 o
0 11 10 51.319 49.628 0.798 14.932 o
0 12 0 49.987 52.281 1.292 10.217 o
0 12 1 8.798 9.083 0.341 119.430 o
0 12 2 35.168 35.195 0.562 26.665 o
0 12 3 12.147 12.999 0.378 86.632 o
0 12 4 193.918 199.712 1.783 1.828 o
0 12 5 295.200 298.593 2.121 0.911 o
0 12 6 112.024 114.022 1.282 4.522 o
0 12 7 5.049 5.539 0.345 159.837 o
0 12 8 279.050 283.511 2.678 0.922 o
0 12 9 333.662 345.578 3.232 0.649 o
0 13 1 76.633 74.013 1.238 7.397 o
0 13 2 175.860 178.353 2.447 1.801 o
0 13 3 94.423 98.946 1.202 5.731 o
0 13 4 26.996 29.053 0.954 21.090 o
0 13 5 76.574 77.863 0.914 8.573 o
0 13 6 139.611 139.828 1.508 3.159 o
0 13 7 42.484 43.968 0.950 15.513 o
0 13 8 25.948 25.651 0.658 31.919 o
0 13 9 63.443 63.573 1.101 9.636 o
0 14 0 1041.310 1061.040 15.146 0.057 o
0 14 1 290.475 283.094 3.181 0.822 o
0 14 2 21.271 22.511 0.791 30.029 o
0 14 3 82.635 82.359 0.848 8.061 o
0 14 4 318.103 322.947 2.207 0.797 o
0 14 5 101.241 103.322 1.335 5.036 o
0 14 6 33.645 35.449 0.940 18.690 o
0 14 7 14.068 13.690 0.554 57.061 o
0 14 8 7.413 7.447 0.347 131.747 o
0 14 9 494.325 483.514 4.364 0.327 o
0 15 1 556.224 548.936 6.057 0.236 o
0 15 2 21.109 21.127 0.554 43.042 o
0 15 3 157.171 154.445 1.453 2.736 o
0 15 4 67.516 70.624 0.902 9.951 o
0 15 5 6.214 6.466 0.332 151.241 o
0 15 6 5.494 6.016 0.376 139.204 o
0 15 7 147.982 145.025 2.325 2.306 o
0 15 8 51.459 53.451 0.948 13.026 o
0 16 0 198.649 196.381 3.588 1.182 o
0 16 1 5.693 6.460 0.346 149.256 o
0 16 2 20.043 19.957 0.568 43.944 o
0 16 3 1.362 2.308 0.203 488.194 o
0 16 4 952.333 974.452 8.292 0.090 o
0 16 5 62.337 64.360 1.233 8.908 o
0 16 6 242.634 241.626 2.495 1.175 o
0 16 7 1.173 1.313 0.245 420.607 o
0 16 8 81.180 82.957 1.131 7.178 o
0 17 1 0.862 1.101 0.227 502.873 o
0 17 2 60.959 62.297 1.019 10.504 o
0 17 3 171.787 173.325 1.695 2.246 o
0 17 4 1128.910 1126.770 6.715 0.072 o
0 17 5 197.183 196.462 2.483 1.560 o
0 17 6 22.377 23.165 0.659 35.233 o
0 17 7 31.052 30.244 0.673 27.135 o
0 17 8 80.092 79.293 2.549 3.426 o
0 18 0 2.283 2.077 0.365 196.734 o
0 18 1 2.237 2.556 0.281 284.339 o
0 18 2 116.872 118.506 1.392 4.126 o
0 18 3 0.113 0.574 0.213 675.762 o
0 18 4 12.772 12.964 0.604 54.120 o
0 18 5 17.178 17.523 0.658 41.900 o
0 18 6 8.782 10.051 0.440 91.908 o
0 18 7 53.065 52.532 1.334 9.590 o
0 19 1 193.759 195.486 2.186 1.699 o
0 19 2 138.165 134.942 1.590 3.162 o
0 19 3 7.375 8.270 0.406 110.324 o
0 19 4 278.391 274.360 3.383 0.838 o
0 19 5 69.098 70.906 1.461 7.037 o
0 19 6 10.865 11.081 0.570 62.623 o
0 19 7 25.839 24.837 0.699 30.618 o
0 20 0 0.170 0.562 0.253 483.988 o
0 20 1 42.672 41.785 0.877 16.753 o
0 20 2 25.336 24.901 0.648 32.996 o
0 20 3 11.151 11.642 0.466 77.018 o
0 20 4 420.538 413.546 3.584 0.450 o
0 20 5 140.254 138.846 2.314 2.443 o
0 20 6 51.856 51.383 1.087 11.811 o
0 21 1 0.184 0.317 0.182 908.695 o
0 21 2 31.296 30.402 0.770 24.230 o
0 21 3 14.111 14.061 0.686 44.324 o
0 21 4 0.449 0.613 0.197 712.673 o
0 21 5 45.246 45.298 0.871 15.850 o
0 22 0 173.922 171.408 2.764 1.692 o
0 22 1 34.669 35.178 0.698 23.674 o
0 22 2 24.652 24.528 0.626 34.564 o
0 22 3 0.852 1.330 0.203 580.782 o
0 22 4 0.211 0.375 0.167 1036.850 o
0 22 5 258.708 253.986 5.503 0.606 o
0 23 1 84.548 81.123 1.022 7.375 o
0 23 2 40.086 37.809 0.803 19.154 o
0 23 3 0.023 0.320 0.163 1174.850 o
0 23 4 356.408 335.151 5.597 0.445 o
0 24 0 348.850 342.995 5.265 0.471 o
0 24 1 13.166 12.404 0.501 66.219 o
0 24 2 321.358 315.108 3.393 0.689 o
1 0 0 49.527 52.143 0.706 16.055 o
1 0 2 0.856 1.204 0.122 1098.430 o
1 0 4 6.899 6.822 0.371 128.560 o
1 0 6 1176.800 1158.570 11.034 0.059 o
1 0 8 748.212 712.782 7.926 0.137 o
1 0 10 119.742 112.296 5.108 1.035 o
1 1 0 399.138 405.512 3.864 0.466 o
1 1 1 998.006 1009.390 5.769 0.092 o
1 1 2 89.465 89.893 0.725 7.521 o
1 1 3 322.297 319.431 1.720 0.827 o
1 1 4 308.028 301.703 1.882 0.887 o
1 1 5 5.197 4.485 0.272 210.227 o
1 1 6 990.356 962.019 6.396 0.093 o
1 1 7 231.340 228.632 1.905 1.398 o
1 1 8 0.005 0.328 0.145 1466.310 o
1 1 9 14.781 15.184 0.518 58.511 o
1 1 10 25.677 25.956 0.703 30.228 o
1 1 11 15.829 16.177 0.431 64.938 o
1 2 0 0.177 0.294 0.056 5130.830 o
1 2 1 1987.480 2014.730 21.811 0.019 o
1 2 2 0.953 1.547 0.204 556.145 o
1 2 3 1722.750 1676.400 8.589 0.033 o
1 2 4 0.177 0.769 0.164 1017.090 o
1 2 5 80.442 80.382 1.055 7.596 o
1 2 6 221.103 217.147 2.311 1.396 o
1 2 7 21.990 21.006 0.530 43.613 o
1 2 8 12.568 12.255 0.489 69.208 o
1 2 9 390.802 395.546 4.009 0.474 o
1 2 10 60.461 60.119 1.096 10.166 o
1 2 11 146.846 139.403 1.577 2.961 o
1 3 0 257.482 266.347 3.478 0.892 o
1 3 2 2.499 3.423 0.115 562.734 o
1 3 3 448.825 452.074 2.917 0.423 o
1 3 4 118.249 115.692 1.132 4.492 o
1 3 5 1440.060 1398.810 9.222 0.045 o
1 3 6 101.200 99.362 1.436 4.907 o
1 3 7 0.122 0.322 0.132 1634.960 o
1 3 8 12.155 13.165 0.510 66.265 o
1 3 9 4.026 4.389 0.297 210.704 o
1 3 10 89.607 91.089 1.378 5.707 o
1 3 11 53.945 52.202 0.881 13.347 o
1 4 0 2058.610 2030.330 8.893 0.023 o
1 4 1 1474.130 1443.830 8.778 0.043 o
1 4 2 161.176 160.848 1.303 2.705 o
1 4 3 463.914 455.609 3.704 0.381 o
1 4 4 150.346 153.850 1.600 2.754 o
1 4 5 99.524 98.189 1.391 5.090 o
1 4 6 43.799 43.571 0.782 17.636 o
1 4 7 306.135 291.762 2.723 0.823 o
1 4 8 101.728 100.714 1.418 4.898 o
1 4 9 7.482 7.407 0.365 125.237 o
1 4 10 13.011 13.359 0.500 65.644 o
1 4 11 6.696 6.092 0.586 72.906 o
1 5 0 440.008 435.593 3.736 0.412 o
1 5 1 4006.710 3956.210 17.188 0.006 o
1 5 2 24.736 24.699 0.349 47.802 o
1 5 3 115.080 114.352 0.986 4.841 o
1 5 4 518.373 500.410 3.970 0.315 o
1 5 5 809.184 793.613 7.021 0.126 o
1 5 6 113.739 114.340 1.539 4.063 o
1 5 7 171.195 172.300 1.779 2.216 o
1 5 8 136.815 136.529 2.176 2.622 o
1 5 9 57.582 58.615 0.985 11.415 o
1 5 10 154.044 156.258 1.738 2.579 o
1 6 0 119.975 119.915 0.899 4.645 o
1 6 1 10153.300 9405.370 50.336 0.001 o
1 6 2 717.896 730.494 4.033 0.175 o
1 6 3 1100.350 1083.470 7.191 0.075 o
1 6 4 45.924 46.990 0.824 16.116 o
1 6 5 22.770 22.490 0.587 38.843 o
1 6 6 836.207 837.711 5.660 0.126 o
1 6 7 113.938 111.670 1.378 4.347 o
1 6 8 17.567 16.658 0.515 53.172 o
1 6 9 66.331 67.490 1.106 9.121 o
1 6 10 134.093 124.566 1.502 3.452 o
1 7 0 265.463 266.100 2.302 1.057 o
1 7 1 632.890 637.803 6.151 0.192 o
1 7 2 360.057 359.310 2.286 0.649 o
1 7 3 19.049 18.540 0.408 58.314 o
1 7 4 10.444 10.119 0.384 97.616 o
1 7 5 273.654 278.155 3.334 0.853 o
1 7 6 84.099 83.325 0.914 7.682 o
1 7 7 22.826 22.077 0.568 40.046 o
1 7 8 45.107 47.483 0.923 14.979 o
1 7 9 34.516 34.133 0.706 23.753 o
1 7 10 248.695 247.303 2.471 1.139 o
1 8 0 189.912 188.604 1.720 1.945 o
1 8 1 413.064 408.841 4.066 0.439 o
1 8 2 41.682 44.071 0.588 21.221 o
1 8 3 38.533 38.273 0.625 22.980 o
1 8 4 241.488 244.545 2.357 1.202 o
1 8 5 1008.380 1010.320 9.155 0.080 o
1 8 6 144.740 145.377 1.391 3.097 o
1 8 7 3.260 6.648 1.254 20.252 o
1 8 8 43.062 42.241 1.015 14.701 o
1 8 9 204.996 205.147 2.232 1.563 o
1 8 10 0.794 1.090 0.188 672.814 o
1 9 0 1027.370 1022.370 5.015 0.090 o
1 9 1 2001.550 1970.170 11.322 0.024 o
1 9 2 172.176 169.229 1.305 2.462 o
1 9 3 396.590 391.837 2.557 0.542 o
1 9 4 18.722 18.362 0.619 42.711 o
1 9 5 0.001 0.395 0.192 853.182 o
1 9 6 32.933 33.848 0.684 25.069 o
1 9 7 83.660 83.649 1.342 6.298 o
1 9 8 54.322 54.354 1.080 11.357 o
1 9 9 244.904 249.294 2.695 1.108 o
1 9 10 185.041 182.709 1.947 1.929 o
1 10 0 401.868 406.983 3.237 0.492 o
1 10 1 450.470 453.635 3.536 0.400 o
1 10 2 491.955 488.624 2.858 0.365 o
1 10 3 2636.180 2571.090 16.859 0.014 o
1 10 4 40.549 39.895 0.874 17.555 o
1 10 5 230.766 231.071 1.642 1.451 o
1 10 6 127.098 130.958 1.496 3.549 o
1 10 7 833.258 841.987 6.951 0.119 o
1 10 8 55.363 56.715 1.087 11.027 o
1 10 9 6.227 7.312 0.378 128.721 o
1 10 10 2.177 2.285 0.211 415.228 o
1 11 0 49.385 47.502 0.732 16.359 o
1 11 1 983.188 1001.960 8.639 0.084 o
1 11 2 1093.380 1085.050 6.541 0.077 o
1 11 3 68.484 68.919 0.870 10.106 o
1 11 4 95.937 94.721 1.458 5.154 o
1 11 5 977.438 965.018 9.778 0.082 o
1 11 6 12.475 13.742 0.500 66.305 o
1 11 7 0.868 1.134 0.229 494.232 o
1 11 8 17.662 17.117 0.520 52.318 o
1 11 9 0.178 0.515 0.201 741.389 o
1 12 0 29.965 31.465 0.625 28.876 o
1 12 1 1021.310 996.577 8.081 0.083 o
1 12 2 21.407 21.349 0.568 41.765 o
1 12 3 82.277 82.909 1.351 6.365 o
1 12 4 48.925 49.487 0.737 16.169 o
1 12 5 53.972 57.824 0.810 13.489 o
1 12 6 46.095 47.510 0.837 15.852 o
1 12 7 61.732 64.740 0.997 10.412 o
1 12 8 10.726 10.035 0.371 99.411 o
1 12 9 0.069 0.364 0.139 1516.060 o
1 13 0 23.003 24.146 0.601 37.197 o
1 13 1 4.400 4.655 0.268 225.667 o
1 13 2 144.560 146.211 1.671 2.864 o
1 13 3 104.477 103.811 1.290 4.985 o
1 13 4 12.083 12.694 0.499 68.366 o
1 13 5 598.255 596.686 4.849 0.230 o
1 13 6 77.573 79.929 1.133 7.534 o
1 13 7 146.095 150.213 1.691 2.787 o
1 13 8 182.331 185.423 1.787 2.012 o
1 13 9 79.358 80.293 1.265 6.907 o
1 14 0 115.717 117.068 1.465 4.077 o
1 14 1 19.949 19.480 0.551 45.437 o
1 14 2 12.011 12.367 0.355 92.474 o
1 14 3 19.210 19.439 0.610 42.296 o
1 14 4 8.487 8.416 0.400 106.090 o
1 14 5 2153.470 2174.170 19.402 0.018 o
1 14 6 181.230 187.816 2.117 1.866 o
1 14 7 14.162 14.917 0.475 64.795 o
1 14 8 50.929 51.117 1.116 11.689 o
1 14 9 464.738 457.137 5.859 0.308 o
1 15 0 136.380 134.115 1.321 3.468 o
1 15 1 114.495 119.341 1.129 4.567 o
1 15 2 19.639 19.770 0.438 53.841 o
1 15 3 0.161 0.499 0.184 871.795 o
1 15 4 1.880 2.458 0.272 310.203 o
1 15 5 0.874 1.241 0.248 430.060 o
1 15 6 2.095 2.662 0.271 301.744 o
1 15 7 0.025 0.247 0.165 1159.020 o
1 15 8 21.469 22.480 0.586 40.122 o
1 16 0 0.636 1.105 0.185 715.225 o
1 16 1 271.678 270.177 2.039 1.062 o
1 16 2 125.618 125.495 1.386 3.783 o
1 16 3 353.234 356.619 2.780 0.634 o
1 16 4 179.835 181.875 1.952 1.982 o
1 16 5 67.024 66.616 1.161 8.798 o
1 16 6 5.975 6.411 0.337 151.223 o
1 16 7 97.392 98.479 1.304 5.366 o
1 16 8 53.876 51.125 0.845 13.799 o
1 17 0 524.160 509.531 4.539 0.295 o
1 17 1 0.554 0.494 0.158 1001.740 o
1 17 2 2.076 2.451 0.259 323.964 o
1 17 3 65.667 66.160 1.191 8.777 o
1 17 4 94.800 97.061 1.283 5.566 o
1 17 5 130.598 130.022 1.530 3.439 o
1 17 6 163.726 167.368 1.844 2.302 o
1 17 7 51.179 52.518 1.050 12.169 o
1 18 0 72.296 72.745 1.198 7.929 o
1 18 1 120.586 119.182 1.401 3.994 o
1 18 2 25.629 24.118 0.789 27.525 o
1 18 3 53.088 51.961 1.039 12.040 o
1 18 4 60.096 59.709 1.085 10.305 o
1 18 5 66.399 66.079 1.201 8.664 o
1 18 6 2.681 3.306 0.328 215.359 o
1 18 7 15.887 17.000 0.513 55.672 o
1 19 0 3.291 3.379 0.334 199.855 o
1 19 1 0.079 0.632 0.225 609.573 o
1 19 2 97.393 96.052 1.684 4.576 o
1 19 3 0.859 1.135 0.221 520.029 o
1 19 4 19.315 18.541 0.576 44.922 o
1 19 5 164.887 166.739 2.104 2.140 o
1 19 6 86.880 86.358 1.442 5.766 o
1 20 0 59.729 59.543 1.178 9.722 o
1 20 1 288.072 283.254 2.987 0.853 o
1 20 2 52.877 52.611 1.020 12.197 o
1 20 3 12.466 11.843 0.473 72.226 o
1 20 4 25.760 25.643 0.701 30.356 o
1 20 5 286.770 285.746 3.503 0.786 o
1 20 6 108.701 106.195 1.618 4.200 o
1 21 0 457.543 451.254 3.488 0.396 o
1 21 1 70.355 72.023 1.222 7.994 o
1 21 2 124.743 122.696 1.765 3.381 o
1 21 3 211.768 207.253 2.095 1.551 o
1 21 4 46.441 44.813 0.755 17.158 o
1 21 5 9.747 9.321 0.351 110.563 o
1 22 0 74.951 73.032 1.161 7.876 o
1 22 1 19.103 18.839 0.592 43.899 o
1 22 2 0.467 0.850 0.240 499.835 o
1 22 3 17.513 17.509 0.596 46.099 o
1 22 4 8.553 9.529 0.503 80.133 o
1 23 0 33.959 33.280 0.624 26.250 o
1 23 1 12.595 12.720 0.444 75.197 o
1 23 2 58.743 57.661 0.899 11.981 o
1 23 3 20.028 19.124 0.540 46.330 o
1 24 0 55.884 53.526 1.193 10.322 o
1 24 1 0.021 0.286 0.157 1272.530 o
2 0 0 105.187 104.028 1.166 5.186 o
2 0 2 1047.150 1033.380 8.509 0.078 o
2 0 4 1135.240 1116.430 12.714 0.058 o
2 0 6 153.590 157.458 1.985 2.406 o
2 0 8 173.508 175.517 2.800 1.663 o
2 0 10 250.025 239.961 5.566 0.619 o
2 1 0 130.632 131.028 0.799 4.154 o
2 1 1 308.792 297.337 2.591 0.822 o
2 1 2 1080.150 1053.990 7.172 0.078 o
2 1 3 260.390 262.072 2.420 1.067 o
2 1 4 0.550 0.778 0.127 1278.790 o
2 1 5 48.813 51.115 1.087 12.245 o
2 1 6 597.144 592.331 3.444 0.252 o
2 1 7 8.322 9.509 0.460 89.852 o
2 1 8 11.787 12.182 0.494 70.409 o
2 1 9 3.205 3.812 0.242 290.105 o
2 1 10 31.087 30.372 0.576 30.040 o
2 2 0 891.156 887.916 4.197 0.119 o
2 2 1 183.383 181.980 1.253 2.239 o
2 2 2 1401.130 1396.020 6.341 0.049 o
2 2 3 69.780 66.987 0.933 9.733 o
2 2 4 0.079 0.460 0.129 1679.300 o
2 2 5 244.952 242.232 2.404 1.181 o
2 2 6 464.324 453.461 3.475 0.389 o
2 2 7 52.580 53.131 1.046 11.970 o
2 2 8 108.846 107.096 1.490 4.403 o
2 2 9 12.053 12.288 0.396 85.101 o
2 2 10 72.367 69.505 1.228 7.908 o
2 3 0 11.780 11.978 0.211 122.341 o
2 3 1 308.851 302.633 2.540 0.819 o
2 3 2 612.124 611.324 3.597 0.239 o
2 3 3 69.342 69.105 0.864 10.024 o
2 3 4 20.522 19.764 0.732 34.017 o
2 3 5 0.370 0.804 0.184 793.869 o
2 3 6 0.279 0.637 0.143 1246.020 o
2 3 7 626.994 635.514 4.208 0.220 o
2 3 8 109.316 110.023 1.403 4.487 o
2 3 9 189.134 189.407 1.764 1.931 o
2 3 10 0.961 1.321 0.178 680.489 o
2 4 0 401.095 404.401 2.160 0.541 o
2 4 1 20.311 19.224 0.354 59.520 o
2 4 2 101.666 102.572 1.028 5.652 o
2 4 3 10.158 9.393 0.362 105.653 o
2 4 4 814.226 802.916 5.209 0.136 o
2 4 5 150.866 148.537 1.848 2.605 o
2 4 6 145.019 145.048 1.218 3.229 o
2 4 7 208.419 210.109 1.925 1.616 o
2 4 8 295.583 292.848 2.388 0.890 o
2 4 9 20.550 21.423 0.561 43.060 o
2 4 10 50.555 49.984 1.071 12.243 o
2 5 0 18.008 18.532 0.299 70.094 o
2 5 1 17.392 17.343 0.346 68.815 o
2 5 2 16.560 17.654 0.387 66.300 o
2 5 3 79.584 81.104 0.997 7.848 o
2 5 4 0.646 0.879 0.158 915.378 o
2 5 5 81.328 81.976 1.469 6.053 o
2 5 6 603.751 600.478 4.350 0.235 o
2 5 7 455.871 461.601 3.302 0.399 o
2 5 8 55.069 55.836 0.945 12.292 o
2 5 9 72.110 69.666 1.017 8.927 o
2 5 10 4.911 4.974 0.230 242.817 o
2 6 0 960.416 949.503 5.433 0.101 o
2 6 1 21.614 20.975 0.418 51.210 o
2 6 2 2340.660 2320.650 12.602 0.018 o
2 6 3 6.015 6.809 0.335 149.996 o
2 6 4 74.539 73.547 1.095 8.180 o
2 6 5 38.150 36.680 1.037 15.833 o
2 6 6 32.470 33.807 0.619 27.006 o
2 6 7 2.508 2.754 0.242 329.941 o
2 6 8 0.925 0.933 0.195 631.888 o
2 6 9 44.050 46.531 0.805 16.873 o
2 6 10 8.418 8.708 0.314 131.494 o
2 7 0 0.369 1.012 0.164 928.026 o
2 7 1 1162.550 1148.930 7.387 0.068 o
2 7 2 401.056 403.488 5.266 0.394 o
2 7 3 434.272 428.763 3.237 0.440 o
2 7 4 32.263 32.509 0.934 19.573 o
2 7 5 11.070 11.619 0.364 96.149 o
2 7 6 369.610 375.217 2.555 0.601 o
2 7 7 3.364 4.114 0.278 242.770 o
2 7 8 409.818 417.897 3.331 0.471 o
2 7 9 87.840 87.909 1.567 5.345 o
2 7 10 49.712 47.801 1.043 12.798 o
2 8 0 1067.170 1045.490 7.649 0.078 o
2 8 1 12.681 13.630 0.393 81.429 o
2 8 2 2192.460 2150.270 23.118 0.016 o
2 8 3 140.444 138.766 1.698 2.981 o
2 8 4 174.342 174.940 2.264 1.919 o
2 8 5 33.091 33.558 0.567 28.158 o
2 8 6 1740.650 1762.330 9.782 0.031 o
2 8 7 205.962 210.064 1.911 1.639 o
2 8 8 4.588 4.982 0.321 181.762 o
2 8 9 15.004 15.440 0.506 59.136 o
2 8 10 208.080 206.315 3.124 1.260 o
2 9 0 810.708 801.091 4.767 0.139 o
2 9 1 19.947 20.459 0.509 47.734 o
2 9 2 2717.450 2639.270 14.462 0.013 o
2 9 3 370.094 361.014 2.774 0.600 o
2 9 4 21.698 21.688 0.734 32.590 o
2 9 5 60.254 59.667 0.934 11.360 o
2 9 6 73.929 77.998 1.092 8.057 o
2 9 7 199.698 205.739 1.806 1.742 o
2 9 8 42.367 43.968 0.841 17.099 o
2 9 9 7.573 7.116 0.337 135.368 o
2 10 0 9.744 10.151 0.709 48.523 o
2 10 1 762.483 761.776 6.646 0.140 o
2 10 2 785.619 782.639 6.788 0.133 o
2 10 3 7.522 7.745 0.416 107.796 o
2 10 4 8.786 8.619 0.323 126.442 o
2 10 5 258.100 257.943 2.184 1.125 o
2 10 6 349.169 350.120 2.799 0.647 o
2 10 7 1.357 1.413 0.212 499.508 o
2 10 8 15.592 15.916 0.501 58.243 o
2 10 9 1.965 1.874 0.216 427.836 o
2 11 0 27.095 27.646 0.712 28.630 o
2 11 1 727.562 725.660 5.642 0.160 o
2 11 2 89.942 87.725 1.493 5.460 o
2 11 3 269.311 264.525 2.460 1.021 o
2 11 4 73.219 75.730 0.945 8.862 o
2 11 5 8.345 9.011 0.365 115.258 o
2 11 6 889.791 901.527 6.439 0.109 o
2 11 7 143.629 146.854 1.576 2.953 o
2 11 8 12.488 11.945 0.398 84.027 o
2 11 9 3.081 3.203 0.231 318.146 o
2 12 0 394.734 396.781 3.706 0.484 o
2 12 1 410.011 408.452 5.398 0.379 o
2 12 2 1138.250 1138.020 8.462 0.067 o
2 12 3 377.740 378.684 3.023 0.558 o
2 12 4 286.030 289.679 2.436 0.920 o
2 12 5 36.096 36.739 0.747 21.727 o
2 12 6 121.593 126.694 1.477 3.764 o
2 12 7 29.317 31.356 0.662 28.105 o
2 12 8 9.463 9.683 0.337 114.836 o
2 12 9 36.444 34.750 0.851 19.794 o
2 13 0 34.689 35.212 0.787 21.617 o
2 13 1 210.810 213.467 1.781 1.626 o
2 13 2 61.493 60.451 0.859 11.659 o
2 13 3 271.964 276.152 2.293 1.013 o
2 13 4 752.844 762.468 4.841 0.156 o
2 13 5 34.010 33.863 0.725 23.580 o
2 13 6 2.515 3.012 0.256 305.230 o
2 13 7 0.209 0.567 0.162 1062.860 o
2 13 8 93.457 89.687 1.086 6.321 o
2 14 0 38.876 38.189 0.636 22.640 o
2 14 1 90.038 89.470 1.103 6.484 o
2 14 2 166.388 165.457 1.546 2.450 o
2 14 3 586.436 587.111 3.730 0.255 o
2 14 4 27.868 28.216 0.669 29.562 o
2 14 5 49.896 50.680 0.903 13.992 o
2 14 6 239.149 244.955 2.274 1.229 o
2 14 7 11.531 12.857 0.381 88.675 o
2 14 8 1.561 1.801 0.154 665.850 o
2 15 0 249.140 255.542 2.838 1.051 o
2 15 1 136.756 135.467 1.372 3.395 o
2 15 2 1119.570 1109.830 6.226 0.075 o
2 15 3 233.519 236.378 2.133 1.312 o
2 15 4 85.698 86.680 1.136 6.741 o
2 15 5 9.617 9.913 0.408 96.037 o
2 15 6 50.467 51.057 0.903 13.848 o
2 15 7 61.295 60.249 0.884 11.527 o
2 15 8 94.903 93.018 1.593 4.912 o
2 16 0 200.104 204.384 1.819 1.740 o
2 16 1 206.041 204.640 1.757 1.708 o
2 16 2 28.563 27.713 0.674 29.125 o
2 16 3 191.453 193.934 1.897 1.836 o
2 16 4 314.351 311.427 2.478 0.798 o
2 16 5 51.858 51.648 0.866 13.927 o
2 16 6 84.043 86.568 1.203 6.639 o
2 16 7 62.342 59.909 1.018 10.488 o
2 17 0 135.009 136.277 1.818 2.989 o
2 17 1 202.990 201.256 2.043 1.655 o
2 17 2 396.833 396.939 4.575 0.436 o
2 17 3 0.285 0.444 0.214 651.684 o
2 17 4 58.779 59.052 1.046 10.777 o
2 17 5 6.323 6.075 0.326 154.651 o
2 17 6 188.642 187.251 1.985 1.857 o
2 17 7 51.729 49.249 1.513 8.569 o
2 18 0 126.397 127.059 1.740 3.329 o
2 18 1 40.487 39.998 0.991 15.740 o
2 18 2 10.685 11.152 0.515 70.897 o
2 18 3 10.757 11.017 0.443 82.947 o
2 18 4 0.328 0.866 0.213 625.341 o
2 18 5 5.574 6.309 0.390 131.650 o
2 18 6 14.010 14.109 0.453 68.682 o
2 19 0 13.136 13.724 0.598 53.780 o
2 19 1 299.425 297.424 3.120 0.788 o
2 19 2 121.233 120.401 1.776 3.468 o
2 19 3 15.793 15.774 0.522 55.906 o
2 19 4 113.209 111.996 1.294 4.498 o
2 19 5 90.718 89.012 1.233 6.098 o
2 19 6 1.099 1.276 0.209 535.715 o
2 20 0 6.630 6.753 0.413 115.748 o
2 20 1 7.162 7.864 0.444 101.312 o
2 20 2 106.755 106.071 1.724 4.075 o
2 20 3 88.128 86.186 1.447 5.701 o
2 20 4 17.755 17.756 0.542 49.877 o
2 20 5 0.057 0.166 0.175 1034.490 o
2 21 0 51.243 49.152 1.196 11.054 o
2 21 1 35.224 35.329 0.852 20.040 o
2 21 2 57.403 57.270 1.049 11.031 o
2 21 3 0.867 0.932 0.194 645.547 o
2 21 4 4.014 4.609 0.413 138.002 o
2 22 0 15.331 15.151 0.597 49.979 o
2 22 1 110.424 107.073 1.374 4.549 o
2 22 2 9.814 10.051 0.425 91.274 o
2 22 3 103.847 100.842 2.244 3.352 o
2 23 0 1.240 1.133 0.218 500.800 o
2 23 1 96.151 93.281 1.549 4.963 o
3 0 0 1288.740 1288.310 10.864 0.051 o
3 0 2 275.915 269.762 3.072 0.897 o
3 0 4 168.182 164.064 3.915 1.252 o
3 0 6 8.359 8.202 0.533 76.743 o
3 0 8 1510.770 1503.610 11.384 0.039 o
3 1 0 39.443 41.578 0.852 17.966 o
3 1 1 80.933 83.850 1.108 7.246 o
3 1 2 97.468 94.131 1.387 5.268 o
3 1 3 242.477 236.262 2.500 1.187 o
3 1 4 30.343 30.497 0.832 22.940 o
3 1 5 11.140 10.780 0.356 99.128 o
3 1 6 7.313 8.281 0.385 117.076 o
3 1 7 110.003 112.412 1.346 4.518 o
3 1 8 6.909 7.878 0.350 132.570 o
3 1 9 293.254 292.226 2.729 0.858 o
3 2 0 379.918 377.803 2.983 0.557 o
3 2 1 1046.600 1044.640 7.100 0.081 o
3 2 2 473.077 465.815 3.327 0.380 o
3 2 3 758.597 762.408 6.033 0.146 o
3 2 4 170.507 168.738 1.971 2.141 o
3 2 5 289.209 288.299 2.090 0.953 o
3 2 6 494.260 503.162 4.427 0.318 o
3 2 7 849.117 880.268 5.888 0.119 o
3 2 8 21.471 22.084 0.596 39.719 o
3 2 9 262.812 256.495 3.153 0.945 o
3 3 0 97.412 96.639 1.188 5.674 o
3 3 1 419.300 419.983 3.061 0.470 o
3 3 2 69.527 71.431 1.043 8.963 o
3 3 3 315.750 322.537 3.809 0.652 o
3 3 4 2.374 2.757 0.274 287.645 o
3 3 5 43.821 43.770 0.734 18.313 o
3 3 6 27.994 29.024 0.620 30.970 o
3 3 7 26.876 29.990 0.668 29.646 o
3 3 8 3.404 4.394 0.320 202.379 o
3 3 9 17.844 17.826 0.503 52.967 o
3 4 0 41.684 41.410 0.783 18.510 o
3 4 1 120.231 122.011 1.408 3.954 o
3 4 2 199.316 197.499 2.182 1.649 o
3 4 3 466.353 461.313 3.647 0.378 o
3 4 4 289.495 292.802 2.454 0.901 o
3 4 5 101.984 103.559 1.141 5.391 o
3 4 6 136.254 136.181 1.576 3.202 o
3 4 7 1092.170 1108.910 10.426 0.066 o
3 4 8 41.432 39.822 0.767 19.075 o
3 4 9 1.188 1.168 0.181 645.887 o
3 5 0 91.342 90.207 1.230 6.043 o
3 5 1 397.677 399.568 3.673 0.481 o
3 5 2 81.747 81.063 1.150 7.140 o
3 5 3 27.503 28.535 0.743 27.163 o
3 5 4 11.811 12.312 0.366 91.414 o
3 5 5 39.626 38.915 0.698 21.038 o
3 5 6 5.223 5.980 0.313 173.345 o
3 5 7 583.477 595.755 4.874 0.236 o
3 5 8 46.456 46.874 0.823 16.013 o
3 5 9 10.458 10.341 0.410 91.674 o
3 6 0 5.026 5.282 0.348 159.966 o
3 6 1 312.647 306.918 3.291 0.726 o
3 6 2 45.571 46.897 0.953 14.579 o
3 6 3 4.287 5.045 0.328 180.782 o
3 6 4 2.008 2.590 0.177 497.215 o
3 6 5 155.271 158.294 1.488 2.713 o
3 6 6 156.542 159.225 1.763 2.504 o
3 6 7 32.653 33.898 0.783 22.694 o
3 6 8 240.579 244.749 2.260 1.226 o
3 6 9 28.488 27.441 0.619 31.190 o
3 7 0 101.742 98.449 1.749 4.278 o
3 7 1 31.503 29.551 0.740 25.171 o
3 7 2 5.247 4.982 0.309 181.426 o
3 7 3 496.876 493.229 2.976 0.357 o
3 7 4 0.146 0.352 0.142 1417.420 o
3 7 5 95.055 96.613 1.179 5.812 o
3 7 6 171.632 176.576 1.966 2.089 o
3 7 7 10.200 10.558 0.450 84.135 o
3 7 8 29.154 28.755 0.667 28.744 o
3 7 9 30.079 28.554 0.782 24.785 o
3 8 0 0.066 0.502 0.183 905.280 o
3 8 1 8.480 8.754 0.389 108.329 o
3 8 2 4.358 4.664 0.349 168.880 o
3 8 3 716.482 714.807 4.493 0.174 o
3 8 4 15.444 17.258 0.518 55.736 o
3 8 5 4.478 4.824 0.263 226.360 o
3 8 6 26.221 27.755 0.619 32.620 o
3 8 7 254.591 261.599 2.226 1.126 o
3 8 8 136.758 133.338 1.484 3.311 o
3 8 9 65.772 64.184 1.731 6.239 o
3 9 0 438.354 421.651 3.995 0.410 o
3 9 1 236.008 235.201 2.771 1.160 o
3 9 2 0.226 0.317 0.124 1712.520 o
3 9 3 157.667 162.523 1.420 2.680 o
3 9 4 323.328 325.909 2.261 0.774 o
3 9 5 3.202 3.163 0.227 319.178 o
3 9 6 30.927 31.248 0.681 26.730 o
3 9 7 23.297 23.221 0.540 40.501 o
3 9 8 16.675 16.758 0.500 55.891 o
3 9 9 16.301 15.305 0.718 39.519 o
3 10 0 26.103 24.665 0.782 27.443 o
3 10 1 276.146 270.081 2.526 0.976 o
3 10 2 225.765 226.281 1.833 1.459 o
3 10 3 95.399 95.400 1.067 6.093 o
3 10 4 0.618 0.642 0.154 997.806 o
3 10 5 18.195 18.659 0.539 48.949 o
3 10 6 3.563 3.950 0.278 239.615 o
3 10 7 34.787 34.677 0.670 24.396 o
3 10 8 2.655 2.443 0.255 310.415 o
3 11 0 156.563 158.615 1.971 2.369 o
3 11 1 4.598 4.726 0.300 197.687 o
3 11 2 65.911 65.599 0.891 10.508 o
3 11 3 53.345 51.353 0.812 14.208 o
3 11 4 102.660 102.390 1.255 5.157 o
3 11 5 45.931 45.770 0.879 15.548 o
3 11 6 1.251 1.652 0.228 450.124 o
3 11 7 183.572 179.798 1.973 1.946 o
3 11 8 141.561 139.586 1.940 2.740 o
3 12 0 26.888 26.731 0.785 26.480 o
3 12 1 20.882 21.114 0.663 36.926 o
3 12 2 12.011 12.280 0.428 79.961 o
3 12 3 1934.240 1959.680 12.954 0.024 o
3 12 4 30.876 32.109 0.708 25.773 o
3 12 5 41.819 41.256 0.873 17.077 o
3 12 6 5.824 6.181 0.339 152.764 o
3 12 7 45.962 47.327 0.956 14.431 o
3 12 8 19.364 18.445 0.579 44.714 o
3 13 0 9.877 10.461 0.511 74.208 o
3 13 1 24.249 24.242 0.758 29.361 o
3 13 2 753.525 761.808 4.760 0.156 o
3 13 3 243.677 247.269 2.200 1.216 o
3 13 4 413.107 419.293 3.393 0.463 o
3 13 5 0.133 0.467 0.178 940.048 o
3 13 6 112.130 112.724 1.363 4.414 o
3 13 7 41.497 41.558 0.839 17.647 o
3 14 0 50.278 50.795 1.072 12.210 o
3 14 1 416.489 418.354 3.404 0.460 o
3 14 2 165.288 169.740 1.955 2.205 o
3 14 3 688.712 690.125 7.570 0.154 o
3 14 4 1.980 2.268 0.267 317.891 o
3 14 5 30.894 30.966 0.775 24.161 o
3 14 6 2.091 2.485 0.255 329.479 o
3 14 7 0.244 0.274 0.157 1170.130 o
3 15 0 311.962 324.550 4.543 0.586 o
3 15 1 231.805 234.014 2.295 1.292 o
3 15 2 4.429 4.259 0.332 180.923 o
3 15 3 136.891 140.067 1.833 2.908 o
3 15 4 146.519 147.615 1.988 2.566 o
3 15 5 7.777 7.128 0.375 120.764 o
3 15 6 15.032 15.076 0.548 55.124 o
3 15 7 6.361 6.708 0.323 152.844 o
3 16 0 35.095 35.590 0.780 21.559 o
3 16 1 0.003 0.210 0.227 633.038 o
3 16 2 0.037 0.403 0.178 975.614 o
3 16 3 6.520 6.724 0.425 112.543 o
3 16 4 117.504 118.848 1.544 3.889 o
3 16 5 184.477 184.829 2.375 1.738 o
3 16 6 1.804 1.887 0.231 401.420 o
3 17 0 14.304 15.126 0.525 58.569 o
3 17 1 0.005 0.061 0.214 725.495 o
3 17 2 138.332 138.415 1.666 3.053 o
3 17 3 140.171 139.264 1.945 2.759 o
3 17 4 461.862 461.104 6.705 0.281 o
3 17 5 29.666 30.744 0.828 23.245 o
3 17 6 5.968 7.026 0.443 108.695 o
3 18 0 1.990 2.344 0.245 354.489 o
3 18 1 27.031 26.381 0.752 27.619 o
3 18 2 93.536 94.225 2.135 3.803 o
3 18 3 352.096 348.295 4.279 0.535 o
3 18 4 10.387 10.726 0.443 84.601 o
3 18 5 1.258 1.397 0.218 487.680 o
3 19 0 1.686 1.992 0.268 331.438 o
3 19 1 29.815 30.499 0.754 25.306 o
3 19 2 220.241 216.350 3.248 1.151 o
3 19 3 37.012 37.127 0.909 18.202 o
3 19 4 236.016 227.156 5.184 0.702 o
3 20 0 3.561 3.255 0.280 245.395 o
3 20 1 6.928 6.617 0.363 132.232 o
3 20 2 0.876 1.026 0.186 677.303 o
3 20 3 203.507 194.097 4.747 0.872 o
3 21 0 38.308 36.683 0.835 19.267 o
3 21 1 55.671 52.638 1.312 9.511 o
3 21 2 1.199 1.474 0.259 380.585 o
4 0 0 897.536 885.851 13.185 0.076 o
4 0 2 800.574 798.620 8.063 0.120 o
4 0 4 262.343 270.230 4.294 0.749 o
4 0 6 293.891 301.555 3.487 0.753 o
4 0 8 34.789 35.666 0.908 18.988 o
4 1 0 1.207 1.629 0.200 542.563 o
4 1 1 141.335 140.370 1.449 3.170 o
4 1 2 23.636 24.590 0.738 30.409 o
4 1 3 157.119 158.527 1.983 2.355 o
4 1 4 9.234 9.322 0.474 84.257 o
4 1 5 304.427 314.179 2.948 0.773 o
4 1 6 28.779 28.970 0.651 29.439 o
4 1 7 512.832 516.997 3.369 0.326 o
4 1 8 619.937 605.314 3.941 0.232 o
4 2 0 957.633 951.662 7.580 0.093 o
4 2 1 159.797 162.485 1.633 2.516 o
4 2 2 81.512 81.805 1.213 6.908 o
4 2 3 9.573 10.295 0.495 77.922 o
4 2 4 66.639 67.695 1.315 7.983 o
4 2 5 0.159 0.800 0.208 680.284 o
4 2 6 2.034 2.425 0.243 354.552 o
4 2 7 9.433 8.968 0.359 111.035 o
4 2 8 63.877 62.209 0.873 11.106 o
4 3 0 54.078 54.830 0.879 13.123 o
4 3 1 470.829 467.202 4.047 0.359 o
4 3 2 5.794 5.035 0.356 149.883 o
4 3 3 210.020 210.973 2.338 1.476 o
4 3 4 19.634 21.430 0.726 34.361 o
4 3 5 130.920 132.741 1.661 3.262 o
4 3 6 51.170 53.089 0.974 12.848 o
4 3 7 124.794 123.018 1.409 3.812 o
4 3 8 8.495 8.269 0.310 133.845 o
4 4 0 70.242 73.358 1.176 8.169 o
4 4 1 0.012 0.283 0.190 881.387 o
4 4 2 554.878 547.041 5.354 0.251 o
4 4 3 58.763 58.796 1.033 10.886 o
4 4 4 700.164 716.149 6.897 0.156 o
4 4 5 28.689 29.962 0.752 25.979 o
4 4 6 38.860 39.324 0.877 17.998 o
4 4 7 12.001 11.882 0.415 82.712 o
4 4 8 50.831 50.622 0.966 13.188 o
4 5 0 105.006 107.404 1.533 4.446 o
4 5 1 16.143 15.247 0.572 51.171 o
4 5 2 17.168 17.121 0.629 44.224 o
4 5 3 133.727 136.389 1.830 2.999 o
4 5 4 380.815 385.740 3.980 0.493 o
4 5 5 0.127 0.319 0.211 702.735 o
4 5 6 41.590 41.344 0.893 16.827 o
4 5 7 101.425 102.340 1.424 4.868 o
4 5 8 83.354 80.701 1.158 7.016 o
4 6 0 549.931 549.582 4.464 0.271 o
4 6 1 85.779 86.377 1.475 5.723 o
4 6 2 20.864 20.301 0.652 37.846 o
4 6 3 42.733 44.014 1.017 14.569 o
4 6 4 27.858 28.529 0.858 23.483 o
4 6 5 1.107 1.077 0.241 442.104 o
4 6 6 6.594 6.931 0.381 126.512 o
4 6 7 1.680 2.042 0.235 395.252 o
4 6 8 21.547 20.473 0.517 45.198 o
4 7 0 6.301 6.809 0.436 109.786 o
4 7 1 3.129 3.350 0.304 229.355 o
4 7 2 76.981 79.134 1.299 6.969 o
4 7 3 22.379 22.881 0.732 31.872 o
4 7 4 30.364 32.252 0.913 20.628 o
4 7 5 0.501 0.491 0.219 596.088 o
4 7 6 2.531 3.379 0.291 255.249 o
4 7 7 49.796 49.096 1.227 10.945 o
4 7 8 345.541 329.654 2.908 0.667 o
4 8 0 1215.920 1194.220 7.968 0.062 o
4 8 1 6.004 5.972 0.375 135.955 o
4 8 2 90.978 93.298 1.434 5.449 o
4 8 3 0.859 0.961 0.231 492.510 o
4 8 4 779.183 785.454 6.946 0.133 o
4 8 5 23.712 23.941 0.707 31.848 o
4 8 6 9.326 9.768 0.450 88.299 o
4 8 7 84.699 83.379 1.143 6.890 o
4 9 0 4.834 5.650 0.491 101.340 o
4 9 1 3.093 3.271 0.284 250.695 o
4 9 2 70.677 71.314 1.163 8.278 o
4 9 3 80.640 83.664 1.287 6.652 o
4 9 4 451.186 454.282 4.538 0.364 o
4 9 5 1.361 1.391 0.254 386.107 o
4 9 6 4.477 4.432 0.309 195.120 o
4 9 7 69.982 68.168 1.057 9.005 o
4 10 0 3.345 4.010 0.427 137.789 o
4 10 1 10.800 11.517 0.512 70.676 o
4 10 2 0.753 1.156 0.203 604.578 o
4 10 3 1.726 2.274 0.281 303.037 o
4 10 4 141.925 147.486 2.346 2.346 o
4 10 5 101.153 99.801 1.614 4.539 o
4 10 6 56.950 58.670 1.088 10.704 o
4 10 7 2.514 2.270 0.222 374.962 o
4 11 0 1.826 2.004 0.339 229.304 o
4 11 1 34.592 36.035 1.005 17.182 o
4 11 2 276.201 283.020 2.948 0.894 o
4 11 3 18.054 18.021 0.608 44.345 o
4 11 4 358.432 355.499 4.654 0.496 o
4 11 5 3.441 3.617 0.323 205.365 o
4 11 6 11.056 11.497 0.458 78.732 o
4 11 7 0.001 0.079 0.161 1261.750 o
4 12 0 441.068 456.501 4.513 0.372 o
4 12 1 26.183 27.549 0.868 23.995 o
4 12 2 109.427 113.006 1.898 3.643 o
4 12 3 45.340 47.161 1.133 12.544 o
4 12 4 8.313 8.086 0.450 94.750 o
4 12 5 9.957 9.741 0.504 76.134 o
4 12 6 25.033 24.612 0.614 34.809 o
4 13 0 47.445 47.564 1.206 11.503 o
4 13 1 30.351 31.523 0.902 20.997 o
4 13 2 46.902 49.007 1.097 12.568 o
4 13 3 13.586 13.770 0.596 53.335 o
4 13 4 26.287 25.810 0.837 25.257 o
4 13 5 2.928 2.678 0.326 217.560 o
4 13 6 8.951 9.425 0.396 102.702 o
4 14 0 104.307 108.296 1.620 4.296 o
4 14 1 4.759 5.657 0.375 146.748 o
4 14 2 4.088 4.389 0.344 176.284 o
4 14 3 33.038 33.982 0.883 20.254 o
4 14 4 9.252 8.878 0.477 84.254 o
4 14 5 5.972 6.096 0.369 138.191 o
4 14 6 27.556 27.175 1.367 13.182 o
4 15 0 2.417 2.424 0.247 331.664 o
4 15 1 11.054 12.026 0.479 74.675 o
4 15 2 5.391 5.084 0.343 159.589 o
4 15 3 2.965 3.341 0.302 234.714 o
4 15 4 415.619 415.986 3.693 0.449 o
4 15 5 103.168 99.016 1.367 4.980 o
4 16 0 41.955 42.499 0.814 17.796 o
4 16 1 0.320 0.464 0.178 889.799 o
4 16 2 62.141 62.080 1.143 9.579 o
4 16 3 136.166 132.136 1.842 2.982 o
4 16 4 201.691 196.933 2.789 1.423 o
4 17 0 1.005 1.098 0.172 723.922 o
4 17 1 15.496 15.645 0.537 55.052 o
4 17 2 22.854 21.210 0.593 39.032 o
4 17 3 25.367 24.569 0.661 32.532 o
4 17 4 190.833 184.059 4.446 0.985 o
4 18 0 4.919 5.295 0.318 177.711 o
4 18 1 21.697 20.973 0.679 35.506 o
4 18 2 6.650 5.904 0.432 111.394 o
4 19 0 16.307 15.639 0.747 37.501 o
4 19 1 70.512 70.047 1.763 5.797 o
5 0 0 69.266 73.078 3.765 1.981 o
5 0 2 1.256 2.822 0.853 44.140 o
5 0 4 404.662 407.439 4.740 0.415 o
5 0 6 14.940 15.319 0.545 55.393 o
5 1 0 618.467 655.871 16.082 0.085 o
5 1 1 354.986 357.277 7.052 0.351 o
5 1 2 8.010 9.344 1.049 26.570 o
5 1 3 73.867 74.429 1.602 6.135 o
5 1 4 9.098 9.540 0.508 77.818 o
5 1 5 8.424 8.514 0.346 121.878 o
5 1 6 4.569 4.424 0.233 254.391 o
5 2 0 16.555 17.814 1.282 16.688 o
5 2 1 157.844 155.938 4.026 1.263 o
5 2 2 26.653 24.785 1.092 18.424 o
5 2 3 89.701 90.193 1.746 4.780 o
5 2 4 18.946 19.139 0.645 40.405 o
5 2 5 825.202 827.865 5.370 0.131 o
5 2 6 32.988 31.602 0.576 28.535 o
5 3 0 0.664 0.463 0.451 156.616 o
5 3 1 751.614 765.370 9.298 0.120 o
5 3 2 35.590 34.892 1.082 15.796 o
5 3 3 11.509 11.262 0.560 62.656 o
5 3 4 17.435 16.686 0.647 42.862 o
5 3 5 97.957 94.823 1.453 5.084 o
5 3 6 1.609 1.648 0.170 606.305 o
5 4 0 104.373 110.270 3.561 1.865 o
5 4 1 71.701 77.132 2.224 4.285 o
5 4 2 182.022 185.354 2.432 1.731 o
5 4 3 1.575 1.185 0.288 313.584 o
5 4 4 11.438 11.653 0.604 56.995 o
5 4 5 14.561 15.476 0.634 47.504 o
5 4 6 19.285 19.967 0.510 48.870 o
5 5 0 305.082 310.168 5.767 0.494 o
5 5 1 563.030 580.595 7.314 0.204 o
5 5 2 1.893 1.683 0.331 240.491 o
5 5 3 15.730 15.315 0.636 46.086 o
5 5 4 12.284 11.390 0.527 65.459 o
5 5 5 301.569 302.103 3.378 0.747 o
5 5 6 0.104 0.382 0.140 1466.070 o
5 6 0 0.017 0.218 0.262 475.388 o
5 6 1 8.258 8.128 0.617 63.012 o
5 6 2 23.889 24.231 0.907 24.215 o
5 6 3 283.104 284.922 2.808 0.889 o
5 6 4 0.009 0.321 0.165 1154.910 o
5 6 5 347.688 355.598 3.604 0.586 o
5 6 6 12.090 11.687 0.449 77.153 o
5 7 0 109.025 109.937 1.948 3.610 o
5 7 1 141.086 144.231 3.087 1.846 o
5 7 2 26.445 26.340 0.836 25.103 o
5 7 3 37.630 38.948 0.892 18.105 o
5 7 4 3.407 3.784 0.286 236.797 o
5 7 5 59.745 61.288 1.157 9.772 o
5 7 6 80.853 76.465 1.129 7.436 o
5 8 0 40.655 42.476 1.314 11.498 o
5 8 1 5.164 5.290 0.603 73.660 o
5 8 2 110.029 113.744 2.164 3.241 o
5 8 3 59.984 61.563 1.018 10.675 o
5 8 4 8.109 7.907 0.348 125.287 o
5 8 5 79.885 76.714 1.247 7.054 o
5 9 0 37.380 37.177 1.213 13.407 o
5 9 1 244.760 249.917 4.659 0.748 o
5 9 2 113.709 118.796 2.027 3.310 o
5 9 3 40.694 39.768 0.897 17.163 o
5 9 4 7.685 7.561 0.342 131.264 o
5 9 5 5.181 4.507 0.284 201.720 o
5 10 0 19.695 20.940 0.888 27.173 o
5 10 1 38.024 38.120 1.191 13.539 o
5 10 2 0.833 1.314 0.367 222.192 o
5 10 3 149.083 146.099 2.634 2.070 o
5 10 4 11.610 11.342 0.466 76.197 o
5 10 5 5.080 5.094 0.368 149.926 o
5 11 0 12.126 13.379 0.687 46.582 o
5 11 1 108.489 112.689 2.053 3.436 o
5 11 2 57.862 58.964 1.630 7.209 o
5 11 3 0.042 0.205 0.226 634.016 o
5 11 4 152.509 146.037 1.737 2.682 o
5 12 0 38.139 40.386 1.326 11.755 o
5 12 1 0.209 0.483 0.200 744.296 o
5 12 2 18.207 19.562 0.885 28.225 o
5 12 3 5.461 5.969 0.511 92.886 o
5 12 4 40.567 38.967 1.038 15.146 o
5 13 0 0.606 0.882 0.180 768.030 o
5 13 1 0.004 0.271 0.206 762.203 o
5 13 2 6.387 7.401 0.428 110.304 o
5 13 3 1.342 0.820 0.220 498.872 o
5 14 0 6.669 6.645 0.311 155.721 o
5 14 1 338.638 347.981 5.441 0.466 o
5 14 2 1.544 1.808 0.370 204.494 o
5 15 0 11.469 12.173 0.469 75.032 o
5 15 1 45.800 42.150 1.420 10.004 o
6 0 0 842.503 779.444 14.316 0.078 o
6 0 2 638.651 623.056 8.090 0.166 o
6 1 0 20.207 20.500 1.116 19.730 o
6 1 1 5.807 5.602 0.462 106.573 o
6 1 2 42.234 42.318 1.012 14.881 o
6 1 3 33.257 33.134 1.153 15.213 o
6 2 0 111.419 113.681 2.697 2.573 o
6 2 1 104.005 97.013 1.858 4.032 o
6 2 2 83.795 81.484 1.658 5.380 o
6 2 3 151.312 143.022 3.032 1.811 o
6 3 0 44.377 43.153 2.184 5.503 o
6 3 1 0.076 0.113 0.260 481.798 o
6 3 2 29.415 29.076 0.917 21.306 o
6 3 3 15.351 14.151 0.587 51.549 o
6 4 0 184.686 178.375 4.555 0.980 o
6 4 1 169.623 167.059 5.608 0.776 o
6 4 2 137.733 130.753 2.142 2.682 o
6 4 3 66.175 65.178 1.101 9.280 o
6 5 0 9.348 9.040 0.639 57.639 o
6 5 1 11.167 11.002 0.679 49.545 o
6 5 2 11.904 11.726 0.668 49.469 o
6 6 0 320.591 313.828 11.940 0.186 o
6 6 1 14.272 14.436 0.630 48.767 o
6 6 2 243.276 236.922 9.655 0.290 o
6 7 0 1.759 1.778 0.429 157.139 o
6 7 1 0.294 0.433 0.233 560.240 o
6 7 2 146.383 149.825 3.580 1.521 o
6 8 0 1.591 1.728 0.380 195.180 o
6 8 1 0.819 0.916 0.238 474.131 o

_iucr_refine_instructions_details
;
TITL 8A in P21/c #14
REM reset to P21/c #14
CELL 1.54184 5.206 19.85548 9.15229 90 90.9079 90
ZERR 4 0.00006 0.00018 0.00009 0 0.0009 0
LATT 1
SYMM -X,0.5+Y,0.5-Z
SFAC C H N O
UNIT 36 52 12 8

L.S. 4
PLAN  20
CONF
BOND $H
fmap 2
acta 
MORE -1
WGHT 0.017699 0.01555
FVAR 3.210889
REM <olex2.extras>
REM <HklSrc "%.\\8a.hkl">
REM </olex2.extras>

C1    1     0.86849  0.39593 -0.61842  11.00000  0.01316  0.01144  0.00883 =
 0.00046  0.00213  0.00071 
N1    3     1.07602  0.35466 -0.61949  11.00000  0.01417  0.01603  0.00917 =
 0.00161  0.00558  0.00288 
O1    4     0.23623  0.37037  0.00795  11.00000  0.01569  0.02187  0.01038 =
 0.00156  0.00250  0.00649 
C2    1     0.75072  0.38658 -0.48558  11.00000  0.01249  0.01378  0.00986 =
 0.00055  0.00312  0.00225 
H2    2     0.58255  0.40799 -0.43933  11.00000  0.03333  0.04084  0.01551 =
 0.00338  0.01148  0.01218 
N2    3     1.09300  0.32089 -0.49560  11.00000  0.01340  0.01562  0.01055 =
 0.00270  0.00385  0.00410 
O2    4     0.42057  0.30991  0.18741  11.00000  0.01619  0.01660  0.00915 =
 0.00198  0.00362  0.00351 
H2A   2     0.28605  0.33031  0.24844  11.00000  0.03165  0.03210  0.01054 =
 0.00553  0.00599  0.00552 
C3    1     0.86622  0.31103 -0.26860  11.00000  0.01174  0.01395  0.00846 =
 0.00088  0.00229  0.00154 
H3A   2     0.84867  0.25718 -0.28264  11.00000  0.04145  0.02229  0.02509 =
 0.00187  0.01073  0.00357 
H3B   2     1.03968  0.32208 -0.20533  11.00000  0.02491  0.04533  0.01864 =
 0.00180 -0.00376 -0.00000 
N3    3     0.89687  0.34039 -0.41445  11.00000  0.01098  0.01138  0.00821 =
 0.00009  0.00244  0.00017 
C4    1     0.63448  0.33903 -0.19058  11.00000  0.01412  0.01439  0.00965 =
 0.00199  0.00428  0.00237 
H4A   2     0.65575  0.39311 -0.17542  11.00000  0.05154  0.02638  0.02429 =
 -0.00093  0.01451  0.01131 
H4B   2     0.45992  0.32990 -0.25576  11.00000  0.01894  0.04987  0.02547 =
 0.00427 -0.00018  0.00028 
C5    1     0.61440  0.30484 -0.04225  11.00000  0.01341  0.01404  0.00914 =
 0.00144  0.00344  0.00193 
H5A   2     0.57862  0.25091 -0.05545  11.00000  0.03842  0.02381  0.03322 =
 0.00089  0.01305  0.00443 
H5B   2     0.79274  0.30958  0.01880  11.00000  0.02553  0.04263  0.02084 =
 0.00377 -0.00312  0.00394 
C6    1     0.40305  0.33228  0.05158  11.00000  0.01178  0.01280  0.00830 =
 -0.00010  0.00201  0.00031 
C7    1     0.80701  0.44168 -0.74073  11.00000  0.01905  0.01401  0.01001 =
 0.00126  0.00235  0.00211 
H7    2     0.89445  0.42736 -0.84085  11.00000  0.04046  0.03714  0.02076 =
 0.00697  0.01126  0.00816 
C8    1     0.78183  0.51651 -0.71043  11.00000  0.01928  0.01254  0.01974 =
 0.00237  0.00000 -0.00092 
H8A   2     0.80904  0.53146 -0.59768  11.00000  0.03831  0.02325  0.02984 =
 -0.00999 -0.00401 -0.00301 
H8B   2     0.85294  0.55091 -0.79254  11.00000  0.03422  0.03802  0.03994 =
 0.01398  0.00770 -0.00450 
C9    1     0.54837  0.47546 -0.74840  11.00000  0.01777  0.01464  0.01896 =
 0.00219 -0.00298  0.00036 
H9A   2     0.46027  0.48197 -0.85659  11.00000  0.04954  0.03104  0.03884 =
 0.00834 -0.02443 -0.00177 
H9B   2     0.41589  0.46412 -0.66373  11.00000  0.02457  0.03868  0.04187 =
 0.01081  0.00558 -0.00072 
HKLF 4

END
Q1 1 0.166667 0.3125 0.3 11 0.05 0.09
Q2 1 0.277778 0.296875 0.1 11 0.05 0.09
Q3 1 0.888889 0.328125 -0.566667 11 0.05 0.07
Q4 1 0.611111 0.3125 -0.333333 11 0.05 0.07
Q5 1 1.055556 0.453125 -0.766667 11 0.05 0.07

  REM The information below was added by Olex2.
  REM
  REM R1 = 0.0135 for 1829 Fo > 4sig(Fo) and 0.0139 for all 1859 data
  REM 244 parameters refined using 0 restraints
  REM Highest difference peak 0.0896, deepest hole -0.0834
  REM Mean Shift 0.0000, Max Shift 0.0002.

  REM +++ Tabular Listing of Refinement Information +++
  REM R1_all = 0.0139
  REM R1_gt = 0.0135
  REM wR_ref = 0.0333
  REM GOOF = 1.1896
  REM Shift_max = 0.0002
  REM Shift_mean = 0.0000
  REM Reflections_all = 1859
  REM Reflections_gt = 1829
  REM Parameters = 244
  REM Hole = -0.0834
  REM Peak = 0.0896
  REM Flack = n/a

  
;
_olex2_submission_special_instructions  'No special instructions were received'
