# Supplementary material for: Fragmentation and transferability in Hirshfeld atom refinement
Source: IUCrJ. 2022 Feb 26;9(Pt 2):298–315. doi: 10.1107/S2052252522000690 (PMC8895009; doi:10.1107/S2052252522000690)
Supplement: Supplementary file 2 [file m-09-00298-sup2.zip › cif/frag_vs_no_frag/KOVPIX_frag_coarse_8.cif]

data_KOVPIX_frag_coarse_8
_audit_creation_date               2021-06-11
_audit_creation_method
;
Olex2 1.3
(compiled 2020.07.31 svn.rc2a77460 for OlexSys, GUI svn.r6145)
;
_audit_contact_author_address      ?
_audit_contact_author_email        ?
_audit_contact_author_name         ''
_audit_contact_author_phone        ?
_publ_contact_author_id_orcid      ?
_publ_section_references
;
Bourhis, L.J., Dolomanov, O.V., Gildea, R.J., Howard, J.A.K., Puschmann, H.
 (2015). Acta Cryst. A71, 59-75.

Dolomanov, O.V., Bourhis, L.J., Gildea, R.J, Howard, J.A.K. & Puschmann, H.
 (2009), J. Appl. Cryst. 42, 339-341.
;
_chemical_formula_moiety           'C13 H8 F N3 O5'
_chemical_formula_sum              'C13 H8 F N3 O5'
_chemical_formula_weight           305.224
loop_
  _atom_type_symbol
  _atom_type_scat_dispersion_real
  _atom_type_scat_dispersion_imag
  _atom_type_scat_Cromer_Mann_a1
  _atom_type_scat_Cromer_Mann_a2
  _atom_type_scat_Cromer_Mann_a3
  _atom_type_scat_Cromer_Mann_a4
  _atom_type_scat_Cromer_Mann_b1
  _atom_type_scat_Cromer_Mann_b2
  _atom_type_scat_Cromer_Mann_b3
  _atom_type_scat_Cromer_Mann_b4
  _atom_type_scat_Cromer_Mann_c
  _atom_type_scat_source
  _atom_type_scat_dispersion_source
 H 0.00000 0.00000 0.49300 0.32291 0.14019 0.04081 10.51090 26.12570 3.14236
 57.79970 0.0030380000826
 'International Tables Volume C Table 6.1.1.4 (pp. 500-502)'
 'Henke, Gullikson and Davis, At. Data and Nucl. Data Tables, 1993, 54, 2'
 C 0.00347 0.00161 2.31000 1.02000 1.58860 0.86500 20.84390 10.20750 0.56870
 51.65120 0.215599998832
 'International Tables Volume C Table 6.1.1.4 (pp. 500-502)'
 'Henke, Gullikson and Davis, At. Data and Nucl. Data Tables, 1993, 54, 2'
 F 0.01794 0.01033 3.53920 2.64120 1.51700 1.02430 10.28250 4.29440 0.26150
 26.14760 0.277599990368
 'International Tables Volume C Table 6.1.1.4 (pp. 500-502)'
 'Henke, Gullikson and Davis, At. Data and Nucl. Data Tables, 1993, 54, 2'
 O 0.01158 0.00611 3.04850 2.28680 1.54630 0.86700 13.27710 5.70110 0.32390
 32.90890 0.250800013542
 'International Tables Volume C Table 6.1.1.4 (pp. 500-502)'
 'Henke, Gullikson and Davis, At. Data and Nucl. Data Tables, 1993, 54, 2'
 N 0.00653 0.00323 12.21260 3.13220 2.01250 1.16630 0.00570 9.89330 28.99750
 0.58260 -11.5290002823
 'International Tables Volume C Table 6.1.1.4 (pp. 500-502)'
 'Henke, Gullikson and Davis, At. Data and Nucl. Data Tables, 1993, 54, 2'

_space_group_crystal_system        'monoclinic'
_space_group_IT_number             14
_space_group_name_H-M_alt          'P 1 21/c 1'
_space_group_name_Hall             '-P 2ybc'
loop_
  _space_group_symop_id
  _space_group_symop_operation_xyz
 1 x,y,z
 2 -x,y+1/2,-z+1/2
 3 -x,-y,-z
 4 x,-y-1/2,z-1/2

_symmetry_Int_Tables_number        14
_cell_length_a                     6.2521(15)
_cell_length_b                     7.8349(19)
_cell_length_c                     24.818(6)
_cell_angle_alpha                  90
_cell_angle_beta                   93.763(3)
_cell_angle_gamma                  90
_cell_volume                       1213.1(5)
_cell_formula_units_Z              4
_cell_measurement_temperature    100(2)
_cell_measurement_reflns_used    9929
_cell_measurement_theta_min      2.73
_cell_measurement_theta_max      28.39
_exptl_crystal_description       plate
_exptl_crystal_colour            colourless
_exptl_absorpt_coefficient_mu      0.141
_exptl_crystal_density_diffrn      1.671
_exptl_crystal_F_000               624.439
_exptl_crystal_size_max            0.925
_exptl_crystal_size_mid            0.489
_exptl_crystal_size_min            0.14
_diffrn_measurement_device       'Bruker APEX DUO/ApexII CCD'
_diffrn_reflns_av_R_equivalents    0.0238
_diffrn_reflns_av_unetI/netI       0.0089
_diffrn_reflns_Laue_measured_fraction_full  0.9995
_diffrn_reflns_Laue_measured_fraction_max  0.9961
_diffrn_reflns_limit_h_max         8
_diffrn_reflns_limit_h_min         -8
_diffrn_reflns_limit_k_max         10
_diffrn_reflns_limit_k_min         -10
_diffrn_reflns_limit_l_max         33
_diffrn_reflns_limit_l_min         -33
_diffrn_reflns_number              37198
_diffrn_reflns_point_group_measured_fraction_full  0.9995
_diffrn_reflns_point_group_measured_fraction_max  0.9961
_diffrn_reflns_theta_full          25.2417
_diffrn_reflns_theta_max           28.39
_diffrn_reflns_theta_min           2.73
_diffrn_ambient_temperature        100.15
_diffrn_measured_fraction_theta_full  0.9995
_diffrn_measured_fraction_theta_max  0.9961
_diffrn_radiation_type             'Mo K\a'
_diffrn_radiation_wavelength       0.71073
_reflns_Friedel_coverage           0.0
_reflns_limit_h_max                8
_reflns_limit_h_min                -8
_reflns_limit_k_max                10
_reflns_limit_k_min                0
_reflns_limit_l_max                33
_reflns_limit_l_min                0
_reflns_number_gt                  2900
_reflns_number_total               3050
_reflns_threshold_expression       I>=2u(I)
_computing_molecular_graphics      'Olex2 1.3 (Dolomanov et al., 2009)'
_computing_publication_material    'Olex2 1.3 (Dolomanov et al., 2009)'
_computing_structure_refinement    'olex2.refine 1.3 (Bourhis et al., 2015)'
_refine_diff_density_max           0.0944
_refine_diff_density_min           -0.1704
_refine_diff_density_rms           0.0337
_refine_ls_d_res_high              0.7474
_refine_ls_d_res_low               7.4700
_refine_ls_goodness_of_fit_ref     1.1594
_refine_ls_hydrogen_treatment      refall
_refine_ls_matrix_type             full
_refine_ls_number_constraints      0
_refine_ls_number_parameters       271
_refine_ls_number_reflns           3050
_refine_ls_number_restraints       0
_refine_ls_R_factor_all            0.0144
_refine_ls_R_factor_gt             0.0134
_refine_ls_restrained_S_all        1.1594
_refine_ls_shift/su_max            0.0009
_refine_ls_shift/su_mean           0.0002
_refine_ls_structure_factor_coef   Fsqd
_refine_ls_weighting_details      
 'w=1/[\s^2^(Fo^2^)+(0.0138P)^2^+0.0582P] where P=(Fo^2^+2Fc^2^)/3'
_refine_ls_weighting_scheme        calc
_refine_ls_wR_factor_gt            0.0321
_refine_ls_wR_factor_ref           0.0326
_olex2_refinement_description
;
;
loop_
  _atom_site_label
  _atom_site_type_symbol
  _atom_site_fract_x
  _atom_site_fract_y
  _atom_site_fract_z
  _atom_site_U_iso_or_equiv
  _atom_site_adp_type
  _atom_site_occupancy
  _atom_site_refinement_flags_posn
 F1 F 0.63558(4) 0.55913(3) 0.713733(10) 0.02069(6) Uani 1.000000 .
 O1 O 0.30485(6) 0.61072(4) 0.772519(13) 0.02636(8) Uani 1.000000 .
 O2 O 0.08106(5) 0.40040(5) 0.772920(13) 0.02803(8) Uani 1.000000 .
 O3 O -0.10604(4) 0.12908(4) 0.608446(12) 0.01675(6) Uani 1.000000 .
 H3A H 0.3559(10) 0.2003(9) 0.5271(3) 0.0258(16) Uani 1.000000 .
 O4 O 0.09545(4) 0.11965(4) 0.541370(11) 0.01592(6) Uani 1.000000 .
 O5 O 0.76969(5) 0.43402(4) 0.537820(11) 0.01567(6) Uani 1.000000 .
 N1 N 0.22309(6) 0.48117(5) 0.752873(13) 0.01783(7) Uani 1.000000 .
 N2 N 0.05848(5) 0.16637(4) 0.587269(13) 0.01169(6) Uani 1.000000 .
 N3 N 0.46454(5) 0.27769(4) 0.546471(13) 0.01092(6) Uani 1.000000 .
 C1 C 0.49401(6) 0.46905(5) 0.682784(15) 0.01336(7) Uani 1.000000 .
 C2 C 0.29632(6) 0.42111(5) 0.701595(15) 0.01338(7) Uani 1.000000 .
 C3 C 0.16044(6) 0.31842(5) 0.669486(15) 0.01255(7) Uani 1.000000 .
 H3 H 0.0086(9) 0.2761(8) 0.6845(2) 0.0228(14) Uani 1.000000 .
 C4 C 0.21671(6) 0.27083(5) 0.618340(14) 0.01052(7) Uani 1.000000 .
 C5 C 0.41330(6) 0.32333(4) 0.597719(14) 0.00991(7) Uani 1.000000 .
 C6 C 0.55210(6) 0.42119(5) 0.632328(15) 0.01217(7) Uani 1.000000 .
 H6 H 0.7030(9) 0.4618(8) 0.6194(2) 0.0282(15) Uani 1.000000 .
 C7 C 0.63582(6) 0.33433(4) 0.518553(15) 0.01041(7) Uani 1.000000 .
 C8 C 0.64549(6) 0.26588(5) 0.462461(14) 0.01056(7) Uani 1.000000 .
 C9 C 0.47962(6) 0.17453(5) 0.434867(15) 0.01247(7) Uani 1.000000 .
 H9 H 0.3304(9) 0.1462(8) 0.4529(2) 0.0274(15) Uani 1.000000 .
 C10 C 0.50304(6) 0.11900(5) 0.382109(15) 0.01394(8) Uani 1.000000 .
 H10 H 0.3744(10) 0.0486(9) 0.3614(3) 0.0328(16) Uani 1.000000 .
 C11 C 0.69136(6) 0.15311(5) 0.356780(16) 0.01377(8) Uani 1.000000 .
 H11 H 0.7104(10) 0.1090(8) 0.3159(2) 0.0300(15) Uani 1.000000 .
 C12 C 0.85731(6) 0.24367(5) 0.384323(16) 0.01356(7) Uani 1.000000 .
 H12 H 1.0033(9) 0.2690(8) 0.3648(2) 0.0287(15) Uani 1.000000 .
 C13 C 0.83418(6) 0.30039(5) 0.436795(15) 0.01220(7) Uani 1.000000 .
 H13 H 0.9601(9) 0.3704(8) 0.4583(2) 0.0271(15) Uani 1.000000 .

loop_
  _atom_site_aniso_label
  _atom_site_aniso_U_11
  _atom_site_aniso_U_22
  _atom_site_aniso_U_33
  _atom_site_aniso_U_12
  _atom_site_aniso_U_13
  _atom_site_aniso_U_23
 F1 0.02080(12) 0.02600(13) 0.01507(12) -0.00398(10) -0.00035(9) -0.00628(10)
 O1 0.03635(18) 0.02735(16) 0.01617(15) -0.00359(14) 0.00766(13) -0.00839(12)
 O2 0.02724(17) 0.0423(2) 0.01572(15) -0.00739(14) 0.00994(13) -0.00569(14)
 O3 0.01286(13) 0.01998(14) 0.01778(14) -0.00491(10) 0.00373(10) 0.00006(11)
 H3A 0.021(4) 0.032(4) 0.024(4) -0.013(3) 0.001(3) -0.006(3)
 O4 0.01372(13) 0.02010(14) 0.01405(13) -0.00566(11) 0.00174(10) -0.00373(10)
 O5 0.01548(13) 0.01735(13) 0.01466(14) -0.00756(10) 0.00466(10) -0.00395(10)
 N1 0.02054(17) 0.02332(17) 0.00985(15) 0.00147(13) 0.00270(12) -0.00161(13)
 N2 0.01040(14) 0.01243(14) 0.01231(15) -0.00152(11) 0.00135(11) 0.00076(11)
 N3 0.01021(14) 0.01257(15) 0.01025(14) -0.00241(12) 0.00285(11) -0.00064(11)
 C1 0.01444(17) 0.01506(17) 0.01048(17) -0.00068(13) 0.00010(13) -0.00137(13)
 C2 0.01564(17) 0.01547(17) 0.00913(16) 0.00105(13) 0.00163(13) -0.00006(13)
 C3 0.01309(17) 0.01469(17) 0.01013(16) -0.00007(13) 0.00276(13) 0.00086(13)
 H3 0.021(3) 0.028(4) 0.020(3) -0.004(3) 0.006(3) 0.001(3)
 C4 0.01076(16) 0.01107(16) 0.00988(16) -0.00052(12) 0.00180(12) 0.00075(12)
 C5 0.01012(16) 0.01037(15) 0.00934(16) -0.00059(12) 0.00139(12) -0.00013(12)
 C6 0.01167(17) 0.01355(16) 0.01131(17) -0.00129(13) 0.00093(13) -0.00159(13)
 H6 0.020(3) 0.036(4) 0.030(4) -0.007(3) 0.005(3) -0.006(3)
 C7 0.00989(16) 0.01080(15) 0.01088(16) -0.00201(12) 0.00317(12) 0.00012(12)
 C8 0.01053(16) 0.01058(16) 0.01080(16) -0.00107(12) 0.00251(13) 0.00010(12)
 C9 0.01174(17) 0.01473(17) 0.01118(17) -0.00316(13) 0.00265(13) -0.00082(13)
 H9 0.023(3) 0.045(4) 0.015(3) -0.010(3) 0.006(3) -0.007(3)
 C10 0.01526(18) 0.01537(17) 0.01140(17) -0.00355(14) 0.00240(14) -0.00124(13)
 H10 0.025(4) 0.049(4) 0.025(4) -0.014(3) -0.000(3) -0.010(3)
 C11 0.01597(18) 0.01438(17) 0.01134(18) -0.00079(13) 0.00381(14) -0.00042(13)
 H11 0.032(4) 0.036(4) 0.022(4) -0.007(3) 0.006(3) -0.008(3)
 C12 0.01256(17) 0.01499(17) 0.01370(17) -0.00054(13) 0.00517(14) 0.00055(13)
 H12 0.027(3) 0.041(4) 0.019(3) -0.004(3) 0.006(3) -0.002(3)
 C13 0.01079(16) 0.01340(16) 0.01273(17) -0.00173(13) 0.00320(13) 0.00007(13)
 H13 0.024(3) 0.030(4) 0.028(4) -0.007(3) 0.007(3) -0.006(3)

loop_
  _geom_bond_atom_site_label_1
  _geom_bond_atom_site_label_2
  _geom_bond_distance
  _geom_bond_site_symmetry_2
  _geom_bond_publ_flag
 F1 C1 1.3350(5) . ?
 O1 N1 1.2233(5) . ?
 O2 N1 1.2225(5) . ?
 O3 N2 1.2209(5) . ?
 H3A N3 1.009(6) . ?
 O4 N2 1.2327(5) . ?
 O5 C7 1.2193(5) . ?
 N1 C2 1.4584(6) . ?
 N2 C4 1.4639(5) . ?
 N3 C5 1.3790(5) . ?
 N3 C7 1.3860(5) . ?
 C1 C2 1.4009(6) . ?
 C1 C6 1.3785(6) . ?
 C2 C3 1.3839(6) . ?
 C3 H3 1.094(6) . ?
 C3 C4 1.3902(6) . ?
 C4 C5 1.4228(5) . ?
 C5 C6 1.4074(5) . ?
 C6 H6 1.064(6) . ?
 C7 C8 1.4967(6) . ?
 C8 C9 1.4012(5) . ?
 C8 C13 1.4033(6) . ?
 C9 H9 1.084(6) . ?
 C9 C10 1.3965(6) . ?
 C10 H10 1.078(6) . ?
 C10 C11 1.3965(6) . ?
 C11 H11 1.085(6) . ?
 C11 C12 1.3979(6) . ?
 C12 H12 1.080(6) . ?
 C12 C13 1.3924(6) . ?
 C13 H13 1.072(6) . ?

loop_
  _geom_angle_atom_site_label_1
  _geom_angle_atom_site_label_2
  _geom_angle_atom_site_label_3
  _geom_angle
  _geom_angle_site_symmetry_1
  _geom_angle_site_symmetry_3
  _geom_angle_publ_flag
 O2 N1 O1 124.26(4) . . ?
 C2 N1 O1 117.94(3) . . ?
 C2 N1 O2 117.78(3) . . ?
 O4 N2 O3 122.76(3) . . ?
 C4 N2 O3 117.80(3) . . ?
 C4 N2 O4 119.44(3) . . ?
 C5 N3 H3A 114.0(4) . . ?
 C7 N3 H3A 118.1(4) . . ?
 C7 N3 C5 127.73(3) . . ?
 C2 C1 F1 121.08(3) . . ?
 C6 C1 F1 117.53(3) . . ?
 C6 C1 C2 121.37(3) . . ?
 C1 C2 N1 122.59(3) . . ?
 C3 C2 N1 118.30(3) . . ?
 C3 C2 C1 119.06(3) . . ?
 H3 C3 C2 119.6(3) . . ?
 C4 C3 C2 119.94(3) . . ?
 C4 C3 H3 120.5(3) . . ?
 C3 C4 N2 115.35(3) . . ?
 C5 C4 N2 122.82(3) . . ?
 C5 C4 C3 121.82(3) . . ?
 C4 C5 N3 121.02(3) . . ?
 C6 C5 N3 122.20(3) . . ?
 C6 C5 C4 116.78(3) . . ?
 C5 C6 C1 120.92(3) . . ?
 H6 C6 C1 118.9(3) . . ?
 H6 C6 C5 120.1(3) . . ?
 N3 C7 O5 122.82(3) . . ?
 C8 C7 O5 121.71(3) . . ?
 C8 C7 N3 115.46(3) . . ?
 C9 C8 C7 124.32(3) . . ?
 C13 C8 C7 116.08(3) . . ?
 C13 C8 C9 119.59(3) . . ?
 H9 C9 C8 122.2(3) . . ?
 C10 C9 C8 119.84(3) . . ?
 C10 C9 H9 118.0(3) . . ?
 H10 C10 C9 119.1(3) . . ?
 C11 C10 C9 120.38(4) . . ?
 C11 C10 H10 120.5(3) . . ?
 H11 C11 C10 120.5(3) . . ?
 C12 C11 C10 119.85(4) . . ?
 C12 C11 H11 119.7(3) . . ?
 H12 C12 C11 119.7(3) . . ?
 C13 C12 C11 120.00(3) . . ?
 C13 C12 H12 120.3(3) . . ?
 C12 C13 C8 120.34(3) . . ?
 H13 C13 C8 119.0(3) . . ?
 H13 C13 C12 120.7(3) . . ?

loop_
  _geom_hbond_atom_site_label_D
  _geom_hbond_atom_site_label_H
  _geom_hbond_atom_site_label_A
  _geom_hbond_distance_DH
  _geom_hbond_distance_HA
  _geom_hbond_distance_DA
  _geom_hbond_angle_DHA
  _geom_hbond_site_symmetry_A
 N3 H3A O4 1.009(6) 1.804(6) 2.6145(7) 134.8(5) .

loop_
  _geom_torsion_atom_site_label_1
  _geom_torsion_atom_site_label_2
  _geom_torsion_atom_site_label_3
  _geom_torsion_atom_site_label_4
  _geom_torsion
  _geom_torsion_site_symmetry_1
  _geom_torsion_site_symmetry_2
  _geom_torsion_site_symmetry_3
  _geom_torsion_site_symmetry_4
  _geom_torsion_publ_flag
 F1 C1 C2 N1 6.91(4) . . . . ?
 F1 C1 C2 C3 -175.84(3) . . . . ?
 F1 C1 C6 C5 178.80(3) . . . . ?
 O1 N1 C2 C1 20.58(4) . . . . ?
 O1 N1 C2 C3 -156.70(4) . . . . ?
 O2 N1 C2 C1 -160.74(4) . . . . ?
 O2 N1 C2 C3 21.98(4) . . . . ?
 O3 N2 C4 C3 -0.53(4) . . . . ?
 O3 N2 C4 C5 -179.47(3) . . . . ?
 O4 N2 C4 C3 179.55(3) . . . . ?
 O4 N2 C4 C5 0.61(4) . . . . ?
 O5 C7 N3 C5 1.49(5) . . . . ?
 O5 C7 C8 C9 -168.90(4) . . . . ?
 O5 C7 C8 C13 10.03(4) . . . . ?
 N1 C2 C1 C6 -174.90(4) . . . . ?
 N1 C2 C3 C4 174.45(3) . . . . ?
 N2 C4 C3 C2 -178.27(3) . . . . ?
 N2 C4 C5 N3 0.17(4) . . . . ?
 N2 C4 C5 C6 -179.00(3) . . . . ?
 N3 C5 C4 C3 -178.70(3) . . . . ?
 N3 C5 C6 C1 178.13(3) . . . . ?
 N3 C7 C8 C9 10.62(4) . . . . ?
 N3 C7 C8 C13 -170.45(3) . . . . ?
 C1 C2 C3 C4 -2.93(4) . . . . ?
 C1 C6 C5 C4 -2.71(4) . . . . ?
 C2 C3 C4 C5 0.68(4) . . . . ?
 C3 C4 C5 C6 2.13(4) . . . . ?
 C7 C8 C9 C10 178.73(4) . . . . ?
 C7 C8 C13 C12 -179.28(3) . . . . ?
 C8 C9 C10 C11 0.37(4) . . . . ?
 C8 C13 C12 C11 0.54(4) . . . . ?
 C9 C10 C11 C12 -0.13(4) . . . . ?
 C10 C11 C12 C13 -0.33(4) . . . . ?

loop_
  _refln_index_h
  _refln_index_k
  _refln_index_l
  _refln_F_squared_calc
  _refln_F_squared_meas
  _refln_F_squared_sigma
  _refln_F_squared_weight
  _refln_observed_status
-8 0 2 542.160 522.864 6.722 0.672 o
-8 0 4 8.394 7.157 0.777 81.639 o
-8 0 6 7.818 8.148 0.962 63.010 o
-8 0 8 189.393 192.899 3.542 2.884 o
-8 0 10 5.732 5.950 0.987 66.915 o
-8 1 1 4.605 5.185 0.522 158.468 o
-8 1 2 36.076 34.175 0.938 27.704 o
-8 1 3 38.191 34.452 0.938 26.793 o
-8 1 4 4.792 4.833 0.604 135.775 o
-8 1 5 205.947 207.978 2.463 3.359 o
-8 1 6 72.707 71.055 1.230 13.144 o
-8 1 7 51.746 48.346 1.088 19.087 o
-8 1 8 42.788 42.623 1.005 22.919 o
-8 1 9 0.472 0.982 0.522 284.334 o
-8 1 10 137.809 138.139 1.849 5.846 o
-8 1 11 61.013 59.558 1.717 12.293 o
-8 2 1 214.297 206.613 2.547 3.220 o
-8 2 2 16.328 17.718 0.675 59.271 o
-8 2 3 18.008 19.782 0.751 51.469 o
-8 2 4 0.471 0.051 0.480 353.523 o
-8 2 5 0.001 0.269 0.432 458.933 o
-8 2 6 46.963 46.170 1.053 20.773 o
-8 2 7 17.855 20.789 0.738 51.594 o
-8 2 8 6.879 6.469 0.560 123.373 o
-8 2 9 3.670 4.366 0.719 118.026 o
-8 3 1 1.815 2.103 1.115 65.028 o
-8 3 2 48.550 44.078 1.989 12.386 o
-8 3 3 0.238 0.701 0.911 103.468 o
-8 3 4 439.385 406.394 12.619 0.402 o
-7 0 2 28.700 27.290 1.115 29.021 o
-7 0 4 419.260 414.349 5.447 1.010 o
-7 0 6 174.987 166.216 2.416 4.099 o
-7 0 8 4.725 4.109 0.604 139.461 o
-7 0 10 18.872 19.328 1.017 39.894 o
-7 0 12 151.928 157.172 2.673 4.279 o
-7 0 14 186.156 196.199 3.133 3.182 o
-7 0 16 0.496 0.631 0.705 166.640 o
-7 0 18 2.848 2.878 0.738 123.618 o
-7 1 1 2.521 2.141 0.380 309.694 o
-7 1 2 74.956 73.635 1.173 13.015 o
-7 1 3 45.885 44.798 0.865 23.238 o
-7 1 4 87.407 86.905 1.167 11.170 o
-7 1 5 0.112 0.222 0.394 537.119 o
-7 1 6 85.761 88.198 1.240 11.007 o
-7 1 7 351.045 344.808 3.180 1.642 o
-7 1 8 4.962 3.664 0.427 195.832 o
-7 1 9 3.643 3.895 0.427 219.199 o
-7 1 10 39.015 36.962 0.847 27.297 o
-7 1 11 0.422 0.660 0.436 401.337 o
-7 1 12 117.838 115.245 1.573 7.411 o
-7 1 13 1.922 2.156 0.490 246.975 o
-7 1 14 168.517 171.188 2.134 4.432 o
-7 1 15 1.141 0.796 0.504 281.260 o
-7 1 16 49.394 51.263 1.130 18.896 o
-7 1 17 0.737 1.209 0.499 292.922 o
-7 1 18 159.597 156.249 1.950 4.946 o
-7 1 19 4.206 4.564 0.581 148.752 o
-7 2 1 17.947 16.590 0.548 64.037 o
-7 2 2 74.633 72.135 0.999 13.918 o
-7 2 3 0.555 0.300 0.383 507.388 o
-7 2 4 35.494 37.139 0.880 28.259 o
-7 2 5 954.341 945.971 7.752 0.306 o
-7 2 6 8.615 11.999 0.560 98.095 o
-7 2 7 10.849 9.175 0.545 96.209 o
-7 2 8 43.690 44.268 0.929 23.287 o
-7 2 9 3.248 2.696 0.436 237.873 o
-7 2 10 3.102 3.558 0.436 230.847 o
-7 2 11 175.685 174.929 1.934 4.446 o
-7 2 12 0.093 0.380 0.436 437.705 o
-7 2 13 0.059 0.107 0.417 494.740 o
-7 2 14 78.090 76.656 1.269 12.111 o
-7 2 15 266.565 268.787 2.973 2.317 o
-7 2 16 0.080 0.180 0.539 296.721 o
-7 2 17 0.000 0.117 0.526 316.360 o
-7 2 18 60.571 66.804 1.906 10.983 o
-7 3 1 74.757 77.520 0.953 13.759 o
-7 3 2 96.527 96.276 1.226 9.913 o
-7 3 3 91.933 88.902 1.190 10.638 o
-7 3 4 63.648 64.347 1.013 15.961 o
-7 3 5 39.784 38.961 0.829 26.840 o
-7 3 6 115.010 109.690 1.301 8.214 o
-7 3 7 0.956 2.351 0.403 359.031 o
-7 3 8 538.139 548.554 4.752 0.801 o
-7 3 9 9.295 10.401 0.576 96.656 o
-7 3 10 24.281 25.375 0.738 42.073 o
-7 3 11 8.307 6.610 0.541 116.801 o
-7 3 12 144.962 143.914 1.670 5.799 o
-7 3 13 40.577 40.285 0.911 25.195 o
-7 3 14 14.004 15.182 0.647 68.000 o
-7 3 15 122.999 118.686 1.503 7.252 o
-7 3 16 0.507 1.013 0.507 297.635 o
-7 3 17 60.378 58.917 1.239 15.451 o
-7 4 1 86.581 80.125 0.954 12.267 o
-7 4 2 66.289 67.391 1.127 14.694 o
-7 4 3 98.965 98.411 1.327 9.404 o
-7 4 4 12.926 11.573 0.594 79.555 o
-7 4 5 39.730 40.714 0.908 25.466 o
-7 4 6 100.014 98.196 1.257 9.527 o
-7 4 7 264.053 257.679 2.459 2.563 o
-7 4 8 108.770 104.040 1.391 8.503 o
-7 4 9 0.831 0.763 0.421 393.438 o
-7 4 10 18.148 17.604 0.635 58.368 o
-7 4 11 8.079 7.304 0.545 115.393 o
-7 4 12 77.704 78.925 1.276 12.011 o
-7 4 13 329.282 334.073 3.203 1.748 o
-7 4 14 9.277 8.933 0.563 101.813 o
-7 5 1 0.001 -0.670 0.421 498.305 o
-7 5 2 57.730 55.382 1.080 17.284 o
-7 5 3 207.095 202.599 2.826 3.146 o
-7 5 4 50.455 51.101 1.014 19.729 o
-7 5 5 30.997 31.925 0.909 31.085 o
-7 5 6 87.539 85.889 1.327 10.660 o
-7 5 7 30.254 29.283 0.868 33.052 o
-7 5 8 71.638 68.017 1.241 13.383 o
-7 5 9 112.452 109.092 1.579 7.774 o
-7 5 10 186.575 179.888 2.165 4.024 o
-6 0 2 6.451 5.362 0.505 142.969 o
-6 0 4 22.688 19.768 0.661 49.208 o
-6 0 6 116.845 116.980 1.766 7.036 o
-6 0 8 1032.650 1029.030 11.230 0.226 o
-6 0 10 137.395 137.294 2.043 5.589 o
-6 0 12 0.948 0.526 0.576 232.749 o
-6 0 14 311.553 315.839 4.369 1.574 o
-6 0 16 281.996 292.827 4.175 1.776 o
-6 0 18 658.661 675.637 8.507 0.451 o
-6 0 20 270.967 271.775 3.939 1.944 o
-6 0 22 457.151 458.535 6.103 0.849 o
-6 0 24 89.386 87.804 2.012 8.217 o
-6 1 1 38.015 35.231 0.533 32.587 o
-6 1 2 60.155 59.045 0.667 19.134 o
-6 1 3 26.075 25.742 0.480 47.120 o
-6 1 4 5.552 5.899 0.348 192.732 o
-6 1 5 1.751 1.680 0.312 443.751 o
-6 1 6 411.200 414.081 3.303 1.309 o
-6 1 7 401.716 402.773 3.216 1.364 o
-6 1 8 399.248 395.985 3.193 1.385 o
-6 1 9 278.626 284.369 2.441 2.362 o
-6 1 10 535.092 536.888 4.203 0.851 o
-6 1 11 126.118 133.085 1.444 6.936 o
-6 1 12 55.324 55.350 0.891 19.163 o
-6 1 13 14.142 15.356 0.556 73.726 o
-6 1 14 106.532 102.448 1.341 8.787 o
-6 1 15 298.857 301.866 2.970 2.029 o
-6 1 16 1.383 2.366 0.499 252.675 o
-6 1 17 299.759 313.188 2.977 1.992 o
-6 1 18 10.091 10.224 0.560 95.508 o
-6 1 19 53.537 56.189 1.053 18.204 o
-6 1 20 40.518 42.092 0.979 24.023 o
-6 1 21 5.700 6.099 0.560 133.683 o
-6 1 22 0.986 1.465 0.496 281.982 o
-6 1 23 10.310 10.855 0.613 87.524 o
-6 1 24 182.742 186.618 2.219 3.988 o
-6 2 1 292.019 300.007 2.124 2.305 o
-6 2 2 279.996 278.094 1.996 2.508 o
-6 2 3 330.735 330.141 2.244 1.953 o
-6 2 4 25.721 25.174 0.515 46.979 o
-6 2 5 81.780 77.344 0.938 12.992 o
-6 2 6 83.040 82.086 0.993 12.403 o
-6 2 7 47.459 44.505 0.778 23.681 o
-6 2 8 118.360 119.578 1.292 7.818 o
-6 2 9 45.714 50.330 0.850 22.603 o
-6 2 10 438.820 444.828 3.713 1.152 o
-6 2 11 46.642 43.985 0.864 23.136 o
-6 2 12 7.365 7.652 0.448 136.475 o
-6 2 13 26.317 27.225 0.683 40.976 o
-6 2 14 5.537 5.388 0.448 167.539 o
-6 2 15 582.198 606.427 5.183 0.690 o
-6 2 16 29.466 28.767 0.784 35.565 o
-6 2 17 3.237 4.877 0.535 173.092 o
-6 2 18 1.388 1.127 0.470 296.673 o
-6 2 19 0.013 0.366 0.451 418.486 o
-6 2 20 15.989 17.372 0.643 61.966 o
-6 2 21 174.415 173.314 2.065 4.368 o
-6 2 22 234.593 231.578 2.553 2.887 o
-6 2 23 297.893 303.104 3.164 1.977 o
-6 3 1 0.426 0.563 0.223 1145.020 o
-6 3 2 13.012 13.425 0.353 95.516 o
-6 3 3 34.139 34.395 0.533 35.261 o
-6 3 4 139.444 135.836 1.302 6.582 o
-6 3 5 91.011 94.574 1.103 10.741 o
-6 3 6 89.269 87.199 1.000 11.517 o
-6 3 7 31.499 34.061 0.745 33.423 o
-6 3 8 186.226 188.666 1.849 4.200 o
-6 3 9 62.202 64.094 0.978 16.424 o
-6 3 10 42.893 40.824 0.837 25.205 o
-6 3 11 5.204 5.408 0.414 182.226 o
-6 3 12 37.219 38.522 0.837 27.868 o
-6 3 13 182.984 188.201 1.929 4.200 o
-6 3 14 5.188 4.915 0.483 164.960 o
-6 3 15 77.571 75.070 1.167 12.681 o
-6 3 16 41.799 43.877 0.959 23.584 o
-6 3 17 53.841 54.254 1.082 18.107 o
-6 3 18 83.184 82.219 1.325 11.173 o
-6 3 19 22.625 21.247 0.734 45.832 o
-6 3 20 4.113 6.451 0.604 134.692 o
-6 3 21 179.141 176.143 2.005 4.311 o
-6 3 22 62.059 60.758 1.153 15.626 o
-6 4 1 283.199 282.740 2.170 2.416 o
-6 4 2 10.021 9.893 0.356 121.385 o
-6 4 3 25.958 24.407 0.522 46.975 o
-6 4 4 0.748 0.701 0.338 561.143 o
-6 4 5 5.540 5.856 0.364 188.800 o
-6 4 6 1.046 0.653 0.338 525.404 o
-6 4 7 135.585 136.064 1.426 6.552 o
-6 4 8 27.577 30.254 0.691 38.500 o
-6 4 9 189.177 187.387 1.718 4.255 o
-6 4 10 23.402 23.899 0.659 46.117 o
-6 4 11 42.429 42.620 0.882 24.512 o
-6 4 12 20.248 20.482 0.647 52.446 o
-6 4 13 6.683 6.196 0.504 137.483 o
-6 4 14 152.233 159.981 1.744 5.301 o
-6 4 15 56.449 54.462 1.013 18.113 o
-6 4 16 4.173 4.520 0.519 168.854 o
-6 4 17 123.129 123.232 1.568 7.039 o
-6 4 18 0.126 -0.313 0.436 451.332 o
-6 4 19 6.100 5.574 0.531 139.080 o
-6 4 20 0.736 1.673 0.468 314.953 o
-6 5 1 123.552 122.328 1.328 7.454 o
-6 5 2 217.920 212.449 1.962 3.478 o
-6 5 3 226.849 227.745 2.164 3.176 o
-6 5 4 5.178 6.943 0.427 168.049 o
-6 5 5 20.574 20.039 0.621 53.358 o
-6 5 6 37.699 41.380 0.859 26.773 o
-6 5 7 33.419 34.691 0.877 29.802 o
-6 5 8 431.894 425.411 3.798 1.180 o
-6 5 9 129.388 129.332 1.568 6.686 o
-6 5 10 239.788 239.967 2.307 2.913 o
-6 5 11 111.621 112.738 1.328 8.257 o
-6 5 12 0.506 0.629 0.421 422.268 o
-6 5 13 6.084 5.093 0.504 148.219 o
-6 5 14 49.981 46.872 0.954 20.910 o
-6 5 15 4.471 4.332 0.504 171.240 o
-6 5 16 115.424 114.315 1.552 7.578 o
-6 5 17 7.112 7.738 0.552 119.004 o
-6 5 18 76.985 73.930 1.243 12.469 o
-6 6 1 12.395 11.701 0.552 84.710 o
-6 6 2 12.950 11.990 0.584 79.667 o
-6 6 3 37.776 35.795 0.865 27.794 o
-6 6 4 73.354 71.222 1.142 13.479 o
-6 6 5 6.410 8.218 0.531 125.959 o
-6 6 6 556.099 545.085 4.562 0.792 o
-6 6 7 11.202 13.600 0.597 81.457 o
-6 6 8 415.473 416.458 3.637 1.251 o
-6 6 9 609.230 605.160 5.018 0.672 o
-6 6 10 420.669 416.388 3.637 1.238 o
-6 6 11 109.540 105.260 1.446 8.303 o
-6 6 12 3.196 2.103 0.519 202.522 o
-6 6 13 2.403 1.909 0.473 248.432 o
-6 6 14 1.873 2.076 0.531 222.634 o
-6 7 1 8.105 7.359 0.515 120.029 o
-6 7 2 27.485 28.886 0.903 34.012 o
-6 7 3 60.710 55.839 1.194 15.935 o
-6 7 4 206.393 198.775 2.611 3.312 o
-6 7 5 62.569 60.745 1.170 15.445 o
-6 7 6 8.891 11.709 0.632 88.991 o
-6 7 7 302.353 300.636 2.930 2.025 o
-6 7 8 475.754 468.439 14.197 0.324 o
-5 0 2 8.861 8.266 0.288 146.526 o
-5 0 4 21.804 23.806 0.484 53.797 o
-5 0 6 117.871 118.134 1.499 7.490 o
-5 0 8 287.115 285.045 3.628 1.938 o
-5 0 10 5.752 5.962 0.501 147.822 o
-5 0 12 1191.110 1211.010 13.092 0.171 o
-5 0 14 44.083 42.806 0.940 23.266 o
-5 0 16 162.614 172.903 2.427 4.235 o
-5 0 18 771.629 791.556 8.906 0.367 o
-5 0 20 49.853 51.370 1.298 17.287 o
-5 0 22 38.149 38.901 1.243 21.703 o
-5 0 24 901.217 895.789 10.119 0.285 o
-5 0 26 146.845 150.793 2.720 4.361 o
-5 1 1 1536.480 1539.020 9.397 0.140 o
-5 1 2 383.677 391.598 2.608 1.525 o
-5 1 3 574.310 577.374 3.661 0.801 o
-5 1 4 1.632 1.960 0.178 660.085 o
-5 1 5 0.012 0.362 0.164 2559.680 o
-5 1 6 5.937 5.335 0.194 233.220 o
-5 1 7 253.199 250.903 1.970 2.868 o
-5 1 8 8.546 9.300 0.322 139.808 o
-5 1 9 149.623 150.560 1.308 5.984 o
-5 1 10 3.291 2.582 0.229 379.557 o
-5 1 11 492.988 490.003 3.789 0.988 o
-5 1 12 59.340 60.904 0.798 18.346 o
-5 1 13 0.023 0.398 0.268 1099.060 o
-5 1 14 149.519 149.275 1.510 5.783 o
-5 1 15 137.814 138.976 1.431 6.416 o
-5 1 16 11.412 12.352 0.457 96.115 o
-5 1 17 22.892 23.542 0.636 47.596 o
-5 1 18 91.516 95.335 1.226 10.313 o
-5 1 19 200.064 203.596 2.002 3.759 o
-5 1 20 14.677 16.659 0.571 69.744 o
-5 1 21 77.826 77.344 1.144 12.629 o
-5 1 22 6.205 6.404 0.473 147.871 o
-5 1 23 51.490 53.358 1.029 19.123 o
-5 1 24 52.119 53.171 1.038 18.928 o
-5 1 25 15.843 15.485 0.654 63.408 o
-5 1 26 220.096 220.211 2.338 3.202 o
-5 1 27 74.275 72.916 1.269 12.687 o
-5 2 1 41.250 37.977 0.444 31.011 o
-5 2 2 41.444 39.895 0.460 30.258 o
-5 2 3 1.154 1.441 0.157 903.061 o
-5 2 4 1.650 1.751 0.162 705.897 o
-5 2 5 162.081 160.669 1.178 5.586 o
-5 2 6 14.860 16.300 0.309 85.309 o
-5 2 7 173.855 174.823 1.376 4.945 o
-5 2 8 5.588 6.356 0.275 208.847 o
-5 2 9 219.562 220.343 1.911 3.434 o
-5 2 10 560.165 574.990 4.405 0.778 o
-5 2 11 0.869 1.037 0.311 585.355 o
-5 2 12 3.427 4.024 0.346 264.380 o
-5 2 13 1084.020 1111.550 8.574 0.241 o
-5 2 14 0.079 0.526 0.344 669.186 o
-5 2 15 170.938 174.070 1.806 4.659 o
-5 2 16 11.459 12.548 0.629 79.420 o
-5 2 17 532.597 543.813 4.666 0.817 o
-5 2 18 7.689 9.063 0.477 123.404 o
-5 2 19 168.735 170.204 1.734 4.811 o
-5 2 20 727.288 739.286 6.496 0.472 o
-5 2 21 55.938 57.558 1.082 17.397 o
-5 2 22 66.461 65.941 1.142 14.686 o
-5 2 23 287.856 290.603 2.967 2.123 o
-5 2 24 0.023 0.000 0.470 397.128 o
-5 2 25 50.458 47.033 1.082 19.566 o
-5 2 26 254.130 250.281 2.734 2.563 o
-5 2 27 30.406 27.994 1.243 25.660 o
-5 3 1 492.026 502.217 3.457 1.006 o
-5 3 2 32.132 32.179 0.451 38.806 o
-5 3 3 68.561 68.701 0.671 16.502 o
-5 3 4 24.799 24.063 0.411 51.454 o
-5 3 5 132.863 131.018 1.059 7.250 o
-5 3 6 21.628 22.308 0.444 56.494 o
-5 3 7 4.364 4.118 0.299 257.455 o
-5 3 8 153.609 155.052 1.382 5.720 o
-5 3 9 375.885 383.097 3.058 1.502 o
-5 3 10 118.464 120.779 1.247 7.864 o
-5 3 11 160.121 169.231 1.592 5.151 o
-5 3 12 1849.400 1872.380 13.572 0.093 o
-5 3 13 63.095 62.611 0.875 17.000 o
-5 3 14 1.076 0.153 0.346 535.205 o
-5 3 15 35.835 36.436 0.860 28.571 o
-5 3 16 9.156 8.830 0.535 106.387 o
-5 3 17 192.076 190.883 2.065 3.929 o
-5 3 18 26.852 26.203 0.769 38.712 o
-5 3 19 0.053 -0.400 0.391 568.308 o
-5 3 20 38.716 40.625 0.874 26.319 o
-5 3 21 59.302 57.679 0.966 17.589 o
-5 3 22 3.233 3.391 0.448 223.566 o
-5 3 23 0.356 0.923 0.459 363.752 o
-5 3 24 361.971 360.150 3.395 1.533 o
-5 3 25 298.546 301.551 2.955 2.036 o
-5 3 26 10.362 9.792 0.886 63.150 o
-5 4 1 33.282 32.969 0.499 36.876 o
-5 4 2 117.934 118.923 1.024 8.314 o
-5 4 3 366.223 380.394 2.916 1.564 o
-5 4 4 229.357 237.571 1.873 3.228 o
-5 4 5 620.162 622.026 4.413 0.682 o
-5 4 6 342.690 347.701 2.601 1.783 o
-5 4 7 4.683 5.554 0.352 210.993 o
-5 4 8 444.953 449.315 3.417 1.164 o
-5 4 9 696.477 706.482 5.359 0.541 o
-5 4 10 61.797 67.376 0.967 16.279 o
-5 4 11 2144.030 2189.180 15.838 0.070 o
-5 4 12 770.589 795.973 6.020 0.446 o
-5 4 13 515.255 532.838 4.180 0.885 o
-5 4 14 91.690 93.276 1.128 10.666 o
-5 4 15 15.262 16.765 0.534 70.534 o
-5 4 16 0.000 -0.082 0.336 779.613 o
-5 4 17 2.031 2.031 0.411 306.463 o
-5 4 18 112.468 115.667 1.442 7.907 o
-5 4 19 5.285 5.978 0.519 147.952 o
-5 4 20 5.143 4.936 0.485 164.540 o
-5 4 21 0.085 0.000 0.417 497.766 o
-5 4 22 24.237 23.938 0.715 43.471 o
-5 4 23 4.828 4.473 0.493 169.184 o
-5 4 24 99.503 101.488 1.540 8.713 o
-5 5 1 6.913 7.050 0.403 152.848 o
-5 5 2 7.967 8.379 0.376 140.834 o
-5 5 3 47.634 47.637 0.739 23.498 o
-5 5 4 227.279 227.241 2.012 3.248 o
-5 5 5 52.331 52.113 0.794 21.020 o
-5 5 6 105.137 101.034 1.079 9.520 o
-5 5 7 9.692 10.817 0.408 114.254 o
-5 5 8 5.763 6.607 0.384 174.145 o
-5 5 9 47.404 48.545 0.797 22.878 o
-5 5 10 264.388 275.003 2.391 2.517 o
-5 5 11 599.521 604.622 4.729 0.698 o
-5 5 12 54.902 55.154 0.903 19.192 o
-5 5 13 23.740 26.480 0.680 43.781 o
-5 5 14 276.056 276.762 2.437 2.409 o
-5 5 15 55.681 56.501 0.954 18.503 o
-5 5 16 626.804 631.306 5.143 0.637 o
-5 5 17 5.353 6.966 0.493 148.856 o
-5 5 18 176.601 168.990 1.803 4.599 o
-5 5 19 5.471 5.409 0.519 148.947 o
-5 5 20 2.976 1.972 0.468 235.870 o
-5 5 21 8.064 8.061 0.572 109.018 o
-5 5 22 22.987 22.239 0.771 43.728 o
-5 6 1 110.900 112.839 1.296 8.357 o
-5 6 2 6.042 5.938 0.403 169.837 o
-5 6 3 95.439 94.900 1.190 10.140 o
-5 6 4 562.318 566.063 4.599 0.769 o
-5 6 5 28.053 28.833 0.698 38.533 o
-5 6 6 97.928 95.960 1.277 9.687 o
-5 6 7 108.430 107.184 1.280 8.682 o
-5 6 8 12.519 12.497 0.468 90.241 o
-5 6 9 184.661 182.714 1.738 4.365 o
-5 6 10 543.186 542.136 4.486 0.816 o
-5 6 11 8.638 9.664 0.504 111.358 o
-5 6 12 291.795 288.601 2.647 2.200 o
-5 6 13 39.129 40.100 0.876 26.226 o
-5 6 14 1.747 1.485 0.421 321.730 o
-5 6 15 10.532 10.435 0.560 93.224 o
-5 6 16 1.674 2.162 0.459 277.096 o
-5 6 17 9.134 10.332 0.554 100.223 o
-5 6 18 1.725 1.816 0.468 274.248 o
-5 6 19 0.709 0.876 0.463 340.876 o
-5 7 1 33.453 34.125 0.830 30.764 o
-5 7 2 8.942 9.681 0.548 103.594 o
-5 7 3 0.000 -0.408 0.417 507.216 o
-5 7 4 142.470 139.731 1.537 6.110 o
-5 7 5 1.533 2.480 0.417 312.477 o
-5 7 6 237.375 236.267 2.276 2.968 o
-5 7 7 76.297 70.656 1.063 13.522 o
-5 7 8 18.688 19.852 0.647 55.142 o
-5 7 9 223.366 223.524 2.464 3.082 o
-5 7 10 7.501 7.559 0.564 114.938 o
-5 7 11 20.265 22.649 0.771 46.272 o
-5 7 12 276.472 271.023 2.813 2.302 o
-5 7 13 0.022 0.205 0.480 375.295 o
-5 7 14 20.637 20.950 0.761 47.192 o
-5 7 15 1.438 1.254 0.510 258.799 o
-5 7 16 35.359 35.229 3.681 5.567 o
-5 8 1 82.755 86.376 1.323 11.041 o
-5 8 2 8.629 7.538 0.564 108.491 o
-5 8 3 0.341 -0.180 0.480 362.342 o
-5 8 4 36.458 34.038 0.934 27.630 o
-5 8 5 12.623 13.799 0.707 68.331 o
-5 8 6 28.171 29.018 0.925 33.070 o
-5 8 7 201.178 192.461 2.212 3.682 o
-5 8 8 32.306 32.715 0.934 29.762 o
-5 8 9 166.944 161.764 2.278 4.404 o
-4 0 2 201.251 205.269 1.839 3.831 o
-4 0 4 51.188 44.018 0.641 23.787 o
-4 0 6 1.128 1.588 0.192 789.003 o
-4 0 8 815.584 797.009 10.425 0.314 o
-4 0 10 1605.430 1652.290 17.530 0.098 o
-4 0 12 164.592 156.894 2.067 4.710 o
-4 0 14 385.650 395.603 4.223 1.271 o
-4 0 16 5890.590 5969.330 57.718 0.009 o
-4 0 18 1624.340 1664.090 17.815 0.095 o
-4 0 20 1014.910 1051.360 11.519 0.224 o
-4 0 22 0.316 -0.164 0.509 324.382 o
-4 0 24 3.208 3.498 0.631 148.799 o
-4 0 26 339.415 339.724 4.785 1.363 o
-4 0 28 168.203 172.562 3.145 3.490 o
-4 0 30 69.070 64.747 1.692 11.490 o
-4 1 1 372.517 364.639 2.311 1.663 o
-4 1 2 0.603 0.643 0.124 1718.500 o
-4 1 3 154.455 151.248 1.055 6.065 o
-4 1 4 217.883 213.444 1.386 3.757 o
-4 1 5 3.525 4.367 0.163 351.425 o
-4 1 6 900.353 901.821 6.629 0.351 o
-4 1 7 0.201 0.436 0.127 2729.210 o
-4 1 8 79.656 80.475 0.656 13.987 o
-4 1 9 137.340 137.947 1.326 6.590 o
-4 1 10 27.843 28.404 0.409 45.232 o
-4 1 11 240.451 240.756 2.177 2.959 o
-4 1 12 147.300 146.702 1.368 6.052 o
-4 1 13 1651.320 1668.830 11.698 0.116 o
-4 1 14 817.892 846.022 6.619 0.396 o
-4 1 15 95.165 101.444 1.112 10.128 o
-4 1 16 68.588 70.026 0.863 15.529 o
-4 1 17 34.887 36.047 0.627 32.847 o
-4 1 18 12.894 12.712 0.424 91.963 o
-4 1 19 23.898 24.076 0.590 47.588 o
-4 1 20 31.117 32.165 0.704 35.033 o
-4 1 21 59.657 60.866 0.992 17.055 o
-4 1 22 130.315 135.620 1.518 6.616 o
-4 1 23 98.880 99.893 1.327 9.362 o
-4 1 24 97.489 99.112 1.327 9.477 o
-4 1 25 21.441 21.230 0.693 48.653 o
-4 1 26 6.577 8.202 0.564 118.736 o
-4 1 27 662.572 653.740 5.897 0.564 o
-4 1 28 399.099 402.787 3.956 1.267 o
-4 1 29 84.165 85.633 1.477 10.398 o
-4 2 1 997.057 1009.890 6.604 0.300 o
-4 2 2 688.727 716.775 4.467 0.574 o
-4 2 3 2030.830 2027.330 12.303 0.083 o
-4 2 4 214.714 215.029 1.453 3.763 o
-4 2 5 72.284 74.384 0.608 15.645 o
-4 2 6 12.252 13.062 0.240 107.983 o
-4 2 7 3.842 3.912 0.183 337.146 o
-4 2 8 247.838 245.231 2.164 2.871 o
-4 2 9 16.699 17.066 0.356 75.983 o
-4 2 10 1.167 1.058 0.195 846.511 o
-4 2 11 1236.940 1269.190 8.902 0.196 o
-4 2 12 265.938 276.152 2.175 2.573 o
-4 2 13 498.323 521.331 3.990 0.935 o
-4 2 14 2461.790 2530.900 18.150 0.053 o
-4 2 15 2843.620 2907.920 20.820 0.041 o
-4 2 16 51.487 52.171 0.762 21.492 o
-4 2 17 120.684 122.565 1.293 7.638 o
-4 2 18 99.739 98.720 1.083 9.967 o
-4 2 19 34.512 35.479 0.690 32.223 o
-4 2 20 55.970 56.310 0.873 19.050 o
-4 2 21 36.032 37.372 0.752 29.948 o
-4 2 22 0.848 0.814 0.346 522.471 o
-4 2 23 0.172 0.243 0.394 528.331 o
-4 2 24 12.918 12.543 0.552 81.600 o
-4 2 25 0.663 1.315 0.429 374.091 o
-4 2 26 177.123 173.979 1.977 4.391 o
-4 2 27 28.712 26.236 0.881 34.599 o
-4 2 28 2.571 2.947 0.522 204.558 o
-4 2 29 9.887 11.152 0.652 84.372 o
-4 3 1 575.190 591.993 3.737 0.786 o
-4 3 2 419.519 413.089 2.917 1.334 o
-4 3 3 1993.750 2020.930 12.655 0.085 o
-4 3 4 1617.430 1639.340 10.306 0.125 o
-4 3 5 9.102 10.798 0.338 126.832 o
-4 3 6 399.465 406.392 2.946 1.402 o
-4 3 7 373.056 373.465 2.880 1.557 o
-4 3 8 1.718 1.733 0.183 656.066 o
-4 3 9 653.676 655.484 4.558 0.627 o
-4 3 10 3.504 4.009 0.255 313.303 o
-4 3 11 41.371 40.261 0.563 29.150 o
-4 3 12 212.477 211.881 1.822 3.631 o
-4 3 13 39.401 44.499 0.656 28.029 o
-4 3 14 406.734 407.409 3.348 1.325 o
-4 3 15 158.611 162.363 1.585 5.279 o
-4 3 16 848.322 862.579 6.701 0.378 o
-4 3 17 5.596 5.823 0.338 195.599 o
-4 3 18 2.783 3.561 0.329 307.160 o
-4 3 19 396.230 404.186 3.259 1.373 o
-4 3 20 80.875 80.132 0.987 12.761 o
-4 3 21 64.322 64.296 0.897 16.517 o
-4 3 22 173.871 170.175 1.647 4.778 o
-4 3 23 0.048 0.064 0.338 750.387 o
-4 3 24 14.701 13.991 0.544 74.879 o
-4 3 25 22.062 23.601 0.761 44.301 o
-4 3 26 131.051 132.208 1.770 6.260 o
-4 3 27 115.342 114.375 1.603 7.478 o
-4 3 28 99.647 97.321 1.476 8.995 o
-4 4 1 0.277 0.982 0.185 1379.610 o
-4 4 2 319.773 332.917 2.353 1.982 o
-4 4 3 9.634 10.752 0.301 127.379 o
-4 4 4 17.487 16.969 0.361 73.757 o
-4 4 5 0.920 1.490 0.226 761.386 o
-4 4 6 11.521 12.800 0.331 105.946 o
-4 4 7 147.774 149.587 1.259 6.111 o
-4 4 8 292.845 296.028 2.300 2.267 o
-4 4 9 75.997 75.184 0.801 14.348 o
-4 4 10 11.761 11.007 0.340 108.701 o
-4 4 11 200.479 202.417 1.708 3.944 o
-4 4 12 28.508 29.353 0.595 40.292 o
-4 4 13 805.281 821.952 6.180 0.418 o
-4 4 14 74.470 76.350 0.986 13.730 o
-4 4 15 420.494 422.905 3.510 1.246 o
-4 4 16 123.600 123.711 1.339 7.403 o
-4 4 17 74.819 77.552 1.017 13.485 o
-4 4 18 55.328 55.988 0.867 19.270 o
-4 4 19 59.126 59.556 0.954 17.524 o
-4 4 20 144.575 146.198 1.569 5.905 o
-4 4 21 65.090 64.864 0.986 15.844 o
-4 4 22 105.879 105.225 1.332 8.766 o
-4 4 23 508.762 506.249 4.461 0.893 o
-4 4 24 16.280 16.156 0.663 61.418 o
-4 4 25 0.152 0.013 0.480 373.224 o
-4 4 26 274.049 269.214 2.865 2.305 o
-4 4 27 72.505 69.344 1.339 12.726 o
-4 5 1 2758.940 2800.750 19.302 0.044 o
-4 5 2 2760.240 2826.220 19.462 0.044 o
-4 5 3 300.602 313.387 2.950 1.995 o
-4 5 4 418.289 423.260 3.082 1.304 o
-4 5 5 168.110 167.538 1.411 5.140 o
-4 5 6 28.889 28.960 0.562 40.831 o
-4 5 7 381.171 382.322 2.828 1.520 o
-4 5 8 4.903 5.250 0.301 227.558 o
-4 5 9 93.862 94.274 0.953 10.927 o
-4 5 10 328.356 331.421 2.604 1.889 o
-4 5 11 36.047 37.307 0.653 31.447 o
-4 5 12 515.225 523.232 3.941 0.910 o
-4 5 13 0.411 0.553 0.283 824.083 o
-4 5 14 517.746 519.683 4.233 0.887 o
-4 5 15 83.434 81.114 1.083 12.094 o
-4 5 16 170.818 168.407 1.718 4.800 o
-4 5 17 54.176 53.099 0.876 19.795 o
-4 5 18 39.194 41.907 0.832 26.446 o
-4 5 19 105.052 103.001 1.274 9.015 o
-4 5 20 81.784 79.366 1.176 11.996 o
-4 5 21 11.348 11.126 0.552 89.506 o
-4 5 22 24.714 26.085 0.775 40.321 o
-4 5 23 7.223 7.480 0.552 119.129 o
-4 5 24 84.619 79.183 1.321 11.195 o
-4 5 25 4.445 4.119 0.549 158.115 o
-4 6 1 138.415 142.233 1.445 6.321 o
-4 6 2 95.381 97.969 1.139 10.168 o
-4 6 3 486.762 497.816 3.867 0.986 o
-4 6 4 59.988 63.398 0.863 17.572 o
-4 6 5 156.030 163.142 1.529 5.392 o
-4 6 6 268.286 279.250 2.382 2.474 o
-4 6 7 605.028 610.755 4.522 0.699 o
-4 6 8 300.643 310.093 2.484 2.126 o
-4 6 9 60.764 61.853 0.841 17.708 o
-4 6 10 4.824 5.063 0.374 205.157 o
-4 6 11 14.725 16.172 0.515 73.785 o
-4 6 12 179.359 175.749 1.661 4.594 o
-4 6 13 130.890 128.862 1.399 6.901 o
-4 6 14 151.820 152.474 1.654 5.510 o
-4 6 15 34.961 33.595 0.884 29.222 o
-4 6 16 13.491 14.508 0.589 74.181 o
-4 6 17 53.914 52.740 1.082 18.241 o
-4 6 18 42.013 40.762 1.017 23.281 o
-4 6 19 0.579 0.162 0.474 351.913 o
-4 6 20 0.492 0.767 0.504 306.566 o
-4 6 21 16.937 17.466 0.731 55.576 o
-4 6 22 0.229 -0.121 0.474 377.131 o
-4 6 23 23.710 23.566 1.213 29.820 o
-4 7 1 246.719 242.800 2.231 2.866 o
-4 7 2 66.078 64.605 0.954 15.887 o
-4 7 3 7.805 9.435 0.457 124.574 o
-4 7 4 75.957 77.844 1.083 13.058 o
-4 7 5 28.560 29.040 0.687 38.306 o
-4 7 6 58.309 56.918 0.872 18.494 o
-4 7 7 101.749 103.841 1.229 9.302 o
-4 7 8 0.886 1.453 0.388 413.873 o
-4 7 9 57.539 55.542 1.001 17.884 o
-4 7 10 53.259 52.316 0.955 19.464 o
-4 7 11 2.097 1.878 0.417 301.481 o
-4 7 12 19.701 18.985 0.632 54.918 o
-4 7 13 27.099 26.778 0.809 37.282 o
-4 7 14 143.139 139.234 1.770 5.788 o
-4 7 15 103.897 97.232 1.527 8.623 o
-4 7 16 3.269 2.748 0.574 172.542 o
-4 7 17 97.923 95.477 1.613 8.768 o
-4 7 18 34.600 36.032 1.115 25.042 o
-4 7 19 550.420 538.393 5.592 0.734 o
-4 8 1 4.877 5.754 0.553 144.007 o
-4 8 2 292.476 287.050 2.920 2.120 o
-4 8 3 227.018 231.514 2.420 3.026 o
-4 8 4 6.811 7.679 0.497 131.547 o
-4 8 5 37.752 37.316 0.877 27.306 o
-4 8 6 59.303 57.777 1.048 17.017 o
-4 8 7 189.413 187.526 1.937 4.092 o
-4 8 8 184.042 181.773 1.859 4.292 o
-4 8 9 28.714 26.660 0.731 38.072 o
-4 8 10 10.465 10.789 0.584 90.167 o
-4 8 11 15.660 16.363 0.731 58.471 o
-4 8 12 114.789 111.294 1.579 7.618 o
-4 8 13 26.405 26.130 0.852 36.881 o
-4 8 14 183.691 174.696 2.231 4.057 o
-4 8 15 0.113 -0.045 0.539 298.960 o
-4 9 1 357.094 353.594 3.498 1.543 o
-4 9 2 1.787 3.335 0.564 194.395 o
-4 9 3 0.006 -0.131 0.515 331.986 o
-4 9 4 10.329 8.117 0.614 92.576 o
-4 9 5 4.762 4.149 0.549 154.451 o
-4 9 6 2.697 2.785 0.535 197.450 o
-4 9 7 162.700 156.690 6.310 1.630 o
-3 0 2 1612.710 1555.540 12.063 0.122 o
-3 0 4 17289.500 16353.900 162.713 0.001 o
-3 0 6 3242.240 3216.670 27.439 0.030 o
-3 0 8 2400.410 2435.300 22.075 0.051 o
-3 0 10 1.825 1.643 0.199 617.439 o
-3 0 12 93.796 98.133 1.260 9.945 o
-3 0 14 2987.810 2997.340 27.186 0.034 o
-3 0 16 6843.920 6940.010 66.340 0.006 o
-3 0 18 3681.980 3736.790 45.186 0.018 o
-3 0 20 1219.540 1226.380 13.236 0.166 o
-3 0 22 48.499 48.239 1.255 18.213 o
-3 0 24 32.261 33.509 1.147 25.773 o
-3 0 26 112.063 112.834 2.100 6.599 o
-3 0 28 0.739 0.701 0.576 235.679 o
-3 0 30 117.247 121.695 3.128 4.548 o
-3 1 1 207.179 198.816 1.376 4.050 o
-3 1 2 160.172 161.781 1.113 5.678 o
-3 1 3 1160.600 1148.200 6.995 0.237 o
-3 1 4 189.461 178.983 1.226 4.657 o
-3 1 5 98.752 88.367 0.673 11.398 o
-3 1 6 374.612 359.904 2.360 1.657 o
-3 1 7 142.522 140.979 0.945 6.776 o
-3 1 8 68.496 65.346 0.602 17.093 o
-3 1 9 781.102 801.397 5.256 0.459 o
-3 1 10 154.504 160.573 1.375 5.622 o
-3 1 11 36.922 36.290 0.444 34.017 o
-3 1 12 71.652 68.623 0.739 15.710 o
-3 1 13 27.035 24.612 0.357 49.379 o
-3 1 14 0.045 0.255 0.182 2215.780 o
-3 1 15 37.745 38.710 0.499 32.153 o
-3 1 16 2179.900 2222.230 15.367 0.069 o
-3 1 17 869.653 887.010 6.302 0.372 o
-3 1 18 1076.120 1101.930 8.075 0.250 o
-3 1 19 874.319 885.582 6.582 0.365 o
-3 1 20 234.324 238.788 2.045 3.090 o
-3 1 21 477.195 484.002 3.765 1.025 o
-3 1 22 339.161 336.133 2.765 1.793 o
-3 1 23 1.766 2.668 0.364 347.374 o
-3 1 24 157.864 156.201 1.783 5.167 o
-3 1 25 148.868 149.438 1.747 5.520 o
-3 1 26 11.315 11.172 0.535 91.217 o
-3 1 27 42.143 41.316 0.924 24.322 o
-3 1 28 19.112 20.772 0.747 49.610 o
-3 1 29 0.767 1.958 0.564 228.141 o
-3 1 30 708.712 705.248 7.601 0.453 o
-3 1 31 0.070 1.070 0.564 257.848 o
-3 2 1 327.091 337.743 2.210 1.959 o
-3 2 2 461.381 465.252 2.991 1.149 o
-3 2 3 23.228 21.148 0.246 59.993 o
-3 2 4 63.913 64.454 0.528 18.386 o
-3 2 5 166.485 156.453 1.076 5.602 o
-3 2 6 772.799 775.938 4.784 0.484 o
-3 2 7 1.841 1.660 0.128 731.414 o
-3 2 8 64.678 63.254 0.545 18.284 o
-3 2 9 0.106 0.486 0.154 2363.380 o
-3 2 10 102.374 98.852 0.889 10.206 o
-3 2 11 635.663 628.210 4.224 0.672 o
-3 2 12 257.879 256.185 1.984 2.794 o
-3 2 13 911.610 924.220 6.513 0.345 o
-3 2 14 294.157 290.803 2.424 2.241 o
-3 2 15 215.796 231.848 2.017 3.355 o
-3 2 16 7.410 8.851 0.336 150.877 o
-3 2 17 123.705 128.343 1.236 7.463 o
-3 2 18 2454.760 2494.550 17.869 0.054 o
-3 2 19 1710.360 1742.300 12.619 0.107 o
-3 2 20 0.170 0.502 0.282 920.871 o
-3 2 21 774.952 787.775 5.910 0.449 o
-3 2 22 256.589 261.081 2.234 2.693 o
-3 2 23 351.260 352.289 2.876 1.684 o
-3 2 24 117.601 118.216 1.238 7.984 o
-3 2 25 13.442 14.319 0.567 76.186 o
-3 2 26 20.244 20.026 0.652 52.585 o
-3 2 27 83.548 82.344 1.250 11.415 o
-3 2 28 22.895 23.729 0.795 42.325 o
-3 2 29 201.733 197.148 2.715 3.304 o
-3 2 30 15.787 16.259 0.839 52.446 o
-3 2 31 108.658 113.855 2.751 5.402 o
-3 3 1 537.154 530.318 3.337 0.910 o
-3 3 2 72.239 72.271 0.589 15.886 o
-3 3 3 62.543 67.568 0.582 18.120 o
-3 3 4 785.575 780.752 5.025 0.468 o
-3 3 5 74.674 76.691 0.634 15.014 o
-3 3 6 110.683 109.865 0.860 9.286 o
-3 3 7 251.479 246.732 2.009 2.890 o
-3 3 8 34.678 34.107 0.380 37.048 o
-3 3 9 34.984 36.344 0.448 35.210 o
-3 3 10 436.230 442.440 3.029 1.235 o
-3 3 11 47.778 50.992 0.542 24.532 o
-3 3 12 522.634 526.429 3.689 0.913 o
-3 3 13 537.826 545.475 3.972 0.856 o
-3 3 14 46.625 47.773 0.592 25.123 o
-3 3 15 57.575 57.065 0.731 19.570 o
-3 3 16 149.365 146.360 1.374 5.986 o
-3 3 17 0.927 0.728 0.292 651.602 o
-3 3 18 235.344 236.872 2.000 3.109 o
-3 3 19 47.498 45.434 0.680 24.449 o
-3 3 20 120.270 117.248 1.171 7.992 o
-3 3 21 140.996 144.915 1.358 6.300 o
-3 3 22 150.919 152.865 1.442 5.766 o
-3 3 23 41.696 42.056 0.787 26.024 o
-3 3 24 136.672 136.572 1.479 6.431 o
-3 3 25 6.875 6.927 0.441 145.851 o
-3 3 26 34.981 34.261 0.787 30.692 o
-3 3 27 108.148 104.408 1.299 8.734 o
-3 3 28 1.077 1.393 0.504 273.284 o
-3 3 29 11.855 11.876 0.772 67.113 o
-3 3 30 5.911 7.196 0.735 96.209 o
-3 4 1 566.143 562.204 3.659 0.822 o
-3 4 2 647.202 645.879 4.169 0.653 o
-3 4 3 9.249 9.464 0.224 144.653 o
-3 4 4 376.802 365.402 2.518 1.614 o
-3 4 5 77.227 75.870 0.717 14.431 o
-3 4 6 7.914 8.128 0.229 166.483 o
-3 4 7 26.589 26.614 0.401 47.810 o
-3 4 8 47.532 45.383 0.518 25.835 o
-3 4 9 8.397 9.143 0.249 152.125 o
-3 4 10 142.587 141.076 1.141 6.566 o
-3 4 11 103.679 109.569 0.940 9.619 o
-3 4 12 45.037 44.216 0.536 26.912 o
-3 4 13 95.562 95.408 0.947 10.752 o
-3 4 14 40.822 42.813 0.606 28.344 o
-3 4 15 103.022 105.196 1.044 9.599 o
-3 4 16 61.528 60.428 0.805 17.911 o
-3 4 17 7.027 8.210 0.433 139.966 o
-3 4 18 70.690 68.148 0.858 15.377 o
-3 4 19 1.413 1.705 0.305 486.150 o
-3 4 20 26.754 27.655 0.645 41.385 o
-3 4 21 119.478 117.025 1.319 7.777 o
-3 4 22 50.928 50.343 0.873 20.955 o
-3 4 23 164.191 163.972 1.718 4.996 o
-3 4 24 49.060 51.168 0.894 21.144 o
-3 4 25 1.703 2.170 0.388 340.323 o
-3 4 26 17.176 17.059 0.579 63.476 o
-3 4 27 28.656 28.666 0.781 36.211 o
-3 4 28 5.096 5.230 0.496 160.290 o
-3 4 29 42.460 43.005 4.206 4.297 o
-3 5 1 167.085 171.443 1.384 5.140 o
-3 5 2 220.045 226.676 1.899 3.394 o
-3 5 3 462.324 484.436 3.728 1.058 o
-3 5 4 822.297 839.761 6.080 0.408 o
-3 5 5 7.668 8.418 0.299 156.713 o
-3 5 6 1775.050 1825.850 13.146 0.099 o
-3 5 7 611.600 631.283 4.545 0.680 o
-3 5 8 62.112 64.200 0.710 17.944 o
-3 5 9 30.570 29.597 0.479 40.723 o
-3 5 10 147.114 148.827 1.274 6.128 o
-3 5 11 76.256 75.391 0.790 14.340 o
-3 5 12 83.376 83.709 0.861 12.715 o
-3 5 13 4.345 4.774 0.302 247.509 o
-3 5 14 6.683 6.043 0.331 178.472 o
-3 5 15 25.460 23.608 0.531 47.751 o
-3 5 16 46.691 44.910 0.716 24.471 o
-3 5 17 119.905 112.937 1.220 8.035 o
-3 5 18 194.472 188.074 1.835 4.076 o
-3 5 19 472.589 466.108 3.865 1.042 o
-3 5 20 36.050 38.289 0.808 28.877 o
-3 5 21 0.683 1.748 0.429 359.991 o
-3 5 22 209.529 205.826 2.126 3.536 o
-3 5 23 9.255 9.494 0.538 103.843 o
-3 5 24 2.059 1.753 0.459 271.048 o
-3 5 25 2.277 2.270 0.480 242.556 o
-3 5 26 0.036 0.846 0.480 355.614 o
-3 5 27 2.653 3.152 0.539 193.266 o
-3 6 1 556.993 560.446 3.952 0.819 o
-3 6 2 950.074 960.619 6.578 0.324 o
-3 6 3 142.798 152.806 1.405 6.055 o
-3 6 4 949.196 961.388 7.077 0.316 o
-3 6 5 374.486 376.543 2.991 1.529 o
-3 6 6 72.171 76.867 0.995 13.949 o
-3 6 7 2.378 3.147 0.293 366.626 o
-3 6 8 19.332 19.119 0.459 62.848 o
-3 6 9 15.826 16.266 0.408 76.989 o
-3 6 10 8.107 8.364 0.318 149.166 o
-3 6 11 167.998 167.392 1.486 5.080 o
-3 6 12 42.118 40.750 0.938 24.244 o
-3 6 13 57.617 55.195 0.877 18.786 o
-3 6 14 8.814 9.093 0.452 119.522 o
-3 6 15 361.634 361.274 3.219 1.564 o
-3 6 16 36.980 37.320 0.927 26.860 o
-3 6 17 209.063 201.951 2.306 3.456 o
-3 6 18 51.711 51.185 1.051 19.113 o
-3 6 19 168.610 165.700 2.035 4.576 o
-3 6 20 12.191 10.443 0.604 82.652 o
-3 6 21 27.805 28.031 0.864 35.013 o
-3 6 22 29.363 26.142 0.915 33.443 o
-3 6 23 119.671 117.948 1.703 7.029 o
-3 6 24 29.279 30.138 0.925 32.141 o
-3 6 25 76.522 74.424 1.383 11.875 o
-3 7 1 323.192 325.966 2.675 1.913 o
-3 7 2 160.178 165.268 1.538 5.250 o
-3 7 3 101.246 112.001 1.553 8.306 o
-3 7 4 3675.470 3799.300 28.282 0.024 o
-3 7 5 1514.650 1566.210 11.914 0.130 o
-3 7 6 247.153 258.564 2.347 2.743 o
-3 7 7 160.916 160.000 1.611 5.226 o
-3 7 8 70.872 71.019 0.999 14.483 o
-3 7 9 211.141 214.487 2.033 3.514 o
-3 7 10 449.103 453.142 3.752 1.115 o
-3 7 11 45.541 47.111 0.845 23.194 o
-3 7 12 17.365 17.007 0.548 64.796 o
-3 7 13 318.209 317.225 3.101 1.859 o
-3 7 14 1.676 2.152 0.454 281.047 o
-3 7 15 0.736 1.333 0.454 338.026 o
-3 7 16 124.654 122.100 1.725 6.726 o
-3 7 17 539.756 519.320 5.340 0.775 o
-3 7 18 14.671 14.271 0.780 59.003 o
-3 7 19 146.722 139.958 1.879 5.535 o
-3 7 20 37.280 34.379 0.962 26.792 o
-3 7 21 24.276 25.016 0.816 39.927 o
-3 7 22 132.493 127.734 1.899 6.081 o
-3 8 1 0.346 0.191 0.422 452.473 o
-3 8 2 4.490 5.673 0.483 168.888 o
-3 8 3 436.705 430.055 3.598 1.187 o
-3 8 4 1.957 3.165 0.421 279.601 o
-3 8 5 14.693 16.122 0.534 72.750 o
-3 8 6 265.175 263.774 2.415 2.546 o
-3 8 7 1.059 1.928 0.374 403.491 o
-3 8 8 84.562 82.773 1.153 11.658 o
-3 8 9 163.910 168.874 1.763 4.903 o
-3 8 10 245.617 245.191 2.329 2.824 o
-3 8 11 406.831 405.046 3.653 1.287 o
-3 8 12 0.258 0.837 0.446 391.321 o
-3 8 13 0.179 0.281 0.454 403.229 o
-3 8 14 10.049 9.559 0.599 92.534 o
-3 8 15 16.858 17.977 0.734 55.129 o
-3 8 16 37.192 39.319 1.101 23.868 o
-3 8 17 210.429 204.711 2.527 3.286 o
-3 8 18 19.325 19.123 0.816 47.462 o
-3 9 1 2.749 1.321 0.480 242.615 o
-3 9 2 4.592 4.460 0.553 153.362 o
-3 9 3 122.588 118.666 1.663 6.978 o
-3 9 4 4.278 4.980 0.569 149.386 o
-3 9 5 51.746 51.404 1.014 19.405 o
-3 9 6 460.600 443.086 3.953 1.080 o
-3 9 7 186.466 178.752 1.899 4.245 o
-3 9 8 23.267 22.613 0.722 44.870 o
-3 9 9 107.833 106.367 1.462 8.328 o
-3 9 10 105.267 105.265 1.459 8.499 o
-3 9 11 29.137 29.445 0.828 34.562 o
-3 9 12 27.156 24.834 0.799 38.207 o
-2 0 2 5821.680 5570.490 45.076 0.010 o
-2 0 4 2996.630 3018.040 25.705 0.034 o
-2 0 6 153.332 150.565 1.507 5.659 o
-2 0 8 486.219 475.059 4.710 0.931 o
-2 0 10 416.355 415.750 3.948 1.210 o
-2 0 12 233.190 232.523 2.318 3.009 o
-2 0 14 3.875 4.677 0.422 208.542 o
-2 0 16 567.720 574.738 5.459 0.705 o
-2 0 18 1080.670 1101.120 11.511 0.209 o
-2 0 20 314.667 320.266 3.427 1.788 o
-2 0 22 5.272 6.375 0.549 138.759 o
-2 0 24 8.541 8.719 0.541 109.182 o
-2 0 26 63.013 62.714 1.227 14.885 o
-2 0 28 114.141 122.377 2.896 4.953 o
-2 0 30 186.784 184.334 3.923 2.686 o
-2 0 32 87.970 86.195 2.589 6.656 o
-2 1 1 49.002 45.026 0.380 26.286 o
-2 1 2 255.077 256.556 1.658 2.929 o
-2 1 3 3272.030 3268.650 20.239 0.033 o
-2 1 4 132.741 139.690 0.923 7.227 o
-2 1 5 176.117 167.836 1.122 5.159 o
-2 1 6 1710.540 1716.000 10.682 0.114 o
-2 1 7 49.874 50.071 0.431 24.698 o
-2 1 8 111.340 105.271 0.719 9.621 o
-2 1 9 24.206 24.290 0.315 54.336 o
-2 1 10 170.237 179.633 1.269 5.054 o
-2 1 11 394.079 391.785 2.711 1.475 o
-2 1 12 60.313 63.540 0.542 19.217 o
-2 1 13 178.049 175.571 1.239 4.939 o
-2 1 14 1.436 1.980 0.196 663.217 o
-2 1 15 378.635 376.063 2.809 1.543 o
-2 1 16 762.209 741.873 5.309 0.487 o
-2 1 17 197.249 194.749 1.510 4.182 o
-2 1 18 26.378 26.639 0.490 46.042 o
-2 1 19 142.334 141.923 1.267 6.414 o
-2 1 20 0.487 0.555 0.256 924.475 o
-2 1 21 687.835 678.278 5.079 0.568 o
-2 1 22 253.508 261.115 2.159 2.748 o
-2 1 23 3.682 4.073 0.417 221.081 o
-2 1 24 73.399 71.694 0.924 14.435 o
-2 1 25 253.409 248.884 2.357 2.727 o
-2 1 26 12.220 14.302 0.553 80.895 o
-2 1 27 359.421 353.996 3.774 1.482 o
-2 1 28 47.150 49.002 1.092 19.999 o
-2 1 29 14.335 14.357 0.722 63.150 o
-2 1 30 64.392 62.901 1.516 12.969 o
-2 1 31 98.278 101.470 1.951 7.685 o
-2 1 32 33.090 35.863 1.371 21.610 o
-2 2 1 1139.580 1154.200 7.001 0.241 o
-2 2 2 592.345 590.349 3.627 0.770 o
-2 2 3 525.440 519.684 3.299 0.941 o
-2 2 4 2554.820 2523.230 16.127 0.054 o
-2 2 5 1743.710 1710.450 10.976 0.111 o
-2 2 6 2961.790 2938.670 17.701 0.041 o
-2 2 7 11148.600 10721.800 68.669 0.003 o
-2 2 8 323.906 321.583 2.183 2.026 o
-2 2 9 12.005 10.690 0.210 118.636 o
-2 2 10 1725.520 1717.330 11.403 0.111 o
-2 2 11 2504.060 2501.660 16.553 0.055 o
-2 2 12 126.283 122.958 0.961 7.870 o
-2 2 13 0.968 0.996 0.142 1143.600 o
-2 2 14 20.432 19.373 0.315 65.525 o
-2 2 15 160.010 162.277 1.536 5.293 o
-2 2 16 296.163 303.111 2.682 2.120 o
-2 2 17 314.595 314.509 2.310 2.072 o
-2 2 18 326.750 333.122 2.534 1.907 o
-2 2 19 1774.930 1782.870 12.375 0.103 o
-2 2 20 1500.290 1509.380 10.190 0.142 o
-2 2 21 269.895 280.238 2.234 2.507 o
-2 2 22 37.990 40.201 0.662 29.591 o
-2 2 23 1118.650 1118.280 8.587 0.233 o
-2 2 24 0.045 1.232 0.325 670.162 o
-2 2 25 58.565 58.713 0.888 18.151 o
-2 2 26 0.015 0.000 0.334 784.408 o
-2 2 27 83.524 85.024 1.309 11.084 o
-2 2 28 0.531 1.384 0.460 339.983 o
-2 2 29 161.132 161.015 2.137 4.664 o
-2 2 30 18.471 18.780 0.941 43.385 o
-2 2 31 0.806 1.972 0.547 239.284 o
-2 2 32 83.519 88.338 2.401 7.285 o
-2 3 1 461.008 472.750 2.952 1.144 o
-2 3 2 132.817 129.770 0.956 7.406 o
-2 3 3 147.070 142.156 1.026 6.502 o
-2 3 4 366.457 369.976 2.413 1.662 o
-2 3 5 428.309 442.648 2.856 1.274 o
-2 3 6 1207.060 1173.260 7.152 0.224 o
-2 3 7 726.063 720.343 4.590 0.540 o
-2 3 8 96.552 102.361 0.956 10.371 o
-2 3 9 342.847 341.462 2.262 1.859 o
-2 3 10 89.846 89.726 0.725 12.087 o
-2 3 11 484.491 485.353 3.267 1.052 o
-2 3 12 7.174 6.677 0.246 184.468 o
-2 3 13 30.189 31.333 0.376 41.986 o
-2 3 14 23.917 22.564 0.363 54.995 o
-2 3 15 48.792 48.062 0.517 24.877 o
-2 3 16 17.018 17.377 0.373 73.888 o
-2 3 17 34.876 33.645 0.499 35.513 o
-2 3 18 79.690 79.693 0.812 13.539 o
-2 3 19 1187.400 1181.420 8.339 0.217 o
-2 3 20 236.268 247.176 2.022 3.035 o
-2 3 21 809.203 793.270 6.209 0.422 o
-2 3 22 261.702 253.147 2.272 2.670 o
-2 3 23 76.617 77.971 1.008 13.284 o
-2 3 24 387.893 377.809 3.218 1.446 o
-2 3 25 164.051 162.740 1.645 5.083 o
-2 3 26 122.526 121.548 1.439 7.325 o
-2 3 27 12.636 12.276 0.586 80.025 o
-2 3 28 13.574 14.375 0.635 70.791 o
-2 3 29 0.141 0.189 0.474 376.776 o
-2 3 30 2.451 3.486 0.574 178.761 o
-2 3 31 20.062 19.809 0.821 46.076 o
-2 4 1 242.817 236.075 1.714 3.149 o
-2 4 2 32.428 32.532 0.350 39.828 o
-2 4 3 489.520 502.711 3.245 1.027 o
-2 4 4 9.355 8.248 0.198 152.556 o
-2 4 5 109.109 108.235 0.844 9.471 o
-2 4 6 339.644 339.272 2.199 1.891 o
-2 4 7 1441.880 1438.780 8.777 0.158 o
-2 4 8 4729.130 4769.970 29.541 0.016 o
-2 4 9 206.645 214.817 1.516 3.857 o
-2 4 10 0.101 0.371 0.129 3160.880 o
-2 4 11 96.200 93.968 0.791 11.128 o
-2 4 12 91.828 92.934 0.849 11.434 o
-2 4 13 0.062 0.435 0.144 2779.500 o
-2 4 14 64.576 62.681 0.738 17.464 o
-2 4 15 10.639 11.526 0.315 116.168 o
-2 4 16 175.022 173.400 1.432 4.892 o
-2 4 17 84.825 87.326 0.902 12.243 o
-2 4 18 36.359 35.509 0.597 32.595 o
-2 4 19 415.891 410.609 3.411 1.287 o
-2 4 20 867.359 877.705 6.841 0.364 o
-2 4 21 1838.130 1848.160 13.963 0.093 o
-2 4 22 982.441 976.168 7.599 0.295 o
-2 4 23 154.224 158.748 1.624 5.397 o
-2 4 24 434.015 434.357 3.662 1.181 o
-2 4 25 93.015 93.158 1.223 10.291 o
-2 4 26 257.988 252.320 2.483 2.624 o
-2 4 27 87.329 88.507 1.503 9.979 o
-2 4 28 0.300 0.143 0.531 297.115 o
-2 4 29 3.911 3.558 0.591 153.938 o
-2 4 30 3.797 5.387 0.777 102.687 o
-2 5 1 8.838 8.240 0.279 148.216 o
-2 5 2 184.711 182.771 1.361 4.631 o
-2 5 3 28.208 29.094 0.415 44.376 o
-2 5 4 34.215 33.818 0.384 37.461 o
-2 5 5 405.880 404.774 2.760 1.408 o
-2 5 6 414.337 417.968 2.947 1.339 o
-2 5 7 635.326 641.816 4.490 0.654 o
-2 5 8 46.080 44.150 0.629 25.666 o
-2 5 9 114.783 116.651 1.245 8.155 o
-2 5 10 39.334 40.673 0.504 30.693 o
-2 5 11 247.652 252.456 2.799 2.577 o
-2 5 12 222.909 218.992 1.696 3.505 o
-2 5 13 618.003 622.173 4.633 0.674 o
-2 5 14 92.532 92.150 0.933 11.188 o
-2 5 15 246.697 246.370 2.032 2.929 o
-2 5 16 426.490 419.305 3.294 1.261 o
-2 5 17 6.795 7.058 0.350 165.655 o
-2 5 18 360.992 348.217 3.091 1.614 o
-2 5 19 132.850 126.483 1.457 6.784 o
-2 5 20 0.090 0.162 0.377 592.540 o
-2 5 21 296.447 287.380 2.836 2.121 o
-2 5 22 2.807 4.536 0.522 186.872 o
-2 5 23 33.547 32.715 0.846 30.776 o
-2 5 24 113.083 110.128 1.476 7.939 o
-2 5 25 168.027 163.693 2.015 4.626 o
-2 5 26 36.827 34.699 1.157 23.899 o
-2 5 27 37.608 38.163 1.092 24.057 o
-2 5 28 28.715 30.108 0.967 31.525 o
-2 6 1 38.503 38.811 0.510 31.577 o
-2 6 2 36.952 36.119 0.480 33.616 o
-2 6 3 87.204 89.528 0.816 12.133 o
-2 6 4 93.616 93.834 1.113 10.534 o
-2 6 5 76.810 75.500 0.757 14.375 o
-2 6 6 391.049 392.915 3.120 1.426 o
-2 6 7 157.285 159.535 1.376 5.558 o
-2 6 8 3.703 3.877 0.224 324.262 o
-2 6 9 16.820 18.822 0.403 71.159 o
-2 6 10 62.191 63.673 0.856 17.177 o
-2 6 11 21.679 22.305 0.502 54.488 o
-2 6 12 2.990 3.467 0.383 265.800 o
-2 6 13 42.575 44.684 0.687 26.323 o
-2 6 14 80.551 79.591 1.053 12.578 o
-2 6 15 88.447 86.252 1.046 11.495 o
-2 6 16 35.791 35.671 0.894 28.214 o
-2 6 17 0.106 -0.109 0.355 677.704 o
-2 6 18 29.261 29.484 0.835 34.322 o
-2 6 19 19.134 18.900 0.601 57.261 o
-2 6 20 33.582 32.101 0.869 30.505 o
-2 6 21 6.619 5.723 0.522 136.015 o
-2 6 22 57.490 56.126 1.192 16.443 o
-2 6 23 31.346 27.613 0.841 33.484 o
-2 6 24 3.426 4.327 0.535 174.257 o
-2 6 25 75.636 71.845 1.323 12.355 o
-2 6 26 298.788 281.726 3.101 2.046 o
-2 7 1 1.698 1.500 0.268 527.539 o
-2 7 2 93.188 93.169 0.993 10.927 o
-2 7 3 3.834 4.562 0.329 252.848 o
-2 7 4 3.661 3.584 0.329 273.522 o
-2 7 5 82.617 85.021 0.952 12.431 o
-2 7 6 378.093 383.572 3.058 1.494 o
-2 7 7 0.130 0.810 0.305 774.863 o
-2 7 8 939.634 948.056 7.346 0.317 o
-2 7 9 111.829 119.269 1.306 8.122 o
-2 7 10 13.144 15.006 0.504 80.806 o
-2 7 11 19.597 19.156 0.609 55.961 o
-2 7 12 124.116 125.587 1.429 7.190 o
-2 7 13 87.047 86.797 1.558 9.868 o
-2 7 14 156.947 161.313 1.708 5.208 o
-2 7 15 55.661 56.781 1.016 18.018 o
-2 7 16 103.871 99.969 1.253 9.232 o
-2 7 17 26.696 24.731 0.690 41.549 o
-2 7 18 122.400 121.010 1.420 7.375 o
-2 7 19 99.591 93.021 1.231 9.800 o
-2 7 20 26.840 26.669 0.801 37.712 o
-2 7 21 49.495 46.551 1.057 20.083 o
-2 7 22 340.869 329.468 3.329 1.682 o
-2 7 23 76.858 71.834 1.283 12.414 o
-2 8 1 29.836 29.147 0.651 38.077 o
-2 8 2 1.931 1.984 0.346 376.673 o
-2 8 3 109.870 108.174 1.245 8.648 o
-2 8 4 59.673 60.538 0.911 17.608 o
-2 8 5 554.453 567.302 4.794 0.766 o
-2 8 6 25.869 28.031 0.712 40.264 o
-2 8 7 187.943 193.629 1.899 4.093 o
-2 8 8 92.975 93.733 1.153 10.476 o
-2 8 9 156.381 157.779 1.692 5.281 o
-2 8 10 12.572 11.928 0.545 84.317 o
-2 8 11 135.238 136.669 1.572 6.347 o
-2 8 12 46.859 47.775 0.919 21.960 o
-2 8 13 0.077 0.258 0.417 484.996 o
-2 8 14 131.084 127.498 1.533 6.713 o
-2 8 15 47.038 46.608 0.955 21.704 o
-2 8 16 99.595 97.294 1.422 9.144 o
-2 8 17 24.554 21.502 0.727 43.977 o
-2 8 18 0.092 -0.079 0.490 362.298 o
-2 8 19 16.422 14.089 0.690 61.476 o
-2 8 20 70.408 69.850 1.428 12.470 o
-2 9 1 0.007 -0.845 0.383 601.373 o
-2 9 2 7.716 7.587 0.523 120.472 o
-2 9 3 264.762 256.266 2.458 2.563 o
-2 9 4 337.195 329.976 3.046 1.757 o
-2 9 5 15.758 16.220 0.633 64.129 o
-2 9 6 309.297 309.584 3.067 1.929 o
-2 9 7 1207.360 1194.510 10.158 0.196 o
-2 9 8 233.041 236.622 2.503 2.902 o
-2 9 9 806.355 794.906 6.931 0.405 o
-2 9 10 11.160 11.097 0.567 88.713 o
-2 9 11 47.015 43.992 1.029 21.294 o
-2 9 12 32.669 32.468 0.886 30.544 o
-2 9 13 171.856 162.520 1.863 4.706 o
-2 9 14 10.604 12.348 0.611 84.065 o
-2 9 15 43.628 41.788 1.071 22.014 o
-2 10 1 0.036 -0.795 0.454 424.591 o
-2 10 2 29.055 29.374 0.816 34.913 o
-2 10 3 13.581 13.823 0.659 69.708 o
-2 10 4 1.100 1.036 0.560 234.460 o
-2 10 5 196.013 186.740 2.287 3.741 o
-2 10 6 31.439 35.510 1.295 23.260 o
-1 0 2 3546.610 3484.430 41.526 0.020 o
-1 0 4 535.637 526.274 5.167 0.788 o
-1 0 6 8099.570 7809.090 70.665 0.005 o
-1 0 8 3906.360 3745.120 30.295 0.022 o
-1 0 10 3856.610 3815.030 30.826 0.022 o
-1 0 12 3927.540 3852.240 32.833 0.021 o
-1 0 14 4575.430 4478.680 38.243 0.016 o
-1 0 16 131.737 133.202 1.615 6.462 o
-1 0 18 0.113 0.337 0.248 1213.900 o
-1 0 20 3.785 3.424 0.415 227.097 o
-1 0 22 0.116 0.717 0.241 1150.320 o
-1 0 24 10.233 9.439 0.476 106.806 o
-1 0 26 947.210 948.111 12.811 0.226 o
-1 0 28 43.126 42.142 1.368 18.711 o
-1 0 30 46.985 49.612 1.544 15.723 o
-1 0 32 114.834 113.817 2.470 5.773 o
-1 1 1 32.185 33.077 0.268 40.738 o
-1 1 2 4186.070 4158.590 27.469 0.020 o
-1 1 3 763.572 754.970 5.023 0.490 o
-1 1 4 445.654 446.271 2.727 1.236 o
-1 1 5 338.949 333.112 2.208 1.909 o
-1 1 6 149.977 132.661 0.950 6.644 o
-1 1 7 951.973 949.685 6.103 0.332 o
-1 1 8 703.201 708.005 4.575 0.562 o
-1 1 9 2884.150 2826.010 18.049 0.043 o
-1 1 10 2182.860 2159.450 13.412 0.073 o
-1 1 11 530.834 539.056 3.434 0.907 o
-1 1 12 0.135 0.164 0.131 3428.500 o
-1 1 13 1183.230 1173.700 7.358 0.227 o
-1 1 14 0.010 0.202 0.146 3446.280 o
-1 1 15 4.298 5.726 0.195 275.200 o
-1 1 16 20.436 22.089 0.309 62.902 o
-1 1 17 452.572 439.697 2.971 1.203 o
-1 1 18 200.805 195.758 1.374 4.188 o
-1 1 19 203.095 200.389 1.410 4.088 o
-1 1 20 6.659 6.917 0.202 199.329 o
-1 1 21 63.362 64.581 0.690 17.756 o
-1 1 22 295.443 284.193 2.305 2.287 o
-1 1 23 111.083 107.960 1.289 8.494 o
-1 1 24 1202.490 1151.650 9.625 0.205 o
-1 1 25 2.276 6.708 0.619 145.985 o
-1 1 26 30.180 31.057 0.696 36.205 o
-1 1 27 0.567 1.615 0.353 495.595 o
-1 1 28 90.741 87.014 1.354 10.285 o
-1 1 29 128.457 125.298 1.716 6.549 o
-1 1 30 111.225 107.903 1.631 7.743 o
-1 1 31 14.219 15.654 0.839 55.063 o
-1 1 32 31.200 29.355 1.133 27.198 o
-1 1 33 3.041 2.629 2.103 19.195 o
-1 2 1 133.995 139.031 0.966 7.141 o
-1 2 2 711.848 743.135 4.772 0.536 o
-1 2 3 1736.440 1735.120 11.074 0.110 o
-1 2 4 472.144 466.903 2.870 1.132 o
-1 2 5 4.527 4.623 0.156 300.090 o
-1 2 6 831.642 868.979 5.453 0.410 o
-1 2 7 157.474 158.189 1.144 5.785 o
-1 2 8 41.187 40.125 0.382 31.028 o
-1 2 9 2597.000 2524.040 15.655 0.053 o
-1 2 10 6075.250 5996.920 38.383 0.010 o
-1 2 11 1276.640 1280.750 8.264 0.194 o
-1 2 12 30.360 30.323 0.330 42.971 o
-1 2 13 395.885 380.397 2.421 1.526 o
-1 2 14 32.665 32.588 0.433 38.484 o
-1 2 15 516.064 495.118 3.209 0.986 o
-1 2 16 180.018 184.390 1.262 4.779 o
-1 2 17 253.535 253.345 2.007 2.839 o
-1 2 18 14.161 15.143 0.302 90.438 o
-1 2 19 0.224 0.282 0.195 1687.800 o
-1 2 20 343.789 342.945 2.484 1.810 o
-1 2 21 41.241 45.287 0.601 27.659 o
-1 2 22 494.816 483.002 3.867 0.985 o
-1 2 23 32.870 36.206 0.727 32.333 o
-1 2 24 1.868 1.493 0.335 411.503 o
-1 2 25 15.420 15.530 0.522 72.379 o
-1 2 26 45.040 43.575 0.811 24.288 o
-1 2 27 2.458 2.945 0.391 287.238 o
-1 2 28 27.484 26.734 0.850 35.990 o
-1 2 29 50.371 46.098 1.040 20.094 o
-1 2 30 1.530 1.794 0.519 242.440 o
-1 2 31 32.418 30.974 1.166 25.828 o
-1 2 32 6.910 7.468 0.729 92.471 o
-1 3 1 8.719 8.615 0.250 151.308 o
-1 3 2 1975.700 2014.740 12.152 0.087 o
-1 3 3 478.610 467.310 3.157 1.093 o
-1 3 4 284.080 281.629 2.014 2.458 o
-1 3 5 1000.730 1002.810 6.271 0.305 o
-1 3 6 10.368 10.941 0.175 132.236 o
-1 3 7 3.911 4.481 0.163 328.216 o
-1 3 8 777.179 754.852 4.936 0.484 o
-1 3 9 2783.100 2803.730 17.951 0.045 o
-1 3 10 1.059 2.716 0.179 697.718 o
-1 3 11 11.066 9.925 0.233 126.283 o
-1 3 12 530.947 524.101 3.403 0.921 o
-1 3 13 1.103 1.180 0.134 1052.020 o
-1 3 14 1552.140 1557.840 10.088 0.135 o
-1 3 15 599.446 589.798 3.808 0.753 o
-1 3 16 235.504 235.827 1.636 3.266 o
-1 3 17 34.170 32.690 0.526 35.928 o
-1 3 18 370.266 364.530 2.567 1.634 o
-1 3 19 387.620 380.948 2.753 1.510 o
-1 3 20 42.763 41.363 0.580 28.073 o
-1 3 21 553.851 536.747 3.960 0.840 o
-1 3 22 116.354 112.138 1.158 8.352 o
-1 3 23 58.109 56.203 0.815 18.998 o
-1 3 24 178.631 179.643 1.800 4.458 o
-1 3 25 217.174 215.424 2.221 3.327 o
-1 3 26 136.909 135.670 1.698 6.128 o
-1 3 27 17.340 17.877 0.640 59.230 o
-1 3 28 40.358 39.863 0.966 24.619 o
-1 3 29 8.799 10.031 0.724 81.876 o
-1 3 30 151.436 145.857 2.006 5.184 o
-1 3 31 130.218 126.241 1.989 6.026 o
-1 4 1 928.572 934.226 5.714 0.350 o
-1 4 2 29.221 29.474 0.325 44.618 o
-1 4 3 159.321 157.824 1.208 5.680 o
-1 4 4 211.116 202.403 1.392 3.947 o
-1 4 5 868.300 858.199 5.273 0.399 o
-1 4 6 5.523 5.297 0.198 243.413 o
-1 4 7 677.770 669.310 4.267 0.610 o
-1 4 8 133.895 144.639 1.367 6.539 o
-1 4 9 836.797 854.944 5.758 0.405 o
-1 4 10 1913.220 1928.650 14.416 0.086 o
-1 4 11 157.121 161.270 1.202 5.699 o
-1 4 12 149.234 151.917 1.188 6.099 o
-1 4 13 407.470 409.028 2.815 1.389 o
-1 4 14 521.388 518.908 3.618 0.927 o
-1 4 15 0.026 0.232 0.162 2766.800 o
-1 4 16 0.492 0.669 0.204 1192.800 o
-1 4 17 33.459 35.975 0.525 35.304 o
-1 4 18 146.579 143.220 1.243 6.273 o
-1 4 19 49.946 48.892 0.669 23.176 o
-1 4 20 23.867 24.327 0.523 49.471 o
-1 4 21 499.267 484.424 3.765 0.984 o
-1 4 22 923.062 915.943 6.830 0.336 o
-1 4 23 403.674 405.528 3.751 1.281 o
-1 4 24 179.128 173.022 2.051 4.300 o
-1 4 25 81.087 82.773 1.418 10.971 o
-1 4 26 232.326 235.120 2.754 2.794 o
-1 4 27 6.977 6.955 0.637 107.359 o
-1 4 28 21.974 21.300 1.088 34.700 o
-1 4 29 19.238 20.015 1.045 38.354 o
-1 4 30 52.064 52.278 1.516 15.069 o
-1 5 1 30.758 32.151 0.564 37.974 o
-1 5 2 0.507 1.116 0.185 1168.060 o
-1 5 3 321.694 333.776 2.218 1.997 o
-1 5 4 355.947 354.572 2.289 1.761 o
-1 5 5 268.145 272.656 1.853 2.670 o
-1 5 6 379.102 370.204 2.393 1.613 o
-1 5 7 126.400 129.275 1.497 6.914 o
-1 5 8 524.135 531.776 3.794 0.899 o
-1 5 9 94.120 91.650 0.794 11.414 o
-1 5 10 2.789 3.012 0.183 436.926 o
-1 5 11 1051.730 1069.610 7.248 0.269 o
-1 5 12 4.483 4.326 0.241 275.906 o
-1 5 13 158.226 158.495 1.305 5.613 o
-1 5 14 33.013 32.702 0.679 34.114 o
-1 5 15 164.892 161.366 1.396 5.312 o
-1 5 16 9.091 9.349 0.390 125.518 o
-1 5 17 32.557 31.071 0.652 35.444 o
-1 5 18 104.306 99.255 0.991 9.831 o
-1 5 19 39.696 39.097 0.681 28.800 o
-1 5 20 4.268 4.441 0.371 224.271 o
-1 5 21 54.293 53.474 0.868 19.789 o
-1 5 22 178.600 173.808 1.800 4.515 o
-1 5 23 354.898 346.264 3.458 1.571 o
-1 5 24 247.720 244.691 3.337 2.375 o
-1 5 25 68.886 70.420 1.486 12.301 o
-1 5 26 51.899 51.761 1.348 16.481 o
-1 5 27 143.050 137.720 2.139 5.307 o
-1 5 28 23.167 25.683 0.925 37.306 o
-1 5 29 390.622 384.674 6.157 0.986 o
-1 6 1 135.646 131.507 1.070 7.108 o
-1 6 2 3.112 2.875 0.189 412.034 o
-1 6 3 356.584 361.027 2.450 1.718 o
-1 6 4 113.158 114.215 0.932 8.872 o
-1 6 5 162.381 166.423 1.248 5.440 o
-1 6 6 25.121 24.218 0.376 51.746 o
-1 6 7 102.367 104.624 0.913 9.942 o
-1 6 8 39.380 41.013 0.523 30.383 o
-1 6 9 60.549 63.352 0.674 18.538 o
-1 6 10 96.294 100.857 1.117 10.055 o
-1 6 11 200.033 208.192 1.633 3.950 o
-1 6 12 693.665 704.265 5.067 0.554 o
-1 6 13 72.600 75.429 0.849 14.610 o
-1 6 14 332.843 334.281 2.500 1.881 o
-1 6 15 40.463 43.207 0.653 27.878 o
-1 6 16 24.403 24.207 0.542 48.329 o
-1 6 17 61.101 58.923 0.836 17.955 o
-1 6 18 283.458 284.015 2.512 2.309 o
-1 6 19 55.441 56.171 0.891 19.048 o
-1 6 20 68.469 66.942 0.996 15.122 o
-1 6 21 160.130 160.581 1.766 5.080 o
-1 6 22 6.039 8.156 0.500 135.289 o
-1 6 23 998.225 991.933 9.571 0.260 o
-1 6 24 1801.700 1751.510 16.427 0.090 o
-1 6 25 24.276 25.374 1.250 28.315 o
-1 6 26 160.112 163.727 2.993 3.781 o
-1 6 27 40.775 38.194 1.267 20.833 o
-1 7 1 1.774 2.250 0.248 504.855 o
-1 7 2 227.578 226.329 1.831 3.335 o
-1 7 3 322.856 338.019 2.494 1.923 o
-1 7 4 14.566 15.034 0.364 85.499 o
-1 7 5 187.501 187.310 1.640 4.340 o
-1 7 6 240.504 240.875 1.963 3.049 o
-1 7 7 100.265 101.716 1.075 9.840 o
-1 7 8 285.403 288.833 2.373 2.320 o
-1 7 9 27.137 27.139 0.590 42.615 o
-1 7 10 88.600 86.853 1.002 11.588 o
-1 7 11 340.985 344.794 2.687 1.781 o
-1 7 12 1305.700 1339.360 9.424 0.178 o
-1 7 13 24.332 25.341 0.625 45.378 o
-1 7 14 265.404 268.625 2.214 2.595 o
-1 7 15 18.182 18.976 0.530 62.100 o
-1 7 16 199.736 196.650 1.833 3.924 o
-1 7 17 61.667 61.563 0.931 17.017 o
-1 7 18 14.575 14.203 0.502 77.774 o
-1 7 19 0.170 0.435 0.369 582.455 o
-1 7 20 28.635 28.746 0.762 36.624 o
-1 7 21 1.525 2.100 0.508 245.735 o
-1 7 22 82.789 81.290 1.369 11.080 o
-1 7 23 25.706 24.244 0.861 37.838 o
-1 7 24 5.298 3.803 0.666 121.228 o
-1 8 1 114.865 115.294 1.188 8.292 o
-1 8 2 7.894 7.891 0.342 149.817 o
-1 8 3 7.360 7.334 0.340 159.141 o
-1 8 4 66.613 66.379 0.849 16.209 o
-1 8 5 0.585 0.693 0.329 610.521 o
-1 8 6 0.217 -0.044 0.312 831.929 o
-1 8 7 0.332 0.559 0.336 644.379 o
-1 8 8 400.268 404.834 3.388 1.342 o
-1 8 9 487.145 496.266 3.890 0.984 o
-1 8 10 683.275 684.494 5.260 0.563 o
-1 8 11 13.020 13.042 0.480 86.359 o
-1 8 12 21.757 22.491 0.632 49.744 o
-1 8 13 341.324 332.347 2.920 1.760 o
-1 8 14 77.112 78.079 1.119 12.770 o
-1 8 15 55.653 56.708 0.966 18.399 o
-1 8 16 0.457 0.300 0.383 518.873 o
-1 8 17 1.009 0.753 0.421 381.930 o
-1 8 18 30.355 30.145 0.881 32.475 o
-1 8 19 24.607 25.156 0.818 39.547 o
-1 8 20 0.003 0.336 0.515 324.138 o
-1 8 21 16.198 14.546 0.758 57.539 o
-1 9 1 149.980 148.750 1.495 5.794 o
-1 9 2 4.300 4.221 0.383 221.174 o
-1 9 3 50.045 48.990 0.859 21.493 o
-1 9 4 0.001 -0.488 0.367 655.526 o
-1 9 5 48.829 47.895 0.909 21.505 o
-1 9 6 1.164 0.736 0.426 365.344 o
-1 9 7 0.178 -0.210 0.432 455.028 o
-1 9 8 4.198 5.349 0.496 170.712 o
-1 9 9 1185.210 1162.290 9.875 0.205 o
-1 9 10 565.887 561.579 5.084 0.737 o
-1 9 11 549.338 546.482 4.935 0.775 o
-1 9 12 43.261 43.328 1.055 22.091 o
-1 9 13 2.827 3.252 0.522 197.185 o
-1 9 14 8.089 7.471 0.564 111.709 o
-1 9 15 51.379 52.021 1.124 18.464 o
-1 9 16 39.104 37.750 1.032 24.490 o
-1 10 1 31.297 30.645 0.816 33.156 o
-1 10 2 10.321 9.008 0.560 97.156 o
-1 10 3 2.819 2.513 0.476 228.544 o
-1 10 4 168.495 163.416 1.837 4.792 o
-1 10 5 155.489 155.195 1.870 5.140 o
-1 10 6 255.993 250.583 2.654 2.579 o
-1 10 7 257.467 248.922 2.645 2.578 o
-1 10 8 12.250 13.340 0.652 74.135 o
-1 10 9 97.407 88.143 1.383 9.687 o
0 0 4 12.319 12.567 0.210 110.811 o
0 0 6 6933.950 6768.840 57.740 0.007 o
0 0 8 251.760 251.395 2.552 2.651 o
0 0 10 654.617 661.039 6.063 0.560 o
0 0 12 10374.800 9641.440 121.864 0.003 o
0 0 14 2781.340 2760.540 23.524 0.040 o
0 0 16 329.821 315.034 2.859 1.866 o
0 0 18 605.923 588.224 5.216 0.674 o
0 0 20 95.049 91.492 1.017 10.775 o
0 0 22 157.280 159.125 1.916 5.002 o
0 0 24 119.529 114.240 1.662 7.187 o
0 0 26 59.289 61.891 1.331 14.779 o
0 0 28 193.918 187.836 3.265 3.055 o
0 0 30 16.121 15.739 1.496 27.414 o
0 0 32 6.777 5.930 0.985 64.972 o
0 1 1 189.382 193.506 2.104 3.922 o
0 1 2 2379.130 2286.890 14.624 0.063 o
0 1 3 88.266 92.732 0.654 12.258 o
0 1 4 313.230 294.592 1.880 2.237 o
0 1 5 4882.640 4828.160 29.145 0.016 o
0 1 6 136.089 127.842 0.821 7.451 o
0 1 7 47.465 44.084 0.340 27.351 o
0 1 8 39.430 38.897 0.349 32.643 o
0 1 9 1192.170 1150.430 7.377 0.227 o
0 1 10 51.727 46.576 0.393 24.881 o
0 1 11 647.972 641.599 4.073 0.659 o
0 1 12 4203.510 4050.020 25.166 0.021 o
0 1 13 1665.250 1649.910 10.292 0.121 o
0 1 14 668.559 647.318 4.103 0.635 o
0 1 15 941.161 916.821 5.955 0.344 o
0 1 16 681.427 670.833 4.288 0.605 o
0 1 17 930.744 918.233 5.658 0.353 o
0 1 18 475.003 474.201 3.007 1.106 o
0 1 19 35.647 38.222 0.417 34.523 o
0 1 20 424.042 412.172 3.011 1.311 o
0 1 21 185.504 182.009 1.529 4.508 o
0 1 22 10.227 12.544 0.354 111.761 o
0 1 23 226.913 220.662 1.779 3.403 o
0 1 24 187.613 178.873 1.561 4.474 o
0 1 25 54.661 61.284 0.935 18.355 o
0 1 26 622.769 600.785 5.266 0.649 o
0 1 27 202.753 199.382 2.187 3.630 o
0 1 28 7.552 9.728 0.545 111.318 o
0 1 29 138.077 132.091 1.794 6.007 o
0 1 30 3.612 5.708 0.637 133.444 o
0 1 31 1.287 1.577 0.564 220.772 o
0 1 32 38.032 38.928 1.298 21.011 o
0 2 0 1835.150 1854.910 17.886 0.082 o
0 2 1 2408.860 2451.110 16.723 0.057 o
0 2 2 14856.300 14564.800 87.707 0.002 o
0 2 3 218.409 229.040 1.457 3.606 o
0 2 4 5730.390 5727.530 35.658 0.011 o
0 2 5 2740.620 2776.820 18.319 0.045 o
0 2 6 131.782 130.761 0.920 7.473 o
0 2 7 633.358 609.990 3.833 0.701 o
0 2 8 136.946 135.837 0.885 7.170 o
0 2 9 1373.030 1378.590 8.324 0.173 o
0 2 10 69.799 67.672 0.492 17.034 o
0 2 11 1.970 2.266 0.176 578.971 o
0 2 12 0.880 1.243 0.124 1194.520 o
0 2 13 1.374 2.493 0.134 733.994 o
0 2 14 227.265 231.769 1.579 3.416 o
0 2 15 169.824 167.899 1.181 5.276 o
0 2 16 11.866 12.824 0.246 110.472 o
0 2 17 1166.340 1157.050 7.283 0.233 o
0 2 18 464.068 469.894 3.178 1.120 o
0 2 19 30.626 31.373 0.440 40.566 o
0 2 20 0.295 0.296 0.160 2067.250 o
0 2 21 4.684 4.803 0.227 266.503 o
0 2 22 41.128 41.518 0.619 28.352 o
0 2 23 7.246 7.024 0.315 167.409 o
0 2 24 27.357 24.849 0.826 37.351 o
0 2 25 4.759 5.525 0.367 204.460 o
0 2 26 65.695 62.621 1.032 15.665 o
0 2 27 17.099 19.594 0.739 53.377 o
0 2 28 136.525 133.372 1.698 6.177 o
0 2 29 132.055 133.818 1.819 6.127 o
0 2 30 3.929 4.461 0.531 168.064 o
0 2 31 16.371 16.866 0.741 56.379 o
0 2 32 59.886 58.900 1.367 14.665 o
0 3 1 894.166 910.275 5.723 0.368 o
0 3 2 1135.980 1135.750 6.912 0.245 o
0 3 3 1440.450 1419.000 8.821 0.159 o
0 3 4 1806.980 1838.830 11.454 0.102 o
0 3 5 146.141 148.994 0.983 6.453 o
0 3 6 345.694 359.467 2.444 1.770 o
0 3 7 850.906 827.908 5.538 0.409 o
0 3 8 1202.570 1199.860 7.730 0.217 o
0 3 9 606.916 582.498 3.811 0.748 o
0 3 10 67.887 68.462 0.757 16.261 o
0 3 11 518.653 518.512 3.322 0.952 o
0 3 12 443.298 437.285 2.749 1.252 o
0 3 13 0.293 1.702 0.198 1051.260 o
0 3 14 359.656 347.238 2.221 1.772 o
0 3 15 10.291 11.281 0.222 127.929 o
0 3 16 49.789 49.436 0.518 24.278 o
0 3 17 34.404 35.095 0.424 36.350 o
0 3 18 31.118 29.436 0.563 38.774 o
0 3 19 29.409 30.264 0.492 41.215 o
0 3 20 565.309 561.910 4.227 0.791 o
0 3 21 27.466 28.737 0.553 42.432 o
0 3 22 0.679 1.138 0.253 782.599 o
0 3 23 63.681 65.351 0.845 16.819 o
0 3 24 189.918 192.149 1.962 4.028 o
0 3 25 1.598 2.264 0.397 334.043 o
0 3 26 41.642 44.364 0.935 23.843 o
0 3 27 798.762 781.942 7.160 0.405 o
0 3 28 30.670 33.772 1.276 24.054 o
0 3 29 20.413 23.545 0.919 40.410 o
0 3 30 46.179 45.180 1.103 20.564 o
0 3 31 4.156 6.970 1.633 29.724 o
0 4 0 2241.490 2222.450 20.123 0.059 o
0 4 1 1.088 2.315 0.208 673.737 o
0 4 2 18.779 15.924 0.235 76.407 o
0 4 3 18.465 20.219 0.269 70.505 o
0 4 4 27.961 28.857 0.346 45.975 o
0 4 5 152.394 151.805 1.112 6.072 o
0 4 6 184.010 176.409 1.287 4.763 o
0 4 7 0.777 0.493 0.131 1544.470 o
0 4 8 139.106 140.591 1.000 6.862 o
0 4 9 40.736 42.170 0.426 30.347 o
0 4 10 217.420 215.254 1.548 3.677 o
0 4 11 23.504 22.195 0.325 56.864 o
0 4 12 71.481 68.097 0.823 15.416 o
0 4 13 21.721 21.948 0.344 59.644 o
0 4 14 318.217 320.100 2.232 2.052 o
0 4 15 333.911 337.671 2.431 1.881 o
0 4 16 825.718 816.799 5.592 0.423 o
0 4 17 443.398 440.841 3.138 1.207 o
0 4 18 59.668 55.138 0.653 19.775 o
0 4 19 604.303 610.009 4.424 0.705 o
0 4 20 44.673 47.097 0.715 24.804 o
0 4 21 266.982 262.034 2.269 2.590 o
0 4 22 153.931 157.208 1.673 5.372 o
0 4 23 49.169 49.664 0.890 21.355 o
0 4 24 305.609 304.638 3.083 1.956 o
0 4 25 54.767 52.554 1.133 17.681 o
0 4 26 7.369 7.628 0.600 109.656 o
0 4 27 89.975 88.282 1.456 9.961 o
0 4 28 82.447 82.350 1.659 9.967 o
0 4 29 36.902 39.138 1.179 22.892 o
0 4 30 190.065 186.194 2.591 3.598 o
0 5 1 1599.450 1596.620 10.643 0.127 o
0 5 2 18.651 17.845 0.309 71.656 o
0 5 3 18.407 18.323 0.339 70.549 o
0 5 4 48.819 49.403 0.478 24.898 o
0 5 5 11.761 10.519 0.255 117.513 o
0 5 6 38.185 40.249 0.452 31.992 o
0 5 7 100.057 104.231 0.857 10.245 o
0 5 8 1235.730 1241.970 8.075 0.205 o
0 5 9 53.375 54.034 0.674 21.382 o
0 5 10 176.105 178.164 1.331 4.889 o
0 5 11 209.917 206.815 1.589 3.830 o
0 5 12 327.768 340.541 2.757 1.837 o
0 5 13 66.435 64.659 0.687 17.176 o
0 5 14 1373.270 1396.920 9.746 0.163 o
0 5 15 1368.690 1385.920 9.686 0.165 o
0 5 16 70.685 68.927 0.981 14.739 o
0 5 17 958.304 954.749 6.774 0.319 o
0 5 18 151.476 149.391 1.329 5.922 o
0 5 19 46.045 47.389 0.662 24.780 o
0 5 20 120.318 120.253 1.329 7.644 o
0 5 21 2.381 3.536 0.385 283.969 o
0 5 22 35.112 35.528 0.808 29.965 o
0 5 23 12.066 13.695 0.594 78.898 o
0 5 24 9.996 9.871 0.604 91.570 o
0 5 25 42.086 41.538 0.938 24.122 o
0 5 26 9.894 9.267 0.678 84.628 o
0 5 27 232.592 233.494 3.009 2.674 o
0 5 28 9.723 11.645 0.995 54.647 o
0 5 29 154.357 152.490 2.583 4.379 o
0 6 0 154.569 165.363 1.924 4.985 o
0 6 1 416.905 426.370 3.021 1.310 o
0 6 2 159.280 163.701 1.269 5.544 o
0 6 3 267.950 272.576 2.007 2.625 o
0 6 4 182.389 182.959 1.401 4.651 o
0 6 5 122.578 119.783 0.996 8.088 o
0 6 6 12.651 12.425 0.295 103.768 o
0 6 7 33.715 33.805 0.452 36.948 o
0 6 8 60.036 59.356 0.650 19.221 o
0 6 9 123.364 124.167 1.072 7.826 o
0 6 10 0.519 0.263 0.271 893.876 o
0 6 11 19.399 20.605 0.837 45.717 o
0 6 12 3853.240 3958.420 27.162 0.023 o
0 6 13 442.251 450.849 3.361 1.175 o
0 6 14 5.480 6.932 0.311 195.642 o
0 6 15 908.662 924.649 6.371 0.348 o
0 6 16 19.503 20.300 0.624 54.596 o
0 6 17 126.584 124.799 1.166 7.519 o
0 6 18 175.830 179.982 1.626 4.651 o
0 6 19 127.423 128.118 1.311 7.190 o
0 6 20 40.333 39.611 0.728 27.799 o
0 6 21 39.746 36.906 0.859 26.850 o
0 6 22 32.648 34.351 0.808 31.519 o
0 6 23 0.369 0.467 0.576 248.217 o
0 6 24 416.923 408.256 4.357 1.163 o
0 6 25 1.654 4.454 0.742 125.431 o
0 6 26 818.025 802.891 8.512 0.358 o
0 6 27 67.615 67.051 1.552 12.243 o
0 7 1 2206.650 2274.100 15.169 0.067 o
0 7 2 80.846 85.922 0.862 12.874 o
0 7 3 103.363 107.453 0.998 9.596 o
0 7 4 16.059 17.749 0.397 74.854 o
0 7 5 27.410 27.302 0.494 44.506 o
0 7 6 145.156 142.450 1.223 6.357 o
0 7 7 144.274 148.450 1.320 6.177 o
0 7 8 11.484 10.150 0.372 109.634 o
0 7 9 0.058 -0.188 0.281 1085.670 o
0 7 10 44.873 45.107 0.697 25.268 o
0 7 11 865.939 879.970 6.313 0.375 o
0 7 12 1221.390 1244.810 8.772 0.202 o
0 7 13 440.953 445.913 3.663 1.151 o
0 7 14 360.099 365.632 2.858 1.625 o
0 7 15 6.513 6.040 0.353 175.594 o
0 7 16 22.599 20.756 0.537 53.091 o
0 7 17 34.334 31.943 0.701 33.167 o
0 7 18 8.185 7.716 0.412 135.678 o
0 7 19 55.320 53.358 0.847 19.721 o
0 7 20 48.163 45.161 0.862 22.532 o
0 7 21 19.643 21.022 0.693 51.014 o
0 7 22 77.764 80.868 1.466 11.130 o
0 7 23 85.788 83.040 1.549 10.116 o
0 7 24 13.207 14.521 0.768 62.111 o
0 8 0 30.308 30.361 0.894 32.168 o
0 8 1 2.719 3.420 0.289 343.269 o
0 8 2 3.023 2.953 0.308 325.198 o
0 8 3 29.772 29.384 0.561 39.917 o
0 8 4 26.360 25.289 0.535 45.711 o
0 8 5 40.474 41.304 0.714 27.559 o
0 8 6 49.170 52.403 0.821 21.600 o
0 8 7 244.948 246.023 2.116 2.914 o
0 8 8 696.657 708.001 5.615 0.531 o
0 8 9 36.567 39.978 0.794 28.463 o
0 8 10 18.834 19.421 0.556 59.347 o
0 8 11 193.271 193.012 1.893 4.015 o
0 8 12 144.311 143.945 1.525 6.002 o
0 8 13 155.892 160.656 1.740 5.207 o
0 8 14 521.963 509.884 4.393 0.876 o
0 8 15 18.655 18.936 0.622 57.028 o
0 8 16 49.672 50.357 0.908 20.971 o
0 8 17 72.904 72.371 1.072 13.790 o
0 8 18 84.833 86.751 1.269 11.045 o
0 8 19 0.206 0.215 0.440 429.238 o
0 8 20 0.085 -0.789 0.440 448.631 o
0 8 21 33.981 30.857 0.887 30.274 o
0 9 1 20.069 20.919 0.491 58.573 o
0 9 2 67.729 65.643 0.870 15.978 o
0 9 3 54.280 53.455 0.847 19.956 o
0 9 4 30.406 27.697 0.668 37.848 o
0 9 5 261.793 267.639 2.331 2.588 o
0 9 6 71.596 71.602 0.994 14.372 o
0 9 7 0.100 -0.188 0.383 586.915 o
0 9 8 44.283 45.915 0.933 22.814 o
0 9 9 438.844 436.856 3.704 1.162 o
0 9 10 151.395 151.379 1.601 5.596 o
0 9 11 1.667 2.008 0.476 266.841 o
0 9 12 4.378 4.103 0.485 180.450 o
0 9 13 28.506 26.967 0.738 37.937 o
0 9 14 0.431 0.713 0.459 365.532 o
0 9 15 254.462 246.589 2.703 2.587 o
0 9 16 14.450 14.734 0.723 62.514 o
0 10 0 45.823 43.507 1.632 15.536 o
0 10 1 14.707 12.355 0.701 65.844 o
0 10 2 33.215 30.337 0.833 31.817 o
0 10 3 81.918 78.769 1.256 11.704 o
0 10 4 32.451 31.372 0.863 31.386 o
0 10 5 53.284 50.457 1.009 19.211 o
0 10 6 38.825 37.604 1.034 24.583 o
0 10 7 189.712 181.485 2.057 4.046 o
0 10 8 37.296 38.405 0.989 25.618 o
0 10 9 48.088 46.971 1.101 19.921 o
1 0 0 2929.010 2783.090 27.479 0.035 o
1 0 2 4464.330 4330.130 42.341 0.015 o
1 0 4 1094.340 1099.730 10.617 0.217 o
1 0 6 117.666 119.904 1.134 8.120 o
1 0 8 910.002 894.068 8.180 0.320 o
1 0 10 4162.690 3995.490 36.203 0.018 o
1 0 12 95.388 101.845 1.134 10.039 o
1 0 14 288.819 275.567 2.646 2.260 o
1 0 16 364.524 349.552 3.368 1.548 o
1 0 18 344.980 344.753 3.368 1.629 o
1 0 20 2.079 2.361 0.223 497.624 o
1 0 22 15.106 16.705 0.698 61.027 o
1 0 24 215.314 214.439 2.706 3.076 o
1 0 26 28.561 25.340 0.845 35.863 o
1 0 28 1.011 1.227 0.688 164.148 o
1 0 30 6.154 7.818 0.985 64.355 o
1 0 32 6.534 7.011 0.985 64.399 o
1 1 0 440.050 429.083 2.760 1.270 o
1 1 1 8386.520 7928.470 67.448 0.005 o
1 1 2 179.862 179.668 1.068 4.958 o
1 1 3 7640.840 7393.410 55.042 0.006 o
1 1 4 75.400 76.403 0.693 14.733 o
1 1 5 1435.930 1435.540 9.827 0.154 o
1 1 6 226.650 206.635 1.492 3.632 o
1 1 7 8339.320 7878.160 67.898 0.005 o
1 1 8 488.213 473.130 2.984 1.080 o
1 1 9 183.557 185.194 1.241 4.707 o
1 1 10 0.135 0.727 0.156 2012.910 o
1 1 11 982.311 983.453 6.543 0.310 o
1 1 12 535.384 527.848 3.582 0.899 o
1 1 13 87.078 91.987 0.733 12.236 o
1 1 14 40.093 40.705 0.419 31.132 o
1 1 15 1176.730 1154.630 7.737 0.227 o
1 1 16 2.543 3.111 0.202 437.760 o
1 1 17 5.101 5.800 0.325 209.189 o
1 1 18 31.295 32.347 0.426 39.806 o
1 1 19 116.289 113.306 1.007 8.590 o
1 1 20 55.488 58.327 0.642 20.475 o
1 1 21 829.963 834.503 5.931 0.409 o
1 1 22 213.880 219.130 1.768 3.590 o
1 1 23 367.514 364.857 2.866 1.596 o
1 1 24 88.364 90.559 0.960 11.563 o
1 1 25 163.145 162.807 1.530 5.215 o
1 1 26 68.208 66.492 0.859 15.889 o
1 1 27 9.824 12.215 0.430 106.862 o
1 1 28 45.804 48.117 1.048 20.868 o
1 1 29 134.566 136.184 2.004 5.738 o
1 1 30 56.732 59.813 1.663 13.030 o
1 1 31 3.234 4.169 0.564 167.214 o
1 1 32 10.277 11.839 0.886 61.437 o
1 2 0 298.700 316.134 2.162 2.198 o
1 2 1 2722.130 2779.250 19.248 0.045 o
1 2 2 19225.600 18613.500 170.998 0.001 o
1 2 3 55981.100 48973.400 481.117 0.000 o
1 2 4 5292.460 5200.410 37.620 0.013 o
1 2 5 50.595 54.858 0.397 23.813 o
1 2 6 32.253 27.341 0.256 43.498 o
1 2 7 13.464 11.192 0.200 108.766 o
1 2 8 26.591 29.615 0.639 40.810 o
1 2 9 1790.720 1792.970 11.139 0.105 o
1 2 10 1.725 2.399 0.128 675.706 o
1 2 11 12.064 11.995 0.322 105.885 o
1 2 12 171.560 164.974 1.190 5.262 o
1 2 13 24.632 24.356 0.289 54.178 o
1 2 14 326.864 322.310 2.279 1.988 o
1 2 15 1099.600 1079.660 7.249 0.256 o
1 2 16 1511.030 1492.140 10.295 0.141 o
1 2 17 42.242 45.726 0.677 26.357 o
1 2 18 33.674 36.964 0.564 34.263 o
1 2 19 1124.930 1119.290 8.142 0.237 o
1 2 20 300.309 303.541 2.396 2.170 o
1 2 21 181.562 180.054 1.635 4.528 o
1 2 22 170.937 172.429 1.524 4.921 o
1 2 23 59.437 59.531 0.768 18.653 o
1 2 24 41.718 39.538 0.648 28.190 o
1 2 25 102.447 104.437 1.155 9.412 o
1 2 26 5.930 6.239 0.361 180.411 o
1 2 27 0.001 0.680 0.382 554.269 o
1 2 28 6.804 9.433 0.515 121.816 o
1 2 29 9.329 10.351 0.661 86.588 o
1 2 30 174.042 170.848 2.359 4.130 o
1 2 31 31.040 32.203 1.130 26.751 o
1 2 32 51.651 55.214 2.974 7.079 o
1 3 0 28.129 27.615 0.294 47.312 o
1 3 1 1734.940 1728.060 11.074 0.111 o
1 3 2 2.922 2.540 0.208 425.380 o
1 3 3 2909.610 2919.930 18.658 0.041 o
1 3 4 5725.710 5658.800 36.132 0.011 o
1 3 5 406.198 424.748 2.800 1.371 o
1 3 6 102.721 96.990 0.728 10.571 o
1 3 7 1.467 0.928 0.128 963.481 o
1 3 8 462.122 478.119 3.386 1.096 o
1 3 9 0.854 1.105 0.131 1224.090 o
1 3 10 387.354 389.535 2.542 1.525 o
1 3 11 404.711 404.789 2.631 1.427 o
1 3 12 49.079 46.346 0.429 25.692 o
1 3 13 536.908 525.072 3.389 0.911 o
1 3 14 13.544 15.256 0.302 92.728 o
1 3 15 1481.020 1468.160 9.321 0.150 o
1 3 16 100.308 100.360 0.939 10.200 o
1 3 17 3254.070 3239.190 21.565 0.033 o
1 3 18 823.496 820.297 6.435 0.404 o
1 3 19 1011.000 1011.280 7.390 0.286 o
1 3 20 866.580 859.408 6.347 0.378 o
1 3 21 129.128 132.010 1.364 6.961 o
1 3 22 179.467 179.189 1.729 4.503 o
1 3 23 73.933 72.232 0.955 14.194 o
1 3 24 6.127 6.124 0.385 172.265 o
1 3 25 0.122 -0.154 0.302 919.940 o
1 3 26 1.082 1.021 0.373 437.942 o
1 3 27 30.587 28.771 0.834 33.754 o
1 3 28 187.053 184.159 2.132 4.009 o
1 3 29 274.882 262.564 3.256 2.184 o
1 3 30 117.294 113.287 1.859 6.902 o
1 3 31 26.512 28.603 1.133 29.312 o
1 4 0 513.529 504.830 3.342 0.972 o
1 4 1 85.586 86.125 0.691 12.823 o
1 4 2 1548.450 1564.460 10.408 0.134 o
1 4 3 616.661 626.625 4.115 0.697 o
1 4 4 1364.310 1423.100 9.201 0.166 o
1 4 5 6638.460 6640.690 42.392 0.008 o
1 4 6 40.119 42.475 0.972 24.181 o
1 4 7 2692.970 2758.180 17.126 0.047 o
1 4 8 2462.700 2472.320 15.400 0.057 o
1 4 9 2.159 2.442 0.172 545.191 o
1 4 10 423.608 411.038 3.111 1.302 o
1 4 11 35.435 34.706 0.487 34.950 o
1 4 12 2.498 2.950 0.152 493.759 o
1 4 13 50.440 48.785 0.600 23.572 o
1 4 14 426.029 424.727 4.347 1.127 o
1 4 15 2225.620 2253.570 18.130 0.062 o
1 4 16 1829.810 1857.350 12.408 0.097 o
1 4 17 576.474 577.112 4.183 0.769 o
1 4 18 276.493 279.749 2.272 2.447 o
1 4 19 73.664 73.251 1.002 13.956 o
1 4 20 531.275 540.873 4.737 0.816 o
1 4 21 6.563 7.440 0.432 148.190 o
1 4 22 363.190 365.048 3.354 1.528 o
1 4 23 0.013 0.124 0.357 677.834 o
1 4 24 1.496 1.084 0.397 372.330 o
1 4 25 74.553 75.643 1.209 12.786 o
1 4 26 7.854 8.494 0.467 125.966 o
1 4 27 114.011 115.024 1.610 7.506 o
1 4 28 397.459 394.851 3.992 1.277 o
1 4 29 69.599 73.546 1.447 12.274 o
1 4 30 64.008 63.087 1.605 12.487 o
1 5 0 155.706 155.000 1.219 5.818 o
1 5 1 9.622 10.602 0.576 94.784 o
1 5 2 5812.790 5959.620 39.253 0.010 o
1 5 3 1244.400 1277.570 8.289 0.199 o
1 5 4 71.907 75.057 0.870 14.645 o
1 5 5 14.324 14.715 0.289 91.358 o
1 5 6 189.996 194.609 1.434 4.362 o
1 5 7 554.036 560.090 3.890 0.827 o
1 5 8 286.178 283.709 1.993 2.440 o
1 5 9 275.149 287.853 2.185 2.453 o
1 5 10 576.103 589.771 4.757 0.730 o
1 5 11 1.177 1.386 0.200 780.668 o
1 5 12 1.685 1.569 0.192 661.886 o
1 5 13 33.667 31.808 0.891 30.132 o
1 5 14 1565.370 1595.080 10.786 0.129 o
1 5 15 1186.880 1217.190 8.531 0.212 o
1 5 16 377.263 390.886 3.462 1.421 o
1 5 17 34.188 32.732 0.600 34.721 o
1 5 18 85.835 85.163 0.999 11.943 o
1 5 19 122.897 125.688 1.306 7.445 o
1 5 20 131.137 132.834 1.460 6.724 o
1 5 21 97.501 101.344 1.285 9.514 o
1 5 22 202.869 208.837 2.150 3.589 o
1 5 23 85.779 87.286 1.250 11.010 o
1 5 24 96.122 97.395 1.321 9.640 o
1 5 25 255.021 253.828 2.601 2.595 o
1 5 26 183.493 187.549 2.307 3.900 o
1 5 27 75.528 76.641 1.315 12.162 o
1 5 28 79.472 73.858 1.315 11.917 o
1 6 0 6.866 6.413 0.241 192.615 o
1 6 1 8.635 8.776 0.277 147.830 o
1 6 2 167.007 174.414 1.352 5.132 o
1 6 3 5.676 5.472 0.248 223.810 o
1 6 4 20.773 23.615 0.390 58.521 o
1 6 5 0.561 0.526 0.166 1477.640 o
1 6 6 10.476 9.500 0.245 131.476 o
1 6 7 96.164 99.993 0.955 10.498 o
1 6 8 7.287 7.897 0.277 168.465 o
1 6 9 234.612 246.694 1.879 3.115 o
1 6 10 22.084 21.752 0.479 55.068 o
1 6 11 650.259 663.138 4.776 0.618 o
1 6 12 161.001 166.907 1.438 5.302 o
1 6 13 10.356 10.347 0.397 112.862 o
1 6 14 120.070 125.203 1.217 7.732 o
1 6 15 0.021 0.128 0.305 915.686 o
1 6 16 22.671 21.874 0.518 52.826 o
1 6 17 135.845 134.211 1.412 6.597 o
1 6 18 2.162 2.289 0.336 363.823 o
1 6 19 50.179 49.289 0.820 21.764 o
1 6 20 139.513 142.146 1.556 6.140 o
1 6 21 21.931 21.567 0.622 50.440 o
1 6 22 155.458 162.595 1.732 5.203 o
1 6 23 62.945 61.120 1.099 15.802 o
1 6 24 22.459 20.984 0.712 46.946 o
1 6 25 13.915 14.618 0.764 60.977 o
1 6 26 60.801 60.378 1.245 15.245 o
1 7 0 189.326 190.587 1.573 4.323 o
1 7 1 4.500 5.914 0.330 218.705 o
1 7 2 346.859 343.707 2.626 1.768 o
1 7 3 8.904 9.558 0.324 135.281 o
1 7 4 84.173 84.369 0.863 12.589 o
1 7 5 0.118 0.088 0.215 1684.350 o
1 7 6 75.351 75.162 0.812 14.393 o
1 7 7 88.342 86.219 0.879 12.009 o
1 7 8 42.521 41.953 0.623 27.597 o
1 7 9 1.456 1.649 0.277 532.720 o
1 7 10 0.143 0.462 0.287 911.028 o
1 7 11 442.376 453.229 3.691 1.136 o
1 7 12 243.455 246.392 2.184 2.899 o
1 7 13 97.939 99.813 1.170 9.837 o
1 7 14 7.374 8.170 0.455 132.937 o
1 7 15 175.943 177.738 1.645 4.656 o
1 7 16 3.795 4.663 0.372 232.508 o
1 7 17 38.999 37.318 0.790 28.046 o
1 7 18 114.598 108.966 1.259 8.338 o
1 7 19 7.731 7.244 0.473 130.574 o
1 7 20 6.120 7.043 0.507 137.997 o
1 7 21 33.398 32.072 0.858 30.805 o
1 7 22 6.239 7.915 0.542 126.357 o
1 7 23 128.792 127.261 1.626 6.652 o
1 7 24 83.837 79.922 5.258 2.613 o
1 8 0 219.388 223.837 1.761 3.488 o
1 8 1 68.050 69.302 0.827 15.842 o
1 8 2 0.019 -0.361 0.248 1417.870 o
1 8 3 6.897 6.760 0.351 166.128 o
1 8 4 137.536 138.361 1.332 6.567 o
1 8 5 19.680 18.606 0.512 60.467 o
1 8 6 126.956 123.815 1.271 7.364 o
1 8 7 31.536 31.294 0.673 35.646 o
1 8 8 110.604 112.066 1.259 8.470 o
1 8 9 16.808 16.629 0.599 63.554 o
1 8 10 124.245 123.525 1.526 7.062 o
1 8 11 89.378 91.146 1.223 10.650 o
1 8 12 186.295 186.619 2.025 4.084 o
1 8 13 98.570 96.936 1.338 9.448 o
1 8 14 140.752 141.289 1.611 6.042 o
1 8 15 123.891 124.079 1.479 7.146 o
1 8 16 6.124 7.361 0.483 141.868 o
1 8 17 49.476 47.190 0.919 21.330 o
1 8 18 67.421 65.141 1.080 14.954 o
1 8 19 2.662 2.764 0.496 218.199 o
1 8 20 98.380 92.541 1.352 9.565 o
1 9 0 42.711 43.091 0.884 24.318 o
1 9 1 250.839 250.316 2.191 2.808 o
1 9 2 161.928 162.597 1.585 5.194 o
1 9 3 138.660 136.188 1.426 6.442 o
1 9 4 286.112 283.612 2.562 2.277 o
1 9 5 280.501 278.318 2.525 2.344 o
1 9 6 153.981 155.551 1.724 5.335 o
1 9 7 9.193 10.114 0.531 103.405 o
1 9 8 7.318 6.662 0.496 131.854 o
1 9 9 42.566 39.962 0.920 24.451 o
1 9 10 1.713 0.645 0.446 316.727 o
1 9 11 36.227 35.065 0.903 28.011 o
1 9 12 0.257 -0.368 0.499 340.735 o
1 9 13 92.191 89.198 1.338 10.149 o
1 9 14 2.291 2.400 0.510 222.264 o
1 9 15 6.222 8.067 0.564 121.538 o
1 9 16 78.742 80.996 1.298 11.724 o
1 10 0 12.943 13.204 0.571 78.912 o
1 10 1 28.277 27.592 0.742 37.786 o
1 10 2 0.214 -0.023 0.451 417.050 o
1 10 3 100.213 95.259 1.333 9.408 o
1 10 4 22.445 20.919 0.693 47.664 o
1 10 5 45.116 41.834 0.971 22.747 o
1 10 6 37.800 34.924 0.868 27.918 o
1 10 7 19.827 19.379 0.704 51.397 o
1 10 8 73.167 74.013 1.223 12.964 o
2 0 0 1.414 1.874 0.159 754.552 o
2 0 2 182.965 169.975 1.427 4.758 o
2 0 4 2537.790 2561.320 19.701 0.050 o
2 0 6 1664.430 1697.410 14.508 0.104 o
2 0 8 929.185 888.907 8.156 0.315 o
2 0 10 225.028 219.256 2.180 3.236 o
2 0 12 555.030 561.980 5.227 0.740 o
2 0 14 17.551 16.873 0.406 71.615 o
2 0 16 50.434 50.035 0.694 22.649 o
2 0 18 127.334 127.955 1.846 6.326 o
2 0 20 902.820 917.759 9.909 0.286 o
2 0 22 2363.950 2398.560 25.293 0.048 o
2 0 24 323.018 324.214 4.225 1.556 o
2 0 26 145.982 142.277 2.285 4.996 o
2 0 28 52.741 53.218 1.671 13.761 o
2 0 30 5.222 6.219 0.654 116.423 o
2 1 0 359.090 349.216 2.314 1.755 o
2 1 1 6212.030 6064.610 41.829 0.009 o
2 1 2 0.057 0.588 0.128 2950.240 o
2 1 3 8.291 7.565 0.187 170.847 o
2 1 4 4633.300 4481.460 26.258 0.018 o
2 1 5 721.609 696.806 4.358 0.559 o
2 1 6 1534.660 1498.640 9.309 0.143 o
2 1 7 2756.660 2699.230 17.220 0.047 o
2 1 8 739.574 724.849 4.859 0.520 o
2 1 9 109.822 110.514 0.868 9.306 o
2 1 10 2901.680 2841.620 19.414 0.041 o
2 1 11 7.513 7.364 0.219 178.824 o
2 1 12 238.813 227.007 1.681 3.261 o
2 1 13 838.578 843.472 5.683 0.408 o
2 1 14 2.214 3.233 0.177 486.000 o
2 1 15 77.391 73.945 0.669 14.704 o
2 1 16 162.452 161.099 1.413 5.363 o
2 1 17 59.322 59.669 0.701 19.058 o
2 1 18 1774.430 1791.800 12.855 0.101 o
2 1 19 1549.720 1549.600 11.172 0.131 o
2 1 20 1708.750 1714.950 12.339 0.109 o
2 1 21 35.606 43.552 0.730 29.009 o
2 1 22 856.494 860.936 6.381 0.381 o
2 1 23 2.354 6.695 0.985 73.786 o
2 1 24 744.264 752.424 6.151 0.469 o
2 1 25 433.805 441.549 3.771 1.160 o
2 1 26 60.465 64.411 0.929 16.991 o
2 1 27 175.347 173.938 1.782 4.593 o
2 1 28 46.694 48.231 0.933 21.799 o
2 1 29 26.488 26.309 0.771 38.912 o
2 1 30 46.590 45.926 1.032 21.120 o
2 1 31 7.384 9.352 0.688 92.389 o
2 2 0 517.937 519.665 3.222 0.959 o
2 2 1 7.741 11.444 0.418 123.724 o
2 2 2 13.109 13.577 0.206 103.921 o
2 2 3 99.929 96.868 0.714 10.836 o
2 2 4 1669.700 1667.000 9.541 0.122 o
2 2 5 775.125 758.173 4.619 0.492 o
2 2 6 222.068 211.990 1.416 3.693 o
2 2 7 1513.360 1478.790 9.204 0.146 o
2 2 8 130.761 127.158 0.946 7.572 o
2 2 9 150.421 145.071 1.125 6.236 o
2 2 10 3.580 5.065 0.282 275.468 o
2 2 11 1032.260 1006.000 6.547 0.291 o
2 2 12 68.090 70.524 0.625 16.608 o
2 2 13 1289.730 1267.810 8.462 0.192 o
2 2 14 78.880 76.849 0.731 14.096 o
2 2 15 19.320 19.419 0.502 60.793 o
2 2 16 78.464 79.138 0.812 13.725 o
2 2 17 391.998 401.658 3.199 1.398 o
2 2 18 1526.510 1538.730 11.561 0.132 o
2 2 19 827.605 841.926 6.437 0.397 o
2 2 20 84.224 87.666 0.920 12.232 o
2 2 21 505.180 514.477 3.947 0.933 o
2 2 22 59.251 59.495 0.783 18.605 o
2 2 23 7.621 8.385 0.342 150.178 o
2 2 24 663.625 666.645 5.066 0.593 o
2 2 25 123.473 123.562 1.362 7.373 o
2 2 26 91.329 89.834 1.148 10.776 o
2 2 27 80.729 82.883 1.172 11.945 o
2 2 28 9.561 10.733 0.542 98.898 o
2 2 29 40.966 38.557 0.857 26.081 o
2 2 30 88.920 90.235 1.428 10.059 o
2 3 0 151.465 148.298 1.040 6.227 o
2 3 1 458.651 454.213 2.924 1.174 o
2 3 2 0.446 0.409 0.124 2169.850 o
2 3 3 24.030 25.761 0.487 49.373 o
2 3 4 266.076 268.358 1.724 2.746 o
2 3 5 2601.740 2618.870 16.748 0.051 o
2 3 6 4704.600 4708.680 31.087 0.016 o
2 3 7 0.232 1.626 0.193 1132.730 o
2 3 8 391.460 390.786 2.541 1.508 o
2 3 9 33.195 34.211 0.585 35.129 o
2 3 10 2347.510 2358.150 15.125 0.062 o
2 3 11 487.819 472.529 3.627 1.028 o
2 3 12 203.323 206.436 1.476 3.998 o
2 3 13 20.352 20.839 0.369 62.496 o
2 3 14 2.157 1.527 0.142 657.160 o
2 3 15 18.140 16.339 0.355 73.098 o
2 3 16 660.839 669.185 4.777 0.606 o
2 3 17 1060.350 1084.100 7.615 0.261 o
2 3 18 379.138 392.583 3.037 1.478 o
2 3 19 232.374 233.097 1.937 3.191 o
2 3 20 31.758 32.591 0.547 37.353 o
2 3 21 0.015 0.291 0.227 1525.310 o
2 3 22 269.758 273.030 2.281 2.520 o
2 3 23 4.466 4.310 0.350 230.091 o
2 3 24 16.129 15.977 0.509 70.854 o
2 3 25 47.338 49.250 0.868 22.117 o
2 3 26 0.496 0.926 0.402 442.467 o
2 3 27 72.510 73.082 1.220 13.101 o
2 3 28 328.848 326.784 3.929 1.600 o
2 3 29 26.432 28.491 0.861 35.840 o
2 3 30 0.561 1.455 0.514 280.648 o
2 4 0 434.175 434.277 2.946 1.260 o
2 4 1 33.476 35.255 0.383 37.493 o
2 4 2 680.528 686.987 4.364 0.597 o
2 4 3 42.958 42.746 0.833 24.888 o
2 4 4 1298.760 1338.970 8.659 0.184 o
2 4 5 10182.100 10337.300 80.153 0.003 o
2 4 6 5663.410 5744.370 40.357 0.011 o
2 4 7 123.114 123.290 0.994 7.974 o
2 4 8 45.250 46.507 0.523 26.474 o
2 4 9 335.838 335.023 2.415 1.881 o
2 4 10 50.635 55.001 0.614 22.445 o
2 4 11 302.438 304.054 2.297 2.180 o
2 4 12 8.180 7.538 0.280 159.014 o
2 4 13 121.070 128.349 1.373 7.355 o
2 4 14 318.795 326.963 3.232 1.803 o
2 4 15 592.084 605.069 4.520 0.716 o
2 4 16 63.257 64.544 0.718 17.639 o
2 4 17 29.873 30.233 0.558 39.544 o
2 4 18 133.203 131.330 1.247 6.981 o
2 4 19 81.065 82.830 0.952 12.715 o
2 4 20 353.863 360.415 3.116 1.613 o
2 4 21 31.407 31.295 0.685 35.499 o
2 4 22 67.284 68.450 1.066 14.819 o
2 4 23 50.883 51.472 0.956 20.099 o
2 4 24 32.138 32.347 0.824 32.041 o
2 4 25 8.162 7.274 0.516 119.865 o
2 4 26 75.827 76.914 1.194 12.652 o
2 4 27 1.139 0.873 0.420 370.962 o
2 4 28 1.937 1.563 0.436 297.964 o
2 4 29 8.656 8.413 3.155 8.425 o
2 5 0 826.652 837.304 7.867 0.365 o
2 5 1 77.076 77.025 0.746 14.273 o
2 5 2 25.692 28.910 0.450 46.475 o
2 5 3 90.332 93.548 1.412 9.894 o
2 5 4 689.507 698.629 5.357 0.549 o
2 5 5 7.840 8.473 0.227 165.523 o
2 5 6 10.151 10.443 0.257 129.139 o
2 5 7 699.323 723.513 5.425 0.531 o
2 5 8 90.318 94.149 0.882 11.431 o
2 5 9 69.530 69.221 0.727 16.057 o
2 5 10 100.560 107.574 1.030 9.717 o
2 5 11 107.140 110.844 1.040 9.152 o
2 5 12 0.004 0.099 0.224 1684.830 o
2 5 13 488.436 494.965 4.047 0.970 o
2 5 14 453.026 459.149 3.382 1.138 o
2 5 15 37.154 36.954 0.590 31.827 o
2 5 16 6.605 6.929 0.329 173.691 o
2 5 17 133.085 133.696 1.466 6.627 o
2 5 18 436.187 445.505 3.641 1.165 o
2 5 19 0.015 0.876 0.344 648.028 o
2 5 20 191.760 197.307 1.956 3.962 o
2 5 21 69.747 69.356 1.023 14.631 o
2 5 22 3.141 2.820 0.454 229.224 o
2 5 23 61.029 61.994 1.082 16.144 o
2 5 24 0.003 -0.406 0.440 456.035 o
2 5 25 84.019 81.602 1.339 11.075 o
2 5 26 0.767 -0.016 0.479 340.568 o
2 5 27 13.380 12.598 0.641 73.043 o
2 6 0 167.586 171.469 1.432 5.088 o
2 6 1 25.570 25.998 0.447 48.373 o
2 6 2 362.466 366.270 3.615 1.482 o
2 6 3 239.485 238.418 1.832 3.127 o
2 6 4 134.029 132.548 1.120 7.091 o
2 6 5 119.581 130.629 1.281 7.523 o
2 6 6 1415.850 1500.850 10.448 0.149 o
2 6 7 1325.420 1391.220 9.916 0.168 o
2 6 8 1243.890 1271.170 9.232 0.193 o
2 6 9 461.441 474.107 3.655 1.077 o
2 6 10 986.093 1004.760 7.414 0.293 o
2 6 11 424.738 445.600 3.616 1.195 o
2 6 12 80.511 81.629 0.943 12.877 o
2 6 13 22.354 21.723 0.528 53.074 o
2 6 14 248.002 250.625 2.094 2.872 o
2 6 15 79.879 81.194 1.027 12.664 o
2 6 16 79.192 83.749 1.103 12.313 o
2 6 17 0.043 -0.413 0.353 699.519 o
2 6 18 7.016 7.014 0.558 120.975 o
2 6 19 474.056 480.737 4.304 0.984 o
2 6 20 3.747 2.924 0.480 202.879 o
2 6 21 10.629 10.019 0.549 94.875 o
2 6 22 0.596 0.905 0.454 356.928 o
2 6 23 574.831 566.865 5.371 0.707 o
2 6 24 15.885 17.121 0.731 57.487 o
2 6 25 170.602 163.159 2.027 4.569 o
2 7 0 53.200 53.207 0.726 21.167 o
2 7 1 20.556 20.476 0.443 59.904 o
2 7 2 157.219 159.458 1.360 5.576 o
2 7 3 96.987 96.913 1.135 10.100 o
2 7 4 790.419 803.068 5.771 0.440 o
2 7 5 190.093 196.404 1.823 4.088 o
2 7 6 39.743 40.368 0.687 28.415 o
2 7 7 45.096 46.973 0.715 24.679 o
2 7 8 118.477 121.772 1.236 7.859 o
2 7 9 73.176 75.606 1.067 13.583 o
2 7 10 210.431 212.194 1.903 3.612 o
2 7 11 114.568 120.008 1.284 8.008 o
2 7 12 363.261 370.333 3.084 1.565 o
2 7 13 114.239 117.737 1.333 7.986 o
2 7 14 0.028 0.315 0.344 701.606 o
2 7 15 17.236 17.230 0.552 64.615 o
2 7 16 47.541 50.362 0.919 21.423 o
2 7 17 4.422 4.697 0.510 167.347 o
2 7 18 2.373 1.171 0.446 280.241 o
2 7 19 66.301 65.059 1.099 15.011 o
2 7 20 32.441 30.584 0.844 31.957 o
2 7 21 53.004 54.121 1.066 18.419 o
2 7 22 144.911 151.429 1.812 5.518 o
2 8 0 4.965 4.665 0.369 207.893 o
2 8 1 24.596 22.426 0.565 48.487 o
2 8 2 198.930 198.357 1.822 3.930 o
2 8 3 37.452 36.898 0.694 30.224 o
2 8 4 0.031 0.204 0.346 705.165 o
2 8 5 31.278 32.205 0.712 34.763 o
2 8 6 228.433 225.104 2.095 3.207 o
2 8 7 5.638 7.529 0.441 155.600 o
2 8 8 52.211 54.213 0.964 19.409 o
2 8 9 331.486 324.898 2.842 1.839 o
2 8 10 10.306 10.441 0.512 99.626 o
2 8 11 40.916 39.236 1.018 23.844 o
2 8 12 290.698 293.851 3.026 2.080 o
2 8 13 12.608 13.146 0.589 78.500 o
2 8 14 12.882 12.769 0.613 76.299 o
2 8 15 41.316 39.754 0.909 25.058 o
2 8 16 1.551 1.147 0.476 285.326 o
2 8 17 111.940 109.316 1.485 7.995 o
2 8 18 75.779 76.476 1.250 12.433 o
2 8 19 152.477 154.795 1.851 5.238 o
2 9 0 23.037 23.267 0.647 47.235 o
2 9 1 73.001 70.281 1.046 14.030 o
2 9 2 120.413 111.765 1.401 7.706 o
2 9 3 28.303 26.582 0.731 38.415 o
2 9 4 18.530 18.366 0.587 59.356 o
2 9 5 220.350 217.121 2.092 3.349 o
2 9 6 119.066 111.848 1.358 7.848 o
2 9 7 23.457 23.604 0.693 45.104 o
2 9 8 51.614 47.635 0.988 20.102 o
2 9 9 18.067 19.413 0.709 53.551 o
2 9 10 115.342 113.118 1.526 7.662 o
2 9 11 14.733 14.287 0.665 66.193 o
2 9 12 0.026 -0.620 0.510 337.573 o
2 9 13 2.708 2.574 0.522 205.491 o
2 9 14 23.139 24.008 0.804 41.678 o
2 10 0 8.999 9.309 0.619 94.954 o
2 10 1 48.365 44.011 1.030 20.930 o
2 10 2 6.676 7.474 0.648 105.739 o
2 10 3 55.998 52.665 1.053 18.066 o
2 10 4 45.242 43.674 1.106 20.946 o
2 10 5 74.537 71.450 1.546 11.448 o
3 0 0 894.475 886.443 6.917 0.350 o
3 0 2 1128.230 1120.200 8.348 0.234 o
3 0 4 111.670 111.031 0.963 9.007 o
3 0 6 638.741 624.085 5.801 0.599 o
3 0 8 752.312 745.189 6.465 0.457 o
3 0 10 2020.870 2008.100 18.556 0.071 o
3 0 12 321.656 328.069 3.824 1.648 o
3 0 14 1109.150 1133.340 11.157 0.206 o
3 0 16 585.230 597.014 6.073 0.641 o
3 0 18 6.969 7.139 0.451 141.852 o
3 0 20 1801.290 1819.740 19.355 0.080 o
3 0 22 372.426 378.565 4.465 1.287 o
3 0 24 37.309 41.162 1.255 21.473 o
3 0 26 314.221 315.351 4.598 1.511 o
3 0 28 141.803 140.201 2.337 5.039 o
3 0 30 6.123 7.286 1.134 52.696 o
3 1 0 1177.540 1176.160 7.591 0.226 o
3 1 1 186.365 182.980 1.216 4.686 o
3 1 2 7.178 5.887 0.154 207.282 o
3 1 3 279.226 278.077 1.724 2.589 o
3 1 4 1898.980 1890.870 10.828 0.096 o
3 1 5 73.177 69.850 0.612 15.851 o
3 1 6 605.499 597.241 3.718 0.745 o
3 1 7 334.555 333.069 2.107 1.951 o
3 1 8 5159.420 5082.890 34.709 0.013 o
3 1 9 958.654 937.987 7.097 0.316 o
3 1 10 707.185 709.049 5.237 0.537 o
3 1 11 19.730 18.737 0.378 65.588 o
3 1 12 18.392 19.788 0.344 68.669 o
3 1 13 349.252 362.014 2.683 1.707 o
3 1 14 160.620 156.799 1.364 5.515 o
3 1 15 233.448 237.471 1.916 3.164 o
3 1 16 142.685 139.553 1.250 6.464 o
3 1 17 78.097 80.045 0.904 13.386 o
3 1 18 612.421 618.475 4.830 0.672 o
3 1 19 142.609 145.659 1.400 6.183 o
3 1 20 732.507 739.403 5.754 0.493 o
3 1 21 206.985 215.389 2.026 3.566 o
3 1 22 1749.150 1772.200 13.950 0.099 o
3 1 23 465.121 476.252 4.061 1.028 o
3 1 24 60.562 64.536 0.987 16.606 o
3 1 25 765.128 765.184 6.310 0.449 o
3 1 26 36.705 39.035 0.838 27.972 o
3 1 27 33.563 34.673 0.783 31.398 o
3 1 28 20.517 21.102 0.621 52.693 o
3 1 29 9.090 9.118 0.564 102.041 o
3 2 0 461.970 458.439 3.047 1.150 o
3 2 1 2069.100 2020.180 12.972 0.081 o
3 2 2 72.561 73.334 0.608 15.682 o
3 2 3 76.688 71.291 0.561 15.344 o
3 2 4 270.977 268.639 1.784 2.683 o
3 2 5 1023.840 985.259 5.891 0.305 o
3 2 6 212.663 205.975 1.333 3.921 o
3 2 7 259.930 253.925 1.629 2.903 o
3 2 8 971.285 973.729 6.136 0.321 o
3 2 9 41.436 43.374 0.520 28.829 o
3 2 10 45.737 47.552 0.689 24.604 o
3 2 11 607.835 605.861 5.535 0.646 o
3 2 12 413.682 422.899 3.081 1.317 o
3 2 13 245.487 250.641 1.945 2.954 o
3 2 14 468.446 480.935 3.634 1.057 o
3 2 15 0.272 0.550 0.166 1802.930 o
3 2 16 59.071 60.312 0.738 18.826 o
3 2 17 198.070 201.051 1.622 4.047 o
3 2 18 374.905 373.883 2.829 1.558 o
3 2 19 25.099 25.898 0.508 47.471 o
3 2 20 19.609 19.316 0.470 61.665 o
3 2 21 223.619 231.209 1.968 3.289 o
3 2 22 349.073 349.708 2.930 1.688 o
3 2 23 3.338 3.378 0.371 263.202 o
3 2 24 220.737 222.954 2.064 3.324 o
3 2 25 85.282 82.099 1.052 11.970 o
3 2 26 6.637 8.090 0.460 138.567 o
3 2 27 0.033 0.615 0.381 557.706 o
3 2 28 68.433 64.277 1.044 15.065 o
3 2 29 59.583 60.885 1.566 13.293 o
3 3 0 1010.830 999.624 5.980 0.306 o
3 3 1 227.190 225.512 1.465 3.506 o
3 3 2 87.881 86.679 0.671 12.587 o
3 3 3 754.982 752.929 4.660 0.506 o
3 3 4 1083.240 1080.220 6.577 0.267 o
3 3 5 0.388 0.319 0.139 2172.690 o
3 3 6 0.351 0.653 0.153 1777.960 o
3 3 7 1158.810 1157.700 9.443 0.214 o
3 3 8 5.491 6.127 0.328 197.647 o
3 3 9 48.676 49.575 0.471 24.970 o
3 3 10 11.938 11.156 0.335 107.807 o
3 3 11 401.746 410.624 3.112 1.366 o
3 3 12 413.031 418.092 3.052 1.330 o
3 3 13 410.821 414.998 2.977 1.350 o
3 3 14 1.490 2.499 0.195 607.676 o
3 3 15 109.916 105.361 1.075 9.079 o
3 3 16 859.265 864.572 6.122 0.385 o
3 3 17 105.287 107.564 1.050 9.356 o
3 3 18 68.877 65.730 0.852 15.874 o
3 3 19 38.380 41.506 0.690 28.735 o
3 3 20 429.335 427.184 3.501 1.219 o
3 3 21 489.557 486.187 3.945 0.984 o
3 3 22 53.271 55.546 0.832 20.059 o
3 3 23 261.828 263.666 2.360 2.593 o
3 3 24 25.231 24.538 0.626 44.824 o
3 3 25 3.277 4.862 0.428 216.225 o
3 3 26 1032.240 1027.690 8.839 0.259 o
3 3 27 513.126 505.834 5.174 0.829 o
3 3 28 128.553 128.873 1.826 6.305 o
3 4 0 413.602 405.627 2.766 1.381 o
3 4 1 0.363 0.750 0.138 1846.890 o
3 4 2 42.189 41.567 0.478 29.298 o
3 4 3 833.755 830.526 5.576 0.416 o
3 4 4 5.958 7.069 0.261 198.397 o
3 4 5 3.141 4.401 0.189 359.279 o
3 4 6 57.289 55.312 0.594 20.685 o
3 4 7 2.405 2.805 0.195 471.082 o
3 4 8 14.458 14.648 0.335 88.338 o
3 4 9 204.483 209.210 1.747 3.807 o
3 4 10 24.389 24.533 0.448 50.753 o
3 4 11 95.108 95.132 0.913 10.886 o
3 4 12 70.747 73.012 0.841 15.082 o
3 4 13 39.770 37.032 0.622 30.009 o
3 4 14 13.238 15.336 0.486 81.267 o
3 4 15 152.528 155.011 1.475 5.653 o
3 4 16 33.722 33.513 0.606 34.679 o
3 4 17 236.560 234.870 2.081 3.071 o
3 4 18 5.843 6.906 0.369 174.778 o
3 4 19 66.220 68.843 0.898 15.824 o
3 4 20 66.937 67.264 0.984 15.389 o
3 4 21 100.109 96.520 1.184 9.766 o
3 4 22 161.019 164.779 1.736 5.041 o
3 4 23 123.845 125.143 1.602 6.914 o
3 4 24 100.917 98.745 1.853 7.883 o
3 4 25 62.937 65.950 1.204 14.812 o
3 4 26 87.101 88.088 1.705 9.324 o
3 4 27 380.259 371.828 4.008 1.351 o
3 5 0 174.440 177.084 1.405 4.884 o
3 5 1 111.454 114.781 0.996 8.848 o
3 5 2 45.574 46.686 0.588 25.749 o
3 5 3 22.754 23.140 0.401 55.356 o
3 5 4 18.998 19.291 0.416 65.094 o
3 5 5 28.255 28.232 0.452 44.060 o
3 5 6 240.979 240.330 2.276 2.913 o
3 5 7 216.342 215.356 1.915 3.505 o
3 5 8 34.493 35.653 0.600 33.610 o
3 5 9 207.384 210.069 1.770 3.745 o
3 5 10 63.443 63.115 0.772 17.462 o
3 5 11 137.421 134.594 1.337 6.634 o
3 5 12 66.067 68.890 0.904 15.812 o
3 5 13 782.995 784.929 6.084 0.441 o
3 5 14 0.209 0.856 0.311 726.475 o
3 5 15 26.827 25.084 0.613 43.322 o
3 5 16 27.424 26.195 0.645 41.435 o
3 5 17 2.058 2.985 0.344 342.574 o
3 5 18 27.285 26.767 0.668 40.729 o
3 5 19 3.929 2.869 0.418 228.984 o
3 5 20 0.510 0.604 0.380 501.534 o
3 5 21 71.075 68.703 1.338 12.919 o
3 5 22 39.237 39.208 0.954 25.279 o
3 5 23 43.864 44.438 1.027 22.100 o
3 5 24 157.066 163.483 2.015 4.852 o
3 5 25 140.248 144.268 2.037 5.435 o
3 6 0 7.163 7.195 0.294 171.530 o
3 6 1 13.626 12.957 0.399 90.501 o
3 6 2 72.048 68.079 0.802 15.426 o
3 6 3 30.089 29.374 0.656 37.700 o
3 6 4 18.364 18.371 0.465 65.320 o
3 6 5 370.364 380.026 3.002 1.536 o
3 6 6 182.405 188.280 1.738 4.355 o
3 6 7 853.129 901.404 6.695 0.368 o
3 6 8 2684.490 2751.750 19.709 0.045 o
3 6 9 221.682 235.949 2.320 3.109 o
3 6 10 8.763 11.191 0.424 116.792 o
3 6 11 474.798 479.568 3.881 1.024 o
3 6 12 47.588 47.367 0.818 22.807 o
3 6 13 3.816 3.670 0.357 252.177 o
3 6 14 90.449 89.052 1.067 11.126 o
3 6 15 27.776 28.880 0.722 38.145 o
3 6 16 50.653 54.458 0.944 19.910 o
3 6 17 0.232 -0.218 0.355 653.261 o
3 6 18 45.162 44.941 0.949 22.529 o
3 6 19 78.609 77.640 1.437 11.313 o
3 6 20 14.482 15.989 0.677 64.165 o
3 6 21 282.200 278.474 2.788 2.249 o
3 6 22 42.790 45.964 1.050 21.922 o
3 6 23 191.884 196.201 2.306 3.719 o
3 7 0 147.922 146.088 1.402 6.003 o
3 7 1 23.399 24.134 0.558 49.121 o
3 7 2 8.354 8.577 0.385 135.201 o
3 7 3 154.436 157.513 1.518 5.521 o
3 7 4 15.457 14.916 0.579 69.438 o
3 7 5 168.398 165.296 1.573 5.019 o
3 7 6 6.490 6.829 0.391 161.703 o
3 7 7 397.764 411.743 3.294 1.352 o
3 7 8 69.472 73.604 0.941 14.770 o
3 7 9 22.658 21.519 0.558 51.760 o
3 7 10 196.822 195.508 1.789 4.008 o
3 7 11 235.879 229.477 2.120 3.090 o
3 7 12 21.501 20.920 0.622 51.422 o
3 7 13 33.530 31.512 0.784 32.260 o
3 7 14 11.986 13.040 0.493 89.053 o
3 7 15 18.982 18.608 0.645 55.751 o
3 7 16 48.701 51.234 1.025 20.019 o
3 7 17 95.513 94.708 1.359 9.663 o
3 7 18 18.790 20.827 0.677 52.963 o
3 7 19 140.937 143.417 1.753 5.815 o
3 7 20 0.341 0.229 0.510 317.287 o
3 8 0 10.421 10.971 0.658 82.244 o
3 8 1 2.007 1.110 0.432 307.330 o
3 8 2 93.473 91.398 1.280 10.154 o
3 8 3 0.774 0.707 0.369 489.264 o
3 8 4 148.171 145.827 1.530 5.851 o
3 8 5 0.529 0.356 0.346 598.179 o
3 8 6 55.555 50.920 0.891 19.609 o
3 8 7 10.889 11.997 0.490 95.891 o
3 8 8 430.634 437.611 3.529 1.200 o
3 8 9 1096.530 1092.810 8.142 0.245 o
3 8 10 652.772 648.499 5.001 0.612 o
3 8 11 60.806 61.005 1.013 16.708 o
3 8 12 439.747 433.916 3.832 1.148 o
3 8 13 86.832 88.435 1.359 10.508 o
3 8 14 135.378 134.925 1.823 6.003 o
3 8 15 0.010 0.000 0.499 353.841 o
3 8 16 31.209 32.419 0.872 31.577 o
3 9 0 66.737 64.804 1.244 14.151 o
3 9 1 2.307 1.722 0.490 242.492 o
3 9 2 38.447 36.913 0.931 26.325 o
3 9 3 10.841 9.286 0.581 91.968 o
3 9 4 9.490 9.065 0.564 100.261 o
3 9 5 76.730 73.676 1.234 12.552 o
3 9 6 0.918 0.616 0.480 317.408 o
3 9 7 105.620 101.216 1.480 8.540 o
3 9 8 16.431 16.760 0.626 62.647 o
3 9 9 9.367 9.540 0.528 104.462 o
3 9 10 18.280 18.164 0.690 55.031 o
3 9 11 10.799 10.132 0.625 85.819 o
4 0 0 215.811 208.444 1.783 3.629 o
4 0 2 2.316 2.569 0.213 473.838 o
4 0 4 332.621 317.595 2.605 1.902 o
4 0 6 4.695 4.696 0.178 285.192 o
4 0 8 1461.090 1428.240 20.375 0.098 o
4 0 10 133.429 135.874 1.590 6.396 o
4 0 12 45.178 45.168 0.795 24.144 o
4 0 14 31.099 32.324 0.719 34.699 o
4 0 16 0.058 0.075 0.351 696.596 o
4 0 18 0.018 -0.613 0.429 476.641 o
4 0 20 1015.470 1038.490 11.338 0.227 o
4 0 22 64.348 67.773 1.539 12.597 o
4 0 24 91.272 94.664 2.154 7.569 o
4 0 26 0.561 0.657 0.576 240.692 o
4 1 0 133.761 137.757 0.892 7.259 o
4 1 1 48.800 47.934 0.397 25.692 o
4 1 2 1.473 1.321 0.123 896.423 o
4 1 3 545.262 535.403 3.174 0.902 o
4 1 4 6.958 6.556 0.147 206.053 o
4 1 5 0.128 0.324 0.174 2123.380 o
4 1 6 52.411 46.925 0.480 24.063 o
4 1 7 177.945 180.857 1.488 4.704 o
4 1 8 160.916 153.425 1.130 5.765 o
4 1 9 475.299 473.429 4.662 0.954 o
4 1 10 360.601 359.052 2.699 1.663 o
4 1 11 371.546 370.985 3.158 1.522 o
4 1 12 140.816 140.791 1.188 6.581 o
4 1 13 90.360 87.726 0.921 11.621 o
4 1 14 9.020 10.270 0.343 128.831 o
4 1 15 185.748 189.782 1.704 4.305 o
4 1 16 5.143 4.525 0.311 226.810 o
4 1 17 21.311 21.061 0.515 55.545 o
4 1 18 273.201 274.017 2.362 2.464 o
4 1 19 227.732 228.507 2.129 3.179 o
4 1 20 138.371 142.201 1.522 6.222 o
4 1 21 592.496 590.809 5.186 0.687 o
4 1 22 117.502 119.477 1.373 7.713 o
4 1 23 7.661 8.607 0.496 122.073 o
4 1 24 7.917 8.431 0.517 117.533 o
4 1 25 211.273 210.577 2.126 3.483 o
4 1 26 20.637 22.021 0.705 48.703 o
4 1 27 19.114 20.974 0.993 39.924 o
4 2 0 552.486 559.616 3.922 0.828 o
4 2 1 476.639 475.358 3.311 1.075 o
4 2 2 92.357 93.126 0.798 11.499 o
4 2 3 86.799 89.296 0.746 12.374 o
4 2 4 38.850 40.111 0.412 32.050 o
4 2 5 351.799 343.038 2.177 1.826 o
4 2 6 139.650 140.340 0.981 6.865 o
4 2 7 95.859 94.671 0.734 11.250 o
4 2 8 17.824 15.945 0.304 76.675 o
4 2 9 58.457 56.305 0.587 20.302 o
4 2 10 71.019 72.018 0.693 15.725 o
4 2 11 0.113 0.200 0.188 2020.310 o
4 2 12 27.620 28.784 0.500 43.417 o
4 2 13 282.640 282.076 2.155 2.427 o
4 2 14 183.910 189.619 1.624 4.397 o
4 2 15 1.993 1.933 0.304 424.444 o
4 2 16 199.887 198.422 1.807 3.924 o
4 2 17 66.746 66.616 0.825 16.288 o
4 2 18 211.327 213.855 1.942 3.566 o
4 2 19 24.994 25.377 0.616 44.913 o
4 2 20 50.282 48.830 0.779 22.155 o
4 2 21 0.000 -0.053 0.344 744.219 o
4 2 22 14.158 16.037 0.524 74.880 o
4 2 23 792.038 799.411 6.570 0.420 o
4 2 24 4.338 6.007 0.519 157.879 o
4 2 25 136.426 135.901 1.608 6.269 o
4 2 26 74.174 72.600 1.179 13.132 o
4 2 27 0.446 0.869 0.423 414.094 o
4 3 0 810.041 813.291 5.052 0.444 o
4 3 1 46.597 45.339 0.436 26.835 o
4 3 2 13.786 13.130 0.270 98.214 o
4 3 3 1421.190 1432.160 9.450 0.157 o
4 3 4 659.449 658.297 4.137 0.637 o
4 3 5 22.885 24.115 0.356 55.569 o
4 3 6 1011.420 1017.020 6.555 0.296 o
4 3 7 90.422 92.552 0.835 11.617 o
4 3 8 222.748 215.152 1.855 3.454 o
4 3 9 44.532 45.328 0.577 26.522 o
4 3 10 173.516 180.962 1.491 4.796 o
4 3 11 525.590 545.407 4.105 0.865 o
4 3 12 1413.600 1424.110 10.309 0.154 o
4 3 13 24.215 27.242 0.644 43.969 o
4 3 14 88.629 89.239 0.934 11.676 o
4 3 15 12.698 13.142 0.437 90.822 o
4 3 16 190.616 187.902 1.704 4.234 o
4 3 17 26.896 24.977 0.677 41.606 o
4 3 18 76.655 77.306 1.009 13.312 o
4 3 19 19.025 18.991 0.545 59.852 o
4 3 20 7.320 8.182 0.485 127.876 o
4 3 21 12.711 12.581 0.507 86.021 o
4 3 22 34.312 33.747 0.890 29.372 o
4 3 23 109.386 107.417 1.369 8.427 o
4 3 24 993.905 985.576 8.869 0.272 o
4 3 25 312.377 310.232 3.070 1.912 o
4 3 26 7.244 9.542 0.584 107.644 o
4 4 0 244.043 235.763 1.922 3.055 o
4 4 1 1726.330 1736.950 12.140 0.108 o
4 4 2 199.097 201.489 1.911 3.847 o
4 4 3 434.382 443.523 3.100 1.231 o
4 4 4 519.061 528.451 3.535 0.928 o
4 4 5 0.363 0.526 0.244 1054.090 o
4 4 6 24.380 24.492 0.459 50.495 o
4 4 7 55.632 58.890 0.731 19.812 o
4 4 8 219.506 222.206 1.802 3.477 o
4 4 9 117.249 119.853 1.108 8.187 o
4 4 10 73.432 76.723 0.894 14.221 o
4 4 11 472.121 471.446 3.963 1.029 o
4 4 12 30.764 32.309 0.656 36.161 o
4 4 13 0.508 1.676 0.325 557.084 o
4 4 14 1045.010 1067.580 8.575 0.255 o
4 4 15 17.029 18.469 0.507 66.055 o
4 4 16 61.457 61.153 0.867 17.482 o
4 4 17 284.622 286.139 2.464 2.308 o
4 4 18 66.485 70.267 0.975 15.277 o
4 4 19 28.321 29.995 0.779 36.019 o
4 4 20 16.262 15.579 0.564 67.765 o
4 4 21 5.867 5.734 0.454 159.809 o
4 4 22 5.511 5.150 0.444 170.714 o
4 4 23 204.619 201.256 2.065 3.671 o
4 4 24 0.667 2.240 0.444 330.591 o
4 4 25 464.162 456.086 4.252 1.030 o
4 5 0 157.874 167.986 1.605 5.208 o
4 5 1 357.781 365.122 2.901 1.628 o
4 5 2 894.202 896.961 6.392 0.358 o
4 5 3 19.896 18.999 0.448 62.293 o
4 5 4 13.616 13.957 0.481 82.654 o
4 5 5 99.151 96.282 1.032 10.225 o
4 5 6 520.393 523.206 4.002 0.897 o
4 5 7 21.440 21.132 0.470 56.868 o
4 5 8 103.914 104.689 1.089 9.458 o
4 5 9 44.335 41.388 0.807 24.945 o
4 5 10 600.417 604.682 4.597 0.703 o
4 5 11 0.645 2.095 0.327 509.812 o
4 5 12 143.275 147.589 1.548 5.948 o
4 5 13 68.921 73.974 0.988 14.602 o
4 5 14 0.572 1.297 0.344 531.295 o
4 5 15 46.063 50.221 0.877 22.254 o
4 5 16 176.977 180.962 1.852 4.435 o
4 5 17 17.620 17.838 0.584 61.622 o
4 5 18 0.990 0.809 0.394 420.259 o
4 5 19 36.879 40.149 0.849 27.499 o
4 5 20 55.922 56.757 0.975 18.271 o
4 5 21 11.327 10.930 0.594 85.710 o
4 5 22 179.550 185.961 2.191 4.066 o
4 5 23 69.725 65.815 1.356 13.129 o
4 6 0 0.780 0.723 0.273 742.927 o
4 6 1 46.046 48.866 0.737 23.826 o
4 6 2 141.672 141.946 1.391 6.286 o
4 6 3 7.051 7.936 0.436 140.383 o
4 6 4 0.606 0.773 0.319 629.044 o
4 6 5 500.583 510.853 3.967 0.942 o
4 6 6 26.320 27.399 0.676 41.083 o
4 6 7 37.727 37.559 0.731 29.410 o
4 6 8 71.539 72.150 0.920 14.681 o
4 6 9 33.770 32.833 0.752 32.322 o
4 6 10 38.665 37.632 0.766 28.452 o
4 6 11 65.054 67.116 0.959 15.823 o
4 6 12 145.532 144.958 1.598 5.859 o
4 6 13 17.903 21.385 0.634 55.753 o
4 6 14 1.491 1.500 0.380 380.673 o
4 6 15 108.602 109.166 1.344 8.478 o
4 6 16 34.219 33.049 0.794 31.275 o
4 6 17 0.241 -0.202 0.394 534.865 o
4 6 18 17.936 17.940 0.622 59.050 o
4 6 19 14.039 12.526 0.584 75.751 o
4 6 20 0.271 0.445 0.510 315.628 o
4 7 0 49.708 49.048 0.902 21.180 o
4 7 1 10.495 9.478 0.496 102.914 o
4 7 2 0.016 -0.263 0.367 652.705 o
4 7 3 21.653 20.274 0.597 52.611 o
4 7 4 15.394 14.651 0.509 74.434 o
4 7 5 0.068 -0.164 0.336 761.870 o
4 7 6 47.268 47.028 0.853 22.604 o
4 7 7 29.179 28.068 0.698 37.964 o
4 7 8 17.390 16.422 0.524 66.601 o
4 7 9 47.658 48.755 0.882 21.962 o
4 7 10 0.557 0.437 0.403 457.795 o
4 7 11 60.079 59.461 0.988 17.134 o
4 7 12 1.931 2.159 0.451 274.933 o
4 7 13 21.931 21.936 0.645 49.408 o
4 7 14 6.442 6.956 0.496 137.955 o
4 7 15 44.416 42.822 0.926 23.327 o
4 7 16 19.278 18.253 0.632 56.124 o
4 7 17 15.458 14.759 0.645 65.486 o
4 8 0 2.960 2.933 0.522 197.638 o
4 8 1 0.057 0.333 0.480 369.278 o
4 8 2 87.721 88.540 1.327 10.542 o
4 8 3 110.318 112.508 1.531 7.898 o
4 8 4 4.285 4.573 0.496 174.780 o
4 8 5 21.812 19.900 0.668 49.974 o
4 8 6 21.892 19.738 0.626 51.545 o
4 8 7 0.088 -0.407 0.403 531.461 o
4 8 8 20.817 21.060 0.636 51.708 o
4 8 9 104.885 105.206 1.671 8.007 o
4 8 10 202.651 206.353 2.167 3.598 o
4 8 11 531.291 519.470 4.535 0.845 o
4 8 12 80.165 80.533 1.788 9.688 o
4 8 13 3.729 4.686 0.496 181.970 o
4 9 0 162.749 161.464 1.950 4.822 o
4 9 1 1.397 1.702 0.522 244.692 o
4 9 2 23.538 22.712 0.779 42.699 o
4 9 3 5.133 4.938 0.535 150.372 o
4 9 4 10.602 10.779 0.629 84.987 o
5 0 0 1144.000 1142.870 9.427 0.218 o
5 0 2 168.770 166.300 2.272 4.338 o
5 0 4 95.096 92.865 1.052 10.624 o
5 0 6 4.295 4.678 0.351 229.555 o
5 0 8 991.285 988.980 10.479 0.248 o
5 0 10 3.132 3.350 0.372 269.824 o
5 0 12 0.428 1.354 0.881 107.695 o
5 0 14 113.720 111.827 1.675 7.452 o
5 0 16 205.468 199.698 2.783 3.206 o
5 0 18 24.928 22.395 1.135 31.469 o
5 0 20 13.419 14.196 0.892 54.152 o
5 0 22 224.252 225.205 3.681 2.432 o
5 0 24 4.754 5.771 0.836 88.187 o
5 1 0 1484.310 1512.020 9.232 0.147 o
5 1 1 345.626 344.275 2.149 1.857 o
5 1 2 1208.650 1223.260 7.901 0.213 o
5 1 3 805.047 808.556 4.907 0.452 o
5 1 4 9.792 9.173 0.258 137.288 o
5 1 5 402.820 412.153 2.628 1.422 o
5 1 6 1767.530 1740.730 13.640 0.100 o
5 1 7 0.176 0.819 0.156 1873.340 o
5 1 8 0.259 0.807 0.311 721.187 o
5 1 9 357.338 357.325 2.781 1.666 o
5 1 10 8.342 9.015 0.312 144.467 o
5 1 11 609.644 606.062 4.532 0.696 o
5 1 12 22.503 23.043 0.528 51.948 o
5 1 13 5.132 5.051 0.320 217.956 o
5 1 14 7.418 7.881 0.396 144.805 o
5 1 15 458.051 463.439 3.742 1.086 o
5 1 16 37.222 39.250 0.751 28.959 o
5 1 17 1.337 1.157 0.344 456.533 o
5 1 18 145.662 146.187 1.537 5.912 o
5 1 19 3.025 2.865 0.411 256.783 o
5 1 20 96.642 93.163 1.222 10.028 o
5 1 21 298.039 295.012 2.722 2.122 o
5 1 22 2.932 3.226 0.496 207.996 o
5 1 23 5.087 5.755 0.512 152.852 o
5 1 24 48.684 46.857 0.996 20.832 o
5 1 25 3.301 3.681 2.103 19.065 o
5 2 0 37.557 37.982 0.454 32.991 o
5 2 1 188.615 185.347 1.338 4.539 o
5 2 2 1.559 1.621 0.191 683.264 o
5 2 3 1122.950 1108.900 6.857 0.251 o
5 2 4 447.244 451.624 2.849 1.213 o
5 2 5 169.288 168.945 1.179 5.278 o
5 2 6 191.962 193.150 1.309 4.413 o
5 2 7 19.291 17.955 0.398 66.618 o
5 2 8 82.737 83.681 0.802 12.973 o
5 2 9 32.578 32.920 0.540 36.759 o
5 2 10 107.232 107.299 1.050 9.239 o
5 2 11 257.867 262.479 2.161 2.703 o
5 2 12 15.731 15.999 0.455 74.962 o
5 2 13 221.919 222.763 1.985 3.352 o
5 2 14 63.598 61.661 0.864 17.057 o
5 2 15 8.181 7.339 0.397 139.990 o
5 2 16 3.606 4.293 0.357 249.287 o
5 2 17 161.940 159.477 1.552 5.265 o
5 2 18 38.632 38.255 0.779 28.152 o
5 2 19 26.903 28.423 0.707 39.368 o
5 2 20 67.491 66.183 1.014 15.224 o
5 2 21 24.209 24.302 0.690 44.083 o
5 2 22 14.917 15.401 0.641 66.177 o
5 2 23 157.927 153.134 1.801 5.182 o
5 2 24 132.666 129.548 1.814 6.181 o
5 3 0 1100.650 1102.060 7.051 0.255 o
5 3 1 2129.920 2153.420 13.502 0.075 o
5 3 2 938.648 951.310 5.934 0.339 o
5 3 3 452.927 458.920 3.088 1.167 o
5 3 4 243.037 239.599 1.627 3.160 o
5 3 5 107.702 105.755 0.855 9.634 o
5 3 6 0.474 0.442 0.173 1549.320 o
5 3 7 97.367 98.855 0.942 10.478 o
5 3 8 225.553 219.143 1.792 3.424 o
5 3 9 27.203 27.510 0.571 42.833 o
5 3 10 8.237 8.601 0.329 144.979 o
5 3 11 112.182 110.590 1.136 8.668 o
5 3 12 352.137 350.306 2.832 1.693 o
5 3 13 5.092 5.882 0.346 201.680 o
5 3 14 62.079 61.638 0.904 17.101 o
5 3 15 48.883 49.973 0.828 21.956 o
5 3 16 1.423 1.035 0.334 470.402 o
5 3 17 30.221 29.648 0.693 36.716 o
5 3 18 0.073 0.199 0.355 664.597 o
5 3 19 12.301 12.329 0.496 88.936 o
5 3 20 13.409 12.749 0.507 83.344 o
5 3 21 3.769 4.116 0.522 175.743 o
5 3 22 2.901 3.066 0.522 197.511 o
5 3 23 208.251 207.514 2.529 3.293 o
5 4 0 1280.410 1293.480 8.243 0.193 o
5 4 1 745.945 765.414 4.994 0.498 o
5 4 2 0.185 0.695 0.217 1299.140 o
5 4 3 3.057 3.060 0.242 369.894 o
5 4 4 48.719 51.465 0.665 23.190 o
5 4 5 0.059 -0.152 0.298 967.528 o
5 4 6 240.528 249.333 1.950 3.009 o
5 4 7 116.489 115.738 1.129 8.301 o
5 4 8 230.074 237.069 2.037 3.149 o
5 4 9 54.353 55.869 0.801 19.994 o
5 4 10 1.771 2.112 0.334 396.805 o
5 4 11 42.183 41.220 0.765 26.267 o
5 4 12 1.281 1.340 0.334 469.332 o
5 4 13 2.025 1.819 0.355 366.814 o
5 4 14 4.368 4.973 0.425 195.504 o
5 4 15 25.590 25.257 0.698 42.101 o
5 4 16 0.044 0.351 0.364 624.366 o
5 4 17 37.117 37.238 0.872 27.658 o
5 4 18 20.174 22.830 0.771 46.273 o
5 4 19 17.681 19.694 0.823 48.705 o
5 4 20 0.030 -0.605 0.385 591.151 o
5 4 21 0.826 0.644 0.417 403.531 o
5 5 0 96.592 98.855 1.133 10.065 o
5 5 1 31.664 33.168 0.643 35.501 o
5 5 2 127.456 127.812 1.266 7.263 o
5 5 3 32.030 31.284 0.661 35.547 o
5 5 4 86.768 89.353 1.041 11.522 o
5 5 5 69.430 71.151 0.961 14.854 o
5 5 6 13.480 12.642 0.464 86.694 o
5 5 7 52.597 55.264 0.867 19.981 o
5 5 8 0.097 0.749 0.327 703.495 o
5 5 9 365.617 364.475 3.072 1.570 o
5 5 10 0.074 0.822 0.336 668.258 o
5 5 11 69.584 71.493 0.988 14.682 o
5 5 12 6.995 7.821 0.476 133.682 o
5 5 13 57.921 58.994 0.975 17.661 o
5 5 14 244.129 248.107 2.405 2.792 o
5 5 15 504.677 503.357 4.486 0.899 o
5 5 16 0.381 1.028 0.446 377.060 o
5 5 17 149.803 146.067 1.736 5.553 o
5 5 18 55.906 52.533 1.050 18.125 o
5 5 19 49.041 47.311 1.011 20.541 o
5 6 0 12.885 12.766 0.609 76.665 o
5 6 1 15.283 16.429 0.548 70.045 o
5 6 2 245.592 246.937 2.297 2.829 o
5 6 3 22.663 23.746 0.619 48.329 o
5 6 4 16.893 16.798 0.548 66.003 o
5 6 5 293.213 295.018 2.624 2.178 o
5 6 6 0.119 1.435 0.369 522.185 o
5 6 7 250.179 248.431 2.388 2.744 o
5 6 8 0.770 0.680 0.400 434.219 o
5 6 9 0.819 1.094 0.411 397.456 o
5 6 10 42.672 41.403 0.863 24.873 o
5 6 11 12.916 12.066 0.549 82.593 o
5 6 12 84.379 82.923 1.170 11.607 o
5 6 13 5.213 6.528 0.496 151.802 o
5 6 14 141.623 139.276 1.611 6.046 o
5 6 15 12.255 12.569 0.584 80.910 o
5 6 16 44.050 44.081 0.936 23.124 o
5 6 17 99.530 95.396 1.520 8.937 o
5 7 0 2.644 2.165 0.421 273.193 o
5 7 1 45.466 44.542 0.898 23.055 o
5 7 2 112.055 111.788 1.587 7.712 o
5 7 3 50.610 50.515 0.963 20.221 o
5 7 4 73.730 76.364 1.184 12.951 o
5 7 5 7.874 7.641 0.496 123.964 o
5 7 6 0.002 -0.580 0.369 646.468 o
5 7 7 24.821 26.570 0.738 41.066 o
5 7 8 5.827 6.988 0.507 140.857 o
5 7 9 100.079 96.223 1.401 9.204 o
5 7 10 11.878 11.535 0.567 85.355 o
5 7 11 27.216 28.556 0.788 37.078 o
5 7 12 125.030 130.162 1.658 6.682 o
5 7 13 11.389 11.475 0.619 82.218 o
5 8 0 359.964 365.817 3.582 1.497 o
5 8 1 100.779 98.194 1.405 9.093 o
5 8 2 87.430 84.183 1.297 10.842 o
5 8 3 29.990 30.620 0.841 33.407 o
5 8 4 2.950 2.441 0.496 215.527 o
5 8 5 184.988 183.913 2.023 4.130 o
5 8 6 11.487 13.411 0.677 73.905 o
6 0 0 45.621 44.899 0.908 22.842 o
6 0 2 42.146 40.294 0.849 25.429 o
6 0 4 237.083 240.620 2.840 2.690 o
6 0 6 2170.280 2196.370 23.218 0.056 o
6 0 8 0.315 -0.186 0.451 409.510 o
6 0 10 18.762 19.261 0.697 53.246 o
6 0 12 0.821 0.676 0.499 300.018 o
6 0 14 44.483 42.825 1.213 20.046 o
6 0 16 438.808 431.409 5.546 0.953 o
6 0 18 6.735 6.835 0.738 92.996 o
6 0 20 101.361 96.505 1.922 7.734 o
6 1 0 39.654 40.204 0.633 29.160 o
6 1 1 147.639 143.786 1.317 6.146 o
6 1 2 2060.000 2073.640 13.440 0.079 o
6 1 3 43.483 50.884 0.713 24.584 o
6 1 4 3181.500 3209.510 22.062 0.034 o
6 1 5 620.120 631.588 4.586 0.669 o
6 1 6 23.985 27.537 0.597 45.389 o
6 1 7 1.313 2.054 0.305 478.379 o
6 1 8 842.293 847.766 6.282 0.392 o
6 1 9 346.256 350.880 2.792 1.724 o
6 1 10 92.174 93.715 1.149 10.549 o
6 1 11 404.427 410.466 3.363 1.325 o
6 1 12 0.135 0.526 0.334 692.827 o
6 1 13 0.416 0.678 0.334 624.604 o
6 1 14 312.011 310.973 2.778 1.985 o
6 1 15 22.117 23.164 0.721 45.838 o
6 1 16 31.515 29.871 0.809 33.393 o
6 1 17 48.831 50.283 0.989 20.439 o
6 1 18 123.549 123.077 1.511 7.125 o
6 1 19 25.427 27.376 0.734 40.306 o
6 1 20 30.852 29.384 0.809 33.937 o
6 1 21 10.270 9.791 0.604 90.584 o
6 2 0 222.405 224.363 1.617 3.512 o
6 2 1 108.067 106.908 0.959 9.376 o
6 2 2 35.714 34.128 0.513 34.608 o
6 2 3 271.017 270.429 1.898 2.642 o
6 2 4 81.273 82.243 0.772 13.323 o
6 2 5 175.973 173.551 1.367 4.918 o
6 2 6 149.883 150.076 1.347 5.942 o
6 2 7 45.622 48.876 0.731 24.027 o
6 2 8 112.709 112.679 1.211 8.435 o
6 2 9 21.961 23.315 0.567 51.206 o
6 2 10 493.571 494.363 3.971 0.968 o
6 2 11 10.779 10.400 0.441 105.459 o
6 2 12 54.769 55.010 0.845 19.671 o
6 2 13 53.049 51.618 0.845 20.491 o
6 2 14 6.276 6.565 0.464 148.456 o
6 2 15 6.695 8.160 0.464 137.065 o
6 2 16 7.539 7.430 0.464 133.037 o
6 2 17 71.186 67.374 1.099 14.192 o
6 2 18 41.348 40.707 0.907 24.908 o
6 2 19 12.122 11.566 0.569 84.305 o
6 2 20 0.084 0.782 0.474 362.317 o
6 3 0 94.424 95.145 0.844 11.112 o
6 3 1 142.491 147.319 1.102 6.497 o
6 3 2 67.574 68.178 0.645 16.827 o
6 3 3 314.585 316.990 2.072 2.117 o
6 3 4 0.043 0.457 0.215 1551.640 o
6 3 5 343.762 342.980 2.495 1.808 o
6 3 6 1.013 1.157 0.293 596.674 o
6 3 7 45.022 47.620 0.756 24.184 o
6 3 8 45.377 44.432 0.828 23.850 o
6 3 9 115.255 117.176 1.390 7.841 o
6 3 10 183.215 179.035 1.874 4.319 o
6 3 11 72.947 76.015 1.038 13.714 o
6 3 12 13.365 13.352 0.464 85.841 o
6 3 13 135.824 136.196 1.518 6.413 o
6 3 14 165.126 164.495 1.740 4.947 o
6 3 15 52.977 53.436 0.944 19.494 o
6 3 16 29.094 28.961 0.722 37.139 o
6 3 17 9.010 11.069 0.519 103.553 o
6 3 18 128.217 128.259 1.518 6.830 o
6 3 19 25.336 26.404 0.769 39.838 o
6 4 0 209.090 211.701 1.699 3.747 o
6 4 1 0.496 0.800 0.261 856.095 o
6 4 2 151.277 149.004 1.321 5.943 o
6 4 3 11.612 11.629 0.420 100.386 o
6 4 4 16.138 16.674 0.457 72.913 o
6 4 5 7.232 6.991 0.406 149.101 o
6 4 6 52.404 49.829 0.812 21.158 o
6 4 7 4.250 4.901 0.408 205.072 o
6 4 8 530.907 537.523 4.551 0.832 o
6 4 9 43.268 42.646 0.897 24.055 o
6 4 10 3.247 2.679 0.442 235.161 o
6 4 11 1.070 1.031 0.377 432.380 o
6 4 12 99.474 101.078 1.359 9.204 o
6 4 13 38.022 39.993 0.887 26.517 o
6 4 14 49.225 46.797 0.919 21.449 o
6 4 15 93.436 94.479 1.275 10.059 o
6 4 16 257.061 263.449 2.673 2.515 o
6 4 17 43.016 44.281 1.192 20.459 o
6 5 0 0.052 0.325 0.340 710.850 o
6 5 1 6.431 6.422 0.412 159.660 o
6 5 2 3.198 3.608 0.421 236.252 o
6 5 3 76.728 73.982 0.993 13.570 o
6 5 4 28.175 27.341 0.661 39.898 o
6 5 5 18.854 18.654 0.660 55.218 o
6 5 6 26.411 27.721 0.704 40.143 o
6 5 7 161.137 162.567 1.720 5.080 o
6 5 8 13.074 12.969 0.545 80.988 o
6 5 9 65.223 66.040 1.033 15.470 o
6 5 10 42.984 45.920 0.949 23.027 o
6 5 11 56.977 55.710 1.101 17.232 o
6 5 12 0.201 -0.111 0.493 351.922 o
6 5 13 1.334 1.998 0.539 231.076 o
6 5 14 24.909 25.518 0.747 41.182 o
6 5 15 30.285 32.751 0.925 30.928 o
6 6 0 10.808 11.124 0.528 94.148 o
6 6 1 33.211 31.842 0.791 32.200 o
6 6 2 26.039 30.020 0.781 37.587 o
6 6 3 880.344 879.451 6.955 0.356 o
6 6 4 17.064 20.890 0.704 54.164 o
6 6 5 262.468 262.226 2.688 2.473 o
6 6 6 0.000 0.744 0.403 498.328 o
6 6 7 30.873 28.706 0.794 34.440 o
6 6 8 76.435 77.704 1.170 12.648 o
6 6 9 45.168 46.141 0.987 21.939 o
6 6 10 5.880 6.603 0.522 138.592 o
6 6 11 34.896 34.798 0.913 28.481 o
6 7 0 9.772 9.530 0.563 98.109 o
6 7 1 0.986 0.381 0.421 395.892 o
6 7 2 8.994 7.587 0.552 108.231 o
6 7 3 140.879 133.198 1.658 6.100 o
6 7 4 0.825 1.052 0.480 311.911 o
7 0 0 659.671 647.652 8.036 0.477 o
7 0 2 505.793 502.480 5.792 0.790 o
7 0 4 380.185 374.628 4.931 1.197 o
7 0 6 0.384 0.601 0.499 320.148 o
7 0 8 7.264 7.162 0.769 86.278 o
7 0 10 18.097 18.532 0.821 48.974 o
7 0 12 15.147 15.591 0.821 54.769 o
7 0 14 136.197 136.132 2.337 5.207 o
7 0 16 46.705 44.304 1.564 15.973 o
7 1 0 6.698 7.286 0.427 148.670 o
7 1 1 13.559 13.453 0.531 79.820 o
7 1 2 9.904 9.068 0.444 113.745 o
7 1 3 0.881 0.960 0.404 407.925 o
7 1 4 94.124 97.441 1.350 9.690 o
7 1 5 738.425 733.188 6.317 0.473 o
7 1 6 90.773 93.422 1.139 10.701 o
7 1 7 472.465 462.480 3.897 1.043 o
7 1 8 119.046 118.637 1.373 7.661 o
7 1 9 22.643 21.655 0.611 49.872 o
7 1 10 1.359 1.739 0.394 363.705 o
7 1 11 0.266 0.081 0.394 526.772 o
7 1 12 6.150 6.059 0.535 135.686 o
7 1 13 39.403 38.633 0.903 26.028 o
7 1 14 30.471 28.550 1.017 29.990 o
7 1 15 22.082 22.389 0.690 47.346 o
7 2 0 71.612 71.573 0.966 14.502 o
7 2 1 2.832 2.536 0.329 328.094 o
7 2 2 362.185 356.798 2.919 1.624 o
7 2 3 29.280 30.392 0.715 36.648 o
7 2 4 7.851 7.343 0.388 144.842 o
7 2 5 123.335 121.437 1.369 7.413 o
7 2 6 12.244 12.797 0.535 84.822 o
7 2 7 27.423 30.073 0.761 37.051 o
7 2 8 77.556 79.580 1.137 12.569 o
7 2 9 335.151 333.088 3.139 1.739 o
7 2 10 0.413 0.660 0.400 467.184 o
7 2 11 124.191 121.967 1.439 7.245 o
7 2 12 160.445 154.033 1.692 5.227 o
7 2 13 21.827 21.207 0.677 48.797 o
7 2 14 8.252 8.429 0.529 113.505 o
7 2 15 0.815 0.456 0.836 119.324 o
7 3 0 48.777 47.762 0.746 23.050 o
7 3 1 125.802 120.050 1.008 7.900 o
7 3 2 210.616 201.525 1.672 3.815 o
7 3 3 33.517 32.031 0.656 34.422 o
7 3 4 225.917 217.306 1.952 3.353 o
7 3 5 340.854 331.267 2.946 1.759 o
7 3 6 140.699 144.073 1.616 5.994 o
7 3 7 819.747 812.224 6.964 0.394 o
7 3 8 552.577 545.843 4.854 0.777 o
7 3 9 118.651 122.077 1.588 7.206 o
7 3 10 621.265 605.432 5.994 0.611 o
7 3 11 366.538 358.934 3.828 1.442 o
7 3 12 0.002 0.351 0.513 326.033 o
7 3 13 36.436 37.775 1.010 25.730 o
7 4 0 2.783 3.071 0.371 287.690 o
7 4 1 18.561 18.018 0.504 63.480 o
7 4 2 139.873 138.380 1.445 6.338 o
7 4 3 7.789 6.803 0.402 145.305 o
7 4 4 119.262 116.718 1.311 7.808 o
7 4 5 38.697 41.507 0.871 26.189 o
7 4 6 328.597 317.296 2.935 1.849 o
7 4 7 212.482 208.394 2.131 3.479 o
7 4 8 53.028 54.069 1.025 18.750 o
7 4 9 0.746 0.257 0.432 399.157 o
7 4 10 31.710 32.403 0.872 31.317 o
7 4 11 162.857 163.359 4.415 2.589 o
7 5 0 0.160 -0.825 0.421 481.459 o
7 5 1 31.620 30.231 0.770 34.005 o
7 5 2 11.886 12.589 0.563 83.950 o
7 5 3 19.050 18.736 0.595 57.774 o
7 5 4 23.581 23.185 0.680 45.614 o
7 5 5 0.837 1.477 0.463 320.190 o
7 5 6 274.429 259.765 2.526 2.453 o
8 0 0 18.070 17.719 1.260 32.727 o
8 0 2 89.085 84.229 2.391 7.187 o
8 0 4 99.397 88.263 2.005 7.776 o
8 0 6 54.156 53.823 1.387 15.668 o
8 1 0 26.851 26.633 0.908 34.981 o
8 1 1 0.308 -0.038 0.581 252.417 o
8 1 2 128.674 123.226 1.776 6.477 o
8 1 3 12.435 12.303 0.710 70.275 o
8 1 4 19.460 20.580 0.699 51.316 o
8 1 5 123.879 118.580 1.813 6.656 o
8 1 6 116.148 108.930 1.657 7.447 o
8 2 0 17.834 18.169 0.773 51.759 o
8 2 1 31.434 28.748 0.816 33.630 o
8 2 2 4.138 4.706 0.515 169.268 o
8 2 3 62.567 55.885 1.281 15.073 o
8 2 4 0.565 1.270 0.450 354.464 o
8 2 5 301.500 266.530 8.939 0.782 o

_iucr_refine_instructions_details
;
TITL 14_a.res in P2(1)/c
REM Old TITL 14 in P2(1)/c
REM SHELXT solution in P2(1)/c
REM R1 0.132, Rweak 0.002, Alpha 0.011, Orientation as input
REM Formula found by SHELXT: C15 F N2 O4
CELL 0.71073 6.2521 7.8349 24.8178 90 93.763 90
ZERR 4 0.0015 0.0019 0.0061 0 0.003 0
LATT 1
SYMM -X,0.5+Y,0.5-Z
SFAC C H F N O
UNIT 52 32 4 12 20

L.S. 20
PLAN  20
SIZE 0.14 0.489 0.925
TEMP -173
HTAB N3 O4
CONF
BOND $H
HTAB 
LIST 4
ACTA 
FMAP 2
MORE -1
OMIT 0 0 2
WGHT 0.013821 0.058231
FVAR 0.436102
REM <olex2.extras>
REM <HklSrc "%.\\14_a.hkl">
REM </olex2.extras>

F1    3     0.63558  0.55913  0.71373  11.00000  0.02080  0.02600  0.01507 =
 -0.00628 -0.00035 -0.00398 
O1    5     0.30485  0.61072  0.77252  11.00000  0.03635  0.02735  0.01617 =
 -0.00839  0.00766 -0.00359 
O2    5     0.08106  0.40040  0.77292  11.00000  0.02724  0.04226  0.01572 =
 -0.00569  0.00994 -0.00739 
O3    5    -0.10604  0.12908  0.60845  11.00000  0.01286  0.01998  0.01778 =
 0.00006  0.00373 -0.00491 
H3A   2     0.35593  0.20029  0.52705  11.00000  0.02113  0.03182  0.02446 =
 -0.00574  0.00084 -0.01348 
O4    5     0.09545  0.11965  0.54137  11.00000  0.01372  0.02010  0.01405 =
 -0.00373  0.00174 -0.00566 
O5    5     0.76969  0.43402  0.53782  11.00000  0.01548  0.01735  0.01466 =
 -0.00395  0.00466 -0.00756 
N1    4     0.22309  0.48117  0.75287  11.00000  0.02054  0.02332  0.00985 =
 -0.00161  0.00270  0.00147 
N2    4     0.05848  0.16637  0.58727  11.00000  0.01040  0.01243  0.01231 =
 0.00076  0.00135 -0.00152 
N3    4     0.46454  0.27769  0.54647  11.00000  0.01021  0.01257  0.01025 =
 -0.00064  0.00285 -0.00241 
C1    1     0.49401  0.46905  0.68278  11.00000  0.01444  0.01506  0.01048 =
 -0.00137  0.00010 -0.00068 
C2    1     0.29632  0.42111  0.70160  11.00000  0.01564  0.01547  0.00913 =
 -0.00006  0.00163  0.00105 
C3    1     0.16044  0.31842  0.66949  11.00000  0.01309  0.01469  0.01013 =
 0.00086  0.00276 -0.00007 
H3    2     0.00860  0.27610  0.68452  11.00000  0.02126  0.02786  0.01988 =
 0.00104  0.00597 -0.00414 
C4    1     0.21671  0.27083  0.61834  11.00000  0.01076  0.01107  0.00988 =
 0.00075  0.00180 -0.00052 
C5    1     0.41330  0.32333  0.59772  11.00000  0.01012  0.01037  0.00934 =
 -0.00013  0.00139 -0.00059 
C6    1     0.55210  0.42119  0.63233  11.00000  0.01167  0.01355  0.01131 =
 -0.00159  0.00093 -0.00129 
H6    2     0.70295  0.46178  0.61941  11.00000  0.01955  0.03576  0.02967 =
 -0.00614  0.00528 -0.00697 
C7    1     0.63582  0.33433  0.51855  11.00000  0.00989  0.01080  0.01088 =
 0.00012  0.00317 -0.00201 
C8    1     0.64549  0.26588  0.46246  11.00000  0.01053  0.01058  0.01080 =
 0.00010  0.00251 -0.00107 
C9    1     0.47962  0.17453  0.43487  11.00000  0.01174  0.01473  0.01118 =
 -0.00082  0.00265 -0.00316 
H9    2     0.33040  0.14615  0.45290  11.00000  0.02290  0.04474  0.01512 =
 -0.00651  0.00551 -0.00963 
C10   1     0.50304  0.11900  0.38211  11.00000  0.01526  0.01537  0.01140 =
 -0.00124  0.00240 -0.00355 
H10   2     0.37443  0.04863  0.36135  11.00000  0.02482  0.04863  0.02481 =
 -0.00981 -0.00006 -0.01378 
C11   1     0.69136  0.15311  0.35678  11.00000  0.01597  0.01438  0.01134 =
 -0.00042  0.00381 -0.00079 
H11   2     0.71043  0.10896  0.31593  11.00000  0.03233  0.03639  0.02191 =
 -0.00809  0.00631 -0.00679 
C12   1     0.85731  0.24367  0.38432  11.00000  0.01256  0.01499  0.01370 =
 0.00055  0.00517 -0.00054 
H12   2     1.00333  0.26900  0.36479  11.00000  0.02702  0.04115  0.01856 =
 -0.00224  0.00636 -0.00373 
C13   1     0.83418  0.30039  0.43679  11.00000  0.01079  0.01340  0.01273 =
 0.00007  0.00320 -0.00173 
H13   2     0.96007  0.37043  0.45829  11.00000  0.02448  0.03005  0.02753 =
 -0.00554  0.00705 -0.00665 
HKLF 4

END
Q1 1 0.25 0.148148 0.333333 11 0.05 0.09
Q2 1 0.208333 -0.12963 0.511111 11 0.05 0.09
Q3 1 0.625 0.166667 0.544444 11 0.05 0.09
Q4 1 0.333333 -0.092593 0.488889 11 0.05 0.09
Q5 1 0.208333 0.092593 0.711111 11 0.05 0.08

  REM The information below was added by Olex2.
  REM
  REM R1 = 0.0134 for 2900 Fo > 4sig(Fo) and 0.0144 for all 3050 data
  REM 271 parameters refined using 0 restraints
  REM Highest difference peak 0.0944, deepest hole -0.1704
  REM Mean Shift 0.0002, Max Shift 0.0009.

  REM +++ Tabular Listing of Refinement Information +++
  REM R1_all = 0.0144
  REM R1_gt = 0.0134
  REM wR_ref = 0.0326
  REM GOOF = 1.1594
  REM Shift_max = 0.0009
  REM Shift_mean = 0.0002
  REM Reflections_all = 3050
  REM Reflections_gt = 2900
  REM Parameters = 271
  REM Hole = -0.1704
  REM Peak = 0.0944
  REM Flack = n/a

  
;
_olex2_submission_special_instructions  'No special instructions were received'
