# Supplementary material for: Fragmentation and transferability in Hirshfeld atom refinement
Source: IUCrJ. 2022 Feb 26;9(Pt 2):298–315. doi: 10.1107/S2052252522000690 (PMC8895009; doi:10.1107/S2052252522000690)
Supplement: Supplementary file 2 [file m-09-00298-sup2.zip › cif/frag_vs_no_frag/GLYALB08_frag_6.cif]

data_GLYALB08_frag_6
_audit_creation_date               2021-06-12
_audit_creation_method
;
Olex2 1.3
(compiled 2020.07.31 svn.rc2a77460 for OlexSys, GUI svn.r6145)
;
_audit_contact_author_address      ?
_audit_contact_author_email        ?
_audit_contact_author_name         ''
_audit_contact_author_phone        ?
_publ_contact_author_id_orcid      ?
_publ_section_references
;
Bourhis, L.J., Dolomanov, O.V., Gildea, R.J., Howard, J.A.K., Puschmann, H.
 (2015). Acta Cryst. A71, 59-75.

Dolomanov, O.V., Bourhis, L.J., Gildea, R.J, Howard, J.A.K. & Puschmann, H.
 (2009), J. Appl. Cryst. 42, 339-341.
;
_chemical_formula_moiety           'C5 H10 N2 O3'
_chemical_formula_sum              'C5 H10 N2 O3'
_chemical_formula_weight           146.147
_chemical_absolute_configuration   unk
loop_
  _atom_type_symbol
  _atom_type_scat_dispersion_real
  _atom_type_scat_dispersion_imag
  _atom_type_scat_Cromer_Mann_a1
  _atom_type_scat_Cromer_Mann_a2
  _atom_type_scat_Cromer_Mann_a3
  _atom_type_scat_Cromer_Mann_a4
  _atom_type_scat_Cromer_Mann_b1
  _atom_type_scat_Cromer_Mann_b2
  _atom_type_scat_Cromer_Mann_b3
  _atom_type_scat_Cromer_Mann_b4
  _atom_type_scat_Cromer_Mann_c
  _atom_type_scat_source
  _atom_type_scat_dispersion_source
 H 0.00000 0.00000 0.49300 0.32291 0.14019 0.04081 10.51090 26.12570 3.14236
 57.79970 0.0030380000826
 'International Tables Volume C Table 6.1.1.4 (pp. 500-502)'
 'Henke, Gullikson and Davis, At. Data and Nucl. Data Tables, 1993, 54, 2'
 C 0.00347 0.00161 2.31000 1.02000 1.58860 0.86500 20.84390 10.20750 0.56870
 51.65120 0.215599998832
 'International Tables Volume C Table 6.1.1.4 (pp. 500-502)'
 'Henke, Gullikson and Davis, At. Data and Nucl. Data Tables, 1993, 54, 2'
 O 0.01158 0.00611 3.04850 2.28680 1.54630 0.86700 13.27710 5.70110 0.32390
 32.90890 0.250800013542
 'International Tables Volume C Table 6.1.1.4 (pp. 500-502)'
 'Henke, Gullikson and Davis, At. Data and Nucl. Data Tables, 1993, 54, 2'
 N 0.00653 0.00323 12.21260 3.13220 2.01250 1.16630 0.00570 9.89330 28.99750
 0.58260 -11.5290002823
 'International Tables Volume C Table 6.1.1.4 (pp. 500-502)'
 'Henke, Gullikson and Davis, At. Data and Nucl. Data Tables, 1993, 54, 2'

_space_group_crystal_system        'orthorhombic'
_space_group_IT_number             19
_space_group_name_H-M_alt          'P 21 21 21'
_space_group_name_Hall             ' P 2ac 2ab'
loop_
  _space_group_symop_id
  _space_group_symop_operation_xyz
 1 x,y,z
 2 x+1/2,-y+1/2,-z
 3 -x,y+1/2,-z+1/2
 4 -x+1/2,-y,z+1/2

_symmetry_Int_Tables_number        19
_cell_length_a                     7.487(2)
_cell_length_b                     9.4960(1)
_cell_length_c                     9.7099(4)
_cell_angle_alpha                  90
_cell_angle_beta                   90
_cell_angle_gamma                  90
_cell_volume                       690.34(19)
_cell_formula_units_Z              4
_cell_measurement_temperature    150(2)
_cell_measurement_reflns_used    310
_cell_measurement_theta_min      6.04
_cell_measurement_theta_max      21.1
_exptl_crystal_description       Prismatic
_exptl_crystal_colour            Colourless
_exptl_absorpt_coefficient_mu      0.116
_exptl_crystal_density_diffrn      1.406
_exptl_crystal_F_000               312.191
_exptl_crystal_size_max            0.1
_exptl_crystal_size_mid            0.08
_exptl_crystal_size_min            0.05
_diffrn_measurement_device_type  'Bruker SMART-CCD'
_diffrn_reflns_av_R_equivalents    0.0262
_diffrn_reflns_av_unetI/netI       0.0206
_diffrn_reflns_Laue_measured_fraction_full  0.9894
_diffrn_reflns_Laue_measured_fraction_max  0.9743
_diffrn_reflns_limit_h_max         11
_diffrn_reflns_limit_h_min         -11
_diffrn_reflns_limit_k_max         13
_diffrn_reflns_limit_k_min         -13
_diffrn_reflns_limit_l_max         14
_diffrn_reflns_limit_l_min         -14
_diffrn_reflns_number              13135
_diffrn_reflns_point_group_measured_fraction_full  0.9912
_diffrn_reflns_point_group_measured_fraction_max  0.9675
_diffrn_reflns_theta_full          25.2417
_diffrn_reflns_theta_max           33.04
_diffrn_reflns_theta_min           3.00
_diffrn_ambient_temperature        150(2)
_diffrn_measured_fraction_theta_full  0.9894
_diffrn_measured_fraction_theta_max  0.9743
_diffrn_radiation_type             'Mo K\a'
_diffrn_radiation_wavelength       0.71073
_reflns_Friedel_coverage           0.958
_reflns_limit_h_max                11
_reflns_limit_h_min                -11
_reflns_limit_k_max                13
_reflns_limit_k_min                -13
_reflns_limit_l_max                14
_reflns_limit_l_min                -14
_reflns_number_gt                  2414
_reflns_number_total               2531
_reflns_threshold_expression       I>=2u(I)
_computing_molecular_graphics      'Olex2 1.3 (Dolomanov et al., 2009)'
_computing_publication_material    'Olex2 1.3 (Dolomanov et al., 2009)'
_computing_structure_refinement    'olex2.refine 1.3 (Bourhis et al., 2015)'
_refine_diff_density_max           0.1305
_refine_diff_density_min           -0.1644
_refine_diff_density_rms           0.0382
_refine_ls_abs_structure_details  
 'Flack, H. D. (1983). Acta Cryst. A39, 876-881.'
_refine_ls_abs_structure_Flack     0.3(6)
_refine_ls_d_res_high              0.6518
_refine_ls_d_res_low               6.7890
_refine_ls_goodness_of_fit_ref     1.2171
_refine_ls_hydrogen_treatment      refall
_refine_ls_matrix_type             full
_refine_ls_number_constraints      0
_refine_ls_number_parameters       181
_refine_ls_number_reflns           2531
_refine_ls_number_restraints       0
_refine_ls_R_factor_all            0.0166
_refine_ls_R_factor_gt             0.0150
_refine_ls_restrained_S_all        1.2171
_refine_ls_shift/su_max            0.0004
_refine_ls_shift/su_mean           0.0000
_refine_ls_structure_factor_coef   Fsqd
_refine_ls_weighting_details      
 'w=1/[\s^2^(Fo^2^)+(0.0118P)^2^] where P=(Fo^2^+2Fc^2^)/3'
_refine_ls_weighting_scheme        calc
_refine_ls_wR_factor_gt            0.0294
_refine_ls_wR_factor_ref           0.0297
_olex2_refinement_description
;
;
loop_
  _atom_site_label
  _atom_site_type_symbol
  _atom_site_fract_x
  _atom_site_fract_y
  _atom_site_fract_z
  _atom_site_U_iso_or_equiv
  _atom_site_adp_type
  _atom_site_occupancy
  _atom_site_refinement_flags_posn
 O1 O 0.26859(4) 0.96309(3) 0.77788(2) 0.01685(6) Uani 1.000000 .
 O2 O 0.43051(3) 1.12564(3) 0.88348(2) 0.01496(6) Uani 1.000000 .
 O3 O 0.70918(3) 0.94920(3) 0.59977(2) 0.01521(5) Uani 1.000000 .
 N1 N 0.44378(4) 1.03578(4) 0.52539(2) 0.01095(6) Uani 1.000000 .
 N2 N 0.73443(4) 0.75569(4) 0.40077(3) 0.01148(6) Uani 1.000000 .
 C1 C 0.37373(4) 1.06550(4) 0.77672(3) 0.00977(6) Uani 1.000000 .
 C2 C 0.42705(4) 1.13422(4) 0.63902(3) 0.01111(6) Uani 1.000000 .
 C3 C 0.28597(7) 1.24450(5) 0.60355(4) 0.02386(9) Uani 1.000000 .
 C4 C 0.58968(4) 0.95475(4) 0.51359(3) 0.00973(6) Uani 1.000000 .
 C5 C 0.59933(4) 0.86689(4) 0.38160(3) 0.01210(6) Uani 1.000000 .
 H1N1 H 0.3542(8) 1.0391(9) 0.4460(6) 0.0229(16) Uani 1.000000 .
 H1N2 H 0.8633(8) 0.7999(8) 0.4050(7) 0.0225(18) Uani 1.000000 .
 H2N2 H 0.7355(10) 0.6802(9) 0.3226(7) 0.0226(16) Uani 1.000000 .
 H3N2 H 0.7046(10) 0.7035(8) 0.4915(7) 0.0238(17) Uani 1.000000 .
 H2 H 0.5572(8) 1.1833(8) 0.6550(5) 0.0229(14) Uani 1.000000 .
 H3A H 0.1586(9) 1.1939(9) 0.5831(7) 0.042(2) Uani 1.000000 .
 H3B H 0.3262(12) 1.3014(9) 0.5117(8) 0.048(2) Uani 1.000000 .
 H3C H 0.2705(12) 1.3167(9) 0.6896(7) 0.045(2) Uani 1.000000 .
 H5A H 0.4706(8) 0.8170(8) 0.3589(6) 0.0279(16) Uani 1.000000 .
 H5B H 0.6374(9) 0.9325(8) 0.2932(6) 0.0284(16) Uani 1.000000 .

loop_
  _atom_site_aniso_label
  _atom_site_aniso_U_11
  _atom_site_aniso_U_22
  _atom_site_aniso_U_33
  _atom_site_aniso_U_12
  _atom_site_aniso_U_13
  _atom_site_aniso_U_23
 O1 0.02203(11) 0.01632(14) 0.01220(9) -0.00783(11) 0.00480(8) -0.00414(10)
 O2 0.01678(11) 0.01874(15) 0.00937(9) -0.00371(10) 0.00084(8) -0.00422(9)
 O3 0.01740(10) 0.01531(14) 0.01292(9) 0.00337(10) -0.00457(8) -0.00270(10)
 N1 0.01284(11) 0.01169(15) 0.00831(9) 0.00133(11) 0.00008(9) -0.00171(10)
 N2 0.01404(12) 0.00959(15) 0.01081(11) 0.00156(11) 0.00214(9) -0.00059(11)
 C1 0.01119(12) 0.00972(16) 0.00841(11) 0.00056(11) 0.00105(9) -0.00196(11)
 C2 0.01518(13) 0.00907(17) 0.00908(11) 0.00054(12) 0.00072(10) -0.00098(10)
 C3 0.0379(2) 0.0178(2) 0.01584(15) 0.01530(18) -0.00175(15) -0.00015(15)
 C4 0.01269(12) 0.00868(16) 0.00782(10) 0.00013(12) 0.00024(9) -0.00003(10)
 C5 0.01586(14) 0.01183(17) 0.00860(12) 0.00230(12) -0.00022(10) -0.00141(12)
 H1N1 0.024(3) 0.022(5) 0.023(3) 0.006(3) -0.010(3) -0.010(3)
 H1N2 0.020(4) 0.023(5) 0.024(4) 0.006(3) 0.001(3) 0.006(4)
 H2N2 0.024(4) 0.021(4) 0.022(3) 0.007(3) 0.002(3) -0.006(3)
 H3N2 0.026(4) 0.022(5) 0.023(3) 0.002(4) 0.003(3) 0.008(3)
 H2 0.028(3) 0.023(4) 0.017(3) -0.011(3) 0.003(2) -0.008(3)
 H3A 0.033(4) 0.048(6) 0.044(5) 0.017(4) -0.012(3) -0.006(4)
 H3B 0.080(6) 0.030(5) 0.035(4) 0.019(5) -0.002(4) 0.007(4)
 H3C 0.072(5) 0.038(5) 0.027(4) 0.031(5) 0.001(4) -0.010(4)
 H5A 0.027(3) 0.026(4) 0.031(3) 0.001(3) -0.006(3) -0.017(3)
 H5B 0.046(4) 0.021(4) 0.018(3) 0.013(3) 0.003(3) 0.006(3)

loop_
  _geom_bond_atom_site_label_1
  _geom_bond_atom_site_label_2
  _geom_bond_distance
  _geom_bond_site_symmetry_2
  _geom_bond_publ_flag
 O1 C1 1.2512(4) . ?
 O2 C1 1.2576(4) . ?
 O3 C4 1.2261(4) . ?
 N1 C2 1.4515(4) . ?
 N1 C4 1.3411(5) . ?
 N1 H1N1 1.022(6) . ?
 N2 C5 1.4740(5) . ?
 N2 H1N2 1.053(6) . ?
 N2 H2N2 1.044(7) . ?
 N2 H3N2 1.035(7) . ?
 C1 C2 1.5404(5) . ?
 C2 C3 1.5268(6) . ?
 C2 H2 1.092(6) . ?
 C3 H3A 1.086(7) . ?
 C3 H3B 1.085(8) . ?
 C3 H3C 1.087(7) . ?
 C4 C5 1.5310(5) . ?
 C5 H5A 1.097(6) . ?
 C5 H5B 1.098(6) . ?

loop_
  _geom_angle_atom_site_label_1
  _geom_angle_atom_site_label_2
  _geom_angle_atom_site_label_3
  _geom_angle
  _geom_angle_site_symmetry_1
  _geom_angle_site_symmetry_3
  _geom_angle_publ_flag
 C4 N1 C2 120.31(3) . . ?
 H1N1 N1 C2 119.8(4) . . ?
 H1N1 N1 C4 119.2(4) . . ?
 H1N2 N2 C5 110.4(4) . . ?
 H2N2 N2 C5 113.9(4) . . ?
 H2N2 N2 H1N2 107.2(6) . . ?
 H3N2 N2 C5 107.6(4) . . ?
 H3N2 N2 H1N2 110.8(6) . . ?
 H3N2 N2 H2N2 106.9(6) . . ?
 O2 C1 O1 123.93(3) . . ?
 C2 C1 O1 120.01(3) . . ?
 C2 C1 O2 115.82(3) . . ?
 C1 C2 N1 114.16(3) . . ?
 C3 C2 N1 109.27(3) . . ?
 C3 C2 C1 107.88(3) . . ?
 H2 C2 N1 107.8(3) . . ?
 H2 C2 C1 106.8(3) . . ?
 H2 C2 C3 110.9(4) . . ?
 H3A C3 C2 110.2(4) . . ?
 H3B C3 C2 109.6(5) . . ?
 H3B C3 H3A 108.3(6) . . ?
 H3C C3 C2 109.5(4) . . ?
 H3C C3 H3A 109.0(6) . . ?
 H3C C3 H3B 110.3(6) . . ?
 N1 C4 O3 124.11(3) . . ?
 C5 C4 O3 120.89(3) . . ?
 C5 C4 N1 115.00(3) . . ?
 C4 C5 N2 108.49(3) . . ?
 H5A C5 N2 108.6(4) . . ?
 H5A C5 C4 111.3(3) . . ?
 H5B C5 N2 109.1(3) . . ?
 H5B C5 C4 110.9(4) . . ?
 H5B C5 H5A 108.4(5) . . ?

loop_
  _geom_torsion_atom_site_label_1
  _geom_torsion_atom_site_label_2
  _geom_torsion_atom_site_label_3
  _geom_torsion_atom_site_label_4
  _geom_torsion
  _geom_torsion_site_symmetry_1
  _geom_torsion_site_symmetry_2
  _geom_torsion_site_symmetry_3
  _geom_torsion_site_symmetry_4
  _geom_torsion_publ_flag
 O1 C1 C2 N1 -35.39(3) . . . . ?
 O1 C1 C2 C3 86.26(4) . . . . ?
 O2 C1 C2 N1 150.05(3) . . . . ?
 O2 C1 C2 C3 -88.30(4) . . . . ?
 O3 C4 N1 C2 5.82(4) . . . . ?
 O3 C4 C5 N2 16.46(4) . . . . ?
 N1 C4 C5 N2 -163.74(3) . . . . ?

loop_
  _refln_index_h
  _refln_index_k
  _refln_index_l
  _refln_F_squared_calc
  _refln_F_squared_meas
  _refln_F_squared_sigma
  _refln_F_squared_weight
  _refln_observed_status
-11 -4 -1 0.374 0.506 1.820 18.290 o
-11 -3 -2 29.136 26.992 1.078 47.552 o
-11 -3 -1 2.867 2.411 1.308 35.427 o
-11 -2 -3 1.492 1.463 0.954 66.598 o
-11 -2 -2 10.315 11.030 0.969 63.531 o
-11 -2 -1 35.790 33.551 1.553 23.487 o
-11 -1 -4 43.134 36.992 2.165 12.312 o
-11 -1 -3 10.475 10.375 0.751 104.640 o
-11 -1 -2 16.421 15.459 0.767 97.160 o
-11 -1 -1 4.337 4.025 0.674 132.563 o
-10 -6 -3 51.605 49.583 3.645 4.441 o
-10 -6 -2 1.146 1.003 0.964 65.204 o
-10 -6 -1 9.507 9.019 0.711 117.035 o
-10 -5 -4 131.895 132.954 3.357 4.426 o
-10 -5 -3 53.147 48.645 1.496 23.245 o
-10 -5 -2 4.455 4.175 0.622 155.608 o
-10 -5 -1 19.391 19.236 0.714 107.796 o
-10 -4 -5 15.922 16.612 0.982 60.551 o
-10 -4 -4 0.235 0.490 0.589 174.811 o
-10 -4 -3 23.159 22.540 0.673 115.211 o
-10 -4 -2 0.609 0.462 0.581 179.256 o
-10 -4 -1 13.741 13.263 0.634 141.751 o
-10 -3 -6 11.720 11.918 1.018 57.394 o
-10 -3 -5 10.407 9.757 0.588 168.504 o
-10 -3 -4 28.427 28.217 0.741 91.714 o
-10 -3 -3 4.003 3.985 0.571 184.350 o
-10 -3 -2 32.716 33.956 0.777 80.259 o
-10 -3 -1 131.731 131.793 2.100 8.891 o
-10 -2 -7 31.157 29.754 4.270 3.300 o
-10 -2 -6 10.089 9.632 0.884 76.159 o
-10 -2 -5 15.159 13.540 0.679 123.541 o
-10 -2 -4 23.884 24.407 0.729 98.983 o
-10 -2 -3 12.068 12.306 0.633 143.889 o
-10 -2 -2 3.828 4.288 0.553 196.872 o
-10 -2 -1 0.326 -0.341 0.533 212.977 o
-10 -1 -7 10.367 10.097 1.035 55.809 o
-10 -1 -6 25.363 25.251 0.739 95.487 o
-10 -1 -5 42.859 42.459 0.945 52.873 o
-10 -1 -4 0.723 1.213 0.572 184.888 o
-10 -1 -3 113.846 114.933 1.495 14.995 o
-10 -1 -2 1.105 0.936 0.455 292.673 o
-10 -1 -1 5.201 5.341 0.463 278.364 o
-9 -8 -3 19.827 15.977 2.700 8.262 o
-9 -8 -2 9.164 8.407 0.719 114.685 o
-9 -8 -1 117.958 115.323 1.799 11.805 o
-9 -7 -5 11.929 10.968 2.692 8.345 o
-9 -7 -4 71.584 69.776 2.180 11.120 o
-9 -7 -3 11.188 11.035 0.675 128.346 o
-9 -7 -2 85.172 85.537 1.288 22.717 o
-9 -7 -1 1.311 0.593 0.599 169.029 o
-9 -6 -6 9.748 8.263 0.793 94.568 o
-9 -6 -5 7.818 7.529 0.624 152.190 o
-9 -6 -4 99.980 99.234 1.617 15.185 o
-9 -6 -3 21.872 21.929 0.692 111.258 o
-9 -6 -2 30.266 30.930 0.756 86.592 o
-9 -6 -1 17.339 16.933 0.592 154.665 o
-9 -5 -7 7.212 5.690 1.427 29.691 o
-9 -5 -6 4.943 5.037 0.611 161.127 o
-9 -5 -5 9.619 9.847 0.730 111.066 o
-9 -5 -4 16.680 16.434 0.812 86.868 o
-9 -5 -3 37.844 36.400 0.731 83.240 o
-9 -5 -2 3.240 3.429 0.494 246.350 o
-9 -5 -1 8.258 8.557 0.518 218.007 o
-9 -4 -8 3.963 1.671 1.613 23.294 o
-9 -4 -7 38.899 38.105 0.877 62.103 o
-9 -4 -6 10.425 11.243 0.523 209.654 o
-9 -4 -5 32.742 33.242 0.788 78.570 o
-9 -4 -4 6.082 5.976 0.501 236.662 o
-9 -4 -3 11.193 11.714 0.635 144.042 o
-9 -4 -2 49.983 50.995 0.813 59.916 o
-9 -4 -1 73.365 75.141 1.121 30.102 o
-9 -3 -8 24.720 25.640 0.798 83.797 o
-9 -3 -7 5.306 5.394 0.517 223.123 o
-9 -3 -6 1.994 2.062 0.473 270.468 o
-9 -3 -5 9.961 10.153 0.488 240.880 o
-9 -3 -4 24.806 25.380 0.610 132.151 o
-9 -3 -3 7.807 7.633 0.479 254.687 o
-9 -3 -2 31.758 31.292 0.666 104.104 o
-9 -3 -1 17.121 16.552 0.574 164.102 o
-9 -2 -9 31.980 29.410 4.705 2.722 o
-9 -2 -8 68.411 66.776 0.975 38.156 o
-9 -2 -7 57.765 58.847 0.893 47.907 o
-9 -2 -6 7.967 8.627 0.493 240.631 o
-9 -2 -5 2.462 2.543 0.469 274.601 o
-9 -2 -4 61.779 61.462 0.930 43.570 o
-9 -2 -3 4.643 4.567 0.445 301.953 o
-9 -2 -2 15.691 15.962 0.545 182.571 o
-9 -2 -1 76.288 75.302 1.447 20.944 o
-9 -1 -9 0.893 0.177 1.286 36.666 o
-9 -1 -8 45.710 47.472 0.806 63.994 o
-9 -1 -7 23.710 23.379 0.605 136.929 o
-9 -1 -6 43.528 43.585 0.856 60.894 o
-9 -1 -5 157.231 160.575 2.048 7.904 o
-9 -1 -4 64.762 66.729 0.963 39.861 o
-9 -1 -3 54.201 54.458 1.044 40.456 o
-9 -1 -2 45.234 48.726 0.738 71.920 o
-9 -1 -1 19.660 20.440 0.486 208.117 o
-8 -10 -2 20.686 21.821 2.378 10.599 o
-8 -10 -1 119.868 119.507 4.455 2.776 o
-8 -9 -5 13.149 13.923 2.359 10.844 o
-8 -9 -4 94.543 85.112 2.188 10.199 o
-8 -9 -3 62.537 63.438 1.422 23.593 o
-8 -9 -2 36.785 35.298 0.824 70.295 o
-8 -9 -1 37.514 37.197 0.898 60.557 o
-8 -8 -6 7.116 5.726 0.943 67.688 o
-8 -8 -5 28.586 28.136 0.733 93.357 o
-8 -8 -4 0.723 0.946 0.565 189.876 o
-8 -8 -3 7.110 7.430 0.558 190.388 o
-8 -8 -2 39.841 39.424 0.811 69.135 o
-8 -8 -1 34.221 34.370 0.907 61.453 o
-8 -7 -7 17.270 15.774 0.761 98.161 o
-8 -7 -6 28.509 28.750 0.741 91.414 o
-8 -7 -5 27.514 27.117 0.701 101.893 o
-8 -7 -4 19.057 18.771 0.728 104.417 o
-8 -7 -3 58.296 60.399 0.997 41.031 o
-8 -7 -2 24.060 23.669 0.626 128.756 o
-8 -7 -1 19.582 19.252 0.587 152.720 o
-8 -6 -8 48.868 47.559 1.353 28.099 o
-8 -6 -7 68.254 67.148 1.700 17.185 o
-8 -6 -6 2.515 2.704 0.515 227.664 o
-8 -6 -5 47.770 46.560 0.903 53.784 o
-8 -6 -4 4.384 4.125 0.498 241.465 o
-8 -6 -3 24.948 26.484 0.648 118.991 o
-8 -6 -2 73.342 70.269 1.465 21.103 o
-8 -6 -1 39.592 38.646 0.728 81.425 o
-8 -5 -9 20.050 19.078 3.140 6.115 o
-8 -5 -8 0.125 0.153 0.566 189.093 o
-8 -5 -7 14.950 15.221 0.603 153.627 o
-8 -5 -6 6.378 6.396 0.520 219.845 o
-8 -5 -5 5.239 5.383 0.483 255.365 o
-8 -5 -4 10.165 9.945 0.484 244.113 o
-8 -5 -3 16.610 17.404 0.447 253.306 o
-8 -5 -2 86.347 85.908 1.278 22.754 o
-8 -5 -1 24.579 24.990 0.541 160.742 o
-8 -4 -9 2.597 2.453 0.614 160.413 o
-8 -4 -8 44.249 44.686 0.877 58.185 o
-8 -4 -7 17.857 18.051 0.600 149.806 o
-8 -4 -6 15.237 15.395 0.458 249.950 o
-8 -4 -5 27.455 28.438 0.544 150.549 o
-8 -4 -4 87.150 88.146 1.059 27.789 o
-8 -4 -3 14.254 14.492 0.481 233.236 o
-8 -4 -2 53.767 54.397 0.805 57.623 o
-8 -4 -1 17.988 17.765 0.470 228.302 o
-8 -3 -10 39.886 39.733 2.048 13.725 o
-8 -3 -9 26.778 25.317 0.736 95.143 o
-8 -3 -8 23.446 23.928 0.564 153.420 o
-8 -3 -7 15.098 15.829 0.477 232.718 o
-8 -3 -6 45.755 45.332 0.699 77.952 o
-8 -3 -5 124.326 127.123 1.503 13.671 o
-8 -3 -4 9.815 9.915 0.437 296.677 o
-8 -3 -3 128.977 125.872 1.832 10.777 o
-8 -3 -2 34.072 34.313 0.618 111.532 o
-8 -3 -1 29.331 28.963 0.588 130.667 o
-8 -2 -10 14.629 15.024 0.679 123.307 o
-8 -2 -9 59.013 58.980 0.880 48.220 o
-8 -2 -8 1.510 1.630 0.439 314.048 o
-8 -2 -7 0.248 0.019 0.393 392.249 o
-8 -2 -6 23.916 24.858 0.538 163.618 o
-8 -2 -5 42.261 41.737 0.693 83.456 o
-8 -2 -4 17.694 18.647 0.474 225.100 o
-8 -2 -3 45.408 46.028 0.705 77.152 o
-8 -2 -2 149.022 148.822 1.886 9.141 o
-8 -2 -1 66.875 64.287 1.016 37.059 o
-8 -1 -10 123.516 123.424 1.886 10.692 o
-8 -1 -9 0.642 0.844 0.586 176.239 o
-8 -1 -8 53.410 52.114 0.802 58.710 o
-8 -1 -7 15.756 15.471 0.465 242.190 o
-8 -1 -6 84.305 84.525 1.235 24.139 o
-8 -1 -5 19.792 19.948 0.452 233.790 o
-8 -1 -4 148.326 149.620 1.626 10.614 o
-8 -1 -3 26.307 27.199 0.547 152.507 o
-8 -1 -2 59.499 60.096 0.868 48.622 o
-8 -1 -1 35.206 34.389 0.554 127.453 o
-7 -11 -3 32.462 34.505 2.073 13.617 o
-7 -11 -2 56.862 59.158 2.713 7.752 o
-7 -11 -1 89.174 87.481 3.488 4.573 o
-7 -10 -5 6.655 5.898 0.936 68.681 o
-7 -10 -4 13.262 11.489 0.738 106.938 o
-7 -10 -3 51.230 47.611 1.015 44.048 o
-7 -10 -2 4.822 3.827 0.694 125.015 o
-7 -10 -1 37.486 37.444 1.065 45.590 o
-7 -9 -7 30.100 29.589 2.038 14.173 o
-7 -9 -6 26.809 27.547 0.844 74.532 o
-7 -9 -5 5.897 5.619 0.992 61.346 o
-7 -9 -4 13.362 13.989 0.733 107.734 o
-7 -9 -3 10.955 11.048 0.687 123.988 o
-7 -9 -2 81.273 81.554 1.150 27.048 o
-7 -9 -1 115.607 113.638 1.598 13.827 o
-7 -8 -8 11.897 11.923 1.866 17.302 o
-7 -8 -7 6.459 6.584 0.532 209.852 o
-7 -8 -6 13.905 13.379 0.664 129.767 o
-7 -8 -5 35.225 35.821 0.702 90.819 o
-7 -8 -4 1.728 1.520 0.484 257.996 o
-7 -8 -3 3.852 3.624 0.474 266.886 o
-7 -8 -2 57.889 60.946 1.185 32.161 o
-7 -8 -1 16.571 17.031 0.585 159.322 o
-7 -7 -9 50.339 63.541 7.703 1.014 o
-7 -7 -8 14.541 13.738 0.667 128.160 o
-7 -7 -7 32.817 32.632 0.692 96.512 o
-7 -7 -6 89.001 88.273 1.374 20.343 o
-7 -7 -5 10.777 11.034 0.471 254.387 o
-7 -7 -4 39.203 38.310 0.750 78.416 o
-7 -7 -3 43.108 45.057 0.789 68.223 o
-7 -7 -2 41.792 43.016 0.728 78.052 o
-7 -7 -1 13.558 14.086 0.517 206.613 o
-7 -6 -10 24.469 22.898 3.946 3.874 o
-7 -6 -9 6.667 7.024 0.580 176.989 o
-7 -6 -8 61.568 61.146 1.085 35.666 o
-7 -6 -7 4.972 5.542 0.513 227.118 o
-7 -6 -6 23.920 25.268 1.041 51.977 o
-7 -6 -5 19.762 19.763 0.524 184.285 o
-7 -6 -4 56.532 57.605 1.736 17.511 o
-7 -6 -3 17.705 17.287 0.660 126.556 o
-7 -6 -2 30.736 30.494 0.618 118.328 o
-7 -6 -1 12.030 12.363 0.436 287.949 o
-7 -5 -10 33.158 30.886 1.396 28.954 o
-7 -5 -9 6.827 6.973 0.624 152.953 o
-7 -5 -8 58.698 57.944 0.936 44.910 o
-7 -5 -7 3.491 2.960 0.435 317.998 o
-7 -5 -6 48.615 50.539 0.801 61.969 o
-7 -5 -5 15.838 16.571 0.497 214.061 o
-7 -5 -4 13.996 15.218 0.892 73.454 o
-7 -5 -3 16.019 15.313 0.460 246.558 o
-7 -5 -2 10.161 9.829 0.365 411.185 o
-7 -5 -1 13.094 12.669 0.375 369.117 o
-7 -4 -11 5.026 7.103 4.225 3.395 o
-7 -4 -10 75.872 76.444 1.161 28.189 o
-7 -4 -9 5.832 6.554 0.521 218.796 o
-7 -4 -8 21.964 21.548 0.574 153.122 o
-7 -4 -7 28.562 30.059 0.872 69.142 o
-7 -4 -6 28.937 29.530 0.728 93.510 o
-7 -4 -5 100.891 101.431 1.108 22.937 o
-7 -4 -4 1.753 1.679 0.296 688.376 o
-7 -4 -3 29.675 30.633 0.548 142.478 o
-7 -4 -2 37.877 38.141 0.596 109.180 o
-7 -4 -1 13.312 12.819 0.367 381.205 o
-7 -3 -11 23.883 23.253 1.531 25.030 o
-7 -3 -10 15.395 16.105 0.630 140.833 o
-7 -3 -9 27.920 28.766 0.661 110.708 o
-7 -3 -8 47.251 47.706 1.188 35.172 o
-7 -3 -7 1.448 1.649 0.334 541.241 o
-7 -3 -6 208.077 215.096 2.139 5.659 o
-7 -3 -5 6.045 6.365 0.410 349.436 o
-7 -3 -4 151.645 154.881 1.785 9.441 o
-7 -3 -3 46.350 45.435 0.691 78.617 o
-7 -3 -2 172.843 168.944 1.951 7.687 o
-7 -3 -1 68.605 71.201 1.093 32.511 o
-7 -2 -11 45.389 44.452 0.913 54.347 o
-7 -2 -10 80.989 79.013 1.029 31.026 o
-7 -2 -9 13.253 14.163 0.463 252.929 o
-7 -2 -8 24.024 24.398 0.526 169.677 o
-7 -2 -7 15.552 15.412 0.413 297.137 o
-7 -2 -6 71.183 73.469 0.868 41.228 o
-7 -2 -5 44.699 45.360 0.648 86.582 o
-7 -2 -4 108.460 109.930 1.334 17.695 o
-7 -2 -3 61.148 62.189 0.829 50.060 o
-7 -2 -2 65.696 65.171 0.948 40.582 o
-7 -2 -1 52.882 51.832 0.734 65.782 o
-7 -1 -11 16.451 15.675 0.692 117.641 o
-7 -1 -10 9.326 9.554 0.579 174.337 o
-7 -1 -9 14.487 14.463 0.558 177.774 o
-7 -1 -8 15.995 16.021 0.562 172.684 o
-7 -1 -7 62.082 62.276 0.851 48.159 o
-7 -1 -6 60.138 60.167 0.837 50.427 o
-7 -1 -5 4.328 4.143 0.300 655.857 o
-7 -1 -4 3.168 3.147 0.274 794.658 o
-7 -1 -3 105.486 106.997 1.175 20.641 o
-7 -1 -2 273.491 276.587 3.374 2.777 o
-7 -1 -1 189.371 187.959 2.118 6.428 o
-6 -11 -4 62.111 58.038 1.957 13.962 o
-6 -11 -3 3.922 3.504 0.910 73.062 o
-6 -11 -2 8.396 8.508 0.821 88.626 o
-6 -11 -1 8.615 9.934 0.963 64.542 o
-6 -10 -7 39.515 39.527 3.809 4.115 o
-6 -10 -6 0.898 0.477 0.863 81.351 o
-6 -10 -5 61.811 56.361 2.148 11.853 o
-6 -10 -4 5.540 5.349 0.542 203.613 o
-6 -10 -3 130.121 130.521 1.727 11.361 o
-6 -10 -2 24.313 24.207 0.823 79.911 o
-6 -10 -1 32.114 31.846 1.278 34.138 o
-6 -9 -8 10.408 9.473 1.026 56.852 o
-6 -9 -7 60.103 57.654 0.990 41.285 o
-6 -9 -6 6.905 7.376 0.549 196.499 o
-6 -9 -5 74.570 74.177 2.558 8.288 o
-6 -9 -4 24.838 23.808 0.670 113.863 o
-6 -9 -3 10.903 10.586 0.540 196.936 o
-6 -9 -2 19.764 18.934 0.856 77.198 o
-6 -9 -1 51.075 50.897 1.084 39.448 o
-6 -8 -9 12.289 12.486 0.669 129.254 o
-6 -8 -8 52.353 55.534 1.846 15.936 o
-6 -8 -7 9.342 7.818 1.026 56.947 o
-6 -8 -6 36.340 39.923 1.346 30.192 o
-6 -8 -5 82.990 85.383 2.069 11.540 o
-6 -8 -4 288.271 301.242 4.388 1.948 o
-6 -8 -3 22.356 22.061 0.629 130.616 o
-6 -8 -2 41.117 41.136 1.391 27.956 o
-6 -8 -1 13.893 14.177 0.606 153.853 o
-6 -7 -10 23.362 20.982 2.463 9.879 o
-6 -7 -9 36.417 34.180 0.720 87.154 o
-6 -7 -8 14.239 14.230 0.513 208.052 o
-6 -7 -7 47.973 48.822 0.767 66.493 o
-6 -7 -6 22.409 23.068 0.596 142.230 o
-6 -7 -5 30.720 31.422 0.655 107.972 o
-6 -7 -4 13.586 13.790 0.535 194.042 o
-6 -7 -3 35.834 36.487 0.928 58.175 o
-6 -7 -2 57.874 57.225 1.201 31.863 o
-6 -7 -1 63.778 62.595 1.521 21.112 o
-6 -6 -11 35.754 34.795 2.948 6.838 o
-6 -6 -10 59.453 61.336 0.995 40.669 o
-6 -6 -9 45.385 44.844 0.804 65.200 o
-6 -6 -8 58.740 59.168 0.895 47.325 o
-6 -6 -7 57.850 59.630 1.068 37.551 o
-6 -6 -6 56.140 57.503 0.867 50.665 o
-6 -6 -5 48.308 48.830 0.714 72.549 o
-6 -6 -4 7.287 7.378 0.384 390.407 o
-6 -6 -3 14.776 14.545 0.414 301.219 o
-6 -6 -2 75.367 77.939 1.207 26.785 o
-6 -6 -1 198.152 203.429 2.457 5.237 o
-6 -5 -11 47.090 46.308 1.856 16.165 o
-6 -5 -10 62.344 62.768 1.090 35.046 o
-6 -5 -9 14.509 14.159 0.587 162.624 o
-6 -5 -8 6.435 7.174 0.636 147.650 o
-6 -5 -7 19.656 19.906 0.485 209.698 o
-6 -5 -6 33.828 34.544 0.602 115.875 o
-6 -5 -5 22.065 21.649 0.624 132.941 o
-6 -5 -4 196.640 192.808 4.370 2.486 o
-6 -5 -3 33.788 33.921 0.588 120.133 o
-6 -5 -2 284.235 284.604 3.412 2.653 o
-6 -5 -1 15.515 15.692 0.435 272.091 o
-6 -4 -12 54.777 50.232 4.536 2.890 o
-6 -4 -11 8.705 9.173 0.597 164.995 o
-6 -4 -10 79.996 81.413 1.202 25.867 o
-6 -4 -9 4.104 4.302 0.446 301.655 o
-6 -4 -8 119.973 118.818 1.855 11.178 o
-6 -4 -7 16.201 16.717 0.449 253.985 o
-6 -4 -6 57.797 58.166 0.825 52.940 o
-6 -4 -5 7.336 7.583 0.332 513.493 o
-6 -4 -4 247.438 253.614 2.591 3.952 o
-6 -4 -3 42.594 42.561 0.566 106.057 o
-6 -4 -2 134.304 134.024 1.540 12.456 o
-6 -4 -1 38.072 37.548 0.587 111.503 o
-6 -3 -12 101.424 100.933 2.159 9.967 o
-6 -3 -11 12.611 12.198 0.601 158.519 o
-6 -3 -10 24.128 22.888 1.686 20.755 o
-6 -3 -9 21.367 22.225 0.568 156.246 o
-6 -3 -8 3.119 2.806 0.374 429.793 o
-6 -3 -7 93.797 96.044 1.099 24.781 o
-6 -3 -6 37.662 39.086 0.521 128.206 o
-6 -3 -5 29.115 29.367 0.588 130.819 o
-6 -3 -4 106.442 106.974 1.200 20.100 o
-6 -3 -3 30.755 30.756 0.555 138.126 o
-6 -3 -2 139.585 140.770 1.602 11.473 o
-6 -3 -1 3.802 3.821 0.254 912.792 o
-6 -2 -12 2.897 2.531 0.574 183.598 o
-6 -2 -11 41.326 41.019 0.825 66.171 o
-6 -2 -10 45.422 46.684 0.737 72.673 o
-6 -2 -9 39.517 40.259 0.607 103.125 o
-6 -2 -8 27.431 28.062 0.484 178.292 o
-6 -2 -7 93.650 94.914 1.124 24.340 o
-6 -2 -6 51.439 52.234 0.868 53.919 o
-6 -2 -5 243.750 239.962 2.367 4.407 o
-6 -2 -4 275.996 282.115 2.885 3.184 o
-6 -2 -3 298.129 295.623 4.318 1.962 o
-6 -2 -2 95.426 95.180 1.484 17.506 o
-6 -2 -1 101.668 100.927 1.281 19.774 o
-6 -1 -12 9.176 7.843 0.611 157.656 o
-6 -1 -11 35.286 35.755 0.920 59.438 o
-6 -1 -10 27.291 28.036 0.534 155.136 o
-6 -1 -9 115.440 117.714 1.320 16.768 o
-6 -1 -8 166.494 171.067 2.028 7.554 o
-6 -1 -7 112.695 112.793 1.286 17.747 o
-6 -1 -6 46.402 46.530 0.652 83.746 o
-6 -1 -5 102.497 100.706 1.219 20.722 o
-6 -1 -4 173.034 170.589 2.382 6.195 o
-6 -1 -3 2.977 3.144 0.252 935.470 o
-6 -1 -2 91.847 92.605 1.021 27.331 o
-6 -1 -1 111.274 111.156 1.216 18.980 o
-5 -12 -3 22.245 21.587 2.021 14.592 o
-5 -12 -2 41.259 38.432 1.670 20.117 o
-5 -12 -1 18.276 18.312 1.245 37.986 o
-5 -11 -7 36.637 34.728 3.407 5.142 o
-5 -11 -6 4.834 3.569 1.979 15.461 o
-5 -11 -5 46.327 43.799 1.847 16.383 o
-5 -11 -4 1.057 0.630 0.754 106.622 o
-5 -11 -3 31.364 31.263 1.200 38.462 o
-5 -11 -2 17.212 18.053 1.040 53.907 o
-5 -11 -1 38.991 40.141 1.319 31.030 o
-5 -10 -8 0.760 1.334 0.989 61.995 o
-5 -10 -7 53.324 53.418 1.581 20.941 o
-5 -10 -6 7.915 8.032 0.701 121.227 o
-5 -10 -5 4.361 3.951 0.745 108.803 o
-5 -10 -4 14.847 12.999 1.230 39.338 o
-5 -10 -3 15.002 14.328 0.924 68.524 o
-5 -10 -2 36.348 35.429 0.746 82.296 o
-5 -10 -1 42.095 41.400 0.934 54.369 o
-5 -9 -9 75.285 72.546 2.005 12.668 o
-5 -9 -8 22.051 21.817 0.921 66.211 o
-5 -9 -7 26.093 26.152 0.882 69.526 o
-5 -9 -6 11.636 11.475 0.686 123.897 o
-5 -9 -5 45.084 44.111 2.470 9.502 o
-5 -9 -4 25.456 25.271 0.588 139.454 o
-5 -9 -3 62.985 63.714 1.137 32.813 o
-5 -9 -2 1.809 1.679 0.463 282.438 o
-5 -9 -1 2.443 2.369 0.469 274.498 o
-5 -8 -10 16.260 14.513 0.888 73.689 o
-5 -8 -9 14.668 14.029 0.654 132.602 o
-5 -8 -8 3.110 2.896 0.471 271.299 o
-5 -8 -7 9.177 8.963 0.459 273.132 o
-5 -8 -6 34.180 33.227 0.643 105.913 o
-5 -8 -5 74.578 77.396 1.077 31.069 o
-5 -8 -4 21.430 20.743 0.539 171.901 o
-5 -8 -3 28.884 28.556 0.625 119.928 o
-5 -8 -2 38.299 37.635 0.726 83.247 o
-5 -8 -1 53.523 50.655 1.113 37.358 o
-5 -7 -11 17.799 17.784 2.267 11.693 o
-5 -7 -10 21.809 21.371 0.613 137.686 o
-5 -7 -9 26.618 26.821 0.605 130.575 o
-5 -7 -8 84.494 85.819 1.229 24.150 o
-5 -7 -7 36.914 37.493 0.787 74.792 o
-5 -7 -6 86.980 88.246 1.340 21.238 o
-5 -7 -5 64.706 64.966 1.118 33.085 o
-5 -7 -4 88.381 92.723 1.712 14.972 o
-5 -7 -3 170.344 173.641 2.752 5.203 o
-5 -7 -2 60.369 60.825 1.183 31.763 o
-5 -7 -1 65.110 64.536 1.785 16.069 o
-5 -6 -11 0.046 0.433 0.558 194.358 o
-5 -6 -10 21.290 21.072 0.598 144.331 o
-5 -6 -9 177.016 183.318 2.131 6.745 o
-5 -6 -8 91.375 93.920 1.199 23.170 o
-5 -6 -7 29.592 30.243 0.638 114.195 o
-5 -6 -6 136.087 137.695 1.762 10.648 o
-5 -6 -5 23.579 24.008 0.507 181.058 o
-5 -6 -4 9.775 9.922 0.426 310.873 o
-5 -6 -3 38.931 39.528 0.698 86.734 o
-5 -6 -2 89.603 92.615 1.524 17.517 o
-5 -6 -1 203.960 206.692 3.076 3.967 o
-5 -5 -12 2.762 1.325 2.318 11.280 o
-5 -5 -11 0.497 0.088 0.516 227.998 o
-5 -5 -10 104.166 104.016 1.499 16.162 o
-5 -5 -9 8.114 8.046 0.447 289.580 o
-5 -5 -8 10.972 10.791 0.411 327.231 o
-5 -5 -7 180.272 181.148 2.086 6.835 o
-5 -5 -6 10.722 10.457 0.338 466.804 o
-5 -5 -5 33.671 33.667 0.605 115.864 o
-5 -5 -4 158.411 153.075 2.315 6.919 o
-5 -5 -3 30.209 29.850 0.667 106.189 o
-5 -5 -2 61.500 63.177 1.040 37.508 o
-5 -5 -1 256.904 256.676 3.332 2.994 o
-5 -4 -12 150.752 147.984 2.194 7.650 o
-5 -4 -11 20.207 19.844 0.629 134.327 o
-5 -4 -10 16.927 17.197 0.542 181.732 o
-5 -4 -9 57.596 59.263 0.860 50.135 o
-5 -4 -8 11.587 12.229 0.401 336.024 o
-5 -4 -7 43.548 43.336 0.651 88.325 o
-5 -4 -6 185.261 188.537 2.119 6.516 o
-5 -4 -5 143.060 144.110 1.658 10.824 o
-5 -4 -4 156.561 157.039 1.831 8.974 o
-5 -4 -3 3.141 3.222 0.238 1045.730 o
-5 -4 -2 214.666 213.938 2.351 5.094 o
-5 -4 -1 176.833 176.727 2.129 6.839 o
-5 -3 -13 54.817 43.045 4.144 3.458 o
-5 -3 -12 47.531 44.332 1.593 21.364 o
-5 -3 -11 34.395 34.700 0.777 78.782 o
-5 -3 -10 13.788 13.626 0.498 221.176 o
-5 -3 -9 8.040 7.832 0.827 87.519 o
-5 -3 -8 41.060 40.833 0.680 87.136 o
-5 -3 -7 2.540 2.401 0.298 676.502 o
-5 -3 -6 289.553 290.233 2.954 2.977 o
-5 -3 -5 158.602 161.116 1.665 9.626 o
-5 -3 -4 373.254 376.824 3.565 1.886 o
-5 -3 -3 667.635 662.583 7.101 0.542 o
-5 -3 -2 267.980 266.336 2.917 3.290 o
-5 -3 -1 9.742 9.596 0.430 305.583 o
-5 -2 -13 41.126 40.837 2.168 12.283 o
-5 -2 -12 7.103 6.702 0.521 217.812 o
-5 -2 -11 23.506 22.607 0.609 136.176 o
-5 -2 -10 6.203 6.143 0.433 314.720 o
-5 -2 -9 38.914 38.993 0.564 114.644 o
-5 -2 -8 176.194 177.924 1.857 7.790 o
-5 -2 -7 52.495 51.995 0.654 75.073 o
-5 -2 -6 104.238 103.254 1.186 20.886 o
-5 -2 -5 110.437 111.379 1.198 19.338 o
-5 -2 -4 41.408 40.542 0.671 88.463 o
-5 -2 -3 23.517 23.165 0.535 167.362 o
-5 -2 -2 197.102 194.336 2.333 5.624 o
-5 -2 -1 56.711 57.364 0.786 56.780 o
-5 -1 -13 6.408 5.259 1.381 31.674 o
-5 -1 -12 50.369 48.036 1.547 22.164 o
-5 -1 -11 13.486 14.380 0.507 213.972 o
-5 -1 -10 6.791 6.738 0.356 454.897 o
-5 -1 -9 45.392 45.384 0.622 90.227 o
-5 -1 -8 69.907 70.335 0.836 43.983 o
-5 -1 -7 72.389 73.079 0.848 41.787 o
-5 -1 -6 19.126 18.846 0.340 364.950 o
-5 -1 -5 256.811 256.199 4.055 2.370 o
-5 -1 -4 3.836 3.609 0.203 1402.260 o
-5 -1 -3 102.653 102.200 1.182 21.250 o
-5 -1 -2 22.785 22.799 0.338 324.962 o
-5 -1 -1 14.397 14.581 0.260 627.203 o
-4 -13 -1 19.671 19.790 1.963 15.511 o
-4 -12 -4 60.590 62.386 2.156 11.732 o
-4 -12 -3 6.912 6.849 1.410 30.374 o
-4 -12 -2 46.922 44.547 1.779 17.522 o
-4 -12 -1 9.845 9.683 0.994 60.581 o
-4 -11 -8 29.541 26.477 3.426 5.113 o
-4 -11 -7 28.274 26.120 1.797 18.181 o
-4 -11 -6 45.996 45.721 1.529 23.043 o
-4 -11 -5 67.904 66.266 3.155 5.726 o
-4 -11 -4 38.910 40.072 1.607 21.667 o
-4 -11 -3 120.429 117.468 3.551 4.154 o
-4 -11 -2 27.901 27.550 0.995 55.253 o
-4 -11 -1 52.112 51.699 1.311 28.967 o
-4 -10 -9 6.155 7.090 3.705 4.412 o
-4 -10 -8 70.702 68.284 1.476 21.233 o
-4 -10 -7 9.526 8.457 0.869 79.125 o
-4 -10 -6 84.295 83.447 3.575 4.405 o
-4 -10 -5 17.671 17.867 0.982 60.138 o
-4 -10 -4 41.790 42.575 1.466 25.322 o
-4 -10 -3 13.775 13.960 1.019 56.958 o
-4 -10 -2 2.030 2.172 0.667 136.197 o
-4 -10 -1 9.822 9.797 0.705 118.727 o
-4 -9 -10 13.894 15.675 3.702 4.413 o
-4 -9 -9 21.587 20.649 0.908 68.258 o
-4 -9 -8 96.397 98.306 1.871 12.608 o
-4 -9 -7 8.119 8.008 0.619 154.501 o
-4 -9 -6 73.581 76.909 1.394 22.303 o
-4 -9 -5 14.419 14.514 0.560 177.123 o
-4 -9 -4 1.535 1.522 0.535 211.578 o
-4 -9 -3 6.106 5.377 0.784 97.851 o
-4 -9 -2 10.470 11.156 0.641 142.115 o
-4 -9 -1 12.184 12.546 0.435 287.979 o
-4 -8 -11 7.286 10.523 3.800 4.195 o
-4 -8 -10 30.683 27.550 1.007 53.345 o
-4 -8 -9 99.747 102.909 1.830 12.738 o
-4 -8 -8 116.461 118.087 2.002 10.263 o
-4 -8 -7 95.817 96.963 2.209 9.835 o
-4 -8 -6 40.326 41.511 0.908 57.450 o
-4 -8 -5 117.780 117.598 1.909 10.893 o
-4 -8 -4 60.117 60.728 1.099 35.383 o
-4 -8 -3 31.222 31.825 0.653 107.707 o
-4 -8 -2 0.925 0.986 0.334 543.140 o
-4 -8 -1 131.134 133.903 1.815 10.616 o
-4 -7 -11 22.060 21.951 0.624 132.909 o
-4 -7 -10 7.560 7.514 0.456 281.307 o
-4 -7 -9 93.843 92.071 1.563 16.614 o
-4 -7 -8 17.555 19.769 0.757 97.815 o
-4 -7 -7 27.986 27.098 0.553 147.276 o
-4 -7 -6 57.918 57.992 0.888 48.360 o
-4 -7 -5 162.743 165.302 2.039 7.707 o
-4 -7 -4 298.690 297.072 3.561 2.425 o
-4 -7 -3 25.780 25.541 0.587 138.873 o
-4 -7 -2 60.743 61.466 1.051 37.430 o
-4 -7 -1 85.912 85.800 1.219 24.172 o
-4 -6 -12 116.709 112.720 2.547 7.276 o
-4 -6 -11 20.263 20.161 0.597 146.923 o
-4 -6 -10 118.759 117.698 2.289 8.437 o
-4 -6 -9 41.333 41.668 0.684 85.795 o
-4 -6 -8 55.750 54.446 1.306 28.458 o
-4 -6 -7 6.383 6.216 0.386 392.153 o
-4 -6 -6 32.142 30.994 0.568 130.954 o
-4 -6 -5 73.433 75.320 1.214 27.128 o
-4 -6 -4 313.577 313.212 5.360 1.431 o
-4 -6 -3 238.712 240.111 3.182 3.358 o
-4 -6 -2 108.008 112.711 1.706 13.249 o
-4 -6 -1 53.093 52.728 0.807 58.245 o
-4 -5 -12 17.857 17.246 0.640 133.928 o
-4 -5 -11 96.420 93.689 1.280 20.879 o
-4 -5 -10 51.951 51.053 0.799 60.119 o
-4 -5 -9 14.480 14.754 0.442 269.583 o
-4 -5 -8 117.880 118.291 1.420 15.358 o
-4 -5 -7 95.605 98.349 1.298 20.367 o
-4 -5 -6 244.288 247.619 2.980 3.518 o
-4 -5 -5 676.803 683.906 8.325 0.455 o
-4 -5 -4 1484.490 1438.020 18.300 0.096 o
-4 -5 -3 38.692 38.784 0.589 109.325 o
-4 -5 -2 42.257 41.803 1.090 42.252 o
-4 -5 -1 109.327 112.656 1.694 13.297 o
-4 -4 -13 78.052 76.179 2.730 7.315 o
-4 -4 -12 27.225 25.794 0.690 105.285 o
-4 -4 -11 0.518 0.470 0.458 288.632 o
-4 -4 -10 74.759 76.741 1.101 30.297 o
-4 -4 -9 105.951 110.221 1.576 14.852 o
-4 -4 -8 246.864 244.968 2.989 3.496 o
-4 -4 -7 118.831 118.653 1.391 15.588 o
-4 -4 -6 224.671 218.937 2.458 4.692 o
-4 -4 -5 88.794 88.281 1.159 24.916 o
-4 -4 -4 222.711 223.326 2.995 3.823 o
-4 -4 -3 94.964 94.195 1.202 22.551 o
-4 -4 -2 75.395 73.894 1.671 16.972 o
-4 -4 -1 554.070 547.475 8.025 0.569 o
-4 -3 -13 62.897 60.509 0.988 40.106 o
-4 -3 -12 26.989 25.837 0.663 112.692 o
-4 -3 -11 28.617 28.242 0.635 117.388 o
-4 -3 -10 50.675 51.366 0.814 59.291 o
-4 -3 -9 175.156 174.251 2.327 6.280 o
-4 -3 -8 152.209 151.094 2.052 8.184 o
-4 -3 -7 97.254 97.082 1.380 18.859 o
-4 -3 -6 21.209 21.356 0.405 267.578 o
-4 -3 -5 209.335 208.423 2.306 5.330 o
-4 -3 -4 19.248 19.235 0.303 423.719 o
-4 -3 -3 22.541 22.699 0.414 250.265 o
-4 -3 -2 84.564 82.639 0.906 33.749 o
-4 -3 -1 354.543 348.038 4.971 1.446 o
-4 -2 -13 39.271 38.007 0.764 76.506 o
-4 -2 -12 36.845 37.231 0.705 88.332 o
-4 -2 -11 19.018 19.583 0.545 174.260 o
-4 -2 -10 34.899 34.701 0.642 104.365 o
-4 -2 -9 29.544 30.649 0.570 134.986 o
-4 -2 -8 257.066 260.528 2.686 3.683 o
-4 -2 -7 155.079 153.850 1.741 9.551 o
-4 -2 -6 156.021 154.516 1.724 9.584 o
-4 -2 -5 15.090 14.799 0.266 595.711 o
-4 -2 -4 54.945 54.176 0.663 70.963 o
-4 -2 -3 18.556 18.483 0.283 475.693 o
-4 -2 -2 394.030 389.773 4.528 1.448 o
-4 -2 -1 854.772 788.961 12.672 0.236 o
-4 -1 -13 7.004 7.265 0.764 102.681 o
-4 -1 -12 50.042 47.067 1.078 40.532 o
-4 -1 -11 94.384 95.445 1.039 26.081 o
-4 -1 -10 21.234 21.827 0.397 273.598 o
-4 -1 -9 59.304 60.138 0.726 59.484 o
-4 -1 -8 94.947 92.817 1.040 26.210 o
-4 -1 -7 89.745 90.168 0.995 28.722 o
-4 -1 -6 105.475 104.274 1.122 21.730 o
-4 -1 -5 113.272 113.620 1.207 18.714 o
-4 -1 -4 62.344 60.599 0.793 52.345 o
-4 -1 -3 1184.770 1119.170 17.721 0.121 o
-4 -1 -2 138.715 133.491 1.488 12.590 o
-4 -1 -1 315.427 306.982 3.317 2.469 o
-3 -13 -2 46.955 47.571 2.687 8.053 o
-3 -13 -1 2.098 0.956 1.301 35.805 o
-3 -12 -7 26.418 21.756 2.703 8.200 o
-3 -12 -6 6.121 5.941 1.376 31.945 o
-3 -12 -5 1.550 0.426 1.437 29.363 o
-3 -12 -4 27.611 26.398 1.524 24.984 o
-3 -12 -3 4.536 5.354 1.204 41.697 o
-3 -12 -2 149.415 141.644 3.360 4.245 o
-3 -12 -1 3.141 4.455 1.024 57.751 o
-3 -11 -8 7.160 6.076 1.683 21.350 o
-3 -11 -7 1.981 1.353 1.165 44.645 o
-3 -11 -6 3.728 3.831 1.063 53.586 o
-3 -11 -5 45.875 45.787 1.304 30.436 o
-3 -11 -4 104.433 103.454 4.092 3.322 o
-3 -11 -3 8.398 7.402 1.004 59.618 o
-3 -11 -2 2.983 3.202 0.893 75.833 o
-3 -11 -1 5.682 5.816 0.675 131.556 o
-3 -10 -9 16.363 14.456 0.916 69.460 o
-3 -10 -8 14.507 14.810 1.233 39.106 o
-3 -10 -7 76.941 76.686 2.735 7.304 o
-3 -10 -6 1.597 1.927 0.887 77.069 o
-3 -10 -5 36.202 38.212 1.143 40.568 o
-3 -10 -4 11.222 11.300 0.952 65.605 o
-3 -10 -3 8.138 9.724 1.426 29.652 o
-3 -10 -2 5.324 6.174 0.751 106.651 o
-3 -10 -1 49.044 52.213 1.275 30.695 o
-3 -9 -10 3.758 3.696 0.829 88.006 o
-3 -9 -9 67.644 65.234 1.393 23.692 o
-3 -9 -8 72.395 71.676 1.417 22.203 o
-3 -9 -7 14.410 13.642 0.952 64.927 o
-3 -9 -6 34.229 33.092 1.773 18.351 o
-3 -9 -5 36.891 36.127 1.028 48.744 o
-3 -9 -4 4.027 3.736 0.609 162.468 o
-3 -9 -3 15.058 14.959 0.801 90.058 o
-3 -9 -2 25.624 24.110 0.888 69.198 o
-3 -9 -1 70.472 72.296 1.361 23.735 o
-3 -8 -11 19.926 22.565 2.362 10.751 o
-3 -8 -10 23.879 22.971 0.911 66.855 o
-3 -8 -9 2.954 3.245 0.648 143.830 o
-3 -8 -8 153.562 157.360 2.496 6.344 o
-3 -8 -7 167.029 167.847 3.304 4.096 o
-3 -8 -6 41.600 42.066 0.924 55.353 o
-3 -8 -5 0.171 0.192 0.576 182.435 o
-3 -8 -4 117.769 115.610 2.160 9.233 o
-3 -8 -3 79.565 81.439 1.555 18.324 o
-3 -8 -2 78.770 79.769 2.690 7.480 o
-3 -8 -1 245.575 253.500 3.668 2.756 o
-3 -7 -12 63.638 60.890 3.657 4.355 o
-3 -7 -11 49.812 48.114 0.995 45.719 o
-3 -7 -10 31.695 29.890 0.916 62.304 o
-3 -7 -9 102.563 108.114 3.672 4.043 o
-3 -7 -8 19.697 20.122 0.669 120.664 o
-3 -7 -7 155.140 161.484 2.992 4.896 o
-3 -7 -6 108.168 106.521 2.344 8.535 o
-3 -7 -5 182.643 184.002 2.744 4.978 o
-3 -7 -4 94.391 95.488 1.764 13.914 o
-3 -7 -3 205.385 205.584 3.496 3.353 o
-3 -7 -2 200.937 203.885 2.968 4.192 o
-3 -7 -1 3.599 3.559 0.261 868.513 o
-3 -6 -13 18.889 18.589 4.033 3.715 o
-3 -6 -12 13.397 13.483 0.579 167.990 o
-3 -6 -11 63.020 62.093 1.402 24.152 o
-3 -6 -10 57.833 58.840 0.856 50.437 o
-3 -6 -9 36.617 36.415 0.679 93.751 o
-3 -6 -8 73.944 74.146 1.032 33.244 o
-3 -6 -7 159.599 161.728 2.208 7.184 o
-3 -6 -6 8.664 8.875 0.310 568.273 o
-3 -6 -5 118.805 121.082 1.486 14.464 o
-3 -6 -4 33.897 33.744 0.550 131.397 o
-3 -6 -3 644.428 657.772 8.418 0.469 o
-3 -6 -2 265.801 274.014 3.930 2.383 o
-3 -6 -1 56.384 57.426 0.821 54.112 o
-3 -5 -13 32.649 28.743 1.962 15.209 o
-3 -5 -12 6.748 6.585 0.547 198.657 o
-3 -5 -11 72.798 73.128 1.084 31.699 o
-3 -5 -10 28.797 30.177 0.606 124.680 o
-3 -5 -9 17.226 17.402 0.491 214.249 o
-3 -5 -8 23.899 23.621 0.505 181.642 o
-3 -5 -7 78.143 78.017 1.054 30.982 o
-3 -5 -6 14.400 14.392 0.368 368.470 o
-3 -5 -5 429.987 430.569 5.503 1.084 o
-3 -5 -4 31.568 32.995 0.576 127.978 o
-3 -5 -3 254.158 249.362 2.967 3.435 o
-3 -5 -2 116.581 121.761 1.832 11.443 o
-3 -5 -1 118.200 120.136 1.776 11.854 o
-3 -4 -13 12.034 12.357 0.639 141.487 o
-3 -4 -12 6.796 6.307 0.519 219.908 o
-3 -4 -11 53.339 52.034 1.084 38.767 o
-3 -4 -10 23.044 23.657 0.540 165.212 o
-3 -4 -9 48.026 49.910 0.755 67.446 o
-3 -4 -8 2.662 2.886 0.300 665.952 o
-3 -4 -7 313.824 317.329 3.705 2.206 o
-3 -4 -6 213.116 216.994 2.602 4.612 o
-3 -4 -5 73.798 73.790 0.958 36.255 o
-3 -4 -4 50.352 52.296 0.704 70.817 o
-3 -4 -3 696.086 682.302 8.006 0.465 o
-3 -4 -2 266.723 270.811 3.493 2.735 o
-3 -4 -1 132.327 130.432 1.946 9.794 o
-3 -3 -14 86.173 70.064 4.445 2.933 o
-3 -3 -13 16.007 15.297 0.597 155.222 o
-3 -3 -12 16.814 16.447 0.574 164.429 o
-3 -3 -11 53.783 54.576 0.969 45.102 o
-3 -3 -10 18.301 17.909 0.482 218.111 o
-3 -3 -9 184.850 182.364 3.107 4.224 o
-3 -3 -8 74.366 72.718 1.085 31.358 o
-3 -3 -7 49.534 49.075 0.798 62.208 o
-3 -3 -6 7.401 7.438 0.255 834.115 o
-3 -3 -5 97.258 97.243 1.342 19.483 o
-3 -3 -4 91.965 92.614 1.158 24.062 o
-3 -3 -3 245.984 242.733 2.892 3.635 o
-3 -3 -2 465.371 452.848 6.418 0.858 o
-3 -3 -1 333.005 328.516 4.648 1.645 o
-3 -2 -14 34.856 33.278 1.021 50.301 o
-3 -2 -13 4.098 4.348 0.502 237.964 o
-3 -2 -12 61.809 62.450 0.906 44.755 o
-3 -2 -11 3.453 3.700 0.389 396.572 o
-3 -2 -10 22.982 23.361 0.514 179.320 o
-3 -2 -9 80.426 80.806 1.087 29.131 o
-3 -2 -8 254.886 252.369 3.354 3.001 o
-3 -2 -7 369.779 369.011 4.327 1.610 o
-3 -2 -6 5.925 5.937 0.190 1482.530 o
-3 -2 -5 91.951 91.696 1.020 27.437 o
-3 -2 -4 275.315 276.976 2.786 3.310 o
-3 -2 -3 183.294 181.741 1.743 7.904 o
-3 -2 -2 1533.480 1380.300 33.102 0.043 o
-3 -2 -1 233.824 232.776 2.538 4.331 o
-3 -1 -14 24.539 23.167 1.291 34.699 o
-3 -1 -13 24.705 25.009 0.899 67.802 o
-3 -1 -12 28.675 29.196 0.594 129.599 o
-3 -1 -11 68.941 69.645 0.931 39.627 o
-3 -1 -10 1.323 1.681 0.256 921.922 o
-3 -1 -9 27.275 27.743 0.533 156.209 o
-3 -1 -8 23.239 23.771 0.370 284.420 o
-3 -1 -7 24.752 24.305 0.362 281.717 o
-3 -1 -6 55.181 55.531 0.639 72.824 o
-3 -1 -5 496.082 495.667 5.000 1.026 o
-3 -1 -4 620.965 597.256 6.098 0.679 o
-3 -1 -3 52.357 51.249 0.935 48.517 o
-3 -1 -2 309.718 297.963 3.458 2.433 o
-3 -1 -1 396.496 383.723 5.439 1.191 o
-2 -13 -4 20.823 18.868 2.242 11.923 o
-2 -13 -3 10.377 10.711 1.456 28.404 o
-2 -13 -2 4.047 2.633 1.291 36.351 o
-2 -13 -1 1.264 1.018 1.152 45.663 o
-2 -12 -8 56.807 55.459 3.628 4.457 o
-2 -12 -7 1.662 2.177 2.317 11.291 o
-2 -12 -6 20.090 18.944 1.233 38.479 o
-2 -12 -5 36.355 32.986 1.661 20.684 o
-2 -12 -4 48.399 46.569 2.278 11.010 o
-2 -12 -3 1.798 2.076 1.074 52.564 o
-2 -12 -2 85.487 84.527 3.994 3.574 o
-2 -12 -1 35.244 33.787 1.833 17.178 o
-2 -11 -9 52.133 53.791 3.757 4.179 o
-2 -11 -8 25.903 26.314 1.441 27.937 o
-2 -11 -7 35.428 34.048 1.385 29.044 o
-2 -11 -6 99.491 95.526 3.495 4.473 o
-2 -11 -5 55.514 55.255 1.375 26.172 o
-2 -11 -4 19.999 19.637 1.170 42.561 o
-2 -11 -3 32.072 31.947 1.243 35.907 o
-2 -11 -2 36.366 37.567 1.231 35.595 o
-2 -11 -1 72.184 72.906 2.589 8.156 o
-2 -10 -10 89.299 79.993 5.607 1.867 o
-2 -10 -9 105.762 101.238 1.888 11.957 o
-2 -10 -8 13.725 13.503 1.173 43.241 o
-2 -10 -7 4.350 4.224 0.960 65.518 o
-2 -10 -6 328.790 335.866 5.751 1.256 o
-2 -10 -5 6.778 6.446 0.746 107.827 o
-2 -10 -4 98.740 98.192 2.366 8.731 o
-2 -10 -3 0.557 0.783 0.707 121.092 o
-2 -10 -2 19.743 20.302 1.058 51.629 o
-2 -10 -1 77.197 79.853 2.722 7.341 o
-2 -9 -11 22.825 18.982 3.628 4.583 o
-2 -9 -10 45.559 42.414 1.175 36.635 o
-2 -9 -9 32.891 30.134 0.924 60.914 o
-2 -9 -8 137.283 135.427 4.808 2.358 o
-2 -9 -7 23.608 24.002 0.988 57.532 o
-2 -9 -6 39.898 42.083 1.131 40.213 o
-2 -9 -5 43.552 43.123 1.084 42.215 o
-2 -9 -4 168.816 170.711 2.995 4.681 o
-2 -9 -3 182.650 185.616 3.990 2.943 o
-2 -9 -2 132.966 138.508 2.933 5.450 o
-2 -9 -1 13.169 13.690 0.931 67.958 o
-2 -8 -11 36.458 34.972 1.463 26.132 o
-2 -8 -10 45.944 45.853 1.411 26.546 o
-2 -8 -9 6.532 6.062 0.618 156.579 o
-2 -8 -8 19.709 20.074 0.673 119.450 o
-2 -8 -7 47.955 48.049 0.966 48.419 o
-2 -8 -6 35.553 35.833 1.025 49.384 o
-2 -8 -5 124.880 126.238 3.180 4.931 o
-2 -8 -4 37.133 38.043 0.912 59.043 o
-2 -8 -3 17.158 19.014 0.581 159.045 o
-2 -8 -2 62.986 64.309 1.506 21.462 o
-2 -8 -1 222.112 230.331 6.739 1.156 o
-2 -7 -12 20.541 19.618 0.803 86.309 o
-2 -7 -11 49.029 46.962 0.887 54.574 o
-2 -7 -10 4.523 4.161 0.645 144.666 o
-2 -7 -9 45.560 48.805 2.585 8.676 o
-2 -7 -8 2.369 2.358 0.479 262.806 o
-2 -7 -7 73.775 75.876 1.291 24.901 o
-2 -7 -6 63.292 64.718 1.123 33.235 o
-2 -7 -5 251.369 252.930 4.286 2.231 o
-2 -7 -4 318.908 311.889 6.366 1.114 o
-2 -7 -3 459.814 478.214 9.549 0.500 o
-2 -7 -2 130.174 137.437 2.334 7.689 o
-2 -7 -1 97.927 104.161 2.168 9.956 o
-2 -6 -13 20.301 19.388 1.004 57.007 o
-2 -6 -12 230.370 230.107 3.490 3.103 o
-2 -6 -11 12.144 11.834 0.465 256.905 o
-2 -6 -10 156.373 155.214 2.117 7.716 o
-2 -6 -9 20.733 20.165 0.564 161.187 o
-2 -6 -8 28.037 28.008 0.706 99.866 o
-2 -6 -7 31.454 31.304 0.689 99.034 o
-2 -6 -6 92.962 91.670 1.465 18.185 o
-2 -6 -5 265.866 269.771 3.916 2.403 o
-2 -6 -4 468.320 475.592 7.878 0.653 o
-2 -6 -3 115.736 118.675 2.048 9.967 o
-2 -6 -2 364.540 368.392 6.124 1.082 o
-2 -6 -1 65.826 67.889 1.447 22.390 o
-2 -5 -13 81.806 80.057 1.304 23.186 o
-2 -5 -12 65.946 65.709 1.046 35.738 o
-2 -5 -11 86.011 87.514 1.219 24.020 o
-2 -5 -10 92.807 92.623 1.651 15.466 o
-2 -5 -9 17.101 17.363 0.386 319.201 o
-2 -5 -8 19.862 20.306 0.446 237.939 o
-2 -5 -7 63.717 63.593 0.953 41.223 o
-2 -5 -6 5.261 5.295 0.292 678.826 o
-2 -5 -5 508.504 493.133 5.979 0.855 o
-2 -5 -4 581.085 570.810 6.668 0.668 o
-2 -5 -3 70.224 71.711 1.738 16.319 o
-2 -5 -2 265.438 269.232 3.417 2.815 o
-2 -5 -1 701.194 702.406 14.874 0.209 o
-2 -4 -14 17.879 16.702 2.310 11.267 o
-2 -4 -13 110.462 110.067 2.008 10.598 o
-2 -4 -12 143.886 146.118 1.889 9.373 o
-2 -4 -11 38.362 38.227 0.704 86.731 o
-2 -4 -10 111.896 112.334 1.765 12.483 o
-2 -4 -9 79.217 79.990 1.069 30.034 o
-2 -4 -8 190.719 188.801 2.288 5.919 o
-2 -4 -7 85.162 82.680 1.582 17.381 o
-2 -4 -6 402.630 403.729 5.803 1.079 o
-2 -4 -5 313.251 309.213 4.014 2.048 o
-2 -4 -4 1253.490 1186.530 22.542 0.084 o
-2 -4 -3 56.642 56.995 0.833 53.153 o
-2 -4 -2 149.452 155.262 1.982 8.531 o
-2 -4 -1 583.222 588.891 7.552 0.580 o
-2 -3 -14 4.197 3.151 0.845 84.588 o
-2 -3 -13 2.465 2.136 0.524 219.839 o
-2 -3 -12 32.906 32.923 0.639 108.498 o
-2 -3 -11 36.267 36.072 0.753 80.884 o
-2 -3 -10 149.899 153.701 1.918 8.855 o
-2 -3 -9 61.260 60.984 0.869 47.589 o
-2 -3 -8 177.668 172.353 2.342 6.203 o
-2 -3 -7 196.540 192.499 2.523 5.205 o
-2 -3 -6 156.729 158.903 2.104 7.708 o
-2 -3 -5 323.512 323.085 4.129 1.922 o
-2 -3 -4 12.326 12.431 0.256 699.462 o
-2 -3 -3 685.506 668.096 10.998 0.328 o
-2 -3 -2 75.019 74.964 0.928 36.931 o
-2 -3 -1 189.815 186.587 2.415 5.628 o
-2 -2 -14 82.943 81.767 1.452 19.863 o
-2 -2 -13 28.372 29.196 0.651 112.825 o
-2 -2 -12 7.838 8.082 0.447 290.108 o
-2 -2 -11 56.204 56.456 0.796 56.466 o
-2 -2 -10 65.014 65.699 1.131 32.443 o
-2 -2 -9 151.377 152.357 1.885 8.990 o
-2 -2 -8 164.817 163.067 2.190 7.102 o
-2 -2 -7 143.425 145.481 1.762 10.133 o
-2 -2 -6 108.670 106.074 1.607 14.455 o
-2 -2 -5 67.751 64.822 1.210 29.106 o
-2 -2 -4 42.362 43.201 0.632 92.989 o
-2 -2 -3 515.254 503.307 6.439 0.780 o
-2 -2 -2 2019.430 1664.380 46.903 0.022 o
-2 -2 -1 1988.430 1719.950 35.128 0.035 o
-2 -1 -14 43.071 42.817 1.472 25.019 o
-2 -1 -13 80.428 81.950 1.370 21.757 o
-2 -1 -12 78.516 79.201 1.035 31.404 o
-2 -1 -11 41.044 41.831 0.643 93.332 o
-2 -1 -10 135.682 138.672 1.600 11.769 o
-2 -1 -9 73.378 73.618 0.789 44.227 o
-2 -1 -8 348.669 343.864 3.458 2.115 o
-2 -1 -7 49.215 49.349 0.572 91.304 o
-2 -1 -6 899.427 898.757 8.906 0.317 o
-2 -1 -5 17.188 17.251 0.263 551.109 o
-2 -1 -4 752.131 733.605 7.801 0.439 o
-2 -1 -3 41.977 42.610 0.498 122.456 o
-2 -1 -2 248.185 251.967 3.494 2.910 o
-2 -1 -1 1448.990 1256.590 30.585 0.050 o
-1 -13 -4 4.912 4.728 1.576 24.364 o
-1 -13 -3 41.209 37.955 1.693 19.608 o
-1 -13 -2 8.542 7.570 1.723 20.353 o
-1 -13 -1 69.184 67.258 1.765 16.090 o
-1 -12 -8 123.586 122.453 4.961 2.269 o
-1 -12 -7 25.431 25.530 1.685 20.700 o
-1 -12 -6 1.281 0.549 1.109 49.291 o
-1 -12 -5 92.930 83.913 2.480 8.333 o
-1 -12 -4 17.619 17.869 1.366 31.722 o
-1 -12 -3 32.583 31.593 1.334 31.495 o
-1 -12 -2 128.986 120.617 4.108 3.176 o
-1 -12 -1 50.280 52.367 2.109 12.605 o
-1 -11 -9 10.681 14.209 3.031 6.585 o
-1 -11 -8 6.092 5.465 1.258 38.175 o
-1 -11 -7 86.650 87.525 2.034 11.688 o
-1 -11 -6 42.689 43.115 1.315 30.562 o
-1 -11 -5 12.211 12.407 0.899 73.112 o
-1 -11 -4 28.156 24.681 1.532 24.774 o
-1 -11 -3 53.145 50.735 1.887 15.384 o
-1 -11 -2 62.806 60.725 2.362 9.913 o
-1 -11 -1 166.543 168.901 5.218 1.949 o
-1 -10 -10 14.115 12.805 1.241 38.707 o
-1 -10 -9 93.578 91.771 1.763 14.074 o
-1 -10 -8 7.446 6.526 1.042 55.446 o
-1 -10 -7 20.373 18.503 1.042 53.220 o
-1 -10 -6 99.778 102.136 2.253 9.360 o
-1 -10 -5 16.363 16.753 0.834 82.606 o
-1 -10 -4 57.424 55.864 1.260 29.758 o
-1 -10 -3 20.523 21.081 0.899 69.922 o
-1 -10 -2 35.154 35.789 1.583 22.611 o
-1 -10 -1 86.871 88.390 2.849 6.607 o
-1 -9 -11 34.158 34.169 1.297 32.856 o
-1 -9 -10 51.707 50.219 1.271 30.634 o
-1 -9 -9 21.914 21.280 0.836 79.250 o
-1 -9 -8 11.300 10.448 0.646 139.626 o
-1 -9 -7 62.164 58.613 1.452 23.093 o
-1 -9 -6 0.220 -0.543 0.667 136.381 o
-1 -9 -5 27.750 28.693 0.872 69.753 o
-1 -9 -4 74.928 77.978 1.507 19.733 o
-1 -9 -3 128.363 135.132 2.913 5.585 o
-1 -9 -2 154.914 163.067 4.932 2.183 o
-1 -9 -1 126.439 132.252 3.929 3.420 o
-1 -8 -12 32.469 31.779 3.780 4.199 o
-1 -8 -11 25.739 25.470 1.009 54.644 o
-1 -8 -10 72.481 73.772 1.488 20.544 o
-1 -8 -9 53.206 50.311 1.169 34.740 o
-1 -8 -8 208.884 204.783 3.995 2.764 o
-1 -8 -7 9.741 9.142 0.490 239.531 o
-1 -8 -6 44.115 45.429 1.082 41.919 o
-1 -8 -5 150.702 151.323 2.659 5.928 o
-1 -8 -4 30.448 30.055 1.216 37.763 o
-1 -8 -3 39.691 40.475 0.984 50.939 o
-1 -8 -2 507.458 529.533 10.509 0.412 o
-1 -8 -1 96.558 101.891 3.115 5.489 o
-1 -7 -13 79.489 75.904 4.799 2.538 o
-1 -7 -12 10.906 10.169 0.756 103.102 o
-1 -7 -11 75.941 75.448 1.164 28.173 o
-1 -7 -10 4.168 3.496 0.653 141.322 o
-1 -7 -9 2.180 1.738 0.546 202.830 o
-1 -7 -8 13.226 13.195 0.556 181.538 o
-1 -7 -7 0.279 0.205 0.383 413.191 o
-1 -7 -6 7.410 7.208 0.374 410.725 o
-1 -7 -5 2.777 2.786 0.533 212.650 o
-1 -7 -4 82.134 84.324 1.552 18.036 o
-1 -7 -3 363.520 372.967 6.453 1.006 o
-1 -7 -2 63.002 62.480 1.871 14.980 o
-1 -7 -1 15.949 15.445 0.779 94.564 o
-1 -6 -13 0.556 0.909 0.979 63.177 o
-1 -6 -12 36.111 35.657 0.904 60.781 o
-1 -6 -11 38.004 36.775 0.750 79.977 o
-1 -6 -10 11.680 11.746 0.456 267.259 o
-1 -6 -9 145.909 146.944 2.331 7.218 o
-1 -6 -8 89.597 87.307 1.478 18.485 o
-1 -6 -7 75.721 76.064 1.340 23.389 o
-1 -6 -6 39.794 38.973 0.747 78.320 o
-1 -6 -5 20.136 20.133 0.598 146.603 o
-1 -6 -4 248.781 250.181 4.129 2.362 o
-1 -6 -3 7.775 8.499 0.372 411.339 o
-1 -6 -2 78.943 80.195 1.453 20.320 o
-1 -6 -1 463.126 483.300 13.852 0.272 o
-1 -5 -13 58.448 55.820 0.991 42.038 o
-1 -5 -12 34.286 35.438 0.823 71.831 o
-1 -5 -11 39.645 39.732 0.721 82.123 o
-1 -5 -10 10.239 10.710 0.374 391.915 o
-1 -5 -9 18.994 18.713 0.386 305.627 o
-1 -5 -8 1.215 1.047 0.291 711.766 o
-1 -5 -7 3.231 3.850 0.361 459.992 o
-1 -5 -6 14.560 14.681 0.528 196.308 o
-1 -5 -5 5.667 6.202 0.288 693.393 o
-1 -5 -4 82.802 83.094 1.514 18.685 o
-1 -5 -3 289.766 284.480 4.809 1.751 o
-1 -5 -2 44.855 44.889 0.841 61.482 o
-1 -5 -1 83.077 89.762 2.606 7.773 o
-1 -4 -14 7.412 7.090 1.309 35.198 o
-1 -4 -13 43.711 43.380 0.861 60.295 o
-1 -4 -12 121.544 122.907 1.631 12.832 o
-1 -4 -11 35.138 36.031 0.756 81.247 o
-1 -4 -10 20.425 20.507 0.544 171.415 o
-1 -4 -9 34.127 34.255 0.556 128.743 o
-1 -4 -8 37.954 36.975 0.519 130.077 o
-1 -4 -7 81.047 82.303 1.266 24.019 o
-1 -4 -6 117.698 121.108 1.613 13.298 o
-1 -4 -5 261.695 262.102 3.061 3.212 o
-1 -4 -4 394.750 389.058 5.669 1.133 o
-1 -4 -3 15.062 15.805 0.404 310.151 o
-1 -4 -2 202.556 205.353 3.401 3.503 o
-1 -4 -1 778.703 762.778 15.948 0.180 o
-1 -3 -14 11.822 11.248 0.712 115.188 o
-1 -3 -13 59.710 62.073 0.945 43.301 o
-1 -3 -12 23.652 24.117 0.566 151.876 o
-1 -3 -11 63.750 64.763 0.956 40.856 o
-1 -3 -10 9.396 9.676 0.388 372.064 o
-1 -3 -9 10.364 9.889 0.467 260.148 o
-1 -3 -8 132.488 131.445 1.623 11.993 o
-1 -3 -7 69.187 68.974 0.871 42.688 o
-1 -3 -6 16.968 17.202 0.395 308.950 o
-1 -3 -5 36.882 36.878 0.621 105.635 o
-1 -3 -4 577.227 559.939 7.974 0.557 o
-1 -3 -3 1654.820 1583.670 26.847 0.056 o
-1 -3 -2 558.952 551.617 7.092 0.650 o
-1 -3 -1 638.710 633.969 13.537 0.253 o
-1 -2 -14 88.948 86.177 1.216 23.736 o
-1 -2 -13 34.978 36.110 0.666 98.296 o
-1 -2 -12 64.824 65.680 0.868 45.216 o
-1 -2 -11 92.832 94.708 1.110 24.820 o
-1 -2 -10 109.489 110.561 1.244 18.828 o
-1 -2 -9 95.776 99.769 1.407 18.447 o
-1 -2 -8 925.972 951.132 11.838 0.232 o
-1 -2 -7 37.536 37.507 0.519 130.562 o
-1 -2 -6 18.305 18.124 0.329 392.872 o
-1 -2 -5 316.551 313.343 3.380 2.404 o
-1 -2 -4 256.066 245.398 4.070 2.386 o
-1 -2 -3 50.007 48.475 0.857 56.460 o
-1 -2 -1 957.494 926.554 18.422 0.131 o
-1 -1 -14 47.955 46.989 0.987 47.055 o
-1 -1 -13 2.688 3.421 0.429 327.345 o
-1 -1 -12 57.018 57.840 0.785 56.622 o
-1 -1 -11 10.141 10.182 0.364 412.703 o
-1 -1 -10 60.684 61.000 0.753 56.195 o
-1 -1 -9 13.530 13.815 0.313 489.443 o
-1 -1 -8 39.707 39.675 0.441 146.968 o
-1 -1 -7 306.898 307.273 2.946 2.788 o
-1 -1 -6 14.833 14.710 0.223 756.600 o
-1 -1 -5 119.179 115.786 1.367 15.956 o
-1 -1 -4 976.560 953.017 9.449 0.276 o
-1 -1 -3 737.778 717.265 9.155 0.384 o
-1 -1 -1 2127.730 1732.510 35.312 0.034 o
0 0 4 1595.760 1337.620 37.405 0.035 o
0 0 6 567.221 551.529 6.945 0.659 o
0 0 8 1521.800 1528.140 19.579 0.086 o
0 0 10 602.431 611.901 7.738 0.548 o
0 0 12 124.855 132.677 2.458 7.310 o
0 0 14 36.299 34.344 1.214 36.742 o
0 1 1 842.708 778.092 31.368 0.056 o
0 1 2 7.268 6.843 0.134 2434.330 o
0 1 3 120.425 119.584 1.306 16.354 o
0 1 4 1525.290 1492.540 16.013 0.106 o
0 1 5 619.598 608.215 6.056 0.679 o
0 1 6 17.108 16.292 0.281 513.490 o
0 1 7 3.546 3.030 0.286 724.991 o
0 1 8 664.489 657.082 6.562 0.584 o
0 1 9 202.921 203.921 2.116 5.942 o
0 1 10 42.020 42.773 0.587 102.381 o
0 1 11 26.088 26.950 0.482 184.363 o
0 1 12 212.088 215.767 2.283 5.262 o
0 1 13 33.614 35.542 0.639 106.091 o
0 1 14 61.448 60.898 1.103 34.880 o
0 2 2 50.824 51.123 0.772 63.490 o
0 2 3 953.467 910.009 13.834 0.193 o
0 2 4 3497.470 3244.730 90.427 0.006 o
0 2 5 556.897 546.686 5.454 0.840 o
0 2 6 49.679 50.891 0.580 88.674 o
0 2 7 199.498 199.113 2.191 5.881 o
0 2 8 12.962 13.042 0.313 500.689 o
0 2 9 185.066 187.119 1.955 7.047 o
0 2 10 0.186 0.111 0.289 728.100 o
0 2 11 68.868 69.257 0.927 39.905 o
0 2 12 8.905 8.404 0.428 312.839 o
0 2 13 62.292 61.914 1.010 38.957 o
0 2 14 38.879 38.091 0.746 79.427 o
0 3 1 659.874 644.150 28.080 0.071 o
0 3 2 755.364 765.202 18.917 0.139 o
0 3 3 143.284 149.965 2.527 6.504 o
0 3 4 1145.460 1127.350 14.365 0.157 o
0 3 5 408.224 400.926 4.656 1.362 o
0 3 6 227.299 221.340 2.839 4.015 o
0 3 7 2.519 3.180 0.190 1639.580 o
0 3 8 17.140 18.635 0.332 395.445 o
0 3 9 244.880 242.740 2.681 3.923 o
0 3 10 39.234 39.980 0.628 99.230 o
0 3 11 21.295 21.602 0.470 212.825 o
0 3 12 437.197 447.016 4.562 1.271 o
0 3 13 19.990 21.121 0.591 149.202 o
0 3 14 0.050 0.438 0.642 147.062 o
0 4 0 376.915 410.533 12.155 0.359 o
0 4 1 483.568 487.611 9.867 0.466 o
0 4 2 296.789 293.313 5.956 1.274 o
0 4 3 545.827 541.099 8.850 0.508 o
0 4 4 915.424 911.750 14.852 0.180 o
0 4 5 37.748 39.138 0.688 89.793 o
0 4 6 118.783 120.450 1.826 11.420 o
0 4 7 284.617 284.357 3.685 2.444 o
0 4 8 65.494 65.941 0.804 48.745 o
0 4 9 15.168 15.371 0.365 365.985 o
0 4 10 134.350 135.445 1.481 12.875 o
0 4 11 20.780 23.015 0.857 75.924 o
0 4 12 115.859 117.305 1.459 15.142 o
0 4 13 11.632 10.664 0.561 182.389 o
0 4 14 18.178 18.609 1.443 28.466 o
0 5 1 17.512 17.894 0.473 227.067 o
0 5 2 159.340 165.340 3.413 3.973 o
0 5 3 0.059 -0.157 0.255 933.416 o
0 5 4 60.104 59.760 0.949 43.304 o
0 5 5 28.439 27.642 0.551 146.459 o
0 5 6 9.635 10.303 0.387 371.507 o
0 5 7 0.002 0.252 0.350 494.200 o
0 5 8 0.000 -0.108 0.399 380.380 o
0 5 9 1.535 2.080 0.322 581.541 o
0 5 10 49.407 49.642 0.717 71.023 o
0 5 11 58.845 58.019 1.024 39.799 o
0 5 12 47.742 49.207 0.865 56.647 o
0 5 13 115.939 112.231 2.076 9.884 o
0 6 0 374.142 390.877 11.191 0.417 o
0 6 1 1120.150 1164.250 33.596 0.046 o
0 6 2 4.559 4.271 0.355 470.438 o
0 6 3 307.254 323.710 6.605 1.060 o
0 6 4 44.205 44.294 0.903 55.737 o
0 6 5 156.865 160.643 2.388 6.613 o
0 6 6 250.573 244.039 3.569 2.848 o
0 6 7 331.992 334.305 5.630 1.289 o
0 6 8 1.100 0.893 0.444 306.564 o
0 6 9 22.703 23.209 0.702 107.133 o
0 6 10 163.565 169.680 2.204 7.001 o
0 6 11 80.874 81.767 1.206 25.594 o
0 6 12 14.046 13.455 0.668 128.325 o
0 6 13 11.539 11.175 1.105 48.942 o
0 7 1 32.345 30.316 1.103 44.696 o
0 7 2 98.373 104.711 2.233 9.491 o
0 7 3 11.268 11.630 0.555 186.094 o
0 7 4 156.229 159.252 2.740 5.543 o
0 7 5 11.900 12.037 0.537 196.453 o
0 7 6 167.171 171.340 2.578 5.728 o
0 7 7 27.190 26.521 0.672 109.779 o
0 7 8 7.160 7.840 0.551 194.461 o
0 7 9 15.658 14.619 0.713 111.981 o
0 7 10 2.497 1.890 0.654 141.564 o
0 7 11 45.071 44.267 0.855 60.075 o
0 7 12 171.726 172.530 2.505 5.841 o
0 7 13 22.785 23.644 3.897 3.972 o
0 8 0 54.862 55.342 1.762 17.200 o
0 8 1 104.144 111.927 3.384 4.651 o
0 8 2 19.822 20.656 1.012 56.076 o
0 8 3 21.912 23.778 0.778 89.634 o
0 8 4 1012.980 1035.380 16.898 0.141 o
0 8 5 56.306 54.813 1.167 33.791 o
0 8 6 29.588 29.693 0.685 102.583 o
0 8 7 75.305 72.324 1.282 25.170 o
0 8 8 98.229 97.697 1.669 14.714 o
0 8 9 72.386 75.343 1.800 15.202 o
0 8 10 1.031 1.149 0.732 112.975 o
0 8 11 0.365 0.002 0.630 152.911 o
0 8 12 30.834 24.319 3.637 4.542 o
0 9 1 7.394 7.373 0.444 296.709 o
0 9 2 114.105 113.222 3.524 4.265 o
0 9 3 0.256 0.029 0.523 221.190 o
0 9 4 205.682 209.719 3.594 3.215 o
0 9 5 244.444 245.361 4.788 1.941 o
0 9 6 100.872 100.108 2.787 6.611 o
0 9 7 17.057 15.495 0.637 136.755 o
0 9 8 6.595 6.684 0.631 149.889 o
0 9 9 9.873 10.532 0.940 67.456 o
0 9 10 3.087 2.393 0.813 91.518 o
0 9 11 121.633 111.744 3.411 4.464 o
0 10 0 1356.390 1318.090 37.383 0.037 o
0 10 1 15.875 18.097 0.678 121.706 o
0 10 2 37.026 36.240 1.564 23.017 o
0 10 3 495.402 479.484 13.897 0.268 o
0 10 4 22.701 21.727 0.759 93.818 o
0 10 5 144.116 141.490 2.590 6.347 o
0 10 6 37.884 37.901 1.155 39.521 o
0 10 7 30.978 30.076 1.174 40.161 o
0 10 8 157.442 152.029 4.591 2.481 o
0 10 9 38.084 36.457 1.088 43.980 o
0 10 10 156.728 149.536 4.794 2.306 o
0 11 1 17.023 16.501 1.770 19.106 o
0 11 2 0.673 -0.698 1.106 49.507 o
0 11 3 0.010 1.048 0.828 88.332 o
0 11 4 42.306 40.486 3.582 4.636 o
0 11 5 52.739 52.785 1.819 16.412 o
0 11 6 3.397 3.527 0.973 63.901 o
0 11 7 41.949 40.894 2.274 11.199 o
0 11 8 124.328 121.724 2.636 6.689 o
0 11 9 17.412 13.956 1.262 37.171 o
0 12 0 354.526 352.099 10.247 0.495 o
0 12 1 90.924 92.034 2.147 10.516 o
0 12 2 20.551 19.040 1.535 25.137 o
0 12 3 6.849 6.559 1.049 54.752 o
0 12 4 6.453 7.218 1.192 42.500 o
0 12 5 4.440 4.487 0.931 69.724 o
0 12 6 49.484 48.877 1.569 21.654 o
0 12 7 50.833 49.383 2.009 13.813 o
0 12 8 101.379 96.424 4.299 3.052 o
0 13 1 52.088 53.115 2.401 9.861 o
0 13 2 1.422 2.064 1.687 21.287 o
0 13 3 0.000 0.429 1.298 35.974 o
0 13 4 26.867 25.144 1.653 21.423 o
1 0 2 265.007 281.116 3.033 3.136 o
1 0 3 508.758 488.359 4.883 1.032 o
1 0 4 416.300 402.116 8.041 0.688 o
1 0 5 30.753 29.918 0.342 246.984 o
1 0 6 475.940 478.922 4.268 1.219 o
1 0 7 0.114 0.103 0.149 2719.170 o
1 0 8 156.157 157.756 1.462 10.939 o
1 0 9 217.193 216.200 1.985 5.796 o
1 0 10 64.257 64.878 0.684 58.099 o
1 0 11 151.942 152.270 1.643 10.268 o
1 0 12 73.004 74.532 1.113 30.511 o
1 0 13 11.572 11.390 0.618 151.358 o
1 0 14 27.954 26.210 0.809 79.992 o
1 1 0 406.083 397.333 8.119 0.685 o
1 1 2 2000.440 1422.640 28.486 0.048 o
1 1 3 737.509 717.646 7.665 0.456 o
1 1 4 976.843 938.179 9.411 0.279 o
1 1 5 119.286 116.093 1.133 18.822 o
1 1 6 14.856 15.150 0.253 636.332 o
1 1 7 307.029 313.736 3.351 2.475 o
1 1 8 39.641 39.284 0.513 126.345 o
1 1 9 13.459 13.556 0.326 461.875 o
1 1 10 60.902 61.497 0.761 55.261 o
1 1 11 10.140 10.666 0.377 385.973 o
1 1 12 57.058 58.830 0.793 55.661 o
1 1 13 2.687 3.145 0.465 278.697 o
1 1 14 48.178 47.322 0.794 63.963 o
1 2 0 925.208 885.800 32.477 0.052 o
1 2 1 957.243 909.136 35.346 0.044 o
1 2 3 50.042 48.244 1.141 36.968 o
1 2 4 255.627 247.116 3.509 2.863 o
1 2 5 316.890 315.556 3.159 2.541 o
1 2 6 18.323 18.443 0.308 427.349 o
1 2 7 37.340 38.795 0.495 136.637 o
1 2 8 925.394 929.704 8.786 0.309 o
1 2 9 95.910 98.160 1.098 24.238 o
1 2 10 109.781 114.519 1.342 17.219 o
1 2 11 92.867 96.731 1.117 24.476 o
1 2 12 64.623 66.788 0.947 40.710 o
1 2 13 35.139 36.834 0.996 51.878 o
1 2 14 88.588 84.916 1.563 17.316 o
1 3 0 22.727 22.928 0.431 234.765 o
1 3 1 638.771 625.735 10.488 0.366 o
1 3 2 559.435 550.763 7.023 0.657 o
1 3 3 1651.510 1532.940 33.740 0.040 o
1 3 4 577.236 563.940 7.111 0.631 o
1 3 5 37.019 36.494 0.542 125.868 o
1 3 6 16.811 17.343 0.276 522.596 o
1 3 7 69.106 67.634 0.768 48.805 o
1 3 8 132.518 131.730 1.401 13.819 o
1 3 9 10.419 10.178 0.315 532.367 o
1 3 10 9.365 9.393 0.329 503.182 o
1 3 11 63.490 64.142 0.830 48.462 o
1 3 12 23.704 24.215 0.697 107.219 o
1 3 13 59.669 60.581 0.890 46.954 o
1 3 14 11.987 11.075 0.693 121.294 o
1 4 0 12.899 13.804 0.439 279.858 o
1 4 1 778.967 789.708 13.799 0.220 o
1 4 2 202.395 205.182 3.253 3.716 o
1 4 3 15.216 15.440 0.519 200.518 o
1 4 4 394.668 404.404 5.056 1.276 o
1 4 5 261.162 257.451 3.347 2.947 o
1 4 6 118.027 118.069 1.619 13.313 o
1 4 7 80.670 79.653 0.888 36.011 o
1 4 8 37.901 37.018 0.619 104.695 o
1 4 9 34.147 34.318 0.504 145.704 o
1 4 10 20.387 19.839 0.400 280.024 o
1 4 11 35.245 35.992 0.628 106.600 o
1 4 12 121.389 122.468 1.417 14.920 o
1 4 13 43.785 41.493 0.967 50.865 o
1 4 14 7.475 6.841 1.133 46.922 o
1 5 0 2.064 2.058 0.225 1185.400 o
1 5 1 83.206 85.474 1.530 18.269 o
1 5 2 44.673 46.292 0.726 74.851 o
1 5 3 289.427 296.053 4.657 1.811 o
1 5 4 82.598 85.766 1.515 18.567 o
1 5 5 5.649 5.968 0.329 537.883 o
1 5 6 14.575 14.774 0.760 99.774 o
1 5 7 3.217 3.444 0.349 491.229 o
1 5 8 1.212 0.880 0.265 860.689 o
1 5 9 19.075 19.407 0.435 252.748 o
1 5 10 10.186 10.445 0.429 304.816 o
1 5 11 39.632 39.827 0.634 97.654 o
1 5 12 34.270 35.040 0.712 90.270 o
1 5 13 58.309 56.704 1.325 27.311 o
1 6 0 121.500 124.462 4.908 2.317 o
1 6 1 462.883 485.769 7.996 0.641 o
1 6 2 79.034 81.099 1.417 20.988 o
1 6 3 7.661 8.227 0.296 631.115 o
1 6 4 249.253 242.337 4.138 2.370 o
1 6 5 20.185 20.293 0.496 200.223 o
1 6 6 39.584 39.832 0.766 75.320 o
1 6 7 75.519 76.775 1.293 24.520 o
1 6 8 89.768 90.617 1.500 17.959 o
1 6 9 146.120 149.269 1.860 9.383 o
1 6 10 11.785 11.681 0.633 144.301 o
1 6 11 38.023 38.635 0.777 75.147 o
1 6 12 36.252 36.315 0.847 67.320 o
1 6 13 0.556 0.220 0.928 70.325 o
1 7 0 40.355 41.346 0.961 52.553 o
1 7 1 16.074 16.359 0.514 201.939 o
1 7 2 63.194 65.011 1.161 31.687 o
1 7 3 364.519 364.157 5.288 1.307 o
1 7 4 82.095 83.908 1.535 18.343 o
1 7 5 2.826 2.579 0.365 452.293 o
1 7 6 7.494 7.291 0.432 312.373 o
1 7 7 0.271 0.506 0.447 303.379 o
1 7 8 13.160 13.245 0.610 153.164 o
1 7 9 2.246 2.120 0.589 174.485 o
1 7 10 4.180 4.383 0.464 278.516 o
1 7 11 75.975 76.781 1.185 27.436 o
1 7 12 10.958 11.577 0.793 93.817 o
1 7 13 79.557 72.808 4.757 2.584 o
1 8 0 0.742 0.496 0.354 483.949 o
1 8 1 96.398 101.406 2.171 10.022 o
1 8 2 507.221 521.129 8.652 0.545 o
1 8 3 39.549 37.456 0.706 85.704 o
1 8 4 30.388 30.605 0.625 116.704 o
1 8 5 150.740 148.941 2.277 7.293 o
1 8 6 44.211 43.360 0.891 57.081 o
1 8 7 9.813 9.593 0.578 174.555 o
1 8 8 209.018 206.200 3.147 3.812 o
1 8 9 53.164 51.270 1.396 25.986 o
1 8 10 72.585 76.415 1.515 19.861 o
1 8 11 25.887 24.253 0.832 77.664 o
1 8 12 32.436 33.057 3.852 4.046 o
1 9 0 6.508 6.056 0.461 278.176 o
1 9 1 126.342 127.198 2.734 6.252 o
1 9 2 154.477 163.121 3.420 4.007 o
1 9 3 128.758 136.275 5.269 2.010 o
1 9 4 74.892 76.201 2.012 12.540 o
1 9 5 27.607 27.264 0.702 101.377 o
1 9 6 0.222 0.175 0.496 245.976 o
1 9 7 62.184 63.305 1.633 18.895 o
1 9 8 11.319 10.398 0.737 108.134 o
1 9 9 21.813 21.280 0.898 69.517 o
1 9 10 51.499 50.078 1.301 29.533 o
1 9 11 34.167 32.044 1.464 26.354 o
1 10 0 26.849 27.427 0.839 75.331 o
1 10 1 86.974 87.350 1.967 12.318 o
1 10 2 35.383 36.537 2.422 10.028 o
1 10 3 20.482 21.483 0.800 86.571 o
1 10 4 57.311 60.989 1.256 29.537 o
1 10 5 16.267 16.210 0.827 84.121 o
1 10 6 99.835 102.979 1.852 12.524 o
1 10 7 20.497 18.430 0.792 88.967 o
1 10 8 7.372 6.300 0.774 100.052 o
1 10 9 93.558 90.533 2.115 10.708 o
1 10 10 14.014 13.124 1.121 47.288 o
1 11 0 0.233 -0.196 0.602 167.332 o
1 11 1 166.369 172.032 3.639 3.532 o
1 11 2 62.691 64.830 1.838 15.399 o
1 11 3 53.114 56.938 1.426 24.811 o
1 11 4 28.063 28.112 1.117 44.659 o
1 11 5 12.221 12.614 0.909 71.589 o
1 11 6 42.767 41.318 1.042 45.440 o
1 11 7 86.702 85.782 1.655 16.064 o
1 11 8 6.128 5.336 0.909 72.990 o
1 11 9 10.655 9.476 1.297 35.721 o
1 12 0 0.003 0.537 0.734 112.600 o
1 12 1 50.154 49.317 1.394 26.482 o
1 12 2 129.340 125.286 3.250 4.724 o
1 12 3 32.618 34.875 1.182 39.047 o
1 12 4 17.620 16.301 1.305 34.761 o
1 12 5 92.870 91.340 2.520 8.046 o
1 12 6 1.271 1.143 1.141 46.580 o
1 12 7 25.528 23.279 2.575 9.027 o
1 12 8 123.595 124.374 4.951 2.275 o
1 13 0 0.818 1.909 0.944 67.995 o
1 13 1 68.959 64.109 2.039 12.661 o
1 13 2 8.659 8.751 0.972 63.417 o
1 13 3 40.986 35.150 1.746 18.600 o
1 13 4 4.956 4.779 2.203 12.478 o
1 13 6 28.931 29.511 2.304 11.173 o
2 0 0 1300.830 1238.990 37.157 0.038 o
2 0 1 917.428 865.970 13.054 0.214 o
2 0 2 669.986 634.921 7.313 0.534 o
2 0 3 500.636 492.578 5.276 0.975 o
2 0 4 71.150 72.436 0.763 46.885 o
2 0 5 73.981 71.342 0.816 43.076 o
2 0 6 1318.680 1294.360 12.863 0.150 o
2 0 7 43.770 45.045 0.479 121.283 o
2 0 8 46.074 46.471 0.505 110.026 o
2 0 9 555.480 549.590 4.918 0.909 o
2 0 10 213.961 214.359 2.234 5.343 o
2 0 11 0.405 0.564 0.323 581.042 o
2 0 12 42.998 42.742 0.648 89.759 o
2 0 13 3.810 3.378 0.592 172.151 o
2 0 14 10.672 9.617 0.804 91.606 o
2 1 1 1448.660 1183.240 69.765 0.012 o
2 1 2 248.371 243.067 2.650 3.923 o
2 1 3 42.045 41.478 0.580 104.733 o
2 1 4 751.742 730.226 6.849 0.490 o
2 1 5 17.130 17.672 0.327 407.516 o
2 1 6 899.196 887.190 9.513 0.301 o
2 1 7 49.153 48.264 0.585 89.984 o
2 1 8 348.749 341.188 3.266 2.222 o
2 1 9 73.299 74.151 1.278 25.418 o
2 1 10 135.677 138.645 1.503 12.504 o
2 1 11 40.897 40.712 0.617 99.131 o
2 1 12 78.178 77.675 0.986 33.403 o
2 1 13 80.419 80.951 1.709 15.861 o
2 1 14 42.974 42.769 0.783 69.822 o
2 2 0 263.704 268.874 4.131 2.259 o
2 2 1 1988.170 1777.560 49.323 0.021 o
2 2 2 2019.470 1831.060 48.220 0.021 o
2 2 3 515.264 510.281 5.443 0.916 o
2 2 4 42.316 43.340 0.598 99.443 o
2 2 5 67.856 67.551 0.726 52.084 o
2 2 6 108.733 109.329 1.082 21.532 o
2 2 7 143.323 144.914 1.432 12.321 o
2 2 8 164.713 163.708 1.716 9.059 o
2 2 9 151.506 153.807 1.535 10.883 o
2 2 10 65.275 64.609 0.809 48.861 o
2 2 11 56.213 56.068 0.757 59.956 o
2 2 12 7.855 8.232 0.446 292.155 o
2 2 13 28.317 29.033 0.635 117.337 o
2 2 14 83.060 79.680 1.292 23.317 o
2 3 1 189.745 188.958 2.408 5.625 o
2 3 2 75.111 76.266 0.926 36.785 o
2 3 3 685.979 670.476 10.902 0.331 o
2 3 4 12.333 11.983 0.220 875.427 o
2 3 5 323.673 321.032 3.241 2.430 o
2 3 6 156.539 158.909 1.647 9.868 o
2 3 7 196.475 195.047 2.006 6.483 o
2 3 8 177.783 178.100 1.734 8.200 o
2 3 9 61.019 62.627 0.714 58.530 o
2 3 10 149.990 153.800 1.562 10.803 o
2 3 11 36.464 36.702 0.564 120.350 o
2 3 12 32.721 31.950 0.642 108.662 o
2 3 13 2.477 3.156 0.509 233.058 o
2 3 14 4.133 3.648 1.057 54.124 o
2 4 0 3166.700 2866.330 81.281 0.008 o
2 4 1 583.908 600.395 11.928 0.318 o
2 4 2 149.369 149.505 1.987 8.608 o
2 4 3 56.664 56.425 0.917 47.215 o
2 4 4 1253.600 1219.290 16.970 0.121 o
2 4 5 313.225 314.004 5.118 1.522 o
2 4 6 402.483 410.810 4.381 1.445 o
2 4 7 85.377 85.187 1.088 27.643 o
2 4 8 190.213 190.430 1.978 6.786 o
2 4 9 79.216 79.225 0.874 37.117 o
2 4 10 111.994 112.520 1.193 19.133 o
2 4 11 38.435 39.146 0.593 108.430 o
2 4 12 144.038 145.067 1.653 10.782 o
2 4 13 110.386 112.288 1.367 16.948 o
2 4 14 17.865 15.808 2.103 13.577 o
2 5 0 207.233 216.543 3.824 2.921 o
2 5 1 702.304 714.960 11.730 0.293 o
2 5 2 265.169 262.677 4.545 1.998 o
2 5 3 70.185 71.012 1.228 27.587 o
2 5 4 581.113 579.847 10.522 0.385 o
2 5 5 508.649 506.442 7.114 0.702 o
2 5 6 5.248 5.592 0.344 495.543 o
2 5 7 63.492 61.784 0.892 45.079 o
2 5 8 19.832 20.153 0.426 256.301 o
2 5 9 17.160 17.150 0.446 252.979 o
2 5 10 92.536 94.006 1.173 23.545 o
2 5 11 86.117 86.748 1.208 24.312 o
2 5 12 65.999 67.051 0.964 39.383 o
2 5 13 81.963 81.117 1.108 28.164 o
2 6 0 493.875 487.364 6.955 0.740 o
2 6 1 65.962 65.665 1.196 29.827 o
2 6 2 364.297 375.651 6.178 1.065 o
2 6 3 115.743 117.040 1.786 11.982 o
2 6 4 468.255 480.531 7.927 0.646 o
2 6 5 266.388 269.853 4.567 1.970 o
2 6 6 92.835 92.218 1.596 16.218 o
2 6 7 31.511 30.427 0.639 111.594 o
2 6 8 28.216 28.608 0.510 163.305 o
2 6 9 20.712 19.810 0.494 201.070 o
2 6 10 156.240 155.064 1.837 8.994 o
2 6 11 12.087 12.641 0.533 198.543 o
2 6 12 230.426 226.669 2.841 3.949 o
2 6 13 20.372 20.902 1.789 18.607 o
2 7 0 0.078 0.476 0.228 1164.400 o
2 7 1 97.910 101.575 2.754 6.777 o
2 7 2 130.233 135.229 2.899 5.605 o
2 7 3 459.553 474.554 7.892 0.657 o
2 7 4 318.742 313.026 9.147 0.621 o
2 7 5 250.835 251.950 4.304 2.223 o
2 7 6 63.259 64.427 1.144 32.411 o
2 7 7 73.877 73.958 1.323 24.172 o
2 7 8 2.343 2.482 0.571 185.669 o
2 7 9 45.628 46.920 0.804 64.494 o
2 7 10 4.545 4.400 0.537 208.466 o
2 7 11 48.862 49.119 0.943 49.620 o
2 7 12 20.468 19.819 0.808 85.396 o
2 8 0 21.393 23.394 1.300 34.512 o
2 8 1 222.435 229.559 3.335 3.344 o
2 8 2 63.066 65.878 1.627 18.844 o
2 8 3 17.117 18.002 0.610 146.260 o
2 8 4 37.086 40.044 1.131 40.921 o
2 8 5 125.249 125.170 5.137 2.122 o
2 8 6 35.384 36.253 1.470 25.945 o
2 8 7 47.922 49.429 1.025 44.041 o
2 8 8 19.846 19.891 0.769 93.762 o
2 8 9 6.553 6.082 0.498 239.240 o
2 8 10 46.186 44.008 0.874 57.723 o
2 8 11 36.315 36.055 0.985 52.577 o
2 8 12 41.025 38.976 3.920 3.888 o
2 9 0 372.358 391.123 14.632 0.259 o
2 9 1 13.221 13.356 0.634 142.196 o
2 9 2 132.857 135.717 2.386 7.415 o
2 9 3 182.402 192.559 3.292 3.880 o
2 9 4 169.140 171.903 3.024 4.609 o
2 9 5 43.416 44.350 1.507 23.894 o
2 9 6 40.005 40.692 0.940 54.660 o
2 9 7 23.511 22.552 0.802 84.469 o
2 9 8 137.379 130.509 2.282 7.834 o
2 9 9 33.003 29.593 1.033 50.220 o
2 9 10 45.603 44.610 1.006 46.801 o
2 9 11 22.697 25.815 3.663 4.490 o
2 10 0 101.990 105.241 2.967 5.898 o
2 10 1 77.317 81.494 1.872 13.895 o
2 10 2 19.660 19.080 0.801 87.257 o
2 10 3 0.541 0.552 0.575 183.613 o
2 10 4 98.812 100.247 1.926 11.945 o
2 10 5 6.835 7.081 0.713 117.734 o
2 10 6 328.772 330.187 5.913 1.213 o
2 10 7 4.390 4.977 0.750 107.186 o
2 10 8 13.777 14.046 0.900 72.467 o
2 10 9 105.757 101.522 2.508 7.770 o
2 10 10 89.571 86.716 4.601 2.723 o
2 11 0 6.901 7.774 0.870 79.400 o
2 11 1 71.962 72.591 3.506 4.658 o
2 11 2 36.208 35.274 1.149 40.448 o
2 11 3 32.211 34.324 0.965 56.079 o
2 11 4 20.066 20.866 0.878 73.186 o
2 11 5 55.319 55.444 2.211 11.405 o
2 11 6 99.793 98.085 1.781 13.358 o
2 11 7 35.315 33.104 1.116 42.942 o
2 11 8 25.858 22.840 1.205 39.399 o
2 11 9 51.994 49.576 3.903 3.885 o
2 12 0 97.850 96.060 2.273 9.359 o
2 12 1 35.263 35.144 1.209 37.108 o
2 12 2 85.384 84.647 2.105 11.153 o
2 12 3 1.781 1.529 1.112 48.972 o
2 12 4 48.377 48.717 1.429 25.602 o
2 12 5 36.417 35.979 2.917 6.974 o
2 12 6 20.011 21.232 1.359 31.824 o
2 12 7 1.673 0.863 1.290 36.428 o
2 12 8 56.982 53.879 3.683 4.330 o
2 13 0 148.625 146.935 3.324 4.302 o
2 13 1 1.248 0.739 1.004 60.124 o
2 13 2 4.005 3.386 1.153 45.483 o
2 13 3 10.369 10.285 1.655 22.014 o
2 13 4 20.753 20.336 1.569 24.039 o
2 13 5 3.496 2.930 1.639 22.561 o
2 13 6 60.072 53.415 2.865 6.989 o
3 0 1 273.179 275.732 2.958 3.165 o
3 0 2 8.239 8.253 0.160 1729.780 o
3 0 3 78.646 78.375 0.829 39.276 o
3 0 4 84.373 81.809 0.819 37.000 o
3 0 5 42.002 44.119 0.484 124.342 o
3 0 6 90.400 89.241 1.062 26.939 o
3 0 7 108.796 108.064 1.157 20.400 o
3 0 8 47.904 45.776 0.533 102.314 o
3 0 9 64.562 65.098 0.843 46.939 o
3 0 10 21.915 22.051 0.463 215.791 o
3 0 11 0.171 0.326 0.376 427.669 o
3 0 12 81.444 81.909 1.310 22.973 o
3 0 13 0.041 0.107 0.490 252.371 o
3 0 14 5.804 6.922 1.203 41.714 o
3 1 0 402.423 387.268 4.455 1.452 o
3 1 1 396.182 377.568 6.206 1.017 o
3 1 2 310.048 301.022 3.210 2.593 o
3 1 3 52.335 51.745 0.798 59.768 o
3 1 4 620.643 604.427 7.582 0.551 o
3 1 5 496.228 506.021 5.348 0.959 o
3 1 6 55.177 56.989 0.842 53.137 o
3 1 7 24.627 25.047 0.381 263.081 o
3 1 8 23.108 23.538 0.394 263.797 o
3 1 9 27.174 28.116 0.540 152.916 o
3 1 10 1.351 1.615 0.343 514.507 o
3 1 11 69.180 70.281 0.991 36.672 o
3 1 12 28.662 29.567 0.650 112.423 o
3 1 13 24.695 25.001 0.664 115.212 o
3 1 14 24.621 23.013 0.891 69.341 o
3 2 1 234.847 237.600 2.991 3.641 o
3 2 2 1533.760 1443.610 27.959 0.055 o
3 2 3 183.759 181.396 2.031 6.915 o
3 2 4 275.408 276.396 3.225 2.895 o
3 2 5 91.913 89.662 0.979 28.728 o
3 2 6 5.856 5.823 0.218 1158.890 o
3 2 7 369.220 370.163 3.739 1.842 o
3 2 8 254.840 258.689 2.711 3.687 o
3 2 9 80.317 80.541 0.886 36.070 o
3 2 10 23.077 23.159 0.432 232.770 o
3 2 11 3.415 3.063 0.410 357.576 o
3 2 12 61.870 61.967 1.015 38.833 o
3 2 13 4.165 4.148 0.575 181.826 o
3 2 14 34.771 33.967 1.530 24.186 o
3 3 0 128.508 130.120 1.899 10.251 o
3 3 1 333.327 327.619 4.177 1.855 o
3 3 2 465.068 442.526 12.914 0.310 o
3 3 3 246.091 248.010 3.152 3.299 o
3 3 4 91.938 92.881 1.252 22.069 o
3 3 5 97.351 98.393 1.127 23.380 o
3 3 6 7.464 7.815 0.230 996.079 o
3 3 7 49.569 48.823 0.576 90.576 o
3 3 8 74.248 74.956 0.814 42.364 o
3 3 9 184.721 186.781 1.843 7.428 o
3 3 10 18.282 18.858 0.412 278.909 o
3 3 11 53.740 54.195 0.726 65.227 o
3 3 12 16.664 17.284 0.562 170.763 o
3 3 13 15.957 15.443 0.597 155.116 o
3 3 14 86.143 84.229 2.592 7.842 o
3 4 0 180.147 194.625 6.188 1.408 o
3 4 1 132.623 134.383 1.740 11.046 o
3 4 2 267.323 272.522 3.186 3.004 o
3 4 3 696.032 701.693 8.777 0.419 o
3 4 4 50.311 51.058 0.977 46.328 o
3 4 5 73.843 72.852 0.949 36.756 o
3 4 6 213.527 217.129 2.573 4.659 o
3 4 7 313.989 313.157 3.017 2.666 o
3 4 8 2.611 2.726 0.266 846.166 o
3 4 9 48.015 48.229 0.674 78.180 o
3 4 10 23.319 23.607 0.469 204.700 o
3 4 11 53.411 52.968 0.785 60.041 o
3 4 12 6.788 6.261 0.458 281.261 o
3 4 13 12.025 10.632 0.575 173.326 o
3 5 0 198.900 204.956 2.656 4.791 o
3 5 1 118.148 119.569 1.790 11.764 o
3 5 2 116.793 119.932 1.808 11.669 o
3 5 3 254.212 254.371 3.242 3.113 o
3 5 4 31.569 31.988 0.554 135.951 o
3 5 5 429.943 427.707 4.985 1.203 o
3 5 6 14.241 14.488 0.341 419.222 o
3 5 7 78.061 78.197 1.052 31.051 o
3 5 8 23.919 23.598 0.482 195.211 o
3 5 9 17.276 17.073 0.455 243.961 o
3 5 10 28.878 28.755 0.685 103.800 o
3 5 11 72.758 72.360 1.035 33.618 o
3 5 12 6.742 6.008 0.587 172.994 o
3 5 13 32.549 32.741 2.041 14.052 o
3 6 0 45.523 46.668 0.698 77.748 o
3 6 1 56.402 56.797 1.830 15.991 o
3 6 2 265.849 272.483 4.604 1.946 o
3 6 3 644.320 670.238 9.477 0.407 o
3 6 4 33.879 34.120 0.545 132.559 o
3 6 5 118.752 118.848 1.483 14.587 o
3 6 6 8.592 9.322 0.338 484.992 o
3 6 7 159.368 163.248 1.851 8.656 o
3 6 8 73.983 72.272 0.963 36.222 o
3 6 9 36.597 36.498 0.658 98.102 o
3 6 10 57.666 59.036 0.842 51.494 o
3 6 11 62.965 63.134 0.992 39.496 o
3 6 12 13.392 13.492 0.661 131.305 o
3 7 0 1.990 1.788 0.263 868.689 o
3 7 1 3.626 3.452 0.293 691.728 o
3 7 2 201.157 205.086 3.504 3.375 o
3 7 3 205.487 205.939 3.766 3.024 o
3 7 4 94.399 95.225 2.087 10.831 o
3 7 5 182.592 183.358 3.232 4.020 o
3 7 6 107.923 109.155 1.851 11.997 o
3 7 7 154.902 158.249 1.984 8.293 o
3 7 8 19.734 19.552 0.502 198.189 o
3 7 9 102.758 105.636 1.351 18.280 o
3 7 10 31.708 31.719 0.711 93.897 o
3 7 11 49.996 48.132 0.852 56.950 o
3 7 12 63.867 59.855 1.423 23.619 o
3 8 0 88.033 88.907 1.229 23.392 o
3 8 1 245.104 253.772 5.241 1.684 o
3 8 2 78.649 82.187 1.571 18.088 o
3 8 3 79.330 83.819 3.193 5.460 o
3 8 4 117.799 122.736 2.201 8.885 o
3 8 5 0.169 -0.240 0.588 175.127 o
3 8 6 41.660 38.921 1.089 42.822 o
3 8 7 167.225 169.382 2.338 6.464 o
3 8 8 153.652 156.543 2.004 8.272 o
3 8 9 2.972 3.478 0.541 206.171 o
3 8 10 23.751 24.986 0.777 88.580 o
3 8 11 19.937 18.577 0.963 61.863 o
3 9 0 2.797 2.566 0.441 309.987 o
3 9 1 70.503 70.666 1.238 27.277 o
3 9 2 25.488 26.110 0.799 82.962 o
3 9 3 15.039 16.465 0.743 103.620 o
3 9 4 4.051 4.345 0.659 139.005 o
3 9 5 36.915 36.493 1.045 47.386 o
3 9 6 34.245 32.498 1.067 46.780 o
3 9 7 14.488 14.629 0.802 90.054 o
3 9 8 72.321 73.787 1.644 17.631 o
3 9 9 67.734 65.692 1.114 32.531 o
3 9 10 3.755 3.623 0.809 92.375 o
3 10 0 77.428 79.156 1.513 19.341 o
3 10 1 48.764 50.183 1.393 26.627 o
3 10 2 5.362 5.069 0.520 221.251 o
3 10 3 8.117 8.330 0.740 108.693 o
3 10 4 11.210 11.190 0.822 87.413 o
3 10 5 36.228 39.039 1.517 24.317 o
3 10 6 1.626 1.466 0.865 81.009 o
3 10 7 77.074 73.662 1.892 13.843 o
3 10 8 14.632 12.448 1.004 58.555 o
3 10 9 16.524 14.636 0.898 72.052 o
3 11 0 7.058 7.133 0.650 141.312 o
3 11 1 5.628 3.860 0.861 81.406 o
3 11 2 3.025 3.824 1.031 56.976 o
3 11 3 8.371 9.382 0.844 83.887 o
3 11 4 104.184 106.750 2.355 8.566 o
3 11 5 45.946 45.930 1.734 18.363 o
3 11 6 3.766 0.683 1.437 29.331 o
3 11 7 2.003 2.398 1.009 59.449 o
3 11 8 7.243 5.314 1.415 30.182 o
3 12 0 0.074 -0.621 0.733 112.659 o
3 12 1 3.094 1.802 1.004 60.123 o
3 12 2 149.434 150.094 3.487 3.971 o
3 12 3 4.535 4.142 1.340 33.690 o
3 12 4 27.616 24.579 1.159 42.053 o
3 12 5 1.532 2.823 1.447 28.948 o
3 12 6 6.095 6.733 2.252 11.940 o
3 12 7 26.303 24.949 3.005 6.646 o
3 13 0 4.362 4.683 0.964 65.018 o
3 13 1 2.093 -0.320 1.190 42.819 o
3 13 2 46.828 42.297 1.929 15.127 o
3 13 3 18.119 16.926 1.757 19.362 o
3 13 5 11.082 10.568 1.979 15.406 o
4 0 0 159.933 151.403 2.526 6.185 o
4 0 1 35.089 35.011 0.423 173.499 o
4 0 2 3.649 3.575 0.217 1236.760 o
4 0 3 0.955 1.207 0.183 1795.030 o
4 0 4 68.960 68.478 0.757 49.334 o
4 0 5 63.480 63.522 0.674 59.804 o
4 0 6 183.836 187.122 1.819 7.530 o
4 0 7 43.885 45.176 0.569 101.796 o
4 0 8 20.207 19.663 0.429 252.737 o
4 0 9 23.212 22.668 0.456 215.572 o
4 0 10 42.957 43.001 0.675 85.245 o
4 0 11 22.529 23.900 0.546 163.170 o
4 0 12 28.605 29.082 0.712 97.485 o
4 0 13 22.730 23.089 0.663 118.312 o
4 1 0 122.044 120.991 1.342 15.728 o
4 1 1 315.566 308.074 3.552 2.313 o
4 1 2 138.684 136.145 1.608 11.615 o
4 1 3 1184.580 1122.070 23.532 0.082 o
4 1 4 62.419 60.492 0.793 52.320 o
4 1 5 113.308 114.582 1.307 17.308 o
4 1 6 105.768 104.953 1.506 15.911 o
4 1 7 89.789 90.402 1.082 26.427 o
4 1 8 94.668 94.260 1.057 25.720 o
4 1 9 59.365 57.053 0.995 41.352 o
4 1 10 21.072 21.148 0.498 195.648 o
4 1 11 94.307 95.749 1.229 22.000 o
4 1 12 50.328 51.344 0.836 57.484 o
4 1 13 6.944 6.649 0.747 107.391 o
4 2 0 113.389 111.171 1.627 13.762 o
4 2 1 855.375 765.676 21.779 0.107 o
4 2 2 393.902 387.291 5.516 1.173 o
4 2 3 18.577 18.317 0.355 349.834 o
4 2 4 54.920 54.225 0.680 69.167 o
4 2 5 15.117 14.829 0.314 466.927 o
4 2 6 155.785 154.289 1.833 9.044 o
4 2 7 155.114 155.745 1.857 8.924 o
4 2 8 257.345 264.345 2.707 3.635 o
4 2 9 29.585 30.613 0.549 142.478 o
4 2 10 34.642 35.128 0.578 120.641 o
4 2 11 19.041 18.943 0.586 153.859 o
4 2 12 36.842 37.890 0.745 81.119 o
4 2 13 39.282 38.830 0.833 66.849 o
4 3 0 1321.510 1321.780 16.773 0.116 o
4 3 1 354.354 350.499 4.457 1.632 o
4 3 2 84.619 85.051 1.137 26.488 o
4 3 3 22.454 21.701 0.441 230.716 o
4 3 4 19.358 19.851 0.374 314.116 o
4 3 5 209.356 208.130 2.302 5.341 o
4 3 6 21.323 20.738 0.396 277.173 o
4 3 7 97.269 97.390 1.304 20.119 o
4 3 8 152.014 154.833 1.653 10.148 o
4 3 9 175.181 176.632 1.885 7.741 o
4 3 10 50.848 50.096 0.770 64.007 o
4 3 11 28.612 29.332 0.591 130.514 o
4 3 12 27.207 26.894 0.756 89.994 o
4 3 13 62.962 59.708 1.332 26.288 o
4 4 0 1084.550 1085.950 14.533 0.162 o
4 4 1 554.673 554.235 6.987 0.663 o
4 4 2 75.361 75.186 1.055 31.933 o
4 4 3 95.224 94.569 1.183 22.880 o
4 4 4 222.685 222.652 2.646 4.369 o
4 4 5 88.675 89.992 1.153 24.953 o
4 4 6 224.592 225.561 2.902 3.928 o
4 4 7 118.648 118.663 1.431 15.162 o
4 4 8 246.524 247.559 2.563 4.036 o
4 4 9 105.731 107.298 1.244 19.474 o
4 4 10 74.898 76.664 0.981 34.589 o
4 4 11 0.509 0.651 0.481 262.217 o
4 4 12 27.163 28.005 0.687 105.218 o
4 4 13 78.209 76.663 1.716 16.035 o
4 5 0 269.070 266.964 3.872 2.427 o
4 5 1 109.121 111.324 1.715 13.140 o
4 5 2 42.403 42.416 0.672 86.551 o
4 5 3 38.656 39.771 0.880 61.475 o
4 5 4 1484.510 1464.420 20.459 0.084 o
4 5 5 676.598 682.560 8.673 0.436 o
4 5 6 244.331 248.583 3.259 3.191 o
4 5 7 95.635 97.094 1.332 19.844 o
4 5 8 117.834 119.604 1.439 15.095 o
4 5 9 14.480 14.058 0.495 221.474 o
4 5 10 52.120 51.069 0.850 55.374 o
4 5 11 96.515 99.077 1.336 19.558 o
4 5 12 17.810 16.707 0.753 99.590 o
4 6 0 21.263 20.302 0.454 227.410 o
4 6 1 52.948 52.916 0.920 49.052 o
4 6 2 108.065 111.458 1.739 12.963 o
4 6 3 238.569 248.276 3.183 3.324 o
4 6 4 313.640 318.564 4.078 1.994 o
4 6 5 73.553 75.459 1.130 29.707 o
4 6 6 32.308 32.440 0.662 103.913 o
4 6 7 6.425 6.575 0.445 297.254 o
4 6 8 55.846 56.800 0.833 53.551 o
4 6 9 41.424 42.554 0.754 74.803 o
4 6 10 118.784 121.680 1.796 11.630 o
4 6 11 20.314 18.902 0.729 103.347 o
4 6 12 116.689 116.190 2.450 7.686 o
4 7 0 28.634 29.007 0.796 80.983 o
4 7 1 85.913 86.565 1.394 20.408 o
4 7 2 60.731 62.362 1.158 32.575 o
4 7 3 25.854 26.538 0.719 99.218 o
4 7 4 299.048 307.994 5.072 1.580 o
4 7 5 162.917 168.788 2.379 6.429 o
4 7 6 57.739 59.613 0.990 41.713 o
4 7 7 27.894 28.552 0.642 116.205 o
4 7 8 17.445 17.557 0.619 142.435 o
4 7 9 93.700 96.550 1.299 20.700 o
4 7 10 7.572 7.414 0.632 148.769 o
4 7 11 22.178 21.133 0.819 82.201 o
4 8 0 24.045 25.063 0.538 163.097 o
4 8 1 131.065 133.325 1.845 10.430 o
4 8 2 0.918 1.207 0.433 322.296 o
4 8 3 31.335 31.301 0.747 87.359 o
4 8 4 60.050 61.511 1.292 27.855 o
4 8 5 117.518 123.807 1.946 10.505 o
4 8 6 40.399 41.447 1.325 30.526 o
4 8 7 95.993 98.459 1.729 14.138 o
4 8 8 116.430 119.027 1.994 10.302 o
4 8 9 99.876 98.946 2.401 8.491 o
4 8 10 30.645 29.273 0.904 64.275 o
4 8 11 7.313 9.835 1.541 25.412 o
4 9 0 192.742 194.758 2.589 5.099 o
4 9 1 12.214 12.763 0.500 223.637 o
4 9 2 10.525 10.597 0.560 183.906 o
4 9 3 6.060 5.982 0.544 201.453 o
4 9 4 1.571 1.300 0.623 156.235 o
4 9 5 14.460 14.563 0.974 61.952 o
4 9 6 73.363 75.601 1.437 21.442 o
4 9 7 8.124 7.736 0.793 95.119 o
4 9 8 96.476 95.696 1.635 15.319 o
4 9 9 21.556 20.629 0.966 60.899 o
4 9 10 13.951 10.876 3.316 5.500 o
4 10 0 18.502 18.927 0.535 181.195 o
4 10 1 9.872 9.580 0.516 217.187 o
4 10 2 2.016 2.156 0.502 239.496 o
4 10 3 13.873 14.377 0.687 121.429 o
4 10 4 41.745 41.995 1.159 38.217 o
4 10 5 17.560 17.281 0.940 65.510 o
4 10 6 84.219 83.007 1.871 13.547 o
4 10 7 9.539 8.917 0.847 83.058 o
4 10 8 70.607 67.392 1.634 18.146 o
4 10 9 6.055 4.192 3.219 5.848 o
4 11 0 162.246 164.701 2.969 4.848 o
4 11 1 52.194 51.524 1.620 20.222 o
4 11 2 27.893 27.348 0.877 69.243 o
4 11 3 120.273 122.214 2.048 9.743 o
4 11 4 38.838 41.465 1.417 27.225 o
4 11 5 67.856 71.245 2.763 7.309 o
4 11 6 45.989 48.471 5.183 2.231 o
4 11 7 28.415 30.270 2.959 6.830 o
4 12 0 24.268 24.238 1.132 44.471 o
4 12 1 9.877 9.039 1.083 51.086 o
4 12 2 46.808 47.958 1.855 16.167 o
4 12 3 6.900 6.997 0.715 117.042 o
4 12 4 60.603 59.519 2.492 9.032 o
4 12 5 2.658 4.844 2.138 13.251 o
4 12 6 1.326 1.389 2.518 9.560 o
4 13 0 96.090 86.391 3.462 4.598 o
5 0 1 14.806 14.736 0.643 136.513 o
5 0 2 10.938 11.685 0.313 525.978 o
5 0 3 30.288 31.462 0.437 188.688 o
5 0 4 41.375 41.470 0.522 118.816 o
5 0 5 0.543 0.494 0.201 1498.240 o
5 0 6 9.264 9.534 0.255 786.898 o
5 0 7 116.615 117.294 1.200 18.187 o
5 0 8 45.546 45.163 0.665 83.234 o
5 0 9 101.277 99.518 1.249 20.439 o
5 0 10 5.639 5.781 0.416 340.595 o
5 0 11 1.589 1.920 0.468 276.165 o
5 0 12 3.203 2.978 0.538 208.074 o
5 0 13 0.989 0.936 0.768 102.845 o
5 1 0 388.799 378.588 4.378 1.525 o
5 1 1 14.451 14.100 0.290 537.354 o
5 1 2 22.889 23.439 0.729 100.100 o
5 1 3 102.707 101.832 1.178 21.329 o
5 1 4 3.786 3.747 0.240 1019.370 o
5 1 5 257.138 260.457 2.839 3.503 o
5 1 6 19.116 18.925 0.368 326.978 o
5 1 7 72.345 73.448 0.938 37.606 o
5 1 8 70.085 70.440 0.991 36.392 o
5 1 9 45.561 45.122 0.876 57.540 o
5 1 10 6.733 6.945 0.440 302.631 o
5 1 11 13.532 12.795 0.526 200.942 o
5 1 12 50.532 50.176 1.418 25.663 o
5 1 13 6.480 6.268 0.813 90.873 o
5 2 0 250.951 254.012 2.987 3.421 o
5 2 1 56.492 57.386 0.828 53.494 o
5 2 2 196.773 194.342 2.523 5.186 o
5 2 3 23.524 24.189 0.420 238.197 o
5 2 4 41.423 41.506 0.569 107.812 o
5 2 5 110.253 111.633 1.305 17.825 o
5 2 6 103.953 102.601 1.228 20.248 o
5 2 7 52.593 53.788 0.690 70.084 o
5 2 8 176.582 174.356 1.884 7.736 o
5 2 9 39.079 38.496 0.619 102.306 o
5 2 10 6.305 6.379 0.438 306.505 o
5 2 11 23.646 23.399 0.601 138.418 o
5 2 12 7.181 7.090 0.608 160.779 o
5 2 13 40.975 41.447 1.330 30.256 o
5 3 0 5.581 5.541 0.243 955.300 o
5 3 1 9.715 9.506 0.279 667.727 o
5 3 2 267.694 268.566 3.821 2.469 o
5 3 3 668.484 665.182 8.370 0.460 o
5 3 4 373.417 370.043 4.376 1.580 o
5 3 5 158.551 157.842 2.074 7.796 o
5 3 6 289.463 285.687 3.168 2.813 o
5 3 7 2.561 2.682 0.314 609.773 o
5 3 8 41.041 41.510 0.622 97.358 o
5 3 9 7.991 7.896 0.421 326.414 o
5 3 10 13.820 13.941 0.493 224.826 o
5 3 11 34.667 35.072 0.756 81.950 o
5 3 12 47.517 45.956 0.837 60.239 o
5 3 13 54.922 54.428 2.178 11.748 o
5 4 0 172.517 172.780 1.928 7.725 o
5 4 1 176.653 179.718 2.355 6.109 o
5 4 2 215.027 213.299 2.774 4.309 o
5 4 3 3.117 2.672 0.407 363.110 o
5 4 4 156.511 159.625 1.938 8.425 o
5 4 5 143.064 145.018 1.957 9.056 o
5 4 6 184.821 186.231 2.293 6.053 o
5 4 7 43.508 43.189 0.730 76.302 o
5 4 8 11.553 12.265 0.411 321.998 o
5 4 9 57.559 57.909 0.935 45.391 o
5 4 10 16.930 16.486 0.535 186.567 o
5 4 11 20.353 19.533 0.622 137.027 o
5 4 12 150.923 146.401 2.409 6.812 o
5 5 0 0.120 -0.195 0.226 1190.880 o
5 5 1 257.067 256.639 3.035 3.301 o
5 5 2 61.726 61.175 1.046 37.456 o
5 5 3 30.307 30.992 0.563 135.769 o
5 5 4 158.105 159.393 1.927 8.424 o
5 5 5 33.737 34.583 0.605 115.235 o
5 5 6 10.643 10.796 0.496 231.642 o
5 5 7 180.063 183.700 2.267 6.252 o
5 5 8 10.903 11.031 0.502 226.035 o
5 5 9 8.079 9.110 0.522 214.910 o
5 5 10 104.368 105.119 1.572 15.203 o
5 5 11 0.503 1.109 0.664 137.384 o
5 5 12 2.755 2.120 1.090 50.986 o
5 6 0 50.867 49.381 1.040 42.259 o
5 6 1 204.120 206.186 3.330 3.586 o
5 6 2 89.582 90.717 1.390 19.856 o
5 6 3 39.121 41.385 0.794 71.245 o
5 6 4 9.775 9.500 0.481 248.406 o
5 6 5 23.532 24.909 0.548 159.640 o
5 6 6 136.104 138.238 2.068 8.822 o
5 6 7 29.618 30.101 0.653 110.318 o
5 6 8 91.329 92.638 1.490 17.893 o
5 6 9 177.033 179.233 2.152 6.727 o
5 6 10 21.262 21.061 0.776 91.321 o
5 6 11 0.043 0.707 0.729 114.039 o
5 7 0 140.824 143.035 3.060 4.993 o
5 7 1 65.027 64.554 1.158 31.493 o
5 7 2 60.564 63.035 1.397 24.512 o
5 7 3 169.889 176.509 2.699 5.323 o
5 7 4 88.282 89.463 1.498 18.183 o
5 7 5 64.765 67.351 1.095 33.769 o
5 7 6 87.044 85.956 1.366 20.849 o
5 7 7 36.946 34.919 0.937 57.155 o
5 7 8 84.410 84.088 1.188 25.302 o
5 7 9 26.574 26.502 0.744 93.137 o
5 7 10 21.738 22.215 0.781 89.695 o
5 7 11 17.759 17.598 1.163 43.412 o
5 8 0 7.043 7.389 0.481 254.635 o
5 8 1 53.873 53.834 1.128 36.177 o
5 8 2 38.195 38.362 0.886 61.322 o
5 8 3 29.022 29.420 0.811 78.093 o
5 8 4 21.426 21.444 0.858 75.756 o
5 8 5 74.635 75.377 1.650 17.316 o
5 8 6 34.376 34.549 0.965 55.302 o
5 8 7 9.031 8.963 0.700 120.896 o
5 8 8 3.081 2.903 0.600 167.693 o
5 8 9 14.696 14.913 0.738 105.515 o
5 8 10 16.149 16.147 1.099 48.700 o
5 9 0 34.916 33.714 0.748 83.596 o
5 9 1 2.426 2.746 0.531 214.358 o
5 9 2 1.786 1.977 0.627 154.058 o
5 9 3 62.694 63.456 1.321 26.414 o
5 9 4 25.622 26.003 0.971 58.587 o
5 9 5 45.129 46.838 1.511 23.553 o
5 9 6 11.685 12.899 1.044 54.573 o
5 9 7 26.051 24.927 1.069 49.129 o
5 9 8 22.035 21.697 1.020 54.706 o
5 9 9 75.293 74.823 1.883 14.010 o
5 10 0 0.611 0.377 0.541 207.175 o
5 10 1 42.282 43.056 1.190 36.357 o
5 10 2 36.382 35.975 0.862 65.562 o
5 10 3 14.961 15.952 0.867 77.304 o
5 10 4 14.831 15.349 1.021 56.443 o
5 10 5 4.433 2.658 1.040 55.959 o
5 10 6 7.874 7.543 1.223 40.316 o
5 10 7 53.050 57.787 2.076 12.834 o
5 10 8 0.753 2.018 3.076 6.406 o
5 11 0 57.112 55.993 1.473 23.180 o
5 11 1 38.813 38.519 0.924 57.111 o
5 11 2 17.288 18.167 0.806 87.498 o
5 11 3 31.351 31.121 1.121 43.514 o
5 11 4 1.057 0.603 1.094 50.610 o
5 11 5 46.507 44.710 1.602 21.211 o
5 11 6 4.859 5.243 2.787 7.798 o
5 12 0 11.290 11.794 1.293 35.864 o
5 12 1 18.191 17.430 1.344 32.751 o
5 12 2 41.043 40.352 1.166 38.109 o
5 12 3 22.240 20.603 1.295 34.791 o
5 12 4 2.322 2.460 2.193 12.596 o
5 12 5 15.427 15.075 2.726 8.123 o
6 0 0 1940.170 1944.010 46.606 0.022 o
6 0 1 0.101 0.369 0.248 987.462 o
6 0 2 35.077 35.437 0.513 139.348 o
6 0 3 53.428 52.457 0.671 72.019 o
6 0 4 78.126 76.866 0.949 34.872 o
6 0 5 164.635 163.841 1.733 8.984 o
6 0 6 2.615 2.509 0.250 952.261 o
6 0 7 30.986 30.741 0.466 173.294 o
6 0 8 295.696 295.483 3.060 2.822 o
6 0 9 1.614 1.941 0.426 332.704 o
6 0 10 61.346 62.348 0.934 43.282 o
6 0 11 50.423 49.733 0.928 50.116 o
6 0 12 23.703 21.799 0.708 105.291 o
6 1 0 131.490 127.244 1.453 13.604 o
6 1 1 111.555 114.178 1.290 17.742 o
6 1 2 91.604 91.403 1.235 22.561 o
6 1 3 2.992 2.870 0.230 1119.700 o
6 1 4 172.938 170.560 1.958 7.635 o
6 1 5 102.478 103.471 1.476 16.638 o
6 1 6 46.464 45.574 0.676 80.576 o
6 1 7 112.564 112.697 1.274 17.936 o
6 1 8 166.392 167.786 1.833 8.397 o
6 1 9 115.504 115.803 1.348 16.515 o
6 1 10 27.067 27.286 0.669 110.378 o
6 1 11 35.370 35.631 0.773 78.600 o
6 1 12 9.205 9.001 0.688 125.106 o
6 2 0 52.792 53.672 0.961 46.139 o
6 2 1 101.482 100.839 1.562 15.693 o
6 2 2 95.691 93.558 1.312 20.395 o
6 2 3 298.244 293.498 4.906 1.671 o
6 2 4 276.131 276.499 3.319 2.807 o
6 2 5 243.866 245.076 3.392 3.065 o
6 2 6 51.592 54.031 0.841 55.736 o
6 2 7 93.397 93.163 1.100 25.083 o
6 2 8 27.403 27.859 0.540 152.714 o
6 2 9 39.315 40.079 0.675 90.126 o
6 2 10 45.490 45.047 0.969 49.528 o
6 2 11 41.431 42.014 0.840 64.120 o
6 2 12 2.880 3.078 0.986 62.313 o
6 3 0 56.778 57.172 0.793 56.261 o
6 3 1 3.790 4.196 0.315 598.694 o
6 3 2 139.718 137.754 2.083 8.635 o
6 3 3 30.535 30.561 0.667 105.494 o
6 3 4 106.661 107.127 1.497 15.854 o
6 3 5 29.233 29.265 0.559 140.672 o
6 3 6 37.373 38.095 0.674 93.149 o
6 3 7 93.823 92.812 1.190 23.066 o
6 3 8 3.068 2.606 0.391 394.231 o
6 3 9 21.434 22.206 0.575 153.135 o
6 3 10 24.013 23.505 0.606 136.036 o
6 3 11 12.584 13.063 0.622 147.839 o
6 3 12 101.437 96.519 2.066 10.732 o
6 4 0 4.148 4.660 0.283 733.170 o
6 4 1 38.039 38.072 0.608 106.220 o
6 4 2 134.584 134.509 2.044 9.065 o
6 4 3 42.502 42.984 0.731 76.998 o
6 4 4 247.706 247.866 4.198 2.320 o
6 4 5 7.362 7.418 0.401 360.473 o
6 4 6 57.868 60.527 0.913 46.195 o
6 4 7 16.273 16.052 0.532 189.986 o
6 4 8 120.070 120.227 1.488 14.380 o
6 4 9 4.126 3.984 0.534 210.767 o
6 4 10 80.152 78.413 1.077 29.737 o
6 4 11 8.725 8.470 0.626 150.617 o
6 4 12 54.961 40.665 2.122 12.491 o
6 5 0 46.567 46.308 0.811 63.380 o
6 5 1 15.581 15.703 0.403 308.736 o
6 5 2 284.321 289.088 3.714 2.413 o
6 5 3 33.777 35.799 0.658 101.400 o
6 5 4 196.582 195.586 2.656 4.892 o
6 5 5 22.148 21.357 0.863 74.736 o
6 5 6 33.913 35.786 0.688 94.942 o
6 5 7 19.730 18.584 0.904 69.712 o
6 5 8 6.452 6.363 0.502 235.272 o
6 5 9 14.544 14.687 0.632 141.129 o
6 5 10 62.332 61.851 1.062 36.433 o
6 5 11 46.958 46.734 1.185 35.479 o
6 6 0 1.603 1.994 0.344 509.955 o
6 6 1 197.872 197.908 2.437 5.334 o
6 6 2 75.210 77.522 1.074 31.039 o
6 6 3 14.803 14.583 0.473 239.213 o
6 6 4 7.291 7.339 0.445 295.663 o
6 6 5 48.196 48.806 0.887 54.566 o
6 6 6 56.081 56.599 0.935 46.197 o
6 6 7 57.662 59.412 0.997 41.413 o
6 6 8 58.697 57.688 0.954 43.884 o
6 6 9 45.243 45.265 0.901 55.324 o
6 6 10 59.319 57.937 1.728 17.487 o
6 6 11 35.751 36.925 2.187 12.210 o
6 7 0 20.779 20.193 0.637 130.362 o
6 7 1 63.971 65.372 0.965 40.236 o
6 7 2 57.894 58.381 0.991 41.846 o
6 7 3 36.084 36.141 1.117 42.405 o
6 7 4 13.558 14.023 0.528 199.139 o
6 7 5 30.659 33.057 1.061 48.018 o
6 7 6 22.484 23.173 0.708 105.806 o
6 7 7 47.823 47.534 1.134 37.820 o
6 7 8 14.250 14.582 0.707 114.837 o
6 7 9 36.478 35.370 0.870 64.656 o
6 7 10 23.438 22.208 1.183 41.139 o
6 8 0 147.790 151.999 2.168 7.788 o
6 8 1 13.952 14.449 0.626 144.678 o
6 8 2 41.001 42.530 1.071 43.730 o
6 8 3 22.412 23.531 0.946 62.633 o
6 8 4 288.227 292.753 5.541 1.432 o
6 8 5 82.834 83.302 1.546 18.128 o
6 8 6 36.278 36.532 0.881 63.191 o
6 8 7 9.230 10.055 0.689 124.539 o
6 8 8 52.149 51.677 1.472 23.852 o
6 8 9 12.337 11.244 1.019 57.242 o
6 9 0 116.437 118.688 1.906 10.952 o
6 9 1 51.041 49.896 1.045 41.882 o
6 9 2 19.782 18.869 0.872 74.526 o
6 9 3 10.973 10.956 0.869 78.523 o
6 9 4 24.795 26.057 1.148 43.138 o
6 9 5 74.677 76.996 1.856 14.318 o
6 9 6 6.841 7.481 0.830 87.088 o
6 9 7 60.239 55.916 1.399 24.874 o
6 9 8 10.434 10.643 1.484 27.316 o
6 10 0 202.626 201.945 2.837 4.416 o
6 10 1 32.281 31.520 0.919 61.409 o
6 10 2 24.379 22.903 0.878 71.270 o
6 10 3 129.913 128.195 2.328 7.831 o
6 10 4 5.536 5.931 1.118 48.306 o
6 10 5 61.880 60.587 2.507 8.901 o
6 10 6 0.869 0.818 2.722 8.178 o
6 10 7 39.646 48.441 3.800 4.126 o
6 11 0 0.012 -0.046 0.729 114.025 o
6 11 1 8.642 9.647 0.825 87.641 o
6 11 2 8.306 7.828 0.888 76.045 o
6 11 3 3.915 3.633 0.971 64.189 o
6 11 4 62.033 61.348 3.355 5.143 o
6 11 5 5.139 5.195 2.969 6.873 o
6 12 0 131.439 133.360 5.956 1.600 o
6 12 1 33.447 36.208 2.288 11.231 o
6 12 2 25.720 24.449 2.411 10.271 o
6 12 3 31.313 25.916 2.680 8.298 o
7 0 1 193.863 192.911 2.159 6.153 o
7 0 2 56.404 54.815 0.725 63.233 o
7 0 3 241.715 243.458 3.535 2.938 o
7 0 4 18.325 18.319 0.375 324.450 o
7 0 5 7.892 7.927 0.313 567.954 o
7 0 6 343.497 343.251 3.519 2.110 o
7 0 7 8.020 8.564 0.399 359.548 o
7 0 8 18.172 18.715 0.541 178.556 o
7 0 9 52.361 51.750 0.857 54.514 o
7 0 10 32.386 32.678 0.762 83.362 o
7 0 11 95.670 96.187 2.054 11.034 o
7 1 0 1.971 2.210 0.252 944.908 o
7 1 1 189.492 190.160 2.410 5.615 o
7 1 2 274.224 275.842 3.974 2.308 o
7 1 3 105.263 103.902 1.329 18.427 o
7 1 4 3.150 3.709 0.357 469.352 o
7 1 5 4.287 4.143 0.351 481.938 o
7 1 6 59.816 58.334 0.849 50.191 o
7 1 7 62.040 62.488 1.252 28.807 o
7 1 8 15.987 16.121 0.494 216.695 o
7 1 9 14.434 14.136 0.527 198.248 o
7 1 10 9.339 9.084 0.615 155.546 o
7 1 11 16.272 15.325 0.741 103.780 o
7 2 0 2.647 2.942 0.299 671.974 o
7 2 1 52.607 53.489 0.777 61.140 o
7 2 2 65.766 64.270 0.991 38.566 o
7 2 3 61.143 62.480 0.969 41.411 o
7 2 4 108.397 113.228 1.572 14.609 o
7 2 5 44.839 42.328 0.739 74.380 o
7 2 6 71.131 71.951 1.081 32.321 o
7 2 7 15.679 16.217 0.569 168.988 o
7 2 8 24.003 24.652 0.614 132.323 o
7 2 9 13.325 14.013 0.542 189.559 o
7 2 10 81.062 78.644 1.749 15.334 o
7 2 11 45.303 42.445 1.112 40.149 o
7 3 0 12.780 12.357 0.366 388.538 o
7 3 1 68.781 70.927 1.076 33.171 o
7 3 2 173.103 172.288 2.287 6.469 o
7 3 3 46.270 46.018 0.788 66.095 o
7 3 4 151.907 153.133 2.127 7.830 o
7 3 5 5.894 5.585 0.427 324.333 o
7 3 6 207.843 210.596 2.949 4.114 o
7 3 7 1.428 1.140 0.484 258.809 o
7 3 8 47.265 48.638 0.764 67.374 o
7 3 9 27.894 28.321 0.661 110.920 o
7 3 10 15.372 15.410 0.642 136.206 o
7 3 11 23.926 23.827 1.197 40.066 o
7 4 0 203.972 201.625 2.141 5.882 o
7 4 1 13.337 12.508 0.430 290.801 o
7 4 2 37.953 36.058 0.842 67.247 o
7 4 3 29.836 30.318 0.633 115.470 o
7 4 4 1.718 1.377 0.434 321.583 o
7 4 5 100.946 101.499 2.645 7.203 o
7 4 6 28.871 28.725 0.661 109.858 o
7 4 7 28.400 29.421 0.920 63.121 o
7 4 8 21.937 21.738 0.672 117.065 o
7 4 9 5.804 6.148 0.620 155.591 o
7 4 10 75.715 73.592 1.496 20.078 o
7 4 11 5.032 3.674 1.259 38.178 o
7 5 0 2.259 2.383 0.337 530.480 o
7 5 1 13.177 13.039 0.443 275.454 o
7 5 2 10.197 9.761 0.448 282.203 o
7 5 3 16.050 16.774 0.537 186.537 o
7 5 4 14.107 13.850 0.596 158.522 o
7 5 5 15.847 17.184 0.657 129.259 o
7 5 6 48.648 49.278 1.254 31.865 o
7 5 7 3.477 3.215 0.573 183.909 o
7 5 8 58.741 59.959 1.081 36.666 o
7 5 9 6.875 7.004 0.667 134.353 o
7 5 10 33.192 29.696 1.023 50.975 o
7 6 0 333.052 328.814 3.634 2.131 o
7 6 1 12.000 11.558 0.438 286.672 o
7 6 2 30.666 31.173 0.675 103.232 o
7 6 3 17.758 18.109 0.760 97.552 o
7 6 4 56.689 57.130 1.015 41.007 o
7 6 5 19.782 18.922 0.647 128.433 o
7 6 6 23.799 25.390 0.867 72.713 o
7 6 7 4.957 4.822 0.621 155.601 o
7 6 8 61.451 59.847 1.525 21.341 o
7 6 9 6.699 7.242 0.754 105.428 o
7 6 10 24.616 18.567 3.707 4.388 o
7 7 0 27.875 27.907 0.645 115.580 o
7 7 1 13.469 13.493 0.527 200.134 o
7 7 2 41.762 42.622 1.058 44.412 o
7 7 3 43.284 44.241 0.867 59.757 o
7 7 4 39.139 38.270 0.846 65.487 o
7 7 5 10.654 10.889 0.642 141.735 o
7 7 6 89.109 91.976 1.497 18.014 o
7 7 7 32.897 33.825 0.940 58.499 o
7 7 8 14.519 14.156 0.828 84.837 o
7 7 9 50.311 48.714 1.444 24.967 o
7 8 0 6.890 7.032 0.623 153.403 o
7 8 1 16.508 15.542 0.598 153.636 o
7 8 2 57.703 56.431 1.108 36.038 o
7 8 3 3.875 3.802 0.637 148.539 o
7 8 4 1.720 1.227 0.654 141.533 o
7 8 5 35.238 35.599 1.427 27.430 o
7 8 6 13.922 14.363 0.791 92.881 o
7 8 7 6.522 6.371 0.810 91.461 o
7 8 8 11.903 10.826 1.176 43.282 o
7 9 0 2.981 2.971 0.560 192.753 o
7 9 1 115.787 113.466 2.346 8.261 o
7 9 2 81.137 80.740 1.447 20.174 o
7 9 3 10.956 11.181 0.776 97.871 o
7 9 4 13.298 12.179 1.045 54.317 o
7 9 5 5.771 6.746 0.883 77.258 o
7 9 6 27.068 23.733 1.366 30.922 o
7 10 0 69.671 67.360 1.377 23.738 o
7 10 1 37.629 37.691 1.124 41.492 o
7 10 2 4.869 4.632 0.705 121.061 o
7 10 3 51.261 48.367 1.171 35.204 o
7 10 4 13.238 11.661 2.262 11.798 o
7 10 5 6.622 3.955 2.839 7.515 o
7 11 0 21.548 24.082 2.326 11.056 o
7 11 1 89.112 87.111 3.722 4.058 o
7 11 2 56.869 58.661 3.287 5.382 o
7 11 3 32.368 29.219 3.050 6.421 o
8 0 0 27.769 28.831 0.705 99.941 o
8 0 1 251.684 255.418 4.848 1.873 o
8 0 2 173.325 175.461 1.996 7.408 o
8 0 3 0.322 0.144 0.311 628.287 o
8 0 4 72.878 72.462 0.930 37.928 o
8 0 5 2.873 3.405 0.335 533.805 o
8 0 6 75.883 75.559 0.953 35.573 o
8 0 7 0.122 0.446 0.438 316.309 o
8 0 8 34.424 35.389 0.823 71.725 o
8 0 9 158.009 160.982 2.950 4.966 o
8 0 10 1.014 0.333 0.707 121.123 o
8 1 0 228.339 230.436 2.422 4.614 o
8 1 1 35.329 35.471 0.561 124.027 o
8 1 2 59.582 59.133 0.806 53.229 o
8 1 3 26.514 26.910 0.513 167.487 o
8 1 4 148.388 146.695 1.891 9.175 o
8 1 5 19.877 20.664 0.584 152.565 o
8 1 6 84.328 87.102 1.218 24.323 o
8 1 7 15.711 15.350 0.552 179.360 o
8 1 8 53.470 54.125 1.021 42.040 o
8 1 9 0.661 0.566 0.546 202.986 o
8 1 10 123.608 125.464 2.321 8.056 o
8 2 0 11.070 10.651 0.402 339.491 o
8 2 1 66.710 65.932 0.959 39.550 o
8 2 2 148.901 149.708 2.091 8.129 o
8 2 3 45.289 44.594 0.766 69.763 o
8 2 4 17.719 16.847 0.553 174.477 o
8 2 5 42.252 41.123 0.905 57.068 o
8 2 6 23.881 23.933 0.697 107.290 o
8 2 7 0.235 0.862 0.535 211.673 o
8 2 8 1.545 1.428 0.507 235.200 o
8 2 9 59.071 56.768 1.823 15.973 o
8 2 10 14.624 12.161 1.058 52.865 o
8 3 0 3.343 3.503 0.362 456.304 o
8 3 1 29.164 28.016 1.107 45.260 o
8 3 2 33.948 33.678 0.749 84.161 o
8 3 3 129.326 129.753 1.811 10.821 o
8 3 4 9.742 10.076 0.503 227.758 o
8 3 5 124.315 124.323 1.821 11.107 o
8 3 6 45.729 45.646 0.973 49.054 o
8 3 7 15.071 16.029 0.653 132.154 o
8 3 8 23.506 22.913 0.703 106.476 o
8 3 9 26.548 24.933 0.797 83.117 o
8 3 10 39.961 39.242 1.332 30.394 o
8 4 0 61.287 62.459 1.037 37.798 o
8 4 1 17.921 18.472 0.489 212.858 o
8 4 2 53.690 54.374 1.065 39.406 o
8 4 3 14.307 13.890 0.537 192.006 o
8 4 4 87.164 85.795 1.363 20.897 o
8 4 5 27.357 28.869 0.743 91.902 o
8 4 6 15.274 15.312 0.671 125.563 o
8 4 7 17.768 19.118 0.895 71.517 o
8 4 8 44.185 45.333 1.038 44.773 o
8 4 9 2.628 2.037 0.768 102.715 o
8 5 0 6.499 6.767 0.414 342.365 o
8 5 1 24.637 26.154 0.615 130.044 o
8 5 2 86.071 87.024 1.484 18.720 o
8 5 3 16.594 16.121 0.739 103.965 o
8 5 4 10.029 9.166 0.554 189.478 o
8 5 5 5.279 4.957 0.581 177.786 o
8 5 6 6.339 6.560 0.759 104.082 o
8 5 7 14.938 14.645 0.764 98.731 o
8 5 8 0.122 0.048 0.738 111.320 o
8 5 9 20.036 18.578 1.166 42.884 o
8 6 0 33.214 33.926 0.831 71.735 o
8 6 1 39.642 39.616 0.770 74.806 o
8 6 2 73.520 73.496 1.204 27.575 o
8 6 3 24.898 26.555 0.749 93.241 o
8 6 4 4.374 3.946 0.607 163.372 o
8 6 5 47.869 47.125 1.019 44.834 o
8 6 6 2.501 2.782 0.694 125.608 o
8 6 7 68.289 66.344 1.688 17.394 o
8 6 8 48.968 47.850 2.456 9.533 o
8 7 0 34.073 32.518 0.785 78.491 o
8 7 1 19.523 20.975 0.684 115.740 o
8 7 2 24.205 23.486 0.762 91.887 o
8 7 3 58.346 57.514 1.440 23.851 o
8 7 4 19.123 19.309 0.836 80.840 o
8 7 5 27.462 27.477 0.944 60.861 o
8 7 6 28.343 28.792 0.955 59.174 o
8 7 7 17.335 15.341 1.588 23.663 o
8 8 0 18.185 16.524 0.682 119.195 o
8 8 1 34.241 35.322 1.042 48.411 o
8 8 2 39.973 37.150 1.077 44.199 o
8 8 3 7.071 7.388 0.767 101.693 o
8 8 4 0.732 1.245 0.785 98.437 o
8 8 5 28.671 26.848 0.985 56.125 o
8 8 6 7.134 4.997 1.257 38.248 o
8 9 0 101.654 96.951 2.346 8.793 o
8 9 1 37.534 36.101 0.934 57.020 o
8 9 2 36.863 34.831 1.024 49.317 o
8 9 3 62.399 61.900 2.668 7.917 o
8 9 4 94.426 91.475 4.303 3.073 o
8 10 0 1.893 3.774 2.414 10.399 o
8 10 1 119.889 108.715 4.663 2.567 o
8 10 2 20.668 19.449 3.099 6.275 o
9 0 1 0.610 0.548 0.360 467.661 o
9 0 2 1.692 2.085 0.372 435.723 o
9 0 3 132.605 136.391 2.139 8.589 o
9 0 4 60.693 61.907 0.887 46.488 o
9 0 5 38.691 38.116 0.679 90.941 o
9 0 6 9.623 9.910 0.657 136.147 o
9 0 7 0.423 -0.146 0.528 217.119 o
9 0 8 0.059 -0.055 0.668 135.702 o
9 0 9 52.255 51.085 2.111 12.548 o
9 1 0 76.604 76.277 1.117 29.451 o
9 1 1 19.619 19.571 0.469 221.650 o
9 1 2 45.305 45.129 0.724 75.082 o
9 1 3 54.270 52.688 0.900 50.059 o
9 1 4 64.714 66.835 1.054 35.562 o
9 1 5 157.146 159.769 3.253 4.316 o
9 1 6 43.420 44.365 1.081 42.289 o
9 1 7 23.650 23.417 0.963 60.327 o
9 1 8 45.651 44.988 0.919 53.609 o
9 1 9 0.890 1.476 1.029 57.181 o
9 2 0 161.986 163.619 2.134 7.380 o
9 2 1 76.561 76.240 1.063 31.247 o
9 2 2 15.670 16.358 0.547 181.496 o
9 2 3 4.653 4.820 0.492 246.861 o
9 2 4 61.803 62.121 1.396 24.442 o
9 2 5 2.471 2.390 0.575 183.094 o
9 2 6 8.038 8.134 0.658 137.237 o
9 2 7 57.575 57.469 1.153 33.878 o
9 2 8 68.510 67.592 1.488 21.204 o
9 3 0 96.406 94.508 1.354 19.531 o
9 3 1 17.000 16.703 0.542 182.083 o
9 3 2 31.710 31.714 0.701 96.105 o
9 3 3 7.793 7.888 0.522 215.861 o
9 3 4 24.684 24.820 0.729 98.450 o
9 3 5 9.909 9.677 0.656 136.534 o
9 3 6 1.960 1.479 0.662 138.059 o
9 3 7 5.265 6.019 0.750 107.075 o
9 3 8 24.655 22.878 1.197 40.071 o
9 4 0 53.649 53.571 0.875 52.062 o
9 4 1 73.408 70.280 1.052 33.087 o
9 4 2 50.067 48.872 1.140 36.909 o
9 4 3 11.221 10.489 1.149 45.314 o
9 4 4 6.067 6.188 0.742 108.939 o
9 4 5 32.546 33.251 0.888 64.683 o
9 4 6 10.502 11.251 0.757 102.983 o
9 4 7 38.942 37.926 1.040 47.025 o
9 4 8 3.969 3.591 1.138 46.768 o
9 5 0 4.862 5.082 0.513 227.095 o
9 5 1 8.219 7.681 0.536 204.730 o
9 5 2 3.220 3.528 0.527 216.806 o
9 5 3 37.789 35.721 0.949 55.491 o
9 5 4 16.739 16.472 0.747 101.655 o
9 5 5 9.626 8.946 1.576 24.285 o
9 5 6 4.958 3.434 0.758 105.112 o
9 5 7 7.238 6.080 1.121 48.008 o
9 6 0 4.329 4.650 0.544 203.090 o
9 6 1 17.444 16.101 0.634 137.014 o
9 6 2 30.362 31.341 0.812 76.692 o
9 6 3 21.904 22.469 0.801 85.388 o
9 6 4 99.962 100.591 2.265 9.296 o
9 6 5 7.776 7.029 0.793 95.242 o
9 6 6 9.695 9.871 1.094 50.055 o
9 7 0 60.422 60.764 1.122 34.323 o
9 7 1 1.305 1.234 0.626 154.455 o
9 7 2 85.047 83.514 1.368 21.170 o
9 7 3 11.203 12.817 0.784 95.589 o
9 7 4 71.849 67.179 2.002 12.919 o
9 7 5 11.939 11.109 1.077 51.377 o
9 8 0 107.544 101.782 1.642 14.283 o
9 8 1 117.783 111.468 2.670 6.749 o
9 8 2 9.156 9.062 0.991 60.946 o
9 8 3 19.807 17.161 2.885 7.241 o
10 0 0 1.185 1.303 0.627 154.069 o
10 0 1 11.207 11.653 0.489 235.987 o
10 0 2 2.611 2.526 0.449 299.544 o
10 0 3 34.016 34.628 0.831 71.106 o
10 0 4 23.136 23.576 0.684 111.718 o
10 0 5 4.658 4.786 0.636 148.584 o
10 0 6 0.001 -0.034 0.829 88.227 o
10 0 7 44.970 41.648 1.311 30.538 o
10 1 0 0.045 -0.603 0.424 337.516 o
10 1 1 5.198 5.071 0.444 301.975 o
10 1 2 1.116 0.837 0.427 331.667 o
10 1 3 113.838 115.740 1.846 11.607 o
10 1 4 0.717 0.965 0.596 170.736 o
10 1 5 42.870 43.409 0.943 52.924 o
10 1 6 25.228 26.375 0.851 74.373 o
10 1 7 10.301 8.403 1.076 51.725 o
10 2 0 0.775 1.023 0.530 215.336 o
10 2 1 0.321 0.379 0.540 207.593 o
10 2 2 3.755 4.568 0.570 185.438 o
10 2 3 11.990 12.054 0.649 137.564 o
10 2 4 23.782 25.689 0.783 87.192 o
10 2 5 15.104 13.721 0.742 104.432 o
10 2 6 10.124 9.595 0.784 96.550 o
10 3 0 61.146 61.088 1.162 32.433 o
10 3 1 131.624 132.916 2.368 7.555 o
10 3 2 32.793 33.197 0.953 57.246 o
10 3 3 4.019 4.753 0.636 148.846 o
10 3 4 28.449 29.325 0.968 57.632 o
10 3 5 10.426 10.481 0.754 103.825 o
10 3 6 11.688 11.289 1.117 47.829 o
10 4 0 15.465 15.597 0.771 96.644 o
10 4 1 13.692 13.461 0.658 131.987 o
10 4 2 0.614 0.448 0.612 162.066 o
10 4 3 23.274 21.102 2.655 8.516 o
10 4 4 0.223 -0.025 0.701 123.421 o
10 4 5 15.989 14.725 1.118 47.240 o
10 4 6 13.466 13.390 1.825 18.059 o
10 5 0 73.249 71.044 1.160 29.204 o
10 5 1 19.365 18.611 0.730 103.939 o
10 5 2 4.450 4.155 0.668 134.921 o
10 5 3 53.084 54.192 1.121 36.662 o
10 5 4 131.845 133.201 3.269 4.623 o
10 5 5 49.464 51.179 3.040 6.320 o
10 6 0 1.027 0.619 0.674 133.476 o
10 6 1 9.535 9.135 0.737 109.046 o
10 6 2 1.152 0.592 0.883 77.714 o
10 6 3 51.623 53.385 2.463 9.404 o
10 6 4 7.172 2.680 2.992 6.769 o
11 0 1 25.982 24.617 0.697 105.261 o
11 0 2 7.717 7.645 0.586 172.646 o
11 0 3 15.385 13.812 0.733 106.631 o
11 0 4 0.277 0.298 1.010 59.454 o
11 1 0 76.667 76.641 1.445 20.881 o
11 1 1 4.363 4.212 0.732 112.587 o
11 1 2 16.459 15.012 1.003 58.251 o
11 1 3 10.491 9.604 1.203 41.485 o
11 1 4 43.194 37.572 7.520 1.067 o
11 2 0 17.965 17.026 1.002 57.914 o
11 2 1 35.648 33.817 1.465 26.152 o
11 2 2 10.324 10.517 0.983 61.729 o
11 2 3 1.482 1.493 1.008 59.580 o
11 3 0 3.676 3.326 0.972 64.075 o
11 3 1 2.872 2.761 0.960 65.639 o
11 3 2 29.132 28.182 1.166 41.110 o
11 4 0 16.931 16.121 1.892 16.748 o
11 4 1 0.386 0.763 1.675 21.595 o

_iucr_refine_instructions_details
;
TITL GA_150K_BLYP_CC-PVTZ OLEX2: imported from CIF
CELL 0.71073 7.487 9.496 9.7099 90 90 90
ZERR 4 0.002 0.0001 0.0004 0 0 0
LATT -1
SYMM 0.5-X,-Y,0.5+Z
SYMM 0.5+X,0.5-Y,-Z
SYMM -X,0.5+Y,0.5-Z
SFAC C H N O
UNIT 20 40 8 12

SIZE 0.1 0.08 0.05
TEMP -123(2)
CONF
ACTA 
MORE -1
BOND $H
WGHT 0.011771 0
FVAR 1.755539
REM <olex2.extras>
REM <HklSrc "%.\\ga_150K_BLYP_cc-pVTZ.hkl">
REM </olex2.extras>

O1    4     0.26859  0.96309  0.77788  11.00000  0.02203  0.01632  0.01220 =
 -0.00414  0.00480 -0.00783 
O2    4     0.43051  1.12564  0.88348  11.00000  0.01678  0.01874  0.00937 =
 -0.00422  0.00084 -0.00371 
O3    4     0.70918  0.94920  0.59977  11.00000  0.01740  0.01531  0.01292 =
 -0.00270 -0.00457  0.00337 
N1    3     0.44378  1.03578  0.52539  11.00000  0.01284  0.01169  0.00831 =
 -0.00171  0.00008  0.00133 
N2    3     0.73443  0.75569  0.40077  11.00000  0.01404  0.00959  0.01081 =
 -0.00059  0.00214  0.00156 
C1    1     0.37373  1.06550  0.77672  11.00000  0.01119  0.00972  0.00841 =
 -0.00196  0.00105  0.00056 
C2    1     0.42705  1.13422  0.63902  11.00000  0.01518  0.00907  0.00908 =
 -0.00098  0.00072  0.00054 
C3    1     0.28597  1.24450  0.60355  11.00000  0.03789  0.01785  0.01584 =
 -0.00015 -0.00175  0.01530 
C4    1     0.58968  0.95475  0.51359  11.00000  0.01269  0.00868  0.00782 =
 -0.00003  0.00024  0.00013 
C5    1     0.59933  0.86689  0.38160  11.00000  0.01586  0.01183  0.00860 =
 -0.00141 -0.00022  0.00230 
H1N1  2     0.35416  1.03909  0.44603  11.00000  0.02354  0.02232  0.02296 =
 -0.01004 -0.00993  0.00613 
H1N2  2     0.86335  0.79987  0.40505  11.00000  0.02001  0.02293  0.02448 =
 0.00616  0.00078  0.00636 
H2N2  2     0.73547  0.68016  0.32260  11.00000  0.02447  0.02121  0.02199 =
 -0.00573  0.00231  0.00740 
H3N2  2     0.70459  0.70350  0.49146  11.00000  0.02649  0.02157  0.02331 =
 0.00753  0.00303  0.00237 
H2    2     0.55722  1.18334  0.65501  11.00000  0.02847  0.02275  0.01742 =
 -0.00789  0.00299 -0.01071 
H3A   2     0.15860  1.19395  0.58311  11.00000  0.03261  0.04822  0.04450 =
 -0.00628 -0.01216  0.01736 
H3B   2     0.32620  1.30138  0.51168  11.00000  0.07980  0.03044  0.03481 =
 0.00669 -0.00187  0.01925 
H3C   2     0.27048  1.31674  0.68957  11.00000  0.07178  0.03766  0.02691 =
 -0.00967  0.00107  0.03097 
H5A   2     0.47059  0.81698  0.35886  11.00000  0.02691  0.02621  0.03062 =
 -0.01650 -0.00601  0.00056 
H5B   2     0.63741  0.93250  0.29319  11.00000  0.04567  0.02146  0.01811 =
 0.00618  0.00278  0.01321 
HKLF 4

END
Q1 1 0.366667 1.425 0.725 11 0.05 0.13
Q3 1 0.433333 1.225 0.475 11 0.05 0.11
Q4 1 0.8 0.825 0.25 11 0.05 0.11
Q2 1 0.6 0.975 0.675 11 0.05 0.12
Q5 1 0.466667 1.025 0.35 11 0.05 0.09

  REM The information below was added by Olex2.
  REM
  REM R1 = 0.0150 for 2414 Fo > 4sig(Fo) and 0.0166 for all 2531 data
  REM 181 parameters refined using 0 restraints
  REM Highest difference peak 0.1305, deepest hole -0.1644
  REM Mean Shift 0.0000, Max Shift 0.0004.

  REM +++ Tabular Listing of Refinement Information +++
  REM R1_all = 0.0166
  REM R1_gt = 0.0150
  REM wR_ref = 0.0297
  REM GOOF = 1.2171
  REM Shift_max = 0.0004
  REM Shift_mean = 0.0000
  REM Reflections_all = 2531
  REM Reflections_gt = 2414
  REM Parameters = 181
  REM Hole = -0.1644
  REM Peak = 0.1305
  REM Flack = 0.3(6)

  
;
_olex2_submission_special_instructions  'No special instructions were received'
