# Supplementary material for: Fragmentation and transferability in Hirshfeld atom refinement
Source: IUCrJ. 2022 Feb 26;9(Pt 2):298–315. doi: 10.1107/S2052252522000690 (PMC8895009; doi:10.1107/S2052252522000690)
Supplement: Supplementary file 2 [file m-09-00298-sup2.zip › cif/frag_vs_no_frag/TPHSIL02_frag_coarse.cif]

data_TPHSIL02_frag_coarse
_audit_creation_date               2021-06-18
_audit_creation_method
;
Olex2 1.3
(compiled 2020.07.31 svn.rc2a77460 for OlexSys, GUI svn.r6145)
;
_audit_contact_author_address      ?
_audit_contact_author_email        ?
_audit_contact_author_name         ''
_audit_contact_author_phone        ?
_publ_contact_author_id_orcid      ?
_publ_section_references
;
Bourhis, L.J., Dolomanov, O.V., Gildea, R.J., Howard, J.A.K., Puschmann, H.
 (2015). Acta Cryst. A71, 59-75.

Dolomanov, O.V., Bourhis, L.J., Gildea, R.J, Howard, J.A.K. & Puschmann, H.
 (2009), J. Appl. Cryst. 42, 339-341.
;
_chemical_formula_moiety           'C18 H16 Si'
_chemical_formula_sum              'C18 H16 Si'
_chemical_formula_weight           260.413
loop_
  _atom_type_symbol
  _atom_type_scat_dispersion_real
  _atom_type_scat_dispersion_imag
  _atom_type_scat_Cromer_Mann_a1
  _atom_type_scat_Cromer_Mann_a2
  _atom_type_scat_Cromer_Mann_a3
  _atom_type_scat_Cromer_Mann_a4
  _atom_type_scat_Cromer_Mann_b1
  _atom_type_scat_Cromer_Mann_b2
  _atom_type_scat_Cromer_Mann_b3
  _atom_type_scat_Cromer_Mann_b4
  _atom_type_scat_Cromer_Mann_c
  _atom_type_scat_source
  _atom_type_scat_dispersion_source
 H 0.00000 0.00000 0.49300 0.32291 0.14019 0.04081 10.51090 26.12570 3.14236
 57.79970 0.0030380000826
 'International Tables Volume C Table 6.1.1.4 (pp. 500-502)'
 'Henke, Gullikson and Davis, At. Data and Nucl. Data Tables, 1993, 54, 2'
 C 0.00347 0.00161 2.31000 1.02000 1.58860 0.86500 20.84390 10.20750 0.56870
 51.65120 0.215599998832
 'International Tables Volume C Table 6.1.1.4 (pp. 500-502)'
 'Henke, Gullikson and Davis, At. Data and Nucl. Data Tables, 1993, 54, 2'
 Si 0.08192 0.07060 6.29150 3.03530 1.98910 1.54100 2.43860 32.33370 0.67850
 81.69370 1.14069998264
 'International Tables Volume C Table 6.1.1.4 (pp. 500-502)'
 'Henke, Gullikson and Davis, At. Data and Nucl. Data Tables, 1993, 54, 2'

_space_group_crystal_system        'monoclinic'
_space_group_IT_number             14
_space_group_name_H-M_alt          'P 1 21/c 1'
_space_group_name_Hall             '-P 2ybc'
loop_
  _space_group_symop_id
  _space_group_symop_operation_xyz
 1 x,y,z
 2 -x,y+1/2,-z+1/2
 3 -x,-y,-z
 4 x,-y-1/2,z-1/2

_symmetry_Int_Tables_number        14
_cell_length_a                     10.1073(3)
_cell_length_b                     11.4760(4)
_cell_length_c                     13.3526(4)
_cell_angle_alpha                  90
_cell_angle_beta                   110.362(1)
_cell_angle_gamma                  90
_cell_volume                       1452.01(8)
_cell_formula_units_Z              4
_cell_measurement_temperature      150.01
_exptl_absorpt_coefficient_mu      0.145
_exptl_crystal_density_diffrn      1.191
_exptl_crystal_F_000               552.506
_exptl_crystal_description       block
_exptl_crystal_colour            colourless
_exptl_crystal_size_max          0.25
_exptl_crystal_size_mid          0.25
_exptl_crystal_size_min          0.25
_diffrn_measurement_device_type  'Bruker APEX-II CCD'
_diffrn_reflns_av_R_equivalents    0.0357
_diffrn_reflns_av_unetI/netI       0.0266
_diffrn_reflns_Laue_measured_fraction_full  0.9992
_diffrn_reflns_Laue_measured_fraction_max  0.9991
_diffrn_reflns_limit_h_max         25
_diffrn_reflns_limit_h_min         -25
_diffrn_reflns_limit_k_max         28
_diffrn_reflns_limit_k_min         -28
_diffrn_reflns_limit_l_max         33
_diffrn_reflns_limit_l_min         -33
_diffrn_reflns_number              251433
_diffrn_reflns_point_group_measured_fraction_full  0.9992
_diffrn_reflns_point_group_measured_fraction_max  0.9991
_diffrn_reflns_theta_full          25.2417
_diffrn_reflns_theta_max           40.25
_diffrn_reflns_theta_min           2.41
_diffrn_ambient_temperature        150.01
_diffrn_measured_fraction_theta_full  0.9992
_diffrn_measured_fraction_theta_max  0.9991
_diffrn_radiation_type             'Mo K\a'
_diffrn_radiation_wavelength       0.71073
_reflns_Friedel_coverage           0.0
_reflns_limit_h_max                17
_reflns_limit_h_min                -18
_reflns_limit_k_max                20
_reflns_limit_k_min                0
_reflns_limit_l_max                24
_reflns_limit_l_min                0
_reflns_number_gt                  8087
_reflns_number_total               9136
_reflns_threshold_expression       I>=2u(I)
_computing_molecular_graphics      'Olex2 1.3 (Dolomanov et al., 2009)'
_computing_publication_material    'Olex2 1.3 (Dolomanov et al., 2009)'
_computing_structure_refinement    'olex2.refine 1.3 (Bourhis et al., 2015)'
_refine_diff_density_max           0.1779
_refine_diff_density_min           -0.1868
_refine_diff_density_rms           0.0381
_refine_ls_d_res_high              0.5500
_refine_ls_d_res_low               8.4593
_refine_ls_goodness_of_fit_ref     1.1582
_refine_ls_hydrogen_treatment      refall
_refine_ls_matrix_type             full
_refine_ls_number_constraints      0
_refine_ls_number_parameters       316
_refine_ls_number_reflns           9136
_refine_ls_number_restraints       0
_refine_ls_R_factor_all            0.0253
_refine_ls_R_factor_gt             0.0196
_refine_ls_restrained_S_all        1.1582
_refine_ls_shift/su_max            0.0003
_refine_ls_shift/su_mean           0.0000
_refine_ls_structure_factor_coef   Fsqd
_refine_ls_weighting_details      
 'w=1/[\s^2^(Fo^2^)+(0.0089P)^2^+0.0742P] where P=(Fo^2^+2Fc^2^)/3'
_refine_ls_weighting_scheme        calc
_refine_ls_wR_factor_gt            0.0389
_refine_ls_wR_factor_ref           0.0411
_olex2_refinement_description
;
;
loop_
  _atom_site_label
  _atom_site_type_symbol
  _atom_site_fract_x
  _atom_site_fract_y
  _atom_site_fract_z
  _atom_site_U_iso_or_equiv
  _atom_site_adp_type
  _atom_site_occupancy
  _atom_site_refinement_flags_posn
 Si1 Si 0.236154(9) 0.533262(7) 0.309336(7) 0.016185(17) Uani 1.000000 .
 C20 C 0.40973(3) 0.51805(2) 0.28951(2) 0.01694(4) Uani 1.000000 .
 C30 C 0.23277(3) 0.66671(2) 0.38837(2) 0.01647(4) Uani 1.000000 .
 C10 C 0.19224(3) 0.40113(2) 0.37399(2) 0.01735(4) Uani 1.000000 .
 C25 C 0.52179(3) 0.59414(3) 0.33871(3) 0.01974(5) Uani 1.000000 .
 C35 C 0.14172(3) 0.75892(3) 0.34116(3) 0.01987(5) Uani 1.000000 .
 C31 C 0.32284(3) 0.67926(3) 0.49489(2) 0.02065(5) Uani 1.000000 .
 C34 C 0.14178(4) 0.86096(3) 0.39783(3) 0.02272(5) Uani 1.000000 .
 C11 C 0.07663(3) 0.40594(3) 0.40911(3) 0.02094(5) Uani 1.000000 .
 C33 C 0.23358(4) 0.87252(3) 0.50244(3) 0.02336(6) Uani 1.000000 .
 C15 C 0.26714(4) 0.29637(3) 0.38730(3) 0.02239(5) Uani 1.000000 .
 C12 C 0.03671(4) 0.30966(3) 0.45532(3) 0.02417(6) Uani 1.000000 .
 C14 C 0.22834(4) 0.19970(3) 0.43421(3) 0.02658(6) Uani 1.000000 .
 C13 C 0.11295(4) 0.20623(3) 0.46784(3) 0.02567(6) Uani 1.000000 .
 C21 C 0.42977(4) 0.43257(3) 0.22077(3) 0.02288(5) Uani 1.000000 .
 C24 C 0.64899(4) 0.58569(3) 0.32049(3) 0.02499(6) Uani 1.000000 .
 C32 C 0.32416(4) 0.78154(3) 0.55126(3) 0.02396(6) Uani 1.000000 .
 C23 C 0.66657(4) 0.50057(4) 0.25239(3) 0.02817(7) Uani 1.000000 .
 C22 C 0.55674(4) 0.42385(3) 0.20213(3) 0.02836(7) Uani 1.000000 .
 H31 H 0.3933(7) 0.6082(5) 0.5353(5) 0.0433(17) Uani 1.000000 .
 H11 H 0.0171(6) 0.4872(5) 0.4008(5) 0.0383(15) Uani 1.000000 .
 H25 H 0.5094(6) 0.6615(5) 0.3920(5) 0.0399(16) Uani 1.000000 .
 H14 H 0.2874(7) 0.1198(5) 0.4427(5) 0.0513(19) Uani 1.000000 .
 H24 H 0.7357(6) 0.6448(6) 0.3599(5) 0.0471(17) Uani 1.000000 .
 H15 H 0.3574(6) 0.2896(5) 0.3618(5) 0.0424(16) Uani 1.000000 .
 H34 H 0.0709(7) 0.9316(5) 0.3596(5) 0.0459(17) Uani 1.000000 .
 H12 H -0.0547(7) 0.3153(6) 0.4808(5) 0.0470(18) Uani 1.000000 .
 H21 H 0.3439(7) 0.3720(5) 0.1804(5) 0.0454(17) Uani 1.000000 .
 H35 H 0.0697(6) 0.7511(5) 0.2591(5) 0.0414(16) Uani 1.000000 .
 H13 H 0.0822(7) 0.1308(5) 0.5043(5) 0.0472(18) Uani 1.000000 .
 H32 H 0.3942(7) 0.7901(6) 0.6336(5) 0.0487(18) Uani 1.000000 .
 H33 H 0.2345(7) 0.9520(5) 0.5457(5) 0.0509(19) Uani 1.000000 .
 H22 H 0.5706(7) 0.3578(6) 0.1482(5) 0.0531(19) Uani 1.000000 .
 H23 H 0.7654(7) 0.4936(6) 0.2371(6) 0.055(2) Uani 1.000000 .
 H1 H 0.1231(5) 0.5479(4) 0.2013(4) 0.0258(13) Uani 1.000000 .

loop_
  _atom_site_aniso_label
  _atom_site_aniso_U_11
  _atom_site_aniso_U_22
  _atom_site_aniso_U_33
  _atom_site_aniso_U_12
  _atom_site_aniso_U_13
  _atom_site_aniso_U_23
 Si1 0.01606(3) 0.01547(3) 0.01654(3) -0.00083(2) 0.00506(3) -0.00008(2)
 C20 0.01803(10) 0.01569(10) 0.01774(10) -0.00074(8) 0.00706(9) -0.00056(8)
 C30 0.01719(10) 0.01453(9) 0.01759(10) 0.00147(8) 0.00594(8) 0.00153(8)
 C10 0.01779(10) 0.01532(10) 0.01985(11) -0.00171(8) 0.00770(9) -0.00084(8)
 C25 0.01865(11) 0.01869(11) 0.02187(12) -0.00163(9) 0.00702(9) -0.00256(9)
 C35 0.02056(12) 0.01838(11) 0.01986(11) 0.00439(9) 0.00602(10) 0.00388(9)
 C31 0.02226(12) 0.01858(11) 0.01858(11) 0.00452(9) 0.00391(10) 0.00047(9)
 C34 0.02638(14) 0.01665(11) 0.02701(14) 0.00600(10) 0.01167(12) 0.00422(10)
 C11 0.02017(12) 0.01974(11) 0.02526(13) -0.00146(9) 0.01087(10) -0.00109(10)
 C33 0.02856(14) 0.01675(11) 0.02750(14) 0.00119(10) 0.01318(12) -0.00172(10)
 C15 0.02352(13) 0.01768(11) 0.02945(14) 0.00124(10) 0.01360(11) 0.00223(10)
 C12 0.02453(13) 0.02384(13) 0.02825(14) -0.00515(11) 0.01436(12) -0.00089(11)
 C14 0.03207(16) 0.01741(12) 0.03414(16) 0.00091(11) 0.01645(14) 0.00385(11)
 C13 0.03074(16) 0.02052(12) 0.02882(15) -0.00529(11) 0.01425(13) 0.00153(11)
 C21 0.02553(14) 0.02037(12) 0.02546(13) -0.00319(10) 0.01230(11) -0.00606(10)
 C24 0.01892(12) 0.02669(14) 0.02996(15) -0.00302(11) 0.00928(11) -0.00284(12)
 C32 0.02673(14) 0.02221(13) 0.02087(13) 0.00199(11) 0.00567(11) -0.00333(10)
 C23 0.02362(14) 0.03069(16) 0.03486(17) 0.00045(12) 0.01605(13) -0.00288(13)
 C22 0.03042(16) 0.02671(15) 0.03403(17) -0.00075(12) 0.01891(14) -0.00774(13)
 H31 0.047(4) 0.037(4) 0.033(4) 0.013(3) -0.002(3) -0.001(3)
 H11 0.038(4) 0.035(4) 0.049(4) 0.005(3) 0.023(3) 0.005(3)
 H25 0.040(4) 0.035(4) 0.050(4) -0.007(3) 0.021(3) -0.019(3)
 H14 0.063(5) 0.028(4) 0.069(5) 0.009(3) 0.030(4) 0.008(3)
 H24 0.030(3) 0.053(4) 0.055(4) -0.013(3) 0.010(3) -0.011(4)
 H15 0.043(4) 0.036(4) 0.055(4) 0.007(3) 0.026(3) 0.014(3)
 H34 0.054(4) 0.034(4) 0.049(4) 0.021(3) 0.016(3) 0.009(3)
 H12 0.049(4) 0.045(4) 0.062(5) -0.007(3) 0.038(4) -0.000(4)
 H21 0.045(4) 0.043(4) 0.052(4) -0.012(3) 0.022(3) -0.016(3)
 H35 0.048(4) 0.039(4) 0.028(3) 0.014(3) 0.002(3) 0.002(3)
 H13 0.060(5) 0.034(4) 0.063(5) -0.007(3) 0.040(4) 0.013(3)
 H32 0.055(4) 0.051(4) 0.035(4) 0.008(4) 0.008(3) -0.008(3)
 H33 0.074(5) 0.026(3) 0.062(5) 0.007(3) 0.034(4) -0.014(3)
 H22 0.055(5) 0.051(4) 0.067(5) -0.006(4) 0.040(4) -0.030(4)
 H23 0.037(4) 0.067(5) 0.069(5) 0.000(4) 0.029(4) -0.018(4)
 H1 0.026(3) 0.029(3) 0.020(3) -0.003(3) 0.005(2) -0.003(2)

loop_
  _geom_bond_atom_site_label_1
  _geom_bond_atom_site_label_2
  _geom_bond_distance
  _geom_bond_site_symmetry_2
  _geom_bond_publ_flag
 Si1 C20 1.8713(3) . ?
 Si1 C30 1.8669(3) . ?
 Si1 C10 1.8730(3) . ?
 Si1 H1 1.506(5) . ?
 C20 C25 1.3997(4) . ?
 C20 C21 1.4053(4) . ?
 C30 C35 1.4002(4) . ?
 C30 C31 1.4040(4) . ?
 C10 C11 1.4035(4) . ?
 C10 C15 1.3987(4) . ?
 C25 C24 1.3925(5) . ?
 C25 H25 1.087(5) . ?
 C35 C34 1.3942(5) . ?
 C35 H35 1.088(6) . ?
 C31 C32 1.3919(5) . ?
 C31 H31 1.094(6) . ?
 C34 C33 1.3884(5) . ?
 C34 H34 1.084(6) . ?
 C11 C12 1.3921(5) . ?
 C11 H11 1.095(6) . ?
 C33 C32 1.3921(5) . ?
 C33 H33 1.077(6) . ?
 C15 C14 1.3955(5) . ?
 C15 H15 1.081(6) . ?
 C12 C13 1.3931(5) . ?
 C12 H12 1.092(6) . ?
 C14 C13 1.3900(5) . ?
 C14 H14 1.078(6) . ?
 C13 H13 1.090(5) . ?
 C21 C22 1.3932(5) . ?
 C21 H21 1.096(6) . ?
 C24 C23 1.3875(5) . ?
 C24 H24 1.088(6) . ?
 C32 H32 1.085(6) . ?
 C23 C22 1.3926(6) . ?
 C23 H23 1.090(6) . ?
 C22 H22 1.088(6) . ?

loop_
  _geom_angle_atom_site_label_1
  _geom_angle_atom_site_label_2
  _geom_angle_atom_site_label_3
  _geom_angle
  _geom_angle_site_symmetry_1
  _geom_angle_site_symmetry_3
  _geom_angle_publ_flag
 C30 Si1 C20 111.039(13) . . ?
 C10 Si1 C20 111.953(13) . . ?
 C10 Si1 C30 110.468(13) . . ?
 H1 Si1 C20 108.1(2) . . ?
 H1 Si1 C30 107.0(2) . . ?
 H1 Si1 C10 108.0(2) . . ?
 C25 C20 Si1 121.38(2) . . ?
 C21 C20 Si1 120.85(2) . . ?
 C21 C20 C25 117.71(3) . . ?
 C35 C30 Si1 120.26(2) . . ?
 C31 C30 Si1 121.59(2) . . ?
 C31 C30 C35 118.13(3) . . ?
 C11 C10 Si1 118.72(2) . . ?
 C15 C10 Si1 123.36(2) . . ?
 C15 C10 C11 117.91(3) . . ?
 C24 C25 C20 121.33(3) . . ?
 H25 C25 C20 119.5(3) . . ?
 H25 C25 C24 119.2(3) . . ?
 C34 C35 C30 120.96(3) . . ?
 H35 C35 C30 119.7(3) . . ?
 H35 C35 C34 119.4(3) . . ?
 C32 C31 C30 121.01(3) . . ?
 H31 C31 C30 120.3(3) . . ?
 H31 C31 C32 118.7(3) . . ?
 C33 C34 C35 120.02(3) . . ?
 H34 C34 C35 119.8(3) . . ?
 H34 C34 C33 120.2(3) . . ?
 C12 C11 C10 121.35(3) . . ?
 H11 C11 C10 119.5(3) . . ?
 H11 C11 C12 119.2(3) . . ?
 C32 C33 C34 119.99(3) . . ?
 H33 C33 C34 119.9(4) . . ?
 H33 C33 C32 120.1(4) . . ?
 C14 C15 C10 121.07(3) . . ?
 H15 C15 C10 120.0(3) . . ?
 H15 C15 C14 118.9(3) . . ?
 C13 C12 C11 119.73(3) . . ?
 H12 C12 C11 119.9(3) . . ?
 H12 C12 C13 120.4(3) . . ?
 C13 C14 C15 120.03(3) . . ?
 H14 C14 C15 119.4(4) . . ?
 H14 C14 C13 120.5(4) . . ?
 C14 C13 C12 119.90(3) . . ?
 H13 C13 C12 119.9(3) . . ?
 H13 C13 C14 120.2(3) . . ?
 C22 C21 C20 121.19(3) . . ?
 H21 C21 C20 119.7(3) . . ?
 H21 C21 C22 119.2(3) . . ?
 C23 C24 C25 120.01(3) . . ?
 H24 C24 C25 120.6(3) . . ?
 H24 C24 C23 119.4(3) . . ?
 C33 C32 C31 119.88(3) . . ?
 H32 C32 C31 120.3(3) . . ?
 H32 C32 C33 119.8(3) . . ?
 C22 C23 C24 119.90(3) . . ?
 H23 C23 C24 120.6(4) . . ?
 H23 C23 C22 119.5(4) . . ?
 C23 C22 C21 119.86(3) . . ?
 H22 C22 C21 120.5(3) . . ?
 H22 C22 C23 119.7(3) . . ?

loop_
  _geom_torsion_atom_site_label_1
  _geom_torsion_atom_site_label_2
  _geom_torsion_atom_site_label_3
  _geom_torsion_atom_site_label_4
  _geom_torsion
  _geom_torsion_site_symmetry_1
  _geom_torsion_site_symmetry_2
  _geom_torsion_site_symmetry_3
  _geom_torsion_site_symmetry_4
  _geom_torsion_publ_flag
 Si1 C20 C25 C24 -177.37(3) . . . . ?
 Si1 C20 C21 C22 177.28(3) . . . . ?
 Si1 C30 C35 C34 -177.51(2) . . . . ?
 Si1 C30 C31 C32 176.80(3) . . . . ?
 Si1 C10 C11 C12 178.39(2) . . . . ?
 Si1 C10 C15 C14 -178.76(3) . . . . ?
 C20 C25 C24 C23 0.00(4) . . . . ?
 C20 C21 C22 C23 0.20(4) . . . . ?
 C30 C35 C34 C33 0.37(4) . . . . ?
 C30 C31 C32 C33 1.01(4) . . . . ?
 C10 C11 C12 C13 0.37(4) . . . . ?
 C10 C15 C14 C13 0.50(4) . . . . ?
 C25 C24 C23 C22 0.16(4) . . . . ?
 C35 C34 C33 C32 -0.92(4) . . . . ?
 C31 C32 C33 C34 0.24(4) . . . . ?
 C11 C12 C13 C14 0.02(4) . . . . ?
 C15 C14 C13 C12 -0.45(5) . . . . ?
 C21 C22 C23 C24 -0.26(5) . . . . ?

loop_
  _refln_index_h
  _refln_index_k
  _refln_index_l
  _refln_F_squared_calc
  _refln_F_squared_meas
  _refln_F_squared_sigma
  _refln_F_squared_weight
  _refln_observed_status
-18 0 4 88.991 93.997 2.232 6.339 o
-18 0 6 38.339 38.856 1.426 15.642 o
-18 0 8 35.246 34.802 1.302 17.817 o
-18 0 10 0.362 -0.251 0.637 184.802 o
-18 0 12 2.000 1.302 1.167 52.407 o
-18 1 4 0.181 1.581 0.600 191.680 o
-18 1 5 0.437 0.141 0.738 137.503 o
-18 1 6 1.504 1.206 0.449 255.897 o
-18 1 7 0.651 0.327 0.568 215.659 o
-18 1 8 0.508 0.397 0.503 271.716 o
-18 1 9 31.851 31.828 0.951 23.402 o
-18 1 10 12.748 12.470 0.865 46.057 o
-18 1 11 10.156 12.268 0.798 53.956 o
-18 1 12 6.316 7.060 1.099 46.117 o
-18 2 5 0.037 0.424 0.524 273.113 o
-18 2 6 16.546 14.831 0.838 41.044 o
-18 2 7 23.795 24.358 1.421 20.381 o
-18 2 8 9.124 10.188 0.881 52.698 o
-18 2 9 0.562 -0.843 0.589 208.716 o
-18 2 10 10.682 11.534 0.720 58.365 o
-18 2 11 0.004 -0.159 0.543 265.445 o
-18 2 12 0.172 0.139 0.753 135.413 o
-18 3 6 4.204 4.625 0.519 132.060 o
-18 3 7 30.787 29.551 1.020 23.267 o
-18 3 8 8.550 8.449 0.759 64.558 o
-18 3 9 0.050 -0.129 0.589 223.850 o
-18 3 10 3.025 2.264 0.766 98.770 o
-18 3 11 20.048 21.901 1.297 24.114 o
-18 4 7 11.104 12.386 1.199 34.001 o
-18 4 8 8.670 11.591 1.097 40.647 o
-18 4 9 0.726 0.611 0.909 89.180 o
-17 0 2 50.864 54.939 2.257 8.528 o
-17 0 4 0.007 0.937 0.903 93.364 o
-17 0 6 137.071 134.365 2.425 4.491 o
-17 0 8 38.309 34.368 1.170 18.557 o
-17 0 10 55.089 56.081 1.997 9.389 o
-17 0 12 10.805 8.879 1.300 31.937 o
-17 0 14 2.433 1.959 0.873 84.158 o
-17 0 16 8.195 10.113 1.014 46.327 o
-17 1 1 0.243 1.565 0.508 253.370 o
-17 1 2 20.758 21.129 0.983 30.725 o
-17 1 3 102.305 109.269 1.831 6.541 o
-17 1 4 1.673 1.977 0.570 171.466 o
-17 1 5 32.783 32.047 0.811 24.829 o
-17 1 6 0.189 -0.140 0.463 349.773 o
-17 1 7 7.720 9.732 0.583 80.901 o
-17 1 8 13.401 12.446 0.652 55.556 o
-17 1 9 1.709 0.619 0.542 199.103 o
-17 1 10 4.488 4.976 0.617 107.676 o
-17 1 11 16.861 15.445 0.732 44.193 o
-17 1 12 4.853 3.469 0.567 120.691 o
-17 1 13 55.621 58.610 1.602 11.157 o
-17 1 14 39.307 39.139 1.024 19.193 o
-17 1 15 8.411 10.771 0.751 62.522 o
-17 1 16 24.940 27.928 0.911 27.895 o
-17 2 1 24.477 26.323 1.353 20.935 o
-17 2 2 21.802 22.575 1.134 26.452 o
-17 2 3 19.080 19.955 0.837 36.153 o
-17 2 4 11.501 11.449 0.823 50.854 o
-17 2 5 6.165 6.341 0.526 105.669 o
-17 2 6 43.711 41.937 1.028 17.794 o
-17 2 7 0.006 -0.520 0.508 303.427 o
-17 2 8 44.209 42.212 0.982 18.028 o
-17 2 9 24.727 23.358 1.142 24.850 o
-17 2 10 16.491 15.089 0.725 45.171 o
-17 2 11 10.032 10.132 0.656 66.120 o
-17 2 12 12.901 12.523 1.011 39.511 o
-17 2 13 3.522 3.140 1.238 43.867 o
-17 2 14 1.216 1.685 0.484 232.974 o
-17 2 15 6.495 6.818 0.623 88.825 o
-17 2 16 10.833 11.487 0.769 55.136 o
-17 3 1 2.065 3.366 0.548 161.128 o
-17 3 2 17.341 13.483 0.987 35.828 o
-17 3 3 0.072 -0.012 0.450 379.525 o
-17 3 4 13.781 13.320 1.438 25.314 o
-17 3 5 64.060 65.142 1.446 10.882 o
-17 3 6 8.417 7.076 0.589 82.998 o
-17 3 7 2.555 1.946 0.521 175.308 o
-17 3 8 6.376 5.760 0.666 86.597 o
-17 3 9 0.755 -0.513 0.521 253.269 o
-17 3 10 24.715 24.536 0.946 28.249 o
-17 3 11 10.303 10.487 0.997 44.237 o
-17 3 12 9.384 11.139 0.897 50.441 o
-17 3 13 26.694 28.121 1.012 25.285 o
-17 3 14 0.179 0.351 0.488 305.826 o
-17 3 15 75.936 78.480 1.345 9.829 o
-17 4 1 9.515 11.439 0.819 54.683 o
-17 4 2 2.067 2.422 0.543 171.268 o
-17 4 3 37.288 37.816 0.954 20.613 o
-17 4 4 19.778 20.943 0.951 32.199 o
-17 4 5 0.067 -0.278 0.535 270.719 o
-17 4 6 4.844 3.875 0.732 89.781 o
-17 4 7 26.804 26.343 0.961 26.491 o
-17 4 8 57.553 57.116 1.257 12.844 o
-17 4 9 38.401 37.946 1.492 15.119 o
-17 4 10 69.554 71.528 1.779 8.938 o
-17 4 11 0.547 1.393 0.611 180.063 o
-17 4 12 11.740 12.600 0.758 52.975 o
-17 4 13 0.134 0.613 0.524 264.357 o
-17 4 14 0.325 -1.257 0.524 268.968 o
-17 4 15 3.530 4.244 0.492 149.831 o
-17 5 2 5.311 4.863 0.549 114.123 o
-17 5 3 2.708 3.606 0.545 150.248 o
-17 5 4 22.402 23.645 0.944 29.840 o
-17 5 5 0.086 -0.481 0.617 203.441 o
-17 5 6 46.527 48.360 1.372 14.100 o
-17 5 7 17.368 15.056 1.232 28.269 o
-17 5 8 2.695 3.162 0.873 80.450 o
-17 5 9 0.119 -0.078 0.589 221.678 o
-17 5 10 19.808 21.050 1.087 28.848 o
-17 5 11 36.264 37.639 1.058 19.829 o
-17 5 12 30.323 31.500 1.017 23.118 o
-17 5 13 9.361 9.251 0.641 70.584 o
-17 5 14 14.152 13.617 0.747 48.640 o
-17 6 3 20.461 21.286 1.271 24.571 o
-17 6 4 0.314 0.317 0.830 110.017 o
-17 6 5 3.140 3.500 0.848 81.459 o
-17 6 6 18.056 16.299 1.113 30.596 o
-17 6 7 20.459 21.297 0.944 31.793 o
-17 6 8 4.401 3.507 0.630 111.542 o
-17 6 9 9.827 7.723 0.827 57.250 o
-17 6 10 15.351 13.961 0.934 39.270 o
-17 6 11 15.648 15.533 0.787 43.590 o
-17 6 12 15.500 16.380 0.843 41.190 o
-17 6 13 12.208 13.803 0.802 48.910 o
-17 7 4 42.307 43.377 1.338 15.365 o
-17 7 5 17.469 15.741 1.036 33.333 o
-17 7 6 4.539 4.854 0.827 75.983 o
-17 7 7 6.082 6.135 0.656 88.391 o
-17 7 8 7.386 8.369 0.751 68.663 o
-17 7 9 1.156 1.111 0.576 188.200 o
-17 7 10 0.715 -0.166 0.600 197.841 o
-17 7 11 6.466 6.496 0.671 83.798 o
-16 0 2 0.038 0.237 0.611 205.499 o
-16 0 4 0.900 0.353 0.544 223.965 o
-16 0 6 119.144 116.454 2.067 5.538 o
-16 0 8 15.581 15.075 1.100 33.017 o
-16 0 10 10.072 12.043 0.967 45.021 o
-16 0 12 0.945 0.034 0.686 150.911 o
-16 0 14 74.980 75.845 2.123 7.433 o
-16 0 16 5.505 7.053 0.967 56.581 o
-16 0 18 0.152 1.178 0.529 247.501 o
-16 1 1 32.136 30.535 0.914 24.035 o
-16 1 2 0.001 -0.128 0.494 321.387 o
-16 1 3 18.150 17.841 0.618 44.852 o
-16 1 4 28.618 27.164 0.739 29.062 o
-16 1 5 10.697 10.491 0.530 72.672 o
-16 1 6 46.128 46.728 1.245 15.188 o
-16 1 7 41.902 39.045 0.950 19.234 o
-16 1 8 43.701 40.770 0.992 18.225 o
-16 1 9 22.445 23.944 0.760 33.741 o
-16 1 10 63.274 62.501 1.436 11.112 o
-16 1 11 57.642 58.282 1.393 12.059 o
-16 1 12 0.304 0.773 0.485 290.212 o
-16 1 13 2.328 3.369 0.420 208.645 o
-16 1 14 0.450 0.544 0.474 300.303 o
-16 1 15 8.578 8.800 0.589 78.706 o
-16 1 16 13.693 14.273 0.758 48.366 o
-16 1 17 42.373 42.883 0.972 18.456 o
-16 1 18 0.033 0.539 0.431 390.185 o
-16 2 1 61.155 65.827 1.214 12.171 o
-16 2 2 11.956 13.440 0.582 61.476 o
-16 2 3 36.394 34.928 0.757 23.469 o
-16 2 4 130.460 125.552 1.649 5.766 o
-16 2 5 97.996 94.196 1.844 6.924 o
-16 2 6 0.073 0.722 0.485 304.602 o
-16 2 7 62.835 60.168 1.101 12.818 o
-16 2 8 8.204 9.525 0.576 79.965 o
-16 2 9 15.839 15.163 0.688 47.437 o
-16 2 10 5.569 4.592 0.432 135.552 o
-16 2 11 0.757 0.710 0.432 323.990 o
-16 2 12 8.995 8.646 0.576 78.546 o
-16 2 13 89.221 90.993 1.578 8.001 o
-16 2 14 4.734 5.788 0.452 134.146 o
-16 2 15 0.170 0.896 0.431 361.946 o
-16 2 16 10.078 10.388 0.611 68.880 o
-16 2 17 1.570 2.333 0.428 245.962 o
-16 2 18 4.149 3.985 0.428 160.432 o
-16 3 1 40.862 43.708 0.893 19.400 o
-16 3 2 38.512 37.220 1.216 17.724 o
-16 3 3 12.896 11.631 0.650 57.574 o
-16 3 4 1.700 2.456 0.586 160.159 o
-16 3 5 0.234 0.191 0.494 301.264 o
-16 3 6 3.855 5.444 0.578 118.480 o
-16 3 7 41.301 41.044 0.982 18.843 o
-16 3 8 0.249 0.120 0.437 380.159 o
-16 3 9 53.303 50.879 1.028 15.155 o
-16 3 10 0.162 0.447 0.578 221.630 o
-16 3 11 0.017 -0.283 0.531 277.192 o
-16 3 12 1.132 0.443 0.540 218.691 o
-16 3 13 14.017 14.013 0.678 51.697 o
-16 3 14 0.056 0.851 0.410 407.475 o
-16 3 15 33.133 32.098 0.847 24.215 o
-16 3 16 0.780 0.834 0.409 345.199 o
-16 3 17 51.184 53.154 1.130 14.682 o
-16 3 18 3.678 4.778 0.427 161.948 o
-16 4 1 14.915 16.073 0.642 50.026 o
-16 4 2 47.191 47.070 1.007 16.713 o
-16 4 3 1.156 0.581 0.469 268.674 o
-16 4 4 14.476 14.424 0.856 42.991 o
-16 4 5 74.008 71.390 1.362 10.172 o
-16 4 6 80.990 81.334 1.493 8.938 o
-16 4 7 1.887 1.672 0.502 202.492 o
-16 4 8 31.223 29.916 0.836 25.621 o
-16 4 9 11.141 11.143 0.576 67.023 o
-16 4 10 8.683 8.004 0.744 66.047 o
-16 4 11 41.808 41.652 1.166 17.051 o
-16 4 12 58.240 58.715 1.094 13.512 o
-16 4 13 3.904 3.718 0.404 174.424 o
-16 4 14 24.251 25.147 1.128 24.936 o
-16 4 15 36.797 39.159 0.926 20.851 o
-16 4 16 1.227 1.233 0.414 297.893 o
-16 4 17 37.650 40.513 0.961 20.055 o
-16 5 1 24.779 26.213 0.848 29.628 o
-16 5 2 3.770 4.437 0.697 100.054 o
-16 5 3 17.565 18.882 0.750 40.720 o
-16 5 4 3.106 5.158 0.500 146.996 o
-16 5 5 0.210 0.849 0.519 260.756 o
-16 5 6 0.246 -0.357 0.590 217.523 o
-16 5 7 1.573 1.392 0.485 225.026 o
-16 5 8 8.215 9.240 0.887 54.856 o
-16 5 9 35.413 34.376 1.340 17.433 o
-16 5 10 25.654 24.778 0.974 27.191 o
-16 5 11 6.464 6.478 0.560 98.257 o
-16 5 12 2.366 3.432 0.447 194.596 o
-16 5 13 60.097 58.644 1.027 13.606 o
-16 5 14 4.829 4.829 0.687 94.189 o
-16 5 15 4.369 4.956 0.519 128.525 o
-16 5 16 9.225 10.004 0.596 73.464 o
-16 5 17 6.902 7.227 0.533 96.864 o
-16 6 1 11.473 15.898 0.718 52.569 o
-16 6 2 89.608 93.447 1.468 8.203 o
-16 6 3 52.909 54.089 1.310 13.290 o
-16 6 4 37.969 38.189 1.081 19.084 o
-16 6 5 84.549 82.105 1.864 7.651 o
-16 6 6 37.169 37.612 1.420 16.003 o
-16 6 7 19.640 19.301 1.074 29.764 o
-16 6 8 8.772 9.263 0.684 68.915 o
-16 6 9 21.621 20.263 0.851 33.618 o
-16 6 10 4.402 4.901 0.560 119.781 o
-16 6 11 7.904 7.987 0.528 89.851 o
-16 6 12 58.953 60.111 1.525 11.179 o
-16 6 13 30.904 34.184 0.842 24.759 o
-16 6 14 2.319 3.079 0.440 203.391 o
-16 6 15 48.699 48.609 1.032 16.108 o
-16 6 16 1.459 1.881 0.426 261.085 o
-16 7 1 29.016 39.561 2.750 7.786 o
-16 7 2 136.978 155.896 5.083 2.057 o
-16 7 3 16.061 16.462 1.258 27.924 o
-16 7 4 18.939 21.356 0.863 34.973 o
-16 7 5 16.458 18.796 0.961 35.182 o
-16 7 6 35.926 35.030 1.021 20.687 o
-16 7 7 10.749 10.032 0.689 61.983 o
-16 7 8 84.346 84.570 1.763 7.885 o
-16 7 9 1.544 1.141 0.515 211.864 o
-16 7 10 13.928 13.750 0.873 43.353 o
-16 7 11 5.057 4.537 0.517 123.988 o
-16 7 12 5.074 5.695 0.517 118.444 o
-16 7 13 13.394 15.488 0.655 52.549 o
-16 7 14 16.943 17.722 0.642 45.755 o
-16 7 15 30.587 31.997 0.902 24.519 o
-16 8 1 6.010 6.251 0.966 56.444 o
-16 8 2 0.115 1.492 0.654 166.308 o
-16 8 3 59.177 63.382 1.449 11.381 o
-16 8 4 22.892 26.488 1.217 23.627 o
-16 8 5 77.575 82.183 1.608 8.755 o
-16 8 6 2.677 2.855 0.637 128.407 o
-16 8 7 7.188 7.756 0.600 85.879 o
-16 8 8 22.746 24.474 0.862 31.134 o
-16 8 9 2.116 2.449 0.483 196.529 o
-16 8 10 1.312 1.660 0.505 216.561 o
-16 8 11 33.967 33.355 1.009 21.683 o
-16 8 12 0.497 1.293 0.511 246.324 o
-16 8 13 34.860 36.520 0.902 22.130 o
-16 8 14 5.018 6.559 0.565 106.970 o
-16 9 2 11.905 14.875 0.862 45.738 o
-16 9 3 28.546 32.138 1.171 21.476 o
-16 9 4 66.023 69.660 1.526 10.209 o
-16 9 5 0.642 3.452 0.761 112.554 o
-16 9 6 106.976 114.881 1.985 6.017 o
-16 9 7 0.012 0.887 0.529 259.072 o
-16 9 8 113.070 117.056 1.969 5.848 o
-16 9 9 11.909 11.912 0.765 52.947 o
-16 9 10 16.932 17.741 0.854 38.600 o
-16 9 11 36.780 39.473 1.025 19.787 o
-16 9 12 15.974 17.070 0.899 38.375 o
-16 10 5 46.008 50.235 1.254 14.871 o
-16 10 6 9.202 12.016 0.733 60.352 o
-16 10 7 2.317 4.021 0.686 114.167 o
-16 10 8 30.218 34.593 1.066 21.971 o
-16 10 9 6.978 7.523 0.677 78.847 o
-15 0 2 14.773 15.015 1.562 22.012 o
-15 0 4 169.919 165.397 2.613 3.633 o
-15 0 6 7.874 16.700 2.064 15.444 o
-15 0 8 401.151 394.507 9.369 0.603 o
-15 0 10 47.224 51.951 1.715 11.607 o
-15 0 12 119.914 123.203 2.584 4.660 o
-15 0 14 16.150 18.050 1.143 30.427 o
-15 0 16 33.081 29.788 2.387 9.605 o
-15 0 18 46.072 50.148 1.687 11.971 o
-15 0 20 6.679 7.044 0.686 79.965 o
-15 1 1 8.389 9.236 0.545 82.768 o
-15 1 2 8.827 7.956 0.542 84.004 o
-15 1 3 32.619 29.599 0.812 25.405 o
-15 1 4 0.001 -0.359 1.092 65.701 o
-15 1 5 74.512 69.752 1.948 8.140 o
-15 1 6 11.600 10.931 0.716 57.284 o
-15 1 7 41.319 41.262 1.249 16.457 o
-15 1 8 122.161 120.988 2.225 5.169 o
-15 1 9 76.474 77.570 1.501 9.304 o
-15 1 10 45.091 45.532 1.136 16.289 o
-15 1 11 97.827 100.679 1.963 6.555 o
-15 1 12 79.673 80.555 1.727 8.315 o
-15 1 13 212.589 215.738 2.687 2.938 o
-15 1 14 4.198 6.329 0.531 120.887 o
-15 1 15 42.530 43.006 1.056 17.699 o
-15 1 16 3.111 3.470 0.391 199.029 o
-15 1 17 1.060 1.376 0.385 333.621 o
-15 1 18 12.673 12.414 0.944 42.637 o
-15 1 19 37.323 36.520 0.931 21.038 o
-15 2 1 62.189 58.330 1.053 13.232 o
-15 2 2 70.538 67.965 1.117 11.520 o
-15 2 3 18.444 16.449 0.716 42.176 o
-15 2 4 7.512 8.262 0.603 82.992 o
-15 2 5 10.532 10.023 2.777 9.225 o
-15 2 6 83.519 80.578 2.112 7.042 o
-15 2 7 12.486 12.961 1.212 32.370 o
-15 2 8 86.848 86.971 1.373 8.775 o
-15 2 9 37.302 38.443 1.096 19.061 o
-15 2 10 205.758 207.572 2.578 3.095 o
-15 2 11 193.062 192.496 2.258 3.507 o
-15 2 12 1.203 2.770 0.494 210.614 o
-15 2 13 42.700 41.587 1.175 16.804 o
-15 2 14 2.838 4.873 0.450 168.691 o
-15 2 15 128.397 131.433 1.821 5.503 o
-15 2 16 20.409 23.242 0.699 37.134 o
-15 2 17 13.662 14.031 0.633 54.442 o
-15 2 18 7.435 7.629 0.869 59.538 o
-15 2 19 0.941 0.164 0.414 352.337 o
-15 3 1 12.759 11.810 0.534 64.172 o
-15 3 2 3.120 3.545 0.370 206.279 o
-15 3 3 2.233 3.664 0.474 183.613 o
-15 3 4 33.975 33.300 0.836 23.794 o
-15 3 5 57.764 55.650 1.167 13.384 o
-15 3 6 134.319 135.334 2.045 5.021 o
-15 3 7 0.647 0.978 0.916 87.462 o
-15 3 8 65.002 65.529 1.193 11.880 o
-15 3 9 1.610 1.966 0.456 232.518 o
-15 3 10 0.002 0.856 0.406 419.932 o
-15 3 11 79.826 80.044 1.291 9.675 o
-15 3 12 39.042 39.286 0.989 19.579 o
-15 3 13 10.882 11.283 0.524 71.088 o
-15 3 14 31.330 32.449 0.734 26.378 o
-15 3 15 82.863 86.847 1.405 8.922 o
-15 3 16 2.464 3.466 0.431 198.809 o
-15 3 17 0.043 0.479 0.375 505.610 o
-15 3 18 0.305 0.766 0.464 313.573 o
-15 3 19 8.417 7.599 0.591 81.719 o
-15 4 1 0.158 -0.354 0.531 270.342 o
-15 4 2 3.740 2.499 0.463 169.453 o
-15 4 3 19.975 19.509 0.817 36.126 o
-15 4 4 91.311 87.385 1.581 7.980 o
-15 4 5 2.319 2.532 0.450 206.001 o
-15 4 6 11.059 10.254 0.583 68.118 o
-15 4 7 47.539 44.178 1.013 16.884 o
-15 4 8 14.221 12.194 0.867 44.202 o
-15 4 9 102.339 99.405 2.238 5.873 o
-15 4 10 18.953 19.517 2.331 11.377 o
-15 4 11 5.885 7.580 0.633 88.757 o
-15 4 12 55.788 56.299 0.988 14.574 o
-15 4 13 1.302 1.642 0.359 334.605 o
-15 4 14 11.486 11.350 0.718 56.996 o
-15 4 15 47.175 46.938 0.936 17.238 o
-15 4 16 1.177 0.597 0.464 271.230 o
-15 4 17 64.388 66.103 1.290 11.493 o
-15 4 18 22.869 26.121 1.096 25.904 o
-15 4 19 55.333 60.146 1.193 13.270 o
-15 5 1 39.703 42.276 0.853 20.262 o
-15 5 2 1.239 1.324 0.494 231.845 o
-15 5 3 30.348 31.145 0.836 25.738 o
-15 5 4 32.681 32.956 0.892 23.657 o
-15 5 5 3.154 2.709 0.427 193.085 o
-15 5 6 45.470 46.431 1.046 16.820 o
-15 5 7 0.634 0.082 0.448 334.793 o
-15 5 8 50.324 49.726 1.198 14.635 o
-15 5 9 2.844 4.664 0.641 117.307 o
-15 5 10 0.261 0.302 0.432 378.225 o
-15 5 11 4.185 4.139 0.427 158.985 o
-15 5 12 12.693 12.727 0.676 55.462 o
-15 5 13 5.487 6.633 0.562 103.899 o
-15 5 14 58.034 58.750 1.070 13.656 o
-15 5 15 0.029 -0.072 0.392 504.618 o
-15 5 16 11.801 11.570 0.805 51.233 o
-15 5 17 2.517 2.234 0.406 227.215 o
-15 5 18 0.170 0.029 0.392 482.053 o
-15 6 1 7.705 7.293 0.572 87.658 o
-15 6 2 32.823 33.908 0.862 23.794 o
-15 6 3 2.662 3.978 0.485 167.916 o
-15 6 4 195.125 194.532 2.557 3.265 o
-15 6 5 3.738 4.227 0.566 128.158 o
-15 6 6 16.875 14.856 0.811 41.670 o
-15 6 7 77.224 75.092 2.118 7.373 o
-15 6 8 14.792 13.906 0.694 49.791 o
-15 6 9 35.788 34.037 1.009 21.012 o
-15 6 10 0.254 -0.447 0.406 440.470 o
-15 6 11 3.089 3.662 0.666 113.863 o
-15 6 12 0.728 4.683 0.483 203.413 o
-15 6 13 0.794 0.960 0.388 366.372 o
-15 6 14 34.222 34.983 0.835 23.392 o
-15 6 15 13.658 13.243 0.607 56.517 o
-15 6 16 0.555 0.447 0.392 408.293 o
-15 6 17 34.184 33.483 0.907 22.824 o
-15 6 18 2.801 2.826 0.422 202.227 o
-15 7 1 24.387 27.423 0.825 29.941 o
-15 7 2 25.230 27.370 0.985 26.572 o
-15 7 3 22.274 26.671 0.968 28.564 o
-15 7 4 76.216 82.662 1.822 8.144 o
-15 7 5 38.209 38.020 0.971 20.146 o
-15 7 6 7.039 9.591 0.572 85.337 o
-15 7 7 2.242 2.922 0.589 147.494 o
-15 7 8 8.261 7.448 0.572 84.642 o
-15 7 9 34.429 31.853 0.892 23.213 o
-15 7 10 7.639 7.236 0.526 93.437 o
-15 7 11 9.007 8.197 0.545 82.337 o
-15 7 12 48.076 47.910 0.913 17.111 o
-15 7 13 29.315 29.061 0.771 27.680 o
-15 7 14 0.144 0.281 0.382 488.405 o
-15 7 15 13.118 11.367 0.616 59.287 o
-15 7 16 11.983 12.836 0.771 51.632 o
-15 7 17 0.165 0.125 0.416 424.030 o
-15 8 1 18.014 20.055 0.739 39.956 o
-15 8 2 60.586 62.511 1.353 11.748 o
-15 8 3 0.046 1.229 0.813 112.960 o
-15 8 4 3.605 4.538 0.551 131.477 o
-15 8 5 6.003 6.698 0.521 106.281 o
-15 8 6 55.426 55.336 1.188 13.593 o
-15 8 7 29.005 29.790 0.854 26.387 o
-15 8 8 10.008 9.179 0.624 69.984 o
-15 8 9 11.203 12.496 0.608 62.990 o
-15 8 10 30.426 30.301 0.804 26.343 o
-15 8 11 0.132 0.017 0.424 418.989 o
-15 8 12 27.334 27.315 0.703 30.354 o
-15 8 13 2.990 3.767 0.398 195.618 o
-15 8 14 9.721 9.664 0.551 76.017 o
-15 8 15 1.241 0.771 0.384 343.248 o
-15 8 16 3.691 2.182 0.447 179.102 o
-15 9 1 36.312 38.639 0.937 20.954 o
-15 9 2 1.959 3.487 0.576 152.080 o
-15 9 3 3.432 3.647 0.537 142.455 o
-15 9 4 0.718 2.093 0.684 140.943 o
-15 9 5 21.004 21.522 0.969 30.782 o
-15 9 6 40.316 41.917 1.142 17.540 o
-15 9 7 4.282 5.458 0.478 135.833 o
-15 9 8 40.733 42.055 1.001 18.697 o
-15 9 9 26.893 27.953 0.804 28.730 o
-15 9 10 79.993 80.294 1.441 9.190 o
-15 9 11 0.211 0.520 0.473 316.656 o
-15 9 12 7.895 7.406 0.745 69.136 o
-15 9 13 39.225 40.109 1.251 16.953 o
-15 9 14 45.361 49.022 0.917 17.531 o
-15 9 15 4.209 4.502 0.702 96.199 o
-15 10 1 9.045 12.561 0.676 64.048 o
-15 10 2 0.701 1.080 0.529 229.511 o
-15 10 3 23.818 24.160 1.094 25.955 o
-15 10 4 5.970 6.021 0.613 95.195 o
-15 10 5 3.363 3.958 0.633 117.663 o
-15 10 6 4.047 7.524 0.909 64.437 o
-15 10 7 35.790 35.226 1.168 19.074 o
-15 10 8 88.100 91.740 1.683 7.766 o
-15 10 9 4.962 6.148 0.606 102.189 o
-15 10 10 39.520 42.590 1.242 16.733 o
-15 10 11 3.758 4.069 0.540 135.323 o
-15 10 12 0.245 0.339 0.440 366.325 o
-15 10 13 2.601 3.248 0.410 207.226 o
-15 10 14 3.193 3.308 0.392 198.549 o
-15 11 2 6.611 7.435 0.557 94.904 o
-15 11 3 42.132 41.362 1.149 17.161 o
-15 11 4 32.733 34.947 1.056 21.247 o
-15 11 5 0.962 1.298 0.506 233.309 o
-15 11 6 4.167 5.316 0.621 108.048 o
-15 11 7 0.041 -0.629 0.462 363.644 o
-15 11 8 0.967 0.589 0.633 168.958 o
-15 11 9 10.428 12.283 0.823 51.975 o
-15 11 10 19.277 20.860 0.717 38.891 o
-15 11 11 2.910 3.502 0.485 167.735 o
-15 11 12 64.876 68.651 1.121 12.038 o
-15 12 6 11.361 10.883 0.682 59.955 o
-15 12 7 0.625 0.486 0.544 230.772 o
-15 12 8 13.921 13.704 0.734 49.544 o
-14 0 2 206.399 198.286 3.563 2.520 o
-14 0 4 0.774 0.266 0.522 247.013 o
-14 0 6 190.358 189.798 3.538 2.657 o
-14 0 8 0.106 0.053 1.032 73.097 o
-14 0 10 435.298 426.008 6.351 0.899 o
-14 0 12 0.283 0.335 0.572 224.382 o
-14 0 14 43.291 44.467 1.547 13.540 o
-14 0 16 75.208 72.790 2.123 7.486 o
-14 0 18 0.553 1.010 0.548 222.155 o
-14 0 20 2.079 0.991 0.554 180.369 o
-14 1 1 102.467 99.130 2.018 6.317 o
-14 1 2 17.727 16.861 0.584 47.230 o
-14 1 3 43.591 43.186 1.448 14.319 o
-14 1 4 11.900 10.481 1.078 38.754 o
-14 1 5 5.135 4.072 0.946 62.623 o
-14 1 6 80.957 79.050 1.320 9.541 o
-14 1 7 24.109 23.380 0.761 32.713 o
-14 1 8 121.685 120.760 1.983 5.557 o
-14 1 9 0.352 0.702 1.309 44.804 o
-14 1 10 87.916 89.265 1.390 8.604 o
-14 1 11 44.523 45.780 1.133 16.400 o
-14 1 12 28.043 27.281 0.727 29.555 o
-14 1 13 116.847 115.555 1.724 6.179 o
-14 1 14 58.422 55.716 1.212 13.059 o
-14 1 15 26.521 25.934 0.731 30.810 o
-14 1 16 10.667 11.028 0.549 70.537 o
-14 1 17 29.334 27.586 0.734 28.624 o
-14 1 18 3.824 3.881 0.370 185.090 o
-14 1 19 4.000 4.063 0.479 147.947 o
-14 1 20 0.034 0.014 0.389 509.469 o
-14 1 21 0.224 -0.057 0.378 508.095 o
-14 2 1 1.202 1.687 0.617 162.292 o
-14 2 2 4.007 -0.641 1.940 19.760 o
-14 2 3 153.984 150.191 2.108 4.448 o
-14 2 4 186.878 185.630 2.344 3.550 o
-14 2 5 37.249 33.710 0.829 22.602 o
-14 2 6 50.449 48.784 1.992 9.955 o
-14 2 7 28.873 26.881 1.063 23.836 o
-14 2 8 4.697 4.484 0.347 168.291 o
-14 2 9 0.217 -0.054 0.583 223.601 o
-14 2 10 30.370 28.011 1.310 19.674 o
-14 2 11 16.430 17.910 0.619 47.157 o
-14 2 12 259.958 259.611 2.740 2.440 o
-14 2 13 112.812 112.187 2.278 5.386 o
-14 2 14 7.867 8.311 0.615 80.087 o
-14 2 15 55.962 56.329 1.042 14.259 o
-14 2 16 4.939 6.766 0.534 112.053 o
-14 2 17 80.907 80.125 1.344 9.436 o
-14 2 18 0.815 0.000 0.385 415.422 o
-14 2 19 0.370 0.324 0.337 561.076 o
-14 2 20 27.046 26.500 0.767 29.694 o
-14 2 21 19.314 19.338 0.833 36.330 o
-14 3 1 5.397 5.628 1.238 40.329 o
-14 3 2 65.709 61.467 1.655 9.996 o
-14 3 3 42.447 41.471 2.507 8.202 o
-14 3 4 21.552 21.991 1.120 26.989 o
-14 3 5 16.221 15.381 1.211 29.343 o
-14 3 6 81.519 80.053 1.869 7.816 o
-14 3 7 0.216 0.107 0.849 106.681 o
-14 3 8 147.516 141.244 2.185 4.546 o
-14 3 9 23.963 23.159 1.013 27.701 o
-14 3 10 39.834 37.095 1.179 17.819 o
-14 3 11 13.638 10.530 0.955 42.112 o
-14 3 12 0.384 0.037 1.097 64.059 o
-14 3 13 0.048 -0.600 0.427 424.814 o
-14 3 14 0.398 1.660 0.519 237.532 o
-14 3 15 55.585 54.914 1.021 14.528 o
-14 3 16 74.168 73.098 1.234 10.546 o
-14 3 17 41.345 42.301 0.922 19.204 o
-14 3 18 10.336 11.922 0.622 65.145 o
-14 3 19 44.920 47.845 1.113 16.285 o
-14 3 20 8.423 10.211 0.637 72.471 o
-14 4 1 11.728 10.231 2.375 12.079 o
-14 4 2 0.983 0.867 0.582 191.328 o
-14 4 3 7.984 8.164 0.498 92.133 o
-14 4 4 0.126 -0.041 0.946 86.860 o
-14 4 5 63.011 61.160 1.400 11.359 o
-14 4 6 11.614 10.194 1.043 40.722 o
-14 4 7 20.840 19.014 1.346 23.420 o
-14 4 8 4.505 4.882 0.414 151.636 o
-14 4 9 8.142 6.775 1.149 41.319 o
-14 4 10 7.859 7.590 1.052 46.410 o
-14 4 11 13.993 13.588 1.344 27.476 o
-14 4 12 0.805 0.469 0.757 125.262 o
-14 4 13 6.585 7.235 0.469 107.580 o
-14 4 14 132.542 133.109 1.841 5.356 o
-14 4 15 0.586 0.603 0.367 439.323 o
-14 4 16 6.732 6.676 0.410 116.912 o
-14 4 17 3.815 4.355 0.385 175.697 o
-14 4 18 12.015 12.059 0.578 63.263 o
-14 4 19 19.540 21.554 1.013 30.615 o
-14 4 20 14.345 14.645 0.660 51.394 o
-14 5 1 18.690 16.982 0.612 44.901 o
-14 5 2 41.307 39.427 0.907 19.722 o
-14 5 3 21.097 18.665 1.260 25.066 o
-14 5 4 1.929 1.959 0.462 219.176 o
-14 5 5 3.897 3.472 0.454 161.331 o
-14 5 6 45.736 44.286 1.514 13.478 o
-14 5 7 5.728 4.632 0.894 65.256 o
-14 5 8 56.568 55.269 2.189 8.508 o
-14 5 9 0.571 0.051 1.034 71.223 o
-14 5 10 22.468 22.105 1.304 23.050 o
-14 5 11 146.052 148.328 1.814 4.933 o
-14 5 12 44.554 44.858 0.920 18.150 o
-14 5 13 1.360 1.354 0.402 298.466 o
-14 5 14 0.929 0.736 0.402 346.982 o
-14 5 15 25.630 23.687 0.699 32.749 o
-14 5 16 20.468 21.500 0.699 37.888 o
-14 5 17 78.429 81.117 1.366 9.499 o
-14 5 18 44.329 47.325 1.118 16.402 o
-14 5 19 22.480 25.351 0.813 32.054 o
-14 5 20 14.515 16.924 0.716 46.950 o
-14 6 1 1.707 1.323 0.283 396.232 o
-14 6 2 3.211 3.791 0.640 118.017 o
-14 6 3 1.453 0.545 0.317 421.744 o
-14 6 4 46.940 43.008 0.909 17.903 o
-14 6 5 15.161 14.355 0.553 54.836 o
-14 6 6 7.568 6.565 1.322 34.229 o
-14 6 7 94.078 95.084 1.904 6.912 o
-14 6 8 6.477 7.121 0.542 98.733 o
-14 6 9 1.392 1.558 0.520 207.380 o
-14 6 10 25.040 25.282 1.100 25.073 o
-14 6 11 39.955 38.489 0.810 21.131 o
-14 6 12 20.391 21.205 0.620 40.147 o
-14 6 13 8.251 8.841 0.521 86.688 o
-14 6 14 22.444 23.444 0.699 35.284 o
-14 6 15 20.768 20.860 0.718 37.437 o
-14 6 16 17.087 18.148 0.667 44.449 o
-14 6 17 4.091 5.660 0.625 106.526 o
-14 6 18 33.043 33.480 0.888 23.469 o
-14 6 19 2.176 2.539 0.492 189.682 o
-14 7 1 28.206 26.053 0.851 27.746 o
-14 7 2 38.602 39.638 1.178 17.813 o
-14 7 3 18.174 19.260 0.827 37.535 o
-14 7 4 29.142 28.465 1.052 23.610 o
-14 7 5 0.189 0.034 1.903 21.555 o
-14 7 6 0.092 0.440 0.423 403.145 o
-14 7 7 38.067 36.300 1.804 12.747 o
-14 7 8 51.444 50.389 1.016 15.578 o
-14 7 9 0.310 -0.436 0.364 529.709 o
-14 7 10 79.874 80.035 1.156 10.082 o
-14 7 11 46.600 46.727 0.813 18.251 o
-14 7 12 16.406 16.152 0.543 51.308 o
-14 7 13 19.100 19.351 0.936 33.648 o
-14 7 14 54.558 53.596 0.971 15.069 o
-14 7 15 84.611 84.009 1.293 9.220 o
-14 7 16 1.535 1.624 0.369 309.951 o
-14 7 17 8.926 9.192 0.578 77.593 o
-14 7 18 73.903 80.473 1.650 8.876 o
-14 7 19 1.111 1.979 0.431 270.254 o
-14 8 1 2.901 2.398 0.410 210.689 o
-14 8 2 74.221 75.961 1.439 9.716 o
-14 8 3 0.516 0.689 0.457 311.322 o
-14 8 4 24.326 23.356 0.795 31.860 o
-14 8 5 60.601 60.749 1.208 12.533 o
-14 8 6 42.160 39.891 0.971 18.873 o
-14 8 7 27.330 27.236 0.795 28.836 o
-14 8 8 1.986 1.694 0.681 129.657 o
-14 8 9 19.087 17.243 0.621 43.929 o
-14 8 10 6.265 6.166 0.415 122.810 o
-14 8 11 26.135 25.834 0.644 32.635 o
-14 8 12 0.175 0.602 0.352 530.609 o
-14 8 13 45.481 43.495 0.797 19.022 o
-14 8 14 34.316 32.858 0.789 24.303 o
-14 8 15 39.579 42.340 0.899 19.869 o
-14 8 16 0.985 1.598 0.481 244.685 o
-14 8 17 46.094 49.869 1.345 14.245 o
-14 8 18 1.674 2.613 0.431 234.866 o
-14 9 1 56.093 56.826 1.103 13.876 o
-14 9 2 1.072 1.451 0.431 285.032 o
-14 9 3 52.249 52.325 1.146 14.490 o
-14 9 4 57.013 58.460 1.242 12.905 o
-14 9 5 0.129 0.646 0.431 376.280 o
-14 9 6 44.400 45.937 1.033 17.188 o
-14 9 7 18.808 20.033 0.740 39.110 o
-14 9 8 54.866 56.576 1.063 14.281 o
-14 9 9 0.127 -0.024 0.388 498.812 o
-14 9 10 1.051 1.561 0.356 360.163 o
-14 9 11 62.752 62.705 0.940 13.393 o
-14 9 12 15.432 15.763 0.537 53.615 o
-14 9 13 26.230 27.840 0.677 31.330 o
-14 9 14 59.276 63.259 1.183 12.663 o
-14 9 15 13.014 16.157 0.622 54.159 o
-14 9 16 61.021 65.263 1.441 11.164 o
-14 9 17 0.855 1.434 0.410 318.113 o
-14 10 1 14.296 13.872 0.969 39.065 o
-14 10 2 3.896 4.021 0.495 145.446 o
-14 10 3 21.034 21.619 0.795 34.923 o
-14 10 4 10.661 11.048 0.589 67.695 o
-14 10 5 15.511 16.606 0.718 45.703 o
-14 10 6 3.086 3.647 0.438 179.793 o
-14 10 7 84.331 85.729 1.366 8.979 o
-14 10 8 33.089 36.056 0.870 23.199 o
-14 10 9 14.616 15.941 0.743 46.435 o
-14 10 10 123.724 126.149 1.645 5.950 o
-14 10 11 6.872 11.550 0.552 83.678 o
-14 10 12 79.098 84.565 1.191 9.868 o
-14 10 13 45.855 50.487 1.159 15.554 o
-14 10 14 29.194 32.343 1.135 21.730 o
-14 10 15 60.407 63.430 1.474 11.149 o
-14 10 16 3.826 4.848 0.492 141.785 o
-14 11 1 0.034 -0.343 0.425 428.908 o
-14 11 2 8.320 9.877 0.755 63.591 o
-14 11 3 51.220 52.459 1.216 14.191 o
-14 11 4 20.090 21.938 1.132 27.462 o
-14 11 5 9.534 9.395 0.766 60.356 o
-14 11 6 12.693 11.338 0.694 55.905 o
-14 11 7 0.309 0.193 0.399 437.706 o
-14 11 8 17.501 16.998 0.652 45.137 o
-14 11 9 13.202 13.687 0.876 44.160 o
-14 11 10 11.942 15.331 0.790 48.734 o
-14 11 11 142.766 152.176 1.903 4.859 o
-14 11 12 0.691 2.214 0.424 291.747 o
-14 11 13 26.924 30.188 0.749 29.007 o
-14 11 14 31.858 38.618 0.926 22.510 o
-14 11 15 9.688 10.156 0.557 74.729 o
-14 12 1 12.410 16.395 0.870 43.715 o
-14 12 2 3.676 4.204 0.504 144.680 o
-14 12 3 6.938 7.514 0.582 89.904 o
-14 12 4 10.741 9.788 0.684 62.701 o
-14 12 5 4.301 4.491 0.717 93.265 o
-14 12 6 45.379 46.770 1.000 17.150 o
-14 12 7 5.439 5.717 0.462 125.096 o
-14 12 8 25.168 27.235 0.931 27.607 o
-14 12 9 0.019 1.065 0.410 400.251 o
-14 12 10 15.100 15.629 0.637 50.275 o
-14 12 11 2.792 3.108 0.385 215.079 o
-14 12 12 6.242 6.965 0.474 110.424 o
-14 12 13 32.221 34.883 0.894 23.440 o
-14 13 3 6.794 5.551 0.637 88.721 o
-14 13 4 41.775 42.895 1.078 17.683 o
-14 13 5 0.000 0.293 0.468 345.845 o
-14 13 6 0.634 1.430 0.453 287.992 o
-14 13 7 30.730 31.605 0.851 25.261 o
-14 13 8 3.595 3.649 0.511 147.796 o
-14 13 9 54.365 58.235 1.151 13.747 o
-14 13 10 13.255 14.098 0.632 55.230 o
-13 0 2 10.034 7.832 0.803 58.370 o
-13 0 4 1.949 0.406 1.230 48.334 o
-13 0 6 2.905 3.673 1.285 41.500 o
-13 0 8 12.954 12.640 0.760 50.712 o
-13 0 10 129.657 127.765 3.160 3.753 o
-13 0 12 42.090 37.913 2.655 7.680 o
-13 0 14 60.733 58.155 2.644 6.685 o
-13 0 16 5.165 5.612 0.731 84.101 o
-13 0 18 48.453 48.750 1.199 14.993 o
-13 0 20 109.594 116.464 2.266 5.431 o
-13 0 22 3.239 3.227 0.774 93.262 o
-13 1 1 19.674 17.328 0.810 37.557 o
-13 1 2 161.042 150.879 2.000 4.437 o
-13 1 3 46.225 42.994 1.008 17.310 o
-13 1 4 61.631 57.471 1.453 11.408 o
-13 1 5 63.940 61.605 1.554 10.563 o
-13 1 6 30.688 29.580 0.970 24.006 o
-13 1 7 253.767 251.696 2.594 2.565 o
-13 1 8 14.148 14.089 1.001 37.912 o
-13 1 9 139.461 139.647 1.634 5.382 o
-13 1 10 144.414 146.257 2.314 4.408 o
-13 1 11 24.780 25.046 0.636 34.092 o
-13 1 12 43.941 44.871 2.040 10.307 o
-13 1 13 0.017 -0.007 0.599 217.802 o
-13 1 14 4.700 4.401 0.865 71.715 o
-13 1 15 0.384 0.023 1.052 69.499 o
-13 1 16 0.001 -0.436 0.367 582.705 o
-13 1 17 49.974 50.082 0.990 16.026 o
-13 1 18 2.937 3.537 0.329 229.314 o
-13 1 19 0.988 0.911 0.329 436.180 o
-13 1 20 0.178 -0.128 0.355 580.591 o
-13 1 21 5.861 5.521 0.585 101.559 o
-13 1 22 11.744 12.001 0.608 62.245 o
-13 2 1 66.722 62.903 1.146 12.040 o
-13 2 2 31.801 29.640 0.785 26.128 o
-13 2 3 0.003 -0.508 0.519 290.129 o
-13 2 4 30.866 28.989 1.063 22.737 o
-13 2 5 2.298 2.135 0.494 190.731 o
-13 2 6 0.724 0.132 0.356 472.740 o
-13 2 7 10.021 8.655 0.777 59.316 o
-13 2 8 61.279 60.609 1.239 12.319 o
-13 2 9 98.602 95.927 2.195 6.111 o
-13 2 10 109.999 113.211 2.361 5.297 o
-13 2 11 157.235 156.560 1.847 4.608 o
-13 2 12 22.980 23.991 1.513 19.285 o
-13 2 13 182.150 181.318 2.782 3.286 o
-13 2 14 30.969 29.397 0.807 26.264 o
-13 2 15 11.282 10.963 0.779 54.145 o
-13 2 16 4.354 4.297 0.367 171.229 o
-13 2 17 0.609 0.681 0.367 431.900 o
-13 2 18 29.980 31.214 0.752 27.072 o
-13 2 19 22.232 22.108 0.625 37.729 o
-13 2 20 3.533 4.320 0.504 145.989 o
-13 2 21 17.227 16.523 0.651 45.884 o
-13 3 1 16.238 14.739 0.637 49.175 o
-13 3 2 20.259 18.816 0.551 43.461 o
-13 3 3 0.131 0.070 0.715 150.651 o
-13 3 4 8.913 7.496 0.790 62.366 o
-13 3 5 128.948 125.129 2.079 5.195 o
-13 3 6 0.571 0.418 0.561 221.287 o
-13 3 7 146.699 144.129 2.568 4.103 o
-13 3 8 0.046 -0.323 0.753 137.715 o
-13 3 9 12.991 11.809 0.784 50.157 o
-13 3 10 0.110 -0.127 0.745 139.619 o
-13 3 11 0.030 -0.669 0.818 116.624 o
-13 3 12 0.817 0.190 0.893 93.000 o
-13 3 13 0.204 1.037 1.006 74.686 o
-13 3 14 124.290 127.560 2.241 5.033 o
-13 3 15 13.237 15.112 0.535 58.914 o
-13 3 16 15.915 16.596 0.703 45.753 o
-13 3 17 6.163 5.415 0.385 132.836 o
-13 3 18 18.898 17.533 0.707 41.343 o
-13 3 19 0.011 0.277 0.329 678.273 o
-13 3 20 18.246 20.007 0.672 41.744 o
-13 3 21 49.832 53.199 1.026 15.552 o
-13 4 1 4.571 5.090 1.047 54.006 o
-13 4 2 132.437 132.045 1.815 5.407 o
-13 4 3 240.302 234.323 2.468 2.774 o
-13 4 4 4.104 4.754 0.854 74.496 o
-13 4 5 0.024 -0.033 0.578 233.646 o
-13 4 6 36.348 35.197 1.045 20.283 o
-13 4 7 3.331 3.311 1.030 59.830 o
-13 4 8 37.785 36.567 0.894 21.276 o
-13 4 9 14.194 12.925 0.723 50.219 o
-13 4 10 15.657 14.515 0.930 38.834 o
-13 4 11 10.460 11.853 1.397 28.247 o
-13 4 12 110.525 110.406 2.152 5.680 o
-13 4 13 117.546 117.175 1.888 5.863 o
-13 4 14 2.108 3.180 0.741 106.876 o
-13 4 15 64.659 64.389 1.154 12.142 o
-13 4 16 10.207 10.339 0.540 73.901 o
-13 4 17 15.639 15.963 0.540 52.965 o
-13 4 18 1.989 1.669 0.402 259.842 o
-13 4 19 22.378 23.552 0.725 34.735 o
-13 4 20 18.780 20.098 0.831 36.495 o
-13 4 21 1.986 1.987 0.394 258.409 o
-13 5 1 12.633 11.485 0.751 52.769 o
-13 5 2 4.144 4.808 0.717 93.245 o
-13 5 3 46.798 43.371 1.113 16.354 o
-13 5 4 72.391 68.663 2.194 7.467 o
-13 5 5 123.332 121.854 2.396 4.883 o
-13 5 6 0.570 0.507 0.680 155.510 o
-13 5 7 3.778 0.815 1.761 23.658 o
-13 5 8 0.032 0.648 0.902 94.116 o
-13 5 9 15.829 13.489 0.983 37.294 o
-13 5 10 11.431 11.648 1.170 35.058 o
-13 5 11 31.185 30.305 1.170 20.962 o
-13 5 12 0.241 0.055 1.355 42.313 o
-13 5 13 13.947 12.957 1.269 29.732 o
-13 5 14 45.496 44.909 0.918 17.941 o
-13 5 15 4.391 4.884 0.383 161.100 o
-13 5 16 33.304 33.582 0.757 24.957 o
-13 5 17 47.773 46.110 0.922 17.292 o
-13 5 18 5.610 7.551 0.535 103.979 o
-13 5 19 78.117 82.170 1.765 8.238 o
-13 5 20 23.115 25.434 0.822 31.416 o
-13 5 21 0.081 0.614 0.549 244.389 o
-13 6 1 106.594 104.791 1.730 6.672 o
-13 6 2 69.395 70.117 2.009 8.170 o
-13 6 3 11.416 10.423 0.935 45.890 o
-13 6 4 7.691 6.827 1.115 43.570 o
-13 6 5 123.582 120.779 1.822 5.759 o
-13 6 6 0.165 -0.321 0.667 172.633 o
-13 6 7 18.724 19.311 1.466 21.875 o
-13 6 8 3.250 3.908 1.004 61.874 o
-13 6 9 153.398 151.228 2.228 4.321 o
-13 6 10 80.081 79.809 1.645 8.565 o
-13 6 11 65.108 65.523 1.565 10.274 o
-13 6 12 17.282 18.078 1.471 22.446 o
-13 6 13 0.003 0.429 0.477 328.914 o
-13 6 14 0.080 0.517 0.385 474.734 o
-13 6 15 15.478 14.563 0.540 54.588 o
-13 6 16 19.416 19.345 0.600 42.833 o
-13 6 17 0.138 1.459 0.402 383.069 o
-13 6 18 45.608 50.497 1.617 12.441 o
-13 6 19 11.532 14.992 0.620 58.512 o
-13 6 20 71.037 75.079 1.466 9.876 o
-13 7 1 2.667 2.473 0.874 81.814 o
-13 7 2 9.498 8.839 0.594 74.746 o
-13 7 3 29.272 27.364 0.928 25.683 o
-13 7 4 8.570 8.504 0.641 74.498 o
-13 7 5 2.570 2.241 0.676 122.323 o
-13 7 6 234.597 232.220 2.962 2.575 o
-13 7 7 7.098 6.705 0.853 62.710 o
-13 7 8 24.984 24.107 1.527 18.601 o
-13 7 9 13.065 13.013 0.914 43.104 o
-13 7 10 0.075 0.350 0.728 144.412 o
-13 7 11 19.041 18.807 0.814 37.331 o
-13 7 12 232.484 235.417 2.837 2.641 o
-13 7 13 49.731 50.761 0.864 16.811 o
-13 7 14 3.920 3.844 0.406 172.011 o
-13 7 15 5.193 4.697 0.370 153.012 o
-13 7 16 17.561 17.144 0.567 47.828 o
-13 7 17 107.155 109.308 1.732 6.571 o
-13 7 18 0.476 1.972 0.967 77.671 o
-13 7 19 5.837 7.465 0.619 91.090 o
-13 7 20 12.848 14.341 0.675 53.632 o
-13 8 1 140.482 139.420 2.158 4.719 o
-13 8 2 34.415 32.510 0.852 23.577 o
-13 8 3 49.971 48.133 1.013 16.052 o
-13 8 4 6.227 6.126 0.883 63.083 o
-13 8 5 0.518 0.365 1.093 63.735 o
-13 8 6 0.070 0.360 1.394 40.031 o
-13 8 7 46.359 47.918 1.429 13.758 o
-13 8 8 9.306 8.500 0.943 50.006 o
-13 8 9 91.110 90.359 1.195 8.882 o
-13 8 10 1.126 0.733 0.726 130.360 o
-13 8 11 30.239 29.942 0.723 27.679 o
-13 8 12 1.779 1.471 0.462 231.896 o
-13 8 13 60.568 58.221 0.927 14.046 o
-13 8 14 7.760 7.203 0.444 102.518 o
-13 8 15 3.588 3.633 0.344 202.534 o
-13 8 16 68.675 71.577 1.172 11.314 o
-13 8 17 31.635 34.595 0.849 24.293 o
-13 8 18 23.553 24.509 0.712 33.712 o
-13 8 19 9.532 9.023 0.633 71.068 o
-13 9 1 21.285 21.241 0.712 36.944 o
-13 9 2 0.609 0.079 0.526 253.819 o
-13 9 3 24.984 25.443 0.768 31.269 o
-13 9 4 51.224 51.300 1.133 14.797 o
-13 9 5 3.682 3.657 0.449 164.668 o
-13 9 6 68.321 68.478 1.944 8.495 o
-13 9 7 4.150 3.861 0.585 121.542 o
-13 9 8 126.828 130.595 1.985 5.317 o
-13 9 9 25.289 26.565 1.293 21.564 o
-13 9 10 83.386 84.838 1.173 9.610 o
-13 9 11 0.532 0.517 0.275 682.025 o
-13 9 12 0.613 0.432 0.344 491.252 o
-13 9 13 58.634 59.399 0.937 14.191 o
-13 9 14 5.083 5.619 0.383 145.264 o
-13 9 15 37.426 38.340 0.811 21.951 o
-13 9 16 12.851 15.277 0.751 49.211 o
-13 9 17 7.472 7.759 0.521 93.562 o
-13 9 18 0.200 0.635 0.368 485.761 o
-13 10 1 2.150 2.624 0.406 232.991 o
-13 10 2 2.288 2.593 0.533 169.641 o
-13 10 3 96.921 98.923 1.678 7.250 o
-13 10 4 1.275 1.247 0.406 302.951 o
-13 10 5 0.831 0.575 0.431 324.818 o
-13 10 6 7.661 8.109 0.633 79.528 o
-13 10 7 14.187 14.118 0.573 56.138 o
-13 10 8 2.518 3.118 0.357 237.335 o
-13 10 9 65.717 66.210 1.051 12.367 o
-13 10 10 8.934 8.246 0.568 80.355 o
-13 10 11 2.923 3.549 0.342 223.804 o
-13 10 12 24.316 25.550 0.697 33.079 o
-13 10 13 1.835 2.289 0.417 243.305 o
-13 10 14 59.150 61.378 1.117 13.114 o
-13 10 15 50.638 53.203 1.473 12.635 o
-13 10 16 23.601 24.204 0.697 34.113 o
-13 10 17 21.739 23.223 0.739 35.065 o
-13 11 1 18.285 18.635 0.959 33.893 o
-13 11 2 0.841 1.124 0.599 182.615 o
-13 11 3 32.724 32.273 0.916 23.460 o
-13 11 4 15.473 16.349 0.726 45.632 o
-13 11 5 59.496 57.814 1.161 13.067 o
-13 11 6 48.906 51.113 1.068 15.609 o
-13 11 7 8.250 7.365 0.469 96.106 o
-13 11 8 16.640 16.937 0.516 51.172 o
-13 11 9 27.574 27.906 0.651 30.857 o
-13 11 10 27.036 26.898 0.689 30.903 o
-13 11 11 3.357 3.388 0.344 212.174 o
-13 11 12 5.834 9.131 0.569 92.986 o
-13 11 13 118.622 123.605 1.664 6.104 o
-13 11 14 6.372 10.790 1.032 47.388 o
-13 11 15 40.598 45.830 0.934 18.855 o
-13 11 16 0.153 0.327 0.379 490.784 o
-13 12 1 14.382 16.394 0.840 42.570 o
-13 12 2 56.333 57.081 1.161 13.508 o
-13 12 3 12.838 14.357 0.688 53.021 o
-13 12 4 90.115 93.173 1.594 7.868 o
-13 12 5 3.414 5.050 0.402 171.494 o
-13 12 6 14.980 14.892 0.601 52.628 o
-13 12 7 0.079 -0.349 0.363 576.130 o
-13 12 8 57.268 58.926 0.986 14.175 o
-13 12 9 14.360 14.268 0.613 53.823 o
-13 12 10 17.522 19.524 0.992 33.189 o
-13 12 11 0.088 0.244 0.364 547.003 o
-13 12 12 1.498 1.595 0.359 323.175 o
-13 12 13 0.803 1.145 0.422 317.900 o
-13 12 14 4.100 4.038 0.433 159.251 o
-13 12 15 3.742 5.483 0.502 136.373 o
-13 13 1 7.629 8.159 0.704 72.552 o
-13 13 2 1.094 1.175 0.504 231.908 o
-13 13 3 10.634 12.022 0.666 61.341 o
-13 13 4 1.798 2.263 0.431 236.655 o
-13 13 5 29.689 30.159 0.950 24.579 o
-13 13 6 1.233 0.931 0.381 341.269 o
-13 13 7 1.753 1.187 0.412 273.501 o
-13 13 8 6.664 6.791 0.450 111.282 o
-13 13 9 26.318 28.003 0.844 28.338 o
-13 13 10 82.137 85.633 1.303 9.298 o
-13 13 11 27.599 29.232 0.925 26.051 o
-13 13 12 18.731 17.780 0.650 43.138 o
-13 13 13 24.984 27.934 0.780 30.266 o
-13 14 1 0.382 0.094 0.507 281.786 o
-13 14 2 39.286 40.899 1.057 18.664 o
-13 14 3 2.947 2.436 0.478 179.967 o
-13 14 4 0.551 0.081 0.417 384.857 o
-13 14 5 0.191 -0.116 0.472 337.084 o
-13 14 6 0.338 -0.364 0.504 288.827 o
-13 14 7 19.195 19.201 0.822 36.786 o
-13 14 8 0.744 1.367 0.439 297.079 o
-13 14 9 26.627 25.494 0.731 30.878 o
-13 14 10 26.413 29.011 0.772 29.252 o
-13 14 11 7.301 9.801 0.579 82.960 o
-12 0 2 2.885 1.033 0.989 68.281 o
-12 0 4 52.665 49.566 1.258 13.928 o
-12 0 6 57.005 55.618 1.210 13.252 o
-12 0 8 177.474 176.485 2.286 3.759 o
-12 0 10 1.103 2.351 0.591 169.417 o
-12 0 12 257.770 255.551 3.649 2.084 o
-12 0 14 4.752 2.249 1.294 39.815 o
-12 0 16 53.098 50.325 1.149 14.490 o
-12 0 18 3.317 5.248 0.748 91.611 o
-12 0 20 3.489 4.473 0.580 126.077 o
-12 0 22 46.745 48.120 1.806 11.289 o
-12 1 1 212.129 201.435 1.775 3.553 o
-12 1 2 15.142 13.052 0.557 56.007 o
-12 1 3 322.299 311.277 2.244 2.136 o
-12 1 4 5.537 5.194 0.570 107.414 o
-12 1 5 46.404 43.394 0.722 19.331 o
-12 1 6 0.591 -0.777 0.525 256.608 o
-12 1 7 49.406 46.935 1.071 15.862 o
-12 1 8 32.222 31.137 0.729 26.326 o
-12 1 9 215.559 213.816 1.876 3.390 o
-12 1 10 6.705 8.034 0.824 64.558 o
-12 1 11 428.504 426.083 3.895 1.278 o
-12 1 12 40.182 40.590 0.851 20.383 o
-12 1 13 4.959 5.968 1.055 51.909 o
-12 1 14 36.758 35.285 2.264 9.890 o
-12 1 15 14.522 12.945 0.676 51.844 o
-12 1 16 7.218 6.378 0.445 109.267 o
-12 1 17 38.372 37.404 0.910 20.800 o
-12 1 18 25.856 24.311 0.598 34.241 o
-12 1 19 67.505 70.329 1.058 11.931 o
-12 1 20 10.492 10.738 0.487 75.981 o
-12 1 21 16.041 16.482 0.612 49.064 o
-12 1 22 6.126 5.954 0.423 123.997 o
-12 2 1 0.154 -0.101 0.417 431.238 o
-12 2 2 35.113 33.189 0.873 22.950 o
-12 2 3 77.038 74.035 1.373 9.813 o
-12 2 4 3.759 2.601 0.605 126.901 o
-12 2 5 10.982 9.655 0.443 79.362 o
-12 2 6 203.616 198.997 1.713 3.705 o
-12 2 7 85.595 84.132 1.244 9.289 o
-12 2 8 127.692 124.588 1.535 6.018 o
-12 2 9 0.694 0.680 0.702 143.898 o
-12 2 10 1.836 2.318 0.556 171.099 o
-12 2 11 9.441 9.181 1.001 45.990 o
-12 2 12 106.569 107.728 2.091 5.931 o
-12 2 13 140.283 139.560 1.815 5.144 o
-12 2 14 168.318 164.984 2.279 3.956 o
-12 2 15 267.550 267.963 3.147 2.212 o
-12 2 16 3.764 3.164 0.433 172.949 o
-12 2 17 11.288 10.011 0.535 71.133 o
-12 2 18 24.360 24.215 0.667 34.119 o
-12 2 19 22.846 23.511 0.613 36.793 o
-12 2 20 28.439 30.189 0.718 28.643 o
-12 2 21 10.957 9.383 0.626 66.728 o
-12 2 22 0.825 0.447 0.355 439.978 o
-12 3 1 159.067 155.578 1.662 4.765 o
-12 3 2 80.067 78.932 1.085 10.321 o
-12 3 3 64.171 61.380 0.985 13.106 o
-12 3 4 151.419 147.884 1.454 5.209 o
-12 3 5 31.064 29.405 0.695 27.776 o
-12 3 6 3.223 3.494 0.434 179.985 o
-12 3 7 4.621 4.092 0.411 156.696 o
-12 3 8 7.580 8.485 0.671 75.299 o
-12 3 9 312.500 313.862 2.541 2.095 o
-12 3 10 100.913 98.294 1.727 6.999 o
-12 3 11 0.082 -0.102 0.599 215.516 o
-12 3 12 2.464 2.693 0.416 216.487 o
-12 3 13 59.013 58.843 1.334 12.185 o
-12 3 14 38.260 39.412 1.643 13.777 o
-12 3 15 1.665 2.022 1.709 25.653 o
-12 3 16 178.159 182.870 2.304 3.697 o
-12 3 17 11.853 12.399 0.535 65.805 o
-12 3 18 26.315 24.953 0.699 31.834 o
-12 3 19 14.150 15.479 0.504 57.885 o
-12 3 20 37.330 36.904 1.013 20.112 o
-12 3 21 16.264 17.588 0.608 48.024 o
-12 3 22 30.580 31.928 0.783 26.192 o
-12 4 1 24.849 22.938 0.672 34.154 o
-12 4 2 20.037 17.920 0.830 36.378 o
-12 4 3 4.908 5.205 0.739 85.156 o
-12 4 4 127.091 123.210 1.363 6.299 o
-12 4 5 459.185 452.692 3.635 1.232 o
-12 4 6 18.476 18.061 0.685 42.201 o
-12 4 7 76.102 73.915 1.452 9.612 o
-12 4 8 10.944 10.246 0.631 65.158 o
-12 4 9 3.934 3.553 0.549 133.879 o
-12 4 10 18.781 18.981 0.896 35.133 o
-12 4 11 0.794 0.710 0.682 150.160 o
-12 4 12 70.078 70.672 1.464 10.112 o
-12 4 13 146.609 146.156 2.024 4.704 o
-12 4 14 41.591 41.223 1.602 13.554 o
-12 4 15 71.049 70.584 1.529 9.798 o
-12 4 16 154.480 152.140 2.052 4.483 o
-12 4 17 140.182 142.041 1.972 4.928 o
-12 4 18 1.648 2.196 0.317 331.360 o
-12 4 19 45.121 44.956 1.013 17.293 o
-12 4 20 6.742 8.883 0.494 97.712 o
-12 4 21 19.568 22.104 0.681 38.951 o
-12 4 22 6.487 6.778 0.476 109.050 o
-12 5 1 47.041 44.041 1.141 16.038 o
-12 5 2 227.415 220.977 2.136 3.100 o
-12 5 3 50.850 50.390 1.387 13.305 o
-12 5 4 107.961 109.692 1.439 7.088 o
-12 5 5 25.875 24.929 0.750 31.197 o
-12 5 6 4.795 4.993 0.727 87.886 o
-12 5 7 46.689 45.429 1.065 16.539 o
-12 5 8 109.672 108.020 1.174 7.523 o
-12 5 9 180.391 178.467 1.862 4.049 o
-12 5 10 5.586 6.576 0.417 127.194 o
-12 5 11 44.787 45.486 1.480 13.763 o
-12 5 12 44.102 42.408 1.093 17.121 o
-12 5 13 0.999 0.208 0.569 206.902 o
-12 5 14 1.674 0.470 1.668 27.231 o
-12 5 15 14.536 16.311 0.613 51.682 o
-12 5 16 1.534 2.323 0.533 187.576 o
-12 5 17 3.217 4.424 0.485 155.039 o
-12 5 18 38.124 39.435 0.897 20.709 o
-12 5 19 2.101 2.323 0.328 291.152 o
-12 5 20 3.229 3.283 0.383 201.662 o
-12 5 21 18.640 19.405 0.849 36.426 o
-12 6 1 6.073 -0.307 1.920 19.629 o
-12 6 2 0.551 0.149 0.678 159.579 o
-12 6 3 44.877 44.373 0.901 18.274 o
-12 6 4 8.881 8.120 0.538 83.703 o
-12 6 5 18.465 16.436 0.888 36.731 o
-12 6 6 2.898 1.469 0.800 95.426 o
-12 6 7 190.483 190.895 2.327 3.494 o
-12 6 8 1.123 2.028 0.471 238.911 o
-12 6 9 120.024 119.582 2.042 5.518 o
-12 6 10 39.538 41.409 1.080 18.329 o
-12 6 11 214.986 215.810 2.768 2.871 o
-12 6 12 26.065 25.248 1.294 21.512 o
-12 6 13 10.681 11.149 1.038 41.411 o
-12 6 14 43.784 42.070 1.452 14.344 o
-12 6 15 99.511 99.534 1.411 7.713 o
-12 6 16 72.793 70.154 1.098 11.272 o
-12 6 17 5.409 5.551 0.409 136.446 o
-12 6 18 0.296 3.877 0.412 278.889 o
-12 6 19 38.142 40.004 0.936 20.237 o
-12 6 20 28.145 30.105 0.749 28.348 o
-12 6 21 14.130 17.111 0.645 50.317 o
-12 7 1 20.289 20.600 0.856 34.377 o
-12 7 2 191.093 190.080 3.245 2.844 o
-12 7 3 2.877 3.294 0.974 66.788 o
-12 7 4 26.647 24.893 1.061 25.164 o
-12 7 5 2.698 2.324 0.546 159.906 o
-12 7 6 48.865 45.004 1.221 15.067 o
-12 7 7 94.197 94.377 1.357 8.217 o
-12 7 8 32.605 30.836 0.835 24.838 o
-12 7 9 10.710 10.707 0.640 64.571 o
-12 7 10 178.861 178.553 1.826 4.099 o
-12 7 11 61.411 61.922 1.492 11.040 o
-12 7 12 88.528 88.335 2.250 6.399 o
-12 7 13 30.158 29.511 1.782 14.321 o
-12 7 14 18.479 17.156 0.521 47.892 o
-12 7 15 1.716 1.989 0.507 200.284 o
-12 7 16 1.417 1.282 0.318 385.403 o
-12 7 17 0.175 -0.447 0.303 779.201 o
-12 7 18 2.075 2.234 0.368 266.530 o
-12 7 19 82.476 86.340 1.519 8.633 o
-12 7 20 27.146 29.807 0.731 29.265 o
-12 8 1 2.814 2.733 1.260 43.609 o
-12 8 2 0.940 0.834 1.132 58.060 o
-12 8 3 18.033 17.114 0.906 36.252 o
-12 8 4 27.546 26.387 1.267 21.291 o
-12 8 5 146.279 142.412 2.003 4.769 o
-12 8 6 28.437 26.547 0.964 25.656 o
-12 8 7 9.918 8.684 1.034 43.980 o
-12 8 8 0.068 -0.063 0.808 119.203 o
-12 8 9 8.087 7.776 0.974 50.671 o
-12 8 10 14.859 13.877 0.707 49.107 o
-12 8 11 1.930 2.031 1.131 54.974 o
-12 8 12 0.236 0.867 1.067 66.808 o
-12 8 13 36.968 34.891 1.839 12.676 o
-12 8 14 5.934 5.851 0.509 111.855 o
-12 8 15 14.393 13.373 0.500 59.856 o
-12 8 16 0.880 1.314 0.343 404.467 o
-12 8 17 21.513 23.101 0.671 36.870 o
-12 8 18 102.330 110.293 1.824 6.536 o
-12 8 19 10.360 10.460 0.633 66.367 o
-12 8 20 4.084 4.761 0.439 152.344 o
-12 9 1 66.495 66.484 1.449 10.613 o
-12 9 2 69.313 70.424 1.273 10.921 o
-12 9 3 20.285 20.300 1.120 28.058 o
-12 9 4 40.803 38.393 1.190 17.369 o
-12 9 5 86.802 84.924 2.250 6.506 o
-12 9 6 5.561 6.795 1.263 38.379 o
-12 9 7 1.413 0.662 0.894 88.362 o
-12 9 8 11.141 9.849 0.991 43.840 o
-12 9 9 5.008 5.224 0.477 129.141 o
-12 9 10 138.365 137.347 1.756 5.284 o
-12 9 11 21.083 19.859 0.973 31.143 o
-12 9 12 1.208 1.554 0.739 121.402 o
-12 9 13 0.169 0.416 0.507 284.418 o
-12 9 14 46.261 45.668 0.894 17.871 o
-12 9 15 1.951 7.396 0.502 147.026 o
-12 9 16 14.465 13.846 0.549 56.943 o
-12 9 17 42.881 42.888 0.891 19.013 o
-12 9 18 3.751 3.709 0.453 161.950 o
-12 9 19 6.114 5.995 0.472 115.795 o
-12 10 1 131.285 133.184 2.039 5.114 o
-12 10 2 149.735 152.573 2.181 4.419 o
-12 10 3 20.289 20.829 1.068 29.088 o
-12 10 4 19.064 18.671 0.738 39.598 o
-12 10 5 12.531 12.289 1.013 39.920 o
-12 10 6 0.248 -0.095 0.345 597.414 o
-12 10 7 98.617 96.303 1.689 7.210 o
-12 10 8 3.751 3.241 0.523 144.872 o
-12 10 9 7.622 4.249 4.848 3.264 o
-12 10 10 20.485 19.863 0.537 42.906 o
-12 10 11 4.751 4.759 0.324 170.375 o
-12 10 12 3.433 2.377 0.303 243.886 o
-12 10 13 0.100 0.352 0.334 623.876 o
-12 10 14 5.990 5.709 0.399 130.758 o
-12 10 15 0.552 0.352 0.334 529.587 o
-12 10 16 15.252 14.515 0.865 41.659 o
-12 10 17 11.084 10.327 0.660 62.715 o
-12 10 18 4.626 5.686 0.445 137.504 o
-12 11 1 0.008 -0.378 0.439 405.545 o
-12 11 2 29.218 28.435 0.875 26.280 o
-12 11 3 15.927 15.049 0.648 48.995 o
-12 11 4 43.590 41.429 0.920 18.779 o
-12 11 5 0.108 -0.185 0.439 394.916 o
-12 11 6 1.698 1.711 0.394 277.831 o
-12 11 7 51.712 50.486 0.877 16.380 o
-12 11 8 15.819 15.540 0.537 53.122 o
-12 11 9 3.690 4.493 0.399 172.647 o
-12 11 10 53.191 54.874 0.907 15.548 o
-12 11 11 10.405 11.213 0.490 75.247 o
-12 11 12 93.085 94.078 1.340 8.322 o
-12 11 13 71.935 71.921 1.107 11.238 o
-12 11 14 0.464 0.741 0.334 511.321 o
-12 11 15 14.292 13.769 0.582 55.859 o
-12 11 16 3.666 2.565 0.472 167.192 o
-12 11 17 21.137 22.728 0.711 36.443 o
-12 12 1 11.428 11.583 0.572 65.843 o
-12 12 2 3.084 2.184 0.394 216.014 o
-12 12 3 0.159 0.155 0.363 544.820 o
-12 12 4 52.269 50.619 0.964 15.740 o
-12 12 5 5.245 5.613 0.399 140.045 o
-12 12 6 95.139 94.781 1.456 7.929 o
-12 12 7 36.199 36.585 0.754 23.255 o
-12 12 8 28.271 26.785 0.651 30.770 o
-12 12 9 14.805 14.140 0.500 58.058 o
-12 12 10 11.404 11.175 0.497 71.389 o
-12 12 11 18.195 15.848 0.580 47.412 o
-12 12 12 9.375 9.538 0.505 81.465 o
-12 12 13 0.429 0.424 0.381 442.240 o
-12 12 14 11.831 11.463 0.572 64.893 o
-12 12 15 12.045 12.288 0.578 62.888 o
-12 12 16 55.825 59.355 1.155 13.459 o
-12 13 1 7.353 7.291 0.562 90.612 o
-12 13 2 26.151 24.945 0.810 29.905 o
-12 13 3 41.497 42.080 1.042 18.149 o
-12 13 4 0.980 1.522 0.381 338.180 o
-12 13 5 0.561 0.254 0.458 321.424 o
-12 13 6 1.269 1.013 0.337 389.240 o
-12 13 7 16.120 15.949 0.620 49.078 o
-12 13 8 3.176 3.657 0.337 216.563 o
-12 13 9 3.556 3.906 0.402 179.956 o
-12 13 10 0.882 0.651 0.552 214.765 o
-12 13 11 5.167 4.617 0.468 132.578 o
-12 13 12 22.642 21.122 0.662 36.969 o
-12 13 13 2.515 2.855 0.462 191.548 o
-12 13 14 33.188 32.647 0.792 24.771 o
-12 13 15 8.775 7.836 0.665 72.769 o
-12 14 1 3.834 3.154 0.427 173.709 o
-12 14 2 11.805 12.515 0.632 60.052 o
-12 14 3 4.113 4.186 0.504 139.190 o
-12 14 4 20.609 20.872 0.711 37.765 o
-12 14 5 22.491 22.867 0.933 30.248 o
-12 14 6 60.864 61.924 1.099 12.957 o
-12 14 7 0.062 0.436 0.422 407.092 o
-12 14 8 2.078 2.025 0.357 278.779 o
-12 14 9 65.498 68.417 1.123 11.975 o
-12 14 10 24.140 25.075 1.061 26.230 o
-12 14 11 3.128 3.707 0.451 173.754 o
-12 14 12 51.567 50.810 1.286 13.818 o
-12 14 13 3.283 3.463 0.417 185.103 o
-12 15 1 43.252 48.582 1.128 16.408 o
-12 15 2 0.084 0.591 0.445 360.779 o
-12 15 3 0.427 1.438 0.441 311.235 o
-12 15 4 11.292 10.889 0.753 55.788 o
-12 15 5 23.504 23.070 0.875 30.813 o
-12 15 6 8.962 10.181 0.572 76.082 o
-12 15 7 25.130 25.674 1.108 24.809 o
-12 15 8 0.304 1.738 0.387 376.931 o
-12 15 9 63.276 66.725 1.133 12.259 o
-12 15 10 0.214 1.516 0.450 312.533 o
-11 0 2 109.918 107.861 1.634 6.688 o
-11 0 4 562.281 541.353 3.994 0.962 o
-11 0 6 155.276 156.657 1.853 4.636 o
-11 0 8 10.766 10.407 0.705 60.446 o
-11 0 10 384.658 382.433 3.559 1.485 o
-11 0 12 90.334 88.404 2.387 6.031 o
-11 0 14 0.371 5.138 4.423 3.973 o
-11 0 16 2.360 2.043 1.761 23.961 o
-11 0 18 71.043 69.683 1.516 9.880 o
-11 0 20 79.367 80.396 1.722 8.350 o
-11 0 22 38.634 41.262 1.272 16.765 o
-11 1 1 38.535 35.589 0.689 23.233 o
-11 1 2 242.369 233.413 1.676 3.123 o
-11 1 3 146.334 141.740 1.270 5.592 o
-11 1 4 31.883 30.165 0.610 28.254 o
-11 1 5 571.256 567.716 3.260 0.998 o
-11 1 6 87.352 84.077 0.955 9.919 o
-11 1 7 404.666 394.907 2.394 1.625 o
-11 1 8 54.941 50.530 0.704 16.710 o
-11 1 9 86.166 81.580 0.994 10.003 o
-11 1 10 6.436 6.310 0.444 116.121 o
-11 1 11 0.739 1.195 0.620 173.855 o
-11 1 12 60.304 59.866 0.969 13.773 o
-11 1 13 157.620 154.555 1.888 4.577 o
-11 1 14 8.009 6.624 0.932 54.616 o
-11 1 15 5.161 5.101 0.850 70.829 o
-11 1 16 3.823 3.325 1.013 60.330 o
-11 1 17 1.719 1.719 0.302 357.294 o
-11 1 18 0.136 -0.439 0.268 998.559 o
-11 1 19 0.240 0.137 0.277 853.495 o
-11 1 20 43.091 42.913 0.858 19.224 o
-11 1 21 11.065 11.009 0.502 72.438 o
-11 1 22 0.575 0.501 0.361 458.116 o
-11 1 23 39.733 40.603 0.937 19.709 o
-11 2 1 89.500 83.769 1.032 9.592 o
-11 2 2 549.127 539.363 3.029 1.071 o
-11 2 3 7.610 7.243 0.344 115.507 o
-11 2 4 56.059 52.021 0.745 16.150 o
-11 2 5 1.669 1.212 0.313 371.901 o
-11 2 6 115.751 108.378 1.119 7.343 o
-11 2 7 1.046 1.103 0.368 364.484 o
-11 2 8 72.498 72.952 1.009 11.481 o
-11 2 9 34.527 33.000 1.082 20.688 o
-11 2 10 401.649 394.466 2.802 1.566 o
-11 2 11 1.555 1.260 0.501 217.712 o
-11 2 12 178.636 179.941 1.820 4.096 o
-11 2 13 9.937 9.224 0.765 59.718 o
-11 2 14 6.173 6.048 0.862 65.238 o
-11 2 15 0.557 -0.100 0.766 127.406 o
-11 2 16 0.682 -0.309 0.536 243.767 o
-11 2 17 119.108 115.973 1.809 5.967 o
-11 2 18 31.051 31.302 0.683 27.462 o
-11 2 19 7.165 6.954 0.441 108.102 o
-11 2 20 25.855 26.129 0.662 32.412 o
-11 2 21 0.335 0.643 0.284 691.587 o
-11 2 22 9.781 11.041 0.537 74.387 o
-11 2 23 2.081 2.020 0.340 291.027 o
-11 3 1 13.741 11.499 0.403 68.732 o
-11 3 2 2.541 2.813 0.463 191.127 o
-11 3 3 142.306 140.106 1.198 5.795 o
-11 3 4 1.195 0.774 0.376 356.817 o
-11 3 5 178.811 174.454 1.379 4.467 o
-11 3 6 205.214 198.650 1.613 3.746 o
-11 3 7 447.910 438.741 3.002 1.360 o
-11 3 8 23.534 22.720 0.727 34.101 o
-11 3 9 135.370 134.434 1.276 5.987 o
-11 3 10 13.489 10.962 0.684 55.223 o
-11 3 11 13.365 11.883 0.596 59.220 o
-11 3 12 2.737 2.486 0.456 193.272 o
-11 3 13 0.038 -0.458 0.476 342.484 o
-11 3 14 51.231 47.750 1.434 13.123 o
-11 3 15 65.720 65.863 1.437 10.754 o
-11 3 16 81.122 80.877 2.011 7.407 o
-11 3 17 6.314 7.123 0.401 120.000 o
-11 3 18 0.244 0.707 0.273 751.260 o
-11 3 19 0.001 0.137 0.287 910.194 o
-11 3 20 4.054 4.049 0.387 173.425 o
-11 3 21 14.750 14.836 0.535 55.964 o
-11 3 22 8.419 9.043 0.502 87.214 o
-11 4 1 99.538 96.434 1.265 8.098 o
-11 4 2 271.449 264.426 1.843 2.696 o
-11 4 3 267.029 257.743 1.810 2.764 o
-11 4 4 127.189 123.819 1.368 6.279 o
-11 4 5 17.279 15.498 0.457 53.325 o
-11 4 6 2.446 3.108 0.528 164.124 o
-11 4 7 121.097 118.483 1.249 6.743 o
-11 4 8 335.765 332.787 2.326 2.005 o
-11 4 9 68.019 65.499 1.112 11.911 o
-11 4 10 8.859 6.931 0.582 82.154 o
-11 4 11 0.404 0.391 0.576 216.577 o
-11 4 12 65.216 61.443 1.276 11.697 o
-11 4 13 16.766 15.508 0.662 46.837 o
-11 4 14 73.798 74.128 1.879 8.292 o
-11 4 15 1.168 0.212 0.969 78.079 o
-11 4 16 0.412 0.241 0.325 592.141 o
-11 4 17 12.948 14.696 0.535 60.057 o
-11 4 18 159.400 160.527 2.257 4.131 o
-11 4 19 155.228 161.403 1.980 4.467 o
-11 4 20 3.677 5.856 0.391 162.804 o
-11 4 21 22.382 23.089 0.694 35.615 o
-11 4 22 2.381 2.945 0.340 255.099 o
-11 5 1 36.966 35.911 0.691 23.743 o
-11 5 2 2.832 2.769 0.367 227.550 o
-11 5 3 55.129 53.548 0.929 15.214 o
-11 5 4 241.755 235.998 1.852 3.042 o
-11 5 5 264.099 264.837 1.986 2.696 o
-11 5 6 338.622 339.898 2.518 1.932 o
-11 5 7 35.404 34.804 0.749 23.949 o
-11 5 8 36.567 35.656 1.105 19.511 o
-11 5 9 167.339 168.957 1.672 4.484 o
-11 5 10 28.221 27.115 0.494 33.026 o
-11 5 11 55.884 54.086 0.795 15.746 o
-11 5 12 0.328 0.777 0.707 146.177 o
-11 5 13 0.060 -0.227 0.700 158.875 o
-11 5 14 17.853 16.261 1.146 29.858 o
-11 5 15 78.015 73.682 2.166 7.231 o
-11 5 16 91.268 90.349 1.330 8.542 o
-11 5 17 32.139 34.863 0.786 24.819 o
-11 5 18 38.540 39.309 0.851 21.055 o
-11 5 19 6.560 8.127 0.507 99.642 o
-11 5 20 2.391 2.597 0.296 289.735 o
-11 5 21 31.091 31.881 0.887 24.557 o
-11 5 22 3.840 4.719 0.394 169.034 o
-11 6 1 220.672 219.268 1.930 3.281 o
-11 6 2 5.596 6.024 0.407 131.814 o
-11 6 3 23.811 21.667 0.501 39.031 o
-11 6 4 31.247 29.616 0.716 27.341 o
-11 6 5 65.891 65.078 1.374 11.039 o
-11 6 6 6.631 6.805 0.637 86.506 o
-11 6 7 4.100 4.326 0.728 93.060 o
-11 6 8 27.018 25.294 0.684 31.531 o
-11 6 9 143.129 145.215 2.155 4.623 o
-11 6 10 94.030 94.974 1.550 7.753 o
-11 6 11 288.894 290.892 2.544 2.267 o
-11 6 12 67.480 68.432 1.854 8.871 o
-11 6 13 0.985 0.377 0.570 204.663 o
-11 6 14 9.322 8.124 1.251 35.056 o
-11 6 15 8.552 8.461 0.550 83.276 o
-11 6 16 57.858 56.940 0.963 14.349 o
-11 6 17 31.885 32.168 0.802 25.296 o
-11 6 18 67.524 69.121 1.202 11.419 o
-11 6 19 1.815 1.953 0.401 261.768 o
-11 6 20 4.467 5.010 0.355 165.729 o
-11 6 21 88.388 94.413 1.386 8.448 o
-11 6 22 0.571 1.005 0.340 463.245 o
-11 7 1 62.546 62.911 1.538 10.696 o
-11 7 2 19.174 18.394 0.632 42.785 o
-11 7 3 34.144 33.343 0.844 23.616 o
-11 7 4 108.585 108.016 1.661 6.679 o
-11 7 5 23.983 22.996 0.772 32.706 o
-11 7 6 92.832 89.577 1.245 8.684 o
-11 7 7 112.278 112.173 1.578 6.633 o
-11 7 8 344.934 348.742 2.823 1.818 o
-11 7 9 21.662 22.869 0.898 31.571 o
-11 7 10 57.747 59.675 1.270 12.604 o
-11 7 11 37.469 35.982 1.103 19.255 o
-11 7 12 154.040 150.739 2.415 4.118 o
-11 7 13 4.392 3.932 0.862 73.904 o
-11 7 14 211.497 208.223 2.595 3.033 o
-11 7 15 10.178 11.057 0.429 80.823 o
-11 7 16 33.429 32.424 0.795 24.680 o
-11 7 17 1.289 0.999 0.279 470.512 o
-11 7 18 8.323 8.749 0.542 84.494 o
-11 7 19 0.186 0.201 0.308 720.164 o
-11 7 20 7.461 8.771 0.497 93.518 o
-11 7 21 17.263 19.921 0.620 44.582 o
-11 8 1 216.740 214.394 2.417 3.067 o
-11 8 2 81.744 83.317 1.396 9.124 o
-11 8 3 257.383 259.818 2.690 2.476 o
-11 8 4 6.739 7.097 0.945 55.684 o
-11 8 5 2.067 0.996 0.786 105.149 o
-11 8 6 11.504 10.402 0.682 60.219 o
-11 8 7 21.990 20.889 0.677 37.320 o
-11 8 8 2.495 1.725 0.594 150.795 o
-11 8 9 69.262 67.830 1.613 9.697 o
-11 8 10 10.446 10.625 0.560 71.072 o
-11 8 11 186.001 187.012 2.018 3.797 o
-11 8 12 37.505 37.271 1.422 15.955 o
-11 8 13 39.606 39.267 1.033 19.009 o
-11 8 14 9.665 10.246 0.483 80.576 o
-11 8 15 1.328 1.277 0.277 450.492 o
-11 8 16 0.093 -0.079 0.279 948.954 o
-11 8 17 3.923 4.477 0.361 179.591 o
-11 8 18 14.346 14.417 0.592 54.663 o
-11 8 19 22.851 23.141 0.694 35.204 o
-11 8 20 11.586 13.201 0.534 65.469 o
-11 8 21 22.404 23.750 1.121 26.175 o
-11 9 1 54.082 52.599 2.222 8.571 o
-11 9 2 16.996 17.002 0.953 35.721 o
-11 9 3 10.574 10.140 0.945 46.732 o
-11 9 4 173.895 173.750 1.933 4.120 o
-11 9 5 0.405 0.156 0.668 166.613 o
-11 9 6 254.475 256.345 2.718 2.492 o
-11 9 7 106.670 107.974 1.750 6.577 o
-11 9 8 27.715 25.904 0.614 32.017 o
-11 9 9 2.676 3.041 0.432 198.356 o
-11 9 10 3.618 4.061 0.956 65.582 o
-11 9 11 14.416 14.233 1.102 34.110 o
-11 9 12 64.120 63.647 1.420 11.058 o
-11 9 13 9.718 10.117 1.390 29.334 o
-11 9 14 77.670 77.000 1.169 10.328 o
-11 9 15 29.395 27.504 0.671 29.558 o
-11 9 16 16.973 16.872 0.535 50.041 o
-11 9 17 11.750 11.676 0.633 61.140 o
-11 9 18 22.844 23.099 0.694 35.227 o
-11 9 19 0.043 -0.235 0.368 568.513 o
-11 9 20 2.277 2.105 0.354 270.028 o
-11 10 1 6.656 6.894 1.201 40.238 o
-11 10 2 41.722 40.666 0.934 19.217 o
-11 10 3 182.996 183.382 2.824 3.237 o
-11 10 4 144.316 143.768 2.179 4.587 o
-11 10 5 47.832 46.392 1.298 14.575 o
-11 10 6 0.019 -0.167 0.781 128.134 o
-11 10 7 37.462 37.325 1.647 13.988 o
-11 10 8 0.123 0.068 0.378 521.117 o
-11 10 9 94.417 92.971 2.000 6.715 o
-11 10 10 70.916 69.496 1.422 10.254 o
-11 10 11 74.700 75.965 1.648 8.970 o
-11 10 12 14.970 15.850 1.497 23.095 o
-11 10 13 104.029 103.541 1.406 7.438 o
-11 10 14 0.619 0.751 0.296 573.308 o
-11 10 15 0.077 -0.481 0.281 948.557 o
-11 10 16 4.079 4.155 0.393 170.266 o
-11 10 17 2.278 2.596 0.352 260.025 o
-11 10 18 4.416 4.283 0.433 152.456 o
-11 10 19 43.665 47.200 0.906 18.194 o
-11 11 1 51.629 50.743 1.435 12.890 o
-11 11 2 0.192 0.182 0.777 126.724 o
-11 11 3 10.055 9.212 0.565 74.463 o
-11 11 4 45.538 45.422 0.934 17.756 o
-11 11 5 11.736 11.993 0.469 70.706 o
-11 11 6 68.962 67.685 1.039 11.988 o
-11 11 7 66.773 67.769 2.009 8.360 o
-11 11 8 96.820 98.363 1.330 8.045 o
-11 11 9 29.245 29.330 0.715 28.480 o
-11 11 10 1.492 1.016 0.261 468.248 o
-11 11 11 0.074 0.160 0.570 235.703 o
-11 11 12 25.244 25.419 0.628 33.739 o
-11 11 13 2.348 2.733 0.334 264.551 o
-11 11 14 38.995 39.821 0.780 21.501 o
-11 11 15 80.740 80.595 1.217 9.815 o
-11 11 16 28.435 30.448 0.747 28.135 o
-11 11 17 49.753 51.211 1.195 14.631 o
-11 11 18 0.111 2.100 0.580 198.570 o
-11 12 1 185.853 186.837 2.031 3.790 o
-11 12 2 2.380 1.558 0.361 273.219 o
-11 12 3 11.921 11.761 0.570 64.393 o
-11 12 4 84.426 84.111 1.458 8.760 o
-11 12 5 0.088 0.101 0.322 708.174 o
-11 12 6 7.147 7.177 0.465 104.203 o
-11 12 7 0.783 0.616 0.401 364.972 o
-11 12 8 73.251 73.996 1.132 10.941 o
-11 12 9 79.475 79.877 1.199 9.988 o
-11 12 10 32.745 32.419 0.704 26.106 o
-11 12 11 41.122 38.555 0.736 21.418 o
-11 12 12 9.324 7.856 0.414 94.062 o
-11 12 13 6.702 6.272 0.427 116.521 o
-11 12 14 31.932 30.766 0.691 27.049 o
-11 12 15 20.909 19.760 0.705 38.140 o
-11 12 16 32.429 33.505 0.808 24.703 o
-11 12 17 11.331 12.408 0.839 49.528 o
-11 13 1 7.100 7.668 0.420 108.550 o
-11 13 2 1.382 1.150 0.363 342.044 o
-11 13 3 0.133 0.080 0.401 462.239 o
-11 13 4 22.651 22.968 0.739 34.431 o
-11 13 5 74.110 73.575 1.160 10.789 o
-11 13 6 46.645 48.200 0.864 17.716 o
-11 13 7 36.065 36.315 0.780 23.086 o
-11 13 8 1.384 1.817 0.348 334.013 o
-11 13 9 8.970 8.066 0.475 89.569 o
-11 13 10 0.281 0.223 0.330 610.381 o
-11 13 11 2.263 1.833 0.326 296.453 o
-11 13 12 10.316 8.473 0.476 82.108 o
-11 13 13 44.078 42.562 0.838 19.177 o
-11 13 14 0.999 0.556 0.361 405.213 o
-11 13 15 5.242 5.215 0.591 105.876 o
-11 13 16 18.043 18.486 0.687 42.386 o
-11 14 1 23.564 25.864 0.788 31.680 o
-11 14 2 48.076 47.473 0.885 17.348 o
-11 14 3 1.618 1.099 0.374 316.338 o
-11 14 4 29.571 29.419 0.799 27.038 o
-11 14 5 2.006 2.254 0.345 285.252 o
-11 14 6 7.980 8.334 0.502 91.276 o
-11 14 7 2.717 2.823 0.529 161.437 o
-11 14 8 24.735 24.968 0.928 28.473 o
-11 14 9 0.048 0.624 0.337 597.269 o
-11 14 10 56.847 58.376 1.037 14.012 o
-11 14 11 26.489 26.430 0.839 28.774 o
-11 14 12 5.660 5.195 0.460 125.885 o
-11 14 13 23.561 22.258 0.767 33.375 o
-11 14 14 12.559 10.671 0.545 65.635 o
-11 14 15 0.670 -0.174 0.361 479.755 o
-11 15 1 1.475 2.287 0.409 263.825 o
-11 15 2 0.516 1.051 0.452 305.875 o
-11 15 3 1.708 1.226 0.398 286.715 o
-11 15 4 3.208 2.975 0.478 169.669 o
-11 15 5 12.866 13.327 0.881 44.596 o
-11 15 6 0.095 0.322 0.345 593.575 o
-11 15 7 10.035 9.733 0.542 75.449 o
-11 15 8 24.843 27.042 0.760 31.003 o
-11 15 9 113.891 117.762 1.661 6.343 o
-11 15 10 2.494 2.638 0.504 176.594 o
-11 15 11 64.214 66.724 1.393 11.034 o
-11 15 12 1.301 1.199 0.361 349.310 o
-11 15 13 55.891 57.207 1.457 11.957 o
-11 16 1 6.045 5.736 0.480 116.278 o
-11 16 2 58.109 65.484 1.392 11.654 o
-11 16 3 2.701 2.850 0.460 188.250 o
-11 16 4 6.613 7.459 0.556 95.006 o
-11 16 5 3.067 4.933 0.472 157.404 o
-11 16 6 9.777 9.924 0.619 69.975 o
-11 16 7 1.391 1.608 0.429 267.287 o
-11 16 8 20.954 22.583 0.796 34.577 o
-11 16 9 2.852 3.808 0.483 166.991 o
-11 16 10 21.188 23.733 1.265 23.917 o
-10 0 2 14.249 12.683 0.511 60.512 o
-10 0 4 365.624 366.842 2.960 1.686 o
-10 0 6 511.975 489.024 3.892 1.079 o
-10 0 8 17.949 16.496 0.625 45.801 o
-10 0 10 1.766 2.091 0.568 169.709 o
-10 0 12 350.670 352.084 3.109 1.725 o
-10 0 14 387.184 376.559 6.157 1.005 o
-10 0 16 126.601 130.956 3.565 3.333 o
-10 0 18 1.424 1.936 0.516 203.588 o
-10 0 20 82.563 85.445 1.766 7.940 o
-10 0 22 21.545 21.777 0.870 32.670 o
-10 1 1 185.015 182.490 1.433 4.260 o
-10 1 2 92.782 85.370 0.879 9.653 o
-10 1 3 267.459 262.203 1.645 2.800 o
-10 1 4 2.083 1.467 0.311 331.301 o
-10 1 5 1.886 1.893 0.335 310.321 o
-10 1 6 86.577 84.454 0.955 9.963 o
-10 1 7 373.105 362.203 2.292 1.805 o
-10 1 8 110.732 105.711 1.041 7.747 o
-10 1 9 612.674 594.254 3.235 0.928 o
-10 1 10 247.964 240.879 1.766 3.003 o
-10 1 11 383.531 375.539 2.464 1.712 o
-10 1 12 0.011 -0.337 0.500 312.173 o
-10 1 13 233.578 232.542 1.884 3.116 o
-10 1 14 13.248 12.781 0.716 52.285 o
-10 1 15 12.270 11.546 0.836 48.878 o
-10 1 16 20.900 19.602 0.928 32.458 o
-10 1 17 15.597 14.965 1.031 35.234 o
-10 1 18 59.319 57.907 0.923 14.268 o
-10 1 19 31.607 31.143 0.679 27.265 o
-10 1 20 44.993 45.799 0.900 18.096 o
-10 1 21 40.832 40.576 0.822 20.456 o
-10 1 22 0.375 0.158 0.255 893.375 o
-10 1 23 0.926 1.259 0.340 405.932 o
-10 2 1 67.565 65.022 0.824 13.101 o
-10 2 2 21.742 20.287 0.454 43.070 o
-10 2 3 187.686 176.995 1.352 4.314 o
-10 2 4 49.902 46.053 0.826 17.502 o
-10 2 5 44.776 41.701 0.737 19.884 o
-10 2 6 207.791 207.581 1.538 3.700 o
-10 2 7 23.592 21.924 0.638 36.294 o
-10 2 8 205.633 198.347 1.982 3.520 o
-10 2 9 55.164 54.177 0.971 14.925 o
-10 2 10 0.030 0.227 0.317 726.799 o
-10 2 11 37.759 36.307 0.985 20.373 o
-10 2 12 159.206 153.620 1.328 5.091 o
-10 2 13 4.557 4.423 0.521 128.904 o
-10 2 14 401.793 402.673 3.065 1.508 o
-10 2 15 18.405 17.430 1.115 30.005 o
-10 2 16 136.670 135.046 2.096 4.911 o
-10 2 17 63.545 63.994 1.361 11.358 o
-10 2 18 99.426 103.423 1.408 7.636 o
-10 2 19 29.990 30.308 0.679 28.322 o
-10 2 20 4.247 4.387 0.368 171.930 o
-10 2 21 0.026 -0.020 0.300 859.229 o
-10 2 22 47.145 47.814 0.967 16.932 o
-10 2 23 7.159 7.980 0.494 97.981 o
-10 3 1 133.768 131.070 1.133 6.252 o
-10 3 2 204.437 203.017 1.560 3.759 o
-10 3 3 104.216 103.911 1.074 8.051 o
-10 3 4 25.774 21.850 0.452 37.901 o
-10 3 5 0.710 0.411 0.307 561.399 o
-10 3 6 3.518 3.240 0.395 190.400 o
-10 3 7 83.274 80.066 1.117 9.943 o
-10 3 8 0.006 0.968 0.439 360.859 o
-10 3 9 421.921 413.004 2.822 1.482 o
-10 3 10 113.969 111.603 1.114 7.358 o
-10 3 11 502.636 490.045 3.004 1.195 o
-10 3 12 47.008 45.452 0.850 18.042 o
-10 3 13 8.347 7.827 0.477 93.286 o
-10 3 14 106.684 105.100 1.346 7.408 o
-10 3 15 44.101 43.293 2.115 9.943 o
-10 3 16 11.022 10.764 0.978 44.043 o
-10 3 17 51.149 51.024 2.457 7.805 o
-10 3 18 168.113 171.786 2.095 4.078 o
-10 3 19 33.477 34.873 0.740 24.821 o
-10 3 20 43.103 44.844 0.900 18.648 o
-10 3 21 8.516 8.901 0.502 87.090 o
-10 3 22 0.695 0.808 0.253 660.529 o
-10 3 23 3.440 3.403 0.419 181.972 o
-10 4 1 62.160 63.600 0.784 14.060 o
-10 4 2 5.992 6.150 0.399 128.357 o
-10 4 3 407.955 412.416 2.436 1.582 o
-10 4 4 189.782 188.775 1.425 4.142 o
-10 4 5 249.135 242.469 1.877 2.940 o
-10 4 6 205.987 200.975 2.078 3.441 o
-10 4 7 488.208 485.131 3.356 1.185 o
-10 4 8 27.049 27.259 0.855 27.968 o
-10 4 9 94.867 90.734 1.367 8.252 o
-10 4 10 155.472 156.006 1.383 5.098 o
-10 4 11 16.817 16.264 0.621 47.735 o
-10 4 12 54.931 54.257 1.096 14.256 o
-10 4 13 66.798 65.439 1.053 12.281 o
-10 4 14 34.078 32.750 1.198 19.488 o
-10 4 15 61.557 58.558 2.091 8.558 o
-10 4 16 227.432 222.066 2.490 2.907 o
-10 4 17 61.811 63.120 1.150 12.544 o
-10 4 18 10.358 11.324 0.502 74.351 o
-10 4 19 0.493 1.529 0.277 564.550 o
-10 4 20 31.970 33.122 0.683 26.555 o
-10 4 21 84.052 87.322 1.267 9.223 o
-10 4 22 0.479 0.233 0.291 686.692 o
-10 4 23 1.458 1.015 0.356 349.710 o
-10 5 1 179.982 177.985 1.384 4.413 o
-10 5 2 301.468 293.620 1.857 2.399 o
-10 5 3 3.597 2.750 0.340 216.273 o
-10 5 4 172.253 171.146 1.445 4.563 o
-10 5 5 1.850 1.666 0.398 268.987 o
-10 5 6 34.558 32.816 0.606 26.292 o
-10 5 7 41.722 40.385 0.889 19.645 o
-10 5 8 869.536 865.586 5.182 0.520 o
-10 5 9 37.983 37.775 0.781 22.154 o
-10 5 10 29.347 28.491 0.719 28.588 o
-10 5 11 103.419 104.730 1.510 7.230 o
-10 5 12 71.760 73.175 1.315 10.446 o
-10 5 13 234.550 229.137 2.178 2.981 o
-10 5 14 0.175 0.045 0.714 150.795 o
-10 5 15 2.806 3.366 0.890 77.212 o
-10 5 16 0.015 0.293 1.625 29.549 o
-10 5 17 7.421 7.118 0.401 110.613 o
-10 5 18 130.839 130.133 1.824 5.455 o
-10 5 19 54.219 57.046 0.885 15.313 o
-10 5 20 39.067 41.387 0.760 21.414 o
-10 5 21 1.187 1.962 0.363 327.142 o
-10 5 22 4.537 5.178 0.399 152.661 o
-10 6 1 44.102 41.401 0.857 19.171 o
-10 6 2 279.261 280.908 1.794 2.599 o
-10 6 3 1.454 0.856 0.322 397.918 o
-10 6 4 8.630 8.197 0.490 89.499 o
-10 6 5 359.975 356.438 2.486 1.825 o
-10 6 6 13.400 13.018 0.579 58.722 o
-10 6 7 48.560 47.011 1.436 13.484 o
-10 6 8 9.880 8.562 0.446 86.420 o
-10 6 9 617.182 614.795 3.847 0.866 o
-10 6 10 21.260 22.396 0.698 36.774 o
-10 6 11 169.591 168.670 1.693 4.430 o
-10 6 12 15.132 15.373 0.565 53.425 o
-10 6 13 102.634 101.295 1.265 7.830 o
-10 6 14 152.002 148.762 2.562 4.005 o
-10 6 15 127.281 124.332 1.757 5.712 o
-10 6 16 27.944 26.247 0.916 26.743 o
-10 6 17 5.287 5.143 0.340 154.566 o
-10 6 18 1.153 1.229 0.283 468.001 o
-10 6 19 0.896 0.643 0.338 449.170 o
-10 6 20 1.186 1.229 0.271 481.980 o
-10 6 21 0.067 0.612 0.278 818.097 o
-10 6 22 1.865 2.380 0.337 295.257 o
-10 7 1 28.442 25.413 0.615 31.672 o
-10 7 2 38.491 38.233 0.858 21.161 o
-10 7 3 15.375 15.348 0.485 56.203 o
-10 7 4 78.553 76.918 1.362 9.645 o
-10 7 5 20.117 19.584 0.478 45.044 o
-10 7 6 0.904 0.835 0.365 394.287 o
-10 7 7 4.673 4.196 0.562 120.053 o
-10 7 8 0.169 0.105 0.411 434.532 o
-10 7 9 63.405 64.929 1.161 12.217 o
-10 7 10 558.627 565.300 4.883 0.868 o
-10 7 11 50.481 51.570 1.443 12.927 o
-10 7 12 200.512 198.092 2.942 2.943 o
-10 7 13 8.415 0.017 1.721 23.160 o
-10 7 14 1.837 1.718 0.990 70.309 o
-10 7 15 34.074 33.236 0.667 25.749 o
-10 7 16 70.093 67.532 1.153 11.445 o
-10 7 17 8.855 8.030 0.480 89.795 o
-10 7 18 32.491 30.175 0.740 26.287 o
-10 7 19 0.157 -0.128 0.276 933.831 o
-10 7 20 33.427 33.684 0.713 25.408 o
-10 7 21 0.056 0.170 0.355 588.547 o
-10 7 22 23.573 25.152 0.646 34.804 o
-10 8 1 42.121 39.254 0.811 20.374 o
-10 8 2 7.397 6.461 0.608 87.124 o
-10 8 3 2.852 2.046 0.479 185.585 o
-10 8 4 59.830 57.832 1.544 11.112 o
-10 8 5 253.990 255.517 2.142 2.742 o
-10 8 6 17.229 16.518 0.576 48.487 o
-10 8 7 278.950 277.823 2.317 2.437 o
-10 8 8 1.035 1.055 0.435 294.207 o
-10 8 9 6.576 6.164 0.510 105.742 o
-10 8 10 2.722 2.998 0.644 125.571 o
-10 8 11 0.037 -0.068 0.656 181.295 o
-10 8 12 74.374 74.476 1.776 8.596 o
-10 8 13 150.648 148.195 1.921 4.727 o
-10 8 14 8.951 9.074 0.747 63.606 o
-10 8 15 138.975 138.383 2.441 4.408 o
-10 8 16 9.506 9.709 0.502 80.779 o
-10 8 17 0.246 1.452 0.447 316.077 o
-10 8 18 10.732 8.988 0.507 76.953 o
-10 8 19 17.017 15.923 0.497 52.082 o
-10 8 20 13.304 11.754 0.663 55.925 o
-10 8 21 4.649 3.404 0.414 160.922 o
-10 9 1 146.824 148.343 2.001 4.706 o
-10 9 2 93.305 92.786 1.562 7.808 o
-10 9 3 25.651 24.890 0.758 31.215 o
-10 9 4 60.676 59.987 1.362 11.819 o
-10 9 5 0.701 0.656 0.531 235.051 o
-10 9 6 31.450 31.203 0.953 23.640 o
-10 9 7 34.710 35.565 0.910 22.244 o
-10 9 8 231.352 236.761 2.242 2.944 o
-10 9 9 7.682 7.415 0.786 66.042 o
-10 9 10 81.361 80.420 1.454 9.063 o
-10 9 11 50.982 48.400 1.129 15.091 o
-10 9 12 89.585 88.160 1.775 7.541 o
-10 9 13 13.595 13.288 1.067 36.371 o
-10 9 14 0.710 1.444 1.191 52.603 o
-10 9 15 0.397 0.518 0.284 691.852 o
-10 9 16 61.846 62.333 1.172 12.482 o
-10 9 17 12.506 11.540 0.532 65.377 o
-10 9 18 1.984 1.444 0.277 372.037 o
-10 9 19 4.055 4.397 0.403 165.481 o
-10 9 20 5.493 6.125 0.432 127.898 o
-10 10 1 47.980 45.584 1.860 10.975 o
-10 10 2 23.007 21.151 0.696 35.841 o
-10 10 3 9.535 9.205 0.693 66.030 o
-10 10 4 57.862 55.528 0.989 14.320 o
-10 10 5 28.441 27.558 0.822 27.716 o
-10 10 6 31.416 30.980 0.650 27.780 o
-10 10 7 226.304 225.940 2.152 3.079 o
-10 10 8 66.850 66.902 1.036 12.267 o
-10 10 9 4.487 -1.247 2.058 17.569 o
-10 10 10 21.493 20.792 0.740 36.254 o
-10 10 11 2.041 1.612 0.914 80.227 o
-10 10 12 50.404 49.203 1.410 13.290 o
-10 10 13 79.790 79.850 1.518 8.977 o
-10 10 14 8.581 7.994 0.415 97.908 o
-10 10 15 31.912 30.940 0.687 27.068 o
-10 10 16 15.385 14.762 0.532 54.905 o
-10 10 17 123.625 126.139 1.851 5.643 o
-10 10 18 0.044 0.188 0.368 549.749 o
-10 10 19 9.674 10.332 0.511 78.094 o
-10 10 20 13.231 14.496 0.689 52.135 o
-10 11 1 15.383 14.694 0.906 39.888 o
-10 11 2 33.399 32.611 1.444 16.917 o
-10 11 3 28.304 26.041 0.787 28.767 o
-10 11 4 5.639 5.089 0.730 83.379 o
-10 11 5 78.666 77.247 1.847 8.080 o
-10 11 6 10.534 10.200 0.844 52.394 o
-10 11 7 15.316 14.968 0.945 38.430 o
-10 11 8 28.842 29.204 0.688 29.136 o
-10 11 9 25.055 24.164 0.830 30.424 o
-10 11 10 99.085 98.173 1.387 7.816 o
-10 11 11 1.129 0.965 0.666 149.681 o
-10 11 12 40.711 39.630 0.777 21.021 o
-10 11 13 16.451 14.675 0.482 54.810 o
-10 11 14 12.494 10.792 0.483 69.332 o
-10 11 15 7.750 7.486 0.487 96.622 o
-10 11 16 0.002 0.244 0.340 641.726 o
-10 11 17 28.329 31.498 0.795 27.201 o
-10 11 18 16.978 19.970 0.637 44.371 o
-10 11 19 47.380 52.315 1.178 15.025 o
-10 12 1 17.412 16.785 0.781 41.016 o
-10 12 2 2.880 2.671 0.360 231.342 o
-10 12 3 56.565 55.556 0.956 14.682 o
-10 12 4 7.494 7.419 0.410 107.762 o
-10 12 5 56.069 56.196 1.422 12.178 o
-10 12 6 79.753 79.313 2.061 7.351 o
-10 12 7 0.031 -0.140 0.400 484.972 o
-10 12 8 9.967 9.050 0.606 71.751 o
-10 12 9 13.019 11.619 0.674 56.030 o
-10 12 10 2.084 1.605 0.334 307.355 o
-10 12 11 37.498 35.653 0.710 23.396 o
-10 12 12 0.219 0.000 0.345 601.714 o
-10 12 13 10.078 9.244 0.428 85.350 o
-10 12 14 0.045 -0.264 0.355 610.588 o
-10 12 15 35.735 36.455 0.863 22.275 o
-10 12 16 67.886 71.087 1.239 11.149 o
-10 12 17 8.394 9.705 0.532 82.990 o
-10 12 18 4.782 5.327 0.431 140.880 o
-10 13 1 48.716 48.141 0.865 17.281 o
-10 13 2 84.011 83.582 1.258 9.373 o
-10 13 3 116.330 119.131 1.561 6.411 o
-10 13 4 0.434 0.164 0.348 534.802 o
-10 13 5 16.980 17.019 0.512 50.669 o
-10 13 6 49.011 49.316 0.898 16.881 o
-10 13 7 1.676 1.833 0.322 337.218 o
-10 13 8 21.848 21.208 0.576 39.696 o
-10 13 9 23.702 21.627 0.628 36.540 o
-10 13 10 27.371 27.065 0.612 31.892 o
-10 13 11 4.323 3.390 0.351 185.655 o
-10 13 12 0.112 -0.262 0.324 708.497 o
-10 13 13 0.805 -0.508 0.340 502.770 o
-10 13 14 29.238 27.181 0.725 28.919 o
-10 13 15 3.916 4.361 0.372 177.601 o
-10 13 16 2.598 1.665 0.348 269.147 o
-10 13 17 2.875 2.741 0.362 229.410 o
-10 14 1 2.191 1.857 0.348 283.857 o
-10 14 2 28.407 28.438 0.833 27.337 o
-10 14 3 65.494 67.324 1.113 12.074 o
-10 14 4 21.255 19.884 0.623 39.852 o
-10 14 5 6.194 6.761 0.423 119.528 o
-10 14 6 133.814 135.654 1.821 5.325 o
-10 14 7 12.637 12.041 0.561 62.690 o
-10 14 8 27.130 26.645 0.651 31.555 o
-10 14 9 8.473 8.214 0.454 93.980 o
-10 14 10 1.454 1.596 0.326 359.052 o
-10 14 11 0.705 0.000 0.330 544.704 o
-10 14 12 4.720 4.678 0.394 154.708 o
-10 14 13 6.249 5.288 0.394 130.978 o
-10 14 14 17.408 15.557 0.760 42.443 o
-10 14 15 32.445 32.162 0.859 24.317 o
-10 14 16 5.057 4.488 0.351 161.187 o
-10 15 1 49.843 53.773 1.040 15.411 o
-10 15 2 4.516 5.965 0.467 132.612 o
-10 15 3 2.710 3.297 0.363 224.901 o
-10 15 4 20.996 21.432 0.732 36.618 o
-10 15 5 6.952 8.529 0.523 94.035 o
-10 15 6 41.891 42.018 0.891 19.373 o
-10 15 7 3.845 3.446 0.345 197.928 o
-10 15 8 28.892 30.516 0.799 27.102 o
-10 15 9 2.877 4.192 0.455 172.733 o
-10 15 10 0.486 0.327 0.361 482.825 o
-10 15 11 83.840 82.821 1.398 9.006 o
-10 15 12 51.948 50.530 1.144 14.679 o
-10 15 13 0.034 0.272 0.361 565.309 o
-10 15 14 0.380 0.205 0.381 462.777 o
-10 16 1 11.724 13.284 0.597 61.377 o
-10 16 2 4.956 6.091 0.460 128.541 o
-10 16 3 3.075 3.988 0.489 159.461 o
-10 16 4 98.170 105.556 1.577 7.287 o
-10 16 5 2.515 1.668 0.429 223.577 o
-10 16 6 16.445 17.640 0.665 45.693 o
-10 16 7 40.551 44.648 0.955 18.828 o
-10 16 8 51.501 51.612 1.094 14.975 o
-10 16 9 13.854 12.757 0.803 47.198 o
-10 16 10 9.074 8.899 0.763 62.265 o
-10 16 11 9.519 8.245 0.628 72.859 o
-10 16 12 9.640 10.040 0.633 69.118 o
-10 17 1 12.792 16.049 0.682 51.864 o
-10 17 2 2.982 3.918 0.514 153.876 o
-10 17 3 86.578 94.364 1.577 8.052 o
-10 17 4 11.813 14.047 0.694 54.961 o
-10 17 5 4.939 7.916 0.650 90.482 o
-10 17 6 14.846 18.995 0.682 46.342 o
-10 17 7 44.760 47.840 1.016 17.047 o
-10 17 8 10.435 10.267 0.597 69.041 o
-10 17 9 19.494 19.830 0.713 39.304 o
-9 0 2 333.863 334.260 2.607 1.941 o
-9 0 4 531.014 535.684 3.905 1.016 o
-9 0 6 0.314 3.464 0.393 306.265 o
-9 0 8 80.639 75.356 1.106 10.353 o
-9 0 10 221.485 221.885 2.130 3.153 o
-9 0 12 59.657 56.980 1.125 13.280 o
-9 0 14 69.027 66.863 1.319 10.919 o
-9 0 16 719.320 710.980 7.055 0.546 o
-9 0 18 3.418 4.618 1.332 38.034 o
-9 0 20 44.348 41.253 1.162 16.622 o
-9 0 22 44.907 44.744 1.272 15.344 o
-9 1 1 16.824 16.047 0.412 55.158 o
-9 1 2 0.382 0.683 0.275 704.146 o
-9 1 3 33.234 34.163 0.530 27.409 o
-9 1 4 441.620 438.663 2.284 1.473 o
-9 1 5 51.794 52.661 0.709 17.102 o
-9 1 6 68.333 64.320 0.763 13.262 o
-9 1 7 177.520 181.071 1.342 4.457 o
-9 1 8 10.103 9.835 0.361 88.898 o
-9 1 9 1.429 1.708 0.295 391.393 o
-9 1 10 244.403 235.570 1.628 3.114 o
-9 1 11 76.262 72.345 0.810 11.762 o
-9 1 12 252.426 247.930 1.719 2.953 o
-9 1 13 140.282 135.220 1.116 6.007 o
-9 1 14 7.230 6.885 0.635 83.730 o
-9 1 15 199.557 199.611 1.880 3.647 o
-9 1 16 23.234 23.739 0.762 33.189 o
-9 1 17 24.297 25.057 1.322 21.652 o
-9 1 18 0.535 0.385 0.693 151.540 o
-9 1 19 4.090 4.462 0.328 185.923 o
-9 1 20 0.687 0.134 0.239 830.093 o
-9 1 21 15.078 15.541 0.582 52.676 o
-9 1 22 0.102 -0.231 0.244 1215.380 o
-9 1 23 52.023 53.808 0.991 15.346 o
-9 2 1 15.270 14.049 0.372 62.233 o
-9 2 2 244.400 237.646 1.450 3.173 o
-9 2 3 120.117 117.119 1.001 7.150 o
-9 2 4 202.235 200.530 1.401 3.892 o
-9 2 5 59.457 57.117 0.718 15.239 o
-9 2 6 24.819 25.837 0.566 35.017 o
-9 2 7 5.394 5.686 0.383 140.703 o
-9 2 8 0.504 0.678 0.341 495.833 o
-9 2 9 3.309 3.643 0.398 189.446 o
-9 2 10 196.879 186.932 1.478 4.018 o
-9 2 11 18.607 18.535 0.416 49.608 o
-9 2 12 95.683 93.268 1.033 8.887 o
-9 2 13 2.715 2.637 0.390 222.516 o
-9 2 14 19.672 17.013 0.655 42.333 o
-9 2 15 6.336 5.345 0.785 73.585 o
-9 2 16 2.132 1.557 0.840 92.121 o
-9 2 17 0.008 -0.258 1.292 46.866 o
-9 2 18 248.007 250.993 3.910 2.027 o
-9 2 19 71.552 72.748 1.104 11.246 o
-9 2 20 112.983 114.168 1.551 6.621 o
-9 2 21 1.309 1.632 0.300 401.392 o
-9 2 22 14.900 15.317 0.558 54.208 o
-9 2 23 0.568 0.352 0.280 680.650 o
-9 3 1 12.574 12.297 0.337 74.471 o
-9 3 2 422.504 418.983 2.300 1.551 o
-9 3 3 16.851 19.536 0.442 50.964 o
-9 3 4 58.383 55.006 0.706 15.653 o
-9 3 5 297.590 301.516 2.012 2.355 o
-9 3 6 41.714 45.398 0.752 20.102 o
-9 3 7 293.954 289.470 2.153 2.369 o
-9 3 8 0.275 0.232 0.336 590.757 o
-9 3 9 2.858 2.920 0.385 216.077 o
-9 3 10 95.784 93.261 1.080 8.782 o
-9 3 11 8.401 6.642 0.339 111.963 o
-9 3 12 49.047 48.972 0.699 18.152 o
-9 3 13 271.994 262.571 1.891 2.681 o
-9 3 14 76.941 73.975 1.038 10.931 o
-9 3 15 37.177 36.951 0.856 21.797 o
-9 3 16 138.814 135.913 1.575 5.514 o
-9 3 17 55.928 56.548 1.917 9.684 o
-9 3 18 9.025 11.368 0.818 55.760 o
-9 3 19 3.913 4.080 0.258 216.255 o
-9 3 20 11.714 11.766 0.502 69.111 o
-9 3 21 24.874 26.610 0.621 33.690 o
-9 3 22 54.949 55.383 0.969 14.875 o
-9 3 23 33.742 34.741 0.909 22.734 o
-9 4 1 37.853 38.584 0.792 21.956 o
-9 4 2 591.253 590.657 3.069 0.970 o
-9 4 3 225.285 226.243 1.522 3.397 o
-9 4 4 210.992 208.136 1.631 3.607 o
-9 4 5 249.488 251.791 1.942 2.873 o
-9 4 6 53.969 50.708 0.901 15.809 o
-9 4 7 43.094 44.814 0.781 19.583 o
-9 4 8 563.579 565.987 3.438 0.995 o
-9 4 9 65.911 63.265 1.046 12.531 o
-9 4 10 10.131 7.825 0.398 91.076 o
-9 4 11 8.201 7.213 0.473 96.364 o
-9 4 12 3.686 4.294 0.423 167.082 o
-9 4 13 12.368 12.724 0.487 66.614 o
-9 4 14 51.245 49.108 1.142 14.908 o
-9 4 15 5.399 5.158 0.612 101.537 o
-9 4 16 15.312 14.084 0.822 43.543 o
-9 4 17 87.722 86.451 1.771 7.670 o
-9 4 18 192.757 195.610 2.971 2.995 o
-9 4 19 80.838 83.690 1.147 9.902 o
-9 4 20 24.082 25.740 0.594 35.156 o
-9 4 21 10.503 11.486 0.483 74.847 o
-9 4 22 0.502 0.472 0.245 810.999 o
-9 4 23 9.026 9.031 0.477 86.662 o
-9 5 1 407.791 397.425 2.416 1.608 o
-9 5 2 17.755 16.266 0.457 51.792 o
-9 5 3 401.337 409.373 2.357 1.619 o
-9 5 4 185.573 184.693 1.541 4.161 o
-9 5 5 567.412 571.097 3.424 0.987 o
-9 5 6 544.700 535.010 3.263 1.060 o
-9 5 7 31.544 31.264 0.724 26.689 o
-9 5 8 362.172 364.295 2.528 1.794 o
-9 5 9 303.914 302.684 2.198 2.264 o
-9 5 10 74.487 73.502 1.006 11.274 o
-9 5 11 61.258 58.355 0.958 13.799 o
-9 5 12 74.249 71.749 0.993 11.424 o
-9 5 13 2.127 2.216 0.349 277.307 o
-9 5 14 24.459 25.053 0.806 30.989 o
-9 5 15 237.207 230.365 2.891 2.600 o
-9 5 16 60.978 60.312 2.077 8.597 o
-9 5 17 0.209 -0.448 0.879 100.076 o
-9 5 18 12.157 11.504 0.462 70.511 o
-9 5 19 1.862 1.564 0.283 371.441 o
-9 5 20 32.699 32.691 0.659 26.611 o
-9 5 21 60.098 61.617 0.967 13.692 o
-9 5 22 16.157 17.481 0.542 50.627 o
-9 5 23 2.118 3.310 0.388 231.863 o
-9 6 1 267.616 266.900 1.676 2.771 o
-9 6 2 160.843 164.456 1.313 4.953 o
-9 6 3 10.819 10.204 0.415 80.881 o
-9 6 4 31.096 30.452 0.725 27.085 o
-9 6 5 230.056 228.658 2.016 3.103 o
-9 6 6 25.494 26.240 0.594 33.831 o
-9 6 7 181.970 181.376 1.633 4.177 o
-9 6 8 135.043 133.209 1.402 5.863 o
-9 6 9 104.222 104.022 1.158 7.894 o
-9 6 10 17.268 16.620 0.488 51.310 o
-9 6 11 355.660 356.136 2.410 1.858 o
-9 6 12 0.856 1.843 0.639 157.650 o
-9 6 13 18.684 18.502 0.588 44.626 o
-9 6 14 0.142 -0.322 0.550 252.538 o
-9 6 15 60.719 58.582 1.427 11.566 o
-9 6 16 131.231 132.706 3.032 3.852 o
-9 6 17 39.101 38.560 0.855 20.956 o
-9 6 18 13.263 11.968 0.487 65.174 o
-9 6 19 26.711 26.087 0.670 31.709 o
-9 6 20 48.641 48.337 0.845 17.401 o
-9 6 21 49.276 51.874 0.876 16.717 o
-9 6 22 4.216 3.870 0.368 177.551 o
-9 7 1 39.185 37.456 0.767 21.944 o
-9 7 2 34.291 31.882 0.691 25.678 o
-9 7 3 1.893 1.186 0.336 331.867 o
-9 7 4 89.976 89.139 1.047 9.344 o
-9 7 5 0.175 0.503 0.364 510.938 o
-9 7 6 122.562 120.507 1.258 6.642 o
-9 7 7 368.188 366.911 2.574 1.758 o
-9 7 8 225.596 221.607 1.806 3.283 o
-9 7 9 0.110 0.326 0.423 406.703 o
-9 7 10 14.372 14.898 0.502 58.090 o
-9 7 11 1.872 2.331 0.551 172.355 o
-9 7 12 160.284 160.663 1.621 4.732 o
-9 7 13 94.648 95.444 1.474 7.894 o
-9 7 14 204.278 202.878 2.365 3.266 o
-9 7 15 16.213 15.735 0.552 51.663 o
-9 7 16 15.388 15.287 0.709 47.194 o
-9 7 17 3.787 3.656 0.611 120.069 o
-9 7 18 5.857 6.034 0.355 137.963 o
-9 7 19 1.309 0.533 0.240 578.069 o
-9 7 20 0.827 0.228 0.283 617.750 o
-9 7 21 1.512 1.461 0.238 466.455 o
-9 7 22 16.672 18.030 0.702 43.850 o
-9 8 1 40.046 39.164 0.787 21.215 o
-9 8 2 10.007 8.754 0.354 92.831 o
-9 8 3 798.404 805.335 4.248 0.612 o
-9 8 4 8.371 8.243 0.462 93.619 o
-9 8 5 41.045 38.280 0.887 20.138 o
-9 8 6 21.939 21.209 0.630 38.328 o
-9 8 7 24.793 23.728 0.696 33.405 o
-9 8 8 28.285 26.910 0.700 29.941 o
-9 8 9 513.292 512.080 3.454 1.108 o
-9 8 10 3.317 3.022 0.634 122.128 o
-9 8 11 230.732 227.757 2.048 3.085 o
-9 8 12 11.541 11.111 0.537 68.462 o
-9 8 13 14.634 15.446 0.787 44.926 o
-9 8 14 127.789 127.230 2.571 4.512 o
-9 8 15 16.720 17.395 1.120 30.903 o
-9 8 16 6.349 7.629 1.538 27.275 o
-9 8 17 89.439 89.275 1.416 8.453 o
-9 8 18 0.392 -0.179 0.284 781.800 o
-9 8 19 19.174 17.464 0.508 47.038 o
-9 8 20 4.605 4.350 0.339 173.277 o
-9 8 21 14.026 13.643 0.606 55.402 o
-9 9 1 5.571 5.360 0.613 99.602 o
-9 9 2 0.535 0.069 0.476 307.013 o
-9 9 3 10.645 11.689 0.660 62.131 o
-9 9 4 16.139 15.376 0.616 49.645 o
-9 9 5 27.483 27.034 0.837 28.109 o
-9 9 6 499.620 507.362 3.116 1.172 o
-9 9 7 0.004 -0.164 0.541 267.097 o
-9 9 8 18.204 17.451 0.606 45.409 o
-9 9 9 16.639 17.969 0.691 44.292 o
-9 9 10 53.675 54.488 1.072 14.559 o
-9 9 11 9.993 9.426 0.519 77.989 o
-9 9 12 51.532 48.822 1.369 13.433 o
-9 9 13 18.863 17.794 0.760 39.620 o
-9 9 14 216.128 212.885 3.893 2.254 o
-9 9 15 24.135 23.624 0.624 35.397 o
-9 9 16 48.372 49.676 0.971 16.483 o
-9 9 17 22.390 22.140 0.624 37.589 o
-9 9 18 21.494 20.855 0.662 38.163 o
-9 9 19 20.050 19.096 0.515 44.505 o
-9 9 20 0.232 -0.265 0.278 882.502 o
-9 9 21 0.001 0.209 0.334 668.720 o
-9 10 1 94.667 95.542 1.755 7.229 o
-9 10 2 423.799 425.109 3.208 1.401 o
-9 10 3 77.610 77.560 1.467 9.343 o
-9 10 4 13.467 13.708 0.665 53.561 o
-9 10 5 223.695 227.651 1.998 3.175 o
-9 10 6 55.130 54.085 1.128 14.055 o
-9 10 7 31.209 29.045 0.781 26.602 o
-9 10 8 7.651 7.438 0.569 87.888 o
-9 10 9 260.095 261.502 2.160 2.670 o
-9 10 10 210.411 212.795 1.907 3.433 o
-9 10 11 22.750 22.425 0.749 34.338 o
-9 10 12 93.561 90.494 1.198 8.728 o
-9 10 13 61.202 60.017 2.042 8.731 o
-9 10 14 24.375 23.456 0.674 34.266 o
-9 10 15 0.104 -0.036 0.284 911.668 o
-9 10 16 0.897 0.194 0.291 585.416 o
-9 10 17 39.604 39.198 0.777 21.430 o
-9 10 18 6.740 7.426 0.467 106.042 o
-9 10 19 74.051 76.900 1.144 10.708 o
-9 10 20 0.022 0.089 0.348 628.456 o
-9 11 1 98.247 96.045 1.657 7.302 o
-9 11 2 7.801 8.010 0.559 86.858 o
-9 11 3 50.781 49.558 1.199 14.570 o
-9 11 4 14.308 14.214 0.730 48.715 o
-9 11 5 50.400 48.687 0.733 17.686 o
-9 11 6 1.633 1.395 0.752 114.933 o
-9 11 7 186.839 190.560 1.865 3.874 o
-9 11 8 1.895 -0.430 1.499 33.440 o
-9 11 9 2.367 2.066 0.910 78.533 o
-9 11 10 0.401 -0.148 0.554 239.414 o
-9 11 11 0.998 2.549 0.961 75.545 o
-9 11 12 81.633 81.521 2.400 6.347 o
-9 11 13 49.350 46.429 0.851 17.414 o
-9 11 14 14.170 12.304 0.633 55.135 o
-9 11 15 0.359 0.233 0.291 724.537 o
-9 11 16 76.679 78.631 1.211 10.206 o
-9 11 17 159.063 164.766 1.905 4.448 o
-9 11 18 29.276 31.650 0.722 27.739 o
-9 11 19 9.007 12.668 0.609 68.865 o
-9 12 1 76.051 76.742 1.446 9.542 o
-9 12 2 28.525 28.596 0.959 25.245 o
-9 12 3 60.405 58.428 1.745 10.097 o
-9 12 4 64.912 63.736 1.557 10.388 o
-9 12 5 7.621 6.934 1.154 41.570 o
-9 12 6 6.678 5.897 0.991 53.560 o
-9 12 7 3.495 4.503 0.735 94.792 o
-9 12 8 77.638 77.213 1.852 8.116 o
-9 12 9 0.025 0.586 0.562 236.372 o
-9 12 10 11.254 10.337 0.761 55.895 o
-9 12 11 76.453 75.399 1.211 10.351 o
-9 12 12 41.347 40.498 0.778 20.700 o
-9 12 13 2.829 2.752 0.340 241.358 o
-9 12 14 49.703 46.916 0.870 17.168 o
-9 12 15 3.799 2.857 0.404 185.239 o
-9 12 16 0.217 0.540 0.330 588.844 o
-9 12 17 10.301 12.867 0.600 65.435 o
-9 12 18 20.726 21.726 0.971 30.834 o
-9 12 19 29.278 30.063 0.785 27.233 o
-9 13 1 130.758 134.915 1.596 5.707 o
-9 13 2 36.957 38.614 0.781 22.357 o
-9 13 3 20.074 20.640 0.534 43.017 o
-9 13 4 17.378 16.903 1.603 20.227 o
-9 13 5 126.660 126.637 1.587 5.945 o
-9 13 6 0.101 0.123 0.357 576.643 o
-9 13 7 160.339 161.023 2.221 4.149 o
-9 13 8 7.651 7.522 0.593 85.077 o
-9 13 9 41.029 41.206 0.928 19.380 o
-9 13 10 6.957 7.645 0.465 103.957 o
-9 13 11 5.551 5.027 0.322 155.156 o
-9 13 12 2.999 2.877 0.328 239.190 o
-9 13 13 15.103 12.029 0.672 51.806 o
-9 13 14 37.965 34.638 0.971 20.699 o
-9 13 15 56.840 54.134 0.910 14.994 o
-9 13 16 15.138 14.113 0.695 49.021 o
-9 13 17 2.037 1.066 0.348 315.498 o
-9 13 18 4.517 4.657 0.372 163.579 o
-9 14 1 15.765 14.280 0.531 54.658 o
-9 14 2 0.154 -0.219 0.334 655.307 o
-9 14 3 3.264 2.348 0.349 229.228 o
-9 14 4 7.466 7.035 0.399 110.897 o
-9 14 5 137.627 140.468 1.864 5.131 o
-9 14 6 2.938 3.252 0.566 143.183 o
-9 14 7 6.484 5.827 0.435 119.215 o
-9 14 8 22.566 22.775 0.596 37.757 o
-9 14 9 30.299 30.719 0.794 26.441 o
-9 14 10 220.903 227.163 2.476 2.946 o
-9 14 11 0.575 0.097 0.328 567.056 o
-9 14 12 5.914 5.585 0.391 133.622 o
-9 14 13 7.206 6.509 0.472 105.271 o
-9 14 14 3.618 3.221 0.348 205.658 o
-9 14 15 0.737 0.276 0.334 504.686 o
-9 14 16 8.480 7.377 0.591 81.896 o
-9 15 1 55.768 58.786 1.061 14.006 o
-9 15 2 32.149 30.846 0.784 25.713 o
-9 15 3 3.742 4.112 0.383 180.205 o
-9 15 4 7.021 6.695 0.414 113.898 o
-9 15 5 8.388 9.134 0.523 85.099 o
-9 15 6 61.496 61.222 0.997 13.400 o
-9 15 7 20.480 20.195 0.632 40.285 o
-9 15 8 1.236 0.810 0.345 390.515 o
-9 15 9 87.424 88.534 1.484 8.402 o
-9 15 10 1.009 1.927 0.334 373.713 o
-9 15 11 3.954 4.027 0.386 175.733 o
-9 15 12 0.889 1.204 0.322 440.948 o
-9 15 13 41.500 39.943 1.055 18.273 o
-9 15 14 5.298 5.708 0.410 136.489 o
-9 15 15 31.063 29.081 0.988 23.697 o
-9 16 1 23.174 23.505 0.719 34.239 o
-9 16 2 7.819 8.060 0.480 95.412 o
-9 16 3 99.813 105.627 1.594 7.183 o
-9 16 4 1.288 1.675 0.404 291.520 o
-9 16 5 25.462 26.893 0.698 31.786 o
-9 16 6 3.410 4.399 0.355 193.576 o
-9 16 7 19.376 21.517 0.619 41.114 o
-9 16 8 36.347 39.356 0.808 22.167 o
-9 16 9 10.982 10.943 0.509 72.338 o
-9 16 10 5.321 5.385 0.378 144.622 o
-9 16 11 6.249 5.921 0.637 90.646 o
-9 16 12 95.159 98.404 1.896 6.833 o
-9 16 13 38.867 38.425 1.173 17.942 o
-9 17 1 27.702 30.146 0.875 26.591 o
-9 17 2 0.602 0.745 0.489 272.134 o
-9 17 3 0.780 1.173 0.404 339.035 o
-9 17 4 1.350 2.282 0.387 286.738 o
-9 17 5 35.186 39.331 0.887 21.725 o
-9 17 6 17.118 20.021 0.601 45.303 o
-9 17 7 27.841 29.527 0.708 29.308 o
-9 17 8 14.304 14.637 0.572 55.454 o
-9 17 9 0.311 -0.199 0.387 474.262 o
-9 17 10 1.927 0.981 0.367 308.231 o
-9 17 11 5.485 6.052 0.462 122.994 o
-9 18 2 18.867 21.875 0.747 37.964 o
-9 18 3 1.430 1.759 0.435 257.996 o
-9 18 4 4.199 5.718 0.467 137.739 o
-9 18 5 30.999 34.184 0.859 24.500 o
-9 18 6 10.614 13.396 0.641 61.315 o
-9 18 7 0.014 0.344 0.378 514.493 o
-8 0 2 62.614 64.401 0.916 13.405 o
-8 0 4 304.074 308.162 2.365 2.201 o
-8 0 6 611.668 615.168 4.186 0.846 o
-8 0 8 670.482 666.102 4.423 0.750 o
-8 0 10 106.809 111.873 1.357 7.241 o
-8 0 12 282.038 279.763 2.416 2.379 o
-8 0 14 671.964 651.943 4.785 0.731 o
-8 0 16 260.087 266.563 3.801 1.992 o
-8 0 18 62.616 59.793 3.785 4.079 o
-8 0 20 42.266 39.739 1.083 17.880 o
-8 0 22 2.089 1.153 0.428 248.387 o
-8 0 24 76.032 79.675 1.719 8.556 o
-8 1 1 26.961 26.100 0.475 34.650 o
-8 1 2 45.562 46.237 0.578 20.104 o
-8 1 3 257.067 255.346 1.482 2.967 o
-8 1 4 149.795 151.444 1.077 5.558 o
-8 1 5 238.768 237.186 1.472 3.222 o
-8 1 6 44.998 42.619 0.587 20.735 o
-8 1 7 208.238 206.574 1.345 3.800 o
-8 1 8 28.316 26.022 0.503 33.235 o
-8 1 9 493.958 490.289 2.682 1.246 o
-8 1 10 274.215 273.411 1.669 2.699 o
-8 1 11 342.169 331.968 1.947 2.064 o
-8 1 12 147.470 143.212 1.082 5.724 o
-8 1 13 95.986 93.709 0.854 9.206 o
-8 1 14 0.348 0.167 0.413 407.763 o
-8 1 15 1.995 1.514 0.469 219.680 o
-8 1 16 250.049 252.842 2.372 2.682 o
-8 1 17 49.345 49.578 1.182 14.899 o
-8 1 18 53.876 53.985 1.681 11.100 o
-8 1 19 35.120 35.645 0.740 24.002 o
-8 1 20 32.052 31.722 0.679 26.902 o
-8 1 21 0.983 0.715 0.239 634.579 o
-8 1 22 2.778 2.738 0.372 227.453 o
-8 1 23 0.430 -0.007 0.245 963.299 o
-8 1 24 0.071 0.088 0.280 933.209 o
-8 2 1 315.929 310.322 1.739 2.298 o
-8 2 2 81.212 80.143 0.747 11.078 o
-8 2 3 16.068 14.789 0.371 59.461 o
-8 2 4 1.923 2.290 0.225 386.852 o
-8 2 5 38.949 41.049 0.552 23.247 o
-8 2 6 427.772 425.952 2.413 1.510 o
-8 2 7 152.697 147.622 1.247 5.383 o
-8 2 8 322.841 321.812 2.011 2.167 o
-8 2 9 111.327 109.874 1.060 7.595 o
-8 2 10 0.036 -0.374 0.322 743.246 o
-8 2 11 97.793 89.721 0.879 9.172 o
-8 2 12 87.391 82.035 0.815 10.318 o
-8 2 13 98.084 97.597 0.943 8.792 o
-8 2 14 116.566 113.785 1.022 7.337 o
-8 2 15 0.572 -0.037 0.467 317.735 o
-8 2 16 80.816 80.211 1.491 8.987 o
-8 2 17 2.640 2.081 0.738 107.786 o
-8 2 18 30.465 29.771 1.305 19.490 o
-8 2 19 0.665 0.739 0.298 559.746 o
-8 2 20 3.321 3.354 0.258 248.957 o
-8 2 21 24.880 25.066 0.665 33.447 o
-8 2 22 117.383 120.146 1.474 6.500 o
-8 2 23 9.422 9.449 0.551 77.522 o
-8 2 24 10.776 10.841 0.510 73.169 o
-8 3 1 166.163 166.978 1.205 4.902 o
-8 3 2 360.497 361.562 1.985 1.912 o
-8 3 3 10.651 9.345 0.287 92.322 o
-8 3 4 119.273 119.939 0.964 7.174 o
-8 3 5 417.099 425.870 2.559 1.518 o
-8 3 6 363.776 367.816 2.457 1.796 o
-8 3 7 481.513 490.401 2.927 1.244 o
-8 3 8 6.987 5.664 0.315 133.142 o
-8 3 9 70.898 69.939 0.917 12.110 o
-8 3 10 60.572 59.450 0.767 14.668 o
-8 3 11 178.838 175.427 1.350 4.478 o
-8 3 12 319.243 316.048 2.030 2.195 o
-8 3 13 39.398 36.732 0.659 22.981 o
-8 3 14 101.156 97.252 1.090 8.349 o
-8 3 15 0.398 0.135 0.359 514.405 o
-8 3 16 23.184 21.539 0.610 37.448 o
-8 3 17 14.444 13.402 0.464 61.373 o
-8 3 18 135.831 132.800 1.674 5.503 o
-8 3 19 44.865 45.399 1.241 15.537 o
-8 3 20 39.108 38.587 0.747 21.970 o
-8 3 21 2.569 2.290 0.237 326.082 o
-8 3 22 2.229 2.657 0.270 313.897 o
-8 3 23 5.602 5.431 0.437 129.600 o
-8 4 1 2229.790 2271.170 9.518 0.120 o
-8 4 2 64.560 64.804 0.722 13.876 o
-8 4 3 59.384 57.019 0.664 15.487 o
-8 4 4 230.086 224.910 1.628 3.305 o
-8 4 5 309.763 312.711 2.148 2.221 o
-8 4 6 233.869 228.503 1.752 3.194 o
-8 4 7 61.868 57.775 0.853 14.229 o
-8 4 8 23.118 22.704 0.678 35.496 o
-8 4 9 134.857 128.433 1.302 6.059 o
-8 4 10 12.912 12.807 0.448 67.019 o
-8 4 11 26.126 24.204 0.590 34.202 o
-8 4 12 17.721 17.163 0.451 51.233 o
-8 4 13 0.471 0.546 0.333 530.081 o
-8 4 14 3.996 3.627 0.404 173.266 o
-8 4 15 103.410 101.195 1.405 7.517 o
-8 4 16 4.253 4.504 0.592 116.280 o
-8 4 17 40.151 39.493 1.655 13.439 o
-8 4 18 8.295 8.331 0.589 80.869 o
-8 4 19 38.527 38.950 0.732 22.240 o
-8 4 20 65.813 65.177 1.015 12.560 o
-8 4 21 20.004 19.440 0.521 44.198 o
-8 4 22 14.599 15.182 0.485 58.036 o
-8 4 23 27.584 29.592 0.650 30.338 o
-8 5 1 22.742 21.690 0.512 39.898 o
-8 5 2 207.665 206.390 1.459 3.751 o
-8 5 3 403.696 409.711 2.240 1.629 o
-8 5 4 127.047 124.935 1.125 6.585 o
-8 5 5 1480.610 1504.020 7.295 0.232 o
-8 5 6 196.970 201.106 1.686 3.793 o
-8 5 7 323.438 322.092 2.244 2.105 o
-8 5 8 645.962 651.927 3.967 0.809 o
-8 5 9 0.381 0.019 0.369 504.540 o
-8 5 10 508.251 505.626 2.987 1.172 o
-8 5 11 28.009 28.024 0.652 30.538 o
-8 5 12 108.855 108.193 1.017 7.815 o
-8 5 13 56.530 55.562 0.828 15.345 o
-8 5 14 0.921 0.395 0.399 365.142 o
-8 5 15 9.451 8.566 0.761 61.891 o
-8 5 16 4.887 5.029 0.798 77.925 o
-8 5 17 43.036 42.198 1.671 12.822 o
-8 5 18 139.882 141.280 1.665 5.316 o
-8 5 19 0.025 -0.246 0.269 1061.300 o
-8 5 20 25.646 23.606 0.548 35.581 o
-8 5 21 15.674 13.890 0.581 53.142 o
-8 5 22 2.563 3.152 0.277 277.740 o
-8 5 23 6.977 7.615 0.439 107.237 o
-8 6 1 40.525 39.465 0.739 21.441 o
-8 6 2 11.843 10.829 0.354 79.174 o
-8 6 3 45.317 43.591 0.634 20.195 o
-8 6 4 400.491 401.759 2.627 1.589 o
-8 6 5 47.691 44.973 0.881 17.725 o
-8 6 6 296.114 299.866 2.250 2.298 o
-8 6 7 188.362 184.207 1.622 4.068 o
-8 6 8 109.811 115.476 1.227 7.270 o
-8 6 9 76.782 77.734 1.035 10.790 o
-8 6 10 5.119 4.846 0.450 135.708 o
-8 6 11 0.851 0.734 0.426 323.789 o
-8 6 12 148.979 142.283 1.193 5.593 o
-8 6 13 64.866 64.219 1.028 12.670 o
-8 6 14 0.027 -0.230 0.467 357.600 o
-8 6 15 59.040 56.997 1.557 11.155 o
-8 6 16 7.100 6.446 0.932 56.646 o
-8 6 17 0.024 12.255 3.984 4.841 o
-8 6 18 11.222 9.399 0.808 54.025 o
-8 6 19 6.140 5.662 0.324 141.950 o
-8 6 20 1.416 1.018 0.233 523.220 o
-8 6 21 27.685 26.971 0.605 31.820 o
-8 6 22 8.848 9.101 0.471 87.919 o
-8 6 23 15.189 16.476 0.663 48.420 o
-8 7 1 19.370 17.430 0.423 49.101 o
-8 7 2 16.424 15.076 0.421 56.644 o
-8 7 3 276.894 275.663 1.744 2.649 o
-8 7 4 1.720 1.013 0.312 377.647 o
-8 7 5 149.221 150.173 1.360 5.327 o
-8 7 6 0.807 0.031 0.377 428.558 o
-8 7 7 121.131 118.430 1.298 6.670 o
-8 7 8 5.105 4.808 0.377 151.935 o
-8 7 9 144.371 143.436 1.277 5.615 o
-8 7 10 132.512 127.934 1.414 5.995 o
-8 7 11 47.147 46.064 0.786 18.383 o
-8 7 12 73.148 69.881 1.082 11.310 o
-8 7 13 1.171 0.409 0.472 269.494 o
-8 7 14 8.872 8.448 0.743 64.977 o
-8 7 15 30.121 29.136 1.216 20.832 o
-8 7 16 3.569 3.398 0.522 146.795 o
-8 7 17 33.801 32.280 0.642 26.376 o
-8 7 18 3.798 3.085 0.333 208.197 o
-8 7 19 5.097 4.739 0.315 166.487 o
-8 7 20 59.765 58.968 0.969 13.910 o
-8 7 21 1.318 0.796 0.338 393.452 o
-8 7 22 11.809 11.663 0.488 69.816 o
-8 8 1 32.115 30.651 0.526 28.992 o
-8 8 2 35.255 34.500 0.582 25.833 o
-8 8 3 102.668 102.935 0.945 8.380 o
-8 8 4 144.371 145.516 1.289 5.575 o
-8 8 5 80.305 79.242 0.945 10.689 o
-8 8 6 34.500 31.131 0.714 25.483 o
-8 8 7 151.571 149.086 1.282 5.360 o
-8 8 8 59.596 60.212 0.907 14.137 o
-8 8 9 33.405 31.985 0.655 26.487 o
-8 8 10 50.059 51.669 0.878 16.572 o
-8 8 11 139.975 138.085 1.298 5.780 o
-8 8 12 21.299 19.197 0.598 40.819 o
-8 8 13 48.739 46.540 0.764 18.103 o
-8 8 14 19.010 18.354 0.535 45.865 o
-8 8 15 89.001 90.691 2.917 4.962 o
-8 8 16 56.720 57.543 2.106 8.780 o
-8 8 17 0.020 -0.098 0.310 806.613 o
-8 8 18 24.183 22.949 0.548 37.154 o
-8 8 19 0.447 -0.206 0.238 996.625 o
-8 8 20 0.943 0.360 0.240 692.540 o
-8 8 21 5.154 4.307 0.578 112.344 o
-8 8 22 2.688 2.096 0.325 269.210 o
-8 9 1 164.901 165.137 1.422 4.775 o
-8 9 2 232.153 228.364 1.576 3.290 o
-8 9 3 184.298 187.235 1.363 4.279 o
-8 9 4 143.842 142.445 1.376 5.537 o
-8 9 5 1.667 1.011 0.381 309.461 o
-8 9 6 11.793 11.318 0.509 69.116 o
-8 9 7 27.590 26.375 0.505 33.623 o
-8 9 8 54.112 51.814 0.938 15.476 o
-8 9 9 59.391 55.923 1.044 13.796 o
-8 9 10 20.764 19.068 0.682 39.254 o
-8 9 11 18.706 18.531 0.632 43.258 o
-8 9 12 0.022 -0.100 0.653 183.253 o
-8 9 13 0.013 0.020 0.351 630.653 o
-8 9 14 10.677 10.244 0.922 47.740 o
-8 9 15 14.056 13.092 1.150 33.239 o
-8 9 16 57.464 58.650 1.788 10.101 o
-8 9 17 0.059 0.195 0.235 1242.620 o
-8 9 18 46.790 45.864 0.811 18.320 o
-8 9 19 2.844 1.901 0.293 285.696 o
-8 9 20 5.105 4.418 0.340 163.336 o
-8 9 21 2.976 2.523 0.332 244.452 o
-8 10 1 5.566 5.389 0.556 108.775 o
-8 10 2 1.993 -0.275 0.634 156.502 o
-8 10 3 110.454 112.352 1.065 7.571 o
-8 10 4 297.013 296.285 1.897 2.407 o
-8 10 5 55.900 53.927 1.088 14.184 o
-8 10 6 22.972 21.824 0.604 37.649 o
-8 10 7 183.570 183.341 1.532 4.209 o
-8 10 8 7.043 6.599 0.679 80.230 o
-8 10 9 20.012 17.899 0.547 44.472 o
-8 10 10 40.744 40.767 0.995 18.897 o
-8 10 11 37.191 36.685 0.830 22.108 o
-8 10 12 19.911 20.377 0.865 34.532 o
-8 10 13 79.633 77.597 1.446 9.281 o
-8 10 14 72.946 70.975 3.041 5.214 o
-8 10 15 0.693 1.096 1.296 44.997 o
-8 10 16 0.180 -0.431 0.264 995.187 o
-8 10 17 147.214 150.299 1.770 4.938 o
-8 10 18 6.180 7.470 0.399 119.978 o
-8 10 19 17.407 18.267 0.596 46.280 o
-8 10 20 8.580 8.245 0.469 91.743 o
-8 10 21 8.861 9.617 0.568 77.928 o
-8 11 1 421.209 427.853 3.009 1.435 o
-8 11 2 7.556 7.135 0.807 64.911 o
-8 11 3 12.914 11.624 0.621 59.142 o
-8 11 4 119.552 119.167 1.287 6.729 o
-8 11 5 4.960 4.731 0.702 91.336 o
-8 11 6 6.920 6.394 0.452 110.642 o
-8 11 7 52.303 50.943 1.350 13.319 o
-8 11 8 3.554 3.747 0.509 148.311 o
-8 11 9 15.074 13.614 0.563 55.334 o
-8 11 10 10.048 8.362 0.433 87.200 o
-8 11 11 10.920 9.876 0.849 51.740 o
-8 11 12 7.059 5.581 1.024 50.893 o
-8 11 13 7.060 6.625 1.190 40.516 o
-8 11 14 0.118 -0.564 0.672 171.393 o
-8 11 15 1.276 0.879 0.245 540.771 o
-8 11 16 0.685 0.638 0.271 636.564 o
-8 11 17 0.486 0.351 0.271 738.394 o
-8 11 18 5.480 6.633 0.414 128.637 o
-8 11 19 44.267 45.432 0.899 18.305 o
-8 11 20 53.507 56.420 0.951 15.123 o
-8 12 1 26.983 26.902 0.903 27.261 o
-8 12 2 0.661 0.170 1.339 42.800 o
-8 12 3 3.309 3.216 0.754 96.414 o
-8 12 4 34.933 34.421 0.796 23.683 o
-8 12 5 81.959 81.511 1.051 10.171 o
-8 12 6 173.007 172.935 1.680 4.349 o
-8 12 7 41.884 42.437 1.102 17.502 o
-8 12 8 66.601 67.060 1.137 11.877 o
-8 12 9 0.227 1.114 0.983 77.877 o
-8 12 10 7.228 6.234 0.952 55.054 o
-8 12 11 0.211 0.356 1.131 60.272 o
-8 12 12 6.094 4.366 1.303 37.142 o
-8 12 13 33.199 30.673 0.898 23.811 o
-8 12 14 0.177 0.447 0.328 616.334 o
-8 12 15 101.288 101.996 1.228 7.952 o
-8 12 16 64.419 65.871 1.063 12.479 o
-8 12 17 9.979 10.004 0.604 70.362 o
-8 12 18 7.423 8.507 0.509 93.042 o
-8 12 19 0.022 0.164 0.332 679.339 o
-8 13 1 9.616 9.425 0.853 54.226 o
-8 13 2 55.017 55.968 1.913 9.782 o
-8 13 3 454.142 456.040 4.206 1.157 o
-8 13 4 35.799 34.998 1.317 17.522 o
-8 13 5 9.045 9.454 1.360 30.866 o
-8 13 6 3.942 3.715 0.569 128.101 o
-8 13 7 15.694 15.389 0.956 37.463 o
-8 13 8 0.554 0.435 0.895 93.342 o
-8 13 9 62.937 62.245 1.445 11.112 o
-8 13 10 0.089 0.214 1.110 63.025 o
-8 13 11 84.396 83.006 1.661 8.209 o
-8 13 12 38.926 36.665 0.777 22.058 o
-8 13 13 1.502 1.266 0.300 400.385 o
-8 13 14 12.754 11.841 0.506 65.695 o
-8 13 15 2.570 2.413 0.292 287.420 o
-8 13 16 13.769 13.049 0.548 59.423 o
-8 13 17 29.072 27.735 0.879 26.454 o
-8 13 18 22.111 22.942 0.889 31.445 o
-8 14 1 111.863 113.113 1.637 6.526 o
-8 14 2 42.850 42.587 0.831 19.551 o
-8 14 3 0.255 1.110 0.273 682.979 o
-8 14 4 0.650 0.494 0.326 520.722 o
-8 14 5 58.616 57.747 1.137 13.306 o
-8 14 6 3.871 4.144 0.781 86.485 o
-8 14 7 166.225 170.250 4.389 2.310 o
-8 14 8 335.281 341.319 3.563 1.678 o
-8 14 9 46.483 47.865 0.998 16.835 o
-8 14 10 0.973 1.458 0.368 356.159 o
-8 14 11 7.699 7.101 0.445 103.187 o
-8 14 12 37.319 36.461 0.775 22.659 o
-8 14 13 1.558 1.062 0.298 407.505 o
-8 14 14 27.895 27.429 0.836 27.806 o
-8 14 15 14.573 13.309 0.535 57.950 o
-8 14 16 1.253 0.608 0.416 312.635 o
-8 14 17 1.021 0.511 0.365 398.938 o
-8 15 1 167.215 173.559 2.276 3.916 o
-8 15 2 2.189 2.876 0.424 217.838 o
-8 15 3 5.065 5.512 0.372 148.575 o
-8 15 4 48.784 49.544 0.983 16.341 o
-8 15 5 70.001 71.955 1.177 11.159 o
-8 15 6 3.669 4.618 0.383 176.567 o
-8 15 7 3.942 4.874 0.334 182.678 o
-8 15 8 1.134 1.509 0.374 335.007 o
-8 15 9 67.348 68.567 1.049 12.073 o
-8 15 10 2.875 2.245 0.361 238.529 o
-8 15 11 68.978 66.426 1.011 12.159 o
-8 15 12 0.659 0.447 0.284 629.328 o
-8 15 13 34.167 33.155 0.950 22.365 o
-8 15 14 0.250 0.251 0.404 430.432 o
-8 15 15 25.580 22.633 0.817 30.843 o
-8 15 16 4.440 3.598 0.488 142.960 o
-8 16 1 3.004 2.791 0.333 237.957 o
-8 16 2 14.438 15.059 0.542 56.081 o
-8 16 3 58.251 60.262 1.061 13.572 o
-8 16 4 18.185 20.705 0.566 44.500 o
-8 16 5 149.057 155.962 1.980 4.620 o
-8 16 6 25.075 27.119 0.616 33.438 o
-8 16 7 56.902 57.104 1.005 14.262 o
-8 16 8 43.394 42.605 0.842 19.313 o
-8 16 9 6.497 6.959 0.457 111.010 o
-8 16 10 19.610 17.937 0.601 43.431 o
-8 16 11 2.945 2.941 0.368 220.845 o
-8 16 12 18.109 17.755 1.153 29.110 o
-8 16 13 0.063 0.603 0.366 514.443 o
-8 16 14 27.323 26.183 1.233 21.896 o
-8 17 1 0.067 0.729 0.368 498.915 o
-8 17 2 105.616 111.304 1.724 6.605 o
-8 17 3 55.244 60.519 1.109 13.709 o
-8 17 4 1.392 2.214 0.340 327.176 o
-8 17 5 118.063 123.779 1.681 6.091 o
-8 17 6 22.435 25.895 0.630 35.764 o
-8 17 7 1.270 1.553 0.355 344.355 o
-8 17 8 0.319 -0.047 0.368 517.314 o
-8 17 9 21.552 21.069 0.669 37.831 o
-8 17 10 0.005 -0.499 0.303 850.393 o
-8 17 11 41.827 41.776 1.290 15.974 o
-8 17 12 9.286 8.505 0.523 82.467 o
-8 18 1 9.471 10.484 0.742 60.932 o
-8 18 2 18.481 19.156 0.673 41.934 o
-8 18 3 6.544 7.800 0.531 97.634 o
-8 18 4 0.088 0.670 0.387 458.883 o
-8 18 5 36.544 41.169 0.900 20.885 o
-8 18 6 39.950 44.259 0.913 19.391 o
-8 18 7 48.273 51.302 0.964 16.399 o
-8 18 8 9.562 9.082 0.518 80.490 o
-8 18 9 12.580 13.653 0.770 50.009 o
-7 0 2 666.125 693.373 4.227 0.754 o
-7 0 4 226.726 229.682 1.896 3.188 o
-7 0 6 89.483 90.040 0.987 9.485 o
-7 0 8 6.027 5.956 0.334 140.016 o
-7 0 10 257.639 254.721 2.205 2.693 o
-7 0 12 0.452 0.406 0.339 531.398 o
-7 0 14 6.773 7.048 0.659 82.697 o
-7 0 16 735.604 737.591 7.629 0.504 o
-7 0 18 46.256 45.158 2.426 8.283 o
-7 0 20 0.183 -0.112 0.447 375.250 o
-7 0 22 1.483 0.568 0.322 409.418 o
-7 0 24 13.898 14.322 0.688 51.169 o
-7 1 1 267.452 270.998 1.445 2.828 o
-7 1 2 639.688 653.917 2.891 0.882 o
-7 1 3 137.967 141.296 0.921 6.173 o
-7 1 4 345.545 349.246 1.768 2.044 o
-7 1 5 327.271 334.231 1.786 2.164 o
-7 1 6 12.665 12.586 0.298 75.381 o
-7 1 7 703.589 716.730 3.393 0.757 o
-7 1 8 14.543 12.833 0.319 67.881 o
-7 1 9 626.611 632.536 3.041 0.901 o
-7 1 10 17.049 16.479 0.403 54.566 o
-7 1 11 19.177 17.195 0.398 50.234 o
-7 1 12 104.194 103.454 0.886 8.380 o
-7 1 13 375.691 368.051 2.064 1.826 o
-7 1 14 94.334 92.189 0.900 9.274 o
-7 1 15 8.769 8.507 0.486 88.407 o
-7 1 16 13.044 12.377 0.680 54.922 o
-7 1 17 53.081 51.924 1.088 14.746 o
-7 1 18 19.467 17.839 1.024 31.583 o
-7 1 19 2.590 2.231 0.707 114.499 o
-7 1 20 3.498 2.940 0.231 261.257 o
-7 1 21 1.333 1.179 0.261 479.016 o
-7 1 22 0.146 0.000 0.279 919.956 o
-7 1 23 1.787 1.444 0.241 428.853 o
-7 1 24 1.011 0.402 0.312 497.460 o
-7 2 1 1369.810 1378.810 5.727 0.277 o
-7 2 2 161.140 163.517 1.028 5.176 o
-7 2 3 762.437 789.916 3.666 0.666 o
-7 2 4 445.052 457.999 2.271 1.440 o
-7 2 5 19.819 19.578 0.424 46.763 o
-7 2 6 1.123 0.905 0.248 561.398 o
-7 2 7 45.419 50.797 0.648 19.117 o
-7 2 8 0.135 -0.113 0.235 1262.290 o
-7 2 9 771.196 778.299 3.912 0.654 o
-7 2 10 122.110 120.977 0.938 7.072 o
-7 2 11 7.791 7.085 0.293 120.317 o
-7 2 12 4.579 4.675 0.270 188.018 o
-7 2 13 221.512 215.837 1.452 3.529 o
-7 2 14 152.241 148.760 1.186 5.435 o
-7 2 15 56.627 53.906 0.852 15.345 o
-7 2 16 2.192 1.406 0.721 117.968 o
-7 2 17 29.674 29.605 0.768 27.403 o
-7 2 18 49.600 48.988 1.784 11.125 o
-7 2 19 1.755 1.876 0.285 364.747 o
-7 2 20 60.527 59.097 0.941 13.927 o
-7 2 21 8.579 8.338 0.441 94.286 o
-7 2 22 8.053 7.968 0.371 106.096 o
-7 2 23 0.645 0.265 0.242 807.848 o
-7 2 24 4.802 4.791 0.360 160.740 o
-7 3 1 584.728 587.983 2.741 1.004 o
-7 3 2 17.675 19.908 0.485 48.087 o
-7 3 3 109.667 108.566 0.856 8.008 o
-7 3 4 353.858 357.901 2.140 1.917 o
-7 3 5 0.699 0.366 0.271 668.924 o
-7 3 6 451.833 462.247 2.830 1.348 o
-7 3 7 1263.730 1284.610 6.491 0.297 o
-7 3 8 511.949 513.692 2.983 1.159 o
-7 3 9 5.949 5.956 0.284 149.154 o
-7 3 10 366.849 364.750 2.138 1.852 o
-7 3 11 11.275 11.430 0.344 80.856 o
-7 3 12 9.496 7.813 0.313 102.119 o
-7 3 13 10.070 9.148 0.414 86.692 o
-7 3 14 28.040 27.204 0.581 31.868 o
-7 3 15 313.809 308.102 2.184 2.202 o
-7 3 16 32.431 31.779 0.831 24.773 o
-7 3 17 17.188 15.713 0.860 39.153 o
-7 3 18 35.701 34.132 1.317 17.637 o
-7 3 19 9.537 9.383 0.550 77.286 o
-7 3 20 0.803 0.354 0.419 349.477 o
-7 3 21 19.828 19.237 0.478 45.665 o
-7 3 22 9.536 9.801 0.418 87.442 o
-7 3 23 9.617 10.460 0.586 72.192 o
-7 3 24 10.293 11.079 0.488 76.017 o
-7 4 1 124.581 124.755 0.958 6.879 o
-7 4 2 422.938 427.598 2.319 1.534 o
-7 4 3 3454.520 3425.890 17.766 0.052 o
-7 4 4 347.638 347.351 2.183 1.956 o
-7 4 5 449.752 458.134 2.755 1.367 o
-7 4 6 1094.100 1121.960 5.582 0.375 o
-7 4 7 1189.590 1211.030 6.167 0.327 o
-7 4 8 32.023 30.564 0.601 28.179 o
-7 4 9 25.067 24.613 0.528 35.999 o
-7 4 10 7.917 8.529 0.348 107.483 o
-7 4 11 620.675 608.322 3.160 0.915 o
-7 4 12 148.866 145.418 1.099 5.642 o
-7 4 13 5.645 4.937 0.370 144.933 o
-7 4 14 49.314 45.209 0.854 17.535 o
-7 4 15 154.245 150.326 1.390 5.181 o
-7 4 16 2.480 1.965 0.413 228.831 o
-7 4 17 33.780 31.892 1.228 19.319 o
-7 4 18 98.182 99.432 1.442 7.710 o
-7 4 19 27.362 27.057 0.786 29.027 o
-7 4 20 24.419 23.654 0.592 35.788 o
-7 4 21 3.343 3.205 0.231 262.074 o
-7 4 22 0.152 -0.351 0.277 928.001 o
-7 4 23 0.107 0.029 0.360 575.856 o
-7 5 1 533.935 530.644 2.589 1.142 o
-7 5 2 298.934 299.363 1.750 2.426 o
-7 5 3 896.389 887.348 4.164 0.535 o
-7 5 4 0.748 0.767 0.292 555.445 o
-7 5 5 674.431 682.933 3.952 0.768 o
-7 5 6 233.361 230.572 1.753 3.188 o
-7 5 7 1323.670 1345.520 6.698 0.277 o
-7 5 8 183.572 183.129 1.552 4.197 o
-7 5 9 13.710 12.848 0.429 65.591 o
-7 5 10 0.911 0.923 0.276 543.865 o
-7 5 11 100.843 99.921 0.976 8.508 o
-7 5 12 268.512 263.048 1.800 2.737 o
-7 5 13 7.176 6.626 0.424 111.471 o
-7 5 14 31.183 28.910 0.725 27.425 o
-7 5 15 88.879 88.801 1.072 9.367 o
-7 5 16 31.934 32.238 0.858 24.528 o
-7 5 17 69.835 67.800 2.851 5.743 o
-7 5 18 3.500 3.487 0.558 137.090 o
-7 5 19 8.892 8.147 0.944 50.894 o
-7 5 20 44.956 42.975 0.749 19.575 o
-7 5 21 14.517 13.213 0.446 62.219 o
-7 5 22 34.012 33.085 0.737 25.006 o
-7 5 23 1.935 2.146 0.313 316.614 o
-7 6 1 1082.510 1093.590 4.730 0.400 o
-7 6 2 265.762 268.313 1.635 2.793 o
-7 6 3 3.652 3.070 0.254 243.114 o
-7 6 4 395.995 404.706 2.473 1.624 o
-7 6 5 587.923 590.997 3.308 0.956 o
-7 6 6 6.994 7.295 0.386 115.366 o
-7 6 7 150.541 147.989 1.412 5.271 o
-7 6 8 285.849 289.280 2.102 2.433 o
-7 6 9 558.271 557.923 3.345 1.016 o
-7 6 10 96.670 96.043 0.925 8.958 o
-7 6 11 42.984 41.936 0.807 19.791 o
-7 6 12 94.280 89.427 1.025 9.108 o
-7 6 13 307.099 306.686 2.323 2.201 o
-7 6 14 199.963 199.550 2.009 3.560 o
-7 6 15 0.018 0.080 0.498 312.137 o
-7 6 16 0.914 0.418 0.723 135.333 o
-7 6 17 18.034 16.259 0.765 41.151 o
-7 6 18 0.431 0.212 2.215 15.875 o
-7 6 19 2.708 2.160 0.253 310.874 o
-7 6 20 3.607 3.433 0.303 219.798 o
-7 6 21 46.459 47.299 0.796 18.333 o
-7 6 22 7.395 7.436 0.434 105.491 o
-7 6 23 0.027 0.359 0.352 584.977 o
-7 7 1 66.246 65.820 0.743 13.505 o
-7 7 2 0.192 0.203 0.282 832.533 o
-7 7 3 11.928 10.170 0.333 81.376 o
-7 7 4 15.327 15.807 0.452 57.071 o
-7 7 5 1792.160 1815.140 8.498 0.170 o
-7 7 6 74.727 75.195 1.083 10.925 o
-7 7 7 11.469 12.578 0.450 71.755 o
-7 7 8 851.191 862.392 4.505 0.555 o
-7 7 9 96.690 94.466 1.086 8.683 o
-7 7 10 97.099 96.775 0.923 8.913 o
-7 7 11 0.606 0.742 0.249 709.889 o
-7 7 12 0.202 -0.052 0.419 422.563 o
-7 7 13 12.862 13.054 0.512 63.480 o
-7 7 14 163.876 161.644 1.817 4.476 o
-7 7 15 9.121 8.072 0.952 50.118 o
-7 7 16 1.528 1.146 1.191 51.394 o
-7 7 17 18.761 15.313 0.825 38.947 o
-7 7 18 52.209 49.844 1.089 15.038 o
-7 7 19 1.564 1.273 0.229 485.384 o
-7 7 20 0.320 -0.076 0.266 902.991 o
-7 7 21 1.147 0.481 0.241 617.762 o
-7 7 22 14.139 13.127 0.644 53.883 o
-7 8 1 5.064 3.566 0.278 187.703 o
-7 8 2 1.907 1.697 0.314 333.391 o
-7 8 3 104.376 103.969 0.999 8.171 o
-7 8 4 281.972 290.677 1.857 2.529 o
-7 8 5 35.249 33.088 0.828 23.445 o
-7 8 6 100.283 100.903 1.067 8.343 o
-7 8 7 362.279 360.686 2.303 1.846 o
-7 8 8 64.934 64.433 0.743 13.773 o
-7 8 9 4.437 3.889 0.457 148.925 o
-7 8 10 5.653 5.407 0.384 138.997 o
-7 8 11 650.589 648.821 3.515 0.835 o
-7 8 12 0.237 0.084 0.482 318.592 o
-7 8 13 23.097 22.893 0.715 34.629 o
-7 8 14 6.955 6.301 1.278 36.664 o
-7 8 15 4.202 3.362 0.378 180.143 o
-7 8 16 0.264 0.541 0.687 157.247 o
-7 8 17 19.582 18.008 0.669 41.443 o
-7 8 18 4.936 4.473 0.372 158.166 o
-7 8 19 66.811 67.326 0.977 12.480 o
-7 8 20 0.763 0.106 0.313 566.553 o
-7 8 21 1.364 0.613 0.324 417.565 o
-7 8 22 2.501 1.773 0.386 246.957 o
-7 9 1 0.263 -0.022 0.273 893.984 o
-7 9 2 31.236 31.121 0.635 28.029 o
-7 9 3 110.968 110.535 1.023 7.653 o
-7 9 4 81.919 83.045 0.996 10.267 o
-7 9 5 65.272 65.006 0.780 13.554 o
-7 9 6 403.124 402.133 2.365 1.624 o
-7 9 7 193.107 192.256 1.440 4.058 o
-7 9 8 355.964 357.661 2.186 1.900 o
-7 9 9 153.261 154.644 1.249 5.284 o
-7 9 10 342.379 344.163 2.255 1.969 o
-7 9 11 44.131 42.734 1.003 17.820 o
-7 9 12 8.846 8.265 0.666 71.785 o
-7 9 13 0.004 -0.291 0.617 205.471 o
-7 9 14 65.904 64.025 1.722 9.616 o
-7 9 15 122.274 119.431 2.117 5.349 o
-7 9 16 203.658 203.508 2.570 3.136 o
-7 9 17 3.201 4.087 0.512 150.013 o
-7 9 18 0.004 -0.042 0.235 1411.860 o
-7 9 19 10.200 8.699 0.462 83.298 o
-7 9 20 6.018 5.681 0.337 141.261 o
-7 9 21 0.864 0.302 0.322 507.865 o
-7 10 1 10.778 9.957 0.517 74.192 o
-7 10 2 3.072 2.307 0.402 211.061 o
-7 10 3 3.851 2.862 0.379 193.157 o
-7 10 4 159.360 159.502 1.268 5.075 o
-7 10 5 109.159 108.125 0.956 7.897 o
-7 10 6 29.987 27.346 0.655 29.499 o
-7 10 7 38.475 37.032 0.542 24.282 o
-7 10 8 7.474 6.743 0.404 111.338 o
-7 10 9 28.728 28.275 0.814 27.517 o
-7 10 10 37.602 35.076 0.819 22.347 o
-7 10 11 3.487 3.522 0.603 125.484 o
-7 10 12 189.489 188.817 2.147 3.648 o
-7 10 13 2.366 2.282 0.821 92.294 o
-7 10 14 38.867 35.220 1.796 12.774 o
-7 10 15 4.054 3.964 0.365 181.007 o
-7 10 16 5.631 6.250 0.352 139.950 o
-7 10 17 6.068 5.704 0.380 133.129 o
-7 10 18 22.602 20.589 0.540 40.046 o
-7 10 19 46.653 47.551 0.823 18.074 o
-7 10 20 9.394 9.328 0.465 85.279 o
-7 10 21 15.265 17.030 0.610 49.942 o
-7 11 1 14.174 12.649 0.436 64.272 o
-7 11 2 71.482 70.484 0.928 11.981 o
-7 11 3 17.096 15.179 0.472 53.471 o
-7 11 4 31.875 29.496 0.679 27.556 o
-7 11 5 17.255 16.018 0.606 47.771 o
-7 11 6 265.273 267.835 1.922 2.700 o
-7 11 7 151.499 152.697 1.303 5.299 o
-7 11 8 54.647 54.259 0.973 14.990 o
-7 11 9 1.572 1.486 0.339 340.927 o
-7 11 10 82.089 82.260 1.282 9.472 o
-7 11 11 61.005 58.847 1.540 10.984 o
-7 11 12 14.270 13.450 0.867 43.392 o
-7 11 13 1.618 1.641 0.664 139.458 o
-7 11 14 35.848 32.611 1.301 17.932 o
-7 11 15 12.811 10.513 0.487 68.553 o
-7 11 16 23.767 23.323 0.540 37.528 o
-7 11 17 84.749 84.748 1.166 9.539 o
-7 11 18 32.512 31.099 0.738 26.081 o
-7 11 19 0.716 0.352 0.422 351.729 o
-7 11 20 1.657 1.547 0.330 341.571 o
-7 12 1 0.982 0.714 0.588 190.120 o
-7 12 2 90.148 89.311 1.406 8.441 o
-7 12 3 169.830 168.539 1.489 4.596 o
-7 12 4 165.376 165.579 1.492 4.704 o
-7 12 5 12.774 12.716 0.794 49.267 o
-7 12 6 3.847 3.938 0.679 104.395 o
-7 12 7 8.884 9.322 0.803 59.260 o
-7 12 8 122.977 123.332 1.346 6.454 o
-7 12 9 20.326 19.316 0.609 41.549 o
-7 12 10 0.042 -0.212 0.651 183.641 o
-7 12 11 52.583 47.980 1.516 12.452 o
-7 12 12 53.291 49.818 0.859 16.250 o
-7 12 13 18.735 17.228 1.145 29.108 o
-7 12 14 305.357 297.052 2.884 2.063 o
-7 12 15 18.101 21.143 0.908 34.491 o
-7 12 16 0.082 0.715 0.265 849.345 o
-7 12 17 13.040 13.060 0.685 53.992 o
-7 12 18 9.248 8.195 0.515 84.087 o
-7 12 19 2.350 3.194 0.373 233.929 o
-7 13 1 53.210 52.020 1.269 13.627 o
-7 13 2 12.221 12.835 0.819 48.790 o
-7 13 3 27.017 26.565 0.983 25.971 o
-7 13 4 96.691 98.279 2.168 6.188 o
-7 13 5 125.240 129.069 1.523 6.041 o
-7 13 6 12.206 10.679 0.670 58.983 o
-7 13 7 12.395 11.905 1.263 31.142 o
-7 13 8 44.363 43.051 1.261 15.665 o
-7 13 9 37.553 35.836 1.026 20.060 o
-7 13 10 30.830 28.386 0.779 26.965 o
-7 13 11 4.153 3.756 0.566 126.344 o
-7 13 12 61.765 58.581 1.517 11.039 o
-7 13 13 36.339 35.342 0.645 24.563 o
-7 13 14 70.735 71.477 0.984 11.811 o
-7 13 15 27.706 26.838 0.600 31.924 o
-7 13 16 8.628 7.944 0.404 98.859 o
-7 13 17 21.341 19.992 0.638 39.337 o
-7 13 18 1.481 1.476 0.374 313.601 o
-7 14 1 21.596 21.543 1.312 23.318 o
-7 14 2 51.651 53.294 1.917 10.091 o
-7 14 3 176.898 179.258 2.106 3.897 o
-7 14 4 105.749 104.120 2.197 5.801 o
-7 14 5 10.086 9.685 1.044 42.651 o
-7 14 6 20.571 19.705 0.763 36.961 o
-7 14 7 129.896 132.174 3.441 3.423 o
-7 14 8 12.090 11.508 1.163 34.848 o
-7 14 9 119.283 119.069 2.042 5.542 o
-7 14 10 415.645 412.916 3.443 1.395 o
-7 14 11 0.329 0.937 0.494 275.868 o
-7 14 12 140.694 138.259 1.652 5.348 o
-7 14 13 5.147 5.364 0.364 150.100 o
-7 14 14 0.409 0.770 0.296 618.318 o
-7 14 15 0.197 -0.387 0.290 834.515 o
-7 14 16 5.001 3.253 0.399 160.384 o
-7 14 17 2.345 2.449 0.402 231.398 o
-7 15 1 4.860 5.613 1.135 46.897 o
-7 15 2 28.293 27.265 0.784 28.491 o
-7 15 3 59.270 60.246 0.993 13.773 o
-7 15 4 9.684 8.343 0.391 92.708 o
-7 15 5 2.107 1.324 1.580 29.721 o
-7 15 6 0.126 0.221 0.866 102.873 o
-7 15 7 64.600 67.289 1.050 12.436 o
-7 15 8 86.181 85.375 1.393 8.805 o
-7 15 9 19.575 20.201 0.556 43.333 o
-7 15 10 0.324 0.406 0.340 551.554 o
-7 15 11 18.704 18.056 0.633 43.525 o
-7 15 12 10.288 9.652 0.452 81.644 o
-7 15 13 10.996 9.686 0.478 76.742 o
-7 15 14 21.123 19.379 1.013 30.312 o
-7 15 15 22.266 20.615 1.034 28.816 o
-7 15 16 2.408 1.054 0.359 285.603 o
-7 16 1 7.922 7.462 0.498 94.493 o
-7 16 2 198.441 205.292 2.641 3.129 o
-7 16 3 65.698 66.552 1.153 11.928 o
-7 16 4 8.226 9.833 0.549 81.789 o
-7 16 5 77.988 80.423 1.186 10.118 o
-7 16 6 53.009 53.417 0.923 15.614 o
-7 16 7 46.594 49.852 0.900 17.308 o
-7 16 8 68.963 69.035 1.097 11.697 o
-7 16 9 21.918 20.564 0.612 39.093 o
-7 16 10 43.145 42.992 0.898 18.873 o
-7 16 11 0.361 0.563 0.293 664.167 o
-7 16 12 49.001 46.533 1.038 16.199 o
-7 16 13 6.528 5.637 0.460 115.743 o
-7 16 14 0.483 0.000 0.387 451.074 o
-7 17 1 5.443 5.475 0.387 140.702 o
-7 17 2 3.300 3.882 0.347 205.843 o
-7 17 3 2.429 2.839 0.291 284.374 o
-7 17 4 119.059 125.365 1.815 5.829 o
-7 17 5 67.802 74.788 1.186 11.195 o
-7 17 6 24.873 27.552 0.837 29.390 o
-7 17 7 26.966 29.341 0.774 28.809 o
-7 17 8 3.484 3.320 0.464 166.285 o
-7 17 9 37.285 36.956 0.752 22.819 o
-7 17 10 10.187 9.478 0.469 81.096 o
-7 17 11 11.030 9.249 0.836 52.886 o
-7 17 12 0.591 -0.085 0.310 626.266 o
-7 17 13 12.043 9.308 0.536 69.747 o
-7 18 1 30.524 33.340 0.893 24.403 o
-7 18 2 9.136 9.686 0.687 66.894 o
-7 18 3 0.062 0.645 0.387 463.977 o
-7 18 4 91.653 94.969 1.554 7.853 o
-7 18 5 22.774 24.824 0.682 34.827 o
-7 18 6 3.199 4.838 0.427 169.822 o
-7 18 7 51.567 55.356 1.040 15.003 o
-7 18 8 24.696 25.720 1.034 26.312 o
-7 18 9 11.031 12.849 0.682 58.477 o
-7 18 10 9.996 8.638 0.523 79.199 o
-7 19 1 4.660 4.796 0.566 116.660 o
-7 19 2 6.512 8.464 0.650 81.741 o
-7 19 3 7.021 9.234 0.619 81.277 o
-7 19 4 58.726 65.120 1.227 12.409 o
-7 19 5 4.079 7.796 0.699 88.411 o
-7 19 6 113.758 123.081 1.835 5.974 o
-6 0 2 0.083 0.629 0.210 1230.990 o
-6 0 4 19.236 20.219 0.483 45.690 o
-6 0 6 8.492 41.264 0.916 33.910 o
-6 0 8 730.112 742.354 4.434 0.672 o
-6 0 10 1655.410 1661.040 9.426 0.183 o
-6 0 12 794.061 797.823 5.503 0.563 o
-6 0 14 110.652 108.836 1.455 6.973 o
-6 0 16 0.393 0.856 0.823 108.986 o
-6 0 18 10.724 10.275 0.965 45.404 o
-6 0 20 10.067 8.936 0.756 60.372 o
-6 0 22 0.571 -0.412 0.311 626.338 o
-6 0 24 13.754 14.445 1.287 28.893 o
-6 1 1 819.053 846.098 3.517 0.613 o
-6 1 2 65.182 65.833 0.586 14.160 o
-6 1 3 142.872 152.469 1.006 5.790 o
-6 1 4 231.592 231.009 1.371 3.367 o
-6 1 5 260.977 258.930 1.381 2.950 o
-6 1 6 29.625 30.015 0.404 32.102 o
-6 1 7 245.100 246.212 1.417 3.138 o
-6 1 8 374.738 380.296 1.918 1.831 o
-6 1 9 99.345 101.031 0.869 8.750 o
-6 1 10 4.360 4.014 0.239 209.871 o
-6 1 11 892.010 895.930 3.868 0.544 o
-6 1 12 9.385 8.733 0.341 97.515 o
-6 1 13 498.771 503.262 2.663 1.226 o
-6 1 14 118.087 114.599 1.078 7.178 o
-6 1 15 3.492 3.193 0.376 198.924 o
-6 1 16 0.000 -0.428 0.493 321.732 o
-6 1 17 16.431 15.467 0.542 51.892 o
-6 1 18 1.914 0.435 1.299 43.680 o
-6 1 19 68.896 68.140 1.550 9.957 o
-6 1 20 0.284 0.244 0.249 955.165 o
-6 1 21 59.521 59.727 0.853 14.429 o
-6 1 22 3.837 3.610 0.249 229.006 o
-6 1 23 32.899 32.434 0.657 26.601 o
-6 1 24 4.446 4.786 0.370 164.153 o
-6 2 1 0.015 0.139 0.153 2855.350 o
-6 2 2 0.732 0.630 0.155 1031.010 o
-6 2 3 1006.190 1031.690 4.549 0.443 o
-6 2 4 117.133 121.813 0.901 7.303 o
-6 2 5 33.274 34.139 0.548 27.212 o
-6 2 6 478.086 489.750 2.759 1.271 o
-6 2 7 74.774 74.134 0.732 12.041 o
-6 2 8 913.277 918.455 4.307 0.514 o
-6 2 9 0.319 0.639 0.231 919.532 o
-6 2 10 566.021 564.808 2.668 1.055 o
-6 2 11 0.821 0.242 0.276 637.417 o
-6 2 12 0.029 -0.184 0.263 1109.560 o
-6 2 13 1.174 0.592 0.331 429.805 o
-6 2 14 183.425 182.638 1.419 4.294 o
-6 2 15 60.005 57.883 0.773 14.855 o
-6 2 16 12.067 11.974 0.530 66.070 o
-6 2 17 79.824 81.317 1.131 10.113 o
-6 2 18 8.243 7.194 0.684 74.009 o
-6 2 19 35.833 34.238 0.923 21.948 o
-6 2 20 30.779 29.722 0.631 28.713 o
-6 2 21 7.897 7.296 0.353 111.881 o
-6 2 22 24.396 24.241 0.571 35.958 o
-6 2 23 39.105 39.670 0.791 21.391 o
-6 2 24 9.711 11.245 0.505 76.656 o
-6 3 1 139.399 139.183 0.967 6.120 o
-6 3 2 92.334 89.642 0.775 9.740 o
-6 3 3 281.602 287.377 1.681 2.595 o
-6 3 4 1237.500 1255.700 6.232 0.310 o
-6 3 5 1970.220 2008.790 9.691 0.142 o
-6 3 6 1.906 5.308 0.297 249.208 o
-6 3 7 63.669 66.625 0.699 13.954 o
-6 3 8 13.382 12.025 0.317 73.001 o
-6 3 9 496.386 503.582 2.514 1.245 o
-6 3 10 563.120 572.152 2.691 1.052 o
-6 3 11 168.710 170.678 1.196 4.820 o
-6 3 12 44.133 43.180 0.654 20.455 o
-6 3 13 16.165 13.258 0.463 57.615 o
-6 3 14 336.650 332.318 2.001 2.077 o
-6 3 15 300.497 299.329 1.977 2.355 o
-6 3 16 65.493 63.991 1.094 12.332 o
-6 3 17 84.492 83.781 1.239 9.388 o
-6 3 18 2.639 2.239 0.743 106.123 o
-6 3 19 12.159 11.497 1.019 40.458 o
-6 3 20 9.240 9.046 0.758 62.091 o
-6 3 21 30.160 29.460 0.606 29.467 o
-6 3 22 0.075 -0.164 0.236 1322.250 o
-6 3 23 11.344 10.215 0.566 68.488 o
-6 3 24 8.207 8.477 0.436 96.619 o
-6 4 1 8.389 7.718 0.233 117.714 o
-6 4 2 427.227 429.066 2.263 1.528 o
-6 4 3 162.701 166.052 1.139 5.034 o
-6 4 4 151.313 152.673 1.303 5.304 o
-6 4 5 1399.180 1427.290 7.070 0.252 o
-6 4 6 1146.610 1144.800 6.092 0.347 o
-6 4 7 200.508 205.450 1.455 3.853 o
-6 4 8 1121.670 1133.580 5.363 0.369 o
-6 4 9 38.487 37.994 0.601 23.591 o
-6 4 10 96.327 96.959 0.870 9.052 o
-6 4 11 66.080 66.552 0.723 13.548 o
-6 4 12 28.226 25.511 0.450 34.235 o
-6 4 13 15.448 12.949 0.381 62.860 o
-6 4 14 125.600 122.981 1.025 6.795 o
-6 4 15 163.230 163.682 1.377 4.860 o
-6 4 16 42.417 40.945 1.146 17.167 o
-6 4 17 366.697 365.783 3.068 1.661 o
-6 4 18 15.979 16.347 1.143 31.059 o
-6 4 19 4.319 4.083 0.475 144.703 o
-6 4 20 41.428 40.173 0.701 21.365 o
-6 4 21 11.984 10.448 0.417 75.669 o
-6 4 22 16.248 16.420 0.498 52.984 o
-6 4 23 6.753 7.196 0.454 108.579 o
-6 5 1 67.814 66.475 0.620 13.646 o
-6 5 2 277.279 278.061 1.637 2.670 o
-6 5 3 1897.400 1908.220 7.879 0.161 o
-6 5 4 569.234 574.448 3.369 0.987 o
-6 5 5 859.278 852.008 4.560 0.551 o
-6 5 6 1015.100 1037.000 5.371 0.419 o
-6 5 7 221.166 220.404 1.639 3.418 o
-6 5 8 46.325 44.833 0.641 19.702 o
-6 5 9 10.594 10.636 0.354 85.063 o
-6 5 10 69.307 63.633 0.768 13.166 o
-6 5 11 17.026 15.273 0.345 57.585 o
-6 5 12 190.573 188.576 1.315 4.198 o
-6 5 13 117.937 115.598 0.993 7.281 o
-6 5 14 50.916 48.972 0.884 16.630 o
-6 5 15 3.358 2.854 0.520 154.290 o
-6 5 16 36.108 35.742 0.656 24.461 o
-6 5 17 7.477 8.242 0.849 60.295 o
-6 5 18 31.737 31.735 1.465 17.096 o
-6 5 19 2.555 0.396 2.462 12.629 o
-6 5 20 13.242 11.212 0.398 71.014 o
-6 5 21 34.684 33.470 0.627 25.867 o
-6 5 22 2.331 2.736 0.241 324.010 o
-6 5 23 0.081 0.227 0.284 867.533 o
-6 6 1 130.377 128.914 0.965 6.585 o
-6 6 2 3.824 3.436 0.237 236.258 o
-6 6 3 9.843 13.243 0.336 83.651 o
-6 6 4 808.673 820.621 4.088 0.607 o
-6 6 5 173.533 174.394 1.353 4.580 o
-6 6 6 973.080 1002.110 5.081 0.448 o
-6 6 7 832.596 842.061 4.371 0.576 o
-6 6 8 180.996 179.475 1.408 4.367 o
-6 6 9 440.448 438.895 2.543 1.442 o
-6 6 10 57.590 56.310 0.740 15.526 o
-6 6 11 95.320 92.466 0.917 9.169 o
-6 6 12 14.242 13.075 0.419 64.305 o
-6 6 13 23.287 21.067 0.529 39.318 o
-6 6 14 102.676 100.948 1.181 8.001 o
-6 6 15 253.537 255.875 2.163 2.735 o
-6 6 16 10.763 8.958 0.590 70.559 o
-6 6 17 8.874 7.515 0.663 73.175 o
-6 6 18 1.859 1.679 0.801 101.014 o
-6 6 19 23.150 21.913 0.537 38.864 o
-6 6 20 6.183 6.064 0.331 137.788 o
-6 6 21 8.909 8.848 0.477 87.730 o
-6 6 22 8.691 8.876 0.488 87.625 o
-6 6 23 3.995 4.324 0.496 141.970 o
-6 7 1 55.187 54.287 0.643 16.586 o
-6 7 2 1809.300 1860.970 7.660 0.171 o
-6 7 3 165.239 164.528 1.261 4.904 o
-6 7 4 204.017 206.237 1.431 3.814 o
-6 7 5 134.073 131.419 1.151 6.215 o
-6 7 6 143.925 144.965 1.233 5.651 o
-6 7 7 560.698 565.838 3.185 1.020 o
-6 7 8 6.865 7.461 0.377 116.938 o
-6 7 9 39.201 37.154 0.770 21.959 o
-6 7 10 692.557 692.676 3.615 0.766 o
-6 7 11 0.697 0.580 0.259 675.819 o
-6 7 12 536.364 532.462 2.892 1.110 o
-6 7 13 10.120 10.289 0.434 82.287 o
-6 7 14 19.997 18.017 0.448 47.052 o
-6 7 15 12.446 11.972 0.698 55.498 o
-6 7 16 9.743 7.919 0.602 74.826 o
-6 7 17 21.778 18.641 0.898 32.935 o
-6 7 18 0.011 4.969 5.172 2.914 o
-6 7 19 21.018 18.519 0.467 44.809 o
-6 7 20 4.841 4.849 0.319 169.128 o
-6 7 21 8.876 8.032 0.420 95.517 o
-6 7 22 20.234 21.223 0.992 30.808 o
-6 8 1 638.272 646.321 3.128 0.874 o
-6 8 2 46.956 47.179 0.678 18.996 o
-6 8 3 69.806 71.931 0.848 12.353 o
-6 8 4 35.334 34.004 0.583 25.897 o
-6 8 5 66.586 66.014 0.837 13.113 o
-6 8 6 231.884 232.120 1.711 3.214 o
-6 8 7 249.609 246.462 1.833 2.938 o
-6 8 8 0.039 -0.026 0.401 481.701 o
-6 8 9 1062.770 1075.700 5.264 0.399 o
-6 8 10 96.963 96.999 1.046 8.676 o
-6 8 11 59.690 58.962 0.802 14.693 o
-6 8 12 83.271 82.097 0.956 10.303 o
-6 8 13 372.983 370.629 2.741 1.702 o
-6 8 14 33.089 30.958 0.996 22.533 o
-6 8 15 74.649 72.866 2.036 7.778 o
-6 8 16 46.299 45.020 1.432 13.941 o
-6 8 17 1.541 0.312 1.525 32.479 o
-6 8 18 13.016 11.583 0.540 63.440 o
-6 8 19 8.836 7.949 0.362 101.627 o
-6 8 20 0.017 -0.379 0.281 982.375 o
-6 8 21 0.094 -0.396 0.394 489.243 o
-6 8 22 8.291 8.162 0.496 90.748 o
-6 9 1 4.023 3.974 0.328 192.965 o
-6 9 2 390.326 391.544 2.329 1.687 o
-6 9 3 10.618 11.045 0.342 84.770 o
-6 9 4 623.687 643.418 3.298 0.881 o
-6 9 5 0.891 0.497 0.319 494.843 o
-6 9 6 88.929 86.727 0.970 9.676 o
-6 9 7 56.246 52.717 0.751 16.023 o
-6 9 8 116.663 109.620 1.031 7.409 o
-6 9 9 81.354 79.478 0.856 10.828 o
-6 9 10 421.135 416.798 2.517 1.526 o
-6 9 11 50.498 49.949 0.934 16.306 o
-6 9 12 379.016 381.711 2.640 1.684 o
-6 9 13 41.542 40.979 0.925 19.301 o
-6 9 14 98.729 98.203 1.367 7.876 o
-6 9 15 62.920 64.772 1.168 12.249 o
-6 9 16 98.018 95.358 1.687 7.255 o
-6 9 17 22.920 22.123 0.694 35.569 o
-6 9 18 63.533 62.657 0.935 13.321 o
-6 9 19 37.539 37.144 0.845 21.762 o
-6 9 20 18.649 18.126 0.653 42.937 o
-6 9 21 3.040 4.136 0.426 180.128 o
-6 10 1 310.346 307.260 1.839 2.313 o
-6 10 2 357.473 351.972 1.977 1.946 o
-6 10 3 48.366 45.650 0.732 18.498 o
-6 10 4 2.277 2.562 0.323 279.178 o
-6 10 5 116.529 114.994 0.976 7.377 o
-6 10 6 285.809 287.685 1.816 2.526 o
-6 10 7 458.645 452.270 2.460 1.391 o
-6 10 8 26.992 25.569 0.608 32.738 o
-6 10 9 122.905 122.289 1.407 6.385 o
-6 10 10 1.636 1.224 0.723 123.510 o
-6 10 11 70.331 67.488 1.113 11.577 o
-6 10 12 76.021 73.979 1.343 9.992 o
-6 10 13 37.479 36.970 1.067 19.498 o
-6 10 14 39.386 39.899 1.233 17.109 o
-6 10 15 33.834 31.671 0.689 25.955 o
-6 10 16 114.211 110.079 1.406 6.901 o
-6 10 17 13.339 13.866 0.612 56.278 o
-6 10 18 0.002 0.018 0.284 963.379 o
-6 10 19 3.558 3.227 0.354 205.190 o
-6 10 20 4.693 4.132 0.327 176.806 o
-6 10 21 8.384 8.952 0.544 83.483 o
-6 11 1 139.579 137.949 1.119 5.984 o
-6 11 2 60.722 59.010 0.832 14.402 o
-6 11 3 267.878 260.780 1.597 2.818 o
-6 11 4 323.745 325.012 1.947 2.169 o
-6 11 5 93.884 93.010 0.943 9.191 o
-6 11 6 8.448 6.971 0.401 103.604 o
-6 11 7 5.299 5.789 0.420 134.072 o
-6 11 8 73.846 72.753 0.953 11.545 o
-6 11 9 285.572 290.800 2.143 2.417 o
-6 11 10 240.200 243.568 2.257 2.840 o
-6 11 11 9.346 9.082 0.721 64.543 o
-6 11 12 2.840 2.551 0.995 65.564 o
-6 11 13 4.119 2.909 0.765 90.921 o
-6 11 14 5.593 4.390 0.576 108.959 o
-6 11 15 10.793 9.703 0.423 81.516 o
-6 11 16 18.950 18.035 0.540 46.030 o
-6 11 17 74.916 74.483 1.043 11.070 o
-6 11 18 8.259 9.181 0.466 91.244 o
-6 11 19 3.117 3.003 0.392 204.692 o
-6 11 20 36.015 38.296 0.858 21.930 o
-6 12 1 255.833 253.665 1.744 2.891 o
-6 12 2 25.827 24.944 0.583 34.271 o
-6 12 3 27.621 27.861 0.683 30.334 o
-6 12 4 18.404 17.684 0.556 46.564 o
-6 12 5 3.437 4.879 0.421 166.864 o
-6 12 6 795.259 807.333 4.286 0.612 o
-6 12 7 155.974 154.063 1.672 4.830 o
-6 12 8 1.955 2.244 0.585 158.388 o
-6 12 9 44.389 43.939 1.365 14.777 o
-6 12 10 83.579 79.856 2.387 6.346 o
-6 12 11 8.171 6.471 1.073 45.553 o
-6 12 12 26.640 24.112 1.009 26.244 o
-6 12 13 246.631 241.750 2.313 2.773 o
-6 12 14 49.312 48.733 1.009 16.146 o
-6 12 15 31.225 34.286 0.926 23.515 o
-6 12 16 182.056 188.459 2.053 3.811 o
-6 12 17 12.102 11.350 0.454 71.469 o
-6 12 18 2.477 1.754 0.531 174.759 o
-6 12 19 0.246 0.945 0.471 304.615 o
-6 13 1 0.832 0.496 0.764 122.765 o
-6 13 2 108.843 111.638 1.394 7.098 o
-6 13 3 371.903 368.644 2.503 1.756 o
-6 13 4 3.818 3.373 0.719 99.152 o
-6 13 5 219.619 216.184 1.999 3.269 o
-6 13 6 14.901 14.575 0.792 44.971 o
-6 13 7 2.297 3.096 0.810 92.397 o
-6 13 8 0.282 0.176 0.493 299.735 o
-6 13 9 0.012 -0.298 0.446 393.210 o
-6 13 10 41.641 38.198 0.866 20.172 o
-6 13 11 43.258 42.606 1.412 14.688 o
-6 13 12 36.023 33.447 1.378 17.011 o
-6 13 13 67.694 67.577 1.244 11.309 o
-6 13 14 41.196 40.918 0.966 19.035 o
-6 13 15 13.907 15.972 0.544 56.111 o
-6 13 16 0.397 -0.190 0.288 764.959 o
-6 13 17 0.085 0.417 0.367 525.933 o
-6 13 18 2.258 2.652 0.306 288.599 o
-6 14 1 0.021 -0.702 0.939 88.672 o
-6 14 2 7.417 5.751 0.525 99.369 o
-6 14 3 33.416 31.465 0.841 24.300 o
-6 14 4 25.820 25.114 1.393 20.130 o
-6 14 5 159.937 159.668 1.851 4.529 o
-6 14 6 4.194 2.989 1.889 20.335 o
-6 14 7 29.867 28.980 1.018 23.743 o
-6 14 8 159.371 160.288 1.837 4.547 o
-6 14 9 7.997 8.544 1.060 45.126 o
-6 14 10 27.423 26.634 1.527 17.783 o
-6 14 11 135.991 133.381 2.166 4.849 o
-6 14 12 104.229 105.783 1.432 7.331 o
-6 14 13 20.411 20.135 0.493 43.941 o
-6 14 14 185.747 186.132 2.152 3.705 o
-6 14 15 0.757 0.354 0.427 343.031 o
-6 14 16 17.387 16.711 0.604 47.160 o
-6 14 17 2.622 1.606 0.363 259.509 o
-6 15 1 263.148 263.120 3.140 2.249 o
-6 15 2 3.487 2.394 0.808 88.442 o
-6 15 3 21.131 21.227 0.610 39.606 o
-6 15 4 8.569 6.788 0.724 69.871 o
-6 15 5 8.512 6.968 0.671 74.722 o
-6 15 6 8.565 8.660 0.711 68.124 o
-6 15 7 135.771 131.000 1.942 5.172 o
-6 15 8 4.308 4.983 1.028 56.179 o
-6 15 9 12.046 16.374 1.809 18.262 o
-6 15 10 55.295 53.929 1.043 14.525 o
-6 15 11 19.501 19.909 0.790 37.093 o
-6 15 12 13.382 14.335 0.735 49.831 o
-6 15 13 13.487 11.830 0.632 57.060 o
-6 15 14 3.128 2.062 0.292 268.346 o
-6 15 15 2.217 1.543 0.377 270.058 o
-6 15 16 19.467 19.247 0.884 34.813 o
-6 16 1 19.638 17.983 0.592 43.631 o
-6 16 2 6.901 7.857 0.536 94.653 o
-6 16 3 0.173 0.558 0.293 723.002 o
-6 16 4 38.490 39.018 0.983 19.815 o
-6 16 5 101.603 100.094 1.415 7.599 o
-6 16 6 10.617 11.134 0.452 77.283 o
-6 16 7 17.346 17.119 0.570 48.066 o
-6 16 8 7.586 7.779 0.391 108.023 o
-6 16 9 29.635 31.320 0.781 26.806 o
-6 16 10 20.368 18.414 0.526 44.243 o
-6 16 11 4.896 4.519 0.336 167.205 o
-6 16 12 19.483 21.440 0.666 39.767 o
-6 16 13 2.145 2.234 0.412 236.036 o
-6 16 14 37.836 37.955 1.129 18.661 o
-6 16 15 0.337 0.168 0.404 425.247 o
-6 17 1 52.410 53.103 1.020 15.169 o
-6 17 2 28.558 26.812 0.694 29.917 o
-6 17 3 7.425 6.716 0.435 107.811 o
-6 17 4 33.109 35.259 0.812 24.031 o
-6 17 5 43.082 42.988 0.808 19.619 o
-6 17 6 20.265 19.178 0.578 42.524 o
-6 17 7 1.226 0.768 0.284 487.967 o
-6 17 8 61.752 59.965 0.992 13.468 o
-6 17 9 32.321 31.962 0.784 25.391 o
-6 17 10 2.487 2.638 0.429 209.972 o
-6 17 11 95.377 95.679 1.578 7.611 o
-6 17 12 6.645 4.931 0.764 75.471 o
-6 17 13 5.429 4.593 0.412 141.304 o
-6 18 1 2.435 2.024 0.291 306.611 o
-6 18 2 21.600 20.854 0.656 38.199 o
-6 18 3 18.308 20.438 0.683 41.084 o
-6 18 4 13.754 15.840 0.585 54.751 o
-6 18 5 1.024 2.271 0.472 237.642 o
-6 18 6 22.574 25.947 0.630 35.624 o
-6 18 7 11.200 11.396 0.526 69.758 o
-6 18 8 9.333 9.499 0.523 80.150 o
-6 18 9 0.196 -0.305 0.300 786.709 o
-6 18 10 2.845 2.608 0.387 220.354 o
-6 18 11 0.039 -0.611 0.368 569.339 o
-6 19 1 1.458 1.476 0.404 287.829 o
-6 19 2 15.154 18.445 0.673 46.623 o
-6 19 3 43.742 50.619 1.033 16.849 o
-6 19 4 32.162 34.320 0.840 24.249 o
-6 19 5 3.266 3.255 0.429 183.366 o
-6 19 6 13.826 14.884 0.632 53.393 o
-6 19 7 0.606 0.468 0.355 467.160 o
-6 19 8 35.142 36.178 0.928 21.804 o
-5 0 2 6186.330 5872.600 34.276 0.017 o
-5 0 4 118.401 124.958 1.139 6.879 o
-5 0 6 1699.770 1712.440 9.162 0.178 o
-5 0 8 81.531 81.964 0.935 10.503 o
-5 0 10 1299.160 1327.880 8.511 0.257 o
-5 0 12 2051.510 2063.040 11.775 0.126 o
-5 0 14 1906.020 1916.700 11.654 0.139 o
-5 0 16 161.003 161.662 2.370 3.992 o
-5 0 18 44.897 43.795 1.324 15.027 o
-5 0 20 28.724 29.284 0.837 26.909 o
-5 0 22 37.941 37.848 1.013 19.819 o
-5 0 24 1.667 1.105 0.423 270.864 o
-5 1 1 1941.650 1941.980 7.324 0.158 o
-5 1 2 516.882 519.683 2.333 1.206 o
-5 1 3 72.236 80.646 0.592 12.315 o
-5 1 4 490.122 498.554 2.384 1.276 o
-5 1 5 0.630 0.337 0.111 1512.730 o
-5 1 6 959.412 974.182 4.078 0.485 o
-5 1 7 114.078 118.003 0.827 7.611 o
-5 1 8 22.330 21.817 0.354 43.326 o
-5 1 9 500.702 506.402 2.473 1.238 o
-5 1 10 497.288 507.807 2.605 1.230 o
-5 1 11 351.707 356.186 1.998 1.958 o
-5 1 12 18.656 17.757 0.418 50.126 o
-5 1 13 1172.600 1179.130 5.388 0.348 o
-5 1 14 23.725 23.420 0.503 38.221 o
-5 1 15 486.777 484.955 2.756 1.258 o
-5 1 16 21.450 19.697 0.534 41.935 o
-5 1 17 48.358 48.128 0.993 16.485 o
-5 1 18 169.592 167.654 1.715 4.420 o
-5 1 19 3.644 3.578 0.631 117.249 o
-5 1 20 43.886 42.731 0.704 20.234 o
-5 1 21 1.092 0.767 0.251 576.098 o
-5 1 22 0.001 -0.091 0.285 963.810 o
-5 1 23 31.650 32.840 0.763 25.757 o
-5 1 24 3.717 3.763 0.389 182.535 o
-5 2 1 103.658 104.047 0.757 8.588 o
-5 2 2 451.520 474.039 2.415 1.387 o
-5 2 3 756.631 785.016 3.854 0.664 o
-5 2 4 5227.790 5010.260 22.552 0.026 o
-5 2 5 98.318 100.613 0.887 8.791 o
-5 2 6 7.598 6.902 0.226 130.148 o
-5 2 7 1087.750 1114.260 4.784 0.394 o
-5 2 8 96.988 97.606 0.767 9.170 o
-5 2 9 532.376 546.467 2.593 1.131 o
-5 2 10 995.158 987.585 4.274 0.462 o
-5 2 11 16.450 15.941 0.359 57.704 o
-5 2 12 1405.730 1423.910 6.116 0.262 o
-5 2 13 44.868 42.692 0.736 19.733 o
-5 2 14 10.363 8.346 0.456 83.871 o
-5 2 15 11.693 9.631 0.451 76.116 o
-5 2 16 115.274 116.848 1.728 6.201 o
-5 2 17 44.916 44.925 0.863 18.493 o
-5 2 18 4.993 5.210 0.658 96.674 o
-5 2 19 62.408 62.693 1.186 12.333 o
-5 2 20 71.469 72.847 1.241 10.755 o
-5 2 21 2.486 2.498 0.262 308.448 o
-5 2 22 13.409 12.328 0.448 66.280 o
-5 2 23 3.645 2.973 0.370 199.833 o
-5 2 24 8.627 9.778 0.483 86.254 o
-5 3 1 225.292 226.859 1.312 3.483 o
-5 3 2 144.238 152.122 1.073 5.699 o
-5 3 3 555.224 558.190 3.086 1.042 o
-5 3 4 127.124 126.792 1.158 6.510 o
-5 3 5 218.039 227.097 1.750 3.361 o
-5 3 6 2464.540 2500.030 10.840 0.100 o
-5 3 7 817.211 835.099 3.864 0.606 o
-5 3 8 2072.760 2119.520 8.133 0.139 o
-5 3 9 480.340 486.426 2.379 1.311 o
-5 3 10 5.314 4.656 0.236 179.757 o
-5 3 11 638.699 643.073 3.073 0.878 o
-5 3 12 16.745 16.701 0.438 53.821 o
-5 3 13 93.807 91.884 0.874 9.370 o
-5 3 14 2.293 1.772 0.286 327.054 o
-5 3 15 221.967 218.841 1.544 3.464 o
-5 3 16 583.272 586.316 4.044 0.905 o
-5 3 17 265.086 265.313 2.195 2.609 o
-5 3 18 12.960 12.879 0.856 45.947 o
-5 3 19 28.985 27.890 0.888 26.312 o
-5 3 20 7.674 7.364 0.531 92.350 o
-5 3 21 3.040 3.857 0.319 224.717 o
-5 3 22 3.774 3.822 0.260 223.936 o
-5 3 23 4.886 4.818 0.333 165.475 o
-5 4 1 5.423 6.055 0.196 170.703 o
-5 4 2 685.557 712.252 3.301 0.780 o
-5 4 3 114.044 114.883 0.984 7.475 o
-5 4 4 1.093 1.048 0.243 562.216 o
-5 4 5 2870.740 2923.450 14.132 0.073 o
-5 4 6 136.751 141.316 1.125 6.012 o
-5 4 7 476.742 482.904 2.626 1.296 o
-5 4 8 67.502 64.930 0.663 13.664 o
-5 4 9 1.668 1.729 0.199 474.459 o
-5 4 10 165.278 162.383 1.129 5.025 o
-5 4 11 145.159 145.288 1.173 5.673 o
-5 4 12 38.522 36.727 0.604 23.802 o
-5 4 13 80.604 79.161 0.852 10.916 o
-5 4 14 215.792 215.995 1.479 3.582 o
-5 4 15 8.356 8.033 0.565 83.659 o
-5 4 16 30.977 30.140 0.838 25.651 o
-5 4 17 52.416 52.645 1.613 11.667 o
-5 4 18 35.362 34.535 0.960 21.625 o
-5 4 19 232.962 236.139 2.816 2.646 o
-5 4 20 24.173 23.534 0.494 37.900 o
-5 4 21 11.367 11.188 0.394 77.974 o
-5 4 22 25.357 26.674 0.588 33.889 o
-5 4 23 27.256 28.357 0.664 30.709 o
-5 5 1 178.002 184.569 1.153 4.540 o
-5 5 2 35.443 33.940 0.452 27.082 o
-5 5 3 28.967 28.288 0.432 32.854 o
-5 5 4 20.045 20.483 0.409 46.154 o
-5 5 5 832.660 844.798 4.135 0.583 o
-5 5 6 895.863 913.613 4.363 0.522 o
-5 5 7 405.416 400.413 2.326 1.625 o
-5 5 8 1040.740 1057.030 4.963 0.416 o
-5 5 9 173.762 170.428 1.204 4.718 o
-5 5 10 498.917 506.260 2.520 1.237 o
-5 5 11 121.535 122.781 1.094 6.862 o
-5 5 12 0.377 0.386 0.275 756.220 o
-5 5 13 9.907 8.364 0.364 93.640 o
-5 5 14 212.356 206.064 1.448 3.699 o
-5 5 15 3.072 3.207 0.451 179.822 o
-5 5 16 221.628 224.331 2.171 3.118 o
-5 5 17 110.263 107.142 1.719 6.528 o
-5 5 18 177.803 178.296 1.802 4.135 o
-5 5 19 99.994 98.643 1.526 7.463 o
-5 5 20 1.990 2.936 0.528 174.096 o
-5 5 21 4.206 3.881 0.361 179.711 o
-5 5 22 21.268 21.148 0.582 40.198 o
-5 5 23 30.490 32.183 0.712 27.136 o
-5 6 1 543.694 553.560 2.682 1.098 o
-5 6 2 175.579 178.516 1.180 4.623 o
-5 6 3 625.505 635.255 3.229 0.888 o
-5 6 4 3.024 2.610 0.211 302.271 o
-5 6 5 223.854 230.877 1.541 3.379 o
-5 6 6 3.239 2.290 0.287 261.029 o
-5 6 7 194.621 193.051 1.481 4.005 o
-5 6 8 499.313 507.163 2.679 1.219 o
-5 6 9 523.447 521.077 2.623 1.166 o
-5 6 10 12.115 11.482 0.358 76.623 o
-5 6 11 216.453 214.758 1.365 3.635 o
-5 6 12 68.967 67.340 0.808 12.846 o
-5 6 13 6.728 6.125 0.420 118.030 o
-5 6 14 1.653 1.204 0.400 287.998 o
-5 6 15 85.211 83.390 1.220 9.405 o
-5 6 16 2.294 1.885 0.397 246.314 o
-5 6 17 62.615 61.477 2.078 8.476 o
-5 6 18 3.915 3.404 0.610 120.305 o
-5 6 19 0.317 0.039 0.810 116.309 o
-5 6 20 0.256 0.283 0.236 1041.810 o
-5 6 21 32.803 31.997 0.634 27.017 o
-5 6 22 2.717 3.522 0.413 199.604 o
-5 6 23 8.302 8.896 0.507 87.661 o
-5 7 1 50.335 52.225 0.645 17.795 o
-5 7 2 59.164 59.522 0.684 15.233 o
-5 7 3 317.055 316.399 1.920 2.232 o
-5 7 4 1504.110 1549.500 6.599 0.232 o
-5 7 5 96.702 96.399 0.848 9.087 o
-5 7 6 79.326 78.787 0.780 11.234 o
-5 7 7 36.967 35.410 0.603 24.697 o
-5 7 8 417.678 428.922 2.454 1.528 o
-5 7 9 185.178 185.225 1.311 4.314 o
-5 7 10 226.343 230.353 1.464 3.389 o
-5 7 11 31.391 31.398 0.781 25.962 o
-5 7 12 52.205 49.654 0.859 16.472 o
-5 7 13 22.171 22.567 0.637 37.302 o
-5 7 14 321.066 316.686 2.268 2.123 o
-5 7 15 16.379 14.462 0.758 44.444 o
-5 7 16 2.850 2.111 0.692 116.359 o
-5 7 17 35.931 33.674 0.803 23.366 o
-5 7 18 45.025 43.991 0.798 19.062 o
-5 7 19 38.038 36.721 0.706 23.048 o
-5 7 20 14.074 13.518 0.521 59.460 o
-5 7 21 91.209 93.669 1.303 8.521 o
-5 7 22 19.328 20.768 0.608 41.897 o
-5 8 1 924.224 921.487 4.265 0.509 o
-5 8 2 865.743 883.326 4.279 0.549 o
-5 8 3 820.396 848.665 3.920 0.597 o
-5 8 4 33.666 31.605 0.515 27.998 o
-5 8 5 18.637 18.023 0.410 50.144 o
-5 8 6 53.506 52.695 0.686 16.868 o
-5 8 7 7.816 6.921 0.345 114.969 o
-5 8 8 95.917 92.415 0.981 9.006 o
-5 8 9 121.759 120.168 1.025 6.994 o
-5 8 10 1.824 1.789 0.388 274.452 o
-5 8 11 669.419 663.500 3.311 0.820 o
-5 8 12 38.017 36.721 0.839 21.732 o
-5 8 13 569.006 573.078 3.236 0.999 o
-5 8 14 3.064 2.897 0.629 126.447 o
-5 8 15 26.791 25.371 1.027 25.589 o
-5 8 16 16.260 15.119 1.017 35.083 o
-5 8 17 21.851 20.414 0.823 34.067 o
-5 8 18 4.386 3.684 0.270 204.864 o
-5 8 19 0.652 0.526 0.236 777.244 o
-5 8 20 4.931 3.832 0.310 179.368 o
-5 8 21 6.352 6.956 0.579 94.985 o
-5 8 22 10.170 11.973 0.685 61.307 o
-5 9 1 50.656 52.639 0.730 17.225 o
-5 9 2 47.160 45.446 0.711 18.956 o
-5 9 3 113.954 113.221 0.983 7.518 o
-5 9 4 3.879 3.320 0.287 219.247 o
-5 9 5 36.909 35.499 0.576 24.944 o
-5 9 6 172.217 177.365 1.291 4.621 o
-5 9 7 22.658 19.004 0.459 42.632 o
-5 9 8 61.987 58.872 0.668 14.891 o
-5 9 9 6.011 4.957 0.328 147.873 o
-5 9 10 18.697 19.352 0.556 44.995 o
-5 9 11 29.698 27.523 0.602 30.379 o
-5 9 12 15.444 13.717 0.646 50.950 o
-5 9 13 47.640 45.524 0.932 17.316 o
-5 9 14 48.482 47.514 1.500 13.040 o
-5 9 15 2.542 4.409 0.793 90.578 o
-5 9 16 199.115 196.107 2.247 3.430 o
-5 9 17 19.680 19.496 0.488 45.426 o
-5 9 18 3.918 2.623 0.446 170.694 o
-5 9 19 10.072 9.805 0.503 78.210 o
-5 9 20 14.997 14.413 0.515 56.747 o
-5 9 21 3.531 5.670 0.516 134.330 o
-5 10 1 447.509 439.426 2.487 1.431 o
-5 10 2 48.434 43.755 0.657 19.186 o
-5 10 3 625.164 632.901 3.126 0.897 o
-5 10 4 313.809 310.320 1.762 2.304 o
-5 10 5 107.601 106.997 0.889 8.104 o
-5 10 6 1.162 0.489 0.335 430.045 o
-5 10 7 17.758 15.982 0.407 53.571 o
-5 10 8 35.006 31.080 0.502 27.573 o
-5 10 9 282.229 277.554 1.777 2.595 o
-5 10 10 13.832 11.929 0.498 63.150 o
-5 10 11 153.152 151.327 1.273 5.304 o
-5 10 12 0.443 0.427 0.344 518.884 o
-5 10 13 148.779 144.409 1.949 4.765 o
-5 10 14 6.606 6.422 0.659 84.816 o
-5 10 15 83.226 80.214 1.251 9.556 o
-5 10 16 65.743 62.422 0.943 13.028 o
-5 10 17 13.566 12.658 0.488 63.354 o
-5 10 18 29.561 30.203 0.667 28.752 o
-5 10 19 0.379 0.644 0.283 680.880 o
-5 10 20 29.754 31.498 1.055 22.792 o
-5 10 21 46.806 51.680 1.063 15.962 o
-5 11 1 2.836 2.407 0.353 241.040 o
-5 11 2 75.488 71.956 0.780 11.947 o
-5 11 3 1.359 1.208 0.305 411.358 o
-5 11 4 22.255 20.823 0.512 40.901 o
-5 11 5 286.655 279.019 1.684 2.588 o
-5 11 6 555.015 554.179 2.886 1.063 o
-5 11 7 142.351 141.627 1.158 5.814 o
-5 11 8 6.505 6.590 0.346 128.859 o
-5 11 9 6.037 5.338 0.566 103.884 o
-5 11 10 35.940 34.703 0.821 22.975 o
-5 11 11 5.612 6.126 0.555 105.824 o
-5 11 12 106.058 102.955 1.731 6.719 o
-5 11 13 10.435 7.659 0.879 52.755 o
-5 11 14 6.262 5.434 0.445 121.468 o
-5 11 15 45.783 41.811 0.774 19.323 o
-5 11 16 1.329 1.400 0.288 427.040 o
-5 11 17 20.701 20.260 0.521 42.819 o
-5 11 18 56.073 56.848 1.039 14.217 o
-5 11 19 0.723 0.946 0.342 444.894 o
-5 11 20 2.683 2.526 0.452 195.768 o
-5 12 1 2.830 2.520 0.408 212.295 o
-5 12 2 114.492 112.551 1.204 7.176 o
-5 12 3 178.751 175.358 1.325 4.497 o
-5 12 4 141.310 144.293 1.167 5.797 o
-5 12 5 268.562 268.875 1.800 2.715 o
-5 12 6 1.619 2.576 0.371 277.718 o
-5 12 7 8.592 8.323 0.516 86.720 o
-5 12 8 122.696 120.658 1.403 6.424 o
-5 12 9 207.114 205.546 1.663 3.652 o
-5 12 10 71.228 67.706 1.147 11.355 o
-5 12 11 79.139 76.520 1.129 10.358 o
-5 12 12 216.538 209.420 1.979 3.345 o
-5 12 13 109.891 108.160 1.265 7.355 o
-5 12 14 81.348 78.285 1.516 8.937 o
-5 12 15 150.470 149.818 1.953 4.679 o
-5 12 16 13.481 16.100 0.544 56.864 o
-5 12 17 0.617 0.623 0.303 568.305 o
-5 12 18 12.884 15.010 0.572 58.036 o
-5 12 19 66.535 69.906 1.294 11.101 o
-5 13 1 35.529 36.774 0.948 21.360 o
-5 13 2 100.217 99.641 1.585 7.307 o
-5 13 3 15.515 12.420 0.723 48.524 o
-5 13 4 76.383 77.624 1.114 10.581 o
-5 13 5 69.046 67.975 1.238 11.191 o
-5 13 6 52.917 51.675 0.826 16.339 o
-5 13 7 300.224 299.094 2.782 2.113 o
-5 13 8 291.062 290.709 2.244 2.353 o
-5 13 9 50.294 47.602 0.898 16.796 o
-5 13 10 1.932 1.058 0.724 121.194 o
-5 13 11 108.672 104.292 1.641 6.780 o
-5 13 12 82.453 82.178 1.344 9.269 o
-5 13 13 0.547 1.223 0.245 666.044 o
-5 13 14 37.508 37.360 0.808 22.107 o
-5 13 15 21.835 22.985 0.607 38.097 o
-5 13 16 42.962 43.494 0.929 18.603 o
-5 13 17 39.526 40.257 0.879 20.360 o
-5 13 18 1.037 2.060 0.433 270.241 o
-5 14 1 104.809 104.106 1.926 6.353 o
-5 14 2 39.934 39.426 0.931 19.874 o
-5 14 3 26.763 25.658 1.031 25.470 o
-5 14 4 2.816 3.273 0.647 122.482 o
-5 14 5 103.297 101.553 1.653 7.004 o
-5 14 6 51.995 52.653 1.341 13.306 o
-5 14 7 61.126 60.718 2.253 7.916 o
-5 14 8 32.639 31.573 0.946 23.226 o
-5 14 9 2.238 1.634 0.951 74.189 o
-5 14 10 0.027 0.805 1.040 71.028 o
-5 14 11 50.925 49.920 0.877 16.582 o
-5 14 12 266.608 262.145 2.772 2.382 o
-5 14 13 36.091 37.326 0.760 23.099 o
-5 14 14 22.939 23.342 0.723 34.402 o
-5 14 15 8.041 7.214 0.549 88.795 o
-5 14 16 10.575 9.830 0.591 69.691 o
-5 14 17 4.355 3.878 0.379 171.610 o
-5 15 1 5.104 5.027 0.662 95.818 o
-5 15 2 0.043 0.038 0.593 220.731 o
-5 15 3 32.010 28.822 1.133 21.423 o
-5 15 4 27.158 25.484 0.913 27.361 o
-5 15 5 50.325 50.276 0.968 16.090 o
-5 15 6 160.890 160.390 1.783 4.571 o
-5 15 7 150.541 153.757 1.862 4.740 o
-5 15 8 21.727 21.931 1.211 25.088 o
-5 15 9 318.827 316.699 3.986 1.651 o
-5 15 10 11.719 11.791 0.505 68.871 o
-5 15 11 4.858 3.830 0.376 163.882 o
-5 15 12 0.422 -0.142 0.271 831.382 o
-5 15 13 11.716 12.049 0.628 61.085 o
-5 15 14 0.367 0.357 0.400 419.451 o
-5 15 15 82.255 83.057 2.198 6.817 o
-5 15 16 0.304 0.029 0.367 521.740 o
-5 16 1 0.085 0.220 0.670 170.677 o
-5 16 2 213.619 217.891 2.322 3.135 o
-5 16 3 27.448 26.826 0.586 32.335 o
-5 16 4 39.468 40.301 1.078 18.492 o
-5 16 5 0.289 0.089 0.397 450.416 o
-5 16 6 12.210 11.045 0.998 41.586 o
-5 16 7 35.606 34.857 0.913 22.033 o
-5 16 8 47.859 47.752 0.858 17.546 o
-5 16 9 9.266 9.719 0.496 82.288 o
-5 16 10 38.670 38.316 0.855 21.127 o
-5 16 11 3.629 2.255 0.318 232.238 o
-5 16 12 86.164 85.358 1.500 8.510 o
-5 16 13 2.187 2.174 0.308 304.881 o
-5 16 14 0.563 0.588 0.333 510.851 o
-5 16 15 1.038 1.234 0.318 427.545 o
-5 17 1 2.410 2.325 0.266 315.654 o
-5 17 2 0.057 0.179 0.375 528.967 o
-5 17 3 0.973 0.894 0.279 528.495 o
-5 17 4 1.430 0.988 0.266 471.006 o
-5 17 5 117.136 117.652 1.591 6.359 o
-5 17 6 1.972 1.615 0.317 329.067 o
-5 17 7 10.304 10.314 0.423 82.310 o
-5 17 8 4.993 5.086 0.372 152.713 o
-5 17 9 118.720 118.091 1.627 6.244 o
-5 17 10 10.375 11.283 0.488 75.333 o
-5 17 11 53.990 54.097 1.119 14.266 o
-5 17 12 0.247 0.313 0.466 329.948 o
-5 17 13 41.371 42.514 1.032 18.213 o
-5 18 1 2.887 1.956 0.296 280.685 o
-5 18 2 5.841 6.185 0.439 122.901 o
-5 18 3 14.566 14.844 0.633 52.028 o
-5 18 4 129.648 133.329 1.941 5.283 o
-5 18 5 72.258 74.129 1.257 10.577 o
-5 18 6 55.269 57.237 0.970 14.681 o
-5 18 7 3.288 3.802 0.409 184.412 o
-5 18 8 12.780 14.060 0.551 60.397 o
-5 18 9 22.665 24.954 0.671 35.111 o
-5 18 10 9.908 9.788 0.551 75.087 o
-5 18 11 10.510 10.791 0.568 70.024 o
-5 18 12 4.401 4.641 0.433 150.076 o
-5 19 1 42.309 44.311 0.971 18.311 o
-5 19 2 67.403 71.303 1.283 11.009 o
-5 19 3 17.819 21.082 0.751 39.269 o
-5 19 4 36.152 38.388 1.327 17.008 o
-5 19 5 4.594 5.310 0.576 113.222 o
-5 19 6 17.124 18.702 0.716 42.400 o
-5 19 7 104.931 105.209 1.887 6.409 o
-5 19 8 13.062 13.597 0.675 53.928 o
-5 19 9 0.111 0.078 0.343 625.385 o
-5 20 1 0.175 0.841 0.409 398.356 o
-5 20 2 27.559 29.006 0.808 28.015 o
-5 20 3 35.107 37.199 1.244 18.194 o
-5 20 4 36.313 36.485 0.920 21.469 o
-4 0 2 1670.350 1686.460 9.424 0.180 o
-4 0 4 3053.660 2934.210 15.339 0.067 o
-4 0 6 446.841 458.681 2.891 1.355 o
-4 0 8 370.348 384.789 2.741 1.687 o
-4 0 10 181.103 187.572 1.961 3.900 o
-4 0 12 2.195 1.774 0.333 296.918 o
-4 0 14 735.118 733.641 5.491 0.616 o
-4 0 16 640.411 645.468 7.100 0.600 o
-4 0 18 6.504 5.650 0.774 73.589 o
-4 0 20 9.950 8.868 1.560 24.854 o
-4 0 22 2.976 3.323 0.400 200.917 o
-4 0 24 41.431 44.760 1.320 15.536 o
-4 1 1 2603.610 2538.780 9.345 0.097 o
-4 1 2 43.229 40.824 0.356 22.933 o
-4 1 3 7392.760 6907.340 39.161 0.013 o
-4 1 4 161.384 165.425 0.963 5.193 o
-4 1 5 0.679 0.939 0.121 1095.870 o
-4 1 6 17.938 19.044 0.296 53.202 o
-4 1 7 77.377 79.693 0.666 11.654 o
-4 1 8 86.638 88.134 0.725 10.322 o
-4 1 9 0.319 0.340 0.185 1338.450 o
-4 1 10 15.932 14.958 0.393 58.836 o
-4 1 11 307.264 308.919 1.936 2.301 o
-4 1 12 71.860 73.735 0.864 11.982 o
-4 1 13 796.124 804.638 4.120 0.619 o
-4 1 14 73.610 70.967 0.801 12.138 o
-4 1 15 59.952 58.186 0.915 14.194 o
-4 1 16 84.082 81.337 1.065 9.979 o
-4 1 17 49.209 49.120 0.905 16.815 o
-4 1 18 14.998 14.505 0.588 53.497 o
-4 1 19 0.924 0.700 0.717 135.537 o
-4 1 20 41.331 41.465 0.688 21.302 o
-4 1 21 3.524 3.854 0.265 229.855 o
-4 1 22 1.033 1.250 0.228 584.529 o
-4 1 23 50.015 52.374 1.005 15.720 o
-4 1 24 0.283 0.961 0.356 476.236 o
-4 2 1 868.734 874.517 3.872 0.563 o
-4 2 2 33.483 34.751 0.377 28.503 o
-4 2 3 625.759 641.785 3.330 0.878 o
-4 2 4 699.075 717.970 3.853 0.737 o
-4 2 5 1.659 1.762 0.140 537.970 o
-4 2 6 3496.740 3383.210 13.331 0.057 o
-4 2 7 596.542 592.459 2.664 0.990 o
-4 2 8 751.665 771.357 3.382 0.694 o
-4 2 9 8.641 8.630 0.248 110.578 o
-4 2 10 153.165 150.835 1.137 5.430 o
-4 2 11 13.457 13.979 0.346 68.357 o
-4 2 12 311.825 311.186 1.960 2.264 o
-4 2 13 119.234 120.903 1.115 6.957 o
-4 2 14 256.880 258.022 1.688 2.886 o
-4 2 15 72.365 69.776 0.964 11.803 o
-4 2 16 81.003 78.945 0.886 10.802 o
-4 2 17 2.812 1.708 0.798 95.643 o
-4 2 18 58.809 58.668 1.107 13.373 o
-4 2 19 1.556 1.576 0.759 113.071 o
-4 2 20 0.045 -0.096 0.645 187.249 o
-4 2 21 10.907 11.999 0.406 77.483 o
-4 2 22 5.885 6.545 0.370 132.067 o
-4 2 23 1.926 2.571 0.248 354.998 o
-4 3 1 494.200 499.424 2.272 1.278 o
-4 3 2 282.623 289.882 1.603 2.601 o
-4 3 3 12.505 13.661 0.396 69.531 o
-4 3 4 1437.170 1466.950 7.620 0.237 o
-4 3 5 4362.010 4255.520 18.658 0.037 o
-4 3 6 18.359 18.414 0.328 52.311 o
-4 3 7 2.636 2.871 0.174 337.343 o
-4 3 8 807.313 818.800 3.574 0.628 o
-4 3 9 345.335 347.035 1.900 2.025 o
-4 3 10 1202.660 1218.690 5.286 0.337 o
-4 3 11 444.054 449.148 2.416 1.436 o
-4 3 12 15.618 14.172 0.394 60.433 o
-4 3 13 10.859 9.418 0.296 90.418 o
-4 3 14 3.104 2.788 0.337 232.496 o
-4 3 15 278.065 275.029 1.866 2.604 o
-4 3 16 21.665 21.012 0.471 42.354 o
-4 3 17 6.603 6.391 0.534 101.369 o
-4 3 18 17.645 16.473 0.954 35.370 o
-4 3 19 144.178 146.775 2.444 4.259 o
-4 3 20 48.456 49.440 0.816 17.514 o
-4 3 21 115.266 119.285 1.367 6.759 o
-4 3 22 1.387 2.192 0.232 442.853 o
-4 3 23 0.885 1.258 0.284 502.996 o
-4 4 1 316.065 321.191 1.643 2.289 o
-4 4 2 17.185 17.199 0.292 56.611 o
-4 4 3 1.609 2.291 0.127 513.316 o
-4 4 4 262.796 266.947 1.645 2.818 o
-4 4 5 460.692 463.358 2.577 1.359 o
-4 4 6 173.439 174.828 1.139 4.725 o
-4 4 7 618.293 629.202 2.813 0.927 o
-4 4 8 611.804 624.448 2.853 0.936 o
-4 4 9 267.058 272.886 1.519 2.802 o
-4 4 10 113.724 115.452 0.978 7.485 o
-4 4 11 51.008 50.985 0.739 17.274 o
-4 4 12 95.781 95.070 0.985 8.925 o
-4 4 13 41.080 39.021 0.597 22.495 o
-4 4 14 45.942 45.322 0.817 18.539 o
-4 4 15 24.944 24.797 0.531 35.977 o
-4 4 16 124.542 125.223 1.670 5.902 o
-4 4 17 36.412 36.446 0.903 21.622 o
-4 4 18 167.411 168.318 3.426 2.968 o
-4 4 19 24.113 24.825 0.956 28.313 o
-4 4 20 0.020 0.714 0.619 194.795 o
-4 4 21 18.992 20.416 0.498 45.494 o
-4 4 22 51.968 57.090 1.025 14.895 o
-4 4 23 0.081 0.279 0.250 1068.400 o
-4 5 1 1376.960 1396.490 5.779 0.273 o
-4 5 2 379.134 395.616 2.018 1.770 o
-4 5 3 785.334 803.421 3.822 0.639 o
-4 5 4 146.063 144.227 0.972 5.845 o
-4 5 5 74.971 79.268 0.663 11.928 o
-4 5 6 26.224 25.867 0.398 36.458 o
-4 5 7 33.247 33.471 0.467 28.199 o
-4 5 8 47.634 47.083 0.587 19.379 o
-4 5 9 135.566 132.267 0.992 6.325 o
-4 5 10 449.387 454.340 2.373 1.421 o
-4 5 11 117.736 113.529 1.046 7.260 o
-4 5 12 209.540 211.281 1.437 3.707 o
-4 5 13 104.369 102.098 0.944 8.313 o
-4 5 14 114.993 113.181 0.996 7.454 o
-4 5 15 31.988 29.983 0.716 26.882 o
-4 5 16 0.181 -0.195 0.542 258.711 o
-4 5 17 10.335 10.257 0.955 46.495 o
-4 5 18 101.566 101.310 1.516 7.363 o
-4 5 19 144.920 145.835 1.802 4.995 o
-4 5 20 109.762 113.307 1.309 7.177 o
-4 5 21 71.127 72.069 1.027 11.593 o
-4 5 22 48.151 51.735 0.855 17.091 o
-4 5 23 17.887 18.360 0.651 43.788 o
-4 6 1 227.337 227.758 1.373 3.430 o
-4 6 2 11.643 10.976 0.295 82.916 o
-4 6 3 180.904 181.854 1.123 4.530 o
-4 6 4 182.709 184.093 1.135 4.472 o
-4 6 5 245.649 250.848 1.440 3.103 o
-4 6 6 24.918 24.614 0.427 37.808 o
-4 6 7 997.770 1022.250 4.651 0.445 o
-4 6 8 779.990 803.162 3.965 0.637 o
-4 6 9 539.689 545.287 2.824 1.100 o
-4 6 10 20.261 19.530 0.506 44.183 o
-4 6 11 0.672 0.520 0.249 725.149 o
-4 6 12 8.413 7.543 0.327 109.548 o
-4 6 13 26.450 24.661 0.430 36.334 o
-4 6 14 7.079 5.256 0.392 122.989 o
-4 6 15 113.824 114.204 1.453 6.761 o
-4 6 16 8.936 8.966 0.529 82.468 o
-4 6 17 104.875 103.904 1.506 7.195 o
-4 6 18 10.929 9.881 0.650 64.383 o
-4 6 19 36.940 37.829 0.682 23.471 o
-4 6 20 0.143 0.540 0.234 1042.040 o
-4 6 21 1.111 0.922 0.253 551.776 o
-4 6 22 0.105 0.462 0.278 835.201 o
-4 6 23 5.084 5.686 0.365 148.401 o
-4 7 1 54.988 52.620 0.624 16.878 o
-4 7 2 992.173 1016.120 4.619 0.450 o
-4 7 3 35.025 36.688 0.519 26.039 o
-4 7 4 399.092 410.911 2.121 1.660 o
-4 7 5 3.358 2.881 0.235 267.220 o
-4 7 6 83.457 82.754 0.763 10.728 o
-4 7 7 49.147 50.553 0.630 18.340 o
-4 7 8 27.310 27.004 0.548 32.951 o
-4 7 9 17.760 16.387 0.445 52.030 o
-4 7 10 29.973 31.286 0.577 29.433 o
-4 7 11 49.023 47.186 0.567 19.117 o
-4 7 12 1448.950 1461.220 6.268 0.250 o
-4 7 13 35.666 34.656 0.709 24.315 o
-4 7 14 1.583 1.995 0.712 123.392 o
-4 7 15 7.210 7.022 0.656 81.195 o
-4 7 16 17.522 16.166 0.955 35.566 o
-4 7 17 6.495 6.084 0.556 99.894 o
-4 7 18 45.374 44.800 0.756 19.178 o
-4 7 19 55.265 55.309 0.863 15.399 o
-4 7 20 17.691 18.547 0.611 45.215 o
-4 7 21 55.860 56.464 0.942 14.796 o
-4 7 22 46.762 50.047 1.182 15.274 o
-4 8 1 786.339 810.322 3.863 0.634 o
-4 8 2 209.200 209.925 1.416 3.731 o
-4 8 3 533.195 532.032 2.597 1.142 o
-4 8 4 237.643 238.016 1.493 3.221 o
-4 8 5 296.337 304.341 1.730 2.432 o
-4 8 6 217.570 216.400 1.441 3.576 o
-4 8 7 56.184 55.958 0.719 15.897 o
-4 8 8 33.374 33.544 0.598 26.775 o
-4 8 9 307.365 302.697 1.850 2.340 o
-4 8 10 197.293 191.856 1.377 4.036 o
-4 8 11 640.756 644.554 3.321 0.860 o
-4 8 12 0.033 0.180 0.290 866.968 o
-4 8 13 214.358 213.491 1.557 3.575 o
-4 8 14 100.056 102.347 1.415 7.618 o
-4 8 15 605.797 608.092 4.104 0.863 o
-4 8 16 0.593 0.498 0.717 140.921 o
-4 8 17 138.792 141.935 1.727 5.258 o
-4 8 18 17.543 17.205 0.499 50.006 o
-4 8 19 2.398 2.689 0.317 273.769 o
-4 8 20 0.134 0.630 0.277 790.319 o
-4 8 21 12.774 13.059 0.722 52.619 o
-4 8 22 9.715 11.300 0.971 45.770 o
-4 9 1 49.283 50.244 0.723 17.819 o
-4 9 2 148.724 143.888 1.166 5.604 o
-4 9 3 21.229 19.221 0.439 44.736 o
-4 9 4 271.489 274.393 1.647 2.723 o
-4 9 5 13.992 11.911 0.359 69.343 o
-4 9 6 35.078 33.802 0.669 25.158 o
-4 9 7 24.222 23.608 0.520 37.342 o
-4 9 8 55.385 48.720 0.656 17.039 o
-4 9 9 0.718 -0.173 0.282 682.023 o
-4 9 10 172.093 165.009 1.289 4.741 o
-4 9 11 11.205 9.935 0.499 74.061 o
-4 9 12 64.418 62.252 1.012 12.905 o
-4 9 13 32.355 31.016 0.699 26.677 o
-4 9 14 642.135 648.371 4.363 0.787 o
-4 9 15 31.820 34.884 1.756 13.969 o
-4 9 16 11.980 13.316 0.548 63.479 o
-4 9 17 23.503 24.959 0.608 35.691 o
-4 9 18 45.113 44.542 0.764 19.219 o
-4 9 19 0.884 0.847 0.271 566.280 o
-4 9 20 36.492 38.568 0.866 21.651 o
-4 9 21 4.206 3.891 0.833 78.412 o
-4 10 1 108.681 108.852 1.020 7.803 o
-4 10 2 0.771 0.498 0.324 504.456 o
-4 10 3 29.807 29.951 0.654 28.881 o
-4 10 4 247.592 243.187 1.647 3.043 o
-4 10 5 405.884 400.236 2.264 1.634 o
-4 10 6 9.998 8.178 0.358 94.151 o
-4 10 7 468.919 467.339 2.584 1.335 o
-4 10 8 5.360 5.416 0.432 133.222 o
-4 10 9 115.544 115.772 1.001 7.367 o
-4 10 10 9.520 8.946 0.552 78.068 o
-4 10 11 2.051 1.940 0.468 212.395 o
-4 10 12 22.007 19.122 0.569 40.803 o
-4 10 13 94.586 90.501 1.683 7.507 o
-4 10 14 2.551 3.573 0.728 105.133 o
-4 10 15 260.399 262.925 2.848 2.383 o
-4 10 16 6.151 7.266 0.433 116.045 o
-4 10 17 71.406 70.794 1.170 11.111 o
-4 10 18 154.945 158.017 2.020 4.459 o
-4 10 19 43.092 45.409 0.899 18.585 o
-4 10 20 2.455 3.681 0.572 145.097 o
-4 10 21 4.183 5.019 0.465 142.730 o
-4 11 1 17.519 16.104 0.357 55.364 o
-4 11 2 77.924 75.491 0.890 11.220 o
-4 11 3 232.259 234.133 1.432 3.320 o
-4 11 4 693.775 697.749 3.357 0.777 o
-4 11 5 76.896 76.696 0.785 11.553 o
-4 11 6 157.960 159.000 1.244 5.132 o
-4 11 7 7.698 7.366 0.403 107.276 o
-4 11 8 103.642 99.257 1.189 7.981 o
-4 11 9 104.036 100.446 1.106 8.087 o
-4 11 10 228.921 228.145 1.769 3.236 o
-4 11 11 148.169 148.005 1.350 5.388 o
-4 11 12 67.180 66.702 2.210 7.670 o
-4 11 13 14.060 11.764 0.997 39.290 o
-4 11 14 0.179 0.084 0.710 152.014 o
-4 11 15 78.514 76.852 1.170 10.265 o
-4 11 16 26.280 25.649 0.654 32.424 o
-4 11 17 3.237 2.987 0.358 215.952 o
-4 11 18 0.339 1.205 0.303 565.703 o
-4 11 19 30.686 33.969 0.811 25.308 o
-4 11 20 38.420 41.958 0.962 19.648 o
-4 12 1 0.659 0.329 0.388 409.571 o
-4 12 2 94.519 91.907 0.905 9.262 o
-4 12 3 0.333 0.281 0.343 554.371 o
-4 12 4 64.702 61.171 0.813 13.761 o
-4 12 5 11.813 11.298 0.422 74.432 o
-4 12 6 218.007 223.399 1.512 3.497 o
-4 12 7 314.055 310.420 1.939 2.259 o
-4 12 8 112.229 110.592 1.039 7.571 o
-4 12 9 25.132 25.055 0.668 33.206 o
-4 12 10 3.665 5.944 0.851 74.304 o
-4 12 11 107.222 106.875 2.011 6.074 o
-4 12 12 15.155 14.117 1.105 33.528 o
-4 12 13 36.954 33.972 1.325 17.303 o
-4 12 14 15.880 16.421 0.718 45.355 o
-4 12 15 3.570 2.930 0.356 207.854 o
-4 12 16 110.076 115.095 1.755 6.340 o
-4 12 17 147.059 154.477 2.141 4.491 o
-4 12 18 3.880 6.420 0.503 129.426 o
-4 12 19 2.093 1.596 0.320 318.684 o
-4 13 1 3.652 3.680 0.410 177.609 o
-4 13 2 333.009 334.612 2.197 2.044 o
-4 13 3 137.931 138.264 1.189 5.954 o
-4 13 4 3.205 2.463 0.521 159.168 o
-4 13 5 28.173 27.418 0.663 30.454 o
-4 13 6 0.757 0.766 0.684 149.236 o
-4 13 7 3.554 3.188 0.643 117.043 o
-4 13 8 19.220 18.972 0.791 37.752 o
-4 13 9 106.852 107.645 1.371 7.301 o
-4 13 10 7.071 6.643 0.766 70.943 o
-4 13 11 61.168 56.905 1.797 9.862 o
-4 13 12 98.364 97.831 1.390 7.853 o
-4 13 13 218.945 222.486 2.612 2.904 o
-4 13 14 3.797 2.916 0.533 143.759 o
-4 13 15 1.630 1.448 0.264 420.249 o
-4 13 16 4.265 4.351 0.540 127.969 o
-4 13 17 0.599 1.473 0.334 440.820 o
-4 13 18 2.127 2.638 0.377 249.976 o
-4 14 1 16.937 15.854 0.756 42.953 o
-4 14 2 28.004 26.862 0.813 28.273 o
-4 14 3 18.384 18.624 0.902 35.424 o
-4 14 4 45.062 44.425 0.859 18.547 o
-4 14 5 53.984 50.130 1.496 12.300 o
-4 14 6 0.753 0.640 0.569 207.579 o
-4 14 7 10.848 11.134 0.811 52.954 o
-4 14 8 120.725 123.645 2.855 4.269 o
-4 14 9 1.110 1.233 0.483 245.811 o
-4 14 10 105.395 102.915 1.819 6.566 o
-4 14 11 22.419 22.951 1.380 21.626 o
-4 14 12 12.408 13.574 0.583 60.142 o
-4 14 13 22.125 20.811 0.588 39.333 o
-4 14 14 87.773 85.958 1.303 8.939 o
-4 14 15 6.316 5.486 0.434 122.526 o
-4 14 16 10.383 8.919 0.599 71.131 o
-4 14 17 7.157 6.907 0.529 96.881 o
-4 15 1 69.149 65.588 2.104 7.965 o
-4 15 2 15.156 13.238 0.861 42.698 o
-4 15 3 23.953 21.730 0.861 31.263 o
-4 15 4 0.449 0.467 0.832 107.776 o
-4 15 5 48.895 47.560 0.926 16.894 o
-4 15 6 0.718 0.780 0.360 424.344 o
-4 15 7 1.396 2.068 0.985 71.828 o
-4 15 8 28.330 28.188 0.757 28.651 o
-4 15 9 75.096 76.044 2.587 6.150 o
-4 15 10 120.256 117.079 2.384 5.007 o
-4 15 11 203.016 207.206 2.816 2.969 o
-4 15 12 8.048 7.133 0.429 102.599 o
-4 15 13 13.369 11.669 0.504 64.356 o
-4 15 14 0.048 0.089 0.346 628.808 o
-4 15 15 0.559 0.097 0.322 585.239 o
-4 15 16 0.201 0.047 0.466 342.701 o
-4 16 1 118.421 121.123 1.866 5.822 o
-4 16 2 70.951 70.151 1.023 11.720 o
-4 16 3 1.609 1.263 0.235 471.225 o
-4 16 4 50.156 49.147 0.943 16.384 o
-4 16 5 2.494 2.915 0.367 236.885 o
-4 16 6 124.221 125.965 1.774 5.746 o
-4 16 7 18.933 17.994 0.584 44.765 o
-4 16 8 18.251 17.797 0.553 46.788 o
-4 16 9 3.150 3.588 0.318 225.972 o
-4 16 10 67.463 66.681 1.143 11.783 o
-4 16 11 7.284 6.622 0.489 102.054 o
-4 16 12 0.027 0.424 0.308 735.898 o
-4 16 13 13.126 12.805 0.579 59.589 o
-4 16 14 107.751 110.294 1.862 6.289 o
-4 16 15 0.547 0.376 0.318 569.058 o
-4 17 1 17.304 17.549 0.524 49.330 o
-4 17 2 141.948 143.103 3.023 3.678 o
-4 17 3 23.771 23.668 0.599 36.189 o
-4 17 4 4.638 4.573 0.300 180.504 o
-4 17 5 5.115 4.828 0.337 160.520 o
-4 17 6 25.930 23.921 0.589 34.482 o
-4 17 7 57.363 56.760 0.913 14.690 o
-4 17 8 7.044 6.596 0.372 119.869 o
-4 17 9 6.757 5.496 0.453 115.419 o
-4 17 10 7.948 8.991 0.446 95.525 o
-4 17 11 37.135 37.620 0.893 21.319 o
-4 17 12 0.790 0.648 0.308 523.100 o
-4 17 13 34.444 35.396 0.907 22.406 o
-4 17 14 0.001 0.223 0.404 463.543 o
-4 18 1 0.008 -0.471 0.273 1043.060 o
-4 18 2 3.224 2.509 0.273 263.842 o
-4 18 3 41.021 40.246 0.754 21.033 o
-4 18 4 2.174 2.528 0.394 240.374 o
-4 18 5 0.543 1.011 0.275 615.075 o
-4 18 6 30.313 29.273 0.621 29.232 o
-4 18 7 6.280 6.187 0.375 128.915 o
-4 18 8 71.384 71.970 1.234 10.824 o
-4 18 9 26.047 25.869 0.753 30.747 o
-4 18 10 6.289 6.349 0.456 115.264 o
-4 18 11 57.447 57.387 1.228 12.994 o
-4 18 12 1.192 1.117 0.404 313.231 o
-4 19 1 6.581 7.712 0.580 91.444 o
-4 19 2 9.258 9.361 0.502 82.592 o
-4 19 3 39.417 40.847 0.893 20.174 o
-4 19 4 95.898 100.047 1.900 6.768 o
-4 19 5 0.944 0.697 0.374 383.422 o
-4 19 6 51.302 52.141 1.389 13.130 o
-4 19 7 2.541 2.750 0.372 235.585 o
-4 19 8 11.610 13.345 0.597 61.582 o
-4 19 9 59.816 62.868 1.108 12.985 o
-4 20 1 57.390 61.005 1.330 12.265 o
-4 20 2 2.877 3.947 0.390 199.384 o
-4 20 3 1.725 1.379 0.440 250.251 o
-4 20 4 1.492 0.647 0.439 276.863 o
-4 20 5 2.609 2.979 0.439 197.666 o
-4 20 6 30.501 32.069 0.907 24.483 o
-3 0 2 3414.370 3302.830 19.887 0.051 o
-3 0 4 531.934 536.446 3.183 1.086 o
-3 0 6 700.847 701.427 4.223 0.722 o
-3 0 8 138.521 138.512 1.490 5.592 o
-3 0 10 503.231 516.174 3.721 1.091 o
-3 0 12 335.165 346.668 3.069 1.796 o
-3 0 14 480.540 480.905 4.140 1.103 o
-3 0 16 10.235 10.268 0.717 61.094 o
-3 0 18 343.800 347.498 4.191 1.491 o
-3 0 20 4.871 4.356 0.489 132.945 o
-3 0 22 124.869 128.447 1.992 5.375 o
-3 1 1 2360.310 2281.600 8.729 0.116 o
-3 1 2 5071.030 4757.090 31.524 0.024 o
-3 1 3 600.409 602.274 2.643 0.979 o
-3 1 4 2041.530 1977.990 7.834 0.147 o
-3 1 5 690.546 702.019 2.980 0.797 o
-3 1 6 223.464 225.152 1.264 3.534 o
-3 1 7 391.227 403.418 2.067 1.707 o
-3 1 8 9.291 7.803 0.250 108.629 o
-3 1 9 3.860 4.479 0.212 225.271 o
-3 1 10 17.680 14.823 0.342 56.771 o
-3 1 11 458.437 464.880 2.605 1.359 o
-3 1 12 11.203 11.123 0.365 80.575 o
-3 1 13 182.918 185.808 1.554 4.185 o
-3 1 14 42.567 41.041 0.749 20.505 o
-3 1 15 585.043 584.629 3.116 0.979 o
-3 1 16 134.326 132.358 1.543 5.715 o
-3 1 17 213.801 217.637 1.822 3.418 o
-3 1 18 131.043 129.712 2.031 5.168 o
-3 1 19 3.522 3.821 0.511 147.552 o
-3 1 20 19.971 19.644 0.567 42.892 o
-3 1 21 19.359 20.372 0.458 46.034 o
-3 1 22 46.129 46.864 0.737 18.862 o
-3 1 23 12.731 13.994 0.578 59.158 o
-3 2 1 52.551 54.765 0.420 17.994 o
-3 2 2 591.634 602.272 3.271 0.947 o
-3 2 3 1853.500 1809.220 9.186 0.161 o
-3 2 4 1831.420 1802.020 7.827 0.171 o
-3 2 5 169.200 167.748 0.965 4.993 o
-3 2 6 480.582 492.303 2.275 1.314 o
-3 2 7 177.170 182.405 1.136 4.585 o
-3 2 8 1242.570 1266.630 5.406 0.320 o
-3 2 9 143.530 145.453 1.054 5.827 o
-3 2 10 384.944 390.093 2.116 1.743 o
-3 2 11 77.506 75.336 0.836 11.419 o
-3 2 12 630.191 642.216 3.370 0.870 o
-3 2 13 89.704 86.851 0.992 9.565 o
-3 2 14 90.103 86.974 1.023 9.463 o
-3 2 15 0.245 -0.047 0.352 577.088 o
-3 2 16 52.944 52.292 1.267 13.655 o
-3 2 17 34.818 32.439 0.555 26.793 o
-3 2 18 0.332 0.475 0.684 157.789 o
-3 2 19 6.596 6.940 1.024 50.536 o
-3 2 20 179.860 186.494 1.865 3.997 o
-3 2 21 23.307 24.842 0.660 34.851 o
-3 2 22 1.381 1.707 0.232 476.133 o
-3 2 23 41.702 43.784 1.143 17.049 o
-3 3 1 1607.040 1586.260 6.268 0.218 o
-3 3 2 921.679 944.289 4.090 0.510 o
-3 3 3 1161.340 1174.980 5.214 0.355 o
-3 3 4 56.848 56.008 0.484 16.729 o
-3 3 5 146.213 141.673 0.885 5.950 o
-3 3 6 172.974 172.119 1.064 4.808 o
-3 3 7 791.188 815.788 3.524 0.642 o
-3 3 8 568.381 583.185 2.737 1.032 o
-3 3 9 723.895 751.017 3.524 0.718 o
-3 3 10 159.089 158.762 1.226 5.124 o
-3 3 11 591.783 604.721 3.059 0.961 o
-3 3 12 460.293 473.617 2.626 1.342 o
-3 3 13 0.018 -0.202 0.316 775.796 o
-3 3 14 36.919 34.447 0.825 22.633 o
-3 3 15 115.437 114.477 1.080 7.286 o
-3 3 16 88.754 88.649 1.284 8.850 o
-3 3 17 191.389 191.516 1.937 3.759 o
-3 3 18 1.791 1.773 0.650 141.022 o
-3 3 19 91.541 95.150 1.813 7.222 o
-3 3 20 0.701 0.596 0.983 77.097 o
-3 3 21 49.859 55.196 0.833 16.544 o
-3 3 22 16.296 17.698 0.551 49.908 o
-3 3 23 22.480 21.217 0.790 34.076 o
-3 4 1 29.424 26.360 0.339 34.272 o
-3 4 2 113.931 110.553 0.752 7.884 o
-3 4 3 1085.670 1077.790 4.394 0.408 o
-3 4 4 70.316 71.153 0.560 13.181 o
-3 4 5 316.605 327.793 1.784 2.236 o
-3 4 6 586.138 574.366 2.783 1.009 o
-3 4 7 7.662 6.810 0.219 130.643 o
-3 4 8 74.591 72.655 0.672 12.302 o
-3 4 9 91.361 87.281 0.839 9.769 o
-3 4 10 351.533 359.367 2.005 1.950 o
-3 4 11 260.322 263.080 1.699 2.834 o
-3 4 12 145.291 145.364 1.253 5.590 o
-3 4 13 139.408 134.624 1.132 6.025 o
-3 4 14 84.529 82.010 0.840 10.491 o
-3 4 15 48.767 44.794 0.996 16.702 o
-3 4 16 42.866 41.730 0.918 18.936 o
-3 4 17 27.245 24.941 0.791 29.620 o
-3 4 18 52.040 51.984 1.476 12.527 o
-3 4 19 76.452 77.280 1.298 9.990 o
-3 4 20 27.570 28.468 0.646 30.767 o
-3 4 21 121.316 127.668 1.484 6.237 o
-3 4 22 30.644 31.490 0.904 24.574 o
-3 4 23 0.473 0.230 0.279 732.832 o
-3 5 1 656.185 666.115 3.039 0.848 o
-3 5 2 322.338 329.243 1.764 2.207 o
-3 5 3 261.297 252.133 1.388 2.975 o
-3 5 4 290.911 290.152 1.552 2.558 o
-3 5 5 59.536 62.092 0.631 15.166 o
-3 5 6 191.698 194.896 1.229 4.181 o
-3 5 7 156.665 162.008 1.135 5.215 o
-3 5 8 269.687 272.450 1.619 2.752 o
-3 5 9 21.777 21.690 0.458 42.102 o
-3 5 10 0.918 0.398 0.229 727.070 o
-3 5 11 9.287 10.449 0.349 92.492 o
-3 5 12 48.798 48.628 0.669 18.426 o
-3 5 13 405.436 400.509 2.173 1.649 o
-3 5 14 70.804 70.480 0.901 12.144 o
-3 5 15 38.353 37.042 0.780 22.158 o
-3 5 16 68.896 68.570 1.096 11.730 o
-3 5 17 2.448 2.597 0.607 141.296 o
-3 5 18 81.512 77.925 2.005 7.470 o
-3 5 19 5.239 5.437 0.317 157.862 o
-3 5 20 0.059 0.289 0.230 1246.170 o
-3 5 21 26.476 26.419 0.782 29.791 o
-3 5 22 36.523 37.741 0.751 22.961 o
-3 5 23 14.778 14.574 1.003 37.043 o
-3 6 1 433.158 446.837 2.257 1.488 o
-3 6 2 46.643 45.553 0.552 20.052 o
-3 6 4 306.485 313.584 1.671 2.358 o
-3 6 5 1054.780 1080.230 4.590 0.415 o
-3 6 6 15.895 21.077 0.423 51.863 o
-3 6 7 45.404 45.418 0.578 20.264 o
-3 6 8 70.934 69.894 0.737 12.690 o
-3 6 9 258.396 260.868 1.644 2.877 o
-3 6 10 394.193 399.148 2.234 1.678 o
-3 6 11 841.727 845.954 4.045 0.581 o
-3 6 12 317.638 321.468 1.886 2.224 o
-3 6 13 17.571 15.550 0.457 52.752 o
-3 6 14 14.612 12.997 0.574 56.380 o
-3 6 15 125.863 125.740 1.519 6.077 o
-3 6 16 0.018 -0.123 0.631 196.098 o
-3 6 17 90.947 90.488 1.533 8.047 o
-3 6 18 6.420 6.768 0.413 118.899 o
-3 6 19 62.033 64.471 0.951 13.329 o
-3 6 20 0.251 0.311 0.240 1006.050 o
-3 6 21 37.973 37.664 0.774 22.239 o
-3 6 22 5.629 5.664 0.427 129.839 o
-3 7 1 16.722 15.806 0.370 56.910 o
-3 7 2 183.245 188.404 1.272 4.344 o
-3 7 3 146.415 148.309 1.054 5.708 o
-3 7 4 4.801 4.734 0.221 193.388 o
-3 7 5 23.544 24.876 0.435 38.884 o
-3 7 6 199.408 199.711 1.312 3.985 o
-3 7 7 43.759 43.440 0.621 20.755 o
-3 7 8 474.976 487.638 2.546 1.303 o
-3 7 9 10.294 10.931 0.331 87.268 o
-3 7 10 169.211 168.494 1.251 4.791 o
-3 7 11 49.242 44.894 0.574 19.318 o
-3 7 12 15.371 14.408 0.313 63.570 o
-3 7 13 26.755 26.736 0.477 34.528 o
-3 7 14 736.586 747.670 4.033 0.685 o
-3 7 15 0.078 0.450 0.518 275.948 o
-3 7 16 58.191 57.529 1.375 12.135 o
-3 7 17 2.345 2.317 0.800 96.253 o
-3 7 18 1.726 1.514 0.254 417.118 o
-3 7 19 27.297 26.668 0.603 32.224 o
-3 7 20 18.861 17.141 0.515 47.531 o
-3 7 21 0.938 1.143 0.283 505.845 o
-3 7 22 0.011 0.385 0.407 445.619 o
-3 8 1 442.042 443.550 2.357 1.456 o
-3 8 2 1052.390 1080.410 4.695 0.413 o
-3 8 3 319.756 328.283 1.791 2.217 o
-3 8 4 227.392 229.502 1.480 3.375 o
-3 8 5 31.803 31.810 0.528 28.825 o
-3 8 6 134.261 137.994 1.107 6.156 o
-3 8 7 40.337 39.234 0.642 22.356 o
-3 8 8 87.595 88.335 0.959 9.738 o
-3 8 9 0.074 -0.114 0.267 1047.020 o
-3 8 10 37.697 34.458 0.699 23.663 o
-3 8 11 107.142 102.608 0.905 8.215 o
-3 8 12 9.718 9.688 0.366 90.875 o
-3 8 13 894.772 904.128 4.492 0.521 o
-3 8 14 13.688 13.787 0.802 46.754 o
-3 8 15 37.051 36.022 1.054 19.883 o
-3 8 16 4.151 3.372 0.735 94.268 o
-3 8 17 152.617 154.422 1.645 4.920 o
-3 8 18 50.854 52.140 0.844 16.581 o
-3 8 19 48.826 47.353 0.775 17.923 o
-3 8 20 69.063 74.269 1.384 10.359 o
-3 8 21 5.335 7.416 0.524 108.009 o
-3 8 22 7.982 9.596 0.718 67.932 o
-3 9 1 188.814 189.903 1.376 4.179 o
-3 9 2 16.133 15.865 0.421 56.428 o
-3 9 3 26.163 23.726 0.435 36.945 o
-3 9 4 11.930 9.827 0.322 82.737 o
-3 9 5 0.620 0.549 0.225 825.566 o
-3 9 6 95.055 96.732 0.974 8.940 o
-3 9 7 0.375 0.499 0.304 634.020 o
-3 9 8 105.480 102.078 0.924 8.287 o
-3 9 9 233.370 230.659 1.590 3.260 o
-3 9 10 132.685 129.066 1.146 6.303 o
-3 9 11 0.443 0.182 0.440 356.426 o
-3 9 12 30.271 31.378 0.957 24.002 o
-3 9 13 6.536 6.111 0.667 84.841 o
-3 9 14 0.829 0.888 0.874 94.796 o
-3 9 15 0.118 1.022 0.894 94.390 o
-3 9 16 441.642 441.605 4.013 1.220 o
-3 9 17 45.910 46.628 1.077 16.489 o
-3 9 18 0.533 0.762 0.381 411.369 o
-3 9 19 0.131 0.198 0.341 613.912 o
-3 9 20 0.314 -0.174 0.426 398.191 o
-3 9 21 10.393 12.758 0.678 60.301 o
-3 10 1 53.369 52.118 0.705 16.860 o
-3 10 2 39.206 39.386 0.658 22.593 o
-3 10 3 877.341 884.248 4.015 0.551 o
-3 10 4 135.313 134.146 1.135 6.153 o
-3 10 5 24.318 23.000 0.502 37.865 o
-3 10 6 442.837 442.198 2.380 1.453 o
-3 10 7 8.886 8.254 0.372 99.403 o
-3 10 8 15.489 15.676 0.434 57.539 o
-3 10 9 253.446 245.812 1.649 2.980 o
-3 10 10 2.482 1.549 0.402 242.347 o
-3 10 11 106.150 103.933 1.219 7.695 o
-3 10 12 19.587 18.015 0.691 40.795 o
-3 10 13 4.286 3.910 0.889 71.177 o
-3 10 14 17.753 16.751 0.961 34.958 o
-3 10 15 1.916 1.541 1.010 67.930 o
-3 10 16 4.690 5.827 0.416 142.142 o
-3 10 17 64.051 64.732 1.146 12.227 o
-3 10 18 29.050 29.374 0.755 27.976 o
-3 10 19 38.298 40.004 0.866 20.870 o
-3 10 20 95.619 104.005 1.726 7.094 o
-3 10 21 3.707 4.200 0.386 179.091 o
-3 11 1 56.218 54.062 0.728 16.019 o
-3 11 2 21.383 20.518 0.450 43.465 o
-3 11 3 80.813 78.980 0.841 10.933 o
-3 11 4 80.465 78.774 0.831 10.999 o
-3 11 5 74.642 72.683 0.765 12.041 o
-3 11 6 565.089 563.939 2.922 1.037 o
-3 11 7 325.187 318.884 1.926 2.182 o
-3 11 8 167.579 164.916 1.246 4.863 o
-3 11 9 50.343 50.239 0.953 16.182 o
-3 11 10 3.211 2.772 0.570 141.678 o
-3 11 11 0.121 -0.005 0.539 264.280 o
-3 11 12 51.197 49.710 1.269 14.049 o
-3 11 13 37.323 35.281 1.434 16.045 o
-3 11 14 71.942 71.766 1.984 8.094 o
-3 11 15 36.756 35.996 0.772 22.981 o
-3 11 16 4.187 4.168 0.357 178.309 o
-3 11 17 0.056 -0.119 0.266 1062.080 o
-3 11 18 80.174 83.414 1.411 9.172 o
-3 11 19 14.025 16.114 1.096 33.893 o
-3 11 20 1.864 2.434 0.416 240.146 o
-3 12 1 257.130 256.046 1.621 2.916 o
-3 12 2 102.165 97.944 0.895 8.632 o
-3 12 3 23.152 20.781 0.483 40.558 o
-3 12 4 614.655 624.160 3.070 0.918 o
-3 12 5 122.761 121.920 0.995 6.959 o
-3 12 6 86.582 86.349 0.995 9.795 o
-3 12 7 0.002 -0.394 0.272 1056.550 o
-3 12 8 66.512 60.814 1.115 12.305 o
-3 12 9 98.338 99.111 1.595 7.373 o
-3 12 10 328.430 328.748 2.588 1.980 o
-3 12 11 2.007 2.275 0.968 71.658 o
-3 12 12 1.340 3.268 1.289 43.279 o
-3 12 13 3.512 2.438 0.959 67.855 o
-3 12 14 28.425 26.317 1.164 22.564 o
-3 12 15 0.603 1.974 0.276 506.046 o
-3 12 16 0.322 -0.030 0.266 900.792 o
-3 12 17 21.155 21.696 0.616 39.201 o
-3 12 18 18.889 20.182 0.864 35.443 o
-3 12 19 26.741 27.266 0.888 27.556 o
-3 13 1 184.405 184.029 1.391 4.286 o
-3 13 2 5.453 5.004 0.411 138.806 o
-3 13 3 25.882 23.410 0.582 34.859 o
-3 13 4 436.111 437.618 2.496 1.461 o
-3 13 5 72.075 69.811 0.953 11.868 o
-3 13 6 10.355 8.618 0.485 80.918 o
-3 13 7 36.902 35.078 0.686 23.980 o
-3 13 8 2.173 2.309 0.569 160.087 o
-3 13 9 55.412 51.962 1.380 12.710 o
-3 13 10 0.158 -0.149 0.774 128.865 o
-3 13 11 10.921 9.694 0.773 56.504 o
-3 13 12 3.605 3.482 0.889 74.185 o
-3 13 13 15.273 14.158 0.500 57.030 o
-3 13 14 15.402 12.673 0.531 57.037 o
-3 13 15 3.440 3.749 0.375 193.513 o
-3 13 16 17.936 17.121 0.844 38.243 o
-3 13 17 30.260 31.006 1.178 21.036 o
-3 13 18 10.153 10.252 0.696 62.769 o
-3 14 1 17.158 15.776 0.763 42.499 o
-3 14 2 349.482 348.569 3.027 1.754 o
-3 14 3 51.398 50.522 0.975 15.833 o
-3 14 4 22.970 21.840 0.686 35.805 o
-3 14 5 5.063 4.042 0.657 99.843 o
-3 14 6 42.007 40.674 0.931 19.169 o
-3 14 7 5.563 4.474 0.732 84.798 o
-3 14 8 15.854 15.822 0.758 44.242 o
-3 14 9 17.808 15.773 0.894 37.411 o
-3 14 10 18.646 15.898 1.397 23.796 o
-3 14 11 62.845 61.321 1.382 11.448 o
-3 14 12 171.842 169.425 2.392 3.782 o
-3 14 13 3.425 3.435 0.461 167.466 o
-3 14 14 16.792 15.720 0.604 48.786 o
-3 14 15 1.168 1.000 0.423 299.358 o
-3 14 16 0.004 -0.311 0.357 613.768 o
-3 14 17 0.111 -0.581 0.466 351.376 o
-3 15 1 8.523 8.135 0.626 76.753 o
-3 15 2 4.504 4.719 0.668 99.523 o
-3 15 3 0.009 -0.149 0.710 155.351 o
-3 15 4 0.146 -0.213 0.690 162.159 o
-3 15 5 0.965 -0.121 0.827 107.002 o
-3 15 6 0.803 -0.486 1.742 25.462 o
-3 15 7 120.587 120.517 2.092 5.415 o
-3 15 8 15.745 15.689 0.974 36.682 o
-3 15 9 72.558 71.118 2.485 6.564 o
-3 15 10 13.850 14.081 0.506 60.042 o
-3 15 11 1.134 1.787 0.632 156.715 o
-3 15 12 20.475 20.661 0.677 38.875 o
-3 15 13 2.069 2.645 0.383 248.801 o
-3 15 14 13.717 13.176 0.628 55.453 o
-3 15 15 24.240 24.192 0.855 30.417 o
-3 15 16 0.908 0.235 0.365 426.361 o
-3 16 1 33.322 32.731 1.638 14.986 o
-3 16 2 90.352 87.880 1.547 8.104 o
-3 16 3 40.603 38.543 0.897 20.124 o
-3 16 4 121.134 121.528 1.394 6.474 o
-3 16 5 8.610 9.111 0.411 94.846 o
-3 16 6 0.031 -0.074 0.231 1420.910 o
-3 16 7 0.411 0.045 0.554 238.429 o
-3 16 8 0.036 -0.031 0.708 155.594 o
-3 16 9 1.682 0.465 0.420 288.313 o
-3 16 10 13.293 13.726 0.670 53.654 o
-3 16 11 4.720 5.483 0.404 146.586 o
-3 16 12 59.569 61.351 1.195 12.681 o
-3 16 13 0.610 0.997 0.311 516.401 o
-3 16 14 31.910 33.289 1.465 16.912 o
-3 16 15 14.932 15.708 0.641 50.345 o
-3 17 1 40.181 40.766 1.147 17.645 o
-3 17 2 43.773 43.241 0.777 19.646 o
-3 17 3 10.123 10.521 0.673 64.091 o
-3 17 4 28.045 27.067 0.569 32.092 o
-3 17 5 78.746 75.358 1.018 10.775 o
-3 17 6 1.606 1.369 0.282 405.859 o
-3 17 7 2.078 1.349 0.281 364.024 o
-3 17 8 22.385 20.476 0.894 31.973 o
-3 17 9 1.723 1.239 0.300 380.391 o
-3 17 10 6.111 5.253 0.404 130.942 o
-3 17 11 38.230 38.594 1.207 17.730 o
-3 17 12 3.728 3.667 0.429 170.099 o
-3 17 13 10.081 9.694 0.568 73.262 o
-3 17 14 4.252 4.098 0.439 154.799 o
-3 18 1 40.783 39.273 0.724 21.516 o
-3 18 2 0.231 -0.143 0.284 849.708 o
-3 18 3 23.307 24.564 0.600 36.181 o
-3 18 4 28.986 27.342 0.607 30.810 o
-3 18 5 33.529 32.496 0.797 24.597 o
-3 18 6 24.319 23.613 0.690 33.939 o
-3 18 7 6.989 5.939 0.391 120.702 o
-3 18 8 7.961 8.047 0.457 97.122 o
-3 18 9 0.298 -0.112 0.308 716.449 o
-3 18 10 28.453 27.977 0.725 29.150 o
-3 18 11 5.909 6.335 0.511 109.790 o
-3 18 12 1.115 0.710 0.383 356.891 o
-3 19 1 62.942 63.447 1.037 12.901 o
-3 19 2 17.817 16.805 0.582 47.186 o
-3 19 3 20.004 20.066 0.865 34.561 o
-3 19 4 0.002 0.071 0.329 712.198 o
-3 19 5 1.254 1.329 0.361 347.943 o
-3 19 6 12.443 13.729 0.606 58.638 o
-3 19 7 54.628 56.799 1.815 10.247 o
-3 19 8 55.205 56.417 1.171 13.647 o
-3 19 9 22.442 23.283 0.671 35.975 o
-3 19 10 0.023 0.069 0.378 536.900 o
-3 20 1 15.370 16.791 0.799 42.706 o
-3 20 2 8.879 9.263 0.542 80.920 o
-3 20 3 57.577 58.602 1.061 13.774 o
-3 20 4 9.113 7.971 0.542 82.695 o
-3 20 5 71.910 76.064 1.721 8.879 o
-3 20 6 14.378 17.855 1.032 35.004 o
-2 0 2 18117.800 16847.000 148.683 0.002 o
-2 0 4 156.247 157.818 1.153 5.259 o
-2 0 6 179.143 179.621 1.670 4.206 o
-2 0 8 524.331 522.774 3.831 1.043 o
-2 0 10 486.118 496.095 3.636 1.145 o
-2 0 12 13.819 13.621 0.531 59.453 o
-2 0 14 47.276 47.965 1.110 15.873 o
-2 0 16 352.071 355.321 3.378 1.652 o
-2 0 18 7.825 8.831 1.050 45.739 o
-2 0 20 0.995 0.737 0.661 155.417 o
-2 0 22 0.967 0.608 0.465 280.629 o
-2 1 1 703.630 725.202 3.298 0.758 o
-2 1 2 2766.120 2602.790 13.247 0.082 o
-2 1 3 4957.700 4515.160 32.234 0.024 o
-2 1 4 1612.390 1595.410 6.537 0.215 o
-2 1 5 427.497 428.634 2.078 1.552 o
-2 1 6 20.678 20.009 0.323 47.331 o
-2 1 7 105.637 108.769 0.834 8.240 o
-2 1 8 0.062 -0.140 0.156 2839.990 o
-2 1 9 76.029 78.353 0.774 11.586 o
-2 1 10 31.007 31.747 0.533 29.231 o
-2 1 11 9.450 8.826 0.347 96.386 o
-2 1 12 4.210 2.860 0.269 222.410 o
-2 1 13 290.330 290.736 1.819 2.487 o
-2 1 14 18.952 16.310 0.519 47.894 o
-2 1 15 1.267 1.153 0.347 369.967 o
-2 1 16 10.434 9.030 0.545 74.983 o
-2 1 17 170.501 172.074 1.899 4.212 o
-2 1 18 32.337 31.107 1.028 22.340 o
-2 1 19 175.349 177.998 1.757 4.210 o
-2 1 20 10.885 11.341 0.391 79.839 o
-2 1 21 7.928 8.191 0.483 94.054 o
-2 1 22 28.521 27.853 0.634 30.541 o
-2 1 23 17.462 16.733 0.622 46.400 o
-2 2 1 3331.740 3132.970 16.831 0.057 o
-2 2 2 3259.660 3073.990 14.253 0.063 o
-2 2 3 248.995 252.997 1.182 3.146 o
-2 2 4 212.438 207.108 1.122 3.843 o
-2 2 5 182.960 184.992 1.053 4.505 o
-2 2 6 10.781 9.913 0.248 92.323 o
-2 2 7 415.395 418.764 2.217 1.583 o
-2 2 8 1122.440 1152.010 5.091 0.372 o
-2 2 9 31.960 31.456 0.511 29.019 o
-2 2 10 2.179 2.335 0.210 372.685 o
-2 2 11 122.992 121.520 1.150 6.758 o
-2 2 12 22.417 22.135 0.523 39.777 o
-2 2 13 50.041 46.756 0.774 17.723 o
-2 2 14 127.955 123.917 1.116 6.582 o
-2 2 15 18.743 16.375 0.505 48.577 o
-2 2 16 166.184 167.331 1.687 4.505 o
-2 2 17 14.067 13.011 0.627 54.957 o
-2 2 18 39.608 38.841 0.879 20.533 o
-2 2 19 0.256 0.681 1.222 51.429 o
-2 2 20 10.681 10.915 0.394 81.349 o
-2 2 21 8.681 9.437 0.410 93.597 o
-2 2 22 32.653 33.146 0.810 24.669 o
-2 2 23 47.196 49.746 1.173 15.294 o
-2 3 1 1440.720 1421.140 5.730 0.260 o
-2 3 2 100.688 100.887 0.629 9.036 o
-2 3 3 343.035 344.662 1.644 2.090 o
-2 3 4 120.300 122.297 0.770 7.307 o
-2 3 5 3219.870 3116.110 11.633 0.067 o
-2 3 6 0.819 0.693 0.140 1014.370 o
-2 3 7 795.800 813.698 3.829 0.628 o
-2 3 8 0.175 0.136 0.182 1731.180 o
-2 3 9 410.156 416.849 2.309 1.589 o
-2 3 10 209.773 209.584 1.421 3.723 o
-2 3 11 56.235 57.087 0.744 15.671 o
-2 3 12 305.663 311.105 2.006 2.285 o
-2 3 13 26.299 23.971 0.411 37.061 o
-2 3 14 8.370 6.161 0.424 104.383 o
-2 3 15 3.929 0.889 0.828 86.808 o
-2 3 16 12.876 11.794 0.420 70.107 o
-2 3 17 6.592 5.768 0.446 116.819 o
-2 3 18 0.632 0.116 0.797 117.024 o
-2 3 19 63.781 63.765 1.410 11.125 o
-2 3 20 29.396 30.229 0.622 29.472 o
-2 3 21 113.101 116.221 1.371 6.887 o
-2 3 22 3.863 4.716 0.346 182.592 o
-2 3 23 1.472 1.223 0.281 430.204 o
-2 4 1 1907.580 1865.850 7.429 0.164 o
-2 4 2 3146.120 3021.590 11.507 0.070 o
-2 4 3 1286.440 1302.950 5.174 0.308 o
-2 4 4 0.294 0.538 0.112 1941.010 o
-2 4 5 1466.500 1467.480 6.051 0.249 o
-2 4 6 217.190 220.559 1.302 3.619 o
-2 4 7 85.343 84.825 0.729 10.555 o
-2 4 8 44.127 45.352 0.559 20.763 o
-2 4 9 437.133 446.082 2.430 1.456 o
-2 4 10 46.228 45.760 0.637 19.628 o
-2 4 11 1.001 0.944 0.248 583.420 o
-2 4 12 26.823 25.640 0.562 33.598 o
-2 4 13 18.997 16.097 0.471 49.406 o
-2 4 14 68.363 65.745 0.873 12.783 o
-2 4 15 45.682 44.454 0.676 19.695 o
-2 4 16 3.017 2.992 0.510 161.684 o
-2 4 17 22.632 21.631 0.720 35.421 o
-2 4 18 39.706 38.760 0.987 19.488 o
-2 4 19 57.843 57.130 0.841 14.941 o
-2 4 20 5.629 5.807 0.315 149.468 o
-2 4 21 36.710 36.078 0.697 23.748 o
-2 4 22 4.154 3.929 0.281 204.534 o
-2 4 23 16.302 15.689 0.757 43.822 o
-2 5 1 407.105 405.832 1.991 1.661 o
-2 5 2 180.389 184.608 1.074 4.543 o
-2 5 3 2003.990 1991.960 7.763 0.150 o
-2 5 4 1082.160 1130.890 4.875 0.391 o
-2 5 5 114.553 119.615 0.901 7.462 o
-2 5 6 113.447 111.480 0.869 7.737 o
-2 5 7 0.155 0.001 0.185 1861.400 o
-2 5 8 33.521 33.463 0.533 27.414 o
-2 5 9 217.838 216.862 1.384 3.597 o
-2 5 10 136.262 133.507 1.085 6.188 o
-2 5 11 370.329 376.320 2.190 1.808 o
-2 5 12 29.181 27.030 0.679 29.707 o
-2 5 13 3.076 2.868 0.280 259.184 o
-2 5 14 89.521 88.756 1.031 9.423 o
-2 5 15 58.208 55.480 1.183 13.258 o
-2 5 16 29.703 28.224 0.590 30.331 o
-2 5 17 9.382 8.086 0.938 50.538 o
-2 5 18 17.307 17.077 1.084 31.632 o
-2 5 19 0.310 0.214 0.342 569.452 o
-2 5 20 40.441 38.748 0.674 22.138 o
-2 5 21 13.958 13.216 0.626 55.010 o
-2 5 22 7.583 8.309 0.402 104.837 o
-2 6 1 76.867 79.722 0.723 11.567 o
-2 6 2 1855.010 1876.990 7.440 0.168 o
-2 6 3 100.736 104.351 0.772 8.726 o
-2 6 4 359.621 365.779 2.059 1.894 o
-2 6 5 623.374 618.089 2.957 0.919 o
-2 6 6 14.272 13.404 0.338 67.139 o
-2 6 7 1299.130 1337.960 5.579 0.297 o
-2 6 8 12.586 12.100 0.328 75.208 o
-2 6 9 315.709 316.997 1.829 2.260 o
-2 6 10 293.946 295.418 1.728 2.475 o
-2 6 11 0.045 -0.136 0.284 944.254 o
-2 6 12 148.164 146.353 1.111 5.637 o
-2 6 13 42.270 39.850 0.767 20.617 o
-2 6 14 84.051 84.120 0.926 10.237 o
-2 6 15 84.052 83.993 1.011 10.028 o
-2 6 16 0.004 -0.130 0.875 102.327 o
-2 6 17 47.288 44.910 0.969 17.179 o
-2 6 18 1.885 1.512 0.536 187.204 o
-2 6 19 1.959 2.003 0.639 140.928 o
-2 6 20 0.009 -0.284 0.273 1042.190 o
-2 6 21 9.303 8.607 0.514 83.040 o
-2 6 22 0.133 -0.122 0.296 830.600 o
-2 7 1 0.034 0.052 0.166 2557.220 o
-2 7 2 879.469 916.791 4.103 0.538 o
-2 7 3 38.543 36.728 0.517 24.519 o
-2 7 4 168.333 171.873 1.193 4.817 o
-2 7 5 39.259 37.245 0.571 23.693 o
-2 7 6 1040.790 1069.920 4.909 0.415 o
-2 7 7 1.001 0.590 0.285 538.402 o
-2 7 8 10.683 10.332 0.298 88.880 o
-2 7 9 10.295 9.617 0.308 92.150 o
-2 7 10 55.755 54.231 0.689 16.273 o
-2 7 11 117.725 113.146 0.968 7.375 o
-2 7 12 573.507 578.678 2.938 1.013 o
-2 7 13 3.385 4.034 0.373 192.242 o
-2 7 14 105.283 103.166 1.483 7.240 o
-2 7 15 22.422 21.827 0.871 32.012 o
-2 7 16 27.245 25.483 1.022 25.450 o
-2 7 17 0.186 0.375 0.404 431.398 o
-2 7 18 83.352 84.304 1.426 8.910 o
-2 7 19 0.918 0.844 0.300 501.570 o
-2 7 20 1.251 0.808 0.289 472.989 o
-2 7 21 1.784 1.350 0.293 377.075 o
-2 7 22 10.365 11.061 0.707 60.491 o
-2 8 1 1483.830 1533.630 6.278 0.239 o
-2 8 2 0.388 0.029 0.205 1265.740 o
-2 8 3 2.707 2.104 0.227 329.203 o
-2 8 4 203.980 210.350 1.410 3.799 o
-2 8 5 186.743 191.746 1.383 4.192 o
-2 8 6 96.191 95.043 0.888 9.088 o
-2 8 7 20.935 19.216 0.402 45.946 o
-2 8 8 18.911 19.308 0.426 48.273 o
-2 8 9 94.446 94.917 0.981 9.019 o
-2 8 10 98.102 95.084 0.890 8.965 o
-2 8 11 126.512 123.453 0.965 6.822 o
-2 8 12 9.157 9.325 0.378 94.007 o
-2 8 13 12.633 12.461 0.587 60.693 o
-2 8 14 30.846 30.317 0.772 26.594 o
-2 8 15 154.406 151.667 1.835 4.716 o
-2 8 16 5.693 5.308 0.705 85.868 o
-2 8 17 66.020 67.407 1.430 10.693 o
-2 8 18 0.040 0.416 0.313 711.283 o
-2 8 19 20.389 19.157 0.621 41.246 o
-2 8 20 7.842 6.966 0.566 88.492 o
-2 8 21 0.261 0.271 0.365 511.333 o
-2 9 1 238.904 241.633 1.504 3.187 o
-2 9 2 140.033 142.792 1.125 5.896 o
-2 9 3 0.522 0.195 0.218 1004.070 o
-2 9 4 494.468 500.301 2.577 1.246 o
-2 9 5 227.724 230.290 1.546 3.339 o
-2 9 6 92.322 95.079 0.942 9.227 o
-2 9 7 52.731 49.342 0.726 17.162 o
-2 9 8 65.118 62.790 0.795 13.666 o
-2 9 9 0.199 0.181 0.308 716.657 o
-2 9 10 116.513 114.522 0.982 7.379 o
-2 9 11 120.951 117.380 1.032 7.071 o
-2 9 12 41.409 38.682 0.866 20.169 o
-2 9 13 10.450 8.070 0.619 70.747 o
-2 9 14 46.519 44.155 1.029 16.966 o
-2 9 15 0.503 0.073 0.819 112.379 o
-2 9 16 2.135 2.159 0.489 196.775 o
-2 9 17 2.549 2.234 0.422 217.526 o
-2 9 18 33.389 33.983 0.966 22.287 o
-2 9 19 10.003 10.293 0.488 78.656 o
-2 9 20 27.638 28.894 0.780 28.457 o
-2 9 21 13.445 16.351 0.674 50.855 o
-2 10 1 0.225 0.037 0.257 1003.860 o
-2 10 2 92.997 92.666 0.950 9.244 o
-2 10 3 515.867 518.709 2.745 1.171 o
-2 10 4 118.867 118.614 1.094 7.044 o
-2 10 5 59.475 56.548 0.800 14.922 o
-2 10 6 92.209 93.097 0.926 9.332 o
-2 10 7 269.066 263.064 1.698 2.767 o
-2 10 8 411.807 416.371 2.309 1.584 o
-2 10 9 64.108 64.560 0.957 13.037 o
-2 10 10 31.225 30.391 0.602 28.658 o
-2 10 11 0.078 -0.219 0.520 285.501 o
-2 10 12 5.515 4.145 0.681 93.059 o
-2 10 13 1.092 0.455 0.722 133.528 o
-2 10 14 4.168 3.632 0.964 63.822 o
-2 10 15 57.599 58.883 1.308 12.469 o
-2 10 16 13.788 11.477 0.447 66.432 o
-2 10 17 22.452 20.869 0.589 38.936 o
-2 10 18 22.823 23.917 0.846 31.602 o
-2 10 19 5.122 7.559 0.566 102.608 o
-2 10 20 65.597 72.302 1.315 10.997 o
-2 11 1 299.724 300.086 1.951 2.364 o
-2 11 2 3.663 3.827 0.329 203.295 o
-2 11 3 651.546 658.430 3.392 0.836 o
-2 11 4 348.072 346.933 2.054 1.982 o
-2 11 5 71.248 69.879 0.884 12.187 o
-2 11 6 327.887 329.564 1.966 2.133 o
-2 11 7 53.121 51.223 0.701 17.018 o
-2 11 8 2.895 1.580 0.525 170.828 o
-2 11 9 242.797 230.226 1.596 3.167 o
-2 11 10 141.082 136.131 1.740 5.256 o
-2 11 11 49.349 46.859 0.989 16.442 o
-2 11 12 0.201 -0.227 0.570 234.264 o
-2 11 13 76.488 72.728 2.474 6.447 o
-2 11 14 5.432 4.689 0.597 105.369 o
-2 11 15 2.354 1.519 0.249 361.997 o
-2 11 16 1.432 0.877 0.318 403.972 o
-2 11 17 1.483 1.366 0.420 276.245 o
-2 11 18 7.651 8.101 0.462 98.296 o
-2 11 19 2.191 3.380 0.402 221.079 o
-2 11 20 77.519 84.552 1.648 8.568 o
-2 12 1 28.687 25.657 0.533 32.665 o
-2 12 2 81.083 78.132 0.857 10.907 o
-2 12 3 73.237 71.231 0.748 12.321 o
-2 12 4 112.085 108.372 0.942 7.772 o
-2 12 5 41.854 39.804 0.702 21.282 o
-2 12 6 377.986 380.278 2.208 1.770 o
-2 12 7 51.573 49.032 0.913 16.323 o
-2 12 8 212.981 215.583 1.688 3.510 o
-2 12 9 31.054 30.000 0.704 27.502 o
-2 12 10 190.529 190.786 1.923 3.785 o
-2 12 11 5.489 4.566 1.037 53.565 o
-2 12 12 6.376 5.913 1.244 38.923 o
-2 12 13 8.792 7.504 0.812 60.947 o
-2 12 14 7.424 6.205 0.778 69.297 o
-2 12 15 5.875 4.795 0.394 138.159 o
-2 12 16 45.580 43.999 0.944 17.826 o
-2 12 17 21.370 20.023 0.677 38.300 o
-2 12 18 16.096 17.059 0.870 39.246 o
-2 12 19 14.837 14.473 0.666 50.455 o
-2 13 1 0.014 -0.264 0.418 446.746 o
-2 13 2 69.758 70.221 1.138 11.406 o
-2 13 3 138.325 136.710 1.139 6.019 o
-2 13 4 6.430 6.229 0.436 117.715 o
-2 13 5 19.539 18.032 0.515 45.923 o
-2 13 6 8.302 7.430 0.504 91.802 o
-2 13 7 2.933 0.066 0.770 105.733 o
-2 13 8 13.765 12.075 0.730 51.304 o
-2 13 9 4.438 4.211 0.739 89.816 o
-2 13 10 140.512 136.225 2.051 4.881 o
-2 13 11 65.828 61.959 2.484 6.939 o
-2 13 12 30.673 28.209 0.834 26.281 o
-2 13 13 117.155 114.640 1.674 6.268 o
-2 13 14 6.293 5.665 0.374 131.752 o
-2 13 15 9.122 6.719 0.435 96.408 o
-2 13 16 5.910 4.718 0.591 102.892 o
-2 13 17 12.387 10.726 0.656 59.357 o
-2 13 18 7.352 6.113 0.668 81.166 o
-2 14 1 11.518 11.529 0.669 59.633 o
-2 14 2 123.317 120.798 1.409 6.393 o
-2 14 3 0.258 -0.175 0.596 212.877 o
-2 14 4 36.625 36.120 0.846 22.223 o
-2 14 5 32.947 31.909 1.018 22.134 o
-2 14 6 29.647 29.956 0.763 27.398 o
-2 14 7 60.314 58.367 1.269 12.401 o
-2 14 8 27.516 27.055 0.993 25.464 o
-2 14 9 6.782 5.865 0.638 87.903 o
-2 14 10 74.220 73.129 2.394 6.728 o
-2 14 11 17.356 16.903 1.160 29.614 o
-2 14 12 11.709 11.126 0.699 57.854 o
-2 14 13 33.786 31.338 0.753 25.284 o
-2 14 14 6.129 5.786 0.478 115.586 o
-2 14 15 19.665 18.887 0.815 36.715 o
-2 14 16 52.885 55.232 1.178 13.999 o
-2 14 17 8.677 7.496 0.544 85.478 o
-2 15 1 267.320 271.105 2.810 2.338 o
-2 15 2 48.107 45.102 1.050 16.414 o
-2 15 3 36.281 32.402 0.906 22.295 o
-2 15 4 4.542 3.894 0.566 121.927 o
-2 15 5 51.112 51.374 0.882 16.378 o
-2 15 6 36.921 36.212 1.067 19.754 o
-2 15 7 26.471 25.151 0.780 30.208 o
-2 15 8 39.971 39.327 0.973 19.479 o
-2 15 9 6.840 7.888 0.839 63.062 o
-2 15 10 16.533 16.056 0.751 43.530 o
-2 15 11 166.583 169.209 2.349 3.888 o
-2 15 12 6.008 5.988 0.466 117.706 o
-2 15 13 48.769 45.734 1.142 15.584 o
-2 15 14 15.061 14.902 0.642 50.753 o
-2 15 15 46.554 44.966 1.208 15.537 o
-2 15 16 7.272 7.117 0.568 90.780 o
-2 16 1 30.943 29.160 1.006 23.484 o
-2 16 2 13.461 11.693 1.238 31.328 o
-2 16 3 14.662 12.751 1.068 35.648 o
-2 16 4 0.115 4.554 2.907 9.140 o
-2 16 5 0.036 -0.116 0.807 120.007 o
-2 16 6 0.059 -0.243 0.548 258.156 o
-2 16 7 2.356 1.885 0.326 290.405 o
-2 16 8 65.343 63.948 1.119 12.246 o
-2 16 9 41.799 41.053 0.731 20.869 o
-2 16 10 3.905 3.445 0.371 187.767 o
-2 16 11 39.008 40.033 0.876 20.570 o
-2 16 12 53.786 55.068 1.079 14.459 o
-2 16 13 9.763 11.090 0.544 73.791 o
-2 16 14 63.633 66.565 1.280 11.584 o
-2 16 15 1.509 1.269 0.465 242.983 o
-2 17 1 14.316 13.138 0.499 60.358 o
-2 17 2 31.952 30.435 1.083 21.861 o
-2 17 3 73.840 74.283 1.134 10.871 o
-2 17 4 77.952 75.475 1.108 10.559 o
-2 17 5 0.182 -0.496 0.484 322.088 o
-2 17 6 1.211 0.485 0.227 633.290 o
-2 17 7 6.937 6.238 0.364 123.665 o
-2 17 8 24.698 24.362 0.576 35.557 o
-2 17 9 6.793 6.118 0.461 111.375 o
-2 17 10 4.179 4.245 0.394 167.211 o
-2 17 11 2.312 1.921 0.316 298.903 o
-2 17 12 39.998 40.294 0.952 19.547 o
-2 17 13 45.029 45.751 1.073 16.772 o
-2 18 1 26.729 24.136 0.630 33.079 o
-2 18 2 0.043 -0.098 0.260 1119.520 o
-2 18 3 8.652 7.421 0.379 102.991 o
-2 18 4 0.462 0.195 0.260 819.946 o
-2 18 5 43.952 42.785 0.795 19.518 o
-2 18 6 6.395 6.670 0.364 126.941 o
-2 18 7 15.004 15.367 0.487 56.855 o
-2 18 8 20.474 19.972 0.581 41.745 o
-2 18 9 38.612 39.543 0.872 20.791 o
-2 18 10 1.172 1.305 0.320 406.349 o
-2 18 11 0.149 -0.156 0.308 768.079 o
-2 18 12 19.489 18.391 0.675 41.143 o
-2 19 1 21.255 18.977 0.730 37.545 o
-2 19 2 2.057 2.058 0.357 278.989 o
-2 19 3 9.600 8.938 0.470 84.778 o
-2 19 4 29.914 29.053 0.651 29.104 o
-2 19 5 73.243 75.349 1.222 10.572 o
-2 19 6 29.496 30.702 0.739 27.640 o
-2 19 7 0.182 0.611 0.367 493.718 o
-2 19 8 0.445 0.739 0.339 503.984 o
-2 19 9 25.215 26.529 0.792 30.342 o
-2 20 1 59.691 63.903 1.077 13.085 o
-2 20 2 2.900 1.898 0.381 232.933 o
-2 20 3 0.892 0.748 0.344 432.445 o
-2 20 4 6.248 6.143 0.443 118.603 o
-2 20 5 13.105 15.706 0.752 48.421 o
-2 20 6 27.653 28.844 0.901 26.511 o
-1 0 2 1153.720 1124.090 6.030 0.349 o
-1 0 4 902.121 906.478 6.086 0.465 o
-1 0 6 66.086 68.904 0.884 12.825 o
-1 0 8 848.532 852.710 5.559 0.519 o
-1 0 10 47.568 50.365 1.070 15.892 o
-1 0 12 820.570 848.314 5.897 0.520 o
-1 0 14 16.334 16.342 0.783 42.426 o
-1 0 16 42.425 39.130 1.154 17.285 o
-1 0 18 60.566 56.080 2.883 6.038 o
-1 0 20 0.106 0.470 0.333 612.791 o
-1 0 22 3.535 2.829 0.426 183.534 o
-1 1 1 1896.770 1796.790 9.120 0.158 o
-1 1 2 242.268 246.901 1.117 3.262 o
-1 1 3 5.931 5.683 0.136 172.118 o
-1 1 4 427.647 431.449 2.178 1.535 o
-1 1 5 75.963 76.125 0.659 11.998 o
-1 1 6 17.438 17.557 0.322 54.990 o
-1 1 7 1378.070 1400.680 5.891 0.271 o
-1 1 8 9.869 8.793 0.267 99.918 o
-1 1 9 1059.230 1080.510 4.550 0.414 o
-1 1 10 56.280 54.821 0.647 16.308 o
-1 1 11 1011.090 1031.030 4.720 0.437 o
-1 1 12 28.330 27.817 0.650 30.430 o
-1 1 13 9.526 7.933 0.386 95.222 o
-1 1 14 2.620 2.903 0.440 197.879 o
-1 1 15 98.310 99.454 1.022 8.577 o
-1 1 16 1.218 1.439 0.520 213.480 o
-1 1 17 94.221 96.371 1.144 8.644 o
-1 1 18 42.840 40.535 1.112 17.415 o
-1 1 19 2.790 2.345 0.559 153.762 o
-1 1 20 115.623 113.546 1.299 6.961 o
-1 1 21 7.523 6.195 0.406 112.830 o
-1 1 22 10.102 8.805 0.436 85.592 o
-1 1 23 2.845 2.021 0.363 242.562 o
-1 2 1 2319.100 2183.750 9.097 0.119 o
-1 2 2 3121.370 2935.770 12.342 0.070 o
-1 2 3 1190.600 1193.350 4.676 0.353 o
-1 2 4 88.680 91.080 0.639 10.204 o
-1 2 5 1635.900 1628.740 6.740 0.208 o
-1 2 6 1507.450 1511.890 6.486 0.235 o
-1 2 7 268.743 261.471 1.606 2.806 o
-1 2 8 332.347 338.582 1.886 2.107 o
-1 2 9 47.435 46.250 0.579 19.588 o
-1 2 10 409.336 419.470 2.171 1.607 o
-1 2 11 97.130 99.029 0.986 8.726 o
-1 2 12 51.658 53.226 0.763 16.784 o
-1 2 13 138.401 137.077 1.188 5.959 o
-1 2 14 368.665 370.056 2.221 1.820 o
-1 2 15 31.151 29.721 0.618 28.675 o
-1 2 16 0.144 -0.080 0.398 472.296 o
-1 2 17 9.188 8.075 0.626 74.432 o
-1 2 18 6.229 6.380 0.513 106.975 o
-1 2 19 0.636 0.583 0.297 582.654 o
-1 2 20 80.498 80.836 1.107 10.150 o
-1 2 21 0.415 0.493 0.236 887.701 o
-1 2 22 0.065 -0.045 0.284 934.513 o
-1 2 23 15.870 15.913 0.896 39.139 o
-1 3 1 44.789 46.604 0.373 21.349 o
-1 3 2 2689.960 2581.870 9.912 0.092 o
-1 3 3 349.663 353.887 1.643 2.037 o
-1 3 4 5533.650 5244.710 19.879 0.025 o
-1 3 5 3.759 3.705 0.152 259.660 o
-1 3 6 30.149 32.263 0.441 30.618 o
-1 3 7 811.832 822.635 3.737 0.618 o
-1 3 8 0.020 0.082 0.194 1924.280 o
-1 3 9 1597.700 1634.400 7.155 0.209 o
-1 3 10 757.701 774.374 3.780 0.671 o
-1 3 11 35.746 36.220 0.609 24.977 o
-1 3 12 0.002 -0.511 0.299 872.560 o
-1 3 13 45.520 42.783 0.982 17.683 o
-1 3 14 84.040 82.577 0.887 10.397 o
-1 3 15 9.325 7.600 0.427 93.479 o
-1 3 16 45.032 42.665 1.053 17.233 o
-1 3 17 25.779 23.922 0.562 35.090 o
-1 3 18 9.279 8.333 0.637 72.705 o
-1 3 19 29.964 29.242 0.776 27.230 o
-1 3 20 0.280 0.259 0.234 1043.780 o
-1 3 21 10.321 10.066 0.431 82.131 o
-1 3 22 0.508 0.551 0.274 688.827 o
-1 4 1 305.858 304.651 1.551 2.417 o
-1 4 2 339.084 334.311 1.700 2.123 o
-1 4 3 2332.960 2278.730 8.719 0.117 o
-1 4 4 2520.900 2468.370 9.349 0.102 o
-1 4 5 1543.410 1564.610 6.227 0.228 o
-1 4 6 1.605 1.262 0.165 568.270 o
-1 4 7 136.090 138.160 1.044 6.163 o
-1 4 8 385.255 388.539 2.061 1.754 o
-1 4 9 20.732 19.169 0.521 43.435 o
-1 4 10 21.196 20.188 0.515 42.402 o
-1 4 11 67.174 67.587 0.820 13.007 o
-1 4 12 17.894 16.788 0.435 51.767 o
-1 4 13 536.971 549.710 2.929 1.091 o
-1 4 14 3.009 1.896 0.394 222.789 o
-1 4 15 0.443 -0.114 0.531 258.023 o
-1 4 16 56.948 56.119 1.243 13.050 o
-1 4 17 14.754 12.663 1.139 33.258 o
-1 4 18 0.002 -0.860 1.509 34.394 o
-1 4 19 2.535 2.439 0.237 323.114 o
-1 4 20 0.085 -0.276 0.236 1312.140 o
-1 4 21 36.102 35.192 0.779 23.291 o
-1 4 22 9.035 8.251 0.624 74.882 o
-1 5 1 500.895 501.713 2.304 1.258 o
-1 5 2 2655.960 2641.130 10.451 0.091 o
-1 5 3 12.956 14.448 0.311 70.628 o
-1 5 4 198.682 213.241 1.310 3.902 o
-1 5 5 238.799 243.561 1.415 3.212 o
-1 5 6 40.739 40.881 0.554 22.618 o
-1 5 7 43.672 44.030 0.556 21.121 o
-1 5 8 468.602 478.892 2.379 1.346 o
-1 5 9 7.343 7.018 0.282 126.262 o
-1 5 10 84.379 86.540 0.821 10.366 o
-1 5 11 279.433 285.979 1.836 2.568 o
-1 5 12 119.219 117.814 1.070 7.079 o
-1 5 13 16.749 14.604 0.446 55.620 o
-1 5 14 10.987 9.534 0.447 79.335 o
-1 5 15 19.108 17.804 0.613 43.798 o
-1 5 16 14.265 12.814 0.687 51.888 o
-1 5 17 63.803 60.856 1.747 9.761 o
-1 5 18 70.061 66.201 1.086 11.770 o
-1 5 19 5.037 5.201 0.324 161.475 o
-1 5 20 0.716 0.367 0.277 645.154 o
-1 5 21 3.561 2.759 0.366 206.472 o
-1 5 22 2.273 1.146 0.546 178.290 o
-1 6 1 1741.800 1757.150 7.371 0.185 o
-1 6 2 523.041 529.956 2.619 1.160 o
-1 6 3 91.659 93.266 0.815 9.584 o
-1 6 4 37.280 37.332 0.531 24.803 o
-1 6 5 978.667 1007.860 4.442 0.461 o
-1 6 6 67.649 65.070 0.647 13.683 o
-1 6 7 273.960 280.705 1.632 2.686 o
-1 6 8 46.591 48.285 0.608 19.375 o
-1 6 9 4.952 4.343 0.270 183.540 o
-1 6 10 0.634 0.964 0.285 573.274 o
-1 6 11 690.154 694.576 3.316 0.784 o
-1 6 12 311.235 307.310 1.905 2.292 o
-1 6 13 0.026 -0.453 0.402 481.742 o
-1 6 14 4.896 3.497 0.608 111.864 o
-1 6 15 170.250 169.404 1.464 4.600 o
-1 6 16 8.384 7.567 0.916 54.166 o
-1 6 17 1.868 1.367 0.585 167.027 o
-1 6 18 2.331 1.786 0.966 71.708 o
-1 6 19 26.319 25.404 0.579 33.786 o
-1 6 20 9.757 9.505 0.471 82.713 o
-1 6 21 9.608 8.295 0.480 85.424 o
-1 6 22 7.901 8.563 0.548 86.269 o
-1 7 1 9.509 9.623 0.255 100.345 o
-1 7 2 429.212 442.614 2.287 1.500 o
-1 7 3 99.223 99.246 0.857 8.830 o
-1 7 4 141.627 141.149 1.086 5.912 o
-1 7 5 22.578 22.505 0.469 40.519 o
-1 7 6 0.580 0.187 0.207 1029.890 o
-1 7 7 6.093 6.172 0.263 148.901 o
-1 7 8 263.516 263.398 1.592 2.844 o
-1 7 9 58.475 57.313 0.696 15.483 o
-1 7 10 375.850 375.521 2.027 1.818 o
-1 7 11 11.194 9.737 0.448 78.022 o
-1 7 12 12.915 11.992 0.354 72.994 o
-1 7 13 5.721 4.304 0.394 143.322 o
-1 7 14 31.449 30.536 0.925 24.160 o
-1 7 15 57.693 54.517 1.114 13.755 o
-1 7 16 165.757 164.846 1.836 4.400 o
-1 7 17 2.905 4.038 0.990 64.004 o
-1 7 18 11.264 10.928 0.581 66.687 o
-1 7 19 21.985 19.853 0.587 39.998 o
-1 7 20 1.639 0.739 0.283 435.604 o
-1 7 21 2.393 1.244 0.478 207.401 o
-1 8 1 1155.700 1170.720 4.892 0.363 o
-1 8 2 45.765 43.653 0.595 20.311 o
-1 8 3 1030.340 1062.220 4.599 0.426 o
-1 8 4 52.507 51.569 0.654 17.352 o
-1 8 5 20.914 21.078 0.519 42.132 o
-1 8 6 69.248 65.809 0.783 12.987 o
-1 8 7 8.035 6.780 0.308 117.830 o
-1 8 8 14.212 12.966 0.361 66.995 o
-1 8 9 4.038 3.750 0.263 215.859 o
-1 8 10 153.243 150.793 1.099 5.461 o
-1 8 11 0.484 0.288 0.341 532.649 o
-1 8 12 103.738 101.806 1.090 8.098 o
-1 8 13 175.010 171.755 1.445 4.509 o
-1 8 14 0.128 -0.481 0.686 164.028 o
-1 8 15 28.346 26.916 1.148 22.726 o
-1 8 16 0.067 0.308 0.787 124.268 o
-1 8 17 19.682 18.821 1.402 22.806 o
-1 8 18 52.128 53.726 1.180 14.194 o
-1 8 19 2.574 2.046 0.283 302.823 o
-1 8 20 0.152 -0.460 0.402 463.354 o
-1 8 21 10.498 8.706 0.768 58.824 o
-1 9 1 88.876 87.289 0.821 9.987 o
-1 9 2 110.780 107.420 0.985 7.792 o
-1 9 3 0.001 -0.825 0.212 1736.000 o
-1 9 4 112.267 113.207 1.001 7.567 o
-1 9 5 102.548 98.570 0.987 8.431 o
-1 9 6 341.273 344.331 2.087 2.010 o
-1 9 7 63.737 63.458 0.823 13.699 o
-1 9 8 137.121 136.298 1.122 6.079 o
-1 9 9 0.090 0.248 0.302 769.291 o
-1 9 10 174.996 170.159 1.285 4.641 o
-1 9 11 15.369 14.260 0.626 51.464 o
-1 9 12 0.055 0.184 0.489 317.764 o
-1 9 13 63.878 61.568 1.555 10.566 o
-1 9 14 6.559 5.843 0.819 68.492 o
-1 9 15 4.369 3.260 0.898 70.955 o
-1 9 16 5.730 4.789 0.551 110.652 o
-1 9 17 17.594 14.495 1.026 34.011 o
-1 9 18 21.079 20.165 0.570 41.227 o
-1 9 19 4.415 4.843 0.370 164.318 o
-1 9 20 0.162 0.354 0.297 745.744 o
-1 10 1 347.896 350.800 2.102 1.964 o
-1 10 2 219.919 221.087 1.557 3.468 o
-1 10 3 305.544 306.808 1.975 2.306 o
-1 10 4 313.668 313.735 1.952 2.249 o
-1 10 5 274.026 274.125 1.861 2.637 o
-1 10 6 7.162 6.405 0.394 116.581 o
-1 10 7 138.031 134.542 1.099 6.102 o
-1 10 8 3.500 3.034 0.312 226.157 o
-1 10 9 55.951 51.412 0.784 16.028 o
-1 10 10 112.105 110.014 1.203 7.328 o
-1 10 11 1.009 0.847 0.415 322.246 o
-1 10 12 0.053 0.002 0.806 119.973 o
-1 10 13 36.935 34.892 1.147 19.063 o
-1 10 14 0.061 -0.467 0.955 85.549 o
-1 10 15 0.027 0.113 3.818 5.370 o
-1 10 16 11.335 9.282 0.431 79.561 o
-1 10 17 9.220 8.435 0.385 95.625 o
-1 10 18 24.513 24.345 0.594 35.377 o
-1 10 19 88.738 96.509 2.476 5.776 o
-1 10 20 14.196 18.223 1.107 32.658 o
-1 11 1 247.283 247.778 1.726 2.995 o
-1 11 2 482.526 485.650 2.680 1.274 o
-1 11 3 197.377 197.716 1.431 3.962 o
-1 11 4 118.862 120.173 1.037 7.091 o
-1 11 5 40.565 38.717 0.733 21.595 o
-1 11 6 193.867 188.993 1.343 4.128 o
-1 11 7 212.005 206.075 1.438 3.709 o
-1 11 8 499.190 497.509 2.666 1.230 o
-1 11 9 17.586 16.662 0.603 46.929 o
-1 11 10 59.262 57.640 1.319 12.301 o
-1 11 11 33.102 30.453 0.894 23.943 o
-1 11 12 0.043 -0.359 0.593 221.535 o
-1 11 13 14.483 12.314 0.972 39.559 o
-1 11 14 1.986 0.591 0.957 76.048 o
-1 11 15 80.830 80.035 1.311 9.545 o
-1 11 16 14.916 14.119 0.540 56.155 o
-1 11 17 11.923 11.525 0.616 61.913 o
-1 11 18 6.901 5.933 0.537 100.376 o
-1 11 19 12.336 15.034 0.774 49.093 o
-1 12 1 0.038 -0.120 0.316 767.718 o
-1 12 2 202.657 198.692 1.386 3.907 o
-1 12 3 0.783 0.440 0.293 576.823 o
-1 12 4 404.018 406.840 2.303 1.623 o
-1 12 5 130.611 128.673 1.074 6.460 o
-1 12 6 69.673 67.096 0.747 12.979 o
-1 12 7 103.200 103.006 1.086 8.102 o
-1 12 8 0.005 -0.156 0.541 267.418 o
-1 12 9 3.851 2.683 0.700 104.739 o
-1 12 10 84.032 80.930 1.238 9.515 o
-1 12 11 21.737 19.500 1.037 29.368 o
-1 12 12 70.010 69.129 2.203 7.525 o
-1 12 13 5.274 3.962 1.224 42.109 o
-1 12 14 20.964 18.192 1.779 16.718 o
-1 12 15 0.536 -0.353 0.303 661.652 o
-1 12 16 1.242 0.076 0.317 477.710 o
-1 12 17 2.949 2.286 0.388 221.629 o
-1 12 18 12.279 10.882 0.656 59.426 o
-1 12 19 3.635 3.087 0.428 177.945 o
-1 13 1 296.662 297.035 1.838 2.423 o
-1 13 2 263.148 262.166 1.725 2.807 o
-1 13 3 78.576 78.706 0.988 10.737 o
-1 13 4 5.733 5.340 0.393 136.731 o
-1 13 5 60.057 58.926 1.186 12.809 o
-1 13 6 42.588 39.831 0.881 19.560 o
-1 13 7 19.026 18.127 0.829 37.230 o
-1 13 8 0.022 -0.283 0.695 161.544 o
-1 13 9 0.935 0.800 0.665 154.131 o
-1 13 10 46.468 43.748 1.215 15.602 o
-1 13 11 31.416 29.207 0.921 24.484 o
-1 13 12 17.933 17.161 1.278 26.373 o
-1 13 13 47.724 45.692 0.919 17.372 o
-1 13 14 1.664 0.998 0.303 393.644 o
-1 13 15 10.590 8.241 0.439 84.399 o
-1 13 16 0.023 0.132 0.505 302.167 o
-1 13 17 23.627 23.945 0.766 32.741 o
-1 13 18 8.257 7.173 0.503 92.869 o
-1 14 1 97.475 95.543 1.140 8.494 o
-1 14 2 409.449 407.181 2.728 1.539 o
-1 14 3 0.001 -0.510 0.497 316.438 o
-1 14 4 237.942 237.431 2.309 2.856 o
-1 14 5 42.069 39.971 0.739 20.886 o
-1 14 6 158.442 158.049 1.489 4.915 o
-1 14 7 0.044 -0.398 0.744 141.048 o
-1 14 8 26.017 23.384 0.831 30.063 o
-1 14 9 187.060 185.800 1.932 3.854 o
-1 14 10 4.370 -2.601 2.854 9.362 o
-1 14 11 30.544 29.008 1.651 15.584 o
-1 14 12 60.167 59.337 1.092 13.238 o
-1 14 13 22.342 19.870 0.616 38.925 o
-1 14 14 34.250 31.503 0.795 24.532 o
-1 14 15 12.346 11.975 0.917 44.506 o
-1 14 16 0.172 0.779 0.483 299.523 o
-1 14 17 9.762 8.820 0.619 71.772 o
-1 15 1 186.548 183.145 1.855 3.936 o
-1 15 2 62.663 59.456 1.267 12.099 o
-1 15 3 0.896 0.182 0.449 312.646 o
-1 15 4 63.583 60.369 1.360 11.530 o
-1 15 5 118.671 118.755 1.745 6.043 o
-1 15 6 104.576 105.823 2.220 5.766 o
-1 15 7 9.249 9.086 0.699 66.551 o
-1 15 8 10.765 9.435 0.847 52.530 o
-1 15 9 145.007 144.890 1.796 5.010 o
-1 15 10 1.485 1.462 0.300 392.347 o
-1 15 11 10.287 9.883 0.462 80.368 o
-1 15 12 45.215 42.822 0.936 18.102 o
-1 15 13 16.276 15.309 0.658 47.849 o
-1 15 14 7.383 6.798 0.501 99.346 o
-1 15 15 54.297 57.377 1.311 12.914 o
-1 15 16 11.192 11.048 0.618 64.304 o
-1 16 1 12.762 10.757 0.910 45.095 o
-1 16 2 81.015 77.402 2.069 7.317 o
-1 16 3 5.685 4.787 0.671 91.892 o
-1 16 4 136.809 133.449 1.857 5.234 o
-1 16 5 7.297 6.235 0.814 66.300 o
-1 16 6 40.292 37.933 1.730 12.953 o
-1 16 7 1.045 0.317 0.985 76.022 o
-1 16 8 103.583 100.710 1.343 7.644 o
-1 16 9 20.779 21.381 0.512 42.259 o
-1 16 10 12.325 12.378 0.579 62.042 o
-1 16 11 77.043 75.483 1.353 9.828 o
-1 16 12 59.853 60.004 1.119 13.102 o
-1 16 13 24.402 26.916 0.899 28.678 o
-1 16 14 38.032 39.228 1.179 17.974 o
-1 16 15 3.872 3.207 0.544 137.915 o
-1 17 1 88.728 84.095 1.096 9.473 o
-1 17 2 3.524 1.698 1.049 59.489 o
-1 17 3 48.557 46.091 1.090 15.958 o
-1 17 4 5.182 5.730 0.576 106.906 o
-1 17 5 12.029 10.903 0.855 48.742 o
-1 17 6 30.000 28.081 0.569 30.479 o
-1 17 7 0.551 0.270 0.220 949.322 o
-1 17 8 80.819 79.084 1.087 10.250 o
-1 17 9 21.472 18.986 0.633 39.840 o
-1 17 10 1.259 1.121 0.281 463.812 o
-1 17 11 0.074 1.213 0.830 108.449 o
-1 17 12 17.771 15.881 0.746 42.302 o
-1 17 13 2.677 2.696 0.453 193.392 o
-1 18 1 5.116 4.609 0.343 160.922 o
-1 18 2 10.943 9.946 0.424 80.260 o
-1 18 3 0.175 -0.311 0.254 1066.730 o
-1 18 4 4.367 3.794 0.422 160.121 o
-1 18 5 79.721 77.377 1.087 10.403 o
-1 18 6 104.234 102.281 1.292 7.680 o
-1 18 7 2.386 2.280 0.334 273.224 o
-1 18 8 2.041 2.079 0.273 345.066 o
-1 18 9 20.663 19.541 0.677 39.238 o
-1 18 10 7.104 7.135 0.483 102.316 o
-1 18 11 22.096 23.591 0.899 31.021 o
-1 19 1 1.313 1.492 0.272 444.799 o
-1 19 2 100.870 100.765 1.258 7.942 o
-1 19 3 66.580 65.196 0.978 12.620 o
-1 19 4 5.103 4.886 0.467 131.932 o
-1 19 5 8.563 7.513 0.542 86.179 o
-1 19 6 25.887 25.328 0.649 32.907 o
-1 19 7 57.131 58.401 1.136 13.457 o
-1 19 8 77.122 79.998 1.244 10.015 o
-1 19 9 0.712 1.639 0.431 299.351 o
-1 20 1 26.971 21.938 0.820 30.140 o
-1 20 2 6.795 5.241 0.437 118.768 o
-1 20 3 13.630 12.588 0.516 61.867 o
-1 20 4 23.275 23.298 1.315 22.384 o
-1 20 5 27.974 28.009 0.960 25.603 o
-1 20 6 2.815 2.379 0.486 180.313 o
0 0 2 116.333 130.224 0.917 7.143 o
0 0 4 1.665 1.632 0.155 532.667 o
0 0 6 632.705 637.241 3.945 0.831 o
0 0 8 231.358 240.423 1.922 3.083 o
0 0 10 879.018 898.981 5.613 0.493 o
0 0 12 97.721 100.633 1.486 7.608 o
0 0 14 122.417 125.288 1.695 5.924 o
0 0 16 109.402 109.445 2.004 5.990 o
0 0 18 27.690 26.486 1.064 24.361 o
0 0 20 73.048 75.746 1.933 8.112 o
0 0 22 0.002 -0.670 0.608 211.766 o
0 1 1 1970.560 1829.150 19.036 0.098 o
0 1 2 0.792 1.066 0.091 1061.310 o
0 1 3 6883.730 6939.320 53.426 0.011 o
0 1 4 11949.200 11835.800 82.061 0.004 o
0 1 5 121.908 127.730 0.827 7.071 o
0 1 6 472.522 468.900 2.330 1.353 o
0 1 7 0.294 0.653 0.160 1395.000 o
0 1 8 131.284 132.831 0.909 6.543 o
0 1 9 73.636 74.527 0.692 12.250 o
0 1 10 122.033 124.232 1.012 6.921 o
0 1 11 446.955 467.421 2.494 1.397 o
0 1 12 67.125 68.005 0.869 12.810 o
0 1 13 401.203 404.309 2.389 1.622 o
0 1 14 117.745 118.159 1.168 6.991 o
0 1 15 33.213 28.770 0.699 26.811 o
0 1 16 3.397 3.005 0.756 96.133 o
0 1 17 4.631 4.337 0.716 92.027 o
0 1 18 0.541 0.101 0.474 308.634 o
0 1 19 28.990 27.816 0.677 29.613 o
0 1 20 25.129 23.696 0.592 35.169 o
0 1 21 9.729 9.581 0.745 61.163 o
0 1 22 6.557 3.335 0.677 90.286 o
0 2 0 81.966 90.450 0.762 10.532 o
0 2 1 21.883 20.681 0.212 46.770 o
0 2 2 24639.300 23157.500 162.220 0.001 o
0 2 3 252.917 260.201 1.324 3.033 o
0 2 4 857.725 870.038 3.639 0.578 o
0 2 5 65.682 64.841 0.549 14.268 o
0 2 6 45.521 47.864 0.520 20.219 o
0 2 7 1942.010 1968.180 7.889 0.155 o
0 2 8 665.124 678.782 3.095 0.828 o
0 2 9 17.157 15.579 0.371 56.208 o
0 2 10 977.044 995.724 4.337 0.467 o
0 2 11 60.320 60.546 0.801 14.482 o
0 2 12 1.885 1.055 0.317 355.831 o
0 2 13 50.119 49.668 0.665 18.025 o
0 2 14 0.033 -0.914 0.420 439.640 o
0 2 15 31.205 28.743 0.683 28.046 o
0 2 16 62.790 59.794 1.343 11.710 o
0 2 17 33.601 32.188 0.998 22.125 o
0 2 18 209.288 211.767 1.992 3.401 o
0 2 19 7.772 7.593 0.629 80.570 o
0 2 20 0.737 0.555 0.265 650.817 o
0 2 21 13.788 13.609 0.733 49.874 o
0 2 22 2.542 1.805 0.425 223.152 o
0 3 1 114.995 115.322 0.772 7.696 o
0 3 2 3991.160 3766.120 15.429 0.045 o
0 3 3 240.361 250.912 1.302 3.201 o
0 3 4 1465.400 1471.340 6.078 0.248 o
0 3 5 1680.200 1706.270 6.810 0.198 o
0 3 6 3474.550 3429.620 13.521 0.057 o
0 3 7 937.106 958.717 4.125 0.498 o
0 3 8 2.459 2.609 0.183 355.978 o
0 3 9 215.729 227.457 1.428 3.539 o
0 3 10 33.647 34.080 0.540 27.121 o
0 3 11 136.739 137.375 1.179 6.013 o
0 3 12 113.972 124.702 1.047 7.184 o
0 3 13 57.061 53.954 0.769 15.683 o
0 3 14 185.835 183.821 1.408 4.253 o
0 3 15 62.185 58.598 1.229 12.378 o
0 3 16 21.235 19.934 0.794 35.485 o
0 3 17 36.112 33.001 0.757 23.943 o
0 3 18 1.722 1.276 0.784 107.137 o
0 3 19 18.983 17.580 0.596 44.609 o
0 3 20 0.573 0.176 0.267 752.935 o
0 3 21 18.451 17.965 0.691 42.104 o
0 3 22 7.582 6.477 0.486 101.048 o
0 4 0 18.185 19.468 0.380 50.466 o
0 4 1 120.233 123.796 0.782 7.267 o
0 4 2 2608.360 2526.590 10.059 0.096 o
0 4 3 912.605 934.351 3.903 0.522 o
0 4 4 1216.240 1247.620 5.108 0.333 o
0 4 5 1333.940 1341.840 5.534 0.290 o
0 4 6 13.786 13.105 0.347 68.646 o
0 4 7 819.577 838.878 3.793 0.606 o
0 4 8 872.662 900.723 3.844 0.554 o
0 4 9 267.784 269.262 1.577 2.792 o
0 4 10 131.442 136.411 1.063 6.317 o
0 4 11 0.407 0.661 0.233 862.299 o
0 4 12 103.138 103.845 0.997 8.242 o
0 4 13 68.401 67.597 1.094 11.836 o
0 4 14 13.707 12.360 0.582 58.606 o
0 4 15 112.888 110.689 1.184 7.312 o
0 4 16 13.009 12.089 0.588 60.216 o
0 4 17 7.625 6.003 1.338 33.771 o
0 4 18 52.056 49.194 0.924 16.147 o
0 4 19 34.253 32.754 0.741 24.926 o
0 4 20 9.843 8.013 0.612 73.443 o
0 4 21 0.147 -0.758 0.320 712.123 o
0 4 22 5.911 5.576 0.524 110.639 o
0 5 1 1.121 1.293 0.116 775.878 o
0 5 2 169.900 168.079 1.075 4.904 o
0 5 3 8.002 8.946 0.249 114.462 o
0 5 4 4871.580 4758.010 17.855 0.031 o
0 5 5 1263.790 1317.130 5.453 0.308 o
0 5 6 1952.700 2017.060 8.064 0.151 o
0 5 7 93.515 92.799 0.794 9.512 o
0 5 8 0.689 0.154 0.183 1094.510 o
0 5 9 1128.280 1148.670 4.780 0.376 o
0 5 10 190.901 192.561 1.331 4.154 o
0 5 11 99.739 98.578 0.910 8.728 o
0 5 12 16.154 14.516 0.480 55.648 o
0 5 13 82.633 78.942 0.847 10.763 o
0 5 14 42.100 37.477 0.731 21.328 o
0 5 15 81.176 78.770 1.323 9.527 o
0 5 16 66.148 64.677 1.688 9.716 o
0 5 17 3.840 2.942 1.081 54.700 o
0 5 18 0.058 0.059 0.328 701.105 o
0 5 19 24.157 22.348 0.594 36.538 o
0 5 20 15.985 14.344 0.588 51.898 o
0 5 21 14.030 12.257 0.760 49.300 o
0 5 22 0.154 0.537 0.515 273.970 o
0 6 0 2.312 2.622 0.260 316.567 o
0 6 1 1068.910 1083.730 4.458 0.412 o
0 6 2 500.066 500.018 2.540 1.239 o
0 6 3 84.053 78.475 0.740 10.914 o
0 6 4 610.219 629.194 3.064 0.921 o
0 6 5 194.396 197.549 1.273 4.095 o
0 6 6 210.955 253.405 1.479 3.424 o
0 6 7 538.619 555.805 2.663 1.106 o
0 6 8 152.856 162.587 1.181 5.260 o
0 6 9 545.702 561.016 2.679 1.089 o
0 6 10 152.562 153.932 1.217 5.337 o
0 6 11 139.271 136.048 1.080 6.061 o
0 6 12 22.547 22.032 0.444 41.309 o
0 6 13 0.659 0.933 0.415 343.615 o
0 6 14 25.840 23.621 0.617 34.164 o
0 6 15 70.645 71.784 1.370 10.383 o
0 6 16 94.123 91.650 1.786 7.254 o
0 6 17 98.717 98.219 1.791 6.942 o
0 6 18 0.345 -0.287 0.271 866.039 o
0 6 19 32.227 30.037 0.883 24.517 o
0 6 20 23.142 20.814 0.697 35.865 o
0 6 21 0.016 1.125 0.449 340.463 o
0 7 1 0.333 0.268 0.155 1663.020 o
0 7 2 171.267 175.190 1.184 4.733 o
0 7 3 0.310 0.336 0.185 1349.200 o
0 7 4 362.083 371.324 2.038 1.877 o
0 7 5 398.923 394.561 2.127 1.686 o
0 7 6 71.031 75.369 0.782 12.237 o
0 7 7 668.174 701.710 3.365 0.799 o
0 7 8 604.485 622.802 3.057 0.933 o
0 7 9 26.653 25.948 0.525 34.204 o
0 7 10 16.605 15.786 0.383 56.804 o
0 7 11 312.393 317.172 1.869 2.267 o
0 7 12 440.531 438.686 2.381 1.463 o
0 7 13 3.664 3.842 0.563 131.762 o
0 7 14 239.376 241.980 1.897 3.017 o
0 7 15 21.419 19.351 0.773 36.115 o
0 7 16 77.302 75.194 1.857 8.164 o
0 7 17 16.555 15.219 1.002 35.300 o
0 7 18 39.109 38.514 0.733 22.104 o
0 7 19 1.155 0.232 0.283 546.918 o
0 7 20 14.299 12.348 0.628 55.118 o
0 7 21 4.156 2.693 0.339 201.616 o
0 8 0 223.699 229.688 1.992 3.168 o
0 8 1 1358.140 1374.240 5.675 0.280 o
0 8 2 129.784 123.374 0.968 6.701 o
0 8 3 162.777 166.265 1.198 4.985 o
0 8 4 10.564 9.406 0.300 91.810 o
0 8 5 214.303 220.262 1.508 3.560 o
0 8 6 0.374 -0.765 0.252 954.163 o
0 8 7 43.071 40.866 0.627 21.315 o
0 8 8 144.077 149.500 1.260 5.561 o
0 8 9 411.082 412.381 2.273 1.598 o
0 8 10 17.000 15.843 0.345 57.050 o
0 8 11 644.140 655.268 3.165 0.860 o
0 8 12 150.849 154.068 1.314 5.288 o
0 8 13 8.739 7.554 0.519 87.663 o
0 8 14 3.189 2.237 0.845 84.433 o
0 8 15 11.913 9.631 0.900 47.573 o
0 8 16 4.440 5.947 0.485 129.623 o
0 8 17 92.470 92.275 1.407 8.238 o
0 8 18 2.020 2.077 0.392 256.360 o
0 8 19 7.822 6.972 0.438 103.691 o
0 8 20 2.342 0.478 0.419 258.287 o
0 8 21 0.400 0.000 0.547 245.295 o
0 9 1 251.390 253.814 1.627 2.971 o
0 9 2 1539.070 1559.360 6.426 0.228 o
0 9 3 351.363 347.564 2.008 1.976 o
0 9 4 34.326 32.514 0.592 26.625 o
0 9 5 53.311 53.019 0.737 16.617 o
0 9 6 108.493 112.812 1.077 7.629 o
0 9 7 32.704 28.617 0.554 28.908 o
0 9 8 42.566 41.722 0.609 21.466 o
0 9 9 51.480 48.719 0.811 16.994 o
0 9 10 5.218 3.806 0.419 147.985 o
0 9 11 31.715 30.418 0.715 26.927 o
0 9 12 168.229 166.608 1.663 4.496 o
0 9 13 10.315 8.930 0.689 64.532 o
0 9 14 152.854 149.846 2.054 4.528 o
0 9 15 4.128 -2.922 3.769 5.434 o
0 9 16 0.272 -0.339 0.947 86.028 o
0 9 17 22.034 20.496 0.652 38.064 o
0 9 18 7.865 8.033 0.718 70.676 o
0 9 19 8.812 7.753 0.642 74.900 o
0 9 20 15.845 17.082 0.717 44.995 o
0 10 0 510.113 507.770 3.732 1.086 o
0 10 1 498.497 501.925 2.687 1.225 o
0 10 2 250.975 251.902 1.695 2.957 o
0 10 3 353.706 352.166 2.087 1.940 o
0 10 4 0.150 -0.701 0.288 867.401 o
0 10 5 216.040 208.910 1.606 3.556 o
0 10 6 126.286 123.245 1.108 6.662 o
0 10 7 442.179 432.128 2.463 1.457 o
0 10 8 34.669 32.964 0.562 26.663 o
0 10 9 234.531 232.942 1.524 3.265 o
0 10 10 166.768 160.197 1.330 4.862 o
0 10 11 110.308 105.547 1.512 6.942 o
0 10 12 3.644 3.297 0.937 68.609 o
0 10 13 136.899 130.764 2.402 4.552 o
0 10 14 0.335 -0.240 0.988 78.950 o
0 10 15 9.309 7.980 1.845 19.243 o
0 10 16 0.093 0.315 0.383 492.209 o
0 10 17 21.062 21.700 0.826 34.108 o
0 10 18 0.470 2.063 0.412 320.338 o
0 10 19 30.722 30.081 1.344 18.909 o
0 11 1 885.560 901.364 4.215 0.535 o
0 11 2 313.110 320.594 1.935 2.238 o
0 11 3 52.285 51.688 0.803 16.584 o
0 11 4 577.192 576.740 3.011 1.003 o
0 11 5 106.391 103.651 0.993 8.087 o
0 11 6 61.541 60.674 0.912 13.812 o
0 11 7 197.962 196.245 1.414 3.974 o
0 11 8 11.386 10.586 0.497 72.427 o
0 11 9 37.254 33.153 0.843 22.548 o
0 11 10 150.296 145.362 1.643 5.065 o
0 11 11 0.088 0.915 0.653 172.773 o
0 11 12 27.531 25.057 1.104 24.049 o
0 11 13 52.166 49.402 1.601 11.920 o
0 11 14 10.748 9.214 1.643 22.581 o
0 11 15 36.446 34.800 1.170 18.952 o
0 11 16 65.998 65.664 1.242 11.565 o
0 11 17 12.092 10.575 0.511 69.225 o
0 11 18 0.326 1.071 0.349 476.096 o
0 11 19 64.875 72.951 2.065 8.129 o
0 12 0 34.064 33.754 1.343 17.749 o
0 12 1 453.786 454.365 2.524 1.392 o
0 12 2 190.066 183.904 1.331 4.234 o
0 12 3 289.648 286.344 1.867 2.491 o
0 12 4 51.590 49.705 0.690 17.559 o
0 12 5 31.673 28.899 0.578 29.119 o
0 12 6 15.067 15.838 0.360 60.966 o
0 12 7 127.070 127.556 1.160 6.495 o
0 12 8 168.159 166.164 1.727 4.446 o
0 12 9 178.487 180.988 1.900 4.029 o
0 12 10 31.991 29.185 0.806 25.851 o
0 12 11 15.374 12.680 1.454 24.432 o
0 12 12 57.520 54.987 1.208 13.236 o
0 12 13 3.639 2.945 0.920 71.196 o
0 12 14 6.201 5.082 1.114 46.755 o
0 12 15 22.788 22.264 0.909 30.776 o
0 12 16 39.825 40.370 1.242 16.893 o
0 12 17 0.109 -0.128 0.324 709.192 o
0 12 18 19.045 17.135 0.754 39.936 o
0 13 1 61.896 59.108 0.995 13.492 o
0 13 2 171.900 171.689 1.313 4.664 o
0 13 3 239.097 241.994 1.653 3.123 o
0 13 4 88.320 89.504 1.158 9.170 o
0 13 5 203.342 207.904 1.575 3.733 o
0 13 6 189.963 186.644 1.560 4.069 o
0 13 7 53.176 52.400 1.285 13.510 o
0 13 8 113.792 112.365 1.204 7.208 o
0 13 9 0.090 -0.430 0.861 104.896 o
0 13 10 5.879 4.674 0.756 79.901 o
0 13 11 2.670 2.192 0.779 98.598 o
0 13 12 13.067 11.306 1.148 34.709 o
0 13 13 68.893 68.440 1.535 10.005 o
0 13 14 4.707 4.000 0.394 160.279 o
0 13 15 8.724 7.878 0.675 72.035 o
0 13 16 3.682 2.731 0.507 154.303 o
0 13 17 0.019 -0.477 0.500 311.509 o
0 14 0 40.467 38.500 1.166 17.647 o
0 14 1 98.771 94.421 1.316 8.078 o
0 14 2 26.893 26.597 0.631 32.066 o
0 14 3 22.725 21.817 0.783 33.825 o
0 14 4 35.473 33.649 0.672 24.999 o
0 14 5 13.796 13.842 0.605 55.717 o
0 14 6 256.202 260.238 2.178 2.694 o
0 14 7 6.574 6.695 0.646 85.921 o
0 14 8 39.468 38.208 0.792 21.491 o
0 14 9 21.326 18.512 1.110 28.195 o
0 14 10 60.165 57.594 1.595 10.849 o
0 14 11 37.923 39.027 0.889 20.906 o
0 14 12 11.541 9.624 0.654 62.841 o
0 14 13 0.006 -0.317 0.530 278.075 o
0 14 14 0.036 0.177 0.570 236.557 o
0 14 15 19.568 19.950 0.815 36.322 o
0 14 16 31.761 31.752 1.299 18.999 o
0 15 1 424.820 430.592 3.202 1.393 o
0 15 2 2.400 1.238 0.720 117.149 o
0 15 3 147.146 146.461 1.485 5.291 o
0 15 4 73.372 69.952 1.267 10.621 o
0 15 5 108.790 108.768 1.702 6.584 o
0 15 6 13.222 12.826 0.816 47.441 o
0 15 7 43.869 44.600 0.864 18.775 o
0 15 8 23.577 22.241 1.096 26.457 o
0 15 9 45.648 42.619 1.214 15.846 o
0 15 10 0.000 -0.154 0.232 1460.210 o
0 15 11 88.344 90.106 1.392 8.552 o
0 15 12 0.032 2.305 0.544 220.609 o
0 15 13 33.541 30.638 1.109 20.994 o
0 15 14 2.220 0.793 0.392 276.422 o
0 15 15 15.557 17.312 1.096 32.363 o
0 16 0 109.385 109.243 3.607 3.550 o
0 16 1 4.036 4.200 1.193 45.303 o
0 16 2 73.213 71.783 1.812 8.610 o
0 16 3 3.633 3.549 1.674 25.503 o
0 16 4 153.454 153.798 2.290 4.235 o
0 16 5 4.700 5.072 1.252 40.653 o
0 16 6 10.032 8.603 0.620 71.153 o
0 16 7 80.813 77.150 1.316 9.627 o
0 16 8 96.539 102.099 1.539 7.510 o
0 16 9 11.677 11.825 0.404 75.004 o
0 16 10 16.037 15.529 0.497 54.254 o
0 16 11 42.321 40.252 0.893 19.472 o
0 16 12 34.074 32.976 0.811 24.117 o
0 16 13 12.671 14.827 0.656 54.462 o
0 16 14 33.572 33.453 1.274 18.652 o
0 17 1 5.151 4.640 0.600 107.097 o
0 17 2 5.848 5.169 1.031 52.802 o
0 17 3 339.718 344.406 3.497 1.677 o
0 17 4 3.912 5.066 0.504 136.486 o
0 17 5 57.955 55.811 0.918 14.651 o
0 17 6 0.605 0.076 0.224 953.979 o
0 17 7 1.834 2.173 0.249 378.983 o
0 17 8 17.008 17.139 0.711 43.671 o
0 17 9 4.126 3.418 0.283 211.787 o
0 17 10 11.754 10.032 0.526 70.204 o
0 17 11 26.017 24.862 0.752 31.103 o
0 17 12 8.872 8.402 0.633 74.386 o
0 17 13 3.455 2.003 0.412 200.206 o
0 18 0 181.301 182.714 2.810 3.266 o
0 18 1 29.012 28.302 0.621 30.293 o
0 18 2 13.982 12.123 0.470 63.862 o
0 18 3 16.563 16.273 0.449 54.233 o
0 18 4 1.180 0.346 0.267 567.179 o
0 18 5 1.224 0.879 0.315 430.807 o
0 18 6 23.049 24.514 0.741 33.496 o
0 18 7 147.247 157.352 1.825 4.809 o
0 18 8 75.606 80.270 1.136 10.465 o
0 18 9 2.476 2.135 0.501 183.592 o
0 18 10 24.454 24.247 0.677 33.844 o
0 18 11 16.892 14.332 0.636 48.492 o
0 19 1 0.027 0.174 0.387 503.986 o
0 19 2 4.020 4.055 0.443 157.758 o
0 19 3 8.291 8.319 0.502 89.680 o
0 19 4 64.362 68.111 0.996 12.636 o
0 19 5 78.185 82.427 1.189 10.020 o
0 19 6 3.174 4.457 0.370 193.347 o
0 19 7 24.968 25.990 0.704 32.311 o
0 19 8 31.430 31.444 0.744 26.435 o
0 19 9 27.450 25.060 0.971 26.317 o
0 20 0 0.063 -0.691 0.837 111.185 o
0 20 1 1.470 0.690 0.339 382.324 o
0 20 2 5.220 3.835 0.385 155.725 o
0 20 3 55.729 56.296 1.221 13.307 o
0 20 4 60.206 62.114 1.102 13.012 o
0 20 5 12.703 14.011 0.589 58.685 o
0 20 6 20.515 20.702 0.760 36.633 o
1 0 2 48649.800 43808.800 630.985 0.000 o
1 0 4 1498.050 1492.890 8.351 0.219 o
1 0 6 600.656 607.731 3.889 0.885 o
1 0 8 183.051 187.847 1.663 4.091 o
1 0 10 6.229 6.060 0.403 125.599 o
1 0 12 699.337 710.063 4.930 0.679 o
1 0 14 594.780 624.210 5.006 0.794 o
1 0 16 4.787 4.501 1.064 52.859 o
1 0 18 8.774 8.467 1.719 21.737 o
1 0 20 0.010 -0.447 0.580 232.111 o
1 0 22 26.321 28.522 3.798 4.749 o
1 1 0 571.559 560.155 2.352 1.073 o
1 1 1 1554.690 1541.140 6.279 0.228 o
1 1 2 1040.550 1033.860 4.489 0.430 o
1 1 3 133.614 134.185 0.803 6.538 o
1 1 4 523.676 530.579 2.309 1.185 o
1 1 5 893.336 905.802 3.975 0.537 o
1 1 6 2351.840 2358.710 9.267 0.112 o
1 1 7 0.125 0.152 0.191 1691.610 o
1 1 8 119.233 120.092 0.890 7.264 o
1 1 9 255.522 257.106 1.531 2.956 o
1 1 10 204.168 201.249 1.310 3.908 o
1 1 11 484.274 488.131 2.547 1.283 o
1 1 12 81.182 77.128 0.802 11.084 o
1 1 13 102.005 99.753 1.162 8.101 o
1 1 14 8.469 7.107 0.622 79.401 o
1 1 15 16.593 14.932 0.582 50.553 o
1 1 16 15.507 13.295 0.583 53.916 o
1 1 17 49.481 47.977 1.255 14.508 o
1 1 18 29.084 26.001 1.304 20.378 o
1 1 19 23.056 20.702 0.929 30.667 o
1 1 20 37.501 37.270 1.522 15.051 o
1 1 21 5.188 4.659 0.868 69.475 o
1 1 22 2.261 1.277 0.587 160.512 o
1 2 0 5421.030 5476.970 38.209 0.019 o
1 2 1 15.111 15.226 0.246 65.133 o
1 2 2 558.324 573.050 2.526 1.071 o
1 2 3 4192.360 3955.870 16.484 0.041 o
1 2 4 4402.410 4177.960 15.783 0.038 o
1 2 5 65.844 68.191 0.640 13.738 o
1 2 6 563.586 565.509 2.765 1.051 o
1 2 7 288.344 285.210 1.607 2.577 o
1 2 8 3.243 2.802 0.185 296.092 o
1 2 9 16.488 16.078 0.355 57.577 o
1 2 10 26.486 24.980 0.477 35.463 o
1 2 11 24.700 22.582 0.463 38.405 o
1 2 12 287.787 296.539 1.758 2.502 o
1 2 13 23.809 22.137 0.509 38.641 o
1 2 14 319.024 321.418 2.055 2.176 o
1 2 15 4.129 3.490 0.585 123.524 o
1 2 16 222.373 224.117 2.521 2.922 o
1 2 17 16.719 15.161 1.148 30.837 o
1 2 18 0.266 0.243 0.720 145.474 o
1 2 19 3.687 2.792 0.516 151.015 o
1 2 20 60.401 58.752 1.368 11.879 o
1 2 21 0.619 -0.132 0.467 314.704 o
1 2 22 37.401 37.027 1.741 13.259 o
1 3 0 48.610 49.849 0.381 19.726 o
1 3 1 586.870 596.900 2.510 1.011 o
1 3 2 4501.310 4250.310 17.428 0.036 o
1 3 3 187.075 196.173 1.093 4.317 o
1 3 4 561.236 567.059 2.593 1.066 o
1 3 5 32.499 30.545 0.430 29.810 o
1 3 6 39.480 40.867 0.515 23.353 o
1 3 7 2476.190 2529.820 9.689 0.102 o
1 3 8 390.532 403.697 2.038 1.713 o
1 3 9 665.178 673.885 3.003 0.836 o
1 3 10 243.923 242.427 1.540 3.121 o
1 3 11 184.076 183.079 1.332 4.336 o
1 3 12 91.401 86.909 0.827 9.805 o
1 3 13 0.344 -0.636 0.365 522.290 o
1 3 14 3.498 2.786 0.432 182.243 o
1 3 15 0.008 -0.076 0.543 265.292 o
1 3 16 35.388 32.204 0.753 24.427 o
1 3 17 51.349 46.993 1.072 15.519 o
1 3 18 72.330 73.029 1.562 9.507 o
1 3 19 56.736 56.300 1.088 13.900 o
1 3 20 36.849 36.666 1.249 17.817 o
1 3 21 2.671 2.941 0.633 129.272 o
1 3 22 4.774 2.964 0.591 118.752 o
1 4 0 0.035 0.233 0.079 5697.060 o
1 4 1 695.806 702.058 3.089 0.786 o
1 4 2 1.778 2.379 0.116 487.606 o
1 4 3 204.430 207.501 1.128 3.949 o
1 4 4 2490.440 2470.920 9.762 0.102 o
1 4 5 29.776 26.943 0.419 32.910 o
1 4 6 3134.520 3186.790 12.141 0.067 o
1 4 7 378.906 376.997 1.951 1.816 o
1 4 8 0.766 1.000 0.206 744.315 o
1 4 9 16.026 15.806 0.428 56.478 o
1 4 10 503.078 520.301 2.651 1.202 o
1 4 11 10.065 9.361 0.321 93.256 o
1 4 12 169.202 169.821 1.362 4.695 o
1 4 13 13.803 13.528 0.472 62.427 o
1 4 14 11.312 9.753 0.458 76.816 o
1 4 15 10.118 8.971 0.602 71.686 o
1 4 16 12.615 10.714 0.815 50.051 o
1 4 17 3.455 3.564 0.662 112.242 o
1 4 18 3.302 2.446 0.299 249.597 o
1 4 19 0.399 0.257 0.296 690.191 o
1 4 20 11.288 9.934 0.671 61.965 o
1 4 21 11.047 10.640 1.011 42.518 o
1 5 0 102.912 102.325 0.774 8.656 o
1 5 1 287.478 285.119 1.539 2.602 o
1 5 2 958.676 968.999 3.995 0.489 o
1 5 3 6.055 5.336 0.198 165.533 o
1 5 4 48.876 46.502 0.495 19.611 o
1 5 5 388.848 397.863 1.991 1.736 o
1 5 6 553.863 570.142 2.632 1.072 o
1 5 7 831.771 860.501 3.723 0.593 o
1 5 8 2910.360 2973.140 11.085 0.077 o
1 5 9 1685.150 1726.350 7.000 0.195 o
1 5 10 12.253 11.638 0.343 76.590 o
1 5 11 259.329 259.531 1.697 2.857 o
1 5 12 13.059 12.710 0.444 66.902 o
1 5 13 0.579 -0.287 0.410 397.444 o
1 5 14 3.620 3.413 0.610 123.001 o
1 5 15 154.311 153.259 1.691 4.851 o
1 5 16 30.660 30.900 1.000 23.349 o
1 5 17 12.001 10.047 1.785 19.386 o
1 5 18 127.500 129.191 1.797 5.587 o
1 5 19 0.018 -0.343 0.303 844.359 o
1 5 20 6.953 6.136 0.492 105.673 o
1 5 21 22.165 20.965 1.121 26.938 o
1 6 0 131.932 128.173 0.949 6.561 o
1 6 1 341.798 342.169 1.882 2.055 o
1 6 2 146.559 150.281 0.996 5.728 o
1 6 3 219.482 222.038 1.314 3.578 o
1 6 4 0.019 0.368 0.179 1863.740 o
1 6 5 1401.760 1424.560 5.741 0.267 o
1 6 6 606.615 632.057 2.966 0.930 o
1 6 7 15.843 13.913 0.343 61.981 o
1 6 8 391.969 399.665 2.096 1.706 o
1 6 9 103.291 102.958 0.923 8.383 o
1 6 10 16.984 14.852 0.403 56.327 o
1 6 11 271.449 277.805 1.714 2.689 o
1 6 12 28.758 27.357 0.499 32.485 o
1 6 13 143.611 145.022 1.289 5.601 o
1 6 14 78.509 76.526 1.136 10.383 o
1 6 15 90.369 87.846 1.988 6.978 o
1 6 16 16.732 17.121 1.283 26.815 o
1 6 17 0.385 0.667 4.043 4.780 o
1 6 18 16.865 15.504 0.564 50.301 o
1 6 19 22.924 21.142 0.762 34.408 o
1 6 20 1.325 0.252 0.432 303.377 o
1 6 21 27.512 27.691 1.043 24.525 o
1 7 0 1451.820 1478.450 6.259 0.248 o
1 7 1 151.989 154.654 1.078 5.461 o
1 7 2 883.892 917.037 3.951 0.540 o
1 7 3 26.683 23.227 0.427 36.807 o
1 7 4 7.952 7.557 0.271 118.998 o
1 7 5 79.412 76.261 0.728 11.474 o
1 7 6 804.415 819.904 3.780 0.622 o
1 7 7 1551.170 1578.510 6.460 0.224 o
1 7 8 58.004 59.144 0.686 15.451 o
1 7 9 470.990 486.698 2.576 1.310 o
1 7 10 994.578 1016.620 4.606 0.449 o
1 7 11 18.618 17.715 0.456 49.175 o
1 7 12 118.556 117.956 1.274 6.807 o
1 7 13 2.504 3.416 0.517 164.460 o
1 7 14 70.923 70.016 1.934 8.358 o
1 7 15 2.095 0.869 1.169 52.501 o
1 7 16 163.958 162.349 3.531 2.934 o
1 7 17 19.981 18.331 0.601 42.737 o
1 7 18 68.534 68.584 1.265 11.102 o
1 7 19 3.610 2.303 0.413 192.547 o
1 7 20 6.511 4.907 0.903 62.087 o
1 8 0 37.261 36.635 0.508 25.151 o
1 8 1 450.705 449.011 2.280 1.436 o
1 8 2 171.416 172.500 1.177 4.761 o
1 8 3 2506.350 2548.190 9.896 0.100 o
1 8 4 301.847 302.991 1.755 2.396 o
1 8 5 886.041 906.967 4.252 0.533 o
1 8 6 6.383 6.818 0.340 129.769 o
1 8 7 108.737 105.487 1.037 7.853 o
1 8 8 4.853 3.645 0.357 170.556 o
1 8 9 8.893 6.752 0.319 109.733 o
1 8 10 43.349 40.373 0.870 19.389 o
1 8 11 465.830 474.433 2.654 1.325 o
1 8 12 0.062 0.707 0.684 160.142 o
1 8 13 483.398 483.350 3.524 1.175 o
1 8 14 61.337 59.432 2.240 7.984 o
1 8 15 100.705 96.955 1.868 6.726 o
1 8 16 2.119 2.113 1.058 61.346 o
1 8 17 25.421 24.278 0.721 32.278 o
1 8 18 1.106 -0.302 0.322 493.984 o
1 8 19 0.522 -0.486 0.339 556.035 o
1 8 20 0.187 -0.188 0.361 561.020 o
1 9 0 3706.330 3787.260 14.796 0.049 o
1 9 1 194.566 198.774 1.358 4.037 o
1 9 2 1392.800 1427.230 6.087 0.264 o
1 9 3 325.266 326.739 1.900 2.168 o
1 9 4 68.475 66.485 0.815 12.933 o
1 9 5 235.887 242.933 1.710 3.125 o
1 9 6 5.830 4.291 0.346 151.757 o
1 9 7 0.085 -0.625 0.267 1036.310 o
1 9 8 445.649 456.736 2.732 1.382 o
1 9 9 4.660 3.703 0.538 127.800 o
1 9 10 286.769 286.932 1.792 2.530 o
1 9 11 6.744 5.665 0.572 97.417 o
1 9 12 33.696 30.148 0.725 25.932 o
1 9 13 57.141 54.176 1.449 12.026 o
1 9 14 126.347 126.371 2.423 4.746 o
1 9 15 7.760 8.036 0.479 95.864 o
1 9 16 82.842 78.599 1.392 9.215 o
1 9 17 1.225 1.146 0.299 439.187 o
1 9 18 0.548 -0.022 0.317 613.541 o
1 9 19 1.139 0.306 0.654 159.403 o
1 9 20 1.546 0.632 0.458 259.138 o
1 10 0 18.365 17.275 0.411 51.202 o
1 10 1 2.239 1.857 0.261 347.751 o
1 10 2 193.305 193.233 1.417 4.061 o
1 10 3 1196.630 1215.530 5.375 0.338 o
1 10 4 550.871 559.768 2.960 1.059 o
1 10 5 527.446 528.437 2.852 1.132 o
1 10 6 190.221 187.549 1.339 4.197 o
1 10 7 461.587 461.203 2.635 1.352 o
1 10 8 9.718 8.764 0.546 78.171 o
1 10 9 280.308 278.996 1.912 2.561 o
1 10 10 125.498 125.716 1.735 5.774 o
1 10 11 90.003 85.276 1.490 8.336 o
1 10 12 171.244 171.765 2.293 3.861 o
1 10 13 356.435 350.739 3.220 1.682 o
1 10 14 0.027 -0.439 0.775 130.207 o
1 10 15 42.746 38.816 0.976 18.818 o
1 10 16 6.841 5.485 0.633 89.269 o
1 10 17 65.635 66.341 1.576 10.156 o
1 10 18 4.051 5.797 0.627 106.109 o
1 10 19 55.845 62.589 1.671 10.632 o
1 11 0 1.955 1.278 0.288 370.497 o
1 11 1 30.680 27.565 0.600 29.809 o
1 11 2 156.085 157.129 1.229 5.208 o
1 11 3 441.210 451.582 2.432 1.438 o
1 11 4 499.619 498.826 2.890 1.205 o
1 11 5 247.234 238.956 1.636 3.070 o
1 11 6 116.042 111.707 1.286 7.001 o
1 11 7 463.828 460.820 2.683 1.341 o
1 11 8 79.565 77.230 1.163 10.189 o
1 11 9 223.033 223.987 1.870 3.265 o
1 11 10 76.110 74.314 1.609 9.067 o
1 11 11 5.235 3.863 0.851 72.453 o
1 11 12 0.795 0.144 0.841 104.431 o
1 11 13 2.746 0.334 1.229 47.337 o
1 11 14 17.103 15.729 0.980 35.338 o
1 11 15 15.665 14.821 0.587 52.073 o
1 11 16 7.211 8.415 0.529 92.249 o
1 11 17 60.952 67.394 1.305 11.694 o
1 11 18 45.035 46.855 1.131 16.222 o
1 12 0 150.204 146.496 1.229 5.475 o
1 12 1 485.601 484.577 2.749 1.262 o
1 12 2 15.672 13.138 0.440 59.744 o
1 12 3 50.509 45.854 0.956 16.547 o
1 12 4 2.872 2.393 0.400 216.308 o
1 12 5 314.669 307.897 1.964 2.256 o
1 12 6 295.758 298.884 1.959 2.389 o
1 12 7 8.540 8.078 0.490 90.236 o
1 12 8 15.348 14.299 0.612 52.053 o
1 12 9 27.598 27.663 0.808 28.354 o
1 12 10 39.294 36.075 1.230 17.549 o
1 12 11 126.526 124.630 1.874 5.556 o
1 12 12 40.744 39.170 0.958 19.442 o
1 12 13 15.636 14.632 1.245 28.955 o
1 12 14 25.544 24.385 0.887 28.985 o
1 12 15 43.807 41.431 1.037 17.748 o
1 12 16 0.639 0.456 0.495 272.385 o
1 12 17 1.437 1.052 0.556 192.479 o
1 12 18 4.489 5.704 0.600 108.089 o
1 13 0 88.176 85.448 0.884 9.972 o
1 13 1 369.699 364.536 2.157 1.838 o
1 13 2 9.671 8.609 0.454 86.668 o
1 13 3 161.836 159.783 1.252 5.032 o
1 13 4 11.566 10.397 0.470 73.920 o
1 13 5 143.230 142.299 1.559 5.350 o
1 13 6 0.612 1.192 0.507 247.377 o
1 13 7 144.226 146.835 1.423 5.422 o
1 13 8 57.954 55.813 1.363 12.312 o
1 13 9 156.617 155.475 2.004 4.468 o
1 13 10 7.706 6.846 0.770 68.233 o
1 13 11 29.080 26.026 0.651 30.512 o
1 13 12 2.132 0.830 0.394 278.365 o
1 13 13 11.634 9.095 0.415 79.788 o
1 13 14 0.007 -0.329 0.310 811.042 o
1 13 15 35.706 34.424 0.968 21.449 o
1 13 16 0.034 -0.374 0.499 312.605 o
1 13 17 20.126 17.964 0.757 38.356 o
1 14 0 62.360 58.956 1.398 11.535 o
1 14 1 112.374 110.573 1.462 6.863 o
1 14 2 15.220 13.380 0.448 60.186 o
1 14 3 1.288 1.544 0.594 172.357 o
1 14 4 146.555 146.278 1.739 5.027 o
1 14 5 4.091 3.606 0.855 76.532 o
1 14 6 42.972 42.465 0.916 18.836 o
1 14 7 14.821 14.168 0.556 55.556 o
1 14 8 6.956 6.255 1.210 39.822 o
1 14 9 87.921 85.492 1.623 8.079 o
1 14 10 24.347 23.707 0.963 28.341 o
1 14 11 11.619 10.559 0.760 55.029 o
1 14 12 2.704 2.018 0.284 295.701 o
1 14 13 10.248 9.138 0.429 84.744 o
1 14 14 15.384 14.819 0.720 47.074 o
1 14 15 11.567 10.373 0.651 62.024 o
1 14 16 1.208 -0.064 0.655 160.115 o
1 15 0 21.968 20.552 0.675 37.533 o
1 15 1 340.444 336.005 2.917 1.834 o
1 15 2 2.602 0.570 0.731 115.674 o
1 15 3 64.789 63.675 1.722 9.704 o
1 15 4 93.386 89.240 1.064 9.083 o
1 15 5 48.394 46.115 1.314 14.400 o
1 15 6 28.184 25.391 0.991 25.580 o
1 15 7 4.368 4.172 1.089 52.015 o
1 15 8 44.977 45.699 1.266 15.305 o
1 15 9 22.126 22.340 0.606 38.152 o
1 15 10 7.493 7.293 0.364 113.893 o
1 15 11 76.922 74.170 1.107 10.701 o
1 15 12 38.964 37.771 1.000 19.686 o
1 15 13 5.353 4.854 0.457 131.418 o
1 15 14 5.719 3.546 0.500 125.903 o
1 15 15 36.958 36.073 1.486 15.557 o
1 16 0 0.032 -0.078 0.785 126.829 o
1 16 1 17.405 15.425 0.713 44.192 o
1 16 2 35.578 33.639 1.000 21.245 o
1 16 3 6.229 6.148 0.730 78.610 o
1 16 4 67.521 67.785 1.040 12.130 o
1 16 5 2.155 2.492 0.878 83.379 o
1 16 6 11.114 10.923 0.531 70.471 o
1 16 7 26.194 25.112 0.718 31.517 o
1 16 8 1.998 1.896 0.253 372.676 o
1 16 9 101.516 98.896 1.238 7.995 o
1 16 10 65.807 61.690 0.929 13.121 o
1 16 11 29.687 29.014 0.868 26.041 o
1 16 12 33.118 34.665 1.465 16.553 o
1 16 13 17.703 17.970 0.921 35.715 o
1 16 14 16.077 13.705 1.399 25.191 o
1 17 0 0.682 -0.069 0.687 154.835 o
1 17 1 50.262 48.415 0.869 16.907 o
1 17 2 1.099 0.334 0.747 126.279 o
1 17 3 10.087 9.596 0.752 59.838 o
1 17 4 0.770 0.740 0.227 724.302 o
1 17 5 44.895 43.394 0.729 19.680 o
1 17 6 144.829 145.453 1.682 5.138 o
1 17 7 8.763 8.992 0.428 92.693 o
1 17 8 18.332 18.145 0.570 45.892 o
1 17 9 6.182 5.541 0.343 139.025 o
1 17 10 27.180 27.775 0.623 31.599 o
1 17 11 8.917 7.037 0.383 102.079 o
1 17 12 0.871 -0.251 0.506 261.353 o
1 18 0 10.988 10.139 0.403 81.118 o
1 18 1 6.001 5.127 0.359 141.151 o
1 18 2 113.971 115.140 1.520 6.625 o
1 18 3 0.613 0.210 0.237 851.929 o
1 18 4 4.276 3.764 0.356 181.118 o
1 18 5 17.298 16.358 0.638 46.352 o
1 18 6 28.986 29.218 0.685 29.097 o
1 18 7 14.180 11.642 0.551 59.947 o
1 18 8 4.832 3.800 0.368 166.604 o
1 18 9 54.145 54.966 0.969 15.034 o
1 18 10 22.595 23.329 0.864 31.561 o
1 19 0 37.977 35.751 0.878 21.505 o
1 19 1 0.278 0.041 0.340 599.336 o
1 19 2 40.377 38.324 1.147 17.867 o
1 19 3 24.205 24.360 0.621 35.099 o
1 19 4 34.281 33.457 0.640 25.912 o
1 19 5 30.754 31.076 0.662 27.942 o
1 19 6 2.628 3.935 0.427 191.028 o
1 19 7 18.128 20.018 0.950 33.735 o
1 19 8 0.335 0.457 0.354 512.341 o
1 20 0 29.180 28.165 0.757 28.193 o
1 20 1 1.400 0.507 0.399 325.387 o
1 20 2 14.349 12.097 0.576 57.778 o
1 20 3 12.702 10.825 0.554 64.475 o
1 20 4 50.968 55.441 1.060 14.971 o
1 20 5 11.887 11.748 0.739 54.567 o
2 0 0 9548.940 9032.540 186.846 0.002 o
2 0 2 5019.600 4746.890 39.186 0.021 o
2 0 4 1089.110 1123.130 6.382 0.360 o
2 0 6 155.495 155.540 1.560 4.935 o
2 0 8 127.386 127.376 1.305 6.302 o
2 0 10 707.143 719.742 4.585 0.689 o
2 0 12 13.856 13.021 0.631 55.142 o
2 0 14 144.700 150.608 2.160 4.544 o
2 0 16 1284.870 1332.090 12.162 0.207 o
2 0 18 0.031 -0.255 0.650 184.561 o
2 0 20 37.273 37.998 2.035 11.129 o
2 1 0 268.800 265.673 1.216 2.903 o
2 1 1 860.719 853.970 3.525 0.584 o
2 1 2 5550.500 5165.250 34.186 0.020 o
2 1 3 3352.330 3206.690 12.453 0.062 o
2 1 4 1305.080 1291.550 5.244 0.305 o
2 1 5 1478.230 1500.700 6.037 0.244 o
2 1 6 56.898 60.560 0.650 15.665 o
2 1 7 219.462 223.831 1.341 3.556 o
2 1 8 24.142 22.987 0.417 39.549 o
2 1 9 95.835 97.098 0.828 9.155 o
2 1 10 2.742 1.731 0.242 330.006 o
2 1 11 267.484 272.982 1.703 2.740 o
2 1 12 375.163 380.046 2.203 1.781 o
2 1 13 885.935 912.728 4.636 0.519 o
2 1 14 1.891 1.447 0.540 186.083 o
2 1 15 324.073 324.964 2.475 2.036 o
2 1 16 21.273 21.559 1.403 21.823 o
2 1 17 9.611 9.106 1.348 31.023 o
2 1 18 0.817 0.724 0.553 214.966 o
2 1 19 25.416 28.006 1.106 24.277 o
2 1 20 10.080 8.929 0.813 56.454 o
2 1 21 27.324 25.856 2.322 10.529 o
2 2 0 320.862 332.545 1.549 2.251 o
2 2 1 97.642 96.322 0.619 9.395 o
2 2 2 149.108 141.346 0.887 5.869 o
2 2 3 30.031 31.236 0.355 31.889 o
2 2 4 1030.070 1040.480 4.212 0.439 o
2 2 5 2062.330 2066.550 8.208 0.141 o
2 2 6 1386.570 1415.680 5.901 0.268 o
2 2 7 223.722 227.633 1.354 3.479 o
2 2 8 77.116 76.471 0.728 11.691 o
2 2 9 1299.080 1335.680 5.517 0.298 o
2 2 10 99.187 100.042 0.934 8.675 o
2 2 11 60.262 58.258 0.743 14.913 o
2 2 12 60.163 57.765 0.736 14.996 o
2 2 13 48.785 45.625 0.860 17.562 o
2 2 14 139.381 145.304 1.457 5.523 o
2 2 15 18.582 18.023 0.865 36.611 o
2 2 16 70.322 71.232 2.085 7.848 o
2 2 17 14.386 13.804 1.183 31.729 o
2 2 18 382.240 397.216 8.084 0.740 o
2 2 19 19.467 18.832 0.951 33.147 o
2 2 20 13.070 11.926 0.778 50.239 o
2 2 21 0.005 -0.870 0.753 138.206 o
2 3 0 398.857 411.289 1.912 1.690 o
2 3 1 34.515 34.605 0.412 27.713 o
2 3 2 319.387 318.806 1.769 2.249 o
2 3 3 159.323 152.891 0.971 5.384 o
2 3 4 1306.290 1312.000 5.472 0.299 o
2 3 5 648.262 656.361 2.997 0.864 o
2 3 6 131.617 132.238 0.964 6.486 o
2 3 7 479.277 488.053 2.348 1.315 o
2 3 8 430.488 447.994 2.252 1.494 o
2 3 9 799.281 820.493 3.654 0.630 o
2 3 10 270.865 287.877 1.752 2.646 o
2 3 11 117.279 117.822 1.057 7.175 o
2 3 12 119.602 120.003 1.099 6.982 o
2 3 13 211.321 209.682 1.517 3.654 o
2 3 14 191.535 193.651 1.626 3.953 o
2 3 15 115.109 113.572 1.950 5.872 o
2 3 16 6.456 0.514 2.402 12.832 o
2 3 17 13.740 10.736 1.791 18.803 o
2 3 18 24.586 24.264 0.999 27.373 o
2 3 19 8.789 9.238 0.854 55.980 o
2 3 20 24.389 24.480 1.456 19.684 o
2 3 21 21.590 22.639 1.113 26.959 o
2 4 0 664.264 675.964 2.929 0.840 o
2 4 1 147.873 156.253 0.961 5.641 o
2 4 2 279.268 272.418 1.599 2.688 o
2 4 3 1883.580 1886.760 8.007 0.162 o
2 4 4 16.631 18.509 0.398 53.568 o
2 4 5 17.789 18.026 0.405 51.704 o
2 4 6 83.497 86.519 0.754 10.586 o
2 4 7 208.675 211.353 1.288 3.791 o
2 4 8 2084.160 2154.730 8.191 0.137 o
2 4 9 917.426 943.248 4.044 0.513 o
2 4 10 3.687 3.545 0.338 203.166 o
2 4 11 799.971 816.106 3.906 0.621 o
2 4 12 67.339 70.157 1.175 11.496 o
2 4 13 33.470 33.516 0.574 26.991 o
2 4 14 49.452 47.465 1.244 14.631 o
2 4 15 0.898 0.383 0.803 112.039 o
2 4 16 6.065 5.335 1.578 26.785 o
2 4 17 95.780 94.704 1.759 7.193 o
2 4 18 29.624 29.334 0.897 25.571 o
2 4 19 21.812 21.792 0.791 34.353 o
2 4 20 5.788 6.372 0.553 104.086 o
2 4 21 0.369 0.015 0.903 93.912 o
2 5 0 30.730 30.050 0.378 31.597 o
2 5 1 1149.510 1153.410 4.821 0.368 o
2 5 2 270.535 270.214 1.661 2.741 o
2 5 3 136.660 132.089 1.058 6.226 o
2 5 4 295.164 303.760 1.776 2.428 o
2 5 5 6.015 5.352 0.244 159.226 o
2 5 6 818.357 823.398 3.712 0.614 o
2 5 7 847.897 868.873 3.929 0.574 o
2 5 8 3.318 3.338 0.274 242.765 o
2 5 9 57.138 58.022 0.744 15.438 o
2 5 10 453.336 459.637 2.596 1.378 o
2 5 11 858.306 873.692 4.340 0.553 o
2 5 12 350.091 362.965 2.331 1.883 o
2 5 13 12.529 10.530 0.557 65.198 o
2 5 14 7.176 6.426 0.592 90.167 o
2 5 15 0.103 -0.437 0.702 157.111 o
2 5 16 32.003 30.748 1.099 21.573 o
2 5 17 0.532 0.579 0.487 281.482 o
2 5 18 18.855 16.706 0.773 39.768 o
2 5 19 2.881 2.473 0.450 192.577 o
2 5 20 63.164 60.982 2.705 6.390 o
2 5 21 6.140 6.287 0.897 61.842 o
2 6 0 1550.980 1548.200 6.382 0.227 o
2 6 1 3515.350 3467.610 13.065 0.056 o
2 6 2 47.698 50.848 0.596 18.834 o
2 6 3 4.272 4.021 0.201 222.282 o
2 6 4 140.372 147.403 1.112 5.834 o
2 6 5 50.700 47.168 0.623 18.409 o
2 6 6 10.633 12.638 0.319 82.460 o
2 6 7 643.001 653.349 3.212 0.859 o
2 6 8 15.886 15.761 0.417 57.222 o
2 6 9 357.005 358.573 2.136 1.904 o
2 6 10 130.951 127.083 1.072 6.478 o
2 6 11 22.510 21.325 0.500 40.599 o
2 6 12 10.025 8.912 0.528 78.145 o
2 6 13 160.096 158.485 1.927 4.462 o
2 6 14 12.287 11.351 0.640 59.820 o
2 6 15 124.250 125.485 2.084 5.287 o
2 6 16 2.654 2.168 1.107 55.545 o
2 6 17 53.150 52.834 1.209 13.941 o
2 6 18 1.385 0.880 0.339 381.284 o
2 6 19 32.823 29.823 1.166 20.611 o
2 6 20 22.392 22.231 1.843 15.378 o
2 7 0 150.182 151.967 1.079 5.540 o
2 7 1 15.434 15.001 0.353 61.311 o
2 7 2 594.519 610.780 2.962 0.960 o
2 7 3 31.067 31.398 0.545 29.161 o
2 7 4 1250.640 1283.330 5.576 0.313 o
2 7 5 563.915 580.818 3.032 1.018 o
2 7 6 2.123 2.178 0.271 336.328 o
2 7 7 34.696 32.882 0.661 25.614 o
2 7 8 57.169 57.725 0.852 14.947 o
2 7 9 1138.580 1148.260 5.677 0.357 o
2 7 10 4.801 4.020 0.326 176.193 o
2 7 11 22.824 21.007 0.564 39.054 o
2 7 12 60.142 55.996 1.521 11.279 o
2 7 13 3.607 3.955 0.948 66.558 o
2 7 14 200.403 198.396 2.849 3.004 o
2 7 15 1.239 0.388 0.887 91.319 o
2 7 16 5.679 4.938 0.464 126.124 o
2 7 17 0.886 0.753 0.334 449.170 o
2 7 18 0.013 -0.160 0.488 327.556 o
2 7 19 0.158 -0.112 0.503 300.609 o
2 7 20 17.014 15.496 1.202 29.107 o
2 8 0 34.060 33.888 0.542 26.944 o
2 8 1 293.811 295.386 1.709 2.481 o
2 8 2 60.346 58.599 0.653 15.236 o
2 8 3 69.649 72.111 0.758 12.648 o
2 8 4 212.450 208.328 1.466 3.675 o
2 8 5 1266.830 1287.690 5.891 0.305 o
2 8 6 249.197 251.708 1.734 2.958 o
2 8 7 205.248 208.958 1.606 3.685 o
2 8 8 1.033 0.629 0.294 511.916 o
2 8 9 11.161 9.053 0.523 74.026 o
2 8 10 0.279 0.296 0.395 441.345 o
2 8 11 177.832 175.988 1.493 4.389 o
2 8 12 9.069 8.476 0.872 54.960 o
2 8 13 66.910 64.690 2.055 8.264 o
2 8 14 4.261 3.527 0.912 69.274 o
2 8 15 69.233 67.945 1.253 11.114 o
2 8 16 4.464 4.536 0.406 156.725 o
2 8 17 31.656 30.942 0.956 23.576 o
2 8 18 1.700 0.737 0.504 219.536 o
2 8 19 13.347 11.882 0.899 44.112 o
2 9 0 505.738 509.811 2.627 1.210 o
2 9 1 284.741 287.761 1.739 2.556 o
2 9 2 1952.380 2003.790 8.013 0.152 o
2 9 3 123.775 126.183 1.141 6.658 o
2 9 4 827.551 834.531 4.166 0.588 o
2 9 5 152.613 154.768 1.386 5.171 o
2 9 6 49.531 48.897 0.798 17.453 o
2 9 7 284.935 284.939 1.941 2.503 o
2 9 8 7.685 6.135 0.382 114.858 o
2 9 9 13.983 12.141 0.414 66.539 o
2 9 10 30.508 28.085 0.505 30.985 o
2 9 11 40.344 39.795 0.949 19.548 o
2 9 12 79.038 74.794 1.378 9.634 o
2 9 13 18.656 16.132 1.369 24.306 o
2 9 14 135.067 131.896 2.561 4.372 o
2 9 15 6.736 7.971 0.682 78.400 o
2 9 16 0.388 0.276 0.339 555.309 o
2 9 17 21.905 21.727 0.765 34.904 o
2 9 18 4.667 4.048 0.508 132.712 o
2 9 19 31.933 32.554 1.107 21.225 o
2 10 0 58.199 58.041 0.747 15.245 o
2 10 1 60.359 59.008 0.741 14.847 o
2 10 2 8.759 8.352 0.337 103.196 o
2 10 3 32.686 30.236 0.748 26.081 o
2 10 4 150.523 154.121 1.301 5.307 o
2 10 5 35.498 33.124 0.758 24.145 o
2 10 6 251.508 242.346 1.785 2.958 o
2 10 7 276.844 269.964 1.847 2.636 o
2 10 8 21.502 19.487 0.594 40.534 o
2 10 9 76.491 72.766 1.223 10.410 o
2 10 10 25.551 22.261 0.801 31.286 o
2 10 11 35.352 33.699 0.856 22.973 o
2 10 12 5.358 3.325 0.690 94.862 o
2 10 13 1.125 -0.080 1.084 63.612 o
2 10 14 29.096 27.818 1.023 24.182 o
2 10 15 13.241 11.306 0.654 56.991 o
2 10 16 14.406 14.229 0.734 48.383 o
2 10 17 89.004 93.273 2.730 5.290 o
2 10 18 0.406 0.400 0.461 323.454 o
2 11 0 379.740 384.395 2.168 1.763 o
2 11 1 207.698 206.408 1.501 3.728 o
2 11 2 18.140 15.572 0.538 49.113 o
2 11 3 17.071 15.454 0.355 56.998 o
2 11 4 396.097 398.862 2.879 1.562 o
2 11 5 50.898 49.766 0.797 17.087 o
2 11 6 377.300 381.382 2.328 1.749 o
2 11 7 222.886 218.818 1.579 3.437 o
2 11 8 1.154 1.184 0.588 181.032 o
2 11 9 128.975 127.569 1.551 5.916 o
2 11 10 1.915 1.184 0.474 224.489 o
2 11 11 0.760 0.043 0.810 112.663 o
2 11 12 88.566 86.803 1.716 7.770 o
2 11 13 1.852 1.077 1.320 42.080 o
2 11 14 5.674 5.193 0.400 137.137 o
2 11 15 15.477 13.441 0.675 49.851 o
2 11 16 83.252 87.675 1.566 8.420 o
2 11 17 59.271 64.450 2.231 7.994 o
2 11 18 9.017 12.604 0.854 52.408 o
2 12 0 573.220 578.414 2.884 1.017 o
2 12 1 4.799 4.177 0.322 175.727 o
2 12 2 8.412 6.757 0.465 97.419 o
2 12 3 15.784 14.049 0.470 57.292 o
2 12 4 26.311 24.401 0.758 30.950 o
2 12 5 4.920 4.463 0.416 148.115 o
2 12 6 12.741 11.669 0.597 60.858 o
2 12 7 77.832 74.777 1.338 9.849 o
2 12 8 196.032 197.272 1.756 3.785 o
2 12 9 100.266 99.592 1.633 7.201 o
2 12 10 18.846 17.564 0.715 41.117 o
2 12 11 3.007 2.534 0.706 110.279 o
2 12 12 4.174 2.716 0.949 66.578 o
2 12 13 22.454 21.206 0.671 36.876 o
2 12 14 29.024 27.634 0.838 27.150 o
2 12 15 55.594 55.588 1.262 13.144 o
2 12 16 0.560 0.608 0.599 194.740 o
2 12 17 9.567 9.663 0.766 59.967 o
2 13 0 28.237 25.880 0.655 31.029 o
2 13 1 0.964 0.264 0.424 334.511 o
2 13 2 97.778 94.945 1.055 8.669 o
2 13 3 233.193 233.130 1.723 3.191 o
2 13 4 21.246 19.353 0.461 44.131 o
2 13 5 73.141 71.260 1.317 10.403 o
2 13 6 171.920 173.543 1.709 4.338 o
2 13 7 2.228 2.628 0.383 242.852 o
2 13 8 182.808 180.420 2.142 3.784 o
2 13 9 3.216 3.545 0.663 113.904 o
2 13 10 170.267 170.557 2.517 3.684 o
2 13 11 52.752 50.983 1.586 11.866 o
2 13 12 58.338 55.117 1.099 13.705 o
2 13 13 8.972 7.841 0.515 86.178 o
2 13 14 73.760 71.426 1.515 9.636 o
2 13 15 4.024 3.536 0.331 197.271 o
2 13 16 0.796 -0.033 0.458 314.199 o
2 14 0 149.037 146.293 1.416 5.321 o
2 14 1 2.056 1.704 0.919 79.204 o
2 14 2 184.117 185.942 1.898 3.918 o
2 14 3 6.175 5.826 0.529 106.991 o
2 14 4 85.230 86.193 1.058 9.740 o
2 14 5 0.123 0.093 0.732 143.741 o
2 14 6 174.773 173.805 1.623 4.358 o
2 14 7 42.446 40.790 1.098 17.593 o
2 14 8 36.739 36.860 1.240 17.911 o
2 14 9 40.957 39.450 1.342 15.880 o
2 14 10 244.042 247.645 2.487 2.690 o
2 14 11 75.517 74.473 1.083 10.887 o
2 14 12 11.791 10.323 0.448 74.669 o
2 14 13 7.169 6.328 0.417 113.683 o
2 14 14 2.378 2.249 0.835 89.970 o
2 14 15 13.525 13.336 0.916 42.288 o
2 15 0 17.300 16.591 0.871 38.240 o
2 15 1 19.081 16.709 0.708 41.556 o
2 15 2 4.225 3.468 0.916 69.009 o
2 15 3 85.881 81.500 1.237 9.376 o
2 15 4 0.687 0.488 0.625 179.405 o
2 15 5 39.648 37.467 0.882 20.695 o
2 15 6 5.105 4.152 0.897 67.417 o
2 15 7 2.976 1.922 0.385 228.250 o
2 15 8 6.317 5.585 0.840 67.581 o
2 15 9 19.960 19.748 0.482 45.031 o
2 15 10 0.567 0.244 0.236 871.917 o
2 15 11 0.048 -0.176 0.271 1034.590 o
2 15 12 33.879 31.224 0.781 24.918 o
2 15 13 61.146 62.358 2.047 8.649 o
2 15 14 0.584 0.768 0.504 259.369 o
2 16 0 59.959 56.039 1.336 12.227 o
2 16 1 4.379 3.503 0.685 101.225 o
2 16 2 175.913 173.569 2.344 3.748 o
2 16 3 0.011 5.863 3.110 7.977 o
2 16 4 19.883 17.937 1.054 30.503 o
2 16 5 35.541 32.927 0.882 22.733 o
2 16 6 4.283 4.169 0.259 204.235 o
2 16 7 92.640 94.941 1.151 8.761 o
2 16 8 94.244 95.261 1.163 8.632 o
2 16 9 13.133 13.598 0.622 56.480 o
2 16 10 13.325 13.581 0.482 63.078 o
2 16 11 25.726 27.004 0.670 32.060 o
2 16 12 168.249 178.056 2.291 3.861 o
2 16 13 1.328 2.457 0.427 253.742 o
2 17 0 11.120 8.850 0.877 50.631 o
2 17 1 6.434 5.749 0.528 105.473 o
2 17 2 0.293 -0.376 0.276 864.455 o
2 17 3 23.530 22.632 0.508 38.706 o
2 17 4 0.178 -0.129 0.232 1250.180 o
2 17 5 138.717 141.369 1.638 5.375 o
2 17 6 26.657 27.816 0.564 32.892 o
2 17 7 12.889 13.255 0.521 62.647 o
2 17 8 85.297 88.324 1.201 9.290 o
2 17 9 6.974 7.407 0.411 111.707 o
2 17 10 4.227 3.657 0.350 185.109 o
2 17 11 21.377 24.363 0.658 36.743 o
2 17 12 1.384 1.942 0.388 292.892 o
2 18 0 4.974 4.926 0.343 160.651 o
2 18 1 24.551 24.596 0.570 35.689 o
2 18 2 48.043 47.349 0.838 17.683 o
2 18 3 2.493 1.692 0.240 351.162 o
2 18 4 0.447 -0.020 0.300 699.492 o
2 18 5 106.434 112.819 1.409 7.142 o
2 18 6 24.633 25.633 0.745 31.895 o
2 18 7 9.136 10.681 0.482 81.927 o
2 18 8 51.345 53.456 1.013 15.357 o
2 18 9 34.512 34.865 0.931 22.189 o
2 18 10 45.690 45.786 1.103 16.411 o
2 19 0 5.926 5.146 0.413 131.923 o
2 19 1 0.155 0.248 0.457 351.007 o
2 19 2 11.643 9.780 0.476 74.309 o
2 19 3 9.111 8.587 0.438 90.979 o
2 19 4 29.443 29.198 0.643 29.451 o
2 19 5 15.565 16.461 0.749 44.546 o
2 19 6 134.351 144.068 1.756 5.299 o
2 19 7 76.177 80.661 1.181 10.262 o
2 19 8 13.566 13.113 0.774 48.673 o
2 20 0 5.058 3.773 0.422 149.637 o
2 20 1 4.281 2.136 0.427 175.026 o
2 20 2 28.955 29.325 0.697 28.906 o
2 20 3 28.629 28.863 0.670 29.628 o
2 20 4 4.937 5.300 0.396 146.587 o
2 20 5 29.914 29.166 0.743 27.750 o
3 0 0 171.426 182.565 1.376 4.528 o
3 0 2 56.625 60.544 0.778 15.159 o
3 0 4 5653.810 5469.780 28.527 0.021 o
3 0 6 61.623 116.172 2.221 6.899 o
3 0 8 63.791 62.314 0.985 13.096 o
3 0 10 2.846 3.363 0.389 208.498 o
3 0 12 84.095 82.666 1.479 8.761 o
3 0 14 172.041 177.150 2.631 3.530 o
3 0 16 87.686 89.625 3.559 3.948 o
3 0 18 92.884 89.847 3.217 4.393 o
3 0 20 16.574 11.170 1.787 18.181 o
3 1 0 351.542 373.596 1.658 1.983 o
3 1 1 170.371 176.351 0.954 4.885 o
3 1 2 217.011 209.840 1.176 3.743 o
3 1 3 143.834 150.039 0.915 5.873 o
3 1 4 349.613 359.134 1.847 1.989 o
3 1 5 1555.160 1593.210 6.442 0.223 o
3 1 6 132.934 134.170 0.988 6.384 o
3 1 7 1074.820 1113.860 4.621 0.401 o
3 1 8 24.368 25.311 0.470 37.304 o
3 1 9 345.217 348.832 1.969 2.007 o
3 1 10 62.926 59.120 0.736 14.466 o
3 1 11 64.935 65.499 0.773 13.593 o
3 1 12 12.220 11.404 0.432 72.242 o
3 1 13 12.954 11.695 0.535 63.736 o
3 1 14 18.598 17.960 0.790 38.871 o
3 1 15 176.876 175.950 2.661 3.460 o
3 1 16 49.343 49.924 1.241 14.484 o
3 1 17 101.273 102.891 2.436 5.475 o
3 1 18 47.810 46.853 1.516 13.053 o
3 1 19 19.980 18.917 1.354 23.586 o
3 1 20 0.593 0.596 1.396 39.315 o
3 1 21 0.143 1.738 1.396 39.197 o
3 2 0 96.486 97.553 0.621 9.428 o
3 2 1 871.809 889.006 3.607 0.565 o
3 2 2 820.606 821.215 3.554 0.619 o
3 2 3 1283.570 1295.870 5.402 0.307 o
3 2 4 695.596 714.438 3.194 0.775 o
3 2 5 218.582 224.323 1.321 3.572 o
3 2 6 1238.030 1262.920 4.974 0.327 o
3 2 7 599.109 609.536 2.760 0.968 o
3 2 8 74.914 76.062 0.731 11.928 o
3 2 9 136.940 139.260 1.093 6.071 o
3 2 10 3.846 4.227 0.332 192.679 o
3 2 11 351.120 353.361 2.050 1.956 o
3 2 12 0.020 -0.190 0.400 486.602 o
3 2 13 85.284 83.117 0.981 10.043 o
3 2 14 4.669 5.277 0.815 76.253 o
3 2 15 5.719 4.055 0.932 62.447 o
3 2 16 24.269 24.232 0.879 29.906 o
3 2 17 2.067 3.289 0.834 89.082 o
3 2 18 17.601 17.198 0.909 36.482 o
3 2 19 1.573 3.351 1.264 44.541 o
3 2 20 25.124 24.054 1.290 22.066 o
3 3 0 2250.810 2199.560 8.879 0.123 o
3 3 1 660.280 674.738 2.965 0.843 o
3 3 2 0.370 0.050 0.127 2187.930 o
3 3 3 29.311 31.385 0.448 31.367 o
3 3 4 17.682 18.710 0.373 52.144 o
3 3 5 94.432 99.581 0.815 9.188 o
3 3 6 2.594 3.560 0.170 318.709 o
3 3 7 1006.800 1025.530 4.331 0.448 o
3 3 8 0.014 0.498 0.216 1316.510 o
3 3 9 238.019 246.100 1.520 3.168 o
3 3 10 175.523 179.367 1.323 4.521 o
3 3 11 0.306 0.332 0.309 659.208 o
3 3 12 42.981 42.740 0.674 20.715 o
3 3 13 0.016 -0.740 0.478 341.784 o
3 3 14 37.550 35.121 0.857 21.965 o
3 3 15 20.330 19.829 0.903 33.425 o
3 3 16 1.156 0.590 1.777 24.254 o
3 3 17 107.448 107.960 2.150 5.795 o
3 3 18 3.608 5.588 0.539 128.720 o
3 3 19 22.718 20.634 1.055 28.118 o
3 3 20 1.314 0.447 0.709 135.157 o
3 4 0 799.889 796.307 3.343 0.649 o
3 4 1 253.657 248.867 1.438 3.040 o
3 4 2 34.822 35.889 0.491 26.564 o
3 4 3 314.698 320.500 1.922 2.233 o
3 4 4 3.939 2.756 0.181 263.916 o
3 4 5 629.580 651.018 3.042 0.886 o
3 4 6 551.680 557.495 2.672 1.083 o
3 4 7 25.363 23.472 0.453 37.510 o
3 4 8 570.768 589.990 2.804 1.019 o
3 4 9 19.152 19.419 0.411 48.199 o
3 4 10 84.860 86.323 0.943 10.049 o
3 4 11 543.330 557.272 2.893 1.078 o
3 4 12 245.902 252.265 1.876 2.927 o
3 4 13 223.784 221.454 1.987 3.209 o
3 4 14 6.778 5.891 0.715 78.690 o
3 4 15 2.181 3.633 0.785 96.058 o
3 4 16 1.196 1.041 0.507 229.206 o
3 4 17 8.604 9.124 0.698 68.433 o
3 4 18 0.089 -0.574 0.539 265.651 o
3 4 19 19.412 17.173 1.018 31.997 o
3 4 20 40.356 41.240 1.601 13.720 o
3 5 0 92.352 95.402 0.757 9.568 o
3 5 1 260.940 253.502 1.532 2.925 o
3 5 2 568.559 592.761 2.953 1.009 o
3 5 3 8.654 7.594 0.278 112.093 o
3 5 4 205.297 209.215 1.419 3.784 o
3 5 5 0.028 -0.413 0.182 2270.670 o
3 5 6 32.516 32.192 0.540 28.186 o
3 5 7 378.071 383.861 2.144 1.774 o
3 5 8 812.297 833.200 3.834 0.611 o
3 5 9 62.220 61.194 0.849 13.957 o
3 5 10 110.045 108.117 1.049 7.711 o
3 5 11 228.167 230.842 1.762 3.233 o
3 5 12 2.212 1.595 0.569 165.445 o
3 5 13 17.798 16.005 0.820 39.737 o
3 5 14 33.525 32.175 0.808 24.535 o
3 5 15 18.660 17.639 1.328 24.867 o
3 5 16 1.369 1.230 0.770 113.209 o
3 5 17 0.793 0.298 0.330 503.654 o
3 5 18 47.828 47.772 1.637 12.225 o
3 5 19 11.159 10.170 0.784 54.869 o
3 5 20 1.337 0.376 0.753 122.001 o
3 6 0 672.187 707.889 3.364 0.792 o
3 6 1 0.888 0.538 0.172 903.390 o
3 6 2 431.838 443.676 2.421 1.474 o
3 6 3 396.237 403.944 2.233 1.663 o
3 6 4 21.325 19.967 0.486 43.059 o
3 6 5 640.519 648.025 3.294 0.860 o
3 6 6 145.495 149.370 1.202 5.583 o
3 6 7 0.673 1.039 0.321 482.368 o
3 6 8 277.130 282.683 1.893 2.576 o
3 6 9 43.384 45.500 0.888 18.591 o
3 6 10 0.016 0.242 0.309 764.487 o
3 6 11 25.402 24.024 0.660 33.553 o
3 6 12 28.360 31.345 1.005 24.062 o
3 6 13 55.764 53.621 1.447 12.205 o
3 6 14 53.116 52.820 1.914 10.017 o
3 6 15 238.432 242.233 3.980 2.053 o
3 6 16 1.449 0.993 0.366 339.687 o
3 6 17 2.116 2.069 0.339 288.851 o
3 6 18 1.033 0.894 0.466 269.421 o
3 6 19 7.969 8.236 0.929 53.395 o
3 6 20 5.004 5.513 0.967 59.252 o
3 7 0 520.532 535.690 2.544 1.166 o
3 7 1 12.689 12.277 0.317 75.041 o
3 7 2 446.403 457.901 2.507 1.408 o
3 7 3 3.162 3.251 0.243 263.917 o
3 7 4 0.962 1.365 0.242 560.512 o
3 7 5 237.891 241.760 1.694 3.119 o
3 7 6 229.705 234.208 1.626 3.263 o
3 7 7 90.576 92.108 1.024 9.260 o
3 7 8 31.030 29.166 0.643 28.562 o
3 7 9 36.339 34.069 0.769 23.514 o
3 7 10 6.812 6.426 0.451 111.494 o
3 7 11 2.563 1.227 0.588 155.456 o
3 7 12 223.557 218.667 1.894 3.274 o
3 7 13 0.245 -0.470 0.902 94.787 o
3 7 14 4.132 3.504 1.319 38.544 o
3 7 15 0.023 -0.144 1.311 45.507 o
3 7 16 81.010 82.033 1.478 8.960 o
3 7 17 1.799 1.235 0.339 333.670 o
3 7 18 50.208 51.098 1.998 9.864 o
3 7 19 1.209 -0.007 0.482 267.671 o
3 8 0 94.309 91.341 0.838 9.425 o
3 8 1 2.399 2.441 0.227 338.962 o
3 8 2 2.288 2.127 0.249 343.600 o
3 8 3 120.247 116.978 1.031 7.108 o
3 8 4 1.740 1.405 0.273 400.301 o
3 8 5 132.553 135.081 1.195 6.156 o
3 8 6 185.519 187.815 1.451 4.199 o
3 8 7 20.457 18.669 0.510 44.399 o
3 8 8 200.727 204.736 1.704 3.711 o
3 8 9 60.633 60.103 1.211 12.553 o
3 8 10 5.269 4.453 0.444 137.482 o
3 8 11 9.264 8.886 0.633 72.136 o
3 8 12 18.808 17.700 0.621 43.995 o
3 8 13 140.215 135.840 1.816 5.184 o
3 8 14 2.320 0.562 0.954 75.336 o
3 8 15 86.210 88.519 2.583 5.709 o
3 8 16 0.009 -0.459 0.329 721.658 o
3 8 17 5.352 4.817 0.533 116.927 o
3 8 18 16.875 15.171 0.821 41.137 o
3 8 19 16.440 19.012 1.200 28.502 o
3 9 0 122.215 120.930 1.007 6.984 o
3 9 1 0.050 -0.405 0.214 1618.680 o
3 9 2 390.174 393.312 2.249 1.698 o
3 9 3 8.436 7.285 0.334 109.652 o
3 9 4 12.028 10.058 0.386 78.140 o
3 9 5 7.162 6.232 0.364 121.542 o
3 9 6 171.696 169.430 1.341 4.668 o
3 9 7 8.337 7.014 0.480 95.421 o
3 9 8 82.034 80.097 0.870 10.707 o
3 9 9 97.699 94.374 1.215 8.355 o
3 9 10 232.291 233.640 1.837 3.145 o
3 9 11 53.389 51.780 0.993 15.280 o
3 9 12 70.680 67.958 1.746 9.098 o
3 9 13 1.139 0.487 1.120 59.180 o
3 9 14 1.920 2.021 0.553 173.499 o
3 9 15 27.032 28.962 1.099 23.582 o
3 9 16 178.465 186.115 2.816 3.272 o
3 9 17 0.795 0.844 0.500 252.783 o
3 9 18 55.907 59.236 2.492 7.321 o
3 10 0 193.557 192.937 1.408 4.065 o
3 10 1 142.961 147.934 1.209 5.661 o
3 10 2 9.309 9.505 0.368 93.513 o
3 10 3 8.288 7.637 0.349 107.946 o
3 10 4 1.844 1.244 0.287 382.801 o
3 10 5 135.513 130.005 1.209 6.127 o
3 10 6 179.591 176.382 1.355 4.454 o
3 10 7 136.098 136.153 1.279 5.937 o
3 10 8 41.670 41.237 0.967 18.864 o
3 10 9 16.933 14.644 0.728 44.759 o
3 10 10 19.418 17.086 0.749 39.740 o
3 10 11 3.786 2.886 0.904 72.760 o
3 10 12 74.939 72.403 2.023 7.814 o
3 10 13 31.992 29.642 1.346 18.632 o
3 10 14 43.655 43.051 0.913 18.626 o
3 10 15 0.313 -0.404 0.319 666.916 o
3 10 16 7.681 7.395 0.666 77.475 o
3 10 17 35.012 37.091 1.998 11.616 o
3 10 18 1.594 3.500 0.766 104.072 o
3 11 0 25.455 20.888 0.421 39.200 o
3 11 1 183.167 177.357 1.245 4.455 o
3 11 2 0.499 0.045 0.282 743.220 o
3 11 3 121.001 113.950 1.050 7.113 o
3 11 4 52.396 50.645 0.815 16.595 o
3 11 5 302.498 302.914 2.005 2.326 o
3 11 6 178.230 179.278 1.481 4.364 o
3 11 7 2.511 2.323 0.402 227.647 o
3 11 8 177.456 175.385 1.874 4.104 o
3 11 9 150.647 149.182 2.109 4.511 o
3 11 10 23.867 21.864 0.670 35.397 o
3 11 11 13.839 11.505 0.789 48.778 o
3 11 12 6.922 5.878 1.053 48.932 o
3 11 13 0.091 -0.447 0.313 763.116 o
3 11 14 8.045 6.688 0.445 102.244 o
3 11 15 8.880 7.830 0.586 79.793 o
3 11 16 15.297 17.934 1.054 33.604 o
3 11 17 22.993 25.591 0.971 28.409 o
3 12 0 19.537 18.046 0.419 48.447 o
3 12 1 3.516 2.748 0.330 222.822 o
3 12 2 106.439 108.448 1.045 7.880 o
3 12 3 37.454 35.362 0.676 23.805 o
3 12 4 3.681 3.532 0.401 181.514 o
3 12 5 22.284 21.057 0.537 40.200 o
3 12 6 66.162 64.049 1.107 12.202 o
3 12 7 159.172 161.230 2.020 4.363 o
3 12 8 44.535 42.278 0.762 19.686 o
3 12 9 6.574 6.299 0.873 62.837 o
3 12 10 5.920 5.198 1.077 49.450 o
3 12 11 73.854 71.746 2.362 6.852 o
3 12 12 64.239 66.179 1.841 9.178 o
3 12 13 1.284 0.913 0.296 451.238 o
3 12 14 38.169 37.920 1.567 14.518 o
3 12 15 1.832 2.577 0.376 264.795 o
3 12 16 49.675 47.622 1.470 13.086 o
3 13 0 43.825 41.699 0.797 19.683 o
3 13 1 19.224 18.312 0.498 46.625 o
3 13 2 6.594 6.383 0.524 102.730 o
3 13 3 536.081 538.817 3.559 1.042 o
3 13 4 86.977 86.747 1.282 9.018 o
3 13 5 0.644 1.033 0.629 172.893 o
3 13 6 47.065 43.888 0.733 19.024 o
3 13 7 12.443 11.786 0.689 56.202 o
3 13 8 77.381 75.900 1.864 8.120 o
3 13 9 36.320 38.140 1.692 13.713 o
3 13 10 89.721 85.876 1.570 8.123 o
3 13 11 75.691 74.197 1.054 10.980 o
3 13 12 31.964 33.364 0.717 26.086 o
3 13 13 0.514 1.326 0.524 235.552 o
3 13 14 120.159 128.011 2.195 5.182 o
3 13 15 7.698 7.650 0.710 72.594 o
3 13 16 11.795 8.635 0.761 56.574 o
3 14 0 22.711 20.988 0.687 36.372 o
3 14 1 159.240 161.312 1.563 4.799 o
3 14 2 0.029 -0.304 0.663 177.657 o
3 14 3 1.391 1.392 0.549 193.395 o
3 14 4 219.538 220.988 1.954 3.270 o
3 14 5 6.936 6.323 0.673 81.948 o
3 14 6 55.234 53.722 0.963 14.994 o
3 14 7 91.714 89.562 2.004 6.859 o
3 14 8 10.269 8.927 0.545 75.828 o
3 14 9 54.658 54.027 0.894 15.445 o
3 14 10 70.735 72.791 0.986 11.739 o
3 14 11 43.799 42.337 0.739 20.051 o
3 14 12 81.604 79.273 1.837 7.925 o
3 14 13 14.633 14.553 0.616 52.928 o
3 14 14 75.384 77.941 2.343 6.749 o
3 14 15 15.818 15.269 1.532 22.210 o
3 15 0 14.857 13.724 0.824 44.241 o
3 15 1 546.500 550.369 4.378 0.939 o
3 15 2 0.732 0.632 0.591 195.200 o
3 15 3 95.349 93.019 1.765 7.228 o
3 15 4 51.375 50.724 1.377 13.283 o
3 15 5 26.704 25.571 1.112 24.146 o
3 15 6 0.561 0.596 1.235 49.957 o
3 15 7 29.785 29.328 1.010 23.819 o
3 15 8 0.859 0.843 0.589 190.622 o
3 15 9 7.270 8.610 0.370 109.689 o
3 15 10 41.403 40.803 0.673 21.501 o
3 15 11 0.648 0.663 0.283 609.191 o
3 15 12 18.559 18.188 0.642 43.356 o
3 15 13 45.308 46.849 1.351 14.532 o
3 16 0 27.284 24.232 0.942 27.094 o
3 16 1 5.228 5.058 0.749 82.695 o
3 16 2 26.246 24.211 1.207 22.999 o
3 16 3 0.054 0.449 0.735 141.396 o
3 16 4 103.482 102.108 1.701 6.888 o
3 16 5 11.589 8.728 1.123 38.053 o
3 16 6 18.479 17.302 0.574 46.151 o
3 16 7 8.332 6.764 0.423 102.693 o
3 16 8 72.734 73.189 1.050 11.305 o
3 16 9 101.137 104.202 1.370 7.621 o
3 16 10 7.879 8.640 0.455 96.062 o
3 16 11 3.508 2.634 0.379 204.392 o
3 16 12 25.135 28.806 1.212 22.505 o
3 17 0 78.120 76.972 1.782 8.316 o
3 17 1 98.778 96.207 2.244 6.000 o
3 17 2 11.201 10.002 0.852 50.956 o
3 17 3 32.915 30.550 0.700 26.511 o
3 17 4 21.774 21.086 0.508 41.386 o
3 17 5 4.455 4.638 0.340 173.078 o
3 17 6 21.274 21.802 0.508 41.546 o
3 17 7 96.621 100.637 1.305 8.053 o
3 17 8 48.872 50.590 1.080 15.578 o
3 17 9 13.511 13.224 0.572 58.594 o
3 17 10 49.761 54.112 0.975 15.806 o
3 17 11 25.682 29.308 0.799 29.120 o
3 18 0 29.646 29.017 0.671 28.980 o
3 18 1 2.300 2.234 0.368 256.790 o
3 18 2 0.059 -0.528 0.340 658.955 o
3 18 3 3.912 3.826 0.310 203.397 o
3 18 4 9.112 8.856 0.457 88.529 o
3 18 5 58.211 61.416 0.984 13.880 o
3 18 6 7.741 6.695 0.462 102.244 o
3 18 7 75.589 79.241 1.144 10.485 o
3 18 8 0.528 0.822 0.329 506.645 o
3 18 9 6.324 8.315 0.519 98.882 o
3 19 0 0.207 -0.243 0.275 913.725 o
3 19 1 15.238 12.940 0.624 52.928 o
3 19 2 35.414 34.417 0.784 23.637 o
3 19 3 4.262 3.584 0.424 163.026 o
3 19 4 25.212 24.634 0.630 34.025 o
3 19 5 3.903 4.106 0.342 189.790 o
3 19 6 20.259 21.653 0.669 38.796 o
3 19 7 3.148 3.734 0.534 146.703 o
3 20 0 13.052 11.421 0.694 55.107 o
3 20 1 27.047 27.915 0.789 28.914 o
3 20 2 5.855 5.361 0.509 114.565 o
3 20 3 16.553 12.979 0.741 45.877 o
4 0 0 702.871 713.481 4.375 0.707 o
4 0 2 501.177 504.169 3.501 1.129 o
4 0 4 159.293 155.780 1.528 4.885 o
4 0 6 20.833 20.729 0.546 41.767 o
4 0 8 120.104 129.117 1.544 6.163 o
4 0 10 341.482 339.834 3.099 1.778 o
4 0 12 69.865 68.191 1.508 10.050 o
4 0 14 126.872 118.760 3.682 3.265 o
4 0 16 177.680 186.566 5.149 1.844 o
4 0 18 9.699 9.475 1.149 38.344 o
4 0 20 1.676 5.362 2.234 15.039 o
4 1 0 173.321 169.408 1.000 4.868 o
4 1 1 156.405 161.146 0.993 5.339 o
4 1 2 368.624 371.292 1.869 1.881 o
4 1 3 42.002 43.779 0.528 21.872 o
4 1 4 320.895 317.408 1.728 2.254 o
4 1 5 45.143 45.545 0.542 20.538 o
4 1 6 14.949 14.154 0.309 65.169 o
4 1 7 9.305 8.251 0.271 105.295 o
4 1 8 5.906 5.605 0.299 149.911 o
4 1 9 42.314 42.994 0.670 20.906 o
4 1 10 82.828 78.055 0.893 10.668 o
4 1 11 0.813 0.333 0.344 469.810 o
4 1 12 15.604 14.373 0.607 51.742 o
4 1 13 104.970 106.959 1.186 7.738 o
4 1 14 98.301 96.622 2.219 6.059 o
4 1 15 16.660 16.112 1.629 20.090 o
4 1 16 17.821 13.922 1.348 25.567 o
4 1 17 9.608 9.608 0.838 55.039 o
4 1 18 6.894 5.237 0.709 80.171 o
4 1 19 13.973 9.658 0.923 43.672 o
4 1 20 2.909 5.524 1.716 24.266 o
4 2 0 272.902 272.143 1.413 2.790 o
4 2 1 449.142 455.603 2.117 1.451 o
4 2 2 223.782 223.770 1.326 3.513 o
4 2 3 45.511 43.997 0.518 20.797 o
4 2 4 456.948 467.510 2.253 1.401 o
4 2 5 285.618 287.205 1.522 2.612 o
4 2 6 436.419 446.247 2.232 1.483 o
4 2 7 657.971 676.734 3.065 0.839 o
4 2 8 225.159 227.091 1.444 3.428 o
4 2 9 249.476 254.894 1.676 2.965 o
4 2 10 0.947 0.090 0.371 418.989 o
4 2 11 0.284 -1.014 0.412 426.801 o
4 2 12 62.424 59.401 1.064 13.087 o
4 2 13 0.001 -0.763 0.629 197.669 o
4 2 14 3.968 2.098 1.001 62.633 o
4 2 15 28.170 25.354 1.236 21.715 o
4 2 16 2.394 1.177 0.590 157.736 o
4 2 17 3.097 1.434 0.544 161.301 o
4 2 18 55.141 55.469 1.999 9.395 o
4 2 19 1.047 -0.342 0.582 200.783 o
4 2 20 13.733 11.003 1.483 24.748 o
4 3 0 403.227 405.150 1.962 1.679 o
4 3 1 2292.150 2274.950 9.094 0.118 o
4 3 2 884.355 895.720 3.967 0.545 o
4 3 3 3.165 2.483 0.202 302.112 o
4 3 4 24.844 25.832 0.430 37.262 o
4 3 5 181.447 182.283 1.131 4.512 o
4 3 6 1.277 1.423 0.179 600.530 o
4 3 7 201.272 203.405 1.295 3.942 o
4 3 8 228.045 234.385 1.471 3.346 o
4 3 9 27.965 27.173 0.630 31.172 o
4 3 10 3.923 3.709 0.407 173.014 o
4 3 11 211.267 217.402 1.610 3.560 o
4 3 12 28.093 28.538 0.678 29.919 o
4 3 13 6.740 6.516 0.619 88.887 o
4 3 14 4.788 4.090 0.691 95.918 o
4 3 15 147.846 148.359 3.579 3.070 o
4 3 16 19.192 17.515 0.883 35.778 o
4 3 17 1.521 1.199 0.544 195.084 o
4 3 18 8.614 6.912 0.838 60.015 o
4 3 19 17.846 16.270 1.172 29.201 o
4 3 20 17.659 14.462 1.829 17.030 o
4 4 0 28.462 29.735 0.394 33.141 o
4 4 1 73.312 76.133 0.667 12.263 o
4 4 2 156.258 159.442 1.109 5.275 o
4 4 3 20.197 19.528 0.361 47.652 o
4 4 4 26.067 26.700 0.430 35.788 o
4 4 5 463.318 468.160 2.301 1.379 o
4 4 6 436.308 438.871 2.262 1.489 o
4 4 7 304.224 309.719 1.788 2.354 o
4 4 8 302.304 305.848 1.859 2.358 o
4 4 9 49.806 48.576 0.648 18.315 o
4 4 10 475.191 484.100 2.677 1.292 o
4 4 11 349.921 360.817 2.266 1.901 o
4 4 12 1.179 1.044 0.547 204.209 o
4 4 13 80.559 77.350 1.613 8.707 o
4 4 14 92.997 91.171 1.865 7.117 o
4 4 15 7.259 7.398 1.119 43.559 o
4 4 16 26.088 25.494 0.962 27.016 o
4 4 17 1.493 1.599 0.544 191.042 o
4 4 18 9.593 9.826 0.813 56.535 o
4 4 19 25.357 26.178 1.312 21.319 o
4 5 0 15.363 16.591 0.328 60.381 o
4 5 1 250.195 256.258 1.564 2.994 o
4 5 2 11.033 10.443 0.311 86.096 o
4 5 3 322.769 323.415 1.907 2.187 o
4 5 4 45.995 48.502 0.613 19.475 o
4 5 5 105.874 106.652 0.927 8.142 o
4 5 6 939.717 958.568 4.247 0.494 o
4 5 7 20.507 20.351 0.506 43.369 o
4 5 8 123.575 119.303 0.991 6.983 o
4 5 9 150.554 153.568 1.354 5.262 o
4 5 10 0.842 0.880 0.444 300.245 o
4 5 11 33.810 33.013 0.827 24.013 o
4 5 12 209.466 213.235 2.098 3.329 o
4 5 13 417.060 422.734 3.646 1.346 o
4 5 14 40.177 39.174 1.522 14.509 o
4 5 15 30.326 31.076 1.013 23.251 o
4 5 16 33.842 35.057 1.042 21.058 o
4 5 17 4.319 5.466 0.867 71.048 o
4 5 18 1.988 2.011 0.790 101.409 o
4 5 19 2.786 2.394 0.838 86.971 o
4 6 0 455.348 461.705 2.307 1.406 o
4 6 1 967.790 1007.370 4.596 0.462 o
4 6 2 0.803 0.163 0.214 875.724 o
4 6 3 1041.650 1062.800 4.830 0.417 o
4 6 4 78.507 77.098 0.757 11.448 o
4 6 5 23.746 20.836 0.415 41.167 o
4 6 6 15.322 13.936 0.454 59.069 o
4 6 7 22.932 22.642 0.531 38.833 o
4 6 8 19.061 17.785 0.409 49.662 o
4 6 9 329.075 333.102 2.170 2.071 o
4 6 10 17.241 15.049 0.503 52.227 o
4 6 11 49.640 46.520 1.032 16.131 o
4 6 12 0.091 -0.855 0.587 224.259 o
4 6 13 78.819 78.427 1.510 9.103 o
4 6 14 111.041 112.809 2.377 5.253 o
4 6 15 3.852 4.688 0.612 114.743 o
4 6 16 9.991 10.700 0.684 63.457 o
4 6 17 117.429 124.369 2.831 4.345 o
4 6 18 11.485 11.948 1.149 35.675 o
4 6 19 0.855 -0.050 0.778 120.981 o
4 7 0 58.277 60.765 0.667 15.345 o
4 7 1 269.977 269.445 1.633 2.757 o
4 7 2 1.630 1.456 0.216 479.615 o
4 7 3 179.471 183.542 1.344 4.402 o
4 7 4 1176.500 1220.040 5.281 0.344 o
4 7 5 369.890 374.822 2.199 1.811 o
4 7 6 64.954 65.237 0.893 13.151 o
4 7 7 95.134 96.520 0.959 8.972 o
4 7 8 25.063 24.185 0.566 35.497 o
4 7 9 0.629 0.382 0.406 380.734 o
4 7 10 90.953 90.711 1.086 9.139 o
4 7 11 96.338 93.882 1.582 7.600 o
4 7 12 1.356 1.645 0.879 89.001 o
4 7 13 1.227 -0.005 1.078 64.074 o
4 7 14 140.173 143.481 2.354 4.452 o
4 7 15 7.769 7.977 0.718 71.078 o
4 7 16 6.110 4.678 0.781 76.064 o
4 7 17 7.718 8.468 0.768 66.053 o
4 7 18 2.412 2.387 0.593 147.656 o
4 7 19 0.041 -0.774 0.593 221.424 o
4 8 0 296.418 309.271 1.803 2.397 o
4 8 1 298.288 305.658 1.767 2.406 o
4 8 2 1.194 0.749 0.245 569.479 o
4 8 3 351.206 364.078 2.153 1.913 o
4 8 4 123.790 122.260 1.046 6.849 o
4 8 5 46.712 47.763 0.825 18.019 o
4 8 6 65.005 63.571 0.753 13.785 o
4 8 7 136.697 136.753 1.159 6.045 o
4 8 8 26.542 24.073 0.522 35.090 o
4 8 9 67.594 64.757 1.109 12.007 o
4 8 10 37.323 36.250 1.081 19.487 o
4 8 11 217.787 219.746 2.097 3.216 o
4 8 12 21.193 20.390 1.333 23.291 o
4 8 13 1.387 0.010 0.784 114.421 o
4 8 14 0.977 0.329 0.391 373.961 o
4 8 15 80.136 77.142 2.033 7.460 o
4 8 16 7.209 5.657 0.878 61.584 o
4 8 17 11.724 11.562 0.955 43.802 o
4 8 18 0.110 0.128 0.587 221.960 o
4 9 0 266.660 274.827 1.694 2.742 o
4 9 1 0.406 0.188 0.277 769.847 o
4 9 2 9.304 8.577 0.338 98.802 o
4 9 3 126.816 125.487 1.152 6.550 o
4 9 4 75.944 71.682 0.820 11.798 o
4 9 5 8.713 7.560 0.441 95.794 o
4 9 6 402.450 406.999 2.371 1.617 o
4 9 7 91.687 90.821 1.086 9.089 o
4 9 8 0.782 0.151 0.377 424.686 o
4 9 9 162.814 164.286 1.492 4.765 o
4 9 10 17.757 17.676 0.857 37.749 o
4 9 11 47.219 44.582 0.857 18.043 o
4 9 12 68.770 66.834 1.781 9.118 o
4 9 13 13.156 12.129 1.158 33.988 o
4 9 14 48.830 46.642 1.403 13.698 o
4 9 15 10.565 10.475 1.007 43.380 o
4 9 16 11.572 13.517 0.938 43.571 o
4 9 17 38.052 42.220 1.423 15.434 o
4 9 18 66.632 74.225 2.150 7.731 o
4 10 0 7.305 6.681 0.335 121.864 o
4 10 1 234.637 236.587 1.567 3.228 o
4 10 2 122.648 119.722 1.067 6.913 o
4 10 3 83.690 86.331 0.978 10.052 o
4 10 4 108.027 103.962 0.954 8.059 o
4 10 5 33.218 30.564 0.545 28.192 o
4 10 6 30.890 28.156 0.700 28.131 o
4 10 7 147.992 144.352 1.228 5.558 o
4 10 8 40.117 39.885 1.244 16.864 o
4 10 9 122.272 124.503 1.246 6.599 o
4 10 10 159.718 158.830 1.583 4.795 o
4 10 11 4.924 4.529 0.844 73.247 o
4 10 12 78.423 76.196 1.662 8.701 o
4 10 13 1.214 1.365 1.089 61.199 o
4 10 14 42.878 41.642 1.267 15.996 o
4 10 15 11.265 11.337 0.772 54.255 o
4 10 16 33.556 31.992 1.751 13.977 o
4 10 17 26.468 29.731 1.339 20.100 o
4 11 0 34.916 32.313 0.642 25.862 o
4 11 1 41.115 38.110 0.822 20.731 o
4 11 2 0.728 0.469 0.372 420.681 o
4 11 3 201.537 201.857 1.500 3.838 o
4 11 4 33.092 29.398 0.588 28.084 o
4 11 5 31.165 29.072 0.724 27.416 o
4 11 6 119.168 118.153 1.245 6.825 o
4 11 7 268.017 270.281 2.082 2.615 o
4 11 8 64.817 64.423 1.209 11.887 o
4 11 9 23.996 21.310 1.002 28.376 o
4 11 10 2.874 2.063 1.106 55.303 o
4 11 11 23.042 22.029 1.381 21.565 o
4 11 12 9.044 7.781 1.625 23.820 o
4 11 13 51.690 49.351 1.344 13.537 o
4 11 14 7.992 6.594 0.560 89.401 o
4 11 15 3.809 2.843 0.599 126.517 o
4 11 16 1.502 0.276 0.548 205.333 o
4 12 0 301.768 300.155 1.917 2.362 o
4 12 1 14.612 13.530 0.443 61.681 o
4 12 2 116.835 117.467 1.167 7.041 o
4 12 3 61.908 57.973 1.194 12.614 o
4 12 4 0.398 0.041 0.422 394.300 o
4 12 5 5.237 4.715 0.777 79.850 o
4 12 6 18.635 17.074 0.586 45.715 o
4 12 7 0.944 0.492 0.591 192.025 o
4 12 8 55.600 53.400 1.130 14.025 o
4 12 9 84.946 83.060 2.042 7.131 o
4 12 10 111.297 110.043 2.075 5.802 o
4 12 11 2.159 1.665 0.259 363.565 o
4 12 12 18.869 17.821 0.759 39.628 o
4 12 13 3.672 3.563 0.381 188.205 o
4 12 14 0.397 -0.141 0.414 409.948 o
4 12 15 14.219 10.755 1.299 29.329 o
4 12 16 28.538 28.359 2.899 7.401 o
4 13 0 9.188 7.136 0.582 80.309 o
4 13 1 0.008 -0.609 0.586 227.534 o
4 13 2 7.253 6.014 0.628 86.444 o
4 13 3 89.321 89.308 1.322 8.702 o
4 13 4 8.974 8.892 0.648 71.836 o
4 13 5 299.891 304.781 2.456 2.203 o
4 13 6 184.889 185.241 1.939 3.881 o
4 13 7 134.364 136.354 2.334 4.635 o
4 13 8 304.964 303.379 3.378 1.897 o
4 13 9 2.177 -0.463 2.278 14.779 o
4 13 10 2.442 3.635 0.429 197.983 o
4 13 11 5.560 6.056 0.402 132.970 o
4 13 12 4.028 3.107 0.363 191.434 o
4 13 13 55.433 57.383 1.715 10.657 o
4 13 14 0.853 1.023 0.393 352.634 o
4 13 15 3.250 2.539 0.451 183.046 o
4 14 0 258.787 257.542 2.334 2.622 o
4 14 1 21.875 20.800 1.258 24.365 o
4 14 2 71.364 68.353 1.677 9.298 o
4 14 3 49.764 48.421 0.935 16.577 o
4 14 4 55.999 56.466 1.888 9.816 o
4 14 5 17.367 14.655 0.801 41.582 o
4 14 6 21.028 20.264 0.907 32.664 o
4 14 7 11.104 9.931 0.989 43.953 o
4 14 8 24.209 22.570 1.240 23.474 o
4 14 9 50.610 51.279 0.816 16.879 o
4 14 10 5.475 6.429 0.375 136.616 o
4 14 11 36.172 35.958 1.080 19.845 o
4 14 12 15.002 13.271 0.612 53.601 o
4 14 13 5.985 4.966 0.660 91.445 o
4 14 14 18.332 15.080 1.674 19.073 o
4 15 0 18.828 17.134 1.005 32.752 o
4 15 1 5.259 4.655 0.694 91.152 o
4 15 2 5.847 6.665 0.620 93.041 o
4 15 3 244.388 247.467 3.102 2.405 o
4 15 4 19.965 18.850 0.721 39.091 o
4 15 5 187.154 184.224 2.776 3.230 o
4 15 6 5.431 3.863 0.814 76.163 o
4 15 7 0.036 -0.103 0.277 1000.860 o
4 15 8 51.529 46.602 0.804 17.239 o
4 15 9 1.644 1.208 0.339 346.467 o
4 15 10 44.312 44.292 0.950 18.030 o
4 15 11 0.231 0.543 0.374 474.249 o
4 15 12 2.014 1.557 0.402 261.165 o
4 15 13 1.435 0.967 0.508 221.875 o
4 16 0 60.487 58.303 1.404 11.717 o
4 16 1 11.750 10.543 0.831 50.763 o
4 16 2 231.638 233.422 2.501 2.825 o
4 16 3 0.349 0.214 1.072 66.795 o
4 16 4 3.066 2.967 0.264 265.037 o
4 16 5 26.334 23.429 0.524 35.483 o
4 16 6 0.064 -0.195 0.253 1163.190 o
4 16 7 2.704 2.492 0.340 251.159 o
4 16 8 16.899 16.280 0.585 48.887 o
4 16 9 0.139 0.142 0.422 415.131 o
4 16 10 3.700 3.731 0.388 183.407 o
4 16 11 23.506 25.876 1.118 25.270 o
4 17 0 32.654 31.647 0.708 26.270 o
4 17 1 30.211 29.519 0.689 28.278 o
4 17 2 97.778 95.552 1.753 7.113 o
4 17 3 0.069 0.154 0.264 1017.320 o
4 17 4 0.280 0.447 0.259 850.551 o
4 17 5 71.650 71.985 1.050 11.464 o
4 17 6 0.232 -0.261 0.330 650.680 o
4 17 7 17.017 13.620 0.500 54.064 o
4 17 8 0.441 -0.241 0.317 640.102 o
4 17 9 2.563 1.257 0.345 282.236 o
4 17 10 0.137 0.312 0.359 546.119 o
4 18 0 6.859 7.320 0.382 116.902 o
4 18 1 49.871 50.810 0.937 16.318 o
4 18 2 4.940 5.975 0.445 132.187 o
4 18 3 0.180 0.060 0.348 594.810 o
4 18 4 91.581 90.462 1.519 8.051 o
4 18 5 0.347 0.266 0.334 577.508 o
4 18 6 0.613 0.298 0.348 492.549 o
4 18 7 12.949 11.483 0.572 62.001 o
4 18 8 9.394 8.390 0.470 87.078 o
4 19 0 8.630 10.457 0.760 61.685 o
4 19 1 0.824 0.104 0.345 481.584 o
4 19 2 0.122 0.048 0.334 657.777 o
4 19 3 5.396 5.560 0.385 141.151 o
4 19 4 18.784 17.986 0.608 44.241 o
4 19 5 0.018 0.531 0.442 373.871 o
4 19 6 20.826 20.295 0.973 31.182 o
4 20 0 5.479 5.305 0.542 112.184 o
4 20 1 17.385 17.940 0.834 38.709 o
4 20 2 3.993 3.494 0.448 161.330 o
5 0 0 33.136 40.633 0.683 24.396 o
5 0 2 165.916 167.456 1.727 4.473 o
5 0 4 152.543 158.284 1.539 4.987 o
5 0 6 873.352 887.278 5.564 0.500 o
5 0 8 438.185 443.142 3.493 1.304 o
5 0 10 1.109 0.292 0.612 179.391 o
5 0 12 4.024 1.264 1.115 53.105 o
5 0 14 248.055 242.670 5.325 1.524 o
5 0 16 19.569 15.503 1.487 21.823 o
5 0 18 0.458 -1.340 2.234 15.619 o
5 1 0 785.609 788.445 3.524 0.656 o
5 1 1 2315.240 2307.360 9.275 0.115 o
5 1 2 411.113 409.017 2.149 1.621 o
5 1 3 511.386 516.556 2.539 1.201 o
5 1 4 16.556 15.713 0.397 56.510 o
5 1 5 93.149 96.280 0.829 9.354 o
5 1 6 2.298 2.302 0.219 357.766 o
5 1 7 0.017 -0.453 0.243 1303.520 o
5 1 8 32.128 28.732 0.675 27.664 o
5 1 9 225.178 226.641 1.597 3.362 o
5 1 10 55.918 55.046 0.915 15.044 o
5 1 11 66.253 65.679 0.954 12.727 o
5 1 12 62.432 59.380 1.357 11.700 o
5 1 13 42.128 37.680 1.204 17.046 o
5 1 14 0.087 -1.128 1.126 61.515 o
5 1 15 8.387 6.380 0.593 84.276 o
5 1 16 48.736 46.245 1.806 11.196 o
5 1 17 9.659 7.775 0.837 56.853 o
5 1 18 5.750 2.308 0.716 91.442 o
5 1 19 24.631 19.965 1.870 14.912 o
5 2 0 1309.070 1322.240 5.857 0.293 o
5 2 1 0.964 1.040 0.167 774.021 o
5 2 2 70.612 68.031 0.678 13.017 o
5 2 3 696.344 721.398 3.243 0.769 o
5 2 4 1061.590 1077.370 4.538 0.414 o
5 2 5 19.721 18.420 0.417 47.926 o
5 2 6 682.349 694.561 3.160 0.799 o
5 2 7 18.025 17.143 0.394 52.392 o
5 2 8 35.198 33.664 0.561 26.256 o
5 2 9 148.142 149.154 1.311 5.413 o
5 2 10 5.571 4.932 0.387 142.527 o
5 2 11 1.857 0.544 0.413 283.807 o
5 2 12 15.434 14.179 0.503 56.550 o
5 2 13 161.649 166.229 2.442 3.885 o
5 2 14 0.362 -0.189 1.050 69.912 o
5 2 15 0.051 -1.068 2.306 14.720 o
5 2 16 56.087 54.574 1.746 10.564 o
5 2 17 2.534 4.245 1.264 42.836 o
5 2 18 1.416 -0.261 0.676 148.658 o
5 2 19 0.142 1.340 1.580 30.882 o
5 3 0 1921.970 1950.240 7.816 0.157 o
5 3 1 583.335 588.176 2.661 1.012 o
5 3 2 21.791 21.554 0.370 43.894 o
5 3 3 1630.470 1679.490 6.577 0.207 o
5 3 4 139.338 137.168 0.951 6.168 o
5 3 5 338.537 338.314 1.794 2.097 o
5 3 6 76.223 77.407 0.791 11.568 o
5 3 7 205.438 207.084 1.428 3.791 o
5 3 8 4.723 4.139 0.351 170.066 o
5 3 9 48.669 49.298 0.694 18.233 o
5 3 10 121.801 121.136 1.098 6.878 o
5 3 11 47.806 47.910 1.064 16.113 o
5 3 12 29.980 28.932 0.806 26.848 o
5 3 13 1.423 -0.166 0.863 96.080 o
5 3 14 15.868 13.331 1.501 23.139 o
5 3 15 31.551 29.163 1.680 15.120 o
5 3 16 34.826 34.885 1.159 19.463 o
5 3 17 64.030 65.432 1.999 8.598 o
5 3 18 0.096 -1.277 0.830 112.974 o
5 3 19 1.364 2.234 1.580 29.907 o
5 4 0 2.871 3.455 0.162 307.700 o
5 4 1 85.181 84.782 0.731 10.566 o
5 4 2 0.652 0.425 0.184 1019.720 o
5 4 3 40.714 41.655 0.556 22.474 o
5 4 4 47.060 46.566 0.561 19.748 o
5 4 5 306.688 308.960 1.777 2.345 o
5 4 6 190.991 191.068 1.344 4.156 o
5 4 7 350.304 362.473 2.053 1.940 o
5 4 8 348.804 349.965 2.058 1.971 o
5 4 9 37.227 36.302 0.733 23.153 o
5 4 10 76.945 77.569 0.957 11.019 o
5 4 11 5.696 6.554 0.561 102.901 o
5 4 12 66.359 63.827 1.549 10.307 o
5 4 13 85.227 82.862 2.046 7.111 o
5 4 14 21.781 22.775 0.883 31.867 o
5 4 15 18.069 17.398 0.937 35.182 o
5 4 16 5.463 4.970 0.720 85.658 o
5 4 17 0.039 0.447 0.730 143.595 o
5 4 18 0.000 1.787 2.234 15.552 o
5 4 19 0.019 -0.682 0.753 138.042 o
5 5 0 220.267 225.292 1.314 3.550 o
5 5 1 1035.520 1071.930 4.649 0.422 o
5 5 2 578.345 597.101 2.933 0.993 o
5 5 3 180.749 180.243 1.273 4.455 o
5 5 4 106.343 104.333 0.969 8.111 o
5 5 5 50.389 49.277 0.692 17.858 o
5 5 6 74.318 69.763 0.812 12.093 o
5 5 7 52.802 49.238 0.714 17.218 o
5 5 8 161.054 159.518 1.272 5.035 o
5 5 9 9.976 9.102 0.506 79.769 o
5 5 10 179.154 180.213 1.545 4.294 o
5 5 11 50.970 49.770 1.144 14.888 o
5 5 12 42.487 40.371 1.192 16.813 o
5 5 13 5.226 4.167 1.827 21.162 o
5 5 14 2.348 3.037 0.933 73.743 o
5 5 15 86.489 81.513 2.151 6.817 o
5 5 16 19.421 20.061 1.032 30.688 o
5 5 17 16.190 14.509 1.419 24.537 o
5 5 18 45.800 48.117 1.416 13.909 o
5 6 0 76.663 81.191 0.737 11.479 o
5 6 1 45.027 46.366 0.655 19.753 o
5 6 2 54.180 52.054 0.714 16.659 o
5 6 3 162.440 172.412 1.267 4.875 o
5 6 4 201.416 202.110 1.381 3.904 o
5 6 5 1503.650 1548.030 6.667 0.231 o
5 6 6 1.973 2.391 0.286 327.902 o
5 6 7 97.593 95.607 1.037 8.698 o
5 6 8 91.757 90.864 0.965 9.354 o
5 6 9 0.155 -0.089 0.434 398.637 o
5 6 10 7.728 6.537 0.603 85.867 o
5 6 11 23.785 22.428 0.856 31.244 o
5 6 12 11.824 10.042 0.949 44.927 o
5 6 13 1.806 2.296 1.035 64.308 o
5 6 14 3.839 1.080 0.957 69.125 o
5 6 15 71.978 72.301 1.542 9.630 o
5 6 16 50.481 48.466 1.767 11.169 o
5 6 17 9.922 8.845 0.903 51.127 o
5 6 18 0.322 -0.859 0.537 256.926 o
5 7 0 365.116 374.118 2.008 1.865 o
5 7 1 39.353 39.337 0.631 22.774 o
5 7 2 1360.420 1381.770 5.931 0.276 o
5 7 3 145.699 142.529 1.118 5.748 o
5 7 4 77.789 82.576 0.869 10.971 o
5 7 5 6.432 6.242 0.338 132.709 o
5 7 6 42.050 41.349 0.718 20.856 o
5 7 7 118.824 118.698 1.186 6.914 o
5 7 8 195.068 199.082 1.533 3.925 o
5 7 9 16.527 16.011 0.546 51.127 o
5 7 10 9.715 7.532 0.791 60.280 o
5 7 11 12.484 10.276 0.870 47.797 o
5 7 12 15.278 15.542 1.260 28.519 o
5 7 13 0.318 0.212 0.991 78.030 o
5 7 14 2.239 3.497 0.556 154.512 o
5 7 15 9.513 8.391 0.814 58.131 o
5 7 16 0.045 0.363 0.641 185.602 o
5 7 17 0.003 -1.304 0.563 247.089 o
5 7 18 11.445 14.356 0.985 41.151 o
5 8 0 0.355 0.257 0.239 968.156 o
5 8 1 39.940 36.423 0.686 22.608 o
5 8 2 101.408 100.489 0.942 8.521 o
5 8 3 333.958 333.651 2.028 2.080 o
5 8 4 2.573 2.543 0.290 285.108 o
5 8 5 99.954 102.229 1.018 8.416 o
5 8 6 118.349 121.206 1.269 6.764 o
5 8 7 323.828 328.485 2.115 2.120 o
5 8 8 17.223 16.299 0.573 48.796 o
5 8 9 47.575 45.735 0.853 17.860 o
5 8 10 112.161 110.774 1.804 6.255 o
5 8 11 15.275 15.277 1.047 34.832 o
5 8 12 21.984 21.333 1.302 23.393 o
5 8 13 51.071 48.507 1.728 11.336 o
5 8 14 18.438 16.818 0.903 36.128 o
5 8 15 19.204 13.686 0.909 36.616 o
5 8 16 18.794 17.752 0.997 32.788 o
5 8 17 3.348 3.345 0.871 77.753 o
5 9 0 500.446 495.673 2.672 1.229 o
5 9 1 4.554 4.643 0.309 179.205 o
5 9 2 43.078 41.704 0.792 19.918 o
5 9 3 1.098 0.383 0.287 535.672 o
5 9 4 413.709 416.589 2.378 1.568 o
5 9 5 45.867 44.086 0.822 18.666 o
5 9 6 8.420 7.683 0.369 104.687 o
5 9 7 14.235 13.025 0.566 57.546 o
5 9 8 69.102 68.120 1.054 11.894 o
5 9 9 28.742 26.857 0.830 27.613 o
5 9 10 92.222 90.638 1.786 7.351 o
5 9 11 85.313 83.331 2.273 6.522 o
5 9 12 2.271 1.716 0.556 168.531 o
5 9 13 16.070 15.619 1.311 26.834 o
5 9 14 37.246 35.356 1.228 18.087 o
5 9 15 48.264 45.075 2.398 8.308 o
5 9 16 9.709 9.768 1.307 32.113 o
5 9 17 1.686 1.008 0.601 166.634 o
5 10 0 78.789 76.446 0.859 11.183 o
5 10 1 7.344 6.233 0.382 117.414 o
5 10 2 70.212 65.367 0.869 12.603 o
5 10 3 0.107 -0.029 0.245 1201.880 o
5 10 4 56.408 55.590 0.876 15.124 o
5 10 5 192.816 193.818 1.441 4.049 o
5 10 6 9.302 7.345 0.558 81.646 o
5 10 7 179.308 178.939 1.499 4.336 o
5 10 8 2.353 1.345 0.497 197.430 o
5 10 9 6.418 4.536 0.613 96.932 o
5 10 10 3.517 2.230 0.769 95.368 o
5 10 11 0.534 0.316 1.044 69.631 o
5 10 12 47.621 45.938 0.913 17.412 o
5 10 13 8.963 8.922 0.609 75.232 o
5 10 14 43.194 43.631 2.090 10.131 o
5 10 15 0.972 0.191 0.480 276.321 o
5 10 16 0.522 -0.360 0.682 159.390 o
5 11 0 29.364 28.714 0.626 29.888 o
5 11 1 203.217 205.026 1.547 3.769 o
5 11 2 251.916 248.273 1.658 2.979 o
5 11 3 23.418 22.154 0.686 35.300 o
5 11 4 146.238 146.222 1.855 4.903 o
5 11 5 36.929 35.289 0.668 24.106 o
5 11 6 12.675 12.162 0.821 48.511 o
5 11 7 10.983 9.345 0.738 58.967 o
5 11 8 21.935 19.270 1.059 28.811 o
5 11 9 82.221 81.537 2.067 7.196 o
5 11 10 20.646 18.515 1.077 29.329 o
5 11 11 80.214 78.900 1.923 7.740 o
5 11 12 3.394 3.334 0.505 154.666 o
5 11 13 8.585 8.362 0.592 79.303 o
5 11 14 7.216 7.501 0.534 94.148 o
5 11 15 1.505 1.061 0.632 156.591 o
5 11 16 1.398 -0.591 0.637 164.692 o
5 12 0 21.254 21.259 0.539 41.153 o
5 12 1 172.448 167.907 1.474 4.566 o
5 12 2 7.016 7.160 0.642 83.346 o
5 12 3 1.076 0.829 0.775 116.136 o
5 12 4 17.805 17.116 0.576 47.185 o
5 12 5 1.307 0.163 1.013 71.496 o
5 12 6 142.619 140.867 1.909 4.967 o
5 12 7 37.672 35.008 1.333 16.979 o
5 12 8 3.088 0.346 1.438 35.126 o
5 12 9 54.112 54.028 0.976 15.075 o
5 12 10 2.720 2.904 0.378 223.797 o
5 12 11 4.195 2.760 0.305 211.890 o
5 12 12 33.861 31.438 1.798 13.568 o
5 12 13 6.811 7.338 0.633 84.875 o
5 12 14 0.420 -0.360 0.624 190.754 o
5 12 15 15.285 15.012 0.829 42.756 o
5 13 0 97.306 95.695 1.254 8.255 o
5 13 1 5.915 5.889 0.781 74.563 o
5 13 2 19.074 17.563 0.865 36.371 o
5 13 3 56.629 53.519 1.021 14.479 o
5 13 4 14.174 11.586 0.700 52.504 o
5 13 5 34.734 32.140 1.072 20.876 o
5 13 6 98.665 96.923 1.509 7.596 o
5 13 7 59.576 58.891 2.117 8.548 o
5 13 8 31.107 30.647 0.822 25.708 o
5 13 9 62.699 64.116 1.098 12.622 o
5 13 10 65.416 65.743 1.255 11.561 o
5 13 11 29.824 29.334 0.739 27.820 o
5 13 12 105.685 110.010 3.347 3.905 o
5 13 13 18.851 18.044 1.225 26.940 o
5 13 14 12.468 11.850 0.980 41.621 o
5 14 0 57.185 54.128 1.364 12.479 o
5 14 1 30.288 28.048 1.037 23.473 o
5 14 2 15.207 14.215 0.688 49.136 o
5 14 3 2.055 0.283 0.929 80.595 o
5 14 4 60.786 57.520 1.007 13.686 o
5 14 5 1.933 0.674 0.987 72.049 o
5 14 6 6.858 6.101 0.516 103.135 o
5 14 7 19.925 17.575 0.573 44.063 o
5 14 8 73.281 72.731 1.250 10.576 o
5 14 9 21.640 19.490 0.576 40.817 o
5 14 10 0.466 0.166 0.394 428.958 o
5 14 11 13.857 11.592 0.730 51.601 o
5 14 12 0.223 -0.032 0.450 366.829 o
5 14 13 14.725 14.636 1.173 31.553 o
5 15 0 7.508 6.248 0.796 67.284 o
5 15 1 96.994 95.097 2.124 6.320 o
5 15 2 48.669 47.844 0.839 17.487 o
5 15 3 80.953 79.933 1.263 9.685 o
5 15 4 1.555 0.762 0.674 142.488 o
5 15 5 20.826 20.081 0.837 34.638 o
5 15 6 0.544 0.494 0.264 719.350 o
5 15 7 24.935 23.460 0.823 30.859 o
5 15 8 4.029 3.112 0.330 202.815 o
5 15 9 24.737 22.399 0.902 29.709 o
5 15 10 2.084 2.436 0.422 229.044 o
5 15 11 0.144 0.368 0.422 403.795 o
5 15 12 0.084 -0.166 0.589 222.761 o
5 16 0 0.003 -0.241 0.317 779.804 o
5 16 1 16.344 15.295 0.580 50.769 o
5 16 2 6.001 5.602 0.435 124.887 o
5 16 3 6.436 6.610 0.395 122.128 o
5 16 4 68.836 66.495 0.944 12.424 o
5 16 5 0.151 -0.447 0.308 767.429 o
5 16 6 59.317 58.957 0.983 13.903 o
5 16 7 0.661 0.328 0.322 541.480 o
5 16 8 2.265 0.504 0.336 329.895 o
5 16 9 0.758 0.478 0.439 323.258 o
5 16 10 0.467 -0.217 0.388 450.508 o
5 17 0 31.413 30.603 0.739 26.709 o
5 17 1 33.854 33.405 0.866 23.452 o
5 17 2 2.353 2.210 0.287 308.567 o
5 17 3 0.971 0.694 0.334 442.178 o
5 17 4 71.353 70.249 1.199 11.031 o
5 17 5 29.773 28.480 0.872 26.073 o
5 17 6 10.155 6.657 0.531 82.009 o
5 17 7 8.314 7.104 0.472 96.189 o
5 17 8 0.809 0.733 0.437 314.696 o
5 17 9 10.194 10.419 0.686 63.140 o
5 18 0 5.216 4.687 0.383 149.887 o
5 18 1 5.997 5.429 0.424 127.735 o
5 18 2 0.712 0.256 0.285 637.137 o
5 18 3 9.230 7.032 0.528 85.637 o
5 18 4 0.407 0.957 0.367 439.150 o
5 18 5 12.474 10.261 0.652 59.922 o
5 18 6 55.044 57.736 1.323 12.741 o
5 18 7 1.559 0.994 0.468 243.811 o
5 19 0 7.528 7.156 0.529 93.971 o
5 19 1 3.307 3.046 0.533 149.572 o
5 19 2 1.328 0.906 0.351 370.872 o
5 19 3 12.970 12.121 0.966 41.513 o
5 19 4 19.209 18.964 1.080 29.960 o
6 0 0 1065.360 1095.430 6.542 0.367 o
6 0 2 806.620 814.624 5.250 0.563 o
6 0 4 31.587 28.254 0.705 27.666 o
6 0 6 120.887 125.108 1.575 6.153 o
6 0 8 137.596 136.758 1.931 5.086 o
6 0 10 745.330 753.020 5.305 0.614 o
6 0 12 83.730 82.029 1.912 7.553 o
6 0 14 70.837 66.768 1.999 8.217 o
6 0 16 2.470 1.251 1.564 30.130 o
6 0 18 38.455 38.255 2.231 9.864 o
6 1 0 128.832 132.173 0.922 6.628 o
6 1 1 515.263 521.184 2.563 1.187 o
6 1 2 103.680 107.754 0.882 8.298 o
6 1 3 564.552 578.975 2.776 1.038 o
6 1 4 2.046 1.761 0.239 387.281 o
6 1 5 96.113 95.380 0.923 9.017 o
6 1 6 78.081 77.109 0.874 11.177 o
6 1 7 503.664 502.949 2.679 1.215 o
6 1 8 5.247 3.735 0.377 157.876 o
6 1 9 35.385 31.069 0.652 25.819 o
6 1 10 95.604 92.860 1.193 8.557 o
6 1 11 3.066 2.830 0.521 158.621 o
6 1 12 8.701 6.803 0.778 64.744 o
6 1 13 156.078 161.828 2.563 3.867 o
6 1 14 125.319 123.575 2.462 4.736 o
6 1 15 30.628 29.817 1.106 22.082 o
6 1 16 4.380 3.957 0.730 92.325 o
6 1 17 25.571 22.683 2.064 12.771 o
6 1 18 0.533 0.000 1.580 31.051 o
6 2 0 736.025 748.018 3.334 0.718 o
6 2 1 8.023 7.264 0.252 121.483 o
6 2 2 782.341 786.582 3.493 0.660 o
6 2 3 199.800 199.767 1.263 4.005 o
6 2 4 785.167 801.206 3.710 0.644 o
6 2 5 51.392 51.535 0.670 17.512 o
6 2 6 232.152 237.767 1.556 3.251 o
6 2 7 53.015 45.763 0.654 17.873 o
6 2 8 436.751 434.494 2.445 1.470 o
6 2 9 4.661 3.427 0.408 162.069 o
6 2 10 153.948 153.911 1.375 5.161 o
6 2 11 119.027 117.763 1.457 6.511 o
6 2 12 101.194 99.946 1.645 7.132 o
6 2 13 24.934 25.250 0.746 31.786 o
6 2 14 7.691 7.153 0.527 93.262 o
6 2 15 47.006 44.375 1.344 14.513 o
6 2 16 0.194 -0.089 0.675 168.077 o
6 2 17 3.058 2.024 0.903 76.997 o
6 2 18 1.443 1.646 0.876 89.066 o
6 3 0 52.754 54.164 0.532 17.583 o
6 3 1 69.863 72.267 0.674 12.864 o
6 3 2 43.541 44.251 0.551 21.159 o
6 3 3 99.397 97.040 0.834 8.925 o
6 3 4 133.090 132.534 1.030 6.363 o
6 3 5 1270.150 1288.340 5.488 0.310 o
6 3 6 258.070 262.039 1.660 2.870 o
6 3 7 96.867 93.490 0.956 8.964 o
6 3 8 173.694 174.792 1.351 4.575 o
6 3 9 76.349 75.894 0.967 11.119 o
6 3 10 0.864 -0.196 0.510 258.313 o
6 3 11 99.436 100.978 1.612 7.252 o
6 3 12 53.983 50.739 1.054 14.900 o
6 3 13 1.724 0.907 0.943 78.556 o
6 3 14 8.573 7.656 1.143 40.678 o
6 3 15 95.225 100.716 2.198 6.132 o
6 3 16 4.672 4.938 0.539 121.362 o
6 3 17 32.342 28.246 1.445 17.555 o
6 3 18 15.477 11.012 1.483 24.072 o
6 4 0 104.151 109.384 0.803 8.348 o
6 4 1 0.478 0.594 0.187 1070.390 o
6 4 2 237.766 238.921 1.471 3.224 o
6 4 3 5.798 4.407 0.268 166.810 o
6 4 4 5.136 5.075 0.278 170.621 o
6 4 5 370.720 367.262 2.139 1.833 o
6 4 6 11.337 11.509 0.363 79.350 o
6 4 7 42.973 40.955 0.710 20.705 o
6 4 8 28.637 27.574 0.547 31.843 o
6 4 9 115.626 116.805 1.211 7.036 o
6 4 10 219.080 215.648 1.765 3.402 o
6 4 11 83.485 82.662 1.830 7.779 o
6 4 12 156.585 157.289 2.789 3.669 o
6 4 13 26.393 25.245 1.549 17.867 o
6 4 14 9.372 7.726 1.032 45.360 o
6 4 15 9.016 6.353 0.709 70.465 o
6 4 16 0.453 0.325 0.521 259.580 o
6 4 17 8.937 8.815 1.082 42.647 o
6 4 18 9.925 8.086 1.096 41.227 o
6 5 0 28.960 29.005 0.457 32.313 o
6 5 1 71.332 73.195 0.708 12.540 o
6 5 2 29.823 29.350 0.497 31.113 o
6 5 3 388.897 395.044 2.154 1.715 o
6 5 4 130.796 132.887 1.070 6.388 o
6 5 5 83.983 84.376 0.892 10.317 o
6 5 6 365.560 363.161 2.214 1.846 o
6 5 7 193.235 189.672 1.369 4.118 o
6 5 8 173.517 170.060 1.297 4.661 o
6 5 9 0.629 -0.402 0.507 271.567 o
6 5 10 24.686 23.817 1.046 26.550 o
6 5 11 22.544 19.925 1.048 28.559 o
6 5 12 7.697 6.379 1.393 31.527 o
6 5 13 96.920 95.048 2.379 5.788 o
6 5 14 52.681 52.455 2.053 9.395 o
6 5 15 12.685 13.514 0.762 50.358 o
6 5 16 29.805 33.411 1.432 17.693 o
6 5 17 5.147 3.778 0.873 70.403 o
6 5 18 2.065 3.425 0.983 67.891 o
6 6 0 83.931 85.863 0.762 10.559 o
6 6 1 362.054 363.048 1.928 1.913 o
6 6 2 160.454 166.276 1.244 4.999 o
6 6 3 557.974 555.868 2.869 1.058 o
6 6 4 61.697 61.048 0.809 14.209 o
6 6 5 1.769 0.907 0.321 367.816 o
6 6 6 13.801 12.606 0.418 66.196 o
6 6 7 176.039 175.646 1.317 4.549 o
6 6 8 111.509 107.122 1.139 7.521 o
6 6 9 153.384 155.542 1.587 4.951 o
6 6 10 12.880 12.133 0.654 56.864 o
6 6 11 39.824 39.422 1.471 14.973 o
6 6 12 62.173 62.390 2.349 7.500 o
6 6 13 1.544 2.738 0.875 85.993 o
6 6 14 0.350 -0.153 0.441 369.569 o
6 6 15 32.112 33.057 1.009 22.333 o
6 6 16 2.834 2.362 0.638 129.117 o
6 6 17 36.807 39.041 1.271 17.361 o
6 7 0 270.539 268.750 1.572 2.775 o
6 7 1 4.519 4.863 0.305 178.739 o
6 7 2 32.096 29.191 0.516 29.539 o
6 7 3 294.191 299.154 1.898 2.415 o
6 7 4 1053.210 1066.160 4.976 0.410 o
6 7 5 61.145 59.238 0.780 14.543 o
6 7 6 226.229 223.420 1.618 3.358 o
6 7 7 1.492 0.409 0.410 310.960 o
6 7 8 68.414 66.340 1.299 11.073 o
6 7 9 71.310 70.272 1.257 10.817 o
6 7 10 2.175 -0.083 1.104 59.035 o
6 7 11 4.321 2.340 1.516 30.471 o
6 7 12 17.075 17.220 1.188 28.965 o
6 7 13 5.203 6.599 1.096 48.207 o
6 7 14 34.616 36.648 1.114 19.790 o
6 7 15 5.816 6.893 0.599 95.462 o
6 7 16 2.681 1.085 0.533 176.496 o
6 7 17 0.309 -0.211 0.581 222.227 o
6 8 0 108.962 108.662 1.069 7.716 o
6 8 1 1438.590 1452.660 6.365 0.251 o
6 8 2 302.567 296.965 1.813 2.395 o
6 8 3 118.269 111.594 0.991 7.354 o
6 8 4 161.374 162.985 1.282 4.984 o
6 8 5 0.193 -0.128 0.420 420.440 o
6 8 6 157.719 156.352 1.266 5.148 o
6 8 7 23.360 23.841 0.721 33.931 o
6 8 8 2.651 2.103 0.694 117.819 o
6 8 9 123.769 123.357 1.616 6.032 o
6 8 10 2.084 2.120 0.732 113.333 o
6 8 11 117.354 116.400 1.942 5.788 o
6 8 12 0.075 0.247 0.734 142.610 o
6 8 13 51.151 50.229 1.068 15.309 o
6 8 14 40.733 39.806 1.092 18.130 o
6 8 15 17.342 16.139 0.944 36.094 o
6 8 16 0.016 -0.664 0.766 133.292 o
6 9 0 150.689 149.770 1.232 5.419 o
6 9 1 2.251 2.629 0.358 257.062 o
6 9 2 158.586 156.067 1.201 5.186 o
6 9 3 42.371 40.897 0.625 21.542 o
6 9 4 26.439 24.121 0.584 34.104 o
6 9 5 11.223 10.349 0.540 70.404 o
6 9 6 225.893 229.114 1.779 3.256 o
6 9 7 33.249 31.907 0.824 24.493 o
6 9 8 140.837 139.178 1.472 5.546 o
6 9 9 20.928 20.094 0.867 33.808 o
6 9 10 2.108 1.332 0.735 115.635 o
6 9 11 0.441 0.270 0.435 358.972 o
6 9 12 18.085 19.149 1.032 31.830 o
6 9 13 17.135 16.142 0.968 35.520 o
6 9 14 5.584 6.015 0.534 109.879 o
6 9 15 15.540 17.648 1.015 34.702 o
6 9 16 82.830 89.462 2.183 6.727 o
6 10 0 70.316 69.141 0.918 12.210 o
6 10 1 715.110 715.076 3.634 0.735 o
6 10 2 20.744 20.127 0.593 41.030 o
6 10 3 393.622 393.606 2.366 1.667 o
6 10 4 110.613 110.383 1.102 7.549 o
6 10 5 2.253 1.951 0.521 181.332 o
6 10 6 13.338 12.932 0.739 50.895 o
6 10 7 39.595 37.576 0.943 20.108 o
6 10 8 7.988 6.982 1.003 49.635 o
6 10 9 171.226 172.494 3.039 3.225 o
6 10 10 4.401 3.785 0.406 164.134 o
6 10 11 44.752 44.255 0.977 17.723 o
6 10 12 37.416 38.208 0.978 20.277 o
6 10 13 0.208 0.063 0.492 308.392 o
6 10 14 0.064 -0.333 0.593 220.538 o
6 10 15 12.942 11.290 0.753 52.294 o
6 11 0 100.093 102.439 1.095 8.259 o
6 11 1 48.677 45.878 0.779 18.095 o
6 11 2 12.133 11.642 0.499 68.199 o
6 11 3 45.971 45.364 0.901 17.912 o
6 11 4 119.575 115.001 1.461 6.534 o
6 11 5 140.801 139.403 1.770 5.189 o
6 11 6 332.506 337.853 2.681 1.921 o
6 11 7 1.924 1.211 0.944 77.061 o
6 11 8 0.341 0.214 0.757 131.533 o
6 11 9 0.478 -0.401 0.710 148.219 o
6 11 10 0.141 0.197 0.549 250.100 o
6 11 11 1.203 -0.061 0.521 236.778 o
6 11 12 18.032 15.685 0.825 39.466 o
6 11 13 30.671 34.589 1.314 18.736 o
6 11 14 22.405 23.536 1.668 17.357 o
6 11 15 3.881 4.334 0.635 111.263 o
6 12 0 274.756 269.793 2.132 2.553 o
6 12 1 16.055 14.685 0.545 53.167 o
6 12 2 30.838 30.989 0.876 24.995 o
6 12 3 120.156 118.055 1.715 6.059 o
6 12 4 187.366 183.096 2.314 3.582 o
6 12 5 96.526 90.434 2.066 6.536 o
6 12 6 15.833 15.062 1.068 33.823 o
6 12 7 2.988 0.171 2.275 14.695 o
6 12 8 22.064 22.271 1.441 20.852 o
6 12 9 32.514 33.677 0.929 23.113 o
6 12 10 64.800 65.436 1.478 10.672 o
6 12 11 48.629 48.865 1.424 13.441 o
6 12 12 13.378 12.752 0.761 49.917 o
6 12 13 27.023 27.824 1.621 16.627 o
6 12 14 2.441 2.915 0.566 152.396 o
6 13 0 7.471 6.272 0.812 65.965 o
6 13 1 24.063 21.993 1.345 21.843 o
6 13 2 1.383 1.019 0.712 130.493 o
6 13 3 83.784 80.350 2.454 6.171 o
6 13 4 15.252 13.216 1.080 34.577 o
6 13 5 34.151 31.399 0.905 23.229 o
6 13 6 22.385 21.312 1.709 17.055 o
6 13 7 171.184 176.195 3.525 2.837 o
6 13 8 105.130 109.017 1.551 6.998 o
6 13 9 0.118 0.101 0.412 438.869 o
6 13 10 31.750 33.856 1.199 19.941 o
6 13 11 2.675 2.305 0.496 179.826 o
6 13 12 15.719 15.072 1.397 25.096 o
6 13 13 17.923 19.716 1.212 27.287 o
6 14 0 22.787 20.970 1.192 25.230 o
6 14 1 54.332 54.125 2.065 9.191 o
6 14 2 258.835 253.040 2.794 2.443 o
6 14 3 13.152 10.679 0.887 45.719 o
6 14 4 0.026 -0.198 0.400 484.461 o
6 14 5 5.537 5.109 0.525 115.510 o
6 14 6 8.847 7.897 0.877 55.605 o
6 14 7 0.682 0.584 0.357 445.034 o
6 14 8 31.712 30.167 1.204 20.393 o
6 14 9 0.397 0.096 0.424 388.253 o
6 14 10 3.085 3.877 0.506 155.007 o
6 14 11 17.092 14.538 0.968 36.225 o
6 14 12 43.384 44.146 1.375 14.838 o
6 15 0 3.282 3.301 1.020 60.959 o
6 15 1 9.803 10.111 1.224 34.936 o
6 15 2 0.089 0.506 0.470 329.315 o
6 15 3 29.394 28.905 0.708 28.610 o
6 15 4 0.482 0.481 0.357 478.851 o
6 15 5 209.034 208.075 3.403 2.568 o
6 15 6 37.990 39.742 0.945 20.234 o
6 15 7 30.241 30.287 0.950 24.332 o
6 15 8 0.166 0.313 0.526 267.852 o
6 15 9 2.739 2.131 0.453 198.769 o
6 15 10 0.615 0.596 0.556 221.025 o
6 15 11 7.987 7.732 0.925 54.155 o
6 16 0 37.004 35.594 0.796 22.707 o
6 16 1 7.040 6.675 0.417 113.308 o
6 16 2 108.502 109.054 1.681 6.627 o
6 16 3 1.008 0.804 0.294 501.661 o
6 16 4 29.987 29.322 0.737 27.770 o
6 16 5 2.012 0.593 0.337 344.036 o
6 16 6 2.998 2.228 0.729 106.425 o
6 16 7 0.023 0.344 0.453 364.284 o
6 16 8 9.233 6.686 0.624 77.024 o
6 16 9 4.826 5.476 0.472 130.763 o
6 17 0 16.057 15.611 0.523 53.142 o
6 17 1 0.355 0.253 0.291 722.541 o
6 17 2 9.535 7.610 0.467 88.623 o
6 17 3 0.217 -0.447 0.291 821.790 o
6 17 4 0.458 -0.168 0.404 420.991 o
6 17 5 23.948 20.918 1.032 27.883 o
6 17 6 4.151 4.324 0.611 113.957 o
6 17 7 25.547 25.288 0.899 28.498 o
6 17 8 4.752 5.364 0.904 66.016 o
6 18 0 27.628 29.112 0.735 29.138 o
6 18 1 1.614 1.140 0.439 260.066 o
6 18 2 0.061 -0.135 0.346 637.657 o
6 18 3 4.796 8.220 0.542 106.326 o
6 18 4 22.357 23.355 0.957 29.670 o
6 18 5 8.311 7.189 0.593 82.797 o
6 18 6 12.738 12.669 0.865 45.964 o
6 19 0 5.372 5.649 0.531 113.579 o
6 19 1 10.261 9.374 0.562 73.680 o
6 19 2 35.092 36.566 0.879 22.302 o
6 19 3 23.050 27.353 1.051 26.386 o
7 0 0 472.426 495.905 3.583 1.176 o
7 0 2 977.827 985.347 6.242 0.418 o
7 0 4 333.802 332.901 2.844 1.884 o
7 0 6 466.298 464.481 3.899 1.172 o
7 0 8 129.888 127.487 1.604 5.819 o
7 0 10 13.092 12.701 0.940 42.162 o
7 0 12 152.335 142.210 5.455 1.840 o
7 0 14 98.493 98.399 2.773 4.970 o
7 0 16 41.677 37.984 3.351 5.454 o
7 1 0 1.132 1.294 0.228 559.915 o
7 1 1 2429.590 2455.710 9.806 0.105 o
7 1 2 50.775 49.916 0.621 18.084 o
7 1 3 2155.640 2164.870 9.287 0.128 o
7 1 4 14.619 13.722 0.373 64.328 o
7 1 5 1.883 2.007 0.293 342.367 o
7 1 6 19.698 17.913 0.465 47.123 o
7 1 7 7.160 6.046 0.425 113.795 o
7 1 8 1.993 1.614 0.377 278.805 o
7 1 9 219.320 212.468 1.685 3.458 o
7 1 10 0.002 -0.087 0.566 244.119 o
7 1 11 139.983 135.807 1.474 5.609 o
7 1 12 42.726 41.521 1.191 16.671 o
7 1 13 6.714 5.351 0.533 104.234 o
7 1 14 0.777 0.366 0.536 233.786 o
7 1 15 17.004 15.414 0.881 38.768 o
7 1 16 1.765 0.000 0.565 192.505 o
7 1 17 9.569 8.433 0.967 48.217 o
7 2 0 283.405 286.507 1.633 2.599 o
7 2 1 94.582 91.888 0.902 9.265 o
7 2 2 19.425 18.869 0.433 47.650 o
7 2 3 250.915 250.754 1.581 3.006 o
7 2 4 1285.680 1304.400 5.628 0.303 o
7 2 5 40.645 40.011 0.682 21.793 o
7 2 6 641.913 649.528 3.468 0.847 o
7 2 7 154.043 147.096 1.244 5.360 o
7 2 8 46.370 45.508 0.972 17.289 o
7 2 9 8.641 7.563 0.682 72.158 o
7 2 10 37.980 34.810 0.836 22.088 o
7 2 11 62.267 61.181 1.390 11.473 o
7 2 12 134.285 134.945 2.141 4.899 o
7 2 13 128.256 127.888 1.949 5.365 o
7 2 14 57.324 56.979 1.266 12.830 o
7 2 15 2.728 2.040 0.561 156.309 o
7 2 16 37.152 36.501 1.371 16.564 o
7 2 17 1.646 2.681 1.580 29.623 o
7 3 0 1303.000 1316.160 5.689 0.297 o
7 3 1 469.262 460.328 2.356 1.368 o
7 3 2 8.366 7.573 0.311 111.397 o
7 3 3 101.530 99.159 0.874 8.668 o
7 3 4 159.719 160.526 1.193 5.117 o
7 3 5 661.968 668.067 3.373 0.822 o
7 3 6 29.807 27.575 0.568 30.777 o
7 3 7 208.593 207.111 1.500 3.713 o
7 3 8 367.623 373.325 2.325 1.798 o
7 3 9 93.070 91.863 1.242 8.614 o
7 3 10 218.145 219.948 2.063 3.230 o
7 3 11 40.436 38.608 0.989 19.304 o
7 3 12 5.655 4.980 1.302 37.280 o
7 3 13 10.001 9.034 0.593 72.725 o
7 3 14 1.084 -0.077 0.439 317.582 o
7 3 15 2.440 4.422 0.920 72.760 o
7 3 16 31.417 29.940 1.410 17.973 o
7 3 17 28.870 28.308 1.548 17.069 o
7 4 0 63.508 60.145 0.658 14.592 o
7 4 1 84.473 83.302 0.831 10.465 o
7 4 2 57.300 56.783 0.708 15.680 o
7 4 3 0.033 -0.234 0.317 764.796 o
7 4 4 0.010 -0.197 0.294 901.445 o
7 4 5 365.217 358.529 2.116 1.875 o
7 4 6 52.845 52.511 0.821 16.302 o
7 4 7 174.903 171.476 1.375 4.565 o
7 4 8 57.167 56.329 0.847 15.085 o
7 4 9 146.883 144.770 1.525 5.274 o
7 4 10 17.830 17.380 0.780 40.272 o
7 4 11 127.043 127.954 2.183 5.057 o
7 4 12 1.246 0.968 0.957 78.121 o
7 4 13 0.107 -0.193 0.332 677.091 o
7 4 14 98.423 97.980 1.822 6.888 o
7 4 15 43.784 42.817 1.335 15.192 o
7 4 16 31.007 31.583 1.312 19.049 o
7 4 17 1.643 1.489 0.778 108.275 o
7 5 0 101.202 96.470 0.841 8.821 o
7 5 1 0.070 -0.408 0.252 1166.160 o
7 5 2 345.920 349.917 2.051 1.985 o
7 5 3 10.770 9.910 0.410 82.034 o
7 5 4 36.966 36.667 0.699 23.521 o
7 5 5 12.730 10.632 0.393 73.990 o
7 5 6 68.202 67.033 0.931 12.512 o
7 5 7 41.258 38.295 0.827 20.618 o
7 5 8 81.199 80.814 1.132 10.026 o
7 5 9 56.502 56.796 1.193 13.333 o
7 5 10 169.568 170.813 1.737 4.375 o
7 5 11 70.523 70.495 1.562 9.713 o
7 5 12 33.809 33.634 1.192 19.506 o
7 5 13 7.048 5.862 0.976 54.017 o
7 5 14 19.297 18.426 0.735 39.597 o
7 5 15 3.350 2.715 0.485 166.902 o
7 5 16 3.874 2.165 0.543 144.786 o
7 5 17 17.835 17.896 1.354 24.598 o
7 6 0 0.737 0.486 0.234 757.908 o
7 6 1 0.535 0.298 0.262 763.852 o
7 6 2 0.360 0.253 0.271 805.011 o
7 6 3 1.451 0.765 0.307 423.679 o
7 6 4 0.305 -0.221 0.309 709.952 o
7 6 5 432.852 435.247 2.544 1.466 o
7 6 6 1.169 0.567 0.405 332.211 o
7 6 7 325.635 331.130 2.197 2.085 o
7 6 8 82.451 82.804 1.311 9.346 o
7 6 9 2.771 2.446 0.909 76.418 o
7 6 10 6.340 7.639 0.925 57.503 o
7 6 11 0.775 1.413 0.762 119.641 o
7 6 12 9.452 9.641 1.445 27.968 o
7 6 13 32.249 31.379 0.888 24.176 o
7 6 14 23.301 22.361 1.182 24.907 o
7 6 15 28.399 31.624 1.029 23.637 o
7 6 16 1.994 2.618 0.644 135.331 o
7 7 0 95.252 97.209 0.986 8.890 o
7 7 1 26.368 24.728 0.583 33.937 o
7 7 2 958.277 965.140 4.547 0.476 o
7 7 3 79.736 77.914 0.895 10.932 o
7 7 4 16.655 15.427 0.518 52.429 o
7 7 5 10.469 10.532 0.476 77.304 o
7 7 6 0.053 -0.033 0.411 455.350 o
7 7 7 16.468 15.733 0.715 45.129 o
7 7 8 197.575 197.618 1.773 3.752 o
7 7 9 20.000 18.894 0.712 39.297 o
7 7 10 41.281 38.916 1.036 18.619 o
7 7 11 3.140 4.488 1.317 39.110 o
7 7 12 184.991 194.036 2.667 3.285 o
7 7 13 46.955 49.467 1.068 16.096 o
7 7 14 10.956 12.429 1.078 38.748 o
7 7 15 8.885 12.249 0.782 57.508 o
7 7 16 2.199 3.693 0.740 104.695 o
7 8 0 3.055 2.162 0.282 275.308 o
7 8 1 64.515 62.091 0.935 13.229 o
7 8 2 20.359 18.725 0.460 45.743 o
7 8 3 473.205 474.576 2.672 1.307 o
7 8 4 57.118 56.589 0.972 14.440 o
7 8 5 43.011 40.670 0.905 19.137 o
7 8 6 19.719 18.284 0.418 48.018 o
7 8 7 17.029 15.033 0.874 39.171 o
7 8 8 37.118 33.943 0.839 22.497 o
7 8 9 111.848 112.079 1.970 5.946 o
7 8 10 1.063 0.306 2.077 17.908 o
7 8 11 1.591 2.457 0.504 198.707 o
7 8 12 15.522 16.299 0.725 45.662 o
7 8 13 75.267 79.739 2.019 7.654 o
7 8 14 3.584 5.815 0.616 111.569 o
7 8 15 35.417 38.428 1.765 13.226 o
7 9 0 473.553 479.755 2.655 1.302 o
7 9 1 19.583 18.665 0.456 46.975 o
7 9 2 15.059 14.520 0.445 59.375 o
7 9 3 32.926 31.238 0.515 28.496 o
7 9 4 79.858 79.229 1.271 9.763 o
7 9 5 22.508 20.600 0.788 34.343 o
7 9 6 6.299 5.773 0.474 114.821 o
7 9 7 3.662 3.733 0.863 76.843 o
7 9 8 0.034 -0.116 0.764 133.667 o
7 9 9 19.383 19.441 1.213 26.643 o
7 9 10 174.712 175.223 2.456 3.658 o
7 9 11 13.596 11.466 0.622 57.758 o
7 9 12 2.789 2.255 0.485 182.191 o
7 9 13 37.897 38.610 1.465 15.385 o
7 9 14 26.978 28.132 0.972 25.810 o
7 9 15 7.504 6.873 0.840 62.579 o
7 10 0 132.228 127.715 1.190 6.287 o
7 10 1 27.420 26.112 0.531 33.462 o
7 10 2 0.015 -0.675 0.373 561.179 o
7 10 3 66.666 64.397 1.295 11.336 o
7 10 4 0.351 0.509 0.778 123.407 o
7 10 5 227.363 223.339 2.187 3.063 o
7 10 6 0.200 -0.760 0.870 102.088 o
7 10 7 73.191 72.644 2.498 6.484 o
7 10 8 2.751 3.384 1.006 63.507 o
7 10 9 0.074 0.821 1.027 72.656 o
7 10 10 25.382 23.907 0.731 32.232 o
7 10 11 19.620 19.289 0.786 37.381 o
7 10 12 5.080 3.739 0.589 113.051 o
7 10 13 24.692 24.404 1.502 18.968 o
7 10 14 22.070 20.771 1.452 20.890 o
7 11 0 29.637 28.670 0.741 28.059 o
7 11 1 3.389 2.814 0.477 168.331 o
7 11 2 225.634 228.377 1.910 3.198 o
7 11 3 8.526 8.887 0.679 70.632 o
7 11 4 242.495 242.431 2.589 2.672 o
7 11 5 0.208 -0.106 0.654 179.004 o
7 11 6 18.838 17.619 1.189 27.903 o
7 11 7 0.558 -0.107 0.854 103.515 o
7 11 8 43.347 41.685 1.037 17.829 o
7 11 9 11.845 10.786 0.572 65.790 o
7 11 10 44.680 44.510 0.997 17.555 o
7 11 11 22.409 22.774 1.121 26.383 o
7 11 12 4.691 3.985 0.633 106.915 o
7 11 13 6.217 8.321 1.161 42.001 o
7 11 14 1.461 2.644 0.547 179.064 o
7 12 0 3.649 1.924 1.083 55.861 o
7 12 1 86.880 82.406 2.007 7.162 o
7 12 2 4.785 -0.241 1.515 30.915 o
7 12 3 61.726 59.630 1.493 11.110 o
7 12 4 49.805 46.238 2.011 9.993 o
7 12 5 25.406 26.548 1.787 15.186 o
7 12 6 222.514 222.367 2.775 2.788 o
7 12 7 75.253 73.497 1.957 7.985 o
7 12 8 28.742 26.610 0.695 29.849 o
7 12 9 0.004 0.148 0.305 810.376 o
7 12 10 0.400 0.112 0.404 421.283 o
7 12 11 2.547 2.674 0.492 180.176 o
7 12 12 6.516 8.793 0.830 63.554 o
7 12 13 27.858 28.830 3.289 6.037 o
7 13 0 280.677 278.709 2.653 2.305 o
7 13 1 3.538 -1.360 2.106 16.989 o
7 13 2 54.274 52.851 2.128 8.953 o
7 13 3 2.126 0.458 1.139 55.397 o
7 13 4 29.959 28.132 0.714 28.424 o
7 13 5 0.024 6.989 4.969 3.150 o
7 13 6 11.519 7.541 1.499 26.015 o
7 13 7 5.042 2.652 6.220 2.007 o
7 13 8 18.350 15.965 0.677 43.888 o
7 13 9 63.338 68.024 1.399 11.027 o
7 13 10 0.007 -0.293 0.484 334.348 o
7 13 11 12.972 13.186 1.099 35.781 o
7 13 12 65.379 68.589 2.064 8.213 o
7 14 0 138.728 142.015 2.751 4.021 o
7 14 1 12.196 12.021 1.474 25.396 o
7 14 2 8.289 7.833 0.639 76.977 o
7 14 3 25.978 26.062 0.753 30.729 o
7 14 4 212.480 213.679 2.970 2.780 o
7 14 5 59.355 59.943 1.240 12.563 o
7 14 6 0.684 -0.168 0.283 688.869 o
7 14 7 6.446 6.175 0.545 101.526 o
7 14 8 17.405 16.766 0.799 40.424 o
7 14 9 1.661 2.300 0.453 227.069 o
7 14 10 3.373 2.559 0.521 155.986 o
7 14 11 12.199 13.598 1.360 27.957 o
7 15 0 0.253 0.384 1.452 36.778 o
7 15 1 194.014 199.294 2.573 3.242 o
7 15 2 20.346 20.212 0.641 40.183 o
7 15 3 46.476 47.320 0.955 17.204 o
7 15 4 4.189 3.327 0.333 195.045 o
7 15 5 0.911 0.536 0.308 512.044 o
7 15 6 15.964 16.907 0.966 36.239 o
7 15 7 91.813 95.841 2.436 5.789 o
7 15 8 6.244 5.061 0.450 122.551 o
7 15 9 43.443 48.731 1.272 15.263 o
7 15 10 30.986 31.883 1.235 19.964 o
7 16 0 122.451 124.551 1.795 5.779 o
7 16 1 0.179 -0.168 0.283 882.597 o
7 16 2 2.637 2.810 0.277 282.848 o
7 16 3 2.000 2.610 0.479 199.228 o
7 16 4 63.486 65.732 1.212 11.941 o
7 16 5 16.779 15.836 0.666 46.437 o
7 16 6 78.832 83.751 1.615 8.619 o
7 16 7 1.600 1.843 0.633 149.072 o
7 16 8 7.794 8.802 0.850 58.825 o
7 17 0 1.580 1.975 0.368 297.975 o
7 17 1 39.736 41.741 0.906 19.848 o
7 17 2 55.028 58.189 1.125 13.802 o
7 17 3 25.733 26.118 0.866 28.786 o
7 17 4 1.042 0.043 0.355 438.229 o
7 17 5 1.330 0.638 0.538 211.253 o
7 17 6 4.703 3.629 0.556 123.743 o
7 18 0 0.270 0.248 0.387 462.693 o
7 18 1 21.522 18.959 0.689 38.371 o
7 18 2 2.790 1.787 0.355 253.689 o
7 18 3 6.750 6.386 0.509 103.847 o
7 18 4 8.229 9.698 0.686 69.676 o
7 19 0 9.996 8.692 0.585 73.978 o
8 0 0 192.169 194.433 1.859 3.784 o
8 0 2 17.346 18.258 0.659 44.292 o
8 0 4 100.318 100.925 1.506 7.445 o
8 0 6 109.907 109.355 1.517 6.878 o
8 0 8 5.254 5.452 0.564 109.603 o
8 0 10 41.549 40.484 1.474 14.602 o
8 0 12 21.493 20.208 1.375 22.454 o
8 0 14 9.333 6.684 0.973 49.613 o
8 0 16 5.989 4.370 2.681 10.312 o
8 1 0 1.876 0.991 0.221 470.375 o
8 1 1 1.697 1.545 0.224 453.968 o
8 1 2 354.038 354.092 2.061 1.940 o
8 1 3 893.450 898.690 4.239 0.531 o
8 1 4 31.010 28.862 0.540 30.001 o
8 1 5 586.392 581.474 3.221 0.971 o
8 1 6 42.324 40.750 0.788 20.299 o
8 1 7 120.025 118.332 1.140 6.940 o
8 1 8 33.717 31.233 0.649 26.582 o
8 1 9 3.125 3.122 0.571 140.294 o
8 1 10 0.846 0.818 0.962 79.337 o
8 1 11 3.591 2.865 1.076 55.676 o
8 1 12 25.505 21.148 1.495 19.268 o
8 1 13 74.239 73.368 1.308 10.271 o
8 1 14 8.187 5.585 0.633 82.651 o
8 1 15 19.315 15.262 1.612 19.789 o
8 1 16 1.125 1.293 0.753 119.723 o
8 2 0 0.393 0.236 0.222 1049.320 o
8 2 1 671.735 670.542 3.315 0.814 o
8 2 2 117.029 111.170 1.021 7.374 o
8 2 3 7.605 6.766 0.374 113.915 o
8 2 4 151.305 151.365 1.254 5.365 o
8 2 5 93.139 86.992 1.128 9.020 o
8 2 6 70.473 68.750 0.997 11.932 o
8 2 7 0.845 0.085 0.428 344.868 o
8 2 8 211.282 215.329 2.114 3.291 o
8 2 9 0.176 0.591 0.736 138.606 o
8 2 10 72.753 74.490 1.123 10.993 o
8 2 11 13.127 13.069 0.888 44.136 o
8 2 12 9.055 8.507 0.923 51.642 o
8 2 13 42.818 44.108 0.981 18.143 o
8 2 14 5.109 4.418 0.675 95.497 o
8 2 15 1.057 0.558 0.483 261.632 o
8 2 16 45.467 44.698 1.507 13.536 o
8 3 0 9.066 7.737 0.310 105.575 o
8 3 1 211.460 211.992 1.456 3.669 o
8 3 2 88.311 87.583 0.902 9.844 o
8 3 3 23.353 21.636 0.454 40.444 o
8 3 4 46.094 42.102 0.922 18.098 o
8 3 5 332.870 330.430 2.147 2.065 o
8 3 6 2.049 0.730 0.557 182.295 o
8 3 7 219.440 217.321 1.772 3.386 o
8 3 8 11.725 11.434 0.561 65.913 o
8 3 9 31.430 30.413 0.764 26.403 o
8 3 10 0.526 0.530 0.691 151.645 o
8 3 11 78.940 81.434 1.749 8.262 o
8 3 12 51.166 51.392 1.191 14.431 o
8 3 13 0.729 0.873 0.358 420.909 o
8 3 14 0.296 0.822 0.500 274.816 o
8 3 15 50.900 52.455 2.031 9.610 o
8 3 16 6.537 6.533 0.778 71.641 o
8 4 0 106.805 106.162 1.020 7.959 o
8 4 1 24.061 23.154 0.533 37.454 o
8 4 2 102.191 100.252 0.971 8.433 o
8 4 3 33.456 31.387 0.568 27.598 o
8 4 4 0.602 0.477 0.361 455.978 o
8 4 5 0.138 -0.332 0.310 758.559 o
8 4 6 2.960 2.640 0.568 146.299 o
8 4 7 7.153 6.197 0.452 109.514 o
8 4 8 73.081 75.478 1.331 10.197 o
8 4 9 127.944 128.118 2.186 5.032 o
8 4 10 100.368 102.477 2.065 6.232 o
8 4 11 35.974 36.002 0.984 20.945 o
8 4 12 48.163 48.018 1.041 16.200 o
8 4 13 6.905 8.004 0.597 87.013 o
8 4 14 0.745 0.274 0.479 286.605 o
8 4 15 4.276 3.204 0.886 72.720 o
8 4 16 2.450 1.003 0.766 106.841 o
8 5 0 0.411 0.238 0.254 863.772 o
8 5 1 13.664 12.146 0.388 68.698 o
8 5 2 8.690 6.955 0.357 106.603 o
8 5 3 0.007 -0.077 0.241 1336.500 o
8 5 4 77.461 75.437 0.854 11.368 o
8 5 5 15.903 14.075 0.371 60.679 o
8 5 6 26.434 24.995 0.587 33.710 o
8 5 7 137.976 136.416 1.354 5.795 o
8 5 8 0.226 -0.128 0.562 239.173 o
8 5 9 41.457 39.625 0.864 20.039 o
8 5 10 14.432 13.313 0.948 40.029 o
8 5 11 21.455 25.549 0.974 29.204 o
8 5 12 0.009 0.761 0.371 498.082 o
8 5 13 81.651 84.864 1.427 8.992 o
8 5 14 15.914 15.619 0.733 45.271 o
8 5 15 11.295 9.286 1.014 42.928 o
8 5 16 19.910 21.894 1.150 27.170 o
8 6 0 186.749 184.620 1.227 4.344 o
8 6 1 703.784 710.504 3.378 0.760 o
8 6 2 94.489 92.636 0.898 9.255 o
8 6 3 157.863 159.089 1.246 5.131 o
8 6 4 0.476 0.076 0.366 492.207 o
8 6 5 102.557 99.145 1.202 8.010 o
8 6 6 36.516 34.780 0.697 24.075 o
8 6 7 138.236 136.635 1.365 5.771 o
8 6 8 98.539 100.290 1.381 7.806 o
8 6 9 143.483 144.617 2.041 4.757 o
8 6 10 156.993 156.270 2.183 4.274 o
8 6 11 95.810 100.256 3.515 3.855 o
8 6 12 92.593 98.184 1.671 7.459 o
8 6 13 1.171 1.787 0.566 185.234 o
8 6 14 10.511 8.920 0.699 63.295 o
8 6 15 0.043 0.148 0.543 260.517 o
8 7 0 668.783 668.197 3.343 0.816 o
8 7 1 46.454 43.450 0.864 18.297 o
8 7 2 67.344 67.549 0.810 13.024 o
8 7 3 37.791 36.457 0.800 22.252 o
8 7 4 351.505 356.785 2.397 1.875 o
8 7 5 0.904 0.796 0.722 133.832 o
8 7 6 285.069 286.155 2.460 2.328 o
8 7 7 2.063 3.208 0.925 75.417 o
8 7 8 79.968 82.227 2.290 6.669 o
8 7 9 2.625 2.957 0.727 107.071 o
8 7 10 0.438 0.068 0.615 194.916 o
8 7 11 5.053 5.859 0.578 107.101 o
8 7 12 58.811 60.963 2.031 8.878 o
8 7 13 12.607 14.792 1.068 36.545 o
8 7 14 108.815 118.013 2.955 4.347 o
8 7 15 4.215 4.615 0.712 94.224 o
8 8 0 30.768 29.264 0.662 28.417 o
8 8 1 141.893 141.859 1.231 5.749 o
8 8 2 41.987 41.011 0.820 20.083 o
8 8 3 378.389 371.668 2.371 1.754 o
8 8 4 3.182 3.437 0.478 166.096 o
8 8 5 3.249 3.956 0.695 105.555 o
8 8 6 73.335 72.081 1.535 9.572 o
8 8 7 31.829 31.391 1.097 21.562 o
8 8 8 6.141 4.610 1.131 46.095 o
8 8 9 73.879 72.271 1.583 9.357 o
8 8 10 9.109 11.390 0.583 72.525 o
8 8 11 78.385 82.815 1.483 9.080 o
8 8 12 11.695 12.045 1.161 35.044 o
8 8 13 24.142 24.525 1.077 26.044 o
8 8 14 27.830 29.318 1.099 23.225 o
8 9 0 39.835 38.499 0.710 22.073 o
8 9 1 10.867 10.227 0.473 76.569 o
8 9 2 21.992 20.903 0.617 38.724 o
8 9 3 22.948 22.364 0.680 35.738 o
8 9 4 108.544 107.343 1.387 7.207 o
8 9 5 1.424 1.107 0.547 197.152 o
8 9 6 257.188 262.555 3.647 2.073 o
8 9 7 1.589 1.275 0.858 92.542 o
8 9 8 96.815 98.634 1.798 6.988 o
8 9 9 23.261 25.020 1.580 18.174 o
8 9 10 0.075 0.309 0.485 317.014 o
8 9 11 12.425 10.844 1.150 35.349 o
8 9 12 61.943 61.978 1.524 10.845 o
8 9 13 16.755 14.680 1.066 33.354 o
8 9 14 12.373 11.757 1.237 32.035 o
8 10 0 129.631 126.502 1.295 6.257 o
8 10 1 11.191 9.907 0.497 74.245 o
8 10 2 58.944 58.454 1.179 13.006 o
8 10 3 343.148 350.207 2.854 1.814 o
8 10 4 24.126 24.460 0.800 31.537 o
8 10 5 0.797 0.811 0.661 157.582 o
8 10 6 22.096 21.627 0.944 30.632 o
8 10 7 30.134 28.234 1.134 22.108 o
8 10 8 1.187 1.982 1.295 43.900 o
8 10 9 66.807 69.604 1.324 10.971 o
8 10 10 6.399 6.749 0.706 79.460 o
8 10 11 29.968 30.771 1.064 22.722 o
8 10 12 7.284 8.106 0.899 57.010 o
8 10 13 0.197 1.381 2.011 19.162 o
8 11 0 2.454 2.407 0.469 195.007 o
8 11 1 81.129 80.151 1.201 9.850 o
8 11 2 1.218 1.223 0.606 171.245 o
8 11 3 6.935 7.028 0.866 61.607 o
8 11 4 97.165 94.600 1.573 7.567 o
8 11 5 18.062 18.778 1.204 27.635 o
8 11 6 214.567 218.032 3.020 2.721 o
8 11 7 107.420 108.585 2.413 5.316 o
8 11 8 21.985 22.763 0.908 31.166 o
8 11 9 6.217 6.494 0.550 101.186 o
8 11 10 2.700 4.303 1.092 54.644 o
8 11 11 8.671 7.133 0.627 78.030 o
8 11 12 8.872 7.842 0.869 56.203 o
8 12 0 212.010 208.484 1.866 3.462 o
8 12 1 96.325 94.188 2.065 6.485 o
8 12 2 19.720 20.283 1.063 29.690 o
8 12 3 165.125 162.355 2.932 3.420 o
8 12 4 273.925 284.476 3.828 1.897 o
8 12 5 0.118 0.506 0.489 303.975 o
8 12 6 42.008 41.175 0.929 19.125 o
8 12 7 0.109 0.059 0.416 434.387 o
8 12 8 26.594 24.408 0.793 30.128 o
8 12 9 8.546 9.088 0.604 76.908 o
8 12 10 146.359 158.788 4.351 2.456 o
8 12 11 0.231 0.894 0.733 137.303 o
8 13 0 26.541 27.873 0.879 27.657 o
8 13 1 61.302 63.537 1.009 13.223 o
8 13 2 249.401 250.864 3.286 2.287 o
8 13 3 6.209 6.189 1.022 51.909 o
8 13 4 21.774 23.192 0.641 37.298 o
8 13 5 7.996 7.601 0.514 91.924 o
8 13 6 21.778 20.503 0.799 34.675 o
8 13 7 18.215 17.344 0.768 40.282 o
8 13 8 0.213 1.340 1.340 42.547 o
8 13 9 3.896 3.296 0.541 137.902 o
8 13 10 2.915 3.088 0.705 108.975 o
8 13 11 4.976 3.991 0.624 106.375 o
8 14 0 38.033 40.444 0.912 20.442 o
8 14 1 0.886 1.305 0.471 262.678 o
8 14 2 290.358 294.290 3.510 1.927 o
8 14 3 15.288 15.087 0.568 53.267 o
8 14 4 19.716 19.760 0.672 40.260 o
8 14 5 20.999 23.120 0.799 34.259 o
8 14 6 6.713 7.188 0.547 96.346 o
8 14 7 0.201 0.000 0.709 152.585 o
8 14 8 22.743 21.703 0.913 30.911 o
8 14 9 0.071 0.232 0.514 286.830 o
8 15 0 59.850 60.837 1.084 13.220 o
8 15 1 34.617 36.304 0.812 23.262 o
8 15 2 1.549 2.337 0.516 195.368 o
8 15 3 6.286 7.760 0.547 97.192 o
8 15 4 0.053 -0.289 0.383 524.568 o
8 15 5 11.748 10.935 0.650 60.972 o
8 15 6 7.027 7.165 0.556 93.489 o
8 15 7 8.829 10.664 0.758 61.075 o
8 15 8 0.119 -0.372 0.489 319.046 o
8 16 0 15.006 16.026 0.542 54.006 o
8 16 1 0.147 0.466 0.291 757.506 o
8 16 2 99.328 102.338 1.600 7.255 o
8 16 3 2.195 2.657 0.387 241.414 o
8 16 4 7.181 7.003 0.710 75.549 o
8 16 5 5.316 6.238 0.626 96.449 o
8 16 6 6.268 7.881 0.742 73.952 o
8 16 7 17.361 18.551 1.138 29.685 o
8 17 0 5.666 6.088 0.479 118.189 o
8 17 1 0.643 0.400 0.368 441.625 o
8 17 2 2.775 2.495 0.401 217.327 o
8 17 3 0.073 0.137 0.453 368.795 o
8 17 4 10.175 12.104 0.799 53.991 o
8 17 5 23.154 24.858 1.432 20.317 o
8 18 0 39.863 41.871 1.001 18.929 o
8 18 1 9.874 7.867 0.662 69.413 o
8 18 2 2.403 2.176 0.429 219.140 o
9 0 0 1381.300 1370.130 7.991 0.248 o
9 0 2 9.051 7.361 0.443 94.173 o
9 0 4 233.958 230.734 2.362 2.888 o
9 0 6 227.318 224.873 2.819 2.721 o
9 0 8 50.130 50.441 1.905 10.367 o
9 0 10 22.980 20.557 1.077 27.543 o
9 0 12 11.277 14.061 0.873 46.660 o
9 0 14 32.724 28.401 2.904 7.229 o
9 1 0 16.354 14.762 0.375 58.699 o
9 1 1 45.052 41.911 0.631 20.534 o
9 1 2 117.322 114.852 1.061 7.228 o
9 1 3 227.055 224.657 1.567 3.366 o
9 1 4 0.895 0.539 0.376 393.316 o
9 1 5 35.226 35.461 0.611 25.340 o
9 1 6 11.754 11.605 0.782 52.520 o
9 1 7 59.144 59.249 1.299 12.329 o
9 1 8 114.774 115.831 1.423 6.748 o
9 1 9 43.476 43.048 1.696 12.556 o
9 1 10 2.979 -0.090 2.132 16.692 o
9 1 11 79.912 79.642 1.819 8.049 o
9 1 12 20.866 19.571 0.611 40.759 o
9 1 13 17.719 15.180 0.568 49.046 o
9 1 14 0.038 -0.227 0.460 367.005 o
9 1 15 10.496 8.452 0.833 54.811 o
9 2 0 114.939 113.188 1.024 7.417 o
9 2 1 124.767 123.171 1.087 6.745 o
9 2 2 1061.260 1058.960 5.029 0.407 o
9 2 3 213.632 212.039 1.567 3.587 o
9 2 4 71.107 69.320 0.858 12.318 o
9 2 5 85.729 79.235 1.230 9.481 o
9 2 6 89.386 87.095 1.035 9.478 o
9 2 7 30.643 31.537 0.838 25.493 o
9 2 8 65.070 65.164 1.256 11.620 o
9 2 9 7.087 -2.721 2.233 14.668 o
9 2 10 2.403 1.951 1.129 54.331 o
9 2 11 22.934 22.902 1.185 24.893 o
9 2 12 25.475 25.429 0.656 33.044 o
9 2 13 54.114 58.537 1.030 14.433 o
9 2 14 35.111 33.976 1.204 19.000 o
9 2 15 36.468 36.597 1.288 17.507 o
9 3 0 226.992 226.693 1.576 3.352 o
9 3 1 268.860 264.309 1.662 2.776 o
9 3 2 23.287 20.182 0.455 41.286 o
9 3 3 5.985 6.365 0.295 144.224 o
9 3 4 58.444 56.752 0.755 15.274 o
9 3 5 1.311 1.367 0.415 288.846 o
9 3 6 475.483 474.575 3.403 1.212 o
9 3 7 0.008 0.383 0.595 215.172 o
9 3 8 11.188 11.257 1.016 41.789 o
9 3 9 153.649 152.167 2.089 4.457 o
9 3 10 108.505 111.712 2.070 5.862 o
9 3 11 0.054 -0.189 0.305 818.110 o
9 3 12 57.325 56.230 1.053 14.012 o
9 3 13 0.842 0.205 0.392 390.575 o
9 3 14 5.659 4.546 0.708 87.410 o
9 3 15 1.172 1.569 0.473 244.293 o
9 4 0 81.869 82.252 0.865 10.642 o
9 4 1 122.041 116.893 1.105 6.940 o
9 4 2 90.234 88.870 0.972 9.506 o
9 4 3 104.784 98.081 0.997 8.306 o
9 4 4 52.762 49.803 0.907 16.066 o
9 4 5 78.637 79.264 1.067 10.476 o
9 4 6 0.466 -0.020 0.519 267.930 o
9 4 7 5.141 6.046 0.532 113.726 o
9 4 8 0.840 1.099 0.759 121.386 o
9 4 9 84.853 84.551 2.065 7.045 o
9 4 10 78.044 78.569 1.401 9.496 o
9 4 11 34.651 36.871 1.056 20.401 o
9 4 12 1.972 1.673 0.426 244.422 o
9 4 13 31.344 32.244 1.166 20.693 o
9 4 14 10.699 8.796 0.899 50.103 o
9 4 15 16.989 14.576 1.849 16.881 o
9 5 0 58.789 57.958 0.772 15.043 o
9 5 1 190.183 184.445 1.354 4.213 o
9 5 2 190.802 188.140 1.394 4.151 o
9 5 3 0.181 -0.255 0.344 614.106 o
9 5 4 300.228 300.228 2.040 2.336 o
9 5 5 0.006 0.166 0.458 365.496 o
9 5 6 0.261 0.429 0.563 229.853 o
9 5 7 9.989 8.973 0.582 73.786 o
9 5 8 14.650 14.698 1.012 36.798 o
9 5 9 11.276 12.272 1.018 41.048 o
9 5 10 16.951 17.622 1.100 31.227 o
9 5 11 63.343 62.451 1.442 11.081 o
9 5 12 4.726 8.908 1.784 21.520 o
9 5 13 32.465 35.360 1.166 19.947 o
9 5 14 6.215 5.469 0.580 100.241 o
9 6 0 50.743 48.886 0.672 17.934 o
9 6 1 91.485 91.949 0.927 9.415 o
9 6 2 293.312 285.075 1.815 2.487 o
9 6 3 94.278 92.474 1.079 8.897 o
9 6 4 0.021 -0.187 0.549 258.647 o
9 6 5 25.941 24.583 0.818 29.988 o
9 6 6 28.041 27.587 0.521 32.618 o
9 6 7 156.666 157.328 2.260 4.192 o
9 6 8 30.768 29.236 0.956 24.248 o
9 6 9 3.567 3.776 1.398 35.190 o
9 6 10 0.218 -0.511 0.899 95.576 o
9 6 11 26.580 27.159 0.897 27.516 o
9 6 12 81.382 82.573 2.985 5.052 o
9 6 13 12.212 15.204 0.866 44.922 o
9 6 14 13.645 14.889 0.973 39.071 o
9 7 0 5.110 4.080 0.398 152.543 o
9 7 1 290.636 288.490 1.925 2.461 o
9 7 2 523.382 529.291 3.044 1.120 o
9 7 3 1.696 1.208 0.774 109.838 o
9 7 4 57.600 55.834 0.990 14.331 o
9 7 5 35.620 33.004 0.807 23.558 o
9 7 6 7.989 7.631 0.823 61.827 o
9 7 7 2.408 3.271 1.225 46.047 o
9 7 8 93.192 92.620 2.184 6.342 o
9 7 9 1.072 1.959 0.760 115.408 o
9 7 10 15.079 14.622 0.726 47.405 o
9 7 11 51.784 56.388 1.778 10.669 o
9 7 12 35.696 38.308 1.441 15.998 o
9 7 13 7.036 9.083 1.720 22.153 o
9 7 14 3.099 3.947 0.534 145.827 o
9 8 0 60.164 56.962 0.801 14.779 o
9 8 1 59.887 61.054 0.989 13.658 o
9 8 2 1.154 1.315 0.464 256.716 o
9 8 3 11.442 10.360 0.678 60.654 o
9 8 4 3.556 3.904 0.683 105.791 o
9 8 5 310.678 311.464 2.581 2.098 o
9 8 6 54.913 53.442 1.008 14.817 o
9 8 7 0.179 0.326 0.656 175.306 o
9 8 8 52.287 50.148 0.942 15.909 o
9 8 9 2.789 2.332 0.385 227.440 o
9 8 10 59.826 59.727 1.732 10.150 o
9 8 11 1.932 2.617 0.758 106.461 o
9 8 12 1.587 1.983 0.813 99.336 o
9 8 13 16.631 16.393 0.985 35.288 o
9 9 0 373.912 377.023 2.682 1.700 o
9 9 1 463.774 468.289 3.394 1.242 o
9 9 2 4.334 4.804 0.713 92.867 o
9 9 3 51.432 51.352 0.959 15.853 o
9 9 4 0.405 -0.018 0.592 211.287 o
9 9 5 7.164 8.336 0.439 103.317 o
9 9 6 43.695 42.131 0.783 19.770 o
9 9 7 10.064 9.184 0.937 48.654 o
9 9 8 96.531 99.289 2.373 5.755 o
9 9 9 0.013 0.223 0.485 323.829 o
9 9 10 26.921 27.248 1.332 20.410 o
9 9 11 3.322 6.130 0.887 70.904 o
9 9 12 3.849 4.678 0.864 74.330 o
9 9 13 8.928 8.490 0.949 50.278 o
9 10 0 11.734 11.278 0.924 45.416 o
9 10 1 47.144 47.853 1.042 16.398 o
9 10 2 99.254 97.702 1.676 7.185 o
9 10 3 2.402 3.958 1.032 61.094 o
9 10 4 277.932 283.712 2.696 2.291 o
9 10 5 64.139 63.970 1.133 12.315 o
9 10 6 0.037 0.025 0.449 383.678 o
9 10 7 74.084 76.368 1.282 10.255 o
9 10 8 5.997 6.528 0.537 104.501 o
9 10 9 4.427 4.537 0.455 145.064 o
9 10 10 9.508 9.682 0.630 70.351 o
9 10 11 2.129 1.340 1.290 43.448 o
9 10 12 0.061 0.640 0.593 211.391 o
9 11 0 11.561 11.470 1.071 38.900 o
9 11 1 48.940 50.035 1.690 11.681 o
9 11 2 3.862 3.995 0.567 127.955 o
9 11 3 160.075 163.498 2.356 4.005 o
9 11 4 31.097 30.750 0.786 26.183 o
9 11 5 19.996 19.547 0.660 40.385 o
9 11 6 35.816 35.117 1.182 18.933 o
9 11 7 0.681 1.600 0.412 321.706 o
9 11 8 4.843 5.576 0.716 87.773 o
9 11 9 29.768 28.116 1.437 18.217 o
9 11 10 32.253 35.891 1.451 16.752 o
9 11 11 2.654 2.450 1.004 65.270 o
9 12 0 5.001 5.884 0.984 57.419 o
9 12 1 2.898 2.599 1.079 57.090 o
9 12 2 144.544 145.374 1.681 5.146 o
9 12 3 34.712 36.289 1.182 19.060 o
9 12 4 0.207 0.062 0.443 375.959 o
9 12 5 21.720 23.127 0.854 32.450 o
9 12 6 73.390 78.470 1.599 9.139 o
9 12 7 1.279 0.384 0.392 346.317 o
9 12 8 61.406 69.538 2.398 7.232 o
9 12 9 23.257 22.810 0.999 28.434 o
9 12 10 7.276 7.400 0.829 63.414 o
9 13 0 0.797 0.708 0.315 500.808 o
9 13 1 65.329 64.470 1.066 12.445 o
9 13 2 11.622 10.787 0.536 68.756 o
9 13 3 33.702 36.144 0.812 23.633 o
9 13 4 118.296 120.201 1.929 5.736 o
9 13 5 26.831 26.998 0.799 29.113 o
9 13 6 18.390 18.032 1.056 31.363 o
9 13 7 3.435 3.075 0.572 136.572 o
9 13 8 0.657 -0.255 0.460 321.078 o
9 13 9 5.227 5.301 0.710 87.398 o
9 14 0 0.024 0.184 0.473 341.094 o
9 14 1 13.393 13.944 0.537 59.765 o
9 14 2 1.495 2.095 0.305 358.037 o
9 14 3 16.596 18.853 0.641 45.501 o
9 14 4 79.291 83.058 1.395 9.288 o
9 14 5 4.373 3.285 0.489 145.479 o
9 14 6 64.240 69.978 2.028 8.365 o
9 14 7 0.070 -0.223 0.670 172.992 o
9 14 8 3.717 3.827 0.651 111.382 o
9 15 0 9.818 9.077 0.568 75.292 o
9 15 1 86.050 88.506 1.446 8.578 o
9 15 2 16.989 17.674 0.641 45.770 o
9 15 3 44.991 45.924 0.955 17.663 o
9 15 4 4.413 4.257 0.521 131.227 o
9 15 5 44.844 47.112 1.448 13.881 o
9 15 6 0.137 1.390 0.585 204.253 o
9 15 7 0.457 0.957 1.117 60.513 o
9 16 0 1.658 1.877 0.383 284.482 o
9 16 1 0.879 0.496 0.387 381.044 o
9 16 2 27.366 30.481 0.872 26.721 o
9 16 3 0.173 -0.112 0.435 396.111 o
9 16 4 13.669 13.483 0.768 48.538 o
9 16 5 0.179 0.223 0.547 249.512 o
9 17 0 10.416 11.814 0.869 49.847 o
9 17 1 13.283 12.911 0.740 50.966 o
9 17 2 4.404 5.465 0.445 141.631 o
10 0 0 662.296 660.535 4.556 0.751 o
10 0 2 550.589 537.395 4.379 0.942 o
10 0 4 151.108 148.048 2.260 4.348 o
10 0 6 12.764 10.932 0.922 44.394 o
10 0 8 158.367 156.790 3.212 3.265 o
10 0 10 84.346 85.518 1.751 7.899 o
10 0 12 10.738 9.593 0.783 56.340 o
10 0 14 11.831 9.629 0.840 50.881 o
10 1 0 402.208 402.378 2.273 1.641 o
10 1 1 167.968 162.579 1.251 4.875 o
10 1 2 128.375 123.259 1.169 6.513 o
10 1 3 13.878 12.384 0.508 61.934 o
10 1 4 172.771 169.678 1.732 4.337 o
10 1 5 124.028 121.982 1.380 6.393 o
10 1 6 11.472 10.755 0.824 51.445 o
10 1 7 212.160 208.355 2.531 3.065 o
10 1 8 29.397 28.836 1.054 23.407 o
10 1 9 0.408 0.744 0.763 126.021 o
10 1 10 28.965 30.637 0.695 28.568 o
10 1 11 1.765 2.082 0.368 285.656 o
10 1 12 18.964 17.897 0.657 42.582 o
10 1 13 9.224 7.424 0.687 70.064 o
10 1 14 0.273 0.517 0.495 289.031 o
10 2 0 19.444 17.855 0.411 48.944 o
10 2 1 191.399 187.234 1.451 4.113 o
10 2 2 131.534 128.352 1.194 6.294 o
10 2 3 160.074 154.319 1.380 5.019 o
10 2 4 376.180 368.937 2.756 1.691 o
10 2 5 33.015 32.483 0.648 26.629 o
10 2 6 7.491 7.022 0.652 80.403 o
10 2 7 1.434 1.354 0.518 209.962 o
10 2 8 23.357 22.582 0.930 29.886 o
10 2 9 4.257 4.739 1.228 42.621 o
10 2 10 58.654 62.399 1.017 13.598 o
10 2 11 16.450 14.407 0.538 52.961 o
10 2 12 7.051 6.936 0.413 112.782 o
10 2 13 0.051 -0.250 0.426 426.522 o
10 2 14 6.392 4.435 0.758 78.131 o
10 3 0 235.735 227.657 1.705 3.201 o
10 3 1 56.289 54.433 0.714 16.038 o
10 3 2 74.768 70.844 0.895 11.734 o
10 3 3 7.417 7.014 0.568 90.357 o
10 3 4 82.934 81.679 1.630 8.409 o
10 3 5 54.722 54.792 0.777 15.984 o
10 3 6 45.169 45.216 1.334 14.799 o
10 3 7 12.674 11.258 0.928 44.057 o
10 3 8 81.420 77.890 1.966 7.585 o
10 3 9 57.298 58.398 1.977 9.270 o
10 3 10 17.956 18.671 0.587 45.537 o
10 3 11 2.845 2.575 0.452 191.277 o
10 3 12 34.141 30.257 0.976 22.539 o
10 3 13 1.125 0.634 0.416 320.553 o
10 3 14 32.481 29.611 1.308 18.979 o
10 4 0 20.142 18.838 0.434 46.601 o
10 4 1 86.098 84.445 0.886 10.164 o
10 4 2 83.096 79.085 1.196 9.765 o
10 4 3 75.916 74.795 1.205 10.437 o
10 4 4 10.985 10.231 0.464 76.764 o
10 4 5 20.504 18.707 0.739 38.142 o
10 4 6 3.284 3.115 0.824 85.176 o
10 4 7 1.483 1.115 0.812 103.007 o
10 4 8 1.353 0.950 1.009 70.625 o
10 4 9 45.702 48.704 1.053 16.504 o
10 4 10 1.932 1.983 0.427 239.613 o
10 4 11 0.135 -0.248 0.406 455.583 o
10 4 12 1.297 2.075 0.362 317.203 o
10 4 13 0.008 -0.056 0.515 295.150 o
10 5 0 36.224 34.566 0.624 24.981 o
10 5 1 57.362 53.950 0.831 15.326 o
10 5 2 12.151 10.017 0.584 65.298 o
10 5 3 21.005 19.876 0.602 40.660 o
10 5 4 155.675 153.367 1.817 4.695 o
10 5 5 7.590 7.217 0.713 73.462 o
10 5 6 151.095 151.246 2.477 4.090 o
10 5 7 1.898 0.934 0.982 72.357 o
10 5 8 58.327 61.862 1.641 10.605 o
10 5 9 70.149 76.640 1.729 8.936 o
10 5 10 36.354 35.530 0.993 20.802 o
10 5 11 38.062 37.796 1.340 16.576 o
10 5 12 0.002 4.003 0.983 73.514 o
10 5 13 3.852 4.190 0.708 98.385 o
10 6 0 0.389 0.134 0.385 459.190 o
10 6 1 118.838 120.124 1.153 6.933 o
10 6 2 13.322 13.997 0.739 50.035 o
10 6 3 80.506 79.861 1.287 9.647 o
10 6 4 92.550 93.884 1.234 8.605 o
10 6 5 62.852 61.030 1.478 11.022 o
10 6 6 63.997 59.811 1.969 8.872 o
10 6 7 0.187 0.058 1.242 50.452 o
10 6 8 134.223 130.583 2.060 5.052 o
10 6 9 0.654 1.787 1.340 41.801 o
10 6 10 15.633 13.924 0.976 37.522 o
10 6 11 33.214 36.278 0.979 21.809 o
10 6 12 27.295 28.339 1.232 21.584 o
10 6 13 0.008 0.375 0.446 375.452 o
10 7 0 4.818 4.577 0.457 139.326 o
10 7 1 28.015 28.667 0.598 31.148 o
10 7 2 101.665 102.572 1.771 6.799 o
10 7 3 83.721 81.337 1.374 9.127 o
10 7 4 0.136 -0.587 1.338 43.552 o
10 7 5 7.588 7.174 0.849 61.289 o
10 7 6 49.287 48.993 1.138 15.254 o
10 7 7 3.468 3.004 1.155 49.506 o
10 7 8 5.373 5.962 0.981 56.812 o
10 7 9 2.360 1.956 0.406 236.818 o
10 7 10 44.457 44.057 1.131 16.589 o
10 7 11 29.748 33.290 1.184 20.761 o
10 7 12 2.330 3.474 0.833 87.508 o
10 8 0 9.511 8.603 0.671 68.661 o
10 8 1 15.285 16.090 0.842 41.622 o
10 8 2 10.162 10.057 0.854 52.591 o
10 8 3 31.422 30.549 0.750 26.568 o
10 8 4 34.906 32.922 1.092 20.476 o
10 8 5 110.551 112.755 2.103 5.737 o
10 8 6 11.474 11.057 1.149 36.088 o
10 8 7 0.508 0.998 0.478 281.339 o
10 8 8 32.099 30.760 0.846 24.921 o
10 8 9 4.799 5.124 0.464 134.661 o
10 8 10 3.643 4.058 0.698 101.856 o
10 8 11 5.217 9.269 1.149 43.225 o
10 8 12 28.809 29.269 1.229 21.023 o
10 9 0 95.961 97.618 1.940 6.720 o
10 9 1 18.178 17.966 0.740 40.849 o
10 9 2 0.006 0.054 0.650 184.351 o
10 9 3 44.916 45.139 1.381 14.495 o
10 9 4 34.231 33.818 0.896 22.878 o
10 9 5 2.286 1.788 0.579 158.804 o
10 9 6 5.478 5.506 0.507 117.574 o
10 9 7 31.330 33.787 0.804 25.161 o
10 9 8 35.421 35.062 1.499 15.780 o
10 9 10 3.015 4.924 0.778 89.308 o
10 9 11 12.110 12.468 0.920 44.346 o
10 10 0 51.406 51.806 1.590 11.939 o
10 10 1 28.037 29.164 0.775 28.258 o
10 10 2 74.490 76.374 2.142 7.384 o
10 10 3 146.569 153.953 2.678 3.921 o
10 10 4 14.095 14.700 0.612 53.962 o
10 10 5 37.556 39.879 0.838 21.390 o
10 10 6 64.239 64.381 1.297 11.557 o
10 10 7 3.486 3.775 0.641 115.606 o
10 10 8 19.134 21.747 1.147 27.661 o
10 10 9 37.600 38.544 1.483 15.279 o
10 10 10 2.547 3.304 0.749 101.806 o
10 10 11 2.019 3.654 1.036 61.996 o
10 11 0 33.324 32.098 1.149 20.353 o
10 11 1 32.799 32.857 0.789 24.932 o
10 11 2 90.364 88.551 2.558 5.660 o
10 11 3 0.772 1.784 0.285 479.232 o
10 11 4 7.956 6.540 0.486 98.457 o
10 11 5 0.017 -0.043 0.300 861.682 o
10 11 6 5.607 5.793 0.480 119.766 o
10 11 7 3.363 3.950 0.566 133.754 o
10 11 8 3.364 4.530 0.695 102.706 o
10 11 9 20.650 24.741 1.112 26.940 o
10 11 10 5.058 7.642 0.808 71.504 o
10 12 0 3.736 3.478 0.361 194.876 o
10 12 1 228.675 235.243 2.581 2.799 o
10 12 2 6.563 6.371 0.402 121.026 o
10 12 3 6.311 6.424 0.437 117.811 o
10 12 4 2.700 2.066 0.408 222.827 o
10 12 5 3.860 3.986 0.784 86.531 o
10 12 6 22.129 20.989 0.866 32.629 o
10 12 7 0.019 -0.793 0.830 113.592 o
10 12 8 2.131 4.124 0.799 92.478 o
10 12 9 0.455 1.671 0.816 107.333 o
10 13 0 134.595 135.616 1.662 5.514 o
10 13 1 1.790 2.607 0.273 343.527 o
10 13 2 0.000 0.103 0.357 600.802 o
10 13 3 0.211 0.000 0.316 710.356 o
10 13 4 16.119 14.685 0.744 45.209 o
10 13 5 29.624 32.680 1.175 21.009 o
10 13 6 0.003 0.248 0.585 224.680 o
10 13 7 31.794 32.946 1.453 17.104 o
10 13 8 0.667 4.021 1.340 40.586 o
10 14 0 0.082 0.806 0.388 448.265 o
10 14 1 16.901 17.364 0.641 46.105 o
10 14 2 40.677 41.445 0.955 19.195 o
10 14 3 0.257 -0.084 0.404 444.856 o
10 14 4 43.434 45.999 1.160 16.370 o
10 14 5 0.000 0.223 0.514 290.504 o
10 14 6 1.967 2.383 0.666 130.378 o
10 15 0 13.614 14.087 0.562 57.910 o
10 15 1 45.184 50.993 1.020 16.628 o
10 15 2 0.295 0.265 0.450 349.711 o
10 15 3 9.201 10.374 0.683 66.060 o
10 15 4 4.071 3.934 0.483 146.953 o
10 15 5 15.407 15.052 0.870 41.025 o
10 16 0 3.300 3.901 0.448 169.619 o
10 16 1 16.240 16.613 0.656 47.023 o
10 16 2 21.482 22.082 0.793 34.447 o
10 16 3 1.653 1.787 0.599 161.298 o
11 0 0 883.883 879.568 6.035 0.480 o
11 0 2 67.026 63.035 1.671 9.784 o
11 0 4 0.769 0.145 0.977 78.570 o
11 0 6 14.101 12.139 1.527 23.422 o
11 0 8 68.350 71.185 1.592 9.727 o
11 0 10 1.544 1.243 0.504 216.516 o
11 0 12 16.174 14.387 0.924 38.621 o
11 1 0 123.610 117.340 1.163 6.793 o
11 1 1 41.753 38.870 0.874 19.979 o
11 1 2 24.003 23.335 0.729 33.474 o
11 1 3 78.837 75.157 1.092 10.551 o
11 1 4 34.241 33.470 0.916 22.700 o
11 1 5 142.056 140.782 1.706 5.223 o
11 1 6 206.276 202.903 2.477 3.175 o
11 1 7 2.568 3.436 1.109 54.320 o
11 1 8 12.765 13.168 0.536 62.286 o
11 1 9 19.544 17.027 0.560 45.314 o
11 1 10 16.631 14.209 0.538 52.809 o
11 1 11 16.150 15.436 0.626 49.210 o
11 1 12 24.002 24.009 0.723 33.341 o
11 1 13 8.260 6.600 0.574 86.499 o
11 2 0 0.792 0.345 0.403 373.221 o
11 2 1 85.873 81.017 1.052 9.895 o
11 2 2 144.277 141.603 1.494 5.407 o
11 2 3 71.242 67.234 1.430 10.287 o
11 2 4 4.108 4.504 0.516 134.553 o
11 2 5 12.834 10.379 1.112 36.610 o
11 2 6 65.007 61.434 2.376 7.318 o
11 2 7 9.931 9.632 1.226 34.964 o
11 2 8 6.678 7.112 0.476 106.423 o
11 2 9 1.893 1.823 0.285 355.663 o
11 2 10 16.716 15.698 0.740 43.929 o
11 2 11 40.607 42.845 0.885 19.656 o
11 2 12 0.059 0.019 0.497 312.441 o
11 2 13 0.611 0.171 0.413 381.465 o
11 3 0 1.957 2.240 0.483 203.135 o
11 3 1 74.402 71.265 1.131 10.962 o
11 3 2 101.761 99.417 1.727 6.945 o
11 3 3 194.301 193.755 1.901 3.734 o
11 3 4 52.861 48.675 1.389 13.148 o
11 3 5 7.945 8.766 0.803 62.151 o
11 3 6 0.004 0.186 0.505 301.942 o
11 3 7 9.286 9.395 0.596 74.355 o
11 3 8 16.282 15.038 0.622 49.448 o
11 3 9 35.018 35.436 0.883 22.473 o
11 3 10 0.738 0.838 0.389 375.480 o
11 3 11 10.424 9.644 0.467 79.897 o
11 3 12 3.845 5.839 0.542 124.272 o
11 4 0 212.621 209.458 1.790 3.493 o
11 4 1 24.886 24.557 0.701 32.943 o
11 4 2 129.551 127.738 1.578 5.860 o
11 4 3 1.772 1.385 0.673 136.051 o
11 4 4 37.219 34.109 0.793 22.928 o
11 4 5 45.566 43.398 1.141 16.362 o
11 4 6 24.784 24.992 1.245 22.758 o
11 4 7 30.965 32.308 1.181 20.598 o
11 4 8 79.088 80.069 1.492 9.091 o
11 4 9 10.336 9.000 0.624 69.238 o
11 4 10 2.431 6.465 1.109 51.831 o
11 4 11 11.991 11.810 0.881 46.837 o
11 4 12 0.403 0.235 0.458 333.036 o
11 5 0 2.745 2.698 0.584 143.845 o
11 5 1 84.175 83.957 0.976 10.109 o
11 5 2 57.126 54.866 1.098 13.891 o
11 5 3 6.614 7.331 0.801 67.930 o
11 5 4 128.360 127.117 2.173 5.053 o
11 5 5 26.993 25.933 0.868 28.125 o
11 5 6 6.758 7.445 1.085 46.095 o
11 5 7 13.308 13.539 1.498 24.080 o
11 5 8 44.135 45.521 1.033 17.285 o
11 5 9 10.455 11.389 0.622 65.550 o
11 5 10 10.065 10.411 0.671 64.500 o
11 5 11 87.780 89.974 2.021 6.951 o
11 5 12 0.506 0.599 0.601 195.104 o
11 6 0 379.328 376.790 3.294 1.560 o
11 6 1 127.236 126.605 1.472 6.091 o
11 6 2 0.794 0.138 0.591 199.556 o
11 6 3 3.434 4.080 0.691 104.529 o
11 6 4 4.460 3.966 1.175 46.027 o
11 6 5 23.533 22.186 0.973 28.986 o
11 6 6 0.045 -0.177 0.522 285.552 o
11 6 7 70.782 71.353 1.363 10.417 o
11 6 8 0.431 0.363 0.486 294.369 o
11 6 9 85.938 90.002 2.030 6.995 o
11 6 10 92.855 91.434 1.864 7.122 o
11 6 11 0.065 1.787 1.053 67.707 o
11 7 0 35.333 34.759 0.785 23.593 o
11 7 1 3.097 4.073 0.907 72.621 o
11 7 2 19.815 19.125 1.192 26.966 o
11 7 3 45.820 46.510 1.171 15.806 o
11 7 4 168.054 168.504 2.471 3.763 o
11 7 5 37.311 35.696 1.017 20.250 o
11 7 6 43.589 43.951 1.075 17.216 o
11 7 7 0.109 0.056 0.478 333.291 o
11 7 8 0.080 1.495 0.485 283.133 o
11 7 9 8.513 8.674 0.686 70.396 o
11 7 10 20.699 19.123 1.935 14.855 o
11 8 0 8.837 9.163 1.257 34.796 o
11 8 1 2.453 3.733 0.968 67.990 o
11 8 2 22.387 21.539 1.071 27.718 o
11 8 3 43.326 41.666 0.893 19.035 o
11 8 4 2.484 2.403 0.890 80.329 o
11 8 5 59.760 60.680 1.057 13.371 o
11 8 6 15.643 15.258 0.595 51.408 o
11 8 7 148.114 156.044 2.242 4.351 o
11 8 8 1.496 1.971 0.442 245.888 o
11 8 9 19.690 20.362 0.873 34.496 o
11 8 10 0.001 0.896 0.678 162.293 o
11 9 0 26.730 26.398 1.383 19.866 o
11 9 1 220.335 222.577 2.331 3.050 o
11 9 2 231.130 235.808 2.545 2.797 o
11 9 3 24.413 24.960 1.218 23.331 o
11 9 4 58.124 57.340 1.007 14.061 o
11 9 5 3.543 3.819 0.536 140.359 o
11 9 6 103.748 109.045 1.585 6.984 o
11 9 7 0.442 1.015 0.447 317.069 o
11 9 8 10.921 12.219 0.888 47.729 o
11 9 9 2.579 3.173 0.825 88.302 o
11 9 10 69.681 73.109 2.787 5.838 o
11 10 0 86.494 83.203 1.660 8.105 o
11 10 1 74.716 76.165 1.146 10.676 o
11 10 2 7.184 7.704 0.601 85.911 o
11 10 3 0.098 0.777 0.329 592.004 o
11 10 4 80.489 85.856 1.285 9.450 o
11 10 5 2.285 3.211 0.490 180.746 o
11 10 6 16.103 15.870 0.774 43.320 o
11 10 7 91.711 100.831 2.098 6.453 o
11 10 8 8.790 9.022 0.903 52.957 o
11 10 9 5.723 7.695 0.808 69.314 o
11 11 0 66.381 65.617 1.232 11.574 o
11 11 1 1.007 0.494 0.341 438.518 o
11 11 2 10.251 11.335 0.509 74.232 o
11 11 3 113.014 118.547 1.603 6.457 o
11 11 4 120.011 129.167 1.739 5.869 o
11 11 5 6.519 6.746 0.528 101.566 o
11 11 6 0.169 0.854 0.490 290.050 o
11 11 7 0.007 0.161 1.225 52.004 o
11 11 8 1.330 2.860 2.011 18.736 o
11 12 0 29.451 30.759 0.704 28.147 o
11 12 1 18.528 20.195 0.730 39.608 o
11 12 2 0.508 0.869 0.369 427.859 o
11 12 3 14.098 14.829 0.741 48.093 o
11 12 4 1.755 1.501 0.503 207.817 o
11 12 5 24.445 24.600 1.174 24.149 o
11 12 6 8.446 10.073 0.797 59.834 o
11 12 7 10.583 12.419 1.232 33.202 o
11 13 0 12.031 12.628 0.560 63.556 o
11 13 1 35.713 35.127 0.802 23.196 o
11 13 2 104.115 111.632 1.747 6.606 o
11 13 3 40.112 41.785 1.056 18.372 o
11 13 4 0.070 2.234 1.340 42.203 o
11 13 5 12.300 11.999 0.937 43.648 o
11 13 6 0.058 -0.244 0.536 269.720 o
11 14 0 31.923 34.453 0.971 22.648 o
11 14 1 3.321 3.180 0.460 172.093 o
11 14 2 0.580 0.805 0.444 318.518 o
11 14 3 0.901 0.000 0.500 266.228 o
11 14 4 4.623 4.056 0.526 129.042 o
11 15 0 2.086 2.532 0.429 223.471 o
11 15 1 55.157 59.969 1.191 13.312 o
11 15 2 2.498 2.884 0.536 162.182 o
11 16 0 1.714 1.971 0.510 198.615 o
12 0 0 238.714 234.073 3.249 2.404 o
12 0 2 277.634 274.681 3.710 1.943 o
12 0 4 237.015 233.093 3.243 2.419 o
12 0 6 44.814 43.156 1.299 15.284 o
12 0 8 18.587 16.853 1.125 29.823 o
12 0 10 104.248 108.515 2.426 5.362 o
12 1 0 374.432 366.162 3.141 1.621 o
12 1 1 18.740 18.509 1.057 30.978 o
12 1 2 9.022 8.986 0.785 60.691 o
12 1 3 0.320 0.633 0.964 81.464 o
12 1 4 11.201 11.489 0.728 56.819 o
12 1 5 26.673 29.365 1.521 17.730 o
12 1 6 31.235 30.936 0.908 24.389 o
12 1 7 140.789 145.725 1.835 5.043 o
12 1 8 23.495 23.519 0.713 34.116 o
12 1 9 92.195 100.137 1.448 7.959 o
12 1 10 23.438 23.200 0.718 34.188 o
12 1 11 0.137 0.683 0.394 438.390 o
12 2 0 156.369 152.105 2.434 4.056 o
12 2 1 45.792 44.068 1.191 15.874 o
12 2 2 179.677 178.483 1.958 3.983 o
12 2 3 44.651 42.233 1.326 15.169 o
12 2 4 83.364 78.731 1.543 8.724 o
12 2 5 0.454 0.961 0.883 94.710 o
12 2 6 89.527 89.533 3.023 4.771 o
12 2 7 4.615 4.791 0.378 159.378 o
12 2 8 0.623 0.397 0.348 483.549 o
12 2 9 4.623 6.830 0.772 78.594 o
12 2 10 5.824 6.470 0.592 97.746 o
12 2 11 8.082 7.552 0.444 99.322 o
12 3 0 18.844 18.120 0.711 40.960 o
12 3 1 85.439 80.347 1.109 9.797 o
12 3 2 5.488 6.026 0.945 59.538 o
12 3 3 6.617 7.531 0.819 65.942 o
12 3 4 12.864 12.621 1.406 26.648 o
12 3 5 72.098 71.788 1.617 9.365 o
12 3 6 6.192 7.389 1.372 32.971 o
12 3 7 78.360 84.812 1.359 9.403 o
12 3 8 1.030 0.623 0.385 364.970 o
12 3 9 8.242 8.477 0.576 82.017 o
12 3 10 30.095 25.595 0.919 25.840 o
12 3 11 3.216 3.534 0.531 147.881 o
12 4 0 54.161 51.961 1.522 12.041 o
12 4 1 1.986 0.340 0.974 74.151 o
12 4 2 144.055 139.189 1.819 5.062 o
12 4 3 156.996 158.088 2.003 4.442 o
12 4 4 193.474 196.270 2.130 3.571 o
12 4 5 23.058 22.076 0.750 34.208 o
12 4 6 16.735 18.698 0.980 34.429 o
12 4 7 0.184 1.203 0.686 153.502 o
12 4 8 24.573 23.273 0.774 32.159 o
12 4 9 39.888 41.338 0.937 19.572 o
12 4 10 7.895 8.446 0.825 60.953 o
12 4 11 7.357 6.589 0.775 69.204 o
12 5 0 35.097 33.787 0.954 21.901 o
12 5 1 21.158 21.029 0.907 32.314 o
12 5 2 90.341 89.082 2.060 6.780 o
12 5 3 3.453 4.470 0.966 64.458 o
12 5 4 19.823 19.543 0.732 38.580 o
12 5 5 56.322 61.960 1.033 13.857 o
12 5 6 70.581 70.114 1.131 11.361 o
12 5 7 0.020 0.880 0.463 330.020 o
12 5 8 124.074 129.398 2.101 5.223 o
12 5 9 8.537 9.539 0.766 62.605 o
12 5 10 2.143 3.115 0.668 124.364 o
12 6 0 21.097 20.582 1.251 24.840 o
12 6 1 167.469 171.371 2.271 3.932 o
12 6 2 124.544 125.972 2.818 4.245 o
12 6 3 52.769 52.854 1.073 14.812 o
12 6 4 8.672 9.399 0.525 83.004 o
12 6 5 43.316 44.879 0.885 18.710 o
12 6 6 21.666 19.890 0.678 38.056 o
12 6 7 3.113 3.259 0.438 183.432 o
12 6 8 12.775 12.865 1.082 36.724 o
12 6 9 3.079 2.822 0.740 101.688 o
12 7 0 108.351 107.439 1.811 6.412 o
12 7 1 6.728 6.268 0.527 101.831 o
12 7 2 5.397 5.205 1.109 48.104 o
12 7 3 1.288 1.022 0.382 333.587 o
12 7 4 0.878 1.292 0.307 462.287 o
12 7 5 15.720 15.979 0.738 45.088 o
12 7 6 64.034 67.760 2.119 8.101 o
12 7 7 0.247 0.000 0.628 192.869 o
12 7 8 21.004 19.693 0.936 32.160 o
12 7 9 2.410 1.654 0.586 155.417 o
12 8 0 3.921 5.568 1.291 39.139 o
12 8 1 134.395 135.363 2.143 4.890 o
12 8 2 3.786 4.188 0.450 158.491 o
12 8 3 30.603 32.030 0.818 25.676 o
12 8 4 9.702 10.765 0.574 72.290 o
12 8 5 43.430 41.155 0.953 18.572 o
12 8 6 1.180 1.436 0.494 231.954 o
12 8 7 3.690 4.185 0.560 130.435 o
12 8 8 5.933 7.582 0.816 68.111 o
12 8 9 34.526 30.703 2.023 11.782 o
12 9 0 97.032 97.544 1.743 7.124 o
12 9 1 10.622 11.500 0.745 57.017 o
12 9 2 8.978 10.136 0.490 83.183 o
12 9 3 3.630 6.534 0.526 126.351 o
12 9 4 30.497 30.088 0.802 26.387 o
12 9 5 42.240 43.225 0.953 18.609 o
12 9 6 27.987 29.613 1.047 23.909 o
12 9 7 12.334 13.556 0.795 49.246 o
12 9 8 82.937 92.518 2.060 6.982 o
12 10 0 2.365 2.750 0.388 232.980 o
12 10 1 0.930 0.799 0.356 406.679 o
12 10 2 74.579 76.271 1.228 10.406 o
12 10 3 73.153 74.553 1.228 10.590 o
12 10 4 16.438 16.097 0.641 47.670 o
12 10 5 17.421 20.053 1.432 22.802 o
12 10 6 20.465 19.656 1.225 25.849 o
12 10 7 8.701 10.223 0.768 61.188 o
12 11 0 13.547 15.200 0.551 57.377 o
12 11 1 17.692 18.887 0.707 41.941 o
12 11 2 2.157 3.227 0.539 164.191 o
12 11 3 2.294 1.744 0.455 215.094 o
12 11 4 2.105 1.979 0.562 166.865 o
12 11 5 0.173 0.159 0.676 166.940 o
12 11 6 20.676 22.645 1.511 20.076 o
12 12 0 0.067 0.140 0.404 460.382 o
12 12 1 102.883 106.863 1.544 7.141 o
12 12 2 0.703 0.014 0.388 421.345 o
12 12 3 40.571 45.381 1.239 16.307 o
12 12 4 6.870 8.190 0.684 77.253 o
12 12 5 4.994 6.289 0.771 78.364 o
12 13 0 5.340 6.570 0.578 102.592 o
12 13 1 5.176 5.725 0.558 110.053 o
12 13 2 1.043 0.864 0.450 283.948 o
12 13 3 12.817 10.014 0.875 47.223 o
12 13 4 4.431 4.824 0.585 114.785 o
12 14 0 1.222 1.493 0.450 260.808 o
12 14 1 15.519 16.266 0.705 46.426 o
12 14 2 4.461 6.757 0.758 81.169 o
13 0 0 45.379 42.142 1.561 13.322 o
13 0 2 2.597 1.169 1.000 67.630 o
13 0 4 40.533 38.155 2.306 9.336 o
13 0 6 53.727 54.116 2.150 8.853 o
13 0 8 68.097 64.926 1.881 8.836 o
13 0 10 54.528 60.066 2.929 6.018 o
13 1 0 0.154 0.036 0.570 234.512 o
13 1 1 30.848 28.890 0.815 26.324 o
13 1 2 11.569 11.854 1.234 32.641 o
13 1 3 30.616 31.750 1.411 17.942 o
13 1 4 24.115 21.706 1.523 19.147 o
13 1 5 16.289 13.832 0.627 50.241 o
13 1 6 6.088 6.899 0.507 107.072 o
13 1 7 1.216 1.819 0.450 254.474 o
13 1 8 1.563 0.481 0.453 265.774 o
13 1 9 23.847 25.256 1.044 26.634 o
13 1 10 1.409 1.582 0.438 259.964 o
13 2 0 11.963 10.533 1.005 41.806 o
13 2 1 12.559 11.648 1.340 28.823 o
13 2 2 25.878 25.075 1.246 22.348 o
13 2 3 4.146 5.477 1.072 52.488 o
13 2 4 16.281 14.180 1.478 23.309 o
13 2 5 8.873 7.331 0.442 95.380 o
13 2 6 54.287 52.718 1.123 14.299 o
13 2 7 0.005 0.604 0.432 387.876 o
13 2 8 29.792 27.421 1.332 19.620 o
13 2 9 2.691 3.483 0.477 175.000 o
13 3 0 0.562 0.752 0.716 140.027 o
13 3 1 41.942 38.688 1.187 17.132 o
13 3 2 13.158 11.536 0.905 44.324 o
13 3 3 74.153 71.381 1.243 10.586 o
13 3 4 9.486 8.614 0.758 61.973 o
13 3 5 2.916 2.457 0.427 202.095 o
13 3 6 3.173 4.965 0.592 124.036 o
13 3 7 1.234 3.022 0.660 137.004 o
13 3 8 0.647 1.564 1.580 30.515 o
13 3 9 35.224 37.302 1.004 20.753 o
13 4 0 0.349 0.021 0.540 253.149 o
13 4 1 7.807 7.258 1.212 38.396 o
13 4 2 13.751 13.090 1.081 35.808 o
13 4 3 25.848 25.750 0.726 31.400 o
13 4 4 32.864 31.100 0.997 22.565 o
13 4 5 16.634 16.524 0.964 35.898 o
13 4 6 41.607 41.267 1.033 18.300 o
13 4 7 84.066 87.727 1.641 8.166 o
13 4 8 61.693 63.353 1.212 12.255 o
13 4 9 1.224 3.798 2.457 12.643 o
13 5 0 7.364 5.980 1.047 48.602 o
13 5 1 23.203 22.465 0.985 28.841 o
13 5 2 11.437 10.328 0.968 44.316 o
13 5 3 3.114 3.155 0.385 205.590 o
13 5 4 47.615 46.086 0.885 17.593 o
13 5 5 11.532 11.228 0.622 62.902 o
13 5 6 36.821 37.833 1.054 19.702 o
13 5 7 46.827 52.333 1.396 13.634 o
13 5 8 30.464 28.824 1.065 22.877 o
13 6 0 20.565 19.928 0.835 34.957 o
13 6 1 53.518 53.782 0.936 15.422 o
13 6 2 8.037 8.104 0.432 99.200 o
13 6 3 15.643 13.834 0.566 53.875 o
13 6 4 38.101 37.566 0.821 21.757 o
13 6 5 28.099 28.476 0.835 27.444 o
13 6 6 18.456 18.449 0.786 38.894 o
13 6 7 3.509 5.898 1.487 30.925 o
13 6 8 11.397 13.538 1.423 26.673 o
13 7 0 102.414 102.891 1.459 7.413 o
13 7 1 5.056 5.840 0.469 127.035 o
13 7 2 87.803 87.801 1.305 8.876 o
13 7 3 10.458 8.969 0.585 71.916 o
13 7 4 6.750 9.380 0.733 70.740 o
13 7 5 13.637 12.767 1.018 38.396 o
13 7 6 0.052 -0.586 0.813 118.089 o
13 7 7 0.491 0.436 0.557 226.466 o
13 7 8 0.188 0.044 0.548 252.119 o
13 8 0 14.433 18.418 0.683 47.307 o
13 8 1 2.989 2.779 0.385 214.344 o
13 8 2 0.038 -0.823 0.309 806.557 o
13 8 3 2.721 2.563 0.406 215.320 o
13 8 4 0.346 -0.437 0.500 292.600 o
13 8 5 15.633 17.276 0.753 43.804 o
13 8 6 8.399 7.127 0.845 59.771 o
13 8 7 37.478 40.942 1.547 14.567 o
13 9 0 2.891 2.368 0.589 142.523 o
13 9 1 41.738 43.318 0.845 19.628 o
13 9 2 79.721 83.274 1.293 9.565 o
13 9 3 27.208 26.561 0.762 29.657 o
13 9 4 45.851 51.588 1.091 15.942 o
13 9 5 0.013 0.372 0.709 152.609 o
13 9 6 4.831 5.407 0.713 88.669 o
13 10 0 100.054 102.464 1.464 7.511 o
13 10 1 4.508 4.985 0.492 132.716 o
13 10 2 4.766 4.715 0.464 137.465 o
13 10 3 5.741 7.817 0.616 91.072 o
13 10 4 4.174 4.867 0.519 131.064 o
13 10 5 8.436 9.298 0.774 62.559 o
13 11 0 32.334 32.494 0.881 24.018 o
13 11 1 8.335 9.352 0.560 81.284 o
13 11 2 25.954 26.794 0.776 30.091 o
13 11 3 13.903 14.913 0.760 47.466 o
13 11 4 11.827 12.719 0.819 49.534 o
13 12 0 7.792 8.867 0.572 83.550 o
13 12 1 6.417 5.996 0.580 97.269 o
13 12 2 8.745 9.140 0.688 68.840 o
13 12 3 1.834 1.860 0.566 171.271 o
13 13 0 2.352 2.355 0.408 229.569 o
13 13 1 0.035 -0.066 0.498 313.152 o
14 0 0 5.864 7.485 0.815 68.516 o
14 0 2 4.049 3.169 0.368 188.578 o
14 0 4 138.398 142.525 3.664 3.092 o
14 0 6 2.502 2.122 0.572 155.592 o
14 0 8 0.002 0.193 0.589 222.295 o
14 1 0 73.522 67.771 1.139 11.169 o
14 1 1 25.175 25.210 1.387 20.378 o
14 1 2 34.821 34.586 1.009 21.219 o
14 1 3 0.057 0.179 0.265 1012.330 o
14 1 4 14.862 13.047 0.616 53.900 o
14 1 5 25.715 26.702 0.789 30.039 o
14 1 6 0.232 0.447 0.429 378.688 o
14 1 7 19.456 19.714 0.743 38.537 o
14 1 8 0.107 0.173 0.417 427.284 o
14 2 0 1.663 1.275 1.179 52.101 o
14 2 1 56.195 57.621 1.103 13.803 o
14 2 2 114.270 112.080 1.685 6.379 o
14 2 3 48.318 50.962 1.375 13.669 o
14 2 4 6.748 8.391 0.880 59.301 o
14 2 5 0.495 2.353 0.710 133.377 o
14 2 6 1.121 1.619 0.463 252.364 o
14 2 7 0.033 0.534 0.441 374.160 o
14 2 8 3.343 3.070 0.570 138.138 o
14 3 0 106.509 106.631 1.724 6.654 o
14 3 1 42.651 41.968 1.218 16.415 o
14 3 2 1.575 1.907 0.485 216.983 o
14 3 3 0.488 0.808 0.319 536.027 o
14 3 4 0.702 0.402 0.578 206.632 o
14 3 5 4.286 3.790 0.468 148.759 o
14 3 6 41.612 40.292 1.000 18.702 o
14 3 7 31.378 31.761 1.090 21.730 o
14 4 0 28.977 27.801 1.373 19.243 o
14 4 1 3.998 5.147 0.423 155.075 o
14 4 2 0.013 0.470 0.985 79.657 o
14 4 3 31.786 34.454 0.821 24.618 o
14 4 4 5.795 5.829 0.542 107.765 o
14 4 5 63.279 65.391 1.898 9.031 o
14 4 6 18.366 21.165 0.966 32.719 o
14 4 7 0.750 1.649 0.452 277.182 o
14 5 0 12.421 10.835 0.512 67.764 o
14 5 1 3.496 3.230 0.389 193.404 o
14 5 2 29.761 28.580 0.731 28.160 o
14 5 3 2.077 2.076 0.432 229.600 o
14 5 4 1.450 1.995 0.494 214.628 o
14 5 5 5.328 3.627 0.705 91.847 o
14 5 6 6.983 7.502 0.778 68.707 o
14 5 7 1.251 4.213 1.429 35.446 o
14 6 0 73.721 75.855 1.106 10.907 o
14 6 1 49.258 49.071 0.969 16.388 o
14 6 2 7.112 8.242 0.517 94.694 o
14 6 3 20.027 19.930 0.722 38.464 o
14 6 4 0.158 0.333 0.469 331.931 o
14 6 5 6.148 7.010 0.712 79.338 o
14 6 6 24.109 22.683 1.051 26.991 o
14 7 0 8.328 8.469 0.570 82.300 o
14 7 1 0.054 -0.470 0.385 519.090 o
14 7 2 0.054 0.321 0.354 577.502 o
14 7 3 2.328 3.442 0.540 159.211 o
14 7 4 26.511 25.944 1.410 19.602 o
14 7 5 3.613 6.771 0.793 80.237 o
14 7 6 0.286 0.672 0.552 233.257 o
14 8 0 9.575 8.120 0.542 80.398 o
14 8 1 3.213 2.455 0.392 209.639 o
14 8 2 3.009 3.304 0.500 162.556 o
14 8 3 13.903 13.304 0.785 47.555 o
14 8 4 1.135 -0.017 0.753 125.794 o
14 8 5 0.038 0.807 0.850 105.129 o
14 9 0 0.052 -0.360 0.373 552.983 o
14 9 1 0.001 -0.185 0.392 510.656 o
14 9 2 0.142 -0.231 0.414 438.429 o
14 9 3 0.160 0.203 0.631 190.301 o
14 9 4 0.214 0.041 0.565 236.575 o
14 10 0 16.586 16.370 0.743 43.530 o
14 10 1 2.425 2.360 0.458 201.562 o
14 10 2 13.324 13.279 0.727 51.219 o
14 10 3 0.018 -0.091 0.492 322.308 o
14 11 0 6.212 8.497 0.681 79.488 o
14 11 1 3.795 3.486 0.486 153.360 o
14 11 2 1.805 1.683 0.460 228.585 o
14 12 0 12.925 13.511 0.971 40.584 o
15 0 0 7.995 10.889 0.967 48.777 o
15 0 2 0.148 0.756 0.686 157.463 o
15 0 4 1.761 0.511 0.758 116.047 o
15 0 6 11.374 10.899 0.870 48.996 o
15 1 0 4.502 4.288 0.427 152.926 o
15 1 1 4.083 4.414 0.456 150.380 o
15 1 2 5.171 5.901 0.494 120.938 o
15 1 3 3.599 3.421 0.494 154.419 o
15 1 4 4.756 4.327 0.505 130.664 o
15 1 5 1.883 2.237 0.509 191.873 o
15 1 6 5.813 6.301 0.524 108.601 o
15 2 0 18.047 17.504 0.692 42.808 o
15 2 1 0.349 0.700 0.456 322.415 o
15 2 2 0.004 0.279 0.641 187.434 o
15 2 3 30.128 31.743 1.050 22.698 o
15 2 4 9.667 7.915 0.737 64.009 o
15 2 5 15.506 14.500 1.161 31.439 o
15 2 6 17.992 17.246 0.992 33.679 o
15 3 0 34.400 33.447 0.751 24.597 o
15 3 1 0.193 0.572 0.427 380.751 o
15 3 2 62.221 64.284 1.678 10.047 o
15 3 3 4.676 7.323 1.018 53.989 o
15 3 4 7.567 9.425 0.812 61.600 o
15 3 5 15.592 14.883 0.930 38.721 o
15 4 0 0.132 -0.059 0.401 467.817 o
15 4 1 0.005 -0.736 0.432 418.971 o
15 4 2 8.829 9.233 0.638 72.591 o
15 4 3 1.346 3.154 1.363 39.109 o
15 4 4 0.583 1.464 0.987 75.373 o
15 5 0 3.794 3.164 0.396 184.931 o
15 5 1 1.754 0.879 0.415 278.659 o
15 5 2 11.850 11.698 0.740 54.606 o
15 5 3 4.693 5.492 0.532 119.934 o
15 5 4 3.826 4.912 0.909 68.749 o
15 5 5 13.230 13.718 0.896 43.263 o
15 6 0 13.962 14.613 0.593 55.184 o
15 6 1 15.390 13.982 0.684 49.193 o
15 6 2 0.096 -0.073 0.484 328.204 o
15 6 3 3.290 4.494 0.553 134.860 o
15 6 4 4.435 6.758 0.630 99.728 o
15 7 0 0.071 0.504 0.540 255.003 o
15 7 1 0.458 0.175 0.566 225.487 o
15 7 2 7.944 8.219 0.968 50.932 o
15 7 3 8.811 10.193 1.243 34.980 o
15 8 0 29.280 31.929 0.850 25.828 o
15 8 1 16.591 19.846 1.060 31.835 o
15 8 2 1.017 0.405 0.529 230.235 o
15 9 0 23.942 29.688 0.849 29.099 o
15 9 1 4.064 4.670 0.611 113.273 o
15 10 0 32.150 36.307 0.901 23.122 o
16 0 0 1.311 1.809 0.624 156.779 o
16 0 2 5.126 3.812 0.967 60.986 o
16 1 0 5.680 6.735 0.551 103.919 o
16 1 1 31.363 30.489 1.082 22.049 o
16 1 2 6.953 8.418 0.870 59.595 o
16 1 3 39.729 45.263 1.554 13.900 o
16 2 0 0.097 0.307 0.625 194.042 o
16 2 1 0.359 1.364 0.549 222.154 o
16 2 2 0.897 1.409 0.543 209.352 o
16 2 3 10.862 13.431 0.835 49.631 o
16 3 0 28.238 30.220 1.032 23.912 o
16 3 1 29.533 31.518 1.070 22.655 o
16 3 2 0.826 1.262 0.557 204.553 o
16 3 3 13.956 12.946 1.069 36.127 o
16 4 0 2.588 2.684 0.500 175.833 o
16 4 1 19.415 20.173 1.221 26.282 o
16 4 2 10.909 9.943 1.099 39.118 o
16 5 0 0.767 0.961 0.583 194.850 o
16 5 1 44.715 47.389 1.215 15.592 o
16 5 2 5.768 6.055 0.652 90.741 o
16 6 0 6.515 8.120 0.650 82.490 o
16 6 1 15.826 18.449 1.530 21.746 o
16 7 0 31.529 35.210 1.408 17.413 o
17 0 0 17.297 18.858 1.419 23.310 o
17 1 0 0.036 0.614 0.553 242.578 o
17 2 0 61.593 65.859 1.528 10.698 o
17 3 0 34.033 35.786 2.243 10.177 o

_iucr_refine_instructions_details
;
TITL shelxt_a.res in P2(1)/c
CELL 0.71073 10.1073 11.476 13.3526 90 110.362 90
ZERR 4 0.0003 0.0004 0.0004 0 0.001 0
LATT 1
SYMM -X,0.5+Y,0.5-Z
SFAC C H Si
UNIT 72 64 4

L.S. 10
PLAN  30
TEMP -123.14
CONF
FMAP 2
ACTA 
BOND $H
LIST 4
MORE -1
MERG 2
SHEL 999.99 0.55
OMIT -3 6 3
WGHT 0.00887 0.07416
FVAR 0.149604
REM <olex2.extras>
REM <HklSrc "%.\\Ph3SiH_xray.hkl">
REM </olex2.extras>

Si1   3     0.23615  0.53326  0.30934  11.00000  0.01606  0.01547  0.01654 =
 -0.00008  0.00506 -0.00083 
C20   1     0.40973  0.51805  0.28951  11.00000  0.01803  0.01569  0.01774 =
 -0.00056  0.00706 -0.00074 
C30   1     0.23277  0.66671  0.38837  11.00000  0.01719  0.01453  0.01759 =
 0.00153  0.00594  0.00147 
C10   1     0.19224  0.40113  0.37399  11.00000  0.01779  0.01532  0.01985 =
 -0.00084  0.00770 -0.00171 
C25   1     0.52179  0.59414  0.33871  11.00000  0.01865  0.01869  0.02187 =
 -0.00256  0.00702 -0.00163 
C35   1     0.14172  0.75892  0.34116  11.00000  0.02056  0.01838  0.01986 =
 0.00388  0.00602  0.00439 
C31   1     0.32284  0.67926  0.49489  11.00000  0.02226  0.01858  0.01858 =
 0.00047  0.00391  0.00452 
C34   1     0.14178  0.86096  0.39783  11.00000  0.02638  0.01665  0.02701 =
 0.00422  0.01167  0.00600 
C11   1     0.07663  0.40594  0.40911  11.00000  0.02017  0.01974  0.02526 =
 -0.00109  0.01087 -0.00146 
C33   1     0.23358  0.87252  0.50244  11.00000  0.02856  0.01675  0.02750 =
 -0.00172  0.01318  0.00119 
C15   1     0.26714  0.29637  0.38730  11.00000  0.02352  0.01768  0.02945 =
 0.00223  0.01360  0.00124 
C12   1     0.03671  0.30966  0.45532  11.00000  0.02453  0.02384  0.02825 =
 -0.00089  0.01436 -0.00515 
C14   1     0.22834  0.19970  0.43421  11.00000  0.03207  0.01741  0.03414 =
 0.00385  0.01645  0.00091 
C13   1     0.11295  0.20623  0.46784  11.00000  0.03074  0.02052  0.02882 =
 0.00153  0.01425 -0.00529 
C21   1     0.42977  0.43257  0.22077  11.00000  0.02553  0.02037  0.02546 =
 -0.00606  0.01230 -0.00319 
C24   1     0.64899  0.58569  0.32049  11.00000  0.01892  0.02669  0.02996 =
 -0.00284  0.00928 -0.00302 
C32   1     0.32416  0.78154  0.55126  11.00000  0.02673  0.02221  0.02087 =
 -0.00333  0.00567  0.00199 
C23   1     0.66657  0.50057  0.25239  11.00000  0.02362  0.03069  0.03486 =
 -0.00288  0.01605  0.00045 
C22   1     0.55674  0.42385  0.20213  11.00000  0.03042  0.02671  0.03403 =
 -0.00774  0.01891 -0.00075 
H31   2     0.39333  0.60821  0.53534  11.00000  0.04742  0.03679  0.03323 =
 -0.00068 -0.00179  0.01333 
H11   2     0.01709  0.48723  0.40081  11.00000  0.03770  0.03457  0.04871 =
 0.00484  0.02256  0.00544 
H25   2     0.50942  0.66149  0.39200  11.00000  0.03996  0.03457  0.04961 =
 -0.01865  0.02116 -0.00748 
H14   2     0.28743  0.11984  0.44275  11.00000  0.06260  0.02756  0.06908 =
 0.00811  0.02978  0.00900 
H24   2     0.73566  0.64480  0.35989  11.00000  0.02966  0.05308  0.05452 =
 -0.01078  0.00961 -0.01296 
H15   2     0.35736  0.28956  0.36184  11.00000  0.04349  0.03603  0.05484 =
 0.01377  0.02628  0.00660 
H34   2     0.07093  0.93155  0.35959  11.00000  0.05362  0.03418  0.04879 =
 0.00897  0.01625  0.02101 
H12   2    -0.05473  0.31533  0.48082  11.00000  0.04892  0.04475  0.06202 =
 -0.00018  0.03802 -0.00694 
H21   2     0.34393  0.37199  0.18037  11.00000  0.04485  0.04324  0.05222 =
 -0.01603  0.02220 -0.01167 
H35   2     0.06975  0.75106  0.25907  11.00000  0.04839  0.03882  0.02781 =
 0.00186  0.00173  0.01358 
H13   2     0.08225  0.13079  0.50428  11.00000  0.06036  0.03364  0.06254 =
 0.01297  0.04028 -0.00651 
H32   2     0.39423  0.79013  0.63360  11.00000  0.05475  0.05067  0.03475 =
 -0.00750  0.00802  0.00757 
H33   2     0.23451  0.95195  0.54566  11.00000  0.07385  0.02552  0.06182 =
 -0.01433  0.03438  0.00710 
H22   2     0.57058  0.35777  0.14816  11.00000  0.05534  0.05149  0.06722 =
 -0.02973  0.03986 -0.00624 
H23   2     0.76537  0.49363  0.23707  11.00000  0.03698  0.06748  0.06887 =
 -0.01815  0.02890  0.00039 
H1    2     0.12307  0.54789  0.20131  11.00000  0.02569  0.02900  0.02017 =
 -0.00297  0.00472 -0.00311 
HKLF 4

END
Q1 1 0.266667 0.574074 0.3125 11 0.05 0.18
Q2 1 0.355556 0.537037 0.28125 11 0.05 0.16

  REM The information below was added by Olex2.
  REM
  REM R1 = 0.0196 for 8087 Fo > 4sig(Fo) and 0.0253 for all 9136 data
  REM 316 parameters refined using 0 restraints
  REM Highest difference peak 0.1779, deepest hole -0.1868
  REM Mean Shift 0.0000, Max Shift 0.0003.

  REM +++ Tabular Listing of Refinement Information +++
  REM R1_all = 0.0253
  REM R1_gt = 0.0196
  REM wR_ref = 0.0411
  REM GOOF = 1.1582
  REM Shift_max = 0.0003
  REM Shift_mean = 0.0000
  REM Reflections_all = 9136
  REM Reflections_gt = 8087
  REM Parameters = 316
  REM Hole = -0.1868
  REM Peak = 0.1779
  REM Flack = n/a

  
;
_olex2_submission_special_instructions  'No special instructions were received'

# start Validation Reply Form
_vrf_PLAT183_TPHSIL02_frag_coarse
;
PROBLEM: Missing _cell_measurement_reflns_used Value ....     Please Do ! 
RESPONSE: We did not collect the X-ray data, we used the following
data set to carry out Hirshfeld Atom Refinement:
 	Emanuel Hupf, Lorraine A. Malaspina, Sebastian Holsten, Florian Kleemiss, 
	Alison J. Edwards, Jason R. Price, Valeri Kozich, Karsten Heyne, Stefan Mebs, 
	Simon Grabowsky, Jens Beckmann CCDC 1875895: 
	Experimental Crystal Structure Determination, 2019, 
	DOI: 10.5517/ccdc.csd.cc20z0rs
This field was not found in the corresponding CIF file.
;
_vrf_PLAT184_TPHSIL02_frag_coarse
;
PROBLEM: Missing _cell_measurement_reflns_min Value ....     Please Do ! 
RESPONSE: We did not collect the X-ray data, we used the following
data set to carry out Hirshfeld Atom Refinement:
 	Emanuel Hupf, Lorraine A. Malaspina, Sebastian Holsten, Florian Kleemiss, 
	Alison J. Edwards, Jason R. Price, Valeri Kozich, Karsten Heyne, Stefan Mebs, 
	Simon Grabowsky, Jens Beckmann CCDC 1875895: 
	Experimental Crystal Structure Determination, 2019, 
	DOI: 10.5517/ccdc.csd.cc20z0rs
This field was not found in the corresponding CIF file.
;
_vrf_PLAT185_TPHSIL02_frag_coarse
;
PROBLEM: Missing _cell_measurement_reflns_max Value ....     Please Do ! 
RESPONSE: We did not collect the X-ray data, we used the following
data set to carry out Hirshfeld Atom Refinement:
 	Emanuel Hupf, Lorraine A. Malaspina, Sebastian Holsten, Florian Kleemiss, 
	Alison J. Edwards, Jason R. Price, Valeri Kozich, Karsten Heyne, Stefan Mebs, 
	Simon Grabowsky, Jens Beckmann CCDC 1875895: 
	Experimental Crystal Structure Determination, 2019, 
	DOI: 10.5517/ccdc.csd.cc20z0rs
This field was not found in the corresponding CIF file.
;
# end Validation Reply Form
