# Supplementary material for: Fragmentation and transferability in Hirshfeld atom refinement
Source: IUCrJ. 2022 Feb 26;9(Pt 2):298–315. doi: 10.1107/S2052252522000690 (PMC8895009; doi:10.1107/S2052252522000690)
Supplement: Supplementary file 2 [file m-09-00298-sup2.zip › cif/frag_vs_no_frag/DUBWAB.cif]

data_DUBWAB
_audit_creation_date               2021-03-19
_audit_creation_method
;
Olex2 1.3
(compiled 2020.07.31 svn.rc2a77460 for OlexSys, GUI svn.r6145)
;
_audit_contact_author_address      ?
_audit_contact_author_email        ?
_audit_contact_author_name         ''
_audit_contact_author_phone        ?
_publ_contact_author_id_orcid      ?
_publ_section_references
;
Bourhis, L.J., Dolomanov, O.V., Gildea, R.J., Howard, J.A.K., Puschmann, H.
 (2015). Acta Cryst. A71, 59-75.

Dolomanov, O.V., Bourhis, L.J., Gildea, R.J, Howard, J.A.K. & Puschmann, H.
 (2009), J. Appl. Cryst. 42, 339-341.
;
_chemical_formula_moiety           'C16 H15 Cl2 N O2'
_chemical_formula_sum              'C16 H15 Cl2 N O2'
_chemical_formula_weight           324.208
loop_
  _atom_type_symbol
  _atom_type_scat_dispersion_real
  _atom_type_scat_dispersion_imag
  _atom_type_scat_Cromer_Mann_a1
  _atom_type_scat_Cromer_Mann_a2
  _atom_type_scat_Cromer_Mann_a3
  _atom_type_scat_Cromer_Mann_a4
  _atom_type_scat_Cromer_Mann_b1
  _atom_type_scat_Cromer_Mann_b2
  _atom_type_scat_Cromer_Mann_b3
  _atom_type_scat_Cromer_Mann_b4
  _atom_type_scat_Cromer_Mann_c
  _atom_type_scat_source
  _atom_type_scat_dispersion_source
 H 0.00000 0.00000 0.49300 0.32291 0.14019 0.04081 10.51090 26.12570 3.14236
 57.79970 0.0030380000826
 'International Tables Volume C Table 6.1.1.4 (pp. 500-502)'
 'Henke, Gullikson and Davis, At. Data and Nucl. Data Tables, 1993, 54, 2'
 C 0.00347 0.00161 2.31000 1.02000 1.58860 0.86500 20.84390 10.20750 0.56870
 51.65120 0.215599998832
 'International Tables Volume C Table 6.1.1.4 (pp. 500-502)'
 'Henke, Gullikson and Davis, At. Data and Nucl. Data Tables, 1993, 54, 2'
 Cl 0.14874 0.16030 11.46040 7.19640 6.25560 1.64550 0.01040 1.16620 18.51940
 47.77840 -9.55739974976
 'International Tables Volume C Table 6.1.1.4 (pp. 500-502)'
 'Henke, Gullikson and Davis, At. Data and Nucl. Data Tables, 1993, 54, 2'
 O 0.01158 0.00611 3.04850 2.28680 1.54630 0.86700 13.27710 5.70110 0.32390
 32.90890 0.250800013542
 'International Tables Volume C Table 6.1.1.4 (pp. 500-502)'
 'Henke, Gullikson and Davis, At. Data and Nucl. Data Tables, 1993, 54, 2'
 N 0.00653 0.00323 12.21260 3.13220 2.01250 1.16630 0.00570 9.89330 28.99750
 0.58260 -11.5290002823
 'International Tables Volume C Table 6.1.1.4 (pp. 500-502)'
 'Henke, Gullikson and Davis, At. Data and Nucl. Data Tables, 1993, 54, 2'

_space_group_crystal_system        'monoclinic'
_space_group_IT_number             14
_space_group_name_H-M_alt          'P 1 21/c 1'
_space_group_name_Hall             '-P 2ybc'
loop_
  _space_group_symop_id
  _space_group_symop_operation_xyz
 1 x,y,z
 2 -x,y+1/2,-z+1/2
 3 -x,-y,-z
 4 x,-y-1/2,z-1/2

_symmetry_Int_Tables_number        14
_cell_length_a                     10.8554(5)
_cell_length_b                     11.6850(5)
_cell_length_c                     12.5092(5)
_cell_angle_alpha                  90
_cell_angle_beta                   108.299(1)
_cell_angle_gamma                  90
_cell_volume                       1506.49(11)
_cell_formula_units_Z              4
_cell_measurement_temperature    93(2)
_cell_measurement_reflns_used    20166
_cell_measurement_theta_min      3.0
_cell_measurement_theta_max      27.45
_exptl_crystal_description       prism
_exptl_crystal_colour            colorless
_exptl_absorpt_coefficient_mu      0.434
_exptl_crystal_density_diffrn      1.429
_exptl_crystal_F_000               673.459
_exptl_crystal_size_max            0.3
_exptl_crystal_size_mid            0.242
_exptl_crystal_size_min            0.12
_diffrn_measurement_device_type  'RIGAKU R-AXIS RAPID'
_diffrn_reflns_av_R_equivalents    0.0445
_diffrn_reflns_av_unetI/netI       0.0283
_diffrn_reflns_Laue_measured_fraction_full  0.9985
_diffrn_reflns_Laue_measured_fraction_max  0.9971
_diffrn_reflns_limit_h_max         14
_diffrn_reflns_limit_h_min         -14
_diffrn_reflns_limit_k_max         15
_diffrn_reflns_limit_k_min         -13
_diffrn_reflns_limit_l_max         15
_diffrn_reflns_limit_l_min         -16
_diffrn_reflns_number              23725
_diffrn_reflns_point_group_measured_fraction_full  0.9985
_diffrn_reflns_point_group_measured_fraction_max  0.9971
_diffrn_reflns_theta_full          25.2425
_diffrn_reflns_theta_max           27.47
_diffrn_reflns_theta_min           3.38
_diffrn_ambient_temperature        93.15
_diffrn_measured_fraction_theta_full  0.9985
_diffrn_measured_fraction_theta_max  0.9971
_diffrn_radiation_type             'Mo K\a'
_diffrn_radiation_wavelength       0.71075
_reflns_Friedel_coverage           0.0
_reflns_limit_h_max                13
_reflns_limit_h_min                -14
_reflns_limit_k_max                15
_reflns_limit_k_min                0
_reflns_limit_l_max                16
_reflns_limit_l_min                0
_reflns_number_gt                  3000
_reflns_number_total               3435
_reflns_threshold_expression       I>=2u(I)
_computing_molecular_graphics      'Olex2 1.3 (Dolomanov et al., 2009)'
_computing_publication_material    'Olex2 1.3 (Dolomanov et al., 2009)'
_computing_structure_refinement    'olex2.refine 1.3 (Bourhis et al., 2015)'
_refine_diff_density_max           0.3344
_refine_diff_density_min           -0.2458
_refine_diff_density_rms           0.0712
_refine_ls_d_res_high              0.7705
_refine_ls_d_res_low               6.0289
_refine_ls_goodness_of_fit_ref     1.0587
_refine_ls_hydrogen_treatment      refall
_refine_ls_matrix_type             full
_refine_ls_number_constraints      0
_refine_ls_number_parameters       325
_refine_ls_number_reflns           3435
_refine_ls_number_restraints       0
_refine_ls_R_factor_all            0.0297
_refine_ls_R_factor_gt             0.0250
_refine_ls_restrained_S_all        1.0587
_refine_ls_shift/su_max            0.0009
_refine_ls_shift/su_mean           0.0000
_refine_ls_structure_factor_coef   Fsqd
_refine_ls_weighting_details      
 'w=1/[\s^2^(Fo^2^)+(0.0296P)^2^+0.0148P] where P=(Fo^2^+2Fc^2^)/3'
_refine_ls_weighting_scheme        calc
_refine_ls_wR_factor_gt            0.0531
_refine_ls_wR_factor_ref           0.0547
_olex2_refinement_description
;
;
loop_
  _atom_site_label
  _atom_site_type_symbol
  _atom_site_fract_x
  _atom_site_fract_y
  _atom_site_fract_z
  _atom_site_U_iso_or_equiv
  _atom_site_adp_type
  _atom_site_occupancy
  _atom_site_refinement_flags_posn
 Cl1 Cl 0.21755(3) 0.58729(2) 0.51830(2) 0.02610(7) Uani 1.000000 .
 H1 H 0.3776(15) 0.3495(12) 0.3740(12) 0.035(4) Uani 1.000000 .
 O1 O 0.49334(7) 0.32145(6) 0.27521(7) 0.03224(18) Uani 1.000000 .
 N1 N 0.31591(8) 0.40587(7) 0.39256(7) 0.01834(17) Uani 1.000000 .
 C1 C 0.20086(9) 0.44067(8) 0.52979(8) 0.01854(19) Uani 1.000000 .
 O2 O 0.58809(7) 0.43301(6) 0.17804(6) 0.02914(17) Uani 1.000000 .
 C2 C 0.14029(10) 0.40101(9) 0.60546(8) 0.0244(2) Uani 1.000000 .
 H2 H 0.1007(14) 0.4615(11) 0.6535(11) 0.044(4) Uani 1.000000 .
 Cl2 Cl 0.31266(2) 0.15067(2) 0.41863(2) 0.02448(7) Uani 1.000000 .
 C3 C 0.13344(10) 0.28387(9) 0.62326(8) 0.0257(2) Uani 1.000000 .
 H3 H 0.0848(14) 0.2517(12) 0.6821(11) 0.048(4) Uani 1.000000 .
 C4 C 0.18792(9) 0.20751(10) 0.56572(8) 0.0223(2) Uani 1.000000 .
 H4 H 0.1845(12) 0.1161(12) 0.5791(10) 0.038(4) Uani 1.000000 .
 C5 C 0.24573(9) 0.24844(8) 0.48904(7) 0.01780(19) Uani 1.000000 .
 C6 C 0.25310(8) 0.36593(8) 0.46680(7) 0.01613(19) Uani 1.000000 .
 C7 C 0.25404(8) 0.47734(8) 0.29991(7) 0.01593(18) Uani 1.000000 .
 C8 C 0.11908(9) 0.48950(8) 0.26003(8) 0.01864(19) Uani 1.000000 .
 H8 H 0.0624(11) 0.4425(12) 0.3026(11) 0.042(4) Uani 1.000000 .
 C9 C 0.06058(10) 0.55887(9) 0.16763(8) 0.0220(2) Uani 1.000000 .
 H9 H -0.0439(12) 0.5669(12) 0.1350(11) 0.047(4) Uani 1.000000 .
 C10 C 0.13607(10) 0.61654(9) 0.11298(9) 0.0242(2) Uani 1.000000 .
 H10 H 0.0906(13) 0.6705(11) 0.0408(11) 0.048(4) Uani 1.000000 .
 C11 C 0.27031(10) 0.60467(8) 0.15272(8) 0.0217(2) Uani 1.000000 .
 H11 H 0.3314(13) 0.6504(10) 0.1130(11) 0.040(4) Uani 1.000000 .
 C12 C 0.33094(8) 0.53638(8) 0.24593(7) 0.01699(19) Uani 1.000000 .
 C13 C 0.47699(9) 0.52624(9) 0.28765(10) 0.0212(2) Uani 1.000000 .
 H13A H 0.5220(12) 0.5971(10) 0.2574(12) 0.042(4) Uani 1.000000 .
 H13B H 0.5122(11) 0.5232(11) 0.3790(10) 0.038(3) Uani 1.000000 .
 C14 C 0.51998(9) 0.41514(8) 0.24766(8) 0.0203(2) Uani 1.000000 .
 C15 C 0.63620(12) 0.33433(11) 0.13272(12) 0.0328(3) Uani 1.000000 .
 H15A H 0.6028(16) 0.2580(13) 0.1615(15) 0.071(5) Uani 1.000000 .
 H15B H 0.5965(15) 0.3411(14) 0.0429(13) 0.071(5) Uani 1.000000 .
 C16 C 0.78157(12) 0.33834(11) 0.16899(12) 0.0330(3) Uani 1.000000 .
 H16A H 0.8215(13) 0.2646(13) 0.1367(13) 0.063(5) Uani 1.000000 .
 H16B H 0.8161(15) 0.4162(12) 0.1394(15) 0.062(5) Uani 1.000000 .
 H16C H 0.8207(17) 0.3357(14) 0.2596(15) 0.078(6) Uani 1.000000 .

loop_
  _atom_site_aniso_label
  _atom_site_aniso_U_11
  _atom_site_aniso_U_22
  _atom_site_aniso_U_33
  _atom_site_aniso_U_12
  _atom_site_aniso_U_13
  _atom_site_aniso_U_23
 Cl1 0.03540(15) 0.01849(14) 0.02515(14) 0.00275(9) 0.01055(10) -0.00175(9)
 H1 0.046(10) 0.033(9) 0.035(9) 0.014(7) 0.027(8) 0.010(7)
 O1 0.0381(4) 0.0193(4) 0.0519(5) 0.0016(3) 0.0322(4) 0.0025(3)
 N1 0.0170(4) 0.0196(5) 0.0198(4) 0.0028(3) 0.0077(3) 0.0032(3)
 C1 0.0210(5) 0.0186(5) 0.0163(5) 0.0022(4) 0.0063(4) 0.0001(3)
 O2 0.0363(4) 0.0233(4) 0.0368(4) -0.0013(3) 0.0245(3) 0.0006(3)
 C2 0.0278(5) 0.0289(6) 0.0201(5) 0.0011(4) 0.0127(4) -0.0016(4)
 H2 0.072(11) 0.034(9) 0.038(9) 0.011(8) 0.035(8) -0.004(7)
 Cl2 0.02815(13) 0.01934(14) 0.02767(14) 0.00318(9) 0.01123(10) -0.00130(9)
 C3 0.0295(5) 0.0298(6) 0.0217(5) -0.0021(4) 0.0135(4) 0.0033(4)
 H3 0.067(11) 0.051(10) 0.040(9) -0.010(8) 0.037(8) 0.003(7)
 C4 0.0267(5) 0.0215(6) 0.0194(5) -0.0017(4) 0.0081(4) 0.0040(4)
 H4 0.057(10) 0.035(9) 0.029(9) 0.005(7) 0.024(7) 0.014(6)
 C5 0.0181(5) 0.0189(5) 0.0162(5) 0.0005(3) 0.0051(3) 0.0018(3)
 C6 0.0161(4) 0.0178(5) 0.0145(4) 0.0013(3) 0.0050(3) 0.0015(3)
 C7 0.0155(4) 0.0168(5) 0.0164(4) 0.0009(3) 0.0064(3) 0.0001(3)
 C8 0.0162(5) 0.0225(5) 0.0182(5) 0.0014(4) 0.0068(4) 0.0013(4)
 H8 0.026(8) 0.064(10) 0.043(9) -0.012(7) 0.020(7) 0.002(7)
 C9 0.0178(5) 0.0262(5) 0.0205(5) 0.0032(4) 0.0038(4) 0.0028(4)
 H9 0.025(8) 0.060(11) 0.048(9) 0.008(7) 0.002(7) 0.014(7)
 C10 0.0251(5) 0.0261(5) 0.0204(5) 0.0033(4) 0.0057(4) 0.0060(4)
 H10 0.049(9) 0.061(11) 0.035(9) 0.016(8) 0.017(7) 0.027(8)
 C11 0.0237(5) 0.0212(5) 0.0221(5) 0.0008(4) 0.0100(4) 0.0039(4)
 H11 0.050(9) 0.030(9) 0.047(9) -0.013(6) 0.027(7) 0.003(6)
 C12 0.0167(5) 0.0160(5) 0.0201(5) 0.0005(3) 0.0085(4) 0.0007(3)
 C13 0.0171(5) 0.0192(5) 0.0295(6) -0.0018(4) 0.0105(4) -0.0004(4)
 H13A 0.027(8) 0.036(10) 0.073(11) 0.003(6) 0.030(8) 0.016(8)
 H13B 0.027(8) 0.047(9) 0.032(9) 0.005(6) -0.001(6) -0.004(7)
 C14 0.0166(5) 0.0191(5) 0.0280(5) 0.0004(4) 0.0109(4) 0.0013(4)
 C15 0.0378(7) 0.0310(7) 0.0390(7) -0.0053(5) 0.0256(6) -0.0086(5)
 H15A 0.079(13) 0.039(11) 0.120(15) -0.017(9) 0.068(11) -0.016(10)
 H15B 0.052(11) 0.123(17) 0.040(10) -0.014(10) 0.016(8) -0.027(10)
 C16 0.0359(7) 0.0295(7) 0.0370(7) 0.0049(5) 0.0166(5) -0.0037(5)
 H16A 0.057(11) 0.051(11) 0.094(12) 0.015(8) 0.043(9) -0.024(9)
 H16B 0.069(12) 0.034(10) 0.104(14) -0.008(8) 0.056(11) 0.006(9)
 H16C 0.092(14) 0.075(14) 0.057(12) 0.029(10) 0.010(10) -0.027(10)

loop_
  _geom_bond_atom_site_label_1
  _geom_bond_atom_site_label_2
  _geom_bond_distance
  _geom_bond_site_symmetry_2
  _geom_bond_publ_flag
 Cl1 C1 1.7335(10) . ?
 H1 N1 1.017(14) . ?
 O1 C14 1.2098(11) . ?
 N1 C6 1.3938(12) . ?
 N1 C7 1.4152(11) . ?
 C1 C2 1.3906(14) . ?
 C1 C6 1.4093(12) . ?
 O2 C14 1.3241(11) . ?
 O2 C15 1.4525(13) . ?
 C2 H2 1.099(12) . ?
 C2 C3 1.3925(15) . ?
 Cl2 C5 1.7351(10) . ?
 C3 H3 1.098(12) . ?
 C3 C4 1.3897(15) . ?
 C4 H4 1.084(13) . ?
 C4 C5 1.3858(13) . ?
 C5 C6 1.4080(13) . ?
 C7 C8 1.3988(12) . ?
 C7 C12 1.4081(12) . ?
 C8 H8 1.082(12) . ?
 C8 C9 1.3911(13) . ?
 C9 H9 1.082(12) . ?
 C9 C10 1.3946(14) . ?
 C10 H10 1.085(12) . ?
 C10 C11 1.3910(14) . ?
 C11 H11 1.086(12) . ?
 C11 C12 1.3955(13) . ?
 C12 C13 1.5101(13) . ?
 C13 H13A 1.088(12) . ?
 C13 H13B 1.085(12) . ?
 C13 C14 1.5165(13) . ?
 C15 H15A 1.067(15) . ?
 C15 H15B 1.073(15) . ?
 C15 C16 1.4996(17) . ?
 C16 H16A 1.097(13) . ?
 C16 H16B 1.092(14) . ?
 C16 H16C 1.079(17) . ?

loop_
  _geom_angle_atom_site_label_1
  _geom_angle_atom_site_label_2
  _geom_angle_atom_site_label_3
  _geom_angle
  _geom_angle_site_symmetry_1
  _geom_angle_site_symmetry_3
  _geom_angle_publ_flag
 C6 N1 H1 115.5(8) . . ?
 C7 N1 H1 111.9(8) . . ?
 C7 N1 C6 122.52(8) . . ?
 C2 C1 Cl1 118.03(7) . . ?
 C6 C1 Cl1 119.69(7) . . ?
 C6 C1 C2 122.23(9) . . ?
 C15 O2 C14 118.36(8) . . ?
 H2 C2 C1 120.5(7) . . ?
 C3 C2 C1 119.79(9) . . ?
 C3 C2 H2 119.7(7) . . ?
 H3 C3 C2 120.3(7) . . ?
 C4 C3 C2 119.70(9) . . ?
 C4 C3 H3 120.0(7) . . ?
 H4 C4 C3 120.8(6) . . ?
 C5 C4 C3 119.72(10) . . ?
 C5 C4 H4 119.5(6) . . ?
 C4 C5 Cl2 118.49(8) . . ?
 C6 C5 Cl2 118.87(7) . . ?
 C6 C5 C4 122.64(9) . . ?
 C1 C6 N1 122.13(8) . . ?
 C5 C6 N1 121.89(8) . . ?
 C5 C6 C1 115.85(8) . . ?
 C8 C7 N1 121.78(8) . . ?
 C12 C7 N1 118.79(8) . . ?
 C12 C7 C8 119.43(8) . . ?
 H8 C8 C7 117.8(7) . . ?
 C9 C8 C7 120.61(9) . . ?
 C9 C8 H8 121.6(7) . . ?
 H9 C9 C8 121.0(7) . . ?
 C10 C9 C8 120.24(9) . . ?
 C10 C9 H9 118.7(7) . . ?
 H10 C10 C9 120.3(7) . . ?
 C11 C10 C9 119.17(9) . . ?
 C11 C10 H10 120.5(7) . . ?
 H11 C11 C10 120.6(7) . . ?
 C12 C11 C10 121.47(9) . . ?
 C12 C11 H11 117.9(7) . . ?
 C11 C12 C7 119.06(8) . . ?
 C13 C12 C7 120.79(8) . . ?
 C13 C12 C11 120.15(8) . . ?
 H13A C13 C12 110.9(7) . . ?
 H13B C13 C12 110.5(6) . . ?
 H13B C13 H13A 110.0(10) . . ?
 C14 C13 C12 110.59(8) . . ?
 C14 C13 H13A 108.6(7) . . ?
 C14 C13 H13B 106.0(7) . . ?
 O2 C14 O1 124.25(9) . . ?
 C13 C14 O1 123.70(9) . . ?
 C13 C14 O2 112.04(8) . . ?
 H15A C15 O2 109.3(8) . . ?
 H15B C15 O2 106.0(9) . . ?
 H15B C15 H15A 110.3(12) . . ?
 C16 C15 O2 109.28(9) . . ?
 C16 C15 H15A 111.1(9) . . ?
 C16 C15 H15B 110.7(8) . . ?
 H16A C16 C15 111.3(8) . . ?
 H16B C16 C15 111.4(8) . . ?
 H16B C16 H16A 108.2(12) . . ?
 H16C C16 C15 110.3(10) . . ?
 H16C C16 H16A 107.0(11) . . ?
 H16C C16 H16B 108.4(13) . . ?

loop_
  _geom_torsion_atom_site_label_1
  _geom_torsion_atom_site_label_2
  _geom_torsion_atom_site_label_3
  _geom_torsion_atom_site_label_4
  _geom_torsion
  _geom_torsion_site_symmetry_1
  _geom_torsion_site_symmetry_2
  _geom_torsion_site_symmetry_3
  _geom_torsion_site_symmetry_4
  _geom_torsion_publ_flag
 Cl1 C1 C2 C3 -175.30(8) . . . . ?
 Cl1 C1 C6 N1 -1.56(9) . . . . ?
 Cl1 C1 C6 C5 174.32(7) . . . . ?
 O1 C14 O2 C15 -1.03(13) . . . . ?
 O1 C14 C13 C12 -63.75(11) . . . . ?
 N1 C6 C1 C2 -178.77(9) . . . . ?
 N1 C6 C5 Cl2 -1.97(9) . . . . ?
 N1 C6 C5 C4 177.53(8) . . . . ?
 N1 C7 C8 C9 -178.94(9) . . . . ?
 N1 C7 C12 C11 178.36(8) . . . . ?
 N1 C7 C12 C13 -1.52(10) . . . . ?
 C1 C2 C3 C4 0.39(11) . . . . ?
 C1 C6 C5 Cl2 -177.86(6) . . . . ?
 C1 C6 C5 C4 1.64(10) . . . . ?
 O2 C14 C13 C12 115.30(8) . . . . ?
 C2 C3 C4 C5 -1.62(12) . . . . ?
 Cl2 C5 C4 C3 -179.94(7) . . . . ?
 C3 C4 C5 C6 0.56(11) . . . . ?
 C7 C8 C9 C10 0.51(11) . . . . ?
 C7 C12 C11 C10 0.72(10) . . . . ?
 C7 C12 C13 C14 79.17(9) . . . . ?
 C8 C9 C10 C11 -0.63(11) . . . . ?
 C9 C10 C11 C12 0.01(12) . . . . ?
 C10 C11 C12 C13 -179.39(9) . . . . ?
 C11 C12 C13 C14 -100.71(10) . . . . ?

loop_
  _refln_index_h
  _refln_index_k
  _refln_index_l
  _refln_F_squared_calc
  _refln_F_squared_meas
  _refln_F_squared_sigma
  _refln_F_squared_weight
  _refln_observed_status
-14 0 4 370.962 401.889 24.599 3.194 o
-14 0 6 1069.890 1122.780 80.294 0.314 o
-14 1 4 84.033 117.846 16.001 8.881 o
-14 1 5 1.391 1.571 4.807 101.893 o
-14 1 6 0.476 274.559 40.793 1.409 o
-13 0 2 64.395 58.761 10.668 19.949 o
-13 0 4 256.875 274.550 23.058 3.955 o
-13 0 6 435.628 431.741 29.008 2.327 o
-13 0 8 2.122 3.286 4.885 98.601 o
-13 0 10 20.617 19.940 9.277 27.177 o
-13 1 1 33.601 35.194 7.180 44.413 o
-13 1 2 477.643 492.399 15.685 5.156 o
-13 1 3 11.548 11.854 5.611 74.176 o
-13 1 4 352.235 349.473 14.458 7.312 o
-13 1 5 60.571 73.456 6.813 46.163 o
-13 1 6 62.712 62.772 7.950 34.883 o
-13 1 7 39.118 39.658 7.074 45.350 o
-13 1 8 23.273 20.375 6.244 59.304 o
-13 1 9 62.144 57.230 6.252 54.583 o
-13 1 10 16.132 17.826 5.132 87.862 o
-13 2 1 19.740 20.091 6.485 55.216 o
-13 2 2 20.052 22.732 6.539 54.248 o
-13 2 3 71.316 90.987 9.277 25.476 o
-13 2 4 28.116 29.347 6.443 55.265 o
-13 2 5 70.127 96.391 8.047 33.027 o
-13 2 6 61.426 63.283 8.111 33.638 o
-13 2 7 100.768 104.578 7.200 37.733 o
-13 2 8 17.013 14.577 5.423 78.902 o
-13 2 9 455.243 446.963 13.571 6.366 o
-13 2 10 28.177 41.076 5.842 66.333 o
-13 3 1 7.619 7.197 5.045 92.028 o
-13 3 2 229.095 235.150 11.529 12.871 o
-13 3 3 8.797 12.957 6.146 62.001 o
-13 3 4 15.310 10.125 5.526 76.281 o
-13 3 5 209.498 212.971 9.783 17.119 o
-13 3 6 182.856 196.699 10.244 17.018 o
-13 3 7 33.596 33.458 7.095 45.490 o
-13 3 8 0.303 3.867 4.275 128.790 o
-13 3 9 152.719 166.559 9.412 20.933 o
-13 4 1 182.232 186.862 10.982 15.415 o
-13 4 2 1.280 2.440 4.435 119.687 o
-13 4 3 160.301 163.459 9.400 20.759 o
-13 4 4 258.745 273.924 12.295 10.910 o
-13 4 5 127.913 127.644 10.068 20.048 o
-13 4 6 219.976 234.673 11.698 12.778 o
-13 4 7 0.944 1.234 4.116 138.998 o
-13 4 8 0.016 -1.999 4.373 123.245 o
-13 4 9 20.432 17.590 19.212 6.376 o
-13 5 2 3.878 6.209 4.683 107.044 o
-13 5 3 302.773 303.634 12.243 10.037 o
-13 5 4 45.166 44.929 8.085 34.760 o
-13 5 5 0.040 0.747 3.461 196.706 o
-13 5 6 288.071 284.598 12.049 10.639 o
-13 5 7 3.507 5.175 5.910 67.342 o
-12 0 2 0.750 -0.505 5.796 70.146 o
-12 0 4 299.854 319.973 16.822 6.373 o
-12 0 6 24.508 27.439 7.110 45.776 o
-12 0 8 992.676 965.581 28.110 1.426 o
-12 0 10 428.476 420.690 25.074 2.969 o
-12 0 12 93.082 89.091 9.606 23.338 o
-12 1 1 101.603 116.386 7.925 31.718 o
-12 1 2 13.605 15.612 4.712 104.348 o
-12 1 3 278.013 281.188 9.662 14.225 o
-12 1 4 268.779 255.639 9.686 14.827 o
-12 1 5 369.665 371.727 12.341 8.480 o
-12 1 6 241.126 246.943 9.812 15.545 o
-12 1 7 38.014 37.226 6.004 62.269 o
-12 1 8 11.822 12.435 3.919 150.517 o
-12 1 9 6.838 10.270 4.316 125.362 o
-12 1 10 1.896 1.491 3.259 221.282 o
-12 1 11 59.965 65.741 6.372 52.532 o
-12 1 12 29.495 30.090 5.274 81.194 o
-12 2 1 260.876 271.845 10.387 13.616 o
-12 2 2 301.783 300.855 11.924 10.417 o
-12 2 3 255.684 278.411 12.835 10.277 o
-12 2 4 446.679 455.709 15.460 5.575 o
-12 2 5 6.339 5.365 3.840 158.590 o
-12 2 6 65.712 77.127 6.661 47.500 o
-12 2 7 15.925 18.506 4.777 101.111 o
-12 2 8 64.054 66.203 7.354 40.143 o
-12 2 9 131.052 165.411 11.428 15.664 o
-12 2 10 65.686 66.656 6.757 46.723 o
-12 2 11 66.693 82.292 11.558 16.937 o
-12 2 12 7.006 9.169 4.731 104.522 o
-12 3 1 16.282 15.268 5.331 81.636 o
-12 3 2 52.916 54.692 7.089 44.016 o
-12 3 3 255.045 268.571 10.216 14.096 o
-12 3 4 523.203 531.101 14.240 5.206 o
-12 3 5 11.824 7.012 4.951 95.226 o
-12 3 6 164.113 173.980 8.293 24.603 o
-12 3 7 18.769 13.681 5.244 84.163 o
-12 3 8 4.821 4.716 3.712 169.936 o
-12 3 9 272.953 266.288 9.740 14.453 o
-12 3 10 48.077 56.700 8.293 32.831 o
-12 3 11 0.063 2.858 3.686 173.289 o
-12 4 1 0.003 2.673 3.583 183.373 o
-12 4 2 24.206 25.971 6.461 55.271 o
-12 4 3 203.544 206.925 9.758 17.468 o
-12 4 4 1.605 8.255 4.671 107.715 o
-12 4 5 36.348 40.646 6.400 55.116 o
-12 4 6 180.104 182.021 9.091 20.688 o
-12 4 7 143.641 147.052 9.017 23.153 o
-12 4 8 135.316 131.852 8.181 27.834 o
-12 4 9 138.391 141.512 8.977 23.645 o
-12 4 10 689.123 680.355 21.409 2.675 o
-12 4 11 175.607 197.540 12.230 12.981 o
-12 5 1 71.150 92.299 8.882 27.600 o
-12 5 2 11.045 14.537 4.768 102.276 o
-12 5 3 28.379 21.146 4.604 106.295 o
-12 5 4 14.243 14.921 4.976 93.686 o
-12 5 5 344.990 339.339 11.391 9.905 o
-12 5 6 201.248 200.403 10.893 15.013 o
-12 5 7 46.564 62.030 7.150 43.465 o
-12 5 8 219.276 232.824 10.451 15.071 o
-12 5 9 134.352 135.069 8.087 28.310 o
-12 5 10 11.300 7.073 4.096 138.592 o
-12 6 1 52.481 53.248 8.088 34.348 o
-12 6 2 265.536 238.876 9.796 14.970 o
-12 6 3 1.679 1.887 3.690 172.800 o
-12 6 4 293.740 288.003 11.316 11.388 o
-12 6 5 16.366 12.157 5.172 86.775 o
-12 6 6 67.092 73.538 8.005 34.012 o
-12 6 7 117.228 130.205 8.016 29.838 o
-12 6 8 37.544 31.933 6.323 56.629 o
-12 6 9 34.282 35.128 7.158 44.648 o
-12 7 1 154.787 153.783 9.545 20.624 o
-12 7 2 4.035 4.032 4.841 100.271 o
-12 7 3 37.736 42.342 5.511 72.963 o
-12 7 4 92.434 96.350 7.414 36.803 o
-12 7 5 75.908 77.071 9.077 26.601 o
-12 7 6 134.646 140.025 8.691 25.111 o
-12 7 7 86.279 97.023 8.070 32.060 o
-12 7 8 50.630 58.367 6.570 50.772 o
-11 0 2 127.204 139.466 10.763 17.738 o
-11 0 4 203.735 197.865 11.293 14.184 o
-11 0 6 818.581 778.267 33.041 1.410 o
-11 0 8 229.566 236.194 13.119 10.590 o
-11 0 10 43.689 38.711 7.127 44.510 o
-11 0 12 5.897 9.263 5.073 91.076 o
-11 1 1 24.727 28.800 4.375 117.137 o
-11 1 2 382.043 383.400 10.652 9.531 o
-11 1 3 1.831 1.144 2.661 331.749 o
-11 1 4 1120.850 1067.840 20.655 1.562 o
-11 1 5 38.989 41.774 5.155 82.532 o
-11 1 6 501.604 491.625 12.617 6.137 o
-11 1 7 1.347 1.536 2.897 280.202 o
-11 1 8 35.585 36.334 4.890 92.192 o
-11 1 9 29.939 28.590 5.154 84.916 o
-11 1 10 20.307 16.270 3.980 143.409 o
-11 1 11 191.948 206.360 8.906 20.294 o
-11 1 12 17.925 16.680 4.944 94.403 o
-11 1 13 315.837 290.115 15.230 7.385 o
-11 2 1 167.848 159.220 8.345 24.573 o
-11 2 2 0.047 1.972 2.920 276.190 o
-11 2 3 201.321 198.148 8.721 20.648 o
-11 2 4 2.322 3.596 3.708 170.826 o
-11 2 5 0.046 -1.718 3.328 212.876 o
-11 2 6 0.101 1.969 2.813 297.533 o
-11 2 7 492.682 502.219 13.793 5.707 o
-11 2 8 1.651 4.299 3.240 223.701 o
-11 2 9 309.317 321.257 9.344 13.246 o
-11 2 10 7.783 13.198 4.016 144.159 o
-11 2 11 247.510 249.396 8.769 17.524 o
-11 2 12 13.318 12.058 4.431 118.030 o
-11 2 13 124.650 124.922 11.335 16.373 o
-11 3 1 58.702 59.669 5.699 64.754 o
-11 3 2 26.379 22.881 5.953 64.824 o
-11 3 3 142.084 143.750 8.400 26.049 o
-11 3 4 545.169 554.321 13.150 5.305 o
-11 3 5 73.127 75.723 6.494 49.046 o
-11 3 6 21.979 23.460 4.643 105.556 o
-11 3 7 181.387 182.833 8.822 21.528 o
-11 3 8 5.303 6.450 3.993 146.793 o
-11 3 9 49.091 58.318 5.420 72.459 o
-11 3 10 342.977 331.860 11.796 9.621 o
-11 3 11 192.125 179.053 8.764 21.338 o
-11 3 12 18.395 20.943 4.440 115.973 o
-11 3 13 106.065 112.913 6.717 41.349 o
-11 4 1 97.245 109.363 7.227 37.586 o
-11 4 2 406.285 392.985 10.504 9.144 o
-11 4 3 237.269 233.178 9.728 16.049 o
-11 4 4 23.977 23.961 4.438 114.689 o
-11 4 5 330.564 326.916 11.756 9.899 o
-11 4 6 451.041 452.576 12.420 6.941 o
-11 4 7 72.206 81.499 6.837 44.616 o
-11 4 8 190.345 198.636 8.441 22.074 o
-11 4 9 33.139 36.753 5.184 82.968 o
-11 4 10 38.641 30.676 5.341 78.065 o
-11 4 11 44.513 53.025 5.287 76.994 o
-11 4 12 89.408 99.967 7.059 40.113 o
-11 5 1 0.684 1.369 3.559 185.853 o
-11 5 2 132.595 132.661 7.793 30.181 o
-11 5 3 128.271 133.217 6.618 38.955 o
-11 5 4 12.915 13.346 4.672 106.322 o
-11 5 5 182.049 191.181 8.687 21.782 o
-11 5 6 0.276 -0.167 2.975 266.178 o
-11 5 7 72.075 89.076 5.965 56.084 o
-11 5 8 389.463 406.663 12.755 7.719 o
-11 5 9 100.122 104.788 8.740 27.108 o
-11 5 10 709.779 706.446 17.416 3.127 o
-11 5 11 159.787 142.578 9.729 20.025 o
-11 5 12 30.182 33.894 5.672 70.373 o
-11 6 1 50.174 45.662 5.726 66.245 o
-11 6 2 16.892 17.694 5.493 76.834 o
-11 6 3 59.131 66.377 6.508 50.609 o
-11 6 4 18.429 20.304 5.402 79.159 o
-11 6 5 119.166 133.912 7.546 32.621 o
-11 6 6 54.197 73.543 7.798 36.306 o
-11 6 7 59.113 55.243 5.637 66.283 o
-11 6 8 188.523 195.249 9.131 19.962 o
-11 6 9 141.481 157.953 9.389 21.576 o
-11 6 10 0.010 -1.276 4.194 134.042 o
-11 6 11 32.008 41.923 6.314 56.832 o
-11 7 1 295.827 292.660 11.201 11.445 o
-11 7 2 13.832 10.614 4.136 135.147 o
-11 7 3 359.570 346.989 10.694 10.236 o
-11 7 4 237.471 234.931 9.320 16.907 o
-11 7 5 385.293 378.403 11.954 8.508 o
-11 7 6 0.160 0.467 3.445 198.597 o
-11 7 7 40.816 50.801 5.376 75.404 o
-11 7 8 524.835 506.105 15.537 4.863 o
-11 7 9 92.787 97.275 7.443 36.499 o
-11 7 10 16.462 14.806 4.303 124.256 o
-11 8 1 90.301 101.713 8.052 31.864 o
-11 8 2 85.760 90.020 7.308 38.419 o
-11 8 3 390.959 378.756 12.845 7.809 o
-11 8 4 0.493 -1.135 3.007 260.538 o
-11 8 5 115.378 126.887 7.886 30.849 o
-11 8 6 130.703 137.649 8.531 26.120 o
-11 8 7 198.898 198.306 9.671 17.984 o
-11 8 8 1.944 -0.029 3.400 203.572 o
-11 8 9 0.467 -1.223 3.745 168.046 o
-11 9 2 15.254 14.313 4.688 105.249 o
-11 9 3 6.526 14.649 5.071 90.910 o
-11 9 4 4.265 5.285 4.375 122.607 o
-11 9 5 1.140 5.720 3.832 159.997 o
-11 9 6 15.356 14.605 5.184 86.347 o
-10 0 2 36.105 38.959 5.904 64.387 o
-10 0 4 51.360 63.203 7.630 38.200 o
-10 0 6 146.753 169.271 12.148 13.810 o
-10 0 8 55.761 46.725 6.238 55.948 o
-10 0 10 2125.630 2039.880 50.412 0.367 o
-10 0 12 953.227 886.746 30.311 1.393 o
-10 0 14 14.848 15.344 14.731 10.841 o
-10 1 1 38.322 36.829 4.507 106.514 o
-10 1 2 28.520 25.261 4.396 115.629 o
-10 1 3 619.748 621.769 13.179 4.532 o
-10 1 4 191.429 192.606 9.860 17.817 o
-10 1 5 4.370 4.229 2.882 281.124 o
-10 1 6 648.908 648.055 13.811 4.143 o
-10 1 7 2782.780 2747.370 42.965 0.274 o
-10 1 8 326.358 331.535 9.362 12.618 o
-10 1 9 15.730 13.731 3.407 195.909 o
-10 1 10 16.920 17.961 4.757 101.837 o
-10 1 11 1.737 4.558 3.036 254.525 o
-10 1 12 5.272 3.105 3.422 199.802 o
-10 1 13 26.343 17.546 3.915 145.935 o
-10 1 14 63.434 53.515 11.185 18.250 o
-10 2 1 44.388 45.023 4.309 112.412 o
-10 2 2 173.567 186.315 7.638 26.584 o
-10 2 3 801.621 773.682 15.185 2.975 o
-10 2 4 340.602 338.566 9.372 12.144 o
-10 2 5 409.519 412.930 10.531 8.904 o
-10 2 6 942.057 927.312 17.349 2.174 o
-10 2 7 52.995 53.439 4.704 92.841 o
-10 2 8 176.012 187.793 8.273 23.696 o
-10 2 9 116.862 123.194 6.520 41.597 o
-10 2 10 1.981 0.903 2.514 371.446 o
-10 2 11 10.633 11.975 4.181 132.812 o
-10 2 12 4.832 2.380 3.158 234.678 o
-10 2 13 114.413 104.624 6.550 42.570 o
-10 2 14 0.401 3.813 8.135 35.602 o
-10 3 1 24.878 28.707 3.911 144.765 o
-10 3 2 325.219 316.609 9.381 12.824 o
-10 3 3 6.511 9.642 3.678 172.210 o
-10 3 4 5.121 5.274 3.416 200.283 o
-10 3 5 997.829 991.774 18.495 1.923 o
-10 3 6 691.742 726.010 15.317 3.476 o
-10 3 7 15.673 13.091 3.495 186.707 o
-10 3 8 305.283 302.442 9.695 13.122 o
-10 3 9 104.205 109.969 7.030 38.733 o
-10 3 10 28.556 31.473 5.053 88.189 o
-10 3 11 730.594 683.484 14.816 3.477 o
-10 3 12 76.957 83.795 6.572 47.276 o
-10 3 13 27.299 19.123 4.694 102.809 o
-10 3 14 102.670 88.572 16.342 8.512 o
-10 4 1 12.142 13.588 3.611 176.355 o
-10 4 2 51.391 61.061 5.385 72.722 o
-10 4 3 0.018 0.135 2.654 334.640 o
-10 4 4 78.553 83.594 5.330 66.895 o
-10 4 5 459.822 452.637 10.907 7.627 o
-10 4 6 2.296 3.727 3.198 229.472 o
-10 4 7 550.440 538.652 11.801 5.763 o
-10 4 8 54.446 64.483 6.092 57.641 o
-10 4 9 53.637 68.332 6.314 53.902 o
-10 4 10 911.814 910.988 18.165 2.200 o
-10 4 11 11.890 8.852 4.506 114.595 o
-10 4 12 435.593 418.237 16.344 5.415 o
-10 4 13 303.731 291.832 18.594 5.496 o
-10 5 1 28.388 28.118 4.645 103.850 o
-10 5 2 830.745 840.684 18.490 2.446 o
-10 5 3 14.283 15.008 3.410 195.999 o
-10 5 4 7.231 11.595 3.801 160.963 o
-10 5 5 1.282 3.728 2.970 266.239 o
-10 5 6 1.641 3.247 3.930 152.275 o
-10 5 7 539.004 566.814 13.145 5.306 o
-10 5 8 244.794 249.372 9.285 16.482 o
-10 5 9 251.612 249.071 8.559 17.849 o
-10 5 10 88.103 104.204 6.428 46.813 o
-10 5 11 22.103 17.160 4.178 130.056 o
-10 5 12 86.874 98.484 6.769 43.354 o
-10 5 13 91.628 90.212 9.750 22.732 o
-10 6 1 246.951 253.048 9.402 16.101 o
-10 6 2 28.413 25.654 5.218 83.296 o
-10 6 3 29.318 33.900 4.787 97.367 o
-10 6 4 723.952 701.314 16.680 3.192 o
-10 6 5 138.267 146.538 7.555 30.778 o
-10 6 6 611.038 610.166 13.604 4.525 o
-10 6 7 40.066 50.671 5.849 64.549 o
-10 6 8 12.262 14.640 5.088 89.867 o
-10 6 9 19.194 24.977 4.448 115.047 o
-10 6 10 8.693 8.673 4.241 129.656 o
-10 6 11 263.862 260.148 9.086 16.049 o
-10 6 12 17.572 16.027 4.575 109.975 o
-10 7 1 318.734 293.986 9.323 13.395 o
-10 7 2 133.561 135.902 8.426 26.547 o
-10 7 3 91.053 94.401 6.611 44.887 o
-10 7 4 38.682 30.125 4.583 104.026 o
-10 7 5 4.466 6.737 3.903 153.701 o
-10 7 6 6.591 8.683 3.707 169.646 o
-10 7 7 61.550 65.880 6.421 51.646 o
-10 7 8 22.197 20.251 4.878 96.139 o
-10 7 9 267.484 257.619 8.658 16.835 o
-10 7 10 180.416 178.306 8.182 24.078 o
-10 7 11 279.862 268.442 11.258 11.930 o
-10 8 1 295.822 285.988 10.363 12.626 o
-10 8 2 36.825 31.662 5.841 65.995 o
-10 8 3 179.624 162.307 7.893 25.802 o
-10 8 4 343.933 336.123 10.619 10.720 o
-10 8 5 743.641 713.474 16.099 3.179 o
-10 8 6 122.207 134.942 8.419 27.171 o
-10 8 7 264.952 272.288 11.016 12.541 o
-10 8 8 9.944 7.425 3.975 147.234 o
-10 8 9 33.304 28.300 4.750 98.616 o
-10 8 10 180.863 168.949 8.356 23.604 o
-10 9 1 55.443 51.406 6.337 54.169 o
-10 9 2 217.747 208.839 8.458 20.475 o
-10 9 3 2.861 2.477 3.516 189.948 o
-10 9 4 261.771 280.789 11.915 11.283 o
-10 9 5 91.409 83.382 6.031 52.876 o
-10 9 6 1.637 5.638 3.777 164.677 o
-10 9 7 0.526 3.255 2.931 273.567 o
-10 9 8 238.979 249.582 10.676 13.941 o
-10 9 9 98.284 105.607 9.112 25.236 o
-10 10 1 9.727 6.390 4.705 105.581 o
-10 10 2 52.872 57.803 6.462 52.184 o
-10 10 3 75.164 66.476 6.732 46.253 o
-10 10 4 439.806 419.308 12.316 7.313 o
-10 10 5 1.236 7.404 4.739 104.684 o
-10 10 6 199.310 188.261 7.678 24.714 o
-10 10 7 139.692 131.171 8.267 27.162 o
-9 0 2 2909.240 2813.780 62.379 0.211 o
-9 0 4 892.368 859.291 19.822 2.169 o
-9 0 6 2133.920 2112.700 43.689 0.399 o
-9 0 8 48.569 49.862 5.142 80.544 o
-9 0 10 529.076 527.108 17.592 4.195 o
-9 0 12 376.498 353.173 13.379 7.765 o
-9 0 14 54.313 96.034 29.566 2.681 o
-9 1 1 14.168 12.552 3.268 213.495 o
-9 1 2 0.113 0.428 2.399 409.361 o
-9 1 3 44.465 53.056 4.045 123.877 o
-9 1 4 1817.650 1788.550 26.255 0.658 o
-9 1 5 3.177 3.557 2.499 374.090 o
-9 1 6 1101.850 1098.420 18.413 1.664 o
-9 1 7 4.386 4.392 2.565 353.822 o
-9 1 8 107.027 118.844 5.393 56.786 o
-9 1 9 151.420 161.434 6.588 35.350 o
-9 1 10 13.644 13.043 3.359 202.550 o
-9 1 11 19.025 19.663 3.806 156.163 o
-9 1 12 0.068 -3.756 3.012 259.748 o
-9 1 13 13.606 15.289 3.664 170.705 o
-9 1 14 41.848 33.984 9.595 25.076 o
-9 1 15 456.714 497.825 22.358 3.364 o
-9 2 1 723.518 703.994 13.112 3.724 o
-9 2 2 1.166 2.151 2.393 409.942 o
-9 2 3 155.157 153.577 5.198 46.904 o
-9 2 4 710.225 699.703 11.450 4.070 o
-9 2 5 1594.420 1575.590 24.855 0.827 o
-9 2 6 443.755 463.242 10.731 7.872 o
-9 2 7 136.773 147.859 5.428 48.273 o
-9 2 8 758.270 736.217 14.801 3.255 o
-9 2 9 649.865 653.104 13.688 4.148 o
-9 2 10 148.992 160.820 7.012 32.771 o
-9 2 11 161.061 166.172 7.137 30.790 o
-9 2 12 0.012 2.208 2.750 311.285 o
-9 2 13 488.688 459.678 18.023 4.423 o
-9 2 14 12.485 17.018 9.926 23.832 o
-9 3 1 11.055 10.650 3.004 253.759 o
-9 3 2 0.443 3.438 2.591 349.933 o
-9 3 3 165.657 154.522 5.806 39.895 o
-9 3 4 224.377 225.685 7.172 23.798 o
-9 3 5 204.695 212.154 6.907 26.669 o
-9 3 6 651.091 664.596 13.951 4.058 o
-9 3 7 285.210 298.371 8.281 16.108 o
-9 3 8 539.045 527.815 14.982 4.876 o
-9 3 9 139.409 142.189 6.465 38.559 o
-9 3 10 314.914 315.424 9.645 12.764 o
-9 3 11 120.284 112.985 5.972 47.551 o
-9 3 12 279.746 267.469 8.393 16.705 o
-9 3 13 498.132 461.813 19.076 4.078 o
-9 3 14 19.638 19.019 7.637 39.989 o
-9 4 1 144.598 145.821 6.448 37.929 o
-9 4 2 2170.950 2141.720 34.431 0.444 o
-9 4 3 692.446 684.014 13.371 3.892 o
-9 4 4 4.589 4.143 2.977 263.461 o
-9 4 5 247.251 252.042 8.346 18.475 o
-9 4 6 103.381 107.016 7.030 38.931 o
-9 4 7 253.253 250.600 7.540 20.253 o
-9 4 8 1360.160 1360.060 21.958 1.110 o
-9 4 9 74.426 81.169 6.216 52.469 o
-9 4 10 14.901 14.600 4.140 134.310 o
-9 4 11 133.890 128.459 7.370 32.939 o
-9 4 12 15.301 17.354 4.119 135.277 o
-9 4 13 0.256 2.707 3.762 166.319 o
-9 4 14 147.755 158.935 11.676 14.855 o
-9 5 1 813.444 777.914 16.001 2.837 o
-9 5 2 15.088 11.651 3.199 222.193 o
-9 5 3 212.979 223.389 7.495 23.471 o
-9 5 4 772.293 770.907 16.553 2.920 o
-9 5 5 711.667 703.081 14.920 3.501 o
-9 5 6 17.596 16.674 3.590 175.805 o
-9 5 7 50.183 56.749 5.635 67.492 o
-9 5 8 0.013 4.198 3.126 240.631 o
-9 5 9 4.459 6.712 3.481 192.908 o
-9 5 10 809.519 794.371 16.385 2.782 o
-9 5 11 54.998 61.337 5.212 76.362 o
-9 5 12 388.950 394.048 20.980 4.067 o
-9 5 13 60.875 59.780 8.380 31.711 o
-9 6 1 450.503 446.511 11.495 7.470 o
-9 6 2 773.956 771.458 14.749 3.132 o
-9 6 3 7.744 7.959 2.984 259.789 o
-9 6 4 11.960 9.166 3.413 197.780 o
-9 6 5 4.428 5.636 3.085 245.316 o
-9 6 6 13.843 8.313 3.264 215.173 o
-9 6 7 34.139 34.670 4.636 102.338 o
-9 6 8 87.772 95.387 6.479 46.710 o
-9 6 9 75.775 88.662 6.890 43.432 o
-9 6 10 820.452 795.633 17.052 2.676 o
-9 6 11 54.153 65.449 6.884 46.052 o
-9 6 12 256.677 241.850 10.658 13.639 o
-9 6 13 4.874 4.186 4.483 116.781 o
-9 7 1 2004.710 1954.840 33.724 0.509 o
-9 7 2 521.962 521.678 13.072 5.650 o
-9 7 3 439.157 430.052 11.420 7.766 o
-9 7 4 7.492 6.514 3.506 189.463 o
-9 7 5 528.056 523.029 13.167 5.561 o
-9 7 6 158.474 164.211 6.866 32.716 o
-9 7 7 243.305 238.819 8.412 18.772 o
-9 7 8 43.645 49.322 4.934 87.837 o
-9 7 9 244.994 264.149 9.874 15.054 o
-9 7 10 255.673 249.778 8.823 17.082 o
-9 7 11 5.918 5.652 3.816 160.624 o
-9 7 12 164.782 147.103 7.525 29.066 o
-9 8 1 0.024 4.623 3.541 187.622 o
-9 8 2 15.114 15.195 3.178 223.961 o
-9 8 3 173.969 177.422 11.137 15.358 o
-9 8 4 167.191 167.759 7.814 26.761 o
-9 8 5 564.418 567.927 13.621 4.971 o
-9 8 6 208.908 197.022 7.636 24.018 o
-9 8 7 188.407 192.071 8.116 23.528 o
-9 8 8 32.115 36.091 4.532 107.079 o
-9 8 9 147.096 145.607 8.740 24.204 o
-9 8 10 0.452 1.383 3.491 193.250 o
-9 8 11 0.209 2.399 3.586 183.128 o
-9 9 1 195.416 191.734 8.434 22.020 o
-9 9 2 6.612 8.462 4.097 139.165 o
-9 9 3 143.892 137.904 6.993 34.340 o
-9 9 4 37.133 32.238 5.255 80.599 o
-9 9 5 58.359 71.130 6.583 49.415 o
-9 9 6 6.452 8.161 3.913 152.477 o
-9 9 7 30.707 33.557 4.878 93.763 o
-9 9 8 47.606 46.180 5.778 65.417 o
-9 9 9 27.468 25.619 4.087 132.912 o
-9 9 10 283.372 269.736 11.052 12.127 o
-9 10 1 62.964 72.341 5.691 63.385 o
-9 10 2 21.263 20.321 4.535 110.886 o
-9 10 3 146.155 142.217 8.218 26.767 o
-9 10 4 0.121 4.954 3.631 178.436 o
-9 10 5 4.733 6.486 3.470 194.080 o
-9 10 6 2.597 0.949 2.208 479.964 o
-9 10 7 88.721 84.977 6.075 52.501 o
-9 10 8 381.472 354.824 10.902 9.582 o
-9 10 9 155.823 157.050 8.793 23.337 o
-9 11 1 392.175 384.826 13.802 7.158 o
-9 11 2 2.570 1.070 2.757 308.818 o
-9 11 3 551.219 505.408 18.909 3.820 o
-9 11 4 145.687 140.041 8.140 27.250 o
-9 11 5 114.083 122.004 7.998 30.363 o
-9 11 6 179.833 167.847 8.036 25.005 o
-9 11 7 12.704 8.757 4.481 115.752 o
-8 0 2 368.514 350.143 10.489 10.229 o
-8 0 4 105.837 106.698 7.820 32.470 o
-8 0 6 90.059 95.879 5.524 59.994 o
-8 0 8 132.510 127.681 6.998 35.756 o
-8 0 10 54.134 62.098 6.633 49.463 o
-8 0 12 2953.000 2786.430 86.638 0.158 o
-8 0 14 229.385 226.279 25.287 3.424 o
-8 1 1 433.109 433.967 9.778 8.842 o
-8 1 2 110.404 107.967 4.668 69.457 o
-8 1 3 871.214 865.052 13.827 2.722 o
-8 1 4 31.312 38.758 3.367 183.597 o
-8 1 5 12.075 13.382 2.596 333.802 o
-8 1 6 996.341 989.132 15.772 2.088 o
-8 1 7 2321.960 2348.460 35.294 0.390 o
-8 1 8 970.527 968.715 16.086 2.148 o
-8 1 9 889.536 883.200 14.599 2.573 o
-8 1 10 295.935 290.137 7.458 17.371 o
-8 1 11 12.553 14.583 3.158 228.350 o
-8 1 12 3.410 7.123 2.773 303.153 o
-8 1 13 5.050 6.408 2.885 279.519 o
-8 1 14 8.575 12.123 7.653 40.091 o
-8 1 15 214.295 228.214 14.962 8.760 o
-8 2 1 1505.660 1447.960 21.472 0.974 o
-8 2 2 288.646 284.979 6.771 19.246 o
-8 2 3 108.524 109.128 4.649 70.191 o
-8 2 4 7.205 15.802 3.637 175.087 o
-8 2 5 2065.320 2025.200 30.308 0.508 o
-8 2 6 944.051 946.452 15.736 2.258 o
-8 2 7 410.012 407.165 8.724 10.303 o
-8 2 8 1286.110 1267.920 21.186 1.238 o
-8 2 9 9.486 8.336 2.634 329.810 o
-8 2 10 19.951 17.275 3.432 190.443 o
-8 2 11 23.881 39.545 6.430 55.439 o
-8 2 12 42.887 44.204 3.871 136.491 o
-8 2 13 5.137 6.353 3.596 180.814 o
-8 2 14 3.759 3.836 5.026 93.052 o
-8 2 15 185.857 187.941 15.113 9.009 o
-8 3 1 89.517 88.909 4.709 77.318 o
-8 3 2 21.175 19.515 3.258 208.747 o
-8 3 3 707.222 689.719 11.671 4.081 o
-8 3 4 654.535 640.447 11.434 4.619 o
-8 3 5 277.762 283.955 7.500 18.274 o
-8 3 6 8.424 7.535 2.834 287.220 o
-8 3 7 756.052 749.636 13.241 3.444 o
-8 3 8 1481.570 1461.280 23.055 0.959 o
-8 3 9 49.693 51.492 4.336 108.302 o
-8 3 10 279.551 272.419 8.077 17.250 o
-8 3 11 205.578 208.230 6.920 26.700 o
-8 3 12 26.974 25.712 3.870 147.413 o
-8 3 13 61.898 64.879 10.098 22.162 o
-8 3 14 103.434 129.587 14.495 10.581 o
-8 3 15 0.587 1.446 5.870 68.385 o
-8 4 1 200.466 200.450 6.509 29.267 o
-8 4 2 11.457 15.412 2.890 271.502 o
-8 4 3 517.805 503.777 9.433 7.202 o
-8 4 4 42.813 46.954 4.087 123.617 o
-8 4 5 673.604 682.119 11.294 4.378 o
-8 4 6 19.061 30.583 4.206 127.494 o
-8 4 7 685.846 673.131 12.368 4.135 o
-8 4 8 9.429 11.645 2.996 255.801 o
-8 4 9 232.663 237.117 7.392 22.208 o
-8 4 10 863.504 861.107 15.805 2.577 o
-8 4 11 14.923 14.628 3.895 151.277 o
-8 4 12 454.716 432.487 10.527 8.052 o
-8 4 13 2.019 -0.152 3.611 180.524 o
-8 4 14 285.998 287.920 14.843 7.949 o
-8 5 1 682.023 687.204 12.975 4.008 o
-8 5 2 138.242 142.207 6.265 40.378 o
-8 5 3 320.263 324.078 8.093 14.655 o
-8 5 4 1561.360 1551.860 24.012 0.864 o
-8 5 5 418.948 432.819 8.528 9.980 o
-8 5 6 197.056 203.861 6.100 31.442 o
-8 5 7 56.374 62.066 4.899 84.670 o
-8 5 8 5.743 7.012 2.679 322.853 o
-8 5 9 1823.440 1811.360 28.866 0.627 o
-8 5 10 249.547 258.193 8.175 18.650 o
-8 5 11 0.363 0.439 2.569 356.782 o
-8 5 12 1.998 5.041 3.528 188.563 o
-8 5 13 129.648 136.942 7.699 30.811 o
-8 5 14 100.980 98.717 10.772 18.661 o
-8 6 1 2.055 5.100 2.947 269.679 o
-8 6 2 144.250 153.212 5.941 41.746 o
-8 6 3 1018.040 1033.470 17.650 1.895 o
-8 6 4 35.424 39.526 3.767 148.032 o
-8 6 5 43.046 45.242 3.879 135.675 o
-8 6 6 1314.680 1335.530 22.679 1.142 o
-8 6 7 109.011 116.412 6.350 44.598 o
-8 6 8 542.513 548.008 11.326 5.953 o
-8 6 9 42.759 46.122 3.984 129.435 o
-8 6 10 16.810 15.462 4.317 123.336 o
-8 6 11 92.804 97.911 7.414 36.718 o
-8 6 12 68.110 78.686 6.215 53.348 o
-8 6 13 27.730 26.782 5.657 71.295 o
-8 6 14 9.521 2.208 5.442 79.207 o
-8 7 1 237.087 237.756 7.975 20.241 o
-8 7 2 586.178 558.174 12.472 5.174 o
-8 7 3 93.525 100.819 7.338 37.220 o
-8 7 4 368.735 364.220 9.978 10.563 o
-8 7 5 370.940 355.083 8.935 11.647 o
-8 7 6 42.729 57.811 4.890 88.576 o
-8 7 7 283.858 295.978 8.821 15.238 o
-8 7 8 302.013 303.657 8.716 14.673 o
-8 7 9 502.906 493.017 11.451 6.599 o
-8 7 10 0.573 3.816 3.621 179.411 o
-8 7 11 235.518 235.366 13.774 9.749 o
-8 7 12 0.004 2.413 2.878 284.235 o
-8 7 13 222.380 236.078 11.160 13.623 o
-8 8 1 57.968 55.406 4.248 108.388 o
-8 8 2 213.309 202.223 7.460 24.238 o
-8 8 3 527.868 518.924 11.509 6.177 o
-8 8 4 67.923 71.833 5.254 71.813 o
-8 8 5 0.123 0.833 2.573 355.741 o
-8 8 6 403.216 391.297 10.700 9.064 o
-8 8 7 1417.420 1395.910 25.295 0.981 o
-8 8 8 140.718 142.778 7.831 29.126 o
-8 8 9 223.215 222.914 7.825 21.797 o
-8 8 10 11.020 7.701 3.814 159.531 o
-8 8 11 9.082 3.937 3.671 172.876 o
-8 8 12 78.040 81.193 6.394 49.590 o
-8 9 1 42.987 45.948 4.797 92.948 o
-8 9 2 624.277 597.850 13.178 4.580 o
-8 9 3 227.587 225.812 8.670 19.059 o
-8 9 4 459.114 430.154 9.809 8.422 o
-8 9 5 24.607 18.559 3.923 145.782 o
-8 9 6 114.075 124.176 5.736 50.454 o
-8 9 7 31.272 29.584 4.022 135.009 o
-8 9 8 9.771 4.028 3.090 242.507 o
-8 9 9 2.399 3.525 3.513 190.323 o
-8 9 10 200.544 209.367 12.002 12.857 o
-8 9 11 103.628 102.537 7.064 38.791 o
-8 10 1 87.449 86.579 5.994 53.727 o
-8 10 2 11.116 12.779 3.499 188.010 o
-8 10 3 350.824 322.646 10.255 11.100 o
-8 10 4 98.696 97.984 5.882 52.916 o
-8 10 5 1.066 3.554 3.066 249.891 o
-8 10 6 574.347 543.573 15.036 4.593 o
-8 10 7 0.584 2.472 2.880 283.596 o
-8 10 8 149.098 151.552 8.253 26.184 o
-8 10 9 0.006 -0.425 3.059 251.896 o
-8 10 10 34.217 27.866 5.029 88.381 o
-8 11 1 445.137 413.992 12.726 7.058 o
-8 11 2 163.975 163.552 9.536 20.168 o
-8 11 3 11.291 8.834 3.896 152.737 o
-8 11 4 139.169 133.432 7.389 32.231 o
-8 11 5 15.305 16.077 4.026 141.560 o
-8 11 6 4.554 3.952 3.295 215.557 o
-8 11 7 31.601 28.601 4.916 92.641 o
-8 11 8 240.944 216.968 9.059 17.715 o
-8 12 1 9.403 9.809 5.300 83.260 o
-8 12 2 65.873 55.642 9.021 27.498 o
-8 12 3 575.046 580.725 44.038 1.053 o
-8 12 4 91.055 105.245 12.206 14.879 o
-8 12 5 0.174 5.869 7.138 46.230 o
-8 12 6 44.541 56.052 10.029 22.807 o
-7 0 2 645.646 628.637 12.895 4.409 o
-7 0 4 8092.270 7787.870 168.839 0.028 o
-7 0 6 0.428 0.523 1.709 805.180 o
-7 0 8 456.770 454.679 13.128 6.524 o
-7 0 10 403.746 396.473 11.430 8.488 o
-7 0 12 9.366 8.021 4.231 130.187 o
-7 0 14 167.858 163.798 18.624 6.310 o
-7 1 1 777.173 772.349 13.364 3.287 o
-7 1 2 357.250 350.271 7.166 14.117 o
-7 1 3 225.514 222.514 4.920 32.877 o
-7 1 4 487.760 500.879 8.864 7.908 o
-7 1 5 88.153 93.305 3.965 97.707 o
-7 1 6 1786.710 1741.040 24.723 0.696 o
-7 1 7 40.634 41.315 3.574 158.860 o
-7 1 8 545.156 553.784 9.285 6.594 o
-7 1 9 77.213 81.321 4.134 99.608 o
-7 1 10 273.202 285.483 6.942 19.699 o
-7 1 11 151.569 147.377 5.228 47.798 o
-7 1 12 3.029 3.977 2.057 549.410 o
-7 1 13 5.433 3.151 2.197 479.669 o
-7 1 14 28.141 44.101 11.488 17.663 o
-7 1 15 65.822 83.028 12.754 14.014 o
-7 2 1 3609.400 3498.500 49.079 0.173 o
-7 2 2 175.168 182.083 4.780 44.420 o
-7 2 3 377.772 380.228 7.195 12.884 o
-7 2 4 538.506 541.338 8.798 6.926 o
-7 2 5 5.797 6.042 2.166 490.006 o
-7 2 6 0.086 4.581 2.324 434.523 o
-7 2 7 1289.110 1267.680 18.074 1.320 o
-7 2 8 305.780 305.441 7.022 17.371 o
-7 2 9 0.091 3.262 2.093 535.742 o
-7 2 10 108.645 113.917 4.782 66.996 o
-7 2 11 516.483 512.906 11.847 6.193 o
-7 2 12 3.828 5.193 2.225 468.754 o
-7 2 13 438.410 440.328 13.767 6.459 o
-7 2 14 15.546 15.349 8.076 35.899 o
-7 2 15 376.766 381.831 19.490 4.614 o
-7 3 1 81.144 85.651 3.914 104.643 o
-7 3 2 709.434 709.041 11.640 4.017 o
-7 3 3 262.020 261.843 5.932 23.764 o
-7 3 4 443.126 449.934 8.436 9.370 o
-7 3 5 123.382 127.357 4.948 58.996 o
-7 3 6 14.442 20.205 3.362 200.128 o
-7 3 7 285.267 286.844 6.892 19.118 o
-7 3 8 256.079 271.176 6.673 21.800 o
-7 3 9 507.758 494.504 9.674 7.298 o
-7 3 10 329.957 314.573 7.249 15.736 o
-7 3 11 191.559 180.451 5.981 33.933 o
-7 3 12 253.180 255.736 13.521 9.696 o
-7 3 13 11.698 10.481 3.621 176.054 o
-7 3 14 153.222 171.452 14.281 10.315 o
-7 3 15 260.620 288.077 21.794 4.343 o
-7 4 1 3387.070 3346.910 48.963 0.190 o
-7 4 2 706.036 703.215 10.857 4.180 o
-7 4 3 115.935 116.209 4.623 67.566 o
-7 4 4 1757.050 1758.940 24.496 0.707 o
-7 4 5 1700.890 1700.340 24.572 0.745 o
-7 4 6 308.901 304.444 7.186 16.959 o
-7 4 7 62.245 68.070 4.058 112.088 o
-7 4 8 39.187 50.141 3.583 156.339 o
-7 4 9 220.358 220.551 6.814 25.548 o
-7 4 10 313.802 324.723 9.625 12.699 o
-7 4 11 105.558 100.056 5.422 58.410 o
-7 4 12 4.390 2.701 2.462 384.495 o
-7 4 13 20.924 16.296 4.156 131.761 o
-7 4 14 170.019 185.422 15.198 9.051 o
-7 4 15 117.869 136.517 13.176 12.477 o
-7 5 1 667.968 647.179 11.081 4.573 o
-7 5 2 411.427 410.834 8.092 10.728 o
-7 5 3 221.862 213.508 5.880 29.514 o
-7 5 4 3.116 6.582 2.537 361.841 o
-7 5 5 48.706 50.642 3.238 176.619 o
-7 5 6 1344.800 1357.580 20.805 1.151 o
-7 5 7 669.273 669.342 12.080 4.299 o
-7 5 8 155.927 155.462 5.175 46.821 o
-7 5 9 137.023 149.593 6.412 38.846 o
-7 5 10 7.571 8.258 2.876 279.284 o
-7 5 11 183.544 194.371 6.990 28.635 o
-7 5 12 906.924 840.669 27.369 1.628 o
-7 5 13 79.380 93.959 7.879 33.894 o
-7 5 14 458.587 479.977 22.179 3.422 o
-7 6 1 738.480 735.485 12.776 3.623 o
-7 6 2 785.069 762.057 13.395 3.272 o
-7 6 3 352.067 349.710 8.580 12.610 o
-7 6 4 642.150 645.265 11.582 4.657 o
-7 6 5 181.331 189.246 6.603 31.027 o
-7 6 6 29.596 38.847 4.300 118.385 o
-7 6 7 48.794 52.389 4.336 108.478 o
-7 6 8 265.795 276.753 7.262 19.590 o
-7 6 9 51.671 62.573 4.533 98.015 o
-7 6 10 470.519 477.768 10.645 7.453 o
-7 6 11 0.751 3.972 3.009 259.565 o
-7 6 12 184.022 181.669 10.551 16.432 o
-7 6 13 447.325 455.221 19.735 4.110 o
-7 6 14 91.927 92.270 8.037 32.127 o
-7 7 1 872.914 850.317 14.365 2.693 o
-7 7 2 598.204 574.603 11.496 5.282 o
-7 7 3 1879.550 1846.780 27.958 0.609 o
-7 7 4 249.007 257.274 7.667 19.970 o
-7 7 5 2056.690 2042.110 30.499 0.507 o
-7 7 6 32.326 42.336 4.205 121.975 o
-7 7 7 288.187 286.921 8.658 15.531 o
-7 7 8 36.341 44.054 3.627 156.528 o
-7 7 9 354.821 364.804 9.329 11.514 o
-7 7 10 59.565 60.088 5.529 68.168 o
-7 7 11 48.322 62.070 6.696 49.035 o
-7 7 12 441.047 441.451 11.427 7.662 o
-7 7 13 16.390 10.890 6.064 63.408 o
-7 8 1 195.894 194.977 7.886 23.907 o
-7 8 2 49.151 54.888 5.128 80.361 o
-7 8 3 3.359 4.338 2.373 413.701 o
-7 8 4 52.425 56.345 5.780 64.176 o
-7 8 5 354.192 340.546 7.842 13.564 o
-7 8 6 2.380 5.696 3.022 256.436 o
-7 8 7 602.674 609.802 12.981 4.731 o
-7 8 8 93.863 98.446 5.484 59.740 o
-7 8 9 159.669 183.335 7.987 25.943 o
-7 8 10 121.931 129.632 6.806 38.174 o
-7 8 11 25.772 17.290 4.055 136.701 o
-7 8 12 9.450 8.452 4.040 142.641 o
-7 8 13 101.657 107.972 10.153 20.666 o
-7 9 1 60.666 64.820 4.641 91.252 o
-7 9 2 514.594 506.253 10.935 6.609 o
-7 9 3 390.044 368.937 9.359 10.628 o
-7 9 4 189.093 176.606 6.357 32.241 o
-7 9 5 178.006 165.566 6.144 35.284 o
-7 9 6 7.028 6.005 3.062 247.823 o
-7 9 7 134.492 137.321 5.707 46.545 o
-7 9 8 24.109 24.828 4.053 136.198 o
-7 9 9 403.484 390.782 10.521 9.198 o
-7 9 10 77.169 83.633 4.785 79.674 o
-7 9 11 33.542 35.239 5.176 83.239 o
-7 9 12 608.540 595.019 20.371 3.170 o
-7 10 1 7.498 6.831 2.976 261.685 o
-7 10 2 150.086 149.520 6.563 36.278 o
-7 10 3 110.775 109.810 5.312 58.148 o
-7 10 4 12.501 12.341 3.334 206.159 o
-7 10 5 81.883 85.052 5.717 59.020 o
-7 10 6 34.803 41.221 4.743 97.257 o
-7 10 7 98.071 102.810 6.427 45.790 o
-7 10 8 219.287 216.827 7.461 23.403 o
-7 10 9 30.350 32.787 4.710 100.325 o
-7 10 10 730.549 708.717 16.227 3.219 o
-7 10 11 134.188 132.470 7.401 32.559 o
-7 11 1 30.213 33.329 3.921 141.242 o
-7 11 2 87.876 94.854 4.950 71.499 o
-7 11 3 1013.000 955.531 23.498 1.646 o
-7 11 4 55.963 59.973 4.878 85.665 o
-7 11 5 552.405 521.102 18.654 3.843 o
-7 11 6 460.623 424.088 15.206 5.693 o
-7 11 7 308.945 295.215 12.654 9.590 o
-7 11 8 161.434 160.428 7.999 26.452 o
-7 11 9 5.168 10.997 4.606 110.320 o
-7 12 1 48.517 55.319 7.619 38.608 o
-7 12 2 304.812 282.009 12.906 9.491 o
-7 12 3 44.119 40.866 9.304 26.541 o
-7 12 4 386.254 358.178 17.017 5.617 o
-7 12 5 166.349 175.443 19.280 5.902 o
-7 12 6 286.224 313.192 15.062 7.663 o
-7 12 7 282.900 283.896 21.131 4.524 o
-7 13 1 4.471 5.215 6.526 55.236 o
-7 13 2 60.988 66.048 16.502 8.520 o
-7 13 3 125.311 148.965 15.641 8.992 o
-7 13 4 749.467 749.454 33.594 1.445 o
-6 0 2 317.596 309.473 8.300 14.694 o
-6 0 4 575.079 569.670 10.945 5.663 o
-6 0 6 1466.630 1438.400 27.755 0.889 o
-6 0 8 242.615 260.142 7.931 19.537 o
-6 0 10 11.845 11.717 3.442 194.063 o
-6 0 12 172.301 163.613 5.814 38.359 o
-6 0 14 1309.480 1357.150 54.355 0.522 o
-6 0 16 514.559 556.406 39.296 1.312 o
-6 1 1 172.339 165.979 3.955 54.127 o
-6 1 2 10.177 11.700 1.791 679.931 o
-6 1 3 2102.090 2055.590 25.559 0.524 o
-6 1 4 90.802 90.719 3.798 102.540 o
-6 1 5 268.496 274.507 5.295 24.516 o
-6 1 6 19.026 25.085 2.100 461.281 o
-6 1 7 1071.270 1061.320 14.436 1.927 o
-6 1 8 1827.540 1753.920 23.711 0.686 o
-6 1 9 897.522 900.715 13.130 2.639 o
-6 1 10 1034.760 1013.060 15.153 2.015 o
-6 1 11 860.298 828.766 12.540 2.937 o
-6 1 12 182.224 170.465 6.603 31.811 o
-6 1 13 40.148 54.599 11.476 17.573 o
-6 1 14 13.676 16.040 7.740 39.089 o
-6 1 15 3.076 4.158 6.778 51.240 o
-6 1 16 4.015 6.906 8.773 30.588 o
-6 2 1 570.575 561.768 8.101 6.615 o
-6 2 2 651.536 625.598 9.181 5.170 o
-6 2 3 2721.930 2686.750 34.686 0.307 o
-6 2 4 32.917 34.789 2.242 362.265 o
-6 2 5 706.430 702.464 9.795 4.349 o
-6 2 6 9.528 11.410 1.873 629.034 o
-6 2 7 1983.570 1993.210 27.420 0.556 o
-6 2 8 1736.910 1724.080 23.733 0.732 o
-6 2 9 259.341 267.551 6.095 23.291 o
-6 2 10 555.083 535.635 8.973 6.691 o
-6 2 11 12.293 12.407 2.478 365.053 o
-6 2 12 134.889 125.870 3.994 71.120 o
-6 2 13 11.343 8.086 3.735 166.107 o
-6 2 14 1.559 4.075 7.492 41.967 o
-6 2 15 3.022 3.440 8.156 35.409 o
-6 3 1 1535.380 1484.420 19.478 0.973 o
-6 3 2 858.563 840.815 11.626 3.004 o
-6 3 3 691.864 690.869 9.768 4.493 o
-6 3 4 12.923 23.348 2.632 318.229 o
-6 3 5 131.001 141.671 4.464 62.396 o
-6 3 6 702.894 683.170 10.005 4.404 o
-6 3 7 465.481 463.953 8.750 8.639 o
-6 3 8 153.219 160.830 4.675 51.907 o
-6 3 9 979.418 962.189 14.334 2.244 o
-6 3 10 1084.760 1087.570 17.416 1.743 o
-6 3 11 41.471 42.053 3.199 190.585 o
-6 3 12 192.613 183.386 10.786 15.652 o
-6 3 13 42.097 44.717 4.676 97.724 o
-6 3 14 24.638 21.035 7.266 43.965 o
-6 3 15 54.159 56.447 11.588 17.113 o
-6 4 1 2067.450 2042.150 28.128 0.520 o
-6 4 2 0.145 2.222 1.840 693.557 o
-6 4 3 465.136 457.727 7.873 9.194 o
-6 4 4 241.095 238.163 4.868 30.312 o
-6 4 5 29.424 33.968 3.028 225.183 o
-6 4 6 239.208 245.017 6.070 25.801 o
-6 4 7 741.989 732.418 11.641 3.774 o
-6 4 8 2.488 2.824 1.856 675.938 o
-6 4 9 390.655 390.453 8.151 11.449 o
-6 4 10 361.455 349.193 7.509 13.581 o
-6 4 11 650.031 593.256 21.240 2.912 o
-6 4 12 401.388 395.343 13.887 6.964 o
-6 4 13 22.110 19.510 4.492 112.863 o
-6 4 14 210.673 218.816 15.490 8.330 o
-6 4 15 25.687 25.936 9.706 24.769 o
-6 5 1 6.925 6.673 1.888 635.891 o
-6 5 2 322.151 338.459 6.885 16.114 o
-6 5 3 319.845 316.663 6.375 17.539 o
-6 5 4 223.905 224.437 5.254 31.467 o
-6 5 5 435.493 432.743 8.087 9.933 o
-6 5 6 1159.700 1167.560 17.142 1.577 o
-6 5 7 347.565 345.267 6.828 15.002 o
-6 5 8 71.218 81.819 5.456 65.898 o
-6 5 9 4.850 4.953 2.640 333.747 o
-6 5 10 17.401 18.909 3.284 208.101 o
-6 5 11 906.922 880.089 16.076 2.410 o
-6 5 12 60.979 53.808 7.317 41.059 o
-6 5 13 24.608 17.250 5.003 91.414 o
-6 5 14 1.614 -1.795 5.505 77.734 o
-6 5 15 132.878 137.147 12.958 12.694 o
-6 6 1 37.326 43.219 3.353 178.896 o
-6 6 2 163.836 160.306 4.645 49.983 o
-6 6 3 618.223 599.747 9.840 5.430 o
-6 6 4 40.893 44.012 3.149 195.180 o
-6 6 5 851.678 851.253 13.595 2.831 o
-6 6 6 8.027 9.733 2.211 463.989 o
-6 6 7 217.884 225.317 6.193 28.009 o
-6 6 8 1964.510 1956.000 28.446 0.560 o
-6 6 9 0.563 0.527 2.083 542.283 o
-6 6 10 270.060 266.835 8.234 17.438 o
-6 6 11 9.557 8.875 2.975 260.052 o
-6 6 12 6.447 6.292 2.523 362.907 o
-6 6 13 74.112 87.697 11.474 17.053 o
-6 6 14 118.387 139.364 12.822 13.093 o
-6 7 1 141.721 140.831 4.868 54.416 o
-6 7 2 811.912 778.138 12.908 3.185 o
-6 7 3 109.345 107.074 4.806 67.283 o
-6 7 4 640.275 650.207 13.891 4.169 o
-6 7 5 43.547 44.691 4.680 97.249 o
-6 7 6 212.006 215.439 6.598 27.252 o
-6 7 7 30.494 29.154 3.149 211.357 o
-6 7 8 81.655 82.963 4.890 75.961 o
-6 7 9 82.736 93.527 4.925 73.519 o
-6 7 10 335.626 341.554 10.970 10.467 o
-6 7 11 525.511 519.572 11.838 6.075 o
-6 7 12 107.725 114.822 8.917 25.691 o
-6 7 13 130.209 134.899 8.908 24.424 o
-6 7 14 230.236 247.112 12.976 10.685 o
-6 8 1 770.675 751.178 12.832 3.428 o
-6 8 2 60.376 69.577 4.800 85.690 o
-6 8 3 34.013 39.067 3.411 177.464 o
-6 8 4 749.713 736.798 12.695 3.577 o
-6 8 5 475.915 464.134 12.961 6.368 o
-6 8 6 1.176 1.768 2.306 441.295 o
-6 8 7 266.315 262.117 7.292 19.878 o
-6 8 8 726.940 708.309 15.440 3.347 o
-6 8 9 743.192 724.856 16.491 3.106 o
-6 8 10 13.379 12.241 3.617 175.612 o
-6 8 11 695.607 673.760 15.095 3.609 o
-6 8 12 20.679 16.413 5.430 78.316 o
-6 8 13 5.016 3.432 4.079 140.986 o
-6 9 1 40.061 38.626 3.468 168.580 o
-6 9 2 233.818 227.030 6.236 26.399 o
-6 9 3 5.470 3.839 2.252 456.316 o
-6 9 4 1163.170 1093.560 18.519 1.573 o
-6 9 5 416.714 410.596 9.631 9.446 o
-6 9 6 232.321 232.977 7.952 20.669 o
-6 9 7 32.615 40.124 7.801 37.744 o
-6 9 8 308.377 303.803 10.569 11.861 o
-6 9 9 2.495 5.172 2.664 329.247 o
-6 9 10 11.748 9.414 3.311 209.923 o
-6 9 11 26.097 20.937 4.399 116.527 o
-6 9 12 368.153 362.293 22.982 3.620 o
-6 10 1 248.574 231.365 8.016 19.724 o
-6 10 2 245.237 232.493 7.247 22.035 o
-6 10 3 975.213 891.529 15.454 2.268 o
-6 10 4 48.359 48.727 3.889 131.659 o
-6 10 5 13.371 12.926 2.944 261.492 o
-6 10 6 415.560 402.879 12.259 7.738 o
-6 10 7 119.554 106.214 5.810 50.079 o
-6 10 8 206.872 213.657 9.354 18.287 o
-6 10 9 2.682 1.126 2.247 463.376 o
-6 10 10 269.944 258.105 9.450 15.185 o
-6 10 11 2.136 3.061 3.495 192.279 o
-6 11 1 349.287 327.357 11.982 9.388 o
-6 11 2 203.429 191.032 6.617 28.910 o
-6 11 3 52.347 54.295 3.822 132.031 o
-6 11 4 82.149 74.874 4.611 84.149 o
-6 11 5 33.557 30.914 4.476 109.887 o
-6 11 6 83.427 86.324 4.794 77.369 o
-6 11 7 72.967 68.578 5.352 68.964 o
-6 11 8 1.267 1.571 2.443 393.609 o
-6 11 9 58.079 56.416 6.211 55.687 o
-6 11 10 308.818 289.375 12.630 9.658 o
-6 12 1 327.605 291.881 23.045 3.783 o
-6 12 2 0.407 -1.381 5.594 75.329 o
-6 12 3 238.323 249.546 18.741 5.804 o
-6 12 4 0.005 -2.287 6.162 62.091 o
-6 12 5 83.118 99.942 14.711 10.494 o
-6 12 6 55.675 63.189 8.984 27.882 o
-6 12 7 0.634 1.470 5.898 67.744 o
-6 12 8 12.277 16.642 4.836 99.243 o
-6 13 1 168.610 202.768 19.093 5.959 o
-6 13 2 219.210 234.181 15.112 8.549 o
-6 13 3 70.320 91.909 11.389 17.317 o
-6 13 4 15.175 15.695 8.738 30.697 o
-6 13 5 36.840 27.721 9.078 28.091 o
-6 13 6 37.102 41.496 11.067 18.955 o
-5 0 2 3942.220 3736.310 67.508 0.133 o
-5 0 4 1506.160 1534.210 25.974 0.870 o
-5 0 6 7471.600 7175.670 148.171 0.034 o
-5 0 8 24.488 30.022 3.192 210.693 o
-5 0 10 238.965 227.032 6.430 25.290 o
-5 0 12 498.628 493.963 29.614 2.141 o
-5 0 14 197.289 169.821 17.789 6.730 o
-5 0 16 108.562 111.972 19.127 6.236 o
-5 1 1 464.865 455.885 6.594 9.937 o
-5 1 2 3977.740 3840.700 49.355 0.147 o
-5 1 3 2890.490 2785.440 34.415 0.282 o
-5 1 4 259.088 251.067 4.446 29.042 o
-5 1 5 454.581 433.462 6.513 10.498 o
-5 1 6 13.022 10.642 1.595 825.357 o
-5 1 7 0.090 2.526 1.484 1062.890 o
-5 1 8 1406.110 1378.610 17.564 1.156 o
-5 1 9 522.013 507.403 8.132 7.651 o
-5 1 10 614.857 596.758 12.969 4.696 o
-5 1 11 43.127 41.466 2.504 277.770 o
-5 1 12 7.218 3.475 2.789 298.354 o
-5 1 13 740.529 777.450 26.041 1.988 o
-5 1 14 34.706 40.970 8.422 32.442 o
-5 1 15 80.477 95.930 10.473 20.083 o
-5 1 16 5.314 3.214 6.426 56.959 o
-5 2 1 777.120 779.922 10.109 3.660 o
-5 2 2 1478.070 1443.850 17.714 1.062 o
-5 2 3 2841.180 2743.210 34.575 0.289 o
-5 2 4 436.205 428.590 5.998 11.378 o
-5 2 5 329.657 323.692 5.293 18.570 o
-5 2 6 285.199 283.924 4.866 23.823 o
-5 2 7 7.668 9.003 1.868 642.649 o
-5 2 8 227.661 231.649 5.195 30.887 o
-5 2 9 2971.460 2963.640 40.452 0.251 o
-5 2 10 545.399 535.399 8.199 7.085 o
-5 2 11 9.198 11.176 1.598 846.301 o
-5 2 12 0.583 1.761 2.038 565.701 o
-5 2 13 915.332 955.446 25.997 1.631 o
-5 2 14 109.165 108.166 9.695 22.243 o
-5 2 15 272.223 278.678 15.277 7.769 o
-5 2 16 105.173 111.889 10.777 18.440 o
-5 3 1 3.572 4.982 1.555 945.750 o
-5 3 2 2396.290 2306.600 28.879 0.408 o
-5 3 3 216.608 209.723 4.227 38.465 o
-5 3 4 8.892 8.958 1.907 614.306 o
-5 3 5 1491.540 1467.340 18.806 1.023 o
-5 3 6 22.857 25.263 2.337 373.971 o
-5 3 7 4.929 4.616 1.820 692.739 o
-5 3 8 2.171 2.282 1.645 859.553 o
-5 3 9 357.759 355.523 6.887 14.339 o
-5 3 10 170.941 175.931 5.807 37.788 o
-5 3 11 861.287 831.487 11.358 3.035 o
-5 3 12 358.789 354.586 11.130 9.778 o
-5 3 13 47.830 40.667 5.477 72.584 o
-5 3 14 26.732 27.672 7.488 41.280 o
-5 3 15 6.267 8.119 7.505 41.745 o
-5 4 1 165.680 169.837 4.272 52.178 o
-5 4 2 1.683 1.509 1.342 1289.950 o
-5 4 3 6588.390 6345.440 90.483 0.052 o
-5 4 4 1145.610 1132.160 14.544 1.721 o
-5 4 5 16.289 17.866 1.970 538.659 o
-5 4 6 2151.800 2115.010 28.011 0.488 o
-5 4 7 1776.470 1747.460 23.059 0.716 o
-5 4 8 233.847 238.875 5.678 27.951 o
-5 4 9 1.610 0.775 1.473 1076.190 o
-5 4 10 21.566 23.355 3.580 173.640 o
-5 4 11 103.058 94.838 4.952 67.692 o
-5 4 12 105.153 120.440 15.127 9.777 o
-5 4 13 9.132 7.929 3.293 213.560 o
-5 4 14 4.404 9.149 7.086 46.841 o
-5 4 15 161.726 194.248 21.160 4.948 o
-5 5 1 2179.350 2136.870 27.694 0.480 o
-5 5 2 983.920 983.578 13.598 2.250 o
-5 5 3 326.958 322.587 5.737 18.054 o
-5 5 4 1084.850 1072.820 14.525 1.885 o
-5 5 5 1181.330 1149.650 15.409 1.619 o
-5 5 6 94.525 105.406 3.359 111.317 o
-5 5 7 13.637 15.620 2.342 401.114 o
-5 5 8 886.142 877.535 13.552 2.678 o
-5 5 9 187.163 193.141 6.148 32.765 o
-5 5 10 16.195 13.249 2.231 436.207 o
-5 5 11 150.753 157.625 4.850 50.903 o
-5 5 12 127.331 115.851 8.556 26.666 o
-5 5 13 106.674 107.494 9.258 24.224 o
-5 5 14 446.173 491.198 23.760 3.111 o
-5 5 15 19.111 17.751 7.774 38.638 o
-5 6 1 0.338 2.422 1.775 744.213 o
-5 6 2 457.484 445.663 7.407 9.748 o
-5 6 3 593.802 585.125 9.337 5.866 o
-5 6 4 513.427 515.769 8.507 7.564 o
-5 6 5 127.588 128.935 4.160 70.222 o
-5 6 6 376.454 374.394 7.355 12.855 o
-5 6 7 25.878 26.079 3.050 229.359 o
-5 6 8 164.307 163.228 5.741 39.998 o
-5 6 9 16.576 17.828 2.853 272.631 o
-5 6 10 390.689 397.136 8.523 11.033 o
-5 6 11 114.568 125.898 5.234 56.918 o
-5 6 12 281.599 278.511 11.418 11.583 o
-5 6 13 200.963 190.993 13.138 11.238 o
-5 6 14 135.228 142.741 14.868 9.833 o
-5 7 1 3.636 5.309 2.039 556.526 o
-5 7 2 337.446 329.821 6.566 16.108 o
-5 7 3 1139.960 1116.100 15.509 1.708 o
-5 7 4 29.405 34.488 3.185 205.801 o
-5 7 5 4685.440 4566.990 67.623 0.100 o
-5 7 6 816.885 806.172 13.225 3.075 o
-5 7 7 1704.240 1698.840 25.315 0.735 o
-5 7 8 88.236 93.053 5.037 69.798 o
-5 7 9 73.425 78.075 4.585 87.129 o
-5 7 10 88.345 95.924 5.249 65.232 o
-5 7 11 85.071 88.851 4.901 74.073 o
-5 7 12 48.106 51.535 6.000 60.672 o
-5 7 13 6.969 8.794 4.352 123.418 o
-5 7 14 291.313 298.383 15.118 7.642 o
-5 8 1 1855.330 1824.440 25.890 0.641 o
-5 8 2 666.505 638.788 10.711 4.687 o
-5 8 3 328.045 318.382 7.348 15.586 o
-5 8 4 18.278 17.550 3.444 189.883 o
-5 8 5 3.959 2.987 2.039 557.981 o
-5 8 6 83.204 84.615 4.992 73.006 o
-5 8 7 740.775 754.173 13.368 3.485 o
-5 8 8 0.419 1.496 1.816 712.489 o
-5 8 9 267.438 279.761 9.525 14.792 o
-5 8 10 151.095 157.850 6.253 38.033 o
-5 8 11 9.760 10.070 3.570 181.656 o
-5 8 12 261.118 277.016 15.602 7.615 o
-5 8 13 93.109 98.091 8.673 27.901 o
-5 9 1 103.873 100.432 5.411 58.871 o
-5 9 2 25.492 34.118 5.410 77.547 o
-5 9 3 21.270 27.301 4.492 112.281 o
-5 9 4 89.527 87.527 4.088 94.489 o
-5 9 5 892.384 857.070 18.470 2.281 o
-5 9 6 88.966 90.637 4.227 89.926 o
-5 9 7 83.977 88.013 4.835 75.986 o
-5 9 8 136.525 147.868 6.272 40.184 o
-5 9 9 16.672 14.828 3.519 183.515 o
-5 9 10 2.672 3.188 2.970 265.795 o
-5 9 11 15.434 16.318 4.103 136.357 o
-5 9 12 109.869 109.133 8.072 30.494 o
-5 10 1 209.717 199.957 5.576 32.972 o
-5 10 2 324.687 307.618 7.538 15.641 o
-5 10 3 58.315 63.353 6.432 51.906 o
-5 10 4 0.044 0.172 1.498 1050.500 o
-5 10 5 204.324 186.991 6.434 29.887 o
-5 10 6 0.303 2.813 2.287 448.964 o
-5 10 7 226.572 217.623 6.984 24.583 o
-5 10 8 24.642 30.996 3.776 154.253 o
-5 10 9 31.007 33.748 4.581 105.463 o
-5 10 10 420.207 408.672 11.752 7.959 o
-5 10 11 17.162 17.447 4.308 123.590 o
-5 10 12 308.823 304.389 36.801 1.635 o
-5 11 1 33.853 34.091 3.663 157.924 o
-5 11 2 147.101 132.964 4.853 54.285 o
-5 11 3 481.027 435.121 15.927 5.231 o
-5 11 4 2.524 2.587 1.939 619.776 o
-5 11 5 842.183 805.617 21.249 2.208 o
-5 11 6 2.754 3.061 1.916 633.527 o
-5 11 7 1004.160 928.090 38.010 1.025 o
-5 11 8 404.514 380.788 18.036 5.026 o
-5 11 9 25.336 25.416 6.065 62.495 o
-5 11 10 77.854 82.891 6.868 43.742 o
-5 12 1 748.060 780.268 30.654 1.620 o
-5 12 2 526.018 552.126 25.407 2.608 o
-5 12 3 129.266 153.921 11.810 14.912 o
-5 12 4 327.624 358.401 19.693 4.783 o
-5 12 5 1.963 1.873 5.420 80.161 o
-5 12 6 778.272 786.671 26.197 1.913 o
-5 12 7 227.080 207.797 18.219 6.238 o
-5 12 8 67.005 63.023 11.139 18.296 o
-5 12 9 250.141 227.653 14.359 9.019 o
-5 13 1 336.160 370.818 26.429 2.912 o
-5 13 2 7.698 7.733 7.062 47.107 o
-5 13 3 35.176 33.680 9.038 28.315 o
-5 13 4 37.293 30.902 8.835 29.591 o
-5 13 5 12.534 15.188 7.095 46.501 o
-5 13 6 315.774 337.365 17.472 5.872 o
-5 13 7 0.641 0.810 5.326 83.072 o
-5 14 1 65.065 70.248 13.103 13.348 o
-5 14 2 24.141 25.283 10.642 20.654 o
-5 14 3 29.852 22.974 11.942 16.405 o
-5 14 4 62.142 41.292 19.212 6.327 o
-4 0 2 793.337 775.356 12.104 3.361 o
-4 0 4 378.561 381.565 7.100 12.934 o
-4 0 6 1792.270 1703.770 42.170 0.521 o
-4 0 8 367.926 363.886 8.913 11.634 o
-4 0 10 76.644 71.231 5.926 57.315 o
-4 0 12 218.425 238.602 24.638 3.600 o
-4 0 14 1.008 2.766 9.786 24.610 o
-4 0 16 1448.680 1464.800 77.844 0.297 o
-4 1 1 66.221 66.129 2.024 264.417 o
-4 1 2 3530.860 3390.210 41.212 0.190 o
-4 1 3 1148.510 1116.370 12.854 1.791 o
-4 1 4 120.885 120.275 2.931 101.884 o
-4 1 5 3812.210 3601.950 44.765 0.165 o
-4 1 6 14.527 13.196 1.477 919.110 o
-4 1 7 1234.510 1210.000 15.283 1.502 o
-4 1 8 67.361 72.968 2.553 200.754 o
-4 1 9 735.798 734.556 12.737 3.644 o
-4 1 10 2207.250 2125.350 40.253 0.405 o
-4 1 11 177.134 179.636 8.802 21.853 o
-4 1 12 606.402 618.897 20.603 3.101 o
-4 1 13 1820.580 1834.260 50.599 0.428 o
-4 1 14 43.596 37.309 10.903 19.481 o
-4 1 15 161.892 172.624 14.599 9.839 o
-4 1 16 8.844 2.958 6.778 51.149 o
-4 2 1 720.100 702.983 8.127 4.500 o
-4 2 2 1032.550 1014.110 12.041 2.176 o
-4 2 3 723.024 709.122 8.503 4.405 o
-4 2 4 1345.330 1281.340 15.111 1.321 o
-4 2 5 5723.050 5471.240 74.000 0.071 o
-4 2 6 157.754 162.052 4.061 57.425 o
-4 2 7 944.654 932.070 12.061 2.523 o
-4 2 8 336.450 341.744 5.358 17.599 o
-4 2 9 1084.010 1064.260 13.140 1.955 o
-4 2 10 382.824 378.553 11.074 9.218 o
-4 2 11 92.382 90.071 4.779 74.712 o
-4 2 12 1303.780 1285.750 33.879 0.892 o
-4 2 13 107.690 124.904 16.061 8.701 o
-4 2 14 18.652 15.762 7.949 36.989 o
-4 2 15 2.598 -4.489 8.123 35.713 o
-4 2 16 6.550 2.565 8.376 33.549 o
-4 3 1 1371.490 1333.320 15.094 1.264 o
-4 3 2 1800.790 1728.220 20.478 0.734 o
-4 3 3 3531.830 3437.860 42.936 0.187 o
-4 3 4 50.264 48.887 2.586 245.555 o
-4 3 5 866.263 859.547 10.718 3.015 o
-4 3 6 173.904 178.281 3.880 52.858 o
-4 3 7 171.236 164.139 5.025 44.702 o
-4 3 8 840.221 832.024 11.321 3.122 o
-4 3 9 113.506 119.641 3.277 97.618 o
-4 3 10 282.773 273.326 8.302 16.652 o
-4 3 11 1230.570 1200.150 37.426 0.865 o
-4 3 12 351.821 338.324 17.702 5.557 o
-4 3 13 150.866 125.513 10.217 18.970 o
-4 3 14 183.104 195.679 14.388 9.800 o
-4 3 15 0.124 0.478 5.428 79.994 o
-4 4 1 129.268 130.972 3.326 84.924 o
-4 4 2 1703.540 1675.690 20.125 0.800 o
-4 4 3 190.046 193.056 3.592 49.411 o
-4 4 4 33.010 36.802 2.511 300.647 o
-4 4 5 80.658 85.659 3.164 137.302 o
-4 4 6 3.675 5.709 1.831 686.868 o
-4 4 7 59.035 61.303 2.781 200.632 o
-4 4 8 946.420 937.888 12.868 2.456 o
-4 4 9 789.255 750.247 19.506 2.562 o
-4 4 10 912.357 914.217 19.714 2.082 o
-4 4 11 536.630 521.472 12.021 5.894 o
-4 4 12 0.464 -0.222 3.003 261.239 o
-4 4 13 564.243 500.387 23.020 2.960 o
-4 4 14 417.382 449.926 18.162 4.744 o
-4 4 15 6.243 10.767 7.563 41.096 o
-4 5 1 85.615 85.761 2.630 161.277 o
-4 5 2 67.468 68.946 2.579 201.385 o
-4 5 3 175.148 180.764 3.798 52.974 o
-4 5 4 25.072 31.114 2.681 286.427 o
-4 5 5 17.685 17.381 2.279 411.819 o
-4 5 6 856.070 830.775 11.850 3.013 o
-4 5 7 127.665 134.728 4.909 57.720 o
-4 5 8 656.100 647.858 15.392 3.798 o
-4 5 9 47.391 59.424 3.422 159.412 o
-4 5 10 49.459 53.355 3.310 168.806 o
-4 5 11 49.941 54.428 3.892 129.307 o
-4 5 12 29.416 21.177 3.897 145.461 o
-4 5 13 316.291 280.120 19.611 5.013 o
-4 5 14 4.640 4.188 7.020 47.756 o
-4 5 15 171.793 201.284 15.566 8.606 o
-4 6 1 177.523 180.757 3.715 53.102 o
-4 6 2 2307.260 2282.910 29.587 0.425 o
-4 6 3 368.590 361.972 5.424 15.461 o
-4 6 4 602.772 601.477 8.888 5.809 o
-4 6 5 546.477 558.877 8.432 6.835 o
-4 6 6 6.354 8.574 2.051 540.938 o
-4 6 7 1231.720 1212.540 16.801 1.459 o
-4 6 8 257.179 258.923 5.648 25.095 o
-4 6 9 65.986 70.254 3.654 128.585 o
-4 6 10 2638.210 2607.990 60.758 0.241 o
-4 6 11 8.381 6.700 2.399 397.787 o
-4 6 12 35.940 34.509 5.749 67.983 o
-4 6 13 27.123 26.050 4.452 113.075 o
-4 6 14 6.783 5.528 5.484 78.050 o
-4 7 1 1133.990 1141.910 14.752 1.725 o
-4 7 2 187.303 182.202 4.273 46.047 o
-4 7 3 308.384 303.908 6.340 18.523 o
-4 7 4 1047.460 1027.770 14.072 2.027 o
-4 7 5 65.433 78.005 5.417 68.077 o
-4 7 6 160.852 175.904 8.912 22.243 o
-4 7 7 3.925 5.904 2.338 424.561 o
-4 7 8 1716.500 1741.710 25.043 0.723 o
-4 7 9 1.584 0.212 1.947 619.113 o
-4 7 10 0.208 1.297 2.424 400.683 o
-4 7 11 8.293 8.465 3.251 219.156 o
-4 7 12 61.150 80.629 7.054 43.038 o
-4 7 13 119.244 118.105 7.743 31.816 o
-4 7 14 41.107 62.304 12.856 14.029 o
-4 8 1 2587.250 2479.550 33.800 0.342 o
-4 8 2 0.370 2.084 1.551 974.085 o
-4 8 3 1242.980 1233.550 17.969 1.396 o
-4 8 4 36.522 36.169 2.665 267.766 o
-4 8 5 20.116 27.017 2.577 318.060 o
-4 8 6 692.962 713.048 12.469 3.964 o
-4 8 7 444.964 454.770 9.389 8.704 o
-4 8 8 0.903 1.785 2.160 502.964 o
-4 8 9 245.292 254.534 6.818 22.619 o
-4 8 10 362.925 365.644 8.734 11.926 o
-4 8 11 1287.170 1258.490 28.296 1.048 o
-4 8 12 1.283 1.412 3.500 192.079 o
-4 8 13 428.196 389.193 12.563 7.483 o
-4 9 1 16.774 19.208 2.275 413.149 o
-4 9 2 122.635 120.310 3.349 90.561 o
-4 9 3 7.761 8.195 1.769 714.429 o
-4 9 4 388.777 373.298 7.989 11.878 o
-4 9 5 1.218 0.833 1.614 899.080 o
-4 9 6 602.480 601.507 10.656 5.355 o
-4 9 7 513.462 531.822 11.145 6.398 o
-4 9 8 731.220 748.734 14.841 3.333 o
-4 9 9 6.766 7.444 2.930 269.953 o
-4 9 10 127.181 135.619 6.215 42.586 o
-4 9 11 42.249 48.150 5.162 81.234 o
-4 9 12 8.801 4.695 4.092 139.455 o
-4 9 13 3.201 5.112 5.123 89.592 o
-4 10 1 81.078 66.465 5.092 73.325 o
-4 10 2 2.498 2.789 1.138 1758.660 o
-4 10 3 6.805 6.401 1.769 721.577 o
-4 10 4 558.830 534.539 15.595 4.558 o
-4 10 5 227.200 212.117 7.965 21.435 o
-4 10 6 33.913 38.650 3.356 182.804 o
-4 10 7 198.421 185.985 6.992 27.788 o
-4 10 8 230.852 226.522 7.960 20.884 o
-4 10 9 152.678 152.843 6.362 37.314 o
-4 10 10 322.002 317.950 10.188 11.867 o
-4 10 11 17.418 13.166 3.620 173.724 o
-4 10 12 38.877 27.753 5.790 67.097 o
-4 11 1 0.063 1.530 1.894 655.540 o
-4 11 2 52.559 44.434 4.138 117.662 o
-4 11 3 163.667 139.342 9.337 21.299 o
-4 11 4 24.431 17.774 2.416 357.135 o
-4 11 5 0.234 0.482 1.390 1217.300 o
-4 11 6 136.142 115.981 7.303 33.708 o
-4 11 7 92.951 84.129 6.373 48.066 o
-4 11 8 174.746 165.623 9.285 20.571 o
-4 11 9 157.245 176.379 9.835 19.225 o
-4 11 10 58.951 62.164 6.663 48.658 o
-4 11 11 16.827 14.313 4.141 133.879 o
-4 12 1 905.387 933.331 43.036 0.907 o
-4 12 2 0.062 -0.339 4.171 135.463 o
-4 12 3 2.174 4.477 6.582 54.346 o
-4 12 4 32.406 31.311 7.535 40.536 o
-4 12 5 6.561 0.897 4.051 142.873 o
-4 12 6 28.233 39.230 5.774 67.921 o
-4 12 7 109.989 112.573 7.308 35.820 o
-4 12 8 220.669 247.662 13.706 9.927 o
-4 12 9 27.078 29.993 5.558 73.667 o
-4 13 1 51.407 57.611 9.530 25.045 o
-4 13 2 176.790 198.859 15.568 8.578 o
-4 13 3 322.912 344.562 16.952 6.079 o
-4 13 4 107.644 109.753 11.016 17.690 o
-4 13 5 58.776 51.479 10.667 20.080 o
-4 13 6 94.242 129.178 16.530 8.282 o
-4 13 7 37.217 32.517 8.028 35.671 o
-4 13 8 70.678 75.509 17.237 7.786 o
-4 14 1 51.342 42.869 9.745 24.115 o
-4 14 2 0.035 -0.180 4.640 109.480 o
-4 14 3 127.764 119.860 13.825 11.403 o
-4 14 4 321.725 343.441 23.444 3.630 o
-4 14 5 345.739 381.139 24.273 3.337 o
-3 0 2 1950.740 1856.710 28.345 0.581 o
-3 0 4 4745.340 4478.770 78.123 0.094 o
-3 0 6 2112.140 2075.610 32.513 0.476 o
-3 0 8 3605.770 3631.460 87.670 0.123 o
-3 0 10 303.829 322.563 19.433 5.054 o
-3 0 12 733.211 756.449 31.813 1.567 o
-3 0 14 3.683 4.740 6.410 57.259 o
-3 0 16 65.015 53.127 15.133 10.109 o
-3 1 1 2842.340 2761.370 31.568 0.295 o
-3 1 2 1808.800 1750.450 18.937 0.739 o
-3 1 3 149.072 148.954 2.655 82.093 o
-3 1 4 1808.820 1732.100 18.859 0.744 o
-3 1 5 5256.340 5081.410 64.769 0.084 o
-3 1 6 1.877 0.578 0.929 2659.150 o
-3 1 7 72.514 74.723 1.941 246.720 o
-3 1 8 31.587 31.879 1.845 496.082 o
-3 1 9 843.241 851.993 21.135 2.169 o
-3 1 10 1182.400 1198.800 28.407 1.144 o
-3 1 11 21.828 19.919 5.325 81.113 o
-3 1 12 34.373 44.410 9.165 27.473 o
-3 1 13 974.658 953.789 25.855 1.568 o
-3 1 14 4.678 5.160 5.217 86.317 o
-3 1 15 74.556 98.015 9.914 22.355 o
-3 1 16 0.013 -2.688 6.188 61.562 o
-3 2 1 197.073 200.037 3.310 48.844 o
-3 2 2 1700.350 1672.010 18.178 0.824 o
-3 2 3 850.308 825.978 9.212 3.279 o
-3 2 4 595.181 572.001 6.856 6.583 o
-3 2 5 4257.030 4125.220 51.652 0.129 o
-3 2 6 516.372 504.695 6.308 8.495 o
-3 2 7 215.076 211.312 3.862 40.547 o
-3 2 8 454.435 442.546 6.423 10.443 o
-3 2 9 497.332 516.240 10.966 6.736 o
-3 2 10 520.577 514.025 11.235 6.382 o
-3 2 11 2652.750 2526.620 55.614 0.259 o
-3 2 12 112.567 113.820 9.978 20.970 o
-3 2 13 76.740 98.592 12.261 14.943 o
-3 2 14 298.385 305.366 19.231 5.198 o
-3 2 15 328.612 365.405 21.589 4.114 o
-3 3 1 742.223 733.816 8.479 4.195 o
-3 3 2 7981.740 7985.560 111.942 0.034 o
-3 3 3 25.002 25.061 2.026 469.166 o
-3 3 4 889.218 885.043 9.935 2.937 o
-3 3 5 1856.820 1774.220 27.368 0.636 o
-3 3 6 170.699 164.682 3.215 62.411 o
-3 3 7 139.582 147.932 3.422 74.652 o
-3 3 8 68.211 70.130 3.715 124.231 o
-3 3 9 442.275 415.478 13.373 6.739 o
-3 3 10 26.474 27.489 4.277 122.003 o
-3 3 11 65.049 75.610 6.183 54.354 o
-3 3 12 13.046 12.887 2.724 303.668 o
-3 3 13 214.687 243.854 16.067 7.714 o
-3 3 14 355.530 349.641 23.768 3.468 o
-3 3 15 113.945 122.783 11.431 16.328 o
-3 4 1 1328.380 1310.250 14.958 1.328 o
-3 4 2 369.465 367.753 5.757 14.934 o
-3 4 3 1161.840 1149.510 15.944 1.631 o
-3 4 4 171.083 171.261 3.202 61.313 o
-3 4 5 4065.760 3916.060 50.289 0.141 o
-3 4 6 935.012 919.655 11.627 2.600 o
-3 4 7 207.166 205.706 5.836 31.622 o
-3 4 8 1831.570 1820.800 42.388 0.496 o
-3 4 9 2469.900 2450.810 32.129 0.369 o
-3 4 10 65.369 70.088 4.623 89.676 o
-3 4 11 235.597 234.042 9.391 16.826 o
-3 4 12 14.531 16.276 3.229 217.285 o
-3 4 13 44.728 36.670 3.412 170.701 o
-3 4 14 194.190 199.542 12.794 11.772 o
-3 4 15 30.668 31.600 11.054 19.089 o
-3 5 1 25.563 29.415 1.667 618.922 o
-3 5 2 1293.030 1259.770 14.594 1.410 o
-3 5 3 4385.020 4199.760 53.755 0.122 o
-3 5 4 1688.600 1673.380 20.261 0.808 o
-3 5 5 695.884 688.330 9.277 4.555 o
-3 5 6 1267.470 1251.570 16.193 1.406 o
-3 5 7 873.057 878.071 14.110 2.671 o
-3 5 8 438.680 451.838 7.724 9.896 o
-3 5 9 219.057 229.256 4.983 32.979 o
-3 5 10 724.633 694.877 16.951 3.162 o
-3 5 11 1289.660 1316.620 24.441 1.126 o
-3 5 12 91.580 93.761 5.386 62.298 o
-3 5 13 17.659 14.383 3.517 183.387 o
-3 5 14 129.141 127.531 10.686 18.051 o
-3 5 15 110.944 135.373 13.532 11.948 o
-3 6 1 8.339 10.106 1.328 1198.850 o
-3 6 2 5447.240 5287.100 71.975 0.077 o
-3 6 3 0.108 1.622 1.199 1630.170 o
-3 6 4 0.300 0.361 1.215 1592.590 o
-3 6 5 10.620 14.397 2.174 469.124 o
-3 6 6 373.384 367.642 5.827 14.700 o
-3 6 7 900.013 925.424 15.333 2.426 o
-3 6 8 1003.890 1023.950 21.854 1.699 o
-3 6 9 739.384 750.783 12.409 3.633 o
-3 6 10 13.047 13.517 2.528 349.671 o
-3 6 11 7.674 4.849 1.603 869.901 o
-3 6 12 652.077 621.767 16.988 3.576 o
-3 6 13 0.881 1.777 2.920 275.889 o
-3 6 14 137.458 143.077 15.971 8.598 o
-3 7 1 804.409 771.325 9.686 3.587 o
-3 7 2 22.391 25.776 1.788 584.896 o
-3 7 3 137.615 133.512 3.946 69.632 o
-3 7 4 172.074 170.648 4.125 51.976 o
-3 7 5 2203.740 2165.110 28.347 0.468 o
-3 7 6 2.657 7.346 2.402 403.078 o
-3 7 7 4376.520 4483.900 66.051 0.110 o
-3 7 8 282.427 286.238 8.293 16.428 o
-3 7 9 727.727 727.509 12.733 3.702 o
-3 7 10 80.981 86.300 4.773 78.554 o
-3 7 11 254.069 248.689 9.754 15.243 o
-3 7 12 78.786 92.359 8.338 30.680 o
-3 7 13 152.379 151.192 9.252 21.807 o
-3 7 14 0.150 -0.839 4.734 105.165 o
-3 8 1 1847.770 1797.670 25.751 0.650 o
-3 8 2 683.949 665.194 12.737 4.102 o
-3 8 3 1519.580 1483.270 22.625 0.933 o
-3 8 4 886.007 884.675 11.872 2.802 o
-3 8 5 1313.620 1327.050 18.156 1.260 o
-3 8 6 188.730 183.252 6.796 29.631 o
-3 8 7 613.583 622.810 11.346 5.004 o
-3 8 8 0.431 4.336 2.383 412.934 o
-3 8 9 206.274 206.235 6.343 29.261 o
-3 8 10 73.794 84.282 4.804 80.016 o
-3 8 11 40.199 46.968 4.627 99.830 o
-3 8 12 305.691 303.659 14.924 7.635 o
-3 8 13 9.896 9.789 4.233 129.885 o
-3 9 1 1009.250 946.294 20.353 1.835 o
-3 9 2 549.442 525.715 13.806 5.174 o
-3 9 3 100.248 93.810 3.808 96.680 o
-3 9 4 223.910 212.869 7.860 21.920 o
-3 9 5 277.422 273.513 5.706 22.786 o
-3 9 6 66.974 69.649 4.134 106.527 o
-3 9 7 147.510 151.703 6.943 33.754 o
-3 9 8 145.579 157.153 5.523 45.086 o
-3 9 9 7.353 5.278 2.558 352.791 o
-3 9 10 308.418 303.746 8.664 14.541 o
-3 9 11 6.380 4.846 2.878 280.549 o
-3 9 12 25.138 21.133 5.222 83.823 o
-3 9 13 17.698 11.264 6.509 55.066 o
-3 10 1 24.744 29.779 5.490 75.693 o
-3 10 2 410.653 375.636 17.395 5.262 o
-3 10 3 63.379 55.911 10.172 21.902 o
-3 10 4 120.353 103.483 5.929 48.717 o
-3 10 5 491.217 461.071 13.256 6.112 o
-3 10 6 159.681 165.613 8.575 23.854 o
-3 10 7 0.181 0.332 1.850 687.936 o
-3 10 8 254.516 256.424 7.006 21.449 o
-3 10 9 7.083 7.084 2.681 321.244 o
-3 10 10 4.058 2.997 2.910 276.234 o
-3 10 11 84.433 86.171 5.279 66.479 o
-3 10 12 237.340 236.296 10.430 14.596 o
-3 11 1 3.997 3.923 4.324 125.562 o
-3 11 2 13.115 9.094 6.309 58.777 o
-3 11 3 42.187 36.590 6.531 52.765 o
-3 11 4 340.447 320.122 8.425 13.589 o
-3 11 5 1089.130 1125.030 63.684 0.459 o
-3 11 6 14.055 13.497 3.971 146.056 o
-3 11 7 613.920 546.207 23.352 2.740 o
-3 11 8 117.157 132.791 7.835 30.888 o
-3 11 9 462.464 443.139 22.139 3.471 o
-3 11 10 75.659 73.620 7.451 38.292 o
-3 11 11 61.239 54.161 13.396 12.855 o
-3 12 1 10.589 15.966 5.726 71.194 o
-3 12 2 17.741 29.443 7.331 43.269 o
-3 12 3 2130.890 2179.800 101.752 0.163 o
-3 12 4 1193.470 1196.970 47.536 0.668 o
-3 12 5 1.220 6.028 7.140 46.193 o
-3 12 6 216.147 207.733 10.706 14.952 o
-3 12 7 3.895 1.535 3.322 212.525 o
-3 12 8 506.404 492.957 18.195 4.215 o
-3 12 9 261.587 250.980 13.445 9.703 o
-3 13 1 669.354 708.491 25.337 2.224 o
-3 13 2 45.839 76.212 9.186 26.799 o
-3 13 3 304.571 338.059 21.319 4.313 o
-3 13 4 4.556 2.200 7.012 47.878 o
-3 13 5 21.790 17.350 9.441 26.250 o
-3 13 6 2.854 3.951 5.611 74.736 o
-3 13 7 7.760 7.524 6.087 63.337 o
-3 13 8 98.940 108.360 9.714 22.449 o
-3 14 1 112.170 129.511 15.809 8.933 o
-3 14 2 20.630 26.020 10.150 22.709 o
-3 14 3 368.523 397.960 18.556 4.959 o
-3 14 4 13.671 9.859 8.058 36.130 o
-3 14 5 87.479 88.708 10.832 18.798 o
-3 14 6 140.381 166.291 40.544 1.415 o
-2 0 2 13.742 16.990 2.593 330.379 o
-2 0 4 3547.170 3452.300 75.517 0.142 o
-2 0 6 1854.070 1790.060 26.516 0.642 o
-2 0 8 304.615 305.050 28.942 2.552 o
-2 0 10 384.822 386.641 23.203 3.496 o
-2 0 12 155.454 150.453 17.403 7.234 o
-2 0 14 0.965 1.435 9.086 28.549 o
-2 1 1 6352.370 7173.340 92.781 0.050 o
-2 1 2 2746.040 2622.190 28.235 0.325 o
-2 1 3 3051.810 2873.000 31.646 0.265 o
-2 1 4 3426.370 3320.370 38.104 0.204 o
-2 1 5 1574.030 1524.520 16.042 0.980 o
-2 1 6 96.642 91.615 2.289 162.023 o
-2 1 7 1661.390 1638.210 42.949 0.553 o
-2 1 8 0.539 1.990 0.883 2960.110 o
-2 1 9 255.503 264.986 8.558 17.372 o
-2 1 10 407.028 421.005 12.129 7.813 o
-2 1 11 273.158 296.856 11.741 11.160 o
-2 1 12 1104.000 1087.610 26.996 1.308 o
-2 1 13 679.152 688.629 36.822 1.329 o
-2 1 14 310.632 304.136 15.394 7.255 o
-2 1 15 116.699 142.796 13.831 11.391 o
-2 2 1 1983.320 1924.740 20.192 0.618 o
-2 2 2 101.747 104.300 2.158 153.070 o
-2 2 3 981.185 933.156 9.461 2.562 o
-2 2 4 2333.900 2287.250 25.376 0.438 o
-2 2 5 1161.610 1168.430 14.725 1.659 o
-2 2 6 101.863 104.845 4.324 79.944 o
-2 2 7 5006.000 5160.200 66.582 0.088 o
-2 2 8 38.754 42.116 2.523 282.358 o
-2 2 9 496.426 477.551 14.217 5.614 o
-2 2 10 40.847 43.626 4.050 127.069 o
-2 2 11 528.979 556.800 18.123 3.994 o
-2 2 12 1069.890 1063.980 31.852 1.161 o
-2 2 13 23.645 27.672 6.851 49.256 o
-2 2 14 125.025 131.151 10.023 20.236 o
-2 2 15 26.718 31.395 9.391 26.393 o
-2 3 1 1601.530 1544.020 16.128 0.952 o
-2 3 2 10924.300 12340.200 208.472 0.015 o
-2 3 3 9332.480 10061.700 171.644 0.021 o
-2 3 4 178.751 162.374 3.724 55.151 o
-2 3 5 1080.010 1080.100 13.653 1.925 o
-2 3 6 401.064 408.420 5.279 13.355 o
-2 3 7 334.237 327.684 5.481 17.917 o
-2 3 8 133.393 125.199 4.325 66.220 o
-2 3 9 22.224 27.323 3.459 183.823 o
-2 3 10 652.044 632.481 14.197 4.091 o
-2 3 11 429.038 404.097 18.183 4.792 o
-2 3 12 37.722 27.719 3.827 145.572 o
-2 3 13 358.338 363.874 15.377 6.632 o
-2 3 14 258.713 270.098 26.487 3.078 o
-2 3 15 26.826 19.518 7.757 38.606 o
-2 4 1 1317.820 1312.520 20.823 1.196 o
-2 4 2 11.853 10.269 1.117 1544.090 o
-2 4 3 82.421 86.512 2.168 194.954 o
-2 4 4 4419.770 4354.470 108.532 0.082 o
-2 4 5 306.660 320.333 5.669 19.383 o
-2 4 6 136.023 140.328 6.356 39.959 o
-2 4 7 33.998 39.131 2.976 224.399 o
-2 4 8 395.167 398.310 9.753 9.882 o
-2 4 9 41.673 42.261 2.622 260.968 o
-2 4 10 2.452 2.019 2.093 533.384 o
-2 4 11 1489.950 1448.370 38.188 0.696 o
-2 4 12 15.813 14.223 3.253 214.095 o
-2 4 13 63.013 66.902 9.295 25.914 o
-2 4 14 142.269 150.640 14.860 9.765 o
-2 4 15 343.217 364.045 19.891 4.638 o
-2 5 1 3326.120 3261.880 38.977 0.212 o
-2 5 2 0.194 0.646 0.767 3976.180 o
-2 5 3 51.828 57.968 1.889 341.266 o
-2 5 4 2947.530 2811.360 39.621 0.262 o
-2 5 5 61.629 61.505 2.440 231.358 o
-2 5 6 1979.650 2027.500 25.509 0.565 o
-2 5 7 18.136 22.929 2.729 291.741 o
-2 5 8 221.178 234.888 5.006 32.268 o
-2 5 9 131.654 146.147 4.721 58.018 o
-2 5 10 310.981 303.710 13.219 8.972 o
-2 5 11 1.906 3.242 2.663 330.627 o
-2 5 12 50.931 57.682 4.518 99.545 o
-2 5 13 46.752 46.165 6.592 51.190 o
-2 5 14 0.032 2.027 4.895 98.337 o
-2 5 15 254.545 287.565 20.918 4.684 o
-2 6 1 633.214 612.162 14.051 4.284 o
-2 6 2 1070.220 1051.440 16.142 1.859 o
-2 6 3 156.922 161.076 4.324 54.826 o
-2 6 4 3274.470 3331.420 42.556 0.207 o
-2 6 5 853.083 861.286 12.264 2.929 o
-2 6 6 628.442 669.566 13.456 4.271 o
-2 6 7 555.461 558.128 9.175 6.483 o
-2 6 8 491.446 508.553 8.791 7.826 o
-2 6 9 998.040 1021.330 15.336 2.074 o
-2 6 10 4.238 4.725 1.985 585.927 o
-2 6 11 2.188 1.960 1.244 1490.310 o
-2 6 12 944.958 885.482 41.972 0.933 o
-2 6 13 32.414 32.465 5.036 88.081 o
-2 6 14 6.848 8.226 6.739 51.723 o
-2 7 1 1138.370 1112.080 14.671 1.746 o
-2 7 2 233.457 219.983 6.479 25.820 o
-2 7 3 1207.290 1228.830 15.152 1.531 o
-2 7 4 254.727 250.780 8.663 17.452 o
-2 7 5 298.835 303.996 6.951 17.870 o
-2 7 6 104.279 104.423 3.917 89.207 o
-2 7 7 952.226 996.075 14.872 2.235 o
-2 7 8 2285.980 2368.470 33.434 0.404 o
-2 7 9 0.893 2.763 2.022 573.155 o
-2 7 10 249.418 247.046 6.245 24.340 o
-2 7 11 30.696 33.747 2.776 260.278 o
-2 7 12 4.991 4.488 3.082 245.845 o
-2 7 13 12.621 8.659 4.101 137.889 o
-2 7 14 133.867 156.160 12.716 13.003 o
-2 8 1 398.864 360.936 6.742 12.961 o
-2 8 2 88.625 84.908 3.834 103.921 o
-2 8 3 2710.690 2616.200 38.103 0.303 o
-2 8 4 202.094 192.182 5.434 35.132 o
-2 8 5 1503.250 1530.480 23.861 0.908 o
-2 8 6 147.766 142.914 4.295 59.943 o
-2 8 7 549.563 555.599 9.371 6.502 o
-2 8 8 227.649 237.622 5.612 28.868 o
-2 8 9 60.604 58.427 3.786 128.404 o
-2 8 10 5.100 6.885 2.699 318.660 o
-2 8 11 371.896 382.260 11.349 9.144 o
-2 8 12 26.246 23.579 4.376 117.341 o
-2 8 13 908.415 845.499 36.841 1.144 o
-2 9 1 13.285 9.928 4.626 108.561 o
-2 9 2 421.586 419.022 16.570 5.408 o
-2 9 3 412.595 417.827 11.204 8.356 o
-2 9 4 546.093 549.669 17.459 4.097 o
-2 9 5 194.854 188.189 9.117 19.894 o
-2 9 6 2.393 3.665 1.548 963.961 o
-2 9 7 144.664 151.640 4.624 55.478 o
-2 9 8 1903.740 1906.850 36.248 0.521 o
-2 9 9 616.742 615.029 11.974 4.859 o
-2 9 10 97.768 108.226 6.154 48.755 o
-2 9 11 11.622 10.196 3.564 181.614 o
-2 9 12 66.062 78.671 7.574 37.572 o
-2 10 1 5.961 26.776 9.854 24.191 o
-2 10 2 87.024 110.423 10.482 19.782 o
-2 10 3 76.872 70.383 5.055 74.725 o
-2 10 4 9.888 10.218 2.412 389.411 o
-2 10 5 73.468 82.947 5.209 70.547 o
-2 10 6 965.284 953.812 23.657 1.703 o
-2 10 7 147.733 150.471 6.230 39.047 o
-2 10 8 11.364 12.396 2.861 278.057 o
-2 10 9 533.008 532.314 18.990 3.819 o
-2 10 10 162.096 163.411 6.751 33.138 o
-2 10 11 9.866 6.058 4.175 133.734 o
-2 10 12 254.056 255.073 12.258 11.186 o
-2 11 1 398.087 428.418 22.238 3.646 o
-2 11 2 5.755 8.163 6.623 53.576 o
-2 11 3 7.923 6.333 2.460 379.516 o
-2 11 4 912.276 921.906 23.282 1.827 o
-2 11 5 5.690 5.176 2.702 318.046 o
-2 11 6 387.469 389.667 10.830 9.241 o
-2 11 7 4.263 2.029 2.799 298.468 o
-2 11 8 91.028 89.473 6.257 49.454 o
-2 11 9 541.256 529.522 14.111 5.124 o
-2 11 10 103.851 99.914 7.483 35.330 o
-2 11 11 51.800 68.302 10.029 22.598 o
-2 12 1 385.340 379.506 18.546 4.927 o
-2 12 2 410.710 413.520 15.786 5.838 o
-2 12 3 414.751 378.722 42.782 1.191 o
-2 12 4 8.272 17.466 7.091 46.625 o
-2 12 5 18.415 18.595 3.377 196.842 o
-2 12 6 325.138 318.305 9.611 12.506 o
-2 12 7 3.540 0.547 2.728 314.860 o
-2 12 8 34.274 41.904 5.633 70.444 o
-2 12 9 336.271 343.373 13.126 8.486 o
-2 13 1 252.148 259.825 19.825 5.196 o
-2 13 2 349.730 393.476 20.346 4.401 o
-2 13 3 20.279 19.630 8.529 32.121 o
-2 13 4 15.275 20.851 7.247 44.455 o
-2 13 5 673.042 722.688 23.264 2.435 o
-2 13 6 228.630 250.170 17.826 6.371 o
-2 13 7 4.979 3.926 6.904 49.367 o
-2 13 8 51.459 48.143 7.987 35.312 o
-2 14 1 38.000 26.438 7.704 38.716 o
-2 14 2 0.002 -4.013 6.190 61.524 o
-2 14 3 3.417 2.923 6.647 53.282 o
-2 14 4 9.877 9.553 6.314 58.793 o
-2 14 5 39.861 24.904 10.946 19.418 o
-2 14 6 350.490 377.740 23.714 3.462 o
-1 0 2 2020.720 1991.290 42.044 0.441 o
-1 0 4 47.796 44.901 3.805 137.918 o
-1 0 6 754.146 763.473 20.026 2.577 o
-1 0 8 2680.790 2696.720 77.071 0.192 o
-1 0 10 1398.560 1423.620 44.919 0.625 o
-1 0 12 9.506 10.485 5.996 65.140 o
-1 0 14 26.503 24.445 10.723 20.331 o
-1 1 2 2306.180 2276.300 30.075 0.424 o
-1 1 3 7908.400 9291.710 210.155 0.022 o
-1 1 4 927.682 880.070 34.940 1.201 o
-1 1 5 86.980 88.259 4.640 79.853 o
-1 1 6 4168.130 4225.410 68.463 0.117 o
-1 1 7 1486.790 1477.540 20.930 0.987 o
-1 1 8 55.058 70.993 6.354 53.024 o
-1 1 9 3.262 2.170 3.311 214.041 o
-1 1 10 255.595 282.858 11.690 11.672 o
-1 1 11 316.781 338.770 15.325 7.107 o
-1 1 12 74.787 92.093 18.906 6.470 o
-1 1 13 403.058 432.682 18.760 4.645 o
-1 1 14 16.536 22.271 8.242 34.411 o
-1 1 15 297.742 310.224 21.531 4.302 o
-1 2 1 2887.880 2885.800 34.520 0.276 o
-1 2 2 472.826 471.189 10.198 7.693 o
-1 2 3 10922.000 13478.200 256.492 0.013 o
-1 2 4 1368.620 1402.930 17.078 1.190 o
-1 2 5 324.884 318.764 6.139 17.620 o
-1 2 6 30.541 31.924 1.835 504.894 o
-1 2 7 2036.780 2017.230 27.582 0.535 o
-1 2 8 1220.840 1209.870 17.096 1.466 o
-1 2 9 184.137 183.091 4.956 41.444 o
-1 2 10 70.198 72.952 2.630 190.121 o
-1 2 11 833.709 822.255 23.057 2.055 o
-1 2 12 312.746 332.414 16.884 6.218 o
-1 2 13 884.831 864.549 24.629 1.820 o
-1 2 14 473.685 498.923 23.857 3.022 o
-1 2 15 1.455 0.606 4.858 99.803 o
-1 3 1 8544.800 10238.400 377.685 0.011 o
-1 3 2 212.934 204.428 5.069 34.934 o
-1 3 3 174.669 172.415 3.242 59.550 o
-1 3 4 6905.950 7329.760 126.553 0.040 o
-1 3 5 337.450 329.486 5.967 16.987 o
-1 3 6 1614.860 1665.300 19.345 0.863 o
-1 3 7 409.477 441.405 9.913 9.096 o
-1 3 8 207.940 224.400 5.790 30.776 o
-1 3 9 575.187 583.084 10.820 5.637 o
-1 3 10 28.128 34.064 4.714 100.463 o
-1 3 11 40.139 35.635 3.450 171.062 o
-1 3 12 154.758 122.520 8.794 24.144 o
-1 3 13 61.189 58.281 9.472 25.133 o
-1 3 14 52.090 65.239 12.027 15.898 o
-1 3 15 161.356 190.568 24.614 3.718 o
-1 4 1 216.860 212.914 9.625 17.265 o
-1 4 2 251.141 239.361 3.383 34.335 o
-1 4 3 4798.740 4804.950 74.313 0.091 o
-1 4 4 1170.520 1206.600 15.548 1.588 o
-1 4 5 338.803 370.688 10.826 10.277 o
-1 4 6 772.458 789.768 10.578 3.604 o
-1 4 7 3207.920 3316.390 42.922 0.212 o
-1 4 8 332.225 330.765 5.294 18.222 o
-1 4 9 21.023 16.682 1.409 902.698 o
-1 4 10 1353.580 1327.740 27.356 1.002 o
-1 4 11 533.666 532.198 19.250 3.756 o
-1 4 12 13.885 9.336 2.595 334.298 o
-1 4 13 73.350 74.873 11.319 17.592 o
-1 4 14 5.566 8.174 6.115 62.823 o
-1 4 15 3.492 8.049 7.720 39.485 o
-1 5 1 140.379 137.786 4.815 55.718 o
-1 5 2 183.444 175.370 5.478 38.447 o
-1 5 3 307.275 305.670 7.750 16.030 o
-1 5 4 1036.940 1058.080 12.417 2.096 o
-1 5 5 6926.180 6852.120 98.364 0.046 o
-1 5 6 2996.280 3048.750 39.659 0.246 o
-1 5 7 83.543 87.103 3.006 142.179 o
-1 5 8 48.059 54.409 2.933 204.088 o
-1 5 9 37.971 41.270 3.169 197.139 o
-1 5 10 178.763 169.862 6.169 34.797 o
-1 5 11 121.840 130.971 8.536 26.674 o
-1 5 12 425.922 416.315 18.104 4.805 o
-1 5 13 256.938 283.112 13.667 9.333 o
-1 5 14 89.513 116.050 15.351 9.599 o
-1 6 1 0.117 1.372 0.690 4873.110 o
-1 6 2 5494.080 5786.360 127.041 0.054 o
-1 6 3 72.968 77.507 2.135 224.038 o
-1 6 4 215.095 228.627 4.860 34.103 o
-1 6 5 624.757 657.618 15.071 3.991 o
-1 6 6 409.265 402.351 14.016 6.782 o
-1 6 7 750.367 745.411 15.875 3.125 o
-1 6 8 103.720 113.795 7.049 38.442 o
-1 6 9 22.271 29.358 2.864 259.006 o
-1 6 10 392.107 388.124 10.650 9.317 o
-1 6 11 234.295 213.635 9.673 16.573 o
-1 6 12 15.488 14.004 3.912 149.914 o
-1 6 13 10.945 6.645 3.603 178.586 o
-1 6 14 706.880 716.813 36.462 1.323 o
-1 7 1 13.871 14.473 0.929 1893.110 o
-1 7 2 683.743 694.034 9.989 4.501 o
-1 7 3 833.926 824.774 16.143 2.685 o
-1 7 4 6.132 5.360 1.409 1121.300 o
-1 7 5 722.834 753.381 10.545 3.976 o
-1 7 6 0.689 3.905 1.710 798.331 o
-1 7 7 1489.970 1492.480 28.096 0.854 o
-1 7 8 21.676 23.462 2.536 327.697 o
-1 7 9 2257.900 2278.260 48.252 0.344 o
-1 7 10 0.040 1.927 1.940 624.785 o
-1 7 11 1073.590 1009.030 27.595 1.349 o
-1 7 12 0.097 4.146 3.900 154.734 o
-1 7 13 0.281 2.503 3.571 184.636 o
-1 8 1 874.898 863.007 21.516 2.067 o
-1 8 2 818.500 829.983 14.511 2.891 o
-1 8 3 1108.610 1145.580 21.386 1.497 o
-1 8 4 264.409 263.640 7.027 20.600 o
-1 8 5 4750.780 4890.980 68.986 0.094 o
-1 8 6 1508.310 1568.970 23.379 0.901 o
-1 8 7 0.404 0.360 1.756 762.983 o
-1 8 8 0.229 2.491 2.201 484.872 o
-1 8 9 59.258 68.551 4.141 109.771 o
-1 8 10 145.143 151.309 5.577 45.105 o
-1 8 11 150.558 139.715 7.269 31.887 o
-1 8 12 43.149 48.322 6.038 60.619 o
-1 8 13 0.486 3.901 4.534 114.506 o
-1 9 1 1273.170 1313.810 31.107 0.967 o
-1 9 2 1260.540 1282.670 19.041 1.317 o
-1 9 3 663.325 691.502 13.824 3.945 o
-1 9 4 455.006 487.479 10.330 7.761 o
-1 9 5 68.492 68.621 3.824 119.326 o
-1 9 6 381.521 398.909 7.573 12.118 o
-1 9 7 0.185 0.709 1.768 753.060 o
-1 9 8 153.508 157.586 7.046 32.314 o
-1 9 9 136.223 134.632 5.418 49.633 o
-1 9 10 554.913 561.270 14.116 4.917 o
-1 9 11 5.649 5.848 3.567 183.640 o
-1 9 12 40.144 37.771 5.848 65.221 o
-1 10 1 1886.370 2006.420 47.123 0.429 o
-1 10 2 1994.190 2058.570 57.421 0.342 o
-1 10 3 38.945 39.789 2.689 257.331 o
-1 10 4 388.239 396.495 8.424 11.188 o
-1 10 5 475.720 502.024 10.922 7.097 o
-1 10 6 20.276 19.131 2.135 453.273 o
-1 10 7 24.135 29.684 2.971 240.462 o
-1 10 8 21.257 17.796 2.868 265.501 o
-1 10 9 200.407 205.980 7.393 25.211 o
-1 10 10 0.078 2.034 2.481 382.231 o
-1 10 11 105.186 106.901 8.289 29.436 o
-1 11 1 5.095 4.673 4.538 113.962 o
-1 11 2 298.109 313.015 14.659 7.862 o
-1 11 3 9.994 8.426 1.527 923.927 o
-1 11 4 74.749 76.954 8.213 32.045 o
-1 11 5 228.499 232.081 7.458 22.398 o
-1 11 6 414.918 405.924 10.986 8.558 o
-1 11 7 695.436 703.069 23.013 2.438 o
-1 11 8 256.434 264.080 9.905 14.668 o
-1 11 9 348.820 353.286 18.829 5.045 o
-1 11 10 0.100 -0.062 3.115 242.889 o
-1 12 1 153.281 167.321 18.564 6.391 o
-1 12 2 151.961 151.665 9.996 19.263 o
-1 12 3 655.038 696.322 22.511 2.595 o
-1 12 4 176.182 160.828 16.302 8.020 o
-1 12 5 877.731 877.947 21.656 2.037 o
-1 12 6 450.547 457.505 21.042 3.747 o
-1 12 7 39.515 40.844 5.603 70.607 o
-1 12 8 235.071 232.036 10.719 14.170 o
-1 12 9 117.404 121.073 8.072 29.746 o
-1 13 1 1185.510 1217.040 35.512 0.931 o
-1 13 2 613.844 644.249 33.707 1.586 o
-1 13 3 274.054 283.315 22.940 3.944 o
-1 13 4 1.394 3.484 5.374 81.521 o
-1 13 5 104.671 127.406 12.128 14.753 o
-1 13 6 19.358 15.990 7.594 40.484 o
-1 13 7 11.277 10.187 5.437 79.023 o
-1 13 8 0.998 3.222 6.729 52.021 o
-1 14 1 261.910 296.534 18.771 5.587 o
-1 14 2 281.713 300.117 19.672 5.082 o
-1 14 3 573.929 596.116 22.411 2.921 o
-1 14 4 15.037 14.045 8.328 33.793 o
-1 14 5 66.543 84.016 10.791 19.305 o
-1 14 6 11.177 59.757 31.313 2.402 o
-1 15 1 2.457 3.736 8.054 36.309 o
-1 15 2 408.661 613.346 147.704 0.107 o
0 0 2 6.973 6.442 0.815 2927.580 o
0 0 4 277.109 279.992 12.066 10.840 o
0 0 6 108.164 101.388 8.109 30.556 o
0 0 8 1080.070 1092.930 34.843 1.043 o
0 0 10 137.456 152.370 11.861 14.682 o
0 0 12 441.908 421.631 45.908 1.034 o
0 0 14 132.100 145.465 25.387 3.556 o
0 1 2 237.833 246.651 3.571 35.126 o
0 1 3 8016.940 9946.670 222.352 0.020 o
0 1 4 2099.770 2076.170 21.796 0.543 o
0 1 5 3821.000 3873.880 59.068 0.143 o
0 1 6 958.861 945.555 16.372 2.182 o
0 1 7 4.278 4.929 1.208 1527.970 o
0 1 8 129.571 123.194 5.086 56.151 o
0 1 9 2617.970 2588.500 53.408 0.266 o
0 1 10 89.098 98.267 8.355 29.988 o
0 1 11 195.686 214.172 11.938 13.009 o
0 1 12 172.280 171.910 10.371 17.322 o
0 1 13 441.455 473.480 39.379 1.357 o
0 1 14 617.706 649.198 29.070 1.964 o
0 1 15 26.531 29.097 7.955 36.635 o
0 2 0 5288.200 5922.990 210.328 0.033 o
0 2 1 476.012 476.888 7.876 8.801 o
0 2 2 5660.650 6667.780 122.528 0.051 o
0 2 3 3860.900 3869.430 77.851 0.123 o
0 2 4 2911.280 2899.770 42.856 0.254 o
0 2 5 610.975 599.657 7.020 6.182 o
0 2 6 218.056 222.154 3.087 42.889 o
0 2 7 1848.650 1811.050 25.888 0.646 o
0 2 8 85.994 90.005 3.980 98.992 o
0 2 9 1450.180 1438.610 23.999 0.970 o
0 2 10 0.841 0.672 1.484 1064.960 o
0 2 11 521.474 539.845 20.167 3.580 o
0 2 12 0.632 7.155 5.052 92.178 o
0 2 13 73.780 74.903 9.914 22.623 o
0 2 14 335.560 375.049 25.569 3.079 o
0 2 15 8.540 16.393 7.926 37.357 o
0 3 1 5426.460 5793.820 197.375 0.036 o
0 3 2 5331.710 5577.740 112.844 0.061 o
0 3 3 827.668 835.104 9.085 3.374 o
0 3 4 1350.590 1292.290 15.182 1.308 o
0 3 5 893.775 873.569 11.074 2.857 o
0 3 6 79.025 86.739 4.014 101.820 o
0 3 7 1017.930 1015.100 12.192 2.203 o
0 3 8 169.778 167.642 4.464 49.657 o
0 3 9 59.697 67.409 4.220 106.527 o
0 3 10 162.305 165.861 5.754 39.990 o
0 3 11 118.802 113.875 4.449 70.243 o
0 3 12 57.054 49.314 9.177 26.900 o
0 3 13 252.046 248.902 14.737 8.538 o
0 3 14 88.322 114.595 12.275 14.698 o
0 3 15 89.665 101.840 10.819 18.690 o
0 4 0 8005.020 7741.460 183.898 0.027 o
0 4 1 634.818 624.670 13.808 4.291 o
0 4 2 5311.310 5704.980 144.921 0.050 o
0 4 3 954.002 969.286 12.502 2.414 o
0 4 4 2502.490 2475.390 33.833 0.356 o
0 4 5 162.768 163.559 3.111 66.633 o
0 4 6 120.823 122.364 5.587 51.340 o
0 4 7 0.059 2.803 1.343 1295.250 o
0 4 8 17.058 30.144 2.778 279.489 o
0 4 9 123.738 123.219 3.148 93.848 o
0 4 10 64.209 73.338 4.416 96.381 o
0 4 11 229.989 229.299 9.718 16.359 o
0 4 12 99.681 100.688 6.600 43.816 o
0 4 13 236.149 245.030 19.573 5.398 o
0 4 14 54.485 53.580 9.989 22.853 o
0 5 1 2796.900 2831.580 51.597 0.245 o
0 5 2 2076.060 2048.590 25.797 0.531 o
0 5 3 6988.920 7212.430 100.694 0.044 o
0 5 4 1308.710 1341.030 15.838 1.313 o
0 5 5 113.785 122.047 5.346 55.858 o
0 5 6 100.322 102.310 3.449 105.573 o
0 5 7 403.310 400.555 6.950 12.018 o
0 5 8 809.652 822.520 12.004 3.200 o
0 5 9 10.343 11.773 2.062 522.090 o
0 5 10 189.615 186.130 4.909 40.640 o
0 5 11 190.743 189.466 7.272 26.958 o
0 5 12 29.714 31.673 5.161 84.523 o
0 5 13 18.014 27.250 7.607 40.248 o
0 5 14 0.066 4.796 5.859 68.609 o
0 6 0 779.369 763.266 21.181 2.393 o
0 6 1 221.872 217.164 6.170 28.110 o
0 6 2 2955.170 3027.450 51.525 0.225 o
0 6 3 318.134 310.640 8.197 14.811 o
0 6 4 305.129 318.531 5.527 19.791 o
0 6 5 4.456 3.407 1.734 765.055 o
0 6 6 3222.200 3287.080 44.624 0.209 o
0 6 7 127.185 130.105 3.951 73.906 o
0 6 8 1123.130 1152.380 16.627 1.663 o
0 6 9 1115.030 1095.140 20.310 1.566 o
0 6 10 96.614 98.079 4.510 78.471 o
0 6 11 210.796 188.903 7.190 25.904 o
0 6 12 1.407 1.171 3.252 222.461 o
0 6 13 42.818 45.206 7.562 39.624 o
0 6 14 256.851 300.553 27.189 2.918 o
0 7 1 2842.380 2899.080 40.896 0.265 o
0 7 2 348.125 355.165 10.303 10.766 o
0 7 3 1095.060 1085.780 20.383 1.597 o
0 7 4 119.355 121.467 5.081 58.610 o
0 7 5 1111.000 1112.980 14.475 1.801 o
0 7 6 11.245 12.613 2.178 468.201 o
0 7 7 76.347 90.018 5.217 69.025 o
0 7 8 1332.200 1337.930 19.430 1.205 o
0 7 9 414.899 429.658 9.040 9.726 o
0 7 10 432.567 425.708 8.841 9.553 o
0 7 11 182.831 189.486 7.657 25.797 o
0 7 12 216.585 216.983 11.456 13.425 o
0 7 13 8.428 7.032 4.554 112.734 o
0 8 0 182.930 198.721 13.286 11.207 o
0 8 1 80.220 82.023 5.774 58.554 o
0 8 2 243.985 251.853 7.950 19.621 o
0 8 3 699.014 722.109 13.435 3.750 o
0 8 4 121.927 124.940 3.642 83.228 o
0 8 5 2462.130 2567.270 38.373 0.338 o
0 8 6 264.966 275.800 5.986 22.884 o
0 8 7 0.290 0.725 1.657 856.637 o
0 8 8 49.441 56.933 3.619 145.254 o
0 8 9 25.214 26.061 3.396 188.900 o
0 8 10 97.609 103.064 7.067 39.240 o
0 8 11 25.951 18.910 4.825 97.731 o
0 8 12 5.192 4.017 3.408 201.391 o
0 8 13 358.821 346.296 15.276 6.758 o
0 9 1 719.141 801.485 21.175 2.487 o
0 9 2 322.757 323.370 5.973 17.879 o
0 9 3 325.392 322.292 6.964 16.203 o
0 9 4 220.136 244.048 10.029 15.762 o
0 9 5 57.638 57.494 5.163 77.502 o
0 9 6 1.026 1.091 1.609 904.890 o
0 9 7 1.444 1.743 1.863 674.686 o
0 9 8 319.924 338.645 10.196 11.669 o
0 9 9 7.822 7.411 2.733 308.849 o
0 9 10 464.351 459.489 19.099 4.215 o
0 9 11 198.573 200.928 9.944 17.249 o
0 9 12 72.939 70.392 6.825 45.153 o
0 10 0 18.313 14.097 7.254 44.378 o
0 10 1 871.462 875.420 33.170 1.324 o
0 10 2 4.414 4.375 1.468 1053.940 o
0 10 3 32.895 61.248 12.998 13.772 o
0 10 4 93.837 98.023 5.082 67.002 o
0 10 5 0.865 -0.032 2.070 549.079 o
0 10 6 31.825 31.763 2.439 322.721 o
0 10 7 46.579 49.672 3.147 187.167 o
0 10 8 596.421 598.738 11.563 5.181 o
0 10 9 232.146 230.450 7.638 21.674 o
0 10 10 2.215 2.909 2.879 282.949 o
0 10 11 51.021 45.472 6.488 52.460 o
0 11 1 1007.060 1045.390 42.494 0.863 o
0 11 2 22.462 31.259 8.501 32.201 o
0 11 3 144.159 137.885 8.019 28.032 o
0 11 4 824.874 869.931 28.592 1.628 o
0 11 5 6.487 6.959 3.197 227.573 o
0 11 6 32.538 35.752 4.485 109.135 o
0 11 7 37.727 39.253 7.860 37.049 o
0 11 8 175.682 179.199 8.805 21.918 o
0 11 9 251.319 255.070 10.185 14.430 o
0 11 10 65.938 75.600 6.909 44.517 o
0 12 0 1055.250 1178.940 45.070 0.760 o
0 12 1 106.656 122.839 13.189 12.632 o
0 12 2 182.202 199.072 13.252 11.262 o
0 12 3 197.384 228.007 16.076 7.877 o
0 12 4 236.600 213.468 10.107 15.565 o
0 12 5 381.522 379.251 10.682 9.552 o
0 12 6 92.897 107.567 6.627 43.860 o
0 12 7 13.280 11.961 4.744 103.199 o
0 12 8 165.423 187.303 9.426 20.053 o
0 12 9 47.151 53.670 7.885 36.246 o
0 13 1 5.862 8.390 5.658 73.311 o
0 13 2 42.464 53.259 8.908 28.783 o
0 13 3 232.189 240.327 12.098 11.894 o
0 13 4 6.048 11.189 7.270 44.455 o
0 13 5 133.639 157.338 14.215 10.632 o
0 13 6 135.399 147.295 17.448 7.286 o
0 13 7 382.116 415.459 21.603 3.877 o
0 14 0 44.916 50.269 13.599 12.569 o
0 14 1 88.679 111.052 12.082 15.161 o
0 14 2 287.252 310.865 18.660 5.496 o
0 14 3 56.818 76.424 14.334 11.229 o
0 14 4 21.660 23.981 8.296 33.871 o
0 14 5 0.165 1.682 5.449 79.373 o
0 15 1 14.151 13.829 9.212 27.652 o
0 15 2 41.721 65.975 23.328 4.308 o
1 0 2 11955.800 14889.500 328.279 0.009 o
1 0 4 2947.060 2832.790 45.148 0.248 o
1 0 6 1246.510 1264.940 20.844 1.290 o
1 0 8 1098.020 1096.820 19.005 1.645 o
1 0 10 1100.760 1092.610 44.785 0.766 o
1 0 12 172.264 166.915 37.425 1.650 o
1 0 14 99.886 121.322 16.756 8.062 o
1 1 1 2621.330 2609.140 26.596 0.349 o
1 1 2 8517.730 10162.900 144.248 0.025 o
1 1 3 1617.390 1582.790 16.447 0.923 o
1 1 4 89.830 91.196 2.042 186.365 o
1 1 5 175.287 179.792 2.824 62.074 o
1 1 6 2828.030 2824.970 36.154 0.282 o
1 1 7 599.166 580.654 7.364 6.352 o
1 1 8 1304.930 1299.440 17.166 1.308 o
1 1 9 32.534 33.760 5.322 79.199 o
1 1 10 120.220 115.205 6.751 39.524 o
1 1 11 47.188 57.696 7.913 35.924 o
1 1 12 0.430 4.461 4.278 128.571 o
1 1 13 140.344 154.923 15.058 9.529 o
1 1 14 37.861 44.946 9.075 27.942 o
1 2 0 3.753 7.310 0.738 3689.310 o
1 2 1 6082.010 6941.830 173.717 0.036 o
1 2 2 39.907 41.635 1.334 617.922 o
1 2 3 11824.400 14728.700 235.590 0.012 o
1 2 4 687.670 691.466 7.604 4.872 o
1 2 5 770.082 778.642 9.007 3.827 o
1 2 6 16.117 21.458 2.369 382.687 o
1 2 7 293.478 286.661 7.097 18.275 o
1 2 8 562.086 549.675 8.903 6.543 o
1 2 9 97.405 98.280 4.013 90.969 o
1 2 10 132.042 127.282 4.745 59.897 o
1 2 11 180.252 163.230 10.303 17.404 o
1 2 12 44.926 62.380 11.453 17.567 o
1 2 13 428.140 455.893 20.014 4.102 o
1 2 14 439.726 434.924 21.729 3.644 o
1 3 0 4655.940 5053.700 131.563 0.063 o
1 3 1 2829.510 2835.540 31.008 0.294 o
1 3 2 2245.900 2259.400 38.258 0.397 o
1 3 3 3.960 3.139 1.040 2052.350 o
1 3 4 12.917 14.940 1.580 824.655 o
1 3 5 818.752 824.416 9.973 3.359 o
1 3 6 4118.680 4156.480 54.413 0.131 o
1 3 7 713.154 721.033 16.155 3.272 o
1 3 8 1028.510 1013.730 14.944 2.038 o
1 3 9 288.286 286.577 5.951 21.008 o
1 3 10 4.388 5.248 2.461 383.472 o
1 3 11 346.450 325.247 9.633 11.861 o
1 3 12 157.296 131.390 8.150 26.789 o
1 3 13 21.459 26.378 8.096 35.523 o
1 3 14 64.622 62.791 11.159 18.265 o
1 4 0 587.420 559.918 7.257 6.655 o
1 4 1 540.117 540.522 7.131 7.493 o
1 4 2 888.209 903.211 11.574 2.786 o
1 4 3 7.022 9.164 1.273 1318.490 o
1 4 4 1279.120 1297.810 16.310 1.361 o
1 4 5 2394.500 2461.510 30.712 0.387 o
1 4 6 28.897 31.387 2.053 434.274 o
1 4 7 922.606 932.197 14.604 2.410 o
1 4 8 264.121 262.135 5.149 25.839 o
1 4 9 588.127 574.013 12.193 5.175 o
1 4 10 286.500 285.563 6.540 19.847 o
1 4 11 14.350 14.376 3.443 192.421 o
1 4 12 411.698 378.959 12.762 7.615 o
1 4 13 259.415 295.754 13.799 9.100 o
1 4 14 24.530 18.907 8.308 33.767 o
1 5 0 360.458 377.422 6.893 13.835 o
1 5 1 13.840 13.875 0.747 2530.050 o
1 5 2 1940.520 1934.790 21.584 0.622 o
1 5 3 624.612 656.738 10.590 4.960 o
1 5 4 253.972 269.367 5.912 24.150 o
1 5 5 540.594 526.162 11.916 5.872 o
1 5 6 74.274 77.034 3.082 151.410 o
1 5 7 1111.320 1114.320 15.331 1.765 o
1 5 8 466.773 473.284 10.182 7.772 o
1 5 9 43.481 44.530 2.771 235.421 o
1 5 10 161.439 164.907 6.184 36.942 o
1 5 11 36.476 34.884 4.954 89.951 o
1 5 12 244.107 234.261 14.043 9.369 o
1 5 13 57.669 70.576 8.665 29.703 o
1 5 14 98.173 112.782 13.110 12.902 o
1 6 0 1088.410 1083.570 18.059 1.712 o
1 6 1 130.521 127.228 2.973 92.698 o
1 6 2 1321.350 1313.770 23.110 1.135 o
1 6 3 23.660 26.212 1.969 494.767 o
1 6 4 1034.960 1001.640 12.613 2.157 o
1 6 5 0.352 1.080 1.402 1194.110 o
1 6 6 469.434 474.145 7.744 9.021 o
1 6 7 12.214 13.037 2.030 530.513 o
1 6 8 98.934 102.631 5.605 56.542 o
1 6 9 0.046 0.882 1.715 800.116 o
1 6 10 11.218 10.808 2.808 289.025 o
1 6 11 10.783 7.906 3.569 181.816 o
1 6 12 163.440 177.713 13.354 11.466 o
1 6 13 80.216 95.593 14.657 10.596 o
1 7 0 173.707 172.362 10.419 17.152 o
1 7 1 3.939 4.593 1.525 980.807 o
1 7 2 76.760 83.050 3.779 112.788 o
1 7 3 357.729 368.173 5.480 15.747 o
1 7 4 323.423 330.647 5.443 18.492 o
1 7 5 94.228 99.790 3.774 99.247 o
1 7 6 234.992 231.897 5.132 30.316 o
1 7 7 224.146 233.956 6.371 26.405 o
1 7 8 73.521 82.566 4.276 96.015 o
1 7 9 1112.460 1137.870 30.540 1.150 o
1 7 10 22.395 34.973 4.482 111.734 o
1 7 11 1239.430 1209.890 27.356 1.127 o
1 7 12 1.665 2.321 3.609 180.590 o
1 7 13 367.767 394.293 21.787 3.899 o
1 8 0 263.679 270.597 10.172 13.915 o
1 8 1 452.492 469.697 12.988 6.558 o
1 8 2 359.896 359.913 7.740 13.189 o
1 8 3 834.578 849.607 14.160 2.838 o
1 8 4 1002.190 999.924 18.537 1.905 o
1 8 5 2537.840 2600.590 35.463 0.335 o
1 8 6 309.320 313.382 6.593 17.772 o
1 8 7 1689.650 1821.670 48.225 0.473 o
1 8 8 317.869 327.450 7.642 15.360 o
1 8 9 28.174 27.944 3.579 169.346 o
1 8 10 106.160 111.466 4.903 65.774 o
1 8 11 35.976 29.251 5.867 65.636 o
1 8 12 43.456 35.110 6.098 60.075 o
1 9 0 2358.590 2397.210 52.620 0.305 o
1 9 1 354.757 344.464 12.790 8.512 o
1 9 2 1228.440 1238.220 19.436 1.366 o
1 9 3 352.186 376.706 14.422 7.207 o
1 9 4 1126.400 1150.510 19.381 1.551 o
1 9 5 152.639 152.606 7.992 27.238 o
1 9 6 382.771 397.891 7.960 11.735 o
1 9 7 20.874 21.196 3.248 209.560 o
1 9 8 53.520 61.479 4.050 117.872 o
1 9 9 25.938 22.030 3.598 170.293 o
1 9 10 4.568 1.947 2.780 302.490 o
1 9 11 115.215 132.504 10.684 18.308 o
1 10 0 257.852 309.538 28.532 2.665 o
1 10 1 141.711 144.480 15.089 9.520 o
1 10 2 678.214 665.775 15.642 3.611 o
1 10 3 1209.450 1246.830 21.667 1.313 o
1 10 4 844.777 864.763 20.847 2.178 o
1 10 5 12.123 13.869 3.541 183.197 o
1 10 6 294.681 273.171 10.715 12.310 o
1 10 7 66.397 69.282 3.598 131.546 o
1 10 8 12.730 18.116 3.515 184.775 o
1 10 9 141.599 145.300 5.766 44.279 o
1 10 10 104.248 105.243 6.031 49.625 o
1 10 11 30.608 26.537 6.046 62.473 o
1 11 0 3.538 13.327 5.439 79.315 o
1 11 1 7.760 8.897 5.260 84.660 o
1 11 2 168.570 191.535 12.216 13.165 o
1 11 3 81.417 79.342 5.607 61.484 o
1 11 4 25.743 18.159 3.737 159.512 o
1 11 5 23.442 28.414 4.120 131.732 o
1 11 6 72.281 90.585 5.940 56.351 o
1 11 7 89.940 96.326 7.026 40.534 o
1 11 8 74.375 87.641 6.558 47.514 o
1 11 9 410.689 446.571 17.811 4.911 o
1 11 10 20.971 17.082 5.166 86.283 o
1 12 0 115.623 144.428 17.421 7.388 o
1 12 1 14.995 20.321 7.220 44.792 o
1 12 2 386.299 410.485 18.217 4.974 o
1 12 3 15.800 9.348 3.070 240.837 o
1 12 4 43.221 39.054 4.554 102.983 o
1 12 5 277.877 271.952 9.493 14.651 o
1 12 6 64.308 71.241 6.412 51.264 o
1 12 7 836.748 820.548 24.510 1.934 o
1 12 8 239.800 234.074 9.814 15.776 o
1 12 9 1.572 0.374 8.982 29.212 o
1 13 0 371.184 364.117 15.911 6.239 o
1 13 1 77.683 88.244 12.726 13.955 o
1 13 2 418.506 428.654 20.523 4.041 o
1 13 3 494.607 532.302 25.160 2.722 o
1 13 4 261.490 264.694 18.646 5.722 o
1 13 5 128.814 138.256 11.514 15.738 o
1 13 6 98.081 123.521 14.540 10.573 o
1 13 7 67.876 64.347 15.359 9.790 o
1 14 0 30.178 33.100 12.006 16.205 o
1 14 1 724.545 795.636 30.967 1.614 o
1 14 2 0.139 4.014 7.868 38.066 o
1 14 3 679.876 721.214 36.516 1.335 o
1 14 4 150.752 169.475 13.920 10.829 o
1 14 5 97.861 94.621 14.490 10.734 o
1 15 0 51.414 44.320 10.069 22.617 o
1 15 1 14.995 17.119 7.675 39.717 o
2 0 0 27375.100 34634.900 977.154 0.001 o
2 0 2 99271.900 116875.000 4850.930 0.000 o
2 0 4 2198.390 2149.920 35.183 0.433 o
2 0 6 80.698 79.089 3.199 138.243 o
2 0 8 5.295 5.934 2.161 493.473 o
2 0 10 260.371 251.225 9.339 15.816 o
2 0 12 720.833 706.237 79.091 0.351 o
2 0 14 12.823 7.640 12.630 14.751 o
2 1 0 55.231 56.879 1.712 363.563 o
2 1 1 725.476 719.184 7.343 4.506 o
2 1 2 3.886 4.552 1.103 1824.170 o
2 1 3 3065.440 2991.890 34.946 0.252 o
2 1 4 1084.000 1062.560 11.766 2.014 o
2 1 5 2282.970 2289.610 27.594 0.439 o
2 1 6 309.048 309.213 4.979 20.846 o
2 1 7 782.945 778.775 10.116 3.632 o
2 1 8 203.436 204.301 4.271 40.907 o
2 1 9 614.017 602.138 8.787 5.717 o
2 1 10 13.934 9.167 2.570 340.655 o
2 1 11 626.646 522.359 24.011 2.642 o
2 1 12 11.691 12.847 5.847 68.334 o
2 1 13 209.077 229.402 17.690 6.604 o
2 1 14 145.805 159.109 15.240 9.271 o
2 2 0 297.196 287.344 3.585 25.376 o
2 2 1 82.010 81.803 1.936 217.361 o
2 2 2 23.244 23.974 1.484 777.001 o
2 2 3 105.515 103.698 2.513 134.617 o
2 2 4 19.173 22.168 2.574 323.686 o
2 2 5 1665.840 1672.490 19.911 0.824 o
2 2 6 159.504 152.276 3.499 65.138 o
2 2 7 305.990 302.316 5.252 20.773 o
2 2 8 585.568 591.310 8.983 6.017 o
2 2 9 480.443 469.712 7.494 8.981 o
2 2 10 8.045 8.063 1.637 825.040 o
2 2 11 1233.040 1127.240 31.088 1.052 o
2 2 12 20.446 16.133 3.034 240.501 o
2 2 13 74.516 110.014 19.915 5.829 o
2 2 14 8.617 2.300 6.187 61.376 o
2 3 0 609.039 601.470 6.546 6.300 o
2 3 1 2267.180 2261.750 25.363 0.456 o
2 3 2 11.813 11.502 1.236 1294.360 o
2 3 3 61.085 65.849 2.060 273.737 o
2 3 4 1073.840 1031.500 12.183 2.053 o
2 3 5 232.798 233.169 5.187 30.267 o
2 3 6 315.380 304.660 5.921 18.879 o
2 3 7 806.082 792.735 11.068 3.380 o
2 3 8 22.089 30.278 3.091 225.345 o
2 3 9 508.115 479.465 10.522 7.018 o
2 3 10 6.579 5.217 1.532 953.659 o
2 3 11 47.650 45.171 5.523 71.182 o
2 3 12 63.768 70.954 9.847 23.161 o
2 3 13 67.779 91.469 12.640 14.208 o
2 3 14 6.096 7.416 6.453 56.426 o
2 4 0 4264.000 4168.790 50.847 0.129 o
2 4 1 0.203 0.645 0.833 3367.920 o
2 4 2 6364.810 6340.650 85.963 0.055 o
2 4 3 124.193 127.756 3.033 94.949 o
2 4 4 55.849 60.296 3.193 169.335 o
2 4 5 108.792 114.420 3.004 110.193 o
2 4 6 14.066 15.037 2.137 475.321 o
2 4 7 2.651 3.643 1.814 705.546 o
2 4 8 421.439 406.718 8.917 9.917 o
2 4 9 140.096 149.217 7.783 29.230 o
2 4 10 41.735 41.102 2.827 233.011 o
2 4 11 51.824 50.978 3.731 138.591 o
2 4 12 124.700 122.532 6.909 37.398 o
2 4 13 3.629 7.646 7.885 37.852 o
2 5 0 4296.690 4252.420 52.838 0.125 o
2 5 1 3663.680 3615.190 44.140 0.173 o
2 5 2 366.120 358.231 5.097 16.022 o
2 5 3 2554.260 2564.570 31.612 0.348 o
2 5 4 1881.670 1869.740 23.314 0.644 o
2 5 5 1597.710 1596.500 20.962 0.874 o
2 5 6 202.152 214.159 4.901 36.655 o
2 5 7 5.952 8.173 2.101 517.733 o
2 5 8 19.968 17.446 2.474 350.654 o
2 5 9 374.554 361.536 7.555 12.906 o
2 5 10 327.780 315.194 8.806 13.542 o
2 5 11 22.738 24.432 4.950 93.072 o
2 5 12 234.582 229.468 11.389 13.047 o
2 5 13 35.769 38.817 7.452 41.170 o
2 6 0 541.217 529.195 7.962 7.271 o
2 6 1 11.198 12.848 1.485 942.606 o
2 6 2 2625.360 2702.970 57.086 0.249 o
2 6 3 133.874 144.008 3.663 73.766 o
2 6 4 483.460 488.110 7.362 8.813 o
2 6 5 8.130 11.355 2.334 416.577 o
2 6 6 1118.150 1142.250 16.872 1.669 o
2 6 7 136.959 141.874 4.618 58.626 o
2 6 8 1646.480 1651.400 24.499 0.785 o
2 6 9 421.251 425.901 10.444 8.668 o
2 6 10 650.574 650.543 13.585 4.172 o
2 6 11 387.880 397.950 14.719 6.611 o
2 6 12 34.804 28.359 5.485 74.816 o
2 6 13 173.203 181.203 14.192 10.200 o
2 7 0 497.187 464.625 9.513 7.730 o
2 7 1 3318.220 3192.960 39.268 0.214 o
2 7 2 378.213 376.008 5.584 14.585 o
2 7 3 1270.220 1298.680 16.897 1.355 o
2 7 4 34.708 46.728 3.078 207.457 o
2 7 5 412.624 404.320 7.931 10.906 o
2 7 6 38.239 43.407 3.519 163.975 o
2 7 7 282.544 292.881 7.339 18.167 o
2 7 8 115.235 115.374 5.613 52.551 o
2 7 9 124.269 122.321 4.977 58.953 o
2 7 10 340.534 330.583 9.407 12.206 o
2 7 11 555.004 548.148 16.482 4.305 o
2 7 12 165.955 166.303 10.076 18.393 o
2 8 0 895.221 899.513 14.570 2.535 o
2 8 1 922.606 929.759 14.153 2.446 o
2 8 2 471.323 465.263 9.258 8.253 o
2 8 3 485.999 468.964 9.693 7.775 o
2 8 4 110.822 114.318 3.951 83.418 o
2 8 5 500.041 509.948 8.403 7.856 o
2 8 6 133.955 133.281 4.944 56.001 o
2 8 7 109.528 125.729 6.113 46.551 o
2 8 8 227.054 238.055 7.096 23.476 o
2 8 9 48.648 53.485 6.047 59.640 o
2 8 10 0.256 -0.002 2.083 542.946 o
2 8 11 44.140 59.764 6.574 51.155 o
2 8 12 54.168 74.886 8.198 33.025 o
2 9 0 17.783 19.270 2.725 294.986 o
2 9 1 438.089 434.200 8.650 9.488 o
2 9 2 66.696 70.582 5.904 59.051 o
2 9 3 549.079 558.224 11.408 5.814 o
2 9 4 550.776 551.518 10.992 5.967 o
2 9 5 365.117 350.025 9.450 11.319 o
2 9 6 408.791 409.318 9.604 9.628 o
2 9 7 108.260 108.455 5.373 57.845 o
2 9 8 22.291 21.480 3.684 164.561 o
2 9 9 5.805 2.706 2.765 304.627 o
2 9 10 126.934 123.314 6.006 45.523 o
2 9 11 47.093 57.248 6.723 48.932 o
2 10 0 8.576 10.359 5.007 93.257 o
2 10 1 728.214 718.127 21.069 2.576 o
2 10 2 20.035 24.056 3.321 200.683 o
2 10 3 514.276 535.013 16.380 4.586 o
2 10 4 8.392 8.446 3.035 250.787 o
2 10 5 113.555 131.170 7.625 32.559 o
2 10 6 224.224 221.443 9.158 18.014 o
2 10 7 10.754 7.879 2.583 341.692 o
2 10 8 41.806 43.414 4.833 92.242 o
2 10 9 0.291 0.433 2.347 427.684 o
2 10 10 192.821 183.221 8.360 22.621 o
2 11 0 284.636 298.946 13.229 9.329 o
2 11 1 470.396 439.226 30.453 2.105 o
2 11 2 13.980 16.453 2.924 263.018 o
2 11 3 1491.270 1431.550 42.800 0.629 o
2 11 4 572.675 551.484 13.581 4.982 o
2 11 5 6.046 6.397 3.757 165.546 o
2 11 6 172.254 185.241 7.846 25.764 o
2 11 7 29.623 36.159 7.415 41.844 o
2 11 8 0.083 2.645 4.330 125.633 o
2 11 9 1.399 6.352 5.034 92.814 o
2 12 0 223.430 226.583 12.946 10.960 o
2 12 1 64.409 77.625 10.768 19.464 o
2 12 2 777.212 830.407 24.500 2.022 o
2 12 3 69.452 68.261 6.165 54.560 o
2 12 4 58.900 64.904 5.700 64.336 o
2 12 5 293.146 294.554 17.171 6.291 o
2 12 6 375.326 374.464 14.580 6.905 o
2 12 7 11.666 14.121 4.919 96.149 o
2 12 8 37.153 41.401 5.656 69.601 o
2 13 0 10.084 13.308 6.968 48.279 o
2 13 1 102.036 124.264 11.467 16.415 o
2 13 2 4.377 2.046 4.840 100.357 o
2 13 3 48.927 54.058 9.533 25.111 o
2 13 4 4.819 11.228 6.072 63.685 o
2 13 5 80.666 103.351 14.133 11.340 o
2 13 6 1.397 6.472 8.148 35.480 o
2 14 0 52.657 53.820 10.155 22.158 o
2 14 1 0.529 3.654 7.595 40.843 o
2 14 2 313.300 338.312 20.754 4.480 o
2 14 3 44.263 61.427 9.665 24.470 o
2 14 4 58.486 71.913 11.037 18.676 o
3 0 0 5128.330 4848.570 84.601 0.080 o
3 0 2 87.701 86.375 3.565 114.023 o
3 0 4 5120.700 4976.310 94.259 0.075 o
3 0 6 0.790 -0.262 1.967 607.880 o
3 0 8 8.963 9.129 3.077 243.688 o
3 0 10 208.234 179.678 8.452 21.632 o
3 0 12 132.268 122.225 15.948 8.705 o
3 1 0 1091.310 1042.220 11.457 2.033 o
3 1 1 5069.140 4836.680 61.438 0.092 o
3 1 2 6724.000 6602.450 89.583 0.050 o
3 1 3 0.424 2.426 1.169 1703.720 o
3 1 4 1626.440 1573.090 19.323 0.885 o
3 1 5 14.902 17.919 2.117 477.406 o
3 1 6 527.633 526.549 8.053 7.454 o
3 1 7 115.031 118.290 3.794 84.412 o
3 1 8 703.727 713.063 10.931 4.152 o
3 1 9 37.272 37.656 2.967 222.727 o
3 1 10 351.395 320.013 11.414 9.939 o
3 1 11 4.592 3.089 2.107 522.146 o
3 1 12 2.987 1.990 4.629 109.789 o
3 1 13 7.807 4.741 5.920 66.983 o
3 2 0 47.823 52.051 1.702 410.016 o
3 2 1 6751.570 6551.590 88.733 0.050 o
3 2 2 51.859 56.805 1.682 384.549 o
3 2 3 83.195 77.893 2.110 205.556 o
3 2 4 31.283 35.301 1.975 443.326 o
3 2 5 1805.600 1771.230 22.224 0.706 o
3 2 6 121.761 122.793 3.771 81.031 o
3 2 7 135.349 140.914 3.913 69.668 o
3 2 8 114.534 116.436 4.469 70.788 o
3 2 9 32.518 35.631 3.195 201.671 o
3 2 10 58.263 56.031 3.566 143.142 o
3 2 11 131.380 105.326 9.049 24.327 o
3 2 12 39.761 39.258 7.838 37.183 o
3 2 13 232.122 241.800 16.768 7.075 o
3 3 0 20.860 24.875 2.310 386.548 o
3 3 1 396.231 386.106 5.166 14.054 o
3 3 2 491.378 495.843 6.098 9.161 o
3 3 3 6.797 5.296 1.189 1529.910 o
3 3 4 1292.630 1301.780 16.442 1.339 o
3 3 5 333.043 336.482 5.799 17.279 o
3 3 6 474.983 478.901 7.374 9.060 o
3 3 7 164.396 175.944 5.047 44.673 o
3 3 8 1363.640 1365.790 20.318 1.142 o
3 3 9 600.153 591.150 10.254 5.528 o
3 3 10 144.817 140.946 4.680 56.022 o
3 3 11 90.700 78.608 5.508 61.706 o
3 3 12 93.172 79.650 14.794 10.382 o
3 3 13 55.377 63.622 9.957 22.893 o
3 4 0 724.603 708.135 8.386 4.414 o
3 4 1 53.702 56.793 2.670 223.156 o
3 4 2 26.993 28.792 1.976 473.307 o
3 4 3 760.837 771.474 10.229 3.754 o
3 4 4 2192.230 2209.660 28.070 0.466 o
3 4 5 327.327 334.270 7.963 14.418 o
3 4 6 271.764 269.915 5.916 22.791 o
3 4 7 595.812 588.281 9.888 5.681 o
3 4 8 3.955 3.374 2.057 548.064 o
3 4 9 770.025 769.850 13.332 3.327 o
3 4 10 110.177 106.591 5.427 56.833 o
3 4 11 81.059 72.407 10.693 19.505 o
3 4 12 84.820 83.239 6.630 45.838 o
3 4 13 31.229 28.013 10.725 20.272 o
3 5 0 112.492 113.862 2.903 110.789 o
3 5 1 713.046 703.854 9.328 4.372 o
3 5 2 1370.700 1338.860 16.017 1.242 o
3 5 3 306.997 313.298 5.388 20.093 o
3 5 4 608.363 627.873 9.538 5.465 o
3 5 5 42.768 48.471 2.809 228.861 o
3 5 6 586.069 595.222 9.639 5.810 o
3 5 7 12.766 16.543 2.493 357.487 o
3 5 8 4.432 2.683 2.258 456.076 o
3 5 9 353.293 354.233 15.348 6.728 o
3 5 10 509.883 476.136 10.367 7.085 o
3 5 11 65.770 70.134 6.546 49.308 o
3 5 12 13.303 11.320 4.925 95.880 o
3 5 13 8.047 12.885 7.122 46.268 o
3 6 0 1461.360 1452.190 17.597 1.074 o
3 6 1 124.782 127.276 3.469 85.054 o
3 6 2 892.109 867.855 11.518 2.838 o
3 6 3 759.362 767.422 11.202 3.651 o
3 6 4 7.953 9.690 2.274 439.819 o
3 6 5 53.385 62.569 3.666 138.098 o
3 6 6 1064.750 1053.840 16.403 1.854 o
3 6 7 1.099 0.149 1.772 748.037 o
3 6 8 100.492 94.277 4.814 71.170 o
3 6 9 37.059 36.102 3.686 153.911 o
3 6 10 41.450 36.815 4.559 103.542 o
3 6 11 76.990 78.783 10.981 18.559 o
3 6 12 0.009 1.572 3.547 187.288 o
3 7 0 584.794 580.403 8.041 6.346 o
3 7 1 189.801 199.696 4.127 44.849 o
3 7 2 24.796 26.783 2.234 397.217 o
3 7 3 42.954 46.779 2.658 249.861 o
3 7 4 82.667 88.064 3.620 114.401 o
3 7 5 382.088 378.035 8.136 11.855 o
3 7 6 677.877 661.017 11.865 4.312 o
3 7 7 55.257 58.135 4.575 96.088 o
3 7 8 0.031 3.028 2.300 444.206 o
3 7 9 178.372 180.409 6.724 31.035 o
3 7 10 0.012 0.929 2.757 309.912 o
3 7 11 558.066 567.568 15.376 4.527 o
3 7 12 3.528 4.224 4.606 110.739 o
3 8 0 229.230 211.535 5.035 32.575 o
3 8 1 0.400 1.533 1.226 1556.000 o
3 8 2 7.733 6.949 1.560 909.429 o
3 8 3 49.313 54.586 3.042 191.731 o
3 8 4 0.379 1.662 1.796 727.912 o
3 8 5 760.183 736.623 12.360 3.573 o
3 8 6 311.739 304.539 7.377 16.502 o
3 8 7 1356.760 1372.750 25.663 1.023 o
3 8 8 127.082 127.008 5.999 45.324 o
3 8 9 724.251 699.984 15.389 3.383 o
3 8 10 142.300 141.923 7.641 30.146 o
3 8 11 85.272 108.005 8.494 29.073 o
3 9 0 1415.740 1372.260 24.071 1.016 o
3 9 1 161.507 153.768 6.018 38.838 o
3 9 2 1623.560 1528.800 34.728 0.683 o
3 9 3 170.829 163.301 6.817 31.950 o
3 9 4 582.249 586.674 12.210 5.166 o
3 9 5 58.091 62.656 3.601 138.967 o
3 9 6 934.080 917.665 15.922 2.305 o
3 9 7 340.318 335.600 8.943 12.706 o
3 9 8 18.854 12.506 3.237 214.897 o
3 9 9 8.576 11.028 4.014 144.335 o
3 9 10 140.536 144.820 7.411 31.561 o
3 10 0 1899.030 1851.590 59.453 0.353 o
3 10 1 778.676 763.003 16.736 2.890 o
3 10 2 4.040 5.926 2.829 291.225 o
3 10 3 3.999 7.279 3.202 227.726 o
3 10 4 37.828 40.157 3.431 172.670 o
3 10 5 571.866 558.917 10.328 5.933 o
3 10 6 1229.730 1178.460 29.054 1.096 o
3 10 7 26.670 23.920 3.637 166.103 o
3 10 8 119.200 118.726 6.312 43.634 o
3 10 9 1.374 4.401 3.287 217.347 o
3 10 10 3.107 -4.424 7.812 38.603 o
3 11 0 181.479 164.880 13.162 11.613 o
3 11 1 9.640 4.891 1.661 803.048 o
3 11 2 61.992 65.326 15.024 10.242 o
3 11 3 81.177 74.800 11.993 15.664 o
3 11 4 49.327 42.704 10.475 20.978 o
3 11 5 22.606 21.747 4.669 104.454 o
3 11 6 0.240 1.843 3.499 192.328 o
3 11 7 2.028 1.144 3.670 174.661 o
3 11 8 0.118 0.083 4.043 144.184 o
3 11 9 64.212 2.245 11.227 18.364 o
3 12 0 23.409 19.555 6.883 48.970 o
3 12 1 95.894 122.834 16.355 8.459 o
3 12 2 159.124 152.075 6.932 32.779 o
3 12 3 0.067 -0.198 2.382 415.357 o
3 12 4 620.503 600.895 25.751 2.351 o
3 12 5 12.439 15.174 4.541 112.376 o
3 12 6 5.993 8.877 4.719 105.146 o
3 12 7 209.690 206.241 11.650 13.325 o
3 13 0 420.594 460.172 22.246 3.539 o
3 13 1 303.491 307.589 18.023 5.739 o
3 13 2 258.469 278.399 25.911 3.199 o
3 13 3 1.094 3.616 7.497 41.912 o
3 13 4 195.429 235.421 18.822 5.960 o
3 13 5 327.072 298.513 28.143 2.663 o
3 13 6 282.457 272.242 17.722 6.100 o
3 14 0 11.994 5.326 6.846 50.047 o
3 14 1 330.196 362.540 21.184 4.242 o
3 14 2 0.043 -2.589 5.561 76.227 o
3 14 3 728.279 773.433 34.509 1.398 o
4 0 0 2716.940 2658.710 45.874 0.277 o
4 0 2 3312.260 3223.320 57.524 0.184 o
4 0 4 27954.700 33716.500 1002.320 0.001 o
4 0 6 1568.320 1591.650 29.952 0.761 o
4 0 8 484.337 506.804 13.429 5.900 o
4 0 10 127.078 126.835 7.312 33.930 o
4 0 12 214.073 231.114 27.694 2.901 o
4 1 0 2185.010 2103.280 24.701 0.499 o
4 1 1 8031.850 7679.840 110.292 0.035 o
4 1 2 416.828 392.228 5.773 12.695 o
4 1 3 0.692 2.376 1.266 1452.420 o
4 1 4 77.453 74.758 3.092 148.936 o
4 1 5 1100.350 1088.390 14.650 1.836 o
4 1 6 313.086 311.054 6.185 18.360 o
4 1 7 297.105 302.640 6.739 18.395 o
4 1 8 187.700 185.442 7.361 26.915 o
4 1 9 1482.250 1441.210 22.218 0.980 o
4 1 10 9.653 9.211 2.740 305.116 o
4 1 11 119.812 103.944 5.520 53.995 o
4 1 12 11.102 8.337 8.617 31.646 o
4 1 13 81.619 50.579 17.414 7.635 o
4 2 0 93.306 94.253 2.354 161.404 o
4 2 1 764.109 773.219 9.959 3.765 o
4 2 2 123.547 124.318 3.000 97.167 o
4 2 3 60.426 60.102 3.082 173.554 o
4 2 4 41.639 43.279 2.287 317.988 o
4 2 5 20.041 17.108 2.468 352.193 o
4 2 6 92.905 96.984 3.877 97.350 o
4 2 7 872.087 862.927 13.767 2.728 o
4 2 8 42.380 50.563 3.569 155.216 o
4 2 9 22.525 22.417 3.367 194.643 o
4 2 10 537.604 488.148 10.854 6.485 o
4 2 11 602.895 532.575 19.257 3.499 o
4 2 12 1.433 4.482 6.375 57.949 o
4 2 13 283.287 293.018 40.334 1.384 o
4 3 0 3283.840 3210.950 39.946 0.215 o
4 3 1 403.572 405.853 6.051 12.684 o
4 3 2 303.442 296.963 4.934 21.759 o
4 3 3 95.449 96.805 3.419 111.347 o
4 3 4 12.216 14.713 2.094 498.717 o
4 3 5 941.632 949.539 13.358 2.421 o
4 3 6 295.758 301.927 7.063 17.858 o
4 3 7 110.923 116.744 4.654 68.340 o
4 3 8 152.796 155.735 8.401 25.194 o
4 3 9 308.257 305.957 8.030 15.522 o
4 3 10 251.724 251.344 7.342 20.844 o
4 3 11 39.393 35.874 4.282 116.829 o
4 3 12 24.097 19.971 8.719 30.691 o
4 4 0 206.657 208.248 3.965 41.794 o
4 4 1 2284.760 2282.710 28.987 0.433 o
4 4 2 804.047 791.498 10.952 3.405 o
4 4 3 172.932 166.590 4.053 52.950 o
4 4 4 2574.620 2556.500 34.531 0.336 o
4 4 5 111.281 114.021 4.069 80.607 o
4 4 6 16.919 19.522 2.959 253.632 o
4 4 7 19.611 25.764 2.962 247.957 o
4 4 8 53.167 55.999 3.995 121.992 o
4 4 9 1.028 3.259 2.607 345.307 o
4 4 10 416.596 389.449 9.745 9.562 o
4 4 11 21.907 19.287 5.356 80.222 o
4 4 12 269.547 246.585 19.537 5.289 o
4 5 0 1091.060 1079.840 13.441 1.912 o
4 5 1 2084.060 2072.420 25.968 0.524 o
4 5 2 611.231 604.761 8.536 5.793 o
4 5 3 2765.060 2709.570 36.305 0.296 o
4 5 4 284.510 283.652 5.939 21.378 o
4 5 5 249.859 245.950 6.289 24.212 o
4 5 6 807.345 805.118 13.610 3.072 o
4 5 7 691.522 701.411 12.818 3.945 o
4 5 8 40.523 47.942 4.059 125.860 o
4 5 9 104.335 101.246 5.319 60.183 o
4 5 10 55.608 52.960 4.554 97.511 o
4 5 11 82.753 88.038 6.775 44.139 o
4 5 12 566.147 516.790 19.331 3.646 o
4 6 0 195.641 199.251 4.237 43.002 o
4 6 1 96.360 96.935 3.418 110.786 o
4 6 2 339.019 319.152 5.701 17.562 o
4 6 3 22.666 26.657 2.694 290.382 o
4 6 4 894.445 905.299 13.807 2.589 o
4 6 5 17.432 21.264 2.925 257.856 o
4 6 6 277.700 282.598 6.884 19.662 o
4 6 7 206.690 206.391 6.478 28.601 o
4 6 8 1390.280 1364.970 23.212 1.056 o
4 6 9 0.850 2.050 2.908 278.084 o
4 6 10 289.696 252.770 10.196 13.434 o
4 6 11 161.222 168.270 8.884 22.495 o
4 6 12 635.058 555.012 37.051 1.382 o
4 7 0 292.998 291.623 6.937 18.497 o
4 7 1 978.350 978.138 13.757 2.262 o
4 7 2 10.800 8.464 1.853 642.228 o
4 7 3 1617.100 1617.450 22.828 0.831 o
4 7 4 22.684 25.090 3.298 201.334 o
4 7 5 712.250 690.648 11.339 4.103 o
4 7 6 17.346 17.750 3.374 197.894 o
4 7 7 45.889 45.486 4.204 116.794 o
4 7 8 0.102 -0.261 2.195 489.308 o
4 7 9 30.589 31.691 4.427 112.795 o
4 7 10 89.636 85.584 7.057 40.685 o
4 7 11 118.317 115.608 8.349 28.221 o
4 8 0 7.595 7.857 1.787 701.932 o
4 8 1 1651.140 1601.490 21.948 0.828 o
4 8 2 431.905 408.835 8.199 10.197 o
4 8 3 28.115 35.115 3.524 172.262 o
4 8 4 245.405 242.146 6.344 24.514 o
4 8 5 370.197 363.623 8.666 11.833 o
4 8 6 85.173 92.019 4.557 81.945 o
4 8 7 22.183 20.195 3.540 177.789 o
4 8 8 262.394 255.645 8.128 18.244 o
4 8 9 163.293 162.312 8.049 26.055 o
4 8 10 88.662 90.023 6.570 45.818 o
4 9 0 0.013 3.113 1.577 941.934 o
4 9 1 37.805 38.176 2.610 272.960 o
4 9 2 71.127 72.098 4.586 88.741 o
4 9 3 720.092 707.129 13.939 3.606 o
4 9 4 553.486 547.902 10.399 6.156 o
4 9 5 46.601 48.630 4.259 113.336 o
4 9 6 340.001 325.448 8.770 13.075 o
4 9 7 254.606 245.132 9.560 15.661 o
4 9 8 442.870 440.463 12.976 6.810 o
4 9 9 68.724 71.109 5.864 59.459 o
4 9 10 38.029 31.038 5.011 88.103 o
4 10 0 7.645 6.457 1.475 1011.790 o
4 10 1 6.268 5.383 1.483 1015.890 o
4 10 2 20.252 17.023 1.999 512.171 o
4 10 3 530.480 480.445 12.542 5.950 o
4 10 4 63.552 58.194 5.906 60.236 o
4 10 5 191.642 202.758 8.143 22.968 o
4 10 6 41.587 39.641 3.906 136.036 o
4 10 7 112.860 113.482 6.245 45.441 o
4 10 8 93.750 92.002 6.384 47.386 o
4 10 9 0.291 2.768 3.141 238.526 o
4 11 0 545.309 519.905 14.318 5.064 o
4 11 1 198.704 199.556 6.833 27.953 o
4 11 2 47.762 49.708 5.718 66.472 o
4 11 3 746.367 724.810 25.078 2.107 o
4 11 4 49.181 56.631 10.516 20.735 o
4 11 5 272.661 290.208 16.681 6.728 o
4 11 6 235.721 231.777 9.556 16.492 o
4 11 7 9.106 6.420 4.527 114.039 o
4 11 8 26.633 34.426 7.586 40.138 o
4 12 0 256.119 224.594 22.351 4.239 o
4 12 1 391.371 360.364 16.846 5.658 o
4 12 2 170.634 169.081 13.880 10.689 o
4 12 3 1.078 0.309 2.320 436.768 o
4 12 4 356.623 374.000 15.708 6.420 o
4 12 5 63.791 67.853 9.317 25.766 o
4 12 6 65.443 71.834 8.514 30.420 o
4 13 0 236.738 238.414 15.323 8.195 o
4 13 1 3.403 7.667 6.672 52.849 o
4 13 2 22.519 31.809 10.290 22.064 o
4 13 3 2.555 4.417 6.930 49.020 o
4 13 4 56.396 74.444 11.649 16.833 o
4 13 5 2.548 1.698 4.811 101.673 o
4 14 0 62.273 58.434 14.078 11.649 o
4 14 1 8.311 2.631 5.810 69.556 o
4 14 2 283.269 324.818 23.625 3.684 o
5 0 0 1880.320 1788.740 32.007 0.582 o
5 0 2 4392.040 4297.210 83.409 0.100 o
5 0 4 217.378 218.050 7.822 22.262 o
5 0 6 4959.180 4949.670 106.291 0.072 o
5 0 8 266.019 263.813 8.438 17.233 o
5 0 10 98.910 90.683 9.795 22.349 o
5 0 12 3.299 3.268 8.769 30.634 o
5 1 0 475.939 478.168 6.247 9.615 o
5 1 1 1405.990 1382.140 17.156 1.163 o
5 1 2 2732.750 2673.250 34.894 0.306 o
5 1 3 3467.500 3370.170 44.689 0.190 o
5 1 4 850.124 876.515 13.075 2.840 o
5 1 5 209.935 211.246 5.604 32.160 o
5 1 6 117.321 121.902 6.843 38.670 o
5 1 7 538.650 553.960 10.733 6.166 o
5 1 8 91.957 98.171 5.145 66.206 o
5 1 9 349.550 338.230 8.930 12.431 o
5 1 10 325.567 301.304 8.660 14.030 o
5 1 11 54.902 55.898 5.111 79.589 o
5 1 12 206.015 208.618 14.819 9.061 o
5 2 0 3.702 4.616 1.377 1197.130 o
5 2 1 1550.120 1522.950 19.280 0.952 o
5 2 2 887.495 859.800 11.507 2.870 o
5 2 3 2776.230 2738.460 36.632 0.292 o
5 2 4 95.027 100.182 4.008 91.728 o
5 2 5 130.697 131.345 4.590 61.994 o
5 2 6 316.244 328.328 7.310 15.922 o
5 2 7 676.907 673.863 13.206 4.032 o
5 2 8 355.200 354.455 8.652 12.373 o
5 2 9 271.488 274.175 8.160 17.381 o
5 2 10 7.503 8.822 3.279 215.781 o
5 2 11 21.752 16.848 4.091 135.550 o
5 2 12 25.243 17.123 8.194 34.710 o
5 3 0 1971.990 1918.640 24.329 0.594 o
5 3 1 424.240 421.756 7.204 10.951 o
5 3 2 226.351 224.426 4.482 34.633 o
5 3 3 209.652 205.833 5.428 33.394 o
5 3 4 363.343 369.962 7.336 13.370 o
5 3 5 1.486 1.195 1.714 795.899 o
5 3 6 1027.610 1059.580 16.503 1.913 o
5 3 7 752.842 767.363 13.798 3.345 o
5 3 8 192.088 202.111 7.410 25.829 o
5 3 9 209.535 211.565 7.162 25.314 o
5 3 10 224.076 207.092 7.538 23.143 o
5 3 11 3.247 4.499 3.953 150.206 o
5 3 12 210.010 182.155 13.130 11.189 o
5 4 0 117.881 115.819 3.333 94.754 o
5 4 1 456.891 453.782 6.904 9.968 o
5 4 2 765.776 766.298 11.116 3.633 o
5 4 3 55.937 59.382 3.222 167.416 o
5 4 4 1010.320 1038.180 16.130 1.987 o
5 4 5 121.746 126.006 4.583 65.262 o
5 4 6 336.398 329.297 8.670 13.252 o
5 4 7 51.247 62.589 4.288 107.881 o
5 4 8 150.654 155.385 6.157 38.987 o
5 4 9 424.050 403.586 10.602 8.695 o
5 4 10 8.958 10.681 3.676 171.615 o
5 4 11 178.119 178.544 11.749 13.988 o
5 5 0 88.282 81.744 3.486 118.319 o
5 5 1 383.481 380.784 6.931 12.956 o
5 5 2 527.376 515.617 9.475 6.982 o
5 5 3 124.376 132.658 6.388 41.467 o
5 5 4 172.412 180.886 6.298 34.080 o
5 5 5 477.251 493.324 10.679 7.247 o
5 5 6 85.175 90.450 4.506 83.547 o
5 5 7 29.513 28.535 3.876 145.477 o
5 5 8 78.725 76.825 5.133 71.774 o
5 5 9 17.178 17.899 4.268 125.784 o
5 5 10 103.660 105.052 6.368 45.690 o
5 5 11 435.193 400.437 19.015 4.489 o
5 6 0 2421.150 2385.990 32.313 0.382 o
5 6 1 1.223 2.408 1.797 724.377 o
5 6 2 742.686 734.565 11.907 3.727 o
5 6 3 17.541 19.511 2.927 258.250 o
5 6 4 1718.050 1709.950 25.616 0.723 o
5 6 5 52.343 59.581 5.388 72.598 o
5 6 6 209.230 223.162 8.363 20.826 o
5 6 7 0.184 0.149 2.205 484.727 o
5 6 8 257.490 256.541 8.731 17.083 o
5 6 9 1.827 0.777 2.661 331.815 o
5 6 10 21.493 20.910 4.010 140.376 o
5 6 11 81.288 78.963 7.414 38.121 o
5 7 0 138.512 140.483 4.501 59.992 o
5 7 1 177.393 169.809 5.003 43.328 o
5 7 2 0.363 0.165 1.622 894.974 o
5 7 3 94.216 102.178 5.045 67.152 o
5 7 4 70.968 71.836 3.926 112.702 o
5 7 5 226.194 221.433 7.234 23.606 o
5 7 6 196.264 203.928 6.786 28.187 o
5 7 7 171.597 181.666 7.217 28.924 o
5 7 8 159.194 153.408 7.065 31.894 o
5 7 9 58.273 67.073 6.648 48.716 o
5 7 10 0.154 0.686 3.478 194.739 o
5 8 0 731.582 701.267 16.361 3.210 o
5 8 1 244.029 243.097 5.990 25.752 o
5 8 2 45.716 45.575 3.479 161.392 o
5 8 3 1.077 -0.316 1.731 783.428 o
5 8 4 20.642 16.219 3.291 206.159 o
5 8 5 15.610 18.988 3.571 177.975 o
5 8 6 0.048 1.121 2.543 364.087 o
5 8 7 399.070 390.053 9.740 9.898 o
5 8 8 98.894 107.322 5.695 54.817 o
5 8 9 640.788 577.195 14.532 4.234 o
5 8 10 50.653 39.962 4.960 86.548 o
5 9 0 1115.680 1075.890 16.725 1.732 o
5 9 1 215.034 206.874 9.798 17.003 o
5 9 2 349.288 344.787 7.439 14.161 o
5 9 3 268.020 252.595 8.821 16.571 o
5 9 4 1113.810 1046.130 21.998 1.527 o
5 9 5 108.453 113.654 6.071 47.983 o
5 9 6 252.995 255.983 9.860 14.966 o
5 9 7 222.481 216.037 8.332 20.460 o
5 9 8 217.341 215.075 9.104 18.534 o
5 9 9 0.564 1.324 2.934 273.380 o
5 10 0 87.179 80.814 3.913 102.891 o
5 10 1 0.046 3.251 1.839 693.183 o
5 10 2 972.148 902.348 26.281 1.578 o
5 10 3 323.273 308.272 7.419 15.872 o
5 10 4 61.175 64.653 6.695 47.955 o
5 10 5 3.610 5.633 3.088 245.124 o
5 10 6 292.874 287.328 9.905 13.346 o
5 10 7 245.762 236.258 9.299 16.644 o
5 10 8 516.220 491.903 13.885 5.526 o
5 11 0 51.295 41.232 4.461 104.182 o
5 11 1 5.405 4.205 1.759 738.878 o
5 11 2 358.719 319.314 12.122 9.183 o
5 11 3 53.555 58.422 5.104 79.814 o
5 11 4 1.631 3.707 3.871 156.861 o
5 11 5 43.664 44.673 9.283 26.631 o
5 11 6 37.023 42.529 9.232 27.058 o
5 11 7 55.682 64.301 10.275 21.539 o
5 12 0 22.418 24.521 5.371 79.475 o
5 12 1 0.043 0.494 3.075 249.293 o
5 12 2 4.604 3.032 3.736 167.980 o
5 12 3 22.921 25.024 5.180 85.185 o
5 12 4 1.871 1.629 4.065 142.402 o
5 12 5 28.915 19.654 5.831 67.410 o
5 13 0 18.055 22.879 12.462 15.116 o
5 13 1 260.314 280.896 16.258 7.125 o
5 13 2 105.442 121.232 18.776 6.460 o
5 13 3 411.584 441.811 24.778 3.038 o
5 14 0 36.438 38.086 10.417 21.379 o
6 0 0 553.684 549.259 10.524 6.105 o
6 0 2 340.822 340.012 10.840 10.516 o
6 0 4 2311.990 2313.310 46.341 0.343 o
6 0 6 10268.300 10195.800 253.462 0.015 o
6 0 8 45.679 58.515 6.803 47.909 o
6 0 10 3.389 7.252 4.884 98.453 o
6 1 0 2204.170 2133.490 27.868 0.474 o
6 1 1 717.985 728.838 14.078 3.544 o
6 1 2 362.405 349.727 6.600 14.617 o
6 1 3 471.885 466.951 7.883 8.968 o
6 1 4 170.082 172.636 5.356 41.488 o
6 1 5 51.537 56.146 4.166 114.388 o
6 1 6 34.715 46.514 3.753 147.610 o
6 1 7 24.210 29.575 3.444 183.640 o
6 1 8 285.765 282.641 8.221 16.504 o
6 1 9 630.466 605.187 13.838 4.367 o
6 1 10 13.334 12.633 3.786 160.625 o
6 1 11 300.173 270.830 11.160 11.628 o
6 2 0 278.802 273.193 5.424 23.407 o
6 2 1 98.385 100.405 3.957 91.656 o
6 2 2 22.581 22.426 3.057 232.908 o
6 2 3 68.164 74.224 3.498 134.026 o
6 2 4 500.190 500.441 10.138 7.155 o
6 2 5 48.584 54.248 3.526 152.933 o
6 2 6 118.850 135.469 6.068 45.138 o
6 2 7 100.945 107.909 5.392 59.012 o
6 2 8 36.985 41.987 4.794 94.820 o
6 2 9 521.931 490.344 11.911 6.226 o
6 2 10 298.993 282.197 9.550 13.788 o
6 2 11 108.313 123.232 8.814 26.018 o
6 3 0 726.261 699.878 10.813 4.074 o
6 3 1 270.788 273.124 6.423 21.451 o
6 3 2 1395.840 1373.800 19.386 1.130 o
6 3 3 10.068 11.880 2.630 328.556 o
6 3 4 295.302 296.337 7.071 18.000 o
6 3 5 1658.480 1675.740 25.822 0.756 o
6 3 6 1.954 4.061 2.564 356.142 o
6 3 7 12.952 15.993 4.053 140.291 o
6 3 8 153.864 158.197 6.784 33.941 o
6 3 9 6.972 9.445 3.244 220.407 o
6 3 10 15.869 14.523 4.328 122.997 o
6 3 11 64.030 52.303 8.030 34.396 o
6 4 0 343.074 351.875 6.984 14.844 o
6 4 1 102.927 101.068 3.817 93.347 o
6 4 2 1.180 4.252 2.225 472.517 o
6 4 3 828.291 836.018 13.953 2.904 o
6 4 4 1151.760 1163.590 18.362 1.546 o
6 4 5 164.051 170.122 5.817 38.987 o
6 4 6 424.361 416.960 10.034 8.967 o
6 4 7 1.851 1.418 2.932 273.338 o
6 4 8 5.448 7.581 3.740 166.996 o
6 4 9 22.184 21.129 4.186 129.088 o
6 4 10 261.095 256.579 9.214 15.951 o
6 4 11 0.500 -0.401 4.159 136.262 o
6 5 0 380.679 380.093 7.640 12.351 o
6 5 1 80.090 84.974 3.843 107.970 o
6 5 2 512.893 518.555 9.876 6.987 o
6 5 3 2335.470 2392.150 35.347 0.384 o
6 5 4 29.770 28.550 3.619 165.030 o
6 5 5 94.354 97.056 6.106 50.536 o
6 5 6 92.429 102.031 5.929 52.872 o
6 5 7 289.265 284.370 8.284 16.215 o
6 5 8 408.268 392.783 11.196 8.613 o
6 5 9 180.080 175.379 7.760 25.965 o
6 5 10 24.593 18.289 4.764 100.446 o
6 6 0 926.901 908.191 14.701 2.424 o
6 6 1 104.771 98.453 4.479 76.496 o
6 6 2 27.605 25.816 3.295 198.138 o
6 6 3 671.437 666.246 11.245 4.453 o
6 6 4 22.703 23.638 4.230 126.063 o
6 6 5 12.274 11.043 3.425 195.968 o
6 6 6 232.139 230.655 7.825 21.109 o
6 6 7 59.671 69.387 5.159 76.010 o
6 6 8 470.522 472.617 11.868 6.885 o
6 6 9 40.989 32.030 5.097 84.771 o
6 6 10 186.688 181.382 10.205 17.226 o
6 7 0 0.220 1.616 2.162 503.150 o
6 7 1 1058.220 1039.790 16.655 1.867 o
6 7 2 248.960 248.099 8.166 18.926 o
6 7 3 1077.350 1081.410 18.736 1.700 o
6 7 4 48.964 59.947 4.617 96.145 o
6 7 5 471.054 467.182 11.135 7.269 o
6 7 6 0.049 1.269 2.475 384.250 o
6 7 7 311.478 314.572 8.936 13.862 o
6 7 8 14.297 13.784 4.955 94.514 o
6 7 9 1.273 2.736 3.780 164.615 o
6 8 0 88.635 94.499 4.924 71.915 o
6 8 1 5325.820 5187.530 83.338 0.075 o
6 8 2 3.486 4.282 2.599 345.576 o
6 8 3 45.270 48.077 3.907 132.277 o
6 8 4 189.796 189.701 7.459 26.195 o
6 8 5 56.969 69.068 4.542 95.072 o
6 8 6 13.917 13.605 4.148 134.078 o
6 8 7 22.898 21.302 4.766 100.375 o
6 8 8 12.976 13.959 4.778 101.694 o
6 8 9 0.098 1.281 2.318 438.228 o
6 9 0 56.375 53.220 3.929 124.481 o
6 9 1 7.391 8.195 3.048 249.268 o
6 9 2 67.746 64.577 5.106 76.154 o
6 9 3 0.643 2.930 2.743 312.341 o
6 9 4 20.237 19.814 3.557 177.217 o
6 9 5 362.041 355.354 10.261 10.521 o
6 9 6 700.025 664.189 18.306 3.101 o
6 9 7 12.338 13.578 4.726 103.991 o
6 9 8 146.919 136.349 7.733 29.488 o
6 10 0 5.526 5.993 2.692 320.360 o
6 10 1 309.426 300.624 7.781 15.993 o
6 10 2 61.887 63.865 4.747 87.669 o
6 10 3 10.982 11.875 3.325 207.995 o
6 10 4 29.394 25.808 4.355 117.378 o
6 10 5 294.265 278.650 12.114 10.512 o
6 10 6 1.255 -1.611 3.364 208.062 o
6 10 7 59.814 65.328 7.888 35.467 o
6 11 0 389.272 356.230 11.775 8.743 o
6 11 1 8.503 7.443 3.370 204.299 o
6 11 2 373.547 346.578 13.049 8.070 o
6 11 3 259.456 256.771 12.471 10.817 o
6 11 4 99.864 97.623 7.592 34.810 o
6 11 5 163.242 179.821 16.188 8.142 o
6 11 6 35.230 26.863 6.511 53.828 o
6 12 0 2.653 1.240 3.194 230.297 o
6 12 1 707.622 675.642 24.993 2.223 o
6 12 2 41.965 45.837 5.972 62.115 o
6 12 3 161.099 155.945 9.666 19.970 o
6 12 4 227.617 236.120 12.780 11.053 o
6 13 0 127.304 119.082 15.215 9.546 o
6 13 1 3.966 6.114 7.628 40.448 o
6 13 2 95.261 107.640 12.019 15.250 o
7 0 0 869.577 864.238 20.224 2.179 o
7 0 2 110.144 115.359 5.622 53.295 o
7 0 4 902.089 893.161 24.324 1.795 o
7 0 6 1963.370 1942.950 44.147 0.442 o
7 0 8 675.755 642.069 22.164 2.655 o
7 0 10 3.337 2.645 5.094 90.663 o
7 1 0 539.363 539.181 9.422 6.704 o
7 1 1 885.482 868.794 13.509 2.697 o
7 1 2 2.275 4.096 2.603 345.292 o
7 1 3 759.982 764.180 13.199 3.399 o
7 1 4 669.928 661.731 12.865 4.169 o
7 1 5 850.685 862.804 16.267 2.570 o
7 1 6 153.792 155.038 5.725 42.176 o
7 1 7 36.895 38.336 5.854 65.397 o
7 1 8 78.345 92.359 6.276 50.524 o
7 1 9 26.042 32.850 4.673 102.665 o
7 1 10 130.692 132.556 8.032 28.902 o
7 2 0 83.885 95.147 4.615 80.374 o
7 2 1 0.879 -0.782 1.810 717.278 o
7 2 2 401.793 405.979 8.781 10.453 o
7 2 3 618.439 631.501 11.618 4.870 o
7 2 4 0.822 1.229 2.351 425.506 o
7 2 5 260.805 263.551 7.891 18.684 o
7 2 6 54.956 65.961 4.299 105.414 o
7 2 7 45.667 55.316 5.018 84.207 o
7 2 8 0.247 0.763 2.252 464.111 o
7 2 9 205.774 214.229 8.485 20.824 o
7 2 10 8.329 7.722 4.288 126.946 o
7 3 0 226.193 222.748 6.783 25.153 o
7 3 1 28.572 27.388 3.517 174.852 o
7 3 2 485.492 488.660 10.431 7.289 o
7 3 3 393.919 405.715 9.323 10.183 o
7 3 4 186.355 197.434 7.339 26.691 o
7 3 5 43.797 48.285 4.603 99.647 o
7 3 6 435.565 434.107 10.958 8.063 o
7 3 7 93.745 97.912 5.791 54.984 o
7 3 8 246.121 252.275 8.864 17.306 o
7 3 9 14.140 14.589 4.285 125.708 o
7 3 10 100.322 116.675 8.259 29.621 o
7 4 0 6.054 4.686 2.311 432.311 o
7 4 1 0.621 2.568 2.403 406.711 o
7 4 2 530.897 537.783 9.874 6.650 o
7 4 3 207.376 209.813 7.096 25.787 o
7 4 4 68.259 63.380 4.051 110.733 o
7 4 5 76.912 84.319 5.417 65.405 o
7 4 6 157.113 167.643 6.860 32.719 o
7 4 7 18.414 18.756 4.567 109.965 o
7 4 8 334.736 337.512 11.181 10.307 o
7 4 9 28.931 28.421 5.089 87.149 o
7 4 10 8.096 6.687 4.420 119.662 o
7 5 0 1328.570 1321.640 21.051 1.176 o
7 5 1 948.890 939.968 15.229 2.289 o
7 5 2 938.876 921.896 16.424 2.252 o
7 5 3 121.720 130.337 5.975 46.088 o
7 5 4 0.567 2.570 2.819 295.926 o
7 5 5 247.451 239.164 8.354 18.727 o
7 5 6 116.516 127.240 6.021 46.528 o
7 5 7 278.110 268.118 10.627 12.870 o
7 5 8 21.585 16.235 4.176 130.385 o
7 5 9 66.324 69.497 6.836 45.594 o
7 6 0 74.209 84.809 5.066 73.406 o
7 6 1 46.899 54.979 4.287 110.852 o
7 6 2 1005.100 977.067 17.472 1.983 o
7 6 3 17.172 16.648 3.681 167.685 o
7 6 4 1460.900 1450.190 24.668 0.946 o
7 6 5 41.947 39.008 4.487 106.147 o
7 6 6 112.052 122.321 6.649 40.927 o
7 6 7 0.843 0.547 3.103 244.493 o
7 6 8 3.241 1.642 3.862 157.544 o
7 6 9 31.874 21.787 5.029 89.194 o
7 7 0 24.267 28.475 3.147 216.982 o
7 7 1 154.183 159.757 5.184 46.660 o
7 7 2 259.399 252.808 7.820 19.177 o
7 7 3 53.791 66.325 5.390 71.739 o
7 7 4 59.147 64.386 5.316 72.726 o
7 7 5 152.555 153.583 7.384 30.508 o
7 7 6 50.012 63.284 7.267 41.934 o
7 7 7 126.689 119.694 7.608 32.171 o
7 7 8 52.055 63.443 6.106 57.714 o
7 8 0 988.722 972.536 26.570 1.504 o
7 8 1 791.168 780.600 15.372 2.978 o
7 8 2 121.832 119.673 5.475 52.834 o
7 8 3 0.002 0.652 2.566 357.879 o
7 8 4 13.016 11.560 4.484 115.410 o
7 8 5 31.501 34.079 4.341 116.482 o
7 8 6 27.077 20.598 4.848 96.536 o
7 8 7 110.510 116.695 7.585 33.532 o
7 8 8 16.332 14.879 4.793 100.623 o
7 9 0 376.427 369.835 9.416 10.867 o
7 9 1 17.218 20.136 4.254 126.363 o
7 9 2 111.249 107.547 6.112 47.536 o
7 9 3 661.669 648.654 15.194 3.807 o
7 9 4 402.734 398.999 11.415 8.495 o
7 9 5 12.101 7.271 4.232 129.789 o
7 9 6 365.609 364.356 12.556 8.422 o
7 9 7 163.238 173.837 10.050 18.438 o
7 10 0 0.933 4.139 2.904 278.358 o
7 10 1 275.863 271.381 8.027 17.531 o
7 10 2 190.369 191.754 7.382 26.421 o
7 10 3 108.611 115.780 7.332 35.613 o
7 10 4 523.089 502.276 17.926 4.191 o
7 10 5 322.198 298.125 10.151 12.140 o
7 10 6 0.575 5.026 4.515 115.442 o
7 11 0 319.723 303.097 9.763 12.642 o
7 11 1 126.755 117.500 8.117 29.057 o
7 11 2 27.428 21.410 6.100 61.778 o
7 11 3 90.977 92.811 8.409 29.682 o
7 11 4 40.140 32.065 6.705 50.437 o
7 12 0 312.803 296.491 19.750 4.938 o
7 12 1 193.795 205.493 12.655 11.946 o
7 12 2 4.060 4.032 4.378 122.532 o
8 0 0 12.681 13.425 5.206 85.912 o
8 0 2 995.451 987.971 24.539 1.592 o
8 0 4 873.252 874.228 23.945 1.878 o
8 0 6 1013.240 1044.210 31.871 1.210 o
8 0 8 1203.210 1150.290 48.688 0.651 o
8 1 0 178.238 186.533 6.664 31.102 o
8 1 1 62.000 78.402 4.644 88.762 o
8 1 2 488.453 477.079 14.283 5.653 o
8 1 3 3.973 7.849 3.098 243.084 o
8 1 4 190.052 185.036 7.899 24.485 o
8 1 5 101.835 107.802 5.442 58.071 o
8 1 6 159.687 184.209 8.584 23.371 o
8 1 7 10.056 7.973 3.918 151.410 o
8 1 8 62.928 80.467 9.713 23.689 o
8 1 9 74.382 93.089 7.422 38.037 o
8 2 0 14.816 20.527 3.154 225.740 o
8 2 1 90.045 87.591 4.838 74.348 o
8 2 2 0.691 -0.116 1.853 685.448 o
8 2 3 57.816 67.093 5.425 70.184 o
8 2 4 4.948 5.836 3.489 192.070 o
8 2 5 125.997 128.138 6.402 41.403 o
8 2 6 155.296 166.581 6.687 34.049 o
8 2 7 2.535 3.106 3.610 180.205 o
8 2 8 2.453 4.586 3.876 156.315 o
8 2 9 58.041 59.424 5.841 62.070 o
8 3 0 388.548 379.516 8.683 11.154 o
8 3 1 1355.530 1368.740 21.432 1.123 o
8 3 2 468.389 472.681 10.095 7.799 o
8 3 3 117.850 134.288 6.782 38.546 o
8 3 4 1047.610 1039.730 18.073 1.815 o
8 3 5 272.006 280.789 8.878 15.808 o
8 3 6 1.929 0.824 2.601 347.066 o
8 3 7 136.246 141.111 8.795 24.543 o
8 3 8 8.656 9.617 4.438 118.469 o
8 3 9 8.058 3.751 3.605 179.499 o
8 4 0 333.745 334.122 8.000 14.148 o
8 4 1 550.217 552.424 11.051 5.949 o
8 4 2 67.734 70.290 5.198 73.298 o
8 4 3 163.496 162.597 5.776 39.879 o
8 4 4 24.613 19.024 4.291 122.739 o
8 4 5 177.829 179.145 7.612 26.657 o
8 4 6 400.964 420.427 12.693 7.541 o
8 4 7 8.596 7.748 3.991 146.301 o
8 4 8 42.874 42.906 6.808 48.503 o
8 4 9 43.025 46.525 6.062 60.277 o
8 5 0 19.073 20.938 3.540 179.102 o
8 5 1 2.502 2.116 2.381 412.901 o
8 5 2 185.959 195.236 7.409 26.485 o
8 5 3 31.247 40.523 4.409 112.353 o
8 5 4 46.745 50.917 4.948 86.585 o
8 5 5 239.060 245.268 10.628 14.077 o
8 5 6 127.328 130.469 7.862 30.165 o
8 5 7 105.203 120.642 7.655 33.247 o
8 5 8 258.626 259.172 11.042 12.780 o
8 6 0 1.437 -0.824 2.370 418.406 o
8 6 1 159.593 161.064 6.075 38.187 o
8 6 2 562.572 564.437 12.164 5.429 o
8 6 3 120.035 137.030 7.321 34.014 o
8 6 4 46.968 48.999 5.066 83.113 o
8 6 5 128.008 137.728 8.198 27.984 o
8 6 6 14.624 30.265 5.697 71.222 o
8 6 7 7.621 8.996 4.518 114.474 o
8 6 8 77.958 77.661 10.998 18.499 o
8 7 0 8.920 9.757 3.286 214.085 o
8 7 1 330.839 330.375 10.429 11.253 o
8 7 2 153.140 166.665 7.920 27.148 o
8 7 3 162.865 171.553 6.932 31.607 o
8 7 4 34.305 31.783 5.069 86.745 o
8 7 5 247.179 254.170 10.075 14.756 o
8 7 6 22.810 23.684 5.254 82.970 o
8 7 7 258.724 251.365 9.972 14.662 o
8 8 0 411.898 398.830 11.372 8.392 o
8 8 1 2345.090 2272.680 45.306 0.346 o
8 8 2 0.534 3.528 3.106 243.754 o
8 8 3 1027.360 995.060 21.313 1.715 o
8 8 4 54.564 61.698 5.342 73.155 o
8 8 5 168.261 158.402 9.822 19.201 o
8 8 6 41.090 39.346 5.270 79.069 o
8 9 0 51.595 57.560 5.876 62.298 o
8 9 1 5.060 7.735 3.610 179.286 o
8 9 2 225.638 230.970 8.746 18.832 o
8 9 3 16.297 18.795 3.678 167.937 o
8 9 4 2.182 1.715 4.495 116.481 o
8 9 5 44.447 49.606 6.045 60.293 o
8 10 0 442.744 425.327 11.429 7.745 o
8 10 1 0.491 1.792 3.237 224.628 o
8 10 2 103.693 105.298 7.210 37.390 o
8 10 3 52.011 58.778 6.605 50.143 o
8 10 4 8.834 5.873 3.777 163.264 o
8 11 0 3.903 7.496 4.040 143.564 o
8 11 1 44.717 58.528 6.986 45.625 o
8 11 2 300.942 328.620 13.737 8.492 o
8 11 3 0.008 14.169 6.885 49.627 o
8 12 0 4.835 7.595 5.763 70.722 o
9 0 0 457.689 452.543 13.198 6.492 o
9 0 2 30.704 33.231 7.399 42.029 o
9 0 4 15.543 21.480 6.473 55.566 o
9 0 6 592.452 567.927 23.755 2.703 o
9 0 8 907.230 883.239 29.905 1.459 o
9 1 0 66.128 68.465 4.867 82.412 o
9 1 1 884.441 881.609 15.855 2.486 o
9 1 2 20.958 25.092 3.892 148.141 o
9 1 3 135.061 147.493 6.850 35.735 o
9 1 4 5.266 5.275 3.323 211.468 o
9 1 5 390.078 375.399 10.409 9.659 o
9 1 6 284.081 285.450 11.450 11.428 o
9 1 7 688.098 654.683 16.334 3.475 o
9 1 8 112.324 107.159 8.917 25.660 o
9 2 0 66.096 71.694 5.012 78.119 o
9 2 1 842.237 852.660 16.040 2.630 o
9 2 2 47.403 51.702 4.192 115.658 o
9 2 3 0.058 2.840 3.174 233.685 o
9 2 4 128.725 130.080 6.863 37.045 o
9 2 5 25.590 26.176 4.571 107.834 o
9 2 6 0.573 4.167 3.448 197.833 o
9 2 7 363.297 357.619 11.044 9.751 o
9 2 8 21.880 25.267 6.606 53.034 o
9 3 0 116.861 125.007 5.658 50.907 o
9 3 1 109.331 120.603 5.250 58.282 o
9 3 2 19.605 26.218 4.220 127.072 o
9 3 3 355.263 350.378 13.597 7.866 o
9 3 4 69.596 84.093 5.887 58.049 o
9 3 5 44.731 42.315 5.328 76.720 o
9 3 6 9.539 12.986 4.745 103.513 o
9 3 7 2.025 0.875 2.886 282.175 o
9 3 8 58.798 56.136 7.964 35.066 o
9 4 0 45.521 45.357 4.627 98.655 o
9 4 1 795.709 785.708 15.601 2.927 o
9 4 2 31.037 33.409 4.481 109.958 o
9 4 3 61.105 72.449 7.509 38.623 o
9 4 4 65.007 71.279 5.530 66.375 o
9 4 5 25.742 17.645 4.605 107.108 o
9 4 6 16.538 14.403 4.955 94.276 o
9 4 7 1.610 0.186 3.043 254.097 o
9 5 0 537.812 536.726 12.252 5.733 o
9 5 1 119.923 131.637 8.039 29.508 o
9 5 2 84.191 80.666 5.859 56.679 o
9 5 3 332.149 333.036 10.864 10.725 o
9 5 4 87.479 98.120 7.833 33.691 o
9 5 5 78.434 85.772 6.784 44.512 o
9 5 6 72.451 80.831 9.690 23.582 o
9 5 7 281.661 292.033 12.819 9.832 o
9 6 0 15.485 14.927 3.680 168.726 o
9 6 1 96.011 112.636 7.107 38.615 o
9 6 2 206.487 205.277 9.151 19.010 o
9 6 3 29.007 38.870 4.937 91.475 o
9 6 4 753.803 752.742 18.235 2.803 o
9 6 5 14.075 12.531 4.303 124.857 o
9 6 6 238.344 223.226 10.801 14.047 o
9 7 0 40.898 43.998 4.441 107.731 o
9 7 1 19.507 19.351 4.228 127.460 o
9 7 2 172.931 170.706 7.897 25.934 o
9 7 3 95.442 103.447 6.676 43.288 o
9 7 4 22.179 23.646 5.408 78.501 o
9 7 5 31.629 27.378 5.436 76.552 o
9 7 6 1.657 1.621 3.643 177.299 o
9 8 0 8.549 8.114 4.071 140.667 o
9 8 1 148.818 142.972 7.856 28.471 o
9 8 2 269.208 274.710 10.623 13.008 o
9 8 3 63.602 69.172 6.433 51.122 o
9 8 4 61.165 54.422 7.544 38.753 o
9 8 5 1.716 5.142 3.740 167.958 o
9 9 0 4.602 6.914 4.171 134.690 o
9 9 1 7.030 4.778 3.048 250.313 o
9 9 2 1.765 3.177 4.052 143.239 o
9 9 3 158.758 150.631 9.898 19.384 o
9 9 4 233.641 229.771 10.038 15.559 o
9 10 0 0.130 0.623 2.682 327.583 o
9 10 1 54.387 60.738 6.628 49.553 o
9 10 2 33.273 33.203 5.758 68.094 o
9 11 0 11.867 8.451 6.351 58.073 o
10 0 0 224.067 244.777 11.289 13.272 o
10 0 2 248.661 225.905 13.244 10.254 o
10 0 4 50.831 57.901 9.126 27.234 o
10 0 6 307.396 308.437 17.704 5.879 o
10 1 0 70.688 81.903 5.689 61.524 o
10 1 1 13.328 16.391 4.762 102.178 o
10 1 2 59.606 72.597 6.238 54.266 o
10 1 3 90.312 99.884 6.157 50.203 o
10 1 4 287.499 289.462 10.450 12.658 o
10 1 5 90.435 80.116 6.311 49.367 o
10 1 6 4.157 7.618 5.261 84.836 o
10 1 7 84.320 88.386 7.944 33.293 o
10 2 0 4.941 8.784 4.505 115.447 o
10 2 1 553.373 546.240 12.249 5.557 o
10 2 2 104.787 107.362 6.811 40.832 o
10 2 3 18.868 22.222 4.501 112.761 o
10 2 4 2.728 3.935 3.557 185.508 o
10 2 5 2.836 2.785 4.210 132.642 o
10 2 6 8.907 7.827 5.042 92.046 o
10 2 7 3.463 -0.105 4.703 106.374 o
10 3 0 0.373 1.290 2.314 439.393 o
10 3 1 653.478 642.430 16.166 3.678 o
10 3 2 167.513 168.986 8.742 22.745 o
10 3 3 222.313 232.224 8.912 18.508 o
10 3 4 581.915 585.521 16.213 4.140 o
10 3 5 17.072 19.949 5.433 78.387 o
10 3 6 86.885 74.898 6.452 48.230 o
10 4 0 188.471 191.508 8.043 23.823 o
10 4 1 100.739 106.644 6.160 48.400 o
10 4 2 135.580 142.422 7.274 32.923 o
10 4 3 222.853 227.890 9.098 18.096 o
10 4 4 0.425 1.126 3.685 173.493 o
10 4 5 81.466 96.381 8.743 27.973 o
10 4 6 5.560 1.646 4.147 136.413 o
10 5 0 58.370 66.547 6.626 49.031 o
10 5 1 139.738 130.975 7.289 32.940 o
10 5 2 9.231 10.168 4.110 137.739 o
10 5 3 10.401 10.254 5.130 88.725 o
10 5 4 1.570 1.235 3.528 189.027 o
10 5 5 0.419 1.257 3.463 196.428 o
10 6 0 17.126 15.466 4.313 123.512 o
10 6 1 22.087 26.751 4.843 97.028 o
10 6 2 2.958 4.807 4.471 117.546 o
10 6 3 9.434 8.366 5.068 91.035 o
10 6 4 51.969 57.491 6.764 48.019 o
10 6 5 18.353 14.942 5.726 70.793 o
10 7 0 4.207 3.570 4.190 133.682 o
10 7 1 273.690 278.591 9.514 14.640 o
10 7 2 192.936 186.691 8.809 20.982 o
10 7 3 91.232 100.498 7.607 35.151 o
10 7 4 0.433 5.634 4.739 104.809 o
10 8 0 218.332 222.707 10.557 15.011 o
10 8 1 59.330 70.007 6.519 50.269 o
10 8 2 136.164 132.228 8.668 25.329 o
10 8 3 539.296 507.028 18.984 3.846 o
10 9 0 118.310 121.287 8.555 26.964 o
10 9 1 14.832 11.996 4.898 96.761 o
10 9 2 211.430 210.002 9.399 18.068 o
10 10 0 0.037 6.811 4.796 102.322 o
11 0 0 1969.770 1937.640 52.538 0.383 o
11 0 2 6.028 11.034 5.778 70.248 o
11 0 4 70.579 85.886 11.261 17.731 o
11 1 0 20.685 22.654 4.680 104.205 o
11 1 1 150.042 149.952 8.708 24.113 o
11 1 2 29.732 36.776 5.684 69.983 o
11 1 3 129.112 155.751 9.451 21.819 o
11 1 4 14.436 16.408 6.012 64.468 o
11 1 5 61.565 51.310 8.063 34.245 o
11 2 0 36.570 44.623 5.593 70.981 o
11 2 1 297.849 283.463 9.639 13.665 o
11 2 2 2.231 4.435 3.517 189.795 o
11 2 3 327.948 346.123 13.053 8.632 o
11 2 4 52.861 50.133 6.141 57.709 o
11 2 5 48.870 48.547 8.541 31.117 o
11 3 0 15.923 14.721 5.264 83.741 o
11 3 1 1.805 3.862 3.998 147.055 o
11 3 2 39.487 41.390 6.203 58.224 o
11 3 3 0.660 3.380 3.765 165.955 o
11 3 4 6.274 15.219 5.592 74.867 o
11 3 5 133.873 138.360 9.245 22.771 o
11 4 0 334.364 336.480 10.903 10.608 o
11 4 1 9.561 15.075 4.556 112.049 o
11 4 2 50.541 65.623 8.128 33.871 o
11 4 3 579.743 578.499 15.152 4.429 o
11 4 4 36.741 32.540 6.645 51.498 o
11 5 0 15.467 17.917 5.190 85.991 o
11 5 1 237.172 242.451 11.032 13.450 o
11 5 2 155.067 168.798 9.457 20.656 o
11 5 3 3.399 9.500 4.673 107.412 o
11 5 4 57.441 49.373 8.209 33.281 o
11 6 0 30.312 43.019 6.630 51.789 o
11 6 1 18.806 24.029 6.181 60.630 o
11 6 2 102.599 115.310 8.505 28.090 o
11 6 3 253.485 275.836 12.631 10.568 o
11 7 0 175.897 173.034 9.450 19.858 o
11 7 1 569.955 551.781 16.573 4.197 o
11 7 2 122.143 122.326 8.390 27.641 o
11 8 0 2.998 3.406 4.026 144.920 o
11 8 1 61.922 69.683 8.474 30.853 o
12 0 0 5.733 11.581 7.333 43.707 o
12 0 2 317.961 323.885 21.913 4.102 o
12 1 0 35.740 39.259 6.188 58.887 o
12 1 1 0.671 1.135 3.386 205.315 o
12 1 2 66.063 73.900 7.620 37.292 o
12 1 3 12.960 9.005 5.526 76.456 o
12 2 0 14.953 14.706 5.420 79.140 o
12 2 1 34.108 38.496 6.360 56.013 o
12 2 2 55.843 59.715 7.402 40.298 o
12 2 3 40.350 42.475 6.510 53.017 o
12 3 0 90.630 100.970 8.408 29.524 o
12 3 1 176.921 179.953 8.611 22.551 o
12 3 2 0.084 2.542 3.811 162.108 o
12 3 3 168.961 167.439 10.597 16.879 o
12 4 0 54.623 60.097 7.157 42.981 o
12 4 1 4.048 6.434 4.605 110.682 o
12 4 2 102.151 131.956 9.966 21.048 o
12 5 0 507.667 523.626 15.418 4.953 o
12 5 1 1.499 1.816 4.109 139.378 o
12 6 0 25.905 19.697 6.423 55.977 o
13 0 0 18.586 16.021 6.506 54.983 o
13 1 0 215.315 222.441 12.836 11.252 o
13 1 1 16.259 20.231 6.529 54.624 o
13 2 0 27.251 33.330 8.459 32.408 o
13 3 0 18.135 16.773 5.657 72.438 o

_iucr_refine_instructions_details
;
TITL shelx_a.res in P2(1)/c
REM Old TITL DFAEE
REM SHELXT solution in P2(1)/c
REM R1 0.096, Rweak 0.004, Alpha 0.022, Orientation as input
REM Formula found by SHELXT: C16 N O2 Cl2
REM #####
CELL 0.71075 10.8554 11.685 12.5092 90 108.299 90
ZERR 4 0.0005 0.0005 0.0005 0 0.001 0
LATT 1
SYMM -X,0.5+Y,0.5-Z
SFAC C H N O Cl
UNIT 64 60 4 8 8

L.S. 10
PLAN  20
SIZE 0.3 0.242 0.12
TEMP -180
HTAB N1 Cl2
HTAB N1 O1
HTAB C15 O1
CONF
BOND $H
LIST 6
FMAP 2
ACTA 
HTAB 
MORE -1
WGHT 0.0296 0.014799
FVAR 0.283126
REM <olex2.extras>
REM <HklSrc "%.\\shelx_a.hkl">
REM </olex2.extras>

Cl1   5     0.21755  0.58729  0.51830  11.00000  0.03540  0.01849  0.02515 =
 -0.00175  0.01055  0.00275 
H1    2     0.37765  0.34949  0.37404  11.00000  0.04633  0.03286  0.03483 =
 0.01024  0.02650  0.01387 
O1    4     0.49334  0.32145  0.27521  11.00000  0.03812  0.01931  0.05188 =
 0.00254  0.03219  0.00158 
N1    3     0.31591  0.40587  0.39256  11.00000  0.01697  0.01961  0.01977 =
 0.00316  0.00769  0.00281 
C1    1     0.20086  0.44067  0.52979  11.00000  0.02102  0.01858  0.01635 =
 0.00015  0.00632  0.00220 
O2    4     0.58809  0.43301  0.17804  11.00000  0.03633  0.02334  0.03682 =
 0.00058  0.02453 -0.00135 
C2    1     0.14029  0.40101  0.60546  11.00000  0.02778  0.02890  0.02006 =
 -0.00164  0.01275  0.00114 
H2    2     0.10072  0.46153  0.65355  11.00000  0.07221  0.03440  0.03767 =
 -0.00407  0.03543  0.01069 
Cl2   5     0.31266  0.15067  0.41863  11.00000  0.02815  0.01934  0.02767 =
 -0.00130  0.01123  0.00318 
C3    1     0.13344  0.28387  0.62326  11.00000  0.02952  0.02977  0.02174 =
 0.00326  0.01352 -0.00215 
H3    2     0.08485  0.25170  0.68212  11.00000  0.06747  0.05080  0.04012 =
 0.00324  0.03705 -0.00983 
C4    1     0.18792  0.20751  0.56572  11.00000  0.02666  0.02149  0.01935 =
 0.00402  0.00811 -0.00171 
H4    2     0.18454  0.11608  0.57911  11.00000  0.05734  0.03525  0.02912 =
 0.01450  0.02413  0.00510 
C5    1     0.24573  0.24844  0.48904  11.00000  0.01807  0.01892  0.01621 =
 0.00178  0.00508  0.00046 
C6    1     0.25310  0.36593  0.46680  11.00000  0.01611  0.01783  0.01454 =
 0.00154  0.00496  0.00128 
C7    1     0.25404  0.47734  0.29991  11.00000  0.01551  0.01681  0.01644 =
 0.00007  0.00640  0.00087 
C8    1     0.11908  0.48950  0.26003  11.00000  0.01623  0.02249  0.01820 =
 0.00134  0.00682  0.00144 
H8    2     0.06238  0.44246  0.30263  11.00000  0.02583  0.06377  0.04333 =
 0.00192  0.02010 -0.01172 
C9    1     0.06058  0.55887  0.16763  11.00000  0.01777  0.02619  0.02051 =
 0.00279  0.00383  0.00315 
H9    2    -0.04389  0.56693  0.13496  11.00000  0.02463  0.06046  0.04833 =
 0.01374  0.00169  0.00806 
C10   1     0.13607  0.61654  0.11298  11.00000  0.02514  0.02613  0.02036 =
 0.00602  0.00570  0.00327 
H10   2     0.09060  0.67049  0.04080  11.00000  0.04914  0.06136  0.03513 =
 0.02719  0.01711  0.01608 
C11   1     0.27031  0.60467  0.15272  11.00000  0.02368  0.02123  0.02206 =
 0.00395  0.00997  0.00082 
H11   2     0.33136  0.65040  0.11301  11.00000  0.04989  0.02984  0.04732 =
 0.00300  0.02690 -0.01326 
C12   1     0.33094  0.53638  0.24593  11.00000  0.01672  0.01604  0.02012 =
 0.00068  0.00854  0.00048 
C13   1     0.47699  0.52624  0.28765  11.00000  0.01713  0.01917  0.02946 =
 -0.00035  0.01053 -0.00176 
H13A  2     0.52200  0.59710  0.25741  11.00000  0.02746  0.03562  0.07284 =
 0.01616  0.02989  0.00313 
H13B  2     0.51216  0.52322  0.37896  11.00000  0.02746  0.04672  0.03172 =
 -0.00396 -0.00148  0.00488 
C14   1     0.51998  0.41514  0.24766  11.00000  0.01664  0.01905  0.02797 =
 0.00130  0.01087  0.00036 
C15   1     0.63620  0.33433  0.13272  11.00000  0.03778  0.03102  0.03896 =
 -0.00861  0.02564 -0.00527 
H15A  2     0.60285  0.25798  0.16149  11.00000  0.07917  0.03861  0.11967 =
 -0.01584  0.06757 -0.01672 
H15B  2     0.59650  0.34109  0.04290  11.00000  0.05165  0.12266  0.04029 =
 -0.02740  0.01640 -0.01398 
C16   1     0.78157  0.33834  0.16899  11.00000  0.03593  0.02953  0.03700 =
 -0.00373  0.01658  0.00486 
H16A  2     0.82149  0.26460  0.13675  11.00000  0.05691  0.05107  0.09434 =
 -0.02399  0.04284  0.01529 
H16B  2     0.81613  0.41622  0.13944  11.00000  0.06887  0.03360  0.10427 =
 0.00554  0.05594 -0.00803 
H16C  2     0.82074  0.33570  0.25960  11.00000  0.09232  0.07491  0.05656 =
 -0.02664  0.01049  0.02898 
HKLF 4

END
Q1 1 0.138889 0.575 0.511111 11 0.05 0.33

  REM The information below was added by Olex2.
  REM
  REM R1 = 0.0250 for 3000 Fo > 4sig(Fo) and 0.0297 for all 3435 data
  REM 325 parameters refined using 0 restraints
  REM Highest difference peak 0.3344, deepest hole -0.2458
  REM Mean Shift 0.0000, Max Shift 0.0009.

  REM +++ Tabular Listing of Refinement Information +++
  REM R1_all = 0.0297
  REM R1_gt = 0.0250
  REM wR_ref = 0.0547
  REM GOOF = 1.0587
  REM Shift_max = 0.0009
  REM Shift_mean = 0.0000
  REM Reflections_all = 3435
  REM Reflections_gt = 3000
  REM Parameters = 325
  REM Hole = -0.2458
  REM Peak = 0.3344
  REM Flack = n/a

  
;
_olex2_submission_special_instructions  'No special instructions were received'
