# Supplementary material for: Fragmentation and transferability in Hirshfeld atom refinement
Source: IUCrJ. 2022 Feb 26;9(Pt 2):298–315. doi: 10.1107/S2052252522000690 (PMC8895009; doi:10.1107/S2052252522000690)
Supplement: Supplementary file 2 [file m-09-00298-sup2.zip › cif/frag_vs_no_frag/TPHSIL02.cif]

data_TPHSIL02
_audit_creation_date               2020-12-11
_audit_creation_method
;
Olex2 1.3
(compiled 2020.07.31 svn.rc2a77460 for OlexSys, GUI svn.r6145)
;
_audit_contact_author_address      ?
_audit_contact_author_email        ?
_audit_contact_author_name         ''
_audit_contact_author_phone        ?
_publ_contact_author_id_orcid      ?
_publ_section_references
;
Bourhis, L.J., Dolomanov, O.V., Gildea, R.J., Howard, J.A.K., Puschmann, H.
 (2015). Acta Cryst. A71, 59-75.

Dolomanov, O.V., Bourhis, L.J., Gildea, R.J, Howard, J.A.K. & Puschmann, H.
 (2009), J. Appl. Cryst. 42, 339-341.
;
_chemical_formula_moiety           'C18 H16 Si'
_chemical_formula_sum              'C18 H16 Si'
_chemical_formula_weight           260.413
loop_
  _atom_type_symbol
  _atom_type_scat_dispersion_real
  _atom_type_scat_dispersion_imag
  _atom_type_scat_Cromer_Mann_a1
  _atom_type_scat_Cromer_Mann_a2
  _atom_type_scat_Cromer_Mann_a3
  _atom_type_scat_Cromer_Mann_a4
  _atom_type_scat_Cromer_Mann_b1
  _atom_type_scat_Cromer_Mann_b2
  _atom_type_scat_Cromer_Mann_b3
  _atom_type_scat_Cromer_Mann_b4
  _atom_type_scat_Cromer_Mann_c
  _atom_type_scat_source
  _atom_type_scat_dispersion_source
 H 0.00000 0.00000 0.49300 0.32291 0.14019 0.04081 10.51090 26.12570 3.14236
 57.79970 0.0030380000826
 'International Tables Volume C Table 6.1.1.4 (pp. 500-502)'
 'Henke, Gullikson and Davis, At. Data and Nucl. Data Tables, 1993, 54, 2'
 C 0.00347 0.00161 2.31000 1.02000 1.58860 0.86500 20.84390 10.20750 0.56870
 51.65120 0.215599998832
 'International Tables Volume C Table 6.1.1.4 (pp. 500-502)'
 'Henke, Gullikson and Davis, At. Data and Nucl. Data Tables, 1993, 54, 2'
 Si 0.08192 0.07060 6.29150 3.03530 1.98910 1.54100 2.43860 32.33370 0.67850
 81.69370 1.14069998264
 'International Tables Volume C Table 6.1.1.4 (pp. 500-502)'
 'Henke, Gullikson and Davis, At. Data and Nucl. Data Tables, 1993, 54, 2'

_space_group_crystal_system        'monoclinic'
_space_group_IT_number             14
_space_group_name_H-M_alt          'P 1 21/c 1'
_space_group_name_Hall             '-P 2ybc'
loop_
  _space_group_symop_id
  _space_group_symop_operation_xyz
 1 x,y,z
 2 -x,y+1/2,-z+1/2
 3 -x,-y,-z
 4 x,-y-1/2,z-1/2

_symmetry_Int_Tables_number        14
_cell_length_a                     10.1073(3)
_cell_length_b                     11.4760(4)
_cell_length_c                     13.3526(4)
_cell_angle_alpha                  90
_cell_angle_beta                   110.362(1)
_cell_angle_gamma                  90
_cell_volume                       1452.01(8)
_cell_formula_units_Z              4
_cell_measurement_temperature      150.01
_exptl_absorpt_coefficient_mu      0.145
_exptl_crystal_density_diffrn      1.191
_exptl_crystal_F_000               552.506
_exptl_crystal_description       block
_exptl_crystal_colour            colourless
_exptl_crystal_size_max          0.25
_exptl_crystal_size_mid          0.25
_exptl_crystal_size_min          0.25
_diffrn_measurement_device_type  'Bruker APEX-II CCD'
_diffrn_reflns_av_R_equivalents    0.0357
_diffrn_reflns_av_unetI/netI       0.0266
_diffrn_reflns_Laue_measured_fraction_full  0.9992
_diffrn_reflns_Laue_measured_fraction_max  0.9991
_diffrn_reflns_limit_h_max         25
_diffrn_reflns_limit_h_min         -25
_diffrn_reflns_limit_k_max         28
_diffrn_reflns_limit_k_min         -28
_diffrn_reflns_limit_l_max         33
_diffrn_reflns_limit_l_min         -33
_diffrn_reflns_number              251433
_diffrn_reflns_point_group_measured_fraction_full  0.9992
_diffrn_reflns_point_group_measured_fraction_max  0.9991
_diffrn_reflns_theta_full          25.2417
_diffrn_reflns_theta_max           40.25
_diffrn_reflns_theta_min           2.41
_diffrn_ambient_temperature        150.01
_diffrn_measured_fraction_theta_full  0.9992
_diffrn_measured_fraction_theta_max  0.9991
_diffrn_radiation_type             'Mo K\a'
_diffrn_radiation_wavelength       0.71073
_reflns_Friedel_coverage           0.0
_reflns_limit_h_max                17
_reflns_limit_h_min                -18
_reflns_limit_k_max                20
_reflns_limit_k_min                0
_reflns_limit_l_max                24
_reflns_limit_l_min                0
_reflns_number_gt                  8087
_reflns_number_total               9136
_reflns_threshold_expression       I>=2u(I)
_computing_molecular_graphics      'Olex2 1.3 (Dolomanov et al., 2009)'
_computing_publication_material    'Olex2 1.3 (Dolomanov et al., 2009)'
_computing_structure_refinement    'olex2.refine 1.3 (Bourhis et al., 2015)'
_refine_diff_density_max           0.1803
_refine_diff_density_min           -0.1906
_refine_diff_density_rms           0.0380
_refine_ls_d_res_high              0.5500
_refine_ls_d_res_low               8.4593
_refine_ls_goodness_of_fit_ref     1.1583
_refine_ls_hydrogen_treatment      refall
_refine_ls_matrix_type             full
_refine_ls_number_constraints      0
_refine_ls_number_parameters       316
_refine_ls_number_reflns           9136
_refine_ls_number_restraints       0
_refine_ls_R_factor_all            0.0252
_refine_ls_R_factor_gt             0.0195
_refine_ls_restrained_S_all        1.1583
_refine_ls_shift/su_max            0.0002
_refine_ls_shift/su_mean           0.0000
_refine_ls_structure_factor_coef   Fsqd
_refine_ls_weighting_details      
 'w=1/[\s^2^(Fo^2^)+(0.0082P)^2^+0.0742P] where P=(Fo^2^+2Fc^2^)/3'
_refine_ls_weighting_scheme        calc
_refine_ls_wR_factor_gt            0.0381
_refine_ls_wR_factor_ref           0.0403
_olex2_refinement_description
;
;
loop_
  _atom_site_label
  _atom_site_type_symbol
  _atom_site_fract_x
  _atom_site_fract_y
  _atom_site_fract_z
  _atom_site_U_iso_or_equiv
  _atom_site_adp_type
  _atom_site_occupancy
  _atom_site_refinement_flags_posn
 Si1 Si 0.236154(9) 0.533261(7) 0.309336(7) 0.016149(17) Uani 1.000000 .
 C20 C 0.40976(3) 0.51804(2) 0.28951(2) 0.01695(4) Uani 1.000000 .
 C30 C 0.23278(3) 0.66673(2) 0.38838(2) 0.01647(4) Uani 1.000000 .
 C10 C 0.19223(3) 0.40111(2) 0.37400(2) 0.01736(4) Uani 1.000000 .
 C25 C 0.52178(3) 0.59414(3) 0.33870(2) 0.01972(5) Uani 1.000000 .
 C35 C 0.14172(3) 0.75892(3) 0.34116(3) 0.01985(5) Uani 1.000000 .
 C31 C 0.32284(3) 0.67926(3) 0.49488(2) 0.02064(5) Uani 1.000000 .
 C34 C 0.14178(4) 0.86096(3) 0.39783(3) 0.02270(5) Uani 1.000000 .
 C11 C 0.07663(3) 0.40594(3) 0.40911(3) 0.02092(5) Uani 1.000000 .
 C33 C 0.23358(4) 0.87252(3) 0.50244(3) 0.02334(5) Uani 1.000000 .
 C15 C 0.26714(4) 0.29636(3) 0.38730(3) 0.02238(5) Uani 1.000000 .
 C12 C 0.03671(4) 0.30966(3) 0.45532(3) 0.02415(6) Uani 1.000000 .
 C14 C 0.22834(4) 0.19970(3) 0.43422(3) 0.02656(6) Uani 1.000000 .
 C13 C 0.11295(4) 0.20624(3) 0.46784(3) 0.02565(6) Uani 1.000000 .
 C21 C 0.42977(4) 0.43257(3) 0.22077(3) 0.02286(5) Uani 1.000000 .
 C24 C 0.64899(4) 0.58569(3) 0.32048(3) 0.02497(6) Uani 1.000000 .
 C32 C 0.32415(4) 0.78154(3) 0.55126(3) 0.02394(6) Uani 1.000000 .
 C23 C 0.66658(4) 0.50056(3) 0.25238(3) 0.02816(6) Uani 1.000000 .
 C22 C 0.55674(4) 0.42385(3) 0.20214(3) 0.02834(7) Uani 1.000000 .
 H31 H 0.3936(6) 0.6083(5) 0.5356(5) 0.0437(17) Uani 1.000000 .
 H11 H 0.0168(6) 0.4871(5) 0.4010(5) 0.0387(15) Uani 1.000000 .
 H25 H 0.5095(6) 0.6616(5) 0.3921(5) 0.0406(16) Uani 1.000000 .
 H14 H 0.2877(7) 0.1198(5) 0.4429(5) 0.0509(18) Uani 1.000000 .
 H24 H 0.7359(6) 0.6449(6) 0.3600(5) 0.0466(17) Uani 1.000000 .
 H15 H 0.3574(6) 0.2895(5) 0.3619(5) 0.0430(16) Uani 1.000000 .
 H34 H 0.0707(7) 0.9317(5) 0.3595(5) 0.0453(17) Uani 1.000000 .
 H12 H -0.0548(7) 0.3153(5) 0.4808(5) 0.0466(17) Uani 1.000000 .
 H21 H 0.3442(7) 0.3717(5) 0.1802(5) 0.0459(17) Uani 1.000000 .
 H35 H 0.0695(6) 0.7512(5) 0.2591(4) 0.0418(16) Uani 1.000000 .
 H13 H 0.0823(7) 0.1307(5) 0.5044(5) 0.0470(18) Uani 1.000000 .
 H32 H 0.3941(7) 0.7901(6) 0.6338(5) 0.0483(18) Uani 1.000000 .
 H33 H 0.2346(7) 0.9520(5) 0.5458(5) 0.0509(19) Uani 1.000000 .
 H22 H 0.5706(7) 0.3575(6) 0.1481(5) 0.0530(19) Uani 1.000000 .
 H23 H 0.7656(7) 0.4936(6) 0.2371(6) 0.0549(19) Uani 1.000000 .
 H1 H 0.1229(5) 0.5480(4) 0.2011(4) 0.0273(13) Uani 1.000000 .

loop_
  _atom_site_aniso_label
  _atom_site_aniso_U_11
  _atom_site_aniso_U_22
  _atom_site_aniso_U_33
  _atom_site_aniso_U_12
  _atom_site_aniso_U_13
  _atom_site_aniso_U_23
 Si1 0.01602(3) 0.01543(3) 0.01651(3) -0.00082(2) 0.00505(3) -0.00008(2)
 C20 0.01807(10) 0.01570(10) 0.01772(10) -0.00074(8) 0.00705(9) -0.00053(8)
 C30 0.01718(10) 0.01453(9) 0.01764(10) 0.00146(8) 0.00597(8) 0.00154(8)
 C10 0.01779(10) 0.01533(10) 0.01984(11) -0.00174(8) 0.00767(9) -0.00086(8)
 C25 0.01865(11) 0.01866(11) 0.02186(12) -0.00163(9) 0.00704(9) -0.00259(9)
 C35 0.02055(12) 0.01835(11) 0.01982(11) 0.00438(9) 0.00598(9) 0.00387(9)
 C31 0.02225(12) 0.01855(11) 0.01857(11) 0.00454(9) 0.00388(10) 0.00047(9)
 C34 0.02636(14) 0.01663(11) 0.02698(14) 0.00602(10) 0.01165(12) 0.00423(10)
 C11 0.02017(12) 0.01971(11) 0.02523(13) -0.00145(9) 0.01086(10) -0.00109(10)
 C33 0.02856(14) 0.01671(11) 0.02744(14) 0.00121(10) 0.01312(12) -0.00175(10)
 C15 0.02350(13) 0.01766(11) 0.02948(14) 0.00126(10) 0.01364(11) 0.00225(10)
 C12 0.02450(13) 0.02382(13) 0.02825(14) -0.00513(11) 0.01438(12) -0.00088(11)
 C14 0.03206(16) 0.01739(12) 0.03413(16) 0.00092(11) 0.01645(14) 0.00387(11)
 C13 0.03073(15) 0.02047(12) 0.02884(15) -0.00527(11) 0.01428(13) 0.00156(11)
 C21 0.02552(14) 0.02036(12) 0.02544(13) -0.00321(10) 0.01230(11) -0.00606(10)
 C24 0.01891(12) 0.02667(14) 0.02995(15) -0.00303(10) 0.00928(11) -0.00287(12)
 C32 0.02672(14) 0.02219(13) 0.02082(12) 0.00200(11) 0.00563(11) -0.00333(10)
 C23 0.02357(14) 0.03068(16) 0.03489(17) 0.00042(12) 0.01606(13) -0.00293(13)
 C22 0.03038(16) 0.02670(15) 0.03403(17) -0.00077(12) 0.01890(14) -0.00779(13)
 H31 0.048(4) 0.038(4) 0.032(4) 0.013(3) -0.002(3) -0.001(3)
 H11 0.038(4) 0.035(4) 0.049(4) 0.005(3) 0.023(3) 0.005(3)
 H25 0.041(4) 0.035(4) 0.051(4) -0.008(3) 0.022(3) -0.019(3)
 H14 0.061(5) 0.028(4) 0.069(5) 0.009(3) 0.029(4) 0.007(3)
 H24 0.029(3) 0.053(4) 0.054(4) -0.013(3) 0.010(3) -0.011(4)
 H15 0.043(4) 0.037(4) 0.057(4) 0.007(3) 0.027(3) 0.014(3)
 H34 0.052(4) 0.034(4) 0.048(4) 0.021(3) 0.016(3) 0.009(3)
 H12 0.048(4) 0.045(4) 0.062(5) -0.007(3) 0.038(4) -0.000(4)
 H21 0.046(4) 0.043(4) 0.053(4) -0.012(3) 0.023(3) -0.016(3)
 H35 0.049(4) 0.039(4) 0.028(3) 0.014(3) 0.002(3) 0.002(3)
 H13 0.060(4) 0.034(4) 0.063(5) -0.007(3) 0.040(4) 0.013(3)
 H32 0.055(4) 0.049(4) 0.035(4) 0.007(3) 0.008(3) -0.008(3)
 H33 0.074(5) 0.026(3) 0.061(5) 0.008(3) 0.034(4) -0.015(3)
 H22 0.055(4) 0.051(4) 0.067(5) -0.006(4) 0.040(4) -0.030(4)
 H23 0.036(4) 0.067(5) 0.070(5) -0.000(4) 0.029(4) -0.019(4)
 H1 0.027(3) 0.031(3) 0.021(3) -0.003(3) 0.004(2) -0.003(2)

loop_
  _geom_bond_atom_site_label_1
  _geom_bond_atom_site_label_2
  _geom_bond_distance
  _geom_bond_site_symmetry_2
  _geom_bond_publ_flag
 Si1 C20 1.8716(3) . ?
 Si1 C30 1.8671(3) . ?
 Si1 C10 1.8733(3) . ?
 Si1 H1 1.508(5) . ?
 C20 C25 1.3994(4) . ?
 C20 C21 1.4052(4) . ?
 C30 C35 1.4000(4) . ?
 C30 C31 1.4039(4) . ?
 C10 C11 1.4033(4) . ?
 C10 C15 1.3986(4) . ?
 C25 C24 1.3926(5) . ?
 C25 H25 1.088(5) . ?
 C35 C34 1.3942(5) . ?
 C35 H35 1.089(6) . ?
 C31 C32 1.3919(5) . ?
 C31 H31 1.095(6) . ?
 C34 C33 1.3883(5) . ?
 C34 H34 1.087(6) . ?
 C11 C12 1.3920(5) . ?
 C11 H11 1.095(6) . ?
 C33 C32 1.3920(5) . ?
 C33 H33 1.079(5) . ?
 C15 C14 1.3956(5) . ?
 C15 H15 1.082(6) . ?
 C12 C13 1.3931(5) . ?
 C12 H12 1.093(6) . ?
 C14 C13 1.3899(5) . ?
 C14 H14 1.079(6) . ?
 C13 H13 1.091(5) . ?
 C21 C22 1.3932(5) . ?
 C21 H21 1.097(6) . ?
 C24 C23 1.3875(5) . ?
 C24 H24 1.090(6) . ?
 C32 H32 1.087(6) . ?
 C23 C22 1.3926(6) . ?
 C23 H23 1.091(6) . ?
 C22 H22 1.091(6) . ?

loop_
  _geom_angle_atom_site_label_1
  _geom_angle_atom_site_label_2
  _geom_angle_atom_site_label_3
  _geom_angle
  _geom_angle_site_symmetry_1
  _geom_angle_site_symmetry_3
  _geom_angle_publ_flag
 C30 Si1 C20 111.036(13) . . ?
 C10 Si1 C20 111.953(13) . . ?
 C10 Si1 C30 110.471(13) . . ?
 H1 Si1 C20 108.1(2) . . ?
 H1 Si1 C30 106.99(19) . . ?
 H1 Si1 C10 108.05(19) . . ?
 C25 C20 Si1 121.37(2) . . ?
 C21 C20 Si1 120.84(2) . . ?
 C21 C20 C25 117.73(3) . . ?
 C35 C30 Si1 120.25(2) . . ?
 C31 C30 Si1 121.58(2) . . ?
 C31 C30 C35 118.15(3) . . ?
 C11 C10 Si1 118.71(2) . . ?
 C15 C10 Si1 123.35(2) . . ?
 C15 C10 C11 117.93(3) . . ?
 C24 C25 C20 121.33(3) . . ?
 H25 C25 C20 119.6(3) . . ?
 H25 C25 C24 119.1(3) . . ?
 C34 C35 C30 120.94(3) . . ?
 H35 C35 C30 119.8(3) . . ?
 H35 C35 C34 119.2(3) . . ?
 C32 C31 C30 121.00(3) . . ?
 H31 C31 C30 120.5(3) . . ?
 H31 C31 C32 118.5(3) . . ?
 C33 C34 C35 120.02(3) . . ?
 H34 C34 C35 119.8(3) . . ?
 H34 C34 C33 120.2(3) . . ?
 C12 C11 C10 121.34(3) . . ?
 H11 C11 C10 119.7(3) . . ?
 H11 C11 C12 118.9(3) . . ?
 C32 C33 C34 119.99(3) . . ?
 H33 C33 C34 119.9(4) . . ?
 H33 C33 C32 120.1(4) . . ?
 C14 C15 C10 121.06(3) . . ?
 H15 C15 C10 120.1(3) . . ?
 H15 C15 C14 118.8(3) . . ?
 C13 C12 C11 119.73(3) . . ?
 H12 C12 C11 119.9(3) . . ?
 H12 C12 C13 120.4(3) . . ?
 C13 C14 C15 120.04(3) . . ?
 H14 C14 C15 119.4(3) . . ?
 H14 C14 C13 120.5(3) . . ?
 C14 C13 C12 119.90(3) . . ?
 H13 C13 C12 119.9(3) . . ?
 H13 C13 C14 120.2(3) . . ?
 C22 C21 C20 121.17(3) . . ?
 H21 C21 C20 120.0(3) . . ?
 H21 C21 C22 118.9(3) . . ?
 C23 C24 C25 120.01(3) . . ?
 H24 C24 C25 120.6(3) . . ?
 H24 C24 C23 119.4(3) . . ?
 C33 C32 C31 119.88(3) . . ?
 H32 C32 C31 120.3(3) . . ?
 H32 C32 C33 119.8(3) . . ?
 C22 C23 C24 119.89(3) . . ?
 H23 C23 C24 120.6(4) . . ?
 H23 C23 C22 119.5(4) . . ?
 C23 C22 C21 119.86(3) . . ?
 H22 C22 C21 120.4(3) . . ?
 H22 C22 C23 119.7(3) . . ?

loop_
  _geom_torsion_atom_site_label_1
  _geom_torsion_atom_site_label_2
  _geom_torsion_atom_site_label_3
  _geom_torsion_atom_site_label_4
  _geom_torsion
  _geom_torsion_site_symmetry_1
  _geom_torsion_site_symmetry_2
  _geom_torsion_site_symmetry_3
  _geom_torsion_site_symmetry_4
  _geom_torsion_publ_flag
 Si1 C20 C25 C24 -177.37(3) . . . . ?
 Si1 C20 C21 C22 177.28(3) . . . . ?
 Si1 C30 C35 C34 -177.52(2) . . . . ?
 Si1 C30 C31 C32 176.80(3) . . . . ?
 Si1 C10 C11 C12 178.39(2) . . . . ?
 Si1 C10 C15 C14 -178.76(3) . . . . ?
 C20 C25 C24 C23 0.00(4) . . . . ?
 C20 C21 C22 C23 0.20(4) . . . . ?
 C30 C35 C34 C33 0.37(4) . . . . ?
 C30 C31 C32 C33 1.01(4) . . . . ?
 C10 C11 C12 C13 0.37(4) . . . . ?
 C10 C15 C14 C13 0.51(4) . . . . ?
 C25 C24 C23 C22 0.16(4) . . . . ?
 C35 C34 C33 C32 -0.92(4) . . . . ?
 C31 C32 C33 C34 0.24(4) . . . . ?
 C11 C12 C13 C14 0.02(4) . . . . ?
 C15 C14 C13 C12 -0.45(4) . . . . ?
 C21 C22 C23 C24 -0.25(5) . . . . ?

loop_
  _refln_index_h
  _refln_index_k
  _refln_index_l
  _refln_F_squared_calc
  _refln_F_squared_meas
  _refln_F_squared_sigma
  _refln_F_squared_weight
  _refln_observed_status
-18 0 4 89.116 94.114 2.235 6.391 o
-18 0 6 38.294 38.904 1.428 15.720 o
-18 0 8 35.240 34.845 1.304 17.897 o
-18 0 10 0.367 -0.251 0.638 184.747 o
-18 0 12 2.022 1.304 1.169 52.390 o
-18 1 4 0.185 1.583 0.601 191.667 o
-18 1 5 0.450 0.141 0.739 137.400 o
-18 1 6 1.506 1.207 0.450 256.010 o
-18 1 7 0.653 0.328 0.569 215.698 o
-18 1 8 0.508 0.398 0.504 271.850 o
-18 1 9 31.881 31.867 0.952 23.503 o
-18 1 10 12.748 12.485 0.867 46.155 o
-18 1 11 10.128 12.283 0.799 54.113 o
-18 1 12 6.340 7.069 1.100 46.128 o
-18 2 5 0.036 0.424 0.524 273.231 o
-18 2 6 16.550 14.850 0.840 41.150 o
-18 2 7 23.788 24.388 1.422 20.438 o
-18 2 8 9.088 10.201 0.882 52.848 o
-18 2 9 0.565 -0.844 0.590 208.716 o
-18 2 10 10.679 11.548 0.721 58.498 o
-18 2 11 0.005 -0.159 0.544 265.478 o
-18 2 12 0.175 0.139 0.753 135.412 o
-18 3 6 4.231 4.631 0.520 131.938 o
-18 3 7 30.899 29.587 1.021 23.330 o
-18 3 8 8.612 8.459 0.760 64.501 o
-18 3 9 0.052 -0.129 0.590 223.841 o
-18 3 10 3.010 2.267 0.767 98.937 o
-18 3 11 20.030 21.929 1.298 24.180 o
-18 4 7 11.106 12.401 1.200 34.049 o
-18 4 8 8.659 11.606 1.099 40.712 o
-18 4 9 0.749 0.612 0.911 89.097 o
-17 0 2 50.854 55.007 2.260 8.565 o
-17 0 4 0.007 0.938 0.904 93.393 o
-17 0 6 137.191 134.532 2.428 4.550 o
-17 0 8 38.205 34.411 1.171 18.674 o
-17 0 10 54.991 56.150 2.000 9.445 o
-17 0 12 10.776 8.890 1.302 31.994 o
-17 0 14 2.469 1.961 0.874 84.045 o
-17 0 16 8.176 10.125 1.016 46.415 o
-17 1 1 0.251 1.567 0.509 253.176 o
-17 1 2 20.802 21.155 0.984 30.793 o
-17 1 3 102.200 109.405 1.833 6.622 o
-17 1 4 1.681 1.980 0.571 171.433 o
-17 1 5 32.685 32.086 0.812 25.001 o
-17 1 6 0.193 -0.140 0.464 349.574 o
-17 1 7 7.649 9.744 0.584 81.357 o
-17 1 8 13.442 12.462 0.653 55.623 o
-17 1 9 1.717 0.619 0.542 199.065 o
-17 1 10 4.509 4.982 0.618 107.654 o
-17 1 11 16.946 15.465 0.733 44.218 o
-17 1 12 4.867 3.473 0.568 120.724 o
-17 1 13 55.675 58.683 1.604 11.224 o
-17 1 14 39.330 39.188 1.025 19.296 o
-17 1 15 8.425 10.784 0.752 62.598 o
-17 1 16 25.022 27.962 0.913 27.965 o
-17 2 1 24.521 26.355 1.354 20.983 o
-17 2 2 21.809 22.603 1.135 26.527 o
-17 2 3 19.093 19.979 0.838 36.257 o
-17 2 4 11.536 11.464 0.824 50.900 o
-17 2 5 6.206 6.349 0.526 105.561 o
-17 2 6 43.688 41.989 1.029 17.910 o
-17 2 7 0.006 -0.521 0.508 303.516 o
-17 2 8 44.173 42.264 0.984 18.152 o
-17 2 9 24.780 23.387 1.144 24.910 o
-17 2 10 16.431 15.108 0.725 45.386 o
-17 2 11 10.027 10.145 0.656 66.277 o
-17 2 12 12.894 12.538 1.012 39.593 o
-17 2 13 3.541 3.144 1.239 43.868 o
-17 2 14 1.205 1.687 0.485 233.528 o
-17 2 15 6.514 6.827 0.624 88.868 o
-17 2 16 10.905 11.501 0.770 55.110 o
-17 3 1 2.041 3.370 0.549 161.671 o
-17 3 2 17.311 13.500 0.988 35.941 o
-17 3 3 0.067 -0.012 0.451 380.017 o
-17 3 4 13.800 13.336 1.440 25.342 o
-17 3 5 63.922 65.222 1.448 10.980 o
-17 3 6 8.456 7.085 0.590 82.992 o
-17 3 7 2.526 1.948 0.522 176.049 o
-17 3 8 6.418 5.767 0.667 86.522 o
-17 3 9 0.783 -0.513 0.522 252.262 o
-17 3 10 24.807 24.567 0.948 28.306 o
-17 3 11 10.278 10.500 0.998 44.339 o
-17 3 12 9.415 11.153 0.898 50.473 o
-17 3 13 26.806 28.156 1.013 25.337 o
-17 3 14 0.185 0.351 0.489 305.567 o
-17 3 15 75.941 78.577 1.346 9.927 o
-17 4 1 9.533 11.453 0.820 54.747 o
-17 4 2 2.058 2.425 0.544 171.579 o
-17 4 3 37.451 37.862 0.955 20.681 o
-17 4 4 19.824 20.969 0.952 32.267 o
-17 4 5 0.067 -0.279 0.535 270.784 o
-17 4 6 4.854 3.880 0.733 89.830 o
-17 4 7 26.840 26.376 0.962 26.580 o
-17 4 8 57.528 57.187 1.258 12.944 o
-17 4 9 38.423 37.993 1.494 15.181 o
-17 4 10 69.510 71.617 1.782 9.009 o
-17 4 11 0.531 1.395 0.612 180.464 o
-17 4 12 11.669 12.616 0.759 53.224 o
-17 4 13 0.138 0.614 0.524 264.285 o
-17 4 14 0.323 -1.259 0.525 269.192 o
-17 4 15 3.559 4.250 0.493 149.608 o
-17 5 2 5.316 4.869 0.550 114.259 o
-17 5 3 2.745 3.610 0.546 149.871 o
-17 5 4 22.441 23.674 0.945 29.921 o
-17 5 5 0.079 -0.482 0.618 203.670 o
-17 5 6 46.550 48.420 1.374 14.179 o
-17 5 7 17.328 15.074 1.233 28.348 o
-17 5 8 2.683 3.166 0.874 80.549 o
-17 5 9 0.114 -0.078 0.590 221.910 o
-17 5 10 19.870 21.076 1.089 28.894 o
-17 5 11 36.456 37.685 1.059 19.881 o
-17 5 12 30.336 31.539 1.019 23.216 o
-17 5 13 9.326 9.263 0.642 70.841 o
-17 5 14 14.155 13.634 0.748 48.762 o
-17 6 3 20.481 21.313 1.272 24.625 o
-17 6 4 0.318 0.317 0.831 110.021 o
-17 6 5 3.137 3.504 0.849 81.532 o
-17 6 6 18.105 16.320 1.115 30.639 o
-17 6 7 20.434 21.324 0.945 31.910 o
-17 6 8 4.385 3.511 0.630 111.800 o
-17 6 9 9.800 7.733 0.828 57.403 o
-17 6 10 15.374 13.979 0.935 39.339 o
-17 6 11 15.681 15.552 0.788 43.669 o
-17 6 12 15.448 16.400 0.844 41.357 o
-17 6 13 12.184 13.820 0.803 49.057 o
-17 7 4 42.344 43.431 1.339 15.441 o
-17 7 5 17.540 15.761 1.038 33.362 o
-17 7 6 4.529 4.860 0.828 76.093 o
-17 7 7 6.034 6.143 0.657 88.760 o
-17 7 8 7.420 8.379 0.752 68.668 o
-17 7 9 1.144 1.112 0.576 188.576 o
-17 7 10 0.716 -0.167 0.601 197.899 o
-17 7 11 6.476 6.505 0.672 83.878 o
-16 0 2 0.039 0.237 0.612 205.508 o
-16 0 4 0.894 0.353 0.545 224.275 o
-16 0 6 119.218 116.599 2.069 5.607 o
-16 0 8 15.580 15.094 1.101 33.089 o
-16 0 10 10.196 12.057 0.968 44.934 o
-16 0 12 0.975 0.034 0.687 150.544 o
-16 0 14 74.829 75.939 2.125 7.494 o
-16 0 16 5.469 7.062 0.968 56.711 o
-16 0 18 0.154 1.179 0.530 247.520 o
-16 1 1 32.358 30.573 0.915 24.066 o
-16 1 2 0.000 -0.128 0.494 321.474 o
-16 1 3 18.281 17.863 0.619 44.838 o
-16 1 4 28.651 27.198 0.740 29.183 o
-16 1 5 10.612 10.504 0.530 73.146 o
-16 1 6 46.259 46.786 1.247 15.259 o
-16 1 7 41.681 39.093 0.951 19.409 o
-16 1 8 43.794 40.821 0.993 18.319 o
-16 1 9 22.314 23.974 0.761 33.973 o
-16 1 10 63.410 62.578 1.437 11.187 o
-16 1 11 57.615 58.354 1.394 12.149 o
-16 1 12 0.298 0.774 0.486 290.699 o
-16 1 13 2.341 3.373 0.420 208.531 o
-16 1 14 0.454 0.545 0.475 300.245 o
-16 1 15 8.569 8.811 0.590 78.902 o
-16 1 16 13.702 14.291 0.759 48.474 o
-16 1 17 42.391 42.936 0.973 18.568 o
-16 1 18 0.037 0.540 0.431 390.002 o
-16 2 1 61.246 65.908 1.215 12.264 o
-16 2 2 11.918 13.457 0.582 61.734 o
-16 2 3 36.417 34.972 0.757 23.599 o
-16 2 4 130.513 125.707 1.651 5.855 o
-16 2 5 98.048 94.313 1.846 6.997 o
-16 2 6 0.072 0.723 0.486 304.725 o
-16 2 7 62.947 60.243 1.103 12.916 o
-16 2 8 8.262 9.537 0.577 79.894 o
-16 2 9 15.906 15.182 0.689 47.480 o
-16 2 10 5.505 4.598 0.433 136.552 o
-16 2 11 0.775 0.711 0.433 322.999 o
-16 2 12 8.911 8.657 0.577 79.049 o
-16 2 13 89.228 91.105 1.580 8.088 o
-16 2 14 4.719 5.795 0.453 134.531 o
-16 2 15 0.170 0.898 0.432 362.081 o
-16 2 16 10.062 10.401 0.612 69.082 o
-16 2 17 1.566 2.336 0.428 246.358 o
-16 2 18 4.211 3.990 0.428 159.678 o
-16 3 1 41.021 43.762 0.894 19.483 o
-16 3 2 38.467 37.266 1.218 17.823 o
-16 3 3 13.029 11.645 0.651 57.437 o
-16 3 4 1.735 2.459 0.587 159.712 o
-16 3 5 0.250 0.192 0.494 300.436 o
-16 3 6 3.887 5.451 0.579 118.341 o
-16 3 7 41.140 41.094 0.984 18.997 o
-16 3 8 0.251 0.121 0.437 380.113 o
-16 3 9 53.115 50.942 1.029 15.300 o
-16 3 10 0.167 0.447 0.579 221.529 o
-16 3 11 0.015 -0.283 0.531 277.352 o
-16 3 12 1.136 0.444 0.540 218.710 o
-16 3 13 14.055 14.031 0.679 51.773 o
-16 3 14 0.055 0.852 0.411 407.762 o
-16 3 15 33.164 32.138 0.848 24.330 o
-16 3 16 0.767 0.835 0.410 346.458 o
-16 3 17 51.227 53.220 1.132 14.781 o
-16 3 18 3.715 4.784 0.427 161.563 o
-16 4 1 14.879 16.093 0.643 50.237 o
-16 4 2 47.196 47.129 1.008 16.827 o
-16 4 3 1.156 0.581 0.469 268.870 o
-16 4 4 14.467 14.442 0.857 43.107 o
-16 4 5 74.278 71.478 1.363 10.247 o
-16 4 6 81.141 81.434 1.495 9.019 o
-16 4 7 1.900 1.674 0.502 202.320 o
-16 4 8 31.340 29.954 0.837 25.696 o
-16 4 9 11.114 11.156 0.577 67.271 o
-16 4 10 8.650 8.014 0.744 66.253 o
-16 4 11 41.790 41.704 1.167 17.151 o
-16 4 12 58.102 58.788 1.095 13.641 o
-16 4 13 3.895 3.723 0.404 174.851 o
-16 4 14 24.128 25.178 1.129 25.070 o
-16 4 15 36.815 39.207 0.927 20.965 o
-16 4 16 1.215 1.234 0.415 298.793 o
-16 4 17 37.803 40.563 0.963 20.128 o
-16 5 1 24.843 26.245 0.849 29.711 o
-16 5 2 3.797 4.443 0.697 99.985 o
-16 5 3 17.671 18.906 0.751 40.735 o
-16 5 4 3.142 5.164 0.501 146.681 o
-16 5 5 0.194 0.850 0.519 261.574 o
-16 5 6 0.241 -0.358 0.591 217.715 o
-16 5 7 1.535 1.394 0.486 226.437 o
-16 5 8 8.199 9.251 0.888 54.966 o
-16 5 9 35.341 34.418 1.341 17.522 o
-16 5 10 25.624 24.809 0.975 27.309 o
-16 5 11 6.427 6.486 0.561 98.658 o
-16 5 12 2.362 3.437 0.448 194.921 o
-16 5 13 60.318 58.716 1.028 13.694 o
-16 5 14 4.830 4.835 0.687 94.300 o
-16 5 15 4.340 4.962 0.519 129.015 o
-16 5 16 9.236 10.016 0.597 73.582 o
-16 5 17 6.863 7.236 0.534 97.281 o
-16 6 1 11.470 15.918 0.719 52.702 o
-16 6 2 89.646 93.563 1.470 8.295 o
-16 6 3 53.039 54.157 1.311 13.365 o
-16 6 4 38.005 38.237 1.082 19.177 o
-16 6 5 84.572 82.207 1.866 7.720 o
-16 6 6 37.292 37.659 1.422 16.052 o
-16 6 7 19.709 19.325 1.075 29.805 o
-16 6 8 8.836 9.274 0.684 68.852 o
-16 6 9 21.565 20.288 0.852 33.777 o
-16 6 10 4.362 4.907 0.560 120.308 o
-16 6 11 7.883 7.997 0.528 90.142 o
-16 6 12 58.892 60.186 1.527 11.263 o
-16 6 13 31.025 34.227 0.843 24.835 o
-16 6 14 2.296 3.082 0.441 204.222 o
-16 6 15 48.711 48.669 1.034 16.219 o
-16 6 16 1.481 1.883 0.426 260.371 o
-16 7 1 29.146 39.610 2.753 7.795 o
-16 7 2 137.346 156.090 5.089 2.070 o
-16 7 3 16.012 16.483 1.260 28.004 o
-16 7 4 18.957 21.383 0.864 35.071 o
-16 7 5 16.563 18.819 0.962 35.188 o
-16 7 6 35.880 35.073 1.023 20.807 o
-16 7 7 10.818 10.045 0.690 61.948 o
-16 7 8 84.229 84.675 1.765 7.966 o
-16 7 9 1.512 1.143 0.515 212.935 o
-16 7 10 14.027 13.767 0.874 43.333 o
-16 7 11 5.031 4.543 0.518 124.426 o
-16 7 12 5.080 5.702 0.518 118.570 o
-16 7 13 13.435 15.507 0.656 52.620 o
-16 7 14 16.951 17.744 0.643 45.896 o
-16 7 15 30.600 32.037 0.904 24.632 o
-16 8 1 6.029 6.259 0.967 56.462 o
-16 8 2 0.119 1.494 0.655 166.300 o
-16 8 3 59.254 63.460 1.451 11.459 o
-16 8 4 22.997 26.520 1.219 23.660 o
-16 8 5 77.716 82.285 1.610 8.830 o
-16 8 6 2.685 2.859 0.638 128.436 o
-16 8 7 7.209 7.766 0.601 85.931 o
-16 8 8 22.807 24.505 0.863 31.212 o
-16 8 9 2.102 2.452 0.483 197.078 o
-16 8 10 1.289 1.663 0.506 217.420 o
-16 8 11 33.998 33.396 1.010 21.780 o
-16 8 12 0.519 1.294 0.512 245.584 o
-16 8 13 34.839 36.565 0.903 22.258 o
-16 8 14 4.989 6.567 0.566 107.336 o
-16 9 2 11.965 14.894 0.863 45.755 o
-16 9 3 28.696 32.178 1.172 21.514 o
-16 9 4 66.264 69.747 1.528 10.273 o
-16 9 5 0.641 3.456 0.761 112.618 o
-16 9 6 107.099 115.023 1.987 6.086 o
-16 9 7 0.014 0.888 0.530 259.064 o
-16 9 8 113.269 117.202 1.972 5.916 o
-16 9 9 11.990 11.927 0.765 52.918 o
-16 9 10 16.887 17.763 0.855 38.752 o
-16 9 11 36.915 39.522 1.027 19.858 o
-16 9 12 16.059 17.091 0.900 38.394 o
-16 10 5 46.113 50.297 1.255 14.947 o
-16 10 6 9.226 12.030 0.734 60.414 o
-16 10 7 2.333 4.026 0.687 114.128 o
-16 10 8 30.172 34.636 1.067 22.084 o
-16 10 9 6.965 7.533 0.678 79.027 o
-15 0 2 14.934 15.034 1.563 21.993 o
-15 0 4 170.559 165.602 2.617 3.687 o
-15 0 6 7.785 16.721 2.066 15.469 o
-15 0 8 401.525 394.996 9.381 0.612 o
-15 0 10 47.236 52.016 1.717 11.665 o
-15 0 12 120.509 123.356 2.587 4.702 o
-15 0 14 16.313 18.072 1.145 30.396 o
-15 0 16 32.943 29.825 2.390 9.634 o
-15 0 18 46.006 50.210 1.689 12.038 o
-15 0 20 6.679 7.052 0.687 80.085 o
-15 1 1 8.412 9.247 0.546 82.839 o
-15 1 2 8.821 7.966 0.542 84.210 o
-15 1 3 32.689 29.636 0.813 25.505 o
-15 1 4 0.001 -0.359 1.093 65.718 o
-15 1 5 74.688 69.838 1.950 8.193 o
-15 1 6 11.618 10.945 0.717 57.375 o
-15 1 7 41.462 41.313 1.251 16.519 o
-15 1 8 122.540 121.138 2.228 5.226 o
-15 1 9 76.224 77.666 1.503 9.408 o
-15 1 10 45.118 45.588 1.138 16.385 o
-15 1 11 97.707 100.803 1.965 6.629 o
-15 1 12 79.939 80.655 1.730 8.377 o
-15 1 13 212.522 216.005 2.691 3.001 o
-15 1 14 4.160 6.336 0.532 121.418 o
-15 1 15 42.697 43.059 1.057 17.770 o
-15 1 16 3.096 3.474 0.392 199.676 o
-15 1 17 1.071 1.377 0.385 333.114 o
-15 1 18 12.694 12.429 0.945 42.698 o
-15 1 19 37.311 36.566 0.932 21.160 o
-15 2 1 62.254 58.402 1.055 13.339 o
-15 2 2 70.933 68.049 1.118 11.594 o
-15 2 3 18.442 16.470 0.717 42.316 o
-15 2 4 7.603 8.272 0.603 82.745 o
-15 2 5 10.484 10.035 2.780 9.232 o
-15 2 6 83.375 80.677 2.115 7.106 o
-15 2 7 12.533 12.977 1.213 32.390 o
-15 2 8 86.715 87.079 1.375 8.881 o
-15 2 9 37.462 38.491 1.098 19.122 o
-15 2 10 206.208 207.830 2.581 3.156 o
-15 2 11 193.380 192.734 2.260 3.577 o
-15 2 12 1.246 2.774 0.494 209.565 o
-15 2 13 42.806 41.639 1.176 16.879 o
-15 2 14 2.919 4.879 0.450 167.456 o
-15 2 15 128.597 131.596 1.823 5.581 o
-15 2 16 20.326 23.271 0.700 37.352 o
-15 2 17 13.619 14.049 0.634 54.677 o
-15 2 18 7.440 7.639 0.870 59.607 o
-15 2 19 0.932 0.165 0.415 353.288 o
-15 3 1 12.740 11.824 0.535 64.403 o
-15 3 2 3.098 3.549 0.370 207.168 o
-15 3 3 2.245 3.668 0.475 183.545 o
-15 3 4 33.984 33.341 0.837 23.918 o
-15 3 5 57.941 55.719 1.169 13.467 o
-15 3 6 134.825 135.502 2.047 5.086 o
-15 3 7 0.627 0.979 0.917 87.589 o
-15 3 8 65.174 65.611 1.195 11.968 o
-15 3 9 1.588 1.968 0.457 233.495 o
-15 3 10 0.002 0.857 0.407 420.043 o
-15 3 11 79.492 80.143 1.292 9.800 o
-15 3 12 39.007 39.335 0.990 19.701 o
-15 3 13 10.891 11.297 0.525 71.240 o
-15 3 14 31.330 32.489 0.735 26.518 o
-15 3 15 82.972 86.955 1.407 9.012 o
-15 3 16 2.472 3.471 0.432 198.846 o
-15 3 17 0.047 0.479 0.376 505.185 o
-15 3 18 0.308 0.767 0.465 313.524 o
-15 3 19 8.418 7.608 0.591 81.875 o
-15 4 1 0.162 -0.354 0.532 270.240 o
-15 4 2 3.714 2.502 0.464 170.161 o
-15 4 3 20.122 19.533 0.818 36.120 o
-15 4 4 91.166 87.493 1.583 8.074 o
-15 4 5 2.298 2.535 0.450 206.786 o
-15 4 6 11.002 10.266 0.584 68.456 o
-15 4 7 47.670 44.233 1.014 16.972 o
-15 4 8 14.222 12.209 0.869 44.302 o
-15 4 9 102.480 99.528 2.240 5.929 o
-15 4 10 19.040 19.541 2.334 11.383 o
-15 4 11 5.886 7.589 0.634 88.891 o
-15 4 12 55.969 56.369 0.989 14.666 o
-15 4 13 1.289 1.644 0.359 335.846 o
-15 4 14 11.376 11.364 0.719 57.356 o
-15 4 15 47.134 46.996 0.937 17.368 o
-15 4 16 1.147 0.598 0.465 272.817 o
-15 4 17 64.516 66.185 1.291 11.579 o
-15 4 18 22.817 26.153 1.097 26.012 o
-15 4 19 55.468 60.221 1.195 13.355 o
-15 5 1 39.732 42.329 0.854 20.383 o
-15 5 2 1.237 1.326 0.494 232.093 o
-15 5 3 30.355 31.184 0.837 25.861 o
-15 5 4 32.775 32.996 0.893 23.742 o
-15 5 5 3.139 2.712 0.427 193.681 o
-15 5 6 45.624 46.489 1.048 16.900 o
-15 5 7 0.603 0.082 0.448 337.158 o
-15 5 8 50.466 49.788 1.200 14.713 o
-15 5 9 2.904 4.670 0.642 116.895 o
-15 5 10 0.269 0.303 0.433 377.579 o
-15 5 11 4.161 4.144 0.427 159.623 o
-15 5 12 12.665 12.743 0.677 55.658 o
-15 5 13 5.445 6.641 0.563 104.351 o
-15 5 14 58.069 58.822 1.072 13.764 o
-15 5 15 0.028 -0.073 0.393 504.970 o
-15 5 16 11.808 11.584 0.806 51.328 o
-15 5 17 2.566 2.237 0.406 225.892 o
-15 5 18 0.172 0.029 0.392 482.023 o
-15 6 1 7.797 7.302 0.573 87.371 o
-15 6 2 32.847 33.950 0.863 23.909 o
-15 6 3 2.698 3.983 0.486 167.467 o
-15 6 4 195.047 194.773 2.560 3.331 o
-15 6 5 3.724 4.232 0.567 128.458 o
-15 6 6 16.846 14.875 0.812 41.821 o
-15 6 7 77.175 75.185 2.121 7.430 o
-15 6 8 14.831 13.923 0.694 49.867 o
-15 6 9 35.824 34.079 1.010 21.109 o
-15 6 10 0.264 -0.447 0.407 439.482 o
-15 6 11 3.139 3.667 0.667 113.556 o
-15 6 12 0.747 4.689 0.483 203.072 o
-15 6 13 0.775 0.962 0.389 368.169 o
-15 6 14 34.099 35.026 0.836 23.566 o
-15 6 15 13.691 13.259 0.608 56.608 o
-15 6 16 0.540 0.447 0.392 410.028 o
-15 6 17 34.199 33.524 0.908 22.938 o
-15 6 18 2.821 2.829 0.423 201.977 o
-15 7 1 24.338 27.457 0.826 30.094 o
-15 7 2 25.261 27.404 0.986 26.659 o
-15 7 3 22.275 26.704 0.969 28.665 o
-15 7 4 76.396 82.764 1.824 8.205 o
-15 7 5 38.100 38.067 0.973 20.290 o
-15 7 6 7.050 9.603 0.573 85.449 o
-15 7 7 2.209 2.925 0.590 148.073 o
-15 7 8 8.181 7.457 0.573 85.178 o
-15 7 9 34.612 31.893 0.893 23.268 o
-15 7 10 7.573 7.245 0.527 93.994 o
-15 7 11 9.083 8.207 0.546 82.185 o
-15 7 12 48.140 47.969 0.914 17.222 o
-15 7 13 29.289 29.097 0.772 27.828 o
-15 7 14 0.148 0.281 0.383 487.899 o
-15 7 15 13.097 11.381 0.616 59.492 o
-15 7 16 12.011 12.852 0.772 51.699 o
-15 7 17 0.168 0.125 0.417 423.802 o
-15 8 1 18.169 20.080 0.740 39.927 o
-15 8 2 60.559 62.588 1.354 11.843 o
-15 8 3 0.052 1.230 0.814 112.946 o
-15 8 4 3.598 4.544 0.552 131.708 o
-15 8 5 5.963 6.706 0.522 106.751 o
-15 8 6 55.611 55.405 1.189 13.671 o
-15 8 7 28.992 29.827 0.855 26.516 o
-15 8 8 9.995 9.190 0.625 70.178 o
-15 8 9 11.238 12.512 0.609 63.056 o
-15 8 10 30.454 30.338 0.805 26.461 o
-15 8 11 0.141 0.017 0.425 418.107 o
-15 8 12 27.228 27.349 0.704 30.564 o
-15 8 13 3.016 3.772 0.399 195.258 o
-15 8 14 9.789 9.676 0.551 75.940 o
-15 8 15 1.269 0.772 0.385 341.518 o
-15 8 16 3.669 2.184 0.448 179.816 o
-15 9 1 36.432 38.687 0.938 21.035 o
-15 9 2 1.963 3.491 0.576 152.162 o
-15 9 3 3.429 3.652 0.538 142.672 o
-15 9 4 0.727 2.096 0.685 140.894 o
-15 9 5 21.103 21.548 0.970 30.818 o
-15 9 6 40.526 41.969 1.143 17.594 o
-15 9 7 4.283 5.465 0.478 136.021 o
-15 9 8 40.724 42.107 1.002 18.811 o
-15 9 9 26.828 27.987 0.805 28.895 o
-15 9 10 80.022 80.393 1.443 9.281 o
-15 9 11 0.201 0.520 0.474 317.369 o
-15 9 12 7.945 7.415 0.746 69.094 o
-15 9 13 39.322 40.159 1.253 17.021 o
-15 9 14 45.547 49.083 0.918 17.615 o
-15 9 15 4.262 4.507 0.703 95.993 o
-15 10 1 9.141 12.576 0.677 63.928 o
-15 10 2 0.706 1.081 0.530 229.475 o
-15 10 3 23.928 24.190 1.095 25.991 o
-15 10 4 5.940 6.029 0.614 95.512 o
-15 10 5 3.326 3.963 0.634 118.107 o
-15 10 6 4.040 7.533 0.911 64.513 o
-15 10 7 35.798 35.269 1.170 19.163 o
-15 10 8 88.254 91.853 1.685 7.841 o
-15 10 9 4.989 6.156 0.606 102.150 o
-15 10 10 39.521 42.643 1.244 16.821 o
-15 10 11 3.796 4.074 0.540 135.054 o
-15 10 12 0.234 0.340 0.440 367.442 o
-15 10 13 2.651 3.252 0.411 206.129 o
-15 10 14 3.218 3.312 0.393 198.197 o
-15 11 2 6.668 7.445 0.558 94.742 o
-15 11 3 42.174 41.413 1.150 17.251 o
-15 11 4 32.820 34.990 1.057 21.321 o
-15 11 5 0.943 1.300 0.506 234.108 o
-15 11 6 4.152 5.323 0.622 108.292 o
-15 11 7 0.039 -0.630 0.462 363.920 o
-15 11 8 0.935 0.590 0.634 169.603 o
-15 11 9 10.407 12.299 0.824 52.112 o
-15 11 10 19.250 20.886 0.718 39.057 o
-15 11 11 2.922 3.506 0.486 167.719 o
-15 11 12 65.106 68.736 1.122 12.125 o
-15 12 6 11.374 10.897 0.683 60.062 o
-15 12 7 0.633 0.486 0.545 230.621 o
-15 12 8 13.991 13.721 0.735 49.562 o
-14 0 2 206.684 198.532 3.568 2.561 o
-14 0 4 0.807 0.267 0.522 245.882 o
-14 0 6 191.097 190.033 3.543 2.694 o
-14 0 8 0.090 0.053 1.033 73.169 o
-14 0 10 435.100 426.536 6.359 0.923 o
-14 0 12 0.269 0.336 0.572 224.921 o
-14 0 14 43.466 44.522 1.549 13.584 o
-14 0 16 75.536 72.880 2.125 7.527 o
-14 0 18 0.578 1.011 0.548 221.499 o
-14 0 20 2.072 0.992 0.554 180.669 o
-14 1 1 103.096 99.252 2.020 6.366 o
-14 1 2 17.750 16.882 0.584 47.362 o
-14 1 3 43.952 43.239 1.450 14.342 o
-14 1 4 11.905 10.494 1.080 38.812 o
-14 1 5 5.195 4.077 0.947 62.528 o
-14 1 6 80.883 79.148 1.322 9.647 o
-14 1 7 24.068 23.409 0.762 32.875 o
-14 1 8 121.743 120.909 1.985 5.630 o
-14 1 9 0.358 0.703 1.310 44.809 o
-14 1 10 88.215 89.376 1.392 8.686 o
-14 1 11 44.379 45.837 1.134 16.529 o
-14 1 12 28.099 27.315 0.727 29.663 o
-14 1 13 116.576 115.698 1.726 6.273 o
-14 1 14 58.614 55.785 1.214 13.137 o
-14 1 15 26.428 25.966 0.732 31.008 o
-14 1 16 10.738 11.042 0.549 70.486 o
-14 1 17 29.416 27.620 0.735 28.719 o
-14 1 18 3.815 3.885 0.370 185.589 o
-14 1 19 4.059 4.068 0.480 147.336 o
-14 1 20 0.034 0.014 0.390 509.641 o
-14 1 21 0.231 -0.057 0.379 507.240 o
-14 2 1 1.207 1.689 0.618 162.298 o
-14 2 2 3.990 -0.642 1.942 19.772 o
-14 2 3 153.944 150.377 2.111 4.524 o
-14 2 4 187.441 185.860 2.347 3.614 o
-14 2 5 37.291 33.752 0.830 22.718 o
-14 2 6 50.780 48.845 1.995 9.979 o
-14 2 7 28.822 26.914 1.065 23.951 o
-14 2 8 4.620 4.489 0.348 169.992 o
-14 2 9 0.229 -0.054 0.583 223.282 o
-14 2 10 30.117 28.046 1.312 19.811 o
-14 2 11 16.382 17.932 0.620 47.384 o
-14 2 12 260.046 259.933 2.744 2.504 o
-14 2 13 112.897 112.326 2.281 5.445 o
-14 2 14 7.912 8.322 0.616 80.055 o
-14 2 15 56.130 56.399 1.043 14.349 o
-14 2 16 5.037 6.775 0.534 111.443 o
-14 2 17 81.104 80.224 1.346 9.522 o
-14 2 18 0.832 0.000 0.385 413.858 o
-14 2 19 0.354 0.324 0.337 564.432 o
-14 2 20 27.033 26.533 0.768 29.836 o
-14 2 21 19.285 19.362 0.834 36.472 o
-14 3 1 5.476 5.635 1.240 40.277 o
-14 3 2 65.841 61.543 1.657 10.060 o
-14 3 3 42.736 41.523 2.510 8.212 o
-14 3 4 21.453 22.019 1.122 27.116 o
-14 3 5 16.367 15.400 1.212 29.320 o
-14 3 6 81.363 80.152 1.871 7.892 o
-14 3 7 0.218 0.107 0.850 106.697 o
-14 3 8 147.938 141.419 2.188 4.610 o
-14 3 9 24.038 23.188 1.014 27.759 o
-14 3 10 39.976 37.141 1.180 17.881 o
-14 3 11 13.518 10.543 0.956 42.334 o
-14 3 12 0.370 0.037 1.098 64.113 o
-14 3 13 0.057 -0.601 0.427 423.959 o
-14 3 14 0.387 1.662 0.519 238.036 o
-14 3 15 55.563 54.982 1.023 14.647 o
-14 3 16 74.099 73.189 1.235 10.657 o
-14 3 17 41.437 42.353 0.924 19.302 o
-14 3 18 10.343 11.936 0.623 65.275 o
-14 3 19 45.081 47.904 1.115 16.359 o
-14 3 20 8.479 10.224 0.637 72.424 o
-14 4 1 11.781 10.244 2.378 12.082 o
-14 4 2 0.967 0.868 0.583 191.819 o
-14 4 3 7.945 8.174 0.499 92.543 o
-14 4 4 0.130 -0.042 0.947 86.864 o
-14 4 5 63.217 61.236 1.402 11.429 o
-14 4 6 11.511 10.207 1.044 40.900 o
-14 4 7 20.733 19.038 1.347 23.513 o
-14 4 8 4.609 4.888 0.414 150.387 o
-14 4 9 8.141 6.784 1.151 41.364 o
-14 4 10 7.913 7.600 1.053 46.389 o
-14 4 11 13.966 13.605 1.346 27.532 o
-14 4 12 0.815 0.470 0.758 125.215 o
-14 4 13 6.640 7.244 0.469 107.384 o
-14 4 14 132.815 133.274 1.843 5.433 o
-14 4 15 0.579 0.604 0.367 440.447 o
-14 4 16 6.786 6.684 0.411 116.691 o
-14 4 17 3.796 4.360 0.385 176.340 o
-14 4 18 11.935 12.074 0.579 63.637 o
-14 4 19 19.593 21.581 1.014 30.672 o
-14 4 20 14.356 14.663 0.661 51.520 o
-14 5 1 18.825 17.003 0.612 44.883 o
-14 5 2 41.505 39.476 0.908 19.792 o
-14 5 3 21.180 18.688 1.261 25.095 o
-14 5 4 1.897 1.962 0.462 220.369 o
-14 5 5 3.956 3.477 0.454 160.586 o
-14 5 6 45.751 44.341 1.516 13.546 o
-14 5 7 5.770 4.637 0.896 65.210 o
-14 5 8 56.729 55.337 2.192 8.541 o
-14 5 9 0.543 0.051 1.036 71.335 o
-14 5 10 22.629 22.132 1.306 23.055 o
-14 5 11 146.569 148.512 1.816 5.008 o
-14 5 12 44.780 44.914 0.921 18.222 o
-14 5 13 1.345 1.355 0.402 299.611 o
-14 5 14 0.905 0.737 0.402 349.051 o
-14 5 15 25.544 23.716 0.700 32.956 o
-14 5 16 20.512 21.527 0.700 37.989 o
-14 5 17 78.556 81.218 1.368 9.588 o
-14 5 18 44.401 47.384 1.120 16.492 o
-14 5 19 22.645 25.382 0.814 32.066 o
-14 5 20 14.583 16.945 0.717 46.986 o
-14 6 1 1.706 1.325 0.284 396.892 o
-14 6 2 3.215 3.796 0.641 118.102 o
-14 6 3 1.432 0.546 0.317 424.573 o
-14 6 4 46.939 43.062 0.910 18.027 o
-14 6 5 15.205 14.373 0.554 54.925 o
-14 6 6 7.505 6.574 1.323 34.306 o
-14 6 7 94.388 95.202 1.906 6.973 o
-14 6 8 6.575 7.130 0.542 98.298 o
-14 6 9 1.366 1.560 0.520 208.219 o
-14 6 10 25.049 25.313 1.102 25.156 o
-14 6 11 39.829 38.536 0.811 21.303 o
-14 6 12 20.390 21.231 0.621 40.305 o
-14 6 13 8.333 8.852 0.521 86.476 o
-14 6 14 22.572 23.473 0.700 35.322 o
-14 6 15 20.838 20.886 0.719 37.512 o
-14 6 16 17.039 18.171 0.667 44.657 o
-14 6 17 4.071 5.667 0.626 106.797 o
-14 6 18 32.975 33.522 0.889 23.615 o
-14 6 19 2.174 2.542 0.493 189.914 o
-14 7 1 28.290 26.085 0.852 27.826 o
-14 7 2 38.852 39.687 1.180 17.852 o
-14 7 3 18.073 19.284 0.828 37.745 o
-14 7 4 29.272 28.500 1.053 23.659 o
-14 7 5 0.182 0.034 1.906 21.563 o
-14 7 6 0.090 0.440 0.423 403.471 o
-14 7 7 38.016 36.345 1.806 12.799 o
-14 7 8 51.426 50.451 1.017 15.696 o
-14 7 9 0.301 -0.437 0.364 531.639 o
-14 7 10 80.309 80.134 1.158 10.160 o
-14 7 11 46.820 46.785 0.814 18.334 o
-14 7 12 16.586 16.172 0.544 51.176 o
-14 7 13 19.193 19.375 0.937 33.678 o
-14 7 14 54.502 53.663 0.972 15.198 o
-14 7 15 84.742 84.113 1.295 9.314 o
-14 7 16 1.547 1.626 0.370 309.563 o
-14 7 17 8.962 9.203 0.579 77.615 o
-14 7 18 74.183 80.572 1.652 8.939 o
-14 7 19 1.129 1.981 0.432 269.635 o
-14 8 1 2.890 2.401 0.411 211.284 o
-14 8 2 74.490 76.055 1.441 9.788 o
-14 8 3 0.502 0.690 0.458 312.374 o
-14 8 4 24.248 23.385 0.796 32.041 o
-14 8 5 60.945 60.824 1.210 12.597 o
-14 8 6 42.041 39.940 0.973 19.019 o
-14 8 7 27.475 27.270 0.796 28.886 o
-14 8 8 2.002 1.696 0.682 129.570 o
-14 8 9 19.221 17.264 0.622 43.917 o
-14 8 10 6.286 6.174 0.416 122.851 o
-14 8 11 26.159 25.866 0.645 32.771 o
-14 8 12 0.171 0.603 0.353 531.469 o
-14 8 13 45.659 43.549 0.798 19.114 o
-14 8 14 34.278 32.899 0.790 24.452 o
-14 8 15 39.853 42.392 0.900 19.919 o
-14 8 16 0.965 1.599 0.482 245.609 o
-14 8 17 46.281 49.931 1.347 14.303 o
-14 8 18 1.667 2.616 0.432 235.314 o
-14 9 1 56.181 56.896 1.104 13.973 o
-14 9 2 1.044 1.453 0.432 286.682 o
-14 9 3 52.410 52.390 1.147 14.571 o
-14 9 4 57.209 58.532 1.244 12.981 o
-14 9 5 0.127 0.647 0.432 376.547 o
-14 9 6 44.443 45.993 1.034 17.290 o
-14 9 7 18.891 20.058 0.741 39.160 o
-14 9 8 55.141 56.646 1.064 14.354 o
-14 9 9 0.129 -0.024 0.389 498.734 o
-14 9 10 1.068 1.563 0.356 359.094 o
-14 9 11 62.821 62.783 0.942 13.508 o
-14 9 12 15.336 15.783 0.538 53.973 o
-14 9 13 26.192 27.874 0.678 31.502 o
-14 9 14 59.467 63.337 1.185 12.746 o
-14 9 15 13.031 16.177 0.623 54.280 o
-14 9 16 61.300 65.344 1.443 11.226 o
-14 9 17 0.879 1.436 0.411 316.790 o
-14 10 1 14.275 13.889 0.970 39.170 o
-14 10 2 3.867 4.026 0.496 146.028 o
-14 10 3 21.203 21.646 0.796 34.913 o
-14 10 4 10.707 11.062 0.590 67.723 o
-14 10 5 15.631 16.626 0.719 45.674 o
-14 10 6 3.078 3.651 0.439 180.197 o
-14 10 7 84.704 85.835 1.368 9.055 o
-14 10 8 33.099 36.101 0.871 23.319 o
-14 10 9 14.555 15.961 0.744 46.647 o
-14 10 10 123.855 126.306 1.647 6.036 o
-14 10 11 6.915 11.565 0.553 83.648 o
-14 10 12 79.165 84.670 1.193 9.972 o
-14 10 13 46.097 50.550 1.160 15.613 o
-14 10 14 29.156 32.383 1.137 21.831 o
-14 10 15 60.745 63.509 1.476 11.203 o
-14 10 16 3.817 4.854 0.492 142.090 o
-14 11 1 0.033 -0.344 0.426 429.071 o
-14 11 2 8.369 9.890 0.756 63.574 o
-14 11 3 51.429 52.523 1.218 14.260 o
-14 11 4 20.079 21.965 1.134 27.543 o
-14 11 5 9.517 9.406 0.767 60.506 o
-14 11 6 12.671 11.352 0.694 56.086 o
-14 11 7 0.326 0.193 0.399 435.838 o
-14 11 8 17.474 17.019 0.653 45.322 o
-14 11 9 13.213 13.704 0.877 44.244 o
-14 11 10 12.099 15.350 0.791 48.606 o
-14 11 11 142.964 152.364 1.905 4.937 o
-14 11 12 0.676 2.217 0.424 292.732 o
-14 11 13 27.003 30.225 0.750 29.099 o
-14 11 14 32.021 38.665 0.927 22.570 o
-14 11 15 9.644 10.168 0.558 75.061 o
-14 12 1 12.522 16.416 0.871 43.675 o
-14 12 2 3.706 4.209 0.505 144.470 o
-14 12 3 6.998 7.523 0.582 89.758 o
-14 12 4 10.775 9.801 0.684 62.752 o
-14 12 5 4.346 4.497 0.718 93.115 o
-14 12 6 45.586 46.828 1.002 17.223 o
-14 12 7 5.375 5.724 0.462 125.956 o
-14 12 8 25.208 27.268 0.932 27.696 o
-14 12 9 0.018 1.067 0.411 400.503 o
-14 12 10 15.148 15.649 0.638 50.348 o
-14 12 11 2.838 3.112 0.386 214.035 o
-14 12 12 6.291 6.974 0.475 110.253 o
-14 12 13 32.413 34.927 0.895 23.489 o
-14 13 3 6.840 5.558 0.638 88.629 o
-14 13 4 41.827 42.948 1.080 17.777 o
-14 13 5 0.000 0.293 0.469 345.945 o
-14 13 6 0.626 1.432 0.453 288.606 o
-14 13 7 30.820 31.644 0.852 25.347 o
-14 13 8 3.549 3.654 0.511 148.614 o
-14 13 9 54.632 58.307 1.152 13.817 o
-14 13 10 13.213 14.116 0.633 55.464 o
-13 0 2 9.877 7.841 0.804 58.819 o
-13 0 4 1.983 0.406 1.232 48.303 o
-13 0 6 2.867 3.677 1.287 41.562 o
-13 0 8 13.258 12.656 0.761 50.332 o
-13 0 10 130.580 127.924 3.164 3.781 o
-13 0 12 41.795 37.961 2.658 7.712 o
-13 0 14 61.019 58.227 2.647 6.705 o
-13 0 16 5.192 5.619 0.732 84.081 o
-13 0 18 48.822 48.811 1.200 15.033 o
-13 0 20 110.054 116.608 2.269 5.482 o
-13 0 22 3.232 3.231 0.775 93.373 o
-13 1 1 19.699 17.350 0.811 37.655 o
-13 1 2 161.233 151.066 2.003 4.513 o
-13 1 3 46.623 43.048 1.009 17.342 o
-13 1 4 61.755 57.543 1.455 11.480 o
-13 1 5 64.649 61.682 1.556 10.585 o
-13 1 6 30.703 29.617 0.971 24.109 o
-13 1 7 255.127 252.008 2.597 2.623 o
-13 1 8 13.988 14.107 1.002 38.141 o
-13 1 9 140.176 139.820 1.636 5.457 o
-13 1 10 144.583 146.439 2.316 4.472 o
-13 1 11 24.868 25.077 0.636 34.179 o
-13 1 12 44.215 44.926 2.042 10.327 o
-13 1 13 0.017 -0.007 0.600 217.853 o
-13 1 14 4.718 4.406 0.867 71.722 o
-13 1 15 0.402 0.023 1.054 69.465 o
-13 1 16 0.002 -0.436 0.367 582.743 o
-13 1 17 50.204 50.144 0.991 16.102 o
-13 1 18 2.968 3.541 0.329 228.628 o
-13 1 19 0.988 0.913 0.329 436.602 o
-13 1 20 0.178 -0.128 0.356 580.725 o
-13 1 21 5.926 5.527 0.586 101.288 o
-13 1 22 11.764 12.015 0.609 62.353 o
-13 2 1 66.803 62.981 1.147 12.140 o
-13 2 2 32.059 29.677 0.786 26.145 o
-13 2 3 0.003 -0.508 0.520 290.205 o
-13 2 4 30.955 29.024 1.064 22.803 o
-13 2 5 2.352 2.137 0.494 189.673 o
-13 2 6 0.691 0.132 0.356 477.748 o
-13 2 7 10.089 8.666 0.778 59.272 o
-13 2 8 61.616 60.684 1.241 12.383 o
-13 2 9 98.313 96.046 2.197 6.179 o
-13 2 10 110.651 113.351 2.364 5.340 o
-13 2 11 157.851 156.754 1.849 4.682 o
-13 2 12 23.283 24.020 1.515 19.257 o
-13 2 13 182.308 181.543 2.786 3.342 o
-13 2 14 30.877 29.434 0.808 26.437 o
-13 2 15 11.338 10.977 0.780 54.153 o
-13 2 16 4.377 4.302 0.367 171.108 o
-13 2 17 0.589 0.682 0.367 434.517 o
-13 2 18 30.196 31.252 0.753 27.104 o
-13 2 19 22.222 22.135 0.626 37.896 o
-13 2 20 3.582 4.325 0.504 145.516 o
-13 2 21 17.336 16.543 0.652 45.885 o
-13 3 1 16.387 14.758 0.638 49.093 o
-13 3 2 20.313 18.840 0.552 43.566 o
-13 3 3 0.149 0.070 0.716 150.436 o
-13 3 4 8.892 7.505 0.791 62.520 o
-13 3 5 129.762 125.284 2.082 5.250 o
-13 3 6 0.601 0.419 0.562 220.454 o
-13 3 7 147.411 144.307 2.571 4.152 o
-13 3 8 0.038 -0.323 0.753 137.854 o
-13 3 9 13.105 11.824 0.785 50.086 o
-13 3 10 0.110 -0.127 0.746 139.654 o
-13 3 11 0.034 -0.670 0.820 116.620 o
-13 3 12 0.823 0.190 0.894 92.999 o
-13 3 13 0.215 1.038 1.008 74.668 o
-13 3 14 124.547 127.718 2.244 5.093 o
-13 3 15 13.367 15.131 0.535 58.799 o
-13 3 16 16.010 16.617 0.704 45.761 o
-13 3 17 6.150 5.422 0.385 133.246 o
-13 3 18 18.875 17.554 0.708 41.509 o
-13 3 19 0.011 0.277 0.329 678.458 o
-13 3 20 18.250 20.032 0.673 41.886 o
-13 3 21 49.963 53.265 1.027 15.644 o
-13 4 1 4.569 5.096 1.048 54.053 o
-13 4 2 132.745 132.208 1.817 5.483 o
-13 4 3 240.951 234.614 2.471 2.839 o
-13 4 4 4.076 4.760 0.855 74.662 o
-13 4 5 0.019 -0.033 0.579 233.888 o
-13 4 6 36.433 35.241 1.046 20.364 o
-13 4 7 3.308 3.315 1.031 59.921 o
-13 4 8 38.001 36.613 0.895 21.332 o
-13 4 9 14.330 12.941 0.724 50.128 o
-13 4 10 15.452 14.533 0.931 39.129 o
-13 4 11 10.574 11.867 1.399 28.221 o
-13 4 12 110.975 110.543 2.155 5.735 o
-13 4 13 117.863 117.321 1.890 5.933 o
-13 4 14 2.123 3.184 0.742 106.838 o
-13 4 15 64.944 64.469 1.156 12.220 o
-13 4 16 10.257 10.352 0.540 73.906 o
-13 4 17 15.758 15.983 0.540 52.925 o
-13 4 18 1.995 1.671 0.402 259.860 o
-13 4 19 22.483 23.581 0.725 34.790 o
-13 4 20 18.708 20.123 0.832 36.675 o
-13 4 21 1.983 1.990 0.395 258.828 o
-13 5 1 12.486 11.499 0.752 53.157 o
-13 5 2 4.143 4.813 0.718 93.348 o
-13 5 3 47.126 43.425 1.114 16.398 o
-13 5 4 72.579 68.748 2.196 7.509 o
-13 5 5 123.609 122.005 2.399 4.937 o
-13 5 6 0.595 0.507 0.681 155.189 o
-13 5 7 3.704 0.816 1.764 23.693 o
-13 5 8 0.035 0.649 0.904 94.126 o
-13 5 9 15.968 13.505 0.984 37.254 o
-13 5 10 11.372 11.663 1.172 35.157 o
-13 5 11 31.346 30.343 1.172 21.001 o
-13 5 12 0.236 0.055 1.357 42.331 o
-13 5 13 14.075 12.973 1.270 29.707 o
-13 5 14 45.668 44.964 0.920 18.026 o
-13 5 15 4.393 4.890 0.383 161.356 o
-13 5 16 33.506 33.624 0.758 25.010 o
-13 5 17 47.656 46.168 0.924 17.440 o
-13 5 18 5.632 7.561 0.535 104.002 o
-13 5 19 78.281 82.272 1.767 8.303 o
-13 5 20 23.186 25.466 0.823 31.492 o
-13 5 21 0.084 0.615 0.550 244.340 o
-13 6 1 106.951 104.921 1.732 6.743 o
-13 6 2 69.373 70.204 2.012 8.228 o
-13 6 3 11.478 10.436 0.936 45.888 o
-13 6 4 7.704 6.835 1.117 43.601 o
-13 6 5 123.652 120.929 1.824 5.839 o
-13 6 6 0.164 -0.321 0.668 172.706 o
-13 6 7 18.769 19.335 1.468 21.904 o
-13 6 8 3.291 3.913 1.005 61.816 o
-13 6 9 153.955 151.415 2.231 4.384 o
-13 6 10 80.541 79.908 1.647 8.621 o
-13 6 11 65.436 65.604 1.567 10.328 o
-13 6 12 17.340 18.101 1.473 22.468 o
-13 6 13 0.002 0.430 0.477 329.088 o
-13 6 14 0.081 0.518 0.385 474.789 o
-13 6 15 15.551 14.581 0.540 54.624 o
-13 6 16 19.417 19.369 0.601 42.992 o
-13 6 17 0.132 1.460 0.402 383.847 o
-13 6 18 45.629 50.560 1.619 12.503 o
-13 6 19 11.618 15.011 0.621 58.474 o
-13 6 20 71.067 75.171 1.468 9.962 o
-13 7 1 2.704 2.476 0.875 81.712 o
-13 7 2 9.550 8.850 0.595 74.723 o
-13 7 3 29.351 27.398 0.929 25.761 o
-13 7 4 8.647 8.515 0.642 74.367 o
-13 7 5 2.531 2.244 0.677 122.796 o
-13 7 6 235.035 232.507 2.965 2.630 o
-13 7 7 7.048 6.714 0.854 62.916 o
-13 7 8 25.118 24.136 1.529 18.618 o
-13 7 9 13.089 13.029 0.915 43.165 o
-13 7 10 0.071 0.351 0.729 144.505 o
-13 7 11 18.968 18.830 0.815 37.518 o
-13 7 12 232.797 235.709 2.841 2.699 o
-13 7 13 49.897 50.824 0.865 16.908 o
-13 7 14 3.995 3.849 0.407 170.878 o
-13 7 15 5.155 4.703 0.370 153.867 o
-13 7 16 17.560 17.165 0.568 47.998 o
-13 7 17 107.452 109.443 1.734 6.645 o
-13 7 18 0.472 1.975 0.969 77.714 o
-13 7 19 5.832 7.475 0.620 91.258 o
-13 7 20 12.970 14.359 0.676 53.544 o
-13 8 1 140.849 139.593 2.160 4.784 o
-13 8 2 34.468 32.550 0.853 23.683 o
-13 8 3 50.145 48.193 1.014 16.136 o
-13 8 4 6.281 6.133 0.884 63.018 o
-13 8 5 0.513 0.365 1.094 63.768 o
-13 8 6 0.075 0.360 1.396 40.037 o
-13 8 7 46.573 47.978 1.431 13.808 o
-13 8 8 9.213 8.510 0.944 50.230 o
-13 8 9 91.438 90.471 1.196 8.973 o
-13 8 10 1.127 0.733 0.727 130.413 o
-13 8 11 30.502 29.979 0.724 27.686 o
-13 8 12 1.798 1.472 0.462 231.434 o
-13 8 13 60.549 58.293 0.928 14.174 o
-13 8 14 7.773 7.212 0.445 102.657 o
-13 8 15 3.617 3.638 0.345 202.106 o
-13 8 16 68.751 71.666 1.174 11.415 o
-13 8 17 31.888 34.638 0.850 24.318 o
-13 8 18 23.532 24.540 0.713 33.869 o
-13 8 19 9.614 9.034 0.634 70.950 o
-13 9 1 21.273 21.267 0.713 37.096 o
-13 9 2 0.606 0.079 0.526 254.044 o
-13 9 3 24.964 25.475 0.769 31.415 o
-13 9 4 51.514 51.364 1.135 14.857 o
-13 9 5 3.649 3.661 0.450 165.474 o
-13 9 6 68.627 68.562 1.946 8.539 o
-13 9 7 4.149 3.865 0.586 121.695 o
-13 9 8 127.112 130.757 1.987 5.386 o
-13 9 9 25.416 26.598 1.295 21.592 o
-13 9 10 83.580 84.943 1.174 9.707 o
-13 9 11 0.531 0.518 0.275 682.899 o
-13 9 12 0.605 0.432 0.345 492.700 o
-13 9 13 58.718 59.473 0.938 14.303 o
-13 9 14 5.027 5.626 0.383 146.288 o
-13 9 15 37.399 38.388 0.812 22.092 o
-13 9 16 12.930 15.296 0.752 49.209 o
-13 9 17 7.497 7.769 0.521 93.608 o
-13 9 18 0.189 0.636 0.369 487.656 o
-13 10 1 2.168 2.627 0.406 232.635 o
-13 10 2 2.298 2.596 0.533 169.611 o
-13 10 3 97.038 99.045 1.680 7.329 o
-13 10 4 1.246 1.248 0.406 304.869 o
-13 10 5 0.847 0.576 0.432 323.944 o
-13 10 6 7.679 8.119 0.634 79.598 o
-13 10 7 14.290 14.135 0.574 56.094 o
-13 10 8 2.511 3.122 0.358 237.901 o
-13 10 9 66.018 66.292 1.052 12.450 o
-13 10 10 8.946 8.256 0.569 80.472 o
-13 10 11 2.889 3.554 0.342 225.228 o
-13 10 12 24.324 25.582 0.697 33.218 o
-13 10 13 1.844 2.292 0.418 243.222 o
-13 10 14 59.285 61.454 1.118 13.207 o
-13 10 15 50.870 53.269 1.475 12.687 o
-13 10 16 23.614 24.234 0.698 34.247 o
-13 10 17 21.883 23.252 0.739 35.084 o
-13 11 1 18.413 18.658 0.960 33.892 o
-13 11 2 0.867 1.126 0.600 182.164 o
-13 11 3 32.669 32.313 0.917 23.598 o
-13 11 4 15.552 16.369 0.727 45.658 o
-13 11 5 59.742 57.885 1.163 13.143 o
-13 11 6 49.023 51.176 1.070 15.699 o
-13 11 7 8.286 7.374 0.469 96.106 o
-13 11 8 16.697 16.958 0.517 51.256 o
-13 11 9 27.693 27.940 0.652 30.934 o
-13 11 10 27.079 26.931 0.690 31.021 o
-13 11 11 3.361 3.393 0.345 212.414 o
-13 11 12 5.948 9.143 0.570 92.516 o
-13 11 13 118.667 123.758 1.666 6.191 o
-13 11 14 6.394 10.803 1.034 47.409 o
-13 11 15 40.693 45.887 0.935 18.951 o
-13 11 16 0.157 0.328 0.380 490.308 o
-13 12 1 14.435 16.415 0.841 42.614 o
-13 12 2 56.554 57.152 1.163 13.585 o
-13 12 3 12.903 14.375 0.689 53.040 o
-13 12 4 90.400 93.288 1.596 7.941 o
-13 12 5 3.395 5.057 0.403 172.114 o
-13 12 6 14.978 14.911 0.602 52.793 o
-13 12 7 0.075 -0.350 0.364 577.088 o
-13 12 8 57.564 58.999 0.988 14.253 o
-13 12 9 14.266 14.286 0.614 54.159 o
-13 12 10 17.504 19.548 0.993 33.291 o
-13 12 11 0.091 0.244 0.365 546.678 o
-13 12 12 1.507 1.597 0.359 322.924 o
-13 12 13 0.786 1.146 0.423 319.221 o
-13 12 14 4.128 4.043 0.434 159.042 o
-13 12 15 3.796 5.490 0.503 135.923 o
-13 13 1 7.645 8.169 0.705 72.619 o
-13 13 2 1.107 1.176 0.505 231.625 o
-13 13 3 10.645 12.037 0.667 61.453 o
-13 13 4 1.809 2.266 0.432 236.495 o
-13 13 5 29.766 30.197 0.951 24.659 o
-13 13 6 1.218 0.932 0.382 342.718 o
-13 13 7 1.779 1.189 0.413 272.547 o
-13 13 8 6.673 6.800 0.451 111.429 o
-13 13 9 26.393 28.038 0.845 28.420 o
-13 13 10 81.999 85.739 1.305 9.409 o
-13 13 11 27.724 29.269 0.926 26.107 o
-13 13 12 18.700 17.802 0.651 43.326 o
-13 13 13 25.012 27.969 0.781 30.381 o
-13 14 1 0.393 0.094 0.507 281.366 o
-13 14 2 39.441 40.950 1.058 18.733 o
-13 14 3 2.953 2.439 0.479 180.049 o
-13 14 4 0.556 0.081 0.418 384.529 o
-13 14 5 0.189 -0.116 0.473 337.379 o
-13 14 6 0.336 -0.365 0.505 289.014 o
-13 14 7 19.114 19.224 0.823 36.977 o
-13 14 8 0.746 1.369 0.440 297.160 o
-13 14 9 26.607 25.525 0.732 31.031 o
-13 14 10 26.543 29.047 0.773 29.311 o
-13 14 11 7.269 9.813 0.580 83.260 o
-12 0 2 2.968 1.035 0.990 68.072 o
-12 0 4 53.478 49.628 1.260 13.913 o
-12 0 6 57.699 55.687 1.211 13.267 o
-12 0 8 177.614 176.703 2.289 3.829 o
-12 0 10 1.170 2.354 0.592 168.326 o
-12 0 12 258.624 255.868 3.653 2.126 o
-12 0 14 4.695 2.252 1.296 39.896 o
-12 0 16 53.340 50.387 1.151 14.559 o
-12 0 18 3.310 5.254 0.749 91.727 o
-12 0 20 3.423 4.479 0.581 126.889 o
-12 0 22 46.954 48.179 1.808 11.323 o
-12 1 1 212.776 201.685 1.777 3.634 o
-12 1 2 15.198 13.068 0.558 56.068 o
-12 1 3 322.777 311.663 2.247 2.208 o
-12 1 4 5.602 5.201 0.570 107.096 o
-12 1 5 45.896 43.448 0.723 19.606 o
-12 1 6 0.573 -0.778 0.526 257.496 o
-12 1 7 50.446 46.994 1.073 15.792 o
-12 1 8 32.198 31.175 0.730 26.479 o
-12 1 9 217.417 214.081 1.878 3.456 o
-12 1 10 6.823 8.044 0.825 64.330 o
-12 1 11 429.779 426.612 3.900 1.322 o
-12 1 12 40.271 40.640 0.852 20.487 o
-12 1 13 4.999 5.975 1.057 51.883 o
-12 1 14 37.017 35.328 2.267 9.899 o
-12 1 15 14.579 12.961 0.677 51.889 o
-12 1 16 7.209 6.386 0.446 109.565 o
-12 1 17 38.575 37.451 0.912 20.861 o
-12 1 18 25.885 24.341 0.598 34.380 o
-12 1 19 67.863 70.417 1.059 12.010 o
-12 1 20 10.507 10.752 0.488 76.122 o
-12 1 21 16.052 16.502 0.613 49.206 o
-12 1 22 6.121 5.961 0.423 124.286 o
-12 2 1 0.147 -0.101 0.418 432.204 o
-12 2 2 34.844 33.230 0.874 23.170 o
-12 2 3 77.226 74.127 1.375 9.895 o
-12 2 4 3.941 2.604 0.606 125.210 o
-12 2 5 11.011 9.667 0.444 79.461 o
-12 2 6 204.630 199.244 1.715 3.783 o
-12 2 7 86.047 84.237 1.246 9.366 o
-12 2 8 127.466 124.743 1.537 6.120 o
-12 2 9 0.737 0.681 0.703 143.395 o
-12 2 10 1.801 2.321 0.557 171.876 o
-12 2 11 9.359 9.192 1.002 46.169 o
-12 2 12 106.965 107.861 2.093 5.987 o
-12 2 13 140.853 139.733 1.817 5.217 o
-12 2 14 168.934 165.188 2.282 4.018 o
-12 2 15 267.854 268.295 3.151 2.267 o
-12 2 16 3.725 3.168 0.433 173.947 o
-12 2 17 11.344 10.024 0.535 71.134 o
-12 2 18 24.345 24.245 0.668 34.280 o
-12 2 19 22.755 23.541 0.614 37.033 o
-12 2 20 28.514 30.226 0.719 28.744 o
-12 2 21 10.960 9.394 0.626 66.872 o
-12 2 22 0.837 0.447 0.356 438.829 o
-12 3 1 159.463 155.771 1.664 4.849 o
-12 3 2 80.091 79.029 1.087 10.435 o
-12 3 3 64.036 61.456 0.986 13.243 o
-12 3 4 151.525 148.067 1.456 5.306 o
-12 3 5 30.634 29.441 0.696 28.147 o
-12 3 6 3.227 3.498 0.435 180.148 o
-12 3 7 4.424 4.097 0.411 160.115 o
-12 3 8 7.675 8.496 0.672 75.084 o
-12 3 9 313.638 314.251 2.544 2.158 o
-12 3 10 101.411 98.416 1.729 7.062 o
-12 3 11 0.070 -0.102 0.600 215.921 o
-12 3 12 2.478 2.696 0.416 216.322 o
-12 3 13 59.236 58.916 1.336 12.254 o
-12 3 14 38.205 39.461 1.645 13.839 o
-12 3 15 1.695 2.025 1.711 25.649 o
-12 3 16 178.529 183.097 2.307 3.764 o
-12 3 17 11.981 12.415 0.535 65.629 o
-12 3 18 26.401 24.984 0.700 31.921 o
-12 3 19 14.156 15.498 0.504 58.057 o
-12 3 20 37.347 36.950 1.014 20.216 o
-12 3 21 16.343 17.610 0.609 48.065 o
-12 3 22 30.620 31.968 0.784 26.307 o
-12 4 1 24.829 22.966 0.672 34.319 o
-12 4 2 19.801 17.942 0.831 36.702 o
-12 4 3 4.906 5.211 0.740 85.262 o
-12 4 4 127.774 123.362 1.365 6.380 o
-12 4 5 460.506 453.253 3.640 1.280 o
-12 4 6 18.499 18.084 0.686 42.318 o
-12 4 7 76.630 74.006 1.454 9.667 o
-12 4 8 10.927 10.259 0.632 65.357 o
-12 4 9 3.901 3.558 0.550 134.423 o
-12 4 10 18.818 19.005 0.897 35.208 o
-12 4 11 0.808 0.710 0.682 150.023 o
-12 4 12 69.842 70.760 1.466 10.217 o
-12 4 13 146.988 146.337 2.027 4.774 o
-12 4 14 41.873 41.274 1.604 13.579 o
-12 4 15 71.327 70.671 1.531 9.862 o
-12 4 16 154.706 152.329 2.054 4.556 o
-12 4 17 140.580 142.217 1.974 4.998 o
-12 4 18 1.648 2.199 0.317 331.750 o
-12 4 19 45.266 45.012 1.014 17.376 o
-12 4 20 6.763 8.894 0.495 97.777 o
-12 4 21 19.618 22.132 0.682 39.046 o
-12 4 22 6.467 6.786 0.476 109.417 o
-12 5 1 47.108 44.096 1.142 16.128 o
-12 5 2 227.728 221.251 2.139 3.175 o
-12 5 3 50.560 50.453 1.389 13.424 o
-12 5 4 108.132 109.828 1.441 7.180 o
-12 5 5 25.607 24.960 0.751 31.508 o
-12 5 6 4.845 4.999 0.728 87.740 o
-12 5 7 46.853 45.486 1.067 16.617 o
-12 5 8 110.075 108.154 1.176 7.618 o
-12 5 9 180.001 178.689 1.864 4.140 o
-12 5 10 5.502 6.584 0.418 128.314 o
-12 5 11 45.074 45.542 1.482 13.798 o
-12 5 12 44.284 42.461 1.095 17.189 o
-12 5 13 0.985 0.208 0.570 207.396 o
-12 5 14 1.680 0.471 1.670 27.237 o
-12 5 15 14.517 16.332 0.613 51.873 o
-12 5 16 1.504 2.326 0.533 188.379 o
-12 5 17 3.219 4.429 0.486 155.210 o
-12 5 18 38.266 39.484 0.898 20.791 o
-12 5 19 2.132 2.326 0.328 289.893 o
-12 5 20 3.230 3.287 0.383 201.916 o
-12 5 21 18.651 19.429 0.850 36.530 o
-12 6 1 6.118 -0.307 1.923 19.627 o
-12 6 2 0.536 0.149 0.679 159.876 o
-12 6 3 45.109 44.428 0.902 18.346 o
-12 6 4 8.912 8.130 0.539 83.744 o
-12 6 5 18.538 16.456 0.889 36.772 o
-12 6 6 2.878 1.471 0.801 95.605 o
-12 6 7 191.061 191.132 2.329 3.559 o
-12 6 8 1.112 2.030 0.472 239.471 o
-12 6 9 120.302 119.730 2.044 5.584 o
-12 6 10 39.429 41.461 1.081 18.458 o
-12 6 11 215.186 216.078 2.771 2.931 o
-12 6 12 26.239 25.279 1.296 21.526 o
-12 6 13 10.789 11.162 1.040 41.357 o
-12 6 14 43.921 42.122 1.454 14.397 o
-12 6 15 99.822 99.657 1.413 7.798 o
-12 6 16 72.860 70.242 1.100 11.380 o
-12 6 17 5.395 5.558 0.409 136.863 o
-12 6 18 0.307 3.882 0.413 278.541 o
-12 6 19 38.173 40.053 0.937 20.347 o
-12 6 20 28.164 30.142 0.750 28.475 o
-12 6 21 14.184 17.133 0.646 50.376 o
-12 7 1 20.167 20.625 0.857 34.586 o
-12 7 2 191.479 190.316 3.249 2.888 o
-12 7 3 2.853 3.298 0.975 66.897 o
-12 7 4 26.643 24.924 1.062 25.258 o
-12 7 5 2.719 2.327 0.547 159.735 o
-12 7 6 48.799 45.060 1.222 15.172 o
-12 7 7 94.144 94.494 1.358 8.320 o
-12 7 8 32.739 30.874 0.836 24.910 o
-12 7 9 10.690 10.720 0.641 64.772 o
-12 7 10 179.421 178.775 1.828 4.177 o
-12 7 11 61.422 61.999 1.494 11.122 o
-12 7 12 88.823 88.444 2.252 6.445 o
-12 7 13 30.191 29.548 1.784 14.356 o
-12 7 14 18.496 17.177 0.522 48.046 o
-12 7 15 1.706 1.992 0.507 200.707 o
-12 7 16 1.404 1.284 0.319 387.088 o
-12 7 17 0.179 -0.447 0.303 778.089 o
-12 7 18 2.059 2.237 0.369 267.583 o
-12 7 19 82.618 86.447 1.521 8.714 o
-12 7 20 27.260 29.844 0.732 29.339 o
-12 8 1 2.825 2.736 1.262 43.616 o
-12 8 2 0.924 0.835 1.133 58.113 o
-12 8 3 18.108 17.135 0.907 36.291 o
-12 8 4 27.630 26.419 1.269 21.337 o
-12 8 5 146.695 142.588 2.006 4.839 o
-12 8 6 28.408 26.580 0.965 25.776 o
-12 8 7 9.979 8.694 1.035 43.967 o
-12 8 8 0.061 -0.063 0.809 119.299 o
-12 8 9 8.100 7.786 0.975 50.715 o
-12 8 10 14.963 13.895 0.708 49.082 o
-12 8 11 1.935 2.034 1.132 54.988 o
-12 8 12 0.240 0.868 1.069 66.815 o
-12 8 13 37.138 34.934 1.842 12.700 o
-12 8 14 5.975 5.858 0.510 111.717 o
-12 8 15 14.307 13.389 0.501 60.246 o
-12 8 16 0.865 1.315 0.343 406.384 o
-12 8 17 21.579 23.130 0.672 36.958 o
-12 8 18 102.391 110.429 1.826 6.613 o
-12 8 19 10.303 10.473 0.634 66.680 o
-12 8 20 4.062 4.767 0.440 152.901 o
-12 9 1 66.679 66.566 1.451 10.685 o
-12 9 2 69.489 70.511 1.274 11.007 o
-12 9 3 20.253 20.325 1.121 28.152 o
-12 9 4 40.946 38.441 1.191 17.432 o
-12 9 5 86.907 85.030 2.252 6.556 o
-12 9 6 5.605 6.803 1.264 38.366 o
-12 9 7 1.400 0.663 0.895 88.463 o
-12 9 8 11.255 9.861 0.993 43.772 o
-12 9 9 5.026 5.230 0.478 129.158 o
-12 9 10 138.742 137.517 1.759 5.362 o
-12 9 11 21.193 19.884 0.975 31.169 o
-12 9 12 1.191 1.556 0.740 121.618 o
-12 9 13 0.167 0.416 0.507 284.603 o
-12 9 14 46.371 45.725 0.895 17.973 o
-12 9 15 1.962 7.405 0.503 147.035 o
-12 9 16 14.394 13.863 0.550 57.269 o
-12 9 17 42.861 42.941 0.892 19.143 o
-12 9 18 3.804 3.714 0.454 161.293 o
-12 9 19 6.134 6.003 0.473 115.832 o
-12 10 1 131.481 133.349 2.042 5.185 o
-12 10 2 149.763 152.762 2.184 4.491 o
-12 10 3 20.335 20.855 1.070 29.146 o
-12 10 4 19.151 18.694 0.739 39.642 o
-12 10 5 12.616 12.305 1.014 39.906 o
-12 10 6 0.266 -0.095 0.345 593.674 o
-12 10 7 98.711 96.422 1.691 7.290 o
-12 10 8 3.798 3.245 0.524 144.431 o
-12 10 9 7.643 4.254 4.854 3.265 o
-12 10 10 20.516 19.887 0.538 43.043 o
-12 10 11 4.721 4.765 0.325 171.253 o
-12 10 12 3.465 2.380 0.303 243.096 o
-12 10 13 0.095 0.352 0.335 625.507 o
-12 10 14 5.975 5.716 0.399 131.180 o
-12 10 15 0.564 0.352 0.335 527.843 o
-12 10 16 15.304 14.533 0.867 41.704 o
-12 10 17 11.039 10.340 0.661 62.972 o
-12 10 18 4.672 5.693 0.446 137.174 o
-12 11 1 0.008 -0.379 0.440 405.664 o
-12 11 2 29.293 28.470 0.876 26.365 o
-12 11 3 16.034 15.068 0.649 48.979 o
-12 11 4 43.536 41.480 0.921 18.914 o
-12 11 5 0.114 -0.185 0.440 394.461 o
-12 11 6 1.694 1.713 0.395 278.312 o
-12 11 7 51.981 50.548 0.878 16.458 o
-12 11 8 15.882 15.560 0.538 53.185 o
-12 11 9 3.729 4.498 0.399 172.166 o
-12 11 10 53.406 54.942 0.908 15.638 o
-12 11 11 10.440 11.227 0.491 75.313 o
-12 11 12 93.375 94.195 1.341 8.409 o
-12 11 13 72.054 72.010 1.109 11.340 o
-12 11 14 0.442 0.742 0.335 515.310 o
-12 11 15 14.245 13.786 0.583 56.121 o
-12 11 16 3.681 2.568 0.473 167.137 o
-12 11 17 21.210 22.756 0.711 36.519 o
-12 12 1 11.478 11.597 0.573 65.872 o
-12 12 2 3.095 2.187 0.395 215.997 o
-12 12 3 0.156 0.155 0.364 545.678 o
-12 12 4 52.417 50.682 0.965 15.835 o
-12 12 5 5.223 5.620 0.399 140.578 o
-12 12 6 95.558 94.898 1.458 8.004 o
-12 12 7 36.285 36.630 0.755 23.363 o
-12 12 8 28.390 26.818 0.652 30.848 o
-12 12 9 14.808 14.158 0.501 58.239 o
-12 12 10 11.436 11.189 0.497 71.475 o
-12 12 11 18.102 15.868 0.581 47.717 o
-12 12 12 9.430 9.550 0.506 81.421 o
-12 12 13 0.420 0.424 0.382 443.601 o
-12 12 14 11.804 11.478 0.573 65.135 o
-12 12 15 12.009 12.303 0.579 63.147 o
-12 12 16 56.073 59.429 1.157 13.533 o
-12 13 1 7.386 7.300 0.563 90.610 o
-12 13 2 26.176 24.976 0.811 30.018 o
-12 13 3 41.554 42.132 1.043 18.245 o
-12 13 4 0.983 1.524 0.382 338.230 o
-12 13 5 0.570 0.254 0.458 320.999 o
-12 13 6 1.277 1.014 0.337 388.882 o
-12 13 7 16.151 15.969 0.620 49.186 o
-12 13 8 3.211 3.662 0.337 215.853 o
-12 13 9 3.603 3.911 0.403 179.249 o
-12 13 10 0.865 0.652 0.553 215.382 o
-12 13 11 5.195 4.623 0.469 132.491 o
-12 13 12 22.574 21.148 0.663 37.181 o
-12 13 13 2.521 2.858 0.462 191.623 o
-12 13 14 33.178 32.688 0.793 24.908 o
-12 13 15 8.807 7.846 0.666 72.800 o
-12 14 1 3.847 3.158 0.427 173.710 o
-12 14 2 11.892 12.531 0.633 60.001 o
-12 14 3 4.152 4.192 0.505 138.899 o
-12 14 4 20.663 20.897 0.711 37.855 o
-12 14 5 22.577 22.895 0.935 30.301 o
-12 14 6 61.100 62.001 1.101 13.040 o
-12 14 7 0.062 0.437 0.423 407.257 o
-12 14 8 2.097 2.028 0.358 278.165 o
-12 14 9 65.363 68.501 1.125 12.100 o
-12 14 10 24.262 25.106 1.062 26.265 o
-12 14 11 3.101 3.712 0.452 174.481 o
-12 14 12 51.764 50.873 1.288 13.883 o
-12 14 13 3.272 3.468 0.418 185.606 o
-12 15 1 43.440 48.642 1.130 16.475 o
-12 15 2 0.090 0.592 0.446 360.412 o
-12 15 3 0.434 1.440 0.442 310.979 o
-12 15 4 11.376 10.903 0.753 55.740 o
-12 15 5 23.478 23.099 0.876 30.945 o
-12 15 6 8.955 10.193 0.573 76.272 o
-12 15 7 25.160 25.706 1.110 24.883 o
-12 15 8 0.317 1.740 0.387 375.981 o
-12 15 9 63.409 66.808 1.134 12.354 o
-12 15 10 0.209 1.518 0.450 312.973 o
-11 0 2 109.589 107.995 1.636 6.788 o
-11 0 4 561.112 542.024 3.999 1.009 o
-11 0 6 157.268 156.851 1.855 4.685 o
-11 0 8 11.341 10.420 0.706 59.249 o
-11 0 10 385.558 382.907 3.563 1.534 o
-11 0 12 89.716 88.514 2.390 6.097 o
-11 0 14 0.348 5.145 4.429 3.974 o
-11 0 16 2.354 2.045 1.763 23.972 o
-11 0 18 70.897 69.769 1.518 9.975 o
-11 0 20 79.488 80.496 1.725 8.419 o
-11 0 22 38.586 41.313 1.273 16.859 o
-11 1 1 38.241 35.633 0.690 23.488 o
-11 1 2 243.117 233.703 1.678 3.206 o
-11 1 3 147.220 141.915 1.272 5.676 o
-11 1 4 31.809 30.202 0.611 28.452 o
-11 1 5 573.251 568.420 3.264 1.047 o
-11 1 6 87.583 84.182 0.956 10.027 o
-11 1 7 404.126 395.396 2.397 1.695 o
-11 1 8 55.349 50.593 0.705 16.775 o
-11 1 9 84.880 81.681 0.995 10.221 o
-11 1 10 6.456 6.318 0.444 116.181 o
-11 1 11 0.645 1.196 0.621 175.747 o
-11 1 12 60.672 59.940 0.970 13.845 o
-11 1 13 158.054 154.747 1.890 4.653 o
-11 1 14 7.994 6.633 0.934 54.716 o
-11 1 15 5.182 5.107 0.851 70.834 o
-11 1 16 3.870 3.329 1.014 60.263 o
-11 1 17 1.730 1.721 0.303 356.835 o
-11 1 18 0.132 -0.440 0.268 1001.390 o
-11 1 19 0.244 0.138 0.277 852.451 o
-11 1 20 43.153 42.966 0.859 19.337 o
-11 1 21 11.130 11.023 0.503 72.412 o
-11 1 22 0.577 0.502 0.361 458.146 o
-11 1 23 39.788 40.654 0.939 19.813 o
-11 2 1 89.448 83.873 1.033 9.715 o
-11 2 2 549.017 540.032 3.032 1.126 o
-11 2 3 7.457 7.252 0.344 117.109 o
-11 2 4 55.352 52.085 0.746 16.422 o
-11 2 5 1.642 1.213 0.313 374.655 o
-11 2 6 113.918 108.513 1.120 7.536 o
-11 2 7 1.046 1.104 0.369 364.809 o
-11 2 8 73.419 73.042 1.010 11.514 o
-11 2 9 34.793 33.041 1.084 20.710 o
-11 2 10 401.699 394.955 2.806 1.628 o
-11 2 11 1.610 1.261 0.502 216.243 o
-11 2 12 178.335 180.165 1.823 4.187 o
-11 2 13 9.861 9.236 0.765 60.004 o
-11 2 14 6.132 6.055 0.863 65.426 o
-11 2 15 0.589 -0.100 0.767 127.127 o
-11 2 16 0.701 -0.310 0.537 243.191 o
-11 2 17 119.172 116.116 1.811 6.047 o
-11 2 18 31.134 31.341 0.684 27.568 o
-11 2 19 7.206 6.963 0.441 108.027 o
-11 2 20 25.864 26.161 0.663 32.556 o
-11 2 21 0.343 0.644 0.285 689.620 o
-11 2 22 9.787 11.055 0.537 74.541 o
-11 2 23 2.096 2.023 0.341 290.565 o
-11 3 1 13.925 11.513 0.403 68.392 o
-11 3 2 2.591 2.817 0.463 190.171 o
-11 3 3 143.528 140.280 1.200 5.871 o
-11 3 4 1.204 0.775 0.376 356.364 o
-11 3 5 179.177 174.671 1.380 4.562 o
-11 3 6 205.536 198.896 1.615 3.835 o
-11 3 7 446.439 439.285 3.006 1.422 o
-11 3 8 23.649 22.748 0.728 34.153 o
-11 3 9 134.346 134.600 1.277 6.124 o
-11 3 10 13.441 10.975 0.685 55.459 o
-11 3 11 13.493 11.898 0.596 59.094 o
-11 3 12 2.687 2.489 0.456 194.692 o
-11 3 13 0.035 -0.458 0.477 342.846 o
-11 3 14 51.458 47.809 1.436 13.176 o
-11 3 15 65.995 65.944 1.438 10.819 o
-11 3 16 81.188 80.977 2.014 7.467 o
-11 3 17 6.293 7.132 0.402 120.441 o
-11 3 18 0.243 0.708 0.274 752.182 o
-11 3 19 0.001 0.138 0.288 910.378 o
-11 3 20 4.032 4.054 0.387 174.114 o
-11 3 21 14.754 14.855 0.535 56.135 o
-11 3 22 8.434 9.054 0.503 87.339 o
-11 4 1 99.454 96.554 1.267 8.209 o
-11 4 2 271.675 264.754 1.845 2.778 o
-11 4 3 266.514 258.062 1.812 2.853 o
-11 4 4 125.999 123.973 1.369 6.420 o
-11 4 5 17.084 15.517 0.458 53.887 o
-11 4 6 2.616 3.112 0.529 161.425 o
-11 4 7 121.653 118.630 1.250 6.831 o
-11 4 8 336.415 333.200 2.329 2.074 o
-11 4 9 68.225 65.580 1.114 12.002 o
-11 4 10 8.870 6.939 0.583 82.272 o
-11 4 11 0.411 0.391 0.577 216.429 o
-11 4 12 65.200 61.519 1.278 11.797 o
-11 4 13 16.768 15.527 0.663 46.982 o
-11 4 14 73.796 74.219 1.882 8.357 o
-11 4 15 1.191 0.212 0.971 78.020 o
-11 4 16 0.433 0.241 0.326 587.886 o
-11 4 17 13.024 14.714 0.535 60.056 o
-11 4 18 159.542 160.726 2.260 4.200 o
-11 4 19 155.591 161.603 1.982 4.541 o
-11 4 20 3.691 5.864 0.392 162.818 o
-11 4 21 22.433 23.117 0.694 35.717 o
-11 4 22 2.392 2.949 0.341 254.992 o
-11 5 1 37.187 35.955 0.692 23.805 o
-11 5 2 2.748 2.773 0.368 230.657 o
-11 5 3 55.496 53.614 0.930 15.278 o
-11 5 4 242.476 236.291 1.854 3.121 o
-11 5 5 263.811 265.166 1.989 2.779 o
-11 5 6 339.167 340.320 2.521 1.998 o
-11 5 7 35.159 34.847 0.750 24.184 o
-11 5 8 36.474 35.700 1.106 19.633 o
-11 5 9 167.169 169.166 1.674 4.578 o
-11 5 10 28.203 27.148 0.495 33.215 o
-11 5 11 55.804 54.153 0.796 15.896 o
-11 5 12 0.319 0.778 0.708 146.344 o
-11 5 13 0.067 -0.227 0.701 158.805 o
-11 5 14 17.965 16.281 1.148 29.862 o
-11 5 15 77.968 73.773 2.168 7.286 o
-11 5 16 91.567 90.461 1.332 8.628 o
-11 5 17 32.217 34.907 0.787 24.921 o
-11 5 18 38.605 39.358 0.852 21.164 o
-11 5 19 6.583 8.138 0.507 99.685 o
-11 5 20 2.391 2.601 0.296 290.183 o
-11 5 21 31.174 31.921 0.888 24.644 o
-11 5 22 3.836 4.725 0.395 169.370 o
-11 6 1 221.164 219.539 1.932 3.359 o
-11 6 2 5.507 6.032 0.408 133.066 o
-11 6 3 23.631 21.694 0.502 39.392 o
-11 6 4 31.059 29.653 0.717 27.580 o
-11 6 5 65.492 65.159 1.376 11.166 o
-11 6 6 6.617 6.813 0.638 86.713 o
-11 6 7 4.081 4.332 0.729 93.263 o
-11 6 8 26.994 25.326 0.684 31.694 o
-11 6 9 143.494 145.395 2.158 4.688 o
-11 6 10 94.156 95.092 1.552 7.837 o
-11 6 11 289.308 291.252 2.547 2.333 o
-11 6 12 67.525 68.517 1.856 8.932 o
-11 6 13 0.984 0.378 0.570 204.789 o
-11 6 14 9.256 8.134 1.253 35.146 o
-11 6 15 8.593 8.472 0.551 83.270 o
-11 6 16 57.903 57.011 0.965 14.464 o
-11 6 17 32.030 32.208 0.803 25.365 o
-11 6 18 67.644 69.207 1.204 11.513 o
-11 6 19 1.840 1.955 0.402 260.947 o
-11 6 20 4.490 5.016 0.356 165.626 o
-11 6 21 88.667 94.530 1.388 8.532 o
-11 6 22 0.572 1.007 0.341 463.392 o
-11 7 1 62.597 62.989 1.540 10.772 o
-11 7 2 19.326 18.417 0.633 42.759 o
-11 7 3 33.974 33.384 0.845 23.808 o
-11 7 4 109.013 108.149 1.664 6.752 o
-11 7 5 23.927 23.024 0.773 32.878 o
-11 7 6 92.886 89.688 1.247 8.788 o
-11 7 7 112.291 112.312 1.580 6.724 o
-11 7 8 345.417 349.175 2.827 1.879 o
-11 7 9 21.602 22.898 0.899 31.720 o
-11 7 10 57.796 59.749 1.272 12.696 o
-11 7 11 37.470 36.027 1.105 19.354 o
-11 7 12 154.355 150.926 2.418 4.178 o
-11 7 13 4.403 3.937 0.863 73.930 o
-11 7 14 212.042 208.481 2.598 3.093 o
-11 7 15 10.211 11.071 0.429 80.902 o
-11 7 16 33.596 32.465 0.796 24.744 o
-11 7 17 1.270 1.000 0.279 473.659 o
-11 7 18 8.381 8.760 0.542 84.406 o
-11 7 19 0.188 0.201 0.308 719.817 o
-11 7 20 7.439 8.782 0.497 93.837 o
-11 7 21 17.276 19.946 0.621 44.721 o
-11 8 1 216.670 214.660 2.420 3.138 o
-11 8 2 81.629 83.421 1.398 9.227 o
-11 8 3 257.772 260.140 2.693 2.538 o
-11 8 4 6.691 7.106 0.947 55.843 o
-11 8 5 2.052 0.997 0.787 105.317 o
-11 8 6 11.557 10.415 0.682 60.233 o
-11 8 7 22.118 20.915 0.677 37.350 o
-11 8 8 2.503 1.727 0.595 150.815 o
-11 8 9 69.392 67.914 1.615 9.766 o
-11 8 10 10.411 10.638 0.561 71.358 o
-11 8 11 186.412 187.244 2.021 3.872 o
-11 8 12 37.587 37.318 1.424 16.011 o
-11 8 13 39.735 39.316 1.035 19.085 o
-11 8 14 9.664 10.258 0.483 80.782 o
-11 8 15 1.346 1.278 0.277 448.811 o
-11 8 16 0.097 -0.079 0.279 947.418 o
-11 8 17 4.006 4.483 0.361 178.188 o
-11 8 18 14.316 14.435 0.593 54.885 o
-11 8 19 23.000 23.170 0.694 35.227 o
-11 8 20 11.573 13.218 0.535 65.685 o
-11 8 21 22.374 23.779 1.122 26.269 o
-11 9 1 54.158 52.664 2.224 8.606 o
-11 9 2 16.915 17.023 0.954 35.882 o
-11 9 3 10.530 10.153 0.946 46.872 o
-11 9 4 174.138 173.966 1.936 4.199 o
-11 9 5 0.399 0.156 0.669 166.773 o
-11 9 6 255.284 256.663 2.722 2.551 o
-11 9 7 106.597 108.108 1.752 6.661 o
-11 9 8 27.841 25.937 0.615 32.089 o
-11 9 9 2.687 3.045 0.433 198.344 o
-11 9 10 3.611 4.066 0.957 65.647 o
-11 9 11 14.441 14.251 1.104 34.158 o
-11 9 12 64.226 63.726 1.421 11.137 o
-11 9 13 9.793 10.130 1.391 29.324 o
-11 9 14 78.095 77.096 1.170 10.404 o
-11 9 15 29.446 27.538 0.672 29.678 o
-11 9 16 17.086 16.893 0.535 50.034 o
-11 9 17 11.738 11.690 0.634 61.319 o
-11 9 18 22.812 23.128 0.694 35.398 o
-11 9 19 0.045 -0.235 0.369 568.273 o
-11 9 20 2.320 2.108 0.354 268.403 o
-11 10 1 6.667 6.902 1.203 40.263 o
-11 10 2 41.800 40.717 0.935 19.317 o
-11 10 3 183.277 183.609 2.827 3.291 o
-11 10 4 144.269 143.946 2.181 4.659 o
-11 10 5 47.984 46.450 1.299 14.641 o
-11 10 6 0.020 -0.168 0.782 128.159 o
-11 10 7 37.604 37.372 1.649 14.024 o
-11 10 8 0.135 0.068 0.378 519.177 o
-11 10 9 94.684 93.086 2.003 6.773 o
-11 10 10 71.171 69.582 1.424 10.325 o
-11 10 11 74.984 76.059 1.650 9.032 o
-11 10 12 15.002 15.869 1.499 23.119 o
-11 10 13 104.082 103.669 1.407 7.535 o
-11 10 14 0.626 0.752 0.296 572.267 o
-11 10 15 0.070 -0.481 0.281 952.974 o
-11 10 16 4.078 4.160 0.393 170.574 o
-11 10 17 2.315 2.599 0.352 258.758 o
-11 10 18 4.432 4.288 0.434 152.464 o
-11 10 19 43.659 47.259 0.907 18.319 o
-11 11 1 51.805 50.806 1.437 12.950 o
-11 11 2 0.197 0.182 0.778 126.707 o
-11 11 3 10.050 9.223 0.566 74.653 o
-11 11 4 45.538 45.478 0.935 17.878 o
-11 11 5 11.640 12.008 0.469 71.218 o
-11 11 6 69.069 67.769 1.040 12.095 o
-11 11 7 67.058 67.853 2.011 8.402 o
-11 11 8 97.015 98.485 1.332 8.138 o
-11 11 9 29.335 29.366 0.716 28.574 o
-11 11 10 1.491 1.017 0.262 468.962 o
-11 11 11 0.069 0.160 0.570 235.955 o
-11 11 12 25.461 25.451 0.629 33.731 o
-11 11 13 2.357 2.737 0.335 264.521 o
-11 11 14 39.144 39.871 0.781 21.590 o
-11 11 15 80.995 80.695 1.219 9.904 o
-11 11 16 28.357 30.486 0.748 28.314 o
-11 11 17 49.906 51.275 1.196 14.707 o
-11 11 18 0.104 2.103 0.581 198.833 o
-11 12 1 186.319 187.069 2.034 3.864 o
-11 12 2 2.385 1.560 0.361 273.305 o
-11 12 3 11.936 11.776 0.571 64.522 o
-11 12 4 84.614 84.216 1.460 8.843 o
-11 12 5 0.088 0.101 0.322 708.470 o
-11 12 6 7.173 7.186 0.466 104.230 o
-11 12 7 0.773 0.617 0.401 366.033 o
-11 12 8 73.600 74.088 1.133 11.022 o
-11 12 9 79.772 79.976 1.201 10.074 o
-11 12 10 32.938 32.459 0.705 26.163 o
-11 12 11 41.242 38.603 0.737 21.522 o
-11 12 12 9.343 7.866 0.414 94.194 o
-11 12 13 6.651 6.280 0.427 117.207 o
-11 12 14 31.982 30.804 0.692 27.171 o
-11 12 15 20.845 19.785 0.706 38.343 o
-11 12 16 32.471 33.546 0.809 24.817 o
-11 12 17 11.287 12.423 0.840 49.697 o
-11 13 1 7.074 7.677 0.421 108.979 o
-11 13 2 1.371 1.152 0.364 343.260 o
-11 13 3 0.134 0.080 0.402 462.158 o
-11 13 4 22.654 22.996 0.740 34.565 o
-11 13 5 74.198 73.667 1.161 10.891 o
-11 13 6 46.713 48.260 0.866 17.830 o
-11 13 7 36.244 36.360 0.781 23.157 o
-11 13 8 1.388 1.819 0.348 334.054 o
-11 13 9 8.942 8.076 0.475 89.920 o
-11 13 10 0.294 0.224 0.330 607.637 o
-11 13 11 2.311 1.836 0.327 294.190 o
-11 13 12 10.262 8.483 0.477 82.550 o
-11 13 13 44.234 42.615 0.839 19.268 o
-11 13 14 0.978 0.556 0.361 407.697 o
-11 13 15 5.256 5.222 0.592 105.924 o
-11 13 16 17.980 18.509 0.688 42.603 o
-11 14 1 23.520 25.896 0.789 31.839 o
-11 14 2 48.198 47.532 0.886 17.449 o
-11 14 3 1.645 1.100 0.375 314.910 o
-11 14 4 29.578 29.456 0.800 27.166 o
-11 14 5 2.029 2.257 0.346 284.394 o
-11 14 6 7.996 8.345 0.503 91.386 o
-11 14 7 2.734 2.826 0.530 161.331 o
-11 14 8 24.854 24.999 0.929 28.518 o
-11 14 9 0.052 0.625 0.337 596.714 o
-11 14 10 57.065 58.448 1.038 14.098 o
-11 14 11 26.381 26.462 0.840 28.957 o
-11 14 12 5.708 5.202 0.460 125.626 o
-11 14 13 23.524 22.286 0.768 33.534 o
-11 14 14 12.648 10.685 0.546 65.568 o
-11 14 15 0.662 -0.175 0.361 481.250 o
-11 15 1 1.475 2.289 0.409 264.049 o
-11 15 2 0.536 1.053 0.453 304.848 o
-11 15 3 1.728 1.228 0.398 285.967 o
-11 15 4 3.245 2.978 0.479 169.213 o
-11 15 5 12.966 13.343 0.883 44.564 o
-11 15 6 0.093 0.323 0.346 594.170 o
-11 15 7 10.035 9.745 0.542 75.629 o
-11 15 8 24.808 27.075 0.761 31.159 o
-11 15 9 114.039 117.908 1.663 6.427 o
-11 15 10 2.448 2.642 0.505 177.685 o
-11 15 11 64.310 66.807 1.394 11.117 o
-11 15 12 1.322 1.200 0.361 348.068 o
-11 15 13 56.008 57.278 1.458 12.027 o
-11 16 1 6.073 5.743 0.480 116.249 o
-11 16 2 58.375 65.565 1.394 11.716 o
-11 16 3 2.702 2.854 0.460 188.435 o
-11 16 4 6.629 7.468 0.557 95.085 o
-11 16 5 3.095 4.939 0.473 157.154 o
-11 16 6 9.706 9.936 0.619 70.352 o
-11 16 7 1.399 1.610 0.430 267.138 o
-11 16 8 21.016 22.611 0.797 34.653 o
-11 16 9 2.822 3.813 0.483 167.709 o
-11 16 10 21.203 23.762 1.267 23.976 o
-10 0 2 14.227 12.698 0.512 60.750 o
-10 0 4 364.933 367.297 2.964 1.749 o
-10 0 6 509.957 489.630 3.897 1.129 o
-10 0 8 17.289 16.516 0.626 46.883 o
-10 0 10 1.508 2.093 0.568 174.666 o
-10 0 12 352.439 352.520 3.113 1.777 o
-10 0 14 386.648 377.025 6.165 1.029 o
-10 0 16 126.721 131.118 3.569 3.362 o
-10 0 18 1.460 1.939 0.517 202.794 o
-10 0 20 82.626 85.551 1.768 8.012 o
-10 0 22 21.673 21.804 0.871 32.694 o
-10 1 1 183.568 182.716 1.435 4.382 o
-10 1 2 92.452 85.475 0.880 9.805 o
-10 1 3 265.179 262.528 1.648 2.906 o
-10 1 4 2.173 1.469 0.312 325.615 o
-10 1 5 1.713 1.895 0.335 321.592 o
-10 1 6 86.436 84.559 0.956 10.098 o
-10 1 7 375.349 362.652 2.295 1.867 o
-10 1 8 111.096 105.843 1.043 7.848 o
-10 1 9 613.468 594.991 3.239 0.977 o
-10 1 10 248.725 241.177 1.768 3.083 o
-10 1 11 381.550 376.004 2.467 1.787 o
-10 1 12 0.011 -0.338 0.501 312.250 o
-10 1 13 232.364 232.830 1.887 3.212 o
-10 1 14 13.396 12.797 0.717 52.154 o
-10 1 15 12.286 11.560 0.837 48.956 o
-10 1 16 20.900 19.626 0.929 32.561 o
-10 1 17 15.563 14.984 1.032 35.339 o
-10 1 18 59.414 57.979 0.924 14.380 o
-10 1 19 31.699 31.182 0.680 27.367 o
-10 1 20 45.054 45.856 0.901 18.207 o
-10 1 21 40.894 40.626 0.823 20.571 o
-10 1 22 0.382 0.158 0.256 890.718 o
-10 1 23 0.922 1.261 0.341 406.674 o
-10 2 1 68.066 65.103 0.825 13.173 o
-10 2 2 21.696 20.312 0.455 43.316 o
-10 2 3 188.069 177.215 1.354 4.410 o
-10 2 4 49.627 46.111 0.827 17.694 o
-10 2 5 44.396 41.753 0.738 20.130 o
-10 2 6 206.425 207.838 1.540 3.812 o
-10 2 7 23.394 21.951 0.639 36.622 o
-10 2 8 203.286 198.593 1.984 3.628 o
-10 2 9 55.272 54.244 0.972 15.029 o
-10 2 10 0.011 0.227 0.318 733.587 o
-10 2 11 37.835 36.352 0.986 20.463 o
-10 2 12 159.670 153.811 1.330 5.185 o
-10 2 13 4.656 4.428 0.521 128.048 o
-10 2 14 402.084 403.172 3.069 1.565 o
-10 2 15 18.417 17.452 1.116 30.072 o
-10 2 16 136.859 135.213 2.098 4.980 o
-10 2 17 63.520 64.074 1.362 11.453 o
-10 2 18 99.589 103.551 1.410 7.727 o
-10 2 19 29.982 30.345 0.680 28.474 o
-10 2 20 4.248 4.392 0.369 172.186 o
-10 2 21 0.028 -0.020 0.300 858.582 o
-10 2 22 47.182 47.874 0.968 17.043 o
-10 2 23 7.210 7.990 0.494 97.863 o
-10 3 1 133.337 131.233 1.134 6.378 o
-10 3 2 203.397 203.268 1.562 3.866 o
-10 3 3 103.178 104.040 1.075 8.220 o
-10 3 4 25.419 21.877 0.453 38.429 o
-10 3 5 0.861 0.412 0.307 533.380 o
-10 3 6 3.607 3.244 0.396 188.641 o
-10 3 7 84.021 80.166 1.118 10.003 o
-10 3 8 0.006 0.970 0.440 360.935 o
-10 3 9 421.057 413.516 2.826 1.545 o
-10 3 10 114.015 111.741 1.116 7.470 o
-10 3 11 501.433 490.653 3.007 1.254 o
-10 3 12 47.096 45.508 0.851 18.153 o
-10 3 13 8.264 7.837 0.478 93.957 o
-10 3 14 106.566 105.231 1.347 7.516 o
-10 3 15 44.079 43.346 2.118 9.981 o
-10 3 16 11.099 10.777 0.980 44.021 o
-10 3 17 51.248 51.087 2.460 7.830 o
-10 3 18 168.247 171.999 2.097 4.153 o
-10 3 19 33.462 34.916 0.740 24.968 o
-10 3 20 43.131 44.900 0.901 18.766 o
-10 3 21 8.516 8.912 0.503 87.286 o
-10 3 22 0.705 0.809 0.254 658.514 o
-10 3 23 3.458 3.407 0.419 181.840 o
-10 4 1 61.487 63.679 0.785 14.292 o
-10 4 2 5.840 6.158 0.399 130.233 o
-10 4 3 408.534 412.927 2.439 1.647 o
-10 4 4 189.801 189.009 1.427 4.241 o
-10 4 5 248.822 242.769 1.880 3.027 o
-10 4 6 204.483 201.224 2.081 3.536 o
-10 4 7 487.299 485.733 3.360 1.240 o
-10 4 8 26.407 27.293 0.856 28.429 o
-10 4 9 95.319 90.847 1.368 8.329 o
-10 4 10 156.087 156.200 1.384 5.186 o
-10 4 11 16.809 16.284 0.621 47.905 o
-10 4 12 55.022 54.324 1.097 14.353 o
-10 4 13 66.960 65.520 1.055 12.380 o
-10 4 14 34.135 32.791 1.199 19.560 o
-10 4 15 61.830 58.630 2.093 8.592 o
-10 4 16 227.775 222.341 2.493 2.973 o
-10 4 17 61.855 63.198 1.151 12.646 o
-10 4 18 10.349 11.338 0.503 74.573 o
-10 4 19 0.496 1.531 0.277 564.384 o
-10 4 20 31.963 33.163 0.684 26.706 o
-10 4 21 84.241 87.430 1.269 9.316 o
-10 4 22 0.482 0.233 0.291 686.494 o
-10 4 23 1.459 1.017 0.356 349.922 o
-10 5 1 180.257 178.205 1.386 4.509 o
-10 5 2 300.624 293.983 1.859 2.486 o
-10 5 3 3.749 2.753 0.340 212.182 o
-10 5 4 171.235 171.359 1.447 4.681 o
-10 5 5 1.973 1.668 0.398 263.728 o
-10 5 6 34.349 32.856 0.607 26.548 o
-10 5 7 41.808 40.434 0.890 19.747 o
-10 5 8 870.012 866.659 5.188 0.553 o
-10 5 9 37.882 37.822 0.782 22.324 o
-10 5 10 29.175 28.526 0.720 28.824 o
-10 5 11 103.319 104.860 1.512 7.328 o
-10 5 12 71.740 73.266 1.317 10.546 o
-10 5 13 234.416 229.422 2.181 3.059 o
-10 5 14 0.172 0.045 0.715 150.876 o
-10 5 15 2.819 3.370 0.891 77.213 o
-10 5 16 0.016 0.294 1.627 29.556 o
-10 5 17 7.412 7.126 0.402 110.931 o
-10 5 18 131.083 130.294 1.826 5.532 o
-10 5 19 54.241 57.117 0.886 15.437 o
-10 5 20 39.200 41.438 0.761 21.511 o
-10 5 21 1.188 1.964 0.364 327.380 o
-10 5 22 4.551 5.185 0.399 152.718 o
-10 6 1 44.608 41.452 0.858 19.173 o
-10 6 2 279.763 281.257 1.796 2.680 o
-10 6 3 1.539 0.857 0.322 390.087 o
-10 6 4 8.732 8.207 0.490 89.178 o
-10 6 5 359.550 356.879 2.489 1.894 o
-10 6 6 13.589 13.034 0.580 58.470 o
-10 6 7 48.202 47.069 1.438 13.607 o
-10 6 8 9.771 8.573 0.447 87.166 o
-10 6 9 617.403 615.557 3.852 0.911 o
-10 6 10 21.214 22.424 0.699 36.958 o
-10 6 11 169.762 168.879 1.695 4.518 o
-10 6 12 15.128 15.392 0.566 53.602 o
-10 6 13 102.812 101.421 1.267 7.928 o
-10 6 14 152.163 148.946 2.565 4.063 o
-10 6 15 127.497 124.486 1.759 5.792 o
-10 6 16 27.901 26.279 0.917 26.877 o
-10 6 17 5.337 5.149 0.341 154.117 o
-10 6 18 1.163 1.230 0.283 467.051 o
-10 6 19 0.894 0.644 0.338 449.845 o
-10 6 20 1.183 1.230 0.271 482.949 o
-10 6 21 0.064 0.613 0.278 819.519 o
-10 6 22 1.863 2.383 0.338 295.704 o
-10 7 1 28.713 25.445 0.616 31.650 o
-10 7 2 38.474 38.280 0.859 21.293 o
-10 7 3 15.427 15.367 0.485 56.287 o
-10 7 4 77.936 77.013 1.364 9.784 o
-10 7 5 20.127 19.608 0.479 45.217 o
-10 7 6 0.945 0.836 0.365 390.671 o
-10 7 7 4.648 4.201 0.563 120.445 o
-10 7 8 0.176 0.106 0.412 433.823 o
-10 7 9 63.372 65.010 1.163 12.328 o
-10 7 10 558.880 566.001 4.889 0.906 o
-10 7 11 50.448 51.634 1.445 13.010 o
-10 7 12 200.841 198.337 2.945 2.996 o
-10 7 13 8.387 0.017 1.723 23.184 o
-10 7 14 1.836 1.721 0.991 70.345 o
-10 7 15 34.160 33.278 0.668 25.860 o
-10 7 16 70.200 67.615 1.155 11.544 o
-10 7 17 8.866 8.039 0.480 89.943 o
-10 7 18 32.681 30.212 0.741 26.339 o
-10 7 19 0.154 -0.128 0.276 936.319 o
-10 7 20 33.557 33.726 0.714 25.495 o
-10 7 21 0.056 0.170 0.356 588.600 o
-10 7 22 23.565 25.183 0.646 34.963 o
-10 8 1 42.116 39.303 0.812 20.509 o
-10 8 2 7.286 6.469 0.609 87.821 o
-10 8 3 2.886 2.049 0.480 185.046 o
-10 8 4 59.597 57.904 1.546 11.210 o
-10 8 5 254.383 255.834 2.145 2.817 o
-10 8 6 17.277 16.538 0.577 48.580 o
-10 8 7 279.134 278.168 2.320 2.509 o
-10 8 8 1.041 1.056 0.435 294.106 o
-10 8 9 6.562 6.171 0.510 106.035 o
-10 8 10 2.716 3.002 0.644 125.741 o
-10 8 11 0.041 -0.068 0.657 181.259 o
-10 8 12 74.237 74.569 1.779 8.674 o
-10 8 13 150.949 148.379 1.923 4.803 o
-10 8 14 8.998 9.085 0.748 63.599 o
-10 8 15 139.492 138.555 2.444 4.461 o
-10 8 16 9.523 9.721 0.503 80.900 o
-10 8 17 0.242 1.454 0.447 316.509 o
-10 8 18 10.745 8.999 0.507 77.098 o
-10 8 19 16.933 15.943 0.497 52.417 o
-10 8 20 13.321 11.768 0.663 56.036 o
-10 8 21 4.696 3.408 0.414 160.421 o
-10 9 1 147.167 148.527 2.004 4.778 o
-10 9 2 93.313 92.901 1.564 7.896 o
-10 9 3 25.732 24.921 0.759 31.297 o
-10 9 4 60.893 60.062 1.364 11.888 o
-10 9 5 0.688 0.657 0.532 235.601 o
-10 9 6 31.475 31.242 0.954 23.742 o
-10 9 7 34.689 35.609 0.911 22.371 o
-10 9 8 231.730 237.055 2.245 3.016 o
-10 9 9 7.697 7.424 0.787 66.100 o
-10 9 10 81.603 80.520 1.455 9.140 o
-10 9 11 50.989 48.460 1.130 15.195 o
-10 9 12 89.852 88.269 1.777 7.607 o
-10 9 13 13.651 13.305 1.068 36.392 o
-10 9 14 0.718 1.446 1.192 52.607 o
-10 9 15 0.408 0.519 0.285 688.907 o
-10 9 16 62.160 62.410 1.173 12.553 o
-10 9 17 12.558 11.554 0.532 65.415 o
-10 9 18 2.018 1.445 0.277 369.597 o
-10 9 19 4.071 4.403 0.404 165.480 o
-10 9 20 5.480 6.133 0.433 128.276 o
-10 10 1 48.125 45.640 1.863 11.014 o
-10 10 2 22.997 21.177 0.697 35.994 o
-10 10 3 9.504 9.217 0.694 66.248 o
-10 10 4 58.100 55.597 0.990 14.405 o
-10 10 5 28.572 27.592 0.823 27.776 o
-10 10 6 31.261 31.019 0.651 28.013 o
-10 10 7 227.089 226.220 2.155 3.150 o
-10 10 8 66.955 66.985 1.037 12.373 o
-10 10 9 4.449 -1.248 2.060 17.583 o
-10 10 10 21.390 20.817 0.741 36.479 o
-10 10 11 2.025 1.614 0.915 80.330 o
-10 10 12 50.604 49.264 1.411 13.347 o
-10 10 13 80.055 79.950 1.519 9.049 o
-10 10 14 8.663 8.004 0.416 97.637 o
-10 10 15 32.039 30.978 0.688 27.153 o
-10 10 16 15.394 14.780 0.532 55.066 o
-10 10 17 123.523 126.295 1.853 5.727 o
-10 10 18 0.043 0.188 0.369 550.212 o
-10 10 19 9.709 10.345 0.512 78.145 o
-10 10 20 13.310 14.514 0.690 52.132 o
-10 11 1 15.367 14.712 0.907 40.002 o
-10 11 2 33.553 32.651 1.446 16.952 o
-10 11 3 28.473 26.073 0.788 28.806 o
-10 11 4 5.661 5.095 0.730 83.384 o
-10 11 5 78.922 77.343 1.849 8.137 o
-10 11 6 10.484 10.212 0.845 52.578 o
-10 11 7 15.240 14.986 0.946 38.594 o
-10 11 8 28.937 29.240 0.689 29.229 o
-10 11 9 25.154 24.194 0.831 30.486 o
-10 11 10 99.555 98.294 1.389 7.894 o
-10 11 11 1.138 0.966 0.667 149.623 o
-10 11 12 40.803 39.679 0.778 21.130 o
-10 11 13 16.375 14.693 0.483 55.151 o
-10 11 14 12.412 10.806 0.484 69.788 o
-10 11 15 7.721 7.495 0.488 96.998 o
-10 11 16 0.002 0.244 0.341 641.915 o
-10 11 17 28.417 31.538 0.796 27.288 o
-10 11 18 16.923 19.995 0.638 44.594 o
-10 11 19 47.439 52.380 1.179 15.116 o
-10 12 1 17.434 16.806 0.782 41.115 o
-10 12 2 2.893 2.675 0.360 231.243 o
-10 12 3 56.682 55.625 0.958 14.786 o
-10 12 4 7.526 7.428 0.411 107.760 o
-10 12 5 56.156 56.266 1.423 12.253 o
-10 12 6 80.140 79.412 2.064 7.395 o
-10 12 7 0.027 -0.140 0.400 485.597 o
-10 12 8 10.002 9.061 0.607 71.794 o
-10 12 9 13.129 11.634 0.675 55.948 o
-10 12 10 2.058 1.607 0.335 309.273 o
-10 12 11 37.695 35.697 0.711 23.468 o
-10 12 12 0.239 0.000 0.346 597.638 o
-10 12 13 10.143 9.255 0.428 85.273 o
-10 12 14 0.046 -0.264 0.355 610.500 o
-10 12 15 35.652 36.501 0.864 22.429 o
-10 12 16 68.000 71.175 1.241 11.242 o
-10 12 17 8.380 9.717 0.532 83.232 o
-10 12 18 4.806 5.334 0.432 140.819 o
-10 13 1 48.902 48.201 0.866 17.371 o
-10 13 2 84.286 83.686 1.259 9.460 o
-10 13 3 116.404 119.279 1.563 6.502 o
-10 13 4 0.452 0.165 0.348 531.831 o
-10 13 5 17.026 17.040 0.513 50.774 o
-10 13 6 49.009 49.378 0.899 17.007 o
-10 13 7 1.675 1.835 0.323 337.714 o
-10 13 8 21.892 21.234 0.576 39.816 o
-10 13 9 23.835 21.654 0.629 36.580 o
-10 13 10 27.459 27.099 0.613 31.991 o
-10 13 11 4.349 3.394 0.351 185.412 o
-10 13 12 0.109 -0.262 0.324 709.604 o
-10 13 13 0.782 -0.508 0.341 506.852 o
-10 13 14 29.218 27.215 0.726 29.072 o
-10 13 15 3.956 4.366 0.372 177.078 o
-10 13 16 2.644 1.667 0.348 267.430 o
-10 13 17 2.857 2.745 0.362 230.329 o
-10 14 1 2.177 1.859 0.349 284.926 o
-10 14 2 28.539 28.473 0.834 27.397 o
-10 14 3 65.459 67.408 1.115 12.189 o
-10 14 4 21.348 19.908 0.624 39.913 o
-10 14 5 6.246 6.770 0.423 119.287 o
-10 14 6 134.043 135.822 1.823 5.403 o
-10 14 7 12.574 12.056 0.561 63.022 o
-10 14 8 27.204 26.678 0.652 31.659 o
-10 14 9 8.447 8.224 0.454 94.344 o
-10 14 10 1.470 1.598 0.327 358.168 o
-10 14 11 0.709 0.000 0.330 544.282 o
-10 14 12 4.753 4.684 0.395 154.484 o
-10 14 13 6.214 5.295 0.395 131.630 o
-10 14 14 17.435 15.576 0.761 42.540 o
-10 14 15 32.415 32.202 0.861 24.453 o
-10 14 16 5.080 4.493 0.351 161.115 o
-10 15 1 50.023 53.840 1.041 15.494 o
-10 15 2 4.553 5.973 0.467 132.410 o
-10 15 3 2.752 3.301 0.364 223.878 o
-10 15 4 20.920 21.459 0.733 36.822 o
-10 15 5 6.911 8.540 0.524 94.449 o
-10 15 6 42.056 42.070 0.892 19.456 o
-10 15 7 3.822 3.450 0.346 198.818 o
-10 15 8 28.990 30.554 0.800 27.185 o
-10 15 9 2.884 4.198 0.455 172.812 o
-10 15 10 0.491 0.327 0.361 482.271 o
-10 15 11 83.867 82.924 1.399 9.101 o
-10 15 12 51.921 50.593 1.145 14.787 o
-10 15 13 0.036 0.273 0.361 565.186 o
-10 15 14 0.369 0.205 0.382 464.431 o
-10 16 1 11.697 13.300 0.597 61.602 o
-10 16 2 4.965 6.098 0.460 128.660 o
-10 16 3 3.087 3.993 0.490 159.460 o
-10 16 4 98.636 105.687 1.579 7.358 o
-10 16 5 2.513 1.670 0.430 223.895 o
-10 16 6 16.491 17.662 0.666 45.776 o
-10 16 7 40.644 44.703 0.956 18.923 o
-10 16 8 51.421 51.676 1.096 15.096 o
-10 16 9 13.882 12.773 0.804 47.270 o
-10 16 10 9.092 8.910 0.764 62.332 o
-10 16 11 9.482 8.255 0.628 73.138 o
-10 16 12 9.569 10.052 0.634 69.484 o
-10 17 1 12.867 16.069 0.683 51.871 o
-10 17 2 2.967 3.923 0.514 154.276 o
-10 17 3 86.923 94.481 1.579 8.123 o
-10 17 4 11.851 14.064 0.694 55.021 o
-10 17 5 4.931 7.926 0.651 90.650 o
-10 17 6 14.868 19.018 0.683 46.450 o
-10 17 7 45.011 47.899 1.018 17.110 o
-10 17 8 10.537 10.279 0.597 68.892 o
-10 17 9 19.454 19.855 0.714 39.484 o
-9 0 2 330.237 334.674 2.611 2.023 o
-9 0 4 530.911 536.348 3.910 1.063 o
-9 0 6 0.242 3.468 0.393 310.835 o
-9 0 8 79.733 75.449 1.108 10.540 o
-9 0 10 220.979 222.160 2.133 3.235 o
-9 0 12 58.496 57.050 1.127 13.535 o
-9 0 14 68.320 66.946 1.320 11.077 o
-9 0 16 719.000 711.861 7.064 0.571 o
-9 0 18 3.413 4.624 1.334 38.059 o
-9 0 20 44.552 41.304 1.164 16.681 o
-9 0 22 45.031 44.799 1.274 15.413 o
-9 1 1 16.592 16.067 0.412 55.830 o
-9 1 2 0.375 0.684 0.275 707.018 o
-9 1 3 31.889 34.206 0.530 28.276 o
-9 1 4 440.281 439.207 2.287 1.543 o
-9 1 5 49.973 52.726 0.710 17.627 o
-9 1 6 68.978 64.400 0.764 13.319 o
-9 1 7 175.770 181.295 1.344 4.590 o
-9 1 8 10.182 9.847 0.361 88.748 o
-9 1 9 1.266 1.710 0.295 408.346 o
-9 1 10 244.835 235.862 1.630 3.201 o
-9 1 11 77.330 72.434 0.811 11.788 o
-9 1 12 253.437 248.238 1.721 3.032 o
-9 1 13 140.457 135.388 1.117 6.115 o
-9 1 14 7.237 6.893 0.636 83.840 o
-9 1 15 199.242 199.858 1.882 3.736 o
-9 1 16 23.327 23.768 0.763 33.254 o
-9 1 17 24.423 25.088 1.324 21.676 o
-9 1 18 0.541 0.385 0.694 151.513 o
-9 1 19 4.055 4.467 0.328 187.025 o
-9 1 20 0.693 0.134 0.239 828.451 o
-9 1 21 15.138 15.560 0.583 52.734 o
-9 1 22 0.104 -0.231 0.244 1213.870 o
-9 1 23 52.193 53.875 0.992 15.436 o
-9 2 1 14.925 14.066 0.373 63.337 o
-9 2 2 242.646 237.941 1.452 3.285 o
-9 2 3 121.269 117.265 1.002 7.223 o
-9 2 4 201.839 200.779 1.403 3.997 o
-9 2 5 59.762 57.188 0.719 15.331 o
-9 2 6 24.961 25.869 0.567 35.067 o
-9 2 7 5.641 5.694 0.384 137.906 o
-9 2 8 0.438 0.679 0.341 506.590 o
-9 2 9 3.297 3.648 0.399 189.983 o
-9 2 10 195.189 187.164 1.480 4.140 o
-9 2 11 18.740 18.558 0.417 49.595 o
-9 2 12 94.793 93.384 1.034 9.060 o
-9 2 13 2.713 2.640 0.390 222.841 o
-9 2 14 19.817 17.034 0.656 42.314 o
-9 2 15 6.416 5.352 0.786 73.400 o
-9 2 16 2.124 1.559 0.841 92.218 o
-9 2 17 0.009 -0.259 1.294 46.877 o
-9 2 18 248.285 251.304 3.915 2.066 o
-9 2 19 71.569 72.839 1.106 11.357 o
-9 2 20 113.205 114.310 1.553 6.707 o
-9 2 21 1.319 1.634 0.300 400.853 o
-9 2 22 14.922 15.336 0.559 54.337 o
-9 2 23 0.566 0.353 0.280 681.795 o
-9 3 1 12.438 12.312 0.337 75.205 o
-9 3 2 423.048 419.503 2.303 1.617 o
-9 3 3 16.623 19.560 0.443 51.549 o
-9 3 4 57.596 55.074 0.707 15.934 o
-9 3 5 295.225 301.890 2.015 2.448 o
-9 3 6 41.079 45.454 0.753 20.420 o
-9 3 7 290.342 289.829 2.155 2.467 o
-9 3 8 0.299 0.232 0.337 585.774 o
-9 3 9 3.077 2.924 0.386 210.060 o
-9 3 10 95.954 93.376 1.081 8.889 o
-9 3 11 8.414 6.650 0.340 112.144 o
-9 3 12 49.030 49.033 0.700 18.300 o
-9 3 13 271.999 262.897 1.894 2.764 o
-9 3 14 77.337 74.066 1.039 11.015 o
-9 3 15 37.283 36.997 0.857 21.890 o
-9 3 16 138.982 136.081 1.577 5.605 o
-9 3 17 56.035 56.618 1.919 9.731 o
-9 3 18 8.991 11.382 0.819 55.926 o
-9 3 19 3.894 4.085 0.258 217.223 o
-9 3 20 11.716 11.781 0.503 69.295 o
-9 3 21 24.868 26.642 0.622 33.850 o
-9 3 22 55.038 55.452 0.971 14.982 o
-9 3 23 33.778 34.784 0.910 22.840 o
-9 4 1 37.368 38.632 0.793 22.251 o
-9 4 2 591.681 591.390 3.073 1.022 o
-9 4 3 223.704 226.524 1.524 3.508 o
-9 4 4 209.431 208.394 1.633 3.718 o
-9 4 5 250.644 252.103 1.944 2.946 o
-9 4 6 53.830 50.771 0.902 15.960 o
-9 4 7 43.217 44.869 0.782 19.688 o
-9 4 8 561.883 566.688 3.442 1.047 o
-9 4 9 65.298 63.343 1.047 12.717 o
-9 4 10 9.795 7.835 0.399 93.150 o
-9 4 11 8.064 7.222 0.474 97.399 o
-9 4 12 3.595 4.299 0.424 168.958 o
-9 4 13 12.442 12.740 0.488 66.595 o
-9 4 14 51.294 49.169 1.143 15.004 o
-9 4 15 5.410 5.165 0.613 101.607 o
-9 4 16 15.380 14.102 0.823 43.572 o
-9 4 17 87.920 86.559 1.773 7.738 o
-9 4 18 193.007 195.853 2.974 3.047 o
-9 4 19 80.982 83.794 1.149 10.003 o
-9 4 20 24.111 25.772 0.595 35.294 o
-9 4 21 10.514 11.501 0.484 75.005 o
-9 4 22 0.512 0.472 0.245 807.800 o
-9 4 23 9.001 9.042 0.478 86.986 o
-9 5 1 407.970 397.918 2.419 1.675 o
-9 5 2 17.537 16.287 0.457 52.372 o
-9 5 3 401.843 409.881 2.360 1.686 o
-9 5 4 185.216 184.922 1.543 4.262 o
-9 5 5 565.625 571.805 3.428 1.040 o
-9 5 6 542.394 535.673 3.267 1.116 o
-9 5 7 32.211 31.303 0.725 26.515 o
-9 5 8 360.481 364.747 2.531 1.867 o
-9 5 9 303.515 303.059 2.201 2.341 o
-9 5 10 74.867 73.593 1.008 11.360 o
-9 5 11 61.356 58.428 0.959 13.908 o
-9 5 12 74.105 71.838 0.994 11.559 o
-9 5 13 2.121 2.218 0.350 277.958 o
-9 5 14 24.532 25.084 0.807 31.069 o
-9 5 15 237.362 230.651 2.894 2.658 o
-9 5 16 61.285 60.386 2.079 8.630 o
-9 5 17 0.203 -0.449 0.880 100.141 o
-9 5 18 12.185 11.518 0.463 70.624 o
-9 5 19 1.880 1.566 0.283 370.394 o
-9 5 20 32.757 32.731 0.659 26.734 o
-9 5 21 60.045 61.693 0.969 13.820 o
-9 5 22 16.214 17.502 0.543 50.707 o
-9 5 23 2.127 3.314 0.389 231.803 o
-9 6 1 267.739 267.231 1.678 2.857 o
-9 6 2 160.753 164.660 1.315 5.060 o
-9 6 3 11.221 10.216 0.415 79.441 o
-9 6 4 31.322 30.490 0.726 27.116 o
-9 6 5 228.516 228.942 2.018 3.198 o
-9 6 6 25.504 26.273 0.595 33.986 o
-9 6 7 181.785 181.601 1.635 4.273 o
-9 6 8 135.515 133.374 1.404 5.951 o
-9 6 9 103.492 104.150 1.160 8.042 o
-9 6 10 17.131 16.641 0.489 51.735 o
-9 6 11 355.336 356.578 2.413 1.928 o
-9 6 12 0.846 1.845 0.640 157.891 o
-9 6 13 18.744 18.524 0.589 44.711 o
-9 6 14 0.143 -0.322 0.551 252.561 o
-9 6 15 60.607 58.655 1.429 11.663 o
-9 6 16 131.339 132.871 3.036 3.893 o
-9 6 17 39.126 38.608 0.856 21.076 o
-9 6 18 13.256 11.983 0.487 65.387 o
-9 6 19 26.818 26.120 0.671 31.787 o
-9 6 20 48.768 48.396 0.846 17.506 o
-9 6 21 49.476 51.939 0.877 16.807 o
-9 6 22 4.251 3.874 0.369 177.154 o
-9 7 1 39.324 37.502 0.768 22.036 o
-9 7 2 33.872 31.922 0.692 26.013 o
-9 7 3 1.816 1.188 0.336 337.720 o
-9 7 4 90.103 89.249 1.048 9.454 o
-9 7 5 0.185 0.504 0.364 509.490 o
-9 7 6 121.627 120.657 1.259 6.783 o
-9 7 7 368.470 367.366 2.577 1.824 o
-9 7 8 224.619 221.882 1.808 3.380 o
-9 7 9 0.105 0.327 0.424 407.313 o
-9 7 10 14.432 14.917 0.503 58.144 o
-9 7 11 1.892 2.334 0.552 172.109 o
-9 7 12 160.372 160.862 1.623 4.824 o
-9 7 13 94.657 95.562 1.475 7.988 o
-9 7 14 204.782 203.129 2.368 3.332 o
-9 7 15 16.187 15.754 0.553 51.883 o
-9 7 16 15.524 15.306 0.709 47.133 o
-9 7 17 3.803 3.661 0.612 120.057 o
-9 7 18 5.905 6.041 0.356 137.674 o
-9 7 19 1.297 0.534 0.240 581.282 o
-9 7 20 0.841 0.228 0.284 614.770 o
-9 7 21 1.504 1.462 0.239 468.227 o
-9 7 22 16.774 18.052 0.703 43.861 o
-9 8 1 39.853 39.212 0.788 21.410 o
-9 8 2 10.150 8.765 0.354 92.297 o
-9 8 3 797.782 806.333 4.253 0.651 o
-9 8 4 8.469 8.254 0.462 93.284 o
-9 8 5 40.852 38.327 0.888 20.317 o
-9 8 6 21.917 21.235 0.631 38.506 o
-9 8 7 24.809 23.758 0.697 33.538 o
-9 8 8 28.378 26.943 0.701 30.031 o
-9 8 9 512.871 512.715 3.458 1.160 o
-9 8 10 3.315 3.026 0.635 122.269 o
-9 8 11 231.083 228.039 2.051 3.162 o
-9 8 12 11.518 11.125 0.538 68.711 o
-9 8 13 14.777 15.465 0.788 44.856 o
-9 8 14 127.785 127.388 2.574 4.566 o
-9 8 15 16.684 17.416 1.121 30.996 o
-9 8 16 6.326 7.639 1.540 27.305 o
-9 8 17 89.752 89.386 1.418 8.533 o
-9 8 18 0.396 -0.179 0.285 780.770 o
-9 8 19 19.284 17.486 0.508 47.061 o
-9 8 20 4.629 4.356 0.340 173.123 o
-9 8 21 14.036 13.660 0.607 55.542 o
-9 9 1 5.542 5.367 0.614 99.926 o
-9 9 2 0.532 0.069 0.477 307.366 o
-9 9 3 10.714 11.703 0.661 62.099 o
-9 9 4 16.027 15.395 0.617 49.984 o
-9 9 5 27.624 27.067 0.838 28.159 o
-9 9 6 500.047 507.991 3.120 1.227 o
-9 9 7 0.004 -0.165 0.542 267.176 o
-9 9 8 18.270 17.472 0.607 45.481 o
-9 9 9 16.617 17.991 0.692 44.461 o
-9 9 10 53.709 54.555 1.073 14.666 o
-9 9 11 10.033 9.438 0.520 78.019 o
-9 9 12 51.655 48.883 1.370 13.503 o
-9 9 13 18.923 17.816 0.761 39.688 o
-9 9 14 217.106 213.149 3.898 2.287 o
-9 9 15 24.140 23.654 0.625 35.549 o
-9 9 16 48.596 49.738 0.973 16.559 o
-9 9 17 22.441 22.168 0.625 37.698 o
-9 9 18 21.509 20.881 0.663 38.298 o
-9 9 19 20.024 19.119 0.516 44.719 o
-9 9 20 0.225 -0.265 0.278 886.264 o
-9 9 21 0.002 0.209 0.335 668.863 o
-9 10 1 94.610 95.661 1.757 7.310 o
-9 10 2 423.869 425.636 3.212 1.456 o
-9 10 3 77.659 77.656 1.469 9.430 o
-9 10 4 13.561 13.725 0.666 53.530 o
-9 10 5 224.124 227.933 2.001 3.252 o
-9 10 6 55.205 54.152 1.129 14.152 o
-9 10 7 31.174 29.081 0.782 26.753 o
-9 10 8 7.628 7.448 0.570 88.168 o
-9 10 9 260.969 261.826 2.163 2.741 o
-9 10 10 210.587 213.059 1.910 3.515 o
-9 10 11 22.976 22.453 0.750 34.297 o
-9 10 12 93.532 90.607 1.199 8.840 o
-9 10 13 61.285 60.091 2.044 8.777 o
-9 10 14 24.493 23.485 0.675 34.322 o
-9 10 15 0.099 -0.036 0.285 914.427 o
-9 10 16 0.884 0.195 0.291 588.962 o
-9 10 17 39.777 39.246 0.778 21.512 o
-9 10 18 6.760 7.435 0.467 106.115 o
-9 10 19 74.137 76.995 1.145 10.812 o
-9 10 20 0.023 0.089 0.349 628.463 o
-9 11 1 98.355 96.164 1.659 7.382 o
-9 11 2 7.756 8.020 0.560 87.248 o
-9 11 3 50.654 49.620 1.201 14.688 o
-9 11 4 14.377 14.231 0.731 48.738 o
-9 11 5 50.678 48.747 0.734 17.767 o
-9 11 6 1.659 1.396 0.753 114.777 o
-9 11 7 187.485 190.796 1.868 3.951 o
-9 11 8 1.962 -0.431 1.501 33.404 o
-9 11 9 2.343 2.068 0.911 78.671 o
-9 11 10 0.401 -0.148 0.555 239.491 o
-9 11 11 0.978 2.552 0.962 75.650 o
-9 11 12 82.141 81.622 2.403 6.378 o
-9 11 13 49.465 46.487 0.852 17.521 o
-9 11 14 14.254 12.319 0.634 55.124 o
-9 11 15 0.359 0.233 0.291 724.934 o
-9 11 16 76.833 78.729 1.213 10.301 o
-9 11 17 159.101 164.970 1.908 4.530 o
-9 11 18 29.294 31.689 0.723 27.871 o
-9 11 19 9.020 12.684 0.609 68.979 o
-9 12 1 76.377 76.837 1.448 9.612 o
-9 12 2 28.471 28.632 0.961 25.377 o
-9 12 3 60.521 58.500 1.747 10.153 o
-9 12 4 65.147 63.815 1.559 10.449 o
-9 12 5 7.643 6.942 1.155 41.588 o
-9 12 6 6.677 5.905 0.993 53.617 o
-9 12 7 3.505 4.509 0.736 94.824 o
-9 12 8 77.942 77.308 1.854 8.169 o
-9 12 9 0.020 0.587 0.562 236.637 o
-9 12 10 11.303 10.350 0.762 55.913 o
-9 12 11 76.820 75.493 1.212 10.429 o
-9 12 12 41.326 40.548 0.779 20.843 o
-9 12 13 2.812 2.756 0.341 242.349 o
-9 12 14 49.535 46.974 0.871 17.331 o
-9 12 15 3.857 2.860 0.405 184.251 o
-9 12 16 0.218 0.541 0.330 588.957 o
-9 12 17 10.276 12.883 0.600 65.663 o
-9 12 18 20.712 21.753 0.972 30.940 o
-9 12 19 29.350 30.101 0.786 27.331 o
-9 13 1 130.797 135.082 1.598 5.799 o
-9 13 2 37.058 38.662 0.782 22.458 o
-9 13 3 20.177 20.666 0.535 43.067 o
-9 13 4 17.470 16.924 1.605 20.235 o
-9 13 5 126.924 126.794 1.589 6.030 o
-9 13 6 0.089 0.124 0.358 579.355 o
-9 13 7 160.631 161.222 2.224 4.217 o
-9 13 8 7.616 7.532 0.594 85.398 o
-9 13 9 41.132 41.257 0.929 19.474 o
-9 13 10 6.969 7.655 0.466 104.087 o
-9 13 11 5.636 5.033 0.322 154.183 o
-9 13 12 3.039 2.881 0.328 238.123 o
-9 13 13 15.152 12.043 0.673 51.866 o
-9 13 14 38.037 34.681 0.972 20.791 o
-9 13 15 56.832 54.201 0.911 15.121 o
-9 13 16 15.151 14.131 0.696 49.140 o
-9 13 17 2.029 1.068 0.348 316.384 o
-9 13 18 4.568 4.662 0.373 162.998 o
-9 14 1 15.752 14.298 0.532 54.863 o
-9 14 2 0.160 -0.219 0.335 654.095 o
-9 14 3 3.228 2.351 0.349 230.812 o
-9 14 4 7.459 7.044 0.399 111.205 o
-9 14 5 137.669 140.642 1.866 5.212 o
-9 14 6 2.921 3.256 0.567 143.551 o
-9 14 7 6.442 5.834 0.435 119.832 o
-9 14 8 22.630 22.804 0.596 37.859 o
-9 14 9 30.147 30.757 0.795 26.645 o
-9 14 10 221.233 227.445 2.479 3.012 o
-9 14 11 0.575 0.097 0.328 567.294 o
-9 14 12 5.897 5.592 0.392 134.083 o
-9 14 13 7.189 6.517 0.473 105.603 o
-9 14 14 3.619 3.225 0.349 205.954 o
-9 14 15 0.733 0.276 0.335 505.743 o
-9 14 16 8.459 7.386 0.592 82.147 o
-9 15 1 55.799 58.859 1.063 14.115 o
-9 15 2 32.140 30.884 0.785 25.851 o
-9 15 3 3.726 4.117 0.383 180.827 o
-9 15 4 7.077 6.703 0.414 113.680 o
-9 15 5 8.477 9.145 0.524 84.873 o
-9 15 6 61.389 61.298 0.998 13.533 o
-9 15 7 20.492 20.220 0.633 40.428 o
-9 15 8 1.257 0.811 0.346 388.834 o
-9 15 9 87.308 88.644 1.486 8.500 o
-9 15 10 1.024 1.929 0.335 372.732 o
-9 15 11 3.978 4.032 0.387 175.550 o
-9 15 12 0.880 1.205 0.323 442.458 o
-9 15 13 41.524 39.992 1.057 18.374 o
-9 15 14 5.324 5.715 0.411 136.433 o
-9 15 15 31.150 29.117 0.990 23.771 o
-9 16 1 23.190 23.534 0.720 34.367 o
-9 16 2 7.748 8.070 0.480 96.032 o
-9 16 3 99.972 105.758 1.596 7.266 o
-9 16 4 1.283 1.678 0.405 292.038 o
-9 16 5 25.559 26.926 0.699 31.865 o
-9 16 6 3.365 4.405 0.356 194.959 o
-9 16 7 19.503 21.544 0.620 41.130 o
-9 16 8 36.466 39.404 0.809 22.260 o
-9 16 9 10.991 10.956 0.510 72.495 o
-9 16 10 5.281 5.392 0.379 145.426 o
-9 16 11 6.233 5.929 0.638 90.867 o
-9 16 12 95.391 98.526 1.898 6.897 o
-9 16 13 38.916 38.473 1.174 18.025 o
-9 17 1 27.838 30.183 0.876 26.646 o
-9 17 2 0.593 0.746 0.490 272.674 o
-9 17 3 0.772 1.174 0.405 339.849 o
-9 17 4 1.340 2.285 0.387 287.507 o
-9 17 5 35.349 39.380 0.888 21.796 o
-9 17 6 17.145 20.046 0.602 45.425 o
-9 17 7 27.880 29.563 0.709 29.429 o
-9 17 8 14.335 14.655 0.572 55.560 o
-9 17 9 0.322 -0.199 0.387 472.906 o
-9 17 10 1.912 0.982 0.367 309.486 o
-9 17 11 5.455 6.060 0.462 123.506 o
-9 18 2 18.955 21.902 0.748 38.013 o
-9 18 3 1.431 1.761 0.435 258.196 o
-9 18 4 4.217 5.725 0.467 137.740 o
-9 18 5 31.176 34.226 0.860 24.553 o
-9 18 6 10.656 13.413 0.642 61.359 o
-9 18 7 0.015 0.344 0.379 514.491 o
-8 0 2 65.037 64.481 0.917 13.226 o
-8 0 4 298.493 308.544 2.368 2.301 o
-8 0 6 609.719 615.930 4.191 0.891 o
-8 0 8 673.621 666.928 4.428 0.788 o
-8 0 10 106.654 112.012 1.359 7.350 o
-8 0 12 283.970 280.110 2.419 2.439 o
-8 0 14 671.043 652.751 4.791 0.770 o
-8 0 16 259.483 266.893 3.806 2.038 o
-8 0 18 62.508 59.867 3.789 4.092 o
-8 0 20 42.255 39.788 1.084 17.987 o
-8 0 22 2.043 1.154 0.429 250.445 o
-8 0 24 76.227 79.774 1.721 8.620 o
-8 1 1 27.566 26.133 0.476 34.351 o
-8 1 2 45.377 46.295 0.579 20.312 o
-8 1 3 258.855 255.662 1.484 3.044 o
-8 1 4 149.181 151.632 1.079 5.687 o
-8 1 5 244.095 237.480 1.474 3.264 o
-8 1 6 44.463 42.672 0.588 21.052 o
-8 1 7 212.894 206.830 1.347 3.840 o
-8 1 8 28.718 26.055 0.504 33.116 o
-8 1 9 492.279 490.897 2.686 1.310 o
-8 1 10 275.155 273.750 1.671 2.780 o
-8 1 11 341.023 332.380 1.949 2.147 o
-8 1 12 147.674 143.390 1.083 5.832 o
-8 1 13 94.937 93.825 0.855 9.403 o
-8 1 14 0.340 0.167 0.414 408.791 o
-8 1 15 2.033 1.516 0.470 218.721 o
-8 1 16 250.351 253.155 2.375 2.752 o
-8 1 17 49.309 49.640 1.184 15.004 o
-8 1 18 53.967 54.052 1.684 11.158 o
-8 1 19 35.282 35.689 0.740 24.079 o
-8 1 20 32.111 31.761 0.680 27.022 o
-8 1 21 1.008 0.716 0.239 629.198 o
-8 1 22 2.776 2.742 0.373 227.810 o
-8 1 23 0.431 -0.007 0.245 962.916 o
-8 1 24 0.070 0.088 0.280 933.928 o
-8 2 1 316.222 310.707 1.741 2.379 o
-8 2 2 79.266 80.242 0.748 11.395 o
-8 2 3 16.546 14.808 0.371 58.598 o
-8 2 4 2.221 2.293 0.225 361.065 o
-8 2 5 39.903 41.100 0.552 23.061 o
-8 2 6 426.111 426.480 2.416 1.581 o
-8 2 7 152.130 147.805 1.248 5.504 o
-8 2 8 322.565 322.211 2.013 2.246 o
-8 2 9 111.858 110.011 1.061 7.689 o
-8 2 10 0.038 -0.375 0.322 742.752 o
-8 2 11 97.847 89.832 0.880 9.297 o
-8 2 12 87.233 82.136 0.816 10.463 o
-8 2 13 98.472 97.718 0.945 8.893 o
-8 2 14 116.562 113.926 1.024 7.456 o
-8 2 15 0.575 -0.037 0.468 317.694 o
-8 2 16 80.797 80.311 1.493 9.078 o
-8 2 17 2.619 2.084 0.738 108.016 o
-8 2 18 30.480 29.808 1.307 19.558 o
-8 2 19 0.656 0.740 0.298 561.841 o
-8 2 20 3.342 3.358 0.258 248.607 o
-8 2 21 24.925 25.097 0.666 33.563 o
-8 2 22 117.650 120.295 1.475 6.589 o
-8 2 23 9.455 9.461 0.552 77.571 o
-8 2 24 10.833 10.855 0.511 73.160 o
-8 3 1 166.493 167.185 1.206 5.003 o
-8 3 2 358.555 362.011 1.988 1.996 o
-8 3 3 10.181 9.356 0.287 95.260 o
-8 3 4 119.298 120.088 0.965 7.294 o
-8 3 5 419.720 426.398 2.562 1.576 o
-8 3 6 362.814 368.272 2.460 1.868 o
-8 3 7 479.216 491.009 2.931 1.306 o
-8 3 8 6.736 5.671 0.316 136.354 o
-8 3 9 69.401 70.025 0.918 12.398 o
-8 3 10 60.222 59.524 0.768 14.860 o
-8 3 11 177.943 175.645 1.352 4.596 o
-8 3 12 319.964 316.440 2.032 2.268 o
-8 3 13 39.403 36.778 0.660 23.130 o
-8 3 14 101.226 97.373 1.092 8.462 o
-8 3 15 0.382 0.135 0.360 517.300 o
-8 3 16 23.290 21.566 0.611 37.510 o
-8 3 17 14.508 13.419 0.464 61.414 o
-8 3 18 136.023 132.965 1.676 5.588 o
-8 3 19 44.992 45.455 1.242 15.607 o
-8 3 20 39.093 38.634 0.748 22.115 o
-8 3 21 2.588 2.293 0.237 325.320 o
-8 3 22 2.241 2.661 0.271 313.593 o
-8 3 23 5.558 5.438 0.437 130.308 o
-8 4 1 2230.100 2273.990 9.530 0.132 o
-8 4 2 64.813 64.884 0.723 13.982 o
-8 4 3 60.111 57.090 0.665 15.510 o
-8 4 4 229.536 225.189 1.630 3.402 o
-8 4 5 307.370 313.098 2.151 2.309 o
-8 4 6 232.648 228.786 1.754 3.293 o
-8 4 7 61.196 57.847 0.854 14.457 o
-8 4 8 22.847 22.732 0.679 35.871 o
-8 4 9 134.087 128.592 1.304 6.188 o
-8 4 10 12.942 12.823 0.448 67.138 o
-8 4 11 26.267 24.234 0.591 34.256 o
-8 4 12 17.612 17.184 0.452 51.616 o
-8 4 13 0.461 0.547 0.333 532.246 o
-8 4 14 3.997 3.632 0.405 173.523 o
-8 4 15 103.828 101.321 1.407 7.598 o
-8 4 16 4.267 4.509 0.593 116.304 o
-8 4 17 40.178 39.542 1.657 13.492 o
-8 4 18 8.288 8.342 0.590 81.060 o
-8 4 19 38.679 38.999 0.733 22.331 o
-8 4 20 65.918 65.258 1.017 12.667 o
-8 4 21 20.054 19.464 0.521 44.311 o
-8 4 22 14.614 15.201 0.485 58.194 o
-8 4 23 27.645 29.628 0.651 30.452 o
-8 5 1 23.230 21.717 0.513 39.568 o
-8 5 2 206.606 206.646 1.461 3.861 o
-8 5 3 404.297 410.219 2.243 1.697 o
-8 5 4 126.107 125.090 1.126 6.732 o
-8 5 5 1481.770 1505.890 7.304 0.251 o
-8 5 6 197.100 201.355 1.688 3.882 o
-8 5 7 322.358 322.491 2.247 2.184 o
-8 5 8 644.349 652.735 3.972 0.854 o
-8 5 9 0.352 0.019 0.369 509.440 o
-8 5 10 506.527 506.253 2.991 1.232 o
-8 5 11 27.773 28.059 0.653 30.838 o
-8 5 12 108.583 108.328 1.018 7.948 o
-8 5 13 56.430 55.631 0.829 15.494 o
-8 5 14 0.892 0.395 0.399 367.903 o
-8 5 15 9.471 8.577 0.762 61.953 o
-8 5 16 4.880 5.035 0.799 78.037 o
-8 5 17 43.176 42.251 1.673 12.864 o
-8 5 18 140.171 141.455 1.667 5.400 o
-8 5 19 0.024 -0.246 0.270 1062.240 o
-8 5 20 25.709 23.635 0.549 35.698 o
-8 5 21 15.785 13.907 0.581 53.107 o
-8 5 22 2.581 3.156 0.277 277.271 o
-8 5 23 6.962 7.624 0.440 107.572 o
-8 6 1 40.911 39.514 0.740 21.461 o
-8 6 2 11.883 10.842 0.355 79.253 o
-8 6 3 45.082 43.645 0.635 20.413 o
-8 6 4 400.734 402.257 2.630 1.653 o
-8 6 5 47.071 45.029 0.882 17.989 o
-8 6 6 296.136 300.238 2.253 2.372 o
-8 6 7 186.107 184.435 1.624 4.194 o
-8 6 8 110.400 115.619 1.229 7.355 o
-8 6 9 76.298 77.830 1.037 10.950 o
-8 6 10 5.121 4.852 0.450 135.920 o
-8 6 11 0.837 0.735 0.427 324.920 o
-8 6 12 149.340 142.459 1.195 5.693 o
-8 6 13 64.844 64.299 1.029 12.790 o
-8 6 14 0.026 -0.230 0.467 357.722 o
-8 6 15 59.207 57.068 1.559 11.216 o
-8 6 16 7.091 6.454 0.933 56.733 o
-8 6 17 0.027 12.270 3.989 4.842 o
-8 6 18 11.220 9.411 0.809 54.135 o
-8 6 19 6.167 5.669 0.325 141.902 o
-8 6 20 1.421 1.020 0.233 522.982 o
-8 6 21 27.803 27.005 0.606 31.899 o
-8 6 22 8.903 9.112 0.472 87.853 o
-8 6 23 15.325 16.497 0.664 48.359 o
-8 7 1 19.110 17.451 0.423 49.715 o
-8 7 2 16.349 15.095 0.422 57.008 o
-8 7 3 277.010 276.005 1.746 2.734 o
-8 7 4 1.587 1.014 0.312 390.482 o
-8 7 5 149.104 150.359 1.362 5.433 o
-8 7 6 0.776 0.031 0.377 432.428 o
-8 7 7 121.578 118.577 1.300 6.761 o
-8 7 8 4.887 4.814 0.377 155.502 o
-8 7 9 144.164 143.614 1.278 5.727 o
-8 7 10 131.606 128.093 1.415 6.122 o
-8 7 11 47.013 46.121 0.787 18.551 o
-8 7 12 73.189 69.968 1.083 11.422 o
-8 7 13 1.170 0.410 0.472 269.711 o
-8 7 14 8.800 8.458 0.744 65.286 o
-8 7 15 30.117 29.172 1.218 20.913 o
-8 7 16 3.562 3.402 0.522 147.068 o
-8 7 17 33.787 32.320 0.643 26.536 o
-8 7 18 3.842 3.089 0.334 207.326 o
-8 7 19 5.131 4.745 0.315 166.225 o
-8 7 20 60.063 59.041 0.970 13.991 o
-8 7 21 1.307 0.797 0.338 394.900 o
-8 7 22 11.828 11.677 0.489 69.954 o
-8 8 1 32.406 30.689 0.527 28.997 o
-8 8 2 35.312 34.543 0.583 25.967 o
-8 8 3 102.654 103.063 0.946 8.505 o
-8 8 4 144.552 145.696 1.291 5.676 o
-8 8 5 79.854 79.340 0.946 10.852 o
-8 8 6 34.576 31.170 0.715 25.594 o
-8 8 7 150.624 149.271 1.283 5.488 o
-8 8 8 59.671 60.287 0.908 14.253 o
-8 8 9 33.252 32.025 0.656 26.711 o
-8 8 10 50.105 51.733 0.879 16.691 o
-8 8 11 139.798 138.257 1.300 5.891 o
-8 8 12 21.273 19.221 0.599 41.011 o
-8 8 13 48.873 46.598 0.765 18.212 o
-8 8 14 18.955 18.376 0.535 46.117 o
-8 8 15 89.456 90.803 2.920 4.988 o
-8 8 16 56.734 57.614 2.109 8.825 o
-8 8 17 0.024 -0.098 0.310 805.332 o
-8 8 18 24.150 22.978 0.549 37.354 o
-8 8 19 0.453 -0.206 0.238 993.163 o
-8 8 20 0.946 0.361 0.240 692.385 o
-8 8 21 5.226 4.312 0.579 111.926 o
-8 8 22 2.698 2.099 0.325 269.137 o
-8 9 1 165.199 165.342 1.424 4.870 o
-8 9 2 231.409 228.647 1.578 3.390 o
-8 9 3 185.073 187.468 1.365 4.368 o
-8 9 4 143.751 142.621 1.377 5.642 o
-8 9 5 1.709 1.012 0.382 307.239 o
-8 9 6 11.851 11.332 0.510 69.126 o
-8 9 7 27.546 26.407 0.505 33.831 o
-8 9 8 53.828 51.878 0.939 15.647 o
-8 9 9 59.390 55.992 1.046 13.911 o
-8 9 10 20.788 19.092 0.683 39.376 o
-8 9 11 18.718 18.554 0.633 43.398 o
-8 9 12 0.020 -0.100 0.654 183.346 o
-8 9 13 0.013 0.020 0.351 630.707 o
-8 9 14 10.711 10.257 0.923 47.772 o
-8 9 15 14.060 13.109 1.151 33.297 o
-8 9 16 57.736 58.723 1.790 10.143 o
-8 9 17 0.058 0.196 0.235 1243.690 o
-8 9 18 47.059 45.921 0.812 18.392 o
-8 9 19 2.834 1.903 0.294 286.637 o
-8 9 20 5.087 4.423 0.341 163.971 o
-8 9 21 2.975 2.526 0.332 244.847 o
-8 10 1 5.609 5.396 0.557 108.621 o
-8 10 2 1.913 -0.275 0.635 157.863 o
-8 10 3 110.207 112.492 1.066 7.699 o
-8 10 4 296.599 296.653 1.900 2.490 o
-8 10 5 55.631 53.994 1.089 14.333 o
-8 10 6 23.171 21.851 0.604 37.624 o
-8 10 7 183.820 183.568 1.533 4.302 o
-8 10 8 7.032 6.607 0.680 80.401 o
-8 10 9 19.884 17.921 0.548 44.812 o
-8 10 10 40.696 40.817 0.997 19.021 o
-8 10 11 37.316 36.731 0.831 22.197 o
-8 10 12 19.944 20.402 0.866 34.618 o
-8 10 13 80.130 77.693 1.448 9.341 o
-8 10 14 73.101 71.063 3.045 5.236 o
-8 10 15 0.670 1.097 1.297 45.041 o
-8 10 16 0.186 -0.432 0.264 991.969 o
-8 10 17 147.419 150.486 1.772 5.021 o
-8 10 18 6.167 7.479 0.399 120.348 o
-8 10 19 17.500 18.290 0.597 46.312 o
-8 10 20 8.573 8.255 0.469 91.992 o
-8 10 21 8.895 9.629 0.569 77.963 o
-8 11 1 420.497 428.383 3.013 1.496 o
-8 11 2 7.520 7.144 0.808 65.103 o
-8 11 3 12.989 11.638 0.622 59.128 o
-8 11 4 119.488 119.315 1.289 6.838 o
-8 11 5 5.123 4.737 0.703 90.581 o
-8 11 6 6.985 6.402 0.452 110.362 o
-8 11 7 52.361 51.007 1.352 13.399 o
-8 11 8 3.549 3.752 0.509 148.569 o
-8 11 9 15.204 13.631 0.563 55.248 o
-8 11 10 10.262 8.372 0.433 86.391 o
-8 11 11 10.928 9.889 0.850 51.824 o
-8 11 12 7.027 5.588 1.025 50.999 o
-8 11 13 7.061 6.633 1.191 40.553 o
-8 11 14 0.106 -0.565 0.672 171.656 o
-8 11 15 1.273 0.880 0.245 542.002 o
-8 11 16 0.706 0.639 0.271 631.800 o
-8 11 17 0.488 0.351 0.271 738.311 o
-8 11 18 5.517 6.641 0.414 128.494 o
-8 11 19 44.263 45.488 0.901 18.431 o
-8 11 20 53.614 56.490 0.952 15.228 o
-8 12 1 26.937 26.936 0.905 27.398 o
-8 12 2 0.645 0.171 1.341 42.831 o
-8 12 3 3.338 3.220 0.755 96.326 o
-8 12 4 34.857 34.463 0.797 23.846 o
-8 12 5 82.011 81.612 1.053 10.285 o
-8 12 6 173.557 173.150 1.682 4.431 o
-8 12 7 42.087 42.489 1.104 17.562 o
-8 12 8 66.490 67.143 1.138 11.998 o
-8 12 9 0.216 1.116 0.984 77.943 o
-8 12 10 7.169 6.241 0.954 55.234 o
-8 12 11 0.227 0.357 1.133 60.253 o
-8 12 12 6.051 4.371 1.304 37.206 o
-8 12 13 33.440 30.711 0.899 23.839 o
-8 12 14 0.176 0.447 0.328 616.867 o
-8 12 15 101.465 102.122 1.229 8.052 o
-8 12 16 64.362 65.953 1.064 12.600 o
-8 12 17 10.081 10.016 0.604 70.196 o
-8 12 18 7.416 8.518 0.510 93.267 o
-8 12 19 0.023 0.164 0.332 679.127 o
-8 13 1 9.643 9.436 0.855 54.266 o
-8 13 2 55.063 56.038 1.916 9.832 o
-8 13 3 454.846 456.605 4.211 1.199 o
-8 13 4 35.808 35.041 1.319 17.597 o
-8 13 5 9.032 9.465 1.362 30.906 o
-8 13 6 3.924 3.720 0.569 128.441 o
-8 13 7 15.674 15.409 0.958 37.572 o
-8 13 8 0.518 0.436 0.896 93.571 o
-8 13 9 63.117 62.322 1.447 11.182 o
-8 13 10 0.083 0.215 1.112 63.056 o
-8 13 11 84.617 83.109 1.663 8.279 o
-8 13 12 38.996 36.711 0.778 22.171 o
-8 13 13 1.483 1.268 0.300 402.814 o
-8 13 14 12.871 11.856 0.507 65.557 o
-8 13 15 2.582 2.416 0.292 287.248 o
-8 13 16 13.814 13.066 0.548 59.496 o
-8 13 17 29.018 27.770 0.880 26.599 o
-8 13 18 22.166 22.971 0.890 31.521 o
-8 14 1 112.013 113.253 1.639 6.610 o
-8 14 2 42.884 42.640 0.832 19.674 o
-8 14 3 0.259 1.112 0.273 682.165 o
-8 14 4 0.635 0.495 0.326 523.627 o
-8 14 5 58.904 57.819 1.138 13.377 o
-8 14 6 3.882 4.149 0.782 86.513 o
-8 14 7 165.978 170.461 4.394 2.335 o
-8 14 8 335.632 341.742 3.567 1.728 o
-8 14 9 46.401 47.924 0.999 16.967 o
-8 14 10 0.989 1.460 0.369 355.219 o
-8 14 11 7.645 7.110 0.446 103.778 o
-8 14 12 37.440 36.507 0.776 22.754 o
-8 14 13 1.566 1.063 0.298 407.170 o
-8 14 14 27.854 27.463 0.837 27.953 o
-8 14 15 14.537 13.326 0.535 58.208 o
-8 14 16 1.264 0.609 0.417 312.152 o
-8 14 17 1.023 0.511 0.365 399.040 o
-8 15 1 167.657 173.774 2.279 3.981 o
-8 15 2 2.173 2.880 0.424 218.556 o
-8 15 3 5.014 5.519 0.372 149.573 o
-8 15 4 48.743 49.605 0.984 16.467 o
-8 15 5 70.039 72.044 1.178 11.263 o
-8 15 6 3.630 4.623 0.383 177.636 o
-8 15 7 3.905 4.880 0.335 183.776 o
-8 15 8 1.103 1.511 0.375 337.546 o
-8 15 9 67.429 68.652 1.050 12.181 o
-8 15 10 2.846 2.247 0.361 239.928 o
-8 15 11 68.874 66.508 1.013 12.289 o
-8 15 12 0.647 0.447 0.285 633.088 o
-8 15 13 34.261 33.196 0.951 22.447 o
-8 15 14 0.249 0.252 0.405 430.716 o
-8 15 15 25.558 22.661 0.818 30.983 o
-8 15 16 4.479 3.602 0.488 142.666 o
-8 16 1 3.017 2.794 0.333 237.850 o
-8 16 2 14.448 15.078 0.542 56.235 o
-8 16 3 58.322 60.336 1.063 13.677 o
-8 16 4 18.084 20.730 0.567 44.799 o
-8 16 5 149.115 156.156 1.982 4.699 o
-8 16 6 25.245 27.153 0.617 33.470 o
-8 16 7 57.078 57.175 1.006 14.355 o
-8 16 8 43.283 42.657 0.843 19.472 o
-8 16 9 6.551 6.968 0.457 110.804 o
-8 16 10 19.582 17.959 0.602 43.627 o
-8 16 11 2.945 2.944 0.369 221.141 o
-8 16 12 18.019 17.777 1.155 29.229 o
-8 16 13 0.062 0.604 0.367 514.799 o
-8 16 14 27.382 26.216 1.235 21.952 o
-8 17 1 0.073 0.730 0.369 498.231 o
-8 17 2 105.872 111.442 1.726 6.680 o
-8 17 3 55.511 60.594 1.110 13.783 o
-8 17 4 1.384 2.217 0.340 328.120 o
-8 17 5 118.254 123.932 1.683 6.173 o
-8 17 6 22.566 25.927 0.630 35.807 o
-8 17 7 1.301 1.555 0.356 342.343 o
-8 17 8 0.318 -0.047 0.369 517.731 o
-8 17 9 21.555 21.095 0.670 37.976 o
-8 17 10 0.005 -0.499 0.303 850.385 o
-8 17 11 41.795 41.828 1.291 16.065 o
-8 17 12 9.320 8.516 0.524 82.502 o
-8 18 1 9.505 10.497 0.743 60.967 o
-8 18 2 18.471 19.180 0.674 42.092 o
-8 18 3 6.509 7.810 0.532 98.027 o
-8 18 4 0.093 0.671 0.387 458.315 o
-8 18 5 36.596 41.220 0.902 20.991 o
-8 18 6 40.033 44.314 0.914 19.491 o
-8 18 7 48.480 51.366 0.965 16.480 o
-8 18 8 9.590 9.093 0.519 80.561 o
-8 18 9 12.589 13.670 0.771 50.111 o
-7 0 2 669.075 694.232 4.232 0.793 o
-7 0 4 231.664 229.967 1.899 3.226 o
-7 0 6 93.903 90.152 0.988 9.316 o
-7 0 8 5.764 5.963 0.334 143.683 o
-7 0 10 260.607 255.036 2.208 2.748 o
-7 0 12 0.407 0.407 0.340 539.856 o
-7 0 14 7.042 7.057 0.660 81.667 o
-7 0 16 736.058 738.505 7.639 0.525 o
-7 0 18 46.085 45.214 2.429 8.319 o
-7 0 20 0.194 -0.112 0.447 374.420 o
-7 0 22 1.469 0.568 0.323 411.405 o
-7 0 24 13.839 14.340 0.689 51.409 o
-7 1 1 270.594 271.334 1.447 2.895 o
-7 1 2 641.362 654.728 2.895 0.931 o
-7 1 3 135.641 141.471 0.922 6.367 o
-7 1 4 343.635 349.679 1.770 2.133 o
-7 1 5 327.194 334.645 1.788 2.246 o
-7 1 6 12.556 12.602 0.299 76.037 o
-7 1 7 713.138 717.618 3.397 0.794 o
-7 1 8 14.261 12.849 0.320 68.976 o
-7 1 9 631.577 633.320 3.045 0.946 o
-7 1 10 17.293 16.499 0.404 54.302 o
-7 1 11 19.379 17.217 0.399 50.107 o
-7 1 12 104.730 103.582 0.887 8.478 o
-7 1 13 376.424 368.507 2.067 1.897 o
-7 1 14 94.472 92.304 0.902 9.392 o
-7 1 15 8.548 8.517 0.486 89.735 o
-7 1 16 13.088 12.392 0.680 54.976 o
-7 1 17 52.861 51.989 1.089 14.889 o
-7 1 18 19.530 17.861 1.025 31.629 o
-7 1 19 2.589 2.233 0.708 114.589 o
-7 1 20 3.494 2.944 0.231 261.940 o
-7 1 21 1.311 1.181 0.262 482.750 o
-7 1 22 0.147 0.000 0.279 919.635 o
-7 1 23 1.818 1.446 0.242 425.886 o
-7 1 24 1.010 0.403 0.312 498.137 o
-7 2 1 1367.470 1380.520 5.734 0.301 o
-7 2 2 163.305 163.719 1.029 5.241 o
-7 2 3 763.257 790.895 3.671 0.708 o
-7 2 4 452.758 458.567 2.273 1.487 o
-7 2 5 19.303 19.602 0.425 47.714 o
-7 2 6 1.343 0.906 0.248 521.329 o
-7 2 7 46.832 50.860 0.648 18.914 o
-7 2 8 0.108 -0.113 0.236 1290.030 o
-7 2 9 770.923 779.263 3.917 0.695 o
-7 2 10 121.896 121.127 0.939 7.202 o
-7 2 11 7.678 7.094 0.294 121.683 o
-7 2 12 4.602 4.681 0.270 187.880 o
-7 2 13 221.803 216.105 1.454 3.622 o
-7 2 14 152.809 148.945 1.188 5.531 o
-7 2 15 56.762 53.973 0.853 15.454 o
-7 2 16 2.177 1.407 0.722 118.178 o
-7 2 17 29.648 29.642 0.769 27.552 o
-7 2 18 49.676 49.049 1.786 11.175 o
-7 2 19 1.769 1.878 0.285 364.042 o
-7 2 20 60.612 59.170 0.942 14.040 o
-7 2 21 8.581 8.349 0.442 94.494 o
-7 2 22 8.079 7.978 0.372 106.163 o
-7 2 23 0.642 0.265 0.242 809.820 o
-7 2 24 4.803 4.797 0.360 161.013 o
-7 3 1 589.069 588.712 2.744 1.054 o
-7 3 2 17.350 19.932 0.486 48.770 o
-7 3 3 109.815 108.701 0.857 8.128 o
-7 3 4 351.175 358.345 2.143 2.002 o
-7 3 5 0.551 0.366 0.271 714.318 o
-7 3 6 450.941 462.820 2.833 1.410 o
-7 3 7 1265.760 1286.210 6.499 0.320 o
-7 3 8 512.437 514.329 2.986 1.214 o
-7 3 9 5.928 5.963 0.285 149.791 o
-7 3 10 366.209 365.202 2.140 1.928 o
-7 3 11 11.132 11.444 0.344 81.712 o
-7 3 12 9.578 7.822 0.313 101.853 o
-7 3 13 10.137 9.159 0.415 86.598 o
-7 3 14 28.136 27.238 0.582 31.966 o
-7 3 15 314.185 308.484 2.186 2.276 o
-7 3 16 32.471 31.818 0.832 24.885 o
-7 3 17 17.081 15.732 0.861 39.370 o
-7 3 18 35.844 34.174 1.318 17.684 o
-7 3 19 9.478 9.395 0.551 77.688 o
-7 3 20 0.807 0.355 0.420 349.407 o
-7 3 21 19.885 19.261 0.479 45.774 o
-7 3 22 9.541 9.813 0.418 87.642 o
-7 3 23 9.672 10.473 0.586 72.172 o
-7 3 24 10.332 11.093 0.489 76.069 o
-7 4 1 124.249 124.910 0.959 7.012 o
-7 4 2 427.670 428.128 2.322 1.588 o
-7 4 3 3456.020 3430.140 17.788 0.057 o
-7 4 4 349.932 347.781 2.185 2.019 o
-7 4 5 452.461 458.701 2.759 1.422 o
-7 4 6 1096.780 1123.350 5.589 0.402 o
-7 4 7 1188.750 1212.530 6.174 0.352 o
-7 4 8 32.062 30.602 0.602 28.318 o
-7 4 9 25.452 24.643 0.528 35.842 o
-7 4 10 8.040 8.540 0.348 106.841 o
-7 4 11 619.784 609.076 3.164 0.966 o
-7 4 12 148.526 145.598 1.101 5.764 o
-7 4 13 5.645 4.943 0.370 145.219 o
-7 4 14 49.407 45.265 0.855 17.645 o
-7 4 15 154.438 150.513 1.391 5.279 o
-7 4 16 2.493 1.967 0.414 228.657 o
-7 4 17 33.840 31.931 1.230 19.387 o
-7 4 18 98.388 99.555 1.444 7.797 o
-7 4 19 27.412 27.090 0.787 29.131 o
-7 4 20 24.430 23.683 0.592 35.942 o
-7 4 21 3.375 3.209 0.231 261.178 o
-7 4 22 0.152 -0.351 0.278 928.581 o
-7 4 23 0.101 0.029 0.361 577.345 o
-7 5 1 535.245 531.302 2.592 1.199 o
-7 5 2 298.758 299.734 1.752 2.511 o
-7 5 3 894.795 888.448 4.169 0.573 o
-7 5 4 0.768 0.768 0.292 552.058 o
-7 5 5 677.144 683.780 3.957 0.809 o
-7 5 6 231.988 230.858 1.755 3.289 o
-7 5 7 1324.010 1347.190 6.706 0.299 o
-7 5 8 182.556 183.356 1.554 4.308 o
-7 5 9 13.497 12.864 0.430 66.401 o
-7 5 10 0.873 0.924 0.276 551.630 o
-7 5 11 100.625 100.045 0.977 8.642 o
-7 5 12 267.997 263.374 1.802 2.825 o
-7 5 13 7.096 6.635 0.425 112.347 o
-7 5 14 31.062 28.945 0.726 27.628 o
-7 5 15 88.885 88.911 1.073 9.483 o
-7 5 16 32.033 32.278 0.859 24.613 o
-7 5 17 69.946 67.884 2.855 5.768 o
-7 5 18 3.518 3.491 0.558 137.037 o
-7 5 19 8.939 8.158 0.945 50.887 o
-7 5 20 45.035 43.028 0.750 19.695 o
-7 5 21 14.585 13.229 0.446 62.252 o
-7 5 22 34.073 33.126 0.738 25.121 o
-7 5 23 1.957 2.148 0.314 315.657 o
-7 6 1 1086.550 1094.950 4.735 0.429 o
-7 6 2 266.995 268.645 1.637 2.872 o
-7 6 3 3.587 3.074 0.255 246.026 o
-7 6 4 397.854 405.208 2.476 1.685 o
-7 6 5 585.280 591.730 3.312 1.010 o
-7 6 6 7.114 7.304 0.386 114.605 o
-7 6 7 150.734 148.172 1.413 5.367 o
-7 6 8 285.309 289.638 2.105 2.514 o
-7 6 9 555.744 558.615 3.349 1.071 o
-7 6 10 97.416 96.162 0.926 9.038 o
-7 6 11 42.337 41.988 0.808 20.102 o
-7 6 12 93.908 89.538 1.026 9.252 o
-7 6 13 307.357 307.066 2.326 2.272 o
-7 6 14 200.136 199.798 2.011 3.639 o
-7 6 15 0.021 0.080 0.499 312.028 o
-7 6 16 0.906 0.419 0.724 135.485 o
-7 6 17 18.039 16.279 0.766 41.273 o
-7 6 18 0.436 0.213 2.218 15.878 o
-7 6 19 2.730 2.162 0.253 310.076 o
-7 6 20 3.617 3.438 0.304 219.898 o
-7 6 21 46.719 47.357 0.797 18.408 o
-7 6 22 7.390 7.445 0.435 105.751 o
-7 6 23 0.028 0.359 0.352 585.020 o
-7 7 1 66.047 65.901 0.744 13.670 o
-7 7 2 0.174 0.203 0.282 841.147 o
-7 7 3 12.091 10.183 0.334 80.934 o
-7 7 4 15.400 15.827 0.453 57.115 o
-7 7 5 1791.330 1817.390 8.509 0.185 o
-7 7 6 75.826 75.288 1.084 10.945 o
-7 7 7 11.447 12.594 0.450 72.034 o
-7 7 8 846.902 863.461 4.511 0.593 o
-7 7 9 97.403 94.583 1.087 8.758 o
-7 7 10 97.069 96.895 0.924 9.040 o
-7 7 11 0.591 0.743 0.249 715.336 o
-7 7 12 0.178 -0.052 0.419 425.466 o
-7 7 13 12.851 13.070 0.512 63.694 o
-7 7 14 163.914 161.844 1.819 4.562 o
-7 7 15 9.184 8.082 0.953 50.090 o
-7 7 16 1.558 1.148 1.193 51.364 o
-7 7 17 18.761 15.332 0.826 39.065 o
-7 7 18 52.393 49.906 1.090 15.118 o
-7 7 19 1.551 1.275 0.229 487.957 o
-7 7 20 0.314 -0.076 0.267 906.593 o
-7 7 21 1.161 0.482 0.241 615.172 o
-7 7 22 14.260 13.143 0.645 53.805 o
-7 8 1 5.203 3.570 0.278 185.009 o
-7 8 2 2.021 1.699 0.314 325.935 o
-7 8 3 104.035 104.098 1.000 8.309 o
-7 8 4 282.104 291.037 1.860 2.611 o
-7 8 5 34.855 33.129 0.829 23.722 o
-7 8 6 99.939 101.028 1.068 8.479 o
-7 8 7 362.949 361.133 2.306 1.914 o
-7 8 8 65.069 64.512 0.744 13.894 o
-7 8 9 4.715 3.894 0.458 145.326 o
-7 8 10 5.576 5.414 0.385 140.221 o
-7 8 11 650.161 649.626 3.519 0.882 o
-7 8 12 0.230 0.084 0.482 319.187 o
-7 8 13 23.244 22.921 0.716 34.654 o
-7 8 14 6.927 6.309 1.279 36.719 o
-7 8 15 4.165 3.366 0.378 181.199 o
-7 8 16 0.270 0.542 0.688 157.201 o
-7 8 17 19.720 18.031 0.670 41.436 o
-7 8 18 4.925 4.478 0.373 158.632 o
-7 8 19 67.187 67.409 0.978 12.560 o
-7 8 20 0.773 0.106 0.313 565.160 o
-7 8 21 1.379 0.613 0.324 416.291 o
-7 8 22 2.512 1.775 0.387 246.807 o
-7 9 1 0.244 -0.022 0.273 904.145 o
-7 9 2 31.330 31.160 0.636 28.134 o
-7 9 3 110.605 110.672 1.024 7.789 o
-7 9 4 82.690 83.148 0.997 10.328 o
-7 9 5 65.511 65.087 0.781 13.659 o
-7 9 6 401.472 402.631 2.368 1.697 o
-7 9 7 193.550 192.495 1.441 4.150 o
-7 9 8 355.286 358.104 2.189 1.975 o
-7 9 9 153.456 154.836 1.251 5.386 o
-7 9 10 343.277 344.590 2.258 2.037 o
-7 9 11 44.188 42.787 1.004 17.922 o
-7 9 12 8.885 8.275 0.667 71.790 o
-7 9 13 0.004 -0.291 0.618 205.528 o
-7 9 14 66.373 64.105 1.725 9.655 o
-7 9 15 122.386 119.579 2.120 5.416 o
-7 9 16 204.114 203.761 2.573 3.198 o
-7 9 17 3.194 4.092 0.512 150.296 o
-7 9 18 0.003 -0.042 0.235 1412.400 o
-7 9 19 10.214 8.710 0.462 83.446 o
-7 9 20 6.082 5.688 0.337 140.745 o
-7 9 21 0.865 0.302 0.323 508.118 o
-7 10 1 10.469 9.970 0.518 75.493 o
-7 10 2 3.042 2.310 0.402 212.208 o
-7 10 3 3.983 2.866 0.379 190.364 o
-7 10 4 160.606 159.700 1.270 5.154 o
-7 10 5 109.265 108.259 0.958 8.014 o
-7 10 6 29.793 27.380 0.656 29.765 o
-7 10 7 39.081 37.078 0.542 24.204 o
-7 10 8 7.411 6.751 0.404 112.091 o
-7 10 9 28.645 28.310 0.815 27.687 o
-7 10 10 37.822 35.119 0.820 22.404 o
-7 10 11 3.602 3.526 0.604 124.480 o
-7 10 12 190.059 189.051 2.150 3.718 o
-7 10 13 2.340 2.285 0.822 92.492 o
-7 10 14 38.984 35.264 1.798 12.807 o
-7 10 15 3.986 3.969 0.365 182.732 o
-7 10 16 5.635 6.258 0.352 140.195 o
-7 10 17 6.146 5.712 0.380 132.519 o
-7 10 18 22.648 20.615 0.540 40.171 o
-7 10 19 46.824 47.609 0.824 18.169 o
-7 10 20 9.377 9.340 0.466 85.569 o
-7 10 21 15.233 17.052 0.611 50.152 o
-7 11 1 14.198 12.664 0.437 64.416 o
-7 11 2 71.696 70.572 0.929 12.085 o
-7 11 3 16.733 15.197 0.472 54.351 o
-7 11 4 31.536 29.533 0.679 27.880 o
-7 11 5 17.207 16.038 0.607 48.004 o
-7 11 6 264.672 268.167 1.924 2.787 o
-7 11 7 152.551 152.886 1.305 5.379 o
-7 11 8 55.003 54.326 0.974 15.054 o
-7 11 9 1.597 1.488 0.340 339.474 o
-7 11 10 82.269 82.362 1.284 9.564 o
-7 11 11 60.856 58.920 1.542 11.075 o
-7 11 12 14.538 13.466 0.868 43.169 o
-7 11 13 1.638 1.643 0.665 139.299 o
-7 11 14 35.711 32.651 1.303 18.040 o
-7 11 15 12.881 10.526 0.488 68.538 o
-7 11 16 23.783 23.352 0.540 37.684 o
-7 11 17 84.829 84.853 1.167 9.645 o
-7 11 18 32.438 31.137 0.739 26.256 o
-7 11 19 0.707 0.352 0.423 352.672 o
-7 11 20 1.655 1.549 0.330 342.119 o
-7 12 1 1.014 0.715 0.589 189.490 o
-7 12 2 90.103 89.422 1.408 8.540 o
-7 12 3 169.597 168.748 1.491 4.698 o
-7 12 4 166.045 165.784 1.493 4.789 o
-7 12 5 12.815 12.732 0.795 49.316 o
-7 12 6 3.961 3.943 0.680 103.713 o
-7 12 7 8.824 9.333 0.804 59.495 o
-7 12 8 123.336 123.485 1.348 6.546 o
-7 12 9 20.543 19.340 0.610 41.464 o
-7 12 10 0.051 -0.212 0.652 183.482 o
-7 12 11 52.423 48.039 1.518 12.544 o
-7 12 12 53.411 49.880 0.861 16.358 o
-7 12 13 18.665 17.249 1.147 29.217 o
-7 12 14 305.502 297.420 2.888 2.124 o
-7 12 15 18.287 21.170 0.909 34.450 o
-7 12 16 0.084 0.716 0.266 848.951 o
-7 12 17 13.082 13.076 0.686 54.050 o
-7 12 18 9.201 8.205 0.516 84.492 o
-7 12 19 2.327 3.198 0.373 235.048 o
-7 13 1 53.258 52.085 1.270 13.715 o
-7 13 2 12.283 12.851 0.820 48.801 o
-7 13 3 27.080 26.598 0.984 26.047 o
-7 13 4 96.561 98.401 2.171 6.252 o
-7 13 5 125.406 129.229 1.525 6.132 o
-7 13 6 12.286 10.692 0.671 58.945 o
-7 13 7 12.501 11.920 1.265 31.121 o
-7 13 8 44.461 43.104 1.262 15.737 o
-7 13 9 37.723 35.881 1.028 20.121 o
-7 13 10 31.064 28.422 0.780 26.986 o
-7 13 11 4.091 3.761 0.567 127.137 o
-7 13 12 61.583 58.654 1.519 11.135 o
-7 13 13 36.547 35.386 0.646 24.630 o
-7 13 14 70.981 71.566 0.986 11.908 o
-7 13 15 27.702 26.872 0.601 32.087 o
-7 13 16 8.679 7.954 0.405 98.784 o
-7 13 17 21.323 20.017 0.639 39.510 o
-7 13 18 1.488 1.478 0.374 313.461 o
-7 14 1 21.437 21.569 1.314 23.435 o
-7 14 2 51.833 53.360 1.919 10.129 o
-7 14 3 176.953 179.480 2.108 3.973 o
-7 14 4 105.968 104.249 2.200 5.857 o
-7 14 5 10.081 9.697 1.045 42.720 o
-7 14 6 20.582 19.729 0.764 37.081 o
-7 14 7 130.469 132.338 3.445 3.451 o
-7 14 8 12.041 11.522 1.165 34.941 o
-7 14 9 119.183 119.216 2.045 5.617 o
-7 14 10 416.584 413.428 3.447 1.446 o
-7 14 11 0.323 0.938 0.495 276.279 o
-7 14 12 140.810 138.430 1.654 5.437 o
-7 14 13 5.223 5.370 0.364 149.303 o
-7 14 14 0.415 0.771 0.296 617.260 o
-7 14 15 0.199 -0.387 0.290 833.987 o
-7 14 16 5.056 3.258 0.399 159.766 o
-7 14 17 2.341 2.452 0.402 231.804 o
-7 15 1 4.862 5.620 1.137 46.929 o
-7 15 2 28.397 27.299 0.785 28.567 o
-7 15 3 59.498 60.321 0.994 13.862 o
-7 15 4 9.678 8.353 0.392 92.982 o
-7 15 5 2.070 1.326 1.582 29.753 o
-7 15 6 0.118 0.221 0.867 102.952 o
-7 15 7 64.803 67.372 1.051 12.530 o
-7 15 8 86.445 85.481 1.395 8.886 o
-7 15 9 19.459 20.226 0.557 43.645 o
-7 15 10 0.306 0.407 0.341 555.294 o
-7 15 11 18.752 18.079 0.634 43.621 o
-7 15 12 10.330 9.664 0.452 81.675 o
-7 15 13 10.953 9.698 0.479 77.111 o
-7 15 14 21.161 19.403 1.014 30.381 o
-7 15 15 22.310 20.640 1.036 28.882 o
-7 15 16 2.409 1.055 0.359 285.893 o
-7 16 1 7.906 7.471 0.498 94.782 o
-7 16 2 199.266 205.547 2.644 3.185 o
-7 16 3 66.019 66.634 1.154 12.004 o
-7 16 4 8.202 9.845 0.550 82.066 o
-7 16 5 78.061 80.523 1.187 10.222 o
-7 16 6 52.873 53.484 0.924 15.762 o
-7 16 7 46.532 49.914 0.901 17.446 o
-7 16 8 69.340 69.121 1.098 11.774 o
-7 16 9 21.984 20.590 0.613 39.187 o
-7 16 10 43.036 43.045 0.899 19.024 o
-7 16 11 0.372 0.564 0.294 661.562 o
-7 16 12 49.014 46.591 1.040 16.309 o
-7 16 13 6.552 5.644 0.460 115.758 o
-7 16 14 0.468 0.000 0.387 453.214 o
-7 17 1 5.472 5.482 0.387 140.612 o
-7 17 2 3.277 3.887 0.347 206.782 o
-7 17 3 2.404 2.843 0.291 286.112 o
-7 17 4 119.217 125.520 1.817 5.907 o
-7 17 5 68.210 74.880 1.187 11.265 o
-7 17 6 24.998 27.586 0.838 29.441 o
-7 17 7 26.977 29.378 0.775 28.936 o
-7 17 8 3.507 3.324 0.465 166.094 o
-7 17 9 37.228 37.002 0.753 22.979 o
-7 17 10 10.225 9.490 0.469 81.139 o
-7 17 11 11.019 9.260 0.837 53.005 o
-7 17 12 0.582 -0.085 0.310 628.740 o
-7 17 13 11.967 9.319 0.537 70.169 o
-7 18 1 30.625 33.381 0.894 24.482 o
-7 18 2 9.184 9.698 0.688 66.886 o
-7 18 3 0.062 0.646 0.387 464.250 o
-7 18 4 91.806 95.086 1.556 7.935 o
-7 18 5 22.978 24.855 0.683 34.809 o
-7 18 6 3.253 4.844 0.427 169.072 o
-7 18 7 51.651 55.425 1.041 15.103 o
-7 18 8 24.692 25.752 1.036 26.408 o
-7 18 9 11.050 12.865 0.683 58.569 o
-7 18 10 10.024 8.649 0.524 79.275 o
-7 19 1 4.665 4.802 0.567 116.776 o
-7 19 2 6.536 8.474 0.651 81.769 o
-7 19 3 7.117 9.246 0.620 81.015 o
-7 19 4 58.835 65.201 1.229 12.498 o
-7 19 5 4.070 7.805 0.700 88.560 o
-7 19 6 114.021 123.234 1.837 6.047 o
-6 0 2 0.090 0.630 0.210 1225.270 o
-6 0 4 19.133 20.244 0.483 46.017 o
-6 0 6 9.320 41.315 0.917 33.389 o
-6 0 8 742.306 743.274 4.440 0.702 o
-6 0 10 1660.090 1663.100 9.438 0.197 o
-6 0 12 791.811 798.812 5.509 0.596 o
-6 0 14 110.217 108.970 1.456 7.087 o
-6 0 16 0.331 0.857 0.824 109.493 o
-6 0 18 10.685 10.288 0.966 45.532 o
-6 0 20 10.026 8.947 0.757 60.583 o
-6 0 22 0.549 -0.413 0.311 632.106 o
-6 0 24 13.805 14.463 1.289 28.913 o
-6 1 1 822.551 847.147 3.521 0.652 o
-6 1 2 64.688 65.914 0.587 14.382 o
-6 1 3 146.203 152.658 1.007 5.815 o
-6 1 4 231.737 231.295 1.373 3.463 o
-6 1 5 256.975 259.251 1.383 3.079 o
-6 1 6 30.561 30.052 0.404 31.652 o
-6 1 7 248.328 246.517 1.419 3.203 o
-6 1 8 376.522 380.768 1.920 1.900 o
-6 1 9 101.050 101.156 0.870 8.779 o
-6 1 10 4.493 4.019 0.239 206.623 o
-6 1 11 894.916 897.041 3.873 0.580 o
-6 1 12 9.345 8.744 0.342 98.023 o
-6 1 13 496.923 503.886 2.666 1.289 o
-6 1 14 118.181 114.741 1.079 7.291 o
-6 1 15 3.569 3.197 0.376 197.307 o
-6 1 16 0.000 -0.429 0.494 321.822 o
-6 1 17 16.601 15.486 0.543 51.773 o
-6 1 18 1.917 0.435 1.301 43.692 o
-6 1 19 68.887 68.225 1.552 10.039 o
-6 1 20 0.283 0.244 0.249 956.256 o
-6 1 21 59.733 59.801 0.855 14.529 o
-6 1 22 3.838 3.614 0.249 229.427 o
-6 1 23 32.927 32.474 0.657 26.739 o
-6 1 24 4.460 4.792 0.371 164.206 o
-6 2 1 0.029 0.139 0.153 2787.200 o
-6 2 2 0.713 0.631 0.156 1045.180 o
-6 2 3 1004.290 1032.970 4.555 0.476 o
-6 2 4 119.127 121.964 0.902 7.343 o
-6 2 5 33.676 34.182 0.548 27.177 o
-6 2 6 483.736 490.357 2.762 1.319 o
-6 2 7 75.912 74.226 0.733 12.060 o
-6 2 8 918.206 919.594 4.313 0.547 o
-6 2 9 0.263 0.640 0.232 951.042 o
-6 2 10 567.181 565.508 2.671 1.110 o
-6 2 11 0.863 0.242 0.276 627.502 o
-6 2 12 0.027 -0.184 0.263 1110.910 o
-6 2 13 1.186 0.593 0.331 428.834 o
-6 2 14 184.198 182.864 1.421 4.381 o
-6 2 15 60.008 57.955 0.774 14.993 o
-6 2 16 11.945 11.989 0.531 66.598 o
-6 2 17 79.808 81.418 1.132 10.227 o
-6 2 18 8.183 7.203 0.685 74.350 o
-6 2 19 35.867 34.281 0.924 22.055 o
-6 2 20 30.778 29.759 0.631 28.869 o
-6 2 21 7.907 7.305 0.353 112.071 o
-6 2 22 24.443 24.271 0.571 36.084 o
-6 2 23 39.140 39.719 0.792 21.515 o
-6 2 24 9.756 11.259 0.506 76.673 o
-6 3 1 141.541 139.355 0.968 6.174 o
-6 3 2 92.064 89.753 0.776 9.893 o
-6 3 3 285.282 287.733 1.683 2.656 o
-6 3 4 1245.460 1257.250 6.240 0.332 o
-6 3 5 1979.680 2011.290 9.703 0.155 o
-6 3 6 1.757 5.315 0.297 255.572 o
-6 3 7 64.231 66.707 0.699 14.018 o
-6 3 8 13.115 12.040 0.318 74.183 o
-6 3 9 496.013 504.206 2.517 1.307 o
-6 3 10 564.243 572.862 2.695 1.107 o
-6 3 11 168.447 170.890 1.197 4.933 o
-6 3 12 44.055 43.233 0.655 20.627 o
-6 3 13 16.135 13.274 0.463 57.880 o
-6 3 14 337.031 332.730 2.003 2.152 o
-6 3 15 300.587 299.700 1.980 2.434 o
-6 3 16 65.478 64.070 1.096 12.446 o
-6 3 17 84.698 83.885 1.240 9.481 o
-6 3 18 2.621 2.241 0.744 106.332 o
-6 3 19 12.158 11.511 1.021 40.531 o
-6 3 20 9.255 9.057 0.759 62.164 o
-6 3 21 30.112 29.496 0.607 29.654 o
-6 3 22 0.075 -0.164 0.236 1323.270 o
-6 3 23 11.326 10.228 0.567 68.715 o
-6 3 24 8.249 8.487 0.436 96.593 o
-6 4 1 8.443 7.728 0.234 117.551 o
-6 4 2 427.035 429.598 2.266 1.596 o
-6 4 3 163.686 166.258 1.140 5.122 o
-6 4 4 153.073 152.862 1.304 5.368 o
-6 4 5 1400.260 1429.060 7.079 0.272 o
-6 4 6 1151.830 1146.220 6.099 0.372 o
-6 4 7 201.687 205.705 1.456 3.935 o
-6 4 8 1123.810 1134.990 5.370 0.397 o
-6 4 9 38.608 38.041 0.602 23.703 o
-6 4 10 95.708 97.079 0.871 9.219 o
-6 4 11 66.256 66.635 0.724 13.666 o
-6 4 12 28.423 25.543 0.450 34.264 o
-6 4 13 15.175 12.965 0.381 63.793 o
-6 4 14 125.112 123.133 1.026 6.931 o
-6 4 15 163.086 163.885 1.378 4.965 o
-6 4 16 42.342 40.995 1.148 17.281 o
-6 4 17 367.179 366.236 3.071 1.718 o
-6 4 18 15.952 16.367 1.144 31.142 o
-6 4 19 4.307 4.088 0.475 145.073 o
-6 4 20 41.597 40.223 0.702 21.458 o
-6 4 21 11.989 10.461 0.417 75.873 o
-6 4 22 16.244 16.440 0.498 53.178 o
-6 4 23 6.759 7.205 0.454 108.747 o
-6 5 1 69.164 66.557 0.621 13.614 o
-6 5 2 279.542 278.405 1.640 2.742 o
-6 5 3 1907.410 1910.580 7.889 0.175 o
-6 5 4 570.289 575.160 3.374 1.036 o
-6 5 5 860.424 853.064 4.565 0.586 o
-6 5 6 1014.970 1038.290 5.378 0.449 o
-6 5 7 221.667 220.677 1.641 3.504 o
-6 5 8 46.222 44.889 0.642 19.881 o
-6 5 9 10.462 10.649 0.354 85.929 o
-6 5 10 68.634 63.712 0.769 13.388 o
-6 5 11 16.543 15.292 0.346 58.873 o
-6 5 12 189.574 188.810 1.317 4.316 o
-6 5 13 117.536 115.741 0.994 7.418 o
-6 5 14 51.041 49.033 0.885 16.733 o
-6 5 15 3.406 2.857 0.520 153.748 o
-6 5 16 36.288 35.786 0.657 24.539 o
-6 5 17 7.514 8.252 0.850 60.294 o
-6 5 18 31.846 31.774 1.467 17.135 o
-6 5 19 2.562 0.396 2.466 12.632 o
-6 5 20 13.293 11.226 0.398 71.074 o
-6 5 21 34.747 33.512 0.627 25.993 o
-6 5 22 2.357 2.739 0.242 322.834 o
-6 5 23 0.086 0.228 0.284 865.628 o
-6 6 1 130.817 129.074 0.966 6.690 o
-6 6 2 3.974 3.440 0.238 231.510 o
-6 6 3 10.126 13.259 0.336 82.632 o
-6 6 4 810.125 821.638 4.093 0.645 o
-6 6 5 174.550 174.610 1.355 4.664 o
-6 6 6 977.703 1003.350 5.087 0.478 o
-6 6 7 829.202 843.105 4.377 0.615 o
-6 6 8 179.762 179.697 1.409 4.488 o
-6 6 9 437.720 439.439 2.546 1.513 o
-6 6 10 58.168 56.380 0.741 15.569 o
-6 6 11 94.905 92.580 0.918 9.321 o
-6 6 12 14.439 13.092 0.419 63.992 o
-6 6 13 22.845 21.093 0.529 39.950 o
-6 6 14 102.430 101.073 1.183 8.124 o
-6 6 15 253.396 256.192 2.165 2.814 o
-6 6 16 10.756 8.969 0.591 70.746 o
-6 6 17 8.886 7.524 0.664 73.270 o
-6 6 18 1.872 1.681 0.802 100.984 o
-6 6 19 23.219 21.940 0.537 38.968 o
-6 6 20 6.201 6.071 0.332 137.870 o
-6 6 21 8.955 8.859 0.477 87.707 o
-6 6 22 8.708 8.887 0.489 87.740 o
-6 6 23 4.035 4.329 0.496 141.656 o
-6 7 1 54.697 54.354 0.644 16.831 o
-6 7 2 1817.500 1863.270 7.670 0.187 o
-6 7 3 166.488 164.732 1.263 4.984 o
-6 7 4 203.492 206.493 1.432 3.919 o
-6 7 5 134.803 131.582 1.153 6.305 o
-6 7 6 142.049 145.145 1.234 5.809 o
-6 7 7 559.588 566.540 3.189 1.075 o
-6 7 8 6.986 7.470 0.377 116.144 o
-6 7 9 38.947 37.200 0.771 22.181 o
-6 7 10 688.270 693.534 3.619 0.816 o
-6 7 11 0.751 0.580 0.259 661.187 o
-6 7 12 535.427 533.122 2.895 1.167 o
-6 7 13 10.083 10.301 0.435 82.664 o
-6 7 14 19.851 18.039 0.449 47.459 o
-6 7 15 12.506 11.986 0.699 55.514 o
-6 7 16 9.714 7.929 0.603 75.093 o
-6 7 17 21.761 18.664 0.899 33.056 o
-6 7 18 0.011 4.975 5.178 2.915 o
-6 7 19 21.068 18.542 0.468 44.932 o
-6 7 20 4.922 4.855 0.320 167.990 o
-6 7 21 8.933 8.041 0.421 95.411 o
-6 7 22 20.291 21.249 0.993 30.866 o
-6 8 1 640.245 647.122 3.132 0.921 o
-6 8 2 46.827 47.237 0.679 19.175 o
-6 8 3 69.871 72.020 0.849 12.477 o
-6 8 4 35.491 34.046 0.584 25.986 o
-6 8 5 66.461 66.096 0.838 13.261 o
-6 8 6 231.924 232.408 1.714 3.302 o
-6 8 7 246.353 246.768 1.835 3.050 o
-6 8 8 0.044 -0.026 0.401 481.145 o
-6 8 9 1060.930 1077.040 5.270 0.428 o
-6 8 10 97.142 97.119 1.047 8.784 o
-6 8 11 60.549 59.035 0.803 14.698 o
-6 8 12 83.184 82.198 0.957 10.434 o
-6 8 13 372.460 371.089 2.744 1.767 o
-6 8 14 33.172 30.997 0.997 22.612 o
-6 8 15 74.805 72.957 2.038 7.829 o
-6 8 16 46.242 45.076 1.433 14.025 o
-6 8 17 1.525 0.312 1.527 32.501 o
-6 8 18 13.073 11.597 0.541 63.472 o
-6 8 19 8.899 7.959 0.363 101.470 o
-6 8 20 0.017 -0.380 0.281 982.761 o
-6 8 21 0.087 -0.396 0.395 490.535 o
-6 8 22 8.274 8.172 0.496 91.039 o
-6 9 1 4.050 3.979 0.328 192.663 o
-6 9 2 389.499 392.030 2.332 1.759 o
-6 9 3 10.740 11.059 0.342 84.454 o
-6 9 4 623.030 644.216 3.302 0.931 o
-6 9 5 0.917 0.498 0.320 491.401 o
-6 9 6 89.060 86.835 0.971 9.790 o
-6 9 7 56.382 52.782 0.752 16.139 o
-6 9 8 115.219 109.756 1.033 7.590 o
-6 9 9 81.660 79.577 0.857 10.932 o
-6 9 10 419.564 417.315 2.520 1.596 o
-6 9 11 50.770 50.011 0.935 16.378 o
-6 9 12 380.149 382.184 2.643 1.745 o
-6 9 13 41.832 41.029 0.926 19.348 o
-6 9 14 99.074 98.325 1.369 7.961 o
-6 9 15 62.971 64.852 1.169 12.350 o
-6 9 16 98.355 95.476 1.689 7.325 o
-6 9 17 23.020 22.151 0.694 35.630 o
-6 9 18 63.782 62.735 0.936 13.415 o
-6 9 19 37.696 37.190 0.846 21.840 o
-6 9 20 18.703 18.148 0.654 43.023 o
-6 9 21 3.059 4.141 0.426 179.978 o
-6 10 1 311.044 307.641 1.841 2.391 o
-6 10 2 358.720 352.408 1.980 2.017 o
-6 10 3 49.034 45.707 0.733 18.483 o
-6 10 4 2.374 2.565 0.323 274.822 o
-6 10 5 114.879 115.137 0.977 7.569 o
-6 10 6 286.389 288.041 1.819 2.606 o
-6 10 7 457.824 452.831 2.463 1.457 o
-6 10 8 27.204 25.601 0.609 32.747 o
-6 10 9 123.775 122.440 1.409 6.458 o
-6 10 10 1.659 1.225 0.724 123.350 o
-6 10 11 70.650 67.571 1.115 11.659 o
-6 10 12 76.201 74.071 1.344 10.076 o
-6 10 13 37.763 37.016 1.069 19.528 o
-6 10 14 39.616 39.948 1.234 17.151 o
-6 10 15 33.789 31.710 0.690 26.123 o
-6 10 16 114.522 110.216 1.408 6.989 o
-6 10 17 13.265 13.884 0.613 56.587 o
-6 10 18 0.002 0.018 0.285 963.604 o
-6 10 19 3.525 3.231 0.354 206.416 o
-6 10 20 4.730 4.137 0.328 176.415 o
-6 10 21 8.420 8.963 0.545 83.502 o
-6 11 1 138.926 138.121 1.121 6.117 o
-6 11 2 60.248 59.084 0.833 14.605 o
-6 11 3 267.827 261.103 1.599 2.908 o
-6 11 4 323.542 325.415 1.950 2.249 o
-6 11 5 94.766 93.125 0.945 9.259 o
-6 11 6 8.127 6.979 0.402 106.114 o
-6 11 7 5.213 5.796 0.421 135.307 o
-6 11 8 73.124 72.843 0.954 11.739 o
-6 11 9 286.926 291.160 2.146 2.486 o
-6 11 10 241.204 243.870 2.260 2.907 o
-6 11 11 9.547 9.093 0.722 64.132 o
-6 11 12 2.874 2.554 0.996 65.508 o
-6 11 13 4.128 2.912 0.766 90.963 o
-6 11 14 5.499 4.395 0.576 109.838 o
-6 11 15 10.767 9.715 0.423 81.852 o
-6 11 16 18.872 18.058 0.540 46.313 o
-6 11 17 75.245 74.576 1.045 11.159 o
-6 11 18 8.281 9.192 0.467 91.338 o
-6 11 19 3.117 3.007 0.392 204.967 o
-6 11 20 36.010 38.343 0.860 22.058 o
-6 12 1 256.532 253.979 1.746 2.973 o
-6 12 2 26.019 24.975 0.584 34.285 o
-6 12 3 27.981 27.896 0.684 30.261 o
-6 12 4 18.140 17.706 0.556 47.114 o
-6 12 5 3.304 4.885 0.422 169.499 o
-6 12 6 796.411 808.334 4.291 0.650 o
-6 12 7 156.383 154.254 1.674 4.913 o
-6 12 8 2.058 2.247 0.585 156.896 o
-6 12 9 44.632 43.994 1.367 14.822 o
-6 12 10 83.783 79.954 2.390 6.387 o
-6 12 11 8.080 6.479 1.074 45.725 o
-6 12 12 26.918 24.142 1.010 26.216 o
-6 12 13 246.645 242.049 2.316 2.846 o
-6 12 14 49.509 48.793 1.010 16.226 o
-6 12 15 31.250 34.329 0.927 23.621 o
-6 12 16 182.131 188.692 2.056 3.890 o
-6 12 17 12.017 11.364 0.454 71.958 o
-6 12 18 2.473 1.756 0.532 175.020 o
-6 12 19 0.246 0.946 0.471 304.744 o
-6 13 1 0.827 0.497 0.765 122.865 o
-6 13 2 108.666 111.777 1.396 7.206 o
-6 13 3 372.380 369.101 2.506 1.822 o
-6 13 4 3.779 3.377 0.720 99.496 o
-6 13 5 220.185 216.452 2.002 3.345 o
-6 13 6 15.079 14.594 0.793 44.856 o
-6 13 7 2.286 3.100 0.811 92.517 o
-6 13 8 0.287 0.176 0.494 299.521 o
-6 13 9 0.016 -0.299 0.446 392.903 o
-6 13 10 41.672 38.245 0.867 20.291 o
-6 13 11 43.544 42.659 1.414 14.722 o
-6 13 12 35.899 33.488 1.379 17.107 o
-6 13 13 67.598 67.661 1.245 11.420 o
-6 13 14 41.057 40.969 0.967 19.186 o
-6 13 15 14.045 15.992 0.545 56.004 o
-6 13 16 0.391 -0.190 0.288 767.577 o
-6 13 17 0.079 0.418 0.367 527.236 o
-6 13 18 2.260 2.656 0.306 288.938 o
-6 14 1 0.021 -0.703 0.940 88.695 o
-6 14 2 7.446 5.758 0.525 99.376 o
-6 14 3 33.687 31.505 0.842 24.320 o
-6 14 4 25.896 25.145 1.395 20.168 o
-6 14 5 159.971 159.866 1.853 4.613 o
-6 14 6 4.157 2.992 1.891 20.353 o
-6 14 7 29.814 29.016 1.019 23.865 o
-6 14 8 159.615 160.487 1.839 4.628 o
-6 14 9 8.063 8.554 1.061 45.094 o
-6 14 10 27.357 26.667 1.529 17.848 o
-6 14 11 136.089 133.546 2.169 4.917 o
-6 14 12 104.720 105.914 1.434 7.408 o
-6 14 13 20.439 20.160 0.493 44.089 o
-6 14 14 185.842 186.363 2.154 3.781 o
-6 14 15 0.770 0.354 0.427 342.283 o
-6 14 16 17.390 16.732 0.604 47.318 o
-6 14 17 2.638 1.608 0.364 259.159 o
-6 15 1 263.815 263.447 3.143 2.301 o
-6 15 2 3.561 2.397 0.809 88.144 o
-6 15 3 21.296 21.253 0.611 39.596 o
-6 15 4 8.618 6.797 0.725 69.837 o
-6 15 5 8.493 6.976 0.672 74.925 o
-6 15 6 8.598 8.671 0.712 68.149 o
-6 15 7 135.452 131.163 1.944 5.258 o
-6 15 8 4.325 4.990 1.029 56.188 o
-6 15 9 12.111 16.394 1.811 18.268 o
-6 15 10 55.494 53.996 1.044 14.610 o
-6 15 11 19.440 19.933 0.791 37.273 o
-6 15 12 13.514 14.353 0.736 49.746 o
-6 15 13 13.487 11.845 0.633 57.215 o
-6 15 14 3.125 2.065 0.293 268.924 o
-6 15 15 2.257 1.545 0.377 268.551 o
-6 15 16 19.460 19.270 0.885 34.927 o
-6 16 1 19.661 18.006 0.593 43.766 o
-6 16 2 6.870 7.867 0.537 95.008 o
-6 16 3 0.168 0.559 0.294 724.974 o
-6 16 4 38.766 39.067 0.984 19.855 o
-6 16 5 101.959 100.219 1.417 7.682 o
-6 16 6 10.530 11.148 0.452 77.831 o
-6 16 7 17.371 17.140 0.571 48.197 o
-6 16 8 7.502 7.789 0.392 108.905 o
-6 16 9 29.662 31.358 0.782 26.926 o
-6 16 10 20.229 18.437 0.527 44.600 o
-6 16 11 4.905 4.524 0.336 167.367 o
-6 16 12 19.399 21.466 0.667 40.003 o
-6 16 13 2.143 2.237 0.413 236.351 o
-6 16 14 37.829 38.002 1.130 18.759 o
-6 16 15 0.338 0.168 0.405 425.303 o
-6 17 1 52.549 53.169 1.021 15.262 o
-6 17 2 28.690 26.846 0.694 29.985 o
-6 17 3 7.491 6.725 0.435 107.553 o
-6 17 4 33.055 35.303 0.813 24.183 o
-6 17 5 43.103 43.041 0.809 19.747 o
-6 17 6 20.316 19.201 0.579 42.630 o
-6 17 7 1.191 0.769 0.285 493.831 o
-6 17 8 62.047 60.039 0.993 13.550 o
-6 17 9 32.450 32.002 0.785 25.469 o
-6 17 10 2.494 2.641 0.430 210.017 o
-6 17 11 95.466 95.798 1.580 7.696 o
-6 17 12 6.684 4.937 0.765 75.429 o
-6 17 13 5.455 4.599 0.413 141.239 o
-6 18 1 2.453 2.026 0.291 306.017 o
-6 18 2 21.619 20.880 0.657 38.331 o
-6 18 3 18.335 20.463 0.684 41.198 o
-6 18 4 13.700 15.860 0.586 55.018 o
-6 18 5 1.031 2.274 0.472 237.560 o
-6 18 6 22.576 25.979 0.630 35.777 o
-6 18 7 11.291 11.411 0.527 69.658 o
-6 18 8 9.319 9.511 0.524 80.395 o
-6 18 9 0.197 -0.305 0.300 786.840 o
-6 18 10 2.836 2.611 0.387 220.920 o
-6 18 11 0.037 -0.612 0.369 569.913 o
-6 19 1 1.471 1.478 0.405 287.381 o
-6 19 2 15.171 18.467 0.674 46.742 o
-6 19 3 43.830 50.682 1.034 16.943 o
-6 19 4 32.264 34.363 0.841 24.335 o
-6 19 5 3.231 3.259 0.430 184.366 o
-6 19 6 13.848 14.902 0.633 53.504 o
-6 19 7 0.621 0.469 0.356 465.382 o
-6 19 8 35.160 36.223 0.929 21.916 o
-5 0 2 6198.180 5879.880 34.319 0.019 o
-5 0 4 117.869 125.113 1.140 7.012 o
-5 0 6 1708.630 1714.560 9.173 0.193 o
-5 0 8 82.046 82.065 0.936 10.586 o
-5 0 10 1311.120 1329.520 8.522 0.274 o
-5 0 12 2054.460 2065.600 11.790 0.136 o
-5 0 14 1904.280 1919.080 11.668 0.150 o
-5 0 16 160.986 161.862 2.373 4.059 o
-5 0 18 44.511 43.849 1.325 15.172 o
-5 0 20 28.809 29.320 0.838 26.993 o
-5 0 22 38.061 37.895 1.014 19.897 o
-5 0 24 1.645 1.107 0.424 272.147 o
-5 1 1 1928.830 1944.390 7.334 0.175 o
-5 1 2 516.639 520.328 2.336 1.269 o
-5 1 3 76.180 80.746 0.593 12.037 o
-5 1 4 492.009 499.172 2.387 1.335 o
-5 1 5 0.494 0.338 0.111 1742.490 o
-5 1 6 959.192 975.390 4.083 0.521 o
-5 1 7 117.220 118.149 0.828 7.597 o
-5 1 8 23.107 21.845 0.354 42.587 o
-5 1 9 507.897 507.030 2.477 1.285 o
-5 1 10 499.493 508.436 2.608 1.286 o
-5 1 11 352.352 356.628 2.001 2.031 o
-5 1 12 18.741 17.779 0.418 50.188 o
-5 1 13 1174.240 1180.600 5.394 0.375 o
-5 1 14 23.779 23.449 0.504 38.346 o
-5 1 15 485.268 485.556 2.760 1.321 o
-5 1 16 21.405 19.721 0.535 42.162 o
-5 1 17 48.123 48.188 0.994 16.646 o
-5 1 18 169.711 167.861 1.717 4.508 o
-5 1 19 3.684 3.582 0.632 117.025 o
-5 1 20 43.988 42.784 0.704 20.351 o
-5 1 21 1.093 0.768 0.251 576.517 o
-5 1 22 0.001 -0.091 0.285 963.955 o
-5 1 23 31.779 32.881 0.764 25.836 o
-5 1 24 3.703 3.767 0.389 183.109 o
-5 2 1 104.088 104.176 0.758 8.696 o
-5 2 2 453.848 474.627 2.418 1.446 o
-5 2 3 759.681 785.990 3.859 0.704 o
-5 2 4 5229.220 5016.470 22.580 0.029 o
-5 2 5 97.642 100.737 0.888 8.958 o
-5 2 6 7.586 6.911 0.226 130.617 o
-5 2 7 1094.870 1115.640 4.790 0.422 o
-5 2 8 96.700 97.727 0.768 9.321 o
-5 2 9 533.026 547.144 2.597 1.188 o
-5 2 10 997.881 988.809 4.279 0.495 o
-5 2 11 16.587 15.961 0.359 57.628 o
-5 2 12 1408.480 1425.670 6.124 0.284 o
-5 2 13 44.995 42.745 0.737 19.841 o
-5 2 14 10.363 8.356 0.456 84.087 o
-5 2 15 11.713 9.643 0.451 76.253 o
-5 2 16 115.626 116.993 1.730 6.276 o
-5 2 17 44.926 44.981 0.864 18.619 o
-5 2 18 4.969 5.216 0.658 96.941 o
-5 2 19 62.564 62.770 1.187 12.421 o
-5 2 20 71.413 72.938 1.242 10.863 o
-5 2 21 2.501 2.501 0.262 307.995 o
-5 2 22 13.431 12.343 0.448 66.426 o
-5 2 23 3.638 2.976 0.371 200.311 o
-5 2 24 8.668 9.790 0.483 86.261 o
-5 3 1 224.965 227.140 1.314 3.586 o
-5 3 2 145.445 152.310 1.075 5.780 o
-5 3 3 550.516 558.882 3.090 1.103 o
-5 3 4 126.748 126.949 1.159 6.635 o
-5 3 5 221.210 227.378 1.752 3.416 o
-5 3 6 2474.740 2503.130 10.854 0.110 o
-5 3 7 822.483 836.134 3.869 0.642 o
-5 3 8 2078.750 2122.150 8.143 0.152 o
-5 3 9 482.754 487.029 2.382 1.369 o
-5 3 10 5.174 4.662 0.236 183.102 o
-5 3 11 637.443 643.871 3.077 0.930 o
-5 3 12 16.992 16.721 0.439 53.556 o
-5 3 13 94.656 91.998 0.875 9.443 o
-5 3 14 2.244 1.774 0.287 330.882 o
-5 3 15 221.783 219.112 1.546 3.560 o
-5 3 16 583.878 587.042 4.049 0.949 o
-5 3 17 265.122 265.642 2.198 2.685 o
-5 3 18 12.948 12.895 0.857 46.065 o
-5 3 19 28.903 27.924 0.889 26.468 o
-5 3 20 7.673 7.374 0.532 92.537 o
-5 3 21 3.028 3.862 0.320 225.465 o
-5 3 22 3.780 3.827 0.260 224.160 o
-5 3 23 4.876 4.824 0.333 165.961 o
-5 4 1 5.555 6.062 0.196 168.676 o
-5 4 2 691.470 713.135 3.305 0.822 o
-5 4 3 114.309 115.025 0.986 7.584 o
-5 4 4 1.040 1.049 0.244 573.561 o
-5 4 5 2885.270 2927.080 14.149 0.080 o
-5 4 6 137.646 141.491 1.127 6.098 o
-5 4 7 477.109 483.502 2.629 1.356 o
-5 4 8 67.727 65.010 0.663 13.778 o
-5 4 9 1.670 1.731 0.199 474.814 o
-5 4 10 165.188 162.585 1.130 5.137 o
-5 4 11 144.749 145.468 1.175 5.794 o
-5 4 12 38.175 36.772 0.604 24.094 o
-5 4 13 80.644 79.259 0.853 11.043 o
-5 4 14 216.505 216.262 1.481 3.669 o
-5 4 15 8.479 8.043 0.565 83.278 o
-5 4 16 31.239 30.177 0.839 25.662 o
-5 4 17 52.488 52.711 1.615 11.729 o
-5 4 18 35.391 34.578 0.961 21.730 o
-5 4 19 233.484 236.431 2.819 2.704 o
-5 4 20 24.173 23.563 0.495 38.079 o
-5 4 21 11.353 11.202 0.395 78.259 o
-5 4 22 25.383 26.707 0.588 34.031 o
-5 4 23 27.241 28.392 0.665 30.868 o
-5 5 1 179.599 184.798 1.154 4.619 o
-5 5 2 34.903 33.982 0.452 27.529 o
-5 5 3 29.080 28.323 0.433 32.956 o
-5 5 4 20.562 20.509 0.409 45.638 o
-5 5 5 836.901 845.845 4.140 0.619 o
-5 5 6 900.053 914.746 4.368 0.556 o
-5 5 7 408.498 400.909 2.329 1.684 o
-5 5 8 1041.190 1058.340 4.969 0.446 o
-5 5 9 174.424 170.639 1.205 4.812 o
-5 5 10 498.176 506.887 2.523 1.300 o
-5 5 11 121.714 122.934 1.095 6.971 o
-5 5 12 0.440 0.386 0.275 734.437 o
-5 5 13 9.588 8.374 0.365 95.727 o
-5 5 14 211.207 206.320 1.449 3.811 o
-5 5 15 2.994 3.211 0.452 181.660 o
-5 5 16 221.698 224.609 2.173 3.195 o
-5 5 17 110.364 107.275 1.721 6.609 o
-5 5 18 178.077 178.517 1.805 4.218 o
-5 5 19 100.077 98.765 1.528 7.552 o
-5 5 20 1.991 2.939 0.528 174.240 o
-5 5 21 4.196 3.885 0.362 180.220 o
-5 5 22 21.280 21.175 0.582 40.350 o
-5 5 23 30.605 32.223 0.713 27.223 o
-5 6 1 551.302 554.246 2.686 1.143 o
-5 6 2 177.159 178.737 1.182 4.701 o
-5 6 3 631.092 636.042 3.233 0.931 o
-5 6 4 2.689 2.614 0.211 323.651 o
-5 6 5 223.258 231.163 1.543 3.479 o
-5 6 6 3.146 2.293 0.288 265.552 o
-5 6 7 192.602 193.290 1.483 4.131 o
-5 6 8 501.647 507.792 2.682 1.274 o
-5 6 9 522.744 521.723 2.626 1.227 o
-5 6 10 12.311 11.496 0.358 76.124 o
-5 6 11 214.238 215.024 1.366 3.761 o
-5 6 12 69.392 67.423 0.809 12.930 o
-5 6 13 6.705 6.133 0.420 118.479 o
-5 6 14 1.623 1.205 0.401 289.888 o
-5 6 15 85.717 83.494 1.222 9.479 o
-5 6 16 2.332 1.887 0.397 245.164 o
-5 6 17 62.550 61.553 2.081 8.529 o
-5 6 18 3.945 3.408 0.611 120.171 o
-5 6 19 0.313 0.039 0.811 116.379 o
-5 6 20 0.256 0.283 0.236 1042.780 o
-5 6 21 32.941 32.036 0.635 27.103 o
-5 6 22 2.711 3.527 0.413 200.012 o
-5 6 23 8.326 8.907 0.508 87.734 o
-5 7 1 50.632 52.289 0.646 17.879 o
-5 7 2 59.389 59.596 0.684 15.341 o
-5 7 3 315.400 316.792 1.922 2.321 o
-5 7 4 1514.510 1551.420 6.607 0.250 o
-5 7 5 95.896 96.518 0.849 9.267 o
-5 7 6 79.708 78.885 0.781 11.334 o
-5 7 7 37.145 35.454 0.603 24.781 o
-5 7 8 413.176 429.453 2.458 1.607 o
-5 7 9 184.996 185.455 1.312 4.420 o
-5 7 10 226.150 230.639 1.466 3.486 o
-5 7 11 31.215 31.437 0.782 26.177 o
-5 7 12 51.210 49.715 0.860 16.793 o
-5 7 13 22.343 22.595 0.638 37.299 o
-5 7 14 320.235 317.079 2.271 2.200 o
-5 7 15 16.297 14.480 0.759 44.676 o
-5 7 16 2.856 2.114 0.693 116.398 o
-5 7 17 35.893 33.716 0.804 23.512 o
-5 7 18 45.238 44.045 0.799 19.144 o
-5 7 19 38.083 36.767 0.706 23.177 o
-5 7 20 14.114 13.535 0.522 59.551 o
-5 7 21 91.402 93.785 1.305 8.614 o
-5 7 22 19.303 20.794 0.608 42.085 o
-5 8 1 926.633 922.630 4.271 0.544 o
-5 8 2 866.881 884.421 4.284 0.585 o
-5 8 3 825.759 849.717 3.925 0.633 o
-5 8 4 34.196 31.645 0.516 27.890 o
-5 8 5 18.022 18.046 0.410 51.382 o
-5 8 6 53.302 52.760 0.687 17.055 o
-5 8 7 7.981 6.930 0.346 113.864 o
-5 8 8 96.309 92.529 0.982 9.104 o
-5 8 9 124.173 120.317 1.026 7.019 o
-5 8 10 1.814 1.792 0.389 275.242 o
-5 8 11 667.447 664.322 3.316 0.870 o
-5 8 12 38.096 36.766 0.840 21.836 o
-5 8 13 570.713 573.788 3.240 1.049 o
-5 8 14 3.075 2.901 0.630 126.455 o
-5 8 15 26.591 25.403 1.028 25.774 o
-5 8 16 16.345 15.138 1.018 35.096 o
-5 8 17 21.912 20.439 0.824 34.142 o
-5 8 18 4.363 3.688 0.270 205.893 o
-5 8 19 0.663 0.526 0.236 773.776 o
-5 8 20 4.906 3.837 0.311 180.227 o
-5 8 21 6.385 6.964 0.580 94.955 o
-5 8 22 10.200 11.988 0.686 61.365 o
-5 9 1 50.493 52.705 0.731 17.401 o
-5 9 2 46.895 45.502 0.711 19.167 o
-5 9 3 113.615 113.362 0.984 7.654 o
-5 9 4 3.817 3.324 0.287 221.561 o
-5 9 5 36.950 35.543 0.577 25.088 o
-5 9 6 170.511 177.585 1.293 4.757 o
-5 9 7 22.544 19.028 0.459 42.959 o
-5 9 8 61.392 58.945 0.669 15.132 o
-5 9 9 6.008 4.963 0.328 148.216 o
-5 9 10 19.195 19.376 0.557 44.513 o
-5 9 11 29.655 27.557 0.603 30.566 o
-5 9 12 15.868 13.734 0.646 50.395 o
-5 9 13 47.579 45.581 0.933 17.451 o
-5 9 14 48.605 47.572 1.502 13.099 o
-5 9 15 2.596 4.414 0.794 90.364 o
-5 9 16 199.696 196.351 2.250 3.498 o
-5 9 17 19.702 19.520 0.489 45.582 o
-5 9 18 3.933 2.626 0.447 170.649 o
-5 9 19 10.104 9.818 0.504 78.273 o
-5 9 20 15.000 14.431 0.515 56.924 o
-5 9 21 3.556 5.677 0.517 134.221 o
-5 10 1 447.142 439.971 2.490 1.496 o
-5 10 2 49.068 43.810 0.658 19.175 o
-5 10 3 624.094 633.686 3.130 0.949 o
-5 10 4 314.289 310.705 1.765 2.384 o
-5 10 5 107.833 107.130 0.890 8.218 o
-5 10 6 1.116 0.490 0.336 435.834 o
-5 10 7 18.528 16.001 0.407 52.368 o
-5 10 8 34.975 31.119 0.502 27.760 o
-5 10 9 280.801 277.898 1.779 2.690 o
-5 10 10 13.975 11.944 0.498 62.975 o
-5 10 11 153.873 151.514 1.274 5.393 o
-5 10 12 0.473 0.428 0.345 514.092 o
-5 10 13 149.449 144.588 1.952 4.833 o
-5 10 14 6.629 6.430 0.660 84.840 o
-5 10 15 83.329 80.313 1.253 9.654 o
-5 10 16 65.629 62.500 0.944 13.166 o
-5 10 17 13.571 12.673 0.489 63.535 o
-5 10 18 29.770 30.241 0.668 28.786 o
-5 10 19 0.381 0.645 0.284 680.758 o
-5 10 20 29.858 31.537 1.057 22.854 o
-5 10 21 46.855 51.744 1.064 16.063 o
-5 11 1 2.781 2.410 0.353 243.410 o
-5 11 2 75.941 72.045 0.781 12.036 o
-5 11 3 1.478 1.210 0.306 399.361 o
-5 11 4 22.979 20.849 0.513 40.293 o
-5 11 5 285.284 279.365 1.686 2.684 o
-5 11 6 553.493 554.866 2.890 1.121 o
-5 11 7 143.002 141.802 1.159 5.907 o
-5 11 8 6.753 6.598 0.347 126.550 o
-5 11 9 6.191 5.345 0.567 102.997 o
-5 11 10 36.472 34.746 0.822 22.917 o
-5 11 11 5.649 6.133 0.556 105.730 o
-5 11 12 106.421 103.083 1.733 6.790 o
-5 11 13 10.317 7.669 0.880 53.055 o
-5 11 14 6.232 5.440 0.445 121.981 o
-5 11 15 45.836 41.862 0.775 19.447 o
-5 11 16 1.319 1.402 0.288 428.739 o
-5 11 17 20.735 20.285 0.521 42.955 o
-5 11 18 56.098 56.919 1.041 14.328 o
-5 11 19 0.707 0.947 0.342 447.177 o
-5 11 20 2.689 2.529 0.453 195.866 o
-5 12 1 2.879 2.523 0.408 211.184 o
-5 12 2 114.093 112.690 1.206 7.302 o
-5 12 3 178.747 175.576 1.327 4.600 o
-5 12 4 141.387 144.472 1.168 5.906 o
-5 12 5 270.231 269.208 1.802 2.787 o
-5 12 6 1.711 2.579 0.372 273.586 o
-5 12 7 8.895 8.333 0.517 85.472 o
-5 12 8 122.811 120.808 1.405 6.522 o
-5 12 9 207.548 205.801 1.665 3.738 o
-5 12 10 71.978 67.790 1.148 11.395 o
-5 12 11 79.548 76.615 1.130 10.438 o
-5 12 12 216.445 209.680 1.982 3.428 o
-5 12 13 110.059 108.294 1.266 7.455 o
-5 12 14 81.242 78.382 1.517 9.032 o
-5 12 15 150.655 150.003 1.956 4.756 o
-5 12 16 13.608 16.120 0.545 56.771 o
-5 12 17 0.621 0.624 0.303 567.966 o
-5 12 18 12.898 15.029 0.572 58.172 o
-5 12 19 66.621 69.993 1.296 11.192 o
-5 13 1 35.649 36.819 0.949 21.439 o
-5 13 2 100.626 99.764 1.587 7.380 o
-5 13 3 15.431 12.435 0.724 48.788 o
-5 13 4 76.017 77.720 1.116 10.724 o
-5 13 5 68.938 68.060 1.239 11.304 o
-5 13 6 52.889 51.739 0.827 16.477 o
-5 13 7 301.058 299.465 2.786 2.173 o
-5 13 8 291.984 291.070 2.247 2.423 o
-5 13 9 50.549 47.661 0.899 16.873 o
-5 13 10 1.943 1.059 0.725 121.166 o
-5 13 11 108.461 104.421 1.643 6.876 o
-5 13 12 82.579 82.280 1.346 9.360 o
-5 13 13 0.566 1.224 0.246 661.132 o
-5 13 14 37.523 37.407 0.809 22.235 o
-5 13 15 21.848 23.013 0.608 38.244 o
-5 13 16 42.951 43.548 0.930 18.727 o
-5 13 17 39.492 40.307 0.880 20.495 o
-5 13 18 1.034 2.062 0.433 270.591 o
-5 14 1 104.821 104.235 1.928 6.427 o
-5 14 2 40.147 39.475 0.932 19.936 o
-5 14 3 26.850 25.690 1.032 25.530 o
-5 14 4 2.835 3.277 0.648 122.417 o
-5 14 5 103.960 101.679 1.655 7.066 o
-5 14 6 52.049 52.718 1.343 13.388 o
-5 14 7 61.074 60.794 2.256 7.960 o
-5 14 8 32.521 31.612 0.947 23.383 o
-5 14 9 2.245 1.636 0.952 74.203 o
-5 14 10 0.024 0.806 1.041 71.056 o
-5 14 11 51.028 49.982 0.878 16.691 o
-5 14 12 266.997 262.470 2.775 2.443 o
-5 14 13 36.127 37.373 0.761 23.225 o
-5 14 14 23.111 23.371 0.724 34.407 o
-5 14 15 8.077 7.223 0.550 88.792 o
-5 14 16 10.547 9.842 0.592 69.942 o
-5 14 17 4.362 3.883 0.380 171.773 o
-5 15 1 5.180 5.033 0.663 95.497 o
-5 15 2 0.046 0.038 0.594 220.692 o
-5 15 3 32.095 28.857 1.135 21.487 o
-5 15 4 27.325 25.516 0.914 27.391 o
-5 15 5 50.686 50.338 0.969 16.144 o
-5 15 6 161.263 160.588 1.785 4.652 o
-5 15 7 150.797 153.948 1.864 4.819 o
-5 15 8 21.814 21.958 1.213 25.121 o
-5 15 9 318.726 317.091 3.991 1.694 o
-5 15 10 11.742 11.805 0.506 68.988 o
-5 15 11 4.831 3.834 0.376 164.639 o
-5 15 12 0.423 -0.142 0.271 831.401 o
-5 15 13 11.680 12.064 0.628 61.324 o
-5 15 14 0.374 0.358 0.400 418.896 o
-5 15 15 82.480 83.160 2.201 6.863 o
-5 15 16 0.300 0.029 0.367 522.641 o
-5 16 1 0.084 0.220 0.671 170.735 o
-5 16 2 214.332 218.161 2.325 3.201 o
-5 16 3 27.460 26.859 0.586 32.489 o
-5 16 4 39.758 40.351 1.080 18.528 o
-5 16 5 0.284 0.089 0.397 451.192 o
-5 16 6 12.103 11.059 0.999 41.781 o
-5 16 7 35.827 34.901 0.914 22.080 o
-5 16 8 47.662 47.811 0.859 17.717 o
-5 16 9 9.285 9.731 0.497 82.399 o
-5 16 10 38.578 38.364 0.856 21.282 o
-5 16 11 3.642 2.258 0.319 232.179 o
-5 16 12 86.061 85.464 1.502 8.606 o
-5 16 13 2.198 2.177 0.308 304.650 o
-5 16 14 0.581 0.589 0.333 508.249 o
-5 16 15 1.031 1.236 0.319 428.766 o
-5 17 1 2.444 2.328 0.267 314.057 o
-5 17 2 0.056 0.179 0.376 529.254 o
-5 17 3 0.979 0.895 0.279 527.946 o
-5 17 4 1.439 0.989 0.267 470.332 o
-5 17 5 117.717 117.798 1.593 6.433 o
-5 17 6 1.952 1.617 0.317 330.875 o
-5 17 7 10.335 10.327 0.423 82.397 o
-5 17 8 5.019 5.092 0.372 152.609 o
-5 17 9 118.568 118.237 1.629 6.339 o
-5 17 10 10.425 11.297 0.489 75.342 o
-5 17 11 54.117 54.165 1.121 14.355 o
-5 17 12 0.245 0.313 0.467 330.191 o
-5 17 13 41.441 42.566 1.034 18.307 o
-5 18 1 2.902 1.958 0.296 280.355 o
-5 18 2 5.880 6.193 0.439 122.758 o
-5 18 3 14.627 14.863 0.634 52.073 o
-5 18 4 130.002 133.495 1.943 5.354 o
-5 18 5 72.389 74.221 1.259 10.669 o
-5 18 6 55.234 57.308 0.971 14.807 o
-5 18 7 3.289 3.807 0.409 184.640 o
-5 18 8 12.760 14.077 0.551 60.617 o
-5 18 9 22.748 24.985 0.671 35.191 o
-5 18 10 9.929 9.800 0.551 75.185 o
-5 18 11 10.553 10.804 0.569 70.059 o
-5 18 12 4.409 4.646 0.434 150.197 o
-5 19 1 42.505 44.366 0.973 18.383 o
-5 19 2 67.424 71.392 1.285 11.107 o
-5 19 3 17.951 21.108 0.752 39.265 o
-5 19 4 36.212 38.436 1.328 17.074 o
-5 19 5 4.584 5.316 0.576 113.452 o
-5 19 6 17.127 18.725 0.717 42.533 o
-5 19 7 105.106 105.339 1.890 6.479 o
-5 19 8 13.131 13.614 0.676 53.940 o
-5 19 9 0.112 0.078 0.344 625.177 o
-5 20 1 0.184 0.842 0.409 397.541 o
-5 20 2 27.646 29.042 0.809 28.098 o
-5 20 3 35.151 37.245 1.246 18.267 o
-5 20 4 36.292 36.530 0.921 21.594 o
-4 0 2 1693.780 1688.550 9.436 0.193 o
-4 0 4 3059.680 2937.850 15.358 0.073 o
-4 0 6 446.965 459.249 2.894 1.414 o
-4 0 8 378.128 385.266 2.745 1.726 o
-4 0 10 184.614 187.805 1.964 3.936 o
-4 0 12 2.116 1.776 0.334 301.800 o
-4 0 14 736.269 734.551 5.498 0.648 o
-4 0 16 639.839 646.268 7.109 0.624 o
-4 0 18 6.472 5.657 0.775 73.796 o
-4 0 20 10.086 8.879 1.561 24.823 o
-4 0 22 2.990 3.327 0.400 200.824 o
-4 0 24 41.503 44.815 1.322 15.607 o
-4 1 1 2610.890 2541.930 9.357 0.108 o
-4 1 2 42.690 40.874 0.356 23.308 o
-4 1 3 7379.670 6915.910 39.209 0.014 o
-4 1 4 162.805 165.630 0.964 5.276 o
-4 1 5 0.521 0.940 0.121 1231.700 o
-4 1 6 18.232 19.068 0.297 52.885 o
-4 1 7 79.542 79.792 0.666 11.583 o
-4 1 8 86.009 88.243 0.726 10.510 o
-4 1 9 0.276 0.341 0.185 1389.430 o
-4 1 10 16.287 14.977 0.393 58.259 o
-4 1 11 311.776 309.301 1.939 2.356 o
-4 1 12 72.083 73.826 0.865 12.089 o
-4 1 13 797.172 805.636 4.125 0.658 o
-4 1 14 73.889 71.055 0.802 12.243 o
-4 1 15 60.231 58.258 0.916 14.280 o
-4 1 16 84.244 81.438 1.067 10.085 o
-4 1 17 49.004 49.181 0.906 16.980 o
-4 1 18 14.988 14.523 0.589 53.682 o
-4 1 19 0.912 0.701 0.718 135.734 o
-4 1 20 41.451 41.517 0.688 21.411 o
-4 1 21 3.556 3.859 0.265 229.219 o
-4 1 22 1.032 1.251 0.228 585.563 o
-4 1 23 50.164 52.439 1.007 15.810 o
-4 1 24 0.281 0.962 0.356 476.882 o
-4 2 1 871.918 875.601 3.877 0.599 o
-4 2 2 32.374 34.794 0.378 29.310 o
-4 2 3 627.180 642.580 3.334 0.925 o
-4 2 4 704.872 718.860 3.858 0.775 o
-4 2 5 1.748 1.764 0.141 523.135 o
-4 2 6 3498.260 3387.400 13.347 0.063 o
-4 2 7 598.801 593.193 2.667 1.042 o
-4 2 8 759.218 772.313 3.386 0.732 o
-4 2 9 8.974 8.641 0.249 108.321 o
-4 2 10 156.092 151.022 1.138 5.470 o
-4 2 11 13.633 13.996 0.347 68.059 o
-4 2 12 311.755 311.572 1.962 2.343 o
-4 2 13 119.309 121.053 1.116 7.069 o
-4 2 14 257.058 258.342 1.690 2.972 o
-4 2 15 72.510 69.863 0.965 11.912 o
-4 2 16 81.044 79.043 0.887 10.928 o
-4 2 17 2.805 1.710 0.799 95.751 o
-4 2 18 58.924 58.741 1.109 13.468 o
-4 2 19 1.544 1.578 0.760 113.227 o
-4 2 20 0.040 -0.096 0.646 187.407 o
-4 2 21 10.871 12.014 0.406 77.847 o
-4 2 22 5.842 6.553 0.371 132.819 o
-4 2 23 1.930 2.574 0.248 355.194 o
-4 3 1 494.571 500.043 2.275 1.341 o
-4 3 2 280.229 290.242 1.605 2.706 o
-4 3 3 12.276 13.678 0.397 70.475 o
-4 3 4 1442.500 1468.770 7.629 0.255 o
-4 3 5 4365.260 4260.800 18.682 0.041 o
-4 3 6 18.549 18.437 0.328 52.190 o
-4 3 7 2.520 2.874 0.174 346.555 o
-4 3 8 808.232 819.815 3.579 0.669 o
-4 3 9 345.850 347.465 1.902 2.100 o
-4 3 10 1204.830 1220.200 5.292 0.363 o
-4 3 11 445.873 449.704 2.419 1.497 o
-4 3 12 15.499 14.189 0.394 60.933 o
-4 3 13 10.655 9.430 0.297 91.781 o
-4 3 14 3.187 2.792 0.338 230.045 o
-4 3 15 279.141 275.370 1.868 2.680 o
-4 3 16 21.606 21.038 0.472 42.610 o
-4 3 17 6.603 6.399 0.534 101.554 o
-4 3 18 17.687 16.493 0.956 35.429 o
-4 3 19 144.292 146.957 2.447 4.319 o
-4 3 20 48.559 49.501 0.817 17.625 o
-4 3 21 115.380 119.433 1.369 6.857 o
-4 3 22 1.378 2.195 0.232 444.524 o
-4 3 23 0.873 1.260 0.285 505.305 o
-4 4 1 314.464 321.589 1.645 2.382 o
-4 4 2 17.057 17.220 0.292 57.111 o
-4 4 3 1.673 2.294 0.127 503.609 o
-4 4 4 261.842 267.278 1.647 2.914 o
-4 4 5 462.770 463.932 2.580 1.416 o
-4 4 6 175.506 175.045 1.140 4.794 o
-4 4 7 624.558 629.982 2.816 0.972 o
-4 4 8 616.753 625.222 2.856 0.983 o
-4 4 9 268.183 273.224 1.521 2.884 o
-4 4 10 114.755 115.595 0.979 7.561 o
-4 4 11 50.889 51.048 0.740 17.440 o
-4 4 12 96.603 95.188 0.986 8.997 o
-4 4 13 41.505 39.069 0.598 22.505 o
-4 4 14 45.710 45.378 0.818 18.727 o
-4 4 15 24.890 24.828 0.531 36.196 o
-4 4 16 124.840 125.378 1.672 5.983 o
-4 4 17 36.589 36.491 0.904 21.686 o
-4 4 18 167.981 168.527 3.430 3.004 o
-4 4 19 24.119 24.855 0.957 28.413 o
-4 4 20 0.021 0.715 0.620 194.837 o
-4 4 21 18.979 20.441 0.498 45.693 o
-4 4 22 52.019 57.161 1.026 15.002 o
-4 4 23 0.081 0.280 0.250 1068.340 o
-4 5 1 1379.680 1398.230 5.786 0.296 o
-4 5 2 382.439 396.106 2.021 1.832 o
-4 5 3 791.057 804.417 3.827 0.676 o
-4 5 4 147.148 144.406 0.973 5.932 o
-4 5 5 76.807 79.367 0.664 11.881 o
-4 5 6 26.411 25.899 0.398 36.483 o
-4 5 7 33.272 33.512 0.468 28.360 o
-4 5 8 48.921 47.141 0.588 19.204 o
-4 5 9 136.846 132.431 0.993 6.402 o
-4 5 10 450.600 454.903 2.376 1.484 o
-4 5 11 117.520 113.670 1.047 7.387 o
-4 5 12 208.925 211.543 1.439 3.812 o
-4 5 13 104.603 102.225 0.945 8.424 o
-4 5 14 115.348 113.321 0.998 7.558 o
-4 5 15 32.406 30.020 0.717 26.824 o
-4 5 16 0.196 -0.195 0.543 258.141 o
-4 5 17 10.259 10.269 0.956 46.678 o
-4 5 18 101.726 101.435 1.518 7.450 o
-4 5 19 145.178 146.016 1.804 5.075 o
-4 5 20 109.894 113.447 1.311 7.277 o
-4 5 21 71.312 72.158 1.028 11.694 o
-4 5 22 48.398 51.799 0.856 17.171 o
-4 5 23 17.905 18.383 0.652 43.916 o
-4 6 1 225.421 228.041 1.375 3.549 o
-4 6 2 11.104 10.990 0.296 85.646 o
-4 6 3 178.676 182.080 1.125 4.679 o
-4 6 4 182.633 184.321 1.136 4.581 o
-4 6 5 250.916 251.159 1.442 3.149 o
-4 6 6 26.068 24.645 0.427 36.933 o
-4 6 7 1003.500 1023.510 4.657 0.475 o
-4 6 8 782.759 804.158 3.970 0.675 o
-4 6 9 536.824 545.963 2.827 1.161 o
-4 6 10 20.281 19.554 0.507 44.337 o
-4 6 11 0.678 0.520 0.249 723.984 o
-4 6 12 8.572 7.552 0.328 108.618 o
-4 6 13 25.895 24.691 0.431 37.016 o
-4 6 14 7.163 5.262 0.392 122.439 o
-4 6 15 113.700 114.346 1.454 6.863 o
-4 6 16 8.958 8.977 0.530 82.552 o
-4 6 17 105.103 104.033 1.508 7.280 o
-4 6 18 11.022 9.893 0.651 64.281 o
-4 6 19 37.186 37.876 0.683 23.527 o
-4 6 20 0.143 0.541 0.234 1042.810 o
-4 6 21 1.101 0.923 0.253 554.400 o
-4 6 22 0.105 0.463 0.278 835.643 o
-4 6 23 5.098 5.693 0.366 148.485 o
-4 7 1 54.861 52.685 0.625 17.054 o
-4 7 2 1005.230 1017.380 4.624 0.477 o
-4 7 3 35.916 36.733 0.519 25.801 o
-4 7 4 402.971 411.420 2.124 1.719 o
-4 7 5 3.090 2.884 0.235 280.448 o
-4 7 6 80.797 82.857 0.764 11.096 o
-4 7 7 49.201 50.615 0.630 18.479 o
-4 7 8 28.168 27.037 0.549 32.509 o
-4 7 9 17.836 16.408 0.446 52.094 o
-4 7 10 29.187 31.324 0.577 30.059 o
-4 7 11 49.191 47.245 0.568 19.232 o
-4 7 12 1448.470 1463.040 6.275 0.272 o
-4 7 13 35.897 34.699 0.709 24.368 o
-4 7 14 1.661 1.997 0.713 122.717 o
-4 7 15 7.182 7.031 0.657 81.449 o
-4 7 16 17.413 16.186 0.957 35.751 o
-4 7 17 6.463 6.091 0.557 100.271 o
-4 7 18 45.385 44.855 0.757 19.315 o
-4 7 19 55.297 55.377 0.864 15.524 o
-4 7 20 17.853 18.570 0.612 45.158 o
-4 7 21 55.963 56.534 0.943 14.904 o
-4 7 22 46.955 50.109 1.184 15.341 o
-4 8 1 791.592 811.327 3.868 0.671 o
-4 8 2 208.234 210.185 1.418 3.841 o
-4 8 3 536.040 532.692 2.601 1.196 o
-4 8 4 237.935 238.311 1.495 3.312 o
-4 8 5 301.857 304.718 1.732 2.482 o
-4 8 6 218.367 216.668 1.443 3.664 o
-4 8 7 55.063 56.027 0.720 16.242 o
-4 8 8 33.139 33.585 0.599 27.048 o
-4 8 9 305.900 303.072 1.852 2.430 o
-4 8 10 198.047 192.094 1.379 4.125 o
-4 8 11 645.067 645.353 3.326 0.904 o
-4 8 12 0.032 0.180 0.291 867.813 o
-4 8 13 213.294 213.756 1.559 3.681 o
-4 8 14 100.166 102.473 1.417 7.712 o
-4 8 15 606.720 608.846 4.109 0.905 o
-4 8 16 0.594 0.498 0.718 140.957 o
-4 8 17 139.540 142.111 1.730 5.329 o
-4 8 18 17.533 17.226 0.500 50.207 o
-4 8 19 2.431 2.692 0.317 272.595 o
-4 8 20 0.130 0.631 0.278 792.135 o
-4 8 21 12.805 13.075 0.723 52.692 o
-4 8 22 9.709 11.314 0.972 45.851 o
-4 9 1 48.887 50.306 0.724 18.050 o
-4 9 2 150.189 144.066 1.167 5.677 o
-4 9 3 21.494 19.245 0.439 44.582 o
-4 9 4 270.877 274.734 1.649 2.815 o
-4 9 5 13.913 11.926 0.360 69.824 o
-4 9 6 34.654 33.844 0.670 25.491 o
-4 9 7 24.195 23.638 0.521 37.542 o
-4 9 8 56.287 48.781 0.657 17.005 o
-4 9 9 0.742 -0.173 0.282 675.738 o
-4 9 10 170.937 165.214 1.291 4.868 o
-4 9 11 11.169 9.947 0.499 74.383 o
-4 9 12 64.922 62.330 1.014 12.964 o
-4 9 13 32.495 31.054 0.700 26.756 o
-4 9 14 644.517 649.175 4.368 0.826 o
-4 9 15 31.829 34.928 1.759 14.011 o
-4 9 16 11.994 13.332 0.548 63.618 o
-4 9 17 23.457 24.990 0.609 35.889 o
-4 9 18 45.389 44.597 0.765 19.288 o
-4 9 19 0.874 0.848 0.272 568.994 o
-4 9 20 36.668 38.616 0.867 21.721 o
-4 9 21 4.244 3.896 0.834 78.334 o
-4 10 1 108.720 108.987 1.022 7.920 o
-4 10 2 0.795 0.499 0.324 500.941 o
-4 10 3 29.775 29.988 0.654 29.050 o
-4 10 4 249.157 243.489 1.649 3.119 o
-4 10 5 403.382 400.732 2.266 1.711 o
-4 10 6 9.807 8.188 0.359 95.508 o
-4 10 7 468.245 467.918 2.587 1.398 o
-4 10 8 5.367 5.423 0.432 133.378 o
-4 10 9 117.087 115.916 1.002 7.422 o
-4 10 10 9.676 8.957 0.552 77.639 o
-4 10 11 1.929 1.943 0.469 216.155 o
-4 10 12 22.021 19.146 0.569 40.956 o
-4 10 13 94.865 90.613 1.686 7.577 o
-4 10 14 2.524 3.578 0.729 105.406 o
-4 10 15 261.303 263.251 2.852 2.440 o
-4 10 16 6.205 7.275 0.434 115.809 o
-4 10 17 71.584 70.882 1.171 11.203 o
-4 10 18 155.129 158.213 2.023 4.534 o
-4 10 19 43.163 45.466 0.900 18.693 o
-4 10 20 2.497 3.685 0.572 144.673 o
-4 10 21 4.196 5.026 0.465 142.773 o
-4 11 1 17.132 16.124 0.357 56.368 o
-4 11 2 77.764 75.585 0.891 11.364 o
-4 11 3 230.955 234.423 1.434 3.429 o
-4 11 4 693.486 698.614 3.361 0.824 o
-4 11 5 77.291 76.791 0.785 11.650 o
-4 11 6 159.756 159.197 1.245 5.199 o
-4 11 7 7.979 7.375 0.404 105.481 o
-4 11 8 102.525 99.380 1.190 8.147 o
-4 11 9 104.197 100.571 1.108 8.195 o
-4 11 10 230.287 228.428 1.771 3.310 o
-4 11 11 148.998 148.188 1.352 5.471 o
-4 11 12 67.831 66.785 2.213 7.689 o
-4 11 13 14.104 11.778 0.998 39.325 o
-4 11 14 0.179 0.084 0.711 152.068 o
-4 11 15 78.458 76.947 1.171 10.379 o
-4 11 16 26.247 25.681 0.655 32.598 o
-4 11 17 3.199 2.991 0.358 217.393 o
-4 11 18 0.344 1.207 0.303 564.920 o
-4 11 19 30.808 34.011 0.812 25.385 o
-4 11 20 38.441 42.010 0.963 19.758 o
-4 12 1 0.658 0.330 0.388 409.923 o
-4 12 2 94.863 92.021 0.907 9.366 o
-4 12 3 0.359 0.281 0.344 549.696 o
-4 12 4 65.703 61.247 0.814 13.761 o
-4 12 5 11.581 11.312 0.422 75.493 o
-4 12 6 217.724 223.676 1.514 3.595 o
-4 12 7 315.411 310.805 1.941 2.331 o
-4 12 8 113.310 110.729 1.040 7.641 o
-4 12 9 25.531 25.086 0.669 33.065 o
-4 12 10 3.750 5.952 0.852 74.070 o
-4 12 11 107.372 107.008 2.014 6.140 o
-4 12 12 15.334 14.134 1.106 33.465 o
-4 12 13 37.170 34.014 1.327 17.336 o
-4 12 14 15.757 16.441 0.719 45.656 o
-4 12 15 3.605 2.933 0.357 207.211 o
-4 12 16 110.194 115.237 1.757 6.419 o
-4 12 17 147.262 154.668 2.144 4.561 o
-4 12 18 3.834 6.428 0.503 130.101 o
-4 12 19 2.096 1.598 0.321 318.916 o
-4 13 1 3.625 3.685 0.411 178.426 o
-4 13 2 333.314 335.026 2.200 2.116 o
-4 13 3 137.824 138.435 1.191 6.068 o
-4 13 4 3.303 2.466 0.522 157.783 o
-4 13 5 28.330 27.452 0.664 30.508 o
-4 13 6 0.811 0.767 0.685 148.544 o
-4 13 7 3.633 3.192 0.644 116.484 o
-4 13 8 19.206 18.996 0.792 37.889 o
-4 13 9 107.375 107.779 1.372 7.381 o
-4 13 10 7.159 6.651 0.767 70.763 o
-4 13 11 61.611 56.976 1.799 9.893 o
-4 13 12 98.626 97.952 1.391 7.941 o
-4 13 13 219.160 222.762 2.615 2.968 o
-4 13 14 3.802 2.920 0.533 143.871 o
-4 13 15 1.579 1.449 0.264 426.563 o
-4 13 16 4.284 4.356 0.541 127.941 o
-4 13 17 0.604 1.475 0.334 440.576 o
-4 13 18 2.124 2.641 0.378 250.374 o
-4 14 1 16.961 15.874 0.757 43.053 o
-4 14 2 28.151 26.896 0.814 28.323 o
-4 14 3 18.328 18.648 0.903 35.575 o
-4 14 4 45.133 44.480 0.860 18.659 o
-4 14 5 54.125 50.193 1.498 12.362 o
-4 14 6 0.725 0.641 0.570 208.421 o
-4 14 7 10.941 11.148 0.812 52.889 o
-4 14 8 121.109 123.798 2.858 4.309 o
-4 14 9 1.106 1.234 0.483 246.109 o
-4 14 10 105.429 103.043 1.822 6.644 o
-4 14 11 22.485 22.979 1.382 21.661 o
-4 14 12 12.333 13.591 0.584 60.483 o
-4 14 13 22.195 20.837 0.589 39.425 o
-4 14 14 87.984 86.065 1.305 9.029 o
-4 14 15 6.332 5.493 0.434 122.614 o
-4 14 16 10.349 8.930 0.600 71.400 o
-4 14 17 7.170 6.915 0.530 96.988 o
-4 15 1 69.308 65.670 2.107 8.009 o
-4 15 2 15.213 13.255 0.862 42.736 o
-4 15 3 24.231 21.757 0.862 31.202 o
-4 15 4 0.429 0.467 0.833 107.957 o
-4 15 5 49.083 47.619 0.927 16.980 o
-4 15 6 0.735 0.781 0.361 422.721 o
-4 15 7 1.467 2.071 0.986 71.628 o
-4 15 8 28.364 28.223 0.758 28.769 o
-4 15 9 75.418 76.138 2.590 6.179 o
-4 15 10 120.475 117.224 2.387 5.061 o
-4 15 11 203.144 207.463 2.820 3.027 o
-4 15 12 8.072 7.141 0.430 102.668 o
-4 15 13 13.313 11.684 0.505 64.698 o
-4 15 14 0.050 0.089 0.347 628.519 o
-4 15 15 0.558 0.097 0.323 585.798 o
-4 15 16 0.207 0.047 0.467 342.412 o
-4 16 1 118.512 121.273 1.868 5.899 o
-4 16 2 71.332 70.238 1.024 11.801 o
-4 16 3 1.612 1.265 0.235 471.364 o
-4 16 4 50.413 49.208 0.944 16.458 o
-4 16 5 2.501 2.918 0.367 236.921 o
-4 16 6 125.038 126.122 1.776 5.809 o
-4 16 7 18.959 18.016 0.585 44.896 o
-4 16 8 18.203 17.819 0.553 47.029 o
-4 16 9 3.166 3.593 0.319 225.815 o
-4 16 10 67.166 66.764 1.144 11.922 o
-4 16 11 7.289 6.630 0.490 102.220 o
-4 16 12 0.030 0.425 0.308 735.072 o
-4 16 13 13.105 12.821 0.580 59.805 o
-4 16 14 107.720 110.430 1.865 6.368 o
-4 16 15 0.555 0.377 0.319 567.825 o
-4 17 1 17.375 17.571 0.524 49.397 o
-4 17 2 141.989 143.281 3.027 3.722 o
-4 17 3 23.981 23.698 0.600 36.169 o
-4 17 4 4.647 4.579 0.300 180.678 o
-4 17 5 5.145 4.834 0.337 160.331 o
-4 17 6 25.945 23.951 0.590 34.633 o
-4 17 7 57.778 56.830 0.914 14.753 o
-4 17 8 6.994 6.604 0.372 120.596 o
-4 17 9 6.744 5.503 0.454 115.754 o
-4 17 10 7.964 9.002 0.447 95.647 o
-4 17 11 37.056 37.667 0.894 21.466 o
-4 17 12 0.796 0.649 0.308 522.508 o
-4 17 13 34.431 35.440 0.908 22.530 o
-4 17 14 0.001 0.224 0.405 463.655 o
-4 18 1 0.008 -0.472 0.274 1043.710 o
-4 18 2 3.238 2.512 0.274 263.672 o
-4 18 3 41.120 40.296 0.755 21.142 o
-4 18 4 2.203 2.531 0.395 239.602 o
-4 18 5 0.548 1.012 0.275 614.149 o
-4 18 6 30.406 29.309 0.622 29.335 o
-4 18 7 6.293 6.194 0.376 129.049 o
-4 18 8 71.400 72.059 1.236 10.927 o
-4 18 9 26.118 25.901 0.753 30.838 o
-4 18 10 6.305 6.357 0.457 115.353 o
-4 18 11 57.599 57.459 1.229 13.076 o
-4 18 12 1.182 1.118 0.405 314.114 o
-4 19 1 6.566 7.721 0.581 91.681 o
-4 19 2 9.254 9.373 0.503 82.801 o
-4 19 3 39.598 40.898 0.894 20.247 o
-4 19 4 95.953 100.171 1.902 6.839 o
-4 19 5 0.926 0.698 0.375 385.410 o
-4 19 6 51.359 52.205 1.391 13.207 o
-4 19 7 2.572 2.754 0.372 234.837 o
-4 19 8 11.588 13.361 0.597 61.798 o
-4 19 9 59.891 62.947 1.109 13.086 o
-4 20 1 57.541 61.081 1.332 12.341 o
-4 20 2 2.917 3.952 0.390 198.647 o
-4 20 3 1.687 1.380 0.440 251.998 o
-4 20 4 1.491 0.648 0.440 277.177 o
-4 20 5 2.590 2.982 0.440 198.371 o
-4 20 6 30.468 32.109 0.908 24.613 o
-3 0 2 3427.370 3306.920 19.911 0.055 o
-3 0 4 538.161 537.111 3.187 1.130 o
-3 0 6 698.498 702.297 4.228 0.765 o
-3 0 8 140.080 138.683 1.492 5.650 o
-3 0 10 511.824 516.814 3.725 1.127 o
-3 0 12 339.469 347.098 3.073 1.840 o
-3 0 14 480.066 481.501 4.145 1.149 o
-3 0 16 10.129 10.281 0.718 61.475 o
-3 0 18 343.775 347.929 4.196 1.533 o
-3 0 20 4.820 4.362 0.489 133.738 o
-3 0 22 125.368 128.606 1.994 5.439 o
-3 1 1 2349.590 2284.430 8.740 0.128 o
-3 1 2 5071.990 4762.990 31.563 0.026 o
-3 1 3 606.035 603.020 2.647 1.027 o
-3 1 4 2042.760 1980.440 7.843 0.162 o
-3 1 5 688.243 702.889 2.983 0.848 o
-3 1 6 222.286 225.431 1.265 3.648 o
-3 1 7 393.167 403.919 2.069 1.773 o
-3 1 8 9.352 7.813 0.250 108.471 o
-3 1 9 4.627 4.485 0.212 203.352 o
-3 1 10 17.629 14.841 0.342 57.102 o
-3 1 11 460.309 465.457 2.608 1.417 o
-3 1 12 11.107 11.137 0.365 81.218 o
-3 1 13 184.684 186.039 1.556 4.253 o
-3 1 14 42.600 41.091 0.750 20.635 o
-3 1 15 585.976 585.354 3.119 1.030 o
-3 1 16 134.586 132.523 1.545 5.804 o
-3 1 17 213.875 217.907 1.825 3.504 o
-3 1 18 131.418 129.873 2.034 5.234 o
-3 1 19 3.577 3.826 0.512 146.985 o
-3 1 20 20.007 19.668 0.568 43.017 o
-3 1 21 19.429 20.397 0.459 46.127 o
-3 1 22 46.286 46.922 0.738 18.965 o
-3 1 23 12.798 14.012 0.579 59.174 o
-3 2 1 52.466 54.833 0.420 18.179 o
-3 2 2 591.466 603.019 3.275 0.998 o
-3 2 3 1845.430 1811.460 9.198 0.176 o
-3 2 4 1831.370 1804.250 7.836 0.187 o
-3 2 5 170.823 167.956 0.967 5.073 o
-3 2 6 481.279 492.913 2.278 1.378 o
-3 2 7 177.529 182.631 1.138 4.687 o
-3 2 8 1242.570 1268.200 5.413 0.345 o
-3 2 9 143.873 145.633 1.055 5.933 o
-3 2 10 389.086 390.577 2.118 1.801 o
-3 2 11 77.975 75.429 0.837 11.506 o
-3 2 12 634.485 643.012 3.374 0.913 o
-3 2 13 89.780 86.959 0.994 9.682 o
-3 2 14 90.399 87.082 1.024 9.564 o
-3 2 15 0.244 -0.047 0.352 577.589 o
-3 2 16 53.030 52.357 1.269 13.738 o
-3 2 17 34.970 32.480 0.556 26.884 o
-3 2 18 0.338 0.476 0.685 157.744 o
-3 2 19 6.621 6.948 1.025 50.549 o
-3 2 20 180.157 186.725 1.868 4.078 o
-3 2 21 23.370 24.873 0.661 34.951 o
-3 2 22 1.364 1.709 0.232 479.171 o
-3 2 23 41.753 43.838 1.145 17.138 o
-3 3 1 1612.070 1588.220 6.275 0.237 o
-3 3 2 923.064 945.460 4.095 0.545 o
-3 3 3 1163.330 1176.430 5.221 0.382 o
-3 3 4 55.496 56.077 0.484 17.160 o
-3 3 5 145.533 141.848 0.886 6.090 o
-3 3 6 171.970 172.332 1.066 4.940 o
-3 3 7 796.512 816.799 3.528 0.680 o
-3 3 8 569.187 583.908 2.740 1.087 o
-3 3 9 729.730 751.948 3.529 0.758 o
-3 3 10 159.237 158.959 1.227 5.229 o
-3 3 11 590.847 605.471 3.063 1.014 o
-3 3 12 460.944 474.204 2.629 1.402 o
-3 3 13 0.018 -0.202 0.317 776.003 o
-3 3 14 37.000 34.490 0.826 22.735 o
-3 3 15 115.969 114.618 1.082 7.380 o
-3 3 16 89.039 88.759 1.286 8.938 o
-3 3 17 192.016 191.753 1.939 3.834 o
-3 3 18 1.802 1.776 0.651 140.971 o
-3 3 19 91.676 95.268 1.815 7.292 o
-3 3 20 0.704 0.597 0.984 77.113 o
-3 3 21 49.867 55.265 0.834 16.674 o
-3 3 22 16.346 17.720 0.552 50.000 o
-3 3 23 22.532 21.243 0.791 34.164 o
-3 4 1 29.437 26.392 0.340 34.458 o
-3 4 2 113.131 110.690 0.753 8.054 o
-3 4 3 1078.740 1079.130 4.400 0.442 o
-3 4 4 70.967 71.241 0.560 13.249 o
-3 4 5 318.351 328.199 1.787 2.309 o
-3 4 6 582.159 575.078 2.787 1.070 o
-3 4 7 7.713 6.819 0.219 130.425 o
-3 4 8 75.419 72.745 0.673 12.353 o
-3 4 9 92.555 87.389 0.840 9.815 o
-3 4 10 354.111 359.813 2.008 2.015 o
-3 4 11 260.835 263.406 1.701 2.917 o
-3 4 12 146.006 145.545 1.255 5.679 o
-3 4 13 139.604 134.791 1.134 6.132 o
-3 4 14 85.050 82.112 0.841 10.580 o
-3 4 15 49.043 44.849 0.998 16.765 o
-3 4 16 43.041 41.781 0.919 19.015 o
-3 4 17 27.286 24.972 0.791 29.727 o
-3 4 18 52.250 52.048 1.478 12.582 o
-3 4 19 76.678 77.376 1.300 10.075 o
-3 4 20 27.698 28.503 0.647 30.838 o
-3 4 21 121.501 127.826 1.486 6.328 o
-3 4 22 30.785 31.529 0.905 24.634 o
-3 4 23 0.477 0.230 0.279 731.858 o
-3 5 1 657.616 666.941 3.042 0.896 o
-3 5 2 321.816 329.651 1.766 2.292 o
-3 5 3 258.143 252.445 1.390 3.097 o
-3 5 4 290.995 290.512 1.554 2.646 o
-3 5 5 60.744 62.169 0.631 15.119 o
-3 5 6 194.429 195.138 1.231 4.243 o
-3 5 7 160.324 162.209 1.136 5.243 o
-3 5 8 271.718 272.788 1.621 2.825 o
-3 5 9 21.927 21.716 0.459 42.114 o
-3 5 10 0.788 0.398 0.229 774.360 o
-3 5 11 9.287 10.462 0.349 92.743 o
-3 5 12 48.681 48.688 0.670 18.601 o
-3 5 13 405.402 401.005 2.175 1.719 o
-3 5 14 70.610 70.567 0.902 12.293 o
-3 5 15 38.433 37.088 0.781 22.267 o
-3 5 16 69.035 68.655 1.098 11.829 o
-3 5 17 2.510 2.600 0.608 140.643 o
-3 5 18 81.755 78.022 2.007 7.522 o
-3 5 19 5.287 5.444 0.317 157.426 o
-3 5 20 0.057 0.290 0.230 1248.520 o
-3 5 21 26.613 26.452 0.783 29.842 o
-3 5 22 36.561 37.788 0.752 23.087 o
-3 5 23 14.822 14.592 1.004 37.084 o
-3 6 1 438.743 447.390 2.259 1.540 o
-3 6 2 47.160 45.609 0.553 20.067 o
-3 6 4 302.805 313.973 1.673 2.465 o
-3 6 5 1057.190 1081.570 4.595 0.445 o
-3 6 6 16.092 21.103 0.423 51.715 o
-3 6 7 43.321 45.474 0.579 21.030 o
-3 6 8 71.955 69.980 0.738 12.711 o
-3 6 9 262.061 261.192 1.646 2.937 o
-3 6 10 395.475 399.643 2.237 1.744 o
-3 6 11 839.900 847.003 4.050 0.620 o
-3 6 12 318.493 321.866 1.889 2.299 o
-3 6 13 17.434 15.569 0.457 53.199 o
-3 6 14 14.497 13.013 0.575 56.790 o
-3 6 15 126.316 125.896 1.521 6.160 o
-3 6 16 0.017 -0.123 0.632 196.181 o
-3 6 17 91.038 90.600 1.535 8.133 o
-3 6 18 6.440 6.777 0.413 118.961 o
-3 6 19 62.109 64.551 0.952 13.442 o
-3 6 20 0.240 0.312 0.241 1013.640 o
-3 6 21 38.170 37.711 0.775 22.309 o
-3 6 22 5.624 5.671 0.427 130.131 o
-3 7 1 16.475 15.825 0.371 57.654 o
-3 7 2 184.318 188.638 1.273 4.430 o
-3 7 3 145.407 148.493 1.055 5.850 o
-3 7 4 5.622 4.740 0.221 176.001 o
-3 7 5 24.280 24.907 0.436 38.346 o
-3 7 6 205.155 199.958 1.313 4.006 o
-3 7 7 43.191 43.493 0.622 21.078 o
-3 7 8 470.784 488.243 2.549 1.375 o
-3 7 9 10.423 10.945 0.331 86.893 o
-3 7 10 167.820 168.702 1.253 4.925 o
-3 7 11 49.153 44.949 0.575 19.498 o
-3 7 12 15.727 14.426 0.313 62.881 o
-3 7 13 26.845 26.769 0.478 34.636 o
-3 7 14 736.498 748.597 4.038 0.726 o
-3 7 15 0.074 0.450 0.519 276.215 o
-3 7 16 58.377 57.600 1.376 12.204 o
-3 7 17 2.343 2.320 0.801 96.323 o
-3 7 18 1.762 1.516 0.255 413.754 o
-3 7 19 27.342 26.701 0.604 32.352 o
-3 7 20 18.881 17.163 0.515 47.681 o
-3 7 21 0.950 1.145 0.283 504.415 o
-3 7 22 0.010 0.386 0.408 445.884 o
-3 8 1 446.622 444.100 2.360 1.510 o
-3 8 2 1053.590 1081.750 4.701 0.444 o
-3 8 3 326.022 328.690 1.794 2.266 o
-3 8 4 226.648 229.786 1.482 3.478 o
-3 8 5 30.784 31.849 0.528 29.575 o
-3 8 6 133.922 138.165 1.108 6.280 o
-3 8 7 42.441 39.282 0.643 21.809 o
-3 8 8 87.793 88.445 0.960 9.847 o
-3 8 9 0.054 -0.114 0.267 1061.660 o
-3 8 10 38.149 34.501 0.699 23.638 o
-3 8 11 106.304 102.735 0.907 8.385 o
-3 8 12 9.599 9.700 0.367 91.763 o
-3 8 13 897.158 905.249 4.497 0.555 o
-3 8 14 13.688 13.804 0.803 46.868 o
-3 8 15 36.840 36.066 1.055 20.044 o
-3 8 16 4.137 3.376 0.736 94.437 o
-3 8 17 152.846 154.613 1.647 5.007 o
-3 8 18 50.930 52.205 0.845 16.698 o
-3 8 19 49.130 47.412 0.776 17.993 o
-3 8 20 69.097 74.361 1.385 10.450 o
-3 8 21 5.391 7.425 0.525 107.773 o
-3 8 22 7.976 9.608 0.719 68.069 o
-3 9 1 189.054 190.138 1.378 4.276 o
-3 9 2 16.349 15.885 0.422 56.186 o
-3 9 3 26.077 23.756 0.435 37.212 o
-3 9 4 12.700 9.839 0.322 79.717 o
-3 9 5 0.618 0.549 0.225 827.015 o
-3 9 6 94.746 96.852 0.975 9.081 o
-3 9 7 0.342 0.499 0.305 642.924 o
-3 9 8 104.435 102.204 0.926 8.467 o
-3 9 9 232.918 230.945 1.592 3.357 o
-3 9 10 133.594 129.226 1.147 6.386 o
-3 9 11 0.461 0.182 0.440 355.167 o
-3 9 12 29.876 31.417 0.958 24.267 o
-3 9 13 6.497 6.118 0.668 85.150 o
-3 9 14 0.845 0.889 0.875 94.743 o
-3 9 15 0.113 1.023 0.895 94.446 o
-3 9 16 443.106 442.153 4.018 1.263 o
-3 9 17 46.095 46.685 1.078 16.562 o
-3 9 18 0.539 0.763 0.381 410.953 o
-3 9 19 0.132 0.198 0.341 613.993 o
-3 9 20 0.310 -0.174 0.426 398.759 o
-3 9 21 10.372 12.774 0.679 60.488 o
-3 10 1 52.898 52.183 0.706 17.098 o
-3 10 2 38.664 39.435 0.658 22.934 o
-3 10 3 875.764 885.344 4.020 0.589 o
-3 10 4 134.532 134.312 1.136 6.290 o
-3 10 5 23.848 23.029 0.503 38.496 o
-3 10 6 444.007 442.746 2.383 1.516 o
-3 10 7 9.192 8.264 0.373 97.751 o
-3 10 8 15.846 15.696 0.435 56.982 o
-3 10 9 252.586 246.117 1.651 3.076 o
-3 10 10 2.443 1.551 0.403 244.082 o
-3 10 11 106.942 104.061 1.220 7.768 o
-3 10 12 19.713 18.038 0.692 40.801 o
-3 10 13 4.376 3.915 0.890 70.951 o
-3 10 14 17.733 16.771 0.963 35.067 o
-3 10 15 1.916 1.543 1.011 67.961 o
-3 10 16 4.669 5.834 0.416 142.659 o
-3 10 17 64.308 64.813 1.147 12.308 o
-3 10 18 28.982 29.410 0.756 28.148 o
-3 10 19 38.406 40.053 0.868 20.964 o
-3 10 20 95.894 104.134 1.728 7.165 o
-3 10 21 3.716 4.205 0.386 179.187 o
-3 11 1 55.814 54.129 0.729 16.234 o
-3 11 2 20.979 20.544 0.450 44.166 o
-3 11 3 81.348 79.078 0.843 11.018 o
-3 11 4 81.131 78.872 0.832 11.072 o
-3 11 5 73.482 72.773 0.766 12.302 o
-3 11 6 563.488 564.638 2.926 1.094 o
-3 11 7 325.209 319.279 1.929 2.261 o
-3 11 8 169.192 165.121 1.248 4.937 o
-3 11 9 51.037 50.301 0.955 16.177 o
-3 11 10 3.051 2.775 0.571 143.894 o
-3 11 11 0.132 -0.005 0.539 263.891 o
-3 11 12 51.487 49.772 1.271 14.102 o
-3 11 13 37.583 35.324 1.436 16.068 o
-3 11 14 72.312 71.855 1.987 8.135 o
-3 11 15 36.966 36.040 0.773 23.043 o
-3 11 16 4.186 4.173 0.358 178.621 o
-3 11 17 0.057 -0.119 0.267 1061.420 o
-3 11 18 80.220 83.518 1.413 9.264 o
-3 11 19 13.977 16.134 1.097 33.996 o
-3 11 20 1.872 2.437 0.417 240.086 o
-3 12 1 257.286 256.363 1.623 3.004 o
-3 12 2 101.396 98.066 0.896 8.803 o
-3 12 3 23.407 20.807 0.483 40.466 o
-3 12 4 614.058 624.934 3.073 0.970 o
-3 12 5 123.286 122.071 0.996 7.058 o
-3 12 6 87.656 86.456 0.996 9.841 o
-3 12 7 0.001 -0.394 0.272 1057.950 o
-3 12 8 67.052 60.889 1.117 12.358 o
-3 12 9 98.702 99.234 1.597 7.446 o
-3 12 10 329.866 329.155 2.592 2.041 o
-3 12 11 2.079 2.278 0.969 71.460 o
-3 12 12 1.295 3.272 1.291 43.348 o
-3 12 13 3.489 2.442 0.960 67.966 o
-3 12 14 28.347 26.350 1.165 22.673 o
-3 12 15 0.615 1.976 0.276 504.502 o
-3 12 16 0.301 -0.030 0.267 912.367 o
-3 12 17 21.207 21.723 0.617 39.306 o
-3 12 18 18.924 20.207 0.865 35.525 o
-3 12 19 26.807 27.300 0.889 27.639 o
-3 13 1 184.586 184.257 1.392 4.383 o
-3 13 2 5.404 5.010 0.411 139.662 o
-3 13 3 25.667 23.439 0.583 35.198 o
-3 13 4 436.303 438.160 2.499 1.525 o
-3 13 5 71.730 69.898 0.954 12.027 o
-3 13 6 10.287 8.629 0.486 81.409 o
-3 13 7 37.227 35.121 0.687 24.001 o
-3 13 8 2.133 2.312 0.570 160.880 o
-3 13 9 55.981 52.026 1.382 12.732 o
-3 13 10 0.161 -0.149 0.775 128.862 o
-3 13 11 10.876 9.706 0.774 56.709 o
-3 13 12 3.612 3.486 0.890 74.215 o
-3 13 13 15.456 14.175 0.501 56.832 o
-3 13 14 15.434 12.688 0.531 57.151 o
-3 13 15 3.456 3.754 0.376 193.436 o
-3 13 16 17.972 17.142 0.845 38.321 o
-3 13 17 30.146 31.045 1.179 21.155 o
-3 13 18 10.209 10.264 0.697 62.758 o
-3 14 1 17.241 15.796 0.764 42.528 o
-3 14 2 350.035 349.001 3.031 1.811 o
-3 14 3 51.585 50.585 0.976 15.919 o
-3 14 4 23.142 21.867 0.687 35.806 o
-3 14 5 5.005 4.047 0.658 100.335 o
-3 14 6 42.151 40.725 0.932 19.253 o
-3 14 7 5.590 4.479 0.733 84.779 o
-3 14 8 16.000 15.842 0.759 44.183 o
-3 14 9 17.804 15.792 0.895 37.518 o
-3 14 10 18.561 15.918 1.399 23.873 o
-3 14 11 62.983 61.397 1.384 11.525 o
-3 14 12 172.179 169.636 2.395 3.845 o
-3 14 13 3.429 3.439 0.461 167.612 o
-3 14 14 16.669 15.739 0.605 49.140 o
-3 14 15 1.155 1.001 0.424 300.294 o
-3 14 16 0.005 -0.311 0.357 613.901 o
-3 14 17 0.112 -0.581 0.467 351.405 o
-3 15 1 8.641 8.145 0.627 76.457 o
-3 15 2 4.519 4.724 0.669 99.549 o
-3 15 3 0.011 -0.149 0.711 155.356 o
-3 15 4 0.148 -0.214 0.691 162.177 o
-3 15 5 1.030 -0.121 0.828 106.570 o
-3 15 6 0.793 -0.487 1.744 25.474 o
-3 15 7 121.092 120.667 2.094 5.474 o
-3 15 8 15.800 15.709 0.975 36.722 o
-3 15 9 72.366 71.206 2.488 6.610 o
-3 15 10 13.842 14.098 0.507 60.249 o
-3 15 11 1.103 1.789 0.633 157.282 o
-3 15 12 20.465 20.687 0.678 39.031 o
-3 15 13 2.045 2.648 0.383 250.034 o
-3 15 14 13.759 13.192 0.628 55.523 o
-3 15 15 24.218 24.222 0.856 30.549 o
-3 15 16 0.907 0.235 0.365 426.762 o
-3 16 1 33.340 32.772 1.640 15.034 o
-3 16 2 90.668 87.989 1.549 8.177 o
-3 16 3 40.553 38.591 0.899 20.262 o
-3 16 4 121.956 121.678 1.396 6.549 o
-3 16 5 8.630 9.122 0.411 94.959 o
-3 16 6 0.027 -0.074 0.232 1425.590 o
-3 16 7 0.407 0.045 0.555 238.693 o
-3 16 8 0.047 -0.031 0.709 155.465 o
-3 16 9 1.673 0.466 0.421 289.061 o
-3 16 10 13.315 13.743 0.671 53.754 o
-3 16 11 4.701 5.490 0.405 147.109 o
-3 16 12 59.318 61.427 1.197 12.813 o
-3 16 13 0.600 0.998 0.311 518.449 o
-3 16 14 32.071 33.330 1.467 16.942 o
-3 16 15 14.979 15.727 0.642 50.419 o
-3 17 1 40.363 40.817 1.148 17.704 o
-3 17 2 43.871 43.295 0.778 19.758 o
-3 17 3 10.142 10.534 0.674 64.178 o
-3 17 4 28.067 27.101 0.570 32.241 o
-3 17 5 79.089 75.451 1.020 10.866 o
-3 17 6 1.619 1.371 0.282 404.965 o
-3 17 7 2.107 1.351 0.281 362.109 o
-3 17 8 22.408 20.501 0.895 32.068 o
-3 17 9 1.674 1.240 0.300 385.391 o
-3 17 10 6.081 5.260 0.405 131.536 o
-3 17 11 38.273 38.642 1.208 17.810 o
-3 17 12 3.738 3.672 0.430 170.176 o
-3 17 13 10.176 9.706 0.569 73.103 o
-3 17 14 4.237 4.103 0.440 155.265 o
-3 18 1 40.872 39.322 0.725 21.630 o
-3 18 2 0.243 -0.143 0.285 844.737 o
-3 18 3 23.352 24.595 0.601 36.302 o
-3 18 4 29.095 27.376 0.608 30.900 o
-3 18 5 33.534 32.536 0.798 24.728 o
-3 18 6 24.319 23.642 0.690 34.084 o
-3 18 7 6.961 5.947 0.392 121.224 o
-3 18 8 7.973 8.057 0.457 97.267 o
-3 18 9 0.305 -0.112 0.308 714.480 o
-3 18 10 28.489 28.012 0.725 29.271 o
-3 18 11 5.900 6.343 0.512 110.046 o
-3 18 12 1.118 0.711 0.383 356.919 o
-3 19 1 63.165 63.526 1.038 12.992 o
-3 19 2 17.807 16.826 0.583 47.366 o
-3 19 3 19.958 20.091 0.867 34.709 o
-3 19 4 0.002 0.072 0.329 712.581 o
-3 19 5 1.247 1.331 0.361 348.741 o
-3 19 6 12.391 13.746 0.607 58.913 o
-3 19 7 54.636 56.869 1.818 10.305 o
-3 19 8 55.289 56.487 1.172 13.739 o
-3 19 9 22.526 23.312 0.672 36.051 o
-3 19 10 0.021 0.069 0.379 537.345 o
-3 20 1 15.517 16.812 0.800 42.649 o
-3 20 2 8.964 9.274 0.542 80.743 o
-3 20 3 57.671 58.674 1.062 13.875 o
-3 20 4 9.094 7.980 0.542 82.956 o
-3 20 5 71.803 76.159 1.723 8.959 o
-3 20 6 14.407 17.877 1.034 35.058 o
-2 0 2 18103.900 16867.900 148.867 0.002 o
-2 0 4 155.709 158.013 1.154 5.382 o
-2 0 6 176.514 179.844 1.672 4.339 o
-2 0 8 521.847 523.422 3.836 1.094 o
-2 0 10 491.296 496.710 3.641 1.186 o
-2 0 12 14.419 13.638 0.532 58.285 o
-2 0 14 48.155 48.024 1.112 15.826 o
-2 0 16 352.175 355.761 3.382 1.705 o
-2 0 18 7.850 8.842 1.051 45.761 o
-2 0 20 0.971 0.738 0.661 155.856 o
-2 0 22 0.995 0.608 0.465 279.416 o
-2 1 1 705.523 726.101 3.302 0.802 o
-2 1 2 2763.290 2606.020 13.263 0.090 o
-2 1 3 4949.780 4520.750 32.274 0.027 o
-2 1 4 1619.550 1597.390 6.546 0.233 o
-2 1 5 422.805 429.166 2.081 1.636 o
-2 1 6 20.928 20.034 0.324 47.177 o
-2 1 7 106.894 108.904 0.835 8.303 o
-2 1 8 0.070 -0.140 0.157 2802.010 o
-2 1 9 75.606 78.450 0.775 11.764 o
-2 1 10 31.105 31.787 0.534 29.342 o
-2 1 11 10.313 8.837 0.347 91.741 o
-2 1 12 4.197 2.864 0.269 223.262 o
-2 1 13 291.339 291.096 1.822 2.564 o
-2 1 14 19.085 16.331 0.519 47.876 o
-2 1 15 1.187 1.154 0.347 377.398 o
-2 1 16 10.478 9.041 0.546 75.002 o
-2 1 17 170.792 172.287 1.902 4.291 o
-2 1 18 32.413 31.145 1.029 22.418 o
-2 1 19 175.619 178.218 1.759 4.295 o
-2 1 20 10.937 11.355 0.391 79.853 o
-2 1 21 7.961 8.201 0.483 94.073 o
-2 1 22 28.602 27.888 0.635 30.645 o
-2 1 23 17.538 16.753 0.623 46.450 o
-2 2 1 3338.850 3136.860 16.852 0.063 o
-2 2 2 3264.060 3077.800 14.271 0.069 o
-2 2 3 247.039 253.311 1.183 3.264 o
-2 2 4 213.194 207.365 1.124 3.938 o
-2 2 5 185.789 185.221 1.055 4.565 o
-2 2 6 10.955 9.925 0.248 91.662 o
-2 2 7 413.950 419.283 2.220 1.657 o
-2 2 8 1127.690 1153.440 5.097 0.399 o
-2 2 9 32.343 31.495 0.512 28.974 o
-2 2 10 2.096 2.338 0.211 380.792 o
-2 2 11 122.680 121.670 1.151 6.882 o
-2 2 12 22.700 22.163 0.524 39.658 o
-2 2 13 50.240 46.814 0.775 17.818 o
-2 2 14 128.785 124.071 1.117 6.668 o
-2 2 15 18.751 16.395 0.506 48.749 o
-2 2 16 166.641 167.539 1.689 4.588 o
-2 2 17 14.094 13.027 0.628 55.059 o
-2 2 18 39.641 38.889 0.881 20.648 o
-2 2 19 0.247 0.682 1.223 51.459 o
-2 2 20 10.717 10.928 0.395 81.425 o
-2 2 21 8.673 9.449 0.410 93.871 o
-2 2 22 32.655 33.187 0.811 24.799 o
-2 2 23 47.363 49.808 1.174 15.366 o
-2 3 1 1432.170 1422.900 5.737 0.284 o
-2 3 2 103.058 101.012 0.629 9.028 o
-2 3 3 344.005 345.090 1.646 2.167 o
-2 3 4 117.924 122.449 0.771 7.538 o
-2 3 5 3222.280 3119.970 11.648 0.074 o
-2 3 6 0.885 0.694 0.140 974.594 o
-2 3 7 797.333 814.707 3.834 0.668 o
-2 3 8 0.182 0.136 0.183 1718.780 o
-2 3 9 413.324 417.365 2.312 1.647 o
-2 3 10 210.232 209.844 1.422 3.815 o
-2 3 11 56.581 57.157 0.745 15.751 o
-2 3 12 305.368 311.491 2.009 2.365 o
-2 3 13 26.262 24.001 0.411 37.285 o
-2 3 14 8.394 6.169 0.424 104.455 o
-2 3 15 3.981 0.890 0.829 86.626 o
-2 3 16 12.862 11.809 0.421 70.366 o
-2 3 17 6.663 5.775 0.446 116.436 o
-2 3 18 0.636 0.116 0.798 117.027 o
-2 3 19 63.907 63.844 1.412 11.203 o
-2 3 20 29.523 30.267 0.623 29.554 o
-2 3 21 113.348 116.365 1.373 6.980 o
-2 3 22 3.862 4.722 0.347 182.936 o
-2 3 23 1.474 1.225 0.281 430.481 o
-2 4 1 1898.550 1868.160 7.438 0.181 o
-2 4 2 3150.590 3025.340 11.521 0.078 o
-2 4 3 1294.440 1304.570 5.180 0.332 o
-2 4 4 0.401 0.539 0.112 1717.670 o
-2 4 5 1456.780 1469.300 6.059 0.272 o
-2 4 6 219.872 220.833 1.304 3.687 o
-2 4 7 84.962 84.930 0.730 10.724 o
-2 4 8 45.209 45.408 0.560 20.604 o
-2 4 9 436.541 446.635 2.433 1.523 o
-2 4 10 46.598 45.816 0.638 19.681 o
-2 4 11 0.933 0.946 0.248 599.015 o
-2 4 12 26.729 25.672 0.563 33.835 o
-2 4 13 19.011 16.117 0.472 49.574 o
-2 4 14 68.538 65.826 0.874 12.893 o
-2 4 15 45.803 44.509 0.677 19.811 o
-2 4 16 3.076 2.995 0.511 160.895 o
-2 4 17 22.767 21.658 0.721 35.449 o
-2 4 18 39.855 38.808 0.989 19.562 o
-2 4 19 57.915 57.201 0.842 15.062 o
-2 4 20 5.640 5.815 0.316 149.628 o
-2 4 21 36.754 36.123 0.698 23.878 o
-2 4 22 4.174 3.934 0.281 204.400 o
-2 4 23 16.325 15.709 0.758 43.919 o
-2 5 1 412.161 406.335 1.993 1.718 o
-2 5 2 178.310 184.837 1.075 4.691 o
-2 5 3 2005.150 1994.430 7.773 0.164 o
-2 5 4 1086.360 1132.290 4.881 0.420 o
-2 5 5 116.802 119.764 0.902 7.488 o
-2 5 6 113.255 111.619 0.870 7.872 o
-2 5 7 0.187 0.001 0.186 1796.490 o
-2 5 8 34.945 33.504 0.533 26.875 o
-2 5 9 215.997 217.131 1.385 3.718 o
-2 5 10 137.810 133.673 1.086 6.254 o
-2 5 11 370.522 376.787 2.192 1.879 o
-2 5 12 28.805 27.063 0.680 30.080 o
-2 5 13 3.074 2.872 0.280 259.714 o
-2 5 14 89.452 88.866 1.032 9.547 o
-2 5 15 58.187 55.549 1.184 13.364 o
-2 5 16 29.811 28.259 0.591 30.426 o
-2 5 17 9.400 8.096 0.939 50.584 o
-2 5 18 17.353 17.098 1.085 31.678 o
-2 5 19 0.321 0.214 0.342 567.547 o
-2 5 20 40.442 38.796 0.675 22.286 o
-2 5 21 14.015 13.232 0.627 55.052 o
-2 5 22 7.629 8.319 0.403 104.758 o
-2 6 1 77.491 79.821 0.724 11.644 o
-2 6 2 1863.150 1879.320 7.449 0.183 o
-2 6 3 101.238 104.480 0.773 8.829 o
-2 6 4 358.926 366.233 2.062 1.971 o
-2 6 5 615.724 618.855 2.960 0.980 o
-2 6 6 13.602 13.421 0.338 69.396 o
-2 6 7 1308.060 1339.620 5.586 0.319 o
-2 6 8 12.602 12.114 0.328 75.395 o
-2 6 9 312.435 317.390 1.832 2.359 o
-2 6 10 293.911 295.784 1.730 2.560 o
-2 6 11 0.079 -0.136 0.284 925.705 o
-2 6 12 148.462 146.535 1.112 5.742 o
-2 6 13 42.120 39.899 0.768 20.800 o
-2 6 14 84.295 84.224 0.927 10.344 o
-2 6 15 84.076 84.097 1.012 10.147 o
-2 6 16 0.004 -0.130 0.876 102.352 o
-2 6 17 47.424 44.966 0.971 17.270 o
-2 6 18 1.872 1.514 0.537 187.648 o
-2 6 19 1.984 2.005 0.640 140.712 o
-2 6 20 0.009 -0.285 0.274 1042.950 o
-2 6 21 9.309 8.617 0.514 83.203 o
-2 6 22 0.137 -0.122 0.297 828.965 o
-2 7 1 0.063 0.052 0.167 2440.990 o
-2 7 2 889.145 917.928 4.108 0.570 o
-2 7 3 38.346 36.774 0.517 24.767 o
-2 7 4 172.036 172.086 1.194 4.852 o
-2 7 5 39.474 37.292 0.572 23.771 o
-2 7 6 1031.780 1071.250 4.915 0.449 o
-2 7 7 0.975 0.591 0.285 543.719 o
-2 7 8 11.925 10.345 0.298 83.227 o
-2 7 9 10.335 9.629 0.309 92.199 o
-2 7 10 55.080 54.298 0.690 16.545 o
-2 7 11 117.419 113.287 0.969 7.510 o
-2 7 12 572.379 579.396 2.942 1.069 o
-2 7 13 3.439 4.039 0.374 191.293 o
-2 7 14 105.546 103.294 1.485 7.325 o
-2 7 15 22.490 21.855 0.872 32.081 o
-2 7 16 27.203 25.514 1.023 25.567 o
-2 7 17 0.190 0.375 0.404 431.065 o
-2 7 18 83.470 84.408 1.427 8.998 o
-2 7 19 0.922 0.845 0.300 501.310 o
-2 7 20 1.263 0.809 0.290 471.864 o
-2 7 21 1.792 1.352 0.293 376.816 o
-2 7 22 10.400 11.074 0.708 60.537 o
-2 8 1 1489.680 1535.530 6.286 0.259 o
-2 8 2 0.391 0.029 0.205 1264.250 o
-2 8 3 2.907 2.107 0.227 316.536 o
-2 8 4 204.641 210.611 1.411 3.888 o
-2 8 5 193.187 191.984 1.385 4.194 o
-2 8 6 96.377 95.161 0.889 9.203 o
-2 8 7 20.560 19.240 0.402 46.675 o
-2 8 8 18.713 19.332 0.426 48.775 o
-2 8 9 92.598 95.034 0.982 9.257 o
-2 8 10 98.032 95.202 0.891 9.097 o
-2 8 11 127.026 123.606 0.967 6.924 o
-2 8 12 9.287 9.336 0.379 93.514 o
-2 8 13 12.514 12.477 0.588 61.142 o
-2 8 14 30.785 30.354 0.773 26.758 o
-2 8 15 154.772 151.855 1.837 4.794 o
-2 8 16 5.682 5.314 0.706 86.031 o
-2 8 17 66.417 67.491 1.432 10.749 o
-2 8 18 0.037 0.416 0.313 712.545 o
-2 8 19 20.384 19.180 0.622 41.409 o
-2 8 20 7.869 6.975 0.567 88.528 o
-2 8 21 0.259 0.271 0.366 511.844 o
-2 9 1 239.580 241.933 1.506 3.274 o
-2 9 2 142.059 142.969 1.126 5.951 o
-2 9 3 0.515 0.195 0.218 1009.540 o
-2 9 4 492.418 500.921 2.580 1.311 o
-2 9 5 226.990 230.576 1.548 3.440 o
-2 9 6 90.023 95.197 0.943 9.502 o
-2 9 7 53.034 49.404 0.726 17.242 o
-2 9 8 65.166 62.867 0.796 13.795 o
-2 9 9 0.164 0.181 0.309 728.393 o
-2 9 10 115.880 114.664 0.983 7.527 o
-2 9 11 120.454 117.525 1.033 7.209 o
-2 9 12 41.534 38.730 0.867 20.261 o
-2 9 13 10.502 8.080 0.620 70.734 o
-2 9 14 46.828 44.210 1.031 17.017 o
-2 9 15 0.514 0.073 0.820 112.324 o
-2 9 16 2.137 2.162 0.489 196.924 o
-2 9 17 2.550 2.237 0.423 217.751 o
-2 9 18 33.462 34.025 0.968 22.374 o
-2 9 19 10.001 10.306 0.489 78.862 o
-2 9 20 27.799 28.929 0.781 28.502 o
-2 9 21 13.532 16.371 0.675 50.850 o
-2 10 1 0.183 0.037 0.257 1031.980 o
-2 10 2 92.620 92.781 0.952 9.393 o
-2 10 3 512.716 519.352 2.748 1.235 o
-2 10 4 119.041 118.761 1.095 7.153 o
-2 10 5 58.959 56.618 0.801 15.140 o
-2 10 6 91.571 93.213 0.927 9.500 o
-2 10 7 267.980 263.391 1.700 2.862 o
-2 10 8 411.472 416.888 2.311 1.654 o
-2 10 9 64.720 64.640 0.958 13.086 o
-2 10 10 31.623 30.429 0.602 28.599 o
-2 10 11 0.091 -0.220 0.521 284.925 o
-2 10 12 5.471 4.151 0.682 93.418 o
-2 10 13 1.124 0.455 0.723 133.237 o
-2 10 14 4.175 3.636 0.965 63.852 o
-2 10 15 57.903 58.956 1.310 12.529 o
-2 10 16 13.733 11.491 0.448 66.800 o
-2 10 17 22.519 20.895 0.590 39.033 o
-2 10 18 22.892 23.946 0.847 31.675 o
-2 10 19 5.142 7.568 0.567 102.631 o
-2 10 20 65.656 72.392 1.316 11.089 o
-2 11 1 300.715 300.458 1.954 2.439 o
-2 11 2 3.841 3.832 0.330 199.074 o
-2 11 3 648.249 659.247 3.396 0.888 o
-2 11 4 345.846 347.363 2.057 2.067 o
-2 11 5 71.075 69.965 0.885 12.334 o
-2 11 6 328.947 329.973 1.968 2.206 o
-2 11 7 54.182 51.287 0.702 16.949 o
-2 11 8 3.036 1.582 0.526 168.430 o
-2 11 9 242.141 230.512 1.598 3.265 o
-2 11 10 141.961 136.300 1.743 5.324 o
-2 11 11 49.723 46.917 0.991 16.489 o
-2 11 12 0.221 -0.227 0.570 233.632 o
-2 11 13 76.840 72.818 2.477 6.478 o
-2 11 14 5.414 4.695 0.598 105.646 o
-2 11 15 2.335 1.521 0.249 364.173 o
-2 11 16 1.439 0.878 0.319 403.670 o
-2 11 17 1.460 1.367 0.420 277.599 o
-2 11 18 7.695 8.111 0.462 98.232 o
-2 11 19 2.210 3.384 0.403 220.767 o
-2 11 20 77.625 84.657 1.650 8.642 o
-2 12 1 28.231 25.689 0.534 33.164 o
-2 12 2 80.635 78.228 0.858 11.077 o
-2 12 3 73.368 71.319 0.749 12.445 o
-2 12 4 113.171 108.506 0.943 7.844 o
-2 12 5 42.365 39.854 0.703 21.270 o
-2 12 6 376.665 380.749 2.211 1.846 o
-2 12 7 51.844 49.093 0.914 16.398 o
-2 12 8 214.451 215.851 1.691 3.584 o
-2 12 9 31.410 30.037 0.705 27.467 o
-2 12 10 191.781 191.023 1.925 3.852 o
-2 12 11 5.498 4.572 1.038 53.595 o
-2 12 12 6.428 5.921 1.245 38.904 o
-2 12 13 8.870 7.513 0.813 60.858 o
-2 12 14 7.531 6.212 0.779 69.068 o
-2 12 15 5.866 4.801 0.395 138.537 o
-2 12 16 45.679 44.053 0.946 17.924 o
-2 12 17 21.405 20.048 0.678 38.414 o
-2 12 18 16.031 17.080 0.871 39.417 o
-2 12 19 14.915 14.491 0.667 50.471 o
-2 13 1 0.012 -0.265 0.418 447.172 o
-2 13 2 69.540 70.308 1.140 11.537 o
-2 13 3 137.965 136.879 1.140 6.142 o
-2 13 4 6.488 6.237 0.437 117.433 o
-2 13 5 19.724 18.054 0.515 45.849 o
-2 13 6 8.304 7.439 0.504 91.989 o
-2 13 7 2.804 0.066 0.771 106.725 o
-2 13 8 13.813 12.090 0.731 51.352 o
-2 13 9 4.484 4.216 0.740 89.674 o
-2 13 10 140.486 136.394 2.054 4.957 o
-2 13 11 66.324 62.036 2.487 6.958 o
-2 13 12 30.864 28.244 0.835 26.319 o
-2 13 13 117.298 114.782 1.676 6.351 o
-2 13 14 6.289 5.672 0.375 132.069 o
-2 13 15 9.038 6.727 0.436 97.147 o
-2 13 16 5.917 4.724 0.592 102.996 o
-2 13 17 12.409 10.740 0.657 59.454 o
-2 13 18 7.392 6.121 0.669 81.130 o
-2 14 1 11.479 11.543 0.670 59.865 o
-2 14 2 123.718 120.948 1.411 6.481 o
-2 14 3 0.258 -0.175 0.597 212.959 o
-2 14 4 36.647 36.164 0.847 22.344 o
-2 14 5 33.064 31.949 1.019 22.200 o
-2 14 6 29.918 29.993 0.764 27.398 o
-2 14 7 60.406 58.440 1.270 12.489 o
-2 14 8 27.774 27.088 0.995 25.456 o
-2 14 9 6.762 5.872 0.639 88.142 o
-2 14 10 74.241 73.220 2.397 6.770 o
-2 14 11 17.395 16.924 1.161 29.658 o
-2 14 12 11.666 11.140 0.700 58.080 o
-2 14 13 33.781 31.377 0.753 25.425 o
-2 14 14 6.160 5.793 0.479 115.533 o
-2 14 15 19.741 18.910 0.816 36.767 o
-2 14 16 52.897 55.300 1.179 14.099 o
-2 14 17 8.654 7.505 0.545 85.767 o
-2 15 1 267.756 271.441 2.814 2.399 o
-2 15 2 48.177 45.157 1.051 16.512 o
-2 15 3 36.034 32.442 0.907 22.499 o
-2 15 4 4.542 3.899 0.566 122.084 o
-2 15 5 51.505 51.438 0.883 16.432 o
-2 15 6 37.033 36.257 1.068 19.827 o
-2 15 7 26.303 25.182 0.781 30.442 o
-2 15 8 39.967 39.376 0.974 19.594 o
-2 15 9 6.926 7.898 0.840 62.925 o
-2 15 10 16.628 16.076 0.752 43.542 o
-2 15 11 166.645 169.419 2.352 3.955 o
-2 15 12 6.000 5.995 0.467 117.986 o
-2 15 13 48.687 45.791 1.143 15.701 o
-2 15 14 15.033 14.921 0.643 50.952 o
-2 15 15 46.741 45.022 1.210 15.602 o
-2 15 16 7.323 7.126 0.569 90.680 o
-2 16 1 31.047 29.196 1.007 23.550 o
-2 16 2 13.564 11.708 1.239 31.312 o
-2 16 3 14.656 12.767 1.070 35.723 o
-2 16 4 0.121 4.560 2.910 9.142 o
-2 16 5 0.040 -0.117 0.808 120.010 o
-2 16 6 0.074 -0.244 0.549 257.621 o
-2 16 7 2.379 1.888 0.326 289.570 o
-2 16 8 65.543 64.027 1.120 12.335 o
-2 16 9 41.865 41.103 0.732 20.991 o
-2 16 10 3.839 3.449 0.372 189.561 o
-2 16 11 38.954 40.083 0.877 20.711 o
-2 16 12 53.889 55.136 1.080 14.555 o
-2 16 13 9.724 11.104 0.545 74.104 o
-2 16 14 63.588 66.648 1.282 11.687 o
-2 16 15 1.495 1.270 0.465 243.690 o
-2 17 1 14.348 13.154 0.500 60.473 o
-2 17 2 32.013 30.473 1.084 21.938 o
-2 17 3 74.257 74.375 1.135 10.947 o
-2 17 4 78.201 75.569 1.110 10.652 o
-2 17 5 0.191 -0.496 0.484 321.657 o
-2 17 6 1.220 0.486 0.228 631.749 o
-2 17 7 6.977 6.246 0.364 123.553 o
-2 17 8 24.689 24.392 0.576 35.730 o
-2 17 9 6.849 6.126 0.462 111.154 o
-2 17 10 4.166 4.250 0.395 167.706 o
-2 17 11 2.288 1.924 0.316 300.640 o
-2 17 12 40.002 40.344 0.953 19.664 o
-2 17 13 45.040 45.808 1.074 16.877 o
-2 18 1 26.749 24.166 0.630 33.221 o
-2 18 2 0.044 -0.098 0.261 1119.350 o
-2 18 3 8.683 7.430 0.380 103.036 o
-2 18 4 0.458 0.196 0.261 822.247 o
-2 18 5 44.151 42.838 0.796 19.602 o
-2 18 6 6.434 6.679 0.364 126.811 o
-2 18 7 15.013 15.386 0.488 57.026 o
-2 18 8 20.533 19.997 0.582 41.843 o
-2 18 9 38.645 39.592 0.873 20.907 o
-2 18 10 1.175 1.307 0.320 406.402 o
-2 18 11 0.157 -0.157 0.308 765.677 o
-2 18 12 19.510 18.413 0.676 41.266 o
-2 19 1 21.175 19.000 0.731 37.757 o
-2 19 2 2.095 2.061 0.358 277.455 o
-2 19 3 9.652 8.949 0.471 84.744 o
-2 19 4 29.952 29.089 0.652 29.235 o
-2 19 5 73.317 75.442 1.223 10.671 o
-2 19 6 29.455 30.740 0.739 27.800 o
-2 19 7 0.178 0.612 0.367 494.585 o
-2 19 8 0.428 0.739 0.340 507.060 o
-2 19 9 25.189 26.562 0.793 30.487 o
-2 20 1 60.020 63.983 1.078 13.158 o
-2 20 2 2.894 1.901 0.382 233.436 o
-2 20 3 0.923 0.749 0.345 429.178 o
-2 20 4 6.229 6.150 0.444 119.003 o
-2 20 5 13.074 15.726 0.753 48.592 o
-2 20 6 27.672 28.880 0.902 26.617 o
-1 0 2 1176.840 1125.480 6.038 0.369 o
-1 0 4 913.353 907.602 6.094 0.489 o
-1 0 6 65.463 68.990 0.885 13.028 o
-1 0 8 854.304 853.767 5.566 0.548 o
-1 0 10 46.792 50.428 1.071 16.139 o
-1 0 12 826.456 849.366 5.905 0.547 o
-1 0 14 16.072 16.362 0.784 42.856 o
-1 0 16 42.118 39.179 1.155 17.446 o
-1 0 18 60.599 56.150 2.887 6.060 o
-1 0 20 0.108 0.471 0.333 612.639 o
-1 0 22 3.576 2.832 0.426 182.934 o
-1 1 1 1928.610 1799.020 9.131 0.170 o
-1 1 2 243.594 247.207 1.119 3.349 o
-1 1 3 5.700 5.690 0.136 177.023 o
-1 1 4 429.212 431.984 2.181 1.599 o
-1 1 5 74.415 76.220 0.660 12.306 o
-1 1 6 17.820 17.579 0.323 54.467 o
-1 1 7 1370.020 1402.420 5.898 0.296 o
-1 1 8 9.809 8.804 0.267 100.599 o
-1 1 9 1064.350 1081.850 4.556 0.443 o
-1 1 10 55.962 54.889 0.648 16.517 o
-1 1 11 1011.400 1032.310 4.726 0.469 o
-1 1 12 28.671 27.852 0.651 30.373 o
-1 1 13 9.120 7.943 0.386 97.899 o
-1 1 14 2.635 2.907 0.441 197.747 o
-1 1 15 98.701 99.577 1.023 8.675 o
-1 1 16 1.189 1.440 0.521 214.481 o
-1 1 17 94.155 96.490 1.146 8.761 o
-1 1 18 42.753 40.585 1.114 17.536 o
-1 1 19 2.789 2.348 0.560 153.929 o
-1 1 20 115.916 113.687 1.300 7.056 o
-1 1 21 7.524 6.202 0.407 113.071 o
-1 1 22 10.166 8.816 0.437 85.512 o
-1 1 23 2.864 2.024 0.363 242.158 o
-1 2 1 2316.890 2186.460 9.108 0.131 o
-1 2 2 3121.870 2939.410 12.357 0.078 o
-1 2 3 1187.440 1194.830 4.682 0.382 o
-1 2 4 87.256 91.193 0.640 10.457 o
-1 2 5 1629.950 1630.760 6.748 0.228 o
-1 2 6 1504.570 1513.760 6.494 0.256 o
-1 2 7 266.618 261.795 1.608 2.912 o
-1 2 8 333.325 339.002 1.888 2.182 o
-1 2 9 47.795 46.307 0.580 19.649 o
-1 2 10 411.283 419.990 2.174 1.671 o
-1 2 11 97.108 99.152 0.987 8.849 o
-1 2 12 51.723 53.292 0.764 16.910 o
-1 2 13 138.037 137.247 1.190 6.080 o
-1 2 14 368.735 370.514 2.224 1.891 o
-1 2 15 31.027 29.758 0.619 28.901 o
-1 2 16 0.153 -0.080 0.399 471.230 o
-1 2 17 9.125 8.085 0.627 74.808 o
-1 2 18 6.271 6.387 0.514 106.863 o
-1 2 19 0.646 0.584 0.298 581.037 o
-1 2 20 80.665 80.936 1.108 10.252 o
-1 2 21 0.412 0.493 0.236 889.873 o
-1 2 22 0.065 -0.045 0.284 934.611 o
-1 2 23 15.903 15.932 0.897 39.206 o
-1 3 1 45.067 46.662 0.374 21.435 o
-1 3 2 2699.820 2585.070 9.924 0.102 o
-1 3 3 354.002 354.325 1.645 2.099 o
-1 3 4 5555.270 5251.210 19.904 0.028 o
-1 3 5 3.278 3.710 0.152 282.662 o
-1 3 6 31.479 32.303 0.441 29.980 o
-1 3 7 812.193 823.655 3.742 0.658 o
-1 3 8 0.018 0.082 0.194 1930.210 o
-1 3 9 1596.900 1636.430 7.164 0.228 o
-1 3 10 756.578 775.334 3.785 0.714 o
-1 3 11 36.039 36.265 0.610 25.010 o
-1 3 12 0.004 -0.511 0.300 871.822 o
-1 3 13 45.666 42.836 0.983 17.768 o
-1 3 14 84.081 82.680 0.888 10.522 o
-1 3 15 9.261 7.610 0.428 94.070 o
-1 3 16 45.176 42.718 1.054 17.312 o
-1 3 17 25.895 23.951 0.563 35.162 o
-1 3 18 9.309 8.343 0.638 72.752 o
-1 3 19 29.970 29.279 0.777 27.362 o
-1 3 20 0.282 0.259 0.234 1042.990 o
-1 3 21 10.334 10.078 0.432 82.294 o
-1 3 22 0.519 0.552 0.274 686.226 o
-1 4 1 308.554 305.029 1.553 2.487 o
-1 4 2 334.775 334.726 1.702 2.226 o
-1 4 3 2310.050 2281.560 8.729 0.130 o
-1 4 4 2517.300 2471.430 9.361 0.113 o
-1 4 5 1542.160 1566.550 6.234 0.249 o
-1 4 6 1.683 1.264 0.165 553.678 o
-1 4 7 136.152 138.331 1.045 6.278 o
-1 4 8 387.659 389.021 2.064 1.819 o
-1 4 9 20.983 19.193 0.522 43.303 o
-1 4 10 21.320 20.213 0.516 42.434 o
-1 4 11 66.897 67.670 0.821 13.174 o
-1 4 12 17.712 16.808 0.435 52.287 o
-1 4 13 536.489 550.392 2.932 1.148 o
-1 4 14 3.022 1.899 0.395 222.693 o
-1 4 15 0.439 -0.114 0.531 258.319 o
-1 4 16 57.051 56.189 1.244 13.136 o
-1 4 17 14.757 12.679 1.140 33.318 o
-1 4 18 0.002 -0.861 1.511 34.403 o
-1 4 19 2.545 2.442 0.237 322.969 o
-1 4 20 0.085 -0.276 0.236 1312.380 o
-1 4 21 36.160 35.235 0.780 23.405 o
-1 4 22 9.081 8.261 0.624 74.867 o
-1 5 1 501.446 502.335 2.307 1.320 o
-1 5 2 2661.320 2644.400 10.464 0.101 o
-1 5 3 13.572 14.466 0.311 68.926 o
-1 5 4 203.459 213.505 1.312 3.938 o
-1 5 5 239.644 243.863 1.417 3.300 o
-1 5 6 40.962 40.931 0.554 22.701 o
-1 5 7 44.351 44.085 0.557 21.073 o
-1 5 8 468.838 479.486 2.382 1.409 o
-1 5 9 7.512 7.026 0.282 124.868 o
-1 5 10 85.981 86.647 0.822 10.371 o
-1 5 11 278.899 286.333 1.838 2.655 o
-1 5 12 118.780 117.960 1.072 7.213 o
-1 5 13 16.800 14.622 0.446 55.717 o
-1 5 14 10.951 9.546 0.447 79.696 o
-1 5 15 19.113 17.826 0.614 43.951 o
-1 5 16 14.315 12.830 0.688 51.941 o
-1 5 17 63.774 60.931 1.749 9.830 o
-1 5 18 70.177 66.284 1.088 11.873 o
-1 5 19 5.073 5.208 0.325 161.186 o
-1 5 20 0.722 0.367 0.278 644.272 o
-1 5 21 3.541 2.763 0.367 207.311 o
-1 5 22 2.253 1.148 0.547 178.835 o
-1 6 1 1739.440 1759.320 7.380 0.202 o
-1 6 2 522.988 530.613 2.622 1.219 o
-1 6 3 92.937 93.381 0.816 9.628 o
-1 6 4 37.611 37.378 0.531 24.830 o
-1 6 5 983.250 1009.110 4.447 0.492 o
-1 6 6 67.011 65.151 0.648 13.916 o
-1 6 7 270.757 281.053 1.634 2.798 o
-1 6 8 47.163 48.345 0.609 19.380 o
-1 6 9 4.580 4.349 0.270 192.257 o
-1 6 10 0.657 0.965 0.286 568.825 o
-1 6 11 688.382 695.437 3.320 0.832 o
-1 6 12 311.089 307.691 1.907 2.373 o
-1 6 13 0.025 -0.453 0.402 481.952 o
-1 6 14 4.872 3.502 0.609 112.201 o
-1 6 15 170.552 169.614 1.466 4.693 o
-1 6 16 8.404 7.577 0.917 54.202 o
-1 6 17 1.880 1.369 0.586 166.947 o
-1 6 18 2.332 1.788 0.967 71.743 o
-1 6 19 26.329 25.435 0.580 33.942 o
-1 6 20 9.705 9.517 0.472 83.150 o
-1 6 21 9.645 8.306 0.480 85.451 o
-1 6 22 7.917 8.573 0.549 86.368 o
-1 7 1 9.545 9.635 0.256 100.402 o
-1 7 2 433.602 443.162 2.290 1.556 o
-1 7 3 99.244 99.369 0.858 8.957 o
-1 7 4 143.807 141.324 1.087 5.964 o
-1 7 5 22.954 22.533 0.469 40.300 o
-1 7 6 0.843 0.188 0.207 880.356 o
-1 7 7 6.077 6.180 0.263 149.476 o
-1 7 8 260.649 263.724 1.594 2.956 o
-1 7 9 58.561 57.384 0.697 15.613 o
-1 7 10 372.337 375.986 2.030 1.905 o
-1 7 11 11.209 9.749 0.448 78.176 o
-1 7 12 12.965 12.007 0.354 73.056 o
-1 7 13 5.689 4.309 0.394 144.013 o
-1 7 14 31.399 30.574 0.926 24.295 o
-1 7 15 57.706 54.585 1.115 13.862 o
-1 7 16 165.972 165.050 1.838 4.482 o
-1 7 17 2.912 4.043 0.991 64.027 o
-1 7 18 11.357 10.942 0.582 66.586 o
-1 7 19 22.077 19.878 0.588 40.066 o
-1 7 20 1.640 0.740 0.284 436.055 o
-1 7 21 2.402 1.246 0.478 207.360 o
-1 8 1 1159.910 1172.170 4.898 0.390 o
-1 8 2 45.385 43.707 0.596 20.576 o
-1 8 3 1040.010 1063.540 4.605 0.455 o
-1 8 4 52.165 51.633 0.655 17.573 o
-1 8 5 20.510 21.104 0.519 42.787 o
-1 8 6 68.835 65.891 0.784 13.174 o
-1 8 7 7.190 6.789 0.309 126.159 o
-1 8 8 14.374 12.982 0.362 66.754 o
-1 8 9 4.092 3.755 0.263 214.670 o
-1 8 10 153.904 150.979 1.100 5.557 o
-1 8 11 0.423 0.288 0.341 544.235 o
-1 8 12 103.702 101.932 1.091 8.216 o
-1 8 13 175.077 171.968 1.447 4.607 o
-1 8 14 0.122 -0.482 0.687 164.178 o
-1 8 15 28.447 26.949 1.149 22.777 o
-1 8 16 0.062 0.309 0.788 124.351 o
-1 8 17 19.683 18.845 1.404 22.855 o
-1 8 18 52.124 53.792 1.182 14.296 o
-1 8 19 2.603 2.048 0.284 301.605 o
-1 8 20 0.150 -0.461 0.402 463.773 o
-1 8 21 10.574 8.717 0.769 58.769 o
-1 9 1 89.414 87.398 0.822 10.079 o
-1 9 2 111.391 107.553 0.987 7.884 o
-1 9 3 0.003 -0.826 0.212 1733.620 o
-1 9 4 114.435 113.348 1.002 7.591 o
-1 9 5 103.268 98.692 0.989 8.514 o
-1 9 6 341.265 344.758 2.090 2.085 o
-1 9 7 63.260 63.537 0.824 13.897 o
-1 9 8 135.574 136.467 1.124 6.239 o
-1 9 9 0.074 0.248 0.302 775.650 o
-1 9 10 174.909 170.370 1.286 4.747 o
-1 9 11 15.540 14.278 0.626 51.326 o
-1 9 12 0.050 0.185 0.490 318.169 o
-1 9 13 63.825 61.645 1.557 10.649 o
-1 9 14 6.548 5.850 0.820 68.610 o
-1 9 15 4.381 3.264 0.899 70.977 o
-1 9 16 5.791 4.794 0.552 110.357 o
-1 9 17 17.705 14.514 1.027 34.009 o
-1 9 18 21.174 20.189 0.571 41.289 o
-1 9 19 4.435 4.849 0.370 164.258 o
-1 9 20 0.157 0.355 0.297 747.732 o
-1 10 1 347.452 351.234 2.105 2.041 o
-1 10 2 220.629 221.361 1.559 3.553 o
-1 10 3 303.814 307.188 1.977 2.395 o
-1 10 4 311.667 314.124 1.954 2.339 o
-1 10 5 271.968 274.465 1.863 2.735 o
-1 10 6 7.341 6.413 0.395 115.301 o
-1 10 7 138.746 134.709 1.101 6.195 o
-1 10 8 3.353 3.038 0.312 231.425 o
-1 10 9 55.657 51.476 0.785 16.219 o
-1 10 10 111.724 110.151 1.205 7.454 o
-1 10 11 1.035 0.848 0.415 320.827 o
-1 10 12 0.046 0.002 0.807 120.065 o
-1 10 13 37.050 34.935 1.148 19.129 o
-1 10 14 0.053 -0.468 0.956 85.609 o
-1 10 15 0.026 0.113 3.823 5.372 o
-1 10 16 11.289 9.294 0.431 79.968 o
-1 10 17 9.220 8.445 0.385 95.873 o
-1 10 18 24.582 24.375 0.595 35.481 o
-1 10 19 88.995 96.628 2.479 5.817 o
-1 10 20 14.286 18.245 1.109 32.663 o
-1 11 1 246.054 248.085 1.728 3.093 o
-1 11 2 480.263 486.252 2.683 1.340 o
-1 11 3 196.779 197.961 1.433 4.069 o
-1 11 4 119.503 120.322 1.038 7.184 o
-1 11 5 39.944 38.765 0.734 21.938 o
-1 11 6 192.155 189.227 1.345 4.256 o
-1 11 7 210.963 206.331 1.439 3.819 o
-1 11 8 500.311 498.126 2.669 1.288 o
-1 11 9 17.914 16.683 0.604 46.624 o
-1 11 10 59.722 57.711 1.321 12.345 o
-1 11 11 32.879 30.491 0.895 24.150 o
-1 11 12 0.046 -0.359 0.593 221.491 o
-1 11 13 14.445 12.330 0.973 39.682 o
-1 11 14 1.960 0.592 0.959 76.179 o
-1 11 15 81.306 80.134 1.312 9.614 o
-1 11 16 14.953 14.136 0.540 56.257 o
-1 11 17 11.972 11.539 0.617 61.946 o
-1 11 18 6.903 5.941 0.538 100.543 o
-1 11 19 12.337 15.052 0.775 49.209 o
-1 12 1 0.045 -0.120 0.317 765.271 o
-1 12 2 201.571 198.938 1.387 4.022 o
-1 12 3 0.863 0.440 0.294 561.048 o
-1 12 4 402.281 407.344 2.306 1.698 o
-1 12 5 130.508 128.832 1.075 6.579 o
-1 12 6 70.385 67.179 0.748 13.031 o
-1 12 7 103.852 103.134 1.087 8.186 o
-1 12 8 0.000 -0.156 0.542 267.676 o
-1 12 9 3.847 2.687 0.701 104.868 o
-1 12 10 84.397 81.030 1.239 9.597 o
-1 12 11 21.854 19.524 1.038 29.390 o
-1 12 12 70.570 69.215 2.206 7.551 o
-1 12 13 5.263 3.967 1.226 42.150 o
-1 12 14 21.086 18.214 1.782 16.724 o
-1 12 15 0.529 -0.354 0.303 663.917 o
-1 12 16 1.230 0.076 0.318 479.891 o
-1 12 17 2.951 2.289 0.388 221.862 o
-1 12 18 12.336 10.895 0.657 59.443 o
-1 12 19 3.642 3.091 0.428 178.049 o
-1 13 1 296.059 297.403 1.840 2.509 o
-1 13 2 263.331 262.491 1.727 2.892 o
-1 13 3 78.662 78.804 0.989 10.852 o
-1 13 4 5.791 5.347 0.394 136.306 o
-1 13 5 59.657 58.999 1.188 12.959 o
-1 13 6 42.567 39.881 0.882 19.692 o
-1 13 7 19.137 18.150 0.830 37.246 o
-1 13 8 0.022 -0.283 0.696 161.586 o
-1 13 9 1.003 0.801 0.666 153.194 o
-1 13 10 46.507 43.802 1.217 15.690 o
-1 13 11 31.496 29.243 0.923 24.567 o
-1 13 12 17.965 17.183 1.280 26.414 o
-1 13 13 48.035 45.748 0.920 17.431 o
-1 13 14 1.671 0.999 0.303 393.371 o
-1 13 15 10.658 8.252 0.440 84.309 o
-1 13 16 0.024 0.132 0.505 302.224 o
-1 13 17 23.628 23.974 0.767 32.873 o
-1 13 18 8.269 7.182 0.503 92.999 o
-1 14 1 97.558 95.661 1.142 8.603 o
-1 14 2 409.885 407.686 2.731 1.600 o
-1 14 3 0.001 -0.511 0.498 316.521 o
-1 14 4 238.564 237.725 2.312 2.925 o
-1 14 5 42.082 40.021 0.740 21.024 o
-1 14 6 158.882 158.245 1.491 5.005 o
-1 14 7 0.040 -0.398 0.745 141.129 o
-1 14 8 26.155 23.413 0.832 30.105 o
-1 14 9 187.368 186.030 1.935 3.934 o
-1 14 10 4.417 -2.604 2.858 9.363 o
-1 14 11 30.555 29.044 1.653 15.629 o
-1 14 12 60.425 59.410 1.093 13.318 o
-1 14 13 22.360 19.895 0.617 39.066 o
-1 14 14 34.259 31.543 0.796 24.662 o
-1 14 15 12.305 11.990 0.918 44.648 o
-1 14 16 0.174 0.780 0.484 299.535 o
-1 14 17 9.811 8.831 0.620 71.764 o
-1 15 1 186.902 183.372 1.857 4.017 o
-1 15 2 62.760 59.530 1.269 12.188 o
-1 15 3 0.915 0.183 0.450 311.718 o
-1 15 4 63.671 60.443 1.361 11.613 o
-1 15 5 118.257 118.902 1.747 6.140 o
-1 15 6 104.837 105.954 2.222 5.821 o
-1 15 7 9.440 9.097 0.699 66.140 o
-1 15 8 10.750 9.447 0.848 52.653 o
-1 15 9 145.152 145.070 1.798 5.093 o
-1 15 10 1.496 1.464 0.300 391.766 o
-1 15 11 10.243 9.895 0.462 80.759 o
-1 15 12 45.374 42.875 0.937 18.187 o
-1 15 13 16.265 15.327 0.659 48.013 o
-1 15 14 7.412 6.806 0.502 99.360 o
-1 15 15 54.348 57.448 1.313 13.000 o
-1 15 16 11.227 11.062 0.618 64.365 o
-1 16 1 12.772 10.770 0.911 45.172 o
-1 16 2 81.159 77.498 2.072 7.371 o
-1 16 3 5.712 4.793 0.672 91.868 o
-1 16 4 137.553 133.614 1.859 5.300 o
-1 16 5 7.275 6.242 0.815 66.455 o
-1 16 6 40.371 37.980 1.732 12.996 o
-1 16 7 1.051 0.318 0.986 76.027 o
-1 16 8 103.310 100.835 1.345 7.759 o
-1 16 9 20.762 21.407 0.513 42.456 o
-1 16 10 12.434 12.394 0.579 61.940 o
-1 16 11 77.177 75.576 1.355 9.916 o
-1 16 12 59.783 60.078 1.120 13.220 o
-1 16 13 24.393 26.950 0.900 28.796 o
-1 16 14 38.076 39.276 1.181 18.057 o
-1 16 15 3.854 3.211 0.545 138.306 o
-1 17 1 88.984 84.199 1.098 9.572 o
-1 17 2 3.557 1.700 1.050 59.451 o
-1 17 3 48.670 46.148 1.091 16.045 o
-1 17 4 5.231 5.737 0.577 106.712 o
-1 17 5 12.141 10.917 0.856 48.669 o
-1 17 6 30.122 28.116 0.570 30.568 o
-1 17 7 0.580 0.271 0.221 933.624 o
-1 17 8 81.054 79.181 1.089 10.347 o
-1 17 9 21.530 19.009 0.634 39.935 o
-1 17 10 1.235 1.122 0.281 467.669 o
-1 17 11 0.077 1.214 0.831 108.458 o
-1 17 12 17.841 15.901 0.747 42.351 o
-1 17 13 2.701 2.700 0.454 193.047 o
-1 18 1 5.098 4.615 0.344 161.518 o
-1 18 2 11.019 9.958 0.425 80.163 o
-1 18 3 0.168 -0.312 0.255 1072.210 o
-1 18 4 4.388 3.799 0.422 160.037 o
-1 18 5 80.005 77.472 1.089 10.496 o
-1 18 6 104.372 102.408 1.294 7.779 o
-1 18 7 2.420 2.282 0.335 271.970 o
-1 18 8 2.037 2.081 0.273 345.862 o
-1 18 9 20.684 19.565 0.678 39.363 o
-1 18 10 7.161 7.144 0.484 102.140 o
-1 18 11 22.113 23.620 0.900 31.119 o
-1 19 1 1.334 1.494 0.273 442.727 o
-1 19 2 101.067 100.890 1.259 8.040 o
-1 19 3 66.547 65.277 0.980 12.746 o
-1 19 4 5.168 4.892 0.468 131.428 o
-1 19 5 8.568 7.522 0.543 86.336 o
-1 19 6 25.923 25.360 0.650 33.034 o
-1 19 7 57.260 58.473 1.137 13.548 o
-1 19 8 77.141 80.097 1.246 10.119 o
-1 19 9 0.721 1.641 0.432 299.060 o
-1 20 1 26.908 21.965 0.821 30.305 o
-1 20 2 6.753 5.248 0.437 119.391 o
-1 20 3 13.753 12.603 0.517 61.747 o
-1 20 4 23.326 23.327 1.316 22.430 o
-1 20 5 27.925 28.043 0.961 25.732 o
-1 20 6 2.801 2.382 0.486 180.805 o
0 0 2 121.237 130.386 0.918 7.071 o
0 0 4 1.382 1.634 0.156 589.725 o
0 0 6 625.360 638.031 3.950 0.883 o
0 0 8 230.772 240.722 1.924 3.172 o
0 0 10 883.409 900.096 5.620 0.521 o
0 0 12 97.080 100.757 1.488 7.730 o
0 0 14 123.481 125.443 1.697 5.982 o
0 0 16 109.185 109.581 2.006 6.068 o
0 0 18 27.828 26.519 1.065 24.400 o
0 0 20 73.356 75.840 1.936 8.160 o
0 0 22 0.002 -0.671 0.609 211.808 o
0 1 1 1992.590 1831.420 19.060 0.103 o
0 1 2 0.931 1.068 0.091 972.287 o
0 1 3 6901.730 6947.920 53.492 0.012 o
0 1 4 11946.800 11850.500 82.162 0.005 o
0 1 5 119.186 127.888 0.828 7.307 o
0 1 6 474.211 469.482 2.333 1.414 o
0 1 7 0.347 0.653 0.160 1333.870 o
0 1 8 131.157 132.995 0.910 6.670 o
0 1 9 72.683 74.620 0.693 12.496 o
0 1 10 122.768 124.386 1.013 7.011 o
0 1 11 449.023 468.000 2.497 1.455 o
0 1 12 66.894 68.089 0.870 12.967 o
0 1 13 401.859 404.810 2.392 1.688 o
0 1 14 118.321 118.306 1.170 7.081 o
0 1 15 32.991 28.805 0.700 27.065 o
0 1 16 3.432 3.009 0.757 96.011 o
0 1 17 4.623 4.343 0.717 92.171 o
0 1 18 0.552 0.101 0.474 308.086 o
0 1 19 29.017 27.850 0.678 29.746 o
0 1 20 25.122 23.725 0.593 35.337 o
0 1 21 9.739 9.593 0.746 61.257 o
0 1 22 6.572 3.340 0.678 90.336 o
0 2 0 85.548 90.562 0.763 10.379 o
0 2 1 21.135 20.707 0.212 48.103 o
0 2 2 24645.700 23186.200 162.421 0.001 o
0 2 3 256.102 260.524 1.326 3.100 o
0 2 4 860.552 871.116 3.643 0.616 o
0 2 5 65.930 64.921 0.550 14.384 o
0 2 6 44.265 47.923 0.521 20.743 o
0 2 7 1942.190 1970.620 7.899 0.170 o
0 2 8 663.703 679.623 3.099 0.879 o
0 2 9 16.976 15.598 0.372 56.801 o
0 2 10 977.493 996.959 4.342 0.500 o
0 2 11 61.010 60.621 0.802 14.515 o
0 2 12 1.859 1.057 0.317 358.406 o
0 2 13 50.352 49.729 0.666 18.120 o
0 2 14 0.032 -0.915 0.421 439.957 o
0 2 15 31.080 28.778 0.683 28.261 o
0 2 16 62.927 59.868 1.345 11.790 o
0 2 17 33.661 32.228 0.999 22.213 o
0 2 18 209.550 212.030 1.994 3.480 o
0 2 19 7.734 7.603 0.629 80.873 o
0 2 20 0.747 0.556 0.265 648.723 o
0 2 21 13.814 13.626 0.734 49.960 o
0 2 22 2.539 1.807 0.425 223.498 o
0 3 1 113.905 115.465 0.773 7.877 o
0 3 2 3976.450 3770.790 15.448 0.051 o
0 3 3 237.221 251.223 1.304 3.330 o
0 3 4 1461.640 1473.170 6.086 0.271 o
0 3 5 1684.110 1708.380 6.818 0.215 o
0 3 6 3475.110 3433.870 13.538 0.063 o
0 3 7 940.883 959.905 4.130 0.532 o
0 3 8 2.411 2.612 0.183 360.508 o
0 3 9 216.160 227.739 1.430 3.631 o
0 3 10 33.780 34.123 0.540 27.221 o
0 3 11 136.256 137.545 1.180 6.138 o
0 3 12 113.455 124.856 1.048 7.322 o
0 3 13 56.887 54.021 0.770 15.851 o
0 3 14 185.546 184.049 1.410 4.357 o
0 3 15 62.424 58.671 1.230 12.454 o
0 3 16 21.191 19.959 0.795 35.647 o
0 3 17 36.111 33.042 0.758 24.082 o
0 3 18 1.723 1.278 0.785 107.184 o
0 3 19 18.935 17.602 0.597 44.836 o
0 3 20 0.580 0.176 0.267 750.770 o
0 3 21 18.497 17.988 0.692 42.194 o
0 3 22 7.620 6.485 0.486 101.004 o
0 4 0 18.110 19.492 0.380 50.798 o
0 4 1 119.999 123.950 0.783 7.405 o
0 4 2 2604.580 2529.720 10.071 0.106 o
0 4 3 920.485 935.509 3.908 0.555 o
0 4 4 1225.590 1249.160 5.114 0.357 o
0 4 5 1325.870 1343.510 5.541 0.316 o
0 4 6 14.070 13.122 0.348 68.021 o
0 4 7 820.824 839.918 3.798 0.645 o
0 4 8 873.795 901.839 3.849 0.592 o
0 4 9 267.231 269.596 1.579 2.886 o
0 4 10 132.218 136.580 1.065 6.408 o
0 4 11 0.451 0.662 0.233 842.534 o
0 4 12 103.133 103.974 0.998 8.363 o
0 4 13 68.371 67.680 1.096 11.952 o
0 4 14 13.621 12.375 0.583 58.965 o
0 4 15 112.950 110.826 1.185 7.421 o
0 4 16 13.028 12.104 0.589 60.336 o
0 4 17 7.668 6.010 1.339 33.768 o
0 4 18 52.158 49.255 0.925 16.252 o
0 4 19 34.306 32.794 0.742 25.044 o
0 4 20 9.860 8.023 0.613 73.541 o
0 4 21 0.147 -0.759 0.321 712.303 o
0 4 22 5.937 5.582 0.525 110.620 o
0 5 1 1.122 1.295 0.116 776.821 o
0 5 2 165.907 168.287 1.077 5.100 o
0 5 3 8.124 8.957 0.249 113.750 o
0 5 4 4874.830 4763.910 17.877 0.035 o
0 5 5 1265.230 1318.760 5.460 0.333 o
0 5 6 1959.060 2019.560 8.074 0.165 o
0 5 7 93.382 92.914 0.795 9.653 o
0 5 8 0.736 0.155 0.184 1061.150 o
0 5 9 1128.310 1150.090 4.786 0.405 o
0 5 10 191.197 192.800 1.332 4.251 o
0 5 11 99.446 98.700 0.911 8.871 o
0 5 12 15.953 14.534 0.481 56.249 o
0 5 13 82.419 79.040 0.848 10.912 o
0 5 14 42.142 37.523 0.732 21.458 o
0 5 15 81.375 78.868 1.325 9.614 o
0 5 16 66.290 64.757 1.691 9.778 o
0 5 17 3.807 2.946 1.082 54.797 o
0 5 18 0.058 0.059 0.328 701.355 o
0 5 19 24.149 22.376 0.595 36.708 o
0 5 20 15.966 14.362 0.588 52.096 o
0 5 21 14.069 12.272 0.761 49.360 o
0 5 22 0.156 0.538 0.515 274.003 o
0 6 0 2.324 2.626 0.261 316.319 o
0 6 1 1072.750 1085.070 4.463 0.442 o
0 6 2 500.824 500.638 2.543 1.298 o
0 6 3 81.728 78.573 0.741 11.260 o
0 6 4 606.605 629.974 3.068 0.977 o
0 6 5 192.812 197.794 1.275 4.222 o
0 6 6 210.261 253.719 1.481 3.527 o
0 6 7 542.250 556.494 2.667 1.158 o
0 6 8 154.021 162.788 1.182 5.342 o
0 6 9 543.294 561.711 2.683 1.151 o
0 6 10 152.334 154.122 1.218 5.451 o
0 6 11 138.553 136.216 1.082 6.198 o
0 6 12 22.587 22.060 0.444 41.453 o
0 6 13 0.673 0.934 0.415 342.766 o
0 6 14 25.776 23.650 0.618 34.373 o
0 6 15 70.693 71.873 1.372 10.474 o
0 6 16 94.186 91.764 1.789 7.328 o
0 6 17 98.801 98.341 1.793 7.017 o
0 6 18 0.354 -0.288 0.271 862.498 o
0 6 19 32.339 30.074 0.884 24.592 o
0 6 20 23.161 20.840 0.697 35.993 o
0 6 21 0.015 1.126 0.449 340.702 o
0 7 1 0.300 0.268 0.155 1724.240 o
0 7 2 172.464 175.407 1.185 4.818 o
0 7 3 0.338 0.337 0.186 1318.520 o
0 7 4 368.056 371.785 2.040 1.928 o
0 7 5 396.896 395.050 2.130 1.765 o
0 7 6 70.402 75.462 0.783 12.441 o
0 7 7 667.316 702.580 3.369 0.847 o
0 7 8 599.711 623.574 3.060 0.991 o
0 7 9 26.412 25.980 0.525 34.565 o
0 7 10 16.837 15.806 0.383 56.532 o
0 7 11 313.060 317.566 1.871 2.345 o
0 7 12 439.817 439.230 2.384 1.531 o
0 7 13 3.682 3.847 0.564 131.722 o
0 7 14 239.771 242.280 1.900 3.097 o
0 7 15 21.433 19.375 0.774 36.234 o
0 7 16 77.546 75.287 1.860 8.220 o
0 7 17 16.559 15.238 1.003 35.381 o
0 7 18 39.122 38.562 0.734 22.242 o
0 7 19 1.156 0.232 0.284 547.253 o
0 7 20 14.376 12.363 0.628 55.122 o
0 7 21 4.173 2.697 0.340 201.540 o
0 8 0 224.963 229.973 1.995 3.238 o
0 8 1 1362.320 1375.940 5.682 0.303 o
0 8 2 129.093 123.527 0.969 6.846 o
0 8 3 163.114 166.472 1.199 5.086 o
0 8 4 10.686 9.418 0.300 91.422 o
0 8 5 218.315 220.535 1.510 3.609 o
0 8 6 0.335 -0.766 0.252 977.433 o
0 8 7 43.277 40.917 0.628 21.404 o
0 8 8 143.718 149.686 1.261 5.677 o
0 8 9 408.703 412.892 2.276 1.674 o
0 8 10 16.870 15.862 0.345 57.549 o
0 8 11 644.393 656.080 3.169 0.909 o
0 8 12 150.961 154.259 1.315 5.390 o
0 8 13 8.815 7.563 0.519 87.476 o
0 8 14 3.194 2.240 0.846 84.470 o
0 8 15 11.888 9.642 0.901 47.699 o
0 8 16 4.455 5.954 0.486 129.658 o
0 8 17 92.820 92.389 1.409 8.318 o
0 8 18 1.989 2.079 0.393 257.936 o
0 8 19 7.865 6.980 0.438 103.619 o
0 8 20 2.330 0.479 0.419 259.055 o
0 8 21 0.398 0.000 0.548 245.461 o
0 9 1 251.933 254.129 1.629 3.056 o
0 9 2 1544.350 1561.300 6.434 0.247 o
0 9 3 349.832 347.995 2.010 2.058 o
0 9 4 34.520 32.554 0.593 26.691 o
0 9 5 52.928 53.084 0.738 16.833 o
0 9 6 107.423 112.952 1.079 7.794 o
0 9 7 33.175 28.652 0.555 28.811 o
0 9 8 42.570 41.774 0.610 21.620 o
0 9 9 51.199 48.779 0.812 17.186 o
0 9 10 5.130 3.811 0.419 149.479 o
0 9 11 31.489 30.456 0.716 27.181 o
0 9 12 168.350 166.814 1.665 4.586 o
0 9 13 10.346 8.941 0.690 64.581 o
0 9 14 153.346 150.031 2.056 4.596 o
0 9 15 4.171 -2.926 3.774 5.434 o
0 9 16 0.266 -0.339 0.948 86.083 o
0 9 17 22.011 20.521 0.652 38.239 o
0 9 18 7.904 8.043 0.719 70.669 o
0 9 19 8.822 7.763 0.643 75.007 o
0 9 20 15.928 17.103 0.718 45.021 o
0 10 0 510.724 508.399 3.737 1.133 o
0 10 1 497.350 502.547 2.690 1.287 o
0 10 2 250.601 252.214 1.697 3.049 o
0 10 3 351.585 352.603 2.090 2.024 o
0 10 4 0.179 -0.702 0.288 854.562 o
0 10 5 217.369 209.169 1.608 3.634 o
0 10 6 125.568 123.398 1.110 6.802 o
0 10 7 440.719 432.664 2.466 1.525 o
0 10 8 34.315 33.005 0.563 26.997 o
0 10 9 235.288 233.231 1.526 3.351 o
0 10 10 167.198 160.396 1.331 4.958 o
0 10 11 110.670 105.678 1.514 7.023 o
0 10 12 3.625 3.301 0.939 68.713 o
0 10 13 136.958 130.926 2.405 4.613 o
0 10 14 0.328 -0.240 0.989 78.999 o
0 10 15 9.377 7.990 1.848 19.240 o
0 10 16 0.101 0.316 0.383 491.184 o
0 10 17 21.121 21.727 0.827 34.183 o
0 10 18 0.490 2.066 0.413 319.276 o
0 10 19 30.813 30.119 1.345 18.956 o
0 11 1 885.926 902.481 4.220 0.572 o
0 11 2 314.724 320.991 1.937 2.309 o
0 11 3 51.425 51.752 0.804 16.886 o
0 11 4 573.990 577.455 3.015 1.061 o
0 11 5 105.685 103.780 0.994 8.244 o
0 11 6 61.840 60.749 0.913 13.899 o
0 11 7 199.224 196.488 1.416 4.055 o
0 11 8 11.716 10.599 0.497 71.520 o
0 11 9 36.843 33.194 0.844 22.820 o
0 11 10 150.664 145.542 1.645 5.149 o
0 11 11 0.093 0.916 0.654 172.735 o
0 11 12 27.766 25.088 1.106 24.048 o
0 11 13 52.578 49.463 1.603 11.948 o
0 11 14 10.761 9.225 1.645 22.598 o
0 11 15 36.572 34.843 1.171 19.013 o
0 11 16 66.122 65.745 1.244 11.655 o
0 11 17 12.066 10.588 0.512 69.495 o
0 11 18 0.329 1.072 0.350 475.961 o
0 11 19 65.157 73.041 2.067 8.168 o
0 12 0 33.515 33.796 1.344 17.940 o
0 12 1 452.763 454.929 2.527 1.458 o
0 12 2 191.410 184.132 1.333 4.314 o
0 12 3 289.586 286.699 1.869 2.574 o
0 12 4 51.940 49.767 0.691 17.629 o
0 12 5 31.325 28.935 0.579 29.482 o
0 12 6 14.677 15.858 0.360 62.147 o
0 12 7 127.133 127.714 1.162 6.605 o
0 12 8 168.530 166.370 1.729 4.530 o
0 12 9 179.147 181.212 1.902 4.103 o
0 12 10 32.342 29.221 0.807 25.825 o
0 12 11 15.450 12.695 1.456 24.439 o
0 12 12 57.572 55.055 1.210 13.331 o
0 12 13 3.670 2.948 0.921 71.150 o
0 12 14 6.318 5.089 1.115 46.632 o
0 12 15 22.751 22.292 0.911 30.909 o
0 12 16 40.163 40.420 1.243 16.916 o
0 12 17 0.109 -0.128 0.324 709.681 o
0 12 18 19.049 17.157 0.755 40.063 o
0 13 1 61.787 59.181 0.996 13.626 o
0 13 2 171.869 171.901 1.315 4.768 o
0 13 3 238.488 242.294 1.655 3.219 o
0 13 4 88.349 89.615 1.159 9.280 o
0 13 5 203.541 208.162 1.577 3.825 o
0 13 6 190.009 186.876 1.562 4.163 o
0 13 7 53.676 52.465 1.287 13.540 o
0 13 8 113.993 112.504 1.206 7.310 o
0 13 9 0.094 -0.431 0.862 104.898 o
0 13 10 5.843 4.680 0.757 80.144 o
0 13 11 2.757 2.195 0.780 98.129 o
0 13 12 13.087 11.320 1.150 34.751 o
0 13 13 69.242 68.525 1.537 10.063 o
0 13 14 4.729 4.005 0.395 160.187 o
0 13 15 8.701 7.887 0.676 72.248 o
0 13 16 3.664 2.734 0.508 154.770 o
0 13 17 0.018 -0.477 0.501 311.698 o
0 14 0 40.363 38.548 1.168 17.764 o
0 14 1 98.895 94.538 1.317 8.176 o
0 14 2 26.944 26.630 0.632 32.187 o
0 14 3 22.758 21.844 0.784 33.930 o
0 14 4 35.471 33.691 0.672 25.150 o
0 14 5 13.913 13.859 0.606 55.641 o
0 14 6 256.755 260.561 2.181 2.767 o
0 14 7 6.606 6.703 0.647 85.907 o
0 14 8 39.672 38.255 0.793 21.562 o
0 14 9 21.278 18.535 1.112 28.299 o
0 14 10 60.327 57.665 1.596 10.910 o
0 14 11 37.997 39.075 0.890 21.008 o
0 14 12 11.625 9.636 0.655 62.773 o
0 14 13 0.004 -0.317 0.531 278.205 o
0 14 14 0.041 0.177 0.571 236.478 o
0 14 15 19.572 19.975 0.816 36.439 o
0 14 16 31.863 31.792 1.300 19.049 o
0 15 1 425.297 431.126 3.206 1.447 o
0 15 2 2.402 1.240 0.721 117.212 o
0 15 3 147.702 146.642 1.487 5.376 o
0 15 4 73.437 70.039 1.269 10.718 o
0 15 5 109.328 108.903 1.704 6.651 o
0 15 6 13.145 12.842 0.817 47.664 o
0 15 7 43.782 44.656 0.865 18.924 o
0 15 8 23.649 22.269 1.098 26.508 o
0 15 9 45.446 42.672 1.216 15.975 o
0 15 10 0.001 -0.154 0.232 1460.450 o
0 15 11 88.628 90.217 1.394 8.634 o
0 15 12 0.029 2.307 0.545 220.781 o
0 15 13 33.596 30.676 1.111 21.073 o
0 15 14 2.251 0.794 0.393 275.248 o
0 15 15 15.636 17.333 1.098 32.380 o
0 16 0 109.625 109.378 3.611 3.573 o
0 16 1 4.026 4.206 1.195 45.344 o
0 16 2 73.561 71.872 1.815 8.659 o
0 16 3 3.603 3.553 1.676 25.526 o
0 16 4 153.641 153.989 2.293 4.301 o
0 16 5 4.723 5.079 1.253 40.656 o
0 16 6 10.185 8.613 0.621 70.814 o
0 16 7 80.819 77.245 1.318 9.727 o
0 16 8 96.925 102.225 1.541 7.585 o
0 16 9 11.727 11.839 0.405 75.043 o
0 16 10 15.948 15.548 0.497 54.613 o
0 16 11 42.257 40.302 0.894 19.613 o
0 16 12 34.120 33.017 0.812 24.230 o
0 16 13 12.714 14.845 0.657 54.525 o
0 16 14 33.625 33.495 1.275 18.718 o
0 17 1 5.135 4.645 0.601 107.364 o
0 17 2 5.839 5.176 1.033 52.866 o
0 17 3 340.654 344.833 3.502 1.726 o
0 17 4 3.867 5.072 0.504 137.206 o
0 17 5 58.191 55.880 0.919 14.741 o
0 17 6 0.595 0.076 0.224 960.764 o
0 17 7 1.820 2.175 0.249 380.739 o
0 17 8 17.078 17.160 0.712 43.721 o
0 17 9 4.202 3.422 0.283 210.028 o
0 17 10 11.801 10.044 0.526 70.241 o
0 17 11 26.139 24.893 0.753 31.161 o
0 17 12 8.846 8.412 0.634 74.623 o
0 17 13 3.437 2.006 0.413 200.926 o
0 18 0 181.989 182.941 2.813 3.317 o
0 18 1 29.119 28.337 0.622 30.384 o
0 18 2 14.007 12.138 0.471 63.995 o
0 18 3 16.578 16.293 0.449 54.403 o
0 18 4 1.191 0.346 0.267 565.555 o
0 18 5 1.209 0.880 0.316 432.966 o
0 18 6 23.116 24.544 0.742 33.583 o
0 18 7 147.800 157.547 1.827 4.883 o
0 18 8 75.820 80.370 1.138 10.560 o
0 18 9 2.451 2.137 0.502 184.308 o
0 18 10 24.519 24.277 0.678 33.942 o
0 18 11 16.931 14.349 0.637 48.587 o
0 19 1 0.023 0.174 0.387 504.783 o
0 19 2 3.971 4.060 0.443 158.766 o
0 19 3 8.279 8.330 0.503 89.938 o
0 19 4 64.632 68.195 0.997 12.726 o
0 19 5 78.209 82.529 1.190 10.127 o
0 19 6 3.150 4.463 0.370 194.202 o
0 19 7 24.981 26.023 0.705 32.445 o
0 19 8 31.436 31.483 0.745 26.571 o
0 19 9 27.478 25.091 0.972 26.409 o
0 20 0 0.068 -0.691 0.838 111.177 o
0 20 1 1.500 0.690 0.340 379.927 o
0 20 2 5.221 3.840 0.385 155.991 o
0 20 3 55.677 56.366 1.223 13.413 o
0 20 4 60.268 62.191 1.103 13.115 o
0 20 5 12.797 14.028 0.589 58.638 o
0 20 6 20.596 20.727 0.761 36.693 o
1 0 2 48760.700 43863.100 631.767 0.000 o
1 0 4 1491.010 1494.740 8.361 0.238 o
1 0 6 605.314 608.485 3.894 0.925 o
1 0 8 185.931 188.080 1.665 4.141 o
1 0 10 6.156 6.067 0.404 126.594 o
1 0 12 702.237 710.943 4.936 0.713 o
1 0 14 594.902 624.983 5.012 0.830 o
1 0 16 4.787 4.507 1.065 52.899 o
1 0 18 8.815 8.477 1.721 21.741 o
1 0 20 0.010 -0.447 0.581 232.171 o
1 0 22 26.412 28.557 3.802 4.752 o
1 1 0 573.752 560.850 2.355 1.128 o
1 1 1 1582.100 1543.050 6.286 0.244 o
1 1 2 1037.770 1035.140 4.495 0.464 o
1 1 3 135.912 134.351 0.804 6.584 o
1 1 4 521.971 531.237 2.311 1.250 o
1 1 5 897.164 906.925 3.979 0.573 o
1 1 6 2355.110 2361.630 9.279 0.124 o
1 1 7 0.236 0.152 0.191 1512.800 o
1 1 8 119.555 120.241 0.891 7.375 o
1 1 9 256.321 257.425 1.533 3.041 o
1 1 10 204.653 201.499 1.312 4.003 o
1 1 11 485.478 488.736 2.550 1.342 o
1 1 12 81.747 77.224 0.803 11.167 o
1 1 13 101.472 99.877 1.164 8.240 o
1 1 14 8.485 7.116 0.623 79.486 o
1 1 15 16.693 14.951 0.583 50.553 o
1 1 16 15.436 13.311 0.584 54.217 o
1 1 17 49.591 48.036 1.257 14.585 o
1 1 18 29.169 26.034 1.305 20.424 o
1 1 19 23.158 20.728 0.930 30.710 o
1 1 20 37.715 37.316 1.524 15.081 o
1 1 21 5.218 4.665 0.869 69.453 o
1 1 22 2.244 1.278 0.587 160.929 o
1 2 0 5418.140 5483.760 38.256 0.020 o
1 2 1 14.697 15.245 0.247 66.546 o
1 2 2 560.602 573.761 2.530 1.125 o
1 2 3 4187.010 3960.780 16.504 0.046 o
1 2 4 4398.840 4183.140 15.802 0.043 o
1 2 5 66.205 68.275 0.641 13.835 o
1 2 6 561.209 566.210 2.768 1.110 o
1 2 7 287.799 285.564 1.609 2.669 o
1 2 8 3.391 2.805 0.185 288.650 o
1 2 9 16.779 16.098 0.356 57.171 o
1 2 10 26.359 25.011 0.478 35.749 o
1 2 11 24.751 22.610 0.463 38.541 o
1 2 12 288.150 296.907 1.760 2.584 o
1 2 13 24.015 22.165 0.510 38.616 o
1 2 14 319.529 321.816 2.058 2.250 o
1 2 15 4.096 3.495 0.586 123.996 o
1 2 16 222.676 224.395 2.524 2.987 o
1 2 17 16.831 15.179 1.149 30.834 o
1 2 18 0.269 0.244 0.721 145.479 o
1 2 19 3.709 2.795 0.517 150.882 o
1 2 20 60.512 58.825 1.370 11.958 o
1 2 21 0.631 -0.132 0.468 314.142 o
1 2 22 37.553 37.072 1.743 13.290 o
1 3 0 48.062 49.910 0.381 20.046 o
1 3 1 582.486 597.640 2.513 1.074 o
1 3 2 4492.140 4255.580 17.450 0.040 o
1 3 3 186.008 196.416 1.095 4.444 o
1 3 4 562.687 567.762 2.596 1.122 o
1 3 5 31.438 30.583 0.431 30.640 o
1 3 6 39.382 40.917 0.516 23.554 o
1 3 7 2480.580 2532.960 9.701 0.112 o
1 3 8 391.646 404.197 2.041 1.782 o
1 3 9 664.106 674.721 3.007 0.887 o
1 3 10 242.573 242.727 1.542 3.226 o
1 3 11 183.510 183.306 1.334 4.448 o
1 3 12 91.148 87.016 0.828 9.954 o
1 3 13 0.359 -0.637 0.365 520.056 o
1 3 14 3.543 2.790 0.433 181.546 o
1 3 15 0.008 -0.076 0.544 265.368 o
1 3 16 35.411 32.244 0.754 24.557 o
1 3 17 51.519 47.051 1.073 15.600 o
1 3 18 72.588 73.119 1.564 9.573 o
1 3 19 56.881 56.370 1.090 13.991 o
1 3 20 36.941 36.711 1.251 17.881 o
1 3 21 2.651 2.944 0.634 129.595 o
1 3 22 4.765 2.968 0.591 118.983 o
1 4 0 0.092 0.233 0.079 4727.650 o
1 4 1 700.328 702.929 3.093 0.830 o
1 4 2 1.797 2.382 0.117 485.570 o
1 4 3 202.503 207.759 1.130 4.082 o
1 4 4 2481.430 2473.980 9.775 0.113 o
1 4 5 29.809 26.977 0.420 33.072 o
1 4 6 3139.990 3190.740 12.156 0.075 o
1 4 7 377.980 377.465 1.953 1.895 o
1 4 8 0.728 1.002 0.207 758.905 o
1 4 9 16.228 15.825 0.429 56.264 o
1 4 10 503.990 520.946 2.655 1.260 o
1 4 11 10.166 9.373 0.321 92.962 o
1 4 12 168.786 170.031 1.364 4.806 o
1 4 13 13.690 13.545 0.473 62.912 o
1 4 14 11.335 9.766 0.459 76.936 o
1 4 15 10.166 8.982 0.603 71.686 o
1 4 16 12.696 10.727 0.816 50.028 o
1 4 17 3.466 3.569 0.662 112.263 o
1 4 18 3.302 2.449 0.299 250.016 o
1 4 19 0.404 0.257 0.296 689.048 o
1 4 20 11.314 9.946 0.672 62.040 o
1 4 21 11.086 10.653 1.013 42.543 o
1 5 0 102.088 102.452 0.775 8.836 o
1 5 1 283.927 285.472 1.541 2.715 o
1 5 2 962.083 970.200 4.000 0.523 o
1 5 3 6.557 5.343 0.198 157.575 o
1 5 4 47.823 46.560 0.495 20.060 o
1 5 5 392.029 398.356 1.994 1.799 o
1 5 6 556.285 570.848 2.635 1.126 o
1 5 7 832.227 861.567 3.728 0.633 o
1 5 8 2910.710 2976.820 11.099 0.085 o
1 5 9 1685.130 1728.490 7.009 0.213 o
1 5 10 11.963 11.653 0.343 77.950 o
1 5 11 259.097 259.852 1.699 2.946 o
1 5 12 13.025 12.726 0.445 67.206 o
1 5 13 0.578 -0.287 0.411 397.697 o
1 5 14 3.605 3.417 0.611 123.272 o
1 5 15 154.282 153.448 1.693 4.942 o
1 5 16 30.746 30.938 1.001 23.423 o
1 5 17 12.056 10.059 1.788 19.391 o
1 5 18 127.716 129.351 1.799 5.666 o
1 5 19 0.015 -0.343 0.303 846.109 o
1 5 20 6.958 6.144 0.493 105.842 o
1 5 21 22.222 20.991 1.122 26.990 o
1 6 0 129.374 128.332 0.950 6.772 o
1 6 1 339.016 342.593 1.884 2.147 o
1 6 2 148.868 150.467 0.997 5.782 o
1 6 3 220.862 222.313 1.316 3.661 o
1 6 4 0.017 0.369 0.179 1868.550 o
1 6 5 1406.630 1426.330 5.748 0.289 o
1 6 6 603.331 632.841 2.969 0.987 o
1 6 7 15.357 13.930 0.344 63.450 o
1 6 8 390.933 400.160 2.098 1.782 o
1 6 9 102.501 103.086 0.924 8.550 o
1 6 10 16.948 14.870 0.404 56.611 o
1 6 11 270.974 278.149 1.717 2.779 o
1 6 12 28.712 27.391 0.500 32.692 o
1 6 13 143.725 145.202 1.291 5.704 o
1 6 14 78.616 76.621 1.138 10.487 o
1 6 15 90.708 87.955 1.990 7.032 o
1 6 16 16.687 17.142 1.285 26.890 o
1 6 17 0.384 0.668 4.048 4.781 o
1 6 18 16.858 15.523 0.565 50.485 o
1 6 19 22.957 21.169 0.763 34.515 o
1 6 20 1.308 0.252 0.432 304.595 o
1 6 21 27.634 27.725 1.044 24.573 o
1 7 0 1456.780 1480.280 6.267 0.269 o
1 7 1 153.684 154.846 1.079 5.532 o
1 7 2 891.473 918.174 3.956 0.574 o
1 7 3 25.637 23.256 0.428 37.964 o
1 7 4 7.800 7.566 0.271 120.711 o
1 7 5 80.572 76.356 0.729 11.502 o
1 7 6 811.569 820.920 3.785 0.658 o
1 7 7 1549.990 1580.460 6.468 0.245 o
1 7 8 57.253 59.217 0.686 15.723 o
1 7 9 470.732 487.301 2.579 1.372 o
1 7 10 991.956 1017.880 4.611 0.482 o
1 7 11 18.719 17.737 0.456 49.208 o
1 7 12 118.643 118.102 1.276 6.911 o
1 7 13 2.504 3.420 0.518 164.619 o
1 7 14 71.018 70.103 1.936 8.414 o
1 7 15 2.094 0.871 1.170 52.525 o
1 7 16 164.307 162.550 3.536 2.969 o
1 7 17 20.062 18.354 0.602 42.803 o
1 7 18 68.849 68.669 1.266 11.175 o
1 7 19 3.610 2.306 0.413 192.813 o
1 7 20 6.542 4.913 0.904 62.081 o
1 8 0 36.825 36.680 0.508 25.508 o
1 8 1 451.609 449.568 2.283 1.500 o
1 8 2 171.677 172.714 1.179 4.864 o
1 8 3 2517.090 2551.340 9.908 0.110 o
1 8 4 300.887 303.367 1.757 2.485 o
1 8 5 887.609 908.091 4.257 0.568 o
1 8 6 6.306 6.826 0.341 130.890 o
1 8 7 107.063 105.618 1.038 8.053 o
1 8 8 4.761 3.649 0.358 172.600 o
1 8 9 8.843 6.760 0.319 110.408 o
1 8 10 43.355 40.423 0.871 19.515 o
1 8 11 465.503 475.021 2.657 1.387 o
1 8 12 0.068 0.708 0.685 160.094 o
1 8 13 483.916 483.949 3.528 1.225 o
1 8 14 61.350 59.506 2.242 8.026 o
1 8 15 101.057 97.075 1.870 6.789 o
1 8 16 2.138 2.116 1.059 61.328 o
1 8 17 25.404 24.308 0.722 32.431 o
1 8 18 1.109 -0.302 0.323 493.988 o
1 8 19 0.529 -0.487 0.340 555.058 o
1 8 20 0.180 -0.188 0.361 562.552 o
1 9 0 3710.530 3791.950 14.815 0.055 o
1 9 1 195.893 199.020 1.360 4.118 o
1 9 2 1393.470 1429.000 6.095 0.286 o
1 9 3 326.424 327.144 1.902 2.242 o
1 9 4 68.959 66.568 0.816 13.009 o
1 9 5 234.897 243.234 1.712 3.223 o
1 9 6 5.730 4.296 0.346 153.558 o
1 9 7 0.071 -0.626 0.267 1045.850 o
1 9 8 444.975 457.303 2.735 1.445 o
1 9 9 4.543 3.707 0.539 129.199 o
1 9 10 286.751 287.288 1.794 2.614 o
1 9 11 6.709 5.672 0.573 97.797 o
1 9 12 33.706 30.185 0.726 26.070 o
1 9 13 57.113 54.243 1.450 12.111 o
1 9 14 126.534 126.528 2.426 4.802 o
1 9 15 7.733 8.046 0.480 96.225 o
1 9 16 83.086 78.697 1.394 9.296 o
1 9 17 1.208 1.148 0.299 441.755 o
1 9 18 0.557 -0.022 0.317 611.891 o
1 9 19 1.126 0.307 0.654 159.692 o
1 9 20 1.562 0.632 0.459 258.656 o
1 10 0 18.523 17.297 0.411 51.137 o
1 10 1 2.205 1.860 0.261 350.935 o
1 10 2 192.922 193.472 1.419 4.166 o
1 10 3 1193.320 1217.040 5.382 0.365 o
1 10 4 550.843 560.462 2.963 1.114 o
1 10 5 525.340 529.092 2.855 1.192 o
1 10 6 189.265 187.782 1.341 4.314 o
1 10 7 463.387 461.775 2.638 1.410 o
1 10 8 9.650 8.775 0.546 78.618 o
1 10 9 279.967 279.342 1.914 2.645 o
1 10 10 125.177 125.871 1.737 5.869 o
1 10 11 90.274 85.382 1.492 8.414 o
1 10 12 171.384 171.978 2.296 3.930 o
1 10 13 357.300 351.174 3.224 1.736 o
1 10 14 0.031 -0.439 0.776 130.202 o
1 10 15 42.733 38.864 0.977 18.937 o
1 10 16 6.854 5.492 0.633 89.343 o
1 10 17 65.819 66.423 1.578 10.221 o
1 10 18 4.067 5.804 0.627 106.119 o
1 10 19 56.039 62.667 1.673 10.685 o
1 11 0 2.065 1.280 0.288 361.642 o
1 11 1 30.488 27.599 0.600 30.085 o
1 11 2 155.078 157.324 1.230 5.339 o
1 11 3 440.887 452.142 2.435 1.504 o
1 11 4 501.044 499.444 2.894 1.259 o
1 11 5 248.317 239.252 1.638 3.150 o
1 11 6 114.838 111.845 1.287 7.154 o
1 11 7 462.612 461.391 2.686 1.406 o
1 11 8 79.788 77.326 1.165 10.283 o
1 11 9 223.428 224.265 1.872 3.346 o
1 11 10 76.589 74.407 1.611 9.119 o
1 11 11 5.171 3.868 0.852 72.739 o
1 11 12 0.807 0.144 0.842 104.386 o
1 11 13 2.722 0.335 1.230 47.392 o
1 11 14 17.037 15.748 0.981 35.481 o
1 11 15 15.786 14.839 0.587 52.027 o
1 11 16 7.246 8.425 0.530 92.236 o
1 11 17 61.210 67.478 1.307 11.765 o
1 11 18 45.087 46.913 1.132 16.315 o
1 12 0 150.258 146.678 1.230 5.581 o
1 12 1 484.949 485.177 2.753 1.323 o
1 12 2 15.413 13.155 0.441 60.558 o
1 12 3 49.956 45.910 0.957 16.774 o
1 12 4 2.714 2.396 0.401 221.390 o
1 12 5 314.491 308.278 1.967 2.336 o
1 12 6 296.542 299.255 1.962 2.464 o
1 12 7 8.626 8.088 0.491 89.989 o
1 12 8 15.615 14.317 0.613 51.745 o
1 12 9 27.537 27.698 0.809 28.515 o
1 12 10 39.357 36.119 1.231 17.624 o
1 12 11 126.933 124.784 1.876 5.626 o
1 12 12 41.067 39.218 0.959 19.476 o
1 12 13 15.646 14.650 1.247 29.004 o
1 12 14 25.665 24.415 0.888 29.033 o
1 12 15 43.833 41.482 1.039 17.852 o
1 12 16 0.631 0.456 0.495 272.864 o
1 12 17 1.421 1.053 0.557 192.980 o
1 12 18 4.552 5.711 0.600 107.766 o
1 13 0 87.995 85.553 0.885 10.114 o
1 13 1 369.222 364.988 2.160 1.913 o
1 13 2 9.671 8.619 0.454 86.886 o
1 13 3 161.877 159.981 1.253 5.138 o
1 13 4 11.581 10.410 0.470 74.070 o
1 13 5 142.686 142.475 1.561 5.458 o
1 13 6 0.623 1.194 0.507 247.070 o
1 13 7 144.114 147.017 1.425 5.525 o
1 13 8 58.008 55.883 1.364 12.396 o
1 13 9 157.185 155.668 2.007 4.538 o
1 13 10 7.706 6.855 0.771 68.338 o
1 13 11 29.200 26.058 0.651 30.591 o
1 13 12 2.149 0.831 0.394 277.854 o
1 13 13 11.743 9.107 0.415 79.570 o
1 13 14 0.007 -0.330 0.311 811.059 o
1 13 15 35.920 34.467 0.969 21.496 o
1 13 16 0.034 -0.374 0.499 312.674 o
1 13 17 20.150 17.986 0.758 38.465 o
1 14 0 62.432 59.029 1.399 11.616 o
1 14 1 112.248 110.710 1.464 6.965 o
1 14 2 15.243 13.396 0.449 60.335 o
1 14 3 1.276 1.545 0.594 172.683 o
1 14 4 147.001 146.460 1.742 5.106 o
1 14 5 4.098 3.611 0.856 76.572 o
1 14 6 43.157 42.517 0.917 18.913 o
1 14 7 14.964 14.186 0.557 55.443 o
1 14 8 6.936 6.262 1.212 39.878 o
1 14 9 88.034 85.598 1.625 8.158 o
1 14 10 24.483 23.736 0.964 28.372 o
1 14 11 11.565 10.572 0.761 55.253 o
1 14 12 2.742 2.021 0.285 294.062 o
1 14 13 10.212 9.149 0.429 85.134 o
1 14 14 15.388 14.838 0.721 47.201 o
1 14 15 11.644 10.385 0.652 61.978 o
1 14 16 1.204 -0.064 0.656 160.275 o
1 15 0 21.963 20.578 0.676 37.685 o
1 15 1 341.063 336.422 2.920 1.894 o
1 15 2 2.597 0.570 0.732 115.799 o
1 15 3 64.696 63.754 1.724 9.779 o
1 15 4 93.683 89.351 1.065 9.182 o
1 15 5 48.545 46.172 1.316 14.466 o
1 15 6 28.215 25.422 0.992 25.670 o
1 15 7 4.452 4.177 1.090 51.908 o
1 15 8 44.946 45.755 1.267 15.399 o
1 15 9 22.158 22.367 0.607 38.281 o
1 15 10 7.522 7.302 0.364 113.911 o
1 15 11 76.812 74.262 1.109 10.824 o
1 15 12 39.203 37.818 1.002 19.734 o
1 15 13 5.339 4.860 0.458 131.797 o
1 15 14 5.752 3.551 0.500 125.780 o
1 15 15 37.067 36.118 1.488 15.603 o
1 16 0 0.032 -0.078 0.786 126.865 o
1 16 1 17.426 15.444 0.714 44.303 o
1 16 2 35.650 33.681 1.001 21.332 o
1 16 3 6.251 6.155 0.731 78.629 o
1 16 4 67.917 67.870 1.041 12.206 o
1 16 5 2.114 2.495 0.879 83.604 o
1 16 6 11.062 10.937 0.532 70.819 o
1 16 7 26.272 25.143 0.719 31.607 o
1 16 8 1.958 1.898 0.254 376.789 o
1 16 9 101.538 99.019 1.240 8.102 o
1 16 10 65.782 61.767 0.930 13.249 o
1 16 11 29.854 29.050 0.869 26.087 o
1 16 12 33.158 34.708 1.467 16.609 o
1 16 13 17.667 17.992 0.922 35.844 o
1 16 14 16.113 13.722 1.400 25.218 o
1 17 0 0.679 -0.069 0.688 154.941 o
1 17 1 50.382 48.475 0.870 17.012 o
1 17 2 1.124 0.334 0.748 126.081 o
1 17 3 10.159 9.607 0.753 59.788 o
1 17 4 0.764 0.741 0.228 727.049 o
1 17 5 45.044 43.447 0.730 19.782 o
1 17 6 144.856 145.634 1.684 5.227 o
1 17 7 8.858 9.003 0.428 92.391 o
1 17 8 18.450 18.168 0.571 45.899 o
1 17 9 6.194 5.548 0.344 139.173 o
1 17 10 27.374 27.809 0.624 31.626 o
1 17 11 8.880 7.046 0.384 102.581 o
1 17 12 0.866 -0.252 0.507 261.689 o
1 18 0 11.004 10.152 0.404 81.277 o
1 18 1 6.031 5.133 0.359 141.050 o
1 18 2 114.265 115.283 1.522 6.710 o
1 18 3 0.605 0.211 0.238 856.692 o
1 18 4 4.298 3.769 0.356 180.980 o
1 18 5 17.380 16.379 0.639 46.390 o
1 18 6 29.021 29.254 0.686 29.224 o
1 18 7 14.156 11.656 0.551 60.181 o
1 18 8 4.873 3.805 0.369 166.176 o
1 18 9 54.420 55.034 0.971 15.111 o
1 18 10 22.715 23.358 0.865 31.598 o
1 19 0 37.878 35.795 0.879 21.661 o
1 19 1 0.269 0.041 0.341 601.544 o
1 19 2 40.494 38.372 1.148 17.938 o
1 19 3 24.155 24.390 0.622 35.297 o
1 19 4 34.199 33.498 0.640 26.103 o
1 19 5 30.802 31.115 0.663 28.067 o
1 19 6 2.652 3.940 0.427 190.719 o
1 19 7 18.135 20.043 0.951 33.826 o
1 19 8 0.329 0.458 0.354 513.470 o
1 20 0 29.215 28.200 0.758 28.311 o
1 20 1 1.421 0.508 0.399 324.260 o
1 20 2 14.352 12.112 0.577 57.941 o
1 20 3 12.642 10.839 0.555 64.815 o
1 20 4 51.050 55.510 1.061 15.070 o
1 20 5 11.841 11.763 0.740 54.779 o
2 0 0 9571.940 9043.730 187.078 0.002 o
2 0 2 5005.150 4752.780 39.234 0.022 o
2 0 4 1104.310 1124.520 6.390 0.381 o
2 0 6 151.870 155.733 1.562 5.105 o
2 0 8 126.025 127.534 1.306 6.451 o
2 0 10 710.262 720.635 4.590 0.725 o
2 0 12 13.828 13.037 0.632 55.350 o
2 0 14 145.390 150.794 2.162 4.604 o
2 0 16 1286.710 1333.740 12.177 0.219 o
2 0 18 0.029 -0.256 0.651 184.646 o
2 0 20 37.468 38.045 2.038 11.148 o
2 1 0 267.432 266.002 1.218 3.011 o
2 1 1 853.566 855.029 3.530 0.629 o
2 1 2 5537.250 5171.650 34.228 0.022 o
2 1 3 3349.960 3210.660 12.468 0.069 o
2 1 4 1306.640 1293.150 5.251 0.330 o
2 1 5 1465.800 1502.560 6.045 0.268 o
2 1 6 57.495 60.635 0.651 15.709 o
2 1 7 220.265 224.109 1.343 3.645 o
2 1 8 24.108 23.016 0.417 39.777 o
2 1 9 97.384 97.218 0.829 9.187 o
2 1 10 2.664 1.733 0.242 336.037 o
2 1 11 268.148 273.320 1.705 2.822 o
2 1 12 376.107 380.517 2.206 1.849 o
2 1 13 887.556 913.860 4.641 0.553 o
2 1 14 1.835 1.449 0.540 187.461 o
2 1 15 324.264 325.367 2.478 2.105 o
2 1 16 21.291 21.585 1.404 21.869 o
2 1 17 9.620 9.117 1.350 31.051 o
2 1 18 0.805 0.725 0.554 215.423 o
2 1 19 25.513 28.041 1.107 24.326 o
2 1 20 10.116 8.940 0.814 56.484 o
2 1 21 27.454 25.888 2.325 10.538 o
2 2 0 324.856 332.957 1.551 2.315 o
2 2 1 97.252 96.441 0.620 9.561 o
2 2 2 145.581 141.522 0.888 6.092 o
2 2 3 30.029 31.275 0.355 32.080 o
2 2 4 1030.680 1041.770 4.217 0.472 o
2 2 5 2064.440 2069.110 8.218 0.155 o
2 2 6 1382.650 1417.430 5.908 0.292 o
2 2 7 224.512 227.915 1.356 3.569 o
2 2 8 76.342 76.566 0.729 11.908 o
2 2 9 1301.400 1337.340 5.524 0.322 o
2 2 10 99.109 100.166 0.935 8.803 o
2 2 11 60.092 58.331 0.744 15.080 o
2 2 12 60.223 57.837 0.737 15.127 o
2 2 13 48.534 45.681 0.861 17.745 o
2 2 14 139.539 145.485 1.459 5.619 o
2 2 15 18.498 18.046 0.866 36.796 o
2 2 16 70.496 71.320 2.088 7.894 o
2 2 17 14.377 13.821 1.185 31.792 o
2 2 18 383.000 397.709 8.094 0.752 o
2 2 19 19.569 18.856 0.953 33.172 o
2 2 20 13.101 11.941 0.779 50.306 o
2 2 21 0.005 -0.871 0.753 138.239 o
2 3 0 398.869 411.799 1.915 1.764 o
2 3 1 34.704 34.648 0.413 27.795 o
2 3 2 319.716 319.201 1.772 2.329 o
2 3 3 154.135 153.080 0.973 5.630 o
2 3 4 1302.830 1313.620 5.479 0.325 o
2 3 5 643.612 657.175 3.001 0.920 o
2 3 6 132.136 132.402 0.965 6.588 o
2 3 7 479.728 488.658 2.351 1.378 o
2 3 8 430.029 448.550 2.254 1.563 o
2 3 9 800.856 821.510 3.659 0.670 o
2 3 10 272.129 288.234 1.755 2.722 o
2 3 11 116.908 117.968 1.058 7.307 o
2 3 12 119.532 120.152 1.100 7.100 o
2 3 13 211.398 209.942 1.519 3.749 o
2 3 14 191.428 193.891 1.629 4.047 o
2 3 15 115.363 113.713 1.953 5.940 o
2 3 16 6.509 0.515 2.405 12.832 o
2 3 17 13.698 10.749 1.793 18.832 o
2 3 18 24.569 24.294 1.000 27.480 o
2 3 19 8.801 9.249 0.855 56.045 o
2 3 20 24.477 24.510 1.458 19.714 o
2 3 21 21.643 22.667 1.115 27.013 o
2 4 0 658.280 676.802 2.933 0.897 o
2 4 1 147.690 156.447 0.962 5.763 o
2 4 2 272.678 272.756 1.601 2.825 o
2 4 3 1894.320 1889.100 8.017 0.176 o
2 4 4 16.958 18.532 0.399 53.166 o
2 4 5 17.810 18.048 0.406 51.871 o
2 4 6 84.751 86.626 0.755 10.618 o
2 4 7 209.045 211.615 1.290 3.887 o
2 4 8 2082.670 2157.400 8.201 0.150 o
2 4 9 916.035 944.417 4.049 0.551 o
2 4 10 3.586 3.549 0.339 206.184 o
2 4 11 798.771 817.118 3.910 0.662 o
2 4 12 67.433 70.244 1.177 11.595 o
2 4 13 33.442 33.557 0.575 27.167 o
2 4 14 49.473 47.524 1.245 14.722 o
2 4 15 0.907 0.384 0.804 112.016 o
2 4 16 6.050 5.341 1.580 26.808 o
2 4 17 95.989 94.821 1.761 7.265 o
2 4 18 29.708 29.370 0.898 25.652 o
2 4 19 21.875 21.819 0.792 34.431 o
2 4 20 5.778 6.380 0.554 104.322 o
2 4 21 0.362 0.015 0.904 93.978 o
2 5 0 31.422 30.087 0.378 31.326 o
2 5 1 1155.360 1154.840 4.827 0.395 o
2 5 2 272.806 270.549 1.663 2.812 o
2 5 3 138.300 132.252 1.059 6.290 o
2 5 4 296.683 304.136 1.779 2.503 o
2 5 5 5.545 5.358 0.244 167.587 o
2 5 6 819.749 824.419 3.717 0.654 o
2 5 7 852.742 869.950 3.934 0.610 o
2 5 8 3.486 3.342 0.274 237.029 o
2 5 9 57.146 58.094 0.745 15.576 o
2 5 10 453.105 460.207 2.599 1.441 o
2 5 11 859.022 874.775 4.346 0.590 o
2 5 12 349.575 363.415 2.334 1.955 o
2 5 13 12.468 10.543 0.558 65.543 o
2 5 14 7.223 6.434 0.593 90.078 o
2 5 15 0.102 -0.438 0.703 157.163 o
2 5 16 32.079 30.786 1.101 21.644 o
2 5 17 0.519 0.580 0.488 282.265 o
2 5 18 18.942 16.727 0.774 39.806 o
2 5 19 2.872 2.476 0.450 193.009 o
2 5 20 63.283 61.058 2.708 6.416 o
2 5 21 6.214 6.295 0.898 61.730 o
2 6 0 1550.630 1550.120 6.390 0.247 o
2 6 1 3528.000 3471.910 13.081 0.062 o
2 6 2 49.228 50.911 0.597 18.616 o
2 6 3 3.861 4.026 0.201 236.481 o
2 6 4 142.712 147.586 1.113 5.882 o
2 6 5 51.089 47.227 0.624 18.469 o
2 6 6 10.662 12.653 0.319 82.582 o
2 6 7 644.224 654.159 3.216 0.907 o
2 6 8 16.265 15.781 0.417 56.631 o
2 6 9 355.037 359.017 2.139 1.985 o
2 6 10 130.753 127.241 1.073 6.600 o
2 6 11 22.347 21.351 0.501 40.958 o
2 6 12 10.060 8.923 0.529 78.192 o
2 6 13 160.521 158.681 1.929 4.537 o
2 6 14 12.332 11.365 0.641 59.865 o
2 6 15 124.569 125.641 2.086 5.352 o
2 6 16 2.651 2.171 1.108 55.580 o
2 6 17 53.286 52.900 1.211 14.021 o
2 6 18 1.368 0.882 0.340 383.283 o
2 6 19 32.842 29.860 1.167 20.694 o
2 6 20 22.492 22.258 1.845 15.391 o
2 7 0 149.315 152.155 1.080 5.676 o
2 7 1 15.830 15.019 0.354 60.578 o
2 7 2 595.176 611.538 2.966 1.012 o
2 7 3 31.088 31.437 0.545 29.315 o
2 7 4 1258.100 1284.920 5.583 0.337 o
2 7 5 567.368 581.538 3.036 1.066 o
2 7 6 2.194 2.180 0.272 331.841 o
2 7 7 34.087 32.923 0.662 26.038 o
2 7 8 57.883 57.797 0.853 14.966 o
2 7 9 1139.400 1149.680 5.684 0.383 o
2 7 10 4.884 4.025 0.326 174.903 o
2 7 11 22.767 21.033 0.565 39.279 o
2 7 12 60.025 56.066 1.523 11.368 o
2 7 13 3.589 3.960 0.949 66.656 o
2 7 14 200.883 198.642 2.852 3.058 o
2 7 15 1.237 0.388 0.888 91.368 o
2 7 16 5.701 4.945 0.465 126.127 o
2 7 17 0.886 0.754 0.335 449.543 o
2 7 18 0.012 -0.160 0.489 327.663 o
2 7 19 0.161 -0.112 0.503 300.542 o
2 7 20 17.108 15.515 1.203 29.117 o
2 8 0 33.570 33.930 0.542 27.352 o
2 8 1 296.128 295.752 1.711 2.551 o
2 8 2 59.618 58.671 0.654 15.504 o
2 8 3 70.278 72.200 0.759 12.713 o
2 8 4 211.951 208.587 1.468 3.778 o
2 8 5 1270.070 1289.280 5.898 0.329 o
2 8 6 249.143 252.020 1.736 3.046 o
2 8 7 204.794 209.217 1.608 3.784 o
2 8 8 1.035 0.630 0.294 512.028 o
2 8 9 10.915 9.064 0.524 75.096 o
2 8 10 0.276 0.296 0.396 441.989 o
2 8 11 177.820 176.206 1.494 4.487 o
2 8 12 9.076 8.487 0.873 55.032 o
2 8 13 66.949 64.770 2.058 8.315 o
2 8 14 4.277 3.532 0.913 69.279 o
2 8 15 69.276 68.029 1.255 11.212 o
2 8 16 4.443 4.541 0.407 157.324 o
2 8 17 31.837 30.980 0.957 23.619 o
2 8 18 1.689 0.738 0.505 220.052 o
2 8 19 13.426 11.896 0.900 44.106 o
2 9 0 507.486 510.443 2.630 1.266 o
2 9 1 284.868 288.118 1.741 2.640 o
2 9 2 1952.430 2006.270 8.023 0.167 o
2 9 3 124.839 126.340 1.142 6.733 o
2 9 4 826.887 835.565 4.171 0.627 o
2 9 5 152.901 154.960 1.388 5.267 o
2 9 6 49.470 48.957 0.799 17.602 o
2 9 7 284.356 285.292 1.943 2.588 o
2 9 8 7.733 6.143 0.383 114.710 o
2 9 9 14.050 12.156 0.414 66.563 o
2 9 10 30.472 28.120 0.506 31.181 o
2 9 11 40.333 39.844 0.950 19.669 o
2 9 12 79.143 74.887 1.379 9.723 o
2 9 13 18.664 16.152 1.371 24.351 o
2 9 14 135.329 132.059 2.564 4.424 o
2 9 15 6.759 7.981 0.683 78.434 o
2 9 16 0.390 0.276 0.340 555.267 o
2 9 17 21.924 21.754 0.766 35.020 o
2 9 18 4.677 4.053 0.508 132.793 o
2 9 19 32.014 32.594 1.108 21.294 o
2 10 0 58.176 58.113 0.748 15.389 o
2 10 1 59.922 59.081 0.742 15.056 o
2 10 2 8.861 8.362 0.337 102.775 o
2 10 3 32.860 30.273 0.749 26.141 o
2 10 4 150.363 154.312 1.303 5.416 o
2 10 5 34.815 33.165 0.759 24.556 o
2 10 6 250.784 242.647 1.788 3.051 o
2 10 7 275.812 270.298 1.849 2.727 o
2 10 8 21.274 19.511 0.595 40.945 o
2 10 9 76.837 72.856 1.225 10.489 o
2 10 10 25.656 22.289 0.802 31.347 o
2 10 11 35.301 33.741 0.857 23.118 o
2 10 12 5.335 3.329 0.691 95.109 o
2 10 13 1.126 -0.080 1.085 63.633 o
2 10 14 29.125 27.852 1.025 24.271 o
2 10 15 13.309 11.320 0.655 56.996 o
2 10 16 14.416 14.246 0.735 48.498 o
2 10 17 89.151 93.389 2.733 5.326 o
2 10 18 0.403 0.401 0.461 323.766 o
2 11 0 379.710 384.871 2.171 1.835 o
2 11 1 208.078 206.664 1.503 3.819 o
2 11 2 18.499 15.591 0.538 48.731 o
2 11 3 16.908 15.473 0.356 57.567 o
2 11 4 393.748 399.357 2.883 1.630 o
2 11 5 50.551 49.828 0.798 17.294 o
2 11 6 377.824 381.855 2.331 1.817 o
2 11 7 223.429 219.089 1.581 3.524 o
2 11 8 1.086 1.185 0.589 182.568 o
2 11 9 128.760 127.727 1.553 6.017 o
2 11 10 1.934 1.185 0.475 224.092 o
2 11 11 0.758 0.044 0.811 112.721 o
2 11 12 88.992 86.910 1.718 7.830 o
2 11 13 1.893 1.078 1.322 42.050 o
2 11 14 5.682 5.200 0.400 137.304 o
2 11 15 15.434 13.458 0.676 50.065 o
2 11 16 83.432 87.784 1.568 8.497 o
2 11 17 59.420 64.530 2.234 8.030 o
2 11 18 9.050 12.619 0.855 52.441 o
2 12 0 572.031 579.131 2.887 1.074 o
2 12 1 4.898 4.182 0.322 174.137 o
2 12 2 8.334 6.765 0.465 98.111 o
2 12 3 15.798 14.066 0.471 57.458 o
2 12 4 26.099 24.431 0.759 31.221 o
2 12 5 5.050 4.469 0.417 146.581 o
2 12 6 13.015 11.683 0.598 60.370 o
2 12 7 77.680 74.870 1.339 9.959 o
2 12 8 196.185 197.516 1.759 3.872 o
2 12 9 100.552 99.715 1.635 7.277 o
2 12 10 18.947 17.585 0.716 41.144 o
2 12 11 3.031 2.538 0.707 110.189 o
2 12 12 4.206 2.719 0.951 66.537 o
2 12 13 22.510 21.232 0.672 36.975 o
2 12 14 29.039 27.669 0.839 27.268 o
2 12 15 55.710 55.657 1.263 13.226 o
2 12 16 0.578 0.609 0.600 194.398 o
2 12 17 9.570 9.675 0.767 60.069 o
2 13 0 28.093 25.912 0.655 31.274 o
2 13 1 0.964 0.265 0.425 334.750 o
2 13 2 97.612 95.063 1.057 8.797 o
2 13 3 232.798 233.419 1.725 3.283 o
2 13 4 21.224 19.377 0.461 44.347 o
2 13 5 73.195 71.348 1.319 10.498 o
2 13 6 171.959 173.759 1.712 4.427 o
2 13 7 2.274 2.631 0.384 241.438 o
2 13 8 182.681 180.644 2.144 3.862 o
2 13 9 3.193 3.549 0.664 114.204 o
2 13 10 170.476 170.769 2.521 3.745 o
2 13 11 52.938 51.046 1.588 11.918 o
2 13 12 58.348 55.185 1.101 13.814 o
2 13 13 9.081 7.851 0.516 85.850 o
2 13 14 73.965 71.515 1.517 9.708 o
2 13 15 4.037 3.540 0.331 197.304 o
2 13 16 0.782 -0.033 0.459 315.259 o
2 14 0 149.219 146.474 1.417 5.418 o
2 14 1 2.058 1.706 0.920 79.235 o
2 14 2 184.419 186.172 1.900 3.998 o
2 14 3 6.156 5.833 0.530 107.314 o
2 14 4 85.488 86.300 1.059 9.840 o
2 14 5 0.117 0.093 0.733 143.859 o
2 14 6 175.041 174.021 1.625 4.447 o
2 14 7 42.391 40.841 1.099 17.708 o
2 14 8 36.783 36.905 1.242 17.987 o
2 14 9 40.833 39.499 1.344 15.981 o
2 14 10 244.593 247.952 2.491 2.756 o
2 14 11 75.593 74.565 1.085 10.996 o
2 14 12 11.777 10.336 0.448 74.931 o
2 14 13 7.144 6.335 0.418 114.133 o
2 14 14 2.376 2.252 0.836 90.034 o
2 14 15 13.479 13.352 0.917 42.433 o
2 15 0 17.294 16.611 0.872 38.352 o
2 15 1 19.081 16.730 0.709 41.696 o
2 15 2 4.252 3.472 0.917 68.983 o
2 15 3 86.120 81.601 1.239 9.467 o
2 15 4 0.688 0.489 0.626 179.460 o
2 15 5 39.928 37.514 0.883 20.738 o
2 15 6 5.172 4.157 0.898 67.288 o
2 15 7 2.982 1.924 0.385 228.383 o
2 15 8 6.335 5.592 0.841 67.611 o
2 15 9 19.937 19.773 0.483 45.248 o
2 15 10 0.564 0.244 0.236 874.571 o
2 15 11 0.046 -0.176 0.271 1036.230 o
2 15 12 33.904 31.262 0.782 25.042 o
2 15 13 61.151 62.435 2.050 8.699 o
2 15 14 0.598 0.769 0.505 258.888 o
2 16 0 60.075 56.108 1.337 12.307 o
2 16 1 4.366 3.507 0.686 101.417 o
2 16 2 176.478 173.785 2.347 3.810 o
2 16 3 0.009 5.870 3.114 7.979 o
2 16 4 19.846 17.959 1.056 30.608 o
2 16 5 35.585 32.968 0.884 22.841 o
2 16 6 4.332 4.175 0.259 203.348 o
2 16 7 92.716 95.058 1.152 8.870 o
2 16 8 94.702 95.379 1.165 8.718 o
2 16 9 13.145 13.615 0.623 56.611 o
2 16 10 13.255 13.598 0.483 63.452 o
2 16 11 25.718 27.038 0.671 32.214 o
2 16 12 168.647 178.277 2.294 3.926 o
2 16 13 1.339 2.460 0.427 253.531 o
2 17 0 11.138 8.861 0.878 50.691 o
2 17 1 6.472 5.756 0.529 105.393 o
2 17 2 0.296 -0.377 0.276 863.492 o
2 17 3 23.564 22.660 0.508 38.850 o
2 17 4 0.170 -0.129 0.232 1258.630 o
2 17 5 139.217 141.544 1.640 5.455 o
2 17 6 26.739 27.850 0.564 32.998 o
2 17 7 12.941 13.271 0.522 62.697 o
2 17 8 85.348 88.434 1.202 9.396 o
2 17 9 6.958 7.416 0.412 112.076 o
2 17 10 4.219 3.662 0.350 185.593 o
2 17 11 21.470 24.393 0.659 36.810 o
2 17 12 1.369 1.945 0.389 294.017 o
2 18 0 5.027 4.932 0.344 160.092 o
2 18 1 24.735 24.626 0.571 35.700 o
2 18 2 48.171 47.408 0.839 17.787 o
2 18 3 2.501 1.695 0.240 351.157 o
2 18 4 0.448 -0.020 0.300 699.777 o
2 18 5 106.704 112.959 1.411 7.231 o
2 18 6 24.690 25.664 0.746 31.993 o
2 18 7 9.196 10.695 0.483 81.864 o
2 18 8 51.510 53.523 1.014 15.446 o
2 18 9 34.511 34.908 0.932 22.306 o
2 18 10 45.910 45.843 1.104 16.475 o
2 19 0 5.957 5.152 0.414 131.831 o
2 19 1 0.155 0.249 0.458 351.123 o
2 19 2 11.584 9.792 0.477 74.725 o
2 19 3 9.172 8.598 0.438 90.878 o
2 19 4 29.597 29.234 0.644 29.515 o
2 19 5 15.546 16.481 0.750 44.698 o
2 19 6 134.505 144.246 1.758 5.382 o
2 19 7 76.430 80.761 1.183 10.351 o
2 19 8 13.588 13.129 0.775 48.758 o
2 20 0 5.129 3.778 0.423 148.892 o
2 20 1 4.236 2.139 0.427 176.160 o
2 20 2 29.019 29.361 0.698 29.016 o
2 20 3 28.691 28.899 0.671 29.741 o
2 20 4 4.943 5.306 0.397 146.757 o
2 20 5 29.883 29.202 0.744 27.905 o
3 0 0 173.577 182.791 1.378 4.591 o
3 0 2 57.365 60.618 0.779 15.177 o
3 0 4 5637.970 5476.560 28.562 0.024 o
3 0 6 60.757 116.316 2.223 6.981 o
3 0 8 65.083 62.391 0.986 13.060 o
3 0 10 2.760 3.367 0.389 211.189 o
3 0 12 84.538 82.769 1.480 8.827 o
3 0 14 172.269 177.369 2.634 3.589 o
3 0 16 87.810 89.736 3.564 3.968 o
3 0 18 93.010 89.958 3.221 4.419 o
3 0 20 16.704 11.184 1.789 18.176 o
3 1 0 355.115 374.059 1.660 2.047 o
3 1 1 168.617 176.569 0.955 5.036 o
3 1 2 217.296 210.101 1.177 3.842 o
3 1 3 142.536 150.225 0.916 6.030 o
3 1 4 349.517 359.579 1.849 2.068 o
3 1 5 1552.300 1595.180 6.450 0.243 o
3 1 6 132.833 134.336 0.990 6.506 o
3 1 7 1068.410 1115.240 4.626 0.434 o
3 1 8 24.618 25.342 0.470 37.256 o
3 1 9 344.762 349.265 1.971 2.086 o
3 1 10 63.333 59.194 0.737 14.546 o
3 1 11 65.260 65.580 0.774 13.687 o
3 1 12 12.419 11.418 0.432 71.790 o
3 1 13 12.988 11.709 0.536 63.828 o
3 1 14 18.673 17.983 0.791 38.920 o
3 1 15 177.163 176.168 2.664 3.518 o
3 1 16 49.394 49.986 1.242 14.571 o
3 1 17 101.447 103.019 2.439 5.523 o
3 1 18 47.979 46.911 1.518 13.104 o
3 1 19 20.065 18.940 1.356 23.608 o
3 1 20 0.580 0.596 1.397 39.339 o
3 1 21 0.143 1.740 1.397 39.208 o
3 2 0 96.730 97.674 0.622 9.551 o
3 2 1 876.518 890.108 3.612 0.601 o
3 2 2 813.552 822.233 3.558 0.665 o
3 2 3 1288.070 1297.480 5.408 0.331 o
3 2 4 690.312 715.323 3.198 0.828 o
3 2 5 217.535 224.601 1.322 3.684 o
3 2 6 1238.470 1264.490 4.981 0.354 o
3 2 7 602.323 610.292 2.764 1.018 o
3 2 8 74.604 76.156 0.732 12.099 o
3 2 9 137.665 139.433 1.094 6.163 o
3 2 10 3.735 4.232 0.333 195.671 o
3 2 11 352.701 353.799 2.053 2.024 o
3 2 12 0.020 -0.190 0.400 486.725 o
3 2 13 85.115 83.220 0.983 10.178 o
3 2 14 4.712 5.283 0.816 76.171 o
3 2 15 5.792 4.060 0.933 62.327 o
3 2 16 24.335 24.262 0.880 29.982 o
3 2 17 2.032 3.293 0.835 89.313 o
3 2 18 17.651 17.219 0.911 36.540 o
3 2 19 1.574 3.355 1.265 44.557 o
3 2 20 25.127 24.084 1.291 22.131 o
3 3 0 2246.160 2202.290 8.890 0.136 o
3 3 1 651.802 675.574 2.969 0.903 o
3 3 2 0.278 0.050 0.128 2510.740 o
3 3 3 29.928 31.424 0.448 31.144 o
3 3 4 17.521 18.733 0.374 52.641 o
3 3 5 96.708 99.705 0.816 9.174 o
3 3 6 2.570 3.565 0.170 320.854 o
3 3 7 1002.880 1026.800 4.336 0.483 o
3 3 8 0.012 0.499 0.216 1319.360 o
3 3 9 237.545 246.406 1.522 3.265 o
3 3 10 175.214 179.589 1.324 4.630 o
3 3 11 0.295 0.332 0.309 662.466 o
3 3 12 43.346 42.793 0.674 20.756 o
3 3 13 0.013 -0.741 0.478 342.046 o
3 3 14 37.511 35.165 0.858 22.105 o
3 3 15 20.385 19.854 0.904 33.492 o
3 3 16 1.168 0.591 1.779 24.257 o
3 3 17 107.660 108.094 2.152 5.854 o
3 3 18 3.586 5.595 0.540 129.118 o
3 3 19 22.729 20.659 1.057 28.200 o
3 3 20 1.335 0.447 0.710 134.988 o
3 4 0 803.298 797.295 3.347 0.690 o
3 4 1 251.166 249.175 1.439 3.156 o
3 4 2 34.363 35.933 0.492 26.957 o
3 4 3 316.387 320.898 1.925 2.304 o
3 4 4 3.501 2.759 0.181 285.460 o
3 4 5 635.454 651.825 3.046 0.930 o
3 4 6 549.829 558.186 2.675 1.143 o
3 4 7 25.066 23.501 0.454 37.975 o
3 4 8 572.175 590.721 2.807 1.072 o
3 4 9 19.344 19.442 0.411 48.107 o
3 4 10 84.720 86.431 0.944 10.184 o
3 4 11 543.139 557.963 2.897 1.134 o
3 4 12 245.780 252.577 1.879 3.012 o
3 4 13 223.675 221.729 1.990 3.292 o
3 4 14 6.789 5.898 0.716 78.759 o
3 4 15 2.157 3.637 0.786 96.263 o
3 4 16 1.196 1.042 0.507 229.340 o
3 4 17 8.602 9.136 0.699 68.564 o
3 4 18 0.087 -0.575 0.540 265.803 o
3 4 19 19.463 17.194 1.019 32.050 o
3 4 20 40.456 41.291 1.603 13.767 o
3 5 0 92.579 95.521 0.758 9.687 o
3 5 1 262.499 253.817 1.533 3.003 o
3 5 2 575.531 593.496 2.956 1.052 o
3 5 3 8.936 7.603 0.279 110.164 o
3 5 4 207.045 209.474 1.421 3.860 o
3 5 5 0.034 -0.413 0.182 2253.590 o
3 5 6 31.928 32.232 0.541 28.672 o
3 5 7 380.233 384.337 2.147 1.839 o
3 5 8 812.291 834.233 3.839 0.651 o
3 5 9 61.762 61.270 0.850 14.153 o
3 5 10 109.402 108.251 1.050 7.859 o
3 5 11 228.307 231.128 1.764 3.320 o
3 5 12 2.189 1.597 0.570 165.990 o
3 5 13 17.867 16.025 0.821 39.782 o
3 5 14 33.511 32.215 0.809 24.672 o
3 5 15 18.645 17.661 1.330 24.926 o
3 5 16 1.384 1.232 0.771 113.146 o
3 5 17 0.795 0.298 0.330 503.728 o
3 5 18 47.940 47.831 1.639 12.277 o
3 5 19 11.213 10.183 0.785 54.876 o
3 5 20 1.354 0.377 0.753 121.901 o
3 6 0 676.317 708.767 3.368 0.835 o
3 6 1 0.777 0.538 0.172 965.908 o
3 6 2 432.794 444.226 2.424 1.537 o
3 6 3 399.624 404.445 2.236 1.722 o
3 6 4 20.999 19.991 0.487 43.645 o
3 6 5 643.762 648.829 3.298 0.905 o
3 6 6 146.560 149.556 1.204 5.665 o
3 6 7 0.689 1.040 0.322 480.348 o
3 6 8 277.156 283.033 1.896 2.658 o
3 6 9 43.558 45.557 0.890 18.675 o
3 6 10 0.016 0.243 0.310 764.442 o
3 6 11 25.166 24.054 0.660 33.881 o
3 6 12 28.340 31.384 1.006 24.173 o
3 6 13 55.816 53.688 1.449 12.281 o
3 6 14 53.106 52.885 1.917 10.070 o
3 6 15 238.856 242.533 3.985 2.090 o
3 6 16 1.468 0.994 0.367 338.660 o
3 6 17 2.124 2.072 0.340 288.779 o
3 6 18 1.050 0.895 0.467 268.832 o
3 6 19 7.990 8.246 0.931 53.430 o
3 6 20 5.031 5.519 0.969 59.244 o
3 7 0 526.399 536.354 2.547 1.215 o
3 7 1 12.864 12.292 0.317 74.654 o
3 7 2 452.313 458.468 2.510 1.457 o
3 7 3 3.219 3.255 0.244 261.873 o
3 7 4 1.030 1.366 0.242 547.928 o
3 7 5 237.753 242.060 1.696 3.209 o
3 7 6 231.120 234.499 1.628 3.340 o
3 7 7 90.957 92.222 1.025 9.356 o
3 7 8 30.864 29.202 0.644 28.807 o
3 7 9 36.179 34.112 0.770 23.712 o
3 7 10 6.731 6.434 0.451 112.366 o
3 7 11 2.585 1.229 0.589 155.259 o
3 7 12 224.025 218.938 1.896 3.354 o
3 7 13 0.249 -0.471 0.903 94.792 o
3 7 14 4.163 3.509 1.320 38.537 o
3 7 15 0.023 -0.145 1.313 45.518 o
3 7 16 81.073 82.135 1.480 9.047 o
3 7 17 1.790 1.237 0.340 334.679 o
3 7 18 50.386 51.161 2.001 9.898 o
3 7 19 1.224 -0.007 0.483 267.141 o
3 8 0 94.271 91.454 0.839 9.557 o
3 8 1 2.565 2.444 0.227 327.815 o
3 8 2 2.182 2.130 0.249 352.268 o
3 8 3 120.617 117.123 1.032 7.211 o
3 8 4 1.689 1.406 0.274 406.043 o
3 8 5 133.418 135.249 1.196 6.240 o
3 8 6 185.486 188.048 1.452 4.298 o
3 8 7 20.408 18.692 0.510 44.644 o
3 8 8 201.104 204.990 1.706 3.797 o
3 8 9 60.675 60.177 1.213 12.651 o
3 8 10 5.295 4.458 0.444 137.408 o
3 8 11 9.236 8.897 0.634 72.376 o
3 8 12 18.816 17.722 0.622 44.144 o
3 8 13 140.249 136.009 1.818 5.268 o
3 8 14 2.337 0.563 0.955 75.313 o
3 8 15 86.449 88.628 2.586 5.745 o
3 8 16 0.009 -0.459 0.329 721.729 o
3 8 17 5.358 4.823 0.533 117.053 o
3 8 18 16.973 15.190 0.822 41.144 o
3 8 19 16.515 19.036 1.202 28.523 o
3 9 0 122.888 121.080 1.008 7.077 o
3 9 1 0.059 -0.405 0.214 1604.970 o
3 9 2 391.560 393.800 2.252 1.764 o
3 9 3 8.506 7.294 0.335 109.394 o
3 9 4 12.268 10.070 0.386 77.437 o
3 9 5 7.262 6.239 0.364 120.871 o
3 9 6 170.714 169.640 1.343 4.790 o
3 9 7 8.389 7.023 0.480 95.326 o
3 9 8 82.008 80.197 0.871 10.838 o
3 9 9 97.761 94.491 1.216 8.461 o
3 9 10 232.604 233.929 1.839 3.228 o
3 9 11 53.562 51.844 0.994 15.370 o
3 9 12 70.795 68.042 1.748 9.162 o
3 9 13 1.147 0.487 1.122 59.184 o
3 9 14 1.916 2.024 0.554 173.716 o
3 9 15 26.982 28.998 1.100 23.691 o
3 9 16 178.883 186.346 2.820 3.324 o
3 9 17 0.805 0.845 0.500 252.547 o
3 9 18 56.067 59.309 2.496 7.346 o
3 10 0 193.247 193.177 1.409 4.169 o
3 10 1 143.477 148.118 1.210 5.757 o
3 10 2 9.250 9.516 0.368 94.093 o
3 10 3 7.940 7.646 0.349 110.885 o
3 10 4 1.855 1.245 0.287 382.213 o
3 10 5 134.982 130.167 1.211 6.253 o
3 10 6 179.616 176.600 1.357 4.555 o
3 10 7 137.016 136.322 1.281 6.018 o
3 10 8 41.840 41.289 0.968 18.939 o
3 10 9 16.814 14.662 0.729 45.048 o
3 10 10 19.474 17.107 0.750 39.814 o
3 10 11 3.782 2.890 0.905 72.828 o
3 10 12 75.025 72.493 2.026 7.868 o
3 10 13 32.159 29.679 1.348 18.663 o
3 10 14 43.729 43.105 0.914 18.731 o
3 10 15 0.306 -0.405 0.320 669.136 o
3 10 16 7.709 7.404 0.667 77.499 o
3 10 17 35.097 37.137 2.001 11.644 o
3 10 18 1.603 3.504 0.767 104.071 o
3 11 0 25.188 20.914 0.422 39.667 o
3 11 1 182.864 177.577 1.247 4.566 o
3 11 2 0.534 0.045 0.282 731.719 o
3 11 3 121.089 114.091 1.051 7.227 o
3 11 4 52.887 50.708 0.816 16.635 o
3 11 5 303.354 303.289 2.007 2.400 o
3 11 6 176.923 179.500 1.482 4.483 o
3 11 7 2.564 2.326 0.403 226.199 o
3 11 8 177.535 175.603 1.876 4.188 o
3 11 9 150.869 149.367 2.112 4.582 o
3 11 10 24.079 21.891 0.671 35.370 o
3 11 11 13.911 11.520 0.790 48.783 o
3 11 12 6.949 5.885 1.055 48.941 o
3 11 13 0.094 -0.447 0.314 762.275 o
3 11 14 8.109 6.696 0.446 102.042 o
3 11 15 8.906 7.839 0.586 79.850 o
3 11 16 15.378 17.957 1.055 33.621 o
3 11 17 23.126 25.622 0.972 28.439 o
3 12 0 19.344 18.069 0.420 48.945 o
3 12 1 3.592 2.751 0.330 220.796 o
3 12 2 106.433 108.582 1.046 7.998 o
3 12 3 37.173 35.406 0.677 24.063 o
3 12 4 3.605 3.536 0.402 183.393 o
3 12 5 22.217 21.083 0.537 40.445 o
3 12 6 66.290 64.128 1.108 12.301 o
3 12 7 159.568 161.429 2.023 4.436 o
3 12 8 44.764 42.330 0.762 19.764 o
3 12 9 6.483 6.307 0.874 63.143 o
3 12 10 5.870 5.205 1.078 49.571 o
3 12 11 74.097 71.835 2.365 6.888 o
3 12 12 64.452 66.261 1.843 9.228 o
3 12 13 1.295 0.914 0.296 450.358 o
3 12 14 38.372 37.967 1.569 14.549 o
3 12 15 1.841 2.580 0.376 264.723 o
3 12 16 49.801 47.681 1.472 13.147 o
3 13 0 43.762 41.751 0.797 19.835 o
3 13 1 19.223 18.334 0.499 46.809 o
3 13 2 6.546 6.391 0.525 103.243 o
3 13 3 536.620 539.485 3.564 1.091 o
3 13 4 86.915 86.855 1.284 9.126 o
3 13 5 0.663 1.035 0.630 172.609 o
3 13 6 47.102 43.942 0.734 19.157 o
3 13 7 12.399 11.800 0.690 56.427 o
3 13 8 77.346 75.994 1.867 8.189 o
3 13 9 36.489 38.187 1.694 13.743 o
3 13 10 89.612 85.982 1.572 8.216 o
3 13 11 75.972 74.289 1.055 11.073 o
3 13 12 32.035 33.406 0.718 26.197 o
3 13 13 0.505 1.328 0.524 235.984 o
3 13 14 120.485 128.169 2.198 5.242 o
3 13 15 7.797 7.659 0.711 72.379 o
3 13 16 11.817 8.645 0.761 56.647 o
3 14 0 22.704 21.014 0.688 36.524 o
3 14 1 158.998 161.512 1.565 4.899 o
3 14 2 0.030 -0.304 0.664 177.689 o
3 14 3 1.397 1.394 0.550 193.386 o
3 14 4 220.105 221.262 1.957 3.347 o
3 14 5 6.997 6.331 0.674 81.815 o
3 14 6 55.448 53.789 0.964 15.081 o
3 14 7 91.942 89.673 2.007 6.917 o
3 14 8 10.337 8.938 0.545 75.758 o
3 14 9 54.701 54.094 0.895 15.565 o
3 14 10 70.927 72.881 0.987 11.842 o
3 14 11 43.743 42.389 0.740 20.208 o
3 14 12 81.912 79.372 1.839 7.981 o
3 14 13 14.578 14.571 0.617 53.186 o
3 14 14 75.585 78.038 2.346 6.789 o
3 14 15 15.800 15.288 1.534 22.251 o
3 15 0 14.924 13.741 0.825 44.267 o
3 15 1 547.764 551.052 4.383 0.979 o
3 15 2 0.730 0.633 0.592 195.328 o
3 15 3 95.725 93.134 1.768 7.292 o
3 15 4 51.434 50.787 1.378 13.360 o
3 15 5 26.705 25.602 1.113 24.233 o
3 15 6 0.565 0.597 1.236 49.965 o
3 15 7 29.935 29.364 1.012 23.865 o
3 15 8 0.876 0.844 0.590 190.327 o
3 15 9 7.326 8.620 0.370 109.514 o
3 15 10 41.666 40.853 0.674 21.566 o
3 15 11 0.650 0.664 0.283 609.156 o
3 15 12 18.626 18.210 0.643 43.426 o
3 15 13 45.391 46.907 1.353 14.602 o
3 16 0 27.345 24.262 0.943 27.173 o
3 16 1 5.262 5.064 0.750 82.645 o
3 16 2 26.262 24.241 1.209 23.069 o
3 16 3 0.055 0.450 0.736 141.435 o
3 16 4 103.871 102.235 1.703 6.958 o
3 16 5 11.685 8.739 1.124 38.020 o
3 16 6 18.651 17.324 0.575 46.080 o
3 16 7 8.359 6.772 0.423 102.747 o
3 16 8 72.975 73.280 1.052 11.400 o
3 16 9 101.244 104.331 1.372 7.717 o
3 16 10 7.941 8.651 0.455 95.911 o
3 16 11 3.481 2.637 0.380 205.428 o
3 16 12 25.163 28.842 1.214 22.572 o
3 17 0 78.223 77.067 1.784 8.383 o
3 17 1 99.066 96.326 2.246 6.050 o
3 17 2 11.273 10.014 0.853 50.932 o
3 17 3 33.068 30.588 0.701 26.584 o
3 17 4 21.763 21.112 0.508 41.577 o
3 17 5 4.503 4.644 0.341 172.475 o
3 17 6 21.233 21.829 0.508 41.772 o
3 17 7 97.043 100.761 1.307 8.136 o
3 17 8 49.176 50.653 1.082 15.636 o
3 17 9 13.579 13.240 0.573 58.610 o
3 17 10 49.860 54.179 0.976 15.908 o
3 17 11 25.756 29.344 0.800 29.207 o
3 18 0 29.744 29.053 0.672 29.074 o
3 18 1 2.300 2.237 0.369 257.094 o
3 18 2 0.057 -0.529 0.341 659.631 o
3 18 3 3.951 3.831 0.310 202.717 o
3 18 4 9.156 8.867 0.457 88.522 o
3 18 5 58.452 61.492 0.985 13.968 o
3 18 6 7.772 6.703 0.462 102.258 o
3 18 7 75.758 79.339 1.145 10.582 o
3 18 8 0.521 0.823 0.329 508.274 o
3 18 9 6.310 8.325 0.520 99.150 o
3 19 0 0.217 -0.243 0.275 908.874 o
3 19 1 15.195 12.956 0.625 53.164 o
3 19 2 35.645 34.459 0.785 23.685 o
3 19 3 4.275 3.588 0.424 163.065 o
3 19 4 25.171 24.664 0.631 34.211 o
3 19 5 3.926 4.111 0.342 189.598 o
3 19 6 20.380 21.680 0.670 38.824 o
3 19 7 3.133 3.738 0.534 147.080 o
3 20 0 13.038 11.435 0.694 55.270 o
3 20 1 27.147 27.950 0.790 28.990 o
3 20 2 5.832 5.368 0.510 114.948 o
3 20 3 16.735 12.996 0.742 45.761 o
4 0 0 700.213 714.366 4.380 0.749 o
4 0 2 500.814 504.794 3.505 1.181 o
4 0 4 159.372 155.973 1.530 4.980 o
4 0 6 20.149 20.755 0.547 42.740 o
4 0 8 119.239 129.277 1.546 6.284 o
4 0 10 342.749 340.256 3.103 1.832 o
4 0 12 70.192 68.276 1.510 10.111 o
4 0 14 127.246 118.908 3.687 3.289 o
4 0 16 178.188 186.797 5.155 1.860 o
4 0 18 9.717 9.487 1.151 38.377 o
4 0 20 1.685 5.368 2.237 15.042 o
4 1 0 171.954 169.618 1.001 5.010 o
4 1 1 157.373 161.345 0.994 5.431 o
4 1 2 365.135 371.752 1.871 1.972 o
4 1 3 41.453 43.833 0.528 22.217 o
4 1 4 320.837 317.801 1.730 2.337 o
4 1 5 44.742 45.602 0.543 20.816 o
4 1 6 15.158 14.171 0.310 64.834 o
4 1 7 9.506 8.261 0.271 104.174 o
4 1 8 6.065 5.612 0.299 147.989 o
4 1 9 41.732 43.048 0.670 21.231 o
4 1 10 82.548 78.151 0.894 10.819 o
4 1 11 0.798 0.334 0.344 472.325 o
4 1 12 15.765 14.391 0.608 51.622 o
4 1 13 105.089 107.092 1.188 7.844 o
4 1 14 98.171 96.742 2.222 6.122 o
4 1 15 16.704 16.132 1.631 20.109 o
4 1 16 17.898 13.940 1.349 25.583 o
4 1 17 9.647 9.620 0.839 55.059 o
4 1 18 6.938 5.243 0.710 80.110 o
4 1 19 14.038 9.670 0.924 43.681 o
4 1 20 2.935 5.531 1.718 24.267 o
4 2 0 268.029 272.480 1.415 2.921 o
4 2 1 451.317 456.168 2.120 1.513 o
4 2 2 222.750 224.048 1.327 3.623 o
4 2 3 45.149 44.052 0.518 21.068 o
4 2 4 459.680 468.090 2.256 1.460 o
4 2 5 285.395 287.561 1.524 2.703 o
4 2 6 433.845 446.800 2.235 1.558 o
4 2 7 657.820 677.573 3.068 0.889 o
4 2 8 224.936 227.373 1.445 3.527 o
4 2 9 250.780 255.210 1.678 3.042 o
4 2 10 0.969 0.090 0.372 416.934 o
4 2 11 0.289 -1.015 0.412 426.414 o
4 2 12 62.712 59.475 1.065 13.166 o
4 2 13 0.000 -0.764 0.630 197.735 o
4 2 14 3.998 2.101 1.002 62.600 o
4 2 15 28.169 25.385 1.238 21.791 o
4 2 16 2.412 1.179 0.591 157.596 o
4 2 17 3.142 1.436 0.545 160.726 o
4 2 18 55.259 55.538 2.002 9.437 o
4 2 19 1.069 -0.342 0.582 200.333 o
4 2 20 13.770 11.017 1.485 24.766 o
4 3 0 402.883 405.652 1.964 1.754 o
4 3 1 2298.150 2277.770 9.105 0.130 o
4 3 2 885.600 896.830 3.972 0.582 o
4 3 3 3.453 2.486 0.202 286.820 o
4 3 4 25.603 25.864 0.430 36.760 o
4 3 5 181.121 182.509 1.132 4.627 o
4 3 6 1.152 1.425 0.179 631.538 o
4 3 7 202.380 203.658 1.296 4.028 o
4 3 8 228.166 234.676 1.473 3.440 o
4 3 9 27.748 27.207 0.631 31.469 o
4 3 10 3.843 3.713 0.408 174.804 o
4 3 11 210.936 217.671 1.612 3.657 o
4 3 12 28.075 28.574 0.679 30.078 o
4 3 13 6.740 6.524 0.620 89.034 o
4 3 14 4.775 4.095 0.691 96.105 o
4 3 15 148.099 148.543 3.583 3.101 o
4 3 16 19.220 17.537 0.884 35.863 o
4 3 17 1.543 1.201 0.545 194.701 o
4 3 18 8.639 6.921 0.839 60.049 o
4 3 19 17.881 16.290 1.173 29.246 o
4 3 20 17.712 14.480 1.831 17.044 o
4 4 0 28.364 29.772 0.394 33.401 o
4 4 1 74.743 76.228 0.668 12.250 o
4 4 2 155.933 159.640 1.110 5.395 o
4 4 3 21.300 19.552 0.362 46.265 o
4 4 4 25.980 26.733 0.431 36.048 o
4 4 5 463.640 468.740 2.304 1.444 o
4 4 6 438.314 439.415 2.265 1.552 o
4 4 7 306.066 310.103 1.790 2.426 o
4 4 8 301.674 306.227 1.861 2.443 o
4 4 9 49.912 48.636 0.649 18.440 o
4 4 10 475.600 484.700 2.681 1.352 o
4 4 11 349.939 361.264 2.268 1.973 o
4 4 12 1.217 1.045 0.548 203.348 o
4 4 13 80.459 77.446 1.615 8.795 o
4 4 14 93.098 91.284 1.868 7.186 o
4 4 15 7.242 7.407 1.120 43.624 o
4 4 16 26.126 25.526 0.963 27.104 o
4 4 17 1.508 1.601 0.545 190.836 o
4 4 18 9.625 9.838 0.814 56.569 o
4 4 19 25.395 26.210 1.313 21.373 o
4 5 0 16.376 16.612 0.328 58.286 o
4 5 1 251.664 256.575 1.566 3.072 o
4 5 2 10.831 10.456 0.311 87.331 o
4 5 3 322.777 323.816 1.910 2.267 o
4 5 4 47.487 48.562 0.613 19.242 o
4 5 5 105.650 106.784 0.928 8.278 o
4 5 6 942.673 959.756 4.252 0.527 o
4 5 7 20.503 20.376 0.506 43.554 o
4 5 8 122.978 119.451 0.992 7.126 o
4 5 9 151.205 153.758 1.356 5.351 o
4 5 10 0.853 0.881 0.445 299.782 o
4 5 11 33.700 33.054 0.829 24.185 o
4 5 12 209.430 213.499 2.101 3.408 o
4 5 13 417.166 423.258 3.650 1.396 o
4 5 14 40.284 39.222 1.524 14.559 o
4 5 15 30.407 31.114 1.014 23.325 o
4 5 16 33.951 35.100 1.044 21.128 o
4 5 17 4.319 5.472 0.868 71.114 o
4 5 18 1.977 2.013 0.791 101.542 o
4 5 19 2.801 2.397 0.839 86.960 o
4 6 0 458.663 462.277 2.310 1.463 o
4 6 1 980.364 1008.620 4.601 0.489 o
4 6 2 0.876 0.163 0.214 842.646 o
4 6 3 1049.890 1064.120 4.836 0.445 o
4 6 4 78.566 77.194 0.758 11.579 o
4 6 5 23.990 20.862 0.416 41.090 o
4 6 6 15.258 13.953 0.455 59.414 o
4 6 7 23.165 22.671 0.532 38.775 o
4 6 8 19.096 17.807 0.410 49.808 o
4 6 9 329.001 333.515 2.173 2.146 o
4 6 10 17.250 15.068 0.504 52.397 o
4 6 11 49.672 46.578 1.033 16.238 o
4 6 12 0.090 -0.856 0.588 224.351 o
4 6 13 79.132 78.525 1.512 9.172 o
4 6 14 111.022 112.949 2.380 5.310 o
4 6 15 3.846 4.693 0.613 114.928 o
4 6 16 9.958 10.713 0.684 63.675 o
4 6 17 117.671 124.523 2.835 4.386 o
4 6 18 11.475 11.963 1.151 35.737 o
4 6 19 0.855 -0.050 0.779 121.025 o
4 7 0 59.383 60.840 0.668 15.308 o
4 7 1 271.279 269.779 1.635 2.835 o
4 7 2 1.682 1.458 0.216 472.799 o
4 7 3 179.498 183.769 1.345 4.504 o
4 7 4 1182.800 1221.560 5.288 0.369 o
4 7 5 369.075 375.286 2.201 1.886 o
4 7 6 65.195 65.318 0.894 13.249 o
4 7 7 95.345 96.639 0.960 9.082 o
4 7 8 25.006 24.215 0.567 35.711 o
4 7 9 0.634 0.383 0.407 380.461 o
4 7 10 90.879 90.823 1.088 9.259 o
4 7 11 96.226 93.998 1.584 7.693 o
4 7 12 1.340 1.647 0.880 89.123 o
4 7 13 1.214 -0.005 1.079 64.130 o
4 7 14 140.495 143.659 2.357 4.511 o
4 7 15 7.762 7.987 0.719 71.216 o
4 7 16 6.160 4.684 0.782 75.970 o
4 7 17 7.719 8.479 0.769 66.153 o
4 7 18 2.394 2.390 0.594 148.039 o
4 7 19 0.040 -0.775 0.594 221.531 o
4 8 0 296.664 309.655 1.806 2.478 o
4 8 1 302.027 306.037 1.769 2.467 o
4 8 2 1.143 0.750 0.245 580.727 o
4 8 3 353.768 364.529 2.156 1.976 o
4 8 4 124.881 122.411 1.047 6.926 o
4 8 5 46.967 47.822 0.826 18.094 o
4 8 6 65.027 63.650 0.754 13.921 o
4 8 7 136.931 136.922 1.161 6.150 o
4 8 8 26.553 24.102 0.522 35.255 o
4 8 9 67.633 64.838 1.110 12.115 o
4 8 10 37.438 36.295 1.083 19.559 o
4 8 11 218.209 220.018 2.099 3.291 o
4 8 12 21.246 20.415 1.334 23.329 o
4 8 13 1.412 0.010 0.785 114.270 o
4 8 14 0.981 0.330 0.392 373.882 o
4 8 15 80.029 77.238 2.036 7.525 o
4 8 16 7.261 5.664 0.880 61.535 o
4 8 17 11.773 11.576 0.956 43.821 o
4 8 18 0.112 0.128 0.587 221.948 o
4 9 0 267.538 275.168 1.696 2.823 o
4 9 1 0.427 0.188 0.278 762.664 o
4 9 2 9.165 8.588 0.338 99.948 o
4 9 3 127.251 125.643 1.153 6.647 o
4 9 4 75.779 71.770 0.821 11.948 o
4 9 5 8.664 7.569 0.441 96.308 o
4 9 6 403.822 407.503 2.374 1.681 o
4 9 7 91.488 90.933 1.088 9.218 o
4 9 8 0.819 0.151 0.377 420.779 o
4 9 9 162.968 164.489 1.493 4.860 o
4 9 10 17.743 17.698 0.858 37.872 o
4 9 11 47.376 44.637 0.858 18.137 o
4 9 12 68.858 66.916 1.783 9.180 o
4 9 13 13.183 12.144 1.159 34.025 o
4 9 14 48.974 46.700 1.404 13.760 o
4 9 15 10.605 10.488 1.009 43.401 o
4 9 16 11.636 13.533 0.939 43.576 o
4 9 17 38.090 42.272 1.425 15.500 o
4 9 18 66.826 74.317 2.153 7.773 o
4 10 0 7.117 6.690 0.335 123.967 o
4 10 1 234.778 236.880 1.569 3.319 o
4 10 2 122.468 119.870 1.069 7.036 o
4 10 3 83.971 86.438 0.979 10.153 o
4 10 4 107.712 104.091 0.955 8.198 o
4 10 5 33.920 30.602 0.546 27.986 o
4 10 6 30.948 28.191 0.701 28.246 o
4 10 7 147.546 144.531 1.229 5.678 o
4 10 8 40.113 39.934 1.246 16.953 o
4 10 9 122.854 124.657 1.247 6.688 o
4 10 10 160.179 159.027 1.585 4.881 o
4 10 11 4.979 4.534 0.845 73.130 o
4 10 12 78.632 76.290 1.664 8.769 o
4 10 13 1.204 1.367 1.090 61.245 o
4 10 14 42.895 41.694 1.268 16.080 o
4 10 15 11.274 11.351 0.773 54.353 o
4 10 16 33.634 32.031 1.753 14.011 o
4 10 17 26.479 29.768 1.340 20.162 o
4 11 0 34.904 32.353 0.642 26.020 o
4 11 1 41.158 38.158 0.823 20.850 o
4 11 2 0.748 0.470 0.373 418.730 o
4 11 3 201.373 202.107 1.502 3.936 o
4 11 4 32.768 29.434 0.589 28.419 o
4 11 5 31.081 29.108 0.724 27.602 o
4 11 6 119.452 118.300 1.246 6.923 o
4 11 7 268.231 270.616 2.084 2.692 o
4 11 8 64.350 64.503 1.210 12.038 o
4 11 9 24.047 21.337 1.003 28.445 o
4 11 10 2.844 2.066 1.107 55.390 o
4 11 11 23.028 22.056 1.383 21.625 o
4 11 12 9.148 7.790 1.627 23.801 o
4 11 13 51.882 49.412 1.345 13.599 o
4 11 14 8.026 6.602 0.560 89.398 o
4 11 15 3.817 2.847 0.600 126.583 o
4 11 16 1.522 0.276 0.549 204.916 o
4 12 0 301.389 300.527 1.920 2.445 o
4 12 1 14.632 13.547 0.444 61.835 o
4 12 2 116.554 117.612 1.169 7.164 o
4 12 3 62.049 58.045 1.195 12.702 o
4 12 4 0.393 0.041 0.422 395.040 o
4 12 5 5.198 4.721 0.778 80.097 o
4 12 6 18.582 17.095 0.587 45.952 o
4 12 7 0.977 0.493 0.591 191.350 o
4 12 8 55.743 53.466 1.132 14.112 o
4 12 9 85.186 83.163 2.044 7.183 o
4 12 10 111.650 110.179 2.077 5.862 o
4 12 11 2.206 1.667 0.259 360.189 o
4 12 12 18.783 17.843 0.760 39.847 o
4 12 13 3.683 3.568 0.382 188.253 o
4 12 14 0.394 -0.141 0.414 410.527 o
4 12 15 14.269 10.769 1.301 29.346 o
4 12 16 28.721 28.394 2.903 7.405 o
4 13 0 9.283 7.145 0.583 80.087 o
4 13 1 0.009 -0.610 0.587 227.534 o
4 13 2 7.232 6.021 0.629 86.691 o
4 13 3 89.385 89.418 1.324 8.800 o
4 13 4 8.894 8.903 0.649 72.243 o
4 13 5 300.123 305.159 2.459 2.272 o
4 13 6 184.986 185.471 1.942 3.963 o
4 13 7 134.683 136.523 2.337 4.693 o
4 13 8 305.533 303.756 3.382 1.948 o
4 13 9 2.194 -0.464 2.281 14.781 o
4 13 10 2.445 3.639 0.430 198.156 o
4 13 11 5.565 6.063 0.403 133.164 o
4 13 12 3.985 3.111 0.364 192.748 o
4 13 13 55.674 57.454 1.717 10.703 o
4 13 14 0.853 1.024 0.394 352.827 o
4 13 15 3.286 2.542 0.452 182.516 o
4 14 0 259.662 257.861 2.337 2.690 o
4 14 1 22.004 20.826 1.259 24.379 o
4 14 2 71.572 68.438 1.680 9.360 o
4 14 3 49.684 48.481 0.937 16.715 o
4 14 4 56.117 56.536 1.890 9.863 o
4 14 5 17.413 14.674 0.802 41.650 o
4 14 6 21.109 20.289 0.908 32.714 o
4 14 7 11.051 9.943 0.990 44.091 o
4 14 8 24.296 22.599 1.241 23.512 o
4 14 9 50.794 51.343 0.817 16.976 o
4 14 10 5.542 6.437 0.376 136.089 o
4 14 11 36.168 36.002 1.081 19.947 o
4 14 12 15.036 13.287 0.613 53.695 o
4 14 13 5.957 4.972 0.660 91.722 o
4 14 14 18.404 15.099 1.676 19.086 o
4 15 0 18.899 17.156 1.006 32.791 o
4 15 1 5.290 4.660 0.695 91.098 o
4 15 2 5.855 6.674 0.621 93.140 o
4 15 3 244.812 247.774 3.106 2.458 o
4 15 4 19.909 18.874 0.722 39.285 o
4 15 5 187.890 184.452 2.780 3.282 o
4 15 6 5.458 3.868 0.815 76.146 o
4 15 7 0.037 -0.103 0.277 1000.480 o
4 15 8 51.684 46.660 0.805 17.342 o
4 15 9 1.647 1.210 0.339 346.570 o
4 15 10 44.518 44.347 0.951 18.104 o
4 15 11 0.223 0.544 0.375 475.638 o
4 15 12 2.051 1.559 0.402 259.856 o
4 15 13 1.445 0.968 0.508 221.728 o
4 16 0 60.700 58.375 1.405 11.784 o
4 16 1 11.771 10.556 0.832 50.832 o
4 16 2 232.158 233.712 2.504 2.890 o
4 16 3 0.355 0.214 1.074 66.798 o
4 16 4 3.037 2.971 0.264 266.803 o
4 16 5 26.390 23.458 0.525 35.610 o
4 16 6 0.065 -0.196 0.254 1162.590 o
4 16 7 2.722 2.495 0.341 250.799 o
4 16 8 17.076 16.300 0.585 48.779 o
4 16 9 0.143 0.142 0.423 414.836 o
4 16 10 3.728 3.735 0.389 183.093 o
4 16 11 23.482 25.908 1.120 25.363 o
4 17 0 32.709 31.686 0.709 26.388 o
4 17 1 30.314 29.556 0.690 28.370 o
4 17 2 97.786 95.670 1.755 7.192 o
4 17 3 0.070 0.154 0.264 1016.710 o
4 17 4 0.286 0.447 0.259 848.313 o
4 17 5 71.931 72.075 1.052 11.555 o
4 17 6 0.237 -0.261 0.330 649.549 o
4 17 7 17.140 13.637 0.501 54.018 o
4 17 8 0.428 -0.241 0.317 643.852 o
4 17 9 2.569 1.259 0.346 282.344 o
4 17 10 0.129 0.312 0.359 547.886 o
4 18 0 6.921 7.329 0.382 116.618 o
4 18 1 50.048 50.873 0.939 16.407 o
4 18 2 4.970 5.982 0.446 132.077 o
4 18 3 0.176 0.060 0.349 595.933 o
4 18 4 91.805 90.574 1.521 8.131 o
4 18 5 0.347 0.267 0.335 577.721 o
4 18 6 0.619 0.298 0.349 491.989 o
4 18 7 13.052 11.497 0.572 61.917 o
4 18 8 9.412 8.401 0.471 87.201 o
4 19 0 8.707 10.470 0.761 61.608 o
4 19 1 0.829 0.104 0.346 481.085 o
4 19 2 0.118 0.048 0.335 658.913 o
4 19 3 5.458 5.567 0.385 140.633 o
4 19 4 18.899 18.008 0.609 44.253 o
4 19 5 0.018 0.531 0.443 373.924 o
4 19 6 20.829 20.320 0.974 31.277 o
4 20 0 5.541 5.312 0.543 111.864 o
4 20 1 17.561 17.963 0.835 38.651 o
4 20 2 4.026 3.498 0.448 161.026 o
5 0 0 33.584 40.683 0.684 24.363 o
5 0 2 166.222 167.664 1.729 4.558 o
5 0 4 152.191 158.480 1.541 5.091 o
5 0 6 874.323 888.377 5.571 0.530 o
5 0 8 440.623 443.691 3.498 1.351 o
5 0 10 1.135 0.293 0.613 178.963 o
5 0 12 4.044 1.266 1.117 53.101 o
5 0 14 248.754 242.971 5.332 1.545 o
5 0 16 19.688 15.522 1.489 21.827 o
5 0 18 0.444 -1.342 2.237 15.625 o
5 1 0 783.319 789.423 3.528 0.700 o
5 1 1 2316.430 2310.220 9.287 0.127 o
5 1 2 410.871 409.524 2.151 1.692 o
5 1 3 512.334 517.196 2.543 1.259 o
5 1 4 16.481 15.732 0.398 56.876 o
5 1 5 93.719 96.399 0.830 9.447 o
5 1 6 2.252 2.304 0.219 362.132 o
5 1 7 0.017 -0.454 0.244 1304.110 o
5 1 8 32.053 28.768 0.676 27.852 o
5 1 9 226.299 226.922 1.599 3.442 o
5 1 10 56.360 55.114 0.916 15.099 o
5 1 11 66.616 65.761 0.955 12.809 o
5 1 12 62.376 59.454 1.359 11.797 o
5 1 13 42.359 37.727 1.205 17.092 o
5 1 14 0.085 -1.129 1.128 61.535 o
5 1 15 8.365 6.388 0.594 84.539 o
5 1 16 48.790 46.302 1.808 11.245 o
5 1 17 9.677 7.784 0.838 56.910 o
5 1 18 5.753 2.311 0.717 91.529 o
5 1 19 24.751 19.990 1.873 14.924 o
5 2 0 1313.670 1323.880 5.864 0.316 o
5 2 1 0.861 1.041 0.167 816.196 o
5 2 2 70.144 68.116 0.679 13.218 o
5 2 3 698.397 722.292 3.247 0.814 o
5 2 4 1063.280 1078.710 4.544 0.445 o
5 2 5 19.435 18.443 0.418 48.562 o
5 2 6 685.223 695.422 3.164 0.845 o
5 2 7 18.277 17.165 0.394 52.151 o
5 2 8 35.434 33.706 0.562 26.309 o
5 2 9 148.309 149.339 1.313 5.514 o
5 2 10 5.537 4.938 0.387 143.234 o
5 2 11 1.786 0.544 0.413 287.708 o
5 2 12 15.462 14.197 0.504 56.678 o
5 2 13 162.030 166.435 2.445 3.945 o
5 2 14 0.357 -0.189 1.051 69.949 o
5 2 15 0.045 -1.070 2.309 14.725 o
5 2 16 56.309 54.641 1.748 10.609 o
5 2 17 2.512 4.250 1.265 42.882 o
5 2 18 1.420 -0.261 0.677 148.687 o
5 2 19 0.137 1.342 1.582 30.893 o
5 3 0 1922.740 1952.660 7.825 0.172 o
5 3 1 583.903 588.905 2.664 1.067 o
5 3 2 22.112 21.581 0.370 43.691 o
5 3 3 1633.220 1681.570 6.585 0.225 o
5 3 4 139.885 137.338 0.952 6.270 o
5 3 5 338.871 338.733 1.797 2.176 o
5 3 6 76.558 77.503 0.792 11.670 o
5 3 7 205.812 207.341 1.430 3.884 o
5 3 8 4.874 4.144 0.351 167.639 o
5 3 9 48.899 49.359 0.695 18.326 o
5 3 10 122.170 121.287 1.100 6.979 o
5 3 11 48.128 47.969 1.065 16.165 o
5 3 12 29.993 28.968 0.807 26.972 o
5 3 13 1.391 -0.166 0.864 96.311 o
5 3 14 15.854 13.348 1.503 23.179 o
5 3 15 31.604 29.199 1.682 15.157 o
5 3 16 34.819 34.928 1.161 19.556 o
5 3 17 64.135 65.513 2.002 8.647 o
5 3 18 0.097 -1.278 0.831 112.991 o
5 3 19 1.361 2.237 1.582 29.918 o
5 4 0 3.033 3.459 0.163 298.813 o
5 4 1 84.186 84.887 0.732 10.786 o
5 4 2 0.539 0.426 0.185 1101.340 o
5 4 3 41.774 41.707 0.557 22.273 o
5 4 4 47.576 46.624 0.561 19.768 o
5 4 5 310.243 309.343 1.779 2.407 o
5 4 6 191.541 191.305 1.345 4.249 o
5 4 7 350.780 362.922 2.056 2.013 o
5 4 8 349.614 350.399 2.060 2.043 o
5 4 9 36.972 36.347 0.734 23.388 o
5 4 10 77.213 77.665 0.958 11.120 o
5 4 11 5.703 6.562 0.562 103.017 o
5 4 12 66.523 63.906 1.551 10.375 o
5 4 13 85.257 82.965 2.049 7.172 o
5 4 14 21.924 22.803 0.884 31.884 o
5 4 15 18.197 17.419 0.938 35.177 o
5 4 16 5.467 4.976 0.721 85.744 o
5 4 17 0.039 0.447 0.731 143.628 o
5 4 18 0.000 1.789 2.237 15.556 o
5 4 19 0.020 -0.683 0.753 138.063 o
5 5 0 222.205 225.571 1.315 3.626 o
5 5 1 1042.760 1073.260 4.655 0.451 o
5 5 2 586.117 597.841 2.937 1.036 o
5 5 3 180.585 180.466 1.274 4.562 o
5 5 4 106.659 104.462 0.970 8.217 o
5 5 5 50.220 49.338 0.693 18.041 o
5 5 6 73.234 69.850 0.813 12.344 o
5 5 7 52.789 49.299 0.715 17.365 o
5 5 8 161.792 159.716 1.274 5.125 o
5 5 9 10.027 9.113 0.507 79.752 o
5 5 10 179.140 180.436 1.547 4.390 o
5 5 11 51.312 49.831 1.145 14.939 o
5 5 12 42.703 40.421 1.194 16.865 o
5 5 13 5.255 4.172 1.829 21.164 o
5 5 14 2.336 3.041 0.934 73.825 o
5 5 15 86.431 81.614 2.154 6.877 o
5 5 16 19.493 20.086 1.033 30.730 o
5 5 17 16.190 14.527 1.421 24.578 o
5 5 18 46.011 48.176 1.418 13.959 o
5 6 0 76.645 81.291 0.738 11.618 o
5 6 1 45.001 46.423 0.656 19.909 o
5 6 2 54.795 52.119 0.715 16.683 o
5 6 3 165.339 172.626 1.269 4.923 o
5 6 4 203.442 202.361 1.382 3.975 o
5 6 5 1509.970 1549.950 6.675 0.251 o
5 6 6 1.908 2.394 0.286 332.897 o
5 6 7 97.525 95.726 1.038 8.821 o
5 6 8 92.138 90.977 0.966 9.452 o
5 6 9 0.149 -0.089 0.435 399.350 o
5 6 10 7.734 6.545 0.604 85.994 o
5 6 11 23.752 22.456 0.857 31.384 o
5 6 12 11.833 10.055 0.950 44.996 o
5 6 13 1.795 2.299 1.036 64.364 o
5 6 14 3.833 1.081 0.958 69.189 o
5 6 15 72.222 72.391 1.543 9.697 o
5 6 16 50.500 48.526 1.769 11.225 o
5 6 17 9.952 8.856 0.904 51.160 o
5 6 18 0.332 -0.860 0.538 256.587 o
5 7 0 369.870 374.582 2.010 1.921 o
5 7 1 39.675 39.385 0.632 22.814 o
5 7 2 1367.560 1383.480 5.938 0.298 o
5 7 3 147.027 142.705 1.120 5.824 o
5 7 4 77.867 82.679 0.870 11.093 o
5 7 5 6.448 6.249 0.339 132.826 o
5 7 6 42.566 41.401 0.719 20.846 o
5 7 7 118.337 118.845 1.187 7.044 o
5 7 8 195.654 199.329 1.535 4.012 o
5 7 9 16.439 16.031 0.546 51.453 o
5 7 10 9.777 7.541 0.792 60.241 o
5 7 11 12.510 10.289 0.871 47.856 o
5 7 12 15.356 15.561 1.262 28.530 o
5 7 13 0.310 0.212 0.992 78.081 o
5 7 14 2.225 3.501 0.557 154.861 o
5 7 15 9.510 8.401 0.815 58.236 o
5 7 16 0.046 0.363 0.642 185.647 o
5 7 17 0.003 -1.305 0.563 247.184 o
5 7 18 11.514 14.373 0.986 41.153 o
5 8 0 0.369 0.258 0.239 960.869 o
5 8 1 39.774 36.468 0.687 22.813 o
5 8 2 101.903 100.613 0.943 8.617 o
5 8 3 335.315 334.065 2.030 2.151 o
5 8 4 2.481 2.547 0.290 290.358 o
5 8 5 100.650 102.355 1.020 8.499 o
5 8 6 119.447 121.356 1.271 6.831 o
5 8 7 324.794 328.892 2.118 2.191 o
5 8 8 17.212 16.319 0.573 48.983 o
5 8 9 47.730 45.792 0.854 17.956 o
5 8 10 112.273 110.912 1.806 6.332 o
5 8 11 15.298 15.295 1.049 34.889 o
5 8 12 22.044 21.360 1.304 23.432 o
5 8 13 51.139 48.567 1.730 11.390 o
5 8 14 18.452 16.839 0.904 36.219 o
5 8 15 19.351 13.703 0.911 36.591 o
5 8 16 18.884 17.774 0.998 32.815 o
5 8 17 3.395 3.349 0.872 77.631 o
5 9 0 501.920 496.288 2.675 1.286 o
5 9 1 4.530 4.649 0.309 180.042 o
5 9 2 43.227 41.756 0.793 20.013 o
5 9 3 1.050 0.383 0.287 545.168 o
5 9 4 414.522 417.106 2.381 1.633 o
5 9 5 46.103 44.140 0.823 18.742 o
5 9 6 8.482 7.693 0.370 104.512 o
5 9 7 14.166 13.041 0.566 57.866 o
5 9 8 69.379 68.204 1.055 11.982 o
5 9 9 28.710 26.890 0.831 27.756 o
5 9 10 92.609 90.750 1.788 7.412 o
5 9 11 85.504 83.434 2.275 6.568 o
5 9 12 2.296 1.718 0.557 168.232 o
5 9 13 16.062 15.638 1.312 26.886 o
5 9 14 37.391 35.400 1.230 18.141 o
5 9 15 48.379 45.131 2.401 8.332 o
5 9 16 9.766 9.781 1.309 32.112 o
5 9 17 1.700 1.009 0.602 166.491 o
5 10 0 78.630 76.541 0.860 11.329 o
5 10 1 7.256 6.241 0.382 118.453 o
5 10 2 70.567 65.448 0.870 12.693 o
5 10 3 0.102 -0.029 0.245 1207.230 o
5 10 4 56.153 55.659 0.877 15.294 o
5 10 5 193.011 194.059 1.443 4.145 o
5 10 6 9.226 7.355 0.559 82.150 o
5 10 7 180.280 179.160 1.500 4.417 o
5 10 8 2.374 1.347 0.497 197.108 o
5 10 9 6.372 4.542 0.614 97.357 o
5 10 10 3.514 2.232 0.770 95.462 o
5 10 11 0.542 0.316 1.045 69.629 o
5 10 12 47.734 45.995 0.914 17.512 o
5 10 13 9.064 8.933 0.610 75.021 o
5 10 14 43.286 43.685 2.092 10.162 o
5 10 15 0.974 0.191 0.481 276.351 o
5 10 16 0.529 -0.360 0.683 159.332 o
5 11 0 29.486 28.750 0.626 29.972 o
5 11 1 202.555 205.280 1.548 3.872 o
5 11 2 251.510 248.581 1.660 3.072 o
5 11 3 23.394 22.182 0.687 35.465 o
5 11 4 146.336 146.404 1.858 4.985 o
5 11 5 36.928 35.332 0.669 24.256 o
5 11 6 12.496 12.177 0.822 48.893 o
5 11 7 11.012 9.356 0.739 59.023 o
5 11 8 21.970 19.294 1.061 28.877 o
5 11 9 82.322 81.638 2.070 7.252 o
5 11 10 20.879 18.538 1.078 29.280 o
5 11 11 80.427 78.997 1.926 7.796 o
5 11 12 3.434 3.338 0.506 154.262 o
5 11 13 8.583 8.372 0.593 79.471 o
5 11 14 7.200 7.511 0.535 94.422 o
5 11 15 1.513 1.062 0.633 156.564 o
5 11 16 1.398 -0.591 0.638 164.792 o
5 12 0 21.157 21.285 0.540 41.435 o
5 12 1 172.133 168.115 1.476 4.670 o
5 12 2 6.981 7.169 0.642 83.643 o
5 12 3 1.101 0.830 0.776 115.971 o
5 12 4 17.753 17.137 0.577 47.427 o
5 12 5 1.311 0.163 1.014 71.511 o
5 12 6 142.677 141.042 1.912 5.046 o
5 12 7 37.786 35.052 1.335 17.034 o
5 12 8 3.112 0.346 1.440 35.122 o
5 12 9 54.376 54.095 0.978 15.152 o
5 12 10 2.695 2.908 0.379 224.885 o
5 12 11 4.211 2.764 0.305 211.830 o
5 12 12 33.923 31.477 1.801 13.602 o
5 12 13 6.882 7.347 0.634 84.692 o
5 12 14 0.433 -0.360 0.625 190.516 o
5 12 15 15.363 15.031 0.830 42.774 o
5 13 0 97.515 95.814 1.255 8.351 o
5 13 1 5.950 5.897 0.782 74.530 o
5 13 2 19.232 17.585 0.866 36.345 o
5 13 3 56.698 53.586 1.022 14.585 o
5 13 4 14.160 11.601 0.701 52.667 o
5 13 5 34.686 32.180 1.073 20.990 o
5 13 6 98.689 97.043 1.511 7.688 o
5 13 7 59.645 58.964 2.120 8.591 o
5 13 8 31.113 30.685 0.823 25.834 o
5 13 9 62.921 64.195 1.099 12.709 o
5 13 10 65.478 65.825 1.257 11.656 o
5 13 11 29.935 29.370 0.740 27.901 o
5 13 12 106.028 110.147 3.351 3.931 o
5 13 13 18.989 18.067 1.227 26.937 o
5 13 14 12.472 11.865 0.981 41.695 o
5 14 0 57.280 54.195 1.366 12.557 o
5 14 1 30.295 28.083 1.039 23.571 o
5 14 2 15.223 14.233 0.689 49.253 o
5 14 3 2.022 0.283 0.930 80.771 o
5 14 4 60.957 57.592 1.008 13.782 o
5 14 5 1.984 0.675 0.988 71.915 o
5 14 6 6.878 6.109 0.516 103.193 o
5 14 7 20.008 17.597 0.574 44.126 o
5 14 8 73.541 72.821 1.252 10.658 o
5 14 9 21.623 19.515 0.577 41.002 o
5 14 10 0.467 0.166 0.395 429.071 o
5 14 11 13.862 11.606 0.731 51.722 o
5 14 12 0.230 -0.032 0.450 366.390 o
5 14 13 14.692 14.654 1.174 31.634 o
5 15 0 7.530 6.256 0.797 67.315 o
5 15 1 97.309 95.215 2.127 6.373 o
5 15 2 48.811 47.904 0.841 17.588 o
5 15 3 81.165 80.032 1.265 9.775 o
5 15 4 1.576 0.763 0.674 142.303 o
5 15 5 20.842 20.105 0.838 34.743 o
5 15 6 0.532 0.494 0.264 723.901 o
5 15 7 25.099 23.489 0.824 30.879 o
5 15 8 4.045 3.116 0.330 202.728 o
5 15 9 24.873 22.426 0.903 29.741 o
5 15 10 2.105 2.439 0.423 228.595 o
5 15 11 0.148 0.368 0.422 403.604 o
5 15 12 0.086 -0.166 0.590 222.780 o
5 16 0 0.003 -0.241 0.317 779.932 o
5 16 1 16.323 15.314 0.580 50.972 o
5 16 2 6.003 5.609 0.435 125.107 o
5 16 3 6.419 6.618 0.396 122.544 o
5 16 4 69.048 66.577 0.945 12.525 o
5 16 5 0.151 -0.447 0.308 767.942 o
5 16 6 59.646 59.030 0.984 13.979 o
5 16 7 0.661 0.329 0.323 541.883 o
5 16 8 2.285 0.504 0.336 328.911 o
5 16 9 0.757 0.478 0.440 323.469 o
5 16 10 0.458 -0.218 0.389 451.988 o
5 17 0 31.388 30.641 0.740 26.861 o
5 17 1 34.000 33.447 0.867 23.522 o
5 17 2 2.359 2.213 0.287 308.671 o
5 17 3 0.975 0.695 0.335 442.052 o
5 17 4 71.330 70.336 1.201 11.139 o
5 17 5 29.905 28.515 0.873 26.134 o
5 17 6 10.163 6.666 0.532 82.164 o
5 17 7 8.358 7.113 0.472 96.142 o
5 17 8 0.830 0.734 0.437 313.585 o
5 17 9 10.280 10.432 0.687 63.051 o
5 18 0 5.235 4.693 0.383 149.891 o
5 18 1 5.981 5.435 0.424 128.147 o
5 18 2 0.728 0.257 0.286 633.688 o
5 18 3 9.272 7.041 0.528 85.628 o
5 18 4 0.409 0.958 0.367 439.263 o
5 18 5 12.597 10.274 0.653 59.785 o
5 18 6 55.268 57.807 1.325 12.807 o
5 18 7 1.563 0.995 0.469 243.844 o
5 19 0 7.552 7.164 0.530 94.020 o
5 19 1 3.332 3.050 0.533 149.384 o
5 19 2 1.357 0.907 0.351 368.691 o
5 19 3 13.020 12.136 0.967 41.538 o
5 19 4 19.268 18.988 1.081 30.005 o
6 0 0 1066.890 1096.790 6.550 0.391 o
6 0 2 805.982 815.634 5.256 0.596 o
6 0 4 31.269 28.289 0.706 27.976 o
6 0 6 120.628 125.263 1.577 6.254 o
6 0 8 138.291 136.928 1.933 5.152 o
6 0 10 747.726 753.953 5.311 0.646 o
6 0 12 83.999 82.131 1.914 7.609 o
6 0 14 71.109 66.850 2.002 8.261 o
6 0 16 2.488 1.253 1.566 30.131 o
6 0 18 38.733 38.303 2.233 9.875 o
6 1 0 129.051 132.337 0.923 6.741 o
6 1 1 515.314 521.830 2.566 1.247 o
6 1 2 102.858 107.888 0.883 8.468 o
6 1 3 565.587 579.693 2.779 1.092 o
6 1 4 2.009 1.763 0.239 391.418 o
6 1 5 95.994 95.499 0.924 9.149 o
6 1 6 78.073 77.204 0.875 11.307 o
6 1 7 504.502 503.573 2.682 1.273 o
6 1 8 5.152 3.740 0.378 159.684 o
6 1 9 35.432 31.107 0.652 25.950 o
6 1 10 95.569 92.976 1.195 8.669 o
6 1 11 3.103 2.833 0.522 158.217 o
6 1 12 8.623 6.812 0.779 65.059 o
6 1 13 156.523 162.029 2.566 3.922 o
6 1 14 125.444 123.728 2.465 4.791 o
6 1 15 30.715 29.854 1.107 22.146 o
6 1 16 4.393 3.962 0.731 92.351 o
6 1 17 25.739 22.711 2.066 12.776 o
6 1 18 0.548 0.000 1.582 31.051 o
6 2 0 739.333 748.945 3.338 0.760 o
6 2 1 8.032 7.273 0.252 121.719 o
6 2 2 783.193 787.557 3.498 0.702 o
6 2 3 199.996 200.015 1.264 4.105 o
6 2 4 783.680 802.200 3.715 0.687 o
6 2 5 51.255 51.599 0.671 17.688 o
6 2 6 233.287 238.062 1.558 3.332 o
6 2 7 53.030 45.820 0.654 18.020 o
6 2 8 438.432 435.033 2.448 1.531 o
6 2 9 4.795 3.431 0.409 160.138 o
6 2 10 154.481 154.102 1.377 5.252 o
6 2 11 119.255 117.909 1.459 6.602 o
6 2 12 101.490 100.070 1.647 7.207 o
6 2 13 24.917 25.281 0.747 31.934 o
6 2 14 7.687 7.162 0.528 93.468 o
6 2 15 47.128 44.430 1.346 14.579 o
6 2 16 0.192 -0.089 0.676 168.160 o
6 2 17 3.036 2.026 0.904 77.130 o
6 2 18 1.454 1.648 0.877 89.056 o
6 3 0 52.936 54.231 0.533 17.701 o
6 3 1 70.752 72.356 0.674 12.901 o
6 3 2 43.513 44.306 0.551 21.328 o
6 3 3 98.830 97.160 0.835 9.089 o
6 3 4 133.768 132.698 1.031 6.458 o
6 3 5 1272.600 1289.940 5.495 0.334 o
6 3 6 259.288 262.363 1.662 2.949 o
6 3 7 96.835 93.606 0.957 9.090 o
6 3 8 173.801 175.009 1.352 4.675 o
6 3 9 76.296 75.988 0.968 11.247 o
6 3 10 0.836 -0.196 0.511 259.634 o
6 3 11 99.627 101.103 1.614 7.332 o
6 3 12 54.085 50.802 1.056 14.997 o
6 3 13 1.707 0.908 0.944 78.656 o
6 3 14 8.587 7.666 1.144 40.709 o
6 3 15 95.665 100.841 2.201 6.179 o
6 3 16 4.704 4.944 0.540 121.242 o
6 3 17 32.346 28.281 1.447 17.616 o
6 3 18 15.523 11.025 1.485 24.090 o
6 4 0 106.302 109.520 0.804 8.363 o
6 4 1 0.535 0.594 0.187 1032.000 o
6 4 2 238.411 239.217 1.473 3.312 o
6 4 3 6.158 4.412 0.268 161.015 o
6 4 4 5.428 5.082 0.279 165.722 o
6 4 5 369.727 367.717 2.141 1.910 o
6 4 6 11.095 11.524 0.363 80.583 o
6 4 7 43.583 41.006 0.711 20.671 o
6 4 8 28.770 27.608 0.547 31.921 o
6 4 9 115.915 116.950 1.212 7.135 o
6 4 10 219.642 215.915 1.767 3.484 o
6 4 11 83.596 82.765 1.833 7.846 o
6 4 12 157.087 157.484 2.792 3.717 o
6 4 13 26.496 25.276 1.551 17.893 o
6 4 14 9.385 7.735 1.034 45.404 o
6 4 15 9.020 6.361 0.710 70.578 o
6 4 16 0.466 0.325 0.521 259.154 o
6 4 17 9.010 8.825 1.083 42.616 o
6 4 18 9.981 8.096 1.098 41.221 o
6 5 0 29.957 29.041 0.457 31.809 o
6 5 1 72.065 73.286 0.708 12.598 o
6 5 2 29.922 29.386 0.498 31.223 o
6 5 3 392.455 395.534 2.156 1.774 o
6 5 4 132.870 133.051 1.071 6.436 o
6 5 5 84.215 84.481 0.893 10.427 o
6 5 6 366.452 363.611 2.216 1.915 o
6 5 7 193.132 189.908 1.370 4.220 o
6 5 8 172.763 170.270 1.298 4.779 o
6 5 9 0.639 -0.403 0.508 271.205 o
6 5 10 24.669 23.847 1.047 26.650 o
6 5 11 22.476 19.950 1.049 28.684 o
6 5 12 7.700 6.387 1.395 31.551 o
6 5 13 97.244 95.165 2.382 5.832 o
6 5 14 52.919 52.520 2.056 9.425 o
6 5 15 12.724 13.531 0.763 50.414 o
6 5 16 29.922 33.453 1.434 17.730 o
6 5 17 5.140 3.782 0.874 70.494 o
6 5 18 2.069 3.430 0.984 67.916 o
6 6 0 84.517 85.969 0.763 10.646 o
6 6 1 366.104 363.498 1.931 1.973 o
6 6 2 160.996 166.482 1.245 5.094 o
6 6 3 559.356 556.557 2.873 1.112 o
6 6 4 62.080 61.123 0.810 14.289 o
6 6 5 1.661 0.908 0.321 377.772 o
6 6 6 14.002 12.622 0.419 65.844 o
6 6 7 177.330 175.863 1.319 4.629 o
6 6 8 111.968 107.255 1.140 7.615 o
6 6 9 153.722 155.735 1.589 5.039 o
6 6 10 12.980 12.148 0.655 56.801 o
6 6 11 39.942 39.471 1.472 15.023 o
6 6 12 62.224 62.468 2.352 7.537 o
6 6 13 1.563 2.741 0.876 85.946 o
6 6 14 0.355 -0.153 0.442 369.345 o
6 6 15 32.156 33.098 1.011 22.423 o
6 6 16 2.824 2.365 0.639 129.338 o
6 6 17 36.973 39.089 1.272 17.410 o
6 7 0 271.296 269.083 1.574 2.858 o
6 7 1 4.561 4.869 0.305 178.241 o
6 7 2 32.540 29.227 0.517 29.451 o
6 7 3 294.781 299.524 1.900 2.492 o
6 7 4 1056.470 1067.480 4.983 0.439 o
6 7 5 61.825 59.312 0.781 14.578 o
6 7 6 226.433 223.697 1.620 3.447 o
6 7 7 1.459 0.410 0.410 313.283 o
6 7 8 68.385 66.422 1.301 11.174 o
6 7 9 71.171 70.359 1.259 10.931 o
6 7 10 2.192 -0.083 1.105 59.022 o
6 7 11 4.304 2.343 1.518 30.497 o
6 7 12 17.111 17.241 1.189 29.009 o
6 7 13 5.203 6.607 1.097 48.248 o
6 7 14 34.713 36.693 1.116 19.860 o
6 7 15 5.836 6.902 0.600 95.490 o
6 7 16 2.697 1.086 0.533 176.347 o
6 7 17 0.315 -0.211 0.581 222.104 o
6 8 0 109.695 108.797 1.070 7.800 o
6 8 1 1441.260 1454.460 6.373 0.272 o
6 8 2 302.817 297.334 1.815 2.476 o
6 8 3 118.066 111.732 0.992 7.483 o
6 8 4 162.258 163.187 1.283 5.070 o
6 8 5 0.206 -0.129 0.421 419.204 o
6 8 6 158.231 156.546 1.268 5.242 o
6 8 7 23.532 23.871 0.722 33.940 o
6 8 8 2.581 2.105 0.694 118.525 o
6 8 9 124.205 123.510 1.618 6.111 o
6 8 10 2.091 2.123 0.732 113.345 o
6 8 11 117.736 116.544 1.945 5.854 o
6 8 12 0.074 0.247 0.735 142.666 o
6 8 13 51.278 50.291 1.069 15.399 o
6 8 14 40.908 39.855 1.093 18.194 o
6 8 15 17.357 16.159 0.945 36.177 o
6 8 16 0.014 -0.665 0.767 133.342 o
6 9 0 149.877 149.955 1.234 5.547 o
6 9 1 2.228 2.633 0.358 258.361 o
6 9 2 158.991 156.260 1.202 5.286 o
6 9 3 42.316 40.948 0.626 21.713 o
6 9 4 26.368 24.151 0.584 34.323 o
6 9 5 11.375 10.361 0.541 70.103 o
6 9 6 226.338 229.398 1.782 3.339 o
6 9 7 33.359 31.947 0.826 24.577 o
6 9 8 141.228 139.350 1.474 5.635 o
6 9 9 21.049 20.119 0.868 33.831 o
6 9 10 2.111 1.333 0.736 115.685 o
6 9 11 0.445 0.270 0.436 358.837 o
6 9 12 18.164 19.173 1.034 31.862 o
6 9 13 17.136 16.162 0.969 35.610 o
6 9 14 5.627 6.022 0.535 109.725 o
6 9 15 15.583 17.669 1.017 34.749 o
6 9 16 83.199 89.573 2.186 6.770 o
6 10 0 69.990 69.227 0.919 12.372 o
6 10 1 714.545 715.962 3.639 0.780 o
6 10 2 20.614 20.152 0.594 41.339 o
6 10 3 392.861 394.094 2.369 1.738 o
6 10 4 110.759 110.519 1.103 7.658 o
6 10 5 2.262 1.953 0.522 181.313 o
6 10 6 13.332 12.948 0.740 51.031 o
6 10 7 39.622 37.623 0.944 20.219 o
6 10 8 8.007 6.991 1.004 49.666 o
6 10 9 171.924 172.708 3.042 3.268 o
6 10 10 4.395 3.790 0.406 164.507 o
6 10 11 44.977 44.310 0.979 17.792 o
6 10 12 37.447 38.256 0.979 20.381 o
6 10 13 0.207 0.063 0.493 308.539 o
6 10 14 0.066 -0.333 0.594 220.543 o
6 10 15 12.931 11.304 0.753 52.437 o
6 11 0 99.483 102.566 1.096 8.407 o
6 11 1 48.578 45.934 0.780 18.255 o
6 11 2 11.980 11.656 0.500 68.857 o
6 11 3 45.724 45.420 0.903 18.092 o
6 11 4 119.546 115.143 1.462 6.633 o
6 11 5 140.972 139.575 1.772 5.272 o
6 11 6 332.970 338.272 2.684 1.984 o
6 11 7 1.934 1.212 0.945 77.060 o
6 11 8 0.355 0.214 0.758 131.419 o
6 11 9 0.481 -0.402 0.711 148.239 o
6 11 10 0.135 0.198 0.550 250.431 o
6 11 11 1.194 -0.061 0.521 237.229 o
6 11 12 18.192 15.705 0.827 39.419 o
6 11 13 30.807 34.632 1.316 18.777 o
6 11 14 22.517 23.565 1.670 17.372 o
6 11 15 3.900 4.340 0.636 111.241 o
6 12 0 274.659 270.128 2.135 2.631 o
6 12 1 16.072 14.704 0.546 53.312 o
6 12 2 30.816 31.027 0.877 25.125 o
6 12 3 120.035 118.202 1.717 6.149 o
6 12 4 187.573 183.323 2.316 3.651 o
6 12 5 96.394 90.546 2.069 6.605 o
6 12 6 15.897 15.081 1.069 33.849 o
6 12 7 2.990 0.171 2.278 14.699 o
6 12 8 22.091 22.299 1.442 20.894 o
6 12 9 32.596 33.718 0.930 23.199 o
6 12 10 64.925 65.517 1.479 10.746 o
6 12 11 48.833 48.926 1.425 13.495 o
6 12 12 13.354 12.768 0.761 50.076 o
6 12 13 27.123 27.859 1.623 16.654 o
6 12 14 2.469 2.919 0.567 152.126 o
6 13 0 7.583 6.280 0.813 65.747 o
6 13 1 24.146 22.020 1.346 21.877 o
6 13 2 1.400 1.021 0.712 130.379 o
6 13 3 83.983 80.450 2.457 6.211 o
6 13 4 15.424 13.232 1.082 34.514 o
6 13 5 34.226 31.438 0.906 23.321 o
6 13 6 22.427 21.338 1.711 17.081 o
6 13 7 171.425 176.414 3.530 2.875 o
6 13 8 105.347 109.152 1.553 7.082 o
6 13 9 0.119 0.101 0.413 438.875 o
6 13 10 31.750 33.898 1.200 20.025 o
6 13 11 2.670 2.308 0.496 180.120 o
6 13 12 15.717 15.091 1.399 25.140 o
6 13 13 18.015 19.741 1.214 27.306 o
6 14 0 22.881 20.996 1.193 25.263 o
6 14 1 54.373 54.192 2.067 9.234 o
6 14 2 259.538 253.353 2.798 2.502 o
6 14 3 13.237 10.692 0.888 45.699 o
6 14 4 0.025 -0.198 0.401 484.708 o
6 14 5 5.503 5.115 0.526 115.986 o
6 14 6 8.843 7.906 0.879 55.696 o
6 14 7 0.653 0.585 0.358 448.920 o
6 14 8 31.852 30.205 1.206 20.436 o
6 14 9 0.397 0.096 0.424 388.445 o
6 14 10 3.107 3.882 0.507 154.854 o
6 14 11 17.062 14.556 0.969 36.341 o
6 14 12 43.623 44.201 1.377 14.881 o
6 15 0 3.261 3.305 1.021 61.047 o
6 15 1 9.796 10.123 1.226 34.985 o
6 15 2 0.091 0.506 0.471 329.336 o
6 15 3 29.464 28.941 0.709 28.716 o
6 15 4 0.498 0.482 0.358 476.942 o
6 15 5 209.623 208.333 3.407 2.611 o
6 15 6 38.208 39.792 0.946 20.290 o
6 15 7 30.341 30.324 0.951 24.403 o
6 15 8 0.158 0.313 0.526 268.296 o
6 15 9 2.731 2.134 0.454 199.202 o
6 15 10 0.626 0.596 0.557 220.783 o
6 15 11 8.054 7.741 0.926 54.101 o
6 16 0 37.206 35.638 0.797 22.771 o
6 16 1 7.048 6.683 0.418 113.490 o
6 16 2 108.643 109.190 1.684 6.708 o
6 16 3 1.001 0.805 0.294 503.133 o
6 16 4 30.094 29.359 0.738 27.855 o
6 16 5 2.011 0.594 0.337 344.530 o
6 16 6 3.001 2.231 0.730 106.490 o
6 16 7 0.024 0.344 0.454 364.289 o
6 16 8 9.327 6.695 0.625 76.820 o
6 16 9 4.860 5.483 0.473 130.606 o
6 17 0 16.103 15.630 0.524 53.239 o
6 17 1 0.363 0.253 0.291 720.336 o
6 17 2 9.475 7.620 0.467 89.141 o
6 17 3 0.215 -0.447 0.291 823.056 o
6 17 4 0.459 -0.168 0.405 421.118 o
6 17 5 24.023 20.944 1.034 27.937 o
6 17 6 4.124 4.329 0.612 114.311 o
6 17 7 25.630 25.320 0.900 28.567 o
6 17 8 4.765 5.371 0.905 66.039 o
6 18 0 27.745 29.148 0.735 29.211 o
6 18 1 1.617 1.142 0.440 260.185 o
6 18 2 0.062 -0.135 0.347 637.727 o
6 18 3 4.840 8.230 0.542 106.180 o
6 18 4 22.404 23.384 0.958 29.744 o
6 18 5 8.366 7.198 0.594 82.717 o
6 18 6 12.776 12.685 0.866 46.010 o
6 19 0 5.321 5.655 0.532 114.186 o
6 19 1 10.264 9.386 0.563 73.842 o
6 19 2 35.218 36.612 0.880 22.383 o
6 19 3 23.183 27.387 1.052 26.416 o
7 0 0 470.467 496.520 3.588 1.230 o
7 0 2 981.101 986.569 6.250 0.444 o
7 0 4 333.565 333.313 2.847 1.947 o
7 0 6 465.757 465.057 3.904 1.220 o
7 0 8 129.829 127.645 1.606 5.913 o
7 0 10 13.179 12.717 0.941 42.148 o
7 0 12 152.698 142.386 5.462 1.852 o
7 0 14 98.746 98.521 2.776 5.006 o
7 0 16 41.854 38.031 3.355 5.461 o
7 1 0 1.133 1.295 0.228 560.305 o
7 1 1 2430.820 2458.750 9.818 0.116 o
7 1 2 50.683 49.977 0.621 18.257 o
7 1 3 2152.410 2167.560 9.298 0.140 o
7 1 4 14.749 13.739 0.373 64.203 o
7 1 5 1.807 2.009 0.293 348.630 o
7 1 6 19.603 17.935 0.466 47.453 o
7 1 7 7.210 6.053 0.426 113.625 o
7 1 8 2.020 1.616 0.377 277.822 o
7 1 9 220.014 212.732 1.687 3.541 o
7 1 10 0.002 -0.087 0.567 244.215 o
7 1 11 140.261 135.975 1.475 5.700 o
7 1 12 42.709 41.573 1.192 16.768 o
7 1 13 6.725 5.358 0.533 104.342 o
7 1 14 0.775 0.366 0.537 233.971 o
7 1 15 17.047 15.433 0.882 38.831 o
7 1 16 1.749 0.000 0.566 193.015 o
7 1 17 9.614 8.444 0.969 48.221 o
7 2 0 282.341 286.862 1.635 2.694 o
7 2 1 94.406 92.002 0.903 9.403 o
7 2 2 19.027 18.892 0.433 48.448 o
7 2 3 250.789 251.064 1.583 3.097 o
7 2 4 1287.070 1306.010 5.635 0.327 o
7 2 5 40.695 40.060 0.683 21.925 o
7 2 6 641.497 650.334 3.473 0.895 o
7 2 7 154.684 147.278 1.245 5.452 o
7 2 8 46.186 45.564 0.973 17.445 o
7 2 9 8.639 7.572 0.683 72.295 o
7 2 10 38.148 34.853 0.837 22.162 o
7 2 11 62.189 61.257 1.392 11.570 o
7 2 12 134.676 135.112 2.144 4.963 o
7 2 13 128.661 128.046 1.952 5.434 o
7 2 14 57.445 57.049 1.268 12.913 o
7 2 15 2.713 2.042 0.562 156.692 o
7 2 16 37.283 36.547 1.373 16.613 o
7 2 17 1.639 2.684 1.582 29.637 o
7 3 0 1303.070 1317.790 5.696 0.321 o
7 3 1 471.796 460.899 2.359 1.427 o
7 3 2 8.450 7.582 0.312 111.015 o
7 3 3 100.628 99.282 0.875 8.848 o
7 3 4 159.992 160.725 1.195 5.220 o
7 3 5 659.797 668.895 3.377 0.871 o
7 3 6 29.966 27.609 0.569 30.841 o
7 3 7 209.215 207.368 1.501 3.801 o
7 3 8 368.902 373.788 2.328 1.864 o
7 3 9 93.073 91.976 1.243 8.721 o
7 3 10 218.454 220.221 2.066 3.307 o
7 3 11 40.540 38.656 0.990 19.391 o
7 3 12 5.659 4.987 1.304 37.303 o
7 3 13 10.036 9.045 0.594 72.769 o
7 3 14 1.090 -0.077 0.440 317.415 o
7 3 15 2.424 4.428 0.921 72.858 o
7 3 16 31.557 29.977 1.412 18.007 o
7 3 17 29.006 28.343 1.550 17.094 o
7 4 0 63.047 60.220 0.659 14.809 o
7 4 1 84.970 83.405 0.832 10.556 o
7 4 2 58.544 56.854 0.708 15.609 o
7 4 3 0.028 -0.234 0.318 766.679 o
7 4 4 0.010 -0.197 0.294 901.783 o
7 4 5 366.882 358.974 2.119 1.942 o
7 4 6 52.439 52.576 0.822 16.512 o
7 4 7 174.837 171.688 1.376 4.668 o
7 4 8 56.986 56.399 0.848 15.246 o
7 4 9 146.668 144.949 1.527 5.376 o
7 4 10 17.875 17.401 0.781 40.349 o
7 4 11 127.181 128.112 2.185 5.122 o
7 4 12 1.256 0.970 0.959 78.112 o
7 4 13 0.108 -0.193 0.333 676.934 o
7 4 14 98.858 98.102 1.824 6.949 o
7 4 15 44.001 42.870 1.337 15.240 o
7 4 16 31.044 31.622 1.313 19.112 o
7 4 17 1.654 1.491 0.779 108.252 o
7 5 0 101.483 96.590 0.842 8.934 o
7 5 1 0.049 -0.409 0.253 1184.710 o
7 5 2 347.747 350.350 2.053 2.053 o
7 5 3 10.597 9.922 0.411 83.022 o
7 5 4 36.978 36.712 0.700 23.662 o
7 5 5 13.045 10.645 0.394 73.118 o
7 5 6 69.111 67.116 0.933 12.536 o
7 5 7 41.212 38.343 0.828 20.764 o
7 5 8 81.564 80.914 1.133 10.111 o
7 5 9 56.553 56.867 1.195 13.428 o
7 5 10 169.556 171.024 1.739 4.465 o
7 5 11 70.753 70.582 1.564 9.779 o
7 5 12 33.920 33.676 1.194 19.564 o
7 5 13 7.032 5.869 0.977 54.108 o
7 5 14 19.356 18.448 0.735 39.672 o
7 5 15 3.356 2.719 0.486 166.999 o
7 5 16 3.906 2.168 0.544 144.536 o
7 5 17 17.898 17.918 1.356 24.622 o
7 6 0 0.721 0.487 0.234 764.395 o
7 6 1 0.535 0.298 0.262 764.534 o
7 6 2 0.362 0.253 0.271 804.630 o
7 6 3 1.537 0.766 0.307 414.609 o
7 6 4 0.318 -0.221 0.309 706.169 o
7 6 5 434.047 435.787 2.547 1.527 o
7 6 6 1.173 0.568 0.405 332.206 o
7 6 7 325.464 331.541 2.200 2.160 o
7 6 8 82.467 82.907 1.313 9.447 o
7 6 9 2.814 2.449 0.910 76.308 o
7 6 10 6.276 7.648 0.926 57.706 o
7 6 11 0.786 1.415 0.763 119.592 o
7 6 12 9.495 9.653 1.446 27.974 o
7 6 13 32.328 31.418 0.889 24.265 o
7 6 14 23.318 22.389 1.184 24.975 o
7 6 15 28.546 31.663 1.030 23.683 o
7 6 16 1.989 2.622 0.645 135.478 o
7 7 0 95.560 97.329 0.987 8.994 o
7 7 1 26.029 24.758 0.584 34.362 o
7 7 2 959.317 966.336 4.553 0.509 o
7 7 3 79.520 78.010 0.896 11.080 o
7 7 4 16.509 15.447 0.518 52.876 o
7 7 5 10.407 10.545 0.476 77.743 o
7 7 6 0.044 -0.033 0.412 456.650 o
7 7 7 16.666 15.753 0.716 45.004 o
7 7 8 198.015 197.863 1.775 3.835 o
7 7 9 19.907 18.917 0.713 39.532 o
7 7 10 41.392 38.964 1.037 18.702 o
7 7 11 3.107 4.494 1.319 39.161 o
7 7 12 185.141 194.276 2.670 3.345 o
7 7 13 47.036 49.528 1.069 16.190 o
7 7 14 11.012 12.444 1.079 38.755 o
7 7 15 8.904 12.264 0.783 57.573 o
7 7 16 2.198 3.697 0.741 104.778 o
7 8 0 3.102 2.165 0.282 273.551 o
7 8 1 64.259 62.168 0.937 13.386 o
7 8 2 20.664 18.748 0.460 45.516 o
7 8 3 473.604 475.165 2.675 1.367 o
7 8 4 57.200 56.659 0.973 14.549 o
7 8 5 43.016 40.721 0.906 19.259 o
7 8 6 19.908 18.306 0.418 47.934 o
7 8 7 17.043 15.052 0.875 39.262 o
7 8 8 37.273 33.985 0.840 22.572 o
7 8 9 111.875 112.218 1.973 6.019 o
7 8 10 1.050 0.307 2.079 17.915 o
7 8 11 1.615 2.460 0.505 198.258 o
7 8 12 15.537 16.319 0.725 45.774 o
7 8 13 75.465 79.838 2.021 7.705 o
7 8 14 3.606 5.822 0.617 111.519 o
7 8 15 35.528 38.475 1.767 13.259 o
7 9 0 472.786 480.350 2.658 1.365 o
7 9 1 19.660 18.688 0.457 47.055 o
7 9 2 14.734 14.538 0.445 60.334 o
7 9 3 33.051 31.276 0.516 28.598 o
7 9 4 79.710 79.328 1.272 9.877 o
7 9 5 22.519 20.625 0.789 34.462 o
7 9 6 6.298 5.780 0.475 115.039 o
7 9 7 3.697 3.737 0.864 76.772 o
7 9 8 0.037 -0.116 0.765 133.674 o
7 9 9 19.399 19.465 1.214 26.701 o
7 9 10 175.105 175.440 2.459 3.719 o
7 9 11 13.616 11.480 0.623 57.873 o
7 9 12 2.791 2.257 0.486 182.360 o
7 9 13 37.951 38.658 1.467 15.444 o
7 9 14 27.070 28.167 0.974 25.875 o
7 9 15 7.527 6.882 0.841 62.608 o
7 10 0 132.684 127.873 1.192 6.383 o
7 10 1 27.743 26.144 0.531 33.394 o
7 10 2 0.012 -0.675 0.373 561.937 o
7 10 3 66.590 64.477 1.297 11.441 o
7 10 4 0.358 0.510 0.779 123.373 o
7 10 5 227.219 223.616 2.190 3.141 o
7 10 6 0.205 -0.761 0.871 102.089 o
7 10 7 73.321 72.734 2.501 6.520 o
7 10 8 2.775 3.388 1.008 63.481 o
7 10 9 0.075 0.822 1.028 72.672 o
7 10 10 25.372 23.937 0.732 32.379 o
7 10 11 19.710 19.313 0.787 37.424 o
7 10 12 5.091 3.744 0.590 113.120 o
7 10 13 24.887 24.434 1.504 18.971 o
7 10 14 22.056 20.797 1.453 20.942 o
7 11 0 29.605 28.706 0.742 28.216 o
7 11 1 3.469 2.818 0.477 167.105 o
7 11 2 225.171 228.660 1.912 3.286 o
7 11 3 8.549 8.898 0.680 70.687 o
7 11 4 241.856 242.732 2.592 2.743 o
7 11 5 0.201 -0.107 0.654 179.193 o
7 11 6 18.825 17.641 1.190 27.975 o
7 11 7 0.567 -0.107 0.855 103.489 o
7 11 8 43.330 41.737 1.038 17.942 o
7 11 9 11.907 10.799 0.573 65.788 o
7 11 10 44.916 44.565 0.998 17.620 o
7 11 11 22.454 22.802 1.123 26.442 o
7 11 12 4.737 3.990 0.634 106.714 o
7 11 13 6.230 8.331 1.162 42.025 o
7 11 14 1.447 2.647 0.548 179.481 o
7 12 0 3.646 1.927 1.084 55.899 o
7 12 1 87.213 82.508 2.009 7.213 o
7 12 2 4.750 -0.241 1.517 30.951 o
7 12 3 61.945 59.704 1.495 11.173 o
7 12 4 49.875 46.295 2.014 10.033 o
7 12 5 25.272 26.581 1.789 15.241 o
7 12 6 223.174 222.642 2.778 2.844 o
7 12 7 75.217 73.588 1.960 8.048 o
7 12 8 28.685 26.643 0.696 30.029 o
7 12 9 0.003 0.148 0.305 810.690 o
7 12 10 0.393 0.112 0.405 422.225 o
7 12 11 2.560 2.677 0.493 180.090 o
7 12 12 6.529 8.804 0.831 63.607 o
7 12 13 28.006 28.865 3.293 6.041 o
7 13 0 280.729 279.055 2.656 2.371 o
7 13 1 3.526 -1.361 2.108 16.997 o
7 13 2 54.205 52.917 2.131 8.999 o
7 13 3 2.145 0.459 1.140 55.384 o
7 13 4 30.060 28.167 0.715 28.513 o
7 13 5 0.023 6.998 4.975 3.150 o
7 13 6 11.489 7.550 1.500 26.055 o
7 13 7 5.070 2.655 6.228 2.008 o
7 13 8 18.433 15.985 0.678 43.930 o
7 13 9 63.428 68.108 1.400 11.110 o
7 13 10 0.007 -0.293 0.484 334.456 o
7 13 11 13.026 13.202 1.100 35.799 o
7 13 12 65.622 68.674 2.066 8.254 o
7 14 0 139.088 142.191 2.754 4.068 o
7 14 1 12.186 12.036 1.475 25.431 o
7 14 2 8.301 7.843 0.640 77.072 o
7 14 3 25.913 26.095 0.753 30.907 o
7 14 4 213.025 213.944 2.973 2.832 o
7 14 5 59.596 60.017 1.242 12.635 o
7 14 6 0.684 -0.168 0.283 689.322 o
7 14 7 6.413 6.183 0.545 101.924 o
7 14 8 17.487 16.787 0.800 40.457 o
7 14 9 1.628 2.303 0.454 228.353 o
7 14 10 3.382 2.562 0.521 156.027 o
7 14 11 12.261 13.615 1.361 27.965 o
7 15 0 0.265 0.384 1.453 36.777 o
7 15 1 194.404 199.541 2.576 3.303 o
7 15 2 20.338 20.237 0.642 40.346 o
7 15 3 46.588 47.378 0.956 17.300 o
7 15 4 4.220 3.331 0.333 194.657 o
7 15 5 0.901 0.537 0.308 514.221 o
7 15 6 16.056 16.927 0.967 36.250 o
7 15 7 92.026 95.959 2.439 5.833 o
7 15 8 6.315 5.067 0.450 122.102 o
7 15 9 43.656 48.792 1.273 15.318 o
7 15 10 31.014 31.923 1.237 20.036 o
7 16 0 122.511 124.706 1.798 5.861 o
7 16 1 0.181 -0.168 0.283 882.308 o
7 16 2 2.636 2.813 0.277 283.345 o
7 16 3 2.013 2.613 0.479 199.096 o
7 16 4 63.623 65.813 1.214 12.031 o
7 16 5 16.774 15.855 0.667 46.590 o
7 16 6 79.094 83.855 1.617 8.687 o
7 16 7 1.623 1.845 0.634 148.848 o
7 16 8 7.856 8.813 0.851 58.773 o
7 17 0 1.587 1.978 0.369 297.898 o
7 17 1 39.838 41.792 0.907 19.942 o
7 17 2 55.202 58.261 1.127 13.886 o
7 17 3 25.779 26.150 0.867 28.879 o
7 17 4 1.027 0.043 0.356 440.434 o
7 17 5 1.329 0.639 0.538 211.428 o
7 17 6 4.742 3.633 0.557 123.529 o
7 18 0 0.263 0.249 0.387 463.860 o
7 18 1 21.528 18.982 0.690 38.510 o
7 18 2 2.829 1.789 0.356 252.448 o
7 18 3 6.810 6.394 0.510 103.630 o
7 18 4 8.228 9.710 0.687 69.807 o
7 19 0 10.034 8.702 0.586 74.007 o
8 0 0 193.239 194.674 1.861 3.856 o
8 0 2 16.988 18.281 0.660 44.904 o
8 0 4 101.250 101.050 1.508 7.499 o
8 0 6 110.074 109.491 1.519 6.966 o
8 0 8 5.248 5.459 0.564 109.815 o
8 0 10 41.583 40.534 1.476 14.667 o
8 0 12 21.435 20.233 1.377 22.527 o
8 0 14 9.343 6.692 0.974 49.666 o
8 0 16 6.010 4.375 2.684 10.315 o
8 1 0 1.880 0.992 0.222 470.540 o
8 1 1 1.867 1.547 0.224 433.545 o
8 1 2 354.658 354.531 2.064 2.012 o
8 1 3 894.381 899.804 4.245 0.567 o
8 1 4 31.066 28.898 0.540 30.135 o
8 1 5 585.354 582.195 3.225 1.024 o
8 1 6 42.425 40.801 0.788 20.407 o
8 1 7 119.776 118.478 1.142 7.063 o
8 1 8 33.660 31.272 0.650 26.762 o
8 1 9 3.102 3.126 0.571 140.726 o
8 1 10 0.849 0.819 0.963 79.353 o
8 1 11 3.596 2.868 1.077 55.700 o
8 1 12 25.468 21.174 1.497 19.327 o
8 1 13 74.422 73.459 1.309 10.356 o
8 1 14 8.175 5.592 0.634 82.849 o
8 1 15 19.346 15.281 1.614 19.815 o
8 1 16 1.121 1.295 0.753 119.819 o
8 2 0 0.353 0.237 0.222 1078.480 o
8 2 1 671.066 671.373 3.319 0.862 o
8 2 2 116.530 111.308 1.023 7.515 o
8 2 3 7.699 6.775 0.374 113.403 o
8 2 4 150.519 151.553 1.256 5.491 o
8 2 5 93.216 87.100 1.129 9.130 o
8 2 6 70.709 68.835 0.999 12.028 o
8 2 7 0.837 0.086 0.428 345.690 o
8 2 8 211.378 215.596 2.116 3.369 o
8 2 9 0.183 0.592 0.737 138.563 o
8 2 10 72.736 74.582 1.125 11.107 o
8 2 11 13.162 13.085 0.889 44.187 o
8 2 12 9.065 8.518 0.924 51.701 o
8 2 13 42.799 44.163 0.982 18.263 o
8 2 14 5.087 4.424 0.676 95.741 o
8 2 15 1.066 0.559 0.483 261.390 o
8 2 16 45.675 44.754 1.509 13.581 o
8 3 0 9.172 7.746 0.311 105.106 o
8 3 1 212.791 212.255 1.458 3.750 o
8 3 2 88.054 87.691 0.903 9.990 o
8 3 3 23.544 21.663 0.454 40.426 o
8 3 4 46.291 42.154 0.923 18.177 o
8 3 5 332.458 330.840 2.150 2.142 o
8 3 6 2.012 0.731 0.557 183.211 o
8 3 7 218.847 217.590 1.774 3.480 o
8 3 8 11.732 11.448 0.562 66.064 o
8 3 9 31.463 30.451 0.765 26.525 o
8 3 10 0.535 0.531 0.692 151.582 o
8 3 11 79.072 81.535 1.752 8.330 o
8 3 12 51.349 51.455 1.193 14.504 o
8 3 13 0.732 0.874 0.359 420.983 o
8 3 14 0.296 0.823 0.501 274.928 o
8 3 15 51.112 52.520 2.034 9.642 o
8 3 16 6.567 6.542 0.779 71.640 o
8 4 0 108.016 106.293 1.021 8.020 o
8 4 1 23.770 23.183 0.534 37.900 o
8 4 2 102.341 100.376 0.973 8.547 o
8 4 3 33.581 31.426 0.569 27.697 o
8 4 4 0.540 0.478 0.361 464.532 o
8 4 5 0.137 -0.332 0.311 759.487 o
8 4 6 3.013 2.643 0.569 145.735 o
8 4 7 7.244 6.205 0.453 109.037 o
8 4 8 72.843 75.572 1.332 10.312 o
8 4 9 128.039 128.276 2.189 5.098 o
8 4 10 100.310 102.604 2.068 6.300 o
8 4 11 35.962 36.046 0.985 21.061 o
8 4 12 48.305 48.078 1.042 16.286 o
8 4 13 6.940 8.014 0.598 86.997 o
8 4 14 0.747 0.274 0.480 286.678 o
8 4 15 4.260 3.208 0.887 72.832 o
8 4 16 2.465 1.004 0.767 106.800 o
8 5 0 0.408 0.238 0.254 866.058 o
8 5 1 13.671 12.161 0.388 68.901 o
8 5 2 8.780 6.963 0.358 106.216 o
8 5 3 0.005 -0.077 0.242 1339.570 o
8 5 4 77.712 75.531 0.855 11.475 o
8 5 5 15.820 14.092 0.372 61.098 o
8 5 6 26.526 25.026 0.588 33.804 o
8 5 7 137.647 136.585 1.355 5.908 o
8 5 8 0.217 -0.129 0.563 239.597 o
8 5 9 41.491 39.674 0.865 20.157 o
8 5 10 14.468 13.329 0.949 40.080 o
8 5 11 21.451 25.581 0.975 29.305 o
8 5 12 0.011 0.762 0.372 498.029 o
8 5 13 81.873 84.969 1.428 9.073 o
8 5 14 15.991 15.638 0.734 45.299 o
8 5 15 11.327 9.297 1.015 42.959 o
8 5 16 19.975 21.921 1.152 27.212 o
8 6 0 186.938 184.849 1.229 4.446 o
8 6 1 704.575 711.385 3.382 0.806 o
8 6 2 94.535 92.751 0.899 9.379 o
8 6 3 157.818 159.286 1.247 5.239 o
8 6 4 0.477 0.076 0.366 492.321 o
8 6 5 102.423 99.268 1.203 8.127 o
8 6 6 36.560 34.823 0.698 24.204 o
8 6 7 138.509 136.804 1.367 5.867 o
8 6 8 98.614 100.415 1.383 7.903 o
8 6 9 143.595 144.796 2.043 4.831 o
8 6 10 157.087 156.464 2.186 4.345 o
8 6 11 95.921 100.380 3.519 3.877 o
8 6 12 92.619 98.305 1.673 7.542 o
8 6 13 1.160 1.789 0.567 185.593 o
8 6 14 10.545 8.931 0.700 63.338 o
8 6 15 0.045 0.148 0.544 260.509 o
8 7 0 669.214 669.025 3.348 0.863 o
8 7 1 46.832 43.504 0.865 18.338 o
8 7 2 67.469 67.633 0.811 13.143 o
8 7 3 37.405 36.502 0.801 22.517 o
8 7 4 351.865 357.227 2.400 1.943 o
8 7 5 0.900 0.797 0.722 133.930 o
8 7 6 285.015 286.510 2.463 2.399 o
8 7 7 2.057 3.212 0.927 75.479 o
8 7 8 80.065 82.329 2.293 6.715 o
8 7 9 2.672 2.961 0.727 106.813 o
8 7 10 0.438 0.068 0.616 194.989 o
8 7 11 5.026 5.866 0.579 107.452 o
8 7 12 58.892 61.038 2.034 8.923 o
8 7 13 12.574 14.810 1.069 36.642 o
8 7 14 108.981 118.159 2.958 4.384 o
8 7 15 4.205 4.620 0.713 94.378 o
8 8 0 30.336 29.301 0.663 28.804 o
8 8 1 141.335 142.035 1.233 5.872 o
8 8 2 42.172 41.062 0.821 20.164 o
8 8 3 378.069 372.129 2.374 1.824 o
8 8 4 3.288 3.442 0.478 164.451 o
8 8 5 3.244 3.960 0.695 105.686 o
8 8 6 73.395 72.171 1.536 9.652 o
8 8 7 31.831 31.430 1.098 21.657 o
8 8 8 6.191 4.616 1.132 46.066 o
8 8 9 73.926 72.360 1.585 9.436 o
8 8 10 9.105 11.404 0.584 72.698 o
8 8 11 78.367 82.917 1.485 9.171 o
8 8 12 11.784 12.060 1.162 35.027 o
8 8 13 24.210 24.555 1.079 26.101 o
8 8 14 27.921 29.354 1.100 23.283 o
8 9 0 39.571 38.547 0.711 22.306 o
8 9 1 10.739 10.240 0.473 77.260 o
8 9 2 21.953 20.929 0.618 38.922 o
8 9 3 23.163 22.392 0.681 35.704 o
8 9 4 108.264 107.476 1.389 7.320 o
8 9 5 1.425 1.108 0.548 197.266 o
8 9 6 257.301 262.880 3.651 2.118 o
8 9 7 1.588 1.276 0.859 92.591 o
8 9 8 96.997 98.757 1.800 7.059 o
8 9 9 23.353 25.051 1.582 18.197 o
8 9 10 0.077 0.310 0.486 317.004 o
8 9 11 12.428 10.857 1.151 35.404 o
8 9 12 61.986 62.055 1.526 10.922 o
8 9 13 16.770 14.698 1.067 33.419 o
8 9 14 12.392 11.771 1.239 32.070 o
8 10 0 129.731 126.659 1.297 6.360 o
8 10 1 11.379 9.919 0.498 73.776 o
8 10 2 58.835 58.527 1.180 13.124 o
8 10 3 342.676 350.641 2.858 1.878 o
8 10 4 24.204 24.491 0.801 31.613 o
8 10 5 0.803 0.812 0.662 157.563 o
8 10 6 22.169 21.654 0.945 30.690 o
8 10 7 30.015 28.269 1.135 22.235 o
8 10 8 1.186 1.985 1.296 43.916 o
8 10 9 66.852 69.690 1.326 11.063 o
8 10 10 6.429 6.758 0.707 79.453 o
8 10 11 30.071 30.809 1.065 22.784 o
8 10 12 7.288 8.116 0.900 57.077 o
8 10 13 0.200 1.383 2.013 19.166 o
8 11 0 2.449 2.410 0.470 195.346 o
8 11 1 81.036 80.251 1.203 9.965 o
8 11 2 1.236 1.224 0.606 171.008 o
8 11 3 6.986 7.036 0.867 61.562 o
8 11 4 97.020 94.717 1.575 7.663 o
8 11 5 18.147 18.802 1.206 27.656 o
8 11 6 214.526 218.302 3.023 2.776 o
8 11 7 107.718 108.720 2.416 5.364 o
8 11 8 22.025 22.791 0.909 31.249 o
8 11 9 6.221 6.502 0.551 101.337 o
8 11 10 2.674 4.309 1.093 54.724 o
8 11 11 8.678 7.142 0.628 78.154 o
8 11 12 8.950 7.852 0.870 56.129 o
8 12 0 212.195 208.743 1.869 3.546 o
8 12 1 96.530 94.305 2.068 6.543 o
8 12 2 19.740 20.308 1.064 29.762 o
8 12 3 165.509 162.556 2.936 3.467 o
8 12 4 274.714 284.828 3.833 1.938 o
8 12 5 0.118 0.506 0.490 304.083 o
8 12 6 42.030 41.226 0.930 19.240 o
8 12 7 0.102 0.059 0.417 435.331 o
8 12 8 26.657 24.438 0.794 30.220 o
8 12 9 8.528 9.100 0.605 77.130 o
8 12 10 146.657 158.985 4.357 2.477 o
8 12 11 0.234 0.895 0.734 137.308 o
8 13 0 26.597 27.907 0.880 27.747 o
8 13 1 61.422 63.616 1.010 13.327 o
8 13 2 249.607 251.175 3.290 2.338 o
8 13 3 6.204 6.197 1.024 51.968 o
8 13 4 21.796 23.220 0.642 37.431 o
8 13 5 8.046 7.611 0.514 91.843 o
8 13 6 21.863 20.529 0.800 34.732 o
8 13 7 18.276 17.366 0.769 40.345 o
8 13 8 0.218 1.342 1.342 42.554 o
8 13 9 3.899 3.300 0.542 138.035 o
8 13 10 2.906 3.092 0.706 109.136 o
8 13 11 4.977 3.996 0.625 106.503 o
8 14 0 38.064 40.494 0.913 20.554 o
8 14 1 0.907 1.306 0.472 261.926 o
8 14 2 291.221 294.655 3.514 1.974 o
8 14 3 15.216 15.106 0.569 53.570 o
8 14 4 19.757 19.785 0.672 40.364 o
8 14 5 20.906 23.149 0.800 34.456 o
8 14 6 6.720 7.197 0.548 96.481 o
8 14 7 0.208 0.000 0.710 152.531 o
8 14 8 22.865 21.730 0.914 30.942 o
8 14 9 0.072 0.233 0.514 286.899 o
8 15 0 60.057 60.912 1.086 13.306 o
8 15 1 34.748 36.349 0.813 23.345 o
8 15 2 1.512 2.340 0.517 196.429 o
8 15 3 6.295 7.770 0.548 97.306 o
8 15 4 0.050 -0.289 0.383 525.153 o
8 15 5 11.820 10.948 0.651 60.947 o
8 15 6 7.026 7.174 0.557 93.668 o
8 15 7 8.913 10.677 0.759 60.986 o
8 15 8 0.120 -0.373 0.490 319.056 o
8 16 0 15.110 16.046 0.542 53.984 o
8 16 1 0.152 0.467 0.291 756.233 o
8 16 2 99.495 102.465 1.602 7.337 o
8 16 3 2.190 2.661 0.387 241.869 o
8 16 4 7.215 7.011 0.711 75.543 o
8 16 5 5.312 6.246 0.627 96.609 o
8 16 6 6.278 7.891 0.743 74.021 o
8 16 7 17.378 18.574 1.140 29.745 o
8 17 0 5.653 6.095 0.479 118.509 o
8 17 1 0.644 0.400 0.369 441.857 o
8 17 2 2.769 2.498 0.402 217.777 o
8 17 3 0.074 0.138 0.454 368.784 o
8 17 4 10.254 12.119 0.800 53.949 o
8 17 5 23.230 24.889 1.434 20.349 o
8 18 0 40.035 41.923 1.002 18.998 o
8 18 1 9.878 7.877 0.663 69.540 o
8 18 2 2.404 2.179 0.430 219.369 o
9 0 0 1376.360 1371.830 8.001 0.268 o
9 0 2 9.178 7.370 0.444 93.677 o
9 0 4 234.992 231.020 2.365 2.952 o
9 0 6 227.217 225.152 2.822 2.782 o
9 0 8 50.199 50.503 1.907 10.412 o
9 0 10 23.066 20.583 1.078 27.586 o
9 0 12 11.260 14.078 0.874 46.779 o
9 0 14 32.647 28.436 2.908 7.244 o
9 1 0 16.307 14.780 0.376 59.023 o
9 1 1 45.454 41.963 0.631 20.570 o
9 1 2 117.157 114.994 1.062 7.352 o
9 1 3 226.440 224.935 1.569 3.465 o
9 1 4 0.915 0.540 0.377 391.632 o
9 1 5 35.331 35.505 0.612 25.451 o
9 1 6 11.715 11.620 0.783 52.702 o
9 1 7 58.979 59.322 1.300 12.442 o
9 1 8 115.023 115.974 1.424 6.838 o
9 1 9 43.430 43.102 1.698 12.618 o
9 1 10 3.000 -0.090 2.134 16.694 o
9 1 11 79.931 79.740 1.821 8.119 o
9 1 12 20.852 19.595 0.611 40.934 o
9 1 13 17.754 15.198 0.569 49.162 o
9 1 14 0.036 -0.227 0.460 367.311 o
9 1 15 10.491 8.462 0.834 54.920 o
9 2 0 113.787 113.328 1.025 7.586 o
9 2 1 124.874 123.324 1.089 6.856 o
9 2 2 1061.730 1060.270 5.035 0.437 o
9 2 3 213.531 212.302 1.569 3.682 o
9 2 4 70.947 69.406 0.859 12.466 o
9 2 5 85.930 79.333 1.231 9.575 o
9 2 6 89.307 87.203 1.036 9.603 o
9 2 7 30.747 31.576 0.839 25.574 o
9 2 8 65.157 65.245 1.257 11.712 o
9 2 9 7.119 -2.724 2.236 14.670 o
9 2 10 2.430 1.953 1.130 54.306 o
9 2 11 22.969 22.930 1.186 24.953 o
9 2 12 25.490 25.460 0.657 33.184 o
9 2 13 54.235 58.610 1.031 14.530 o
9 2 14 35.178 34.019 1.206 19.070 o
9 2 15 36.465 36.643 1.290 17.588 o
9 3 0 225.635 226.974 1.578 3.459 o
9 3 1 269.303 264.637 1.664 2.860 o
9 3 2 23.050 20.207 0.456 41.744 o
9 3 3 5.968 6.372 0.295 144.773 o
9 3 4 58.543 56.822 0.756 15.397 o
9 3 5 1.300 1.369 0.416 289.690 o
9 3 6 476.276 475.163 3.407 1.264 o
9 3 7 0.007 0.383 0.596 215.267 o
9 3 8 11.179 11.271 1.017 41.868 o
9 3 9 153.452 152.355 2.092 4.536 o
9 3 10 108.635 111.851 2.073 5.927 o
9 3 11 0.054 -0.189 0.305 818.412 o
9 3 12 57.399 56.300 1.054 14.116 o
9 3 13 0.854 0.206 0.393 389.747 o
9 3 14 5.683 4.552 0.709 87.401 o
9 3 15 1.179 1.571 0.474 244.206 o
9 4 0 82.099 82.354 0.866 10.752 o
9 4 1 122.027 117.038 1.106 7.055 o
9 4 2 90.529 88.981 0.973 9.609 o
9 4 3 105.149 98.203 0.998 8.408 o
9 4 4 52.907 49.864 0.909 16.165 o
9 4 5 78.907 79.363 1.068 10.571 o
9 4 6 0.484 -0.020 0.519 267.225 o
9 4 7 5.155 6.054 0.532 113.790 o
9 4 8 0.840 1.100 0.760 121.436 o
9 4 9 84.913 84.656 2.067 7.104 o
9 4 10 77.925 78.666 1.403 9.599 o
9 4 11 34.672 36.917 1.057 20.498 o
9 4 12 1.944 1.675 0.426 245.736 o
9 4 13 31.344 32.284 1.167 20.780 o
9 4 14 10.782 8.807 0.900 50.055 o
9 4 15 17.067 14.594 1.851 16.888 o
9 5 0 58.157 58.030 0.773 15.283 o
9 5 1 190.933 184.674 1.356 4.303 o
9 5 2 190.644 188.373 1.396 4.253 o
9 5 3 0.177 -0.255 0.345 615.178 o
9 5 4 300.876 300.600 2.042 2.411 o
9 5 5 0.006 0.166 0.459 365.608 o
9 5 6 0.261 0.430 0.564 229.925 o
9 5 7 9.886 8.985 0.582 74.314 o
9 5 8 14.667 14.716 1.013 36.863 o
9 5 9 11.362 12.287 1.019 41.025 o
9 5 10 16.948 17.643 1.102 31.302 o
9 5 11 63.523 62.529 1.443 11.152 o
9 5 12 4.742 8.919 1.786 21.527 o
9 5 13 32.510 35.404 1.167 20.023 o
9 5 14 6.260 5.476 0.580 100.114 o
9 6 0 50.895 48.946 0.673 18.047 o
9 6 1 91.612 92.063 0.929 9.532 o
9 6 2 292.958 285.428 1.817 2.573 o
9 6 3 94.294 92.588 1.080 9.013 o
9 6 4 0.023 -0.187 0.550 258.631 o
9 6 5 25.950 24.614 0.819 30.109 o
9 6 6 28.075 27.622 0.521 32.765 o
9 6 7 156.906 157.523 2.263 4.259 o
9 6 8 30.684 29.272 0.957 24.392 o
9 6 9 3.555 3.780 1.400 35.217 o
9 6 10 0.217 -0.512 0.900 95.609 o
9 6 11 26.601 27.193 0.898 27.620 o
9 6 12 81.552 82.676 2.988 5.079 o
9 6 13 12.232 15.223 0.867 44.995 o
9 6 14 13.648 14.908 0.974 39.151 o
9 7 0 5.225 4.086 0.398 151.127 o
9 7 1 289.939 288.847 1.928 2.546 o
9 7 2 523.572 529.947 3.048 1.174 o
9 7 3 1.738 1.209 0.775 109.582 o
9 7 4 57.684 55.904 0.991 14.438 o
9 7 5 35.284 33.044 0.808 23.817 o
9 7 6 7.934 7.640 0.824 62.054 o
9 7 7 2.420 3.275 1.226 46.052 o
9 7 8 93.318 92.735 2.187 6.397 o
9 7 9 1.060 1.962 0.760 115.557 o
9 7 10 15.148 14.640 0.727 47.438 o
9 7 11 51.984 56.458 1.780 10.712 o
9 7 12 35.883 38.355 1.443 16.033 o
9 7 13 7.050 9.095 1.722 22.164 o
9 7 14 3.113 3.952 0.535 145.812 o
9 8 0 60.276 57.032 0.802 14.897 o
9 8 1 60.049 61.129 0.990 13.756 o
9 8 2 1.224 1.317 0.465 253.995 o
9 8 3 11.367 10.373 0.679 60.969 o
9 8 4 3.501 3.909 0.684 106.290 o
9 8 5 310.661 311.850 2.584 2.166 o
9 8 6 54.772 53.508 1.009 14.956 o
9 8 7 0.185 0.327 0.656 175.243 o
9 8 8 52.411 50.210 0.944 16.009 o
9 8 9 2.772 2.335 0.385 228.315 o
9 8 10 59.980 59.800 1.734 10.205 o
9 8 11 1.925 2.620 0.759 106.575 o
9 8 12 1.578 1.985 0.814 99.444 o
9 8 13 16.655 16.413 0.986 35.356 o
9 9 0 373.639 377.490 2.685 1.766 o
9 9 1 464.303 468.870 3.398 1.294 o
9 9 2 4.277 4.809 0.714 93.279 o
9 9 3 51.669 51.415 0.960 15.933 o
9 9 4 0.412 -0.018 0.593 211.161 o
9 9 5 7.225 8.347 0.440 103.124 o
9 9 6 43.606 42.184 0.784 19.930 o
9 9 7 10.089 9.195 0.938 48.694 o
9 9 8 96.589 99.412 2.376 5.806 o
9 9 9 0.013 0.224 0.486 323.942 o
9 9 10 27.027 27.282 1.334 20.446 o
9 9 11 3.339 6.138 0.888 70.908 o
9 9 12 3.851 4.683 0.865 74.386 o
9 9 13 8.930 8.501 0.950 50.346 o
9 10 0 11.596 11.293 0.926 45.686 o
9 10 1 47.177 47.912 1.043 16.503 o
9 10 2 99.412 97.823 1.678 7.263 o
9 10 3 2.450 3.963 1.033 61.015 o
9 10 4 278.433 284.063 2.699 2.353 o
9 10 5 64.117 64.049 1.134 12.426 o
9 10 6 0.034 0.025 0.450 384.071 o
9 10 7 74.198 76.463 1.284 10.348 o
9 10 8 6.054 6.536 0.538 104.284 o
9 10 9 4.382 4.543 0.456 145.904 o
9 10 10 9.508 9.694 0.630 70.499 o
9 10 11 2.103 1.342 1.291 43.496 o
9 10 12 0.065 0.640 0.594 211.349 o
9 11 0 11.553 11.484 1.072 38.971 o
9 11 1 48.769 50.097 1.692 11.759 o
9 11 2 3.860 4.000 0.567 128.130 o
9 11 3 160.342 163.701 2.359 4.069 o
9 11 4 31.092 30.788 0.787 26.320 o
9 11 5 19.979 19.571 0.661 40.553 o
9 11 6 35.865 35.161 1.184 19.011 o
9 11 7 0.689 1.602 0.413 321.392 o
9 11 8 4.786 5.583 0.717 88.158 o
9 11 9 29.889 28.151 1.439 18.250 o
9 11 10 32.338 35.935 1.452 16.799 o
9 11 11 2.660 2.453 1.005 65.291 o
9 12 0 4.984 5.891 0.985 57.507 o
9 12 1 2.927 2.602 1.080 57.063 o
9 12 2 144.810 145.554 1.683 5.231 o
9 12 3 34.876 36.334 1.184 19.109 o
9 12 4 0.207 0.062 0.444 376.056 o
9 12 5 21.807 23.156 0.855 32.506 o
9 12 6 73.780 78.567 1.601 9.196 o
9 12 7 1.271 0.384 0.392 347.259 o
9 12 8 61.525 69.625 2.401 7.266 o
9 12 9 23.412 22.839 1.000 28.448 o
9 12 10 7.287 7.410 0.830 63.475 o
9 13 0 0.800 0.709 0.316 500.734 o
9 13 1 65.505 64.550 1.067 12.540 o
9 13 2 11.662 10.800 0.537 68.817 o
9 13 3 33.782 36.188 0.813 23.733 o
9 13 4 118.520 120.350 1.931 5.806 o
9 13 5 26.927 27.032 0.800 29.188 o
9 13 6 18.470 18.054 1.057 31.392 o
9 13 7 3.452 3.079 0.572 136.518 o
9 13 8 0.659 -0.256 0.460 321.147 o
9 13 9 5.226 5.307 0.711 87.509 o
9 14 0 0.025 0.184 0.474 341.122 o
9 14 1 13.377 13.961 0.538 59.980 o
9 14 2 1.502 2.098 0.305 357.881 o
9 14 3 16.721 18.877 0.642 45.484 o
9 14 4 79.588 83.161 1.397 9.365 o
9 14 5 4.356 3.289 0.490 145.913 o
9 14 6 64.389 70.065 2.030 8.411 o
9 14 7 0.064 -0.224 0.671 173.151 o
9 14 8 3.721 3.832 0.652 111.473 o
9 15 0 9.899 9.089 0.569 75.168 o
9 15 1 86.305 88.616 1.448 8.658 o
9 15 2 17.044 17.696 0.642 45.846 o
9 15 3 45.119 45.981 0.956 17.755 o
9 15 4 4.473 4.262 0.522 130.750 o
9 15 5 45.030 47.170 1.449 13.931 o
9 15 6 0.140 1.392 0.586 204.225 o
9 15 7 0.460 0.959 1.118 60.526 o
9 16 0 1.667 1.879 0.383 284.307 o
9 16 1 0.885 0.497 0.387 380.736 o
9 16 2 27.438 30.518 0.873 26.806 o
9 16 3 0.181 -0.112 0.435 395.457 o
9 16 4 13.676 13.500 0.769 48.648 o
9 16 5 0.182 0.224 0.548 249.469 o
9 17 0 10.403 11.829 0.870 49.960 o
9 17 1 13.280 12.927 0.740 51.096 o
9 17 2 4.424 5.471 0.446 141.609 o
10 0 0 661.391 661.354 4.562 0.791 o
10 0 2 549.806 538.062 4.384 0.985 o
10 0 4 151.264 148.232 2.263 4.414 o
10 0 6 12.925 10.946 0.924 44.278 o
10 0 8 158.242 156.984 3.216 3.309 o
10 0 10 84.600 85.624 1.753 7.963 o
10 0 12 10.787 9.605 0.784 56.350 o
10 0 14 11.821 9.641 0.841 50.997 o
10 1 0 402.881 402.877 2.276 1.708 o
10 1 1 167.425 162.781 1.253 4.992 o
10 1 2 128.497 123.412 1.171 6.620 o
10 1 3 13.954 12.400 0.509 61.935 o
10 1 4 172.706 169.889 1.734 4.428 o
10 1 5 124.070 122.133 1.382 6.494 o
10 1 6 11.454 10.769 0.825 51.580 o
10 1 7 212.747 208.613 2.534 3.127 o
10 1 8 29.361 28.872 1.056 23.517 o
10 1 9 0.395 0.745 0.764 126.197 o
10 1 10 29.027 30.675 0.696 28.680 o
10 1 11 1.750 2.085 0.368 286.760 o
10 1 12 19.004 17.919 0.658 42.684 o
10 1 13 9.232 7.434 0.688 70.170 o
10 1 14 0.270 0.517 0.495 289.328 o
10 2 0 19.211 17.877 0.412 49.515 o
10 2 1 191.056 187.466 1.453 4.216 o
10 2 2 131.283 128.511 1.195 6.413 o
10 2 3 160.108 154.511 1.382 5.120 o
10 2 4 376.849 369.394 2.760 1.752 o
10 2 5 33.015 32.523 0.649 26.781 o
10 2 6 7.571 7.031 0.653 80.209 o
10 2 7 1.414 1.355 0.519 210.681 o
10 2 8 23.356 22.610 0.931 29.993 o
10 2 9 4.259 4.745 1.230 42.646 o
10 2 10 58.785 62.476 1.018 13.699 o
10 2 11 16.506 14.424 0.539 53.037 o
10 2 12 7.117 6.945 0.413 112.495 o
10 2 13 0.052 -0.250 0.426 426.542 o
10 2 14 6.465 4.441 0.759 77.949 o
10 3 0 235.817 227.939 1.707 3.289 o
10 3 1 56.350 54.500 0.715 16.170 o
10 3 2 74.586 70.932 0.896 11.881 o
10 3 3 7.444 7.022 0.568 90.388 o
10 3 4 82.738 81.781 1.632 8.501 o
10 3 5 54.921 54.860 0.778 16.086 o
10 3 6 45.279 45.272 1.336 14.867 o
10 3 7 12.707 11.272 0.929 44.103 o
10 3 8 81.644 77.986 1.969 7.639 o
10 3 9 57.556 58.470 1.979 9.307 o
10 3 10 18.087 18.695 0.587 45.525 o
10 3 11 2.820 2.578 0.453 192.083 o
10 3 12 34.203 30.294 0.978 22.628 o
10 3 13 1.125 0.635 0.416 320.823 o
10 3 14 32.572 29.647 1.309 19.030 o
10 4 0 20.193 18.861 0.434 46.723 o
10 4 1 85.664 84.549 0.887 10.325 o
10 4 2 83.453 79.183 1.197 9.848 o
10 4 3 76.113 74.888 1.206 10.528 o
10 4 4 11.012 10.244 0.464 76.866 o
10 4 5 20.645 18.731 0.740 38.142 o
10 4 6 3.278 3.119 0.825 85.270 o
10 4 7 1.490 1.117 0.813 103.011 o
10 4 8 1.364 0.951 1.010 70.618 o
10 4 9 45.751 48.764 1.055 16.605 o
10 4 10 1.940 1.985 0.427 239.593 o
10 4 11 0.134 -0.249 0.407 455.839 o
10 4 12 1.321 2.078 0.363 315.975 o
10 4 13 0.010 -0.056 0.515 295.117 o
10 5 0 36.272 34.609 0.625 25.115 o
10 5 1 57.282 54.016 0.832 15.472 o
10 5 2 12.320 10.030 0.584 65.004 o
10 5 3 21.142 19.901 0.603 40.674 o
10 5 4 155.805 153.557 1.819 4.779 o
10 5 5 7.591 7.226 0.714 73.576 o
10 5 6 151.466 151.433 2.480 4.147 o
10 5 7 1.918 0.935 0.984 72.324 o
10 5 8 58.474 61.939 1.643 10.665 o
10 5 9 70.411 76.735 1.731 8.993 o
10 5 10 36.406 35.574 0.994 20.898 o
10 5 11 38.190 37.843 1.341 16.629 o
10 5 12 0.002 4.008 0.984 73.537 o
10 5 13 3.861 4.195 0.708 98.428 o
10 6 0 0.382 0.134 0.385 460.353 o
10 6 1 118.878 120.273 1.155 7.044 o
10 6 2 13.379 14.015 0.740 50.069 o
10 6 3 80.775 79.960 1.288 9.731 o
10 6 4 92.486 94.000 1.236 8.716 o
10 6 5 63.158 61.105 1.479 11.079 o
10 6 6 64.195 59.885 1.971 8.916 o
10 6 7 0.191 0.059 1.243 50.459 o
10 6 8 134.316 130.745 2.063 5.124 o
10 6 9 0.650 1.789 1.342 41.818 o
10 6 10 15.599 13.941 0.977 37.640 o
10 6 11 33.392 36.323 0.981 21.862 o
10 6 12 27.363 28.375 1.233 21.639 o
10 6 13 0.007 0.375 0.447 375.581 o
10 7 0 4.853 4.583 0.458 139.125 o
10 7 1 28.041 28.703 0.599 31.291 o
10 7 2 101.894 102.699 1.773 6.872 o
10 7 3 83.505 81.437 1.376 9.238 o
10 7 4 0.137 -0.588 1.340 43.563 o
10 7 5 7.634 7.183 0.850 61.262 o
10 7 6 49.406 49.054 1.139 15.338 o
10 7 7 3.401 3.007 1.157 49.638 o
10 7 8 5.432 5.969 0.982 56.742 o
10 7 9 2.364 1.959 0.407 236.955 o
10 7 10 44.541 44.111 1.132 16.674 o
10 7 11 29.764 33.331 1.186 20.840 o
10 7 12 2.345 3.478 0.834 87.490 o
10 8 0 9.585 8.614 0.672 68.575 o
10 8 1 15.298 16.110 0.843 41.716 o
10 8 2 10.228 10.070 0.855 52.566 o
10 8 3 31.574 30.587 0.751 26.635 o
10 8 4 35.156 32.963 1.093 20.504 o
10 8 5 110.973 112.895 2.105 5.794 o
10 8 6 11.411 11.070 1.150 36.195 o
10 8 7 0.496 1.000 0.479 282.077 o
10 8 8 32.080 30.798 0.847 25.055 o
10 8 9 4.844 5.130 0.465 134.360 o
10 8 10 3.636 4.063 0.699 101.998 o
10 8 11 5.227 9.280 1.151 43.251 o
10 8 12 28.923 29.306 1.231 21.068 o
10 9 0 95.990 97.739 1.942 6.789 o
10 9 1 18.218 17.989 0.741 40.938 o
10 9 2 0.007 0.054 0.651 184.375 o
10 9 3 45.065 45.195 1.382 14.553 o
10 9 4 34.309 33.860 0.897 22.971 o
10 9 5 2.294 1.790 0.580 158.818 o
10 9 6 5.513 5.513 0.507 117.462 o
10 9 7 31.381 33.829 0.805 25.270 o
10 9 8 35.557 35.105 1.501 15.819 o
10 9 10 3.003 4.930 0.779 89.440 o
10 9 11 12.124 12.484 0.921 44.415 o
10 10 0 51.418 51.870 1.592 12.008 o
10 10 1 28.002 29.200 0.776 28.410 o
10 10 2 74.478 76.468 2.145 7.438 o
10 10 3 146.993 154.143 2.681 3.971 o
10 10 4 14.142 14.718 0.613 54.032 o
10 10 5 37.697 39.928 0.839 21.475 o
10 10 6 64.307 64.460 1.299 11.648 o
10 10 7 3.519 3.780 0.642 115.444 o
10 10 8 19.097 21.774 1.149 27.752 o
10 10 9 37.626 38.592 1.485 15.341 o
10 10 10 2.560 3.308 0.750 101.801 o
10 10 11 2.048 3.658 1.037 61.956 o
10 11 0 33.516 32.138 1.151 20.391 o
10 11 1 32.819 32.898 0.790 25.057 o
10 11 2 90.478 88.660 2.561 5.701 o
10 11 3 0.762 1.786 0.285 481.103 o
10 11 4 7.959 6.548 0.486 98.644 o
10 11 5 0.018 -0.043 0.300 861.475 o
10 11 6 5.622 5.800 0.481 119.838 o
10 11 7 3.393 3.955 0.567 133.567 o
10 11 8 3.396 4.536 0.696 102.591 o
10 11 9 20.698 24.772 1.113 26.997 o
10 11 10 5.139 7.652 0.809 71.325 o
10 12 0 3.719 3.482 0.361 195.597 o
10 12 1 229.536 235.535 2.584 2.860 o
10 12 2 6.588 6.379 0.403 121.039 o
10 12 3 6.354 6.432 0.437 117.659 o
10 12 4 2.730 2.068 0.408 222.168 o
10 12 5 3.869 3.991 0.785 86.571 o
10 12 6 22.164 21.015 0.867 32.719 o
10 12 7 0.018 -0.794 0.831 113.635 o
10 12 8 2.133 4.129 0.800 92.529 o
10 12 9 0.449 1.673 0.817 107.413 o
10 13 0 135.082 135.784 1.664 5.592 o
10 13 1 1.806 2.611 0.274 342.745 o
10 13 2 0.001 0.103 0.358 600.915 o
10 13 3 0.209 0.000 0.316 711.205 o
10 13 4 16.178 14.703 0.744 45.260 o
10 13 5 29.752 32.721 1.177 21.056 o
10 13 6 0.003 0.249 0.586 224.753 o
10 13 7 31.899 32.986 1.454 17.146 o
10 13 8 0.659 4.026 1.342 40.609 o
10 14 0 0.081 0.807 0.389 448.566 o
10 14 1 16.909 17.386 0.642 46.246 o
10 14 2 40.835 41.497 0.956 19.272 o
10 14 3 0.251 -0.084 0.405 445.690 o
10 14 4 43.619 46.056 1.161 16.434 o
10 14 5 0.001 0.224 0.514 290.558 o
10 14 6 1.984 2.386 0.667 130.288 o
10 15 0 13.623 14.104 0.563 58.062 o
10 15 1 45.293 51.056 1.021 16.720 o
10 15 2 0.309 0.265 0.451 348.800 o
10 15 3 9.211 10.387 0.684 66.163 o
10 15 4 4.077 3.939 0.483 147.069 o
10 15 5 15.450 15.070 0.871 41.082 o
10 16 0 3.285 3.906 0.449 170.134 o
10 16 1 16.288 16.633 0.657 47.102 o
10 16 2 21.594 22.110 0.794 34.486 o
10 16 3 1.667 1.789 0.600 161.181 o
11 0 0 883.955 880.659 6.043 0.509 o
11 0 2 67.040 63.113 1.673 9.856 o
11 0 4 0.782 0.145 0.978 78.548 o
11 0 6 14.214 12.154 1.529 23.413 o
11 0 8 68.680 71.273 1.594 9.783 o
11 0 10 1.536 1.245 0.505 216.937 o
11 0 12 16.287 14.405 0.925 38.608 o
11 1 0 123.566 117.486 1.165 6.907 o
11 1 1 41.560 38.918 0.875 20.159 o
11 1 2 24.051 23.364 0.730 33.577 o
11 1 3 78.911 75.250 1.093 10.661 o
11 1 4 34.309 33.512 0.917 22.795 o
11 1 5 142.554 140.957 1.708 5.301 o
11 1 6 206.432 203.155 2.480 3.242 o
11 1 7 2.586 3.441 1.110 54.312 o
11 1 8 12.783 13.184 0.537 62.418 o
11 1 9 19.684 17.048 0.560 45.298 o
11 1 10 16.579 14.226 0.539 53.083 o
11 1 11 16.264 15.455 0.626 49.187 o
11 1 12 24.037 24.039 0.724 33.455 o
11 1 13 8.312 6.609 0.574 86.417 o
11 2 0 0.791 0.345 0.403 373.504 o
11 2 1 86.119 81.118 1.053 9.995 o
11 2 2 144.512 141.778 1.496 5.499 o
11 2 3 71.088 67.317 1.431 10.389 o
11 2 4 4.102 4.510 0.516 134.806 o
11 2 5 12.839 10.392 1.113 36.666 o
11 2 6 65.216 61.510 2.379 7.349 o
11 2 7 9.884 9.644 1.227 35.043 o
11 2 8 6.747 7.120 0.476 106.136 o
11 2 9 1.910 1.825 0.285 354.823 o
11 2 10 16.800 15.717 0.740 43.955 o
11 2 11 40.645 42.898 0.886 19.770 o
11 2 12 0.059 0.019 0.498 312.537 o
11 2 13 0.607 0.171 0.414 382.061 o
11 3 0 1.913 2.243 0.483 204.484 o
11 3 1 74.579 71.354 1.133 11.059 o
11 3 2 101.855 99.540 1.730 7.024 o
11 3 3 194.747 193.996 1.903 3.812 o
11 3 4 52.758 48.735 1.391 13.244 o
11 3 5 7.954 8.776 0.804 62.225 o
11 3 6 0.003 0.186 0.505 302.066 o
11 3 7 9.274 9.407 0.596 74.558 o
11 3 8 16.275 15.056 0.623 49.617 o
11 3 9 35.087 35.480 0.884 22.572 o
11 3 10 0.750 0.839 0.389 374.636 o
11 3 11 10.501 9.656 0.468 79.789 o
11 3 12 3.890 5.846 0.543 124.000 o
11 4 0 213.335 209.718 1.792 3.573 o
11 4 1 25.083 24.587 0.702 32.945 o
11 4 2 129.590 127.896 1.580 5.953 o
11 4 3 1.801 1.386 0.674 135.794 o
11 4 4 37.377 34.151 0.794 23.006 o
11 4 5 45.778 43.452 1.142 16.424 o
11 4 6 24.805 25.023 1.246 22.822 o
11 4 7 31.080 32.348 1.182 20.651 o
11 4 8 79.212 80.168 1.494 9.173 o
11 4 9 10.393 9.011 0.625 69.216 o
11 4 10 2.425 6.473 1.110 51.872 o
11 4 11 12.037 11.824 0.882 46.866 o
11 4 12 0.412 0.235 0.458 332.542 o
11 5 0 2.705 2.701 0.585 144.509 o
11 5 1 84.444 84.061 0.977 10.211 o
11 5 2 57.280 54.934 1.100 13.980 o
11 5 3 6.646 7.340 0.802 67.927 o
11 5 4 128.777 127.275 2.176 5.113 o
11 5 5 26.934 25.965 0.869 28.275 o
11 5 6 6.763 7.454 1.086 46.134 o
11 5 7 13.340 13.556 1.500 24.100 o
11 5 8 44.230 45.577 1.034 17.377 o
11 5 9 10.489 11.403 0.623 65.608 o
11 5 10 10.117 10.424 0.672 64.498 o
11 5 11 88.147 90.085 2.024 7.002 o
11 5 12 0.518 0.600 0.602 194.896 o
11 6 0 379.689 377.257 3.298 1.615 o
11 6 1 127.519 126.761 1.474 6.181 o
11 6 2 0.805 0.138 0.592 199.358 o
11 6 3 3.457 4.085 0.692 104.470 o
11 6 4 4.460 3.971 1.177 46.058 o
11 6 5 23.614 22.214 0.975 29.041 o
11 6 6 0.043 -0.177 0.522 285.736 o
11 6 7 71.070 71.441 1.364 10.490 o
11 6 8 0.438 0.363 0.486 294.112 o
11 6 9 86.223 90.113 2.033 7.048 o
11 6 10 93.108 91.547 1.866 7.185 o
11 6 11 0.065 1.789 1.054 67.728 o
11 7 0 35.339 34.802 0.786 23.726 o
11 7 1 3.043 4.078 0.909 72.853 o
11 7 2 19.880 19.148 1.194 27.003 o
11 7 3 45.797 46.568 1.173 15.908 o
11 7 4 168.316 168.713 2.474 3.825 o
11 7 5 37.205 35.740 1.018 20.388 o
11 7 6 43.766 44.005 1.077 17.287 o
11 7 7 0.111 0.056 0.478 333.269 o
11 7 8 0.082 1.497 0.486 283.150 o
11 7 9 8.615 8.685 0.687 70.201 o
11 7 10 20.810 19.146 1.937 14.862 o
11 8 0 8.752 9.175 1.259 34.900 o
11 8 1 2.446 3.738 0.969 68.048 o
11 8 2 22.480 21.566 1.072 27.757 o
11 8 3 43.349 41.717 0.894 19.154 o
11 8 4 2.467 2.406 0.891 80.449 o
11 8 5 59.954 60.755 1.058 13.461 o
11 8 6 15.740 15.276 0.595 51.405 o
11 8 7 148.657 156.237 2.245 4.413 o
11 8 8 1.479 1.974 0.443 246.742 o
11 8 9 19.802 20.387 0.874 34.520 o
11 8 10 0.002 0.897 0.679 162.331 o
11 9 0 26.741 26.431 1.384 19.924 o
11 9 1 220.875 222.852 2.334 3.118 o
11 9 2 231.422 236.100 2.549 2.863 o
11 9 3 24.439 24.991 1.220 23.394 o
11 9 4 58.299 57.411 1.008 14.155 o
11 9 5 3.525 3.823 0.537 140.761 o
11 9 6 103.954 109.180 1.587 7.066 o
11 9 7 0.442 1.016 0.448 317.243 o
11 9 8 10.968 12.234 0.889 47.749 o
11 9 9 2.581 3.177 0.826 88.351 o
11 9 10 69.937 73.199 2.790 5.862 o
11 10 0 86.542 83.306 1.662 8.184 o
11 10 1 74.711 76.260 1.147 10.787 o
11 10 2 7.219 7.714 0.602 85.896 o
11 10 3 0.095 0.778 0.329 593.057 o
11 10 4 80.483 85.962 1.287 9.553 o
11 10 5 2.316 3.215 0.491 180.296 o
11 10 6 16.136 15.890 0.775 43.403 o
11 10 7 92.032 100.956 2.101 6.506 o
11 10 8 8.792 9.033 0.904 53.034 o
11 10 9 5.748 7.704 0.809 69.321 o
11 11 0 66.659 65.698 1.234 11.650 o
11 11 1 1.025 0.495 0.342 436.774 o
11 11 2 10.316 11.349 0.510 74.189 o
11 11 3 113.362 118.694 1.605 6.537 o
11 11 4 120.257 129.327 1.741 5.948 o
11 11 5 6.550 6.754 0.528 101.541 o
11 11 6 0.165 0.855 0.491 290.372 o
11 11 7 0.007 0.162 1.227 52.018 o
11 11 8 1.335 2.863 2.013 18.741 o
11 12 0 29.497 30.797 0.705 28.266 o
11 12 1 18.563 20.220 0.731 39.706 o
11 12 2 0.517 0.870 0.370 427.078 o
11 12 3 14.227 14.848 0.741 48.027 o
11 12 4 1.752 1.502 0.503 208.060 o
11 12 5 24.607 24.630 1.176 24.165 o
11 12 6 8.482 10.086 0.798 59.853 o
11 12 7 10.615 12.435 1.234 33.224 o
11 13 0 12.080 12.644 0.560 63.601 o
11 13 1 35.868 35.171 0.803 23.272 o
11 13 2 104.452 111.770 1.749 6.677 o
11 13 3 40.296 41.837 1.058 18.436 o
11 13 4 0.069 2.237 1.342 42.216 o
11 13 5 12.343 12.014 0.938 43.681 o
11 13 6 0.059 -0.244 0.537 269.751 o
11 14 0 32.073 34.496 0.972 22.707 o
11 14 1 3.315 3.184 0.460 172.416 o
11 14 2 0.585 0.806 0.445 318.345 o
11 14 3 0.901 0.000 0.500 266.380 o
11 14 4 4.652 4.061 0.526 128.924 o
11 15 0 2.103 2.535 0.430 223.169 o
11 15 1 55.410 60.044 1.193 13.383 o
11 15 2 2.493 2.887 0.537 162.429 o
11 16 0 1.713 1.974 0.511 198.804 o
12 0 0 238.894 234.363 3.253 2.455 o
12 0 2 278.072 275.021 3.714 1.987 o
12 0 4 237.303 233.382 3.247 2.469 o
12 0 6 44.834 43.210 1.300 15.366 o
12 0 8 18.537 16.873 1.126 29.924 o
12 0 10 104.633 108.649 2.429 5.407 o
12 1 0 375.244 366.616 3.145 1.676 o
12 1 1 18.788 18.532 1.058 31.029 o
12 1 2 9.032 8.997 0.786 60.770 o
12 1 3 0.319 0.634 0.965 81.492 o
12 1 4 11.235 11.503 0.729 56.873 o
12 1 5 26.730 29.401 1.522 17.770 o
12 1 6 31.278 30.975 0.910 24.489 o
12 1 7 141.168 145.906 1.838 5.119 o
12 1 8 23.509 23.548 0.714 34.246 o
12 1 9 92.375 100.261 1.450 8.046 o
12 1 10 23.447 23.229 0.719 34.322 o
12 1 11 0.132 0.684 0.394 439.131 o
12 2 0 156.522 152.293 2.437 4.118 o
12 2 1 45.906 44.123 1.193 15.950 o
12 2 2 179.967 178.704 1.960 4.062 o
12 2 3 44.808 42.286 1.328 15.227 o
12 2 4 83.501 78.829 1.545 8.804 o
12 2 5 0.457 0.962 0.885 94.720 o
12 2 6 89.647 89.644 3.027 4.801 o
12 2 7 4.625 4.797 0.379 159.486 o
12 2 8 0.632 0.398 0.349 482.591 o
12 2 9 4.607 6.839 0.773 78.745 o
12 2 10 5.877 6.478 0.593 97.577 o
12 2 11 8.107 7.561 0.445 99.384 o
12 3 0 18.893 18.142 0.711 41.045 o
12 3 1 85.670 80.447 1.111 9.895 o
12 3 2 5.531 6.033 0.946 59.499 o
12 3 3 6.622 7.541 0.820 66.015 o
12 3 4 12.885 12.636 1.408 26.674 o
12 3 5 72.289 71.877 1.619 9.432 o
12 3 6 6.225 7.398 1.374 32.974 o
12 3 7 78.474 84.917 1.361 9.494 o
12 3 8 1.024 0.624 0.385 365.726 o
12 3 9 8.258 8.487 0.577 82.110 o
12 3 10 30.166 25.627 0.921 25.923 o
12 3 11 3.231 3.538 0.532 147.834 o
12 4 0 54.188 52.025 1.524 12.114 o
12 4 1 1.972 0.340 0.975 74.234 o
12 4 2 144.381 139.362 1.822 5.140 o
12 4 3 157.447 158.284 2.005 4.513 o
12 4 4 193.739 196.513 2.133 3.645 o
12 4 5 23.131 22.104 0.751 34.286 o
12 4 6 16.710 18.722 0.981 34.538 o
12 4 7 0.183 1.204 0.687 153.575 o
12 4 8 24.634 23.302 0.775 32.249 o
12 4 9 40.027 41.390 0.938 19.654 o
12 4 10 7.923 8.457 0.826 60.977 o
12 4 11 7.380 6.598 0.776 69.235 o
12 5 0 35.200 33.829 0.955 21.982 o
12 5 1 21.278 21.055 0.908 32.339 o
12 5 2 90.617 89.193 2.063 6.833 o
12 5 3 3.486 4.475 0.967 64.417 o
12 5 4 19.860 19.567 0.733 38.680 o
12 5 5 56.424 62.037 1.035 13.959 o
12 5 6 70.747 70.201 1.132 11.457 o
12 5 7 0.019 0.881 0.464 330.193 o
12 5 8 124.383 129.559 2.104 5.287 o
12 5 9 8.572 9.550 0.767 62.624 o
12 5 10 2.162 3.119 0.669 124.279 o
12 6 0 20.989 20.608 1.253 24.948 o
12 6 1 167.749 171.583 2.274 3.999 o
12 6 2 124.698 126.128 2.822 4.290 o
12 6 3 52.861 52.920 1.074 14.909 o
12 6 4 8.689 9.411 0.526 83.114 o
12 6 5 43.437 44.935 0.886 18.807 o
12 6 6 21.687 19.915 0.679 38.183 o
12 6 7 3.129 3.263 0.438 183.327 o
12 6 8 12.781 12.881 1.083 36.784 o
12 6 9 3.095 2.826 0.741 101.663 o
12 7 0 108.652 107.572 1.813 6.483 o
12 7 1 6.722 6.276 0.528 102.053 o
12 7 2 5.400 5.211 1.110 48.139 o
12 7 3 1.275 1.023 0.382 334.865 o
12 7 4 0.875 1.293 0.307 463.187 o
12 7 5 15.729 15.999 0.739 45.205 o
12 7 6 64.147 67.844 2.121 8.146 o
12 7 7 0.258 0.000 0.628 192.672 o
12 7 8 21.101 19.718 0.937 32.197 o
12 7 9 2.426 1.656 0.587 155.316 o
12 8 0 3.888 5.575 1.293 39.194 o
12 8 1 134.574 135.531 2.146 4.957 o
12 8 2 3.743 4.194 0.450 159.419 o
12 8 3 30.614 32.069 0.819 25.800 o
12 8 4 9.708 10.779 0.575 72.436 o
12 8 5 43.552 41.206 0.954 18.662 o
12 8 6 1.189 1.438 0.494 231.822 o
12 8 7 3.695 4.190 0.560 130.533 o
12 8 8 5.964 7.591 0.817 68.102 o
12 8 9 34.708 30.742 2.026 11.797 o
12 9 0 97.100 97.665 1.745 7.202 o
12 9 1 10.697 11.514 0.746 56.978 o
12 9 2 8.999 10.148 0.491 83.284 o
12 9 3 3.637 6.543 0.527 126.453 o
12 9 4 30.507 30.125 0.803 26.513 o
12 9 5 42.277 43.278 0.954 18.719 o
12 9 6 28.090 29.650 1.048 23.967 o
12 9 7 12.320 13.573 0.796 49.380 o
12 9 8 83.101 92.633 2.063 7.038 o
12 10 0 2.369 2.753 0.389 233.124 o
12 10 1 0.933 0.800 0.356 406.707 o
12 10 2 74.772 76.366 1.230 10.496 o
12 10 3 73.325 74.645 1.230 10.681 o
12 10 4 16.501 16.117 0.642 47.728 o
12 10 5 17.406 20.078 1.434 22.852 o
12 10 6 20.435 19.680 1.226 25.927 o
12 10 7 8.701 10.236 0.769 61.294 o
12 11 0 13.606 15.219 0.552 57.423 o
12 11 1 17.721 18.911 0.708 42.047 o
12 11 2 2.167 3.231 0.539 164.157 o
12 11 3 2.268 1.747 0.456 216.064 o
12 11 4 2.128 1.981 0.563 166.596 o
12 11 5 0.174 0.159 0.677 166.976 o
12 11 6 20.675 22.673 1.513 20.120 o
12 12 0 0.067 0.140 0.405 460.443 o
12 12 1 103.181 106.995 1.545 7.222 o
12 12 2 0.705 0.014 0.389 421.449 o
12 12 3 40.654 45.437 1.240 16.381 o
12 12 4 6.926 8.200 0.684 77.163 o
12 12 5 4.974 6.297 0.772 78.529 o
12 13 0 5.339 6.578 0.579 102.752 o
12 13 1 5.235 5.732 0.559 109.765 o
12 13 2 1.044 0.865 0.451 284.067 o
12 13 3 12.857 10.027 0.876 47.261 o
12 13 4 4.446 4.830 0.586 114.808 o
12 14 0 1.227 1.495 0.451 260.796 o
12 14 1 15.493 16.286 0.706 46.600 o
12 14 2 4.501 6.766 0.759 81.095 o
13 0 0 45.621 42.194 1.563 13.358 o
13 0 2 2.612 1.171 1.001 67.622 o
13 0 4 40.487 38.202 2.308 9.366 o
13 0 6 53.751 54.183 2.153 8.894 o
13 0 8 68.240 65.006 1.883 8.889 o
13 0 10 54.615 60.141 2.933 6.037 o
13 1 0 0.151 0.036 0.571 234.680 o
13 1 1 30.907 28.926 0.816 26.426 o
13 1 2 11.608 11.868 1.236 32.660 o
13 1 3 30.623 31.790 1.412 18.005 o
13 1 4 24.159 21.733 1.524 19.182 o
13 1 5 16.314 13.849 0.627 50.356 o
13 1 6 6.101 6.907 0.507 107.163 o
13 1 7 1.224 1.821 0.450 254.341 o
13 1 8 1.565 0.482 0.454 265.914 o
13 1 9 23.925 25.287 1.045 26.689 o
13 1 10 1.403 1.584 0.439 260.469 o
13 2 0 12.087 10.546 1.007 41.740 o
13 2 1 12.588 11.662 1.342 28.848 o
13 2 2 25.797 25.106 1.248 22.447 o
13 2 3 4.153 5.484 1.074 52.514 o
13 2 4 16.272 14.198 1.480 23.349 o
13 2 5 8.871 7.340 0.443 95.617 o
13 2 6 54.333 52.784 1.125 14.399 o
13 2 7 0.006 0.605 0.433 387.967 o
13 2 8 29.800 27.455 1.334 19.686 o
13 2 9 2.699 3.487 0.478 175.043 o
13 3 0 0.558 0.753 0.717 140.133 o
13 3 1 41.996 38.736 1.189 17.215 o
13 3 2 13.182 11.550 0.906 44.385 o
13 3 3 74.338 71.469 1.244 10.675 o
13 3 4 9.509 8.625 0.759 62.028 o
13 3 5 2.920 2.460 0.427 202.248 o
13 3 6 3.172 4.971 0.593 124.179 o
13 3 7 1.243 3.026 0.661 136.978 o
13 3 8 0.651 1.566 1.582 30.521 o
13 3 9 35.280 37.349 1.005 20.845 o
13 4 0 0.372 0.021 0.541 252.297 o
13 4 1 7.841 7.267 1.214 38.403 o
13 4 2 13.831 13.106 1.083 35.809 o
13 4 3 25.966 25.782 0.727 31.463 o
13 4 4 32.925 31.139 0.999 22.651 o
13 4 5 16.698 16.544 0.965 35.935 o
13 4 6 41.630 41.318 1.034 18.404 o
13 4 7 84.215 87.836 1.643 8.241 o
13 4 8 61.809 63.432 1.213 12.345 o
13 4 9 1.228 3.802 2.460 12.646 o
13 5 0 7.369 5.988 1.048 48.647 o
13 5 1 23.188 22.493 0.987 28.948 o
13 5 2 11.459 10.340 0.969 44.365 o
13 5 3 3.130 3.159 0.385 205.440 o
13 5 4 47.784 46.143 0.886 17.684 o
13 5 5 11.535 11.242 0.623 63.047 o
13 5 6 36.872 37.880 1.055 19.793 o
13 5 7 46.956 52.398 1.397 13.699 o
13 5 8 30.532 28.860 1.066 22.950 o
13 6 0 20.641 19.953 0.837 35.013 o
13 6 1 53.716 53.848 0.937 15.512 o
13 6 2 7.994 8.114 0.432 99.699 o
13 6 3 15.659 13.851 0.567 54.016 o
13 6 4 38.075 37.613 0.822 21.896 o
13 6 5 28.136 28.511 0.836 27.550 o
13 6 6 18.503 18.472 0.787 38.972 o
13 6 7 3.526 5.905 1.489 30.931 o
13 6 8 11.431 13.554 1.425 26.691 o
13 7 0 102.589 103.018 1.461 7.502 o
13 7 1 4.987 5.848 0.469 127.956 o
13 7 2 87.944 87.910 1.307 8.971 o
13 7 3 10.416 8.980 0.586 72.223 o
13 7 4 6.767 9.391 0.734 70.793 o
13 7 5 13.619 12.783 1.019 38.488 o
13 7 6 0.049 -0.587 0.814 118.143 o
13 7 7 0.486 0.436 0.558 226.707 o
13 7 8 0.190 0.044 0.549 252.138 o
13 8 0 14.375 18.440 0.684 47.531 o
13 8 1 2.994 2.782 0.385 214.494 o
13 8 2 0.037 -0.824 0.309 807.228 o
13 8 3 2.705 2.566 0.407 216.057 o
13 8 4 0.355 -0.438 0.501 292.211 o
13 8 5 15.630 17.297 0.754 43.935 o
13 8 6 8.415 7.135 0.846 59.823 o
13 8 7 37.611 40.993 1.549 14.609 o
13 9 0 2.894 2.370 0.590 142.628 o
13 9 1 41.960 43.372 0.846 19.699 o
13 9 2 79.871 83.377 1.294 9.657 o
13 9 3 27.311 26.594 0.763 29.732 o
13 9 4 45.955 51.652 1.092 16.030 o
13 9 5 0.014 0.373 0.710 152.635 o
13 9 6 4.860 5.413 0.714 88.629 o
13 10 0 100.234 102.591 1.466 7.600 o
13 10 1 4.539 4.991 0.493 132.567 o
13 10 2 4.793 4.721 0.465 137.350 o
13 10 3 5.755 7.827 0.617 91.143 o
13 10 4 4.165 4.873 0.520 131.345 o
13 10 5 8.450 9.310 0.775 62.627 o
13 11 0 32.395 32.535 0.882 24.116 o
13 11 1 8.343 9.364 0.561 81.422 o
13 11 2 26.058 26.827 0.777 30.161 o
13 11 3 13.960 14.932 0.761 47.505 o
13 11 4 11.837 12.734 0.820 49.623 o
13 12 0 7.819 8.878 0.573 83.591 o
13 12 1 6.453 6.003 0.581 97.214 o
13 12 2 8.790 9.151 0.689 68.832 o
13 12 3 1.844 1.863 0.567 171.219 o
13 13 0 2.353 2.358 0.408 229.789 o
13 13 1 0.034 -0.066 0.499 313.284 o
14 0 0 5.905 7.495 0.816 68.478 o
14 0 2 4.081 3.173 0.369 188.162 o
14 0 4 138.742 142.702 3.669 3.119 o
14 0 6 2.549 2.125 0.572 155.009 o
14 0 8 0.003 0.194 0.590 222.331 o
14 1 0 73.665 67.855 1.140 11.268 o
14 1 1 25.325 25.241 1.389 20.395 o
14 1 2 34.908 34.628 1.011 21.300 o
14 1 3 0.053 0.179 0.265 1015.270 o
14 1 4 14.864 13.063 0.617 54.055 o
14 1 5 25.676 26.735 0.790 30.192 o
14 1 6 0.233 0.447 0.430 378.751 o
14 1 7 19.498 19.739 0.744 38.629 o
14 1 8 0.109 0.173 0.417 427.203 o
14 2 0 1.657 1.276 1.180 52.131 o
14 2 1 56.272 57.692 1.105 13.902 o
14 2 2 114.590 112.219 1.687 6.456 o
14 2 3 48.391 51.025 1.376 13.742 o
14 2 4 6.804 8.402 0.882 59.251 o
14 2 5 0.491 2.356 0.711 133.486 o
14 2 6 1.140 1.621 0.464 251.806 o
14 2 7 0.034 0.535 0.442 374.154 o
14 2 8 3.329 3.074 0.571 138.464 o
14 3 0 106.645 106.763 1.727 6.733 o
14 3 1 42.940 42.020 1.219 16.454 o
14 3 2 1.603 1.910 0.486 216.335 o
14 3 3 0.476 0.809 0.320 538.647 o
14 3 4 0.716 0.403 0.579 206.352 o
14 3 5 4.290 3.794 0.469 148.929 o
14 3 6 41.698 40.342 1.001 18.794 o
14 3 7 31.442 31.800 1.092 21.805 o
14 4 0 29.023 27.835 1.375 19.296 o
14 4 1 3.985 5.154 0.423 155.507 o
14 4 2 0.015 0.470 0.986 79.670 o
14 4 3 31.874 34.497 0.822 24.711 o
14 4 4 5.858 5.837 0.542 107.479 o
14 4 5 63.453 65.472 1.901 9.080 o
14 4 6 18.423 21.191 0.967 32.773 o
14 4 7 0.748 1.652 0.453 277.439 o
14 5 0 12.511 10.849 0.513 67.684 o
14 5 1 3.431 3.234 0.389 195.239 o
14 5 2 29.931 28.615 0.732 28.211 o
14 5 3 2.099 2.079 0.433 229.106 o
14 5 4 1.460 1.997 0.494 214.507 o
14 5 5 5.340 3.631 0.706 91.892 o
14 5 6 6.994 7.511 0.779 68.772 o
14 5 7 1.262 4.218 1.431 35.450 o
14 6 0 73.781 75.949 1.107 11.016 o
14 6 1 49.369 49.132 0.970 16.486 o
14 6 2 7.132 8.252 0.517 94.768 o
14 6 3 20.105 19.954 0.723 38.526 o
14 6 4 0.164 0.333 0.469 331.654 o
14 6 5 6.182 7.019 0.713 79.315 o
14 6 6 24.112 22.711 1.052 27.081 o
14 7 0 8.432 8.480 0.571 82.016 o
14 7 1 0.053 -0.471 0.385 519.332 o
14 7 2 0.051 0.322 0.354 578.243 o
14 7 3 2.287 3.447 0.540 160.015 o
14 7 4 26.512 25.977 1.412 19.660 o
14 7 5 3.648 6.779 0.794 80.167 o
14 7 6 0.288 0.673 0.553 233.285 o
14 8 0 9.595 8.130 0.542 80.496 o
14 8 1 3.246 2.458 0.392 209.021 o
14 8 2 2.986 3.308 0.501 163.131 o
14 8 3 13.923 13.320 0.786 47.643 o
14 8 4 1.136 -0.017 0.753 125.838 o
14 8 5 0.040 0.808 0.851 105.146 o
14 9 0 0.058 -0.361 0.373 552.011 o
14 9 1 0.001 -0.185 0.392 510.794 o
14 9 2 0.138 -0.231 0.415 439.000 o
14 9 3 0.164 0.203 0.632 190.269 o
14 9 4 0.218 0.041 0.566 236.510 o
14 10 0 16.594 16.391 0.744 43.650 o
14 10 1 2.425 2.363 0.459 201.774 o
14 10 2 13.357 13.296 0.727 51.292 o
14 10 3 0.020 -0.091 0.493 322.286 o
14 11 0 6.280 8.508 0.682 79.335 o
14 11 1 3.785 3.490 0.486 153.721 o
14 11 2 1.785 1.685 0.460 229.461 o
14 12 0 12.972 13.528 0.972 40.614 o
15 0 0 8.109 10.903 0.968 48.671 o
15 0 2 0.154 0.757 0.687 157.428 o
15 0 4 1.761 0.511 0.759 116.110 o
15 0 6 11.432 10.913 0.871 49.000 o
15 1 0 4.501 4.293 0.427 153.176 o
15 1 1 4.139 4.420 0.457 149.812 o
15 1 2 5.181 5.908 0.494 121.047 o
15 1 3 3.644 3.425 0.494 153.930 o
15 1 4 4.795 4.332 0.506 130.446 o
15 1 5 1.853 2.240 0.510 192.728 o
15 1 6 5.795 6.309 0.525 108.918 o
15 2 0 18.169 17.526 0.693 42.804 o
15 2 1 0.355 0.701 0.457 322.128 o
15 2 2 0.004 0.280 0.642 187.473 o
15 2 3 30.120 31.782 1.051 22.800 o
15 2 4 9.685 7.925 0.738 64.080 o
15 2 5 15.542 14.518 1.162 31.479 o
15 2 6 18.101 17.268 0.993 33.688 o
15 3 0 34.446 33.488 0.752 24.717 o
15 3 1 0.188 0.573 0.427 381.359 o
15 3 2 62.380 64.364 1.680 10.107 o
15 3 3 4.743 7.332 1.019 53.913 o
15 3 4 7.638 9.437 0.813 61.523 o
15 3 5 15.686 14.901 0.931 38.723 o
15 4 0 0.139 -0.059 0.402 466.996 o
15 4 1 0.005 -0.737 0.433 419.070 o
15 4 2 8.872 9.245 0.639 72.588 o
15 4 3 1.333 3.158 1.365 39.136 o
15 4 4 0.575 1.466 0.988 75.425 o
15 5 0 3.832 3.168 0.396 184.384 o
15 5 1 1.771 0.880 0.416 278.105 o
15 5 2 11.929 11.713 0.741 54.575 o
15 5 3 4.738 5.499 0.533 119.698 o
15 5 4 3.868 4.919 0.911 68.678 o
15 5 5 13.303 13.735 0.897 43.269 o
15 6 0 13.973 14.632 0.594 55.324 o
15 6 1 15.484 13.999 0.685 49.187 o
15 6 2 0.097 -0.073 0.484 328.252 o
15 6 3 3.303 4.499 0.554 134.870 o
15 6 4 4.419 6.766 0.631 99.954 o
15 7 0 0.077 0.505 0.540 254.848 o
15 7 1 0.462 0.175 0.567 225.473 o
15 7 2 7.998 8.229 0.969 50.908 o
15 7 3 8.817 10.205 1.244 35.014 o
15 8 0 29.378 31.969 0.851 25.908 o
15 8 1 16.674 19.871 1.062 31.859 o
15 8 2 1.017 0.405 0.530 230.391 o
15 9 0 23.959 29.725 0.850 29.209 o
15 9 1 4.066 4.676 0.612 113.388 o
15 10 0 32.135 36.352 0.902 23.247 o
16 0 0 1.281 1.811 0.625 157.337 o
16 0 2 5.063 3.817 0.968 61.189 o
16 1 0 5.680 6.743 0.551 104.089 o
16 1 1 31.497 30.526 1.083 22.102 o
16 1 2 6.960 8.429 0.872 59.657 o
16 1 3 39.751 45.319 1.556 13.961 o
16 2 0 0.091 0.307 0.626 194.235 o
16 2 1 0.355 1.366 0.549 222.371 o
16 2 2 0.921 1.411 0.544 208.799 o
16 2 3 10.900 13.447 0.836 49.670 o
16 3 0 28.246 30.258 1.034 24.008 o
16 3 1 29.639 31.557 1.072 22.715 o
16 3 2 0.823 1.263 0.558 204.747 o
16 3 3 13.992 12.962 1.070 36.166 o
16 4 0 2.580 2.687 0.501 176.167 o
16 4 1 19.413 20.198 1.222 26.347 o
16 4 2 10.967 9.956 1.100 39.118 o
16 5 0 0.775 0.962 0.584 194.764 o
16 5 1 44.867 47.448 1.216 15.661 o
16 5 2 5.780 6.062 0.653 90.806 o
16 6 0 6.507 8.131 0.651 82.659 o
16 6 1 15.909 18.472 1.532 21.756 o
16 7 0 31.660 35.254 1.410 17.452 o
17 0 0 17.283 18.881 1.421 23.359 o
17 1 0 0.036 0.615 0.554 242.675 o
17 2 0 61.620 65.940 1.529 10.777 o
17 3 0 34.048 35.831 2.246 10.201 o

_iucr_refine_instructions_details
;
TITL shelxt_a.res in P2(1)/c
CELL 0.71073 10.1073 11.476 13.3526 90 110.362 90
ZERR 4 0.0003 0.0004 0.0004 0 0.001 0
LATT 1
SYMM -X,0.5+Y,0.5-Z
SFAC C H Si
UNIT 72 64 4

L.S. 10
PLAN  30
TEMP -123.14
CONF
FMAP 2
ACTA 
BOND $H
LIST 4
MORE -1
MERG 2
SHEL 999.99 0.55
OMIT -3 6 3
WGHT 0.008195 0.074208
FVAR 0.149512
REM <olex2.extras>
REM <HklSrc "%.\\Ph3SiH_xray.hkl">
REM </olex2.extras>

Si1   3     0.23615  0.53326  0.30934  11.00000  0.01602  0.01543  0.01651 =
 -0.00008  0.00505 -0.00082 
C20   1     0.40976  0.51804  0.28951  11.00000  0.01807  0.01570  0.01772 =
 -0.00053  0.00705 -0.00074 
C30   1     0.23278  0.66673  0.38838  11.00000  0.01718  0.01453  0.01764 =
 0.00154  0.00597  0.00146 
C10   1     0.19223  0.40111  0.37400  11.00000  0.01779  0.01533  0.01984 =
 -0.00086  0.00767 -0.00174 
C25   1     0.52178  0.59414  0.33870  11.00000  0.01865  0.01866  0.02186 =
 -0.00259  0.00704 -0.00163 
C35   1     0.14172  0.75892  0.34116  11.00000  0.02055  0.01835  0.01982 =
 0.00387  0.00598  0.00438 
C31   1     0.32284  0.67926  0.49488  11.00000  0.02225  0.01855  0.01857 =
 0.00047  0.00388  0.00454 
C34   1     0.14178  0.86096  0.39783  11.00000  0.02636  0.01663  0.02698 =
 0.00423  0.01165  0.00602 
C11   1     0.07663  0.40594  0.40911  11.00000  0.02017  0.01971  0.02523 =
 -0.00109  0.01086 -0.00145 
C33   1     0.23358  0.87252  0.50244  11.00000  0.02856  0.01671  0.02744 =
 -0.00175  0.01312  0.00121 
C15   1     0.26714  0.29636  0.38730  11.00000  0.02350  0.01766  0.02948 =
 0.00225  0.01364  0.00126 
C12   1     0.03671  0.30966  0.45532  11.00000  0.02450  0.02382  0.02825 =
 -0.00088  0.01438 -0.00513 
C14   1     0.22834  0.19970  0.43422  11.00000  0.03206  0.01739  0.03413 =
 0.00387  0.01645  0.00092 
C13   1     0.11295  0.20624  0.46784  11.00000  0.03073  0.02047  0.02884 =
 0.00156  0.01428 -0.00527 
C21   1     0.42977  0.43257  0.22077  11.00000  0.02552  0.02036  0.02544 =
 -0.00606  0.01230 -0.00321 
C24   1     0.64899  0.58569  0.32048  11.00000  0.01891  0.02667  0.02995 =
 -0.00287  0.00928 -0.00303 
C32   1     0.32415  0.78154  0.55126  11.00000  0.02672  0.02219  0.02082 =
 -0.00333  0.00563  0.00200 
C23   1     0.66658  0.50056  0.25238  11.00000  0.02357  0.03068  0.03489 =
 -0.00293  0.01606  0.00042 
C22   1     0.55674  0.42385  0.20214  11.00000  0.03038  0.02670  0.03403 =
 -0.00779  0.01890 -0.00077 
H31   2     0.39364  0.60833  0.53557  11.00000  0.04812  0.03766  0.03245 =
 -0.00067 -0.00235  0.01345 
H11   2     0.01680  0.48711  0.40097  11.00000  0.03811  0.03530  0.04930 =
 0.00543  0.02338  0.00549 
H25   2     0.50950  0.66158  0.39206  11.00000  0.04097  0.03492  0.05059 =
 -0.01904  0.02178 -0.00783 
H14   2     0.28765  0.11984  0.44291  11.00000  0.06147  0.02755  0.06918 =
 0.00725  0.02949  0.00886 
H24   2     0.73588  0.64489  0.36000  11.00000  0.02855  0.05312  0.05441 =
 -0.01077  0.00955 -0.01291 
H15   2     0.35743  0.28949  0.36189  11.00000  0.04291  0.03695  0.05664 =
 0.01404  0.02669  0.00729 
H34   2     0.07074  0.93170  0.35953  11.00000  0.05216  0.03401  0.04839 =
 0.00878  0.01565  0.02099 
H12   2    -0.05480  0.31529  0.48083  11.00000  0.04831  0.04463  0.06160 =
 -0.00037  0.03780 -0.00669 
H21   2     0.34422  0.37167  0.18020  11.00000  0.04614  0.04323  0.05293 =
 -0.01618  0.02308 -0.01169 
H35   2     0.06949  0.75121  0.25905  11.00000  0.04872  0.03919  0.02802 =
 0.00200  0.00156  0.01394 
H13   2     0.08226  0.13072  0.50439  11.00000  0.05967  0.03369  0.06273 =
 0.01302  0.04040 -0.00658 
H32   2     0.39414  0.79014  0.63376  11.00000  0.05477  0.04877  0.03491 =
 -0.00782  0.00754  0.00747 
H33   2     0.23458  0.95204  0.54579  11.00000  0.07432  0.02566  0.06145 =
 -0.01469  0.03448  0.00787 
H22   2     0.57057  0.35749  0.14811  11.00000  0.05532  0.05131  0.06721 =
 -0.03026  0.03996 -0.00632 
H23   2     0.76556  0.49362  0.23710  11.00000  0.03649  0.06700  0.06971 =
 -0.01890  0.02931 -0.00014 
H1    2     0.12292  0.54802  0.20113  11.00000  0.02694  0.03104  0.02060 =
 -0.00261  0.00414 -0.00344 
HKLF 4

END
Q2 1 0.266667 0.574074 0.3125 11 0.05 0.17
Q1 1 0.355556 0.537037 0.28125 11 0.05 0.18

  REM The information below was added by Olex2.
  REM
  REM R1 = 0.0195 for 8087 Fo > 4sig(Fo) and 0.0252 for all 9136 data
  REM 316 parameters refined using 0 restraints
  REM Highest difference peak 0.1803, deepest hole -0.1906
  REM Mean Shift 0.0000, Max Shift 0.0002.

  REM +++ Tabular Listing of Refinement Information +++
  REM R1_all = 0.0252
  REM R1_gt = 0.0195
  REM wR_ref = 0.0403
  REM GOOF = 1.1583
  REM Shift_max = 0.0002
  REM Shift_mean = 0.0000
  REM Reflections_all = 9136
  REM Reflections_gt = 8087
  REM Parameters = 316
  REM Hole = -0.1906
  REM Peak = 0.1803
  REM Flack = n/a

  
;
_olex2_submission_special_instructions  'No special instructions were received'

# start Validation Reply Form
_vrf_PLAT183_TPHSIL02
;
PROBLEM: Missing _cell_measurement_reflns_used Value ....     Please Do ! 
RESPONSE: We did not collect the X-ray data, we used the following
data set to carry out Hirshfeld Atom Refinement:
 	Emanuel Hupf, Lorraine A. Malaspina, Sebastian Holsten, Florian Kleemiss, 
	Alison J. Edwards, Jason R. Price, Valeri Kozich, Karsten Heyne, Stefan Mebs, 
	Simon Grabowsky, Jens Beckmann CCDC 1875895: 
	Experimental Crystal Structure Determination, 2019, 
	DOI: 10.5517/ccdc.csd.cc20z0rs
This field was not found in the corresponding CIF file.
;
_vrf_PLAT184_TPHSIL02
;
PROBLEM: Missing _cell_measurement_reflns_min Value ....     Please Do ! 
RESPONSE: We did not collect the X-ray data, we used the following
data set to carry out Hirshfeld Atom Refinement:
 	Emanuel Hupf, Lorraine A. Malaspina, Sebastian Holsten, Florian Kleemiss, 
	Alison J. Edwards, Jason R. Price, Valeri Kozich, Karsten Heyne, Stefan Mebs, 
	Simon Grabowsky, Jens Beckmann CCDC 1875895: 
	Experimental Crystal Structure Determination, 2019, 
	DOI: 10.5517/ccdc.csd.cc20z0rs
This field was not found in the corresponding CIF file.
;
_vrf_PLAT185_TPHSIL02
;
PROBLEM: Missing _cell_measurement_reflns_max Value ....     Please Do ! 
RESPONSE: We did not collect the X-ray data, we used the following
data set to carry out Hirshfeld Atom Refinement:
 	Emanuel Hupf, Lorraine A. Malaspina, Sebastian Holsten, Florian Kleemiss, 
	Alison J. Edwards, Jason R. Price, Valeri Kozich, Karsten Heyne, Stefan Mebs, 
	Simon Grabowsky, Jens Beckmann CCDC 1875895: 
	Experimental Crystal Structure Determination, 2019, 
	DOI: 10.5517/ccdc.csd.cc20z0rs
This field was not found in the corresponding CIF file.
;
# end Validation Reply Form
