# Supplementary material for: Fragmentation and transferability in Hirshfeld atom refinement
Source: IUCrJ. 2022 Feb 26;9(Pt 2):298–315. doi: 10.1107/S2052252522000690 (PMC8895009; doi:10.1107/S2052252522000690)
Supplement: Supplementary file 2 [file m-09-00298-sup2.zip › cif/frag_vs_no_frag/KOVPIX_frag_7_amide.cif]

data_KOVPIX_frag_7_amide
_audit_creation_date               2021-10-13
_audit_creation_method
;
Olex2 1.3
(compiled 2020.07.31 svn.rc2a77460 for OlexSys, GUI svn.r6145)
;
_audit_contact_author_address      ?
_audit_contact_author_email        ?
_audit_contact_author_name         ''
_audit_contact_author_phone        ?
_publ_contact_author_id_orcid      ?
_publ_section_references
;
Bourhis, L.J., Dolomanov, O.V., Gildea, R.J., Howard, J.A.K., Puschmann, H.
 (2015). Acta Cryst. A71, 59-75.

Dolomanov, O.V., Bourhis, L.J., Gildea, R.J, Howard, J.A.K. & Puschmann, H.
 (2009), J. Appl. Cryst. 42, 339-341.
;
_chemical_formula_moiety           'C13 H8 F N3 O5'
_chemical_formula_sum              'C13 H8 F N3 O5'
_chemical_formula_weight           305.224
loop_
  _atom_type_symbol
  _atom_type_scat_dispersion_real
  _atom_type_scat_dispersion_imag
  _atom_type_scat_Cromer_Mann_a1
  _atom_type_scat_Cromer_Mann_a2
  _atom_type_scat_Cromer_Mann_a3
  _atom_type_scat_Cromer_Mann_a4
  _atom_type_scat_Cromer_Mann_b1
  _atom_type_scat_Cromer_Mann_b2
  _atom_type_scat_Cromer_Mann_b3
  _atom_type_scat_Cromer_Mann_b4
  _atom_type_scat_Cromer_Mann_c
  _atom_type_scat_source
  _atom_type_scat_dispersion_source
 H 0.00000 0.00000 0.49300 0.32291 0.14019 0.04081 10.51090 26.12570 3.14236
 57.79970 0.0030380000826
 'International Tables Volume C Table 6.1.1.4 (pp. 500-502)'
 'Henke, Gullikson and Davis, At. Data and Nucl. Data Tables, 1993, 54, 2'
 C 0.00347 0.00161 2.31000 1.02000 1.58860 0.86500 20.84390 10.20750 0.56870
 51.65120 0.215599998832
 'International Tables Volume C Table 6.1.1.4 (pp. 500-502)'
 'Henke, Gullikson and Davis, At. Data and Nucl. Data Tables, 1993, 54, 2'
 F 0.01794 0.01033 3.53920 2.64120 1.51700 1.02430 10.28250 4.29440 0.26150
 26.14760 0.277599990368
 'International Tables Volume C Table 6.1.1.4 (pp. 500-502)'
 'Henke, Gullikson and Davis, At. Data and Nucl. Data Tables, 1993, 54, 2'
 O 0.01158 0.00611 3.04850 2.28680 1.54630 0.86700 13.27710 5.70110 0.32390
 32.90890 0.250800013542
 'International Tables Volume C Table 6.1.1.4 (pp. 500-502)'
 'Henke, Gullikson and Davis, At. Data and Nucl. Data Tables, 1993, 54, 2'
 N 0.00653 0.00323 12.21260 3.13220 2.01250 1.16630 0.00570 9.89330 28.99750
 0.58260 -11.5290002823
 'International Tables Volume C Table 6.1.1.4 (pp. 500-502)'
 'Henke, Gullikson and Davis, At. Data and Nucl. Data Tables, 1993, 54, 2'

_space_group_crystal_system        'monoclinic'
_space_group_IT_number             14
_space_group_name_H-M_alt          'P 1 21/c 1'
_space_group_name_Hall             '-P 2ybc'
loop_
  _space_group_symop_id
  _space_group_symop_operation_xyz
 1 x,y,z
 2 -x,y+1/2,-z+1/2
 3 -x,-y,-z
 4 x,-y-1/2,z-1/2

_symmetry_Int_Tables_number        14
_cell_length_a                     6.2521(15)
_cell_length_b                     7.8349(19)
_cell_length_c                     24.818(6)
_cell_angle_alpha                  90
_cell_angle_beta                   93.763(3)
_cell_angle_gamma                  90
_cell_volume                       1213.1(5)
_cell_formula_units_Z              4
_cell_measurement_temperature    100(2)
_cell_measurement_reflns_used    9929
_cell_measurement_theta_min      2.73
_cell_measurement_theta_max      28.39
_exptl_crystal_description       plate
_exptl_crystal_colour            colourless
_exptl_absorpt_coefficient_mu      0.141
_exptl_crystal_density_diffrn      1.671
_exptl_crystal_F_000               624.439
_exptl_crystal_size_max            0.925
_exptl_crystal_size_mid            0.489
_exptl_crystal_size_min            0.14
_diffrn_measurement_device       'Bruker APEX DUO/ApexII CCD'
_diffrn_reflns_av_R_equivalents    0.0238
_diffrn_reflns_av_unetI/netI       0.0089
_diffrn_reflns_Laue_measured_fraction_full  0.9995
_diffrn_reflns_Laue_measured_fraction_max  0.9961
_diffrn_reflns_limit_h_max         8
_diffrn_reflns_limit_h_min         -8
_diffrn_reflns_limit_k_max         10
_diffrn_reflns_limit_k_min         -10
_diffrn_reflns_limit_l_max         33
_diffrn_reflns_limit_l_min         -33
_diffrn_reflns_number              37198
_diffrn_reflns_point_group_measured_fraction_full  0.9995
_diffrn_reflns_point_group_measured_fraction_max  0.9961
_diffrn_reflns_theta_full          25.2417
_diffrn_reflns_theta_max           28.39
_diffrn_reflns_theta_min           2.73
_diffrn_ambient_temperature        100.15
_diffrn_measured_fraction_theta_full  0.9995
_diffrn_measured_fraction_theta_max  0.9961
_diffrn_radiation_type             'Mo K\a'
_diffrn_radiation_wavelength       0.71073
_reflns_Friedel_coverage           0.0
_reflns_limit_h_max                8
_reflns_limit_h_min                -8
_reflns_limit_k_max                10
_reflns_limit_k_min                0
_reflns_limit_l_max                33
_reflns_limit_l_min                0
_reflns_number_gt                  2900
_reflns_number_total               3050
_reflns_threshold_expression       I>=2u(I)
_computing_molecular_graphics      'Olex2 1.3 (Dolomanov et al., 2009)'
_computing_publication_material    'Olex2 1.3 (Dolomanov et al., 2009)'
_computing_structure_refinement    'olex2.refine 1.3 (Bourhis et al., 2015)'
_refine_diff_density_max           0.0931
_refine_diff_density_min           -0.1663
_refine_diff_density_rms           0.0328
_refine_ls_d_res_high              0.7474
_refine_ls_d_res_low               7.4700
_refine_ls_goodness_of_fit_ref     1.2201
_refine_ls_hydrogen_treatment      refall
_refine_ls_matrix_type             full
_refine_ls_number_constraints      0
_refine_ls_number_parameters       271
_refine_ls_number_reflns           3050
_refine_ls_number_restraints       0
_refine_ls_R_factor_all            0.0141
_refine_ls_R_factor_gt             0.0131
_refine_ls_restrained_S_all        1.2201
_refine_ls_shift/su_max            0.0009
_refine_ls_shift/su_mean           0.0000
_refine_ls_structure_factor_coef   Fsqd
_refine_ls_weighting_details      
 'w=1/[\s^2^(Fo^2^)+(0.0101P)^2^+0.0555P] where P=(Fo^2^+2Fc^2^)/3'
_refine_ls_weighting_scheme        calc
_refine_ls_wR_factor_gt            0.0297
_refine_ls_wR_factor_ref           0.0302
_olex2_refinement_description
;
;
loop_
  _atom_site_label
  _atom_site_type_symbol
  _atom_site_fract_x
  _atom_site_fract_y
  _atom_site_fract_z
  _atom_site_U_iso_or_equiv
  _atom_site_adp_type
  _atom_site_occupancy
  _atom_site_refinement_flags_posn
 F1 F 0.63558(4) 0.55913(3) 0.713732(10) 0.02066(6) Uani 1.000000 .
 O1 O 0.30484(6) 0.61072(4) 0.772513(13) 0.02635(7) Uani 1.000000 .
 O2 O 0.08105(5) 0.40042(5) 0.772913(13) 0.02801(8) Uani 1.000000 .
 O3 O -0.10607(4) 0.12910(4) 0.608446(12) 0.01673(6) Uani 1.000000 .
 H3A H 0.3564(10) 0.2011(9) 0.5272(3) 0.0310(16) Uani 1.000000 .
 O4 O 0.09544(4) 0.11965(4) 0.541371(11) 0.01587(6) Uani 1.000000 .
 O5 O 0.76970(4) 0.43403(4) 0.537817(11) 0.01565(6) Uani 1.000000 .
 N1 N 0.22307(6) 0.48119(5) 0.752872(13) 0.01781(7) Uani 1.000000 .
 N2 N 0.05850(5) 0.16637(4) 0.587266(13) 0.01166(6) Uani 1.000000 .
 N3 N 0.46456(5) 0.27769(4) 0.546446(13) 0.01107(6) Uani 1.000000 .
 C1 C 0.49402(6) 0.46905(5) 0.682788(15) 0.01332(7) Uani 1.000000 .
 C2 C 0.29631(6) 0.42110(5) 0.701597(14) 0.01335(7) Uani 1.000000 .
 C3 C 0.16042(6) 0.31842(5) 0.669489(15) 0.01251(7) Uani 1.000000 .
 H3 H 0.0091(9) 0.2763(8) 0.6845(2) 0.0235(14) Uani 1.000000 .
 C4 C 0.21670(6) 0.27081(4) 0.618342(14) 0.01049(7) Uani 1.000000 .
 C5 C 0.41330(5) 0.32332(4) 0.597711(14) 0.00986(7) Uani 1.000000 .
 C6 C 0.55211(6) 0.42118(5) 0.632328(15) 0.01213(7) Uani 1.000000 .
 H6 H 0.7037(9) 0.4617(8) 0.6194(2) 0.0291(15) Uani 1.000000 .
 C7 C 0.63556(6) 0.33423(4) 0.518590(15) 0.01052(7) Uani 1.000000 .
 C8 C 0.64550(6) 0.26587(4) 0.462455(14) 0.01049(7) Uani 1.000000 .
 C9 C 0.47962(6) 0.17452(5) 0.434865(15) 0.01243(7) Uani 1.000000 .
 H9 H 0.3303(9) 0.1463(8) 0.4531(2) 0.0282(15) Uani 1.000000 .
 C10 C 0.50304(6) 0.11901(5) 0.382104(15) 0.01390(7) Uani 1.000000 .
 H10 H 0.3745(9) 0.0489(8) 0.3612(2) 0.0328(16) Uani 1.000000 .
 C11 C 0.69135(6) 0.15312(5) 0.356779(15) 0.01374(7) Uani 1.000000 .
 H11 H 0.7099(10) 0.1095(8) 0.3159(2) 0.0302(15) Uani 1.000000 .
 C12 C 0.85734(6) 0.24367(5) 0.384324(15) 0.01353(7) Uani 1.000000 .
 H12 H 1.0039(9) 0.2678(8) 0.3648(2) 0.0293(15) Uani 1.000000 .
 C13 C 0.83423(6) 0.30038(5) 0.436783(15) 0.01215(7) Uani 1.000000 .
 H13 H 0.9599(9) 0.3710(8) 0.4583(2) 0.0264(14) Uani 1.000000 .

loop_
  _atom_site_aniso_label
  _atom_site_aniso_U_11
  _atom_site_aniso_U_22
  _atom_site_aniso_U_33
  _atom_site_aniso_U_12
  _atom_site_aniso_U_13
  _atom_site_aniso_U_23
 F1 0.02077(12) 0.02595(13) 0.01505(12) -0.00398(10) -0.00035(9) -0.00627(9)
 O1 0.03629(18) 0.02735(16) 0.01618(15) -0.00357(14) 0.00769(13) -0.00841(12)
 O2 0.02718(16) 0.0422(2) 0.01577(15) -0.00737(14) 0.01000(12) -0.00570(13)
 O3 0.01278(13) 0.01996(14) 0.01781(14) -0.00489(10) 0.00376(10) 0.00010(11)
 H3A 0.033(4) 0.039(4) 0.021(4) -0.004(4) 0.002(3) -0.007(3)
 O4 0.01365(13) 0.02005(13) 0.01403(13) -0.00568(11) 0.00177(10) -0.00374(10)
 O5 0.01546(13) 0.01698(13) 0.01496(13) -0.00708(10) 0.00444(10) -0.00356(10)
 N1 0.02049(16) 0.02330(17) 0.00986(15) 0.00148(13) 0.00274(12) -0.00164(13)
 N2 0.01036(14) 0.01239(14) 0.01233(14) -0.00154(11) 0.00137(11) 0.00077(11)
 N3 0.01086(14) 0.01255(14) 0.01005(14) -0.00209(11) 0.00254(11) -0.00098(11)
 C1 0.01438(17) 0.01504(17) 0.01044(16) -0.00068(13) 0.00015(13) -0.00136(13)
 C2 0.01562(17) 0.01543(17) 0.00910(16) 0.00101(13) 0.00167(13) -0.00007(13)
 C3 0.01302(17) 0.01463(16) 0.01015(16) -0.00007(13) 0.00280(13) 0.00087(13)
 H3 0.021(3) 0.030(4) 0.020(3) -0.006(3) 0.007(3) -0.000(3)
 C4 0.01068(15) 0.01106(15) 0.00988(16) -0.00053(12) 0.00176(12) 0.00075(12)
 C5 0.01000(15) 0.01033(15) 0.00936(16) -0.00060(12) 0.00145(12) -0.00013(12)
 C6 0.01162(17) 0.01350(16) 0.01130(17) -0.00127(13) 0.00092(13) -0.00160(13)
 H6 0.020(3) 0.037(4) 0.031(4) -0.007(3) 0.003(3) -0.006(3)
 C7 0.01046(15) 0.01037(15) 0.01095(16) -0.00137(12) 0.00232(12) -0.00007(12)
 C8 0.01041(16) 0.01061(15) 0.01071(16) -0.00108(12) 0.00262(13) 0.00012(12)
 C9 0.01173(16) 0.01462(17) 0.01121(16) -0.00309(13) 0.00271(13) -0.00076(13)
 H9 0.023(3) 0.045(4) 0.017(3) -0.010(3) 0.007(3) -0.006(3)
 C10 0.01517(17) 0.01531(17) 0.01141(17) -0.00353(14) 0.00237(14) -0.00125(13)
 H10 0.025(3) 0.050(4) 0.023(4) -0.013(3) 0.001(3) -0.009(3)
 C11 0.01597(17) 0.01427(17) 0.01136(17) -0.00074(13) 0.00383(14) -0.00034(13)
 H11 0.032(4) 0.037(4) 0.022(3) -0.007(3) 0.008(3) -0.007(3)
 C12 0.01254(17) 0.01492(17) 0.01369(17) -0.00050(13) 0.00514(14) 0.00057(13)
 H12 0.027(3) 0.041(4) 0.021(3) -0.004(3) 0.006(3) -0.003(3)
 C13 0.01070(16) 0.01331(16) 0.01278(17) -0.00172(13) 0.00326(13) 0.00012(13)
 H13 0.022(3) 0.032(4) 0.026(4) -0.007(3) 0.007(3) -0.006(3)

loop_
  _geom_bond_atom_site_label_1
  _geom_bond_atom_site_label_2
  _geom_bond_distance
  _geom_bond_site_symmetry_2
  _geom_bond_publ_flag
 F1 C1 1.3349(5) . ?
 O1 N1 1.2232(5) . ?
 O2 N1 1.2224(5) . ?
 O3 N2 1.2212(5) . ?
 H3A N3 1.002(6) . ?
 O4 N2 1.2326(5) . ?
 O5 C7 1.2206(5) . ?
 N1 C2 1.4584(5) . ?
 N2 C4 1.4637(5) . ?
 N3 C5 1.3794(5) . ?
 N3 C7 1.3835(5) . ?
 C1 C2 1.4010(6) . ?
 C1 C6 1.3786(6) . ?
 C2 C3 1.3839(6) . ?
 C3 H3 1.090(5) . ?
 C3 C4 1.3903(6) . ?
 C4 C5 1.4230(5) . ?
 C5 C6 1.4075(5) . ?
 C6 H6 1.068(6) . ?
 C7 C8 1.4976(6) . ?
 C8 C9 1.4013(5) . ?
 C8 C13 1.4036(5) . ?
 C9 H9 1.086(6) . ?
 C9 C10 1.3965(6) . ?
 C10 H10 1.078(6) . ?
 C10 C11 1.3963(6) . ?
 C11 H11 1.084(6) . ?
 C11 C12 1.3980(6) . ?
 C12 H12 1.082(6) . ?
 C12 C13 1.3921(6) . ?
 C13 H13 1.074(6) . ?

loop_
  _geom_angle_atom_site_label_1
  _geom_angle_atom_site_label_2
  _geom_angle_atom_site_label_3
  _geom_angle
  _geom_angle_site_symmetry_1
  _geom_angle_site_symmetry_3
  _geom_angle_publ_flag
 O2 N1 O1 124.27(4) . . ?
 C2 N1 O1 117.94(3) . . ?
 C2 N1 O2 117.77(3) . . ?
 O4 N2 O3 122.75(3) . . ?
 C4 N2 O3 117.79(3) . . ?
 C4 N2 O4 119.46(3) . . ?
 C5 N3 H3A 113.9(4) . . ?
 C7 N3 H3A 118.2(4) . . ?
 C7 N3 C5 127.72(3) . . ?
 C2 C1 F1 121.08(3) . . ?
 C6 C1 F1 117.53(3) . . ?
 C6 C1 C2 121.37(3) . . ?
 C1 C2 N1 122.59(3) . . ?
 C3 C2 N1 118.30(3) . . ?
 C3 C2 C1 119.06(3) . . ?
 H3 C3 C2 119.6(3) . . ?
 C4 C3 C2 119.94(3) . . ?
 C4 C3 H3 120.5(3) . . ?
 C3 C4 N2 115.36(3) . . ?
 C5 C4 N2 122.81(3) . . ?
 C5 C4 C3 121.82(3) . . ?
 C4 C5 N3 121.02(3) . . ?
 C6 C5 N3 122.20(3) . . ?
 C6 C5 C4 116.77(3) . . ?
 C5 C6 C1 120.93(3) . . ?
 H6 C6 C1 118.9(3) . . ?
 H6 C6 C5 120.2(3) . . ?
 N3 C7 O5 122.92(3) . . ?
 C8 C7 O5 121.56(3) . . ?
 C8 C7 N3 115.53(3) . . ?
 C9 C8 C7 124.24(3) . . ?
 C13 C8 C7 116.15(3) . . ?
 C13 C8 C9 119.60(3) . . ?
 H9 C9 C8 121.9(3) . . ?
 C10 C9 C8 119.83(3) . . ?
 C10 C9 H9 118.2(3) . . ?
 H10 C10 C9 119.2(3) . . ?
 C11 C10 C9 120.39(4) . . ?
 C11 C10 H10 120.4(3) . . ?
 H11 C11 C10 120.4(3) . . ?
 C12 C11 C10 119.85(3) . . ?
 C12 C11 H11 119.8(3) . . ?
 H12 C12 C11 119.5(3) . . ?
 C13 C12 C11 120.00(3) . . ?
 C13 C12 H12 120.5(3) . . ?
 C12 C13 C8 120.33(3) . . ?
 H13 C13 C8 118.9(3) . . ?
 H13 C13 C12 120.8(3) . . ?

loop_
  _geom_hbond_atom_site_label_D
  _geom_hbond_atom_site_label_H
  _geom_hbond_atom_site_label_A
  _geom_hbond_distance_DH
  _geom_hbond_distance_HA
  _geom_hbond_distance_DA
  _geom_hbond_angle_DHA
  _geom_hbond_site_symmetry_A
 N3 H3A O4 1.002(6) 1.808(6) 2.6147(7) 135.0(5) .

loop_
  _geom_torsion_atom_site_label_1
  _geom_torsion_atom_site_label_2
  _geom_torsion_atom_site_label_3
  _geom_torsion_atom_site_label_4
  _geom_torsion
  _geom_torsion_site_symmetry_1
  _geom_torsion_site_symmetry_2
  _geom_torsion_site_symmetry_3
  _geom_torsion_site_symmetry_4
  _geom_torsion_publ_flag
 F1 C1 C2 N1 6.91(4) . . . . ?
 F1 C1 C2 C3 -175.84(3) . . . . ?
 F1 C1 C6 C5 178.81(3) . . . . ?
 O1 N1 C2 C1 20.58(4) . . . . ?
 O1 N1 C2 C3 -156.69(4) . . . . ?
 O2 N1 C2 C1 -160.74(4) . . . . ?
 O2 N1 C2 C3 21.99(4) . . . . ?
 O3 N2 C4 C3 -0.53(4) . . . . ?
 O3 N2 C4 C5 -179.46(3) . . . . ?
 O4 N2 C4 C3 179.54(3) . . . . ?
 O4 N2 C4 C5 0.62(4) . . . . ?
 O5 C7 N3 C5 1.47(5) . . . . ?
 O5 C7 C8 C9 -168.90(4) . . . . ?
 O5 C7 C8 C13 10.04(4) . . . . ?
 N1 C2 C1 C6 -174.89(4) . . . . ?
 N1 C2 C3 C4 174.45(3) . . . . ?
 N2 C4 C3 C2 -178.27(3) . . . . ?
 N2 C4 C5 N3 0.17(4) . . . . ?
 N2 C4 C5 C6 -179.01(3) . . . . ?
 N3 C5 C4 C3 -178.69(3) . . . . ?
 N3 C5 C6 C1 178.12(3) . . . . ?
 N3 C7 C8 C9 10.61(4) . . . . ?
 N3 C7 C8 C13 -170.45(3) . . . . ?
 C1 C2 C3 C4 -2.92(4) . . . . ?
 C1 C6 C5 C4 -2.72(4) . . . . ?
 C2 C3 C4 C5 0.67(4) . . . . ?
 C3 C4 C5 C6 2.14(4) . . . . ?
 C7 C8 C9 C10 178.74(4) . . . . ?
 C7 C8 C13 C12 -179.29(3) . . . . ?
 C8 C9 C10 C11 0.38(4) . . . . ?
 C8 C13 C12 C11 0.55(4) . . . . ?
 C9 C10 C11 C12 -0.14(4) . . . . ?
 C10 C11 C12 C13 -0.33(4) . . . . ?

loop_
  _refln_index_h
  _refln_index_k
  _refln_index_l
  _refln_F_squared_calc
  _refln_F_squared_meas
  _refln_F_squared_sigma
  _refln_F_squared_weight
  _refln_observed_status
-8 0 2 544.061 523.412 6.729 0.815 o
-8 0 4 8.320 7.164 0.777 81.076 o
-8 0 6 7.725 8.156 0.963 62.174 o
-8 0 8 193.312 193.101 3.546 3.143 o
-8 0 10 4.751 5.956 0.988 67.422 o
-8 1 1 4.603 5.190 0.523 157.281 o
-8 1 2 35.976 34.211 0.939 28.669 o
-8 1 3 38.231 34.488 0.939 27.733 o
-8 1 4 4.541 4.838 0.605 136.217 o
-8 1 5 205.947 208.196 2.466 3.888 o
-8 1 6 71.389 71.130 1.231 14.222 o
-8 1 7 50.917 48.397 1.089 20.191 o
-8 1 8 44.244 42.667 1.006 23.453 o
-8 1 9 0.625 0.983 0.523 270.884 o
-8 1 10 136.255 138.284 1.851 6.584 o
-8 1 11 59.751 59.621 1.719 12.849 o
-8 2 1 212.830 206.829 2.550 3.746 o
-8 2 2 16.867 17.737 0.676 59.218 o
-8 2 3 18.819 19.803 0.752 51.178 o
-8 2 4 0.378 0.051 0.480 347.076 o
-8 2 5 0.005 0.269 0.433 442.787 o
-8 2 6 46.579 46.219 1.054 21.796 o
-8 2 7 18.781 20.811 0.739 51.209 o
-8 2 8 6.743 6.476 0.560 123.899 o
-8 2 9 3.798 4.371 0.720 115.003 o
-8 3 1 1.951 2.105 1.117 62.747 o
-8 3 2 47.689 44.124 1.991 12.596 o
-8 3 3 0.271 0.702 0.912 99.776 o
-8 3 4 441.052 406.819 12.633 0.421 o
-7 0 2 29.281 27.319 1.116 29.213 o
-7 0 4 419.223 414.783 5.452 1.204 o
-7 0 6 176.533 166.391 2.419 4.601 o
-7 0 8 5.180 4.113 0.605 133.988 o
-7 0 10 20.448 19.349 1.018 38.895 o
-7 0 12 157.456 157.336 2.676 4.624 o
-7 0 14 191.244 196.404 3.136 3.500 o
-7 0 16 0.353 0.632 0.706 162.813 o
-7 0 18 2.579 2.881 0.739 122.466 o
-7 1 1 2.563 2.143 0.380 304.821 o
-7 1 2 74.968 73.712 1.174 14.009 o
-7 1 3 45.825 44.845 0.866 24.448 o
-7 1 4 87.864 86.996 1.168 12.162 o
-7 1 5 0.137 0.223 0.395 516.429 o
-7 1 6 85.042 88.290 1.242 12.038 o
-7 1 7 353.371 345.169 3.183 2.021 o
-7 1 8 4.744 3.668 0.428 198.995 o
-7 1 9 3.892 3.899 0.428 212.734 o
-7 1 10 39.120 37.001 0.848 28.392 o
-7 1 11 0.380 0.661 0.437 392.395 o
-7 1 12 116.678 115.366 1.575 8.265 o
-7 1 13 1.797 2.158 0.490 245.539 o
-7 1 14 172.463 171.368 2.136 4.972 o
-7 1 15 1.145 0.797 0.504 273.783 o
-7 1 16 47.562 51.317 1.131 20.142 o
-7 1 17 0.791 1.211 0.499 283.067 o
-7 1 18 154.907 156.412 1.953 5.717 o
-7 1 19 4.062 4.569 0.581 148.295 o
-7 2 1 17.922 16.607 0.548 65.463 o
-7 2 2 74.453 72.210 1.000 15.095 o
-7 2 3 0.566 0.301 0.383 492.042 o
-7 2 4 35.488 37.178 0.881 29.301 o
-7 2 5 957.854 946.962 7.760 0.413 o
-7 2 6 8.580 12.012 0.560 98.713 o
-7 2 7 10.868 9.185 0.546 96.792 o
-7 2 8 44.188 44.314 0.930 24.213 o
-7 2 9 3.172 2.699 0.437 237.358 o
-7 2 10 2.862 3.561 0.437 234.386 o
-7 2 11 178.200 175.112 1.936 5.076 o
-7 2 12 0.216 0.381 0.437 413.842 o
-7 2 13 0.012 0.107 0.417 482.472 o
-7 2 14 75.517 76.736 1.271 13.281 o
-7 2 15 272.177 269.068 2.976 2.712 o
-7 2 16 0.205 0.180 0.540 282.083 o
-7 2 17 0.020 0.117 0.526 304.442 o
-7 2 18 62.191 66.874 1.908 11.226 o
-7 3 1 75.176 77.601 0.954 14.907 o
-7 3 2 96.478 96.377 1.227 10.914 o
-7 3 3 91.892 88.995 1.191 11.659 o
-7 3 4 63.975 64.414 1.014 17.024 o
-7 3 5 40.698 39.002 0.830 27.673 o
-7 3 6 114.515 109.805 1.303 9.195 o
-7 3 7 0.776 2.354 0.404 362.270 o
-7 3 8 536.523 549.129 4.757 1.033 o
-7 3 9 8.719 10.412 0.577 99.519 o
-7 3 10 25.374 25.402 0.739 42.186 o
-7 3 11 7.581 6.617 0.542 121.478 o
-7 3 12 143.889 144.065 1.672 6.605 o
-7 3 13 39.279 40.328 0.912 26.707 o
-7 3 14 13.696 15.197 0.648 69.397 o
-7 3 15 121.579 118.811 1.504 8.158 o
-7 3 16 0.492 1.014 0.507 289.497 o
-7 3 17 60.687 58.979 1.240 16.255 o
-7 4 1 86.121 80.209 0.955 13.515 o
-7 4 2 65.540 67.461 1.129 15.800 o
-7 4 3 97.893 98.514 1.328 10.403 o
-7 4 4 12.300 11.585 0.594 82.170 o
-7 4 5 41.018 40.757 0.908 26.080 o
-7 4 6 98.002 98.299 1.258 10.639 o
-7 4 7 267.241 257.949 2.462 3.060 o
-7 4 8 106.954 104.149 1.392 9.501 o
-7 4 9 0.764 0.764 0.421 387.816 o
-7 4 10 17.700 17.622 0.635 60.169 o
-7 4 11 7.871 7.311 0.546 116.721 o
-7 4 12 77.279 79.008 1.277 12.969 o
-7 4 13 335.489 334.422 3.206 2.111 o
-7 4 14 8.348 8.942 0.563 106.679 o
-7 5 1 0.000 -0.671 0.421 480.650 o
-7 5 2 56.871 55.440 1.081 18.434 o
-7 5 3 206.577 202.811 2.829 3.595 o
-7 5 4 49.525 51.155 1.015 20.964 o
-7 5 5 31.299 31.958 0.910 31.814 o
-7 5 6 87.871 85.979 1.328 11.542 o
-7 5 7 29.911 29.314 0.869 34.165 o
-7 5 8 70.056 68.088 1.242 14.476 o
-7 5 9 110.315 109.207 1.580 8.666 o
-7 5 10 182.456 180.076 2.167 4.695 o
-6 0 2 6.394 5.368 0.506 143.172 o
-6 0 4 22.516 19.788 0.662 50.578 o
-6 0 6 117.683 117.102 1.767 7.709 o
-6 0 8 1042.030 1030.100 11.242 0.290 o
-6 0 10 141.088 137.438 2.045 6.111 o
-6 0 12 1.196 0.526 0.577 220.490 o
-6 0 14 308.099 316.170 4.374 1.842 o
-6 0 16 280.540 293.134 4.179 2.051 o
-6 0 18 659.522 676.345 8.516 0.551 o
-6 0 20 268.576 272.060 3.943 2.245 o
-6 0 22 449.142 459.015 6.109 1.022 o
-6 0 24 84.545 87.896 2.014 8.914 o
-6 1 1 38.149 35.268 0.533 34.237 o
-6 1 2 59.405 59.107 0.667 20.807 o
-6 1 3 26.265 25.769 0.481 48.725 o
-6 1 4 5.190 5.905 0.349 200.135 o
-6 1 5 1.706 1.681 0.313 443.193 o
-6 1 6 414.884 414.515 3.306 1.653 o
-6 1 7 404.269 403.195 3.219 1.723 o
-6 1 8 398.119 396.399 3.197 1.759 o
-6 1 9 277.656 284.667 2.444 2.886 o
-6 1 10 535.213 537.451 4.208 1.109 o
-6 1 11 126.780 133.225 1.445 7.788 o
-6 1 12 55.973 55.408 0.892 20.244 o
-6 1 13 14.298 15.372 0.556 74.468 o
-6 1 14 104.491 102.555 1.343 9.832 o
-6 1 15 298.503 302.182 2.973 2.459 o
-6 1 16 1.880 2.369 0.499 234.706 o
-6 1 17 302.682 313.516 2.980 2.402 o
-6 1 18 9.075 10.235 0.560 100.469 o
-6 1 19 53.079 56.248 1.054 19.302 o
-6 1 20 38.617 42.136 0.980 25.588 o
-6 1 21 5.292 6.105 0.560 136.146 o
-6 1 22 0.749 1.466 0.496 282.966 o
-6 1 23 11.146 10.866 0.613 85.044 o
-6 1 24 183.104 186.813 2.222 4.572 o
-6 2 1 293.353 300.321 2.126 2.853 o
-6 2 2 279.631 278.385 1.998 3.103 o
-6 2 3 331.726 330.487 2.247 2.459 o
-6 2 4 25.478 25.201 0.516 48.970 o
-6 2 5 81.789 77.425 0.939 14.207 o
-6 2 6 82.624 82.172 0.994 13.614 o
-6 2 7 47.516 44.551 0.779 24.997 o
-6 2 8 119.660 119.703 1.293 8.716 o
-6 2 9 45.177 50.383 0.851 23.987 o
-6 2 10 444.003 445.294 3.717 1.452 o
-6 2 11 45.316 44.031 0.865 24.735 o
-6 2 12 8.078 7.660 0.449 131.436 o
-6 2 13 24.939 27.253 0.684 43.443 o
-6 2 14 6.135 5.394 0.449 160.283 o
-6 2 15 591.164 607.062 5.188 0.884 o
-6 2 16 28.518 28.797 0.784 37.272 o
-6 2 17 3.617 4.882 0.536 166.204 o
-6 2 18 1.467 1.128 0.471 287.004 o
-6 2 19 0.001 0.366 0.451 405.153 o
-6 2 20 15.980 17.390 0.644 62.906 o
-6 2 21 173.268 173.495 2.068 5.023 o
-6 2 22 232.171 231.821 2.556 3.420 o
-6 2 23 298.290 303.421 3.167 2.375 o
-6 3 1 0.415 0.563 0.223 1129.990 o
-6 3 2 13.109 13.440 0.353 97.277 o
-6 3 3 33.921 34.431 0.534 37.131 o
-6 3 4 139.728 135.978 1.304 7.512 o
-6 3 5 92.126 94.673 1.105 11.733 o
-6 3 6 89.384 87.291 1.001 12.668 o
-6 3 7 30.834 34.096 0.745 35.056 o
-6 3 8 187.969 188.863 1.851 4.870 o
-6 3 9 63.565 64.161 0.979 17.350 o
-6 3 10 42.074 40.866 0.838 26.698 o
-6 3 11 4.984 5.414 0.415 185.625 o
-6 3 12 38.105 38.562 0.838 28.648 o
-6 3 13 183.803 188.399 1.931 4.863 o
-6 3 14 5.168 4.920 0.483 164.490 o
-6 3 15 76.885 75.149 1.168 13.761 o
-6 3 16 42.613 43.923 0.960 24.349 o
-6 3 17 52.477 54.311 1.083 19.339 o
-6 3 18 85.058 82.305 1.326 11.916 o
-6 3 19 21.374 21.269 0.735 48.118 o
-6 3 20 4.585 6.458 0.605 129.558 o
-6 3 21 175.716 176.328 2.007 5.027 o
-6 3 22 60.266 60.822 1.154 16.842 o
-6 4 1 283.991 283.037 2.172 2.970 o
-6 4 2 9.787 9.904 0.356 125.012 o
-6 4 3 26.047 24.433 0.522 48.571 o
-6 4 4 0.767 0.702 0.339 546.131 o
-6 4 5 5.503 5.862 0.364 190.333 o
-6 4 6 1.111 0.654 0.339 507.481 o
-6 4 7 136.002 136.207 1.428 7.422 o
-6 4 8 27.964 30.286 0.692 39.496 o
-6 4 9 189.281 187.583 1.720 4.992 o
-6 4 10 23.307 23.924 0.659 47.459 o
-6 4 11 43.131 42.665 0.883 25.415 o
-6 4 12 20.663 20.503 0.648 53.041 o
-6 4 13 6.037 6.202 0.504 143.015 o
-6 4 14 155.347 160.149 1.745 5.970 o
-6 4 15 54.053 54.519 1.014 19.655 o
-6 4 16 3.525 4.524 0.519 175.669 o
-6 4 17 126.841 123.361 1.570 7.710 o
-6 4 18 0.032 -0.314 0.437 443.751 o
-6 4 19 5.543 5.580 0.532 143.396 o
-6 4 20 1.012 1.675 0.468 296.176 o
-6 5 1 123.506 122.456 1.329 8.395 o
-6 5 2 216.939 212.672 1.964 4.143 o
-6 5 3 228.175 227.983 2.166 3.759 o
-6 5 4 5.033 6.950 0.428 170.104 o
-6 5 5 20.335 20.060 0.622 54.931 o
-6 5 6 38.026 41.423 0.860 27.772 o
-6 5 7 34.270 34.727 0.878 30.413 o
-6 5 8 430.726 425.857 3.802 1.493 o
-6 5 9 131.822 129.468 1.570 7.416 o
-6 5 10 237.115 240.218 2.309 3.500 o
-6 5 11 110.224 112.856 1.329 9.270 o
-6 5 12 0.712 0.630 0.421 395.747 o
-6 5 13 5.719 5.098 0.504 151.360 o
-6 5 14 48.276 46.921 0.955 22.433 o
-6 5 15 4.302 4.336 0.504 172.051 o
-6 5 16 113.814 114.435 1.554 8.463 o
-6 5 17 7.120 7.747 0.552 118.820 o
-6 5 18 76.640 74.007 1.245 13.442 o
-6 6 1 12.355 11.713 0.552 85.755 o
-6 6 2 12.759 12.002 0.585 81.041 o
-6 6 3 37.551 35.832 0.866 28.973 o
-6 6 4 72.534 71.297 1.143 14.592 o
-6 6 5 6.203 8.227 0.532 127.320 o
-6 6 6 552.441 545.656 4.567 1.035 o
-6 6 7 11.624 13.614 0.597 80.843 o
-6 6 8 422.093 416.894 3.640 1.559 o
-6 6 9 607.548 605.794 5.023 0.882 o
-6 6 10 425.978 416.824 3.640 1.549 o
-6 6 11 109.280 105.371 1.448 9.184 o
-6 6 12 3.067 2.105 0.519 201.615 o
-6 6 13 2.434 1.911 0.473 243.481 o
-6 6 14 2.061 2.078 0.532 214.093 o
-6 7 1 8.071 7.366 0.516 120.536 o
-6 7 2 28.463 28.916 0.904 34.241 o
-6 7 3 61.142 55.897 1.196 16.757 o
-6 7 4 205.108 198.983 2.614 3.818 o
-6 7 5 62.531 60.809 1.171 16.385 o
-6 7 6 8.599 11.722 0.633 90.160 o
-6 7 7 303.120 300.951 2.933 2.453 o
-6 7 8 477.291 468.929 14.212 0.339 o
-5 0 2 8.546 8.275 0.288 152.267 o
-5 0 4 22.093 23.831 0.484 55.153 o
-5 0 6 119.585 118.258 1.501 8.262 o
-5 0 8 283.826 285.344 3.632 2.289 o
-5 0 10 5.283 5.968 0.502 152.050 o
-5 0 12 1204.270 1212.280 13.106 0.220 o
-5 0 14 45.880 42.850 0.941 23.797 o
-5 0 16 163.968 173.085 2.429 4.729 o
-5 0 18 775.585 792.385 8.916 0.460 o
-5 0 20 48.514 51.424 1.299 18.195 o
-5 0 22 40.077 38.942 1.244 21.782 o
-5 0 24 894.420 896.727 10.130 0.364 o
-5 0 26 151.075 150.951 2.723 4.701 o
-5 1 1 1536.450 1540.640 9.407 0.205 o
-5 1 2 388.827 392.008 2.611 1.937 o
-5 1 3 574.648 577.978 3.665 1.075 o
-5 1 4 1.839 1.962 0.178 625.039 o
-5 1 5 0.032 0.362 0.164 2440.660 o
-5 1 6 5.578 5.340 0.195 246.259 o
-5 1 7 250.947 251.165 1.972 3.513 o
-5 1 8 8.239 9.310 0.322 144.843 o
-5 1 9 151.309 150.717 1.310 6.853 o
-5 1 10 3.122 2.585 0.230 392.829 o
-5 1 11 492.588 490.516 3.793 1.283 o
-5 1 12 59.357 60.968 0.799 19.692 o
-5 1 13 0.027 0.398 0.268 1063.950 o
-5 1 14 150.424 149.432 1.512 6.597 o
-5 1 15 138.730 139.121 1.433 7.266 o
-5 1 16 11.998 12.365 0.457 95.074 o
-5 1 17 22.408 23.567 0.637 49.438 o
-5 1 18 94.149 95.435 1.227 11.113 o
-5 1 19 197.504 203.809 2.004 4.446 o
-5 1 20 15.328 16.677 0.572 69.407 o
-5 1 21 76.395 77.425 1.145 13.811 o
-5 1 22 6.418 6.411 0.473 145.850 o
-5 1 23 50.725 53.414 1.030 20.306 o
-5 1 24 52.388 53.226 1.039 19.885 o
-5 1 25 16.148 15.501 0.655 63.659 o
-5 1 26 224.268 220.442 2.341 3.715 o
-5 1 27 74.096 72.993 1.271 13.611 o
-5 2 1 40.026 38.017 0.444 33.557 o
-5 2 2 41.169 39.937 0.460 32.245 o
-5 2 3 1.411 1.443 0.157 821.741 o
-5 2 4 1.729 1.753 0.162 692.536 o
-5 2 5 160.785 160.838 1.179 6.577 o
-5 2 6 15.390 16.317 0.309 85.917 o
-5 2 7 174.335 175.006 1.377 5.798 o
-5 2 8 5.895 6.363 0.275 205.332 o
-5 2 9 221.692 220.574 1.913 4.068 o
-5 2 10 566.582 575.593 4.410 1.012 o
-5 2 11 0.694 1.038 0.311 601.142 o
-5 2 12 4.032 4.028 0.347 246.688 o
-5 2 13 1092.890 1112.710 8.583 0.330 o
-5 2 14 0.025 0.526 0.345 658.555 o
-5 2 15 168.772 174.253 1.808 5.424 o
-5 2 16 11.839 12.561 0.629 78.820 o
-5 2 17 530.046 544.382 4.671 1.055 o
-5 2 18 7.918 9.072 0.477 122.500 o
-5 2 19 168.556 170.382 1.736 5.561 o
-5 2 20 728.857 740.060 6.502 0.618 o
-5 2 21 56.606 57.618 1.083 18.271 o
-5 2 22 65.907 66.010 1.144 15.749 o
-5 2 23 285.393 290.908 2.970 2.567 o
-5 2 24 0.077 0.000 0.471 379.654 o
-5 2 25 48.825 47.082 1.083 20.847 o
-5 2 26 250.717 250.543 2.737 3.063 o
-5 2 27 28.641 28.024 1.244 26.557 o
-5 3 1 494.776 502.743 3.461 1.313 o
-5 3 2 32.974 32.213 0.451 40.040 o
-5 3 3 67.097 68.772 0.671 18.238 o
-5 3 4 25.034 24.088 0.411 53.157 o
-5 3 5 129.918 131.156 1.060 8.444 o
-5 3 6 21.264 22.331 0.444 58.983 o
-5 3 7 4.978 4.122 0.300 241.775 o
-5 3 8 154.960 155.215 1.383 6.568 o
-5 3 9 381.423 383.499 3.061 1.873 o
-5 3 10 117.931 120.905 1.248 8.874 o
-5 3 11 162.893 169.409 1.594 5.883 o
-5 3 12 1850.550 1874.340 13.586 0.133 o
-5 3 13 63.009 62.677 0.876 18.280 o
-5 3 14 1.091 0.153 0.347 521.497 o
-5 3 15 36.703 36.474 0.861 29.276 o
-5 3 16 8.930 8.839 0.536 108.028 o
-5 3 17 189.113 191.083 2.068 4.610 o
-5 3 18 25.953 26.230 0.770 40.445 o
-5 3 19 0.158 -0.400 0.392 535.043 o
-5 3 20 40.150 40.667 0.875 26.897 o
-5 3 21 57.500 57.739 0.967 19.073 o
-5 3 22 3.658 3.394 0.449 212.596 o
-5 3 23 0.511 0.924 0.459 344.866 o
-5 3 24 358.771 360.528 3.398 1.907 o
-5 3 25 303.276 301.867 2.958 2.440 o
-5 3 26 10.036 9.802 0.887 63.193 o
-5 4 1 34.210 33.003 0.500 38.005 o
-5 4 2 117.073 119.048 1.025 9.468 o
-5 4 3 369.176 380.792 2.919 1.961 o
-5 4 4 229.997 237.820 1.875 3.881 o
-5 4 5 621.774 622.678 4.417 0.910 o
-5 4 6 343.491 348.065 2.603 2.237 o
-5 4 7 4.659 5.559 0.352 212.240 o
-5 4 8 445.511 449.786 3.421 1.497 o
-5 4 9 694.928 707.222 5.365 0.725 o
-5 4 10 62.103 67.447 0.968 17.392 o
-5 4 11 2157.420 2191.470 15.855 0.100 o
-5 4 12 768.664 796.807 6.027 0.603 o
-5 4 13 522.059 533.396 4.185 1.137 o
-5 4 14 89.715 93.374 1.129 11.891 o
-5 4 15 16.177 16.783 0.534 69.760 o
-5 4 16 0.023 -0.082 0.337 746.267 o
-5 4 17 2.272 2.033 0.411 292.702 o
-5 4 18 115.578 115.788 1.443 8.636 o
-5 4 19 5.497 5.984 0.519 145.223 o
-5 4 20 4.722 4.941 0.486 168.942 o
-5 4 21 0.083 0.000 0.417 480.761 o
-5 4 22 23.834 23.963 0.716 44.951 o
-5 4 23 4.881 4.478 0.493 167.455 o
-5 4 24 99.473 101.594 1.542 9.509 o
-5 5 1 6.824 7.057 0.404 154.772 o
-5 5 2 7.808 8.388 0.377 143.842 o
-5 5 3 48.196 47.687 0.739 24.721 o
-5 5 4 229.057 227.479 2.014 3.860 o
-5 5 5 51.908 52.168 0.795 22.468 o
-5 5 6 105.135 101.140 1.080 10.616 o
-5 5 7 9.373 10.828 0.408 117.793 o
-5 5 8 5.781 6.614 0.384 174.753 o
-5 5 9 48.225 48.596 0.798 23.947 o
-5 5 10 264.048 275.291 2.394 3.052 o
-5 5 11 603.601 605.256 4.734 0.914 o
-5 5 12 54.056 55.212 0.904 20.581 o
-5 5 13 24.179 26.508 0.681 44.577 o
-5 5 14 274.904 277.052 2.440 2.937 o
-5 5 15 55.980 56.561 0.955 19.586 o
-5 5 16 628.448 631.967 5.149 0.836 o
-5 5 17 5.571 6.973 0.493 146.429 o
-5 5 18 175.250 169.167 1.805 5.347 o
-5 5 19 5.862 5.414 0.519 144.476 o
-5 5 20 2.569 1.974 0.468 242.580 o
-5 5 21 8.711 8.069 0.572 105.674 o
-5 5 22 21.863 22.262 0.771 45.696 o
-5 6 1 110.874 112.958 1.297 9.318 o
-5 6 2 5.785 5.944 0.404 173.832 o
-5 6 3 95.177 95.000 1.191 11.181 o
-5 6 4 563.606 566.656 4.604 1.001 o
-5 6 5 27.971 28.863 0.698 39.863 o
-5 6 6 97.865 96.060 1.279 10.654 o
-5 6 7 107.967 107.296 1.281 9.676 o
-5 6 8 12.816 12.510 0.468 90.552 o
-5 6 9 185.984 182.906 1.739 5.076 o
-5 6 10 547.016 542.703 4.491 1.054 o
-5 6 11 8.873 9.674 0.504 110.713 o
-5 6 12 292.371 288.904 2.649 2.675 o
-5 6 13 39.575 40.142 0.877 27.164 o
-5 6 14 1.561 1.486 0.421 324.301 o
-5 6 15 11.010 10.446 0.560 91.978 o
-5 6 16 2.059 2.164 0.459 260.044 o
-5 6 17 9.877 10.343 0.555 97.404 o
-5 6 18 1.313 1.818 0.468 282.540 o
-5 6 19 0.504 0.877 0.463 341.737 o
-5 7 1 33.401 34.161 0.831 31.878 o
-5 7 2 9.105 9.692 0.548 103.229 o
-5 7 3 0.000 -0.408 0.417 489.189 o
-5 7 4 142.280 139.877 1.539 6.949 o
-5 7 5 1.561 2.483 0.417 306.227 o
-5 7 6 238.171 236.515 2.279 3.529 o
-5 7 7 76.506 70.730 1.064 14.594 o
-5 7 8 19.097 19.873 0.648 55.628 o
-5 7 9 223.088 223.758 2.466 3.615 o
-5 7 10 7.147 7.567 0.565 116.918 o
-5 7 11 20.924 22.673 0.772 46.403 o
-5 7 12 273.836 271.307 2.816 2.776 o
-5 7 13 0.060 0.205 0.480 360.174 o
-5 7 14 19.889 20.972 0.761 48.828 o
-5 7 15 1.242 1.255 0.511 258.196 o
-5 7 16 34.279 35.266 3.684 5.457 o
-5 8 1 82.657 86.467 1.325 11.950 o
-5 8 2 8.744 7.546 0.565 107.979 o
-5 8 3 0.336 -0.180 0.480 350.667 o
-5 8 4 36.197 34.074 0.935 28.670 o
-5 8 5 12.814 13.814 0.708 68.261 o
-5 8 6 27.517 29.049 0.926 34.194 o
-5 8 7 200.995 192.663 2.215 4.278 o
-5 8 8 31.546 32.749 0.935 30.973 o
-5 8 9 166.304 161.934 2.281 4.976 o
-4 0 2 204.227 205.484 1.841 4.479 o
-4 0 4 49.516 44.064 0.642 25.896 o
-4 0 6 1.311 1.589 0.192 740.882 o
-4 0 8 810.624 797.844 10.436 0.387 o
-4 0 10 1619.070 1654.020 17.548 0.127 o
-4 0 12 161.470 157.059 2.069 5.401 o
-4 0 14 392.377 396.017 4.228 1.534 o
-4 0 16 5887.510 5975.590 57.778 0.012 o
-4 0 18 1626.690 1665.830 17.834 0.125 o
-4 0 20 1015.090 1052.460 11.531 0.286 o
-4 0 22 0.305 -0.164 0.510 314.029 o
-4 0 24 3.230 3.501 0.632 145.851 o
-4 0 26 340.463 340.080 4.790 1.588 o
-4 0 28 168.281 172.743 3.148 3.825 o
-4 0 30 67.766 64.814 1.694 12.122 o
-4 1 1 376.825 365.021 2.314 2.116 o
-4 1 2 0.535 0.643 0.124 1809.310 o
-4 1 3 153.838 151.407 1.056 7.101 o
-4 1 4 217.336 213.667 1.388 4.559 o
-4 1 5 3.580 4.372 0.163 353.037 o
-4 1 6 900.385 902.766 6.636 0.481 o
-4 1 7 0.147 0.436 0.127 2882.250 o
-4 1 8 79.172 80.559 0.657 15.500 o
-4 1 9 139.119 138.091 1.328 7.454 o
-4 1 10 27.449 28.434 0.409 47.670 o
-4 1 11 237.891 241.008 2.179 3.574 o
-4 1 12 148.809 146.856 1.369 6.906 o
-4 1 13 1661.280 1670.580 11.710 0.166 o
-4 1 14 823.990 846.908 6.626 0.530 o
-4 1 15 96.115 101.551 1.113 11.135 o
-4 1 16 70.173 70.100 0.864 16.572 o
-4 1 17 34.893 36.084 0.627 34.375 o
-4 1 18 12.437 12.725 0.425 95.545 o
-4 1 19 24.386 24.101 0.591 48.498 o
-4 1 20 31.690 32.198 0.705 35.986 o
-4 1 21 60.242 60.930 0.993 18.073 o
-4 1 22 130.328 135.762 1.520 7.458 o
-4 1 23 98.651 99.998 1.328 10.307 o
-4 1 24 97.143 99.216 1.328 10.428 o
-4 1 25 21.625 21.252 0.694 49.489 o
-4 1 26 6.828 8.210 0.565 116.901 o
-4 1 27 663.734 654.425 5.903 0.734 o
-4 1 28 403.221 403.209 3.960 1.558 o
-4 1 29 85.722 85.723 1.479 11.075 o
-4 2 1 1010.500 1010.950 6.611 0.417 o
-4 2 2 695.909 717.526 4.472 0.778 o
-4 2 3 2054.070 2029.450 12.316 0.123 o
-4 2 4 218.174 215.254 1.455 4.487 o
-4 2 5 74.716 74.462 0.608 16.774 o
-4 2 6 12.684 13.075 0.240 108.502 o
-4 2 7 3.713 3.916 0.184 347.962 o
-4 2 8 250.257 245.488 2.166 3.434 o
-4 2 9 16.825 17.084 0.357 77.842 o
-4 2 10 0.964 1.060 0.195 911.135 o
-4 2 11 1233.630 1270.520 8.911 0.277 o
-4 2 12 267.485 276.441 2.177 3.130 o
-4 2 13 504.443 521.877 3.995 1.202 o
-4 2 14 2460.060 2533.550 18.169 0.078 o
-4 2 15 2862.490 2910.960 20.841 0.059 o
-4 2 16 50.181 52.225 0.763 23.230 o
-4 2 17 122.167 122.693 1.294 8.528 o
-4 2 18 98.669 98.823 1.084 11.142 o
-4 2 19 34.208 35.516 0.691 33.786 o
-4 2 20 56.168 56.369 0.874 20.254 o
-4 2 21 36.739 37.411 0.753 30.901 o
-4 2 22 0.922 0.815 0.347 503.014 o
-4 2 23 0.105 0.243 0.395 519.021 o
-4 2 24 13.367 12.556 0.552 81.217 o
-4 2 25 0.816 1.316 0.430 356.105 o
-4 2 26 175.786 174.161 1.979 5.078 o
-4 2 27 27.865 26.264 0.882 35.946 o
-4 2 28 2.383 2.950 0.523 204.551 o
-4 2 29 10.428 11.164 0.652 82.793 o
-4 3 1 576.375 592.613 3.741 1.053 o
-4 3 2 420.873 413.522 2.920 1.716 o
-4 3 3 2003.330 2023.040 12.668 0.124 o
-4 3 4 1622.060 1641.060 10.317 0.182 o
-4 3 5 9.776 10.810 0.339 124.097 o
-4 3 6 400.110 406.818 2.949 1.791 o
-4 3 7 379.578 373.856 2.883 1.943 o
-4 3 8 1.765 1.735 0.183 649.290 o
-4 3 9 646.907 656.170 4.562 0.851 o
-4 3 10 3.516 4.013 0.255 314.631 o
-4 3 11 42.714 40.303 0.563 30.198 o
-4 3 12 212.785 212.103 1.824 4.317 o
-4 3 13 40.023 44.545 0.657 29.269 o
-4 3 14 407.615 407.836 3.351 1.676 o
-4 3 15 159.403 162.533 1.587 6.064 o
-4 3 16 852.285 863.482 6.708 0.509 o
-4 3 17 5.580 5.829 0.339 197.210 o
-4 3 18 3.058 3.565 0.329 295.387 o
-4 3 19 398.873 404.610 3.263 1.728 o
-4 3 20 78.873 80.216 0.988 14.155 o
-4 3 21 65.522 64.363 0.898 17.559 o
-4 3 22 170.899 170.353 1.648 5.618 o
-4 3 23 0.068 0.064 0.339 720.155 o
-4 3 24 14.392 14.006 0.544 76.900 o
-4 3 25 22.500 23.625 0.761 44.793 o
-4 3 26 130.933 132.347 1.772 6.988 o
-4 3 27 115.562 114.495 1.604 8.255 o
-4 3 28 100.230 97.423 1.478 9.794 o
-4 4 1 0.472 0.983 0.185 1220.460 o
-4 4 2 322.585 333.266 2.356 2.468 o
-4 4 3 10.652 10.763 0.301 122.543 o
-4 4 4 18.026 16.987 0.361 74.543 o
-4 4 5 1.124 1.492 0.226 707.867 o
-4 4 6 11.344 12.813 0.331 109.187 o
-4 4 7 147.839 149.744 1.260 7.054 o
-4 4 8 293.973 296.338 2.303 2.790 o
-4 4 9 75.314 75.263 0.802 15.781 o
-4 4 10 11.633 11.018 0.341 111.634 o
-4 4 11 203.744 202.629 1.710 4.622 o
-4 4 12 28.088 29.384 0.595 42.185 o
-4 4 13 814.290 822.813 6.186 0.561 o
-4 4 14 73.128 76.430 0.987 15.066 o
-4 4 15 425.156 423.348 3.514 1.568 o
-4 4 16 126.268 123.841 1.340 8.220 o
-4 4 17 75.966 77.633 1.018 14.492 o
-4 4 18 54.530 56.047 0.868 20.699 o
-4 4 19 59.070 59.618 0.955 18.696 o
-4 4 20 144.102 146.351 1.570 6.737 o
-4 4 21 65.224 64.932 0.987 16.971 o
-4 4 22 106.371 105.336 1.334 9.672 o
-4 4 23 511.384 506.779 4.465 1.139 o
-4 4 24 15.905 16.173 0.664 62.926 o
-4 4 25 0.104 0.013 0.480 363.157 o
-4 4 26 270.586 269.496 2.868 2.777 o
-4 4 27 71.123 69.416 1.341 13.698 o
-4 5 1 2768.220 2803.690 19.322 0.065 o
-4 5 2 2765.950 2829.180 19.483 0.064 o
-4 5 3 303.940 313.715 2.953 2.406 o
-4 5 4 419.312 423.704 3.085 1.672 o
-4 5 5 171.398 167.713 1.412 5.919 o
-4 5 6 28.815 28.991 0.563 42.518 o
-4 5 7 377.449 382.722 2.831 1.947 o
-4 5 8 4.923 5.256 0.301 228.736 o
-4 5 9 92.277 94.373 0.954 12.256 o
-4 5 10 330.015 331.769 2.607 2.346 o
-4 5 11 35.604 37.346 0.654 33.172 o
-4 5 12 517.505 523.781 3.945 1.183 o
-4 5 13 0.441 0.554 0.284 796.312 o
-4 5 14 517.886 520.227 4.237 1.148 o
-4 5 15 83.261 81.199 1.084 13.204 o
-4 5 16 172.307 168.584 1.720 5.519 o
-4 5 17 54.444 53.154 0.877 20.966 o
-4 5 18 40.090 41.951 0.833 27.296 o
-4 5 19 104.040 103.108 1.276 10.046 o
-4 5 20 80.084 79.449 1.177 13.171 o
-4 5 21 10.798 11.138 0.552 92.364 o
-4 5 22 26.009 26.112 0.776 40.277 o
-4 5 23 6.739 7.487 0.552 122.125 o
-4 5 24 82.986 79.266 1.322 12.230 o
-4 5 25 4.818 4.123 0.550 152.499 o
-4 6 1 139.103 142.382 1.447 7.172 o
-4 6 2 94.559 98.071 1.141 11.287 o
-4 6 3 486.491 498.337 3.871 1.276 o
-4 6 4 60.803 63.465 0.864 18.693 o
-4 6 5 156.391 163.313 1.531 6.210 o
-4 6 6 268.770 279.542 2.385 3.002 o
-4 6 7 604.926 611.394 4.527 0.928 o
-4 6 8 302.093 310.418 2.486 2.614 o
-4 6 9 60.008 61.918 0.841 19.155 o
-4 6 10 4.938 5.068 0.374 203.440 o
-4 6 11 15.026 16.189 0.516 74.399 o
-4 6 12 179.891 175.933 1.663 5.348 o
-4 6 13 132.367 128.997 1.401 7.744 o
-4 6 14 153.211 152.634 1.656 6.254 o
-4 6 15 35.838 33.630 0.885 29.838 o
-4 6 16 14.167 14.523 0.590 73.396 o
-4 6 17 53.133 52.795 1.083 19.359 o
-4 6 18 43.383 40.804 1.018 23.794 o
-4 6 19 0.662 0.162 0.475 336.964 o
-4 6 20 0.602 0.768 0.504 293.234 o
-4 6 21 17.202 17.484 0.732 55.861 o
-4 6 22 0.288 -0.121 0.475 361.069 o
-4 6 23 23.602 23.591 1.215 29.990 o
-4 7 1 245.629 243.055 2.233 3.451 o
-4 7 2 66.511 64.672 0.955 17.003 o
-4 7 3 7.668 9.445 0.457 126.410 o
-4 7 4 75.933 77.925 1.084 14.144 o
-4 7 5 28.650 29.071 0.688 39.541 o
-4 7 6 58.748 56.978 0.873 19.659 o
-4 7 7 101.921 103.950 1.230 10.290 o
-4 7 8 0.891 1.455 0.388 404.783 o
-4 7 9 57.681 55.600 1.002 18.949 o
-4 7 10 53.630 52.371 0.956 20.506 o
-4 7 11 2.084 1.880 0.417 297.498 o
-4 7 12 19.492 19.005 0.633 56.380 o
-4 7 13 27.102 26.806 0.810 38.241 o
-4 7 14 144.407 139.380 1.772 6.485 o
-4 7 15 103.734 97.334 1.528 9.439 o
-4 7 16 3.190 2.751 0.574 170.611 o
-4 7 17 97.845 95.577 1.615 9.513 o
-4 7 18 34.645 36.070 1.116 25.661 o
-4 7 19 550.741 538.957 5.598 0.924 o
-4 8 1 4.946 5.760 0.554 142.246 o
-4 8 2 294.275 287.351 2.923 2.546 o
-4 8 3 226.698 231.756 2.423 3.569 o
-4 8 4 6.591 7.687 0.498 133.434 o
-4 8 5 37.703 37.355 0.878 28.397 o
-4 8 6 59.216 57.838 1.049 18.080 o
-4 8 7 189.502 187.722 1.939 4.763 o
-4 8 8 184.522 181.964 1.861 4.983 o
-4 8 9 28.762 26.688 0.731 39.217 o
-4 8 10 10.535 10.800 0.585 90.407 o
-4 8 11 15.923 16.380 0.732 58.620 o
-4 8 12 115.295 111.411 1.580 8.394 o
-4 8 13 26.509 26.157 0.853 37.649 o
-4 8 14 183.694 174.879 2.234 4.641 o
-4 8 15 0.124 -0.045 0.540 288.126 o
-4 9 1 357.945 353.964 3.502 1.891 o
-4 9 2 1.748 3.339 0.565 191.045 o
-4 9 3 0.007 -0.132 0.516 320.128 o
-4 9 4 10.306 8.126 0.614 92.826 o
-4 9 5 4.792 4.153 0.550 152.612 o
-4 9 6 2.720 2.788 0.536 193.712 o
-4 9 7 163.150 156.854 6.316 1.655 o
-3 0 2 1593.690 1557.170 12.075 0.174 o
-3 0 4 17390.800 16371.100 162.883 0.001 o
-3 0 6 3290.110 3220.040 27.468 0.042 o
-3 0 8 2423.500 2437.850 22.098 0.069 o
-3 0 10 2.127 1.645 0.199 571.648 o
-3 0 12 96.255 98.236 1.262 10.747 o
-3 0 14 2989.060 3000.480 27.215 0.047 o
-3 0 16 6866.810 6947.280 66.409 0.009 o
-3 0 18 3689.840 3740.700 45.233 0.023 o
-3 0 20 1217.020 1227.670 13.250 0.215 o
-3 0 22 48.880 48.290 1.256 18.848 o
-3 0 24 32.170 33.544 1.148 26.330 o
-3 0 26 112.844 112.953 2.103 7.109 o
-3 0 28 0.808 0.702 0.577 227.032 o
-3 0 30 117.896 121.822 3.131 4.769 o
-3 1 1 209.184 199.024 1.377 4.829 o
-3 1 2 163.117 161.951 1.115 6.566 o
-3 1 3 1162.110 1149.400 7.002 0.340 o
-3 1 4 188.197 179.170 1.227 5.574 o
-3 1 5 98.119 88.460 0.674 12.833 o
-3 1 6 377.275 360.281 2.363 2.113 o
-3 1 7 140.754 141.127 0.946 7.933 o
-3 1 8 67.047 65.415 0.603 18.914 o
-3 1 9 787.719 802.237 5.262 0.627 o
-3 1 10 157.922 160.741 1.376 6.412 o
-3 1 11 37.929 36.328 0.444 35.282 o
-3 1 12 69.768 68.694 0.740 17.422 o
-3 1 13 26.968 24.638 0.357 51.623 o
-3 1 14 0.124 0.255 0.182 2006.530 o
-3 1 15 36.831 38.751 0.500 34.470 o
-3 1 16 2194.190 2224.560 15.383 0.100 o
-3 1 17 873.268 887.939 6.308 0.509 o
-3 1 18 1087.830 1103.090 8.084 0.343 o
-3 1 19 876.993 886.510 6.589 0.497 o
-3 1 20 238.154 239.038 2.047 3.668 o
-3 1 21 476.483 484.509 3.769 1.326 o
-3 1 22 337.477 336.485 2.768 2.243 o
-3 1 23 1.912 2.671 0.365 336.093 o
-3 1 24 157.005 156.365 1.785 5.918 o
-3 1 25 148.497 149.594 1.749 6.274 o
-3 1 26 11.228 11.183 0.536 92.431 o
-3 1 27 42.325 41.359 0.924 25.321 o
-3 1 28 19.533 20.794 0.748 49.910 o
-3 1 29 0.818 1.960 0.565 220.886 o
-3 1 30 711.126 705.986 7.608 0.573 o
-3 1 31 0.084 1.071 0.565 249.139 o
-3 2 1 332.078 338.097 2.213 2.445 o
-3 2 2 469.541 465.740 2.994 1.485 o
-3 2 3 21.838 21.170 0.247 65.159 o
-3 2 4 66.460 64.521 0.529 19.481 o
-3 2 5 162.770 156.617 1.078 6.699 o
-3 2 6 781.686 776.751 4.789 0.663 o
-3 2 7 2.088 1.662 0.128 683.663 o
-3 2 8 63.863 63.320 0.545 20.072 o
-3 2 9 0.113 0.487 0.154 2304.360 o
-3 2 10 102.375 98.956 0.890 11.427 o
-3 2 11 631.409 628.868 4.229 0.911 o
-3 2 12 259.822 256.453 1.986 3.390 o
-3 2 13 919.384 925.188 6.520 0.472 o
-3 2 14 292.493 291.107 2.426 2.766 o
-3 2 15 218.484 232.091 2.019 3.957 o
-3 2 16 7.060 8.860 0.337 156.554 o
-3 2 17 124.583 128.477 1.237 8.409 o
-3 2 18 2452.630 2497.160 17.888 0.079 o
-3 2 19 1712.960 1744.120 12.632 0.152 o
-3 2 20 0.157 0.502 0.282 899.848 o
-3 2 21 776.617 788.600 5.916 0.606 o
-3 2 22 256.412 261.354 2.236 3.261 o
-3 2 23 351.886 352.658 2.879 2.104 o
-3 2 24 117.296 118.340 1.240 8.990 o
-3 2 25 13.293 14.334 0.568 77.602 o
-3 2 26 20.329 20.047 0.652 53.596 o
-3 2 27 83.427 82.431 1.252 12.382 o
-3 2 28 22.792 23.754 0.796 43.264 o
-3 2 29 200.858 197.355 2.718 3.780 o
-3 2 30 15.948 16.277 0.840 52.504 o
-3 2 31 109.153 113.974 2.754 5.687 o
-3 3 1 534.441 530.874 3.341 1.220 o
-3 3 2 73.360 72.347 0.589 17.236 o
-3 3 3 62.863 67.639 0.583 19.631 o
-3 3 4 794.571 781.570 5.031 0.641 o
-3 3 5 73.706 76.772 0.634 16.645 o
-3 3 6 108.540 109.980 0.860 10.646 o
-3 3 7 248.321 246.990 2.011 3.539 o
-3 3 8 33.775 34.143 0.381 39.761 o
-3 3 9 36.243 36.382 0.449 36.269 o
-3 3 10 435.908 442.904 3.032 1.603 o
-3 3 11 48.879 51.046 0.543 25.836 o
-3 3 12 522.335 526.980 3.693 1.204 o
-3 3 13 536.499 546.046 3.976 1.128 o
-3 3 14 46.559 47.823 0.593 26.768 o
-3 3 15 57.631 57.125 0.731 20.986 o
-3 3 16 147.922 146.513 1.376 6.930 o
-3 3 17 0.955 0.729 0.292 635.342 o
-3 3 18 238.846 237.120 2.003 3.699 o
-3 3 19 47.123 45.481 0.681 26.065 o
-3 3 20 118.607 117.371 1.173 9.103 o
-3 3 21 141.254 145.066 1.359 7.202 o
-3 3 22 152.397 153.025 1.444 6.589 o
-3 3 23 41.621 42.100 0.788 27.336 o
-3 3 24 137.230 136.715 1.481 7.272 o
-3 3 25 6.731 6.934 0.441 147.812 o
-3 3 26 34.690 34.297 0.788 32.032 o
-3 3 27 107.588 104.517 1.301 9.722 o
-3 3 28 1.136 1.394 0.504 264.628 o
-3 3 29 11.735 11.889 0.773 67.331 o
-3 3 30 6.298 7.203 0.735 93.499 o
-3 4 1 560.154 562.792 3.662 1.111 o
-3 4 2 653.990 646.555 4.173 0.879 o
-3 4 3 8.762 9.474 0.224 152.736 o
-3 4 4 375.395 365.785 2.521 2.070 o
-3 4 5 75.454 75.949 0.718 16.093 o
-3 4 6 7.701 8.137 0.229 172.435 o
-3 4 7 26.969 26.642 0.401 49.404 o
-3 4 8 47.218 45.431 0.519 27.686 o
-3 4 9 8.706 9.153 0.249 151.803 o
-3 4 10 143.014 141.223 1.142 7.555 o
-3 4 11 106.127 109.684 0.941 10.628 o
-3 4 12 44.477 44.263 0.537 28.855 o
-3 4 13 93.997 95.508 0.948 12.079 o
-3 4 14 40.126 42.858 0.606 30.257 o
-3 4 15 104.349 105.306 1.045 10.626 o
-3 4 16 61.174 60.491 0.805 19.324 o
-3 4 17 6.702 8.219 0.433 143.721 o
-3 4 18 71.605 68.219 0.859 16.530 o
-3 4 19 1.308 1.707 0.305 491.596 o
-3 4 20 27.062 27.684 0.645 42.494 o
-3 4 21 120.069 117.147 1.320 8.694 o
-3 4 22 50.782 50.395 0.874 22.211 o
-3 4 23 163.779 164.144 1.720 5.759 o
-3 4 24 48.599 51.222 0.895 22.445 o
-3 4 25 1.592 2.172 0.388 340.958 o
-3 4 26 17.779 17.077 0.580 63.557 o
-3 4 27 29.173 28.695 0.782 36.946 o
-3 4 28 4.828 5.236 0.496 162.574 o
-3 4 29 41.883 43.051 4.211 4.207 o
-3 5 1 166.276 171.622 1.385 6.030 o
-3 5 2 218.510 226.914 1.901 4.077 o
-3 5 3 468.898 484.944 3.731 1.347 o
-3 5 4 819.768 840.641 6.087 0.558 o
-3 5 5 8.582 8.427 0.300 149.355 o
-3 5 6 1773.780 1827.770 13.160 0.142 o
-3 5 7 618.870 631.945 4.549 0.897 o
-3 5 8 61.840 64.267 0.710 19.448 o
-3 5 9 31.499 29.628 0.480 41.764 o
-3 5 10 148.165 148.983 1.275 7.033 o
-3 5 11 75.109 75.470 0.790 15.847 o
-3 5 12 83.094 83.797 0.862 14.023 o
-3 5 13 4.269 4.779 0.302 250.938 o
-3 5 14 6.687 6.049 0.331 180.135 o
-3 5 15 25.795 23.633 0.532 49.025 o
-3 5 16 46.719 44.957 0.717 25.890 o
-3 5 17 120.623 113.055 1.221 8.999 o
-3 5 18 194.416 188.271 1.837 4.778 o
-3 5 19 473.309 466.596 3.869 1.336 o
-3 5 20 36.604 38.329 0.809 29.818 o
-3 5 21 0.653 1.750 0.430 353.175 o
-3 5 22 211.664 206.042 2.128 4.123 o
-3 5 23 9.001 9.504 0.538 105.614 o
-3 5 24 1.847 1.755 0.459 272.978 o
-3 5 25 2.236 2.272 0.480 239.488 o
-3 5 26 0.055 0.847 0.480 343.221 o
-3 5 27 2.654 3.155 0.540 190.008 o
-3 6 1 560.879 561.033 3.956 1.079 o
-3 6 2 951.058 961.625 6.585 0.450 o
-3 6 3 143.408 152.966 1.407 6.922 o
-3 6 4 949.860 962.395 7.084 0.434 o
-3 6 5 375.114 376.937 2.994 1.926 o
-3 6 6 72.026 76.948 0.996 15.127 o
-3 6 7 2.408 3.151 0.293 364.142 o
-3 6 8 19.429 19.139 0.459 64.467 o
-3 6 9 16.276 16.283 0.409 77.670 o
-3 6 10 8.080 8.372 0.319 151.622 o
-3 6 11 169.320 167.567 1.488 5.882 o
-3 6 12 42.258 40.793 0.939 25.231 o
-3 6 13 57.015 55.253 0.878 20.158 o
-3 6 14 8.800 9.102 0.452 120.645 o
-3 6 15 363.986 361.652 3.223 1.935 o
-3 6 16 36.615 37.359 0.928 27.976 o
-3 6 17 210.141 202.163 2.308 4.012 o
-3 6 18 52.556 51.239 1.053 19.924 o
-3 6 19 169.044 165.873 2.037 5.210 o
-3 6 20 12.511 10.454 0.605 82.230 o
-3 6 21 28.009 28.060 0.865 35.755 o
-3 6 22 29.430 26.169 0.916 34.183 o
-3 6 23 120.409 118.071 1.705 7.741 o
-3 6 24 29.487 30.170 0.926 32.830 o
-3 6 25 77.370 74.502 1.384 12.619 o
-3 7 1 322.736 326.307 2.678 2.375 o
-3 7 2 160.450 165.441 1.539 6.065 o
-3 7 3 100.073 112.118 1.555 9.162 o
-3 7 4 3679.970 3803.280 28.312 0.035 o
-3 7 5 1522.790 1567.850 11.927 0.182 o
-3 7 6 247.704 258.835 2.349 3.286 o
-3 7 7 161.897 160.167 1.613 5.996 o
-3 7 8 71.014 71.093 1.000 15.614 o
-3 7 9 211.724 214.712 2.035 4.143 o
-3 7 10 449.635 453.616 3.756 1.422 o
-3 7 11 45.916 47.161 0.846 24.308 o
-3 7 12 17.483 17.025 0.548 65.922 o
-3 7 13 317.918 317.558 3.104 2.267 o
-3 7 14 1.716 2.154 0.455 274.592 o
-3 7 15 0.834 1.334 0.455 324.860 o
-3 7 16 124.828 122.228 1.726 7.456 o
-3 7 17 541.936 519.864 5.346 0.974 o
-3 7 18 14.844 14.286 0.780 59.012 o
-3 7 19 147.231 140.105 1.881 6.210 o
-3 7 20 38.008 34.415 0.963 27.421 o
-3 7 21 24.459 25.042 0.817 40.637 o
-3 7 22 130.808 127.868 1.901 6.796 o
-3 8 1 0.339 0.191 0.422 438.865 o
-3 8 2 4.666 5.679 0.483 165.850 o
-3 8 3 436.675 430.505 3.602 1.511 o
-3 8 4 1.857 3.168 0.421 279.311 o
-3 8 5 14.972 16.139 0.534 73.350 o
-3 8 6 267.193 264.050 2.417 3.059 o
-3 8 7 1.099 1.930 0.374 393.595 o
-3 8 8 84.339 82.860 1.154 12.715 o
-3 8 9 163.706 169.051 1.765 5.644 o
-3 8 10 245.171 245.448 2.331 3.382 o
-3 8 11 407.240 405.471 3.656 1.613 o
-3 8 12 0.229 0.837 0.447 381.408 o
-3 8 13 0.176 0.282 0.455 390.164 o
-3 8 14 9.980 9.569 0.600 93.093 o
-3 8 15 16.919 17.996 0.735 55.710 o
-3 8 16 37.697 39.360 1.103 24.435 o
-3 8 17 211.909 204.925 2.529 3.784 o
-3 8 18 19.830 19.143 0.817 47.505 o
-3 9 1 2.671 1.322 0.480 240.486 o
-3 9 2 4.825 4.464 0.554 149.465 o
-3 9 3 122.353 118.790 1.665 7.751 o
-3 9 4 4.437 4.985 0.570 146.222 o
-3 9 5 51.463 51.458 1.015 20.501 o
-3 9 6 461.795 443.550 3.957 1.370 o
-3 9 7 187.357 178.940 1.901 4.915 o
-3 9 8 23.544 22.637 0.723 45.634 o
-3 9 9 107.995 106.478 1.463 9.176 o
-3 9 10 106.190 105.375 1.461 9.305 o
-3 9 11 29.240 29.476 0.829 35.486 o
-3 9 12 27.319 24.860 0.800 39.052 o
-2 0 2 5779.590 5576.320 45.123 0.015 o
-2 0 4 3025.180 3021.200 25.732 0.048 o
-2 0 6 149.216 150.723 1.509 6.619 o
-2 0 8 489.485 475.557 4.715 1.165 o
-2 0 10 417.984 416.186 3.952 1.506 o
-2 0 12 228.240 232.766 2.321 3.621 o
-2 0 14 3.475 4.682 0.423 215.538 o
-2 0 16 568.159 575.340 5.464 0.899 o
-2 0 18 1079.150 1102.270 11.523 0.271 o
-2 0 20 313.792 320.601 3.430 2.156 o
-2 0 22 5.227 6.382 0.549 138.289 o
-2 0 24 8.757 8.728 0.542 108.353 o
-2 0 26 63.363 62.779 1.228 15.721 o
-2 0 28 113.740 122.505 2.899 5.237 o
-2 0 30 186.285 184.527 3.927 2.913 o
-2 0 32 87.057 86.286 2.592 6.927 o
-2 1 1 46.836 45.073 0.380 29.092 o
-2 1 2 258.615 256.825 1.660 3.569 o
-2 1 3 3302.300 3272.070 20.260 0.050 o
-2 1 4 134.261 139.836 0.924 8.272 o
-2 1 5 182.077 168.012 1.123 5.950 o
-2 1 6 1728.710 1717.800 10.693 0.166 o
-2 1 7 51.843 50.123 0.432 25.825 o
-2 1 8 108.447 105.381 0.720 11.126 o
-2 1 9 24.139 24.316 0.316 56.730 o
-2 1 10 167.362 179.821 1.270 6.027 o
-2 1 11 400.282 392.195 2.714 1.869 o
-2 1 12 61.460 63.607 0.543 20.585 o
-2 1 13 182.474 175.755 1.241 5.734 o
-2 1 14 1.593 1.982 0.196 634.827 o
-2 1 15 381.616 376.457 2.812 1.948 o
-2 1 16 757.592 742.651 5.315 0.666 o
-2 1 17 197.473 194.953 1.512 4.969 o
-2 1 18 27.162 26.667 0.491 46.996 o
-2 1 19 141.024 142.072 1.268 7.412 o
-2 1 20 0.316 0.556 0.256 971.120 o
-2 1 21 687.239 678.989 5.084 0.763 o
-2 1 22 258.031 261.388 2.161 3.288 o
-2 1 23 3.721 4.078 0.418 219.073 o
-2 1 24 72.530 71.769 0.925 15.779 o
-2 1 25 253.220 249.144 2.359 3.274 o
-2 1 26 12.636 14.317 0.554 80.636 o
-2 1 27 358.575 354.367 3.778 1.808 o
-2 1 28 46.909 49.053 1.093 20.945 o
-2 1 29 14.327 14.373 0.723 63.608 o
-2 1 30 64.397 62.967 1.518 13.596 o
-2 1 31 98.250 101.576 1.953 8.246 o
-2 1 32 33.365 35.901 1.372 21.848 o
-2 2 1 1155.600 1155.410 7.009 0.341 o
-2 2 2 584.772 590.967 3.631 1.052 o
-2 2 3 521.242 520.228 3.302 1.261 o
-2 2 4 2544.870 2525.880 16.144 0.080 o
-2 2 5 1735.710 1712.240 10.987 0.163 o
-2 2 6 2965.610 2941.750 17.720 0.062 o
-2 2 7 11210.900 10733.100 68.741 0.005 o
-2 2 8 325.754 321.920 2.185 2.540 o
-2 2 9 10.384 10.701 0.211 133.663 o
-2 2 10 1730.060 1719.130 11.415 0.160 o
-2 2 11 2523.610 2504.280 16.571 0.080 o
-2 2 12 125.105 123.087 0.962 9.054 o
-2 2 13 0.884 0.997 0.142 1195.420 o
-2 2 14 21.177 19.393 0.316 66.316 o
-2 2 15 159.054 162.447 1.538 6.141 o
-2 2 16 298.133 303.429 2.685 2.579 o
-2 2 17 311.638 314.839 2.312 2.606 o
-2 2 18 329.215 333.471 2.536 2.370 o
-2 2 19 1778.790 1784.730 12.388 0.148 o
-2 2 20 1505.010 1510.960 10.201 0.203 o
-2 2 21 269.880 280.531 2.236 3.063 o
-2 2 22 37.809 40.243 0.663 31.162 o
-2 2 23 1116.760 1119.450 8.596 0.323 o
-2 2 24 0.053 1.234 0.326 651.042 o
-2 2 25 58.847 58.775 0.889 19.333 o
-2 2 26 0.015 0.000 0.335 756.729 o
-2 2 27 82.632 85.113 1.311 12.069 o
-2 2 28 0.522 1.385 0.461 331.354 o
-2 2 29 162.446 161.184 2.140 5.243 o
-2 2 30 18.630 18.800 0.942 43.493 o
-2 2 31 0.745 1.974 0.547 234.438 o
-2 2 32 84.007 88.430 2.403 7.565 o
-2 3 1 468.205 473.245 2.955 1.485 o
-2 3 2 131.108 129.906 0.957 8.595 o
-2 3 3 143.040 142.305 1.027 7.703 o
-2 3 4 364.473 370.364 2.415 2.136 o
-2 3 5 436.545 443.112 2.859 1.632 o
-2 3 6 1201.900 1174.490 7.160 0.324 o
-2 3 7 718.816 721.098 4.595 0.748 o
-2 3 8 95.849 102.469 0.957 11.609 o
-2 3 9 340.459 341.820 2.265 2.372 o
-2 3 10 89.891 89.820 0.726 13.444 o
-2 3 11 482.346 485.861 3.270 1.387 o
-2 3 12 7.340 6.684 0.246 184.868 o
-2 3 13 30.864 31.366 0.377 43.432 o
-2 3 14 23.122 22.588 0.363 58.412 o
-2 3 15 48.882 48.112 0.518 26.566 o
-2 3 16 17.962 17.395 0.374 73.585 o
-2 3 17 34.471 33.681 0.500 37.586 o
-2 3 18 81.586 79.777 0.813 14.630 o
-2 3 19 1190.700 1182.660 8.348 0.304 o
-2 3 20 238.246 247.435 2.024 3.635 o
-2 3 21 809.573 794.101 6.216 0.570 o
-2 3 22 260.884 253.413 2.274 3.236 o
-2 3 23 76.248 78.053 1.009 14.479 o
-2 3 24 389.163 378.204 3.222 1.814 o
-2 3 25 164.946 162.910 1.647 5.842 o
-2 3 26 122.833 121.676 1.440 8.193 o
-2 3 27 12.862 12.289 0.586 80.143 o
-2 3 28 13.821 14.390 0.636 70.935 o
-2 3 29 0.142 0.189 0.475 363.994 o
-2 3 30 2.399 3.489 0.574 176.171 o
-2 3 31 19.773 19.829 0.822 46.983 o
-2 4 1 240.442 236.322 1.716 3.864 o
-2 4 2 31.875 32.566 0.350 42.408 o
-2 4 3 492.316 503.238 3.249 1.348 o
-2 4 4 9.749 8.257 0.199 151.781 o
-2 4 5 110.462 108.348 0.845 10.605 o
-2 4 6 340.993 339.627 2.201 2.394 o
-2 4 7 1433.570 1440.290 8.787 0.232 o
-2 4 8 4739.560 4774.960 29.572 0.025 o
-2 4 9 209.879 215.042 1.518 4.576 o
-2 4 10 0.154 0.372 0.130 2901.330 o
-2 4 11 94.886 94.067 0.792 12.547 o
-2 4 12 90.863 93.032 0.850 12.793 o
-2 4 13 0.118 0.436 0.145 2556.650 o
-2 4 14 63.827 62.747 0.739 19.025 o
-2 4 15 11.096 11.538 0.316 115.715 o
-2 4 16 175.216 173.582 1.434 5.732 o
-2 4 17 85.653 87.418 0.903 13.398 o
-2 4 18 36.374 35.546 0.597 34.184 o
-2 4 19 415.401 411.039 3.415 1.634 o
-2 4 20 868.292 878.624 6.848 0.493 o
-2 4 21 1841.760 1850.100 13.978 0.132 o
-2 4 22 983.720 977.191 7.607 0.404 o
-2 4 23 154.491 158.914 1.626 6.182 o
-2 4 24 434.681 434.812 3.666 1.498 o
-2 4 25 93.422 93.256 1.224 11.257 o
-2 4 26 258.030 252.584 2.486 3.144 o
-2 4 27 87.612 88.600 1.505 10.741 o
-2 4 28 0.319 0.144 0.532 286.561 o
-2 4 29 4.012 3.562 0.592 150.642 o
-2 4 30 3.713 5.393 0.777 101.048 o
-2 5 1 8.333 8.248 0.279 156.171 o
-2 5 2 185.634 182.963 1.362 5.464 o
-2 5 3 29.398 29.125 0.415 45.175 o
-2 5 4 34.155 33.853 0.384 39.530 o
-2 5 5 400.284 405.198 2.763 1.834 o
-2 5 6 413.511 418.406 2.950 1.726 o
-2 5 7 628.225 642.488 4.495 0.885 o
-2 5 8 46.383 44.196 0.630 27.117 o
-2 5 9 112.291 116.773 1.246 9.273 o
-2 5 10 39.051 40.716 0.505 32.617 o
-2 5 11 249.049 252.720 2.802 3.028 o
-2 5 12 222.134 219.221 1.697 4.228 o
-2 5 13 617.263 622.825 4.638 0.896 o
-2 5 14 92.838 92.247 0.934 12.369 o
-2 5 15 246.298 246.628 2.034 3.548 o
-2 5 16 426.147 419.744 3.298 1.614 o
-2 5 17 7.003 7.065 0.350 164.679 o
-2 5 18 361.419 348.582 3.094 2.008 o
-2 5 19 133.710 126.615 1.458 7.624 o
-2 5 20 0.082 0.162 0.377 573.838 o
-2 5 21 296.641 287.681 2.839 2.569 o
-2 5 22 2.733 4.541 0.523 185.487 o
-2 5 23 33.991 32.749 0.847 31.607 o
-2 5 24 112.483 110.243 1.478 8.822 o
-2 5 25 167.187 163.864 2.017 5.291 o
-2 5 26 37.166 34.735 1.158 24.400 o
-2 5 27 37.074 38.203 1.093 24.949 o
-2 5 28 28.662 30.139 0.968 32.258 o
-2 6 1 37.692 38.852 0.510 33.797 o
-2 6 2 36.307 36.157 0.481 35.846 o
-2 6 3 87.913 89.622 0.817 13.362 o
-2 6 4 92.865 93.932 1.114 11.670 o
-2 6 5 77.060 75.579 0.758 15.718 o
-2 6 6 391.043 393.326 3.123 1.806 o
-2 6 7 156.589 159.703 1.377 6.464 o
-2 6 8 3.734 3.881 0.224 325.628 o
-2 6 9 16.999 18.842 0.404 72.725 o
-2 6 10 62.622 63.740 0.857 18.384 o
-2 6 11 21.248 22.328 0.503 56.832 o
-2 6 12 2.965 3.471 0.383 264.938 o
-2 6 13 43.213 44.731 0.688 27.541 o
-2 6 14 81.282 79.674 1.054 13.616 o
-2 6 15 88.235 86.342 1.047 12.640 o
-2 6 16 35.530 35.708 0.895 29.332 o
-2 6 17 0.093 -0.109 0.355 657.217 o
-2 6 18 29.495 29.514 0.836 35.157 o
-2 6 19 19.405 18.920 0.601 58.080 o
-2 6 20 33.759 32.135 0.870 31.420 o
-2 6 21 6.684 5.729 0.523 135.144 o
-2 6 22 57.905 56.184 1.193 17.249 o
-2 6 23 31.293 27.642 0.842 34.498 o
-2 6 24 3.544 4.331 0.536 170.549 o
-2 6 25 75.753 71.921 1.324 13.206 o
-2 6 26 298.394 282.021 3.105 2.458 o
-2 7 1 1.706 1.502 0.268 523.167 o
-2 7 2 93.924 93.267 0.994 12.028 o
-2 7 3 3.935 4.567 0.329 250.533 o
-2 7 4 3.651 3.588 0.329 273.907 o
-2 7 5 83.642 85.110 0.953 13.525 o
-2 7 6 379.002 383.974 3.061 1.881 o
-2 7 7 0.180 0.811 0.305 741.919 o
-2 7 8 940.328 949.049 7.354 0.432 o
-2 7 9 112.923 119.394 1.307 9.020 o
-2 7 10 13.143 15.022 0.504 82.144 o
-2 7 11 19.870 19.176 0.610 56.784 o
-2 7 12 124.289 125.718 1.431 8.069 o
-2 7 13 87.128 86.888 1.560 10.603 o
-2 7 14 157.042 161.482 1.710 5.964 o
-2 7 15 56.111 56.840 1.017 19.000 o
-2 7 16 103.579 100.073 1.254 10.234 o
-2 7 17 26.976 24.757 0.691 42.535 o
-2 7 18 123.192 121.136 1.421 8.232 o
-2 7 19 100.146 93.119 1.232 10.757 o
-2 7 20 26.717 26.697 0.802 38.772 o
-2 7 21 49.783 46.600 1.058 20.966 o
-2 7 22 341.821 329.813 3.333 2.052 o
-2 7 23 77.143 71.909 1.284 13.286 o
-2 8 1 30.154 29.178 0.652 39.249 o
-2 8 2 1.950 1.987 0.347 371.456 o
-2 8 3 110.565 108.288 1.246 9.598 o
-2 8 4 59.534 60.601 0.912 18.849 o
-2 8 5 554.608 567.896 4.799 0.991 o
-2 8 6 25.571 28.061 0.713 41.695 o
-2 8 7 189.239 193.832 1.901 4.755 o
-2 8 8 93.546 93.831 1.154 11.480 o
-2 8 9 156.049 157.945 1.694 6.055 o
-2 8 10 12.548 11.940 0.546 85.368 o
-2 8 11 136.060 136.812 1.574 7.137 o
-2 8 12 47.246 47.825 0.920 22.981 o
-2 8 13 0.092 0.258 0.417 467.250 o
-2 8 14 131.130 127.632 1.535 7.546 o
-2 8 15 46.984 46.657 0.956 22.789 o
-2 8 16 99.729 97.396 1.424 10.004 o
-2 8 17 24.551 21.524 0.728 45.023 o
-2 8 18 0.086 -0.079 0.490 349.975 o
-2 8 19 16.508 14.104 0.691 62.008 o
-2 8 20 70.575 69.923 1.430 13.203 o
-2 9 1 0.011 -0.846 0.383 579.473 o
-2 9 2 7.675 7.595 0.524 120.916 o
-2 9 3 264.606 256.534 2.461 3.087 o
-2 9 4 337.539 330.322 3.050 2.164 o
-2 9 5 15.530 16.237 0.633 65.497 o
-2 9 6 310.514 309.908 3.070 2.335 o
-2 9 7 1212.640 1195.760 10.169 0.267 o
-2 9 8 233.437 236.870 2.505 3.420 o
-2 9 9 810.269 795.739 6.938 0.535 o
-2 9 10 10.960 11.109 0.568 90.124 o
-2 9 11 47.581 44.038 1.030 22.108 o
-2 9 12 32.208 32.502 0.887 31.723 o
-2 9 13 171.946 162.691 1.865 5.405 o
-2 9 14 10.896 12.361 0.612 83.600 o
-2 9 15 43.568 41.831 1.072 22.884 o
-2 10 1 0.059 -0.796 0.455 408.016 o
-2 10 2 29.606 29.405 0.817 35.586 o
-2 10 3 13.859 13.838 0.659 69.686 o
-2 10 4 0.992 1.037 0.560 230.513 o
-2 10 5 196.547 186.936 2.289 4.306 o
-2 10 6 32.038 35.547 1.296 23.447 o
-1 0 2 3591.280 3488.080 41.570 0.026 o
-1 0 4 537.994 526.825 5.173 0.996 o
-1 0 6 8145.230 7817.270 70.739 0.007 o
-1 0 8 3847.430 3749.040 30.326 0.033 o
-1 0 10 3922.110 3819.020 30.859 0.031 o
-1 0 12 3887.050 3856.270 32.868 0.030 o
-1 0 14 4598.620 4483.370 38.283 0.022 o
-1 0 16 130.186 133.341 1.616 7.311 o
-1 0 18 0.203 0.337 0.249 1127.260 o
-1 0 20 3.819 3.428 0.416 225.014 o
-1 0 22 0.073 0.718 0.242 1147.040 o
-1 0 24 10.189 9.449 0.476 108.095 o
-1 0 26 947.857 949.104 12.824 0.276 o
-1 0 28 43.270 42.186 1.369 19.178 o
-1 0 30 46.468 49.664 1.546 16.210 o
-1 0 32 115.358 113.936 2.473 6.158 o
-1 1 1 29.640 33.112 0.268 45.390 o
-1 1 2 4232.120 4162.940 27.497 0.030 o
-1 1 3 753.062 755.761 5.028 0.680 o
-1 1 4 461.183 446.739 2.729 1.576 o
-1 1 5 335.313 333.461 2.210 2.441 o
-1 1 6 141.096 132.800 0.951 8.087 o
-1 1 7 960.155 950.680 6.110 0.463 o
-1 1 8 715.426 708.746 4.580 0.757 o
-1 1 9 2915.660 2828.970 18.069 0.064 o
-1 1 10 2181.760 2161.710 13.427 0.109 o
-1 1 11 543.541 539.621 3.437 1.184 o
-1 1 12 0.078 0.164 0.132 3663.840 o
-1 1 13 1175.440 1174.930 7.366 0.327 o
-1 1 14 0.034 0.202 0.146 3238.710 o
-1 1 15 4.393 5.732 0.195 275.755 o
-1 1 16 20.762 22.112 0.310 64.618 o
-1 1 17 453.359 440.158 2.974 1.567 o
-1 1 18 197.964 195.963 1.375 5.067 o
-1 1 19 203.664 200.599 1.411 4.888 o
-1 1 20 6.226 6.924 0.203 211.127 o
-1 1 21 63.369 64.648 0.691 19.224 o
-1 1 22 293.748 284.490 2.307 2.832 o
-1 1 23 111.475 108.073 1.290 9.436 o
-1 1 24 1198.750 1152.850 9.635 0.282 o
-1 1 25 2.242 6.715 0.619 143.923 o
-1 1 26 30.628 31.090 0.696 37.220 o
-1 1 27 0.585 1.617 0.353 483.427 o
-1 1 28 91.522 87.106 1.355 11.123 o
-1 1 29 128.610 125.429 1.718 7.289 o
-1 1 30 111.910 108.016 1.633 8.476 o
-1 1 31 14.349 15.671 0.840 55.025 o
-1 1 32 30.963 29.386 1.134 27.771 o
-1 1 33 3.003 2.632 2.105 18.554 o
-1 2 1 137.412 139.177 0.967 8.086 o
-1 2 2 721.961 743.913 4.777 0.724 o
-1 2 3 1729.670 1736.940 11.086 0.162 o
-1 2 4 469.288 467.392 2.873 1.502 o
-1 2 5 3.871 4.628 0.156 334.205 o
-1 2 6 839.378 869.890 5.459 0.565 o
-1 2 7 162.175 158.355 1.145 6.613 o
-1 2 8 42.245 40.167 0.382 32.426 o
-1 2 9 2579.190 2526.680 15.672 0.080 o
-1 2 10 6074.890 6003.210 38.423 0.015 o
-1 2 11 1270.300 1282.090 8.273 0.279 o
-1 2 12 30.229 30.355 0.331 45.268 o
-1 2 13 395.695 380.795 2.424 1.974 o
-1 2 14 32.734 32.622 0.433 40.366 o
-1 2 15 511.668 495.637 3.212 1.318 o
-1 2 16 181.532 184.583 1.263 5.632 o
-1 2 17 255.105 253.610 2.009 3.437 o
-1 2 18 14.585 15.159 0.302 91.273 o
-1 2 19 0.213 0.282 0.195 1662.780 o
-1 2 20 344.326 343.305 2.486 2.280 o
-1 2 21 41.444 45.335 0.602 29.177 o
-1 2 22 494.782 483.508 3.871 1.274 o
-1 2 23 32.799 36.244 0.727 33.678 o
-1 2 24 1.876 1.494 0.335 406.204 o
-1 2 25 15.702 15.546 0.523 73.051 o
-1 2 26 45.181 43.620 0.812 25.510 o
-1 2 27 2.575 2.948 0.392 280.404 o
-1 2 28 27.538 26.762 0.851 36.832 o
-1 2 29 50.204 46.146 1.041 21.107 o
-1 2 30 1.558 1.796 0.519 236.279 o
-1 2 31 32.505 31.006 1.167 26.278 o
-1 2 32 6.899 7.476 0.729 91.588 o
-1 3 1 7.418 8.624 0.251 169.431 o
-1 3 2 1980.880 2016.850 12.165 0.128 o
-1 3 3 467.083 467.800 3.160 1.463 o
-1 3 4 284.224 281.924 2.016 3.042 o
-1 3 5 1015.910 1003.860 6.277 0.425 o
-1 3 6 10.275 10.952 0.175 136.425 o
-1 3 7 4.142 4.486 0.163 321.916 o
-1 3 8 775.629 755.643 4.941 0.668 o
-1 3 9 2789.110 2806.660 17.970 0.067 o
-1 3 10 1.264 2.719 0.179 658.171 o
-1 3 11 10.705 9.936 0.233 132.072 o
-1 3 12 524.731 524.650 3.407 1.237 o
-1 3 13 1.330 1.182 0.134 956.605 o
-1 3 14 1561.330 1559.470 10.099 0.195 o
-1 3 15 592.622 590.416 3.812 1.024 o
-1 3 16 236.753 236.074 1.638 3.958 o
-1 3 17 35.067 32.724 0.527 37.054 o
-1 3 18 372.543 364.912 2.569 2.072 o
-1 3 19 386.684 381.347 2.756 1.932 o
-1 3 20 42.781 41.406 0.581 29.707 o
-1 3 21 553.107 537.310 3.964 1.109 o
-1 3 22 116.483 112.256 1.159 9.382 o
-1 3 23 58.098 56.262 0.816 20.325 o
-1 3 24 179.238 179.831 1.802 5.166 o
-1 3 25 217.049 215.649 2.223 3.917 o
-1 3 26 135.656 135.812 1.700 6.927 o
-1 3 27 17.543 17.895 0.641 59.902 o
-1 3 28 39.741 39.904 0.967 25.788 o
-1 3 29 8.777 10.041 0.725 81.579 o
-1 3 30 150.136 146.010 2.008 5.857 o
-1 3 31 130.358 126.373 1.991 6.645 o
-1 4 1 932.816 935.204 5.720 0.491 o
-1 4 2 29.753 29.505 0.326 46.257 o
-1 4 3 157.928 157.990 1.209 6.670 o
-1 4 4 208.872 202.615 1.394 4.790 o
-1 4 5 862.937 859.098 5.278 0.562 o
-1 4 6 6.055 5.302 0.199 233.530 o
-1 4 7 667.072 670.011 4.271 0.844 o
-1 4 8 137.768 144.790 1.369 7.311 o
-1 4 9 851.978 855.839 5.764 0.550 o
-1 4 10 1924.480 1930.670 14.431 0.123 o
-1 4 11 161.415 161.439 1.203 6.521 o
-1 4 12 151.049 152.076 1.189 7.009 o
-1 4 13 411.210 409.457 2.818 1.777 o
-1 4 14 523.923 519.451 3.621 1.217 o
-1 4 15 0.012 0.233 0.162 2735.820 o
-1 4 16 0.521 0.670 0.205 1158.710 o
-1 4 17 33.138 36.013 0.526 37.260 o
-1 4 18 146.347 143.370 1.244 7.238 o
-1 4 19 49.018 48.943 0.669 24.977 o
-1 4 20 23.592 24.352 0.524 51.483 o
-1 4 21 503.028 484.932 3.769 1.271 o
-1 4 22 924.739 916.903 6.837 0.461 o
-1 4 23 403.401 405.953 3.755 1.601 o
-1 4 24 179.673 173.203 2.053 4.929 o
-1 4 25 80.028 82.860 1.419 11.874 o
-1 4 26 231.847 235.367 2.757 3.267 o
-1 4 27 6.761 6.963 0.638 107.783 o
-1 4 28 22.010 21.323 1.089 34.872 o
-1 4 29 18.889 20.036 1.046 38.725 o
-1 4 30 51.783 52.332 1.517 15.604 o
-1 5 1 32.243 32.184 0.564 38.516 o
-1 5 2 0.626 1.118 0.185 1092.320 o
-1 5 3 328.700 334.126 2.220 2.474 o
-1 5 4 358.092 354.944 2.292 2.237 o
-1 5 5 275.034 272.942 1.855 3.233 o
-1 5 6 376.794 370.591 2.395 2.084 o
-1 5 7 129.175 129.410 1.498 7.660 o
-1 5 8 526.460 532.333 3.798 1.179 o
-1 5 9 95.294 91.746 0.795 12.607 o
-1 5 10 2.825 3.016 0.183 437.733 o
-1 5 11 1051.560 1070.730 7.255 0.377 o
-1 5 12 4.404 4.330 0.241 281.307 o
-1 5 13 157.287 158.661 1.306 6.553 o
-1 5 14 32.624 32.736 0.680 35.748 o
-1 5 15 167.322 161.535 1.397 6.119 o
-1 5 16 9.312 9.359 0.390 125.542 o
-1 5 17 32.051 31.104 0.652 37.226 o
-1 5 18 104.225 99.359 0.992 10.990 o
-1 5 19 39.681 39.138 0.682 30.262 o
-1 5 20 4.344 4.445 0.372 222.565 o
-1 5 21 54.337 53.529 0.869 21.023 o
-1 5 22 178.611 173.990 1.802 5.235 o
-1 5 23 354.239 346.627 3.462 1.930 o
-1 5 24 247.947 244.947 3.340 2.741 o
-1 5 25 69.272 70.494 1.487 12.961 o
-1 5 26 52.013 51.816 1.350 17.115 o
-1 5 27 142.902 137.864 2.141 5.893 o
-1 5 28 23.242 25.710 0.926 37.843 o
-1 5 29 391.891 385.077 6.164 1.134 o
-1 6 1 133.754 131.645 1.071 8.242 o
-1 6 2 3.307 2.878 0.189 401.388 o
-1 6 3 355.961 361.405 2.453 2.187 o
-1 6 4 112.786 114.335 0.933 10.061 o
-1 6 5 162.334 166.597 1.249 6.365 o
-1 6 6 25.142 24.244 0.376 53.837 o
-1 6 7 101.298 104.734 0.914 11.224 o
-1 6 8 40.181 41.056 0.523 31.718 o
-1 6 9 62.621 63.419 0.675 19.595 o
-1 6 10 97.654 100.963 1.118 11.030 o
-1 6 11 203.649 208.410 1.634 4.640 o
-1 6 12 696.584 705.003 5.072 0.744 o
-1 6 13 73.653 75.508 0.850 15.762 o
-1 6 14 332.414 334.631 2.502 2.361 o
-1 6 15 40.127 43.252 0.654 29.539 o
-1 6 16 24.476 24.233 0.543 49.859 o
-1 6 17 61.003 58.984 0.837 19.278 o
-1 6 18 282.500 284.313 2.514 2.819 o
-1 6 19 55.596 56.230 0.892 20.236 o
-1 6 20 68.142 67.012 0.997 16.315 o
-1 6 21 159.713 160.750 1.767 5.827 o
-1 6 22 6.195 8.164 0.501 134.030 o
-1 6 23 1000.530 992.972 9.581 0.342 o
-1 6 24 1805.720 1753.350 16.444 0.122 o
-1 6 25 24.044 25.401 1.252 28.529 o
-1 6 26 160.780 163.898 2.997 4.130 o
-1 6 27 40.940 38.234 1.268 21.343 o
-1 7 1 1.716 2.252 0.248 510.155 o
-1 7 2 228.168 226.566 1.833 4.003 o
-1 7 3 326.259 338.373 2.497 2.386 o
-1 7 4 14.415 15.050 0.365 88.184 o
-1 7 5 185.286 187.506 1.642 5.147 o
-1 7 6 241.261 241.127 1.965 3.674 o
-1 7 7 102.154 101.822 1.076 10.808 o
-1 7 8 284.444 289.136 2.376 2.852 o
-1 7 9 26.830 27.168 0.591 44.428 o
-1 7 10 88.421 86.945 1.003 12.765 o
-1 7 11 342.496 345.155 2.690 2.222 o
-1 7 12 1307.350 1340.760 9.434 0.251 o
-1 7 13 24.186 25.368 0.626 46.902 o
-1 7 14 264.855 268.907 2.216 3.164 o
-1 7 15 18.198 18.996 0.530 63.564 o
-1 7 16 199.247 196.856 1.835 4.630 o
-1 7 17 61.438 61.628 0.932 18.254 o
-1 7 18 14.552 14.218 0.503 79.235 o
-1 7 19 0.168 0.436 0.370 564.760 o
-1 7 20 28.980 28.776 0.763 37.508 o
-1 7 21 1.510 2.102 0.509 240.808 o
-1 7 22 82.389 81.375 1.370 11.972 o
-1 7 23 25.713 24.270 0.861 38.611 o
-1 7 24 5.196 3.807 0.667 120.140 o
-1 8 1 114.642 115.415 1.189 9.324 o
-1 8 2 7.738 7.900 0.343 153.318 o
-1 8 3 7.180 7.342 0.341 163.044 o
-1 8 4 66.451 66.449 0.850 17.534 o
-1 8 5 0.625 0.694 0.329 590.220 o
-1 8 6 0.211 -0.044 0.313 807.088 o
-1 8 7 0.328 0.559 0.337 627.433 o
-1 8 8 401.182 405.258 3.391 1.691 o
-1 8 9 485.681 496.786 3.894 1.276 o
-1 8 10 685.397 685.212 5.265 0.749 o
-1 8 11 12.734 13.056 0.480 88.777 o
-1 8 12 21.857 22.515 0.632 50.891 o
-1 8 13 343.068 332.695 2.923 2.175 o
-1 8 14 77.477 78.160 1.120 13.784 o
-1 8 15 56.210 56.768 0.967 19.418 o
-1 8 16 0.531 0.301 0.383 495.789 o
-1 8 17 0.941 0.753 0.421 376.868 o
-1 8 18 31.097 30.176 0.882 32.986 o
-1 8 19 24.623 25.183 0.819 40.395 o
-1 8 20 0.008 0.336 0.516 312.755 o
-1 8 21 16.036 14.561 0.759 58.251 o
-1 9 1 150.430 148.906 1.497 6.628 o
-1 9 2 4.226 4.226 0.383 222.544 o
-1 9 3 49.672 49.041 0.860 22.825 o
-1 9 4 0.001 -0.489 0.367 632.158 o
-1 9 5 49.491 47.946 0.910 22.485 o
-1 9 6 1.189 0.737 0.427 355.422 o
-1 9 7 0.137 -0.211 0.433 443.043 o
-1 9 8 4.132 5.355 0.496 170.369 o
-1 9 9 1190.400 1163.510 9.885 0.278 o
-1 9 10 568.087 562.168 5.090 0.946 o
-1 9 11 551.096 547.054 4.940 0.993 o
-1 9 12 42.760 43.373 1.056 23.105 o
-1 9 13 2.844 3.255 0.523 193.888 o
-1 9 14 7.916 7.479 0.565 112.658 o
-1 9 15 51.285 52.076 1.125 19.378 o
-1 9 16 38.792 37.789 1.033 25.425 o
-1 10 1 31.749 30.677 0.817 33.964 o
-1 10 2 10.351 9.017 0.560 97.528 o
-1 10 3 2.769 2.516 0.476 226.442 o
-1 10 4 169.193 163.587 1.839 5.488 o
-1 10 5 155.786 155.358 1.871 5.831 o
-1 10 6 256.855 250.845 2.657 3.061 o
-1 10 7 257.527 249.183 2.648 3.067 o
-1 10 8 12.441 13.354 0.652 74.153 o
-1 10 9 96.596 88.235 1.384 10.625 o
0 0 4 14.331 12.581 0.211 103.121 o
0 0 6 6918.510 6775.930 57.801 0.010 o
0 0 8 256.702 251.658 2.555 3.118 o
0 0 10 649.727 661.731 6.069 0.729 o
0 0 12 10352.900 9651.540 121.992 0.003 o
0 0 14 2775.510 2763.430 23.549 0.057 o
0 0 16 329.144 315.364 2.862 2.305 o
0 0 18 605.710 588.840 5.221 0.875 o
0 0 20 93.562 91.588 1.018 12.046 o
0 0 22 157.610 159.292 1.918 5.676 o
0 0 24 118.903 114.359 1.664 7.970 o
0 0 26 59.280 61.955 1.333 15.537 o
0 0 28 194.744 188.032 3.268 3.388 o
0 0 30 15.976 15.755 1.497 27.060 o
0 0 32 6.776 5.936 0.986 63.706 o
0 1 1 189.338 193.708 2.106 4.546 o
0 1 2 2339.800 2289.290 14.639 0.095 o
0 1 3 83.453 92.829 0.655 14.204 o
0 1 4 299.738 294.901 1.882 2.921 o
0 1 5 4919.120 4833.220 29.175 0.024 o
0 1 6 127.698 127.976 0.822 9.031 o
0 1 7 49.947 44.130 0.341 28.262 o
0 1 8 36.130 38.937 0.349 36.752 o
0 1 9 1182.960 1151.640 7.385 0.327 o
0 1 10 50.908 46.625 0.393 27.051 o
0 1 11 653.547 642.271 4.077 0.889 o
0 1 12 4205.890 4054.260 25.193 0.032 o
0 1 13 1662.780 1651.640 10.302 0.178 o
0 1 14 668.558 647.996 4.107 0.866 o
0 1 15 940.552 917.781 5.961 0.483 o
0 1 16 681.973 671.536 4.293 0.826 o
0 1 17 928.061 919.195 5.664 0.498 o
0 1 18 473.897 474.697 3.010 1.460 o
0 1 19 36.421 38.263 0.418 35.966 o
0 1 20 423.439 412.604 3.014 1.691 o
0 1 21 185.692 182.199 1.531 5.305 o
0 1 22 10.185 12.557 0.355 114.090 o
0 1 23 226.867 220.893 1.781 4.093 o
0 1 24 188.093 179.060 1.563 5.256 o
0 1 25 54.936 61.348 0.936 19.472 o
0 1 26 622.679 601.414 5.272 0.846 o
0 1 27 202.766 199.591 2.190 4.230 o
0 1 28 7.275 9.738 0.546 113.083 o
0 1 29 137.590 132.230 1.796 6.739 o
0 1 30 3.366 5.714 0.638 133.360 o
0 1 31 1.263 1.579 0.565 215.614 o
0 1 32 37.387 38.969 1.299 21.639 o
0 2 0 1804.880 1856.850 17.905 0.112 o
0 2 1 2412.430 2453.680 16.740 0.084 o
0 2 2 14757.800 14580.100 87.799 0.003 o
0 2 3 216.850 229.280 1.458 4.396 o
0 2 4 5787.400 5733.530 35.695 0.017 o
0 2 5 2752.070 2779.720 18.338 0.067 o
0 2 6 136.532 130.898 0.921 8.376 o
0 2 7 633.737 610.629 3.837 0.952 o
0 2 8 139.330 135.980 0.886 8.188 o
0 2 9 1378.030 1380.040 8.333 0.250 o
0 2 10 69.440 67.743 0.492 18.733 o
0 2 11 1.816 2.269 0.176 606.052 o
0 2 12 0.699 1.244 0.124 1324.710 o
0 2 13 1.400 2.495 0.134 733.827 o
0 2 14 225.536 232.012 1.581 4.170 o
0 2 15 168.804 168.074 1.182 6.240 o
0 2 16 12.197 12.838 0.246 111.434 o
0 2 17 1171.510 1158.260 7.291 0.331 o
0 2 18 466.797 470.386 3.182 1.457 o
0 2 19 30.957 31.406 0.441 42.206 o
0 2 20 0.292 0.297 0.160 2039.570 o
0 2 21 4.793 4.808 0.227 266.108 o
0 2 22 41.285 41.561 0.619 29.857 o
0 2 23 7.460 7.032 0.315 166.791 o
0 2 24 27.209 24.875 0.827 38.361 o
0 2 25 4.768 5.531 0.367 204.845 o
0 2 26 66.014 62.686 1.033 16.714 o
0 2 27 17.403 19.614 0.740 53.672 o
0 2 28 136.339 133.511 1.700 6.942 o
0 2 29 132.717 133.958 1.821 6.810 o
0 2 30 3.972 4.466 0.532 165.742 o
0 2 31 16.251 16.884 0.742 57.150 o
0 2 32 59.583 58.962 1.368 15.420 o
0 3 1 910.180 911.228 5.729 0.507 o
0 3 2 1136.360 1136.940 6.919 0.351 o
0 3 3 1425.640 1420.480 8.831 0.234 o
0 3 4 1807.710 1840.760 11.466 0.149 o
0 3 5 143.308 149.150 0.984 7.618 o
0 3 6 350.138 359.844 2.446 2.221 o
0 3 7 849.683 828.775 5.544 0.568 o
0 3 8 1214.680 1201.120 7.739 0.308 o
0 3 9 602.554 583.108 3.815 1.015 o
0 3 10 69.371 68.534 0.758 17.405 o
0 3 11 528.324 519.056 3.325 1.246 o
0 3 12 448.191 437.743 2.752 1.624 o
0 3 13 0.622 1.704 0.199 906.107 o
0 3 14 355.558 347.602 2.223 2.287 o
0 3 15 9.428 11.293 0.222 138.057 o
0 3 16 49.171 49.487 0.519 26.210 o
0 3 17 35.321 35.132 0.425 37.646 o
0 3 18 30.815 29.466 0.563 40.654 o
0 3 19 29.906 30.296 0.493 42.582 o
0 3 20 564.025 562.499 4.231 1.044 o
0 3 21 27.674 28.767 0.553 43.876 o
0 3 22 0.693 1.139 0.253 767.736 o
0 3 23 63.834 65.420 0.846 18.092 o
0 3 24 190.172 192.350 1.964 4.689 o
0 3 25 1.657 2.267 0.397 326.220 o
0 3 26 41.526 44.410 0.936 24.927 o
0 3 27 798.602 782.761 7.168 0.533 o
0 3 28 30.338 33.807 1.277 24.488 o
0 3 29 20.427 23.569 0.920 40.869 o
0 3 30 46.535 45.227 1.104 21.333 o
0 3 31 4.235 6.977 1.634 28.800 o
0 4 0 2242.630 2224.780 20.144 0.082 o
0 4 1 1.062 2.318 0.208 677.649 o
0 4 2 18.639 15.941 0.235 79.507 o
0 4 3 19.269 20.240 0.269 71.100 o
0 4 4 27.415 28.887 0.347 48.749 o
0 4 5 157.464 151.964 1.113 6.900 o
0 4 6 182.424 176.593 1.288 5.680 o
0 4 7 0.496 0.493 0.132 1901.470 o
0 4 8 141.338 140.739 1.001 7.840 o
0 4 9 42.573 42.214 0.426 31.313 o
0 4 10 220.854 215.480 1.550 4.378 o
0 4 11 22.427 22.218 0.326 60.974 o
0 4 12 69.951 68.168 0.824 16.977 o
0 4 13 22.281 21.971 0.345 60.892 o
0 4 14 320.150 320.435 2.234 2.563 o
0 4 15 333.462 338.024 2.433 2.368 o
0 4 16 823.870 817.655 5.598 0.584 o
0 4 17 441.850 441.303 3.142 1.569 o
0 4 18 58.867 55.196 0.654 21.490 o
0 4 19 607.046 610.648 4.429 0.934 o
0 4 20 45.447 47.146 0.716 25.964 o
0 4 21 266.875 262.309 2.272 3.146 o
0 4 22 153.372 157.373 1.675 6.159 o
0 4 23 48.971 49.716 0.891 22.593 o
0 4 24 305.521 304.957 3.086 2.367 o
0 4 25 54.937 52.609 1.134 18.561 o
0 4 26 7.395 7.636 0.600 109.168 o
0 4 27 90.657 88.374 1.457 10.736 o
0 4 28 82.113 82.436 1.660 10.639 o
0 4 29 36.675 39.179 1.180 23.561 o
0 4 30 191.220 186.389 2.594 4.073 o
0 5 1 1579.880 1598.290 10.654 0.186 o
0 5 2 18.652 17.864 0.310 74.054 o
0 5 3 19.551 18.342 0.340 70.121 o
0 5 4 48.016 49.455 0.479 26.964 o
0 5 5 11.133 10.530 0.255 124.597 o
0 5 6 37.542 40.291 0.452 34.230 o
0 5 7 101.164 104.340 0.858 11.398 o
0 5 8 1237.430 1243.270 8.084 0.293 o
0 5 9 53.453 54.091 0.675 22.861 o
0 5 10 176.937 178.351 1.333 5.743 o
0 5 11 207.636 207.032 1.591 4.621 o
0 5 12 329.904 340.897 2.759 2.272 o
0 5 13 64.901 64.726 0.688 18.935 o
0 5 14 1381.370 1398.380 9.756 0.231 o
0 5 15 1365.920 1387.370 9.696 0.235 o
0 5 16 69.375 68.999 0.982 16.088 o
0 5 17 959.949 955.749 6.781 0.441 o
0 5 18 150.288 149.548 1.331 6.873 o
0 5 19 45.942 47.438 0.663 26.330 o
0 5 20 120.517 120.379 1.331 8.573 o
0 5 21 2.373 3.540 0.385 281.898 o
0 5 22 35.490 35.565 0.809 30.948 o
0 5 23 11.867 13.710 0.595 80.228 o
0 5 24 9.705 9.881 0.604 92.968 o
0 5 25 42.060 41.582 0.939 25.166 o
0 5 26 9.711 9.276 0.679 85.120 o
0 5 27 232.792 233.738 3.012 3.091 o
0 5 28 9.828 11.657 0.996 53.870 o
0 5 29 154.119 152.650 2.586 4.835 o
0 6 0 157.982 165.536 1.926 5.588 o
0 6 1 416.002 426.817 3.024 1.690 o
0 6 2 156.535 163.873 1.270 6.546 o
0 6 3 266.386 272.862 2.009 3.239 o
0 6 4 183.523 183.150 1.402 5.469 o
0 6 5 120.621 119.908 0.997 9.308 o
0 6 6 12.257 12.438 0.296 108.367 o
0 6 7 32.692 33.840 0.452 39.609 o
0 6 8 58.808 59.418 0.650 21.026 o
0 6 9 121.309 124.297 1.073 9.002 o
0 6 10 0.698 0.263 0.271 817.819 o
0 6 11 18.324 20.627 0.838 47.373 o
0 6 12 3867.370 3962.570 27.190 0.034 o
0 6 13 438.849 451.321 3.364 1.522 o
0 6 14 5.511 6.939 0.311 196.957 o
0 6 15 912.368 925.618 6.378 0.480 o
0 6 16 19.331 20.321 0.625 56.044 o
0 6 17 127.369 124.929 1.167 8.503 o
0 6 18 177.559 180.170 1.627 5.392 o
0 6 19 127.852 128.252 1.312 8.118 o
0 6 20 39.325 39.653 0.729 29.605 o
0 6 21 39.903 36.944 0.860 27.913 o
0 6 22 33.174 34.387 0.809 32.372 o
0 6 23 0.410 0.468 0.577 239.143 o
0 6 24 418.012 408.684 4.362 1.429 o
0 6 25 1.710 4.459 0.743 121.975 o
0 6 26 817.767 803.732 8.521 0.460 o
0 6 27 67.948 67.121 1.553 12.842 o
0 7 1 2204.700 2276.490 15.185 0.099 o
0 7 2 80.271 86.012 0.862 14.216 o
0 7 3 104.225 107.566 0.999 10.682 o
0 7 4 16.718 17.768 0.397 75.118 o
0 7 5 28.040 27.330 0.495 45.659 o
0 7 6 147.245 142.600 1.225 7.250 o
0 7 7 146.105 148.605 1.321 7.039 o
0 7 8 11.159 10.161 0.372 113.445 o
0 7 9 0.092 -0.188 0.281 1032.160 o
0 7 10 44.933 45.154 0.698 26.700 o
0 7 11 867.796 880.892 6.319 0.513 o
0 7 12 1225.110 1246.120 8.781 0.283 o
0 7 13 441.089 446.380 3.667 1.467 o
0 7 14 362.495 366.015 2.861 2.034 o
0 7 15 6.578 6.047 0.353 176.071 o
0 7 16 22.407 20.778 0.538 54.943 o
0 7 17 34.226 31.976 0.701 34.586 o
0 7 18 8.271 7.724 0.413 136.140 o
0 7 19 55.690 53.414 0.848 20.911 o
0 7 20 48.479 45.208 0.863 23.652 o
0 7 21 19.630 21.044 0.694 52.014 o
0 7 22 78.456 80.953 1.467 11.845 o
0 7 23 85.951 83.127 1.550 10.843 o
0 7 24 12.940 14.536 0.769 62.806 o
0 8 0 29.612 30.392 0.895 33.418 o
0 8 1 2.671 3.424 0.289 345.795 o
0 8 2 2.820 2.956 0.308 334.468 o
0 8 3 29.943 29.415 0.562 41.409 o
0 8 4 26.208 25.316 0.535 47.538 o
0 8 5 40.405 41.347 0.715 28.991 o
0 8 6 49.243 52.458 0.822 22.870 o
0 8 7 246.385 246.280 2.119 3.498 o
0 8 8 697.649 708.742 5.621 0.705 o
0 8 9 36.821 40.020 0.795 29.577 o
0 8 10 19.093 19.441 0.556 60.322 o
0 8 11 192.226 193.214 1.895 4.717 o
0 8 12 144.882 144.096 1.527 6.821 o
0 8 13 157.670 160.824 1.742 5.911 o
0 8 14 521.999 510.418 4.397 1.128 o
0 8 15 19.112 18.956 0.623 57.470 o
0 8 16 50.519 50.410 0.908 21.925 o
0 8 17 73.562 72.447 1.073 14.793 o
0 8 18 85.828 86.842 1.271 11.911 o
0 8 19 0.190 0.215 0.440 416.402 o
0 8 20 0.054 -0.790 0.440 435.552 o
0 8 21 34.061 30.889 0.888 31.198 o
0 9 1 20.176 20.941 0.492 60.098 o
0 9 2 67.937 65.712 0.871 17.220 o
0 9 3 54.079 53.511 0.848 21.276 o
0 9 4 30.752 27.726 0.668 38.960 o
0 9 5 263.582 267.919 2.334 3.118 o
0 9 6 72.277 71.677 0.995 15.439 o
0 9 7 0.075 -0.188 0.383 570.261 o
0 9 8 44.374 45.963 0.934 23.868 o
0 9 9 440.249 437.313 3.708 1.473 o
0 9 10 151.900 151.538 1.603 6.385 o
0 9 11 1.648 2.010 0.476 262.143 o
0 9 12 4.570 4.108 0.486 176.420 o
0 9 13 28.893 26.995 0.739 38.815 o
0 9 14 0.385 0.714 0.459 357.282 o
0 9 15 255.934 246.847 2.706 3.055 o
0 9 16 14.638 14.749 0.724 62.635 o
0 10 0 46.538 43.553 1.634 15.754 o
0 10 1 14.807 12.368 0.702 66.115 o
0 10 2 33.569 30.369 0.834 32.684 o
0 10 3 82.166 78.851 1.257 12.627 o
0 10 4 32.568 31.404 0.864 32.317 o
0 10 5 53.727 50.510 1.011 20.165 o
0 10 6 38.917 37.643 1.035 25.382 o
0 10 7 191.305 181.676 2.059 4.658 o
0 10 8 37.373 38.445 0.990 26.474 o
0 10 9 48.902 47.020 1.103 20.622 o
1 0 0 2883.320 2786.000 27.508 0.049 o
1 0 2 4418.530 4334.670 42.386 0.021 o
1 0 4 1074.930 1100.880 10.628 0.291 o
1 0 6 120.772 120.030 1.136 9.006 o
1 0 8 901.471 895.005 8.188 0.427 o
1 0 10 4166.840 3999.670 36.241 0.026 o
1 0 12 95.259 101.952 1.136 11.110 o
1 0 14 286.096 275.856 2.648 2.760 o
1 0 16 367.704 349.919 3.371 1.901 o
1 0 18 343.452 345.114 3.371 2.002 o
1 0 20 2.031 2.363 0.223 503.721 o
1 0 22 15.087 16.723 0.699 61.714 o
1 0 24 216.660 214.664 2.708 3.537 o
1 0 26 28.952 25.367 0.846 36.508 o
1 0 28 1.046 1.228 0.689 158.862 o
1 0 30 6.218 7.826 0.986 63.014 o
1 0 32 6.734 7.018 0.986 62.817 o
1 1 0 450.103 429.533 2.763 1.629 o
1 1 1 8356.890 7936.780 67.518 0.007 o
1 1 2 178.007 179.857 1.069 5.953 o
1 1 3 7636.580 7401.150 55.100 0.009 o
1 1 4 78.852 76.483 0.693 15.680 o
1 1 5 1440.130 1437.040 9.837 0.219 o
1 1 6 219.806 206.851 1.494 4.500 o
1 1 7 8332.810 7886.410 67.969 0.007 o
1 1 8 479.185 473.626 2.987 1.451 o
1 1 9 184.534 185.388 1.243 5.572 o
1 1 10 0.050 0.728 0.156 2142.420 o
1 1 11 981.181 984.483 6.550 0.435 o
1 1 12 537.597 528.401 3.586 1.188 o
1 1 13 89.150 92.084 0.734 13.378 o
1 1 14 39.752 40.748 0.420 33.230 o
1 1 15 1168.660 1155.840 7.746 0.324 o
1 1 16 2.497 3.114 0.202 444.572 o
1 1 17 4.840 5.806 0.325 215.825 o
1 1 18 31.501 32.380 0.426 41.590 o
1 1 19 116.021 113.425 1.008 9.727 o
1 1 20 54.597 58.388 0.643 22.241 o
1 1 21 827.976 835.377 5.937 0.561 o
1 1 22 215.567 219.359 1.770 4.267 o
1 1 23 365.861 365.239 2.869 2.020 o
1 1 24 88.315 90.654 0.961 12.760 o
1 1 25 163.675 162.977 1.531 6.025 o
1 1 26 68.341 66.562 0.860 17.156 o
1 1 27 9.741 12.228 0.431 108.779 o
1 1 28 45.594 48.167 1.050 21.855 o
1 1 29 134.571 136.327 2.006 6.365 o
1 1 30 57.070 59.876 1.665 13.452 o
1 1 31 3.138 4.173 0.565 165.917 o
1 1 32 9.941 11.852 0.887 61.565 o
1 2 0 307.097 316.465 2.165 2.685 o
1 2 1 2692.440 2782.160 19.268 0.067 o
1 2 2 19149.100 18633.000 171.177 0.001 o
1 2 3 55851.400 49024.700 481.621 0.000 o
1 2 4 5267.300 5205.860 37.660 0.019 o
1 2 5 53.595 54.915 0.397 24.670 o
1 2 6 31.684 27.369 0.256 46.383 o
1 2 7 12.535 11.204 0.200 117.399 o
1 2 8 25.431 29.646 0.640 43.223 o
1 2 9 1802.820 1794.850 11.151 0.153 o
1 2 10 1.811 2.401 0.128 665.306 o
1 2 11 12.035 12.008 0.323 108.394 o
1 2 12 170.320 165.146 1.191 6.229 o
1 2 13 23.934 24.381 0.290 57.608 o
1 2 14 325.345 322.648 2.281 2.508 o
1 2 15 1092.870 1080.790 7.256 0.364 o
1 2 16 1507.390 1493.700 10.306 0.203 o
1 2 17 43.195 45.774 0.678 27.471 o
1 2 18 33.457 37.003 0.565 36.060 o
1 2 19 1121.560 1120.460 8.151 0.331 o
1 2 20 301.131 303.859 2.398 2.676 o
1 2 21 181.742 180.242 1.636 5.295 o
1 2 22 169.933 172.610 1.526 5.761 o
1 2 23 59.386 59.593 0.768 20.048 o
1 2 24 41.420 39.580 0.649 29.845 o
1 2 25 101.696 104.547 1.156 10.509 o
1 2 26 5.809 6.246 0.362 183.346 o
1 2 27 0.002 0.681 0.382 536.668 o
1 2 28 6.715 9.443 0.516 122.636 o
1 2 29 9.326 10.361 0.662 86.559 o
1 2 30 174.239 171.027 2.361 4.670 o
1 2 31 31.060 32.237 1.132 27.257 o
1 2 32 51.740 55.272 2.978 7.050 o
1 3 0 27.095 27.644 0.294 50.838 o
1 3 1 1719.020 1729.870 11.086 0.163 o
1 3 2 2.651 2.543 0.208 451.063 o
1 3 3 2894.420 2922.990 18.677 0.062 o
1 3 4 5718.180 5664.730 36.170 0.017 o
1 3 5 408.803 425.193 2.803 1.761 o
1 3 6 103.033 97.091 0.729 11.864 o
1 3 7 1.190 0.929 0.128 1098.210 o
1 3 8 465.146 478.619 3.389 1.418 o
1 3 9 0.465 1.106 0.132 1548.270 o
1 3 10 385.362 389.943 2.545 1.970 o
1 3 11 413.571 405.213 2.634 1.814 o
1 3 12 48.385 46.394 0.430 27.801 o
1 3 13 527.861 525.622 3.392 1.232 o
1 3 14 14.386 15.272 0.302 91.853 o
1 3 15 1469.600 1469.700 9.331 0.219 o
1 3 16 103.228 100.466 0.940 11.169 o
1 3 17 3248.290 3242.580 21.587 0.049 o
1 3 18 828.138 821.156 6.441 0.543 o
1 3 19 1009.550 1012.340 7.398 0.396 o
1 3 20 865.046 860.308 6.353 0.518 o
1 3 21 128.440 132.148 1.365 7.906 o
1 3 22 179.481 179.376 1.731 5.245 o
1 3 23 73.261 72.308 0.956 15.479 o
1 3 24 6.320 6.131 0.385 170.627 o
1 3 25 0.113 -0.154 0.302 892.718 o
1 3 26 1.043 1.022 0.374 432.212 o
1 3 27 30.664 28.801 0.835 34.704 o
1 3 28 188.207 184.352 2.135 4.606 o
1 3 29 274.079 262.839 3.259 2.575 o
1 3 30 117.354 113.406 1.861 7.556 o
1 3 31 26.811 28.633 1.134 29.556 o
1 4 0 513.659 505.359 3.345 1.287 o
1 4 1 82.441 86.215 0.692 14.595 o
1 4 2 1551.660 1566.100 10.419 0.192 o
1 4 3 603.423 627.282 4.119 0.956 o
1 4 4 1365.170 1424.600 9.211 0.238 o
1 4 5 6596.160 6647.650 42.437 0.013 o
1 4 6 40.824 42.519 0.973 24.927 o
1 4 7 2712.870 2761.070 17.144 0.071 o
1 4 8 2475.310 2474.910 15.416 0.085 o
1 4 9 1.887 2.445 0.172 587.389 o
1 4 10 417.642 411.469 3.114 1.690 o
1 4 11 34.974 34.742 0.488 37.076 o
1 4 12 2.800 2.954 0.152 468.093 o
1 4 13 50.530 48.837 0.601 25.147 o
1 4 14 427.842 425.171 4.351 1.391 o
1 4 15 2228.180 2255.930 18.149 0.088 o
1 4 16 1829.090 1859.290 12.421 0.141 o
1 4 17 577.076 577.717 4.187 1.019 o
1 4 18 279.075 280.042 2.274 2.974 o
1 4 19 73.628 73.328 1.003 15.113 o
1 4 20 535.287 541.440 4.742 1.041 o
1 4 21 6.657 7.447 0.433 147.911 o
1 4 22 366.158 365.431 3.358 1.882 o
1 4 23 0.005 0.124 0.357 655.796 o
1 4 24 1.478 1.085 0.397 366.362 o
1 4 25 74.904 75.722 1.211 13.713 o
1 4 26 7.814 8.503 0.467 126.971 o
1 4 27 114.036 115.144 1.612 8.286 o
1 4 28 396.040 395.264 3.996 1.580 o
1 4 29 69.427 73.623 1.449 13.027 o
1 4 30 64.519 63.153 1.607 12.997 o
1 5 0 156.460 155.162 1.220 6.744 o
1 5 1 9.102 10.613 0.577 97.376 o
1 5 2 5827.270 5965.860 39.294 0.016 o
1 5 3 1239.640 1278.910 8.298 0.285 o
1 5 4 73.655 75.136 0.870 15.682 o
1 5 5 13.841 14.731 0.290 95.897 o
1 5 6 186.879 194.813 1.436 5.244 o
1 5 7 552.803 560.676 3.894 1.099 o
1 5 8 283.633 284.007 1.995 3.048 o
1 5 9 276.194 288.155 2.187 3.005 o
1 5 10 577.648 590.389 4.762 0.951 o
1 5 11 1.225 1.388 0.200 765.847 o
1 5 12 1.486 1.571 0.192 703.240 o
1 5 13 33.763 31.841 0.892 31.044 o
1 5 14 1576.370 1596.750 10.797 0.185 o
1 5 15 1182.850 1218.470 8.540 0.299 o
1 5 16 382.882 391.295 3.465 1.753 o
1 5 17 33.804 32.766 0.601 36.547 o
1 5 18 84.859 85.253 1.000 13.203 o
1 5 19 122.588 125.819 1.307 8.410 o
1 5 20 131.140 132.973 1.462 7.594 o
1 5 21 97.604 101.450 1.287 10.466 o
1 5 22 203.990 209.056 2.152 4.183 o
1 5 23 85.754 87.377 1.252 11.976 o
1 5 24 97.227 97.497 1.322 10.499 o
1 5 25 254.817 254.094 2.604 3.095 o
1 5 26 184.744 187.745 2.309 4.446 o
1 5 27 75.333 76.721 1.317 13.056 o
1 5 28 80.537 73.935 1.317 12.704 o
1 6 0 7.237 6.420 0.242 189.506 o
1 6 1 7.951 8.785 0.277 157.754 o
1 6 2 165.417 174.597 1.353 6.052 o
1 6 3 6.027 5.478 0.248 218.906 o
1 6 4 21.005 23.640 0.390 60.209 o
1 6 5 0.507 0.526 0.166 1515.510 o
1 6 6 10.711 9.510 0.245 132.528 o
1 6 7 95.412 100.098 0.956 11.744 o
1 6 8 7.671 7.905 0.277 166.190 o
1 6 9 236.975 246.953 1.881 3.741 o
1 6 10 21.806 21.775 0.480 57.274 o
1 6 11 654.037 663.832 4.781 0.823 o
1 6 12 160.760 167.082 1.440 6.165 o
1 6 13 10.126 10.358 0.398 115.933 o
1 6 14 120.244 125.334 1.218 8.722 o
1 6 15 0.007 0.128 0.305 889.235 o
1 6 16 22.278 21.897 0.519 55.034 o
1 6 17 134.909 134.351 1.413 7.523 o
1 6 18 2.374 2.292 0.337 349.138 o
1 6 19 50.614 49.341 0.821 22.936 o
1 6 20 141.634 142.295 1.558 6.897 o
1 6 21 22.127 21.590 0.623 51.486 o
1 6 22 157.044 162.765 1.734 5.914 o
1 6 23 63.073 61.184 1.100 16.794 o
1 6 24 22.644 21.006 0.713 47.767 o
1 6 25 13.988 14.633 0.765 61.139 o
1 6 26 60.850 60.441 1.246 16.085 o
1 7 0 190.242 190.787 1.575 5.087 o
1 7 1 4.435 5.920 0.330 221.228 o
1 7 2 343.294 344.067 2.629 2.240 o
1 7 3 8.662 9.569 0.324 139.581 o
1 7 4 83.150 84.457 0.863 13.976 o
1 7 5 0.107 0.088 0.215 1647.090 o
1 7 6 74.769 75.241 0.813 15.803 o
1 7 7 88.322 86.309 0.880 13.267 o
1 7 8 42.346 41.997 0.624 29.242 o
1 7 9 1.468 1.651 0.277 526.755 o
1 7 10 0.137 0.462 0.287 887.155 o
1 7 11 442.729 453.704 3.695 1.449 o
1 7 12 244.493 246.650 2.187 3.473 o
1 7 13 97.518 99.917 1.172 10.903 o
1 7 14 7.697 8.179 0.456 131.099 o
1 7 15 177.460 177.924 1.647 5.396 o
1 7 16 3.555 4.668 0.372 238.099 o
1 7 17 39.664 37.357 0.791 29.010 o
1 7 18 114.368 109.081 1.260 9.331 o
1 7 19 7.894 7.252 0.473 129.859 o
1 7 20 6.228 7.051 0.507 136.912 o
1 7 21 33.811 32.105 0.859 31.620 o
1 7 22 6.035 7.923 0.542 127.545 o
1 7 23 129.743 127.394 1.628 7.407 o
1 7 24 84.900 80.006 5.264 2.580 o
1 8 0 218.251 224.071 1.763 4.201 o
1 8 1 68.264 69.374 0.828 17.129 o
1 8 2 0.031 -0.362 0.248 1359.120 o
1 8 3 7.015 6.767 0.351 166.225 o
1 8 4 137.881 138.506 1.334 7.481 o
1 8 5 19.726 18.626 0.512 61.983 o
1 8 6 127.070 123.944 1.272 8.326 o
1 8 7 31.641 31.327 0.674 36.962 o
1 8 8 110.009 112.184 1.260 9.483 o
1 8 9 17.122 16.646 0.600 64.074 o
1 8 10 124.200 123.654 1.527 7.900 o
1 8 11 90.419 91.241 1.224 11.561 o
1 8 12 186.398 186.815 2.028 4.729 o
1 8 13 99.718 97.038 1.339 10.298 o
1 8 14 140.930 141.437 1.613 6.836 o
1 8 15 125.215 124.209 1.480 7.953 o
1 8 16 6.225 7.369 0.483 141.023 o
1 8 17 50.185 47.240 0.920 22.288 o
1 8 18 66.702 65.209 1.081 16.109 o
1 8 19 2.840 2.767 0.496 211.319 o
1 8 20 97.229 92.638 1.353 10.550 o
1 9 0 42.762 43.136 0.885 25.435 o
1 9 1 251.197 250.579 2.193 3.384 o
1 9 2 162.577 162.767 1.587 5.981 o
1 9 3 138.402 136.331 1.428 7.335 o
1 9 4 286.316 283.909 2.565 2.771 o
1 9 5 280.783 278.610 2.527 2.846 o
1 9 6 154.189 155.714 1.725 6.084 o
1 9 7 9.289 10.125 0.532 103.534 o
1 9 8 7.328 6.669 0.496 131.958 o
1 9 9 42.874 40.004 0.921 25.412 o
1 9 10 1.751 0.646 0.447 308.370 o
1 9 11 36.445 35.101 0.904 28.915 o
1 9 12 0.258 -0.368 0.499 329.175 o
1 9 13 92.046 89.291 1.339 11.069 o
1 9 14 2.262 2.402 0.511 218.858 o
1 9 15 6.496 8.076 0.565 119.387 o
1 9 16 78.859 81.081 1.300 12.619 o
1 10 0 13.051 13.218 0.572 79.514 o
1 10 1 28.694 27.621 0.743 38.638 o
1 10 2 0.226 -0.023 0.451 402.199 o
1 10 3 101.607 95.358 1.335 10.246 o
1 10 4 22.510 20.941 0.694 48.665 o
1 10 5 44.667 41.877 0.972 23.889 o
1 10 6 38.283 34.961 0.869 28.795 o
1 10 7 19.580 19.399 0.705 52.640 o
1 10 8 73.598 74.090 1.224 13.864 o
2 0 0 1.086 1.876 0.159 850.120 o
2 0 2 183.289 170.153 1.428 5.592 o
2 0 4 2532.580 2564.000 19.722 0.072 o
2 0 6 1659.020 1699.190 14.523 0.144 o
2 0 8 921.582 889.839 8.164 0.422 o
2 0 10 229.696 219.485 2.182 3.778 o
2 0 12 561.938 562.569 5.233 0.938 o
2 0 14 18.038 16.891 0.407 72.406 o
2 0 16 49.594 50.088 0.694 24.376 o
2 0 18 125.377 128.089 1.848 7.071 o
2 0 20 899.357 918.720 9.919 0.366 o
2 0 22 2365.680 2401.070 25.319 0.063 o
2 0 24 321.920 324.554 4.229 1.834 o
2 0 26 145.069 142.426 2.287 5.549 o
2 0 28 52.663 53.274 1.673 14.160 o
2 0 30 5.151 6.226 0.655 115.516 o
2 1 0 352.445 349.581 2.317 2.272 o
2 1 1 6233.570 6070.960 41.872 0.014 o
2 1 2 0.017 0.588 0.128 3063.740 o
2 1 3 8.678 7.573 0.187 169.344 o
2 1 4 4588.730 4486.160 26.286 0.028 o
2 1 5 719.446 697.536 4.362 0.772 o
2 1 6 1521.590 1500.210 9.319 0.210 o
2 1 7 2759.580 2702.050 17.238 0.070 o
2 1 8 734.070 725.608 4.864 0.717 o
2 1 9 107.496 110.630 0.869 10.676 o
2 1 10 2905.230 2844.590 19.434 0.061 o
2 1 11 6.886 7.372 0.219 191.893 o
2 1 12 238.809 227.245 1.683 3.961 o
2 1 13 844.811 844.355 5.689 0.560 o
2 1 14 2.147 3.237 0.178 496.933 o
2 1 15 76.107 74.023 0.669 16.345 o
2 1 16 161.106 161.267 1.415 6.266 o
2 1 17 59.302 59.731 0.702 20.526 o
2 1 18 1775.320 1793.680 12.869 0.145 o
2 1 19 1550.310 1551.230 11.184 0.186 o
2 1 20 1707.700 1716.750 12.351 0.156 o
2 1 21 35.321 43.597 0.731 30.491 o
2 1 22 856.195 861.837 6.387 0.521 o
2 1 23 2.316 6.702 0.986 71.972 o
2 1 24 744.667 753.212 6.157 0.624 o
2 1 25 434.248 442.011 3.775 1.469 o
2 1 26 60.209 64.478 0.930 18.235 o
2 1 27 175.999 174.121 1.784 5.307 o
2 1 28 46.871 48.282 0.934 22.858 o
2 1 29 26.329 26.337 0.771 40.067 o
2 1 30 46.670 45.974 1.033 22.056 o
2 1 31 7.598 9.362 0.689 91.050 o
2 2 0 511.497 520.210 3.226 1.291 o
2 2 1 8.851 11.456 0.418 117.708 o
2 2 2 12.654 13.591 0.206 109.364 o
2 2 3 104.155 96.970 0.715 11.810 o
2 2 4 1668.890 1668.750 9.551 0.182 o
2 2 5 788.605 758.967 4.624 0.673 o
2 2 6 218.320 212.212 1.418 4.534 o
2 2 7 1501.750 1480.340 9.214 0.215 o
2 2 8 126.496 127.291 0.947 8.901 o
2 2 9 151.051 145.223 1.126 7.212 o
2 2 10 3.770 5.070 0.283 270.679 o
2 2 11 1032.910 1007.060 6.554 0.411 o
2 2 12 68.427 70.598 0.626 18.065 o
2 2 13 1281.900 1269.140 8.471 0.275 o
2 2 14 78.439 76.930 0.731 15.550 o
2 2 15 19.786 19.439 0.503 61.597 o
2 2 16 77.806 79.221 0.813 15.133 o
2 2 17 394.071 402.079 3.203 1.762 o
2 2 18 1521.830 1540.340 11.573 0.186 o
2 2 19 828.350 842.808 6.444 0.537 o
2 2 20 85.483 87.758 0.921 13.329 o
2 2 21 506.210 515.016 3.951 1.211 o
2 2 22 58.598 59.557 0.783 20.111 o
2 2 23 7.836 8.394 0.342 149.861 o
2 2 24 665.409 667.344 5.071 0.789 o
2 2 25 124.500 123.692 1.363 8.250 o
2 2 26 91.307 89.928 1.149 11.826 o
2 2 27 81.005 82.970 1.173 12.935 o
2 2 28 9.397 10.744 0.542 100.252 o
2 2 29 41.160 38.598 0.858 27.155 o
2 2 30 88.643 90.330 1.429 10.918 o
2 3 0 150.414 148.453 1.041 7.292 o
2 3 1 462.322 454.688 2.927 1.530 o
2 3 2 0.311 0.409 0.124 2471.580 o
2 3 3 24.672 25.788 0.488 50.378 o
2 3 4 261.809 268.639 1.726 3.441 o
2 3 5 2618.260 2621.620 16.766 0.076 o
2 3 6 4698.520 4713.610 31.119 0.024 o
2 3 7 0.379 1.627 0.193 1046.160 o
2 3 8 393.576 391.195 2.544 1.935 o
2 3 9 31.355 34.246 0.586 37.986 o
2 3 10 2340.800 2360.620 15.141 0.092 o
2 3 11 480.965 473.024 3.631 1.350 o
2 3 12 205.800 206.653 1.477 4.745 o
2 3 13 19.729 20.860 0.369 65.897 o
2 3 14 1.925 1.528 0.142 710.420 o
2 3 15 18.283 16.356 0.356 74.945 o
2 3 16 667.794 669.886 4.782 0.806 o
2 3 17 1060.690 1085.230 7.623 0.364 o
2 3 18 382.270 392.994 3.040 1.857 o
2 3 19 232.774 233.341 1.939 3.832 o
2 3 20 31.386 32.625 0.548 39.314 o
2 3 21 0.011 0.291 0.227 1482.920 o
2 3 22 268.397 273.316 2.284 3.081 o
2 3 23 4.376 4.315 0.350 232.623 o
2 3 24 16.499 15.994 0.509 71.446 o
2 3 25 47.509 49.302 0.869 23.276 o
2 3 26 0.434 0.927 0.403 435.772 o
2 3 27 72.736 73.159 1.221 14.022 o
2 3 28 329.471 327.126 3.933 1.904 o
2 3 29 26.783 28.521 0.862 36.465 o
2 3 30 0.514 1.456 0.514 274.368 o
2 4 0 436.912 434.732 2.949 1.628 o
2 4 1 34.619 35.292 0.383 38.665 o
2 4 2 683.676 687.706 4.369 0.811 o
2 4 3 41.295 42.791 0.834 26.687 o
2 4 4 1290.970 1340.370 8.668 0.264 o
2 4 5 10143.600 10348.100 80.237 0.005 o
2 4 6 5636.390 5750.380 40.399 0.016 o
2 4 7 120.855 123.419 0.995 9.205 o
2 4 8 44.094 46.556 0.523 28.674 o
2 4 9 336.510 335.374 2.417 2.364 o
2 4 10 51.211 55.058 0.615 23.855 o
2 4 11 303.020 304.372 2.300 2.701 o
2 4 12 8.382 7.546 0.281 159.275 o
2 4 13 122.359 128.484 1.374 8.215 o
2 4 14 320.458 327.305 3.235 2.184 o
2 4 15 592.346 605.703 4.524 0.947 o
2 4 16 62.202 64.612 0.719 19.285 o
2 4 17 29.861 30.265 0.559 41.199 o
2 4 18 131.064 131.467 1.248 8.041 o
2 4 19 81.155 82.917 0.953 13.907 o
2 4 20 350.393 360.792 3.120 2.021 o
2 4 21 31.924 31.328 0.686 36.519 o
2 4 22 68.003 68.521 1.067 15.794 o
2 4 23 51.463 51.526 0.957 21.073 o
2 4 24 31.944 32.381 0.825 33.215 o
2 4 25 8.065 7.282 0.516 120.779 o
2 4 26 75.575 76.994 1.195 13.660 o
2 4 27 1.178 0.874 0.420 360.221 o
2 4 28 1.998 1.565 0.436 290.489 o
2 4 29 8.799 8.422 3.158 8.146 o
2 5 0 824.309 838.182 7.875 0.478 o
2 5 1 76.102 77.106 0.747 15.791 o
2 5 2 25.987 28.940 0.450 48.056 o
2 5 3 90.133 93.646 1.414 10.764 o
2 5 4 687.546 699.360 5.362 0.734 o
2 5 5 7.927 8.481 0.227 167.599 o
2 5 6 9.960 10.454 0.257 133.497 o
2 5 7 701.224 724.271 5.430 0.709 o
2 5 8 90.664 94.248 0.883 12.645 o
2 5 9 69.968 69.293 0.728 17.404 o
2 5 10 101.155 107.686 1.031 10.803 o
2 5 11 107.751 110.960 1.041 10.228 o
2 5 12 0.000 0.099 0.224 1632.350 o
2 5 13 487.026 495.484 4.052 1.251 o
2 5 14 456.109 459.630 3.386 1.464 o
2 5 15 36.752 36.993 0.591 33.665 o
2 5 16 6.299 6.937 0.329 179.785 o
2 5 17 132.205 133.836 1.468 7.526 o
2 5 18 434.196 445.972 3.645 1.489 o
2 5 19 0.007 0.877 0.345 630.222 o
2 5 20 191.803 197.514 1.958 4.627 o
2 5 21 69.852 69.429 1.025 15.739 o
2 5 22 3.357 2.823 0.455 221.861 o
2 5 23 61.388 62.059 1.083 17.113 o
2 5 24 0.014 -0.407 0.440 438.897 o
2 5 25 84.558 81.688 1.341 11.918 o
2 5 26 0.900 -0.016 0.479 324.158 o
2 5 27 13.693 12.611 0.641 72.889 o
2 6 0 166.231 171.649 1.434 5.973 o
2 6 1 26.175 26.025 0.447 49.571 o
2 6 2 361.652 366.654 3.618 1.823 o
2 6 3 238.636 238.668 1.834 3.799 o
2 6 4 134.470 132.687 1.121 8.102 o
2 6 5 118.977 130.766 1.283 8.514 o
2 6 6 1414.710 1502.430 10.460 0.212 o
2 6 7 1322.080 1392.680 9.926 0.238 o
2 6 8 1242.110 1272.500 9.241 0.270 o
2 6 9 463.262 474.604 3.659 1.383 o
2 6 10 989.285 1005.810 7.422 0.403 o
2 6 11 426.400 446.067 3.620 1.514 o
2 6 12 80.203 81.715 0.943 14.123 o
2 6 13 22.889 21.746 0.528 53.951 o
2 6 14 248.959 250.887 2.096 3.462 o
2 6 15 80.373 81.279 1.028 13.749 o
2 6 16 79.959 83.837 1.105 13.309 o
2 6 17 0.038 -0.414 0.353 676.068 o
2 6 18 7.290 7.021 0.558 118.947 o
2 6 19 474.563 481.241 4.308 1.248 o
2 6 20 3.507 2.927 0.480 205.076 o
2 6 21 10.579 10.030 0.550 95.744 o
2 6 22 0.708 0.906 0.455 341.280 o
2 6 23 573.522 567.458 5.377 0.906 o
2 6 24 15.802 17.139 0.732 58.218 o
2 6 25 170.480 163.330 2.030 5.217 o
2 7 0 53.337 53.263 0.727 22.563 o
2 7 1 20.504 20.497 0.443 61.888 o
2 7 2 157.409 159.625 1.361 6.463 o
2 7 3 97.612 97.015 1.137 11.115 o
2 7 4 792.490 803.909 5.777 0.598 o
2 7 5 190.619 196.609 1.825 4.784 o
2 7 6 39.403 40.410 0.688 30.012 o
2 7 7 45.008 47.022 0.716 26.138 o
2 7 8 118.821 121.900 1.237 8.832 o
2 7 9 73.109 75.685 1.068 14.683 o
2 7 10 211.023 212.417 1.905 4.274 o
2 7 11 114.574 120.134 1.285 8.973 o
2 7 12 364.908 370.721 3.087 1.952 o
2 7 13 114.712 117.861 1.335 8.900 o
2 7 14 0.018 0.316 0.345 680.420 o
2 7 15 17.109 17.248 0.552 66.216 o
2 7 16 47.736 50.415 0.920 22.510 o
2 7 17 4.647 4.702 0.511 163.318 o
2 7 18 2.400 1.172 0.447 274.620 o
2 7 19 65.500 65.127 1.100 16.154 o
2 7 20 33.105 30.616 0.845 32.630 o
2 7 21 53.614 54.178 1.067 19.286 o
2 7 22 147.197 151.587 1.814 6.176 o
2 8 0 4.939 4.670 0.370 208.832 o
2 8 1 24.314 22.449 0.566 50.358 o
2 8 2 199.031 198.564 1.824 4.630 o
2 8 3 37.831 36.937 0.695 31.450 o
2 8 4 0.033 0.204 0.347 680.897 o
2 8 5 31.719 32.238 0.713 35.787 o
2 8 6 229.293 225.340 2.097 3.811 o
2 8 7 5.592 7.537 0.441 156.427 o
2 8 8 52.238 54.270 0.965 20.514 o
2 8 9 331.279 325.239 2.845 2.275 o
2 8 10 10.374 10.452 0.512 100.195 o
2 8 11 41.432 39.278 1.020 24.574 o
2 8 12 291.448 294.158 3.029 2.496 o
2 8 13 12.892 13.160 0.590 78.495 o
2 8 14 12.649 12.782 0.614 77.627 o
2 8 15 41.099 39.795 0.910 26.200 o
2 8 16 1.670 1.148 0.476 274.986 o
2 8 17 112.343 109.430 1.487 8.823 o
2 8 18 76.451 76.556 1.252 13.299 o
2 8 19 152.360 154.957 1.853 5.945 o
2 9 0 22.860 23.292 0.648 48.692 o
2 9 1 73.171 70.355 1.047 15.116 o
2 9 2 119.833 111.882 1.402 8.633 o
2 9 3 28.372 26.610 0.731 39.534 o
2 9 4 18.438 18.385 0.588 60.781 o
2 9 5 219.738 217.349 2.094 3.975 o
2 9 6 119.575 111.965 1.359 8.748 o
2 9 7 23.416 23.629 0.694 46.282 o
2 9 8 51.713 47.685 0.989 21.138 o
2 9 9 18.134 19.434 0.710 54.298 o
2 9 10 115.695 113.236 1.527 8.474 o
2 9 11 14.992 14.302 0.666 66.342 o
2 9 12 0.024 -0.621 0.511 325.722 o
2 9 13 2.781 2.576 0.523 200.747 o
2 9 14 23.272 24.033 0.805 42.400 o
2 10 0 9.210 9.319 0.619 94.132 o
2 10 1 47.818 44.058 1.031 22.030 o
2 10 2 6.712 7.482 0.649 104.822 o
2 10 3 56.630 52.720 1.054 18.961 o
2 10 4 45.472 43.719 1.107 21.723 o
2 10 5 75.296 71.525 1.548 12.064 o
3 0 0 887.280 887.371 6.924 0.480 o
3 0 2 1129.210 1121.380 8.357 0.325 o
3 0 4 113.447 111.147 0.964 10.050 o
3 0 6 649.356 624.739 5.807 0.765 o
3 0 8 766.732 745.970 6.471 0.596 o
3 0 10 2001.110 2010.210 18.576 0.098 o
3 0 12 325.993 328.412 3.828 1.950 o
3 0 14 1106.280 1134.530 11.169 0.271 o
3 0 16 586.985 597.639 6.080 0.809 o
3 0 18 6.619 7.146 0.451 145.611 o
3 0 20 1795.360 1821.650 19.375 0.105 o
3 0 22 369.544 378.962 4.469 1.553 o
3 0 24 38.067 41.205 1.256 21.825 o
3 0 26 316.123 315.681 4.603 1.742 o
3 0 28 142.866 140.348 2.340 5.528 o
3 0 30 6.086 7.293 1.135 51.550 o
3 1 0 1193.450 1177.390 7.599 0.318 o
3 1 1 184.461 183.172 1.217 5.623 o
3 1 2 6.163 5.893 0.154 233.759 o
3 1 3 281.809 278.368 1.726 3.203 o
3 1 4 1922.820 1892.850 10.840 0.143 o
3 1 5 71.243 69.923 0.613 17.694 o
3 1 6 595.369 597.867 3.722 1.023 o
3 1 7 338.320 333.418 2.109 2.454 o
3 1 8 5144.530 5088.210 34.745 0.020 o
3 1 9 950.844 938.970 7.105 0.438 o
3 1 10 707.735 709.792 5.243 0.721 o
3 1 11 20.389 18.756 0.379 66.339 o
3 1 12 17.989 19.809 0.344 71.884 o
3 1 13 351.112 362.393 2.686 2.142 o
3 1 14 160.356 156.964 1.365 6.412 o
3 1 15 232.682 237.719 1.918 3.821 o
3 1 16 142.235 139.699 1.251 7.439 o
3 1 17 78.288 80.129 0.905 14.608 o
3 1 18 612.711 619.123 4.835 0.886 o
3 1 19 143.764 145.812 1.401 7.036 o
3 1 20 734.184 740.178 5.760 0.658 o
3 1 21 207.167 215.615 2.028 4.203 o
3 1 22 1749.410 1774.060 13.965 0.140 o
3 1 23 464.260 476.751 4.065 1.312 o
3 1 24 60.584 64.604 0.989 17.735 o
3 1 25 763.586 765.985 6.316 0.600 o
3 1 26 36.796 39.076 0.839 29.075 o
3 1 27 33.932 34.710 0.784 32.397 o
3 1 28 20.729 21.124 0.622 53.658 o
3 1 29 8.876 9.128 0.565 103.363 o
3 2 0 453.705 458.919 3.050 1.527 o
3 2 1 2057.320 2022.300 12.986 0.120 o
3 2 2 70.763 73.411 0.609 17.496 o
3 2 3 77.199 71.366 0.562 16.808 o
3 2 4 271.825 268.921 1.786 3.313 o
3 2 5 1024.770 986.291 5.897 0.436 o
3 2 6 210.394 206.190 1.334 4.776 o
3 2 7 258.665 254.191 1.631 3.597 o
3 2 8 969.232 974.749 6.142 0.453 o
3 2 9 40.696 43.419 0.520 30.922 o
3 2 10 45.763 47.602 0.690 26.066 o
3 2 11 605.959 606.495 5.541 0.836 o
3 2 12 413.785 423.342 3.084 1.690 o
3 2 13 246.065 250.904 1.947 3.579 o
3 2 14 469.540 481.439 3.638 1.365 o
3 2 15 0.265 0.550 0.166 1786.550 o
3 2 16 59.875 60.376 0.739 20.072 o
3 2 17 198.275 201.262 1.623 4.800 o
3 2 18 376.910 374.275 2.832 1.966 o
3 2 19 25.169 25.926 0.508 49.126 o
3 2 20 19.072 19.336 0.471 64.452 o
3 2 21 223.407 231.451 1.970 3.935 o
3 2 22 346.168 350.075 2.933 2.118 o
3 2 23 3.475 3.381 0.372 257.982 o
3 2 24 222.041 223.188 2.066 3.933 o
3 2 25 84.977 82.185 1.054 13.120 o
3 2 26 6.810 8.098 0.461 137.568 o
3 2 27 0.030 0.616 0.381 540.484 o
3 2 28 68.178 64.344 1.045 16.194 o
3 2 29 59.198 60.949 1.567 13.883 o
3 3 0 1010.770 1000.670 5.986 0.436 o
3 3 1 230.540 225.748 1.466 4.216 o
3 3 2 88.811 86.769 0.672 13.890 o
3 3 3 747.599 753.717 4.665 0.705 o
3 3 4 1075.860 1081.360 6.584 0.384 o
3 3 5 0.229 0.319 0.139 2526.090 o
3 3 6 0.202 0.654 0.153 1987.130 o
3 3 7 1152.860 1158.910 9.452 0.294 o
3 3 8 5.413 6.133 0.329 200.519 o
3 3 9 48.283 49.627 0.471 26.895 o
3 3 10 12.310 11.167 0.335 108.064 o
3 3 11 401.189 411.054 3.116 1.743 o
3 3 12 414.662 418.530 3.055 1.701 o
3 3 13 410.787 415.433 2.980 1.734 o
3 3 14 1.638 2.502 0.195 585.858 o
3 3 15 109.725 105.471 1.077 10.184 o
3 3 16 862.004 865.477 6.128 0.527 o
3 3 17 105.340 107.677 1.051 10.464 o
3 3 18 68.658 65.799 0.853 17.204 o
3 3 19 38.206 41.550 0.691 30.250 o
3 3 20 429.463 427.631 3.505 1.552 o
3 3 21 489.924 486.697 3.949 1.269 o
3 3 22 53.116 55.605 0.833 21.388 o
3 3 23 262.322 263.942 2.362 3.129 o
3 3 24 24.921 24.564 0.627 46.518 o
3 3 25 3.423 4.867 0.429 211.976 o
3 3 26 1035.300 1028.770 8.848 0.348 o
3 3 27 510.216 506.364 5.179 1.045 o
3 3 28 129.498 129.008 1.828 6.970 o
3 4 0 408.547 406.052 2.769 1.802 o
3 4 1 0.178 0.750 0.138 2152.770 o
3 4 2 43.816 41.611 0.479 30.336 o
3 4 3 827.512 831.396 5.582 0.578 o
3 4 4 6.117 7.077 0.262 198.263 o
3 4 5 3.075 4.406 0.189 366.973 o
3 4 6 57.724 55.370 0.595 22.167 o
3 4 7 2.403 2.808 0.195 474.302 o
3 4 8 14.570 14.663 0.336 90.227 o
3 4 9 204.217 209.429 1.749 4.527 o
3 4 10 24.655 24.558 0.448 52.314 o
3 4 11 94.763 95.231 0.914 12.134 o
3 4 12 71.310 73.088 0.842 16.305 o
3 4 13 39.767 37.070 0.623 31.572 o
3 4 14 13.311 15.352 0.487 82.482 o
3 4 15 153.052 155.174 1.477 6.490 o
3 4 16 34.316 33.548 0.606 35.867 o
3 4 17 237.186 235.116 2.083 3.676 o
3 4 18 6.000 6.913 0.370 173.753 o
3 4 19 66.503 68.915 0.899 17.026 o
3 4 20 67.740 67.335 0.985 16.427 o
3 4 21 100.501 96.621 1.185 10.766 o
3 4 22 161.920 164.952 1.738 5.768 o
3 4 23 124.396 125.274 1.604 7.690 o
3 4 24 100.406 98.848 1.855 8.519 o
3 4 25 62.150 66.019 1.205 15.830 o
3 4 26 86.889 88.180 1.706 9.983 o
3 4 27 379.985 372.218 4.013 1.651 o
3 5 0 175.577 177.269 1.407 5.710 o
3 5 1 111.838 114.901 0.997 9.958 o
3 5 2 46.348 46.735 0.589 27.085 o
3 5 3 22.609 23.164 0.401 57.633 o
3 5 4 19.247 19.311 0.416 66.553 o
3 5 5 27.550 28.262 0.452 46.689 o
3 5 6 239.936 240.581 2.278 3.491 o
3 5 7 218.495 215.581 1.917 4.140 o
3 5 8 34.240 35.690 0.601 35.348 o
3 5 9 206.531 210.289 1.772 4.465 o
3 5 10 63.370 63.182 0.773 18.856 o
3 5 11 137.759 134.735 1.338 7.548 o
3 5 12 65.655 68.962 0.905 17.116 o
3 5 13 782.604 785.751 6.090 0.594 o
3 5 14 0.170 0.857 0.311 716.264 o
3 5 15 26.982 25.110 0.613 44.622 o
3 5 16 27.248 26.223 0.645 42.965 o
3 5 17 2.068 2.988 0.345 339.417 o
3 5 18 27.199 26.795 0.668 42.118 o
3 5 19 4.038 2.872 0.418 225.078 o
3 5 20 0.485 0.604 0.380 490.706 o
3 5 21 70.455 68.775 1.339 13.810 o
3 5 22 38.788 39.249 0.955 26.402 o
3 5 23 44.739 44.484 1.028 22.800 o
3 5 24 158.699 163.654 2.017 5.464 o
3 5 25 141.991 144.419 2.039 6.015 o
3 6 0 7.212 7.202 0.294 173.217 o
3 6 1 13.217 12.970 0.400 94.030 o
3 6 2 71.775 68.150 0.802 16.814 o
3 6 3 30.629 29.405 0.657 38.707 o
3 6 4 18.423 18.390 0.465 66.956 o
3 6 5 370.865 380.424 3.005 1.932 o
3 6 6 182.978 188.477 1.740 5.080 o
3 6 7 852.236 902.348 6.702 0.500 o
3 6 8 2684.240 2754.630 19.730 0.066 o
3 6 9 220.703 236.196 2.323 3.682 o
3 6 10 8.693 11.202 0.425 118.607 o
3 6 11 475.494 480.070 3.885 1.314 o
3 6 12 47.286 47.417 0.818 24.177 o
3 6 13 3.770 3.674 0.358 253.105 o
3 6 14 90.308 89.146 1.068 12.248 o
3 6 15 27.602 28.910 0.723 39.477 o
3 6 16 50.481 54.515 0.945 21.080 o
3 6 17 0.268 -0.218 0.355 625.918 o
3 6 18 44.812 44.989 0.950 23.687 o
3 6 19 79.254 77.721 1.439 12.049 o
3 6 20 14.574 16.006 0.678 64.655 o
3 6 21 282.786 278.765 2.791 2.705 o
3 6 22 42.902 46.012 1.051 22.789 o
3 6 23 192.201 196.406 2.308 4.282 o
3 7 0 147.791 146.241 1.404 6.895 o
3 7 1 23.480 24.160 0.559 50.574 o
3 7 2 8.258 8.586 0.385 137.548 o
3 7 3 154.493 157.678 1.519 6.353 o
3 7 4 15.290 14.932 0.580 70.913 o
3 7 5 168.382 165.469 1.575 5.823 o
3 7 6 6.353 6.836 0.391 164.325 o
3 7 7 397.687 412.174 3.298 1.712 o
3 7 8 69.351 73.681 0.942 15.994 o
3 7 9 22.692 21.542 0.559 53.233 o
3 7 10 196.760 195.712 1.791 4.721 o
3 7 11 236.240 229.718 2.122 3.690 o
3 7 12 21.556 20.942 0.623 52.622 o
3 7 13 33.454 31.545 0.784 33.469 o
3 7 14 11.882 13.054 0.493 90.699 o
3 7 15 18.968 18.627 0.645 56.850 o
3 7 16 49.166 51.288 1.026 20.914 o
3 7 17 95.750 94.808 1.360 10.550 o
3 7 18 18.265 20.849 0.678 54.684 o
3 7 19 141.168 143.568 1.754 6.547 o
3 7 20 0.268 0.229 0.511 309.993 o
3 8 0 10.259 10.983 0.659 82.901 o
3 8 1 2.024 1.111 0.433 301.124 o
3 8 2 93.809 91.494 1.281 11.084 o
3 8 3 0.752 0.708 0.370 479.929 o
3 8 4 148.358 145.980 1.531 6.679 o
3 8 5 0.568 0.357 0.347 576.628 o
3 8 6 55.916 50.973 0.892 20.742 o
3 8 7 10.919 12.009 0.490 96.918 o
3 8 8 432.818 438.069 3.533 1.524 o
3 8 9 1097.520 1093.950 8.151 0.341 o
3 8 10 656.356 649.178 5.006 0.811 o
3 8 11 60.619 61.069 1.014 17.840 o
3 8 12 438.286 434.371 3.836 1.457 o
3 8 13 86.750 88.528 1.360 11.398 o
3 8 14 134.777 135.066 1.825 6.724 o
3 8 15 0.007 0.000 0.499 341.444 o
3 8 16 31.777 32.453 0.873 32.246 o
3 9 0 66.099 64.872 1.246 15.116 o
3 9 1 2.372 1.724 0.490 236.461 o
3 9 2 37.851 36.951 0.931 27.532 o
3 9 3 10.791 9.296 0.581 92.634 o
3 9 4 9.165 9.074 0.565 102.120 o
3 9 5 76.761 73.754 1.235 13.494 o
3 9 6 0.861 0.616 0.480 311.123 o
3 9 7 105.716 101.322 1.481 9.375 o
3 9 8 16.431 16.778 0.627 63.644 o
3 9 9 9.321 9.550 0.528 105.286 o
3 9 10 18.419 18.183 0.691 55.712 o
3 9 11 10.500 10.142 0.625 87.129 o
4 0 0 217.762 208.663 1.785 4.300 o
4 0 2 2.250 2.572 0.213 482.336 o
4 0 4 329.195 317.928 2.608 2.388 o
4 0 6 5.204 4.701 0.178 271.707 o
4 0 8 1445.250 1429.730 20.396 0.120 o
4 0 10 130.760 136.016 1.592 7.295 o
4 0 12 45.136 45.216 0.796 25.457 o
4 0 14 31.198 32.358 0.720 35.919 o
4 0 16 0.072 0.075 0.351 670.111 o
4 0 18 0.041 -0.614 0.430 457.688 o
4 0 20 1017.450 1039.570 11.350 0.291 o
4 0 22 65.207 67.844 1.540 13.140 o
4 0 24 92.345 94.763 2.156 7.961 o
4 0 26 0.419 0.658 0.577 236.642 o
4 1 0 135.781 137.901 0.893 8.293 o
4 1 1 50.724 47.984 0.398 26.835 o
4 1 2 1.119 1.323 0.123 1049.940 o
4 1 3 551.740 535.964 3.177 1.201 o
4 1 4 6.220 6.563 0.147 225.881 o
4 1 5 0.045 0.324 0.174 2242.650 o
4 1 6 51.518 46.974 0.481 26.133 o
4 1 7 180.838 181.047 1.489 5.462 o
4 1 8 160.774 153.586 1.131 6.746 o
4 1 9 473.226 473.925 4.667 1.201 o
4 1 10 362.319 359.428 2.701 2.094 o
4 1 11 369.722 371.373 3.161 1.913 o
4 1 12 139.628 140.938 1.190 7.614 o
4 1 13 90.578 87.818 0.922 12.821 o
4 1 14 8.815 10.281 0.344 132.482 o
4 1 15 186.068 189.981 1.706 5.043 o
4 1 16 5.148 4.530 0.311 228.155 o
4 1 17 21.138 21.083 0.516 57.451 o
4 1 18 274.048 274.305 2.364 2.992 o
4 1 19 227.720 228.746 2.131 3.785 o
4 1 20 138.708 142.350 1.523 7.051 o
4 1 21 593.556 591.428 5.192 0.890 o
4 1 22 117.848 119.602 1.375 8.612 o
4 1 23 7.717 8.616 0.496 122.158 o
4 1 24 7.867 8.440 0.517 118.185 o
4 1 25 211.766 210.798 2.128 4.090 o
4 1 26 20.741 22.044 0.706 49.582 o
4 1 27 19.384 20.996 0.994 39.950 o
4 2 0 559.902 560.202 3.926 1.085 o
4 2 1 471.047 475.856 3.314 1.419 o
4 2 2 91.109 93.224 0.799 12.922 o
4 2 3 85.884 89.389 0.747 13.828 o
4 2 4 38.991 40.153 0.413 33.899 o
4 2 5 351.177 343.398 2.179 2.333 o
4 2 6 139.250 140.487 0.982 7.957 o
4 2 7 96.024 94.770 0.735 12.570 o
4 2 8 18.355 15.961 0.304 77.613 o
4 2 9 59.494 56.364 0.588 21.642 o
4 2 10 71.862 72.094 0.694 17.037 o
4 2 11 0.068 0.201 0.188 2044.870 o
4 2 12 27.321 28.814 0.501 45.489 o
4 2 13 281.516 282.372 2.157 2.999 o
4 2 14 184.338 189.817 1.626 5.159 o
4 2 15 2.067 1.935 0.304 415.720 o
4 2 16 199.414 198.630 1.809 4.637 o
4 2 17 66.789 66.686 0.825 17.604 o
4 2 18 212.512 214.079 1.944 4.210 o
4 2 19 24.879 25.404 0.617 46.440 o
4 2 20 50.935 48.881 0.780 23.319 o
4 2 21 0.000 -0.053 0.345 717.769 o
4 2 22 14.442 16.054 0.525 75.440 o
4 2 23 792.288 800.249 6.577 0.561 o
4 2 24 4.082 6.013 0.519 159.581 o
4 2 25 136.353 136.043 1.610 7.073 o
4 2 26 74.918 72.676 1.180 14.037 o
4 2 27 0.459 0.870 0.423 401.646 o
4 3 0 812.817 814.143 5.057 0.616 o
4 3 1 45.326 45.386 0.436 29.220 o
4 3 2 13.366 13.144 0.270 102.882 o
4 3 3 1432.780 1433.660 9.460 0.225 o
4 3 4 658.892 658.987 4.141 0.869 o
4 3 5 21.852 24.140 0.356 59.424 o
4 3 6 1014.250 1018.080 6.562 0.416 o
4 3 7 92.377 92.650 0.836 12.711 o
4 3 8 221.735 215.378 1.857 4.143 o
4 3 9 45.135 45.376 0.578 27.928 o
4 3 10 173.426 181.152 1.492 5.621 o
4 3 11 523.495 545.978 4.109 1.133 o
4 3 12 1412.150 1425.600 10.319 0.218 o
4 3 13 24.075 27.271 0.645 45.437 o
4 3 14 88.913 89.332 0.935 12.861 o
4 3 15 12.705 13.156 0.438 92.435 o
4 3 16 191.716 188.099 1.706 4.957 o
4 3 17 26.894 25.003 0.678 42.877 o
4 3 18 76.100 77.386 1.011 14.527 o
4 3 19 19.262 19.011 0.546 60.898 o
4 3 20 7.349 8.191 0.486 128.088 o
4 3 21 12.879 12.594 0.507 86.661 o
4 3 22 34.243 33.782 0.891 30.385 o
4 3 23 110.727 107.530 1.370 9.271 o
4 3 24 993.474 986.609 8.878 0.364 o
4 3 25 314.460 310.557 3.073 2.312 o
4 3 26 7.510 9.552 0.584 106.189 o
4 4 0 242.868 236.010 1.924 3.710 o
4 4 1 1739.380 1738.770 12.153 0.154 o
4 4 2 198.913 201.700 1.913 4.525 o
4 4 3 430.902 443.988 3.103 1.603 o
4 4 4 519.081 529.004 3.538 1.228 o
4 4 5 0.377 0.526 0.244 1024.710 o
4 4 6 24.324 24.518 0.459 52.441 o
4 4 7 55.815 58.952 0.731 21.198 o
4 4 8 220.428 222.439 1.804 4.152 o
4 4 9 117.117 119.979 1.110 9.255 o
4 4 10 72.771 76.804 0.895 15.563 o
4 4 11 472.467 471.939 3.968 1.316 o
4 4 12 30.663 32.343 0.657 37.654 o
4 4 13 0.521 1.678 0.326 544.611 o
4 4 14 1045.820 1068.700 8.584 0.347 o
4 4 15 16.769 18.489 0.507 68.158 o
4 4 16 61.442 61.217 0.868 18.755 o
4 4 17 283.834 286.439 2.467 2.824 o
4 4 18 66.522 70.340 0.976 16.438 o
4 4 19 28.119 30.027 0.780 37.238 o
4 4 20 16.535 15.595 0.565 68.389 o
4 4 21 5.777 5.740 0.455 160.811 o
4 4 22 5.573 5.155 0.444 169.763 o
4 4 23 205.029 201.467 2.067 4.297 o
4 4 24 0.663 2.243 0.444 323.253 o
4 4 25 463.935 456.564 4.257 1.301 o
4 5 0 158.011 168.162 1.607 6.001 o
4 5 1 358.606 365.505 2.904 2.040 o
4 5 2 893.465 897.901 6.399 0.494 o
4 5 3 19.552 19.018 0.449 64.814 o
4 5 4 13.482 13.972 0.482 84.547 o
4 5 5 100.252 96.383 1.033 11.274 o
4 5 6 519.238 523.754 4.006 1.173 o
4 5 7 21.201 21.155 0.471 59.060 o
4 5 8 102.812 104.799 1.090 10.621 o
4 5 9 44.614 41.431 0.808 26.113 o
4 5 10 600.502 605.315 4.601 0.930 o
4 5 11 0.602 2.098 0.327 505.967 o
4 5 12 143.633 147.743 1.550 6.764 o
4 5 13 69.018 74.052 0.989 15.749 o
4 5 14 0.585 1.298 0.345 518.191 o
4 5 15 45.883 50.274 0.878 23.494 o
4 5 16 177.130 181.151 1.854 5.135 o
4 5 17 17.912 17.857 0.585 62.331 o
4 5 18 0.996 0.810 0.395 410.238 o
4 5 19 37.344 40.191 0.850 28.440 o
4 5 20 56.484 56.817 0.976 19.280 o
4 5 21 11.087 10.941 0.595 87.075 o
4 5 22 178.940 186.156 2.194 4.673 o
4 5 23 70.529 65.884 1.357 13.844 o
4 6 0 0.695 0.724 0.273 750.409 o
4 6 1 45.812 48.917 0.738 25.301 o
4 6 2 140.599 142.095 1.392 7.220 o
4 6 3 7.112 7.944 0.436 140.623 o
4 6 4 0.677 0.774 0.319 603.634 o
4 6 5 500.617 511.388 3.971 1.222 o
4 6 6 26.312 27.427 0.677 42.373 o
4 6 7 37.818 37.599 0.731 30.713 o
4 6 8 71.070 72.226 0.921 15.975 o
4 6 9 33.991 32.867 0.753 33.445 o
4 6 10 38.923 37.672 0.767 29.625 o
4 6 11 65.562 67.186 0.960 16.922 o
4 6 12 145.129 145.110 1.600 6.676 o
4 6 13 18.424 21.407 0.635 56.105 o
4 6 14 1.539 1.501 0.380 371.373 o
4 6 15 107.684 109.280 1.345 9.457 o
4 6 16 34.317 33.084 0.795 32.388 o
4 6 17 0.199 -0.202 0.395 522.193 o
4 6 18 17.783 17.959 0.623 60.411 o
4 6 19 14.364 12.539 0.585 75.803 o
4 6 20 0.245 0.445 0.511 306.489 o
4 7 0 49.426 49.099 0.903 22.423 o
4 7 1 10.893 9.488 0.496 101.965 o
4 7 2 0.033 -0.263 0.367 626.663 o
4 7 3 21.336 20.296 0.597 54.400 o
4 7 4 15.012 14.666 0.509 76.867 o
4 7 5 0.045 -0.164 0.337 741.055 o
4 7 6 46.534 47.077 0.854 24.041 o
4 7 7 28.794 28.098 0.698 39.530 o
4 7 8 17.164 16.439 0.525 68.544 o
4 7 9 48.294 48.806 0.883 22.976 o
4 7 10 0.535 0.437 0.404 446.796 o
4 7 11 60.680 59.523 0.989 18.153 o
4 7 12 2.038 2.161 0.451 266.880 o
4 7 13 22.367 21.959 0.645 50.111 o
4 7 14 6.763 6.963 0.496 135.279 o
4 7 15 44.873 42.867 0.927 24.271 o
4 7 16 19.730 18.273 0.633 56.570 o
4 7 17 15.602 14.775 0.645 66.013 o
4 8 0 3.041 2.936 0.523 193.266 o
4 8 1 0.059 0.334 0.480 356.638 o
4 8 2 88.007 88.633 1.329 11.430 o
4 8 3 110.623 112.626 1.533 8.705 o
4 8 4 4.190 4.578 0.496 174.700 o
4 8 5 21.986 19.921 0.668 50.882 o
4 8 6 21.621 19.759 0.627 53.155 o
4 8 7 0.102 -0.407 0.404 511.572 o
4 8 8 20.099 21.082 0.637 53.872 o
4 8 9 105.668 105.316 1.673 8.700 o
4 8 10 205.085 206.569 2.169 4.170 o
4 8 11 533.011 520.014 4.540 1.085 o
4 8 12 81.155 80.618 1.790 10.186 o
4 8 13 3.883 4.691 0.496 178.142 o
4 9 0 164.146 161.633 1.953 5.462 o
4 9 1 1.399 1.704 0.523 238.909 o
4 9 2 23.079 22.736 0.780 44.006 o
4 9 3 5.064 4.943 0.536 149.954 o
4 9 4 10.982 10.790 0.629 84.052 o
5 0 0 1150.770 1144.070 9.437 0.296 o
5 0 2 166.962 166.474 2.274 4.934 o
5 0 4 92.832 92.962 1.053 11.930 o
5 0 6 4.808 4.683 0.351 218.571 o
5 0 8 986.567 990.016 10.490 0.322 o
5 0 10 3.362 3.353 0.372 261.380 o
5 0 12 0.404 1.355 0.882 104.248 o
5 0 14 113.159 111.944 1.677 8.219 o
5 0 16 205.444 199.907 2.785 3.658 o
5 0 18 24.992 22.419 1.137 31.677 o
5 0 20 13.786 14.211 0.893 53.583 o
5 0 22 225.364 225.440 3.684 2.725 o
5 0 24 4.962 5.777 0.837 85.816 o
5 1 0 1497.490 1513.600 9.242 0.213 o
5 1 1 344.546 344.635 2.151 2.374 o
5 1 2 1215.020 1224.550 7.909 0.302 o
5 1 3 802.370 809.403 4.912 0.631 o
5 1 4 9.594 9.183 0.258 141.898 o
5 1 5 406.897 412.584 2.631 1.825 o
5 1 6 1770.800 1742.550 13.654 0.142 o
5 1 7 0.123 0.820 0.156 1933.600 o
5 1 8 0.195 0.808 0.311 716.839 o
5 1 9 357.414 357.700 2.784 2.096 o
5 1 10 8.005 9.025 0.313 150.063 o
5 1 11 609.144 606.697 4.536 0.924 o
5 1 12 23.029 23.067 0.528 52.876 o
5 1 13 5.202 5.056 0.320 217.865 o
5 1 14 7.683 7.889 0.397 143.552 o
5 1 15 457.943 463.924 3.746 1.393 o
5 1 16 37.222 39.291 0.752 30.268 o
5 1 17 1.361 1.158 0.345 446.989 o
5 1 18 146.310 146.340 1.539 6.723 o
5 1 19 2.998 2.868 0.411 255.259 o
5 1 20 97.258 93.261 1.223 10.983 o
5 1 21 298.688 295.321 2.725 2.583 o
5 1 22 2.997 3.230 0.496 203.969 o
5 1 23 5.002 5.762 0.513 152.924 o
5 1 24 49.225 46.906 0.997 21.726 o
5 1 25 3.327 3.684 2.105 18.426 o
5 2 0 37.708 38.021 0.455 34.771 o
5 2 1 186.407 185.541 1.340 5.440 o
5 2 2 1.571 1.623 0.191 681.396 o
5 2 3 1129.120 1110.060 6.864 0.358 o
5 2 4 450.075 452.097 2.852 1.580 o
5 2 5 169.739 169.122 1.180 6.203 o
5 2 6 190.207 193.353 1.310 5.303 o
5 2 7 19.006 17.974 0.398 69.293 o
5 2 8 83.519 83.769 0.803 14.208 o
5 2 9 32.067 32.954 0.540 38.835 o
5 2 10 105.904 107.412 1.051 10.436 o
5 2 11 256.464 262.754 2.163 3.295 o
5 2 12 16.240 16.015 0.456 75.323 o
5 2 13 221.859 222.996 1.987 3.995 o
5 2 14 63.672 61.726 0.865 18.320 o
5 2 15 8.163 7.346 0.398 141.448 o
5 2 16 3.622 4.298 0.358 248.576 o
5 2 17 161.945 159.644 1.554 6.081 o
5 2 18 38.290 38.295 0.780 29.563 o
5 2 19 26.927 28.452 0.708 40.569 o
5 2 20 66.898 66.252 1.015 16.434 o
5 2 21 24.422 24.328 0.691 45.049 o
5 2 22 15.282 15.417 0.642 66.250 o
5 2 23 158.034 153.294 1.803 5.903 o
5 2 24 133.704 129.683 1.816 6.853 o
5 3 0 1109.080 1103.220 7.058 0.360 o
5 3 1 2130.460 2155.670 13.516 0.111 o
5 3 2 944.698 952.307 5.940 0.474 o
5 3 3 455.942 459.400 3.092 1.514 o
5 3 4 241.028 239.850 1.629 3.886 o
5 3 5 109.701 105.866 0.855 10.720 o
5 3 6 0.560 0.442 0.173 1447.790 o
5 3 7 98.891 98.958 0.943 11.549 o
5 3 8 224.239 219.373 1.793 4.129 o
5 3 9 27.602 27.539 0.572 44.040 o
5 3 10 8.112 8.610 0.329 148.285 o
5 3 11 112.020 110.706 1.137 9.731 o
5 3 12 352.877 350.673 2.835 2.117 o
5 3 13 5.058 5.888 0.347 203.369 o
5 3 14 62.069 61.702 0.905 18.332 o
5 3 15 48.964 50.026 0.829 23.208 o
5 3 16 1.409 1.036 0.335 464.390 o
5 3 17 30.059 29.679 0.694 38.144 o
5 3 18 0.079 0.200 0.355 641.354 o
5 3 19 12.581 12.342 0.496 89.158 o
5 3 20 13.441 12.762 0.507 84.506 o
5 3 21 4.001 4.121 0.523 170.750 o
5 3 22 2.908 3.069 0.523 194.354 o
5 3 23 210.269 207.731 2.532 3.785 o
5 4 0 1287.750 1294.830 8.252 0.275 o
5 4 1 751.670 766.216 4.999 0.679 o
5 4 2 0.125 0.696 0.217 1315.390 o
5 4 3 3.311 3.063 0.242 356.828 o
5 4 4 49.678 51.519 0.665 24.406 o
5 4 5 0.052 -0.152 0.298 936.961 o
5 4 6 240.658 249.594 1.952 3.642 o
5 4 7 116.835 115.859 1.130 9.334 o
5 4 8 230.766 237.318 2.039 3.765 o
5 4 9 54.275 55.927 0.802 21.348 o
5 4 10 1.824 2.114 0.335 389.120 o
5 4 11 42.111 41.263 0.766 27.618 o
5 4 12 1.353 1.341 0.335 455.500 o
5 4 13 2.079 1.821 0.355 359.638 o
5 4 14 4.235 4.978 0.426 197.222 o
5 4 15 25.970 25.283 0.699 42.956 o
5 4 16 0.038 0.351 0.365 605.021 o
5 4 17 36.684 37.277 0.873 28.909 o
5 4 18 20.099 22.854 0.772 47.156 o
5 4 19 17.896 19.715 0.824 48.964 o
5 4 20 0.032 -0.606 0.385 570.075 o
5 4 21 0.850 0.645 0.417 391.558 o
5 5 0 96.600 98.959 1.134 11.127 o
5 5 1 31.240 33.203 0.644 37.250 o
5 5 2 126.589 127.945 1.268 8.268 o
5 5 3 31.744 31.317 0.662 37.157 o
5 5 4 88.398 89.446 1.042 12.503 o
5 5 5 68.846 71.225 0.962 16.121 o
5 5 6 12.868 12.655 0.464 90.427 o
5 5 7 53.270 55.322 0.868 21.067 o
5 5 8 0.145 0.750 0.327 673.834 o
5 5 9 364.956 364.857 3.075 1.967 o
5 5 10 0.044 0.822 0.337 654.729 o
5 5 11 69.712 71.568 0.989 15.824 o
5 5 12 7.065 7.829 0.476 133.525 o
5 5 13 58.133 59.056 0.976 18.753 o
5 5 14 244.216 248.367 2.407 3.330 o
5 5 15 504.351 503.884 4.491 1.149 o
5 5 16 0.393 1.029 0.447 365.666 o
5 5 17 150.534 146.220 1.738 6.282 o
5 5 18 55.839 52.588 1.051 19.155 o
5 5 19 48.596 47.361 1.012 21.656 o
5 6 0 12.348 12.780 0.609 78.871 o
5 6 1 15.353 16.446 0.548 71.146 o
5 6 2 248.224 247.196 2.300 3.365 o
5 6 3 22.882 23.771 0.619 49.421 o
5 6 4 17.178 16.816 0.548 66.753 o
5 6 5 293.154 295.327 2.627 2.660 o
5 6 6 0.114 1.436 0.370 509.021 o
5 6 7 250.366 248.691 2.391 3.283 o
5 6 8 0.765 0.681 0.400 423.654 o
5 6 9 0.881 1.095 0.411 383.968 o
5 6 10 42.749 41.446 0.864 26.009 o
5 6 11 12.482 12.078 0.550 84.974 o
5 6 12 84.001 83.010 1.171 12.664 o
5 6 13 4.985 6.534 0.496 153.663 o
5 6 14 142.057 139.422 1.613 6.833 o
5 6 15 12.520 12.582 0.585 80.890 o
5 6 16 44.349 44.127 0.937 24.102 o
5 6 17 100.027 95.496 1.522 9.712 o
5 7 0 2.636 2.167 0.421 270.089 o
5 7 1 45.188 44.589 0.899 24.275 o
5 7 2 112.430 111.905 1.589 8.486 o
5 7 3 51.660 50.568 0.964 21.073 o
5 7 4 73.688 76.444 1.185 13.941 o
5 7 5 8.278 7.649 0.496 121.646 o
5 7 6 0.002 -0.581 0.370 623.468 o
5 7 7 25.387 26.598 0.739 41.676 o
5 7 8 5.882 6.995 0.507 140.091 o
5 7 9 101.025 96.324 1.403 10.028 o
5 7 10 11.937 11.547 0.568 85.935 o
5 7 11 27.039 28.586 0.789 38.232 o
5 7 12 125.214 130.298 1.659 7.448 o
5 7 13 11.663 11.487 0.619 81.848 o
5 8 0 361.508 366.200 3.586 1.833 o
5 8 1 100.371 98.297 1.406 9.998 o
5 8 2 88.119 84.271 1.298 11.716 o
5 8 3 29.680 30.652 0.842 34.570 o
5 8 4 2.873 2.444 0.496 213.866 o
5 8 5 186.772 184.105 2.025 4.748 o
5 8 6 11.298 13.425 0.678 74.706 o
6 0 0 46.048 44.946 0.909 23.843 o
6 0 2 41.997 40.337 0.850 26.659 o
6 0 4 236.242 240.872 2.843 3.149 o
6 0 6 2177.820 2198.670 23.243 0.074 o
6 0 8 0.260 -0.186 0.451 399.785 o
6 0 10 18.909 19.281 0.698 53.952 o
6 0 12 0.846 0.677 0.499 290.666 o
6 0 14 44.979 42.870 1.215 20.622 o
6 0 16 440.204 431.861 5.552 1.141 o
6 0 18 6.674 6.843 0.739 92.176 o
6 0 20 100.824 96.606 1.924 8.332 o
6 1 0 39.108 40.246 0.634 30.962 o
6 1 1 147.500 143.937 1.318 7.075 o
6 1 2 2071.390 2075.810 13.454 0.116 o
6 1 3 43.328 50.937 0.713 26.070 o
6 1 4 3192.980 3212.880 22.086 0.050 o
6 1 5 620.807 632.250 4.590 0.891 o
6 1 6 24.343 27.566 0.597 46.486 o
6 1 7 1.349 2.056 0.305 469.786 o
6 1 8 844.271 848.654 6.288 0.534 o
6 1 9 347.975 351.247 2.795 2.150 o
6 1 10 92.544 93.813 1.151 11.569 o
6 1 11 403.833 410.896 3.367 1.679 o
6 1 12 0.145 0.526 0.335 670.144 o
6 1 13 0.411 0.679 0.335 609.348 o
6 1 14 312.769 311.298 2.781 2.432 o
6 1 15 22.166 23.189 0.721 46.804 o
6 1 16 32.023 29.902 0.810 34.177 o
6 1 17 48.968 50.336 0.990 21.454 o
6 1 18 124.204 123.206 1.512 7.942 o
6 1 19 25.558 27.404 0.735 41.313 o
6 1 20 30.664 29.414 0.810 35.106 o
6 1 21 10.416 9.801 0.605 90.353 o
6 2 0 222.664 224.598 1.619 4.237 o
6 2 1 108.101 107.020 0.960 10.538 o
6 2 2 35.898 34.164 0.513 36.256 o
6 2 3 271.498 270.713 1.900 3.255 o
6 2 4 81.564 82.329 0.773 14.639 o
6 2 5 175.897 173.733 1.369 5.785 o
6 2 6 149.364 150.233 1.349 6.865 o
6 2 7 46.034 48.927 0.731 25.300 o
6 2 8 113.709 112.797 1.212 9.389 o
6 2 9 21.809 23.340 0.567 52.898 o
6 2 10 492.613 494.881 3.975 1.252 o
6 2 11 10.646 10.411 0.441 107.556 o
6 2 12 54.440 55.068 0.846 21.025 o
6 2 13 53.165 51.672 0.846 21.731 o
6 2 14 6.071 6.571 0.464 150.647 o
6 2 15 6.734 8.169 0.464 137.203 o
6 2 16 7.713 7.438 0.464 132.241 o
6 2 17 71.072 67.445 1.100 15.255 o
6 2 18 41.866 40.749 0.908 25.809 o
6 2 19 12.246 11.579 0.570 84.693 o
6 2 20 0.070 0.783 0.475 351.482 o
6 3 0 94.891 95.244 0.844 12.337 o
6 3 1 143.427 147.473 1.103 7.480 o
6 3 2 66.734 68.250 0.646 18.484 o
6 3 3 315.637 317.323 2.074 2.657 o
6 3 4 0.090 0.457 0.215 1465.000 o
6 3 5 344.062 343.339 2.498 2.278 o
6 3 6 0.835 1.158 0.293 615.847 o
6 3 7 45.442 47.670 0.757 25.410 o
6 3 8 44.326 44.478 0.829 25.436 o
6 3 9 116.295 117.299 1.391 8.698 o
6 3 10 182.168 179.222 1.876 5.033 o
6 3 11 73.616 76.094 1.039 14.752 o
6 3 12 13.154 13.366 0.464 88.105 o
6 3 13 136.059 136.338 1.520 7.247 o
6 3 14 165.613 164.667 1.742 5.681 o
6 3 15 52.846 53.492 0.945 20.662 o
6 3 16 29.184 28.991 0.723 38.300 o
6 3 17 9.182 11.080 0.519 103.429 o
6 3 18 128.239 128.393 1.520 7.670 o
6 3 19 25.798 26.431 0.770 40.488 o
6 4 0 207.435 211.923 1.701 4.497 o
6 4 1 0.479 0.801 0.261 844.815 o
6 4 2 150.078 149.160 1.323 6.898 o
6 4 3 11.477 11.641 0.420 102.684 o
6 4 4 15.864 16.691 0.457 75.350 o
6 4 5 7.135 6.999 0.407 151.095 o
6 4 6 52.909 49.881 0.812 22.337 o
6 4 7 4.329 4.906 0.408 203.201 o
6 4 8 530.971 538.086 4.556 1.073 o
6 4 9 43.252 42.691 0.898 25.176 o
6 4 10 3.240 2.682 0.442 232.870 o
6 4 11 1.062 1.032 0.377 424.041 o
6 4 12 98.915 101.184 1.360 10.149 o
6 4 13 38.372 40.035 0.888 27.457 o
6 4 14 48.791 46.846 0.920 22.701 o
6 4 15 92.819 94.578 1.276 11.062 o
6 4 16 257.086 263.724 2.675 2.998 o
6 4 17 42.884 44.327 1.193 21.190 o
6 5 0 0.069 0.325 0.341 684.324 o
6 5 1 6.432 6.428 0.413 160.332 o
6 5 2 3.140 3.612 0.421 235.843 o
6 5 3 76.958 74.060 0.994 14.706 o
6 5 4 27.684 27.369 0.662 41.653 o
6 5 5 18.777 18.674 0.661 56.351 o
6 5 6 27.176 27.750 0.705 40.742 o
6 5 7 161.225 162.737 1.722 5.832 o
6 5 8 12.607 12.982 0.546 83.492 o
6 5 9 65.498 66.109 1.034 16.528 o
6 5 10 43.453 45.968 0.950 23.937 o
6 5 11 57.086 55.768 1.103 18.183 o
6 5 12 0.226 -0.111 0.493 338.686 o
6 5 13 1.361 2.000 0.540 224.996 o
6 5 14 24.921 25.545 0.748 42.220 o
6 5 15 30.303 32.785 0.926 31.761 o
6 6 0 11.134 11.136 0.528 93.706 o
6 6 1 33.517 31.876 0.792 33.184 o
6 6 2 25.548 30.051 0.782 38.978 o
6 6 3 883.798 880.372 6.963 0.481 o
6 6 4 16.648 20.912 0.705 55.596 o
6 6 5 263.802 262.501 2.691 2.944 o
6 6 6 0.003 0.745 0.404 482.191 o
6 6 7 30.675 28.736 0.795 35.646 o
6 6 8 77.223 77.785 1.171 13.572 o
6 6 9 45.245 46.189 0.989 22.925 o
6 6 10 5.884 6.610 0.523 138.133 o
6 6 11 35.348 34.834 0.914 29.246 o
6 7 0 10.460 9.540 0.563 95.637 o
6 7 1 0.997 0.382 0.421 385.067 o
6 7 2 8.633 7.595 0.552 110.402 o
6 7 3 141.685 133.337 1.659 6.854 o
6 7 4 0.881 1.053 0.480 301.419 o
7 0 0 658.242 648.330 8.045 0.588 o
7 0 2 504.050 503.007 5.798 0.974 o
7 0 4 379.937 375.021 4.937 1.420 o
7 0 6 0.395 0.602 0.499 309.788 o
7 0 8 7.416 7.170 0.770 84.820 o
7 0 10 17.778 18.552 0.822 49.834 o
7 0 12 14.927 15.607 0.822 55.323 o
7 0 14 135.948 136.275 2.340 5.713 o
7 0 16 46.378 44.350 1.565 16.390 o
7 1 0 6.729 7.293 0.428 149.070 o
7 1 1 13.687 13.467 0.532 80.608 o
7 1 2 10.041 9.077 0.444 114.170 o
7 1 3 0.896 0.961 0.404 397.296 o
7 1 4 93.501 97.543 1.351 10.640 o
7 1 5 740.452 733.956 6.324 0.623 o
7 1 6 92.035 93.520 1.141 11.657 o
7 1 7 472.256 462.964 3.901 1.336 o
7 1 8 117.432 118.761 1.375 8.650 o
7 1 9 22.751 21.678 0.612 51.083 o
7 1 10 1.506 1.741 0.395 349.253 o
7 1 11 0.287 0.081 0.395 507.420 o
7 1 12 6.036 6.065 0.536 136.098 o
7 1 13 39.514 38.673 0.904 27.039 o
7 1 14 30.404 28.579 1.018 30.661 o
7 1 15 22.182 22.412 0.691 48.330 o
7 2 0 72.572 71.648 0.967 15.557 o
7 2 1 2.784 2.539 0.329 328.953 o
7 2 2 360.916 357.172 2.922 2.042 o
7 2 3 29.268 30.424 0.716 37.910 o
7 2 4 7.583 7.351 0.388 148.796 o
7 2 5 123.305 121.565 1.370 8.332 o
7 2 6 12.266 12.810 0.536 85.779 o
7 2 7 27.491 30.105 0.761 38.117 o
7 2 8 78.211 79.663 1.138 13.540 o
7 2 9 335.995 333.437 3.142 2.133 o
7 2 10 0.359 0.661 0.400 458.877 o
7 2 11 124.695 122.095 1.441 8.105 o
7 2 12 159.696 154.195 1.694 6.011 o
7 2 13 22.003 21.229 0.678 49.700 o
7 2 14 8.492 8.437 0.529 112.454 o
7 2 15 0.817 0.456 0.837 115.386 o
7 3 0 48.721 47.812 0.747 24.459 o
7 3 1 126.428 120.175 1.009 8.971 o
7 3 2 211.669 201.736 1.673 4.533 o
7 3 3 33.603 32.064 0.657 35.815 o
7 3 4 227.041 217.533 1.954 3.989 o
7 3 5 342.007 331.614 2.949 2.174 o
7 3 6 142.915 144.224 1.617 6.725 o
7 3 7 822.058 813.075 6.971 0.524 o
7 3 8 556.734 546.415 4.859 0.995 o
7 3 9 118.950 122.205 1.589 7.995 o
7 3 10 620.285 606.066 6.000 0.782 o
7 3 11 366.709 359.310 3.832 1.758 o
7 3 12 0.004 0.351 0.514 314.757 o
7 3 13 36.330 37.815 1.011 26.601 o
7 4 0 2.822 3.075 0.371 284.368 o
7 4 1 18.378 18.037 0.505 65.436 o
7 4 2 141.093 138.525 1.446 7.171 o
7 4 3 7.854 6.810 0.403 145.826 o
7 4 4 118.776 116.841 1.313 8.781 o
7 4 5 38.822 41.550 0.872 27.256 o
7 4 6 328.066 317.628 2.938 2.278 o
7 4 7 213.021 208.613 2.134 4.084 o
7 4 8 52.740 54.126 1.026 19.845 o
7 4 9 0.747 0.257 0.433 387.887 o
7 4 10 31.947 32.437 0.873 32.164 o
7 4 11 163.157 163.530 4.420 2.721 o
7 5 0 0.108 -0.826 0.421 470.084 o
7 5 1 32.108 30.263 0.771 34.877 o
7 5 2 12.446 12.602 0.563 83.010 o
7 5 3 19.351 18.756 0.596 58.553 o
7 5 4 23.355 23.210 0.681 47.023 o
7 5 5 0.867 1.479 0.463 311.008 o
7 5 6 275.608 260.038 2.528 2.951 o
8 0 0 18.114 17.738 1.261 32.504 o
8 0 2 89.679 84.317 2.393 7.480 o
8 0 4 98.379 88.356 2.007 8.335 o
8 0 6 53.673 53.879 1.388 16.374 o
8 1 0 26.853 26.661 0.909 35.717 o
8 1 1 0.323 -0.038 0.581 243.459 o
8 1 2 129.471 123.355 1.778 7.166 o
8 1 3 12.510 12.316 0.711 70.354 o
8 1 4 19.763 20.602 0.700 51.885 o
8 1 5 124.457 118.704 1.815 7.327 o
8 1 6 116.053 109.044 1.659 8.206 o
8 2 0 17.611 18.188 0.774 52.650 o
8 2 1 30.916 28.778 0.817 34.981 o
8 2 2 4.161 4.711 0.516 167.452 o
8 2 3 62.197 55.943 1.282 15.931 o
8 2 4 0.532 1.271 0.450 346.772 o
8 2 5 301.660 266.809 8.948 0.813 o

_iucr_refine_instructions_details
;
TITL 14_a.res in P2(1)/c
REM Old TITL 14 in P2(1)/c
REM SHELXT solution in P2(1)/c
REM R1 0.132, Rweak 0.002, Alpha 0.011, Orientation as input
REM Formula found by SHELXT: C15 F N2 O4
CELL 0.71073 6.2521 7.8349 24.8178 90 93.763 90
ZERR 4 0.0015 0.0019 0.0061 0 0.003 0
LATT 1
SYMM -X,0.5+Y,0.5-Z
SFAC C H F N O
UNIT 52 32 4 12 20

L.S. 20
PLAN  20
SIZE 0.14 0.489 0.925
TEMP -173
HTAB N3 O4
CONF
BOND $H
HTAB 
LIST 4
ACTA 
FMAP 2
MORE -1
OMIT 0 0 2
WGHT 0.010115 0.055486
FVAR 0.435874
REM <olex2.extras>
REM <HklSrc "%.\\14_a.hkl">
REM </olex2.extras>

F1    3     0.63558  0.55913  0.71373  11.00000  0.02077  0.02595  0.01505 =
 -0.00627 -0.00035 -0.00398 
O1    5     0.30484  0.61072  0.77251  11.00000  0.03629  0.02735  0.01618 =
 -0.00841  0.00769 -0.00357 
O2    5     0.08105  0.40042  0.77291  11.00000  0.02718  0.04220  0.01577 =
 -0.00570  0.01000 -0.00737 
O3    5    -0.10607  0.12910  0.60845  11.00000  0.01278  0.01996  0.01781 =
 0.00010  0.00376 -0.00489 
H3A   2     0.35637  0.20111  0.52715  11.00000  0.03302  0.03870  0.02125 =
 -0.00718  0.00233 -0.00440 
O4    5     0.09544  0.11965  0.54137  11.00000  0.01365  0.02005  0.01403 =
 -0.00374  0.00177 -0.00568 
O5    5     0.76970  0.43403  0.53782  11.00000  0.01546  0.01698  0.01496 =
 -0.00356  0.00444 -0.00708 
N1    4     0.22307  0.48119  0.75287  11.00000  0.02049  0.02330  0.00986 =
 -0.00164  0.00274  0.00148 
N2    4     0.05850  0.16637  0.58727  11.00000  0.01036  0.01239  0.01233 =
 0.00077  0.00137 -0.00154 
N3    4     0.46456  0.27769  0.54645  11.00000  0.01086  0.01255  0.01005 =
 -0.00098  0.00254 -0.00209 
C1    1     0.49402  0.46905  0.68279  11.00000  0.01438  0.01504  0.01044 =
 -0.00136  0.00015 -0.00068 
C2    1     0.29631  0.42110  0.70160  11.00000  0.01562  0.01543  0.00910 =
 -0.00007  0.00167  0.00101 
C3    1     0.16042  0.31842  0.66949  11.00000  0.01302  0.01463  0.01015 =
 0.00087  0.00280 -0.00007 
H3    2     0.00914  0.27628  0.68447  11.00000  0.02144  0.02959  0.02032 =
 -0.00004  0.00724 -0.00552 
C4    1     0.21670  0.27081  0.61834  11.00000  0.01068  0.01106  0.00988 =
 0.00075  0.00176 -0.00053 
C5    1     0.41330  0.32332  0.59771  11.00000  0.01000  0.01033  0.00936 =
 -0.00013  0.00145 -0.00060 
C6    1     0.55211  0.42118  0.63233  11.00000  0.01162  0.01350  0.01130 =
 -0.00160  0.00092 -0.00127 
H6    2     0.70369  0.46173  0.61941  11.00000  0.01972  0.03674  0.03123 =
 -0.00643  0.00346 -0.00719 
C7    1     0.63556  0.33423  0.51859  11.00000  0.01046  0.01037  0.01095 =
 -0.00007  0.00232 -0.00137 
C8    1     0.64550  0.26587  0.46246  11.00000  0.01041  0.01061  0.01071 =
 0.00012  0.00262 -0.00108 
C9    1     0.47962  0.17452  0.43486  11.00000  0.01173  0.01462  0.01121 =
 -0.00076  0.00271 -0.00309 
H9    2     0.33034  0.14635  0.45310  11.00000  0.02332  0.04456  0.01739 =
 -0.00601  0.00687 -0.00991 
C10   1     0.50304  0.11901  0.38210  11.00000  0.01517  0.01531  0.01141 =
 -0.00125  0.00237 -0.00353 
H10   2     0.37447  0.04894  0.36124  11.00000  0.02508  0.04984  0.02335 =
 -0.00924  0.00085 -0.01251 
C11   1     0.69135  0.15312  0.35678  11.00000  0.01597  0.01427  0.01136 =
 -0.00034  0.00383 -0.00074 
H11   2     0.70985  0.10951  0.31590  11.00000  0.03243  0.03697  0.02183 =
 -0.00749  0.00760 -0.00746 
C12   1     0.85734  0.24367  0.38432  11.00000  0.01254  0.01492  0.01369 =
 0.00057  0.00514 -0.00050 
H12   2     1.00393  0.26784  0.36476  11.00000  0.02655  0.04119  0.02068 =
 -0.00334  0.00576 -0.00410 
C13   1     0.83423  0.30038  0.43678  11.00000  0.01070  0.01331  0.01278 =
 0.00012  0.00326 -0.00172 
H13   2     0.95993  0.37097  0.45832  11.00000  0.02218  0.03214  0.02563 =
 -0.00558  0.00739 -0.00686 
HKLF 4

END
Q2 1 0.25 0.148148 0.333333 11 0.05 0.09
Q3 1 0.458333 0.314815 0.477778 11 0.05 0.08
Q1 1 0.791667 0.12963 0.5 11 0.05 0.09
Q4 1 0.791667 0.37037 0.655556 11 0.05 0.08
Q5 1 0.208333 0.092593 0.711111 11 0.05 0.08

  REM The information below was added by Olex2.
  REM
  REM R1 = 0.0131 for 2900 Fo > 4sig(Fo) and 0.0141 for all 3050 data
  REM 271 parameters refined using 0 restraints
  REM Highest difference peak 0.0931, deepest hole -0.1663
  REM Mean Shift 0.0000, Max Shift 0.0009.

  REM +++ Tabular Listing of Refinement Information +++
  REM R1_all = 0.0141
  REM R1_gt = 0.0131
  REM wR_ref = 0.0302
  REM GOOF = 1.2201
  REM Shift_max = 0.0009
  REM Shift_mean = 0.0000
  REM Reflections_all = 3050
  REM Reflections_gt = 2900
  REM Parameters = 271
  REM Hole = -0.1663
  REM Peak = 0.0931
  REM Flack = n/a

  
;
_olex2_submission_special_instructions  'No special instructions were received'
