# Supplementary material for: Fragmentation and transferability in Hirshfeld atom refinement
Source: IUCrJ. 2022 Feb 26;9(Pt 2):298–315. doi: 10.1107/S2052252522000690 (PMC8895009; doi:10.1107/S2052252522000690)
Supplement: Supplementary file 2 [file m-09-00298-sup2.zip › cif/frag_vs_no_frag/DAYCEO_frag.cif]

data_DAYCEO_frag
_audit_creation_date               2021-06-12
_audit_creation_method
;
Olex2 1.3
(compiled 2020.07.31 svn.rc2a77460 for OlexSys, GUI svn.r6145)
;
_audit_contact_author_address      ?
_audit_contact_author_email        ?
_audit_contact_author_name         ''
_audit_contact_author_phone        ?
_publ_contact_author_id_orcid      ?
_publ_section_references
;
Bourhis, L.J., Dolomanov, O.V., Gildea, R.J., Howard, J.A.K., Puschmann, H.
 (2015). Acta Cryst. A71, 59-75.

Dolomanov, O.V., Bourhis, L.J., Gildea, R.J, Howard, J.A.K. & Puschmann, H.
 (2009), J. Appl. Cryst. 42, 339-341.
;
_chemical_formula_moiety           'C11 H15 N O3'
_chemical_formula_sum              'C11 H15 N O3'
_chemical_formula_weight           209.247
loop_
  _atom_type_symbol
  _atom_type_scat_dispersion_real
  _atom_type_scat_dispersion_imag
  _atom_type_scat_Cromer_Mann_a1
  _atom_type_scat_Cromer_Mann_a2
  _atom_type_scat_Cromer_Mann_a3
  _atom_type_scat_Cromer_Mann_a4
  _atom_type_scat_Cromer_Mann_b1
  _atom_type_scat_Cromer_Mann_b2
  _atom_type_scat_Cromer_Mann_b3
  _atom_type_scat_Cromer_Mann_b4
  _atom_type_scat_Cromer_Mann_c
  _atom_type_scat_source
  _atom_type_scat_dispersion_source
 H 0.00000 0.00000 0.49300 0.32291 0.14019 0.04081 10.51090 26.12570 3.14236
 57.79970 0.0030380000826
 'International Tables Volume C Table 6.1.1.4 (pp. 500-502)' custom
 C 0.01810 0.00910 2.31000 1.02000 1.58860 0.86500 20.84390 10.20750 0.56870
 51.65120 0.215599998832
 'International Tables Volume C Table 6.1.1.4 (pp. 500-502)' custom
 O 0.04920 0.03220 3.04850 2.28680 1.54630 0.86700 13.27710 5.70110 0.32390
 32.90890 0.250800013542
 'International Tables Volume C Table 6.1.1.4 (pp. 500-502)' custom
 N 0.03110 0.01800 12.21260 3.13220 2.01250 1.16630 0.00570 9.89330 28.99750
 0.58260 -11.5290002823
 'International Tables Volume C Table 6.1.1.4 (pp. 500-502)' custom

_space_group_crystal_system        'triclinic'
_space_group_IT_number             2
_space_group_name_H-M_alt          'P -1'
_space_group_name_Hall             '-P 1'
loop_
  _space_group_symop_id
  _space_group_symop_operation_xyz
 1 x,y,z
 2 -x,-y,-z

_symmetry_Int_Tables_number        2
_cell_length_a                     6.4256(9)
_cell_length_b                     7.4813(10)
_cell_length_c                     12.1118(14)
_cell_angle_alpha                  77.282(10)
_cell_angle_beta                   78.857(9)
_cell_angle_gamma                  71.243(8)
_cell_volume                       533.04(12)
_cell_formula_units_Z              2
_cell_measurement_temperature    90.0(5)
_cell_measurement_reflns_used    2923
_cell_measurement_theta_min      6.3
_cell_measurement_theta_max      67.2
_exptl_crystal_description       needle
_exptl_crystal_colour            colorless
_exptl_absorpt_coefficient_mu      0.782
_exptl_crystal_density_diffrn      1.304
_exptl_crystal_F_000               224.723
_exptl_crystal_size_max            0.28
_exptl_crystal_size_mid            0.11
_exptl_crystal_size_min            0.1
_diffrn_measurement_device_type  'Bruker APEX-II CCD'
_diffrn_reflns_av_R_equivalents    0.0000
_diffrn_reflns_av_unetI/netI       0.0196
_diffrn_reflns_Laue_measured_fraction_full  0.9640
_diffrn_reflns_Laue_measured_fraction_max  0.9483
_diffrn_reflns_limit_h_max         7
_diffrn_reflns_limit_h_min         -7
_diffrn_reflns_limit_k_max         8
_diffrn_reflns_limit_k_min         -8
_diffrn_reflns_limit_l_max         14
_diffrn_reflns_limit_l_min         0
_diffrn_reflns_number              1852
_diffrn_reflns_point_group_measured_fraction_full  0.9640
_diffrn_reflns_point_group_measured_fraction_max  0.9483
_diffrn_reflns_theta_full          67.6786
_diffrn_reflns_theta_max           68.27
_diffrn_reflns_theta_min           6.34
_diffrn_ambient_temperature        90.0(5)
_diffrn_measured_fraction_theta_full  0.9640
_diffrn_measured_fraction_theta_max  0.9483
_diffrn_radiation_type             'Cu K\a'
_diffrn_radiation_wavelength       1.54178
_reflns_Friedel_coverage           0.0
_reflns_limit_h_max                7
_reflns_limit_h_min                -7
_reflns_limit_k_max                8
_reflns_limit_k_min                -8
_reflns_limit_l_max                14
_reflns_limit_l_min                0
_reflns_number_gt                  1679
_reflns_number_total               1852
_reflns_threshold_expression       I>=2u(I)
_computing_molecular_graphics      'Olex2 1.3 (Dolomanov et al., 2009)'
_computing_publication_material    'Olex2 1.3 (Dolomanov et al., 2009)'
_computing_structure_refinement    'olex2.refine 1.3 (Bourhis et al., 2015)'
_refine_diff_density_max           0.1559
_refine_diff_density_min           -0.1126
_refine_diff_density_rms           0.0294
_refine_ls_d_res_high              0.8298
_refine_ls_d_res_low               6.9808
_refine_ls_goodness_of_fit_ref     1.1794
_refine_ls_hydrogen_treatment      refall
_refine_ls_matrix_type             full
_refine_ls_number_constraints      0
_refine_ls_number_parameters       271
_refine_ls_number_reflns           1852
_refine_ls_number_restraints       0
_refine_ls_R_factor_all            0.0242
_refine_ls_R_factor_gt             0.0209
_refine_ls_restrained_S_all        1.1794
_refine_ls_shift/su_max            0.0006
_refine_ls_shift/su_mean           0.0000
_refine_ls_structure_factor_coef   Fsqd
_refine_ls_weighting_details      
 'w=1/[\s^2^(Fo^2^)+(0.0266P)^2^+0.0145P] where P=(Fo^2^+2Fc^2^)/3'
_refine_ls_weighting_scheme        calc
_refine_ls_wR_factor_gt            0.0516
_refine_ls_wR_factor_ref           0.0531
_olex2_refinement_description
;
;
loop_
  _atom_site_label
  _atom_site_type_symbol
  _atom_site_fract_x
  _atom_site_fract_y
  _atom_site_fract_z
  _atom_site_U_iso_or_equiv
  _atom_site_adp_type
  _atom_site_occupancy
  _atom_site_refinement_flags_posn
 O1 O 0.98066(10) 0.31169(9) -0.07877(5) 0.02737(15) Uani 1.000000 .
 O2 O 0.19351(9) 0.09192(8) 0.61159(4) 0.02525(15) Uani 1.000000 .
 O3 O -0.07299(9) 0.25286(9) 0.50161(5) 0.03021(16) Uani 1.000000 .
 N1 N 0.73822(11) 0.45057(10) 0.12860(5) 0.02128(16) Uani 1.000000 .
 H1N H 0.860(2) 0.5170(18) 0.1000(11) 0.034(3) Uani 1.000000 .
 C1 C 0.68703(13) 0.32955(11) 0.07438(6) 0.02156(18) Uani 1.000000 .
 C2 C 0.49704(13) 0.28551(11) 0.13718(6) 0.02215(18) Uani 1.000000 .
 C3 C 0.43515(13) 0.38363(11) 0.23074(6) 0.02134(18) Uani 1.000000 .
 C4 C 0.58815(13) 0.48447(11) 0.22312(6) 0.02166(18) Uani 1.000000 .
 C5 C 0.81374(14) 0.26732(12) -0.02776(6) 0.02387(19) Uani 1.000000 .
 H5 H 0.7543(17) 0.1682(16) -0.0611(9) 0.035(3) Uani 1.000000 .
 C6 C 0.37986(16) 0.16043(14) 0.11042(8) 0.0287(2) Uani 1.000000 .
 H6A H 0.403(3) 0.150(2) 0.0228(11) 0.071(5) Uani 1.000000 .
 H6B H 0.203(2) 0.214(2) 0.1340(15) 0.081(5) Uani 1.000000 .
 H6C H 0.433(3) 0.0191(19) 0.1570(14) 0.081(5) Uani 1.000000 .
 C7 C 0.60393(15) 0.60613(14) 0.30134(8) 0.02633(19) Uani 1.000000 .
 H7A H 0.701(2) 0.5192(19) 0.3681(11) 0.052(3) Uani 1.000000 .
 H7B H 0.444(2) 0.6732(19) 0.3459(12) 0.057(4) Uani 1.000000 .
 H7C H 0.680(3) 0.716(2) 0.2562(11) 0.065(4) Uani 1.000000 .
 C8 C 0.24326(14) 0.37791(13) 0.32286(7) 0.02272(19) Uani 1.000000 .
 H8A H 0.1115(18) 0.3509(18) 0.2894(9) 0.042(3) Uani 1.000000 .
 H8B H 0.174(2) 0.5121(17) 0.3527(9) 0.043(3) Uani 1.000000 .
 C9 C 0.31072(14) 0.22051(13) 0.42444(7) 0.02402(19) Uani 1.000000 .
 H9A H 0.391(2) 0.0844(18) 0.3964(10) 0.053(4) Uani 1.000000 .
 H9B H 0.4336(19) 0.247(2) 0.4650(10) 0.054(4) Uani 1.000000 .
 C10 C 0.11992(13) 0.19435(11) 0.51441(6) 0.02060(18) Uani 1.000000 .
 C11 C 0.03157(16) 0.04240(14) 0.70225(7) 0.02631(19) Uani 1.000000 .
 H11A H -0.066(3) 0.164(2) 0.7394(13) 0.078(5) Uani 1.000000 .
 H11B H 0.117(2) -0.062(3) 0.7637(12) 0.089(6) Uani 1.000000 .
 H11C H -0.072(3) -0.010(3) 0.6718(12) 0.090(6) Uani 1.000000 .

loop_
  _atom_site_aniso_label
  _atom_site_aniso_U_11
  _atom_site_aniso_U_22
  _atom_site_aniso_U_33
  _atom_site_aniso_U_12
  _atom_site_aniso_U_13
  _atom_site_aniso_U_23
 O1 0.0253(3) 0.0404(3) 0.0200(3) -0.0177(3) 0.0062(2) -0.0085(2)
 O2 0.0203(3) 0.0326(3) 0.0188(3) -0.0075(2) 0.0011(2) 0.0004(2)
 O3 0.0183(3) 0.0449(4) 0.0202(3) -0.0071(3) 0.0014(2) 0.0025(2)
 N1 0.0198(4) 0.0266(4) 0.0171(3) -0.0096(3) 0.0015(3) -0.0022(3)
 H1N 0.031(8) 0.032(7) 0.036(8) -0.013(7) 0.001(6) -0.000(6)
 C1 0.0210(4) 0.0267(4) 0.0161(4) -0.0098(3) 0.0019(3) -0.0013(3)
 C2 0.0211(4) 0.0258(4) 0.0182(4) -0.0096(3) 0.0017(3) -0.0008(3)
 C3 0.0181(4) 0.0255(4) 0.0175(4) -0.0074(3) 0.0026(3) -0.0004(3)
 C4 0.0195(4) 0.0255(4) 0.0183(4) -0.0074(3) 0.0006(3) -0.0017(3)
 C5 0.0239(4) 0.0326(4) 0.0170(4) -0.0138(4) 0.0028(3) -0.0047(3)
 H5 0.032(7) 0.046(7) 0.035(6) -0.019(6) 0.010(5) -0.021(6)
 C6 0.0287(5) 0.0352(5) 0.0254(5) -0.0172(4) 0.0042(4) -0.0063(4)
 H6A 0.105(13) 0.105(13) 0.040(8) -0.075(11) 0.004(8) -0.031(8)
 H6B 0.046(10) 0.105(14) 0.119(14) -0.050(9) 0.019(10) -0.056(11)
 H6C 0.109(13) 0.030(8) 0.117(13) -0.020(8) -0.077(12) 0.016(9)
 C7 0.0234(5) 0.0316(5) 0.0233(4) -0.0077(4) 0.0003(4) -0.0068(4)
 H7A 0.056(9) 0.053(9) 0.052(8) -0.008(7) -0.020(8) -0.015(7)
 H7B 0.030(8) 0.064(10) 0.082(10) -0.003(7) 0.004(8) -0.047(8)
 H7C 0.099(12) 0.065(10) 0.050(9) -0.054(10) 0.008(8) -0.016(8)
 C8 0.0192(4) 0.0250(4) 0.0195(4) -0.0060(3) 0.0039(3) -0.0012(3)
 H8A 0.023(6) 0.069(9) 0.033(7) -0.020(6) -0.008(6) 0.005(6)
 H8B 0.056(8) 0.038(7) 0.031(6) -0.020(6) 0.013(6) -0.007(6)
 C9 0.0184(4) 0.0314(5) 0.0173(4) -0.0064(4) 0.0035(3) -0.0005(3)
 H9A 0.053(9) 0.044(8) 0.043(8) -0.006(7) 0.021(7) -0.003(6)
 H9B 0.028(7) 0.100(12) 0.035(7) -0.035(8) -0.000(6) 0.006(7)
 C10 0.0182(4) 0.0253(4) 0.0161(4) -0.0066(3) 0.0031(3) -0.0033(3)
 C11 0.0261(5) 0.0310(5) 0.0188(4) -0.0102(4) 0.0021(4) 0.0004(4)
 H11A 0.090(12) 0.054(9) 0.075(10) -0.026(9) 0.058(9) -0.029(8)
 H11B 0.050(9) 0.130(15) 0.048(9) -0.022(10) -0.001(8) 0.052(10)
 H11C 0.098(13) 0.167(18) 0.042(9) -0.102(14) 0.031(9) -0.032(10)

loop_
  _geom_bond_atom_site_label_1
  _geom_bond_atom_site_label_2
  _geom_bond_distance
  _geom_bond_site_symmetry_2
  _geom_bond_publ_flag
 O1 C5 1.2348(10) . ?
 O2 C10 1.3346(10) . ?
 O2 C11 1.4328(9) . ?
 O3 C10 1.2032(10) . ?
 N1 H1N 1.027(13) . ?
 N1 C1 1.3770(11) . ?
 N1 C4 1.3597(10) . ?
 C1 C2 1.4024(11) . ?
 C1 C5 1.4250(11) . ?
 C2 C3 1.4091(11) . ?
 C2 C6 1.4929(13) . ?
 C3 C4 1.3983(12) . ?
 C3 C8 1.4994(10) . ?
 C4 C7 1.4874(12) . ?
 C5 H5 1.110(11) . ?
 C6 H6A 1.061(12) . ?
 C6 H6B 1.082(14) . ?
 C6 H6C 1.064(14) . ?
 C7 H7A 1.081(14) . ?
 C7 H7B 1.081(12) . ?
 C7 H7C 1.080(13) . ?
 C8 H8A 1.096(11) . ?
 C8 H8B 1.071(12) . ?
 C8 C9 1.5259(11) . ?
 C9 H9A 1.079(13) . ?
 C9 H9B 1.096(12) . ?
 C9 C10 1.5076(10) . ?
 C11 H11A 1.064(13) . ?
 C11 H11B 1.044(14) . ?
 C11 H11C 1.027(15) . ?

loop_
  _geom_angle_atom_site_label_1
  _geom_angle_atom_site_label_2
  _geom_angle_atom_site_label_3
  _geom_angle
  _geom_angle_site_symmetry_1
  _geom_angle_site_symmetry_3
  _geom_angle_publ_flag
 C11 O2 C10 116.96(6) . . ?
 C1 N1 H1N 126.6(7) . . ?
 C4 N1 H1N 123.6(7) . . ?
 C4 N1 C1 109.52(7) . . ?
 C2 C1 N1 107.89(7) . . ?
 C5 C1 N1 122.96(7) . . ?
 C5 C1 C2 129.15(8) . . ?
 C3 C2 C1 106.90(7) . . ?
 C6 C2 C1 127.02(7) . . ?
 C6 C2 C3 126.08(7) . . ?
 C4 C3 C2 107.41(7) . . ?
 C8 C3 C2 126.33(8) . . ?
 C8 C3 C4 126.26(8) . . ?
 C3 C4 N1 108.28(7) . . ?
 C7 C4 N1 122.00(7) . . ?
 C7 C4 C3 129.69(7) . . ?
 C1 C5 O1 125.77(8) . . ?
 H5 C5 O1 119.3(5) . . ?
 H5 C5 C1 115.0(5) . . ?
 H6A C6 C2 114.2(7) . . ?
 H6B C6 C2 111.1(7) . . ?
 H6B C6 H6A 105.9(12) . . ?
 H6C C6 C2 110.7(8) . . ?
 H6C C6 H6A 107.4(12) . . ?
 H6C C6 H6B 107.0(12) . . ?
 H7A C7 C4 110.2(7) . . ?
 H7B C7 C4 112.6(6) . . ?
 H7B C7 H7A 104.7(10) . . ?
 H7C C7 C4 111.5(7) . . ?
 H7C C7 H7A 108.7(11) . . ?
 H7C C7 H7B 108.8(10) . . ?
 H8A C8 C3 109.9(6) . . ?
 H8B C8 C3 111.2(6) . . ?
 H8B C8 H8A 107.2(9) . . ?
 C9 C8 C3 111.78(7) . . ?
 C9 C8 H8A 108.1(6) . . ?
 C9 C8 H8B 108.5(6) . . ?
 H9A C9 C8 110.3(7) . . ?
 H9B C9 C8 110.8(7) . . ?
 H9B C9 H9A 105.7(10) . . ?
 C10 C9 C8 114.14(7) . . ?
 C10 C9 H9A 106.9(6) . . ?
 C10 C9 H9B 108.5(6) . . ?
 O3 C10 O2 123.60(7) . . ?
 C9 C10 O2 110.70(7) . . ?
 C9 C10 O3 125.68(7) . . ?
 H11A C11 O2 110.8(7) . . ?
 H11B C11 O2 107.4(7) . . ?
 H11B C11 H11A 109.6(13) . . ?
 H11C C11 O2 110.2(7) . . ?
 H11C C11 H11A 108.5(13) . . ?
 H11C C11 H11B 110.3(14) . . ?

loop_
  _geom_torsion_atom_site_label_1
  _geom_torsion_atom_site_label_2
  _geom_torsion_atom_site_label_3
  _geom_torsion_atom_site_label_4
  _geom_torsion
  _geom_torsion_site_symmetry_1
  _geom_torsion_site_symmetry_2
  _geom_torsion_site_symmetry_3
  _geom_torsion_site_symmetry_4
  _geom_torsion_publ_flag
 O1 C5 C1 N1 0.35(10) . . . . ?
 O1 C5 C1 C2 -179.85(8) . . . . ?
 O2 C10 C9 C8 -164.31(7) . . . . ?
 O3 C10 C9 C8 17.19(9) . . . . ?
 N1 C1 C2 C3 0.05(7) . . . . ?
 N1 C1 C2 C6 179.51(7) . . . . ?
 N1 C4 C3 C2 0.15(7) . . . . ?
 N1 C4 C3 C8 179.03(6) . . . . ?
 C1 C2 C3 C4 -0.12(7) . . . . ?
 C1 C2 C3 C8 -179.00(6) . . . . ?
 C2 C3 C4 C7 -178.03(7) . . . . ?
 C2 C3 C8 C9 91.54(9) . . . . ?
 C3 C8 C9 C10 -173.97(7) . . . . ?

loop_
  _refln_index_h
  _refln_index_k
  _refln_index_l
  _refln_F_squared_calc
  _refln_F_squared_meas
  _refln_F_squared_sigma
  _refln_F_squared_weight
  _refln_observed_status
-7 -5 1 5.329 5.140 0.447 158.985 o
-7 -4 1 49.110 48.718 1.277 11.661 o
-7 -4 2 3.433 3.165 0.338 275.598 o
-7 -3 1 0.402 0.251 0.273 591.782 o
-7 -3 2 12.855 12.529 0.895 42.794 o
-7 -3 3 26.874 28.048 1.441 15.719 o
-7 -2 1 3.310 3.372 0.382 233.087 o
-7 -2 2 2.090 1.790 0.306 376.654 o
-7 -2 3 156.858 149.593 4.060 1.323 o
-7 -1 1 8.912 8.687 0.633 80.632 o
-7 -1 2 0.134 -0.087 0.415 271.960 o
-7 -1 3 5.121 5.228 0.720 76.927 o
-7 0 1 12.464 10.597 0.633 70.113 o
-6 -6 1 1.874 1.801 0.447 205.317 o
-6 -6 2 35.838 38.372 1.080 17.759 o
-6 -5 1 16.658 16.785 0.677 52.469 o
-6 -5 2 0.860 1.004 0.535 157.220 o
-6 -5 3 11.055 9.790 0.862 48.187 o
-6 -5 4 4.565 4.049 0.535 129.646 o
-6 -4 1 167.716 172.206 2.630 1.589 o
-6 -4 2 0.047 -0.295 0.306 502.246 o
-6 -4 3 7.551 7.334 0.524 111.473 o
-6 -4 4 55.276 55.692 1.495 9.035 o
-6 -4 5 29.473 28.790 0.775 28.889 o
-6 -3 1 9.105 11.317 0.644 75.243 o
-6 -3 2 2.061 2.030 0.415 230.131 o
-6 -3 3 18.995 19.295 0.742 43.370 o
-6 -3 4 29.007 29.041 1.102 21.102 o
-6 -3 5 30.883 31.300 0.775 27.193 o
-6 -3 6 13.379 13.828 0.480 84.621 o
-6 -2 1 180.907 183.055 2.816 1.389 o
-6 -2 2 17.687 18.368 0.808 41.342 o
-6 -2 3 9.996 9.418 1.757 14.290 o
-6 -2 4 3.365 3.722 0.371 239.298 o
-6 -2 5 61.542 63.103 1.135 9.582 o
-6 -2 6 88.927 86.294 1.255 5.647 o
-6 -1 1 79.264 83.042 2.128 4.579 o
-6 -1 2 0.419 0.698 0.480 197.834 o
-6 -1 3 46.054 45.161 1.190 13.227 o
-6 -1 4 2.894 3.045 0.393 231.800 o
-6 -1 5 7.000 6.417 0.568 103.846 o
-6 -1 6 7.431 7.323 0.622 88.382 o
-6 0 1 6.579 7.312 1.080 36.265 o
-6 0 2 297.086 287.487 4.322 0.560 o
-6 0 3 126.829 123.062 1.877 2.853 o
-6 0 4 7.641 7.192 0.437 138.916 o
-6 0 5 25.351 23.661 0.928 28.457 o
-6 0 6 61.271 59.905 1.899 6.629 o
-6 1 1 0.021 0.349 0.382 318.843 o
-6 1 2 87.318 81.743 1.430 5.572 o
-6 1 3 0.233 0.327 0.327 424.220 o
-6 1 4 15.925 15.388 0.906 38.469 o
-6 1 5 3.118 2.292 0.480 169.745 o
-6 2 1 96.713 96.673 2.074 3.823 o
-6 2 2 1.023 1.037 0.327 383.521 o
-6 2 3 2.659 2.434 0.295 364.956 o
-6 2 4 5.341 4.966 0.513 131.563 o
-5 -7 1 8.841 7.934 0.720 67.847 o
-5 -7 2 0.757 0.720 0.360 334.409 o
-5 -6 1 0.501 0.546 0.447 226.680 o
-5 -6 2 144.820 156.556 2.925 1.786 o
-5 -6 3 0.046 -0.546 0.546 158.041 o
-5 -6 4 14.844 14.504 0.797 47.007 o
-5 -6 5 0.797 0.546 0.349 355.157 o
-5 -5 1 0.193 0.207 0.360 355.391 o
-5 -5 2 60.075 62.099 1.277 9.191 o
-5 -5 3 146.767 146.265 2.859 1.846 o
-5 -5 4 1.885 1.932 0.447 204.536 o
-5 -5 5 16.139 14.733 0.688 53.891 o
-5 -5 6 85.277 85.650 1.430 5.577 o
-5 -4 1 52.139 54.263 0.971 12.773 o
-5 -4 2 19.922 22.067 0.698 43.254 o
-5 -4 3 2.537 1.833 0.426 215.795 o
-5 -4 4 0.287 0.426 0.327 420.344 o
-5 -4 5 14.650 15.923 0.742 50.627 o
-5 -4 6 34.224 34.083 0.720 25.571 o
-5 -4 7 32.623 32.970 1.015 20.805 o
-5 -3 1 71.912 77.694 1.561 6.394 o
-5 -3 2 286.598 295.247 3.514 0.621 o
-5 -3 3 79.918 88.717 1.757 5.149 o
-5 -3 4 6.683 8.524 0.622 88.791 o
-5 -3 5 26.177 27.295 0.764 32.085 o
-5 -3 6 8.535 8.993 0.469 117.820 o
-5 -3 7 15.159 16.960 0.513 70.535 o
-5 -3 8 37.420 37.499 0.644 24.142 o
-5 -2 1 341.440 336.751 6.952 0.349 o
-5 -2 2 26.414 25.767 0.895 28.256 o
-5 -2 3 0.938 1.091 0.600 125.553 o
-5 -2 4 108.428 109.224 1.746 3.626 o
-5 -2 5 5.156 4.846 0.404 185.104 o
-5 -2 6 3.173 4.016 0.393 221.221 o
-5 -2 7 2.584 2.707 0.284 381.403 o
-5 -2 8 1.562 1.844 0.306 394.680 o
-5 -1 1 216.847 215.588 3.154 1.019 o
-5 -1 2 195.136 195.813 3.012 1.210 o
-5 -1 3 186.389 192.255 2.979 1.283 o
-5 -1 4 381.925 383.200 4.486 0.365 o
-5 -1 5 99.496 98.135 1.844 3.998 o
-5 -1 6 5.507 5.872 0.415 170.586 o
-5 -1 7 0.226 0.000 0.262 665.548 o
-5 -1 8 3.101 2.892 0.338 285.540 o
-5 0 1 54.069 49.952 1.626 8.765 o
-5 0 2 142.203 132.131 2.979 1.920 o
-5 0 3 153.474 149.637 2.707 1.817 o
-5 0 4 3.438 4.169 0.382 225.455 o
-5 0 5 52.766 55.256 1.233 10.873 o
-5 0 6 0.848 0.709 0.316 419.722 o
-5 0 7 0.393 0.731 0.295 499.447 o
-5 0 8 73.515 79.430 1.626 6.060 o
-5 1 1 48.846 50.214 1.277 11.583 o
-5 1 2 0.366 0.196 0.360 350.979 o
-5 1 3 368.084 368.303 3.929 0.404 o
-5 1 4 77.381 77.007 1.670 5.791 o
-5 1 5 21.898 24.097 0.808 35.065 o
-5 1 6 1.895 1.921 0.349 309.623 o
-5 1 7 3.556 3.809 0.993 44.943 o
-5 1 8 46.235 47.136 1.211 12.814 o
-5 2 1 128.402 134.129 1.844 2.721 o
-5 2 2 120.618 121.982 1.932 2.969 o
-5 2 3 92.075 97.732 1.768 4.386 o
-5 2 4 54.663 53.204 1.135 11.344 o
-5 2 5 4.543 4.431 0.426 180.531 o
-5 2 6 85.505 86.120 1.626 5.183 o
-5 2 7 0.319 0.349 0.262 641.505 o
-5 3 1 16.858 15.345 0.939 36.028 o
-5 3 2 0.000 0.153 0.295 538.161 o
-5 3 3 4.604 5.402 0.688 84.107 o
-5 3 4 111.523 110.162 1.932 3.346 o
-5 3 5 64.104 65.384 1.473 7.779 o
-5 3 6 3.891 3.078 0.306 303.479 o
-5 4 1 16.477 17.189 0.862 39.796 o
-5 4 2 22.055 22.951 0.764 37.328 o
-5 4 3 34.487 37.423 1.190 16.703 o
-5 4 4 12.440 10.641 0.808 51.022 o
-4 -7 1 12.553 11.907 0.906 42.545 o
-4 -7 2 81.879 83.271 2.346 4.096 o
-4 -7 3 30.574 28.867 1.441 14.965 o
-4 -7 4 47.604 43.065 1.080 14.102 o
-4 -6 1 2.622 2.652 0.426 210.082 o
-4 -6 2 13.082 12.758 0.775 51.888 o
-4 -6 3 2.260 2.237 0.502 163.428 o
-4 -6 4 102.484 108.602 1.943 3.617 o
-4 -6 5 69.368 68.898 2.685 4.061 o
-4 -6 6 25.656 24.250 0.622 39.191 o
-4 -5 1 151.839 151.536 2.401 1.941 o
-4 -5 2 72.594 73.449 1.342 7.116 o
-4 -5 3 65.087 66.846 1.550 7.351 o
-4 -5 4 5.656 6.526 0.502 129.639 o
-4 -5 5 1.489 1.746 0.327 357.440 o
-4 -5 6 1.661 1.288 0.295 425.177 o
-4 -5 7 3.318 4.322 0.382 226.070 o
-4 -5 8 45.579 41.679 1.713 9.486 o
-4 -4 1 0.358 0.426 0.327 417.698 o
-4 -4 2 105.142 108.951 1.943 3.533 o
-4 -4 3 84.082 82.442 1.452 5.703 o
-4 -4 4 375.561 384.695 6.876 0.305 o
-4 -4 5 1.973 2.336 0.382 262.619 o
-4 -4 6 24.924 24.709 0.655 38.391 o
-4 -4 7 14.223 13.511 0.469 83.840 o
-4 -4 8 42.021 43.818 0.786 18.675 o
-4 -3 1 0.998 1.441 0.720 87.859 o
-4 -3 2 3.683 4.780 0.906 52.894 o
-4 -3 3 92.847 100.122 2.161 3.775 o
-4 -3 4 0.317 0.415 0.295 512.294 o
-4 -3 5 8.778 10.150 0.589 86.951 o
-4 -3 6 163.110 171.628 1.932 1.838 o
-4 -3 7 8.713 9.342 0.447 121.984 o
-4 -3 8 1.469 1.441 0.262 515.990 o
-4 -3 9 7.917 8.043 0.513 111.229 o
-4 -2 1 628.749 635.698 14.941 0.092 o
-4 -2 2 122.701 126.718 3.427 1.928 o
-4 -2 3 0.479 0.186 0.546 155.330 o
-4 -2 4 32.067 32.905 1.211 17.593 o
-4 -2 5 177.134 187.071 2.565 1.461 o
-4 -2 6 559.280 569.954 6.286 0.173 o
-4 -2 7 23.572 24.632 0.666 39.389 o
-4 -2 8 29.079 28.419 0.720 30.837 o
-4 -2 9 0.107 0.349 0.273 610.491 o
-4 -2 10 6.127 5.173 0.622 95.143 o
-4 -1 1 17.198 17.953 1.080 28.794 o
-4 -1 2 196.290 195.496 4.693 0.905 o
-4 -1 3 7.266 9.735 0.993 40.972 o
-4 -1 4 0.993 2.259 0.633 111.503 o
-4 -1 5 161.546 155.334 2.226 1.864 o
-4 -1 6 8.278 8.665 0.491 113.975 o
-4 -1 7 86.737 85.989 1.473 5.401 o
-4 -1 8 13.012 13.271 0.513 81.950 o
-4 -1 9 0.106 0.142 0.240 793.761 o
-4 -1 10 82.681 79.702 1.692 5.371 o
-4 0 1 112.909 113.469 2.325 2.926 o
-4 0 2 202.070 187.180 4.606 0.914 o
-4 0 3 99.621 101.519 3.067 2.621 o
-4 0 4 512.715 498.022 7.869 0.187 o
-4 0 5 16.695 17.385 1.026 31.390 o
-4 0 6 1.168 1.353 0.327 373.590 o
-4 0 7 0.595 0.895 0.327 400.614 o
-4 0 8 4.089 4.016 0.469 161.934 o
-4 0 9 16.064 16.261 0.655 55.603 o
-4 0 10 42.568 42.345 0.939 16.967 o
-4 1 1 13.053 12.572 0.862 44.947 o
-4 1 2 34.233 33.920 1.713 11.071 o
-4 1 3 514.904 495.665 11.034 0.151 o
-4 1 4 71.016 67.119 1.375 7.426 o
-4 1 5 284.684 271.073 3.405 0.661 o
-4 1 6 91.562 90.463 1.572 4.866 o
-4 1 7 0.472 0.557 0.284 535.758 o
-4 1 8 88.807 85.279 1.681 4.941 o
-4 1 9 2.037 2.314 0.360 287.574 o
-4 1 10 26.356 24.261 1.266 19.299 o
-4 2 1 60.718 57.908 1.157 9.946 o
-4 2 2 5.608 5.490 0.535 121.180 o
-4 2 3 22.038 22.580 0.862 33.282 o
-4 2 4 144.543 145.468 2.226 2.150 o
-4 2 5 280.317 278.243 3.438 0.661 o
-4 2 6 3.914 4.355 0.437 180.359 o
-4 2 7 0.446 0.480 0.371 326.190 o
-4 2 8 0.222 0.698 0.393 294.561 o
-4 2 9 19.975 17.364 0.840 37.931 o
-4 3 1 51.952 49.712 1.037 12.819 o
-4 3 2 12.026 12.016 0.622 70.958 o
-4 3 3 40.032 39.693 1.059 16.655 o
-4 3 4 0.029 0.120 0.316 466.472 o
-4 3 5 313.297 310.111 5.828 0.438 o
-4 3 6 10.074 9.375 0.633 76.961 o
-4 3 7 74.526 72.652 2.292 4.623 o
-4 3 8 2.678 2.401 0.393 239.597 o
-4 3 9 13.606 14.428 1.080 31.302 o
-4 4 1 89.012 91.456 1.528 5.038 o
-4 4 2 11.391 11.710 0.568 80.856 o
-4 4 3 0.743 0.600 0.862 62.522 o
-4 4 4 1.661 1.266 0.404 252.086 o
-4 4 5 0.915 1.124 0.382 292.882 o
-4 4 6 3.634 3.842 0.437 185.449 o
-4 4 7 70.835 71.921 3.361 2.960 o
-4 5 1 0.032 0.338 0.349 380.280 o
-4 5 2 112.101 111.396 4.737 1.431 o
-4 5 3 21.784 21.391 0.862 33.899 o
-4 5 4 25.423 25.931 0.928 27.779 o
-4 5 5 56.878 51.458 1.244 10.481 o
-3 -8 1 162.978 149.113 6.505 0.756 o
-3 -8 2 8.657 7.225 0.502 112.651 o
-3 -8 3 79.141 73.449 1.801 5.486 o
-3 -7 1 19.648 22.362 1.353 19.399 o
-3 -7 2 1.520 1.037 0.447 212.976 o
-3 -7 3 3.941 4.169 0.447 174.513 o
-3 -7 4 7.377 6.308 0.535 111.420 o
-3 -7 5 13.595 13.653 0.677 59.877 o
-3 -6 1 84.508 89.503 2.194 4.162 o
-3 -6 2 120.929 123.346 2.794 2.348 o
-3 -6 3 153.179 149.746 2.117 2.043 o
-3 -6 4 103.676 100.449 1.408 4.312 o
-3 -6 5 0.175 0.207 0.251 717.014 o
-3 -6 6 56.860 54.634 1.430 9.259 o
-3 -6 7 5.140 4.769 0.415 179.360 o
-3 -5 1 191.026 186.776 3.514 1.162 o
-3 -5 2 43.828 43.545 1.222 13.525 o
-3 -5 3 77.986 80.990 1.473 6.091 o
-3 -5 4 81.542 83.206 1.353 6.043 o
-3 -5 5 154.249 158.193 1.844 2.067 o
-3 -5 6 86.382 87.582 1.321 5.651 o
-3 -5 7 1.157 0.764 0.273 523.032 o
-3 -5 8 24.866 25.985 0.829 31.292 o
-3 -5 9 18.193 16.862 0.906 36.205 o
-3 -4 1 502.208 514.065 8.098 0.185 o
-3 -4 2 131.962 126.064 2.074 2.596 o
-3 -4 3 61.074 60.342 2.226 5.570 o
-3 -4 4 1.292 1.200 0.371 299.886 o
-3 -4 5 91.804 97.066 1.506 4.796 o
-3 -4 6 0.063 -0.207 0.284 580.942 o
-3 -4 7 31.212 33.145 0.731 27.454 o
-3 -4 8 84.831 84.766 1.059 6.328 o
-3 -4 9 6.014 5.970 0.502 129.208 o
-3 -4 10 0.312 0.360 0.360 350.274 o
-3 -3 1 8.881 9.167 0.458 118.502 o
-3 -3 2 160.769 158.870 2.357 1.809 o
-3 -3 3 421.065 423.340 5.435 0.291 o
-3 -3 4 126.985 126.293 2.117 2.662 o
-3 -3 5 8.348 8.884 0.698 71.048 o
-3 -3 6 43.215 44.397 0.873 17.180 o
-3 -3 7 399.738 409.906 3.820 0.348 o
-3 -3 8 247.205 246.245 2.597 0.881 o
-3 -3 9 11.377 11.514 0.546 84.723 o
-3 -3 10 44.963 43.054 0.895 16.612 o
-3 -2 1 129.821 137.621 2.161 2.479 o
-3 -2 2 332.667 323.742 5.162 0.435 o
-3 -2 3 352.576 351.638 5.675 0.376 o
-3 -2 4 1.785 2.521 0.633 108.813 o
-3 -2 5 0.289 0.186 0.546 156.311 o
-3 -2 6 43.171 43.513 1.048 15.432 o
-3 -2 7 27.444 30.635 0.753 30.266 o
-3 -2 8 127.565 124.863 2.183 2.623 o
-3 -2 9 12.925 13.424 0.600 70.129 o
-3 -2 10 1.918 2.019 0.415 232.087 o
-3 -2 11 5.729 4.737 0.447 157.434 o
-3 -1 1 191.862 190.585 2.619 1.324 o
-3 -1 2 628.807 653.018 12.856 0.102 o
-3 -1 3 55.908 54.033 1.801 7.588 o
-3 -1 4 5.265 3.973 0.720 77.811 o
-3 -1 5 0.536 0.633 0.546 153.885 o
-3 -1 6 348.819 330.563 8.043 0.308 o
-3 -1 7 13.712 14.537 0.677 58.926 o
-3 -1 8 0.244 -0.207 0.327 430.108 o
-3 -1 9 3.933 3.361 0.447 178.144 o
-3 -1 10 12.985 12.900 0.622 67.882 o
-3 -1 11 6.040 6.003 0.513 125.180 o
-3 0 1 66.092 64.980 1.397 7.900 o
-3 0 2 329.400 329.559 6.963 0.362 o
-3 0 3 309.699 296.316 6.417 0.422 o
-3 0 4 32.744 31.115 1.441 14.378 o
-3 0 7 276.752 268.399 3.252 0.696 o
-3 0 8 229.863 223.577 3.732 0.873 o
-3 0 9 46.603 45.303 1.157 13.392 o
-3 0 10 3.924 4.344 0.447 173.901 o
-3 0 11 15.322 15.738 0.644 58.276 o
-3 1 1 391.770 377.830 5.937 0.321 o
-3 1 2 174.256 177.118 3.143 1.379 o
-3 1 3 156.682 157.331 3.973 1.328 o
-3 1 4 127.908 131.771 3.612 1.762 o
-3 1 5 86.469 88.248 2.794 3.264 o
-3 1 6 0.156 -0.087 0.502 185.875 o
-3 1 7 121.613 117.824 1.637 3.209 o
-3 1 8 17.977 17.353 0.698 48.594 o
-3 1 9 10.399 10.772 0.557 87.075 o
-3 1 10 6.435 6.788 0.502 124.772 o
-3 1 11 4.079 3.034 0.458 171.869 o
-3 2 1 91.151 86.185 1.964 4.351 o
-3 2 2 7.922 8.731 0.666 77.280 o
-3 2 3 2.312 2.707 0.633 107.006 o
-3 2 4 15.800 16.141 1.168 26.560 o
-3 2 6 219.891 219.277 2.510 1.079 o
-3 2 7 73.324 72.161 1.582 6.428 o
-3 2 8 39.054 41.810 1.015 17.181 o
-3 2 9 45.872 45.630 1.048 14.508 o
-3 2 10 0.320 0.426 0.327 419.112 o
-3 2 11 18.898 18.848 1.168 24.927 o
-3 3 1 0.897 1.375 0.546 150.133 o
-3 3 2 2.970 1.353 0.720 84.406 o
-3 3 3 139.302 130.866 2.477 2.211 o
-3 3 4 3.857 4.049 0.382 220.416 o
-3 3 5 1.431 1.582 0.327 361.710 o
-3 3 6 11.702 10.488 0.677 66.144 o
-3 3 7 0.371 0.371 0.338 392.888 o
-3 3 8 42.331 40.795 0.906 17.670 o
-3 3 9 53.613 54.917 1.812 7.680 o
-3 3 10 45.507 47.594 1.397 11.397 o
-3 4 1 64.763 60.974 1.200 9.028 o
-3 4 2 11.050 12.267 0.557 82.781 o
-3 4 3 46.255 46.274 0.949 15.253 o
-3 4 4 77.059 73.656 1.288 6.885 o
-3 4 5 4.016 3.907 0.393 210.910 o
-3 4 6 324.774 315.001 5.097 0.454 o
-3 4 7 38.223 37.870 0.939 19.132 o
-3 4 8 27.047 29.030 0.797 29.803 o
-3 4 9 9.590 8.436 0.524 100.639 o
-3 4 10 0.043 0.229 0.316 463.405 o
-3 5 1 0.156 0.851 0.447 228.822 o
-3 5 2 10.706 9.975 0.633 74.768 o
-3 5 3 0.750 0.764 0.382 299.639 o
-3 5 4 126.707 122.680 1.823 2.896 o
-3 5 5 16.154 16.458 0.666 54.377 o
-3 5 6 19.846 20.179 0.797 39.046 o
-3 5 7 78.958 80.499 1.757 5.407 o
-3 5 8 18.890 19.699 1.091 27.247 o
-3 6 1 7.874 7.367 0.633 84.954 o
-3 6 2 1.884 1.703 0.764 76.945 o
-3 6 3 0.573 0.720 0.382 303.609 o
-3 6 4 109.139 100.624 2.979 2.558 o
-3 6 5 0.229 0.273 0.447 231.253 o
-2 -8 1 13.444 13.107 0.688 59.470 o
-2 -8 2 10.490 10.303 0.862 48.487 o
-2 -8 3 3.574 4.147 0.633 101.251 o
-2 -7 1 18.094 17.276 0.622 54.106 o
-2 -7 2 47.394 46.405 0.960 14.842 o
-2 -7 3 0.424 0.589 0.284 537.692 o
-2 -7 4 273.435 272.055 3.034 0.715 o
-2 -7 5 1.209 1.070 0.284 479.043 o
-2 -7 6 10.011 9.386 0.578 86.447 o
-2 -6 1 0.376 0.218 0.316 449.087 o
-2 -6 2 0.000 0.131 0.295 538.816 o
-2 -6 3 25.043 25.647 0.742 34.422 o
-2 -6 4 81.291 79.680 1.364 6.158 o
-2 -6 5 180.487 177.707 2.259 1.543 o
-2 -6 6 1.448 1.462 0.316 383.820 o
-2 -6 7 37.612 37.325 0.917 19.779 o
-2 -6 8 41.135 37.805 0.982 17.577 o
-2 -5 1 173.977 165.178 2.608 1.570 o
-2 -5 2 3.432 2.838 0.458 178.158 o
-2 -5 3 38.822 39.726 1.026 17.421 o
-2 -5 4 244.140 242.960 2.543 0.905 o
-2 -5 5 2.183 2.827 0.360 279.468 o
-2 -5 6 55.279 59.337 1.015 11.425 o
-2 -5 7 1.284 1.441 0.327 368.509 o
-2 -5 8 39.533 38.089 1.397 13.094 o
-2 -5 9 103.669 99.270 1.615 4.101 o
-2 -4 1 2.263 2.401 0.437 206.772 o
-2 -4 2 25.079 25.680 0.786 32.782 o
-2 -4 3 16.903 17.276 0.797 43.331 o
-2 -4 4 112.481 109.922 4.464 1.552 o
-2 -4 5 234.959 235.331 2.445 0.971 o
-2 -4 6 288.447 290.237 2.707 0.667 o
-2 -4 7 231.950 234.665 2.161 1.015 o
-2 -4 8 50.946 50.814 0.960 13.475 o
-2 -4 9 115.816 115.739 2.019 3.089 o
-2 -4 10 154.208 150.837 3.743 1.435 o
-2 -3 1 69.737 71.539 1.288 7.620 o
-2 -3 2 382.319 375.484 5.970 0.329 o
-2 -3 3 367.324 337.002 10.575 0.227 o
-2 -3 4 91.965 86.883 1.593 4.898 o
-2 -3 5 0.932 1.310 0.371 306.294 o
-2 -3 6 3.652 4.486 0.644 97.638 o
-2 -3 7 8.246 8.884 0.502 110.706 o
-2 -3 8 27.587 28.015 0.808 29.455 o
-2 -3 9 17.565 17.255 0.731 46.917 o
-2 -3 10 142.029 136.879 1.964 2.375 o
-2 -3 11 1.379 0.851 0.589 128.828 o
-2 -2 1 796.406 812.226 9.877 0.084 o
-2 -2 2 72.236 74.071 1.539 6.559 o
-2 -2 3 969.780 951.823 14.843 0.053 o
-2 -2 4 91.172 88.608 1.932 4.355 o
-2 -2 5 7.322 8.251 0.524 110.464 o
-2 -2 6 129.632 127.340 2.587 2.319 o
-2 -2 7 11.187 11.896 0.862 47.041 o
-2 -2 8 430.742 420.874 4.038 0.310 o
-2 -2 9 8.905 8.807 0.546 97.668 o
-2 -2 10 7.406 7.825 0.491 120.458 o
-2 -2 11 19.357 17.484 0.753 43.318 o
-2 -2 12 8.122 7.399 0.578 95.565 o
-2 -1 1 523.226 539.843 6.243 0.193 o
-2 -1 2 31.003 34.476 0.797 25.685 o
-2 -1 3 253.879 262.364 3.896 0.719 o
-2 -1 4 220.485 221.689 3.449 0.949 o
-2 -1 5 677.621 692.842 15.214 0.082 o
-2 -1 6 322.987 332.310 7.410 0.349 o
-2 -1 7 170.086 166.335 3.099 1.461 o
-2 -1 8 25.544 23.421 0.698 36.651 o
-2 -1 9 541.576 526.278 4.966 0.199 o
-2 -1 10 47.523 46.787 0.917 15.150 o
-2 -1 11 14.312 13.642 0.753 51.648 o
-2 -1 12 4.986 4.016 0.480 150.191 o
-2 0 1 11.295 10.597 0.447 105.258 o
-2 0 2 2.154 2.074 0.251 485.147 o
-2 0 3 884.551 883.438 12.016 0.066 o
-2 0 4 1613.270 1637.350 21.947 0.020 o
-2 0 5 164.670 172.097 2.903 1.538 o
-2 0 6 14.714 13.173 0.688 57.331 o
-2 0 7 1.295 0.415 0.360 325.067 o
-2 0 8 0.073 0.371 0.262 662.521 o
-2 0 9 26.628 25.331 0.928 27.283 o
-2 0 10 8.546 9.386 0.982 41.044 o
-2 0 11 8.179 8.196 0.546 101.522 o
-2 0 12 0.455 0.426 0.316 441.355 o
-2 1 1 168.367 163.683 2.750 1.587 o
-2 1 2 15.181 16.087 0.917 38.151 o
-2 1 3 84.644 85.901 1.943 4.650 o
-2 1 4 3.924 3.842 0.382 220.934 o
-2 1 5 81.392 81.143 2.936 3.254 o
-2 1 6 29.476 34.509 1.080 20.422 o
-2 1 7 86.928 85.006 4.213 1.942 o
-2 1 8 139.636 133.987 2.368 2.239 o
-2 1 9 119.600 117.092 1.506 3.370 o
-2 1 10 33.709 35.502 1.026 19.762 o
-2 1 11 95.155 93.934 1.615 4.556 o
-2 1 12 1.014 0.939 0.327 385.459 o
-2 2 1 364.894 364.297 4.606 0.390 o
-2 2 2 204.873 199.774 3.165 1.117 o
-2 2 3 1.846 2.139 0.306 379.102 o
-2 2 4 2.549 2.630 0.404 229.649 o
-2 2 5 281.459 272.077 4.409 0.602 o
-2 2 6 30.219 30.700 1.080 20.828 o
-2 2 8 126.269 121.796 1.648 3.030 o
-2 2 9 8.490 8.884 0.458 121.429 o
-2 2 10 124.524 127.493 1.975 2.791 o
-2 2 11 0.870 1.124 0.327 387.167 o
-2 2 12 1.098 1.528 0.316 395.016 o
-2 3 1 6.757 6.166 0.677 80.739 o
-2 3 2 491.797 496.058 7.290 0.203 o
-2 3 3 33.564 34.334 1.080 19.086 o
-2 3 4 42.107 42.323 1.277 13.451 o
-2 3 5 42.401 41.537 2.030 7.869 o
-2 3 6 413.731 392.367 7.683 0.259 o
-2 3 7 142.576 139.946 1.997 2.325 o
-2 3 8 66.462 70.273 1.135 8.535 o
-2 3 9 7.553 8.480 0.437 135.168 o
-2 3 10 15.677 16.512 0.775 46.536 o
-2 3 11 8.103 7.891 0.546 102.396 o
-2 3 12 0.766 0.895 0.316 419.312 o
-2 4 1 5.680 4.660 0.840 58.616 o
-2 4 2 2.030 1.441 0.447 205.567 o
-2 4 3 5.232 4.256 0.611 102.027 o
-2 4 4 13.184 14.089 0.753 52.837 o
-2 4 5 14.611 15.104 0.568 68.150 o
-2 4 6 110.217 114.288 1.866 3.385 o
-2 4 7 2.775 2.641 0.316 324.679 o
-2 4 8 163.054 163.508 2.390 1.749 o
-2 4 9 17.173 18.324 0.611 55.634 o
-2 4 10 2.347 2.292 0.415 224.758 o
-2 4 11 2.152 2.303 0.273 428.820 o
-2 5 1 2.092 1.812 0.295 396.983 o
-2 5 2 199.986 187.496 2.423 1.314 o
-2 5 3 1.322 1.342 0.306 413.593 o
-2 5 4 2.644 2.805 0.437 200.587 o
-2 5 5 11.416 10.641 0.677 66.542 o
-2 5 6 112.668 113.207 1.495 3.655 o
-2 5 7 1.787 1.681 0.273 461.681 o
-2 5 8 133.327 133.856 1.943 2.570 o
-2 5 9 0.993 1.026 0.284 491.828 o
-2 5 10 5.262 5.642 0.338 220.855 o
-2 6 1 30.897 31.410 1.211 18.107 o
-2 6 2 4.754 5.948 0.666 87.777 o
-2 6 3 1.058 0.764 0.447 219.377 o
-2 6 4 7.998 8.676 0.698 71.913 o
-2 6 5 0.082 0.033 0.262 677.488 o
-2 6 6 24.510 25.472 0.797 32.901 o
-2 6 7 1.293 1.386 0.316 390.577 o
-2 6 8 20.035 22.187 0.829 36.401 o
-2 7 1 0.004 0.109 0.349 384.618 o
-2 7 2 3.391 3.656 0.447 181.695 o
-2 7 3 17.556 17.331 0.753 45.417 o
-2 7 4 10.675 11.241 0.600 78.306 o
-2 7 5 0.470 0.000 0.404 281.065 o
-2 7 6 3.372 2.521 0.546 134.873 o
-1 -8 1 6.340 5.457 0.371 187.400 o
-1 -8 2 15.401 16.469 0.993 33.874 o
-1 -8 3 10.643 10.248 0.633 74.598 o
-1 -7 1 9.485 8.316 0.469 114.644 o
-1 -7 2 31.388 31.726 0.786 26.503 o
-1 -7 3 13.220 13.042 0.546 77.032 o
-1 -7 4 28.741 29.674 0.688 31.568 o
-1 -7 5 25.761 25.407 0.928 27.737 o
-1 -7 6 0.776 0.862 0.349 351.385 o
-1 -6 1 16.588 16.785 0.786 44.628 o
-1 -6 2 1.775 2.412 0.502 166.109 o
-1 -6 3 75.927 78.011 1.255 6.883 o
-1 -6 4 1.468 1.179 0.404 255.667 o
-1 -6 5 42.903 42.672 0.928 16.939 o
-1 -6 6 23.880 24.556 1.244 20.403 o
-1 -6 7 20.439 20.965 0.906 33.160 o
-1 -6 8 0.200 0.186 0.447 232.068 o
-1 -5 1 56.550 57.013 1.310 9.784 o
-1 -5 2 0.008 0.251 0.316 464.449 o
-1 -5 3 3.786 4.125 0.502 147.507 o
-1 -5 4 1.648 2.248 0.382 269.003 o
-1 -5 5 10.292 11.361 0.568 84.579 o
-1 -5 6 353.349 348.909 3.656 0.444 o
-1 -5 7 43.276 42.509 1.200 13.954 o
-1 -5 8 7.250 7.148 0.578 98.932 o
-1 -5 9 0.146 0.393 0.720 90.253 o
-1 -4 1 187.634 181.887 3.318 1.236 o
-1 -4 2 5.994 5.773 0.720 74.839 o
-1 -4 3 18.153 20.529 0.895 35.421 o
-1 -4 4 27.994 29.914 1.146 20.401 o
-1 -4 5 99.469 92.395 3.067 2.694 o
-1 -4 6 76.492 78.753 1.277 6.753 o
-1 -4 7 60.915 62.568 1.331 8.822 o
-1 -4 8 1.274 0.720 0.437 227.395 o
-1 -4 9 3.405 2.750 0.862 59.142 o
-1 -4 10 24.331 24.152 0.829 32.322 o
-1 -4 11 3.809 3.340 0.546 130.796 o
-1 -3 1 346.329 335.987 8.916 0.281 o
-1 -3 2 9.691 11.306 0.862 48.777 o
-1 -3 3 92.573 92.679 1.757 4.485 o
-1 -3 4 32.557 32.752 1.397 14.823 o
-1 -3 5 98.818 102.446 2.674 3.004 o
-1 -3 6 294.502 288.262 4.726 0.541 o
-1 -3 7 124.232 122.560 1.855 2.932 o
-1 -3 8 25.242 24.850 0.731 35.003 o
-1 -3 9 236.155 235.888 2.499 0.959 o
-1 -3 10 4.848 4.442 0.458 160.108 o
-1 -3 11 35.853 33.800 3.427 3.589 o
-1 -3 12 6.024 5.162 0.589 103.798 o
-1 -2 1 625.566 647.125 8.709 0.128 o
-1 -2 2 450.594 437.845 6.057 0.256 o
-1 -2 3 141.169 133.157 2.205 2.304 o
-1 -2 4 7.405 7.138 0.480 125.715 o
-1 -2 5 29.040 29.554 0.928 24.941 o
-1 -2 6 272.287 291.820 7.367 0.416 o
-1 -2 7 417.185 416.257 7.945 0.245 o
-1 -2 8 647.837 631.060 5.599 0.142 o
-1 -2 9 62.309 61.542 1.211 9.247 o
-1 -2 10 215.092 213.100 2.958 1.061 o
-1 -2 11 131.455 128.246 2.150 2.540 o
-1 -2 12 56.144 55.038 1.146 10.891 o
-1 -1 1 3.158 3.656 0.196 497.402 o
-1 -1 2 49.677 52.244 0.960 13.599 o
-1 -1 3 387.812 395.914 5.566 0.326 o
-1 -1 4 561.187 544.864 7.629 0.165 o
-1 -1 5 130.819 134.478 2.325 2.396 o
-1 -1 6 34.770 34.694 1.168 17.302 o
-1 -1 7 11.992 11.165 0.644 69.083 o
-1 -1 8 20.401 19.503 0.906 33.687 o
-1 -1 9 21.071 20.376 0.688 43.504 o
-1 -1 10 13.396 12.834 0.666 62.107 o
-1 -1 11 22.590 21.533 0.884 32.390 o
-1 -1 12 2.493 2.434 0.349 290.442 o
-1 -1 13 0.062 0.229 0.316 462.560 o
-1 0 1 967.350 1076.960 14.242 0.051 o
-1 0 2 923.505 967.375 12.878 0.059 o
-1 0 3 38.188 35.480 0.797 21.805 o
-1 0 4 335.770 341.750 4.922 0.429 o
-1 0 5 176.476 169.161 3.296 1.353 o
-1 0 6 108.305 110.992 2.106 3.257 o
-1 0 7 0.351 0.480 0.262 633.067 o
-1 0 8 0.724 0.666 0.360 335.898 o
-1 0 9 346.614 346.181 3.656 0.456 o
-1 0 10 401.687 404.776 4.158 0.342 o
-1 0 11 1.418 1.615 0.316 382.213 o
-1 0 12 223.058 213.340 2.848 1.035 o
-1 0 13 8.832 8.207 0.720 67.626 o
-1 1 1 171.016 176.223 2.106 1.678 o
-1 1 2 165.797 167.743 2.488 1.669 o
-1 1 3 1557.350 1603.180 21.282 0.021 o
-1 1 4 35.315 33.778 0.862 22.366 o
-1 1 5 218.888 217.422 3.383 0.974 o
-1 1 6 211.536 216.887 3.187 1.036 o
-1 1 7 1.731 1.833 0.284 434.782 o
-1 1 8 50.235 48.500 1.157 12.381 o
-1 1 9 42.577 42.738 0.764 18.923 o
-1 1 10 126.700 126.282 1.713 2.924 o
-1 1 11 89.366 90.867 1.266 5.462 o
-1 1 12 35.186 35.917 0.688 25.110 o
-1 1 13 3.374 4.114 0.666 93.299 o
-1 2 1 37.614 37.488 0.895 20.081 o
-1 2 2 273.212 267.428 3.198 0.711 o
-1 2 3 182.545 176.495 3.973 1.136 o
-1 2 4 910.708 900.376 12.300 0.063 o
-1 2 5 0.023 0.055 0.218 979.230 o
-1 2 6 482.616 510.409 7.454 0.201 o
-1 2 7 653.623 611.579 8.011 0.130 o
-1 2 8 33.892 33.756 1.070 19.257 o
-1 2 9 28.857 30.296 0.731 30.003 o
-1 2 10 118.608 124.907 1.419 3.346 o
-1 2 11 61.461 60.942 0.960 10.535 o
-1 2 12 52.473 53.040 0.829 13.789 o
-1 2 13 3.524 4.158 0.393 215.629 o
-1 3 1 74.602 70.251 1.462 6.740 o
-1 3 2 70.167 68.538 1.179 8.077 o
-1 3 3 31.222 31.137 0.928 23.526 o
-1 3 4 46.386 46.994 1.211 12.799 o
-1 3 5 21.766 21.282 1.168 23.466 o
-1 3 6 19.945 20.398 0.895 34.173 o
-1 3 7 113.204 106.353 4.878 1.381 o
-1 3 8 73.418 73.263 1.070 7.825 o
-1 3 9 14.770 15.181 0.513 73.955 o
-1 3 10 172.178 182.553 2.226 1.605 o
-1 3 11 28.128 27.841 0.644 34.182 o
-1 3 12 27.616 27.742 0.688 33.267 o
-1 3 13 37.300 38.209 0.862 20.567 o
-1 4 1 2.260 3.274 0.491 166.091 o
-1 4 2 41.953 40.326 0.840 18.681 o
-1 4 3 277.894 265.453 5.424 0.545 o
-1 4 4 118.779 107.805 2.237 2.934 o
-1 4 5 2.000 3.492 0.851 61.576 o
-1 4 6 73.986 68.876 2.161 5.003 o
-1 4 7 1.700 1.986 0.262 485.886 o
-1 4 8 338.396 344.555 3.274 0.482 o
-1 4 9 94.155 95.909 1.277 5.033 o
-1 4 10 14.031 14.810 0.502 77.966 o
-1 4 11 9.620 9.604 0.338 147.391 o
-1 4 12 18.338 20.168 0.666 48.437 o
-1 5 1 20.237 19.393 1.441 17.801 o
-1 5 2 51.265 51.687 2.161 6.466 o
-1 5 3 2.942 3.274 0.371 249.780 o
-1 5 4 9.259 9.113 0.491 108.290 o
-1 5 5 5.956 6.494 0.426 158.662 o
-1 5 6 2.729 2.423 0.306 345.351 o
-1 5 7 5.859 5.959 0.458 147.101 o
-1 5 8 2.051 1.823 0.273 444.928 o
-1 5 9 50.063 50.290 0.840 14.656 o
-1 5 10 4.236 4.453 0.316 267.830 o
-1 5 11 4.014 4.529 0.546 127.017 o
-1 6 1 0.030 -0.076 0.295 540.982 o
-1 6 2 101.979 102.599 1.866 3.812 o
-1 6 3 4.665 4.278 0.535 128.587 o
-1 6 4 5.685 5.555 0.415 170.400 o
-1 6 5 76.761 76.603 1.146 7.145 o
-1 6 6 1.017 1.146 0.262 555.642 o
-1 6 7 3.671 3.809 0.306 299.763 o
-1 6 8 12.503 12.922 0.524 82.470 o
-1 6 9 8.205 9.069 0.393 143.271 o
-1 6 10 3.324 3.983 0.306 306.424 o
-1 7 1 7.785 7.127 0.535 107.964 o
-1 7 2 42.752 43.000 0.939 16.813 o
-1 7 3 1.575 1.462 0.273 478.580 o
-1 7 4 192.465 187.114 2.499 1.356 o
-1 7 5 34.435 34.138 1.070 19.018 o
-1 7 6 0.697 0.644 0.295 485.696 o
-1 7 7 6.952 6.275 0.884 51.716 o
-1 7 8 5.596 5.872 0.447 154.099 o
-1 8 3 0.701 0.906 0.447 222.495 o
0 -8 1 17.528 18.139 1.037 30.299 o
0 -8 2 12.207 10.914 0.578 78.024 o
0 -7 1 91.756 89.481 1.375 5.191 o
0 -7 2 30.192 27.873 0.709 30.524 o
0 -7 3 5.137 4.627 0.447 162.559 o
0 -7 4 13.674 12.049 0.698 58.841 o
0 -7 5 23.971 21.074 0.808 34.613 o
0 -6 1 55.193 56.784 1.124 11.030 o
0 -6 2 45.426 44.255 0.993 15.313 o
0 -6 3 0.643 0.906 0.338 375.637 o
0 -6 4 1.066 0.600 0.360 328.347 o
0 -6 5 1.079 1.626 0.513 166.782 o
0 -6 6 10.929 10.062 0.731 61.240 o
0 -6 7 27.537 25.080 1.441 15.872 o
0 -6 8 27.446 25.974 1.266 18.782 o
0 -5 1 192.646 190.792 3.481 1.149 o
0 -5 2 0.569 -0.087 0.546 155.346 o
0 -5 3 1.347 1.877 0.360 307.005 o
0 -5 4 0.241 0.306 0.382 314.671 o
0 -5 5 84.110 83.751 1.506 5.554 o
0 -5 6 7.624 8.393 0.906 48.135 o
0 -5 7 1.108 1.735 0.535 153.838 o
0 -5 8 11.630 13.195 0.928 41.276 o
0 -5 9 41.393 42.028 1.004 16.601 o
0 -4 1 174.178 166.630 2.838 1.500 o
0 -4 2 165.733 170.515 2.969 1.517 o
0 -4 3 524.113 513.007 8.163 0.177 o
0 -4 4 46.678 47.933 1.844 8.330 o
0 -4 5 0.558 0.273 0.546 154.700 o
0 -4 6 24.382 24.054 0.688 37.917 o
0 -4 7 75.641 73.612 1.255 7.092 o
0 -4 8 8.895 9.429 0.568 91.993 o
0 -4 9 2.000 2.172 0.437 210.887 o
0 -4 10 33.188 35.437 1.179 17.465 o
0 -4 11 42.094 41.548 1.844 8.968 o
0 -3 1 125.616 118.708 3.787 1.752 o
0 -3 2 227.459 235.102 3.645 0.871 o
0 -3 3 128.058 130.014 2.325 2.479 o
0 -3 4 35.901 35.295 1.048 18.707 o
0 -3 5 8.419 8.011 0.633 82.724 o
0 -3 6 6.840 6.723 0.633 88.535 o
0 -3 7 6.473 6.515 0.611 94.702 o
0 -3 8 482.891 481.859 5.217 0.237 o
0 -3 9 10.795 10.674 0.677 67.699 o
0 -3 10 18.052 18.499 0.819 40.307 o
0 -3 11 0.488 0.087 0.316 447.082 o
0 -3 12 12.915 14.002 0.666 61.921 o
0 -2 1 473.806 473.510 6.515 0.226 o
0 -2 2 1716.220 1741.260 23.071 0.018 o
0 -2 3 466.892 455.230 6.406 0.236 o
0 -2 4 23.047 23.421 0.764 36.230 o
0 -2 5 337.708 325.401 4.922 0.437 o
0 -2 6 74.566 73.918 1.528 6.429 o
0 -2 7 97.032 96.509 1.899 4.042 o
0 -2 8 0.036 -0.273 0.546 158.090 o
0 -2 9 1.638 1.888 0.382 272.370 o
0 -2 10 2.370 2.401 0.371 267.309 o
0 -2 11 0.662 0.437 0.360 340.325 o
0 -2 12 0.147 0.273 0.316 457.820 o
0 -2 13 45.152 42.760 1.539 10.696 o
0 -1 1 142.312 146.898 2.106 2.225 o
0 -1 2 1375.500 1438.240 24.719 0.023 o
0 -1 3 110.776 113.698 1.855 3.388 o
0 -1 4 423.565 409.414 5.762 0.288 o
0 -1 5 0.572 0.622 0.426 248.088 o
0 -1 6 140.266 144.115 2.739 1.984 o
0 -1 7 1.958 2.390 0.469 185.599 o
0 -1 8 1.181 1.703 0.382 282.365 o
0 -1 9 164.438 162.024 1.855 1.902 o
0 -1 10 358.874 356.625 3.438 0.437 o
0 -1 11 4.854 5.697 0.404 183.810 o
0 -1 12 1.112 1.550 0.284 471.620 o
0 -1 13 68.390 69.192 1.615 6.785 o
0 0 2 97.741 91.893 1.670 4.413 o
0 0 3 37.661 39.202 0.764 21.710 o
0 0 4 34.173 33.701 0.797 24.183 o
0 0 5 1279.460 1272.890 15.235 0.034 o
0 0 6 36.789 34.825 0.895 20.937 o
0 0 7 74.546 75.861 2.619 3.950 o
0 0 8 94.597 92.951 1.681 4.507 o
0 0 9 2.410 2.466 0.677 94.763 o
0 0 10 183.666 186.820 2.270 1.473 o
0 0 11 303.609 293.806 3.187 0.601 o
0 0 12 0.004 0.273 0.273 621.719 o
0 0 13 28.879 28.692 0.655 32.822 o
0 1 0 686.503 725.397 10.663 0.100 o
0 1 1 2007.550 2084.770 27.328 0.013 o
0 1 2 4.822 4.737 0.218 352.710 o
0 1 3 9.043 9.342 0.753 62.076 o
0 1 4 184.317 177.216 2.663 1.420 o
0 1 5 526.060 514.513 9.113 0.166 o
0 1 6 203.720 200.244 3.558 1.055 o
0 1 7 269.194 267.133 4.933 0.594 o
0 1 8 41.181 40.872 1.026 16.567 o
0 1 9 166.799 163.323 3.536 1.372 o
0 1 10 71.406 75.566 1.048 7.976 o
0 1 11 228.245 222.660 2.576 1.020 o
0 1 12 3.756 3.809 0.349 252.131 o
0 1 13 1.962 2.499 0.262 457.607 o
0 1 14 1.205 1.506 0.273 498.025 o
0 2 0 721.945 700.776 9.397 0.102 o
0 2 1 323.018 331.666 4.660 0.464 o
0 2 2 4260.650 4491.420 52.004 0.003 o
0 2 3 164.275 164.403 2.205 1.787 o
0 2 4 389.393 389.290 5.348 0.333 o
0 2 5 144.390 144.540 2.739 1.933 o
0 2 6 10.706 10.150 0.688 66.935 o
0 2 7 29.987 31.431 0.906 24.533 o
0 2 8 4.840 5.282 0.437 167.893 o
0 2 9 216.655 222.180 4.355 0.842 o
0 2 10 0.125 0.240 0.306 492.077 o
0 2 11 4.366 5.097 0.349 230.978 o
0 2 12 479.915 489.641 4.496 0.245 o
0 2 13 50.766 48.053 0.731 15.603 o
0 2 14 25.232 22.395 0.819 32.709 o
0 3 0 60.389 62.786 3.743 2.685 o
0 3 1 199.628 199.305 3.034 1.169 o
0 3 2 953.415 936.762 12.649 0.058 o
0 3 3 740.931 733.517 10.008 0.095 o
0 3 4 16.774 16.774 0.906 37.294 o
0 3 5 397.803 370.016 7.683 0.275 o
0 3 6 49.694 46.099 1.713 8.881 o
0 3 7 53.450 50.115 1.342 10.466 o
0 3 8 9.487 9.724 0.666 72.829 o
0 3 9 198.443 197.755 2.194 1.327 o
0 3 10 48.944 53.117 1.070 12.841 o
0 3 11 20.050 20.441 0.622 48.644 o
0 3 12 11.354 12.954 0.480 93.595 o
0 3 13 16.604 16.741 0.491 69.344 o
0 4 0 26.332 25.145 0.862 29.512 o
0 4 1 159.389 149.692 3.700 1.418 o
0 4 2 270.074 258.511 5.697 0.545 o
0 4 3 42.785 39.420 1.539 11.213 o
0 4 4 135.933 133.059 2.423 2.273 o
0 4 5 0.139 0.382 0.284 562.742 o
0 4 6 76.388 70.240 1.659 6.084 o
0 4 7 69.625 70.098 3.110 3.334 o
0 4 8 53.451 51.316 0.982 12.732 o
0 4 9 29.378 33.112 1.582 13.042 o
0 4 10 17.032 17.549 0.535 63.194 o
0 4 11 0.271 0.546 0.229 814.053 o
0 4 12 6.075 6.079 0.306 226.708 o
0 4 13 67.200 71.877 1.211 8.104 o
0 5 0 14.251 13.478 0.797 48.244 o
0 5 1 95.579 89.284 1.975 4.116 o
0 5 2 96.481 86.491 1.910 4.228 o
0 5 3 4.764 5.020 0.906 51.921 o
0 5 4 443.467 413.212 9.451 0.206 o
0 5 5 16.577 16.501 1.168 26.206 o
0 5 6 131.906 126.555 1.833 2.733 o
0 5 7 89.096 90.376 1.484 5.134 o
0 5 8 16.772 18.149 0.633 54.705 o
0 5 9 2.088 2.194 0.284 411.293 o
0 5 10 1.307 1.179 0.240 610.785 o
0 5 11 0.103 0.044 0.207 1065.980 o
0 5 12 6.405 7.236 0.415 156.691 o
0 6 0 3.976 4.835 0.557 122.527 o
0 6 1 124.727 114.080 1.997 2.918 o
0 6 2 17.264 17.145 0.644 53.850 o
0 6 3 19.935 19.164 0.688 45.617 o
0 6 4 4.426 4.551 0.447 168.727 o
0 6 5 131.056 126.074 1.823 2.762 o
0 6 6 272.416 269.000 2.641 0.748 o
0 6 7 43.342 42.541 0.786 18.425 o
0 6 8 3.849 4.507 0.327 264.643 o
0 6 9 58.050 61.542 0.917 11.262 o
0 6 10 4.496 3.743 0.284 304.033 o
0 6 11 128.995 140.590 1.735 2.702 o
0 7 0 7.327 7.258 0.437 140.865 o
0 7 1 61.361 62.830 1.135 9.624 o
0 7 2 2.147 1.964 0.316 352.794 o
0 7 3 41.629 39.791 0.873 18.481 o
0 7 4 15.768 16.447 0.600 60.885 o
0 7 5 2.011 1.954 0.306 376.566 o
0 7 6 0.553 0.316 0.251 672.693 o
0 7 7 52.426 51.240 0.786 14.319 o
0 7 8 0.008 0.196 0.251 735.971 o
0 7 9 1.970 1.724 0.295 403.471 o
0 8 0 0.216 0.087 0.316 458.864 o
0 8 1 2.051 1.833 0.382 265.591 o
0 8 2 26.870 28.365 0.677 33.997 o
0 8 3 1.942 2.030 0.349 307.271 o
0 8 4 62.583 68.494 1.113 9.189 o
0 8 5 73.344 74.060 2.936 3.485 o
0 8 6 3.715 3.460 0.306 303.085 o
1 -7 0 34.845 33.920 1.146 17.717 o
1 -7 1 10.573 9.931 0.720 63.221 o
1 -7 2 0.172 0.404 0.382 315.081 o
1 -7 3 6.512 6.112 0.535 115.642 o
1 -7 4 5.789 5.053 0.720 75.867 o
1 -6 0 87.351 91.129 1.833 4.616 o
1 -6 1 0.372 -0.273 0.273 603.495 o
1 -6 2 27.508 27.055 3.296 3.997 o
1 -6 3 21.879 22.253 1.048 26.770 o
1 -6 4 6.362 5.359 0.633 91.682 o
1 -6 5 2.797 3.023 0.578 123.316 o
1 -6 6 7.920 7.290 0.666 78.888 o
1 -6 7 45.308 40.653 1.179 13.937 o
1 -5 0 107.362 101.246 3.252 2.361 o
1 -5 1 205.939 203.223 2.848 1.153 o
1 -5 2 59.858 60.756 1.059 10.339 o
1 -5 3 18.316 19.830 0.688 47.257 o
1 -5 4 4.064 3.896 0.698 84.534 o
1 -5 5 25.352 24.883 0.829 31.337 o
1 -5 6 4.246 4.900 0.633 98.246 o
1 -5 7 2.192 3.165 0.568 129.783 o
1 -5 8 30.031 30.864 1.113 20.223 o
1 -5 9 0.379 0.447 0.546 155.170 o
1 -4 0 29.525 28.004 0.960 24.285 o
1 -4 1 52.868 56.511 2.390 5.499 o
1 -4 2 4.460 5.610 0.578 111.784 o
1 -4 3 170.956 171.781 2.696 1.544 o
1 -4 4 34.751 34.858 1.211 16.651 o
1 -4 5 34.522 32.730 0.884 22.552 o
1 -4 6 3.721 3.558 0.458 172.665 o
1 -4 7 0.521 0.797 0.382 303.897 o
1 -4 8 22.802 21.522 0.895 31.827 o
1 -4 9 4.209 5.064 0.742 74.760 o
1 -4 10 100.144 102.261 1.703 4.074 o
1 -4 11 7.611 5.948 0.633 87.510 o
1 -3 0 428.557 432.169 6.210 0.268 o
1 -3 1 11.202 11.143 0.578 80.460 o
1 -3 2 54.056 55.900 1.713 8.060 o
1 -3 3 1230.300 1259.090 37.379 0.019 o
1 -3 4 66.251 70.011 3.514 2.846 o
1 -3 5 11.340 11.896 0.906 43.549 o
1 -3 6 87.457 87.069 2.892 3.135 o
1 -3 7 15.191 14.952 0.633 60.256 o
1 -3 8 0.413 0.851 0.349 361.657 o
1 -3 9 50.395 50.967 1.059 12.847 o
1 -3 10 11.297 12.223 0.546 83.871 o
1 -3 11 12.411 12.976 0.622 69.042 o
1 -3 12 8.668 8.142 0.491 113.353 o
1 -2 0 65.159 66.202 1.277 8.383 o
1 -2 1 613.238 601.167 8.273 0.139 o
1 -2 2 811.960 828.116 13.729 0.070 o
1 -2 3 177.150 170.569 3.580 1.273 o
1 -2 4 1614.470 1610.060 25.341 0.019 o
1 -2 5 236.133 252.040 4.027 0.772 o
1 -2 6 12.426 13.795 0.993 36.501 o
1 -2 7 60.073 61.346 2.259 5.496 o
1 -2 8 11.052 11.416 0.578 80.500 o
1 -2 9 3.912 4.638 0.437 179.065 o
1 -2 10 85.902 85.945 1.408 5.571 o
1 -2 11 0.154 0.371 0.284 562.094 o
1 -2 12 43.359 46.809 1.080 14.647 o
1 -2 13 5.666 5.730 0.447 154.104 o
1 -1 0 1978.740 2024.740 26.618 0.013 o
1 -1 1 5455.200 5677.750 68.385 0.002 o
1 -1 2 9146.590 10009.300 116.067 0.001 o
1 -1 3 614.675 625.177 7.574 0.140 o
1 -1 4 1.948 2.728 0.382 259.715 o
1 -1 5 37.544 34.825 0.873 20.986 o
1 -1 6 81.907 83.762 2.663 3.594 o
1 -1 7 231.376 219.615 3.667 0.883 o
1 -1 8 50.287 49.286 1.244 11.661 o
1 -1 9 1.365 0.873 0.327 374.988 o
1 -1 10 7.017 7.672 0.513 116.255 o
1 -1 11 61.635 63.528 1.179 9.350 o
1 -1 12 4.646 4.660 0.393 198.592 o
1 -1 13 105.433 104.815 1.681 3.864 o
1 0 0 0.168 0.207 0.087 4582.520 o
1 0 1 223.631 225.116 4.082 0.849 o
1 0 2 1861.860 2063.580 24.054 0.015 o
1 0 3 109.637 111.952 2.063 3.252 o
1 0 4 123.908 128.432 2.532 2.433 o
1 0 5 757.623 755.672 13.937 0.077 o
1 0 6 112.497 110.162 2.346 2.951 o
1 0 7 713.632 672.433 13.227 0.089 o
1 0 8 2.250 2.019 0.360 286.245 o
1 0 9 266.080 266.948 5.784 0.538 o
1 0 10 5.549 6.068 0.447 153.708 o
1 0 11 109.948 108.220 1.397 3.923 o
1 0 12 9.961 10.106 0.568 87.506 o
1 0 13 60.686 60.134 1.015 10.468 o
1 0 14 0.321 0.186 0.447 230.709 o
1 1 0 220.260 221.842 4.256 0.844 o
1 1 1 1926.140 1969.880 67.501 0.006 o
1 1 2 378.136 389.803 8.720 0.255 o
1 1 3 814.747 850.686 10.641 0.077 o
1 1 4 831.068 814.060 10.237 0.079 o
1 1 5 72.192 75.402 1.604 6.334 o
1 1 6 221.215 216.418 4.606 0.805 o
1 1 7 134.683 127.526 3.296 1.872 o
1 1 8 3.358 3.853 0.404 211.267 o
1 1 9 4.017 3.121 0.568 122.119 o
1 1 10 40.072 39.267 1.048 16.841 o
1 1 11 10.126 11.667 0.557 86.525 o
1 1 12 124.553 127.089 1.681 2.986 o
1 1 13 142.906 138.199 1.866 2.394 o
1 1 14 42.511 41.330 1.321 13.046 o
1 2 0 1177.410 1208.140 15.967 0.037 o
1 2 1 498.639 516.586 9.811 0.166 o
1 2 2 4530.290 4771.220 70.600 0.002 o
1 2 3 1842.360 1881.410 28.157 0.014 o
1 2 4 35.320 35.535 0.917 21.020 o
1 2 5 92.234 88.979 1.812 4.492 o
1 2 6 18.912 17.920 0.775 42.263 o
1 2 7 579.529 569.561 9.277 0.143 o
1 2 8 0.248 0.404 0.273 597.542 o
1 2 9 116.748 113.295 1.910 3.186 o
1 2 10 5.048 5.435 0.491 140.490 o
1 2 11 231.061 233.017 3.503 0.878 o
1 2 12 0.054 -0.098 0.251 741.779 o
1 2 13 0.634 0.775 0.251 643.521 o
1 2 14 15.504 15.246 0.720 51.711 o
1 3 0 69.024 68.483 1.408 7.434 o
1 3 1 207.097 211.430 4.431 0.882 o
1 3 2 5.469 5.773 0.447 155.437 o
1 3 3 362.716 367.932 11.536 0.203 o
1 3 4 47.813 51.054 0.949 14.258 o
1 3 5 2.221 1.943 0.316 350.866 o
1 3 6 73.390 73.700 1.790 5.820 o
1 3 7 33.668 34.465 0.895 22.338 o
1 3 8 26.261 25.996 0.819 30.689 o
1 3 9 5.755 6.515 0.491 133.080 o
1 3 10 25.451 23.628 0.840 31.324 o
1 3 11 2.579 2.346 0.611 113.747 o
1 3 12 14.200 14.210 0.666 59.462 o
1 3 13 38.297 38.525 0.786 21.246 o
1 3 14 77.952 76.526 1.288 6.698 o
1 4 0 256.460 252.574 7.367 0.453 o
1 4 1 91.685 93.846 2.215 3.832 o
1 4 2 736.089 755.508 14.690 0.076 o
1 4 3 0.631 0.720 0.360 337.543 o
1 4 5 668.510 670.709 13.315 0.093 o
1 4 6 5.287 4.693 0.447 161.093 o
1 4 7 96.850 95.745 2.707 3.076 o
1 4 8 111.065 111.472 3.831 1.882 o
1 4 9 53.718 52.353 1.070 11.999 o
1 4 10 40.058 42.640 1.059 16.243 o
1 4 11 9.535 10.652 0.568 87.984 o
1 4 12 4.865 4.867 0.469 153.137 o
1 4 13 30.472 32.490 0.873 24.777 o
1 5 0 21.558 20.703 0.775 38.308 o
1 5 1 18.009 18.084 0.829 39.921 o
1 5 2 13.593 12.300 0.698 58.769 o
1 5 3 428.986 389.563 6.461 0.277 o
1 5 4 29.020 30.547 1.364 16.207 o
1 5 5 55.317 52.615 1.288 10.365 o
1 5 6 72.531 71.375 1.473 6.824 o
1 5 7 236.702 224.439 2.859 0.945 o
1 5 8 347.540 336.457 5.162 0.408 o
1 5 9 82.249 80.161 1.473 5.842 o
1 5 10 1.451 1.386 0.338 344.770 o
1 5 11 6.242 6.657 0.458 142.077 o
1 5 12 18.394 20.256 1.441 18.072 o
1 5 13 60.807 67.064 1.146 9.371 o
1 6 0 271.200 270.800 3.973 0.657 o
1 6 1 4.473 4.278 0.458 163.660 o
1 6 2 32.302 27.251 1.026 21.803 o
1 6 3 14.316 16.108 3.154 4.566 o
1 6 4 35.491 37.117 2.117 7.953 o
1 6 5 170.458 169.391 3.634 1.303 o
1 6 6 3.116 3.678 0.382 233.691 o
1 6 7 44.778 43.578 1.146 14.055 o
1 6 8 30.756 28.812 0.949 23.787 o
1 6 9 11.166 12.889 0.688 63.596 o
1 6 10 4.532 4.835 0.524 132.017 o
1 6 11 24.028 23.966 0.709 37.388 o
1 6 12 0.545 1.517 0.316 415.800 o
1 7 0 31.838 29.434 0.797 26.653 o
1 7 1 33.668 34.302 0.851 23.214 o
1 7 2 23.031 24.370 0.862 31.950 o
1 7 3 30.391 30.962 0.993 22.514 o
1 7 4 12.008 11.066 0.568 80.021 o
1 7 5 7.585 7.934 0.524 110.006 o
1 7 6 273.750 282.991 6.505 0.468 o
1 7 7 1.393 1.452 0.371 295.221 o
1 7 8 52.175 56.500 1.604 8.745 o
1 7 9 16.235 17.942 2.161 9.216 o
1 7 10 0.394 0.186 0.251 695.081 o
1 8 0 22.390 22.941 0.589 45.472 o
1 8 1 41.135 38.645 0.764 20.312 o
1 8 2 94.506 91.762 1.277 5.126 o
1 8 3 0.298 -0.207 0.458 221.243 o
1 8 4 4.553 3.863 0.655 93.347 o
1 8 5 18.905 18.630 1.266 22.158 o
1 8 6 2.392 2.063 0.382 257.837 o
1 8 7 0.639 0.709 0.251 646.019 o
1 8 8 12.927 14.068 0.720 56.256 o
2 -7 0 86.768 83.555 2.619 3.541 o
2 -7 1 34.512 32.021 1.441 13.991 o
2 -7 2 0.516 0.993 0.447 224.039 o
2 -6 0 0.949 1.037 0.851 63.727 o
2 -6 1 20.073 19.393 0.819 38.083 o
2 -6 2 129.966 139.476 4.333 1.417 o
2 -6 3 4.071 4.060 0.677 89.140 o
2 -6 4 0.583 0.131 0.447 228.075 o
2 -6 5 0.066 -0.546 0.546 157.935 o
2 -6 6 0.002 0.087 0.546 158.038 o
2 -5 0 8.625 7.563 0.709 70.138 o
2 -5 1 6.850 7.498 0.491 124.253 o
2 -5 2 6.626 7.410 0.546 109.218 o
2 -5 3 35.809 37.128 1.157 16.856 o
2 -5 4 0.384 -0.447 0.447 231.036 o
2 -5 5 128.921 136.639 2.794 2.146 o
2 -5 6 4.138 4.540 0.993 44.404 o
2 -5 7 3.327 2.608 0.513 149.731 o
2 -5 8 9.227 9.146 0.600 85.067 o
2 -4 0 88.672 83.784 1.462 5.374 o
2 -4 1 40.008 41.243 1.233 14.432 o
2 -4 2 74.511 79.037 3.252 2.988 o
2 -4 3 88.722 93.115 1.539 4.993 o
2 -4 4 194.957 193.477 2.805 1.258 o
2 -4 5 199.429 203.539 2.925 1.177 o
2 -4 6 119.806 125.343 2.041 2.871 o
2 -4 7 4.187 4.780 0.982 45.224 o
2 -4 8 30.313 30.209 0.862 25.713 o
2 -4 9 0.792 0.273 0.447 224.969 o
2 -4 10 43.050 46.983 1.211 13.441 o
2 -3 0 411.121 412.579 4.726 0.318 o
2 -3 1 26.164 25.014 0.797 31.837 o
2 -3 2 1.225 1.692 0.338 346.817 o
2 -3 3 227.821 230.038 4.125 0.822 o
2 -3 4 519.320 522.120 12.485 0.133 o
2 -3 6 193.105 192.408 2.816 1.271 o
2 -3 7 17.890 20.026 0.840 38.575 o
2 -3 8 1.589 1.190 0.360 309.293 o
2 -3 9 23.970 25.331 0.775 34.200 o
2 -3 10 0.578 0.764 0.447 224.619 o
2 -3 11 38.557 41.450 0.939 18.397 o
2 -2 0 0.823 0.960 0.196 910.599 o
2 -2 1 83.029 88.510 1.473 5.542 o
2 -2 2 95.538 96.182 1.833 4.190 o
2 -2 3 1363.260 1338.090 19.404 0.028 o
2 -2 4 1599.150 1577.260 22.820 0.020 o
2 -2 5 55.921 52.320 1.986 6.869 o
2 -2 6 24.284 19.841 1.353 18.619 o
2 -2 8 22.771 23.792 0.797 34.935 o
2 -2 9 41.031 42.389 0.982 16.912 o
2 -2 10 19.636 20.954 0.720 42.993 o
2 -2 11 1.071 0.557 0.306 440.318 o
2 -2 12 10.716 12.322 0.480 97.402 o
2 -1 0 266.066 256.438 3.569 0.720 o
2 -1 1 349.129 346.334 3.591 0.454 o
2 -1 2 132.304 127.078 1.779 2.750 o
2 -1 3 13.079 12.311 0.677 61.949 o
2 -1 4 389.891 380.984 5.872 0.323 o
2 -1 5 305.697 290.598 4.682 0.522 o
2 -1 6 257.174 251.057 5.697 0.573 o
2 -1 7 0.003 0.273 0.447 233.808 o
2 -1 9 67.220 63.779 1.441 7.691 o
2 -1 10 2.864 3.525 0.589 118.148 o
2 -1 11 182.893 178.460 2.292 1.511 o
2 -1 12 24.969 25.047 0.688 36.858 o
2 -1 13 0.313 0.033 0.262 656.106 o
2 0 0 6.856 7.956 0.720 71.320 o
2 0 1 10.481 11.459 0.862 47.934 o
2 0 2 483.511 475.464 11.950 0.150 o
2 0 3 21.171 20.550 0.502 54.287 o
2 0 4 4.011 3.885 0.284 315.477 o
2 0 5 452.064 427.968 5.708 0.264 o
2 0 6 9.551 9.069 0.622 80.427 o
2 0 7 372.695 346.705 4.224 0.403 o
2 0 8 0.006 1.441 1.637 17.539 o
2 0 9 1.996 1.190 0.437 216.387 o
2 0 10 3.959 4.911 0.491 148.987 o
2 0 11 6.375 6.603 0.513 121.973 o
2 0 12 1.240 1.954 0.316 382.514 o
2 0 13 53.395 52.538 1.091 11.898 o
2 1 0 814.165 843.537 12.169 0.074 o
2 1 1 1668.150 1691.360 24.021 0.018 o
2 1 2 27.789 29.783 0.568 35.998 o
2 1 3 433.840 438.838 9.058 0.212 o
2 1 4 669.210 662.174 6.592 0.128 o
2 1 5 258.989 257.606 2.783 0.801 o
2 1 6 8.419 8.360 0.568 95.369 o
2 1 7 224.649 216.483 3.427 0.945 o
2 1 8 77.736 79.015 2.379 4.237 o
2 1 9 113.304 111.003 2.838 2.526 o
2 1 10 14.648 13.566 0.568 69.884 o
2 1 11 29.223 27.110 0.862 27.179 o
2 1 12 29.972 30.820 0.917 24.436 o
2 1 13 67.144 65.100 2.030 5.737 o
2 1 14 1.238 0.306 0.633 113.628 o
2 2 0 340.447 348.538 5.195 0.409 o
2 2 1 0.082 0.360 0.164 1605.130 o
2 2 2 1.647 1.397 0.316 378.116 o
2 2 3 35.272 36.724 0.753 23.654 o
2 2 4 6.871 6.963 0.349 184.048 o
2 2 5 357.998 342.634 4.998 0.398 o
2 2 6 50.214 47.813 1.561 9.651 o
2 2 7 94.828 89.012 2.565 3.357 o
2 2 8 26.157 26.684 1.004 25.040 o
2 2 9 240.478 245.612 4.529 0.719 o
2 2 10 6.478 6.003 0.491 130.415 o
2 2 11 33.009 32.272 1.113 19.036 o
2 2 12 33.141 34.323 1.102 18.858 o
2 2 13 32.494 31.759 1.364 15.369 o
2 2 14 4.771 4.573 0.480 149.766 o
2 3 0 35.320 37.663 0.808 22.440 o
2 3 1 263.486 274.162 4.278 0.648 o
2 3 2 92.529 99.281 2.892 2.926 o
2 3 3 1109.510 1125.040 25.123 0.031 o
2 3 4 104.049 100.471 2.401 3.195 o
2 3 5 760.916 771.496 10.674 0.087 o
2 3 6 165.929 164.752 3.569 1.364 o
2 3 7 253.531 235.997 3.176 0.825 o
2 3 8 10.603 11.579 0.589 79.768 o
2 3 9 139.974 132.623 1.997 2.432 o
2 3 10 116.382 122.200 1.866 3.117 o
2 3 11 6.079 5.184 0.458 148.284 o
2 3 12 14.201 13.402 0.753 51.949 o
2 3 13 4.169 3.023 0.764 72.634 o
2 3 14 14.277 12.758 0.764 51.330 o
2 4 0 8.019 8.382 0.589 91.939 o
2 4 1 307.235 320.054 6.286 0.418 o
2 4 2 1.237 2.259 0.546 146.150 o
2 4 3 190.532 178.711 4.791 0.937 o
2 4 5 8.236 8.753 1.080 35.179 o
2 4 6 67.437 67.544 1.397 7.655 o
2 4 7 0.307 0.578 0.382 310.469 o
2 4 8 1.983 1.582 0.338 327.785 o
2 4 9 567.151 566.658 5.217 0.179 o
2 4 10 145.351 144.082 1.735 2.357 o
2 4 11 149.709 155.072 1.932 2.124 o
2 4 12 5.521 5.075 0.404 180.144 o
2 4 13 0.514 0.993 0.633 114.729 o
2 4 14 22.038 21.554 1.266 20.856 o
2 5 0 4.447 4.573 0.426 180.775 o
2 5 1 36.687 35.939 1.146 16.933 o
2 5 2 322.245 326.984 5.784 0.419 o
2 5 3 3.006 2.237 0.720 83.537 o
2 5 4 1.495 2.423 1.222 30.953 o
2 5 5 197.275 201.957 5.151 0.821 o
2 5 6 0.012 -0.316 0.316 469.936 o
2 5 7 40.135 41.592 0.971 17.438 o
2 5 8 2.302 2.008 0.306 365.705 o
2 5 9 28.736 30.951 0.742 29.556 o
2 5 10 32.493 33.898 0.764 25.720 o
2 5 11 1.449 1.353 0.327 364.707 o
2 5 12 0.574 0.775 0.327 403.469 o
2 5 13 10.392 10.237 0.633 75.194 o
2 6 0 32.933 30.613 1.626 12.259 o
2 6 1 7.624 6.799 0.775 63.215 o
2 6 2 171.495 165.014 4.147 1.179 o
2 6 3 3.352 3.700 0.633 102.539 o
2 6 4 2.068 1.975 0.349 304.997 o
2 6 5 26.346 26.564 0.851 29.398 o
2 6 6 328.581 322.324 3.722 0.501 o
2 6 7 163.501 159.099 2.117 1.853 o
2 6 8 22.512 24.174 0.698 39.272 o
2 6 9 32.645 35.295 1.015 20.368 o
2 6 10 29.495 30.471 0.895 25.280 o
2 6 11 31.332 32.664 0.862 24.540 o
2 6 12 0.485 0.851 0.316 431.370 o
2 7 0 21.466 22.013 0.808 36.283 o
2 7 1 24.395 25.167 1.353 17.986 o
2 7 2 105.319 108.820 3.154 2.414 o
2 7 3 27.916 30.580 1.528 14.107 o
2 7 4 97.808 97.721 2.117 3.718 o
2 7 5 8.908 11.470 0.862 49.464 o
2 7 6 11.550 12.780 0.633 69.729 o
2 7 7 6.099 5.817 0.480 137.219 o
2 7 8 11.611 11.427 0.622 72.573 o
2 7 9 1.031 0.742 0.338 366.276 o
2 7 10 10.678 12.736 0.949 40.691 o
2 7 11 23.222 23.857 0.808 34.105 o
2 8 0 47.555 46.721 1.342 11.573 o
2 8 1 0.220 -0.098 0.316 460.619 o
2 8 2 20.597 22.187 1.266 21.172 o
2 8 3 64.980 63.779 1.986 6.013 o
2 8 4 7.101 6.406 0.720 72.267 o
2 8 6 2.123 1.266 0.447 205.507 o
2 8 7 32.990 31.027 1.266 16.751 o
2 8 8 32.327 25.974 1.080 20.919 o
3 -6 0 41.761 41.308 1.801 9.289 o
3 -6 1 4.832 5.228 0.808 63.528 o
3 -6 2 0.167 0.447 0.546 156.264 o
3 -6 3 5.663 5.228 0.720 75.936 o
3 -6 4 15.723 17.407 0.993 33.403 o
3 -5 0 0.120 0.426 0.415 268.917 o
3 -5 1 2.401 1.735 0.546 141.605 o
3 -5 2 116.092 125.943 2.641 2.506 o
3 -5 3 130.376 150.161 2.958 1.962 o
3 -5 4 48.405 51.676 1.495 10.048 o
3 -5 5 5.753 5.042 0.993 43.314 o
3 -5 6 2.493 2.259 0.447 196.805 o
3 -5 7 227.943 245.186 3.863 0.827 o
3 -4 0 32.991 35.371 0.928 21.817 o
3 -4 1 75.312 77.923 1.408 6.546 o
3 -4 2 37.297 41.952 1.026 17.545 o
3 -4 3 4.293 4.791 0.469 157.542 o
3 -4 4 4.797 5.577 0.480 146.256 o
3 -4 5 181.870 203.714 2.925 1.286 o
3 -4 6 104.137 107.739 1.844 3.684 o
3 -4 7 35.962 39.082 0.993 18.897 o
3 -4 8 45.512 49.701 1.342 11.659 o
3 -4 9 3.738 4.486 0.546 128.417 o
3 -3 0 139.418 135.591 2.881 1.978 o
3 -3 1 0.246 -0.120 0.415 270.246 o
3 -3 2 20.037 22.722 1.626 14.461 o
3 -3 3 11.138 12.834 1.080 32.853 o
3 -3 4 80.480 84.068 1.462 5.854 o
3 -3 5 807.580 861.076 10.008 0.079 o
3 -3 6 59.119 69.858 1.506 7.902 o
3 -3 7 112.636 120.650 2.041 3.089 o
3 -3 8 2.873 2.139 0.447 193.683 o
3 -3 9 16.880 17.134 0.698 50.223 o
3 -3 10 11.106 10.946 0.502 94.395 o
3 -2 0 13.263 12.332 1.484 18.775 o
3 -2 1 190.311 186.732 3.460 1.177 o
3 -2 2 4.754 4.737 0.535 127.037 o
3 -2 3 0.011 0.568 0.677 102.293 o
3 -2 4 34.308 31.704 1.397 14.592 o
3 -2 5 26.788 26.608 1.626 13.318 o
3 -2 6 345.808 343.343 5.588 0.391 o
3 -2 7 1.970 2.248 0.437 210.794 o
3 -2 8 10.099 9.615 0.633 76.618 o
3 -2 9 5.149 5.937 0.568 111.812 o
3 -2 10 0.870 0.600 0.295 477.956 o
3 -2 11 0.281 0.589 0.262 634.428 o
3 -1 0 11.710 13.282 0.666 64.817 o
3 -1 1 80.513 78.600 1.713 5.470 o
3 -1 2 124.845 121.611 2.314 2.618 o
3 -1 3 196.049 185.466 3.263 1.187 o
3 -1 4 0.154 0.142 0.284 569.789 o
3 -1 5 14.841 15.738 1.310 22.468 o
3 -1 6 2.570 2.434 0.633 106.650 o
3 -1 8 3.978 5.086 0.633 98.745 o
3 -1 9 155.415 150.652 2.445 1.887 o
3 -1 10 5.678 6.275 0.557 112.285 o
3 -1 11 0.515 0.186 0.371 327.986 o
3 -1 12 4.848 3.983 0.393 200.206 o
3 0 0 44.166 42.541 1.048 15.302 o
3 0 1 47.682 48.009 0.993 14.287 o
3 0 2 308.758 297.135 3.929 0.550 o
3 0 3 263.615 255.718 3.481 0.735 o
3 0 4 11.750 11.514 0.491 92.886 o
3 0 5 152.777 145.272 3.187 1.663 o
3 0 6 233.984 206.726 4.300 0.819 o
3 0 7 184.741 157.997 5.959 0.786 o
3 0 8 170.671 151.023 4.245 1.194 o
3 0 9 12.785 12.671 1.124 30.133 o
3 0 10 43.630 44.026 2.707 5.058 o
3 0 11 44.184 44.200 1.986 7.893 o
3 0 12 14.043 14.788 1.168 27.463 o
3 0 13 5.343 4.289 0.622 98.759 o
3 1 0 44.783 43.884 1.244 13.105 o
3 1 1 292.773 290.663 3.329 0.622 o
3 1 2 529.266 528.973 7.061 0.184 o
3 1 3 105.878 101.541 1.757 3.822 o
3 1 4 84.749 85.661 1.975 4.593 o
3 1 5 61.453 59.217 1.757 7.162 o
3 1 6 21.268 20.670 0.764 39.131 o
3 1 7 5.316 5.479 0.819 61.327 o
3 1 8 26.403 25.352 4.376 2.355 o
3 1 9 21.120 20.987 0.775 38.584 o
3 1 10 4.184 3.743 0.633 100.078 o
3 1 11 61.782 59.359 1.211 9.450 o
3 1 12 3.104 3.296 0.502 154.414 o
3 1 13 115.392 117.147 3.252 2.163 o
3 2 0 3.657 3.689 0.327 277.143 o
3 2 1 14.336 15.104 0.568 68.794 o
3 2 2 122.121 129.076 2.106 2.738 o
3 2 3 529.038 525.514 7.061 0.185 o
3 2 4 313.305 315.895 4.802 0.483 o
3 2 5 225.327 222.966 3.045 0.977 o
3 2 6 149.367 146.887 2.030 2.151 o
3 2 7 482.754 449.402 9.320 0.188 o
3 2 8 12.551 12.158 2.030 10.686 o
3 2 9 57.395 58.235 1.190 10.224 o
3 2 10 19.362 18.651 0.731 43.971 o
3 2 11 103.161 103.145 1.713 3.937 o
3 2 12 91.568 92.842 1.735 4.557 o
3 2 13 0.719 0.873 0.349 352.794 o
3 3 0 42.780 42.061 1.244 13.668 o
3 3 1 0.847 1.015 0.349 347.378 o
3 3 2 3.565 3.569 1.037 41.494 o
3 3 3 122.490 131.717 5.282 1.152 o
3 3 4 114.337 109.813 2.794 2.553 o
3 3 5 0.024 0.437 0.415 270.303 o
3 3 6 361.202 341.346 4.060 0.426 o
3 3 7 7.085 6.636 0.546 108.922 o
3 3 8 4.597 4.562 0.764 70.851 o
3 3 9 84.980 87.877 1.484 5.427 o
3 3 10 87.309 93.115 1.593 4.973 o
3 3 11 180.022 181.265 2.958 1.369 o
3 3 12 146.772 150.379 2.532 1.958 o
3 3 13 75.074 77.138 1.528 6.283 o
3 3 14 3.501 3.569 0.382 228.848 o
3 4 0 132.087 130.233 3.983 1.570 o
3 4 1 1.262 2.510 0.491 176.129 o
3 4 2 237.317 233.890 4.376 0.759 o
3 4 3 6.780 7.803 0.535 110.775 o
3 4 4 194.081 196.064 3.165 1.187 o
3 4 5 62.658 61.858 1.288 8.855 o
3 4 6 29.043 27.732 0.917 25.670 o
3 4 7 148.033 150.084 2.805 1.834 o
3 4 8 3.863 3.361 0.349 254.226 o
3 4 9 0.580 0.131 0.262 628.459 o
3 4 10 60.286 61.902 1.124 9.884 o
3 4 11 3.979 4.071 0.437 181.077 o
3 4 12 0.022 -0.076 0.338 410.991 o
3 4 13 3.019 3.427 0.677 92.269 o
3 5 0 44.853 43.535 1.321 12.446 o
3 5 1 36.718 38.307 1.037 18.133 o
3 5 2 6.279 6.515 0.426 155.930 o
3 5 3 14.935 15.748 0.819 44.678 o
3 5 4 126.932 123.990 3.361 1.934 o
3 5 5 10.279 8.556 1.168 29.990 o
3 5 6 128.371 124.328 2.292 2.544 o
3 5 7 46.408 48.828 1.113 13.448 o
3 5 8 55.670 58.574 1.321 9.739 o
3 5 9 64.727 63.714 1.331 8.348 o
3 5 10 19.325 18.455 0.666 48.258 o
3 5 11 5.595 5.599 0.415 171.040 o
3 5 12 43.915 46.110 1.004 15.356 o
3 5 13 8.224 8.982 0.513 107.782 o
3 6 0 35.041 36.572 1.015 19.298 o
3 6 1 184.604 189.101 3.187 1.260 o
3 6 2 1.593 1.713 0.349 319.290 o
3 6 3 18.617 18.946 0.906 35.139 o
3 6 4 307.518 292.082 5.009 0.500 o
3 6 5 0.104 0.502 0.382 315.490 o
3 6 6 4.406 4.671 0.447 168.389 o
3 6 7 3.298 3.372 0.415 206.592 o
3 6 8 2.181 3.340 0.404 229.834 o
3 6 9 33.307 33.472 0.928 22.085 o
3 6 10 0.206 0.207 0.262 657.884 o
3 6 11 48.595 50.519 1.059 13.263 o
3 6 12 8.040 8.011 0.480 119.911 o
3 7 0 33.363 34.454 1.528 12.981 o
3 7 1 3.927 4.496 0.480 155.820 o
3 7 2 133.424 137.687 3.743 1.634 o
3 7 3 14.515 13.806 0.862 43.025 o
3 7 4 21.512 21.194 1.168 23.571 o
3 7 5 36.268 38.230 2.117 7.874 o
3 7 6 1.376 1.790 0.404 252.436 o
3 7 7 32.326 37.379 1.004 20.298 o
3 7 8 26.024 27.328 0.851 29.360 o
3 7 9 0.819 1.604 0.316 403.791 o
3 7 10 8.385 8.404 0.502 111.177 o
3 7 11 10.212 11.263 0.502 97.247 o
3 8 2 4.065 4.333 0.633 99.573 o
3 8 3 0.204 -0.273 0.447 233.072 o
3 8 4 7.875 7.214 0.720 70.170 o
3 8 5 12.709 11.448 0.808 50.251 o
3 8 6 7.119 7.574 0.633 86.659 o
3 8 7 0.219 -0.186 0.360 357.456 o
3 8 8 24.942 26.422 0.993 25.975 o
3 8 9 41.719 38.340 1.168 15.101 o
4 -5 0 0.019 -0.327 0.349 385.818 o
4 -5 1 37.621 37.576 1.146 16.470 o
4 -5 2 0.137 -0.131 0.316 464.321 o
4 -5 3 65.175 68.865 1.288 8.201 o
4 -5 4 2.129 1.681 0.273 444.586 o
4 -4 0 10.595 10.532 0.808 53.243 o
4 -4 1 0.051 0.316 0.295 530.289 o
4 -4 2 26.635 29.947 0.829 28.803 o
4 -4 3 1.237 1.539 0.382 282.847 o
4 -4 4 1.145 0.939 0.393 275.881 o
4 -4 5 84.969 95.822 1.604 5.003 o
4 -4 6 19.619 20.910 0.688 44.928 o
4 -4 7 72.803 81.438 1.626 6.041 o
4 -3 0 11.856 11.710 0.535 84.701 o
4 -3 1 52.168 54.612 1.048 12.222 o
4 -3 2 4.700 4.202 0.458 162.182 o
4 -3 3 67.176 74.486 1.386 7.404 o
4 -3 4 60.311 68.996 1.484 7.919 o
4 -3 5 103.375 111.428 1.943 3.548 o
4 -3 6 47.407 48.500 1.200 12.561 o
4 -3 7 46.561 51.512 1.168 12.700 o
4 -3 8 3.394 4.038 0.415 201.669 o
4 -3 9 21.688 22.439 0.819 35.440 o
4 -2 0 46.970 44.102 1.211 12.961 o
4 -2 1 111.425 105.546 1.975 3.371 o
4 -2 2 1.077 1.037 0.393 276.198 o
4 -2 3 5.135 5.686 0.557 115.748 o
4 -2 4 0.109 0.491 0.666 105.512 o
4 -2 5 40.048 38.918 1.157 15.556 o
4 -2 6 1.632 1.331 1.037 42.889 o
4 -2 7 0.665 0.338 0.480 197.275 o
4 -2 8 12.997 12.834 0.688 60.454 o
4 -2 9 2.198 1.943 0.851 62.132 o
4 -2 10 8.293 8.906 0.633 81.911 o
4 -1 0 230.207 227.910 4.060 0.825 o
4 -1 1 4.122 2.565 0.480 161.302 o
4 -1 2 64.415 62.350 1.659 7.190 o
4 -1 3 0.220 0.502 0.447 230.057 o
4 -1 4 51.965 56.380 2.434 5.403 o
4 -1 5 95.499 97.241 3.110 2.676 o
4 -1 6 133.919 130.331 2.838 2.099 o
4 -1 8 41.092 40.588 1.986 8.230 o
4 -1 9 18.101 17.582 1.353 20.317 o
4 -1 10 6.881 5.861 0.808 60.605 o
4 -1 11 26.135 25.811 0.960 26.468 o
4 0 0 35.902 38.634 1.353 14.168 o
4 0 1 131.761 130.494 2.532 2.295 o
4 0 2 98.317 96.487 2.259 3.547 o
4 0 3 0.024 0.557 0.437 243.519 o
4 0 4 37.563 35.633 1.801 9.933 o
4 0 5 0.213 0.087 0.546 156.956 o
4 0 6 7.923 8.655 1.080 35.346 o
4 0 7 151.497 149.604 2.816 1.796 o
4 0 8 22.120 23.039 2.030 9.813 o
4 0 9 42.678 44.517 1.386 12.153 o
4 0 10 7.206 6.559 0.600 94.910 o
4 0 11 3.052 3.067 0.720 82.698 o
4 0 12 0.029 -0.360 0.447 235.062 o
4 1 0 67.084 65.907 3.427 2.971 o
4 1 1 185.460 186.896 3.602 1.174 o
4 1 2 14.618 13.402 1.266 24.139 o
4 1 3 25.542 27.000 0.939 27.098 o
4 1 4 333.682 323.131 4.911 0.444 o
4 1 5 11.254 12.354 0.775 54.481 o
4 1 6 5.597 5.741 0.709 77.530 o
4 1 7 189.731 188.151 2.445 1.383 o
4 1 8 17.826 18.335 0.720 46.668 o
4 1 9 304.963 300.038 4.878 0.505 o
4 1 10 15.386 15.585 1.124 28.436 o
4 1 11 0.450 0.218 0.360 348.518 o
4 1 12 40.288 39.922 1.713 10.108 o
4 1 13 53.444 51.491 1.168 11.480 o
4 2 0 38.431 41.090 1.113 16.220 o
4 2 1 19.147 19.328 0.764 41.922 o
4 2 2 6.795 7.356 0.491 124.931 o
4 2 3 0.373 0.808 0.306 466.154 o
4 2 4 0.212 0.611 0.382 312.101 o
4 2 5 76.719 74.813 2.783 3.639 o
4 2 6 55.895 55.583 1.484 9.031 o
4 2 7 12.731 14.297 1.037 33.856 o
4 2 8 267.471 269.851 2.772 0.753 o
4 2 9 105.585 106.943 1.877 3.617 o
4 2 10 133.630 133.965 2.161 2.444 o
4 2 11 0.932 0.524 0.338 372.620 o
4 2 12 15.550 16.360 0.611 60.359 o
4 2 13 96.476 93.803 1.768 4.290 o
4 3 0 646.498 634.159 10.597 0.114 o
4 3 1 108.339 110.621 3.318 2.242 o
4 3 2 2.514 2.979 0.480 171.722 o
4 3 3 13.117 13.598 0.840 46.019 o
4 3 4 311.757 304.567 4.726 0.498 o
4 3 5 239.170 233.137 3.853 0.811 o
4 3 6 2.135 2.565 0.447 198.838 o
4 3 7 8.115 8.338 0.535 104.139 o
4 3 8 2.467 2.466 0.284 390.460 o
4 3 9 46.892 46.547 0.928 15.250 o
4 3 10 8.073 7.803 0.458 126.922 o
4 3 11 7.511 7.432 0.480 124.314 o
4 3 12 11.845 11.230 0.709 61.330 o
4 3 13 3.732 3.449 0.382 226.395 o
4 4 0 66.691 65.242 1.364 7.950 o
4 4 1 55.211 55.158 1.441 9.360 o
4 4 2 0.107 0.415 0.502 184.739 o
4 4 3 29.109 28.725 1.080 21.583 o
4 4 4 0.101 0.720 0.447 230.172 o
4 4 5 12.546 12.518 0.698 60.308 o
4 4 6 246.228 236.368 2.652 0.900 o
4 4 7 39.094 38.132 0.949 18.628 o
4 4 8 45.128 41.319 1.070 14.991 o
4 4 9 17.638 17.069 0.589 57.710 o
4 4 10 41.112 40.828 0.949 17.523 o
4 4 11 101.971 103.276 1.582 4.127 o
4 4 12 1.385 1.430 0.349 327.938 o
4 4 13 16.208 16.229 0.611 59.244 o
4 5 0 202.689 203.780 2.881 1.165 o
4 5 1 40.984 36.506 0.993 17.684 o
4 5 2 193.129 198.214 4.114 1.010 o
4 5 3 214.204 221.023 4.529 0.829 o
4 5 4 6.112 6.756 0.633 90.456 o
4 5 5 47.417 45.794 1.157 13.179 o
4 5 6 247.563 242.632 3.340 0.819 o
4 5 7 1.143 1.277 0.393 272.998 o
4 5 8 0.253 0.382 0.404 281.492 o
4 5 9 2.268 2.183 0.327 328.842 o
4 5 10 19.867 19.284 0.578 52.673 o
4 5 11 1.017 1.539 0.426 236.253 o
4 5 12 37.646 37.390 1.146 16.487 o
4 6 0 19.298 21.576 0.797 38.908 o
4 6 1 9.388 10.477 0.764 59.450 o
4 6 2 12.627 12.562 0.764 53.589 o
4 6 3 111.215 115.739 2.390 2.882 o
4 6 4 19.188 18.979 1.168 24.798 o
4 6 5 15.819 17.582 0.797 44.297 o
4 6 6 5.235 4.114 0.753 72.008 o
4 6 7 95.353 96.629 2.357 3.505 o
4 6 8 19.831 21.391 1.059 27.562 o
4 6 9 2.396 2.445 0.513 155.899 o
4 6 10 16.009 13.118 2.161 9.335 o
4 6 11 0.081 -0.186 0.447 234.464 o
4 7 0 0.110 0.360 0.447 232.098 o
4 7 1 281.816 284.726 6.057 0.484 o
4 7 2 18.634 19.568 1.080 27.771 o
4 7 3 5.433 5.773 0.633 93.674 o
4 7 4 0.002 0.447 0.447 232.826 o
4 7 5 1.336 1.528 0.447 212.327 o
4 7 6 0.638 0.993 0.360 333.979 o
4 7 7 1.560 2.074 0.306 390.528 o
4 7 8 1.041 0.720 0.447 219.798 o
4 7 9 36.980 40.228 1.528 12.041 o
4 7 10 1.763 1.899 0.447 205.955 o
4 8 0 16.653 18.215 0.698 49.794 o
4 8 1 59.663 53.903 1.211 10.095 o
4 8 2 0.066 -0.087 0.360 361.569 o
4 8 3 0.474 0.087 0.360 349.607 o
4 8 4 22.485 19.928 0.906 32.136 o
4 8 5 5.569 5.500 0.546 117.764 o
4 8 6 13.273 12.180 0.633 66.718 o
5 -4 0 0.554 0.786 0.349 358.587 o
5 -4 1 43.387 44.288 1.713 9.574 o
5 -4 2 22.502 24.883 0.709 38.431 o
5 -4 3 25.412 24.501 0.677 37.126 o
5 -4 4 1.610 0.491 0.316 395.253 o
5 -3 0 21.364 20.430 0.655 44.935 o
5 -3 1 187.588 184.452 2.194 1.465 o
5 -3 2 10.279 9.047 0.491 103.886 o
5 -3 3 1.357 1.288 0.327 368.603 o
5 -3 4 22.415 22.700 0.698 40.142 o
5 -3 5 3.110 2.499 0.327 303.202 o
5 -3 6 19.347 20.157 0.709 44.418 o
5 -3 7 2.405 2.565 0.371 265.199 o
5 -2 0 23.957 23.552 0.808 33.651 o
5 -2 1 3.162 2.838 0.458 180.486 o
5 -2 2 116.850 116.219 2.194 2.919 o
5 -2 3 7.634 8.229 0.600 91.045 o
5 -2 4 60.617 63.255 1.408 8.485 o
5 -2 5 2.996 2.816 0.600 115.204 o
5 -2 6 64.451 66.497 1.779 6.623 o
5 -2 7 15.964 15.923 0.720 50.624 o
5 -2 8 3.413 3.263 0.437 190.428 o
5 -1 0 15.090 15.377 0.655 57.974 o
5 -1 1 0.277 0.513 0.360 349.191 o
5 -1 2 64.136 58.344 1.353 8.606 o
5 -1 3 15.901 15.999 2.434 7.440 o
5 -1 4 56.350 57.559 2.259 5.740 o
5 -1 5 22.321 24.709 1.310 19.397 o
5 -1 6 5.492 6.494 1.080 36.931 o
5 -1 7 53.958 53.761 2.346 5.647 o
5 -1 8 69.658 61.258 2.434 4.684 o
5 -1 9 2.131 2.979 0.720 84.452 o
5 -1 10 11.420 10.106 0.808 52.521 o
5 0 0 46.075 44.724 2.303 6.334 o
5 0 1 15.604 15.137 0.720 51.649 o
5 0 2 41.049 38.558 1.539 11.499 o
5 0 3 195.988 185.707 2.827 1.272 o
5 0 4 6.556 6.374 0.546 111.655 o
5 0 5 6.585 6.483 0.513 121.228 o
5 0 6 95.446 97.241 2.041 3.897 o
5 0 7 11.237 10.575 0.709 62.891 o
5 0 8 13.149 14.024 2.477 7.295 o
5 0 9 18.380 18.488 1.168 25.180 o
5 0 10 63.855 63.430 1.452 7.977 o
5 0 11 28.777 26.575 0.819 28.830 o
5 1 0 39.571 41.221 1.986 8.314 o
5 1 1 55.733 55.714 1.692 8.027 o
5 1 2 120.776 124.295 3.023 2.198 o
5 1 3 0.777 0.382 0.382 302.919 o
5 1 4 0.469 0.698 0.393 290.008 o
5 1 5 1.061 1.037 0.306 430.482 o
5 1 6 2.452 2.936 0.382 249.703 o
5 1 7 5.325 6.712 0.589 103.537 o
5 1 8 168.917 178.111 3.209 1.397 o
5 1 9 280.103 300.213 4.813 0.551 o
5 1 10 20.578 21.674 0.862 34.691 o
5 1 11 1.455 0.971 0.349 331.986 o
5 1 12 2.956 2.117 0.316 326.917 o
5 2 0 241.836 234.905 5.959 0.592 o
5 2 1 171.663 175.120 2.630 1.541 o
5 2 2 124.137 127.799 2.128 2.696 o
5 2 3 107.543 111.199 1.692 3.676 o
5 2 4 4.094 4.769 0.426 183.256 o
5 2 5 0.336 0.327 0.251 693.751 o
5 2 6 25.808 24.032 0.862 30.204 o
5 2 7 78.674 80.401 1.168 6.768 o
5 2 8 8.391 8.916 0.480 115.758 o
5 2 9 2.372 2.488 0.426 213.897 o
5 2 10 11.301 10.968 0.600 77.045 o
5 2 11 55.774 56.162 1.277 10.121 o
5 2 12 0.018 0.186 0.284 577.610 o
5 3 0 24.993 27.622 0.808 31.370 o
5 3 1 11.233 11.241 0.906 43.910 o
5 3 2 116.229 121.971 1.768 3.200 o
5 3 3 9.699 10.597 0.524 96.059 o
5 3 4 24.122 24.054 0.731 36.353 o
5 3 5 2.255 2.357 0.382 257.673 o
5 3 6 7.889 8.218 0.546 102.591 o
5 3 7 102.330 106.037 1.681 3.952 o
5 3 8 25.442 26.542 0.949 26.953 o
5 3 9 4.622 4.933 0.589 109.134 o
5 3 10 130.888 133.801 3.012 2.022 o
5 3 11 115.635 114.659 2.979 2.360 o
5 3 12 22.260 21.642 1.266 20.781 o
5 4 0 224.245 232.875 4.791 0.751 o
5 4 1 500.022 525.110 6.701 0.200 o
5 4 2 5.980 5.479 0.513 126.836 o
5 4 3 142.229 147.236 2.292 2.141 o
5 4 4 182.934 189.646 2.456 1.428 o
5 4 5 173.139 174.389 2.314 1.614 o
5 4 6 1.679 2.226 0.415 233.873 o
5 4 7 70.126 67.457 1.299 7.741 o
5 4 8 102.869 106.463 1.844 3.745 o
5 4 9 1.731 1.484 0.458 199.690 o
5 4 10 22.721 24.239 1.113 24.057 o
5 4 11 64.330 65.318 2.259 5.234 o
5 5 0 0.898 0.404 0.415 257.495 o
5 5 1 12.256 13.555 0.731 56.562 o
5 5 2 17.697 18.444 0.775 43.259 o
5 5 3 14.412 15.967 0.939 37.526 o
5 5 4 1.303 2.608 0.480 182.668 o
5 5 5 97.347 102.446 1.615 4.286 o
5 5 6 3.764 3.754 0.458 171.497 o
5 5 7 0.407 -0.426 0.426 254.537 o
5 5 8 62.432 60.276 1.550 7.860 o
5 5 9 12.624 11.787 1.670 15.323 o
5 5 10 2.433 2.990 0.578 124.844 o
5 5 11 4.687 5.500 0.808 63.539 o
5 6 0 68.210 73.612 2.161 5.146 o
5 6 1 1.655 1.266 0.447 210.353 o
5 6 2 8.521 9.200 0.720 67.306 o
5 6 3 260.533 271.051 5.511 0.564 o
5 6 6 2.054 0.808 0.633 110.527 o
5 6 7 5.696 4.693 0.808 62.792 o
5 6 8 3.202 2.619 0.720 82.831 o
5 6 9 18.635 23.988 1.353 19.446 o
5 6 10 6.105 5.500 0.720 74.885 o
5 7 0 22.233 23.268 1.080 25.383 o
5 7 1 28.524 29.947 1.168 19.795 o
5 7 2 117.858 114.964 2.707 2.520 o
5 7 3 5.825 5.413 0.546 116.835 o
5 7 7 7.062 6.854 0.808 59.768 o
5 7 8 21.477 21.642 1.168 23.504 o
5 7 9 16.209 15.967 0.993 33.542 o
5 8 0 0.153 0.044 0.196 1169.570 o
5 8 1 1.039 0.720 0.273 531.771 o
5 8 2 4.935 3.427 0.360 226.504 o
6 -3 1 2.192 1.168 0.546 144.082 o
6 -2 0 18.517 17.036 0.928 34.841 o
6 -2 1 1.987 1.844 0.360 293.497 o
6 -2 2 4.243 4.202 0.447 171.761 o
6 -2 3 0.070 0.120 0.360 359.840 o
6 -2 4 22.183 22.035 1.899 11.025 o
6 -2 5 13.482 12.223 1.582 16.742 o
6 -2 6 5.718 5.086 0.513 129.238 o
6 -1 0 24.894 25.854 2.074 9.211 o
6 -1 1 0.004 -0.360 0.633 117.612 o
6 -1 2 157.893 165.178 4.780 1.086 o
6 -1 3 88.395 90.681 3.154 2.793 o
6 -1 4 39.734 40.315 1.986 8.334 o
6 -1 5 7.431 6.133 0.993 41.975 o
6 -1 6 19.057 19.208 0.840 37.928 o
6 -1 7 2.399 1.877 0.415 226.738 o
6 -1 8 19.332 16.327 0.906 35.568 o
6 0 0 7.623 7.127 1.168 31.180 o
6 0 1 80.297 81.765 2.619 3.723 o
6 0 2 16.558 16.370 0.906 37.609 o
6 0 3 3.156 3.525 0.720 82.088 o
6 0 4 146.241 145.959 3.471 1.609 o
6 0 5 11.250 10.586 0.709 62.861 o
6 0 6 22.121 21.707 0.928 30.956 o
6 0 7 4.023 3.514 0.546 129.362 o
6 0 8 1.431 0.546 0.447 216.536 o
6 0 9 54.914 47.638 1.441 9.840 o
6 1 0 130.654 133.910 2.237 2.453 o
6 1 1 2.441 2.816 0.437 202.660 o
6 1 2 10.396 9.735 0.688 67.905 o
6 1 3 0.162 0.393 0.393 298.525 o
6 1 4 170.618 166.477 2.543 1.613 o
6 1 5 3.596 3.187 0.437 189.006 o
6 1 6 46.902 45.575 1.211 12.835 o
6 1 7 4.328 4.136 0.447 171.315 o
6 1 8 12.381 11.470 0.600 73.729 o
6 1 9 4.494 3.220 0.589 112.691 o
6 1 10 0.056 0.142 0.316 464.779 o
6 2 0 118.791 126.827 2.161 2.791 o
6 2 1 117.700 121.043 4.627 1.422 o
6 2 2 16.947 17.582 0.677 51.458 o
6 2 3 3.319 3.689 0.502 151.797 o
6 2 4 183.422 178.176 2.052 1.559 o
6 2 5 21.528 20.998 0.709 41.466 o
6 2 6 99.971 97.382 1.561 4.351 o
6 2 7 2.165 1.801 0.327 336.939 o
6 2 8 0.720 0.491 0.557 147.530 o
6 2 9 58.425 56.293 2.161 5.990 o
6 3 0 35.603 40.566 1.102 17.201 o
6 3 1 468.771 488.604 8.720 0.194 o
6 3 2 5.741 6.417 0.458 146.330 o
6 3 3 71.730 72.096 1.222 7.607 o
6 3 4 37.492 38.864 1.168 16.055 o
6 3 5 51.013 54.230 1.517 9.464 o
6 3 6 176.249 179.278 3.099 1.369 o
6 3 7 86.528 87.615 1.921 4.576 o
6 3 8 0.149 0.011 0.458 222.721 o
6 3 9 78.163 79.211 4.289 1.972 o
6 3 10 0.349 1.168 0.633 114.952 o
6 4 0 0.225 0.371 0.349 374.049 o
6 4 1 82.675 88.084 1.626 5.280 o
6 4 2 82.834 82.671 1.746 5.176 o
6 4 3 66.933 66.486 2.707 4.114 o
6 4 4 7.348 7.814 0.928 46.684 o
6 4 5 0.881 1.080 0.415 252.839 o
6 4 6 0.030 -0.175 0.415 273.565 o
6 4 7 86.859 89.012 1.626 5.041 o
6 4 8 15.484 15.214 0.698 53.584 o
6 4 9 0.049 0.262 0.404 285.950 o
6 4 10 44.593 42.214 1.713 9.557 o
6 5 0 52.920 53.313 1.713 8.268 o
6 5 1 1.391 1.473 0.382 280.601 o
6 5 2 91.128 89.732 2.161 3.991 o
6 5 3 8.833 10.095 1.266 26.213 o
6 5 4 71.972 73.525 2.794 3.746 o
6 5 5 95.113 96.509 1.975 4.007 o
6 5 6 0.251 0.568 0.447 229.351 o
6 5 7 0.117 0.415 0.426 255.669 o
6 5 8 7.039 7.007 0.622 89.914 o
6 5 9 0.246 0.087 0.546 156.785 o
6 5 10 2.817 1.528 0.546 140.048 o
6 6 0 4.682 4.780 0.546 123.353 o
6 6 1 45.248 50.334 1.539 10.220 o
6 6 5 68.999 71.997 2.521 4.346 o
6 6 6 0.235 0.011 0.437 244.300 o
6 6 7 0.589 0.720 0.415 259.694 o
6 6 8 15.499 16.141 1.080 30.005 o
6 6 9 7.948 5.413 0.720 71.641 o
6 7 0 0.678 1.441 0.273 531.880 o
7 -1 2 3.739 4.693 0.720 79.950 o
7 0 0 1.601 1.484 0.437 219.192 o
7 0 1 2.452 3.209 0.437 200.482 o
7 0 2 46.301 46.307 1.757 8.928 o
7 0 3 0.002 0.229 0.306 498.636 o
7 0 4 40.336 40.468 1.626 10.745 o
7 0 5 5.772 4.671 0.447 157.358 o
7 0 6 24.557 19.481 0.808 34.782 o
7 1 0 0.020 0.295 0.404 286.166 o
7 1 1 85.350 83.391 3.492 2.546 o
7 1 2 86.432 86.993 6.177 1.054 o
7 1 3 23.797 22.602 1.222 21.209 o
7 1 4 23.477 24.512 1.353 18.269 o
7 1 5 139.344 131.684 3.743 1.611 o
7 1 6 0.083 0.273 0.360 357.437 o
7 2 0 1.798 1.408 0.349 318.031 o
7 2 1 14.085 14.559 0.819 46.171 o
7 2 2 3.132 3.230 0.393 227.155 o
7 2 3 167.466 159.732 2.346 1.735 o
7 2 4 9.652 10.052 0.535 95.001 o
7 2 6 31.947 29.674 1.528 13.555 o
7 2 7 7.437 5.140 0.808 60.362 o
7 3 0 16.977 17.244 1.266 22.910 o
7 3 1 4.950 4.518 0.415 182.504 o
7 3 2 52.549 54.590 1.135 11.583 o
7 3 3 1.467 1.441 0.720 87.027 o
7 3 4 0.025 -0.447 0.633 117.553 o
7 3 5 1.237 1.899 0.808 69.829 o
7 3 6 23.316 27.055 1.528 15.111 o
7 3 7 30.704 28.190 1.026 22.247 o
7 3 8 46.264 40.861 1.626 10.047 o
7 4 0 0.226 0.415 0.273 598.830 o
7 4 1 26.407 27.742 1.244 19.244 o
7 4 2 15.064 15.246 1.266 23.747 o
7 4 3 13.362 13.795 1.168 27.899 o
7 4 4 33.493 31.475 1.626 12.133 o
7 4 5 6.962 6.766 0.993 42.069 o
7 4 6 130.850 133.223 3.700 1.691 o
7 4 7 0.085 -0.633 0.633 117.384 o
7 5 0 37.943 36.986 1.582 11.626 o
7 5 1 22.230 20.561 1.168 23.430 o
7 5 2 31.194 25.887 1.353 16.407 o
7 5 3 22.676 20.288 1.266 20.854 o
7 5 4 54.521 51.327 1.986 6.986 o
7 5 5 59.460 57.733 2.074 6.192 o
7 5 6 35.344 30.307 1.441 13.995 o
7 5 7 11.685 11.187 0.993 37.770 o

_iucr_refine_instructions_details
;
TITL TIMSY15 OLEX2: imported from CIF
CELL 1.54178 6.4256 7.4813 12.1118 77.282 78.857 71.243
ZERR 2 0.0009 0.001 0.0014 0.01 0.009 0.008
LATT 1
SFAC C H N O
DISP C 0.0181 0.0091
DISP H 0 0
DISP N 0.0311 0.018
DISP O 0.0492 0.0322
UNIT 22 30 2 6

SIZE 0.28 0.11 0.1
TEMP -183.1(5)
CONF
MORE -1
BOND $H
ACTA 
LIST 3
WGHT 0.026612 0.014542
FVAR 0.957227
REM <olex2.extras>
REM <HklSrc "%.\\75f583f5762228dee1e84f3de33d248f.hkl">
REM </olex2.extras>

O1    4     0.98066  0.31169 -0.07877  11.00000  0.02532  0.04043  0.02002 =
 -0.00848  0.00615 -0.01768 
O2    4     0.19351  0.09192  0.61159  11.00000  0.02029  0.03263  0.01878 =
 0.00045  0.00111 -0.00753 
O3    4    -0.07299  0.25286  0.50161  11.00000  0.01826  0.04491  0.02025 =
 0.00254  0.00145 -0.00710 
N1    3     0.73822  0.45057  0.12860  11.00000  0.01979  0.02657  0.01714 =
 -0.00219  0.00152 -0.00960 
H1N   2     0.86050  0.51702  0.10004  11.00000  0.03138  0.03234  0.03570 =
 -0.00017  0.00080 -0.01317 
C1    1     0.68703  0.32955  0.07438  11.00000  0.02100  0.02670  0.01606 =
 -0.00131  0.00190 -0.00979 
C2    1     0.49704  0.28551  0.13718  11.00000  0.02115  0.02585  0.01823 =
 -0.00081  0.00169 -0.00964 
C3    1     0.43515  0.38363  0.23074  11.00000  0.01806  0.02553  0.01747 =
 -0.00039  0.00260 -0.00739 
C4    1     0.58815  0.48447  0.22312  11.00000  0.01951  0.02553  0.01826 =
 -0.00173  0.00059 -0.00742 
C5    1     0.81374  0.26732 -0.02776  11.00000  0.02393  0.03259  0.01702 =
 -0.00467  0.00282 -0.01376 
H5    2     0.75428  0.16822 -0.06106  11.00000  0.03171  0.04570  0.03497 =
 -0.02145  0.00986 -0.01876 
C6    1     0.37986  0.16043  0.11042  11.00000  0.02870  0.03515  0.02543 =
 -0.00633  0.00423 -0.01723 
H6A   2     0.40345  0.14952  0.02277  11.00000  0.10454  0.10536  0.03976 =
 -0.03064  0.00399 -0.07491 
H6B   2     0.20261  0.21363  0.13398  11.00000  0.04557  0.10502  0.11862 =
 -0.05625  0.01918 -0.04961 
H6C   2     0.43254  0.01910  0.15700  11.00000  0.10902  0.02990  0.11699 =
 0.01578 -0.07676 -0.01968 
C7    1     0.60393  0.60613  0.30134  11.00000  0.02343  0.03164  0.02331 =
 -0.00685  0.00030 -0.00773 
H7A   2     0.70102  0.51922  0.36807  11.00000  0.05551  0.05252  0.05199 =
 -0.01546 -0.01969 -0.00788 
H7B   2     0.44444  0.67324  0.34592  11.00000  0.03001  0.06436  0.08214 =
 -0.04732  0.00377 -0.00348 
H7C   2     0.67962  0.71595  0.25620  11.00000  0.09884  0.06476  0.05020 =
 -0.01597  0.00790 -0.05414 
C8    1     0.24326  0.37791  0.32286  11.00000  0.01924  0.02503  0.01954 =
 -0.00120  0.00388 -0.00600 
H8A   2     0.11152  0.35087  0.28941  11.00000  0.02323  0.06872  0.03325 =
 0.00454 -0.00826 -0.02047 
H8B   2     0.17381  0.51207  0.35274  11.00000  0.05596  0.03782  0.03093 =
 -0.00661  0.01262 -0.01989 
C9    1     0.31072  0.22051  0.42444  11.00000  0.01842  0.03139  0.01734 =
 -0.00051  0.00352 -0.00639 
H9A   2     0.39053  0.08443  0.39636  11.00000  0.05296  0.04367  0.04275 =
 -0.00336  0.02071 -0.00640 
H9B   2     0.43360  0.24743  0.46500  11.00000  0.02818  0.09991  0.03509 =
 0.00602 -0.00024 -0.03547 
C10   1     0.11992  0.19435  0.51441  11.00000  0.01823  0.02531  0.01607 =
 -0.00334  0.00308 -0.00658 
C11   1     0.03157  0.04240  0.70225  11.00000  0.02610  0.03098  0.01878 =
 0.00037  0.00211 -0.01016 
H11A  2    -0.06646  0.16430  0.73939  11.00000  0.08990  0.05381  0.07454 =
 -0.02899  0.05802 -0.02606 
H11B  2     0.11703 -0.06180  0.76373  11.00000  0.04960  0.13047  0.04780 =
 0.05234 -0.00071 -0.02163 
H11C  2    -0.07155 -0.00996  0.67179  11.00000  0.09798  0.16718  0.04227 =
 -0.03238  0.03126 -0.10188 
HKLF 4

END
Q1 1 0.6 0.375 0.15 11 0.05 0.16

  REM The information below was added by Olex2.
  REM
  REM R1 = 0.0209 for 1679 Fo > 4sig(Fo) and 0.0242 for all 1852 data
  REM 271 parameters refined using 0 restraints
  REM Highest difference peak 0.1559, deepest hole -0.1126
  REM Mean Shift 0.0000, Max Shift 0.0006.

  REM +++ Tabular Listing of Refinement Information +++
  REM R1_all = 0.0242
  REM R1_gt = 0.0209
  REM wR_ref = 0.0531
  REM GOOF = 1.1794
  REM Shift_max = 0.0006
  REM Shift_mean = 0.0000
  REM Reflections_all = 1852
  REM Reflections_gt = 1679
  REM Parameters = 271
  REM Hole = -0.1126
  REM Peak = 0.1559
  REM Flack = n/a

  
;
_olex2_submission_special_instructions  'No special instructions were received'
