# Supplementary material for: Fragmentation and transferability in Hirshfeld atom refinement
Source: IUCrJ. 2022 Feb 26;9(Pt 2):298–315. doi: 10.1107/S2052252522000690 (PMC8895009; doi:10.1107/S2052252522000690)
Supplement: Supplementary file 2 [file m-09-00298-sup2.zip › cif/frag_vs_no_frag/DNEDAM01_frag.cif]

data_DNEDAM01_frag
_audit_creation_date               2021-06-11
_audit_creation_method
;
Olex2 1.3
(compiled 2020.07.31 svn.rc2a77460 for OlexSys, GUI svn.r6145)
;
_audit_contact_author_address      ?
_audit_contact_author_email        ?
_audit_contact_author_name         ''
_audit_contact_author_phone        ?
_publ_contact_author_id_orcid      ?
_publ_section_references
;
Bourhis, L.J., Dolomanov, O.V., Gildea, R.J., Howard, J.A.K., Puschmann, H.
 (2015). Acta Cryst. A71, 59-75.

Dolomanov, O.V., Bourhis, L.J., Gildea, R.J, Howard, J.A.K. & Puschmann, H.
 (2009), J. Appl. Cryst. 42, 339-341.
;
_chemical_formula_moiety           'C2 H6 N4 O4'
_chemical_formula_sum              'C2 H6 N4 O4'
_chemical_formula_weight           150.095
loop_
  _atom_type_symbol
  _atom_type_scat_dispersion_real
  _atom_type_scat_dispersion_imag
  _atom_type_scat_Cromer_Mann_a1
  _atom_type_scat_Cromer_Mann_a2
  _atom_type_scat_Cromer_Mann_a3
  _atom_type_scat_Cromer_Mann_a4
  _atom_type_scat_Cromer_Mann_b1
  _atom_type_scat_Cromer_Mann_b2
  _atom_type_scat_Cromer_Mann_b3
  _atom_type_scat_Cromer_Mann_b4
  _atom_type_scat_Cromer_Mann_c
  _atom_type_scat_source
  _atom_type_scat_dispersion_source
 H 0.00000 0.00000 0.49300 0.32291 0.14019 0.04081 10.51090 26.12570 3.14236
 57.79970 0.0030380000826
 'International Tables Volume C Table 6.1.1.4 (pp. 500-502)'
 'Henke, Gullikson and Davis, At. Data and Nucl. Data Tables, 1993, 54, 2'
 C 0.00347 0.00161 2.31000 1.02000 1.58860 0.86500 20.84390 10.20750 0.56870
 51.65120 0.215599998832
 'International Tables Volume C Table 6.1.1.4 (pp. 500-502)'
 'Henke, Gullikson and Davis, At. Data and Nucl. Data Tables, 1993, 54, 2'
 O 0.01158 0.00611 3.04850 2.28680 1.54630 0.86700 13.27710 5.70110 0.32390
 32.90890 0.250800013542
 'International Tables Volume C Table 6.1.1.4 (pp. 500-502)'
 'Henke, Gullikson and Davis, At. Data and Nucl. Data Tables, 1993, 54, 2'
 N 0.00653 0.00323 12.21260 3.13220 2.01250 1.16630 0.00570 9.89330 28.99750
 0.58260 -11.5290002823
 'International Tables Volume C Table 6.1.1.4 (pp. 500-502)'
 'Henke, Gullikson and Davis, At. Data and Nucl. Data Tables, 1993, 54, 2'

_space_group_crystal_system        'orthorhombic'
_space_group_IT_number             61
_space_group_name_H-M_alt          'P b c a'
_space_group_name_Hall             '-P 2ac 2ab'
loop_
  _space_group_symop_id
  _space_group_symop_operation_xyz
 1 x,y,z
 2 x+1/2,-y+1/2,-z
 3 -x,y+1/2,-z+1/2
 4 -x+1/2,-y,z+1/2
 5 -x,-y,-z
 6 -x-1/2,y-1/2,z
 7 x,-y-1/2,z-1/2
 8 x-1/2,y,-z-1/2

_symmetry_Int_Tables_number        61
_cell_length_a                     8.7322(5)
_cell_length_b                     6.0719(3)
_cell_length_c                     10.6376(6)
_cell_angle_alpha                  90
_cell_angle_beta                   90
_cell_angle_gamma                  90
_cell_volume                       564.02(5)
_cell_formula_units_Z              4
_cell_measurement_temperature    110(2)
_cell_measurement_reflns_used    1217
_cell_measurement_theta_min      3.8050
_cell_measurement_theta_max      30.1270
_exptl_crystal_description       block
_exptl_crystal_colour            colorless
_exptl_absorpt_coefficient_mu      0.167
_exptl_crystal_density_diffrn      1.768
_exptl_crystal_F_000               312.213
_exptl_crystal_size_max            0.693
_exptl_crystal_size_mid            0.549
_exptl_crystal_size_min            0.36
_diffrn_measurement_device_type  'Xcalibur, Sapphire3'
_diffrn_reflns_av_R_equivalents    0.0218
_diffrn_reflns_av_unetI/netI       0.0171
_diffrn_reflns_Laue_measured_fraction_full  0.9980
_diffrn_reflns_Laue_measured_fraction_max  0.9466
_diffrn_reflns_limit_h_max         11
_diffrn_reflns_limit_h_min         -10
_diffrn_reflns_limit_k_max         8
_diffrn_reflns_limit_k_min         -8
_diffrn_reflns_limit_l_max         14
_diffrn_reflns_limit_l_min         -14
_diffrn_reflns_number              3730
_diffrn_reflns_point_group_measured_fraction_full  0.9980
_diffrn_reflns_point_group_measured_fraction_max  0.9466
_diffrn_reflns_theta_full          25.2417
_diffrn_reflns_theta_max           30.23
_diffrn_reflns_theta_min           3.83
_diffrn_ambient_temperature        110.15
_diffrn_measured_fraction_theta_full  0.9980
_diffrn_measured_fraction_theta_max  0.9466
_diffrn_radiation_type             'Mo K\a'
_diffrn_radiation_wavelength       0.71073
_reflns_Friedel_coverage           0.0
_reflns_limit_h_max                11
_reflns_limit_h_min                0
_reflns_limit_k_max                8
_reflns_limit_k_min                0
_reflns_limit_l_max                14
_reflns_limit_l_min                0
_reflns_number_gt                  686
_reflns_number_total               797
_reflns_threshold_expression       I>=2u(I)
_computing_molecular_graphics      'Olex2 1.3 (Dolomanov et al., 2009)'
_computing_publication_material    'Olex2 1.3 (Dolomanov et al., 2009)'
_computing_structure_refinement    'olex2.refine 1.3 (Bourhis et al., 2015)'
_refine_diff_density_max           0.1540
_refine_diff_density_min           -0.2197
_refine_diff_density_rms           0.0474
_refine_ls_d_res_high              0.7059
_refine_ls_d_res_low               5.3188
_refine_ls_goodness_of_fit_ref     1.1083
_refine_ls_hydrogen_treatment      refall
_refine_ls_matrix_type             full
_refine_ls_number_constraints      0
_refine_ls_number_parameters       73
_refine_ls_number_reflns           797
_refine_ls_number_restraints       0
_refine_ls_R_factor_all            0.0270
_refine_ls_R_factor_gt             0.0209
_refine_ls_restrained_S_all        1.1083
_refine_ls_shift/su_max            0.0006
_refine_ls_shift/su_mean           0.0001
_refine_ls_structure_factor_coef   Fsqd
_refine_ls_weighting_details      
 'w=1/[\s^2^(Fo^2^)+(0.0221P)^2^] where P=(Fo^2^+2Fc^2^)/3'
_refine_ls_weighting_scheme        calc
_refine_ls_wR_factor_gt            0.0429
_refine_ls_wR_factor_ref           0.0466
_olex2_refinement_description
;
;
loop_
  _atom_site_label
  _atom_site_type_symbol
  _atom_site_fract_x
  _atom_site_fract_y
  _atom_site_fract_z
  _atom_site_U_iso_or_equiv
  _atom_site_adp_type
  _atom_site_occupancy
  _atom_site_refinement_flags_posn
 O1 O 0.28009(5) 0.44179(7) 0.14434(4) 0.01715(13) Uani 1.000000 .
 O2 O 0.17828(5) 0.48944(8) 0.32900(4) 0.01918(13) Uani 1.000000 .
 N1 N 0.16789(6) 0.45344(8) 0.21526(5) 0.01292(13) Uani 1.000000 .
 N2 N 0.02892(6) 0.42434(9) 0.16825(5) 0.01559(13) Uani 1.000000 .
 C1 C 0.00371(8) 0.39003(10) 0.03508(6) 0.01482(14) Uani 1.000000 .
 H1B H 0.0956(11) 0.2876(13) -0.0017(8) 0.032(2) Uani 1.000000 .
 H1A H -0.1056(11) 0.3032(14) 0.0261(8) 0.033(2) Uani 1.000000 .
 H2 H -0.0562(13) 0.4467(17) 0.2309(10) 0.033(3) Uani 1.000000 .

loop_
  _atom_site_aniso_label
  _atom_site_aniso_U_11
  _atom_site_aniso_U_22
  _atom_site_aniso_U_33
  _atom_site_aniso_U_12
  _atom_site_aniso_U_13
  _atom_site_aniso_U_23
 O1 0.0110(2) 0.0223(3) 0.0182(2) 0.00006(16) 0.00079(17) -0.00052(17)
 O2 0.0170(3) 0.0257(3) 0.0148(2) 0.00246(18) -0.00331(18) -0.00323(16)
 N1 0.0111(3) 0.0139(2) 0.0137(3) 0.00090(19) -0.00094(19) -0.00002(17)
 N2 0.0111(3) 0.0229(3) 0.0128(3) -0.00084(19) -0.0002(2) -0.0005(2)
 C1 0.0141(3) 0.0169(3) 0.0135(3) -0.0008(2) -0.0011(2) -0.0009(2)
 H1B 0.035(6) 0.037(5) 0.024(5) 0.004(5) 0.000(5) -0.004(4)
 H1A 0.035(6) 0.037(5) 0.027(6) -0.012(5) -0.007(5) -0.006(4)
 H2 0.019(7) 0.044(7) 0.036(7) -0.001(5) 0.000(5) 0.001(5)

loop_
  _geom_bond_atom_site_label_1
  _geom_bond_atom_site_label_2
  _geom_bond_distance
  _geom_bond_site_symmetry_2
  _geom_bond_publ_flag
 O1 N1 1.2386(7) . ?
 O2 N1 1.2328(7) . ?
 N1 N2 1.3243(7) . ?
 N2 C1 1.4488(8) . ?
 N2 H2 1.008(11) . ?
 C1 C1 1.5312(13) 5_565 ?
 C1 H1B 1.088(9) . ?
 C1 H1A 1.095(9) . ?

loop_
  _geom_angle_atom_site_label_1
  _geom_angle_atom_site_label_2
  _geom_angle_atom_site_label_3
  _geom_angle
  _geom_angle_site_symmetry_1
  _geom_angle_site_symmetry_3
  _geom_angle_publ_flag
 O2 N1 O1 123.34(5) . . ?
 N2 N1 O1 119.16(5) . . ?
 N2 N1 O2 117.50(5) . . ?
 C1 N2 N1 121.85(5) . . ?
 H2 N2 N1 114.1(6) . . ?
 H2 N2 C1 123.6(6) . . ?
 C1 C1 N2 110.95(6) 5_565 . ?
 H1B C1 N2 108.8(5) . . ?
 H1A C1 N2 106.7(4) . . ?
 H1A C1 H1B 109.7(7) . . ?

loop_
  _geom_torsion_atom_site_label_1
  _geom_torsion_atom_site_label_2
  _geom_torsion_atom_site_label_3
  _geom_torsion_atom_site_label_4
  _geom_torsion
  _geom_torsion_site_symmetry_1
  _geom_torsion_site_symmetry_2
  _geom_torsion_site_symmetry_3
  _geom_torsion_site_symmetry_4
  _geom_torsion_publ_flag
 O1 N1 N2 C1 -3.11(6) . . . . ?
 O2 N1 N2 C1 177.44(5) . . . . ?
 N1 N2 C1 C1 -84.05(7) . . . 5_565 ?
 N2 C1 C1 N2 180.00(7) . . 5_565 5_565 ?

loop_
  _refln_index_h
  _refln_index_k
  _refln_index_l
  _refln_F_squared_calc
  _refln_F_squared_meas
  _refln_F_squared_sigma
  _refln_F_squared_weight
  _refln_observed_status
0 0 2 5034.140 4524.050 38.016 0.010 o
0 0 4 587.212 567.106 10.315 0.477 o
0 0 6 6952.220 6537.570 42.102 0.005 o
0 0 8 310.762 310.935 6.393 1.466 o
0 0 10 423.430 415.240 8.354 0.826 o
0 0 12 13.821 15.823 3.021 13.965 o
0 0 14 18.610 20.476 3.952 8.159 o
0 2 1 7952.490 7532.910 31.552 0.004 o
0 2 2 5629.250 5211.640 25.990 0.008 o
0 2 3 135.392 134.277 3.495 6.110 o
0 2 4 987.699 945.944 27.648 0.105 o
0 2 5 224.318 216.867 5.004 2.631 o
0 2 6 2083.370 2029.440 12.968 0.057 o
0 2 7 1017.630 1009.740 8.800 0.223 o
0 2 8 195.183 198.943 4.712 3.144 o
0 2 9 270.165 252.491 9.038 1.114 o
0 2 10 117.398 105.974 5.071 4.028 o
0 2 11 0.463 -0.839 0.835 184.940 o
0 2 12 44.196 45.285 2.794 14.693 o
0 2 13 2.560 1.180 1.831 38.421 o
0 2 14 0.928 1.503 1.762 41.491 o
0 4 0 208.318 214.696 5.638 2.416 o
0 4 1 3830.850 3766.880 13.640 0.018 o
0 4 2 865.777 878.101 7.438 0.304 o
0 4 3 16.293 15.926 1.000 114.277 o
0 4 4 106.457 109.753 2.119 12.730 o
0 4 5 547.592 547.702 8.634 0.584 o
0 4 6 79.515 78.329 2.321 15.284 o
0 4 7 288.087 287.390 6.006 1.687 o
0 4 8 18.389 17.337 1.630 45.776 o
0 4 9 68.742 63.301 3.029 11.350 o
0 4 10 20.286 15.822 2.060 29.178 o
0 4 11 22.955 20.181 2.474 20.282 o
0 4 12 72.994 71.930 4.758 5.114 o
0 4 13 6.325 4.371 1.945 33.915 o
0 6 0 167.475 175.658 6.458 2.309 o
0 6 1 597.229 607.394 9.418 0.488 o
0 6 2 1.507 0.923 0.928 149.527 o
0 6 3 106.880 124.684 6.996 2.337 o
0 6 4 3.057 2.539 1.224 85.801 o
0 6 5 233.309 233.715 7.629 1.521 o
0 6 6 12.457 11.122 1.926 34.111 o
0 6 7 3.549 2.964 0.820 190.118 o
0 6 8 7.162 7.780 1.298 75.287 o
0 6 9 7.702 3.206 1.353 69.715 o
0 8 0 47.637 49.383 5.470 4.151 o
0 8 1 29.140 25.870 4.822 5.454 o
0 8 2 103.783 100.882 5.707 3.417 o
0 8 3 40.475 40.588 3.730 8.759 o
1 0 2 1165.490 1211.510 6.837 0.178 o
1 0 4 157.216 156.008 1.968 8.134 o
1 0 6 50.210 51.701 1.825 28.128 o
1 0 8 113.832 109.562 2.659 9.748 o
1 0 10 620.765 623.577 9.217 0.472 o
1 0 12 267.167 254.551 8.715 1.176 o
1 0 14 8.570 6.107 1.787 39.986 o
1 1 1 1629.950 1788.330 4.819 0.092 o
1 1 2 712.219 737.150 3.986 0.480 o
1 1 3 13.151 13.504 0.569 315.094 o
1 1 4 0.183 0.326 0.181 3933.370 o
1 1 5 846.791 838.830 4.188 0.354 o
1 1 6 395.868 394.206 3.600 1.447 o
1 1 7 97.926 91.299 1.696 17.569 o
1 1 8 133.668 129.248 2.172 9.744 o
1 1 9 0.005 -0.319 0.519 478.818 o
1 1 10 8.218 8.604 0.730 227.556 o
1 1 11 26.363 24.875 1.580 45.660 o
1 1 12 15.268 13.191 1.274 74.645 o
1 1 13 17.979 21.354 1.944 32.569 o
1 1 14 8.390 8.646 1.769 40.738 o
1 2 1 529.812 551.361 3.306 0.852 o
1 2 2 155.488 159.803 1.220 9.563 o
1 2 3 1075.790 1069.110 5.222 0.219 o
1 2 4 0.018 0.737 0.342 1100.690 o
1 2 5 55.765 54.260 1.006 51.576 o
1 2 6 5.756 6.110 0.371 836.380 o
1 2 7 28.601 29.052 0.798 124.079 o
1 2 8 123.922 121.293 2.299 10.182 o
1 2 9 8.795 8.338 0.898 152.787 o
1 2 10 446.006 439.278 5.663 1.007 o
1 2 11 76.949 72.821 2.399 15.100 o
1 2 12 154.030 146.167 4.483 4.123 o
1 2 13 19.859 17.026 1.747 39.932 o
1 2 14 10.488 6.798 1.734 42.287 o
1 3 1 364.629 364.332 2.507 1.816 o
1 3 2 663.689 682.125 4.247 0.545 o
1 3 3 14.025 13.177 0.487 391.328 o
1 3 4 111.555 110.630 1.849 13.648 o
1 3 5 13.281 11.844 0.655 252.990 o
1 3 6 497.007 497.543 4.892 0.893 o
1 3 7 87.346 87.320 1.792 18.607 o
1 3 8 110.620 107.323 2.096 12.596 o
1 3 9 100.253 98.509 2.342 12.489 o
1 3 10 1.707 1.787 0.492 529.562 o
1 3 11 0.369 0.056 0.473 576.269 o
1 3 12 20.736 20.295 1.402 59.371 o
1 3 13 11.834 10.701 1.365 66.916 o
1 4 1 295.514 291.138 1.921 2.815 o
1 4 2 153.393 143.587 2.716 7.025 o
1 4 3 699.927 707.278 3.904 0.505 o
1 4 4 122.699 122.722 1.791 12.228 o
1 4 5 54.897 51.156 1.607 32.363 o
1 4 6 0.530 0.639 0.367 954.255 o
1 4 7 4.818 4.331 0.624 322.292 o
1 4 8 139.797 141.364 3.096 6.722 o
1 4 9 30.044 27.777 1.826 34.339 o
1 4 10 145.947 141.413 3.773 5.283 o
1 4 11 140.442 144.507 4.547 4.230 o
1 4 12 21.251 16.613 1.690 42.319 o
1 4 13 29.300 22.203 2.634 17.677 o
1 5 1 276.873 274.103 3.435 2.637 o
1 5 2 16.814 15.092 0.976 119.262 o
1 5 3 45.813 47.660 1.456 40.659 o
1 5 4 154.143 160.617 2.955 6.249 o
1 5 5 114.728 109.278 2.568 10.066 o
1 5 6 22.438 20.867 1.120 86.625 o
1 5 7 16.485 15.746 1.114 94.126 o
1 5 8 34.340 36.889 1.795 33.685 o
1 5 9 167.387 176.315 4.218 4.038 o
1 5 10 5.993 4.502 0.763 215.772 o
1 5 11 0.673 -0.136 0.664 292.415 o
1 5 12 0.819 -0.143 0.991 131.211 o
1 6 1 40.151 40.326 1.697 35.141 o
1 6 2 277.590 291.128 5.704 1.808 o
1 6 3 124.037 125.592 2.943 7.948 o
1 6 4 179.925 186.120 4.097 3.916 o
1 6 5 25.722 23.355 1.738 38.790 o
1 6 6 0.669 -0.072 0.649 305.978 o
1 6 7 5.954 5.721 0.912 151.814 o
1 6 8 68.356 69.373 2.529 14.828 o
1 6 9 50.129 46.452 2.670 15.538 o
1 7 1 14.066 13.170 1.082 102.016 o
1 7 2 24.403 20.573 2.143 26.571 o
1 7 3 112.588 115.202 3.505 6.947 o
1 7 4 35.296 32.103 2.223 23.376 o
1 7 5 49.616 47.870 2.680 15.429 o
1 7 6 7.088 6.193 1.017 121.909 o
1 7 7 0.415 0.774 0.712 254.472 o
1 7 8 138.952 132.837 9.040 1.419 o
1 8 1 0.041 -0.748 0.727 244.059 o
1 8 2 155.426 172.185 6.808 2.185 o
1 8 3 1.147 1.017 1.167 94.667 o
2 0 0 368.798 387.556 6.607 1.149 o
2 0 2 3463.960 3431.180 15.325 0.021 o
2 0 4 1702.960 1714.180 11.493 0.083 o
2 0 6 21.023 21.020 1.700 41.521 o
2 0 8 101.638 98.191 2.910 9.631 o
2 0 10 0.037 -0.614 0.943 144.899 o
2 0 12 0.082 5.323 1.617 49.241 o
2 0 14 343.358 349.394 11.100 0.711 o
2 1 0 180.779 194.941 2.808 5.231 o
2 1 1 3988.720 3948.860 12.438 0.016 o
2 1 2 94.609 96.101 1.431 19.980 o
2 1 3 873.007 887.863 5.337 0.319 o
2 1 4 43.207 42.248 1.127 59.511 o
2 1 5 70.008 67.585 1.251 33.080 o
2 1 6 7.840 7.282 0.453 552.474 o
2 1 7 483.027 480.041 4.885 0.941 o
2 1 8 11.350 10.809 0.875 155.866 o
2 1 9 164.719 171.103 3.501 4.994 o
2 1 10 7.847 7.592 0.771 206.850 o
2 1 11 1.248 1.131 0.568 399.161 o
2 1 12 0.148 -0.132 0.598 360.593 o
2 1 13 29.911 35.179 2.426 20.222 o
2 1 14 0.009 2.482 1.395 66.251 o
2 2 0 2268.190 2292.690 20.162 0.044 o
2 2 1 4.430 4.704 0.301 1282.440 o
2 2 2 562.320 567.986 3.309 0.777 o
2 2 3 83.344 83.972 1.143 27.393 o
2 2 4 258.941 254.029 2.728 3.248 o
2 2 5 339.911 351.229 3.314 1.882 o
2 2 6 181.930 180.107 2.338 6.002 o
2 2 7 551.229 558.608 4.513 0.760 o
2 2 8 8.016 8.674 0.804 189.756 o
2 2 9 4.434 3.896 0.646 302.613 o
2 2 10 12.346 12.232 0.977 125.226 o
2 2 11 5.011 4.353 0.975 134.102 o
2 2 12 3.464 3.241 0.711 252.234 o
2 2 13 176.351 180.894 4.738 3.405 o
2 2 14 58.989 58.462 4.459 5.976 o
2 3 0 401.320 405.746 3.193 1.445 o
2 3 1 984.907 982.418 4.475 0.262 o
2 3 2 324.776 319.707 2.287 2.299 o
2 3 3 153.150 156.151 1.926 8.435 o
2 3 4 100.823 98.583 1.462 18.377 o
2 3 5 31.516 29.773 1.036 83.692 o
2 3 6 2.338 2.195 0.388 843.827 o
2 3 7 168.734 174.367 2.475 6.349 o
2 3 8 69.283 70.539 1.811 22.825 o
2 3 9 42.474 40.426 1.479 42.418 o
2 3 10 22.299 21.163 1.318 65.350 o
2 3 11 2.156 2.438 0.581 378.580 o
2 3 12 0.406 0.266 0.662 293.924 o
2 3 13 11.296 8.965 1.642 46.877 o
2 4 0 1497.760 1512.180 7.804 0.111 o
2 4 1 166.458 160.702 1.729 7.970 o
2 4 2 5.020 5.138 0.405 731.086 o
2 4 3 0.138 0.656 0.306 1375.500 o
2 4 4 1.537 1.672 0.473 573.936 o
2 4 5 66.665 68.992 1.831 23.152 o
2 4 6 238.919 243.054 3.689 3.089 o
2 4 7 103.743 101.238 2.850 9.706 o
2 4 8 78.182 76.610 2.384 14.952 o
2 4 9 28.612 28.553 1.567 45.159 o
2 4 10 44.989 43.138 2.168 22.782 o
2 4 11 3.144 4.016 0.880 165.310 o
2 4 12 0.529 0.269 0.785 209.039 o
2 5 0 196.850 192.718 4.564 3.268 o
2 5 1 91.923 92.259 2.264 13.932 o
2 5 2 170.521 166.939 3.844 4.485 o
2 5 3 3.358 2.332 0.452 617.344 o
2 5 4 70.552 70.311 2.291 16.811 o
2 5 5 40.403 42.085 1.696 34.882 o
2 5 6 0.024 0.681 0.468 588.126 o
2 5 7 22.421 23.551 1.517 50.436 o
2 5 8 32.842 31.894 1.833 33.267 o
2 5 9 1.631 2.087 0.614 340.881 o
2 5 10 24.483 22.584 1.692 41.065 o
2 5 11 6.926 3.120 1.581 51.227 o
2 5 12 2.503 5.310 2.212 26.300 o
2 6 0 152.583 153.451 4.038 4.656 o
2 6 1 206.439 214.712 4.998 2.784 o
2 6 2 1.632 2.433 0.510 492.538 o
2 6 3 15.671 16.817 1.279 73.125 o
2 6 4 2.536 2.916 0.715 250.139 o
2 6 5 2.460 1.230 0.797 202.456 o
2 6 6 100.456 96.246 3.402 7.884 o
2 6 7 43.498 40.663 3.390 10.418 o
2 6 8 94.230 91.865 3.252 8.694 o
2 6 9 78.098 81.191 3.569 8.165 o
2 6 10 3.839 1.732 1.717 43.671 o
2 7 0 54.822 59.326 3.880 7.763 o
2 7 1 1.390 1.017 0.547 429.258 o
2 7 2 56.970 60.509 2.562 15.701 o
2 7 3 12.533 13.616 1.302 72.586 o
2 7 4 18.927 15.642 1.523 52.113 o
2 7 5 31.523 31.350 1.965 29.666 o
2 7 6 0.542 0.661 0.703 260.591 o
2 7 7 7.753 5.969 1.403 64.658 o
2 8 0 36.264 31.996 4.516 6.141 o
2 8 1 82.153 79.801 3.503 8.320 o
2 8 2 17.215 16.787 1.686 43.203 o
2 8 3 0.533 1.476 1.166 94.758 o
3 0 2 209.268 213.118 2.518 4.615 o
3 0 4 51.514 50.523 1.673 31.626 o
3 0 6 293.919 302.448 6.690 1.471 o
3 0 8 3.842 3.454 0.722 243.851 o
3 0 10 180.698 187.856 6.708 2.102 o
3 0 12 103.577 110.362 5.567 3.536 o
3 1 1 3989.890 3827.910 11.688 0.017 o
3 1 2 647.380 650.739 3.805 0.588 o
3 1 3 2378.800 2367.430 9.228 0.046 o
3 1 4 0.370 1.000 0.218 2690.890 o
3 1 5 164.488 171.004 1.980 7.388 o
3 1 6 1.470 1.289 0.478 560.920 o
3 1 7 1661.650 1671.540 16.659 0.079 o
3 1 8 431.651 448.732 5.663 1.029 o
3 1 9 1785.740 1818.520 13.107 0.074 o
3 1 10 2.053 2.785 0.830 186.413 o
3 1 11 91.145 94.556 3.107 9.342 o
3 1 12 6.567 5.424 1.176 91.890 o
3 1 13 0.128 -0.571 0.684 275.277 o
3 1 14 10.611 13.107 3.715 9.294 o
3 2 1 31.668 31.765 0.795 114.982 o
3 2 2 66.629 66.907 1.089 38.431 o
3 2 3 43.175 43.009 0.960 70.535 o
3 2 4 3.633 3.368 0.434 661.329 o
3 2 5 66.199 65.942 1.692 25.832 o
3 2 6 143.508 147.182 2.137 8.729 o
3 2 7 40.207 38.896 1.480 43.516 o
3 2 8 1.209 1.332 0.615 339.792 o
3 2 9 12.102 10.780 0.908 144.624 o
3 2 10 75.854 75.719 2.398 15.076 o
3 2 11 58.825 61.820 2.585 15.294 o
3 2 12 49.963 48.146 2.405 18.485 o
3 2 13 3.517 3.039 0.858 173.796 o
3 2 14 5.378 5.165 2.243 25.550 o
3 3 1 63.123 60.786 1.057 42.810 o
3 3 2 1075.580 1093.940 5.492 0.215 o
3 3 3 876.804 880.792 4.863 0.323 o
3 3 4 3.944 3.267 0.315 1213.720 o
3 3 5 0.009 0.008 0.388 858.338 o
3 3 6 41.889 40.951 1.372 47.303 o
3 3 7 360.711 382.090 5.280 1.375 o
3 3 8 1217.000 1269.950 9.043 0.156 o
3 3 9 348.293 366.431 7.131 1.151 o
3 3 10 57.776 59.335 2.199 19.852 o
3 3 11 156.725 157.888 3.745 4.949 o
3 3 12 10.959 12.456 1.453 59.253 o
3 3 13 27.387 27.565 4.112 7.461 o
3 4 1 44.238 42.492 0.828 79.883 o
3 4 2 1.542 1.372 0.287 1539.410 o
3 4 3 51.743 50.742 1.182 48.038 o
3 4 4 0.720 0.959 0.358 1001.300 o
3 4 5 30.779 30.070 1.198 68.218 o
3 4 6 0.582 0.486 0.380 890.764 o
3 4 7 62.861 61.690 2.042 21.233 o
3 4 8 1.012 0.986 0.665 290.709 o
3 4 9 10.184 9.956 1.119 98.922 o
3 4 10 2.740 1.305 0.652 301.867 o
3 4 11 66.039 71.806 3.857 7.525 o
3 4 12 0.930 0.717 1.243 83.462 o
3 5 1 84.110 83.114 1.924 18.100 o
3 5 2 107.065 107.774 2.208 12.299 o
3 5 3 110.959 106.415 2.735 9.682 o
3 5 4 32.034 31.205 1.450 49.667 o
3 5 5 2.607 4.487 0.830 185.625 o
3 5 6 313.662 327.812 4.988 1.736 o
3 5 7 0.068 -0.406 0.591 368.917 o
3 5 8 319.775 331.378 5.947 1.492 o
3 5 9 0.210 -0.115 0.725 244.897 o
3 5 10 174.255 186.807 4.821 3.327 o
3 5 11 70.730 71.848 4.095 6.703 o
3 6 1 20.110 17.895 1.154 85.081 o
3 6 2 9.492 9.478 0.990 125.925 o
3 6 3 22.721 19.487 1.808 36.853 o
3 6 4 0.573 0.580 0.620 334.749 o
3 6 5 2.324 2.668 0.798 201.268 o
3 6 6 10.812 10.696 1.141 94.885 o
3 6 7 20.525 19.165 1.515 51.705 o
3 6 8 0.905 0.767 0.676 282.024 o
3 6 9 0.001 -0.465 1.235 84.460 o
3 7 1 0.051 -0.364 0.639 315.792 o
3 7 2 5.108 4.911 0.869 167.976 o
3 7 3 0.949 1.080 0.738 236.650 o
3 7 4 6.159 6.507 1.055 113.827 o
3 7 5 25.185 24.320 1.818 35.751 o
3 7 6 226.160 237.029 5.467 2.318 o
3 7 7 51.013 42.990 5.028 4.880 o
3 8 1 2.891 2.776 1.349 70.628 o
3 8 2 18.511 17.071 2.011 30.681 o
3 8 3 5.053 5.272 1.861 37.058 o
4 0 0 2723.760 2750.010 30.493 0.028 o
4 0 2 212.218 220.670 4.926 2.755 o
4 0 4 539.258 536.668 8.630 0.598 o
4 0 6 585.595 607.178 7.416 0.570 o
4 0 8 3.338 3.073 1.016 124.359 o
4 0 10 340.410 352.027 9.688 0.850 o
4 0 12 0.152 3.973 2.479 20.962 o
4 1 0 110.443 110.000 3.282 7.719 o
4 1 1 482.615 478.882 3.581 1.026 o
4 1 2 9.850 9.275 0.615 303.853 o
4 1 3 930.354 922.870 5.968 0.283 o
4 1 4 139.314 135.748 2.586 8.066 o
4 1 5 273.740 267.540 3.761 2.573 o
4 1 6 112.317 110.748 2.592 10.065 o
4 1 7 39.792 36.576 1.586 39.721 o
4 1 8 1.685 1.335 0.681 277.555 o
4 1 9 245.955 255.986 5.520 2.122 o
4 1 10 27.290 26.627 1.947 31.082 o
4 1 11 45.260 43.767 2.242 21.468 o
4 1 12 14.959 16.690 1.483 55.627 o
4 1 13 0.261 1.357 0.806 198.431 o
4 2 0 368.588 370.314 3.518 1.637 o
4 2 1 510.226 518.018 4.526 0.868 o
4 2 2 67.057 65.043 1.320 33.150 o
4 2 3 402.128 405.388 3.462 1.414 o
4 2 4 234.174 235.741 2.057 4.151 o
4 2 5 85.184 85.718 2.062 16.523 o
4 2 6 157.844 163.200 3.241 5.625 o
4 2 7 353.485 353.268 5.052 1.493 o
4 2 8 18.177 16.995 1.070 99.157 o
4 2 9 232.718 245.426 4.499 2.709 o
4 2 10 78.078 79.283 2.880 11.410 o
4 2 11 6.686 6.144 0.925 147.238 o
4 2 12 6.059 4.055 0.861 170.562 o
4 2 13 29.450 27.247 2.457 20.024 o
4 3 0 98.461 96.903 1.729 16.829 o
4 3 1 596.970 604.509 3.844 0.679 o
4 3 2 36.339 36.242 0.854 93.980 o
4 3 3 191.904 189.699 2.212 5.681 o
4 3 4 501.974 519.218 4.439 0.888 o
4 3 5 3.717 3.534 0.532 445.623 o
4 3 6 255.660 262.357 3.631 2.829 o
4 3 7 135.656 137.717 2.749 7.760 o
4 3 8 5.561 5.234 0.718 243.339 o
4 3 9 66.227 65.848 2.250 17.923 o
4 3 10 132.999 139.133 3.434 6.235 o
4 3 11 0.002 0.355 0.685 274.979 o
4 3 12 57.725 59.801 3.151 11.118 o
4 3 13 18.327 19.530 3.624 9.689 o
4 4 0 424.052 438.416 4.406 1.183 o
4 4 1 170.333 173.619 1.992 7.051 o
4 4 2 17.745 18.541 0.873 139.971 o
4 4 3 177.397 177.024 2.589 5.857 o
4 4 4 38.042 37.554 1.353 50.961 o
4 4 5 239.118 244.211 3.574 3.143 o
4 4 6 40.173 41.258 1.626 37.417 o
4 4 7 99.609 101.659 2.713 10.514 o
4 4 8 25.049 23.788 1.716 39.796 o
4 4 9 112.264 114.193 3.509 6.960 o
4 4 10 21.271 22.763 1.876 34.378 o
4 4 11 48.011 45.493 2.858 13.933 o
4 5 0 3.746 4.097 1.164 94.631 o
4 5 1 355.645 363.772 4.238 1.601 o
4 5 2 57.514 55.861 1.654 29.863 o
4 5 3 0.517 0.100 0.471 579.822 o
4 5 4 222.506 220.666 3.911 3.282 o
4 5 5 158.005 160.409 3.427 5.365 o
4 5 6 68.268 66.556 2.549 14.764 o
4 5 7 171.360 181.373 6.005 2.531 o
4 5 8 16.037 16.218 1.305 70.433 o
4 5 9 0.460 0.103 0.635 319.427 o
4 5 10 75.939 78.600 3.677 7.863 o
4 5 11 40.819 41.408 3.137 12.088 o
4 6 0 272.327 281.942 7.884 1.300 o
4 6 1 1.024 1.946 0.710 255.023 o
4 6 2 0.004 0.719 0.630 324.984 o
4 6 3 2.882 2.030 0.653 299.968 o
4 6 4 23.744 23.858 1.628 44.058 o
4 6 5 192.631 196.134 5.363 2.739 o
4 6 6 110.963 106.449 3.634 6.770 o
4 6 7 27.240 28.328 1.834 34.511 o
4 6 8 4.445 4.556 0.930 147.325 o
4 6 9 0.008 1.091 1.533 54.810 o
4 7 0 76.304 70.309 6.668 2.734 o
4 7 1 87.488 90.761 3.594 7.700 o
4 7 2 49.158 47.553 2.363 19.133 o
4 7 3 13.513 12.673 1.307 71.879 o
4 7 4 29.285 29.853 1.929 31.114 o
4 7 5 179.392 194.043 4.911 3.171 o
4 7 6 0.141 0.053 1.152 97.121 o
4 7 7 71.396 66.228 6.157 3.201 o
5 0 2 1752.590 1728.980 14.927 0.076 o
5 0 4 376.463 382.663 9.422 0.813 o
5 0 6 429.458 427.189 9.003 0.756 o
5 0 8 1272.370 1311.910 18.324 0.113 o
5 0 10 342.571 359.109 10.128 0.798 o
5 0 12 2.370 1.224 2.273 24.927 o
5 1 1 7.557 8.291 0.653 282.412 o
5 1 2 3.770 3.694 0.481 540.466 o
5 1 3 837.203 839.863 6.822 0.332 o
5 1 4 12.836 11.133 0.999 120.241 o
5 1 5 94.395 93.036 2.425 12.662 o
5 1 6 185.541 186.760 3.566 4.362 o
5 1 7 410.079 425.899 5.705 1.106 o
5 1 8 9.191 9.366 1.052 112.324 o
5 1 9 80.278 81.289 3.208 9.579 o
5 1 10 5.908 4.957 1.213 86.632 o
5 1 11 21.458 20.172 1.861 35.041 o
5 1 12 20.355 21.724 1.919 33.099 o
5 1 13 57.912 59.507 4.435 6.042 o
5 2 1 214.017 212.775 2.296 4.689 o
5 2 2 631.736 630.469 4.942 0.590 o
5 2 3 241.526 234.075 2.773 3.630 o
5 2 4 145.707 146.383 2.213 8.443 o
5 2 5 3.028 2.150 0.504 500.958 o
5 2 6 224.713 230.341 6.050 2.092 o
5 2 7 312.662 315.309 5.637 1.618 o
5 2 8 602.606 613.261 9.278 0.486 o
5 2 9 201.622 204.094 4.505 3.202 o
5 2 10 202.509 210.798 4.834 2.937 o
5 2 11 10.755 10.390 1.151 93.352 o
5 2 12 1.337 1.143 0.842 181.425 o
5 2 13 5.429 4.570 1.442 61.611 o
5 3 1 189.846 190.528 2.003 5.967 o
5 3 2 0.045 0.402 0.271 1758.790 o
5 3 3 163.037 162.952 2.171 7.302 o
5 3 4 17.100 16.998 0.821 158.017 o
5 3 5 8.020 7.442 0.579 352.581 o
5 3 6 521.655 538.996 5.592 0.773 o
5 3 7 119.524 120.829 2.883 8.415 o
5 3 8 0.247 0.240 0.456 621.040 o
5 3 9 178.879 180.224 3.871 4.206 o
5 3 10 8.083 9.580 1.310 73.525 o
5 3 11 1.076 2.012 0.765 219.793 o
5 3 12 58.003 52.652 4.069 7.121 o
5 4 1 103.200 101.412 1.614 16.670 o
5 4 2 8.996 8.766 0.538 392.573 o
5 4 3 174.896 169.454 2.639 5.981 o
5 4 4 5.776 5.525 0.560 391.061 o
5 4 5 26.070 25.875 1.239 69.124 o
5 4 6 21.078 21.958 1.212 76.159 o
5 4 7 380.105 384.477 5.118 1.328 o
5 4 8 29.294 30.536 1.862 33.078 o
5 4 9 262.090 262.933 6.146 1.808 o
5 4 10 31.337 31.068 2.228 23.687 o
5 4 11 17.782 17.752 2.623 18.327 o
5 5 1 199.689 203.828 4.385 3.312 o
5 5 2 41.855 37.534 1.566 39.682 o
5 5 3 5.299 4.339 0.618 327.002 o
5 5 4 16.349 15.276 1.089 98.275 o
5 5 5 113.323 112.108 4.365 5.102 o
5 5 6 74.897 75.026 2.477 14.528 o
5 5 7 6.243 5.416 0.891 158.786 o
5 5 8 123.656 127.760 3.888 5.671 o
5 5 9 122.192 121.289 3.902 5.738 o
5 5 10 1.968 0.911 0.938 146.130 o
5 6 1 5.372 4.062 1.532 54.659 o
5 6 2 14.652 14.054 1.803 38.462 o
5 6 3 13.604 11.259 1.493 55.825 o
5 6 4 0.719 1.322 0.826 188.817 o
5 6 5 38.640 38.880 2.429 19.443 o
5 6 6 12.365 12.339 1.874 35.933 o
5 6 7 144.687 140.287 4.741 3.970 o
5 6 8 21.912 13.984 3.136 12.873 o
5 7 1 0.240 0.149 0.976 135.175 o
5 7 2 45.084 47.362 2.714 15.368 o
5 7 3 32.700 31.553 2.293 22.356 o
5 7 4 18.977 20.446 3.021 13.842 o
5 7 5 45.733 41.304 5.188 4.625 o
6 0 0 2842.010 2725.340 34.865 0.026 o
6 0 2 444.055 435.951 21.110 0.238 o
6 0 4 210.553 213.087 6.200 2.141 o
6 0 6 227.573 234.804 7.055 1.706 o
6 0 8 340.177 348.074 10.536 0.766 o
6 0 10 1.213 1.260 1.766 41.311 o
6 0 12 1.331 1.978 2.640 18.494 o
6 1 0 4.641 5.447 1.392 66.088 o
6 1 1 29.064 28.535 1.531 46.879 o
6 1 2 0.151 0.074 0.444 653.558 o
6 1 3 55.669 54.102 1.576 32.518 o
6 1 4 9.480 8.136 0.757 210.076 o
6 1 5 0.105 0.097 0.654 301.604 o
6 1 6 9.640 9.382 1.258 79.275 o
6 1 7 245.243 252.087 5.388 2.189 o
6 1 8 27.787 25.949 2.110 26.791 o
6 1 9 126.983 126.672 4.171 5.108 o
6 1 10 1.231 1.642 0.861 173.755 o
6 1 11 8.413 8.728 1.376 66.857 o
6 1 12 10.332 11.013 1.355 68.202 o
6 2 0 1293.040 1336.060 12.646 0.130 o
6 2 1 242.316 245.170 3.190 3.305 o
6 2 2 371.308 378.146 3.780 1.567 o
6 2 3 6.307 5.807 0.577 367.080 o
6 2 4 65.092 66.233 1.789 24.370 o
6 2 5 134.055 136.955 2.838 7.612 o
6 2 6 141.989 150.891 3.498 5.737 o
6 2 7 218.947 226.722 4.454 2.947 o
6 2 8 147.977 151.035 3.757 5.172 o
6 2 9 6.082 6.489 0.992 128.425 o
6 2 10 5.741 4.392 0.843 178.029 o
6 2 11 31.069 34.948 2.146 25.189 o
6 2 12 9.764 11.084 1.755 41.183 o
6 3 0 0.027 0.020 0.582 380.326 o
6 3 1 2.485 2.537 0.673 283.021 o
6 3 2 2.786 2.905 0.436 665.676 o
6 3 3 19.618 19.743 0.926 123.211 o
6 3 4 34.904 35.142 1.243 60.179 o
6 3 5 0.088 -0.639 0.439 668.300 o
6 3 6 17.782 16.557 1.022 108.171 o
6 3 7 23.939 25.052 1.421 55.880 o
6 3 8 103.596 105.243 2.940 9.257 o
6 3 9 41.325 39.488 2.079 25.126 o
6 3 10 10.412 9.053 1.212 84.953 o
6 3 11 1.512 0.278 1.408 64.959 o
6 3 12 44.538 35.574 4.959 5.068 o
6 4 0 23.612 22.048 1.359 61.211 o
6 4 1 242.420 250.371 3.029 3.355 o
6 4 2 329.868 345.462 3.979 1.828 o
6 4 3 84.915 83.135 1.985 17.416 o
6 4 4 30.958 31.276 1.287 60.647 o
6 4 5 43.535 40.599 1.611 37.081 o
6 4 6 18.384 17.832 1.125 90.389 o
6 4 7 76.922 76.839 2.666 12.909 o
6 4 8 13.394 11.750 1.209 83.531 o
6 4 9 15.241 14.686 1.370 64.885 o
6 4 10 18.628 18.054 2.634 18.140 o
6 5 0 16.090 15.094 1.413 60.898 o
6 5 1 0.381 0.763 0.475 569.908 o
6 5 2 2.651 2.053 0.530 454.328 o
6 5 3 0.075 0.089 0.586 375.548 o
6 5 4 22.155 21.582 1.342 63.306 o
6 5 5 0.891 0.619 0.642 312.566 o
6 5 6 0.031 0.326 0.724 245.791 o
6 5 7 3.587 3.280 0.825 187.564 o
6 5 8 47.895 47.914 2.469 17.870 o
6 5 9 0.002 -3.153 1.900 35.716 o
6 6 0 0.373 0.740 1.373 68.343 o
6 6 1 78.376 74.063 3.097 10.331 o
6 6 2 20.575 20.009 1.502 52.419 o
6 6 3 152.020 149.142 6.051 2.700 o
6 6 4 41.655 44.010 2.264 21.475 o
6 6 5 4.758 5.068 1.079 109.532 o
6 6 6 9.134 8.190 1.459 59.486 o
6 6 7 7.898 2.891 1.778 40.548 o
6 7 0 19.291 16.326 3.609 9.775 o
6 7 1 3.979 3.823 1.538 54.327 o
6 7 2 0.003 -1.796 1.410 64.803 o
6 7 3 3.637 3.474 1.217 86.680 o
6 7 4 7.059 7.454 2.296 24.326 o
7 0 2 0.615 1.003 1.274 79.389 o
7 0 4 15.419 11.598 1.903 34.642 o
7 0 6 171.212 168.359 6.305 2.393 o
7 0 8 73.826 73.905 4.577 5.460 o
7 0 10 53.578 62.382 4.635 5.595 o
7 1 1 559.266 551.501 7.333 0.630 o
7 1 2 147.215 146.114 3.761 5.230 o
7 1 3 251.324 245.097 4.419 2.589 o
7 1 4 0.135 -0.180 0.676 281.934 o
7 1 5 63.478 61.200 2.613 14.745 o
7 1 6 14.514 12.473 1.253 77.478 o
7 1 7 58.123 58.747 2.754 13.946 o
7 1 8 70.263 70.047 3.146 10.480 o
7 1 9 13.798 11.356 1.353 67.395 o
7 1 10 25.898 25.990 2.078 27.736 o
7 1 11 129.453 140.247 4.986 3.849 o
7 2 1 41.810 39.700 1.966 27.483 o
7 2 2 22.400 22.681 1.161 80.880 o
7 2 3 78.517 77.677 2.134 17.109 o
7 2 4 0.061 -0.535 0.510 495.604 o
7 2 5 121.992 118.486 3.028 7.918 o
7 2 6 66.994 67.857 2.845 12.517 o
7 2 7 11.820 10.829 1.238 80.702 o
7 2 8 125.751 134.401 4.301 4.854 o
7 2 9 5.308 3.816 0.863 170.430 o
7 2 10 68.338 64.361 3.237 10.179 o
7 2 11 1.523 -1.741 1.297 76.558 o
7 3 1 1.684 0.357 0.459 610.591 o
7 3 2 453.589 468.978 5.560 0.966 o
7 3 3 130.138 134.672 2.649 8.339 o
7 3 4 19.217 19.641 1.284 70.369 o
7 3 5 0.885 1.208 0.508 498.203 o
7 3 6 14.818 12.957 1.088 100.578 o
7 3 7 3.457 2.194 0.873 168.179 o
7 3 8 156.991 155.850 4.865 3.619 o
7 3 9 6.767 5.403 1.032 118.741 o
7 3 10 65.437 66.241 3.461 9.154 o
7 3 11 1.095 -0.778 1.526 55.355 o
7 4 1 13.710 13.869 0.927 135.460 o
7 4 2 118.657 123.026 2.470 9.819 o
7 4 3 81.479 84.552 2.245 15.424 o
7 4 4 65.190 64.605 2.058 20.481 o
7 4 5 131.284 134.446 3.432 6.347 o
7 4 6 0.384 0.232 0.514 487.148 o
7 4 7 48.538 46.918 2.304 20.044 o
7 4 8 145.414 145.687 4.302 4.472 o
7 4 9 1.500 1.219 1.762 41.487 o
7 5 1 106.015 105.159 2.995 8.943 o
7 5 2 126.462 131.841 3.487 6.390 o
7 5 3 5.609 5.958 1.110 103.275 o
7 5 4 106.035 108.878 3.415 7.479 o
7 5 5 10.765 12.214 1.286 75.080 o
7 5 6 17.810 18.480 1.539 50.990 o
7 5 7 11.896 10.116 1.195 86.444 o
7 5 8 1.341 -0.523 0.872 169.343 o
7 6 1 0.708 -2.024 1.278 78.924 o
7 6 2 111.079 110.327 3.845 6.208 o
7 6 3 10.449 8.268 1.136 96.444 o
7 6 4 130.184 132.428 4.506 4.499 o
7 6 5 32.063 30.036 3.179 12.179 o
7 6 6 13.158 9.109 2.800 16.300 o
7 7 2 2.288 0.923 1.900 35.700 o
8 0 0 67.793 61.627 5.340 4.209 o
8 0 2 530.999 535.463 11.225 0.488 o
8 0 4 18.159 20.145 2.326 23.085 o
8 0 6 27.645 24.059 2.746 16.349 o
8 0 8 30.416 25.184 2.870 14.924 o
8 0 10 33.406 28.801 4.535 6.119 o
8 1 0 306.947 305.125 12.207 0.662 o
8 1 1 1481.420 1441.120 16.696 0.097 o
8 1 2 38.811 37.429 2.072 25.724 o
8 1 3 0.688 1.259 0.667 289.735 o
8 1 4 26.474 27.808 2.180 25.240 o
8 1 5 416.863 423.292 7.364 0.922 o
8 1 6 65.618 66.974 3.010 11.523 o
8 1 7 172.204 178.432 5.056 3.194 o
8 1 8 0.731 0.414 0.686 273.392 o
8 1 9 46.274 44.669 2.726 15.253 o
8 1 10 16.910 15.166 1.679 43.692 o
8 2 0 197.088 185.080 6.360 2.199 o
8 2 1 2.080 1.017 0.645 308.254 o
8 2 2 187.064 187.378 4.143 3.766 o
8 2 3 87.484 90.637 2.895 10.569 o
8 2 4 0.597 1.731 0.960 139.678 o
8 2 5 39.256 40.167 2.292 21.422 o
8 2 6 42.696 43.520 2.457 18.582 o
8 2 7 59.684 62.488 2.995 11.981 o
8 2 8 40.661 38.153 2.427 19.342 o
8 2 9 60.866 58.230 3.707 8.321 o
8 2 10 2.735 1.013 1.057 115.198 o
8 3 0 1116.690 1167.870 16.911 0.141 o
8 3 1 251.454 248.391 4.626 2.482 o
8 3 2 192.197 187.956 4.038 3.788 o
8 3 3 8.172 8.867 1.090 105.460 o
8 3 4 94.900 101.369 3.500 7.654 o
8 3 5 64.930 68.564 2.978 11.719 o
8 3 6 237.876 254.988 5.909 2.020 o
8 3 7 10.189 9.129 1.510 55.381 o
8 3 8 1.172 0.689 0.779 212.081 o
8 3 9 1.798 1.107 0.881 165.906 o
8 3 10 57.276 47.766 5.653 3.861 o
8 4 0 359.028 367.985 6.285 1.248 o
8 4 1 23.800 23.268 1.250 70.245 o
8 4 2 0.013 -0.056 0.449 640.743 o
8 4 3 41.699 44.697 2.130 23.768 o
8 4 4 9.533 7.683 1.047 113.490 o
8 4 5 0.506 0.508 0.642 313.093 o
8 4 6 65.413 65.916 5.274 4.310 o
8 4 7 3.388 1.076 0.724 244.503 o
8 4 8 38.742 34.751 3.584 9.529 o
8 5 0 538.201 551.363 11.890 0.453 o
8 5 1 14.390 12.809 1.952 33.003 o
8 5 2 169.115 173.049 4.709 3.549 o
8 5 3 4.444 5.238 1.133 99.552 o
8 5 4 42.597 42.219 4.706 5.598 o
8 5 5 12.981 14.166 1.829 37.545 o
8 5 6 83.322 77.550 5.021 4.533 o
8 5 7 11.332 10.643 2.975 14.461 o
8 6 0 86.819 82.752 7.194 2.330 o
8 6 1 45.489 42.358 3.675 8.907 o
8 6 2 0.142 1.686 1.755 41.858 o
8 6 3 0.149 -0.519 0.999 129.039 o
8 6 4 0.379 -1.999 1.465 60.070 o
9 0 2 211.068 201.607 7.256 1.749 o
9 0 4 149.611 154.760 6.519 2.402 o
9 0 6 12.236 9.432 2.678 17.820 o
9 0 8 137.901 151.961 7.179 2.098 o
9 1 1 1.129 1.322 0.849 178.641 o
9 1 2 9.974 7.891 1.458 59.436 o
9 1 3 212.051 211.876 4.747 2.902 o
9 1 4 69.635 68.638 3.085 10.870 o
9 1 5 1.042 1.138 0.845 180.174 o
9 1 6 29.111 29.695 2.136 25.875 o
9 1 7 4.524 4.941 1.052 115.375 o
9 1 8 21.015 21.837 1.996 30.666 o
9 1 9 170.990 173.965 7.860 1.692 o
9 2 1 34.979 32.565 2.057 26.861 o
9 2 2 80.173 83.920 2.982 10.632 o
9 2 3 39.069 39.598 2.104 24.899 o
9 2 4 81.408 85.880 3.428 8.537 o
9 2 5 23.572 22.012 1.799 36.878 o
9 2 6 2.536 3.158 0.903 157.387 o
9 2 7 10.356 10.255 1.409 63.253 o
9 2 8 47.683 48.579 2.895 13.563 o
9 2 9 46.077 46.098 4.005 7.548 o
9 3 1 22.678 20.922 1.679 42.143 o
9 3 2 76.323 74.485 2.767 12.340 o
9 3 3 3.578 0.757 0.744 231.401 o
9 3 4 199.110 202.465 5.289 2.713 o
9 3 5 3.967 4.810 0.931 147.359 o
9 3 6 36.858 34.584 2.802 15.187 o
9 3 7 14.631 17.301 2.104 28.365 o
9 3 8 44.559 37.436 4.974 5.033 o
9 4 1 16.156 14.813 1.167 86.908 o
9 4 2 0.211 0.265 0.531 457.525 o
9 4 3 43.725 39.638 2.351 20.134 o
9 4 4 6.198 6.430 1.055 113.922 o
9 4 5 15.663 13.237 1.532 52.531 o
9 4 6 0.404 -0.880 0.869 170.568 o
9 4 7 8.918 8.323 2.533 19.975 o
9 5 1 5.803 4.666 1.011 124.261 o
9 5 2 107.218 103.550 5.638 3.460 o
9 5 3 133.442 133.755 5.245 3.561 o
9 5 4 39.434 31.470 5.790 3.770 o
9 5 5 0.610 -0.824 1.411 64.700 o
10 0 0 63.154 58.416 5.836 3.589 o
10 0 2 107.770 105.323 5.644 3.444 o
10 0 4 0.006 0.781 1.141 99.024 o
10 0 6 29.038 30.246 3.238 11.819 o
10 1 0 1.822 2.028 1.354 70.220 o
10 1 1 285.566 286.603 6.477 1.576 o
10 1 2 5.487 5.085 0.905 154.716 o
10 1 3 16.056 16.258 1.642 45.683 o
10 1 4 0.458 1.282 1.438 62.311 o
10 1 5 33.990 35.057 2.418 20.071 o
10 1 6 5.794 2.591 1.369 68.355 o
10 1 7 1.304 3.163 1.184 91.886 o
10 2 0 2.522 1.700 1.050 116.545 o
10 2 1 0.139 1.139 0.657 298.838 o
10 2 2 8.978 6.961 1.003 123.877 o
10 2 3 54.708 57.897 2.991 12.320 o
10 2 4 11.010 9.569 1.325 71.224 o
10 2 5 21.495 20.467 1.882 34.270 o
10 2 6 13.475 12.688 1.554 51.558 o
10 2 7 34.589 29.478 3.214 11.874 o
10 2 8 0.105 0.038 1.213 87.594 o
10 3 0 39.951 32.333 3.513 9.896 o
10 3 1 214.821 220.795 5.148 2.609 o
10 3 2 29.832 26.534 1.789 35.779 o
10 3 3 6.174 7.021 1.147 96.540 o
10 3 4 1.051 2.282 0.800 201.228 o
10 3 5 27.473 23.804 2.416 20.876 o
10 3 6 13.088 14.041 2.579 19.132 o
10 4 0 21.948 20.518 2.091 28.050 o
10 4 1 4.031 7.383 2.289 24.545 o
10 4 2 34.504 34.227 2.314 21.727 o
10 4 3 27.016 26.825 2.267 23.458 o
10 4 4 29.502 27.805 2.197 24.627 o
10 4 5 0.575 9.475 3.235 12.311 o
10 5 0 142.278 145.250 9.391 1.313 o
10 5 1 76.036 60.292 6.202 3.151 o
11 0 2 149.318 154.856 5.873 2.825 o
11 0 4 23.968 23.566 3.007 13.832 o
11 1 1 42.337 42.520 2.707 15.707 o
11 1 2 13.898 13.748 1.286 73.764 o
11 1 3 23.940 23.584 2.071 28.229 o
11 1 4 8.785 7.426 1.218 85.004 o
11 1 5 1.574 0.076 1.717 43.734 o
11 2 1 42.808 42.741 2.424 19.040 o
11 2 2 48.864 49.052 2.562 16.678 o
11 2 3 38.896 38.261 2.576 17.495 o
11 2 4 7.554 5.007 1.462 59.694 o
11 2 5 0.801 -0.778 1.404 65.403 o
11 3 1 11.670 9.499 1.289 74.923 o
11 3 2 45.622 42.147 2.631 16.352 o
11 3 3 0.403 -0.221 1.350 70.683 o

_iucr_refine_instructions_details
;
TITL v1_a.res in Pbca
CELL 0.71073 8.7322 6.0719 10.6376 90 90 90
ZERR 4 0.0005 0.0003 0.0006 0 0 0
LATT 1
SYMM 0.5-X,-Y,0.5+Z
SYMM 0.5+X,0.5-Y,-Z
SYMM -X,0.5+Y,0.5-Z
SFAC C H N O
UNIT 8 24 16 16

L.S. 5
PLAN  20
SIZE 0.36 0.549 0.693
TEMP -163
CONF
FMAP 2
ACTA 
BOND $H
MORE -1
MERG 2
WGHT 0.022066 0
FVAR 1.144892
REM <olex2.extras>
REM <HklSrc "%.\\ox255.hkl">
REM </olex2.extras>

O1    4     0.28009  0.44179  0.14434  11.00000  0.01096  0.02227  0.01823 =
 -0.00052  0.00079  0.00006 
O2    4     0.17828  0.48944  0.32900  11.00000  0.01699  0.02572  0.01482 =
 -0.00323 -0.00331  0.00246 
N1    3     0.16789  0.45344  0.21526  11.00000  0.01113  0.01391  0.01371 =
 -0.00002 -0.00094  0.00090 
N2    3     0.02892  0.42434  0.16825  11.00000  0.01106  0.02287  0.01284 =
 -0.00054 -0.00018 -0.00084 
C1    1     0.00371  0.39003  0.03508  11.00000  0.01411  0.01686  0.01350 =
 -0.00094 -0.00114 -0.00082 
H1B   2     0.09565  0.28760 -0.00172  11.00000  0.03531  0.03663  0.02373 =
 -0.00362  0.00012  0.00376 
H1A   2    -0.10559  0.30321  0.02609  11.00000  0.03512  0.03650  0.02747 =
 -0.00641 -0.00667 -0.01161 
H2    2    -0.05622  0.44670  0.23090  11.00000  0.01924  0.04419  0.03642 =
 0.00125  0.00043 -0.00106 
HKLF 4

END
Q4 1 0.28125 0.583333 0.225 11 0.05 0.14
Q3 1 0.28125 0.583333 0.45 11 0.05 0.15
Q2 1 -0.09375 0.458333 0 11 0.05 0.15
Q1 1 0.1875 0.583333 0.075 11 0.05 0.15
Q5 1 -0.09375 0.666667 0.175 11 0.05 0.13

  REM The information below was added by Olex2.
  REM
  REM R1 = 0.0209 for 686 Fo > 4sig(Fo) and 0.0270 for all 797 data
  REM 73 parameters refined using 0 restraints
  REM Highest difference peak 0.1540, deepest hole -0.2197
  REM Mean Shift 0.0001, Max Shift 0.0006.

  REM +++ Tabular Listing of Refinement Information +++
  REM R1_all = 0.0270
  REM R1_gt = 0.0209
  REM wR_ref = 0.0466
  REM GOOF = 1.1083
  REM Shift_max = 0.0006
  REM Shift_mean = 0.0001
  REM Reflections_all = 797
  REM Reflections_gt = 686
  REM Parameters = 73
  REM Hole = -0.2197
  REM Peak = 0.1540
  REM Flack = n/a

  
;
_olex2_submission_special_instructions  'No special instructions were received'
