# Supplementary material for: Fragmentation and transferability in Hirshfeld atom refinement
Source: IUCrJ. 2022 Feb 26;9(Pt 2):298–315. doi: 10.1107/S2052252522000690 (PMC8895009; doi:10.1107/S2052252522000690)
Supplement: Supplementary file 2 [file m-09-00298-sup2.zip › cif/frag_vs_no_frag/KOVPIX_frag_coarse_7.cif]

data_KOVPIX_frag_coarse_7
_audit_creation_date               2021-06-11
_audit_creation_method
;
Olex2 1.3
(compiled 2020.07.31 svn.rc2a77460 for OlexSys, GUI svn.r6145)
;
_audit_contact_author_address      ?
_audit_contact_author_email        ?
_audit_contact_author_name         ''
_audit_contact_author_phone        ?
_publ_contact_author_id_orcid      ?
_publ_section_references
;
Bourhis, L.J., Dolomanov, O.V., Gildea, R.J., Howard, J.A.K., Puschmann, H.
 (2015). Acta Cryst. A71, 59-75.

Dolomanov, O.V., Bourhis, L.J., Gildea, R.J, Howard, J.A.K. & Puschmann, H.
 (2009), J. Appl. Cryst. 42, 339-341.
;
_chemical_formula_moiety           'C13 H8 F N3 O5'
_chemical_formula_sum              'C13 H8 F N3 O5'
_chemical_formula_weight           305.224
loop_
  _atom_type_symbol
  _atom_type_scat_dispersion_real
  _atom_type_scat_dispersion_imag
  _atom_type_scat_Cromer_Mann_a1
  _atom_type_scat_Cromer_Mann_a2
  _atom_type_scat_Cromer_Mann_a3
  _atom_type_scat_Cromer_Mann_a4
  _atom_type_scat_Cromer_Mann_b1
  _atom_type_scat_Cromer_Mann_b2
  _atom_type_scat_Cromer_Mann_b3
  _atom_type_scat_Cromer_Mann_b4
  _atom_type_scat_Cromer_Mann_c
  _atom_type_scat_source
  _atom_type_scat_dispersion_source
 H 0.00000 0.00000 0.49300 0.32291 0.14019 0.04081 10.51090 26.12570 3.14236
 57.79970 0.0030380000826
 'International Tables Volume C Table 6.1.1.4 (pp. 500-502)'
 'Henke, Gullikson and Davis, At. Data and Nucl. Data Tables, 1993, 54, 2'
 C 0.00347 0.00161 2.31000 1.02000 1.58860 0.86500 20.84390 10.20750 0.56870
 51.65120 0.215599998832
 'International Tables Volume C Table 6.1.1.4 (pp. 500-502)'
 'Henke, Gullikson and Davis, At. Data and Nucl. Data Tables, 1993, 54, 2'
 F 0.01794 0.01033 3.53920 2.64120 1.51700 1.02430 10.28250 4.29440 0.26150
 26.14760 0.277599990368
 'International Tables Volume C Table 6.1.1.4 (pp. 500-502)'
 'Henke, Gullikson and Davis, At. Data and Nucl. Data Tables, 1993, 54, 2'
 O 0.01158 0.00611 3.04850 2.28680 1.54630 0.86700 13.27710 5.70110 0.32390
 32.90890 0.250800013542
 'International Tables Volume C Table 6.1.1.4 (pp. 500-502)'
 'Henke, Gullikson and Davis, At. Data and Nucl. Data Tables, 1993, 54, 2'
 N 0.00653 0.00323 12.21260 3.13220 2.01250 1.16630 0.00570 9.89330 28.99750
 0.58260 -11.5290002823
 'International Tables Volume C Table 6.1.1.4 (pp. 500-502)'
 'Henke, Gullikson and Davis, At. Data and Nucl. Data Tables, 1993, 54, 2'

_space_group_crystal_system        'monoclinic'
_space_group_IT_number             14
_space_group_name_H-M_alt          'P 1 21/c 1'
_space_group_name_Hall             '-P 2ybc'
loop_
  _space_group_symop_id
  _space_group_symop_operation_xyz
 1 x,y,z
 2 -x,y+1/2,-z+1/2
 3 -x,-y,-z
 4 x,-y-1/2,z-1/2

_symmetry_Int_Tables_number        14
_cell_length_a                     6.2521(15)
_cell_length_b                     7.8349(19)
_cell_length_c                     24.818(6)
_cell_angle_alpha                  90
_cell_angle_beta                   93.763(3)
_cell_angle_gamma                  90
_cell_volume                       1213.1(5)
_cell_formula_units_Z              4
_cell_measurement_temperature    100(2)
_cell_measurement_reflns_used    9929
_cell_measurement_theta_min      2.73
_cell_measurement_theta_max      28.39
_exptl_crystal_description       plate
_exptl_crystal_colour            colourless
_exptl_absorpt_coefficient_mu      0.141
_exptl_crystal_density_diffrn      1.671
_exptl_crystal_F_000               624.439
_exptl_crystal_size_max            0.925
_exptl_crystal_size_mid            0.489
_exptl_crystal_size_min            0.14
_diffrn_measurement_device       'Bruker APEX DUO/ApexII CCD'
_diffrn_reflns_av_R_equivalents    0.0238
_diffrn_reflns_av_unetI/netI       0.0089
_diffrn_reflns_Laue_measured_fraction_full  0.9995
_diffrn_reflns_Laue_measured_fraction_max  0.9961
_diffrn_reflns_limit_h_max         8
_diffrn_reflns_limit_h_min         -8
_diffrn_reflns_limit_k_max         10
_diffrn_reflns_limit_k_min         -10
_diffrn_reflns_limit_l_max         33
_diffrn_reflns_limit_l_min         -33
_diffrn_reflns_number              37198
_diffrn_reflns_point_group_measured_fraction_full  0.9995
_diffrn_reflns_point_group_measured_fraction_max  0.9961
_diffrn_reflns_theta_full          25.2417
_diffrn_reflns_theta_max           28.39
_diffrn_reflns_theta_min           2.73
_diffrn_ambient_temperature        100.15
_diffrn_measured_fraction_theta_full  0.9995
_diffrn_measured_fraction_theta_max  0.9961
_diffrn_radiation_type             'Mo K\a'
_diffrn_radiation_wavelength       0.71073
_reflns_Friedel_coverage           0.0
_reflns_limit_h_max                8
_reflns_limit_h_min                -8
_reflns_limit_k_max                10
_reflns_limit_k_min                0
_reflns_limit_l_max                33
_reflns_limit_l_min                0
_reflns_number_gt                  2900
_reflns_number_total               3050
_reflns_threshold_expression       I>=2u(I)
_computing_molecular_graphics      'Olex2 1.3 (Dolomanov et al., 2009)'
_computing_publication_material    'Olex2 1.3 (Dolomanov et al., 2009)'
_computing_structure_refinement    'olex2.refine 1.3 (Bourhis et al., 2015)'
_refine_diff_density_max           0.0978
_refine_diff_density_min           -0.1679
_refine_diff_density_rms           0.0337
_refine_ls_d_res_high              0.7474
_refine_ls_d_res_low               7.4700
_refine_ls_goodness_of_fit_ref     1.1625
_refine_ls_hydrogen_treatment      refall
_refine_ls_matrix_type             full
_refine_ls_number_constraints      0
_refine_ls_number_parameters       271
_refine_ls_number_reflns           3050
_refine_ls_number_restraints       0
_refine_ls_R_factor_all            0.0145
_refine_ls_R_factor_gt             0.0134
_refine_ls_restrained_S_all        1.1625
_refine_ls_shift/su_max            0.0003
_refine_ls_shift/su_mean           0.0000
_refine_ls_structure_factor_coef   Fsqd
_refine_ls_weighting_details      
 'w=1/[\s^2^(Fo^2^)+(0.0139P)^2^+0.0586P] where P=(Fo^2^+2Fc^2^)/3'
_refine_ls_weighting_scheme        calc
_refine_ls_wR_factor_gt            0.0322
_refine_ls_wR_factor_ref           0.0328
_olex2_refinement_description
;
;
loop_
  _atom_site_label
  _atom_site_type_symbol
  _atom_site_fract_x
  _atom_site_fract_y
  _atom_site_fract_z
  _atom_site_U_iso_or_equiv
  _atom_site_adp_type
  _atom_site_occupancy
  _atom_site_refinement_flags_posn
 F1 F 0.63557(4) 0.55913(3) 0.713737(10) 0.02070(6) Uani 1.000000 .
 O1 O 0.30484(6) 0.61072(4) 0.772513(13) 0.02636(8) Uani 1.000000 .
 O2 O 0.08103(5) 0.40042(5) 0.772913(13) 0.02804(8) Uani 1.000000 .
 O3 O -0.10608(4) 0.12912(4) 0.608450(12) 0.01675(6) Uani 1.000000 .
 H3A H 0.3562(10) 0.2007(9) 0.5266(3) 0.0267(16) Uani 1.000000 .
 O4 O 0.09548(4) 0.11966(4) 0.541374(11) 0.01585(6) Uani 1.000000 .
 O5 O 0.76968(5) 0.43405(4) 0.537822(11) 0.01567(6) Uani 1.000000 .
 N1 N 0.22309(6) 0.48118(5) 0.752872(13) 0.01784(7) Uani 1.000000 .
 N2 N 0.05851(5) 0.16639(4) 0.587268(13) 0.01169(6) Uani 1.000000 .
 N3 N 0.46454(5) 0.27761(4) 0.546398(13) 0.01095(6) Uani 1.000000 .
 C1 C 0.49400(6) 0.46904(5) 0.682789(15) 0.01336(7) Uani 1.000000 .
 C2 C 0.29631(6) 0.42110(5) 0.701605(15) 0.01339(8) Uani 1.000000 .
 C3 C 0.16042(6) 0.31843(5) 0.669483(15) 0.01256(7) Uani 1.000000 .
 H3 H 0.0095(9) 0.2767(8) 0.6844(2) 0.0239(15) Uani 1.000000 .
 C4 C 0.21667(6) 0.27082(5) 0.618342(14) 0.01054(7) Uani 1.000000 .
 C5 C 0.41322(6) 0.32339(5) 0.597798(14) 0.00977(7) Uani 1.000000 .
 C6 C 0.55208(6) 0.42118(5) 0.632342(15) 0.01217(7) Uani 1.000000 .
 H6 H 0.7035(10) 0.4617(8) 0.6192(2) 0.0291(16) Uani 1.000000 .
 C7 C 0.63557(6) 0.33423(5) 0.518581(15) 0.01056(7) Uani 1.000000 .
 C8 C 0.64548(6) 0.26587(5) 0.462461(15) 0.01053(7) Uani 1.000000 .
 C9 C 0.47963(6) 0.17450(5) 0.434861(15) 0.01248(7) Uani 1.000000 .
 H9 H 0.3308(10) 0.1463(8) 0.4532(2) 0.0289(16) Uani 1.000000 .
 C10 C 0.50303(6) 0.11901(5) 0.382105(16) 0.01396(8) Uani 1.000000 .
 H10 H 0.3746(10) 0.0483(9) 0.3615(3) 0.0336(17) Uani 1.000000 .
 C11 C 0.69134(6) 0.15311(5) 0.356777(16) 0.01377(8) Uani 1.000000 .
 H11 H 0.7097(10) 0.1094(8) 0.3159(2) 0.0305(16) Uani 1.000000 .
 C12 C 0.85735(6) 0.24368(5) 0.384319(16) 0.01359(8) Uani 1.000000 .
 H12 H 1.0036(9) 0.2680(8) 0.3647(2) 0.0300(15) Uani 1.000000 .
 C13 C 0.83420(6) 0.30037(5) 0.436775(15) 0.01220(7) Uani 1.000000 .
 H13 H 0.9601(9) 0.3714(8) 0.4582(2) 0.0265(15) Uani 1.000000 .

loop_
  _atom_site_aniso_label
  _atom_site_aniso_U_11
  _atom_site_aniso_U_22
  _atom_site_aniso_U_33
  _atom_site_aniso_U_12
  _atom_site_aniso_U_13
  _atom_site_aniso_U_23
 F1 0.02081(12) 0.02597(13) 0.01512(12) -0.00399(10) -0.00036(9) -0.00625(10)
 O1 0.03627(18) 0.02739(16) 0.01620(15) -0.00365(14) 0.00773(13) -0.00847(12)
 O2 0.02725(17) 0.0423(2) 0.01577(15) -0.00742(15) 0.01001(13) -0.00573(14)
 O3 0.01281(13) 0.02010(14) 0.01772(14) -0.00503(11) 0.00379(10) -0.00006(11)
 H3A 0.025(4) 0.034(4) 0.021(4) -0.011(3) -0.001(3) -0.010(3)
 O4 0.01354(13) 0.02013(14) 0.01401(13) -0.00572(11) 0.00186(10) -0.00378(11)
 O5 0.01543(13) 0.01694(13) 0.01511(14) -0.00696(10) 0.00441(10) -0.00354(11)
 N1 0.02055(17) 0.02329(17) 0.00992(15) 0.00148(14) 0.00272(12) -0.00156(13)
 N2 0.01040(14) 0.01246(14) 0.01229(15) -0.00157(11) 0.00138(11) 0.00074(11)
 N3 0.01118(14) 0.01244(15) 0.00949(14) -0.00167(12) 0.00267(11) -0.00101(11)
 C1 0.01445(17) 0.01508(17) 0.01046(17) -0.00066(13) 0.00013(13) -0.00137(13)
 C2 0.01553(18) 0.01563(17) 0.00914(16) 0.00084(13) 0.00172(13) -0.00024(13)
 C3 0.01310(17) 0.01462(17) 0.01022(16) -0.00002(13) 0.00281(13) 0.00090(13)
 H3 0.019(3) 0.029(4) 0.024(4) -0.005(3) 0.009(3) 0.000(3)
 C4 0.01055(16) 0.01137(16) 0.00985(16) -0.00081(12) 0.00178(12) 0.00052(13)
 C5 0.01054(16) 0.01064(15) 0.00830(16) -0.00026(12) 0.00185(12) -0.00050(12)
 C6 0.01135(17) 0.01385(16) 0.01135(17) -0.00163(13) 0.00103(13) -0.00178(13)
 H6 0.024(4) 0.038(4) 0.026(4) -0.006(3) 0.005(3) -0.009(3)
 C7 0.01052(16) 0.01045(15) 0.01091(16) -0.00153(12) 0.00229(13) -0.00015(12)
 C8 0.01043(16) 0.01064(16) 0.01077(16) -0.00104(12) 0.00260(13) 0.00013(12)
 C9 0.01177(17) 0.01470(17) 0.01125(17) -0.00314(13) 0.00275(13) -0.00078(13)
 H9 0.024(3) 0.044(4) 0.020(3) -0.011(3) 0.008(3) -0.005(3)
 C10 0.01524(18) 0.01533(17) 0.01150(17) -0.00347(14) 0.00235(14) -0.00124(14)
 H10 0.027(4) 0.050(5) 0.024(4) -0.013(3) -0.001(3) -0.007(3)
 C11 0.01599(18) 0.01426(17) 0.01146(18) -0.00073(14) 0.00382(14) -0.00030(13)
 H11 0.033(4) 0.037(4) 0.022(4) -0.005(3) 0.007(3) -0.008(3)
 C12 0.01260(17) 0.01490(17) 0.01385(18) -0.00046(13) 0.00513(14) 0.00062(13)
 H12 0.026(3) 0.040(4) 0.025(4) -0.005(3) 0.008(3) -0.004(3)
 C13 0.01068(16) 0.01338(16) 0.01285(17) -0.00177(13) 0.00323(13) 0.00011(13)
 H13 0.023(3) 0.031(4) 0.026(4) -0.007(3) 0.006(3) -0.005(3)

loop_
  _geom_bond_atom_site_label_1
  _geom_bond_atom_site_label_2
  _geom_bond_distance
  _geom_bond_site_symmetry_2
  _geom_bond_publ_flag
 F1 C1 1.3350(5) . ?
 O1 N1 1.2232(5) . ?
 O2 N1 1.2225(5) . ?
 O3 N2 1.2213(5) . ?
 H3A N3 1.010(6) . ?
 O4 N2 1.2326(5) . ?
 O5 C7 1.2207(5) . ?
 N1 C2 1.4582(6) . ?
 N2 C4 1.4635(5) . ?
 N3 C5 1.3830(5) . ?
 N3 C7 1.3833(5) . ?
 C1 C2 1.4009(6) . ?
 C1 C6 1.3783(6) . ?
 C2 C3 1.3840(6) . ?
 C3 H3 1.086(6) . ?
 C3 C4 1.3901(6) . ?
 C4 C5 1.4220(6) . ?
 C5 C6 1.4064(5) . ?
 C6 H6 1.069(6) . ?
 C7 C8 1.4973(6) . ?
 C8 C9 1.4013(5) . ?
 C8 C13 1.4036(6) . ?
 C9 H9 1.086(6) . ?
 C9 C10 1.3964(6) . ?
 C10 H10 1.076(6) . ?
 C10 C11 1.3963(6) . ?
 C11 H11 1.084(6) . ?
 C11 C12 1.3981(6) . ?
 C12 H12 1.080(6) . ?
 C12 C13 1.3920(6) . ?
 C13 H13 1.076(6) . ?

loop_
  _geom_angle_atom_site_label_1
  _geom_angle_atom_site_label_2
  _geom_angle_atom_site_label_3
  _geom_angle
  _geom_angle_site_symmetry_1
  _geom_angle_site_symmetry_3
  _geom_angle_publ_flag
 O2 N1 O1 124.27(4) . . ?
 C2 N1 O1 117.94(3) . . ?
 C2 N1 O2 117.77(3) . . ?
 O4 N2 O3 122.76(3) . . ?
 C4 N2 O3 117.78(3) . . ?
 C4 N2 O4 119.46(3) . . ?
 C5 N3 H3A 114.5(4) . . ?
 C7 N3 H3A 117.7(4) . . ?
 C7 N3 C5 127.65(3) . . ?
 C2 C1 F1 121.07(3) . . ?
 C6 C1 F1 117.53(3) . . ?
 C6 C1 C2 121.38(3) . . ?
 C1 C2 N1 122.59(3) . . ?
 C3 C2 N1 118.31(3) . . ?
 C3 C2 C1 119.05(3) . . ?
 H3 C3 C2 119.5(3) . . ?
 C4 C3 C2 119.96(3) . . ?
 C4 C3 H3 120.5(3) . . ?
 C3 C4 N2 115.37(3) . . ?
 C5 C4 N2 122.88(3) . . ?
 C5 C4 C3 121.74(3) . . ?
 C4 C5 N3 120.92(3) . . ?
 C6 C5 N3 122.16(3) . . ?
 C6 C5 C4 116.92(3) . . ?
 C5 C6 C1 120.87(3) . . ?
 H6 C6 C1 119.2(3) . . ?
 H6 C6 C5 120.0(3) . . ?
 N3 C7 O5 122.94(3) . . ?
 C8 C7 O5 121.58(3) . . ?
 C8 C7 N3 115.47(3) . . ?
 C9 C8 C7 124.26(3) . . ?
 C13 C8 C7 116.16(3) . . ?
 C13 C8 C9 119.57(3) . . ?
 H9 C9 C8 121.7(3) . . ?
 C10 C9 C8 119.85(3) . . ?
 C10 C9 H9 118.4(3) . . ?
 H10 C10 C9 119.0(3) . . ?
 C11 C10 C9 120.39(4) . . ?
 C11 C10 H10 120.6(3) . . ?
 H11 C11 C10 120.3(3) . . ?
 C12 C11 C10 119.86(4) . . ?
 C12 C11 H11 119.8(3) . . ?
 H12 C12 C11 119.5(3) . . ?
 C13 C12 C11 119.98(3) . . ?
 C13 C12 H12 120.5(3) . . ?
 C12 C13 C8 120.36(3) . . ?
 H13 C13 C8 118.9(3) . . ?
 H13 C13 C12 120.7(3) . . ?

loop_
  _geom_hbond_atom_site_label_D
  _geom_hbond_atom_site_label_H
  _geom_hbond_atom_site_label_A
  _geom_hbond_distance_DH
  _geom_hbond_distance_HA
  _geom_hbond_distance_DA
  _geom_hbond_angle_DHA
  _geom_hbond_site_symmetry_A
 N3 H3A O4 1.010(6) 1.809(6) 2.6141(7) 134.1(5) .

loop_
  _geom_torsion_atom_site_label_1
  _geom_torsion_atom_site_label_2
  _geom_torsion_atom_site_label_3
  _geom_torsion_atom_site_label_4
  _geom_torsion
  _geom_torsion_site_symmetry_1
  _geom_torsion_site_symmetry_2
  _geom_torsion_site_symmetry_3
  _geom_torsion_site_symmetry_4
  _geom_torsion_publ_flag
 F1 C1 C2 N1 6.91(4) . . . . ?
 F1 C1 C2 C3 -175.85(4) . . . . ?
 F1 C1 C6 C5 178.81(3) . . . . ?
 O1 N1 C2 C1 20.58(4) . . . . ?
 O1 N1 C2 C3 -156.68(4) . . . . ?
 O2 N1 C2 C1 -160.75(4) . . . . ?
 O2 N1 C2 C3 21.99(4) . . . . ?
 O3 N2 C4 C3 -0.53(4) . . . . ?
 O3 N2 C4 C5 -179.46(3) . . . . ?
 O4 N2 C4 C3 179.55(3) . . . . ?
 O4 N2 C4 C5 0.61(4) . . . . ?
 O5 C7 N3 C5 1.46(5) . . . . ?
 O5 C7 C8 C9 -168.90(4) . . . . ?
 O5 C7 C8 C13 10.04(4) . . . . ?
 N1 C2 C1 C6 -174.89(4) . . . . ?
 N1 C2 C3 C4 174.45(3) . . . . ?
 N2 C4 C3 C2 -178.28(3) . . . . ?
 N2 C4 C5 N3 0.18(4) . . . . ?
 N2 C4 C5 C6 -179.00(3) . . . . ?
 N3 C5 C4 C3 -178.69(3) . . . . ?
 N3 C5 C6 C1 178.12(4) . . . . ?
 N3 C7 C8 C9 10.61(4) . . . . ?
 N3 C7 C8 C13 -170.45(3) . . . . ?
 C1 C2 C3 C4 -2.91(4) . . . . ?
 C1 C6 C5 C4 -2.71(4) . . . . ?
 C2 C3 C4 C5 0.67(4) . . . . ?
 C3 C4 C5 C6 2.13(4) . . . . ?
 C7 C8 C9 C10 178.73(4) . . . . ?
 C7 C8 C13 C12 -179.29(3) . . . . ?
 C8 C9 C10 C11 0.39(4) . . . . ?
 C8 C13 C12 C11 0.55(4) . . . . ?
 C9 C10 C11 C12 -0.14(4) . . . . ?
 C10 C11 C12 C13 -0.33(4) . . . . ?

loop_
  _refln_index_h
  _refln_index_k
  _refln_index_l
  _refln_F_squared_calc
  _refln_F_squared_meas
  _refln_F_squared_sigma
  _refln_F_squared_weight
  _refln_observed_status
-8 0 2 544.166 522.740 6.721 0.663 o
-8 0 4 8.121 7.155 0.776 81.796 o
-8 0 6 7.402 8.146 0.962 63.297 o
-8 0 8 193.261 192.854 3.541 2.825 o
-8 0 10 4.858 5.948 0.986 68.271 o
-8 1 1 4.677 5.184 0.522 156.227 o
-8 1 2 35.437 34.167 0.937 27.677 o
-8 1 3 38.166 34.444 0.937 26.517 o
-8 1 4 4.437 4.832 0.604 137.655 o
-8 1 5 204.960 207.928 2.462 3.333 o
-8 1 6 71.343 71.038 1.230 13.152 o
-8 1 7 50.647 48.334 1.088 19.118 o
-8 1 8 43.804 42.612 1.005 22.380 o
-8 1 9 0.571 0.982 0.522 279.117 o
-8 1 10 136.632 138.106 1.849 5.815 o
-8 1 11 59.831 59.544 1.717 12.285 o
-8 2 1 213.051 206.564 2.547 3.199 o
-8 2 2 16.528 17.714 0.675 58.321 o
-8 2 3 18.726 19.777 0.751 50.028 o
-8 2 4 0.389 0.051 0.480 356.116 o
-8 2 5 0.009 0.269 0.432 455.705 o
-8 2 6 45.823 46.159 1.053 20.835 o
-8 2 7 18.730 20.784 0.738 49.945 o
-8 2 8 6.773 6.468 0.560 122.958 o
-8 2 9 3.634 4.365 0.719 117.371 o
-8 3 1 1.854 2.103 1.115 64.579 o
-8 3 2 47.453 44.068 1.989 12.377 o
-8 3 3 0.254 0.701 0.911 102.840 o
-8 3 4 441.697 406.297 12.616 0.399 o
-7 0 2 28.581 27.284 1.114 28.794 o
-7 0 4 420.069 414.251 5.445 0.998 o
-7 0 6 175.675 166.177 2.415 4.045 o
-7 0 8 5.000 4.108 0.604 135.919 o
-7 0 10 19.890 19.324 1.016 38.745 o
-7 0 12 156.604 157.134 2.673 4.162 o
-7 0 14 190.872 196.152 3.132 3.104 o
-7 0 16 0.314 0.631 0.705 167.972 o
-7 0 18 2.532 2.877 0.738 124.968 o
-7 1 1 2.586 2.140 0.380 304.190 o
-7 1 2 74.462 73.617 1.173 12.925 o
-7 1 3 45.383 44.788 0.865 23.133 o
-7 1 4 87.848 86.884 1.166 11.005 o
-7 1 5 0.186 0.222 0.394 524.861 o
-7 1 6 84.792 88.177 1.240 10.964 o
-7 1 7 352.754 344.726 3.179 1.617 o
-7 1 8 4.713 3.663 0.427 198.350 o
-7 1 9 3.840 3.894 0.427 213.023 o
-7 1 10 39.210 36.953 0.847 26.918 o
-7 1 11 0.374 0.660 0.436 402.338 o
-7 1 12 116.490 115.218 1.573 7.385 o
-7 1 13 1.810 2.155 0.490 248.189 o
-7 1 14 171.659 171.148 2.133 4.327 o
-7 1 15 1.152 0.796 0.503 279.028 o
-7 1 16 47.739 51.251 1.129 19.044 o
-7 1 17 0.853 1.209 0.499 286.695 o
-7 1 18 153.707 156.212 1.950 5.021 o
-7 1 19 4.024 4.563 0.581 149.340 o
-7 2 1 17.432 16.586 0.547 64.375 o
-7 2 2 74.648 72.117 0.999 13.756 o
-7 2 3 0.653 0.300 0.382 493.262 o
-7 2 4 34.825 37.130 0.879 28.245 o
-7 2 5 956.888 945.746 7.750 0.302 o
-7 2 6 8.672 11.996 0.560 96.858 o
-7 2 7 10.505 9.173 0.545 96.731 o
-7 2 8 44.286 44.258 0.929 22.852 o
-7 2 9 2.959 2.696 0.436 243.336 o
-7 2 10 2.878 3.557 0.436 234.274 o
-7 2 11 178.423 174.887 1.934 4.345 o
-7 2 12 0.172 0.380 0.436 428.657 o
-7 2 13 0.007 0.107 0.417 497.803 o
-7 2 14 75.760 76.638 1.269 12.206 o
-7 2 15 272.653 268.723 2.972 2.253 o
-7 2 16 0.237 0.180 0.539 289.139 o
-7 2 17 0.035 0.117 0.526 313.199 o
-7 2 18 62.454 66.788 1.905 10.743 o
-7 3 1 75.149 77.502 0.953 13.551 o
-7 3 2 96.197 96.253 1.226 9.823 o
-7 3 3 91.159 88.881 1.190 10.578 o
-7 3 4 63.746 64.331 1.012 15.766 o
-7 3 5 41.189 38.952 0.828 25.997 o
-7 3 6 113.494 109.664 1.301 8.197 o
-7 3 7 0.667 2.351 0.403 373.570 o
-7 3 8 534.989 548.424 4.751 0.796 o
-7 3 9 8.647 10.398 0.576 98.596 o
-7 3 10 25.131 25.369 0.738 40.874 o
-7 3 11 7.709 6.609 0.541 119.537 o
-7 3 12 144.216 143.880 1.670 5.755 o
-7 3 13 39.520 40.276 0.911 25.296 o
-7 3 14 13.556 15.178 0.647 68.310 o
-7 3 15 121.117 118.658 1.502 7.249 o
-7 3 16 0.541 1.013 0.507 294.463 o
-7 3 17 60.755 58.903 1.238 15.232 o
-7 4 1 85.204 80.106 0.954 12.265 o
-7 4 2 65.190 67.375 1.127 14.681 o
-7 4 3 97.621 98.387 1.327 9.384 o
-7 4 4 12.301 11.570 0.593 80.650 o
-7 4 5 40.808 40.704 0.907 24.809 o
-7 4 6 97.929 98.173 1.256 9.557 o
-7 4 7 266.884 257.618 2.458 2.512 o
-7 4 8 106.279 104.016 1.390 8.543 o
-7 4 9 0.775 0.763 0.421 394.633 o
-7 4 10 17.577 17.599 0.635 58.710 o
-7 4 11 7.609 7.302 0.545 117.221 o
-7 4 12 76.976 78.906 1.276 11.948 o
-7 4 13 334.645 333.993 3.202 1.706 o
-7 4 14 8.390 8.931 0.563 105.247 o
-7 5 1 0.005 -0.670 0.421 495.225 o
-7 5 2 56.810 55.368 1.080 17.261 o
-7 5 3 206.341 202.551 2.825 3.120 o
-7 5 4 49.649 51.089 1.014 19.698 o
-7 5 5 31.149 31.917 0.909 30.683 o
-7 5 6 88.135 85.868 1.327 10.496 o
-7 5 7 29.805 29.276 0.868 32.962 o
-7 5 8 70.202 68.001 1.241 13.402 o
-7 5 9 109.896 109.066 1.578 7.806 o
-7 5 10 181.662 179.845 2.164 4.057 o
-6 0 2 6.487 5.361 0.505 141.276 o
-6 0 4 22.248 19.763 0.661 49.213 o
-6 0 6 116.194 116.952 1.765 6.984 o
-6 0 8 1036.250 1028.780 11.228 0.223 o
-6 0 10 141.330 137.262 2.043 5.429 o
-6 0 12 1.096 0.526 0.576 227.827 o
-6 0 14 310.565 315.764 4.368 1.561 o
-6 0 16 283.058 292.758 4.174 1.754 o
-6 0 18 658.731 675.477 8.505 0.447 o
-6 0 20 267.494 271.710 3.938 1.940 o
-6 0 22 444.386 458.426 6.102 0.857 o
-6 0 24 82.081 87.784 2.012 8.489 o
-6 1 1 38.055 35.223 0.533 32.178 o
-6 1 2 60.046 59.032 0.667 18.930 o
-6 1 3 26.006 25.736 0.480 46.647 o
-6 1 4 5.613 5.897 0.348 189.663 o
-6 1 5 1.789 1.679 0.312 436.464 o
-6 1 6 412.757 413.983 3.302 1.290 o
-6 1 7 402.489 402.677 3.215 1.346 o
-6 1 8 397.088 395.891 3.193 1.376 o
-6 1 9 276.199 284.302 2.441 2.352 o
-6 1 10 535.119 536.761 4.202 0.841 o
-6 1 11 127.205 133.054 1.443 6.814 o
-6 1 12 56.152 55.337 0.891 18.767 o
-6 1 13 14.202 15.352 0.555 72.782 o
-6 1 14 104.281 102.424 1.341 8.817 o
-6 1 15 297.630 301.794 2.969 2.013 o
-6 1 16 1.796 2.366 0.499 239.637 o
-6 1 17 301.756 313.114 2.976 1.960 o
-6 1 18 9.206 10.222 0.560 98.456 o
-6 1 19 53.165 56.175 1.053 18.078 o
-6 1 20 38.523 42.082 0.979 24.420 o
-6 1 21 5.383 6.097 0.560 135.100 o
-6 1 22 0.677 1.464 0.496 291.436 o
-6 1 23 11.486 10.852 0.613 82.637 o
-6 1 24 184.455 186.573 2.219 3.918 o
-6 2 1 294.046 299.936 2.124 2.264 o
-6 2 2 280.089 278.028 1.996 2.477 o
-6 2 3 332.875 330.063 2.244 1.918 o
-6 2 4 25.615 25.169 0.515 46.555 o
-6 2 5 81.375 77.326 0.938 12.886 o
-6 2 6 83.722 82.066 0.993 12.188 o
-6 2 7 47.787 44.494 0.778 23.306 o
-6 2 8 118.649 119.549 1.292 7.714 o
-6 2 9 45.872 50.318 0.850 22.302 o
-6 2 10 443.127 444.723 3.712 1.129 o
-6 2 11 45.316 43.974 0.864 23.285 o
-6 2 12 7.934 7.650 0.448 130.382 o
-6 2 13 24.860 27.218 0.683 41.814 o
-6 2 14 5.908 5.387 0.448 161.313 o
-6 2 15 589.472 606.283 5.182 0.675 o
-6 2 16 28.451 28.760 0.783 35.861 o
-6 2 17 3.513 4.876 0.535 167.986 o
-6 2 18 1.501 1.126 0.470 290.239 o
-6 2 19 0.001 0.366 0.451 417.154 o
-6 2 20 15.730 17.368 0.643 61.802 o
-6 2 21 170.400 173.273 2.065 4.392 o
-6 2 22 228.853 231.524 2.553 2.909 o
-6 2 23 300.563 303.032 3.163 1.942 o
-6 3 1 0.526 0.563 0.222 1081.080 o
-6 3 2 13.301 13.422 0.353 93.174 o
-6 3 3 33.865 34.387 0.533 35.028 o
-6 3 4 139.308 135.803 1.302 6.510 o
-6 3 5 92.191 94.552 1.103 10.522 o
-6 3 6 89.029 87.179 1.000 11.405 o
-6 3 7 30.529 34.053 0.744 33.635 o
-6 3 8 189.001 188.621 1.849 4.105 o
-6 3 9 63.796 64.079 0.978 15.977 o
-6 3 10 42.057 40.814 0.837 25.222 o
-6 3 11 4.909 5.407 0.414 184.948 o
-6 3 12 38.062 38.513 0.837 27.210 o
-6 3 13 184.047 188.157 1.929 4.134 o
-6 3 14 5.179 4.913 0.482 163.518 o
-6 3 15 76.928 75.052 1.166 12.607 o
-6 3 16 42.613 43.866 0.959 23.078 o
-6 3 17 52.647 54.241 1.082 18.144 o
-6 3 18 85.168 82.200 1.325 10.886 o
-6 3 19 21.808 21.242 0.734 46.222 o
-6 3 20 4.861 6.449 0.604 127.675 o
-6 3 21 174.737 176.101 2.004 4.341 o
-6 3 22 60.666 60.744 1.153 15.666 o
-6 4 1 284.734 282.673 2.169 2.377 o
-6 4 2 9.893 9.891 0.355 120.895 o
-6 4 3 25.543 24.401 0.522 46.902 o
-6 4 4 0.664 0.701 0.338 569.001 o
-6 4 5 5.692 5.854 0.364 184.395 o
-6 4 6 1.277 0.653 0.338 494.624 o
-6 4 7 136.226 136.032 1.426 6.454 o
-6 4 8 28.187 30.247 0.691 37.611 o
-6 4 9 188.407 187.343 1.717 4.219 o
-6 4 10 23.015 23.893 0.658 46.031 o
-6 4 11 43.610 42.610 0.882 23.852 o
-6 4 12 20.903 20.477 0.647 51.004 o
-6 4 13 6.103 6.194 0.503 141.343 o
-6 4 14 155.291 159.944 1.743 5.167 o
-6 4 15 54.543 54.449 1.012 18.291 o
-6 4 16 3.460 4.519 0.519 177.042 o
-6 4 17 126.419 123.203 1.568 6.833 o
-6 4 18 0.024 -0.313 0.436 458.290 o
-6 4 19 5.174 5.573 0.531 146.418 o
-6 4 20 0.939 1.673 0.468 304.120 o
-6 5 1 124.076 122.299 1.327 7.345 o
-6 5 2 215.937 212.399 1.962 3.463 o
-6 5 3 227.654 227.691 2.164 3.131 o
-6 5 4 5.025 6.941 0.427 168.356 o
-6 5 5 19.964 20.034 0.621 53.649 o
-6 5 6 37.795 41.370 0.859 26.442 o
-6 5 7 34.651 34.683 0.877 28.910 o
-6 5 8 427.677 425.310 3.797 1.177 o
-6 5 9 132.502 129.302 1.568 6.500 o
-6 5 10 235.064 239.910 2.306 2.925 o
-6 5 11 109.883 112.711 1.327 8.253 o
-6 5 12 0.674 0.629 0.421 406.779 o
-6 5 13 5.836 5.092 0.503 149.336 o
-6 5 14 48.557 46.861 0.954 21.043 o
-6 5 15 4.275 4.331 0.503 172.335 o
-6 5 16 114.325 114.288 1.552 7.542 o
-6 5 17 6.823 7.737 0.552 119.777 o
-6 5 18 76.660 73.912 1.243 12.365 o
-6 6 1 12.414 11.698 0.552 83.761 o
-6 6 2 13.026 11.987 0.584 78.615 o
-6 6 3 36.938 35.786 0.865 27.846 o
-6 6 4 72.279 71.206 1.142 13.456 o
-6 6 5 6.158 8.216 0.531 126.605 o
-6 6 6 550.022 544.956 4.561 0.791 o
-6 6 7 11.487 13.596 0.597 79.746 o
-6 6 8 422.313 416.359 3.636 1.220 o
-6 6 9 606.955 605.016 5.016 0.667 o
-6 6 10 425.331 416.289 3.636 1.213 o
-6 6 11 108.999 105.235 1.446 8.238 o
-6 6 12 3.081 2.103 0.519 203.020 o
-6 6 13 2.472 1.908 0.473 244.574 o
-6 6 14 2.099 2.076 0.531 216.134 o
-6 7 1 7.778 7.357 0.515 121.042 o
-6 7 2 28.982 28.879 0.903 32.788 o
-6 7 3 61.415 55.826 1.194 15.656 o
-6 7 4 202.350 198.728 2.611 3.321 o
-6 7 5 62.789 60.731 1.169 15.245 o
-6 7 6 8.632 11.707 0.632 89.102 o
-6 7 7 302.585 300.565 2.929 2.001 o
-6 7 8 475.998 468.327 14.193 0.322 o
-5 0 2 9.030 8.264 0.288 143.179 o
-5 0 4 22.575 23.801 0.484 52.081 o
-5 0 6 119.688 118.106 1.499 7.327 o
-5 0 8 285.257 284.977 3.627 1.926 o
-5 0 10 5.365 5.961 0.501 150.360 o
-5 0 12 1205.500 1210.720 13.089 0.168 o
-5 0 14 45.086 42.795 0.940 22.711 o
-5 0 16 161.369 172.862 2.426 4.210 o
-5 0 18 774.656 791.368 8.904 0.362 o
-5 0 20 48.797 51.358 1.297 17.296 o
-5 0 22 40.503 38.892 1.243 20.898 o
-5 0 24 881.874 895.576 10.117 0.287 o
-5 0 26 153.271 150.757 2.720 4.214 o
-5 1 1 1535.710 1538.660 9.395 0.139 o
-5 1 2 387.944 391.505 2.608 1.492 o
-5 1 3 577.523 577.237 3.660 0.787 o
-5 1 4 1.728 1.960 0.178 635.112 o
-5 1 5 0.012 0.362 0.164 2540.930 o
-5 1 6 5.934 5.333 0.194 230.527 o
-5 1 7 250.892 250.843 1.969 2.856 o
-5 1 8 8.447 9.298 0.322 139.119 o
-5 1 9 151.241 150.524 1.308 5.863 o
-5 1 10 3.000 2.582 0.229 395.044 o
-5 1 11 493.590 489.886 3.788 0.976 o
-5 1 12 59.857 60.890 0.798 18.027 o
-5 1 13 0.017 0.397 0.268 1095.890 o
-5 1 14 152.331 149.240 1.510 5.636 o
-5 1 15 138.492 138.943 1.431 6.319 o
-5 1 16 12.345 12.349 0.456 91.174 o
-5 1 17 22.450 23.536 0.636 47.581 o
-5 1 18 93.567 95.312 1.226 10.045 o
-5 1 19 198.610 203.548 2.001 3.736 o
-5 1 20 15.414 16.655 0.571 67.316 o
-5 1 21 76.967 77.326 1.143 12.578 o
-5 1 22 6.651 6.403 0.473 142.101 o
-5 1 23 50.611 53.346 1.028 19.104 o
-5 1 24 51.863 53.158 1.038 18.775 o
-5 1 25 16.826 15.481 0.654 60.901 o
-5 1 26 228.955 220.159 2.338 3.071 o
-5 1 27 73.979 72.899 1.269 12.579 o
-5 2 1 39.806 37.968 0.444 31.416 o
-5 2 2 40.161 39.885 0.459 30.552 o
-5 2 3 1.426 1.441 0.157 805.454 o
-5 2 4 1.857 1.750 0.162 655.424 o
-5 2 5 161.066 160.631 1.177 5.547 o
-5 2 6 15.463 16.296 0.309 82.238 o
-5 2 7 173.871 174.782 1.376 4.886 o
-5 2 8 5.485 6.355 0.275 208.546 o
-5 2 9 220.635 220.291 1.910 3.380 o
-5 2 10 562.253 574.854 4.404 0.767 o
-5 2 11 0.720 1.036 0.311 604.174 o
-5 2 12 4.190 4.023 0.346 239.833 o
-5 2 13 1091.810 1111.290 8.572 0.237 o
-5 2 14 0.020 0.526 0.344 677.116 o
-5 2 15 170.056 174.029 1.806 4.624 o
-5 2 16 11.529 12.545 0.629 78.419 o
-5 2 17 532.606 543.684 4.665 0.808 o
-5 2 18 7.671 9.061 0.477 122.266 o
-5 2 19 168.882 170.164 1.733 4.752 o
-5 2 20 728.790 739.111 6.494 0.466 o
-5 2 21 55.853 57.544 1.082 17.223 o
-5 2 22 64.683 65.925 1.142 14.768 o
-5 2 23 286.557 290.534 2.966 2.106 o
-5 2 24 0.130 0.000 0.470 387.761 o
-5 2 25 48.091 47.021 1.082 19.892 o
-5 2 26 248.670 250.222 2.733 2.576 o
-5 2 27 27.368 27.988 1.243 26.506 o
-5 3 1 492.449 502.098 3.456 0.993 o
-5 3 2 31.995 32.171 0.450 38.450 o
-5 3 3 67.367 68.684 0.670 16.511 o
-5 3 4 24.281 24.057 0.411 51.545 o
-5 3 5 130.582 130.987 1.059 7.262 o
-5 3 6 22.135 22.302 0.444 55.039 o
-5 3 7 4.609 4.117 0.299 247.628 o
-5 3 8 153.733 155.016 1.382 5.649 o
-5 3 9 378.784 383.006 3.057 1.475 o
-5 3 10 116.809 120.750 1.247 7.852 o
-5 3 11 162.185 169.191 1.592 5.042 o
-5 3 12 1843.900 1871.940 13.569 0.092 o
-5 3 13 62.799 62.596 0.875 16.856 o
-5 3 14 1.153 0.153 0.346 521.852 o
-5 3 15 36.467 36.428 0.860 27.986 o
-5 3 16 8.783 8.828 0.535 107.310 o
-5 3 17 189.751 190.838 2.065 3.920 o
-5 3 18 25.426 26.196 0.769 39.423 o
-5 3 19 0.095 -0.400 0.391 559.348 o
-5 3 20 40.356 40.615 0.873 25.420 o
-5 3 21 57.958 57.665 0.965 17.645 o
-5 3 22 3.473 3.390 0.448 216.332 o
-5 3 23 0.611 0.923 0.459 347.166 o
-5 3 24 360.956 360.065 3.394 1.520 o
-5 3 25 306.762 301.480 2.954 1.970 o
-5 3 26 10.509 9.789 0.885 62.345 o
-5 4 1 34.407 32.961 0.499 35.643 o
-5 4 2 116.761 118.895 1.024 8.277 o
-5 4 3 368.946 380.304 2.916 1.536 o
-5 4 4 231.946 237.515 1.873 3.161 o
-5 4 5 621.999 621.879 4.412 0.672 o
-5 4 6 344.358 347.618 2.600 1.754 o
-5 4 7 4.667 5.552 0.351 209.133 o
-5 4 8 442.942 449.209 3.416 1.155 o
-5 4 9 695.460 706.314 5.358 0.535 o
-5 4 10 62.621 67.360 0.967 15.960 o
-5 4 11 2148.210 2188.660 15.835 0.069 o
-5 4 12 767.851 795.784 6.019 0.443 o
-5 4 13 519.918 532.711 4.179 0.867 o
-5 4 14 89.272 93.254 1.128 10.739 o
-5 4 15 16.179 16.761 0.534 67.631 o
-5 4 16 0.019 -0.082 0.336 770.722 o
-5 4 17 2.191 2.031 0.411 297.409 o
-5 4 18 114.355 115.639 1.442 7.729 o
-5 4 19 5.657 5.977 0.519 142.984 o
-5 4 20 4.968 4.934 0.485 165.172 o
-5 4 21 0.046 0.000 0.417 499.427 o
-5 4 22 24.360 23.932 0.715 42.887 o
-5 4 23 4.564 4.472 0.493 171.106 o
-5 4 24 99.028 101.464 1.540 8.644 o
-5 5 1 6.870 7.048 0.403 151.698 o
-5 5 2 7.232 8.377 0.376 146.313 o
-5 5 3 47.804 47.626 0.738 23.173 o
-5 5 4 230.130 227.187 2.012 3.178 o
-5 5 5 52.155 52.101 0.794 20.824 o
-5 5 6 105.037 101.010 1.078 9.415 o
-5 5 7 9.344 10.814 0.408 115.148 o
-5 5 8 5.841 6.605 0.384 171.250 o
-5 5 9 48.066 48.533 0.797 22.420 o
-5 5 10 262.288 274.938 2.391 2.504 o
-5 5 11 602.905 604.479 4.728 0.686 o
-5 5 12 53.857 55.141 0.903 19.205 o
-5 5 13 24.135 26.474 0.680 42.923 o
-5 5 14 274.491 276.697 2.437 2.392 o
-5 5 15 56.116 56.488 0.954 18.206 o
-5 5 16 627.378 631.156 5.142 0.629 o
-5 5 17 5.341 6.964 0.493 147.556 o
-5 5 18 174.179 168.950 1.803 4.594 o
-5 5 19 5.667 5.407 0.519 145.628 o
-5 5 20 2.596 1.971 0.468 243.728 o
-5 5 21 8.796 8.059 0.572 104.098 o
-5 5 22 22.410 22.234 0.770 43.831 o
-5 6 1 110.890 112.813 1.296 8.262 o
-5 6 2 5.818 5.937 0.403 171.078 o
-5 6 3 95.062 94.878 1.190 10.052 o
-5 6 4 563.839 565.928 4.598 0.759 o
-5 6 5 28.276 28.826 0.697 37.937 o
-5 6 6 96.523 95.937 1.277 9.672 o
-5 6 7 108.418 107.158 1.280 8.583 o
-5 6 8 13.033 12.494 0.468 87.316 o
-5 6 9 184.477 182.671 1.737 4.318 o
-5 6 10 545.340 542.007 4.485 0.804 o
-5 6 11 8.778 9.662 0.503 109.422 o
-5 6 12 290.981 288.533 2.646 2.180 o
-5 6 13 39.864 40.090 0.876 25.664 o
-5 6 14 1.504 1.484 0.421 330.784 o
-5 6 15 10.955 10.432 0.560 90.590 o
-5 6 16 2.028 2.161 0.459 263.385 o
-5 6 17 9.812 10.330 0.554 96.150 o
-5 6 18 1.418 1.816 0.468 282.831 o
-5 6 19 0.442 0.876 0.463 352.986 o
-5 7 1 33.232 34.117 0.830 30.542 o
-5 7 2 9.232 9.679 0.548 101.136 o
-5 7 3 0.001 -0.408 0.417 504.526 o
-5 7 4 140.861 139.698 1.537 6.091 o
-5 7 5 1.516 2.480 0.417 310.701 o
-5 7 6 237.373 236.211 2.276 2.934 o
-5 7 7 75.895 70.639 1.063 13.416 o
-5 7 8 19.206 19.847 0.647 53.789 o
-5 7 9 221.597 223.471 2.463 3.066 o
-5 7 10 6.961 7.557 0.564 117.215 o
-5 7 11 21.212 22.644 0.771 44.807 o
-5 7 12 272.368 270.959 2.812 2.303 o
-5 7 13 0.062 0.205 0.480 370.874 o
-5 7 14 19.926 20.945 0.761 47.503 o
-5 7 15 1.271 1.254 0.510 262.063 o
-5 7 16 34.986 35.221 3.680 5.538 o
-5 8 1 81.652 86.356 1.323 11.011 o
-5 8 2 8.349 7.536 0.564 108.978 o
-5 8 3 0.316 -0.179 0.480 361.807 o
-5 8 4 36.519 34.030 0.934 27.312 o
-5 8 5 12.905 13.796 0.707 67.045 o
-5 8 6 27.425 29.012 0.924 33.159 o
-5 8 7 199.440 192.416 2.212 3.665 o
-5 8 8 31.288 32.707 0.934 29.936 o
-5 8 9 166.133 161.726 2.278 4.371 o
-4 0 2 204.741 205.220 1.839 3.735 o
-4 0 4 48.879 44.008 0.641 24.278 o
-4 0 6 1.596 1.587 0.192 670.605 o
-4 0 8 803.764 796.820 10.423 0.314 o
-4 0 10 1616.080 1651.900 17.525 0.096 o
-4 0 12 162.471 156.857 2.067 4.701 o
-4 0 14 394.638 395.509 4.222 1.235 o
-4 0 16 5858.450 5967.920 57.704 0.008 o
-4 0 18 1623.970 1663.690 17.811 0.094 o
-4 0 20 1010.750 1051.110 11.516 0.222 o
-4 0 22 0.247 -0.164 0.509 325.862 o
-4 0 24 3.644 3.497 0.631 143.459 o
-4 0 26 344.274 339.644 4.784 1.337 o
-4 0 28 168.827 172.521 3.144 3.449 o
-4 0 30 64.065 64.731 1.692 11.806 o
-4 1 1 375.263 364.553 2.311 1.632 o
-4 1 2 0.444 0.642 0.124 1935.160 o
-4 1 3 153.982 151.212 1.055 6.007 o
-4 1 4 215.166 213.393 1.386 3.753 o
-4 1 5 3.792 4.366 0.163 333.122 o
-4 1 6 902.360 901.607 6.628 0.346 o
-4 1 7 0.111 0.436 0.127 3037.740 o
-4 1 8 79.317 80.456 0.656 13.861 o
-4 1 9 138.617 137.914 1.326 6.467 o
-4 1 10 27.281 28.397 0.409 45.290 o
-4 1 11 240.937 240.699 2.176 2.920 o
-4 1 12 146.443 146.668 1.367 6.008 o
-4 1 13 1654.780 1668.430 11.695 0.115 o
-4 1 14 818.362 845.821 6.617 0.391 o
-4 1 15 95.826 101.420 1.112 9.962 o
-4 1 16 71.551 70.010 0.863 14.906 o
-4 1 17 35.224 36.038 0.627 32.274 o
-4 1 18 11.783 12.709 0.424 95.589 o
-4 1 19 24.118 24.070 0.590 46.803 o
-4 1 20 32.303 32.157 0.704 33.892 o
-4 1 21 59.093 60.852 0.992 16.964 o
-4 1 22 132.182 135.588 1.518 6.475 o
-4 1 23 99.096 99.870 1.327 9.243 o
-4 1 24 97.300 99.088 1.327 9.382 o
-4 1 25 20.903 21.225 0.693 48.776 o
-4 1 26 7.513 8.200 0.564 111.857 o
-4 1 27 663.350 653.585 5.895 0.557 o
-4 1 28 409.913 402.692 3.955 1.226 o
-4 1 29 85.969 85.613 1.477 10.155 o
-4 2 1 1015.840 1009.660 6.603 0.291 o
-4 2 2 703.355 716.605 4.466 0.555 o
-4 2 3 2050.900 2026.850 12.300 0.082 o
-4 2 4 220.549 214.978 1.453 3.632 o
-4 2 5 73.860 74.366 0.607 15.210 o
-4 2 6 12.669 13.059 0.240 104.433 o
-4 2 7 4.047 3.911 0.183 323.105 o
-4 2 8 249.066 245.173 2.163 2.826 o
-4 2 9 17.222 17.062 0.356 73.652 o
-4 2 10 1.010 1.058 0.195 890.551 o
-4 2 11 1231.730 1268.890 8.900 0.195 o
-4 2 12 268.167 276.087 2.174 2.525 o
-4 2 13 498.781 521.207 3.989 0.924 o
-4 2 14 2445.230 2530.300 18.146 0.053 o
-4 2 15 2845.750 2907.230 20.815 0.040 o
-4 2 16 50.008 52.158 0.762 21.648 o
-4 2 17 121.289 122.536 1.292 7.521 o
-4 2 18 100.252 98.696 1.082 9.814 o
-4 2 19 34.002 35.471 0.690 32.143 o
-4 2 20 55.013 56.296 0.873 19.041 o
-4 2 21 36.112 37.363 0.752 29.574 o
-4 2 22 1.013 0.814 0.346 499.484 o
-4 2 23 0.156 0.243 0.394 527.383 o
-4 2 24 13.999 12.540 0.552 77.467 o
-4 2 25 0.737 1.314 0.429 367.057 o
-4 2 26 172.465 173.937 1.977 4.427 o
-4 2 27 26.960 26.230 0.881 35.355 o
-4 2 28 2.479 2.947 0.522 204.682 o
-4 2 29 11.513 11.149 0.651 78.469 o
-4 3 1 575.715 591.853 3.736 0.776 o
-4 3 2 417.468 412.991 2.916 1.324 o
-4 3 3 2011.190 2020.450 12.652 0.083 o
-4 3 4 1607.620 1638.950 10.304 0.124 o
-4 3 5 10.307 10.796 0.338 116.986 o
-4 3 6 405.412 406.296 2.945 1.367 o
-4 3 7 376.578 373.376 2.879 1.526 o
-4 3 8 1.706 1.733 0.183 651.397 o
-4 3 9 650.212 655.328 4.557 0.623 o
-4 3 10 3.355 4.008 0.255 316.572 o
-4 3 11 41.606 40.252 0.562 28.694 o
-4 3 12 211.047 211.830 1.821 3.608 o
-4 3 13 39.339 44.488 0.656 27.731 o
-4 3 14 407.766 407.313 3.347 1.307 o
-4 3 15 159.613 162.325 1.585 5.193 o
-4 3 16 855.635 862.374 6.700 0.370 o
-4 3 17 5.546 5.822 0.338 194.375 o
-4 3 18 3.286 3.560 0.329 284.315 o
-4 3 19 397.449 404.090 3.258 1.353 o
-4 3 20 78.435 80.113 0.987 12.882 o
-4 3 21 64.671 64.280 0.896 16.267 o
-4 3 22 171.055 170.135 1.646 4.782 o
-4 3 23 0.080 0.064 0.338 738.673 o
-4 3 24 14.739 13.988 0.543 73.972 o
-4 3 25 23.647 23.595 0.761 42.327 o
-4 3 26 133.072 132.177 1.769 6.128 o
-4 3 27 117.708 114.348 1.602 7.295 o
-4 3 28 102.457 97.298 1.476 8.734 o
-4 4 1 0.515 0.982 0.185 1193.660 o
-4 4 2 323.664 332.838 2.353 1.938 o
-4 4 3 10.590 10.749 0.301 119.071 o
-4 4 4 18.477 16.965 0.361 70.359 o
-4 4 5 0.941 1.490 0.226 748.838 o
-4 4 6 11.755 12.797 0.331 103.493 o
-4 4 7 149.969 149.552 1.259 5.968 o
-4 4 8 290.472 295.958 2.300 2.256 o
-4 4 9 74.159 75.166 0.801 14.428 o
-4 4 10 11.942 11.004 0.340 106.453 o
-4 4 11 201.379 202.369 1.708 3.884 o
-4 4 12 27.702 29.346 0.595 40.520 o
-4 4 13 807.115 821.757 6.178 0.412 o
-4 4 14 72.179 76.332 0.986 13.858 o
-4 4 15 424.362 422.805 3.509 1.222 o
-4 4 16 125.994 123.682 1.339 7.215 o
-4 4 17 75.607 77.534 1.017 13.237 o
-4 4 18 55.234 55.975 0.867 19.070 o
-4 4 19 59.482 59.542 0.954 17.260 o
-4 4 20 145.496 146.163 1.568 5.810 o
-4 4 21 64.613 64.849 0.986 15.739 o
-4 4 22 107.687 105.200 1.332 8.564 o
-4 4 23 505.465 506.129 4.459 0.888 o
-4 4 24 15.316 16.152 0.663 62.588 o
-4 4 25 0.123 0.013 0.480 373.024 o
-4 4 26 270.418 269.150 2.864 2.303 o
-4 4 27 68.535 69.327 1.339 13.012 o
-4 5 1 2763.460 2800.090 19.297 0.043 o
-4 5 2 2751.530 2825.550 19.458 0.043 o
-4 5 3 304.006 313.313 2.949 1.955 o
-4 5 4 412.981 423.160 3.082 1.303 o
-4 5 5 172.090 167.498 1.411 4.985 o
-4 5 6 28.189 28.953 0.562 40.973 o
-4 5 7 379.389 382.231 2.827 1.508 o
-4 5 8 5.021 5.249 0.301 222.358 o
-4 5 9 93.728 94.252 0.953 10.809 o
-4 5 10 329.750 331.343 2.603 1.860 o
-4 5 11 36.111 37.298 0.653 31.051 o
-4 5 12 517.454 523.108 3.940 0.896 o
-4 5 13 0.423 0.553 0.283 814.861 o
-4 5 14 517.608 519.560 4.232 0.877 o
-4 5 15 82.285 81.094 1.083 12.069 o
-4 5 16 172.171 168.368 1.717 4.716 o
-4 5 17 53.913 53.086 0.876 19.631 o
-4 5 18 40.460 41.897 0.832 25.673 o
-4 5 19 104.824 102.976 1.274 8.925 o
-4 5 20 79.383 79.347 1.176 12.095 o
-4 5 21 10.945 11.123 0.552 90.121 o
-4 5 22 25.320 26.078 0.775 39.398 o
-4 5 23 6.417 7.478 0.552 123.466 o
-4 5 24 85.458 79.164 1.321 11.001 o
-4 5 25 5.376 4.118 0.549 146.915 o
-4 6 1 138.317 142.200 1.445 6.251 o
-4 6 2 93.217 97.945 1.139 10.212 o
-4 6 3 486.068 497.697 3.866 0.976 o
-4 6 4 60.488 63.383 0.863 17.275 o
-4 6 5 155.000 163.104 1.529 5.356 o
-4 6 6 271.003 279.183 2.382 2.426 o
-4 6 7 603.417 610.610 4.521 0.693 o
-4 6 8 303.624 310.019 2.483 2.083 o
-4 6 9 60.275 61.839 0.840 17.597 o
-4 6 10 4.996 5.062 0.374 199.861 o
-4 6 11 14.906 16.169 0.515 72.507 o
-4 6 12 180.096 175.708 1.660 4.526 o
-4 6 13 131.448 128.831 1.399 6.800 o
-4 6 14 152.402 152.438 1.654 5.431 o
-4 6 15 35.338 33.587 0.884 28.738 o
-4 6 16 14.261 14.504 0.589 71.439 o
-4 6 17 53.336 52.728 1.082 18.157 o
-4 6 18 43.100 40.752 1.017 22.710 o
-4 6 19 0.708 0.162 0.474 342.917 o
-4 6 20 0.427 0.767 0.503 307.440 o
-4 6 21 17.808 17.462 0.731 53.735 o
-4 6 22 0.202 -0.121 0.474 376.800 o
-4 6 23 22.970 23.561 1.213 29.891 o
-4 7 1 244.432 242.743 2.230 2.854 o
-4 7 2 65.465 64.589 0.954 15.803 o
-4 7 3 7.510 9.433 0.456 125.422 o
-4 7 4 74.667 77.825 1.083 13.055 o
-4 7 5 28.141 29.034 0.687 38.201 o
-4 7 6 59.098 56.905 0.872 18.121 o
-4 7 7 102.131 103.816 1.228 9.171 o
-4 7 8 0.907 1.453 0.388 409.288 o
-4 7 9 57.308 55.529 1.000 17.729 o
-4 7 10 53.388 52.304 0.955 19.218 o
-4 7 11 2.140 1.877 0.417 297.289 o
-4 7 12 19.325 18.981 0.632 54.891 o
-4 7 13 26.978 26.772 0.809 36.974 o
-4 7 14 144.176 139.201 1.769 5.695 o
-4 7 15 103.925 97.209 1.526 8.527 o
-4 7 16 3.287 2.747 0.573 170.954 o
-4 7 17 96.640 95.454 1.613 8.744 o
-4 7 18 34.051 36.024 1.115 24.978 o
-4 7 19 551.513 538.266 5.591 0.725 o
-4 8 1 4.989 5.752 0.553 141.686 o
-4 8 2 294.821 286.982 2.920 2.083 o
-4 8 3 224.909 231.459 2.420 3.013 o
-4 8 4 6.558 7.677 0.497 132.280 o
-4 8 5 37.714 37.307 0.877 27.025 o
-4 8 6 58.971 57.763 1.048 16.887 o
-4 8 7 190.340 187.481 1.936 4.030 o
-4 8 8 185.120 181.730 1.858 4.224 o
-4 8 9 28.859 26.654 0.731 37.548 o
-4 8 10 10.056 10.787 0.584 90.842 o
-4 8 11 16.153 16.359 0.731 57.085 o
-4 8 12 115.681 111.268 1.578 7.495 o
-4 8 13 26.596 26.124 0.852 36.366 o
-4 8 14 182.453 174.655 2.231 4.031 o
-4 8 15 0.118 -0.045 0.539 297.194 o
-4 9 1 354.737 353.510 3.497 1.534 o
-4 9 2 1.679 3.334 0.564 194.809 o
-4 9 3 0.007 -0.131 0.515 330.194 o
-4 9 4 10.394 8.115 0.613 91.421 o
-4 9 5 4.711 4.148 0.549 153.658 o
-4 9 6 2.973 2.785 0.535 191.210 o
-4 9 7 162.692 156.652 6.308 1.618 o
-3 0 2 1571.560 1555.170 12.060 0.124 o
-3 0 4 17316.500 16350.100 162.674 0.001 o
-3 0 6 3269.130 3215.900 27.432 0.029 o
-3 0 8 2415.880 2434.720 22.070 0.050 o
-3 0 10 2.081 1.643 0.199 570.566 o
-3 0 12 96.023 98.110 1.260 9.678 o
-3 0 14 2999.610 2996.630 27.180 0.033 o
-3 0 16 6809.140 6938.370 66.324 0.006 o
-3 0 18 3662.130 3735.900 45.175 0.018 o
-3 0 20 1221.930 1226.090 13.233 0.164 o
-3 0 22 47.568 48.228 1.255 18.207 o
-3 0 24 33.195 33.501 1.146 25.195 o
-3 0 26 110.206 112.808 2.100 6.594 o
-3 0 28 0.592 0.701 0.576 237.931 o
-3 0 30 119.687 121.666 3.127 4.469 o
-3 1 1 207.292 198.769 1.375 3.999 o
-3 1 2 164.976 161.743 1.113 5.473 o
-3 1 3 1166.050 1147.920 6.993 0.233 o
-3 1 4 185.167 178.940 1.225 4.691 o
-3 1 5 95.074 88.346 0.673 11.605 o
-3 1 6 373.690 359.819 2.360 1.641 o
-3 1 7 134.822 140.946 0.945 7.001 o
-3 1 8 67.951 65.331 0.602 16.986 o
-3 1 9 789.043 801.207 5.255 0.449 o
-3 1 10 155.541 160.535 1.375 5.527 o
-3 1 11 37.751 36.282 0.444 33.096 o
-3 1 12 70.587 68.606 0.739 15.691 o
-3 1 13 26.743 24.606 0.357 49.147 o
-3 1 14 0.052 0.255 0.182 2185.820 o
-3 1 15 37.484 38.701 0.499 31.915 o
-3 1 16 2187.330 2221.700 15.363 0.068 o
-3 1 17 866.631 886.799 6.300 0.369 o
-3 1 18 1093.300 1101.670 8.073 0.243 o
-3 1 19 874.888 885.372 6.580 0.360 o
-3 1 20 240.960 238.731 2.044 2.985 o
-3 1 21 476.722 483.887 3.765 1.014 o
-3 1 22 334.979 336.054 2.765 1.791 o
-3 1 23 1.764 2.667 0.364 344.425 o
-3 1 24 155.286 156.164 1.783 5.170 o
-3 1 25 149.223 149.403 1.746 5.448 o
-3 1 26 11.554 11.169 0.535 89.343 o
-3 1 27 42.980 41.306 0.923 23.784 o
-3 1 28 21.305 20.767 0.747 46.565 o
-3 1 29 0.764 1.958 0.564 226.731 o
-3 1 30 719.651 705.080 7.599 0.443 o
-3 1 31 0.100 1.069 0.564 255.519 o
-3 2 1 341.388 337.663 2.210 1.862 o
-3 2 2 473.554 465.142 2.990 1.107 o
-3 2 3 20.728 21.143 0.246 64.089 o
-3 2 4 67.659 64.439 0.528 17.407 o
-3 2 5 159.499 156.416 1.076 5.737 o
-3 2 6 776.561 775.754 4.783 0.476 o
-3 2 7 1.965 1.660 0.127 694.814 o
-3 2 8 64.512 63.239 0.545 18.095 o
-3 2 9 0.258 0.486 0.154 2023.050 o
-3 2 10 102.969 98.829 0.889 10.039 o
-3 2 11 623.667 628.061 4.223 0.676 o
-3 2 12 258.289 256.124 1.983 2.757 o
-3 2 13 915.328 924.001 6.511 0.339 o
-3 2 14 291.419 290.734 2.423 2.233 o
-3 2 15 216.003 231.793 2.017 3.313 o
-3 2 16 6.737 8.849 0.336 156.561 o
-3 2 17 125.520 128.312 1.235 7.296 o
-3 2 18 2444.650 2493.960 17.865 0.054 o
-3 2 19 1703.320 1741.880 12.616 0.106 o
-3 2 20 0.189 0.502 0.282 907.915 o
-3 2 21 775.109 787.588 5.908 0.444 o
-3 2 22 253.779 261.019 2.233 2.686 o
-3 2 23 352.115 352.205 2.875 1.661 o
-3 2 24 115.454 118.188 1.238 7.998 o
-3 2 25 12.809 14.315 0.567 77.171 o
-3 2 26 19.260 20.022 0.651 53.399 o
-3 2 27 83.711 82.325 1.250 11.273 o
-3 2 28 22.500 23.723 0.794 42.245 o
-3 2 29 204.203 197.102 2.715 3.242 o
-3 2 30 14.813 16.256 0.839 53.273 o
-3 2 31 105.923 113.828 2.750 5.413 o
-3 3 1 534.577 530.193 3.337 0.903 o
-3 3 2 73.253 72.254 0.589 15.530 o
-3 3 3 65.236 67.552 0.582 17.368 o
-3 3 4 798.021 780.567 5.024 0.456 o
-3 3 5 70.849 76.673 0.634 15.410 o
-3 3 6 105.659 109.839 0.859 9.508 o
-3 3 7 241.465 246.673 2.008 2.954 o
-3 3 8 33.217 34.099 0.380 37.696 o
-3 3 9 36.242 36.335 0.448 33.967 o
-3 3 10 436.252 442.335 3.028 1.221 o
-3 3 11 47.947 50.980 0.542 24.179 o
-3 3 12 523.206 526.304 3.689 0.902 o
-3 3 13 540.167 545.346 3.971 0.843 o
-3 3 14 46.767 47.762 0.592 24.774 o
-3 3 15 57.518 57.052 0.730 19.353 o
-3 3 16 147.719 146.325 1.374 5.966 o
-3 3 17 1.091 0.728 0.292 617.119 o
-3 3 18 239.840 236.816 2.000 3.025 o
-3 3 19 46.536 45.423 0.680 24.494 o
-3 3 20 117.524 117.221 1.171 8.036 o
-3 3 21 142.284 144.880 1.357 6.183 o
-3 3 22 153.175 152.829 1.442 5.634 o
-3 3 23 41.423 42.046 0.787 25.833 o
-3 3 24 136.660 136.539 1.479 6.358 o
-3 3 25 7.401 6.925 0.441 139.419 o
-3 3 26 33.694 34.253 0.787 31.016 o
-3 3 27 111.110 104.383 1.299 8.469 o
-3 3 28 1.526 1.392 0.503 257.317 o
-3 3 29 11.891 11.873 0.772 66.416 o
-3 3 30 6.620 7.194 0.734 92.508 o
-3 4 1 552.898 562.070 3.658 0.831 o
-3 4 2 656.400 645.725 4.168 0.637 o
-3 4 3 8.272 9.462 0.224 152.999 o
-3 4 4 370.971 365.316 2.517 1.618 o
-3 4 5 75.869 75.852 0.717 14.445 o
-3 4 6 7.513 8.126 0.229 169.759 o
-3 4 7 25.351 26.608 0.401 48.726 o
-3 4 8 49.045 45.373 0.518 24.960 o
-3 4 9 9.651 9.141 0.249 138.035 o
-3 4 10 141.316 141.042 1.140 6.533 o
-3 4 11 106.863 109.543 0.940 9.290 o
-3 4 12 44.144 44.206 0.536 26.958 o
-3 4 13 94.031 95.385 0.947 10.752 o
-3 4 14 40.019 42.803 0.605 28.372 o
-3 4 15 103.332 105.171 1.044 9.465 o
-3 4 16 61.420 60.413 0.804 17.723 o
-3 4 17 6.903 8.208 0.433 139.636 o
-3 4 18 71.655 68.131 0.858 15.054 o
-3 4 19 1.410 1.705 0.305 482.187 o
-3 4 20 26.635 27.649 0.644 41.027 o
-3 4 21 118.839 116.997 1.319 7.717 o
-3 4 22 48.918 50.331 0.873 21.242 o
-3 4 23 165.800 163.933 1.717 4.902 o
-3 4 24 47.153 51.156 0.894 21.410 o
-3 4 25 1.733 2.170 0.388 335.929 o
-3 4 26 17.646 17.055 0.579 61.882 o
-3 4 27 30.157 28.659 0.781 34.827 o
-3 4 28 5.305 5.229 0.496 156.409 o
-3 4 29 38.708 42.995 4.205 4.309 o
-3 5 1 164.447 171.402 1.383 5.144 o
-3 5 2 218.493 226.623 1.898 3.373 o
-3 5 3 470.366 484.321 3.727 1.030 o
-3 5 4 812.573 839.562 6.079 0.408 o
-3 5 5 9.320 8.416 0.299 138.262 o
-3 5 6 1757.370 1825.420 13.143 0.099 o
-3 5 7 619.413 631.134 4.544 0.664 o
-3 5 8 61.831 64.185 0.709 17.786 o
-3 5 9 30.299 29.590 0.479 40.476 o
-3 5 10 148.997 148.791 1.274 5.995 o
-3 5 11 76.712 75.373 0.789 14.108 o
-3 5 12 82.248 83.689 0.861 12.688 o
-3 5 13 4.410 4.773 0.302 243.077 o
-3 5 14 6.776 6.041 0.331 175.181 o
-3 5 15 25.586 23.602 0.531 47.057 o
-3 5 16 47.068 44.899 0.716 24.061 o
-3 5 17 119.672 112.910 1.219 7.953 o
-3 5 18 193.523 188.030 1.835 4.044 o
-3 5 19 470.820 465.997 3.864 1.034 o
-3 5 20 37.304 38.280 0.808 28.001 o
-3 5 21 0.694 1.748 0.429 356.866 o
-3 5 22 210.744 205.778 2.125 3.480 o
-3 5 23 8.778 9.492 0.537 105.234 o
-3 5 24 2.162 1.752 0.459 265.638 o
-3 5 25 1.820 2.269 0.480 253.221 o
-3 5 26 0.008 0.846 0.480 355.157 o
-3 5 27 2.159 3.151 0.539 200.357 o
-3 6 1 560.986 560.313 3.951 0.804 o
-3 6 2 945.956 960.391 6.577 0.321 o
-3 6 3 144.037 152.770 1.405 5.946 o
-3 6 4 950.589 961.160 7.075 0.312 o
-3 6 5 372.091 376.453 2.990 1.520 o
-3 6 6 70.675 76.849 0.994 13.979 o
-3 6 7 2.002 3.147 0.293 386.910 o
-3 6 8 19.044 19.115 0.459 62.689 o
-3 6 9 16.401 16.262 0.408 74.493 o
-3 6 10 7.933 8.362 0.318 149.273 o
-3 6 11 168.381 167.352 1.486 5.012 o
-3 6 12 42.432 40.741 0.938 23.878 o
-3 6 13 56.977 55.182 0.877 18.707 o
-3 6 14 8.858 9.091 0.452 117.971 o
-3 6 15 362.295 361.188 3.219 1.544 o
-3 6 16 36.607 37.311 0.927 26.720 o
-3 6 17 209.106 201.904 2.305 3.417 o
-3 6 18 52.142 51.173 1.051 18.813 o
-3 6 19 169.710 165.660 2.035 4.504 o
-3 6 20 11.732 10.440 0.604 83.319 o
-3 6 21 27.284 28.024 0.864 34.980 o
-3 6 22 30.640 26.135 0.914 32.374 o
-3 6 23 118.939 117.920 1.703 6.980 o
-3 6 24 29.774 30.131 0.924 31.544 o
-3 6 25 77.510 74.406 1.383 11.657 o
-3 7 1 322.392 325.888 2.674 1.895 o
-3 7 2 161.172 165.228 1.537 5.165 o
-3 7 3 99.168 111.975 1.553 8.321 o
-3 7 4 3665.050 3798.400 28.276 0.024 o
-3 7 5 1520.570 1565.840 11.911 0.128 o
-3 7 6 245.826 258.503 2.346 2.723 o
-3 7 7 160.697 159.962 1.611 5.171 o
-3 7 8 70.735 71.002 0.999 14.335 o
-3 7 9 210.419 214.437 2.032 3.483 o
-3 7 10 448.765 453.034 3.751 1.103 o
-3 7 11 46.172 47.100 0.845 22.742 o
-3 7 12 17.364 17.003 0.547 64.086 o
-3 7 13 317.108 317.150 3.100 1.844 o
-3 7 14 1.690 2.152 0.454 278.405 o
-3 7 15 0.862 1.333 0.454 329.493 o
-3 7 16 124.251 122.071 1.724 6.666 o
-3 7 17 539.531 519.197 5.339 0.767 o
-3 7 18 14.876 14.268 0.779 58.098 o
-3 7 19 145.964 139.925 1.879 5.494 o
-3 7 20 37.833 34.371 0.962 26.296 o
-3 7 21 24.796 25.010 0.816 39.097 o
-3 7 22 132.189 127.704 1.898 6.024 o
-3 8 1 0.336 0.191 0.421 450.722 o
-3 8 2 4.754 5.672 0.483 163.976 o
-3 8 3 433.533 429.953 3.598 1.181 o
-3 8 4 1.828 3.164 0.421 281.792 o
-3 8 5 15.168 16.118 0.534 70.773 o
-3 8 6 267.217 263.712 2.414 2.501 o
-3 8 7 1.098 1.927 0.374 397.495 o
-3 8 8 84.588 82.754 1.152 11.523 o
-3 8 9 163.730 168.834 1.763 4.851 o
-3 8 10 245.353 245.133 2.328 2.794 o
-3 8 11 406.355 404.950 3.652 1.274 o
-3 8 12 0.259 0.836 0.446 388.891 o
-3 8 13 0.181 0.281 0.454 400.815 o
-3 8 14 9.849 9.557 0.599 92.428 o
-3 8 15 17.108 17.973 0.734 54.206 o
-3 8 16 37.342 39.310 1.101 23.578 o
-3 8 17 210.743 204.662 2.526 3.247 o
-3 8 18 19.334 19.119 0.816 46.980 o
-3 9 1 2.490 1.321 0.480 247.670 o
-3 9 2 4.918 4.458 0.553 148.641 o
-3 9 3 122.013 118.638 1.662 6.923 o
-3 9 4 4.456 4.979 0.569 146.346 o
-3 9 5 51.418 51.392 1.014 19.264 o
-3 9 6 458.494 442.981 3.952 1.073 o
-3 9 7 186.719 178.710 1.899 4.192 o
-3 9 8 23.950 22.608 0.722 43.711 o
-3 9 9 107.944 106.342 1.461 8.229 o
-3 9 10 105.894 105.240 1.459 8.371 o
-3 9 11 29.154 29.439 0.828 34.184 o
-3 9 12 26.942 24.828 0.799 37.964 o
-2 0 2 5694.600 5569.170 45.065 0.010 o
-2 0 4 3077.170 3017.320 25.699 0.033 o
-2 0 6 145.460 150.530 1.507 5.820 o
-2 0 8 492.421 474.947 4.709 0.911 o
-2 0 10 424.112 415.652 3.947 1.178 o
-2 0 12 228.596 232.468 2.318 3.021 o
-2 0 14 3.459 4.676 0.422 215.023 o
-2 0 16 565.048 574.601 5.457 0.700 o
-2 0 18 1079.760 1100.860 11.508 0.207 o
-2 0 20 315.928 320.190 3.426 1.763 o
-2 0 22 5.252 6.374 0.549 137.671 o
-2 0 24 8.952 8.717 0.541 105.884 o
-2 0 26 65.390 62.699 1.226 14.406 o
-2 0 28 110.476 122.348 2.896 4.978 o
-2 0 30 187.306 184.290 3.922 2.658 o
-2 0 32 91.838 86.175 2.588 6.480 o
-2 1 1 45.121 45.015 0.380 27.578 o
-2 1 2 272.636 256.496 1.657 2.726 o
-2 1 3 3318.920 3267.870 20.234 0.032 o
-2 1 4 135.876 139.657 0.923 7.007 o
-2 1 5 176.563 167.796 1.121 5.085 o
-2 1 6 1745.430 1715.590 10.679 0.110 o
-2 1 7 52.629 50.059 0.431 23.457 o
-2 1 8 104.644 105.246 0.719 9.985 o
-2 1 9 24.078 24.285 0.315 53.867 o
-2 1 10 168.512 179.590 1.269 5.035 o
-2 1 11 396.225 391.692 2.711 1.450 o
-2 1 12 61.454 63.525 0.542 18.729 o
-2 1 13 178.905 175.530 1.239 4.859 o
-2 1 14 1.622 1.980 0.196 622.018 o
-2 1 15 378.946 375.974 2.808 1.524 o
-2 1 16 760.229 741.698 5.308 0.482 o
-2 1 17 197.033 194.703 1.510 4.136 o
-2 1 18 27.410 26.633 0.490 44.410 o
-2 1 19 141.036 141.890 1.267 6.383 o
-2 1 20 0.201 0.555 0.256 1039.640 o
-2 1 21 688.962 678.118 5.078 0.561 o
-2 1 22 260.556 261.053 2.158 2.655 o
-2 1 23 3.595 4.073 0.417 220.929 o
-2 1 24 71.364 71.677 0.924 14.545 o
-2 1 25 253.104 248.825 2.356 2.698 o
-2 1 26 12.427 14.298 0.553 79.407 o
-2 1 27 355.295 353.912 3.773 1.479 o
-2 1 28 48.627 48.990 1.092 19.453 o
-2 1 29 14.885 14.354 0.722 61.496 o
-2 1 30 68.498 62.886 1.516 12.421 o
-2 1 31 98.250 101.446 1.950 7.608 o
-2 1 32 34.841 35.855 1.370 20.981 o
-2 2 1 1176.420 1153.920 7.000 0.230 o
-2 2 2 581.955 590.209 3.626 0.774 o
-2 2 3 512.704 519.561 3.298 0.952 o
-2 2 4 2494.830 2522.640 16.123 0.054 o
-2 2 5 1737.220 1710.050 10.973 0.110 o
-2 2 6 2988.620 2937.970 17.697 0.040 o
-2 2 7 11153.300 10719.300 68.653 0.003 o
-2 2 8 321.570 321.507 2.182 2.015 o
-2 2 9 10.483 10.687 0.210 128.113 o
-2 2 10 1722.910 1716.930 11.400 0.109 o
-2 2 11 2515.450 2501.060 16.549 0.054 o
-2 2 12 127.184 122.929 0.961 7.731 o
-2 2 13 1.011 0.995 0.141 1106.910 o
-2 2 14 20.468 19.369 0.315 64.658 o
-2 2 15 159.285 162.239 1.536 5.250 o
-2 2 16 298.919 303.040 2.681 2.080 o
-2 2 17 314.684 314.435 2.309 2.047 o
-2 2 18 325.289 333.043 2.533 1.892 o
-2 2 19 1769.810 1782.440 12.372 0.102 o
-2 2 20 1495.290 1509.020 10.188 0.140 o
-2 2 21 269.240 280.171 2.233 2.482 o
-2 2 22 37.725 40.192 0.662 29.377 o
-2 2 23 1112.840 1118.010 8.585 0.232 o
-2 2 24 0.006 1.232 0.325 673.495 o
-2 2 25 60.306 58.699 0.888 17.603 o
-2 2 26 0.000 0.000 0.334 784.467 o
-2 2 27 82.177 85.004 1.309 11.075 o
-2 2 28 0.589 1.383 0.460 334.870 o
-2 2 29 159.368 160.977 2.137 4.648 o
-2 2 30 19.306 18.776 0.941 42.218 o
-2 2 31 1.178 1.971 0.546 228.618 o
-2 2 32 87.811 88.317 2.400 7.066 o
-2 3 1 463.764 472.638 2.951 1.124 o
-2 3 2 133.796 129.739 0.956 7.273 o
-2 3 3 139.517 142.123 1.026 6.705 o
-2 3 4 367.001 369.889 2.412 1.640 o
-2 3 5 444.341 442.543 2.855 1.217 o
-2 3 6 1191.180 1172.980 7.151 0.224 o
-2 3 7 708.128 720.173 4.589 0.547 o
-2 3 8 92.810 102.337 0.956 10.543 o
-2 3 9 337.806 341.381 2.262 1.861 o
-2 3 10 90.663 89.704 0.725 11.858 o
-2 3 11 479.924 485.238 3.266 1.049 o
-2 3 12 6.939 6.675 0.246 186.035 o
-2 3 13 31.321 31.325 0.376 40.457 o
-2 3 14 24.439 22.559 0.363 53.552 o
-2 3 15 48.877 48.050 0.517 24.546 o
-2 3 16 17.270 17.373 0.373 72.359 o
-2 3 17 35.616 33.638 0.499 34.599 o
-2 3 18 81.825 79.674 0.812 13.122 o
-2 3 19 1184.250 1181.140 8.337 0.215 o
-2 3 20 239.505 247.117 2.022 2.967 o
-2 3 21 805.604 793.082 6.208 0.419 o
-2 3 22 257.345 253.087 2.271 2.676 o
-2 3 23 76.385 77.953 1.008 13.158 o
-2 3 24 387.998 377.719 3.217 1.429 o
-2 3 25 162.596 162.701 1.645 5.059 o
-2 3 26 124.006 121.520 1.438 7.180 o
-2 3 27 11.699 12.273 0.586 82.137 o
-2 3 28 12.875 14.372 0.635 71.776 o
-2 3 29 0.065 0.189 0.474 379.490 o
-2 3 30 2.054 3.485 0.573 183.242 o
-2 3 31 19.198 19.804 0.821 46.538 o
-2 4 1 233.575 236.019 1.714 3.217 o
-2 4 2 31.827 32.524 0.350 39.850 o
-2 4 3 500.049 502.592 3.245 0.994 o
-2 4 4 10.219 8.246 0.198 141.965 o
-2 4 5 109.250 108.209 0.844 9.347 o
-2 4 6 342.359 339.191 2.199 1.855 o
-2 4 7 1423.130 1438.440 8.775 0.158 o
-2 4 8 4717.130 4768.840 29.534 0.016 o
-2 4 9 215.641 214.766 1.516 3.676 o
-2 4 10 0.074 0.371 0.129 3258.290 o
-2 4 11 93.586 93.946 0.791 11.226 o
-2 4 12 91.395 92.912 0.848 11.336 o
-2 4 13 0.089 0.435 0.144 2670.240 o
-2 4 14 63.405 62.666 0.738 17.480 o
-2 4 15 10.350 11.523 0.315 116.668 o
-2 4 16 175.507 173.359 1.432 4.823 o
-2 4 17 84.564 87.306 0.902 12.125 o
-2 4 18 36.014 35.500 0.597 32.413 o
-2 4 19 414.934 410.512 3.410 1.275 o
-2 4 20 867.431 877.497 6.839 0.360 o
-2 4 21 1829.710 1847.730 13.960 0.092 o
-2 4 22 986.352 975.937 7.598 0.291 o
-2 4 23 157.455 158.710 1.624 5.253 o
-2 4 24 429.501 434.254 3.661 1.178 o
-2 4 25 94.234 93.136 1.223 10.084 o
-2 4 26 255.665 252.260 2.482 2.613 o
-2 4 27 87.352 88.486 1.503 9.870 o
-2 4 28 0.414 0.143 0.531 291.115 o
-2 4 29 3.309 3.557 0.591 159.376 o
-2 4 30 3.169 5.386 0.776 105.009 o
-2 5 1 8.250 8.238 0.279 152.673 o
-2 5 2 186.191 182.728 1.360 4.545 o
-2 5 3 30.502 29.087 0.415 41.619 o
-2 5 4 33.970 33.810 0.384 37.188 o
-2 5 5 395.028 404.678 2.759 1.426 o
-2 5 6 408.041 417.869 2.946 1.342 o
-2 5 7 622.383 641.664 4.489 0.659 o
-2 5 8 46.402 44.140 0.629 25.244 o
-2 5 9 112.923 116.624 1.244 8.156 o
-2 5 10 38.636 40.664 0.504 30.690 o
-2 5 11 244.316 252.396 2.798 2.575 o
-2 5 12 221.061 218.940 1.695 3.488 o
-2 5 13 611.575 622.025 4.632 0.673 o
-2 5 14 93.202 92.129 0.933 10.997 o
-2 5 15 246.370 246.312 2.032 2.898 o
-2 5 16 426.971 419.206 3.294 1.246 o
-2 5 17 6.833 7.056 0.350 163.379 o
-2 5 18 359.108 348.135 3.090 1.603 o
-2 5 19 132.610 126.453 1.456 6.715 o
-2 5 20 0.069 0.162 0.377 592.568 o
-2 5 21 295.481 287.312 2.835 2.103 o
-2 5 22 2.860 4.535 0.522 184.507 o
-2 5 23 33.701 32.707 0.846 30.367 o
-2 5 24 114.222 110.102 1.476 7.796 o
-2 5 25 169.745 163.654 2.015 4.541 o
-2 5 26 35.367 34.690 1.156 24.119 o
-2 5 27 38.642 38.154 1.092 23.489 o
-2 5 28 27.910 30.101 0.967 31.627 o
-2 6 1 36.886 38.802 0.510 32.102 o
-2 6 2 36.456 36.111 0.480 33.518 o
-2 6 3 88.988 89.507 0.816 11.810 o
-2 6 4 92.412 93.811 1.113 10.507 o
-2 6 5 78.456 75.482 0.757 13.984 o
-2 6 6 388.722 392.822 3.119 1.417 o
-2 6 7 152.989 159.498 1.376 5.612 o
-2 6 8 3.979 3.876 0.224 308.147 o
-2 6 9 17.528 18.818 0.403 68.630 o
-2 6 10 62.218 63.658 0.856 16.973 o
-2 6 11 21.156 22.299 0.502 54.647 o
-2 6 12 2.855 3.466 0.383 267.631 o
-2 6 13 42.801 44.674 0.687 25.930 o
-2 6 14 81.847 79.572 1.053 12.298 o
-2 6 15 88.066 86.232 1.046 11.396 o
-2 6 16 35.187 35.663 0.894 28.173 o
-2 6 17 0.081 -0.109 0.355 679.249 o
-2 6 18 29.180 29.477 0.834 34.007 o
-2 6 19 19.409 18.896 0.601 56.199 o
-2 6 20 34.350 32.093 0.869 29.803 o
-2 6 21 6.877 5.722 0.522 132.576 o
-2 6 22 59.201 56.112 1.192 15.994 o
-2 6 23 30.230 27.607 0.841 33.793 o
-2 6 24 3.841 4.326 0.535 167.304 o
-2 6 25 75.920 71.828 1.323 12.193 o
-2 6 26 298.223 281.659 3.101 2.027 o
-2 7 1 1.770 1.500 0.268 513.898 o
-2 7 2 95.019 93.147 0.993 10.646 o
-2 7 3 4.232 4.561 0.329 239.333 o
-2 7 4 3.780 3.583 0.329 266.822 o
-2 7 5 84.631 85.001 0.952 12.078 o
-2 7 6 378.034 383.481 3.057 1.476 o
-2 7 7 0.130 0.810 0.305 769.692 o
-2 7 8 938.300 947.831 7.345 0.313 o
-2 7 9 112.132 119.241 1.305 8.014 o
-2 7 10 13.186 15.002 0.503 79.795 o
-2 7 11 19.648 19.151 0.609 55.274 o
-2 7 12 124.202 125.557 1.429 7.104 o
-2 7 13 86.913 86.776 1.558 9.772 o
-2 7 14 156.765 161.275 1.707 5.153 o
-2 7 15 56.383 56.767 1.015 17.679 o
-2 7 16 103.287 99.945 1.252 9.163 o
-2 7 17 26.876 24.726 0.690 40.935 o
-2 7 18 123.367 120.981 1.419 7.250 o
-2 7 19 99.633 92.999 1.230 9.685 o
-2 7 20 26.304 26.663 0.801 37.708 o
-2 7 21 49.882 46.540 1.056 19.778 o
-2 7 22 339.711 329.390 3.329 1.668 o
-2 7 23 78.012 71.817 1.283 12.163 o
-2 8 1 30.422 29.140 0.651 37.211 o
-2 8 2 1.991 1.984 0.346 369.615 o
-2 8 3 109.824 108.149 1.245 8.550 o
-2 8 4 59.714 60.523 0.911 17.399 o
-2 8 5 552.120 567.167 4.792 0.760 o
-2 8 6 25.423 28.024 0.712 40.198 o
-2 8 7 189.351 193.583 1.899 4.023 o
-2 8 8 93.124 93.710 1.152 10.345 o
-2 8 9 155.799 157.742 1.692 5.236 o
-2 8 10 12.578 11.925 0.545 83.411 o
-2 8 11 135.278 136.637 1.572 6.274 o
-2 8 12 47.131 47.764 0.919 21.642 o
-2 8 13 0.086 0.257 0.417 481.327 o
-2 8 14 131.321 127.468 1.533 6.628 o
-2 8 15 46.460 46.597 0.955 21.623 o
-2 8 16 99.834 97.271 1.422 9.028 o
-2 8 17 24.595 21.497 0.727 43.467 o
-2 8 18 0.076 -0.079 0.490 361.328 o
-2 8 19 16.549 14.086 0.690 60.622 o
-2 8 20 69.332 69.833 1.428 12.447 o
-2 9 1 0.015 -0.845 0.382 596.954 o
-2 9 2 7.558 7.586 0.523 120.350 o
-2 9 3 263.639 256.205 2.458 2.543 o
-2 9 4 336.888 329.898 3.046 1.738 o
-2 9 5 15.465 16.216 0.632 64.046 o
-2 9 6 307.999 309.510 3.067 1.914 o
-2 9 7 1208.410 1194.230 10.156 0.194 o
-2 9 8 231.181 236.566 2.502 2.887 o
-2 9 9 806.473 794.718 6.930 0.400 o
-2 9 10 10.940 11.095 0.567 88.628 o
-2 9 11 47.678 43.981 1.028 20.895 o
-2 9 12 32.227 32.461 0.886 30.440 o
-2 9 13 171.085 162.482 1.863 4.669 o
-2 9 14 10.813 12.345 0.611 82.541 o
-2 9 15 43.655 41.778 1.071 21.776 o
-2 10 1 0.087 -0.795 0.454 418.414 o
-2 10 2 29.678 29.367 0.815 34.149 o
-2 10 3 14.190 13.820 0.659 67.625 o
-2 10 4 0.883 1.036 0.559 238.362 o
-2 10 5 195.236 186.696 2.286 3.710 o
-2 10 6 32.313 35.502 1.294 22.794 o
-1 0 2 3563.630 3483.610 41.516 0.020 o
-1 0 4 543.866 526.149 5.166 0.770 o
-1 0 6 8015.840 7807.240 70.648 0.005 o
-1 0 8 3923.430 3744.230 30.287 0.022 o
-1 0 10 3915.310 3814.120 30.819 0.022 o
-1 0 12 3890.840 3851.320 32.825 0.021 o
-1 0 14 4585.060 4477.620 38.234 0.015 o
-1 0 16 131.030 133.170 1.614 6.413 o
-1 0 18 0.203 0.336 0.248 1150.760 o
-1 0 20 3.381 3.424 0.415 234.706 o
-1 0 22 0.082 0.717 0.241 1163.050 o
-1 0 24 10.075 9.437 0.475 106.517 o
-1 0 26 938.394 947.886 12.808 0.225 o
-1 0 28 45.704 42.132 1.367 18.036 o
-1 0 30 45.793 49.600 1.544 15.745 o
-1 0 32 111.102 113.790 2.470 5.814 o
-1 1 1 31.238 33.069 0.268 41.078 o
-1 1 2 4123.820 4157.600 27.462 0.020 o
-1 1 3 765.884 754.791 5.022 0.483 o
-1 1 4 430.680 446.166 2.726 1.261 o
-1 1 5 343.781 333.033 2.208 1.862 o
-1 1 6 143.012 132.629 0.950 6.832 o
-1 1 7 953.585 949.460 6.102 0.328 o
-1 1 8 729.647 707.837 4.574 0.536 o
-1 1 9 2891.520 2825.340 18.045 0.042 o
-1 1 10 2153.140 2158.940 13.409 0.073 o
-1 1 11 550.712 538.928 3.433 0.865 o
-1 1 12 0.090 0.164 0.131 3652.990 o
-1 1 13 1174.930 1173.420 7.357 0.226 o
-1 1 14 0.013 0.202 0.146 3407.630 o
-1 1 15 4.470 5.725 0.195 266.261 o
-1 1 16 20.216 22.084 0.309 62.573 o
-1 1 17 452.214 439.593 2.970 1.189 o
-1 1 18 199.979 195.711 1.373 4.152 o
-1 1 19 205.209 200.341 1.409 4.003 o
-1 1 20 6.036 6.915 0.202 208.861 o
-1 1 21 63.898 64.565 0.690 17.441 o
-1 1 22 290.344 284.125 2.304 2.295 o
-1 1 23 110.841 107.934 1.288 8.410 o
-1 1 24 1192.020 1151.370 9.623 0.204 o
-1 1 25 2.236 6.707 0.619 145.217 o
-1 1 26 30.862 31.050 0.695 35.339 o
-1 1 27 0.448 1.615 0.353 505.212 o
-1 1 28 89.221 86.994 1.353 10.283 o
-1 1 29 129.451 125.268 1.716 6.443 o
-1 1 30 107.437 107.877 1.631 7.832 o
-1 1 31 14.354 15.651 0.839 54.354 o
-1 1 32 33.022 29.348 1.132 26.243 o
-1 1 33 3.306 2.628 2.103 19.047 o
-1 2 1 137.170 138.998 0.965 6.923 o
-1 2 2 720.390 742.959 4.771 0.524 o
-1 2 3 1730.570 1734.710 11.072 0.109 o
-1 2 4 450.732 466.793 2.869 1.169 o
-1 2 5 4.391 4.622 0.156 302.057 o
-1 2 6 871.912 868.773 5.452 0.387 o
-1 2 7 161.992 158.152 1.143 5.584 o
-1 2 8 44.283 40.115 0.382 29.079 o
-1 2 9 2550.450 2523.440 15.652 0.054 o
-1 2 10 6057.110 5995.500 38.374 0.010 o
-1 2 11 1264.710 1280.450 8.262 0.194 o
-1 2 12 31.117 30.316 0.330 41.727 o
-1 2 13 397.200 380.307 2.421 1.503 o
-1 2 14 31.406 32.580 0.433 39.030 o
-1 2 15 506.571 495.001 3.208 0.992 o
-1 2 16 182.363 184.346 1.261 4.671 o
-1 2 17 257.362 253.285 2.006 2.770 o
-1 2 18 13.643 15.140 0.302 91.425 o
-1 2 19 0.222 0.282 0.195 1677.880 o
-1 2 20 341.868 342.864 2.483 1.798 o
-1 2 21 41.303 45.277 0.601 27.306 o
-1 2 22 495.746 482.888 3.866 0.972 o
-1 2 23 33.438 36.197 0.726 31.657 o
-1 2 24 2.168 1.492 0.335 386.558 o
-1 2 25 16.454 15.526 0.522 69.068 o
-1 2 26 46.211 43.564 0.811 23.629 o
-1 2 27 2.729 2.944 0.391 275.063 o
-1 2 28 26.390 26.728 0.850 36.358 o
-1 2 29 50.962 46.087 1.039 19.740 o
-1 2 30 1.592 1.793 0.519 239.115 o
-1 2 31 30.436 30.966 1.166 26.295 o
-1 2 32 7.839 7.466 0.728 88.174 o
-1 3 1 8.245 8.613 0.250 154.682 o
-1 3 2 1995.850 2014.260 12.149 0.085 o
-1 3 3 463.373 467.200 3.156 1.113 o
-1 3 4 288.731 281.562 2.014 2.394 o
-1 3 5 1028.980 1002.570 6.269 0.293 o
-1 3 6 10.171 10.938 0.175 132.233 o
-1 3 7 5.135 4.480 0.163 274.310 o
-1 3 8 760.008 754.673 4.935 0.489 o
-1 3 9 2792.350 2803.060 17.947 0.044 o
-1 3 10 1.742 2.715 0.179 569.221 o
-1 3 11 9.728 9.923 0.233 135.525 o
-1 3 12 522.380 523.977 3.403 0.924 o
-1 3 13 1.614 1.180 0.134 839.674 o
-1 3 14 1555.170 1557.470 10.086 0.133 o
-1 3 15 589.341 589.658 3.807 0.756 o
-1 3 16 233.885 235.771 1.636 3.246 o
-1 3 17 33.874 32.682 0.526 35.709 o
-1 3 18 369.963 364.444 2.566 1.616 o
-1 3 19 391.242 380.857 2.752 1.480 o
-1 3 20 42.295 41.353 0.580 27.946 o
-1 3 21 551.184 536.620 3.959 0.834 o
-1 3 22 115.234 112.112 1.158 8.314 o
-1 3 23 58.697 56.190 0.815 18.651 o
-1 3 24 179.633 179.600 1.800 4.388 o
-1 3 25 218.916 215.373 2.220 3.269 o
-1 3 26 136.915 135.638 1.697 6.059 o
-1 3 27 16.577 17.872 0.640 59.935 o
-1 3 28 41.190 39.853 0.966 24.080 o
-1 3 29 9.639 10.029 0.724 78.603 o
-1 3 30 152.570 145.823 2.006 5.102 o
-1 3 31 129.972 126.211 1.988 5.969 o
-1 4 1 940.072 934.004 5.713 0.341 o
-1 4 2 29.647 29.467 0.325 43.637 o
-1 4 3 163.647 157.787 1.207 5.490 o
-1 4 4 206.933 202.355 1.392 3.967 o
-1 4 5 870.136 857.995 5.272 0.393 o
-1 4 6 5.822 5.296 0.198 232.818 o
-1 4 7 658.958 669.151 4.266 0.620 o
-1 4 8 137.422 144.604 1.367 6.340 o
-1 4 9 867.419 854.741 5.757 0.386 o
-1 4 10 1918.550 1928.190 14.413 0.085 o
-1 4 11 164.566 161.231 1.201 5.422 o
-1 4 12 148.528 151.881 1.188 6.049 o
-1 4 13 409.304 408.931 2.814 1.367 o
-1 4 14 521.713 518.785 3.617 0.915 o
-1 4 15 0.071 0.232 0.162 2606.840 o
-1 4 16 0.590 0.669 0.204 1124.340 o
-1 4 17 32.339 35.966 0.525 35.646 o
-1 4 18 146.233 143.186 1.243 6.210 o
-1 4 19 49.562 48.880 0.669 23.022 o
-1 4 20 23.817 24.321 0.523 48.965 o
-1 4 21 498.547 484.310 3.765 0.974 o
-1 4 22 925.110 915.726 6.828 0.332 o
-1 4 23 399.868 405.432 3.750 1.277 o
-1 4 24 180.802 172.981 2.050 4.223 o
-1 4 25 78.336 82.754 1.417 11.079 o
-1 4 26 234.577 235.065 2.753 2.744 o
-1 4 27 6.489 6.954 0.637 109.036 o
-1 4 28 22.062 21.295 1.088 34.330 o
-1 4 29 19.859 20.010 1.044 37.560 o
-1 4 30 49.922 52.265 1.515 15.212 o
-1 5 1 31.215 32.143 0.564 37.190 o
-1 5 2 0.618 1.116 0.184 1094.180 o
-1 5 3 328.394 333.697 2.217 1.937 o
-1 5 4 354.416 354.488 2.289 1.747 o
-1 5 5 279.547 272.592 1.852 2.543 o
-1 5 6 381.534 370.116 2.392 1.585 o
-1 5 7 132.913 129.244 1.496 6.593 o
-1 5 8 527.566 531.650 3.793 0.883 o
-1 5 9 95.832 91.628 0.794 11.121 o
-1 5 10 2.920 3.012 0.183 421.129 o
-1 5 11 1063.210 1069.360 7.246 0.263 o
-1 5 12 4.138 4.325 0.241 285.077 o
-1 5 13 154.035 158.457 1.305 5.666 o
-1 5 14 32.663 32.694 0.679 33.946 o
-1 5 15 167.180 161.327 1.395 5.191 o
-1 5 16 9.218 9.347 0.390 123.218 o
-1 5 17 32.464 31.064 0.651 35.103 o
-1 5 18 104.759 99.231 0.991 9.682 o
-1 5 19 39.133 39.088 0.681 28.727 o
-1 5 20 4.314 4.439 0.371 220.996 o
-1 5 21 53.726 53.461 0.868 19.695 o
-1 5 22 178.321 173.767 1.800 4.468 o
-1 5 23 353.191 346.182 3.458 1.560 o
-1 5 24 247.031 244.633 3.336 2.355 o
-1 5 25 67.754 70.403 1.485 12.283 o
-1 5 26 50.452 51.749 1.348 16.547 o
-1 5 27 145.367 137.688 2.139 5.197 o
-1 5 28 24.468 25.677 0.925 36.040 o
-1 5 29 386.698 384.583 6.156 0.983 o
-1 6 1 131.959 131.476 1.069 7.178 o
-1 6 2 2.837 2.874 0.189 429.171 o
-1 6 3 351.229 360.941 2.449 1.720 o
-1 6 4 113.262 114.188 0.932 8.759 o
-1 6 5 161.700 166.384 1.247 5.393 o
-1 6 6 25.567 24.213 0.376 50.527 o
-1 6 7 99.237 104.599 0.913 10.053 o
-1 6 8 39.310 41.003 0.522 30.055 o
-1 6 9 63.859 63.337 0.674 17.644 o
-1 6 10 97.992 100.834 1.116 9.816 o
-1 6 11 205.924 208.142 1.632 3.812 o
-1 6 12 697.370 704.098 5.066 0.545 o
-1 6 13 72.958 75.411 0.848 14.389 o
-1 6 14 331.475 334.201 2.499 1.866 o
-1 6 15 40.586 43.197 0.653 27.501 o
-1 6 16 24.177 24.201 0.542 48.045 o
-1 6 17 61.187 58.909 0.836 17.730 o
-1 6 18 281.560 283.948 2.511 2.295 o
-1 6 19 55.665 56.158 0.891 18.783 o
-1 6 20 67.525 66.926 0.996 15.087 o
-1 6 21 159.605 160.543 1.765 5.035 o
-1 6 22 6.528 8.154 0.500 129.998 o
-1 6 23 992.778 991.698 9.569 0.258 o
-1 6 24 1807.550 1751.100 16.423 0.089 o
-1 6 25 23.198 25.368 1.250 28.509 o
-1 6 26 159.969 163.688 2.993 3.745 o
-1 6 27 40.173 38.185 1.266 20.773 o
-1 7 1 1.801 2.249 0.248 496.720 o
-1 7 2 226.939 226.275 1.831 3.304 o
-1 7 3 327.184 337.938 2.494 1.879 o
-1 7 4 14.850 15.030 0.364 83.524 o
-1 7 5 183.138 187.266 1.640 4.371 o
-1 7 6 240.957 240.818 1.963 3.008 o
-1 7 7 102.466 101.692 1.075 9.573 o
-1 7 8 284.148 288.765 2.373 2.302 o
-1 7 9 26.884 27.133 0.590 42.367 o
-1 7 10 87.898 86.833 1.002 11.518 o
-1 7 11 342.084 344.712 2.687 1.755 o
-1 7 12 1305.550 1339.040 9.422 0.175 o
-1 7 13 24.667 25.335 0.625 44.526 o
-1 7 14 263.845 268.562 2.214 2.577 o
-1 7 15 18.347 18.971 0.530 61.099 o
-1 7 16 198.940 196.603 1.833 3.891 o
-1 7 17 61.205 61.549 0.931 16.905 o
-1 7 18 14.777 14.199 0.502 76.342 o
-1 7 19 0.153 0.435 0.369 581.546 o
-1 7 20 28.168 28.739 0.762 36.554 o
-1 7 21 1.573 2.099 0.508 242.667 o
-1 7 22 82.253 81.271 1.368 11.004 o
-1 7 23 25.915 24.239 0.860 37.298 o
-1 7 24 4.692 3.802 0.666 124.413 o
-1 8 1 114.215 115.266 1.188 8.229 o
-1 8 2 7.845 7.889 0.342 148.651 o
-1 8 3 7.105 7.333 0.340 160.377 o
-1 8 4 66.201 66.364 0.848 16.088 o
-1 8 5 0.629 0.693 0.329 599.168 o
-1 8 6 0.205 -0.044 0.312 830.634 o
-1 8 7 0.344 0.559 0.336 638.028 o
-1 8 8 401.683 404.738 3.387 1.323 o
-1 8 9 483.581 496.148 3.889 0.980 o
-1 8 10 683.446 684.332 5.259 0.556 o
-1 8 11 12.640 13.039 0.480 86.774 o
-1 8 12 21.946 22.486 0.632 48.968 o
-1 8 13 342.342 332.268 2.919 1.736 o
-1 8 14 77.584 78.060 1.118 12.575 o
-1 8 15 56.209 56.695 0.965 18.081 o
-1 8 16 0.468 0.300 0.382 514.324 o
-1 8 17 0.921 0.752 0.421 385.046 o
-1 8 18 30.805 30.137 0.881 31.887 o
-1 8 19 24.735 25.150 0.818 39.035 o
-1 8 20 0.020 0.336 0.515 321.647 o
-1 8 21 16.463 14.543 0.758 56.553 o
-1 9 1 150.319 148.715 1.495 5.717 o
-1 9 2 4.137 4.220 0.382 222.619 o
-1 9 3 49.589 48.978 0.859 21.372 o
-1 9 4 0.000 -0.488 0.367 652.264 o
-1 9 5 49.794 47.884 0.908 21.012 o
-1 9 6 1.203 0.736 0.426 360.514 o
-1 9 7 0.120 -0.210 0.432 457.938 o
-1 9 8 3.959 5.348 0.496 172.366 o
-1 9 9 1187.080 1162.010 9.873 0.202 o
-1 9 10 567.967 561.446 5.083 0.727 o
-1 9 11 549.700 546.352 4.934 0.766 o
-1 9 12 42.789 43.317 1.055 21.988 o
-1 9 13 2.844 3.251 0.522 195.290 o
-1 9 14 7.969 7.469 0.564 111.329 o
-1 9 15 51.337 52.009 1.124 18.275 o
-1 9 16 38.790 37.741 1.032 24.338 o
-1 10 1 31.948 30.637 0.815 32.427 o
-1 10 2 10.296 9.006 0.560 96.288 o
-1 10 3 2.598 2.513 0.475 231.933 o
-1 10 4 168.325 163.378 1.836 4.742 o
-1 10 5 154.801 155.159 1.869 5.099 o
-1 10 6 255.243 250.523 2.654 2.556 o
-1 10 7 255.573 248.863 2.644 2.564 o
-1 10 8 12.603 13.336 0.651 72.489 o
-1 10 9 96.062 88.122 1.382 9.669 o
0 0 4 13.569 12.564 0.210 102.671 o
0 0 6 6989.900 6767.240 57.726 0.007 o
0 0 8 235.056 251.335 2.551 2.762 o
0 0 10 662.891 660.882 6.062 0.548 o
0 0 12 10277.400 9639.150 121.835 0.003 o
0 0 14 2748.470 2759.880 23.519 0.040 o
0 0 16 325.564 314.959 2.859 1.865 o
0 0 18 601.970 588.085 5.214 0.670 o
0 0 20 96.898 91.470 1.017 10.499 o
0 0 22 155.282 159.088 1.916 4.991 o
0 0 24 119.433 114.213 1.662 7.111 o
0 0 26 60.893 61.876 1.331 14.414 o
0 0 28 197.846 187.791 3.264 2.988 o
0 0 30 15.182 15.735 1.495 27.556 o
0 0 32 7.101 5.928 0.985 63.877 o
0 1 1 194.080 193.460 2.104 3.808 o
0 1 2 2373.830 2286.350 14.620 0.062 o
0 1 3 81.465 92.710 0.654 12.851 o
0 1 4 328.751 294.522 1.880 2.112 o
0 1 5 4880.250 4827.010 29.138 0.015 o
0 1 6 140.134 127.812 0.821 7.180 o
0 1 7 43.630 44.074 0.340 28.731 o
0 1 8 36.122 38.887 0.348 34.279 o
0 1 9 1192.050 1150.160 7.376 0.224 o
0 1 10 46.648 46.565 0.393 26.518 o
0 1 11 659.172 641.447 4.072 0.640 o
0 1 12 4166.640 4049.060 25.160 0.021 o
0 1 13 1648.420 1649.520 10.289 0.121 o
0 1 14 665.540 647.164 4.102 0.630 o
0 1 15 940.157 916.603 5.954 0.341 o
0 1 16 671.957 670.674 4.287 0.607 o
0 1 17 930.391 918.015 5.656 0.349 o
0 1 18 466.862 474.088 3.006 1.111 o
0 1 19 35.634 38.214 0.417 34.113 o
0 1 20 421.181 412.075 3.011 1.304 o
0 1 21 187.194 181.966 1.529 4.421 o
0 1 22 10.691 12.541 0.354 107.839 o
0 1 23 226.612 220.609 1.778 3.367 o
0 1 24 186.508 178.830 1.561 4.443 o
0 1 25 54.404 61.269 0.935 18.200 o
0 1 26 621.643 600.643 5.265 0.643 o
0 1 27 201.064 199.335 2.187 3.612 o
0 1 28 7.473 9.726 0.545 110.676 o
0 1 29 138.498 132.060 1.793 5.928 o
0 1 30 4.001 5.707 0.637 129.317 o
0 1 31 1.322 1.577 0.564 218.547 o
0 1 32 39.664 38.919 1.297 20.421 o
0 2 0 1843.200 1854.470 17.882 0.081 o
0 2 1 2426.500 2450.530 16.719 0.056 o
0 2 2 14803.200 14561.400 87.686 0.002 o
0 2 3 227.752 228.986 1.456 3.436 o
0 2 4 5801.180 5726.170 35.649 0.011 o
0 2 5 2740.130 2776.160 18.314 0.045 o
0 2 6 138.998 130.730 0.920 7.066 o
0 2 7 624.392 609.845 3.832 0.702 o
0 2 8 142.671 135.805 0.885 6.846 o
0 2 9 1353.770 1378.260 8.322 0.173 o
0 2 10 70.462 67.656 0.492 16.703 o
0 2 11 2.210 2.266 0.176 539.075 o
0 2 12 0.636 1.243 0.124 1356.830 o
0 2 13 1.403 2.492 0.134 718.708 o
0 2 14 219.153 231.714 1.579 3.481 o
0 2 15 165.065 167.859 1.181 5.336 o
0 2 16 12.998 12.821 0.246 102.996 o
0 2 17 1182.200 1156.780 7.282 0.227 o
0 2 18 466.400 469.783 3.178 1.102 o
0 2 19 30.727 31.366 0.440 39.993 o
0 2 20 0.295 0.296 0.160 2049.150 o
0 2 21 4.453 4.802 0.227 271.027 o
0 2 22 41.805 41.508 0.618 27.721 o
0 2 23 6.922 7.022 0.315 169.781 o
0 2 24 26.846 24.844 0.826 37.328 o
0 2 25 4.606 5.524 0.367 205.290 o
0 2 26 66.950 62.606 1.032 15.300 o
0 2 27 18.134 19.589 0.739 51.430 o
0 2 28 134.054 133.340 1.697 6.186 o
0 2 29 132.727 133.786 1.818 6.039 o
0 2 30 4.255 4.460 0.531 162.571 o
0 2 31 17.193 16.862 0.741 54.575 o
0 2 32 61.069 58.886 1.366 14.360 o
0 3 1 902.643 910.059 5.722 0.360 o
0 3 2 1130.170 1135.480 6.910 0.243 o
0 3 3 1409.570 1418.660 8.819 0.161 o
0 3 4 1796.490 1838.400 11.452 0.101 o
0 3 5 137.684 148.959 0.983 6.688 o
0 3 6 349.968 359.382 2.443 1.730 o
0 3 7 840.186 827.711 5.537 0.409 o
0 3 8 1219.830 1199.580 7.729 0.212 o
0 3 9 603.805 582.360 3.810 0.743 o
0 3 10 70.722 68.446 0.757 15.608 o
0 3 11 531.428 518.389 3.321 0.919 o
0 3 12 451.840 437.181 2.748 1.214 o
0 3 13 0.927 1.702 0.198 803.707 o
0 3 14 351.277 347.155 2.221 1.789 o
0 3 15 8.363 11.279 0.222 142.928 o
0 3 16 49.163 49.424 0.518 24.199 o
0 3 17 34.856 35.087 0.424 35.595 o
0 3 18 32.002 29.429 0.562 37.641 o
0 3 19 28.958 30.257 0.492 41.131 o
0 3 20 565.893 561.777 4.226 0.781 o
0 3 21 27.891 28.730 0.553 41.551 o
0 3 22 0.690 1.138 0.253 773.107 o
0 3 23 64.069 65.336 0.845 16.556 o
0 3 24 189.431 192.104 1.961 3.990 o
0 3 25 1.641 2.264 0.397 329.204 o
0 3 26 41.828 44.353 0.935 23.525 o
0 3 27 794.076 781.757 7.159 0.403 o
0 3 28 31.008 33.764 1.276 23.727 o
0 3 29 21.831 23.539 0.919 38.891 o
0 3 30 44.915 45.169 1.103 20.655 o
0 3 31 4.481 6.968 1.632 29.418 o
0 4 0 2227.710 2221.920 20.118 0.059 o
0 4 1 1.103 2.315 0.208 663.825 o
0 4 2 18.431 15.920 0.235 76.469 o
0 4 3 18.097 20.215 0.268 70.553 o
0 4 4 26.743 28.850 0.346 46.781 o
0 4 5 155.054 151.769 1.111 5.914 o
0 4 6 180.947 176.367 1.286 4.773 o
0 4 7 0.419 0.493 0.131 2023.550 o
0 4 8 141.220 140.558 0.999 6.697 o
0 4 9 44.466 42.160 0.426 28.181 o
0 4 10 222.104 215.203 1.548 3.567 o
0 4 11 20.954 22.189 0.325 60.610 o
0 4 12 71.020 68.081 0.823 15.304 o
0 4 13 22.322 21.943 0.344 57.880 o
0 4 14 318.225 320.024 2.231 2.028 o
0 4 15 335.698 337.591 2.430 1.850 o
0 4 16 824.404 816.605 5.591 0.419 o
0 4 17 436.084 440.736 3.138 1.212 o
0 4 18 57.601 55.125 0.653 20.036 o
0 4 19 606.416 609.864 4.423 0.695 o
0 4 20 45.530 47.086 0.715 24.221 o
0 4 21 265.315 261.972 2.269 2.573 o
0 4 22 153.945 157.171 1.673 5.310 o
0 4 23 48.428 49.652 0.890 21.312 o
0 4 24 307.592 304.566 3.082 1.924 o
0 4 25 53.641 52.541 1.133 17.702 o
0 4 26 6.839 7.626 0.599 111.641 o
0 4 27 91.737 88.261 1.455 9.733 o
0 4 28 82.088 82.330 1.658 9.888 o
0 4 29 36.832 39.129 1.178 22.684 o
0 4 30 192.711 186.150 2.590 3.526 o
0 5 1 1589.050 1596.240 10.641 0.126 o
0 5 2 18.167 17.841 0.309 72.022 o
0 5 3 19.225 18.319 0.339 67.774 o
0 5 4 48.497 49.392 0.478 24.710 o
0 5 5 10.246 10.517 0.255 126.760 o
0 5 6 38.639 40.239 0.452 31.353 o
0 5 7 103.433 104.206 0.857 9.870 o
0 5 8 1234.450 1241.680 8.073 0.203 o
0 5 9 52.365 54.022 0.674 21.403 o
0 5 10 176.320 178.122 1.331 4.826 o
0 5 11 205.205 206.766 1.589 3.857 o
0 5 12 332.097 340.460 2.756 1.796 o
0 5 13 63.008 64.643 0.687 17.621 o
0 5 14 1381.430 1396.590 9.744 0.161 o
0 5 15 1358.960 1385.590 9.683 0.164 o
0 5 16 68.998 68.910 0.981 14.806 o
0 5 17 960.807 954.523 6.772 0.314 o
0 5 18 150.365 149.356 1.329 5.886 o
0 5 19 45.788 47.377 0.662 24.579 o
0 5 20 119.627 120.225 1.329 7.587 o
0 5 21 2.599 3.535 0.385 273.766 o
0 5 22 34.989 35.519 0.808 29.695 o
0 5 23 11.513 13.692 0.594 79.751 o
0 5 24 9.860 9.869 0.604 91.205 o
0 5 25 41.600 41.528 0.938 24.019 o
0 5 26 9.178 9.264 0.678 86.291 o
0 5 27 236.120 233.438 3.009 2.618 o
0 5 28 10.696 11.642 0.995 52.877 o
0 5 29 150.788 152.454 2.582 4.395 o
0 6 0 157.352 165.324 1.923 4.868 o
0 6 1 419.227 426.269 3.021 1.288 o
0 6 2 159.041 163.662 1.269 5.484 o
0 6 3 268.939 272.512 2.006 2.586 o
0 6 4 181.267 182.915 1.400 4.618 o
0 6 5 120.202 119.754 0.996 8.114 o
0 6 6 12.402 12.422 0.295 103.816 o
0 6 7 32.410 33.797 0.452 37.475 o
0 6 8 59.938 59.342 0.649 19.012 o
0 6 9 121.132 124.137 1.072 7.842 o
0 6 10 0.646 0.263 0.271 845.140 o
0 6 11 17.738 20.600 0.837 47.040 o
0 6 12 3868.770 3957.490 27.155 0.023 o
0 6 13 436.596 450.742 3.360 1.175 o
0 6 14 5.451 6.930 0.311 194.001 o
0 6 15 909.893 924.430 6.369 0.344 o
0 6 16 19.278 20.295 0.624 54.338 o
0 6 17 127.014 124.769 1.165 7.411 o
0 6 18 177.927 179.939 1.625 4.554 o
0 6 19 126.534 128.088 1.310 7.144 o
0 6 20 39.399 39.602 0.728 27.884 o
0 6 21 39.909 36.897 0.859 26.491 o
0 6 22 33.654 34.342 0.808 30.652 o
0 6 23 0.320 0.467 0.576 248.153 o
0 6 24 420.917 408.159 4.356 1.141 o
0 6 25 1.494 4.453 0.742 125.718 o
0 6 26 818.677 802.701 8.510 0.354 o
0 6 27 67.981 67.035 1.551 12.084 o
0 7 1 2206.000 2273.560 15.165 0.067 o
0 7 2 80.696 85.902 0.861 12.738 o
0 7 3 105.786 107.428 0.998 9.320 o
0 7 4 16.255 17.745 0.397 73.457 o
0 7 5 28.395 27.295 0.494 43.002 o
0 7 6 145.961 142.417 1.223 6.254 o
0 7 7 145.923 148.415 1.319 6.051 o
0 7 8 11.296 10.148 0.372 109.453 o
0 7 9 0.085 -0.188 0.281 1065.710 o
0 7 10 45.115 45.096 0.697 24.888 o
0 7 11 868.040 879.761 6.311 0.370 o
0 7 12 1223.420 1244.520 8.770 0.199 o
0 7 13 438.079 445.807 3.662 1.144 o
0 7 14 363.442 365.545 2.858 1.593 o
0 7 15 6.607 6.039 0.353 172.390 o
0 7 16 22.419 20.751 0.537 52.742 o
0 7 17 34.063 31.935 0.701 32.953 o
0 7 18 8.384 7.714 0.412 132.564 o
0 7 19 55.505 53.346 0.847 19.453 o
0 7 20 47.718 45.150 0.861 22.408 o
0 7 21 19.424 21.017 0.693 50.759 o
0 7 22 77.268 80.849 1.465 11.053 o
0 7 23 84.853 83.020 1.548 10.074 o
0 7 24 12.477 14.518 0.768 62.889 o
0 8 0 30.057 30.353 0.894 31.968 o
0 8 1 2.686 3.419 0.289 341.509 o
0 8 2 2.840 2.952 0.308 330.779 o
0 8 3 29.614 29.377 0.561 39.587 o
0 8 4 26.303 25.283 0.535 45.244 o
0 8 5 40.543 41.294 0.714 27.215 o
0 8 6 49.391 52.390 0.821 21.294 o
0 8 7 246.263 245.964 2.116 2.868 o
0 8 8 696.356 707.833 5.614 0.525 o
0 8 9 37.066 39.969 0.794 27.928 o
0 8 10 19.091 19.416 0.555 58.249 o
0 8 11 191.606 192.966 1.892 3.996 o
0 8 12 144.801 143.911 1.525 5.917 o
0 8 13 157.988 160.618 1.740 5.098 o
0 8 14 520.324 509.763 4.391 0.868 o
0 8 15 19.091 18.931 0.622 55.728 o
0 8 16 50.478 50.345 0.907 20.533 o
0 8 17 73.841 72.354 1.072 13.520 o
0 8 18 85.052 86.730 1.269 10.904 o
0 8 19 0.169 0.215 0.440 429.900 o
0 8 20 0.044 -0.789 0.440 449.966 o
0 8 21 34.275 30.850 0.887 29.810 o
0 9 1 20.205 20.914 0.491 57.674 o
0 9 2 67.954 65.627 0.870 15.756 o
0 9 3 54.036 53.442 0.847 19.785 o
0 9 4 30.624 27.690 0.667 37.261 o
0 9 5 263.498 267.575 2.331 2.544 o
0 9 6 72.066 71.585 0.993 14.146 o
0 9 7 0.067 -0.188 0.382 588.862 o
0 9 8 44.436 45.904 0.933 22.519 o
0 9 9 440.046 436.752 3.703 1.146 o
0 9 10 151.638 151.343 1.601 5.526 o
0 9 11 1.641 2.007 0.475 265.645 o
0 9 12 4.590 4.102 0.485 175.765 o
0 9 13 28.758 26.960 0.738 37.337 o
0 9 14 0.382 0.713 0.459 366.197 o
0 9 15 255.046 246.531 2.702 2.554 o
0 9 16 14.411 14.730 0.723 61.970 o
0 10 0 46.913 43.497 1.632 15.246 o
0 10 1 14.605 12.352 0.701 65.404 o
0 10 2 33.575 30.330 0.833 31.283 o
0 10 3 81.678 78.750 1.255 11.596 o
0 10 4 32.571 31.364 0.862 30.990 o
0 10 5 53.267 50.445 1.009 19.003 o
0 10 6 38.682 37.595 1.033 24.374 o
0 10 7 190.767 181.442 2.057 3.983 o
0 10 8 37.042 38.396 0.989 25.439 o
0 10 9 48.873 46.959 1.101 19.533 o
1 0 0 2955.130 2782.430 27.473 0.035 o
1 0 2 4494.650 4329.110 42.331 0.015 o
1 0 4 1071.110 1099.470 10.614 0.219 o
1 0 6 129.627 119.876 1.134 7.449 o
1 0 8 888.218 893.857 8.178 0.323 o
1 0 10 4149.210 3994.540 36.194 0.018 o
1 0 12 92.437 101.821 1.134 10.139 o
1 0 14 278.131 275.502 2.645 2.304 o
1 0 16 376.187 349.470 3.367 1.490 o
1 0 18 346.630 344.671 3.367 1.604 o
1 0 20 2.459 2.360 0.223 453.938 o
1 0 22 15.311 16.701 0.698 60.045 o
1 0 24 215.545 214.388 2.705 3.040 o
1 0 26 28.464 25.334 0.845 35.551 o
1 0 28 1.223 1.227 0.688 160.653 o
1 0 30 6.873 7.816 0.985 62.544 o
1 0 32 6.780 7.009 0.985 63.463 o
1 1 0 435.669 428.981 2.760 1.267 o
1 1 1 8320.990 7926.590 67.432 0.005 o
1 1 2 181.394 179.626 1.067 4.862 o
1 1 3 7632.240 7391.660 55.029 0.006 o
1 1 4 71.741 76.385 0.692 15.089 o
1 1 5 1408.690 1435.200 9.824 0.155 o
1 1 6 219.737 206.586 1.492 3.687 o
1 1 7 8400.910 7876.290 67.882 0.005 o
1 1 8 471.371 473.018 2.983 1.104 o
1 1 9 186.539 185.150 1.241 4.587 o
1 1 10 0.005 0.727 0.156 2258.020 o
1 1 11 970.605 983.220 6.542 0.310 o
1 1 12 546.919 527.723 3.581 0.870 o
1 1 13 91.176 91.966 0.733 11.678 o
1 1 14 39.289 40.695 0.419 31.187 o
1 1 15 1166.520 1154.360 7.736 0.226 o
1 1 16 2.882 3.110 0.202 405.873 o
1 1 17 5.076 5.799 0.325 207.435 o
1 1 18 33.572 32.339 0.426 37.511 o
1 1 19 114.894 113.279 1.006 8.566 o
1 1 20 53.463 58.313 0.642 20.748 o
1 1 21 825.026 834.305 5.929 0.406 o
1 1 22 216.315 219.078 1.768 3.515 o
1 1 23 365.751 364.770 2.865 1.584 o
1 1 24 88.738 90.537 0.960 11.393 o
1 1 25 163.371 162.768 1.529 5.148 o
1 1 26 67.503 66.476 0.859 15.817 o
1 1 27 9.662 12.212 0.430 106.564 o
1 1 28 45.721 48.105 1.048 20.666 o
1 1 29 133.593 136.152 2.003 5.703 o
1 1 30 55.424 59.799 1.663 13.040 o
1 1 31 2.959 4.168 0.564 169.377 o
1 1 32 11.000 11.836 0.885 59.655 o
1 2 0 293.551 316.059 2.162 2.205 o
1 2 1 2716.730 2778.590 19.243 0.044 o
1 2 2 19273.600 18609.100 170.957 0.001 o
1 2 3 55976.900 48961.800 481.003 0.000 o
1 2 4 5267.990 5199.180 37.612 0.012 o
1 2 5 51.988 54.845 0.397 23.067 o
1 2 6 32.152 27.334 0.256 43.059 o
1 2 7 10.623 11.190 0.200 125.885 o
1 2 8 25.374 29.608 0.639 41.421 o
1 2 9 1821.160 1792.550 11.137 0.102 o
1 2 10 1.456 2.398 0.127 726.685 o
1 2 11 11.739 11.992 0.322 106.390 o
1 2 12 171.146 164.934 1.190 5.209 o
1 2 13 24.149 24.350 0.289 54.240 o
1 2 14 318.226 322.234 2.278 2.012 o
1 2 15 1085.320 1079.410 7.247 0.256 o
1 2 16 1486.780 1491.780 10.292 0.142 o
1 2 17 45.078 45.715 0.677 24.988 o
1 2 18 33.085 36.956 0.564 34.235 o
1 2 19 1118.650 1119.020 8.140 0.235 o
1 2 20 298.618 303.469 2.395 2.155 o
1 2 21 180.164 180.011 1.634 4.502 o
1 2 22 169.944 172.388 1.524 4.885 o
1 2 23 58.650 59.517 0.767 18.601 o
1 2 24 41.764 39.529 0.648 27.842 o
1 2 25 101.297 104.413 1.155 9.378 o
1 2 26 5.934 6.238 0.361 178.440 o
1 2 27 0.017 0.680 0.382 548.994 o
1 2 28 7.188 9.431 0.515 118.047 o
1 2 29 9.479 10.348 0.661 85.254 o
1 2 30 175.448 170.808 2.358 4.064 o
1 2 31 31.722 32.195 1.130 26.235 o
1 2 32 52.084 55.201 2.974 7.014 o
1 3 0 26.295 27.609 0.294 48.936 o
1 3 1 1738.360 1727.650 11.072 0.109 o
1 3 2 2.743 2.539 0.207 435.549 o
1 3 3 2904.180 2919.230 18.653 0.041 o
1 3 4 5718.580 5657.460 36.124 0.011 o
1 3 5 424.606 424.648 2.799 1.300 o
1 3 6 101.385 96.967 0.728 10.551 o
1 3 7 1.393 0.928 0.127 983.794 o
1 3 8 466.213 478.005 3.385 1.075 o
1 3 9 0.444 1.105 0.131 1556.950 o
1 3 10 380.557 389.442 2.542 1.531 o
1 3 11 414.784 404.693 2.630 1.378 o
1 3 12 46.950 46.335 0.429 26.205 o
1 3 13 524.344 524.948 3.388 0.921 o
1 3 14 14.930 15.252 0.302 86.272 o
1 3 15 1457.310 1467.820 9.319 0.150 o
1 3 16 103.755 100.337 0.938 9.825 o
1 3 17 3240.720 3238.420 21.559 0.033 o
1 3 18 820.601 820.103 6.433 0.400 o
1 3 19 1001.710 1011.040 7.389 0.285 o
1 3 20 868.726 859.204 6.345 0.373 o
1 3 21 127.408 131.978 1.364 6.948 o
1 3 22 177.860 179.146 1.729 4.482 o
1 3 23 72.474 72.215 0.955 14.222 o
1 3 24 6.235 6.123 0.385 169.019 o
1 3 25 0.065 -0.154 0.302 936.847 o
1 3 26 1.117 1.020 0.373 431.757 o
1 3 27 30.669 28.764 0.833 33.346 o
1 3 28 189.421 184.115 2.132 3.927 o
1 3 29 269.500 262.501 3.255 2.192 o
1 3 30 119.524 113.260 1.859 6.747 o
1 3 31 28.114 28.597 1.132 28.340 o
1 4 0 515.548 504.711 3.341 0.957 o
1 4 1 82.615 86.104 0.691 13.007 o
1 4 2 1544.970 1564.090 10.405 0.132 o
1 4 3 616.902 626.477 4.114 0.689 o
1 4 4 1366.730 1422.770 9.199 0.164 o
1 4 5 6623.480 6639.120 42.383 0.008 o
1 4 6 41.322 42.465 0.972 23.538 o
1 4 7 2721.600 2757.520 17.122 0.046 o
1 4 8 2484.750 2471.740 15.397 0.056 o
1 4 9 1.686 2.442 0.172 609.214 o
1 4 10 414.704 410.941 3.110 1.312 o
1 4 11 33.944 34.698 0.487 35.534 o
1 4 12 2.690 2.950 0.152 468.144 o
1 4 13 49.835 48.774 0.600 23.486 o
1 4 14 424.427 424.626 4.346 1.118 o
1 4 15 2225.150 2253.030 18.126 0.062 o
1 4 16 1819.700 1856.910 12.405 0.097 o
1 4 17 571.388 576.976 4.182 0.767 o
1 4 18 282.206 279.682 2.271 2.377 o
1 4 19 74.919 73.234 1.002 13.639 o
1 4 20 535.814 540.745 4.735 0.800 o
1 4 21 6.634 7.438 0.432 145.955 o
1 4 22 364.928 364.962 3.353 1.505 o
1 4 23 0.007 0.124 0.357 675.379 o
1 4 24 1.380 1.084 0.397 376.755 o
1 4 25 75.946 75.625 1.209 12.497 o
1 4 26 8.163 8.492 0.467 122.452 o
1 4 27 115.463 114.996 1.610 7.361 o
1 4 28 396.963 394.757 3.991 1.264 o
1 4 29 69.751 73.529 1.447 12.130 o
1 4 30 65.451 63.072 1.605 12.225 o
1 5 0 156.256 154.963 1.218 5.732 o
1 5 1 9.927 10.599 0.576 92.584 o
1 5 2 5830.680 5958.200 39.244 0.010 o
1 5 3 1245.610 1277.260 8.287 0.197 o
1 5 4 72.218 75.039 0.869 14.431 o
1 5 5 13.176 14.712 0.289 95.063 o
1 5 6 186.828 194.563 1.434 4.369 o
1 5 7 544.834 559.957 3.889 0.831 o
1 5 8 284.705 283.642 1.992 2.422 o
1 5 9 275.918 287.785 2.184 2.418 o
1 5 10 580.836 589.631 4.756 0.716 o
1 5 11 1.276 1.386 0.200 747.251 o
1 5 12 1.483 1.569 0.192 696.391 o
1 5 13 33.315 31.800 0.891 29.983 o
1 5 14 1574.960 1594.700 10.783 0.127 o
1 5 15 1177.840 1216.900 8.529 0.211 o
1 5 16 383.842 390.793 3.461 1.385 o
1 5 17 32.859 32.724 0.600 35.191 o
1 5 18 83.465 85.143 0.999 12.038 o
1 5 19 123.161 125.658 1.305 7.347 o
1 5 20 130.180 132.802 1.460 6.682 o
1 5 21 96.733 101.320 1.285 9.457 o
1 5 22 202.766 208.787 2.150 3.550 o
1 5 23 85.948 87.265 1.250 10.873 o
1 5 24 96.389 97.372 1.321 9.514 o
1 5 25 252.666 253.768 2.601 2.585 o
1 5 26 185.106 187.504 2.306 3.833 o
1 5 27 74.670 76.623 1.315 12.113 o
1 5 28 83.049 73.840 1.315 11.460 o
1 6 0 6.904 6.411 0.241 189.726 o
1 6 1 8.405 8.774 0.277 148.454 o
1 6 2 166.353 174.373 1.351 5.087 o
1 6 3 5.670 5.471 0.248 221.379 o
1 6 4 20.494 23.610 0.390 58.306 o
1 6 5 0.500 0.526 0.166 1524.400 o
1 6 6 10.499 9.498 0.245 129.717 o
1 6 7 95.397 99.969 0.955 10.434 o
1 6 8 7.722 7.895 0.277 161.062 o
1 6 9 236.925 246.636 1.878 3.054 o
1 6 10 21.945 21.747 0.479 54.641 o
1 6 11 654.903 662.981 4.775 0.606 o
1 6 12 160.709 166.867 1.438 5.247 o
1 6 13 9.943 10.345 0.397 114.113 o
1 6 14 119.857 125.173 1.217 7.651 o
1 6 15 0.006 0.128 0.305 916.317 o
1 6 16 22.125 21.869 0.518 52.995 o
1 6 17 134.422 134.179 1.411 6.571 o
1 6 18 2.431 2.289 0.336 345.327 o
1 6 19 50.090 49.278 0.819 21.540 o
1 6 20 141.598 142.112 1.556 6.005 o
1 6 21 21.929 21.562 0.622 49.889 o
1 6 22 157.760 162.556 1.732 5.089 o
1 6 23 62.352 61.105 1.099 15.719 o
1 6 24 23.301 20.979 0.712 45.538 o
1 6 25 14.412 14.614 0.764 59.520 o
1 6 26 62.477 60.364 1.244 14.848 o
1 7 0 189.348 190.542 1.573 4.271 o
1 7 1 4.689 5.913 0.330 212.395 o
1 7 2 344.593 343.625 2.625 1.757 o
1 7 3 8.630 9.556 0.324 136.094 o
1 7 4 83.669 84.349 0.862 12.494 o
1 7 5 0.097 0.088 0.215 1700.230 o
1 7 6 75.013 75.144 0.812 14.268 o
1 7 7 87.792 86.198 0.879 11.921 o
1 7 8 42.436 41.943 0.623 27.309 o
1 7 9 1.543 1.649 0.277 517.196 o
1 7 10 0.120 0.462 0.287 913.888 o
1 7 11 442.907 453.122 3.691 1.122 o
1 7 12 244.421 246.334 2.184 2.856 o
1 7 13 97.570 99.789 1.170 9.749 o
1 7 14 7.774 8.168 0.455 128.404 o
1 7 15 177.141 177.696 1.645 4.577 o
1 7 16 3.496 4.662 0.372 237.706 o
1 7 17 39.589 37.309 0.790 27.482 o
1 7 18 113.383 108.941 1.259 8.306 o
1 7 19 7.958 7.243 0.473 127.500 o
1 7 20 6.000 7.042 0.507 137.720 o
1 7 21 33.590 32.064 0.858 30.378 o
1 7 22 6.269 7.913 0.541 124.940 o
1 7 23 128.976 127.231 1.625 6.571 o
1 7 24 84.081 79.903 5.257 2.594 o
1 8 0 219.338 223.784 1.761 3.447 o
1 8 1 68.097 69.285 0.827 15.649 o
1 8 2 0.028 -0.361 0.248 1403.320 o
1 8 3 6.985 6.758 0.350 163.217 o
1 8 4 137.650 138.328 1.332 6.486 o
1 8 5 19.762 18.602 0.512 59.637 o
1 8 6 126.349 123.785 1.270 7.305 o
1 8 7 31.558 31.286 0.673 35.229 o
1 8 8 109.351 112.040 1.259 8.440 o
1 8 9 17.039 16.625 0.599 62.425 o
1 8 10 123.809 123.496 1.525 7.000 o
1 8 11 89.994 91.124 1.222 10.481 o
1 8 12 186.484 186.575 2.025 4.034 o
1 8 13 99.669 96.913 1.337 9.272 o
1 8 14 140.407 141.256 1.611 5.984 o
1 8 15 125.410 124.049 1.478 7.004 o
1 8 16 6.294 7.359 0.482 138.930 o
1 8 17 50.274 47.179 0.919 20.886 o
1 8 18 67.379 65.126 1.080 14.793 o
1 8 19 2.934 2.763 0.496 210.802 o
1 8 20 96.957 92.519 1.352 9.551 o
1 9 0 42.762 43.081 0.884 24.032 o
1 9 1 250.448 250.257 2.190 2.779 o
1 9 2 161.280 162.558 1.585 5.149 o
1 9 3 138.138 136.156 1.426 6.385 o
1 9 4 285.453 283.545 2.562 2.255 o
1 9 5 280.730 278.252 2.524 2.316 o
1 9 6 153.536 155.514 1.723 5.286 o
1 9 7 9.210 10.112 0.531 102.270 o
1 9 8 7.289 6.661 0.496 130.788 o
1 9 9 42.986 39.953 0.920 24.046 o
1 9 10 1.770 0.645 0.446 311.869 o
1 9 11 36.606 35.056 0.903 27.552 o
1 9 12 0.246 -0.368 0.499 339.456 o
1 9 13 92.137 89.177 1.337 10.040 o
1 9 14 2.174 2.399 0.510 223.147 o
1 9 15 6.568 8.066 0.564 118.109 o
1 9 16 78.626 80.977 1.298 11.606 o
1 10 0 13.306 13.201 0.571 77.028 o
1 10 1 28.233 27.586 0.742 37.407 o
1 10 2 0.246 -0.023 0.451 412.373 o
1 10 3 100.879 95.236 1.333 9.260 o
1 10 4 22.159 20.914 0.693 47.480 o
1 10 5 44.342 41.824 0.971 22.728 o
1 10 6 38.473 34.916 0.868 27.334 o
1 10 7 19.740 19.375 0.704 50.972 o
1 10 8 73.407 73.995 1.222 12.795 o
2 0 0 1.098 1.874 0.158 834.753 o
2 0 2 186.561 169.935 1.426 4.625 o
2 0 4 2532.280 2560.710 19.697 0.049 o
2 0 6 1674.750 1697.010 14.504 0.103 o
2 0 8 932.370 888.697 8.154 0.310 o
2 0 10 229.077 219.204 2.179 3.154 o
2 0 12 566.629 561.847 5.226 0.719 o
2 0 14 18.997 16.869 0.406 67.349 o
2 0 16 47.976 50.024 0.693 23.135 o
2 0 18 123.687 127.925 1.845 6.376 o
2 0 20 896.322 917.541 9.907 0.285 o
2 0 22 2357.840 2397.990 25.287 0.047 o
2 0 24 321.175 324.137 4.224 1.546 o
2 0 26 145.292 142.243 2.284 4.958 o
2 0 28 52.374 53.206 1.671 13.672 o
2 0 30 5.676 6.218 0.654 112.718 o
2 1 0 338.956 349.133 2.314 1.827 o
2 1 1 6210.440 6063.170 41.819 0.009 o
2 1 2 0.002 0.588 0.127 3152.020 o
2 1 3 7.317 7.563 0.187 182.862 o
2 1 4 4614.910 4480.400 26.252 0.018 o
2 1 5 723.893 696.641 4.357 0.551 o
2 1 6 1521.460 1498.290 9.307 0.142 o
2 1 7 2732.850 2698.590 17.216 0.047 o
2 1 8 722.707 724.677 4.858 0.526 o
2 1 9 109.044 110.488 0.868 9.244 o
2 1 10 2918.690 2840.940 19.409 0.041 o
2 1 11 6.196 7.362 0.219 198.210 o
2 1 12 232.554 226.953 1.681 3.297 o
2 1 13 847.887 843.272 5.682 0.399 o
2 1 14 2.569 3.233 0.177 446.038 o
2 1 15 75.376 73.928 0.668 14.816 o
2 1 16 158.868 161.060 1.413 5.393 o
2 1 17 59.270 59.654 0.701 18.843 o
2 1 18 1762.630 1791.380 12.852 0.100 o
2 1 19 1550.510 1549.240 11.169 0.129 o
2 1 20 1700.270 1714.540 12.336 0.108 o
2 1 21 34.908 43.541 0.730 29.003 o
2 1 22 854.933 860.731 6.379 0.378 o
2 1 23 2.271 6.694 0.985 73.508 o
2 1 24 744.213 752.246 6.149 0.464 o
2 1 25 433.263 441.444 3.770 1.148 o
2 1 26 60.239 64.395 0.929 16.837 o
2 1 27 174.792 173.897 1.782 4.551 o
2 1 28 47.938 48.220 0.933 21.226 o
2 1 29 26.331 26.303 0.770 38.618 o
2 1 30 46.500 45.915 1.032 20.916 o
2 1 31 7.857 9.350 0.688 89.738 o
2 2 0 525.436 519.542 3.221 0.935 o
2 2 1 10.162 11.441 0.418 107.304 o
2 2 2 14.436 13.573 0.206 96.272 o
2 2 3 101.827 96.846 0.714 10.545 o
2 2 4 1669.720 1666.610 9.539 0.121 o
2 2 5 769.495 757.993 4.618 0.490 o
2 2 6 225.460 211.940 1.416 3.600 o
2 2 7 1505.830 1478.440 9.202 0.145 o
2 2 8 126.932 127.127 0.946 7.660 o
2 2 9 151.579 145.037 1.125 6.122 o
2 2 10 3.276 5.064 0.282 283.222 o
2 2 11 1027.270 1005.770 6.546 0.289 o
2 2 12 69.213 70.507 0.625 16.213 o
2 2 13 1282.710 1267.510 8.460 0.190 o
2 2 14 75.962 76.831 0.730 14.318 o
2 2 15 20.351 19.415 0.502 58.286 o
2 2 16 75.342 79.120 0.812 13.960 o
2 2 17 394.925 401.563 3.199 1.373 o
2 2 18 1511.490 1538.370 11.558 0.131 o
2 2 19 828.911 841.726 6.435 0.392 o
2 2 20 85.362 87.645 0.919 11.973 o
2 2 21 507.105 514.355 3.946 0.919 o
2 2 22 59.162 59.481 0.782 18.406 o
2 2 23 7.893 8.383 0.342 145.739 o
2 2 24 663.872 666.487 5.064 0.586 o
2 2 25 124.146 123.533 1.362 7.259 o
2 2 26 90.805 89.812 1.148 10.694 o
2 2 27 81.533 82.864 1.171 11.734 o
2 2 28 9.684 10.730 0.541 97.334 o
2 2 29 41.763 38.548 0.857 25.498 o
2 2 30 89.686 90.214 1.427 9.896 o
2 3 0 151.612 148.263 1.039 6.147 o
2 3 1 450.332 454.105 2.923 1.180 o
2 3 2 0.408 0.409 0.124 2230.690 o
2 3 3 27.757 25.755 0.487 44.572 o
2 3 4 267.097 268.294 1.724 2.704 o
2 3 5 2617.720 2618.250 16.744 0.050 o
2 3 6 4704.920 4707.560 31.079 0.016 o
2 3 7 0.221 1.625 0.193 1128.480 o
2 3 8 393.676 390.693 2.541 1.482 o
2 3 9 32.378 34.202 0.585 35.264 o
2 3 10 2336.430 2357.590 15.121 0.062 o
2 3 11 480.876 472.417 3.626 1.030 o
2 3 12 211.028 206.387 1.475 3.828 o
2 3 13 18.663 20.834 0.369 65.180 o
2 3 14 1.595 1.526 0.142 777.560 o
2 3 15 17.399 16.335 0.355 74.205 o
2 3 16 667.180 669.026 4.776 0.593 o
2 3 17 1059.550 1083.840 7.613 0.258 o
2 3 18 379.031 392.490 3.036 1.461 o
2 3 19 234.255 233.042 1.937 3.133 o
2 3 20 31.925 32.583 0.547 36.794 o
2 3 21 0.001 0.291 0.227 1530.870 o
2 3 22 268.442 272.965 2.281 2.501 o
2 3 23 4.232 4.309 0.350 233.446 o
2 3 24 16.628 15.973 0.509 68.882 o
2 3 25 46.879 49.239 0.868 21.998 o
2 3 26 0.440 0.926 0.402 444.432 o
2 3 27 72.124 73.065 1.220 13.000 o
2 3 28 328.380 326.706 3.928 1.585 o
2 3 29 26.986 28.485 0.861 35.105 o
2 3 30 0.402 1.454 0.514 284.510 o
2 4 0 438.294 434.174 2.945 1.234 o
2 4 1 35.732 35.247 0.382 35.416 o
2 4 2 686.074 686.824 4.363 0.585 o
2 4 3 42.157 42.736 0.833 24.890 o
2 4 4 1291.900 1338.650 8.657 0.182 o
2 4 5 10192.100 10334.800 80.135 0.003 o
2 4 6 5648.840 5743.000 40.347 0.011 o
2 4 7 122.210 123.261 0.994 7.924 o
2 4 8 42.961 46.496 0.522 27.092 o
2 4 9 335.054 334.943 2.414 1.863 o
2 4 10 51.837 54.988 0.614 21.829 o
2 4 11 303.535 303.982 2.297 2.147 o
2 4 12 8.569 7.536 0.280 152.789 o
2 4 13 122.926 128.319 1.373 7.192 o
2 4 14 321.530 326.885 3.231 1.771 o
2 4 15 591.020 604.926 4.519 0.709 o
2 4 16 61.376 64.529 0.718 17.797 o
2 4 17 29.224 30.226 0.558 39.622 o
2 4 18 128.122 131.298 1.247 7.105 o
2 4 19 80.221 82.811 0.952 12.658 o
2 4 20 348.558 360.329 3.116 1.615 o
2 4 21 31.982 31.287 0.685 34.723 o
2 4 22 67.530 68.433 1.065 14.618 o
2 4 23 51.424 51.460 0.956 19.750 o
2 4 24 31.493 32.339 0.824 32.048 o
2 4 25 7.888 7.272 0.515 120.506 o
2 4 26 76.573 76.896 1.193 12.433 o
2 4 27 1.331 0.873 0.420 357.000 o
2 4 28 1.770 1.563 0.436 302.341 o
2 4 29 9.305 8.411 3.154 8.358 o
2 5 0 817.770 837.106 7.865 0.364 o
2 5 1 77.505 77.007 0.746 14.044 o
2 5 2 26.076 28.903 0.449 45.504 o
2 5 3 91.451 93.526 1.412 9.709 o
2 5 4 690.508 698.463 5.356 0.542 o
2 5 5 8.286 8.471 0.227 158.129 o
2 5 6 9.950 10.441 0.257 129.185 o
2 5 7 705.445 723.342 5.423 0.520 o
2 5 8 91.466 94.127 0.882 11.191 o
2 5 9 70.509 69.205 0.727 15.707 o
2 5 10 101.866 107.548 1.030 9.513 o
2 5 11 108.314 110.818 1.039 8.971 o
2 5 12 0.011 0.099 0.224 1667.530 o
2 5 13 485.344 494.848 4.046 0.964 o
2 5 14 459.356 459.041 3.381 1.111 o
2 5 15 36.823 36.945 0.590 31.637 o
2 5 16 5.948 6.928 0.329 181.287 o
2 5 17 131.710 133.664 1.466 6.601 o
2 5 18 431.628 445.399 3.640 1.162 o
2 5 19 0.010 0.876 0.344 644.844 o
2 5 20 192.223 197.261 1.955 3.909 o
2 5 21 69.058 69.340 1.023 14.559 o
2 5 22 3.304 2.820 0.454 223.471 o
2 5 23 61.087 61.979 1.082 15.956 o
2 5 24 0.008 -0.406 0.440 453.252 o
2 5 25 83.686 81.583 1.339 10.981 o
2 5 26 0.923 -0.016 0.479 330.675 o
2 5 27 13.408 12.595 0.640 72.236 o
2 6 0 167.620 171.428 1.432 5.027 o
2 6 1 26.218 25.992 0.446 47.041 o
2 6 2 363.396 366.184 3.614 1.462 o
2 6 3 239.410 238.361 1.831 3.090 o
2 6 4 133.228 132.517 1.120 7.039 o
2 6 5 119.374 130.598 1.281 7.445 o
2 6 6 1415.690 1500.500 10.446 0.147 o
2 6 7 1325.870 1390.890 9.913 0.166 o
2 6 8 1242.830 1270.870 9.229 0.190 o
2 6 9 463.790 473.995 3.654 1.060 o
2 6 10 991.794 1004.520 7.412 0.288 o
2 6 11 425.904 445.494 3.615 1.178 o
2 6 12 79.481 81.610 0.942 12.841 o
2 6 13 22.683 21.718 0.528 52.010 o
2 6 14 247.863 250.565 2.094 2.839 o
2 6 15 80.448 81.174 1.027 12.457 o
2 6 16 80.214 83.730 1.103 12.070 o
2 6 17 0.030 -0.413 0.353 698.642 o
2 6 18 7.499 7.012 0.558 116.680 o
2 6 19 472.994 480.623 4.303 0.975 o
2 6 20 3.317 2.923 0.480 209.371 o
2 6 21 10.631 10.017 0.549 93.897 o
2 6 22 0.660 0.905 0.454 351.044 o
2 6 23 570.456 566.730 5.370 0.704 o
2 6 24 15.528 17.117 0.731 57.486 o
2 6 25 169.849 163.120 2.027 4.533 o
2 7 0 53.293 53.194 0.726 20.895 o
2 7 1 20.421 20.471 0.443 59.447 o
2 7 2 158.707 159.420 1.360 5.469 o
2 7 3 97.798 96.890 1.135 9.924 o
2 7 4 790.172 802.878 5.769 0.436 o
2 7 5 189.983 196.357 1.822 4.043 o
2 7 6 39.482 40.358 0.687 28.204 o
2 7 7 45.072 46.962 0.715 24.402 o
2 7 8 118.942 121.743 1.235 7.745 o
2 7 9 72.768 75.588 1.067 13.478 o
2 7 10 210.584 212.144 1.903 3.568 o
2 7 11 114.395 119.980 1.283 7.924 o
2 7 12 365.570 370.245 3.083 1.539 o
2 7 13 113.508 117.709 1.333 7.930 o
2 7 14 0.012 0.315 0.344 701.021 o
2 7 15 17.316 17.226 0.552 63.746 o
2 7 16 48.131 50.350 0.919 21.030 o
2 7 17 4.592 4.696 0.510 163.732 o
2 7 18 2.536 1.171 0.446 272.458 o
2 7 19 64.704 65.043 1.099 15.072 o
2 7 20 32.711 30.576 0.844 31.470 o
2 7 21 53.105 54.108 1.065 18.198 o
2 7 22 147.056 151.393 1.812 5.401 o
2 8 0 4.778 4.664 0.369 209.482 o
2 8 1 23.948 22.420 0.565 48.717 o
2 8 2 199.114 198.310 1.821 3.882 o
2 8 3 37.858 36.889 0.694 29.679 o
2 8 4 0.027 0.203 0.346 702.069 o
2 8 5 31.433 32.197 0.712 34.278 o
2 8 6 228.798 225.051 2.094 3.166 o
2 8 7 5.695 7.527 0.441 153.418 o
2 8 8 52.422 54.200 0.964 19.147 o
2 8 9 330.891 324.821 2.841 1.820 o
2 8 10 10.519 10.439 0.512 97.610 o
2 8 11 41.155 39.227 1.018 23.517 o
2 8 12 291.197 293.781 3.025 2.054 o
2 8 13 12.795 13.143 0.589 77.148 o
2 8 14 12.597 12.766 0.613 76.314 o
2 8 15 40.916 39.744 0.908 24.925 o
2 8 16 1.627 1.147 0.475 280.548 o
2 8 17 112.455 109.290 1.485 7.881 o
2 8 18 75.641 76.458 1.250 12.310 o
2 8 19 152.867 154.758 1.850 5.170 o
2 9 0 22.359 23.262 0.647 47.489 o
2 9 1 73.420 70.264 1.046 13.818 o
2 9 2 119.136 111.738 1.400 7.677 o
2 9 3 28.485 26.576 0.731 37.858 o
2 9 4 18.498 18.362 0.587 58.764 o
2 9 5 220.092 217.070 2.092 3.314 o
2 9 6 119.333 111.821 1.357 7.746 o
2 9 7 23.374 23.598 0.693 44.702 o
2 9 8 51.089 47.624 0.987 20.005 o
2 9 9 17.943 19.409 0.709 53.172 o
2 9 10 115.247 113.091 1.525 7.580 o
2 9 11 14.830 14.283 0.665 65.317 o
2 9 12 0.024 -0.620 0.510 335.933 o
2 9 13 2.749 2.573 0.522 203.113 o
2 9 14 23.466 24.002 0.804 40.961 o
2 10 0 9.063 9.307 0.619 93.782 o
2 10 1 47.448 44.001 1.030 20.936 o
2 10 2 6.399 7.472 0.648 106.238 o
2 10 3 55.936 52.653 1.053 17.880 o
2 10 4 45.656 43.663 1.106 20.625 o
2 10 5 74.883 71.433 1.546 11.300 o
3 0 0 890.917 886.233 6.915 0.348 o
3 0 2 1152.950 1119.940 8.346 0.226 o
3 0 4 116.916 111.005 0.963 8.588 o
3 0 6 643.912 623.937 5.800 0.588 o
3 0 8 750.684 745.012 6.463 0.453 o
3 0 10 2021.480 2007.630 18.552 0.070 o
3 0 12 323.867 327.991 3.823 1.622 o
3 0 14 1099.590 1133.070 11.154 0.205 o
3 0 16 593.909 596.872 6.072 0.627 o
3 0 18 6.488 7.137 0.451 144.968 o
3 0 20 1790.380 1819.310 19.350 0.079 o
3 0 22 368.444 378.475 4.464 1.283 o
3 0 24 38.021 41.152 1.255 21.085 o
3 0 26 315.231 315.276 4.597 1.493 o
3 0 28 142.519 140.168 2.337 4.971 o
3 0 30 6.330 7.284 1.134 52.070 o
3 1 0 1209.520 1175.880 7.589 0.217 o
3 1 1 182.679 182.937 1.216 4.708 o
3 1 2 6.091 5.886 0.154 228.365 o
3 1 3 286.058 278.011 1.724 2.502 o
3 1 4 1906.570 1890.430 10.826 0.095 o
3 1 5 69.734 69.833 0.612 16.230 o
3 1 6 607.038 597.099 3.717 0.735 o
3 1 7 338.935 332.990 2.106 1.904 o
3 1 8 5149.920 5081.680 34.700 0.013 o
3 1 9 953.764 937.765 7.096 0.314 o
3 1 10 701.320 708.881 5.236 0.535 o
3 1 11 20.468 18.733 0.378 63.288 o
3 1 12 19.189 19.783 0.344 66.057 o
3 1 13 352.239 361.928 2.683 1.675 o
3 1 14 163.032 156.762 1.363 5.385 o
3 1 15 232.240 237.414 1.916 3.140 o
3 1 16 141.232 139.520 1.250 6.438 o
3 1 17 77.819 80.026 0.904 13.262 o
3 1 18 609.816 618.328 4.829 0.667 o
3 1 19 144.588 145.625 1.399 6.047 o
3 1 20 730.268 739.228 5.752 0.488 o
3 1 21 206.324 215.338 2.026 3.534 o
3 1 22 1745.920 1771.780 13.947 0.099 o
3 1 23 462.804 476.139 4.060 1.021 o
3 1 24 59.913 64.521 0.987 16.529 o
3 1 25 762.581 765.002 6.308 0.446 o
3 1 26 36.432 39.026 0.837 27.781 o
3 1 27 33.668 34.665 0.783 30.997 o
3 1 28 20.860 21.097 0.621 51.651 o
3 1 29 8.926 9.116 0.564 101.833 o
3 2 0 458.920 458.330 3.046 1.144 o
3 2 1 2047.800 2019.700 12.969 0.081 o
3 2 2 73.044 73.317 0.608 15.415 o
3 2 3 77.254 71.274 0.561 15.069 o
3 2 4 272.016 268.575 1.783 2.642 o
3 2 5 1022.890 985.025 5.890 0.302 o
3 2 6 212.438 205.926 1.332 3.877 o
3 2 7 258.239 253.864 1.629 2.884 o
3 2 8 973.812 973.499 6.134 0.316 o
3 2 9 40.444 43.363 0.520 28.948 o
3 2 10 44.385 47.541 0.689 24.790 o
3 2 11 611.550 605.717 5.533 0.636 o
3 2 12 419.365 422.799 3.080 1.286 o
3 2 13 243.758 250.582 1.945 2.936 o
3 2 14 470.831 480.821 3.633 1.040 o
3 2 15 0.309 0.550 0.166 1736.810 o
3 2 16 61.491 60.298 0.738 18.096 o
3 2 17 197.249 201.004 1.621 4.013 o
3 2 18 377.222 373.795 2.829 1.531 o
3 2 19 25.178 25.892 0.507 46.830 o
3 2 20 18.979 19.311 0.470 62.157 o
3 2 21 223.410 231.154 1.968 3.253 o
3 2 22 343.881 349.626 2.930 1.690 o
3 2 23 3.364 3.377 0.371 259.865 o
3 2 24 221.735 222.901 2.063 3.274 o
3 2 25 84.620 82.080 1.052 11.897 o
3 2 26 6.790 8.088 0.460 135.833 o
3 2 27 0.028 0.615 0.381 555.150 o
3 2 28 67.481 64.262 1.044 15.032 o
3 2 29 60.115 60.871 1.565 13.104 o
3 3 0 1004.640 999.387 5.978 0.304 o
3 3 1 234.674 225.459 1.464 3.366 o
3 3 2 88.643 86.658 0.671 12.351 o
3 3 3 743.654 752.750 4.659 0.507 o
3 3 4 1080.560 1079.970 6.576 0.265 o
3 3 5 0.202 0.319 0.139 2623.470 o
3 3 6 0.233 0.653 0.153 1940.980 o
3 3 7 1152.560 1157.430 9.440 0.212 o
3 3 8 5.580 6.125 0.328 193.959 o
3 3 9 48.109 49.563 0.470 24.870 o
3 3 10 12.210 11.153 0.335 105.092 o
3 3 11 404.281 410.527 3.112 1.343 o
3 3 12 414.638 417.993 3.051 1.310 o
3 3 13 412.604 414.900 2.976 1.329 o
3 3 14 1.840 2.499 0.195 549.051 o
3 3 15 108.857 105.336 1.075 9.037 o
3 3 16 867.001 864.367 6.120 0.377 o
3 3 17 105.961 107.539 1.049 9.202 o
3 3 18 67.772 65.714 0.852 15.866 o
3 3 19 37.260 41.496 0.690 28.920 o
3 3 20 428.924 427.082 3.501 1.206 o
3 3 21 488.012 486.072 3.944 0.976 o
3 3 22 53.348 55.533 0.832 19.811 o
3 3 23 261.232 263.603 2.359 2.568 o
3 3 24 24.854 24.532 0.626 44.712 o
3 3 25 3.347 4.861 0.428 212.774 o
3 3 26 1031.620 1027.450 8.837 0.256 o
3 3 27 509.707 505.714 5.173 0.825 o
3 3 28 129.055 128.842 1.825 6.220 o
3 4 0 403.786 405.531 2.765 1.396 o
3 4 1 0.117 0.749 0.138 2289.900 o
3 4 2 44.013 41.557 0.478 28.097 o
3 4 3 829.171 830.329 5.575 0.413 o
3 4 4 6.150 7.068 0.261 192.753 o
3 4 5 3.169 4.400 0.189 353.528 o
3 4 6 57.842 55.299 0.594 20.295 o
3 4 7 2.589 2.805 0.195 448.420 o
3 4 8 14.674 14.645 0.335 86.501 o
3 4 9 203.936 209.160 1.747 3.771 o
3 4 10 24.812 24.527 0.448 49.611 o
3 4 11 94.792 95.109 0.913 10.783 o
3 4 12 71.114 72.994 0.841 14.851 o
3 4 13 39.430 37.023 0.622 29.828 o
3 4 14 12.767 15.332 0.486 81.882 o
3 4 15 152.165 154.975 1.475 5.597 o
3 4 16 34.278 33.505 0.606 33.927 o
3 4 17 235.532 234.814 2.081 3.046 o
3 4 18 6.232 6.904 0.369 167.684 o
3 4 19 66.690 68.826 0.898 15.567 o
3 4 20 67.855 67.248 0.983 15.078 o
3 4 21 100.694 96.498 1.183 9.613 o
3 4 22 162.751 164.740 1.736 4.944 o
3 4 23 124.036 125.113 1.602 6.829 o
3 4 24 99.790 98.721 1.853 7.853 o
3 4 25 62.227 65.934 1.204 14.748 o
3 4 26 86.336 88.067 1.704 9.274 o
3 4 27 378.198 371.740 4.008 1.342 o
3 5 0 176.470 177.042 1.405 4.781 o
3 5 1 112.752 114.753 0.995 8.666 o
3 5 2 46.316 46.675 0.588 25.167 o
3 5 3 22.129 23.134 0.401 55.674 o
3 5 4 19.620 19.286 0.416 63.067 o
3 5 5 27.835 28.225 0.452 43.961 o
3 5 6 239.012 240.273 2.275 2.898 o
3 5 7 218.698 215.305 1.915 3.434 o
3 5 8 34.159 35.644 0.600 33.423 o
3 5 9 207.173 210.019 1.770 3.704 o
3 5 10 62.982 63.100 0.772 17.343 o
3 5 11 137.982 134.562 1.336 6.536 o
3 5 12 66.252 68.874 0.904 15.600 o
3 5 13 781.869 784.743 6.082 0.437 o
3 5 14 0.133 0.856 0.311 739.708 o
3 5 15 26.849 25.078 0.613 42.814 o
3 5 16 26.146 26.189 0.645 42.127 o
3 5 17 1.974 2.985 0.344 343.870 o
3 5 18 27.657 26.761 0.668 39.962 o
3 5 19 3.949 2.868 0.418 226.406 o
3 5 20 0.510 0.604 0.380 498.278 o
3 5 21 70.700 68.686 1.337 12.821 o
3 5 22 38.767 39.199 0.954 25.174 o
3 5 23 44.839 44.427 1.026 21.599 o
3 5 24 157.607 163.444 2.015 4.787 o
3 5 25 141.204 144.234 2.037 5.353 o
3 6 0 7.378 7.193 0.294 166.735 o
3 6 1 13.159 12.954 0.399 91.322 o
3 6 2 70.930 68.063 0.801 15.415 o
3 6 3 30.876 29.367 0.656 36.700 o
3 6 4 18.583 18.366 0.465 64.119 o
3 6 5 371.597 379.936 3.002 1.513 o
3 6 6 182.111 188.235 1.737 4.310 o
3 6 7 852.134 901.191 6.694 0.364 o
3 6 8 2683.270 2751.100 19.705 0.045 o
3 6 9 221.399 235.893 2.320 3.077 o
3 6 10 8.694 11.188 0.424 115.965 o
3 6 11 475.797 479.454 3.880 1.010 o
3 6 12 47.313 47.356 0.817 22.630 o
3 6 13 3.918 3.669 0.357 246.806 o
3 6 14 90.931 89.031 1.067 10.956 o
3 6 15 27.648 28.873 0.722 37.824 o
3 6 16 50.220 54.445 0.944 19.789 o
3 6 17 0.276 -0.218 0.355 641.338 o
3 6 18 45.007 44.931 0.949 22.327 o
3 6 19 78.935 77.621 1.437 11.165 o
3 6 20 14.693 15.985 0.677 63.100 o
3 6 21 281.562 278.408 2.787 2.228 o
3 6 22 42.894 45.953 1.050 21.662 o
3 6 23 192.882 196.154 2.305 3.664 o
3 7 0 147.521 146.054 1.402 5.945 o
3 7 1 23.369 24.129 0.558 48.601 o
3 7 2 8.145 8.575 0.384 135.510 o
3 7 3 153.712 157.476 1.517 5.476 o
3 7 4 15.194 14.912 0.579 69.310 o
3 7 5 167.904 165.256 1.573 4.972 o
3 7 6 6.481 6.827 0.390 160.101 o
3 7 7 396.840 411.645 3.294 1.339 o
3 7 8 69.309 73.587 0.941 14.622 o
3 7 9 22.963 21.514 0.558 50.772 o
3 7 10 195.920 195.461 1.789 3.976 o
3 7 11 234.427 229.423 2.119 3.069 o
3 7 12 21.542 20.915 0.622 50.806 o
3 7 13 33.054 31.505 0.783 32.171 o
3 7 14 11.839 13.037 0.493 88.642 o
3 7 15 19.138 18.603 0.645 54.919 o
3 7 16 49.015 51.222 1.025 19.729 o
3 7 17 96.115 94.686 1.359 9.515 o
3 7 18 18.424 20.822 0.677 52.913 o
3 7 19 139.956 143.383 1.752 5.778 o
3 7 20 0.340 0.229 0.510 315.567 o
3 8 0 10.130 10.969 0.658 82.387 o
3 8 1 2.114 1.110 0.432 300.545 o
3 8 2 93.030 91.376 1.279 10.072 o
3 8 3 0.738 0.707 0.369 489.688 o
3 8 4 147.192 145.793 1.529 5.812 o
3 8 5 0.599 0.356 0.346 583.514 o
3 8 6 55.993 50.908 0.891 19.288 o
3 8 7 10.970 11.994 0.490 94.519 o
3 8 8 429.609 437.507 3.529 1.189 o
3 8 9 1094.950 1092.550 8.140 0.243 o
3 8 10 653.711 648.345 5.000 0.605 o
3 8 11 61.031 60.991 1.012 16.482 o
3 8 12 437.317 433.814 3.831 1.141 o
3 8 13 85.549 88.414 1.359 10.490 o
3 8 14 134.079 134.893 1.823 5.975 o
3 8 15 0.006 0.000 0.499 352.238 o
3 8 16 31.136 32.411 0.872 31.280 o
3 9 0 65.967 64.788 1.244 14.095 o
3 9 1 2.378 1.722 0.490 238.774 o
3 9 2 37.700 36.904 0.930 26.328 o
3 9 3 11.101 9.284 0.581 90.033 o
3 9 4 9.201 9.062 0.564 100.633 o
3 9 5 77.055 73.659 1.233 12.380 o
3 9 6 0.911 0.615 0.480 315.652 o
3 9 7 105.559 101.192 1.479 8.448 o
3 9 8 16.764 16.756 0.626 61.361 o
3 9 9 9.310 9.538 0.528 103.688 o
3 9 10 18.187 18.160 0.690 54.595 o
3 9 11 10.172 10.129 0.625 87.189 o
4 0 0 218.034 208.395 1.783 3.556 o
4 0 2 2.043 2.569 0.213 497.520 o
4 0 4 322.843 317.520 2.604 1.929 o
4 0 6 5.194 4.695 0.178 264.709 o
4 0 8 1454.840 1427.900 20.370 0.097 o
4 0 10 132.305 135.841 1.589 6.361 o
4 0 12 44.817 45.158 0.795 23.989 o
4 0 14 31.800 32.317 0.719 33.874 o
4 0 16 0.079 0.075 0.350 688.413 o
4 0 18 0.075 -0.613 0.429 468.499 o
4 0 20 1018.100 1038.240 11.336 0.224 o
4 0 22 65.163 67.757 1.538 12.389 o
4 0 24 92.570 94.642 2.153 7.444 o
4 0 26 0.414 0.657 0.576 243.106 o
4 1 0 138.588 137.724 0.892 6.966 o
4 1 1 50.525 47.922 0.397 24.737 o
4 1 2 0.972 1.321 0.123 1107.020 o
4 1 3 554.763 535.276 3.173 0.876 o
4 1 4 6.351 6.555 0.147 215.951 o
4 1 5 0.032 0.323 0.174 2317.080 o
4 1 6 53.020 46.914 0.480 23.567 o
4 1 7 180.216 180.815 1.488 4.601 o
4 1 8 159.408 153.389 1.130 5.740 o
4 1 9 473.838 473.317 4.661 0.946 o
4 1 10 361.958 358.966 2.698 1.638 o
4 1 11 368.691 370.897 3.157 1.515 o
4 1 12 141.217 140.757 1.188 6.489 o
4 1 13 89.909 87.705 0.921 11.525 o
4 1 14 9.156 10.267 0.343 126.331 o
4 1 15 185.927 189.737 1.704 4.251 o
4 1 16 5.205 4.524 0.311 222.957 o
4 1 17 21.140 21.056 0.515 55.176 o
4 1 18 274.808 273.953 2.361 2.424 o
4 1 19 228.440 228.453 2.128 3.135 o
4 1 20 139.556 142.167 1.521 6.112 o
4 1 21 591.597 590.669 5.185 0.681 o
4 1 22 118.637 119.449 1.373 7.572 o
4 1 23 7.687 8.605 0.496 120.664 o
4 1 24 7.879 8.429 0.516 116.600 o
4 1 25 211.580 210.527 2.125 3.440 o
4 1 26 20.599 22.015 0.705 48.232 o
4 1 27 19.365 20.969 0.992 39.356 o
4 2 0 559.042 559.483 3.921 0.809 o
4 2 1 470.993 475.245 3.310 1.074 o
4 2 2 91.688 93.104 0.798 11.422 o
4 2 3 86.500 89.275 0.746 12.256 o
4 2 4 39.156 40.101 0.412 31.488 o
4 2 5 351.815 342.957 2.177 1.803 o
4 2 6 139.275 140.307 0.981 6.796 o
4 2 7 95.984 94.648 0.734 11.102 o
4 2 8 17.715 15.941 0.304 76.064 o
4 2 9 59.119 56.291 0.587 19.894 o
4 2 10 70.790 72.001 0.693 15.572 o
4 2 11 0.086 0.200 0.188 2056.270 o
4 2 12 27.721 28.777 0.500 42.810 o
4 2 13 282.925 282.010 2.155 2.397 o
4 2 14 184.053 189.574 1.624 4.343 o
4 2 15 2.074 1.932 0.304 414.097 o
4 2 16 199.170 198.375 1.807 3.890 o
4 2 17 66.076 66.600 0.824 16.209 o
4 2 18 212.968 213.804 1.942 3.503 o
4 2 19 24.706 25.371 0.616 44.707 o
4 2 20 51.283 48.818 0.779 21.619 o
4 2 21 0.000 -0.053 0.344 740.379 o
4 2 22 14.588 16.033 0.524 72.926 o
4 2 23 790.521 799.222 6.568 0.416 o
4 2 24 3.991 6.005 0.519 160.456 o
4 2 25 136.340 135.869 1.608 6.201 o
4 2 26 75.103 72.583 1.179 12.883 o
4 2 27 0.460 0.868 0.423 410.431 o
4 3 0 813.414 813.098 5.051 0.437 o
4 3 1 44.292 45.328 0.436 27.479 o
4 3 2 12.841 13.127 0.269 101.549 o
4 3 3 1429.840 1431.820 9.448 0.155 o
4 3 4 661.299 658.141 4.136 0.628 o
4 3 5 22.177 24.109 0.356 56.018 o
4 3 6 1013.830 1016.780 6.553 0.292 o
4 3 7 91.863 92.531 0.835 11.344 o
4 3 8 220.804 215.101 1.855 3.439 o
4 3 9 44.966 45.318 0.577 26.036 o
4 3 10 172.995 180.919 1.491 4.750 o
4 3 11 523.905 545.277 4.104 0.858 o
4 3 12 1409.990 1423.770 10.306 0.153 o
4 3 13 24.151 27.236 0.644 43.544 o
4 3 14 89.061 89.218 0.934 11.498 o
4 3 15 12.899 13.139 0.437 89.033 o
4 3 16 192.038 187.858 1.704 4.160 o
4 3 17 27.106 24.971 0.677 40.962 o
4 3 18 74.917 77.287 1.009 13.364 o
4 3 19 19.024 18.987 0.545 59.187 o
4 3 20 7.079 8.180 0.485 128.422 o
4 3 21 12.839 12.578 0.507 84.650 o
4 3 22 34.330 33.739 0.890 29.050 o
4 3 23 110.047 107.392 1.369 8.297 o
4 3 24 991.103 985.343 8.866 0.270 o
4 3 25 313.147 310.158 3.070 1.886 o
4 3 26 7.528 9.540 0.583 105.124 o
4 4 0 237.739 235.708 1.921 3.087 o
4 4 1 1735.740 1736.540 12.137 0.106 o
4 4 2 197.932 201.441 1.910 3.820 o
4 4 3 433.568 443.418 3.099 1.219 o
4 4 4 521.505 528.325 3.534 0.913 o
4 4 5 0.361 0.526 0.244 1047.320 o
4 4 6 24.674 24.486 0.459 49.526 o
4 4 7 56.059 58.876 0.730 19.480 o
4 4 8 219.309 222.153 1.802 3.439 o
4 4 9 117.054 119.825 1.108 8.100 o
4 4 10 73.176 76.705 0.894 14.088 o
4 4 11 470.993 471.334 3.962 1.019 o
4 4 12 30.878 32.301 0.656 35.674 o
4 4 13 0.495 1.676 0.325 554.640 o
4 4 14 1048.790 1067.330 8.573 0.251 o
4 4 15 16.726 18.465 0.507 65.964 o
4 4 16 60.647 61.139 0.867 17.433 o
4 4 17 283.976 286.072 2.463 2.286 o
4 4 18 66.478 70.250 0.975 15.104 o
4 4 19 27.819 29.988 0.779 35.972 o
4 4 20 16.606 15.575 0.564 66.279 o
4 4 21 5.809 5.732 0.454 158.907 o
4 4 22 5.511 5.149 0.444 169.053 o
4 4 23 203.901 201.209 2.064 3.639 o
4 4 24 0.600 2.240 0.444 331.519 o
4 4 25 462.174 455.978 4.251 1.022 o
4 5 0 158.784 167.946 1.605 5.126 o
4 5 1 357.275 365.036 2.901 1.611 o
4 5 2 890.565 896.749 6.391 0.356 o
4 5 3 19.317 18.994 0.448 62.696 o
4 5 4 13.152 13.954 0.481 83.278 o
4 5 5 99.677 96.259 1.031 10.066 o
4 5 6 519.046 523.082 4.001 0.889 o
4 5 7 21.377 21.127 0.470 56.313 o
4 5 8 102.605 104.664 1.088 9.433 o
4 5 9 44.668 41.378 0.807 24.548 o
4 5 10 599.609 604.538 4.595 0.696 o
4 5 11 0.602 2.095 0.327 510.688 o
4 5 12 143.702 147.554 1.548 5.867 o
4 5 13 69.017 73.957 0.987 14.422 o
4 5 14 0.554 1.297 0.344 529.605 o
4 5 15 45.809 50.209 0.877 22.077 o
4 5 16 177.476 180.919 1.851 4.375 o
4 5 17 17.597 17.834 0.584 60.996 o
4 5 18 0.998 0.809 0.394 416.708 o
4 5 19 37.605 40.139 0.849 26.901 o
4 5 20 56.111 56.744 0.975 18.029 o
4 5 21 10.900 10.927 0.594 86.340 o
4 5 22 179.368 185.917 2.191 4.024 o
4 5 23 70.243 65.799 1.355 12.934 o
4 6 0 0.585 0.723 0.272 787.825 o
4 6 1 45.797 48.854 0.737 23.631 o
4 6 2 139.628 141.913 1.390 6.281 o
4 6 3 7.353 7.934 0.436 136.256 o
4 6 4 0.673 0.773 0.319 613.022 o
4 6 5 499.814 510.732 3.966 0.932 o
4 6 6 26.561 27.392 0.676 40.423 o
4 6 7 37.570 37.550 0.730 29.152 o
4 6 8 70.971 72.133 0.919 14.589 o
4 6 9 33.886 32.825 0.752 31.899 o
4 6 10 38.803 37.623 0.766 28.072 o
4 6 11 64.495 67.100 0.959 15.730 o
4 6 12 145.308 144.924 1.598 5.798 o
4 6 13 18.055 21.380 0.634 54.925 o
4 6 14 1.458 1.499 0.380 379.736 o
4 6 15 108.057 109.140 1.343 8.411 o
4 6 16 34.637 33.041 0.794 30.715 o
4 6 17 0.207 -0.202 0.394 536.206 o
4 6 18 17.610 17.936 0.622 58.977 o
4 6 19 14.404 12.523 0.584 73.978 o
4 6 20 0.193 0.445 0.510 317.319 o
4 7 0 49.061 49.036 0.902 21.112 o
4 7 1 10.922 9.476 0.496 99.772 o
4 7 2 0.043 -0.263 0.367 644.166 o
4 7 3 21.285 20.270 0.597 52.541 o
4 7 4 14.983 14.647 0.509 74.723 o
4 7 5 0.073 -0.164 0.336 756.673 o
4 7 6 46.744 47.017 0.853 22.503 o
4 7 7 28.940 28.061 0.697 37.723 o
4 7 8 17.600 16.418 0.524 65.414 o
4 7 9 47.824 48.744 0.882 21.670 o
4 7 10 0.509 0.436 0.403 459.304 o
4 7 11 60.090 59.447 0.987 16.940 o
4 7 12 2.088 2.159 0.451 267.576 o
4 7 13 22.210 21.931 0.645 48.532 o
4 7 14 6.871 6.955 0.496 132.980 o
4 7 15 44.959 42.812 0.925 22.907 o
4 7 16 19.659 18.249 0.632 54.939 o
4 7 17 15.348 14.756 0.645 65.038 o
4 8 0 3.180 2.932 0.522 192.273 o
4 8 1 0.096 0.333 0.480 364.914 o
4 8 2 87.744 88.519 1.327 10.423 o
4 8 3 109.110 112.481 1.531 7.867 o
4 8 4 3.958 4.572 0.496 177.824 o
4 8 5 21.924 19.895 0.668 49.298 o
4 8 6 21.273 19.734 0.626 51.811 o
4 8 7 0.104 -0.407 0.403 526.689 o
4 8 8 20.107 21.055 0.636 52.105 o
4 8 9 105.504 105.181 1.671 7.892 o
4 8 10 202.942 206.304 2.166 3.554 o
4 8 11 532.085 519.346 4.534 0.834 o
4 8 12 80.679 80.514 1.787 9.558 o
4 8 13 4.108 4.685 0.496 174.887 o
4 9 0 163.825 161.426 1.950 4.745 o
4 9 1 1.225 1.702 0.522 247.640 o
4 9 2 22.959 22.707 0.779 42.790 o
4 9 3 4.774 4.937 0.535 152.790 o
4 9 4 11.080 10.776 0.628 82.570 o
5 0 0 1144.560 1142.600 9.425 0.215 o
5 0 2 166.959 166.261 2.271 4.323 o
5 0 4 92.134 92.843 1.051 10.740 o
5 0 6 4.813 4.677 0.350 215.561 o
5 0 8 988.454 988.745 10.476 0.246 o
5 0 10 3.268 3.349 0.372 262.950 o
5 0 12 0.382 1.353 0.881 107.337 o
5 0 14 112.997 111.800 1.675 7.401 o
5 0 16 204.348 199.651 2.782 3.183 o
5 0 18 25.078 22.390 1.135 31.105 o
5 0 20 13.827 14.193 0.892 53.100 o
5 0 22 226.552 225.151 3.680 2.393 o
5 0 24 5.141 5.769 0.836 86.187 o
5 1 0 1499.690 1511.660 9.230 0.144 o
5 1 1 343.184 344.193 2.148 1.847 o
5 1 2 1214.870 1222.970 7.899 0.209 o
5 1 3 798.515 808.364 4.905 0.450 o
5 1 4 9.326 9.171 0.258 139.847 o
5 1 5 407.442 412.055 2.628 1.390 o
5 1 6 1770.500 1740.310 13.637 0.099 o
5 1 7 0.144 0.819 0.156 1908.550 o
5 1 8 0.181 0.807 0.311 734.729 o
5 1 9 358.699 357.241 2.781 1.641 o
5 1 10 8.234 9.013 0.312 143.853 o
5 1 11 608.488 605.918 4.530 0.689 o
5 1 12 22.716 23.038 0.528 51.069 o
5 1 13 5.189 5.050 0.320 214.412 o
5 1 14 7.726 7.879 0.396 140.352 o
5 1 15 457.514 463.329 3.741 1.075 o
5 1 16 37.348 39.241 0.751 28.576 o
5 1 17 1.379 1.156 0.344 449.027 o
5 1 18 146.882 146.152 1.537 5.807 o
5 1 19 2.981 2.865 0.411 255.780 o
5 1 20 97.707 93.141 1.221 9.838 o
5 1 21 298.011 294.942 2.721 2.098 o
5 1 22 2.892 3.226 0.496 207.054 o
5 1 23 4.896 5.754 0.512 153.487 o
5 1 24 48.906 46.846 0.996 20.550 o
5 1 25 3.350 3.680 2.103 18.953 o
5 2 0 38.564 37.973 0.454 32.008 o
5 2 1 185.820 185.303 1.338 4.541 o
5 2 2 1.399 1.621 0.191 710.699 o
5 2 3 1125.830 1108.640 6.855 0.248 o
5 2 4 444.708 451.517 2.848 1.205 o
5 2 5 169.596 168.905 1.179 5.206 o
5 2 6 189.401 193.105 1.309 4.409 o
5 2 7 18.672 17.951 0.398 67.208 o
5 2 8 84.036 83.662 0.802 12.673 o
5 2 9 32.183 32.912 0.539 36.612 o
5 2 10 106.627 107.274 1.049 9.168 o
5 2 11 257.512 262.417 2.160 2.674 o
5 2 12 16.070 15.995 0.455 73.207 o
5 2 13 221.189 222.710 1.984 3.322 o
5 2 14 63.527 61.647 0.864 16.872 o
5 2 15 8.185 7.337 0.397 138.442 o
5 2 16 3.652 4.292 0.357 245.539 o
5 2 17 162.078 159.439 1.552 5.200 o
5 2 18 38.659 38.246 0.779 27.825 o
5 2 19 27.022 28.416 0.707 38.841 o
5 2 20 66.652 66.167 1.014 15.174 o
5 2 21 24.463 24.296 0.690 43.355 o
5 2 22 15.564 15.398 0.641 64.160 o
5 2 23 157.750 153.097 1.801 5.128 o
5 2 24 133.571 129.517 1.814 6.085 o
5 3 0 1100.370 1101.800 7.049 0.252 o
5 3 1 2119.620 2152.910 13.499 0.074 o
5 3 2 943.209 951.085 5.932 0.334 o
5 3 3 455.366 458.811 3.088 1.147 o
5 3 4 239.536 239.542 1.627 3.161 o
5 3 5 109.316 105.730 0.854 9.408 o
5 3 6 0.636 0.442 0.173 1381.910 o
5 3 7 98.924 98.831 0.942 10.232 o
5 3 8 223.865 219.091 1.791 3.405 o
5 3 9 27.254 27.504 0.571 42.295 o
5 3 10 8.041 8.599 0.329 145.259 o
5 3 11 111.872 110.564 1.136 8.584 o
5 3 12 352.465 350.223 2.832 1.672 o
5 3 13 5.025 5.881 0.346 200.794 o
5 3 14 61.843 61.623 0.904 16.947 o
5 3 15 49.070 49.962 0.828 21.654 o
5 3 16 1.413 1.034 0.334 467.539 o
5 3 17 30.145 29.640 0.693 36.361 o
5 3 18 0.080 0.199 0.355 659.585 o
5 3 19 12.558 12.326 0.496 87.027 o
5 3 20 13.544 12.746 0.507 81.998 o
5 3 21 4.024 4.115 0.522 170.767 o
5 3 22 2.887 3.065 0.522 196.165 o
5 3 23 210.932 207.465 2.529 3.228 o
5 4 0 1293.400 1293.170 8.241 0.188 o
5 4 1 751.684 765.232 4.993 0.489 o
5 4 2 0.059 0.695 0.217 1390.240 o
5 4 3 3.137 3.059 0.242 361.086 o
5 4 4 49.658 51.453 0.664 22.629 o
5 4 5 0.050 -0.152 0.298 966.006 o
5 4 6 240.613 249.273 1.950 2.973 o
5 4 7 116.475 115.710 1.129 8.203 o
5 4 8 230.111 237.013 2.036 3.112 o
5 4 9 54.128 55.855 0.801 19.816 o
5 4 10 1.810 2.111 0.334 390.595 o
5 4 11 41.754 41.210 0.765 26.134 o
5 4 12 1.262 1.340 0.334 467.372 o
5 4 13 2.016 1.818 0.355 364.203 o
5 4 14 4.384 4.972 0.425 193.347 o
5 4 15 25.442 25.251 0.698 41.776 o
5 4 16 0.041 0.350 0.364 621.484 o
5 4 17 36.940 37.229 0.872 27.431 o
5 4 18 20.540 22.824 0.771 45.409 o
5 4 19 17.896 19.689 0.823 47.978 o
5 4 20 0.041 -0.605 0.385 586.474 o
5 4 21 0.842 0.644 0.417 399.700 o
5 5 0 97.485 98.832 1.132 9.884 o
5 5 1 31.168 33.160 0.643 35.429 o
5 5 2 126.265 127.781 1.266 7.228 o
5 5 3 31.927 31.277 0.661 35.213 o
5 5 4 88.657 89.332 1.041 11.218 o
5 5 5 68.954 71.134 0.961 14.750 o
5 5 6 12.982 12.639 0.464 87.544 o
5 5 7 53.198 55.251 0.867 19.613 o
5 5 8 0.108 0.749 0.327 696.788 o
5 5 9 365.480 364.388 3.071 1.552 o
5 5 10 0.063 0.821 0.336 666.308 o
5 5 11 68.947 71.476 0.987 14.601 o
5 5 12 6.855 7.819 0.475 133.493 o
5 5 13 57.365 58.980 0.975 17.568 o
5 5 14 243.933 248.048 2.404 2.762 o
5 5 15 502.780 503.237 4.485 0.892 o
5 5 16 0.398 1.027 0.446 373.670 o
5 5 17 149.753 146.032 1.736 5.492 o
5 5 18 55.310 52.521 1.050 18.043 o
5 5 19 49.036 47.300 1.011 20.319 o
5 6 0 12.149 12.763 0.609 77.986 o
5 6 1 15.259 16.425 0.547 69.342 o
5 6 2 248.404 246.879 2.297 2.771 o
5 6 3 23.132 23.740 0.618 47.251 o
5 6 4 16.996 16.794 0.547 65.064 o
5 6 5 291.505 294.948 2.623 2.164 o
5 6 6 0.157 1.434 0.369 514.221 o
5 6 7 249.637 248.372 2.388 2.717 o
5 6 8 0.791 0.680 0.400 429.515 o
5 6 9 0.898 1.093 0.411 389.239 o
5 6 10 42.632 41.393 0.862 24.611 o
5 6 11 12.488 12.063 0.549 83.126 o
5 6 12 84.812 82.904 1.169 11.436 o
5 6 13 5.156 6.526 0.496 150.956 o
5 6 14 142.364 139.243 1.611 5.955 o
5 6 15 12.066 12.566 0.584 80.668 o
5 6 16 44.466 44.071 0.936 22.747 o
5 6 17 98.355 95.374 1.520 8.907 o
5 7 0 2.735 2.165 0.421 267.878 o
5 7 1 45.010 44.532 0.897 22.937 o
5 7 2 111.059 111.761 1.587 7.672 o
5 7 3 51.817 50.504 0.963 19.715 o
5 7 4 73.412 76.346 1.183 12.841 o
5 7 5 8.235 7.639 0.496 120.223 o
5 7 6 0.000 -0.580 0.369 643.457 o
5 7 7 24.742 26.564 0.738 40.693 o
5 7 8 6.021 6.986 0.507 137.776 o
5 7 9 100.242 96.200 1.401 9.091 o
5 7 10 12.369 11.532 0.567 82.823 o
5 7 11 27.486 28.549 0.788 36.492 o
5 7 12 126.017 130.131 1.657 6.573 o
5 7 13 11.395 11.472 0.619 81.378 o
5 8 0 358.506 365.730 3.581 1.485 o
5 8 1 100.334 98.171 1.404 9.018 o
5 8 2 88.028 84.163 1.296 10.674 o
5 8 3 30.401 30.612 0.841 32.813 o
5 8 4 2.593 2.441 0.496 221.446 o
5 8 5 185.529 183.869 2.022 4.074 o
5 8 6 11.243 13.408 0.677 73.818 o
6 0 0 45.526 44.889 0.908 22.618 o
6 0 2 42.551 40.285 0.848 25.002 o
6 0 4 237.678 240.563 2.840 2.656 o
6 0 6 2169.750 2195.850 23.213 0.055 o
6 0 8 0.279 -0.186 0.451 409.859 o
6 0 10 19.169 19.256 0.697 52.128 o
6 0 12 0.912 0.676 0.499 294.550 o
6 0 14 45.087 42.815 1.213 19.706 o
6 0 16 438.603 431.307 5.545 0.944 o
6 0 18 6.761 6.834 0.738 92.117 o
6 0 20 101.037 96.482 1.921 7.668 o
6 1 0 39.980 40.194 0.633 28.668 o
6 1 1 148.681 143.752 1.316 6.040 o
6 1 2 2063.960 2073.150 13.437 0.078 o
6 1 3 42.528 50.872 0.713 24.630 o
6 1 4 3185.690 3208.750 22.057 0.033 o
6 1 5 619.656 631.438 4.585 0.662 o
6 1 6 24.705 27.531 0.597 44.137 o
6 1 7 1.448 2.054 0.305 460.840 o
6 1 8 841.020 847.565 6.280 0.388 o
6 1 9 347.797 350.797 2.791 1.697 o
6 1 10 92.264 93.692 1.149 10.421 o
6 1 11 404.088 410.368 3.362 1.311 o
6 1 12 0.156 0.526 0.334 684.108 o
6 1 13 0.392 0.678 0.334 624.478 o
6 1 14 312.309 310.899 2.778 1.961 o
6 1 15 22.173 23.159 0.720 45.293 o
6 1 16 32.182 29.864 0.809 32.646 o
6 1 17 49.006 50.271 0.989 20.173 o
6 1 18 123.993 123.048 1.511 7.027 o
6 1 19 25.625 27.369 0.734 39.708 o
6 1 20 30.788 29.377 0.809 33.610 o
6 1 21 10.467 9.789 0.604 88.947 o
6 2 0 222.482 224.310 1.617 3.469 o
6 2 1 108.081 106.882 0.959 9.263 o
6 2 2 35.206 34.120 0.512 34.526 o
6 2 3 272.367 270.365 1.897 2.599 o
6 2 4 80.384 82.223 0.772 13.269 o
6 2 5 174.894 173.510 1.367 4.884 o
6 2 6 149.978 150.040 1.347 5.869 o
6 2 7 46.163 48.864 0.730 23.573 o
6 2 8 113.930 112.652 1.211 8.271 o
6 2 9 22.084 23.310 0.566 50.471 o
6 2 10 491.657 494.246 3.970 0.960 o
6 2 11 10.675 10.397 0.441 104.852 o
6 2 12 54.192 54.997 0.845 19.579 o
6 2 13 53.219 51.606 0.845 20.215 o
6 2 14 6.009 6.563 0.464 149.712 o
6 2 15 6.862 8.159 0.464 134.262 o
6 2 16 7.553 7.428 0.464 131.572 o
6 2 17 71.022 67.358 1.099 14.054 o
6 2 18 41.237 40.697 0.906 24.674 o
6 2 19 12.154 11.564 0.569 83.329 o
6 2 20 0.079 0.782 0.474 360.546 o
6 3 0 93.909 95.122 0.843 11.024 o
6 3 1 144.327 147.284 1.102 6.354 o
6 3 2 67.296 68.162 0.645 16.674 o
6 3 3 315.718 316.915 2.071 2.085 o
6 3 4 0.094 0.457 0.215 1489.110 o
6 3 5 343.397 342.899 2.494 1.789 o
6 3 6 0.818 1.156 0.293 624.009 o
6 3 7 45.340 47.609 0.756 23.802 o
6 3 8 44.275 44.421 0.828 23.941 o
6 3 9 115.772 117.148 1.389 7.728 o
6 3 10 182.714 178.992 1.874 4.279 o
6 3 11 72.732 75.997 1.038 13.584 o
6 3 12 13.328 13.349 0.464 85.020 o
6 3 13 136.863 136.163 1.518 6.304 o
6 3 14 164.537 164.456 1.740 4.903 o
6 3 15 52.296 53.423 0.944 19.429 o
6 3 16 29.622 28.954 0.722 36.355 o
6 3 17 9.082 11.066 0.519 102.135 o
6 3 18 127.781 128.228 1.518 6.768 o
6 3 19 25.815 26.397 0.769 39.030 o
6 4 0 207.133 211.651 1.699 3.731 o
6 4 1 0.501 0.800 0.261 847.842 o
6 4 2 149.802 148.968 1.321 5.918 o
6 4 3 11.521 11.626 0.420 99.700 o
6 4 4 15.741 16.670 0.456 73.120 o
6 4 5 7.047 6.990 0.406 149.440 o
6 4 6 52.830 49.817 0.811 20.805 o
6 4 7 4.569 4.900 0.407 197.194 o
6 4 8 529.162 537.396 4.550 0.825 o
6 4 9 42.963 42.636 0.897 23.889 o
6 4 10 3.162 2.678 0.442 235.228 o
6 4 11 1.097 1.031 0.377 426.971 o
6 4 12 98.691 101.054 1.359 9.149 o
6 4 13 38.250 39.984 0.887 26.142 o
6 4 14 48.874 46.786 0.919 21.304 o
6 4 15 93.463 94.457 1.275 9.944 o
6 4 16 257.915 263.386 2.672 2.480 o
6 4 17 43.079 44.270 1.192 20.236 o
6 5 0 0.064 0.325 0.340 704.135 o
6 5 1 6.357 6.420 0.412 158.867 o
6 5 2 3.061 3.607 0.421 237.599 o
6 5 3 76.188 73.965 0.993 13.479 o
6 5 4 27.383 27.334 0.661 40.112 o
6 5 5 18.515 18.650 0.660 55.145 o
6 5 6 27.286 27.715 0.704 38.992 o
6 5 7 161.225 162.528 1.719 5.020 o
6 5 8 12.833 12.966 0.545 80.887 o
6 5 9 64.399 66.025 1.033 15.420 o
6 5 10 42.695 45.909 0.949 22.863 o
6 5 11 56.489 55.697 1.101 17.132 o
6 5 12 0.193 -0.111 0.493 350.515 o
6 5 13 1.214 1.998 0.539 232.361 o
6 5 14 25.567 25.512 0.747 40.182 o
6 5 15 30.543 32.743 0.924 30.477 o
6 6 0 11.429 11.121 0.528 90.660 o
6 6 1 32.963 31.835 0.791 31.984 o
6 6 2 25.027 30.013 0.781 37.935 o
6 6 3 880.826 879.242 6.954 0.352 o
6 6 4 16.903 20.885 0.704 53.836 o
6 6 5 265.795 262.164 2.687 2.421 o
6 6 6 0.001 0.744 0.403 495.432 o
6 6 7 29.676 28.699 0.794 34.825 o
6 6 8 76.567 77.686 1.169 12.493 o
6 6 9 45.506 46.130 0.987 21.609 o
6 6 10 5.958 6.601 0.522 136.616 o
6 6 11 35.177 34.789 0.913 28.056 o
6 7 0 10.151 9.528 0.563 95.460 o
6 7 1 0.963 0.381 0.421 394.871 o
6 7 2 9.400 7.586 0.552 105.013 o
6 7 3 143.122 133.166 1.657 5.962 o
6 7 4 0.718 1.051 0.480 314.570 o
7 0 0 658.928 647.499 8.034 0.473 o
7 0 2 504.919 502.361 5.790 0.783 o
7 0 4 377.639 374.539 4.930 1.190 o
7 0 6 0.297 0.601 0.499 322.278 o
7 0 8 7.161 7.161 0.769 85.913 o
7 0 10 17.565 18.528 0.821 49.125 o
7 0 12 14.484 15.588 0.821 55.221 o
7 0 14 135.734 136.100 2.337 5.164 o
7 0 16 46.465 44.294 1.563 15.858 o
7 1 0 6.541 7.284 0.427 148.736 o
7 1 1 13.495 13.450 0.531 79.156 o
7 1 2 9.587 9.066 0.444 114.458 o
7 1 3 0.902 0.960 0.404 403.589 o
7 1 4 94.678 97.418 1.350 9.545 o
7 1 5 737.904 733.014 6.316 0.468 o
7 1 6 91.886 93.400 1.139 10.490 o
7 1 7 470.869 462.370 3.896 1.034 o
7 1 8 115.883 118.609 1.373 7.719 o
7 1 9 22.563 21.650 0.611 49.420 o
7 1 10 1.691 1.739 0.394 342.399 o
7 1 11 0.245 0.081 0.394 526.281 o
7 1 12 6.159 6.057 0.535 134.339 o
7 1 13 39.109 38.623 0.903 25.855 o
7 1 14 31.027 28.543 1.016 29.430 o
7 1 15 22.117 22.384 0.690 46.800 o
7 2 0 71.895 71.556 0.965 14.297 o
7 2 1 2.847 2.536 0.329 324.221 o
7 2 2 360.862 356.713 2.918 1.610 o
7 2 3 29.233 30.385 0.715 36.276 o
7 2 4 7.501 7.341 0.388 146.726 o
7 2 5 123.051 121.409 1.369 7.340 o
7 2 6 11.968 12.794 0.535 84.872 o
7 2 7 27.819 30.066 0.761 36.371 o
7 2 8 77.770 79.561 1.136 12.404 o
7 2 9 333.147 333.009 3.138 1.728 o
7 2 10 0.310 0.660 0.400 474.300 o
7 2 11 123.998 121.938 1.439 7.170 o
7 2 12 158.618 153.997 1.692 5.212 o
7 2 13 22.422 21.202 0.677 47.576 o
7 2 14 8.458 8.427 0.529 111.168 o
7 2 15 0.775 0.456 0.836 118.913 o
7 3 0 48.629 47.751 0.746 22.829 o
7 3 1 125.284 120.021 1.008 7.831 o
7 3 2 212.010 201.477 1.671 3.749 o
7 3 3 33.484 32.023 0.656 34.051 o
7 3 4 226.691 217.254 1.952 3.304 o
7 3 5 339.794 331.188 2.945 1.744 o
7 3 6 143.193 144.039 1.615 5.852 o
7 3 7 816.605 812.032 6.962 0.391 o
7 3 8 557.440 545.714 4.853 0.763 o
7 3 9 118.972 122.048 1.587 7.113 o
7 3 10 619.329 605.288 5.992 0.606 o
7 3 11 362.462 358.848 3.827 1.439 o
7 3 12 0.001 0.350 0.513 324.343 o
7 3 13 35.762 37.766 1.010 25.706 o
7 4 0 2.785 3.071 0.370 284.945 o
7 4 1 18.517 18.013 0.504 62.851 o
7 4 2 141.486 138.348 1.444 6.211 o
7 4 3 8.243 6.801 0.402 139.496 o
7 4 4 117.651 116.691 1.311 7.795 o
7 4 5 38.212 41.497 0.871 26.086 o
7 4 6 328.000 317.221 2.934 1.831 o
7 4 7 214.817 208.345 2.131 3.410 o
7 4 8 53.720 54.056 1.025 18.402 o
7 4 9 0.975 0.257 0.432 381.132 o
7 4 10 31.520 32.396 0.872 31.083 o
7 4 11 162.447 163.320 4.414 2.569 o
7 5 0 0.082 -0.825 0.421 486.942 o
7 5 1 32.634 30.224 0.770 33.027 o
7 5 2 12.233 12.586 0.563 81.944 o
7 5 3 19.131 18.732 0.595 57.012 o
7 5 4 24.048 23.180 0.680 44.636 o
7 5 5 0.640 1.477 0.463 327.184 o
7 5 6 277.920 259.704 2.525 2.400 o
8 0 0 18.299 17.715 1.260 32.338 o
8 0 2 88.305 84.209 2.390 7.149 o
8 0 4 98.974 88.243 2.004 7.717 o
8 0 6 52.834 53.810 1.387 15.703 o
8 1 0 27.013 26.626 0.908 34.523 o
8 1 1 0.348 -0.038 0.581 249.937 o
8 1 2 128.796 123.197 1.776 6.402 o
8 1 3 12.421 12.300 0.710 69.631 o
8 1 4 19.075 20.575 0.699 51.282 o
8 1 5 123.887 118.552 1.813 6.584 o
8 1 6 116.473 108.904 1.657 7.351 o
8 2 0 17.313 18.164 0.773 51.931 o
8 2 1 30.732 28.741 0.816 33.689 o
8 2 2 4.317 4.705 0.515 165.499 o
8 2 3 62.492 55.872 1.281 14.924 o
8 2 4 0.487 1.269 0.449 356.496 o
8 2 5 303.849 266.467 8.937 0.774 o

_iucr_refine_instructions_details
;
TITL 14_a.res in P2(1)/c
REM Old TITL 14 in P2(1)/c
REM SHELXT solution in P2(1)/c
REM R1 0.132, Rweak 0.002, Alpha 0.011, Orientation as input
REM Formula found by SHELXT: C15 F N2 O4
CELL 0.71073 6.2521 7.8349 24.8178 90 93.763 90
ZERR 4 0.0015 0.0019 0.0061 0 0.003 0
LATT 1
SYMM -X,0.5+Y,0.5-Z
SFAC C H F N O
UNIT 52 32 4 12 20

L.S. 20
PLAN  20
SIZE 0.14 0.489 0.925
TEMP -173
HTAB N3 O4
CONF
BOND $H
HTAB 
LIST 4
ACTA 
FMAP 2
MORE -1
OMIT 0 0 2
WGHT 0.013873 0.058648
FVAR 0.436154
REM <olex2.extras>
REM <HklSrc "%.\\14_a.hkl">
REM </olex2.extras>

F1    3     0.63557  0.55913  0.71374  11.00000  0.02081  0.02597  0.01512 =
 -0.00625 -0.00036 -0.00399 
O1    5     0.30484  0.61072  0.77251  11.00000  0.03627  0.02739  0.01620 =
 -0.00847  0.00773 -0.00365 
O2    5     0.08103  0.40042  0.77291  11.00000  0.02725  0.04225  0.01577 =
 -0.00573  0.01001 -0.00742 
O3    5    -0.10608  0.12912  0.60845  11.00000  0.01281  0.02010  0.01772 =
 -0.00006  0.00379 -0.00503 
H3A   2     0.35615  0.20069  0.52661  11.00000  0.02489  0.03367  0.02116 =
 -0.00956 -0.00074 -0.01113 
O4    5     0.09548  0.11966  0.54137  11.00000  0.01354  0.02013  0.01401 =
 -0.00378  0.00186 -0.00572 
O5    5     0.76968  0.43405  0.53782  11.00000  0.01543  0.01694  0.01511 =
 -0.00354  0.00441 -0.00696 
N1    4     0.22309  0.48118  0.75287  11.00000  0.02055  0.02329  0.00992 =
 -0.00156  0.00272  0.00148 
N2    4     0.05851  0.16639  0.58727  11.00000  0.01040  0.01246  0.01229 =
 0.00074  0.00138 -0.00157 
N3    4     0.46454  0.27761  0.54640  11.00000  0.01118  0.01244  0.00949 =
 -0.00101  0.00267 -0.00167 
C1    1     0.49400  0.46904  0.68279  11.00000  0.01445  0.01508  0.01046 =
 -0.00137  0.00013 -0.00066 
C2    1     0.29631  0.42110  0.70160  11.00000  0.01553  0.01563  0.00914 =
 -0.00024  0.00172  0.00084 
C3    1     0.16042  0.31843  0.66948  11.00000  0.01310  0.01462  0.01022 =
 0.00090  0.00281 -0.00002 
H3    2     0.00953  0.27672  0.68440  11.00000  0.01938  0.02928  0.02407 =
 0.00014  0.00871 -0.00499 
C4    1     0.21667  0.27082  0.61834  11.00000  0.01055  0.01137  0.00985 =
 0.00052  0.00178 -0.00081 
C5    1     0.41322  0.32339  0.59780  11.00000  0.01054  0.01064  0.00830 =
 -0.00050  0.00185 -0.00026 
C6    1     0.55208  0.42118  0.63234  11.00000  0.01135  0.01385  0.01135 =
 -0.00178  0.00103 -0.00163 
H6    2     0.70346  0.46167  0.61921  11.00000  0.02372  0.03751  0.02640 =
 -0.00887  0.00467 -0.00577 
C7    1     0.63557  0.33423  0.51858  11.00000  0.01052  0.01045  0.01091 =
 -0.00015  0.00229 -0.00153 
C8    1     0.64548  0.26587  0.46246  11.00000  0.01043  0.01064  0.01077 =
 0.00013  0.00260 -0.00104 
C9    1     0.47963  0.17450  0.43486  11.00000  0.01177  0.01470  0.01125 =
 -0.00078  0.00275 -0.00314 
H9    2     0.33080  0.14631  0.45324  11.00000  0.02350  0.04440  0.01973 =
 -0.00503  0.00847 -0.01051 
C10   1     0.50303  0.11901  0.38210  11.00000  0.01524  0.01533  0.01150 =
 -0.00124  0.00235 -0.00347 
H10   2     0.37463  0.04834  0.36150  11.00000  0.02684  0.04959  0.02407 =
 -0.00746 -0.00105 -0.01287 
C11   1     0.69134  0.15311  0.35678  11.00000  0.01599  0.01426  0.01146 =
 -0.00030  0.00382 -0.00073 
H11   2     0.70972  0.10942  0.31592  11.00000  0.03291  0.03743  0.02192 =
 -0.00758  0.00690 -0.00463 
C12   1     0.85735  0.24368  0.38432  11.00000  0.01260  0.01490  0.01385 =
 0.00062  0.00513 -0.00046 
H12   2     1.00356  0.26804  0.36475  11.00000  0.02612  0.03983  0.02492 =
 -0.00426  0.00777 -0.00457 
C13   1     0.83420  0.30037  0.43678  11.00000  0.01068  0.01338  0.01285 =
 0.00011  0.00323 -0.00177 
H13   2     0.96008  0.37137  0.45825  11.00000  0.02327  0.03065  0.02621 =
 -0.00457  0.00616 -0.00732 
HKLF 4

END
Q2 1 0.25 0.148148 0.333333 11 0.05 0.09
Q1 1 0.458333 0.314815 0.477778 11 0.05 0.1
Q3 1 -0.208333 0.12963 0.5 11 0.05 0.09
Q4 1 0.75 0.37037 0.644444 11 0.05 0.09
Q5 1 0.583333 0.111111 0.577778 11 0.05 0.09

  REM The information below was added by Olex2.
  REM
  REM R1 = 0.0134 for 2900 Fo > 4sig(Fo) and 0.0145 for all 3050 data
  REM 271 parameters refined using 0 restraints
  REM Highest difference peak 0.0978, deepest hole -0.1679
  REM Mean Shift 0.0000, Max Shift 0.0003.

  REM +++ Tabular Listing of Refinement Information +++
  REM R1_all = 0.0145
  REM R1_gt = 0.0134
  REM wR_ref = 0.0328
  REM GOOF = 1.1625
  REM Shift_max = 0.0003
  REM Shift_mean = 0.0000
  REM Reflections_all = 3050
  REM Reflections_gt = 2900
  REM Parameters = 271
  REM Hole = -0.1679
  REM Peak = 0.0978
  REM Flack = n/a

  
;
_olex2_submission_special_instructions  'No special instructions were received'
