# Supplementary material for: Fragmentation and transferability in Hirshfeld atom refinement
Source: IUCrJ. 2022 Feb 26;9(Pt 2):298–315. doi: 10.1107/S2052252522000690 (PMC8895009; doi:10.1107/S2052252522000690)
Supplement: Supplementary file 2 [file m-09-00298-sup2.zip › cif/frag_vs_no_frag/DAYCEO.cif]

data_DAYCEO
_audit_creation_date               2021-06-10
_audit_creation_method
;
Olex2 1.3
(compiled 2020.07.31 svn.rc2a77460 for OlexSys, GUI svn.r6145)
;
_audit_contact_author_address      ?
_audit_contact_author_email        ?
_audit_contact_author_name         ''
_audit_contact_author_phone        ?
_publ_contact_author_id_orcid      ?
_publ_section_references
;
Bourhis, L.J., Dolomanov, O.V., Gildea, R.J., Howard, J.A.K., Puschmann, H.
 (2015). Acta Cryst. A71, 59-75.

Dolomanov, O.V., Bourhis, L.J., Gildea, R.J, Howard, J.A.K. & Puschmann, H.
 (2009), J. Appl. Cryst. 42, 339-341.
;
_chemical_formula_moiety           'C11 H15 N O3'
_chemical_formula_sum              'C11 H15 N O3'
_chemical_formula_weight           209.247
loop_
  _atom_type_symbol
  _atom_type_scat_dispersion_real
  _atom_type_scat_dispersion_imag
  _atom_type_scat_Cromer_Mann_a1
  _atom_type_scat_Cromer_Mann_a2
  _atom_type_scat_Cromer_Mann_a3
  _atom_type_scat_Cromer_Mann_a4
  _atom_type_scat_Cromer_Mann_b1
  _atom_type_scat_Cromer_Mann_b2
  _atom_type_scat_Cromer_Mann_b3
  _atom_type_scat_Cromer_Mann_b4
  _atom_type_scat_Cromer_Mann_c
  _atom_type_scat_source
  _atom_type_scat_dispersion_source
 H 0.00000 0.00000 0.49300 0.32291 0.14019 0.04081 10.51090 26.12570 3.14236
 57.79970 0.0030380000826
 'International Tables Volume C Table 6.1.1.4 (pp. 500-502)' custom
 C 0.01810 0.00910 2.31000 1.02000 1.58860 0.86500 20.84390 10.20750 0.56870
 51.65120 0.215599998832
 'International Tables Volume C Table 6.1.1.4 (pp. 500-502)' custom
 O 0.04920 0.03220 3.04850 2.28680 1.54630 0.86700 13.27710 5.70110 0.32390
 32.90890 0.250800013542
 'International Tables Volume C Table 6.1.1.4 (pp. 500-502)' custom
 N 0.03110 0.01800 12.21260 3.13220 2.01250 1.16630 0.00570 9.89330 28.99750
 0.58260 -11.5290002823
 'International Tables Volume C Table 6.1.1.4 (pp. 500-502)' custom

_space_group_crystal_system        'triclinic'
_space_group_IT_number             2
_space_group_name_H-M_alt          'P -1'
_space_group_name_Hall             '-P 1'
loop_
  _space_group_symop_id
  _space_group_symop_operation_xyz
 1 x,y,z
 2 -x,-y,-z

_symmetry_Int_Tables_number        2
_cell_length_a                     6.4256(9)
_cell_length_b                     7.4813(10)
_cell_length_c                     12.1118(14)
_cell_angle_alpha                  77.282(10)
_cell_angle_beta                   78.857(9)
_cell_angle_gamma                  71.243(8)
_cell_volume                       533.04(12)
_cell_formula_units_Z              2
_cell_measurement_temperature    90.0(5)
_cell_measurement_reflns_used    2923
_cell_measurement_theta_min      6.3
_cell_measurement_theta_max      67.2
_exptl_crystal_description       needle
_exptl_crystal_colour            colorless
_exptl_absorpt_coefficient_mu      0.782
_exptl_crystal_density_diffrn      1.304
_exptl_crystal_F_000               224.723
_exptl_crystal_size_max            0.28
_exptl_crystal_size_mid            0.11
_exptl_crystal_size_min            0.1
_diffrn_measurement_device_type  'Bruker APEX-II CCD'
_diffrn_reflns_av_R_equivalents    0.0000
_diffrn_reflns_av_unetI/netI       0.0196
_diffrn_reflns_Laue_measured_fraction_full  0.9640
_diffrn_reflns_Laue_measured_fraction_max  0.9483
_diffrn_reflns_limit_h_max         7
_diffrn_reflns_limit_h_min         -7
_diffrn_reflns_limit_k_max         8
_diffrn_reflns_limit_k_min         -8
_diffrn_reflns_limit_l_max         14
_diffrn_reflns_limit_l_min         0
_diffrn_reflns_number              1852
_diffrn_reflns_point_group_measured_fraction_full  0.9640
_diffrn_reflns_point_group_measured_fraction_max  0.9483
_diffrn_reflns_theta_full          67.6786
_diffrn_reflns_theta_max           68.27
_diffrn_reflns_theta_min           6.34
_diffrn_ambient_temperature        90.0(5)
_diffrn_measured_fraction_theta_full  0.9640
_diffrn_measured_fraction_theta_max  0.9483
_diffrn_radiation_type             'Cu K\a'
_diffrn_radiation_wavelength       1.54178
_reflns_Friedel_coverage           0.0
_reflns_limit_h_max                7
_reflns_limit_h_min                -7
_reflns_limit_k_max                8
_reflns_limit_k_min                -8
_reflns_limit_l_max                14
_reflns_limit_l_min                0
_reflns_number_gt                  1679
_reflns_number_total               1852
_reflns_threshold_expression       I>=2u(I)
_computing_molecular_graphics      'Olex2 1.3 (Dolomanov et al., 2009)'
_computing_publication_material    'Olex2 1.3 (Dolomanov et al., 2009)'
_computing_structure_refinement    'olex2.refine 1.3 (Bourhis et al., 2015)'
_refine_diff_density_max           0.1560
_refine_diff_density_min           -0.1124
_refine_diff_density_rms           0.0294
_refine_ls_d_res_high              0.8298
_refine_ls_d_res_low               6.9808
_refine_ls_goodness_of_fit_ref     1.1721
_refine_ls_hydrogen_treatment      refall
_refine_ls_matrix_type             full
_refine_ls_number_constraints      0
_refine_ls_number_parameters       271
_refine_ls_number_reflns           1852
_refine_ls_number_restraints       0
_refine_ls_R_factor_all            0.0242
_refine_ls_R_factor_gt             0.0209
_refine_ls_restrained_S_all        1.1721
_refine_ls_shift/su_max            0.0003
_refine_ls_shift/su_mean           0.0000
_refine_ls_structure_factor_coef   Fsqd
_refine_ls_weighting_details      
 'w=1/[\s^2^(Fo^2^)+(0.0269P)^2^+0.0149P] where P=(Fo^2^+2Fc^2^)/3'
_refine_ls_weighting_scheme        calc
_refine_ls_wR_factor_gt            0.0516
_refine_ls_wR_factor_ref           0.0532
_olex2_refinement_description
;
;
loop_
  _atom_site_label
  _atom_site_type_symbol
  _atom_site_fract_x
  _atom_site_fract_y
  _atom_site_fract_z
  _atom_site_U_iso_or_equiv
  _atom_site_adp_type
  _atom_site_occupancy
  _atom_site_refinement_flags_posn
 O1 O 0.98066(10) 0.31169(9) -0.07876(5) 0.02738(15) Uani 1.000000 .
 O2 O 0.19351(9) 0.09191(8) 0.61159(4) 0.02527(15) Uani 1.000000 .
 O3 O -0.07300(9) 0.25286(9) 0.50161(5) 0.03022(16) Uani 1.000000 .
 N1 N 0.73822(11) 0.45058(10) 0.12860(5) 0.02129(16) Uani 1.000000 .
 H1N H 0.860(2) 0.5171(18) 0.1000(11) 0.034(3) Uani 1.000000 .
 C1 C 0.68702(13) 0.32955(11) 0.07438(6) 0.02157(18) Uani 1.000000 .
 C2 C 0.49704(13) 0.28552(11) 0.13719(6) 0.02216(18) Uani 1.000000 .
 C3 C 0.43510(13) 0.38363(11) 0.23077(6) 0.02134(18) Uani 1.000000 .
 C4 C 0.58813(13) 0.48446(11) 0.22312(6) 0.02166(18) Uani 1.000000 .
 C5 C 0.81372(14) 0.26732(12) -0.02776(6) 0.02388(19) Uani 1.000000 .
 H5 H 0.7542(18) 0.1682(16) -0.0612(9) 0.035(3) Uani 1.000000 .
 C6 C 0.37986(16) 0.16043(14) 0.11042(8) 0.0287(2) Uani 1.000000 .
 H6A H 0.404(3) 0.149(2) 0.0226(11) 0.071(5) Uani 1.000000 .
 H6B H 0.202(2) 0.214(2) 0.1338(14) 0.081(5) Uani 1.000000 .
 H6C H 0.432(3) 0.0189(19) 0.1570(14) 0.081(5) Uani 1.000000 .
 C7 C 0.60394(15) 0.60613(14) 0.30134(7) 0.02633(19) Uani 1.000000 .
 H7A H 0.701(2) 0.5192(19) 0.3682(11) 0.052(3) Uani 1.000000 .
 H7B H 0.445(2) 0.6736(19) 0.3458(12) 0.058(4) Uani 1.000000 .
 H7C H 0.680(3) 0.716(2) 0.2561(11) 0.065(4) Uani 1.000000 .
 C8 C 0.24325(14) 0.37788(12) 0.32289(7) 0.02275(19) Uani 1.000000 .
 H8A H 0.1110(18) 0.3510(18) 0.2891(9) 0.041(3) Uani 1.000000 .
 H8B H 0.174(2) 0.5127(17) 0.3526(9) 0.042(3) Uani 1.000000 .
 C9 C 0.31073(14) 0.22048(13) 0.42446(7) 0.02406(19) Uani 1.000000 .
 H9A H 0.391(2) 0.0842(18) 0.3964(10) 0.053(4) Uani 1.000000 .
 H9B H 0.4339(19) 0.247(2) 0.4652(10) 0.053(4) Uani 1.000000 .
 C10 C 0.11992(13) 0.19435(11) 0.51440(6) 0.02061(18) Uani 1.000000 .
 C11 C 0.03157(16) 0.04240(14) 0.70225(7) 0.02632(19) Uani 1.000000 .
 H11A H -0.067(3) 0.164(2) 0.7393(13) 0.078(5) Uani 1.000000 .
 H11B H 0.117(2) -0.062(3) 0.7636(12) 0.089(6) Uani 1.000000 .
 H11C H -0.072(3) -0.010(3) 0.6717(12) 0.091(6) Uani 1.000000 .

loop_
  _atom_site_aniso_label
  _atom_site_aniso_U_11
  _atom_site_aniso_U_22
  _atom_site_aniso_U_33
  _atom_site_aniso_U_12
  _atom_site_aniso_U_13
  _atom_site_aniso_U_23
 O1 0.0253(3) 0.0405(3) 0.0200(3) -0.0177(3) 0.0062(2) -0.0085(2)
 O2 0.0203(3) 0.0326(3) 0.0188(3) -0.0075(2) 0.0011(2) 0.0004(2)
 O3 0.0183(3) 0.0449(4) 0.0203(3) -0.0071(3) 0.0014(2) 0.0025(2)
 N1 0.0198(4) 0.0266(4) 0.0172(3) -0.0096(3) 0.0015(3) -0.0022(3)
 H1N 0.031(8) 0.032(8) 0.036(8) -0.014(7) 0.001(6) -0.000(6)
 C1 0.0210(4) 0.0267(4) 0.0161(4) -0.0098(3) 0.0019(3) -0.0013(3)
 C2 0.0211(4) 0.0259(4) 0.0183(4) -0.0097(3) 0.0017(3) -0.0008(3)
 C3 0.0181(4) 0.0254(4) 0.0175(4) -0.0073(3) 0.0024(3) -0.0003(3)
 C4 0.0195(4) 0.0255(4) 0.0182(4) -0.0074(3) 0.0006(3) -0.0017(3)
 C5 0.0239(4) 0.0326(4) 0.0171(4) -0.0138(4) 0.0028(3) -0.0047(3)
 H5 0.032(7) 0.045(7) 0.035(6) -0.019(6) 0.010(5) -0.022(6)
 C6 0.0287(5) 0.0352(5) 0.0254(5) -0.0172(4) 0.0042(4) -0.0063(4)
 H6A 0.104(13) 0.105(13) 0.040(8) -0.075(11) 0.004(8) -0.031(8)
 H6B 0.046(10) 0.106(14) 0.118(14) -0.050(9) 0.019(10) -0.056(11)
 H6C 0.109(13) 0.030(8) 0.117(13) -0.020(8) -0.077(12) 0.016(9)
 C7 0.0234(5) 0.0316(5) 0.0233(4) -0.0077(4) 0.0003(4) -0.0069(4)
 H7A 0.055(9) 0.052(9) 0.052(8) -0.008(7) -0.020(8) -0.015(7)
 H7B 0.030(8) 0.064(10) 0.083(10) -0.004(7) 0.004(8) -0.048(8)
 H7C 0.098(12) 0.064(10) 0.051(9) -0.054(10) 0.007(8) -0.016(8)
 C8 0.0192(4) 0.0252(4) 0.0196(4) -0.0061(3) 0.0040(3) -0.0013(3)
 H8A 0.022(6) 0.069(9) 0.033(7) -0.020(6) -0.008(5) 0.004(6)
 H8B 0.055(8) 0.037(7) 0.031(6) -0.019(6) 0.013(6) -0.007(6)
 C9 0.0185(4) 0.0314(5) 0.0173(4) -0.0064(4) 0.0035(3) -0.0005(3)
 H9A 0.053(9) 0.042(8) 0.044(8) -0.005(7) 0.020(7) -0.004(6)
 H9B 0.027(7) 0.100(12) 0.035(7) -0.035(8) -0.001(6) 0.005(7)
 C10 0.0182(4) 0.0253(4) 0.0161(4) -0.0066(3) 0.0031(3) -0.0033(3)
 C11 0.0261(5) 0.0310(5) 0.0188(4) -0.0102(4) 0.0021(4) 0.0004(4)
 H11A 0.090(12) 0.054(9) 0.075(10) -0.026(9) 0.058(9) -0.029(8)
 H11B 0.050(9) 0.130(15) 0.048(9) -0.022(10) -0.001(8) 0.052(10)
 H11C 0.099(13) 0.168(18) 0.042(9) -0.102(14) 0.031(9) -0.033(10)

loop_
  _geom_bond_atom_site_label_1
  _geom_bond_atom_site_label_2
  _geom_bond_distance
  _geom_bond_site_symmetry_2
  _geom_bond_publ_flag
 O1 C5 1.2349(10) . ?
 O2 C10 1.3347(10) . ?
 O2 C11 1.4328(9) . ?
 O3 C10 1.2032(10) . ?
 N1 H1N 1.027(13) . ?
 N1 C1 1.3770(11) . ?
 N1 C4 1.3597(10) . ?
 C1 C2 1.4024(11) . ?
 C1 C5 1.4250(11) . ?
 C2 C3 1.4092(11) . ?
 C2 C6 1.4929(13) . ?
 C3 C4 1.3984(12) . ?
 C3 C8 1.4993(10) . ?
 C4 C7 1.4875(12) . ?
 C5 H5 1.111(11) . ?
 C6 H6A 1.063(12) . ?
 C6 H6B 1.083(14) . ?
 C6 H6C 1.065(14) . ?
 C7 H7A 1.083(13) . ?
 C7 H7B 1.080(12) . ?
 C7 H7C 1.083(13) . ?
 C8 H8A 1.100(11) . ?
 C8 H8B 1.074(11) . ?
 C8 C9 1.5258(11) . ?
 C9 H9A 1.080(13) . ?
 C9 H9B 1.098(12) . ?
 C9 C10 1.5074(10) . ?
 C11 H11A 1.064(13) . ?
 C11 H11B 1.044(14) . ?
 C11 H11C 1.028(15) . ?

loop_
  _geom_angle_atom_site_label_1
  _geom_angle_atom_site_label_2
  _geom_angle_atom_site_label_3
  _geom_angle
  _geom_angle_site_symmetry_1
  _geom_angle_site_symmetry_3
  _geom_angle_publ_flag
 C11 O2 C10 116.96(6) . . ?
 C1 N1 H1N 126.6(7) . . ?
 C4 N1 H1N 123.6(7) . . ?
 C4 N1 C1 109.51(7) . . ?
 C2 C1 N1 107.89(7) . . ?
 C5 C1 N1 122.96(7) . . ?
 C5 C1 C2 129.15(8) . . ?
 C3 C2 C1 106.92(7) . . ?
 C6 C2 C1 127.02(7) . . ?
 C6 C2 C3 126.06(7) . . ?
 C4 C3 C2 107.38(7) . . ?
 C8 C3 C2 126.34(8) . . ?
 C8 C3 C4 126.27(7) . . ?
 C3 C4 N1 108.30(7) . . ?
 C7 C4 N1 121.99(7) . . ?
 C7 C4 C3 129.68(7) . . ?
 C1 C5 O1 125.77(8) . . ?
 H5 C5 O1 119.2(5) . . ?
 H5 C5 C1 115.0(5) . . ?
 H6A C6 C2 114.2(7) . . ?
 H6B C6 C2 111.2(7) . . ?
 H6B C6 H6A 105.8(12) . . ?
 H6C C6 C2 110.8(8) . . ?
 H6C C6 H6A 107.3(12) . . ?
 H6C C6 H6B 107.1(12) . . ?
 H7A C7 C4 110.3(7) . . ?
 H7B C7 C4 112.7(6) . . ?
 H7B C7 H7A 104.8(10) . . ?
 H7C C7 C4 111.5(7) . . ?
 H7C C7 H7A 108.6(11) . . ?
 H7C C7 H7B 108.7(10) . . ?
 H8A C8 C3 109.8(6) . . ?
 H8B C8 C3 111.0(6) . . ?
 H8B C8 H8A 107.1(9) . . ?
 C9 C8 C3 111.79(7) . . ?
 C9 C8 H8A 108.3(6) . . ?
 C9 C8 H8B 108.7(6) . . ?
 H9A C9 C8 110.4(7) . . ?
 H9B C9 C8 110.9(7) . . ?
 H9B C9 H9A 105.7(10) . . ?
 C10 C9 C8 114.13(7) . . ?
 C10 C9 H9A 106.9(6) . . ?
 C10 C9 H9B 108.5(6) . . ?
 O3 C10 O2 123.60(7) . . ?
 C9 C10 O2 110.69(7) . . ?
 C9 C10 O3 125.69(7) . . ?
 H11A C11 O2 110.8(7) . . ?
 H11B C11 O2 107.4(7) . . ?
 H11B C11 H11A 109.8(13) . . ?
 H11C C11 O2 110.2(7) . . ?
 H11C C11 H11A 108.4(13) . . ?
 H11C C11 H11B 110.3(14) . . ?

loop_
  _geom_torsion_atom_site_label_1
  _geom_torsion_atom_site_label_2
  _geom_torsion_atom_site_label_3
  _geom_torsion_atom_site_label_4
  _geom_torsion
  _geom_torsion_site_symmetry_1
  _geom_torsion_site_symmetry_2
  _geom_torsion_site_symmetry_3
  _geom_torsion_site_symmetry_4
  _geom_torsion_publ_flag
 O1 C5 C1 N1 0.35(10) . . . . ?
 O1 C5 C1 C2 -179.85(8) . . . . ?
 O2 C10 C9 C8 -164.31(7) . . . . ?
 O3 C10 C9 C8 17.19(9) . . . . ?
 N1 C1 C2 C3 0.05(7) . . . . ?
 N1 C1 C2 C6 179.51(7) . . . . ?
 N1 C4 C3 C2 0.15(7) . . . . ?
 N1 C4 C3 C8 179.02(6) . . . . ?
 C1 C2 C3 C4 -0.12(7) . . . . ?
 C1 C2 C3 C8 -178.99(6) . . . . ?
 C2 C3 C4 C7 -178.03(7) . . . . ?
 C2 C3 C8 C9 91.53(9) . . . . ?
 C3 C8 C9 C10 -173.97(7) . . . . ?

loop_
  _refln_index_h
  _refln_index_k
  _refln_index_l
  _refln_F_squared_calc
  _refln_F_squared_meas
  _refln_F_squared_sigma
  _refln_F_squared_weight
  _refln_observed_status
-7 -5 1 5.326 5.139 0.447 158.428 o
-7 -4 1 49.162 48.702 1.276 11.533 o
-7 -4 2 3.458 3.164 0.338 274.040 o
-7 -3 1 0.389 0.251 0.273 594.406 o
-7 -3 2 12.822 12.525 0.895 42.721 o
-7 -3 3 26.918 28.038 1.440 15.659 o
-7 -2 1 3.323 3.371 0.382 232.305 o
-7 -2 2 2.099 1.789 0.305 375.644 o
-7 -2 3 156.813 149.542 4.058 1.312 o
-7 -1 1 8.907 8.684 0.633 80.373 o
-7 -1 2 0.128 -0.087 0.415 273.188 o
-7 -1 3 5.130 5.226 0.720 76.955 o
-7 0 1 12.420 10.594 0.633 69.819 o
-6 -6 1 1.880 1.800 0.447 205.506 o
-6 -6 2 35.894 38.359 1.080 17.576 o
-6 -5 1 16.642 16.779 0.676 52.090 o
-6 -5 2 0.870 1.004 0.535 157.669 o
-6 -5 3 11.057 9.786 0.862 48.109 o
-6 -5 4 4.555 4.048 0.535 129.576 o
-6 -4 1 167.624 172.147 2.629 1.567 o
-6 -4 2 0.046 -0.295 0.305 504.458 o
-6 -4 3 7.583 7.331 0.524 110.850 o
-6 -4 4 55.236 55.673 1.495 8.952 o
-6 -4 5 29.493 28.780 0.775 28.554 o
-6 -3 1 9.090 11.314 0.644 74.981 o
-6 -3 2 2.052 2.029 0.415 230.345 o
-6 -3 3 19.001 19.289 0.742 43.028 o
-6 -3 4 28.963 29.031 1.102 20.973 o
-6 -3 5 30.932 31.290 0.775 26.847 o
-6 -3 6 13.385 13.823 0.480 83.756 o
-6 -2 1 180.861 182.992 2.815 1.369 o
-6 -2 2 17.674 18.361 0.807 41.099 o
-6 -2 3 9.988 9.415 1.756 14.331 o
-6 -2 4 3.389 3.720 0.371 238.183 o
-6 -2 5 61.494 63.081 1.135 9.457 o
-6 -2 6 88.788 86.265 1.255 5.568 o
-6 -1 1 79.213 83.013 2.127 4.538 o
-6 -1 2 0.417 0.698 0.480 198.560 o
-6 -1 3 46.019 45.145 1.189 13.096 o
-6 -1 4 2.892 3.044 0.393 231.461 o
-6 -1 5 6.975 6.415 0.567 103.649 o
-6 -1 6 7.460 7.321 0.622 88.089 o
-6 0 1 6.591 7.310 1.080 36.327 o
-6 0 2 296.800 287.389 4.320 0.553 o
-6 0 3 126.775 123.020 1.877 2.812 o
-6 0 4 7.665 7.190 0.436 137.863 o
-6 0 5 25.365 23.653 0.927 28.237 o
-6 0 6 61.171 59.884 1.898 6.584 o
-6 1 1 0.020 0.349 0.382 320.150 o
-6 1 2 87.374 81.715 1.429 5.489 o
-6 1 3 0.234 0.327 0.327 425.660 o
-6 1 4 15.872 15.383 0.906 38.366 o
-6 1 5 3.110 2.291 0.480 169.836 o
-6 2 1 96.765 96.640 2.073 3.777 o
-6 2 2 1.010 1.036 0.327 384.415 o
-6 2 3 2.662 2.433 0.295 363.514 o
-6 2 4 5.359 4.964 0.513 131.178 o
-5 -7 1 8.844 7.931 0.720 67.713 o
-5 -7 2 0.746 0.720 0.360 335.488 o
-5 -6 1 0.503 0.545 0.447 227.434 o
-5 -6 2 144.776 156.502 2.924 1.765 o
-5 -6 3 0.044 -0.545 0.545 158.730 o
-5 -6 4 14.861 14.499 0.796 46.768 o
-5 -6 5 0.797 0.545 0.349 356.003 o
-5 -5 1 0.191 0.207 0.360 356.812 o
-5 -5 2 59.996 62.077 1.276 9.088 o
-5 -5 3 146.828 146.214 2.858 1.823 o
-5 -5 4 1.887 1.931 0.447 204.750 o
-5 -5 5 16.124 14.728 0.687 53.540 o
-5 -5 6 85.179 85.621 1.429 5.503 o
-5 -4 1 52.069 54.244 0.971 12.611 o
-5 -4 2 19.972 22.060 0.698 42.799 o
-5 -4 3 2.526 1.833 0.425 215.955 o
-5 -4 4 0.287 0.425 0.327 421.737 o
-5 -4 5 14.663 15.918 0.742 50.324 o
-5 -4 6 34.191 34.072 0.720 25.253 o
-5 -4 7 32.621 32.959 1.015 20.618 o
-5 -3 1 71.774 77.668 1.560 6.327 o
-5 -3 2 286.608 295.145 3.513 0.611 o
-5 -3 3 79.948 88.687 1.756 5.086 o
-5 -3 4 6.705 8.521 0.622 88.522 o
-5 -3 5 26.175 27.286 0.764 31.752 o
-5 -3 6 8.507 8.990 0.469 117.182 o
-5 -3 7 15.155 16.954 0.513 69.805 o
-5 -3 8 37.422 37.486 0.644 23.781 o
-5 -2 1 341.399 336.636 6.950 0.345 o
-5 -2 2 26.420 25.758 0.895 28.015 o
-5 -2 3 0.954 1.091 0.600 125.916 o
-5 -2 4 108.587 109.186 1.746 3.569 o
-5 -2 5 5.158 4.844 0.404 184.245 o
-5 -2 6 3.178 4.015 0.393 220.614 o
-5 -2 7 2.583 2.706 0.284 379.839 o
-5 -2 8 1.568 1.844 0.305 394.070 o
-5 -1 1 216.416 215.514 3.153 1.006 o
-5 -1 2 194.748 195.745 3.011 1.195 o
-5 -1 3 186.264 192.189 2.978 1.265 o
-5 -1 4 381.653 383.068 4.484 0.359 o
-5 -1 5 99.576 98.102 1.844 3.943 o
-5 -1 6 5.502 5.870 0.415 169.797 o
-5 -1 7 0.227 0.000 0.262 667.831 o
-5 -1 8 3.097 2.891 0.338 284.717 o
-5 0 1 54.011 49.935 1.626 8.699 o
-5 0 2 142.199 132.086 2.978 1.898 o
-5 0 3 153.366 149.586 2.706 1.794 o
-5 0 4 3.422 4.168 0.382 224.987 o
-5 0 5 52.887 55.237 1.233 10.729 o
-5 0 6 0.851 0.709 0.316 420.336 o
-5 0 7 0.394 0.731 0.295 500.553 o
-5 0 8 73.382 79.402 1.626 5.997 o
-5 1 1 48.735 50.196 1.276 11.481 o
-5 1 2 0.377 0.196 0.360 351.925 o
-5 1 3 367.899 368.176 3.928 0.397 o
-5 1 4 77.192 76.980 1.669 5.734 o
-5 1 5 21.897 24.089 0.807 34.776 o
-5 1 6 1.900 1.920 0.349 309.332 o
-5 1 7 3.547 3.808 0.993 45.078 o
-5 1 8 46.136 47.120 1.211 12.700 o
-5 2 1 128.374 134.083 1.844 2.680 o
-5 2 2 120.646 121.940 1.931 2.926 o
-5 2 3 92.107 97.698 1.767 4.328 o
-5 2 4 54.599 53.186 1.135 11.212 o
-5 2 5 4.555 4.429 0.425 179.838 o
-5 2 6 85.402 86.090 1.626 5.121 o
-5 2 7 0.314 0.349 0.262 643.661 o
-5 3 1 16.826 15.339 0.938 35.917 o
-5 3 2 0.000 0.153 0.295 540.393 o
-5 3 3 4.627 5.400 0.687 84.097 o
-5 3 4 111.422 110.125 1.931 3.304 o
-5 3 5 64.138 65.361 1.473 7.688 o
-5 3 6 3.881 3.077 0.305 302.066 o
-5 4 1 16.465 17.183 0.862 39.616 o
-5 4 2 22.057 22.944 0.764 36.996 o
-5 4 3 34.429 37.410 1.189 16.586 o
-5 4 4 12.396 10.637 0.807 50.926 o
-4 -7 1 12.556 11.903 0.906 42.455 o
-4 -7 2 81.877 83.243 2.346 4.062 o
-4 -7 3 30.583 28.857 1.440 14.903 o
-4 -7 4 47.546 43.050 1.080 13.951 o
-4 -6 1 2.609 2.651 0.425 210.146 o
-4 -6 2 13.086 12.754 0.775 51.675 o
-4 -6 3 2.264 2.237 0.502 163.606 o
-4 -6 4 102.515 108.564 1.942 3.569 o
-4 -6 5 69.325 68.874 2.684 4.041 o
-4 -6 6 25.667 24.242 0.622 38.700 o
-4 -5 1 151.609 151.484 2.400 1.916 o
-4 -5 2 72.568 73.424 1.342 7.022 o
-4 -5 3 64.996 66.823 1.549 7.278 o
-4 -5 4 5.665 6.524 0.502 129.175 o
-4 -5 5 1.485 1.746 0.327 357.479 o
-4 -5 6 1.663 1.287 0.295 424.681 o
-4 -5 7 3.315 4.320 0.382 225.433 o
-4 -5 8 45.452 41.665 1.713 9.444 o
-4 -4 1 0.360 0.425 0.327 418.925 o
-4 -4 2 104.931 108.914 1.942 3.492 o
-4 -4 3 83.759 82.413 1.451 5.644 o
-4 -4 4 375.900 384.563 6.873 0.301 o
-4 -4 5 1.963 2.335 0.382 262.732 o
-4 -4 6 24.833 24.700 0.655 38.042 o
-4 -4 7 14.234 13.507 0.469 82.920 o
-4 -4 8 42.001 43.803 0.786 18.419 o
-4 -3 1 1.033 1.440 0.720 88.106 o
-4 -3 2 3.682 4.779 0.906 53.022 o
-4 -3 3 92.791 100.087 2.160 3.736 o
-4 -3 4 0.313 0.415 0.295 514.056 o
-4 -3 5 8.704 10.146 0.589 86.783 o
-4 -3 6 163.197 171.569 1.931 1.806 o
-4 -3 7 8.676 9.339 0.447 121.285 o
-4 -3 8 1.460 1.440 0.262 515.619 o
-4 -3 9 7.890 8.041 0.513 110.798 o
-4 -2 1 627.699 635.480 14.936 0.091 o
-4 -2 2 123.099 126.675 3.426 1.908 o
-4 -2 3 0.504 0.185 0.545 155.801 o
-4 -2 4 31.890 32.893 1.211 17.521 o
-4 -2 5 176.849 187.007 2.564 1.441 o
-4 -2 6 559.245 569.758 6.284 0.170 o
-4 -2 7 23.584 24.624 0.666 38.941 o
-4 -2 8 29.107 28.409 0.720 30.452 o
-4 -2 9 0.107 0.349 0.273 612.610 o
-4 -2 10 6.099 5.171 0.622 95.126 o
-4 -1 1 16.966 17.947 1.080 28.824 o
-4 -1 2 196.936 195.429 4.691 0.894 o
-4 -1 3 7.303 9.732 0.993 40.982 o
-4 -1 4 0.996 2.258 0.633 111.838 o
-4 -1 5 161.360 155.281 2.226 1.837 o
-4 -1 6 8.205 8.662 0.491 113.661 o
-4 -1 7 86.851 85.959 1.473 5.319 o
-4 -1 8 13.019 13.266 0.513 81.197 o
-4 -1 9 0.104 0.142 0.240 796.944 o
-4 -1 10 82.574 79.675 1.691 5.311 o
-4 0 1 112.565 113.430 2.324 2.898 o
-4 0 2 201.961 187.116 4.604 0.905 o
-4 0 3 99.813 101.484 3.066 2.599 o
-4 0 4 512.910 497.851 7.866 0.184 o
-4 0 5 16.633 17.380 1.026 31.329 o
-4 0 6 1.134 1.353 0.327 374.939 o
-4 0 7 0.602 0.895 0.327 401.207 o
-4 0 8 4.078 4.015 0.469 161.755 o
-4 0 9 16.047 16.256 0.655 55.199 o
-4 0 10 42.522 42.330 0.938 16.772 o
-4 1 1 13.066 12.568 0.862 44.807 o
-4 1 2 34.168 33.908 1.713 11.041 o
-4 1 3 514.139 495.495 11.030 0.150 o
-4 1 4 71.085 67.096 1.375 7.324 o
-4 1 5 284.639 270.980 3.404 0.651 o
-4 1 6 91.498 90.432 1.571 4.801 o
-4 1 7 0.472 0.556 0.284 536.959 o
-4 1 8 88.737 85.250 1.680 4.881 o
-4 1 9 2.037 2.313 0.360 287.346 o
-4 1 10 26.374 24.253 1.266 19.215 o
-4 2 1 60.755 57.888 1.156 9.810 o
-4 2 2 5.601 5.488 0.535 120.950 o
-4 2 3 22.028 22.573 0.862 33.046 o
-4 2 4 144.358 145.418 2.226 2.121 o
-4 2 5 280.282 278.148 3.437 0.651 o
-4 2 6 3.921 4.353 0.436 179.881 o
-4 2 7 0.447 0.480 0.371 327.196 o
-4 2 8 0.223 0.698 0.393 295.560 o
-4 2 9 19.922 17.358 0.840 37.739 o
-4 3 1 51.887 49.695 1.036 12.666 o
-4 3 2 11.971 12.012 0.622 70.665 o
-4 3 3 40.001 39.679 1.058 16.490 o
-4 3 4 0.028 0.120 0.316 468.466 o
-4 3 5 313.003 310.005 5.826 0.433 o
-4 3 6 10.081 9.372 0.633 76.625 o
-4 3 7 74.572 72.627 2.291 4.586 o
-4 3 8 2.676 2.400 0.393 239.400 o
-4 3 9 13.654 14.423 1.080 31.241 o
-4 4 1 88.937 91.425 1.527 4.971 o
-4 4 2 11.396 11.706 0.567 80.305 o
-4 4 3 0.739 0.600 0.862 62.777 o
-4 4 4 1.645 1.266 0.404 252.640 o
-4 4 5 0.914 1.124 0.382 293.510 o
-4 4 6 3.617 3.840 0.436 185.276 o
-4 4 7 70.890 71.896 3.360 2.950 o
-4 5 1 0.032 0.338 0.349 381.807 o
-4 5 2 112.035 111.357 4.735 1.427 o
-4 5 3 21.803 21.383 0.862 33.645 o
-4 5 4 25.409 25.922 0.927 27.572 o
-4 5 5 56.813 51.440 1.244 10.368 o
-3 -8 1 162.809 149.062 6.502 0.753 o
-3 -8 2 8.647 7.222 0.502 112.087 o
-3 -8 3 79.134 73.424 1.800 5.426 o
-3 -7 1 19.652 22.354 1.353 19.365 o
-3 -7 2 1.532 1.036 0.447 213.275 o
-3 -7 3 3.950 4.168 0.447 174.080 o
-3 -7 4 7.387 6.306 0.535 110.973 o
-3 -7 5 13.587 13.648 0.676 59.536 o
-3 -6 1 84.475 89.472 2.193 4.122 o
-3 -6 2 121.002 123.304 2.793 2.322 o
-3 -6 3 153.151 149.695 2.117 2.013 o
-3 -6 4 103.752 100.415 1.407 4.242 o
-3 -6 5 0.174 0.207 0.251 719.436 o
-3 -6 6 56.791 54.615 1.429 9.171 o
-3 -6 7 5.143 4.768 0.415 178.590 o
-3 -5 1 191.059 186.712 3.513 1.147 o
-3 -5 2 43.780 43.531 1.222 13.404 o
-3 -5 3 77.887 80.962 1.473 6.017 o
-3 -5 4 81.549 83.177 1.353 5.956 o
-3 -5 5 154.163 158.139 1.844 2.034 o
-3 -5 6 86.457 87.552 1.320 5.562 o
-3 -5 7 1.156 0.764 0.273 523.103 o
-3 -5 8 24.859 25.977 0.829 31.016 o
-3 -5 9 18.206 16.856 0.906 36.023 o
-3 -4 1 501.919 513.889 8.095 0.183 o
-3 -4 2 131.870 126.020 2.073 2.560 o
-3 -4 3 61.064 60.321 2.226 5.537 o
-3 -4 4 1.296 1.200 0.371 300.193 o
-3 -4 5 91.580 97.033 1.506 4.737 o
-3 -4 6 0.066 -0.207 0.284 583.123 o
-3 -4 7 31.141 33.133 0.731 27.157 o
-3 -4 8 84.970 84.737 1.058 6.214 o
-3 -4 9 6.045 5.968 0.502 128.613 o
-3 -4 10 0.312 0.360 0.360 351.486 o
-3 -3 1 8.865 9.164 0.458 117.733 o
-3 -3 2 161.251 158.815 2.357 1.777 o
-3 -3 3 420.353 423.195 5.433 0.287 o
-3 -3 4 127.050 126.249 2.117 2.624 o
-3 -3 5 8.358 8.881 0.698 70.875 o
-3 -3 6 43.066 44.382 0.873 16.999 o
-3 -3 7 399.009 409.765 3.818 0.342 o
-3 -3 8 247.409 246.160 2.597 0.865 o
-3 -3 9 11.401 11.510 0.545 84.049 o
-3 -3 10 44.802 43.039 0.895 16.442 o
-3 -2 1 130.103 137.574 2.160 2.439 o
-3 -2 2 333.426 323.631 5.160 0.428 o
-3 -2 3 351.836 351.517 5.673 0.372 o
-3 -2 4 1.755 2.520 0.633 109.177 o
-3 -2 5 0.310 0.185 0.545 156.833 o
-3 -2 6 43.337 43.498 1.047 15.215 o
-3 -2 7 27.395 30.624 0.753 29.962 o
-3 -2 8 127.211 124.820 2.182 2.594 o
-3 -2 9 12.961 13.419 0.600 69.551 o
-3 -2 10 1.922 2.018 0.415 232.162 o
-3 -2 11 5.728 4.735 0.447 156.848 o
-3 -1 1 191.855 190.520 2.618 1.304 o
-3 -1 2 629.358 652.794 12.852 0.101 o
-3 -1 3 56.632 54.015 1.800 7.477 o
-3 -1 4 5.160 3.971 0.720 78.071 o
-3 -1 5 0.537 0.633 0.545 154.446 o
-3 -1 6 348.734 330.450 8.041 0.305 o
-3 -1 7 13.658 14.532 0.676 58.655 o
-3 -1 8 0.230 -0.207 0.327 432.289 o
-3 -1 9 3.932 3.360 0.447 177.853 o
-3 -1 10 12.971 12.896 0.622 67.469 o
-3 -1 11 6.041 6.000 0.513 124.792 o
-3 0 1 65.742 64.957 1.396 7.837 o
-3 0 2 331.125 329.446 6.961 0.357 o
-3 0 3 308.178 296.215 6.415 0.419 o
-3 0 4 32.921 31.104 1.440 14.279 o
-3 0 7 276.432 268.307 3.251 0.686 o
-3 0 8 229.972 223.500 3.731 0.861 o
-3 0 9 46.555 45.287 1.156 13.256 o
-3 0 10 3.927 4.342 0.447 173.510 o
-3 0 11 15.312 15.732 0.644 57.852 o
-3 1 1 392.564 377.701 5.935 0.315 o
-3 1 2 174.335 177.057 3.142 1.361 o
-3 1 3 157.251 157.277 3.971 1.312 o
-3 1 4 128.458 131.726 3.611 1.743 o
-3 1 5 86.609 88.217 2.793 3.238 o
-3 1 6 0.155 -0.087 0.502 186.665 o
-3 1 7 121.556 117.783 1.636 3.160 o
-3 1 8 18.023 17.347 0.698 48.151 o
-3 1 9 10.430 10.768 0.556 86.440 o
-3 1 10 6.431 6.786 0.502 124.310 o
-3 1 11 4.068 3.033 0.458 171.717 o
-3 2 1 91.076 86.156 1.964 4.304 o
-3 2 2 7.849 8.728 0.666 77.261 o
-3 2 3 2.347 2.706 0.633 107.128 o
-3 2 4 15.777 16.136 1.167 26.533 o
-3 2 6 219.988 219.202 2.509 1.061 o
-3 2 7 73.266 72.136 1.582 6.356 o
-3 2 8 39.074 41.796 1.015 16.988 o
-3 2 9 45.908 45.614 1.047 14.327 o
-3 2 10 0.319 0.425 0.327 420.491 o
-3 2 11 18.940 18.841 1.167 24.848 o
-3 3 1 0.924 1.375 0.545 150.453 o
-3 3 2 2.982 1.353 0.720 84.602 o
-3 3 3 139.236 130.821 2.477 2.183 o
-3 3 4 3.846 4.048 0.382 219.814 o
-3 3 5 1.455 1.582 0.327 360.965 o
-3 3 6 11.692 10.484 0.676 65.870 o
-3 3 7 0.370 0.371 0.338 394.201 o
-3 3 8 42.271 40.781 0.906 17.467 o
-3 3 9 53.641 54.899 1.811 7.623 o
-3 3 10 45.416 47.578 1.396 11.313 o
-3 4 1 64.658 60.954 1.200 8.920 o
-3 4 2 11.006 12.263 0.556 82.346 o
-3 4 3 46.221 46.258 0.949 15.064 o
-3 4 4 77.104 73.631 1.287 6.784 o
-3 4 5 4.001 3.906 0.393 210.420 o
-3 4 6 324.788 314.892 5.095 0.447 o
-3 4 7 38.230 37.857 0.938 18.912 o
-3 4 8 27.089 29.020 0.796 29.467 o
-3 4 9 9.583 8.433 0.524 100.079 o
-3 4 10 0.041 0.229 0.316 465.323 o
-3 5 1 0.156 0.851 0.447 229.659 o
-3 5 2 10.700 9.972 0.633 74.437 o
-3 5 3 0.743 0.764 0.382 300.551 o
-3 5 4 126.694 122.638 1.822 2.852 o
-3 5 5 16.176 16.452 0.666 53.926 o
-3 5 6 19.852 20.172 0.796 38.756 o
-3 5 7 78.893 80.471 1.756 5.349 o
-3 5 8 18.852 19.692 1.091 27.174 o
-3 6 1 7.836 7.364 0.633 84.841 o
-3 6 2 1.887 1.702 0.764 77.187 o
-3 6 3 0.577 0.720 0.382 304.404 o
-3 6 4 109.191 100.589 2.978 2.536 o
-3 6 5 0.226 0.273 0.447 232.192 o
-2 -8 1 13.427 13.103 0.687 59.168 o
-2 -8 2 10.464 10.299 0.862 48.443 o
-2 -8 3 3.557 4.146 0.633 101.394 o
-2 -7 1 18.101 17.270 0.622 53.592 o
-2 -7 2 47.343 46.389 0.960 14.662 o
-2 -7 3 0.429 0.589 0.284 538.676 o
-2 -7 4 273.475 271.962 3.033 0.703 o
-2 -7 5 1.209 1.069 0.284 478.979 o
-2 -7 6 9.973 9.383 0.578 86.119 o
-2 -6 1 0.381 0.218 0.316 450.315 o
-2 -6 2 0.000 0.131 0.295 541.067 o
-2 -6 3 25.069 25.638 0.742 34.046 o
-2 -6 4 81.135 79.653 1.364 6.081 o
-2 -6 5 180.323 177.646 2.258 1.520 o
-2 -6 6 1.452 1.462 0.316 383.594 o
-2 -6 7 37.633 37.312 0.916 19.544 o
-2 -6 8 41.085 37.792 0.982 17.393 o
-2 -5 1 173.719 165.121 2.607 1.550 o
-2 -5 2 3.442 2.837 0.458 177.939 o
-2 -5 3 38.697 39.712 1.026 17.273 o
-2 -5 4 244.285 242.876 2.542 0.889 o
-2 -5 5 2.166 2.826 0.360 279.439 o
-2 -5 6 55.243 59.317 1.015 11.272 o
-2 -5 7 1.284 1.440 0.327 368.630 o
-2 -5 8 39.554 38.075 1.396 13.000 o
-2 -5 9 103.641 99.236 1.615 4.042 o
-2 -4 1 2.272 2.400 0.436 206.736 o
-2 -4 2 25.001 25.671 0.786 32.527 o
-2 -4 3 16.868 17.270 0.796 43.112 o
-2 -4 4 112.392 109.884 4.462 1.546 o
-2 -4 5 235.296 235.250 2.444 0.953 o
-2 -4 6 288.355 290.138 2.706 0.655 o
-2 -4 7 231.747 234.585 2.160 0.998 o
-2 -4 8 50.809 50.797 0.960 13.322 o
-2 -4 9 115.813 115.699 2.018 3.048 o
-2 -4 10 154.140 150.786 3.742 1.422 o
-2 -3 1 69.548 71.514 1.287 7.534 o
-2 -3 2 382.069 375.355 5.968 0.324 o
-2 -3 3 367.393 336.887 10.572 0.226 o
-2 -3 4 92.259 86.854 1.593 4.817 o
-2 -3 5 0.941 1.309 0.371 306.650 o
-2 -3 6 3.681 4.484 0.644 97.643 o
-2 -3 7 8.264 8.881 0.502 109.998 o
-2 -3 8 27.651 28.006 0.807 29.113 o
-2 -3 9 17.482 17.248 0.731 46.684 o
-2 -3 10 142.131 136.832 1.964 2.337 o
-2 -3 11 1.370 0.851 0.589 129.262 o
-2 -2 1 794.963 811.947 9.873 0.082 o
-2 -2 2 72.139 74.046 1.538 6.487 o
-2 -2 3 968.404 951.496 14.838 0.052 o
-2 -2 4 91.119 88.578 1.931 4.306 o
-2 -2 5 7.328 8.248 0.524 109.950 o
-2 -2 6 129.806 127.297 2.586 2.288 o
-2 -2 7 11.167 11.892 0.862 46.966 o
-2 -2 8 429.916 420.729 4.037 0.306 o
-2 -2 9 8.868 8.804 0.545 97.309 o
-2 -2 10 7.431 7.822 0.491 119.717 o
-2 -2 11 19.403 17.478 0.753 42.947 o
-2 -2 12 8.143 7.397 0.578 95.154 o
-2 -1 1 520.243 539.658 6.240 0.191 o
-2 -1 2 30.816 34.464 0.796 25.491 o
-2 -1 3 254.244 262.274 3.895 0.707 o
-2 -1 4 220.630 221.613 3.448 0.935 o
-2 -1 5 676.195 692.604 15.208 0.082 o
-2 -1 6 323.146 332.195 7.408 0.346 o
-2 -1 7 170.019 166.278 3.098 1.443 o
-2 -1 8 25.499 23.413 0.698 36.297 o
-2 -1 9 541.102 526.097 4.964 0.196 o
-2 -1 10 47.624 46.771 0.916 14.919 o
-2 -1 11 14.300 13.637 0.753 51.406 o
-2 -1 12 4.979 4.015 0.480 149.908 o
-2 0 1 11.179 10.594 0.447 104.841 o
-2 0 2 2.161 2.073 0.251 482.643 o
-2 0 3 882.136 883.134 12.012 0.065 o
-2 0 4 1616.020 1636.790 21.940 0.020 o
-2 0 5 164.823 172.038 2.902 1.516 o
-2 0 6 14.648 13.168 0.687 57.090 o
-2 0 7 1.311 0.415 0.360 325.249 o
-2 0 8 0.069 0.371 0.262 665.192 o
-2 0 9 26.555 25.322 0.927 27.105 o
-2 0 10 8.554 9.383 0.982 41.055 o
-2 0 11 8.161 8.193 0.545 101.138 o
-2 0 12 0.450 0.425 0.316 442.824 o
-2 1 1 168.167 163.627 2.749 1.567 o
-2 1 2 15.174 16.081 0.916 38.022 o
-2 1 3 84.433 85.872 1.942 4.608 o
-2 1 4 3.975 3.840 0.382 219.463 o
-2 1 5 81.839 81.115 2.935 3.227 o
-2 1 6 29.658 34.497 1.080 20.200 o
-2 1 7 86.846 84.977 4.211 1.938 o
-2 1 8 139.442 133.941 2.367 2.211 o
-2 1 9 119.571 117.052 1.506 3.317 o
-2 1 10 33.784 35.490 1.026 19.551 o
-2 1 11 95.068 93.901 1.615 4.496 o
-2 1 12 1.013 0.938 0.327 385.998 o
-2 2 1 364.762 364.172 4.604 0.384 o
-2 2 2 204.608 199.706 3.164 1.102 o
-2 2 3 1.831 2.138 0.305 378.969 o
-2 2 4 2.598 2.629 0.404 228.809 o
-2 2 5 281.915 271.984 4.408 0.592 o
-2 2 6 30.223 30.689 1.080 20.670 o
-2 2 8 126.243 121.754 1.647 2.982 o
-2 2 9 8.469 8.881 0.458 120.714 o
-2 2 10 124.499 127.449 1.975 2.752 o
-2 2 11 0.869 1.124 0.327 387.754 o
-2 2 12 1.098 1.527 0.316 395.166 o
-2 3 1 6.750 6.164 0.676 80.677 o
-2 3 2 492.053 495.888 7.288 0.200 o
-2 3 3 33.442 34.322 1.080 18.962 o
-2 3 4 42.136 42.309 1.276 13.328 o
-2 3 5 42.410 41.523 2.029 7.842 o
-2 3 6 413.850 392.233 7.681 0.256 o
-2 3 7 142.620 139.898 1.997 2.289 o
-2 3 8 66.433 70.249 1.135 8.415 o
-2 3 9 7.555 8.477 0.436 134.238 o
-2 3 10 15.698 16.507 0.775 46.249 o
-2 3 11 8.093 7.888 0.545 101.992 o
-2 3 12 0.761 0.895 0.316 420.212 o
-2 4 1 5.660 4.659 0.840 58.717 o
-2 4 2 2.010 1.440 0.447 206.028 o
-2 4 3 5.246 4.255 0.611 101.946 o
-2 4 4 13.132 14.085 0.753 52.663 o
-2 4 5 14.558 15.099 0.567 67.678 o
-2 4 6 110.276 114.248 1.866 3.336 o
-2 4 7 2.771 2.640 0.316 323.726 o
-2 4 8 163.066 163.452 2.389 1.723 o
-2 4 9 17.145 18.318 0.611 55.163 o
-2 4 10 2.337 2.291 0.415 224.864 o
-2 4 11 2.161 2.302 0.273 426.890 o
-2 5 1 2.079 1.811 0.295 396.582 o
-2 5 2 199.979 187.432 2.422 1.293 o
-2 5 3 1.323 1.342 0.305 413.503 o
-2 5 4 2.642 2.804 0.436 200.547 o
-2 5 5 11.410 10.637 0.676 66.263 o
-2 5 6 112.646 113.168 1.495 3.598 o
-2 5 7 1.778 1.680 0.273 461.044 o
-2 5 8 133.393 133.810 1.942 2.530 o
-2 5 9 0.994 1.026 0.284 491.927 o
-2 5 10 5.251 5.640 0.338 219.472 o
-2 6 1 30.894 31.399 1.211 17.992 o
-2 6 2 4.747 5.946 0.666 87.800 o
-2 6 3 1.055 0.764 0.447 219.992 o
-2 6 4 8.008 8.673 0.698 71.755 o
-2 6 5 0.082 0.033 0.262 680.245 o
-2 6 6 24.564 25.464 0.796 32.554 o
-2 6 7 1.287 1.386 0.316 390.850 o
-2 6 8 20.005 22.180 0.829 36.165 o
-2 7 1 0.003 0.109 0.349 386.269 o
-2 7 2 3.362 3.655 0.447 181.733 o
-2 7 3 17.540 17.325 0.753 45.127 o
-2 7 4 10.675 11.237 0.600 77.874 o
-2 7 5 0.467 0.000 0.404 282.140 o
-2 7 6 3.366 2.520 0.545 134.996 o
-1 -8 1 6.344 5.455 0.371 186.084 o
-1 -8 2 15.439 16.463 0.993 33.756 o
-1 -8 3 10.620 10.244 0.633 74.305 o
-1 -7 1 9.484 8.313 0.469 113.845 o
-1 -7 2 31.405 31.715 0.786 26.185 o
-1 -7 3 13.217 13.037 0.545 76.405 o
-1 -7 4 28.677 29.664 0.687 31.228 o
-1 -7 5 25.723 25.398 0.927 27.543 o
-1 -7 6 0.773 0.862 0.349 352.220 o
-1 -6 1 16.612 16.779 0.786 44.341 o
-1 -6 2 1.786 2.411 0.502 166.300 o
-1 -6 3 75.877 77.984 1.255 6.788 o
-1 -6 4 1.479 1.178 0.404 255.881 o
-1 -6 5 42.870 42.658 0.927 16.737 o
-1 -6 6 23.869 24.547 1.244 20.329 o
-1 -6 7 20.442 20.958 0.906 32.958 o
-1 -6 8 0.200 0.185 0.447 232.999 o
-1 -5 1 56.517 56.993 1.309 9.677 o
-1 -5 2 0.008 0.251 0.316 466.351 o
-1 -5 3 3.774 4.124 0.502 147.458 o
-1 -5 4 1.665 2.247 0.382 268.765 o
-1 -5 5 10.305 11.357 0.567 84.032 o
-1 -5 6 353.178 348.789 3.655 0.437 o
-1 -5 7 43.230 42.494 1.200 13.828 o
-1 -5 8 7.250 7.146 0.578 98.635 o
-1 -5 9 0.150 0.393 0.720 90.626 o
-1 -4 1 187.636 181.824 3.317 1.220 o
-1 -4 2 6.039 5.771 0.720 74.754 o
-1 -4 3 18.199 20.521 0.895 35.194 o
-1 -4 4 27.904 29.904 1.146 20.302 o
-1 -4 5 99.427 92.363 3.066 2.675 o
-1 -4 6 76.652 78.726 1.276 6.643 o
-1 -4 7 60.947 62.546 1.331 8.713 o
-1 -4 8 1.266 0.720 0.436 228.030 o
-1 -4 9 3.398 2.749 0.862 59.308 o
-1 -4 10 24.305 24.144 0.829 32.063 o
-1 -4 11 3.819 3.338 0.545 130.753 o
-1 -3 1 346.023 335.872 8.913 0.279 o
-1 -3 2 9.659 11.303 0.862 48.744 o
-1 -3 3 92.615 92.647 1.756 4.426 o
-1 -3 4 32.608 32.741 1.396 14.737 o
-1 -3 5 98.336 102.411 2.673 2.986 o
-1 -3 6 295.597 288.163 4.724 0.531 o
-1 -3 7 124.213 122.518 1.855 2.889 o
-1 -3 8 25.110 24.842 0.731 34.754 o
-1 -3 9 235.921 235.807 2.498 0.944 o
-1 -3 10 4.843 4.440 0.458 159.709 o
-1 -3 11 35.819 33.788 3.426 3.596 o
-1 -3 12 6.044 5.160 0.589 103.577 o
-1 -2 1 625.213 646.902 8.706 0.126 o
-1 -2 2 449.954 437.694 6.055 0.252 o
-1 -2 3 140.704 133.112 2.204 2.278 o
-1 -2 4 7.337 7.135 0.480 125.458 o
-1 -2 5 28.927 29.544 0.927 24.772 o
-1 -2 6 272.541 291.720 7.364 0.412 o
-1 -2 7 418.023 416.114 7.942 0.242 o
-1 -2 8 648.570 630.843 5.597 0.139 o
-1 -2 9 62.266 61.521 1.211 9.131 o
-1 -2 10 214.904 213.027 2.957 1.046 o
-1 -2 11 131.504 128.202 2.149 2.503 o
-1 -2 12 56.114 55.019 1.146 10.758 o
-1 -1 1 3.151 3.655 0.196 492.786 o
-1 -1 2 50.261 52.226 0.960 13.285 o
-1 -1 3 385.124 395.778 5.564 0.323 o
-1 -1 4 560.557 544.677 7.626 0.163 o
-1 -1 5 131.387 134.432 2.324 2.355 o
-1 -1 6 34.645 34.683 1.167 17.199 o
-1 -1 7 12.124 11.161 0.644 68.439 o
-1 -1 8 20.426 19.496 0.906 33.474 o
-1 -1 9 21.023 20.369 0.687 43.149 o
-1 -1 10 13.390 12.830 0.666 61.754 o
-1 -1 11 22.574 21.525 0.884 32.174 o
-1 -1 12 2.496 2.433 0.349 289.875 o
-1 -1 13 0.062 0.229 0.316 464.377 o
-1 0 1 970.660 1076.590 14.237 0.050 o
-1 0 2 927.797 967.042 12.874 0.058 o
-1 0 3 38.075 35.468 0.796 21.574 o
-1 0 4 334.320 341.633 4.920 0.424 o
-1 0 5 175.718 169.103 3.295 1.341 o
-1 0 6 108.327 110.954 2.106 3.215 o
-1 0 7 0.349 0.480 0.262 634.776 o
-1 0 8 0.701 0.666 0.360 337.333 o
-1 0 9 346.940 346.062 3.655 0.448 o
-1 0 10 401.371 404.637 4.157 0.336 o
-1 0 11 1.410 1.615 0.316 382.388 o
-1 0 12 223.028 213.267 2.847 1.019 o
-1 0 13 8.822 8.204 0.720 67.512 o
-1 1 1 170.050 176.162 2.106 1.661 o
-1 1 2 165.592 167.685 2.487 1.647 o
-1 1 3 1551.510 1602.630 21.274 0.021 o
-1 1 4 35.523 33.766 0.862 22.015 o
-1 1 5 218.945 217.347 3.382 0.960 o
-1 1 6 211.600 216.812 3.186 1.021 o
-1 1 7 1.737 1.833 0.284 433.651 o
-1 1 8 50.221 48.484 1.156 12.241 o
-1 1 9 42.597 42.723 0.764 18.644 o
-1 1 10 126.810 126.238 1.713 2.876 o
-1 1 11 89.381 90.836 1.266 5.376 o
-1 1 12 35.193 35.904 0.687 24.756 o
-1 1 13 3.364 4.113 0.666 93.450 o
-1 2 1 37.514 37.475 0.895 19.883 o
-1 2 2 273.680 267.336 3.197 0.698 o
-1 2 3 182.144 176.435 3.971 1.126 o
-1 2 4 911.292 900.067 12.296 0.062 o
-1 2 5 0.018 0.055 0.218 984.240 o
-1 2 6 482.569 510.234 7.451 0.198 o
-1 2 7 653.864 611.369 8.008 0.128 o
-1 2 8 33.829 33.744 1.069 19.110 o
-1 2 9 28.861 30.286 0.731 29.647 o
-1 2 10 118.514 124.864 1.418 3.293 o
-1 2 11 61.398 60.921 0.960 10.386 o
-1 2 12 52.433 53.022 0.829 13.590 o
-1 2 13 3.523 4.157 0.393 215.027 o
-1 3 1 74.501 70.227 1.462 6.663 o
-1 3 2 69.990 68.514 1.178 7.981 o
-1 3 3 31.259 31.126 0.927 23.282 o
-1 3 4 46.373 46.978 1.211 12.669 o
-1 3 5 21.717 21.274 1.167 23.400 o
-1 3 6 19.930 20.391 0.895 33.981 o
-1 3 7 113.094 106.317 4.877 1.377 o
-1 3 8 73.426 73.238 1.069 7.704 o
-1 3 9 14.759 15.176 0.513 73.246 o
-1 3 10 172.092 182.490 2.226 1.581 o
-1 3 11 28.118 27.831 0.644 33.756 o
-1 3 12 27.533 27.733 0.687 32.939 o
-1 3 13 37.270 38.196 0.862 20.328 o
-1 4 1 2.241 3.273 0.491 166.339 o
-1 4 2 41.969 40.312 0.840 18.428 o
-1 4 3 277.955 265.361 5.422 0.538 o
-1 4 4 118.761 107.768 2.237 2.897 o
-1 4 5 1.984 3.491 0.851 61.780 o
-1 4 6 74.022 68.852 2.160 4.961 o
-1 4 7 1.696 1.986 0.262 484.749 o
-1 4 8 338.263 344.436 3.273 0.474 o
-1 4 9 94.090 95.876 1.276 4.957 o
-1 4 10 14.050 14.805 0.502 77.135 o
-1 4 11 9.601 9.601 0.338 145.889 o
-1 4 12 18.332 20.162 0.666 48.010 o
-1 5 1 20.203 19.387 1.440 17.790 o
-1 5 2 51.294 51.669 2.160 6.436 o
-1 5 3 2.938 3.273 0.371 249.274 o
-1 5 4 9.271 9.110 0.491 107.522 o
-1 5 5 5.985 6.491 0.425 157.591 o
-1 5 6 2.724 2.422 0.305 344.334 o
-1 5 7 5.860 5.957 0.458 146.494 o
-1 5 8 2.044 1.822 0.273 443.969 o
-1 5 9 50.034 50.273 0.840 14.448 o
-1 5 10 4.244 4.451 0.316 265.995 o
-1 5 11 3.995 4.528 0.545 127.040 o
-1 6 1 0.031 -0.076 0.295 543.248 o
-1 6 2 101.910 102.564 1.866 3.764 o
-1 6 3 4.653 4.277 0.535 128.511 o
-1 6 4 5.676 5.553 0.415 169.645 o
-1 6 5 76.701 76.577 1.146 7.042 o
-1 6 6 1.023 1.146 0.262 555.058 o
-1 6 7 3.664 3.808 0.305 298.273 o
-1 6 8 12.483 12.917 0.524 81.841 o
-1 6 9 8.189 9.066 0.393 142.155 o
-1 6 10 3.330 3.982 0.305 304.628 o
-1 7 1 7.767 7.124 0.535 107.593 o
-1 7 2 42.765 42.985 0.938 16.600 o
-1 7 3 1.574 1.462 0.273 477.871 o
-1 7 4 192.351 187.050 2.498 1.335 o
-1 7 5 34.421 34.126 1.069 18.854 o
-1 7 6 0.703 0.644 0.295 486.208 o
-1 7 7 6.931 6.273 0.884 51.778 o
-1 7 8 5.594 5.870 0.447 153.475 o
-1 8 3 0.692 0.906 0.447 223.256 o
0 -8 1 17.473 18.132 1.036 30.230 o
0 -8 2 12.218 10.910 0.578 77.481 o
0 -7 1 91.734 89.450 1.375 5.115 o
0 -7 2 30.170 27.864 0.709 30.170 o
0 -7 3 5.149 4.626 0.447 161.929 o
0 -7 4 13.694 12.044 0.698 58.498 o
0 -7 5 23.977 21.067 0.807 34.316 o
0 -6 1 55.188 56.764 1.124 10.889 o
0 -6 2 45.431 44.240 0.993 15.124 o
0 -6 3 0.650 0.906 0.338 376.224 o
0 -6 4 1.068 0.600 0.360 328.928 o
0 -6 5 1.087 1.626 0.513 167.175 o
0 -6 6 10.931 10.059 0.731 61.043 o
0 -6 7 27.509 25.071 1.440 15.828 o
0 -6 8 27.495 25.966 1.266 18.684 o
0 -5 1 192.758 190.727 3.480 1.133 o
0 -5 2 0.562 -0.087 0.545 155.986 o
0 -5 3 1.349 1.877 0.360 307.118 o
0 -5 4 0.242 0.305 0.382 315.811 o
0 -5 5 84.114 83.723 1.506 5.479 o
0 -5 6 7.626 8.390 0.906 48.151 o
0 -5 7 1.104 1.735 0.535 154.275 o
0 -5 8 11.617 13.190 0.927 41.215 o
0 -5 9 41.343 42.014 1.004 16.425 o
0 -4 1 173.962 166.572 2.837 1.481 o
0 -4 2 165.754 170.456 2.967 1.497 o
0 -4 3 524.455 512.831 8.161 0.175 o
0 -4 4 46.740 47.916 1.844 8.280 o
0 -4 5 0.543 0.273 0.545 155.366 o
0 -4 6 24.338 24.045 0.687 37.550 o
0 -4 7 75.664 73.587 1.255 6.989 o
0 -4 8 8.924 9.426 0.567 91.457 o
0 -4 9 2.004 2.171 0.436 210.988 o
0 -4 10 33.124 35.424 1.178 17.351 o
0 -4 11 42.125 41.534 1.844 8.926 o
0 -3 1 125.703 118.667 3.786 1.739 o
0 -3 2 227.171 235.021 3.644 0.860 o
0 -3 3 128.302 129.970 2.324 2.443 o
0 -3 4 35.969 35.283 1.047 18.507 o
0 -3 5 8.449 8.008 0.633 82.402 o
0 -3 6 6.833 6.721 0.633 88.398 o
0 -3 7 6.511 6.513 0.611 94.416 o
0 -3 8 483.316 481.694 5.215 0.232 o
0 -3 9 10.780 10.670 0.676 67.454 o
0 -3 10 18.009 18.492 0.818 40.099 o
0 -3 11 0.489 0.087 0.316 448.457 o
0 -3 12 12.923 13.997 0.666 61.541 o
0 -2 1 474.096 473.348 6.513 0.223 o
0 -2 2 1712.600 1740.660 23.064 0.017 o
0 -2 3 465.078 455.074 6.404 0.234 o
0 -2 4 23.111 23.413 0.764 35.842 o
0 -2 5 337.708 325.289 4.920 0.430 o
0 -2 6 74.549 73.893 1.527 6.351 o
0 -2 7 96.642 96.476 1.898 4.005 o
0 -2 8 0.036 -0.273 0.545 158.776 o
0 -2 9 1.655 1.887 0.382 272.180 o
0 -2 10 2.378 2.400 0.371 266.866 o
0 -2 11 0.662 0.436 0.360 341.270 o
0 -2 12 0.146 0.273 0.316 459.549 o
0 -2 13 45.089 42.745 1.538 10.629 o
0 -1 1 140.824 146.847 2.106 2.214 o
0 -1 2 1371.800 1437.750 24.711 0.023 o
0 -1 3 110.997 113.659 1.855 3.334 o
0 -1 4 422.793 409.274 5.760 0.284 o
0 -1 5 0.602 0.622 0.425 248.469 o
0 -1 6 140.300 144.065 2.738 1.959 o
0 -1 7 1.967 2.389 0.469 185.721 o
0 -1 8 1.132 1.702 0.382 283.647 o
0 -1 9 164.590 161.968 1.855 1.868 o
0 -1 10 358.577 356.503 3.437 0.430 o
0 -1 11 4.840 5.695 0.404 183.107 o
0 -1 12 1.106 1.549 0.284 471.746 o
0 -1 13 68.392 69.169 1.615 6.711 o
0 0 2 97.019 91.861 1.669 4.382 o
0 0 3 37.614 39.188 0.764 21.439 o
0 0 4 34.211 33.690 0.796 23.870 o
0 0 5 1276.800 1272.450 15.230 0.033 o
0 0 6 36.783 34.813 0.895 20.700 o
0 0 7 74.418 75.835 2.618 3.929 o
0 0 8 94.466 92.920 1.680 4.452 o
0 0 9 2.411 2.466 0.676 94.985 o
0 0 10 183.812 186.756 2.269 1.448 o
0 0 11 303.563 293.705 3.186 0.591 o
0 0 12 0.004 0.273 0.273 624.135 o
0 0 13 28.868 28.682 0.655 32.411 o
0 1 0 686.314 725.148 10.659 0.099 o
0 1 1 2009.700 2084.050 27.318 0.013 o
0 1 2 4.787 4.735 0.218 349.991 o
0 1 3 8.948 9.339 0.753 62.103 o
0 1 4 184.592 177.155 2.662 1.397 o
0 1 5 525.627 514.336 9.110 0.164 o
0 1 6 204.067 200.175 3.557 1.040 o
0 1 7 269.711 267.042 4.931 0.586 o
0 1 8 41.170 40.858 1.026 16.386 o
0 1 9 166.708 163.267 3.535 1.358 o
0 1 10 71.405 75.540 1.047 7.852 o
0 1 11 228.327 222.584 2.575 1.002 o
0 1 12 3.767 3.808 0.349 250.875 o
0 1 13 1.961 2.498 0.262 455.932 o
0 1 14 1.201 1.506 0.273 497.822 o
0 2 0 722.523 700.535 9.393 0.101 o
0 2 1 323.693 331.552 4.659 0.456 o
0 2 2 4257.590 4489.880 51.986 0.003 o
0 2 3 164.515 164.347 2.204 1.757 o
0 2 4 389.094 389.156 5.346 0.328 o
0 2 5 144.312 144.491 2.738 1.910 o
0 2 6 10.717 10.146 0.687 66.662 o
0 2 7 29.951 31.421 0.906 24.313 o
0 2 8 4.853 5.280 0.436 167.178 o
0 2 9 216.731 222.104 4.353 0.832 o
0 2 10 0.122 0.240 0.305 494.086 o
0 2 11 4.368 5.095 0.349 229.671 o
0 2 12 479.577 489.473 4.495 0.241 o
0 2 13 50.724 48.036 0.731 15.370 o
0 2 14 25.269 22.387 0.818 32.395 o
0 3 0 60.407 62.765 3.742 2.683 o
0 3 1 199.827 199.237 3.033 1.151 o
0 3 2 952.671 936.440 12.645 0.057 o
0 3 3 740.431 733.265 10.004 0.093 o
0 3 4 16.754 16.768 0.906 37.149 o
0 3 5 397.906 369.889 7.681 0.271 o
0 3 6 49.868 46.083 1.713 8.806 o
0 3 7 53.537 50.098 1.342 10.346 o
0 3 8 9.491 9.721 0.666 72.574 o
0 3 9 198.326 197.687 2.193 1.306 o
0 3 10 48.988 53.099 1.069 12.672 o
0 3 11 20.075 20.434 0.622 48.104 o
0 3 12 11.344 12.950 0.480 92.802 o
0 3 13 16.569 16.736 0.491 68.644 o
0 4 0 26.352 25.136 0.862 29.241 o
0 4 1 159.461 149.640 3.698 1.404 o
0 4 2 269.572 258.423 5.695 0.540 o
0 4 3 42.768 39.407 1.538 11.143 o
0 4 4 135.897 133.013 2.422 2.244 o
0 4 5 0.131 0.382 0.284 565.173 o
0 4 6 76.482 70.216 1.658 6.008 o
0 4 7 69.587 70.074 3.109 3.323 o
0 4 8 53.378 51.298 0.982 12.573 o
0 4 9 29.371 33.101 1.582 13.001 o
0 4 10 17.027 17.543 0.535 62.527 o
0 4 11 0.274 0.545 0.229 815.384 o
0 4 12 6.055 6.077 0.305 224.967 o
0 4 13 67.079 71.853 1.211 8.004 o
0 5 0 14.274 13.474 0.796 48.011 o
0 5 1 95.548 89.254 1.975 4.069 o
0 5 2 96.413 86.461 1.909 4.179 o
0 5 3 4.774 5.019 0.906 52.016 o
0 5 4 443.427 413.071 9.448 0.204 o
0 5 5 16.584 16.496 1.167 26.162 o
0 5 6 131.803 126.511 1.833 2.693 o
0 5 7 89.029 90.345 1.484 5.064 o
0 5 8 16.751 18.143 0.633 54.260 o
0 5 9 2.086 2.193 0.284 410.161 o
0 5 10 1.304 1.178 0.240 609.853 o
0 5 11 0.102 0.044 0.207 1070.150 o
0 5 12 6.425 7.233 0.415 155.555 o
0 6 0 3.974 4.833 0.556 122.481 o
0 6 1 124.745 114.041 1.997 2.877 o
0 6 2 17.286 17.139 0.644 53.353 o
0 6 3 19.963 19.158 0.687 45.175 o
0 6 4 4.419 4.549 0.447 168.343 o
0 6 5 131.059 126.031 1.822 2.720 o
0 6 6 272.329 268.907 2.640 0.735 o
0 6 7 43.326 42.527 0.786 18.170 o
0 6 8 3.843 4.506 0.327 263.333 o
0 6 9 58.036 61.521 0.916 11.094 o
0 6 10 4.491 3.742 0.284 301.910 o
0 6 11 128.940 140.541 1.735 2.660 o
0 7 0 7.334 7.255 0.436 139.942 o
0 7 1 61.397 62.808 1.135 9.488 o
0 7 2 2.150 1.964 0.316 352.073 o
0 7 3 41.619 39.778 0.873 18.248 o
0 7 4 15.741 16.441 0.600 60.407 o
0 7 5 2.018 1.953 0.305 375.595 o
0 7 6 0.562 0.316 0.251 673.007 o
0 7 7 52.387 51.222 0.786 14.108 o
0 7 8 0.008 0.196 0.251 738.815 o
0 7 9 1.962 1.724 0.295 402.993 o
0 8 0 0.213 0.087 0.316 460.717 o
0 8 1 2.037 1.833 0.382 265.838 o
0 8 2 26.884 28.355 0.676 33.576 o
0 8 3 1.939 2.029 0.349 307.113 o
0 8 4 62.611 68.471 1.113 9.055 o
0 8 5 73.290 74.035 2.935 3.470 o
0 8 6 3.716 3.458 0.305 301.408 o
1 -7 0 34.809 33.908 1.146 17.584 o
1 -7 1 10.585 9.928 0.720 63.003 o
1 -7 2 0.175 0.404 0.382 316.198 o
1 -7 3 6.519 6.110 0.535 115.261 o
1 -7 4 5.770 5.051 0.720 75.923 o
1 -6 0 87.361 91.098 1.833 4.559 o
1 -6 1 0.367 -0.273 0.273 605.823 o
1 -6 2 27.521 27.046 3.295 4.007 o
1 -6 3 21.886 22.245 1.047 26.635 o
1 -6 4 6.374 5.357 0.633 91.547 o
1 -6 5 2.802 3.022 0.578 123.451 o
1 -6 6 7.892 7.288 0.666 78.794 o
1 -6 7 45.236 40.639 1.178 13.812 o
1 -5 0 107.251 101.211 3.251 2.345 o
1 -5 1 205.981 203.153 2.847 1.135 o
1 -5 2 59.871 60.735 1.058 10.192 o
1 -5 3 18.307 19.823 0.687 46.866 o
1 -5 4 4.055 3.895 0.698 84.659 o
1 -5 5 25.345 24.875 0.829 31.061 o
1 -5 6 4.233 4.899 0.633 98.313 o
1 -5 7 2.192 3.164 0.567 129.986 o
1 -5 8 30.047 30.853 1.113 20.073 o
1 -5 9 0.389 0.447 0.545 155.718 o
1 -4 0 29.441 27.995 0.960 24.117 o
1 -4 1 52.848 56.491 2.389 5.479 o
1 -4 2 4.476 5.608 0.578 111.641 o
1 -4 3 171.033 171.722 2.695 1.521 o
1 -4 4 34.699 34.846 1.211 16.540 o
1 -4 5 34.617 32.719 0.884 22.261 o
1 -4 6 3.718 3.557 0.458 172.466 o
1 -4 7 0.527 0.796 0.382 304.652 o
1 -4 8 22.792 21.514 0.895 31.613 o
1 -4 9 4.223 5.062 0.742 74.829 o
1 -4 10 100.161 102.226 1.702 4.017 o
1 -4 11 7.634 5.946 0.633 87.275 o
1 -3 0 428.807 432.021 6.208 0.264 o
1 -3 1 11.192 11.139 0.578 79.991 o
1 -3 2 54.057 55.880 1.713 7.996 o
1 -3 3 1231.250 1258.650 37.366 0.019 o
1 -3 4 65.905 69.987 3.513 2.845 o
1 -3 5 11.418 11.892 0.906 43.413 o
1 -3 6 87.210 87.039 2.891 3.119 o
1 -3 7 15.251 14.947 0.633 59.687 o
1 -3 8 0.404 0.851 0.349 362.922 o
1 -3 9 50.315 50.949 1.058 12.701 o
1 -3 10 11.302 12.219 0.545 83.254 o
1 -3 11 12.390 12.972 0.622 68.654 o
1 -3 12 8.654 8.139 0.491 112.745 o
1 -2 0 65.217 66.179 1.276 8.268 o
1 -2 1 612.730 600.961 8.270 0.137 o
1 -2 2 812.125 827.832 13.725 0.069 o
1 -2 3 176.577 170.511 3.578 1.261 o
1 -2 4 1612.450 1609.500 25.333 0.019 o
1 -2 5 236.653 251.953 4.026 0.760 o
1 -2 6 12.611 13.790 0.993 36.331 o
1 -2 7 60.205 61.325 2.258 5.459 o
1 -2 8 11.081 11.412 0.578 79.921 o
1 -2 9 3.885 4.637 0.436 178.874 o
1 -2 10 85.785 85.915 1.407 5.498 o
1 -2 11 0.153 0.371 0.284 564.038 o
1 -2 12 43.373 46.792 1.080 14.479 o
1 -2 13 5.645 5.728 0.447 153.628 o
1 -1 0 1977.680 2024.050 26.609 0.013 o
1 -1 1 5452.000 5675.800 68.361 0.002 o
1 -1 2 9144.480 10005.900 116.027 0.001 o
1 -1 3 613.184 624.963 7.571 0.138 o
1 -1 4 1.931 2.727 0.382 259.878 o
1 -1 5 37.762 34.813 0.873 20.648 o
1 -1 6 81.919 83.734 2.662 3.568 o
1 -1 7 231.263 219.540 3.666 0.871 o
1 -1 8 50.126 49.269 1.244 11.562 o
1 -1 9 1.372 0.873 0.327 375.012 o
1 -1 10 7.031 7.670 0.513 115.689 o
1 -1 11 61.611 63.507 1.178 9.228 o
1 -1 12 4.652 4.659 0.393 197.684 o
1 -1 13 105.384 104.779 1.680 3.810 o
1 0 0 0.162 0.207 0.087 4602.150 o
1 0 1 224.092 225.038 4.080 0.837 o
1 0 2 1864.450 2062.880 24.045 0.014 o
1 0 3 109.789 111.914 2.062 3.206 o
1 0 4 123.648 128.388 2.531 2.408 o
1 0 5 755.629 755.412 13.932 0.076 o
1 0 6 112.351 110.125 2.346 2.920 o
1 0 7 714.201 672.202 13.223 0.087 o
1 0 8 2.222 2.018 0.360 286.562 o
1 0 9 265.943 266.856 5.782 0.533 o
1 0 10 5.552 6.066 0.447 153.045 o
1 0 11 109.917 108.183 1.396 3.861 o
1 0 12 9.982 10.103 0.567 86.957 o
1 0 13 60.666 60.114 1.015 10.319 o
1 0 14 0.318 0.185 0.447 231.636 o
1 1 0 220.698 221.765 4.255 0.832 o
1 1 1 1925.220 1969.200 67.478 0.006 o
1 1 2 378.352 389.669 8.717 0.252 o
1 1 3 812.727 850.394 10.637 0.076 o
1 1 4 832.115 813.780 10.233 0.077 o
1 1 5 71.915 75.376 1.604 6.279 o
1 1 6 220.904 216.343 4.604 0.797 o
1 1 7 134.307 127.482 3.295 1.857 o
1 1 8 3.356 3.851 0.404 210.820 o
1 1 9 4.042 3.120 0.567 122.046 o
1 1 10 40.103 39.254 1.047 16.654 o
1 1 11 10.151 11.663 0.556 85.907 o
1 1 12 124.479 127.046 1.680 2.941 o
1 1 13 142.950 138.152 1.866 2.356 o
1 1 14 42.470 41.316 1.320 12.944 o
1 2 0 1176.980 1207.730 15.961 0.037 o
1 2 1 499.541 516.409 9.808 0.164 o
1 2 2 4531.100 4769.580 70.576 0.002 o
1 2 3 1842.740 1880.770 28.148 0.014 o
1 2 4 35.280 35.523 0.916 20.806 o
1 2 5 92.347 88.948 1.811 4.432 o
1 2 6 18.868 17.914 0.775 42.013 o
1 2 7 579.164 569.366 9.273 0.141 o
1 2 8 0.252 0.404 0.273 599.062 o
1 2 9 116.785 113.256 1.909 3.140 o
1 2 10 5.026 5.433 0.491 140.269 o
1 2 11 231.086 232.937 3.502 0.865 o
1 2 12 0.055 -0.098 0.251 744.736 o
1 2 13 0.628 0.775 0.251 644.675 o
1 2 14 15.506 15.241 0.720 51.387 o
1 3 0 68.988 68.460 1.407 7.344 o
1 3 1 206.679 211.357 4.429 0.873 o
1 3 2 5.450 5.771 0.447 154.963 o
1 3 3 362.191 367.805 11.532 0.202 o
1 3 4 47.802 51.036 0.949 14.069 o
1 3 5 2.221 1.942 0.316 350.196 o
1 3 6 73.240 73.674 1.789 5.768 o
1 3 7 33.632 34.453 0.895 22.112 o
1 3 8 26.290 25.987 0.818 30.379 o
1 3 9 5.729 6.513 0.491 132.769 o
1 3 10 25.396 23.620 0.840 31.091 o
1 3 11 2.588 2.346 0.611 113.937 o
1 3 12 14.170 14.205 0.666 59.128 o
1 3 13 38.263 38.512 0.786 20.978 o
1 3 14 77.957 76.500 1.287 6.602 o
1 4 0 256.219 252.488 7.364 0.450 o
1 4 1 91.575 93.814 2.215 3.795 o
1 4 2 735.638 755.249 14.685 0.076 o
1 4 3 0.635 0.720 0.360 338.325 o
1 4 5 668.284 670.479 13.310 0.092 o
1 4 6 5.285 4.691 0.447 160.553 o
1 4 7 96.931 95.713 2.706 3.048 o
1 4 8 110.918 111.434 3.829 1.872 o
1 4 9 53.673 52.335 1.069 11.852 o
1 4 10 40.057 42.625 1.058 16.070 o
1 4 11 9.547 10.648 0.567 87.468 o
1 4 12 4.881 4.866 0.469 152.620 o
1 4 13 30.477 32.479 0.873 24.519 o
1 5 0 21.621 20.696 0.775 37.935 o
1 5 1 18.032 18.078 0.829 39.665 o
1 5 2 13.626 12.296 0.698 58.404 o
1 5 3 428.827 389.429 6.459 0.273 o
1 5 4 29.031 30.537 1.364 16.131 o
1 5 5 55.323 52.597 1.287 10.248 o
1 5 6 72.487 71.351 1.473 6.743 o
1 5 7 236.712 224.362 2.858 0.930 o
1 5 8 347.538 336.341 5.160 0.403 o
1 5 9 82.259 80.133 1.473 5.763 o
1 5 10 1.454 1.386 0.338 344.796 o
1 5 11 6.238 6.655 0.458 141.440 o
1 5 12 18.373 20.249 1.440 18.064 o
1 5 13 60.817 67.041 1.146 9.242 o
1 6 0 271.333 270.707 3.971 0.647 o
1 6 1 4.462 4.277 0.458 163.370 o
1 6 2 32.285 27.242 1.026 21.629 o
1 6 3 14.317 16.103 3.153 4.582 o
1 6 4 35.456 37.105 2.117 7.942 o
1 6 5 170.431 169.333 3.633 1.288 o
1 6 6 3.113 3.677 0.382 233.172 o
1 6 7 44.769 43.563 1.146 13.909 o
1 6 8 30.763 28.802 0.949 23.569 o
1 6 9 11.148 12.885 0.687 63.339 o
1 6 10 4.518 4.833 0.524 131.913 o
1 6 11 24.019 23.958 0.709 37.010 o
1 6 12 0.548 1.516 0.316 416.304 o
1 7 0 31.836 29.424 0.796 26.352 o
1 7 1 33.667 34.290 0.851 22.950 o
1 7 2 23.042 24.362 0.862 31.692 o
1 7 3 30.408 30.951 0.993 22.313 o
1 7 4 11.987 11.063 0.567 79.536 o
1 7 5 7.583 7.931 0.524 109.523 o
1 7 6 273.628 282.894 6.502 0.464 o
1 7 7 1.400 1.451 0.371 295.348 o
1 7 8 52.156 56.480 1.604 8.673 o
1 7 9 16.242 17.936 2.160 9.236 o
1 7 10 0.396 0.185 0.251 696.682 o
1 8 0 22.398 22.933 0.589 44.920 o
1 8 1 41.130 38.632 0.764 20.032 o
1 8 2 94.496 91.730 1.276 5.046 o
1 8 3 0.295 -0.207 0.458 222.160 o
1 8 4 4.556 3.862 0.655 93.397 o
1 8 5 18.921 18.623 1.266 22.115 o
1 8 6 2.386 2.062 0.382 257.787 o
1 8 7 0.640 0.709 0.251 646.601 o
1 8 8 12.916 14.063 0.720 55.991 o
2 -7 0 86.703 83.526 2.618 3.516 o
2 -7 1 34.547 32.010 1.440 13.914 o
2 -7 2 0.520 0.993 0.447 224.703 o
2 -6 0 0.945 1.036 0.851 63.977 o
2 -6 1 20.036 19.387 0.818 37.852 o
2 -6 2 129.925 139.428 4.331 1.408 o
2 -6 3 4.061 4.058 0.676 89.257 o
2 -6 4 0.589 0.131 0.447 228.830 o
2 -6 5 0.065 -0.545 0.545 158.619 o
2 -6 6 0.002 0.087 0.545 158.721 o
2 -5 0 8.621 7.561 0.709 70.016 o
2 -5 1 6.848 7.495 0.491 123.691 o
2 -5 2 6.621 7.408 0.545 108.880 o
2 -5 3 35.802 37.115 1.156 16.716 o
2 -5 4 0.386 -0.447 0.447 231.914 o
2 -5 5 128.930 136.592 2.793 2.121 o
2 -5 6 4.129 4.539 0.993 44.525 o
2 -5 7 3.313 2.607 0.513 149.865 o
2 -5 8 9.213 9.142 0.600 84.744 o
2 -4 0 88.531 83.755 1.462 5.306 o
2 -4 1 39.986 41.228 1.233 14.310 o
2 -4 2 74.631 79.010 3.251 2.974 o
2 -4 3 88.676 93.083 1.538 4.925 o
2 -4 4 194.963 193.411 2.804 1.239 o
2 -4 5 199.429 203.470 2.924 1.160 o
2 -4 6 119.641 125.300 2.040 2.835 o
2 -4 7 4.203 4.779 0.982 45.328 o
2 -4 8 30.278 30.199 0.862 25.469 o
2 -4 9 0.799 0.273 0.447 225.621 o
2 -4 10 42.916 46.967 1.211 13.335 o
2 -3 0 411.027 412.438 4.724 0.313 o
2 -3 1 26.208 25.006 0.796 31.497 o
2 -3 2 1.216 1.691 0.338 347.236 o
2 -3 3 227.640 229.959 4.124 0.812 o
2 -3 4 519.427 521.940 12.481 0.131 o
2 -3 6 192.796 192.341 2.815 1.254 o
2 -3 7 17.897 20.020 0.840 38.336 o
2 -3 8 1.582 1.189 0.360 309.663 o
2 -3 9 23.956 25.322 0.775 33.888 o
2 -3 10 0.586 0.764 0.447 225.255 o
2 -3 11 38.487 41.436 0.938 18.205 o
2 -2 0 0.815 0.960 0.196 910.248 o
2 -2 1 83.040 88.479 1.473 5.465 o
2 -2 2 95.120 96.149 1.833 4.152 o
2 -2 3 1362.090 1337.630 19.398 0.027 o
2 -2 4 1600.380 1576.720 22.813 0.020 o
2 -2 5 55.904 52.302 1.986 6.828 o
2 -2 6 24.250 19.834 1.353 18.581 o
2 -2 8 22.825 23.784 0.796 34.589 o
2 -2 9 40.930 42.374 0.982 16.745 o
2 -2 10 19.646 20.947 0.720 42.614 o
2 -2 11 1.072 0.556 0.305 440.822 o
2 -2 12 10.704 12.317 0.480 96.629 o
2 -1 0 266.208 256.350 3.568 0.708 o
2 -1 1 349.881 346.215 3.589 0.445 o
2 -1 2 132.161 127.035 1.778 2.711 o
2 -1 3 13.066 12.306 0.676 61.635 o
2 -1 4 389.991 380.854 5.870 0.318 o
2 -1 5 306.257 290.498 4.680 0.514 o
2 -1 6 257.648 250.971 5.695 0.566 o
2 -1 7 0.004 0.273 0.447 234.771 o
2 -1 9 67.275 63.757 1.440 7.595 o
2 -1 10 2.857 3.524 0.589 118.310 o
2 -1 11 182.729 178.399 2.291 1.488 o
2 -1 12 25.000 25.038 0.687 36.421 o
2 -1 13 0.313 0.033 0.262 658.209 o
2 0 0 7.035 7.953 0.720 70.929 o
2 0 1 10.385 11.455 0.862 47.949 o
2 0 2 484.389 475.301 11.946 0.149 o
2 0 3 21.091 20.543 0.502 53.729 o
2 0 4 3.968 3.884 0.284 314.498 o
2 0 5 451.680 427.821 5.706 0.260 o
2 0 6 9.602 9.066 0.622 79.975 o
2 0 7 372.590 346.586 4.222 0.396 o
2 0 8 0.008 1.440 1.636 17.614 o
2 0 9 1.964 1.189 0.436 217.026 o
2 0 10 3.961 4.909 0.491 148.751 o
2 0 11 6.363 6.600 0.513 121.605 o
2 0 12 1.252 1.953 0.316 382.002 o
2 0 13 53.393 52.520 1.091 11.747 o
2 1 0 811.915 843.248 12.165 0.073 o
2 1 1 1666.110 1690.780 24.013 0.018 o
2 1 2 27.636 29.773 0.567 35.646 o
2 1 3 433.053 438.687 9.055 0.210 o
2 1 4 669.319 661.947 6.590 0.126 o
2 1 5 258.605 257.517 2.782 0.789 o
2 1 6 8.416 8.357 0.567 94.980 o
2 1 7 224.565 216.409 3.426 0.932 o
2 1 8 77.771 78.988 2.378 4.203 o
2 1 9 113.210 110.965 2.837 2.503 o
2 1 10 14.608 13.561 0.567 69.389 o
2 1 11 29.206 27.100 0.862 26.926 o
2 1 12 29.917 30.810 0.916 24.232 o
2 1 13 67.186 65.078 2.029 5.689 o
2 1 14 1.234 0.305 0.633 114.039 o
2 2 0 341.058 348.418 5.193 0.402 o
2 2 1 0.066 0.360 0.164 1617.450 o
2 2 2 1.639 1.396 0.316 378.201 o
2 2 3 35.288 36.712 0.753 23.335 o
2 2 4 6.864 6.961 0.349 182.579 o
2 2 5 357.415 342.516 4.997 0.393 o
2 2 6 50.157 47.796 1.560 9.580 o
2 2 7 94.681 88.981 2.564 3.331 o
2 2 8 26.141 26.675 1.004 24.871 o
2 2 9 240.542 245.527 4.528 0.710 o
2 2 10 6.480 6.000 0.491 129.908 o
2 2 11 33.029 32.261 1.113 18.879 o
2 2 12 33.074 34.312 1.102 18.724 o
2 2 13 32.493 31.748 1.364 15.287 o
2 2 14 4.793 4.571 0.480 149.281 o
2 3 0 35.267 37.650 0.807 22.185 o
2 3 1 263.288 274.068 4.277 0.640 o
2 3 2 92.441 99.247 2.891 2.906 o
2 3 3 1108.290 1124.660 25.115 0.031 o
2 3 4 103.957 100.437 2.400 3.163 o
2 3 5 760.186 771.232 10.670 0.086 o
2 3 6 165.815 164.696 3.568 1.350 o
2 3 7 253.560 235.916 3.175 0.812 o
2 3 8 10.623 11.575 0.589 79.254 o
2 3 9 139.970 132.577 1.997 2.395 o
2 3 10 116.385 122.158 1.866 3.072 o
2 3 11 6.070 5.182 0.458 147.754 o
2 3 12 14.190 13.397 0.753 51.710 o
2 3 13 4.152 3.022 0.764 72.796 o
2 3 14 14.242 12.754 0.764 51.137 o
2 4 0 8.040 8.379 0.589 91.543 o
2 4 1 307.021 319.944 6.284 0.413 o
2 4 2 1.239 2.258 0.545 146.499 o
2 4 3 190.398 178.650 4.789 0.929 o
2 4 5 8.236 8.750 1.080 35.220 o
2 4 6 67.364 67.521 1.396 7.567 o
2 4 7 0.314 0.578 0.382 311.385 o
2 4 8 1.975 1.582 0.338 327.770 o
2 4 9 566.923 566.464 5.215 0.176 o
2 4 10 145.448 144.032 1.735 2.317 o
2 4 11 149.677 155.019 1.931 2.091 o
2 4 12 5.532 5.073 0.404 179.141 o
2 4 13 0.507 0.993 0.633 115.179 o
2 4 14 22.045 21.547 1.266 20.795 o
2 5 0 4.452 4.571 0.425 180.155 o
2 5 1 36.695 35.926 1.146 16.785 o
2 5 2 322.282 326.871 5.782 0.414 o
2 5 3 2.981 2.237 0.720 83.782 o
2 5 4 1.493 2.422 1.222 31.074 o
2 5 5 197.170 201.888 5.149 0.814 o
2 5 6 0.013 -0.316 0.316 471.933 o
2 5 7 40.128 41.578 0.971 17.238 o
2 5 8 2.304 2.007 0.305 364.761 o
2 5 9 28.758 30.941 0.742 29.196 o
2 5 10 32.448 33.886 0.764 25.430 o
2 5 11 1.441 1.353 0.327 365.022 o
2 5 12 0.570 0.775 0.327 404.565 o
2 5 13 10.402 10.233 0.633 74.830 o
2 6 0 32.949 30.602 1.626 12.216 o
2 6 1 7.635 6.797 0.775 63.170 o
2 6 2 171.482 164.958 4.146 1.168 o
2 6 3 3.345 3.698 0.633 102.680 o
2 6 4 2.073 1.975 0.349 304.624 o
2 6 5 26.322 26.555 0.851 29.147 o
2 6 6 328.353 322.213 3.720 0.493 o
2 6 7 163.408 159.044 2.117 1.825 o
2 6 8 22.490 24.165 0.698 38.895 o
2 6 9 32.646 35.283 1.015 20.180 o
2 6 10 29.484 30.460 0.895 25.042 o
2 6 11 31.331 32.653 0.862 24.279 o
2 6 12 0.486 0.851 0.316 432.309 o
2 7 0 21.450 22.005 0.807 36.011 o
2 7 1 24.373 25.158 1.353 17.936 o
2 7 2 105.315 108.783 3.153 2.395 o
2 7 3 27.889 30.570 1.527 14.067 o
2 7 4 97.787 97.687 2.117 3.676 o
2 7 5 8.907 11.466 0.862 49.413 o
2 7 6 11.564 12.775 0.633 69.304 o
2 7 7 6.096 5.815 0.480 136.727 o
2 7 8 11.600 11.423 0.622 72.193 o
2 7 9 1.027 0.742 0.338 366.997 o
2 7 10 10.666 12.732 0.949 40.654 o
2 7 11 23.224 23.849 0.807 33.809 o
2 8 0 47.530 46.705 1.342 11.469 o
2 8 1 0.218 -0.098 0.316 462.467 o
2 8 2 20.571 22.180 1.266 21.125 o
2 8 3 65.000 63.757 1.986 5.965 o
2 8 4 7.097 6.404 0.720 72.226 o
2 8 6 2.119 1.266 0.447 205.803 o
2 8 7 32.958 31.017 1.266 16.655 o
2 8 8 32.277 25.966 1.080 20.780 o
3 -6 0 41.813 41.294 1.800 9.242 o
3 -6 1 4.818 5.226 0.807 63.632 o
3 -6 2 0.160 0.447 0.545 156.930 o
3 -6 3 5.673 5.226 0.720 75.941 o
3 -6 4 15.692 17.401 0.993 33.319 o
3 -5 0 0.120 0.425 0.415 269.975 o
3 -5 1 2.396 1.735 0.545 141.878 o
3 -5 2 115.953 125.900 2.640 2.481 o
3 -5 3 130.400 150.109 2.957 1.939 o
3 -5 4 48.395 51.658 1.495 9.964 o
3 -5 5 5.732 5.040 0.993 43.415 o
3 -5 6 2.493 2.258 0.447 196.869 o
3 -5 7 227.828 245.102 3.862 0.816 o
3 -4 0 32.990 35.359 0.927 21.591 o
3 -4 1 75.210 77.897 1.407 6.466 o
3 -4 2 37.330 41.938 1.026 17.350 o
3 -4 3 4.295 4.789 0.469 157.186 o
3 -4 4 4.793 5.575 0.480 145.896 o
3 -4 5 181.770 203.644 2.924 1.268 o
3 -4 6 104.142 107.703 1.844 3.634 o
3 -4 7 35.972 39.068 0.993 18.696 o
3 -4 8 45.513 49.684 1.342 11.551 o
3 -4 9 3.743 4.484 0.545 128.354 o
3 -3 0 139.429 135.545 2.880 1.955 o
3 -3 1 0.243 -0.120 0.415 271.372 o
3 -3 2 20.014 22.714 1.626 14.460 o
3 -3 3 11.153 12.830 1.080 32.837 o
3 -3 4 80.412 84.039 1.462 5.779 o
3 -3 5 807.392 860.780 10.004 0.078 o
3 -3 6 59.093 69.834 1.506 7.819 o
3 -3 7 112.651 120.609 2.040 3.047 o
3 -3 8 2.879 2.138 0.447 193.618 o
3 -3 9 16.866 17.128 0.698 49.869 o
3 -3 10 11.076 10.943 0.502 93.773 o
3 -2 0 13.199 12.328 1.484 18.811 o
3 -2 1 190.113 186.668 3.458 1.163 o
3 -2 2 4.736 4.735 0.535 126.962 o
3 -2 3 0.013 0.567 0.676 102.718 o
3 -2 4 34.366 31.693 1.396 14.503 o
3 -2 5 26.813 26.598 1.626 13.289 o
3 -2 6 345.768 343.225 5.586 0.386 o
3 -2 7 1.962 2.247 0.436 211.028 o
3 -2 8 10.108 9.612 0.633 76.270 o
3 -2 9 5.160 5.935 0.567 111.606 o
3 -2 10 0.855 0.600 0.295 479.397 o
3 -2 11 0.276 0.589 0.262 636.386 o
3 -1 0 11.811 13.277 0.666 64.285 o
3 -1 1 80.724 78.573 1.713 5.394 o
3 -1 2 124.801 121.569 2.313 2.585 o
3 -1 3 196.196 185.403 3.262 1.170 o
3 -1 4 0.152 0.142 0.284 572.069 o
3 -1 5 14.815 15.732 1.309 22.471 o
3 -1 6 2.595 2.433 0.633 106.795 o
3 -1 8 3.990 5.084 0.633 98.749 o
3 -1 9 155.392 150.600 2.444 1.861 o
3 -1 10 5.666 6.273 0.556 112.101 o
3 -1 11 0.510 0.185 0.371 329.182 o
3 -1 12 4.839 3.982 0.393 199.497 o
3 0 0 44.186 42.527 1.047 15.123 o
3 0 1 47.682 47.993 0.993 14.104 o
3 0 2 309.403 297.033 3.928 0.540 o
3 0 3 263.430 255.630 3.480 0.724 o
3 0 4 11.697 11.510 0.491 92.297 o
3 0 5 152.376 145.222 3.186 1.648 o
3 0 6 234.101 206.655 4.298 0.808 o
3 0 7 184.628 157.943 5.957 0.782 o
3 0 8 170.698 150.971 4.244 1.183 o
3 0 9 12.791 12.666 1.124 30.118 o
3 0 10 43.637 44.011 2.706 5.053 o
3 0 11 44.145 44.185 1.986 7.864 o
3 0 12 14.023 14.783 1.167 27.450 o
3 0 13 5.306 4.288 0.622 98.841 o
3 1 0 44.566 43.869 1.244 13.020 o
3 1 1 292.973 290.563 3.328 0.612 o
3 1 2 529.127 528.792 7.059 0.181 o
3 1 3 106.005 101.506 1.756 3.765 o
3 1 4 84.879 85.632 1.975 4.538 o
3 1 5 61.448 59.197 1.756 7.100 o
3 1 6 21.335 20.663 0.764 38.743 o
3 1 7 5.311 5.477 0.818 61.405 o
3 1 8 26.430 25.344 4.375 2.363 o
3 1 9 21.143 20.980 0.775 38.249 o
3 1 10 4.192 3.742 0.633 100.121 o
3 1 11 61.772 59.339 1.211 9.329 o
3 1 12 3.086 3.295 0.502 154.545 o
3 1 13 115.230 117.107 3.251 2.147 o
3 2 0 3.636 3.688 0.327 276.285 o
3 2 1 14.289 15.099 0.567 68.312 o
3 2 2 122.103 129.031 2.106 2.701 o
3 2 3 528.328 525.333 7.059 0.182 o
3 2 4 313.101 315.787 4.800 0.477 o
3 2 5 224.994 222.889 3.044 0.963 o
3 2 6 149.341 146.836 2.029 2.119 o
3 2 7 482.658 449.248 9.317 0.185 o
3 2 8 12.544 12.154 2.029 10.715 o
3 2 9 57.437 58.215 1.189 10.089 o
3 2 10 19.348 18.645 0.731 43.638 o
3 2 11 103.085 103.109 1.713 3.884 o
3 2 12 91.555 92.811 1.735 4.498 o
3 2 13 0.712 0.873 0.349 353.769 o
3 3 0 42.849 42.047 1.244 13.529 o
3 3 1 0.845 1.015 0.349 348.065 o
3 3 2 3.545 3.568 1.036 41.630 o
3 3 3 122.297 131.672 5.280 1.149 o
3 3 4 114.179 109.775 2.793 2.530 o
3 3 5 0.024 0.436 0.415 271.386 o
3 3 6 361.245 341.229 4.058 0.419 o
3 3 7 7.079 6.633 0.545 108.586 o
3 3 8 4.597 4.560 0.764 70.944 o
3 3 9 84.984 87.847 1.484 5.352 o
3 3 10 87.271 93.083 1.593 4.907 o
3 3 11 179.899 181.202 2.957 1.351 o
3 3 12 146.727 150.327 2.531 1.932 o
3 3 13 74.977 77.111 1.527 6.211 o
3 3 14 3.497 3.568 0.382 228.260 o
3 4 0 132.317 130.188 3.982 1.557 o
3 4 1 1.278 2.509 0.491 176.340 o
3 4 2 237.075 233.810 4.375 0.750 o
3 4 3 6.800 7.801 0.535 110.278 o
3 4 4 193.802 195.996 3.164 1.172 o
3 4 5 62.697 61.837 1.287 8.740 o
3 4 6 29.021 27.722 0.916 25.452 o
3 4 7 147.961 150.033 2.804 1.812 o
3 4 8 3.869 3.360 0.349 253.087 o
3 4 9 0.583 0.131 0.262 629.585 o
3 4 10 60.241 61.881 1.124 9.756 o
3 4 11 3.971 4.069 0.436 180.750 o
3 4 12 0.021 -0.076 0.338 412.801 o
3 4 13 3.014 3.426 0.676 92.447 o
3 5 0 44.885 43.520 1.320 12.330 o
3 5 1 36.772 38.294 1.036 17.934 o
3 5 2 6.262 6.513 0.425 155.217 o
3 5 3 14.957 15.743 0.818 44.449 o
3 5 4 126.859 123.947 3.360 1.918 o
3 5 5 10.277 8.553 1.167 30.023 o
3 5 6 128.191 124.286 2.291 2.514 o
3 5 7 46.340 48.811 1.113 13.308 o
3 5 8 55.621 58.553 1.320 9.635 o
3 5 9 64.715 63.692 1.331 8.246 o
3 5 10 19.303 18.449 0.666 47.851 o
3 5 11 5.578 5.597 0.415 170.359 o
3 5 12 43.904 46.094 1.004 15.174 o
3 5 13 8.216 8.979 0.513 107.230 o
3 6 0 34.999 36.559 1.015 19.123 o
3 6 1 184.625 189.036 3.186 1.243 o
3 6 2 1.589 1.713 0.349 319.412 o
3 6 3 18.623 18.940 0.906 34.952 o
3 6 4 307.234 291.982 5.008 0.494 o
3 6 5 0.106 0.502 0.382 316.638 o
3 6 6 4.392 4.669 0.447 168.060 o
3 6 7 3.295 3.371 0.415 206.268 o
3 6 8 2.186 3.338 0.404 229.603 o
3 6 9 33.292 33.461 0.927 21.865 o
3 6 10 0.206 0.207 0.262 660.068 o
3 6 11 48.571 50.502 1.058 13.103 o
3 6 12 8.035 8.008 0.480 119.243 o
3 7 0 33.319 34.443 1.527 12.930 o
3 7 1 3.942 4.495 0.480 155.477 o
3 7 2 133.297 137.639 3.742 1.621 o
3 7 3 14.535 13.801 0.862 42.854 o
3 7 4 21.471 21.187 1.167 23.503 o
3 7 5 36.298 38.217 2.117 7.858 o
3 7 6 1.380 1.789 0.404 252.683 o
3 7 7 32.317 37.366 1.004 20.108 o
3 7 8 26.042 27.318 0.851 29.082 o
3 7 9 0.823 1.604 0.316 403.991 o
3 7 10 8.374 8.401 0.502 110.601 o
3 7 11 10.209 11.259 0.502 96.538 o
3 8 2 4.044 4.331 0.633 99.691 o
3 8 3 0.204 -0.273 0.447 234.029 o
3 8 4 7.873 7.211 0.720 70.086 o
3 8 5 12.723 11.444 0.807 50.076 o
3 8 6 7.123 7.571 0.633 86.465 o
3 8 7 0.216 -0.185 0.360 358.964 o
3 8 8 24.942 26.413 0.993 25.797 o
3 8 9 41.699 38.327 1.167 14.963 o
4 -5 0 0.021 -0.327 0.349 387.424 o
4 -5 1 37.642 37.563 1.146 16.317 o
4 -5 2 0.136 -0.131 0.316 466.242 o
4 -5 3 64.965 68.841 1.287 8.115 o
4 -5 4 2.125 1.680 0.273 443.482 o
4 -4 0 10.562 10.528 0.807 53.169 o
4 -4 1 0.052 0.316 0.295 532.241 o
4 -4 2 26.670 29.937 0.829 28.497 o
4 -4 3 1.256 1.538 0.382 282.844 o
4 -4 4 1.150 0.938 0.393 276.342 o
4 -4 5 85.039 95.789 1.604 4.933 o
4 -4 6 19.579 20.903 0.687 44.569 o
4 -4 7 72.758 81.410 1.626 5.973 o
4 -3 0 11.889 11.706 0.535 83.955 o
4 -3 1 52.098 54.593 1.047 12.075 o
4 -3 2 4.741 4.200 0.458 161.453 o
4 -3 3 67.209 74.460 1.386 7.307 o
4 -3 4 60.242 68.972 1.484 7.838 o
4 -3 5 103.222 111.390 1.942 3.506 o
4 -3 6 47.410 48.484 1.200 12.425 o
4 -3 7 46.456 51.495 1.167 12.579 o
4 -3 8 3.401 4.037 0.415 201.161 o
4 -3 9 21.708 22.431 0.818 35.146 o
4 -2 0 46.845 44.087 1.211 12.852 o
4 -2 1 111.447 105.510 1.975 3.326 o
4 -2 2 1.083 1.036 0.393 276.654 o
4 -2 3 5.176 5.684 0.556 115.395 o
4 -2 4 0.112 0.491 0.666 105.944 o
4 -2 5 40.094 38.905 1.156 15.399 o
4 -2 6 1.633 1.331 1.036 43.052 o
4 -2 7 0.664 0.338 0.480 197.976 o
4 -2 8 13.010 12.830 0.687 60.110 o
4 -2 9 2.183 1.942 0.851 62.349 o
4 -2 10 8.279 8.902 0.633 81.691 o
4 -1 0 230.322 227.831 4.058 0.814 o
4 -1 1 4.097 2.564 0.480 161.346 o
4 -1 2 64.623 62.328 1.658 7.103 o
4 -1 3 0.221 0.502 0.447 230.928 o
4 -1 4 52.025 56.361 2.433 5.382 o
4 -1 5 95.458 97.207 3.109 2.659 o
4 -1 6 133.931 130.286 2.837 2.075 o
4 -1 8 41.125 40.574 1.986 8.200 o
4 -1 9 18.090 17.576 1.353 20.302 o
4 -1 10 6.855 5.859 0.807 60.660 o
4 -1 11 26.150 25.802 0.960 26.262 o
4 0 0 36.122 38.621 1.353 14.031 o
4 0 1 131.461 130.450 2.531 2.271 o
4 0 2 98.337 96.454 2.258 3.509 o
4 0 3 0.020 0.556 0.436 244.545 o
4 0 4 37.628 35.621 1.800 9.892 o
4 0 5 0.206 0.087 0.545 157.641 o
4 0 6 7.941 8.652 1.080 35.383 o
4 0 7 151.441 149.553 2.815 1.774 o
4 0 8 22.119 23.031 2.029 9.821 o
4 0 9 42.667 44.502 1.386 12.057 o
4 0 10 7.192 6.557 0.600 94.727 o
4 0 11 3.035 3.066 0.720 82.905 o
4 0 12 0.026 -0.360 0.447 236.111 o
4 1 0 67.040 65.885 3.426 2.965 o
4 1 1 185.531 186.832 3.600 1.159 o
4 1 2 14.758 13.397 1.266 24.096 o
4 1 3 25.649 26.991 0.938 26.831 o
4 1 4 333.909 323.020 4.909 0.437 o
4 1 5 11.223 12.350 0.775 54.349 o
4 1 6 5.605 5.739 0.709 77.522 o
4 1 7 189.597 188.087 2.444 1.362 o
4 1 8 17.833 18.329 0.720 46.306 o
4 1 9 304.891 299.935 4.877 0.498 o
4 1 10 15.418 15.579 1.124 28.379 o
4 1 11 0.455 0.218 0.360 349.555 o
4 1 12 40.300 39.908 1.713 10.059 o
4 1 13 53.424 51.473 1.167 11.346 o
4 2 0 38.606 41.076 1.113 16.016 o
4 2 1 19.044 19.321 0.764 41.718 o
4 2 2 6.782 7.353 0.491 124.435 o
4 2 3 0.372 0.807 0.305 467.338 o
4 2 4 0.212 0.611 0.382 313.193 o
4 2 5 76.850 74.787 2.782 3.616 o
4 2 6 55.783 55.564 1.484 8.954 o
4 2 7 12.724 14.292 1.036 33.817 o
4 2 8 267.596 269.758 2.771 0.740 o
4 2 9 105.614 106.906 1.877 3.568 o
4 2 10 133.680 133.919 2.160 2.409 o
4 2 11 0.928 0.524 0.338 373.463 o
4 2 12 15.531 16.354 0.611 59.886 o
4 2 13 96.514 93.771 1.767 4.232 o
4 3 0 646.909 633.941 10.594 0.112 o
4 3 1 108.201 110.583 3.317 2.227 o
4 3 2 2.550 2.978 0.480 171.513 o
4 3 3 13.111 13.594 0.840 45.874 o
4 3 4 311.483 304.463 4.724 0.491 o
4 3 5 239.235 233.057 3.851 0.799 o
4 3 6 2.142 2.564 0.447 198.869 o
4 3 7 8.101 8.335 0.535 103.705 o
4 3 8 2.461 2.466 0.284 389.212 o
4 3 9 46.903 46.531 0.927 15.045 o
4 3 10 8.068 7.801 0.458 126.152 o
4 3 11 7.511 7.430 0.480 123.661 o
4 3 12 11.838 11.226 0.709 61.088 o
4 3 13 3.730 3.448 0.382 225.743 o
4 4 0 66.636 65.219 1.364 7.856 o
4 4 1 55.050 55.139 1.440 9.284 o
4 4 2 0.109 0.415 0.502 185.480 o
4 4 3 29.146 28.715 1.080 21.416 o
4 4 4 0.104 0.720 0.447 231.017 o
4 4 5 12.530 12.514 0.698 60.040 o
4 4 6 246.076 236.287 2.651 0.886 o
4 4 7 39.056 38.119 0.949 18.428 o
4 4 8 45.101 41.305 1.069 14.829 o
4 4 9 17.617 17.063 0.589 57.187 o
4 4 10 41.111 40.814 0.949 17.315 o
4 4 11 102.022 103.240 1.582 4.064 o
4 4 12 1.393 1.429 0.349 327.941 o
4 4 13 16.217 16.223 0.611 58.714 o
4 5 0 202.889 203.710 2.880 1.146 o
4 5 1 40.898 36.494 0.993 17.515 o
4 5 2 192.875 198.146 4.113 1.000 o
4 5 3 214.169 220.947 4.528 0.820 o
4 5 4 6.107 6.753 0.633 90.348 o
4 5 5 47.386 45.778 1.156 13.040 o
4 5 6 247.233 242.549 3.338 0.807 o
4 5 7 1.144 1.276 0.393 273.454 o
4 5 8 0.257 0.382 0.404 282.469 o
4 5 9 2.273 2.182 0.327 328.094 o
4 5 10 19.838 19.278 0.578 52.144 o
4 5 11 1.019 1.538 0.425 236.716 o
4 5 12 37.643 37.377 1.146 16.341 o
4 6 0 19.225 21.569 0.796 38.690 o
4 6 1 9.361 10.473 0.764 59.361 o
4 6 2 12.642 12.557 0.764 53.359 o
4 6 3 111.296 115.699 2.389 2.847 o
4 6 4 19.150 18.972 1.167 24.747 o
4 6 5 15.834 17.576 0.796 44.035 o
4 6 6 5.230 4.113 0.753 72.092 o
4 6 7 95.371 96.596 2.357 3.469 o
4 6 8 19.822 21.383 1.058 27.452 o
4 6 9 2.393 2.444 0.513 156.096 o
4 6 10 16.024 13.114 2.160 9.358 o
4 6 11 0.084 -0.185 0.447 235.431 o
4 7 0 0.109 0.360 0.447 233.039 o
4 7 1 281.761 284.628 6.055 0.478 o
4 7 2 18.632 19.561 1.080 27.679 o
4 7 3 5.438 5.771 0.633 93.598 o
4 7 4 0.002 0.447 0.447 233.774 o
4 7 5 1.337 1.527 0.447 212.723 o
4 7 6 0.641 0.993 0.360 334.699 o
4 7 7 1.563 2.073 0.305 389.939 o
4 7 8 1.037 0.720 0.447 220.440 o
4 7 9 37.008 40.214 1.527 11.970 o
4 7 10 1.775 1.898 0.447 206.094 o
4 8 0 16.683 18.209 0.698 49.378 o
4 8 1 59.561 53.884 1.211 9.984 o
4 8 2 0.066 -0.087 0.360 363.091 o
4 8 3 0.471 0.087 0.360 350.883 o
4 8 4 22.464 19.922 0.906 31.942 o
4 8 5 5.581 5.499 0.545 117.478 o
4 8 6 13.277 12.175 0.633 66.289 o
5 -4 0 0.550 0.786 0.349 359.635 o
5 -4 1 43.293 44.272 1.713 9.530 o
5 -4 2 22.431 24.875 0.709 38.114 o
5 -4 3 25.399 24.493 0.676 36.720 o
5 -4 4 1.591 0.491 0.316 396.077 o
5 -3 0 21.322 20.423 0.655 44.534 o
5 -3 1 187.375 184.388 2.193 1.443 o
5 -3 2 10.305 9.044 0.491 103.026 o
5 -3 3 1.349 1.287 0.327 369.012 o
5 -3 4 22.463 22.693 0.698 39.692 o
5 -3 5 3.098 2.498 0.327 302.497 o
5 -3 6 19.276 20.151 0.709 44.123 o
5 -3 7 2.396 2.564 0.371 265.040 o
5 -2 0 23.998 23.544 0.807 33.324 o
5 -2 1 3.136 2.837 0.458 180.640 o
5 -2 2 116.616 116.179 2.193 2.887 o
5 -2 3 7.614 8.226 0.600 90.822 o
5 -2 4 60.648 63.234 1.407 8.385 o
5 -2 5 3.019 2.815 0.600 115.282 o
5 -2 6 64.333 66.474 1.778 6.569 o
5 -2 7 16.003 15.918 0.720 50.241 o
5 -2 8 3.419 3.262 0.436 190.120 o
5 -1 0 15.086 15.372 0.655 57.560 o
5 -1 1 0.264 0.513 0.360 350.720 o
5 -1 2 64.143 58.324 1.353 8.502 o
5 -1 3 15.877 15.994 2.433 7.461 o
5 -1 4 56.474 57.539 2.258 5.706 o
5 -1 5 22.347 24.700 1.309 19.334 o
5 -1 6 5.485 6.491 1.080 37.018 o
5 -1 7 53.818 53.742 2.346 5.630 o
5 -1 8 69.559 61.237 2.433 4.661 o
5 -1 9 2.134 2.978 0.720 84.669 o
5 -1 10 11.384 10.103 0.807 52.438 o
5 0 0 46.118 44.709 2.302 6.315 o
5 0 1 15.628 15.132 0.720 51.293 o
5 0 2 40.954 38.545 1.538 11.443 o
5 0 3 195.785 185.643 2.826 1.255 o
5 0 4 6.547 6.371 0.545 111.368 o
5 0 5 6.579 6.480 0.513 120.820 o
5 0 6 95.466 97.207 2.040 3.850 o
5 0 7 11.215 10.572 0.709 62.694 o
5 0 8 13.136 14.019 2.477 7.318 o
5 0 9 18.348 18.481 1.167 25.134 o
5 0 10 63.872 63.408 1.451 7.884 o
5 0 11 28.690 26.566 0.818 28.594 o
5 1 0 39.484 41.207 1.986 8.294 o
5 1 1 55.803 55.695 1.691 7.955 o
5 1 2 120.660 124.253 3.022 2.178 o
5 1 3 0.784 0.382 0.382 303.627 o
5 1 4 0.477 0.698 0.393 290.777 o
5 1 5 1.060 1.036 0.305 430.860 o
5 1 6 2.451 2.935 0.382 249.409 o
5 1 7 5.344 6.710 0.589 103.316 o
5 1 8 168.916 178.050 3.208 1.379 o
5 1 9 280.019 300.109 4.811 0.543 o
5 1 10 20.570 21.667 0.862 34.462 o
5 1 11 1.453 0.971 0.349 332.323 o
5 1 12 2.946 2.117 0.316 326.161 o
5 2 0 242.095 234.825 5.957 0.586 o
5 2 1 171.463 175.060 2.629 1.520 o
5 2 2 124.461 127.755 2.127 2.653 o
5 2 3 107.417 111.161 1.691 3.626 o
5 2 4 4.111 4.768 0.425 182.550 o
5 2 5 0.339 0.327 0.251 695.230 o
5 2 6 25.832 24.024 0.862 29.932 o
5 2 7 78.624 80.373 1.167 6.668 o
5 2 8 8.363 8.913 0.480 115.176 o
5 2 9 2.376 2.487 0.425 213.845 o
5 2 10 11.272 10.964 0.600 76.678 o
5 2 11 55.708 56.142 1.276 10.013 o
5 2 12 0.019 0.185 0.284 579.855 o
5 3 0 24.986 27.613 0.807 31.076 o
5 3 1 11.283 11.237 0.906 43.803 o
5 3 2 116.101 121.929 1.767 3.156 o
5 3 3 9.706 10.594 0.524 95.414 o
5 3 4 24.130 24.045 0.731 35.981 o
5 3 5 2.245 2.357 0.382 257.673 o
5 3 6 7.890 8.215 0.545 102.146 o
5 3 7 102.172 106.001 1.680 3.901 o
5 3 8 25.400 26.533 0.949 26.772 o
5 3 9 4.627 4.931 0.589 109.064 o
5 3 10 130.858 133.755 3.011 2.001 o
5 3 11 115.601 114.619 2.978 2.339 o
5 3 12 22.272 21.634 1.266 20.718 o
5 4 0 224.265 232.795 4.789 0.742 o
5 4 1 499.671 524.930 6.699 0.197 o
5 4 2 5.982 5.477 0.513 126.470 o
5 4 3 142.205 147.185 2.291 2.111 o
5 4 4 182.867 189.581 2.455 1.406 o
5 4 5 173.028 174.329 2.313 1.589 o
5 4 6 1.680 2.226 0.415 234.037 o
5 4 7 70.071 67.434 1.298 7.643 o
5 4 8 102.731 106.426 1.844 3.699 o
5 4 9 1.721 1.484 0.458 200.123 o
5 4 10 22.710 24.231 1.113 23.949 o
5 4 11 64.309 65.296 2.258 5.202 o
5 5 0 0.886 0.404 0.415 258.411 o
5 5 1 12.267 13.550 0.731 56.294 o
5 5 2 17.722 18.438 0.775 42.943 o
5 5 3 14.427 15.961 0.938 37.403 o
5 5 4 1.296 2.607 0.480 183.045 o
5 5 5 97.359 102.411 1.615 4.224 o
5 5 6 3.761 3.753 0.458 171.274 o
5 5 7 0.401 -0.425 0.425 255.594 o
5 5 8 62.393 60.255 1.549 7.782 o
5 5 9 12.627 11.783 1.669 15.354 o
5 5 10 2.423 2.989 0.578 125.075 o
5 5 11 4.693 5.499 0.807 63.618 o
5 6 0 68.120 73.587 2.160 5.110 o
5 6 1 1.658 1.266 0.447 210.688 o
5 6 2 8.524 9.197 0.720 67.164 o
5 6 3 260.543 270.958 5.510 0.557 o
5 6 6 2.054 0.807 0.633 110.842 o
5 6 7 5.703 4.691 0.807 62.853 o
5 6 8 3.202 2.618 0.720 83.012 o
5 6 9 18.604 23.980 1.353 19.421 o
5 6 10 6.097 5.499 0.720 74.900 o
5 7 0 22.189 23.260 1.080 25.280 o
5 7 1 28.561 29.937 1.167 19.662 o
5 7 2 117.843 114.925 2.706 2.494 o
5 7 3 5.811 5.411 0.545 116.650 o
5 7 7 7.070 6.851 0.807 59.763 o
5 7 8 21.465 21.634 1.167 23.426 o
5 7 9 16.207 15.961 0.993 33.443 o
5 8 0 0.155 0.044 0.196 1172.800 o
5 8 1 1.044 0.720 0.273 531.706 o
5 8 2 4.921 3.426 0.360 225.597 o
6 -3 1 2.182 1.167 0.545 144.437 o
6 -2 0 18.518 17.030 0.927 34.680 o
6 -2 1 1.986 1.844 0.360 293.410 o
6 -2 2 4.252 4.200 0.447 171.285 o
6 -2 3 0.068 0.120 0.360 361.388 o
6 -2 4 22.107 22.027 1.898 11.036 o
6 -2 5 13.532 12.219 1.582 16.762 o
6 -2 6 5.725 5.084 0.513 128.872 o
6 -1 0 24.902 25.846 2.073 9.214 o
6 -1 1 0.005 -0.360 0.633 118.123 o
6 -1 2 157.825 165.121 4.779 1.079 o
6 -1 3 88.283 90.650 3.153 2.779 o
6 -1 4 39.677 40.301 1.986 8.312 o
6 -1 5 7.421 6.131 0.993 42.038 o
6 -1 6 19.091 19.201 0.840 37.662 o
6 -1 7 2.416 1.877 0.415 226.542 o
6 -1 8 19.337 16.321 0.906 35.386 o
6 0 0 7.627 7.124 1.167 31.239 o
6 0 1 80.284 81.737 2.618 3.698 o
6 0 2 16.538 16.365 0.906 37.469 o
6 0 3 3.157 3.524 0.720 82.248 o
6 0 4 146.214 145.909 3.469 1.593 o
6 0 5 11.216 10.583 0.709 62.682 o
6 0 6 22.127 21.700 0.927 30.756 o
6 0 7 4.029 3.513 0.545 129.313 o
6 0 8 1.411 0.545 0.447 217.269 o
6 0 9 54.847 47.622 1.440 9.754 o
6 1 0 130.666 133.864 2.237 2.419 o
6 1 1 2.418 2.815 0.436 202.891 o
6 1 2 10.457 9.732 0.687 67.550 o
6 1 3 0.162 0.393 0.393 299.662 o
6 1 4 170.598 166.420 2.542 1.590 o
6 1 5 3.598 3.186 0.436 188.710 o
6 1 6 46.940 45.560 1.211 12.695 o
6 1 7 4.343 4.135 0.447 170.784 o
6 1 8 12.376 11.466 0.600 73.271 o
6 1 9 4.503 3.218 0.589 112.677 o
6 1 10 0.052 0.142 0.316 466.812 o
6 2 0 118.701 126.784 2.160 2.756 o
6 2 1 117.823 121.002 4.626 1.415 o
6 2 2 16.960 17.576 0.676 51.032 o
6 2 3 3.325 3.688 0.502 151.715 o
6 2 4 183.400 178.115 2.051 1.534 o
6 2 5 21.527 20.991 0.709 41.081 o
6 2 6 99.983 97.349 1.560 4.287 o
6 2 7 2.163 1.800 0.327 336.540 o
6 2 8 0.728 0.491 0.556 148.027 o
6 2 9 58.433 56.273 2.160 5.956 o
6 3 0 35.534 40.552 1.102 17.061 o
6 3 1 468.503 488.436 8.717 0.192 o
6 3 2 5.720 6.415 0.458 145.864 o
6 3 3 71.690 72.071 1.222 7.503 o
6 3 4 37.476 38.850 1.167 15.918 o
6 3 5 51.002 54.211 1.516 9.381 o
6 3 6 176.130 179.217 3.098 1.351 o
6 3 7 86.568 87.585 1.920 4.522 o
6 3 8 0.148 0.011 0.458 223.655 o
6 3 9 78.098 79.184 4.288 1.969 o
6 3 10 0.349 1.167 0.633 115.388 o
6 4 0 0.230 0.371 0.349 375.235 o
6 4 1 82.694 88.054 1.626 5.211 o
6 4 2 82.871 82.642 1.746 5.112 o
6 4 3 66.910 66.463 2.706 4.096 o
6 4 4 7.307 7.811 0.927 46.749 o
6 4 5 0.876 1.080 0.415 253.530 o
6 4 6 0.033 -0.175 0.415 274.699 o
6 4 7 86.913 88.981 1.626 4.972 o
6 4 8 15.505 15.208 0.698 53.199 o
6 4 9 0.050 0.262 0.404 287.118 o
6 4 10 44.597 42.200 1.713 9.503 o
6 5 0 52.895 53.295 1.713 8.207 o
6 5 1 1.391 1.473 0.382 280.915 o
6 5 2 91.066 89.701 2.160 3.951 o
6 5 3 8.814 10.092 1.266 26.262 o
6 5 4 71.909 73.500 2.793 3.729 o
6 5 5 95.067 96.476 1.975 3.961 o
6 5 6 0.244 0.567 0.447 230.279 o
6 5 7 0.118 0.415 0.425 256.653 o
6 5 8 7.031 7.004 0.622 89.746 o
6 5 9 0.251 0.087 0.545 157.403 o
6 5 10 2.814 1.527 0.545 140.274 o
6 6 0 4.645 4.779 0.545 123.390 o
6 6 1 45.239 50.316 1.538 10.144 o
6 6 5 68.914 71.973 2.520 4.324 o
6 6 6 0.233 0.011 0.436 245.312 o
6 6 7 0.588 0.720 0.415 260.513 o
6 6 8 15.525 16.136 1.080 29.933 o
6 6 9 7.948 5.411 0.720 71.579 o
6 7 0 0.690 1.440 0.273 531.328 o
7 -1 2 3.722 4.691 0.720 80.093 o
7 0 0 1.595 1.484 0.436 219.596 o
7 0 1 2.460 3.208 0.436 200.340 o
7 0 2 46.295 46.291 1.756 8.876 o
7 0 3 0.002 0.229 0.305 500.688 o
7 0 4 40.323 40.454 1.626 10.688 o
7 0 5 5.758 4.669 0.447 156.869 o
7 0 6 24.496 19.474 0.807 34.540 o
7 1 0 0.019 0.295 0.404 287.373 o
7 1 1 85.271 83.362 3.491 2.537 o
7 1 2 86.285 86.963 6.175 1.055 o
7 1 3 23.847 22.594 1.222 21.115 o
7 1 4 23.480 24.504 1.353 18.217 o
7 1 5 139.361 131.639 3.742 1.597 o
7 1 6 0.081 0.273 0.360 358.905 o
7 2 0 1.812 1.407 0.349 317.676 o
7 2 1 14.051 14.554 0.818 46.017 o
7 2 2 3.113 3.229 0.393 226.975 o
7 2 3 167.325 159.677 2.346 1.711 o
7 2 4 9.602 10.048 0.535 94.609 o
7 2 6 31.971 29.664 1.527 13.500 o
7 2 7 7.434 5.139 0.807 60.384 o
7 3 0 16.944 17.238 1.266 22.895 o
7 3 1 4.922 4.517 0.415 182.079 o
7 3 2 52.565 54.571 1.135 11.437 o
7 3 3 1.452 1.440 0.720 87.344 o
7 3 4 0.023 -0.447 0.633 118.071 o
7 3 5 1.240 1.898 0.807 70.071 o
7 3 6 23.383 27.046 1.527 15.072 o
7 3 7 30.714 28.180 1.026 22.065 o
7 3 8 46.184 40.847 1.626 9.992 o
7 4 0 0.219 0.415 0.273 601.161 o
7 4 1 26.361 27.733 1.244 19.166 o
7 4 2 15.043 15.241 1.266 23.743 o
7 4 3 13.336 13.790 1.167 27.898 o
7 4 4 33.494 31.464 1.626 12.090 o
7 4 5 6.913 6.764 0.993 42.158 o
7 4 6 130.681 133.177 3.698 1.678 o
7 4 7 0.085 -0.633 0.633 117.889 o
7 5 0 38.035 36.974 1.582 11.555 o
7 5 1 22.196 20.554 1.167 23.358 o
7 5 2 31.217 25.878 1.353 16.327 o
7 5 3 22.652 20.282 1.266 20.802 o
7 5 4 54.430 51.309 1.986 6.951 o
7 5 5 59.481 57.713 2.073 6.151 o
7 5 6 35.359 30.297 1.440 13.921 o
7 5 7 11.646 11.183 0.993 37.764 o

_iucr_refine_instructions_details
;
TITL TIMSY15 OLEX2: imported from CIF
CELL 1.54178 6.4256 7.4813 12.1118 77.282 78.857 71.243
ZERR 2 0.0009 0.001 0.0014 0.01 0.009 0.008
LATT 1
SFAC C H N O
DISP C 0.0181 0.0091
DISP H 0 0
DISP N 0.0311 0.018
DISP O 0.0492 0.0322
UNIT 22 30 2 6

SIZE 0.28 0.11 0.1
TEMP -183.1(5)
CONF
MORE -1
BOND $H
ACTA 
LIST 3
WGHT 0.026934 0.014893
FVAR 0.957392
REM <olex2.extras>
REM <HklSrc "%.\\75f583f5762228dee1e84f3de33d248f.hkl">
REM </olex2.extras>

O1    4     0.98066  0.31169 -0.07876  11.00000  0.02533  0.04047  0.02004 =
 -0.00852  0.00619 -0.01772 
O2    4     0.19351  0.09191  0.61159  11.00000  0.02030  0.03264  0.01879 =
 0.00045  0.00109 -0.00753 
O3    4    -0.07300  0.25286  0.50161  11.00000  0.01828  0.04493  0.02025 =
 0.00253  0.00144 -0.00711 
N1    3     0.73822  0.45058  0.12860  11.00000  0.01980  0.02659  0.01715 =
 -0.00222  0.00154 -0.00962 
H1N   2     0.86046  0.51708  0.10004  11.00000  0.03136  0.03247  0.03570 =
 -0.00015  0.00076 -0.01352 
C1    1     0.68702  0.32955  0.07438  11.00000  0.02101  0.02673  0.01605 =
 -0.00133  0.00193 -0.00979 
C2    1     0.49704  0.28552  0.13719  11.00000  0.02114  0.02586  0.01827 =
 -0.00080  0.00169 -0.00966 
C3    1     0.43510  0.38363  0.23077  11.00000  0.01814  0.02541  0.01752 =
 -0.00031  0.00242 -0.00731 
C4    1     0.58813  0.48446  0.22312  11.00000  0.01952  0.02555  0.01824 =
 -0.00175  0.00062 -0.00741 
C5    1     0.81372  0.26732 -0.02776  11.00000  0.02394  0.03260  0.01705 =
 -0.00469  0.00282 -0.01379 
H5    2     0.75425  0.16816 -0.06116  11.00000  0.03156  0.04543  0.03491 =
 -0.02169  0.00981 -0.01875 
C6    1     0.37986  0.16043  0.11042  11.00000  0.02875  0.03517  0.02541 =
 -0.00634  0.00422 -0.01724 
H6A   2     0.40357  0.14944  0.02256  11.00000  0.10354  0.10512  0.03971 =
 -0.03057  0.00395 -0.07458 
H6B   2     0.20228  0.21363  0.13383  11.00000  0.04602  0.10551  0.11754 =
 -0.05600  0.01940 -0.05020 
H6C   2     0.43250  0.01889  0.15696  11.00000  0.10922  0.02980  0.11706 =
 0.01584 -0.07697 -0.01967 
C7    1     0.60394  0.60613  0.30134  11.00000  0.02341  0.03164  0.02334 =
 -0.00686  0.00031 -0.00772 
H7A   2     0.70139  0.51922  0.36816  11.00000  0.05495  0.05247  0.05208 =
 -0.01531 -0.02011 -0.00775 
H7B   2     0.44468  0.67357  0.34581  11.00000  0.03045  0.06430  0.08279 =
 -0.04771  0.00369 -0.00363 
H7C   2     0.67986  0.71617  0.25606  11.00000  0.09763  0.06440  0.05069 =
 -0.01572  0.00736 -0.05408 
C8    1     0.24325  0.37788  0.32289  11.00000  0.01920  0.02515  0.01961 =
 -0.00133  0.00401 -0.00608 
H8A   2     0.11102  0.35103  0.28910  11.00000  0.02172  0.06877  0.03288 =
 0.00400 -0.00815 -0.02029 
H8B   2     0.17367  0.51268  0.35256  11.00000  0.05503  0.03706  0.03117 =
 -0.00686  0.01292 -0.01939 
C9    1     0.31073  0.22048  0.42446  11.00000  0.01847  0.03145  0.01734 =
 -0.00052  0.00354 -0.00643 
H9A   2     0.39069  0.08417  0.39642  11.00000  0.05279  0.04233  0.04380 =
 -0.00392  0.02024 -0.00533 
H9B   2     0.43391  0.24731  0.46518  11.00000  0.02735  0.10037  0.03514 =
 0.00523 -0.00076 -0.03507 
C10   1     0.11992  0.19435  0.51440  11.00000  0.01823  0.02531  0.01608 =
 -0.00334  0.00306 -0.00657 
C11   1     0.03157  0.04240  0.70225  11.00000  0.02612  0.03100  0.01879 =
 0.00037  0.00208 -0.01016 
H11A  2    -0.06652  0.16434  0.73931  11.00000  0.08956  0.05401  0.07493 =
 -0.02905  0.05840 -0.02596 
H11B  2     0.11716 -0.06189  0.76359  11.00000  0.05043  0.13027  0.04769 =
 0.05250 -0.00115 -0.02174 
H11C  2    -0.07167 -0.00999  0.67173  11.00000  0.09866  0.16763  0.04230 =
 -0.03299  0.03148 -0.10246 
HKLF 4

END
Q1 1 0.6 0.375 0.15 11 0.05 0.16

  REM The information below was added by Olex2.
  REM
  REM R1 = 0.0209 for 1679 Fo > 4sig(Fo) and 0.0242 for all 1852 data
  REM 271 parameters refined using 0 restraints
  REM Highest difference peak 0.1560, deepest hole -0.1124
  REM Mean Shift 0.0000, Max Shift 0.0003.

  REM +++ Tabular Listing of Refinement Information +++
  REM R1_all = 0.0242
  REM R1_gt = 0.0209
  REM wR_ref = 0.0532
  REM GOOF = 1.1721
  REM Shift_max = 0.0003
  REM Shift_mean = 0.0000
  REM Reflections_all = 1852
  REM Reflections_gt = 1679
  REM Parameters = 271
  REM Hole = -0.1124
  REM Peak = 0.1560
  REM Flack = n/a

  
;
_olex2_submission_special_instructions  'No special instructions were received'
