# Supplementary material for: Fragmentation and transferability in Hirshfeld atom refinement
Source: IUCrJ. 2022 Feb 26;9(Pt 2):298–315. doi: 10.1107/S2052252522000690 (PMC8895009; doi:10.1107/S2052252522000690)
Supplement: Supplementary file 2 [file m-09-00298-sup2.zip › cif/frag_vs_no_frag/ACUCIN_frag_coarse.cif]

data_ACUCIN_frag_coarse
_audit_creation_date               2021-06-11
_audit_creation_method
;
Olex2 1.3
(compiled 2020.07.31 svn.rc2a77460 for OlexSys, GUI svn.r6145)
;
_audit_contact_author_address      ?
_audit_contact_author_email        ?
_audit_contact_author_name         ''
_audit_contact_author_phone        ?
_publ_contact_author_id_orcid      ?
_publ_section_references
;
Bourhis, L.J., Dolomanov, O.V., Gildea, R.J., Howard, J.A.K., Puschmann, H.
 (2015). Acta Cryst. A71, 59-75.

Dolomanov, O.V., Bourhis, L.J., Gildea, R.J, Howard, J.A.K. & Puschmann, H.
 (2009), J. Appl. Cryst. 42, 339-341.
;
_chemical_formula_moiety           'C6 H6 Cl4 S'
_chemical_formula_sum              'C6 H6 Cl4 S'
_chemical_formula_weight           251.991
loop_
  _atom_type_symbol
  _atom_type_scat_dispersion_real
  _atom_type_scat_dispersion_imag
  _atom_type_scat_Cromer_Mann_a1
  _atom_type_scat_Cromer_Mann_a2
  _atom_type_scat_Cromer_Mann_a3
  _atom_type_scat_Cromer_Mann_a4
  _atom_type_scat_Cromer_Mann_b1
  _atom_type_scat_Cromer_Mann_b2
  _atom_type_scat_Cromer_Mann_b3
  _atom_type_scat_Cromer_Mann_b4
  _atom_type_scat_Cromer_Mann_c
  _atom_type_scat_source
  _atom_type_scat_dispersion_source
 H 0.00000 0.00000 0.49300 0.32291 0.14019 0.04081 10.51090 26.12570 3.14236
 57.79970 0.0030380000826
 'International Tables Volume C Table 6.1.1.4 (pp. 500-502)'
 'Henke, Gullikson and Davis, At. Data and Nucl. Data Tables, 1993, 54, 2'
 C 0.00347 0.00161 2.31000 1.02000 1.58860 0.86500 20.84390 10.20750 0.56870
 51.65120 0.215599998832
 'International Tables Volume C Table 6.1.1.4 (pp. 500-502)'
 'Henke, Gullikson and Davis, At. Data and Nucl. Data Tables, 1993, 54, 2'
 S 0.12424 0.12443 6.90530 5.20340 1.43790 1.58630 1.46790 22.21510 0.25360
 56.17200 0.866900026798
 'International Tables Volume C Table 6.1.1.4 (pp. 500-502)'
 'Henke, Gullikson and Davis, At. Data and Nucl. Data Tables, 1993, 54, 2'
 Cl 0.14873 0.16029 11.46040 7.19640 6.25560 1.64550 0.01040 1.16620 18.51940
 47.77840 -9.55739974976
 'International Tables Volume C Table 6.1.1.4 (pp. 500-502)'
 'Henke, Gullikson and Davis, At. Data and Nucl. Data Tables, 1993, 54, 2'

_space_group_crystal_system        'monoclinic'
_space_group_IT_number             14
_space_group_name_H-M_alt          'P 1 21/n 1'
_space_group_name_Hall             '-P 2ybc (x-z,y,z)'
loop_
  _space_group_symop_id
  _space_group_symop_operation_xyz
 1 x,y,z
 2 -x+1/2,y+1/2,-z+1/2
 3 -x,-y,-z
 4 x-1/2,-y-1/2,z-1/2

_symmetry_Int_Tables_number        14
_cell_length_a                     5.7355(7)
_cell_length_b                     16.3492(18)
_cell_length_c                     10.3356(11)
_cell_angle_alpha                  90
_cell_angle_beta                   93.793(4)
_cell_angle_gamma                  90
_cell_volume                       967.05(19)
_cell_formula_units_Z              4
_cell_measurement_reflns_used    731
_cell_measurement_temperature    100
_cell_measurement_theta_max      27.3
_cell_measurement_theta_min      2.5
_exptl_crystal_description       plate
_exptl_absorpt_coefficient_mu    1.372
_exptl_absorpt_correction_T_max  0.7460
_exptl_absorpt_correction_T_min  0.5262
_exptl_absorpt_correction_type   multi-scan
_exptl_absorpt_process_details   
; SADABS-2014/5 (Bruker,2014/5) was used for absorption correction. 
wR2(int) was 0.1318 before and 0.0797 after correction. 
The Ratio of minimum to maximum transmission is 0.7054. 
The \l/2 correction factor is Not present.
;
_exptl_crystal_density_diffrn      1.731
_exptl_crystal_F_000               506.960
_exptl_crystal_size_max            0.368
_exptl_crystal_size_mid            0.247
_exptl_crystal_size_min            0.041
_diffrn_measurement_device_type  'Bruker D8 Venture'
_diffrn_reflns_av_R_equivalents    0.0663
_diffrn_reflns_av_unetI/netI       0.0352
_diffrn_reflns_Laue_measured_fraction_full  0.9937
_diffrn_reflns_Laue_measured_fraction_max  0.9905
_diffrn_reflns_limit_h_max         8
_diffrn_reflns_limit_h_min         -7
_diffrn_reflns_limit_k_max         23
_diffrn_reflns_limit_k_min         -22
_diffrn_reflns_limit_l_max         14
_diffrn_reflns_limit_l_min         -14
_diffrn_reflns_number              23014
_diffrn_reflns_point_group_measured_fraction_full  0.9937
_diffrn_reflns_point_group_measured_fraction_max  0.9905
_diffrn_reflns_theta_full          25.2417
_diffrn_reflns_theta_max           30.08
_diffrn_reflns_theta_min           2.33
_diffrn_ambient_temperature        100.0
_diffrn_measured_fraction_theta_full  0.9937
_diffrn_measured_fraction_theta_max  0.9905
_diffrn_radiation_type             'Mo K\a'
_diffrn_radiation_wavelength       0.71073
_reflns_Friedel_coverage           0.0
_reflns_limit_h_max                6
_reflns_limit_h_min                -8
_reflns_limit_k_max                23
_reflns_limit_k_min                0
_reflns_limit_l_max                14
_reflns_limit_l_min                -6
_reflns_number_gt                  2442
_reflns_number_total               2818
_reflns_threshold_expression       I>=2u(I)
_computing_molecular_graphics      'Olex2 1.3 (Dolomanov et al., 2009)'
_computing_publication_material    'Olex2 1.3 (Dolomanov et al., 2009)'
_computing_structure_refinement    'olex2.refine 1.3 (Bourhis et al., 2015)'
_refine_diff_density_max           0.6968
_refine_diff_density_min           -0.3673
_refine_diff_density_rms           0.0861
_refine_ls_d_res_high              0.7090
_refine_ls_d_res_low               8.7226
_refine_ls_extinction_expression   Fc^*^=kFc[1+0.001xFc^2^\l^3^/sin(2\q)]^-1/4^
_refine_ls_goodness_of_fit_ref     1.0453
_refine_ls_hydrogen_treatment      refall
_refine_ls_matrix_type             full
_refine_ls_number_constraints      0
_refine_ls_number_parameters       155
_refine_ls_number_reflns           2818
_refine_ls_number_restraints       0
_refine_ls_R_factor_all            0.0363
_refine_ls_R_factor_gt             0.0282
_refine_ls_restrained_S_all        1.0453
_refine_ls_shift/su_max            0.0010
_refine_ls_shift/su_mean           0.0001
_refine_ls_structure_factor_coef   Fsqd
_refine_ls_weighting_details      
 'w=1/[\s^2^(Fo^2^)+(0.0186P)^2^+0.4501P] where P=(Fo^2^+2Fc^2^)/3'
_refine_ls_weighting_scheme        calc
_refine_ls_wR_factor_gt            0.0617
_refine_ls_wR_factor_ref           0.0644
_olex2_refinement_description
;
;
loop_
  _atom_site_label
  _atom_site_type_symbol
  _atom_site_fract_x
  _atom_site_fract_y
  _atom_site_fract_z
  _atom_site_U_iso_or_equiv
  _atom_site_adp_type
  _atom_site_occupancy
  _atom_site_refinement_flags_posn
 S1 S 0.45120(7) 0.59353(2) 0.35161(4) 0.02688(10) Uani 1.000000 .
 Cl2 Cl 0.68789(7) 0.85350(3) 0.51233(4) 0.03160(11) Uani 1.000000 .
 Cl3 Cl 0.64859(7) 0.97017(2) 0.29896(4) 0.03141(11) Uani 1.000000 .
 Cl4 Cl 0.24174(7) 0.86276(2) 0.15496(3) 0.02915(10) Uani 1.000000 .
 Cl1 Cl 0.68920(7) 0.72386(3) 0.23210(4) 0.03381(11) Uani 1.000000 .
 C1 C 0.2544(3) 0.90902(10) 0.41436(16) 0.0254(3) Uani 1.000000 .
 H1A H 0.163(5) 0.9622(14) 0.367(3) 0.056(7) Uani 1.000000 .
 H1B H 0.199(4) 0.8899(16) 0.505(3) 0.058(7) Uani 1.000000 .
 C2 C 0.3186(3) 0.84329(9) 0.32077(14) 0.0229(3) Uani 1.000000 .
 C3 C 0.3023(3) 0.75534(9) 0.35641(15) 0.0242(3) Uani 1.000000 .
 H3 H 0.149(4) 0.7383(12) 0.410(2) 0.049(7) Uani 1.000000 .
 C4 C 0.4543(3) 0.69834(9) 0.32142(13) 0.0226(3) Uani 1.000000 .
 C5 C 0.2077(3) 0.58411(11) 0.45078(19) 0.0324(4) Uani 1.000000 .
 H5A H 0.234(4) 0.6231(16) 0.541(2) 0.048(6) Uani 1.000000 .
 H5B H 0.052(4) 0.6049(16) 0.397(2) 0.055(7) Uani 1.000000 .
 H5C H 0.205(5) 0.5203(14) 0.476(2) 0.059(7) Uani 1.000000 .
 C6 C 0.5059(3) 0.89713(9) 0.38825(14) 0.0250(3) Uani 1.000000 .

loop_
  _atom_site_aniso_label
  _atom_site_aniso_U_11
  _atom_site_aniso_U_22
  _atom_site_aniso_U_33
  _atom_site_aniso_U_12
  _atom_site_aniso_U_13
  _atom_site_aniso_U_23
 S1 0.0335(2) 0.02183(18) 0.02526(18) 0.00479(15) 0.00157(15) -0.00137(13)
 Cl2 0.0286(2) 0.0384(2) 0.02639(18) -0.00449(15) -0.00931(14) 0.00521(15)
 Cl3 0.0340(2) 0.0289(2) 0.0313(2) -0.01049(15) 0.00224(15) 0.00372(15)
 Cl4 0.0342(2) 0.02931(19) 0.02265(17) -0.00251(15) -0.00805(14) 0.00243(13)
 Cl1 0.0291(2) 0.0388(2) 0.0351(2) 0.00199(16) 0.01358(16) 0.00083(16)
 C1 0.0234(7) 0.0250(8) 0.0279(8) 0.0015(6) 0.0018(6) -0.0014(6)
 H1A 0.067(19) 0.030(14) 0.072(19) -0.004(13) 0.000(15) -0.001(13)
 H1B 0.054(17) 0.064(18) 0.059(18) -0.001(14) 0.018(14) -0.008(14)
 C2 0.0212(7) 0.0230(7) 0.0241(6) -0.0009(5) -0.0014(5) 0.0008(5)
 C3 0.0229(7) 0.0208(7) 0.0293(7) -0.0005(6) 0.0047(6) 0.0003(6)
 H3 0.061(17) 0.029(13) 0.063(17) 0.001(12) 0.040(14) -0.003(12)
 C4 0.0232(7) 0.0232(7) 0.0215(6) 0.0004(5) 0.0024(5) -0.0011(5)
 C5 0.0385(10) 0.0243(8) 0.0348(9) -0.0049(7) 0.0057(7) 0.0021(7)
 H5A 0.039(15) 0.059(17) 0.048(16) 0.017(13) 0.011(13) 0.006(14)
 H5B 0.038(15) 0.069(18) 0.055(17) -0.012(14) -0.012(13) 0.016(14)
 H5C 0.08(2) 0.041(16) 0.056(17) -0.010(14) 0.011(14) 0.013(13)
 C6 0.0244(7) 0.0271(7) 0.0230(7) -0.0026(6) -0.0015(5) -0.0005(5)

loop_
  _geom_bond_atom_site_label_1
  _geom_bond_atom_site_label_2
  _geom_bond_distance
  _geom_bond_site_symmetry_2
  _geom_bond_publ_flag
 S1 C4 1.7419(16) . ?
 S1 C5 1.7927(18) . ?
 Cl2 C6 1.7510(15) . ?
 Cl3 C6 1.7456(15) . ?
 Cl4 C2 1.7699(15) . ?
 Cl1 C4 1.7339(15) . ?
 C1 H1A 1.11(2) . ?
 C1 H1B 1.06(3) . ?
 C1 C2 1.508(2) . ?
 C1 C6 1.497(2) . ?
 C2 C3 1.489(2) . ?
 C2 C6 1.522(2) . ?
 C3 H3 1.10(2) . ?
 C3 C4 1.342(2) . ?
 C5 H5A 1.13(3) . ?
 C5 H5B 1.08(2) . ?
 C5 H5C 1.08(2) . ?

loop_
  _geom_angle_atom_site_label_1
  _geom_angle_atom_site_label_2
  _geom_angle_atom_site_label_3
  _geom_angle
  _geom_angle_site_symmetry_1
  _geom_angle_site_symmetry_3
  _geom_angle_publ_flag
 C5 S1 C4 101.79(8) . . ?
 H1B C1 H1A 117.5(19) . . ?
 C2 C1 H1A 113.8(13) . . ?
 C2 C1 H1B 117.3(14) . . ?
 C6 C1 H1A 117.0(14) . . ?
 C6 C1 H1B 118.0(14) . . ?
 C6 C1 C2 60.86(10) . . ?
 C1 C2 Cl4 115.94(11) . . ?
 C3 C2 Cl4 113.43(11) . . ?
 C3 C2 C1 120.51(13) . . ?
 C6 C2 Cl4 117.56(10) . . ?
 C6 C2 C1 59.24(10) . . ?
 C6 C2 C3 119.94(13) . . ?
 H3 C3 C2 115.6(11) . . ?
 C4 C3 C2 123.48(14) . . ?
 C4 C3 H3 120.8(11) . . ?
 Cl1 C4 S1 110.46(8) . . ?
 C3 C4 S1 128.35(12) . . ?
 C3 C4 Cl1 121.19(12) . . ?
 H5A C5 S1 110.8(12) . . ?
 H5B C5 S1 109.1(13) . . ?
 H5B C5 H5A 108.0(18) . . ?
 H5C C5 S1 104.2(14) . . ?
 H5C C5 H5A 110.6(18) . . ?
 H5C C5 H5B 114.0(19) . . ?
 Cl3 C6 Cl2 112.85(8) . . ?
 C1 C6 Cl2 117.10(11) . . ?
 C1 C6 Cl3 119.82(12) . . ?
 C2 C6 Cl2 117.94(11) . . ?
 C2 C6 Cl3 119.66(11) . . ?
 C2 C6 C1 59.90(10) . . ?

loop_
  _geom_torsion_atom_site_label_1
  _geom_torsion_atom_site_label_2
  _geom_torsion_atom_site_label_3
  _geom_torsion_atom_site_label_4
  _geom_torsion
  _geom_torsion_site_symmetry_1
  _geom_torsion_site_symmetry_2
  _geom_torsion_site_symmetry_3
  _geom_torsion_site_symmetry_4
  _geom_torsion_publ_flag
 S1 C4 C3 C2 -177.75(13) . . . . ?
 Cl2 C6 C1 C2 -108.17(17) . . . . ?
 Cl2 C6 C2 Cl4 -147.95(8) . . . . ?
 Cl2 C6 C2 C1 106.77(17) . . . . ?
 Cl2 C6 C2 C3 -3.05(14) . . . . ?
 Cl3 C6 C1 C2 109.08(18) . . . . ?
 Cl3 C6 C2 Cl4 -4.07(13) . . . . ?
 Cl3 C6 C2 C1 -109.35(18) . . . . ?
 Cl3 C6 C2 C3 140.83(12) . . . . ?
 Cl4 C2 C1 C6 -108.01(17) . . . . ?
 Cl4 C2 C3 C4 72.45(12) . . . . ?
 Cl4 C2 C6 C1 105.28(17) . . . . ?
 Cl1 C4 C3 C2 1.06(14) . . . . ?
 C1 C2 C3 C4 -143.58(14) . . . . ?
 C1 C6 C2 C3 -109.82(12) . . . . ?

loop_
  _refln_index_h
  _refln_index_k
  _refln_index_l
  _refln_F_squared_calc
  _refln_F_squared_meas
  _refln_F_squared_sigma
  _refln_F_squared_weight
  _refln_observed_status
-8 0 0 213.308 194.847 14.813 13.520 o
-8 0 2 0.985 -0.125 9.787 46.088 o
-8 1 0 23.438 22.822 6.130 91.826 o
-8 1 1 73.440 73.213 8.117 43.942 o
-8 1 2 17.933 9.535 7.286 73.829 o
-8 2 0 206.417 182.111 16.485 11.820 o
-8 2 1 372.885 348.309 25.090 5.273 o
-8 2 2 109.935 118.024 15.186 15.500 o
-8 3 1 30.261 33.473 12.207 27.095 o
-7 0 -5 19.744 15.940 15.055 18.838 o
-7 0 -3 94.436 88.482 9.544 32.642 o
-7 0 -1 4.984 11.002 6.170 107.413 o
-7 0 1 146.970 155.928 34.705 3.460 o
-7 0 3 98.612 110.288 16.178 14.216 o
-7 0 5 52.312 59.914 10.414 33.005 o
-7 0 7 16.625 18.173 17.089 14.769 o
-7 1 -6 1.756 -0.967 5.906 125.082 o
-7 1 -5 2.033 6.395 5.354 146.448 o
-7 1 -4 43.463 51.089 6.943 63.580 o
-7 1 -3 516.935 508.929 31.723 3.330 o
-7 1 -2 116.175 100.836 6.528 45.706 o
-7 1 -1 14.715 14.447 4.071 190.668 o
-7 1 0 200.088 237.748 25.609 5.772 o
-7 1 1 51.631 49.046 8.214 48.551 o
-7 1 2 343.892 328.618 15.471 10.258 o
-7 1 3 1016.350 966.183 64.814 0.886 o
-7 1 4 14.818 11.464 6.007 104.647 o
-7 1 5 30.651 32.066 6.292 82.117 o
-7 1 6 26.715 11.326 11.789 29.752 o
-7 1 7 29.078 16.715 6.928 74.499 o
-7 1 8 7.253 -6.219 12.279 28.954 o
-7 2 -6 345.859 344.731 17.260 8.949 o
-7 2 -5 14.262 11.121 5.524 121.260 o
-7 2 -4 11.702 9.131 5.367 131.315 o
-7 2 -3 1.450 -3.957 4.080 259.226 o
-7 2 -2 21.618 27.429 4.136 158.701 o
-7 2 -1 1.091 4.697 3.717 298.141 o
-7 2 0 716.697 668.718 31.762 2.963 o
-7 2 1 132.723 111.003 9.057 30.758 o
-7 2 2 185.746 163.273 10.963 20.943 o
-7 2 3 210.438 186.624 12.115 17.562 o
-7 2 4 122.274 114.447 11.527 23.102 o
-7 2 5 205.815 181.972 18.176 10.227 o
-7 2 6 176.057 118.603 13.058 17.737 o
-7 2 7 109.299 114.729 11.454 23.876 o
-7 3 -6 27.150 32.286 6.511 79.551 o
-7 3 -5 3.174 5.337 5.572 134.971 o
-7 3 -4 31.002 31.390 8.342 52.758 o
-7 3 -3 126.597 111.497 8.381 34.042 o
-7 3 -2 79.249 97.550 6.030 57.289 o
-7 3 -1 63.703 63.909 6.089 65.912 o
-7 3 0 27.765 39.531 4.475 127.864 o
-7 3 1 191.852 200.752 15.758 12.683 o
-7 3 2 22.433 24.593 6.475 84.306 o
-7 3 3 0.725 -0.083 6.065 119.692 o
-7 3 4 53.933 56.268 6.707 62.682 o
-7 3 5 162.585 179.086 11.297 20.782 o
-7 3 6 19.372 24.362 9.616 43.377 o
-7 3 7 215.679 229.323 15.567 12.360 o
-7 4 -5 558.975 606.159 29.093 3.630 o
-7 4 -4 28.000 24.797 5.384 107.063 o
-7 4 -3 165.855 170.461 10.886 21.754 o
-7 4 -2 329.447 334.802 13.419 12.058 o
-7 4 -1 104.912 91.369 6.633 47.777 o
-7 4 0 75.379 89.176 6.091 58.797 o
-7 4 1 0.036 -2.913 4.777 194.003 o
-7 4 2 16.481 9.276 5.949 105.966 o
-7 4 3 7.546 13.958 6.045 108.189 o
-7 4 4 114.324 118.318 9.029 32.038 o
-7 4 5 1.741 1.656 5.678 134.170 o
-7 4 6 51.632 51.154 7.354 56.653 o
-7 4 7 4.701 7.405 7.076 84.185 o
-7 5 -5 73.873 78.068 7.548 47.709 o
-7 5 -4 31.861 32.713 5.877 89.706 o
-7 5 -3 207.490 210.565 11.072 19.126 o
-7 5 -2 77.564 80.670 7.790 45.092 o
-7 5 -1 13.152 16.920 4.799 149.671 o
-7 5 0 7.135 3.512 4.458 196.377 o
-7 5 1 46.849 55.086 6.124 72.985 o
-7 5 2 2.298 4.284 4.927 172.916 o
-7 5 3 291.265 272.291 14.623 11.960 o
-7 5 4 309.017 321.059 25.306 5.432 o
-7 5 5 6.878 -6.350 11.108 35.297 o
-7 5 6 201.796 215.445 17.438 10.755 o
-7 5 7 13.532 5.330 9.364 47.833 o
-7 6 -5 206.763 195.923 14.308 14.263 o
-7 6 -4 42.386 50.364 7.714 55.025 o
-7 6 -3 27.628 33.618 6.144 86.175 o
-7 6 -2 29.100 33.209 4.727 121.739 o
-7 6 -1 7.228 0.189 6.632 95.870 o
-7 6 0 405.302 422.185 37.315 2.707 o
-7 6 1 0.839 -1.715 4.517 214.419 o
-7 6 2 17.507 14.213 5.646 112.521 o
-7 6 3 253.969 273.980 31.586 3.890 o
-7 6 4 156.157 134.819 17.570 11.548 o
-7 6 5 208.665 200.514 20.267 8.546 o
-7 6 6 27.620 23.027 7.014 72.387 o
-7 6 7 0.170 -27.341 17.996 13.671 o
-7 7 -4 22.648 11.118 6.600 84.915 o
-7 7 -3 0.010 0.640 6.055 120.452 o
-7 7 -2 388.478 385.371 18.908 7.582 o
-7 7 -1 31.812 37.388 7.751 58.555 o
-7 7 0 20.544 20.762 9.829 41.763 o
-7 7 1 233.485 209.490 12.512 16.062 o
-7 7 2 354.444 366.142 25.747 5.097 o
-7 7 3 204.750 241.242 22.978 6.898 o
-7 7 4 234.310 241.815 14.623 13.030 o
-7 7 5 14.042 23.522 6.799 81.893 o
-7 7 6 52.603 49.436 7.902 51.159 o
-7 8 -4 319.162 346.727 25.952 5.157 o
-7 8 -3 2.817 -4.745 6.270 110.268 o
-7 8 -2 1.273 8.186 7.096 85.215 o
-7 8 -1 9.567 12.226 5.728 117.931 o
-7 8 0 61.200 63.569 10.878 30.010 o
-7 8 1 46.957 46.930 6.491 69.169 o
-7 8 2 8.260 14.640 8.607 56.204 o
-7 8 3 1.573 -3.637 9.341 50.483 o
-7 8 4 221.484 218.594 16.251 11.646 o
-7 8 5 19.119 27.521 7.087 73.491 o
-7 8 6 112.985 68.858 13.851 18.496 o
-7 9 -3 191.609 154.607 21.513 7.984 o
-7 9 -2 34.868 35.630 6.790 71.039 o
-7 9 -1 33.826 46.268 7.333 62.049 o
-7 9 0 95.988 94.494 8.208 39.013 o
-7 9 1 223.157 221.393 13.784 14.407 o
-7 9 2 94.649 86.647 11.650 24.593 o
-7 9 3 9.043 1.874 6.050 111.806 o
-7 9 4 39.692 20.461 12.083 27.446 o
-7 9 5 8.817 5.747 7.296 78.020 o
-7 10 -2 22.404 23.243 12.688 25.841 o
-7 10 -1 7.011 2.996 6.553 97.320 o
-7 10 0 3.722 5.999 10.152 42.143 o
-7 10 1 139.468 139.582 21.931 8.044 o
-7 10 2 36.737 28.579 6.923 69.588 o
-7 10 3 5.354 5.292 9.147 51.451 o
-7 10 4 38.035 24.131 7.305 64.385 o
-7 11 -1 117.050 130.160 37.955 2.952 o
-7 11 0 3.860 14.913 8.496 58.583 o
-7 11 1 22.296 22.520 7.020 74.395 o
-7 11 2 48.579 34.171 7.428 58.620 o
-6 0 -4 2874.560 2937.720 105.644 0.288 o
-6 0 -2 1131.400 1061.020 36.278 1.976 o
-6 0 0 370.868 378.767 16.392 9.126 o
-6 0 2 566.622 614.343 41.857 2.077 o
-6 0 4 0.322 2.044 4.523 212.284 o
-6 0 6 4.714 15.047 6.379 99.768 o
-6 0 8 91.386 92.518 10.709 27.868 o
-6 0 10 375.245 361.348 34.468 3.157 o
-6 1 -5 0.079 1.290 3.903 286.688 o
-6 1 -4 1089.910 1115.490 34.624 2.096 o
-6 1 -3 82.034 91.596 5.153 65.674 o
-6 1 -2 6.715 16.433 3.507 263.397 o
-6 1 -1 293.970 325.253 12.005 14.135 o
-6 1 0 59.456 68.700 4.157 94.651 o
-6 1 1 290.512 275.916 9.932 17.330 o
-6 1 2 134.988 132.151 10.370 25.436 o
-6 1 3 583.264 585.169 22.853 4.902 o
-6 1 4 350.114 371.855 17.045 8.933 o
-6 1 5 1216.810 1235.340 52.389 1.161 o
-6 1 6 590.556 622.587 22.543 4.897 o
-6 1 7 58.754 60.783 6.436 63.813 o
-6 1 8 420.695 453.083 21.926 5.987 o
-6 1 9 37.551 31.990 5.582 92.897 o
-6 1 10 64.520 67.838 8.053 46.185 o
-6 2 -5 56.780 62.579 4.819 87.095 o
-6 2 -4 7.421 15.042 3.420 273.068 o
-6 2 -3 90.573 101.730 5.463 58.755 o
-6 2 -2 1.421 1.673 2.861 499.680 o
-6 2 -1 303.196 298.094 8.779 18.125 o
-6 2 0 25.211 27.034 4.412 141.405 o
-6 2 1 67.979 60.431 4.056 93.424 o
-6 2 2 3.186 7.399 3.337 335.253 o
-6 2 3 16.398 20.337 3.973 185.547 o
-6 2 4 59.212 60.181 4.936 84.536 o
-6 2 5 4.942 1.397 4.203 228.694 o
-6 2 6 16.671 11.477 4.729 151.819 o
-6 2 7 127.766 119.911 8.626 32.521 o
-6 2 8 79.882 78.011 7.345 48.239 o
-6 2 9 9.278 15.132 7.050 80.814 o
-6 2 10 3.282 13.283 6.314 103.325 o
-6 3 -5 19.458 23.437 4.152 165.576 o
-6 3 -4 213.896 208.723 8.212 24.800 o
-6 3 -3 4.241 3.811 2.678 490.823 o
-6 3 -2 124.970 119.995 6.644 42.204 o
-6 3 -1 554.219 540.085 18.889 6.246 o
-6 3 0 133.392 126.488 5.635 45.782 o
-6 3 1 75.142 76.983 4.554 77.929 o
-6 3 2 712.820 719.789 39.530 2.147 o
-6 3 3 1.595 5.506 3.875 271.278 o
-6 3 4 311.062 299.968 11.813 14.253 o
-6 3 5 300.507 314.868 12.326 13.765 o
-6 3 6 211.045 216.739 11.363 18.397 o
-6 3 7 43.895 43.467 5.737 83.138 o
-6 3 8 216.554 217.146 12.288 16.720 o
-6 3 9 56.849 65.172 6.462 63.422 o
-6 3 10 115.707 123.274 9.025 31.739 o
-6 4 -5 145.208 171.285 8.854 28.409 o
-6 4 -4 63.105 71.249 4.599 84.703 o
-6 4 -3 9.585 16.509 3.942 211.480 o
-6 4 -2 409.036 416.089 15.309 9.258 o
-6 4 -1 439.963 430.261 17.201 7.926 o
-6 4 0 320.903 291.083 10.601 15.488 o
-6 4 1 124.372 130.796 6.449 42.546 o
-6 4 2 727.394 753.015 23.872 4.066 o
-6 4 3 260.157 250.036 11.183 16.804 o
-6 4 4 117.479 137.492 7.709 36.702 o
-6 4 5 150.718 149.014 10.689 23.349 o
-6 4 6 90.556 98.342 8.177 39.609 o
-6 4 7 167.087 165.154 10.354 23.096 o
-6 4 8 361.738 344.320 14.342 10.804 o
-6 4 9 7.349 3.228 6.192 107.912 o
-6 4 10 8.080 1.655 7.268 79.783 o
-6 5 -5 198.293 236.008 13.984 14.477 o
-6 5 -4 66.087 64.630 6.262 63.052 o
-6 5 -3 35.971 30.913 3.343 163.923 o
-6 5 -2 1.071 7.245 5.601 135.086 o
-6 5 -1 551.489 530.151 18.728 6.338 o
-6 5 0 208.278 191.958 11.178 19.210 o
-6 5 1 379.175 363.955 12.433 11.918 o
-6 5 2 336.529 356.952 21.444 6.758 o
-6 5 3 84.171 94.573 7.832 42.806 o
-6 5 4 109.201 134.371 9.582 29.613 o
-6 5 5 1.871 6.316 3.822 274.776 o
-6 5 6 83.013 82.630 6.898 50.746 o
-6 5 7 429.007 454.227 20.790 6.367 o
-6 5 8 17.157 28.526 6.758 80.144 o
-6 5 9 195.461 202.533 17.541 10.793 o
-6 6 -5 25.218 28.550 8.012 58.058 o
-6 6 -4 6.556 6.542 3.998 233.684 o
-6 6 -3 107.010 114.112 10.340 27.627 o
-6 6 -2 196.812 180.212 13.388 15.928 o
-6 6 -1 286.703 289.168 10.848 16.056 o
-6 6 0 25.427 33.265 3.731 165.163 o
-6 6 1 3.074 2.876 6.475 102.325 o
-6 6 2 8.775 13.627 5.592 123.063 o
-6 6 3 0.097 8.093 5.535 138.880 o
-6 6 4 70.311 78.806 5.590 67.066 o
-6 6 5 129.315 129.740 10.529 25.314 o
-6 6 6 370.475 400.315 16.856 8.759 o
-6 6 7 70.720 81.999 7.270 50.154 o
-6 6 8 55.035 53.477 6.791 61.778 o
-6 6 9 13.436 7.562 7.610 70.160 o
-6 7 -5 220.372 206.770 10.817 19.227 o
-6 7 -4 5.304 3.482 6.839 90.580 o
-6 7 -3 23.385 30.240 7.900 59.694 o
-6 7 -2 27.586 21.159 6.364 84.865 o
-6 7 -1 235.261 207.380 12.590 15.933 o
-6 7 0 8.404 13.635 3.575 254.785 o
-6 7 1 205.402 207.108 17.044 11.129 o
-6 7 2 221.368 212.213 10.328 19.995 o
-6 7 3 65.137 72.184 4.978 78.058 o
-6 7 4 507.439 516.985 21.709 5.594 o
-6 7 5 71.510 77.841 5.731 65.261 o
-6 7 6 423.508 446.868 18.309 7.456 o
-6 7 7 576.871 580.288 26.412 4.124 o
-6 7 8 1.567 -1.340 5.894 125.771 o
-6 7 9 113.942 110.407 11.093 24.848 o
-6 8 -5 206.415 203.772 10.933 19.534 o
-6 8 -4 105.500 110.712 6.410 47.439 o
-6 8 -3 2071.300 2164.740 65.390 0.655 o
-6 8 -2 0.815 5.636 7.535 76.531 o
-6 8 -1 114.254 134.280 7.711 37.223 o
-6 8 0 1.868 -5.326 3.966 271.788 o
-6 8 1 86.524 88.271 8.848 36.865 o
-6 8 2 153.218 155.765 12.795 18.353 o
-6 8 3 198.046 200.945 9.293 23.345 o
-6 8 4 17.420 24.672 5.534 111.592 o
-6 8 5 36.929 33.890 5.367 97.496 o
-6 8 6 1.696 5.626 5.274 151.805 o
-6 8 7 3.190 -2.242 6.650 98.026 o
-6 8 8 39.231 31.097 9.616 40.492 o
-6 8 9 134.169 98.267 14.630 16.150 o
-6 9 -5 200.122 231.502 14.114 14.313 o
-6 9 -4 271.165 275.950 17.714 9.578 o
-6 9 -3 28.687 38.694 4.376 130.564 o
-6 9 -2 176.867 160.113 11.539 20.090 o
-6 9 -1 13.726 12.411 4.868 148.902 o
-6 9 0 106.590 121.473 11.763 22.958 o
-6 9 1 1.041 5.191 6.836 92.602 o
-6 9 2 605.563 587.541 23.211 4.744 o
-6 9 3 242.119 243.275 12.916 14.940 o
-6 9 4 409.391 448.704 17.308 8.026 o
-6 9 5 121.366 118.428 9.785 28.576 o
-6 9 6 89.516 80.737 8.264 40.304 o
-6 9 7 125.490 130.008 11.155 23.658 o
-6 9 8 97.354 122.748 16.589 13.555 o
-6 10 -5 45.766 60.748 8.045 50.057 o
-6 10 -4 21.239 28.101 6.068 93.041 o
-6 10 -3 112.530 113.716 10.357 27.248 o
-6 10 -2 78.239 50.388 9.497 36.041 o
-6 10 -1 23.948 22.423 4.632 137.562 o
-6 10 0 86.157 99.587 8.799 36.578 o
-6 10 1 95.420 98.438 10.393 28.637 o
-6 10 2 0.002 6.216 5.471 143.485 o
-6 10 3 171.259 187.657 13.517 16.216 o
-6 10 4 237.368 210.099 10.675 18.860 o
-6 10 5 1.247 -1.185 9.602 47.836 o
-6 10 6 78.821 83.616 8.784 38.307 o
-6 10 7 22.842 30.022 7.761 61.668 o
-6 10 8 15.875 22.147 11.525 31.403 o
-6 11 -5 201.908 219.601 18.149 10.112 o
-6 11 -4 66.511 67.719 7.636 49.219 o
-6 11 -3 3.333 -0.007 6.819 93.241 o
-6 11 -2 13.767 18.838 7.915 63.547 o
-6 11 -1 1.853 5.215 7.824 70.793 o
-6 11 0 117.607 100.373 20.733 9.139 o
-6 11 1 820.883 859.891 36.812 2.246 o
-6 11 2 1.721 -3.466 6.056 119.074 o
-6 11 3 155.942 171.525 10.944 21.998 o
-6 11 4 37.598 36.079 10.547 34.487 o
-6 11 5 123.388 125.278 21.111 8.738 o
-6 11 6 14.243 15.565 6.956 80.419 o
-6 11 7 44.696 38.697 8.269 50.194 o
-6 12 -5 73.120 65.427 8.737 40.325 o
-6 12 -4 31.035 22.301 14.436 20.007 o
-6 12 -3 98.912 111.294 9.047 33.570 o
-6 12 -2 0.194 2.392 9.313 50.818 o
-6 12 -1 320.715 309.841 16.206 10.058 o
-6 12 0 33.516 35.031 8.091 54.556 o
-6 12 1 198.507 224.296 22.499 7.209 o
-6 12 2 53.227 62.650 6.554 63.790 o
-6 12 3 220.166 221.586 12.949 15.599 o
-6 12 4 46.774 58.393 8.677 44.742 o
-6 12 5 140.827 147.622 9.995 25.836 o
-6 12 6 14.012 -2.424 11.732 31.212 o
-6 13 -4 1.611 -4.092 19.532 11.594 o
-6 13 -3 12.815 9.382 6.106 104.008 o
-6 13 -2 150.496 146.263 14.211 16.000 o
-6 13 -1 5.320 6.073 10.606 38.508 o
-6 13 0 505.313 516.737 25.207 4.639 o
-6 13 1 140.541 163.539 20.181 9.195 o
-6 13 2 33.083 34.590 6.025 85.471 o
-6 13 3 0.292 6.418 7.183 84.121 o
-6 13 4 13.055 11.141 14.252 21.213 o
-6 13 5 69.087 66.502 18.521 11.798 o
-6 14 -3 1.292 3.040 19.881 11.180 o
-6 14 -2 147.185 119.959 13.441 17.753 o
-6 14 -1 2.212 1.842 8.443 61.311 o
-6 14 0 47.000 58.972 8.804 43.687 o
-6 14 1 40.535 40.061 9.111 43.527 o
-6 14 2 26.411 23.795 6.415 83.766 o
-6 14 3 3.994 7.327 6.604 96.432 o
-6 14 4 221.466 236.791 20.081 8.466 o
-6 15 -1 94.430 98.248 15.777 15.003 o
-6 15 0 11.806 8.693 8.345 59.426 o
-6 15 1 25.288 25.154 6.990 73.269 o
-6 15 2 9.587 -11.612 12.271 28.858 o
-5 0 -3 83.976 82.298 4.681 71.571 o
-5 0 -1 1006.090 1051.350 32.436 2.363 o
-5 0 1 6529.010 6874.340 216.218 0.068 o
-5 0 3 2.403 -3.173 2.818 511.263 o
-5 0 5 569.458 626.399 24.882 4.410 o
-5 0 7 1760.970 1706.220 63.142 0.760 o
-5 0 9 25.010 44.302 8.576 50.296 o
-5 0 11 48.334 61.886 11.394 28.648 o
-5 1 -4 21.390 24.151 2.670 255.359 o
-5 1 -3 56.855 65.676 3.065 117.945 o
-5 1 -2 1152.530 1163.660 31.075 2.270 o
-5 1 -1 983.521 987.217 26.504 2.987 o
-5 1 0 188.833 194.956 7.669 28.140 o
-5 1 1 318.657 326.245 11.951 13.701 o
-5 1 2 11.391 18.533 2.394 369.220 o
-5 1 3 708.445 719.896 15.742 5.947 o
-5 1 4 48.274 55.075 3.086 133.557 o
-5 1 5 13.707 15.842 2.438 354.076 o
-5 1 6 823.451 856.991 28.793 3.061 o
-5 1 7 437.590 434.833 14.749 9.220 o
-5 1 8 736.491 737.856 23.006 4.219 o
-5 1 9 22.980 27.012 5.974 94.553 o
-5 1 10 29.927 7.308 6.194 91.093 o
-5 1 11 149.608 141.503 10.653 23.670 o
-5 2 -4 15.583 21.349 2.774 282.402 o
-5 2 -3 17.667 19.992 2.342 318.540 o
-5 2 -2 333.047 317.829 9.608 15.970 o
-5 2 -1 456.934 492.367 12.883 9.770 o
-5 2 0 96.584 103.107 6.165 51.586 o
-5 2 1 17.189 26.543 2.308 303.155 o
-5 2 2 28.738 28.055 2.455 231.341 o
-5 2 3 13.713 14.908 2.258 384.457 o
-5 2 4 254.626 239.790 7.105 24.000 o
-5 2 5 5.789 11.715 2.624 425.713 o
-5 2 6 3.909 6.632 2.789 444.926 o
-5 2 7 66.201 62.882 4.456 87.479 o
-5 2 8 17.054 18.399 3.818 196.294 o
-5 2 9 26.776 21.403 4.405 143.486 o
-5 2 10 109.761 110.070 8.489 35.230 o
-5 2 11 3.415 9.005 6.118 111.214 o
-5 3 -4 244.463 262.268 9.936 18.990 o
-5 3 -3 2.743 7.084 3.115 381.974 o
-5 3 -2 2923.270 2857.040 64.995 0.524 o
-5 3 -1 9.564 20.806 2.689 333.380 o
-5 3 0 131.834 125.292 4.503 52.425 o
-5 3 1 1317.600 1389.170 31.223 2.010 o
-5 3 2 55.342 52.521 3.105 125.968 o
-5 3 3 625.722 649.903 15.685 6.602 o
-5 3 4 1049.000 1066.100 25.648 2.916 o
-5 3 5 465.818 460.423 13.996 9.235 o
-5 3 6 72.117 70.758 6.165 61.466 o
-5 3 7 30.975 24.968 5.270 107.745 o
-5 3 8 96.530 92.797 6.869 47.507 o
-5 3 9 398.540 436.941 14.768 9.585 o
-5 3 10 244.047 239.857 11.841 16.409 o
-5 3 11 161.418 159.414 11.300 21.187 o
-5 4 -4 644.990 649.468 17.034 6.097 o
-5 4 -3 285.838 281.827 9.390 18.124 o
-5 4 -2 191.715 201.408 8.145 26.474 o
-5 4 -1 228.473 220.771 6.355 27.715 o
-5 4 0 18.105 17.711 1.925 371.869 o
-5 4 1 554.762 574.570 17.238 6.717 o
-5 4 2 212.099 216.161 9.307 22.308 o
-5 4 3 467.212 492.194 12.537 9.846 o
-5 4 4 2.790 2.651 2.647 537.024 o
-5 4 5 57.750 68.807 4.560 89.012 o
-5 4 6 68.535 59.520 4.489 86.596 o
-5 4 7 5.940 8.502 4.630 180.656 o
-5 4 8 487.201 468.710 16.110 7.959 o
-5 4 9 886.098 857.881 29.268 2.917 o
-5 4 10 325.690 326.195 14.155 11.535 o
-5 4 11 316.223 312.001 18.398 8.606 o
-5 5 -4 99.836 103.767 5.608 54.991 o
-5 5 -3 1517.370 1559.930 43.657 1.299 o
-5 5 -2 244.510 269.782 11.496 16.510 o
-5 5 -1 617.365 568.043 15.356 7.010 o
-5 5 0 397.609 374.935 11.443 12.324 o
-5 5 1 37.200 42.400 3.706 139.316 o
-5 5 2 942.548 971.675 23.469 3.421 o
-5 5 3 632.876 630.896 15.519 6.667 o
-5 5 4 1182.670 1172.600 29.526 2.348 o
-5 5 5 3.590 9.014 3.717 272.429 o
-5 5 6 172.233 178.003 8.255 28.195 o
-5 5 7 23.660 26.826 5.977 94.092 o
-5 5 8 6.520 5.456 3.295 324.588 o
-5 5 9 553.387 558.664 17.747 6.591 o
-5 5 10 87.078 102.517 7.383 44.744 o
-5 5 11 0.640 2.571 6.320 109.286 o
-5 6 -4 24.651 18.587 2.414 273.521 o
-5 6 -3 532.768 500.458 15.584 7.736 o
-5 6 -2 79.533 77.929 4.230 79.632 o
-5 6 -1 317.234 316.697 11.949 13.822 o
-5 6 0 53.087 54.653 3.521 118.013 o
-5 6 1 51.425 48.836 4.257 106.037 o
-5 6 2 48.248 53.295 3.997 112.643 o
-5 6 3 7.177 6.287 2.495 474.356 o
-5 6 4 6.646 10.751 2.856 375.749 o
-5 6 5 385.314 393.772 15.967 9.189 o
-5 6 6 278.876 295.820 11.094 15.858 o
-5 6 7 1.544 -4.667 4.004 268.529 o
-5 6 8 5.076 10.258 4.534 187.344 o
-5 6 9 23.107 26.437 4.139 156.862 o
-5 6 10 7.447 4.157 8.771 55.492 o
-5 6 11 27.145 33.651 10.435 36.184 o
-5 7 -4 731.155 778.876 25.540 3.745 o
-5 7 -3 34.418 44.475 3.117 162.750 o
-5 7 -2 88.358 71.719 3.860 81.177 o
-5 7 -1 144.231 126.365 5.644 43.964 o
-5 7 0 454.870 452.973 13.590 9.610 o
-5 7 1 52.589 53.660 3.715 114.721 o
-5 7 2 45.085 41.228 4.088 119.398 o
-5 7 3 60.564 61.937 3.925 100.280 o
-5 7 4 671.832 680.251 24.466 4.176 o
-5 7 5 397.982 404.642 15.753 9.151 o
-5 7 6 10.254 15.142 4.617 165.767 o
-5 7 7 707.918 691.325 24.088 4.148 o
-5 7 8 203.128 216.487 16.845 11.293 o
-5 7 9 183.153 179.365 10.595 21.537 o
-5 7 10 0.004 -0.479 7.475 79.260 o
-5 7 11 19.797 16.113 7.558 67.505 o
-5 8 -4 112.067 128.266 6.070 46.858 o
-5 8 -3 5.437 8.740 2.935 382.729 o
-5 8 -2 719.370 722.837 26.936 3.600 o
-5 8 -1 28.630 28.079 2.935 204.089 o
-5 8 0 2169.450 2152.680 50.177 0.865 o
-5 8 1 379.430 370.106 10.566 13.411 o
-5 8 2 231.005 220.184 16.008 11.761 o
-5 8 3 0.343 -2.050 2.579 655.923 o
-5 8 4 3.395 7.181 4.243 220.218 o
-5 8 5 110.402 107.738 6.738 44.798 o
-5 8 6 1013.130 960.138 28.561 2.754 o
-5 8 7 182.409 196.061 12.025 18.385 o
-5 8 8 34.336 33.158 9.606 41.024 o
-5 8 9 0.012 4.977 5.591 138.325 o
-5 8 10 109.200 116.092 8.996 32.701 o
-5 9 -4 522.198 536.217 16.793 7.194 o
-5 9 -3 426.555 413.028 12.592 10.791 o
-5 9 -2 297.061 279.264 10.356 16.542 o
-5 9 -1 123.160 134.321 7.466 37.390 o
-5 9 0 559.363 558.368 26.393 4.191 o
-5 9 1 142.410 132.029 6.529 39.583 o
-5 9 2 63.088 60.222 4.766 85.133 o
-5 9 3 562.610 560.943 43.492 1.965 o
-5 9 4 267.592 277.688 10.951 16.563 o
-5 9 5 253.124 271.130 11.690 16.010 o
-5 9 6 76.070 73.144 5.159 70.996 o
-5 9 7 350.975 339.575 22.627 6.236 o
-5 9 8 173.107 149.467 9.828 24.543 o
-5 9 9 310.161 246.268 16.254 10.464 o
-5 9 10 10.188 4.891 9.286 49.176 o
-5 10 -4 196.007 199.942 7.542 27.814 o
-5 10 -3 179.078 173.742 7.992 28.646 o
-5 10 -2 71.663 70.852 5.016 74.981 o
-5 10 -1 502.092 460.811 28.950 3.882 o
-5 10 0 686.336 681.451 38.913 2.231 o
-5 10 1 83.855 81.801 4.674 71.797 o
-5 10 2 166.813 177.386 7.997 29.387 o
-5 10 3 3.222 11.627 7.893 68.113 o
-5 10 4 2.361 1.594 5.377 148.307 o
-5 10 5 447.164 472.173 18.972 6.952 o
-5 10 6 341.584 354.100 13.244 11.887 o
-5 10 7 12.677 13.557 6.234 98.950 o
-5 10 8 0.922 -1.347 5.187 162.899 o
-5 10 9 9.017 8.907 10.705 37.318 o
-5 10 10 47.580 37.279 8.137 51.046 o
-5 11 -4 166.175 184.275 8.347 28.121 o
-5 11 -3 224.654 193.016 10.019 20.823 o
-5 11 -2 172.612 162.756 11.531 20.210 o
-5 11 -1 12.229 11.692 8.902 52.274 o
-5 11 0 42.477 40.006 6.216 76.376 o
-5 11 1 35.799 39.862 4.666 113.632 o
-5 11 2 399.768 410.994 17.311 8.234 o
-5 11 3 446.272 454.361 22.362 5.735 o
-5 11 4 186.799 188.260 10.783 20.816 o
-5 11 5 18.233 20.905 4.478 153.841 o
-5 11 6 399.658 410.136 15.298 9.384 o
-5 11 7 1.995 1.952 7.048 87.584 o
-5 11 8 47.517 59.946 6.484 66.876 o
-5 11 9 56.576 58.236 7.149 56.809 o
-5 12 -4 794.860 818.502 37.376 2.234 o
-5 12 -3 175.735 182.664 10.159 22.787 o
-5 12 -2 145.762 150.843 11.025 22.655 o
-5 12 -1 101.139 81.671 6.252 52.223 o
-5 12 0 85.544 81.908 6.441 54.063 o
-5 12 1 96.057 110.761 8.757 35.239 o
-5 12 2 7.528 11.642 4.076 214.514 o
-5 12 3 123.736 129.799 13.687 17.754 o
-5 12 4 0.150 5.237 3.683 307.532 o
-5 12 5 0.092 3.965 4.654 198.738 o
-5 12 6 122.619 99.376 19.181 10.440 o
-5 12 7 24.395 26.713 12.688 25.667 o
-5 12 8 222.959 210.233 12.925 15.698 o
-5 12 9 143.644 151.774 22.533 7.621 o
-5 13 -4 43.492 47.059 5.990 78.131 o
-5 13 -3 297.989 296.466 13.777 12.494 o
-5 13 -2 570.393 546.801 21.696 5.311 o
-5 13 -1 182.767 183.866 10.254 22.229 o
-5 13 0 26.436 36.927 7.534 62.773 o
-5 13 1 193.701 191.478 17.002 11.389 o
-5 13 2 99.155 93.974 6.212 51.652 o
-5 13 3 1499.390 1525.770 61.546 0.842 o
-5 13 4 21.490 26.925 9.026 48.062 o
-5 13 5 190.313 185.654 15.797 12.767 o
-5 13 6 124.371 121.226 15.182 15.204 o
-5 13 7 3.543 1.436 9.591 47.481 o
-5 13 8 25.966 24.092 6.880 75.114 o
-5 14 -4 82.486 90.105 6.934 49.836 o
-5 14 -3 77.736 71.171 6.316 58.363 o
-5 14 -2 45.810 45.371 9.964 36.734 o
-5 14 -1 37.848 43.053 5.649 88.089 o
-5 14 0 60.956 57.188 7.795 49.828 o
-5 14 1 0.650 -0.533 4.584 208.792 o
-5 14 2 2.196 -2.806 4.281 233.255 o
-5 14 3 261.429 265.080 20.225 8.034 o
-5 14 4 70.454 69.259 7.592 48.736 o
-5 14 5 4.733 7.989 5.422 138.246 o
-5 14 6 103.087 87.155 10.834 26.887 o
-5 14 7 4.136 2.639 5.833 124.165 o
-5 15 -4 0.975 15.057 7.708 71.453 o
-5 15 -3 57.379 70.776 9.189 38.985 o
-5 15 -2 70.517 83.508 13.758 19.690 o
-5 15 -1 52.267 65.757 6.500 64.257 o
-5 15 0 0.317 -4.176 5.988 123.193 o
-5 15 1 40.277 42.725 5.711 85.666 o
-5 15 2 101.136 96.254 7.798 40.617 o
-5 15 3 90.838 80.932 10.041 30.996 o
-5 15 4 388.359 411.611 21.747 6.275 o
-5 15 5 20.028 31.471 6.470 83.900 o
-5 15 6 310.734 297.248 33.809 3.372 o
-5 16 -4 2.118 -2.901 7.449 78.915 o
-5 16 -3 55.414 65.127 8.251 46.287 o
-5 16 -2 8.377 5.058 5.559 129.530 o
-5 16 -1 145.820 155.340 10.241 24.650 o
-5 16 0 129.025 128.641 18.817 10.598 o
-5 16 1 350.751 326.653 22.387 6.361 o
-5 16 2 6.622 7.443 9.569 46.770 o
-5 16 3 12.209 21.663 18.782 12.309 o
-5 16 4 25.759 22.673 7.693 62.796 o
-5 16 5 3.054 6.045 6.136 112.164 o
-5 17 -3 159.479 153.000 12.729 18.343 o
-5 17 -2 159.972 157.916 13.038 17.679 o
-5 17 -1 278.967 269.297 30.933 3.999 o
-5 17 0 106.834 112.671 13.513 18.792 o
-5 17 1 100.917 118.980 9.417 31.457 o
-5 17 2 0.258 6.604 5.950 121.426 o
-5 17 3 4.177 -0.024 10.897 36.906 o
-5 17 4 102.634 99.800 11.226 25.250 o
-5 18 0 33.998 22.042 74.235 0.802 o
-5 18 1 367.559 374.337 18.792 7.809 o
-4 0 -2 0.664 8.585 2.280 662.016 o
-4 0 0 1184.610 1201.200 38.929 1.741 o
-4 0 2 453.999 496.288 19.035 6.822 o
-4 0 4 1827.400 1836.500 50.211 0.982 o
-4 0 6 18.313 17.802 2.843 270.681 o
-4 0 8 702.346 726.719 28.347 3.410 o
-4 0 10 1740.970 1706.800 63.766 0.753 o
-4 0 12 203.950 175.066 18.178 10.274 o
-4 1 -3 2259.020 2300.310 45.679 0.903 o
-4 1 -2 101.915 120.590 4.243 62.607 o
-4 1 -1 4.369 8.018 1.408 982.431 o
-4 1 0 3967.840 4295.640 107.077 0.232 o
-4 1 1 662.979 662.931 14.716 6.633 o
-4 1 2 47.999 40.623 2.286 167.477 o
-4 1 3 295.135 316.349 7.608 19.628 o
-4 1 4 462.214 460.238 9.991 11.606 o
-4 1 5 509.091 504.859 10.920 10.128 o
-4 1 6 23.558 18.341 2.069 310.408 o
-4 1 7 66.208 67.754 3.438 102.053 o
-4 1 8 632.473 605.451 16.445 6.455 o
-4 1 9 121.129 120.041 6.559 43.231 o
-4 1 10 48.627 48.414 4.491 103.375 o
-4 1 11 149.044 159.184 8.364 30.201 o
-4 1 12 9.636 -0.444 6.899 87.689 o
-4 1 13 25.360 36.606 11.066 32.596 o
-4 2 -3 4074.590 4079.860 91.376 0.278 o
-4 2 -2 38.218 28.713 2.860 181.646 o
-4 2 -1 257.591 250.044 7.082 23.610 o
-4 2 0 359.897 391.449 10.260 13.854 o
-4 2 1 66.211 52.507 3.899 100.051 o
-4 2 2 2466.200 2586.560 51.271 0.746 o
-4 2 3 784.777 790.977 16.676 5.227 o
-4 2 4 1007.660 1047.340 23.257 3.250 o
-4 2 5 1064.060 1032.110 21.503 3.350 o
-4 2 6 90.182 90.382 3.607 78.442 o
-4 2 7 36.058 40.430 2.685 180.156 o
-4 2 8 0.651 2.591 2.875 500.488 o
-4 2 9 599.158 559.398 18.165 6.212 o
-4 2 10 122.089 121.759 7.030 40.445 o
-4 2 11 146.209 149.274 10.243 24.779 o
-4 2 12 88.617 75.753 11.550 25.475 o
-4 2 13 20.819 32.803 14.522 19.923 o
-4 3 -3 0.386 6.311 1.263 1664.310 o
-4 3 -2 417.204 411.039 10.187 12.635 o
-4 3 -1 868.848 816.879 24.426 3.595 o
-4 3 0 663.312 685.433 15.661 6.296 o
-4 3 1 1707.930 1753.920 35.124 1.456 o
-4 3 2 469.933 461.398 10.345 11.267 o
-4 3 3 492.728 495.352 11.608 10.030 o
-4 3 4 2571.390 2649.840 54.712 0.681 o
-4 3 5 0.269 1.253 1.483 1794.580 o
-4 3 6 2261.410 2320.800 48.377 0.856 o
-4 3 7 1121.700 1120.770 23.423 2.972 o
-4 3 8 3.557 5.591 2.531 532.400 o
-4 3 9 152.877 136.139 6.760 37.050 o
-4 3 10 81.838 83.714 6.526 53.962 o
-4 3 11 12.267 20.655 6.014 102.937 o
-4 3 12 16.211 22.497 7.237 72.928 o
-4 4 -3 57.934 56.258 2.486 133.608 o
-4 4 -2 442.472 409.789 12.044 10.962 o
-4 4 -1 1171.760 1186.740 26.535 2.582 o
-4 4 0 2641.290 2475.470 58.847 0.637 o
-4 4 1 12.987 15.568 1.659 489.262 o
-4 4 2 65.824 57.655 3.059 113.137 o
-4 4 3 457.759 450.411 10.723 11.300 o
-4 4 4 743.957 803.066 17.849 5.120 o
-4 4 5 63.457 60.057 2.777 119.334 o
-4 4 6 17.010 16.901 1.954 383.189 o
-4 4 7 0.639 5.433 2.186 765.486 o
-4 4 8 91.183 94.714 4.754 65.966 o
-4 4 9 53.813 54.431 4.571 95.813 o
-4 4 10 69.652 76.080 5.908 64.178 o
-4 4 11 247.526 237.825 13.480 14.176 o
-4 4 12 576.303 582.712 27.487 3.912 o
-4 5 -3 407.190 409.203 11.637 11.754 o
-4 5 -2 997.130 1045.100 26.240 2.950 o
-4 5 -1 0.221 3.820 1.420 1666.990 o
-4 5 0 51.954 46.471 2.716 143.731 o
-4 5 1 22.359 21.056 1.719 340.954 o
-4 5 2 3668.660 3757.750 73.879 0.373 o
-4 5 3 734.563 745.094 16.659 5.543 o
-4 5 4 0.855 5.443 1.662 1153.800 o
-4 5 5 511.507 496.020 12.560 9.329 o
-4 5 6 38.714 36.778 2.575 182.477 o
-4 5 7 1038.380 1021.320 23.629 3.178 o
-4 5 8 1018.760 981.527 28.118 2.776 o
-4 5 9 47.101 50.886 4.191 110.317 o
-4 5 10 0.879 -1.365 4.873 184.474 o
-4 5 11 70.810 67.980 6.262 61.202 o
-4 5 12 6.206 5.338 6.894 88.204 o
-4 6 -3 1185.080 1110.560 33.958 2.066 o
-4 6 -2 309.710 299.817 9.086 17.498 o
-4 6 -1 1531.980 1504.490 37.118 1.544 o
-4 6 0 376.011 370.468 9.775 14.168 o
-4 6 1 852.217 844.002 19.930 4.299 o
-4 6 2 158.412 157.040 5.231 41.341 o
-4 6 3 1510.450 1438.450 31.915 1.804 o
-4 6 4 4.945 5.208 1.598 917.324 o
-4 6 5 9.973 14.807 2.319 416.324 o
-4 6 6 179.738 165.503 5.763 36.119 o
-4 6 7 97.949 97.654 4.938 61.722 o
-4 6 8 484.046 526.113 18.117 6.935 o
-4 6 9 0.753 1.610 3.270 396.887 o
-4 6 10 4.360 4.308 3.840 265.029 o
-4 6 11 168.607 153.275 11.660 20.238 o
-4 6 12 1.489 4.115 6.048 117.634 o
-4 7 -3 1219.790 1139.390 29.399 2.336 o
-4 7 -2 240.804 216.365 6.577 26.554 o
-4 7 -1 2015.240 1998.370 54.975 0.831 o
-4 7 0 45.084 51.489 2.848 146.939 o
-4 7 1 415.366 444.401 13.465 10.172 o
-4 7 2 644.761 635.940 15.679 6.534 o
-4 7 3 28.542 34.704 2.668 208.728 o
-4 7 4 10.598 12.124 1.975 495.319 o
-4 7 5 26.384 25.459 2.426 248.002 o
-4 7 6 79.107 78.455 4.646 74.732 o
-4 7 7 274.929 275.541 10.259 17.341 o
-4 7 8 302.416 302.591 11.428 14.834 o
-4 7 9 140.100 142.593 9.320 28.172 o
-4 7 10 422.177 413.757 15.568 8.997 o
-4 7 11 244.413 244.990 14.409 13.083 o
-4 7 12 2.869 0.599 6.280 109.626 o
-4 8 -3 72.071 69.752 4.501 81.833 o
-4 8 -2 116.463 117.150 5.364 51.478 o
-4 8 -1 762.472 807.268 27.099 3.422 o
-4 8 0 199.755 194.352 7.675 27.402 o
-4 8 1 1489.240 1472.000 35.347 1.651 o
-4 8 2 467.303 462.625 12.404 10.091 o
-4 8 3 29.892 25.480 2.423 233.806 o
-4 8 4 42.193 39.761 2.893 160.498 o
-4 8 5 468.306 439.694 13.061 9.837 o
-4 8 6 7.702 15.587 4.201 198.312 o
-4 8 7 498.466 475.492 15.710 8.032 o
-4 8 8 0.432 -0.983 3.027 476.601 o
-4 8 9 746.624 734.304 23.093 4.182 o
-4 8 10 189.711 196.128 11.083 19.951 o
-4 8 11 463.963 449.298 17.706 7.464 o
-4 8 12 22.631 30.289 12.666 25.748 o
-4 9 -3 136.150 121.551 5.159 48.298 o
-4 9 -2 615.954 588.030 18.869 5.851 o
-4 9 -1 745.615 735.974 23.445 4.119 o
-4 9 0 15.324 18.470 2.337 342.611 o
-4 9 1 730.193 714.219 18.893 5.115 o
-4 9 2 2362.100 2517.570 63.769 0.617 o
-4 9 3 335.061 335.323 10.686 14.565 o
-4 9 4 67.646 70.599 4.085 89.986 o
-4 9 5 163.779 175.302 6.955 33.153 o
-4 9 6 7.838 9.962 2.918 357.607 o
-4 9 7 51.886 67.527 5.377 79.438 o
-4 9 8 52.600 65.225 6.039 70.116 o
-4 9 9 21.885 23.279 4.081 164.698 o
-4 9 10 231.760 248.375 21.146 7.721 o
-4 9 11 45.978 48.583 6.997 62.550 o
-4 10 -3 1.680 7.152 2.261 661.641 o
-4 10 -2 533.476 515.166 14.593 8.097 o
-4 10 -1 126.058 122.910 6.170 44.389 o
-4 10 0 41.679 47.137 5.699 84.006 o
-4 10 1 285.544 282.735 8.809 18.939 o
-4 10 2 775.005 763.561 24.563 3.827 o
-4 10 3 619.822 620.462 20.962 5.198 o
-4 10 4 85.172 96.440 4.909 66.229 o
-4 10 5 997.199 1038.170 31.100 2.492 o
-4 10 6 181.316 186.384 12.366 17.935 o
-4 10 7 219.700 213.434 9.326 21.991 o
-4 10 8 575.529 546.706 20.194 5.723 o
-4 10 9 22.402 17.478 5.170 122.275 o
-4 10 10 47.869 37.864 8.279 49.605 o
-4 10 11 1.899 27.652 9.536 46.280 o
-4 11 -3 5.379 1.028 2.927 428.294 o
-4 11 -2 764.657 744.239 20.187 4.671 o
-4 11 -1 363.961 347.752 10.850 13.679 o
-4 11 0 185.243 167.396 7.519 29.842 o
-4 11 1 26.611 25.166 4.929 122.031 o
-4 11 2 669.998 670.217 19.365 5.319 o
-4 11 3 833.569 852.185 37.732 2.164 o
-4 11 4 314.988 315.905 11.423 14.429 o
-4 11 5 905.538 902.964 26.084 3.228 o
-4 11 6 269.125 289.425 12.165 14.831 o
-4 11 7 177.415 186.220 9.031 25.446 o
-4 11 8 246.669 228.851 15.491 12.020 o
-4 11 9 26.514 29.980 5.484 103.495 o
-4 11 10 8.310 2.603 6.450 99.514 o
-4 11 11 58.525 118.707 28.379 5.254 o
-4 12 -3 8.164 9.124 5.132 146.752 o
-4 12 -2 3.062 5.762 4.219 226.120 o
-4 12 -1 1676.010 1587.590 42.876 1.258 o
-4 12 0 47.111 41.067 4.043 118.569 o
-4 12 1 6.034 7.188 2.192 574.536 o
-4 12 2 29.613 36.944 3.529 162.599 o
-4 12 3 176.833 194.455 8.224 27.427 o
-4 12 4 131.861 132.622 7.302 37.261 o
-4 12 5 753.943 739.192 22.673 4.233 o
-4 12 6 161.383 162.072 8.371 29.158 o
-4 12 7 46.192 33.694 4.890 101.938 o
-4 12 8 24.602 25.781 5.069 119.156 o
-4 12 9 88.383 94.001 11.503 25.193 o
-4 12 10 138.890 120.922 13.789 17.294 o
-4 13 -3 131.876 139.321 7.448 36.234 o
-4 13 -2 245.820 236.669 11.888 16.338 o
-4 13 -1 652.466 626.348 19.176 5.526 o
-4 13 0 31.396 31.237 4.644 122.974 o
-4 13 1 615.701 588.168 19.289 5.730 o
-4 13 2 367.303 368.157 12.365 12.124 o
-4 13 3 33.587 34.092 4.055 138.253 o
-4 13 4 323.993 335.579 11.695 13.767 o
-4 13 5 1.912 -1.813 4.497 212.980 o
-4 13 6 480.935 489.557 16.679 7.672 o
-4 13 7 76.164 74.586 6.043 61.041 o
-4 13 8 300.166 305.602 15.665 10.723 o
-4 13 9 9.235 13.857 13.937 22.239 o
-4 13 10 7.643 10.026 11.477 32.674 o
-4 14 -3 221.684 240.534 14.110 13.850 o
-4 14 -2 0.013 -1.846 4.753 196.002 o
-4 14 -1 294.824 271.597 14.761 11.786 o
-4 14 0 180.668 193.597 9.293 24.400 o
-4 14 1 52.879 50.799 6.064 72.353 o
-4 14 2 443.103 427.940 14.415 9.390 o
-4 14 3 10.247 9.905 3.984 216.363 o
-4 14 4 172.110 178.673 9.836 23.842 o
-4 14 5 17.766 13.522 3.614 215.918 o
-4 14 6 40.695 46.159 6.651 69.199 o
-4 14 7 7.431 4.986 3.891 244.243 o
-4 14 8 21.737 13.512 10.786 35.426 o
-4 14 9 205.516 188.794 20.880 8.203 o
-4 15 -3 0.185 -0.643 7.919 70.551 o
-4 15 -2 0.584 -3.541 3.692 320.771 o
-4 15 -1 286.476 275.184 11.016 16.024 o
-4 15 0 817.742 769.381 27.369 3.322 o
-4 15 1 9.847 13.496 6.499 93.702 o
-4 15 2 55.702 53.230 4.550 95.346 o
-4 15 3 4.896 6.646 4.303 210.932 o
-4 15 4 2.942 8.656 4.024 240.902 o
-4 15 5 2.179 1.782 5.538 140.170 o
-4 15 6 31.690 33.300 4.357 130.839 o
-4 15 7 241.466 244.221 11.548 16.848 o
-4 15 8 218.310 225.891 16.649 11.254 o
-4 16 -3 205.297 229.080 10.245 20.433 o
-4 16 -2 2.659 -1.209 3.301 378.594 o
-4 16 -1 79.447 66.585 5.929 62.428 o
-4 16 0 17.587 21.121 7.147 74.248 o
-4 16 1 0.263 0.819 3.469 361.870 o
-4 16 2 614.898 622.425 22.415 4.852 o
-4 16 3 105.123 101.617 6.495 47.756 o
-4 16 4 123.923 111.637 6.801 42.107 o
-4 16 5 46.758 51.248 11.079 30.482 o
-4 16 6 217.221 226.506 17.470 10.514 o
-4 16 7 59.415 56.410 9.647 36.737 o
-4 16 8 305.843 304.452 20.789 7.356 o
-4 17 -3 617.877 598.710 31.570 3.159 o
-4 17 -2 14.934 18.908 5.975 102.736 o
-4 17 -1 19.551 11.762 4.671 149.870 o
-4 17 0 111.057 109.456 7.727 38.952 o
-4 17 1 61.609 62.566 10.079 33.861 o
-4 17 2 518.291 511.334 22.751 5.258 o
-4 17 3 9.595 8.495 4.965 153.602 o
-4 17 4 113.391 110.269 11.531 23.567 o
-4 17 5 22.008 36.058 5.436 105.914 o
-4 17 6 1.083 4.777 6.539 101.114 o
-4 17 7 66.099 53.788 10.916 29.843 o
-4 18 -3 202.158 188.577 18.183 10.224 o
-4 18 -2 17.648 23.155 6.835 79.618 o
-4 18 -1 2.756 -3.818 7.717 73.351 o
-4 18 0 8.638 16.129 8.079 62.966 o
-4 18 1 14.836 9.303 12.974 25.417 o
-4 18 2 133.846 120.615 17.734 11.697 o
-4 18 3 89.825 87.720 11.299 25.970 o
-4 18 4 383.093 372.238 18.521 7.854 o
-4 18 5 0.317 -1.778 10.057 43.745 o
-4 18 6 140.759 89.290 21.803 8.257 o
-4 19 -3 136.162 162.246 14.264 16.049 o
-4 19 -2 64.337 64.810 11.416 27.542 o
-4 19 -1 188.204 183.741 14.052 15.083 o
-4 19 0 208.241 213.767 11.701 17.944 o
-4 19 1 0.650 -8.134 10.365 41.145 o
-4 19 2 27.332 19.243 18.356 12.716 o
-4 19 3 17.246 22.181 9.483 44.937 o
-4 19 4 67.609 63.938 8.866 40.251 o
-4 20 0 157.213 131.858 24.572 6.528 o
-4 20 1 33.481 35.301 18.689 12.133 o
-3 0 -1 64.007 82.823 3.826 92.291 o
-3 0 1 856.614 832.161 25.035 3.518 o
-3 0 3 1717.840 1811.680 53.141 0.947 o
-3 0 5 1152.230 1169.310 32.471 2.169 o
-3 0 7 676.574 630.603 18.838 5.505 o
-3 0 9 39.820 33.143 3.997 132.631 o
-3 0 11 917.902 897.415 38.718 2.015 o
-3 0 13 75.964 75.606 15.210 16.556 o
-3 1 -2 363.816 341.130 8.184 16.316 o
-3 1 -1 15.019 6.981 1.368 592.193 o
-3 1 0 4097.340 4307.510 91.170 0.273 o
-3 1 1 2349.180 2371.090 48.624 0.827 o
-3 1 2 127.945 121.431 3.598 59.005 o
-3 1 3 4690.730 4602.670 89.788 0.250 o
-3 1 4 103.746 102.636 3.364 71.939 o
-3 1 5 819.687 843.026 17.614 4.811 o
-3 1 6 1118.510 1145.470 23.455 2.954 o
-3 1 7 202.187 184.964 5.162 34.473 o
-3 1 8 292.558 293.159 7.794 19.923 o
-3 1 9 443.140 438.754 11.961 10.811 o
-3 1 10 114.129 117.279 7.069 41.613 o
-3 1 11 4.574 1.926 3.465 323.929 o
-3 1 12 0.430 8.044 5.921 121.692 o
-3 1 13 1.051 11.631 6.773 92.379 o
-3 2 -2 192.042 198.524 6.264 31.689 o
-3 2 -1 628.750 655.086 20.902 5.119 o
-3 2 0 4062.300 4130.390 87.549 0.289 o
-3 2 2 5014.140 5161.410 109.365 0.191 o
-3 2 3 2204.810 2170.770 44.666 0.952 o
-3 2 4 76.422 79.125 2.728 99.922 o
-3 2 5 3413.630 3365.790 66.230 0.446 o
-3 2 6 258.960 274.710 6.599 23.719 o
-3 2 7 2233.970 2297.290 44.290 0.934 o
-3 2 8 3.566 3.185 1.812 916.175 o
-3 2 9 41.024 35.865 2.769 171.027 o
-3 2 10 131.513 132.665 6.795 39.690 o
-3 2 11 0.146 3.640 3.388 366.871 o
-3 2 12 631.577 621.992 23.059 4.653 o
-3 2 13 1.980 -4.375 6.739 96.257 o
-3 3 -2 4502.480 4704.780 104.728 0.218 o
-3 3 -1 2535.640 2400.160 57.127 0.677 o
-3 3 0 0.051 3.887 0.850 3349.560 o
-3 3 1 646.243 631.546 12.677 7.477 o
-3 3 2 1316.510 1224.240 24.775 2.506 o
-3 3 3 1892.850 1978.570 44.947 1.063 o
-3 3 4 453.153 436.258 9.300 12.388 o
-3 3 5 22.586 22.496 1.556 347.328 o
-3 3 6 904.491 904.462 18.995 4.209 o
-3 3 7 2014.940 1999.710 38.803 1.161 o
-3 3 8 107.606 108.654 4.295 62.300 o
-3 3 9 1480.240 1439.810 31.186 1.861 o
-3 3 10 0.737 -1.006 2.928 503.575 o
-3 3 11 25.924 26.779 4.213 148.692 o
-3 3 12 510.548 517.304 20.292 6.034 o
-3 3 13 243.826 243.999 14.288 13.236 o
-3 4 -2 374.777 410.662 14.961 9.845 o
-3 4 -1 87.638 93.211 4.518 69.766 o
-3 4 0 30.547 39.839 2.379 208.939 o
-3 4 1 546.989 534.716 11.929 9.055 o
-3 4 2 17.153 17.226 1.342 459.702 o
-3 4 3 1594.500 1593.010 31.940 1.690 o
-3 4 4 113.730 115.438 3.423 65.416 o
-3 4 5 739.289 727.990 15.450 5.845 o
-3 4 6 1.939 6.576 1.625 1051.160 o
-3 4 7 2.425 5.888 1.724 965.144 o
-3 4 8 36.474 37.176 2.615 185.869 o
-3 4 9 400.702 411.261 11.687 11.800 o
-3 4 10 19.900 19.438 3.953 179.672 o
-3 4 11 21.698 21.788 3.729 185.685 o
-3 4 12 15.578 18.993 6.004 101.419 o
-3 4 13 419.011 398.213 18.876 7.371 o
-3 5 -2 57.824 52.384 2.583 134.323 o
-3 5 -1 5371.510 5567.120 134.052 0.144 o
-3 5 0 99.396 114.823 5.035 58.120 o
-3 5 1 95.194 85.439 3.344 79.791 o
-3 5 2 53.783 48.691 2.670 140.535 o
-3 5 3 39.033 35.131 2.417 189.895 o
-3 5 4 432.281 430.228 9.261 12.846 o
-3 5 5 0.000 0.648 1.652 1566.240 o
-3 5 6 513.058 528.446 11.802 9.507 o
-3 5 7 56.437 56.047 2.794 129.301 o
-3 5 8 251.292 244.950 7.422 23.456 o
-3 5 9 58.080 55.297 3.922 104.836 o
-3 5 10 225.614 243.371 9.327 21.106 o
-3 5 11 237.313 220.119 13.473 14.549 o
-3 5 12 19.614 26.253 6.243 90.454 o
-3 5 13 98.306 96.067 8.901 35.024 o
-3 6 -2 316.174 306.401 10.271 15.796 o
-3 6 -1 103.408 83.814 3.954 70.864 o
-3 6 0 39.673 35.509 2.110 199.534 o
-3 6 1 5194.540 5320.390 112.867 0.180 o
-3 6 2 497.312 522.020 13.659 8.806 o
-3 6 3 455.008 456.671 11.063 11.085 o
-3 6 4 3003.480 3033.360 62.368 0.527 o
-3 6 5 48.064 52.337 2.377 153.906 o
-3 6 6 2657.000 2661.890 52.944 0.686 o
-3 6 7 114.803 121.630 4.448 57.331 o
-3 6 8 429.111 413.373 10.932 11.882 o
-3 6 9 689.789 684.090 16.881 5.835 o
-3 6 10 1.691 3.574 2.760 511.106 o
-3 6 11 59.567 55.710 5.081 83.203 o
-3 6 12 123.449 134.226 9.631 28.471 o
-3 6 13 10.581 8.606 7.471 73.425 o
-3 7 -2 1118.080 1193.550 32.954 2.155 o
-3 7 -1 848.129 819.728 20.896 4.184 o
-3 7 0 1454.750 1434.220 35.306 1.686 o
-3 7 1 634.119 600.450 15.146 6.871 o
-3 7 2 1357.860 1351.910 27.276 2.222 o
-3 7 3 746.897 755.475 15.954 5.625 o
-3 7 4 4099.100 4149.390 81.482 0.308 o
-3 7 5 431.955 465.816 10.697 11.588 o
-3 7 6 602.962 582.178 12.502 8.081 o
-3 7 7 6.848 13.158 1.873 585.358 o
-3 7 8 57.759 61.923 3.700 106.637 o
-3 7 9 11.935 8.775 2.778 349.866 o
-3 7 10 649.040 646.192 18.879 5.577 o
-3 7 11 176.827 190.768 13.750 15.694 o
-3 7 12 173.261 173.590 10.649 21.938 o
-3 7 13 55.156 88.497 13.117 21.772 o
-3 8 -2 71.486 90.504 4.901 72.413 o
-3 8 -1 57.569 55.263 2.742 129.471 o
-3 8 0 509.659 490.481 14.931 8.240 o
-3 8 1 1518.750 1580.680 37.925 1.499 o
-3 8 2 2.238 4.861 1.048 1769.280 o
-3 8 3 41.133 43.468 2.219 181.500 o
-3 8 4 151.704 154.723 5.028 43.368 o
-3 8 5 220.560 238.941 6.835 26.583 o
-3 8 6 1.924 4.359 1.515 1254.640 o
-3 8 7 648.855 624.576 13.896 7.096 o
-3 8 8 5.063 8.234 2.162 594.979 o
-3 8 9 0.084 4.769 2.618 582.903 o
-3 8 10 400.337 396.069 13.160 10.854 o
-3 8 11 3.458 5.627 4.536 197.128 o
-3 8 12 579.180 597.108 22.946 4.873 o
-3 9 -2 7.388 7.986 1.491 782.784 o
-3 9 -1 728.377 730.793 17.991 5.293 o
-3 9 0 1068.900 1059.560 26.095 2.847 o
-3 9 1 2654.550 2648.600 62.906 0.583 o
-3 9 2 670.078 671.340 15.599 6.315 o
-3 9 3 28.212 30.485 1.949 258.559 o
-3 9 4 827.183 803.401 17.226 4.928 o
-3 9 5 445.173 446.845 10.552 11.624 o
-3 9 6 4.776 7.132 1.721 808.916 o
-3 9 7 135.868 130.643 5.068 47.979 o
-3 9 8 7.741 14.298 2.665 381.654 o
-3 9 9 183.277 183.905 13.036 16.762 o
-3 9 10 154.617 161.823 8.283 29.954 o
-3 9 11 7.154 7.804 4.951 159.034 o
-3 9 12 5.153 -0.322 6.875 90.720 o
-3 10 -2 71.204 69.998 3.346 98.838 o
-3 10 -1 140.124 138.641 4.637 48.601 o
-3 10 0 575.627 593.401 15.987 6.976 o
-3 10 1 4980.980 5068.970 119.207 0.176 o
-3 10 2 737.907 746.726 16.677 5.520 o
-3 10 3 108.988 115.444 4.888 56.627 o
-3 10 4 1210.230 1192.360 27.063 2.490 o
-3 10 5 89.922 96.933 4.063 72.612 o
-3 10 6 337.406 346.156 9.361 15.757 o
-3 10 7 1059.000 1077.180 26.162 2.843 o
-3 10 8 401.524 387.052 12.554 11.331 o
-3 10 9 420.032 419.460 13.924 9.973 o
-3 10 10 148.276 152.599 7.528 33.589 o
-3 10 11 68.130 64.239 6.360 61.441 o
-3 10 12 26.117 34.112 7.848 59.184 o
-3 11 -2 3688.020 3535.020 79.982 0.351 o
-3 11 -1 74.908 76.430 3.492 92.046 o
-3 11 0 63.474 60.224 2.734 119.988 o
-3 11 1 6.792 8.419 1.768 687.179 o
-3 11 2 156.483 148.593 4.899 43.646 o
-3 11 3 413.523 418.314 10.830 12.167 o
-3 11 4 919.701 927.554 23.772 3.471 o
-3 11 5 117.307 124.695 5.492 49.730 o
-3 11 6 657.512 659.436 20.790 5.039 o
-3 11 7 53.400 57.143 4.279 100.773 o
-3 11 8 278.799 291.554 11.838 14.993 o
-3 11 9 220.335 221.235 12.883 15.694 o
-3 11 10 648.012 659.443 21.664 4.865 o
-3 11 11 83.353 90.514 13.204 20.550 o
-3 12 -2 335.953 339.695 9.641 15.582 o
-3 12 -1 14.944 21.358 2.206 349.928 o
-3 12 0 34.286 33.805 4.414 125.633 o
-3 12 1 262.854 286.357 8.003 20.954 o
-3 12 2 9.085 11.436 2.826 355.371 o
-3 12 3 30.038 35.319 2.503 211.604 o
-3 12 4 44.292 47.572 3.089 144.329 o
-3 12 5 315.769 309.178 9.689 16.453 o
-3 12 6 3.982 6.326 3.621 290.169 o
-3 12 7 9.274 3.492 4.742 171.581 o
-3 12 8 339.353 348.293 16.337 9.592 o
-3 12 9 45.401 36.035 7.429 59.171 o
-3 12 10 190.826 202.586 11.990 18.107 o
-3 12 11 62.816 87.868 11.902 25.242 o
-3 13 -2 1304.090 1239.660 33.494 1.950 o
-3 13 -1 115.290 104.839 5.113 54.802 o
-3 13 0 16.263 17.849 2.602 306.930 o
-3 13 1 204.492 189.198 7.007 29.011 o
-3 13 2 1079.710 1052.850 24.402 3.001 o
-3 13 3 18.262 17.715 2.045 356.217 o
-3 13 4 16.293 21.666 2.656 289.313 o
-3 13 5 42.300 53.568 3.657 127.109 o
-3 13 6 53.470 55.212 4.263 101.768 o
-3 13 7 283.224 285.999 11.997 14.768 o
-3 13 8 124.396 130.041 7.795 35.966 o
-3 13 9 24.652 31.296 10.126 38.553 o
-3 13 10 2.145 12.709 8.064 65.516 o
-3 13 11 3.404 14.792 10.189 41.361 o
-3 14 -2 24.028 27.658 3.031 213.263 o
-3 14 -1 31.438 32.394 3.795 152.453 o
-3 14 0 192.879 175.140 6.232 32.772 o
-3 14 1 337.686 334.745 9.806 15.426 o
-3 14 2 774.382 759.651 19.161 4.818 o
-3 14 3 806.517 770.286 23.194 3.972 o
-3 14 4 59.831 64.096 3.953 99.517 o
-3 14 5 490.527 505.881 16.064 7.818 o
-3 14 6 155.040 150.163 7.571 32.914 o
-3 14 7 1103.050 1063.340 31.870 2.308 o
-3 14 8 20.241 15.879 7.272 72.057 o
-3 14 9 28.227 25.979 8.026 57.478 o
-3 14 10 34.925 17.899 10.511 35.729 o
-3 15 -2 1354.490 1338.700 34.311 1.832 o
-3 15 -1 0.964 0.375 1.996 1023.030 o
-3 15 0 137.365 130.578 5.982 43.023 o
-3 15 1 273.887 251.237 9.430 18.970 o
-3 15 2 159.781 151.615 6.066 38.161 o
-3 15 3 465.787 458.081 15.124 8.654 o
-3 15 4 524.214 526.469 15.841 7.597 o
-3 15 5 18.714 19.369 4.473 154.536 o
-3 15 6 12.799 13.432 4.725 156.794 o
-3 15 7 195.970 202.289 9.127 23.798 o
-3 15 8 2.609 -6.187 5.499 142.728 o
-3 15 9 149.026 137.168 12.503 19.345 o
-3 15 10 9.684 24.918 16.958 15.048 o
-3 16 -2 62.792 57.816 7.734 49.968 o
-3 16 -1 103.818 89.274 4.944 61.172 o
-3 16 0 118.307 128.454 6.987 40.729 o
-3 16 1 110.550 117.393 6.651 44.534 o
-3 16 2 164.430 166.991 7.756 30.747 o
-3 16 3 34.654 29.934 3.175 174.698 o
-3 16 4 157.817 158.175 8.157 30.274 o
-3 16 5 898.532 935.925 26.502 3.162 o
-3 16 6 238.974 227.826 10.027 19.625 o
-3 16 7 45.245 47.256 6.451 70.276 o
-3 16 8 15.929 5.487 5.340 129.602 o
-3 16 9 140.839 144.960 10.919 23.276 o
-3 17 -2 158.896 163.744 7.720 31.455 o
-3 17 -1 92.344 100.786 5.781 55.778 o
-3 17 0 1180.080 1149.820 32.071 2.181 o
-3 17 1 41.276 50.080 3.469 135.804 o
-3 17 2 15.662 19.166 2.971 268.398 o
-3 17 3 63.445 70.403 6.380 61.679 o
-3 17 4 22.420 21.650 3.682 186.832 o
-3 17 5 127.386 130.537 12.054 21.207 o
-3 17 6 197.024 189.363 16.654 11.714 o
-3 17 7 3.537 -4.910 8.643 58.456 o
-3 17 8 15.978 -1.865 8.879 52.923 o
-3 18 -2 12.114 8.607 3.844 224.262 o
-3 18 -1 16.106 16.625 10.591 37.028 o
-3 18 0 17.587 18.479 3.778 197.401 o
-3 18 1 485.692 452.863 14.337 8.901 o
-3 18 2 69.836 62.718 7.589 49.457 o
-3 18 3 47.143 41.732 8.530 47.173 o
-3 18 4 0.595 0.715 8.229 65.126 o
-3 18 5 228.478 193.983 12.924 15.757 o
-3 18 6 0.407 8.265 5.368 146.719 o
-3 18 7 13.338 14.319 11.053 34.492 o
-3 19 -2 7.725 12.827 16.476 16.061 o
-3 19 -1 347.562 366.506 14.483 10.735 o
-3 19 0 36.689 32.098 8.100 54.098 o
-3 19 1 0.022 0.104 4.492 219.277 o
-3 19 2 87.580 70.752 8.688 38.607 o
-3 19 3 203.822 185.217 10.277 21.277 o
-3 19 4 3.961 10.614 7.997 66.354 o
-3 19 5 26.265 30.130 7.114 69.991 o
-3 19 6 1.594 10.908 12.282 28.952 o
-3 20 -2 10.044 18.744 7.259 75.595 o
-3 20 -1 34.630 36.612 16.535 15.286 o
-3 20 0 254.158 264.705 16.285 10.955 o
-3 20 1 16.451 28.338 12.463 26.895 o
-3 20 2 209.198 200.620 13.207 15.699 o
-3 20 3 167.896 153.852 10.621 22.650 o
-3 20 4 56.877 59.524 7.918 49.290 o
-3 20 5 92.979 93.155 24.325 6.956 o
-3 21 -2 7.369 4.624 18.369 13.012 o
-3 21 -1 58.392 61.370 19.115 11.259 o
-3 21 0 63.988 74.634 11.893 25.535 o
-3 21 1 75.807 55.758 8.577 41.647 o
-3 21 2 69.626 76.080 11.127 28.047 o
-3 21 3 287.407 307.670 37.377 2.840 o
-2 0 0 13723.700 12241.000 605.433 0.010 o
-2 0 2 882.975 849.997 25.069 3.446 o
-2 0 4 3849.500 3771.810 100.512 0.262 o
-2 0 6 576.156 538.356 16.773 6.863 o
-2 0 8 401.214 372.392 12.079 11.796 o
-2 0 10 194.314 172.923 7.314 29.541 o
-2 0 12 606.112 553.112 28.484 3.701 o
-2 0 14 230.402 184.349 25.587 5.770 o
-2 1 -1 738.694 759.504 21.463 4.476 o
-2 1 0 1525.930 1433.590 30.840 1.845 o
-2 1 1 4845.440 4807.310 101.606 0.215 o
-2 1 2 2977.530 3041.640 61.732 0.535 o
-2 1 3 661.325 641.747 13.191 7.170 o
-2 1 4 574.512 594.115 12.393 8.318 o
-2 1 5 32.330 39.403 2.011 220.597 o
-2 1 6 318.328 312.600 6.997 19.582 o
-2 1 7 111.340 115.033 3.589 65.173 o
-2 1 8 1112.990 1188.520 23.652 2.910 o
-2 1 9 9.244 12.357 1.830 552.592 o
-2 1 10 520.705 476.076 11.837 9.698 o
-2 1 11 73.110 70.443 4.525 80.823 o
-2 1 12 116.641 127.576 13.311 18.738 o
-2 1 13 38.819 30.508 5.832 87.373 o
-2 1 14 327.616 333.442 16.398 9.734 o
-2 2 -1 10151.300 9815.960 281.095 0.037 o
-2 2 0 2011.360 2002.290 40.806 1.115 o
-2 2 1 771.672 763.121 14.797 5.749 o
-2 2 2 4337.790 4411.270 82.577 0.288 o
-2 2 3 186.370 191.889 4.766 36.988 o
-2 2 4 2478.550 2516.100 49.590 0.772 o
-2 2 5 10274.100 10232.900 226.322 0.048 o
-2 2 6 1802.960 1851.180 35.527 1.371 o
-2 2 7 35.969 28.045 1.665 243.897 o
-2 2 8 2300.820 2351.790 47.149 0.863 o
-2 2 9 127.988 126.666 4.533 52.969 o
-2 2 10 704.717 680.829 16.325 5.915 o
-2 2 11 799.018 762.416 22.916 4.047 o
-2 2 12 16.039 14.387 4.608 156.562 o
-2 2 13 137.312 153.904 9.564 27.193 o
-2 2 14 40.102 37.098 7.348 61.398 o
-2 3 -1 4304.470 4107.750 96.241 0.254 o
-2 3 0 46.716 41.507 1.814 182.706 o
-2 3 1 982.138 1050.610 20.135 3.664 o
-2 3 2 4601.630 4661.020 87.392 0.258 o
-2 3 3 4297.690 4344.780 81.505 0.294 o
-2 3 5 19.278 15.315 1.411 434.833 o
-2 3 6 981.840 983.270 19.479 3.828 o
-2 3 7 209.923 193.842 5.293 32.896 o
-2 3 8 729.476 737.590 15.296 5.907 o
-2 3 9 525.728 522.883 12.190 9.217 o
-2 3 10 370.531 366.629 10.095 14.039 o
-2 3 11 93.275 93.495 5.908 55.397 o
-2 3 12 172.169 171.603 9.804 24.093 o
-2 3 13 0.001 5.001 8.538 60.125 o
-2 3 14 4.846 0.866 10.318 40.983 o
-2 4 -1 222.939 240.394 7.075 25.868 o
-2 4 0 126.385 124.019 6.339 43.334 o
-2 4 1 510.600 533.974 10.599 10.088 o
-2 4 2 443.055 446.857 9.431 12.387 o
-2 4 3 921.438 948.029 18.504 4.171 o
-2 4 4 573.388 569.676 11.581 8.763 o
-2 4 5 119.492 133.878 3.814 58.386 o
-2 4 6 534.479 507.950 10.782 9.867 o
-2 4 7 162.175 158.345 4.377 44.036 o
-2 4 8 620.322 598.391 13.923 7.377 o
-2 4 9 331.546 311.671 8.446 17.418 o
-2 4 10 55.107 55.453 3.133 123.940 o
-2 4 11 0.239 -1.188 3.230 421.543 o
-2 4 12 0.074 -3.954 4.045 270.233 o
-2 4 13 12.550 -0.037 5.604 125.829 o
-2 4 14 3.927 9.070 7.238 80.608 o
-2 5 -1 193.941 155.882 4.684 38.533 o
-2 5 0 374.346 367.607 12.460 11.943 o
-2 5 1 64.302 59.204 2.005 131.963 o
-2 5 2 10949.700 11164.900 235.086 0.043 o
-2 5 3 83.899 84.728 3.594 83.146 o
-2 5 4 182.278 178.087 4.378 39.559 o
-2 5 5 747.246 738.598 15.382 5.796 o
-2 5 6 308.308 320.127 7.541 19.148 o
-2 5 7 1.378 1.120 1.356 1829.810 o
-2 5 8 2610.820 2594.860 49.922 0.735 o
-2 5 9 246.220 244.063 6.487 25.523 o
-2 5 10 61.008 56.763 3.787 104.460 o
-2 5 11 204.555 191.147 8.374 25.438 o
-2 5 12 144.754 140.695 8.057 32.419 o
-2 5 13 26.754 23.015 9.777 41.277 o
-2 6 -1 1665.460 1702.530 40.878 1.301 o
-2 6 0 1056.720 968.651 25.442 3.000 o
-2 6 1 928.552 934.909 18.892 4.113 o
-2 6 2 717.582 740.087 14.634 6.124 o
-2 6 3 3101.270 3082.890 63.128 0.509 o
-2 6 4 2629.300 2651.620 50.312 0.722 o
-2 6 5 109.387 109.823 3.272 69.011 o
-2 6 6 1760.730 1839.440 35.601 1.392 o
-2 6 7 1825.250 1860.830 39.269 1.250 o
-2 6 8 26.584 28.966 2.219 252.986 o
-2 6 9 603.843 603.356 13.287 7.704 o
-2 6 10 5.599 6.239 2.485 502.975 o
-2 6 11 898.941 858.847 25.985 3.289 o
-2 6 12 79.600 75.820 8.074 43.171 o
-2 6 13 42.366 44.228 6.704 68.206 o
-2 7 -1 391.836 380.402 10.997 12.730 o
-2 7 0 1104.650 1271.630 32.318 2.177 o
-2 7 1 74.983 74.790 4.137 83.898 o
-2 7 2 1996.910 1934.000 38.288 1.193 o
-2 7 3 2178.680 2183.390 43.233 0.984 o
-2 7 4 373.495 379.783 8.270 15.460 o
-2 7 5 650.549 660.946 13.595 7.054 o
-2 7 6 579.898 570.295 12.037 8.517 o
-2 7 7 514.073 526.094 11.398 9.704 o
-2 7 8 90.530 92.330 3.596 77.922 o
-2 7 9 41.239 44.182 2.564 169.049 o
-2 7 10 0.228 -3.340 2.465 720.665 o
-2 7 11 178.912 206.147 10.191 22.061 o
-2 7 12 0.322 6.042 5.160 160.265 o
-2 7 13 567.988 646.322 27.753 3.817 o
-2 8 -1 1604.120 1559.760 39.425 1.407 o
-2 8 0 1940.070 2018.080 55.651 0.832 o
-2 8 1 115.469 110.202 3.778 63.315 o
-2 8 2 229.401 240.584 6.528 26.610 o
-2 8 3 2996.400 2972.510 63.766 0.520 o
-2 8 4 108.418 110.029 3.411 68.342 o
-2 8 5 18.835 29.387 1.797 328.945 o
-2 8 6 619.214 614.147 12.963 7.656 o
-2 8 7 0.118 3.400 1.441 1689.080 o
-2 8 8 1.403 2.902 1.610 1283.590 o
-2 8 9 253.631 254.259 7.812 22.404 o
-2 8 10 396.986 393.547 11.018 12.510 o
-2 8 11 199.501 193.585 7.634 27.551 o
-2 8 12 155.138 166.623 10.707 22.715 o
-2 8 13 92.641 91.061 15.974 14.783 o
-2 9 -1 31.538 40.074 2.527 198.832 o
-2 9 0 3368.670 3465.130 70.612 0.420 o
-2 9 1 174.939 175.751 4.682 39.737 o
-2 9 2 211.474 212.907 5.550 31.231 o
-2 9 3 10.189 13.700 1.350 634.376 o
-2 9 4 1154.690 1165.260 23.952 2.837 o
-2 9 5 520.268 530.967 11.859 9.388 o
-2 9 6 987.154 992.588 20.153 3.718 o
-2 9 7 100.611 95.060 3.536 73.392 o
-2 9 8 48.856 48.244 2.697 147.637 o
-2 9 9 3.364 7.111 2.207 636.750 o
-2 9 10 163.596 159.851 7.047 33.578 o
-2 9 11 215.902 222.435 11.439 18.038 o
-2 9 12 2.343 -0.585 5.073 167.508 o
-2 9 13 169.809 203.749 14.727 14.295 o
-2 10 -1 46.201 43.380 3.118 143.775 o
-2 10 0 5102.660 4943.940 96.983 0.216 o
-2 10 1 254.886 273.896 7.748 21.998 o
-2 10 2 3.881 6.050 1.067 1376.040 o
-2 10 3 566.189 577.155 12.484 8.433 o
-2 10 4 1334.820 1368.970 34.777 1.811 o
-2 10 5 2585.570 2675.820 53.347 0.692 o
-2 10 6 1649.870 1703.480 34.721 1.515 o
-2 10 7 2124.070 2142.190 43.231 1.006 o
-2 10 8 76.246 85.194 4.333 78.224 o
-2 10 9 360.021 348.235 10.465 14.111 o
-2 10 10 154.642 141.612 7.888 32.158 o
-2 10 11 1.521 4.206 4.532 204.743 o
-2 10 12 0.222 -3.863 6.810 95.353 o
-2 11 -1 74.615 68.547 2.915 102.984 o
-2 11 0 355.872 359.887 8.353 16.111 o
-2 11 1 623.586 589.847 16.224 6.619 o
-2 11 2 238.684 229.728 6.953 25.491 o
-2 11 3 1834.930 1886.870 38.185 1.271 o
-2 11 4 57.602 68.078 3.164 114.124 o
-2 11 5 325.486 331.351 8.317 17.450 o
-2 11 6 72.502 82.213 3.646 89.690 o
-2 11 7 600.569 589.912 13.920 7.553 o
-2 11 8 109.485 111.532 4.960 56.482 o
-2 11 9 87.329 88.947 4.638 69.477 o
-2 11 10 3.197 1.004 3.336 361.860 o
-2 11 11 35.005 28.757 5.720 92.432 o
-2 11 12 118.784 103.929 9.415 30.672 o
-2 12 -1 81.528 79.874 3.693 84.572 o
-2 12 0 336.607 335.226 8.070 17.321 o
-2 12 1 197.455 196.954 5.802 32.568 o
-2 12 2 25.961 23.091 1.656 311.609 o
-2 12 3 539.713 530.505 12.508 8.892 o
-2 12 4 583.248 581.891 14.204 7.608 o
-2 12 5 385.667 404.123 10.285 13.201 o
-2 12 6 86.543 87.219 3.596 81.104 o
-2 12 7 5.309 6.884 2.495 499.603 o
-2 12 8 85.520 83.742 3.446 84.189 o
-2 12 9 342.975 348.615 15.507 10.134 o
-2 12 10 115.509 118.392 8.698 33.352 o
-2 12 11 0.023 3.303 5.719 133.372 o
-2 12 12 0.257 4.869 7.076 87.036 o
-2 13 -1 1604.110 1591.090 33.775 1.610 o
-2 13 0 249.654 259.290 7.396 23.220 o
-2 13 1 361.002 369.513 9.901 14.389 o
-2 13 2 305.903 285.271 10.469 16.089 o
-2 13 3 588.779 591.759 13.917 7.636 o
-2 13 4 88.482 92.566 5.245 62.595 o
-2 13 5 63.840 61.022 3.241 110.199 o
-2 13 6 421.611 410.098 10.470 12.361 o
-2 13 7 2.737 4.596 2.126 733.687 o
-2 13 8 437.545 449.364 13.799 9.694 o
-2 13 9 309.328 289.462 15.619 10.748 o
-2 13 10 239.914 218.351 12.527 15.789 o
-2 13 11 55.595 63.757 11.015 29.771 o
-2 14 -1 30.717 29.805 2.287 230.171 o
-2 14 0 1359.300 1363.610 29.539 2.081 o
-2 14 1 134.725 136.651 5.032 47.819 o
-2 14 2 56.117 57.732 3.000 124.345 o
-2 14 3 649.880 647.368 15.575 6.503 o
-2 14 4 112.802 101.609 4.094 63.278 o
-2 14 5 668.483 707.404 17.270 5.779 o
-2 14 6 78.884 80.426 6.786 52.739 o
-2 14 7 2.785 8.621 3.442 316.751 o
-2 14 8 495.497 485.500 13.887 8.883 o
-2 14 9 64.562 81.800 6.879 54.887 o
-2 14 10 284.497 273.004 15.202 11.509 o
-2 14 11 14.659 0.190 9.696 44.969 o
-2 15 -1 34.701 38.731 2.441 195.682 o
-2 15 0 325.796 325.470 8.990 16.759 o
-2 15 1 597.634 548.873 13.864 7.752 o
-2 15 2 157.249 151.512 5.278 41.717 o
-2 15 3 1007.840 973.841 25.087 3.112 o
-2 15 4 54.685 57.186 3.394 117.854 o
-2 15 5 4.375 4.663 2.625 497.044 o
-2 15 6 22.920 17.870 3.158 224.945 o
-2 15 7 305.268 315.239 11.100 15.002 o
-2 15 8 161.674 170.460 7.590 31.385 o
-2 15 9 143.304 153.218 9.838 26.013 o
-2 15 10 251.605 236.227 14.455 12.987 o
-2 16 -1 657.584 646.805 15.451 6.497 o
-2 16 0 15.987 18.517 2.333 337.626 o
-2 16 1 77.167 83.401 4.171 80.158 o
-2 16 2 0.403 1.541 1.865 1155.960 o
-2 16 3 23.405 20.537 2.522 266.167 o
-2 16 4 628.759 636.022 20.593 5.231 o
-2 16 5 447.652 454.615 13.569 9.691 o
-2 16 6 12.761 5.977 3.443 266.446 o
-2 16 7 108.052 102.836 7.850 39.051 o
-2 16 8 155.382 161.310 9.268 26.789 o
-2 16 9 0.830 -7.639 13.505 24.248 o
-2 16 10 109.344 106.665 24.399 6.832 o
-2 17 -1 84.025 82.550 4.379 74.812 o
-2 17 0 3.128 1.201 4.304 225.385 o
-2 17 1 1154.440 1178.500 27.668 2.519 o
-2 17 2 61.031 58.611 3.413 110.670 o
-2 17 3 137.126 130.084 6.403 41.018 o
-2 17 4 201.186 210.344 8.026 25.923 o
-2 17 5 6.449 6.271 5.984 114.449 o
-2 17 6 148.885 156.511 7.827 32.237 o
-2 17 7 39.712 48.980 5.445 89.373 o
-2 17 8 4.247 9.003 6.641 94.753 o
-2 17 9 2.699 8.837 13.088 25.535 o
-2 18 -1 480.777 450.098 14.364 8.946 o
-2 18 0 198.872 201.480 7.264 28.292 o
-2 18 1 5.249 7.799 5.953 115.953 o
-2 18 2 127.265 133.363 5.675 46.032 o
-2 18 3 2.508 7.258 3.691 286.308 o
-2 18 4 374.058 393.865 13.457 10.995 o
-2 18 5 102.779 100.109 7.037 44.737 o
-2 18 6 633.012 614.029 31.088 3.198 o
-2 18 7 39.284 41.162 5.749 85.876 o
-2 18 8 241.619 253.304 21.021 7.724 o
-2 19 -1 314.936 334.518 12.856 12.805 o
-2 19 0 34.242 41.731 3.619 147.122 o
-2 19 1 15.542 21.140 4.186 173.938 o
-2 19 2 573.043 558.333 20.098 5.738 o
-2 19 3 10.608 14.013 10.137 40.969 o
-2 19 4 7.366 6.851 6.091 109.720 o
-2 19 5 53.769 71.622 6.142 67.256 o
-2 19 6 87.984 92.257 7.013 48.029 o
-2 19 7 2.183 0.299 7.739 73.092 o
-2 20 -1 559.667 546.748 23.646 4.833 o
-2 20 0 110.918 120.490 13.380 18.852 o
-2 20 1 172.448 170.167 9.968 23.698 o
-2 20 2 3.635 6.526 5.266 148.595 o
-2 20 3 97.100 90.892 10.915 26.834 o
-2 20 4 177.896 174.712 15.100 13.906 o
-2 20 5 542.568 540.692 26.018 4.329 o
-2 20 6 1.907 3.029 7.829 71.061 o
-2 21 -1 46.440 40.013 18.832 11.801 o
-2 21 0 155.811 167.081 16.135 12.986 o
-2 21 1 49.970 34.571 12.698 24.318 o
-2 21 2 81.512 87.100 10.844 28.113 o
-2 21 3 10.087 25.078 11.839 30.120 o
-2 21 4 12.368 15.897 9.155 49.222 o
-2 21 5 27.138 46.623 11.594 29.534 o
-2 22 -1 54.087 43.931 11.439 28.651 o
-2 22 0 40.027 31.032 9.526 41.049 o
-2 22 1 1.182 -11.793 9.101 53.238 o
-2 22 2 68.316 39.587 10.644 31.421 o
-1 0 1 10009.900 10748.400 751.005 0.007 o
-1 0 5 1731.340 1662.470 44.959 1.164 o
-1 0 7 5805.980 5702.020 151.330 0.119 o
-1 0 9 614.836 593.171 17.918 6.127 o
-1 0 11 188.729 210.972 13.380 15.779 o
-1 0 13 194.857 208.002 15.470 12.919 o
-1 1 1 7992.500 8319.740 259.215 0.047 o
-1 1 2 2052.560 2166.820 44.015 1.007 o
-1 1 3 586.635 547.951 11.071 8.944 o
-1 1 4 8279.770 8240.860 148.501 0.089 o
-1 1 5 112.947 76.260 2.147 82.833 o
-1 1 6 567.874 563.087 11.516 8.877 o
-1 1 7 1678.090 1675.990 33.686 1.545 o
-1 1 8 262.883 282.234 6.715 23.124 o
-1 1 9 6.728 7.336 1.789 698.701 o
-1 1 10 1006.940 984.145 22.010 3.457 o
-1 1 11 66.624 65.734 4.633 83.794 o
-1 1 12 40.687 39.421 4.634 110.270 o
-1 1 13 1.027 4.769 4.525 205.954 o
-1 1 14 0.212 0.154 8.074 67.842 o
-1 2 1 11.101 11.649 0.529 819.670 o
-1 2 2 3623.840 3549.410 71.656 0.393 o
-1 2 3 1988.440 2116.770 39.940 1.123 o
-1 2 4 5356.780 5319.560 99.594 0.199 o
-1 2 5 3344.980 3329.750 60.613 0.489 o
-1 2 6 575.112 634.196 12.397 8.136 o
-1 2 7 2359.350 2384.030 42.564 0.918 o
-1 2 8 504.403 503.536 10.428 10.447 o
-1 2 9 736.463 728.065 15.826 5.769 o
-1 2 10 578.183 544.492 13.193 8.188 o
-1 2 11 573.942 557.870 15.713 7.199 o
-1 2 12 5.653 2.989 3.245 349.189 o
-1 2 13 29.503 23.044 5.174 112.585 o
-1 2 14 32.599 36.592 6.271 80.529 o
-1 3 0 823.407 781.849 22.824 3.979 o
-1 3 1 1717.940 1696.610 36.035 1.435 o
-1 3 2 2023.660 2082.850 39.174 1.134 o
-1 3 3 575.821 605.143 12.376 8.264 o
-1 3 4 171.327 190.704 4.681 39.222 o
-1 3 5 75.791 64.610 2.184 113.525 o
-1 3 6 1346.880 1330.700 25.755 2.340 o
-1 3 7 11.841 22.447 1.340 503.341 o
-1 3 8 33.357 29.939 1.879 240.797 o
-1 3 9 488.621 461.334 10.720 10.785 o
-1 3 10 49.186 49.555 3.130 134.862 o
-1 3 11 107.275 112.258 5.688 51.793 o
-1 3 12 1068.940 1058.080 30.956 2.417 o
-1 3 13 5.836 2.372 5.332 144.978 o
-1 3 14 106.890 98.550 9.300 32.300 o
-1 4 0 4562.720 4264.050 105.303 0.221 o
-1 4 1 20076.800 19820.400 873.586 0.005 o
-1 4 2 6368.310 6199.990 130.576 0.131 o
-1 4 3 877.336 886.964 17.847 4.500 o
-1 4 4 31.692 22.754 1.214 301.588 o
-1 4 5 11.612 10.440 1.015 723.002 o
-1 4 6 426.534 412.834 9.005 13.304 o
-1 4 7 2517.050 2488.360 45.872 0.818 o
-1 4 8 597.057 587.482 12.398 8.148 o
-1 4 9 304.861 304.475 7.710 19.351 o
-1 4 10 330.515 317.079 8.752 17.015 o
-1 4 11 128.752 118.291 6.246 43.917 o
-1 4 12 85.655 93.099 6.050 56.078 o
-1 4 13 380.295 359.605 15.458 9.724 o
-1 4 14 24.860 33.479 10.886 33.741 o
-1 5 0 189.124 206.606 6.164 31.872 o
-1 5 1 1591.210 1614.470 34.406 1.586 o
-1 5 2 98.346 88.932 2.255 86.686 o
-1 5 3 709.176 751.256 14.783 6.102 o
-1 5 4 208.845 217.237 5.420 31.588 o
-1 5 5 16.740 17.341 1.239 478.271 o
-1 5 6 17.937 21.669 1.508 401.280 o
-1 5 7 1667.840 1706.740 34.253 1.521 o
-1 5 8 1231.790 1267.450 25.130 2.562 o
-1 5 9 1.138 6.960 1.841 927.079 o
-1 5 10 470.305 478.232 12.759 9.768 o
-1 5 11 327.977 340.194 10.236 15.139 o
-1 5 12 63.112 55.858 4.533 90.113 o
-1 5 13 890.849 925.971 30.965 2.687 o
-1 5 14 133.201 112.352 8.807 31.651 o
-1 6 0 226.107 233.145 5.787 28.674 o
-1 6 1 0.046 0.950 0.728 6451.000 o
-1 6 2 541.240 550.085 10.937 9.474 o
-1 6 4 4596.610 4655.110 87.504 0.258 o
-1 6 5 1446.720 1378.600 26.715 2.151 o
-1 6 6 2056.850 2062.710 39.649 1.115 o
-1 6 7 586.873 592.214 12.242 8.275 o
-1 6 8 1318.470 1340.470 26.550 2.316 o
-1 6 9 603.036 624.429 15.544 6.860 o
-1 6 10 101.373 95.984 4.392 65.554 o
-1 6 11 131.495 122.598 6.010 44.413 o
-1 6 12 82.112 76.389 4.744 72.790 o
-1 6 13 29.870 32.608 5.796 92.687 o
-1 6 14 19.339 -2.423 19.381 11.609 o
-1 7 0 3590.480 3547.730 82.937 0.342 o
-1 7 1 745.320 766.753 16.270 5.535 o
-1 7 2 1104.530 1093.820 21.846 3.177 o
-1 7 3 1848.150 1779.190 36.766 1.330 o
-1 7 4 585.712 625.525 13.769 7.585 o
-1 7 5 1610.710 1636.110 30.459 1.725 o
-1 7 6 3061.940 3150.580 59.903 0.534 o
-1 7 7 0.182 2.886 1.324 1975.110 o
-1 7 8 25.047 27.480 1.882 287.334 o
-1 7 9 129.642 128.045 4.694 51.534 o
-1 7 10 454.456 438.134 11.592 10.894 o
-1 7 11 33.375 27.741 3.056 185.615 o
-1 7 12 128.652 126.725 7.580 36.673 o
-1 7 13 13.004 15.138 9.769 43.561 o
-1 8 0 2399.760 2386.300 53.602 0.745 o
-1 8 1 763.847 790.275 17.754 5.088 o
-1 8 2 534.351 537.870 11.040 9.574 o
-1 8 3 453.527 452.051 12.611 10.198 o
-1 8 4 731.313 782.829 16.320 5.551 o
-1 8 5 938.021 892.268 17.864 4.298 o
-1 8 6 549.268 569.878 13.485 8.207 o
-1 8 7 410.161 386.941 8.102 14.614 o
-1 8 8 871.732 879.634 18.154 4.479 o
-1 8 9 393.443 388.883 9.262 14.035 o
-1 8 10 373.639 371.257 12.921 11.561 o
-1 8 11 46.521 52.886 3.797 119.258 o
-1 8 12 69.293 82.389 6.227 59.999 o
-1 8 13 5.712 0.303 6.991 87.462 o
-1 9 0 833.040 869.174 19.272 4.429 o
-1 9 1 2833.960 2825.330 58.016 0.596 o
-1 9 2 8.575 10.476 0.704 948.328 o
-1 9 3 1725.380 1714.620 31.776 1.573 o
-1 9 4 94.189 88.064 2.757 85.127 o
-1 9 5 3283.520 3423.470 70.314 0.430 o
-1 9 6 574.844 566.557 11.981 8.604 o
-1 9 7 115.238 110.686 3.308 66.478 o
-1 9 8 7.678 9.617 1.691 668.094 o
-1 9 9 572.787 582.317 15.595 7.170 o
-1 9 10 0.015 -1.105 2.896 527.910 o
-1 9 11 208.192 183.862 7.752 26.994 o
-1 9 12 0.040 -3.924 4.749 196.291 o
-1 9 13 11.524 6.834 6.072 106.993 o
-1 10 0 510.929 517.715 11.865 9.560 o
-1 10 1 8.320 9.654 0.946 910.006 o
-1 10 2 1671.320 1690.110 33.603 1.547 o
-1 10 3 1433.550 1479.170 28.750 2.006 o
-1 10 4 430.754 433.844 9.709 12.533 o
-1 10 5 0.168 3.658 1.373 1782.800 o
-1 10 6 117.784 125.518 4.934 53.004 o
-1 10 7 0.903 3.323 1.482 1492.860 o
-1 10 8 613.942 626.827 16.431 6.503 o
-1 10 9 829.855 855.373 22.845 3.873 o
-1 10 10 1228.990 1299.020 33.406 1.991 o
-1 10 11 13.982 15.237 5.363 125.395 o
-1 10 12 206.947 193.425 11.137 19.305 o
-1 10 13 24.608 22.471 9.312 45.341 o
-1 11 0 700.393 682.953 15.296 6.201 o
-1 11 1 416.342 400.906 9.810 13.023 o
-1 11 2 509.716 470.920 12.044 9.746 o
-1 11 3 1380.290 1417.890 28.545 2.093 o
-1 11 4 289.015 286.977 6.696 21.762 o
-1 11 5 0.305 3.176 2.018 954.561 o
-1 11 6 600.318 632.807 14.482 7.206 o
-1 11 7 88.976 92.071 3.746 77.206 o
-1 11 8 316.253 322.435 9.649 16.307 o
-1 11 9 187.942 190.113 7.903 27.723 o
-1 11 10 10.975 19.568 3.702 221.420 o
-1 11 11 36.531 46.981 5.843 84.028 o
-1 11 12 238.899 264.217 15.784 11.602 o
-1 12 0 1762.170 1728.970 36.547 1.389 o
-1 12 1 973.187 1002.820 22.724 3.421 o
-1 12 2 4863.630 4962.110 110.769 0.194 o
-1 12 3 218.018 206.422 4.929 32.416 o
-1 12 4 13.798 16.300 2.245 378.537 o
-1 12 5 28.215 29.217 2.651 219.655 o
-1 12 6 158.789 148.171 4.733 44.001 o
-1 12 7 201.893 189.109 5.734 32.706 o
-1 12 8 433.333 439.121 13.216 10.148 o
-1 12 9 77.180 82.932 6.127 58.806 o
-1 12 10 160.075 156.840 9.343 26.419 o
-1 12 11 2.386 11.435 7.145 82.778 o
-1 12 12 128.693 123.040 9.423 29.242 o
-1 13 0 72.577 70.003 3.226 99.576 o
-1 13 1 46.895 48.081 2.659 152.032 o
-1 13 2 478.656 486.520 11.338 10.404 o
-1 13 3 324.533 329.965 7.996 17.871 o
-1 13 4 34.227 36.076 2.749 187.163 o
-1 13 5 224.890 221.273 5.772 29.255 o
-1 13 6 331.219 329.808 7.949 17.711 o
-1 13 7 672.444 691.329 17.048 5.857 o
-1 13 8 0.310 -2.303 3.085 460.907 o
-1 13 9 599.715 633.727 17.538 6.217 o
-1 13 10 17.791 17.718 4.098 177.837 o
-1 13 11 1.899 3.409 8.675 58.011 o
-1 14 0 80.772 80.223 4.529 75.011 o
-1 14 1 135.968 124.351 6.261 42.291 o
-1 14 2 29.523 35.752 2.220 227.122 o
-1 14 3 814.475 786.005 19.270 4.619 o
-1 14 4 111.952 104.374 3.948 64.186 o
-1 14 5 128.426 129.576 5.799 45.482 o
-1 14 6 1685.150 1709.600 33.666 1.532 o
-1 14 7 892.778 920.236 23.931 3.511 o
-1 14 8 286.008 277.249 8.986 18.765 o
-1 14 9 11.408 8.103 2.922 335.162 o
-1 14 10 19.282 19.157 5.705 107.138 o
-1 14 11 137.364 132.027 10.363 25.334 o
-1 15 0 0.082 5.833 1.718 1149.190 o
-1 15 1 678.057 677.117 16.218 6.086 o
-1 15 2 1.706 1.243 2.861 498.357 o
-1 15 3 2.236 4.179 2.470 598.471 o
-1 15 4 56.681 59.486 2.818 126.432 o
-1 15 5 2.185 5.473 1.759 968.185 o
-1 15 6 611.461 626.785 17.317 6.242 o
-1 15 7 435.051 441.035 11.872 10.961 o
-1 15 8 18.333 17.043 3.301 232.298 o
-1 15 9 8.759 -0.429 5.001 160.175 o
-1 15 10 2.496 7.984 5.616 132.213 o
-1 15 11 6.360 26.649 15.574 17.820 o
-1 16 0 73.310 81.214 4.477 78.758 o
-1 16 1 28.516 26.732 3.813 161.785 o
-1 16 2 17.267 16.789 4.084 180.896 o
-1 16 3 17.344 15.597 2.567 311.174 o
-1 16 4 546.472 531.401 15.416 7.593 o
-1 16 5 9.723 3.318 3.368 299.612 o
-1 16 6 13.562 11.796 2.241 405.566 o
-1 16 7 157.831 165.199 6.626 35.435 o
-1 16 8 15.633 19.212 3.283 240.065 o
-1 16 9 0.145 1.944 9.358 50.379 o
-1 16 10 15.144 21.046 6.494 88.618 o
-1 17 0 0.009 0.045 2.348 801.952 o
-1 17 1 12.952 17.039 3.305 253.930 o
-1 17 2 184.770 190.277 7.570 28.871 o
-1 17 3 340.830 348.801 9.799 15.187 o
-1 17 4 1420.380 1378.770 34.460 1.766 o
-1 17 5 111.635 120.847 6.763 43.442 o
-1 17 6 25.496 29.901 3.780 165.985 o
-1 17 7 37.301 37.555 5.249 98.707 o
-1 17 8 89.400 99.023 7.001 47.273 o
-1 17 9 101.835 119.390 12.579 21.015 o
-1 18 0 269.036 269.066 8.279 20.619 o
-1 18 1 716.541 737.848 19.737 4.936 o
-1 18 2 113.191 110.241 4.655 57.858 o
-1 18 3 20.636 20.183 2.588 275.666 o
-1 18 4 176.592 175.105 7.380 30.649 o
-1 18 5 123.740 128.673 10.460 25.853 o
-1 18 6 240.906 236.313 14.240 13.403 o
-1 18 7 0.091 -2.081 5.601 141.026 o
-1 18 8 12.850 2.679 8.820 53.957 o
-1 18 9 377.491 277.906 34.608 3.177 o
-1 19 0 36.278 33.164 2.976 176.078 o
-1 19 1 347.754 361.601 10.495 14.200 o
-1 19 2 433.023 437.104 12.944 10.333 o
-1 19 3 43.234 44.989 7.811 54.402 o
-1 19 4 252.937 261.792 14.234 13.005 o
-1 19 5 0.221 -0.903 6.797 95.724 o
-1 19 6 24.078 18.005 16.680 15.359 o
-1 19 7 20.584 18.864 7.197 72.667 o
-1 19 8 73.844 92.984 24.045 7.183 o
-1 20 0 5.227 2.658 14.062 22.174 o
-1 20 1 951.202 977.652 39.493 1.915 o
-1 20 2 53.766 64.149 9.886 35.536 o
-1 20 3 202.820 191.432 20.381 8.537 o
-1 20 4 252.768 230.532 17.585 10.052 o
-1 20 5 0.101 -3.381 12.140 30.044 o
-1 20 6 17.965 19.630 6.805 80.862 o
-1 20 7 156.560 165.545 19.793 9.374 o
-1 21 0 135.634 136.390 18.442 10.863 o
-1 21 1 4.014 11.657 7.389 76.920 o
-1 21 2 53.706 52.641 18.283 12.327 o
-1 21 3 458.527 476.554 30.022 3.736 o
-1 21 4 160.452 181.491 15.886 13.122 o
-1 21 5 50.735 49.156 17.580 13.318 o
-1 22 0 3.763 -2.359 14.686 20.425 o
-1 22 1 74.953 71.953 10.546 30.250 o
-1 22 2 3.771 7.544 12.459 28.120 o
-1 22 3 52.710 59.538 10.540 32.350 o
-1 22 4 159.649 143.308 14.874 14.816 o
0 0 2 5444.500 5717.450 283.016 0.047 o
0 0 6 5774.180 5468.450 135.716 0.138 o
0 0 8 350.424 336.134 10.861 14.057 o
0 0 10 171.915 161.865 7.589 30.896 o
0 0 12 229.772 208.544 18.183 9.883 o
0 0 14 243.116 309.786 48.625 1.766 o
0 1 1 274.056 272.930 13.104 13.800 o
0 1 2 2696.440 2797.200 52.344 0.675 o
0 1 3 1270.960 1397.820 28.481 2.213 o
0 1 4 9.515 6.672 0.589 1047.400 o
0 1 5 1963.410 1965.640 37.351 1.224 o
0 1 6 725.351 690.083 15.708 5.946 o
0 1 7 2294.050 2310.240 45.586 0.895 o
0 1 8 0.748 7.490 1.132 1682.130 o
0 1 9 2213.620 2346.980 45.268 0.916 o
0 1 10 607.305 635.728 15.037 6.965 o
0 1 11 661.053 657.740 18.412 5.625 o
0 1 12 62.139 67.795 6.719 58.744 o
0 1 13 349.135 331.198 14.033 11.289 o
0 1 14 388.942 417.430 21.895 6.204 o
0 2 1 879.639 872.428 17.842 4.517 o
0 2 2 593.611 549.624 11.004 8.891 o
0 2 4 912.967 891.675 17.243 4.473 o
0 2 5 1602.880 1537.620 31.765 1.710 o
0 2 6 50.999 59.846 2.042 150.316 o
0 2 7 40.462 40.830 2.455 178.104 o
0 2 8 903.473 895.855 18.814 4.252 o
0 2 9 919.904 930.931 18.887 4.144 o
0 2 10 281.063 278.856 7.817 20.638 o
0 2 11 64.369 64.954 4.305 90.297 o
0 2 12 278.963 282.023 10.490 16.820 o
0 2 13 5.516 4.226 4.282 214.618 o
0 2 14 15.528 18.495 6.690 84.697 o
0 3 1 297.579 313.559 6.419 21.148 o
0 3 2 4125.040 4231.470 94.160 0.264 o
0 3 3 12004.900 12663.300 360.871 0.024 o
0 3 4 128.498 152.169 3.581 54.896 o
0 3 5 21.717 14.986 1.170 431.443 o
0 3 6 326.548 323.343 6.988 19.078 o
0 3 7 44.469 37.706 1.686 197.157 o
0 3 8 989.584 998.711 21.448 3.545 o
0 3 9 1169.120 1166.400 23.297 2.871 o
0 3 10 172.997 175.389 6.572 33.572 o
0 3 11 61.588 70.579 3.513 103.322 o
0 3 12 176.731 181.562 9.369 24.727 o
0 3 13 6.328 8.476 5.108 151.275 o
0 3 14 6.055 14.683 7.243 78.365 o
0 4 0 6240.180 5794.310 295.574 0.043 o
0 4 1 1487.240 1565.870 31.864 1.777 o
0 4 2 9382.960 9402.710 249.015 0.046 o
0 4 3 2281.310 2396.930 46.909 0.866 o
0 4 4 3037.460 3054.510 59.569 0.544 o
0 4 5 2587.210 2633.170 51.623 0.716 o
0 4 6 4410.550 4581.860 89.583 0.261 o
0 4 7 152.872 142.492 3.826 49.401 o
0 4 8 449.632 441.716 9.573 12.226 o
0 4 9 510.217 494.586 11.649 9.806 o
0 4 10 375.278 366.016 9.523 14.457 o
0 4 11 683.863 708.972 16.870 5.807 o
0 4 12 506.597 508.079 14.016 8.616 o
0 4 13 62.110 56.796 5.592 74.183 o
0 4 14 47.711 36.909 7.544 57.185 o
0 5 1 928.392 975.285 19.476 3.976 o
0 5 2 6948.770 7048.070 173.271 0.088 o
0 5 3 4750.010 4541.240 91.851 0.244 o
0 5 4 359.258 400.367 9.254 14.672 o
0 5 5 1480.220 1390.590 29.098 1.986 o
0 5 6 3.921 11.246 0.984 1151.450 o
0 5 7 68.596 71.488 3.456 98.567 o
0 5 8 1569.550 1539.650 31.125 1.760 o
0 5 9 85.600 82.370 3.232 86.883 o
0 5 10 23.286 27.182 2.307 266.818 o
0 5 11 685.677 675.443 16.509 5.974 o
0 5 12 5.061 5.151 4.427 202.210 o
0 5 13 268.720 296.410 13.301 13.466 o
0 5 14 46.193 32.609 7.714 56.151 o
0 6 0 1022.310 995.971 25.448 3.032 o
0 6 1 1370.540 1349.830 24.862 2.358 o
0 6 2 208.355 240.713 5.633 30.117 o
0 6 3 47.268 54.784 2.640 146.486 o
0 6 4 1778.650 1749.500 37.801 1.337 o
0 6 5 122.640 120.404 3.196 63.047 o
0 6 6 1738.570 1683.870 35.242 1.455 o
0 6 7 394.697 385.232 8.488 14.687 o
0 6 8 211.606 192.481 5.281 32.831 o
0 6 9 157.334 146.089 6.512 36.989 o
0 6 10 861.896 833.953 19.271 4.395 o
0 6 11 915.233 853.392 22.493 3.732 o
0 6 12 32.682 40.084 4.268 128.497 o
0 6 13 46.764 39.005 5.377 89.519 o
0 7 1 1372.540 1418.770 29.223 2.062 o
0 7 2 368.510 380.820 8.226 15.615 o
0 7 3 1850.580 1887.400 37.350 1.288 o
0 7 4 2221.820 2136.780 50.575 0.849 o
0 7 5 925.688 902.971 19.406 4.090 o
0 7 6 2790.650 2756.700 54.523 0.641 o
0 7 7 366.097 350.840 8.278 16.029 o
0 7 8 581.331 585.484 15.136 7.268 o
0 7 9 4.764 9.501 3.031 367.349 o
0 7 10 20.261 20.953 3.336 216.079 o
0 7 11 412.392 438.848 12.445 10.905 o
0 7 12 128.780 121.599 6.810 40.702 o
0 7 13 179.613 196.663 14.845 14.027 o
0 8 0 3835.150 4063.990 107.574 0.237 o
0 8 1 13558.900 13573.100 285.832 0.029 o
0 8 2 4.474 8.104 0.918 1298.140 o
0 8 3 2626.650 2523.780 53.936 0.691 o
0 8 4 50.486 49.302 1.908 163.676 o
0 8 5 946.922 916.195 21.545 3.720 o
0 8 6 607.334 602.657 13.133 7.734 o
0 8 7 355.148 327.981 8.759 16.157 o
0 8 8 324.726 331.430 9.058 16.628 o
0 8 9 24.835 23.207 2.249 273.417 o
0 8 10 112.313 115.462 5.601 50.988 o
0 8 11 414.219 395.726 12.044 11.456 o
0 8 12 54.259 52.545 5.309 83.013 o
0 8 13 214.143 241.826 12.482 16.182 o
0 9 1 333.312 359.126 7.895 17.242 o
0 9 2 2663.350 2682.760 52.748 0.686 o
0 9 3 7.590 9.596 1.084 900.709 o
0 9 4 197.757 175.043 4.608 37.092 o
0 9 5 184.176 177.352 6.174 33.681 o
0 9 6 678.700 699.252 15.682 6.170 o
0 9 7 875.740 902.927 25.052 3.412 o
0 9 8 2382.530 2492.680 60.325 0.655 o
0 9 9 296.431 321.131 10.308 16.067 o
0 9 10 4.073 8.181 2.992 388.037 o
0 9 11 128.712 146.000 7.380 36.515 o
0 9 12 150.407 145.080 13.636 17.000 o
0 9 13 1.632 5.823 6.555 99.901 o
0 10 0 244.361 263.897 7.768 22.696 o
0 10 1 760.921 746.796 15.519 5.679 o
0 10 2 119.910 137.584 4.575 53.326 o
0 10 3 287.949 286.686 6.556 22.020 o
0 10 4 1055.740 1020.020 22.165 3.306 o
0 10 5 2096.320 2073.470 41.579 1.058 o
0 10 6 750.072 725.657 15.645 5.752 o
0 10 7 927.876 934.433 21.067 3.808 o
0 10 8 58.682 59.317 3.728 106.423 o
0 10 9 30.770 30.563 3.307 176.565 o
0 10 10 109.601 109.968 5.767 51.004 o
0 10 11 5.844 4.277 7.321 79.086 o
0 10 12 28.947 36.197 5.661 95.219 o
0 10 13 113.583 98.625 8.345 36.120 o
0 11 1 695.971 717.073 15.480 6.085 o
0 11 2 287.384 278.439 7.057 21.508 o
0 11 3 0.446 2.104 1.737 1276.760 o
0 11 4 236.831 273.368 6.770 24.678 o
0 11 5 1527.770 1504.900 31.663 1.779 o
0 11 6 182.049 185.445 5.140 36.743 o
0 11 7 9.469 10.960 1.454 667.576 o
0 11 8 5.609 5.276 2.630 470.965 o
0 11 9 310.913 327.389 12.136 13.648 o
0 11 10 12.140 8.866 3.666 239.925 o
0 11 11 122.924 133.729 8.783 31.710 o
0 11 12 122.170 141.769 10.264 26.200 o
0 12 0 7.241 9.098 1.267 857.393 o
0 12 1 40.205 47.546 2.364 174.240 o
0 12 2 828.064 864.292 18.471 4.591 o
0 12 3 630.952 674.169 15.508 6.554 o
0 12 4 463.415 483.058 10.484 11.122 o
0 12 5 3263.000 3379.360 69.356 0.439 o
0 12 6 0.557 4.195 1.236 1905.360 o
0 12 7 210.188 202.958 6.613 29.089 o
0 12 8 72.288 64.119 3.576 96.733 o
0 12 9 146.525 169.804 6.523 36.826 o
0 12 10 74.100 69.495 4.819 76.730 o
0 12 11 856.667 930.034 34.743 2.364 o
0 12 12 4.132 3.555 7.501 76.303 o
0 13 1 66.816 71.205 2.467 115.216 o
0 13 2 4898.730 4878.430 99.459 0.217 o
0 13 3 407.597 414.247 9.376 13.392 o
0 13 4 903.174 932.461 21.401 3.823 o
0 13 5 200.515 194.306 6.005 31.846 o
0 13 6 7.580 4.502 1.975 645.243 o
0 13 7 56.442 54.536 3.903 106.887 o
0 13 8 501.583 472.061 13.206 9.231 o
0 13 9 85.885 92.101 6.258 54.383 o
0 13 10 56.187 50.028 5.444 80.494 o
0 13 11 70.389 69.782 7.118 52.742 o
0 13 12 137.131 136.012 21.111 8.620 o
0 14 0 230.766 216.343 7.614 24.962 o
0 14 1 275.136 280.168 6.552 22.812 o
0 14 2 211.557 218.865 8.194 24.690 o
0 14 3 2.612 4.280 1.564 1142.490 o
0 14 4 378.937 368.424 10.013 13.918 o
0 14 5 36.588 37.763 2.565 186.874 o
0 14 6 123.280 130.946 5.404 48.483 o
0 14 7 16.331 16.584 3.515 223.208 o
0 14 8 192.875 184.020 9.165 24.330 o
0 14 9 864.018 885.610 38.111 2.101 o
0 14 10 105.608 108.547 10.197 28.406 o
0 14 11 210.951 198.611 12.992 16.002 o
0 15 1 109.922 120.764 3.969 62.085 o
0 15 2 44.259 46.816 2.795 153.640 o
0 15 3 1082.030 1074.790 33.971 2.166 o
0 15 4 2.282 3.598 2.694 521.830 o
0 15 5 306.824 304.766 8.936 17.700 o
0 15 6 3.980 4.441 2.595 514.835 o
0 15 7 316.506 322.169 10.881 14.915 o
0 15 8 0.000 2.280 3.245 407.430 o
0 15 9 4.789 8.880 4.681 179.327 o
0 15 10 186.031 200.171 12.669 17.099 o
0 15 11 19.677 34.262 14.882 19.029 o
0 16 0 3448.830 3702.130 139.719 0.174 o
0 16 1 177.628 187.804 5.880 34.753 o
0 16 2 287.007 295.158 7.947 19.885 o
0 16 3 121.220 120.726 5.526 49.146 o
0 16 4 119.983 118.746 5.277 51.122 o
0 16 5 132.420 129.081 8.239 33.307 o
0 16 6 20.503 18.566 3.303 221.609 o
0 16 7 13.627 16.968 3.890 202.776 o
0 16 8 8.217 3.070 5.881 117.994 o
0 16 9 0.029 0.585 5.117 168.493 o
0 16 10 38.486 40.500 9.726 39.278 o
0 17 1 3.692 4.335 1.952 794.510 o
0 17 2 378.287 391.670 10.212 13.525 o
0 17 3 468.157 500.365 13.913 9.060 o
0 17 4 41.103 39.507 3.945 128.761 o
0 17 5 340.188 326.648 13.157 12.188 o
0 17 6 174.174 178.245 8.321 27.862 o
0 17 7 290.571 314.762 12.769 13.484 o
0 17 8 255.181 269.981 14.501 12.622 o
0 17 9 289.784 318.721 16.472 10.128 o
0 18 0 1544.660 1522.610 59.777 0.871 o
0 18 1 39.434 47.823 3.937 126.072 o
0 18 2 2.460 1.260 3.461 343.128 o
0 18 3 47.597 42.260 3.161 141.282 o
0 18 4 205.687 198.093 9.080 23.528 o
0 18 5 242.786 243.070 10.220 18.904 o
0 18 6 827.722 841.021 32.969 2.602 o
0 18 7 91.636 109.041 8.382 37.716 o
0 18 8 59.391 67.963 7.283 53.742 o
0 18 9 198.689 247.105 17.500 10.570 o
0 19 1 48.051 53.648 8.255 48.411 o
0 19 2 391.214 396.697 14.398 10.114 o
0 19 3 10.171 8.137 6.614 92.172 o
0 19 4 178.494 176.710 9.351 24.809 o
0 19 5 33.630 35.090 4.468 123.962 o
0 19 6 1.091 2.701 11.650 32.456 o
0 19 7 114.495 105.604 10.937 25.430 o
0 19 8 43.972 44.614 10.770 32.430 o
0 20 0 83.745 83.686 9.137 35.830 o
0 20 1 53.569 55.527 13.724 20.715 o
0 20 2 279.177 271.721 23.578 6.263 o
0 20 3 37.349 42.295 11.463 29.627 o
0 20 4 226.509 219.081 13.478 14.765 o
0 20 5 8.307 82.661 38.228 2.999 o
0 20 6 274.100 266.646 16.026 10.942 o
0 20 7 4.719 10.110 15.785 17.565 o
0 21 1 17.119 10.878 16.485 15.896 o
0 21 2 40.059 46.187 8.641 47.000 o
0 21 3 813.017 796.754 39.003 2.098 o
0 21 4 73.513 84.946 14.997 16.916 o
0 21 5 44.985 48.905 7.666 55.117 o
0 21 6 33.338 29.832 9.706 40.609 o
0 22 0 318.452 267.922 28.007 4.653 o
0 22 1 20.149 18.948 18.183 13.039 o
0 22 2 1.438 9.365 8.200 64.101 o
0 22 3 18.868 31.484 16.232 16.160 o
0 22 4 52.862 12.019 13.164 23.128 o
0 23 1 149.640 87.906 17.304 12.189 o
1 0 1 3497.670 3728.880 119.689 0.217 o
1 0 3 30809.600 33806.800 1670.820 0.001 o
1 0 5 8651.340 8432.500 223.372 0.056 o
1 0 7 123.911 147.182 6.691 40.240 o
1 0 9 1723.320 1657.470 45.757 1.146 o
1 0 11 676.383 737.944 28.518 3.418 o
1 0 13 178.790 220.892 19.768 9.029 o
1 1 1 4056.970 3876.280 80.363 0.321 o
1 1 2 4026.930 4038.180 96.988 0.263 o
1 1 3 2450.810 2330.050 47.530 0.826 o
1 1 4 708.658 681.039 13.372 6.674 o
1 1 5 1814.260 1847.180 36.574 1.335 o
1 1 6 7.114 11.504 0.922 934.998 o
1 1 7 1975.680 1943.890 38.687 1.190 o
1 1 8 17.660 21.509 1.473 409.253 o
1 1 9 58.195 53.763 2.835 127.693 o
1 1 10 606.175 616.493 14.059 7.367 o
1 1 11 504.714 507.775 15.235 8.073 o
1 1 12 595.594 578.109 24.108 4.577 o
1 1 13 54.846 49.137 6.745 63.001 o
1 1 14 101.259 108.176 9.760 30.415 o
1 2 2 8043.870 8508.920 299.049 0.038 o
1 2 3 384.792 404.449 9.727 13.670 o
1 2 4 2736.930 2697.240 55.099 0.648 o
1 2 5 919.105 837.565 17.653 4.476 o
1 2 6 2.928 10.130 1.118 1210.520 o
1 2 7 389.570 379.921 8.584 14.790 o
1 2 8 1756.530 1792.280 36.075 1.391 o
1 2 9 22.313 21.201 1.669 345.234 o
1 2 10 820.099 815.810 18.531 4.688 o
1 2 11 20.806 13.393 3.638 204.957 o
1 2 12 340.313 347.966 12.772 12.361 o
1 2 13 0.836 6.303 5.211 156.181 o
1 2 14 107.409 84.771 14.586 16.956 o
1 3 1 359.559 409.030 14.414 10.392 o
1 3 2 4056.850 4215.990 104.871 0.237 o
1 3 3 4648.350 4277.130 82.895 0.276 o
1 3 4 70.775 80.090 2.217 110.545 o
1 3 5 7142.300 6871.150 124.244 0.123 o
1 3 6 1557.210 1574.490 30.320 1.792 o
1 3 7 7.814 6.552 1.305 877.060 o
1 3 8 682.894 689.193 15.836 6.133 o
1 3 9 94.387 86.352 5.244 61.770 o
1 3 10 32.013 27.047 2.946 195.387 o
1 3 11 25.135 27.933 3.108 204.748 o
1 3 12 602.260 597.843 17.254 6.386 o
1 3 13 287.889 309.937 17.770 9.247 o
1 3 14 47.452 36.617 9.591 39.404 o
1 4 1 6114.640 6079.490 142.068 0.123 o
1 4 2 5134.360 4971.440 110.099 0.189 o
1 4 4 40.415 26.788 1.308 241.947 o
1 4 5 52.194 52.174 1.769 160.672 o
1 4 6 502.849 533.421 11.254 9.863 o
1 4 7 8.887 10.934 1.188 770.017 o
1 4 8 1.664 3.237 1.902 962.007 o
1 4 9 151.909 141.101 4.427 47.119 o
1 4 10 165.930 171.427 6.240 35.649 o
1 4 11 4.887 10.246 2.429 496.636 o
1 4 12 648.736 685.194 19.349 5.377 o
1 4 13 6.989 19.070 5.226 137.077 o
1 4 14 48.321 33.424 12.077 26.674 o
1 5 1 12150.400 11553.100 405.195 0.020 o
1 5 2 282.795 270.219 6.122 23.328 o
1 5 3 4.806 10.122 1.263 968.748 o
1 5 4 679.244 730.101 14.960 6.277 o
1 5 5 199.407 193.100 4.899 35.055 o
1 5 6 3249.200 3296.610 67.244 0.457 o
1 5 7 2994.950 2962.200 58.505 0.563 o
1 5 8 1246.350 1180.710 26.413 2.503 o
1 5 9 70.622 71.667 3.572 95.341 o
1 5 10 13.224 14.868 2.046 423.706 o
1 5 11 13.053 11.648 3.947 207.902 o
1 5 12 51.007 62.980 4.660 93.185 o
1 5 13 715.941 739.089 35.597 2.495 o
1 6 1 156.505 146.867 3.565 49.281 o
1 6 2 1906.920 2029.630 44.487 1.061 o
1 6 3 3323.120 3299.210 73.784 0.412 o
1 6 4 1339.260 1368.630 30.102 2.064 o
1 6 5 626.867 587.918 13.319 7.575 o
1 6 6 87.764 93.621 4.183 72.993 o
1 6 7 841.724 851.124 22.693 3.874 o
1 6 8 1006.550 990.685 21.845 3.470 o
1 6 9 40.685 46.045 2.746 162.304 o
1 6 10 232.542 245.378 9.392 20.667 o
1 6 11 161.109 146.824 5.850 39.163 o
1 6 12 8.299 15.615 3.945 216.741 o
1 6 13 341.865 322.503 19.222 7.915 o
1 7 1 1776.510 1821.970 39.354 1.276 o
1 7 2 7.410 5.061 0.843 1193.870 o
1 7 3 100.799 85.982 3.011 79.929 o
1 7 4 70.385 101.653 4.031 80.681 o
1 7 5 2.420 4.049 1.139 1681.760 o
1 7 6 214.076 208.070 5.513 31.305 o
1 7 7 867.057 830.322 18.462 4.522 o
1 7 8 255.580 260.700 8.175 21.537 o
1 7 9 1558.460 1542.790 34.770 1.613 o
1 7 10 571.283 576.051 14.837 7.481 o
1 7 11 231.453 235.731 10.233 19.393 o
1 7 12 31.436 22.509 4.403 136.347 o
1 7 13 0.084 5.795 6.719 96.177 o
1 8 1 95.045 94.690 2.814 82.358 o
1 8 2 1646.720 1860.440 47.139 1.101 o
1 8 3 89.787 98.362 3.647 76.379 o
1 8 4 11346.200 11104.900 245.163 0.041 o
1 8 5 715.132 709.766 15.706 5.948 o
1 8 6 240.540 219.487 6.721 26.171 o
1 8 7 80.068 87.344 4.255 76.885 o
1 8 8 5.924 6.617 1.578 839.753 o
1 8 9 191.196 184.586 6.341 32.165 o
1 8 10 1802.510 1806.720 45.850 1.095 o
1 8 11 34.220 32.279 3.648 153.729 o
1 8 12 28.556 20.344 7.120 70.810 o
1 8 13 9.440 10.674 7.143 79.801 o
1 9 1 5114.440 5044.270 102.655 0.203 o
1 9 2 918.366 863.123 18.532 4.300 o
1 9 3 5.757 7.271 1.564 839.108 o
1 9 4 564.539 490.646 13.433 8.440 o
1 9 5 199.909 220.095 6.270 30.094 o
1 9 6 0.557 2.197 2.050 942.394 o
1 9 7 340.658 353.458 11.831 13.159 o
1 9 8 7.048 14.026 3.365 284.342 o
1 9 9 270.147 278.115 11.594 15.645 o
1 9 10 250.664 245.505 13.495 14.027 o
1 9 11 16.422 11.849 6.552 89.083 o
1 9 12 63.507 71.618 10.064 33.394 o
1 9 13 250.664 233.633 24.151 6.199 o
1 10 1 421.326 376.993 8.509 14.158 o
1 10 2 36.638 31.827 2.577 193.922 o
1 10 3 854.373 877.556 21.697 3.965 o
1 10 4 957.877 996.171 22.636 3.469 o
1 10 5 887.842 837.588 22.058 3.877 o
1 10 6 15.334 22.045 2.079 358.886 o
1 10 7 711.354 727.929 25.486 3.848 o
1 10 8 160.745 157.011 10.187 24.015 o
1 10 9 100.391 111.561 5.942 51.537 o
1 10 10 702.555 658.622 20.441 4.966 o
1 10 11 56.247 65.252 5.932 70.216 o
1 10 12 23.532 22.710 8.258 56.160 o
1 11 1 827.929 865.020 18.940 4.509 o
1 11 2 464.731 483.941 11.539 10.486 o
1 11 3 745.627 693.377 16.246 5.708 o
1 11 4 1939.330 2038.230 49.099 0.952 o
1 11 5 9.701 12.014 1.858 539.921 o
1 11 6 909.494 923.976 25.929 3.223 o
1 11 7 526.123 580.496 25.082 4.533 o
1 11 8 158.406 155.124 8.361 29.661 o
1 11 9 24.335 30.163 3.753 169.326 o
1 11 10 121.075 129.697 7.718 36.694 o
1 11 11 64.559 64.336 6.373 62.302 o
1 11 12 144.054 147.640 12.023 20.384 o
1 12 1 259.536 257.179 6.311 24.666 o
1 12 2 2783.860 2838.050 58.623 0.596 o
1 12 3 22.506 26.274 1.977 299.266 o
1 12 4 798.852 797.061 20.301 4.461 o
1 12 5 493.661 511.152 16.137 7.744 o
1 12 6 75.741 77.269 6.050 60.710 o
1 12 7 351.037 332.583 12.097 12.916 o
1 12 8 4.112 8.322 4.764 175.789 o
1 12 9 21.825 26.532 3.990 166.236 o
1 12 10 507.470 531.628 23.171 5.142 o
1 12 11 174.404 186.844 11.140 20.546 o
1 12 12 234.168 276.855 14.884 12.483 o
1 13 1 3350.950 3597.190 77.277 0.381 o
1 13 2 118.944 133.633 4.382 55.170 o
1 13 3 11.318 12.332 1.878 501.992 o
1 13 4 74.850 70.161 3.357 96.028 o
1 13 5 809.562 832.199 20.840 4.283 o
1 13 6 0.065 2.501 2.212 837.546 o
1 13 7 1606.090 1619.760 46.671 1.164 o
1 13 8 10.391 13.487 3.947 213.287 o
1 13 9 48.431 53.023 9.814 37.008 o
1 13 10 13.485 20.094 5.011 137.280 o
1 13 11 2.206 9.071 7.933 68.177 o
1 14 1 423.726 423.697 10.078 12.487 o
1 14 2 245.771 240.941 6.692 25.249 o
1 14 3 252.453 257.791 7.745 22.496 o
1 14 4 32.802 32.445 2.475 208.834 o
1 14 5 117.748 114.078 4.745 55.582 o
1 14 6 20.167 18.188 2.699 273.443 o
1 14 7 341.223 333.539 12.741 12.489 o
1 14 8 169.811 189.899 9.390 24.817 o
1 14 9 8.506 -0.334 6.990 86.124 o
1 14 10 0.062 10.028 7.682 73.145 o
1 14 11 0.143 -1.903 6.294 111.660 o
1 15 1 39.794 39.548 2.309 186.438 o
1 15 2 149.497 157.364 5.482 41.561 o
1 15 3 196.810 205.462 7.991 26.425 o
1 15 4 6.072 9.269 2.432 484.380 o
1 15 5 327.952 329.746 10.195 15.307 o
1 15 6 271.744 238.600 9.563 19.056 o
1 15 7 407.975 404.038 13.709 10.337 o
1 15 8 736.359 696.123 51.028 1.424 o
1 15 9 6.894 8.383 5.564 129.088 o
1 15 10 719.009 791.066 39.307 2.138 o
1 16 1 1322.450 1331.480 32.508 1.956 o
1 16 2 237.089 238.484 7.102 25.026 o
1 16 3 1691.490 1724.910 43.540 1.207 o
1 16 4 572.389 571.395 16.311 6.950 o
1 16 5 49.886 56.670 4.227 104.738 o
1 16 6 22.441 25.822 3.779 176.555 o
1 16 7 55.506 53.819 10.060 34.874 o
1 16 8 27.115 24.144 7.691 62.240 o
1 16 9 8.479 11.507 15.755 17.536 o
1 16 10 141.273 176.302 16.113 13.157 o
1 17 1 424.701 460.311 13.161 10.159 o
1 17 2 297.883 304.273 8.785 18.188 o
1 17 3 201.884 197.769 7.402 27.851 o
1 17 4 0.719 3.154 5.214 158.847 o
1 17 5 16.083 15.257 4.213 177.462 o
1 17 6 47.708 31.672 5.379 91.075 o
1 17 7 0.217 -0.703 4.217 248.178 o
1 17 8 0.092 -3.630 8.642 59.276 o
1 17 9 2.895 4.727 11.433 33.476 o
1 18 1 66.050 67.198 3.789 96.714 o
1 18 2 146.102 144.463 9.014 28.735 o
1 18 3 486.245 520.086 15.067 8.248 o
1 18 4 1.948 1.766 3.468 343.848 o
1 18 5 265.451 278.212 16.533 10.544 o
1 18 6 30.310 24.710 9.981 39.293 o
1 18 7 0.001 -1.916 8.229 65.400 o
1 18 8 369.686 373.314 19.685 7.354 o
1 19 1 47.555 51.606 4.836 95.790 o
1 19 2 73.454 76.126 4.535 79.161 o
1 19 3 9.603 14.296 3.580 247.610 o
1 19 4 122.581 114.846 11.200 24.008 o
1 19 5 1156.940 1131.120 42.898 1.573 o
1 19 6 103.241 96.473 7.451 42.375 o
1 19 7 6.923 13.072 7.656 70.646 o
1 20 1 103.441 86.840 9.080 34.106 o
1 20 2 66.004 55.653 5.201 78.288 o
1 20 3 0.773 5.486 9.730 46.259 o
1 20 4 123.708 123.699 15.916 14.090 o
1 20 5 5.922 3.962 9.441 48.390 o
1 20 6 60.810 67.047 7.725 49.563 o
1 21 1 6.272 9.761 7.260 78.974 o
1 21 2 143.375 141.916 21.486 8.308 o
1 21 3 128.601 148.496 14.477 15.998 o
1 21 4 18.514 9.016 8.235 59.200 o
1 21 5 0.457 6.317 10.737 38.053 o
1 22 1 7.366 1.570 10.240 41.264 o
1 22 2 141.896 112.004 12.167 20.745 o
1 22 3 121.047 111.599 17.783 11.837 o
2 0 2 877.871 881.897 29.147 2.925 o
2 0 4 1750.290 1809.990 77.568 0.560 o
2 0 6 5.312 9.810 1.595 787.034 o
2 0 8 1402.970 1323.320 45.402 1.326 o
2 0 10 82.784 85.225 5.414 63.839 o
2 0 12 46.171 38.662 12.620 24.659 o
2 1 2 1478.710 1542.170 40.157 1.443 o
2 1 3 391.827 392.003 10.682 12.879 o
2 1 4 7638.420 7840.420 158.762 0.090 o
2 1 5 2335.500 2324.630 47.670 0.850 o
2 1 6 94.336 91.352 2.948 82.423 o
2 1 7 52.968 48.361 2.982 134.357 o
2 1 8 45.143 43.400 2.501 164.009 o
2 1 9 618.513 583.421 13.384 7.633 o
2 1 10 3.683 3.560 2.963 424.764 o
2 1 11 41.028 45.312 4.695 105.996 o
2 1 12 117.708 85.909 10.236 28.214 o
2 1 13 197.547 197.491 15.821 12.554 o
2 2 2 254.319 235.264 6.798 24.715 o
2 2 3 152.104 161.491 4.952 43.096 o
2 2 4 1374.050 1239.200 26.065 2.342 o
2 2 5 1720.880 1811.060 39.405 1.300 o
2 2 6 1702.410 1691.260 35.483 1.463 o
2 2 7 1248.710 1244.660 26.360 2.465 o
2 2 8 93.173 95.344 3.965 72.549 o
2 2 9 407.356 425.732 10.552 12.411 o
2 2 10 39.939 43.977 3.876 129.496 o
2 2 11 1113.030 1153.370 34.935 2.042 o
2 2 12 89.728 72.381 6.381 54.708 o
2 2 13 3.316 20.689 7.015 83.019 o
2 3 2 255.541 231.904 5.854 26.512 o
2 3 3 328.272 375.721 12.068 12.963 o
2 3 4 640.022 687.839 14.960 6.624 o
2 3 5 1830.420 1848.230 40.331 1.222 o
2 3 6 3408.040 3165.670 62.472 0.479 o
2 3 7 147.235 150.102 4.274 47.829 o
2 3 8 3006.450 3020.280 59.974 0.547 o
2 3 9 208.111 213.198 5.864 30.731 o
2 3 10 205.658 192.451 9.006 23.839 o
2 3 11 840.996 806.006 20.271 4.328 o
2 3 12 8.627 17.580 4.506 173.137 o
2 3 13 1.501 4.282 6.182 112.667 o
2 4 2 5431.060 5109.280 119.902 0.166 o
2 4 3 3120.940 3006.300 58.737 0.544 o
2 4 4 172.796 182.926 4.377 40.542 o
2 4 5 199.906 187.484 4.907 35.285 o
2 4 6 2379.690 2348.500 51.008 0.788 o
2 4 7 137.666 143.558 4.007 51.689 o
2 4 8 80.980 83.299 3.078 91.141 o
2 4 9 2.486 6.584 1.870 845.822 o
2 4 10 0.019 -0.798 4.292 240.325 o
2 4 11 2.688 10.723 3.616 285.667 o
2 4 12 783.208 847.259 30.707 2.895 o
2 4 13 34.540 38.685 10.296 36.113 o
2 5 2 396.807 359.047 10.367 13.351 o
2 5 3 182.292 144.700 4.868 40.216 o
2 5 4 2.569 5.130 1.681 1013.040 o
2 5 5 63.811 62.133 2.334 125.442 o
2 5 6 704.557 706.385 16.495 5.810 o
2 5 7 857.243 876.618 18.508 4.471 o
2 5 8 35.081 35.272 2.503 196.699 o
2 5 9 601.069 594.091 14.173 7.444 o
2 5 10 39.932 39.870 3.494 144.129 o
2 5 11 191.368 204.566 7.365 28.447 o
2 5 12 110.839 117.389 9.732 29.521 o
2 5 13 37.730 35.178 7.965 55.002 o
2 6 2 175.830 193.235 6.789 31.793 o
2 6 3 1599.950 1519.300 36.294 1.535 o
2 6 4 32.612 43.803 2.561 189.450 o
2 6 5 1706.200 1714.780 35.816 1.444 o
2 6 6 2685.100 2779.390 62.383 0.577 o
2 6 7 879.706 902.024 21.250 3.939 o
2 6 8 452.296 465.553 12.750 10.051 o
2 6 9 206.734 184.474 9.548 22.749 o
2 6 10 40.220 46.150 3.549 137.500 o
2 6 11 653.291 636.691 20.118 5.259 o
2 6 12 380.462 392.618 17.531 8.328 o
2 6 13 2.361 2.652 12.861 26.596 o
2 7 2 166.052 134.475 4.903 43.228 o
2 7 3 8587.790 8649.020 210.812 0.060 o
2 7 4 1147.590 1168.410 26.919 2.594 o
2 7 5 47.779 48.862 3.029 139.926 o
2 7 6 126.138 130.141 4.926 50.735 o
2 7 7 79.626 83.445 3.232 90.140 o
2 7 8 4.012 5.906 2.157 656.078 o
2 7 9 759.588 744.910 20.000 4.724 o
2 7 10 140.245 140.044 11.121 22.876 o
2 7 11 450.615 442.064 16.547 8.126 o
2 7 12 161.932 147.759 10.441 23.511 o
2 7 13 69.924 51.522 20.709 9.648 o
2 8 2 39.681 32.293 1.818 215.645 o
2 8 3 4.961 14.468 1.391 788.457 o
2 8 4 4.932 5.936 1.407 1015.530 o
2 8 5 1108.120 1124.760 25.000 2.844 o
2 8 6 948.249 950.402 22.955 3.496 o
2 8 7 253.585 244.191 8.750 20.980 o
2 8 8 157.215 161.995 5.480 40.162 o
2 8 9 41.085 39.973 4.548 111.882 o
2 8 10 24.652 22.458 5.851 97.972 o
2 8 11 117.134 145.904 8.358 33.428 o
2 8 12 82.867 82.850 8.592 39.018 o
2 9 2 143.959 154.649 5.065 44.458 o
2 9 3 1150.290 1228.940 29.936 2.323 o
2 9 4 36.621 31.714 1.961 221.232 o
2 9 5 254.142 239.881 6.806 24.579 o
2 9 6 338.109 334.719 9.175 16.087 o
2 9 7 397.158 373.452 15.713 9.328 o
2 9 8 144.555 151.966 6.227 39.380 o
2 9 9 11.693 13.449 4.415 176.655 o
2 9 10 110.822 117.664 9.157 31.812 o
2 9 11 153.972 150.987 10.115 24.699 o
2 9 12 2.250 -4.438 6.561 101.274 o
2 10 2 263.242 273.426 6.848 23.113 o
2 10 3 0.770 5.938 1.638 1163.070 o
2 10 4 31.145 24.878 1.909 260.262 o
2 10 5 93.093 91.896 3.268 79.958 o
2 10 6 2772.020 2826.030 67.747 0.518 o
2 10 7 72.352 85.636 6.571 55.505 o
2 10 8 460.225 451.832 14.890 8.852 o
2 10 9 105.429 115.882 8.421 35.700 o
2 10 10 25.537 28.512 4.824 124.913 o
2 10 11 17.837 19.913 5.022 131.481 o
2 10 12 284.548 309.032 16.956 9.863 o
2 11 2 2089.970 2051.090 40.981 1.077 o
2 11 3 1660.030 1727.840 39.470 1.342 o
2 11 4 17.835 17.423 1.815 389.576 o
2 11 5 257.955 258.877 8.944 20.184 o
2 11 6 15.305 10.608 4.518 166.075 o
2 11 7 829.297 778.502 24.808 3.659 o
2 11 8 220.527 221.191 9.778 20.900 o
2 11 9 2263.190 2454.450 69.131 0.575 o
2 11 10 79.452 87.140 6.766 52.081 o
2 11 11 0.094 -0.044 6.848 94.376 o
2 11 12 25.919 14.882 14.190 20.936 o
2 12 2 1273.100 1307.450 26.829 2.367 o
2 12 3 2342.270 2230.600 48.290 0.849 o
2 12 4 46.127 44.327 3.321 137.371 o
2 12 5 420.447 403.444 12.865 10.750 o
2 12 6 204.613 194.807 6.959 28.919 o
2 12 7 20.621 17.467 3.641 199.474 o
2 12 8 27.089 21.784 4.116 155.038 o
2 12 9 120.221 142.622 8.853 31.294 o
2 12 10 117.459 98.100 8.049 37.206 o
2 12 11 47.513 61.707 6.984 60.465 o
2 13 2 52.602 49.364 2.377 148.788 o
2 13 3 34.867 37.154 3.296 161.988 o
2 13 4 2.490 7.206 3.207 365.412 o
2 13 5 234.125 229.269 7.879 23.872 o
2 13 6 15.235 16.250 4.255 175.728 o
2 13 7 245.504 228.101 10.712 18.254 o
2 13 8 93.060 86.897 6.061 54.962 o
2 13 9 81.281 67.446 6.538 55.849 o
2 13 10 76.420 70.921 15.467 16.119 o
2 13 11 97.264 98.785 8.222 38.535 o
2 14 2 141.526 124.278 4.678 49.535 o
2 14 3 1.909 3.504 2.389 650.440 o
2 14 4 215.885 208.398 6.953 27.643 o
2 14 5 5.907 10.703 2.924 370.594 o
2 14 6 1359.570 1307.490 41.151 1.515 o
2 14 7 3.017 12.314 6.588 95.909 o
2 14 8 50.268 53.808 9.155 41.048 o
2 14 9 23.309 35.222 8.419 53.084 o
2 14 10 8.480 10.127 5.831 116.271 o
2 15 2 100.466 102.693 4.148 66.780 o
2 15 3 1051.980 1018.600 22.852 3.240 o
2 15 4 1025.420 1003.350 25.230 3.044 o
2 15 5 99.918 100.649 5.730 54.403 o
2 15 6 23.838 15.889 4.953 129.403 o
2 15 7 10.964 18.943 4.395 173.600 o
2 15 8 40.734 35.680 6.794 68.917 o
2 15 9 79.592 104.334 8.576 38.258 o
2 15 10 12.054 35.138 22.408 8.664 o
2 16 2 6.190 9.477 1.687 720.679 o
2 16 3 1.856 3.246 2.541 590.176 o
2 16 4 1026.290 921.007 43.279 1.665 o
2 16 5 56.817 56.727 5.478 78.128 o
2 16 6 426.300 371.934 29.879 3.904 o
2 16 7 18.501 8.792 8.592 54.827 o
2 16 8 4.316 -6.381 18.553 12.818 o
2 16 9 9.545 3.463 9.042 52.007 o
2 17 2 21.488 22.338 2.338 286.981 o
2 17 3 87.521 91.571 5.545 60.257 o
2 17 4 0.950 2.725 5.134 163.686 o
2 17 5 325.036 325.424 19.549 7.835 o
2 17 6 28.227 30.422 7.610 62.169 o
2 17 7 10.048 3.385 5.510 130.603 o
2 17 8 135.826 161.009 15.662 13.950 o
2 18 2 84.553 86.894 4.126 76.406 o
2 18 3 23.345 33.874 8.031 57.640 o
2 18 4 0.190 4.654 8.022 68.010 o
2 18 5 2.930 -1.891 7.018 88.329 o
2 18 6 12.430 13.631 5.271 131.725 o
2 18 7 110.188 132.319 10.959 24.905 o
2 18 8 178.560 206.646 29.048 4.708 o
2 19 2 1.348 9.648 8.879 54.885 o
2 19 3 167.584 187.178 9.948 23.573 o
2 19 4 293.965 300.126 13.496 12.806 o
2 19 5 15.100 16.477 5.385 122.712 o
2 19 6 127.201 122.516 15.158 15.176 o
2 19 7 173.841 135.561 16.131 12.960 o
2 20 2 605.044 603.472 27.440 3.844 o
2 20 3 6.191 0.892 7.782 70.787 o
2 20 4 10.704 6.726 6.294 100.952 o
2 20 5 94.492 84.134 8.590 37.643 o
2 20 6 38.542 33.916 15.574 17.054 o
2 21 2 225.335 225.749 18.699 9.447 o
2 21 3 0.046 11.415 14.467 20.986 o
2 21 4 124.610 125.176 10.695 25.166 o
2 22 2 22.794 7.787 10.278 38.929 o
3 0 3 10.897 12.226 1.426 616.493 o
3 0 5 2624.420 2421.000 183.326 0.120 o
3 0 7 65.897 80.663 6.099 62.540 o
3 0 9 63.309 48.002 9.194 39.577 o
3 0 11 555.402 610.569 28.132 3.804 o
3 0 13 55.240 36.339 12.113 26.114 o
3 1 3 361.879 326.449 8.315 16.446 o
3 1 4 470.678 463.850 14.571 8.869 o
3 1 5 7.314 10.657 2.199 511.849 o
3 1 6 759.253 781.022 21.020 4.469 o
3 1 7 2813.820 2688.900 61.574 0.574 o
3 1 8 1.101 4.601 4.126 245.395 o
3 1 9 20.448 25.163 2.762 250.065 o
3 1 10 51.458 56.035 4.090 106.587 o
3 1 11 71.379 92.393 6.310 57.339 o
3 1 12 59.826 63.593 7.708 50.210 o
3 1 13 333.212 317.007 22.138 6.561 o
3 2 3 50.386 56.981 2.563 141.946 o
3 2 4 8119.300 7866.100 174.788 0.078 o
3 2 5 22.017 25.625 1.665 330.255 o
3 2 6 644.718 668.283 21.551 4.888 o
3 2 7 1163.960 1173.530 26.910 2.571 o
3 2 8 5.496 9.074 2.201 562.702 o
3 2 9 592.700 597.715 15.729 6.945 o
3 2 10 1695.630 1703.590 40.977 1.285 o
3 2 11 57.196 67.987 6.998 57.053 o
3 2 12 41.614 47.658 10.417 34.378 o
3 2 13 26.101 33.391 8.998 47.066 o
3 3 3 633.773 639.130 16.085 6.464 o
3 3 4 236.537 248.447 9.108 20.959 o
3 3 5 45.670 53.832 3.040 139.111 o
3 3 6 559.615 570.167 13.189 8.238 o
3 3 7 534.303 517.672 11.290 9.573 o
3 3 8 379.272 373.009 11.977 12.212 o
3 3 9 502.907 496.959 12.999 9.195 o
3 3 10 0.241 6.435 3.932 268.437 o
3 3 11 417.886 424.433 17.353 8.030 o
3 3 12 0.868 -5.295 6.242 112.898 o
3 4 3 1258.490 1332.720 30.677 2.118 o
3 4 4 20.118 25.052 1.509 361.894 o
3 4 5 416.625 401.611 11.604 11.692 o
3 4 6 164.186 147.706 4.332 44.761 o
3 4 7 3.009 3.917 1.442 1238.900 o
3 4 8 255.283 276.515 7.100 23.016 o
3 4 9 5.511 12.091 2.852 381.108 o
3 4 10 124.007 124.370 7.241 38.963 o
3 4 11 298.812 265.394 12.382 14.215 o
3 4 12 4.392 9.685 9.627 46.390 o
3 5 3 1356.920 1310.000 31.927 1.970 o
3 5 4 2.082 4.540 1.209 1598.910 o
3 5 5 1148.090 1129.520 28.810 2.464 o
3 5 6 35.514 43.935 2.178 196.814 o
3 5 7 527.173 553.023 12.502 8.907 o
3 5 8 306.016 296.919 7.536 19.678 o
3 5 9 36.868 29.271 3.383 162.149 o
3 5 10 633.281 614.227 16.842 6.305 o
3 5 11 146.712 142.652 9.700 26.542 o
3 5 12 109.063 124.695 10.366 27.098 o
3 6 3 1.246 10.065 1.105 1423.650 o
3 6 4 473.511 474.511 12.328 9.991 o
3 6 5 2571.660 2653.320 54.651 0.681 o
3 6 6 287.908 293.807 7.269 20.841 o
3 6 7 2.538 2.862 2.152 760.517 o
3 6 8 260.100 270.086 8.804 20.113 o
3 6 9 47.132 36.539 2.689 160.937 o
3 6 10 1310.770 1244.870 31.317 2.071 o
3 6 11 75.851 67.739 6.684 55.737 o
3 6 12 13.889 14.354 5.790 110.961 o
3 7 3 458.991 463.648 12.808 9.952 o
3 7 4 586.912 578.830 14.790 7.378 o
3 7 5 70.270 69.204 4.297 85.775 o
3 7 6 607.007 589.268 16.151 6.741 o
3 7 7 509.520 474.775 12.351 9.569 o
3 7 8 1425.840 1371.620 33.277 1.823 o
3 7 9 289.865 285.716 9.130 18.291 o
3 7 10 21.823 35.890 4.229 147.318 o
3 7 11 4.449 5.274 13.214 25.058 o
3 7 12 84.361 97.939 16.934 13.440 o
3 8 3 3.013 5.147 1.562 1074.840 o
3 8 4 335.966 311.130 9.183 16.456 o
3 8 5 1303.260 1242.100 26.957 2.361 o
3 8 6 26.808 31.278 2.099 254.215 o
3 8 7 2.748 2.200 1.943 898.011 o
3 8 8 1070.140 1036.650 27.590 2.721 o
3 8 9 140.045 139.758 8.151 32.508 o
3 8 10 230.707 262.213 12.789 15.148 o
3 8 11 132.425 136.640 17.279 12.133 o
3 8 12 19.353 40.039 9.350 44.517 o
3 9 3 645.307 628.134 17.558 5.999 o
3 9 4 657.601 630.736 16.032 6.371 o
3 9 5 185.667 185.003 6.994 30.685 o
3 9 6 236.580 236.601 7.052 25.210 o
3 9 7 27.381 29.131 2.336 241.817 o
3 9 8 146.229 144.730 7.911 32.670 o
3 9 9 83.884 89.615 7.689 44.157 o
3 9 10 40.120 47.212 5.869 81.717 o
3 9 11 23.760 21.855 6.194 90.448 o
3 10 3 288.570 261.224 7.615 20.998 o
3 10 4 443.210 417.716 11.213 11.442 o
3 10 5 2951.830 3031.910 79.936 0.410 o
3 10 6 477.986 454.436 13.385 9.472 o
3 10 7 19.888 23.358 1.992 325.823 o
3 10 8 382.461 394.071 14.534 10.135 o
3 10 9 180.545 188.839 11.452 19.655 o
3 10 10 5.039 1.444 5.151 156.688 o
3 10 11 204.737 223.430 29.772 4.443 o
3 11 3 40.773 39.860 2.196 187.599 o
3 11 4 174.529 167.404 7.194 31.739 o
3 11 5 670.503 644.164 17.690 5.805 o
3 11 6 45.249 48.710 3.122 141.140 o
3 11 7 10.594 11.301 2.072 480.917 o
3 11 8 240.095 247.402 10.621 18.269 o
3 11 9 30.852 32.500 4.293 134.567 o
3 11 10 225.237 234.808 17.528 10.343 o
3 11 11 128.853 127.387 10.681 24.937 o
3 12 3 56.692 49.744 3.199 123.939 o
3 12 4 1.325 2.899 4.926 176.445 o
3 12 5 561.642 531.557 17.854 6.583 o
3 12 6 175.330 149.684 11.231 21.002 o
3 12 7 49.054 41.608 3.550 129.055 o
3 12 8 119.456 121.042 9.865 28.330 o
3 12 9 145.179 159.574 24.977 6.334 o
3 12 10 196.050 197.906 16.618 11.713 o
3 13 3 106.608 98.814 4.683 61.086 o
3 13 4 133.946 128.323 5.434 46.602 o
3 13 5 67.312 66.904 4.056 91.777 o
3 13 6 376.987 371.693 30.075 3.946 o
3 13 7 232.600 250.385 11.634 16.873 o
3 13 8 43.580 48.285 4.500 107.278 o
3 13 9 129.289 144.398 10.279 25.691 o
3 13 10 0.015 21.066 7.471 75.062 o
3 14 3 75.991 73.721 4.248 82.196 o
3 14 4 319.917 304.118 10.738 15.202 o
3 14 5 78.172 78.432 6.644 54.344 o
3 14 6 0.347 -0.406 3.169 436.384 o
3 14 7 176.738 197.726 13.625 15.813 o
3 14 8 5.175 8.724 11.090 35.187 o
3 14 9 100.744 107.239 11.923 23.046 o
3 15 3 125.925 135.309 6.506 41.702 o
3 15 4 5.210 5.658 1.860 753.064 o
3 15 5 13.618 13.108 3.788 216.407 o
3 15 6 509.528 482.965 18.392 6.806 o
3 15 7 705.479 710.175 26.781 3.663 o
3 15 8 517.985 431.715 84.463 0.595 o
3 15 9 70.328 72.720 8.055 44.892 o
3 16 3 38.926 43.038 3.028 158.900 o
3 16 4 250.608 263.980 13.452 13.911 o
3 16 5 6.022 7.961 4.776 171.463 o
3 16 6 38.047 33.811 4.895 108.234 o
3 16 7 70.602 69.033 18.433 11.872 o
3 16 8 46.737 46.238 21.070 9.510 o
3 17 3 386.072 412.325 24.872 5.207 o
3 17 4 240.561 245.206 12.027 16.164 o
3 17 5 158.368 156.370 10.307 23.828 o
3 17 6 85.240 87.587 10.232 30.334 o
3 17 7 27.198 45.636 18.914 11.869 o
3 18 3 24.564 25.124 5.089 118.874 o
3 18 4 378.669 344.190 15.426 9.840 o
3 18 5 160.481 169.169 17.234 11.660 o
3 18 6 0.730 -6.128 16.175 16.911 o
3 19 3 152.182 158.016 10.265 24.199 o
3 19 4 0.482 13.623 8.187 63.974 o
3 19 5 91.408 37.182 15.201 16.652 o
3 20 3 172.815 169.997 16.235 12.610 o
3 20 4 350.277 337.124 23.568 5.883 o
4 0 4 597.534 584.848 19.382 5.789 o
4 0 6 723.735 734.181 28.531 3.342 o
4 0 8 164.434 184.936 11.536 20.098 o
4 0 10 65.152 61.266 7.412 52.043 o
4 0 12 476.343 402.843 37.377 2.650 o
4 1 4 2194.800 1946.100 53.353 0.828 o
4 1 5 898.880 895.701 26.928 3.143 o
4 1 6 154.719 135.566 5.448 42.544 o
4 1 7 2.059 2.835 2.473 618.363 o
4 1 8 42.321 41.250 3.648 134.987 o
4 1 9 949.594 970.028 31.497 2.545 o
4 1 10 9.347 19.196 7.120 78.480 o
4 1 11 5.125 1.419 5.084 160.434 o
4 1 12 210.998 187.675 17.710 10.557 o
4 2 4 176.226 175.423 5.088 38.230 o
4 2 5 45.227 51.913 2.769 148.562 o
4 2 6 490.144 499.136 13.758 8.933 o
4 2 7 44.543 54.635 6.132 73.863 o
4 2 8 81.937 87.329 5.689 61.095 o
4 2 9 1399.740 1438.320 37.944 1.599 o
4 2 10 281.138 290.300 13.414 13.184 o
4 2 11 0.045 3.950 4.512 211.233 o
4 2 12 81.661 94.626 11.130 26.816 o
4 3 4 0.034 0.439 1.501 1902.350 o
4 3 5 250.871 244.671 7.926 22.558 o
4 3 6 631.281 638.246 15.900 6.537 o
4 3 7 70.417 71.219 6.218 61.326 o
4 3 8 14.105 18.597 2.688 308.990 o
4 3 9 440.723 431.715 13.998 9.638 o
4 3 10 10.358 14.883 6.010 106.674 o
4 3 11 278.543 300.347 15.510 11.139 o
4 4 4 199.502 193.585 5.111 34.441 o
4 4 5 41.249 46.274 3.482 138.033 o
4 4 6 1123.100 1100.840 28.051 2.573 o
4 4 7 713.010 709.858 18.081 5.378 o
4 4 8 8.700 12.651 5.432 130.047 o
4 4 9 151.866 166.154 11.000 22.140 o
4 4 10 55.043 60.752 5.385 79.435 o
4 4 11 94.209 114.007 8.072 38.828 o
4 5 4 31.365 40.123 2.451 202.713 o
4 5 5 223.053 235.481 11.048 18.282 o
4 5 6 1683.580 1631.660 36.870 1.441 o
4 5 7 103.023 100.382 4.741 61.441 o
4 5 8 6.358 5.223 3.158 349.327 o
4 5 9 329.725 332.148 10.642 14.763 o
4 5 10 107.184 85.794 6.325 50.029 o
4 5 11 83.548 72.996 6.858 51.932 o
4 6 4 21.105 19.296 1.894 341.695 o
4 6 5 243.443 240.856 8.073 22.735 o
4 6 6 23.402 30.850 2.742 228.232 o
4 6 7 755.692 767.143 18.915 4.921 o
4 6 8 724.262 706.398 16.857 5.629 o
4 6 9 1.792 2.417 3.303 374.846 o
4 6 10 40.750 38.975 8.847 45.704 o
4 6 11 79.600 74.442 8.337 41.516 o
4 7 4 219.189 207.820 6.736 27.952 o
4 7 5 20.117 22.178 2.058 322.127 o
4 7 6 23.999 23.561 8.783 50.281 o
4 7 7 7.048 9.231 5.480 132.007 o
4 7 8 14.563 8.612 3.625 234.840 o
4 7 9 31.879 38.225 4.012 139.271 o
4 7 10 147.206 126.282 8.925 29.602 o
4 7 11 269.062 249.786 13.464 13.692 o
4 8 4 416.670 418.133 13.367 10.374 o
4 8 5 2.020 4.193 4.415 213.649 o
4 8 6 255.355 259.599 8.952 20.258 o
4 8 7 878.851 867.917 29.948 2.844 o
4 8 8 209.553 209.201 9.033 23.174 o
4 8 9 412.590 395.534 15.013 9.502 o
4 8 10 40.966 41.353 4.969 101.161 o
4 8 11 119.530 103.100 14.601 16.459 o
4 9 4 3008.880 2894.960 65.869 0.507 o
4 9 5 10.966 13.404 4.146 196.509 o
4 9 6 0.132 3.671 3.083 438.565 o
4 9 7 235.216 223.839 9.302 21.159 o
4 9 8 2.120 4.681 4.448 209.593 o
4 9 9 105.590 97.351 6.581 47.482 o
4 9 10 554.384 572.680 25.960 4.277 o
4 10 4 49.187 49.675 4.008 113.200 o
4 10 5 14.565 20.024 2.262 351.856 o
4 10 6 37.870 44.859 3.476 144.088 o
4 10 7 28.150 40.130 3.362 169.482 o
4 10 8 763.573 755.954 37.161 2.301 o
4 10 9 403.785 442.611 20.885 6.474 o
4 10 10 38.617 57.780 7.187 60.985 o
4 11 4 16.070 16.420 2.797 291.351 o
4 11 5 659.905 617.888 17.546 5.956 o
4 11 6 112.468 99.160 4.409 61.411 o
4 11 7 135.953 127.669 7.854 34.654 o
4 11 8 48.126 59.110 5.385 83.175 o
4 11 9 52.973 55.904 6.744 62.576 o
4 11 10 15.156 12.199 5.650 115.405 o
4 12 4 0.359 0.652 3.111 448.147 o
4 12 5 14.143 17.193 6.473 90.753 o
4 12 6 0.837 -0.729 2.291 805.221 o
4 12 7 733.693 710.861 25.989 3.736 o
4 12 8 75.051 64.826 35.467 3.428 o
4 12 9 186.032 215.926 13.403 15.748 o
4 13 4 215.388 208.972 8.037 25.108 o
4 13 5 254.129 254.623 9.229 19.940 o
4 13 6 274.103 300.865 11.740 15.112 o
4 13 7 2.437 -0.913 5.631 136.513 o
4 13 8 72.991 77.886 11.090 27.940 o
4 13 9 68.108 69.651 8.807 40.228 o
4 14 4 85.283 87.047 5.501 61.959 o
4 14 5 269.145 271.483 10.001 17.942 o
4 14 6 498.091 512.865 20.166 6.143 o
4 14 7 272.983 297.078 17.933 9.313 o
4 14 8 11.012 34.334 20.947 9.899 o
4 15 4 327.701 317.474 16.277 9.898 o
4 15 5 294.775 330.636 24.790 5.640 o
4 15 6 55.370 67.250 8.081 47.498 o
4 15 7 21.509 18.486 13.085 24.521 o
4 16 4 4.051 7.439 7.643 72.893 o
4 16 5 47.107 43.898 16.684 14.770 o
4 16 6 5.088 6.468 7.181 81.886 o
4 16 7 125.206 104.062 21.673 8.392 o
4 17 4 12.261 7.699 16.579 15.830 o
4 17 5 210.876 170.515 28.723 4.775 o
4 17 6 110.974 111.930 36.266 3.233 o
4 18 4 0.033 -14.836 10.477 40.342 o
5 0 5 1392.490 1446.290 169.409 0.147 o
5 0 7 296.380 328.824 35.117 3.154 o
5 0 9 1.966 6.285 6.103 114.174 o
5 1 5 7.135 7.684 2.454 474.307 o
5 1 6 210.095 197.058 11.276 18.888 o
5 1 7 229.391 191.875 14.181 14.056 o
5 1 8 1290.520 1278.520 39.277 1.642 o
5 1 9 1.296 8.743 5.095 160.066 o
5 1 10 67.992 78.511 7.379 50.096 o
5 2 5 1.303 2.015 3.358 370.001 o
5 2 6 0.036 0.402 2.959 501.734 o
5 2 7 346.131 387.425 15.713 9.757 o
5 2 8 44.377 41.377 6.064 77.760 o
5 2 9 130.856 161.103 9.985 26.046 o
5 2 10 27.839 22.482 5.449 106.324 o
5 3 5 21.045 24.852 2.785 246.381 o
5 3 6 534.606 561.349 19.485 6.092 o
5 3 7 50.763 64.632 8.323 46.489 o
5 3 8 477.535 496.771 19.306 6.591 o
5 3 9 14.842 16.396 4.467 164.341 o
5 3 10 102.696 89.893 7.460 42.863 o
5 4 5 2205.100 2184.200 52.823 0.811 o
5 4 6 119.859 118.033 5.890 47.460 o
5 4 7 49.698 55.247 6.837 62.487 o
5 4 8 86.499 102.589 7.256 45.691 o
5 4 9 6.360 5.119 6.168 108.737 o
5 4 10 312.954 329.617 15.864 10.293 o
5 5 5 176.514 162.767 7.599 30.457 o
5 5 6 143.074 151.958 6.132 39.990 o
5 5 7 12.486 22.217 4.875 143.161 o
5 5 8 222.379 212.834 10.261 20.072 o
5 5 9 2.562 3.033 5.495 140.962 o
5 5 10 69.298 72.218 6.874 54.944 o
5 6 5 365.614 378.496 12.523 11.941 o
5 6 6 7.012 14.143 9.484 47.012 o
5 6 7 2.580 6.117 6.551 99.266 o
5 6 8 64.743 86.683 6.694 56.021 o
5 6 9 105.086 114.655 14.595 16.660 o
5 6 10 432.185 429.230 19.145 7.083 o
5 7 5 271.272 281.788 16.296 10.659 o
5 7 6 23.771 28.167 9.235 45.722 o
5 7 7 20.129 28.033 8.074 58.571 o
5 7 8 411.662 397.069 16.585 8.588 o
5 7 9 0.037 -2.421 13.844 23.107 o
5 8 5 140.261 147.662 6.836 37.515 o
5 8 6 209.898 212.593 9.560 21.955 o
5 8 7 124.927 140.123 7.792 35.401 o
5 8 8 31.775 39.414 4.936 110.098 o
5 8 9 21.118 27.128 5.724 102.148 o
5 9 5 155.798 165.035 7.260 33.302 o
5 9 6 106.936 107.497 6.951 44.056 o
5 9 7 613.247 574.233 21.840 5.077 o
5 9 8 8.485 7.286 5.155 146.473 o
5 9 9 215.273 203.948 22.079 7.403 o
5 10 5 306.564 315.183 10.505 15.654 o
5 10 6 324.072 364.328 15.382 10.345 o
5 10 7 162.945 165.514 9.394 25.854 o
5 10 8 83.981 94.157 9.497 33.504 o
5 11 5 305.230 306.076 10.991 15.232 o
5 11 6 95.149 92.930 8.564 37.235 o
5 11 7 44.693 54.661 10.984 30.957 o
5 11 8 63.003 64.089 26.445 6.073 o
5 12 5 1.443 10.523 4.437 204.034 o
5 12 6 368.081 365.924 18.282 8.104 o
5 12 7 68.601 76.473 16.393 14.637 o
5 13 5 38.152 37.985 9.491 41.107 o
5 13 6 355.821 321.447 21.430 6.757 o
5 13 7 94.741 87.732 12.766 21.338 o
5 14 5 204.984 172.192 15.753 12.704 o
5 14 6 58.275 60.038 9.486 37.634 o
5 15 5 3.364 19.112 39.300 2.860 o
6 0 6 59.584 42.957 14.017 19.966 o
6 0 8 49.839 72.186 9.998 34.904 o
6 1 6 32.981 40.924 5.356 98.066 o
6 1 7 34.677 40.824 5.416 95.578 o
6 1 8 8.990 9.592 6.943 84.549 o
6 2 6 25.573 33.446 4.589 130.148 o
6 2 7 423.459 418.043 18.243 7.578 o
6 2 8 27.398 34.371 6.064 87.767 o
6 3 6 1.144 5.938 4.297 224.794 o
6 3 7 467.286 453.174 24.234 5.091 o
6 3 8 2.890 0.754 11.689 32.180 o
6 4 6 49.689 46.742 5.243 88.148 o
6 4 7 30.113 33.501 5.566 97.588 o
6 4 8 85.963 69.681 8.726 38.630 o
6 5 6 816.472 890.989 32.169 2.669 o
6 5 7 147.933 161.849 10.245 24.369 o
6 5 8 0.102 -8.983 7.243 84.361 o
6 6 6 53.256 56.266 5.440 80.467 o
6 6 7 383.298 440.440 25.182 5.082 o
6 6 8 1.640 3.718 5.548 139.122 o
6 7 6 21.536 30.600 10.535 36.223 o
6 7 7 20.415 26.009 5.411 112.182 o
6 8 6 30.180 26.730 5.183 110.097 o
6 8 7 46.583 25.991 7.043 65.093 o
6 9 6 220.128 199.865 17.096 10.959 o
6 9 7 30.736 25.751 8.092 56.152 o
6 10 6 0.685 12.480 17.134 14.979 o
6 11 6 101.621 96.394 9.623 31.404 o

_iucr_refine_instructions_details
;
TITL a in P2(1)/n
CELL 0.71073 5.7355 16.3492 10.3356 90 93.793 90
ZERR 4 0.0007 0.0018 0.0011 0 0.004 0
LATT 1
SYMM 0.5-X,0.5+Y,0.5-Z
SFAC C H S Cl
UNIT 24 24 4 16

L.S. 50
PLAN  -3 0 0
SIZE 0.041 0.247 0.368
TEMP -173.15
CONF
HTAB 
BOND $H
fmap 2
acta 
MORE -1
EXTI 0.01119
OMIT 0 2 0
OMIT -3 2 1
OMIT 1 4 3
OMIT 1 2 0
OMIT 1 1 0
OMIT 1 2 1
OMIT 0 0 4
OMIT 0 2 3
OMIT -1 6 3
OMIT -1 0 3
OMIT -2 3 4
WGHT 0.018639 0.450076
FVAR 0.169984
REM <olex2.extras>
REM <HklSrc "%.\\a.hkl">
REM </olex2.extras>

S1    3     0.45120  0.59353  0.35161  11.00000  0.03349  0.02183  0.02526 =
 -0.00137  0.00157  0.00479 
Cl2   4     0.68789  0.85350  0.51233  11.00000  0.02857  0.03837  0.02639 =
 0.00521 -0.00931 -0.00449 
Cl3   4     0.64859  0.97017  0.29896  11.00000  0.03396  0.02893  0.03134 =
 0.00372  0.00224 -0.01049 
Cl4   4     0.24174  0.86276  0.15496  11.00000  0.03417  0.02931  0.02265 =
 0.00243 -0.00805 -0.00251 
Cl1   4     0.68920  0.72386  0.23210  11.00000  0.02906  0.03881  0.03508 =
 0.00083  0.01358  0.00199 
C1    1     0.25445  0.90902  0.41436  11.00000  0.02344  0.02499  0.02789 =
 -0.00135  0.00177  0.00154 
H1A   2     0.16327  0.96218  0.36716  11.00000  0.06737  0.02986  0.07153 =
 -0.00113  0.00049 -0.00357 
H1B   2     0.19925  0.88993  0.50520  11.00000  0.05395  0.06421  0.05902 =
 -0.00807  0.01839 -0.00069 
C2    1     0.31857  0.84329  0.32077  11.00000  0.02121  0.02296  0.02406 =
 0.00085 -0.00138 -0.00089 
C3    1     0.30229  0.75534  0.35641  11.00000  0.02289  0.02081  0.02926 =
 0.00028  0.00474 -0.00050 
H3    2     0.14912  0.73833  0.40956  11.00000  0.06096  0.02879  0.06306 =
 -0.00343  0.03956  0.00111 
C4    1     0.45427  0.69834  0.32142  11.00000  0.02321  0.02320  0.02150 =
 -0.00105  0.00242  0.00035 
C5    1     0.20771  0.58411  0.45078  11.00000  0.03852  0.02429  0.03481 =
 0.00207  0.00568 -0.00489 
H5A   2     0.23383  0.62313  0.54061  11.00000  0.03905  0.05940  0.04752 =
 0.00621  0.01116  0.01723 
H5B   2     0.05160  0.60494  0.39655  11.00000  0.03837  0.06945  0.05546 =
 0.01625 -0.01226 -0.01201 
H5C   2     0.20515  0.52027  0.47595  11.00000  0.08128  0.04059  0.05592 =
 0.01275  0.01115 -0.01015 
C6    1     0.50591  0.89713  0.38825  11.00000  0.02441  0.02711  0.02296 =
 -0.00047 -0.00148 -0.00258 
HKLF 4

END
Q1 1 0.416667 0.833333 0.425 11 0.05 0.7
Q2 1 0.416667 0.9 0.3 11 0.05 0.65
Q3 1 0.75 0.733333 0.3 11 0.05 0.58
Q4 1 0.375 0.75 0.425 11 0.05 0.57

  REM The information below was added by Olex2.
  REM
  REM R1 = 0.0282 for 2442 Fo > 4sig(Fo) and 0.0363 for all 2818 data
  REM 155 parameters refined using 0 restraints
  REM Highest difference peak 0.6968, deepest hole -0.3673
  REM Mean Shift 0.0001, Max Shift 0.0010.

  REM +++ Tabular Listing of Refinement Information +++
  REM R1_all = 0.0363
  REM R1_gt = 0.0282
  REM wR_ref = 0.0644
  REM GOOF = 1.0453
  REM Shift_max = 0.0010
  REM Shift_mean = 0.0001
  REM Reflections_all = 2818
  REM Reflections_gt = 2442
  REM Parameters = 155
  REM Hole = -0.3673
  REM Peak = 0.6968
  REM Flack = n/a

  
;
_olex2_submission_special_instructions  'No special instructions were received'
