# Supplementary material for: Fragmentation and transferability in Hirshfeld atom refinement
Source: IUCrJ. 2022 Feb 26;9(Pt 2):298–315. doi: 10.1107/S2052252522000690 (PMC8895009; doi:10.1107/S2052252522000690)
Supplement: Supplementary file 2 [file m-09-00298-sup2.zip › cif/polymeric/XUGSEA.cif]

data_XUGSEA
_audit_creation_date               2021-12-11
_audit_creation_method
;
Olex2 1.3
(compiled 2020.07.31 svn.rc2a77460 for OlexSys, GUI svn.r6145)
;
_audit_contact_author_address      ?
_audit_contact_author_email        ?
_audit_contact_author_name         ''
_audit_contact_author_phone        ?
_publ_contact_author_id_orcid      ?
_publ_section_references
;
Bourhis, L.J., Dolomanov, O.V., Gildea, R.J., Howard, J.A.K., Puschmann, H.
 (2015). Acta Cryst. A71, 59-75.

Dolomanov, O.V., Bourhis, L.J., Gildea, R.J, Howard, J.A.K. & Puschmann, H.
 (2009), J. Appl. Cryst. 42, 339-341.
;
_chemical_formula_moiety           'C26 H42 N4 O6 P2 S4 Zn, C2 H3 N'
_chemical_formula_sum              'C28 H45 N5 O6 P2 S4 Zn'
_chemical_formula_weight           803.307
loop_
  _atom_type_symbol
  _atom_type_scat_dispersion_real
  _atom_type_scat_dispersion_imag
  _atom_type_scat_Cromer_Mann_a1
  _atom_type_scat_Cromer_Mann_a2
  _atom_type_scat_Cromer_Mann_a3
  _atom_type_scat_Cromer_Mann_a4
  _atom_type_scat_Cromer_Mann_b1
  _atom_type_scat_Cromer_Mann_b2
  _atom_type_scat_Cromer_Mann_b3
  _atom_type_scat_Cromer_Mann_b4
  _atom_type_scat_Cromer_Mann_c
  _atom_type_scat_source
  _atom_type_scat_dispersion_source
 C 0.01920 0.00962 2.31000 1.02000 1.58860 0.86500 20.84390 10.20750 0.56870
 51.65120 0.215599998832
 'International Tables Volume C Table 6.1.1.4 (pp. 500-502)'
 'Henke, Gullikson and Davis, At. Data and Nucl. Data Tables, 1993, 54, 2'
 H 0.00000 0.00000 0.49300 0.32291 0.14019 0.04081 10.51090 26.12570 3.14236
 57.79970 0.0030380000826
 'International Tables Volume C Table 6.1.1.4 (pp. 500-502)'
 'Henke, Gullikson and Davis, At. Data and Nucl. Data Tables, 1993, 54, 2'
 Zn -1.55644 0.70457 14.07430 7.03180 5.16520 2.41000 3.26550 0.23330 10.31630
 58.70970 1.30410003662
 'International Tables Volume C Table 6.1.1.4 (pp. 500-502)'
 'Henke, Gullikson and Davis, At. Data and Nucl. Data Tables, 1993, 54, 2'
 O 0.05239 0.03376 3.04850 2.28680 1.54630 0.86700 13.27710 5.70110 0.32390
 32.90890 0.250800013542
 'International Tables Volume C Table 6.1.1.4 (pp. 500-502)'
 'Henke, Gullikson and Davis, At. Data and Nucl. Data Tables, 1993, 54, 2'
 N 0.03256 0.01839 12.21260 3.13220 2.01250 1.16630 0.00570 9.89330 28.99750
 0.58260 -11.5290002823
 'International Tables Volume C Table 6.1.1.4 (pp. 500-502)'
 'Henke, Gullikson and Davis, At. Data and Nucl. Data Tables, 1993, 54, 2'
 P 0.30359 0.43700 6.43450 4.17910 1.78000 1.49080 1.90670 27.15700 0.52600
 68.16450 1.11489999294
 'International Tables Volume C Table 6.1.1.4 (pp. 500-502)'
 'Henke, Gullikson and Davis, At. Data and Nucl. Data Tables, 1993, 54, 2'
 S 0.33536 0.55132 6.90530 5.20340 1.43790 1.58630 1.46790 22.21510 0.25360
 56.17200 0.866900026798
 'International Tables Volume C Table 6.1.1.4 (pp. 500-502)'
 'Henke, Gullikson and Davis, At. Data and Nucl. Data Tables, 1993, 54, 2'

_space_group_crystal_system        'monoclinic'
_space_group_IT_number             14
_space_group_name_H-M_alt          'P 1 21/c 1'
_space_group_name_Hall             '-P 2ybc'
loop_
  _space_group_symop_id
  _space_group_symop_operation_xyz
 1 x,y,z
 2 -x,y+1/2,-z+1/2
 3 -x,-y,-z
 4 x,-y-1/2,z-1/2

_symmetry_Int_Tables_number        14
_cell_length_a                     7.7367(1)
_cell_length_b                     21.5637(1)
_cell_length_c                     23.1184(2)
_cell_angle_alpha                  90
_cell_angle_beta                   99.121(1)
_cell_angle_gamma                  90
_cell_volume                       3808.12(6)
_cell_formula_units_Z              4
_cell_measurement_temperature    100(2)
_cell_measurement_reflns_used    29922
_cell_measurement_theta_min      3.8680
_cell_measurement_theta_max      75.8060
_exptl_absorpt_coefficient_mu      4.115
_exptl_crystal_density_diffrn      1.401
_exptl_crystal_F_000               1685.574
_exptl_crystal_size_max            0.126
_exptl_crystal_size_mid            0.095
_exptl_crystal_size_min            0.064
_exptl_crystal_description       prism
_exptl_crystal_colour            yellow
_diffrn_measurement_device_type  'XtaLAB Synergy, Dualflex, AtlasS2'
_diffrn_reflns_av_R_equivalents    0.0188
_diffrn_reflns_av_unetI/netI       0.0116
_diffrn_reflns_Laue_measured_fraction_full  0.9999
_diffrn_reflns_Laue_measured_fraction_max  0.9999
_diffrn_reflns_limit_h_max         9
_diffrn_reflns_limit_h_min         -9
_diffrn_reflns_limit_k_max         25
_diffrn_reflns_limit_k_min         -18
_diffrn_reflns_limit_l_max         27
_diffrn_reflns_limit_l_min         -27
_diffrn_reflns_number              42746
_diffrn_reflns_point_group_measured_fraction_full  0.9999
_diffrn_reflns_point_group_measured_fraction_max  0.9999
_diffrn_reflns_theta_full          67.0721
_diffrn_reflns_theta_max           67.07
_diffrn_reflns_theta_min           2.82
_diffrn_ambient_temperature        100.15
_diffrn_measured_fraction_theta_full  0.9999
_diffrn_measured_fraction_theta_max  0.9999
_diffrn_radiation_type             'Cu K\a'
_diffrn_radiation_wavelength       1.54178
_reflns_Friedel_coverage           0.0
_reflns_limit_h_max                9
_reflns_limit_h_min                -9
_reflns_limit_k_max                25
_reflns_limit_k_min                0
_reflns_limit_l_max                27
_reflns_limit_l_min                0
_reflns_number_gt                  6561
_reflns_number_total               6793
_reflns_threshold_expression       I>=2u(I)
_computing_molecular_graphics      'Olex2 1.3 (Dolomanov et al., 2009)'
_computing_publication_material    'Olex2 1.3 (Dolomanov et al., 2009)'
_computing_structure_refinement    'olex2.refine 1.3 (Bourhis et al., 2015)'
_refine_diff_density_max           0.1650
_refine_diff_density_min           -0.1622
_refine_diff_density_rms           0.0300
_refine_ls_d_res_high              0.8370
_refine_ls_d_res_low               15.6751
_refine_ls_goodness_of_fit_ref     1.1043
_refine_ls_hydrogen_treatment      refall
_refine_ls_matrix_type             full
_refine_ls_number_constraints      0
_refine_ls_number_parameters       820
_refine_ls_number_reflns           6793
_refine_ls_number_restraints       0
_refine_ls_R_factor_all            0.0139
_refine_ls_R_factor_gt             0.0130
_refine_ls_restrained_S_all        1.1043
_refine_ls_shift/su_max            0.0009
_refine_ls_shift/su_mean           0.0000
_refine_ls_structure_factor_coef   Fsqd
_refine_ls_weighting_details      
 'w=1/[\s^2^(Fo^2^)+(0.0136P)^2^+0.4919P] where P=(Fo^2^+2Fc^2^)/3'
_refine_ls_weighting_scheme        calc
_refine_ls_wR_factor_gt            0.0306
_refine_ls_wR_factor_ref           0.0310
_olex2_refinement_description
;
;
loop_
  _atom_site_label
  _atom_site_type_symbol
  _atom_site_fract_x
  _atom_site_fract_y
  _atom_site_fract_z
  _atom_site_U_iso_or_equiv
  _atom_site_adp_type
  _atom_site_occupancy
  _atom_site_refinement_flags_posn
 Zn Zn 0.145267(14) 0.271291(5) 0.272225(5) 0.01237(3) Uani 1.000000 .
 S1 S 0.38891(3) 0.246236(10) 0.231476(9) 0.01548(5) Uani 1.000000 .
 S2 S 0.04790(3) 0.188460(10) 0.137272(9) 0.01723(5) Uani 1.000000 .
 S3 S 0.18847(3) 0.326035(9) 0.360102(9) 0.01532(5) Uani 1.000000 .
 S4 S 0.30269(3) 0.430086(10) 0.263551(9) 0.01746(5) Uani 1.000000 .
 P1 P 0.28833(3) 0.177269(9) 0.176629(9) 0.01366(5) Uani 1.000000 .
 P2 P 0.35938(3) 0.391634(9) 0.340148(9) 0.01272(5) Uani 1.000000 .
 O1 O 0.31805(8) 0.11511(3) 0.21346(3) 0.01981(13) Uani 1.000000 .
 O2 O 0.42521(8) 0.16849(3) 0.13238(3) 0.01764(13) Uani 1.000000 .
 O3 O 0.38011(7) 0.43945(3) 0.39341(3) 0.01645(12) Uani 1.000000 .
 O4 O 0.55058(7) 0.36270(3) 0.34851(2) 0.01637(12) Uani 1.000000 .
 O5 O -0.15933(7) 0.49095(3) 0.03893(2) 0.01689(12) Uani 1.000000 .
 O6 O -0.45108(8) 0.41772(3) -0.07207(3) 0.02380(14) Uani 1.000000 .
 N1 N -0.03812(9) 0.31963(3) 0.21740(3) 0.01349(14) Uani 1.000000 .
 N2 N -0.39991(10) 0.43199(3) 0.04550(3) 0.01538(15) Uani 1.000000 .
 H2N H -0.5014(16) 0.4088(6) 0.0221(5) 0.028(3) Uani 1.000000 .
 N3 N -0.20421(10) 0.47386(3) -0.07841(3) 0.01621(15) Uani 1.000000 .
 H3N H -0.0968(17) 0.4960(6) -0.0544(6) 0.031(3) Uani 1.000000 .
 N4 N 0.02068(9) 0.30636(3) -0.20217(3) 0.01423(14) Uani 1.000000 .
 N5 N 0.26128(12) 0.36612(4) 0.03188(4) 0.0380(2) Uani 1.000000 .
 C1 C 0.20507(12) 0.06081(4) 0.20082(4) 0.02147(19) Uani 1.000000 .
 H1 H 0.0670(14) 0.0786(5) 0.1931(6) 0.039(3) Uani 1.000000 .
 C2 C 0.23628(19) 0.02103(6) 0.25511(6) 0.0360(3) Uani 1.000000 .
 H2A H 0.3653(19) 0.0026(7) 0.2614(6) 0.059(4) Uani 1.000000 .
 H2B H 0.228(2) 0.0500(7) 0.2937(7) 0.072(5) Uani 1.000000 .
 H2C H 0.137(2) -0.0173(7) 0.2500(8) 0.082(6) Uani 1.000000 .
 C3 C 0.24612(15) 0.02726(5) 0.14722(5) 0.0286(2) Uani 1.000000 .
 H3A H 0.2180(17) 0.0560(6) 0.1086(6) 0.042(4) Uani 1.000000 .
 H3B H 0.3827(18) 0.0134(6) 0.1544(6) 0.048(4) Uani 1.000000 .
 H3C H 0.166(2) -0.0140(7) 0.1400(7) 0.069(5) Uani 1.000000 .
 C4 C 0.42730(12) 0.21391(4) 0.08587(4) 0.01923(18) Uani 1.000000 .
 H4 H 0.3504(15) 0.2555(5) 0.0957(5) 0.034(3) Uani 1.000000 .
 C5 C 0.61563(14) 0.23300(5) 0.08606(5) 0.0276(2) Uani 1.000000 .
 H5A H 0.6724(19) 0.2505(7) 0.1283(7) 0.059(4) Uani 1.000000 .
 H5B H 0.6922(17) 0.1916(6) 0.0770(6) 0.050(4) Uani 1.000000 .
 H5C H 0.620(2) 0.2677(7) 0.0515(7) 0.067(5) Uani 1.000000 .
 C6 C 0.34575(15) 0.18452(6) 0.02857(4) 0.0295(2) Uani 1.000000 .
 H6A H 0.4215(19) 0.1436(7) 0.0202(6) 0.053(4) Uani 1.000000 .
 H6B H 0.2100(18) 0.1711(7) 0.0312(6) 0.059(4) Uani 1.000000 .
 H6C H 0.343(2) 0.2190(7) -0.0085(5) 0.062(5) Uani 1.000000 .
 C7 C 0.23686(12) 0.48137(4) 0.40038(4) 0.01972(19) Uani 1.000000 .
 H7 H 0.1219(14) 0.4675(6) 0.3687(5) 0.040(3) Uani 1.000000 .
 C8 C 0.19876(17) 0.47383(6) 0.46201(5) 0.0343(2) Uani 1.000000 .
 H8A H 0.159(2) 0.4269(7) 0.4698(7) 0.072(5) Uani 1.000000 .
 H8B H 0.316(2) 0.4845(8) 0.4924(6) 0.066(5) Uani 1.000000 .
 H8C H 0.096(2) 0.5051(7) 0.4701(7) 0.075(5) Uani 1.000000 .
 C9 C 0.29050(16) 0.54671(5) 0.38738(6) 0.0324(2) Uani 1.000000 .
 H9A H 0.4076(19) 0.5592(7) 0.4185(7) 0.067(5) Uani 1.000000 .
 H9B H 0.318(2) 0.5504(7) 0.3421(7) 0.070(5) Uani 1.000000 .
 H9C H 0.1862(19) 0.5797(6) 0.3916(7) 0.068(5) Uani 1.000000 .
 C10 C 0.61718(12) 0.32954(4) 0.40272(4) 0.01866(18) Uani 1.000000 .
 H10 H 0.5129(15) 0.3269(6) 0.4294(5) 0.041(3) Uani 1.000000 .
 C11 C 0.66309(17) 0.26452(5) 0.38603(5) 0.0307(2) Uani 1.000000 .
 H11A H 0.549(2) 0.2439(6) 0.3567(7) 0.069(5) Uani 1.000000 .
 H11B H 0.779(2) 0.2644(7) 0.3648(7) 0.061(5) Uani 1.000000 .
 H11C H 0.6896(19) 0.2354(6) 0.4242(6) 0.057(4) Uani 1.000000 .
 C12 C 0.77064(14) 0.36563(6) 0.43490(5) 0.0275(2) Uani 1.000000 .
 H12A H 0.8751(16) 0.3684(7) 0.4075(6) 0.050(4) Uani 1.000000 .
 H12B H 0.7307(19) 0.4109(7) 0.4450(6) 0.057(4) Uani 1.000000 .
 H12C H 0.8209(18) 0.3442(7) 0.4758(6) 0.054(4) Uani 1.000000 .
 C13 C 0.00422(11) 0.34216(4) 0.16743(4) 0.01471(17) Uani 1.000000 .
 H13 H 0.1303(14) 0.3294(5) 0.1578(5) 0.032(3) Uani 1.000000 .
 C14 C -0.10749(11) 0.38034(4) 0.13053(4) 0.01485(17) Uani 1.000000 .
 H14 H -0.0645(15) 0.3977(6) 0.0909(5) 0.034(3) Uani 1.000000 .
 C15 C -0.27040(10) 0.39567(4) 0.14516(3) 0.01275(16) Uani 1.000000 .
 C16 C -0.31413(11) 0.37149(4) 0.19678(4) 0.01486(17) Uani 1.000000 .
 H16 H -0.4394(15) 0.3807(5) 0.2097(5) 0.031(3) Uani 1.000000 .
 C17 C -0.19405(11) 0.33442(4) 0.23185(4) 0.01530(17) Uani 1.000000 .
 H17 H -0.2238(14) 0.3165(5) 0.2728(5) 0.029(3) Uani 1.000000 .
 C18 C -0.39464(12) 0.43946(4) 0.10828(4) 0.01586(17) Uani 1.000000 .
 H18A H -0.3560(16) 0.4876(6) 0.1195(5) 0.034(3) Uani 1.000000 .
 H18B H -0.5287(14) 0.4319(6) 0.1169(5) 0.032(3) Uani 1.000000 .
 C19 C -0.28520(11) 0.45963(4) 0.01657(3) 0.01373(17) Uani 1.000000 .
 C20 C -0.32330(11) 0.44770(4) -0.04992(4) 0.01525(17) Uani 1.000000 .
 C21 C -0.21807(14) 0.46906(4) -0.14161(4) 0.01838(18) Uani 1.000000 .
 H21A H -0.3557(17) 0.4705(6) -0.1612(5) 0.038(3) Uani 1.000000 .
 H21B H -0.1525(17) 0.5090(5) -0.1569(5) 0.037(3) Uani 1.000000 .
 C22 C -0.13580(11) 0.41092(4) -0.16175(3) 0.01421(17) Uani 1.000000 .
 C23 C -0.21732(12) 0.37860(4) -0.21072(4) 0.01682(17) Uani 1.000000 .
 H23 H -0.3446(14) 0.3921(6) -0.2341(5) 0.034(3) Uani 1.000000 .
 C24 C -0.13447(11) 0.32700(4) -0.22961(4) 0.01645(17) Uani 1.000000 .
 H24 H -0.1920(15) 0.3017(5) -0.2679(5) 0.035(3) Uani 1.000000 .
 C25 C 0.09932(12) 0.33758(4) -0.15478(4) 0.01723(18) Uani 1.000000 .
 H25 H 0.2261(15) 0.3202(6) -0.1336(5) 0.039(3) Uani 1.000000 .
 C26 C 0.02626(12) 0.38965(4) -0.13336(4) 0.01742(18) Uani 1.000000 .
 H26 H 0.0973(16) 0.4136(6) -0.0959(5) 0.040(3) Uani 1.000000 .
 C27 C 0.14273(13) 0.33502(5) 0.01787(4) 0.0268(2) Uani 1.000000 .
 C28 C -0.00816(16) 0.29550(6) 0.00103(6) 0.0351(2) Uani 1.000000 .
 H28A H -0.021(2) 0.2657(8) 0.0378(8) 0.093(7) Uani 1.000000 .
 H28B H -0.1238(19) 0.3235(8) -0.0131(9) 0.089(7) Uani 1.000000 .
 H28C H 0.017(2) 0.2667(8) -0.0345(7) 0.068(5) Uani 1.000000 .

loop_
  _atom_site_aniso_label
  _atom_site_aniso_U_11
  _atom_site_aniso_U_22
  _atom_site_aniso_U_33
  _atom_site_aniso_U_12
  _atom_site_aniso_U_13
  _atom_site_aniso_U_23
 Zn 0.01374(6) 0.01182(6) 0.01183(6) 0.00033(4) 0.00290(4) 0.00220(4)
 S1 0.01333(9) 0.01706(10) 0.01646(10) -0.00085(8) 0.00359(8) -0.00313(8)
 S2 0.01546(10) 0.01741(10) 0.01825(10) 0.00025(8) 0.00088(8) -0.00019(8)
 S3 0.01793(10) 0.01650(10) 0.01253(10) -0.00291(8) 0.00547(8) -0.00037(8)
 S4 0.01867(10) 0.01812(10) 0.01590(10) 0.00091(8) 0.00376(8) 0.00442(8)
 P1 0.01484(10) 0.01262(10) 0.01366(10) 0.00121(8) 0.00268(8) 0.00012(8)
 P2 0.01337(10) 0.01226(10) 0.01311(10) 0.00079(8) 0.00394(8) 0.00034(8)
 O1 0.0238(3) 0.0158(3) 0.0193(3) 0.0022(2) 0.0019(2) 0.0033(2)
 O2 0.0191(3) 0.0172(3) 0.0173(3) 0.0034(2) 0.0050(2) -0.0006(2)
 O3 0.0154(3) 0.0159(3) 0.0182(3) 0.0009(2) 0.0032(2) -0.0030(2)
 O4 0.0160(3) 0.0177(3) 0.0165(3) 0.0034(2) 0.0060(2) 0.0019(2)
 O5 0.0189(3) 0.0185(3) 0.0134(3) -0.0013(2) 0.0031(2) -0.0013(2)
 O6 0.0263(3) 0.0286(3) 0.0155(3) -0.0054(3) 0.0002(3) -0.0027(3)
 N1 0.0147(3) 0.0133(3) 0.0128(3) 0.0015(3) 0.0034(3) 0.0028(3)
 N2 0.0158(4) 0.0166(4) 0.0134(4) 0.0016(3) 0.0014(3) 0.0012(3)
 H2N 0.023(8) 0.027(8) 0.030(8) -0.001(7) -0.003(6) -0.005(7)
 N3 0.0210(4) 0.0161(4) 0.0120(4) 0.0041(3) 0.0042(3) -0.0014(3)
 H3N 0.029(8) 0.034(9) 0.031(8) 0.009(7) 0.003(7) 0.000(7)
 N4 0.0153(3) 0.0134(3) 0.0139(3) 0.0014(3) 0.0021(3) -0.0032(3)
 N5 0.0278(5) 0.0343(5) 0.0484(6) -0.0126(4) -0.0044(4) 0.0068(4)
 C1 0.0219(5) 0.0141(4) 0.0307(5) 0.0021(4) 0.0111(4) 0.0040(4)
 H1 0.018(7) 0.034(8) 0.070(10) -0.002(6) 0.019(6) 0.012(7)
 C2 0.0472(7) 0.0240(6) 0.0417(7) 0.0098(6) 0.0218(6) 0.0150(5)
 H2A 0.051(10) 0.062(11) 0.064(11) 0.013(9) 0.013(8) 0.033(9)
 H2B 0.127(16) 0.046(10) 0.050(10) 0.026(10) 0.032(10) 0.008(9)
 H2C 0.076(12) 0.045(10) 0.136(17) 0.004(10) 0.052(11) 0.059(11)
 C3 0.0277(6) 0.0221(5) 0.0367(6) -0.0024(5) 0.0071(5) -0.0083(5)
 H3A 0.050(9) 0.038(8) 0.033(8) -0.000(7) -0.007(7) 0.003(7)
 H3B 0.039(9) 0.056(10) 0.054(10) -0.002(8) 0.021(7) -0.029(8)
 H3C 0.074(11) 0.039(9) 0.100(14) -0.026(9) 0.031(10) -0.023(9)
 C4 0.0199(4) 0.0227(5) 0.0159(4) 0.0023(4) 0.0054(3) 0.0011(4)
 H4 0.034(7) 0.028(7) 0.044(8) 0.019(6) 0.018(6) 0.005(6)
 C5 0.0238(5) 0.0305(6) 0.0300(6) -0.0043(5) 0.0090(4) 0.0009(5)
 H5A 0.054(10) 0.056(10) 0.065(11) -0.019(8) 0.007(9) -0.013(9)
 H5B 0.031(8) 0.051(9) 0.070(11) 0.020(8) 0.014(8) -0.001(8)
 H5C 0.080(12) 0.058(10) 0.068(11) -0.003(9) 0.029(9) 0.036(9)
 C6 0.0288(6) 0.0436(7) 0.0161(5) 0.0008(5) 0.0040(4) -0.0055(5)
 H6A 0.072(11) 0.048(9) 0.043(9) 0.010(9) 0.016(8) -0.018(8)
 H6B 0.036(9) 0.101(13) 0.040(9) -0.026(9) 0.009(7) -0.020(9)
 H6C 0.081(12) 0.092(13) 0.013(8) -0.010(10) 0.006(8) 0.019(8)
 C7 0.0168(4) 0.0184(4) 0.0247(5) 0.0017(4) 0.0056(4) -0.0046(4)
 H7 0.016(7) 0.054(9) 0.048(8) 0.006(6) -0.003(6) -0.022(7)
 C8 0.0391(6) 0.0362(7) 0.0322(6) 0.0056(6) 0.0198(5) -0.0056(5)
 H8A 0.123(15) 0.036(9) 0.071(12) -0.023(10) 0.058(11) -0.002(8)
 H8B 0.052(10) 0.101(14) 0.045(10) 0.007(10) 0.003(8) -0.016(9)
 H8C 0.088(13) 0.069(11) 0.082(13) 0.032(11) 0.057(10) -0.010(10)
 C9 0.0334(6) 0.0168(5) 0.0491(7) 0.0061(5) 0.0127(6) 0.0013(5)
 H9A 0.045(10) 0.058(11) 0.094(13) 0.004(8) 0.002(10) 0.002(10)
 H9B 0.100(14) 0.061(11) 0.060(11) 0.027(10) 0.052(10) 0.025(9)
 H9C 0.062(11) 0.039(9) 0.106(14) 0.029(9) 0.030(10) 0.006(9)
 C10 0.0174(4) 0.0228(5) 0.0160(4) 0.0042(4) 0.0032(4) 0.0028(4)
 H10 0.037(8) 0.063(9) 0.031(7) 0.002(7) 0.027(6) 0.012(7)
 C11 0.0386(6) 0.0209(5) 0.0287(6) 0.0090(5) -0.0063(5) 0.0033(5)
 H11A 0.080(12) 0.037(9) 0.072(12) 0.003(9) -0.044(10) -0.015(8)
 H11B 0.077(12) 0.052(10) 0.055(11) 0.030(9) 0.018(10) -0.000(8)
 H11C 0.071(11) 0.044(9) 0.053(10) -0.004(8) 0.004(8) 0.016(8)
 C12 0.0249(5) 0.0312(6) 0.0243(5) 0.0027(5) -0.0030(4) -0.0043(5)
 H12A 0.024(8) 0.072(11) 0.056(10) -0.006(7) 0.019(7) -0.006(8)
 H12B 0.066(11) 0.045(9) 0.053(10) 0.003(8) -0.009(8) -0.015(8)
 H12C 0.051(9) 0.069(11) 0.038(9) 0.010(8) -0.005(7) -0.003(8)
 C13 0.0145(4) 0.0162(4) 0.0143(4) 0.0031(3) 0.0049(3) 0.0035(3)
 H13 0.021(7) 0.046(8) 0.032(7) 0.015(6) 0.014(6) 0.008(6)
 C14 0.0150(4) 0.0171(4) 0.0132(4) 0.0042(3) 0.0048(3) 0.0042(3)
 H14 0.031(7) 0.050(9) 0.025(7) 0.016(6) 0.013(6) 0.020(6)
 C15 0.0136(4) 0.0131(4) 0.0121(4) 0.0024(3) 0.0036(3) 0.0014(3)
 C16 0.0149(4) 0.0154(4) 0.0154(4) 0.0030(3) 0.0058(3) 0.0030(3)
 H16 0.031(7) 0.028(7) 0.036(8) 0.006(6) 0.010(6) 0.002(6)
 C17 0.0173(4) 0.0160(4) 0.0138(4) 0.0021(3) 0.0063(3) 0.0034(3)
 H17 0.023(7) 0.029(7) 0.039(8) 0.012(5) 0.013(6) 0.014(6)
 C18 0.0168(5) 0.0175(5) 0.0137(4) 0.0056(4) 0.0035(3) 0.0025(4)
 H18A 0.044(8) 0.032(8) 0.025(7) 0.007(7) 0.004(6) 0.004(6)
 H18B 0.013(6) 0.047(8) 0.035(8) 0.005(6) 0.002(6) 0.012(6)
 C19 0.0165(4) 0.0139(4) 0.0106(4) 0.0028(3) 0.0019(3) 0.0005(3)
 C20 0.0195(4) 0.0148(4) 0.0111(4) 0.0037(3) 0.0012(3) -0.0011(3)
 C21 0.0274(5) 0.0158(5) 0.0122(4) 0.0081(4) 0.0041(4) 0.0004(4)
 H21A 0.042(9) 0.047(9) 0.024(7) 0.014(7) 0.004(6) -0.012(6)
 H21B 0.061(9) 0.024(7) 0.030(8) 0.004(7) 0.020(7) 0.012(6)
 C22 0.0181(4) 0.0135(4) 0.0113(4) 0.0037(3) 0.0031(3) -0.0005(3)
 C23 0.0167(4) 0.0176(4) 0.0157(4) 0.0031(4) 0.0013(3) -0.0031(3)
 H23 0.018(7) 0.044(9) 0.038(8) 0.006(6) -0.005(6) -0.007(6)
 C24 0.0163(4) 0.0173(4) 0.0152(4) 0.0013(3) 0.0008(3) -0.0047(4)
 H24 0.031(7) 0.031(7) 0.043(8) 0.006(6) 0.007(6) -0.017(7)
 C25 0.0170(4) 0.0172(4) 0.0162(4) 0.0035(4) -0.0012(3) -0.0049(3)
 H25 0.022(7) 0.041(8) 0.052(9) 0.004(6) -0.003(6) -0.014(7)
 C26 0.0206(4) 0.0152(4) 0.0152(4) 0.0045(4) -0.0009(3) -0.0046(4)
 H26 0.048(9) 0.029(8) 0.035(8) 0.015(7) -0.015(7) -0.013(7)
 C27 0.0237(5) 0.0283(5) 0.0267(5) -0.0062(4) -0.0009(4) 0.0057(4)
 C28 0.0288(6) 0.0372(6) 0.0371(7) -0.0109(5) -0.0023(5) -0.0011(6)
 H28A 0.108(16) 0.098(15) 0.070(13) -0.073(12) 0.005(11) 0.037(12)
 H28B 0.032(10) 0.071(12) 0.148(19) 0.016(9) -0.037(11) -0.007(12)
 H28C 0.078(13) 0.070(12) 0.059(11) -0.012(10) 0.022(10) -0.022(10)

loop_
  _geom_bond_atom_site_label_1
  _geom_bond_atom_site_label_2
  _geom_bond_distance
  _geom_bond_site_symmetry_2
  _geom_bond_publ_flag
 Zn S1 2.3012(2) . ?
 Zn S3 2.3275(2) . ?
 Zn N1 2.0337(7) . ?
 Zn N4 2.0650(7) 4_566 ?
 S1 P1 2.0279(3) . ?
 S2 P1 1.9518(3) . ?
 S3 P2 2.0385(3) . ?
 S4 P2 1.9415(3) . ?
 P1 O1 1.5850(6) . ?
 P1 O2 1.5960(6) . ?
 P2 O3 1.5946(6) . ?
 P2 O4 1.5888(6) . ?
 O1 C1 1.4628(11) . ?
 O2 C4 1.4566(10) . ?
 O3 C7 1.4588(10) . ?
 O4 C10 1.4638(10) . ?
 O5 C19 1.2296(10) . ?
 O6 C20 1.2234(10) . ?
 N1 C13 1.3409(11) . ?
 N1 C17 1.3403(11) . ?
 N2 H2N 1.012(12) . ?
 N2 C18 1.4544(11) . ?
 N2 C19 1.3334(11) . ?
 N3 H3N 1.039(14) . ?
 N3 C20 1.3392(11) . ?
 N3 C21 1.4517(11) . ?
 N4 C24 1.3415(11) . ?
 N4 C25 1.3462(11) . ?
 N5 C27 1.1410(13) . ?
 C1 H1 1.123(11) . ?
 C1 C2 1.5077(14) . ?
 C1 C3 1.5114(14) . ?
 C2 H2A 1.063(14) . ?
 C2 H2B 1.098(15) . ?
 C2 H2C 1.120(16) . ?
 C3 H3A 1.080(13) . ?
 C3 H3B 1.085(13) . ?
 C3 H3C 1.081(14) . ?
 C4 H4 1.119(11) . ?
 C4 C5 1.5134(13) . ?
 C4 C6 1.5132(13) . ?
 C5 H5A 1.073(15) . ?
 C5 H5B 1.109(13) . ?
 C5 H5C 1.100(14) . ?
 C6 H6A 1.093(14) . ?
 C6 H6B 1.101(13) . ?
 C6 H6C 1.132(13) . ?
 C7 H7 1.100(11) . ?
 C7 C8 1.5087(14) . ?
 C7 C9 1.5124(13) . ?
 C8 H8A 1.081(14) . ?
 C8 H8B 1.080(15) . ?
 C8 H8C 1.079(14) . ?
 C9 H9A 1.098(15) . ?
 C9 H9B 1.103(14) . ?
 C9 H9C 1.092(13) . ?
 C10 H10 1.091(11) . ?
 C10 C11 1.5114(13) . ?
 C10 C12 1.5128(13) . ?
 C11 H11A 1.115(14) . ?
 C11 H11B 1.092(16) . ?
 C11 H11C 1.076(14) . ?
 C12 H12A 1.104(13) . ?
 C12 H12B 1.061(14) . ?
 C12 H12C 1.069(14) . ?
 C13 H13 1.070(11) . ?
 C13 C14 1.3851(12) . ?
 C14 H14 1.090(11) . ?
 C14 C15 1.3955(11) . ?
 C15 C16 1.3922(11) . ?
 C15 C18 1.5108(11) . ?
 C16 H16 1.076(11) . ?
 C16 C17 1.3859(12) . ?
 C17 H17 1.081(11) . ?
 C18 H18A 1.100(12) . ?
 C18 H18B 1.099(11) . ?
 C19 C20 1.5403(11) . ?
 C21 H21A 1.090(12) . ?
 C21 H21B 1.087(12) . ?
 C21 C22 1.5125(11) . ?
 C22 C23 1.3924(12) . ?
 C22 C26 1.3973(12) . ?
 C23 H23 1.085(11) . ?
 C23 C24 1.3887(12) . ?
 C24 H24 1.074(11) . ?
 C25 H25 1.091(11) . ?
 C25 C26 1.3835(12) . ?
 C26 H26 1.081(11) . ?
 C27 C28 1.4479(14) . ?
 C28 H28A 1.082(16) . ?
 C28 H28B 1.086(15) . ?
 C28 H28C 1.072(16) . ?

loop_
  _geom_angle_atom_site_label_1
  _geom_angle_atom_site_label_2
  _geom_angle_atom_site_label_3
  _geom_angle
  _geom_angle_site_symmetry_1
  _geom_angle_site_symmetry_3
  _geom_angle_publ_flag
 S3 Zn S1 117.567(8) . . ?
 N1 Zn S1 113.64(2) . . ?
 N1 Zn S3 105.87(2) . . ?
 N4 Zn S1 112.14(2) 4_566 . ?
 N4 Zn S3 99.79(2) 4_566 . ?
 N4 Zn N1 106.44(3) 4_566 . ?
 P1 S1 Zn 99.792(10) . . ?
 P2 S3 Zn 99.379(10) . . ?
 S2 P1 S1 116.342(13) . . ?
 O1 P1 S1 106.00(2) . . ?
 O1 P1 S2 113.66(3) . . ?
 O2 P1 S1 105.06(2) . . ?
 O2 P1 S2 113.33(2) . . ?
 O2 P1 O1 100.92(3) . . ?
 S4 P2 S3 116.225(13) . . ?
 O3 P2 S3 105.27(2) . . ?
 O3 P2 S4 114.12(2) . . ?
 O4 P2 S3 108.95(2) . . ?
 O4 P2 S4 110.49(2) . . ?
 O4 P2 O3 100.50(3) . . ?
 C1 O1 P1 122.57(5) . . ?
 C4 O2 P1 118.65(5) . . ?
 C7 O3 P2 120.06(5) . . ?
 C10 O4 P2 119.38(5) . . ?
 C13 N1 Zn 118.76(6) . . ?
 C17 N1 Zn 122.22(6) . . ?
 C17 N1 C13 118.75(7) . . ?
 C18 N2 H2N 118.9(7) . . ?
 C19 N2 H2N 118.4(7) . . ?
 C19 N2 C18 122.37(8) . . ?
 C20 N3 H3N 119.1(7) . . ?
 C21 N3 H3N 119.7(7) . . ?
 C21 N3 C20 121.20(8) . . ?
 C24 N4 Zn 123.83(6) . 4_565 ?
 C25 N4 Zn 117.87(6) . 4_565 ?
 C25 N4 C24 118.30(7) . . ?
 H1 C1 O1 106.3(6) . . ?
 C2 C1 O1 106.10(9) . . ?
 C2 C1 H1 110.5(6) . . ?
 C3 C1 O1 110.51(8) . . ?
 C3 C1 H1 110.6(7) . . ?
 C3 C1 C2 112.56(9) . . ?
 H2A C2 C1 110.4(7) . . ?
 H2B C2 C1 109.3(7) . . ?
 H2B C2 H2A 105.9(12) . . ?
 H2C C2 C1 108.4(9) . . ?
 H2C C2 H2A 110.5(11) . . ?
 H2C C2 H2B 112.3(12) . . ?
 H3A C3 C1 111.2(7) . . ?
 H3B C3 C1 109.4(7) . . ?
 H3B C3 H3A 110.3(10) . . ?
 H3C C3 C1 109.3(8) . . ?
 H3C C3 H3A 108.0(11) . . ?
 H3C C3 H3B 108.4(11) . . ?
 H4 C4 O2 108.7(6) . . ?
 C5 C4 O2 107.70(7) . . ?
 C5 C4 H4 108.9(6) . . ?
 C6 C4 O2 108.23(8) . . ?
 C6 C4 H4 110.6(6) . . ?
 C6 C4 C5 112.59(8) . . ?
 H5A C5 C4 110.7(8) . . ?
 H5B C5 C4 108.9(7) . . ?
 H5B C5 H5A 107.5(10) . . ?
 H5C C5 C4 108.7(8) . . ?
 H5C C5 H5A 111.5(11) . . ?
 H5C C5 H5B 109.5(11) . . ?
 H6A C6 C4 109.4(7) . . ?
 H6B C6 C4 109.3(7) . . ?
 H6B C6 H6A 109.9(11) . . ?
 H6C C6 C4 110.1(7) . . ?
 H6C C6 H6A 110.0(11) . . ?
 H6C C6 H6B 108.2(11) . . ?
 H7 C7 O3 107.8(6) . . ?
 C8 C7 O3 107.65(8) . . ?
 C8 C7 H7 110.0(7) . . ?
 C9 C7 O3 108.55(8) . . ?
 C9 C7 H7 109.8(7) . . ?
 C9 C7 C8 112.89(9) . . ?
 H8A C8 C7 111.2(8) . . ?
 H8B C8 C7 108.7(8) . . ?
 H8B C8 H8A 108.9(13) . . ?
 H8C C8 C7 110.8(8) . . ?
 H8C C8 H8A 108.5(12) . . ?
 H8C C8 H8B 108.6(12) . . ?
 H9A C9 C7 108.8(8) . . ?
 H9B C9 C7 110.9(8) . . ?
 H9B C9 H9A 109.9(12) . . ?
 H9C C9 C7 111.1(8) . . ?
 H9C C9 H9A 109.0(11) . . ?
 H9C C9 H9B 107.1(11) . . ?
 H10 C10 O4 108.5(6) . . ?
 C11 C10 O4 107.43(7) . . ?
 C11 C10 H10 108.7(7) . . ?
 C12 C10 O4 108.19(8) . . ?
 C12 C10 H10 110.0(7) . . ?
 C12 C10 C11 113.88(9) . . ?
 H11A C11 C10 109.3(8) . . ?
 H11B C11 C10 111.2(8) . . ?
 H11B C11 H11A 110.6(12) . . ?
 H11C C11 C10 110.7(8) . . ?
 H11C C11 H11A 107.3(11) . . ?
 H11C C11 H11B 107.7(11) . . ?
 H12A C12 C10 109.6(7) . . ?
 H12B C12 C10 110.4(7) . . ?
 H12B C12 H12A 109.9(11) . . ?
 H12C C12 C10 111.1(8) . . ?
 H12C C12 H12A 109.5(10) . . ?
 H12C C12 H12B 106.4(10) . . ?
 H13 C13 N1 116.1(6) . . ?
 C14 C13 N1 122.15(8) . . ?
 C14 C13 H13 121.7(6) . . ?
 H14 C14 C13 118.6(6) . . ?
 C15 C14 C13 119.39(8) . . ?
 C15 C14 H14 122.0(6) . . ?
 C16 C15 C14 118.07(7) . . ?
 C18 C15 C14 121.97(7) . . ?
 C18 C15 C16 119.89(7) . . ?
 H16 C16 C15 121.3(6) . . ?
 C17 C16 C15 119.08(8) . . ?
 C17 C16 H16 119.6(6) . . ?
 C16 C17 N1 122.53(8) . . ?
 H17 C17 N1 117.3(6) . . ?
 H17 C17 C16 120.2(6) . . ?
 C15 C18 N2 114.12(7) . . ?
 H18A C18 N2 107.7(6) . . ?
 H18A C18 C15 109.4(6) . . ?
 H18B C18 N2 106.6(6) . . ?
 H18B C18 C15 109.8(6) . . ?
 H18B C18 H18A 109.1(9) . . ?
 N2 C19 O5 125.48(8) . . ?
 C20 C19 O5 121.65(7) . . ?
 C20 C19 N2 112.87(7) . . ?
 N3 C20 O6 126.16(8) . . ?
 C19 C20 O6 121.33(8) . . ?
 C19 C20 N3 112.50(7) . . ?
 H21A C21 N3 109.1(6) . . ?
 H21B C21 N3 107.8(6) . . ?
 H21B C21 H21A 108.5(9) . . ?
 C22 C21 N3 113.67(7) . . ?
 C22 C21 H21A 109.1(6) . . ?
 C22 C21 H21B 108.5(6) . . ?
 C23 C22 C21 120.45(8) . . ?
 C26 C22 C21 121.17(8) . . ?
 C26 C22 C23 118.33(8) . . ?
 H23 C23 C22 121.9(6) . . ?
 C24 C23 C22 118.99(8) . . ?
 C24 C23 H23 119.1(6) . . ?
 C23 C24 N4 122.68(8) . . ?
 H24 C24 N4 116.4(6) . . ?
 H24 C24 C23 121.0(6) . . ?
 H25 C25 N4 116.9(6) . . ?
 C26 C25 N4 122.65(8) . . ?
 C26 C25 H25 120.4(6) . . ?
 C25 C26 C22 119.04(8) . . ?
 H26 C26 C22 121.6(6) . . ?
 H26 C26 C25 119.3(6) . . ?
 C28 C27 N5 179.10(12) . . ?
 H28A C28 C27 108.0(9) . . ?
 H28B C28 C27 110.2(8) . . ?
 H28B C28 H28A 113.0(14) . . ?
 H28C C28 C27 108.1(9) . . ?
 H28C C28 H28A 108.0(13) . . ?
 H28C C28 H28B 109.4(13) . . ?

loop_
  _geom_torsion_atom_site_label_1
  _geom_torsion_atom_site_label_2
  _geom_torsion_atom_site_label_3
  _geom_torsion_atom_site_label_4
  _geom_torsion
  _geom_torsion_site_symmetry_1
  _geom_torsion_site_symmetry_2
  _geom_torsion_site_symmetry_3
  _geom_torsion_site_symmetry_4
  _geom_torsion_publ_flag
 Zn N1 C13 C14 -173.87(6) . . . . ?
 Zn N1 C17 C16 174.75(6) . . . . ?
 Zn N4 C24 C23 178.54(7) 4_565 . . . ?
 Zn N4 C25 C26 -179.06(6) 4_565 . . . ?
 S1 P1 O1 C1 152.97(5) . . . . ?
 S1 P1 O2 C4 -76.05(4) . . . . ?
 S2 P1 O1 C1 23.94(5) . . . . ?
 S2 P1 O2 C4 52.01(4) . . . . ?
 S3 P2 O3 C7 -71.97(5) . . . . ?
 S3 P2 O4 C10 -49.15(4) . . . . ?
 S4 P2 O3 C7 56.65(5) . . . . ?
 S4 P2 O4 C10 -177.99(5) . . . . ?
 P1 O1 C1 C2 -161.85(8) . . . . ?
 P1 O1 C1 C3 75.86(7) . . . . ?
 P1 O2 C4 C5 131.73(7) . . . . ?
 P1 O2 C4 C6 -106.29(7) . . . . ?
 P2 O3 C7 C8 127.04(8) . . . . ?
 P2 O3 C7 C9 -110.46(8) . . . . ?
 P2 O4 C10 C11 121.81(8) . . . . ?
 P2 O4 C10 C12 -114.84(7) . . . . ?
 O5 C19 N2 C18 4.14(10) . . . . ?
 O5 C19 C20 O6 -178.25(8) . . . . ?
 O5 C19 C20 N3 1.18(9) . . . . ?
 O6 C20 N3 C21 0.54(11) . . . . ?
 O6 C20 C19 N2 2.67(9) . . . . ?
 N1 C13 C14 C15 -0.61(10) . . . . ?
 N1 C17 C16 C15 -1.54(10) . . . . ?
 N2 C18 C15 C14 39.09(10) . . . . ?
 N2 C18 C15 C16 -143.75(7) . . . . ?
 N2 C19 C20 N3 -177.90(7) . . . . ?
 N3 C21 C22 C23 139.70(8) . . . . ?
 N3 C21 C22 C26 -42.82(10) . . . . ?
 N4 C24 C23 C22 0.82(10) . . . . ?
 N4 C25 C26 C22 0.11(10) . . . . ?
 C13 C14 C15 C16 -0.14(10) . . . . ?
 C13 C14 C15 C18 177.07(8) . . . . ?
 C14 C15 C16 C17 1.16(9) . . . . ?
 C21 C22 C23 C24 177.12(8) . . . . ?
 C21 C22 C26 C25 -177.54(9) . . . . ?

loop_
  _refln_index_h
  _refln_index_k
  _refln_index_l
  _refln_F_squared_calc
  _refln_F_squared_meas
  _refln_F_squared_sigma
  _refln_F_squared_weight
  _refln_observed_status
-9 0 2 204.444 174.809 7.104 80.702 o
-9 0 4 230.665 237.593 9.784 56.097 o
-9 0 6 168.194 189.181 12.578 49.438 o
-9 0 8 4.827 6.720 2.853 1141.280 o
-9 0 10 951.334 910.930 32.778 7.279 o
-9 1 1 42.993 35.718 2.776 442.028 o
-9 1 2 289.463 263.892 6.361 63.968 o
-9 1 3 536.494 470.188 12.029 27.677 o
-9 1 4 175.494 157.663 7.210 87.862 o
-9 1 5 600.873 574.506 11.666 25.118 o
-9 1 6 16.336 8.409 2.731 868.865 o
-9 1 7 602.286 579.166 13.043 23.415 o
-9 1 8 248.038 245.309 6.390 71.174 o
-9 1 9 498.143 470.698 11.086 30.326 o
-9 1 10 3.216 0.762 3.773 801.835 o
-9 2 1 236.929 206.698 5.267 83.054 o
-9 2 2 2148.700 2024.600 44.589 3.214 o
-9 2 3 2.764 5.828 2.563 1466.020 o
-9 2 4 164.601 154.320 5.409 109.067 o
-9 2 5 1526.070 1498.280 18.026 8.261 o
-9 2 6 448.843 439.283 10.194 34.352 o
-9 2 7 747.534 741.712 13.219 19.187 o
-9 2 8 781.141 778.448 11.282 19.822 o
-9 2 9 295.560 277.091 12.397 39.680 o
-9 2 10 2.367 3.049 3.773 796.840 o
-9 3 1 2236.650 2102.920 21.308 5.107 o
-9 3 2 2014.460 1951.490 29.211 4.813 o
-9 3 3 3121.210 3090.810 28.064 3.010 o
-9 3 4 1054.650 1050.600 16.420 12.451 o
-9 3 5 1460.500 1467.390 25.002 7.103 o
-9 3 6 1778.060 1744.510 21.462 6.483 o
-9 3 7 621.703 581.491 11.280 24.980 o
-9 3 8 2.910 13.874 4.276 574.366 o
-9 3 9 13.709 3.710 4.016 581.742 o
-9 4 1 234.500 226.935 8.919 60.716 o
-9 4 2 586.741 564.430 15.372 21.193 o
-9 4 3 1688.460 1611.350 26.080 6.153 o
-9 4 4 1004.110 901.024 21.021 11.312 o
-9 4 5 40.220 39.269 4.511 306.957 o
-9 4 6 169.811 174.695 8.501 76.291 o
-9 4 7 742.402 687.406 12.256 20.490 o
-9 4 8 1125.970 1075.770 19.805 10.608 o
-9 5 2 11.695 16.008 4.851 411.717 o
-9 5 3 4734.240 4388.780 150.551 0.428 o
-9 5 4 57.691 67.405 5.826 191.368 o
-9 5 5 2445.120 2423.150 39.593 3.198 o
-9 5 6 29.610 28.505 3.912 414.196 o
-9 5 7 294.556 263.400 8.942 52.678 o
-8 0 2 2.937 9.274 6.009 320.248 o
-8 0 4 3.708 9.499 7.262 222.690 o
-8 0 6 4667.550 4755.020 77.825 0.993 o
-8 0 8 3952.410 4060.390 84.696 1.024 o
-8 0 10 1326.510 1358.830 29.025 6.752 o
-8 0 12 3475.640 3496.740 48.535 1.959 o
-8 0 14 551.980 575.629 15.542 21.503 o
-8 0 16 2887.370 2812.940 47.351 2.393 o
-8 1 1 125.459 126.326 4.952 138.430 o
-8 1 2 1613.760 1645.550 20.714 7.204 o
-8 1 3 2750.550 2805.300 25.984 3.578 o
-8 1 4 1.803 6.791 3.267 998.650 o
-8 1 5 1226.620 1245.150 15.583 10.937 o
-8 1 6 251.051 274.360 8.984 56.086 o
-8 1 7 115.765 109.359 6.726 119.410 o
-8 1 8 5.205 8.980 3.648 749.600 o
-8 1 9 145.465 137.991 6.900 101.561 o
-8 1 10 205.463 219.733 8.214 69.041 o
-8 1 11 1236.110 1236.180 16.681 10.576 o
-8 1 12 0.895 3.906 4.545 572.442 o
-8 1 13 100.198 91.242 5.027 165.177 o
-8 1 14 120.962 120.129 5.276 137.522 o
-8 1 15 1.268 -0.051 2.848 1450.100 o
-8 1 16 62.781 71.526 5.092 209.362 o
-8 1 17 146.671 139.226 9.529 74.666 o
-8 2 1 240.637 247.554 7.449 66.495 o
-8 2 2 25.304 31.549 3.575 468.413 o
-8 2 3 449.233 477.628 9.921 34.059 o
-8 2 4 8764.560 8983.360 58.208 0.557 o
-8 2 5 86.222 85.249 4.688 188.465 o
-8 2 6 4248.650 4335.540 41.192 1.721 o
-8 2 7 243.835 240.827 7.132 68.214 o
-8 2 8 829.647 829.814 15.864 15.706 o
-8 2 9 238.895 236.904 8.640 61.099 o
-8 2 10 11.588 11.849 4.375 496.299 o
-8 2 11 35.367 39.408 3.638 391.935 o
-8 2 12 367.537 360.403 10.315 39.792 o
-8 2 13 636.128 619.490 12.776 22.602 o
-8 2 14 377.788 384.934 11.688 35.285 o
-8 2 15 293.832 272.939 8.032 55.977 o
-8 2 16 43.928 45.911 6.432 194.162 o
-8 2 17 117.748 110.914 8.085 99.184 o
-8 3 1 434.873 437.759 11.436 32.506 o
-8 3 2 1936.400 2025.720 22.760 5.619 o
-8 3 3 669.567 700.115 11.758 22.152 o
-8 3 4 820.114 796.229 12.540 18.214 o
-8 3 5 1145.970 1191.130 16.413 11.344 o
-8 3 6 176.591 185.038 7.239 84.322 o
-8 3 7 3141.480 3207.520 31.352 2.816 o
-8 3 8 55.962 62.522 5.196 219.871 o
-8 3 9 19.682 22.550 3.741 510.348 o
-8 3 10 116.789 121.540 6.828 115.060 o
-8 3 11 217.251 221.887 7.747 70.044 o
-8 3 12 545.094 505.571 11.695 27.426 o
-8 3 13 111.935 124.118 7.212 110.815 o
-8 3 14 12.239 12.059 3.426 696.296 o
-8 3 15 3183.480 3233.470 36.842 2.562 o
-8 3 16 1407.570 1393.500 20.539 8.376 o
-8 3 17 1990.680 1994.230 35.575 4.150 o
-8 4 1 793.187 813.854 13.555 17.770 o
-8 4 2 5347.070 5636.120 46.815 1.195 o
-8 4 3 6888.470 7174.320 68.886 0.719 o
-8 4 4 2591.690 2659.010 31.749 3.475 o
-8 4 5 358.818 348.620 9.478 42.921 o
-8 4 6 2017.320 2091.730 23.942 5.263 o
-8 4 7 9.840 5.265 3.185 867.778 o
-8 4 8 148.383 156.491 6.138 106.372 o
-8 4 9 71.743 65.621 5.256 196.799 o
-8 4 10 0.060 -1.284 2.798 1574.730 o
-8 4 11 695.049 693.677 12.696 20.880 o
-8 4 12 71.037 64.977 5.698 183.690 o
-8 4 13 2527.760 2554.990 32.735 3.523 o
-8 4 14 28.128 26.110 3.695 452.903 o
-8 4 15 2.275 11.040 3.155 987.783 o
-8 4 16 346.045 328.979 13.475 33.372 o
-8 5 1 293.831 293.262 8.066 54.834 o
-8 5 2 2501.310 2525.270 26.019 4.020 o
-8 5 3 1573.990 1616.840 18.687 7.741 o
-8 5 4 1553.730 1531.610 19.921 7.728 o
-8 5 5 22.437 31.790 4.046 425.342 o
-8 5 6 5908.350 5946.830 46.788 1.067 o
-8 5 7 1311.890 1344.990 17.861 9.558 o
-8 5 8 2557.650 2613.190 27.790 3.784 o
-8 5 9 485.387 461.704 11.687 29.887 o
-8 5 10 485.350 457.997 10.135 32.625 o
-8 5 11 19.868 18.390 5.250 332.619 o
-8 5 12 1005.320 967.069 15.370 13.635 o
-8 5 13 53.800 51.536 4.635 257.003 o
-8 5 14 131.736 112.741 5.861 124.929 o
-8 5 15 3203.200 3217.260 34.435 2.649 o
-8 5 16 5.629 4.574 7.623 203.629 o
-8 6 1 515.246 551.469 10.468 29.406 o
-8 6 2 4044.180 4094.240 36.087 1.947 o
-8 6 3 223.645 225.418 7.419 70.785 o
-8 6 4 270.998 257.163 7.717 60.683 o
-8 6 5 801.216 806.896 14.692 16.930 o
-8 6 6 582.880 593.033 11.373 25.686 o
-8 6 7 329.891 316.132 8.158 50.222 o
-8 6 8 1586.980 1607.180 21.935 7.126 o
-8 6 9 91.941 91.781 5.626 157.649 o
-8 6 10 2446.220 2438.630 25.535 4.179 o
-8 6 11 225.796 211.791 7.214 72.776 o
-8 6 12 104.381 100.340 5.055 158.079 o
-8 6 13 462.846 437.843 9.324 35.450 o
-8 6 14 860.300 809.289 12.081 17.858 o
-8 6 15 1520.210 1419.830 27.490 6.521 o
-8 7 1 369.586 354.061 8.069 45.969 o
-8 7 2 25.202 23.206 3.059 573.951 o
-8 7 3 1296.930 1303.030 15.869 10.278 o
-8 7 4 2317.490 2315.640 32.844 3.850 o
-8 7 5 515.799 487.843 9.933 31.277 o
-8 7 6 3423.250 3379.600 29.857 2.621 o
-8 7 7 623.548 619.332 11.685 24.044 o
-8 7 8 5146.830 4969.770 69.488 1.020 o
-8 7 9 30.360 29.218 3.189 492.851 o
-8 7 10 0.544 9.450 3.293 983.289 o
-8 7 11 520.187 500.804 10.265 30.384 o
-8 7 12 1858.550 1794.830 20.550 6.339 o
-8 7 13 1.858 2.006 2.911 1313.700 o
-8 7 14 28.842 24.655 5.717 266.848 o
-8 7 15 115.296 105.642 4.932 151.163 o
-8 8 1 666.822 646.349 14.016 20.547 o
-8 8 2 3030.480 2950.570 39.112 2.644 o
-8 8 3 67.570 59.821 3.778 262.894 o
-8 8 4 193.616 192.043 5.925 90.242 o
-8 8 5 27.988 21.977 3.460 496.882 o
-8 8 6 77.165 69.345 4.232 222.282 o
-8 8 7 998.286 968.559 13.910 14.370 o
-8 8 8 591.987 545.125 9.794 28.041 o
-8 8 9 4988.160 4729.450 54.251 1.262 o
-8 8 10 2269.450 2139.920 24.963 4.692 o
-8 8 11 1971.780 1911.630 27.448 5.113 o
-8 8 12 213.277 211.016 7.897 70.534 o
-8 8 13 79.477 69.261 10.672 81.126 o
-8 8 14 933.870 800.032 22.487 11.348 o
-8 9 1 38.225 50.271 4.245 315.906 o
-8 9 2 1428.510 1431.960 27.498 6.728 o
-8 9 3 1436.760 1425.480 20.581 8.197 o
-8 9 4 975.347 948.079 17.498 12.957 o
-8 9 5 50.576 40.679 5.042 251.841 o
-8 9 6 48.247 39.565 4.109 312.380 o
-8 9 7 600.617 566.671 12.031 24.782 o
-8 9 8 127.744 115.377 6.484 116.979 o
-8 9 9 83.875 86.400 6.181 152.230 o
-8 9 10 80.862 54.885 6.861 147.962 o
-8 9 11 2215.200 2039.490 105.195 0.952 o
-8 9 12 0.182 -4.222 6.479 294.038 o
-8 9 13 2378.610 2260.170 51.835 2.549 o
-8 10 1 122.772 113.281 9.352 82.997 o
-8 10 2 957.818 929.221 22.337 10.924 o
-8 10 3 21.684 16.082 3.521 556.427 o
-8 10 4 55.244 56.451 6.945 162.270 o
-8 10 5 1271.850 1219.750 28.507 7.184 o
-8 10 6 29.597 33.197 6.181 230.931 o
-8 10 7 3503.510 3322.810 52.276 1.868 o
-8 10 8 1.983 2.490 8.766 158.677 o
-8 10 9 3336.420 2888.300 58.696 1.794 o
-8 10 10 446.458 427.642 22.106 16.682 o
-8 10 11 1173.080 1123.610 35.065 6.043 o
-8 10 12 60.111 49.548 8.385 125.198 o
-8 11 1 1784.060 1797.550 36.309 4.432 o
-8 11 2 1790.530 1801.850 67.081 2.068 o
-8 11 3 749.102 773.892 22.325 12.653 o
-8 11 4 2453.160 2328.310 100.240 1.004 o
-8 11 5 660.457 636.723 18.113 16.985 o
-8 11 6 138.357 128.977 8.238 89.731 o
-8 11 7 28.150 24.199 4.558 362.446 o
-8 11 8 220.348 206.412 9.421 60.756 o
-8 11 9 98.313 97.572 8.385 102.736 o
-8 11 10 1222.040 1128.180 35.827 5.800 o
-8 12 1 3.765 16.570 6.098 300.395 o
-8 12 2 282.087 254.247 19.057 24.186 o
-8 12 3 214.254 208.409 11.040 52.683 o
-8 12 4 46.040 37.758 6.861 179.934 o
-8 12 5 761.425 719.597 28.204 9.761 o
-8 12 6 50.984 53.360 8.385 128.403 o
-8 12 7 685.326 568.860 39.639 6.286 o
-8 12 8 514.342 458.133 18.295 19.814 o
-7 0 2 685.307 705.452 19.736 15.104 o
-7 0 4 14138.700 14733.300 213.673 0.136 o
-7 0 6 4776.050 5045.430 67.885 1.086 o
-7 0 8 1541.450 1511.180 43.081 4.063 o
-7 0 10 2240.170 2327.260 78.515 1.502 o
-7 0 12 3609.840 3841.910 105.958 0.795 o
-7 0 14 3360.000 3394.450 94.523 0.974 o
-7 0 16 880.894 910.930 43.450 4.999 o
-7 0 18 53.320 45.737 11.434 79.140 o
-7 0 20 327.093 318.635 20.582 20.516 o
-7 1 1 1697.150 1762.640 22.596 6.498 o
-7 1 2 484.984 498.962 16.063 22.757 o
-7 1 3 180.702 183.173 7.356 82.694 o
-7 1 4 3540.350 3569.570 32.894 2.396 o
-7 1 5 486.690 492.034 12.231 28.484 o
-7 1 6 4618.650 4778.210 43.956 1.496 o
-7 1 7 424.018 445.762 13.706 28.460 o
-7 1 8 3686.030 3806.020 51.341 1.757 o
-7 1 9 92.888 91.474 12.397 61.584 o
-7 1 10 4743.170 4581.670 83.805 0.923 o
-7 1 11 910.523 930.907 33.945 7.028 o
-7 1 12 8547.200 8088.130 203.530 0.211 o
-7 1 13 171.968 140.754 11.443 57.435 o
-7 1 14 3228.580 3373.440 66.028 1.554 o
-7 1 15 148.564 161.676 19.057 27.922 o
-7 1 16 80.869 72.249 10.740 79.838 o
-7 1 17 557.456 529.124 22.364 14.980 o
-7 1 18 518.095 510.397 20.747 16.861 o
-7 1 19 1151.480 1191.060 41.544 4.849 o
-7 1 20 468.801 464.333 17.248 21.773 o
-7 1 21 307.813 282.682 12.658 38.142 o
-7 2 1 117.542 138.183 7.167 107.087 o
-7 2 2 3855.040 3944.620 49.717 1.723 o
-7 2 3 1779.730 1823.450 21.570 6.362 o
-7 2 4 807.413 793.319 17.707 14.939 o
-7 2 5 4935.120 5122.750 50.057 1.290 o
-7 2 6 1338.150 1329.680 19.796 8.968 o
-7 2 7 1347.010 1346.440 21.954 8.354 o
-7 2 8 1214.110 1174.280 20.169 9.779 o
-7 2 9 1011.900 996.962 62.126 2.721 o
-7 2 10 19.257 21.725 8.085 164.120 o
-7 2 11 7.670 12.719 5.652 338.089 o
-7 2 12 1091.370 1072.600 25.327 8.875 o
-7 2 13 40.347 36.023 9.116 120.587 o
-7 2 14 67.024 65.876 10.780 82.514 o
-7 2 15 738.664 694.983 27.442 10.249 o
-7 2 16 10.805 12.281 7.143 218.403 o
-7 2 17 45.249 31.647 8.004 146.472 o
-7 2 18 688.461 710.348 24.256 12.119 o
-7 2 19 2126.280 2189.300 43.121 3.281 o
-7 2 20 1067.010 1086.650 26.951 8.424 o
-7 3 1 184.448 189.938 7.214 82.363 o
-7 3 2 5636.320 5801.280 62.458 0.974 o
-7 3 3 776.178 782.242 16.165 16.350 o
-7 3 4 4348.820 4491.560 47.381 1.549 o
-7 3 5 1658.430 1731.530 25.865 6.119 o
-7 3 6 2657.650 2760.350 33.360 3.273 o
-7 3 7 548.441 542.770 13.713 24.138 o
-7 3 8 1628.630 1650.580 30.397 5.560 o
-7 3 9 36.364 40.846 7.611 160.929 o
-7 3 10 3134.490 3185.120 83.659 1.190 o
-7 3 11 323.940 270.934 21.725 19.316 o
-7 3 12 987.157 960.518 17.552 12.794 o
-7 3 13 760.917 760.465 17.866 15.444 o
-7 3 14 2080.980 2068.650 30.175 4.529 o
-7 3 15 758.892 760.468 20.041 14.019 o
-7 3 16 356.661 343.903 12.669 34.646 o
-7 3 17 799.316 852.324 27.216 9.765 o
-7 3 18 1089.920 1161.680 30.990 7.114 o
-7 3 19 0.283 0.802 6.479 292.889 o
-7 3 20 1036.710 1043.710 27.442 8.445 o
-7 4 1 601.085 583.174 12.919 23.541 o
-7 4 2 841.458 872.889 15.714 15.449 o
-7 4 3 1167.540 1224.230 21.448 9.481 o
-7 4 4 3864.650 3944.760 68.522 1.314 o
-7 4 5 1330.140 1357.970 22.784 8.189 o
-7 4 6 1129.150 1167.100 20.268 10.187 o
-7 4 7 3189.000 3265.850 32.586 2.715 o
-7 4 8 15.175 16.109 3.453 631.222 o
-7 4 9 553.180 559.757 11.795 26.340 o
-7 4 10 852.353 838.549 19.158 13.482 o
-7 4 11 356.297 387.115 12.646 33.861 o
-7 4 12 1268.030 1274.800 19.171 9.578 o
-7 4 13 36.558 36.369 5.587 250.194 o
-7 4 14 38.882 47.779 5.229 256.224 o
-7 4 15 1814.980 1791.650 26.707 5.604 o
-7 4 16 182.638 179.584 10.205 61.938 o
-7 4 17 5098.970 5330.380 79.504 0.894 o
-7 4 18 1422.660 1402.810 45.409 3.950 o
-7 4 19 534.897 541.132 18.590 18.644 o
-7 4 20 184.989 198.487 10.501 58.836 o
-7 5 1 354.205 362.176 10.111 41.028 o
-7 5 2 1192.380 1199.480 19.409 10.064 o
-7 5 3 1970.190 2017.960 27.872 4.978 o
-7 5 4 1230.900 1239.040 23.750 8.512 o
-7 5 5 842.070 818.019 16.782 15.066 o
-7 5 6 2889.210 2987.750 34.257 2.951 o
-7 5 7 348.642 365.468 9.878 41.899 o
-7 5 8 2017.570 2081.250 24.686 5.192 o
-7 5 9 762.925 768.641 13.835 18.293 o
-7 5 10 556.283 575.742 12.976 24.540 o
-7 5 11 399.445 406.209 13.013 31.156 o
-7 5 12 951.320 934.084 20.242 11.884 o
-7 5 13 1273.870 1294.470 23.506 8.320 o
-7 5 14 348.561 341.801 11.457 38.180 o
-7 5 15 2254.150 2251.410 39.719 3.410 o
-7 5 16 1971.340 1957.840 27.283 5.093 o
-7 5 17 1079.250 1068.040 42.030 4.926 o
-7 5 18 1651.690 1626.280 26.956 6.077 o
-7 5 19 115.223 92.801 8.851 92.612 o
-7 5 20 1.732 5.890 2.857 1274.570 o
-7 6 1 2690.370 2724.100 28.489 3.542 o
-7 6 2 3.903 13.036 4.001 636.198 o
-7 6 3 1899.580 1884.470 26.218 5.415 o
-7 6 4 3373.750 3503.430 37.834 2.345 o
-7 6 5 413.670 407.402 11.790 33.162 o
-7 6 6 5193.020 5236.950 48.761 1.242 o
-7 6 7 418.095 406.126 10.244 36.322 o
-7 6 8 3499.320 3469.120 33.964 2.414 o
-7 6 9 855.670 856.873 14.480 16.133 o
-7 6 10 1649.150 1668.100 20.346 7.125 o
-7 6 11 4438.540 4436.970 41.893 1.631 o
-7 6 12 115.975 114.199 8.525 93.725 o
-7 6 13 432.541 416.913 13.017 29.903 o
-7 6 14 1.518 4.132 3.639 857.521 o
-7 6 15 1839.470 1829.640 39.940 3.960 o
-7 6 16 428.634 435.061 14.524 27.042 o
-7 6 17 181.469 158.232 7.054 87.797 o
-7 6 18 3382.980 3216.100 71.957 1.395 o
-7 6 19 37.685 36.723 3.480 402.002 o
-7 7 1 227.633 248.132 8.593 62.013 o
-7 7 2 1983.500 2008.200 26.743 5.091 o
-7 7 3 576.749 580.440 13.589 23.292 o
-7 7 4 105.668 110.479 6.404 128.901 o
-7 7 5 740.428 761.921 15.404 17.452 o
-7 7 6 5.411 18.043 4.000 595.710 o
-7 7 7 2035.770 2113.240 35.666 4.024 o
-7 7 8 1477.020 1492.850 19.475 8.162 o
-7 7 9 470.610 461.614 11.421 30.836 o
-7 7 10 1016.130 990.028 15.322 13.467 o
-7 7 11 1053.680 1043.960 16.773 12.337 o
-7 7 12 240.432 246.641 8.810 59.498 o
-7 7 13 520.253 492.948 11.036 29.326 o
-7 7 14 155.238 141.552 7.425 92.636 o
-7 7 15 1876.390 1838.210 26.820 5.426 o
-7 7 16 937.552 922.522 17.105 13.553 o
-7 7 17 3111.650 3024.440 33.921 2.794 o
-7 7 18 4959.900 4848.170 53.689 1.263 o
-7 7 19 1102.240 998.835 17.307 11.937 o
-7 8 1 306.558 299.805 8.277 52.532 o
-7 8 2 5.500 6.482 3.195 945.186 o
-7 8 3 1544.240 1568.590 22.213 7.261 o
-7 8 4 710.283 696.079 15.398 18.282 o
-7 8 5 1499.190 1566.040 21.794 7.486 o
-7 8 6 749.467 716.463 14.149 18.610 o
-7 8 7 4037.180 3990.630 37.670 1.935 o
-7 8 8 173.694 164.425 8.239 78.651 o
-7 8 9 389.229 387.803 10.146 38.378 o
-7 8 10 228.294 235.667 7.070 71.315 o
-7 8 11 1751.570 1736.570 23.654 6.235 o
-7 8 12 3134.080 3138.690 33.741 2.748 o
-7 8 13 373.985 354.732 8.870 43.458 o
-7 8 14 2031.020 1958.960 22.196 5.557 o
-7 8 15 537.041 527.269 10.090 29.641 o
-7 8 16 159.221 135.331 6.520 102.042 o
-7 8 17 17.783 11.238 3.961 528.101 o
-7 8 18 1427.250 1291.020 25.395 7.368 o
-7 9 1 104.279 103.617 5.457 148.997 o
-7 9 2 736.895 734.669 13.116 19.488 o
-7 9 3 2535.740 2538.870 28.384 3.812 o
-7 9 4 440.638 456.247 10.953 32.874 o
-7 9 5 49.875 46.326 4.109 299.511 o
-7 9 6 86.659 90.802 5.796 157.801 o
-7 9 7 1780.660 1793.370 24.562 5.971 o
-7 9 8 1888.640 1901.570 24.917 5.582 o
-7 9 9 6436.270 6306.130 49.970 0.937 o
-7 9 10 685.592 671.554 12.164 21.740 o
-7 9 11 1307.450 1291.720 17.019 9.940 o
-7 9 12 2.536 4.281 5.060 455.456 o
-7 9 13 101.057 107.335 4.753 164.167 o
-7 9 14 47.967 52.257 3.845 312.666 o
-7 9 15 17.959 15.639 4.405 442.906 o
-7 9 16 317.600 297.404 9.815 46.280 o
-7 9 17 335.340 329.385 9.361 45.424 o
-7 9 18 668.435 659.376 25.918 11.437 o
-7 10 1 1256.610 1237.840 15.288 10.865 o
-7 10 2 404.394 413.273 9.015 39.580 o
-7 10 3 338.744 328.359 8.572 47.694 o
-7 10 4 258.427 234.463 7.166 66.410 o
-7 10 5 459.443 430.479 11.150 32.277 o
-7 10 6 302.113 302.925 10.327 45.398 o
-7 10 7 2608.850 2554.810 46.988 2.617 o
-7 10 8 1231.060 1200.150 20.625 9.499 o
-7 10 9 211.218 218.973 8.283 67.839 o
-7 10 10 3253.740 3194.790 36.592 2.542 o
-7 10 11 2017.650 1966.990 25.636 5.191 o
-7 10 12 2584.840 2512.490 114.724 0.791 o
-7 10 13 3223.150 3105.570 56.053 1.878 o
-7 10 14 699.052 644.268 21.163 14.234 o
-7 10 15 9.496 8.520 5.717 332.203 o
-7 10 16 269.781 257.792 11.712 43.997 o
-7 10 17 1.366 2.287 5.336 421.966 o
-7 11 1 72.492 74.239 5.747 176.703 o
-7 11 2 932.870 926.021 21.359 11.509 o
-7 11 3 180.053 192.075 8.169 75.593 o
-7 11 4 185.529 206.579 21.344 22.189 o
-7 11 5 186.034 198.956 20.582 23.595 o
-7 11 6 863.802 867.480 40.401 5.629 o
-7 11 7 122.105 154.744 17.532 32.871 o
-7 11 8 923.147 944.471 39.639 5.648 o
-7 11 9 666.377 622.408 21.561 14.308 o
-7 11 10 38.138 40.166 6.592 196.748 o
-7 11 11 5954.780 5838.190 103.290 0.617 o
-7 11 12 236.901 258.536 23.250 18.406 o
-7 11 13 4279.520 4253.530 65.594 1.265 o
-7 11 14 583.703 572.439 18.993 17.455 o
-7 11 15 80.727 82.662 7.489 127.009 o
-7 11 16 168.017 145.596 13.721 45.447 o
-7 12 1 3314.540 3251.500 190.190 0.311 o
-7 12 2 1415.230 1356.910 46.880 3.810 o
-7 12 3 2118.890 2090.320 84.233 1.380 o
-7 12 4 308.015 305.676 25.155 15.426 o
-7 12 5 646.030 606.779 34.303 7.914 o
-7 12 6 279.002 291.193 22.869 18.259 o
-7 12 7 167.187 195.145 19.057 27.124 o
-7 12 8 30.062 28.967 8.385 145.296 o
-7 12 9 3.624 7.623 7.623 204.161 o
-7 12 10 5044.630 4787.650 139.498 0.467 o
-7 12 11 69.016 58.506 5.212 205.393 o
-7 12 12 3589.360 3599.970 58.333 1.636 o
-7 12 13 1022.450 1006.690 25.939 9.060 o
-7 12 14 1640.270 1595.080 32.447 5.282 o
-7 12 15 23.425 38.877 9.147 126.295 o
-7 13 1 869.048 947.520 41.926 5.269 o
-7 13 2 96.046 89.950 15.246 44.101 o
-7 13 3 26.319 28.074 7.623 172.954 o
-7 13 4 156.671 144.406 11.053 61.340 o
-7 13 5 688.329 741.703 35.827 7.174 o
-7 13 6 2619.000 2667.230 72.417 1.580 o
-7 13 7 19.808 29.729 10.672 98.612 o
-7 13 8 1076.680 1090.830 40.401 5.193 o
-7 13 9 478.617 423.328 24.774 14.059 o
-7 13 10 45.446 44.265 5.929 214.275 o
-7 13 11 3167.960 2959.520 89.950 1.085 o
-7 13 12 81.827 83.089 12.197 64.905 o
-7 13 13 5753.890 5736.470 77.775 0.825 o
-7 13 14 0.050 15.246 7.623 203.898 o
-7 14 1 442.210 469.567 28.204 11.716 o
-7 14 2 6.075 12.197 8.385 166.348 o
-7 14 3 682.286 695.204 34.303 7.719 o
-7 14 4 2.626 9.910 8.385 169.806 o
-7 14 5 176.750 177.612 17.532 30.884 o
-7 14 6 450.529 484.813 27.442 12.122 o
-7 14 7 327.334 335.405 22.106 18.419 o
-7 14 8 294.779 282.622 37.352 7.956 o
-7 14 9 5.003 4.955 4.312 587.206 o
-7 14 10 704.916 696.823 29.348 9.525 o
-7 14 11 1.028 13.471 4.433 556.802 o
-7 14 12 58.790 64.032 10.672 85.641 o
-7 14 13 75.074 77.753 10.672 81.155 o
-7 15 1 276.163 266.475 13.347 37.902 o
-7 15 2 77.998 87.663 12.959 59.119 o
-7 15 3 255.598 286.619 21.344 20.622 o
-7 15 4 226.399 221.063 19.057 25.595 o
-7 15 5 2048.740 2060.460 58.696 2.362 o
-7 15 6 491.766 479.477 25.918 12.937 o
-7 15 7 2333.880 2259.810 67.843 1.838 o
-7 15 8 35.875 37.364 6.181 219.410 o
-7 15 9 89.351 87.656 7.007 131.185 o
-7 15 10 4.124 6.976 3.098 1021.620 o
-7 15 11 419.253 375.963 12.578 31.891 o
-7 16 1 260.129 253.079 18.295 26.092 o
-7 16 2 437.663 419.871 14.640 26.806 o
-7 16 3 1222.640 1237.950 41.926 4.682 o
-7 16 4 157.112 161.604 15.246 39.232 o
-7 16 5 2277.590 2260.940 58.696 2.241 o
-7 16 6 1232.730 1176.870 46.118 4.125 o
-7 16 7 165.821 150.232 9.163 73.694 o
-7 16 8 101.249 93.406 7.262 119.960 o
-6 0 2 7397.230 7300.020 137.211 0.381 o
-6 0 4 3647.800 3691.990 68.969 1.368 o
-6 0 6 2354.550 2433.210 75.466 1.562 o
-6 0 8 6785.110 6399.380 143.310 0.386 o
-6 0 10 8806.410 9092.530 184.473 0.233 o
-6 0 12 6153.590 5419.840 131.113 0.466 o
-6 0 14 1079.840 1111.280 39.258 5.381 o
-6 0 16 975.050 960.969 27.913 8.641 o
-6 0 18 8234.490 8650.410 176.850 0.256 o
-6 0 20 5856.950 5890.940 128.826 0.478 o
-6 0 22 2106.160 2116.100 59.458 2.291 o
-6 1 1 0.742 14.850 4.755 488.729 o
-6 1 2 6091.070 6143.340 147.951 0.389 o
-6 1 3 2387.680 2447.090 38.108 3.334 o
-6 1 4 12148.900 12522.300 130.563 0.243 o
-6 1 5 6551.220 6788.560 73.822 0.734 o
-6 1 6 2560.940 2561.930 42.903 2.866 o
-6 1 7 1982.760 1993.160 29.552 4.792 o
-6 1 8 192.909 221.677 11.467 51.793 o
-6 1 9 415.639 429.610 15.531 25.721 o
-6 1 10 137.922 142.150 9.872 72.893 o
-6 1 11 405.572 409.280 16.643 24.350 o
-6 1 12 9540.940 9792.820 92.627 0.406 o
-6 1 13 157.923 160.164 7.631 87.711 o
-6 1 14 5404.640 5530.000 81.309 0.837 o
-6 1 15 1426.830 1434.960 25.814 7.075 o
-6 1 16 52.928 51.417 5.838 204.723 o
-6 1 17 83.010 88.702 6.772 138.956 o
-6 1 18 717.149 723.039 20.635 14.126 o
-6 1 19 73.516 74.656 7.485 132.380 o
-6 1 20 15.309 8.773 6.021 289.240 o
-6 1 21 68.454 69.746 8.882 108.779 o
-6 1 22 115.561 126.922 13.340 51.660 o
-6 1 23 1.288 3.473 13.340 69.082 o
-6 2 1 4315.750 4385.810 76.533 1.078 o
-6 2 2 368.388 377.524 12.736 33.373 o
-6 2 3 1245.020 1264.180 30.697 6.691 o
-6 2 4 276.214 271.079 14.034 35.738 o
-6 2 5 3824.640 3852.670 42.315 1.933 o
-6 2 6 4.563 5.767 4.080 647.496 o
-6 2 7 3819.300 3817.090 50.047 1.746 o
-6 2 8 45.319 60.497 5.799 209.974 o
-6 2 9 183.304 182.055 10.873 57.665 o
-6 2 10 5273.380 5254.030 98.014 0.713 o
-6 2 11 4147.770 3325.320 69.527 1.299 o
-6 2 12 2796.710 2874.260 47.190 2.430 o
-6 2 13 75.068 83.662 6.091 161.459 o
-6 2 14 1853.700 1904.140 31.032 4.886 o
-6 2 15 1393.290 1389.340 25.948 7.203 o
-6 2 16 3820.830 3876.500 63.045 1.439 o
-6 2 17 3041.070 3025.270 47.299 2.275 o
-6 2 18 205.430 188.074 11.113 53.967 o
-6 2 19 2720.510 2705.320 35.986 3.095 o
-6 2 20 15.359 17.940 5.152 357.597 o
-6 2 21 195.065 196.096 9.512 63.834 o
-6 2 22 195.778 179.946 11.858 51.286 o
-6 2 23 6.143 10.291 4.312 554.185 o
-6 3 1 19.296 23.386 4.162 448.424 o
-6 3 2 11.229 16.917 3.284 715.593 o
-6 3 3 1.329 5.132 3.109 1129.540 o
-6 3 4 376.402 363.846 9.522 41.293 o
-6 3 5 4735.670 4748.360 72.332 1.055 o
-6 3 6 7.519 4.426 5.214 406.874 o
-6 3 7 1142.360 1147.540 22.733 9.354 o
-6 3 8 3295.940 3338.660 42.542 2.262 o
-6 3 9 96.861 94.856 8.457 102.543 o
-6 3 10 472.761 469.263 17.362 21.517 o
-6 3 11 11.358 17.492 5.821 305.152 o
-6 3 12 1994.250 2091.790 46.884 3.126 o
-6 3 13 161.588 144.657 7.929 85.804 o
-6 3 14 311.312 328.889 17.054 26.559 o
-6 3 15 115.287 105.453 7.896 103.224 o
-6 3 16 749.701 766.531 19.105 14.681 o
-6 3 17 775.869 803.454 19.138 14.268 o
-6 3 18 10.069 11.214 4.427 499.342 o
-6 3 19 314.620 298.393 10.991 42.541 o
-6 3 20 97.727 77.061 6.015 150.043 o
-6 3 21 205.527 183.024 8.958 66.854 o
-6 3 22 317.028 339.132 17.914 24.728 o
-6 3 23 293.952 300.733 12.936 37.542 o
-6 4 1 1925.010 1966.170 37.241 4.072 o
-6 4 2 5479.400 5553.820 42.868 1.218 o
-6 4 3 1820.470 1814.800 29.804 5.163 o
-6 4 4 1051.900 1105.480 16.318 12.312 o
-6 4 5 698.680 684.327 22.737 13.050 o
-6 4 6 87.805 74.074 5.902 160.438 o
-6 4 7 1918.400 1942.420 31.943 4.658 o
-6 4 8 8.212 16.770 4.571 469.003 o
-6 4 9 814.940 808.027 18.863 14.085 o
-6 4 10 1519.380 1470.550 86.519 1.430 o
-6 4 11 5883.390 6100.320 77.650 0.797 o
-6 4 12 12180.400 12351.100 155.388 0.214 o
-6 4 13 551.407 551.541 18.982 17.973 o
-6 4 14 6257.690 6318.200 84.610 0.705 o
-6 4 15 3910.540 3963.220 49.733 1.703 o
-6 4 16 1155.990 1138.710 23.651 9.025 o
-6 4 17 1021.530 1067.990 22.312 10.244 o
-6 4 18 1752.270 1759.070 28.842 5.460 o
-6 4 19 1140.280 1123.440 21.522 9.816 o
-6 4 20 500.208 488.138 13.194 26.661 o
-6 4 21 38.456 30.316 4.810 301.870 o
-6 4 22 605.188 610.973 19.405 16.631 o
-6 4 23 458.662 488.106 15.355 24.392 o
-6 5 1 50.326 53.863 4.640 261.055 o
-6 5 2 1582.330 1591.050 20.132 7.494 o
-6 5 3 981.964 970.042 14.332 14.319 o
-6 5 4 24.549 33.863 3.585 464.736 o
-6 5 5 98.450 101.017 5.436 154.099 o
-6 5 6 6057.440 6167.730 58.793 0.928 o
-6 5 7 726.232 683.232 15.656 17.942 o
-6 5 8 7674.590 7679.050 76.669 0.602 o
-6 5 9 1753.440 1719.060 39.704 4.128 o
-6 5 10 5852.890 5975.410 73.933 0.836 o
-6 5 11 30.440 28.967 6.860 199.541 o
-6 5 12 903.842 875.998 19.371 12.834 o
-6 5 13 1167.270 1159.560 28.004 7.688 o
-6 5 14 24.618 30.338 6.076 246.779 o
-6 5 15 2478.010 2572.090 37.983 3.218 o
-6 5 16 2492.530 2479.510 36.836 3.318 o
-6 5 17 438.045 446.332 14.243 27.132 o
-6 5 18 2078.270 2077.460 31.567 4.388 o
-6 5 19 121.888 123.228 7.522 103.427 o
-6 5 20 1.896 10.072 3.678 782.191 o
-6 5 21 321.701 310.197 11.332 40.738 o
-6 5 22 165.284 154.166 9.163 73.463 o
-6 6 1 3897.150 3958.150 59.065 1.498 o
-6 6 2 978.878 969.231 15.846 13.629 o
-6 6 3 438.723 447.146 9.727 35.539 o
-6 6 4 7173.720 7268.520 64.322 0.715 o
-6 6 5 1917.230 1903.540 23.535 5.694 o
-6 6 6 4022.280 4133.000 37.842 1.909 o
-6 6 7 17.628 21.704 4.306 442.282 o
-6 6 8 1464.480 1469.820 23.535 7.391 o
-6 6 9 2075.230 2129.470 32.023 4.314 o
-6 6 10 5733.210 5803.480 56.769 1.015 o
-6 6 11 349.081 345.275 12.467 35.434 o
-6 6 12 1424.700 1378.040 33.448 5.673 o
-6 6 13 6326.450 6412.530 79.511 0.731 o
-6 6 14 2432.280 2463.740 36.959 3.368 o
-6 6 15 8627.930 8674.880 99.684 0.441 o
-6 6 16 3711.260 3705.530 53.831 1.701 o
-6 6 17 368.708 374.204 13.017 32.783 o
-6 6 18 9254.420 9464.160 88.214 0.435 o
-6 6 19 0.004 1.138 3.846 825.382 o
-6 6 20 3353.630 3381.980 39.247 2.339 o
-6 6 21 960.175 925.841 16.549 13.630 o
-6 6 22 282.598 269.954 11.319 44.246 o
-6 7 1 11386.200 11861.400 88.007 0.325 o
-6 7 2 467.295 477.025 10.582 32.161 o
-6 7 3 3070.850 3151.150 29.762 2.955 o
-6 7 4 407.248 417.176 9.855 37.434 o
-6 7 5 1133.520 1152.200 17.598 11.132 o
-6 7 6 2655.830 2691.620 37.611 3.058 o
-6 7 7 1925.560 1938.430 31.326 4.720 o
-6 7 8 3030.380 3165.810 89.268 1.101 o
-6 7 9 3036.010 3084.390 36.072 2.732 o
-6 7 10 3.880 7.013 4.212 612.913 o
-6 7 11 2854.990 2814.500 33.889 3.061 o
-6 7 12 3782.430 3838.700 47.375 1.822 o
-6 7 13 288.855 297.219 16.008 29.756 o
-6 7 14 1455.680 1432.940 26.745 6.810 o
-6 7 15 615.806 630.302 17.094 18.486 o
-6 7 16 3883.350 3973.750 53.902 1.613 o
-6 7 17 352.281 354.839 12.271 35.589 o
-6 7 18 2547.360 2538.740 34.428 3.402 o
-6 7 19 98.404 107.199 6.495 131.599 o
-6 7 20 150.453 160.571 7.227 93.462 o
-6 7 21 144.935 137.734 5.979 112.774 o
-6 7 22 183.320 166.534 7.802 80.204 o
-6 8 1 423.083 415.194 11.129 34.021 o
-6 8 2 347.805 345.418 12.276 35.971 o
-6 8 3 5.042 12.341 3.256 865.067 o
-6 8 4 1617.080 1490.380 84.583 1.474 o
-6 8 5 3917.270 3993.480 85.895 1.014 o
-6 8 6 3432.610 3395.570 35.751 2.413 o
-6 8 7 12.823 21.771 3.387 640.656 o
-6 8 8 3999.150 4065.860 39.296 1.898 o
-6 8 9 5272.350 5225.240 51.352 1.197 o
-6 8 10 528.984 539.690 14.915 23.027 o
-6 8 11 3321.490 3317.480 37.014 2.452 o
-6 8 12 162.453 139.651 12.613 51.573 o
-6 8 13 532.942 520.534 17.411 20.102 o
-6 8 14 140.809 140.548 8.415 86.027 o
-6 8 15 97.827 95.753 7.166 122.536 o
-6 8 16 2198.590 2161.730 32.045 4.140 o
-6 8 17 293.840 297.260 10.678 44.919 o
-6 8 18 2617.510 2663.180 40.528 2.930 o
-6 8 19 3907.940 3862.870 49.293 1.730 o
-6 8 20 42.820 46.487 4.205 311.337 o
-6 8 21 847.984 784.806 14.013 16.945 o
-6 9 1 54.338 60.345 4.729 244.015 o
-6 9 2 2317.330 2338.620 25.858 4.398 o
-6 9 3 2342.810 2385.430 38.247 3.387 o
-6 9 4 4895.280 4970.780 61.405 1.159 o
-6 9 5 363.040 385.640 9.089 42.586 o
-6 9 6 1.944 5.875 2.966 1188.490 o
-6 9 7 399.820 422.369 10.913 35.305 o
-6 9 8 164.997 165.099 7.159 89.927 o
-6 9 9 800.513 832.747 16.404 15.651 o
-6 9 10 817.249 830.936 16.383 15.500 o
-6 9 11 771.692 762.129 15.711 16.840 o
-6 9 12 398.384 394.872 11.088 35.575 o
-6 9 13 766.318 752.214 20.984 13.405 o
-6 9 14 1787.220 1847.810 29.597 5.218 o
-6 9 15 1566.130 1598.940 26.362 6.403 o
-6 9 16 190.219 184.837 8.563 71.634 o
-6 9 17 2145.540 2125.350 29.349 4.480 o
-6 9 18 3086.580 3022.950 33.383 2.836 o
-6 9 19 1493.420 1473.680 22.309 7.548 o
-6 9 20 6.055 6.284 2.690 1205.140 o
-6 9 21 4347.370 4181.570 60.084 1.354 o
-6 10 1 9.024 18.139 4.481 474.723 o
-6 10 2 169.316 166.973 7.051 89.666 o
-6 10 3 1167.010 1154.020 16.469 11.309 o
-6 10 4 2430.080 2497.710 24.543 4.232 o
-6 10 5 3128.320 3127.830 31.930 2.830 o
-6 10 6 633.906 632.138 14.537 20.707 o
-6 10 7 130.342 127.050 6.841 108.946 o
-6 10 8 890.859 855.032 18.641 13.398 o
-6 10 9 5750.170 5763.750 52.600 1.055 o
-6 10 10 5.692 13.858 3.342 806.767 o
-6 10 11 4801.240 4769.580 38.406 1.531 o
-6 10 12 412.133 401.151 9.865 37.563 o
-6 10 13 305.488 293.497 11.503 41.562 o
-6 10 14 2062.780 2012.270 27.001 4.926 o
-6 10 15 2282.830 2257.620 32.881 3.917 o
-6 10 16 303.181 309.051 8.951 49.961 o
-6 10 17 333.053 308.576 10.014 44.213 o
-6 10 18 108.198 93.873 7.456 113.996 o
-6 10 19 290.523 275.832 10.932 44.937 o
-6 10 20 173.248 158.127 7.674 84.171 o
-6 11 1 565.671 535.034 18.527 18.354 o
-6 11 2 13.052 15.395 4.571 445.742 o
-6 11 3 1429.860 1405.070 25.228 7.232 o
-6 11 4 553.608 573.475 16.911 19.952 o
-6 11 5 1046.340 1028.180 22.845 10.020 o
-6 11 6 11.778 24.441 11.434 89.154 o
-6 11 7 374.949 393.067 20.461 19.532 o
-6 11 8 3008.780 2969.940 45.188 2.389 o
-6 11 9 2403.380 2349.400 54.432 2.383 o
-6 11 10 6109.850 5974.500 87.440 0.709 o
-6 11 11 1526.010 1476.790 36.900 4.895 o
-6 11 12 763.595 794.574 19.635 14.097 o
-6 11 13 191.620 179.215 8.207 74.432 o
-6 11 14 420.325 434.907 16.060 24.700 o
-6 11 15 3565.650 3541.470 50.619 1.858 o
-6 11 16 486.099 506.612 16.357 22.275 o
-6 11 17 9.608 5.704 4.486 510.340 o
-6 11 18 373.399 370.171 12.720 33.360 o
-6 11 19 576.817 572.217 16.649 19.895 o
-6 11 20 1499.550 1382.330 28.202 6.479 o
-6 12 1 108.270 101.862 9.949 80.655 o
-6 12 2 378.873 383.193 21.541 18.238 o
-6 12 3 957.141 969.840 33.419 7.021 o
-6 12 4 29.307 32.582 9.421 118.999 o
-6 12 5 1345.150 1439.030 32.859 5.867 o
-6 12 6 224.369 238.357 19.819 23.996 o
-6 12 7 1078.060 1080.570 33.685 6.573 o
-6 12 8 93.889 89.016 7.753 115.466 o
-6 12 9 1596.500 1583.990 30.716 5.631 o
-6 12 10 17.991 16.211 5.212 345.488 o
-6 12 11 6916.730 6979.250 81.419 0.653 o
-6 12 12 150.014 149.886 8.095 86.171 o
-6 12 13 4745.740 4779.120 46.316 1.426 o
-6 12 14 823.172 801.318 22.242 12.130 o
-6 12 15 904.254 898.719 21.827 11.544 o
-6 12 16 2025.600 1994.830 33.618 4.304 o
-6 12 17 0.766 11.570 4.238 614.525 o
-6 12 18 1463.060 1414.490 24.947 7.182 o
-6 12 19 3619.210 3546.520 59.839 1.597 o
-6 13 1 3409.060 3497.390 51.044 1.907 o
-6 13 2 27.823 45.480 11.040 89.145 o
-6 13 3 3910.100 4059.880 82.708 1.058 o
-6 13 4 328.359 324.756 19.922 21.402 o
-6 13 5 3111.740 3158.150 89.950 1.081 o
-6 13 6 3381.830 3322.020 64.136 1.573 o
-6 13 7 1099.440 1086.420 33.120 6.656 o
-6 13 8 4063.990 4030.460 122.347 0.618 o
-6 13 9 2555.700 2479.930 47.529 2.637 o
-6 13 10 3543.990 3500.210 49.155 1.915 o
-6 13 11 2983.510 2940.550 37.998 2.726 o
-6 13 12 1389.170 1363.800 23.059 7.907 o
-6 13 13 1585.680 1575.430 22.086 7.150 o
-6 13 14 406.609 397.500 11.708 33.803 o
-6 13 15 276.692 283.337 11.776 42.591 o
-6 13 16 104.606 91.762 7.478 115.385 o
-6 13 17 13.101 18.309 4.675 423.461 o
-6 13 18 21.511 24.164 12.578 73.015 o
-6 14 1 1566.060 1714.220 52.979 3.027 o
-6 14 2 99.157 105.444 12.362 60.442 o
-6 14 3 445.673 443.443 22.364 16.360 o
-6 14 4 786.535 843.995 30.710 8.470 o
-6 14 5 754.095 795.063 41.163 5.668 o
-6 14 6 165.257 198.194 21.344 22.558 o
-6 14 7 2.840 5.445 9.147 144.582 o
-6 14 8 1047.770 1049.470 23.078 9.878 o
-6 14 9 213.599 220.918 10.655 54.119 o
-6 14 10 197.294 186.035 8.675 69.691 o
-6 14 11 173.967 175.446 8.286 77.210 o
-6 14 12 73.541 69.088 5.689 179.755 o
-6 14 13 1008.260 989.252 16.291 13.097 o
-6 14 14 95.052 87.715 5.571 158.132 o
-6 14 15 759.809 765.543 17.872 15.426 o
-6 14 16 322.084 309.020 10.932 41.980 o
-6 14 17 608.977 582.495 19.057 17.051 o
-6 15 1 4.318 12.197 9.147 141.930 o
-6 15 2 62.785 71.881 11.281 77.053 o
-6 15 3 3668.470 3791.880 70.066 1.332 o
-6 15 4 114.950 109.007 18.295 31.485 o
-6 15 5 2849.150 2963.000 83.851 1.237 o
-6 15 6 1078.500 1069.490 46.499 4.255 o
-6 15 7 1085.590 1103.790 45.737 4.339 o
-6 15 8 8790.110 8984.410 158.174 0.282 o
-6 15 9 104.929 106.859 9.735 83.097 o
-6 15 10 1412.060 1375.420 23.216 7.776 o
-6 15 11 37.137 43.781 4.558 305.811 o
-6 15 12 874.726 817.278 14.665 16.028 o
-6 15 13 519.057 520.771 10.921 29.101 o
-6 15 14 1031.910 984.112 16.624 12.784 o
-6 15 15 112.215 104.331 6.521 125.309 o
-6 15 16 139.906 146.294 8.424 85.514 o
-6 16 1 1238.490 1239.070 34.763 5.883 o
-6 16 2 193.023 198.117 14.816 38.356 o
-6 16 3 102.905 109.007 17.532 34.239 o
-6 16 4 222.295 207.341 21.344 21.642 o
-6 16 5 688.419 741.703 36.590 6.951 o
-6 16 6 128.294 141.785 17.532 32.880 o
-6 16 7 59.634 65.556 12.959 62.140 o
-6 16 8 113.182 87.691 9.961 80.935 o
-6 16 9 67.398 64.653 17.914 34.880 o
-6 16 10 939.074 943.812 26.395 9.344 o
-6 16 11 618.845 616.168 14.408 21.234 o
-6 16 12 923.961 893.151 14.348 15.268 o
-6 16 13 39.262 36.100 3.294 413.271 o
-6 16 14 43.758 40.146 3.300 384.430 o
-6 17 1 631.441 648.285 23.443 13.180 o
-6 17 2 1537.960 1627.480 54.885 2.917 o
-6 17 3 3815.870 3947.110 94.523 0.910 o
-6 17 4 31.498 35.065 11.434 84.085 o
-6 17 5 5087.310 5242.230 113.580 0.609 o
-6 17 6 210.045 214.202 19.057 26.001 o
-6 17 7 1579.470 1510.340 47.643 3.549 o
-6 17 8 108.652 96.732 9.421 86.886 o
-6 17 9 1133.420 1089.090 28.264 7.822 o
-6 17 10 49.559 41.238 6.630 183.470 o
-6 17 11 26.866 35.691 4.801 326.368 o
-6 17 12 200.935 189.098 9.870 61.353 o
-6 17 13 242.615 213.832 9.874 55.645 o
-6 18 1 1185.350 1119.770 49.930 3.728 o
-6 18 2 4208.250 4242.880 94.523 0.864 o
-6 18 3 300.837 300.340 21.344 19.933 o
-6 18 4 896.497 891.873 36.590 6.415 o
-6 18 5 147.509 165.416 16.008 36.780 o
-6 18 6 453.201 443.069 27.442 12.218 o
-6 18 7 193.451 179.209 12.197 49.814 o
-6 18 8 13.389 23.440 6.861 223.329 o
-6 18 9 437.397 421.299 12.876 29.946 o
-6 18 10 1817.120 1802.370 27.563 5.474 o
-6 18 11 357.110 337.651 10.103 41.584 o
-6 19 1 1490.550 1478.070 44.212 3.995 o
-6 19 2 4652.750 4691.860 96.048 0.795 o
-6 19 3 0.654 12.197 8.385 170.445 o
-6 19 4 2851.630 2821.250 49.015 2.336 o
-6 19 5 317.766 282.330 13.443 35.469 o
-6 19 6 113.675 98.965 8.624 95.040 o
-6 19 7 1035.190 1006.180 19.416 11.490 o
-5 0 2 20809.500 19904.900 244.304 0.084 o
-5 0 4 8824.290 8712.320 152.582 0.295 o
-5 0 6 2825.440 2688.670 59.493 1.951 o
-5 0 8 3738.340 3707.420 84.614 1.069 o
-5 0 10 236.148 225.564 11.103 49.904 o
-5 0 12 19253.000 19165.600 177.225 0.113 o
-5 0 14 7481.440 7622.440 85.614 0.575 o
-5 0 16 1029.820 1117.670 23.093 9.798 o
-5 0 18 195.650 204.964 10.386 58.053 o
-5 0 20 66.250 73.008 8.185 121.725 o
-5 0 22 212.221 206.231 10.740 54.476 o
-5 0 24 65.788 81.783 8.004 123.641 o
-5 1 1 8305.920 8188.220 98.265 0.469 o
-5 1 2 9863.790 9480.410 221.815 0.173 o
-5 1 3 90.919 102.507 7.041 126.321 o
-5 1 4 14041.500 13560.900 188.330 0.159 o
-5 1 5 9326.330 9086.750 103.207 0.399 o
-5 1 6 19.168 23.950 6.143 257.413 o
-5 1 7 4045.710 4066.370 56.874 1.496 o
-5 1 8 2431.750 2431.270 31.361 3.777 o
-5 1 9 1071.020 1078.310 21.880 10.134 o
-5 1 10 249.023 241.277 8.119 62.316 o
-5 1 11 1928.400 1991.760 24.950 5.412 o
-5 1 12 1481.770 1488.430 21.786 7.670 o
-5 1 13 661.777 642.689 13.579 21.088 o
-5 1 14 11183.400 11226.400 184.528 0.197 o
-5 1 15 3610.410 3628.650 37.930 2.193 o
-5 1 16 17463.500 18295.200 117.965 0.153 o
-5 1 17 2912.850 2971.420 31.562 3.069 o
-5 1 18 9239.920 9284.050 78.300 0.466 o
-5 1 19 887.640 898.077 15.841 14.785 o
-5 1 20 2054.720 2110.570 30.652 4.488 o
-5 1 21 321.707 311.886 9.622 46.133 o
-5 1 22 146.221 135.800 6.209 109.850 o
-5 1 23 68.611 70.107 4.406 227.714 o
-5 1 24 6928.190 6828.200 57.041 0.801 o
-5 1 25 181.120 190.953 10.780 57.981 o
-5 2 1 62.017 88.194 5.171 197.924 o
-5 2 2 25.090 71.636 5.407 249.687 o
-5 2 3 4474.230 4448.900 75.466 1.068 o
-5 2 4 6.881 17.677 7.221 215.672 o
-5 2 5 6315.490 6442.690 63.995 0.841 o
-5 2 6 1164.770 1163.590 23.295 9.049 o
-5 2 7 1752.160 1768.410 39.940 4.079 o
-5 2 8 900.728 885.480 21.634 11.696 o
-5 2 9 163.623 170.175 10.068 65.750 o
-5 2 10 338.557 326.063 11.034 40.279 o
-5 2 11 36.316 38.352 4.396 327.219 o
-5 2 12 2765.000 2815.340 31.600 3.255 o
-5 2 13 30.860 31.367 3.497 446.762 o
-5 2 14 4925.820 5017.730 63.152 1.127 o
-5 2 15 2457.520 2538.350 28.366 3.902 o
-5 2 16 41.178 51.398 4.902 266.828 o
-5 2 17 4481.360 4605.520 41.909 1.592 o
-5 2 18 573.111 593.440 12.924 24.030 o
-5 2 19 251.720 256.912 8.566 58.889 o
-5 2 20 1428.180 1438.880 21.215 8.062 o
-5 2 21 87.858 93.307 5.715 157.966 o
-5 2 22 913.597 912.334 15.180 14.826 o
-5 2 23 2026.380 2036.390 28.630 4.792 o
-5 2 24 472.011 479.594 10.688 31.755 o
-5 2 25 1391.440 1425.890 29.646 6.396 o
-5 3 1 17943.300 17536.700 211.370 0.110 o
-5 3 2 221.513 217.910 6.278 78.857 o
-5 3 3 1.017 19.930 4.621 495.159 o
-5 3 4 10176.300 10063.400 121.504 0.319 o
-5 3 5 15094.300 15428.100 140.834 0.176 o
-5 3 6 3446.750 3311.420 87.471 1.078 o
-5 3 7 1742.570 1754.210 34.182 4.770 o
-5 3 8 0.746 4.700 3.545 910.051 o
-5 3 9 2978.160 2878.560 66.341 1.659 o
-5 3 10 770.491 722.779 26.516 10.480 o
-5 3 11 6939.600 6854.140 76.578 0.683 o
-5 3 12 1849.660 1923.830 31.971 4.766 o
-5 3 13 90.147 77.809 5.946 156.388 o
-5 3 14 243.140 235.187 9.145 58.142 o
-5 3 15 5690.380 5780.820 53.338 1.056 o
-5 3 16 111.353 109.343 6.078 131.994 o
-5 3 17 2124.280 2148.980 25.755 4.842 o
-5 3 18 1210.440 1198.830 18.393 10.293 o
-5 3 19 446.675 427.771 10.651 33.783 o
-5 3 20 1257.460 1262.740 23.863 8.341 o
-5 3 21 8.863 8.584 3.972 614.983 o
-5 3 22 1738.720 1732.700 24.781 6.102 o
-5 3 23 247.821 241.928 8.426 60.864 o
-5 3 24 574.075 553.023 12.720 24.715 o
-5 3 25 1.019 0.000 6.098 329.450 o
-5 4 1 8511.920 8526.250 49.438 0.617 o
-5 4 2 2094.860 2026.500 35.943 3.981 o
-5 4 3 7413.300 7401.220 85.658 0.585 o
-5 4 4 609.225 607.572 12.215 23.906 o
-5 4 5 3469.520 3533.340 45.113 2.059 o
-5 4 6 195.140 184.390 7.689 77.199 o
-5 4 7 4204.180 4174.320 47.084 1.641 o
-5 4 8 3768.670 3665.600 54.858 1.665 o
-5 4 9 48.382 43.138 5.155 247.679 o
-5 4 10 4411.540 4468.440 59.946 1.315 o
-5 4 11 1112.530 1092.400 24.769 8.935 o
-5 4 12 280.801 275.896 10.561 46.954 o
-5 4 13 230.041 245.517 11.875 46.311 o
-5 4 14 92.812 96.459 6.426 138.610 o
-5 4 15 1023.960 1038.160 19.083 11.599 o
-5 4 16 456.519 453.346 12.748 29.094 o
-5 4 17 1624.780 1687.810 25.044 6.380 o
-5 4 18 9.907 14.398 4.156 539.650 o
-5 4 19 461.120 450.682 12.444 29.525 o
-5 4 20 2031.330 2046.010 26.754 4.977 o
-5 4 21 1280.710 1299.130 19.857 9.271 o
-5 4 22 62.310 70.651 5.505 195.905 o
-5 4 23 4376.890 4362.210 41.905 1.661 o
-5 4 24 778.962 790.241 29.525 9.023 o
-5 5 1 2812.850 2727.120 24.136 3.652 o
-5 5 2 50.047 61.692 4.305 271.091 o
-5 5 3 1573.820 1593.490 25.367 6.566 o
-5 5 4 79.618 94.552 5.781 161.896 o
-5 5 5 105.253 113.680 6.025 134.938 o
-5 5 6 64.240 71.421 5.353 198.587 o
-5 5 7 2742.800 2758.310 36.072 3.053 o
-5 5 8 0.365 13.967 4.028 663.317 o
-5 5 9 1213.430 1249.070 26.056 7.928 o
-5 5 10 1480.790 1497.340 30.582 5.958 o
-5 5 11 953.142 881.390 38.585 5.871 o
-5 5 12 3035.780 2986.700 41.697 2.518 o
-5 5 13 2072.540 2095.470 38.882 3.707 o
-5 5 14 247.214 250.067 9.578 54.895 o
-5 5 15 712.999 712.578 15.762 17.837 o
-5 5 16 763.427 743.862 16.180 16.705 o
-5 5 17 580.354 572.543 13.947 22.874 o
-5 5 18 2201.970 2180.590 28.521 4.441 o
-5 5 19 38.950 37.761 4.832 290.285 o
-5 5 20 11744.200 12038.100 89.095 0.311 o
-5 5 21 670.942 688.200 13.825 20.310 o
-5 5 22 6336.480 6429.760 56.778 0.892 o
-5 5 23 2103.580 2092.810 35.495 3.977 o
-5 5 24 707.117 685.582 15.391 18.402 o
-5 6 1 924.308 904.660 13.394 15.716 o
-5 6 2 128.632 125.785 5.308 131.514 o
-5 6 3 12.254 20.385 2.980 759.203 o
-5 6 4 284.708 268.210 8.454 55.380 o
-5 6 5 4360.010 4292.970 39.657 1.721 o
-5 6 6 7038.740 6991.640 56.242 0.786 o
-5 6 7 9636.530 9506.650 77.817 0.445 o
-5 6 8 19992.500 20351.800 208.673 0.096 o
-5 6 9 3014.730 2942.400 38.510 2.683 o
-5 6 10 1952.560 1993.310 30.130 4.774 o
-5 6 11 4290.320 4243.950 59.289 1.374 o
-5 6 12 541.585 518.347 15.060 22.804 o
-5 6 13 6.132 12.957 4.252 556.219 o
-5 6 14 534.484 553.239 13.712 24.331 o
-5 6 15 40.362 48.673 5.150 257.121 o
-5 6 16 1673.430 1701.870 24.600 6.318 o
-5 6 17 3344.660 3463.420 37.558 2.381 o
-5 6 18 2388.090 2456.250 30.029 3.909 o
-5 6 19 17.224 17.617 3.974 507.014 o
-5 6 20 325.458 346.383 10.075 43.304 o
-5 6 21 215.345 222.973 7.717 70.433 o
-5 6 22 78.300 81.231 6.885 141.172 o
-5 6 23 207.798 232.824 9.529 60.081 o
-5 6 24 493.864 510.350 15.092 23.795 o
-5 7 1 2108.760 2125.510 22.179 5.241 o
-5 7 2 2445.460 2495.620 22.509 4.355 o
-5 7 3 1247.050 1264.970 15.229 10.857 o
-5 7 4 8.607 16.404 3.215 779.017 o
-5 7 5 1190.610 1157.050 17.892 10.680 o
-5 7 6 84.317 88.821 5.441 168.928 o
-5 7 7 820.445 802.391 17.410 14.960 o
-5 7 8 5.170 11.674 3.405 812.629 o
-5 7 9 139.943 141.831 6.737 104.595 o
-5 7 10 3294.020 3339.850 41.972 2.283 o
-5 7 11 5034.490 5023.270 48.528 1.300 o
-5 7 12 862.226 880.882 19.459 13.078 o
-5 7 13 162.032 143.864 10.103 67.441 o
-5 7 14 3754.700 3719.230 49.622 1.793 o
-5 7 15 446.582 431.650 13.231 28.860 o
-5 7 16 2050.270 2026.150 26.950 4.941 o
-5 7 17 4479.460 4597.520 46.193 1.520 o
-5 7 18 4296.800 4372.470 42.446 1.675 o
-5 7 19 401.440 391.419 11.680 34.191 o
-5 7 20 2634.640 2684.480 36.867 3.119 o
-5 7 21 5254.320 5347.860 56.378 1.130 o
-5 7 22 1871.270 1907.660 30.169 4.960 o
-5 7 23 2500.160 2486.220 33.381 3.539 o
-5 7 24 5.501 6.999 2.928 1072.000 o
-5 8 1 4833.620 4978.980 53.014 1.285 o
-5 8 2 2990.040 3047.320 25.623 3.244 o
-5 8 3 3369.470 3424.430 33.674 2.511 o
-5 8 4 3124.860 3162.550 27.784 2.989 o
-5 8 5 3276.200 3419.860 37.705 2.424 o
-5 8 6 3816.830 3788.610 36.528 2.100 o
-5 8 7 797.378 827.245 14.680 16.861 o
-5 8 8 15.048 19.013 4.027 508.310 o
-5 8 9 3023.630 3019.430 38.867 2.638 o
-5 8 10 1243.570 1303.390 34.389 5.889 o
-5 8 11 1932.570 1926.730 29.717 4.902 o
-5 8 12 4345.920 4467.740 50.569 1.494 o
-5 8 13 3444.980 3516.680 51.334 1.883 o
-5 8 14 6.088 8.004 4.987 438.600 o
-5 8 15 3957.580 4025.540 50.612 1.660 o
-5 8 16 1017.550 1045.870 22.628 10.198 o
-5 8 17 27.383 31.921 5.477 278.629 o
-5 8 18 9.326 13.718 4.613 464.576 o
-5 8 19 1.140 3.642 4.120 688.884 o
-5 8 20 154.868 166.508 10.562 63.618 o
-5 8 21 1509.910 1509.910 23.718 7.159 o
-5 8 22 2.599 -0.586 4.091 702.823 o
-5 8 23 954.510 874.856 19.950 12.195 o
-5 9 1 272.854 287.774 7.004 61.813 o
-5 9 2 2505.690 2493.580 23.675 4.193 o
-5 9 3 3084.530 3167.610 27.663 3.025 o
-5 9 4 2431.350 2457.610 27.119 4.071 o
-5 9 5 553.681 575.191 10.330 28.048 o
-5 9 6 12.581 11.429 3.341 719.211 o
-5 9 7 2264.380 2312.330 30.489 4.103 o
-5 9 8 700.301 759.300 21.453 13.582 o
-5 9 9 994.650 981.123 25.055 9.538 o
-5 9 10 869.237 838.544 19.145 13.357 o
-5 9 11 413.139 414.639 12.892 30.805 o
-5 9 12 131.371 127.844 6.876 108.002 o
-5 9 13 1042.950 1043.340 23.501 9.760 o
-5 9 14 2429.180 2450.700 35.858 3.451 o
-5 9 15 491.498 480.409 14.687 24.742 o
-5 9 16 363.778 360.110 12.687 33.999 o
-5 9 17 118.636 115.489 8.803 89.651 o
-5 9 18 213.402 224.033 9.637 59.349 o
-5 9 19 55.819 62.138 5.501 208.188 o
-5 9 20 397.342 391.671 11.379 35.028 o
-5 9 21 106.343 95.239 6.867 124.128 o
-5 9 22 865.172 810.631 21.344 12.302 o
-5 9 23 58.849 53.360 9.910 97.453 o
-5 10 1 9630.270 9947.310 83.476 0.422 o
-5 10 2 1498.140 1517.770 20.936 7.740 o
-5 10 3 48.384 48.873 4.184 295.582 o
-5 10 4 212.688 215.270 6.890 76.808 o
-5 10 5 57.681 57.742 4.204 264.872 o
-5 10 6 305.445 309.317 8.333 52.002 o
-5 10 7 254.698 253.616 9.658 53.669 o
-5 10 8 777.483 843.449 22.477 12.160 o
-5 10 9 382.646 388.062 11.851 34.638 o
-5 10 10 80.820 63.251 6.823 146.351 o
-5 10 11 4777.760 4747.110 51.956 1.337 o
-5 10 12 25.626 25.252 4.144 414.299 o
-5 10 13 2415.400 2395.210 29.493 3.953 o
-5 10 14 138.785 145.984 7.132 99.690 o
-5 10 15 42.050 45.900 5.462 240.040 o
-5 10 16 4.401 11.337 3.964 649.738 o
-5 10 17 1551.640 1571.270 25.408 6.643 o
-5 10 18 51.359 53.345 5.721 210.152 o
-5 10 19 515.350 522.307 17.282 20.506 o
-5 10 20 250.688 249.005 11.976 44.462 o
-5 10 21 1608.330 1631.020 29.152 5.811 o
-5 10 22 630.245 586.906 22.869 13.797 o
-5 11 1 4.289 17.480 5.579 349.095 o
-5 11 2 3770.520 3830.630 53.839 1.666 o
-5 11 3 98.938 95.717 6.026 143.374 o
-5 11 4 560.673 546.876 16.051 21.011 o
-5 11 5 19713.200 20170.000 164.741 0.113 o
-5 11 6 295.811 314.172 10.920 43.432 o
-5 11 7 4721.590 4833.080 56.608 1.270 o
-5 11 8 96.443 99.019 11.877 64.834 o
-5 11 9 1349.790 1314.410 29.258 6.700 o
-5 11 10 2956.130 3012.390 47.948 2.290 o
-5 11 11 1457.720 1456.150 35.979 5.143 o
-5 11 12 6564.370 6695.570 107.826 0.539 o
-5 11 13 78.276 89.316 8.158 114.341 o
-5 11 14 1582.320 1611.060 28.167 6.045 o
-5 11 15 59.075 51.966 7.373 149.204 o
-5 11 16 280.416 282.283 17.788 26.345 o
-5 11 17 166.762 149.892 11.613 56.465 o
-5 11 18 172.067 194.403 15.816 35.894 o
-5 11 19 165.260 188.643 10.813 59.550 o
-5 11 20 664.292 672.173 18.505 16.423 o
-5 11 21 681.475 640.670 16.760 17.867 o
-5 11 22 1795.870 1706.760 47.262 3.360 o
-5 12 1 4832.900 4950.450 79.535 0.943 o
-5 12 2 254.573 269.481 14.786 34.459 o
-5 12 3 8074.930 8501.230 202.768 0.214 o
-5 12 4 109.586 99.177 9.572 84.724 o
-5 12 5 814.217 698.669 74.048 2.069 o
-5 12 6 433.155 443.527 14.739 26.457 o
-5 12 7 603.394 667.289 20.731 15.277 o
-5 12 8 2288.910 2300.240 40.722 3.290 o
-5 12 9 5187.440 5345.650 70.153 0.983 o
-5 12 10 465.156 463.513 17.572 21.416 o
-5 12 11 6390.670 6654.640 81.587 0.702 o
-5 12 12 1144.670 1208.730 24.434 8.694 o
-5 12 13 4006.470 4013.850 49.267 1.677 o
-5 12 14 223.778 243.623 9.628 57.271 o
-5 12 15 1.377 12.266 5.281 407.195 o
-5 12 16 0.134 1.997 4.978 491.588 o
-5 12 17 406.728 412.469 15.832 25.619 o
-5 12 18 37.826 37.896 6.058 222.407 o
-5 12 19 478.883 467.441 15.353 24.185 o
-5 12 20 270.476 279.352 11.486 44.109 o
-5 12 21 35.440 45.565 5.431 252.982 o
-5 13 1 5.639 0.593 7.143 233.375 o
-5 13 2 683.304 733.303 28.568 9.881 o
-5 13 3 5757.510 5954.170 78.922 0.805 o
-5 13 4 264.723 274.371 13.533 37.663 o
-5 13 5 3847.540 3964.960 49.978 1.716 o
-5 13 6 580.469 579.145 17.032 19.387 o
-5 13 7 2030.440 2057.570 38.276 3.819 o
-5 13 8 2709.150 2785.470 46.093 2.548 o
-5 13 9 90.557 86.359 8.919 98.999 o
-5 13 10 945.726 946.415 35.117 6.632 o
-5 13 11 3074.500 3217.900 43.787 2.352 o
-5 13 12 99.677 103.421 7.900 108.496 o
-5 13 13 20.390 28.883 4.873 350.480 o
-5 13 14 585.828 567.482 14.080 22.660 o
-5 13 15 1557.830 1609.620 23.583 6.907 o
-5 13 16 568.859 560.898 17.050 19.669 o
-5 13 17 2572.850 2594.080 44.013 2.786 o
-5 13 18 1.608 4.598 4.754 517.639 o
-5 13 19 2192.570 2217.080 35.659 3.804 o
-5 13 20 777.943 749.193 18.178 15.121 o
-5 14 1 850.779 886.294 41.163 5.479 o
-5 14 2 1356.680 1377.250 39.876 4.746 o
-5 14 3 81.204 103.166 12.157 64.123 o
-5 14 4 133.399 147.002 9.311 78.210 o
-5 14 5 4430.700 4423.730 53.984 1.418 o
-5 14 6 10334.500 10587.700 101.382 0.348 o
-5 14 7 2762.000 2785.180 45.941 2.527 o
-5 14 8 15446.700 15844.800 206.461 0.130 o
-5 14 9 1261.500 1281.510 35.729 5.625 o
-5 14 10 8649.530 8883.830 100.892 0.433 o
-5 14 11 4569.120 4626.310 55.007 1.347 o
-5 14 12 19.809 36.870 5.786 267.947 o
-5 14 13 3189.150 3308.940 38.684 2.466 o
-5 14 14 330.923 327.306 10.738 41.540 o
-5 14 15 1145.410 1109.670 24.263 8.933 o
-5 14 16 8.552 9.752 4.166 567.644 o
-5 14 17 370.698 358.260 10.611 38.905 o
-5 14 18 1293.150 1254.420 24.575 8.044 o
-5 14 19 122.914 121.033 7.302 106.355 o
-5 15 1 6057.280 6287.530 100.253 0.617 o
-5 15 2 2045.410 2085.990 82.708 1.431 o
-5 15 3 1300.640 1320.890 28.544 6.969 o
-5 15 4 1964.980 1976.850 32.261 4.535 o
-5 15 5 361.951 382.298 16.727 25.419 o
-5 15 6 929.049 921.214 33.327 7.166 o
-5 15 7 1069.560 1076.650 26.434 8.594 o
-5 15 8 1549.540 1538.450 32.269 5.510 o
-5 15 9 2685.520 2667.460 44.365 2.679 o
-5 15 10 319.818 338.030 13.084 35.205 o
-5 15 11 2933.100 2948.400 54.683 2.050 o
-5 15 12 78.910 78.740 6.232 156.921 o
-5 15 13 1186.550 1202.570 20.738 9.665 o
-5 15 14 220.249 216.499 8.386 66.134 o
-5 15 15 240.729 225.759 9.608 56.565 o
-5 15 16 2623.320 2537.080 32.701 3.443 o
-5 15 17 1350.220 1348.270 20.573 8.682 o
-5 15 18 157.822 157.829 7.824 86.174 o
-5 16 1 1641.050 1688.640 44.199 3.773 o
-5 16 2 242.601 253.029 17.512 28.166 o
-5 16 3 368.062 360.191 14.699 29.397 o
-5 16 4 232.729 245.404 12.296 44.448 o
-5 16 5 1084.250 1119.270 26.676 8.394 o
-5 16 6 2301.710 2376.620 41.189 3.218 o
-5 16 7 747.996 760.532 21.501 13.195 o
-5 16 8 3649.670 3738.900 72.563 1.291 o
-5 16 9 512.878 501.264 15.317 23.197 o
-5 16 10 1.653 4.228 4.321 621.050 o
-5 16 11 362.872 350.496 12.413 34.886 o
-5 16 12 0.479 -2.140 3.585 950.137 o
-5 16 13 1775.270 1803.820 24.951 5.916 o
-5 16 14 209.187 206.396 7.645 73.187 o
-5 16 15 657.657 624.764 14.634 20.279 o
-5 16 16 12.578 11.574 4.621 451.087 o
-5 16 17 459.280 432.208 13.425 28.146 o
-5 17 1 4016.150 4226.010 113.580 0.687 o
-5 17 2 647.480 667.864 26.395 11.262 o
-5 17 3 628.052 645.438 19.052 16.503 o
-5 17 4 9.268 -8.092 6.464 275.743 o
-5 17 5 1101.440 1123.710 33.541 6.514 o
-5 17 6 517.173 539.192 20.880 16.597 o
-5 17 7 197.812 209.336 11.290 52.789 o
-5 17 8 909.564 953.523 20.882 11.789 o
-5 17 9 452.669 454.883 14.016 27.022 o
-5 17 10 3788.220 3801.310 45.804 1.867 o
-5 17 11 1111.740 1113.460 19.188 10.805 o
-5 17 12 240.001 228.025 8.435 62.579 o
-5 17 13 36.607 36.285 4.117 351.676 o
-5 17 14 317.047 299.105 9.866 46.086 o
-5 17 15 3496.850 3274.740 38.399 2.322 o
-5 17 16 1.524 2.744 4.600 559.199 o
-5 18 1 279.061 298.446 17.512 26.747 o
-5 18 2 492.043 518.782 22.639 15.350 o
-5 18 3 495.193 476.162 21.785 16.282 o
-5 18 4 4853.760 4925.930 228.304 0.210 o
-5 18 5 2953.850 2903.560 51.810 2.160 o
-5 18 6 1939.640 1906.740 50.692 2.939 o
-5 18 7 4236.830 4237.190 56.800 1.433 o
-5 18 8 319.047 350.068 13.998 32.700 o
-5 18 9 1144.570 1185.280 34.335 6.192 o
-5 18 10 280.291 289.336 9.245 51.581 o
-5 18 11 1954.200 1927.820 24.683 5.456 o
-5 18 12 141.075 148.883 6.312 108.126 o
-5 18 13 420.602 417.723 11.014 34.312 o
-5 18 14 1662.460 1622.180 22.075 6.863 o
-5 18 15 506.442 478.260 12.138 28.255 o
-5 19 1 282.961 304.331 43.831 5.945 o
-5 19 2 3716.020 3758.290 65.221 1.427 o
-5 19 3 366.475 403.249 27.442 12.799 o
-5 19 4 1390.000 1378.970 50.311 3.464 o
-5 19 5 1.184 2.864 6.065 328.374 o
-5 19 6 624.029 609.433 18.599 17.137 o
-5 19 7 256.028 248.916 23.261 18.241 o
-5 19 8 0.428 -0.571 3.614 936.634 o
-5 19 9 942.410 930.410 17.737 13.165 o
-5 19 10 27.130 28.329 3.934 424.001 o
-5 19 11 71.748 68.665 5.051 201.917 o
-5 19 12 63.891 68.854 5.489 195.695 o
-5 19 13 941.826 907.649 17.842 13.206 o
-5 20 1 9.928 16.008 8.385 162.195 o
-5 20 2 6219.510 6368.890 127.302 0.466 o
-5 20 3 1004.450 1045.450 29.343 7.958 o
-5 20 4 4445.510 4477.530 71.665 1.124 o
-5 20 5 421.084 409.953 18.303 21.593 o
-5 20 6 540.252 559.628 20.747 16.382 o
-5 20 7 1058.230 1028.930 30.147 7.594 o
-5 20 8 209.398 181.927 7.149 78.729 o
-5 20 9 480.650 458.401 18.154 20.475 o
-5 20 10 323.027 303.102 8.605 49.808 o
-5 20 11 222.772 207.116 7.674 70.777 o
-5 21 1 261.124 253.231 12.590 41.482 o
-5 21 2 1294.610 1258.130 58.315 2.851 o
-5 21 3 49.498 60.435 7.623 145.827 o
-5 21 4 3226.610 3181.060 52.791 1.971 o
-5 21 5 436.401 436.539 16.683 23.402 o
-5 21 6 3669.850 3638.640 57.105 1.640 o
-5 21 7 1253.330 1248.290 28.553 7.185 o
-5 21 8 7.572 12.922 15.627 49.684 o
-4 0 2 1791.310 1826.080 23.401 6.073 o
-4 0 4 1291.230 1271.480 27.670 7.260 o
-4 0 6 9908.460 9762.940 75.944 0.432 o
-4 0 8 13.930 20.384 4.570 428.614 o
-4 0 10 5720.380 5656.640 100.012 0.657 o
-4 0 12 2.803 -5.184 5.074 463.587 o
-4 0 14 298.725 300.062 17.673 25.967 o
-4 0 16 2353.930 2351.020 40.617 3.227 o
-4 0 18 9765.970 10039.500 111.791 0.350 o
-4 0 20 58.924 66.177 10.740 84.546 o
-4 0 22 2948.280 2888.150 67.081 1.643 o
-4 0 24 13447.100 13610.300 141.644 0.205 o
-4 0 26 17940.400 17967.800 200.770 0.114 o
-4 1 1 262.969 264.034 6.853 65.299 o
-4 1 2 2475.650 2356.730 21.830 4.460 o
-4 1 3 2764.280 2752.660 27.930 3.485 o
-4 1 4 4104.550 3962.240 36.732 1.935 o
-4 1 5 4114.300 4012.390 32.656 2.010 o
-4 1 6 2036.610 1942.020 18.012 6.018 o
-4 1 7 123.593 132.936 5.110 135.245 o
-4 1 8 4139.800 4016.760 38.103 1.880 o
-4 1 9 3423.120 3268.270 51.903 1.915 o
-4 1 10 929.727 862.107 18.375 13.207 o
-4 1 11 127.979 126.124 7.922 96.273 o
-4 1 12 4581.130 4520.820 36.981 1.658 o
-4 1 13 4748.720 4710.410 41.717 1.504 o
-4 1 14 8696.320 8743.770 67.619 0.540 o
-4 1 15 2465.280 2490.660 28.762 3.893 o
-4 1 16 4437.930 4514.700 43.346 1.593 o
-4 1 17 4067.160 4090.420 41.339 1.822 o
-4 1 18 21.993 28.053 4.648 368.799 o
-4 1 19 21.862 21.801 5.086 336.816 o
-4 1 20 250.786 242.694 11.806 45.315 o
-4 1 21 8.446 9.292 5.117 405.488 o
-4 1 22 456.190 437.762 15.016 25.524 o
-4 1 23 295.488 296.596 10.454 45.615 o
-4 1 24 36.391 40.552 4.568 311.290 o
-4 1 25 95.266 83.939 4.654 181.231 o
-4 1 26 56.820 68.544 5.169 215.855 o
-4 2 1 2871.390 2843.080 24.641 3.503 o
-4 2 2 24476.100 24345.100 169.682 0.082 o
-4 2 3 2474.490 2421.100 24.273 4.243 o
-4 2 4 21273.400 20892.100 116.829 0.116 o
-4 2 5 12752.800 12251.600 75.424 0.300 o
-4 2 6 6266.960 6112.440 38.927 1.055 o
-4 2 7 534.042 528.132 9.082 31.174 o
-4 2 8 8518.290 8532.960 62.300 0.575 o
-4 2 9 8.158 10.746 2.871 973.592 o
-4 2 10 1767.380 1802.370 25.617 5.841 o
-4 2 11 17.048 16.063 4.251 469.176 o
-4 2 12 6685.410 6673.070 60.903 0.811 o
-4 2 13 192.066 187.954 8.146 74.074 o
-4 2 14 1.268 7.224 3.851 752.191 o
-4 2 15 544.445 542.935 12.236 26.191 o
-4 2 16 3430.300 3527.870 36.563 2.351 o
-4 2 17 1230.100 1272.740 20.295 9.435 o
-4 2 18 2861.240 2949.380 38.029 2.801 o
-4 2 19 4.994 14.139 4.713 472.213 o
-4 2 20 373.712 372.607 12.782 33.161 o
-4 2 21 18.725 19.458 5.386 321.829 o
-4 2 22 989.528 987.842 22.200 10.656 o
-4 2 23 131.672 137.867 7.271 101.362 o
-4 2 24 5629.020 5627.000 47.662 1.134 o
-4 2 25 133.566 137.785 5.795 119.614 o
-4 2 26 4216.760 4171.950 49.842 1.582 o
-4 3 1 4718.160 4678.070 38.139 1.573 o
-4 3 2 9066.540 8954.470 62.382 0.528 o
-4 3 3 1173.360 1150.780 15.361 11.654 o
-4 3 4 3922.280 3866.560 32.613 2.131 o
-4 3 5 3329.570 3352.000 31.606 2.631 o
-4 3 6 2096.600 2094.550 20.833 5.429 o
-4 3 7 4455.070 4391.360 33.281 1.786 o
-4 3 8 1151.910 1141.540 17.993 10.915 o
-4 3 9 6.636 16.664 3.425 742.154 o
-4 3 10 229.329 213.757 13.807 39.856 o
-4 3 11 3107.880 3115.580 40.455 2.495 o
-4 3 12 24.858 25.011 3.816 459.053 o
-4 3 13 2198.710 2242.870 34.250 3.903 o
-4 3 14 7.544 10.183 4.005 612.092 o
-4 3 15 1339.900 1360.350 22.904 8.120 o
-4 3 16 2350.750 2407.800 32.714 3.776 o
-4 3 17 1080.950 1100.270 21.608 10.129 o
-4 3 18 6047.460 6185.310 61.630 0.905 o
-4 3 19 2248.330 2283.560 32.928 3.936 o
-4 3 20 4023.780 4067.550 46.699 1.721 o
-4 3 21 1160.110 1186.460 22.339 9.318 o
-4 3 22 3.141 6.708 4.091 655.169 o
-4 3 23 1277.750 1294.420 21.667 8.797 o
-4 3 24 333.675 332.165 8.940 46.767 o
-4 3 25 106.480 113.624 4.900 155.009 o
-4 3 26 135.960 167.716 9.702 72.636 o
-4 4 1 1296.310 1355.090 16.907 9.864 o
-4 4 2 12448.600 12237.800 82.961 0.299 o
-4 4 3 4356.930 4321.440 34.492 1.813 o
-4 4 4 10724.700 10711.800 65.127 0.402 o
-4 4 5 641.934 660.848 12.388 22.475 o
-4 4 6 10673.700 10437.800 64.931 0.410 o
-4 4 7 4.621 3.614 2.509 1470.450 o
-4 4 8 84.910 74.391 5.901 162.468 o
-4 4 9 2063.780 2028.370 33.686 4.230 o
-4 4 10 1085.040 1111.400 18.206 11.334 o
-4 4 11 4095.760 4032.540 50.306 1.626 o
-4 4 12 42.995 45.233 4.156 315.809 o
-4 4 13 5317.910 5419.500 52.547 1.157 o
-4 4 14 12.972 18.488 4.195 495.994 o
-4 4 15 439.328 451.499 13.005 29.185 o
-4 4 16 60.039 60.668 5.929 188.853 o
-4 4 17 1113.110 918.291 126.261 0.742 o
-4 4 18 2023.190 2064.200 30.603 4.569 o
-4 4 19 5.964 3.625 4.156 623.438 o
-4 4 20 4817.740 4855.600 47.758 1.378 o
-4 4 21 334.396 323.080 10.566 41.976 o
-4 4 22 3477.470 3561.820 49.286 1.924 o
-4 4 23 23.583 28.916 4.151 414.522 o
-4 4 24 477.319 460.851 9.998 33.123 o
-4 4 25 767.694 786.392 13.823 18.113 o
-4 4 26 581.444 584.992 16.973 19.394 o
-4 5 1 10198.800 10080.000 58.298 0.450 o
-4 5 2 2979.690 2877.330 25.673 3.330 o
-4 5 3 2788.030 2752.720 25.978 3.567 o
-4 5 4 616.273 609.129 11.698 24.311 o
-4 5 5 4296.200 4215.930 34.819 1.850 o
-4 5 6 2.861 7.427 2.692 1313.910 o
-4 5 7 6956.240 6931.580 50.273 0.831 o
-4 5 8 1351.990 1354.680 29.047 6.691 o
-4 5 9 213.388 216.478 7.789 70.786 o
-4 5 10 3748.140 3743.600 38.589 2.086 o
-4 5 11 82.075 84.238 5.611 168.231 o
-4 5 12 5.378 7.249 3.030 1018.350 o
-4 5 13 503.998 521.781 13.393 25.846 o
-4 5 14 2956.440 2996.730 33.055 2.954 o
-4 5 15 287.529 284.329 9.706 49.389 o
-4 5 16 56.854 57.309 5.223 221.072 o
-4 5 17 779.157 781.080 16.319 16.216 o
-4 5 18 4119.170 4188.970 44.917 1.710 o
-4 5 19 546.526 527.828 13.529 24.587 o
-4 5 20 161.868 171.245 8.166 80.861 o
-4 5 21 1321.650 1300.950 26.647 7.374 o
-4 5 22 1.266 4.565 3.682 839.716 o
-4 5 23 1642.690 1664.550 23.701 6.587 o
-4 5 24 9.944 8.058 3.398 765.598 o
-4 5 25 345.082 353.072 9.896 42.430 o
-4 6 1 10213.600 9881.490 58.273 0.454 o
-4 6 2 1711.520 1635.330 18.527 7.279 o
-4 6 3 3536.550 3416.140 39.941 2.217 o
-4 6 4 385.830 370.010 8.559 43.038 o
-4 6 5 270.346 269.337 8.539 56.394 o
-4 6 6 1872.970 1813.760 24.477 5.761 o
-4 6 7 3566.880 3483.510 58.424 1.655 o
-4 6 8 3328.840 3253.340 33.579 2.591 o
-4 6 9 410.279 399.265 9.064 39.528 o
-4 6 10 252.368 231.476 7.766 64.333 o
-4 6 11 24.761 34.748 3.745 441.709 o
-4 6 12 5.050 10.859 3.265 876.239 o
-4 6 13 51.164 56.566 5.778 206.191 o
-4 6 14 67.747 62.510 5.135 207.286 o
-4 6 15 314.575 328.157 11.535 40.026 o
-4 6 16 1561.980 1563.310 25.310 6.644 o
-4 6 17 1871.530 1901.440 26.168 5.458 o
-4 6 18 10396.900 10699.200 83.283 0.381 o
-4 6 19 1032.960 1020.370 18.674 11.768 o
-4 6 20 9720.070 9933.370 97.158 0.387 o
-4 6 21 398.381 417.257 11.299 34.628 o
-4 6 22 2095.090 2179.910 28.389 4.606 o
-4 6 23 293.531 297.713 9.059 50.827 o
-4 6 24 186.257 189.443 6.827 85.115 o
-4 6 25 173.317 170.818 7.620 83.293 o
-4 7 1 1192.090 1172.440 13.085 12.188 o
-4 7 2 3001.830 2917.120 21.975 3.453 o
-4 7 3 875.592 867.518 13.182 16.615 o
-4 7 4 980.977 949.321 13.898 14.636 o
-4 7 5 1353.930 1326.330 22.942 8.122 o
-4 7 6 115.010 118.356 5.355 140.017 o
-4 7 7 2829.710 2819.380 30.333 3.264 o
-4 7 8 842.294 875.175 20.420 12.727 o
-4 7 9 1286.050 1269.010 20.601 9.108 o
-4 7 10 14.406 21.630 4.450 439.553 o
-4 7 11 336.547 327.660 8.707 47.458 o
-4 7 12 720.707 714.921 13.441 19.630 o
-4 7 13 3984.890 3978.510 41.935 1.859 o
-4 7 14 272.659 270.802 9.031 53.969 o
-4 7 15 2130.460 2136.780 27.063 4.714 o
-4 7 16 300.095 324.047 10.373 44.679 o
-4 7 17 607.653 608.386 14.098 21.837 o
-4 7 18 876.161 902.110 17.076 14.184 o
-4 7 19 1331.680 1367.990 21.177 8.565 o
-4 7 20 281.473 275.179 9.457 51.234 o
-4 7 21 475.670 488.777 13.113 27.428 o
-4 7 22 1409.140 1387.540 20.637 8.359 o
-4 7 23 132.064 141.387 6.232 113.715 o
-4 7 24 3998.140 3959.300 49.624 1.680 o
-4 7 25 8.817 8.766 3.234 835.135 o
-4 8 1 1555.450 1567.900 16.408 8.318 o
-4 8 2 1119.350 1079.230 13.197 13.091 o
-4 8 3 347.884 337.861 7.077 51.185 o
-4 8 4 330.537 344.045 9.093 46.084 o
-4 8 5 3106.370 3044.680 29.196 2.993 o
-4 8 6 5306.440 5230.790 53.437 1.165 o
-4 8 7 2787.700 2701.040 41.996 2.730 o
-4 8 8 14194.400 14436.700 141.203 0.191 o
-4 8 9 675.262 659.517 18.505 16.373 o
-4 8 10 2682.660 2635.120 27.340 3.664 o
-4 8 11 876.086 874.199 14.520 15.784 o
-4 8 12 23.104 28.594 3.442 510.228 o
-4 8 13 355.866 357.822 9.720 42.139 o
-4 8 14 21.224 37.170 4.078 414.664 o
-4 8 15 61.429 67.040 5.840 187.349 o
-4 8 16 1072.890 1125.710 18.643 11.199 o
-4 8 17 280.118 294.814 9.573 50.077 o
-4 8 18 179.714 180.448 7.657 80.721 o
-4 8 19 2644.830 2726.830 30.907 3.444 o
-4 8 20 5422.580 5589.710 57.083 1.075 o
-4 8 21 1561.290 1610.700 21.114 7.349 o
-4 8 22 1699.490 1693.690 20.754 6.873 o
-4 8 23 161.536 147.948 5.549 109.810 o
-4 8 24 1468.150 1437.560 22.569 7.633 o
-4 9 1 5.680 36.305 4.698 413.028 o
-4 9 2 6073.290 6124.060 48.092 1.016 o
-4 9 3 24.122 28.695 3.025 564.751 o
-4 9 4 2279.550 2303.330 23.937 4.638 o
-4 9 5 22.735 21.702 3.821 480.926 o
-4 9 6 1.021 10.650 3.866 725.817 o
-4 9 7 2062.990 2020.350 29.987 4.607 o
-4 9 8 963.528 899.029 29.356 8.301 o
-4 9 9 1002.000 1067.350 22.197 10.388 o
-4 9 10 29.409 41.650 4.505 334.290 o
-4 9 11 8318.010 8319.720 69.022 0.571 o
-4 9 12 584.900 593.155 11.135 25.922 o
-4 9 13 12627.200 12745.200 92.995 0.278 o
-4 9 14 3334.680 3462.190 34.304 2.499 o
-4 9 15 1099.420 1137.130 17.860 11.293 o
-4 9 16 1211.230 1209.500 17.244 10.621 o
-4 9 17 3706.160 3749.970 37.374 2.136 o
-4 9 18 0.510 6.750 3.937 736.958 o
-4 9 19 1293.820 1339.060 21.534 8.679 o
-4 9 20 109.063 119.097 5.706 137.074 o
-4 9 21 46.533 43.999 3.607 344.648 o
-4 9 22 244.456 245.285 7.973 63.388 o
-4 9 23 98.089 101.745 14.865 45.511 o
-4 9 24 769.586 700.146 13.850 18.673 o
-4 10 1 5560.990 5624.130 50.306 1.120 o
-4 10 2 175.699 201.220 7.548 80.343 o
-4 10 3 6946.960 6991.890 64.406 0.748 o
-4 10 4 2.402 10.945 2.817 1174.940 o
-4 10 5 2466.020 2450.170 29.265 3.880 o
-4 10 6 4867.940 4887.440 47.398 1.368 o
-4 10 7 9377.820 9051.790 85.708 0.445 o
-4 10 8 3985.390 4144.980 68.836 1.269 o
-4 10 9 9862.060 9871.460 131.358 0.308 o
-4 10 10 4610.500 4704.650 76.570 1.019 o
-4 10 11 1617.610 1604.450 39.615 4.347 o
-4 10 12 1032.010 1027.300 17.735 12.147 o
-4 10 13 654.854 689.294 13.004 21.352 o
-4 10 14 125.631 129.234 5.214 133.570 o
-4 10 15 1439.980 1455.180 20.674 8.110 o
-4 10 16 881.207 910.724 14.679 15.441 o
-4 10 17 606.637 609.802 11.327 24.948 o
-4 10 18 249.200 247.195 7.666 64.236 o
-4 10 19 156.416 155.362 6.793 97.017 o
-4 10 20 648.746 663.223 14.258 20.475 o
-4 10 21 553.165 539.808 15.326 22.056 o
-4 10 22 3371.540 3303.380 56.589 1.786 o
-4 10 23 497.671 486.614 17.462 20.845 o
-4 10 24 1222.640 1164.010 36.590 5.624 o
-4 11 1 4491.940 4435.910 63.480 1.245 o
-4 11 2 25.845 36.103 4.192 384.804 o
-4 11 3 1458.020 1475.030 24.941 7.112 o
-4 11 4 1117.130 1102.480 28.607 7.754 o
-4 11 5 882.973 887.735 16.487 14.516 o
-4 11 6 1039.410 1033.620 21.320 10.621 o
-4 11 7 33.157 44.993 5.725 241.057 o
-4 11 8 445.738 447.713 21.800 16.896 o
-4 11 9 3997.170 4104.240 75.847 1.151 o
-4 11 10 99.696 106.184 11.356 68.308 o
-4 11 11 4597.020 4729.630 78.115 1.000 o
-4 11 12 33.241 40.363 6.867 190.460 o
-4 11 13 406.537 415.907 21.670 17.607 o
-4 11 14 404.812 407.135 14.131 28.775 o
-4 11 15 3018.100 3014.330 50.235 2.172 o
-4 11 16 14.308 16.142 5.363 342.055 o
-4 11 17 5418.350 5381.890 70.719 0.946 o
-4 11 18 817.378 810.858 68.225 2.387 o
-4 11 19 4659.420 4695.510 128.445 0.541 o
-4 11 20 1.572 -3.991 5.363 422.258 o
-4 11 21 64.436 71.502 7.456 138.478 o
-4 11 22 319.773 295.688 13.983 33.697 o
-4 11 23 1248.050 1203.870 26.645 7.737 o
-4 12 1 121.586 117.458 6.942 112.393 o
-4 12 2 1354.020 1365.990 21.201 8.476 o
-4 12 3 6127.810 6200.330 56.539 0.935 o
-4 12 4 2762.230 2803.370 38.240 2.907 o
-4 12 5 10530.300 10683.100 98.983 0.346 o
-4 12 6 76.952 77.072 6.974 141.104 o
-4 12 7 3335.060 3354.730 50.075 1.989 o
-4 12 8 23.172 14.652 6.249 251.646 o
-4 12 9 235.754 240.291 12.597 43.255 o
-4 12 10 154.127 150.836 10.620 64.257 o
-4 12 11 3508.860 3772.570 108.596 0.775 o
-4 12 12 1301.970 1373.150 30.808 6.418 o
-4 12 13 141.531 128.625 9.950 72.725 o
-4 12 14 944.212 935.786 21.573 11.317 o
-4 12 15 194.835 195.850 9.988 60.952 o
-4 12 16 2299.380 2292.670 41.796 3.209 o
-4 12 17 577.276 568.161 19.585 17.004 o
-4 12 18 51.589 44.453 6.712 177.359 o
-4 12 19 1497.910 1518.190 31.760 5.704 o
-4 12 20 366.952 349.915 14.320 30.380 o
-4 12 21 1922.330 1851.200 32.153 4.693 o
-4 12 22 112.693 110.531 8.574 94.432 o
-4 13 1 1455.250 1441.440 22.570 7.668 o
-4 13 2 231.953 247.446 9.256 58.119 o
-4 13 3 539.256 535.969 13.540 24.645 o
-4 13 4 1678.330 1726.640 25.009 6.213 o
-4 13 5 315.995 313.669 12.260 38.185 o
-4 13 6 1266.150 1293.750 25.471 7.840 o
-4 13 7 1434.490 1393.880 26.820 6.900 o
-4 13 8 12513.000 12710.000 133.616 0.232 o
-4 13 9 9801.080 10004.300 111.465 0.350 o
-4 13 10 9232.160 9555.100 107.804 0.382 o
-4 13 11 162.163 170.614 10.133 65.452 o
-4 13 12 1049.430 1054.860 23.650 9.652 o
-4 13 13 6.219 8.050 4.586 506.738 o
-4 13 14 989.841 993.529 20.045 11.543 o
-4 13 15 390.783 408.443 12.993 31.454 o
-4 13 16 1.640 9.156 5.061 446.975 o
-4 13 17 7497.530 7595.630 166.690 0.295 o
-4 13 18 1154.500 1169.710 22.614 9.292 o
-4 13 19 7260.270 7312.500 90.891 0.571 o
-4 13 20 1967.910 1954.410 33.499 4.414 o
-4 13 21 6.552 7.513 3.876 671.309 o
-4 13 22 0.555 -8.385 6.861 261.635 o
-4 14 1 3060.870 3073.970 49.715 2.163 o
-4 14 2 2570.750 2639.930 33.432 3.398 o
-4 14 3 6278.930 6290.350 62.285 0.866 o
-4 14 4 2935.910 2975.820 35.947 2.841 o
-4 14 5 5500.470 5569.550 54.782 1.088 o
-4 14 6 3.589 5.469 4.726 506.385 o
-4 14 7 4.737 9.392 5.295 396.973 o
-4 14 8 10.354 13.591 6.265 275.360 o
-4 14 9 1130.680 1177.850 28.872 7.536 o
-4 14 10 51.436 54.768 10.214 94.596 o
-4 14 11 7342.970 7416.530 78.748 0.622 o
-4 14 12 3022.250 3108.910 43.753 2.407 o
-4 14 13 2290.250 2293.950 33.365 3.850 o
-4 14 14 11.108 17.549 4.647 439.248 o
-4 14 15 149.119 178.766 8.469 79.955 o
-4 14 16 795.482 801.749 19.604 13.824 o
-4 14 17 1.975 8.989 4.683 513.800 o
-4 14 18 13.149 18.235 4.951 388.045 o
-4 14 19 105.417 119.159 6.602 123.696 o
-4 14 20 2205.160 2178.750 44.771 3.109 o
-4 14 21 10.110 12.197 6.861 235.898 o
-4 15 1 1206.200 1178.490 27.031 7.803 o
-4 15 2 1930.060 1909.710 33.282 4.516 o
-4 15 3 1131.300 1204.830 21.439 9.694 o
-4 15 4 878.655 911.943 30.364 8.208 o
-4 15 5 655.729 651.284 15.698 19.095 o
-4 15 6 2223.840 2253.230 30.978 4.147 o
-4 15 7 651.730 645.389 16.977 18.026 o
-4 15 8 2490.810 2556.250 44.437 2.824 o
-4 15 9 85.250 82.719 8.780 103.079 o
-4 15 10 3902.170 3954.610 51.650 1.662 o
-4 15 11 2118.360 2091.610 34.713 4.033 o
-4 15 12 868.990 903.177 19.393 12.979 o
-4 15 13 2737.580 2814.910 36.138 3.032 o
-4 15 14 1.709 8.851 4.816 490.388 o
-4 15 15 2580.690 2606.500 43.112 2.828 o
-4 15 16 307.430 299.413 13.863 34.408 o
-4 15 17 925.315 925.886 19.333 12.520 o
-4 15 18 903.012 872.983 17.408 13.894 o
-4 15 19 355.362 332.512 9.560 43.403 o
-4 15 20 773.815 756.071 21.825 12.836 o
-4 16 1 1932.630 1918.550 30.945 4.767 o
-4 16 2 121.796 137.473 9.428 80.090 o
-4 16 3 2037.570 2099.860 29.766 4.610 o
-4 16 4 1654.830 1692.240 26.353 6.094 o
-4 16 5 1263.830 1242.010 22.130 8.831 o
-4 16 6 1330.690 1304.420 22.804 8.278 o
-4 16 7 487.525 534.264 15.502 23.124 o
-4 16 8 2128.280 2167.800 53.754 2.580 o
-4 16 9 4197.790 4218.590 53.484 1.508 o
-4 16 10 420.570 413.632 14.998 26.699 o
-4 16 11 6776.130 7016.310 66.694 0.749 o
-4 16 12 169.244 174.742 8.816 73.900 o
-4 16 13 3783.970 3881.660 43.210 1.920 o
-4 16 14 11.619 15.775 4.252 504.470 o
-4 16 15 223.763 220.445 9.836 57.378 o
-4 16 16 1133.370 1131.850 21.480 9.843 o
-4 16 17 500.000 507.247 16.174 22.258 o
-4 16 18 123.524 121.891 5.535 131.615 o
-4 16 19 14.937 21.442 3.155 671.048 o
-4 17 1 1589.020 1689.370 28.910 5.830 o
-4 17 2 2756.860 2777.270 39.237 2.867 o
-4 17 3 110.923 111.108 7.974 102.621 o
-4 17 4 1936.260 1937.340 48.852 3.066 o
-4 17 5 1850.990 1840.390 30.134 5.050 o
-4 17 6 992.942 983.652 21.179 11.071 o
-4 17 7 672.680 678.354 17.574 17.056 o
-4 17 8 107.129 120.033 7.433 110.024 o
-4 17 9 556.130 548.478 20.685 16.334 o
-4 17 10 86.327 82.477 9.242 96.136 o
-4 17 11 1655.340 1634.160 25.785 6.250 o
-4 17 12 4309.260 4340.650 53.873 1.458 o
-4 17 13 3487.630 3448.190 38.968 2.264 o
-4 17 14 6474.270 6505.160 84.940 0.680 o
-4 17 15 3756.930 3797.000 44.009 1.926 o
-4 17 16 2070.730 2021.660 28.131 4.787 o
-4 17 17 111.999 114.643 6.026 131.234 o
-4 17 18 586.822 568.595 13.847 22.903 o
-4 18 1 1273.350 1312.270 24.753 7.968 o
-4 18 2 97.700 105.064 7.500 115.136 o
-4 18 3 579.611 579.439 16.250 20.224 o
-4 18 4 30.198 34.158 5.725 255.071 o
-4 18 5 398.521 406.323 15.399 26.631 o
-4 18 6 1937.380 1958.810 44.261 3.420 o
-4 18 7 391.384 400.633 12.017 33.664 o
-4 18 8 2115.390 2127.000 28.858 4.569 o
-4 18 9 134.506 143.116 8.979 81.499 o
-4 18 10 217.544 233.730 10.414 54.384 o
-4 18 11 392.688 399.299 11.593 34.581 o
-4 18 12 1069.810 1065.050 21.234 10.412 o
-4 18 13 20.617 25.838 4.683 374.323 o
-4 18 14 8.835 20.219 4.635 445.814 o
-4 18 15 4.899 7.857 3.325 885.768 o
-4 18 16 147.183 156.807 8.339 83.699 o
-4 18 17 838.828 791.028 16.371 15.492 o
-4 19 1 4585.950 4679.740 53.088 1.369 o
-4 19 2 293.878 295.994 11.683 41.562 o
-4 19 3 81.393 81.390 7.312 130.497 o
-4 19 4 9016.340 9117.130 104.520 0.405 o
-4 19 5 885.764 905.244 20.285 12.392 o
-4 19 6 2841.820 2914.560 53.253 2.145 o
-4 19 7 5270.890 5274.320 59.394 1.098 o
-4 19 8 670.162 670.585 20.223 15.043 o
-4 19 9 3295.240 3288.690 36.930 2.478 o
-4 19 10 5.646 4.263 4.300 587.418 o
-4 19 11 1041.510 1051.790 20.065 11.053 o
-4 19 12 4594.160 4591.800 65.449 1.184 o
-4 19 13 191.161 180.849 7.678 78.335 o
-4 19 14 9485.950 9138.340 190.236 0.217 o
-4 19 15 340.214 347.032 15.047 29.675 o
-4 19 16 1250.000 1159.880 32.236 6.457 o
-4 20 1 824.542 807.906 17.635 14.754 o
-4 20 2 546.250 546.169 14.647 22.961 o
-4 20 3 70.512 83.692 6.701 149.333 o
-4 20 4 2070.220 2102.900 31.124 4.426 o
-4 20 5 89.101 94.464 7.152 126.942 o
-4 20 6 35.376 32.256 6.932 189.730 o
-4 20 7 2425.660 2431.700 31.939 3.742 o
-4 20 8 6.725 1.883 5.281 406.503 o
-4 20 9 12.154 14.108 4.110 532.274 o
-4 20 10 51.966 50.307 5.281 230.330 o
-4 20 11 0.808 14.686 4.415 557.517 o
-4 20 12 357.117 346.948 15.604 28.057 o
-4 20 13 16.606 15.589 5.310 341.074 o
-4 20 14 53.568 57.999 6.722 169.769 o
-4 21 1 161.219 152.672 7.610 88.011 o
-4 21 2 141.896 141.345 7.368 96.800 o
-4 21 3 559.646 566.634 18.264 18.494 o
-4 21 4 34.392 32.056 4.683 319.609 o
-4 21 5 90.127 84.837 5.924 154.523 o
-4 21 6 1880.960 1885.580 40.380 3.849 o
-4 21 7 114.379 116.738 6.680 119.175 o
-4 21 8 447.814 427.225 14.403 26.856 o
-4 21 9 7.454 -1.814 4.486 547.642 o
-4 21 10 2656.040 2617.080 46.511 2.600 o
-4 21 11 97.670 102.224 14.102 49.550 o
-4 21 12 1844.280 1772.510 33.907 4.651 o
-4 22 1 80.801 67.652 6.035 164.617 o
-4 22 2 2902.750 2721.400 37.541 2.874 o
-4 22 3 262.336 239.578 11.447 46.067 o
-4 22 4 3294.720 3153.760 44.561 2.234 o
-4 22 5 800.779 798.301 18.254 14.629 o
-4 22 6 757.797 716.706 17.558 15.916 o
-4 22 7 1295.070 1260.730 26.212 7.616 o
-4 22 8 60.304 66.791 6.945 155.135 o
-4 22 9 601.965 569.638 26.680 11.583 o
-4 23 1 1830.570 1689.130 39.369 4.100 o
-4 23 2 54.117 42.234 7.653 147.679 o
-4 23 3 5257.410 5036.590 67.106 1.028 o
-4 23 4 41.651 29.005 3.782 374.842 o
-4 23 5 216.418 201.369 9.524 60.909 o
-3 0 2 412.549 394.829 11.136 34.861 o
-3 0 4 968.250 980.160 15.400 13.888 o
-3 0 6 362.492 362.621 10.633 39.159 o
-3 0 8 372.348 354.887 11.030 37.827 o
-3 0 10 16679.000 16282.300 149.892 0.152 o
-3 0 12 626.006 635.511 18.777 16.813 o
-3 0 14 1806.150 1820.790 34.064 4.652 o
-3 0 16 4497.780 4513.270 59.894 1.294 o
-3 0 18 5380.350 5405.640 84.832 0.812 o
-3 0 20 1187.860 1187.040 36.102 5.754 o
-3 0 22 82.248 80.329 11.053 75.587 o
-3 0 24 1127.110 1122.680 32.341 6.741 o
-3 0 26 520.467 489.028 18.003 19.841 o
-3 1 1 3637.800 3632.690 27.188 2.486 o
-3 1 2 31895.400 31316.600 132.742 0.056 o
-3 1 3 724.519 725.038 9.146 23.011 o
-3 1 4 11914.200 12028.100 54.930 0.350 o
-3 1 5 12.308 12.076 2.664 940.708 o
-3 1 6 10723.600 10664.600 57.596 0.415 o
-3 1 7 4077.950 4015.050 31.420 2.051 o
-3 1 8 10849.700 10458.100 62.237 0.407 o
-3 1 9 2551.410 2530.470 22.267 4.199 o
-3 1 10 12234.500 12155.800 80.085 0.309 o
-3 1 11 1920.750 1930.370 24.656 5.522 o
-3 1 12 8882.220 8922.570 69.570 0.518 o
-3 1 13 154.871 148.323 5.678 110.714 o
-3 1 14 13.832 26.158 3.522 580.638 o
-3 1 15 4424.580 4401.280 40.496 1.666 o
-3 1 16 17.019 27.656 4.691 383.925 o
-3 1 17 473.330 493.690 12.205 28.899 o
-3 1 18 1180.590 1166.140 23.463 8.929 o
-3 1 19 2689.550 2693.250 46.211 2.577 o
-3 1 20 1122.770 1153.510 25.245 8.633 o
-3 1 21 2416.100 2464.910 38.590 3.271 o
-3 1 22 838.600 838.168 21.236 12.444 o
-3 1 23 0.301 6.905 4.781 513.095 o
-3 1 24 6127.150 6101.960 96.993 0.639 o
-3 1 25 1403.520 1430.570 24.456 7.439 o
-3 1 26 7547.620 7619.000 70.681 0.640 o
-3 1 27 79.528 79.643 4.866 193.200 o
-3 2 1 1887.150 1941.950 16.916 6.525 o
-3 2 2 26388.000 25399.100 117.625 0.081 o
-3 2 3 612.298 609.239 9.854 26.478 o
-3 2 4 1425.490 1427.470 12.572 10.005 o
-3 2 5 2893.500 2838.530 19.495 3.720 o
-3 2 6 394.910 366.579 6.826 46.883 o
-3 2 7 208.452 210.633 6.094 83.456 o
-3 2 8 3327.040 3275.410 26.526 2.837 o
-3 2 9 2015.230 1963.080 19.138 5.923 o
-3 2 10 5820.600 5718.210 46.227 1.106 o
-3 2 11 6934.640 6873.360 60.362 0.778 o
-3 2 12 1631.030 1642.640 19.879 7.299 o
-3 2 13 2434.410 2474.030 25.453 4.177 o
-3 2 14 3078.970 3093.150 35.257 2.736 o
-3 2 15 0.487 7.678 3.080 1133.260 o
-3 2 16 3517.470 3529.310 42.851 2.109 o
-3 2 17 880.965 904.779 18.665 13.268 o
-3 2 18 4671.920 4855.020 51.334 1.358 o
-3 2 19 227.820 247.311 10.627 51.866 o
-3 2 20 177.356 173.947 10.362 61.873 o
-3 2 21 1084.240 1159.550 25.142 8.796 o
-3 2 22 183.985 201.979 10.455 59.023 o
-3 2 23 1783.040 1806.930 30.564 5.133 o
-3 2 24 4089.000 4151.030 49.430 1.629 o
-3 2 25 1.357 7.107 4.110 667.929 o
-3 2 26 457.222 455.038 9.480 35.024 o
-3 2 27 2412.370 2419.970 43.727 2.959 o
-3 3 1 678.294 681.802 8.608 25.040 o
-3 3 2 11601.800 11633.300 53.418 0.369 o
-3 3 3 4304.690 4114.030 27.178 2.010 o
-3 3 4 26805.000 26648.500 98.498 0.080 o
-3 3 5 4804.030 4694.100 27.109 1.698 o
-3 3 6 15707.000 15581.100 67.782 0.214 o
-3 3 7 130.310 122.998 4.385 145.169 o
-3 3 8 7633.160 7601.060 43.528 0.754 o
-3 3 9 3347.500 3272.350 25.986 2.842 o
-3 3 10 21907.300 21116.500 133.139 0.108 o
-3 3 11 5396.190 5315.950 53.281 1.144 o
-3 3 12 9592.920 9501.660 73.544 0.458 o
-3 3 13 10388.100 10256.800 169.028 0.231 o
-3 3 14 8471.890 8734.460 72.597 0.537 o
-3 3 15 218.239 219.662 10.871 52.694 o
-3 3 16 6197.380 6259.970 58.968 0.903 o
-3 3 17 3924.080 3969.320 44.177 1.829 o
-3 3 18 2469.990 2559.110 34.294 3.472 o
-3 3 19 2502.740 2568.990 34.968 3.393 o
-3 3 20 631.611 631.101 16.332 18.987 o
-3 3 21 303.340 317.785 13.129 36.199 o
-3 3 22 268.915 259.938 11.717 43.968 o
-3 3 23 74.426 79.656 7.030 140.548 o
-3 3 24 674.993 677.997 16.837 17.648 o
-3 3 25 186.625 191.698 8.569 71.612 o
-3 3 26 704.500 704.177 11.617 21.567 o
-3 3 27 1733.740 1738.020 32.341 5.033 o
-3 4 1 31540.000 31643.300 114.907 0.058 o
-3 4 2 6715.730 6668.270 35.766 0.960 o
-3 4 3 1230.510 1281.750 13.139 11.509 o
-3 4 4 1737.820 1741.240 14.398 7.622 o
-3 4 5 1771.780 1752.790 14.695 7.444 o
-3 4 6 2234.160 2194.600 17.382 5.359 o
-3 4 7 144.230 140.458 4.435 131.827 o
-3 4 8 466.931 448.505 8.461 36.628 o
-3 4 9 247.588 243.932 6.923 68.548 o
-3 4 10 1767.420 1735.640 22.824 6.321 o
-3 4 11 3311.980 3288.930 33.416 2.597 o
-3 4 12 1264.270 1230.480 18.607 9.867 o
-3 4 13 2776.120 2838.980 33.929 3.111 o
-3 4 14 119.078 134.988 6.724 113.153 o
-3 4 15 32.357 46.234 6.834 189.750 o
-3 4 16 335.120 349.169 11.244 39.255 o
-3 4 17 3039.000 3080.360 37.480 2.670 o
-3 4 18 587.830 592.180 15.332 20.983 o
-3 4 19 3367.910 3410.290 41.362 2.252 o
-3 4 20 1568.430 1598.070 26.501 6.375 o
-3 4 21 3172.850 3190.420 43.814 2.310 o
-3 4 22 886.024 893.650 20.860 12.141 o
-3 4 23 1242.120 1228.630 23.810 8.473 o
-3 4 24 107.217 120.661 7.316 111.595 o
-3 4 25 683.391 702.677 12.201 21.455 o
-3 4 26 24.971 28.167 3.215 531.338 o
-3 5 1 769.686 785.175 8.733 21.747 o
-3 5 2 1.590 62.042 4.034 456.884 o
-3 5 3 27353.300 27258.300 107.726 0.076 o
-3 5 4 218.944 208.709 5.042 88.278 o
-3 5 5 18404.500 18063.000 104.864 0.151 o
-3 5 6 1211.440 1218.160 12.813 11.961 o
-3 5 7 1772.170 1757.350 16.097 7.247 o
-3 5 8 9184.270 9094.170 51.565 0.546 o
-3 5 9 4444.280 4277.780 37.358 1.737 o
-3 5 10 338.029 331.536 10.579 41.485 o
-3 5 11 978.819 976.511 16.430 13.322 o
-3 5 12 1620.420 1580.990 22.777 6.918 o
-3 5 13 18423.700 18441.700 147.479 0.132 o
-3 5 14 5080.070 5105.700 48.572 1.281 o
-3 5 15 6395.900 6491.970 59.279 0.864 o
-3 5 16 5.658 17.896 4.153 560.587 o
-3 5 17 2.927 10.552 3.841 708.536 o
-3 5 18 3.006 3.249 4.060 686.602 o
-3 5 19 5770.970 5934.320 60.684 0.964 o
-3 5 20 2377.950 2393.740 33.200 3.718 o
-3 5 21 1109.520 1166.050 21.712 9.797 o
-3 5 22 2366.820 2405.650 41.810 3.117 o
-3 5 23 49.369 48.370 5.573 222.262 o
-3 5 24 843.512 863.708 16.169 15.199 o
-3 5 25 371.006 360.020 9.531 41.696 o
-3 5 26 48.161 55.850 3.731 314.155 o
-3 6 1 5959.370 5891.560 31.492 1.185 o
-3 6 2 328.403 325.944 5.063 59.831 o
-3 6 3 292.975 273.227 5.134 67.774 o
-3 6 4 3809.050 3829.930 24.168 2.399 o
-3 6 5 2.333 7.068 1.958 2145.580 o
-3 6 6 2040.090 1971.150 16.833 6.096 o
-3 6 7 5353.940 5291.240 33.448 1.373 o
-3 6 8 4736.260 4667.890 31.691 1.664 o
-3 6 9 1526.640 1484.920 18.015 8.287 o
-3 6 10 18485.000 17984.200 163.918 0.126 o
-3 6 11 731.451 699.919 14.064 19.062 o
-3 6 12 353.772 351.053 9.031 44.442 o
-3 6 13 254.595 262.129 8.606 58.102 o
-3 6 14 1194.280 1186.300 19.445 10.077 o
-3 6 15 202.265 202.622 8.359 69.842 o
-3 6 16 1354.600 1399.640 22.497 8.098 o
-3 6 17 2089.670 2117.940 35.567 3.972 o
-3 6 18 95.547 109.619 7.067 122.264 o
-3 6 19 39.275 43.247 5.347 252.989 o
-3 6 20 2641.980 2624.240 34.306 3.289 o
-3 6 21 1533.500 1572.480 25.118 6.741 o
-3 6 22 61.454 63.912 6.712 161.816 o
-3 6 23 39.326 40.049 4.573 304.000 o
-3 6 24 1621.890 1624.940 22.253 6.943 o
-3 6 25 1.989 2.990 2.444 1736.690 o
-3 6 26 591.404 563.308 13.317 23.489 o
-3 7 1 428.547 414.408 5.951 44.610 o
-3 7 2 165.409 164.335 4.315 117.902 o
-3 7 3 4526.880 4247.860 61.264 1.292 o
-3 7 4 3726.550 3594.760 23.839 2.530 o
-3 7 5 1840.740 1786.890 16.733 6.903 o
-3 7 6 22712.000 21849.700 100.652 0.108 o
-3 7 7 3629.680 3517.170 26.082 2.558 o
-3 7 8 15322.900 15006.800 86.960 0.214 o
-3 7 9 1452.280 1420.800 19.485 8.391 o
-3 7 10 2577.040 2493.690 29.490 3.718 o
-3 7 11 484.719 502.508 12.943 27.267 o
-3 7 12 1847.050 1847.880 31.701 4.858 o
-3 7 13 0.241 5.446 2.824 1381.960 o
-3 7 14 2654.720 2666.990 28.220 3.624 o
-3 7 15 576.809 573.559 11.977 25.335 o
-3 7 16 130.576 151.771 7.391 98.234 o
-3 7 17 200.149 208.777 8.796 66.875 o
-3 7 18 2553.110 2619.890 33.507 3.419 o
-3 7 19 461.013 472.591 13.190 27.930 o
-3 7 20 322.390 325.815 10.933 41.479 o
-3 7 21 74.791 72.216 5.402 185.714 o
-3 7 22 11.847 17.878 4.303 487.258 o
-3 7 23 777.828 775.021 14.780 17.357 o
-3 7 24 15.480 16.008 3.332 655.899 o
-3 7 25 472.114 462.789 12.569 28.791 o
-3 7 26 1.570 4.669 2.493 1649.010 o
-3 8 1 2596.920 2608.820 17.333 4.367 o
-3 8 2 1557.440 1505.940 13.611 8.948 o
-3 8 3 1700.180 1610.820 13.822 8.087 o
-3 8 4 5557.710 5221.190 96.369 0.709 o
-3 8 5 2469.750 2416.380 25.911 4.136 o
-3 8 6 4876.220 4760.740 34.219 1.569 o
-3 8 7 4013.150 3923.360 38.952 1.929 o
-3 8 8 857.248 869.471 13.913 16.386 o
-3 8 9 23.482 34.004 3.536 476.989 o
-3 8 10 1594.750 1563.580 16.031 8.239 o
-3 8 11 976.986 969.237 13.656 14.693 o
-3 8 12 5179.860 5113.500 38.945 1.378 o
-3 8 13 7313.690 7316.120 53.076 0.758 o
-3 8 14 2109.770 2124.330 23.187 5.141 o
-3 8 15 4547.690 4551.570 47.834 1.480 o
-3 8 16 4750.020 4851.780 41.158 1.493 o
-3 8 17 5.476 6.332 3.273 912.074 o
-3 8 18 1546.740 1553.120 22.227 7.274 o
-3 8 19 1293.420 1337.390 20.471 8.965 o
-3 8 20 1795.200 1837.180 24.171 5.945 o
-3 8 21 1931.830 1929.010 24.318 5.542 o
-3 8 22 336.864 344.293 9.782 43.544 o
-3 8 23 939.404 941.996 15.429 14.307 o
-3 8 24 10.856 13.430 2.468 1040.530 o
-3 8 25 48.263 41.790 3.426 355.147 o
-3 9 1 917.040 925.607 10.716 17.080 o
-3 9 2 2527.580 2487.050 18.745 4.484 o
-3 9 3 66.572 78.450 3.597 254.589 o
-3 9 4 11004.500 10741.600 62.699 0.395 o
-3 9 5 46.941 62.343 4.948 244.314 o
-3 9 6 11697.800 11475.400 76.576 0.338 o
-3 9 7 8871.240 8807.160 101.023 0.426 o
-3 9 8 3005.850 3016.240 39.033 2.642 o
-3 9 9 26772.100 26929.900 233.664 0.062 o
-3 9 10 576.474 573.288 14.996 21.721 o
-3 9 11 2940.680 2946.620 28.515 3.201 o
-3 9 12 2591.680 2671.220 24.637 3.909 o
-3 9 13 1.596 7.847 2.701 1357.200 o
-3 9 14 2676.990 2664.710 26.478 3.705 o
-3 9 15 930.418 927.691 14.565 14.910 o
-3 9 16 1659.400 1632.260 20.274 7.161 o
-3 9 17 3630.770 3623.970 33.570 2.312 o
-3 9 18 1454.480 1522.180 19.535 8.178 o
-3 9 19 7850.090 8048.590 63.986 0.632 o
-3 9 20 1523.630 1542.840 21.059 7.589 o
-3 9 21 1412.870 1463.170 19.772 8.398 o
-3 9 22 420.013 429.374 9.883 36.475 o
-3 9 23 11.421 23.194 5.045 374.100 o
-3 9 24 381.986 380.908 16.046 26.184 o
-3 9 25 1565.590 1410.670 44.212 3.958 o
-3 10 1 8452.920 8285.630 54.544 0.614 o
-3 10 2 322.852 332.885 7.795 51.318 o
-3 10 3 6111.880 5897.030 76.466 0.794 o
-3 10 4 1389.820 1414.900 30.113 6.320 o
-3 10 5 5774.190 5593.910 60.447 0.989 o
-3 10 6 743.385 736.337 17.326 16.134 o
-3 10 7 3314.050 3323.680 46.306 2.127 o
-3 10 8 546.794 511.734 16.378 21.153 o
-3 10 9 0.903 10.700 3.767 761.162 o
-3 10 10 1151.600 1183.050 19.442 10.308 o
-3 10 11 16.859 12.539 2.789 802.421 o
-3 10 12 146.900 158.167 6.850 98.713 o
-3 10 13 1115.980 1143.620 17.356 11.354 o
-3 10 14 745.753 751.071 12.482 19.721 o
-3 10 15 4694.310 4909.690 39.990 1.518 o
-3 10 16 343.460 358.215 8.760 45.693 o
-3 10 17 19259.500 19616.600 152.042 0.121 o
-3 10 18 1932.810 1996.080 24.338 5.472 o
-3 10 19 6664.630 6757.750 50.216 0.876 o
-3 10 20 0.120 5.068 3.861 783.553 o
-3 10 21 1529.440 1533.410 20.937 7.609 o
-3 10 22 35.028 33.541 5.194 279.804 o
-3 10 23 588.565 590.973 21.344 15.267 o
-3 10 24 150.377 148.202 9.702 71.918 o
-3 11 1 5241.640 5151.380 51.667 1.206 o
-3 11 2 1193.360 1174.810 14.637 11.675 o
-3 11 3 434.147 433.778 8.685 38.182 o
-3 11 4 4225.850 4227.920 48.916 1.590 o
-3 11 5 8923.740 9019.310 66.243 0.523 o
-3 11 6 31.769 39.876 4.216 353.673 o
-3 11 7 9058.940 8922.710 81.600 0.473 o
-3 11 8 500.521 518.312 16.956 21.166 o
-3 11 9 67.998 66.925 8.784 111.091 o
-3 11 10 1530.890 1514.300 37.005 4.848 o
-3 11 11 0.274 8.758 4.987 468.306 o
-3 11 12 141.020 149.958 9.978 70.951 o
-3 11 13 18.269 22.590 5.397 317.856 o
-3 11 14 1257.930 1301.200 25.468 7.855 o
-3 11 15 2866.590 2893.590 40.334 2.705 o
-3 11 16 129.373 136.907 10.703 67.681 o
-3 11 17 3782.330 3815.380 95.012 0.912 o
-3 11 18 1090.120 1124.000 40.154 5.198 o
-3 11 19 1455.600 1461.060 31.018 5.967 o
-3 11 20 565.230 573.834 24.414 13.219 o
-3 11 21 111.525 111.300 9.183 87.394 o
-3 11 22 687.064 663.220 33.541 8.005 o
-3 11 23 952.846 953.520 24.521 9.985 o
-3 11 24 303.977 283.570 16.770 27.858 o
-3 12 1 863.686 854.202 12.832 17.054 o
-3 12 2 36.184 37.891 3.890 369.437 o
-3 12 3 3540.060 3589.280 46.182 1.987 o
-3 12 4 44.288 40.791 3.915 335.159 o
-3 12 5 2327.830 2369.200 26.004 4.350 o
-3 12 6 1749.520 1754.200 24.180 6.141 o
-3 12 7 271.481 272.256 12.132 41.974 o
-3 12 8 2360.880 2355.710 32.588 3.802 o
-3 12 9 753.177 738.677 17.119 16.165 o
-3 12 10 4979.510 5021.120 63.031 1.120 o
-3 12 11 3817.190 3868.780 46.893 1.817 o
-3 12 12 1301.260 1338.540 30.012 6.625 o
-3 12 13 606.684 617.889 18.814 17.095 o
-3 12 14 660.383 659.077 18.184 16.800 o
-3 12 15 6806.420 6834.670 72.632 0.718 o
-3 12 16 9.436 22.418 6.708 238.652 o
-3 12 17 6297.030 6308.190 80.697 0.729 o
-3 12 18 1864.820 1893.460 31.941 4.770 o
-3 12 19 2888.310 2987.060 40.699 2.647 o
-3 12 20 2337.920 2301.380 33.119 3.814 o
-3 12 21 52.779 51.864 7.489 150.022 o
-3 12 22 587.245 571.925 19.382 17.059 o
-3 12 23 4.582 6.527 5.717 350.562 o
-3 13 1 439.568 429.594 8.557 38.272 o
-3 13 2 3906.330 3969.600 36.901 2.012 o
-3 13 3 2478.590 2454.360 27.155 4.012 o
-3 13 4 1715.040 1664.990 21.623 6.732 o
-3 13 5 994.150 991.774 16.361 13.168 o
-3 13 6 232.990 225.738 8.824 61.468 o
-3 13 7 946.993 957.703 18.263 12.768 o
-3 13 8 2542.170 2557.710 35.707 3.316 o
-3 13 9 7.515 8.640 4.493 513.288 o
-3 13 10 3393.400 3454.370 39.826 2.281 o
-3 13 11 146.552 134.761 7.583 94.060 o
-3 13 12 264.453 284.701 9.700 51.276 o
-3 13 13 26.126 30.650 4.509 362.924 o
-3 13 14 581.700 573.789 19.646 16.870 o
-3 13 15 16.930 23.678 6.080 266.003 o
-3 13 16 46.117 40.080 6.412 195.712 o
-3 13 17 569.527 568.874 17.126 19.521 o
-3 13 18 1283.490 1291.340 29.368 6.864 o
-3 13 19 94.244 87.310 7.201 125.332 o
-3 13 20 2007.720 1973.080 29.236 4.804 o
-3 13 21 3110.810 3127.050 53.042 2.013 o
-3 13 22 19.863 25.513 5.074 338.399 o
-3 13 23 1274.530 1164.770 35.065 5.826 o
-3 14 1 6291.280 6285.200 65.921 0.838 o
-3 14 2 670.070 659.392 13.268 21.094 o
-3 14 3 5148.980 5176.120 45.863 1.293 o
-3 14 4 744.477 736.598 14.238 18.467 o
-3 14 5 14.023 22.007 4.021 506.016 o
-3 14 6 990.967 1029.470 19.391 11.705 o
-3 14 7 796.935 812.099 17.162 15.300 o
-3 14 8 2583.860 2544.770 42.341 2.889 o
-3 14 9 0.287 8.050 5.036 461.688 o
-3 14 10 6647.850 6835.820 64.774 0.781 o
-3 14 11 1632.270 1702.970 37.736 4.503 o
-3 14 12 83.897 88.544 6.573 142.771 o
-3 14 13 209.560 209.231 8.539 67.167 o
-3 14 14 277.400 293.997 9.782 49.516 o
-3 14 15 601.549 601.409 17.784 18.205 o
-3 14 16 1523.850 1566.190 29.046 6.067 o
-3 14 17 3073.550 3163.660 42.894 2.402 o
-3 14 18 1807.100 1889.120 30.316 5.059 o
-3 14 19 777.116 790.510 17.750 15.216 o
-3 14 20 2233.450 2257.130 30.380 4.184 o
-3 14 21 526.444 495.241 16.605 21.357 o
-3 14 22 180.507 167.703 13.721 44.039 o
-3 15 1 1950.580 1984.100 22.804 5.628 o
-3 15 2 96.773 104.017 5.482 153.256 o
-3 15 3 1462.500 1421.470 20.857 8.049 o
-3 15 4 278.366 282.754 9.305 51.787 o
-3 15 5 318.219 308.736 9.656 46.373 o
-3 15 6 320.240 323.414 11.166 40.959 o
-3 15 7 33.037 53.632 5.898 225.937 o
-3 15 8 1640.690 1630.940 28.712 5.816 o
-3 15 9 7777.010 8006.850 83.745 0.555 o
-3 15 10 5876.520 5969.010 59.470 0.959 o
-3 15 11 12338.600 12429.000 96.756 0.283 o
-3 15 12 48.649 54.023 5.425 225.951 o
-3 15 13 3063.940 3055.220 34.423 2.795 o
-3 15 14 410.442 396.198 11.141 34.910 o
-3 15 15 60.182 62.144 7.029 154.486 o
-3 15 16 507.863 518.566 15.668 22.666 o
-3 15 17 21.897 20.403 6.213 251.196 o
-3 15 18 603.612 599.421 16.834 19.116 o
-3 15 19 1211.200 1206.160 21.126 9.424 o
-3 15 20 3409.770 3272.030 41.805 2.250 o
-3 15 21 399.055 387.761 22.869 16.564 o
-3 16 1 7844.540 8142.640 64.735 0.625 o
-3 16 2 3819.990 3851.490 40.698 1.977 o
-3 16 3 610.756 612.878 12.359 23.653 o
-3 16 4 34.263 44.686 4.571 311.235 o
-3 16 5 1841.330 1825.990 29.081 5.211 o
-3 16 6 3666.630 3684.400 54.150 1.709 o
-3 16 7 1014.110 1064.420 22.831 10.093 o
-3 16 8 592.131 561.288 16.746 19.646 o
-3 16 9 488.493 490.593 14.225 25.372 o
-3 16 10 528.089 541.482 14.863 23.094 o
-3 16 11 914.000 911.606 17.337 13.675 o
-3 16 12 6416.520 6432.020 56.475 0.885 o
-3 16 13 2026.170 2063.260 26.751 4.971 o
-3 16 14 1264.140 1258.210 21.696 8.918 o
-3 16 15 1124.150 1143.610 23.357 9.239 o
-3 16 16 107.068 116.791 7.698 106.777 o
-3 16 17 46.480 47.891 7.003 170.394 o
-3 16 18 1236.390 1176.080 20.821 9.471 o
-3 16 19 160.108 174.991 7.277 88.811 o
-3 16 20 4442.160 4277.170 54.802 1.418 o
-3 17 1 73.337 79.380 5.698 175.135 o
-3 17 2 778.425 800.274 15.505 16.682 o
-3 17 3 233.383 212.983 8.244 65.437 o
-3 17 4 193.196 208.712 8.507 69.754 o
-3 17 5 114.131 113.442 7.369 109.663 o
-3 17 6 306.803 303.806 12.308 38.728 o
-3 17 7 50.301 56.871 6.079 195.332 o
-3 17 8 3014.200 3015.100 38.173 2.676 o
-3 17 9 715.107 741.315 17.424 16.340 o
-3 17 10 3204.010 3218.240 32.224 2.735 o
-3 17 11 3054.000 3055.870 31.054 2.949 o
-3 17 12 653.278 638.639 13.595 21.259 o
-3 17 13 4267.930 4339.320 41.151 1.715 o
-3 17 14 795.219 771.475 18.289 14.781 o
-3 17 15 1296.610 1295.220 23.088 8.346 o
-3 17 16 23.197 26.893 4.154 420.743 o
-3 17 17 1049.740 1031.810 18.568 11.666 o
-3 17 18 27.950 29.946 3.526 463.748 o
-3 17 19 10.610 4.737 3.735 678.607 o
-3 18 1 1186.200 1203.110 23.148 8.927 o
-3 18 2 89.039 95.437 6.056 148.840 o
-3 18 3 109.999 111.727 6.357 127.358 o
-3 18 4 765.200 742.680 17.160 15.986 o
-3 18 5 1219.390 1271.170 22.555 8.831 o
-3 18 6 143.054 153.205 8.404 84.306 o
-3 18 7 573.881 563.160 18.430 18.170 o
-3 18 8 1410.960 1386.730 24.103 7.561 o
-3 18 9 116.605 113.380 6.512 121.555 o
-3 18 10 388.544 396.232 10.990 36.204 o
-3 18 11 1008.790 1012.680 15.784 13.227 o
-3 18 12 3964.330 4040.340 36.797 1.975 o
-3 18 13 102.640 100.796 5.826 143.650 o
-3 18 14 3691.950 3698.980 45.908 1.917 o
-3 18 15 476.112 450.134 14.303 26.029 o
-3 18 16 1034.910 991.273 22.746 10.201 o
-3 18 17 43.598 45.372 4.477 293.344 o
-3 18 18 230.109 241.004 9.294 58.459 o
-3 19 1 748.232 766.252 15.000 17.630 o
-3 19 2 164.788 153.531 7.234 90.673 o
-3 19 3 145.547 154.258 7.180 96.090 o
-3 19 4 733.388 751.479 17.544 16.000 o
-3 19 5 1510.580 1553.470 29.274 6.069 o
-3 19 6 113.954 112.949 8.659 92.774 o
-3 19 7 156.601 164.566 7.557 88.217 o
-3 19 8 211.784 207.580 8.022 70.226 o
-3 19 9 783.832 801.203 16.313 16.059 o
-3 19 10 10.928 15.075 3.577 654.834 o
-3 19 11 653.614 653.345 13.807 20.915 o
-3 19 12 400.624 392.953 11.245 35.163 o
-3 19 13 1119.550 1083.130 22.708 9.604 o
-3 19 14 868.973 870.828 19.510 13.037 o
-3 19 15 2080.530 2038.150 44.212 3.287 o
-3 19 16 697.150 695.505 21.561 13.778 o
-3 19 17 190.354 187.863 10.501 58.831 o
-3 20 1 2959.970 2914.620 31.688 3.048 o
-3 20 2 21.356 26.881 4.122 433.726 o
-3 20 3 150.343 153.714 7.012 96.642 o
-3 20 4 762.567 803.961 20.147 13.748 o
-3 20 5 960.448 982.220 22.353 10.761 o
-3 20 6 211.760 209.185 10.645 54.871 o
-3 20 7 72.788 84.793 7.637 127.205 o
-3 20 8 1077.780 1059.820 21.369 10.334 o
-3 20 9 156.683 156.318 8.912 76.793 o
-3 20 10 484.199 505.662 14.837 24.408 o
-3 20 11 59.407 72.896 7.511 139.527 o
-3 20 12 999.633 1031.320 32.778 7.024 o
-3 20 13 105.148 91.600 6.933 124.321 o
-3 20 14 4801.350 4723.010 71.921 1.053 o
-3 20 15 77.994 71.403 13.340 57.152 o
-3 20 16 1572.080 1523.410 30.710 5.734 o
-3 21 1 5.552 10.648 3.298 855.170 o
-3 21 2 2961.700 2920.880 34.389 2.916 o
-3 21 3 459.597 477.562 14.835 25.271 o
-3 21 4 4543.720 4607.200 60.404 1.268 o
-3 21 5 2511.430 2527.950 36.440 3.308 o
-3 21 6 3316.890 3327.480 43.085 2.236 o
-3 21 7 3475.500 3467.370 47.751 1.988 o
-3 21 8 7.982 2.167 4.613 509.568 o
-3 21 9 186.957 189.971 10.397 59.694 o
-3 21 10 1.321 -1.210 4.477 603.721 o
-3 21 11 51.478 52.083 5.995 199.861 o
-3 21 12 197.846 179.039 8.781 69.400 o
-3 21 13 1236.250 1249.170 29.631 6.973 o
-3 21 14 578.177 563.233 18.303 18.241 o
-3 22 1 229.798 258.058 15.294 34.135 o
-3 22 2 6522.800 6381.080 64.681 0.818 o
-3 22 3 246.230 260.387 10.551 50.167 o
-3 22 4 586.782 610.649 15.678 20.476 o
-3 22 5 1025.300 1041.300 20.535 10.988 o
-3 22 6 906.015 884.696 18.729 13.118 o
-3 22 7 876.223 858.968 20.718 12.393 o
-3 22 8 234.425 230.662 11.213 49.354 o
-3 22 9 93.878 88.691 6.945 129.954 o
-3 22 10 493.688 451.448 20.801 17.384 o
-3 22 11 434.503 445.906 16.683 23.348 o
-3 22 12 101.876 88.983 10.672 75.539 o
-3 23 1 661.057 644.722 14.282 20.401 o
-3 23 2 117.080 114.485 6.551 120.508 o
-3 23 3 1292.260 1276.380 24.342 8.070 o
-3 23 4 388.847 387.111 13.051 31.762 o
-3 23 5 254.450 243.434 10.392 50.877 o
-3 23 6 65.458 59.956 5.936 183.735 o
-3 23 7 590.136 594.843 15.290 20.967 o
-3 23 8 1148.880 1093.290 33.557 6.444 o
-3 23 9 1.129 -3.303 4.016 749.366 o
-3 24 1 792.934 721.941 15.977 16.636 o
-3 24 2 15.247 23.573 4.093 481.473 o
-3 24 3 4.606 12.626 3.852 670.955 o
-3 24 4 2461.280 2369.320 31.979 3.734 o
-3 24 5 153.618 141.248 6.708 100.780 o
-2 0 2 545.541 546.616 16.874 20.320 o
-2 0 4 4178.570 3971.660 49.985 1.618 o
-2 0 6 3591.600 3586.730 44.915 2.005 o
-2 0 8 4849.660 4905.120 44.569 1.411 o
-2 0 10 10185.000 10082.200 69.909 0.427 o
-2 0 12 10865.900 10819.800 90.294 0.351 o
-2 0 14 571.895 513.281 19.287 17.657 o
-2 0 16 3901.030 3887.240 61.711 1.449 o
-2 0 18 2738.500 2797.490 56.027 2.094 o
-2 0 20 8209.120 8388.820 177.612 0.256 o
-2 0 22 175.166 179.330 18.676 28.006 o
-2 0 24 171.815 185.836 14.276 41.709 o
-2 0 26 1941.270 1894.360 31.955 4.658 o
-2 1 1 1102.240 1143.830 13.002 13.035 o
-2 1 2 327.548 302.996 10.575 42.957 o
-2 1 3 3994.790 3885.790 88.412 0.976 o
-2 1 4 6837.230 6743.120 45.642 0.883 o
-2 1 5 33.659 45.533 6.757 191.878 o
-2 1 6 2379.650 2268.410 21.963 4.666 o
-2 1 7 190.084 193.532 4.894 99.072 o
-2 1 8 3659.660 3719.720 25.349 2.494 o
-2 1 9 276.459 265.881 5.698 68.488 o
-2 1 10 7050.450 6964.130 39.824 0.873 o
-2 1 11 2102.350 2084.000 17.938 5.709 o
-2 1 12 3491.400 3413.640 28.564 2.607 o
-2 1 13 115.507 110.335 5.795 134.442 o
-2 1 14 1735.240 1704.950 19.696 6.919 o
-2 1 15 18.104 26.682 3.466 551.798 o
-2 1 16 302.394 297.083 10.201 46.014 o
-2 1 17 3179.340 3160.840 41.656 2.397 o
-2 1 18 1196.120 1229.190 21.878 9.212 o
-2 1 19 6.252 17.969 5.477 353.054 o
-2 1 20 2589.880 2608.770 39.628 3.020 o
-2 1 21 441.277 438.386 18.924 20.247 o
-2 1 22 739.741 712.495 19.433 14.792 o
-2 1 23 270.478 270.500 12.050 42.369 o
-2 1 24 4155.570 4086.950 110.246 0.713 o
-2 1 25 90.016 87.185 6.797 135.139 o
-2 1 26 0.588 -2.727 2.926 1412.110 o
-2 1 27 662.662 644.561 10.911 23.693 o
-2 2 1 9475.630 9492.890 44.752 0.531 o
-2 2 2 21556.300 21303.100 98.623 0.117 o
-2 2 3 7059.210 6986.910 38.905 0.875 o
-2 2 4 16152.600 16123.600 73.286 0.201 o
-2 2 5 3824.530 3778.160 28.144 2.311 o
-2 2 6 1447.940 1496.090 17.518 8.686 o
-2 2 7 3564.210 3569.370 24.549 2.626 o
-2 2 8 37096.600 36735.400 155.554 0.042 o
-2 2 9 2425.370 2362.260 18.466 4.768 o
-2 2 10 17664.300 17601.700 73.642 0.173 o
-2 2 11 907.056 892.335 11.053 17.256 o
-2 2 12 7728.230 7686.980 65.055 0.650 o
-2 2 13 4947.130 4926.600 36.911 1.489 o
-2 2 14 8047.740 8047.470 90.691 0.512 o
-2 2 15 202.328 200.401 6.876 80.268 o
-2 2 16 5910.240 5961.140 55.475 0.990 o
-2 2 17 8279.530 8433.590 87.990 0.501 o
-2 2 18 9009.210 9167.030 79.969 0.475 o
-2 2 19 34.767 38.210 5.927 233.076 o
-2 2 20 4051.050 4189.120 52.779 1.564 o
-2 2 21 1991.120 2037.670 34.300 4.251 o
-2 2 22 1685.410 1749.470 31.058 5.277 o
-2 2 23 6.145 13.013 4.802 454.152 o
-2 2 24 776.911 801.809 27.177 9.979 o
-2 2 25 168.676 189.602 7.896 80.032 o
-2 2 26 377.331 378.244 9.851 39.985 o
-2 2 27 75.031 77.892 3.930 229.383 o
-2 3 1 15503.600 15420.600 66.775 0.219 o
-2 3 2 32961.200 32702.800 152.946 0.052 o
-2 3 3 2527.280 2573.290 19.814 4.355 o
-2 3 4 189.577 195.323 5.407 94.940 o
-2 3 5 18745.200 18362.100 80.136 0.155 o
-2 3 6 1158.780 1174.640 13.938 12.150 o
-2 3 7 1569.930 1541.710 13.882 8.764 o
-2 3 8 4068.050 4000.170 25.164 2.188 o
-2 3 9 264.776 260.893 5.014 73.765 o
-2 3 10 3612.990 3559.850 23.865 2.615 o
-2 3 11 6234.130 6184.390 40.583 1.043 o
-2 3 12 1968.360 1948.200 23.001 5.605 o
-2 3 13 833.132 828.896 12.718 17.691 o
-2 3 14 1357.610 1375.240 19.056 8.974 o
-2 3 15 1.500 -0.049 3.284 1096.380 o
-2 3 16 11298.100 11528.200 92.084 0.325 o
-2 3 17 387.778 390.325 11.902 34.267 o
-2 3 18 2255.850 2348.410 31.824 3.982 o
-2 3 19 21.553 27.623 5.044 332.806 o
-2 3 20 723.582 701.948 19.051 15.258 o
-2 3 21 4075.150 4186.310 53.253 1.548 o
-2 3 22 64.141 74.717 7.227 143.151 o
-2 3 23 4862.590 4903.660 56.873 1.233 o
-2 3 24 533.162 522.365 15.141 22.826 o
-2 3 25 1068.580 1077.420 18.152 11.566 o
-2 3 26 1545.100 1549.150 24.336 6.887 o
-2 3 27 54.807 53.519 3.265 325.674 o
-2 4 1 76.239 86.432 3.444 236.788 o
-2 4 2 1491.050 1491.950 14.850 9.054 o
-2 4 3 16378.000 16326.200 73.802 0.196 o
-2 4 4 20505.700 20492.300 84.728 0.130 o
-2 4 5 1133.940 1120.160 14.547 12.325 o
-2 4 6 16809.500 16609.500 83.015 0.185 o
-2 4 7 4.275 8.262 1.932 1903.460 o
-2 4 8 18.909 18.855 1.758 992.864 o
-2 4 9 2313.770 2303.970 19.053 4.972 o
-2 4 10 1853.270 1871.570 16.140 6.814 o
-2 4 11 23903.200 23341.100 120.071 0.095 o
-2 4 12 2626.730 2686.920 27.669 3.676 o
-2 4 13 32653.600 32317.400 308.909 0.040 o
-2 4 14 9458.180 9638.600 111.648 0.365 o
-2 4 15 5388.170 5506.730 51.170 1.152 o
-2 4 16 14111.400 14230.200 109.543 0.221 o
-2 4 17 5.956 8.176 3.855 680.574 o
-2 4 18 377.146 387.982 12.168 34.134 o
-2 4 19 3987.430 4089.000 86.302 0.996 o
-2 4 20 72.874 77.657 7.227 137.538 o
-2 4 21 2268.540 2317.510 35.922 3.658 o
-2 4 22 477.338 466.787 15.052 24.668 o
-2 4 23 1264.960 1309.820 29.974 6.752 o
-2 4 24 1513.790 1593.220 23.220 7.123 o
-2 4 25 576.056 572.498 12.439 24.793 o
-2 4 26 600.785 589.687 11.294 25.374 o
-2 4 27 275.287 276.197 9.784 50.387 o
-2 5 1 13334.700 13124.900 59.850 0.290 o
-2 5 2 10.181 16.833 2.202 1126.370 o
-2 5 3 942.235 996.741 10.666 16.336 o
-2 5 4 2804.470 2808.170 19.605 3.839 o
-2 5 5 13209.400 13009.100 64.234 0.291 o
-2 5 6 14944.000 14808.600 78.865 0.226 o
-2 5 7 1734.080 1696.060 15.309 7.589 o
-2 5 8 29.663 31.527 4.464 353.298 o
-2 5 9 1250.280 1249.040 12.845 11.568 o
-2 5 10 75.856 82.271 3.736 231.272 o
-2 5 11 55.815 59.907 3.876 282.534 o
-2 5 12 2311.720 2256.030 24.582 4.571 o
-2 5 13 119.069 118.342 5.722 131.785 o
-2 5 14 4699.720 4697.700 44.417 1.478 o
-2 5 15 3.261 8.441 3.242 953.463 o
-2 5 16 4509.270 4600.370 46.182 1.512 o
-2 5 17 322.802 363.645 14.556 31.038 o
-2 5 18 1451.240 1450.100 23.944 7.375 o
-2 5 19 8004.230 8294.770 104.407 0.458 o
-2 5 20 130.363 124.029 9.022 83.794 o
-2 5 21 1377.760 1422.670 26.770 7.023 o
-2 5 22 3.469 5.601 4.371 584.148 o
-2 5 23 1232.510 1238.710 20.329 9.492 o
-2 5 24 1563.330 1633.230 22.694 7.020 o
-2 5 25 2644.430 2640.360 28.645 3.623 o
-2 5 26 35.454 36.243 3.472 414.016 o
-2 5 27 1823.340 1844.450 26.764 5.528 o
-2 6 1 17.459 54.092 2.755 553.115 o
-2 6 2 36772.000 36481.500 130.434 0.044 o
-2 6 3 522.819 545.021 7.418 33.608 o
-2 6 4 155.272 154.984 4.857 118.442 o
-2 6 5 1828.170 1789.230 16.878 6.918 o
-2 6 6 5814.470 5609.950 35.202 1.215 o
-2 6 7 8.664 11.548 1.879 1492.630 o
-2 6 8 9355.920 9237.520 54.374 0.524 o
-2 6 9 149.276 152.717 4.847 121.593 o
-2 6 10 5424.310 5305.560 33.670 1.352 o
-2 6 11 6699.820 6606.360 46.846 0.903 o
-2 6 12 8333.730 8301.470 92.900 0.484 o
-2 6 13 7032.160 7132.940 53.397 0.795 o
-2 6 14 4900.730 4857.270 79.033 0.946 o
-2 6 15 2260.330 2263.170 25.027 4.606 o
-2 6 16 639.654 670.572 12.927 21.882 o
-2 6 17 62.341 69.381 5.797 186.746 o
-2 6 18 10911.600 11136.800 91.892 0.342 o
-2 6 19 5.550 8.715 4.017 637.516 o
-2 6 20 143.095 148.215 7.990 88.969 o
-2 6 21 14.852 26.551 5.155 344.742 o
-2 6 22 218.545 238.672 8.642 63.440 o
-2 6 23 44.818 51.686 5.494 229.914 o
-2 6 24 319.353 325.470 10.734 42.277 o
-2 6 25 113.841 116.936 5.615 136.633 o
-2 6 26 16.099 21.802 3.019 685.736 o
-2 7 1 2414.920 2478.840 16.810 4.795 o
-2 7 2 4566.040 4610.380 26.236 1.812 o
-2 7 3 1767.930 1779.710 14.714 7.409 o
-2 7 4 10902.600 10895.800 54.398 0.408 o
-2 7 5 17380.900 17176.800 81.587 0.175 o
-2 7 6 28607.000 27877.100 126.247 0.069 o
-2 7 7 2317.750 2240.570 17.156 5.166 o
-2 7 8 51.943 51.576 2.862 361.694 o
-2 7 9 9504.660 9366.860 50.901 0.520 o
-2 7 10 10843.400 10664.800 54.547 0.415 o
-2 7 11 1682.810 1676.830 23.135 6.560 o
-2 7 12 8780.700 8546.750 53.554 0.584 o
-2 7 13 307.263 313.759 7.141 55.961 o
-2 7 14 4470.010 4481.160 38.929 1.667 o
-2 7 15 439.820 451.653 11.364 32.207 o
-2 7 16 10611.000 10943.700 79.729 0.376 o
-2 7 17 1744.420 1808.530 23.209 6.232 o
-2 7 18 279.408 266.537 8.791 54.551 o
-2 7 19 492.266 490.538 13.309 26.660 o
-2 7 20 11359.000 11538.600 117.782 0.284 o
-2 7 21 812.657 835.656 18.670 14.104 o
-2 7 22 1204.680 1233.520 22.386 9.016 o
-2 7 23 400.607 418.569 12.873 31.195 o
-2 7 24 244.273 255.775 8.086 62.178 o
-2 7 25 239.315 241.632 11.193 48.661 o
-2 7 26 1.505 0.741 2.069 2523.810 o
-2 8 1 13474.900 13509.200 56.500 0.284 o
-2 8 2 4103.490 3999.330 24.654 2.180 o
-2 8 3 99.162 103.422 4.007 183.402 o
-2 8 4 13.200 15.991 3.096 745.976 o
-2 8 5 6229.930 6119.080 36.400 1.079 o
-2 8 6 250.542 245.079 5.064 77.540 o
-2 8 7 60.629 59.242 2.408 342.781 o
-2 8 8 12522.400 12281.600 57.092 0.325 o
-2 8 9 5051.130 4863.980 30.672 1.546 o
-2 8 10 33439.400 32664.100 156.779 0.051 o
-2 8 11 2837.520 2786.810 40.628 2.742 o
-2 8 12 11535.600 11428.700 77.763 0.342 o
-2 8 13 47.445 50.857 3.235 355.224 o
-2 8 14 8870.420 8691.080 59.305 0.557 o
-2 8 15 650.998 687.500 12.770 21.665 o
-2 8 16 10516.900 10561.900 77.470 0.390 o
-2 8 17 2473.580 2466.700 27.999 3.951 o
-2 8 18 1576.010 1595.040 21.692 7.221 o
-2 8 19 875.244 881.197 15.608 15.124 o
-2 8 20 312.774 331.711 10.627 42.817 o
-2 8 21 32.907 38.155 4.753 310.141 o
-2 8 22 81.974 76.646 5.517 173.933 o
-2 8 23 224.107 229.950 7.765 68.318 o
-2 8 24 86.843 80.377 4.015 209.162 o
-2 8 25 206.852 192.649 9.303 63.881 o
-2 8 26 11.144 9.617 3.232 787.464 o
-2 9 1 2641.720 2619.660 18.877 4.212 o
-2 9 2 865.476 889.713 11.158 17.779 o
-2 9 3 7445.300 7299.930 39.120 0.809 o
-2 9 4 123.999 117.680 4.135 154.904 o
-2 9 5 7342.900 7282.370 39.315 0.821 o
-2 9 6 698.030 705.838 9.144 23.818 o
-2 9 7 7277.030 7250.720 40.100 0.827 o
-2 9 8 2870.290 2776.830 19.283 3.794 o
-2 9 9 22.189 30.861 3.342 523.385 o
-2 9 10 8792.470 8749.740 67.255 0.535 o
-2 9 11 30.688 27.575 3.920 410.459 o
-2 9 12 46.461 49.003 5.771 216.926 o
-2 9 13 498.786 494.888 9.240 32.890 o
-2 9 14 1306.150 1325.690 14.955 10.406 o
-2 9 15 1094.170 1109.610 15.156 12.438 o
-2 9 16 27.692 32.212 3.670 441.673 o
-2 9 17 1326.170 1335.740 19.062 9.198 o
-2 9 18 421.050 450.820 10.817 34.023 o
-2 9 19 3312.970 3394.280 34.017 2.542 o
-2 9 20 720.923 749.201 12.846 19.846 o
-2 9 21 692.533 695.955 14.067 19.682 o
-2 9 22 0.073 2.748 6.449 293.853 o
-2 9 23 1094.770 1099.130 14.688 12.651 o
-2 9 24 97.089 102.668 6.382 135.533 o
-2 9 25 2334.520 2239.950 34.045 3.778 o
-2 10 1 8316.930 8002.580 56.132 0.629 o
-2 10 2 2170.430 2161.370 18.996 5.385 o
-2 10 3 75.565 83.243 3.227 247.370 o
-2 10 4 4366.680 4217.760 23.792 2.015 o
-2 10 5 679.353 669.264 8.686 25.103 o
-2 10 6 1639.790 1618.430 18.412 7.561 o
-2 10 7 19530.300 19173.200 122.486 0.131 o
-2 10 8 3349.350 3268.210 57.654 1.766 o
-2 10 9 13534.500 13251.500 127.409 0.220 o
-2 10 10 1187.960 1127.380 20.052 10.062 o
-2 10 11 8989.900 8825.030 98.177 0.429 o
-2 10 12 17580.600 17758.700 180.259 0.125 o
-2 10 13 4196.140 4323.630 40.370 1.757 o
-2 10 14 7817.060 8025.970 61.545 0.645 o
-2 10 15 632.653 643.301 11.537 23.732 o
-2 10 16 37.421 42.666 3.514 387.527 o
-2 10 17 14989.400 15272.900 97.667 0.209 o
-2 10 18 233.083 245.982 7.227 68.901 o
-2 10 19 7323.610 7489.480 54.728 0.741 o
-2 10 20 116.363 121.696 5.137 141.963 o
-2 10 21 138.721 160.392 8.035 88.115 o
-2 10 22 960.440 953.112 17.279 13.158 o
-2 10 23 209.311 202.941 12.438 46.726 o
-2 10 24 309.351 263.236 16.770 27.979 o
-2 10 25 0.073 -0.218 3.811 849.575 o
-2 11 1 1197.830 1193.490 17.230 10.750 o
-2 11 2 4626.920 4478.150 37.540 1.641 o
-2 11 3 5593.390 5491.020 44.779 1.183 o
-2 11 4 774.372 772.770 17.017 15.829 o
-2 11 5 525.095 527.708 10.829 28.941 o
-2 11 6 2657.950 2652.520 26.844 3.711 o
-2 11 7 906.239 895.038 14.828 15.179 o
-2 11 8 4516.260 4471.660 74.488 1.074 o
-2 11 9 3720.620 3734.470 60.594 1.532 o
-2 11 10 3586.510 3539.370 42.301 2.094 o
-2 11 11 2325.880 2316.550 32.753 3.848 o
-2 11 12 1157.250 1160.990 20.051 10.132 o
-2 11 13 849.226 862.111 17.380 14.431 o
-2 11 14 656.190 663.345 15.322 19.349 o
-2 11 15 1938.050 1973.770 32.395 4.559 o
-2 11 16 519.760 537.367 19.194 18.232 o
-2 11 17 438.971 436.941 21.884 16.934 o
-2 11 18 95.181 106.754 9.784 84.519 o
-2 11 19 1004.670 1001.030 26.077 9.091 o
-2 11 20 2157.030 2116.400 41.794 3.386 o
-2 11 21 208.372 201.180 10.544 56.103 o
-2 11 22 3515.950 3434.360 57.136 1.710 o
-2 11 23 110.917 103.208 8.342 98.855 o
-2 11 24 1961.660 1777.530 40.782 3.786 o
-2 12 1 2369.480 2372.190 21.823 4.611 o
-2 12 2 1371.300 1357.470 13.910 10.207 o
-2 12 3 764.001 775.964 12.931 18.901 o
-2 12 4 871.610 844.920 14.514 16.000 o
-2 12 5 222.852 212.426 6.423 78.207 o
-2 12 6 24.747 24.183 3.194 551.959 o
-2 12 7 26.165 31.621 3.492 473.577 o
-2 12 8 787.499 789.790 15.336 16.755 o
-2 12 9 1933.580 1993.280 37.666 4.007 o
-2 12 10 4.319 6.943 4.166 620.615 o
-2 12 11 752.233 752.774 16.044 16.884 o
-2 12 12 50.231 46.113 5.222 238.898 o
-2 12 13 45.298 51.472 5.125 247.378 o
-2 12 14 91.330 84.125 7.269 126.089 o
-2 12 15 1349.330 1388.230 26.869 7.124 o
-2 12 16 189.532 190.191 15.362 36.794 o
-2 12 17 661.341 690.638 19.029 15.941 o
-2 12 18 8.064 10.058 5.213 392.629 o
-2 12 19 1953.450 1896.770 31.377 4.704 o
-2 12 20 246.835 226.622 11.566 47.085 o
-2 12 21 370.000 352.920 15.995 26.898 o
-2 12 22 2253.370 2158.770 31.566 4.118 o
-2 12 23 9.176 7.242 3.773 670.156 o
-2 12 24 72.737 63.089 5.310 195.337 o
-2 13 1 9373.390 9589.270 59.843 0.500 o
-2 13 2 986.163 995.115 12.839 14.853 o
-2 13 3 1074.740 1083.650 16.779 12.044 o
-2 13 4 2929.600 2894.540 27.545 3.281 o
-2 13 5 1250.780 1230.940 15.838 10.758 o
-2 13 6 913.691 890.857 13.412 15.902 o
-2 13 7 1151.870 1173.570 15.891 11.542 o
-2 13 8 624.498 657.314 12.667 22.571 o
-2 13 9 4137.980 4206.880 39.259 1.821 o
-2 13 10 295.479 309.149 10.706 44.332 o
-2 13 11 2913.530 2979.580 32.917 3.000 o
-2 13 12 73.076 75.492 6.254 161.675 o
-2 13 13 124.229 122.753 6.738 113.313 o
-2 13 14 950.947 999.129 20.030 11.776 o
-2 13 15 350.575 333.256 11.803 37.357 o
-2 13 16 629.969 646.152 15.986 19.233 o
-2 13 17 948.033 962.933 29.597 8.172 o
-2 13 18 391.618 408.215 13.963 29.470 o
-2 13 19 153.790 152.135 8.833 78.364 o
-2 13 20 1416.670 1398.780 27.389 6.822 o
-2 13 21 3.492 8.282 4.875 470.441 o
-2 13 22 170.448 157.043 7.128 89.875 o
-2 13 23 199.404 187.904 8.624 69.585 o
-2 14 1 235.720 237.975 6.553 72.888 o
-2 14 2 1680.930 1723.880 18.532 7.235 o
-2 14 3 246.224 236.186 7.038 68.710 o
-2 14 4 4035.620 4072.140 34.654 1.987 o
-2 14 5 1.874 6.308 2.873 1248.320 o
-2 14 6 6291.590 6353.220 48.379 0.965 o
-2 14 7 3565.600 3592.750 35.235 2.305 o
-2 14 8 5502.370 5510.660 44.767 1.198 o
-2 14 9 2684.210 2628.590 29.770 3.521 o
-2 14 10 1767.330 1779.730 21.823 6.412 o
-2 14 11 3255.180 3234.240 35.350 2.576 o
-2 14 12 1487.450 1486.760 22.624 7.481 o
-2 14 13 1401.620 1439.330 22.253 7.921 o
-2 14 14 389.379 380.329 12.491 33.083 o
-2 14 15 5852.010 5894.290 58.708 0.974 o
-2 14 16 1837.110 1850.100 27.941 5.344 o
-2 14 17 3569.270 3596.270 46.565 1.964 o
-2 14 18 980.873 964.242 20.990 11.277 o
-2 14 19 8.401 3.809 4.415 540.220 o
-2 14 20 1644.930 1625.850 28.653 5.822 o
-2 14 21 233.287 193.281 12.959 43.364 o
-2 14 22 461.177 427.975 11.685 31.264 o
-2 14 23 198.786 161.690 18.676 27.661 o
-2 15 1 12566.400 12779.100 78.405 0.295 o
-2 15 2 5842.060 5895.200 42.967 1.116 o
-2 15 3 7745.350 7817.910 56.889 0.679 o
-2 15 4 4513.700 4588.980 38.772 1.639 o
-2 15 5 3171.630 3194.940 27.991 2.932 o
-2 15 6 2629.690 2629.610 25.050 3.864 o
-2 15 7 528.675 506.771 11.274 28.496 o
-2 15 8 476.379 462.125 10.852 31.625 o
-2 15 9 277.803 255.841 8.851 54.963 o
-2 15 10 840.604 841.254 14.758 16.221 o
-2 15 11 106.050 107.402 6.365 130.124 o
-2 15 12 1366.660 1394.980 21.886 8.208 o
-2 15 13 1442.310 1468.960 24.851 7.184 o
-2 15 14 435.199 437.456 13.198 29.172 o
-2 15 15 3.673 6.430 4.073 655.792 o
-2 15 16 1.462 15.021 5.547 366.688 o
-2 15 17 142.689 148.885 9.682 73.223 o
-2 15 18 1640.220 1622.950 26.769 6.136 o
-2 15 19 1423.440 1383.520 26.229 7.067 o
-2 15 20 2831.780 2741.250 46.604 2.472 o
-2 15 21 4925.190 4723.290 54.888 1.266 o
-2 15 22 66.671 74.050 5.134 201.841 o
-2 16 1 41.669 44.895 4.121 322.386 o
-2 16 2 705.871 716.756 13.120 20.127 o
-2 16 3 53.905 57.775 4.382 263.472 o
-2 16 4 600.419 594.821 12.011 24.482 o
-2 16 5 1131.970 1171.850 17.250 11.203 o
-2 16 6 107.514 113.469 5.388 145.240 o
-2 16 7 2088.130 2065.520 22.753 5.280 o
-2 16 8 3.326 4.932 3.140 1051.050 o
-2 16 9 660.788 631.697 40.976 5.950 o
-2 16 10 6.838 14.421 3.416 758.763 o
-2 16 11 663.686 672.448 13.319 21.044 o
-2 16 12 976.588 983.396 17.976 12.591 o
-2 16 13 3373.850 3407.530 40.299 2.286 o
-2 16 14 1016.890 1006.440 19.693 11.487 o
-2 16 15 1885.110 1865.750 27.944 5.244 o
-2 16 16 343.788 324.202 11.824 37.836 o
-2 16 17 29.642 27.220 4.571 350.867 o
-2 16 18 580.218 580.858 14.213 22.483 o
-2 16 19 703.579 700.836 18.753 15.675 o
-2 16 20 1.152 8.557 4.199 636.717 o
-2 16 21 1057.130 995.646 19.021 11.549 o
-2 17 1 4177.960 4291.010 41.536 1.745 o
-2 17 2 494.627 518.399 12.509 27.448 o
-2 17 3 12949.000 13121.700 88.054 0.272 o
-2 17 4 8620.630 8774.510 64.246 0.554 o
-2 17 5 3150.320 3236.290 30.390 2.838 o
-2 17 6 7328.690 7404.200 53.122 0.752 o
-2 17 7 626.709 635.267 12.141 23.308 o
-2 17 8 368.179 372.727 10.084 40.031 o
-2 17 9 318.691 313.163 8.433 50.347 o
-2 17 10 1489.390 1460.340 18.642 8.351 o
-2 17 11 33.861 33.294 3.769 399.086 o
-2 17 12 640.327 653.898 15.468 19.518 o
-2 17 13 0.000 7.949 3.590 871.054 o
-2 17 14 1.714 2.069 3.258 1073.490 o
-2 17 15 133.869 136.046 6.440 111.341 o
-2 17 16 419.948 437.539 12.576 30.816 o
-2 17 17 65.359 80.107 7.953 125.217 o
-2 17 18 2588.340 2630.890 40.006 2.991 o
-2 17 19 7.406 16.627 4.534 480.377 o
-2 17 20 3402.230 3288.410 54.885 1.829 o
-2 18 1 12.828 10.821 3.713 624.475 o
-2 18 2 625.696 637.940 14.148 21.194 o
-2 18 3 929.603 940.624 17.369 13.411 o
-2 18 4 38.320 48.645 4.715 286.834 o
-2 18 5 134.111 136.981 6.632 108.632 o
-2 18 6 293.476 285.052 9.077 51.297 o
-2 18 7 2877.490 2842.140 25.844 3.438 o
-2 18 8 83.609 85.726 4.822 187.183 o
-2 18 9 644.529 639.737 12.408 22.614 o
-2 18 10 711.702 691.185 12.144 21.093 o
-2 18 11 901.276 914.681 16.090 14.440 o
-2 18 12 2864.100 2854.400 39.200 2.774 o
-2 18 13 2992.520 2942.220 37.673 2.735 o
-2 18 14 27.816 32.539 4.495 354.977 o
-2 18 15 268.819 252.982 12.587 41.081 o
-2 18 16 295.780 294.860 12.817 37.949 o
-2 18 17 1387.560 1362.790 26.642 7.105 o
-2 18 18 441.075 441.621 13.602 28.218 o
-2 18 19 235.086 228.664 8.919 60.550 o
-2 19 1 4525.730 4578.870 70.908 1.116 o
-2 19 2 1551.850 1543.130 21.361 7.439 o
-2 19 3 152.697 149.181 6.884 97.976 o
-2 19 4 754.129 773.101 16.317 16.544 o
-2 19 5 54.963 59.554 5.613 206.435 o
-2 19 6 575.500 599.149 14.409 22.173 o
-2 19 7 220.209 220.837 7.472 71.359 o
-2 19 8 1356.520 1310.480 18.360 9.299 o
-2 19 9 480.451 451.086 15.398 24.260 o
-2 19 10 1919.220 1890.530 26.951 5.283 o
-2 19 11 472.292 486.738 15.115 24.467 o
-2 19 12 537.067 536.308 15.691 21.936 o
-2 19 13 219.105 222.693 10.073 56.497 o
-2 19 14 1.046 13.111 4.662 510.113 o
-2 19 15 469.930 492.958 15.986 23.207 o
-2 19 16 970.933 982.824 21.564 11.034 o
-2 19 17 845.393 812.391 20.794 12.724 o
-2 19 18 369.457 369.176 13.889 30.919 o
-2 20 1 1590.560 1604.350 21.547 7.190 o
-2 20 2 5.212 4.816 3.482 844.930 o
-2 20 3 3263.550 3314.890 36.881 2.490 o
-2 20 4 537.870 552.582 13.748 24.217 o
-2 20 5 494.684 472.324 12.704 27.783 o
-2 20 6 504.417 514.195 13.107 26.349 o
-2 20 7 306.479 303.753 12.843 37.178 o
-2 20 8 535.440 531.725 14.278 23.800 o
-2 20 9 283.289 286.252 9.729 49.559 o
-2 20 10 3.729 6.290 3.528 840.712 o
-2 20 11 2154.320 2175.110 37.319 3.724 o
-2 20 12 21.758 27.689 5.096 327.473 o
-2 20 13 3005.040 2932.350 42.244 2.526 o
-2 20 14 134.827 139.694 7.438 98.199 o
-2 20 15 578.694 595.952 15.873 20.514 o
-2 20 16 64.545 68.757 6.792 155.741 o
-2 20 17 350.180 338.083 11.047 39.310 o
-2 21 1 191.850 185.666 7.071 82.407 o
-2 21 2 3139.030 3156.920 34.922 2.690 o
-2 21 3 1294.500 1336.000 21.109 8.794 o
-2 21 4 652.175 662.443 15.906 18.874 o
-2 21 5 236.429 250.245 9.093 58.316 o
-2 21 6 131.438 123.784 7.553 100.078 o
-2 21 7 3432.010 3313.030 63.155 1.588 o
-2 21 8 3154.320 3169.790 50.992 2.060 o
-2 21 9 853.574 845.692 23.143 11.361 o
-2 21 10 5279.740 5298.870 69.945 0.977 o
-2 21 11 59.547 62.764 7.271 148.285 o
-2 21 12 2418.940 2449.310 47.891 2.700 o
-2 21 13 114.217 105.253 7.593 107.820 o
-2 21 14 2610.970 2567.690 46.027 2.663 o
-2 21 15 0.585 12.197 5.390 395.597 o
-2 22 1 466.662 469.195 11.530 30.650 o
-2 22 2 2056.730 2051.930 25.731 5.038 o
-2 22 3 488.500 478.111 11.831 29.290 o
-2 22 4 571.057 575.625 18.896 17.677 o
-2 22 5 1049.670 1018.160 20.852 10.790 o
-2 22 6 3550.000 3500.940 54.970 1.749 o
-2 22 7 320.227 295.070 10.685 43.291 o
-2 22 8 334.034 333.615 14.028 32.391 o
-2 22 9 0.693 5.574 4.932 485.426 o
-2 22 10 537.524 517.930 16.236 21.427 o
-2 22 11 220.587 197.891 13.367 42.356 o
-2 22 12 387.144 369.512 12.623 33.074 o
-2 22 13 88.145 69.911 6.861 139.397 o
-2 23 1 1935.600 1926.400 25.351 5.413 o
-2 23 2 4441.650 4360.630 48.386 1.523 o
-2 23 3 94.665 108.118 6.961 124.815 o
-2 23 4 437.618 434.015 12.631 30.193 o
-2 23 5 5700.790 5618.700 77.377 0.839 o
-2 23 6 2042.870 2054.870 52.406 2.730 o
-2 23 7 1237.470 1204.740 32.957 6.283 o
-2 23 8 3283.670 3203.850 44.446 2.232 o
-2 23 9 42.485 40.882 6.582 192.318 o
-2 23 10 1177.710 1149.630 22.262 9.346 o
-2 23 11 471.115 456.359 12.702 28.692 o
-2 24 1 942.056 904.084 19.648 12.326 o
-2 24 2 2755.710 2624.940 41.370 2.806 o
-2 24 3 2347.120 2325.920 34.522 3.684 o
-2 24 4 113.927 115.306 7.326 110.024 o
-2 24 5 859.275 824.466 18.607 13.796 o
-2 24 6 535.376 506.294 14.211 24.161 o
-2 24 7 14.190 10.794 3.796 592.395 o
-2 24 8 787.132 729.323 16.284 16.441 o
-2 25 1 123.348 112.056 8.342 94.329 o
-2 25 2 1744.790 1712.340 38.495 4.276 o
-2 25 3 6.813 2.287 4.312 582.874 o
-1 0 2 11356.400 11578.400 102.688 0.307 o
-1 0 4 8190.290 8145.040 65.401 0.598 o
-1 0 6 28964.000 28832.000 185.818 0.061 o
-1 0 8 12073.400 11972.500 93.003 0.299 o
-1 0 10 28069.600 28227.300 175.567 0.065 o
-1 0 12 81.853 73.726 5.663 171.303 o
-1 0 14 539.261 528.358 14.303 23.723 o
-1 0 16 4962.840 5085.490 77.028 0.949 o
-1 0 18 161.050 156.738 12.362 52.370 o
-1 0 20 220.755 240.455 16.433 31.582 o
-1 0 22 41.255 41.327 8.882 124.239 o
-1 0 24 726.194 758.171 26.935 10.403 o
-1 0 26 1737.530 1802.010 30.927 5.164 o
-1 1 1 5663.660 5558.340 28.529 1.310 o
-1 1 2 17245.000 16922.700 83.840 0.177 o
-1 1 3 3796.320 3823.660 25.004 2.389 o
-1 1 4 2702.910 2726.380 24.266 3.768 o
-1 1 5 2939.990 2895.290 22.255 3.516 o
-1 1 6 35053.800 35071.500 170.456 0.045 o
-1 1 7 240.033 247.133 5.652 76.286 o
-1 1 8 1037.560 996.624 13.256 14.157 o
-1 1 9 989.965 985.386 11.237 15.586 o
-1 1 10 7.559 8.102 1.986 1592.510 o
-1 1 11 2052.250 2053.450 18.113 5.840 o
-1 1 12 739.340 714.169 12.203 20.358 o
-1 1 13 4968.570 4777.950 40.952 1.448 o
-1 1 14 2011.120 2030.380 21.711 5.578 o
-1 1 15 544.217 533.064 11.715 27.042 o
-1 1 16 6484.400 6570.590 85.380 0.674 o
-1 1 17 1319.820 1369.520 24.735 7.729 o
-1 1 18 2258.020 2230.720 34.184 3.851 o
-1 1 19 801.743 770.488 58.314 3.165 o
-1 1 20 11854.900 11952.000 111.573 0.278 o
-1 1 21 151.505 143.490 9.319 75.304 o
-1 1 22 4816.940 4901.250 58.876 1.213 o
-1 1 23 16.511 27.774 5.979 269.965 o
-1 1 24 1925.690 1931.430 28.009 5.109 o
-1 1 25 5.717 11.542 3.652 722.328 o
-1 1 26 7.717 7.873 2.983 971.007 o
-1 1 27 38.990 43.469 3.395 389.448 o
-1 2 1 7666.880 7721.300 35.050 0.776 o
-1 2 2 271.847 288.068 4.629 71.862 o
-1 2 3 70623.600 70122.700 307.811 0.012 o
-1 2 4 16857.900 16930.000 92.553 0.178 o
-1 2 5 53157.000 52817.500 248.186 0.020 o
-1 2 6 1144.200 1119.770 12.329 13.020 o
-1 2 7 197.620 198.220 5.058 95.002 o
-1 2 8 6919.370 6844.860 39.938 0.897 o
-1 2 9 4.771 10.614 2.140 1566.380 o
-1 2 10 791.058 795.202 10.663 19.951 o
-1 2 11 6942.280 6957.460 40.271 0.885 o
-1 2 12 8861.140 8791.730 84.142 0.478 o
-1 2 13 2949.920 2974.300 31.587 3.037 o
-1 2 14 3264.010 3256.110 30.626 2.742 o
-1 2 15 705.405 695.208 14.139 19.427 o
-1 2 16 6297.840 6240.830 56.850 0.908 o
-1 2 17 1548.650 1515.910 26.278 6.561 o
-1 2 18 2590.620 2648.420 37.707 3.118 o
-1 2 19 338.488 346.957 13.137 34.147 o
-1 2 20 10.496 19.513 5.941 294.505 o
-1 2 21 501.305 518.346 16.576 21.624 o
-1 2 22 343.011 351.710 13.713 32.503 o
-1 2 23 292.501 305.008 12.279 39.496 o
-1 2 24 2135.880 2144.640 29.443 4.471 o
-1 2 25 34.522 46.410 4.505 312.944 o
-1 2 26 282.913 285.557 8.048 56.378 o
-1 2 27 764.006 751.821 12.923 19.089 o
-1 3 1 1976.380 1989.450 13.279 6.589 o
-1 3 2 2233.170 2265.340 14.380 5.515 o
-1 3 3 21704.100 22405.500 125.093 0.107 o
-1 3 4 196.379 182.422 4.920 98.646 o
-1 3 5 11711.800 11591.600 68.342 0.347 o
-1 3 6 4151.250 4093.500 29.358 2.043 o
-1 3 7 83.447 77.314 3.684 225.409 o
-1 3 8 10577.500 10456.000 54.372 0.431 o
-1 3 9 8823.930 8812.330 44.251 0.598 o
-1 3 10 463.283 455.943 7.649 38.100 o
-1 3 11 2050.180 2082.560 18.658 5.757 o
-1 3 12 12002.400 12069.000 78.543 0.318 o
-1 3 13 86.067 94.639 5.473 164.478 o
-1 3 14 26452.400 25405.400 399.209 0.041 o
-1 3 15 187.925 178.030 7.203 82.960 o
-1 3 16 3566.400 3538.650 46.435 1.979 o
-1 3 17 99.284 104.511 6.497 131.808 o
-1 3 18 3702.740 3759.820 46.770 1.879 o
-1 3 19 670.776 695.563 23.876 12.495 o
-1 3 20 4606.890 4689.760 56.208 1.314 o
-1 3 21 397.944 429.639 14.857 27.317 o
-1 3 22 6307.190 6464.340 70.320 0.795 o
-1 3 23 15.544 24.000 4.820 382.383 o
-1 3 24 5315.040 5371.910 52.533 1.161 o
-1 3 25 253.256 259.658 8.225 60.204 o
-1 3 26 405.231 400.386 9.239 39.367 o
-1 3 27 1.341 5.756 3.460 925.541 o
-1 4 1 13.118 49.810 3.558 489.619 o
-1 4 2 210.601 257.034 4.454 87.985 o
-1 4 3 9465.010 9429.600 53.013 0.515 o
-1 4 4 494.320 489.475 9.736 32.358 o
-1 4 5 4619.630 4540.720 29.450 1.759 o
-1 4 6 20563.900 20207.900 85.101 0.131 o
-1 4 7 98.196 100.799 4.078 184.030 o
-1 4 8 880.977 890.773 10.585 17.875 o
-1 4 9 2463.390 2460.500 19.091 4.584 o
-1 4 10 9595.190 9405.450 47.762 0.520 o
-1 4 11 173.988 179.900 5.110 104.415 o
-1 4 12 2308.080 2279.190 25.877 4.452 o
-1 4 13 3283.000 3211.940 36.802 2.512 o
-1 4 14 16.587 26.018 4.731 384.418 o
-1 4 15 560.399 554.045 10.932 27.364 o
-1 4 16 69.502 72.196 4.493 221.808 o
-1 4 17 363.839 367.532 12.208 34.995 o
-1 4 18 113.347 111.464 7.478 108.711 o
-1 4 19 418.111 414.138 13.870 28.782 o
-1 4 20 16.550 23.172 5.316 329.246 o
-1 4 21 419.386 468.083 15.225 25.692 o
-1 4 22 560.660 584.553 14.841 22.085 o
-1 4 23 4541.790 4731.390 53.961 1.359 o
-1 4 24 1037.730 1050.250 18.528 11.701 o
-1 4 25 4668.510 4699.230 41.348 1.534 o
-1 4 26 2172.470 2191.130 28.020 4.521 o
-1 4 27 1376.850 1302.350 26.516 7.246 o
-1 5 1 518.091 562.204 6.086 35.158 o
-1 5 2 32045.300 32272.600 126.587 0.056 o
-1 5 3 21495.900 21513.400 98.843 0.117 o
-1 5 4 29992.000 30455.600 149.093 0.060 o
-1 5 5 2333.020 2318.180 17.794 5.017 o
-1 5 6 21996.300 22025.300 95.252 0.113 o
-1 5 7 28592.700 28352.300 116.475 0.069 o
-1 5 8 158.588 158.853 4.180 123.393 o
-1 5 9 1208.880 1181.900 12.267 12.277 o
-1 5 10 4005.770 3938.930 26.655 2.206 o
-1 5 11 17966.900 17530.500 94.425 0.162 o
-1 5 12 1665.850 1717.740 22.394 6.671 o
-1 5 13 20101.800 19566.400 121.605 0.126 o
-1 5 14 9709.660 9539.230 65.151 0.471 o
-1 5 15 3450.860 3395.540 32.127 2.523 o
-1 5 16 4828.560 4941.860 45.403 1.399 o
-1 5 17 231.137 247.297 8.220 63.634 o
-1 5 18 3101.810 3135.830 35.772 2.686 o
-1 5 19 2.189 7.346 4.141 648.185 o
-1 5 20 556.743 552.901 16.285 20.760 o
-1 5 21 1144.840 1166.760 20.831 9.921 o
-1 5 22 837.309 867.807 17.561 14.407 o
-1 5 23 2611.080 2658.090 32.377 3.419 o
-1 5 24 1548.750 1570.230 22.471 7.196 o
-1 5 25 0.740 4.145 2.840 1375.330 o
-1 5 26 3634.030 3596.240 34.965 2.277 o
-1 5 27 68.740 83.851 10.672 81.766 o
-1 6 1 33981.000 34039.400 115.127 0.051 o
-1 6 2 3140.820 3072.540 20.298 3.302 o
-1 6 3 524.484 511.375 7.150 34.629 o
-1 6 4 559.863 570.171 7.167 31.933 o
-1 6 5 955.129 952.081 10.084 16.721 o
-1 6 6 283.908 285.429 6.216 63.884 o
-1 6 7 8.102 9.759 2.184 1367.320 o
-1 6 8 69.020 59.535 2.867 298.471 o
-1 6 9 574.603 609.137 8.428 29.235 o
-1 6 10 2266.260 2228.030 18.719 5.156 o
-1 6 11 15566.800 15308.600 76.765 0.214 o
-1 6 12 0.964 11.687 2.948 1131.120 o
-1 6 13 2838.950 2845.850 24.005 3.566 o
-1 6 14 9096.100 8871.050 64.528 0.523 o
-1 6 15 24.402 31.777 3.503 482.602 o
-1 6 16 4587.820 4609.900 41.142 1.573 o
-1 6 17 205.087 205.283 8.864 66.016 o
-1 6 18 2301.300 2339.280 27.721 4.268 o
-1 6 19 2052.110 2154.660 31.005 4.427 o
-1 6 20 56.396 61.883 5.150 221.585 o
-1 6 21 696.232 706.279 15.243 18.535 o
-1 6 22 15.329 12.946 3.656 601.408 o
-1 6 23 2.385 3.198 3.265 1032.760 o
-1 6 24 2.451 4.253 4.072 683.527 o
-1 6 25 2536.160 2559.900 28.824 3.770 o
-1 6 26 141.580 149.721 5.341 119.609 o
-1 7 1 4950.440 5031.640 29.044 1.570 o
-1 7 2 1766.560 1820.630 14.630 7.355 o
-1 7 3 1680.670 1714.200 13.001 8.077 o
-1 7 4 18076.900 17891.700 68.620 0.168 o
-1 7 5 3964.290 3974.190 21.765 2.317 o
-1 7 6 4267.260 4291.670 26.480 1.999 o
-1 7 7 7064.600 6824.570 37.474 0.892 o
-1 7 8 6847.300 6711.820 46.153 0.881 o
-1 7 9 4714.820 4590.030 33.224 1.661 o
-1 7 10 7699.280 7575.960 44.630 0.745 o
-1 7 11 956.882 942.076 12.933 15.393 o
-1 7 12 622.880 622.663 10.977 24.795 o
-1 7 13 829.009 839.493 11.751 18.294 o
-1 7 14 2270.910 2228.440 22.143 4.863 o
-1 7 15 44.042 45.469 3.886 330.820 o
-1 7 16 8402.570 8475.830 64.867 0.575 o
-1 7 17 1081.840 1065.540 17.123 11.922 o
-1 7 18 11226.900 11315.500 83.772 0.344 o
-1 7 19 1766.460 1769.560 22.446 6.337 o
-1 7 20 3099.100 3201.110 32.502 2.802 o
-1 7 21 362.801 377.740 10.831 38.246 o
-1 7 22 4.830 12.576 4.062 613.196 o
-1 7 23 187.786 198.235 8.476 71.585 o
-1 7 24 463.967 481.390 12.179 29.419 o
-1 7 25 201.150 200.302 6.068 86.396 o
-1 7 26 2748.220 2755.660 67.081 1.705 o
-1 8 1 896.721 835.151 9.991 18.375 o
-1 8 2 10581.200 10426.000 42.391 0.450 o
-1 8 3 2613.830 2709.960 15.295 4.369 o
-1 8 4 904.742 917.357 8.316 18.478 o
-1 8 5 25444.200 25136.100 92.906 0.088 o
-1 8 6 10539.700 10361.500 47.746 0.446 o
-1 8 7 17912.800 17705.600 75.428 0.169 o
-1 8 8 8999.380 8598.320 111.670 0.394 o
-1 8 9 91.280 88.513 3.610 209.561 o
-1 8 10 7414.440 7335.830 45.220 0.784 o
-1 8 11 2514.370 2508.250 22.852 4.226 o
-1 8 12 3083.050 2990.380 27.523 3.105 o
-1 8 13 5739.700 5701.860 46.011 1.124 o
-1 8 14 5300.290 5379.750 40.764 1.297 o
-1 8 15 766.611 749.698 13.148 18.895 o
-1 8 16 730.259 751.414 13.709 18.985 o
-1 8 17 579.598 584.966 12.399 24.615 o
-1 8 18 720.178 752.730 14.350 18.609 o
-1 8 19 1518.710 1583.940 23.304 7.106 o
-1 8 20 506.859 529.564 12.680 26.714 o
-1 8 21 1507.050 1550.810 22.219 7.401 o
-1 8 22 1560.250 1583.660 24.660 6.740 o
-1 8 23 7.222 17.947 3.045 846.378 o
-1 8 24 331.110 324.284 9.421 45.700 o
-1 8 25 35.956 47.696 5.134 267.212 o
-1 8 26 32.146 36.247 5.310 275.405 o
-1 9 1 6636.160 6578.340 46.603 0.914 o
-1 9 2 59.289 55.253 3.508 298.371 o
-1 9 3 1818.850 1770.900 17.794 6.851 o
-1 9 4 6526.160 6538.970 29.222 1.034 o
-1 9 5 2291.210 2242.020 14.806 5.387 o
-1 9 6 614.701 620.061 7.647 28.615 o
-1 9 7 13226.100 12701.900 174.083 0.181 o
-1 9 8 3566.870 3594.410 28.490 2.505 o
-1 9 9 15067.400 14645.000 73.008 0.229 o
-1 9 10 1616.440 1625.720 15.265 8.162 o
-1 9 11 12.070 15.948 2.335 1025.210 o
-1 9 12 4523.470 4448.290 37.590 1.678 o
-1 9 13 389.487 402.812 10.857 36.322 o
-1 9 14 429.430 419.771 10.640 34.681 o
-1 9 15 5938.530 6057.110 45.496 1.064 o
-1 9 16 2241.740 2287.260 25.575 4.568 o
-1 9 17 11573.200 11722.500 130.169 0.260 o
-1 9 18 8104.840 8273.480 64.518 0.603 o
-1 9 19 6677.400 6788.000 59.666 0.813 o
-1 9 20 1085.610 1139.670 18.440 11.156 o
-1 9 21 255.367 270.840 8.490 58.098 o
-1 9 22 427.529 436.654 9.331 37.107 o
-1 9 23 57.244 61.788 3.547 293.464 o
-1 9 24 6.615 4.318 3.654 761.547 o
-1 9 25 287.401 273.660 18.295 25.300 o
-1 10 1 2171.740 2153.670 23.269 4.997 o
-1 10 2 437.714 442.797 9.530 36.076 o
-1 10 3 376.871 393.542 8.341 43.417 o
-1 10 4 949.351 831.745 32.870 7.353 o
-1 10 5 12452.000 12223.300 49.537 0.335 o
-1 10 6 772.110 772.031 11.291 20.020 o
-1 10 7 16624.300 16459.700 88.660 0.185 o
-1 10 8 206.471 200.053 5.756 87.445 o
-1 10 9 3953.200 3884.500 35.866 2.035 o
-1 10 10 181.078 189.835 13.807 43.015 o
-1 10 11 66.111 70.312 5.555 190.453 o
-1 10 12 1172.330 1194.460 25.616 8.275 o
-1 10 13 1817.890 1798.580 26.867 5.570 o
-1 10 14 140.427 151.141 6.603 104.531 o
-1 10 15 265.261 271.606 8.965 54.913 o
-1 10 16 399.435 411.676 9.318 39.191 o
-1 10 17 6329.350 6526.050 104.828 0.570 o
-1 10 18 53.882 48.189 3.902 299.323 o
-1 10 19 2106.800 2147.940 26.070 4.840 o
-1 10 20 245.136 246.535 6.936 68.651 o
-1 10 21 3211.400 3249.290 36.477 2.555 o
-1 10 22 1153.050 1150.650 21.308 9.762 o
-1 10 23 1480.720 1357.710 36.590 5.087 o
-1 10 24 16.019 10.248 5.336 348.785 o
-1 10 25 12.019 16.226 8.385 160.660 o
-1 11 1 4367.690 4373.090 37.308 1.748 o
-1 11 2 1136.260 1179.740 18.879 10.590 o
-1 11 3 1092.850 1078.880 14.374 12.866 o
-1 11 4 65.957 75.636 4.154 236.947 o
-1 11 5 1271.690 1265.300 17.919 9.941 o
-1 11 6 1662.480 1642.660 31.761 5.305 o
-1 11 7 6109.410 5975.370 41.220 1.077 o
-1 11 8 8201.510 8061.520 87.471 0.516 o
-1 11 9 955.424 938.341 18.404 12.710 o
-1 11 10 648.495 618.322 13.187 21.945 o
-1 11 11 1226.510 1205.880 19.372 9.888 o
-1 11 12 2823.910 2817.620 33.148 3.122 o
-1 11 13 134.663 141.760 8.161 89.916 o
-1 11 14 1146.770 1179.230 23.617 8.991 o
-1 11 15 2213.560 2277.480 35.011 3.805 o
-1 11 16 76.206 90.079 15.627 43.350 o
-1 11 17 7110.290 7209.080 87.820 0.598 o
-1 11 18 961.733 969.667 21.769 11.035 o
-1 11 19 190.428 185.535 10.703 57.761 o
-1 11 20 2106.840 2074.580 35.562 3.977 o
-1 11 21 2561.200 2499.780 37.911 3.186 o
-1 11 22 1412.890 1334.930 31.043 6.176 o
-1 11 23 474.705 467.736 12.663 28.486 o
-1 11 24 811.478 766.730 60.602 2.956 o
-1 12 1 979.717 960.647 15.422 13.862 o
-1 12 2 4.760 14.035 3.519 760.362 o
-1 12 3 461.367 471.120 10.197 33.193 o
-1 12 4 1848.930 1820.570 18.856 6.555 o
-1 12 5 795.007 804.023 13.326 17.971 o
-1 12 6 2537.050 2557.910 28.871 3.767 o
-1 12 7 20969.200 20923.100 135.507 0.113 o
-1 12 8 744.184 724.026 13.124 19.451 o
-1 12 9 18209.100 18188.900 111.870 0.149 o
-1 12 10 1547.240 1574.650 20.782 7.513 o
-1 12 11 7110.680 7187.780 58.018 0.759 o
-1 12 12 4873.570 4931.160 49.141 1.337 o
-1 12 13 0.537 -0.297 3.807 842.825 o
-1 12 14 399.033 425.074 12.710 31.470 o
-1 12 15 1.362 9.151 4.069 667.896 o
-1 12 16 6169.480 6188.590 60.455 0.899 o
-1 12 17 7843.790 7795.700 79.348 0.576 o
-1 12 18 2190.260 2286.870 39.602 3.458 o
-1 12 19 45.433 54.842 6.457 187.245 o
-1 12 20 2954.780 2886.680 59.988 1.864 o
-1 12 21 14.349 25.444 4.801 386.452 o
-1 12 22 1475.430 1409.330 44.561 3.999 o
-1 12 23 79.613 77.203 5.714 170.348 o
-1 12 24 10.106 6.962 4.016 600.187 o
-1 13 1 4741.460 4711.550 33.560 1.628 o
-1 13 2 51.350 57.634 3.650 307.974 o
-1 13 3 6537.500 6476.150 40.890 0.971 o
-1 13 4 7739.970 7775.610 55.536 0.687 o
-1 13 5 40.705 49.251 3.690 349.302 o
-1 13 6 2154.570 2139.710 21.143 5.241 o
-1 13 7 607.617 600.921 12.021 24.236 o
-1 13 8 168.186 171.074 6.117 98.176 o
-1 13 9 153.886 136.016 5.658 113.590 o
-1 13 10 152.432 166.397 7.081 93.664 o
-1 13 11 363.155 367.196 10.119 40.364 o
-1 13 12 955.695 952.772 18.404 12.655 o
-1 13 13 224.653 237.918 9.543 57.914 o
-1 13 14 52.175 54.685 5.504 217.290 o
-1 13 15 1159.520 1152.270 21.554 9.648 o
-1 13 16 97.647 94.548 6.918 127.299 o
-1 13 17 14.238 9.717 4.699 435.769 o
-1 13 18 381.679 376.708 14.699 28.769 o
-1 13 19 266.735 275.120 12.034 42.505 o
-1 13 20 452.604 415.799 14.996 25.898 o
-1 13 21 145.663 123.930 7.318 98.751 o
-1 13 22 999.158 927.275 19.157 12.089 o
-1 13 23 1727.490 1633.920 47.643 3.400 o
-1 14 1 12123.000 12133.800 72.353 0.322 o
-1 14 2 757.942 766.584 10.964 20.553 o
-1 14 3 1011.720 1008.600 11.909 14.933 o
-1 14 4 5227.970 5142.170 37.076 1.384 o
-1 14 5 440.263 434.402 7.953 39.321 o
-1 14 6 3533.310 3507.410 31.741 2.454 o
-1 14 7 2168.450 2204.090 23.859 4.904 o
-1 14 8 3310.410 3246.260 30.484 2.719 o
-1 14 9 1609.870 1623.730 20.274 7.327 o
-1 14 10 484.170 464.231 12.784 28.064 o
-1 14 11 2908.540 3012.590 32.992 2.988 o
-1 14 12 1129.770 1121.490 22.962 9.390 o
-1 14 13 1525.570 1324.730 96.570 1.185 o
-1 14 14 3830.360 3922.860 44.031 1.875 o
-1 14 15 481.571 495.446 13.818 26.090 o
-1 14 16 3832.610 3832.570 43.263 1.910 o
-1 14 17 853.616 837.890 22.034 11.934 o
-1 14 18 64.169 63.120 6.597 163.366 o
-1 14 19 1064.310 1060.870 22.419 10.013 o
-1 14 20 418.689 405.363 12.862 30.833 o
-1 14 21 144.793 136.070 7.913 90.811 o
-1 14 22 116.591 116.314 9.329 84.180 o
-1 14 23 1118.950 1012.670 59.458 2.885 o
-1 15 1 3664.610 3667.160 31.888 2.331 o
-1 15 2 876.915 914.928 12.449 16.730 o
-1 15 3 65.339 70.747 3.865 253.331 o
-1 15 4 1840.890 1841.590 22.869 6.014 o
-1 15 5 1239.720 1238.370 18.547 9.989 o
-1 15 6 9697.720 9746.390 63.573 0.471 o
-1 15 7 2513.780 2488.480 24.687 4.117 o
-1 15 8 2078.060 2100.660 22.047 5.337 o
-1 15 9 1459.070 1501.960 18.468 8.426 o
-1 15 10 940.253 994.687 15.826 13.863 o
-1 15 11 139.238 151.353 7.817 91.312 o
-1 15 12 781.430 779.704 16.864 15.823 o
-1 15 13 4211.220 4230.840 48.313 1.606 o
-1 15 14 47.161 48.998 5.153 244.922 o
-1 15 15 2624.270 2550.940 33.165 3.407 o
-1 15 16 231.865 242.085 9.380 57.779 o
-1 15 17 436.280 420.923 15.202 25.886 o
-1 15 18 225.827 255.214 15.185 34.650 o
-1 15 19 3.383 -2.635 6.566 279.553 o
-1 15 20 631.210 610.479 16.594 18.887 o
-1 15 21 583.257 549.729 23.329 13.950 o
-1 15 22 212.780 200.372 10.418 56.392 o
-1 16 1 8509.610 8705.350 61.639 0.572 o
-1 16 2 1137.710 1174.330 16.534 11.409 o
-1 16 3 18655.300 18847.500 109.239 0.144 o
-1 16 4 8125.630 8211.910 55.830 0.637 o
-1 16 5 9349.990 9523.180 63.117 0.495 o
-1 16 6 7008.590 7111.370 50.841 0.812 o
-1 16 7 140.240 138.446 5.810 116.562 o
-1 16 8 380.465 393.124 9.331 40.711 o
-1 16 9 591.870 598.628 11.751 24.943 o
-1 16 10 980.651 890.312 64.362 2.588 o
-1 16 11 2735.890 2741.270 28.890 3.466 o
-1 16 12 2273.570 2226.020 27.491 4.401 o
-1 16 13 997.898 995.017 21.397 10.921 o
-1 16 14 4255.140 4229.510 62.010 1.334 o
-1 16 15 13.420 17.109 4.096 514.614 o
-1 16 16 67.195 65.400 5.988 178.024 o
-1 16 17 374.584 377.760 12.398 33.907 o
-1 16 18 1916.250 1919.210 34.358 4.410 o
-1 16 19 78.112 74.455 6.933 142.125 o
-1 16 20 347.918 341.504 11.536 38.004 o
-1 16 21 1130.610 1097.990 25.856 8.519 o
-1 17 1 549.944 575.987 11.702 26.334 o
-1 17 2 1416.670 1447.360 21.714 7.976 o
-1 17 3 1165.740 1214.320 17.854 10.671 o
-1 17 4 844.476 849.656 13.408 16.971 o
-1 17 5 38.970 41.959 4.504 307.213 o
-1 17 6 42.880 48.304 4.604 283.895 o
-1 17 7 3089.100 3138.970 32.685 2.823 o
-1 17 8 2013.430 2138.790 47.870 3.027 o
-1 17 9 2556.780 2576.820 29.380 3.702 o
-1 17 10 1814.690 1840.380 28.425 5.330 o
-1 17 11 163.880 153.265 8.548 78.889 o
-1 17 12 2968.380 2943.980 37.841 2.742 o
-1 17 13 1564.920 1526.260 22.488 7.210 o
-1 17 14 755.591 779.796 15.394 17.159 o
-1 17 15 900.833 901.763 25.230 10.051 o
-1 17 16 204.751 203.088 10.562 56.262 o
-1 17 17 66.124 72.205 7.593 134.319 o
-1 17 18 965.384 964.334 29.636 8.105 o
-1 17 19 14.361 10.086 4.039 544.455 o
-1 17 20 1460.860 1453.330 30.990 5.969 o
-1 18 1 3328.970 3421.790 37.093 2.416 o
-1 18 2 10474.500 10862.300 84.001 0.374 o
-1 18 3 9439.650 9516.090 130.898 0.322 o
-1 18 4 7692.820 7688.740 69.495 0.632 o
-1 18 5 3923.190 3924.280 40.316 1.931 o
-1 18 6 19.244 26.722 4.581 389.194 o
-1 18 7 1448.150 1451.590 21.109 7.992 o
-1 18 8 1.605 2.675 3.892 767.281 o
-1 18 9 2678.810 2724.280 35.960 3.122 o
-1 18 10 3774.570 3881.230 44.793 1.883 o
-1 18 11 3969.610 3993.390 45.666 1.774 o
-1 18 12 8365.750 8354.300 75.532 0.543 o
-1 18 13 200.061 210.120 9.479 62.570 o
-1 18 14 1854.030 1864.710 37.031 4.229 o
-1 18 15 229.952 236.187 9.283 58.791 o
-1 18 16 13.718 14.122 5.416 341.605 o
-1 18 17 501.399 519.636 15.915 22.454 o
-1 18 18 36.820 30.437 4.801 306.445 o
-1 18 19 405.308 385.274 12.114 33.213 o
-1 19 1 941.835 995.522 18.672 12.474 o
-1 19 2 697.106 711.190 15.742 18.071 o
-1 19 3 212.443 221.155 9.236 61.871 o
-1 19 4 172.106 191.115 7.653 81.206 o
-1 19 5 2974.430 3080.500 32.384 2.940 o
-1 19 6 2.754 7.598 3.862 724.308 o
-1 19 7 5216.550 5336.640 50.290 1.209 o
-1 19 8 1191.710 1188.270 20.391 9.784 o
-1 19 9 410.712 413.875 13.143 30.400 o
-1 19 10 120.611 120.835 7.846 100.002 o
-1 19 11 674.691 660.542 16.022 18.471 o
-1 19 12 18.475 14.503 4.427 440.090 o
-1 19 13 1924.600 1949.550 31.466 4.697 o
-1 19 14 2.464 6.928 4.123 652.472 o
-1 19 15 629.281 624.063 15.826 19.562 o
-1 19 16 189.821 168.729 9.403 67.000 o
-1 19 17 196.016 191.748 9.053 66.938 o
-1 19 18 106.044 94.250 7.318 116.943 o
-1 20 1 145.256 160.268 8.123 85.802 o
-1 20 2 978.745 1027.180 18.997 11.964 o
-1 20 3 72.530 84.830 7.021 140.364 o
-1 20 4 1038.580 1051.410 17.218 12.233 o
-1 20 5 3353.760 3347.920 34.034 2.531 o
-1 20 6 2916.650 2993.400 34.117 2.935 o
-1 20 7 31.460 33.278 4.931 306.934 o
-1 20 8 6550.190 6644.640 63.257 0.811 o
-1 20 9 302.117 310.596 11.198 42.250 o
-1 20 10 9429.010 9501.660 113.406 0.363 o
-1 20 11 22.051 18.238 4.596 393.393 o
-1 20 12 3388.290 3375.570 37.943 2.368 o
-1 20 13 1405.340 1409.740 22.384 7.930 o
-1 20 14 12.273 12.235 4.205 520.697 o
-1 20 15 15.459 20.627 4.644 411.079 o
-1 20 16 17.741 13.430 4.740 404.804 o
-1 20 17 887.539 862.353 17.918 13.791 o
-1 21 1 997.241 987.099 20.208 11.448 o
-1 21 2 179.178 180.951 9.283 68.456 o
-1 21 3 364.574 364.401 12.322 34.754 o
-1 21 4 231.386 245.873 10.392 52.714 o
-1 21 5 26.226 29.350 4.413 374.303 o
-1 21 6 623.634 621.449 13.660 21.890 o
-1 21 7 88.020 87.110 5.998 153.470 o
-1 21 8 480.877 478.272 12.888 27.791 o
-1 21 9 1777.670 1761.660 25.736 5.845 o
-1 21 10 828.256 826.062 25.791 10.312 o
-1 21 11 767.664 751.982 15.511 17.095 o
-1 21 12 514.538 499.481 11.922 28.047 o
-1 21 13 550.729 564.379 14.074 23.403 o
-1 21 14 272.712 269.574 9.343 52.699 o
-1 21 15 511.275 466.824 12.766 27.304 o
-1 22 1 1024.170 1012.810 19.770 11.391 o
-1 22 2 1276.410 1273.130 22.332 8.665 o
-1 22 3 129.561 131.790 7.665 98.119 o
-1 22 4 1273.330 1330.460 22.848 8.429 o
-1 22 5 2280.900 2294.080 41.963 3.210 o
-1 22 6 2742.750 2826.930 34.982 3.086 o
-1 22 7 84.108 95.030 7.702 118.973 o
-1 22 8 6781.080 6766.700 59.948 0.802 o
-1 22 9 223.802 228.238 14.528 37.317 o
-1 22 10 4824.730 4765.070 63.588 1.158 o
-1 22 11 19.071 25.367 3.635 521.379 o
-1 22 12 100.577 91.705 5.891 146.321 o
-1 22 13 483.266 449.946 11.103 31.158 o
-1 22 14 204.846 194.774 10.149 58.973 o
-1 23 1 190.848 200.971 8.417 71.309 o
-1 23 2 1679.530 1640.130 24.187 6.445 o
-1 23 3 283.274 269.006 9.719 50.294 o
-1 23 4 19.192 23.037 4.314 429.846 o
-1 23 5 377.351 378.769 12.340 33.912 o
-1 23 6 548.831 575.017 15.120 22.061 o
-1 23 7 267.185 250.662 9.938 51.478 o
-1 23 8 607.885 618.543 17.164 18.604 o
-1 23 9 1126.280 1095.130 19.275 10.743 o
-1 23 10 75.582 77.657 8.422 112.868 o
-1 23 11 296.738 277.509 10.684 45.357 o
-1 23 12 98.249 92.563 7.444 118.274 o
-1 24 1 470.210 477.899 13.416 27.236 o
-1 24 2 2551.700 2476.830 39.389 3.110 o
-1 24 3 18.377 17.129 4.251 458.416 o
-1 24 4 1181.710 1151.510 20.016 10.044 o
-1 24 5 26.361 17.991 3.855 465.446 o
-1 24 6 3661.390 3552.670 66.126 1.440 o
-1 24 7 662.047 619.528 17.714 17.409 o
-1 24 8 2906.510 2912.980 38.666 2.753 o
-1 24 9 213.939 214.111 8.900 64.072 o
-1 25 1 17.697 24.758 4.621 395.055 o
-1 25 2 4353.260 4169.780 50.844 1.526 o
-1 25 3 210.793 204.448 9.158 63.533 o
-1 25 4 4395.840 4169.090 71.113 1.163 o
-1 25 5 46.828 36.942 4.357 303.378 o
-1 25 6 181.593 176.017 8.641 73.126 o
0 0 2 59236.600 59578.500 321.369 0.016 o
0 0 4 3054.630 3082.860 25.510 3.175 o
0 0 6 1362.170 1402.140 17.699 9.228 o
0 0 8 36954.600 37308.200 192.889 0.040 o
0 0 10 28076.500 27814.500 145.642 0.069 o
0 0 12 1016.830 1023.100 16.426 12.837 o
0 0 14 8209.110 8211.290 71.032 0.574 o
0 0 16 13511.900 13628.700 345.315 0.077 o
0 0 18 218.131 189.769 13.443 42.420 o
0 0 20 3006.470 3049.480 60.880 1.797 o
0 0 22 8857.710 8926.330 103.569 0.417 o
0 0 24 4589.990 4700.900 68.968 1.125 o
0 0 26 1071.860 1061.420 22.278 10.027 o
0 1 1 710.239 736.941 13.983 19.169 o
0 1 2 16.378 13.061 1.085 1415.420 o
0 1 3 25258.400 25049.700 88.701 0.090 o
0 1 4 926.294 907.443 7.195 18.707 o
0 1 5 2362.720 2373.910 15.609 5.060 o
0 1 6 952.574 932.409 9.844 16.990 o
0 1 7 1949.140 1910.530 14.285 6.683 o
0 1 8 3882.290 3841.180 23.739 2.362 o
0 1 9 2850.870 2850.980 18.320 3.815 o
0 1 10 95.423 109.765 3.431 196.467 o
0 1 11 18.539 24.939 2.076 849.088 o
0 1 12 14717.300 14840.000 67.007 0.238 o
0 1 13 1268.020 1223.920 13.755 11.278 o
0 1 14 2884.050 2794.280 25.111 3.491 o
0 1 15 2420.290 2405.560 26.885 4.135 o
0 1 16 907.632 911.267 19.094 12.819 o
0 1 17 394.424 377.631 12.810 32.250 o
0 1 18 1082.990 1147.100 23.516 9.353 o
0 1 19 30.195 37.864 5.927 240.308 o
0 1 20 1143.170 1171.110 24.941 8.617 o
0 1 21 713.875 708.505 19.532 14.975 o
0 1 22 2189.090 2182.040 31.700 4.170 o
0 1 23 512.678 535.182 13.466 25.372 o
0 1 24 2082.700 2096.160 26.702 4.857 o
0 1 25 164.377 166.777 6.839 92.896 o
0 1 26 33.849 32.935 3.541 422.635 o
0 1 27 110.434 120.781 6.271 126.466 o
0 2 0 13483.600 13662.100 102.086 0.242 o
0 2 1 3390.250 3425.280 15.002 3.061 o
0 2 2 43249.000 43475.800 163.032 0.031 o
0 2 3 655.803 663.521 5.935 28.145 o
0 2 4 6095.630 6222.810 29.060 1.142 o
0 2 5 2335.800 2193.630 14.780 5.346 o
0 2 6 0.824 4.896 1.951 2533.900 o
0 2 7 465.745 482.219 7.284 37.930 o
0 2 8 6722.100 6785.340 34.825 0.956 o
0 2 9 13143.400 13134.400 55.852 0.298 o
0 2 10 499.197 479.480 6.776 37.111 o
0 2 11 813.992 784.373 9.133 20.655 o
0 2 12 11.224 23.715 2.664 840.521 o
0 2 13 2838.410 2716.740 23.154 3.680 o
0 2 14 9059.710 8956.860 80.224 0.477 o
0 2 15 442.377 463.340 9.892 34.703 o
0 2 16 801.547 794.256 15.025 16.775 o
0 2 17 3815.410 3890.430 40.613 1.973 o
0 2 18 719.268 756.281 18.711 15.281 o
0 2 19 34.328 38.702 6.161 221.527 o
0 2 20 9699.040 9819.400 95.942 0.392 o
0 2 21 1528.070 1566.820 25.951 6.609 o
0 2 22 11113.700 11341.300 95.378 0.327 o
0 2 23 574.754 579.015 15.043 21.647 o
0 2 24 3110.720 3215.970 34.264 2.716 o
0 2 25 2126.840 2128.940 25.283 4.900 o
0 2 26 6.523 10.505 4.889 445.013 o
0 2 27 1554.080 1504.760 55.266 2.910 o
0 3 1 19060.900 19285.700 77.447 0.149 o
0 3 2 8243.710 8342.930 36.062 0.685 o
0 3 3 6744.780 6685.980 33.803 0.965 o
0 3 4 2806.090 2763.510 15.980 4.027 o
0 3 5 11714.100 11785.800 54.192 0.362 o
0 3 6 1673.960 1622.160 13.015 8.287 o
0 3 7 4397.480 4296.840 25.247 1.961 o
0 3 8 1488.660 1455.580 15.611 8.996 o
0 3 9 8621.450 8622.760 40.191 0.631 o
0 3 10 13591.100 13504.900 59.542 0.280 o
0 3 11 4259.450 4302.020 26.636 1.998 o
0 3 12 4481.480 4459.670 29.919 1.819 o
0 3 13 2305.850 2250.780 27.268 4.359 o
0 3 14 5802.350 5742.370 47.850 1.092 o
0 3 15 242.860 233.884 7.291 68.003 o
0 3 16 111.546 116.636 6.179 128.432 o
0 3 17 125.521 119.782 6.545 116.118 o
0 3 18 346.759 357.400 11.051 38.981 o
0 3 19 4163.520 4134.810 44.466 1.714 o
0 3 20 299.333 327.689 11.491 40.994 o
0 3 21 855.095 843.515 18.527 13.797 o
0 3 22 185.198 201.469 9.467 65.026 o
0 3 23 2040.810 2094.430 38.068 3.809 o
0 3 24 1243.780 1242.960 19.311 9.730 o
0 3 25 3034.420 3017.410 30.934 2.984 o
0 3 26 1489.330 1459.680 22.044 7.639 o
0 3 27 182.469 163.600 10.672 59.924 o
0 4 0 19.223 31.618 3.656 495.349 o
0 4 1 291.794 291.198 3.529 72.034 o
0 4 2 590.355 600.722 6.486 30.954 o
0 4 3 1822.980 1855.440 14.367 7.145 o
0 4 4 25413.100 25899.100 112.212 0.085 o
0 4 5 776.550 771.722 9.133 21.475 o
0 4 6 49504.900 49937.500 195.321 0.024 o
0 4 7 700.584 728.585 9.828 22.936 o
0 4 8 6861.240 6880.360 39.378 0.906 o
0 4 9 2634.560 2565.470 18.035 4.306 o
0 4 10 1340.750 1293.380 12.289 10.966 o
0 4 11 664.772 684.792 9.017 24.977 o
0 4 12 9.465 10.579 2.242 1251.080 o
0 4 13 5716.390 5621.050 38.415 1.206 o
0 4 14 2025.140 2030.790 20.273 5.703 o
0 4 15 5550.710 5515.040 45.718 1.179 o
0 4 16 97.153 92.093 5.640 153.644 o
0 4 17 160.637 168.491 7.603 86.422 o
0 4 18 949.300 982.757 18.410 12.590 o
0 4 19 439.921 452.170 11.615 31.716 o
0 4 20 2160.960 2186.900 27.097 4.627 o
0 4 21 143.565 152.731 8.022 88.013 o
0 4 22 6076.950 6154.520 59.222 0.923 o
0 4 23 99.340 96.829 5.892 145.492 o
0 4 24 2033.790 2087.880 25.312 5.091 o
0 4 25 234.201 234.363 7.454 68.322 o
0 4 26 3149.740 3117.560 49.182 2.137 o
0 5 1 17312.600 17610.900 85.471 0.172 o
0 5 2 716.597 707.091 7.053 24.984 o
0 5 3 13794.200 14023.900 61.413 0.268 o
0 5 4 1542.680 1566.890 14.732 8.678 o
0 5 5 14257.700 14238.000 69.523 0.250 o
0 5 6 9496.930 9247.550 54.678 0.515 o
0 5 7 4319.240 4282.100 31.531 1.890 o
0 5 8 2093.350 2118.470 19.018 5.588 o
0 5 9 333.564 335.434 5.868 56.326 o
0 5 10 4236.100 4089.540 29.114 2.010 o
0 5 11 4077.030 3978.920 27.249 2.148 o
0 5 12 154.060 161.486 5.984 105.353 o
0 5 13 108.408 114.024 4.366 163.608 o
0 5 14 739.063 719.146 11.236 21.106 o
0 5 15 918.976 924.137 14.874 14.879 o
0 5 16 4054.050 4122.040 41.688 1.814 o
0 5 17 24.343 32.239 4.238 394.175 o
0 5 18 5912.760 5843.970 50.661 1.041 o
0 5 19 7796.990 7996.510 126.021 0.396 o
0 5 20 510.408 481.482 11.979 28.340 o
0 5 21 1691.540 1732.290 23.292 6.443 o
0 5 22 992.119 992.870 18.769 12.090 o
0 5 23 3010.090 3120.150 33.036 2.871 o
0 5 24 193.469 205.866 7.314 78.286 o
0 5 25 6485.830 6519.490 55.571 0.877 o
0 5 26 76.651 76.723 4.298 215.840 o
0 6 0 2351.930 2365.530 26.186 4.305 o
0 6 1 4340.940 4452.930 28.572 1.898 o
0 6 2 8222.730 8201.580 32.731 0.703 o
0 6 3 20827.500 20951.500 83.607 0.126 o
0 6 4 12938.000 13031.000 64.220 0.297 o
0 6 5 24658.200 24407.000 110.963 0.091 o
0 6 6 44585.200 44701.300 183.728 0.029 o
0 6 7 12831.400 12606.300 69.276 0.300 o
0 6 8 41.034 55.886 3.205 371.404 o
0 6 9 112.061 117.339 4.556 156.192 o
0 6 10 1095.370 1076.600 12.786 13.459 o
0 6 11 10184.600 9876.000 65.489 0.441 o
0 6 12 972.120 933.314 13.319 15.088 o
0 6 13 0.257 2.111 2.177 2391.480 o
0 6 14 194.845 198.011 6.302 86.339 o
0 6 15 168.795 179.851 6.211 95.890 o
0 6 16 577.700 595.572 13.269 23.495 o
0 6 17 4704.610 4734.160 42.373 1.503 o
0 6 18 10171.000 10319.400 77.186 0.408 o
0 6 19 4105.620 4111.990 39.788 1.839 o
0 6 20 278.364 279.430 8.884 53.657 o
0 6 21 686.660 714.435 13.976 19.710 o
0 6 22 502.121 515.911 11.398 28.974 o
0 6 23 1591.290 1653.370 21.562 7.112 o
0 6 24 391.245 414.979 9.606 38.864 o
0 6 25 414.040 409.948 10.320 36.253 o
0 6 26 7720.210 7670.870 141.023 0.357 o
0 7 1 228.164 236.585 5.752 78.957 o
0 7 2 5363.720 5397.660 36.579 1.326 o
0 7 3 5767.090 5793.660 26.007 1.276 o
0 7 4 7729.800 7722.220 41.430 0.747 o
0 7 5 5117.710 5047.980 30.958 1.496 o
0 7 6 4.471 9.104 2.112 1664.180 o
0 7 7 9037.480 9071.200 54.591 0.548 o
0 7 8 9729.700 9488.720 56.429 0.492 o
0 7 9 19794.800 19553.300 89.359 0.138 o
0 7 10 55.468 58.948 3.442 306.774 o
0 7 11 6991.820 6881.530 45.372 0.857 o
0 7 12 103.288 102.466 4.250 174.853 o
0 7 13 2875.890 2835.530 23.895 3.538 o
0 7 14 1265.780 1265.490 16.032 10.514 o
0 7 15 9007.040 8987.330 57.752 0.544 o
0 7 16 1711.890 1728.720 21.192 6.721 o
0 7 17 2055.470 2088.480 24.471 5.141 o
0 7 18 1895.390 1871.910 23.426 5.787 o
0 7 19 6688.980 6835.770 56.063 0.832 o
0 7 20 3471.010 3545.640 35.350 2.364 o
0 7 21 747.321 776.166 14.153 18.217 o
0 7 22 2564.060 2673.470 26.476 3.827 o
0 7 23 129.688 143.589 5.996 117.325 o
0 7 24 117.616 113.452 7.229 110.451 o
0 7 25 276.139 277.739 7.973 57.817 o
0 7 26 0.156 0.000 6.861 262.362 o
0 8 0 4473.320 4499.700 45.061 1.555 o
0 8 1 6531.030 6792.030 40.409 0.952 o
0 8 2 1663.700 1687.210 18.340 7.380 o
0 8 3 12052.800 12159.500 47.997 0.351 o
0 8 4 5622.960 5595.580 40.934 1.204 o
0 8 5 472.985 463.958 6.986 38.531 o
0 8 6 1669.290 1688.010 15.402 7.822 o
0 8 7 2048.750 2011.320 28.356 4.806 o
0 8 8 668.222 658.058 10.017 24.283 o
0 8 9 3215.880 3160.320 28.628 2.887 o
0 8 10 781.472 764.655 17.809 15.260 o
0 8 11 2919.010 2845.230 24.357 3.467 o
0 8 12 135.320 136.781 5.098 128.499 o
0 8 13 175.270 182.840 5.201 102.711 o
0 8 14 568.032 552.352 9.578 28.941 o
0 8 15 251.151 249.752 7.594 64.184 o
0 8 16 4871.820 4895.700 46.670 1.376 o
0 8 17 1694.460 1729.080 24.131 6.308 o
0 8 18 1816.310 1863.570 29.069 5.223 o
0 8 19 2006.780 2007.500 27.018 5.021 o
0 8 20 272.717 275.396 10.388 48.224 o
0 8 21 669.059 686.709 14.313 19.904 o
0 8 22 978.620 1007.030 15.822 13.483 o
0 8 23 421.790 429.548 10.400 35.298 o
0 8 24 105.795 105.956 5.717 142.381 o
0 8 25 1236.670 1164.870 70.511 2.117 o
0 9 1 1094.510 1105.950 15.008 12.505 o
0 9 2 2289.390 2250.950 22.533 4.781 o
0 9 3 1658.840 1647.840 18.887 7.370 o
0 9 4 231.059 239.535 4.017 87.486 o
0 9 5 7793.680 7800.110 33.963 0.762 o
0 9 6 2143.510 2143.560 14.512 5.846 o
0 9 7 16627.400 16606.500 73.905 0.191 o
0 9 8 1122.610 1085.100 13.795 12.821 o
0 9 9 1604.510 1612.280 16.951 7.948 o
0 9 10 285.989 283.606 6.176 63.894 o
0 9 11 692.154 707.044 10.751 22.544 o
0 9 12 57.960 64.280 4.168 259.759 o
0 9 13 13458.600 13512.400 116.191 0.230 o
0 9 14 1043.330 1064.910 15.522 12.854 o
0 9 15 11280.400 11359.800 83.493 0.342 o
0 9 16 625.104 619.592 12.992 22.591 o
0 9 17 1168.760 1162.380 18.838 10.473 o
0 9 18 402.133 401.742 9.749 38.313 o
0 9 19 4055.510 4122.420 37.656 1.902 o
0 9 20 1.213 10.150 3.212 998.431 o
0 9 21 2426.200 2468.050 28.742 3.953 o
0 9 22 860.153 851.633 16.984 14.611 o
0 9 23 482.081 457.513 9.707 33.514 o
0 9 24 2375.740 2296.000 104.814 0.939 o
0 9 25 1022.630 919.371 46.118 4.425 o
0 10 0 2460.830 2477.640 33.260 3.589 o
0 10 1 3580.720 3621.760 46.474 1.957 o
0 10 2 294.649 287.770 7.991 55.320 o
0 10 3 4.079 11.580 2.092 1621.730 o
0 10 4 2557.760 2446.870 53.290 2.353 o
0 10 5 1402.580 1434.730 9.665 10.676 o
0 10 6 8892.940 9001.960 38.966 0.599 o
0 10 7 10550.700 10409.500 48.200 0.443 o
0 10 8 2066.380 2056.520 19.074 5.708 o
0 10 9 165.903 179.402 6.372 95.240 o
0 10 10 151.153 148.906 6.404 103.728 o
0 10 11 21.448 18.632 4.034 467.591 o
0 10 12 11.386 12.674 3.459 694.452 o
0 10 13 0.603 6.246 2.698 1453.880 o
0 10 14 2008.300 2036.480 28.475 4.836 o
0 10 15 111.766 113.600 6.245 127.959 o
0 10 16 0.034 1.649 2.898 1424.510 o
0 10 17 904.511 941.008 15.284 14.719 o
0 10 18 1811.360 1871.590 21.986 6.167 o
0 10 19 4022.720 4096.780 36.453 1.947 o
0 10 20 539.290 558.982 11.700 26.846 o
0 10 21 1402.800 1405.280 26.626 7.009 o
0 10 22 327.197 319.867 11.998 38.247 o
0 10 23 0.133 -8.461 5.310 437.790 o
0 10 24 3355.610 3066.980 45.258 2.201 o
0 10 25 786.679 739.069 26.299 10.471 o
0 11 1 191.716 202.677 5.787 90.465 o
0 11 2 197.720 206.131 5.868 87.982 o
0 11 3 33.678 47.842 3.144 425.558 o
0 11 4 779.386 782.086 11.664 19.547 o
0 11 5 669.710 669.031 10.969 23.215 o
0 11 6 1667.100 1641.740 18.398 7.433 o
0 11 7 24093.800 23600.200 149.193 0.088 o
0 11 8 148.800 153.236 5.869 109.837 o
0 11 9 10649.300 10541.800 69.362 0.401 o
0 11 10 1368.020 1398.240 16.808 9.426 o
0 11 11 2356.490 2425.770 26.397 4.242 o
0 11 12 710.982 709.546 16.804 17.046 o
0 11 13 7372.040 7394.760 73.551 0.647 o
0 11 14 337.264 348.330 14.643 30.626 o
0 11 15 5706.480 5717.720 63.815 0.958 o
0 11 16 1041.150 1074.210 102.527 1.100 o
0 11 17 1738.620 1749.130 40.477 4.045 o
0 11 18 6.202 12.232 5.058 417.072 o
0 11 19 650.328 660.652 23.775 12.799 o
0 11 20 1277.180 1242.490 26.103 7.726 o
0 11 21 433.793 424.824 18.866 20.530 o
0 11 22 839.548 833.566 20.370 12.923 o
0 11 23 932.570 906.415 19.334 12.537 o
0 11 24 74.665 64.909 4.932 204.684 o
0 12 0 7951.960 7935.940 97.247 0.494 o
0 12 1 24908.200 24513.100 132.065 0.086 o
0 12 2 3812.050 3849.640 31.570 2.214 o
0 12 3 5806.520 5766.500 42.327 1.140 o
0 12 4 155.720 162.854 5.499 109.754 o
0 12 5 2940.880 2880.010 26.809 3.312 o
0 12 6 884.906 879.058 12.926 16.581 o
0 12 7 3716.650 3691.740 33.222 2.260 o
0 12 8 1372.480 1374.240 17.901 9.195 o
0 12 9 2369.590 2375.780 25.511 4.326 o
0 12 10 5189.300 5154.580 43.519 1.315 o
0 12 11 53.936 55.339 4.684 251.005 o
0 12 12 1669.360 1666.280 24.462 6.393 o
0 12 13 162.949 172.382 7.698 84.634 o
0 12 14 1103.410 1122.680 25.934 8.548 o
0 12 15 101.204 104.772 21.235 24.565 o
0 12 16 8.609 14.551 5.945 304.680 o
0 12 17 40.344 46.384 5.801 225.509 o
0 12 18 65.451 84.082 7.342 137.192 o
0 12 19 2608.760 2657.610 40.246 2.954 o
0 12 20 1714.350 1756.550 40.254 4.089 o
0 12 21 3196.770 3105.790 45.207 2.266 o
0 12 22 2611.110 2539.310 37.298 3.169 o
0 12 23 2094.460 1996.060 29.442 4.635 o
0 12 24 1110.320 961.947 35.446 6.223 o
0 13 1 483.362 461.480 9.168 34.325 o
0 13 2 416.219 424.654 9.086 38.493 o
0 13 3 48.851 53.351 3.274 343.795 o
0 13 4 3099.120 3089.590 37.136 2.645 o
0 13 5 1747.790 1763.690 21.084 6.593 o
0 13 6 4268.120 4283.500 42.039 1.706 o
0 13 7 11757.400 12118.000 128.681 0.255 o
0 13 8 408.664 420.458 11.274 34.194 o
0 13 9 23984.800 24215.000 171.522 0.083 o
0 13 10 1731.080 1750.230 21.452 6.600 o
0 13 11 2906.510 2956.730 33.425 2.990 o
0 13 12 1207.850 1227.310 20.227 9.664 o
0 13 13 2629.230 2632.710 32.444 3.410 o
0 13 14 921.745 851.997 104.914 1.066 o
0 13 15 355.317 341.799 15.468 28.446 o
0 13 16 4511.420 4586.180 182.948 0.313 o
0 13 17 2356.530 2303.890 47.620 2.791 o
0 13 18 3612.630 3564.920 49.007 1.884 o
0 13 19 2300.460 2335.310 39.989 3.319 o
0 13 20 123.341 125.434 11.957 59.768 o
0 13 21 1786.920 1763.700 30.360 5.189 o
0 13 22 0.022 0.762 4.851 522.362 o
0 13 23 266.462 252.049 11.281 46.019 o
0 14 0 17849.600 18089.400 144.274 0.139 o
0 14 1 3897.240 3907.810 27.312 2.257 o
0 14 2 4876.420 4862.290 35.366 1.538 o
0 14 3 3615.760 3567.180 28.545 2.482 o
0 14 4 9262.760 9322.790 58.976 0.516 o
0 14 5 1865.340 1860.210 22.535 5.982 o
0 14 6 10133.100 10236.800 75.427 0.415 o
0 14 7 137.216 145.374 6.601 106.547 o
0 14 8 1754.460 1768.450 28.614 5.479 o
0 14 9 963.105 965.265 20.883 11.426 o
0 14 10 1793.530 1880.450 30.843 5.021 o
0 14 11 3104.750 3118.690 49.419 2.146 o
0 14 12 74.282 69.890 7.082 142.160 o
0 14 13 2223.790 2575.320 57.675 2.251 o
0 14 14 3012.190 3045.430 49.847 2.183 o
0 14 15 343.820 356.011 20.297 20.417 o
0 14 16 271.254 272.741 15.910 30.870 o
0 14 17 1038.010 1008.040 20.196 11.148 o
0 14 18 432.966 431.042 12.558 30.529 o
0 14 19 65.777 78.700 10.780 81.544 o
0 14 20 846.362 849.826 27.490 9.470 o
0 14 21 1407.070 1373.760 33.146 5.761 o
0 14 22 1161.910 1111.760 26.395 8.228 o
0 15 1 1523.410 1515.180 14.851 8.855 o
0 15 2 2831.070 2815.210 25.125 3.534 o
0 15 3 1057.810 1073.020 14.162 13.260 o
0 15 4 2011.900 2017.920 20.586 5.712 o
0 15 5 1079.220 1076.550 15.964 12.358 o
0 15 6 1983.720 1967.950 22.938 5.561 o
0 15 7 747.080 741.773 14.675 18.055 o
0 15 8 4052.700 4150.020 44.861 1.739 o
0 15 9 295.032 282.284 10.507 45.944 o
0 15 10 2441.220 2447.550 33.085 3.636 o
0 15 11 724.155 741.367 19.539 14.729 o
0 15 12 1156.460 1175.020 30.147 7.143 o
0 15 13 493.692 483.289 16.169 22.599 o
0 15 14 1359.290 1367.050 27.189 7.056 o
0 15 15 791.454 766.594 19.919 13.806 o
0 15 16 692.124 714.813 20.860 14.212 o
0 15 17 103.233 95.020 9.640 85.714 o
0 15 18 4314.890 4225.450 80.467 1.032 o
0 15 19 121.931 133.800 17.151 34.432 o
0 15 20 658.895 632.716 22.364 13.764 o
0 15 21 6.516 11.434 5.856 322.626 o
0 15 22 2.756 4.288 4.212 638.877 o
0 16 0 7072.600 7104.780 61.691 0.746 o
0 16 1 1034.440 1069.710 12.672 14.086 o
0 16 2 1686.030 1756.540 18.099 7.234 o
0 16 3 176.181 180.799 6.172 94.111 o
0 16 4 79.949 82.427 4.523 201.343 o
0 16 5 774.214 790.610 15.389 16.871 o
0 16 6 93.189 102.781 5.772 149.939 o
0 16 7 1309.470 1324.120 20.905 8.811 o
0 16 8 164.351 175.524 8.074 80.750 o
0 16 9 493.121 515.507 14.732 24.258 o
0 16 10 29.059 25.546 5.223 300.505 o
0 16 11 476.674 466.661 15.850 23.525 o
0 16 12 4565.970 4730.000 58.087 1.288 o
0 16 13 464.716 445.950 15.508 24.486 o
0 16 14 333.642 357.877 13.942 32.188 o
0 16 15 5807.610 5900.820 68.884 0.888 o
0 16 16 872.869 878.820 22.864 11.294 o
0 16 17 52.224 62.197 6.897 163.805 o
0 16 18 123.032 118.901 7.847 99.563 o
0 16 19 263.928 245.661 11.070 47.241 o
0 16 20 106.115 109.854 9.702 82.923 o
0 16 21 186.084 184.269 10.241 61.052 o
0 17 1 3608.800 3635.600 27.657 2.490 o
0 17 2 1467.980 1532.970 17.308 8.569 o
0 17 3 10313.200 10504.200 68.651 0.416 o
0 17 4 1914.610 1952.400 21.677 5.874 o
0 17 5 944.911 944.991 16.137 13.885 o
0 17 6 372.491 382.964 11.147 36.864 o
0 17 7 0.409 5.195 4.099 694.843 o
0 17 8 767.526 782.754 17.995 15.183 o
0 17 9 782.469 795.356 16.654 15.873 o
0 17 10 2458.540 2488.860 34.666 3.489 o
0 17 11 178.264 184.112 9.430 67.338 o
0 17 12 3249.180 3312.410 41.081 2.344 o
0 17 13 5233.450 5313.910 67.003 1.014 o
0 17 14 126.928 124.285 9.983 75.106 o
0 17 15 1255.890 1266.040 22.155 8.808 o
0 17 16 684.626 690.930 16.828 17.456 o
0 17 17 1171.810 1117.340 29.817 7.261 o
0 17 18 282.666 256.003 13.737 36.658 o
0 17 19 1871.320 1888.490 40.020 3.892 o
0 17 20 528.046 495.154 17.248 20.559 o
0 18 0 5377.700 5496.960 53.128 1.133 o
0 18 1 1577.480 1624.470 18.319 7.782 o
0 18 2 1977.750 1983.260 22.262 5.635 o
0 18 3 10.709 15.770 3.531 664.874 o
0 18 4 267.153 268.625 8.522 56.830 o
0 18 5 3099.320 3166.510 38.920 2.548 o
0 18 6 217.617 235.316 9.456 59.262 o
0 18 7 4420.690 4531.550 63.010 1.257 o
0 18 8 258.547 264.732 9.966 51.492 o
0 18 9 1102.540 1126.860 20.355 10.399 o
0 18 10 9.898 11.389 4.935 419.199 o
0 18 11 191.294 187.161 9.430 65.401 o
0 18 12 133.282 127.816 8.089 92.746 o
0 18 13 920.779 933.683 19.306 12.538 o
0 18 14 51.866 49.247 5.724 211.928 o
0 18 15 35.294 33.117 4.912 298.905 o
0 18 16 1419.500 1423.830 26.186 7.032 o
0 18 17 1032.280 985.176 17.536 12.379 o
0 18 18 2590.190 2605.200 47.143 2.606 o
0 18 19 183.899 188.981 10.740 58.035 o
0 19 1 1271.520 1300.890 18.672 9.639 o
0 19 2 400.406 415.124 11.602 33.928 o
0 19 3 790.692 819.108 16.431 15.809 o
0 19 4 548.606 585.754 14.010 23.307 o
0 19 5 270.975 268.471 9.680 51.490 o
0 19 6 83.158 84.635 6.344 149.509 o
0 19 7 705.249 704.042 15.801 17.961 o
0 19 8 3213.820 3258.590 36.846 2.537 o
0 19 9 407.927 402.754 12.114 32.785 o
0 19 10 8939.150 9025.630 131.247 0.339 o
0 19 11 4320.330 4420.080 48.313 1.549 o
0 19 12 6939.010 7115.180 66.444 0.731 o
0 19 13 870.669 900.211 18.242 13.596 o
0 19 14 5961.020 5970.670 56.151 0.976 o
0 19 15 796.025 799.183 16.991 15.487 o
0 19 16 839.517 777.017 30.477 8.493 o
0 19 17 1598.140 1505.630 44.352 3.873 o
0 19 18 1231.260 1202.900 28.013 7.439 o
0 20 0 12861.400 13002.200 135.786 0.222 o
0 20 1 1846.750 1928.250 29.246 5.095 o
0 20 2 3885.980 3944.530 40.458 1.938 o
0 20 3 1629.970 1625.340 23.719 6.668 o
0 20 4 301.064 303.306 10.294 45.571 o
0 20 5 1396.220 1407.760 22.229 8.000 o
0 20 6 1218.810 1203.290 20.438 9.605 o
0 20 7 7.436 11.380 4.203 562.403 o
0 20 8 288.272 292.960 10.147 47.353 o
0 20 9 1056.720 1068.250 20.787 10.641 o
0 20 10 232.102 243.741 11.263 48.818 o
0 20 11 1042.380 1024.360 19.736 11.260 o
0 20 12 12.167 11.694 4.195 525.329 o
0 20 13 736.909 774.142 17.735 15.709 o
0 20 14 390.958 391.088 10.617 37.087 o
0 20 15 87.593 85.496 5.691 161.530 o
0 20 16 27.911 22.356 4.613 361.248 o
0 20 17 116.133 115.476 8.342 95.764 o
0 21 1 72.593 70.248 6.501 157.384 o
0 21 2 22.111 20.278 4.836 363.025 o
0 21 3 88.895 96.421 6.316 143.083 o
0 21 4 10.934 17.711 4.213 509.306 o
0 21 5 85.019 90.953 5.974 154.745 o
0 21 6 876.787 905.530 17.108 14.145 o
0 21 7 23.077 26.792 4.470 385.714 o
0 21 8 3551.910 3594.730 41.072 2.134 o
0 21 9 380.790 375.151 11.725 35.279 o
0 21 10 4829.970 4861.820 48.975 1.357 o
0 21 11 647.024 650.896 14.544 20.327 o
0 21 12 6607.540 6579.240 58.477 0.840 o
0 21 13 211.816 195.233 7.426 75.152 o
0 21 14 612.631 579.766 12.653 23.637 o
0 21 15 55.273 47.506 5.391 222.760 o
0 22 0 4.428 8.576 7.489 209.724 o
0 22 1 10.938 20.585 4.954 391.948 o
0 22 2 14.961 18.023 4.586 427.217 o
0 22 3 231.787 248.321 9.992 54.461 o
0 22 4 44.190 42.011 5.118 257.949 o
0 22 5 269.908 258.539 8.839 55.653 o
0 22 6 340.533 344.785 9.980 42.712 o
0 22 7 179.155 178.278 7.451 82.733 o
0 22 8 247.940 238.919 9.029 58.011 o
0 22 9 747.714 766.000 15.538 17.235 o
0 22 10 90.621 86.667 5.684 159.073 o
0 22 11 453.157 438.660 13.527 28.052 o
0 22 12 653.431 640.916 12.480 22.352 o
0 22 13 1078.500 1056.200 28.161 8.069 o
0 22 14 137.704 137.724 5.273 124.801 o
0 23 1 0.083 2.375 6.602 280.972 o
0 23 2 36.289 41.552 5.979 225.880 o
0 23 3 45.252 45.147 4.929 263.468 o
0 23 4 278.215 284.651 9.728 50.032 o
0 23 5 1171.270 1148.990 19.569 10.252 o
0 23 6 1198.310 1226.710 20.016 9.777 o
0 23 7 859.588 849.303 17.882 14.105 o
0 23 8 1985.080 1943.170 24.470 5.406 o
0 23 9 963.153 913.867 15.415 14.225 o
0 23 10 1664.480 1669.720 20.997 6.969 o
0 23 11 593.044 573.238 10.850 26.315 o
0 23 12 1137.560 1052.810 19.365 10.767 o
0 24 0 2555.420 2575.500 89.187 1.185 o
0 24 1 8.557 19.607 5.002 397.875 o
0 24 2 1273.970 1262.420 22.845 8.556 o
0 24 3 161.313 154.145 8.049 83.733 o
0 24 4 89.333 78.605 6.169 151.504 o
0 24 5 2.384 1.869 4.199 660.326 o
0 24 6 137.320 133.824 8.457 87.100 o
0 24 7 525.963 497.075 11.977 27.672 o
0 24 8 137.439 125.110 6.026 117.523 o
0 24 9 76.486 82.478 5.887 166.156 o
0 25 1 1628.900 1586.280 23.999 6.674 o
0 25 2 99.343 100.582 6.187 138.599 o
0 25 3 1621.820 1552.820 23.546 6.817 o
0 25 4 1346.010 1283.180 23.584 8.066 o
0 25 5 373.119 348.332 11.395 37.020 o
0 25 6 3435.420 3308.330 41.158 2.251 o
1 0 0 318.091 320.567 5.696 59.397 o
1 0 2 6151.230 6190.590 51.989 0.969 o
1 0 4 2615.000 2637.390 29.926 3.576 o
1 0 6 3350.830 3313.980 32.737 2.589 o
1 0 8 218.584 231.465 7.881 68.324 o
1 0 10 11584.700 11631.400 72.906 0.344 o
1 0 12 19223.000 18861.000 122.125 0.135 o
1 0 14 20108.700 19864.700 177.605 0.107 o
1 0 16 3196.860 3152.120 38.330 2.520 o
1 0 18 989.676 1008.200 21.230 10.999 o
1 0 20 3580.860 3693.410 56.612 1.669 o
1 0 22 11646.900 11774.900 135.851 0.250 o
1 0 24 1241.130 1189.620 32.867 6.310 o
1 0 26 125.113 117.688 8.882 87.063 o
1 1 0 39259.800 37760.500 148.926 0.039 o
1 1 1 1223.970 1197.840 8.698 13.061 o
1 1 2 25759.900 26070.300 99.996 0.084 o
1 1 3 23200.200 23583.200 112.736 0.099 o
1 1 4 12377.800 12437.500 55.690 0.329 o
1 1 5 100.065 113.399 4.013 177.786 o
1 1 6 2504.910 2490.290 16.481 4.653 o
1 1 7 12576.600 12490.200 60.235 0.318 o
1 1 8 29819.400 29879.200 107.467 0.065 o
1 1 9 47.004 45.283 2.739 402.132 o
1 1 10 19088.300 18972.500 75.799 0.150 o
1 1 11 2730.580 2702.110 20.735 3.940 o
1 1 12 2172.030 2183.930 19.558 5.309 o
1 1 13 190.930 203.152 6.381 86.045 o
1 1 14 876.119 860.101 10.933 17.967 o
1 1 15 4126.400 4104.780 31.663 2.005 o
1 1 16 12.629 14.827 2.832 845.182 o
1 1 17 494.848 499.646 9.586 32.390 o
1 1 18 405.062 406.897 10.255 36.885 o
1 1 19 70.702 71.530 5.201 196.539 o
1 1 20 440.281 457.018 12.872 29.310 o
1 1 21 257.386 259.111 10.003 51.667 o
1 1 22 3866.170 3911.730 56.079 1.577 o
1 1 23 15.486 25.564 4.256 450.307 o
1 1 24 1552.660 1563.100 26.664 6.425 o
1 1 25 1400.590 1366.190 22.929 7.895 o
1 1 26 52.577 52.180 4.550 262.981 o
1 2 0 11565.100 11284.700 47.639 0.383 o
1 2 1 45779.300 45484.400 161.469 0.028 o
1 2 2 13040.000 13072.000 50.466 0.306 o
1 2 3 48918.800 49209.400 181.851 0.025 o
1 2 4 1862.990 1844.470 13.437 7.140 o
1 2 5 397.490 413.216 6.428 45.885 o
1 2 6 450.614 445.472 6.997 40.262 o
1 2 7 12.415 17.364 2.356 988.530 o
1 2 8 172.764 176.880 4.270 112.897 o
1 2 9 4444.980 4363.030 30.097 1.849 o
1 2 10 1589.470 1557.440 13.650 8.682 o
1 2 11 11597.700 11470.400 58.493 0.366 o
1 2 12 21381.200 20968.700 107.025 0.117 o
1 2 13 4513.780 4391.320 37.903 1.685 o
1 2 14 1773.870 1725.010 26.287 5.813 o
1 2 15 596.137 594.376 9.731 27.276 o
1 2 16 4113.950 4090.450 38.925 1.858 o
1 2 17 178.893 179.887 6.809 88.006 o
1 2 18 167.610 180.484 7.173 87.377 o
1 2 19 4546.030 4623.960 41.807 1.572 o
1 2 20 10.057 14.008 3.681 644.955 o
1 2 21 5709.210 5717.720 48.182 1.107 o
1 2 22 31.498 27.902 4.638 337.902 o
1 2 23 19.167 28.372 4.412 405.376 o
1 2 24 28.671 37.394 5.565 264.814 o
1 2 25 225.631 219.321 8.926 62.160 o
1 2 26 302.775 297.669 9.184 49.604 o
1 3 0 11206.200 11505.600 48.021 0.392 o
1 3 1 29791.900 29410.300 111.512 0.065 o
1 3 2 3271.390 3366.010 18.597 3.100 o
1 3 3 1652.890 1636.860 11.816 8.514 o
1 3 4 3807.060 3883.090 22.474 2.421 o
1 3 5 968.054 992.753 9.550 16.534 o
1 3 6 10065.200 10088.800 44.725 0.481 o
1 3 7 0.779 10.424 1.917 2190.190 o
1 3 8 7448.960 7423.600 34.521 0.819 o
1 3 9 7293.290 7281.370 34.847 0.845 o
1 3 10 1541.120 1604.330 14.501 8.645 o
1 3 11 1492.820 1475.180 16.377 8.777 o
1 3 12 2756.210 2722.810 28.341 3.485 o
1 3 13 1266.440 1291.980 18.743 9.666 o
1 3 14 2288.050 2288.970 25.129 4.536 o
1 3 15 4917.790 5023.170 40.490 1.436 o
1 3 16 2037.160 1990.330 22.799 5.446 o
1 3 17 41.920 44.192 4.215 316.179 o
1 3 18 347.387 343.320 9.553 43.588 o
1 3 19 2602.860 2646.540 29.251 3.625 o
1 3 20 726.859 736.343 14.491 18.517 o
1 3 21 2310.310 2334.590 26.949 4.322 o
1 3 22 1836.950 1853.710 22.772 6.023 o
1 3 23 5.858 8.632 3.759 707.290 o
1 3 24 146.306 152.728 8.161 86.025 o
1 3 25 967.302 973.343 18.338 12.527 o
1 3 26 4.077 6.880 3.033 1059.350 o
1 4 0 1123.000 1143.550 8.408 14.333 o
1 4 1 32095.300 32628.000 123.466 0.055 o
1 4 2 607.278 625.116 6.034 30.330 o
1 4 3 1377.150 1456.120 11.367 10.443 o
1 4 4 15132.000 15134.300 66.119 0.228 o
1 4 5 30.896 40.053 2.361 549.736 o
1 4 6 37486.800 37032.200 127.489 0.042 o
1 4 7 2006.560 1948.350 13.150 6.574 o
1 4 8 9290.490 9189.110 40.562 0.561 o
1 4 9 96.750 103.738 3.746 191.415 o
1 4 10 1679.580 1612.840 15.354 7.930 o
1 4 11 1542.630 1499.770 17.511 8.295 o
1 4 12 933.008 920.900 17.188 13.556 o
1 4 13 1328.350 1294.210 15.769 10.156 o
1 4 14 1047.010 1037.370 14.587 13.326 o
1 4 15 477.611 440.129 9.626 34.202 o
1 4 16 4535.540 4508.350 38.589 1.647 o
1 4 17 4402.510 4479.700 39.265 1.683 o
1 4 18 504.061 501.904 11.379 29.160 o
1 4 19 9061.080 9069.490 77.499 0.482 o
1 4 20 520.362 509.291 11.878 27.805 o
1 4 21 326.396 306.611 9.304 47.042 o
1 4 22 1682.870 1736.250 23.191 6.475 o
1 4 23 2377.570 2408.840 60.294 2.108 o
1 4 24 561.483 574.245 14.686 22.349 o
1 4 25 2710.440 2675.190 53.693 2.225 o
1 4 26 12.184 13.721 7.623 192.008 o
1 5 0 301.145 392.773 5.804 56.919 o
1 5 1 5584.330 5636.450 26.490 1.335 o
1 5 2 75295.100 74494.400 505.764 0.009 o
1 5 3 10861.700 10781.700 46.501 0.423 o
1 5 4 44658.500 45257.100 167.590 0.029 o
1 5 5 109.624 130.221 4.206 159.501 o
1 5 6 46149.000 45768.300 166.767 0.028 o
1 5 7 1658.390 1647.310 14.217 8.121 o
1 5 8 6685.890 6735.440 33.867 0.970 o
1 5 9 641.630 609.636 8.576 27.019 o
1 5 10 441.425 470.915 8.957 36.376 o
1 5 11 2562.970 2555.570 28.399 3.771 o
1 5 12 4814.760 4735.070 43.807 1.452 o
1 5 13 1891.940 1875.100 19.700 6.263 o
1 5 14 5227.500 5234.010 44.848 1.282 o
1 5 15 1437.570 1410.660 18.021 8.800 o
1 5 16 261.937 266.703 7.839 60.623 o
1 5 17 327.194 328.211 9.025 47.111 o
1 5 18 1418.440 1454.420 20.016 8.338 o
1 5 19 409.061 412.179 10.489 36.058 o
1 5 20 21.664 29.679 4.156 421.122 o
1 5 21 0.353 4.369 3.722 841.554 o
1 5 22 549.154 582.662 10.757 27.509 o
1 5 23 2042.330 2024.490 26.142 5.042 o
1 5 24 2612.700 2609.090 44.561 2.728 o
1 5 25 1272.840 1216.970 23.881 8.363 o
1 5 26 2619.320 2553.880 41.242 2.925 o
1 6 0 39916.300 40026.200 142.344 0.037 o
1 6 1 10436.300 10318.200 43.076 0.459 o
1 6 2 4512.800 4576.800 22.888 1.886 o
1 6 3 8366.490 8207.440 35.046 0.683 o
1 6 4 888.875 914.878 9.272 18.276 o
1 6 5 68.379 81.767 3.198 262.803 o
1 6 6 2484.610 2512.360 18.350 4.556 o
1 6 7 2708.840 2677.830 19.876 4.028 o
1 6 8 169.657 180.038 4.489 111.518 o
1 6 9 9.317 14.660 1.901 1358.970 o
1 6 10 1324.290 1296.990 15.710 10.187 o
1 6 11 184.336 185.695 6.328 90.061 o
1 6 12 7.017 11.125 2.478 1202.550 o
1 6 13 274.343 270.265 6.853 63.385 o
1 6 14 2283.530 2253.880 23.018 4.747 o
1 6 15 7484.650 7495.690 54.779 0.725 o
1 6 16 1595.860 1571.430 19.797 7.543 o
1 6 17 5401.190 5546.130 45.366 1.208 o
1 6 18 2757.810 2714.180 52.256 2.259 o
1 6 19 6144.610 6208.990 50.092 0.983 o
1 6 20 309.161 295.148 8.853 50.396 o
1 6 21 3121.750 3139.640 31.022 2.869 o
1 6 22 2.611 12.702 3.197 939.044 o
1 6 23 4.112 12.196 5.260 398.495 o
1 6 24 51.448 54.673 4.866 247.130 o
1 6 25 201.051 188.767 7.849 74.623 o
1 7 0 1469.340 1449.160 10.220 10.137 o
1 7 1 34164.100 34317.900 123.988 0.050 o
1 7 2 1143.750 1142.470 9.357 13.864 o
1 7 3 20299.700 19898.500 110.664 0.127 o
1 7 4 31117.900 30870.700 103.536 0.061 o
1 7 5 8019.050 7972.480 37.557 0.719 o
1 7 6 32167.700 32247.400 119.033 0.056 o
1 7 7 3325.670 3287.700 21.944 2.986 o
1 7 8 9760.300 9627.730 43.084 0.513 o
1 7 9 36.661 44.379 2.713 458.788 o
1 7 10 4435.420 4422.090 42.520 1.623 o
1 7 11 20251.700 19318.700 157.361 0.114 o
1 7 12 4131.560 4058.500 36.372 1.913 o
1 7 13 1031.080 1026.180 13.641 13.915 o
1 7 14 566.783 575.363 10.590 27.328 o
1 7 15 139.750 151.759 5.921 112.805 o
1 7 16 1189.500 1229.760 17.110 10.731 o
1 7 17 561.247 556.514 11.501 26.557 o
1 7 18 3033.450 3034.030 30.354 3.004 o
1 7 19 604.113 604.900 12.258 24.000 o
1 7 20 90.467 99.426 5.264 164.180 o
1 7 21 718.536 756.920 17.467 16.187 o
1 7 22 221.631 211.689 7.255 73.217 o
1 7 23 1392.570 1343.260 25.340 7.406 o
1 7 24 1657.090 1621.020 21.985 6.895 o
1 7 25 2226.130 2140.590 36.427 3.745 o
1 8 0 1702.320 1642.420 15.820 7.721 o
1 8 1 1699.160 1758.040 10.845 8.191 o
1 8 2 12051.900 11933.800 47.655 0.355 o
1 8 3 26.076 34.980 2.187 642.960 o
1 8 4 1036.680 984.691 9.609 15.730 o
1 8 5 573.414 588.184 6.967 31.307 o
1 8 6 3498.050 3427.710 20.320 2.839 o
1 8 7 147.002 146.453 4.012 133.927 o
1 8 8 2254.740 2210.890 18.500 5.212 o
1 8 9 7816.880 7650.440 44.936 0.728 o
1 8 10 3097.700 3008.670 24.236 3.222 o
1 8 11 506.849 531.815 10.542 29.887 o
1 8 12 1685.210 1639.970 17.689 7.491 o
1 8 13 5527.400 5564.240 42.316 1.213 o
1 8 14 7196.020 7115.520 66.935 0.706 o
1 8 15 9043.770 9002.300 62.585 0.528 o
1 8 16 202.323 209.019 6.872 79.457 o
1 8 17 1285.900 1310.480 18.608 9.565 o
1 8 18 131.992 127.821 5.700 123.763 o
1 8 19 42.529 41.827 3.851 343.691 o
1 8 20 297.753 296.180 9.804 47.794 o
1 8 21 22.808 19.395 3.320 567.811 o
1 8 22 1131.730 1097.140 17.845 11.223 o
1 8 23 2668.500 2559.390 27.623 3.703 o
1 8 24 895.963 882.977 14.365 15.610 o
1 8 25 3495.550 3344.910 73.179 1.337 o
1 9 0 3023.190 3057.630 29.724 3.031 o
1 9 1 5.301 11.691 2.432 1290.240 o
1 9 2 1977.970 1950.910 25.501 5.293 o
1 9 3 6266.650 6242.120 32.695 1.085 o
1 9 4 5391.970 5416.560 28.224 1.398 o
1 9 5 2804.840 2781.100 18.259 3.918 o
1 9 6 3527.590 3510.600 22.840 2.718 o
1 9 7 256.698 280.421 6.534 66.533 o
1 9 8 8548.880 8463.170 51.001 0.612 o
1 9 9 209.470 213.881 5.066 89.805 o
1 9 10 3427.260 3384.080 36.871 2.381 o
1 9 11 767.380 800.339 14.294 17.680 o
1 9 12 3802.490 3931.760 39.635 1.995 o
1 9 13 6149.210 6202.600 45.658 1.017 o
1 9 14 1682.030 1703.640 20.851 6.894 o
1 9 15 906.173 930.382 15.239 14.778 o
1 9 16 1671.670 1698.630 32.499 5.140 o
1 9 17 185.230 185.236 6.681 87.001 o
1 9 18 9.022 15.716 3.934 587.696 o
1 9 19 1515.110 1532.210 26.186 6.641 o
1 9 20 873.322 876.367 16.680 14.550 o
1 9 21 843.681 872.692 16.054 15.221 o
1 9 22 11.729 16.303 3.195 737.677 o
1 9 23 385.504 380.574 16.944 24.568 o
1 9 24 295.319 298.777 19.819 22.278 o
1 10 0 10814.100 10690.500 67.749 0.394 o
1 10 1 3971.270 3929.490 31.869 2.110 o
1 10 2 311.823 326.105 6.636 56.629 o
1 10 3 2716.700 2487.240 87.391 1.209 o
1 10 4 134.706 136.713 4.551 136.303 o
1 10 5 1963.990 1918.350 18.492 6.173 o
1 10 6 135.687 140.757 5.215 125.811 o
1 10 7 199.221 208.426 7.268 77.315 o
1 10 8 12494.000 12159.000 132.921 0.237 o
1 10 9 1625.860 1650.050 24.423 6.528 o
1 10 10 85.502 91.760 7.152 129.241 o
1 10 11 750.347 735.640 15.977 17.058 o
1 10 12 5142.000 5101.000 47.548 1.282 o
1 10 13 1388.710 1418.110 21.396 8.201 o
1 10 14 68.759 67.202 5.423 193.640 o
1 10 15 91.875 85.423 4.676 183.172 o
1 10 16 548.810 577.886 13.698 23.771 o
1 10 17 20.239 24.264 4.280 425.998 o
1 10 18 1204.680 1218.790 22.097 9.133 o
1 10 19 2072.570 2102.840 27.389 4.798 o
1 10 20 105.873 99.291 7.042 120.519 o
1 10 21 11.374 18.165 5.438 340.464 o
1 10 22 1653.420 1634.480 33.026 5.146 o
1 10 23 1066.040 1003.050 28.236 8.169 o
1 10 24 459.450 428.585 16.128 23.849 o
1 11 0 3020.590 3043.840 29.382 3.053 o
1 11 1 2732.630 2791.370 27.435 3.525 o
1 11 2 4610.560 4611.750 37.789 1.621 o
1 11 3 1064.720 1076.100 18.678 11.388 o
1 11 4 2481.630 2507.200 36.051 3.367 o
1 11 5 25227.600 24876.900 166.395 0.079 o
1 11 6 372.102 350.367 8.868 43.724 o
1 11 7 4981.300 4951.300 47.469 1.334 o
1 11 8 165.782 159.887 6.237 99.337 o
1 11 9 1569.860 1574.410 35.341 4.988 o
1 11 10 2037.130 2031.310 25.514 5.113 o
1 11 11 22.681 25.057 4.323 407.456 o
1 11 12 2428.150 2424.020 33.740 3.614 o
1 11 13 370.396 378.698 16.404 25.841 o
1 11 14 17.779 15.843 6.336 254.231 o
1 11 15 6145.630 6310.550 253.079 0.167 o
1 11 16 2720.100 2758.060 55.350 2.136 o
1 11 17 159.932 172.822 13.347 46.843 o
1 11 18 1198.500 1190.170 29.525 7.170 o
1 11 19 2050.900 2004.970 36.982 3.943 o
1 11 20 71.992 71.769 12.245 66.368 o
1 11 21 7189.220 7374.850 100.396 0.529 o
1 11 22 547.434 566.874 15.367 21.866 o
1 11 23 575.617 559.821 13.586 23.534 o
1 11 24 1240.070 1101.410 25.537 8.226 o
1 12 0 126.954 131.023 5.748 124.621 o
1 12 1 21653.000 21136.400 145.167 0.106 o
1 12 2 16.185 37.069 4.718 366.322 o
1 12 3 6900.880 6848.880 50.606 0.841 o
1 12 4 223.904 229.589 8.283 65.368 o
1 12 5 2138.160 2127.080 21.151 5.284 o
1 12 6 2917.840 2922.310 27.242 3.293 o
1 12 7 10755.100 10615.100 75.490 0.384 o
1 12 8 278.726 291.027 8.234 55.757 o
1 12 9 8688.730 8828.820 72.835 0.521 o
1 12 10 124.205 137.297 7.004 107.158 o
1 12 11 52.809 78.973 7.592 139.522 o
1 12 12 2379.490 2360.740 34.271 3.654 o
1 12 13 1810.020 1827.140 25.486 5.744 o
1 12 14 699.412 803.040 20.180 14.245 o
1 12 15 7657.740 7705.820 109.185 0.465 o
1 12 16 17.963 22.548 6.012 269.903 o
1 12 17 4501.550 4449.290 66.619 1.193 o
1 12 18 1073.580 1086.250 26.080 8.674 o
1 12 19 1024.280 1052.100 30.219 7.635 o
1 12 20 39.218 36.358 5.800 234.419 o
1 12 21 4201.490 4172.780 53.020 1.522 o
1 12 22 176.143 172.369 9.904 65.144 o
1 12 23 2068.030 1878.310 32.527 4.435 o
1 13 0 5029.330 5035.530 31.478 1.518 o
1 13 1 4956.300 4862.480 38.639 1.472 o
1 13 2 1001.190 977.739 14.884 13.849 o
1 13 3 8244.100 8335.380 65.162 0.589 o
1 13 4 374.958 390.135 7.824 44.977 o
1 13 5 9431.970 9522.450 62.903 0.491 o
1 13 6 9015.040 9132.360 76.647 0.485 o
1 13 7 11179.100 11325.500 81.058 0.349 o
1 13 8 327.341 322.703 9.073 47.145 o
1 13 9 1863.710 1859.600 32.840 4.690 o
1 13 10 4092.830 4158.450 40.014 1.830 o
1 13 11 6.019 7.857 3.969 649.868 o
1 13 12 1331.560 1353.920 22.829 8.180 o
1 13 13 351.684 375.111 16.001 27.064 o
1 13 14 117.153 110.696 11.144 67.480 o
1 13 15 297.185 316.311 13.945 34.261 o
1 13 16 916.153 942.208 23.868 10.452 o
1 13 17 914.662 933.275 23.752 10.531 o
1 13 18 728.719 738.544 20.391 14.129 o
1 13 19 2652.930 2726.190 41.682 2.823 o
1 13 20 1112.110 1116.490 31.138 7.078 o
1 13 21 4041.480 3975.670 63.250 1.379 o
1 13 22 41.829 48.617 6.468 193.501 o
1 14 0 358.784 381.997 8.297 45.120 o
1 14 1 6699.300 6716.540 49.350 0.880 o
1 14 2 121.194 133.292 5.285 133.742 o
1 14 3 0.171 2.500 2.289 2167.010 o
1 14 4 468.782 483.959 9.312 34.214 o
1 14 5 4.725 7.883 2.746 1190.040 o
1 14 6 7202.870 7287.720 57.391 0.748 o
1 14 7 1.910 12.386 3.496 830.556 o
1 14 8 8426.130 8628.080 67.125 0.561 o
1 14 9 420.487 398.549 10.630 35.543 o
1 14 10 1632.220 1637.200 22.819 6.800 o
1 14 11 3650.710 3608.630 41.755 2.068 o
1 14 12 645.707 533.883 96.823 1.269 o
1 14 13 7490.770 7567.590 78.153 0.610 o
1 14 14 8.448 12.451 7.042 227.181 o
1 14 15 3753.260 3779.900 72.424 1.273 o
1 14 16 9015.960 9243.480 234.021 0.166 o
1 14 17 379.232 367.349 20.747 19.284 o
1 14 18 9152.440 9676.760 232.116 0.166 o
1 14 19 1778.050 1767.020 41.462 3.895 o
1 14 20 2738.520 2694.870 50.590 2.345 o
1 14 21 1960.150 1937.060 38.225 3.954 o
1 14 22 241.204 212.261 12.197 45.353 o
1 15 0 1042.920 1038.450 13.512 13.806 o
1 15 1 0.738 10.400 2.828 1242.850 o
1 15 2 47.031 56.272 4.733 260.172 o
1 15 3 1783.680 1811.460 20.800 6.476 o
1 15 4 1900.960 1974.150 21.999 5.841 o
1 15 5 731.464 715.570 13.360 19.524 o
1 15 6 631.160 630.437 16.310 19.019 o
1 15 7 254.658 248.935 9.344 55.322 o
1 15 8 351.803 332.558 12.369 35.837 o
1 15 9 1556.210 1547.620 24.592 6.811 o
1 15 10 553.871 577.406 14.829 22.292 o
1 15 11 560.729 586.457 16.954 19.703 o
1 15 12 13.091 17.110 5.171 364.891 o
1 15 13 1076.740 1101.820 23.453 9.498 o
1 15 14 29.834 16.568 7.326 186.482 o
1 15 15 1364.200 1402.640 40.383 4.650 o
1 15 16 102.295 113.307 14.483 46.831 o
1 15 17 3.968 12.393 8.238 173.607 o
1 15 18 1007.540 1006.150 49.167 3.987 o
1 15 19 144.041 135.421 12.047 56.639 o
1 15 20 196.427 195.208 17.532 30.084 o
1 15 21 0.222 2.377 8.004 191.582 o
1 16 0 1396.520 1420.270 16.713 9.261 o
1 16 1 841.918 845.974 15.939 15.446 o
1 16 2 949.874 971.497 13.871 14.848 o
1 16 3 990.865 1010.670 15.548 13.490 o
1 16 4 119.893 109.997 5.599 135.517 o
1 16 5 2419.420 2467.600 26.238 4.144 o
1 16 6 690.768 705.421 15.815 18.132 o
1 16 7 961.860 978.303 19.058 12.215 o
1 16 8 138.881 149.162 7.945 90.319 o
1 16 9 948.561 1030.720 22.678 10.562 o
1 16 10 273.658 255.269 10.238 49.518 o
1 16 11 4555.680 4608.360 55.872 1.338 o
1 16 12 183.418 175.576 10.079 62.887 o
1 16 13 6486.700 6630.450 71.150 0.764 o
1 16 14 348.394 370.304 17.572 24.376 o
1 16 15 484.114 526.122 24.184 14.116 o
1 16 16 2222.910 2169.410 85.376 1.333 o
1 16 17 186.597 183.908 14.524 40.051 o
1 16 18 4517.890 4556.640 73.792 1.078 o
1 16 19 380.605 390.221 17.462 23.729 o
1 16 20 20.943 25.541 6.861 212.345 o
1 17 0 36.618 49.700 4.012 338.097 o
1 17 1 11.556 25.138 3.256 665.909 o
1 17 2 828.827 826.233 13.142 17.492 o
1 17 3 669.932 700.374 12.098 21.825 o
1 17 4 525.009 521.502 11.470 28.097 o
1 17 5 921.775 947.461 15.500 14.409 o
1 17 6 5408.640 5566.140 51.008 1.144 o
1 17 7 1412.160 1451.470 24.750 7.318 o
1 17 8 1741.960 1779.720 25.368 5.955 o
1 17 9 1909.350 1894.010 28.669 5.089 o
1 17 10 1264.250 1254.280 25.809 7.822 o
1 17 11 1114.630 1148.670 24.252 8.981 o
1 17 12 954.167 936.704 21.531 11.275 o
1 17 13 135.588 140.238 8.851 82.809 o
1 17 14 1939.090 1998.440 39.735 3.802 o
1 17 15 2459.680 2557.690 54.409 2.317 o
1 17 16 2585.070 2657.900 53.869 2.271 o
1 17 17 302.248 295.940 16.433 28.461 o
1 17 18 16.013 29.391 5.687 290.902 o
1 17 19 25.713 28.047 4.644 355.978 o
1 18 0 69.852 73.121 5.244 195.222 o
1 18 1 266.897 290.455 7.488 60.248 o
1 18 2 1334.530 1377.700 18.720 9.154 o
1 18 3 1009.680 1014.690 15.170 13.485 o
1 18 4 1506.230 1512.930 20.008 7.909 o
1 18 5 1285.310 1335.440 17.738 9.745 o
1 18 6 3006.080 3011.140 34.565 2.844 o
1 18 7 2324.390 2373.200 30.110 4.025 o
1 18 8 792.441 776.342 16.407 16.036 o
1 18 9 1191.710 1189.080 20.418 9.774 o
1 18 10 308.071 303.950 11.451 41.291 o
1 18 11 1919.520 1907.360 32.791 4.586 o
1 18 12 6470.310 6625.940 63.063 0.821 o
1 18 13 390.216 394.753 11.838 34.226 o
1 18 14 4060.810 4180.630 52.177 1.575 o
1 18 15 3329.310 3457.900 51.161 1.938 o
1 18 16 189.296 218.605 11.426 52.426 o
1 18 17 2404.300 2405.290 37.229 3.398 o
1 18 18 311.503 288.249 12.781 37.478 o
1 19 0 8671.710 8697.050 71.062 0.532 o
1 19 1 1796.150 1823.510 21.356 6.350 o
1 19 2 5862.220 5948.770 45.610 1.085 o
1 19 3 1925.080 1941.210 20.332 6.024 o
1 19 4 0.782 10.785 3.303 955.667 o
1 19 5 1470.060 1469.630 18.586 8.421 o
1 19 6 1472.100 1490.220 20.691 7.929 o
1 19 7 78.954 79.026 5.464 176.965 o
1 19 8 187.545 200.763 8.586 70.659 o
1 19 9 1.310 0.483 4.162 693.318 o
1 19 10 1122.910 1168.150 21.617 9.761 o
1 19 11 143.551 156.621 8.260 85.243 o
1 19 12 3084.390 3159.870 75.522 1.370 o
1 19 13 14.901 9.114 3.972 557.184 o
1 19 14 663.381 648.799 19.635 15.655 o
1 19 15 1593.150 1613.710 30.474 5.647 o
1 19 16 494.418 491.174 15.227 23.795 o
1 19 17 0.514 -0.781 3.948 784.505 o
1 20 0 1079.450 1114.270 19.549 10.854 o
1 20 1 1231.390 1270.690 20.798 9.287 o
1 20 2 2591.810 2635.680 26.530 3.813 o
1 20 3 1455.570 1442.240 18.364 8.583 o
1 20 4 358.101 371.561 9.948 40.983 o
1 20 5 503.759 510.232 11.417 28.982 o
1 20 6 23.156 26.638 3.868 457.317 o
1 20 7 927.030 918.551 15.495 14.499 o
1 20 8 349.508 343.172 9.343 44.072 o
1 20 9 222.614 212.162 8.044 68.158 o
1 20 10 2970.520 2943.670 31.823 3.022 o
1 20 11 394.941 382.467 10.044 38.471 o
1 20 12 5383.240 5410.800 68.238 0.975 o
1 20 13 133.573 129.099 6.585 110.812 o
1 20 14 1480.610 1444.030 27.788 6.530 o
1 20 15 253.145 255.978 10.813 48.698 o
1 20 16 2357.760 2259.870 55.591 2.362 o
1 21 0 111.577 121.468 6.864 116.559 o
1 21 1 35.241 33.640 6.023 230.774 o
1 21 2 368.383 369.756 10.482 39.063 o
1 21 3 609.884 608.597 14.545 21.313 o
1 21 4 714.709 716.246 14.819 18.562 o
1 21 5 180.677 175.173 7.693 80.763 o
1 21 6 1.387 7.682 3.968 708.035 o
1 21 7 816.297 816.747 15.675 16.043 o
1 21 8 111.628 116.899 6.936 116.331 o
1 21 9 139.339 137.579 7.261 99.263 o
1 21 10 347.279 362.522 10.665 39.874 o
1 21 11 263.601 264.297 11.336 45.588 o
1 21 12 430.874 408.985 10.125 35.931 o
1 21 13 444.705 448.276 14.226 26.964 o
1 21 14 1202.690 1164.590 31.665 6.683 o
1 21 15 13.098 7.623 5.210 377.838 o
1 22 0 2399.040 2488.010 32.863 3.673 o
1 22 1 572.494 604.285 21.933 14.881 o
1 22 2 4731.790 4935.650 57.275 1.249 o
1 22 3 3440.540 3494.460 49.774 1.935 o
1 22 4 525.459 536.030 13.464 25.063 o
1 22 5 2944.460 3011.280 31.998 3.007 o
1 22 6 327.006 315.507 9.281 46.753 o
1 22 7 68.538 76.710 5.181 196.725 o
1 22 8 793.324 781.612 15.348 16.726 o
1 22 9 102.011 99.089 5.797 145.109 o
1 22 10 724.557 715.714 13.750 19.307 o
1 22 11 18.135 18.477 3.232 634.401 o
1 22 12 1275.120 1262.740 23.317 8.423 o
1 22 13 705.078 702.391 20.021 14.736 o
1 23 0 287.684 292.862 11.681 42.007 o
1 23 1 53.493 53.956 6.199 189.152 o
1 23 2 10.583 14.062 4.965 405.920 o
1 23 3 34.490 36.197 5.426 263.525 o
1 23 4 4.350 3.296 4.841 486.567 o
1 23 5 0.581 3.188 4.141 692.157 o
1 23 6 286.055 282.867 10.499 46.574 o
1 23 7 413.298 410.104 11.445 33.851 o
1 23 8 379.928 354.406 10.213 39.558 o
1 23 9 867.483 829.051 18.795 13.604 o
1 23 10 771.578 737.973 12.089 19.714 o
1 23 11 369.616 359.104 10.976 37.996 o
1 24 0 868.515 850.827 23.656 11.023 o
1 24 1 68.800 69.346 5.927 176.737 o
1 24 2 189.043 195.938 8.741 69.722 o
1 24 3 588.946 578.040 14.243 22.309 o
1 24 4 7.617 15.226 3.955 598.375 o
1 24 5 49.696 52.670 5.820 208.523 o
1 24 6 6.844 10.533 3.920 638.888 o
1 24 7 31.833 29.109 4.592 338.897 o
1 24 8 489.684 467.590 12.195 28.817 o
1 25 0 2105.180 2032.580 27.116 4.830 o
1 25 1 152.552 151.567 7.043 95.998 o
1 25 2 241.929 229.250 8.188 63.585 o
1 25 3 22.245 23.371 3.704 495.592 o
1 25 4 301.652 297.058 10.183 46.130 o
1 25 5 285.965 276.058 9.531 50.528 o
2 0 0 59904.500 58781.500 455.524 0.014 o
2 0 2 13532.600 13076.600 105.490 0.243 o
2 0 4 18098.100 17785.900 104.600 0.155 o
2 0 6 15584.100 15088.100 95.460 0.204 o
2 0 8 5903.110 5949.050 39.754 1.127 o
2 0 10 26428.000 25354.600 273.413 0.058 o
2 0 12 11953.200 11704.400 91.500 0.307 o
2 0 14 7487.720 7392.910 70.882 0.652 o
2 0 16 332.373 361.468 15.641 28.448 o
2 0 18 1461.480 1493.890 23.943 7.279 o
2 0 20 2730.470 2720.710 45.112 2.602 o
2 0 22 899.612 891.066 29.912 8.327 o
2 0 24 6222.830 6186.070 147.883 0.386 o
2 1 0 2593.940 2642.350 19.899 4.206 o
2 1 1 2342.570 2364.150 17.483 4.980 o
2 1 2 6594.350 6605.560 39.532 0.961 o
2 1 3 3707.060 3663.570 23.418 2.530 o
2 1 4 2412.600 2387.560 16.611 4.891 o
2 1 5 57.343 56.249 2.242 367.310 o
2 1 6 5101.200 5054.160 23.804 1.575 o
2 1 7 4671.630 4518.710 24.308 1.815 o
2 1 8 58.869 59.670 2.462 345.347 o
2 1 9 954.018 937.028 9.523 17.087 o
2 1 10 5196.590 5155.790 35.307 1.411 o
2 1 11 768.385 771.973 10.795 20.447 o
2 1 12 19012.600 18890.200 101.448 0.143 o
2 1 13 354.582 341.570 7.497 49.218 o
2 1 14 3935.870 3948.470 31.682 2.127 o
2 1 15 2156.530 2162.140 22.025 5.133 o
2 1 16 4.180 15.621 2.681 1110.590 o
2 1 17 916.418 940.399 13.097 15.763 o
2 1 18 75.884 79.487 4.271 215.900 o
2 1 19 1.968 4.199 2.988 1204.160 o
2 1 20 208.941 206.694 9.621 60.903 o
2 1 21 192.709 208.804 9.493 63.461 o
2 1 22 1681.540 1657.090 29.237 5.630 o
2 1 23 602.352 575.704 15.974 20.192 o
2 1 24 202.112 191.758 8.618 68.951 o
2 1 25 0.050 3.131 2.774 1502.870 o
2 2 0 35812.400 35672.100 126.696 0.046 o
2 2 1 822.677 784.959 9.632 20.179 o
2 2 2 20134.300 20149.600 84.166 0.134 o
2 2 3 1924.190 1900.470 15.801 6.606 o
2 2 4 12100.400 11914.400 51.733 0.349 o
2 2 5 185.524 190.076 3.763 109.754 o
2 2 6 943.569 948.949 8.439 17.623 o
2 2 7 1420.510 1390.990 9.798 10.677 o
2 2 8 7009.220 6965.960 31.017 0.919 o
2 2 9 20155.000 19873.200 90.431 0.134 o
2 2 10 8832.420 8648.290 48.234 0.592 o
2 2 11 4751.000 4692.210 31.746 1.654 o
2 2 12 7940.610 7853.480 48.754 0.693 o
2 2 13 653.475 678.743 10.674 23.749 o
2 2 14 17589.500 17594.200 101.780 0.162 o
2 2 15 3261.290 3249.580 28.495 2.825 o
2 2 16 8746.170 8838.190 53.593 0.577 o
2 2 17 2020.220 2050.820 21.743 5.534 o
2 2 18 409.529 411.197 9.463 38.349 o
2 2 19 4159.140 4143.580 36.637 1.880 o
2 2 20 273.853 289.411 11.146 44.810 o
2 2 21 394.110 385.032 12.172 33.518 o
2 2 22 630.892 609.030 14.647 20.840 o
2 2 23 3048.330 3039.990 45.551 2.338 o
2 2 24 0.486 -0.151 3.480 1007.300 o
2 2 25 3219.450 3098.390 35.287 2.643 o
2 3 0 10051.300 10124.300 44.934 0.480 o
2 3 1 4724.680 4497.130 48.172 1.437 o
2 3 2 2720.460 2661.430 17.606 4.138 o
2 3 3 417.068 430.325 7.739 41.198 o
2 3 4 1668.090 1656.000 13.572 8.161 o
2 3 5 869.203 858.118 8.147 19.603 o
2 3 6 2999.560 2945.670 17.291 3.626 o
2 3 7 582.934 576.453 7.236 30.874 o
2 3 8 3491.610 3441.520 18.596 2.883 o
2 3 9 3284.890 3250.630 18.462 3.144 o
2 3 10 369.778 351.943 7.173 48.496 o
2 3 11 3.632 20.238 3.529 727.962 o
2 3 12 22.184 26.161 3.084 583.684 o
2 3 13 9.973 13.954 2.564 1016.910 o
2 3 14 536.461 550.269 10.886 28.174 o
2 3 15 0.927 2.455 2.982 1287.550 o
2 3 16 0.054 5.072 2.801 1421.840 o
2 3 17 1449.450 1439.470 19.144 8.441 o
2 3 18 1136.320 1170.300 17.284 11.169 o
2 3 19 46.313 44.169 4.921 262.863 o
2 3 20 687.276 679.554 16.647 17.645 o
2 3 21 30.927 29.451 4.935 312.969 o
2 3 22 34.799 38.307 4.740 306.028 o
2 3 23 105.541 88.253 6.495 132.763 o
2 3 24 104.317 97.915 6.245 135.547 o
2 3 25 15.783 12.076 2.836 811.388 o
2 4 0 1986.480 2071.340 14.710 6.314 o
2 4 1 13069.700 13116.600 58.187 0.298 o
2 4 2 40.108 42.247 2.881 430.919 o
2 4 3 11.646 18.820 2.139 1073.340 o
2 4 4 69.097 60.620 2.609 307.385 o
2 4 5 10009.800 9849.250 40.387 0.497 o
2 4 6 22977.900 22515.100 97.148 0.106 o
2 4 7 10275.500 10136.200 41.878 0.473 o
2 4 8 7899.880 7799.610 34.653 0.749 o
2 4 9 18850.100 18245.600 106.346 0.146 o
2 4 10 9805.840 9879.060 65.826 0.457 o
2 4 11 4129.230 4179.500 36.184 1.894 o
2 4 12 5500.660 5523.790 41.481 1.231 o
2 4 13 1406.400 1361.200 17.042 9.276 o
2 4 14 9774.610 9884.680 73.761 0.440 o
2 4 15 30.026 29.441 4.107 389.924 o
2 4 16 9379.660 9512.040 64.454 0.490 o
2 4 17 3461.940 3529.420 32.642 2.460 o
2 4 18 391.438 367.735 9.685 39.920 o
2 4 19 3218.220 3207.040 36.125 2.577 o
2 4 20 0.124 -0.811 4.416 632.614 o
2 4 21 2940.350 2883.530 49.910 2.245 o
2 4 22 106.318 98.498 6.371 132.083 o
2 4 23 52.013 53.275 4.758 252.598 o
2 4 24 968.309 936.271 17.640 12.988 o
2 4 25 188.060 170.240 8.158 76.178 o
2 5 0 4882.760 5003.400 28.454 1.603 o
2 5 1 13381.600 13249.600 60.210 0.287 o
2 5 2 226.824 246.014 5.278 80.992 o
2 5 3 1122.370 1137.520 11.541 13.396 o
2 5 4 2334.540 2303.210 16.050 5.152 o
2 5 5 6672.070 6480.370 29.523 1.014 o
2 5 6 1893.650 1852.850 13.133 7.061 o
2 5 7 5108.730 5020.630 25.384 1.562 o
2 5 8 3743.860 3725.280 21.824 2.524 o
2 5 9 1015.980 989.227 15.530 13.378 o
2 5 10 781.063 794.071 14.001 17.751 o
2 5 11 6545.760 6416.270 45.987 0.941 o
2 5 12 2566.020 2560.310 26.509 3.888 o
2 5 13 3734.670 3673.820 34.859 2.210 o
2 5 14 1971.250 1996.510 24.389 5.391 o
2 5 15 1968.820 2005.770 22.050 5.654 o
2 5 16 5743.460 5793.960 44.685 1.127 o
2 5 17 80.499 76.604 5.255 182.513 o
2 5 18 4916.330 5038.880 48.208 1.328 o
2 5 19 76.243 75.013 5.569 178.183 o
2 5 20 5495.850 5565.060 55.661 1.080 o
2 5 21 583.157 587.010 14.428 22.122 o
2 5 22 442.839 430.776 11.655 31.918 o
2 5 23 283.332 272.069 9.620 50.557 o
2 5 24 18.629 15.550 4.401 440.159 o
2 5 25 66.170 70.682 5.489 192.347 o
2 6 0 780.764 807.063 9.316 20.938 o
2 6 1 1199.310 1175.700 10.958 12.763 o
2 6 2 149.907 152.752 3.879 132.274 o
2 6 3 17911.000 17705.000 75.090 0.169 o
2 6 4 348.014 360.424 6.247 52.563 o
2 6 5 3198.590 3150.290 17.749 3.294 o
2 6 6 4677.600 4664.060 27.029 1.749 o
2 6 7 4197.130 4090.990 22.919 2.141 o
2 6 8 27809.000 27124.500 117.526 0.074 o
2 6 9 1794.500 1771.020 21.732 6.368 o
2 6 10 3842.110 3752.370 39.240 2.026 o
2 6 11 901.407 887.091 12.508 16.567 o
2 6 12 1301.490 1296.820 17.553 9.811 o
2 6 13 2353.940 2333.150 26.018 4.338 o
2 6 14 21.073 22.660 3.455 545.811 o
2 6 15 645.320 634.438 11.668 23.416 o
2 6 16 8.973 10.236 3.759 658.630 o
2 6 17 313.088 325.701 9.321 47.259 o
2 6 18 2827.780 2845.690 29.947 3.274 o
2 6 19 20.418 20.595 3.697 518.963 o
2 6 20 620.343 626.613 15.106 20.399 o
2 6 21 236.449 246.455 9.283 57.561 o
2 6 22 317.228 296.032 10.717 43.344 o
2 6 23 432.929 425.713 10.357 34.988 o
2 6 24 3.338 7.096 4.703 507.121 o
2 7 0 2889.220 2828.260 19.280 3.741 o
2 7 1 1585.510 1515.370 12.841 8.929 o
2 7 2 4959.070 4808.720 25.789 1.641 o
2 7 3 1988.590 1963.930 16.057 6.317 o
2 7 4 2270.240 2266.910 16.688 5.268 o
2 7 5 70.410 72.956 3.059 272.593 o
2 7 6 71.815 72.915 2.850 277.232 o
2 7 7 3110.870 3109.340 20.961 3.290 o
2 7 8 2750.900 2726.840 21.015 3.885 o
2 7 9 458.138 432.734 9.025 36.355 o
2 7 10 8.440 12.863 4.269 534.744 o
2 7 11 877.751 889.356 21.778 11.755 o
2 7 12 4977.940 4917.590 52.519 1.269 o
2 7 13 272.883 268.301 10.290 48.865 o
2 7 14 106.311 108.532 6.069 134.942 o
2 7 15 780.816 804.426 15.442 16.673 o
2 7 16 2699.570 2745.080 28.921 3.498 o
2 7 17 5548.700 5622.420 46.834 1.158 o
2 7 18 1407.740 1414.740 19.666 8.537 o
2 7 19 2579.390 2589.940 27.619 3.784 o
2 7 20 21.283 21.217 3.773 498.967 o
2 7 21 2117.540 2156.090 31.572 4.287 o
2 7 22 281.718 277.213 8.804 53.779 o
2 7 23 1288.730 1227.100 17.267 10.138 o
2 7 24 1181.670 1128.830 16.877 11.157 o
2 8 0 2552.080 2509.470 17.570 4.499 o
2 8 1 5669.400 5535.940 27.746 1.317 o
2 8 2 16.089 22.405 1.914 975.490 o
2 8 3 160.539 168.924 4.427 117.874 o
2 8 4 2.542 10.831 2.101 1758.360 o
2 8 5 627.126 620.097 7.895 27.979 o
2 8 6 3558.450 3521.790 23.227 2.682 o
2 8 7 838.015 824.121 11.919 18.168 o
2 8 8 4459.500 4331.840 27.616 1.890 o
2 8 9 1310.580 1249.620 14.506 10.723 o
2 8 10 11373.300 11095.600 86.382 0.338 o
2 8 11 5763.280 5685.950 52.442 1.060 o
2 8 12 4.072 9.186 5.182 416.152 o
2 8 13 136.030 134.437 6.177 114.254 o
2 8 14 174.134 182.057 6.741 89.468 o
2 8 15 303.535 325.161 8.975 49.200 o
2 8 16 2644.310 2710.990 28.511 3.595 o
2 8 17 1303.190 1292.770 18.470 9.562 o
2 8 18 2235.060 2265.600 25.420 4.608 o
2 8 19 1.333 9.500 3.430 898.160 o
2 8 20 2899.730 2915.400 33.373 3.013 o
2 8 21 777.048 765.773 20.397 13.630 o
2 8 22 2283.010 2259.350 25.744 4.514 o
2 8 23 12.165 15.158 3.411 681.460 o
2 8 24 910.845 875.634 16.405 14.360 o
2 9 0 221.096 221.365 4.353 90.365 o
2 9 1 5641.000 5644.990 28.099 1.308 o
2 9 2 934.960 950.352 9.350 17.332 o
2 9 3 36718.700 36230.700 138.685 0.043 o
2 9 4 1820.590 1793.520 16.833 6.940 o
2 9 5 17334.000 17235.100 80.632 0.176 o
2 9 6 4905.710 4816.950 32.057 1.580 o
2 9 7 9373.310 9266.770 61.066 0.506 o
2 9 8 2862.000 2791.300 24.484 3.547 o
2 9 9 5401.710 5344.550 49.010 1.188 o
2 9 10 3092.660 3049.800 30.178 2.960 o
2 9 11 1427.880 1451.780 19.858 8.343 o
2 9 12 4043.900 3990.270 39.956 1.881 o
2 9 13 1549.320 1556.500 18.943 7.887 o
2 9 14 1625.370 1598.030 19.729 7.415 o
2 9 15 62.289 70.846 5.269 204.021 o
2 9 16 1564.370 1594.730 22.477 7.113 o
2 9 17 1604.780 1591.920 22.430 7.008 o
2 9 18 1592.930 1604.810 22.285 7.050 o
2 9 19 682.663 690.119 13.013 20.841 o
2 9 20 505.768 493.195 10.484 30.663 o
2 9 21 44.384 49.752 3.616 341.636 o
2 9 22 2275.540 2207.250 22.794 4.818 o
2 9 23 840.890 806.888 21.825 12.220 o
2 10 0 3325.870 3280.890 23.361 2.943 o
2 10 1 435.842 450.705 5.986 42.836 o
2 10 2 36.855 49.019 2.248 485.063 o
2 10 3 840.141 834.357 10.152 19.157 o
2 10 4 9334.000 9275.560 58.308 0.515 o
2 10 5 2037.830 2056.550 21.906 5.475 o
2 10 6 9.988 15.874 3.666 638.939 o
2 10 7 165.842 161.547 7.064 91.053 o
2 10 8 78.728 83.316 5.419 176.510 o
2 10 9 423.249 399.973 10.831 34.960 o
2 10 10 142.934 143.373 4.804 127.116 o
2 10 11 15.138 21.673 2.847 741.220 o
2 10 12 3572.200 3646.680 32.758 2.362 o
2 10 13 5083.590 5121.700 45.106 1.323 o
2 10 14 503.325 505.537 11.632 28.734 o
2 10 15 10753.700 10936.900 81.545 0.368 o
2 10 16 2959.700 2943.170 28.878 3.169 o
2 10 17 17.947 26.680 3.456 554.785 o
2 10 18 880.403 920.218 14.138 15.705 o
2 10 19 140.130 143.164 9.391 76.642 o
2 10 20 1.104 2.520 4.735 532.936 o
2 10 21 212.105 211.763 8.253 68.414 o
2 10 22 0.154 1.609 4.762 537.703 o
2 10 23 48.154 47.688 5.640 221.337 o
2 11 0 2262.970 2222.230 26.234 4.528 o
2 11 1 11115.900 11076.300 80.227 0.356 o
2 11 2 4922.110 4845.130 40.586 1.456 o
2 11 3 10322.300 10268.300 79.690 0.398 o
2 11 4 9385.720 9339.200 74.564 0.468 o
2 11 5 13359.000 12984.200 93.212 0.260 o
2 11 6 4219.330 4248.950 48.124 1.605 o
2 11 7 2444.870 2453.590 26.553 4.098 o
2 11 8 1949.620 1958.710 22.336 5.712 o
2 11 9 193.254 214.674 8.230 71.157 o
2 11 10 1937.770 1899.360 27.341 5.195 o
2 11 11 1211.190 1288.650 25.326 8.065 o
2 11 12 651.953 671.737 15.389 19.287 o
2 11 13 772.051 834.344 19.915 13.693 o
2 11 14 426.324 436.684 14.417 27.265 o
2 11 15 772.777 791.497 19.640 14.030 o
2 11 16 2417.440 2453.390 36.776 3.397 o
2 11 17 2161.120 2181.480 34.170 3.984 o
2 11 18 73.324 64.847 7.398 136.866 o
2 11 19 743.954 756.682 20.025 14.168 o
2 11 20 170.264 176.003 9.645 67.480 o
2 11 21 703.302 700.405 16.677 17.294 o
2 11 22 211.203 199.062 11.434 51.385 o
2 12 0 218.521 201.876 6.336 80.645 o
2 12 1 74.331 85.801 4.685 200.931 o
2 12 2 7105.750 7069.080 57.807 0.766 o
2 12 3 16508.400 16319.500 106.364 0.178 o
2 12 4 98.500 113.722 6.158 136.056 o
2 12 5 27963.600 27690.300 190.945 0.064 o
2 12 6 1320.690 1366.050 20.454 8.796 o
2 12 7 2337.050 2328.270 22.800 4.621 o
2 12 8 1039.230 1062.900 18.168 11.797 o
2 12 9 443.097 459.716 12.102 30.572 o
2 12 10 797.179 809.480 20.484 13.257 o
2 12 11 223.164 251.103 11.697 47.332 o
2 12 12 1722.400 1748.150 35.208 4.674 o
2 12 13 9887.000 10240.500 136.536 0.294 o
2 12 14 930.981 990.455 21.774 11.147 o
2 12 15 2478.440 2499.760 36.948 3.314 o
2 12 16 454.024 458.596 14.712 25.814 o
2 12 17 0.900 3.203 5.059 468.073 o
2 12 18 455.655 460.543 15.980 23.820 o
2 12 19 3756.530 3813.350 50.916 1.745 o
2 12 20 424.359 420.016 17.573 22.480 o
2 12 21 4285.550 4001.670 246.599 0.187 o
2 12 22 444.096 380.711 39.258 6.936 o
2 13 0 4025.570 4084.830 30.584 2.077 o
2 13 1 3193.750 3190.310 33.555 2.699 o
2 13 2 8103.070 7943.050 53.749 0.657 o
2 13 3 405.747 415.814 8.913 39.669 o
2 13 4 3948.320 3955.360 32.423 2.102 o
2 13 5 67.749 76.197 5.426 189.981 o
2 13 6 2331.570 2300.160 22.939 4.640 o
2 13 7 753.342 757.152 13.521 18.750 o
2 13 8 1422.940 1433.030 22.403 7.826 o
2 13 9 1645.680 1655.340 24.751 6.417 o
2 13 10 4296.700 4369.620 53.609 1.463 o
2 13 11 409.225 416.742 14.950 27.029 o
2 13 12 215.144 217.510 11.404 50.478 o
2 13 13 3865.340 3911.670 51.793 1.676 o
2 13 14 17.277 10.679 6.335 259.761 o
2 13 15 440.507 431.829 17.972 21.549 o
2 13 16 4567.430 4537.970 86.138 0.916 o
2 13 17 2333.200 2367.800 51.305 2.574 o
2 13 18 6092.930 6208.020 93.257 0.662 o
2 13 19 3881.330 3902.140 64.981 1.384 o
2 13 20 267.830 274.736 19.438 23.582 o
2 13 21 1707.790 1590.220 79.278 1.622 o
2 14 0 2210.610 2234.670 21.597 5.009 o
2 14 1 2700.350 2758.680 31.310 3.354 o
2 14 2 18.661 50.046 4.385 366.712 o
2 14 3 149.154 150.817 5.568 113.632 o
2 14 4 2113.610 2154.140 22.456 5.179 o
2 14 5 3109.570 3112.280 32.506 2.825 o
2 14 6 2377.820 2417.180 24.438 4.368 o
2 14 7 10996.600 11246.600 82.795 0.353 o
2 14 8 221.737 216.743 10.240 55.668 o
2 14 9 2410.850 2435.520 31.982 3.752 o
2 14 10 1927.250 2001.020 33.588 4.427 o
2 14 11 176.486 172.919 10.095 63.782 o
2 14 12 1059.070 1099.100 24.838 9.109 o
2 14 13 141.740 135.176 9.554 75.596 o
2 14 14 451.046 481.895 18.684 20.088 o
2 14 15 3759.080 3861.750 71.592 1.281 o
2 14 16 348.139 360.680 19.624 21.264 o
2 14 17 62.210 51.174 9.116 109.862 o
2 14 18 857.564 873.898 28.967 8.822 o
2 14 19 359.292 329.376 15.929 27.585 o
2 14 20 1673.410 1585.750 35.446 4.819 o
2 14 21 88.094 86.983 6.762 136.904 o
2 15 0 2597.870 2621.190 26.424 3.821 o
2 15 1 6055.350 6183.720 47.543 1.019 o
2 15 2 4844.960 4981.310 40.415 1.461 o
2 15 3 5.404 11.908 3.128 914.387 o
2 15 4 1892.930 1860.720 20.932 6.123 o
2 15 5 2719.320 2705.000 26.749 3.622 o
2 15 6 191.508 196.441 6.934 82.415 o
2 15 7 10601.200 10830.500 73.638 0.389 o
2 15 8 564.529 583.115 12.798 24.492 o
2 15 9 6624.940 6771.640 86.569 0.650 o
2 15 10 825.788 849.434 21.308 12.454 o
2 15 11 862.844 881.939 22.099 11.710 o
2 15 12 5531.870 5688.410 65.948 0.961 o
2 15 13 3.654 9.305 7.802 194.378 o
2 15 14 386.181 389.760 20.939 18.824 o
2 15 15 219.849 236.908 16.605 31.210 o
2 15 16 5008.780 5265.150 84.791 0.853 o
2 15 17 853.669 882.962 41.163 5.477 o
2 15 18 5179.420 5170.660 147.502 0.423 o
2 15 19 301.368 295.510 14.094 34.102 o
2 15 20 1338.390 1324.280 34.303 5.719 o
2 16 0 107.775 116.447 5.754 137.650 o
2 16 1 283.576 292.364 8.486 54.191 o
2 16 2 212.206 225.517 6.941 75.644 o
2 16 3 41.070 46.327 4.466 298.962 o
2 16 4 899.477 876.510 14.645 15.448 o
2 16 5 3576.780 3658.750 33.079 2.346 o
2 16 6 78.764 91.767 5.179 179.223 o
2 16 7 8873.940 9108.830 68.975 0.516 o
2 16 8 6661.010 6796.270 56.980 0.832 o
2 16 9 21400.000 21673.200 161.059 0.101 o
2 16 10 1196.460 1187.480 25.375 8.273 o
2 16 11 3584.410 3639.970 63.230 1.513 o
2 16 12 104.564 102.324 10.263 78.048 o
2 16 13 2.167 16.840 8.784 153.299 o
2 16 14 1806.290 1810.480 44.699 3.541 o
2 16 15 1380.120 1415.120 38.225 4.937 o
2 16 16 3.092 -2.287 7.143 237.567 o
2 16 17 1278.870 1269.040 34.303 5.873 o
2 16 18 141.921 158.007 11.040 62.327 o
2 16 19 3237.680 3119.310 78.134 1.292 o
2 17 0 2274.940 2340.370 26.034 4.442 o
2 17 1 755.706 803.048 14.320 17.797 o
2 17 2 1912.090 1907.810 21.324 5.973 o
2 17 3 8.283 8.783 3.528 744.019 o
2 17 4 5810.110 5927.470 58.344 0.981 o
2 17 5 209.611 211.664 7.684 72.437 o
2 17 6 1602.320 1640.560 21.181 7.165 o
2 17 7 883.323 926.860 17.083 14.008 o
2 17 8 2859.670 2824.840 34.946 2.999 o
2 17 9 43.115 57.449 7.043 167.988 o
2 17 10 1423.690 1528.340 34.290 5.406 o
2 17 11 672.410 744.001 23.461 12.582 o
2 17 12 519.475 531.961 19.795 17.657 o
2 17 13 908.066 923.937 33.159 7.259 o
2 17 14 263.215 268.417 21.725 20.091 o
2 17 15 270.268 277.828 16.144 30.258 o
2 17 16 193.093 194.817 13.198 44.728 o
2 17 17 166.672 159.922 11.166 58.710 o
2 17 18 14.054 15.139 4.357 473.411 o
2 18 0 1979.110 2020.010 26.317 5.136 o
2 18 1 2090.160 2159.770 25.442 4.920 o
2 18 2 3371.040 3479.560 33.965 2.484 o
2 18 3 100.506 104.777 5.478 150.635 o
2 18 4 171.864 176.579 6.509 92.778 o
2 18 5 0.442 5.507 3.123 1144.680 o
2 18 6 432.514 467.170 10.807 33.259 o
2 18 7 978.878 1037.720 18.073 12.335 o
2 18 8 157.245 165.263 7.533 88.209 o
2 18 9 3948.410 3977.940 52.000 1.638 o
2 18 10 1169.190 1225.430 26.086 8.102 o
2 18 11 2258.960 2304.390 37.629 3.541 o
2 18 12 354.211 376.078 14.274 30.469 o
2 18 13 48.415 46.617 7.042 168.124 o
2 18 14 2233.140 2269.090 39.164 3.463 o
2 18 15 107.271 115.706 13.078 54.356 o
2 18 16 769.788 754.212 19.048 14.595 o
2 18 17 306.620 306.122 13.191 36.136 o
2 19 0 460.419 465.614 12.078 29.954 o
2 19 1 3625.860 3602.960 37.733 2.198 o
2 19 2 67.966 72.444 5.372 193.421 o
2 19 3 826.935 822.430 13.567 17.263 o
2 19 4 1315.050 1315.650 17.416 9.733 o
2 19 5 168.995 184.273 6.725 90.590 o
2 19 6 1034.210 1044.940 15.098 13.185 o
2 19 7 2760.060 2844.140 29.471 3.362 o
2 19 8 15.484 23.506 4.572 413.521 o
2 19 9 595.325 617.467 17.792 18.174 o
2 19 10 1005.360 1081.820 23.483 9.850 o
2 19 11 360.211 367.098 13.580 31.940 o
2 19 12 575.430 582.287 18.774 17.701 o
2 19 13 79.255 80.275 8.035 117.861 o
2 19 14 1151.440 1179.220 25.369 8.446 o
2 19 15 595.502 587.618 16.415 19.746 o
2 19 16 229.524 210.444 9.382 59.717 o
2 20 0 6657.990 6746.230 53.555 0.857 o
2 20 1 1642.050 1658.940 21.628 6.944 o
2 20 2 9385.090 9278.100 67.268 0.489 o
2 20 3 2845.990 2813.240 32.377 3.146 o
2 20 4 2035.960 2004.870 20.432 5.690 o
2 20 5 26.464 33.758 3.336 484.810 o
2 20 6 1160.160 1164.210 17.037 11.127 o
2 20 7 1176.180 1149.720 16.748 11.170 o
2 20 8 1.640 6.750 4.188 644.340 o
2 20 9 26.356 28.309 4.641 353.607 o
2 20 10 647.092 650.661 14.961 19.925 o
2 20 11 7.691 3.596 4.133 611.888 o
2 20 12 730.235 753.862 20.245 14.150 o
2 20 13 264.192 267.130 12.653 40.726 o
2 20 14 135.723 145.590 6.725 105.499 o
2 20 15 548.368 544.443 11.702 26.794 o
2 21 0 6547.400 6638.880 56.488 0.857 o
2 21 1 1190.900 1201.960 17.481 10.684 o
2 21 2 2003.790 2032.100 27.483 4.955 o
2 21 3 5823.800 5801.250 62.581 0.949 o
2 21 4 422.944 431.074 9.515 37.078 o
2 21 5 414.993 417.088 9.267 38.355 o
2 21 6 1861.760 1829.680 20.996 6.228 o
2 21 7 311.966 308.768 7.981 52.715 o
2 21 8 414.855 412.499 9.712 37.494 o
2 21 9 10.954 13.732 3.576 662.475 o
2 21 10 359.674 368.269 10.154 40.432 o
2 21 11 2938.790 2903.290 48.852 2.285 o
2 21 12 1268.540 1228.580 23.105 8.569 o
2 21 13 1899.800 1840.380 27.287 5.322 o
2 22 0 9.338 11.087 3.641 680.944 o
2 22 1 174.517 179.864 7.227 85.430 o
2 22 2 19.849 29.524 5.144 326.077 o
2 22 3 280.340 281.826 9.226 51.975 o
2 22 4 74.837 70.910 6.035 167.976 o
2 22 5 328.890 321.529 10.963 41.141 o
2 22 6 0.118 -0.457 5.611 392.126 o
2 22 7 11.636 16.672 6.312 266.302 o
2 22 8 203.069 208.329 13.198 43.730 o
2 22 9 7.101 6.889 4.251 573.931 o
2 22 10 0.273 8.385 6.098 319.804 o
2 22 11 259.413 265.401 11.905 43.690 o
2 23 0 4485.360 4359.690 48.347 1.512 o
2 23 1 2148.760 2128.990 30.300 4.383 o
2 23 2 4948.610 4825.280 66.456 1.096 o
2 23 3 446.779 454.045 12.626 29.597 o
2 23 4 1449.290 1432.030 22.647 7.687 o
2 23 5 1240.780 1173.860 19.526 9.849 o
2 23 6 3379.750 3225.270 55.868 1.816 o
2 23 7 4.362 16.389 8.004 181.277 o
2 23 8 1165.320 1126.290 27.474 7.888 o
2 23 9 1334.810 1333.240 41.926 4.506 o
2 24 0 36.367 41.050 8.418 137.690 o
2 24 1 94.288 97.100 7.014 126.508 o
2 24 2 1312.520 1303.410 24.230 7.984 o
2 24 3 18.663 26.630 5.761 282.481 o
2 24 4 430.970 420.565 12.526 30.829 o
2 24 5 285.722 268.496 12.802 39.106 o
2 24 6 4220.090 4011.080 58.976 1.420 o
2 24 7 2.128 2.846 4.016 714.911 o
2 25 0 757.291 741.581 19.624 14.381 o
2 25 1 0.915 -0.439 3.018 1314.210 o
3 0 0 3800.610 3667.670 44.766 1.913 o
3 0 2 16.236 26.962 5.461 311.842 o
3 0 4 2667.660 2630.390 24.840 3.831 o
3 0 6 19311.100 18809.100 96.957 0.143 o
3 0 8 137.465 144.823 6.229 111.117 o
3 0 10 37.755 41.351 4.358 321.623 o
3 0 12 5920.910 6062.960 89.537 0.705 o
3 0 14 8840.520 9076.600 139.587 0.320 o
3 0 16 61.209 69.544 9.122 107.088 o
3 0 18 252.867 255.421 14.083 36.896 o
3 0 20 8144.190 8341.550 244.693 0.162 o
3 0 22 6777.140 6724.460 115.610 0.492 o
3 0 24 1423.020 1361.140 57.934 2.803 o
3 1 0 4102.560 4041.470 26.893 2.127 o
3 1 1 14.853 33.653 2.874 660.013 o
3 1 2 2509.360 2397.440 18.862 4.576 o
3 1 3 7512.510 7340.590 37.162 0.807 o
3 1 4 5323.530 5162.330 26.078 1.471 o
3 1 5 33.812 37.269 2.393 533.935 o
3 1 6 1322.460 1330.750 11.357 11.182 o
3 1 7 485.208 484.845 7.277 36.893 o
3 1 8 983.128 957.572 11.477 15.713 o
3 1 9 1908.100 1858.280 15.483 6.749 o
3 1 10 1874.380 1840.210 17.298 6.656 o
3 1 11 688.873 699.905 11.647 21.880 o
3 1 12 14259.800 14376.800 100.198 0.225 o
3 1 13 4879.980 4939.910 44.854 1.395 o
3 1 14 10064.900 10225.800 77.936 0.412 o
3 1 15 2279.180 2274.840 28.209 4.299 o
3 1 16 413.590 377.235 40.582 6.596 o
3 1 17 340.180 338.167 9.289 45.017 o
3 1 18 1405.110 1438.580 22.837 7.780 o
3 1 19 656.437 666.118 14.698 19.907 o
3 1 20 3360.100 3385.130 39.350 2.331 o
3 1 21 48.189 52.424 6.588 181.105 o
3 1 22 6.186 15.652 3.964 608.128 o
3 1 23 611.323 600.917 12.984 23.068 o
3 1 24 317.220 312.532 10.893 42.286 o
3 2 0 165.060 147.826 4.562 119.006 o
3 2 1 2522.770 2480.280 17.952 4.545 o
3 2 2 1046.920 1047.220 9.888 15.159 o
3 2 3 4643.390 4544.590 24.069 1.824 o
3 2 4 5233.190 5005.630 25.928 1.521 o
3 2 5 4949.560 4755.720 31.805 1.580 o
3 2 6 15564.600 15178.200 58.871 0.224 o
3 2 7 1.508 12.318 2.883 1141.510 o
3 2 8 8646.150 8583.980 53.194 0.594 o
3 2 9 3044.030 2968.870 21.677 3.396 o
3 2 10 4.456 8.807 2.579 1292.520 o
3 2 11 10.666 23.047 3.074 737.179 o
3 2 12 812.115 815.362 14.748 16.710 o
3 2 13 5259.170 5242.790 46.725 1.252 o
3 2 14 0.609 10.515 3.871 731.014 o
3 2 15 175.800 196.110 8.439 73.940 o
3 2 16 39.155 34.945 6.534 200.920 o
3 2 17 2930.220 2942.660 35.011 2.901 o
3 2 18 563.163 563.986 14.181 23.023 o
3 2 19 65.560 74.422 5.949 176.706 o
3 2 20 1819.140 1841.420 25.125 5.759 o
3 2 21 5228.810 5246.990 68.282 1.005 o
3 2 22 1276.590 1244.050 20.556 9.216 o
3 2 23 3170.830 3068.180 33.028 2.776 o
3 2 24 1745.100 1717.750 26.660 5.826 o
3 3 0 11804.600 11676.500 51.595 0.363 o
3 3 1 2255.090 2268.850 15.726 5.368 o
3 3 2 1141.410 1113.770 9.828 13.882 o
3 3 3 266.274 256.272 5.002 73.959 o
3 3 4 432.722 422.620 6.130 43.703 o
3 3 5 5686.550 5527.480 27.576 1.315 o
3 3 6 1645.150 1583.600 13.627 8.393 o
3 3 7 1973.940 1886.940 16.025 6.462 o
3 3 8 27.640 35.431 3.769 422.686 o
3 3 9 8606.090 8490.170 50.147 0.609 o
3 3 10 2389.930 2388.960 26.081 4.246 o
3 3 11 505.059 518.821 10.560 30.134 o
3 3 12 11513.600 11676.200 84.433 0.329 o
3 3 13 920.181 912.454 16.114 14.263 o
3 3 14 7497.560 7682.960 68.406 0.652 o
3 3 15 4592.860 4656.810 56.022 1.323 o
3 3 16 7405.980 7419.400 91.246 0.559 o
3 3 17 453.397 444.657 12.900 29.051 o
3 3 18 2870.900 2922.760 34.613 2.971 o
3 3 19 2876.000 2890.250 33.793 3.020 o
3 3 20 5497.390 5493.930 50.004 1.146 o
3 3 21 1060.060 1053.170 17.796 11.842 o
3 3 22 3702.220 3662.150 39.228 2.106 o
3 3 23 0.105 6.579 3.478 935.597 o
3 3 24 261.316 252.726 11.319 46.194 o
3 4 0 6635.960 6697.910 37.411 0.961 o
3 4 1 24023.100 23418.600 101.815 0.097 o
3 4 2 6230.300 6134.200 29.861 1.119 o
3 4 3 232.741 239.633 4.802 83.029 o
3 4 4 2824.240 2801.890 19.214 3.837 o
3 4 5 87.267 92.206 3.119 225.061 o
3 4 6 1018.480 999.700 10.359 15.556 o
3 4 7 157.213 152.051 4.662 120.374 o
3 4 8 974.532 950.870 11.561 15.810 o
3 4 9 14855.800 14790.600 100.553 0.213 o
3 4 10 313.381 334.977 7.973 51.451 o
3 4 11 13483.400 13332.000 124.998 0.222 o
3 4 12 360.636 384.837 10.886 38.036 o
3 4 13 2016.780 2051.420 34.901 4.153 o
3 4 14 1.902 4.379 4.841 498.873 o
3 4 15 4152.450 4116.300 51.827 1.566 o
3 4 16 5747.470 5751.180 65.646 0.933 o
3 4 17 253.250 249.489 9.789 53.393 o
3 4 18 820.172 802.268 16.844 15.322 o
3 4 19 1916.940 1916.950 26.360 5.335 o
3 4 20 12.178 4.722 3.428 747.680 o
3 4 21 2.373 7.547 4.091 659.175 o
3 4 22 28.631 36.806 4.307 361.961 o
3 4 23 1502.550 1422.490 19.644 8.162 o
3 4 24 23.398 26.303 3.293 538.936 o
3 5 0 743.587 769.568 7.480 23.298 o
3 5 1 509.306 520.759 6.447 36.078 o
3 5 2 5456.220 5383.480 44.959 1.218 o
3 5 3 1033.640 981.632 10.470 15.443 o
3 5 4 3990.170 3954.070 24.088 2.263 o
3 5 5 23.724 30.839 2.438 653.898 o
3 5 6 298.251 291.213 6.135 62.001 o
3 5 7 2567.520 2459.300 23.463 4.148 o
3 5 8 1380.490 1341.530 15.032 9.934 o
3 5 9 2279.700 2199.180 21.050 4.965 o
3 5 10 2804.410 2813.320 28.920 3.364 o
3 5 11 2838.720 2899.010 34.127 3.028 o
3 5 12 221.639 224.742 9.618 58.530 o
3 5 13 1644.700 1592.840 28.023 5.956 o
3 5 14 2605.740 2687.800 46.101 2.629 o
3 5 15 260.786 256.373 11.787 44.322 o
3 5 16 1869.620 1895.960 26.747 5.394 o
3 5 17 731.739 751.456 16.218 17.005 o
3 5 18 2291.470 2267.480 29.328 4.194 o
3 5 19 2.121 2.295 3.428 964.174 o
3 5 20 1084.550 1104.420 18.131 11.387 o
3 5 21 31.271 28.563 3.970 400.447 o
3 5 22 905.458 861.243 14.106 15.772 o
3 5 23 430.291 398.265 9.969 36.537 o
3 6 0 5751.700 5698.880 29.241 1.267 o
3 6 1 3400.980 3353.560 20.587 2.938 o
3 6 2 6761.220 6676.260 34.373 0.960 o
3 6 3 4303.290 4266.060 29.991 1.927 o
3 6 4 310.832 282.762 6.114 61.053 o
3 6 5 378.359 360.583 6.465 49.321 o
3 6 6 7910.950 7787.460 49.886 0.694 o
3 6 7 1412.930 1347.760 20.712 8.403 o
3 6 8 5427.050 5316.610 45.321 1.227 o
3 6 9 6172.750 6112.570 42.433 1.045 o
3 6 10 114.672 111.319 5.537 139.055 o
3 6 11 3536.090 3579.580 34.813 2.337 o
3 6 12 2.976 8.072 3.183 994.231 o
3 6 13 2.738 8.177 3.792 743.816 o
3 6 14 971.709 934.540 22.231 10.879 o
3 6 15 150.977 162.360 11.389 58.789 o
3 6 16 754.101 782.805 16.408 16.424 o
3 6 17 1175.730 1175.770 20.234 9.943 o
3 6 18 3886.740 3915.920 40.291 1.948 o
3 6 19 106.521 122.580 6.613 122.300 o
3 6 20 1061.340 1068.630 16.081 12.473 o
3 6 21 65.049 70.628 4.796 217.866 o
3 6 22 10.705 10.694 2.816 935.410 o
3 6 23 371.530 348.003 10.342 39.836 o
3 7 0 3567.220 3550.150 20.819 2.729 o
3 7 1 261.160 251.133 4.997 75.341 o
3 7 2 33673.800 32708.200 143.526 0.051 o
3 7 3 68.668 81.709 3.390 255.446 o
3 7 4 5474.860 5375.840 32.063 1.347 o
3 7 5 11375.700 10943.600 55.731 0.387 o
3 7 6 9975.470 9871.910 59.117 0.464 o
3 7 7 4134.080 4057.460 30.471 2.036 o
3 7 8 21591.700 21255.900 140.853 0.107 o
3 7 9 2176.160 2166.080 22.005 5.096 o
3 7 10 870.911 867.899 14.604 15.827 o
3 7 11 1814.120 1801.740 23.358 6.055 o
3 7 12 483.040 488.949 18.480 19.825 o
3 7 13 159.897 174.859 9.174 72.592 o
3 7 14 85.128 78.472 6.713 141.907 o
3 7 15 2287.210 2327.510 26.125 4.426 o
3 7 16 4658.650 4738.280 49.374 1.405 o
3 7 17 300.354 311.370 10.175 45.756 o
3 7 18 2579.620 2640.680 30.834 3.553 o
3 7 19 67.207 66.783 4.822 216.580 o
3 7 20 13.468 20.025 3.171 694.345 o
3 7 21 6.356 7.368 3.314 865.406 o
3 7 22 2156.480 2073.310 24.858 4.939 o
3 7 23 1222.460 1119.580 16.834 10.951 o
3 8 0 5170.000 5155.620 27.286 1.504 o
3 8 1 7551.540 7479.180 36.303 0.798 o
3 8 2 715.052 728.774 9.664 22.761 o
3 8 3 15320.800 14800.600 72.612 0.224 o
3 8 4 761.995 789.551 11.249 20.073 o
3 8 5 6280.160 6206.920 37.891 1.052 o
3 8 6 18.971 25.959 2.609 711.701 o
3 8 7 3501.650 3491.500 25.818 2.659 o
3 8 8 268.804 273.443 6.296 66.414 o
3 8 9 2939.810 2922.160 32.251 3.034 o
3 8 10 1891.110 1866.310 22.776 5.886 o
3 8 11 1288.630 1254.140 18.749 9.648 o
3 8 12 1768.020 1768.720 23.382 6.198 o
3 8 13 926.243 938.752 24.888 9.992 o
3 8 14 1276.200 1280.360 21.731 8.815 o
3 8 15 20.720 25.298 3.632 510.217 o
3 8 16 2902.690 2951.290 29.918 3.165 o
3 8 17 231.276 235.339 7.585 67.935 o
3 8 18 1.075 5.387 2.960 1236.100 o
3 8 19 852.930 836.559 13.750 16.734 o
3 8 20 88.656 91.730 4.969 175.871 o
3 8 21 988.011 948.076 12.476 15.248 o
3 8 22 1547.180 1482.760 17.712 8.271 o
3 9 0 1733.970 1727.160 15.410 7.521 o
3 9 1 4654.600 4626.330 25.956 1.779 o
3 9 2 1317.550 1302.220 11.636 11.244 o
3 9 3 2.173 18.981 2.326 1337.020 o
3 9 4 2050.770 2009.040 18.274 5.878 o
3 9 5 1801.690 1817.050 18.428 6.748 o
3 9 6 76.445 85.412 4.253 211.930 o
3 9 7 1436.790 1468.900 17.133 8.875 o
3 9 8 9080.590 9094.550 99.747 0.417 o
3 9 9 1450.250 1459.260 15.205 9.249 o
3 9 10 933.754 952.498 12.924 15.593 o
3 9 11 285.984 283.522 7.886 56.837 o
3 9 12 29.718 35.551 4.595 335.229 o
3 9 13 6667.700 6729.300 59.953 0.816 o
3 9 14 1972.170 2010.370 21.601 5.693 o
3 9 15 6114.920 6237.950 45.912 1.018 o
3 9 16 382.374 374.012 8.771 42.585 o
3 9 17 7455.390 7478.750 51.718 0.743 o
3 9 18 2603.220 2594.540 24.070 3.977 o
3 9 19 2218.770 2185.090 23.184 4.897 o
3 9 20 1596.420 1592.120 17.102 7.989 o
3 9 21 378.621 376.016 11.443 36.026 o
3 9 22 1185.220 1123.190 33.922 6.262 o
3 10 0 725.296 693.915 12.849 20.226 o
3 10 1 1016.650 1013.060 17.317 12.486 o
3 10 2 4634.330 4649.090 45.822 1.479 o
3 10 3 9021.680 9063.000 85.250 0.461 o
3 10 4 3534.730 3459.450 32.944 2.429 o
3 10 5 32856.000 33077.800 248.500 0.044 o
3 10 6 8567.790 8640.230 70.804 0.540 o
3 10 7 11257.800 11566.300 107.045 0.302 o
3 10 8 34.237 37.917 4.099 358.508 o
3 10 9 33.883 46.530 4.425 320.376 o
3 10 10 218.798 227.913 8.354 65.754 o
3 10 11 3.386 6.092 3.295 952.942 o
3 10 12 84.486 103.142 5.739 156.342 o
3 10 13 363.335 350.949 8.109 46.421 o
3 10 14 7692.740 7858.350 56.615 0.682 o
3 10 15 2317.290 2367.500 23.278 4.583 o
3 10 16 1425.450 1425.880 16.930 9.065 o
3 10 17 137.975 155.583 5.435 118.724 o
3 10 18 35.644 37.073 2.954 462.420 o
3 10 19 107.146 105.018 5.957 137.445 o
3 10 20 115.106 130.254 8.627 90.763 o
3 10 21 291.011 256.890 19.819 22.690 o
3 10 22 27.072 44.212 8.385 142.689 o
3 11 0 837.890 844.329 14.385 16.469 o
3 11 1 1676.920 1698.370 21.820 6.759 o
3 11 2 125.950 130.413 8.802 86.347 o
3 11 3 80.508 82.617 4.836 191.484 o
3 11 4 1.669 15.127 3.361 862.666 o
3 11 5 4820.900 4924.510 46.484 1.388 o
3 11 6 1428.760 1467.980 22.658 7.693 o
3 11 7 112.371 112.406 5.849 134.615 o
3 11 8 8702.090 8961.780 68.653 0.530 o
3 11 9 953.755 943.540 16.209 13.779 o
3 11 10 625.133 639.131 17.000 18.392 o
3 11 11 3770.930 3821.830 47.935 1.814 o
3 11 12 993.969 1002.860 21.594 10.839 o
3 11 13 7607.760 7942.230 98.278 0.505 o
3 11 14 3.324 21.387 5.829 320.382 o
3 11 15 8059.900 8091.480 70.340 0.590 o
3 11 16 210.749 223.770 9.342 61.311 o
3 11 17 422.964 412.031 11.242 33.854 o
3 11 18 72.232 72.865 5.868 174.019 o
3 11 19 69.689 75.008 7.611 131.474 o
3 11 20 1.423 -3.049 8.385 174.662 o
3 11 21 61.585 68.606 10.672 84.618 o
3 12 0 1789.020 1779.080 16.537 7.099 o
3 12 1 1567.980 1553.100 18.969 7.822 o
3 12 2 6025.430 6081.490 47.304 1.033 o
3 12 3 2099.760 2097.960 22.762 5.226 o
3 12 4 245.743 260.468 8.761 58.402 o
3 12 5 1207.590 1251.660 19.752 9.752 o
3 12 6 1771.430 1808.220 25.138 5.894 o
3 12 7 3202.020 3226.360 33.189 2.696 o
3 12 8 345.561 370.215 10.200 41.041 o
3 12 9 73.952 67.130 5.462 187.189 o
3 12 10 2002.860 1976.780 28.491 4.890 o
3 12 11 1358.250 1345.760 25.391 7.493 o
3 12 12 6959.280 7171.950 106.276 0.517 o
3 12 13 148.337 150.907 11.079 61.736 o
3 12 14 2057.830 2026.340 39.013 3.741 o
3 12 15 578.820 515.581 15.007 22.190 o
3 12 16 6.007 3.545 3.671 771.042 o
3 12 17 1470.140 1455.600 29.547 6.210 o
3 12 18 16.491 30.451 6.570 230.404 o
3 12 19 1999.750 1931.510 54.122 2.673 o
3 12 20 15.031 19.057 8.385 157.651 o
3 12 21 20.786 34.303 8.385 149.174 o
3 13 0 46.370 50.677 3.679 329.879 o
3 13 1 180.714 183.744 6.558 89.255 o
3 13 2 1020.370 1029.120 17.758 12.212 o
3 13 3 6970.920 7104.650 55.085 0.793 o
3 13 4 47.863 51.920 4.301 286.448 o
3 13 5 587.091 612.442 13.818 22.498 o
3 13 6 22.183 24.019 3.855 472.347 o
3 13 7 776.480 810.647 15.170 16.877 o
3 13 8 1343.790 1361.700 29.204 6.669 o
3 13 9 85.960 89.215 5.502 165.958 o
3 13 10 1147.900 1166.910 24.761 8.662 o
3 13 11 3117.880 3195.050 62.273 1.705 o
3 13 12 2424.420 2440.860 43.675 2.947 o
3 13 13 7606.660 7706.910 92.921 0.533 o
3 13 14 614.000 651.396 20.894 15.126 o
3 13 15 1656.810 1693.640 34.125 4.944 o
3 13 16 124.931 122.700 9.288 82.302 o
3 13 17 323.038 325.085 16.118 28.198 o
3 13 18 290.783 292.443 17.532 26.506 o
3 13 19 20.703 32.801 5.381 299.802 o
3 13 20 1444.490 1412.510 44.975 3.977 o
3 14 0 3769.140 3798.880 33.492 2.199 o
3 14 1 17.732 24.763 3.667 528.349 o
3 14 2 790.280 804.968 12.748 18.435 o
3 14 3 4176.900 4238.460 38.439 1.818 o
3 14 4 1862.410 1917.890 23.391 5.813 o
3 14 5 14285.900 14466.500 100.633 0.224 o
3 14 6 1374.170 1412.880 20.094 8.574 o
3 14 7 4955.840 5087.180 45.513 1.351 o
3 14 8 508.878 522.863 28.744 10.963 o
3 14 9 1162.570 1199.550 23.717 8.857 o
3 14 10 5151.330 5272.920 61.615 1.091 o
3 14 11 9.378 11.073 5.687 331.809 o
3 14 12 316.711 340.536 15.668 29.110 o
3 14 13 946.693 984.037 26.039 9.366 o
3 14 14 104.237 107.424 11.126 69.592 o
3 14 15 67.374 79.108 8.009 123.434 o
3 14 16 1246.860 1307.410 58.696 2.832 o
3 14 17 10.448 14.616 5.771 315.738 o
3 14 18 906.225 886.997 41.544 5.332 o
3 14 19 114.229 108.952 7.734 105.227 o
3 15 0 1471.630 1531.780 19.572 8.089 o
3 15 1 3176.890 3265.290 31.102 2.781 o
3 15 2 0.465 4.728 3.136 1148.650 o
3 15 3 903.862 947.788 13.269 15.770 o
3 15 4 127.404 127.024 6.266 117.884 o
3 15 5 220.634 226.544 8.025 67.526 o
3 15 6 41.557 42.267 4.420 305.860 o
3 15 7 1015.930 1005.110 19.025 11.780 o
3 15 8 1102.460 1095.080 20.264 10.517 o
3 15 9 445.967 421.250 16.698 23.343 o
3 15 10 13.065 10.616 4.683 441.696 o
3 15 11 4746.310 4831.620 66.383 1.127 o
3 15 12 15.973 25.838 6.382 245.914 o
3 15 13 144.677 151.738 10.511 66.180 o
3 15 14 5.079 5.721 5.659 356.969 o
3 15 15 562.028 562.812 22.248 14.894 o
3 15 16 97.695 100.739 9.874 83.612 o
3 15 17 1204.070 1232.250 33.922 6.120 o
3 15 18 83.581 71.803 8.385 111.705 o
3 16 0 11268.700 11659.200 85.694 0.334 o
3 16 1 2039.050 2073.940 23.981 5.235 o
3 16 2 3050.320 3132.870 38.774 2.592 o
3 16 3 4333.740 4466.460 40.485 1.685 o
3 16 4 4311.430 4369.870 43.105 1.658 o
3 16 5 2682.800 2705.500 27.926 3.592 o
3 16 6 398.674 399.175 10.541 36.713 o
3 16 7 2787.000 2832.580 34.663 3.066 o
3 16 8 663.422 684.606 15.611 18.826 o
3 16 9 4345.850 4493.880 54.084 1.428 o
3 16 10 2024.580 2128.850 33.889 4.197 o
3 16 11 2025.950 2064.360 37.883 3.855 o
3 16 12 3576.710 3638.330 61.999 1.544 o
3 16 13 29.583 41.564 9.421 117.193 o
3 16 14 393.235 587.044 203.149 0.298 o
3 16 15 782.578 762.887 24.724 11.194 o
3 16 16 286.129 283.863 14.483 33.850 o
3 16 17 1718.240 1633.470 78.134 1.656 o
3 16 18 73.084 89.847 10.291 84.820 o
3 17 0 2717.210 2818.270 31.487 3.302 o
3 17 1 363.080 338.158 10.101 41.231 o
3 17 2 324.412 335.193 9.242 46.360 o
3 17 3 107.704 117.875 5.974 133.479 o
3 17 4 144.611 152.288 6.688 102.061 o
3 17 5 178.906 182.142 7.185 84.582 o
3 17 6 1511.960 1531.640 18.598 8.137 o
3 17 7 1406.320 1442.140 19.096 8.620 o
3 17 8 1022.480 1029.100 21.818 10.528 o
3 17 9 2700.960 2647.160 37.669 3.038 o
3 17 10 85.198 94.677 11.319 71.442 o
3 17 11 1579.430 1540.440 39.887 4.391 o
3 17 12 126.839 153.760 12.936 52.036 o
3 17 13 153.324 153.660 12.119 54.531 o
3 17 14 4.429 8.485 6.479 275.739 o
3 17 15 1019.250 1051.560 27.661 8.421 o
3 17 16 2004.110 2005.190 31.436 4.550 o
3 17 17 4.434 -0.000 4.851 494.691 o
3 18 0 493.614 521.442 12.503 27.443 o
3 18 1 2431.850 2467.160 29.011 3.927 o
3 18 2 6286.130 6343.590 54.197 0.923 o
3 18 3 687.424 715.569 13.463 20.141 o
3 18 4 9327.890 9471.010 83.266 0.445 o
3 18 5 1159.280 1201.550 17.773 10.772 o
3 18 6 1772.110 1714.580 21.516 6.529 o
3 18 7 1397.550 1378.580 18.667 8.889 o
3 18 8 3205.460 3240.430 40.787 2.396 o
3 18 9 2434.500 2457.810 36.685 3.387 o
3 18 10 245.373 263.457 13.727 38.181 o
3 18 11 5234.180 5357.950 68.484 0.995 o
3 18 12 220.545 219.142 11.506 49.526 o
3 18 13 7.114 -1.744 4.801 486.932 o
3 18 14 0.078 -0.762 4.401 637.386 o
3 18 15 1134.960 1127.590 22.995 9.344 o
3 19 0 2840.970 2873.630 32.000 3.145 o
3 19 1 132.637 149.512 7.012 102.410 o
3 19 2 298.730 311.299 9.366 48.729 o
3 19 3 71.974 76.019 5.165 193.959 o
3 19 4 1552.620 1578.890 24.282 6.836 o
3 19 5 134.167 137.974 6.069 115.697 o
3 19 6 1196.430 1233.550 17.113 10.679 o
3 19 7 270.514 268.259 9.875 50.735 o
3 19 8 1500.290 1471.590 23.514 7.284 o
3 19 9 2479.500 2479.060 36.529 3.350 o
3 19 10 158.401 165.786 8.741 77.105 o
3 19 11 150.577 152.183 8.161 85.160 o
3 19 12 132.017 140.615 10.012 72.734 o
3 19 13 15.625 13.422 4.071 516.401 o
3 19 14 12.627 16.886 4.841 406.873 o
3 20 0 5445.320 5571.200 61.425 1.027 o
3 20 1 2662.220 2632.410 29.336 3.567 o
3 20 2 1195.740 1185.420 18.193 10.474 o
3 20 3 803.551 784.311 14.136 17.425 o
3 20 4 444.896 446.399 11.797 31.301 o
3 20 5 21.670 20.956 3.620 520.922 o
3 20 6 1501.310 1527.010 34.898 5.190 o
3 20 7 810.328 813.350 17.506 14.944 o
3 20 8 2085.970 2087.200 32.314 4.299 o
3 20 9 1121.650 1078.350 20.346 10.430 o
3 20 10 1212.770 1181.840 20.820 9.566 o
3 20 11 4299.100 4302.610 45.830 1.619 o
3 20 12 1.402 -1.554 3.651 896.533 o
3 20 13 1323.120 1270.610 21.624 8.675 o
3 21 0 1257.740 1219.290 18.465 9.970 o
3 21 1 85.089 92.230 8.010 113.825 o
3 21 2 8136.890 8113.350 69.370 0.588 o
3 21 3 275.912 267.007 9.003 53.961 o
3 21 4 432.427 405.514 9.507 37.252 o
3 21 5 514.976 511.194 11.539 28.442 o
3 21 6 2.011 1.964 4.477 587.961 o
3 21 7 1635.020 1559.330 42.151 4.056 o
3 21 8 309.705 301.979 14.434 32.803 o
3 21 9 885.412 883.173 24.095 10.653 o
3 21 10 2049.370 2014.700 48.405 3.005 o
3 21 11 6.001 5.426 9.147 142.850 o
3 22 0 2931.850 2904.850 36.828 2.827 o
3 22 1 484.669 470.179 10.050 32.564 o
3 22 2 1534.010 1519.700 22.386 7.333 o
3 22 3 1452.060 1361.510 17.214 9.026 o
3 22 4 1609.370 1575.930 22.827 6.947 o
3 22 5 3105.150 2892.760 52.080 2.093 o
3 22 6 5149.730 4994.070 57.605 1.163 o
3 22 7 45.007 44.527 6.203 202.958 o
3 22 8 6170.170 5859.470 312.918 0.115 o
3 22 9 1.884 0.915 3.806 810.603 o
3 23 0 31.950 34.455 4.087 374.304 o
3 23 1 29.085 32.449 3.783 421.392 o
3 23 2 348.345 338.804 17.151 25.437 o
3 23 3 63.158 56.473 6.203 178.810 o
3 23 4 854.645 778.293 32.016 7.924 o
3 23 5 1130.020 1094.640 38.114 5.534 o
3 23 6 115.895 112.056 12.959 54.521 o
3 23 7 182.385 169.989 14.483 40.755 o
3 24 0 244.009 223.257 10.418 52.481 o
3 24 1 856.796 778.010 27.823 9.435 o
3 24 2 1343.910 1324.850 39.639 4.829 o
3 24 3 1104.770 1075.580 34.303 6.382 o
4 0 0 7349.480 7357.060 60.716 0.715 o
4 0 2 3243.620 3218.600 47.636 2.133 o
4 0 4 2280.770 2224.320 31.639 4.040 o
4 0 6 5805.400 5692.150 46.882 1.105 o
4 0 8 8637.240 8636.790 69.147 0.542 o
4 0 10 291.913 276.431 9.447 50.354 o
4 0 12 134.834 136.705 8.833 83.496 o
4 0 14 3732.150 3905.160 50.659 1.745 o
4 0 16 11543.000 11726.900 110.117 0.289 o
4 0 18 4180.810 4259.700 67.843 1.243 o
4 0 20 3633.020 3542.870 62.255 1.536 o
4 0 22 10.243 11.434 4.238 532.402 o
4 1 0 307.386 295.797 7.165 56.792 o
4 1 1 310.747 314.244 9.330 47.827 o
4 1 2 1728.850 1677.070 19.802 6.962 o
4 1 3 178.808 179.176 5.925 95.796 o
4 1 4 8673.010 8451.050 57.036 0.584 o
4 1 5 1558.290 1499.640 13.407 8.994 o
4 1 6 2151.120 2052.950 17.272 5.697 o
4 1 7 476.120 488.163 7.853 36.308 o
4 1 8 1218.060 1223.150 13.777 11.609 o
4 1 9 183.084 175.747 5.231 101.120 o
4 1 10 174.550 168.917 5.675 100.789 o
4 1 11 1053.860 1040.680 14.307 13.371 o
4 1 12 73.874 83.529 5.240 185.960 o
4 1 13 2.820 15.183 3.885 667.718 o
4 1 14 815.635 825.629 14.758 16.601 o
4 1 15 1918.470 1901.410 24.743 5.545 o
4 1 16 1596.390 1597.500 22.269 7.053 o
4 1 17 372.404 365.275 10.804 38.147 o
4 1 18 112.440 104.766 7.614 108.201 o
4 1 19 98.667 107.267 6.478 131.768 o
4 1 20 358.753 372.715 12.747 33.807 o
4 1 21 1315.390 1330.860 22.670 8.319 o
4 1 22 859.844 834.550 13.102 17.063 o
4 2 0 9086.220 8924.060 55.074 0.548 o
4 2 1 2473.910 2415.240 22.724 4.357 o
4 2 2 444.650 461.513 10.001 34.435 o
4 2 3 33.501 42.725 3.371 417.598 o
4 2 4 273.168 265.785 5.494 69.883 o
4 2 5 321.339 341.386 6.281 56.011 o
4 2 6 18739.300 17989.400 143.500 0.133 o
4 2 7 31.757 41.412 3.146 452.382 o
4 2 8 3128.050 3166.840 24.234 3.125 o
4 2 9 707.309 707.630 10.996 22.019 o
4 2 10 198.728 193.092 5.929 88.838 o
4 2 11 791.951 782.851 11.896 19.176 o
4 2 12 834.999 823.180 15.229 16.087 o
4 2 13 134.897 138.517 6.979 103.809 o
4 2 14 3582.980 3691.630 36.778 2.226 o
4 2 15 1173.840 1191.460 18.897 10.347 o
4 2 16 560.531 558.156 13.550 23.917 o
4 2 17 154.091 152.353 8.734 79.163 o
4 2 18 3910.950 3969.850 54.764 1.587 o
4 2 19 16.807 23.811 4.334 437.327 o
4 2 20 5125.050 5039.300 55.354 1.192 o
4 2 21 0.147 2.058 3.066 1263.530 o
4 2 22 2128.410 2006.230 21.663 5.370 o
4 3 0 12793.000 12539.200 85.921 0.284 o
4 3 1 20306.700 19684.300 151.003 0.115 o
4 3 2 2957.390 2922.160 25.139 3.355 o
4 3 3 1525.630 1507.830 17.081 8.431 o
4 3 4 1435.070 1365.770 13.886 9.843 o
4 3 5 104.558 100.418 3.725 185.627 o
4 3 6 12092.400 12076.900 71.503 0.325 o
4 3 7 143.116 137.219 4.949 126.654 o
4 3 8 6584.810 6677.890 45.048 0.924 o
4 3 9 4662.580 4691.800 35.615 1.626 o
4 3 10 6582.190 6634.110 46.228 0.920 o
4 3 11 4.813 10.477 3.299 871.497 o
4 3 12 3660.700 3656.890 38.522 2.146 o
4 3 13 1641.090 1689.340 24.323 6.457 o
4 3 14 2283.380 2348.020 29.620 4.130 o
4 3 15 1733.510 1809.930 28.955 5.432 o
4 3 16 534.306 560.866 15.580 21.901 o
4 3 17 28.530 28.417 4.103 398.775 o
4 3 18 0.285 3.672 3.393 1012.320 o
4 3 19 270.103 269.113 10.141 49.647 o
4 3 20 35.277 49.398 6.312 206.709 o
4 3 21 711.166 711.181 12.702 20.444 o
4 3 22 305.976 284.559 7.222 57.321 o
4 4 0 5377.150 5303.270 41.846 1.277 o
4 4 1 1100.380 1052.710 12.021 13.806 o
4 4 2 138.752 150.466 5.245 121.851 o
4 4 3 2580.540 2542.010 25.994 3.915 o
4 4 4 6883.600 6787.320 47.560 0.864 o
4 4 5 61.234 59.048 3.242 301.864 o
4 4 6 5285.840 5242.680 34.199 1.389 o
4 4 7 357.504 362.468 7.955 46.861 o
4 4 8 629.479 644.540 10.780 24.588 o
4 4 9 3182.030 3244.330 27.812 2.912 o
4 4 10 31.440 34.207 3.624 422.707 o
4 4 11 4425.060 4474.370 35.631 1.741 o
4 4 12 2852.410 2806.470 32.304 3.148 o
4 4 13 2160.830 2203.240 42.634 3.286 o
4 4 14 171.995 167.613 9.040 72.295 o
4 4 15 776.460 782.014 18.505 14.764 o
4 4 16 671.183 688.820 17.159 17.357 o
4 4 17 1.372 -0.164 3.831 817.152 o
4 4 18 149.635 146.039 6.804 100.193 o
4 4 19 546.036 529.691 12.096 26.513 o
4 4 20 1949.580 1901.070 29.872 4.878 o
4 4 21 3001.990 2938.610 28.504 3.152 o
4 4 22 3097.620 2966.020 33.060 2.862 o
4 5 0 3810.030 3861.930 27.566 2.310 o
4 5 1 4586.420 4544.230 30.999 1.747 o
4 5 2 220.276 212.714 6.585 77.628 o
4 5 3 178.474 184.401 5.917 95.237 o
4 5 4 1007.570 1025.730 11.040 15.253 o
4 5 5 225.501 226.036 5.471 82.213 o
4 5 6 424.920 427.651 8.077 40.106 o
4 5 7 4499.990 4495.100 35.342 1.716 o
4 5 8 3.771 14.828 3.610 739.826 o
4 5 9 16986.300 16546.100 153.743 0.147 o
4 5 10 800.397 803.910 12.656 18.361 o
4 5 11 1865.540 1891.110 23.096 5.874 o
4 5 12 0.419 5.053 4.391 610.677 o
4 5 13 240.971 256.974 10.669 50.208 o
4 5 14 55.375 64.697 6.486 172.982 o
4 5 15 77.949 87.047 8.523 108.737 o
4 5 16 2940.840 2980.730 38.172 2.733 o
4 5 17 843.836 870.838 18.690 13.685 o
4 5 18 1557.060 1521.640 23.448 7.058 o
4 5 19 175.863 171.935 6.532 92.140 o
4 5 20 1909.650 1900.020 19.844 6.170 o
4 5 21 134.274 130.365 5.171 129.550 o
4 5 22 1.054 7.590 3.191 1050.030 o
4 6 0 18782.400 18579.200 154.718 0.126 o
4 6 1 811.523 830.939 11.441 18.817 o
4 6 2 22566.700 22227.600 183.507 0.090 o
4 6 3 1129.150 1141.690 13.984 12.480 o
4 6 4 1416.180 1422.240 14.174 9.731 o
4 6 5 1282.270 1288.760 13.040 11.168 o
4 6 6 64.021 72.553 3.530 267.716 o
4 6 7 183.313 187.876 5.004 101.098 o
4 6 8 1624.460 1617.130 16.603 7.925 o
4 6 9 1.339 18.775 2.938 1016.690 o
4 6 10 254.187 240.621 7.355 65.603 o
4 6 11 263.963 254.848 9.281 54.440 o
4 6 12 2769.690 2878.270 33.644 3.116 o
4 6 13 1098.200 1088.080 18.751 11.119 o
4 6 14 286.294 288.840 11.219 43.782 o
4 6 15 3.253 9.106 4.680 505.172 o
4 6 16 625.577 632.872 13.471 21.945 o
4 6 17 100.328 94.087 6.465 134.495 o
4 6 18 463.414 450.884 9.668 34.495 o
4 6 19 256.769 253.416 6.846 66.928 o
4 6 20 806.704 790.103 11.240 19.343 o
4 6 21 74.609 76.593 4.266 219.688 o
4 7 0 24.588 37.309 3.165 507.668 o
4 7 1 943.447 913.682 13.523 15.391 o
4 7 2 972.251 991.864 13.680 14.617 o
4 7 3 168.206 157.268 4.283 118.526 o
4 7 4 243.128 242.426 5.376 77.605 o
4 7 5 0.813 10.280 2.098 1944.260 o
4 7 6 782.609 789.585 10.200 20.464 o
4 7 7 794.833 799.667 10.189 20.171 o
4 7 8 1326.900 1290.510 13.536 10.754 o
4 7 9 5068.310 5084.330 34.862 1.459 o
4 7 10 5.677 11.343 3.186 890.538 o
4 7 11 457.953 458.365 11.114 31.889 o
4 7 12 841.808 868.770 16.609 14.927 o
4 7 13 525.161 511.618 12.587 26.604 o
4 7 14 2658.950 2673.250 35.093 3.208 o
4 7 15 17.643 26.216 4.985 353.028 o
4 7 16 65.674 69.370 4.737 220.047 o
4 7 17 127.297 120.512 5.393 132.247 o
4 7 18 1483.160 1472.090 17.755 8.539 o
4 7 19 85.154 96.497 4.427 190.756 o
4 7 20 2976.020 2880.100 24.791 3.373 o
4 7 21 43.795 42.129 3.704 349.825 o
4 8 0 5735.050 5637.990 54.487 1.049 o
4 8 1 3694.980 3674.530 35.874 2.201 o
4 8 2 28887.600 28774.900 144.710 0.065 o
4 8 3 4389.210 4339.120 26.547 1.934 o
4 8 4 5306.350 5286.330 33.376 1.387 o
4 8 5 49.770 53.456 2.773 371.737 o
4 8 6 5352.650 5304.940 32.345 1.383 o
4 8 7 2219.010 2236.890 18.610 5.247 o
4 8 8 6033.270 5970.950 50.709 1.012 o
4 8 9 109.892 129.007 5.064 144.872 o
4 8 10 17.817 20.403 2.954 687.493 o
4 8 11 1201.640 1194.590 14.351 11.642 o
4 8 12 1175.970 1197.540 14.512 11.757 o
4 8 13 315.200 343.591 9.547 45.729 o
4 8 14 3033.590 3084.340 31.273 2.944 o
4 8 15 1610.660 1658.430 19.682 7.373 o
4 8 16 1231.510 1212.480 20.882 9.392 o
4 8 17 4366.580 4285.700 46.207 1.595 o
4 8 18 623.753 625.033 10.305 25.474 o
4 8 19 1094.540 1053.650 12.537 13.661 o
4 8 20 268.420 260.937 6.984 64.162 o
4 8 21 106.015 87.041 5.099 160.796 o
4 9 0 5326.450 5414.650 44.218 1.250 o
4 9 1 5271.980 5272.750 62.047 1.067 o
4 9 2 3.074 10.880 2.906 1099.480 o
4 9 3 13848.100 14039.200 95.082 0.239 o
4 9 4 233.496 247.261 5.854 76.374 o
4 9 5 21005.400 21063.500 162.904 0.104 o
4 9 6 1388.140 1370.860 13.858 10.088 o
4 9 7 6871.470 7054.270 56.607 0.798 o
4 9 8 199.153 202.305 5.277 92.435 o
4 9 9 81.527 81.670 4.227 208.719 o
4 9 10 335.526 327.785 8.295 48.847 o
4 9 11 381.532 386.564 8.332 43.364 o
4 9 12 389.671 394.130 8.419 42.397 o
4 9 13 2109.710 2104.240 23.389 5.139 o
4 9 14 247.885 261.238 6.767 68.039 o
4 9 15 3569.340 3612.640 30.531 2.438 o
4 9 16 239.134 245.864 6.724 70.754 o
4 9 17 32.009 40.132 3.104 459.004 o
4 9 18 98.042 97.635 3.958 188.450 o
4 9 19 97.120 97.966 4.724 171.730 o
4 9 20 913.062 881.415 19.726 12.567 o
4 10 0 2014.470 2012.670 22.299 5.524 o
4 10 1 4011.120 4091.410 36.272 1.957 o
4 10 2 1911.730 1983.760 24.167 5.546 o
4 10 3 7622.990 7916.210 59.173 0.675 o
4 10 4 1969.570 2001.790 23.068 5.540 o
4 10 5 304.788 332.797 8.887 49.106 o
4 10 6 2906.590 3008.660 30.761 3.097 o
4 10 7 267.615 264.583 7.057 63.693 o
4 10 8 982.866 1001.440 15.017 13.845 o
4 10 9 231.853 219.056 6.012 78.405 o
4 10 10 103.392 119.832 4.874 155.487 o
4 10 11 339.918 342.149 7.619 50.033 o
4 10 12 201.126 191.789 6.066 87.395 o
4 10 13 2281.210 2319.340 21.187 4.848 o
4 10 14 131.911 124.490 4.705 139.046 o
4 10 15 9252.620 9239.210 68.477 0.493 o
4 10 16 0.286 -1.813 2.887 1466.930 o
4 10 17 5455.260 5415.730 47.801 1.184 o
4 10 18 160.441 155.728 8.931 76.034 o
4 10 19 4138.380 4109.480 94.523 0.876 o
4 10 20 283.184 264.513 18.295 25.482 o
4 11 0 581.717 550.419 13.869 23.163 o
4 11 1 194.701 201.987 12.573 47.143 o
4 11 2 118.919 124.252 9.044 85.929 o
4 11 3 5786.450 5917.700 60.705 0.963 o
4 11 4 2649.670 2655.970 38.894 3.002 o
4 11 5 13805.800 14172.100 108.809 0.227 o
4 11 6 1888.160 1944.340 30.561 4.859 o
4 11 7 4046.670 4259.660 53.819 1.534 o
4 11 8 1360.290 1396.380 23.210 7.915 o
4 11 9 977.450 1046.870 20.048 11.455 o
4 11 10 99.169 102.473 6.846 126.072 o
4 11 11 112.039 105.294 6.936 118.479 o
4 11 12 7045.730 7297.990 87.680 0.600 o
4 11 13 3511.580 3497.200 52.633 1.826 o
4 11 14 7030.730 7275.040 85.422 0.614 o
4 11 15 3134.150 3165.480 46.616 2.228 o
4 11 16 349.482 335.138 19.057 22.286 o
4 11 17 48.796 56.409 8.975 116.314 o
4 11 18 18.070 24.806 6.401 242.185 o
4 11 19 232.081 216.489 18.295 27.120 o
4 12 0 4140.520 4297.460 43.859 1.708 o
4 12 1 389.565 434.381 15.257 26.756 o
4 12 2 2444.260 2443.730 34.920 3.506 o
4 12 3 270.270 264.980 10.459 48.516 o
4 12 4 245.026 239.949 8.830 59.259 o
4 12 5 1590.040 1642.180 24.329 6.645 o
4 12 6 1331.230 1351.150 25.036 7.651 o
4 12 7 2837.220 2981.080 36.196 2.896 o
4 12 8 4518.820 4632.570 48.429 1.467 o
4 12 9 884.384 882.532 18.103 13.632 o
4 12 10 638.161 658.784 15.462 19.520 o
4 12 11 2950.700 2967.320 35.392 2.860 o
4 12 12 92.899 102.377 9.403 89.990 o
4 12 13 133.795 162.965 10.627 65.988 o
4 12 14 2.882 7.722 5.120 434.914 o
4 12 15 222.771 212.181 10.768 53.126 o
4 12 16 51.125 51.848 6.291 189.202 o
4 12 17 1863.540 1851.410 40.024 3.917 o
4 12 18 189.171 170.752 16.770 32.750 o
4 12 19 368.900 343.790 20.582 19.780 o
4 13 0 7.490 1.931 3.665 762.720 o
4 13 1 3768.830 3814.490 55.118 1.638 o
4 13 2 1510.970 1525.270 26.700 6.564 o
4 13 3 175.912 174.703 7.974 79.437 o
4 13 4 1484.660 1536.600 23.025 7.332 o
4 13 5 22.071 34.837 4.699 351.589 o
4 13 6 75.790 82.432 6.244 157.506 o
4 13 7 2323.020 2357.600 31.334 3.940 o
4 13 8 386.436 386.109 11.943 34.314 o
4 13 9 284.797 284.891 10.202 47.694 o
4 13 10 340.341 338.910 10.821 40.447 o
4 13 11 1782.240 1847.210 36.017 4.437 o
4 13 12 352.496 333.435 14.732 30.191 o
4 13 13 1768.020 1824.320 34.450 4.654 o
4 13 14 811.297 810.891 21.241 12.720 o
4 13 15 359.030 362.005 13.287 32.738 o
4 13 16 56.691 60.284 9.910 97.111 o
4 13 17 32.702 19.057 9.147 126.569 o
4 13 18 43.296 49.548 9.910 102.245 o
4 14 0 1.850 15.230 4.767 478.484 o
4 14 1 3347.260 3501.050 43.299 2.176 o
4 14 2 469.318 445.697 13.863 26.959 o
4 14 3 1.167 3.765 3.223 1085.400 o
4 14 4 33.861 34.124 4.148 362.354 o
4 14 5 3339.500 3386.910 38.347 2.376 o
4 14 6 296.889 301.812 10.471 45.287 o
4 14 7 25.134 35.216 4.565 353.108 o
4 14 8 477.843 492.305 12.977 27.539 o
4 14 9 5.340 15.341 4.296 543.757 o
4 14 10 589.588 584.962 15.748 20.563 o
4 14 11 4003.390 3993.910 56.733 1.518 o
4 14 12 256.225 250.536 12.434 42.383 o
4 14 13 1997.980 1992.320 35.096 4.190 o
4 14 14 6.948 14.880 4.987 417.591 o
4 14 15 130.529 126.919 7.715 97.934 o
4 14 16 31.986 35.827 9.910 107.711 o
4 14 17 47.239 41.926 9.147 116.159 o
4 15 0 1.067 0.365 4.613 569.946 o
4 15 1 7915.090 8180.660 80.220 0.556 o
4 15 2 3.559 17.739 6.709 251.778 o
4 15 3 1779.340 1818.270 26.429 5.686 o
4 15 4 106.438 104.112 5.482 146.996 o
4 15 5 1028.800 1012.620 15.765 13.073 o
4 15 6 3.333 9.586 3.413 863.492 o
4 15 7 856.693 837.878 16.777 14.832 o
4 15 8 602.551 619.284 16.276 19.547 o
4 15 9 2727.790 2736.360 44.341 2.637 o
4 15 10 655.580 679.701 25.574 11.642 o
4 15 11 5775.780 5741.640 76.155 0.836 o
4 15 12 1222.620 1271.090 26.922 7.641 o
4 15 13 3026.940 3023.150 43.929 2.419 o
4 15 14 301.309 311.140 11.876 40.133 o
4 15 15 423.751 407.822 24.393 14.836 o
4 15 16 13.068 4.574 6.861 237.175 o
4 16 0 8.918 26.083 5.784 303.791 o
4 16 1 3475.030 3506.710 44.679 2.075 o
4 16 2 4613.290 4705.780 53.783 1.349 o
4 16 3 1133.870 1145.490 23.251 9.228 o
4 16 4 442.407 461.186 14.631 26.191 o
4 16 5 45.548 50.937 4.128 303.425 o
4 16 6 4525.070 4606.540 43.436 1.554 o
4 16 7 476.500 463.758 11.718 30.089 o
4 16 8 5902.730 5900.490 107.518 0.591 o
4 16 9 2442.930 2442.740 33.117 3.634 o
4 16 10 791.099 756.766 28.072 9.628 o
4 16 11 3263.660 3277.180 46.707 2.145 o
4 16 12 152.745 161.111 9.221 74.465 o
4 16 13 111.877 112.818 13.721 50.296 o
4 16 14 1797.300 1768.500 52.598 2.918 o
4 16 15 11.940 18.134 5.099 375.413 o
4 17 0 5771.130 5848.010 64.145 0.938 o
4 17 1 2012.690 2027.030 31.721 4.493 o
4 17 2 2012.470 2069.570 31.625 4.475 o
4 17 3 2177.970 2221.610 40.930 3.394 o
4 17 4 781.198 793.501 18.801 14.479 o
4 17 5 1493.020 1534.180 30.147 5.973 o
4 17 6 2841.890 2863.890 47.197 2.410 o
4 17 7 381.336 378.086 10.709 37.635 o
4 17 8 2890.220 2935.820 70.561 1.551 o
4 17 9 1620.640 1646.540 26.399 6.215 o
4 17 10 2714.660 2694.330 40.038 2.881 o
4 17 11 416.716 429.497 15.175 26.295 o
4 17 12 975.236 992.369 22.243 10.701 o
4 17 13 406.775 389.694 15.132 27.109 o
4 17 14 1528.790 1485.220 35.644 5.068 o
4 18 0 6197.020 6250.690 66.076 0.849 o
4 18 1 868.154 871.668 19.503 13.044 o
4 18 2 76.504 90.650 6.772 142.049 o
4 18 3 774.685 802.720 22.437 12.328 o
4 18 4 418.897 397.716 14.690 27.487 o
4 18 5 0.310 1.263 4.975 493.229 o
4 18 6 1271.010 1292.410 29.725 6.814 o
4 18 7 13.897 20.220 3.934 528.434 o
4 18 8 284.746 295.117 12.226 40.321 o
4 18 9 8.543 7.555 4.534 502.261 o
4 18 10 68.069 72.245 6.709 154.388 o
4 18 11 561.429 538.610 15.311 21.935 o
4 18 12 551.569 557.937 15.186 22.089 o
4 18 13 24.607 26.527 4.093 422.097 o
4 19 0 20.760 29.752 4.845 350.560 o
4 19 1 1618.480 1610.210 26.577 6.232 o
4 19 2 32.971 37.399 4.921 298.710 o
4 19 3 3748.090 3813.800 53.523 1.683 o
4 19 4 6.827 20.802 6.596 251.355 o
4 19 5 21.451 28.979 5.563 288.592 o
4 19 6 481.154 474.715 15.031 24.529 o
4 19 7 1851.620 1925.470 41.771 3.725 o
4 19 8 3877.410 3791.440 75.847 1.190 o
4 19 9 1927.830 1947.160 39.887 3.822 o
4 19 10 423.172 416.544 16.683 23.857 o
4 19 11 291.530 285.803 13.198 37.218 o
4 19 12 75.879 67.990 6.861 147.007 o
4 20 0 69.141 72.315 5.890 176.267 o
4 20 1 450.510 466.476 12.885 28.838 o
4 20 2 767.368 769.092 20.235 13.793 o
4 20 3 1415.040 1414.890 27.830 6.716 o
4 20 4 406.070 387.775 17.195 23.683 o
4 20 5 228.951 234.304 11.792 47.113 o
4 20 6 317.021 311.338 15.355 30.214 o
4 20 7 166.785 186.338 12.119 52.014 o
4 20 8 1048.930 1025.720 56.790 3.139 o
4 20 9 406.741 410.464 15.604 26.029 o
4 20 10 502.567 507.617 16.433 21.875 o
4 21 0 301.338 299.507 10.541 44.827 o
4 21 1 423.087 413.962 12.137 31.980 o
4 21 2 302.575 309.634 11.715 40.608 o
4 21 3 257.558 238.271 9.929 52.879 o
4 21 4 630.335 623.042 15.562 19.813 o
4 21 5 1019.370 955.496 20.745 11.182 o
4 21 6 2530.160 2432.280 42.849 2.931 o
4 21 7 2001.810 1978.150 36.381 4.067 o
4 21 8 5508.180 5233.090 70.340 0.948 o
4 22 0 14.082 11.841 4.755 423.276 o
4 22 1 934.352 910.325 18.895 12.727 o
4 22 2 415.867 391.704 10.083 37.120 o
4 22 3 386.567 365.652 9.405 40.959 o
4 22 4 11.577 9.808 4.016 573.561 o
4 22 5 1020.920 960.442 22.080 10.611 o
4 23 0 134.881 118.679 6.004 120.210 o
4 23 1 223.750 194.605 7.326 73.835 o
5 0 0 6159.630 6066.630 117.398 0.521 o
5 0 2 7396.440 7047.770 71.355 0.669 o
5 0 4 86.233 82.524 6.033 155.422 o
5 0 6 320.326 323.139 11.035 41.361 o
5 0 8 28.812 41.288 5.756 249.473 o
5 0 10 381.020 407.955 15.037 27.713 o
5 0 12 4066.980 4197.230 61.320 1.388 o
5 0 14 311.156 322.755 16.098 28.586 o
5 0 16 576.205 551.867 17.726 18.922 o
5 0 18 932.714 977.035 23.453 10.458 o
5 0 20 3343.970 3274.570 56.824 1.791 o
5 1 0 3537.690 3513.980 34.613 2.360 o
5 1 1 2886.550 2868.910 30.531 3.183 o
5 1 2 837.009 829.281 11.107 18.658 o
5 1 3 253.147 255.091 7.055 66.277 o
5 1 4 4778.700 4726.550 33.971 1.608 o
5 1 5 1378.270 1337.450 15.099 9.941 o
5 1 6 4115.390 4069.370 34.090 1.966 o
5 1 7 1717.210 1715.530 18.091 7.202 o
5 1 8 4491.570 4580.580 33.533 1.734 o
5 1 9 4049.950 4051.300 31.434 2.056 o
5 1 10 3480.570 3492.780 35.649 2.364 o
5 1 11 2185.240 2198.840 24.205 4.849 o
5 1 12 4381.690 4485.180 42.164 1.636 o
5 1 13 36.740 38.935 5.070 278.472 o
5 1 14 481.858 491.231 12.862 27.625 o
5 1 15 12.544 13.453 4.071 539.340 o
5 1 16 0.192 3.366 4.044 728.629 o
5 1 17 952.542 929.327 20.990 11.549 o
5 1 18 985.003 986.875 18.920 12.091 o
5 1 19 119.062 116.788 5.605 134.073 o
5 1 20 127.122 114.200 5.376 134.213 o
5 2 0 1304.540 1324.820 17.637 9.703 o
5 2 1 1408.610 1468.610 15.559 9.350 o
5 2 2 3885.430 3818.420 27.309 2.287 o
5 2 3 85.568 85.804 4.259 200.594 o
5 2 4 6081.790 6077.490 40.236 1.080 o
5 2 5 14.288 19.966 2.943 741.612 o
5 2 6 468.872 467.615 8.976 35.161 o
5 2 7 1127.780 1114.660 14.251 12.499 o
5 2 8 6294.040 6439.770 42.277 1.001 o
5 2 9 645.647 655.863 11.745 23.102 o
5 2 10 2426.190 2513.710 28.642 3.933 o
5 2 11 2374.870 2424.620 25.534 4.284 o
5 2 12 3255.500 3231.770 34.128 2.623 o
5 2 13 1580.460 1575.740 22.340 7.118 o
5 2 14 106.874 111.739 7.054 117.393 o
5 2 15 2934.430 3015.550 33.537 2.941 o
5 2 16 36.075 37.239 5.319 265.990 o
5 2 17 1490.980 1477.350 22.631 7.484 o
5 2 18 1067.420 1083.900 15.310 12.679 o
5 2 19 1754.990 1726.220 20.986 6.638 o
5 2 20 681.817 655.667 11.065 23.008 o
5 3 0 16.803 49.618 3.866 430.250 o
5 3 1 5732.070 5732.850 43.261 1.148 o
5 3 2 7975.110 7933.750 48.572 0.687 o
5 3 3 594.537 561.525 8.901 28.800 o
5 3 4 10775.100 10715.600 95.032 0.346 o
5 3 5 823.393 834.098 11.693 18.452 o
5 3 6 1444.680 1434.590 15.918 9.181 o
5 3 7 2025.010 2079.040 20.102 5.669 o
5 3 8 3200.070 3239.200 28.007 2.893 o
5 3 9 1467.560 1452.340 17.752 8.645 o
5 3 10 713.205 741.356 12.674 20.179 o
5 3 11 748.674 775.198 13.009 19.078 o
5 3 12 124.960 124.927 6.995 109.121 o
5 3 13 3871.100 3958.860 38.248 1.996 o
5 3 14 1026.600 1050.740 17.300 12.286 o
5 3 15 54.224 60.497 5.795 199.792 o
5 3 16 997.483 976.646 16.752 13.023 o
5 3 17 1516.000 1519.160 19.730 7.919 o
5 3 18 438.171 425.315 9.424 36.677 o
5 3 19 421.007 419.767 9.867 36.687 o
5 3 20 1398.930 1394.840 20.675 8.375 o
5 4 0 3033.200 3068.340 32.246 2.908 o
5 4 1 1168.140 1213.440 13.329 12.137 o
5 4 2 8.253 21.512 2.570 960.570 o
5 4 3 501.031 508.288 8.016 34.457 o
5 4 4 1220.660 1202.310 13.748 11.671 o
5 4 5 38.405 36.080 3.254 421.005 o
5 4 6 4030.720 4111.090 30.006 2.081 o
5 4 7 2200.020 2187.140 21.625 5.068 o
5 4 8 2819.500 2846.670 31.152 3.218 o
5 4 9 2165.810 2153.850 21.942 5.132 o
5 4 10 2770.000 2908.200 30.497 3.269 o
5 4 11 3679.070 3726.850 34.521 2.234 o
5 4 12 1380.140 1433.370 20.732 8.360 o
5 4 13 1918.140 2027.220 24.861 5.408 o
5 4 14 414.073 410.161 12.072 32.508 o
5 4 15 23.170 26.447 4.181 418.658 o
5 4 16 17.051 14.600 4.204 480.829 o
5 4 17 1179.050 1177.350 16.727 11.074 o
5 4 18 540.889 539.972 10.330 28.974 o
5 4 19 33.590 41.077 3.241 433.787 o
5 4 20 547.464 543.991 12.148 26.219 o
5 5 0 1784.890 1770.530 16.841 7.084 o
5 5 1 4002.740 3963.890 28.059 2.171 o
5 5 2 10004.300 10198.800 65.355 0.442 o
5 5 3 3799.710 3818.290 27.427 2.331 o
5 5 4 6483.370 6652.680 46.789 0.929 o
5 5 5 4111.370 4161.230 31.044 2.012 o
5 5 6 8981.890 9131.480 55.516 0.547 o
5 5 7 1270.440 1287.840 15.888 10.464 o
5 5 8 3991.160 4018.950 33.117 2.052 o
5 5 9 862.126 904.703 13.577 16.322 o
5 5 10 740.307 730.166 12.749 19.765 o
5 5 11 4649.550 4744.900 39.986 1.554 o
5 5 12 933.579 939.702 18.201 12.967 o
5 5 13 3705.840 3782.950 40.243 2.050 o
5 5 14 82.848 96.233 5.947 155.055 o
5 5 15 413.899 406.044 12.196 32.333 o
5 5 16 1101.250 1152.670 16.016 11.910 o
5 5 17 2660.720 2678.200 26.495 3.714 o
5 5 18 107.934 118.937 4.980 150.757 o
5 5 19 628.028 605.216 9.670 26.310 o
5 6 0 718.008 694.143 11.714 21.325 o
5 6 1 3165.830 3126.700 23.819 3.125 o
5 6 2 749.524 734.997 10.328 21.480 o
5 6 3 7288.160 7444.660 44.914 0.793 o
5 6 4 124.875 134.751 5.077 134.582 o
5 6 5 0.546 11.186 2.843 1224.280 o
5 6 6 1765.890 1783.000 17.691 7.005 o
5 6 7 3429.570 3491.260 28.337 2.630 o
5 6 8 738.507 727.209 11.737 20.638 o
5 6 9 3722.240 3734.740 46.331 1.888 o
5 6 10 545.324 570.499 10.492 28.150 o
5 6 11 54.294 61.061 5.314 218.212 o
5 6 12 334.295 344.098 10.125 42.681 o
5 6 13 234.122 249.989 8.528 61.472 o
5 6 14 8528.150 8677.300 63.970 0.564 o
5 6 15 4467.760 4461.710 42.799 1.602 o
5 6 16 481.709 451.654 9.612 33.816 o
5 6 17 735.651 715.511 12.291 20.336 o
5 6 18 783.343 749.707 10.490 20.601 o
5 6 19 342.869 305.882 8.692 47.850 o
5 7 0 13159.000 13467.300 97.494 0.255 o
5 7 1 5643.520 5699.240 42.297 1.177 o
5 7 2 13079.800 13173.200 94.879 0.262 o
5 7 3 1090.960 1080.860 12.133 13.722 o
5 7 4 48.197 54.015 3.513 329.930 o
5 7 5 3103.860 3112.480 27.854 3.024 o
5 7 6 19.212 16.898 2.711 750.004 o
5 7 7 230.246 227.428 5.950 78.281 o
5 7 8 354.587 357.346 7.436 48.757 o
5 7 9 765.977 766.979 12.166 19.513 o
5 7 10 2084.750 2096.550 23.817 5.148 o
5 7 11 51.816 59.173 4.708 250.201 o
5 7 12 25.719 30.476 4.208 395.265 o
5 7 13 0.436 3.762 3.481 959.947 o
5 7 14 40.051 40.774 4.331 317.956 o
5 7 15 21.900 32.008 3.570 488.778 o
5 7 16 98.307 106.109 4.559 170.961 o
5 7 17 129.696 120.790 4.635 142.427 o
5 7 18 96.010 83.481 3.697 204.658 o
5 7 19 94.026 83.139 5.831 154.558 o
5 8 0 184.187 189.988 6.250 90.219 o
5 8 1 2512.640 2494.830 22.447 4.265 o
5 8 2 501.857 504.212 10.316 30.875 o
5 8 3 1722.490 1768.120 16.661 7.312 o
5 8 4 4189.620 4342.250 29.675 1.965 o
5 8 5 2691.070 2778.900 22.285 3.860 o
5 8 6 10315.500 10494.000 58.222 0.435 o
5 8 7 54.023 56.059 3.395 317.059 o
5 8 8 172.010 171.786 5.573 102.084 o
5 8 9 358.703 358.949 8.597 45.083 o
5 8 10 1302.780 1297.640 16.660 10.046 o
5 8 11 139.876 137.149 5.694 118.461 o
5 8 12 3899.870 3941.970 33.712 2.097 o
5 8 13 1174.570 1161.460 15.852 11.445 o
5 8 14 4979.090 5042.850 41.482 1.404 o
5 8 15 944.324 907.608 12.158 16.119 o
5 8 16 671.395 648.841 10.787 23.573 o
5 8 17 941.552 903.882 14.316 15.049 o
5 8 18 2525.310 2322.380 26.406 4.089 o
5 9 0 1162.240 1122.660 14.629 12.080 o
5 9 1 1529.660 1562.460 17.706 8.186 o
5 9 2 2803.610 2826.020 23.402 3.645 o
5 9 3 763.546 747.731 10.164 21.218 o
5 9 4 818.729 852.978 11.033 18.802 o
5 9 5 3.766 8.343 2.500 1395.680 o
5 9 6 274.990 266.983 6.751 63.972 o
5 9 7 50.995 54.979 3.512 320.438 o
5 9 8 320.290 324.500 7.038 54.481 o
5 9 9 742.966 753.102 11.996 20.133 o
5 9 10 153.621 152.514 5.731 109.819 o
5 9 11 5190.680 5270.460 38.312 1.363 o
5 9 12 0.404 6.759 5.150 445.238 o
5 9 13 70.209 75.670 4.258 226.718 o
5 9 14 433.141 418.274 8.510 39.004 o
5 9 15 6498.200 6351.070 78.359 0.727 o
5 9 16 363.271 369.592 8.189 45.537 o
5 9 17 6266.940 6244.130 113.580 0.532 o
5 9 18 20.280 26.181 2.973 622.049 o
5 10 0 357.705 370.222 9.635 41.898 o
5 10 1 977.246 1018.870 18.295 12.314 o
5 10 2 223.784 221.538 7.567 70.168 o
5 10 3 5984.470 6051.800 43.665 1.072 o
5 10 4 29.841 35.077 3.069 491.661 o
5 10 5 8270.320 8381.570 55.729 0.620 o
5 10 6 966.018 1017.160 13.500 14.638 o
5 10 7 1512.580 1579.390 17.500 8.259 o
5 10 8 913.892 931.575 15.002 14.824 o
5 10 9 383.861 382.922 9.580 40.183 o
5 10 10 87.736 84.930 5.067 177.190 o
5 10 11 2451.650 2454.320 23.825 4.283 o
5 10 12 79.647 100.116 4.910 181.732 o
5 10 13 1475.950 1415.910 21.595 7.852 o
5 10 14 1.702 5.139 4.680 530.399 o
5 10 15 730.147 705.800 17.256 16.497 o
5 10 16 68.660 58.060 10.291 89.114 o
5 10 17 490.348 455.103 10.884 31.198 o
5 11 0 287.004 280.190 13.458 36.773 o
5 11 1 45.169 62.165 7.229 159.028 o
5 11 2 2327.160 2314.650 41.376 3.209 o
5 11 3 1727.630 1765.400 45.804 3.518 o
5 11 4 1942.700 1962.460 37.984 3.982 o
5 11 5 2603.120 2630.350 43.861 2.765 o
5 11 6 6959.520 7170.400 65.703 0.731 o
5 11 7 216.748 222.915 9.953 57.352 o
5 11 8 3179.470 3349.410 38.978 2.449 o
5 11 9 2.795 5.812 3.806 755.875 o
5 11 10 2111.550 2108.730 28.998 4.574 o
5 11 11 1665.910 1679.300 24.776 6.335 o
5 11 12 1571.320 1536.410 43.216 4.008 o
5 11 13 1095.110 1094.000 24.319 9.147 o
5 11 14 901.569 872.574 26.469 9.610 o
5 11 15 495.118 513.573 14.727 24.243 o
5 11 16 1665.490 1629.430 27.197 6.005 o
5 11 17 2858.270 2572.070 96.933 1.016 o
5 12 0 720.181 752.542 25.092 11.362 o
5 12 1 714.609 737.046 23.338 12.409 o
5 12 2 30.725 32.837 4.939 308.777 o
5 12 3 362.485 373.114 15.851 27.105 o
5 12 4 252.649 254.974 13.863 37.606 o
5 12 5 19.203 24.160 5.092 340.825 o
5 12 6 182.570 174.227 8.831 71.706 o
5 12 7 527.894 520.496 14.182 24.209 o
5 12 8 681.606 686.583 17.982 16.576 o
5 12 9 1891.430 1882.880 40.050 3.872 o
5 12 10 13.184 9.999 4.401 487.474 o
5 12 11 1842.700 1795.430 48.750 3.176 o
5 12 12 1837.050 1861.350 41.181 3.824 o
5 12 13 182.759 198.793 26.680 15.245 o
5 12 14 2052.170 2120.950 43.030 3.370 o
5 12 15 93.737 85.287 7.208 125.880 o
5 12 16 224.824 238.833 9.342 58.894 o
5 13 0 260.243 269.181 12.895 40.064 o
5 13 1 22.125 36.886 5.055 317.038 o
5 13 2 2762.990 2802.790 38.188 2.909 o
5 13 3 2130.390 2123.130 33.118 4.147 o
5 13 4 168.885 176.759 9.556 68.251 o
5 13 5 4907.690 5047.820 71.505 1.023 o
5 13 6 61.878 65.606 5.750 190.629 o
5 13 7 470.758 484.551 14.129 26.013 o
5 13 8 467.615 467.140 23.388 15.125 o
5 13 9 344.765 314.148 10.489 41.866 o
5 13 10 894.869 890.541 17.024 14.098 o
5 13 11 59.174 62.535 8.977 111.450 o
5 13 12 60.758 53.705 7.802 137.006 o
5 13 13 254.774 239.382 10.985 48.480 o
5 13 14 10.346 13.639 4.224 526.165 o
5 13 15 248.048 248.448 9.823 53.759 o
5 14 0 1267.990 1283.750 37.998 5.216 o
5 14 1 7.752 15.827 6.012 299.316 o
5 14 2 3630.210 3728.760 49.952 1.824 o
5 14 3 1558.400 1569.290 27.106 6.326 o
5 14 4 1710.940 1755.390 29.195 5.490 o
5 14 5 96.592 88.205 5.600 156.230 o
5 14 6 243.541 259.933 8.736 58.791 o
5 14 7 290.659 294.686 10.007 47.630 o
5 14 8 4.430 1.324 3.511 883.046 o
5 14 9 1067.340 1036.140 17.904 11.807 o
5 14 10 66.139 71.035 6.051 174.590 o
5 14 11 2806.410 2797.590 42.061 2.687 o
5 14 12 1.426 4.515 4.039 705.594 o
5 14 13 1468.330 1465.910 35.567 5.183 o
5 14 14 2537.570 2433.630 42.002 2.976 o
5 14 15 86.401 72.919 9.147 98.733 o
5 15 0 1.109 8.590 5.059 451.758 o
5 15 1 1211.470 1211.320 33.587 6.196 o
5 15 2 2737.780 2716.200 82.426 1.299 o
5 15 3 1395.420 1379.490 29.471 6.474 o
5 15 4 805.506 823.297 17.834 14.735 o
5 15 5 247.960 249.909 9.364 55.834 o
5 15 6 119.055 129.075 6.083 123.648 o
5 15 7 43.143 43.070 5.000 265.534 o
5 15 8 441.053 430.700 9.986 35.281 o
5 15 9 189.407 161.107 6.919 86.815 o
5 15 10 75.643 94.908 6.433 148.953 o
5 15 11 752.024 716.746 19.897 14.352 o
5 15 12 1004.820 961.819 17.767 12.559 o
5 15 13 442.013 417.301 18.374 21.103 o
5 15 14 432.554 408.238 14.276 27.724 o
5 16 0 29.302 33.932 6.186 230.568 o
5 16 1 2925.760 3017.520 46.433 2.365 o
5 16 2 329.215 318.204 13.796 33.406 o
5 16 3 1705.730 1747.090 33.067 4.973 o
5 16 4 9.869 15.624 4.321 504.705 o
5 16 5 89.595 98.204 9.242 93.310 o
5 16 6 842.304 866.490 16.336 15.097 o
5 16 7 182.867 206.030 8.616 70.763 o
5 16 8 880.698 849.703 16.944 14.454 o
5 16 9 496.589 504.444 12.457 27.667 o
5 16 10 250.086 258.515 8.802 57.847 o
5 16 11 2840.000 2735.120 41.695 2.703 o
5 16 12 1977.340 1897.180 41.897 3.616 o
5 16 13 3597.080 3381.620 61.597 1.580 o
5 17 0 3240.910 3281.970 64.063 1.613 o
5 17 1 1477.170 1492.570 43.297 4.107 o
5 17 2 424.672 414.852 23.218 15.865 o
5 17 3 56.865 56.748 5.454 212.074 o
5 17 4 98.243 101.857 9.052 93.170 o
5 17 5 1011.840 1046.630 23.635 9.845 o
5 17 6 835.660 815.860 20.075 13.180 o
5 17 7 1559.160 1549.560 29.684 5.903 o
5 17 8 219.799 217.594 12.802 44.067 o
5 17 9 47.898 53.065 7.143 162.904 o
5 17 10 217.818 192.643 10.961 53.451 o
5 17 11 1.268 2.831 3.659 866.370 o
5 18 0 127.335 137.749 8.958 83.664 o
5 18 1 175.057 169.270 9.531 68.093 o
5 18 2 67.579 54.351 7.611 137.753 o
5 18 3 3905.480 3940.210 65.700 1.361 o
5 18 4 1.538 6.337 7.243 228.888 o
5 18 5 106.885 117.742 9.440 84.827 o
5 18 6 132.633 136.795 9.082 81.476 o
5 18 7 51.452 58.795 7.143 158.341 o
5 18 8 1134.360 1119.720 26.482 8.281 o
5 18 9 236.975 209.565 15.627 33.788 o
5 18 10 21.976 26.846 4.762 359.489 o
5 19 0 475.170 464.783 14.419 25.696 o
5 19 1 668.582 669.444 21.703 14.004 o
5 19 2 159.372 143.450 8.398 82.034 o
5 19 3 1972.430 1942.110 31.108 4.674 o
5 19 4 145.455 142.660 8.214 86.799 o
5 19 5 272.142 251.231 9.645 52.279 o
5 19 6 360.391 314.281 20.582 20.090 o
5 19 7 495.243 471.805 25.155 13.488 o
5 19 8 522.793 450.556 14.640 24.448 o
5 20 0 376.744 378.647 16.433 25.646 o
5 20 1 942.535 891.439 28.670 8.611 o
5 20 2 869.935 773.673 29.729 8.671 o
5 20 3 191.288 185.807 7.828 76.728 o
5 20 4 547.032 507.576 18.352 18.957 o
5 20 5 104.554 85.410 6.343 136.896 o
5 20 6 234.986 207.617 9.147 60.535 o
5 21 0 162.685 144.573 9.421 72.567 o
5 21 1 284.084 286.342 12.362 40.144 o
5 21 2 686.713 634.039 14.743 19.643 o
5 21 3 171.398 162.617 7.014 90.024 o
6 0 0 2873.590 2871.760 41.521 2.651 o
6 0 2 205.846 213.930 9.808 59.770 o
6 0 4 4214.780 4268.960 44.471 1.677 o
6 0 6 243.944 232.867 9.929 54.352 o
6 0 8 6112.310 6332.160 64.275 0.868 o
6 0 10 9797.780 10089.600 131.494 0.307 o
6 0 12 2660.210 2786.990 46.461 2.555 o
6 0 14 124.274 129.512 9.294 81.699 o
6 0 16 273.892 284.922 12.465 40.379 o
6 1 0 43.441 49.650 4.233 303.846 o
6 1 1 68.507 62.964 4.575 226.647 o
6 1 2 1476.750 1470.090 17.839 8.552 o
6 1 3 438.444 424.340 9.724 36.072 o
6 1 4 2034.730 2110.440 20.387 5.585 o
6 1 5 2616.460 2643.880 23.908 3.940 o
6 1 6 2212.510 2197.190 24.832 4.749 o
6 1 7 2042.650 2083.370 21.579 5.473 o
6 1 8 3422.760 3629.700 33.269 2.434 o
6 1 9 8.353 17.757 4.297 512.164 o
6 1 10 10428.200 10700.000 75.359 0.395 o
6 1 11 473.597 477.375 13.209 27.487 o
6 1 12 1042.970 1099.660 19.199 11.244 o
6 1 13 853.882 853.214 16.399 15.010 o
6 1 14 237.523 238.229 8.319 62.876 o
6 1 15 126.152 131.553 7.514 100.969 o
6 1 16 763.338 749.909 11.300 20.351 o
6 1 17 96.201 102.125 4.358 178.977 o
6 2 0 1169.840 1194.630 16.463 11.165 o
6 2 1 323.440 314.090 8.683 49.068 o
6 2 2 729.621 717.849 12.843 19.961 o
6 2 3 2.503 9.442 3.286 938.657 o
6 2 4 49.911 54.576 3.945 298.812 o
6 2 5 103.472 127.740 5.541 140.659 o
6 2 6 119.933 118.085 5.287 138.459 o
6 2 7 4746.050 4812.480 37.805 1.549 o
6 2 8 3071.630 3133.420 28.888 2.998 o
6 2 9 899.636 918.435 15.222 14.911 o
6 2 10 810.942 837.463 15.228 16.279 o
6 2 11 11.530 16.902 4.864 408.770 o
6 2 12 1075.300 1121.480 19.375 10.922 o
6 2 13 35.950 43.231 4.687 300.666 o
6 2 14 22.298 15.424 3.664 529.625 o
6 2 15 4.954 8.808 3.310 881.130 o
6 2 16 905.840 889.687 15.765 14.693 o
6 2 17 3055.930 2992.660 27.400 3.132 o
6 3 0 1818.410 1770.130 21.669 6.318 o
6 3 1 501.951 517.167 10.732 29.996 o
6 3 2 128.733 134.512 6.179 117.052 o
6 3 3 96.625 114.696 5.473 150.033 o
6 3 4 3656.110 3701.980 31.112 2.348 o
6 3 5 4486.140 4359.060 70.722 1.141 o
6 3 6 4051.610 4125.970 32.406 2.017 o
6 3 7 2182.220 2186.300 23.172 4.960 o
6 3 8 8270.180 8514.290 69.161 0.567 o
6 3 9 522.589 537.203 11.282 28.212 o
6 3 10 1524.370 1557.320 19.657 7.837 o
6 3 11 4035.820 4153.840 39.391 1.866 o
6 3 12 3.534 4.841 3.775 762.706 o
6 3 13 485.480 506.007 13.524 26.309 o
6 3 14 473.084 461.705 10.693 32.033 o
6 3 15 1822.620 1782.810 20.562 6.445 o
6 3 16 734.820 718.508 10.367 21.895 o
6 3 17 641.385 609.175 9.417 26.167 o
6 4 0 56.163 47.861 4.340 270.911 o
6 4 1 1629.830 1656.820 18.051 7.591 o
6 4 2 858.304 852.299 16.952 14.644 o
6 4 3 53.596 54.810 4.290 271.632 o
6 4 4 5113.500 5338.010 39.289 1.363 o
6 4 5 256.671 259.152 7.829 61.744 o
6 4 6 1468.790 1514.980 17.709 8.520 o
6 4 7 3434.910 3431.230 28.635 2.636 o
6 4 8 8.272 22.081 3.804 593.294 o
6 4 9 146.174 156.384 6.357 104.649 o
6 4 10 1847.670 1903.900 20.663 6.215 o
6 4 11 4764.410 4941.630 54.164 1.287 o
6 4 12 963.123 981.785 14.985 14.126 o
6 4 13 3698.760 3773.470 35.245 2.193 o
6 4 14 3727.670 3767.550 37.819 2.110 o
6 4 15 1072.120 1073.530 16.630 12.157 o
6 4 16 1094.080 1062.800 12.507 13.636 o
6 4 17 336.246 337.031 8.620 47.406 o
6 5 0 74.392 82.256 6.296 157.242 o
6 5 1 5503.270 5561.380 64.320 0.990 o
6 5 2 113.240 114.102 4.969 149.089 o
6 5 3 1960.800 1958.520 26.074 5.251 o
6 5 4 974.292 966.887 14.437 14.356 o
6 5 5 128.027 135.330 5.615 125.051 o
6 5 6 2382.190 2410.060 30.140 3.934 o
6 5 7 130.096 132.294 5.140 131.599 o
6 5 8 37.912 38.597 3.395 404.526 o
6 5 9 225.221 230.265 7.086 72.147 o
6 5 10 404.541 415.732 9.646 38.072 o
6 5 11 1060.130 1031.930 17.750 11.932 o
6 5 12 1121.590 1119.090 18.847 10.856 o
6 5 13 1208.840 1206.550 21.881 9.206 o
6 5 14 5638.810 5740.010 48.286 1.117 o
6 5 15 1140.910 1127.030 15.369 11.957 o
6 5 16 2247.890 2220.120 19.808 5.108 o
6 5 17 1455.050 1368.910 19.252 8.535 o
6 6 0 112.261 116.096 6.655 120.573 o
6 6 1 473.466 479.636 10.927 31.286 o
6 6 2 1129.520 1131.040 14.931 12.181 o
6 6 3 300.919 290.120 8.171 53.898 o
6 6 4 4961.310 5069.310 35.615 1.482 o
6 6 5 5827.330 6029.930 43.389 1.103 o
6 6 6 5296.410 5429.770 42.315 1.276 o
6 6 7 4308.040 4401.840 29.694 1.903 o
6 6 8 3630.840 3717.470 25.518 2.509 o
6 6 9 640.821 648.376 9.402 25.680 o
6 6 10 3988.680 3968.710 34.260 2.039 o
6 6 11 13.657 18.581 3.246 682.703 o
6 6 12 2748.580 2784.770 28.612 3.448 o
6 6 13 265.386 270.959 7.480 61.620 o
6 6 14 1545.360 1583.780 19.062 7.830 o
6 6 15 1501.060 1444.460 17.041 8.671 o
6 6 16 2080.570 2058.560 26.055 4.958 o
6 7 0 282.967 291.003 8.551 54.048 o
6 7 1 6115.680 6218.570 82.296 0.736 o
6 7 2 832.195 847.205 22.264 11.920 o
6 7 3 726.129 742.243 11.900 20.591 o
6 7 4 6.432 9.324 2.764 1094.950 o
6 7 5 13.417 25.199 3.120 674.783 o
6 7 6 52.567 55.053 4.482 263.696 o
6 7 7 248.317 247.598 6.408 70.856 o
6 7 8 507.768 500.700 8.754 33.189 o
6 7 9 139.747 123.970 5.288 126.842 o
6 7 10 481.379 466.633 9.555 33.625 o
6 7 11 144.554 147.689 5.809 113.120 o
6 7 12 4622.500 4638.510 39.760 1.581 o
6 7 13 1206.850 1202.640 22.532 9.028 o
6 7 14 6729.020 6600.010 79.347 0.693 o
6 7 15 1845.140 1787.120 44.952 3.497 o
6 7 16 1227.780 1130.520 19.475 10.039 o
6 8 0 7.464 9.831 2.967 960.285 o
6 8 1 1321.280 1315.390 16.676 9.899 o
6 8 2 344.713 337.887 8.379 47.485 o
6 8 3 1848.760 1876.820 23.360 5.892 o
6 8 4 2.160 8.464 2.773 1263.130 o
6 8 5 1741.110 1774.460 17.055 7.185 o
6 8 6 1782.460 1793.210 17.099 7.021 o
6 8 7 2631.990 2673.130 22.865 3.964 o
6 8 8 797.987 785.970 11.372 19.423 o
6 8 9 291.888 298.425 7.785 55.876 o
6 8 10 16.372 27.216 3.267 600.743 o
6 8 11 2345.830 2358.510 23.129 4.558 o
6 8 12 35.605 42.151 3.646 384.538 o
6 8 13 2915.760 2834.800 29.735 3.213 o
6 8 14 90.639 88.252 4.856 178.468 o
6 8 15 43.862 38.504 3.668 358.506 o
6 8 16 580.032 533.684 13.737 23.531 o
6 9 0 13.791 12.274 3.018 788.614 o
6 9 1 32.372 30.668 3.322 460.086 o
6 9 2 15.745 17.417 2.994 725.756 o
6 9 3 309.257 304.451 7.724 54.099 o
6 9 4 1907.280 1938.050 19.267 6.199 o
6 9 5 1548.880 1588.680 19.103 7.802 o
6 9 6 660.142 648.422 10.034 24.571 o
6 9 7 407.335 395.257 7.791 42.751 o
6 9 8 343.452 342.435 8.055 48.396 o
6 9 9 224.427 229.792 6.581 75.357 o
6 9 10 145.918 138.844 5.131 122.698 o
6 9 11 188.179 179.235 6.172 91.205 o
6 9 12 452.358 433.433 9.344 35.987 o
6 9 13 357.306 340.072 9.572 43.011 o
6 9 14 4541.950 4209.580 97.153 0.811 o
6 9 15 81.719 77.030 10.291 84.372 o
6 10 0 598.808 591.595 11.658 24.972 o
6 10 1 450.032 462.418 9.649 34.858 o
6 10 2 154.124 147.386 5.719 110.686 o
6 10 3 706.407 720.844 11.963 21.078 o
6 10 4 932.695 997.394 14.579 14.538 o
6 10 5 1199.580 1214.810 15.162 11.333 o
6 10 6 3107.000 3194.100 31.348 2.846 o
6 10 7 16.444 13.380 3.800 560.117 o
6 10 8 662.008 675.171 14.046 20.359 o
6 10 9 1080.170 1088.540 17.671 11.642 o
6 10 10 48.130 47.325 3.524 339.769 o
6 10 11 2391.570 2370.010 32.009 3.805 o
6 10 12 338.028 333.794 20.144 20.871 o
6 10 13 82.607 80.941 7.334 129.591 o
6 10 14 1644.950 1508.900 28.204 6.014 o
6 11 0 1821.730 1844.710 36.240 4.365 o
6 11 1 417.647 408.027 13.490 29.602 o
6 11 2 130.043 143.006 8.471 87.559 o
6 11 3 771.095 803.308 18.799 14.526 o
6 11 4 11.374 14.076 4.063 547.637 o
6 11 5 321.760 321.413 11.385 40.271 o
6 11 6 2769.670 2870.100 33.965 3.102 o
6 11 7 1257.110 1295.340 22.020 8.782 o
6 11 8 400.316 369.206 9.929 38.812 o
6 11 9 1651.640 1635.970 22.556 6.793 o
6 11 10 31.941 29.382 3.686 425.408 o
6 11 11 44.216 45.535 4.251 305.935 o
6 11 12 0.213 10.790 3.621 826.573 o
6 11 13 148.816 146.820 6.457 104.209 o
6 11 14 960.469 854.521 25.155 9.920 o
6 12 0 39.827 49.521 5.850 221.756 o
6 12 1 2293.210 2334.480 41.043 3.250 o
6 12 2 1988.180 2095.080 38.765 3.797 o
6 12 3 4755.970 5158.700 112.371 0.635 o
6 12 4 453.386 478.927 15.157 24.904 o
6 12 5 1518.190 1495.070 31.291 5.766 o
6 12 6 8.558 6.845 6.492 268.268 o
6 12 7 1829.390 1893.350 27.611 5.361 o
6 12 8 1044.290 1007.280 17.810 12.099 o
6 12 9 95.390 97.558 4.925 168.787 o
6 12 10 817.705 772.391 20.518 13.223 o
6 12 11 1828.330 1785.210 35.303 4.500 o
6 12 12 78.019 59.431 6.821 149.276 o
6 12 13 4885.620 4592.080 62.507 1.177 o
6 13 0 927.749 994.997 33.120 7.141 o
6 13 1 4532.230 4667.100 66.028 1.179 o
6 13 2 1427.240 1527.740 38.601 4.749 o
6 13 3 2321.660 2434.980 40.364 3.237 o
6 13 4 3384.530 3445.700 44.341 2.137 o
6 13 5 1728.440 1810.470 29.023 5.432 o
6 13 6 35.081 25.928 6.271 223.638 o
6 13 7 520.482 503.331 13.790 25.107 o
6 13 8 589.515 570.725 16.284 20.102 o
6 13 9 412.473 404.508 11.309 34.288 o
6 13 10 2577.250 2554.120 50.692 2.446 o
6 13 11 15.354 24.336 5.099 352.278 o
6 13 12 440.049 400.962 19.057 20.368 o
6 14 0 5.826 20.201 9.163 138.574 o
6 14 1 5921.560 6263.210 97.558 0.643 o
6 14 2 1377.930 1434.050 38.798 4.842 o
6 14 3 1370.230 1390.070 25.196 7.435 o
6 14 4 6582.680 6686.250 80.649 0.692 o
6 14 5 413.724 415.662 12.755 31.039 o
6 14 6 1864.030 1859.740 35.869 4.346 o
6 14 7 129.637 146.695 11.113 63.905 o
6 14 8 82.537 64.821 8.990 103.363 o
6 14 9 2513.160 2343.890 57.934 2.176 o
6 14 10 233.029 220.796 10.418 53.551 o
6 14 11 181.006 195.907 14.483 40.183 o
6 15 0 3501.990 3748.720 68.987 1.389 o
6 15 1 882.782 940.642 30.451 8.125 o
6 15 2 2561.960 2543.070 41.497 2.953 o
6 15 3 125.500 101.404 14.102 47.691 o
6 15 4 16.736 20.032 5.245 340.203 o
6 15 5 702.829 695.723 25.571 11.350 o
6 15 6 103.848 103.285 7.161 118.576 o
6 15 7 1290.990 1251.510 18.746 9.644 o
6 15 8 823.111 772.831 16.078 15.944 o
6 15 9 223.724 204.292 16.008 33.245 o
6 15 10 1329.120 1305.030 38.877 4.977 o
6 16 0 94.073 110.501 11.579 66.863 o
6 16 1 2125.330 2161.510 73.561 1.692 o
6 16 2 70.015 67.746 7.282 140.508 o
6 16 3 0.022 -6.513 4.341 655.720 o
6 16 4 32.894 35.181 5.159 284.980 o
6 16 5 61.171 57.748 5.609 200.491 o
6 16 6 35.602 39.662 6.401 208.097 o
6 16 7 287.834 253.779 11.905 42.355 o
6 16 8 40.223 46.499 9.147 117.934 o
6 16 9 634.040 576.287 24.393 12.780 o
6 17 0 553.189 580.355 22.100 15.013 o
6 17 1 79.692 68.753 6.563 151.592 o
6 17 2 4.202 2.866 3.966 703.104 o
6 17 3 0.578 9.986 5.310 411.748 o
6 17 4 28.169 29.853 7.242 185.261 o
6 17 5 2397.620 2319.560 60.983 2.086 o
6 17 6 505.022 468.888 15.730 23.112 o
6 17 7 2030.480 1897.330 50.311 2.917 o
6 18 0 2899.490 2886.100 51.207 2.209 o
6 18 1 444.563 456.711 17.763 21.559 o
6 18 2 90.745 91.555 8.342 106.673 o
6 18 3 1697.100 1647.340 33.608 4.988 o
6 18 4 82.407 92.385 10.291 82.726 o
6 18 5 1068.490 988.919 38.877 5.557 o
6 19 0 4427.110 4463.180 90.712 0.880 o
6 19 1 539.913 535.886 23.631 14.096 o
6 19 2 775.269 735.605 26.680 10.353 o
7 0 0 3287.580 3363.180 54.249 1.873 o
7 0 2 4202.380 4179.550 62.239 1.345 o
7 0 4 1874.080 1922.950 30.289 4.929 o
7 0 6 1152.320 1169.800 28.707 7.530 o
7 0 8 510.074 537.028 16.750 21.106 o
7 0 10 2230.900 2182.600 46.027 3.004 o
7 0 12 294.009 291.682 11.776 41.371 o
7 0 14 74.926 66.892 5.821 175.623 o
7 1 0 546.178 554.127 12.436 25.737 o
7 1 1 671.593 676.930 13.786 20.429 o
7 1 2 1497.370 1525.980 21.031 7.710 o
7 1 3 14.600 17.422 3.750 568.296 o
7 1 4 1852.750 1893.370 21.231 6.142 o
7 1 5 196.339 197.811 6.898 81.559 o
7 1 6 310.358 297.285 8.735 50.635 o
7 1 7 1892.160 1973.290 29.772 4.922 o
7 1 8 6340.460 6621.160 87.335 0.670 o
7 1 9 1829.070 1886.990 22.160 6.084 o
7 1 10 6223.800 6377.360 54.568 0.926 o
7 1 11 1213.150 1234.670 18.631 10.110 o
7 1 12 1077.800 1150.980 16.676 11.831 o
7 1 13 31.864 38.893 5.059 289.922 o
7 1 14 0.455 0.971 2.560 1802.120 o
7 2 0 2325.190 2320.270 26.448 4.352 o
7 2 1 1018.580 1031.220 18.187 12.033 o
7 2 2 916.847 954.525 16.248 14.034 o
7 2 3 216.036 201.865 7.898 70.811 o
7 2 4 320.764 330.372 8.775 48.334 o
7 2 5 676.655 692.060 13.055 20.890 o
7 2 6 294.727 297.283 8.675 52.203 o
7 2 7 19.512 15.764 3.752 534.617 o
7 2 8 3124.430 3192.910 36.555 2.621 o
7 2 9 276.348 270.461 8.199 57.199 o
7 2 10 1078.020 1068.930 17.752 11.689 o
7 2 11 2352.610 2389.760 33.876 3.696 o
7 2 12 24.785 25.376 3.235 540.515 o
7 2 13 1273.200 1239.810 29.836 6.847 o
7 2 14 348.513 311.683 9.843 43.655 o
7 3 0 356.417 364.293 9.582 42.297 o
7 3 1 1299.870 1300.130 18.886 9.447 o
7 3 2 10.368 12.122 3.731 639.554 o
7 3 3 346.783 357.236 11.025 39.054 o
7 3 4 298.443 289.836 8.705 52.089 o
7 3 5 66.265 75.074 5.193 199.715 o
7 3 6 8.296 12.505 3.642 684.902 o
7 3 7 1783.890 1848.600 21.122 6.382 o
7 3 8 343.911 319.683 8.897 46.611 o
7 3 9 1.208 3.972 2.953 1265.880 o
7 3 10 512.882 514.392 11.201 28.970 o
7 3 11 18.327 20.038 3.366 597.438 o
7 3 12 1135.330 1146.340 16.887 11.390 o
7 3 13 26.684 19.046 2.962 595.636 o
7 3 14 506.715 479.988 11.309 29.533 o
7 4 0 672.787 667.009 13.858 20.424 o
7 4 1 3567.680 3578.780 34.673 2.325 o
7 4 2 592.663 626.168 13.374 22.754 o
7 4 3 3223.380 3362.810 33.236 2.636 o
7 4 4 83.628 91.011 5.649 163.446 o
7 4 5 657.829 655.666 12.451 22.151 o
7 4 6 46.984 46.542 4.010 312.748 o
7 4 7 3514.060 3580.140 29.674 2.507 o
7 4 8 23.674 22.541 3.244 559.826 o
7 4 9 72.559 71.193 4.959 202.580 o
7 4 10 165.800 169.375 6.327 97.085 o
7 4 11 631.611 625.143 12.589 22.835 o
7 4 12 1031.790 1025.620 15.361 13.172 o
7 4 13 47.868 56.096 4.499 271.051 o
7 5 0 1065.870 1111.290 17.496 11.729 o
7 5 1 0.098 5.556 3.345 1018.820 o
7 5 2 661.483 694.201 13.771 20.468 o
7 5 3 3496.460 3638.860 36.087 2.303 o
7 5 4 6422.430 6656.220 51.305 0.906 o
7 5 5 9.618 3.179 3.455 791.357 o
7 5 6 795.834 829.564 12.814 18.136 o
7 5 7 33.115 37.305 3.617 408.267 o
7 5 8 25.745 24.111 4.269 402.195 o
7 5 9 1107.890 1084.210 15.988 12.115 o
7 5 10 7.482 10.876 3.361 795.178 o
7 5 11 81.021 78.352 4.860 192.495 o
7 5 12 1821.160 1774.470 24.886 5.858 o
7 5 13 1397.990 1336.180 23.977 7.711 o
7 6 0 282.670 290.490 11.946 41.472 o
7 6 1 604.881 598.433 11.348 25.104 o
7 6 2 1653.350 1686.960 20.070 7.130 o
7 6 3 78.846 87.645 5.628 169.030 o
7 6 4 9.627 15.308 3.609 660.455 o
7 6 5 745.514 763.231 13.562 18.789 o
7 6 6 2619.960 2613.800 41.337 2.899 o
7 6 7 1552.880 1585.270 23.626 6.947 o
7 6 8 1021.080 1047.040 14.740 13.439 o
7 6 9 1784.600 1797.000 23.737 6.075 o
7 6 10 111.961 119.498 5.803 133.770 o
7 6 11 38.203 33.887 3.430 410.699 o
7 6 12 995.336 909.538 16.219 13.564 o
7 6 13 976.530 926.176 32.778 7.201 o
7 7 0 1127.530 1144.150 16.086 11.735 o
7 7 1 254.951 250.170 7.415 64.560 o
7 7 2 62.111 63.703 4.043 258.180 o
7 7 3 314.874 299.315 7.428 54.883 o
7 7 4 49.336 51.379 3.659 321.453 o
7 7 5 4417.450 4466.330 52.267 1.446 o
7 7 6 375.561 369.621 8.252 44.522 o
7 7 7 1531.210 1550.030 19.232 7.908 o
7 7 8 111.826 116.602 6.872 117.296 o
7 7 9 1065.200 1023.960 20.070 10.994 o
7 7 10 137.672 135.097 7.421 98.237 o
7 7 11 1309.680 1290.180 28.720 6.946 o
7 7 12 2.380 5.628 3.018 1143.380 o
7 8 0 416.625 426.528 9.677 37.143 o
7 8 1 2277.290 2319.140 31.837 3.973 o
7 8 2 548.538 568.152 10.485 28.098 o
7 8 3 3515.920 3514.330 30.047 2.514 o
7 8 4 176.774 181.138 5.554 99.378 o
7 8 5 1427.350 1435.580 15.185 9.421 o
7 8 6 46.480 39.686 4.403 297.910 o
7 8 7 858.682 855.639 14.593 16.037 o
7 8 8 1217.600 1243.600 21.832 9.104 o
7 8 9 2.975 11.986 5.341 392.826 o
7 8 10 4.109 5.897 4.719 502.780 o
7 8 11 14.299 10.085 3.466 672.407 o
7 8 12 1588.820 1516.950 40.401 4.330 o
7 9 0 5984.170 6005.120 46.119 1.056 o
7 9 1 681.107 669.076 11.487 22.485 o
7 9 2 2559.730 2537.890 23.081 4.131 o
7 9 3 29.611 33.967 3.146 487.555 o
7 9 4 500.020 520.665 9.102 32.557 o
7 9 5 214.013 214.709 8.247 67.963 o
7 9 6 6.298 4.785 3.015 1034.590 o
7 9 7 2396.280 2434.880 28.821 4.002 o
7 9 8 953.189 928.054 29.999 8.081 o
7 9 9 2323.850 2319.120 34.427 3.718 o
7 9 10 2054.510 1985.160 29.593 4.686 o
7 9 11 753.761 701.621 24.001 11.903 o
7 10 0 454.092 470.879 10.732 32.500 o
7 10 1 5923.550 5984.040 92.989 0.683 o
7 10 2 38.998 47.166 5.250 255.365 o
7 10 3 6253.180 6288.200 91.790 0.659 o
7 10 4 526.097 516.512 12.753 26.279 o
7 10 5 46.388 54.188 5.038 247.641 o
7 10 6 352.257 367.060 11.623 36.969 o
7 10 7 1229.590 1152.250 17.798 10.504 o
7 10 8 26.958 20.750 3.490 503.845 o
7 10 9 41.585 43.696 3.713 354.034 o
7 10 10 25.606 24.225 3.554 492.209 o
7 11 0 114.824 108.621 5.918 133.152 o
7 11 1 951.301 938.324 37.519 6.062 o
7 11 2 39.801 38.894 5.438 250.780 o
7 11 3 1721.900 1726.670 27.572 5.731 o
7 11 4 79.993 75.626 6.187 158.375 o
7 11 5 386.680 377.471 11.714 35.008 o
7 11 6 699.624 701.441 15.405 18.385 o
7 11 7 59.367 53.117 4.726 241.821 o
7 11 8 70.706 67.459 5.349 193.902 o
7 11 9 1572.710 1480.820 35.446 5.036 o
7 11 10 5.311 12.959 5.336 382.125 o
7 12 0 600.723 610.633 24.184 13.020 o
7 12 1 9125.970 9179.050 158.517 0.274 o
7 12 2 1.621 5.431 4.888 488.287 o
7 12 3 4914.800 5031.070 73.388 1.000 o
7 12 4 402.811 405.634 11.800 33.593 o
7 12 5 2.801 12.289 3.545 797.121 o
7 12 6 169.365 153.639 6.971 92.043 o
7 12 7 836.257 795.454 17.714 14.654 o
7 12 8 1391.850 1258.310 25.565 7.483 o
7 12 9 182.357 138.309 7.242 88.224 o
7 13 0 48.276 56.333 14.865 50.150 o
7 13 1 2619.760 2609.990 40.870 2.927 o
7 13 2 4181.890 4251.820 74.971 1.128 o
7 13 3 2323.630 2307.900 39.597 3.339 o
7 13 4 6302.240 6430.340 84.004 0.702 o
7 13 5 1023.340 953.601 20.025 11.469 o
7 13 6 1156.040 1055.710 20.180 10.367 o
7 13 7 35.532 34.395 14.102 57.127 o
7 14 0 2199.890 2187.130 78.515 1.519 o
7 14 1 159.849 153.735 9.221 73.907 o
7 14 2 904.430 875.686 20.332 12.342 o
7 14 3 560.418 548.851 15.353 21.811 o
7 14 4 34.532 43.615 5.377 259.445 o
7 14 5 2017.910 1948.670 56.790 2.501 o
7 14 6 78.843 65.231 6.468 155.673 o
7 15 0 640.340 648.273 20.079 15.533 o
7 15 1 563.656 554.698 18.113 18.673 o
7 15 2 1218.140 1176.780 26.149 8.005 o
7 15 3 20.257 14.369 5.310 331.823 o
7 15 4 7643.960 7180.770 229.448 0.185 o
7 16 0 539.029 558.755 25.918 12.422 o
7 16 1 915.893 920.840 33.541 7.138 o
7 16 2 80.563 84.614 9.910 88.467 o
8 0 0 9.724 8.003 3.763 661.947 o
8 0 2 58.600 44.991 5.716 206.715 o
8 0 4 2714.200 2855.410 44.965 2.581 o
8 0 6 1318.810 1318.360 23.343 8.159 o
8 0 8 2524.000 2439.750 44.271 2.849 o
8 1 0 5400.720 5566.660 54.470 1.108 o
8 1 1 394.236 407.622 8.290 42.014 o
8 1 2 4661.570 4772.890 48.071 1.420 o
8 1 3 255.719 256.026 8.058 60.937 o
8 1 4 1870.750 1871.400 30.184 4.987 o
8 1 5 4.103 2.421 3.049 1119.540 o
8 1 6 937.762 944.254 14.628 14.722 o
8 1 7 1771.050 1792.570 23.366 6.165 o
8 1 8 1233.410 1265.970 18.697 9.906 o
8 1 9 161.112 136.259 9.022 76.833 o
8 2 0 357.917 367.063 8.515 45.091 o
8 2 1 8.833 5.514 3.084 928.015 o
8 2 2 3035.080 3102.070 29.060 3.032 o
8 2 3 2726.400 2761.280 25.537 3.652 o
8 2 4 4688.080 4885.120 36.461 1.576 o
8 2 5 359.662 351.228 13.638 32.104 o
8 2 6 952.746 967.732 14.743 14.407 o
8 2 7 224.894 219.212 8.390 65.311 o
8 2 8 1043.980 1019.500 19.939 11.183 o
8 2 9 205.623 207.522 7.949 71.657 o
8 3 0 3424.230 3540.760 31.535 2.515 o
8 3 1 3796.930 3958.140 32.442 2.173 o
8 3 2 1523.770 1585.380 21.880 7.361 o
8 3 3 2087.290 2163.420 21.690 5.295 o
8 3 4 6.328 6.412 2.734 1165.460 o
8 3 5 3551.150 3642.320 39.184 2.181 o
8 3 6 76.088 73.343 4.156 223.552 o
8 3 7 3035.060 3085.700 44.215 2.387 o
8 3 8 338.775 326.224 9.140 45.985 o
8 3 9 724.189 666.902 22.694 12.961 o
8 4 0 1099.420 1149.430 15.430 12.150 o
8 4 1 119.047 125.666 5.755 129.462 o
8 4 2 536.760 543.418 10.233 29.187 o
8 4 3 968.532 1018.580 13.838 14.449 o
8 4 4 457.369 440.557 8.756 36.722 o
8 4 5 1.246 3.011 2.438 1805.720 o
8 4 6 758.477 729.748 11.073 20.787 o
8 4 7 59.974 66.528 4.794 227.786 o
8 4 8 1313.480 1324.090 20.937 8.787 o
8 4 9 433.002 412.147 12.434 31.080 o
8 5 0 101.259 98.706 5.070 160.632 o
8 5 1 678.297 673.012 11.172 22.798 o
8 5 2 1413.480 1448.700 17.493 8.941 o
8 5 3 40.107 41.715 3.418 386.573 o
8 5 4 1304.930 1304.580 15.044 10.450 o
8 5 5 415.326 408.618 7.815 41.788 o
8 5 6 410.183 421.507 9.214 38.606 o
8 5 7 2493.720 2398.510 34.576 3.505 o
8 5 8 1.010 7.982 3.223 1027.680 o
8 6 0 2888.040 2996.400 27.073 3.295 o
8 6 1 265.158 245.498 6.488 68.047 o
8 6 2 109.987 107.385 6.240 130.384 o
8 6 3 1528.700 1556.000 17.276 8.285 o
8 6 4 1870.670 1831.150 33.818 4.587 o
8 6 5 747.714 727.658 14.652 18.160 o
8 6 6 271.776 267.003 10.985 46.287 o
8 6 7 116.968 125.601 7.947 99.084 o
8 6 8 248.821 228.134 19.819 23.653 o
8 7 0 87.837 83.534 4.309 197.952 o
8 7 1 446.241 442.429 8.778 37.174 o
8 7 2 66.694 58.844 4.322 242.598 o
8 7 3 1169.630 1137.070 16.603 11.301 o
8 7 4 3647.840 3601.560 45.599 1.960 o
8 7 5 495.586 469.907 12.423 28.240 o
8 7 6 2995.980 3002.470 57.275 1.926 o
8 7 7 267.432 253.319 9.510 53.185 o
8 8 0 5405.890 5351.300 47.641 1.202 o
8 8 1 619.036 586.743 13.690 22.272 o
8 8 2 584.408 555.891 9.324 28.692 o
8 8 3 470.091 453.990 10.407 32.805 o
8 8 4 216.538 204.696 9.602 60.263 o
8 8 5 34.645 31.734 5.324 274.004 o
8 8 6 497.561 482.478 13.644 26.120 o
8 9 0 149.381 140.189 5.957 110.955 o
8 9 1 1329.950 1325.540 21.544 8.561 o
8 9 2 223.532 229.810 8.616 63.516 o
8 9 3 3652.850 3715.050 46.469 1.913 o
8 9 4 49.645 62.808 4.979 238.125 o
8 9 5 1198.730 1106.730 20.894 9.785 o
8 9 6 589.641 543.835 22.106 14.854 o
8 10 0 129.015 114.506 7.161 107.298 o
8 10 1 2247.910 2185.790 32.417 4.035 o
8 10 2 325.807 307.844 12.010 38.575 o
8 10 3 5055.990 5114.800 82.327 0.881 o
8 10 4 17.977 2.643 5.336 354.904 o
8 11 0 618.787 607.602 29.348 10.020 o
8 11 1 5963.440 5855.620 80.010 0.782 o
8 11 2 43.074 52.705 5.295 241.452 o
8 11 3 1571.630 1359.160 77.372 1.731 o
8 12 0 9.714 9.147 7.623 196.817 o
8 12 1 549.782 558.755 25.155 12.861 o
9 0 0 1743.730 1672.700 31.383 5.198 o
9 1 0 207.839 192.880 5.094 92.708 o
9 1 1 1.993 -3.785 2.957 1315.140 o
9 2 0 1575.950 1474.020 26.183 6.563 o
9 2 1 93.155 82.602 5.092 172.870 o
9 3 0 146.785 119.383 8.514 86.021 o
9 3 1 0.862 -4.762 2.906 1416.010 o
9 4 0 1559.170 1491.430 24.521 6.892 o

_iucr_refine_instructions_details
;
TITL 41
CELL 1.54178 7.7367 21.5637 23.1184 90 99.121 90
ZERR 4 0.0001 0.0001 0.0002 0 0.001 0
LATT 1
SYMM -X,0.5+Y,0.5-Z
SFAC C H N O P S Zn
UNIT 112 180 20 24 8 16 4

L.S. 18
PLAN  -1
SIZE 0.064 0.095 0.126
TEMP -173
CONF
LIST 3
FMAP 2
ACTA 
BOND $H
MORE -1
MERG 2
WGHT 0.013597 0.491914
FVAR 0.114536
REM <olex2.extras>
REM <HklSrc "%.\\shelx.hkl">
REM </olex2.extras>

Zn    7     0.14527  0.27129  0.27223  11.00000  0.01374  0.01182  0.01183 =
 0.00220  0.00290  0.00033 
S1    6     0.38891  0.24624  0.23148  11.00000  0.01333  0.01706  0.01646 =
 -0.00313  0.00359 -0.00085 
S2    6     0.04790  0.18846  0.13727  11.00000  0.01546  0.01741  0.01825 =
 -0.00019  0.00088  0.00025 
S3    6     0.18847  0.32603  0.36010  11.00000  0.01793  0.01650  0.01253 =
 -0.00037  0.00547 -0.00291 
S4    6     0.30269  0.43009  0.26355  11.00000  0.01867  0.01812  0.01590 =
 0.00442  0.00376  0.00091 
P1    5     0.28833  0.17727  0.17663  11.00000  0.01484  0.01262  0.01366 =
 0.00012  0.00268  0.00121 
P2    5     0.35938  0.39163  0.34015  11.00000  0.01337  0.01226  0.01311 =
 0.00034  0.00394  0.00079 
O1    4     0.31805  0.11511  0.21346  11.00000  0.02382  0.01578  0.01933 =
 0.00335  0.00187  0.00221 
O2    4     0.42521  0.16849  0.13238  11.00000  0.01911  0.01725  0.01727 =
 -0.00063  0.00505  0.00342 
O3    4     0.38011  0.43945  0.39341  11.00000  0.01537  0.01591  0.01824 =
 -0.00296  0.00317  0.00086 
O4    4     0.55058  0.36270  0.34851  11.00000  0.01597  0.01772  0.01655 =
 0.00185  0.00601  0.00341 
O5    4    -0.15933  0.49095  0.03893  11.00000  0.01892  0.01848  0.01342 =
 -0.00131  0.00306 -0.00133 
O6    4    -0.45108  0.41772 -0.07207  11.00000  0.02627  0.02863  0.01551 =
 -0.00266  0.00024 -0.00542 
N1    3    -0.03812  0.31963  0.21740  11.00000  0.01474  0.01329  0.01285 =
 0.00275  0.00343  0.00147 
N2    3    -0.39991  0.43199  0.04550  11.00000  0.01582  0.01664  0.01338 =
 0.00120  0.00144  0.00156 
H2N   2    -0.50143  0.40883  0.02215  11.00000  0.02331  0.02716  0.03047 =
 -0.00545 -0.00340 -0.00088 
N3    3    -0.20421  0.47386 -0.07841  11.00000  0.02104  0.01611  0.01199 =
 -0.00138  0.00423  0.00409 
H3N   2    -0.09681  0.49604 -0.05444  11.00000  0.02865  0.03374  0.03098 =
 0.00029  0.00346  0.00939 
N4    3     0.02068  0.30636 -0.20217  11.00000  0.01531  0.01337  0.01394 =
 -0.00321  0.00208  0.00144 

N5    3     0.26128  0.36612  0.03188  11.00000  0.02783  0.03432  0.04842 =
 0.00675 -0.00441 -0.01264 

C1    1     0.20507  0.06081  0.20082  11.00000  0.02189  0.01406  0.03071 =
 0.00398  0.01112  0.00207 
H1    2     0.06697  0.07863  0.19309  11.00000  0.01791  0.03378  0.06982 =
 0.01201  0.01942 -0.00163 
C2    1     0.23628  0.02103  0.25511  11.00000  0.04716  0.02400  0.04167 =
 0.01503  0.02179  0.00980 
H2A   2     0.36527  0.00261  0.26138  11.00000  0.05142  0.06213  0.06366 =
 0.03333  0.01259  0.01341 
H2B   2     0.22825  0.04998  0.29367  11.00000  0.12723  0.04571  0.04979 =
 0.00802  0.03245  0.02630 
H2C   2     0.13733 -0.01732  0.25000  11.00000  0.07624  0.04503  0.13578 =
 0.05940  0.05216  0.00417 
C3    1     0.24612  0.02726  0.14722  11.00000  0.02770  0.02210  0.03670 =
 -0.00831  0.00708 -0.00242 
H3A   2     0.21801  0.05598  0.10860  11.00000  0.05042  0.03750  0.03323 =
 0.00265 -0.00714 -0.00027 
H3B   2     0.38274  0.01344  0.15439  11.00000  0.03899  0.05617  0.05374 =
 -0.02882  0.02113 -0.00168 
H3C   2     0.16630 -0.01400  0.14001  11.00000  0.07428  0.03903  0.09961 =
 -0.02268  0.03084 -0.02582 
C4    1     0.42730  0.21391  0.08587  11.00000  0.01990  0.02270  0.01591 =
 0.00108  0.00540  0.00233 
H4    2     0.35043  0.25550  0.09573  11.00000  0.03376  0.02797  0.04389 =
 0.00455  0.01791  0.01914 
C5    1     0.61563  0.23300  0.08606  11.00000  0.02377  0.03052  0.03004 =
 0.00094  0.00901 -0.00427 
H5A   2     0.67235  0.25052  0.12827  11.00000  0.05394  0.05636  0.06497 =
 -0.01337  0.00678 -0.01911 
H5B   2     0.69221  0.19160  0.07703  11.00000  0.03134  0.05103  0.06982 =
 -0.00146  0.01378  0.01999 
H5C   2     0.61962  0.26773  0.05148  11.00000  0.07978  0.05807  0.06829 =
 0.03558  0.02883 -0.00288 
C6    1     0.34575  0.18452  0.02857  11.00000  0.02885  0.04364  0.01609 =
 -0.00555  0.00400  0.00082 
H6A   2     0.42151  0.14360  0.02022  11.00000  0.07225  0.04760  0.04291 =
 -0.01776  0.01632  0.00975 
H6B   2     0.20995  0.17106  0.03120  11.00000  0.03602  0.10066  0.04023 =
 -0.02029  0.00892 -0.02630 
H6C   2     0.34316  0.21897 -0.00853  11.00000  0.08067  0.09214  0.01309 =
 0.01948  0.00610 -0.00961 
C7    1     0.23686  0.48137  0.40038  11.00000  0.01682  0.01836  0.02474 =
 -0.00456  0.00563  0.00173 
H7    2     0.12190  0.46753  0.36869  11.00000  0.01615  0.05387  0.04825 =
 -0.02214 -0.00294  0.00620 
C8    1     0.19876  0.47383  0.46201  11.00000  0.03905  0.03616  0.03215 =
 -0.00556  0.01982  0.00555 
H8A   2     0.15864  0.42692  0.46977  11.00000  0.12349  0.03638  0.07149 =
 -0.00221  0.05844 -0.02308 
H8B   2     0.31602  0.48447  0.49239  11.00000  0.05167  0.10056  0.04540 =
 -0.01557  0.00342  0.00652 
H8C   2     0.09638  0.50509  0.47013  11.00000  0.08794  0.06935  0.08174 =
 -0.00975  0.05674  0.03159 
C9    1     0.29050  0.54671  0.38738  11.00000  0.03343  0.01682  0.04911 =
 0.00126  0.01275  0.00611 
H9A   2     0.40762  0.55918  0.41854  11.00000  0.04517  0.05823  0.09363 =
 0.00227  0.00214  0.00391 
H9B   2     0.31811  0.55044  0.34215  11.00000  0.10000  0.06149  0.06031 =
 0.02485  0.05193  0.02737 
H9C   2     0.18625  0.57972  0.39162  11.00000  0.06220  0.03946  0.10647 =
 0.00588  0.02984  0.02867 
C10   1     0.61718  0.32954  0.40272  11.00000  0.01741  0.02278  0.01596 =
 0.00275  0.00319  0.00420 
H10   2     0.51292  0.32688  0.42938  11.00000  0.03706  0.06324  0.03071 =
 0.01170  0.02736  0.00197 
C11   1     0.66309  0.26452  0.38603  11.00000  0.03863  0.02087  0.02874 =
 0.00328 -0.00625  0.00903 
H11A  2     0.54942  0.24391  0.35665  11.00000  0.08023  0.03707  0.07170 =
 -0.01546 -0.04426  0.00286 
H11B  2     0.77942  0.26436  0.36478  11.00000  0.07657  0.05224  0.05546 =
 -0.00034  0.01786  0.02974 
H11C  2     0.68961  0.23544  0.42424  11.00000  0.07068  0.04423  0.05297 =
 0.01580  0.00421 -0.00355 
C12   1     0.77064  0.36563  0.43490  11.00000  0.02487  0.03121  0.02433 =
 -0.00425 -0.00296  0.00274 
H12A  2     0.87515  0.36841  0.40755  11.00000  0.02434  0.07208  0.05640 =
 -0.00581  0.01879 -0.00576 
H12B  2     0.73074  0.41089  0.44497  11.00000  0.06615  0.04487  0.05305 =
 -0.01531 -0.00858  0.00299 
H12C  2     0.82090  0.34420  0.47580  11.00000  0.05099  0.06859  0.03754 =
 -0.00315 -0.00546  0.00970 
C13   1     0.00422  0.34216  0.16743  11.00000  0.01448  0.01619  0.01431 =
 0.00349  0.00490  0.00313 
H13   2     0.13029  0.32941  0.15784  11.00000  0.02121  0.04641  0.03232 =
 0.00838  0.01410  0.01536 
C14   1    -0.10749  0.38034  0.13053  11.00000  0.01504  0.01711  0.01323 =
 0.00417  0.00480  0.00417 
H14   2    -0.06449  0.39774  0.09087  11.00000  0.03093  0.04996  0.02496 =
 0.02022  0.01306  0.01567 
C15   1    -0.27040  0.39567  0.14516  11.00000  0.01357  0.01307  0.01211 =
 0.00137  0.00359  0.00244 
C16   1    -0.31413  0.37149  0.19678  11.00000  0.01493  0.01536  0.01538 =
 0.00296  0.00577  0.00296 
H16   2    -0.43936  0.38070  0.20968  11.00000  0.03134  0.02800  0.03586 =
 0.00193  0.00975  0.00597 
C17   1    -0.19405  0.33442  0.23185  11.00000  0.01728  0.01601  0.01384 =
 0.00340  0.00629  0.00212 
H17   2    -0.22383  0.31647  0.27280  11.00000  0.02263  0.02941  0.03871 =
 0.01390  0.01315  0.01209 
C18   1    -0.39464  0.43946  0.10828  11.00000  0.01678  0.01745  0.01372 =
 0.00255  0.00353  0.00560 
H18A  2    -0.35598  0.48761  0.11953  11.00000  0.04449  0.03242  0.02505 =
 0.00408  0.00375  0.00715 
H18B  2    -0.52871  0.43185  0.11689  11.00000  0.01307  0.04671  0.03519 =
 0.01213  0.00197  0.00460 
C19   1    -0.28520  0.45963  0.01657  11.00000  0.01653  0.01394  0.01064 =
 0.00046  0.00194  0.00283 
C20   1    -0.32330  0.44770 -0.04992  11.00000  0.01945  0.01484  0.01107 =
 -0.00107  0.00119  0.00369 
C21   1    -0.21807  0.46906 -0.14161  11.00000  0.02738  0.01583  0.01224 =
 0.00038  0.00406  0.00810 
H21A  2    -0.35574  0.47053 -0.16117  11.00000  0.04245  0.04700  0.02357 =
 -0.01158  0.00424  0.01353 
H21B  2    -0.15253  0.50903 -0.15688  11.00000  0.06092  0.02367  0.03017 =
 0.01231  0.02023  0.00438 
C22   1    -0.13580  0.41092 -0.16175  11.00000  0.01809  0.01345  0.01134 =
 -0.00049  0.00311  0.00370 
C23   1    -0.21732  0.37860 -0.21072  11.00000  0.01674  0.01758  0.01573 =
 -0.00315  0.00133  0.00314 
H23   2    -0.34462  0.39206 -0.23407  11.00000  0.01771  0.04449  0.03759 =
 -0.00701 -0.00532  0.00628 
C24   1    -0.13447  0.32700 -0.22961  11.00000  0.01631  0.01726  0.01524 =
 -0.00468  0.00080  0.00129 
H24   2    -0.19203  0.30169 -0.26789  11.00000  0.03100  0.03056  0.04307 =
 -0.01681  0.00654  0.00562 
C25   1     0.09932  0.33758 -0.15478  11.00000  0.01699  0.01721  0.01623 =
 -0.00487 -0.00122  0.00350 
H25   2     0.22608  0.32023 -0.13356  11.00000  0.02172  0.04104  0.05193 =
 -0.01370 -0.00270  0.00368 
C26   1     0.02626  0.38965 -0.13336  11.00000  0.02060  0.01522  0.01522 =
 -0.00456 -0.00090  0.00449 
H26   2     0.09731  0.41360 -0.09586  11.00000  0.04814  0.02938  0.03502 =
 -0.01276 -0.01490  0.01504 

C27   1     0.14273  0.33502  0.01787  11.00000  0.02374  0.02830  0.02670 =
 0.00569 -0.00090 -0.00621 
C28   1    -0.00816  0.29550  0.00103  11.00000  0.02877  0.03715  0.03708 =
 -0.00108 -0.00226 -0.01089 
H28A  2    -0.02113  0.26573  0.03776  11.00000  0.10758  0.09797  0.07013 =
 0.03705  0.00519 -0.07261 
H28B  2    -0.12383  0.32349 -0.01309  11.00000  0.03216  0.07108  0.14754 =
 -0.00730 -0.03743  0.01605 
H28C  2     0.01706  0.26672 -0.03451  11.00000  0.07789  0.07050  0.05871 =
 -0.02156  0.02192 -0.01174 
HKLF 4

END
Q3 1 0.333333 0.277778 0.277778 11 0.05 0.14
Q1 1 0 0.319444 0.263889 11 0.05 0.16
Q2 1 0.208333 0.388889 0.361111 11 0.05 0.15
Q4 1 0 0.236111 0.263889 11 0.05 0.13
Q5 1 0.333333 0.319444 0.333333 11 0.05 0.13
Q6 1 0.166667 0.263889 0.333333 11 0.05 0.12
Q7 1 0.25 0.291667 0.236111 11 0.05 0.12
Q8 1 0 0.277778 0.291667 11 0.05 0.12
Q9 1 0.166667 0.333333 0.291667 11 0.05 0.12
Q10 1 0.208333 0.194444 0.111111 11 0.05 0.11
Q11 1 0.25 0.208333 0.222222 11 0.05 0.11
Q12 1 0.25 0.458333 0.361111 11 0.05 0.11

  REM The information below was added by Olex2.
  REM
  REM R1 = 0.0130 for 6561 Fo > 4sig(Fo) and 0.0139 for all 6793 data
  REM 820 parameters refined using 0 restraints
  REM Highest difference peak 0.1650, deepest hole -0.1622
  REM Mean Shift 0.0000, Max Shift 0.0009.

  REM +++ Tabular Listing of Refinement Information +++
  REM R1_all = 0.0139
  REM R1_gt = 0.0130
  REM wR_ref = 0.0310
  REM GOOF = 1.1043
  REM Shift_max = 0.0009
  REM Shift_mean = 0.0000
  REM Reflections_all = 6793
  REM Reflections_gt = 6561
  REM Parameters = 820
  REM Hole = -0.1622
  REM Peak = 0.1650
  REM Flack = n/a

  
;
_olex2_submission_special_instructions  'No special instructions were received'
