# Supplementary material for: Fragmentation and transferability in Hirshfeld atom refinement
Source: IUCrJ. 2022 Feb 26;9(Pt 2):298–315. doi: 10.1107/S2052252522000690 (PMC8895009; doi:10.1107/S2052252522000690)
Supplement: Supplementary file 2 [file m-09-00298-sup2.zip › cif/polymeric/XUGSEA_no_H_capping_spin_mult_3.cif]

data_XUGSEA_no_H_capping_spin_mult_3
_audit_creation_date               2021-12-11
_audit_creation_method
;
Olex2 1.3
(compiled 2020.07.31 svn.rc2a77460 for OlexSys, GUI svn.r6145)
;
_audit_contact_author_address      ?
_audit_contact_author_email        ?
_audit_contact_author_name         ''
_audit_contact_author_phone        ?
_publ_contact_author_id_orcid      ?
_publ_section_references
;
Bourhis, L.J., Dolomanov, O.V., Gildea, R.J., Howard, J.A.K., Puschmann, H.
 (2015). Acta Cryst. A71, 59-75.

Dolomanov, O.V., Bourhis, L.J., Gildea, R.J, Howard, J.A.K. & Puschmann, H.
 (2009), J. Appl. Cryst. 42, 339-341.
;
_chemical_formula_moiety           'C26 H42 N4 O6 P2 S4 Zn, C2 H3 N'
_chemical_formula_sum              'C28 H45 N5 O6 P2 S4 Zn'
_chemical_formula_weight           803.307
loop_
  _atom_type_symbol
  _atom_type_scat_dispersion_real
  _atom_type_scat_dispersion_imag
  _atom_type_scat_Cromer_Mann_a1
  _atom_type_scat_Cromer_Mann_a2
  _atom_type_scat_Cromer_Mann_a3
  _atom_type_scat_Cromer_Mann_a4
  _atom_type_scat_Cromer_Mann_b1
  _atom_type_scat_Cromer_Mann_b2
  _atom_type_scat_Cromer_Mann_b3
  _atom_type_scat_Cromer_Mann_b4
  _atom_type_scat_Cromer_Mann_c
  _atom_type_scat_source
  _atom_type_scat_dispersion_source
 C 0.01920 0.00962 2.31000 1.02000 1.58860 0.86500 20.84390 10.20750 0.56870
 51.65120 0.215599998832
 'International Tables Volume C Table 6.1.1.4 (pp. 500-502)'
 'Henke, Gullikson and Davis, At. Data and Nucl. Data Tables, 1993, 54, 2'
 H 0.00000 0.00000 0.49300 0.32291 0.14019 0.04081 10.51090 26.12570 3.14236
 57.79970 0.0030380000826
 'International Tables Volume C Table 6.1.1.4 (pp. 500-502)'
 'Henke, Gullikson and Davis, At. Data and Nucl. Data Tables, 1993, 54, 2'
 Zn -1.55644 0.70457 14.07430 7.03180 5.16520 2.41000 3.26550 0.23330 10.31630
 58.70970 1.30410003662
 'International Tables Volume C Table 6.1.1.4 (pp. 500-502)'
 'Henke, Gullikson and Davis, At. Data and Nucl. Data Tables, 1993, 54, 2'
 O 0.05239 0.03376 3.04850 2.28680 1.54630 0.86700 13.27710 5.70110 0.32390
 32.90890 0.250800013542
 'International Tables Volume C Table 6.1.1.4 (pp. 500-502)'
 'Henke, Gullikson and Davis, At. Data and Nucl. Data Tables, 1993, 54, 2'
 N 0.03256 0.01839 12.21260 3.13220 2.01250 1.16630 0.00570 9.89330 28.99750
 0.58260 -11.5290002823
 'International Tables Volume C Table 6.1.1.4 (pp. 500-502)'
 'Henke, Gullikson and Davis, At. Data and Nucl. Data Tables, 1993, 54, 2'
 P 0.30359 0.43700 6.43450 4.17910 1.78000 1.49080 1.90670 27.15700 0.52600
 68.16450 1.11489999294
 'International Tables Volume C Table 6.1.1.4 (pp. 500-502)'
 'Henke, Gullikson and Davis, At. Data and Nucl. Data Tables, 1993, 54, 2'
 S 0.33536 0.55132 6.90530 5.20340 1.43790 1.58630 1.46790 22.21510 0.25360
 56.17200 0.866900026798
 'International Tables Volume C Table 6.1.1.4 (pp. 500-502)'
 'Henke, Gullikson and Davis, At. Data and Nucl. Data Tables, 1993, 54, 2'

_space_group_crystal_system        'monoclinic'
_space_group_IT_number             14
_space_group_name_H-M_alt          'P 1 21/c 1'
_space_group_name_Hall             '-P 2ybc'
loop_
  _space_group_symop_id
  _space_group_symop_operation_xyz
 1 x,y,z
 2 -x,y+1/2,-z+1/2
 3 -x,-y,-z
 4 x,-y-1/2,z-1/2

_symmetry_Int_Tables_number        14
_cell_length_a                     7.7367(1)
_cell_length_b                     21.5637(1)
_cell_length_c                     23.1184(2)
_cell_angle_alpha                  90
_cell_angle_beta                   99.121(1)
_cell_angle_gamma                  90
_cell_volume                       3808.12(6)
_cell_formula_units_Z              4
_cell_measurement_temperature    100(2)
_cell_measurement_reflns_used    29922
_cell_measurement_theta_min      3.8680
_cell_measurement_theta_max      75.8060
_exptl_absorpt_coefficient_mu      4.115
_exptl_crystal_density_diffrn      1.401
_exptl_crystal_F_000               1685.574
_exptl_crystal_size_max            0.126
_exptl_crystal_size_mid            0.095
_exptl_crystal_size_min            0.064
_exptl_crystal_description       prism
_exptl_crystal_colour            yellow
_diffrn_measurement_device_type  'XtaLAB Synergy, Dualflex, AtlasS2'
_diffrn_reflns_av_R_equivalents    0.0188
_diffrn_reflns_av_unetI/netI       0.0116
_diffrn_reflns_Laue_measured_fraction_full  0.9999
_diffrn_reflns_Laue_measured_fraction_max  0.9999
_diffrn_reflns_limit_h_max         9
_diffrn_reflns_limit_h_min         -9
_diffrn_reflns_limit_k_max         25
_diffrn_reflns_limit_k_min         -18
_diffrn_reflns_limit_l_max         27
_diffrn_reflns_limit_l_min         -27
_diffrn_reflns_number              42746
_diffrn_reflns_point_group_measured_fraction_full  0.9999
_diffrn_reflns_point_group_measured_fraction_max  0.9999
_diffrn_reflns_theta_full          67.0721
_diffrn_reflns_theta_max           67.07
_diffrn_reflns_theta_min           2.82
_diffrn_ambient_temperature        100.15
_diffrn_measured_fraction_theta_full  0.9999
_diffrn_measured_fraction_theta_max  0.9999
_diffrn_radiation_type             'Cu K\a'
_diffrn_radiation_wavelength       1.54178
_reflns_Friedel_coverage           0.0
_reflns_limit_h_max                9
_reflns_limit_h_min                -9
_reflns_limit_k_max                25
_reflns_limit_k_min                0
_reflns_limit_l_max                27
_reflns_limit_l_min                0
_reflns_number_gt                  6561
_reflns_number_total               6793
_reflns_threshold_expression       I>=2u(I)
_computing_molecular_graphics      'Olex2 1.3 (Dolomanov et al., 2009)'
_computing_publication_material    'Olex2 1.3 (Dolomanov et al., 2009)'
_computing_structure_refinement    'olex2.refine 1.3 (Bourhis et al., 2015)'
_refine_diff_density_max           0.1651
_refine_diff_density_min           -0.1624
_refine_diff_density_rms           0.0300
_refine_ls_d_res_high              0.8370
_refine_ls_d_res_low               15.6751
_refine_ls_goodness_of_fit_ref     1.1046
_refine_ls_hydrogen_treatment      refall
_refine_ls_matrix_type             full
_refine_ls_number_constraints      0
_refine_ls_number_parameters       820
_refine_ls_number_reflns           6793
_refine_ls_number_restraints       0
_refine_ls_R_factor_all            0.0139
_refine_ls_R_factor_gt             0.0130
_refine_ls_restrained_S_all        1.1046
_refine_ls_shift/su_max            0.0008
_refine_ls_shift/su_mean           0.0000
_refine_ls_structure_factor_coef   Fsqd
_refine_ls_weighting_details      
 'w=1/[\s^2^(Fo^2^)+(0.0135P)^2^+0.4953P] where P=(Fo^2^+2Fc^2^)/3'
_refine_ls_weighting_scheme        calc
_refine_ls_wR_factor_gt            0.0305
_refine_ls_wR_factor_ref           0.0309
_olex2_refinement_description
;
;
loop_
  _atom_site_label
  _atom_site_type_symbol
  _atom_site_fract_x
  _atom_site_fract_y
  _atom_site_fract_z
  _atom_site_U_iso_or_equiv
  _atom_site_adp_type
  _atom_site_occupancy
  _atom_site_refinement_flags_posn
 Zn Zn 0.145267(14) 0.271291(5) 0.272225(5) 0.01237(3) Uani 1.000000 .
 S1 S 0.38891(3) 0.246236(10) 0.231476(9) 0.01548(5) Uani 1.000000 .
 S2 S 0.04790(3) 0.188460(10) 0.137272(9) 0.01723(5) Uani 1.000000 .
 S3 S 0.18847(3) 0.326035(9) 0.360102(9) 0.01532(5) Uani 1.000000 .
 S4 S 0.30269(3) 0.430085(10) 0.263551(9) 0.01745(5) Uani 1.000000 .
 P1 P 0.28833(3) 0.177269(9) 0.176629(9) 0.01366(5) Uani 1.000000 .
 P2 P 0.35938(3) 0.391633(9) 0.340148(9) 0.01271(5) Uani 1.000000 .
 O1 O 0.31805(8) 0.11511(3) 0.21346(3) 0.01981(13) Uani 1.000000 .
 O2 O 0.42521(8) 0.16849(3) 0.13238(3) 0.01764(13) Uani 1.000000 .
 O3 O 0.38011(7) 0.43945(3) 0.39341(3) 0.01645(12) Uani 1.000000 .
 O4 O 0.55058(7) 0.36270(3) 0.34851(2) 0.01637(12) Uani 1.000000 .
 O5 O -0.15933(7) 0.49095(3) 0.03893(2) 0.01688(12) Uani 1.000000 .
 O6 O -0.45108(8) 0.41772(3) -0.07207(3) 0.02380(14) Uani 1.000000 .
 N1 N -0.03812(9) 0.31963(3) 0.21740(3) 0.01349(14) Uani 1.000000 .
 N2 N -0.39990(10) 0.43199(3) 0.04550(3) 0.01537(15) Uani 1.000000 .
 H2N H -0.5015(16) 0.4088(6) 0.0222(5) 0.028(3) Uani 1.000000 .
 N3 N -0.20422(10) 0.47386(3) -0.07841(3) 0.01621(15) Uani 1.000000 .
 H3N H -0.0968(17) 0.4960(6) -0.0545(6) 0.031(3) Uani 1.000000 .
 N4 N 0.02068(9) 0.30636(3) -0.20217(3) 0.01423(14) Uani 1.000000 .
 N5 N 0.26128(12) 0.36612(4) 0.03188(4) 0.0380(2) Uani 1.000000 .
 C1 C 0.20507(12) 0.06081(4) 0.20082(4) 0.02147(19) Uani 1.000000 .
 H1 H 0.0670(14) 0.0786(5) 0.1931(6) 0.039(3) Uani 1.000000 .
 C2 C 0.23628(19) 0.02103(6) 0.25511(6) 0.0360(3) Uani 1.000000 .
 H2A H 0.3653(19) 0.0026(7) 0.2614(6) 0.059(4) Uani 1.000000 .
 H2B H 0.228(2) 0.0500(7) 0.2936(7) 0.072(5) Uani 1.000000 .
 H2C H 0.137(2) -0.0173(7) 0.2500(8) 0.082(6) Uani 1.000000 .
 C3 C 0.24612(15) 0.02726(5) 0.14722(5) 0.0286(2) Uani 1.000000 .
 H3A H 0.2180(17) 0.0560(6) 0.1086(6) 0.042(4) Uani 1.000000 .
 H3B H 0.3827(18) 0.0134(6) 0.1544(6) 0.048(4) Uani 1.000000 .
 H3C H 0.166(2) -0.0140(7) 0.1400(7) 0.069(5) Uani 1.000000 .
 C4 C 0.42730(12) 0.21391(4) 0.08587(4) 0.01922(18) Uani 1.000000 .
 H4 H 0.3504(15) 0.2555(5) 0.0957(5) 0.034(3) Uani 1.000000 .
 C5 C 0.61563(14) 0.23299(5) 0.08606(5) 0.0276(2) Uani 1.000000 .
 H5A H 0.6724(19) 0.2505(7) 0.1283(7) 0.059(4) Uani 1.000000 .
 H5B H 0.6922(17) 0.1916(6) 0.0770(6) 0.050(4) Uani 1.000000 .
 H5C H 0.620(2) 0.2677(7) 0.0515(7) 0.067(5) Uani 1.000000 .
 C6 C 0.34575(15) 0.18452(6) 0.02857(4) 0.0295(2) Uani 1.000000 .
 H6A H 0.4215(19) 0.1436(7) 0.0202(6) 0.053(4) Uani 1.000000 .
 H6B H 0.2100(18) 0.1711(7) 0.0312(6) 0.059(4) Uani 1.000000 .
 H6C H 0.343(2) 0.2190(7) -0.0086(5) 0.062(5) Uani 1.000000 .
 C7 C 0.23686(12) 0.48137(4) 0.40038(4) 0.01972(19) Uani 1.000000 .
 H7 H 0.1219(14) 0.4675(6) 0.3687(5) 0.040(3) Uani 1.000000 .
 C8 C 0.19876(17) 0.47383(6) 0.46201(5) 0.0343(2) Uani 1.000000 .
 H8A H 0.159(2) 0.4269(7) 0.4698(7) 0.072(5) Uani 1.000000 .
 H8B H 0.316(2) 0.4845(8) 0.4924(6) 0.066(5) Uani 1.000000 .
 H8C H 0.096(2) 0.5051(7) 0.4701(7) 0.075(5) Uani 1.000000 .
 C9 C 0.29050(16) 0.54671(5) 0.38738(6) 0.0324(2) Uani 1.000000 .
 H9A H 0.4076(19) 0.5592(7) 0.4185(7) 0.067(5) Uani 1.000000 .
 H9B H 0.318(2) 0.5504(7) 0.3422(7) 0.070(5) Uani 1.000000 .
 H9C H 0.1862(19) 0.5797(6) 0.3916(7) 0.068(5) Uani 1.000000 .
 C10 C 0.61718(12) 0.32954(4) 0.40272(4) 0.01865(18) Uani 1.000000 .
 H10 H 0.5129(15) 0.3269(6) 0.4294(5) 0.041(3) Uani 1.000000 .
 C11 C 0.66309(17) 0.26452(5) 0.38603(5) 0.0307(2) Uani 1.000000 .
 H11A H 0.549(2) 0.2439(6) 0.3567(7) 0.069(5) Uani 1.000000 .
 H11B H 0.779(2) 0.2644(7) 0.3648(7) 0.061(5) Uani 1.000000 .
 H11C H 0.6896(19) 0.2354(6) 0.4242(6) 0.057(4) Uani 1.000000 .
 C12 C 0.77064(14) 0.36563(6) 0.43490(5) 0.0275(2) Uani 1.000000 .
 H12A H 0.8752(16) 0.3684(7) 0.4075(6) 0.050(4) Uani 1.000000 .
 H12B H 0.7308(19) 0.4109(7) 0.4450(6) 0.057(4) Uani 1.000000 .
 H12C H 0.8209(18) 0.3442(7) 0.4758(6) 0.054(4) Uani 1.000000 .
 C13 C 0.00422(11) 0.34216(4) 0.16743(4) 0.01471(17) Uani 1.000000 .
 H13 H 0.1303(14) 0.3294(5) 0.1578(5) 0.032(3) Uani 1.000000 .
 C14 C -0.10749(11) 0.38034(4) 0.13053(4) 0.01485(17) Uani 1.000000 .
 H14 H -0.0645(15) 0.3977(6) 0.0909(5) 0.034(3) Uani 1.000000 .
 C15 C -0.27041(10) 0.39567(4) 0.14516(3) 0.01274(16) Uani 1.000000 .
 C16 C -0.31413(11) 0.37149(4) 0.19678(4) 0.01485(17) Uani 1.000000 .
 H16 H -0.4394(15) 0.3807(5) 0.2097(5) 0.031(3) Uani 1.000000 .
 C17 C -0.19405(11) 0.33442(4) 0.23185(4) 0.01530(17) Uani 1.000000 .
 H17 H -0.2238(14) 0.3165(5) 0.2728(5) 0.029(3) Uani 1.000000 .
 C18 C -0.39464(12) 0.43946(4) 0.10828(4) 0.01586(17) Uani 1.000000 .
 H18A H -0.3560(16) 0.4876(6) 0.1196(5) 0.034(3) Uani 1.000000 .
 H18B H -0.5287(14) 0.4318(6) 0.1169(5) 0.032(3) Uani 1.000000 .
 C19 C -0.28520(11) 0.45963(4) 0.01657(3) 0.01372(17) Uani 1.000000 .
 C20 C -0.32330(11) 0.44770(4) -0.04992(4) 0.01525(17) Uani 1.000000 .
 C21 C -0.21807(14) 0.46906(4) -0.14161(4) 0.01838(18) Uani 1.000000 .
 H21A H -0.3557(17) 0.4705(6) -0.1612(5) 0.038(3) Uani 1.000000 .
 H21B H -0.1525(17) 0.5090(5) -0.1569(5) 0.037(3) Uani 1.000000 .
 C22 C -0.13580(11) 0.41093(4) -0.16175(3) 0.01421(17) Uani 1.000000 .
 C23 C -0.21731(12) 0.37860(4) -0.21072(4) 0.01682(17) Uani 1.000000 .
 H23 H -0.3446(14) 0.3921(6) -0.2341(5) 0.034(3) Uani 1.000000 .
 C24 C -0.13447(11) 0.32700(4) -0.22961(4) 0.01645(17) Uani 1.000000 .
 H24 H -0.1920(15) 0.3017(5) -0.2679(5) 0.035(3) Uani 1.000000 .
 C25 C 0.09932(12) 0.33758(4) -0.15478(4) 0.01723(18) Uani 1.000000 .
 H25 H 0.2261(15) 0.3202(6) -0.1336(5) 0.039(3) Uani 1.000000 .
 C26 C 0.02626(12) 0.38965(4) -0.13336(4) 0.01742(18) Uani 1.000000 .
 H26 H 0.0973(16) 0.4136(6) -0.0959(5) 0.040(3) Uani 1.000000 .
 C27 C 0.14273(13) 0.33502(5) 0.01787(4) 0.0268(2) Uani 1.000000 .
 C28 C -0.00816(16) 0.29550(6) 0.00103(6) 0.0351(2) Uani 1.000000 .
 H28A H -0.021(2) 0.2657(8) 0.0378(8) 0.093(7) Uani 1.000000 .
 H28B H -0.1238(19) 0.3235(8) -0.0131(9) 0.089(7) Uani 1.000000 .
 H28C H 0.017(2) 0.2667(8) -0.0345(7) 0.068(5) Uani 1.000000 .

loop_
  _atom_site_aniso_label
  _atom_site_aniso_U_11
  _atom_site_aniso_U_22
  _atom_site_aniso_U_33
  _atom_site_aniso_U_12
  _atom_site_aniso_U_13
  _atom_site_aniso_U_23
 Zn 0.01374(6) 0.01181(6) 0.01183(6) 0.00033(4) 0.00290(4) 0.00220(4)
 S1 0.01333(9) 0.01706(10) 0.01646(10) -0.00085(8) 0.00359(8) -0.00313(8)
 S2 0.01546(10) 0.01741(10) 0.01825(10) 0.00025(8) 0.00088(8) -0.00019(8)
 S3 0.01793(10) 0.01650(10) 0.01253(10) -0.00291(8) 0.00547(8) -0.00037(8)
 S4 0.01867(10) 0.01812(10) 0.01590(10) 0.00091(8) 0.00376(8) 0.00442(8)
 P1 0.01484(10) 0.01262(10) 0.01366(10) 0.00121(8) 0.00269(8) 0.00012(8)
 P2 0.01337(10) 0.01225(10) 0.01311(10) 0.00079(8) 0.00394(8) 0.00034(8)
 O1 0.0238(3) 0.0158(3) 0.0193(3) 0.0022(2) 0.0019(2) 0.0033(2)
 O2 0.0191(3) 0.0172(3) 0.0173(3) 0.0034(2) 0.0050(2) -0.0006(2)
 O3 0.0154(3) 0.0159(3) 0.0182(3) 0.0009(2) 0.0032(2) -0.0030(2)
 O4 0.0160(3) 0.0177(3) 0.0165(3) 0.0034(2) 0.0060(2) 0.0019(2)
 O5 0.0189(3) 0.0185(3) 0.0134(3) -0.0013(2) 0.0031(2) -0.0013(2)
 O6 0.0263(3) 0.0286(3) 0.0155(3) -0.0054(3) 0.0002(3) -0.0027(3)
 N1 0.0147(3) 0.0133(3) 0.0128(3) 0.0015(3) 0.0034(3) 0.0028(3)
 N2 0.0158(4) 0.0167(4) 0.0134(4) 0.0016(3) 0.0014(3) 0.0012(3)
 H2N 0.023(8) 0.027(8) 0.031(8) -0.001(7) -0.003(6) -0.005(7)
 N3 0.0211(4) 0.0161(4) 0.0120(4) 0.0041(3) 0.0042(3) -0.0014(3)
 H3N 0.029(8) 0.034(9) 0.031(8) 0.009(7) 0.004(7) 0.000(7)
 N4 0.0153(3) 0.0134(3) 0.0139(3) 0.0015(3) 0.0021(3) -0.0032(3)
 N5 0.0278(5) 0.0343(5) 0.0484(6) -0.0126(4) -0.0044(4) 0.0067(4)
 C1 0.0219(5) 0.0141(4) 0.0307(5) 0.0021(4) 0.0111(4) 0.0040(4)
 H1 0.018(7) 0.034(8) 0.070(10) -0.002(6) 0.019(6) 0.012(7)
 C2 0.0472(7) 0.0240(6) 0.0417(7) 0.0098(6) 0.0218(6) 0.0150(5)
 H2A 0.051(10) 0.062(11) 0.064(11) 0.013(9) 0.013(8) 0.033(9)
 H2B 0.127(16) 0.046(10) 0.050(10) 0.026(10) 0.032(10) 0.008(9)
 H2C 0.076(12) 0.045(10) 0.136(17) 0.004(10) 0.052(11) 0.059(11)
 C3 0.0277(6) 0.0221(5) 0.0367(6) -0.0024(5) 0.0071(5) -0.0083(5)
 H3A 0.050(9) 0.037(8) 0.033(8) -0.000(7) -0.007(7) 0.003(7)
 H3B 0.039(9) 0.056(10) 0.054(10) -0.002(8) 0.021(7) -0.029(8)
 H3C 0.074(11) 0.039(9) 0.099(14) -0.026(9) 0.031(10) -0.023(9)
 C4 0.0199(4) 0.0227(5) 0.0159(4) 0.0023(4) 0.0054(3) 0.0011(4)
 H4 0.034(7) 0.028(7) 0.044(8) 0.019(6) 0.018(6) 0.005(6)
 C5 0.0238(5) 0.0305(6) 0.0300(6) -0.0043(5) 0.0090(4) 0.0009(5)
 H5A 0.054(10) 0.056(10) 0.065(11) -0.019(8) 0.007(9) -0.013(9)
 H5B 0.031(8) 0.051(9) 0.070(11) 0.020(8) 0.014(8) -0.002(8)
 H5C 0.080(12) 0.058(10) 0.068(11) -0.003(9) 0.029(9) 0.036(9)
 C6 0.0288(6) 0.0436(7) 0.0161(5) 0.0008(5) 0.0040(4) -0.0055(5)
 H6A 0.072(11) 0.048(9) 0.043(9) 0.010(9) 0.016(8) -0.018(8)
 H6B 0.036(9) 0.101(13) 0.040(9) -0.026(9) 0.009(7) -0.020(9)
 H6C 0.081(12) 0.092(13) 0.013(8) -0.010(10) 0.006(8) 0.019(8)
 C7 0.0168(4) 0.0184(4) 0.0247(5) 0.0017(4) 0.0056(4) -0.0046(4)
 H7 0.016(7) 0.054(9) 0.048(8) 0.006(6) -0.003(6) -0.022(7)
 C8 0.0391(6) 0.0362(7) 0.0322(6) 0.0056(6) 0.0198(5) -0.0056(5)
 H8A 0.123(15) 0.036(9) 0.072(12) -0.023(10) 0.058(11) -0.002(8)
 H8B 0.052(10) 0.100(14) 0.045(10) 0.006(10) 0.003(8) -0.016(9)
 H8C 0.088(13) 0.069(11) 0.082(13) 0.032(11) 0.057(10) -0.010(10)
 C9 0.0334(6) 0.0168(5) 0.0491(7) 0.0061(5) 0.0127(6) 0.0013(5)
 H9A 0.045(10) 0.058(11) 0.094(13) 0.004(8) 0.002(10) 0.002(10)
 H9B 0.100(14) 0.062(11) 0.060(11) 0.027(10) 0.052(10) 0.025(9)
 H9C 0.062(11) 0.039(9) 0.106(14) 0.029(9) 0.030(10) 0.006(9)
 C10 0.0174(4) 0.0228(5) 0.0160(4) 0.0042(4) 0.0032(4) 0.0027(4)
 H10 0.037(8) 0.063(9) 0.031(7) 0.002(7) 0.027(6) 0.012(7)
 C11 0.0386(6) 0.0209(5) 0.0287(6) 0.0090(5) -0.0063(5) 0.0033(5)
 H11A 0.080(12) 0.037(9) 0.072(12) 0.003(9) -0.044(10) -0.015(8)
 H11B 0.076(12) 0.052(10) 0.056(11) 0.030(9) 0.018(10) -0.000(8)
 H11C 0.071(11) 0.044(9) 0.053(10) -0.003(8) 0.004(8) 0.016(8)
 C12 0.0249(5) 0.0312(6) 0.0243(5) 0.0027(5) -0.0030(4) -0.0042(5)
 H12A 0.024(8) 0.072(11) 0.056(10) -0.006(7) 0.019(7) -0.006(8)
 H12B 0.066(11) 0.045(9) 0.053(10) 0.003(8) -0.009(8) -0.015(8)
 H12C 0.051(9) 0.069(11) 0.038(9) 0.010(8) -0.005(7) -0.003(8)
 C13 0.0145(4) 0.0162(4) 0.0143(4) 0.0031(3) 0.0049(3) 0.0035(3)
 H13 0.021(7) 0.046(8) 0.032(7) 0.015(6) 0.014(6) 0.008(6)
 C14 0.0150(4) 0.0171(4) 0.0132(4) 0.0042(3) 0.0048(3) 0.0042(3)
 H14 0.031(7) 0.050(9) 0.025(7) 0.016(6) 0.013(6) 0.020(6)
 C15 0.0136(4) 0.0131(4) 0.0121(4) 0.0024(3) 0.0036(3) 0.0014(3)
 C16 0.0149(4) 0.0154(4) 0.0154(4) 0.0030(3) 0.0058(3) 0.0030(3)
 H16 0.031(7) 0.028(7) 0.036(8) 0.006(6) 0.010(6) 0.002(6)
 C17 0.0173(4) 0.0160(4) 0.0138(4) 0.0021(3) 0.0063(3) 0.0034(3)
 H17 0.023(7) 0.029(7) 0.039(8) 0.012(5) 0.013(6) 0.014(6)
 C18 0.0168(5) 0.0174(5) 0.0137(4) 0.0056(4) 0.0035(3) 0.0026(4)
 H18A 0.044(8) 0.032(8) 0.025(7) 0.007(7) 0.004(6) 0.004(6)
 H18B 0.013(6) 0.047(8) 0.035(8) 0.005(6) 0.002(6) 0.012(6)
 C19 0.0165(4) 0.0139(4) 0.0107(4) 0.0029(3) 0.0020(3) 0.0005(3)
 C20 0.0194(4) 0.0148(4) 0.0111(4) 0.0037(3) 0.0012(3) -0.0010(3)
 C21 0.0274(5) 0.0158(5) 0.0123(4) 0.0081(4) 0.0041(4) 0.0004(4)
 H21A 0.042(9) 0.047(9) 0.024(7) 0.014(7) 0.004(6) -0.012(6)
 H21B 0.061(9) 0.024(7) 0.030(8) 0.004(7) 0.020(7) 0.012(6)
 C22 0.0181(4) 0.0135(4) 0.0113(4) 0.0037(3) 0.0031(3) -0.0005(3)
 C23 0.0167(4) 0.0176(4) 0.0157(4) 0.0031(4) 0.0013(3) -0.0031(3)
 H23 0.018(7) 0.044(9) 0.037(8) 0.006(6) -0.005(6) -0.007(6)
 C24 0.0163(4) 0.0173(4) 0.0152(4) 0.0013(3) 0.0008(3) -0.0047(4)
 H24 0.031(7) 0.031(7) 0.043(8) 0.006(6) 0.007(6) -0.017(7)
 C25 0.0170(4) 0.0172(4) 0.0162(4) 0.0035(4) -0.0012(3) -0.0049(3)
 H25 0.022(7) 0.041(8) 0.052(9) 0.004(6) -0.003(6) -0.014(7)
 C26 0.0206(4) 0.0152(4) 0.0152(4) 0.0045(4) -0.0009(3) -0.0046(4)
 H26 0.048(9) 0.029(8) 0.035(8) 0.015(7) -0.015(7) -0.013(7)
 C27 0.0237(5) 0.0283(5) 0.0267(5) -0.0062(4) -0.0009(4) 0.0057(4)
 C28 0.0288(6) 0.0371(6) 0.0371(7) -0.0109(5) -0.0023(5) -0.0011(6)
 H28A 0.107(16) 0.098(15) 0.070(13) -0.073(12) 0.005(11) 0.037(12)
 H28B 0.032(10) 0.071(12) 0.148(19) 0.016(9) -0.037(11) -0.007(12)
 H28C 0.078(13) 0.070(12) 0.059(11) -0.012(10) 0.022(10) -0.022(10)

loop_
  _geom_bond_atom_site_label_1
  _geom_bond_atom_site_label_2
  _geom_bond_distance
  _geom_bond_site_symmetry_2
  _geom_bond_publ_flag
 Zn S1 2.3012(2) . ?
 Zn S3 2.3275(2) . ?
 Zn N1 2.0337(7) . ?
 Zn N4 2.0651(7) 4_566 ?
 S1 P1 2.0279(3) . ?
 S2 P1 1.9518(3) . ?
 S3 P2 2.0385(3) . ?
 S4 P2 1.9415(3) . ?
 P1 O1 1.5850(6) . ?
 P1 O2 1.5960(6) . ?
 P2 O3 1.5946(6) . ?
 P2 O4 1.5888(6) . ?
 O1 C1 1.4628(11) . ?
 O2 C4 1.4566(10) . ?
 O3 C7 1.4587(10) . ?
 O4 C10 1.4638(10) . ?
 O5 C19 1.2297(10) . ?
 O6 C20 1.2235(10) . ?
 N1 C13 1.3409(11) . ?
 N1 C17 1.3403(11) . ?
 N2 H2N 1.012(12) . ?
 N2 C18 1.4544(11) . ?
 N2 C19 1.3334(11) . ?
 N3 H3N 1.039(14) . ?
 N3 C20 1.3391(11) . ?
 N3 C21 1.4517(11) . ?
 N4 C24 1.3415(11) . ?
 N4 C25 1.3462(11) . ?
 N5 C27 1.1410(13) . ?
 C1 H1 1.123(11) . ?
 C1 C2 1.5077(14) . ?
 C1 C3 1.5114(14) . ?
 C2 H2A 1.063(14) . ?
 C2 H2B 1.098(15) . ?
 C2 H2C 1.121(16) . ?
 C3 H3A 1.080(13) . ?
 C3 H3B 1.085(13) . ?
 C3 H3C 1.081(14) . ?
 C4 H4 1.119(11) . ?
 C4 C5 1.5134(13) . ?
 C4 C6 1.5132(13) . ?
 C5 H5A 1.073(15) . ?
 C5 H5B 1.109(13) . ?
 C5 H5C 1.100(14) . ?
 C6 H6A 1.094(14) . ?
 C6 H6B 1.101(13) . ?
 C6 H6C 1.133(13) . ?
 C7 H7 1.100(11) . ?
 C7 C8 1.5087(14) . ?
 C7 C9 1.5124(14) . ?
 C8 H8A 1.081(14) . ?
 C8 H8B 1.080(15) . ?
 C8 H8C 1.079(14) . ?
 C9 H9A 1.098(15) . ?
 C9 H9B 1.103(14) . ?
 C9 H9C 1.092(13) . ?
 C10 H10 1.091(11) . ?
 C10 C11 1.5114(13) . ?
 C10 C12 1.5128(13) . ?
 C11 H11A 1.115(14) . ?
 C11 H11B 1.092(16) . ?
 C11 H11C 1.076(14) . ?
 C12 H12A 1.104(13) . ?
 C12 H12B 1.061(14) . ?
 C12 H12C 1.069(14) . ?
 C13 H13 1.070(11) . ?
 C13 C14 1.3851(12) . ?
 C14 H14 1.090(11) . ?
 C14 C15 1.3956(11) . ?
 C15 C16 1.3922(11) . ?
 C15 C18 1.5108(11) . ?
 C16 H16 1.077(11) . ?
 C16 C17 1.3859(12) . ?
 C17 H17 1.081(11) . ?
 C18 H18A 1.101(12) . ?
 C18 H18B 1.099(11) . ?
 C19 C20 1.5402(11) . ?
 C21 H21A 1.090(12) . ?
 C21 H21B 1.087(12) . ?
 C21 C22 1.5125(11) . ?
 C22 C23 1.3924(12) . ?
 C22 C26 1.3973(12) . ?
 C23 H23 1.085(11) . ?
 C23 C24 1.3887(12) . ?
 C24 H24 1.075(11) . ?
 C25 H25 1.091(11) . ?
 C25 C26 1.3835(12) . ?
 C26 H26 1.081(11) . ?
 C27 C28 1.4479(14) . ?
 C28 H28A 1.082(16) . ?
 C28 H28B 1.086(15) . ?
 C28 H28C 1.072(16) . ?

loop_
  _geom_angle_atom_site_label_1
  _geom_angle_atom_site_label_2
  _geom_angle_atom_site_label_3
  _geom_angle
  _geom_angle_site_symmetry_1
  _geom_angle_site_symmetry_3
  _geom_angle_publ_flag
 S3 Zn S1 117.567(8) . . ?
 N1 Zn S1 113.64(2) . . ?
 N1 Zn S3 105.87(2) . . ?
 N4 Zn S1 112.14(2) 4_566 . ?
 N4 Zn S3 99.79(2) 4_566 . ?
 N4 Zn N1 106.44(3) 4_566 . ?
 P1 S1 Zn 99.792(10) . . ?
 P2 S3 Zn 99.379(10) . . ?
 S2 P1 S1 116.342(13) . . ?
 O1 P1 S1 106.00(2) . . ?
 O1 P1 S2 113.66(3) . . ?
 O2 P1 S1 105.06(2) . . ?
 O2 P1 S2 113.33(2) . . ?
 O2 P1 O1 100.92(3) . . ?
 S4 P2 S3 116.225(13) . . ?
 O3 P2 S3 105.27(2) . . ?
 O3 P2 S4 114.12(2) . . ?
 O4 P2 S3 108.95(2) . . ?
 O4 P2 S4 110.49(2) . . ?
 O4 P2 O3 100.50(3) . . ?
 C1 O1 P1 122.58(5) . . ?
 C4 O2 P1 118.65(5) . . ?
 C7 O3 P2 120.06(5) . . ?
 C10 O4 P2 119.38(5) . . ?
 C13 N1 Zn 118.76(6) . . ?
 C17 N1 Zn 122.22(6) . . ?
 C17 N1 C13 118.75(7) . . ?
 C18 N2 H2N 118.9(7) . . ?
 C19 N2 H2N 118.4(7) . . ?
 C19 N2 C18 122.38(8) . . ?
 C20 N3 H3N 119.1(7) . . ?
 C21 N3 H3N 119.6(7) . . ?
 C21 N3 C20 121.21(8) . . ?
 C24 N4 Zn 123.83(6) . 4_565 ?
 C25 N4 Zn 117.87(6) . 4_565 ?
 C25 N4 C24 118.30(7) . . ?
 H1 C1 O1 106.3(6) . . ?
 C2 C1 O1 106.10(9) . . ?
 C2 C1 H1 110.5(6) . . ?
 C3 C1 O1 110.51(8) . . ?
 C3 C1 H1 110.6(7) . . ?
 C3 C1 C2 112.55(9) . . ?
 H2A C2 C1 110.4(7) . . ?
 H2B C2 C1 109.3(7) . . ?
 H2B C2 H2A 105.9(12) . . ?
 H2C C2 C1 108.4(9) . . ?
 H2C C2 H2A 110.4(11) . . ?
 H2C C2 H2B 112.3(12) . . ?
 H3A C3 C1 111.3(7) . . ?
 H3B C3 C1 109.4(7) . . ?
 H3B C3 H3A 110.3(10) . . ?
 H3C C3 C1 109.3(8) . . ?
 H3C C3 H3A 108.0(11) . . ?
 H3C C3 H3B 108.4(11) . . ?
 H4 C4 O2 108.7(6) . . ?
 C5 C4 O2 107.70(8) . . ?
 C5 C4 H4 108.9(6) . . ?
 C6 C4 O2 108.23(8) . . ?
 C6 C4 H4 110.6(6) . . ?
 C6 C4 C5 112.59(8) . . ?
 H5A C5 C4 110.7(8) . . ?
 H5B C5 C4 108.9(7) . . ?
 H5B C5 H5A 107.5(10) . . ?
 H5C C5 C4 108.7(8) . . ?
 H5C C5 H5A 111.5(11) . . ?
 H5C C5 H5B 109.5(11) . . ?
 H6A C6 C4 109.4(7) . . ?
 H6B C6 C4 109.4(7) . . ?
 H6B C6 H6A 109.9(11) . . ?
 H6C C6 C4 110.1(7) . . ?
 H6C C6 H6A 109.9(11) . . ?
 H6C C6 H6B 108.2(11) . . ?
 H7 C7 O3 107.9(6) . . ?
 C8 C7 O3 107.65(8) . . ?
 C8 C7 H7 110.0(7) . . ?
 C9 C7 O3 108.55(8) . . ?
 C9 C7 H7 109.8(7) . . ?
 C9 C7 C8 112.89(9) . . ?
 H8A C8 C7 111.2(8) . . ?
 H8B C8 C7 108.8(8) . . ?
 H8B C8 H8A 108.9(13) . . ?
 H8C C8 C7 110.8(8) . . ?
 H8C C8 H8A 108.5(12) . . ?
 H8C C8 H8B 108.5(12) . . ?
 H9A C9 C7 108.8(8) . . ?
 H9B C9 C7 110.9(8) . . ?
 H9B C9 H9A 109.9(12) . . ?
 H9C C9 C7 111.1(8) . . ?
 H9C C9 H9A 109.0(11) . . ?
 H9C C9 H9B 107.1(11) . . ?
 H10 C10 O4 108.5(6) . . ?
 C11 C10 O4 107.43(7) . . ?
 C11 C10 H10 108.7(7) . . ?
 C12 C10 O4 108.18(8) . . ?
 C12 C10 H10 110.0(7) . . ?
 C12 C10 C11 113.88(9) . . ?
 H11A C11 C10 109.3(8) . . ?
 H11B C11 C10 111.2(8) . . ?
 H11B C11 H11A 110.6(12) . . ?
 H11C C11 C10 110.7(8) . . ?
 H11C C11 H11A 107.3(11) . . ?
 H11C C11 H11B 107.7(11) . . ?
 H12A C12 C10 109.6(7) . . ?
 H12B C12 C10 110.4(7) . . ?
 H12B C12 H12A 109.9(11) . . ?
 H12C C12 C10 111.1(8) . . ?
 H12C C12 H12A 109.5(10) . . ?
 H12C C12 H12B 106.3(10) . . ?
 H13 C13 N1 116.1(6) . . ?
 C14 C13 N1 122.15(8) . . ?
 C14 C13 H13 121.7(6) . . ?
 H14 C14 C13 118.6(6) . . ?
 C15 C14 C13 119.39(8) . . ?
 C15 C14 H14 122.0(6) . . ?
 C16 C15 C14 118.07(7) . . ?
 C18 C15 C14 121.97(7) . . ?
 C18 C15 C16 119.90(7) . . ?
 H16 C16 C15 121.4(6) . . ?
 C17 C16 C15 119.08(8) . . ?
 C17 C16 H16 119.6(6) . . ?
 C16 C17 N1 122.53(8) . . ?
 H17 C17 N1 117.3(6) . . ?
 H17 C17 C16 120.2(6) . . ?
 C15 C18 N2 114.12(7) . . ?
 H18A C18 N2 107.7(6) . . ?
 H18A C18 C15 109.4(6) . . ?
 H18B C18 N2 106.6(6) . . ?
 H18B C18 C15 109.8(6) . . ?
 H18B C18 H18A 109.1(9) . . ?
 N2 C19 O5 125.47(8) . . ?
 C20 C19 O5 121.65(7) . . ?
 C20 C19 N2 112.87(7) . . ?
 N3 C20 O6 126.16(8) . . ?
 C19 C20 O6 121.33(8) . . ?
 C19 C20 N3 112.50(7) . . ?
 H21A C21 N3 109.1(6) . . ?
 H21B C21 N3 107.9(6) . . ?
 H21B C21 H21A 108.5(9) . . ?
 C22 C21 N3 113.67(7) . . ?
 C22 C21 H21A 109.1(6) . . ?
 C22 C21 H21B 108.4(6) . . ?
 C23 C22 C21 120.45(8) . . ?
 C26 C22 C21 121.17(8) . . ?
 C26 C22 C23 118.33(8) . . ?
 H23 C23 C22 122.0(6) . . ?
 C24 C23 C22 118.99(8) . . ?
 C24 C23 H23 119.0(6) . . ?
 C23 C24 N4 122.68(8) . . ?
 H24 C24 N4 116.4(6) . . ?
 H24 C24 C23 121.0(6) . . ?
 H25 C25 N4 116.9(6) . . ?
 C26 C25 N4 122.65(8) . . ?
 C26 C25 H25 120.4(6) . . ?
 C25 C26 C22 119.04(8) . . ?
 H26 C26 C22 121.6(6) . . ?
 H26 C26 C25 119.3(6) . . ?
 C28 C27 N5 179.10(12) . . ?
 H28A C28 C27 108.0(9) . . ?
 H28B C28 C27 110.2(8) . . ?
 H28B C28 H28A 113.0(14) . . ?
 H28C C28 C27 108.1(9) . . ?
 H28C C28 H28A 108.0(13) . . ?
 H28C C28 H28B 109.4(13) . . ?

loop_
  _geom_torsion_atom_site_label_1
  _geom_torsion_atom_site_label_2
  _geom_torsion_atom_site_label_3
  _geom_torsion_atom_site_label_4
  _geom_torsion
  _geom_torsion_site_symmetry_1
  _geom_torsion_site_symmetry_2
  _geom_torsion_site_symmetry_3
  _geom_torsion_site_symmetry_4
  _geom_torsion_publ_flag
 Zn N1 C13 C14 -173.87(6) . . . . ?
 Zn N1 C17 C16 174.75(6) . . . . ?
 Zn N4 C24 C23 178.54(7) 4_565 . . . ?
 Zn N4 C25 C26 -179.06(6) 4_565 . . . ?
 S1 P1 O1 C1 152.97(5) . . . . ?
 S1 P1 O2 C4 -76.05(4) . . . . ?
 S2 P1 O1 C1 23.94(5) . . . . ?
 S2 P1 O2 C4 52.01(4) . . . . ?
 S3 P2 O3 C7 -71.97(5) . . . . ?
 S3 P2 O4 C10 -49.15(4) . . . . ?
 S4 P2 O3 C7 56.65(5) . . . . ?
 S4 P2 O4 C10 -177.98(5) . . . . ?
 P1 O1 C1 C2 -161.86(8) . . . . ?
 P1 O1 C1 C3 75.85(7) . . . . ?
 P1 O2 C4 C5 131.73(7) . . . . ?
 P1 O2 C4 C6 -106.29(7) . . . . ?
 P2 O3 C7 C8 127.04(8) . . . . ?
 P2 O3 C7 C9 -110.46(8) . . . . ?
 P2 O4 C10 C11 121.81(8) . . . . ?
 P2 O4 C10 C12 -114.84(7) . . . . ?
 O5 C19 N2 C18 4.14(10) . . . . ?
 O5 C19 C20 O6 -178.25(8) . . . . ?
 O5 C19 C20 N3 1.18(9) . . . . ?
 O6 C20 N3 C21 0.54(11) . . . . ?
 O6 C20 C19 N2 2.67(9) . . . . ?
 N1 C13 C14 C15 -0.61(10) . . . . ?
 N1 C17 C16 C15 -1.54(10) . . . . ?
 N2 C18 C15 C14 39.09(10) . . . . ?
 N2 C18 C15 C16 -143.75(7) . . . . ?
 N2 C19 C20 N3 -177.90(7) . . . . ?
 N3 C21 C22 C23 139.70(8) . . . . ?
 N3 C21 C22 C26 -42.82(10) . . . . ?
 N4 C24 C23 C22 0.82(10) . . . . ?
 N4 C25 C26 C22 0.11(10) . . . . ?
 C13 C14 C15 C16 -0.14(10) . . . . ?
 C13 C14 C15 C18 177.07(8) . . . . ?
 C14 C15 C16 C17 1.16(9) . . . . ?
 C21 C22 C23 C24 177.12(8) . . . . ?
 C21 C22 C26 C25 -177.54(9) . . . . ?

loop_
  _refln_index_h
  _refln_index_k
  _refln_index_l
  _refln_F_squared_calc
  _refln_F_squared_meas
  _refln_F_squared_sigma
  _refln_F_squared_weight
  _refln_observed_status
-9 0 2 204.453 174.815 7.105 80.580 o
-9 0 4 230.578 237.601 9.785 56.061 o
-9 0 6 168.299 189.188 12.578 49.434 o
-9 0 8 4.818 6.720 2.853 1142.060 o
-9 0 10 951.403 910.962 32.779 7.290 o
-9 1 1 43.006 35.720 2.776 440.820 o
-9 1 2 289.522 263.901 6.361 63.854 o
-9 1 3 536.547 470.204 12.029 27.671 o
-9 1 4 175.563 157.669 7.210 87.725 o
-9 1 5 601.119 574.526 11.666 25.111 o
-9 1 6 16.343 8.409 2.731 867.768 o
-9 1 7 602.207 579.186 13.043 23.420 o
-9 1 8 248.126 245.318 6.390 71.038 o
-9 1 9 498.308 470.715 11.086 30.310 o
-9 1 10 3.219 0.762 3.773 803.042 o
-9 2 1 236.968 206.705 5.267 82.875 o
-9 2 2 2148.860 2024.670 44.590 3.225 o
-9 2 3 2.768 5.828 2.563 1466.630 o
-9 2 4 164.628 154.326 5.409 108.836 o
-9 2 5 1526.390 1498.330 18.027 8.283 o
-9 2 6 448.782 439.299 10.195 34.335 o
-9 2 7 747.433 741.737 13.220 19.199 o
-9 2 8 781.432 778.476 11.282 19.828 o
-9 2 9 295.677 277.101 12.398 39.663 o
-9 2 10 2.360 3.049 3.773 798.166 o
-9 3 1 2236.730 2102.990 21.309 5.129 o
-9 3 2 2014.630 1951.560 29.212 4.830 o
-9 3 3 3121.370 3090.910 28.065 3.027 o
-9 3 4 1054.610 1050.640 16.421 12.470 o
-9 3 5 1460.830 1467.440 25.003 7.121 o
-9 3 6 1778.320 1744.570 21.463 6.504 o
-9 3 7 621.853 581.511 11.281 24.976 o
-9 3 8 2.916 13.874 4.276 574.923 o
-9 3 9 13.701 3.710 4.016 582.081 o
-9 4 1 234.578 226.943 8.919 60.646 o
-9 4 2 586.812 564.450 15.372 21.199 o
-9 4 3 1688.810 1611.410 26.081 6.170 o
-9 4 4 1004.180 901.055 21.022 11.328 o
-9 4 5 40.250 39.270 4.511 306.537 o
-9 4 6 169.807 174.701 8.502 76.218 o
-9 4 7 742.383 687.430 12.257 20.499 o
-9 4 8 1125.930 1075.810 19.805 10.627 o
-9 5 2 11.680 16.009 4.851 412.045 o
-9 5 3 4734.700 4388.940 150.556 0.430 o
-9 5 4 57.720 67.407 5.826 191.165 o
-9 5 5 2445.400 2423.240 39.594 3.211 o
-9 5 6 29.601 28.506 3.912 413.783 o
-9 5 7 294.581 263.409 8.942 52.622 o
-8 0 2 2.937 9.274 6.010 320.772 o
-8 0 4 3.708 9.500 7.262 223.076 o
-8 0 6 4667.950 4755.180 77.828 0.999 o
-8 0 8 3952.760 4060.530 84.699 1.028 o
-8 0 10 1326.740 1358.870 29.026 6.767 o
-8 0 12 3475.960 3496.860 48.537 1.969 o
-8 0 14 552.068 575.649 15.542 21.508 o
-8 0 16 2887.740 2813.030 47.352 2.404 o
-8 1 1 125.437 126.331 4.952 138.148 o
-8 1 2 1613.850 1645.610 20.714 7.226 o
-8 1 3 2750.740 2805.400 25.985 3.598 o
-8 1 4 1.802 6.791 3.267 999.811 o
-8 1 5 1226.570 1245.200 15.584 10.960 o
-8 1 6 251.102 274.370 8.984 56.023 o
-8 1 7 115.741 109.363 6.726 119.272 o
-8 1 8 5.204 8.980 3.648 750.196 o
-8 1 9 145.469 137.996 6.900 101.420 o
-8 1 10 205.512 219.741 8.214 68.953 o
-8 1 11 1236.180 1236.230 16.681 10.598 o
-8 1 12 0.895 3.907 4.546 573.459 o
-8 1 13 100.246 91.245 5.027 164.826 o
-8 1 14 120.971 120.133 5.276 137.249 o
-8 1 15 1.267 -0.051 2.848 1452.670 o
-8 1 16 62.775 71.529 5.092 209.070 o
-8 1 17 146.606 139.231 9.529 74.640 o
-8 2 1 240.616 247.563 7.449 66.404 o
-8 2 2 25.316 31.550 3.575 467.733 o
-8 2 3 449.295 477.645 9.921 34.037 o
-8 2 4 8765.750 8983.680 58.209 0.563 o
-8 2 5 86.213 85.252 4.688 188.102 o
-8 2 6 4248.650 4335.690 41.194 1.733 o
-8 2 7 243.878 240.836 7.133 68.105 o
-8 2 8 829.724 829.843 15.864 15.720 o
-8 2 9 238.864 236.912 8.640 61.036 o
-8 2 10 11.586 11.850 4.375 496.577 o
-8 2 11 35.340 39.409 3.638 391.386 o
-8 2 12 367.605 360.415 10.315 39.761 o
-8 2 13 636.172 619.512 12.777 22.606 o
-8 2 14 377.832 384.947 11.689 35.268 o
-8 2 15 293.899 272.949 8.032 55.900 o
-8 2 16 43.903 45.913 6.432 194.155 o
-8 2 17 117.753 110.918 8.086 99.111 o
-8 3 1 434.969 437.774 11.437 32.490 o
-8 3 2 1936.600 2025.790 22.761 5.640 o
-8 3 3 669.590 700.139 11.759 22.157 o
-8 3 4 820.150 796.256 12.540 18.227 o
-8 3 5 1146.100 1191.170 16.414 11.364 o
-8 3 6 176.678 185.045 7.239 84.185 o
-8 3 7 3141.790 3207.630 31.354 2.833 o
-8 3 8 56.016 62.524 5.196 219.534 o
-8 3 9 19.683 22.551 3.741 509.982 o
-8 3 10 116.861 121.544 6.828 114.889 o
-8 3 11 217.259 221.895 7.747 69.951 o
-8 3 12 545.126 505.589 11.695 27.421 o
-8 3 13 111.916 124.122 7.212 110.704 o
-8 3 14 12.249 12.059 3.426 696.043 o
-8 3 15 3183.690 3233.580 36.843 2.576 o
-8 3 16 1407.670 1393.550 20.540 8.397 o
-8 3 17 1990.550 1994.300 35.576 4.164 o
-8 4 1 793.164 813.883 13.555 17.784 o
-8 4 2 5347.690 5636.320 46.817 1.204 o
-8 4 3 6889.370 7174.570 68.889 0.725 o
-8 4 4 2591.760 2659.110 31.750 3.492 o
-8 4 5 358.762 348.632 9.478 42.888 o
-8 4 6 2017.590 2091.800 23.943 5.284 o
-8 4 7 9.856 5.265 3.185 867.581 o
-8 4 8 148.386 156.496 6.138 106.189 o
-8 4 9 71.737 65.623 5.257 196.529 o
-8 4 10 0.059 -1.284 2.798 1577.990 o
-8 4 11 695.200 693.701 12.696 20.885 o
-8 4 12 71.043 64.979 5.698 183.474 o
-8 4 13 2527.660 2555.070 32.736 3.539 o
-8 4 14 28.111 26.111 3.695 452.454 o
-8 4 15 2.271 11.041 3.155 988.567 o
-8 4 16 346.096 328.991 13.476 33.365 o
-8 5 1 293.844 293.272 8.066 54.765 o
-8 5 2 2501.420 2525.360 26.020 4.039 o
-8 5 3 1574.130 1616.900 18.688 7.764 o
-8 5 4 1553.820 1531.670 19.922 7.750 o
-8 5 5 22.427 31.791 4.046 425.056 o
-8 5 6 5909.370 5947.030 46.789 1.076 o
-8 5 7 1311.900 1345.040 17.862 9.580 o
-8 5 8 2557.520 2613.280 27.791 3.803 o
-8 5 9 485.415 461.720 11.687 29.878 o
-8 5 10 485.528 458.013 10.135 32.602 o
-8 5 11 19.855 18.390 5.250 332.779 o
-8 5 12 1005.350 967.103 15.370 13.653 o
-8 5 13 53.782 51.538 4.636 256.667 o
-8 5 14 131.783 112.745 5.862 124.694 o
-8 5 15 3203.620 3217.380 34.436 2.664 o
-8 5 16 5.619 4.574 7.623 204.003 o
-8 6 1 515.294 551.488 10.469 29.395 o
-8 6 2 4044.450 4094.380 36.088 1.961 o
-8 6 3 223.653 225.426 7.419 70.683 o
-8 6 4 270.950 257.172 7.718 60.608 o
-8 6 5 801.382 806.924 14.693 16.942 o
-8 6 6 582.990 593.053 11.373 25.681 o
-8 6 7 329.805 316.143 8.159 50.171 o
-8 6 8 1587.030 1607.240 21.936 7.147 o
-8 6 9 91.964 91.784 5.626 157.391 o
-8 6 10 2446.600 2438.710 25.536 4.198 o
-8 6 11 225.797 211.798 7.215 72.668 o
-8 6 12 104.391 100.343 5.055 157.765 o
-8 6 13 462.848 437.858 9.325 35.426 o
-8 6 14 860.337 809.317 12.081 17.871 o
-8 6 15 1520.470 1419.880 27.491 6.537 o
-8 7 1 369.628 354.073 8.069 45.916 o
-8 7 2 25.192 23.206 3.059 573.097 o
-8 7 3 1297.050 1303.080 15.870 10.300 o
-8 7 4 2317.690 2315.720 32.845 3.866 o
-8 7 5 515.811 487.860 9.934 31.263 o
-8 7 6 3423.290 3379.720 29.858 2.638 o
-8 7 7 623.555 619.354 11.685 24.046 o
-8 7 8 5147.460 4969.950 69.490 1.027 o
-8 7 9 30.360 29.218 3.189 491.958 o
-8 7 10 0.541 9.451 3.293 984.498 o
-8 7 11 520.096 500.821 10.265 30.375 o
-8 7 12 1858.780 1794.890 20.551 6.361 o
-8 7 13 1.855 2.006 2.911 1315.650 o
-8 7 14 28.847 24.656 5.717 266.876 o
-8 7 15 115.307 105.646 4.932 150.844 o
-8 8 1 666.853 646.371 14.017 20.554 o
-8 8 2 3030.620 2950.680 39.113 2.657 o
-8 8 3 67.597 59.824 3.778 262.243 o
-8 8 4 193.631 192.049 5.926 90.069 o
-8 8 5 27.995 21.977 3.460 496.182 o
-8 8 6 77.172 69.347 4.232 221.804 o
-8 8 7 998.347 968.593 13.911 14.388 o
-8 8 8 592.014 545.144 9.794 28.033 o
-8 8 9 4988.320 4729.620 54.253 1.271 o
-8 8 10 2269.570 2139.990 24.964 4.712 o
-8 8 11 1972.070 1911.700 27.449 5.131 o
-8 8 12 213.365 211.024 7.898 70.432 o
-8 8 13 79.457 69.264 10.672 81.171 o
-8 8 14 933.982 800.060 22.488 11.363 o
-8 9 1 38.210 50.273 4.246 315.508 o
-8 9 2 1428.730 1432.010 27.499 6.744 o
-8 9 3 1437.110 1425.530 20.581 8.217 o
-8 9 4 975.244 948.112 17.498 12.975 o
-8 9 5 50.563 40.681 5.042 251.611 o
-8 9 6 48.244 39.567 4.109 311.890 o
-8 9 7 600.698 566.691 12.031 24.781 o
-8 9 8 127.794 115.381 6.484 116.793 o
-8 9 9 83.881 86.403 6.181 152.050 o
-8 9 10 80.873 54.886 6.861 147.862 o
-8 9 11 2215.450 2039.560 105.199 0.954 o
-8 9 12 0.182 -4.222 6.480 294.643 o
-8 9 13 2378.630 2260.250 51.837 2.558 o
-8 10 1 122.785 113.285 9.353 82.966 o
-8 10 2 958.059 929.253 22.337 10.938 o
-8 10 3 21.709 16.083 3.521 555.742 o
-8 10 4 55.205 56.453 6.945 162.258 o
-8 10 5 1271.970 1219.790 28.508 7.199 o
-8 10 6 29.591 33.198 6.181 230.988 o
-8 10 7 3503.790 3322.930 52.278 1.877 o
-8 10 8 1.987 2.490 8.767 158.989 o
-8 10 9 3336.780 2888.400 58.698 1.802 o
-8 10 10 446.397 427.657 22.107 16.696 o
-8 10 11 1173.180 1123.650 35.066 6.054 o
-8 10 12 60.149 49.550 8.385 125.213 o
-8 11 1 1784.130 1797.610 36.310 4.445 o
-8 11 2 1790.450 1801.920 67.083 2.073 o
-8 11 3 748.952 773.919 22.326 12.667 o
-8 11 4 2453.530 2328.390 100.244 1.007 o
-8 11 5 660.561 636.745 18.114 16.995 o
-8 11 6 138.425 128.981 8.238 89.640 o
-8 11 7 28.173 24.200 4.558 362.187 o
-8 11 8 220.332 206.419 9.422 60.707 o
-8 11 9 98.344 97.576 8.385 102.683 o
-8 11 10 1222.050 1128.220 35.829 5.811 o
-8 12 1 3.766 16.570 6.098 300.822 o
-8 12 2 282.168 254.256 19.058 24.201 o
-8 12 3 214.275 208.417 11.040 52.659 o
-8 12 4 45.970 37.759 6.861 180.006 o
-8 12 5 761.482 719.622 28.206 9.773 o
-8 12 6 50.960 53.362 8.385 128.460 o
-8 12 7 685.275 568.880 39.640 6.296 o
-8 12 8 514.416 458.149 18.296 19.823 o
-7 0 2 685.413 705.476 19.736 15.116 o
-7 0 4 14139.400 14733.800 213.681 0.137 o
-7 0 6 4776.420 5045.610 67.887 1.093 o
-7 0 8 1541.740 1511.230 43.082 4.072 o
-7 0 10 2240.130 2327.340 78.518 1.506 o
-7 0 12 3610.420 3842.050 105.961 0.798 o
-7 0 14 3360.200 3394.570 94.527 0.977 o
-7 0 16 880.738 910.962 43.452 5.008 o
-7 0 18 53.361 45.739 11.435 79.215 o
-7 0 20 327.095 318.646 20.582 20.531 o
-7 1 1 1697.130 1762.700 22.597 6.519 o
-7 1 2 485.025 498.979 16.064 22.762 o
-7 1 3 180.648 183.179 7.356 82.591 o
-7 1 4 3540.460 3569.690 32.895 2.412 o
-7 1 5 486.674 492.051 12.231 28.479 o
-7 1 6 4619.210 4778.370 43.958 1.506 o
-7 1 7 424.085 445.778 13.706 28.456 o
-7 1 8 3686.320 3806.160 51.343 1.767 o
-7 1 9 92.869 91.477 12.398 61.626 o
-7 1 10 4743.170 4581.830 83.808 0.928 o
-7 1 11 910.449 930.939 33.946 7.039 o
-7 1 12 8547.670 8088.420 203.537 0.212 o
-7 1 13 171.921 140.759 11.443 57.434 o
-7 1 14 3229.030 3373.560 66.030 1.560 o
-7 1 15 148.572 161.682 19.058 27.952 o
-7 1 16 80.891 72.251 10.740 79.874 o
-7 1 17 557.471 529.143 22.365 14.992 o
-7 1 18 518.135 510.414 20.748 16.873 o
-7 1 19 1151.780 1191.100 41.546 4.858 o
-7 1 20 468.784 464.349 17.249 21.782 o
-7 1 21 307.893 282.692 12.659 38.129 o
-7 2 1 117.512 138.187 7.168 106.974 o
-7 2 2 3854.890 3944.760 49.719 1.734 o
-7 2 3 1779.850 1823.520 21.570 6.384 o
-7 2 4 807.543 793.347 17.707 14.951 o
-7 2 5 4935.360 5122.930 50.059 1.300 o
-7 2 6 1338.360 1329.720 19.797 8.988 o
-7 2 7 1347.330 1346.490 21.954 8.372 o
-7 2 8 1214.130 1174.320 20.170 9.798 o
-7 2 9 1011.910 996.997 62.128 2.727 o
-7 2 10 19.261 21.726 8.086 164.314 o
-7 2 11 7.669 12.719 5.652 338.504 o
-7 2 12 1091.380 1072.640 25.328 8.890 o
-7 2 13 40.335 36.024 9.116 120.694 o
-7 2 14 67.052 65.878 10.781 82.564 o
-7 2 15 738.700 695.007 27.443 10.261 o
-7 2 16 10.812 12.282 7.143 218.702 o
-7 2 17 45.243 31.648 8.004 146.552 o
-7 2 18 688.490 710.373 24.257 12.132 o
-7 2 19 2126.630 2189.380 43.123 3.292 o
-7 2 20 1067.220 1086.690 26.952 8.438 o
-7 3 1 184.408 189.945 7.214 82.253 o
-7 3 2 5636.260 5801.480 62.460 0.982 o
-7 3 3 776.361 782.269 16.165 16.361 o
-7 3 4 4349.250 4491.720 47.383 1.559 o
-7 3 5 1658.520 1731.590 25.866 6.137 o
-7 3 6 2657.630 2760.450 33.361 3.289 o
-7 3 7 548.394 542.789 13.714 24.142 o
-7 3 8 1629.000 1650.640 30.398 5.575 o
-7 3 9 36.379 40.847 7.611 160.996 o
-7 3 10 3134.600 3185.230 83.662 1.195 o
-7 3 11 324.014 270.944 21.726 19.332 o
-7 3 12 987.196 960.552 17.553 12.811 o
-7 3 13 760.923 760.492 17.867 15.457 o
-7 3 14 2080.980 2068.720 30.176 4.546 o
-7 3 15 758.885 760.494 20.041 14.032 o
-7 3 16 356.708 343.915 12.669 34.634 o
-7 3 17 799.445 852.354 27.217 9.777 o
-7 3 18 1089.930 1161.720 30.991 7.127 o
-7 3 19 0.284 0.802 6.480 293.483 o
-7 3 20 1036.620 1043.750 27.443 8.460 o
-7 4 1 601.204 583.194 12.919 23.541 o
-7 4 2 841.518 872.920 15.714 15.463 o
-7 4 3 1167.560 1224.270 21.449 9.499 o
-7 4 4 3864.850 3944.900 68.524 1.320 o
-7 4 5 1330.180 1358.020 22.785 8.207 o
-7 4 6 1129.200 1167.140 20.269 10.206 o
-7 4 7 3189.030 3265.960 32.587 2.731 o
-7 4 8 15.173 16.110 3.453 630.906 o
-7 4 9 553.247 559.777 11.795 26.335 o
-7 4 10 852.341 838.578 19.159 13.497 o
-7 4 11 356.291 387.129 12.646 33.852 o
-7 4 12 1268.160 1274.840 19.171 9.598 o
-7 4 13 36.554 36.370 5.587 250.122 o
-7 4 14 38.879 47.780 5.229 256.047 o
-7 4 15 1815.140 1791.710 26.708 5.622 o
-7 4 16 182.655 179.590 10.206 61.904 o
-7 4 17 5099.290 5330.560 79.506 0.900 o
-7 4 18 1422.880 1402.850 45.411 3.959 o
-7 4 19 534.906 541.151 18.591 18.654 o
-7 4 20 184.985 198.494 10.501 58.809 o
-7 5 1 354.245 362.188 10.111 40.995 o
-7 5 2 1192.480 1199.520 19.410 10.083 o
-7 5 3 1970.110 2018.030 27.873 4.997 o
-7 5 4 1230.900 1239.080 23.750 8.530 o
-7 5 5 842.065 818.048 16.783 15.080 o
-7 5 6 2889.610 2987.850 34.258 2.966 o
-7 5 7 348.759 365.481 9.879 41.860 o
-7 5 8 2017.510 2081.320 24.687 5.213 o
-7 5 9 763.014 768.667 13.835 18.303 o
-7 5 10 556.352 575.762 12.976 24.540 o
-7 5 11 399.509 406.224 13.014 31.147 o
-7 5 12 951.493 934.117 20.243 11.899 o
-7 5 13 1273.870 1294.520 23.507 8.338 o
-7 5 14 348.568 341.812 11.457 38.161 o
-7 5 15 2254.380 2251.480 39.721 3.423 o
-7 5 16 1971.460 1957.900 27.284 5.112 o
-7 5 17 1079.280 1068.070 42.032 4.935 o
-7 5 18 1651.780 1626.330 26.957 6.095 o
-7 5 19 115.196 92.804 8.851 92.584 o
-7 5 20 1.734 5.891 2.857 1275.750 o
-7 6 1 2690.390 2724.190 28.490 3.560 o
-7 6 2 3.897 13.036 4.001 636.821 o
-7 6 3 1899.680 1884.540 26.219 5.434 o
-7 6 4 3374.090 3503.550 37.835 2.359 o
-7 6 5 413.753 407.416 11.790 33.147 o
-7 6 6 5193.360 5237.140 48.763 1.251 o
-7 6 7 418.143 406.140 10.244 36.298 o
-7 6 8 3499.420 3469.250 33.965 2.429 o
-7 6 9 855.598 856.903 14.481 16.148 o
-7 6 10 1649.220 1668.160 20.347 7.147 o
-7 6 11 4438.780 4437.120 41.894 1.643 o
-7 6 12 115.977 114.203 8.525 93.672 o
-7 6 13 432.634 416.928 13.017 29.895 o
-7 6 14 1.521 4.132 3.639 858.770 o
-7 6 15 1839.710 1829.710 39.941 3.972 o
-7 6 16 428.578 435.076 14.524 27.044 o
-7 6 17 181.454 158.237 7.055 87.674 o
-7 6 18 3383.570 3216.220 71.960 1.401 o
-7 6 19 37.686 36.724 3.481 401.259 o
-7 7 1 227.668 248.141 8.594 61.941 o
-7 7 2 1983.710 2008.270 26.744 5.109 o
-7 7 3 576.754 580.460 13.590 23.295 o
-7 7 4 105.701 110.482 6.404 128.715 o
-7 7 5 740.548 761.948 15.404 17.462 o
-7 7 6 5.411 18.044 4.000 596.035 o
-7 7 7 2036.060 2113.320 35.667 4.038 o
-7 7 8 1477.000 1492.900 19.476 8.184 o
-7 7 9 470.561 461.630 11.421 30.828 o
-7 7 10 1016.180 990.063 15.322 13.485 o
-7 7 11 1053.870 1043.990 16.773 12.354 o
-7 7 12 240.476 246.650 8.810 59.431 o
-7 7 13 520.364 492.965 11.036 29.314 o
-7 7 14 155.264 141.557 7.425 92.517 o
-7 7 15 1876.360 1838.280 26.821 5.445 o
-7 7 16 937.566 922.554 17.106 13.570 o
-7 7 17 3112.090 3024.550 33.923 2.810 o
-7 7 18 4960.620 4848.340 53.691 1.272 o
-7 7 19 1102.300 998.869 17.308 11.956 o
-7 8 1 306.613 299.815 8.277 52.466 o
-7 8 2 5.503 6.482 3.195 945.671 o
-7 8 3 1544.480 1568.650 22.214 7.281 o
-7 8 4 710.392 696.103 15.398 18.291 o
-7 8 5 1499.030 1566.090 21.795 7.507 o
-7 8 6 749.625 716.488 14.149 18.618 o
-7 8 7 4037.650 3990.770 37.671 1.948 o
-7 8 8 173.652 164.431 8.239 78.577 o
-7 8 9 389.249 387.816 10.146 38.351 o
-7 8 10 228.226 235.676 7.071 71.217 o
-7 8 11 1751.630 1736.630 23.655 6.255 o
-7 8 12 3134.220 3138.800 33.742 2.763 o
-7 8 13 374.062 354.744 8.870 43.412 o
-7 8 14 2031.220 1959.020 22.197 5.578 o
-7 8 15 537.139 527.287 10.090 29.627 o
-7 8 16 159.264 135.336 6.520 101.868 o
-7 8 17 17.806 11.238 3.961 527.864 o
-7 8 18 1427.160 1291.060 25.396 7.386 o
-7 9 1 104.297 103.621 5.457 148.726 o
-7 9 2 736.909 734.694 13.117 19.497 o
-7 9 3 2535.970 2538.950 28.385 3.830 o
-7 9 4 440.761 456.263 10.954 32.855 o
-7 9 5 49.899 46.327 4.109 298.945 o
-7 9 6 86.643 90.805 5.797 157.592 o
-7 9 7 1780.580 1793.430 24.563 5.991 o
-7 9 8 1888.890 1901.640 24.918 5.602 o
-7 9 9 6436.660 6306.350 49.972 0.945 o
-7 9 10 685.559 671.577 12.165 21.746 o
-7 9 11 1307.620 1291.760 17.019 9.961 o
-7 9 12 2.532 4.281 5.061 456.246 o
-7 9 13 101.029 107.339 4.753 163.844 o
-7 9 14 47.947 52.259 3.846 312.122 o
-7 9 15 17.940 15.640 4.405 443.027 o
-7 9 16 317.707 297.414 9.815 46.234 o
-7 9 17 335.386 329.396 9.361 45.380 o
-7 9 18 668.368 659.399 25.919 11.450 o
-7 10 1 1256.730 1237.880 15.288 10.887 o
-7 10 2 404.375 413.288 9.015 39.548 o
-7 10 3 338.786 328.370 8.572 47.641 o
-7 10 4 258.519 234.471 7.167 66.298 o
-7 10 5 459.469 430.494 11.151 32.263 o
-7 10 6 302.233 302.935 10.328 45.358 o
-7 10 7 2608.900 2554.900 46.990 2.628 o
-7 10 8 1231.340 1200.190 20.625 9.517 o
-7 10 9 211.206 218.980 8.283 67.762 o
-7 10 10 3253.870 3194.900 36.593 2.556 o
-7 10 11 2017.920 1967.060 25.637 5.210 o
-7 10 12 2584.750 2512.580 114.728 0.793 o
-7 10 13 3223.190 3105.670 56.055 1.887 o
-7 10 14 699.252 644.291 21.164 14.245 o
-7 10 15 9.503 8.520 5.717 332.600 o
-7 10 16 269.860 257.801 11.713 43.974 o
-7 10 17 1.367 2.287 5.336 422.754 o
-7 11 1 72.497 74.241 5.747 176.487 o
-7 11 2 932.934 926.053 21.360 11.524 o
-7 11 3 180.111 192.082 8.169 75.499 o
-7 11 4 185.568 206.586 21.345 22.212 o
-7 11 5 186.122 198.963 20.582 23.618 o
-7 11 6 863.920 867.510 40.403 5.638 o
-7 11 7 122.164 154.749 17.533 32.903 o
-7 11 8 923.065 944.504 39.640 5.658 o
-7 11 9 666.283 622.429 21.561 14.322 o
-7 11 10 38.157 40.167 6.593 196.743 o
-7 11 11 5954.820 5838.390 103.293 0.620 o
-7 11 12 236.936 258.545 23.250 18.425 o
-7 11 13 4280.080 4253.680 65.597 1.272 o
-7 11 14 583.762 572.459 18.994 17.466 o
-7 11 15 80.732 82.665 7.489 126.940 o
-7 11 16 167.995 145.601 13.722 45.465 o
-7 12 1 3314.580 3251.620 190.197 0.311 o
-7 12 2 1415.500 1356.950 46.882 3.818 o
-7 12 3 2118.880 2090.390 84.235 1.384 o
-7 12 4 307.846 305.687 25.156 15.444 o
-7 12 5 646.180 606.800 34.304 7.925 o
-7 12 6 278.955 291.203 22.869 18.278 o
-7 12 7 167.196 195.152 19.058 27.150 o
-7 12 8 30.073 28.968 8.385 145.426 o
-7 12 9 3.616 7.623 7.623 204.537 o
-7 12 10 5044.840 4787.820 139.503 0.469 o
-7 12 11 69.040 58.508 5.212 205.087 o
-7 12 12 3589.940 3600.100 58.335 1.644 o
-7 12 13 1022.630 1006.720 25.940 9.074 o
-7 12 14 1640.200 1595.140 32.448 5.296 o
-7 12 15 23.407 38.878 9.148 126.444 o
-7 13 1 869.106 947.553 41.927 5.278 o
-7 13 2 96.038 89.953 15.246 44.147 o
-7 13 3 26.265 28.075 7.623 173.144 o
-7 13 4 156.586 144.411 11.053 61.341 o
-7 13 5 688.529 741.729 35.829 7.184 o
-7 13 6 2619.390 2667.330 72.420 1.585 o
-7 13 7 19.813 29.730 10.672 98.756 o
-7 13 8 1076.900 1090.870 40.403 5.203 o
-7 13 9 478.742 423.343 24.775 14.072 o
-7 13 10 45.420 44.267 5.929 214.216 o
-7 13 11 3168.380 2959.620 89.953 1.089 o
-7 13 12 81.816 83.092 12.197 64.953 o
-7 13 13 5754.040 5736.670 77.777 0.831 o
-7 13 14 0.049 15.246 7.623 204.263 o
-7 14 1 442.155 469.584 28.206 11.730 o
-7 14 2 6.065 12.197 8.385 166.639 o
-7 14 3 682.354 695.228 34.304 7.730 o
-7 14 4 2.636 9.910 8.385 170.111 o
-7 14 5 176.696 177.619 17.533 30.911 o
-7 14 6 450.609 484.830 27.443 12.136 o
-7 14 7 327.382 335.417 22.107 18.434 o
-7 14 8 294.836 282.632 37.353 7.969 o
-7 14 9 5.011 4.955 4.312 587.890 o
-7 14 10 705.021 696.847 29.349 9.537 o
-7 14 11 1.028 13.472 4.433 557.526 o
-7 14 12 58.806 64.034 10.672 85.701 o
-7 14 13 75.058 77.756 10.672 81.199 o
-7 15 1 276.192 266.484 13.347 37.897 o
-7 15 2 78.085 87.666 12.959 59.162 o
-7 15 3 255.687 286.629 21.345 20.640 o
-7 15 4 226.483 221.070 19.058 25.613 o
-7 15 5 2048.590 2060.530 58.698 2.369 o
-7 15 6 491.810 479.494 25.919 12.950 o
-7 15 7 2334.030 2259.890 67.846 1.844 o
-7 15 8 35.904 37.365 6.181 219.368 o
-7 15 9 89.386 87.659 7.007 131.059 o
-7 15 10 4.121 6.976 3.098 1022.400 o
-7 15 11 419.298 375.976 12.578 31.881 o
-7 16 1 260.079 253.087 18.296 26.110 o
-7 16 2 437.650 419.886 14.641 26.808 o
-7 16 3 1222.610 1237.990 41.927 4.692 o
-7 16 4 157.075 161.610 15.246 39.257 o
-7 16 5 2278.020 2261.020 58.698 2.248 o
-7 16 6 1232.810 1176.910 46.120 4.134 o
-7 16 7 165.843 150.237 9.164 73.639 o
-7 16 8 101.260 93.409 7.262 119.853 o
-6 0 2 7397.180 7300.270 137.216 0.383 o
-6 0 4 3648.000 3692.120 68.971 1.374 o
-6 0 6 2354.630 2433.300 75.469 1.567 o
-6 0 8 6785.700 6399.600 143.315 0.388 o
-6 0 10 8806.830 9092.850 184.479 0.234 o
-6 0 12 6153.770 5420.030 131.118 0.468 o
-6 0 14 1079.920 1111.320 39.259 5.391 o
-6 0 16 975.182 961.003 27.914 8.655 o
-6 0 18 8234.810 8650.710 176.856 0.257 o
-6 0 20 5857.940 5891.140 128.831 0.481 o
-6 0 22 2105.950 2116.180 59.460 2.298 o
-6 1 1 0.741 14.850 4.755 489.396 o
-6 1 2 6090.840 6143.550 147.956 0.391 o
-6 1 3 2387.610 2447.180 38.110 3.348 o
-6 1 4 12149.300 12522.700 130.567 0.245 o
-6 1 5 6551.920 6788.800 73.825 0.740 o
-6 1 6 2561.100 2562.010 42.904 2.878 o
-6 1 7 1982.790 1993.230 29.553 4.809 o
-6 1 8 192.968 221.684 11.467 51.774 o
-6 1 9 415.734 429.625 15.532 25.723 o
-6 1 10 137.970 142.155 9.873 72.859 o
-6 1 11 405.683 409.295 16.643 24.354 o
-6 1 12 9541.350 9793.160 92.631 0.410 o
-6 1 13 157.888 160.170 7.631 87.614 o
-6 1 14 5404.770 5530.190 81.312 0.842 o
-6 1 15 1426.910 1435.010 25.815 7.092 o
-6 1 16 52.956 51.419 5.839 204.549 o
-6 1 17 83.028 88.705 6.773 138.824 o
-6 1 18 717.181 723.064 20.636 14.138 o
-6 1 19 73.545 74.659 7.485 132.313 o
-6 1 20 15.293 8.774 6.021 289.583 o
-6 1 21 68.369 69.749 8.882 108.825 o
-6 1 22 115.573 126.927 13.340 51.688 o
-6 1 23 1.283 3.473 13.340 69.223 o
-6 2 1 4316.010 4385.960 76.536 1.083 o
-6 2 2 368.385 377.537 12.736 33.365 o
-6 2 3 1244.870 1264.230 30.698 6.706 o
-6 2 4 276.134 271.088 14.034 35.742 o
-6 2 5 3824.480 3852.810 42.316 1.946 o
-6 2 6 4.562 5.767 4.080 648.283 o
-6 2 7 3819.390 3817.220 50.049 1.756 o
-6 2 8 45.296 60.499 5.799 209.863 o
-6 2 9 183.402 182.061 10.874 57.635 o
-6 2 10 5273.290 5254.220 98.018 0.717 o
-6 2 11 4147.360 3325.430 69.529 1.306 o
-6 2 12 2797.150 2874.360 47.192 2.440 o
-6 2 13 75.088 83.665 6.092 161.267 o
-6 2 14 1853.680 1904.200 31.033 4.902 o
-6 2 15 1393.360 1389.390 25.949 7.220 o
-6 2 16 3821.120 3876.640 63.047 1.447 o
-6 2 17 3040.900 3025.370 47.301 2.286 o
-6 2 18 205.482 188.081 11.113 53.943 o
-6 2 19 2720.830 2705.420 35.987 3.110 o
-6 2 20 15.342 17.941 5.152 357.844 o
-6 2 21 195.064 196.103 9.512 63.786 o
-6 2 22 195.872 179.952 11.859 51.271 o
-6 2 23 6.133 10.291 4.312 554.789 o
-6 3 1 19.287 23.387 4.163 448.301 o
-6 3 2 11.211 16.918 3.284 715.537 o
-6 3 3 1.330 5.132 3.109 1130.930 o
-6 3 4 376.629 363.859 9.522 41.246 o
-6 3 5 4736.010 4748.520 72.335 1.061 o
-6 3 6 7.514 4.426 5.214 407.451 o
-6 3 7 1142.410 1147.580 22.733 9.371 o
-6 3 8 3296.120 3338.780 42.543 2.275 o
-6 3 9 96.802 94.859 8.458 102.523 o
-6 3 10 472.882 469.279 17.362 21.523 o
-6 3 11 11.383 17.493 5.821 305.389 o
-6 3 12 1994.270 2091.860 46.886 3.136 o
-6 3 13 161.607 144.662 7.929 85.708 o
-6 3 14 311.379 328.900 17.055 26.567 o
-6 3 15 115.306 105.457 7.896 103.140 o
-6 3 16 749.905 766.558 19.106 14.693 o
-6 3 17 775.933 803.482 19.139 14.281 o
-6 3 18 10.064 11.214 4.427 499.717 o
-6 3 19 314.625 298.403 10.992 42.516 o
-6 3 20 97.739 77.063 6.015 149.837 o
-6 3 21 205.597 183.031 8.959 66.783 o
-6 3 22 317.108 339.144 17.914 24.738 o
-6 3 23 293.858 300.744 12.937 37.539 o
-6 4 1 1924.590 1966.240 37.242 4.086 o
-6 4 2 5479.870 5554.010 42.869 1.228 o
-6 4 3 1820.380 1814.860 29.805 5.180 o
-6 4 4 1052.000 1105.510 16.318 12.331 o
-6 4 5 698.619 684.350 22.737 13.063 o
-6 4 6 87.850 74.076 5.902 160.202 o
-6 4 7 1918.530 1942.490 31.944 4.673 o
-6 4 8 8.214 16.771 4.571 469.312 o
-6 4 9 814.932 808.055 18.864 14.099 o
-6 4 10 1519.570 1470.600 86.522 1.433 o
-6 4 11 5883.850 6100.530 77.653 0.802 o
-6 4 12 12180.200 12351.600 155.393 0.215 o
-6 4 13 551.334 551.560 18.983 17.985 o
-6 4 14 6258.430 6318.420 84.613 0.710 o
-6 4 15 3910.360 3963.360 49.734 1.713 o
-6 4 16 1155.940 1138.750 23.652 9.042 o
-6 4 17 1021.590 1068.030 22.313 10.260 o
-6 4 18 1752.330 1759.130 28.843 5.477 o
-6 4 19 1140.350 1123.480 21.523 9.834 o
-6 4 20 500.319 488.155 13.194 26.657 o
-6 4 21 38.465 30.317 4.810 301.622 o
-6 4 22 605.167 610.995 19.405 16.642 o
-6 4 23 458.637 488.123 15.355 24.397 o
-6 5 1 50.309 53.865 4.640 260.724 o
-6 5 2 1582.190 1591.110 20.133 7.516 o
-6 5 3 981.979 970.076 14.333 14.337 o
-6 5 4 24.535 33.864 3.586 464.211 o
-6 5 5 98.462 101.021 5.436 153.827 o
-6 5 6 6057.690 6167.940 58.795 0.935 o
-6 5 7 726.330 683.256 15.657 17.951 o
-6 5 8 7674.810 7679.320 76.672 0.607 o
-6 5 9 1753.440 1719.120 39.705 4.140 o
-6 5 10 5853.370 5975.610 73.936 0.842 o
-6 5 11 30.432 28.968 6.860 199.650 o
-6 5 12 903.883 876.029 19.371 12.849 o
-6 5 13 1167.490 1159.600 28.005 7.702 o
-6 5 14 24.600 30.339 6.076 246.894 o
-6 5 15 2477.880 2572.180 37.984 3.232 o
-6 5 16 2492.740 2479.600 36.837 3.332 o
-6 5 17 438.104 446.347 14.244 27.130 o
-6 5 18 2078.410 2077.530 31.568 4.405 o
-6 5 19 121.928 123.232 7.522 103.312 o
-6 5 20 1.896 10.072 3.678 783.048 o
-6 5 21 321.770 310.208 11.332 40.713 o
-6 5 22 165.355 154.172 9.164 73.400 o
-6 6 1 3897.960 3958.290 59.067 1.506 o
-6 6 2 978.985 969.265 15.847 13.646 o
-6 6 3 438.676 447.161 9.727 35.518 o
-6 6 4 7174.450 7268.770 64.324 0.722 o
-6 6 5 1917.400 1903.610 23.535 5.714 o
-6 6 6 4022.200 4133.140 37.843 1.922 o
-6 6 7 17.635 21.705 4.306 442.180 o
-6 6 8 1464.640 1469.880 23.536 7.409 o
-6 6 9 2075.460 2129.550 32.025 4.330 o
-6 6 10 5733.730 5803.680 56.771 1.023 o
-6 6 11 349.094 345.287 12.467 35.422 o
-6 6 12 1425.160 1378.090 33.449 5.686 o
-6 6 13 6326.590 6412.750 79.514 0.736 o
-6 6 14 2432.340 2463.820 36.960 3.382 o
-6 6 15 8628.620 8675.180 99.687 0.445 o
-6 6 16 3711.310 3705.660 53.833 1.711 o
-6 6 17 368.783 374.217 13.017 32.773 o
-6 6 18 9254.650 9464.490 88.217 0.439 o
-6 6 19 0.004 1.138 3.846 827.023 o
-6 6 20 3354.080 3382.090 39.248 2.352 o
-6 6 21 960.197 925.873 16.549 13.647 o
-6 6 22 282.589 269.964 11.320 44.224 o
-6 7 1 11387.500 11861.800 88.010 0.328 o
-6 7 2 467.205 477.042 10.583 32.150 o
-6 7 3 3071.040 3151.260 29.763 2.972 o
-6 7 4 407.252 417.191 9.855 37.408 o
-6 7 5 1133.590 1152.240 17.598 11.152 o
-6 7 6 2655.720 2691.720 37.612 3.072 o
-6 7 7 1925.410 1938.500 31.327 4.736 o
-6 7 8 3030.750 3165.920 89.271 1.105 o
-6 7 9 3036.350 3084.500 36.073 2.747 o
-6 7 10 3.876 7.013 4.212 613.721 o
-6 7 11 2854.830 2814.590 33.890 3.076 o
-6 7 12 3782.700 3838.840 47.377 1.833 o
-6 7 13 288.868 297.229 16.008 29.765 o
-6 7 14 1455.790 1432.990 26.747 6.827 o
-6 7 15 615.848 630.324 17.095 18.495 o
-6 7 16 3883.640 3973.890 53.904 1.623 o
-6 7 17 352.257 354.852 12.272 35.578 o
-6 7 18 2547.260 2538.820 34.430 3.417 o
-6 7 19 98.410 107.203 6.496 131.435 o
-6 7 20 150.521 160.577 7.227 93.322 o
-6 7 21 144.932 137.739 5.979 112.578 o
-6 7 22 183.284 166.540 7.802 80.114 o
-6 8 1 423.148 415.208 11.129 34.002 o
-6 8 2 347.918 345.430 12.277 35.954 o
-6 8 3 5.042 12.342 3.256 865.363 o
-6 8 4 1617.180 1490.430 84.586 1.477 o
-6 8 5 3917.420 3993.620 85.898 1.018 o
-6 8 6 3433.040 3395.690 35.752 2.427 o
-6 8 7 12.807 21.772 3.388 640.437 o
-6 8 8 3999.070 4066.000 39.297 1.911 o
-6 8 9 5272.480 5225.420 51.354 1.206 o
-6 8 10 529.177 539.708 14.915 23.028 o
-6 8 11 3321.680 3317.600 37.015 2.466 o
-6 8 12 162.467 139.656 12.614 51.582 o
-6 8 13 532.919 520.552 17.412 20.111 o
-6 8 14 140.820 140.552 8.416 85.954 o
-6 8 15 97.859 95.756 7.167 122.415 o
-6 8 16 2198.580 2161.800 32.046 4.156 o
-6 8 17 293.752 297.270 10.678 44.896 o
-6 8 18 2617.640 2663.270 40.530 2.943 o
-6 8 19 3908.390 3863.010 49.295 1.740 o
-6 8 20 42.808 46.489 4.205 310.908 o
-6 8 21 848.055 784.833 14.013 16.958 o
-6 9 1 54.341 60.347 4.729 243.655 o
-6 9 2 2317.300 2338.700 25.859 4.418 o
-6 9 3 2343.180 2385.510 38.248 3.401 o
-6 9 4 4895.440 4970.950 61.407 1.167 o
-6 9 5 362.960 385.653 9.089 42.553 o
-6 9 6 1.945 5.875 2.966 1189.680 o
-6 9 7 399.889 422.383 10.914 35.283 o
-6 9 8 164.959 165.104 7.159 89.812 o
-6 9 9 800.574 832.776 16.404 15.665 o
-6 9 10 817.409 830.965 16.384 15.513 o
-6 9 11 771.938 762.156 15.712 16.850 o
-6 9 12 398.419 394.886 11.088 35.555 o
-6 9 13 766.457 752.240 20.984 13.417 o
-6 9 14 1787.230 1847.870 29.598 5.235 o
-6 9 15 1566.180 1598.990 26.363 6.421 o
-6 9 16 190.146 184.843 8.563 71.573 o
-6 9 17 2145.800 2125.430 29.350 4.498 o
-6 9 18 3087.010 3023.060 33.384 2.851 o
-6 9 19 1493.520 1473.730 22.310 7.568 o
-6 9 20 6.049 6.284 2.690 1205.460 o
-6 9 21 4347.860 4181.720 60.086 1.362 o
-6 10 1 9.025 18.139 4.481 474.973 o
-6 10 2 169.333 166.979 7.051 89.533 o
-6 10 3 1167.140 1154.060 16.469 11.329 o
-6 10 4 2430.260 2497.790 24.544 4.252 o
-6 10 5 3128.400 3127.940 31.932 2.847 o
-6 10 6 633.843 632.160 14.537 20.715 o
-6 10 7 130.363 127.054 6.842 108.795 o
-6 10 8 890.967 855.062 18.642 13.413 o
-6 10 9 5750.600 5763.950 52.602 1.063 o
-6 10 10 5.684 13.858 3.342 807.124 o
-6 10 11 4801.230 4769.740 38.407 1.543 o
-6 10 12 412.177 401.165 9.865 37.535 o
-6 10 13 305.490 293.507 11.504 41.542 o
-6 10 14 2063.120 2012.340 27.002 4.945 o
-6 10 15 2283.030 2257.700 32.882 3.932 o
-6 10 16 303.145 309.061 8.951 49.914 o
-6 10 17 333.165 308.586 10.014 44.171 o
-6 10 18 108.222 93.876 7.456 113.892 o
-6 10 19 290.485 275.841 10.932 44.913 o
-6 10 20 173.274 158.133 7.675 84.063 o
-6 11 1 565.731 535.052 18.528 18.363 o
-6 11 2 13.055 15.396 4.571 445.915 o
-6 11 3 1430.100 1405.120 25.229 7.249 o
-6 11 4 553.560 573.495 16.911 19.961 o
-6 11 5 1046.330 1028.210 22.846 10.037 o
-6 11 6 11.780 24.442 11.435 89.304 o
-6 11 7 374.921 393.080 20.462 19.546 o
-6 11 8 3008.960 2970.040 45.190 2.400 o
-6 11 9 2403.560 2349.480 54.434 2.391 o
-6 11 10 6110.250 5974.710 87.443 0.714 o
-6 11 11 1526.110 1476.840 36.901 4.907 o
-6 11 12 763.616 794.602 19.635 14.110 o
-6 11 13 191.577 179.221 8.208 74.357 o
-6 11 14 420.269 434.922 16.060 24.706 o
-6 11 15 3566.310 3541.600 50.621 1.868 o
-6 11 16 486.219 506.630 16.358 22.280 o
-6 11 17 9.618 5.704 4.486 510.752 o
-6 11 18 373.306 370.184 12.720 33.355 o
-6 11 19 576.835 572.237 16.649 19.904 o
-6 11 20 1499.600 1382.380 28.203 6.495 o
-6 12 1 108.284 101.866 9.949 80.650 o
-6 12 2 378.899 383.207 21.541 18.252 o
-6 12 3 957.214 969.874 33.420 7.033 o
-6 12 4 29.328 32.583 9.422 119.124 o
-6 12 5 1345.100 1439.080 32.860 5.881 o
-6 12 6 224.377 238.365 19.820 24.017 o
-6 12 7 1078.170 1080.610 33.687 6.585 o
-6 12 8 93.889 89.019 7.753 115.399 o
-6 12 9 1596.590 1584.040 30.717 5.646 o
-6 12 10 17.998 16.212 5.212 345.631 o
-6 12 11 6917.600 6979.490 81.422 0.658 o
-6 12 12 150.054 149.891 8.095 86.078 o
-6 12 13 4745.800 4779.280 46.318 1.436 o
-6 12 14 823.063 801.346 22.243 12.145 o
-6 12 15 904.366 898.750 21.828 11.558 o
-6 12 16 2025.870 1994.900 33.619 4.319 o
-6 12 17 0.764 11.571 4.239 615.374 o
-6 12 18 1463.010 1414.540 24.948 7.201 o
-6 12 19 3619.910 3546.640 59.841 1.605 o
-6 13 1 3409.410 3497.510 51.046 1.917 o
-6 13 2 27.815 45.482 11.040 89.262 o
-6 13 3 3910.100 4060.020 82.711 1.063 o
-6 13 4 328.401 324.767 19.922 21.416 o
-6 13 5 3111.980 3158.260 89.953 1.085 o
-6 13 6 3382.070 3322.130 64.138 1.580 o
-6 13 7 1099.560 1086.460 33.121 6.668 o
-6 13 8 4064.030 4030.600 122.351 0.620 o
-6 13 9 2555.960 2480.020 47.531 2.647 o
-6 13 10 3544.120 3500.330 49.157 1.925 o
-6 13 11 2983.630 2940.660 38.000 2.740 o
-6 13 12 1389.050 1363.840 23.060 7.927 o
-6 13 13 1585.940 1575.480 22.087 7.170 o
-6 13 14 406.638 397.514 11.708 33.788 o
-6 13 15 276.748 283.347 11.776 42.571 o
-6 13 16 104.624 91.765 7.479 115.287 o
-6 13 17 13.099 18.310 4.675 423.637 o
-6 13 18 21.516 24.165 12.578 73.134 o
-6 14 1 1566.150 1714.280 52.981 3.034 o
-6 14 2 99.172 105.448 12.363 60.474 o
-6 14 3 445.767 443.459 22.365 16.372 o
-6 14 4 786.667 844.024 30.711 8.482 o
-6 14 5 754.351 795.091 41.165 5.677 o
-6 14 6 165.239 198.201 21.345 22.585 o
-6 14 7 2.842 5.445 9.148 144.860 o
-6 14 8 1047.850 1049.510 23.078 9.894 o
-6 14 9 213.611 220.926 10.655 54.090 o
-6 14 10 197.359 186.042 8.675 69.612 o
-6 14 11 173.911 175.452 8.287 77.140 o
-6 14 12 73.591 69.090 5.689 179.493 o
-6 14 13 1008.500 989.287 16.292 13.114 o
-6 14 14 95.014 87.718 5.571 157.911 o
-6 14 15 759.816 765.569 17.873 15.439 o
-6 14 16 322.093 309.030 10.932 41.955 o
-6 14 17 608.976 582.515 19.058 17.063 o
-6 15 1 4.321 12.197 9.148 142.185 o
-6 15 2 62.812 71.883 11.281 77.109 o
-6 15 3 3668.640 3792.010 70.068 1.339 o
-6 15 4 114.919 109.011 18.296 31.524 o
-6 15 5 2849.430 2963.100 83.854 1.241 o
-6 15 6 1078.560 1069.520 46.501 4.263 o
-6 15 7 1085.690 1103.830 45.739 4.347 o
-6 15 8 8790.920 8984.720 158.180 0.284 o
-6 15 9 104.970 106.863 9.736 83.081 o
-6 15 10 1412.100 1375.460 23.216 7.795 o
-6 15 11 37.127 43.783 4.559 305.512 o
-6 15 12 874.949 817.306 14.665 16.041 o
-6 15 13 519.005 520.789 10.921 29.094 o
-6 15 14 1031.910 984.146 16.625 12.803 o
-6 15 15 112.224 104.334 6.521 125.143 o
-6 15 16 139.910 146.299 8.424 85.443 o
-6 16 1 1238.500 1239.120 34.765 5.895 o
-6 16 2 193.045 198.124 14.816 38.370 o
-6 16 3 102.958 109.011 17.533 34.278 o
-6 16 4 222.331 207.349 21.345 21.664 o
-6 16 5 688.690 741.729 36.591 6.961 o
-6 16 6 128.312 141.790 17.533 32.913 o
-6 16 7 59.580 65.559 12.959 62.214 o
-6 16 8 113.229 87.694 9.961 80.925 o
-6 16 9 67.431 64.655 17.914 34.930 o
-6 16 10 938.927 943.845 26.396 9.358 o
-6 16 11 618.825 616.189 14.409 21.241 o
-6 16 12 924.103 893.182 14.349 15.283 o
-6 16 13 39.302 36.101 3.294 412.242 o
-6 16 14 43.749 40.148 3.300 383.634 o
-6 17 1 631.492 648.307 23.443 13.192 o
-6 17 2 1538.260 1627.530 54.886 2.924 o
-6 17 3 3816.370 3947.250 94.527 0.913 o
-6 17 4 31.472 35.066 11.435 84.203 o
-6 17 5 5087.300 5242.410 113.584 0.612 o
-6 17 6 210.184 214.209 19.058 26.020 o
-6 17 7 1579.500 1510.400 47.645 3.558 o
-6 17 8 108.632 96.735 9.422 86.876 o
-6 17 9 1133.790 1089.130 28.265 7.835 o
-6 17 10 49.560 41.239 6.630 183.441 o
-6 17 11 26.842 35.692 4.801 326.282 o
-6 17 12 200.887 189.104 9.870 61.318 o
-6 17 13 242.645 213.839 9.874 55.600 o
-6 18 1 1185.690 1119.810 49.931 3.736 o
-6 18 2 4208.400 4243.020 94.527 0.868 o
-6 18 3 300.766 300.351 21.345 19.951 o
-6 18 4 896.652 891.904 36.591 6.425 o
-6 18 5 147.430 165.422 16.009 36.810 o
-6 18 6 453.301 443.085 27.443 12.232 o
-6 18 7 193.561 179.215 12.197 49.802 o
-6 18 8 13.405 23.441 6.861 223.549 o
-6 18 9 437.459 421.313 12.876 29.939 o
-6 18 10 1817.350 1802.430 27.564 5.492 o
-6 18 11 357.205 337.663 10.104 41.547 o
-6 19 1 1490.830 1478.120 44.214 4.004 o
-6 19 2 4652.910 4692.030 96.051 0.799 o
-6 19 3 0.657 12.197 8.385 170.760 o
-6 19 4 2852.130 2821.340 49.017 2.346 o
-6 19 5 317.853 282.339 13.444 35.462 o
-6 19 6 113.624 98.968 8.625 95.010 o
-6 19 7 1035.320 1006.210 19.417 11.507 o
-5 0 2 20810.300 19905.600 244.312 0.085 o
-5 0 4 8822.990 8712.630 152.587 0.297 o
-5 0 6 2825.140 2688.760 59.495 1.959 o
-5 0 8 3738.760 3707.550 84.617 1.074 o
-5 0 10 236.165 225.572 11.104 49.880 o
-5 0 12 19252.000 19166.300 177.231 0.114 o
-5 0 14 7481.900 7622.700 85.617 0.579 o
-5 0 16 1029.860 1117.710 23.093 9.815 o
-5 0 18 195.568 204.971 10.386 58.031 o
-5 0 20 66.216 73.011 8.185 121.733 o
-5 0 22 212.381 206.238 10.740 54.435 o
-5 0 24 65.910 81.786 8.004 123.569 o
-5 1 1 8305.100 8188.510 98.268 0.473 o
-5 1 2 9864.200 9480.740 221.823 0.174 o
-5 1 3 91.003 102.510 7.041 126.169 o
-5 1 4 14041.500 13561.400 188.337 0.160 o
-5 1 5 9327.090 9087.070 103.210 0.402 o
-5 1 6 19.203 23.951 6.143 257.520 o
-5 1 7 4046.030 4066.520 56.876 1.504 o
-5 1 8 2431.990 2431.350 31.362 3.794 o
-5 1 9 1070.990 1078.350 21.881 10.152 o
-5 1 10 249.092 241.286 8.119 62.231 o
-5 1 11 1928.360 1991.820 24.951 5.432 o
-5 1 12 1481.880 1488.480 21.786 7.690 o
-5 1 13 661.836 642.712 13.579 21.094 o
-5 1 14 11183.100 11226.800 184.535 0.198 o
-5 1 15 3610.470 3628.780 37.932 2.207 o
-5 1 16 17465.600 18295.900 117.969 0.155 o
-5 1 17 2912.880 2971.520 31.563 3.085 o
-5 1 18 9240.360 9284.370 78.303 0.471 o
-5 1 19 887.732 898.108 15.842 14.800 o
-5 1 20 2054.670 2110.640 30.653 4.505 o
-5 1 21 321.591 311.897 9.622 46.101 o
-5 1 22 146.272 135.805 6.209 109.650 o
-5 1 23 68.499 70.110 4.406 227.439 o
-5 1 24 6928.250 6828.440 57.043 0.808 o
-5 1 25 181.232 190.960 10.781 57.948 o
-5 2 1 62.041 88.197 5.171 197.605 o
-5 2 2 25.106 71.638 5.407 249.517 o
-5 2 3 4474.380 4449.050 75.469 1.073 o
-5 2 4 6.868 17.678 7.221 216.004 o
-5 2 5 6315.660 6442.920 63.997 0.848 o
-5 2 6 1164.870 1163.630 23.296 9.066 o
-5 2 7 1752.330 1768.470 39.941 4.090 o
-5 2 8 900.591 885.511 21.635 11.712 o
-5 2 9 163.603 170.181 10.069 65.722 o
-5 2 10 338.559 326.074 11.034 40.256 o
-5 2 11 36.315 38.353 4.397 326.869 o
-5 2 12 2765.010 2815.440 31.601 3.272 o
-5 2 13 30.880 31.368 3.497 445.954 o
-5 2 14 4926.340 5017.900 63.155 1.134 o
-5 2 15 2457.330 2538.440 28.367 3.921 o
-5 2 16 41.178 51.399 4.902 266.559 o
-5 2 17 4481.530 4605.680 41.910 1.604 o
-5 2 18 573.294 593.460 12.924 24.028 o
-5 2 19 251.719 256.921 8.566 58.823 o
-5 2 20 1428.280 1438.930 21.216 8.082 o
-5 2 21 87.913 93.310 5.715 157.697 o
-5 2 22 913.431 912.366 15.181 14.844 o
-5 2 23 2026.750 2036.460 28.631 4.809 o
-5 2 24 471.768 479.610 10.688 31.750 o
-5 2 25 1391.400 1425.940 29.647 6.411 o
-5 3 1 17943.800 17537.300 211.377 0.111 o
-5 3 2 221.557 217.918 6.278 78.710 o
-5 3 3 1.023 19.930 4.621 495.662 o
-5 3 4 10176.700 10063.700 121.509 0.322 o
-5 3 5 15094.200 15428.600 140.839 0.178 o
-5 3 6 3446.570 3311.530 87.474 1.082 o
-5 3 7 1742.710 1754.270 34.184 4.784 o
-5 3 8 0.747 4.700 3.545 911.454 o
-5 3 9 2978.260 2878.660 66.343 1.665 o
-5 3 10 770.556 722.804 26.517 10.493 o
-5 3 11 6939.130 6854.380 76.580 0.689 o
-5 3 12 1849.730 1923.890 31.972 4.782 o
-5 3 13 90.164 77.811 5.946 156.174 o
-5 3 14 243.285 235.195 9.145 58.072 o
-5 3 15 5690.610 5781.020 53.340 1.064 o
-5 3 16 111.420 109.347 6.078 131.763 o
-5 3 17 2124.470 2149.060 25.756 4.862 o
-5 3 18 1210.430 1198.870 18.394 10.314 o
-5 3 19 446.725 427.786 10.651 33.764 o
-5 3 20 1257.870 1262.790 23.864 8.357 o
-5 3 21 8.874 8.584 3.972 615.259 o
-5 3 22 1738.360 1732.760 24.781 6.122 o
-5 3 23 247.989 241.936 8.426 60.775 o
-5 3 24 574.281 553.042 12.720 24.711 o
-5 3 25 1.010 0.000 6.098 330.140 o
-5 4 1 8511.790 8526.550 49.440 0.623 o
-5 4 2 2094.820 2026.570 35.944 3.996 o
-5 4 3 7413.310 7401.470 85.661 0.590 o
-5 4 4 609.373 607.593 12.215 23.905 o
-5 4 5 3469.640 3533.460 45.114 2.070 o
-5 4 6 195.170 184.396 7.689 77.094 o
-5 4 7 4204.060 4174.460 47.086 1.652 o
-5 4 8 3768.420 3665.730 54.860 1.674 o
-5 4 9 48.379 43.139 5.155 247.457 o
-5 4 10 4411.430 4468.600 59.948 1.323 o
-5 4 11 1112.400 1092.440 24.770 8.951 o
-5 4 12 280.858 275.906 10.562 46.920 o
-5 4 13 229.946 245.525 11.875 46.303 o
-5 4 14 92.779 96.462 6.427 138.466 o
-5 4 15 1024.300 1038.190 19.083 11.614 o
-5 4 16 456.630 453.362 12.748 29.085 o
-5 4 17 1624.980 1687.870 25.045 6.399 o
-5 4 18 9.892 14.399 4.156 540.001 o
-5 4 19 460.970 450.698 12.445 29.523 o
-5 4 20 2031.290 2046.090 26.755 4.996 o
-5 4 21 1281.250 1299.170 19.857 9.289 o
-5 4 22 62.359 70.654 5.505 195.622 o
-5 4 23 4376.450 4362.360 41.906 1.673 o
-5 4 24 779.176 790.268 29.526 9.035 o
-5 5 1 2812.690 2727.210 24.137 3.672 o
-5 5 2 50.002 61.694 4.305 270.725 o
-5 5 3 1573.820 1593.540 25.368 6.585 o
-5 5 4 79.538 94.555 5.781 161.736 o
-5 5 5 105.305 113.684 6.025 134.708 o
-5 5 6 64.251 71.423 5.353 198.318 o
-5 5 7 2742.990 2758.400 36.074 3.068 o
-5 5 8 0.368 13.967 4.028 664.072 o
-5 5 9 1213.290 1249.120 26.057 7.945 o
-5 5 10 1480.900 1497.390 30.583 5.973 o
-5 5 11 952.908 881.420 38.586 5.882 o
-5 5 12 3036.180 2986.800 41.699 2.530 o
-5 5 13 2072.430 2095.540 38.883 3.720 o
-5 5 14 247.123 250.076 9.578 54.857 o
-5 5 15 713.192 712.603 15.763 17.845 o
-5 5 16 763.646 743.888 16.180 16.715 o
-5 5 17 580.542 572.562 13.948 22.874 o
-5 5 18 2202.110 2180.660 28.522 4.459 o
-5 5 19 38.974 37.763 4.832 289.984 o
-5 5 20 11743.900 12038.500 89.098 0.315 o
-5 5 21 670.950 688.224 13.826 20.317 o
-5 5 22 6337.520 6429.990 56.780 0.900 o
-5 5 23 2103.560 2092.890 35.496 3.992 o
-5 5 24 707.005 685.606 15.392 18.414 o
-5 6 1 924.196 904.691 13.395 15.734 o
-5 6 2 128.545 125.789 5.308 131.299 o
-5 6 3 12.255 20.386 2.980 758.468 o
-5 6 4 284.828 268.219 8.454 55.305 o
-5 6 5 4360.590 4293.110 39.659 1.733 o
-5 6 6 7039.570 6991.880 56.243 0.793 o
-5 6 7 9637.180 9506.980 77.819 0.449 o
-5 6 8 19992.800 20352.500 208.681 0.097 o
-5 6 9 3014.870 2942.500 38.511 2.697 o
-5 6 10 1952.730 1993.380 30.131 4.790 o
-5 6 11 4290.210 4244.100 59.292 1.382 o
-5 6 12 541.665 518.365 15.061 22.807 o
-5 6 13 6.143 12.957 4.252 556.583 o
-5 6 14 534.739 553.258 13.713 24.327 o
-5 6 15 40.368 48.675 5.150 256.903 o
-5 6 16 1673.280 1701.920 24.601 6.338 o
-5 6 17 3344.530 3463.540 37.559 2.395 o
-5 6 18 2388.440 2456.330 30.030 3.926 o
-5 6 19 17.241 17.618 3.974 506.757 o
-5 6 20 325.529 346.395 10.076 43.267 o
-5 6 21 215.217 222.981 7.717 70.360 o
-5 6 22 78.296 81.234 6.886 141.069 o
-5 6 23 207.920 232.833 9.529 60.019 o
-5 6 24 493.863 510.368 15.093 23.799 o
-5 7 1 2108.720 2125.580 22.180 5.264 o
-5 7 2 2445.440 2495.710 22.510 4.376 o
-5 7 3 1247.250 1265.010 15.229 10.879 o
-5 7 4 8.594 16.404 3.215 779.039 o
-5 7 5 1190.580 1157.090 17.893 10.701 o
-5 7 6 84.322 88.824 5.441 168.662 o
-5 7 7 820.414 802.418 17.410 14.974 o
-5 7 8 5.163 11.675 3.405 813.144 o
-5 7 9 139.931 141.836 6.737 104.450 o
-5 7 10 3293.820 3339.960 41.974 2.296 o
-5 7 11 5034.690 5023.440 48.530 1.310 o
-5 7 12 862.359 880.913 19.459 13.092 o
-5 7 13 162.139 143.869 10.104 67.400 o
-5 7 14 3755.170 3719.360 49.624 1.803 o
-5 7 15 446.447 431.665 13.232 28.860 o
-5 7 16 2050.290 2026.220 26.951 4.960 o
-5 7 17 4479.940 4597.680 46.194 1.531 o
-5 7 18 4296.610 4372.620 42.448 1.686 o
-5 7 19 401.498 391.432 11.681 34.175 o
-5 7 20 2635.270 2684.570 36.868 3.133 o
-5 7 21 5254.670 5348.050 56.380 1.138 o
-5 7 22 1871.100 1907.730 30.170 4.977 o
-5 7 23 2500.370 2486.300 33.382 3.555 o
-5 7 24 5.492 6.999 2.928 1072.670 o
-5 8 1 4833.620 4979.150 53.016 1.294 o
-5 8 2 2990.500 3047.430 25.624 3.262 o
-5 8 3 3370.030 3424.550 33.675 2.526 o
-5 8 4 3125.000 3162.660 27.785 3.007 o
-5 8 5 3276.110 3419.980 37.706 2.438 o
-5 8 6 3816.980 3788.740 36.529 2.113 o
-5 8 7 797.447 827.274 14.681 16.874 o
-5 8 8 15.065 19.013 4.027 508.121 o
-5 8 9 3023.670 3019.530 38.869 2.652 o
-5 8 10 1243.830 1303.430 34.390 5.901 o
-5 8 11 1932.780 1926.800 29.718 4.919 o
-5 8 12 4345.680 4467.900 50.570 1.504 o
-5 8 13 3444.720 3516.800 51.335 1.893 o
-5 8 14 6.077 8.004 4.987 439.220 o
-5 8 15 3957.720 4025.680 50.614 1.670 o
-5 8 16 1017.630 1045.900 22.629 10.214 o
-5 8 17 27.404 31.922 5.477 278.573 o
-5 8 18 9.313 13.719 4.613 464.987 o
-5 8 19 1.148 3.642 4.120 689.958 o
-5 8 20 154.886 166.514 10.563 63.597 o
-5 8 21 1510.020 1509.960 23.718 7.178 o
-5 8 22 2.595 -0.586 4.091 704.104 o
-5 8 23 954.751 874.886 19.951 12.209 o
-5 9 1 272.904 287.784 7.004 61.714 o
-5 9 2 2506.190 2493.670 23.676 4.213 o
-5 9 3 3084.340 3167.730 27.664 3.043 o
-5 9 4 2431.680 2457.700 27.120 4.090 o
-5 9 5 553.665 575.211 10.330 28.041 o
-5 9 6 12.561 11.429 3.341 719.310 o
-5 9 7 2263.980 2312.410 30.490 4.121 o
-5 9 8 700.193 759.326 21.453 13.595 o
-5 9 9 994.565 981.158 25.056 9.553 o
-5 9 10 869.354 838.573 19.145 13.371 o
-5 9 11 413.235 414.653 12.892 30.795 o
-5 9 12 131.421 127.848 6.876 107.844 o
-5 9 13 1043.160 1043.380 23.502 9.776 o
-5 9 14 2429.050 2450.790 35.859 3.466 o
-5 9 15 491.474 480.425 14.687 24.745 o
-5 9 16 363.735 360.123 12.687 33.991 o
-5 9 17 118.635 115.493 8.803 89.606 o
-5 9 18 213.511 224.041 9.637 59.291 o
-5 9 19 55.839 62.141 5.502 207.953 o
-5 9 20 397.283 391.685 11.379 35.014 o
-5 9 21 106.335 95.242 6.867 123.999 o
-5 9 22 865.191 810.659 21.345 12.317 o
-5 9 23 58.833 53.362 9.910 97.520 o
-5 10 1 9631.330 9947.660 83.479 0.426 o
-5 10 2 1497.830 1517.820 20.937 7.763 o
-5 10 3 48.369 48.874 4.184 295.136 o
-5 10 4 212.646 215.278 6.890 76.695 o
-5 10 5 57.733 57.744 4.204 264.284 o
-5 10 6 305.358 309.328 8.334 51.949 o
-5 10 7 254.588 253.624 9.658 53.633 o
-5 10 8 777.398 843.478 22.477 12.174 o
-5 10 9 382.706 388.075 11.851 34.622 o
-5 10 10 80.859 63.253 6.823 146.225 o
-5 10 11 4777.950 4747.270 51.958 1.346 o
-5 10 12 25.643 25.253 4.144 413.925 o
-5 10 13 2415.760 2395.300 29.494 3.970 o
-5 10 14 138.727 145.989 7.133 99.580 o
-5 10 15 42.029 45.901 5.462 239.922 o
-5 10 16 4.402 11.337 3.964 650.307 o
-5 10 17 1551.600 1571.330 25.409 6.662 o
-5 10 18 51.353 53.347 5.722 210.004 o
-5 10 19 515.563 522.325 17.282 20.511 o
-5 10 20 250.696 249.014 11.977 44.447 o
-5 10 21 1608.420 1631.080 29.153 5.827 o
-5 10 22 630.248 586.926 22.869 13.810 o
-5 11 1 4.284 17.481 5.579 349.551 o
-5 11 2 3770.700 3830.760 53.840 1.675 o
-5 11 3 98.974 95.720 6.026 143.153 o
-5 11 4 560.595 546.895 16.052 21.020 o
-5 11 5 19713.800 20170.700 164.747 0.114 o
-5 11 6 295.964 314.183 10.921 43.397 o
-5 11 7 4721.620 4833.240 56.610 1.279 o
-5 11 8 96.420 99.022 11.877 64.870 o
-5 11 9 1349.760 1314.460 29.259 6.715 o
-5 11 10 2956.600 3012.490 47.949 2.300 o
-5 11 11 1457.640 1456.200 35.980 5.155 o
-5 11 12 6564.580 6695.800 107.830 0.542 o
-5 11 13 78.275 89.319 8.159 114.309 o
-5 11 14 1582.450 1611.110 28.168 6.062 o
-5 11 15 59.065 51.968 7.374 149.195 o
-5 11 16 280.468 282.293 17.788 26.357 o
-5 11 17 166.730 149.897 11.614 56.465 o
-5 11 18 172.101 194.410 15.816 35.913 o
-5 11 19 165.242 188.650 10.814 59.534 o
-5 11 20 664.358 672.196 18.505 16.434 o
-5 11 21 681.553 640.692 16.761 17.877 o
-5 11 22 1796.110 1706.810 47.263 3.369 o
-5 12 1 4833.270 4950.630 79.538 0.948 o
-5 12 2 254.588 269.490 14.786 34.464 o
-5 12 3 8075.410 8501.520 202.775 0.215 o
-5 12 4 109.604 99.181 9.573 84.708 o
-5 12 5 813.991 698.694 74.050 2.073 o
-5 12 6 433.218 443.542 14.739 26.457 o
-5 12 7 603.600 667.312 20.731 15.287 o
-5 12 8 2288.970 2300.320 40.723 3.302 o
-5 12 9 5187.550 5345.830 70.155 0.989 o
-5 12 10 465.231 463.529 17.573 21.423 o
-5 12 11 6391.090 6654.880 81.590 0.707 o
-5 12 12 1144.750 1208.770 24.435 8.710 o
-5 12 13 4006.560 4013.990 49.269 1.687 o
-5 12 14 223.828 243.631 9.629 57.219 o
-5 12 15 1.373 12.266 5.281 407.831 o
-5 12 16 0.135 1.997 4.978 492.553 o
-5 12 17 406.728 412.484 15.832 25.624 o
-5 12 18 37.831 37.897 6.058 222.373 o
-5 12 19 478.880 467.457 15.354 24.189 o
-5 12 20 270.467 279.362 11.486 44.090 o
-5 12 21 35.459 45.566 5.431 252.825 o
-5 13 1 5.636 0.593 7.143 233.804 o
-5 13 2 683.271 733.329 28.569 9.894 o
-5 13 3 5757.890 5954.380 78.925 0.810 o
-5 13 4 264.692 274.381 13.534 37.663 o
-5 13 5 3847.720 3965.100 49.980 1.726 o
-5 13 6 580.356 579.165 17.033 19.398 o
-5 13 7 2030.610 2057.640 38.277 3.832 o
-5 13 8 2709.630 2785.570 46.095 2.558 o
-5 13 9 90.605 86.362 8.919 98.973 o
-5 13 10 945.683 946.448 35.118 6.643 o
-5 13 11 3074.460 3218.010 43.788 2.364 o
-5 13 12 99.708 103.424 7.900 108.417 o
-5 13 13 20.384 28.884 4.873 350.475 o
-5 13 14 585.812 567.501 14.081 22.664 o
-5 13 15 1557.800 1609.680 23.584 6.927 o
-5 13 16 568.904 560.918 17.051 19.677 o
-5 13 17 2573.020 2594.170 44.014 2.798 o
-5 13 18 1.607 4.598 4.754 518.524 o
-5 13 19 2192.670 2217.160 35.660 3.819 o
-5 13 20 777.992 749.219 18.179 15.133 o
-5 14 1 850.800 886.324 41.165 5.488 o
-5 14 2 1356.810 1377.300 39.878 4.757 o
-5 14 3 81.201 103.170 12.157 64.165 o
-5 14 4 133.413 147.007 9.311 78.168 o
-5 14 5 4431.290 4423.880 53.986 1.427 o
-5 14 6 10335.200 10588.100 101.385 0.352 o
-5 14 7 2761.990 2785.280 45.942 2.538 o
-5 14 8 15446.700 15845.300 206.468 0.131 o
-5 14 9 1261.660 1281.560 35.730 5.637 o
-5 14 10 8650.600 8884.140 100.895 0.436 o
-5 14 11 4569.210 4626.470 55.009 1.356 o
-5 14 12 19.818 36.871 5.786 268.002 o
-5 14 13 3189.090 3309.050 38.685 2.480 o
-5 14 14 331.004 327.318 10.738 41.509 o
-5 14 15 1145.470 1109.700 24.264 8.950 o
-5 14 16 8.543 9.752 4.167 568.132 o
-5 14 17 370.813 358.272 10.611 38.875 o
-5 14 18 1293.150 1254.460 24.576 8.062 o
-5 14 19 122.959 121.037 7.302 106.225 o
-5 15 1 6057.360 6287.750 100.256 0.621 o
-5 15 2 2045.520 2086.060 82.711 1.435 o
-5 15 3 1300.630 1320.940 28.545 6.984 o
-5 15 4 1965.280 1976.920 32.263 4.550 o
-5 15 5 362.006 382.311 16.728 25.425 o
-5 15 6 929.214 921.246 33.329 7.177 o
-5 15 7 1069.740 1076.680 26.435 8.608 o
-5 15 8 1549.470 1538.510 32.270 5.525 o
-5 15 9 2685.890 2667.550 44.367 2.691 o
-5 15 10 319.894 338.042 13.085 35.195 o
-5 15 11 2933.090 2948.500 54.685 2.058 o
-5 15 12 78.899 78.742 6.232 156.765 o
-5 15 13 1186.610 1202.610 20.739 9.684 o
-5 15 14 220.335 216.507 8.386 66.048 o
-5 15 15 240.723 225.767 9.608 56.518 o
-5 15 16 2623.500 2537.170 32.702 3.459 o
-5 15 17 1350.210 1348.320 20.573 8.703 o
-5 15 18 157.847 157.834 7.824 86.072 o
-5 16 1 1641.120 1688.700 44.201 3.783 o
-5 16 2 242.564 253.038 17.512 28.183 o
-5 16 3 368.091 360.204 14.700 29.397 o
-5 16 4 232.749 245.412 12.296 44.437 o
-5 16 5 1084.300 1119.300 26.677 8.409 o
-5 16 6 2301.720 2376.700 41.190 3.230 o
-5 16 7 747.962 760.558 21.501 13.209 o
-5 16 8 3650.090 3739.030 72.566 1.297 o
-5 16 9 512.888 501.281 15.318 23.202 o
-5 16 10 1.653 4.228 4.321 622.073 o
-5 16 11 362.910 350.508 12.414 34.873 o
-5 16 12 0.478 -2.140 3.585 952.055 o
-5 16 13 1775.350 1803.880 24.952 5.936 o
-5 16 14 209.247 206.404 7.645 73.080 o
-5 16 15 657.634 624.786 14.635 20.287 o
-5 16 16 12.569 11.574 4.621 451.406 o
-5 16 17 459.288 432.224 13.426 28.143 o
-5 17 1 4016.520 4226.160 113.584 0.689 o
-5 17 2 647.521 667.888 26.396 11.274 o
-5 17 3 628.005 645.460 19.053 16.515 o
-5 17 4 9.262 -8.092 6.464 276.201 o
-5 17 5 1101.510 1123.750 33.542 6.526 o
-5 17 6 517.179 539.210 20.881 16.609 o
-5 17 7 197.784 209.343 11.290 52.774 o
-5 17 8 909.653 953.556 20.883 11.804 o
-5 17 9 452.690 454.898 14.016 27.021 o
-5 17 10 3788.260 3801.440 45.805 1.878 o
-5 17 11 1111.890 1113.490 19.189 10.823 o
-5 17 12 239.993 228.033 8.435 62.508 o
-5 17 13 36.576 36.287 4.117 351.333 o
-5 17 14 317.110 299.115 9.866 46.044 o
-5 17 15 3497.070 3274.850 38.401 2.335 o
-5 17 16 1.520 2.744 4.600 560.221 o
-5 18 1 279.096 298.456 17.512 26.759 o
-5 18 2 492.052 518.800 22.640 15.363 o
-5 18 3 495.244 476.178 21.786 16.294 o
-5 18 4 4854.150 4926.100 228.312 0.210 o
-5 18 5 2954.030 2903.660 51.812 2.169 o
-5 18 6 1939.560 1906.800 50.694 2.948 o
-5 18 7 4237.050 4237.340 56.802 1.441 o
-5 18 8 319.068 350.080 13.999 32.698 o
-5 18 9 1144.580 1185.320 34.336 6.204 o
-5 18 10 280.342 289.346 9.245 51.528 o
-5 18 11 1954.430 1927.890 24.683 5.475 o
-5 18 12 141.040 148.888 6.312 107.964 o
-5 18 13 420.617 417.737 11.014 34.295 o
-5 18 14 1662.720 1622.240 22.076 6.883 o
-5 18 15 506.571 478.277 12.139 28.246 o
-5 19 1 282.916 304.342 43.833 5.955 o
-5 19 2 3716.230 3758.420 65.223 1.434 o
-5 19 3 366.524 403.263 27.443 12.813 o
-5 19 4 1390.140 1379.020 50.312 3.472 o
-5 19 5 1.183 2.864 6.066 329.006 o
-5 19 6 624.060 609.454 18.600 17.147 o
-5 19 7 256.000 248.925 23.261 18.261 o
-5 19 8 0.429 -0.571 3.614 938.491 o
-5 19 9 942.490 930.442 17.738 13.181 o
-5 19 10 27.119 28.330 3.934 423.630 o
-5 19 11 71.753 68.667 5.051 201.599 o
-5 19 12 63.890 68.856 5.490 195.462 o
-5 19 13 941.733 907.681 17.843 13.223 o
-5 20 1 9.934 16.009 8.385 162.442 o
-5 20 2 6219.920 6369.110 127.306 0.468 o
-5 20 3 1004.530 1045.490 29.344 7.971 o
-5 20 4 4445.660 4477.690 71.667 1.130 o
-5 20 5 421.186 409.967 18.303 21.601 o
-5 20 6 540.422 559.647 20.748 16.392 o
-5 20 7 1058.250 1028.970 30.148 7.607 o
-5 20 8 209.362 181.933 7.149 78.620 o
-5 20 9 480.735 458.417 18.155 20.483 o
-5 20 10 322.998 303.113 8.606 49.757 o
-5 20 11 222.815 207.124 7.675 70.676 o
-5 21 1 261.193 253.240 12.590 41.470 o
-5 21 2 1294.670 1258.180 58.317 2.857 o
-5 21 3 49.508 60.438 7.623 145.832 o
-5 21 4 3226.960 3181.170 52.792 1.980 o
-5 21 5 436.602 436.554 16.684 23.405 o
-5 21 6 3670.020 3638.760 57.107 1.649 o
-5 21 7 1253.210 1248.330 28.554 7.200 o
-5 21 8 7.568 12.922 15.627 49.781 o
-4 0 2 1791.510 1826.140 23.402 6.094 o
-4 0 4 1291.340 1271.530 27.671 7.276 o
-4 0 6 9908.320 9763.280 75.947 0.437 o
-4 0 8 13.913 20.385 4.570 428.799 o
-4 0 10 5720.780 5656.830 100.016 0.661 o
-4 0 12 2.807 -5.184 5.074 464.418 o
-4 0 14 298.901 300.073 17.674 25.976 o
-4 0 16 2353.600 2351.100 40.618 3.240 o
-4 0 18 9765.440 10039.900 111.795 0.353 o
-4 0 20 58.809 66.179 10.740 84.632 o
-4 0 22 2947.720 2888.260 67.083 1.649 o
-4 0 24 13448.500 13610.800 141.649 0.207 o
-4 0 26 17941.100 17968.400 200.777 0.115 o
-4 1 1 262.908 264.043 6.853 65.205 o
-4 1 2 2475.310 2356.820 21.831 4.482 o
-4 1 3 2764.450 2752.760 27.931 3.504 o
-4 1 4 4104.150 3962.370 36.733 1.949 o
-4 1 5 4114.480 4012.530 32.657 2.024 o
-4 1 6 2036.780 1942.080 18.012 6.043 o
-4 1 7 123.619 132.941 5.110 134.952 o
-4 1 8 4139.800 4016.900 38.105 1.893 o
-4 1 9 3423.030 3268.380 51.904 1.925 o
-4 1 10 929.701 862.137 18.375 13.223 o
-4 1 11 127.952 126.129 7.922 96.195 o
-4 1 12 4580.360 4520.980 36.982 1.671 o
-4 1 13 4748.840 4710.570 41.718 1.516 o
-4 1 14 8697.010 8744.080 67.622 0.545 o
-4 1 15 2466.090 2490.750 28.763 3.910 o
-4 1 16 4437.840 4514.860 43.348 1.605 o
-4 1 17 4067.470 4090.570 41.340 1.834 o
-4 1 18 21.971 28.054 4.648 368.782 o
-4 1 19 21.926 21.802 5.086 336.660 o
-4 1 20 250.769 242.702 11.807 45.300 o
-4 1 21 8.487 9.292 5.117 405.763 o
-4 1 22 456.078 437.777 15.017 25.530 o
-4 1 23 295.271 296.607 10.454 45.598 o
-4 1 24 36.426 40.553 4.568 310.888 o
-4 1 25 95.253 83.941 4.654 180.871 o
-4 1 26 56.853 68.546 5.169 215.536 o
-4 2 1 2871.720 2843.180 24.642 3.522 o
-4 2 2 24477.100 24346.000 169.688 0.083 o
-4 2 3 2474.750 2421.180 24.274 4.263 o
-4 2 4 21272.500 20892.800 116.833 0.117 o
-4 2 5 12751.100 12252.000 75.427 0.304 o
-4 2 6 6267.060 6112.650 38.928 1.065 o
-4 2 7 533.949 528.150 9.082 31.162 o
-4 2 8 8518.720 8533.250 62.302 0.581 o
-4 2 9 8.151 10.747 2.871 973.506 o
-4 2 10 1767.550 1802.430 25.618 5.860 o
-4 2 11 17.051 16.063 4.251 469.157 o
-4 2 12 6685.450 6673.310 60.905 0.818 o
-4 2 13 192.028 187.961 8.146 73.996 o
-4 2 14 1.274 7.225 3.851 753.160 o
-4 2 15 544.493 542.954 12.236 26.188 o
-4 2 16 3430.780 3527.990 36.565 2.365 o
-4 2 17 1230.270 1272.790 20.296 9.454 o
-4 2 18 2861.080 2949.480 38.030 2.815 o
-4 2 19 4.997 14.139 4.713 472.690 o
-4 2 20 373.407 372.620 12.782 33.164 o
-4 2 21 18.758 19.458 5.387 321.884 o
-4 2 22 989.945 987.876 22.201 10.669 o
-4 2 23 131.834 137.871 7.271 101.194 o
-4 2 24 5628.630 5627.190 47.664 1.144 o
-4 2 25 133.670 137.790 5.796 119.357 o
-4 2 26 4217.110 4172.090 49.844 1.592 o
-4 3 1 4717.780 4678.240 38.140 1.585 o
-4 3 2 9066.570 8954.780 62.384 0.534 o
-4 3 3 1173.650 1150.820 15.361 11.674 o
-4 3 4 3922.780 3866.700 32.614 2.145 o
-4 3 5 3329.920 3352.120 31.607 2.646 o
-4 3 6 2096.170 2094.620 20.833 5.452 o
-4 3 7 4454.640 4391.510 33.282 1.799 o
-4 3 8 1151.620 1141.580 17.993 10.937 o
-4 3 9 6.639 16.664 3.425 742.172 o
-4 3 10 229.295 213.764 13.807 39.862 o
-4 3 11 3107.550 3115.690 40.456 2.508 o
-4 3 12 24.866 25.012 3.816 458.576 o
-4 3 13 2199.150 2242.950 34.251 3.917 o
-4 3 14 7.552 10.184 4.005 612.435 o
-4 3 15 1339.780 1360.400 22.905 8.140 o
-4 3 16 2350.880 2407.880 32.715 3.792 o
-4 3 17 1080.970 1100.310 21.609 10.147 o
-4 3 18 6047.720 6185.530 61.633 0.912 o
-4 3 19 2248.140 2283.640 32.929 3.953 o
-4 3 20 4023.700 4067.690 46.701 1.732 o
-4 3 21 1159.920 1186.500 22.340 9.337 o
-4 3 22 3.162 6.708 4.091 655.782 o
-4 3 23 1278.100 1294.470 21.667 8.815 o
-4 3 24 333.951 332.177 8.940 46.701 o
-4 3 25 106.436 113.628 4.900 154.720 o
-4 3 26 136.034 167.722 9.703 72.591 o
-4 4 1 1296.460 1355.140 16.908 9.885 o
-4 4 2 12448.200 12238.200 82.964 0.303 o
-4 4 3 4357.430 4321.590 34.493 1.827 o
-4 4 4 10726.200 10712.100 65.130 0.406 o
-4 4 5 641.953 660.871 12.389 22.479 o
-4 4 6 10673.200 10438.100 64.933 0.414 o
-4 4 7 4.608 3.614 2.509 1471.730 o
-4 4 8 84.956 74.394 5.901 162.232 o
-4 4 9 2063.440 2028.440 33.687 4.246 o
-4 4 10 1085.090 1111.440 18.206 11.353 o
-4 4 11 4095.360 4032.680 50.307 1.636 o
-4 4 12 43.002 45.234 4.156 315.312 o
-4 4 13 5318.500 5419.690 52.549 1.165 o
-4 4 14 12.982 18.488 4.195 495.988 o
-4 4 15 439.385 451.515 13.005 29.179 o
-4 4 16 59.998 60.670 5.929 188.736 o
-4 4 17 1113.350 918.323 126.265 0.744 o
-4 4 18 2023.030 2064.270 30.604 4.586 o
-4 4 19 5.963 3.625 4.156 624.199 o
-4 4 20 4818.430 4855.770 47.760 1.388 o
-4 4 21 334.233 323.091 10.567 41.958 o
-4 4 22 3477.560 3561.940 49.288 1.934 o
-4 4 23 23.514 28.917 4.151 414.556 o
-4 4 24 477.480 460.867 9.998 33.099 o
-4 4 25 767.358 786.419 13.823 18.129 o
-4 4 26 581.422 585.013 16.973 19.403 o
-4 5 1 10199.600 10080.300 58.300 0.455 o
-4 5 2 2979.520 2877.440 25.674 3.349 o
-4 5 3 2787.550 2752.810 25.979 3.587 o
-4 5 4 616.231 609.150 11.698 24.313 o
-4 5 5 4295.580 4216.080 34.821 1.864 o
-4 5 6 2.847 7.427 2.692 1315.230 o
-4 5 7 6956.760 6931.820 50.275 0.839 o
-4 5 8 1352.020 1354.730 29.048 6.706 o
-4 5 9 213.419 216.485 7.789 70.689 o
-4 5 10 3747.730 3743.730 38.591 2.099 o
-4 5 11 82.014 84.241 5.612 168.041 o
-4 5 12 5.387 7.249 3.030 1018.540 o
-4 5 13 504.048 521.799 13.394 25.845 o
-4 5 14 2956.610 2996.840 33.056 2.970 o
-4 5 15 287.517 284.339 9.707 49.348 o
-4 5 16 56.812 57.311 5.223 220.872 o
-4 5 17 779.318 781.108 16.319 16.228 o
-4 5 18 4119.450 4189.110 44.919 1.722 o
-4 5 19 546.541 527.846 13.530 24.588 o
-4 5 20 161.764 171.251 8.166 80.797 o
-4 5 21 1321.800 1301.000 26.648 7.390 o
-4 5 22 1.253 4.565 3.682 841.248 o
-4 5 23 1642.770 1664.610 23.702 6.607 o
-4 5 24 9.999 8.059 3.398 764.856 o
-4 5 25 345.208 353.084 9.897 42.389 o
-4 6 1 10212.900 9881.830 58.275 0.459 o
-4 6 2 1711.910 1635.380 18.528 7.302 o
-4 6 3 3536.110 3416.260 39.943 2.231 o
-4 6 4 385.935 370.023 8.559 42.989 o
-4 6 5 270.390 269.346 8.539 56.326 o
-4 6 6 1873.020 1813.820 24.477 5.781 o
-4 6 7 3566.990 3483.630 58.426 1.663 o
-4 6 8 3328.550 3253.450 33.580 2.607 o
-4 6 9 410.300 399.279 9.064 39.494 o
-4 6 10 252.387 231.485 7.766 64.245 o
-4 6 11 24.781 34.749 3.745 441.077 o
-4 6 12 5.059 10.859 3.265 876.427 o
-4 6 13 51.180 56.568 5.778 206.021 o
-4 6 14 67.735 62.512 5.135 207.010 o
-4 6 15 314.527 328.169 11.535 40.010 o
-4 6 16 1561.910 1563.370 25.311 6.663 o
-4 6 17 1871.680 1901.500 26.169 5.477 o
-4 6 18 10397.700 10699.600 83.286 0.385 o
-4 6 19 1033.220 1020.400 18.674 11.785 o
-4 6 20 9720.520 9933.720 97.161 0.390 o
-4 6 21 398.166 417.272 11.299 34.620 o
-4 6 22 2095.070 2179.990 28.390 4.624 o
-4 6 23 293.719 297.724 9.059 50.761 o
-4 6 24 186.237 189.449 6.827 84.986 o
-4 6 25 173.196 170.824 7.621 83.215 o
-4 7 1 1192.630 1172.480 13.085 12.208 o
-4 7 2 3001.480 2917.220 21.976 3.474 o
-4 7 3 875.432 867.548 13.183 16.632 o
-4 7 4 981.272 949.354 13.899 14.651 o
-4 7 5 1354.100 1326.370 22.942 8.140 o
-4 7 6 115.064 118.360 5.355 139.722 o
-4 7 7 2829.460 2819.480 30.334 3.282 o
-4 7 8 842.521 875.205 20.421 12.740 o
-4 7 9 1286.230 1269.050 20.602 9.127 o
-4 7 10 14.400 21.631 4.450 439.628 o
-4 7 11 336.667 327.671 8.708 47.400 o
-4 7 12 720.759 714.946 13.442 19.638 o
-4 7 13 3984.980 3978.640 41.937 1.871 o
-4 7 14 272.666 270.811 9.031 53.914 o
-4 7 15 2130.700 2136.860 27.064 4.733 o
-4 7 16 300.085 324.059 10.373 44.648 o
-4 7 17 607.576 608.407 14.099 21.844 o
-4 7 18 876.174 902.141 17.076 14.199 o
-4 7 19 1331.720 1368.040 21.178 8.585 o
-4 7 20 281.341 275.189 9.457 51.198 o
-4 7 21 475.756 488.794 13.114 27.423 o
-4 7 22 1409.450 1387.590 20.638 8.379 o
-4 7 23 132.038 141.392 6.232 113.542 o
-4 7 24 3998.010 3959.440 49.626 1.690 o
-4 7 25 8.804 8.767 3.234 835.454 o
-4 8 1 1555.620 1567.960 16.409 8.342 o
-4 8 2 1119.170 1079.270 13.197 13.114 o
-4 8 3 347.891 337.872 7.077 51.115 o
-4 8 4 330.520 344.057 9.094 46.041 o
-4 8 5 3106.540 3044.790 29.197 3.010 o
-4 8 6 5306.920 5230.970 53.439 1.174 o
-4 8 7 2787.520 2701.130 41.997 2.743 o
-4 8 8 14195.100 14437.200 141.208 0.193 o
-4 8 9 675.277 659.540 18.505 16.385 o
-4 8 10 2682.900 2635.210 27.341 3.682 o
-4 8 11 875.957 874.230 14.521 15.801 o
-4 8 12 23.067 28.595 3.442 509.842 o
-4 8 13 355.904 357.834 9.721 42.103 o
-4 8 14 21.216 37.171 4.078 414.359 o
-4 8 15 61.441 67.042 5.840 187.159 o
-4 8 16 1072.790 1125.750 18.644 11.218 o
-4 8 17 280.087 294.824 9.573 50.035 o
-4 8 18 179.781 180.454 7.657 80.606 o
-4 8 19 2644.890 2726.920 30.908 3.461 o
-4 8 20 5422.730 5589.900 57.085 1.083 o
-4 8 21 1561.560 1610.760 21.114 7.370 o
-4 8 22 1699.730 1693.750 20.755 6.895 o
-4 8 23 161.560 147.954 5.549 109.585 o
-4 8 24 1468.230 1437.610 22.570 7.653 o
-4 9 1 5.689 36.306 4.698 413.122 o
-4 9 2 6073.640 6124.270 48.093 1.025 o
-4 9 3 24.138 28.695 3.025 563.638 o
-4 9 4 2279.640 2303.410 23.938 4.658 o
-4 9 5 22.703 21.703 3.821 480.760 o
-4 9 6 1.022 10.651 3.866 726.699 o
-4 9 7 2062.880 2020.420 29.988 4.625 o
-4 9 8 963.678 899.060 29.357 8.313 o
-4 9 9 1002.110 1067.390 22.197 10.403 o
-4 9 10 29.417 41.652 4.506 333.977 o
-4 9 11 8318.190 8320.010 69.024 0.576 o
-4 9 12 584.814 593.176 11.135 25.922 o
-4 9 13 12628.000 12745.700 92.999 0.281 o
-4 9 14 3335.000 3462.310 34.305 2.514 o
-4 9 15 1099.460 1137.170 17.861 11.313 o
-4 9 16 1211.370 1209.540 17.245 10.642 o
-4 9 17 3706.320 3750.100 37.375 2.150 o
-4 9 18 0.510 6.750 3.937 738.099 o
-4 9 19 1294.130 1339.110 21.535 8.698 o
-4 9 20 109.124 119.101 5.706 136.810 o
-4 9 21 46.533 44.001 3.607 343.958 o
-4 9 22 244.476 245.293 7.973 63.304 o
-4 9 23 98.130 101.748 14.865 45.552 o
-4 9 24 769.558 700.171 13.851 18.684 o
-4 10 1 5561.170 5624.320 50.308 1.129 o
-4 10 2 175.777 201.227 7.549 80.222 o
-4 10 3 6947.230 6992.130 64.408 0.754 o
-4 10 4 2.409 10.945 2.817 1175.150 o
-4 10 5 2465.970 2450.250 29.266 3.898 o
-4 10 6 4867.800 4887.610 47.399 1.378 o
-4 10 7 9377.990 9052.100 85.711 0.449 o
-4 10 8 3985.280 4145.130 68.839 1.276 o
-4 10 9 9861.500 9871.800 131.362 0.311 o
-4 10 10 4611.060 4704.810 76.573 1.025 o
-4 10 11 1617.640 1604.500 39.616 4.358 o
-4 10 12 1031.970 1027.330 17.735 12.165 o
-4 10 13 654.887 689.318 13.004 21.358 o
-4 10 14 125.617 129.238 5.214 133.309 o
-4 10 15 1440.070 1455.240 20.674 8.131 o
-4 10 16 881.148 910.756 14.680 15.458 o
-4 10 17 606.672 609.823 11.327 24.947 o
-4 10 18 249.105 247.204 7.667 64.161 o
-4 10 19 156.415 155.367 6.793 96.874 o
-4 10 20 648.847 663.246 14.259 20.481 o
-4 10 21 553.186 539.826 15.327 22.062 o
-4 10 22 3371.790 3303.500 56.591 1.794 o
-4 10 23 497.592 486.631 17.463 20.855 o
-4 10 24 1222.800 1164.050 36.591 5.635 o
-4 11 1 4492.010 4436.070 63.483 1.252 o
-4 11 2 25.842 36.104 4.192 384.477 o
-4 11 3 1458.030 1475.080 24.942 7.131 o
-4 11 4 1117.210 1102.510 28.608 7.768 o
-4 11 5 882.988 887.765 16.487 14.532 o
-4 11 6 1039.430 1033.660 21.321 10.638 o
-4 11 7 33.188 44.995 5.725 240.944 o
-4 11 8 445.844 447.729 21.800 16.908 o
-4 11 9 3997.330 4104.380 75.850 1.156 o
-4 11 10 99.689 106.187 11.356 68.333 o
-4 11 11 4597.150 4729.790 78.118 1.005 o
-4 11 12 33.246 40.364 6.867 190.512 o
-4 11 13 406.537 415.922 21.670 17.620 o
-4 11 14 404.893 407.149 14.132 28.771 o
-4 11 15 3018.220 3014.430 50.237 2.182 o
-4 11 16 14.307 16.143 5.363 342.300 o
-4 11 17 5419.040 5382.080 70.722 0.953 o
-4 11 18 817.410 810.886 68.227 2.392 o
-4 11 19 4659.130 4695.670 128.449 0.544 o
-4 11 20 1.572 -3.991 5.363 423.080 o
-4 11 21 64.444 71.504 7.456 138.435 o
-4 11 22 319.829 295.699 13.984 33.694 o
-4 11 23 1248.060 1203.910 26.645 7.753 o
-4 12 1 121.649 117.462 6.942 112.234 o
-4 12 2 1354.360 1366.040 21.202 8.495 o
-4 12 3 6127.140 6200.540 56.541 0.943 o
-4 12 4 2762.240 2803.470 38.242 2.921 o
-4 12 5 10531.400 10683.500 98.986 0.350 o
-4 12 6 76.919 77.074 6.975 141.028 o
-4 12 7 3334.820 3354.840 50.077 1.999 o
-4 12 8 23.212 14.653 6.249 251.756 o
-4 12 9 235.866 240.299 12.597 43.242 o
-4 12 10 154.110 150.842 10.620 64.243 o
-4 12 11 3509.150 3772.700 108.600 0.778 o
-4 12 12 1301.960 1373.190 30.809 6.432 o
-4 12 13 141.530 128.630 9.950 72.702 o
-4 12 14 944.246 935.819 21.573 11.333 o
-4 12 15 194.845 195.856 9.989 60.913 o
-4 12 16 2299.300 2292.750 41.798 3.221 o
-4 12 17 577.263 568.181 19.585 17.016 o
-4 12 18 51.655 44.455 6.712 177.270 o
-4 12 19 1497.930 1518.250 31.761 5.718 o
-4 12 20 367.024 349.927 14.321 30.377 o
-4 12 21 1922.210 1851.270 32.154 4.709 o
-4 12 22 112.653 110.535 8.574 94.394 o
-4 13 1 1455.470 1441.490 22.571 7.688 o
-4 13 2 231.950 247.455 9.256 58.066 o
-4 13 3 539.119 535.988 13.541 24.649 o
-4 13 4 1678.300 1726.700 25.010 6.232 o
-4 13 5 315.892 313.680 12.260 38.177 o
-4 13 6 1265.990 1293.790 25.472 7.857 o
-4 13 7 1434.310 1393.930 26.821 6.918 o
-4 13 8 12513.600 12710.400 133.620 0.234 o
-4 13 9 9802.120 10004.700 111.469 0.353 o
-4 13 10 9232.320 9555.430 107.808 0.385 o
-4 13 11 162.193 170.620 10.134 65.419 o
-4 13 12 1049.480 1054.900 23.650 9.668 o
-4 13 13 6.207 8.051 4.586 507.398 o
-4 13 14 989.875 993.564 20.046 11.560 o
-4 13 15 390.748 408.457 12.993 31.448 o
-4 13 16 1.646 9.156 5.061 447.645 o
-4 13 17 7497.680 7595.890 166.696 0.296 o
-4 13 18 1154.510 1169.750 22.615 9.309 o
-4 13 19 7260.940 7312.750 90.894 0.576 o
-4 13 20 1968.140 1954.480 33.500 4.429 o
-4 13 21 6.552 7.513 3.876 671.865 o
-4 13 22 0.555 -8.385 6.861 262.169 o
-4 14 1 3060.640 3074.080 49.717 2.173 o
-4 14 2 2570.530 2640.020 33.433 3.415 o
-4 14 3 6279.460 6290.570 62.287 0.873 o
-4 14 4 2936.160 2975.920 35.948 2.856 o
-4 14 5 5500.380 5569.740 54.784 1.097 o
-4 14 6 3.600 5.469 4.726 507.069 o
-4 14 7 4.740 9.393 5.295 397.516 o
-4 14 8 10.333 13.591 6.265 275.741 o
-4 14 9 1130.640 1177.890 28.873 7.550 o
-4 14 10 51.438 54.770 10.214 94.670 o
-4 14 11 7343.160 7416.780 78.751 0.628 o
-4 14 12 3022.140 3109.020 43.754 2.419 o
-4 14 13 2290.050 2294.030 33.366 3.866 o
-4 14 14 11.098 17.550 4.647 439.526 o
-4 14 15 149.109 178.772 8.469 79.885 o
-4 14 16 795.466 801.777 19.605 13.838 o
-4 14 17 1.976 8.990 4.684 514.551 o
-4 14 18 13.170 18.236 4.951 388.172 o
-4 14 19 105.448 119.163 6.603 123.527 o
-4 14 20 2205.150 2178.820 44.772 3.120 o
-4 14 21 10.117 12.197 6.861 236.215 o
-4 15 1 1206.160 1178.530 27.032 7.818 o
-4 15 2 1930.240 1909.780 33.284 4.530 o
-4 15 3 1131.360 1204.870 21.440 9.712 o
-4 15 4 878.614 911.975 30.365 8.221 o
-4 15 5 655.801 651.307 15.699 19.103 o
-4 15 6 2224.210 2253.300 30.979 4.164 o
-4 15 7 651.952 645.412 16.977 18.034 o
-4 15 8 2490.760 2556.340 44.439 2.835 o
-4 15 9 85.256 82.722 8.780 103.066 o
-4 15 10 3902.140 3954.750 51.651 1.672 o
-4 15 11 2118.300 2091.680 34.714 4.048 o
-4 15 12 868.964 903.209 19.393 12.995 o
-4 15 13 2737.720 2815.000 36.139 3.047 o
-4 15 14 1.710 8.851 4.816 491.134 o
-4 15 15 2580.920 2606.590 43.114 2.839 o
-4 15 16 307.475 299.423 13.864 34.404 o
-4 15 17 925.209 925.918 19.334 12.537 o
-4 15 18 903.149 873.014 17.409 13.908 o
-4 15 19 355.383 332.523 9.561 43.365 o
-4 15 20 773.792 756.098 21.826 12.850 o
-4 16 1 1932.740 1918.620 30.946 4.783 o
-4 16 2 121.784 137.478 9.428 80.062 o
-4 16 3 2037.550 2099.930 29.767 4.627 o
-4 16 4 1655.060 1692.300 26.354 6.112 o
-4 16 5 1263.840 1242.050 22.131 8.850 o
-4 16 6 1330.600 1304.460 22.805 8.297 o
-4 16 7 487.576 534.283 15.503 23.128 o
-4 16 8 2128.580 2167.880 53.756 2.588 o
-4 16 9 4198.030 4218.730 53.486 1.517 o
-4 16 10 420.597 413.647 14.998 26.700 o
-4 16 11 6776.400 7016.550 66.696 0.755 o
-4 16 12 169.244 174.749 8.816 73.836 o
-4 16 13 3784.580 3881.800 43.212 1.932 o
-4 16 14 11.608 15.776 4.252 504.713 o
-4 16 15 223.777 220.452 9.837 57.334 o
-4 16 16 1133.530 1131.890 21.481 9.860 o
-4 16 17 500.072 507.265 16.174 22.263 o
-4 16 18 123.463 121.895 5.535 131.403 o
-4 16 19 14.940 21.443 3.155 670.361 o
-4 17 1 1589.200 1689.430 28.911 5.846 o
-4 17 2 2756.980 2777.360 39.239 2.881 o
-4 17 3 110.947 111.111 7.975 102.540 o
-4 17 4 1936.310 1937.410 48.853 3.075 o
-4 17 5 1851.090 1840.460 30.135 5.067 o
-4 17 6 993.029 983.687 21.180 11.087 o
-4 17 7 672.713 678.377 17.574 17.067 o
-4 17 8 107.174 120.037 7.433 109.907 o
-4 17 9 556.213 548.497 20.686 16.345 o
-4 17 10 86.293 82.480 9.243 96.147 o
-4 17 11 1655.510 1634.220 25.785 6.268 o
-4 17 12 4309.420 4340.800 53.875 1.467 o
-4 17 13 3487.890 3448.310 38.969 2.278 o
-4 17 14 6474.880 6505.390 84.943 0.685 o
-4 17 15 3757.150 3797.130 44.011 1.937 o
-4 17 16 2070.950 2021.730 28.133 4.805 o
-4 17 17 111.985 114.647 6.026 131.038 o
-4 17 18 586.824 568.615 13.847 22.907 o
-4 18 1 1273.300 1312.310 24.754 7.986 o
-4 18 2 97.690 105.068 7.500 115.050 o
-4 18 3 579.659 579.459 16.250 20.232 o
-4 18 4 30.215 34.159 5.725 255.031 o
-4 18 5 398.511 406.337 15.400 26.634 o
-4 18 6 1937.750 1958.880 44.262 3.430 o
-4 18 7 391.461 400.647 12.017 33.649 o
-4 18 8 2115.420 2127.070 28.859 4.587 o
-4 18 9 134.531 143.121 8.979 81.445 o
-4 18 10 217.514 233.738 10.415 54.354 o
-4 18 11 392.738 399.313 11.594 34.564 o
-4 18 12 1069.860 1065.090 21.235 10.429 o
-4 18 13 20.612 25.839 4.684 374.289 o
-4 18 14 8.851 20.220 4.636 445.984 o
-4 18 15 4.901 7.857 3.325 886.319 o
-4 18 16 147.207 156.812 8.339 83.619 o
-4 18 17 839.012 791.056 16.371 15.504 o
-4 19 1 4586.010 4679.900 53.090 1.378 o
-4 19 2 293.878 296.005 11.683 41.544 o
-4 19 3 81.368 81.392 7.312 130.431 o
-4 19 4 9016.920 9117.450 104.524 0.408 o
-4 19 5 885.680 905.276 20.285 12.408 o
-4 19 6 2841.550 2914.660 53.255 2.154 o
-4 19 7 5271.520 5274.500 59.396 1.106 o
-4 19 8 670.413 670.609 20.224 15.053 o
-4 19 9 3295.240 3288.810 36.931 2.492 o
-4 19 10 5.638 4.263 4.300 588.229 o
-4 19 11 1041.630 1051.820 20.066 11.069 o
-4 19 12 4594.570 4591.960 65.451 1.191 o
-4 19 13 191.150 180.856 7.678 78.236 o
-4 19 14 9486.100 9138.650 190.242 0.218 o
-4 19 15 340.214 347.044 15.048 29.678 o
-4 19 16 1249.980 1159.920 32.237 6.471 o
-4 20 1 824.663 807.934 17.636 14.767 o
-4 20 2 546.192 546.188 14.648 22.967 o
-4 20 3 70.523 83.695 6.701 149.213 o
-4 20 4 2070.350 2102.970 31.125 4.442 o
-4 20 5 89.091 94.467 7.152 126.845 o
-4 20 6 35.369 32.257 6.932 189.806 o
-4 20 7 2426.060 2431.780 31.940 3.758 o
-4 20 8 6.713 1.883 5.281 407.173 o
-4 20 9 12.136 14.108 4.111 532.548 o
-4 20 10 51.974 50.309 5.281 230.093 o
-4 20 11 0.807 14.686 4.415 558.223 o
-4 20 12 357.092 346.960 15.604 28.062 o
-4 20 13 16.606 15.589 5.310 341.277 o
-4 20 14 53.579 58.001 6.722 169.704 o
-4 21 1 161.245 152.678 7.611 87.900 o
-4 21 2 141.904 141.350 7.368 96.683 o
-4 21 3 559.646 566.654 18.265 18.505 o
-4 21 4 34.394 32.057 4.684 319.368 o
-4 21 5 90.164 84.840 5.924 154.291 o
-4 21 6 1881.170 1885.650 40.381 3.861 o
-4 21 7 114.422 116.742 6.681 119.006 o
-4 21 8 447.676 427.240 14.404 26.860 o
-4 21 9 7.460 -1.814 4.486 548.333 o
-4 21 10 2656.440 2617.170 46.512 2.611 o
-4 21 11 97.641 102.228 14.103 49.595 o
-4 21 12 1844.360 1772.570 33.908 4.666 o
-4 22 1 80.796 67.655 6.036 164.440 o
-4 22 2 2902.810 2721.500 37.542 2.888 o
-4 22 3 262.402 239.586 11.447 46.043 o
-4 22 4 3294.930 3153.870 44.562 2.246 o
-4 22 5 800.896 798.329 18.255 14.642 o
-4 22 6 757.820 716.731 17.559 15.929 o
-4 22 7 1295.130 1260.780 26.213 7.632 o
-4 22 8 60.274 66.794 6.945 155.093 o
-4 22 9 602.181 569.658 26.681 11.595 o
-4 23 1 1830.480 1689.190 39.371 4.112 o
-4 23 2 54.145 42.236 7.653 147.686 o
-4 23 3 5257.620 5036.760 67.108 1.035 o
-4 23 4 41.651 29.006 3.782 374.248 o
-4 23 5 216.455 201.376 9.524 60.856 o
-3 0 2 412.600 394.843 11.136 34.842 o
-3 0 4 968.345 980.194 15.400 13.905 o
-3 0 6 362.572 362.634 10.633 39.130 o
-3 0 8 372.435 354.899 11.031 37.802 o
-3 0 10 16680.000 16282.800 149.897 0.154 o
-3 0 12 625.895 635.533 18.778 16.826 o
-3 0 14 1806.200 1820.850 34.066 4.666 o
-3 0 16 4497.530 4513.430 59.896 1.302 o
-3 0 18 5380.210 5405.830 84.835 0.817 o
-3 0 20 1188.550 1187.080 36.103 5.765 o
-3 0 22 81.988 80.332 11.053 75.668 o
-3 0 24 1126.290 1122.720 32.342 6.755 o
-3 0 26 520.808 489.045 18.003 19.845 o
-3 1 1 3636.760 3632.820 27.189 2.504 o
-3 1 2 31894.800 31317.700 132.746 0.057 o
-3 1 3 724.296 725.063 9.146 23.020 o
-3 1 4 11914.200 12028.500 54.932 0.354 o
-3 1 5 12.302 12.077 2.664 939.929 o
-3 1 6 10722.000 10665.000 57.598 0.420 o
-3 1 7 4077.740 4015.190 31.421 2.066 o
-3 1 8 10849.500 10458.500 62.240 0.411 o
-3 1 9 2551.610 2530.560 22.267 4.220 o
-3 1 10 12235.400 12156.200 80.088 0.313 o
-3 1 11 1920.380 1930.430 24.657 5.543 o
-3 1 12 8883.150 8922.890 69.572 0.523 o
-3 1 13 154.796 148.328 5.678 110.530 o
-3 1 14 13.801 26.159 3.522 580.517 o
-3 1 15 4424.260 4401.440 40.498 1.678 o
-3 1 16 17.019 27.657 4.691 383.918 o
-3 1 17 473.351 493.708 12.206 28.893 o
-3 1 18 1180.530 1166.180 23.464 8.946 o
-3 1 19 2688.880 2693.340 46.213 2.588 o
-3 1 20 1122.910 1153.550 25.246 8.648 o
-3 1 21 2414.960 2465.000 38.591 3.285 o
-3 1 22 838.683 838.197 21.237 12.458 o
-3 1 23 0.318 6.905 4.781 513.862 o
-3 1 24 6127.520 6102.180 96.997 0.643 o
-3 1 25 1404.390 1430.620 24.457 7.455 o
-3 1 26 7547.760 7619.260 70.684 0.646 o
-3 1 27 79.519 79.646 4.866 192.863 o
-3 2 1 1886.410 1942.010 16.917 6.552 o
-3 2 2 26385.100 25400.000 117.629 0.082 o
-3 2 3 611.930 609.260 9.854 26.485 o
-3 2 4 1425.560 1427.520 12.572 10.031 o
-3 2 5 2893.180 2838.630 19.496 3.743 o
-3 2 6 394.898 366.592 6.826 46.824 o
-3 2 7 208.385 210.641 6.094 83.318 o
-3 2 8 3326.910 3275.520 26.527 2.855 o
-3 2 9 2015.320 1963.150 19.139 5.947 o
-3 2 10 5820.930 5718.410 46.229 1.116 o
-3 2 11 6935.020 6873.600 60.364 0.785 o
-3 2 12 1631.240 1642.700 19.879 7.321 o
-3 2 13 2434.380 2474.110 25.454 4.197 o
-3 2 14 3078.730 3093.250 35.259 2.751 o
-3 2 15 0.489 7.678 3.080 1134.530 o
-3 2 16 3517.430 3529.430 42.852 2.121 o
-3 2 17 881.071 904.811 18.666 13.283 o
-3 2 18 4671.630 4855.190 51.336 1.367 o
-3 2 19 227.721 247.319 10.627 51.844 o
-3 2 20 177.195 173.953 10.362 61.864 o
-3 2 21 1083.970 1159.590 25.143 8.813 o
-3 2 22 183.745 201.986 10.456 59.020 o
-3 2 23 1783.110 1806.990 30.565 5.149 o
-3 2 24 4090.350 4151.170 49.432 1.639 o
-3 2 25 1.367 7.107 4.111 668.805 o
-3 2 26 457.102 455.054 9.481 35.007 o
-3 2 27 2412.640 2420.050 43.729 2.970 o
-3 3 1 678.496 681.825 8.609 25.035 o
-3 3 2 11604.400 11633.700 53.420 0.373 o
-3 3 3 4304.120 4114.170 27.179 2.026 o
-3 3 4 26804.800 26649.400 98.501 0.081 o
-3 3 5 4804.080 4694.260 27.110 1.712 o
-3 3 6 15706.200 15581.700 67.784 0.217 o
-3 3 7 130.334 123.002 4.385 144.807 o
-3 3 8 7633.140 7601.320 43.529 0.762 o
-3 3 9 3347.660 3272.470 25.987 2.860 o
-3 3 10 21907.800 21117.300 133.143 0.109 o
-3 3 11 5395.930 5316.130 53.282 1.152 o
-3 3 12 9592.140 9501.990 73.546 0.462 o
-3 3 13 10387.900 10257.200 169.034 0.233 o
-3 3 14 8472.380 8734.770 72.600 0.542 o
-3 3 15 218.169 219.670 10.871 52.674 o
-3 3 16 6197.800 6260.180 58.970 0.911 o
-3 3 17 3924.080 3969.460 44.179 1.841 o
-3 3 18 2470.310 2559.200 34.295 3.487 o
-3 3 19 2503.540 2569.080 34.969 3.408 o
-3 3 20 631.415 631.123 16.333 18.999 o
-3 3 21 303.626 317.796 13.129 36.180 o
-3 3 22 268.868 259.947 11.717 43.953 o
-3 3 23 74.310 79.659 7.030 140.524 o
-3 3 24 674.954 678.021 16.837 17.659 o
-3 3 25 186.531 191.705 8.570 71.555 o
-3 3 26 704.709 704.202 11.617 21.570 o
-3 3 27 1733.940 1738.080 32.342 5.048 o
-3 4 1 31539.500 31644.400 114.911 0.059 o
-3 4 2 6717.300 6668.500 35.767 0.969 o
-3 4 3 1230.770 1281.800 13.139 11.532 o
-3 4 4 1737.630 1741.300 14.398 7.650 o
-3 4 5 1772.130 1752.850 14.696 7.470 o
-3 4 6 2234.360 2194.670 17.382 5.384 o
-3 4 7 144.233 140.463 4.435 131.508 o
-3 4 8 466.848 448.521 8.461 36.603 o
-3 4 9 247.615 243.940 6.923 68.437 o
-3 4 10 1767.490 1735.700 22.825 6.342 o
-3 4 11 3311.820 3289.040 33.417 2.612 o
-3 4 12 1264.280 1230.520 18.607 9.888 o
-3 4 13 2776.410 2839.080 33.930 3.127 o
-3 4 14 119.128 134.993 6.724 112.983 o
-3 4 15 32.347 46.236 6.834 189.805 o
-3 4 16 335.149 349.181 11.244 39.232 o
-3 4 17 3038.660 3080.460 37.481 2.685 o
-3 4 18 587.918 592.201 15.332 20.989 o
-3 4 19 3367.490 3410.410 41.363 2.265 o
-3 4 20 1568.170 1598.120 26.502 6.393 o
-3 4 21 3173.470 3190.530 43.815 2.322 o
-3 4 22 886.293 893.681 20.861 12.154 o
-3 4 23 1242.180 1228.680 23.811 8.491 o
-3 4 24 107.277 120.665 7.316 111.465 o
-3 4 25 683.385 702.701 12.201 21.462 o
-3 4 26 25.000 28.168 3.215 530.281 o
-3 5 1 769.332 785.202 8.734 21.763 o
-3 5 2 1.609 62.044 4.034 456.520 o
-3 5 3 27351.200 27259.200 107.730 0.077 o
-3 5 4 218.915 208.717 5.042 88.095 o
-3 5 5 18405.500 18063.600 104.868 0.153 o
-3 5 6 1211.840 1218.210 12.814 11.982 o
-3 5 7 1772.050 1757.410 16.098 7.273 o
-3 5 8 9184.820 9094.490 51.567 0.551 o
-3 5 9 4444.150 4277.930 37.360 1.750 o
-3 5 10 337.953 331.547 10.579 41.462 o
-3 5 11 978.852 976.545 16.430 13.340 o
-3 5 12 1620.340 1581.040 22.778 6.938 o
-3 5 13 18423.900 18442.300 147.484 0.134 o
-3 5 14 5079.870 5105.880 48.574 1.291 o
-3 5 15 6395.940 6492.190 59.281 0.871 o
-3 5 16 5.667 17.896 4.153 560.855 o
-3 5 17 2.931 10.552 3.841 709.220 o
-3 5 18 3.000 3.249 4.060 687.711 o
-3 5 19 5770.690 5934.530 60.686 0.972 o
-3 5 20 2377.400 2393.830 33.201 3.735 o
-3 5 21 1109.610 1166.090 21.713 9.814 o
-3 5 22 2367.090 2405.730 41.812 3.129 o
-3 5 23 49.373 48.372 5.573 222.091 o
-3 5 24 843.553 863.739 16.169 15.214 o
-3 5 25 370.983 360.032 9.531 41.663 o
-3 5 26 48.138 55.852 3.731 313.579 o
-3 6 1 5960.130 5891.770 31.494 1.196 o
-3 6 2 328.570 325.956 5.063 59.704 o
-3 6 3 293.137 273.236 5.134 67.619 o
-3 6 4 3809.370 3830.060 24.169 2.416 o
-3 6 5 2.326 7.069 1.958 2145.970 o
-3 6 6 2039.980 1971.220 16.834 6.122 o
-3 6 7 5353.640 5291.430 33.449 1.385 o
-3 6 8 4735.780 4668.050 31.692 1.677 o
-3 6 9 1526.560 1484.970 18.015 8.311 o
-3 6 10 18486.300 17984.800 163.924 0.128 o
-3 6 11 731.471 699.943 14.064 19.072 o
-3 6 12 353.819 351.065 9.031 44.398 o
-3 6 13 254.740 262.138 8.607 58.022 o
-3 6 14 1194.390 1186.340 19.446 10.096 o
-3 6 15 202.240 202.630 8.359 69.768 o
-3 6 16 1354.510 1399.690 22.498 8.117 o
-3 6 17 2089.670 2118.010 35.569 3.987 o
-3 6 18 95.588 109.623 7.067 122.130 o
-3 6 19 39.216 43.249 5.347 252.942 o
-3 6 20 2642.080 2624.330 34.307 3.305 o
-3 6 21 1533.310 1572.540 25.119 6.760 o
-3 6 22 61.512 63.914 6.712 161.693 o
-3 6 23 39.348 40.051 4.573 303.622 o
-3 6 24 1622.180 1625.000 22.253 6.963 o
-3 6 25 1.982 2.991 2.444 1738.940 o
-3 6 26 591.383 563.328 13.317 23.493 o
-3 7 1 428.542 414.422 5.951 44.554 o
-3 7 2 165.488 164.340 4.316 117.580 o
-3 7 3 4525.820 4248.000 61.266 1.300 o
-3 7 4 3726.900 3594.880 23.839 2.547 o
-3 7 5 1840.510 1786.950 16.733 6.929 o
-3 7 6 22711.200 21850.500 100.655 0.110 o
-3 7 7 3629.600 3517.290 26.083 2.575 o
-3 7 8 15323.500 15007.400 86.963 0.216 o
-3 7 9 1452.320 1420.850 19.486 8.413 o
-3 7 10 2576.850 2493.770 29.491 3.736 o
-3 7 11 484.706 502.525 12.943 27.264 o
-3 7 12 1847.120 1847.940 31.702 4.874 o
-3 7 13 0.245 5.446 2.824 1383.640 o
-3 7 14 2654.610 2667.080 28.221 3.642 o
-3 7 15 576.979 573.579 11.978 25.330 o
-3 7 16 130.577 151.777 7.392 98.119 o
-3 7 17 200.072 208.784 8.796 66.820 o
-3 7 18 2553.080 2619.980 33.508 3.435 o
-3 7 19 461.152 472.608 13.191 27.922 o
-3 7 20 322.549 325.827 10.933 41.445 o
-3 7 21 74.827 72.219 5.403 185.420 o
-3 7 22 11.829 17.878 4.303 487.509 o
-3 7 23 777.712 775.048 14.781 17.371 o
-3 7 24 15.515 16.009 3.332 655.069 o
-3 7 25 472.175 462.805 12.570 28.784 o
-3 7 26 1.566 4.669 2.493 1650.870 o
-3 8 1 2596.920 2608.910 17.333 4.391 o
-3 8 2 1557.570 1505.990 13.611 8.974 o
-3 8 3 1700.100 1610.870 13.823 8.115 o
-3 8 4 5556.590 5221.370 96.372 0.713 o
-3 8 5 2470.410 2416.460 25.912 4.155 o
-3 8 6 4876.420 4760.910 34.220 1.582 o
-3 8 7 4012.660 3923.490 38.953 1.942 o
-3 8 8 857.301 869.501 13.914 16.400 o
-3 8 9 23.462 34.005 3.536 476.487 o
-3 8 10 1594.600 1563.630 16.032 8.265 o
-3 8 11 977.025 969.271 13.656 14.711 o
-3 8 12 5180.240 5113.680 38.946 1.389 o
-3 8 13 7313.790 7316.370 53.078 0.765 o
-3 8 14 2109.510 2124.400 23.188 5.163 o
-3 8 15 4548.340 4551.730 47.836 1.490 o
-3 8 16 4750.220 4851.940 41.159 1.505 o
-3 8 17 5.479 6.332 3.273 912.625 o
-3 8 18 1547.010 1553.170 22.227 7.294 o
-3 8 19 1293.100 1337.440 20.472 8.987 o
-3 8 20 1795.690 1837.250 24.172 5.964 o
-3 8 21 1932.070 1929.080 24.319 5.562 o
-3 8 22 336.761 344.305 9.782 43.516 o
-3 8 23 939.281 942.029 15.430 14.325 o
-3 8 24 10.835 13.431 2.468 1039.900 o
-3 8 25 48.312 41.791 3.426 354.210 o
-3 9 1 916.971 925.639 10.716 17.097 o
-3 9 2 2528.270 2487.140 18.746 4.507 o
-3 9 3 66.617 78.453 3.598 253.878 o
-3 9 4 11004.500 10741.900 62.702 0.399 o
-3 9 5 46.970 62.345 4.948 243.972 o
-3 9 6 11698.800 11475.800 76.579 0.342 o
-3 9 7 8871.170 8807.470 101.027 0.429 o
-3 9 8 3005.760 3016.340 39.035 2.656 o
-3 9 9 26773.800 26930.800 233.672 0.062 o
-3 9 10 576.631 573.308 14.996 21.724 o
-3 9 11 2940.770 2946.720 28.516 3.219 o
-3 9 12 2592.300 2671.320 24.638 3.929 o
-3 9 13 1.596 7.847 2.701 1358.170 o
-3 9 14 2677.310 2664.810 26.479 3.724 o
-3 9 15 930.633 927.723 14.565 14.925 o
-3 9 16 1659.180 1632.320 20.274 7.184 o
-3 9 17 3630.820 3624.100 33.572 2.327 o
-3 9 18 1454.760 1522.230 19.536 8.199 o
-3 9 19 7850.460 8048.870 63.989 0.637 o
-3 9 20 1523.470 1542.900 21.059 7.611 o
-3 9 21 1413.310 1463.220 19.773 8.418 o
-3 9 22 419.911 429.389 9.883 36.456 o
-3 9 23 11.421 23.195 5.045 374.301 o
-3 9 24 382.187 380.921 16.047 26.185 o
-3 9 25 1565.520 1410.720 44.214 3.968 o
-3 10 1 8452.740 8285.910 54.546 0.620 o
-3 10 2 322.868 332.896 7.795 51.252 o
-3 10 3 6112.490 5897.230 76.469 0.800 o
-3 10 4 1390.450 1414.950 30.114 6.334 o
-3 10 5 5774.010 5594.100 60.449 0.996 o
-3 10 6 743.422 736.362 17.326 16.146 o
-3 10 7 3314.620 3323.800 46.308 2.139 o
-3 10 8 546.818 511.752 16.378 21.160 o
-3 10 9 0.900 10.700 3.767 762.132 o
-3 10 10 1151.690 1183.090 19.443 10.326 o
-3 10 11 16.850 12.540 2.789 801.601 o
-3 10 12 146.952 158.172 6.851 98.556 o
-3 10 13 1116.180 1143.660 17.357 11.372 o
-3 10 14 745.773 751.097 12.483 19.731 o
-3 10 15 4694.040 4909.860 39.992 1.530 o
-3 10 16 343.426 358.227 8.760 45.650 o
-3 10 17 19260.600 19617.300 152.047 0.122 o
-3 10 18 1932.920 1996.150 24.339 5.492 o
-3 10 19 6665.050 6757.980 50.218 0.884 o
-3 10 20 0.120 5.068 3.861 784.889 o
-3 10 21 1529.290 1533.460 20.938 7.631 o
-3 10 22 35.009 33.542 5.194 279.717 o
-3 10 23 588.818 590.993 21.345 15.277 o
-3 10 24 150.384 148.207 9.703 71.883 o
-3 11 1 5242.170 5151.560 51.669 1.214 o
-3 11 2 1192.990 1174.850 14.638 11.700 o
-3 11 3 434.344 433.794 8.686 38.141 o
-3 11 4 4225.930 4228.070 48.918 1.600 o
-3 11 5 8923.190 9019.620 66.245 0.529 o
-3 11 6 31.777 39.877 4.216 353.250 o
-3 11 7 9058.580 8923.020 81.602 0.478 o
-3 11 8 500.464 518.330 16.957 21.175 o
-3 11 9 68.031 66.928 8.784 111.097 o
-3 11 10 1530.960 1514.350 37.006 4.860 o
-3 11 11 0.271 8.759 4.987 469.111 o
-3 11 12 140.975 149.963 9.979 70.932 o
-3 11 13 18.287 22.591 5.397 317.937 o
-3 11 14 1257.840 1301.240 25.469 7.872 o
-3 11 15 2866.610 2893.690 40.336 2.718 o
-3 11 16 129.436 136.912 10.704 67.667 o
-3 11 17 3782.640 3815.510 95.015 0.916 o
-3 11 18 1090.080 1124.040 40.156 5.207 o
-3 11 19 1455.810 1461.110 31.019 5.981 o
-3 11 20 565.367 573.854 24.415 13.231 o
-3 11 21 111.585 111.304 9.184 87.353 o
-3 11 22 686.805 663.243 33.542 8.017 o
-3 11 23 952.988 953.553 24.522 9.999 o
-3 11 24 304.178 283.580 16.771 27.863 o
-3 12 1 863.501 854.231 12.832 17.071 o
-3 12 2 36.215 37.893 3.890 368.782 o
-3 12 3 3539.950 3589.410 46.184 1.998 o
-3 12 4 44.284 40.793 3.915 334.609 o
-3 12 5 2327.910 2369.280 26.005 4.370 o
-3 12 6 1749.330 1754.260 24.181 6.162 o
-3 12 7 271.534 272.265 12.133 41.957 o
-3 12 8 2361.030 2355.800 32.589 3.818 o
-3 12 9 753.125 738.702 17.120 16.179 o
-3 12 10 4979.620 5021.290 63.033 1.127 o
-3 12 11 3817.540 3868.920 46.895 1.828 o
-3 12 12 1301.170 1338.590 30.013 6.640 o
-3 12 13 606.646 617.911 18.815 17.106 o
-3 12 14 660.238 659.100 18.185 16.813 o
-3 12 15 6807.010 6834.910 72.635 0.724 o
-3 12 16 9.425 22.419 6.708 238.954 o
-3 12 17 6297.020 6308.410 80.700 0.735 o
-3 12 18 1865.000 1893.530 31.942 4.785 o
-3 12 19 2888.370 2987.160 40.700 2.659 o
-3 12 20 2338.010 2301.460 33.120 3.830 o
-3 12 21 52.838 51.866 7.489 149.992 o
-3 12 22 587.260 571.945 19.383 17.070 o
-3 12 23 4.571 6.527 5.717 351.150 o
-3 13 1 439.777 429.609 8.557 38.230 o
-3 13 2 3906.770 3969.740 36.902 2.025 o
-3 13 3 2478.250 2454.440 27.156 4.032 o
-3 13 4 1714.970 1665.040 21.623 6.754 o
-3 13 5 994.229 991.808 16.362 13.186 o
-3 13 6 232.980 225.745 8.824 61.406 o
-3 13 7 947.007 957.736 18.264 12.785 o
-3 13 8 2542.620 2557.800 35.708 3.331 o
-3 13 9 7.530 8.640 4.494 513.691 o
-3 13 10 3393.350 3454.490 39.827 2.294 o
-3 13 11 146.616 134.765 7.584 93.938 o
-3 13 12 264.510 284.711 9.700 51.228 o
-3 13 13 26.091 30.651 4.509 362.843 o
-3 13 14 581.658 573.809 19.646 16.881 o
-3 13 15 16.898 23.679 6.081 266.254 o
-3 13 16 46.135 40.081 6.412 195.660 o
-3 13 17 569.596 568.894 17.127 19.529 o
-3 13 18 1283.560 1291.380 29.369 6.879 o
-3 13 19 94.250 87.313 7.201 125.229 o
-3 13 20 2007.840 1973.150 29.237 4.821 o
-3 13 21 3111.000 3127.160 53.044 2.022 o
-3 13 22 19.835 25.514 5.074 338.529 o
-3 13 23 1274.410 1164.810 35.066 5.838 o
-3 14 1 6291.550 6285.420 65.923 0.845 o
-3 14 2 670.183 659.415 13.269 21.099 o
-3 14 3 5148.830 5176.300 45.864 1.303 o
-3 14 4 744.358 736.624 14.239 18.480 o
-3 14 5 14.024 22.008 4.022 505.921 o
-3 14 6 991.073 1029.500 19.392 11.722 o
-3 14 7 797.055 812.127 17.163 15.313 o
-3 14 8 2583.960 2544.860 42.342 2.901 o
-3 14 9 0.287 8.050 5.036 462.477 o
-3 14 10 6648.580 6836.050 64.776 0.788 o
-3 14 11 1632.370 1703.030 37.737 4.515 o
-3 14 12 83.912 88.548 6.573 142.623 o
-3 14 13 209.632 209.238 8.539 67.085 o
-3 14 14 277.532 294.007 9.782 49.464 o
-3 14 15 601.533 601.430 17.785 18.215 o
-3 14 16 1523.970 1566.250 29.047 6.083 o
-3 14 17 3073.980 3163.770 42.895 2.414 o
-3 14 18 1807.160 1889.180 30.317 5.075 o
-3 14 19 777.133 790.537 17.750 15.229 o
-3 14 20 2233.590 2257.210 30.381 4.202 o
-3 14 21 526.363 495.259 16.606 21.366 o
-3 14 22 180.558 167.708 13.722 44.048 o
-3 15 1 1950.580 1984.170 22.805 5.649 o
-3 15 2 96.805 104.021 5.482 152.976 o
-3 15 3 1462.490 1421.520 20.858 8.070 o
-3 15 4 278.285 282.764 9.305 51.745 o
-3 15 5 318.271 308.746 9.657 46.330 o
-3 15 6 320.314 323.425 11.166 40.932 o
-3 15 7 33.068 53.634 5.899 225.830 o
-3 15 8 1640.650 1630.990 28.713 5.833 o
-3 15 9 7777.310 8007.130 83.748 0.559 o
-3 15 10 5876.900 5969.220 59.472 0.966 o
-3 15 11 12339.300 12429.500 96.759 0.286 o
-3 15 12 48.656 54.025 5.425 225.745 o
-3 15 13 3063.860 3055.320 34.425 2.810 o
-3 15 14 410.509 396.212 11.141 34.891 o
-3 15 15 60.157 62.146 7.029 154.452 o
-3 15 16 507.891 518.584 15.668 22.670 o
-3 15 17 21.899 20.404 6.213 251.357 o
-3 15 18 603.708 599.442 16.835 19.124 o
-3 15 19 1211.290 1206.200 21.127 9.442 o
-3 15 20 3410.000 3272.150 41.806 2.262 o
-3 15 21 399.129 387.774 22.869 16.578 o
-3 16 1 7844.680 8142.920 64.738 0.631 o
-3 16 2 3820.240 3851.630 40.699 1.989 o
-3 16 3 610.919 612.899 12.359 23.651 o
-3 16 4 34.277 44.687 4.571 310.892 o
-3 16 5 1841.350 1826.050 29.082 5.228 o
-3 16 6 3667.080 3684.530 54.152 1.718 o
-3 16 7 1014.130 1064.460 22.831 10.109 o
-3 16 8 592.116 561.307 16.746 19.655 o
-3 16 9 488.624 490.610 14.225 25.371 o
-3 16 10 528.102 541.500 14.863 23.098 o
-3 16 11 914.186 911.638 17.338 13.690 o
-3 16 12 6416.400 6432.240 56.477 0.892 o
-3 16 13 2026.050 2063.330 26.752 4.991 o
-3 16 14 1264.240 1258.260 21.697 8.937 o
-3 16 15 1124.320 1143.650 23.357 9.255 o
-3 16 16 107.078 116.795 7.698 106.687 o
-3 16 17 46.470 47.893 7.004 170.402 o
-3 16 18 1236.540 1176.120 20.822 9.489 o
-3 16 19 160.095 174.997 7.277 88.695 o
-3 16 20 4442.520 4277.320 54.803 1.427 o
-3 17 1 73.359 79.383 5.698 174.896 o
-3 17 2 778.484 800.302 15.506 16.694 o
-3 17 3 233.382 212.991 8.244 65.360 o
-3 17 4 193.160 208.719 8.507 69.686 o
-3 17 5 114.158 113.446 7.369 109.546 o
-3 17 6 306.821 303.816 12.308 38.714 o
-3 17 7 50.273 56.873 6.079 195.249 o
-3 17 8 3014.090 3015.200 38.174 2.690 o
-3 17 9 715.167 741.341 17.425 16.352 o
-3 17 10 3203.950 3218.350 32.226 2.751 o
-3 17 11 3054.180 3055.980 31.055 2.965 o
-3 17 12 653.364 638.661 13.595 21.264 o
-3 17 13 4268.240 4339.470 41.153 1.726 o
-3 17 14 795.300 771.502 18.289 14.794 o
-3 17 15 1296.570 1295.260 23.088 8.364 o
-3 17 16 23.185 26.894 4.154 420.531 o
-3 17 17 1049.800 1031.850 18.568 11.684 o
-3 17 18 27.961 29.947 3.526 463.028 o
-3 17 19 10.600 4.737 3.735 679.073 o
-3 18 1 1186.410 1203.150 23.149 8.944 o
-3 18 2 89.026 95.440 6.056 148.654 o
-3 18 3 109.915 111.731 6.357 127.223 o
-3 18 4 765.232 742.706 17.160 15.998 o
-3 18 5 1219.340 1271.210 22.556 8.850 o
-3 18 6 143.037 153.210 8.405 84.237 o
-3 18 7 573.905 563.179 18.431 18.180 o
-3 18 8 1411.090 1386.770 24.104 7.579 o
-3 18 9 116.602 113.384 6.512 121.392 o
-3 18 10 388.542 396.246 10.991 36.185 o
-3 18 11 1008.810 1012.710 15.785 13.245 o
-3 18 12 3964.330 4040.480 36.799 1.988 o
-3 18 13 102.648 100.799 5.826 143.424 o
-3 18 14 3692.190 3699.110 45.910 1.928 o
-3 18 15 476.098 450.150 14.304 26.030 o
-3 18 16 1034.870 991.308 22.747 10.217 o
-3 18 17 43.588 45.374 4.477 292.989 o
-3 18 18 230.095 241.013 9.295 58.407 o
-3 19 1 748.250 766.279 15.000 17.642 o
-3 19 2 164.801 153.537 7.234 90.548 o
-3 19 3 145.542 154.264 7.180 95.966 o
-3 19 4 733.491 751.506 17.545 16.012 o
-3 19 5 1510.700 1553.530 29.275 6.085 o
-3 19 6 113.930 112.953 8.659 92.733 o
-3 19 7 156.541 164.571 7.557 88.123 o
-3 19 8 211.804 207.587 8.023 70.137 o
-3 19 9 783.882 801.231 16.313 16.072 o
-3 19 10 10.905 15.076 3.577 655.051 o
-3 19 11 653.591 653.367 13.807 20.922 o
-3 19 12 400.554 392.967 11.245 35.150 o
-3 19 13 1119.620 1083.170 22.709 9.621 o
-3 19 14 869.044 870.859 19.511 13.052 o
-3 19 15 2080.690 2038.230 44.214 3.298 o
-3 19 16 697.129 695.530 21.561 13.791 o
-3 19 17 190.337 187.869 10.501 58.805 o
-3 20 1 2959.880 2914.720 31.689 3.064 o
-3 20 2 21.374 26.882 4.122 433.380 o
-3 20 3 150.370 153.719 7.012 96.501 o
-3 20 4 762.621 803.989 20.147 13.761 o
-3 20 5 960.571 982.254 22.353 10.776 o
-3 20 6 211.762 209.193 10.646 54.843 o
-3 20 7 72.781 84.796 7.637 127.158 o
-3 20 8 1077.870 1059.860 21.369 10.351 o
-3 20 9 156.665 156.323 8.913 76.739 o
-3 20 10 484.293 505.680 14.838 24.409 o
-3 20 11 59.432 72.898 7.511 139.485 o
-3 20 12 999.854 1031.350 32.779 7.035 o
-3 20 13 105.142 91.603 6.933 124.197 o
-3 20 14 4801.520 4723.170 71.923 1.059 o
-3 20 15 78.004 71.406 13.340 57.206 o
-3 20 16 1571.970 1523.470 30.711 5.749 o
-3 21 1 5.547 10.649 3.298 855.625 o
-3 21 2 2961.840 2920.980 34.390 2.931 o
-3 21 3 459.587 477.579 14.836 25.273 o
-3 21 4 4544.110 4607.360 60.407 1.276 o
-3 21 5 2511.510 2528.040 36.441 3.322 o
-3 21 6 3316.980 3327.590 43.086 2.248 o
-3 21 7 3475.590 3467.490 47.753 1.999 o
-3 21 8 7.978 2.167 4.613 510.231 o
-3 21 9 186.954 189.978 10.397 59.665 o
-3 21 10 1.319 -1.210 4.477 604.907 o
-3 21 11 51.515 52.085 5.995 199.702 o
-3 21 12 197.825 179.045 8.781 69.337 o
-3 21 13 1236.350 1249.210 29.632 6.987 o
-3 21 14 578.302 563.252 18.303 18.250 o
-3 22 1 229.822 258.067 15.294 34.145 o
-3 22 2 6523.100 6381.300 64.683 0.824 o
-3 22 3 246.274 260.396 10.552 50.132 o
-3 22 4 586.804 610.670 15.678 20.483 o
-3 22 5 1025.320 1041.330 20.535 11.005 o
-3 22 6 906.091 884.726 18.730 13.133 o
-3 22 7 876.121 858.998 20.719 12.408 o
-3 22 8 234.489 230.670 11.213 49.327 o
-3 22 9 93.864 88.694 6.945 129.843 o
-3 22 10 493.659 451.463 20.801 17.396 o
-3 22 11 434.450 445.922 16.684 23.356 o
-3 22 12 101.925 88.986 10.672 75.549 o
-3 23 1 661.177 644.745 14.282 20.407 o
-3 23 2 117.117 114.489 6.551 120.332 o
-3 23 3 1292.330 1276.420 24.343 8.088 o
-3 23 4 388.850 387.125 13.052 31.756 o
-3 23 5 254.497 243.442 10.392 50.839 o
-3 23 6 65.427 59.958 5.936 183.597 o
-3 23 7 590.224 594.864 15.291 20.973 o
-3 23 8 1149.000 1093.330 33.558 6.456 o
-3 23 9 1.135 -3.303 4.016 750.718 o
-3 24 1 792.998 721.966 15.978 16.648 o
-3 24 2 15.267 23.574 4.093 481.236 o
-3 24 3 4.605 12.627 3.852 671.478 o
-3 24 4 2461.730 2369.400 31.980 3.750 o
-3 24 5 153.633 141.253 6.708 100.625 o
-2 0 2 544.624 546.635 16.875 20.342 o
-2 0 4 4181.230 3971.800 49.986 1.627 o
-2 0 6 3593.200 3586.850 44.917 2.016 o
-2 0 8 4846.830 4905.290 44.571 1.422 o
-2 0 10 10185.900 10082.600 69.912 0.432 o
-2 0 12 10865.200 10820.200 90.297 0.354 o
-2 0 14 571.510 513.298 19.288 17.673 o
-2 0 16 3900.460 3887.380 61.713 1.457 o
-2 0 18 2738.780 2797.590 56.029 2.103 o
-2 0 20 8208.720 8389.110 177.619 0.258 o
-2 0 22 175.175 179.336 18.677 28.032 o
-2 0 24 171.731 185.842 14.277 41.729 o
-2 0 26 1941.510 1894.420 31.956 4.674 o
-2 1 1 1101.090 1143.870 13.003 13.066 o
-2 1 2 327.499 303.006 10.575 42.931 o
-2 1 3 3995.510 3885.920 88.415 0.981 o
-2 1 4 6836.390 6743.350 45.644 0.892 o
-2 1 5 33.829 45.535 6.758 191.743 o
-2 1 6 2379.710 2268.490 21.964 4.688 o
-2 1 7 190.568 193.539 4.894 98.707 o
-2 1 8 3659.580 3719.850 25.350 2.512 o
-2 1 9 276.028 265.891 5.698 68.427 o
-2 1 10 7049.630 6964.370 39.825 0.882 o
-2 1 11 2101.850 2084.070 17.939 5.735 o
-2 1 12 3491.090 3413.760 28.565 2.625 o
-2 1 13 115.600 110.338 5.796 134.170 o
-2 1 14 1734.880 1705.010 19.697 6.943 o
-2 1 15 18.130 26.683 3.466 551.037 o
-2 1 16 302.369 297.093 10.202 45.982 o
-2 1 17 3179.050 3160.950 41.657 2.410 o
-2 1 18 1196.190 1229.230 21.879 9.231 o
-2 1 19 6.233 17.969 5.477 353.509 o
-2 1 20 2589.750 2608.860 39.629 3.033 o
-2 1 21 441.287 438.401 18.925 20.257 o
-2 1 22 739.744 712.520 19.433 14.805 o
-2 1 23 270.451 270.509 12.050 42.356 o
-2 1 24 4155.740 4087.090 110.250 0.716 o
-2 1 25 90.041 87.188 6.797 135.000 o
-2 1 26 0.588 -2.727 2.926 1414.810 o
-2 1 27 662.617 644.583 10.911 23.696 o
-2 2 1 9473.880 9493.220 44.754 0.537 o
-2 2 2 21551.200 21303.800 98.626 0.119 o
-2 2 3 7059.430 6987.150 38.906 0.884 o
-2 2 4 16154.200 16124.200 73.289 0.204 o
-2 2 5 3824.030 3778.290 28.145 2.328 o
-2 2 6 1446.600 1496.140 17.518 8.715 o
-2 2 7 3563.840 3569.490 24.549 2.644 o
-2 2 8 37104.400 36736.700 155.559 0.042 o
-2 2 9 2424.630 2362.350 18.466 4.793 o
-2 2 10 17661.900 17602.300 73.644 0.175 o
-2 2 11 906.876 892.366 11.053 17.274 o
-2 2 12 7729.260 7687.240 65.057 0.656 o
-2 2 13 4947.430 4926.770 36.913 1.500 o
-2 2 14 8046.750 8047.750 90.694 0.516 o
-2 2 15 202.432 200.408 6.876 80.121 o
-2 2 16 5911.800 5961.350 55.477 0.998 o
-2 2 17 8279.380 8433.880 87.993 0.505 o
-2 2 18 9008.270 9167.350 79.972 0.479 o
-2 2 19 34.797 38.211 5.928 233.004 o
-2 2 20 4051.830 4189.270 52.781 1.573 o
-2 2 21 1991.740 2037.740 34.301 4.265 o
-2 2 22 1685.310 1749.540 31.059 5.293 o
-2 2 23 6.123 13.014 4.802 454.751 o
-2 2 24 776.928 801.837 27.177 9.992 o
-2 2 25 168.615 189.609 7.897 79.950 o
-2 2 26 377.265 378.257 9.851 39.958 o
-2 2 27 75.003 77.895 3.930 228.893 o
-2 3 1 15503.300 15421.100 66.777 0.222 o
-2 3 2 32961.000 32703.900 152.951 0.052 o
-2 3 3 2525.770 2573.380 19.815 4.380 o
-2 3 4 189.643 195.330 5.407 94.727 o
-2 3 5 18745.000 18362.700 80.139 0.157 o
-2 3 6 1158.980 1174.680 13.938 12.171 o
-2 3 7 1569.410 1541.760 13.882 8.793 o
-2 3 8 4067.700 4000.310 25.165 2.205 o
-2 3 9 264.501 260.902 5.014 73.662 o
-2 3 10 3612.970 3559.980 23.866 2.633 o
-2 3 11 6234.930 6184.600 40.585 1.052 o
-2 3 12 1968.510 1948.270 23.002 5.626 o
-2 3 13 833.324 828.925 12.719 17.702 o
-2 3 14 1357.970 1375.280 19.057 8.994 o
-2 3 15 1.495 -0.049 3.284 1098.520 o
-2 3 16 11297.500 11528.600 92.087 0.329 o
-2 3 17 387.724 390.339 11.903 34.256 o
-2 3 18 2256.060 2348.490 31.825 3.998 o
-2 3 19 21.605 27.625 5.044 332.651 o
-2 3 20 723.217 701.973 19.052 15.274 o
-2 3 21 4074.940 4186.450 53.255 1.558 o
-2 3 22 64.249 74.719 7.227 143.033 o
-2 3 23 4863.410 4903.830 56.875 1.241 o
-2 3 24 532.921 522.384 15.141 22.835 o
-2 3 25 1068.550 1077.460 18.153 11.585 o
-2 3 26 1545.430 1549.200 24.336 6.905 o
-2 3 27 54.802 53.520 3.265 324.884 o
-2 4 1 76.258 86.435 3.444 236.127 o
-2 4 2 1491.200 1492.000 14.851 9.079 o
-2 4 3 16377.800 16326.800 73.805 0.199 o
-2 4 4 20503.700 20493.000 84.731 0.132 o
-2 4 5 1134.360 1120.200 14.548 12.344 o
-2 4 6 16809.600 16610.000 83.018 0.187 o
-2 4 7 4.272 8.262 1.932 1902.250 o
-2 4 8 18.914 18.856 1.758 989.886 o
-2 4 9 2313.830 2304.050 19.054 4.995 o
-2 4 10 1853.630 1871.640 16.141 6.838 o
-2 4 11 23904.000 23341.900 120.075 0.096 o
-2 4 12 2626.060 2687.010 27.670 3.696 o
-2 4 13 32653.800 32318.500 308.919 0.041 o
-2 4 14 9458.890 9638.930 111.651 0.368 o
-2 4 15 5388.410 5506.920 51.172 1.161 o
-2 4 16 14111.600 14230.700 109.546 0.223 o
-2 4 17 5.961 8.176 3.855 681.093 o
-2 4 18 377.238 387.995 12.168 34.119 o
-2 4 19 3987.020 4089.150 86.305 1.000 o
-2 4 20 72.748 77.660 7.227 137.533 o
-2 4 21 2267.960 2317.590 35.923 3.673 o
-2 4 22 477.494 466.803 15.052 24.668 o
-2 4 23 1265.400 1309.870 29.975 6.765 o
-2 4 24 1513.460 1593.280 23.221 7.144 o
-2 4 25 576.222 572.518 12.439 24.790 o
-2 4 26 600.886 589.708 11.295 25.371 o
-2 4 27 275.345 276.207 9.785 50.341 o
-2 5 1 13337.400 13125.300 59.853 0.293 o
-2 5 2 10.193 16.833 2.202 1124.130 o
-2 5 3 942.121 996.776 10.666 16.356 o
-2 5 4 2804.180 2808.270 19.606 3.862 o
-2 5 5 13208.900 13009.600 64.236 0.294 o
-2 5 6 14944.300 14809.100 78.867 0.229 o
-2 5 7 1734.200 1696.120 15.310 7.614 o
-2 5 8 29.665 31.529 4.464 353.033 o
-2 5 9 1250.190 1249.080 12.845 11.593 o
-2 5 10 75.883 82.274 3.737 230.661 o
-2 5 11 55.876 59.909 3.876 281.815 o
-2 5 12 2311.610 2256.110 24.583 4.592 o
-2 5 13 119.030 118.346 5.722 131.576 o
-2 5 14 4699.910 4697.860 44.419 1.488 o
-2 5 15 3.265 8.441 3.242 954.118 o
-2 5 16 4509.890 4600.530 46.184 1.522 o
-2 5 17 322.886 363.658 14.557 31.036 o
-2 5 18 1451.450 1450.150 23.945 7.393 o
-2 5 19 8003.610 8295.060 104.410 0.461 o
-2 5 20 130.549 124.033 9.022 83.713 o
-2 5 21 1378.360 1422.720 26.770 7.038 o
-2 5 22 3.491 5.601 4.371 584.773 o
-2 5 23 1232.050 1238.750 20.330 9.514 o
-2 5 24 1563.030 1633.290 22.695 7.042 o
-2 5 25 2645.390 2640.450 28.646 3.640 o
-2 5 26 35.455 36.244 3.472 413.272 o
-2 5 27 1823.180 1844.510 26.765 5.547 o
-2 6 1 17.331 54.093 2.755 552.943 o
-2 6 2 36773.200 36482.800 130.438 0.044 o
-2 6 3 523.207 545.040 7.419 33.569 o
-2 6 4 155.355 154.990 4.857 118.142 o
-2 6 5 1828.800 1789.300 16.879 6.941 o
-2 6 6 5814.850 5610.150 35.203 1.226 o
-2 6 7 8.664 11.548 1.879 1489.950 o
-2 6 8 9357.240 9237.850 54.376 0.530 o
-2 6 9 149.267 152.722 4.847 121.325 o
-2 6 10 5423.860 5305.740 33.672 1.364 o
-2 6 11 6699.750 6606.590 46.847 0.911 o
-2 6 12 8335.640 8301.760 92.903 0.488 o
-2 6 13 7032.030 7133.190 53.399 0.802 o
-2 6 14 4900.600 4857.440 79.036 0.952 o
-2 6 15 2260.480 2263.250 25.028 4.626 o
-2 6 16 639.726 670.595 12.928 21.886 o
-2 6 17 62.307 69.383 5.797 186.591 o
-2 6 18 10911.500 11137.200 91.895 0.345 o
-2 6 19 5.559 8.715 4.017 638.016 o
-2 6 20 142.898 148.220 7.990 88.928 o
-2 6 21 14.903 26.552 5.155 344.701 o
-2 6 22 218.730 238.681 8.642 63.349 o
-2 6 23 44.772 51.688 5.494 229.813 o
-2 6 24 319.065 325.481 10.734 42.268 o
-2 6 25 113.770 116.940 5.615 136.432 o
-2 6 26 16.138 21.803 3.019 684.419 o
-2 7 1 2414.190 2478.930 16.811 4.821 o
-2 7 2 4564.750 4610.540 26.237 1.828 o
-2 7 3 1768.000 1779.770 14.715 7.435 o
-2 7 4 10904.700 10896.200 54.400 0.413 o
-2 7 5 17380.700 17177.400 81.590 0.177 o
-2 7 6 28603.800 27878.100 126.251 0.070 o
-2 7 7 2317.640 2240.650 17.157 5.191 o
-2 7 8 51.914 51.577 2.862 360.803 o
-2 7 9 9503.960 9367.180 50.903 0.525 o
-2 7 10 10842.600 10665.200 54.549 0.420 o
-2 7 11 1682.550 1676.890 23.136 6.582 o
-2 7 12 8780.550 8547.050 53.556 0.591 o
-2 7 13 307.430 313.770 7.141 55.865 o
-2 7 14 4470.360 4481.310 38.930 1.679 o
-2 7 15 439.882 451.669 11.364 32.192 o
-2 7 16 10611.200 10944.100 79.732 0.380 o
-2 7 17 1744.400 1808.590 23.209 6.253 o
-2 7 18 279.396 266.546 8.792 54.494 o
-2 7 19 492.483 490.555 13.309 26.653 o
-2 7 20 11358.200 11539.000 117.786 0.286 o
-2 7 21 812.318 835.685 18.671 14.121 o
-2 7 22 1205.020 1233.570 22.386 9.033 o
-2 7 23 400.326 418.583 12.873 31.197 o
-2 7 24 244.369 255.784 8.087 62.089 o
-2 7 25 239.512 241.640 11.193 48.624 o
-2 7 26 1.514 0.741 2.070 2525.380 o
-2 8 1 13473.100 13509.700 56.502 0.288 o
-2 8 2 4102.550 3999.470 24.655 2.197 o
-2 8 3 99.174 103.426 4.007 182.937 o
-2 8 4 13.205 15.992 3.096 745.347 o
-2 8 5 6229.740 6119.290 36.402 1.089 o
-2 8 6 250.689 245.088 5.064 77.353 o
-2 8 7 60.623 59.245 2.408 341.704 o
-2 8 8 12523.000 12282.100 57.094 0.329 o
-2 8 9 5051.180 4864.150 30.673 1.559 o
-2 8 10 33442.100 32665.300 156.785 0.051 o
-2 8 11 2837.780 2786.900 40.629 2.754 o
-2 8 12 11534.100 11429.100 77.766 0.346 o
-2 8 13 47.418 50.859 3.235 354.471 o
-2 8 14 8870.460 8691.380 59.307 0.562 o
-2 8 15 650.957 687.524 12.770 21.672 o
-2 8 16 10517.300 10562.300 77.472 0.394 o
-2 8 17 2473.820 2466.790 28.000 3.969 o
-2 8 18 1576.130 1595.090 21.693 7.242 o
-2 8 19 875.310 881.228 15.608 15.139 o
-2 8 20 312.698 331.722 10.627 42.794 o
-2 8 21 32.955 38.156 4.753 309.786 o
-2 8 22 82.065 76.649 5.517 173.606 o
-2 8 23 224.076 229.958 7.766 68.233 o
-2 8 24 86.938 80.380 4.015 208.551 o
-2 8 25 206.940 192.655 9.303 63.817 o
-2 8 26 11.116 9.617 3.232 787.791 o
-2 9 1 2642.350 2619.750 18.878 4.234 o
-2 9 2 865.337 889.744 11.159 17.796 o
-2 9 3 7444.710 7300.180 39.121 0.817 o
-2 9 4 124.049 117.684 4.135 154.483 o
-2 9 5 7342.900 7282.630 39.316 0.829 o
-2 9 6 698.151 705.863 9.144 23.819 o
-2 9 7 7278.280 7250.970 40.101 0.835 o
-2 9 8 2870.170 2776.920 19.283 3.816 o
-2 9 9 22.177 30.862 3.342 522.751 o
-2 9 10 8793.320 8750.050 67.258 0.541 o
-2 9 11 30.723 27.576 3.921 409.843 o
-2 9 12 46.530 49.004 5.771 216.710 o
-2 9 13 498.858 494.905 9.240 32.869 o
-2 9 14 1306.480 1325.730 14.956 10.428 o
-2 9 15 1094.200 1109.650 15.157 12.458 o
-2 9 16 27.684 32.213 3.670 441.137 o
-2 9 17 1326.350 1335.790 19.063 9.218 o
-2 9 18 421.130 450.836 10.817 34.003 o
-2 9 19 3313.040 3394.390 34.018 2.557 o
-2 9 20 721.119 749.227 12.847 19.852 o
-2 9 21 692.759 695.980 14.068 19.688 o
-2 9 22 0.073 2.749 6.450 294.438 o
-2 9 23 1094.570 1099.170 14.688 12.673 o
-2 9 24 97.067 102.671 6.382 135.376 o
-2 9 25 2334.870 2240.030 34.046 3.793 o
-2 10 1 8316.560 8002.860 56.134 0.635 o
-2 10 2 2170.480 2161.440 18.997 5.409 o
-2 10 3 75.594 83.246 3.227 246.631 o
-2 10 4 4366.600 4217.900 23.792 2.031 o
-2 10 5 679.443 669.287 8.686 25.101 o
-2 10 6 1640.300 1618.490 18.413 7.583 o
-2 10 7 19529.300 19173.900 122.490 0.133 o
-2 10 8 3349.040 3268.320 57.656 1.775 o
-2 10 9 13533.700 13252.000 127.414 0.222 o
-2 10 10 1187.690 1127.420 20.053 10.082 o
-2 10 11 8990.460 8825.330 98.180 0.433 o
-2 10 12 17581.800 17759.300 180.266 0.126 o
-2 10 13 4195.840 4323.780 40.372 1.769 o
-2 10 14 7817.250 8026.250 61.548 0.651 o
-2 10 15 632.495 643.324 11.538 23.738 o
-2 10 16 37.368 42.667 3.514 387.017 o
-2 10 17 14990.300 15273.500 97.670 0.212 o
-2 10 18 233.067 245.991 7.227 68.802 o
-2 10 19 7323.830 7489.740 54.730 0.748 o
-2 10 20 116.370 121.700 5.137 141.674 o
-2 10 21 138.684 160.398 8.036 88.037 o
-2 10 22 960.249 953.145 17.280 13.177 o
-2 10 23 209.343 202.948 12.439 46.719 o
-2 10 24 309.438 263.245 16.771 27.988 o
-2 10 25 0.074 -0.218 3.812 851.302 o
-2 11 1 1197.900 1193.530 17.230 10.770 o
-2 11 2 4627.630 4478.300 37.542 1.653 o
-2 11 3 5593.470 5491.210 44.780 1.192 o
-2 11 4 774.259 772.797 17.017 15.844 o
-2 11 5 525.134 527.727 10.830 28.931 o
-2 11 6 2657.850 2652.610 26.845 3.730 o
-2 11 7 906.157 895.069 14.828 15.196 o
-2 11 8 4516.250 4471.820 74.490 1.080 o
-2 11 9 3720.900 3734.600 60.597 1.540 o
-2 11 10 3586.760 3539.500 42.303 2.106 o
-2 11 11 2325.710 2316.630 32.754 3.864 o
-2 11 12 1157.570 1161.040 20.052 10.150 o
-2 11 13 849.489 862.141 17.380 14.444 o
-2 11 14 656.457 663.368 15.323 19.354 o
-2 11 15 1938.550 1973.840 32.396 4.574 o
-2 11 16 519.728 537.386 19.195 18.243 o
-2 11 17 438.894 436.957 21.885 16.948 o
-2 11 18 95.147 106.758 9.785 84.525 o
-2 11 19 1004.720 1001.060 26.078 9.106 o
-2 11 20 2157.140 2116.470 41.795 3.398 o
-2 11 21 208.383 201.187 10.545 56.073 o
-2 11 22 3516.170 3434.480 57.138 1.718 o
-2 11 23 110.927 103.211 8.342 98.797 o
-2 11 24 1961.920 1777.600 40.784 3.797 o
-2 12 1 2369.600 2372.270 21.824 4.633 o
-2 12 2 1371.340 1357.510 13.911 10.232 o
-2 12 3 763.878 775.991 12.931 18.914 o
-2 12 4 871.362 844.949 14.514 16.018 o
-2 12 5 222.770 212.433 6.423 78.088 o
-2 12 6 24.787 24.184 3.195 550.801 o
-2 12 7 26.175 31.622 3.492 472.847 o
-2 12 8 787.792 789.818 15.337 16.764 o
-2 12 9 1933.850 1993.350 37.668 4.020 o
-2 12 10 4.306 6.943 4.167 621.494 o
-2 12 11 752.283 752.801 16.044 16.895 o
-2 12 12 50.276 46.115 5.222 238.601 o
-2 12 13 45.236 51.474 5.125 247.246 o
-2 12 14 91.305 84.128 7.269 126.009 o
-2 12 15 1349.530 1388.270 26.870 7.140 o
-2 12 16 189.634 190.198 15.362 36.807 o
-2 12 17 661.344 690.662 19.029 15.953 o
-2 12 18 8.064 10.058 5.213 393.081 o
-2 12 19 1953.610 1896.830 31.378 4.720 o
-2 12 20 246.831 226.630 11.567 47.068 o
-2 12 21 369.991 352.933 15.995 26.904 o
-2 12 22 2253.480 2158.850 31.567 4.134 o
-2 12 23 9.179 7.242 3.773 670.486 o
-2 12 24 72.795 63.092 5.310 195.008 o
-2 13 1 9373.750 9589.610 59.845 0.505 o
-2 13 2 986.087 995.149 12.839 14.873 o
-2 13 3 1075.080 1083.690 16.779 12.061 o
-2 13 4 2929.700 2894.650 27.546 3.299 o
-2 13 5 1251.090 1230.980 15.839 10.779 o
-2 13 6 913.708 890.888 13.412 15.918 o
-2 13 7 1152.100 1173.610 15.891 11.561 o
-2 13 8 624.558 657.337 12.668 22.574 o
-2 13 9 4137.640 4207.030 39.261 1.834 o
-2 13 10 295.484 309.160 10.706 44.304 o
-2 13 11 2913.580 2979.680 32.918 3.016 o
-2 13 12 73.024 75.495 6.254 161.560 o
-2 13 13 124.222 122.757 6.738 113.166 o
-2 13 14 950.961 999.163 20.031 11.792 o
-2 13 15 350.384 333.268 11.804 37.350 o
-2 13 16 630.138 646.174 15.987 19.240 o
-2 13 17 948.224 962.966 29.598 8.185 o
-2 13 18 391.627 408.230 13.963 29.468 o
-2 13 19 153.802 152.140 8.834 78.303 o
-2 13 20 1416.760 1398.830 27.390 6.839 o
-2 13 21 3.486 8.282 4.876 471.145 o
-2 13 22 170.473 157.048 7.128 89.743 o
-2 13 23 199.534 187.910 8.625 69.496 o
-2 14 1 235.640 237.983 6.553 72.780 o
-2 14 2 1680.690 1723.940 18.532 7.259 o
-2 14 3 246.239 236.194 7.038 68.602 o
-2 14 4 4036.400 4072.280 34.655 2.001 o
-2 14 5 1.879 6.308 2.873 1249.280 o
-2 14 6 6291.290 6353.440 48.381 0.973 o
-2 14 7 3565.940 3592.880 35.236 2.320 o
-2 14 8 5502.860 5510.850 44.769 1.208 o
-2 14 9 2684.010 2628.680 29.771 3.538 o
-2 14 10 1767.340 1779.790 21.824 6.434 o
-2 14 11 3254.830 3234.350 35.351 2.591 o
-2 14 12 1487.600 1486.810 22.625 7.501 o
-2 14 13 1401.810 1439.380 22.254 7.940 o
-2 14 14 389.531 380.342 12.491 33.067 o
-2 14 15 5851.980 5894.490 58.710 0.981 o
-2 14 16 1837.450 1850.160 27.942 5.361 o
-2 14 17 3569.680 3596.400 46.567 1.975 o
-2 14 18 980.827 964.276 20.991 11.293 o
-2 14 19 8.402 3.809 4.415 540.800 o
-2 14 20 1645.000 1625.910 28.654 5.839 o
-2 14 21 233.406 193.288 12.959 43.356 o
-2 14 22 461.309 427.990 11.685 31.249 o
-2 14 23 198.822 161.696 18.677 27.684 o
-2 15 1 12566.300 12779.500 78.407 0.298 o
-2 15 2 5842.070 5895.410 42.968 1.126 o
-2 15 3 7745.100 7818.180 56.892 0.685 o
-2 15 4 4513.810 4589.140 38.773 1.651 o
-2 15 5 3171.910 3195.050 27.991 2.949 o
-2 15 6 2629.520 2629.700 25.051 3.884 o
-2 15 7 528.663 506.788 11.274 28.489 o
-2 15 8 476.423 462.142 10.853 31.610 o
-2 15 9 277.760 255.850 8.851 54.909 o
-2 15 10 840.583 841.284 14.759 16.235 o
-2 15 11 106.084 107.405 6.365 129.934 o
-2 15 12 1366.850 1395.030 21.887 8.227 o
-2 15 13 1442.270 1469.010 24.852 7.202 o
-2 15 14 435.260 437.471 13.198 29.166 o
-2 15 15 3.675 6.431 4.073 656.595 o
-2 15 16 1.464 15.022 5.547 367.224 o
-2 15 17 142.667 148.890 9.683 73.194 o
-2 15 18 1640.260 1623.010 26.770 6.154 o
-2 15 19 1423.570 1383.570 26.230 7.084 o
-2 15 20 2832.000 2741.350 46.605 2.483 o
-2 15 21 4925.360 4723.450 54.889 1.275 o
-2 15 22 66.673 74.052 5.134 201.542 o
-2 16 1 41.645 44.897 4.121 321.970 o
-2 16 2 705.935 716.780 13.120 20.135 o
-2 16 3 53.854 57.777 4.383 263.133 o
-2 16 4 600.509 594.842 12.011 24.481 o
-2 16 5 1132.130 1171.890 17.251 11.223 o
-2 16 6 107.514 113.472 5.389 144.975 o
-2 16 7 2088.160 2065.590 22.754 5.301 o
-2 16 8 3.324 4.932 3.140 1052.140 o
-2 16 9 660.814 631.719 40.977 5.959 o
-2 16 10 6.844 14.421 3.416 758.802 o
-2 16 11 663.758 672.471 13.319 21.049 o
-2 16 12 976.751 983.430 17.977 12.607 o
-2 16 13 3374.230 3407.640 40.300 2.299 o
-2 16 14 1016.790 1006.470 19.694 11.505 o
-2 16 15 1885.150 1865.810 27.945 5.262 o
-2 16 16 343.907 324.214 11.824 37.814 o
-2 16 17 29.633 27.220 4.571 350.692 o
-2 16 18 580.332 580.878 14.214 22.486 o
-2 16 19 703.624 700.860 18.754 15.687 o
-2 16 20 1.154 8.558 4.199 637.620 o
-2 16 21 1057.160 995.681 19.022 11.566 o
-2 17 1 4178.470 4291.160 41.537 1.757 o
-2 17 2 494.629 518.417 12.509 27.445 o
-2 17 3 12949.600 13122.200 88.057 0.275 o
-2 17 4 8620.840 8774.820 64.249 0.560 o
-2 17 5 3150.670 3236.400 30.391 2.855 o
-2 17 6 7328.640 7404.450 53.123 0.759 o
-2 17 7 626.705 635.289 12.141 23.312 o
-2 17 8 368.212 372.740 10.084 40.000 o
-2 17 9 318.720 313.174 8.433 50.288 o
-2 17 10 1489.590 1460.390 18.643 8.373 o
-2 17 11 33.859 33.295 3.769 398.519 o
-2 17 12 640.357 653.920 15.469 19.527 o
-2 17 13 0.001 7.949 3.590 872.314 o
-2 17 14 1.712 2.069 3.258 1075.210 o
-2 17 15 133.903 136.051 6.440 111.160 o
-2 17 16 419.984 437.554 12.577 30.808 o
-2 17 17 65.338 80.109 7.953 125.206 o
-2 17 18 2588.490 2630.980 40.007 3.004 o
-2 17 19 7.404 16.628 4.534 480.738 o
-2 17 20 3402.330 3288.530 54.886 1.838 o
-2 18 1 12.826 10.822 3.713 624.521 o
-2 18 2 625.800 637.962 14.148 21.199 o
-2 18 3 929.707 940.657 17.369 13.427 o
-2 18 4 38.336 48.647 4.715 286.498 o
-2 18 5 134.142 136.986 6.632 108.465 o
-2 18 6 293.488 285.062 9.077 51.245 o
-2 18 7 2877.530 2842.240 25.845 3.457 o
-2 18 8 83.588 85.729 4.822 186.852 o
-2 18 9 644.529 639.760 12.408 22.619 o
-2 18 10 711.711 691.209 12.145 21.100 o
-2 18 11 901.281 914.713 16.091 14.456 o
-2 18 12 2864.000 2854.500 39.202 2.787 o
-2 18 13 2992.460 2942.320 37.674 2.749 o
-2 18 14 27.814 32.540 4.495 354.747 o
-2 18 15 268.814 252.991 12.588 41.072 o
-2 18 16 295.780 294.871 12.817 37.940 o
-2 18 17 1387.360 1362.830 26.642 7.122 o
-2 18 18 441.113 441.636 13.603 28.215 o
-2 18 19 235.151 228.672 8.919 60.481 o
-2 19 1 4525.640 4579.030 70.910 1.122 o
-2 19 2 1551.890 1543.180 21.362 7.460 o
-2 19 3 152.731 149.186 6.884 97.827 o
-2 19 4 754.119 773.127 16.318 16.556 o
-2 19 5 54.924 59.557 5.613 206.291 o
-2 19 6 575.534 599.170 14.410 22.178 o
-2 19 7 220.246 220.845 7.472 71.253 o
-2 19 8 1356.360 1310.520 18.361 9.322 o
-2 19 9 480.459 451.101 15.398 24.264 o
-2 19 10 1919.370 1890.590 26.951 5.302 o
-2 19 11 472.292 486.755 15.116 24.471 o
-2 19 12 537.223 536.327 15.692 21.939 o
-2 19 13 219.150 222.701 10.073 56.454 o
-2 19 14 1.046 13.112 4.662 510.815 o
-2 19 15 470.049 492.975 15.987 23.211 o
-2 19 16 971.109 982.859 21.565 11.050 o
-2 19 17 845.449 812.420 20.795 12.738 o
-2 19 18 369.430 369.189 13.889 30.917 o
-2 20 1 1590.690 1604.400 21.548 7.211 o
-2 20 2 5.215 4.816 3.483 845.660 o
-2 20 3 3263.750 3315.000 36.882 2.505 o
-2 20 4 537.748 552.601 13.748 24.222 o
-2 20 5 494.717 472.340 12.704 27.778 o
-2 20 6 504.274 514.213 13.107 26.351 o
-2 20 7 306.469 303.763 12.843 37.170 o
-2 20 8 535.443 531.743 14.279 23.803 o
-2 20 9 283.200 286.262 9.730 49.525 o
-2 20 10 3.730 6.290 3.528 841.550 o
-2 20 11 2154.340 2175.190 37.320 3.738 o
-2 20 12 21.752 27.690 5.096 327.496 o
-2 20 13 3005.360 2932.450 42.246 2.538 o
-2 20 14 134.834 139.699 7.438 98.086 o
-2 20 15 578.797 595.972 15.874 20.520 o
-2 20 16 64.554 68.759 6.792 155.650 o
-2 20 17 350.318 338.095 11.048 39.281 o
-2 21 1 191.831 185.672 7.071 82.289 o
-2 21 2 3139.160 3157.030 34.924 2.705 o
-2 21 3 1294.600 1336.050 21.110 8.814 o
-2 21 4 652.324 662.466 15.907 18.882 o
-2 21 5 236.489 250.254 9.093 58.253 o
-2 21 6 131.415 123.788 7.554 99.982 o
-2 21 7 3432.280 3313.140 63.157 1.595 o
-2 21 8 3154.860 3169.900 50.994 2.070 o
-2 21 9 853.477 845.722 23.144 11.376 o
-2 21 10 5279.750 5299.050 69.948 0.983 o
-2 21 11 59.529 62.767 7.271 148.262 o
-2 21 12 2419.110 2449.400 47.892 2.710 o
-2 21 13 114.228 105.257 7.593 107.724 o
-2 21 14 2611.140 2567.780 46.029 2.674 o
-2 21 15 0.584 12.197 5.390 396.232 o
-2 22 1 466.821 469.211 11.531 30.634 o
-2 22 2 2056.820 2052.010 25.732 5.057 o
-2 22 3 488.593 478.128 11.831 29.280 o
-2 22 4 571.135 575.645 18.896 17.687 o
-2 22 5 1049.910 1018.190 20.853 10.806 o
-2 22 6 3549.990 3501.060 54.972 1.758 o
-2 22 7 320.184 295.080 10.686 43.266 o
-2 22 8 333.945 333.627 14.029 32.392 o
-2 22 9 0.692 5.574 4.932 486.289 o
-2 22 10 537.656 517.948 16.237 21.431 o
-2 22 11 220.591 197.898 13.368 42.359 o
-2 22 12 387.169 369.525 12.624 33.064 o
-2 22 13 88.148 69.913 6.861 139.284 o
-2 23 1 1935.560 1926.470 25.352 5.433 o
-2 23 2 4441.900 4360.780 48.387 1.533 o
-2 23 3 94.660 108.122 6.961 124.694 o
-2 23 4 437.542 434.030 12.632 30.188 o
-2 23 5 5700.970 5618.900 77.380 0.845 o
-2 23 6 2043.250 2054.940 52.407 2.738 o
-2 23 7 1237.540 1204.780 32.958 6.295 o
-2 23 8 3283.730 3203.960 44.448 2.244 o
-2 23 9 42.508 40.884 6.582 192.290 o
-2 23 10 1177.980 1149.670 22.263 9.363 o
-2 23 11 471.256 456.375 12.703 28.683 o
-2 24 1 941.852 904.116 19.649 12.343 o
-2 24 2 2755.840 2625.030 41.371 2.819 o
-2 24 3 2347.080 2326.000 34.523 3.700 o
-2 24 4 113.928 115.310 7.326 109.913 o
-2 24 5 859.482 824.495 18.608 13.809 o
-2 24 6 535.453 506.312 14.212 24.162 o
-2 24 7 14.190 10.794 3.797 592.407 o
-2 24 8 787.144 729.348 16.285 16.454 o
-2 25 1 123.371 112.060 8.342 94.260 o
-2 25 2 1745.010 1712.400 38.497 4.288 o
-2 25 3 6.818 2.287 4.312 583.547 o
-1 0 2 11357.200 11578.800 102.691 0.310 o
-1 0 4 8188.650 8145.330 65.403 0.604 o
-1 0 6 28972.700 28833.000 185.825 0.062 o
-1 0 8 12076.800 11972.900 93.006 0.302 o
-1 0 10 28066.200 28228.300 175.573 0.066 o
-1 0 12 82.107 73.729 5.664 170.864 o
-1 0 14 539.140 528.377 14.304 23.728 o
-1 0 16 4962.720 5085.660 77.031 0.955 o
-1 0 18 161.068 156.743 12.363 52.375 o
-1 0 20 220.759 240.463 16.434 31.597 o
-1 0 22 41.230 41.328 8.882 124.341 o
-1 0 24 726.055 758.197 26.936 10.416 o
-1 0 26 1737.580 1802.070 30.928 5.180 o
-1 1 1 5664.280 5558.530 28.530 1.321 o
-1 1 2 17247.600 16923.300 83.843 0.179 o
-1 1 3 3796.400 3823.800 25.005 2.406 o
-1 1 4 2704.240 2726.470 24.267 3.787 o
-1 1 5 2938.810 2895.390 22.256 3.538 o
-1 1 6 35042.100 35072.700 170.462 0.046 o
-1 1 7 239.671 247.141 5.652 76.206 o
-1 1 8 1038.110 996.658 13.256 14.171 o
-1 1 9 991.061 985.420 11.237 15.594 o
-1 1 10 7.535 8.102 1.986 1592.220 o
-1 1 11 2052.280 2053.520 18.113 5.865 o
-1 1 12 739.240 714.194 12.203 20.368 o
-1 1 13 4966.660 4778.120 40.954 1.460 o
-1 1 14 2011.550 2030.450 21.712 5.599 o
-1 1 15 544.329 533.082 11.716 27.035 o
-1 1 16 6484.430 6570.820 85.383 0.679 o
-1 1 17 1320.020 1369.570 24.736 7.746 o
-1 1 18 2258.050 2230.800 34.185 3.867 o
-1 1 19 801.961 770.514 58.316 3.171 o
-1 1 20 11854.700 11952.500 111.577 0.281 o
-1 1 21 151.446 143.495 9.320 75.271 o
-1 1 22 4817.590 4901.420 58.878 1.221 o
-1 1 23 16.503 27.775 5.979 270.147 o
-1 1 24 1925.650 1931.500 28.010 5.127 o
-1 1 25 5.719 11.543 3.652 722.725 o
-1 1 26 7.708 7.874 2.983 971.270 o
-1 1 27 38.987 43.470 3.395 388.673 o
-1 2 1 7667.050 7721.570 35.051 0.784 o
-1 2 2 271.323 288.078 4.629 71.799 o
-1 2 3 70627.700 70125.100 307.821 0.012 o
-1 2 4 16858.900 16930.600 92.556 0.180 o
-1 2 5 53159.800 52819.300 248.195 0.021 o
-1 2 6 1143.960 1119.810 12.330 13.045 o
-1 2 7 197.069 198.227 5.058 94.948 o
-1 2 8 6917.160 6845.100 39.940 0.906 o
-1 2 9 4.780 10.614 2.140 1564.630 o
-1 2 10 790.865 795.229 10.663 19.965 o
-1 2 11 6943.900 6957.700 40.273 0.894 o
-1 2 12 8863.790 8792.030 84.145 0.482 o
-1 2 13 2949.450 2974.400 31.588 3.054 o
-1 2 14 3265.320 3256.220 30.628 2.757 o
-1 2 15 705.490 695.232 14.139 19.435 o
-1 2 16 6297.130 6241.050 56.852 0.916 o
-1 2 17 1548.800 1515.960 26.279 6.579 o
-1 2 18 2590.670 2648.510 37.709 3.132 o
-1 2 19 338.324 346.969 13.138 34.147 o
-1 2 20 10.492 19.514 5.942 294.812 o
-1 2 21 501.470 518.364 16.577 21.628 o
-1 2 22 342.975 351.722 13.714 32.501 o
-1 2 23 292.345 305.019 12.280 39.491 o
-1 2 24 2136.070 2144.720 29.444 4.489 o
-1 2 25 34.512 46.412 4.505 312.638 o
-1 2 26 282.910 285.567 8.049 56.309 o
-1 2 27 764.026 751.847 12.924 19.099 o
-1 3 1 1977.650 1989.520 13.280 6.613 o
-1 3 2 2232.850 2265.410 14.380 5.542 o
-1 3 3 21700.400 22406.300 125.098 0.108 o
-1 3 4 196.367 182.429 4.920 98.431 o
-1 3 5 11707.800 11592.000 68.344 0.351 o
-1 3 6 4153.850 4093.650 29.359 2.057 o
-1 3 7 83.331 77.317 3.685 225.004 o
-1 3 8 10573.400 10456.300 54.374 0.436 o
-1 3 9 8823.010 8812.630 44.252 0.604 o
-1 3 10 463.196 455.959 7.650 38.070 o
-1 3 11 2050.890 2082.630 18.659 5.780 o
-1 3 12 12006.000 12069.400 78.546 0.322 o
-1 3 13 85.885 94.642 5.473 164.359 o
-1 3 14 26450.800 25406.300 399.223 0.042 o
-1 3 15 188.006 178.037 7.204 82.825 o
-1 3 16 3566.730 3538.770 46.437 1.990 o
-1 3 17 99.266 104.514 6.497 131.657 o
-1 3 18 3702.100 3759.950 46.772 1.890 o
-1 3 19 670.531 695.587 23.877 12.510 o
-1 3 20 4607.860 4689.920 56.210 1.322 o
-1 3 21 398.159 429.654 14.858 27.313 o
-1 3 22 6306.790 6464.570 70.322 0.801 o
-1 3 23 15.517 24.001 4.820 382.570 o
-1 3 24 5315.590 5372.100 52.535 1.170 o
-1 3 25 253.221 259.667 8.225 60.135 o
-1 3 26 405.261 400.400 9.239 39.334 o
-1 3 27 1.341 5.757 3.460 926.813 o
-1 4 1 13.118 49.812 3.558 489.032 o
-1 4 2 209.970 257.043 4.455 87.934 o
-1 4 3 9467.100 9429.930 53.015 0.521 o
-1 4 4 493.605 489.492 9.736 32.369 o
-1 4 5 4618.050 4540.880 29.451 1.774 o
-1 4 6 20559.100 20208.600 85.104 0.132 o
-1 4 7 97.809 100.802 4.078 183.956 o
-1 4 8 880.887 890.804 10.585 17.892 o
-1 4 9 2462.540 2460.580 19.092 4.609 o
-1 4 10 9596.790 9405.780 47.763 0.526 o
-1 4 11 173.912 179.907 5.110 104.215 o
-1 4 12 2308.580 2279.270 25.878 4.471 o
-1 4 13 3284.050 3212.050 36.803 2.525 o
-1 4 14 16.620 26.019 4.731 384.314 o
-1 4 15 560.511 554.064 10.932 27.356 o
-1 4 16 69.488 72.198 4.493 221.410 o
-1 4 17 363.872 367.545 12.208 34.981 o
-1 4 18 113.344 111.468 7.478 108.612 o
-1 4 19 418.030 414.153 13.870 28.782 o
-1 4 20 16.532 23.172 5.316 329.442 o
-1 4 21 419.281 468.099 15.226 25.697 o
-1 4 22 560.829 584.573 14.841 22.088 o
-1 4 23 4542.250 4731.560 53.963 1.368 o
-1 4 24 1037.580 1050.290 18.529 11.720 o
-1 4 25 4668.700 4699.390 41.349 1.545 o
-1 4 26 2172.700 2191.200 28.021 4.539 o
-1 4 27 1376.900 1302.400 26.517 7.262 o
-1 5 1 517.020 562.224 6.086 35.179 o
-1 5 2 32049.700 32273.700 126.591 0.056 o
-1 5 3 21499.800 21514.200 98.846 0.118 o
-1 5 4 29984.900 30456.700 149.098 0.061 o
-1 5 5 2333.760 2318.260 17.794 5.040 o
-1 5 6 22001.100 22026.100 95.255 0.114 o
-1 5 7 28594.400 28353.300 116.479 0.070 o
-1 5 8 158.349 158.859 4.180 123.191 o
-1 5 9 1209.310 1181.940 12.267 12.298 o
-1 5 10 4005.580 3939.070 26.656 2.222 o
-1 5 11 17966.300 17531.100 94.428 0.164 o
-1 5 12 1665.500 1717.800 22.395 6.693 o
-1 5 13 20102.900 19567.100 121.610 0.128 o
-1 5 14 9709.770 9539.570 65.153 0.476 o
-1 5 15 3450.660 3395.660 32.129 2.539 o
-1 5 16 4828.680 4942.030 45.404 1.410 o
-1 5 17 231.172 247.305 8.221 63.553 o
-1 5 18 3101.930 3135.940 35.773 2.700 o
-1 5 19 2.200 7.346 4.141 648.968 o
-1 5 20 556.686 552.921 16.285 20.768 o
-1 5 21 1144.770 1166.800 20.831 9.939 o
-1 5 22 837.518 867.837 17.561 14.420 o
-1 5 23 2611.410 2658.180 32.378 3.435 o
-1 5 24 1548.880 1570.290 22.471 7.216 o
-1 5 25 0.742 4.145 2.840 1377.100 o
-1 5 26 3634.230 3596.360 34.967 2.292 o
-1 5 27 68.759 83.854 10.672 81.806 o
-1 6 1 33982.800 34040.600 115.131 0.051 o
-1 6 2 3139.650 3072.650 20.298 3.324 o
-1 6 3 525.213 511.392 7.150 34.571 o
-1 6 4 559.623 570.191 7.167 31.924 o
-1 6 5 955.673 952.114 10.084 16.732 o
-1 6 6 283.779 285.439 6.217 63.793 o
-1 6 7 8.105 9.760 2.184 1365.670 o
-1 6 8 69.006 59.537 2.867 297.634 o
-1 6 9 574.607 609.158 8.428 29.224 o
-1 6 10 2266.710 2228.110 18.720 5.179 o
-1 6 11 15567.200 15309.200 76.768 0.216 o
-1 6 12 0.937 11.687 2.948 1132.840 o
-1 6 13 2839.060 2845.950 24.005 3.586 o
-1 6 14 9094.740 8871.360 64.530 0.528 o
-1 6 15 24.392 31.778 3.503 482.022 o
-1 6 16 4588.150 4610.060 41.144 1.585 o
-1 6 17 205.081 205.290 8.864 65.953 o
-1 6 18 2301.410 2339.360 27.722 4.286 o
-1 6 19 2052.140 2154.730 31.006 4.444 o
-1 6 20 56.407 61.885 5.150 221.297 o
-1 6 21 696.240 706.304 15.244 18.545 o
-1 6 22 15.306 12.947 3.656 601.484 o
-1 6 23 2.384 3.198 3.265 1034.160 o
-1 6 24 2.456 4.253 4.072 684.502 o
-1 6 25 2536.390 2559.990 28.825 3.788 o
-1 6 26 141.631 149.726 5.341 119.346 o
-1 7 1 4951.850 5031.820 29.045 1.583 o
-1 7 2 1766.140 1820.690 14.631 7.383 o
-1 7 3 1680.770 1714.260 13.001 8.105 o
-1 7 4 18081.400 17892.300 68.623 0.170 o
-1 7 5 3963.400 3974.330 21.765 2.335 o
-1 7 6 4267.790 4291.820 26.481 2.014 o
-1 7 7 7063.900 6824.800 37.476 0.901 o
-1 7 8 6847.190 6712.050 46.155 0.889 o
-1 7 9 4715.570 4590.190 33.225 1.674 o
-1 7 10 7699.520 7576.230 44.631 0.752 o
-1 7 11 957.169 942.109 12.933 15.408 o
-1 7 12 622.919 622.685 10.977 24.794 o
-1 7 13 829.114 839.522 11.751 18.306 o
-1 7 14 2270.800 2228.520 22.143 4.885 o
-1 7 15 44.034 45.470 3.886 330.268 o
-1 7 16 8403.440 8476.130 64.869 0.581 o
-1 7 17 1081.870 1065.570 17.123 11.941 o
-1 7 18 11226.900 11315.900 83.775 0.347 o
-1 7 19 1766.240 1769.620 22.447 6.359 o
-1 7 20 3098.900 3201.220 32.503 2.818 o
-1 7 21 362.882 377.753 10.831 38.219 o
-1 7 22 4.848 12.577 4.063 613.546 o
-1 7 23 187.710 198.242 8.476 71.523 o
-1 7 24 464.081 481.407 12.179 29.408 o
-1 7 25 201.304 200.309 6.068 86.203 o
-1 7 26 2748.510 2755.760 67.083 1.711 o
-1 8 1 896.881 835.180 9.991 18.387 o
-1 8 2 10581.500 10426.400 42.393 0.455 o
-1 8 3 2614.840 2710.050 15.295 4.392 o
-1 8 4 905.077 917.389 8.316 18.489 o
-1 8 5 25442.700 25137.000 92.910 0.090 o
-1 8 6 10540.100 10361.800 47.747 0.451 o
-1 8 7 17911.000 17706.200 75.430 0.171 o
-1 8 8 8999.500 8598.620 111.674 0.397 o
-1 8 9 91.280 88.516 3.610 209.007 o
-1 8 10 7414.540 7336.080 45.222 0.792 o
-1 8 11 2514.590 2508.340 22.853 4.247 o
-1 8 12 3083.240 2990.480 27.524 3.123 o
-1 8 13 5739.460 5702.060 46.013 1.133 o
-1 8 14 5299.590 5379.940 40.766 1.308 o
-1 8 15 766.534 749.724 13.149 18.907 o
-1 8 16 730.270 751.440 13.710 18.995 o
-1 8 17 579.667 584.987 12.399 24.614 o
-1 8 18 720.253 752.756 14.350 18.618 o
-1 8 19 1518.500 1584.000 23.305 7.127 o
-1 8 20 506.819 529.583 12.680 26.713 o
-1 8 21 1507.460 1550.860 22.220 7.420 o
-1 8 22 1560.430 1583.710 24.661 6.759 o
-1 8 23 7.233 17.948 3.045 845.844 o
-1 8 24 331.038 324.295 9.421 45.664 o
-1 8 25 36.002 47.697 5.134 266.935 o
-1 8 26 32.122 36.248 5.310 275.360 o
-1 9 1 6636.730 6578.570 46.605 0.923 o
-1 9 2 59.215 55.255 3.508 297.851 o
-1 9 3 1818.330 1770.960 17.794 6.877 o
-1 9 4 6525.630 6539.200 29.223 1.045 o
-1 9 5 2291.670 2242.100 14.807 5.412 o
-1 9 6 614.558 620.083 7.648 28.611 o
-1 9 7 13226.600 12702.300 174.090 0.183 o
-1 9 8 3566.750 3594.540 28.491 2.522 o
-1 9 9 15067.300 14645.500 73.011 0.232 o
-1 9 10 1616.510 1625.780 15.266 8.187 o
-1 9 11 12.070 15.949 2.335 1023.590 o
-1 9 12 4523.930 4448.440 37.592 1.690 o
-1 9 13 389.688 402.826 10.857 36.293 o
-1 9 14 429.444 419.786 10.640 34.662 o
-1 9 15 5939.140 6057.320 45.498 1.073 o
-1 9 16 2241.350 2287.340 25.576 4.589 o
-1 9 17 11573.300 11722.900 130.173 0.262 o
-1 9 18 8104.530 8273.770 64.521 0.609 o
-1 9 19 6678.500 6788.240 59.669 0.820 o
-1 9 20 1085.900 1139.710 18.440 11.173 o
-1 9 21 255.459 270.850 8.490 58.022 o
-1 9 22 427.337 436.669 9.331 37.090 o
-1 9 23 57.251 61.790 3.547 292.761 o
-1 9 24 6.636 4.318 3.654 761.889 o
-1 9 25 287.480 273.670 18.296 25.314 o
-1 10 1 2171.620 2153.750 23.270 5.018 o
-1 10 2 437.543 442.813 9.530 36.059 o
-1 10 3 376.904 393.556 8.341 43.371 o
-1 10 4 949.497 831.774 32.871 7.364 o
-1 10 5 12450.900 12223.700 49.539 0.340 o
-1 10 6 772.304 772.058 11.291 20.027 o
-1 10 7 16625.800 16460.200 88.663 0.187 o
-1 10 8 206.482 200.060 5.757 87.274 o
-1 10 9 3953.270 3884.640 35.867 2.048 o
-1 10 10 181.075 189.842 13.807 43.026 o
-1 10 11 66.090 70.314 5.555 190.246 o
-1 10 12 1172.510 1194.510 25.617 8.291 o
-1 10 13 1817.780 1798.640 26.868 5.588 o
-1 10 14 140.501 151.146 6.603 104.350 o
-1 10 15 265.478 271.616 8.966 54.836 o
-1 10 16 399.525 411.691 9.319 39.156 o
-1 10 17 6330.020 6526.280 104.832 0.573 o
-1 10 18 53.912 48.190 3.903 298.670 o
-1 10 19 2107.150 2148.020 26.071 4.859 o
-1 10 20 245.080 246.544 6.936 68.552 o
-1 10 21 3211.000 3249.400 36.478 2.570 o
-1 10 22 1153.020 1150.690 21.308 9.781 o
-1 10 23 1481.100 1357.750 36.591 5.098 o
-1 10 24 16.016 10.249 5.336 349.060 o
-1 10 25 11.990 16.227 8.385 160.920 o
-1 11 1 4367.450 4373.240 37.309 1.761 o
-1 11 2 1136.370 1179.780 18.880 10.609 o
-1 11 3 1092.770 1078.910 14.374 12.887 o
-1 11 4 65.930 75.639 4.154 236.495 o
-1 11 5 1271.660 1265.340 17.919 9.962 o
-1 11 6 1662.490 1642.720 31.762 5.320 o
-1 11 7 6109.500 5975.570 41.221 1.086 o
-1 11 8 8201.700 8061.800 87.474 0.520 o
-1 11 9 955.390 938.374 18.404 12.727 o
-1 11 10 648.413 618.344 13.188 21.952 o
-1 11 11 1226.100 1205.920 19.373 9.910 o
-1 11 12 2823.660 2817.720 33.150 3.139 o
-1 11 13 134.594 141.765 8.162 89.854 o
-1 11 14 1146.740 1179.270 23.618 9.008 o
-1 11 15 2213.580 2277.560 35.013 3.820 o
-1 11 16 76.064 90.083 15.627 43.409 o
-1 11 17 7110.880 7209.330 87.823 0.603 o
-1 11 18 961.619 969.700 21.770 11.052 o
-1 11 19 190.435 185.541 10.704 57.736 o
-1 11 20 2106.760 2074.650 35.563 3.992 o
-1 11 21 2561.020 2499.870 37.913 3.200 o
-1 11 22 1413.310 1334.980 31.044 6.190 o
-1 11 23 474.799 467.752 12.663 28.478 o
-1 11 24 811.248 766.757 60.604 2.962 o
-1 12 1 979.827 960.681 15.422 13.879 o
-1 12 2 4.766 14.035 3.519 760.627 o
-1 12 3 461.351 471.136 10.197 33.176 o
-1 12 4 1849.050 1820.630 18.857 6.578 o
-1 12 5 795.007 804.051 13.327 17.984 o
-1 12 6 2537.490 2558.000 28.872 3.785 o
-1 12 7 20970.800 20923.800 135.512 0.114 o
-1 12 8 744.150 724.052 13.125 19.461 o
-1 12 9 18209.800 18189.500 111.874 0.151 o
-1 12 10 1547.210 1574.700 20.782 7.535 o
-1 12 11 7110.630 7188.030 58.020 0.766 o
-1 12 12 4874.190 4931.330 49.142 1.346 o
-1 12 13 0.536 -0.297 3.807 844.531 o
-1 12 14 399.075 425.088 12.710 31.460 o
-1 12 15 1.357 9.151 4.069 668.863 o
-1 12 16 6169.350 6188.810 60.457 0.907 o
-1 12 17 7843.910 7795.970 79.350 0.581 o
-1 12 18 2190.350 2286.950 39.603 3.471 o
-1 12 19 45.445 54.843 6.457 187.181 o
-1 12 20 2954.900 2886.780 59.990 1.872 o
-1 12 21 14.326 25.445 4.801 386.632 o
-1 12 22 1475.620 1409.380 44.562 4.008 o
-1 12 23 79.700 77.206 5.715 170.054 o
-1 12 24 10.094 6.962 4.016 600.673 o
-1 13 1 4741.260 4711.710 33.562 1.641 o
-1 13 2 51.313 57.636 3.650 307.406 o
-1 13 3 6538.070 6476.370 40.891 0.980 o
-1 13 4 7741.410 7775.880 55.538 0.693 o
-1 13 5 40.690 49.252 3.690 348.696 o
-1 13 6 2154.250 2139.780 21.144 5.264 o
-1 13 7 607.641 600.942 12.021 24.237 o
-1 13 8 168.194 171.080 6.117 97.999 o
-1 13 9 153.935 136.021 5.658 113.356 o
-1 13 10 152.455 166.403 7.082 93.529 o
-1 13 11 363.230 367.209 10.120 40.331 o
-1 13 12 955.892 952.805 18.405 12.670 o
-1 13 13 224.749 237.926 9.543 57.856 o
-1 13 14 52.216 54.687 5.504 217.043 o
-1 13 15 1159.660 1152.310 21.555 9.665 o
-1 13 16 97.698 94.551 6.918 127.151 o
-1 13 17 14.264 9.717 4.699 435.898 o
-1 13 18 381.652 376.721 14.700 28.770 o
-1 13 19 266.736 275.129 12.035 42.490 o
-1 13 20 452.684 415.814 14.997 25.898 o
-1 13 21 145.710 123.934 7.318 98.620 o
-1 13 22 998.974 927.307 19.158 12.108 o
-1 13 23 1727.420 1633.980 47.645 3.409 o
-1 14 1 12124.400 12134.200 72.356 0.326 o
-1 14 2 758.122 766.611 10.964 20.559 o
-1 14 3 1011.590 1008.630 11.910 14.954 o
-1 14 4 5227.730 5142.350 37.077 1.396 o
-1 14 5 440.385 434.417 7.954 39.278 o
-1 14 6 3533.030 3507.530 31.742 2.470 o
-1 14 7 2168.400 2204.170 23.860 4.925 o
-1 14 8 3310.270 3246.370 30.485 2.735 o
-1 14 9 1610.010 1623.780 20.275 7.349 o
-1 14 10 484.072 464.247 12.784 28.063 o
-1 14 11 2908.600 3012.690 32.993 3.004 o
-1 14 12 1129.710 1121.530 22.963 9.408 o
-1 14 13 1525.520 1324.780 96.573 1.187 o
-1 14 14 3830.730 3922.990 44.032 1.886 o
-1 14 15 481.573 495.464 13.819 26.090 o
-1 14 16 3832.970 3832.710 43.265 1.922 o
-1 14 17 853.690 837.919 22.035 11.948 o
-1 14 18 64.168 63.122 6.598 163.271 o
-1 14 19 1064.430 1060.910 22.420 10.029 o
-1 14 20 418.723 405.377 12.863 30.825 o
-1 14 21 144.813 136.074 7.913 90.716 o
-1 14 22 116.610 116.319 9.330 84.150 o
-1 14 23 1119.150 1012.700 59.460 2.890 o
-1 15 1 3664.890 3667.290 31.889 2.346 o
-1 15 2 876.741 914.959 12.450 16.748 o
-1 15 3 65.321 70.749 3.865 252.794 o
-1 15 4 1840.510 1841.650 22.870 6.037 o
-1 15 5 1239.780 1238.410 18.548 10.009 o
-1 15 6 9698.530 9746.730 63.575 0.476 o
-1 15 7 2513.660 2488.570 24.688 4.138 o
-1 15 8 2078.030 2100.740 22.048 5.359 o
-1 15 9 1459.310 1502.010 18.469 8.448 o
-1 15 10 940.241 994.721 15.827 13.880 o
-1 15 11 139.203 151.358 7.817 91.225 o
-1 15 12 781.438 779.731 16.865 15.837 o
-1 15 13 4211.210 4230.980 48.315 1.616 o
-1 15 14 47.183 48.999 5.153 244.653 o
-1 15 15 2624.240 2551.030 33.166 3.423 o
-1 15 16 231.801 242.094 9.381 57.734 o
-1 15 17 436.310 420.938 15.203 25.888 o
-1 15 18 225.804 255.223 15.186 34.661 o
-1 15 19 3.386 -2.635 6.566 280.078 o
-1 15 20 631.315 610.500 16.595 18.895 o
-1 15 21 583.354 549.748 23.329 13.962 o
-1 15 22 212.812 200.379 10.418 56.358 o
-1 16 1 8508.480 8705.650 61.642 0.578 o
-1 16 2 1137.830 1174.370 16.534 11.429 o
-1 16 3 18657.600 18848.200 109.243 0.146 o
-1 16 4 8126.050 8212.190 55.832 0.643 o
-1 16 5 9349.580 9523.510 63.119 0.500 o
-1 16 6 7008.830 7111.620 50.842 0.820 o
-1 16 7 140.241 138.451 5.810 116.351 o
-1 16 8 380.389 393.138 9.331 40.681 o
-1 16 9 591.816 598.649 11.752 24.944 o
-1 16 10 980.693 890.343 64.364 2.593 o
-1 16 11 2735.910 2741.360 28.891 3.484 o
-1 16 12 2273.840 2226.100 27.492 4.420 o
-1 16 13 997.788 995.051 21.397 10.938 o
-1 16 14 4255.050 4229.660 62.012 1.342 o
-1 16 15 13.437 17.110 4.096 514.528 o
-1 16 16 67.163 65.402 5.989 177.884 o
-1 16 17 374.587 377.773 12.399 33.896 o
-1 16 18 1916.140 1919.270 34.359 4.425 o
-1 16 19 78.119 74.457 6.933 142.024 o
-1 16 20 347.924 341.515 11.537 37.986 o
-1 16 21 1130.740 1098.030 25.857 8.534 o
-1 17 1 549.955 576.007 11.703 26.331 o
-1 17 2 1416.990 1447.410 21.715 7.996 o
-1 17 3 1165.750 1214.360 17.855 10.692 o
-1 17 4 844.204 849.686 13.408 16.989 o
-1 17 5 38.942 41.961 4.504 306.939 o
-1 17 6 42.852 48.306 4.604 283.611 o
-1 17 7 3089.240 3139.080 32.686 2.839 o
-1 17 8 2013.420 2138.860 47.872 3.037 o
-1 17 9 2557.030 2576.910 29.381 3.720 o
-1 17 10 1814.830 1840.440 28.425 5.347 o
-1 17 11 163.906 153.270 8.549 78.814 o
-1 17 12 2968.390 2944.090 37.842 2.756 o
-1 17 13 1565.160 1526.310 22.488 7.230 o
-1 17 14 755.736 779.823 15.395 17.169 o
-1 17 15 900.756 901.794 25.230 10.065 o
-1 17 16 204.790 203.095 10.563 56.230 o
-1 17 17 66.119 72.208 7.593 134.287 o
-1 17 18 965.533 964.368 29.637 8.118 o
-1 17 19 14.372 10.086 4.039 544.479 o
-1 17 20 1460.990 1453.380 30.991 5.984 o
-1 18 1 3329.620 3421.910 37.094 2.430 o
-1 18 2 10474.700 10862.700 84.004 0.378 o
-1 18 3 9439.490 9516.420 130.903 0.325 o
-1 18 4 7692.770 7689.010 69.497 0.638 o
-1 18 5 3923.690 3924.420 40.318 1.944 o
-1 18 6 19.235 26.723 4.581 389.167 o
-1 18 7 1448.260 1451.640 21.110 8.012 o
-1 18 8 1.608 2.675 3.892 768.521 o
-1 18 9 2678.940 2724.380 35.961 3.136 o
-1 18 10 3774.750 3881.360 44.795 1.895 o
-1 18 11 3969.750 3993.530 45.667 1.786 o
-1 18 12 8365.960 8354.600 75.534 0.548 o
-1 18 13 200.146 210.128 9.480 62.511 o
-1 18 14 1854.310 1864.780 37.032 4.242 o
-1 18 15 229.923 236.195 9.284 58.741 o
-1 18 16 13.723 14.123 5.417 341.867 o
-1 18 17 501.453 519.654 15.916 22.459 o
-1 18 18 36.817 30.438 4.801 306.237 o
-1 18 19 405.219 385.287 12.114 33.205 o
-1 19 1 941.986 995.556 18.672 12.490 o
-1 19 2 697.190 711.215 15.742 18.080 o
-1 19 3 212.423 221.163 9.236 61.819 o
-1 19 4 172.145 191.121 7.653 81.096 o
-1 19 5 2974.570 3080.610 32.385 2.957 o
-1 19 6 2.755 7.598 3.862 725.180 o
-1 19 7 5216.870 5336.820 50.292 1.218 o
-1 19 8 1191.680 1188.310 20.392 9.803 o
-1 19 9 410.705 413.890 13.143 30.395 o
-1 19 10 120.580 120.839 7.846 99.925 o
-1 19 11 674.624 660.565 16.023 18.482 o
-1 19 12 18.490 14.503 4.427 440.040 o
-1 19 13 1924.530 1949.620 31.467 4.714 o
-1 19 14 2.469 6.928 4.123 653.307 o
-1 19 15 629.299 624.085 15.826 19.570 o
-1 19 16 189.834 168.735 9.403 66.950 o
-1 19 17 195.991 191.755 9.053 66.882 o
-1 19 18 106.037 94.254 7.318 116.843 o
-1 20 1 145.279 160.274 8.124 85.713 o
-1 20 2 978.748 1027.210 18.997 11.981 o
-1 20 3 72.565 84.833 7.021 140.254 o
-1 20 4 1038.590 1051.440 17.218 12.252 o
-1 20 5 3353.900 3348.040 34.035 2.546 o
-1 20 6 2916.880 2993.500 34.118 2.950 o
-1 20 7 31.459 33.279 4.931 306.783 o
-1 20 8 6550.490 6644.870 63.259 0.817 o
-1 20 9 302.139 310.607 11.198 42.226 o
-1 20 10 9429.830 9501.990 113.410 0.366 o
-1 20 11 22.056 18.238 4.596 393.337 o
-1 20 12 3388.340 3375.680 37.944 2.381 o
-1 20 13 1405.380 1409.790 22.384 7.949 o
-1 20 14 12.277 12.235 4.205 520.864 o
-1 20 15 15.456 20.627 4.644 411.176 o
-1 20 16 17.733 13.430 4.740 404.968 o
-1 20 17 887.535 862.383 17.919 13.806 o
-1 21 1 997.340 987.133 20.209 11.464 o
-1 21 2 179.171 180.957 9.284 68.405 o
-1 21 3 364.572 364.414 12.322 34.742 o
-1 21 4 231.386 245.882 10.393 52.680 o
-1 21 5 26.260 29.351 4.413 373.945 o
-1 21 6 623.627 621.471 13.660 21.896 o
-1 21 7 88.012 87.113 5.998 153.278 o
-1 21 8 480.906 478.289 12.889 27.787 o
-1 21 9 1777.830 1761.720 25.737 5.864 o
-1 21 10 828.336 826.091 25.791 10.325 o
-1 21 11 767.836 752.008 15.512 17.105 o
-1 21 12 514.621 499.499 11.922 28.039 o
-1 21 13 550.695 564.398 14.074 23.407 o
-1 21 14 272.762 269.584 9.344 52.645 o
-1 21 15 511.367 466.840 12.767 27.299 o
-1 22 1 1024.240 1012.850 19.770 11.408 o
-1 22 2 1276.500 1273.170 22.332 8.683 o
-1 22 3 129.564 131.795 7.665 98.020 o
-1 22 4 1273.480 1330.510 22.848 8.447 o
-1 22 5 2280.900 2294.160 41.964 3.222 o
-1 22 6 2742.700 2827.020 34.983 3.101 o
-1 22 7 84.128 95.033 7.702 118.901 o
-1 22 8 6781.250 6766.940 59.950 0.809 o
-1 22 9 223.835 228.246 14.529 37.324 o
-1 22 10 4824.920 4765.230 63.590 1.165 o
-1 22 11 19.082 25.368 3.635 520.861 o
-1 22 12 100.626 91.708 5.891 146.076 o
-1 22 13 483.254 449.961 11.103 31.147 o
-1 22 14 204.863 194.781 10.149 58.935 o
-1 23 1 190.867 200.978 8.417 71.230 o
-1 23 2 1679.620 1640.180 24.188 6.464 o
-1 23 3 283.284 269.016 9.719 50.250 o
-1 23 4 19.204 23.038 4.314 429.677 o
-1 23 5 377.357 378.782 12.341 33.901 o
-1 23 6 548.912 575.037 15.120 22.066 o
-1 23 7 267.223 250.671 9.938 51.434 o
-1 23 8 607.870 618.565 17.165 18.613 o
-1 23 9 1126.190 1095.170 19.276 10.763 o
-1 23 10 75.601 77.660 8.422 112.850 o
-1 23 11 296.791 277.518 10.685 45.324 o
-1 23 12 98.264 92.566 7.444 118.179 o
-1 24 1 470.259 477.915 13.417 27.233 o
-1 24 2 2552.000 2476.910 39.391 3.123 o
-1 24 3 18.361 17.129 4.251 458.457 o
-1 24 4 1181.750 1151.550 20.017 10.063 o
-1 24 5 26.382 17.992 3.855 464.941 o
-1 24 6 3661.460 3552.800 66.128 1.447 o
-1 24 7 662.079 619.550 17.715 17.419 o
-1 24 8 2906.940 2913.080 38.667 2.767 o
-1 24 9 213.937 214.119 8.900 64.009 o
-1 25 1 17.702 24.759 4.621 395.021 o
-1 25 2 4352.910 4169.920 50.846 1.536 o
-1 25 3 210.823 204.455 9.159 63.473 o
-1 25 4 4396.230 4169.240 71.116 1.169 o
-1 25 5 46.858 36.944 4.357 302.892 o
-1 25 6 181.569 176.023 8.641 73.060 o
0 0 2 59240.700 59580.600 321.380 0.016 o
0 0 4 3052.710 3082.970 25.511 3.195 o
0 0 6 1360.150 1402.190 17.699 9.260 o
0 0 8 36963.600 37309.500 192.895 0.040 o
0 0 10 28076.800 27815.400 145.647 0.070 o
0 0 12 1017.350 1023.140 16.427 12.852 o
0 0 14 8208.920 8211.580 71.035 0.579 o
0 0 16 13511.300 13629.200 345.327 0.078 o
0 0 18 218.165 189.775 13.444 42.422 o
0 0 20 3006.620 3049.580 60.882 1.804 o
0 0 22 8858.410 8926.640 103.573 0.420 o
0 0 24 4589.960 4701.060 68.970 1.131 o
0 0 26 1072.180 1061.450 22.279 10.042 o
0 1 1 709.373 736.966 13.984 19.192 o
0 1 2 16.378 13.062 1.085 1410.270 o
0 1 3 25264.300 25050.500 88.704 0.091 o
0 1 4 926.179 907.474 7.196 18.725 o
0 1 5 2364.820 2374.000 15.610 5.081 o
0 1 6 952.349 932.442 9.845 17.011 o
0 1 7 1947.360 1910.590 14.286 6.715 o
0 1 8 3881.410 3841.320 23.740 2.380 o
0 1 9 2849.690 2851.070 18.320 3.839 o
0 1 10 95.432 109.769 3.431 195.911 o
0 1 11 18.576 24.939 2.076 846.205 o
0 1 12 14718.100 14840.500 67.009 0.241 o
0 1 13 1268.550 1223.960 13.756 11.298 o
0 1 14 2883.490 2794.380 25.112 3.512 o
0 1 15 2420.180 2405.640 26.886 4.154 o
0 1 16 907.768 911.299 19.094 12.834 o
0 1 17 394.385 377.644 12.810 32.244 o
0 1 18 1083.220 1147.140 23.516 9.369 o
0 1 19 30.212 37.866 5.928 240.282 o
0 1 20 1143.080 1171.150 24.942 8.634 o
0 1 21 713.816 708.530 19.532 14.988 o
0 1 22 2189.070 2182.120 31.701 4.186 o
0 1 23 512.904 535.201 13.466 25.367 o
0 1 24 2082.990 2096.240 26.703 4.876 o
0 1 25 164.526 166.783 6.840 92.719 o
0 1 26 33.856 32.937 3.541 421.915 o
0 1 27 110.490 120.785 6.272 126.258 o
0 2 0 13489.800 13662.600 102.090 0.245 o
0 2 1 3391.030 3425.400 15.002 3.082 o
0 2 2 43247.000 43477.300 163.038 0.032 o
0 2 3 656.171 663.544 5.936 28.126 o
0 2 4 6089.310 6223.030 29.061 1.154 o
0 2 5 2336.100 2193.710 14.781 5.372 o
0 2 6 0.877 4.896 1.951 2526.400 o
0 2 7 466.616 482.236 7.284 37.851 o
0 2 8 6718.090 6785.580 34.827 0.966 o
0 2 9 13141.300 13134.900 55.854 0.302 o
0 2 10 499.220 479.497 6.777 37.077 o
0 2 11 813.879 784.400 9.133 20.667 o
0 2 12 11.259 23.716 2.664 838.704 o
0 2 13 2839.430 2716.830 23.155 3.699 o
0 2 14 9059.270 8957.170 80.227 0.481 o
0 2 15 442.584 463.356 9.892 34.673 o
0 2 16 801.585 794.284 15.026 16.788 o
0 2 17 3815.330 3890.570 40.614 1.986 o
0 2 18 719.399 756.308 18.712 15.293 o
0 2 19 34.270 38.703 6.162 221.604 o
0 2 20 9700.100 9819.740 95.945 0.396 o
0 2 21 1528.450 1566.870 25.952 6.626 o
0 2 22 11113.400 11341.700 95.381 0.331 o
0 2 23 574.952 579.035 15.043 21.649 o
0 2 24 3111.380 3216.080 34.265 2.731 o
0 2 25 2126.880 2129.010 25.284 4.920 o
0 2 26 6.516 10.505 4.890 445.555 o
0 2 27 1554.070 1504.810 55.268 2.917 o
0 3 1 19057.400 19286.400 77.450 0.151 o
0 3 2 8243.390 8343.220 36.063 0.693 o
0 3 3 6743.940 6686.210 33.805 0.974 o
0 3 4 2806.340 2763.600 15.981 4.050 o
0 3 5 11707.000 11786.200 54.194 0.366 o
0 3 6 1673.640 1622.220 13.016 8.316 o
0 3 7 4398.570 4296.990 25.248 1.976 o
0 3 8 1490.070 1455.630 15.612 9.014 o
0 3 9 8621.110 8623.060 40.193 0.638 o
0 3 10 13590.400 13505.300 59.544 0.283 o
0 3 11 4259.480 4302.170 26.637 2.013 o
0 3 12 4482.970 4459.830 29.920 1.832 o
0 3 13 2306.030 2250.860 27.269 4.377 o
0 3 14 5800.730 5742.570 47.852 1.102 o
0 3 15 242.961 233.892 7.291 67.889 o
0 3 16 111.583 116.640 6.179 128.224 o
0 3 17 125.498 119.786 6.545 115.965 o
0 3 18 346.596 357.412 11.051 38.968 o
0 3 19 4163.140 4134.960 44.468 1.726 o
0 3 20 299.494 327.701 11.491 40.966 o
0 3 21 855.117 843.544 18.528 13.812 o
0 3 22 185.104 201.476 9.467 64.989 o
0 3 23 2041.260 2094.510 38.069 3.822 o
0 3 24 1244.030 1243.000 19.311 9.749 o
0 3 25 3034.310 3017.520 30.935 3.001 o
0 3 26 1489.420 1459.730 22.045 7.659 o
0 3 27 182.501 163.606 10.672 59.899 o
0 4 0 19.244 31.619 3.656 494.724 o
0 4 1 291.760 291.208 3.529 71.878 o
0 4 2 590.265 600.742 6.487 30.942 o
0 4 3 1822.970 1855.510 14.367 7.172 o
0 4 4 25416.600 25900.000 112.216 0.086 o
0 4 5 776.915 771.748 9.134 21.477 o
0 4 6 49502.100 49939.200 195.328 0.024 o
0 4 7 700.028 728.611 9.828 22.953 o
0 4 8 6863.050 6880.600 39.379 0.914 o
0 4 9 2633.350 2565.560 18.035 4.331 o
0 4 10 1341.130 1293.430 12.289 10.989 o
0 4 11 664.841 684.816 9.017 24.975 o
0 4 12 9.492 10.580 2.242 1248.460 o
0 4 13 5718.220 5621.250 38.416 1.217 o
0 4 14 2024.980 2030.870 20.273 5.726 o
0 4 15 5549.430 5515.230 45.720 1.189 o
0 4 16 97.131 92.097 5.641 153.418 o
0 4 17 160.701 168.497 7.603 86.303 o
0 4 18 949.391 982.791 18.410 12.606 o
0 4 19 439.671 452.185 11.616 31.714 o
0 4 20 2160.760 2186.980 27.098 4.646 o
0 4 21 143.485 152.736 8.023 87.944 o
0 4 22 6077.400 6154.730 59.224 0.930 o
0 4 23 99.291 96.833 5.892 145.307 o
0 4 24 2033.730 2087.950 25.313 5.111 o
0 4 25 234.295 234.371 7.454 68.211 o
0 4 26 3149.710 3117.670 49.184 2.147 o
0 5 1 17315.300 17611.500 85.474 0.174 o
0 5 2 716.441 707.116 7.054 24.989 o
0 5 3 13799.100 14024.400 61.415 0.271 o
0 5 4 1542.030 1566.940 14.732 8.707 o
0 5 5 14258.100 14238.500 69.526 0.253 o
0 5 6 9499.280 9247.880 54.679 0.520 o
0 5 7 4319.930 4282.250 31.532 1.904 o
0 5 8 2092.620 2118.550 19.019 5.614 o
0 5 9 333.455 335.446 5.868 56.246 o
0 5 10 4236.030 4089.680 29.115 2.026 o
0 5 11 4077.580 3979.050 27.250 2.163 o
0 5 12 154.280 161.492 5.984 105.091 o
0 5 13 108.469 114.028 4.366 163.178 o
0 5 14 738.699 719.171 11.236 21.120 o
0 5 15 918.939 924.169 14.874 14.896 o
0 5 16 4054.450 4122.180 41.689 1.826 o
0 5 17 24.367 32.240 4.238 393.786 o
0 5 18 5912.570 5844.180 50.663 1.049 o
0 5 19 7797.990 7996.790 126.025 0.399 o
0 5 20 510.442 481.499 11.980 28.334 o
0 5 21 1691.410 1732.350 23.293 6.463 o
0 5 22 992.290 992.905 18.770 12.106 o
0 5 23 3009.970 3120.260 33.037 2.887 o
0 5 24 193.415 205.873 7.314 78.185 o
0 5 25 6486.280 6519.710 55.572 0.885 o
0 5 26 76.654 76.726 4.298 215.383 o
0 6 0 2350.350 2365.610 26.187 4.327 o
0 6 1 4341.070 4453.080 28.573 1.912 o
0 6 2 8224.350 8201.860 32.733 0.710 o
0 6 3 20830.700 20952.200 83.610 0.128 o
0 6 4 12936.200 13031.500 64.222 0.301 o
0 6 5 24656.100 24407.800 110.967 0.092 o
0 6 6 44586.600 44702.900 183.734 0.030 o
0 6 7 12833.300 12606.800 69.278 0.304 o
0 6 8 41.058 55.888 3.205 370.440 o
0 6 9 112.018 117.343 4.557 155.869 o
0 6 10 1095.230 1076.630 12.786 13.481 o
0 6 11 10185.400 9876.350 65.491 0.446 o
0 6 12 971.836 933.346 13.319 15.109 o
0 6 13 0.253 2.111 2.177 2395.780 o
0 6 14 194.901 198.018 6.302 86.175 o
0 6 15 168.650 179.857 6.211 95.762 o
0 6 16 577.898 595.593 13.270 23.494 o
0 6 17 4704.560 4734.320 42.375 1.514 o
0 6 18 10171.300 10319.800 77.188 0.412 o
0 6 19 4105.800 4112.140 39.790 1.851 o
0 6 20 278.478 279.439 8.884 53.590 o
0 6 21 686.655 714.460 13.976 19.719 o
0 6 22 502.207 515.929 11.399 28.964 o
0 6 23 1591.510 1653.430 21.563 7.132 o
0 6 24 391.242 414.993 9.606 38.835 o
0 6 25 414.033 409.962 10.320 36.231 o
0 6 26 7720.770 7671.140 141.028 0.359 o
0 7 1 228.190 236.593 5.752 78.801 o
0 7 2 5363.050 5397.850 36.581 1.337 o
0 7 3 5767.210 5793.860 26.008 1.288 o
0 7 4 7732.000 7722.490 41.432 0.754 o
0 7 5 5116.620 5048.150 30.959 1.509 o
0 7 6 4.477 9.104 2.113 1662.690 o
0 7 7 9037.310 9071.520 54.593 0.554 o
0 7 8 9729.150 9489.050 56.431 0.497 o
0 7 9 19796.500 19554.000 89.362 0.140 o
0 7 10 55.436 58.950 3.442 306.128 o
0 7 11 6991.430 6881.770 45.373 0.865 o
0 7 12 103.418 102.469 4.250 174.327 o
0 7 13 2876.120 2835.630 23.896 3.558 o
0 7 14 1266.140 1265.530 16.032 10.534 o
0 7 15 9007.000 8987.650 57.754 0.549 o
0 7 16 1711.870 1728.780 21.193 6.743 o
0 7 17 2055.550 2088.550 24.471 5.161 o
0 7 18 1895.780 1871.970 23.427 5.808 o
0 7 19 6688.600 6836.010 56.065 0.840 o
0 7 20 3470.750 3545.760 35.351 2.379 o
0 7 21 747.560 776.193 14.154 18.225 o
0 7 22 2564.510 2673.560 26.477 3.845 o
0 7 23 129.660 143.594 5.997 117.136 o
0 7 24 117.589 113.456 7.229 110.344 o
0 7 25 276.114 277.748 7.973 57.746 o
0 7 26 0.155 0.000 6.861 262.904 o
0 8 0 4473.620 4499.860 45.062 1.566 o
0 8 1 6531.650 6792.270 40.411 0.961 o
0 8 2 1663.580 1687.270 18.341 7.404 o
0 8 3 12051.900 12160.000 47.998 0.355 o
0 8 4 5622.280 5595.770 40.936 1.215 o
0 8 5 472.903 463.974 6.987 38.499 o
0 8 6 1669.440 1688.070 15.402 7.847 o
0 8 7 2048.850 2011.390 28.357 4.824 o
0 8 8 667.987 658.081 10.017 24.290 o
0 8 9 3215.860 3160.430 28.629 2.904 o
0 8 10 781.414 764.682 17.810 15.274 o
0 8 11 2919.380 2845.330 24.358 3.486 o
0 8 12 135.369 136.785 5.098 128.206 o
0 8 13 175.295 182.846 5.202 102.485 o
0 8 14 568.178 552.371 9.578 28.927 o
0 8 15 251.243 249.761 7.594 64.084 o
0 8 16 4871.980 4895.870 46.672 1.387 o
0 8 17 1694.580 1729.140 24.132 6.328 o
0 8 18 1816.530 1863.640 29.070 5.240 o
0 8 19 2007.040 2007.570 27.019 5.040 o
0 8 20 272.564 275.405 10.389 48.202 o
0 8 21 668.923 686.733 14.314 19.914 o
0 8 22 978.646 1007.070 15.822 13.501 o
0 8 23 421.845 429.563 10.401 35.275 o
0 8 24 105.796 105.960 5.717 142.148 o
0 8 25 1236.600 1164.910 70.514 2.121 o
0 9 1 1094.510 1105.990 15.008 12.526 o
0 9 2 2289.170 2251.030 22.534 4.803 o
0 9 3 1658.680 1647.890 18.887 7.394 o
0 9 4 231.077 239.544 4.018 87.273 o
0 9 5 7793.410 7800.380 33.964 0.770 o
0 9 6 2143.510 2143.640 14.513 5.873 o
0 9 7 16629.700 16607.000 73.907 0.193 o
0 9 8 1122.460 1085.140 13.796 12.843 o
0 9 9 1604.480 1612.330 16.951 7.973 o
0 9 10 286.170 283.616 6.177 63.762 o
0 9 11 692.223 707.069 10.751 22.548 o
0 9 12 58.007 64.282 4.169 259.174 o
0 9 13 13457.900 13512.800 116.196 0.233 o
0 9 14 1043.370 1064.950 15.523 12.873 o
0 9 15 11281.300 11360.200 83.496 0.345 o
0 9 16 624.971 619.613 12.993 22.598 o
0 9 17 1168.690 1162.420 18.839 10.493 o
0 9 18 402.067 401.756 9.749 38.288 o
0 9 19 4055.120 4122.560 37.658 1.916 o
0 9 20 1.205 10.151 3.212 999.575 o
0 9 21 2426.590 2468.130 28.743 3.971 o
0 9 22 860.123 851.663 16.985 14.627 o
0 9 23 482.131 457.529 9.707 33.494 o
0 9 24 2375.960 2296.080 104.818 0.942 o
0 9 25 1022.780 919.403 46.120 4.433 o
0 10 0 2460.650 2477.730 33.261 3.605 o
0 10 1 3580.790 3621.880 46.476 1.968 o
0 10 2 294.779 287.780 7.991 55.238 o
0 10 3 4.052 11.581 2.093 1622.370 o
0 10 4 2557.570 2446.960 53.291 2.361 o
0 10 5 1402.890 1434.780 9.665 10.703 o
0 10 6 8894.680 9002.270 38.968 0.605 o
0 10 7 10550.900 10409.800 48.202 0.448 o
0 10 8 2065.840 2056.590 19.075 5.733 o
0 10 9 165.901 179.408 6.373 95.080 o
0 10 10 151.151 148.911 6.404 103.561 o
0 10 11 21.452 18.632 4.034 467.354 o
0 10 12 11.416 12.674 3.459 693.981 o
0 10 13 0.603 6.246 2.698 1455.510 o
0 10 14 2008.590 2036.550 28.476 4.854 o
0 10 15 111.773 113.604 6.245 127.772 o
0 10 16 0.033 1.649 2.898 1427.170 o
0 10 17 904.519 941.041 15.284 14.735 o
0 10 18 1811.460 1871.660 21.987 6.189 o
0 10 19 4022.780 4096.930 36.454 1.961 o
0 10 20 539.373 559.001 11.700 26.840 o
0 10 21 1402.960 1405.330 26.627 7.026 o
0 10 22 327.146 319.878 11.999 38.235 o
0 10 23 0.134 -8.462 5.310 438.686 o
0 10 24 3355.830 3067.080 45.260 2.213 o
0 10 25 786.920 739.095 26.300 10.483 o
0 11 1 191.677 202.685 5.787 90.301 o
0 11 2 197.799 206.138 5.868 87.796 o
0 11 3 33.694 47.844 3.145 424.550 o
0 11 4 779.283 782.113 11.664 19.559 o
0 11 5 670.062 669.054 10.969 23.211 o
0 11 6 1667.180 1641.800 18.398 7.457 o
0 11 7 24093.100 23601.000 149.198 0.089 o
0 11 8 148.877 153.242 5.870 109.609 o
0 11 9 10649.000 10542.200 69.364 0.405 o
0 11 10 1368.060 1398.280 16.808 9.449 o
0 11 11 2356.380 2425.860 26.398 4.262 o
0 11 12 711.109 709.571 16.805 17.056 o
0 11 13 7372.050 7395.020 73.553 0.652 o
0 11 14 337.331 348.342 14.644 30.625 o
0 11 15 5707.070 5717.920 63.818 0.965 o
0 11 16 1041.150 1074.240 102.531 1.103 o
0 11 17 1738.710 1749.190 40.478 4.056 o
0 11 18 6.196 12.233 5.059 417.579 o
0 11 19 650.370 660.675 23.776 12.811 o
0 11 20 1277.340 1242.540 26.104 7.742 o
0 11 21 433.791 424.839 18.866 20.541 o
0 11 22 839.576 833.595 20.370 12.937 o
0 11 23 932.714 906.447 19.334 12.552 o
0 11 24 74.614 64.911 4.932 204.410 o
0 12 0 7953.250 7936.220 97.251 0.497 o
0 12 1 24908.100 24514.000 132.070 0.088 o
0 12 2 3811.660 3849.770 31.571 2.230 o
0 12 3 5806.010 5766.700 42.328 1.150 o
0 12 4 155.848 162.860 5.500 109.490 o
0 12 5 2940.640 2880.110 26.810 3.331 o
0 12 6 884.382 879.089 12.926 16.603 o
0 12 7 3716.320 3691.860 33.224 2.275 o
0 12 8 1372.580 1374.290 17.902 9.217 o
0 12 9 2369.810 2375.870 25.512 4.346 o
0 12 10 5189.180 5154.760 43.520 1.326 o
0 12 11 53.919 55.341 4.684 250.675 o
0 12 12 1669.640 1666.340 24.463 6.412 o
0 12 13 162.915 172.388 7.698 84.540 o
0 12 14 1103.520 1122.720 25.935 8.563 o
0 12 15 101.205 104.776 21.236 24.601 o
0 12 16 8.599 14.551 5.945 305.075 o
0 12 17 40.380 46.386 5.801 225.367 o
0 12 18 65.460 84.085 7.342 137.130 o
0 12 19 2608.830 2657.700 40.248 2.967 o
0 12 20 1714.410 1756.610 40.255 4.101 o
0 12 21 3196.860 3105.900 45.209 2.278 o
0 12 22 2611.350 2539.400 37.299 3.183 o
0 12 23 2094.730 1996.130 29.443 4.653 o
0 12 24 1110.420 961.980 35.447 6.235 o
0 13 1 483.653 461.496 9.169 34.291 o
0 13 2 416.322 424.669 9.086 38.457 o
0 13 3 48.870 53.352 3.274 342.912 o
0 13 4 3099.420 3089.700 37.138 2.659 o
0 13 5 1747.440 1763.750 21.084 6.616 o
0 13 6 4268.210 4283.640 42.040 1.718 o
0 13 7 11758.100 12118.400 128.685 0.257 o
0 13 8 408.657 420.473 11.274 34.179 o
0 13 9 23985.000 24215.800 171.528 0.084 o
0 13 10 1731.190 1750.290 21.453 6.622 o
0 13 11 2907.260 2956.830 33.426 3.005 o
0 13 12 1207.980 1227.360 20.228 9.683 o
0 13 13 2629.420 2632.800 32.445 3.426 o
0 13 14 921.710 852.026 104.918 1.068 o
0 13 15 355.466 341.811 15.469 28.446 o
0 13 16 4511.850 4586.330 182.955 0.314 o
0 13 17 2356.370 2303.970 47.621 2.801 o
0 13 18 3612.610 3565.040 49.009 1.894 o
0 13 19 2300.500 2335.390 39.990 3.332 o
0 13 20 123.344 125.438 11.958 59.784 o
0 13 21 1786.820 1763.760 30.361 5.206 o
0 13 22 0.021 0.762 4.851 523.426 o
0 13 23 266.450 252.058 11.281 45.998 o
0 14 0 17847.500 18090.000 144.279 0.140 o
0 14 1 3897.360 3907.950 27.313 2.273 o
0 14 2 4877.100 4862.460 35.367 1.551 o
0 14 3 3616.190 3567.300 28.546 2.498 o
0 14 4 9263.810 9323.120 58.978 0.521 o
0 14 5 1865.090 1860.270 22.536 6.004 o
0 14 6 10132.200 10237.200 75.429 0.419 o
0 14 7 137.327 145.379 6.601 106.353 o
0 14 8 1754.390 1768.510 28.615 5.497 o
0 14 9 963.122 965.299 20.884 11.442 o
0 14 10 1793.940 1880.520 30.844 5.037 o
0 14 11 3104.500 3118.790 49.421 2.157 o
0 14 12 74.284 69.892 7.082 142.081 o
0 14 13 2224.280 2575.410 57.677 2.259 o
0 14 14 3011.730 3045.540 49.849 2.194 o
0 14 15 343.684 356.024 20.298 20.433 o
0 14 16 271.302 272.750 15.911 30.878 o
0 14 17 1038.220 1008.080 20.196 11.164 o
0 14 18 433.015 431.057 12.559 30.520 o
0 14 19 65.774 78.703 10.781 81.596 o
0 14 20 846.515 849.856 27.491 9.483 o
0 14 21 1407.190 1373.810 33.147 5.775 o
0 14 22 1161.880 1111.800 26.396 8.243 o
0 15 1 1523.780 1515.230 14.851 8.879 o
0 15 2 2831.250 2815.310 25.125 3.554 o
0 15 3 1057.750 1073.060 14.163 13.281 o
0 15 4 2011.950 2017.990 20.587 5.735 o
0 15 5 1079.230 1076.590 15.965 12.378 o
0 15 6 1983.940 1968.020 22.939 5.582 o
0 15 7 747.122 741.799 14.676 18.066 o
0 15 8 4052.670 4150.160 44.863 1.751 o
0 15 9 295.199 282.294 10.507 45.902 o
0 15 10 2441.290 2447.630 33.086 3.652 o
0 15 11 724.120 741.393 19.540 14.742 o
0 15 12 1156.320 1175.060 30.148 7.157 o
0 15 13 493.659 483.305 16.170 22.606 o
0 15 14 1359.460 1367.100 27.190 7.072 o
0 15 15 791.323 766.621 19.920 13.821 o
0 15 16 691.997 714.837 20.861 14.226 o
0 15 17 103.279 95.023 9.640 85.700 o
0 15 18 4315.310 4225.600 80.470 1.037 o
0 15 19 121.988 133.804 17.152 34.465 o
0 15 20 658.935 632.738 22.365 13.777 o
0 15 21 6.516 11.435 5.856 323.067 o
0 15 22 2.755 4.288 4.212 639.856 o
0 16 0 7073.010 7105.030 61.693 0.753 o
0 16 1 1034.430 1069.750 12.673 14.107 o
0 16 2 1686.040 1756.600 18.100 7.258 o
0 16 3 176.183 180.806 6.172 93.944 o
0 16 4 79.960 82.430 4.523 200.925 o
0 16 5 774.077 790.637 15.390 16.885 o
0 16 6 93.217 102.784 5.772 149.695 o
0 16 7 1309.420 1324.170 20.906 8.832 o
0 16 8 164.450 175.530 8.074 80.643 o
0 16 9 493.041 515.525 14.733 24.262 o
0 16 10 29.091 25.547 5.223 300.388 o
0 16 11 476.672 466.677 15.850 23.531 o
0 16 12 4565.710 4730.160 58.089 1.297 o
0 16 13 464.601 445.965 15.508 24.492 o
0 16 14 333.507 357.890 13.942 32.190 o
0 16 15 5808.440 5901.020 68.887 0.894 o
0 16 16 872.950 878.850 22.864 11.308 o
0 16 17 52.207 62.199 6.898 163.774 o
0 16 18 123.024 118.905 7.848 99.480 o
0 16 19 263.957 245.669 11.071 47.215 o
0 16 20 106.158 109.858 9.703 82.905 o
0 16 21 186.152 184.276 10.242 61.013 o
0 17 1 3609.410 3635.720 27.658 2.507 o
0 17 2 1468.010 1533.030 17.309 8.593 o
0 17 3 10313.700 10504.500 68.654 0.420 o
0 17 4 1914.660 1952.470 21.677 5.896 o
0 17 5 945.000 945.024 16.137 13.902 o
0 17 6 372.451 382.977 11.147 36.847 o
0 17 7 0.407 5.195 4.099 696.046 o
0 17 8 767.534 782.782 17.995 15.196 o
0 17 9 782.468 795.384 16.655 15.886 o
0 17 10 2458.450 2488.950 34.668 3.505 o
0 17 11 178.237 184.118 9.430 67.294 o
0 17 12 3249.400 3312.520 41.083 2.357 o
0 17 13 5233.190 5314.090 67.005 1.021 o
0 17 14 126.903 124.290 9.983 75.094 o
0 17 15 1256.070 1266.080 22.156 8.826 o
0 17 16 684.877 690.954 16.829 17.464 o
0 17 17 1171.800 1117.380 29.818 7.275 o
0 17 18 282.733 256.012 13.737 36.654 o
0 17 19 1871.620 1888.560 40.021 3.904 o
0 17 20 528.149 495.171 17.249 20.566 o
0 18 0 5377.280 5497.150 53.130 1.141 o
0 18 1 1577.500 1624.530 18.320 7.806 o
0 18 2 1977.950 1983.330 22.262 5.656 o
0 18 3 10.706 15.771 3.531 664.823 o
0 18 4 267.217 268.634 8.522 56.760 o
0 18 5 3099.440 3166.620 38.921 2.561 o
0 18 6 217.604 235.324 9.456 59.213 o
0 18 7 4420.910 4531.700 63.013 1.264 o
0 18 8 258.600 264.741 9.967 51.447 o
0 18 9 1102.490 1126.900 20.356 10.418 o
0 18 10 9.898 11.389 4.935 419.579 o
0 18 11 191.295 187.168 9.430 65.352 o
0 18 12 133.232 127.820 8.089 92.679 o
0 18 13 920.882 933.716 19.306 12.553 o
0 18 14 51.839 49.249 5.724 211.810 o
0 18 15 35.303 33.118 4.913 298.693 o
0 18 16 1419.490 1423.880 26.187 7.049 o
0 18 17 1032.550 985.210 17.537 12.395 o
0 18 18 2590.400 2605.290 47.145 2.616 o
0 18 19 183.949 188.987 10.740 58.007 o
0 19 1 1271.200 1300.930 18.673 9.662 o
0 19 2 400.465 415.138 11.602 33.912 o
0 19 3 790.828 819.137 16.432 15.821 o
0 19 4 548.544 585.774 14.010 23.311 o
0 19 5 270.919 268.481 9.681 51.451 o
0 19 6 83.170 84.638 6.344 149.342 o
0 19 7 705.251 704.066 15.802 17.972 o
0 19 8 3213.760 3258.700 36.848 2.551 o
0 19 9 407.939 402.768 12.114 32.773 o
0 19 10 8939.470 9025.950 131.252 0.341 o
0 19 11 4320.600 4420.230 48.315 1.559 o
0 19 12 6939.650 7115.430 66.447 0.737 o
0 19 13 870.832 900.243 18.243 13.610 o
0 19 14 5961.380 5970.880 56.153 0.984 o
0 19 15 795.937 799.211 16.991 15.501 o
0 19 16 839.425 777.044 30.478 8.506 o
0 19 17 1598.390 1505.680 44.353 3.882 o
0 19 18 1231.440 1202.950 28.014 7.454 o
0 20 0 12863.200 13002.700 135.791 0.224 o
0 20 1 1846.720 1928.320 29.247 5.112 o
0 20 2 3885.900 3944.670 40.459 1.951 o
0 20 3 1629.910 1625.400 23.720 6.688 o
0 20 4 301.073 303.317 10.294 45.537 o
0 20 5 1396.250 1407.810 22.230 8.020 o
0 20 6 1218.880 1203.330 20.439 9.624 o
0 20 7 7.436 11.380 4.203 562.825 o
0 20 8 288.270 292.970 10.147 47.318 o
0 20 9 1056.710 1068.280 20.787 10.658 o
0 20 10 232.122 243.749 11.263 48.795 o
0 20 11 1042.380 1024.400 19.736 11.277 o
0 20 12 12.167 11.694 4.195 525.532 o
0 20 13 736.933 774.169 17.735 15.722 o
0 20 14 390.984 391.102 10.617 37.063 o
0 20 15 87.604 85.499 5.691 161.290 o
0 20 16 27.952 22.357 4.613 360.954 o
0 20 17 116.217 115.480 8.342 95.681 o
0 21 1 72.630 70.251 6.502 157.234 o
0 21 2 22.100 20.279 4.837 363.066 o
0 21 3 88.914 96.425 6.316 142.903 o
0 21 4 10.929 17.712 4.213 509.484 o
0 21 5 85.041 90.956 5.975 154.530 o
0 21 6 876.849 905.561 17.108 14.160 o
0 21 7 23.082 26.793 4.470 385.536 o
0 21 8 3552.160 3594.850 41.073 2.147 o
0 21 9 380.820 375.164 11.725 35.263 o
0 21 10 4830.060 4861.990 48.977 1.367 o
0 21 11 647.032 650.918 14.544 20.335 o
0 21 12 6607.950 6579.470 58.479 0.847 o
0 21 13 211.878 195.239 7.427 75.036 o
0 21 14 612.714 579.786 12.653 23.638 o
0 21 15 55.260 47.508 5.391 222.566 o
0 22 0 4.422 8.576 7.489 210.097 o
0 22 1 10.938 20.586 4.954 392.181 o
0 22 2 14.963 18.024 4.586 427.319 o
0 22 3 231.738 248.330 9.993 54.425 o
0 22 4 44.175 42.013 5.118 257.760 o
0 22 5 270.010 258.548 8.839 55.584 o
0 22 6 340.515 344.797 9.980 42.680 o
0 22 7 179.190 178.284 7.452 82.616 o
0 22 8 247.996 238.927 9.029 57.948 o
0 22 9 747.713 766.027 15.538 17.247 o
0 22 10 90.620 86.670 5.684 158.840 o
0 22 11 453.223 438.675 13.527 28.048 o
0 22 12 653.477 640.939 12.481 22.355 o
0 22 13 1078.620 1056.230 28.162 8.083 o
0 22 14 137.718 137.729 5.273 124.541 o
0 23 1 0.083 2.375 6.602 281.535 o
0 23 2 36.291 41.554 5.979 225.839 o
0 23 3 45.277 45.148 4.930 263.154 o
0 23 4 278.130 284.661 9.729 49.996 o
0 23 5 1171.470 1149.030 19.569 10.270 o
0 23 6 1198.480 1226.750 20.016 9.795 o
0 23 7 859.636 849.332 17.882 14.120 o
0 23 8 1985.340 1943.240 24.471 5.426 o
0 23 9 963.193 913.899 15.415 14.242 o
0 23 10 1664.730 1669.780 20.998 6.990 o
0 23 11 593.065 573.258 10.850 26.311 o
0 23 12 1137.570 1052.840 19.365 10.785 o
0 24 0 2555.590 2575.590 89.190 1.189 o
0 24 1 8.580 19.608 5.002 398.083 o
0 24 2 1274.140 1262.460 22.846 8.573 o
0 24 3 161.288 154.150 8.050 83.650 o
0 24 4 89.403 78.608 6.169 151.281 o
0 24 5 2.398 1.869 4.199 661.269 o
0 24 6 137.338 133.829 8.458 87.029 o
0 24 7 525.956 497.092 11.977 27.668 o
0 24 8 137.426 125.114 6.026 117.331 o
0 24 9 76.497 82.481 5.887 165.947 o
0 25 1 1629.100 1586.340 24.000 6.693 o
0 25 2 99.350 100.586 6.187 138.409 o
0 25 3 1621.680 1552.870 23.547 6.837 o
0 25 4 1346.420 1283.220 23.585 8.083 o
0 25 5 373.240 348.344 11.395 36.997 o
0 25 6 3435.380 3308.440 41.159 2.264 o
1 0 0 318.660 320.578 5.696 59.230 o
1 0 2 6150.110 6190.800 51.991 0.977 o
1 0 4 2612.170 2637.480 29.927 3.596 o
1 0 6 3348.210 3314.090 32.739 2.606 o
1 0 8 218.356 231.473 7.881 68.269 o
1 0 10 11586.500 11631.800 72.908 0.348 o
1 0 12 19218.700 18861.600 122.130 0.136 o
1 0 14 20112.800 19865.400 177.611 0.108 o
1 0 16 3196.060 3152.230 38.331 2.534 o
1 0 18 989.558 1008.240 21.231 11.016 o
1 0 20 3580.380 3693.540 56.614 1.678 o
1 0 22 11647.600 11775.300 135.855 0.252 o
1 0 24 1241.050 1189.660 32.868 6.323 o
1 0 26 125.128 117.692 8.882 87.015 o
1 1 0 39263.900 37761.800 148.931 0.039 o
1 1 1 1224.560 1197.880 8.698 13.082 o
1 1 2 25765.300 26071.200 99.999 0.086 o
1 1 3 23204.500 23584.000 112.740 0.100 o
1 1 4 12378.600 12437.900 55.692 0.333 o
1 1 5 99.518 113.403 4.013 177.838 o
1 1 6 2505.320 2490.380 16.482 4.677 o
1 1 7 12574.100 12490.600 60.237 0.322 o
1 1 8 29818.800 29880.300 107.470 0.066 o
1 1 9 47.036 45.285 2.739 400.881 o
1 1 10 19088.300 18973.200 75.802 0.152 o
1 1 11 2731.410 2702.210 20.736 3.961 o
1 1 12 2172.120 2184.000 19.558 5.333 o
1 1 13 191.303 203.159 6.381 85.812 o
1 1 14 876.019 860.131 10.933 17.983 o
1 1 15 4125.760 4104.920 31.664 2.020 o
1 1 16 12.634 14.828 2.832 844.300 o
1 1 17 495.014 499.663 9.586 32.367 o
1 1 18 405.061 406.912 10.255 36.862 o
1 1 19 70.760 71.533 5.201 196.189 o
1 1 20 440.341 457.034 12.873 29.303 o
1 1 21 257.260 259.120 10.004 51.638 o
1 1 22 3866.040 3911.860 56.081 1.586 o
1 1 23 15.479 25.565 4.257 450.264 o
1 1 24 1552.870 1563.150 26.665 6.442 o
1 1 25 1400.680 1366.230 22.930 7.914 o
1 1 26 52.531 52.182 4.550 262.680 o
1 2 0 11563.300 11285.100 47.640 0.388 o
1 2 1 45782.500 45486.000 161.475 0.029 o
1 2 2 13039.200 13072.400 50.468 0.309 o
1 2 3 48914.400 49211.100 181.857 0.025 o
1 2 4 1861.670 1844.530 13.438 7.172 o
1 2 5 397.591 413.230 6.428 45.819 o
1 2 6 451.239 445.488 6.998 40.185 o
1 2 7 12.362 17.364 2.356 988.314 o
1 2 8 172.801 176.886 4.270 112.605 o
1 2 9 4444.970 4363.180 30.098 1.863 o
1 2 10 1589.750 1557.490 13.651 8.708 o
1 2 11 11598.000 11470.800 58.495 0.370 o
1 2 12 21386.400 20969.400 107.029 0.119 o
1 2 13 4513.850 4391.470 37.904 1.698 o
1 2 14 1773.030 1725.070 26.288 5.833 o
1 2 15 596.116 594.396 9.731 27.271 o
1 2 16 4113.660 4090.590 38.926 1.871 o
1 2 17 178.892 179.893 6.810 87.870 o
1 2 18 167.562 180.490 7.173 87.266 o
1 2 19 4546.240 4624.120 41.809 1.584 o
1 2 20 10.031 14.009 3.681 645.318 o
1 2 21 5709.990 5717.920 48.184 1.116 o
1 2 22 31.489 27.903 4.638 337.724 o
1 2 23 19.191 28.373 4.412 405.145 o
1 2 24 28.695 37.395 5.565 264.736 o
1 2 25 225.508 219.329 8.927 62.113 o
1 2 26 302.780 297.680 9.185 49.556 o
1 3 0 11206.100 11506.000 48.023 0.397 o
1 3 1 29793.800 29411.300 111.516 0.066 o
1 3 2 3269.810 3366.120 18.598 3.122 o
1 3 3 1654.300 1636.920 11.816 8.537 o
1 3 4 3806.740 3883.220 22.475 2.439 o
1 3 5 968.427 992.788 9.551 16.548 o
1 3 6 10063.400 10089.100 44.727 0.486 o
1 3 7 0.795 10.425 1.918 2187.440 o
1 3 8 7448.600 7423.860 34.522 0.828 o
1 3 9 7293.600 7281.620 34.848 0.854 o
1 3 10 1541.260 1604.380 14.501 8.671 o
1 3 11 1492.660 1475.240 16.378 8.802 o
1 3 12 2756.080 2722.910 28.342 3.504 o
1 3 13 1266.050 1292.020 18.743 9.688 o
1 3 14 2288.360 2289.050 25.130 4.556 o
1 3 15 4918.560 5023.340 40.491 1.447 o
1 3 16 2037.160 1990.390 22.799 5.468 o
1 3 17 41.896 44.193 4.215 315.792 o
1 3 18 347.380 343.332 9.553 43.551 o
1 3 19 2602.890 2646.630 29.252 3.643 o
1 3 20 726.824 736.368 14.491 18.528 o
1 3 21 2310.510 2334.670 26.950 4.341 o
1 3 22 1837.300 1853.780 22.773 6.043 o
1 3 23 5.871 8.633 3.760 707.678 o
1 3 24 146.221 152.733 8.162 85.962 o
1 3 25 967.172 973.377 18.339 12.545 o
1 3 26 4.093 6.880 3.033 1059.540 o
1 4 0 1121.590 1143.590 8.409 14.371 o
1 4 1 32096.600 32629.100 123.470 0.056 o
1 4 2 607.843 625.137 6.035 30.296 o
1 4 3 1378.030 1456.170 11.368 10.465 o
1 4 4 15130.100 15134.800 66.122 0.231 o
1 4 5 30.843 40.055 2.361 548.629 o
1 4 6 37490.800 37033.500 127.493 0.043 o
1 4 7 2006.240 1948.410 13.150 6.602 o
1 4 8 9289.640 9189.430 40.564 0.567 o
1 4 9 96.734 103.741 3.746 190.932 o
1 4 10 1679.460 1612.900 15.355 7.957 o
1 4 11 1542.600 1499.820 17.511 8.319 o
1 4 12 933.496 920.932 17.189 13.568 o
1 4 13 1328.320 1294.260 15.770 10.180 o
1 4 14 1047.160 1037.410 14.588 13.345 o
1 4 15 477.599 440.145 9.626 34.182 o
1 4 16 4535.630 4508.510 38.590 1.660 o
1 4 17 4402.580 4479.860 39.266 1.695 o
1 4 18 504.190 501.922 11.380 29.149 o
1 4 19 9062.140 9069.800 77.502 0.486 o
1 4 20 520.386 509.308 11.878 27.800 o
1 4 21 326.378 306.622 9.304 47.000 o
1 4 22 1682.780 1736.310 23.192 6.496 o
1 4 23 2377.400 2408.920 60.297 2.115 o
1 4 24 561.599 574.265 14.686 22.352 o
1 4 25 2711.100 2675.290 53.695 2.233 o
1 4 26 12.177 13.722 7.623 192.288 o
1 5 0 301.142 392.787 5.804 56.826 o
1 5 1 5579.720 5636.640 26.491 1.349 o
1 5 2 75299.500 74497.000 505.782 0.009 o
1 5 3 10861.500 10782.100 46.503 0.428 o
1 5 4 44651.700 45258.700 167.596 0.030 o
1 5 5 109.716 130.225 4.206 159.043 o
1 5 6 46151.900 45769.900 166.773 0.028 o
1 5 7 1657.880 1647.370 14.217 8.149 o
1 5 8 6686.630 6735.680 33.869 0.979 o
1 5 9 641.548 609.658 8.576 27.017 o
1 5 10 441.308 470.932 8.957 36.354 o
1 5 11 2563.030 2555.660 28.400 3.789 o
1 5 12 4814.810 4735.230 43.809 1.463 o
1 5 13 1891.770 1875.170 19.701 6.287 o
1 5 14 5227.760 5234.190 44.850 1.292 o
1 5 15 1437.910 1410.710 18.022 8.821 o
1 5 16 261.877 266.713 7.839 60.550 o
1 5 17 327.174 328.223 9.026 47.066 o
1 5 18 1418.350 1454.470 20.017 8.360 o
1 5 19 408.979 412.193 10.489 36.041 o
1 5 20 21.662 29.680 4.156 420.865 o
1 5 21 0.353 4.369 3.723 842.975 o
1 5 22 549.047 582.683 10.757 27.507 o
1 5 23 2042.170 2024.560 26.143 5.062 o
1 5 24 2613.570 2609.180 44.562 2.739 o
1 5 25 1273.020 1217.010 23.882 8.380 o
1 5 26 2618.960 2553.970 41.244 2.938 o
1 6 0 39902.600 40027.600 142.349 0.037 o
1 6 1 10437.000 10318.500 43.078 0.464 o
1 6 2 4514.020 4576.960 22.889 1.901 o
1 6 3 8367.020 8207.730 35.047 0.691 o
1 6 4 888.958 914.910 9.272 18.290 o
1 6 5 68.306 81.770 3.198 262.218 o
1 6 6 2483.950 2512.450 18.350 4.581 o
1 6 7 2708.350 2677.920 19.876 4.051 o
1 6 8 169.642 180.044 4.489 111.258 o
1 6 9 9.317 14.660 1.901 1356.320 o
1 6 10 1323.970 1297.040 15.710 10.212 o
1 6 11 184.366 185.701 6.329 89.898 o
1 6 12 7.019 11.126 2.478 1201.700 o
1 6 13 274.352 270.274 6.854 63.286 o
1 6 14 2284.130 2253.950 23.019 4.768 o
1 6 15 7484.410 7495.950 54.781 0.732 o
1 6 16 1595.720 1571.480 19.797 7.566 o
1 6 17 5401.750 5546.330 45.368 1.218 o
1 6 18 2758.200 2714.270 52.258 2.268 o
1 6 19 6145.090 6209.200 50.094 0.992 o
1 6 20 309.041 295.159 8.853 50.353 o
1 6 21 3121.910 3139.750 31.023 2.885 o
1 6 22 2.612 12.702 3.197 939.550 o
1 6 23 4.103 12.197 5.260 399.069 o
1 6 24 51.438 54.675 4.866 246.833 o
1 6 25 200.955 188.773 7.849 74.546 o
1 7 0 1468.870 1449.210 10.220 10.169 o
1 7 1 34160.300 34319.100 123.992 0.050 o
1 7 2 1143.610 1142.510 9.357 13.890 o
1 7 3 20300.600 19899.100 110.668 0.129 o
1 7 4 31118.500 30871.700 103.539 0.061 o
1 7 5 8020.530 7972.760 37.558 0.727 o
1 7 6 32168.800 32248.500 119.037 0.057 o
1 7 7 3326.120 3287.810 21.945 3.005 o
1 7 8 9760.760 9628.060 43.086 0.519 o
1 7 9 36.652 44.380 2.713 457.648 o
1 7 10 4436.100 4422.240 42.521 1.634 o
1 7 11 20251.500 19319.400 157.367 0.116 o
1 7 12 4131.420 4058.650 36.373 1.926 o
1 7 13 1030.640 1026.220 13.641 13.939 o
1 7 14 566.668 575.383 10.591 27.326 o
1 7 15 139.806 151.764 5.921 112.584 o
1 7 16 1189.370 1229.800 17.111 10.753 o
1 7 17 561.171 556.534 11.502 26.555 o
1 7 18 3033.560 3034.140 30.355 3.021 o
1 7 19 604.035 604.921 12.258 24.004 o
1 7 20 90.473 99.429 5.264 163.890 o
1 7 21 718.593 756.946 17.467 16.198 o
1 7 22 221.628 211.697 7.255 73.111 o
1 7 23 1392.750 1343.310 25.341 7.423 o
1 7 24 1656.930 1621.070 21.986 6.917 o
1 7 25 2226.290 2140.670 36.428 3.759 o
1 8 0 1702.880 1642.470 15.821 7.745 o
1 8 1 1699.020 1758.100 10.845 8.220 o
1 8 2 12051.700 11934.200 47.657 0.359 o
1 8 3 26.046 34.981 2.187 641.480 o
1 8 4 1036.620 984.725 9.610 15.752 o
1 8 5 573.529 588.205 6.967 31.286 o
1 8 6 3497.670 3427.830 20.321 2.859 o
1 8 7 147.036 146.458 4.012 133.564 o
1 8 8 2254.900 2210.970 18.501 5.236 o
1 8 9 7817.320 7650.710 44.937 0.736 o
1 8 10 3097.630 3008.770 24.237 3.241 o
1 8 11 506.717 531.833 10.543 29.881 o
1 8 12 1685.200 1640.030 17.690 7.516 o
1 8 13 5527.370 5564.440 42.318 1.223 o
1 8 14 7196.530 7115.770 66.937 0.712 o
1 8 15 9044.960 9002.620 62.588 0.533 o
1 8 16 202.218 209.026 6.872 79.352 o
1 8 17 1285.760 1310.520 18.609 9.587 o
1 8 18 131.932 127.825 5.700 123.566 o
1 8 19 42.556 41.828 3.851 343.017 o
1 8 20 297.785 296.190 9.804 47.751 o
1 8 21 22.825 19.396 3.320 567.000 o
1 8 22 1131.750 1097.180 17.845 11.243 o
1 8 23 2668.600 2559.480 27.624 3.721 o
1 8 24 896.058 883.008 14.366 15.624 o
1 8 25 3495.370 3345.020 73.182 1.343 o
1 9 0 3023.650 3057.730 29.725 3.048 o
1 9 1 5.314 11.692 2.432 1289.000 o
1 9 2 1977.950 1950.970 25.502 5.313 o
1 9 3 6266.980 6242.340 32.696 1.096 o
1 9 4 5392.080 5416.750 28.225 1.410 o
1 9 5 2805.160 2781.200 18.259 3.940 o
1 9 6 3527.190 3510.720 22.841 2.737 o
1 9 7 256.613 280.430 6.534 66.435 o
1 9 8 8549.590 8463.460 51.002 0.618 o
1 9 9 209.506 213.888 5.066 89.603 o
1 9 10 3427.330 3384.200 36.872 2.395 o
1 9 11 767.249 800.367 14.295 17.694 o
1 9 12 3803.060 3931.890 39.636 2.008 o
1 9 13 6149.970 6202.820 45.660 1.026 o
1 9 14 1682.630 1703.700 20.852 6.914 o
1 9 15 906.201 930.414 15.240 14.795 o
1 9 16 1671.960 1698.690 32.501 5.154 o
1 9 17 185.174 185.242 6.681 86.873 o
1 9 18 9.028 15.717 3.934 587.826 o
1 9 19 1515.340 1532.260 26.187 6.658 o
1 9 20 873.528 876.397 16.680 14.563 o
1 9 21 843.794 872.723 16.055 15.235 o
1 9 22 11.721 16.304 3.195 737.404 o
1 9 23 385.550 380.587 16.945 24.575 o
1 9 24 295.382 298.787 19.820 22.293 o
1 10 0 10814.100 10690.900 67.752 0.399 o
1 10 1 3971.900 3929.630 31.870 2.125 o
1 10 2 311.822 326.116 6.636 56.544 o
1 10 3 2716.520 2487.330 87.394 1.213 o
1 10 4 134.725 136.717 4.551 135.974 o
1 10 5 1964.240 1918.420 18.492 6.196 o
1 10 6 135.742 140.762 5.215 125.527 o
1 10 7 199.186 208.433 7.268 77.209 o
1 10 8 12493.400 12159.400 132.925 0.239 o
1 10 9 1625.910 1650.110 24.424 6.547 o
1 10 10 85.561 91.764 7.152 129.115 o
1 10 11 750.508 735.666 15.978 17.068 o
1 10 12 5142.280 5101.170 47.550 1.291 o
1 10 13 1388.930 1418.160 21.396 8.221 o
1 10 14 68.697 67.205 5.423 193.457 o
1 10 15 91.843 85.426 4.676 182.832 o
1 10 16 548.690 577.906 13.699 23.776 o
1 10 17 20.237 24.265 4.280 425.854 o
1 10 18 1204.730 1218.830 22.098 9.151 o
1 10 19 2072.560 2102.910 27.390 4.817 o
1 10 20 105.894 99.294 7.042 120.389 o
1 10 21 11.365 18.166 5.438 340.778 o
1 10 22 1653.400 1634.540 33.027 5.160 o
1 10 23 1066.130 1003.080 28.238 8.183 o
1 10 24 459.543 428.599 16.128 23.852 o
1 11 0 3020.850 3043.940 29.383 3.071 o
1 11 1 2732.640 2791.470 27.436 3.544 o
1 11 2 4610.310 4611.910 37.790 1.633 o
1 11 3 1065.050 1076.130 18.679 11.404 o
1 11 4 2481.650 2507.280 36.052 3.382 o
1 11 5 25226.600 24877.700 166.401 0.080 o
1 11 6 372.097 350.380 8.868 43.683 o
1 11 7 4981.470 4951.480 47.470 1.344 o
1 11 8 165.875 159.893 6.237 99.139 o
1 11 9 1569.500 1574.470 35.342 5.001 o
1 11 10 2037.570 2031.380 25.515 5.132 o
1 11 11 22.654 25.058 4.323 407.396 o
1 11 12 2428.090 2424.100 33.741 3.629 o
1 11 13 370.365 378.711 16.404 25.849 o
1 11 14 17.811 15.844 6.336 254.409 o
1 11 15 6146.200 6310.770 253.087 0.167 o
1 11 16 2720.110 2758.150 55.352 2.144 o
1 11 17 159.938 172.828 13.347 46.856 o
1 11 18 1198.540 1190.220 29.526 7.184 o
1 11 19 2050.950 2005.040 36.983 3.957 o
1 11 20 72.038 71.772 12.245 66.420 o
1 11 21 7189.690 7375.100 100.399 0.533 o
1 11 22 547.465 566.894 15.368 21.871 o
1 11 23 575.653 559.840 13.587 23.536 o
1 11 24 1240.000 1101.450 25.537 8.242 o
1 12 0 126.982 131.028 5.748 124.387 o
1 12 1 21654.200 21137.100 145.172 0.107 o
1 12 2 16.228 37.071 4.718 366.101 o
1 12 3 6900.090 6849.110 50.608 0.848 o
1 12 4 223.789 229.597 8.284 65.307 o
1 12 5 2138.450 2127.150 21.152 5.306 o
1 12 6 2918.050 2922.410 27.243 3.311 o
1 12 7 10755.000 10615.400 75.492 0.388 o
1 12 8 278.815 291.037 8.234 55.681 o
1 12 9 8689.550 8829.130 72.838 0.526 o
1 12 10 124.147 137.302 7.005 107.044 o
1 12 11 52.781 78.975 7.592 139.520 o
1 12 12 2379.770 2360.820 34.273 3.669 o
1 12 13 1809.990 1827.210 25.487 5.763 o
1 12 14 699.630 803.068 20.180 14.256 o
1 12 15 7658.200 7706.080 109.189 0.468 o
1 12 16 17.977 22.548 6.012 270.059 o
1 12 17 4501.550 4449.440 66.621 1.200 o
1 12 18 1073.590 1086.290 26.081 8.689 o
1 12 19 1024.360 1052.130 30.220 7.648 o
1 12 20 39.231 36.359 5.800 234.337 o
1 12 21 4201.760 4172.930 53.022 1.531 o
1 12 22 176.153 172.375 9.904 65.106 o
1 12 23 2068.150 1878.380 32.528 4.451 o
1 13 0 5028.660 5035.710 31.479 1.531 o
1 13 1 4956.340 4862.650 38.640 1.483 o
1 13 2 1001.320 977.773 14.885 13.866 o
1 13 3 8243.680 8335.670 65.164 0.595 o
1 13 4 375.133 390.149 7.825 44.915 o
1 13 5 9432.340 9522.780 62.905 0.496 o
1 13 6 9015.610 9132.680 76.649 0.490 o
1 13 7 11179.100 11325.900 81.060 0.353 o
1 13 8 327.281 322.714 9.074 47.104 o
1 13 9 1863.870 1859.660 32.841 4.705 o
1 13 10 4092.400 4158.590 40.016 1.843 o
1 13 11 6.017 7.857 3.969 650.491 o
1 13 12 1331.400 1353.970 22.830 8.199 o
1 13 13 351.784 375.125 16.002 27.067 o
1 13 14 117.132 110.700 11.144 67.495 o
1 13 15 297.237 316.322 13.945 34.257 o
1 13 16 916.284 942.241 23.869 10.466 o
1 13 17 914.694 933.308 23.753 10.545 o
1 13 18 728.796 738.570 20.392 14.142 o
1 13 19 2652.900 2726.290 41.683 2.835 o
1 13 20 1112.180 1116.530 31.139 7.091 o
1 13 21 4041.830 3975.800 63.252 1.386 o
1 13 22 41.853 48.618 6.468 193.449 o
1 14 0 358.908 382.010 8.298 45.064 o
1 14 1 6698.790 6716.770 49.352 0.888 o
1 14 2 121.222 133.297 5.285 133.464 o
1 14 3 0.174 2.500 2.289 2170.000 o
1 14 4 468.677 483.976 9.312 34.197 o
1 14 5 4.720 7.883 2.746 1190.490 o
1 14 6 7202.850 7287.980 57.393 0.755 o
1 14 7 1.915 12.387 3.496 831.180 o
1 14 8 8426.770 8628.380 67.128 0.567 o
1 14 9 420.574 398.563 10.631 35.519 o
1 14 10 1632.360 1637.260 22.819 6.820 o
1 14 11 3650.990 3608.750 41.757 2.080 o
1 14 12 645.751 533.902 96.826 1.271 o
1 14 13 7491.090 7567.850 78.156 0.616 o
1 14 14 8.461 12.451 7.042 227.499 o
1 14 15 3753.620 3780.040 72.427 1.279 o
1 14 16 9016.280 9243.810 234.030 0.167 o
1 14 17 379.238 367.362 20.748 19.297 o
1 14 18 9153.400 9677.100 232.124 0.167 o
1 14 19 1778.260 1767.080 41.464 3.906 o
1 14 20 2738.780 2694.970 50.592 2.355 o
1 14 21 1960.270 1937.130 38.226 3.967 o
1 14 22 241.248 212.268 12.197 45.340 o
1 15 0 1043.410 1038.480 13.513 13.822 o
1 15 1 0.733 10.400 2.828 1243.990 o
1 15 2 47.104 56.274 4.733 259.701 o
1 15 3 1783.660 1811.530 20.801 6.498 o
1 15 4 1900.870 1974.210 22.000 5.863 o
1 15 5 731.446 715.595 13.360 19.534 o
1 15 6 631.309 630.459 16.311 19.026 o
1 15 7 254.608 248.943 9.345 55.276 o
1 15 8 351.889 332.569 12.370 35.822 o
1 15 9 1556.340 1547.680 24.593 6.830 o
1 15 10 553.841 577.426 14.829 22.298 o
1 15 11 560.773 586.478 16.955 19.711 o
1 15 12 13.098 17.110 5.171 365.111 o
1 15 13 1076.770 1101.850 23.454 9.515 o
1 15 14 29.806 16.569 7.326 186.662 o
1 15 15 1364.000 1402.690 40.385 4.660 o
1 15 16 102.258 113.310 14.484 46.873 o
1 15 17 3.974 12.394 8.238 173.907 o
1 15 18 1007.640 1006.190 49.169 3.995 o
1 15 19 144.014 135.426 12.048 56.651 o
1 15 20 196.410 195.215 17.533 30.107 o
1 15 21 0.221 2.377 8.004 191.970 o
1 16 0 1396.610 1420.320 16.714 9.284 o
1 16 1 842.370 846.003 15.940 15.456 o
1 16 2 949.886 971.531 13.872 14.866 o
1 16 3 991.000 1010.710 15.549 13.508 o
1 16 4 119.848 110.001 5.600 135.301 o
1 16 5 2419.260 2467.680 26.239 4.164 o
1 16 6 690.724 705.446 15.816 18.143 o
1 16 7 961.798 978.337 19.058 12.232 o
1 16 8 138.890 149.167 7.945 90.228 o
1 16 9 948.611 1030.760 22.679 10.577 o
1 16 10 273.605 255.278 10.238 49.487 o
1 16 11 4556.230 4608.520 55.874 1.347 o
1 16 12 183.394 175.582 10.080 62.856 o
1 16 13 6486.890 6630.680 71.152 0.770 o
1 16 14 348.376 370.317 17.573 24.386 o
1 16 15 484.085 526.140 24.185 14.129 o
1 16 16 2222.810 2169.480 85.379 1.337 o
1 16 17 186.628 183.914 14.524 40.064 o
1 16 18 4518.300 4556.800 73.795 1.084 o
1 16 19 380.703 390.235 17.463 23.736 o
1 16 20 20.947 25.542 6.861 212.513 o
1 17 0 36.507 49.701 4.012 337.927 o
1 17 1 11.543 25.139 3.257 665.551 o
1 17 2 828.591 826.261 13.143 17.509 o
1 17 3 669.997 700.398 12.099 21.829 o
1 17 4 524.914 521.520 11.470 28.094 o
1 17 5 921.834 947.494 15.501 14.426 o
1 17 6 5408.670 5566.330 51.010 1.153 o
1 17 7 1412.170 1451.520 24.751 7.336 o
1 17 8 1741.980 1779.780 25.369 5.975 o
1 17 9 1909.550 1894.080 28.670 5.107 o
1 17 10 1264.310 1254.320 25.810 7.839 o
1 17 11 1114.710 1148.710 24.253 8.997 o
1 17 12 954.153 936.737 21.532 11.291 o
1 17 13 135.584 140.243 8.852 82.757 o
1 17 14 1939.160 1998.510 39.736 3.814 o
1 17 15 2460.030 2557.780 54.411 2.326 o
1 17 16 2585.290 2657.990 53.871 2.279 o
1 17 17 302.151 295.951 16.434 28.473 o
1 17 18 16.015 29.392 5.688 291.040 o
1 17 19 25.698 28.048 4.644 355.885 o
1 18 0 69.839 73.124 5.244 194.955 o
1 18 1 266.996 290.465 7.489 60.153 o
1 18 2 1334.600 1377.750 18.721 9.176 o
1 18 3 1009.560 1014.720 15.171 13.505 o
1 18 4 1506.290 1512.980 20.009 7.931 o
1 18 5 1285.420 1335.490 17.739 9.766 o
1 18 6 3006.070 3011.240 34.566 2.859 o
1 18 7 2324.440 2373.280 30.111 4.043 o
1 18 8 792.468 776.369 16.408 16.049 o
1 18 9 1191.810 1189.120 20.418 9.792 o
1 18 10 308.093 303.960 11.451 41.270 o
1 18 11 1919.620 1907.430 32.792 4.601 o
1 18 12 6470.560 6626.170 63.065 0.828 o
1 18 13 390.334 394.766 11.838 34.207 o
1 18 14 4061.000 4180.780 52.179 1.585 o
1 18 15 3329.190 3458.020 51.162 1.948 o
1 18 16 189.315 218.613 11.426 52.410 o
1 18 17 2404.310 2405.370 37.230 3.412 o
1 18 18 311.515 288.259 12.782 37.469 o
1 19 0 8671.500 8697.360 71.065 0.537 o
1 19 1 1796.200 1823.570 21.356 6.373 o
1 19 2 5862.730 5948.980 45.612 1.094 o
1 19 3 1925.280 1941.280 20.333 6.047 o
1 19 4 0.782 10.786 3.303 956.622 o
1 19 5 1469.970 1469.680 18.586 8.444 o
1 19 6 1472.380 1490.270 20.692 7.949 o
1 19 7 78.933 79.029 5.464 176.729 o
1 19 8 187.524 200.770 8.586 70.591 o
1 19 9 1.313 0.483 4.162 694.570 o
1 19 10 1123.000 1168.190 21.618 9.778 o
1 19 11 143.527 156.626 8.260 85.170 o
1 19 12 3084.330 3159.980 75.525 1.376 o
1 19 13 14.897 9.114 3.972 557.300 o
1 19 14 663.289 648.821 19.635 15.668 o
1 19 15 1593.260 1613.770 30.475 5.663 o
1 19 16 494.518 491.191 15.227 23.797 o
1 19 17 0.512 -0.781 3.948 786.100 o
1 20 0 1079.470 1114.310 19.549 10.872 o
1 20 1 1231.560 1270.740 20.799 9.306 o
1 20 2 2592.100 2635.780 26.531 3.832 o
1 20 3 1455.480 1442.290 18.364 8.606 o
1 20 4 358.174 371.574 9.949 40.948 o
1 20 5 503.794 510.250 11.418 28.973 o
1 20 6 23.167 26.639 3.868 456.860 o
1 20 7 927.062 918.583 15.495 14.515 o
1 20 8 349.538 343.184 9.344 44.031 o
1 20 9 222.637 212.170 8.044 68.070 o
1 20 10 2970.430 2943.780 31.824 3.038 o
1 20 11 394.952 382.480 10.044 38.443 o
1 20 12 5383.540 5410.990 68.240 0.981 o
1 20 13 133.663 129.104 6.585 110.620 o
1 20 14 1480.540 1444.080 27.789 6.547 o
1 20 15 253.065 255.987 10.814 48.676 o
1 20 16 2358.090 2259.950 55.593 2.370 o
1 21 0 111.540 121.472 6.864 116.435 o
1 21 1 35.232 33.641 6.023 230.782 o
1 21 2 368.400 369.768 10.482 39.037 o
1 21 3 609.892 608.618 14.546 21.319 o
1 21 4 714.684 716.271 14.819 18.572 o
1 21 5 180.600 175.180 7.693 80.677 o
1 21 6 1.393 7.682 3.968 708.957 o
1 21 7 816.441 816.775 15.675 16.055 o
1 21 8 111.653 116.903 6.937 116.188 o
1 21 9 139.389 137.584 7.261 99.128 o
1 21 10 347.342 362.535 10.665 39.846 o
1 21 11 263.614 264.306 11.337 45.566 o
1 21 12 430.869 408.999 10.126 35.908 o
1 21 13 444.769 448.292 14.226 26.962 o
1 21 14 1202.370 1164.630 31.666 6.697 o
1 21 15 13.106 7.623 5.211 378.159 o
1 22 0 2399.030 2488.100 32.864 3.690 o
1 22 1 572.450 604.306 21.934 14.893 o
1 22 2 4731.900 4935.820 57.277 1.257 o
1 22 3 3440.790 3494.580 49.775 1.945 o
1 22 4 525.356 536.049 13.465 25.066 o
1 22 5 2944.850 3011.380 31.999 3.024 o
1 22 6 327.148 315.518 9.281 46.700 o
1 22 7 68.590 76.712 5.181 196.377 o
1 22 8 793.356 781.639 15.348 16.739 o
1 22 9 101.997 99.093 5.797 144.893 o
1 22 10 724.655 715.739 13.750 19.315 o
1 22 11 18.152 18.477 3.232 633.582 o
1 22 12 1275.320 1262.790 23.318 8.441 o
1 22 13 705.062 702.416 20.021 14.749 o
1 23 0 287.759 292.872 11.681 41.985 o
1 23 1 53.492 53.958 6.200 189.052 o
1 23 2 10.579 14.062 4.965 406.261 o
1 23 3 34.499 36.198 5.426 263.417 o
1 23 4 4.349 3.296 4.841 487.330 o
1 23 5 0.587 3.188 4.141 693.332 o
1 23 6 285.978 282.876 10.499 46.548 o
1 23 7 413.284 410.118 11.445 33.837 o
1 23 8 380.036 354.418 10.213 39.525 o
1 23 9 867.461 829.080 18.796 13.619 o
1 23 10 771.543 737.999 12.089 19.725 o
1 23 11 369.554 359.117 10.976 37.978 o
1 24 0 868.633 850.856 23.657 11.037 o
1 24 1 68.823 69.348 5.928 176.536 o
1 24 2 189.056 195.945 8.742 69.653 o
1 24 3 588.854 578.060 14.244 22.316 o
1 24 4 7.622 15.226 3.956 598.590 o
1 24 5 49.694 52.672 5.820 208.388 o
1 24 6 6.840 10.533 3.920 639.371 o
1 24 7 31.788 29.110 4.592 338.806 o
1 24 8 489.676 467.606 12.195 28.812 o
1 25 0 2105.370 2032.650 27.117 4.848 o
1 25 1 152.571 151.573 7.044 95.861 o
1 25 2 241.948 229.258 8.188 63.506 o
1 25 3 22.241 23.372 3.704 495.179 o
1 25 4 301.698 297.068 10.184 46.093 o
1 25 5 285.987 276.068 9.531 50.481 o
2 0 0 59917.200 58783.500 455.540 0.014 o
2 0 2 13532.300 13077.100 105.493 0.246 o
2 0 4 18098.700 17786.500 104.604 0.157 o
2 0 6 15584.500 15088.700 95.463 0.206 o
2 0 8 5904.110 5949.250 39.755 1.137 o
2 0 10 26427.400 25355.500 273.423 0.059 o
2 0 12 11953.200 11704.800 91.503 0.310 o
2 0 14 7487.320 7393.170 70.884 0.657 o
2 0 16 332.468 361.480 15.642 28.450 o
2 0 18 1461.440 1493.940 23.944 7.298 o
2 0 20 2730.950 2720.800 45.114 2.613 o
2 0 22 899.610 891.097 29.913 8.340 o
2 0 24 6222.750 6186.290 147.888 0.387 o
2 1 0 2593.210 2642.440 19.899 4.229 o
2 1 1 2340.940 2364.230 17.483 5.007 o
2 1 2 6594.090 6605.790 39.533 0.971 o
2 1 3 3707.540 3663.700 23.419 2.548 o
2 1 4 2411.720 2387.650 16.612 4.918 o
2 1 5 57.298 56.251 2.242 366.272 o
2 1 6 5101.330 5054.340 23.805 1.589 o
2 1 7 4671.830 4518.860 24.309 1.830 o
2 1 8 58.859 59.672 2.462 344.294 o
2 1 9 954.112 937.060 9.523 17.104 o
2 1 10 5196.640 5155.970 35.308 1.423 o
2 1 11 768.463 771.999 10.795 20.455 o
2 1 12 19013.300 18890.900 101.451 0.145 o
2 1 13 354.465 341.582 7.497 49.166 o
2 1 14 3935.770 3948.610 31.683 2.142 o
2 1 15 2156.670 2162.220 22.025 5.155 o
2 1 16 4.177 15.621 2.681 1110.360 o
2 1 17 916.163 940.432 13.097 15.783 o
2 1 18 75.889 79.489 4.271 215.436 o
2 1 19 1.975 4.199 2.989 1205.330 o
2 1 20 208.952 206.701 9.621 60.855 o
2 1 21 192.717 208.811 9.493 63.411 o
2 1 22 1681.650 1657.150 29.238 5.647 o
2 1 23 602.499 575.724 15.975 20.198 o
2 1 24 202.128 191.765 8.618 68.878 o
2 1 25 0.048 3.131 2.774 1505.430 o
2 2 0 35818.600 35673.400 126.700 0.046 o
2 2 1 822.215 784.986 9.632 20.198 o
2 2 2 20137.500 20150.300 84.169 0.136 o
2 2 3 1923.290 1900.540 15.802 6.635 o
2 2 4 12099.400 11914.800 51.735 0.354 o
2 2 5 185.576 190.083 3.763 109.449 o
2 2 6 943.845 948.982 8.439 17.637 o
2 2 7 1420.840 1391.030 9.798 10.703 o
2 2 8 7009.100 6966.200 31.018 0.929 o
2 2 9 20156.200 19873.900 90.434 0.135 o
2 2 10 8832.230 8648.590 48.236 0.599 o
2 2 11 4750.680 4692.370 31.747 1.667 o
2 2 12 7940.650 7853.760 48.756 0.700 o
2 2 13 653.320 678.766 10.675 23.755 o
2 2 14 17590.700 17594.800 101.783 0.164 o
2 2 15 3262.040 3249.690 28.496 2.842 o
2 2 16 8745.800 8838.500 53.595 0.583 o
2 2 17 2020.400 2050.890 21.743 5.556 o
2 2 18 409.648 411.211 9.463 38.313 o
2 2 19 4159.230 4143.720 36.638 1.893 o
2 2 20 273.898 289.421 11.146 44.783 o
2 2 21 394.141 385.046 12.172 33.506 o
2 2 22 630.916 609.051 14.647 20.847 o
2 2 23 3048.330 3040.100 45.553 2.349 o
2 2 24 0.482 -0.151 3.481 1009.400 o
2 2 25 3219.840 3098.500 35.288 2.657 o
2 3 0 10052.200 10124.600 44.936 0.486 o
2 3 1 4725.930 4497.290 48.174 1.447 o
2 3 2 2720.930 2661.530 17.607 4.161 o
2 3 3 417.144 430.340 7.739 41.152 o
2 3 4 1669.170 1656.050 13.572 8.184 o
2 3 5 869.621 858.148 8.147 19.610 o
2 3 6 2999.700 2945.770 17.292 3.648 o
2 3 7 582.973 576.474 7.236 30.858 o
2 3 8 3491.780 3441.640 18.597 2.903 o
2 3 9 3285.180 3250.740 18.463 3.164 o
2 3 10 369.798 351.955 7.174 48.433 o
2 3 11 3.633 20.238 3.530 728.148 o
2 3 12 22.219 26.162 3.084 582.459 o
2 3 13 9.994 13.954 2.564 1015.340 o
2 3 14 536.832 550.288 10.886 28.156 o
2 3 15 0.933 2.456 2.982 1289.310 o
2 3 16 0.052 5.072 2.801 1423.960 o
2 3 17 1449.740 1439.520 19.145 8.462 o
2 3 18 1136.530 1170.340 17.284 11.189 o
2 3 19 46.298 44.170 4.921 262.620 o
2 3 20 687.301 679.577 16.648 17.655 o
2 3 21 30.915 29.452 4.935 312.866 o
2 3 22 34.811 38.308 4.740 305.752 o
2 3 23 105.552 88.257 6.496 132.599 o
2 3 24 104.315 97.918 6.246 135.366 o
2 3 25 15.751 12.077 2.836 811.095 o
2 4 0 1985.890 2071.410 14.711 6.342 o
2 4 1 13070.100 13117.000 58.189 0.302 o
2 4 2 40.024 42.248 2.881 430.273 o
2 4 3 11.697 18.821 2.139 1069.680 o
2 4 4 69.002 60.622 2.609 306.682 o
2 4 5 10009.100 9849.590 40.389 0.503 o
2 4 6 22974.300 22515.900 97.152 0.107 o
2 4 7 10275.900 10136.600 41.880 0.479 o
2 4 8 7899.560 7799.880 34.654 0.757 o
2 4 9 18850.500 18246.200 106.349 0.148 o
2 4 10 9807.470 9879.400 65.828 0.462 o
2 4 11 4129.990 4179.640 36.186 1.907 o
2 4 12 5500.450 5523.980 41.483 1.242 o
2 4 13 1407.110 1361.250 17.042 9.296 o
2 4 14 9774.230 9885.020 73.764 0.445 o
2 4 15 30.101 29.442 4.107 389.234 o
2 4 16 9380.520 9512.370 64.456 0.495 o
2 4 17 3461.830 3529.540 32.644 2.476 o
2 4 18 391.432 367.748 9.686 39.890 o
2 4 19 3218.650 3207.150 36.126 2.592 o
2 4 20 0.124 -0.811 4.416 633.917 o
2 4 21 2940.710 2883.630 49.912 2.255 o
2 4 22 106.329 98.501 6.371 131.906 o
2 4 23 52.017 53.277 4.758 252.253 o
2 4 24 968.494 936.304 17.640 13.004 o
2 4 25 188.033 170.246 8.159 76.099 o
2 5 0 4884.260 5003.570 28.455 1.616 o
2 5 1 13379.300 13250.100 60.212 0.291 o
2 5 2 227.072 246.023 5.278 80.776 o
2 5 3 1122.460 1137.560 11.542 13.418 o
2 5 4 2334.890 2303.290 16.050 5.177 o
2 5 5 6670.950 6480.590 29.524 1.024 o
2 5 6 1893.400 1852.920 13.134 7.089 o
2 5 7 5108.570 5020.800 25.385 1.576 o
2 5 8 3744.530 3725.410 21.825 2.542 o
2 5 9 1015.800 989.262 15.531 13.398 o
2 5 10 781.026 794.099 14.002 17.764 o
2 5 11 6546.010 6416.500 45.989 0.950 o
2 5 12 2566.400 2560.400 26.510 3.907 o
2 5 13 3734.880 3673.940 34.860 2.225 o
2 5 14 1970.830 1996.580 24.390 5.412 o
2 5 15 1969.440 2005.840 22.051 5.675 o
2 5 16 5743.540 5794.160 44.687 1.137 o
2 5 17 80.493 76.607 5.255 182.234 o
2 5 18 4916.440 5039.060 48.210 1.338 o
2 5 19 76.229 75.016 5.569 177.957 o
2 5 20 5496.210 5565.250 55.663 1.088 o
2 5 21 583.303 587.030 14.429 22.124 o
2 5 22 442.870 430.791 11.656 31.905 o
2 5 23 283.362 272.079 9.620 50.511 o
2 5 24 18.619 15.550 4.401 440.216 o
2 5 25 66.141 70.685 5.490 192.139 o
2 6 0 780.136 807.092 9.316 20.959 o
2 6 1 1199.000 1175.740 10.959 12.790 o
2 6 2 150.008 152.757 3.879 131.874 o
2 6 3 17913.700 17705.600 75.093 0.171 o
2 6 4 347.870 360.437 6.248 52.498 o
2 6 5 3198.330 3150.400 17.750 3.316 o
2 6 6 4678.500 4664.230 27.029 1.763 o
2 6 7 4196.520 4091.130 22.920 2.158 o
2 6 8 27807.900 27125.500 117.530 0.075 o
2 6 9 1794.850 1771.080 21.733 6.389 o
2 6 10 3841.200 3752.500 39.242 2.039 o
2 6 11 901.286 887.121 12.509 16.585 o
2 6 12 1301.500 1296.860 17.554 9.833 o
2 6 13 2354.630 2333.230 26.019 4.356 o
2 6 14 21.018 22.660 3.455 545.680 o
2 6 15 645.408 634.460 11.668 23.417 o
2 6 16 8.997 10.236 3.759 658.635 o
2 6 17 313.068 325.712 9.322 47.217 o
2 6 18 2827.840 2845.790 29.948 3.292 o
2 6 19 20.415 20.596 3.697 518.601 o
2 6 20 620.417 626.635 15.107 20.406 o
2 6 21 236.415 246.464 9.284 57.512 o
2 6 22 317.239 296.042 10.717 43.316 o
2 6 23 432.995 425.728 10.358 34.965 o
2 6 24 3.336 7.096 4.703 507.870 o
2 7 0 2890.110 2828.350 19.280 3.762 o
2 7 1 1584.960 1515.420 12.841 8.959 o
2 7 2 4958.920 4808.890 25.790 1.655 o
2 7 3 1988.820 1964.000 16.057 6.342 o
2 7 4 2270.470 2266.990 16.688 5.293 o
2 7 5 70.444 72.959 3.059 271.749 o
2 7 6 71.861 72.917 2.850 276.307 o
2 7 7 3111.120 3109.450 20.962 3.310 o
2 7 8 2750.810 2726.940 21.015 3.907 o
2 7 9 457.906 432.749 9.026 36.339 o
2 7 10 8.446 12.864 4.269 535.048 o
2 7 11 878.032 889.387 21.779 11.768 o
2 7 12 4978.560 4917.760 52.520 1.278 o
2 7 13 272.952 268.311 10.290 48.825 o
2 7 14 106.313 108.535 6.069 134.742 o
2 7 15 780.523 804.454 15.443 16.690 o
2 7 16 2699.630 2745.180 28.922 3.516 o
2 7 17 5549.150 5622.610 46.836 1.167 o
2 7 18 1407.790 1414.790 19.667 8.559 o
2 7 19 2579.490 2590.030 27.620 3.803 o
2 7 20 21.275 21.218 3.773 498.656 o
2 7 21 2117.570 2156.160 31.573 4.303 o
2 7 22 281.825 277.223 8.804 53.712 o
2 7 23 1288.970 1227.140 17.268 10.159 o
2 7 24 1181.750 1128.870 16.878 11.178 o
2 8 0 2551.740 2509.550 17.571 4.523 o
2 8 1 5669.720 5536.140 27.747 1.329 o
2 8 2 16.106 22.405 1.914 972.494 o
2 8 3 160.507 168.930 4.427 117.603 o
2 8 4 2.538 10.831 2.101 1757.900 o
2 8 5 627.011 620.119 7.895 27.975 o
2 8 6 3558.410 3521.910 23.227 2.701 o
2 8 7 838.008 824.149 11.920 18.182 o
2 8 8 4459.310 4331.990 27.617 1.905 o
2 8 9 1310.480 1249.660 14.506 10.747 o
2 8 10 11374.800 11096.000 86.385 0.342 o
2 8 11 5763.670 5686.140 52.444 1.069 o
2 8 12 4.067 9.187 5.183 416.768 o
2 8 13 136.032 134.441 6.177 114.067 o
2 8 14 174.200 182.064 6.741 89.312 o
2 8 15 303.491 325.173 8.975 49.154 o
2 8 16 2644.470 2711.090 28.512 3.613 o
2 8 17 1303.430 1292.810 18.471 9.583 o
2 8 18 2235.240 2265.680 25.421 4.628 o
2 8 19 1.334 9.500 3.430 899.128 o
2 8 20 2899.980 2915.500 33.374 3.029 o
2 8 21 777.233 765.799 20.398 13.642 o
2 8 22 2283.390 2259.430 25.745 4.533 o
2 8 23 12.162 15.158 3.411 681.291 o
2 8 24 910.727 875.664 16.405 14.377 o
2 9 0 221.190 221.373 4.353 90.131 o
2 9 1 5640.990 5645.180 28.099 1.320 o
2 9 2 934.930 950.386 9.350 17.350 o
2 9 3 36720.600 36232.000 138.690 0.044 o
2 9 4 1820.360 1793.590 16.833 6.966 o
2 9 5 17334.800 17235.700 80.635 0.178 o
2 9 6 4905.710 4817.120 32.058 1.593 o
2 9 7 9373.620 9267.090 61.068 0.511 o
2 9 8 2861.840 2791.400 24.485 3.567 o
2 9 9 5401.910 5344.740 49.012 1.197 o
2 9 10 3093.220 3049.910 30.180 2.976 o
2 9 11 1428.080 1451.830 19.858 8.363 o
2 9 12 4044.190 3990.410 39.958 1.893 o
2 9 13 1549.240 1556.560 18.944 7.911 o
2 9 14 1625.080 1598.090 19.730 7.438 o
2 9 15 62.275 70.848 5.269 203.771 o
2 9 16 1564.090 1594.780 22.478 7.134 o
2 9 17 1604.970 1591.970 22.431 7.028 o
2 9 18 1593.070 1604.870 22.285 7.070 o
2 9 19 682.688 690.143 13.014 20.848 o
2 9 20 505.722 493.212 10.484 30.653 o
2 9 21 44.379 49.754 3.616 340.967 o
2 9 22 2275.960 2207.330 22.795 4.838 o
2 9 23 840.886 806.916 21.826 12.234 o
2 10 0 3325.930 3281.010 23.362 2.962 o
2 10 1 435.823 450.721 5.986 42.786 o
2 10 2 36.893 49.021 2.248 483.325 o
2 10 3 840.369 834.386 10.153 19.167 o
2 10 4 9333.860 9275.880 58.310 0.520 o
2 10 5 2037.950 2056.620 21.906 5.497 o
2 10 6 9.953 15.874 3.667 639.347 o
2 10 7 165.813 161.553 7.064 90.931 o
2 10 8 78.696 83.319 5.419 176.276 o
2 10 9 423.287 399.987 10.831 34.940 o
2 10 10 142.908 143.378 4.805 126.843 o
2 10 11 15.152 21.673 2.847 740.016 o
2 10 12 3572.070 3646.810 32.759 2.377 o
2 10 13 5083.410 5121.880 45.108 1.333 o
2 10 14 503.381 505.555 11.632 28.725 o
2 10 15 10754.400 10937.300 81.548 0.372 o
2 10 16 2959.760 2943.280 28.880 3.187 o
2 10 17 17.940 26.680 3.456 554.290 o
2 10 18 880.591 920.250 14.139 15.719 o
2 10 19 140.137 143.169 9.391 76.602 o
2 10 20 1.098 2.520 4.735 533.959 o
2 10 21 212.049 211.770 8.253 68.343 o
2 10 22 0.153 1.609 4.762 538.768 o
2 10 23 48.115 47.689 5.641 221.241 o
2 11 0 2263.110 2222.310 26.235 4.547 o
2 11 1 11115.600 11076.700 80.230 0.360 o
2 11 2 4922.390 4845.300 40.587 1.468 o
2 11 3 10323.100 10268.600 79.693 0.402 o
2 11 4 9385.630 9339.530 74.567 0.473 o
2 11 5 13359.100 12984.600 93.215 0.263 o
2 11 6 4219.040 4249.100 48.126 1.615 o
2 11 7 2444.950 2453.670 26.554 4.117 o
2 11 8 1949.600 1958.780 22.337 5.733 o
2 11 9 193.209 214.682 8.230 71.083 o
2 11 10 1937.800 1899.430 27.342 5.214 o
2 11 11 1211.120 1288.700 25.327 8.082 o
2 11 12 652.040 671.760 15.390 19.295 o
2 11 13 772.118 834.373 19.916 13.706 o
2 11 14 426.278 436.699 14.417 27.267 o
2 11 15 772.986 791.525 19.640 14.042 o
2 11 16 2417.450 2453.480 36.778 3.412 o
2 11 17 2161.420 2181.560 34.172 3.999 o
2 11 18 73.326 64.849 7.398 136.814 o
2 11 19 743.881 756.708 20.026 14.182 o
2 11 20 170.289 176.009 9.645 67.435 o
2 11 21 703.321 700.429 16.677 17.305 o
2 11 22 211.155 199.069 11.435 51.373 o
2 12 0 218.476 201.883 6.336 80.513 o
2 12 1 74.304 85.804 4.685 200.584 o
2 12 2 7105.620 7069.330 57.809 0.773 o
2 12 3 16507.300 16320.100 106.368 0.180 o
2 12 4 98.509 113.726 6.159 135.861 o
2 12 5 27965.100 27691.200 190.951 0.065 o
2 12 6 1321.080 1366.100 20.455 8.815 o
2 12 7 2336.700 2328.350 22.801 4.643 o
2 12 8 1039.240 1062.940 18.169 11.815 o
2 12 9 443.050 459.732 12.102 30.565 o
2 12 10 797.271 809.508 20.485 13.271 o
2 12 11 223.079 251.112 11.698 47.322 o
2 12 12 1722.440 1748.210 35.210 4.687 o
2 12 13 9887.770 10240.800 136.540 0.296 o
2 12 14 931.056 990.489 21.775 11.163 o
2 12 15 2478.710 2499.850 36.949 3.328 o
2 12 16 453.972 458.612 14.712 25.817 o
2 12 17 0.897 3.203 5.059 468.960 o
2 12 18 455.633 460.559 15.981 23.826 o
2 12 19 3756.680 3813.480 50.918 1.755 o
2 12 20 424.471 420.031 17.574 22.486 o
2 12 21 4285.720 4001.810 246.608 0.187 o
2 12 22 444.086 380.724 39.259 6.947 o
2 13 0 4025.870 4084.980 30.585 2.092 o
2 13 1 3193.950 3190.420 33.556 2.714 o
2 13 2 8103.860 7943.330 53.751 0.663 o
2 13 3 405.698 415.828 8.913 39.639 o
2 13 4 3948.130 3955.500 32.424 2.117 o
2 13 5 67.671 76.200 5.426 189.808 o
2 13 6 2331.480 2300.240 22.940 4.662 o
2 13 7 753.244 757.178 13.521 18.763 o
2 13 8 1423.080 1433.080 22.404 7.845 o
2 13 9 1645.720 1655.400 24.752 6.437 o
2 13 10 4297.300 4369.780 53.611 1.472 o
2 13 11 409.194 416.756 14.950 27.031 o
2 13 12 215.117 217.517 11.405 50.463 o
2 13 13 3865.360 3911.810 51.795 1.686 o
2 13 14 17.269 10.680 6.335 260.042 o
2 13 15 440.513 431.844 17.973 21.558 o
2 13 16 4567.080 4538.130 86.141 0.920 o
2 13 17 2333.250 2367.890 51.307 2.583 o
2 13 18 6093.200 6208.240 93.261 0.667 o
2 13 19 3881.700 3902.280 64.983 1.391 o
2 13 20 267.895 274.746 19.439 23.598 o
2 13 21 1707.790 1590.270 79.280 1.626 o
2 14 0 2210.480 2234.750 21.598 5.032 o
2 14 1 2700.410 2758.780 31.311 3.371 o
2 14 2 18.632 50.048 4.385 366.550 o
2 14 3 149.259 150.823 5.568 113.371 o
2 14 4 2113.830 2154.210 22.456 5.200 o
2 14 5 3109.160 3112.390 32.507 2.842 o
2 14 6 2377.290 2417.270 24.439 4.389 o
2 14 7 10997.600 11247.000 82.798 0.357 o
2 14 8 221.712 216.750 10.240 55.635 o
2 14 9 2410.750 2435.600 31.983 3.769 o
2 14 10 1927.240 2001.080 33.589 4.442 o
2 14 11 176.527 172.925 10.095 63.744 o
2 14 12 1059.100 1099.130 24.838 9.125 o
2 14 13 141.751 135.181 9.554 75.561 o
2 14 14 451.005 481.912 18.685 20.099 o
2 14 15 3759.090 3861.890 71.594 1.287 o
2 14 16 348.130 360.693 19.625 21.277 o
2 14 17 62.188 51.175 9.116 109.916 o
2 14 18 857.738 873.929 28.968 8.834 o
2 14 19 359.331 329.388 15.930 27.590 o
2 14 20 1673.580 1585.800 35.447 4.833 o
2 14 21 88.074 86.986 6.762 136.788 o
2 15 0 2598.030 2621.290 26.424 3.840 o
2 15 1 6055.300 6183.940 47.544 1.028 o
2 15 2 4844.650 4981.480 40.416 1.473 o
2 15 3 5.407 11.908 3.128 914.507 o
2 15 4 1893.140 1860.790 20.933 6.145 o
2 15 5 2719.250 2705.100 26.750 3.641 o
2 15 6 191.509 196.448 6.935 82.289 o
2 15 7 10602.300 10830.800 73.641 0.393 o
2 15 8 564.452 583.135 12.798 24.494 o
2 15 9 6624.720 6771.880 86.572 0.655 o
2 15 10 825.767 849.464 21.308 12.469 o
2 15 11 862.979 881.970 22.100 11.724 o
2 15 12 5532.250 5688.610 65.950 0.968 o
2 15 13 3.654 9.305 7.802 194.725 o
2 15 14 386.126 389.774 20.940 18.838 o
2 15 15 219.798 236.916 16.606 31.228 o
2 15 16 5009.110 5265.340 84.794 0.858 o
2 15 17 853.645 882.993 41.165 5.487 o
2 15 18 5179.540 5170.840 147.507 0.424 o
2 15 19 301.356 295.520 14.095 34.102 o
2 15 20 1338.450 1324.330 34.304 5.732 o
2 16 0 107.748 116.452 5.754 137.437 o
2 16 1 283.545 292.374 8.486 54.133 o
2 16 2 212.304 225.525 6.941 75.508 o
2 16 3 41.132 46.328 4.466 298.438 o
2 16 4 899.606 876.541 14.646 15.463 o
2 16 5 3576.540 3658.880 33.081 2.362 o
2 16 6 78.707 91.770 5.179 178.977 o
2 16 7 8873.980 9109.150 68.977 0.521 o
2 16 8 6661.110 6796.510 56.982 0.839 o
2 16 9 21401.100 21673.900 161.064 0.103 o
2 16 10 1196.570 1187.520 25.376 8.289 o
2 16 11 3584.440 3640.100 63.232 1.520 o
2 16 12 104.586 102.328 10.263 78.050 o
2 16 13 2.166 16.840 8.784 153.572 o
2 16 14 1805.990 1810.540 44.701 3.551 o
2 16 15 1380.140 1415.170 38.226 4.948 o
2 16 16 3.099 -2.287 7.143 238.016 o
2 16 17 1278.880 1269.090 34.304 5.885 o
2 16 18 141.910 158.012 11.040 62.322 o
2 16 19 3237.800 3119.420 78.137 1.297 o
2 17 0 2274.900 2340.450 26.035 4.462 o
2 17 1 755.735 803.076 14.320 17.809 o
2 17 2 1912.330 1907.880 21.325 5.995 o
2 17 3 8.272 8.784 3.528 744.470 o
2 17 4 5809.960 5927.670 58.346 0.988 o
2 17 5 209.684 211.671 7.684 72.329 o
2 17 6 1602.560 1640.620 21.182 7.186 o
2 17 7 883.298 926.893 17.083 14.024 o
2 17 8 2859.530 2824.940 34.947 3.014 o
2 17 9 43.137 57.451 7.043 167.970 o
2 17 10 1423.950 1528.390 34.291 5.419 o
2 17 11 672.478 744.027 23.462 12.594 o
2 17 12 519.554 531.979 19.796 17.667 o
2 17 13 907.824 923.969 33.160 7.271 o
2 17 14 263.214 268.426 21.726 20.110 o
2 17 15 270.424 277.838 16.144 30.263 o
2 17 16 193.172 194.824 13.198 44.728 o
2 17 17 166.661 159.927 11.166 58.700 o
2 17 18 14.070 15.139 4.357 473.436 o
2 18 0 1979.070 2020.080 26.317 5.155 o
2 18 1 2090.090 2159.840 25.443 4.940 o
2 18 2 3371.230 3479.690 33.967 2.499 o
2 18 3 100.526 104.781 5.478 150.364 o
2 18 4 171.849 176.585 6.509 92.629 o
2 18 5 0.444 5.507 3.123 1146.230 o
2 18 6 432.523 467.186 10.807 33.243 o
2 18 7 978.882 1037.760 18.074 12.353 o
2 18 8 157.280 165.269 7.534 88.092 o
2 18 9 3948.590 3978.070 52.002 1.647 o
2 18 10 1169.160 1225.470 26.087 8.118 o
2 18 11 2258.980 2304.470 37.630 3.555 o
2 18 12 354.325 376.091 14.274 30.465 o
2 18 13 48.383 46.619 7.042 168.148 o
2 18 14 2233.620 2269.170 39.166 3.475 o
2 18 15 107.238 115.710 13.079 54.392 o
2 18 16 769.799 754.238 19.049 14.608 o
2 18 17 306.724 306.133 13.191 36.125 o
2 19 0 460.465 465.630 12.078 29.945 o
2 19 1 3626.150 3603.080 37.734 2.212 o
2 19 2 67.923 72.447 5.372 193.207 o
2 19 3 826.889 822.459 13.568 17.278 o
2 19 4 1315.060 1315.700 17.417 9.755 o
2 19 5 168.963 184.279 6.725 90.456 o
2 19 6 1034.370 1044.980 15.099 13.203 o
2 19 7 2760.320 2844.240 29.472 3.379 o
2 19 8 15.484 23.507 4.572 413.552 o
2 19 9 595.321 617.488 17.793 18.184 o
2 19 10 1005.540 1081.860 23.484 9.865 o
2 19 11 360.277 367.111 13.581 31.934 o
2 19 12 575.391 582.307 18.775 17.712 o
2 19 13 79.227 80.278 8.035 117.838 o
2 19 14 1151.540 1179.260 25.370 8.462 o
2 19 15 595.497 587.638 16.415 19.754 o
2 19 16 229.483 210.451 9.383 59.670 o
2 20 0 6658.440 6746.470 53.557 0.865 o
2 20 1 1642.210 1659.000 21.629 6.965 o
2 20 2 9385.480 9278.430 67.270 0.494 o
2 20 3 2845.880 2813.330 32.378 3.163 o
2 20 4 2036.070 2004.940 20.433 5.713 o
2 20 5 26.470 33.759 3.336 483.993 o
2 20 6 1160.340 1164.250 17.038 11.146 o
2 20 7 1176.180 1149.760 16.749 11.191 o
2 20 8 1.634 6.750 4.188 645.369 o
2 20 9 26.358 28.310 4.641 353.445 o
2 20 10 647.159 650.683 14.961 19.933 o
2 20 11 7.685 3.596 4.133 612.581 o
2 20 12 730.102 753.888 20.245 14.164 o
2 20 13 264.242 267.139 12.653 40.715 o
2 20 14 135.743 145.595 6.725 105.342 o
2 20 15 548.253 544.462 11.703 26.793 o
2 21 0 6547.680 6639.110 56.490 0.864 o
2 21 1 1190.970 1202.000 17.482 10.704 o
2 21 2 2003.990 2032.170 27.485 4.973 o
2 21 3 5823.980 5801.450 62.583 0.956 o
2 21 4 422.931 431.089 9.515 37.052 o
2 21 5 415.041 417.102 9.267 38.323 o
2 21 6 1861.810 1829.740 20.996 6.251 o
2 21 7 311.974 308.779 7.981 52.650 o
2 21 8 414.883 412.514 9.712 37.466 o
2 21 9 10.958 13.732 3.576 662.414 o
2 21 10 359.662 368.282 10.155 40.404 o
2 21 11 2938.940 2903.390 48.853 2.295 o
2 21 12 1268.730 1228.620 23.106 8.587 o
2 21 13 1899.970 1840.440 27.288 5.340 o
2 22 0 9.340 11.087 3.641 681.097 o
2 22 1 174.481 179.870 7.228 85.319 o
2 22 2 19.839 29.525 5.144 326.135 o
2 22 3 280.409 281.836 9.226 51.919 o
2 22 4 74.867 70.912 6.036 167.777 o
2 22 5 328.913 321.540 10.964 41.116 o
2 22 6 0.117 -0.457 5.612 392.936 o
2 22 7 11.637 16.672 6.312 266.600 o
2 22 8 203.060 208.336 13.198 43.733 o
2 22 9 7.092 6.889 4.251 574.583 o
2 22 10 0.273 8.385 6.098 320.384 o
2 22 11 259.395 265.411 11.905 43.675 o
2 23 0 4486.020 4359.840 48.349 1.523 o
2 23 1 2149.170 2129.070 30.301 4.400 o
2 23 2 4948.770 4825.450 66.458 1.103 o
2 23 3 446.899 454.061 12.626 29.587 o
2 23 4 1449.460 1432.080 22.648 7.706 o
2 23 5 1240.740 1173.900 19.527 9.869 o
2 23 6 3379.560 3225.380 55.870 1.825 o
2 23 7 4.358 16.390 8.004 181.582 o
2 23 8 1165.440 1126.320 27.475 7.903 o
2 23 9 1334.970 1333.280 41.927 4.516 o
2 24 0 36.340 41.051 8.418 137.802 o
2 24 1 94.346 97.103 7.014 126.366 o
2 24 2 1312.470 1303.450 24.231 8.002 o
2 24 3 18.662 26.631 5.761 282.618 o
2 24 4 430.896 420.580 12.527 30.824 o
2 24 5 285.602 268.505 12.803 39.104 o
2 24 6 4220.870 4011.220 58.978 1.428 o
2 24 7 2.141 2.846 4.016 715.894 o
2 25 0 757.156 741.607 19.625 14.395 o
2 25 1 0.922 -0.439 3.018 1316.350 o
3 0 0 3802.160 3667.800 44.768 1.924 o
3 0 2 16.153 26.963 5.461 312.196 o
3 0 4 2668.000 2630.480 24.841 3.851 o
3 0 6 19309.500 18809.800 96.961 0.145 o
3 0 8 137.477 144.828 6.230 110.932 o
3 0 10 37.757 41.353 4.358 321.236 o
3 0 12 5920.390 6063.170 89.540 0.709 o
3 0 14 8841.170 9076.920 139.591 0.323 o
3 0 16 61.248 69.547 9.122 107.110 o
3 0 18 252.912 255.430 14.084 36.897 o
3 0 20 8144.860 8341.840 244.702 0.163 o
3 0 22 6777.370 6724.690 115.614 0.495 o
3 0 24 1422.990 1361.180 57.936 2.810 o
3 1 0 4102.900 4041.610 26.894 2.143 o
3 1 1 14.729 33.654 2.874 660.406 o
3 1 2 2509.990 2397.520 18.862 4.598 o
3 1 3 7513.070 7340.840 37.163 0.815 o
3 1 4 5323.740 5162.510 26.079 1.484 o
3 1 5 33.791 37.270 2.393 532.601 o
3 1 6 1322.570 1330.790 11.357 11.207 o
3 1 7 485.359 484.862 7.277 36.854 o
3 1 8 983.380 957.605 11.477 15.729 o
3 1 9 1908.200 1858.340 15.483 6.775 o
3 1 10 1874.550 1840.270 17.299 6.680 o
3 1 11 688.777 699.930 11.648 21.887 o
3 1 12 14259.900 14377.300 100.202 0.228 o
3 1 13 4880.820 4940.090 44.855 1.405 o
3 1 14 10065.300 10226.100 77.939 0.417 o
3 1 15 2278.970 2274.920 28.210 4.318 o
3 1 16 413.639 377.248 40.583 6.606 o
3 1 17 340.249 338.179 9.290 44.971 o
3 1 18 1405.370 1438.630 22.838 7.798 o
3 1 19 656.470 666.141 14.699 19.915 o
3 1 20 3360.360 3385.250 39.352 2.344 o
3 1 21 48.194 52.426 6.588 181.055 o
3 1 22 6.183 15.653 3.965 608.492 o
3 1 23 611.360 600.938 12.984 23.070 o
3 1 24 317.237 312.543 10.893 42.259 o
3 2 0 164.895 147.831 4.563 118.794 o
3 2 1 2522.890 2480.370 17.952 4.569 o
3 2 2 1046.660 1047.250 9.888 15.183 o
3 2 3 4643.060 4544.740 24.069 1.839 o
3 2 4 5232.170 5005.800 25.929 1.535 o
3 2 5 4949.350 4755.890 31.806 1.593 o
3 2 6 15565.900 15178.700 58.873 0.227 o
3 2 7 1.507 12.318 2.883 1142.120 o
3 2 8 8646.320 8584.280 53.196 0.600 o
3 2 9 3043.850 2968.980 21.678 3.417 o
3 2 10 4.446 8.807 2.579 1293.030 o
3 2 11 10.636 23.048 3.075 737.006 o
3 2 12 812.271 815.390 14.748 16.722 o
3 2 13 5259.530 5242.980 46.727 1.262 o
3 2 14 0.612 10.516 3.871 731.925 o
3 2 15 175.723 196.117 8.440 73.877 o
3 2 16 39.147 34.947 6.534 200.948 o
3 2 17 2930.510 2942.760 35.012 2.916 o
3 2 18 563.159 564.005 14.181 23.027 o
3 2 19 65.578 74.425 5.949 176.513 o
3 2 20 1819.300 1841.480 25.126 5.778 o
3 2 21 5229.170 5247.180 68.284 1.011 o
3 2 22 1276.690 1244.090 20.556 9.235 o
3 2 23 3171.080 3068.290 33.029 2.792 o
3 2 24 1745.140 1717.810 26.661 5.844 o
3 3 0 11802.700 11676.900 51.597 0.368 o
3 3 1 2254.040 2268.930 15.727 5.396 o
3 3 2 1141.310 1113.800 9.829 13.906 o
3 3 3 266.235 256.281 5.002 73.815 o
3 3 4 432.886 422.634 6.130 43.639 o
3 3 5 5686.350 5527.670 27.577 1.327 o
3 3 6 1644.970 1583.660 13.627 8.421 o
3 3 7 1973.560 1887.010 16.025 6.489 o
3 3 8 27.659 35.432 3.769 422.056 o
3 3 9 8606.170 8490.470 50.148 0.615 o
3 3 10 2390.130 2389.040 26.082 4.265 o
3 3 11 505.063 518.839 10.560 30.123 o
3 3 12 11514.400 11676.600 84.436 0.333 o
3 3 13 920.212 912.485 16.114 14.279 o
3 3 14 7497.470 7683.220 68.408 0.658 o
3 3 15 4592.980 4656.980 56.024 1.332 o
3 3 16 7406.760 7419.660 91.249 0.563 o
3 3 17 453.432 444.673 12.900 29.046 o
3 3 18 2870.830 2922.870 34.614 2.986 o
3 3 19 2875.980 2890.350 33.794 3.036 o
3 3 20 5497.710 5494.120 50.006 1.155 o
3 3 21 1060.190 1053.200 17.797 11.860 o
3 3 22 3702.570 3662.280 39.230 2.119 o
3 3 23 0.106 6.579 3.478 936.991 o
3 3 24 261.413 252.734 11.320 46.166 o
3 4 0 6635.000 6698.150 37.413 0.970 o
3 4 1 24026.500 23419.500 101.819 0.099 o
3 4 2 6230.180 6134.410 29.862 1.130 o
3 4 3 232.792 239.641 4.802 82.837 o
3 4 4 2824.520 2801.980 19.214 3.859 o
3 4 5 87.247 92.210 3.119 224.435 o
3 4 6 1018.770 999.735 10.360 15.573 o
3 4 7 157.245 152.056 4.663 120.080 o
3 4 8 974.368 950.903 11.562 15.830 o
3 4 9 14856.200 14791.100 100.556 0.215 o
3 4 10 313.335 334.989 7.973 51.392 o
3 4 11 13482.500 13332.400 125.003 0.225 o
3 4 12 360.728 384.850 10.887 38.009 o
3 4 13 2016.920 2051.490 34.903 4.168 o
3 4 14 1.905 4.380 4.841 499.703 o
3 4 15 4152.740 4116.440 51.829 1.576 o
3 4 16 5748.040 5751.380 65.648 0.940 o
3 4 17 253.335 249.497 9.790 53.342 o
3 4 18 820.247 802.296 16.844 15.336 o
3 4 19 1916.980 1917.020 26.361 5.354 o
3 4 20 12.166 4.722 3.428 747.959 o
3 4 21 2.377 7.547 4.091 660.010 o
3 4 22 28.649 36.808 4.307 361.569 o
3 4 23 1502.600 1422.540 19.645 8.184 o
3 4 24 23.386 26.304 3.293 538.287 o
3 5 0 743.829 769.595 7.480 23.297 o
3 5 1 509.290 520.777 6.447 36.048 o
3 5 2 5456.420 5383.670 44.960 1.228 o
3 5 3 1033.670 981.666 10.470 15.463 o
3 5 4 3990.110 3954.210 24.089 2.280 o
3 5 5 23.686 30.840 2.438 652.760 o
3 5 6 298.374 291.223 6.135 61.882 o
3 5 7 2567.630 2459.390 23.463 4.168 o
3 5 8 1380.540 1341.570 15.032 9.958 o
3 5 9 2279.630 2199.260 21.050 4.988 o
3 5 10 2804.560 2813.410 28.921 3.382 o
3 5 11 2839.010 2899.110 34.128 3.044 o
3 5 12 221.561 224.749 9.618 58.491 o
3 5 13 1644.920 1592.890 28.024 5.973 o
3 5 14 2606.080 2687.890 46.103 2.640 o
3 5 15 260.905 256.381 11.787 44.298 o
3 5 16 1869.570 1896.030 26.748 5.413 o
3 5 17 731.752 751.482 16.219 17.016 o
3 5 18 2291.640 2267.560 29.329 4.212 o
3 5 19 2.125 2.295 3.428 965.532 o
3 5 20 1084.610 1104.460 18.131 11.406 o
3 5 21 31.250 28.564 3.970 400.091 o
3 5 22 905.530 861.273 14.106 15.787 o
3 5 23 430.303 398.279 9.969 36.513 o
3 6 0 5751.080 5699.070 29.242 1.279 o
3 6 1 3401.020 3353.680 20.587 2.958 o
3 6 2 6761.470 6676.500 34.374 0.970 o
3 6 3 4303.500 4266.210 29.993 1.942 o
3 6 4 310.891 282.772 6.114 60.944 o
3 6 5 378.322 360.595 6.465 49.256 o
3 6 6 7911.110 7787.730 49.887 0.701 o
3 6 7 1412.840 1347.810 20.712 8.424 o
3 6 8 5427.030 5316.800 45.323 1.237 o
3 6 9 6172.810 6112.780 42.435 1.055 o
3 6 10 114.674 111.323 5.537 138.807 o
3 6 11 3536.600 3579.700 34.814 2.352 o
3 6 12 2.964 8.073 3.183 995.366 o
3 6 13 2.742 8.177 3.792 744.618 o
3 6 14 971.983 934.573 22.232 10.894 o
3 6 15 150.978 162.366 11.390 58.785 o
3 6 16 754.007 782.832 16.409 16.438 o
3 6 17 1175.720 1175.810 20.234 9.962 o
3 6 18 3886.850 3916.060 40.292 1.960 o
3 6 19 106.542 122.584 6.613 122.136 o
3 6 20 1061.500 1068.660 16.082 12.491 o
3 6 21 65.038 70.631 4.796 217.525 o
3 6 22 10.710 10.694 2.816 934.728 o
3 6 23 371.458 348.015 10.343 39.813 o
3 7 0 3567.360 3550.280 20.820 2.748 o
3 7 1 261.233 251.142 4.997 75.173 o
3 7 2 33673.800 32709.400 143.531 0.052 o
3 7 3 68.706 81.712 3.390 254.702 o
3 7 4 5474.590 5376.030 32.065 1.359 o
3 7 5 11375.000 10944.000 55.733 0.391 o
3 7 6 9975.480 9872.260 59.119 0.469 o
3 7 7 4134.610 4057.610 30.472 2.051 o
3 7 8 21591.300 21256.600 140.858 0.108 o
3 7 9 2176.060 2166.150 22.006 5.118 o
3 7 10 870.796 867.929 14.604 15.843 o
3 7 11 1814.120 1801.810 23.358 6.076 o
3 7 12 483.049 488.966 18.480 19.834 o
3 7 13 159.812 174.865 9.174 72.553 o
3 7 14 85.147 78.475 6.713 141.771 o
3 7 15 2287.500 2327.590 26.126 4.446 o
3 7 16 4659.070 4738.440 49.376 1.414 o
3 7 17 300.398 311.380 10.175 45.719 o
3 7 18 2579.710 2640.770 30.834 3.570 o
3 7 19 67.241 66.785 4.823 216.185 o
3 7 20 13.449 20.026 3.172 694.028 o
3 7 21 6.352 7.368 3.314 865.945 o
3 7 22 2156.540 2073.380 24.859 4.959 o
3 7 23 1222.580 1119.620 16.835 10.971 o
3 8 0 5170.120 5155.800 27.287 1.517 o
3 8 1 7551.440 7479.440 36.304 0.806 o
3 8 2 715.122 728.799 9.664 22.765 o
3 8 3 15320.200 14801.100 72.615 0.227 o
3 8 4 762.043 789.579 11.249 20.082 o
3 8 5 6280.280 6207.140 37.892 1.062 o
3 8 6 18.958 25.960 2.609 710.503 o
3 8 7 3501.670 3491.620 25.819 2.676 o
3 8 8 268.912 273.453 6.296 66.286 o
3 8 9 2939.590 2922.270 32.252 3.050 o
3 8 10 1891.270 1866.380 22.777 5.907 o
3 8 11 1288.640 1254.180 18.750 9.669 o
3 8 12 1767.900 1768.780 23.383 6.219 o
3 8 13 926.340 938.785 24.889 10.006 o
3 8 14 1276.430 1280.400 21.732 8.833 o
3 8 15 20.724 25.299 3.633 509.715 o
3 8 16 2902.850 2951.390 29.919 3.182 o
3 8 17 231.309 235.347 7.585 67.837 o
3 8 18 1.075 5.387 2.960 1237.630 o
3 8 19 852.872 836.589 13.751 16.749 o
3 8 20 88.636 91.733 4.969 175.561 o
3 8 21 988.131 948.109 12.476 15.265 o
3 8 22 1547.380 1482.810 17.712 8.294 o
3 9 0 1733.710 1727.220 15.411 7.548 o
3 9 1 4654.760 4626.490 25.957 1.794 o
3 9 2 1317.720 1302.270 11.636 11.269 o
3 9 3 2.161 18.982 2.326 1336.620 o
3 9 4 2050.460 2009.110 18.275 5.904 o
3 9 5 1801.780 1817.110 18.429 6.772 o
3 9 6 76.420 85.415 4.253 211.504 o
3 9 7 1436.600 1468.950 17.133 8.899 o
3 9 8 9080.880 9094.870 99.750 0.420 o
3 9 9 1450.320 1459.310 15.206 9.274 o
3 9 10 933.866 952.531 12.925 15.609 o
3 9 11 285.968 283.532 7.886 56.766 o
3 9 12 29.714 35.552 4.595 335.002 o
3 9 13 6668.030 6729.540 59.955 0.823 o
3 9 14 1972.210 2010.440 21.601 5.715 o
3 9 15 6115.200 6238.170 45.914 1.027 o
3 9 16 382.378 374.025 8.771 42.545 o
3 9 17 7455.160 7479.010 51.720 0.750 o
3 9 18 2603.190 2594.630 24.070 3.997 o
3 9 19 2219.040 2185.170 23.185 4.918 o
3 9 20 1596.610 1592.180 17.103 8.013 o
3 9 21 378.677 376.029 11.443 36.007 o
3 9 22 1185.330 1123.230 33.923 6.274 o
3 10 0 725.338 693.939 12.849 20.234 o
3 10 1 1016.870 1013.100 17.318 12.503 o
3 10 2 4634.500 4649.250 45.824 1.489 o
3 10 3 9021.950 9063.320 85.253 0.465 o
3 10 4 3534.730 3459.570 32.946 2.444 o
3 10 5 32858.000 33079.000 248.508 0.045 o
3 10 6 8568.340 8640.530 70.806 0.545 o
3 10 7 11257.500 11566.800 107.049 0.305 o
3 10 8 34.156 37.919 4.099 358.345 o
3 10 9 33.886 46.532 4.425 320.014 o
3 10 10 218.872 227.921 8.354 65.668 o
3 10 11 3.385 6.093 3.296 953.889 o
3 10 12 84.498 103.145 5.739 156.106 o
3 10 13 363.396 350.961 8.109 46.365 o
3 10 14 7692.930 7858.620 56.617 0.689 o
3 10 15 2317.300 2367.590 23.278 4.605 o
3 10 16 1425.580 1425.930 16.931 9.088 o
3 10 17 137.945 155.588 5.435 118.501 o
3 10 18 35.637 37.075 2.954 461.408 o
3 10 19 107.174 105.021 5.958 137.221 o
3 10 20 115.131 130.259 8.627 90.705 o
3 10 21 291.060 256.899 19.820 22.706 o
3 10 22 27.077 44.214 8.385 142.806 o
3 11 0 837.824 844.359 14.385 16.485 o
3 11 1 1677.260 1698.420 21.821 6.780 o
3 11 2 125.997 130.417 8.802 86.286 o
3 11 3 80.544 82.620 4.837 191.096 o
3 11 4 1.658 15.127 3.361 863.443 o
3 11 5 4820.980 4924.680 46.485 1.398 o
3 11 6 1428.600 1468.030 22.658 7.713 o
3 11 7 112.374 112.410 5.850 134.395 o
3 11 8 8703.240 8962.090 68.656 0.535 o
3 11 9 954.172 943.573 16.209 13.792 o
3 11 10 625.165 639.153 17.000 18.402 o
3 11 11 3771.080 3821.970 47.936 1.825 o
3 11 12 993.891 1002.890 21.595 10.856 o
3 11 13 7608.320 7942.510 98.281 0.509 o
3 11 14 3.329 21.387 5.829 320.776 o
3 11 15 8060.000 8091.760 70.342 0.595 o
3 11 16 210.739 223.777 9.342 61.259 o
3 11 17 423.041 412.046 11.242 33.835 o
3 11 18 72.237 72.867 5.868 173.820 o
3 11 19 69.706 75.011 7.611 131.426 o
3 11 20 1.425 -3.049 8.385 175.014 o
3 11 21 61.566 68.608 10.672 84.680 o
3 12 0 1789.200 1779.140 16.537 7.124 o
3 12 1 1568.130 1553.160 18.970 7.845 o
3 12 2 6025.500 6081.710 47.306 1.042 o
3 12 3 2099.920 2098.040 22.763 5.248 o
3 12 4 245.822 260.477 8.761 58.331 o
3 12 5 1207.540 1251.700 19.753 9.772 o
3 12 6 1771.240 1808.280 25.139 5.914 o
3 12 7 3202.500 3226.470 33.190 2.711 o
3 12 8 345.693 370.228 10.200 41.004 o
3 12 9 73.958 67.133 5.462 186.935 o
3 12 10 2002.680 1976.850 28.492 4.909 o
3 12 11 1358.330 1345.810 25.392 7.510 o
3 12 12 6959.190 7172.200 106.279 0.521 o
3 12 13 148.344 150.913 11.079 61.729 o
3 12 14 2058.050 2026.420 39.014 3.754 o
3 12 15 578.879 515.599 15.008 22.195 o
3 12 16 6.004 3.545 3.671 771.858 o
3 12 17 1470.210 1455.650 29.548 6.225 o
3 12 18 16.505 30.452 6.571 230.564 o
3 12 19 2000.090 1931.580 54.124 2.681 o
3 12 20 15.031 19.058 8.385 157.869 o
3 12 21 20.791 34.304 8.385 149.332 o
3 13 0 46.346 50.679 3.679 329.293 o
3 13 1 180.673 183.751 6.558 89.118 o
3 13 2 1020.310 1029.150 17.758 12.230 o
3 13 3 6970.510 7104.900 55.087 0.800 o
3 13 4 47.870 51.922 4.301 285.985 o
3 13 5 587.298 612.464 13.819 22.499 o
3 13 6 22.168 24.020 3.855 472.076 o
3 13 7 776.650 810.675 15.171 16.888 o
3 13 8 1343.670 1361.750 29.205 6.685 o
3 13 9 86.013 89.218 5.502 165.662 o
3 13 10 1147.980 1166.960 24.762 8.678 o
3 13 11 3117.970 3195.160 62.275 1.712 o
3 13 12 2424.450 2440.940 43.677 2.959 o
3 13 13 7606.430 7707.170 92.924 0.537 o
3 13 14 614.037 651.419 20.895 15.137 o
3 13 15 1656.830 1693.700 34.126 4.958 o
3 13 16 124.909 122.704 9.288 82.273 o
3 13 17 323.086 325.097 16.118 28.204 o
3 13 18 290.862 292.453 17.533 26.517 o
3 13 19 20.688 32.802 5.381 299.872 o
3 13 20 1444.720 1412.560 44.976 3.986 o
3 14 0 3768.810 3799.010 33.493 2.214 o
3 14 1 17.702 24.764 3.667 528.191 o
3 14 2 790.321 804.996 12.748 18.447 o
3 14 3 4177.100 4238.600 38.440 1.831 o
3 14 4 1862.750 1917.960 23.392 5.834 o
3 14 5 14286.500 14467.000 100.636 0.226 o
3 14 6 1374.150 1412.930 20.095 8.595 o
3 14 7 4955.880 5087.360 45.515 1.361 o
3 14 8 509.017 522.881 28.745 10.975 o
3 14 9 1162.870 1199.590 23.718 8.873 o
3 14 10 5151.560 5273.100 61.617 1.098 o
3 14 11 9.380 11.073 5.688 332.197 o
3 14 12 316.735 340.547 15.668 29.115 o
3 14 13 946.643 984.071 26.040 9.380 o
3 14 14 104.221 107.428 11.126 69.613 o
3 14 15 67.363 79.111 8.009 123.419 o
3 14 16 1247.020 1307.460 58.698 2.838 o
3 14 17 10.459 14.617 5.771 316.049 o
3 14 18 906.308 887.027 41.546 5.342 o
3 14 19 114.237 108.956 7.734 105.138 o
3 15 0 1471.810 1531.830 19.573 8.111 o
3 15 1 3177.270 3265.400 31.103 2.797 o
3 15 2 0.466 4.728 3.136 1150.350 o
3 15 3 903.871 947.821 13.270 15.787 o
3 15 4 127.420 127.028 6.266 117.696 o
3 15 5 220.631 226.552 8.026 67.443 o
3 15 6 41.545 42.269 4.420 305.511 o
3 15 7 1015.820 1005.150 19.026 11.798 o
3 15 8 1102.540 1095.120 20.264 10.535 o
3 15 9 445.947 421.265 16.699 23.350 o
3 15 10 13.069 10.616 4.684 441.951 o
3 15 11 4746.530 4831.790 66.385 1.134 o
3 15 12 15.978 25.839 6.382 246.106 o
3 15 13 144.706 151.744 10.511 66.161 o
3 15 14 5.078 5.721 5.659 357.530 o
3 15 15 562.126 562.832 22.248 14.906 o
3 15 16 97.648 100.743 9.874 83.623 o
3 15 17 1204.060 1232.300 33.923 6.133 o
3 15 18 83.578 71.805 8.385 111.688 o
3 16 0 11269.500 11659.600 85.697 0.338 o
3 16 1 2039.040 2074.010 23.982 5.256 o
3 16 2 3050.440 3132.970 38.776 2.606 o
3 16 3 4333.970 4466.610 40.487 1.697 o
3 16 4 4311.460 4370.020 43.107 1.669 o
3 16 5 2683.240 2705.600 27.927 3.610 o
3 16 6 398.770 399.189 10.541 36.687 o
3 16 7 2786.840 2832.680 34.664 3.082 o
3 16 8 663.407 684.630 15.612 18.836 o
3 16 9 4346.040 4494.030 54.086 1.437 o
3 16 10 2024.760 2128.930 33.891 4.212 o
3 16 11 2026.010 2064.430 37.884 3.869 o
3 16 12 3576.980 3638.460 62.001 1.552 o
3 16 13 29.591 41.565 9.422 117.312 o
3 16 14 393.198 587.064 203.156 0.298 o
3 16 15 782.528 762.913 24.725 11.207 o
3 16 16 286.074 283.873 14.484 33.854 o
3 16 17 1718.570 1633.530 78.137 1.660 o
3 16 18 73.100 89.850 10.291 84.849 o
3 17 0 2717.280 2818.370 31.488 3.319 o
3 17 1 363.102 338.170 10.102 41.200 o
3 17 2 324.411 335.205 9.242 46.317 o
3 17 3 107.737 117.879 5.974 133.255 o
3 17 4 144.633 152.293 6.688 101.903 o
3 17 5 178.951 182.148 7.186 84.452 o
3 17 6 1512.030 1531.690 18.598 8.160 o
3 17 7 1406.430 1442.190 19.096 8.641 o
3 17 8 1022.550 1029.140 21.819 10.544 o
3 17 9 2701.000 2647.260 37.671 3.052 o
3 17 10 85.222 94.680 11.320 71.474 o
3 17 11 1579.530 1540.500 39.889 4.402 o
3 17 12 126.823 153.766 12.937 52.057 o
3 17 13 153.258 153.665 12.119 54.542 o
3 17 14 4.437 8.485 6.480 276.174 o
3 17 15 1019.540 1051.600 27.662 8.434 o
3 17 16 2004.220 2005.260 31.437 4.566 o
3 17 17 4.446 -0.000 4.851 495.448 o
3 18 0 493.600 521.460 12.504 27.440 o
3 18 1 2432.060 2467.240 29.012 3.945 o
3 18 2 6286.400 6343.810 54.199 0.931 o
3 18 3 687.444 715.594 13.463 20.149 o
3 18 4 9328.550 9471.340 83.269 0.449 o
3 18 5 1159.380 1201.590 17.773 10.792 o
3 18 6 1772.000 1714.640 21.517 6.551 o
3 18 7 1397.510 1378.630 18.668 8.912 o
3 18 8 3205.600 3240.540 40.788 2.409 o
3 18 9 2434.670 2457.890 36.687 3.401 o
3 18 10 245.415 263.466 13.727 38.179 o
3 18 11 5234.400 5358.140 68.486 1.001 o
3 18 12 220.598 219.150 11.507 49.505 o
3 18 13 7.108 -1.744 4.801 487.677 o
3 18 14 0.080 -0.762 4.401 638.681 o
3 18 15 1135.000 1127.630 22.996 9.361 o
3 19 0 2841.140 2873.730 32.002 3.161 o
3 19 1 132.632 149.517 7.012 102.277 o
3 19 2 298.710 311.310 9.366 48.685 o
3 19 3 71.993 76.021 5.165 193.644 o
3 19 4 1552.800 1578.940 24.283 6.855 o
3 19 5 134.171 137.978 6.069 115.501 o
3 19 6 1196.490 1233.590 17.113 10.700 o
3 19 7 270.566 268.269 9.875 50.690 o
3 19 8 1500.370 1471.640 23.514 7.304 o
3 19 9 2479.440 2479.140 36.530 3.364 o
3 19 10 158.442 165.792 8.742 77.034 o
3 19 11 150.599 152.188 8.162 85.073 o
3 19 12 132.037 140.619 10.013 72.711 o
3 19 13 15.633 13.423 4.071 516.360 o
3 19 14 12.636 16.887 4.841 407.057 o
3 20 0 5445.880 5571.390 61.428 1.034 o
3 20 1 2662.340 2632.500 29.337 3.584 o
3 20 2 1195.780 1185.460 18.193 10.494 o
3 20 3 803.636 784.338 14.137 17.437 o
3 20 4 444.933 446.415 11.797 31.289 o
3 20 5 21.664 20.956 3.620 520.505 o
3 20 6 1501.150 1527.060 34.899 5.203 o
3 20 7 810.468 813.378 17.506 14.956 o
3 20 8 2086.340 2087.270 32.315 4.315 o
3 20 9 1121.730 1078.390 20.346 10.448 o
3 20 10 1212.910 1181.880 20.821 9.584 o
3 20 11 4299.060 4302.760 45.832 1.630 o
3 20 12 1.403 -1.554 3.651 898.167 o
3 20 13 1323.310 1270.650 21.625 8.694 o
3 21 0 1257.740 1219.330 18.466 9.991 o
3 21 1 85.070 92.233 8.011 113.784 o
3 21 2 8137.790 8113.640 69.373 0.593 o
3 21 3 275.996 267.016 9.003 53.898 o
3 21 4 432.326 405.529 9.508 37.230 o
3 21 5 515.176 511.211 11.540 28.429 o
3 21 6 2.013 1.964 4.477 588.974 o
3 21 7 1634.550 1559.380 42.152 4.067 o
3 21 8 309.739 301.989 14.435 32.803 o
3 21 9 885.508 883.203 24.095 10.667 o
3 21 10 2049.280 2014.770 48.407 3.015 o
3 21 11 6.020 5.426 9.148 143.103 o
3 22 0 2931.740 2904.950 36.829 2.841 o
3 22 1 484.848 470.195 10.051 32.541 o
3 22 2 1534.050 1519.750 22.387 7.354 o
3 22 3 1452.010 1361.560 17.215 9.050 o
3 22 4 1609.280 1575.980 22.828 6.968 o
3 22 5 3105.410 2892.860 52.082 2.102 o
3 22 6 5150.840 4994.240 57.607 1.171 o
3 22 7 45.028 44.529 6.203 202.876 o
3 22 8 6170.050 5859.670 312.929 0.115 o
3 22 9 1.887 0.915 3.806 811.951 o
3 23 0 31.958 34.456 4.087 373.848 o
3 23 1 29.093 32.450 3.783 420.818 o
3 23 2 348.259 338.816 17.152 25.448 o
3 23 3 63.165 56.475 6.203 178.676 o
3 23 4 854.919 778.320 32.017 7.935 o
3 23 5 1129.780 1094.680 38.116 5.545 o
3 23 6 115.968 112.060 12.959 54.544 o
3 23 7 182.540 169.995 14.484 40.763 o
3 24 0 243.999 223.265 10.418 52.449 o
3 24 1 856.947 778.037 27.824 9.448 o
3 24 2 1343.960 1324.900 39.640 4.840 o
3 24 3 1104.990 1075.620 34.304 6.393 o
4 0 0 7349.170 7357.320 60.718 0.721 o
4 0 2 3243.400 3218.710 47.638 2.144 o
4 0 4 2281.040 2224.400 31.640 4.057 o
4 0 6 5805.680 5692.350 46.883 1.114 o
4 0 8 8637.360 8637.090 69.149 0.547 o
4 0 10 291.962 276.441 9.447 50.304 o
4 0 12 134.828 136.709 8.834 83.444 o
4 0 14 3732.790 3905.290 50.661 1.754 o
4 0 16 11543.700 11727.300 110.121 0.292 o
4 0 18 4180.870 4259.850 67.846 1.250 o
4 0 20 3633.390 3542.990 62.257 1.544 o
4 0 22 10.238 11.435 4.239 532.733 o
4 1 0 307.406 295.807 7.165 56.709 o
4 1 1 310.674 314.255 9.331 47.788 o
4 1 2 1729.010 1677.120 19.802 6.984 o
4 1 3 178.825 179.182 5.925 95.613 o
4 1 4 8672.580 8451.350 57.038 0.590 o
4 1 5 1558.150 1499.690 13.408 9.022 o
4 1 6 2151.220 2053.020 17.272 5.721 o
4 1 7 476.147 488.180 7.853 36.278 o
4 1 8 1218.150 1223.190 13.777 11.632 o
4 1 9 183.084 175.753 5.231 100.906 o
4 1 10 174.550 168.923 5.675 100.592 o
4 1 11 1053.730 1040.720 14.307 13.392 o
4 1 12 73.876 83.531 5.240 185.671 o
4 1 13 2.808 15.184 3.885 668.418 o
4 1 14 815.761 825.658 14.759 16.613 o
4 1 15 1918.750 1901.470 24.744 5.564 o
4 1 16 1596.500 1597.560 22.270 7.073 o
4 1 17 372.468 365.287 10.805 38.121 o
4 1 18 112.472 104.769 7.614 108.100 o
4 1 19 98.677 107.271 6.478 131.601 o
4 1 20 358.775 372.728 12.747 33.797 o
4 1 21 1315.460 1330.910 22.671 8.338 o
4 1 22 859.833 834.579 13.102 17.077 o
4 2 0 9086.390 8924.370 55.076 0.554 o
4 2 1 2473.810 2415.320 22.725 4.378 o
4 2 2 444.668 461.529 10.001 34.415 o
4 2 3 33.568 42.726 3.371 416.484 o
4 2 4 273.142 265.794 5.494 69.755 o
4 2 5 321.282 341.398 6.282 55.930 o
4 2 6 18739.100 17990.100 143.505 0.135 o
4 2 7 31.750 41.413 3.146 451.489 o
4 2 8 3127.970 3166.950 24.235 3.144 o
4 2 9 707.290 707.655 10.997 22.026 o
4 2 10 198.707 193.099 5.929 88.676 o
4 2 11 791.994 782.878 11.897 19.187 o
4 2 12 835.012 823.209 15.230 16.102 o
4 2 13 134.906 138.522 6.979 103.671 o
4 2 14 3583.320 3691.760 36.779 2.239 o
4 2 15 1173.780 1191.500 18.898 10.367 o
4 2 16 560.482 558.176 13.550 23.921 o
4 2 17 154.123 152.358 8.735 79.095 o
4 2 18 3911.180 3969.990 54.766 1.596 o
4 2 19 16.806 23.812 4.334 437.265 o
4 2 20 5125.280 5039.470 55.356 1.200 o
4 2 21 0.146 2.058 3.066 1265.850 o
4 2 22 2128.560 2006.300 21.664 5.392 o
4 3 0 12793.300 12539.600 85.924 0.287 o
4 3 1 20308.700 19685.000 151.008 0.116 o
4 3 2 2957.190 2922.260 25.140 3.374 o
4 3 3 1525.330 1507.880 17.081 8.456 o
4 3 4 1435.450 1365.810 13.886 9.866 o
4 3 5 104.577 100.421 3.725 185.119 o
4 3 6 12092.900 12077.300 71.505 0.328 o
4 3 7 143.108 137.224 4.949 126.381 o
4 3 8 6585.040 6678.120 45.049 0.933 o
4 3 9 4662.890 4691.960 35.616 1.639 o
4 3 10 6582.670 6634.340 46.230 0.929 o
4 3 11 4.813 10.478 3.299 871.951 o
4 3 12 3660.990 3657.020 38.523 2.159 o
4 3 13 1641.280 1689.400 24.324 6.476 o
4 3 14 2283.370 2348.100 29.621 4.147 o
4 3 15 1733.610 1809.990 28.956 5.449 o
4 3 16 534.445 560.885 15.580 21.904 o
4 3 17 28.526 28.418 4.103 398.425 o
4 3 18 0.286 3.672 3.394 1014.020 o
4 3 19 270.127 269.122 10.141 49.608 o
4 3 20 35.282 49.400 6.312 206.686 o
4 3 21 711.159 711.206 12.703 20.452 o
4 3 22 305.999 284.569 7.222 57.237 o
4 4 0 5377.980 5303.460 41.847 1.287 o
4 4 1 1100.350 1052.740 12.021 13.828 o
4 4 2 138.695 150.471 5.246 121.625 o
4 4 3 2580.340 2542.100 25.995 3.935 o
4 4 4 6884.400 6787.550 47.562 0.872 o
4 4 5 61.219 59.050 3.242 301.119 o
4 4 6 5285.480 5242.860 34.200 1.401 o
4 4 7 357.610 362.481 7.955 46.800 o
4 4 8 629.518 644.562 10.781 24.588 o
4 4 9 3182.260 3244.440 27.813 2.929 o
4 4 10 31.415 34.208 3.624 422.195 o
4 4 11 4425.490 4474.530 35.632 1.754 o
4 4 12 2852.500 2806.570 32.306 3.164 o
4 4 13 2160.750 2203.320 42.636 3.298 o
4 4 14 172.045 167.619 9.041 72.230 o
4 4 15 776.451 782.041 18.506 14.778 o
4 4 16 671.129 688.844 17.159 17.369 o
4 4 17 1.369 -0.164 3.831 818.734 o
4 4 18 149.639 146.044 6.804 100.047 o
4 4 19 546.058 529.710 12.097 26.510 o
4 4 20 1949.650 1901.140 29.873 4.895 o
4 4 21 3002.150 2938.710 28.505 3.170 o
4 4 22 3097.880 2966.130 33.061 2.878 o
4 5 0 3810.330 3862.060 27.567 2.326 o
4 5 1 4585.630 4544.390 31.000 1.761 o
4 5 2 220.369 212.722 6.585 77.481 o
4 5 3 178.444 184.407 5.918 95.068 o
4 5 4 1007.730 1025.770 11.041 15.272 o
4 5 5 225.510 226.044 5.472 82.046 o
4 5 6 424.958 427.666 8.077 40.066 o
4 5 7 4500.130 4495.250 35.344 1.729 o
4 5 8 3.768 14.828 3.610 740.312 o
4 5 9 16986.700 16546.700 153.748 0.148 o
4 5 10 800.441 803.938 12.656 18.373 o
4 5 11 1865.460 1891.170 23.097 5.895 o
4 5 12 0.419 5.053 4.391 611.748 o
4 5 13 240.932 256.983 10.670 50.182 o
4 5 14 55.372 64.699 6.486 172.895 o
4 5 15 77.917 87.050 8.523 108.732 o
4 5 16 2940.970 2980.840 38.173 2.747 o
4 5 17 843.887 870.869 18.691 13.700 o
4 5 18 1557.120 1521.690 23.448 7.078 o
4 5 19 175.868 171.941 6.532 91.988 o
4 5 20 1909.780 1900.080 19.845 6.193 o
4 5 21 134.299 130.369 5.172 129.272 o
4 5 22 1.053 7.591 3.191 1051.260 o
4 6 0 18780.600 18579.800 154.724 0.128 o
4 6 1 811.473 830.968 11.441 18.830 o
4 6 2 22569.100 22228.400 183.514 0.091 o
4 6 3 1129.160 1141.730 13.985 12.502 o
4 6 4 1416.100 1422.280 14.174 9.757 o
4 6 5 1282.260 1288.800 13.041 11.193 o
4 6 6 64.078 72.555 3.530 266.940 o
4 6 7 183.282 187.883 5.004 100.885 o
4 6 8 1624.450 1617.180 16.604 7.950 o
4 6 9 1.343 18.776 2.938 1016.690 o
4 6 10 254.219 240.629 7.356 65.504 o
4 6 11 263.984 254.857 9.281 54.387 o
4 6 12 2769.840 2878.370 33.645 3.131 o
4 6 13 1098.180 1088.120 18.751 11.138 o
4 6 14 286.298 288.850 11.219 43.759 o
4 6 15 3.254 9.106 4.681 505.855 o
4 6 16 625.635 632.894 13.472 21.950 o
4 6 17 100.321 94.091 6.466 134.338 o
4 6 18 463.515 450.899 9.668 34.470 o
4 6 19 256.803 253.425 6.846 66.817 o
4 6 20 806.836 790.130 11.240 19.352 o
4 6 21 74.597 76.596 4.266 219.245 o
4 7 0 24.574 37.310 3.165 506.868 o
4 7 1 943.641 913.714 13.523 15.406 o
4 7 2 972.307 991.899 13.680 14.635 o
4 7 3 168.302 157.273 4.283 118.193 o
4 7 4 243.144 242.435 5.376 77.447 o
4 7 5 0.823 10.280 2.098 1943.230 o
4 7 6 782.463 789.613 10.201 20.477 o
4 7 7 794.791 799.695 10.189 20.182 o
4 7 8 1326.760 1290.560 13.537 10.779 o
4 7 9 5068.660 5084.500 34.863 1.471 o
4 7 10 5.683 11.344 3.186 890.665 o
4 7 11 457.927 458.381 11.114 31.877 o
4 7 12 841.802 868.800 16.609 14.942 o
4 7 13 525.270 511.636 12.587 26.599 o
4 7 14 2659.080 2673.340 35.094 3.223 o
4 7 15 17.641 26.216 4.986 353.092 o
4 7 16 65.684 69.372 4.737 219.666 o
4 7 17 127.296 120.516 5.393 131.993 o
4 7 18 1483.360 1472.140 17.756 8.562 o
4 7 19 85.134 96.501 4.427 190.365 o
4 7 20 2976.090 2880.210 24.792 3.392 o
4 7 21 43.806 42.130 3.704 349.140 o
4 8 0 5735.670 5638.180 54.489 1.057 o
4 8 1 3694.800 3674.660 35.875 2.215 o
4 8 2 28888.100 28775.900 144.715 0.066 o
4 8 3 4389.000 4339.270 26.547 1.950 o
4 8 4 5306.960 5286.520 33.377 1.399 o
4 8 5 49.747 53.458 2.773 370.783 o
4 8 6 5353.000 5305.130 32.346 1.395 o
4 8 7 2219.400 2236.970 18.611 5.270 o
4 8 8 6033.320 5971.160 50.710 1.021 o
4 8 9 109.939 129.012 5.064 144.550 o
4 8 10 17.816 20.404 2.954 686.600 o
4 8 11 1201.660 1194.640 14.351 11.665 o
4 8 12 1176.070 1197.580 14.513 11.779 o
4 8 13 315.217 343.603 9.547 45.688 o
4 8 14 3033.860 3084.450 31.274 2.960 o
4 8 15 1610.830 1658.490 19.683 7.395 o
4 8 16 1231.670 1212.520 20.883 9.410 o
4 8 17 4366.520 4285.850 46.208 1.606 o
4 8 18 623.758 625.054 10.306 25.473 o
4 8 19 1094.580 1053.690 12.537 13.682 o
4 8 20 268.474 260.947 6.985 64.057 o
4 8 21 105.985 87.044 5.100 160.515 o
4 9 0 5326.930 5414.840 44.219 1.260 o
4 9 1 5272.100 5272.930 62.049 1.075 o
4 9 2 3.070 10.880 2.906 1100.070 o
4 9 3 13849.000 14039.700 95.086 0.242 o
4 9 4 233.470 247.270 5.854 76.236 o
4 9 5 21005.600 21064.200 162.910 0.105 o
4 9 6 1388.060 1370.910 13.859 10.114 o
4 9 7 6872.070 7054.520 56.609 0.805 o
4 9 8 199.118 202.312 5.277 92.251 o
4 9 9 81.496 81.672 4.227 208.298 o
4 9 10 335.536 327.797 8.295 48.791 o
4 9 11 381.680 386.577 8.332 43.311 o
4 9 12 389.670 394.144 8.419 42.356 o
4 9 13 2109.870 2104.310 23.390 5.160 o
4 9 14 247.881 261.247 6.767 67.930 o
4 9 15 3569.340 3612.770 30.532 2.454 o
4 9 16 239.053 245.873 6.724 70.652 o
4 9 17 32.017 40.133 3.104 458.003 o
4 9 18 98.056 97.638 3.958 187.966 o
4 9 19 97.134 97.969 4.724 171.364 o
4 9 20 913.044 881.445 19.727 12.583 o
4 10 0 2014.140 2012.740 22.299 5.547 o
4 10 1 4011.410 4091.550 36.274 1.971 o
4 10 2 1911.900 1983.830 24.168 5.566 o
4 10 3 7623.230 7916.490 59.175 0.681 o
4 10 4 1969.370 2001.860 23.069 5.562 o
4 10 5 304.802 332.809 8.887 49.055 o
4 10 6 2907.090 3008.760 30.762 3.114 o
4 10 7 267.612 264.592 7.057 63.597 o
4 10 8 982.779 1001.480 15.017 13.864 o
4 10 9 231.905 219.064 6.012 78.251 o
4 10 10 103.444 119.836 4.874 155.128 o
4 10 11 339.937 342.161 7.619 49.969 o
4 10 12 201.156 191.796 6.066 87.228 o
4 10 13 2281.280 2319.420 21.187 4.870 o
4 10 14 131.970 124.494 4.705 138.699 o
4 10 15 9252.780 9239.530 68.480 0.498 o
4 10 16 0.284 -1.813 2.887 1469.990 o
4 10 17 5455.920 5415.920 47.803 1.194 o
4 10 18 160.439 155.733 8.932 75.977 o
4 10 19 4138.710 4109.620 94.527 0.879 o
4 10 20 283.206 264.522 18.296 25.497 o
4 11 0 581.792 550.438 13.869 23.165 o
4 11 1 194.675 201.994 12.573 47.143 o
4 11 2 118.879 124.256 9.045 85.899 o
4 11 3 5786.470 5917.910 60.707 0.970 o
4 11 4 2649.560 2656.070 38.895 3.016 o
4 11 5 13806.500 14172.500 108.813 0.229 o
4 11 6 1888.190 1944.400 30.562 4.875 o
4 11 7 4046.760 4259.810 53.821 1.544 o
4 11 8 1360.360 1396.430 23.211 7.933 o
4 11 9 977.628 1046.910 20.048 11.471 o
4 11 10 99.202 102.476 6.847 125.924 o
4 11 11 112.007 105.298 6.936 118.360 o
4 11 12 7046.070 7298.240 87.683 0.605 o
4 11 13 3511.590 3497.320 52.635 1.836 o
4 11 14 7031.350 7275.290 85.425 0.618 o
4 11 15 3134.730 3165.590 46.618 2.239 o
4 11 16 349.391 335.149 19.058 22.300 o
4 11 17 48.768 56.411 8.975 116.387 o
4 11 18 18.066 24.807 6.401 242.379 o
4 11 19 232.011 216.496 18.296 27.141 o
4 12 0 4140.650 4297.610 43.861 1.720 o
4 12 1 389.550 434.396 15.258 26.760 o
4 12 2 2444.300 2443.810 34.921 3.521 o
4 12 3 270.278 264.990 10.460 48.483 o
4 12 4 245.027 239.958 8.830 59.197 o
4 12 5 1590.030 1642.240 24.330 6.665 o
4 12 6 1331.370 1351.200 25.037 7.668 o
4 12 7 2837.550 2981.180 36.197 2.911 o
4 12 8 4519.240 4632.730 48.431 1.477 o
4 12 9 884.438 882.563 18.104 13.647 o
4 12 10 638.175 658.807 15.463 19.529 o
4 12 11 2950.800 2967.430 35.393 2.875 o
4 12 12 92.857 102.381 9.403 89.993 o
4 12 13 133.735 162.971 10.627 65.984 o
4 12 14 2.871 7.722 5.120 435.642 o
4 12 15 222.878 212.189 10.769 53.090 o
4 12 16 51.105 51.849 6.292 189.140 o
4 12 17 1863.670 1851.480 40.025 3.929 o
4 12 18 189.181 170.758 16.771 32.772 o
4 12 19 368.797 343.802 20.582 19.795 o
4 13 0 7.488 1.931 3.665 763.451 o
4 13 1 3768.970 3814.620 55.120 1.647 o
4 13 2 1510.930 1525.330 26.701 6.582 o
4 13 3 175.871 174.709 7.975 79.354 o
4 13 4 1484.850 1536.650 23.026 7.351 o
4 13 5 22.051 34.838 4.699 351.528 o
4 13 6 75.841 82.435 6.244 157.309 o
4 13 7 2323.180 2357.690 31.335 3.956 o
4 13 8 386.443 386.122 11.943 34.301 o
4 13 9 284.798 284.900 10.203 47.658 o
4 13 10 340.367 338.922 10.822 40.421 o
4 13 11 1782.370 1847.280 36.019 4.450 o
4 13 12 352.527 333.446 14.733 30.191 o
4 13 13 1768.350 1824.380 34.452 4.668 o
4 13 14 811.259 810.919 21.242 12.735 o
4 13 15 358.962 362.017 13.287 32.735 o
4 13 16 56.721 60.286 9.910 97.165 o
4 13 17 32.693 19.058 9.148 126.716 o
4 13 18 43.309 49.550 9.910 102.330 o
4 14 0 1.849 15.230 4.767 479.095 o
4 14 1 3347.340 3501.170 43.300 2.188 o
4 14 2 469.428 445.712 13.864 26.955 o
4 14 3 1.164 3.765 3.223 1087.090 o
4 14 4 33.854 34.126 4.148 361.963 o
4 14 5 3339.910 3387.030 38.348 2.390 o
4 14 6 296.850 301.823 10.472 45.258 o
4 14 7 25.125 35.218 4.565 352.935 o
4 14 8 477.832 492.322 12.977 27.536 o
4 14 9 5.339 15.341 4.296 544.200 o
4 14 10 589.586 584.982 15.748 20.570 o
4 14 11 4003.300 3994.050 56.736 1.526 o
4 14 12 256.312 250.544 12.435 42.368 o
4 14 13 1998.030 1992.390 35.097 4.205 o
4 14 14 6.948 14.880 4.987 418.006 o
4 14 15 130.534 126.924 7.715 97.836 o
4 14 16 31.983 35.829 9.910 107.833 o
4 14 17 47.265 41.927 9.148 116.231 o
4 15 0 1.068 0.365 4.613 571.045 o
4 15 1 7915.150 8180.950 80.223 0.561 o
4 15 2 3.558 17.740 6.709 252.161 o
4 15 3 1779.260 1818.340 26.430 5.705 o
4 15 4 106.464 104.116 5.483 146.724 o
4 15 5 1028.850 1012.650 15.765 13.092 o
4 15 6 3.331 9.586 3.413 864.234 o
4 15 7 856.878 837.907 16.777 14.845 o
4 15 8 602.524 619.306 16.276 19.556 o
4 15 9 2727.820 2736.460 44.342 2.649 o
4 15 10 655.594 679.724 25.575 11.654 o
4 15 11 5776.120 5741.840 76.157 0.842 o
4 15 12 1222.580 1271.140 26.922 7.657 o
4 15 13 3026.880 3023.250 43.931 2.431 o
4 15 14 301.325 311.151 11.877 40.116 o
4 15 15 423.775 407.837 24.394 14.850 o
4 15 16 13.069 4.574 6.861 237.511 o
4 16 0 8.917 26.084 5.784 304.062 o
4 16 1 3474.860 3506.830 44.681 2.087 o
4 16 2 4613.530 4705.950 53.785 1.358 o
4 16 3 1133.800 1145.530 23.252 9.245 o
4 16 4 442.384 461.202 14.632 26.193 o
4 16 5 45.554 50.939 4.128 302.911 o
4 16 6 4525.320 4606.700 43.438 1.565 o
4 16 7 476.455 463.775 11.719 30.081 o
4 16 8 5902.840 5900.700 107.521 0.595 o
4 16 9 2443.090 2442.830 33.118 3.650 o
4 16 10 791.253 756.792 28.073 9.640 o
4 16 11 3264.020 3277.290 46.708 2.156 o
4 16 12 152.705 161.116 9.222 74.423 o
4 16 13 111.874 112.822 13.722 50.331 o
4 16 14 1797.540 1768.560 52.599 2.926 o
4 16 15 11.949 18.135 5.100 375.629 o
4 17 0 5770.970 5848.210 64.148 0.945 o
4 17 1 2012.820 2027.100 31.722 4.509 o
4 17 2 2012.790 2069.640 31.626 4.491 o
4 17 3 2178.110 2221.690 40.931 3.406 o
4 17 4 781.160 793.529 18.801 14.493 o
4 17 5 1493.000 1534.230 30.148 5.988 o
4 17 6 2841.790 2863.990 47.199 2.421 o
4 17 7 381.302 378.099 10.710 37.614 o
4 17 8 2890.600 2935.920 70.564 1.557 o
4 17 9 1620.870 1646.600 26.399 6.233 o
4 17 10 2714.830 2694.420 40.040 2.894 o
4 17 11 416.660 429.512 15.175 26.299 o
4 17 12 975.286 992.403 22.244 10.717 o
4 17 13 406.905 389.708 15.132 27.109 o
4 17 14 1528.920 1485.270 35.645 5.080 o
4 18 0 6197.600 6250.910 66.078 0.855 o
4 18 1 868.183 871.698 19.504 13.059 o
4 18 2 76.518 90.653 6.772 141.923 o
4 18 3 774.713 802.748 22.438 12.342 o
4 18 4 418.937 397.730 14.691 27.487 o
4 18 5 0.310 1.263 4.976 494.209 o
4 18 6 1271.010 1292.450 29.726 6.828 o
4 18 7 13.883 20.221 3.934 528.449 o
4 18 8 284.760 295.127 12.226 40.307 o
4 18 9 8.554 7.555 4.534 502.673 o
4 18 10 68.084 72.247 6.709 154.278 o
4 18 11 561.517 538.628 15.312 21.939 o
4 18 12 551.639 557.956 15.186 22.093 o
4 18 13 24.622 26.528 4.093 421.717 o
4 19 0 20.760 29.753 4.845 350.516 o
4 19 1 1618.550 1610.270 26.578 6.250 o
4 19 2 32.958 37.400 4.922 298.555 o
4 19 3 3748.430 3813.930 53.525 1.692 o
4 19 4 6.824 20.802 6.596 251.686 o
4 19 5 21.454 28.980 5.563 288.656 o
4 19 6 481.234 474.732 15.031 24.531 o
4 19 7 1851.790 1925.540 41.773 3.736 o
4 19 8 3877.510 3791.580 75.850 1.196 o
4 19 9 1928.020 1947.230 39.889 3.834 o
4 19 10 423.161 416.558 16.684 23.864 o
4 19 11 291.554 285.813 13.198 37.211 o
4 19 12 75.929 67.993 6.861 146.881 o
4 20 0 69.145 72.317 5.890 176.076 o
4 20 1 450.485 466.492 12.886 28.834 o
4 20 2 767.367 769.119 20.236 13.807 o
4 20 3 1414.990 1414.940 27.831 6.732 o
4 20 4 406.096 387.788 17.195 23.690 o
4 20 5 228.936 234.312 11.792 47.100 o
4 20 6 317.014 311.349 15.355 30.219 o
4 20 7 166.847 186.345 12.119 52.008 o
4 20 8 1048.820 1025.760 56.792 3.146 o
4 20 9 406.739 410.479 15.604 26.033 o
4 20 10 502.569 507.635 16.434 21.882 o
4 21 0 301.382 299.518 10.542 44.794 o
4 21 1 423.116 413.976 12.138 31.969 o
4 21 2 302.561 309.645 11.715 40.591 o
4 21 3 257.582 238.279 9.929 52.836 o
4 21 4 630.426 623.064 15.562 19.820 o
4 21 5 1019.350 955.529 20.746 11.199 o
4 21 6 2530.180 2432.360 42.851 2.943 o
4 21 7 2002.130 1978.220 36.382 4.081 o
4 21 8 5508.670 5233.270 70.343 0.955 o
4 22 0 14.084 11.841 4.755 423.509 o
4 22 1 934.363 910.356 18.895 12.743 o
4 22 2 415.957 391.718 10.084 37.092 o
4 22 3 386.695 365.664 9.405 40.918 o
4 22 4 11.579 9.808 4.016 573.762 o
4 22 5 1020.980 960.476 22.081 10.627 o
4 23 0 134.930 118.683 6.004 119.989 o
4 23 1 223.803 194.612 7.326 73.720 o
5 0 0 6160.980 6066.840 117.402 0.523 o
5 0 2 7395.340 7048.020 71.357 0.675 o
5 0 4 86.231 82.527 6.033 155.231 o
5 0 6 320.340 323.150 11.035 41.336 o
5 0 8 28.790 41.289 5.756 249.490 o
5 0 10 381.087 407.969 15.037 27.713 o
5 0 12 4067.030 4197.370 61.322 1.396 o
5 0 14 311.148 322.766 16.098 28.594 o
5 0 16 576.342 551.887 17.726 18.930 o
5 0 18 932.699 977.069 23.454 10.473 o
5 0 20 3344.110 3274.690 56.826 1.800 o
5 1 0 3538.030 3514.100 34.615 2.375 o
5 1 1 2886.890 2869.010 30.532 3.200 o
5 1 2 836.890 829.309 11.107 18.673 o
5 1 3 252.987 255.100 7.055 66.198 o
5 1 4 4779.330 4726.710 33.973 1.621 o
5 1 5 1378.030 1337.490 15.099 9.966 o
5 1 6 4115.650 4069.510 34.091 1.980 o
5 1 7 1717.230 1715.590 18.091 7.226 o
5 1 8 4492.120 4580.740 33.535 1.748 o
5 1 9 4050.000 4051.440 31.435 2.070 o
5 1 10 3480.640 3492.900 35.650 2.378 o
5 1 11 2185.380 2198.920 24.206 4.869 o
5 1 12 4381.850 4485.340 42.166 1.648 o
5 1 13 36.745 38.937 5.070 278.280 o
5 1 14 481.926 491.248 12.863 27.620 o
5 1 15 12.551 13.454 4.071 539.406 o
5 1 16 0.191 3.366 4.044 729.965 o
5 1 17 952.580 929.359 20.991 11.565 o
5 1 18 984.988 986.910 18.921 12.108 o
5 1 19 119.031 116.792 5.606 133.850 o
5 1 20 127.170 114.204 5.377 133.931 o
5 2 0 1304.460 1324.870 17.638 9.726 o
5 2 1 1408.270 1468.660 15.560 9.376 o
5 2 2 3885.870 3818.550 27.310 2.303 o
5 2 3 85.504 85.807 4.259 200.221 o
5 2 4 6081.900 6077.700 40.238 1.090 o
5 2 5 14.284 19.967 2.943 740.843 o
5 2 6 468.830 467.631 8.977 35.139 o
5 2 7 1127.720 1114.700 14.252 12.521 o
5 2 8 6294.490 6440.000 42.279 1.011 o
5 2 9 645.628 655.886 11.745 23.106 o
5 2 10 2426.250 2513.800 28.643 3.952 o
5 2 11 2374.980 2424.700 25.535 4.304 o
5 2 12 3255.720 3231.890 34.129 2.639 o
5 2 13 1580.630 1575.790 22.340 7.139 o
5 2 14 106.896 111.742 7.054 117.261 o
5 2 15 2934.350 3015.650 33.538 2.957 o
5 2 16 36.083 37.240 5.319 265.852 o
5 2 17 1490.850 1477.400 22.632 7.504 o
5 2 18 1067.540 1083.940 15.310 12.698 o
5 2 19 1755.110 1726.280 20.987 6.660 o
5 2 20 681.841 655.690 11.065 23.011 o
5 3 0 16.746 49.620 3.866 430.079 o
5 3 1 5731.390 5733.050 43.262 1.158 o
5 3 2 7975.910 7934.030 48.574 0.694 o
5 3 3 594.288 561.544 8.901 28.799 o
5 3 4 10775.000 10715.900 95.035 0.350 o
5 3 5 823.336 834.127 11.694 18.466 o
5 3 6 1444.790 1434.640 15.918 9.205 o
5 3 7 2025.100 2079.110 20.103 5.692 o
5 3 8 3200.170 3239.310 28.008 2.910 o
5 3 9 1467.760 1452.390 17.753 8.667 o
5 3 10 713.228 741.382 12.675 20.188 o
5 3 11 748.775 775.225 13.010 19.087 o
5 3 12 124.910 124.932 6.996 109.005 o
5 3 13 3871.180 3959.000 38.249 2.009 o
5 3 14 1026.550 1050.780 17.301 12.305 o
5 3 15 54.212 60.499 5.796 199.642 o
5 3 16 997.414 976.679 16.752 13.041 o
5 3 17 1515.960 1519.220 19.731 7.941 o
5 3 18 438.246 425.330 9.424 36.647 o
5 3 19 421.055 419.781 9.867 36.660 o
5 3 20 1399.080 1394.880 20.676 8.395 o
5 4 0 3033.590 3068.440 32.247 2.923 o
5 4 1 1168.450 1213.490 13.330 12.157 o
5 4 2 8.236 21.513 2.570 959.855 o
5 4 3 500.934 508.306 8.016 34.437 o
5 4 4 1220.750 1202.360 13.749 11.694 o
5 4 5 38.437 36.081 3.254 419.987 o
5 4 6 4030.670 4111.230 30.007 2.096 o
5 4 7 2200.080 2187.220 21.625 5.090 o
5 4 8 2819.250 2846.770 31.153 3.235 o
5 4 9 2165.960 2153.930 21.943 5.154 o
5 4 10 2770.500 2908.300 30.498 3.286 o
5 4 11 3679.390 3726.980 34.522 2.248 o
5 4 12 1379.950 1433.420 20.733 8.381 o
5 4 13 1918.080 2027.290 24.862 5.429 o
5 4 14 414.018 410.175 12.072 32.499 o
5 4 15 23.159 26.448 4.182 418.454 o
5 4 16 17.070 14.601 4.204 480.707 o
5 4 17 1179.010 1177.390 16.728 11.096 o
5 4 18 540.878 539.991 10.330 28.966 o
5 4 19 33.598 41.078 3.241 432.872 o
5 4 20 547.435 544.010 12.149 26.218 o
5 5 0 1785.150 1770.590 16.841 7.108 o
5 5 1 4003.050 3964.030 28.060 2.187 o
5 5 2 10004.500 10199.100 65.357 0.447 o
5 5 3 3799.570 3818.420 27.428 2.348 o
5 5 4 6483.940 6652.920 46.791 0.937 o
5 5 5 4111.900 4161.370 31.046 2.026 o
5 5 6 8981.690 9131.790 55.518 0.553 o
5 5 7 1270.550 1287.890 15.889 10.486 o
5 5 8 3991.360 4019.090 33.118 2.067 o
5 5 9 862.305 904.735 13.578 16.335 o
5 5 10 740.349 730.191 12.749 19.774 o
5 5 11 4649.600 4745.070 39.987 1.566 o
5 5 12 933.652 939.734 18.201 12.983 o
5 5 13 3705.810 3783.080 40.245 2.063 o
5 5 14 82.898 96.236 5.947 154.817 o
5 5 15 414.065 406.058 12.197 32.317 o
5 5 16 1101.230 1152.710 16.017 11.931 o
5 5 17 2661.210 2678.300 26.496 3.733 o
5 5 18 107.932 118.941 4.980 150.451 o
5 5 19 628.076 605.237 9.670 26.305 o
5 6 0 717.989 694.168 11.714 21.332 o
5 6 1 3165.560 3126.810 23.820 3.145 o
5 6 2 749.447 735.023 10.328 21.489 o
5 6 3 7288.230 7444.920 44.916 0.801 o
5 6 4 124.854 134.756 5.077 134.313 o
5 6 5 0.546 11.186 2.843 1225.160 o
5 6 6 1765.940 1783.060 17.692 7.030 o
5 6 7 3429.900 3491.380 28.338 2.647 o
5 6 8 738.612 727.234 11.737 20.645 o
5 6 9 3722.600 3734.870 46.333 1.899 o
5 6 10 545.399 570.519 10.492 28.141 o
5 6 11 54.276 61.063 5.315 217.997 o
5 6 12 334.319 344.110 10.126 42.648 o
5 6 13 234.098 249.997 8.529 61.406 o
5 6 14 8529.230 8677.600 63.972 0.570 o
5 6 15 4467.630 4461.860 42.801 1.614 o
5 6 16 481.620 451.669 9.613 33.800 o
5 6 17 735.768 715.536 12.291 20.343 o
5 6 18 783.317 749.733 10.490 20.611 o
5 6 19 342.987 305.893 8.692 47.791 o
5 7 0 13160.300 13467.800 97.497 0.257 o
5 7 1 5643.890 5699.430 42.299 1.187 o
5 7 2 13079.800 13173.600 94.882 0.265 o
5 7 3 1090.980 1080.900 12.134 13.743 o
5 7 4 48.196 54.017 3.513 329.211 o
5 7 5 3103.870 3112.590 27.855 3.041 o
5 7 6 19.234 16.898 2.711 748.474 o
5 7 7 230.292 227.436 5.950 78.127 o
5 7 8 354.577 357.358 7.437 48.697 o
5 7 9 766.112 767.005 12.166 19.521 o
5 7 10 2084.980 2096.620 23.818 5.169 o
5 7 11 51.822 59.175 4.709 249.835 o
5 7 12 25.717 30.477 4.208 394.969 o
5 7 13 0.434 3.762 3.481 961.591 o
5 7 14 40.019 40.775 4.331 317.645 o
5 7 15 21.873 32.009 3.570 488.374 o
5 7 16 98.287 106.113 4.560 170.604 o
5 7 17 129.734 120.794 4.636 142.081 o
5 7 18 96.059 83.484 3.697 204.068 o
5 7 19 94.039 83.142 5.832 154.331 o
5 8 0 184.151 189.994 6.250 90.069 o
5 8 1 2512.820 2494.910 22.448 4.286 o
5 8 2 501.876 504.230 10.317 30.862 o
5 8 3 1722.600 1768.180 16.662 7.337 o
5 8 4 4189.620 4342.400 29.676 1.980 o
5 8 5 2691.310 2779.000 22.286 3.880 o
5 8 6 10315.800 10494.300 58.224 0.440 o
5 8 7 54.038 56.061 3.395 316.263 o
5 8 8 172.045 171.792 5.573 101.871 o
5 8 9 358.716 358.962 8.598 45.037 o
5 8 10 1302.900 1297.680 16.660 10.068 o
5 8 11 139.866 137.154 5.695 118.245 o
5 8 12 3900.030 3942.110 33.713 2.112 o
5 8 13 1174.640 1161.500 15.853 11.466 o
5 8 14 4978.950 5043.030 41.483 1.415 o
5 8 15 944.494 907.639 12.158 16.134 o
5 8 16 671.511 648.863 10.787 23.573 o
5 8 17 941.626 903.914 14.316 15.065 o
5 8 18 2525.320 2322.460 26.407 4.109 o
5 9 0 1161.840 1122.700 14.629 12.105 o
5 9 1 1529.830 1562.520 17.707 8.209 o
5 9 2 2803.670 2826.120 23.403 3.665 o
5 9 3 763.518 747.757 10.164 21.227 o
5 9 4 818.643 853.008 11.033 18.816 o
5 9 5 3.774 8.343 2.500 1395.380 o
5 9 6 274.984 266.993 6.751 63.872 o
5 9 7 51.017 54.981 3.512 319.657 o
5 9 8 320.319 324.511 7.038 54.401 o
5 9 9 743.144 753.128 11.997 20.139 o
5 9 10 153.580 152.519 5.731 109.626 o
5 9 11 5190.820 5270.640 38.313 1.375 o
5 9 12 0.405 6.759 5.150 446.019 o
5 9 13 70.196 75.673 4.259 226.269 o
5 9 14 433.186 418.289 8.510 38.968 o
5 9 15 6498.610 6351.290 78.362 0.732 o
5 9 16 363.323 369.605 8.189 45.484 o
5 9 17 6267.170 6244.350 113.584 0.535 o
5 9 18 20.262 26.182 2.973 621.256 o
5 10 0 357.828 370.235 9.635 41.857 o
5 10 1 977.196 1018.910 18.296 12.332 o
5 10 2 223.751 221.546 7.568 70.076 o
5 10 3 5984.380 6052.010 43.667 1.081 o
5 10 4 29.871 35.078 3.070 490.482 o
5 10 5 8270.830 8381.860 55.730 0.626 o
5 10 6 965.958 1017.200 13.501 14.657 o
5 10 7 1512.490 1579.450 17.501 8.283 o
5 10 8 913.914 931.607 15.002 14.841 o
5 10 9 383.849 382.935 9.580 40.152 o
5 10 10 87.747 84.933 5.067 176.867 o
5 10 11 2451.690 2454.400 23.826 4.304 o
5 10 12 79.641 100.119 4.910 181.402 o
5 10 13 1476.180 1415.960 21.596 7.871 o
5 10 14 1.699 5.139 4.680 531.302 o
5 10 15 730.182 705.824 17.257 16.509 o
5 10 16 68.640 58.063 10.291 89.171 o
5 10 17 490.359 455.119 10.884 31.186 o
5 11 0 287.050 280.200 13.459 36.768 o
5 11 1 45.144 62.167 7.229 159.043 o
5 11 2 2327.070 2314.730 41.377 3.221 o
5 11 3 1727.420 1765.460 45.806 3.528 o
5 11 4 1942.930 1962.520 37.985 3.995 o
5 11 5 2603.200 2630.440 43.862 2.777 o
5 11 6 6959.690 7170.650 65.705 0.737 o
5 11 7 216.732 222.923 9.953 57.313 o
5 11 8 3179.710 3349.520 38.979 2.463 o
5 11 9 2.789 5.813 3.806 756.958 o
5 11 10 2111.620 2108.810 28.999 4.592 o
5 11 11 1666.010 1679.360 24.777 6.354 o
5 11 12 1571.440 1536.460 43.217 4.018 o
5 11 13 1095.100 1094.030 24.320 9.163 o
5 11 14 901.593 872.604 26.470 9.623 o
5 11 15 495.221 513.590 14.728 24.244 o
5 11 16 1665.490 1629.490 27.198 6.023 o
5 11 17 2858.440 2572.160 96.937 1.019 o
5 12 0 720.161 752.568 25.093 11.376 o
5 12 1 714.694 737.072 23.339 12.421 o
5 12 2 30.705 32.838 4.939 308.681 o
5 12 3 362.512 373.127 15.851 27.110 o
5 12 4 252.706 254.983 13.864 37.604 o
5 12 5 19.223 24.161 5.092 340.826 o
5 12 6 182.599 174.233 8.831 71.637 o
5 12 7 527.992 520.514 14.183 24.209 o
5 12 8 681.707 686.606 17.983 16.587 o
5 12 9 1891.290 1882.940 40.051 3.885 o
5 12 10 13.185 9.999 4.401 487.706 o
5 12 11 1842.850 1795.490 48.751 3.185 o
5 12 12 1837.180 1861.410 41.182 3.835 o
5 12 13 182.814 198.799 26.681 15.266 o
5 12 14 2052.200 2121.030 43.032 3.381 o
5 12 15 93.729 85.290 7.208 125.785 o
5 12 16 224.839 238.841 9.342 58.840 o
5 13 0 260.276 269.191 12.895 40.056 o
5 13 1 22.113 36.887 5.055 317.012 o
5 13 2 2762.980 2802.890 38.189 2.923 o
5 13 3 2130.630 2123.200 33.119 4.163 o
5 13 4 168.843 176.765 9.557 68.213 o
5 13 5 4907.740 5048.000 71.508 1.029 o
5 13 6 61.885 65.609 5.750 190.432 o
5 13 7 470.736 484.568 14.129 26.014 o
5 13 8 467.547 467.156 23.389 15.139 o
5 13 9 344.820 314.159 10.489 41.835 o
5 13 10 894.901 890.572 17.024 14.114 o
5 13 11 59.210 62.537 8.977 111.476 o
5 13 12 60.778 53.707 7.802 136.998 o
5 13 13 254.729 239.390 10.985 48.457 o
5 13 14 10.349 13.639 4.224 526.388 o
5 13 15 248.127 248.456 9.823 53.709 o
5 14 0 1268.070 1283.790 37.999 5.227 o
5 14 1 7.756 15.828 6.012 299.675 o
5 14 2 3630.380 3728.890 49.954 1.834 o
5 14 3 1558.340 1569.350 27.107 6.343 o
5 14 4 1711.070 1755.450 29.196 5.506 o
5 14 5 96.606 88.208 5.600 155.976 o
5 14 6 243.589 259.942 8.736 58.722 o
5 14 7 290.685 294.696 10.007 47.591 o
5 14 8 4.418 1.324 3.511 884.422 o
5 14 9 1067.400 1036.180 17.905 11.825 o
5 14 10 66.099 71.037 6.052 174.460 o
5 14 11 2806.800 2797.690 42.062 2.699 o
5 14 12 1.421 4.515 4.039 706.793 o
5 14 13 1468.290 1465.960 35.568 5.196 o
5 14 14 2537.840 2433.720 42.003 2.988 o
5 14 15 86.422 72.921 9.148 98.731 o
5 15 0 1.111 8.590 5.059 452.483 o
5 15 1 1211.440 1211.360 33.588 6.208 o
5 15 2 2737.820 2716.300 82.429 1.303 o
5 15 3 1395.500 1379.540 29.471 6.489 o
5 15 4 805.517 823.326 17.835 14.749 o
5 15 5 247.939 249.917 9.364 55.785 o
5 15 6 119.052 129.079 6.083 123.452 o
5 15 7 43.127 43.072 5.000 265.327 o
5 15 8 441.054 430.714 9.987 35.259 o
5 15 9 189.500 161.113 6.919 86.662 o
5 15 10 75.701 94.911 6.433 148.768 o
5 15 11 752.201 716.771 19.898 14.364 o
5 15 12 1004.850 961.853 17.768 12.577 o
5 15 13 442.048 417.315 18.375 21.113 o
5 15 14 432.717 408.252 14.276 27.719 o
5 16 0 29.298 33.933 6.186 230.620 o
5 16 1 2925.780 3017.620 46.435 2.377 o
5 16 2 329.190 318.215 13.796 33.404 o
5 16 3 1705.780 1747.150 33.068 4.988 o
5 16 4 9.868 15.625 4.321 504.957 o
5 16 5 89.630 98.208 9.243 93.294 o
5 16 6 842.260 866.520 16.336 15.112 o
5 16 7 182.889 206.037 8.616 70.689 o
5 16 8 880.821 849.733 16.945 14.468 o
5 16 9 496.739 504.462 12.457 27.659 o
5 16 10 249.976 258.524 8.802 57.797 o
5 16 11 2839.950 2735.220 41.697 2.716 o
5 16 12 1977.650 1897.250 41.899 3.628 o
5 16 13 3597.550 3381.740 61.599 1.587 o
5 17 0 3241.270 3282.090 64.066 1.620 o
5 17 1 1477.380 1492.620 43.298 4.117 o
5 17 2 424.673 414.867 23.218 15.879 o
5 17 3 56.850 56.750 5.454 211.876 o
5 17 4 98.273 101.861 9.052 93.142 o
5 17 5 1011.880 1046.670 23.636 9.860 o
5 17 6 835.739 815.888 20.076 13.194 o
5 17 7 1559.470 1549.620 29.685 5.919 o
5 17 8 219.723 217.602 12.803 44.069 o
5 17 9 47.863 53.067 7.143 162.927 o
5 17 10 217.777 192.649 10.962 53.431 o
5 17 11 1.271 2.831 3.659 867.746 o
5 18 0 127.318 137.754 8.959 83.621 o
5 18 1 175.039 169.276 9.531 68.050 o
5 18 2 67.601 54.353 7.611 137.721 o
5 18 3 3905.570 3940.350 65.703 1.369 o
5 18 4 1.535 6.337 7.243 229.322 o
5 18 5 106.912 117.746 9.441 84.802 o
5 18 6 132.708 136.799 9.082 81.417 o
5 18 7 51.430 58.797 7.143 158.336 o
5 18 8 1134.290 1119.760 26.483 8.297 o
5 18 9 236.889 209.572 15.627 33.804 o
5 18 10 21.986 26.848 4.762 359.392 o
5 19 0 475.166 464.800 14.420 25.697 o
5 19 1 668.639 669.467 21.704 14.016 o
5 19 2 159.395 143.455 8.398 81.955 o
5 19 3 1972.700 1942.180 31.109 4.690 o
5 19 4 145.471 142.665 8.214 86.717 o
5 19 5 272.143 251.240 9.645 52.235 o
5 19 6 360.277 314.292 20.582 20.106 o
5 19 7 495.043 471.821 25.156 13.503 o
5 19 8 522.943 450.571 14.641 24.448 o
5 20 0 376.694 378.660 16.434 25.654 o
5 20 1 942.704 891.470 28.671 8.624 o
5 20 2 870.076 773.700 29.730 8.683 o
5 20 3 191.225 185.814 7.829 76.644 o
5 20 4 547.060 507.593 18.352 18.967 o
5 20 5 104.595 85.413 6.343 136.702 o
5 20 6 234.883 207.624 9.148 60.491 o
5 21 0 162.761 144.578 9.422 72.512 o
5 21 1 283.984 286.352 12.363 40.138 o
5 21 2 686.881 634.061 14.744 19.650 o
5 21 3 171.419 162.622 7.014 89.889 o
6 0 0 2873.810 2871.860 41.522 2.664 o
6 0 2 205.837 213.938 9.809 59.729 o
6 0 4 4214.910 4269.110 44.473 1.688 o
6 0 6 243.906 232.875 9.930 54.314 o
6 0 8 6112.570 6332.380 64.277 0.874 o
6 0 10 9798.510 10089.900 131.499 0.309 o
6 0 12 2660.670 2787.090 46.462 2.566 o
6 0 14 124.221 129.516 9.295 81.675 o
6 0 16 273.796 284.932 12.465 40.373 o
6 1 0 43.424 49.652 4.233 303.432 o
6 1 1 68.468 62.966 4.575 226.302 o
6 1 2 1476.880 1470.140 17.840 8.575 o
6 1 3 438.545 424.355 9.724 36.044 o
6 1 4 2034.830 2110.520 20.387 5.608 o
6 1 5 2616.400 2643.970 23.909 3.960 o
6 1 6 2212.640 2197.260 24.833 4.769 o
6 1 7 2042.670 2083.440 21.580 5.495 o
6 1 8 3422.990 3629.820 33.270 2.449 o
6 1 9 8.340 17.757 4.297 512.510 o
6 1 10 10428.600 10700.400 75.362 0.399 o
6 1 11 473.639 477.392 13.209 27.483 o
6 1 12 1042.990 1099.690 19.199 11.262 o
6 1 13 853.757 853.244 16.399 15.027 o
6 1 14 237.507 238.237 8.319 62.804 o
6 1 15 126.078 131.558 7.515 100.885 o
6 1 16 763.437 749.935 11.300 20.358 o
6 1 17 96.212 102.128 4.358 178.561 o
6 2 0 1169.860 1194.670 16.464 11.187 o
6 2 1 323.431 314.101 8.684 49.016 o
6 2 2 729.541 717.874 12.844 19.972 o
6 2 3 2.507 9.442 3.286 939.356 o
6 2 4 49.955 54.578 3.945 298.140 o
6 2 5 103.438 127.744 5.542 140.430 o
6 2 6 119.917 118.089 5.288 138.200 o
6 2 7 4746.460 4812.640 37.806 1.561 o
6 2 8 3071.810 3133.530 28.889 3.015 o
6 2 9 899.670 918.467 15.223 14.927 o
6 2 10 810.895 837.492 15.229 16.293 o
6 2 11 11.531 16.903 4.864 409.021 o
6 2 12 1075.310 1121.520 19.375 10.941 o
6 2 13 35.965 43.233 4.687 300.348 o
6 2 14 22.336 15.424 3.664 528.953 o
6 2 15 4.956 8.808 3.310 881.600 o
6 2 16 905.725 889.718 15.765 14.710 o
6 2 17 3056.070 2992.760 27.401 3.151 o
6 3 0 1818.430 1770.190 21.669 6.340 o
6 3 1 502.029 517.185 10.733 29.983 o
6 3 2 128.740 134.517 6.179 116.862 o
6 3 3 96.600 114.700 5.473 149.791 o
6 3 4 3656.310 3702.110 31.113 2.363 o
6 3 5 4486.740 4359.220 70.725 1.147 o
6 3 6 4051.760 4126.120 32.407 2.032 o
6 3 7 2182.360 2186.380 23.173 4.981 o
6 3 8 8270.600 8514.580 69.164 0.573 o
6 3 9 522.625 537.222 11.282 28.205 o
6 3 10 1524.410 1557.380 19.657 7.859 o
6 3 11 4035.890 4153.990 39.392 1.878 o
6 3 12 3.534 4.841 3.775 763.656 o
6 3 13 485.455 506.024 13.524 26.309 o
6 3 14 473.118 461.721 10.694 32.018 o
6 3 15 1822.480 1782.880 20.563 6.468 o
6 3 16 734.961 718.533 10.367 21.898 o
6 3 17 641.345 609.196 9.417 26.165 o
6 4 0 56.217 47.862 4.340 270.356 o
6 4 1 1630.010 1656.870 18.052 7.614 o
6 4 2 858.249 852.328 16.953 14.659 o
6 4 3 53.604 54.812 4.291 271.155 o
6 4 4 5113.790 5338.200 39.290 1.374 o
6 4 5 256.690 259.161 7.829 61.661 o
6 4 6 1468.750 1515.030 17.709 8.544 o
6 4 7 3435.150 3431.350 28.636 2.653 o
6 4 8 8.276 22.082 3.804 593.280 o
6 4 9 146.170 156.390 6.357 104.480 o
6 4 10 1847.800 1903.970 20.663 6.237 o
6 4 11 4764.720 4941.800 54.166 1.296 o
6 4 12 963.173 981.819 14.986 14.144 o
6 4 13 3698.830 3773.600 35.246 2.207 o
6 4 14 3727.900 3767.680 37.821 2.124 o
6 4 15 1072.110 1073.570 16.630 12.177 o
6 4 16 1094.320 1062.830 12.508 13.655 o
6 4 17 336.295 337.042 8.620 47.353 o
6 5 0 74.443 82.259 6.296 157.052 o
6 5 1 5504.010 5561.570 64.322 0.997 o
6 5 2 113.222 114.106 4.969 148.794 o
6 5 3 1960.880 1958.590 26.075 5.270 o
6 5 4 974.299 966.921 14.438 14.374 o
6 5 5 127.988 135.335 5.616 124.838 o
6 5 6 2382.320 2410.150 30.141 3.952 o
6 5 7 130.095 132.299 5.140 131.328 o
6 5 8 37.928 38.598 3.396 403.667 o
6 5 9 225.252 230.273 7.086 72.033 o
6 5 10 404.628 415.747 9.646 38.040 o
6 5 11 1060.150 1031.970 17.751 11.950 o
6 5 12 1121.670 1119.120 18.848 10.874 o
6 5 13 1208.970 1206.590 21.882 9.223 o
6 5 14 5639.430 5740.210 48.287 1.126 o
6 5 15 1140.840 1127.070 15.370 11.979 o
6 5 16 2247.890 2220.200 19.809 5.131 o
6 5 17 1455.170 1368.960 19.253 8.556 o
6 6 0 112.188 116.100 6.655 120.451 o
6 6 1 473.405 479.653 10.928 31.276 o
6 6 2 1129.740 1131.080 14.931 12.200 o
6 6 3 301.004 290.130 8.171 53.825 o
6 6 4 4961.280 5069.490 35.616 1.494 o
6 6 5 5827.320 6030.140 43.391 1.113 o
6 6 6 5296.880 5429.950 42.317 1.286 o
6 6 7 4308.340 4401.990 29.695 1.917 o
6 6 8 3630.910 3717.600 25.519 2.526 o
6 6 9 640.931 648.398 9.402 25.676 o
6 6 10 3988.840 3968.850 34.261 2.053 o
6 6 11 13.665 18.582 3.246 682.126 o
6 6 12 2748.960 2784.870 28.613 3.465 o
6 6 13 265.360 270.968 7.480 61.537 o
6 6 14 1545.400 1583.830 19.063 7.853 o
6 6 15 1501.120 1444.510 17.042 8.695 o
6 6 16 2080.720 2058.640 26.056 4.977 o
6 7 0 283.024 291.013 8.552 53.982 o
6 7 1 6115.570 6218.790 82.299 0.741 o
6 7 2 832.074 847.235 22.265 11.935 o
6 7 3 726.239 742.269 11.900 20.597 o
6 7 4 6.431 9.324 2.764 1094.890 o
6 7 5 13.417 25.200 3.120 674.095 o
6 7 6 52.578 55.055 4.482 263.266 o
6 7 7 248.265 247.607 6.408 70.744 o
6 7 8 507.825 500.718 8.754 33.167 o
6 7 9 139.766 123.974 5.288 126.578 o
6 7 10 481.435 466.649 9.555 33.603 o
6 7 11 144.566 147.694 5.809 112.908 o
6 7 12 4623.000 4638.670 39.761 1.593 o
6 7 13 1206.770 1202.680 22.533 9.046 o
6 7 14 6729.290 6600.240 79.350 0.698 o
6 7 15 1845.420 1787.180 44.953 3.507 o
6 7 16 1227.890 1130.560 19.475 10.058 o
6 8 0 7.455 9.831 2.967 960.457 o
6 8 1 1321.510 1315.440 16.676 9.920 o
6 8 2 344.627 337.899 8.379 47.440 o
6 8 3 1848.690 1876.880 23.361 5.913 o
6 8 4 2.154 8.464 2.773 1264.160 o
6 8 5 1741.310 1774.520 17.055 7.210 o
6 8 6 1782.360 1793.270 17.100 7.046 o
6 8 7 2632.070 2673.220 22.866 3.985 o
6 8 8 798.018 785.997 11.373 19.434 o
6 8 9 291.915 298.436 7.785 55.801 o
6 8 10 16.356 27.217 3.267 600.232 o
6 8 11 2345.880 2358.590 23.130 4.579 o
6 8 12 35.638 42.153 3.646 383.748 o
6 8 13 2916.020 2834.900 29.736 3.230 o
6 8 14 90.714 88.256 4.856 178.058 o
6 8 15 43.879 38.505 3.669 357.783 o
6 8 16 579.934 533.702 13.737 23.536 o
6 9 0 13.801 12.274 3.018 787.891 o
6 9 1 32.339 30.669 3.322 459.468 o
6 9 2 15.767 17.418 2.994 724.668 o
6 9 3 309.389 304.462 7.725 54.017 o
6 9 4 1907.330 1938.110 19.267 6.222 o
6 9 5 1548.920 1588.740 19.103 7.825 o
6 9 6 660.217 648.444 10.034 24.570 o
6 9 7 407.308 395.270 7.791 42.708 o
6 9 8 343.406 342.447 8.056 48.344 o
6 9 9 224.511 229.800 6.581 75.216 o
6 9 10 145.971 138.849 5.131 122.416 o
6 9 11 188.134 179.241 6.173 91.053 o
6 9 12 452.358 433.448 9.345 35.962 o
6 9 13 357.451 340.084 9.573 42.965 o
6 9 14 4542.400 4209.730 97.157 0.814 o
6 9 15 81.702 77.032 10.291 84.406 o
6 10 0 598.897 591.616 11.658 24.970 o
6 10 1 450.038 462.434 9.649 34.836 o
6 10 2 154.184 147.391 5.720 110.455 o
6 10 3 706.453 720.869 11.963 21.085 o
6 10 4 932.749 997.429 14.579 14.555 o
6 10 5 1199.560 1214.860 15.162 11.356 o
6 10 6 3107.360 3194.210 31.349 2.862 o
6 10 7 16.433 13.381 3.800 560.082 o
6 10 8 662.180 675.195 14.046 20.364 o
6 10 9 1080.010 1088.580 17.672 11.663 o
6 10 10 48.167 47.326 3.524 338.929 o
6 10 11 2391.840 2370.090 32.010 3.822 o
6 10 12 338.158 333.806 20.145 20.884 o
6 10 13 82.604 80.944 7.334 129.515 o
6 10 14 1645.020 1508.960 28.206 6.031 o
6 11 0 1821.920 1844.780 36.242 4.378 o
6 11 1 417.613 408.041 13.491 29.599 o
6 11 2 130.014 143.011 8.471 87.499 o
6 11 3 771.208 803.336 18.800 14.539 o
6 11 4 11.373 14.076 4.063 547.800 o
6 11 5 321.770 321.424 11.386 40.250 o
6 11 6 2769.840 2870.200 33.966 3.117 o
6 11 7 1257.280 1295.380 22.021 8.800 o
6 11 8 400.511 369.219 9.929 38.774 o
6 11 9 1651.630 1636.030 22.557 6.814 o
6 11 10 31.898 29.383 3.686 425.024 o
6 11 11 44.253 45.537 4.251 305.392 o
6 11 12 0.210 10.791 3.621 827.639 o
6 11 13 148.856 146.825 6.457 104.031 o
6 11 14 960.515 854.551 25.156 9.935 o
6 12 0 39.846 49.523 5.850 221.640 o
6 12 1 2293.030 2334.560 41.045 3.263 o
6 12 2 1988.360 2095.150 38.767 3.810 o
6 12 3 4756.430 5158.880 112.375 0.638 o
6 12 4 453.457 478.944 15.157 24.906 o
6 12 5 1518.340 1495.120 31.292 5.781 o
6 12 6 8.564 6.845 6.492 268.658 o
6 12 7 1829.170 1893.420 27.612 5.379 o
6 12 8 1044.250 1007.310 17.811 12.118 o
6 12 9 95.428 97.561 4.925 168.428 o
6 12 10 817.931 772.418 20.519 13.235 o
6 12 11 1828.220 1785.270 35.304 4.514 o
6 12 12 78.003 59.434 6.821 149.190 o
6 12 13 4886.020 4592.240 62.510 1.185 o
6 13 0 927.728 995.032 33.121 7.152 o
6 13 1 4532.640 4667.260 66.030 1.186 o
6 13 2 1427.110 1527.790 38.602 4.761 o
6 13 3 2321.850 2435.060 40.366 3.249 o
6 13 4 3384.810 3445.820 44.342 2.149 o
6 13 5 1728.520 1810.540 29.024 5.449 o
6 13 6 35.053 25.929 6.272 223.719 o
6 13 7 520.429 503.348 13.791 25.109 o
6 13 8 589.309 570.745 16.285 20.113 o
6 13 9 412.669 404.522 11.309 34.265 o
6 13 10 2577.770 2554.210 50.694 2.455 o
6 13 11 15.365 24.337 5.100 352.365 o
6 13 12 440.052 400.976 19.058 20.379 o
6 14 0 5.835 20.201 9.164 138.801 o
6 14 1 5922.020 6263.430 97.561 0.647 o
6 14 2 1377.920 1434.100 38.799 4.853 o
6 14 3 1370.310 1390.120 25.197 7.453 o
6 14 4 6582.610 6686.490 80.652 0.698 o
6 14 5 413.654 415.676 12.756 31.034 o
6 14 6 1864.190 1859.800 35.870 4.360 o
6 14 7 129.725 146.700 11.113 63.895 o
6 14 8 82.510 64.823 8.990 103.378 o
6 14 9 2513.080 2343.970 57.936 2.184 o
6 14 10 232.958 220.803 10.418 53.524 o
6 14 11 181.115 195.914 14.484 40.192 o
6 15 0 3502.420 3748.850 68.989 1.396 o
6 15 1 882.974 940.674 30.452 8.137 o
6 15 2 2562.120 2543.160 41.498 2.965 o
6 15 3 125.497 101.407 14.103 47.725 o
6 15 4 16.744 20.032 5.245 340.338 o
6 15 5 702.981 695.747 25.572 11.363 o
6 15 6 103.905 103.289 7.161 118.439 o
6 15 7 1290.960 1251.550 18.746 9.665 o
6 15 8 823.348 772.858 16.079 15.955 o
6 15 9 223.675 204.299 16.009 33.262 o
6 15 10 1329.150 1305.080 38.878 4.988 o
6 16 0 94.050 110.505 11.580 66.895 o
6 16 1 2125.470 2161.590 73.563 1.696 o
6 16 2 70.058 67.748 7.282 140.428 o
6 16 3 0.022 -6.513 4.341 657.080 o
6 16 4 32.929 35.183 5.159 284.779 o
6 16 5 61.175 57.750 5.609 200.285 o
6 16 6 35.587 39.664 6.401 208.128 o
6 16 7 287.795 253.788 11.905 42.342 o
6 16 8 40.239 46.501 9.148 118.019 o
6 16 9 634.107 576.307 24.394 12.792 o
6 17 0 553.119 580.375 22.101 15.026 o
6 17 1 79.669 68.755 6.563 151.480 o
6 17 2 4.209 2.866 3.966 703.966 o
6 17 3 0.580 9.986 5.310 412.426 o
6 17 4 28.177 29.854 7.242 185.379 o
6 17 5 2397.760 2319.640 60.985 2.093 o
6 17 6 504.990 468.904 15.731 23.118 o
6 17 7 2030.720 1897.390 50.312 2.926 o
6 18 0 2899.950 2886.200 51.208 2.219 o
6 18 1 444.443 456.727 17.764 21.570 o
6 18 2 90.805 91.558 8.342 106.617 o
6 18 3 1697.450 1647.400 33.609 5.002 o
6 18 4 82.444 92.388 10.291 82.743 o
6 18 5 1068.740 988.954 38.878 5.567 o
6 19 0 4427.890 4463.330 90.715 0.884 o
6 19 1 539.876 535.905 23.632 14.110 o
6 19 2 775.113 735.630 26.681 10.367 o
7 0 0 3287.830 3363.300 54.251 1.882 o
7 0 2 4202.970 4179.690 62.241 1.353 o
7 0 4 1874.330 1923.020 30.290 4.945 o
7 0 6 1152.410 1169.840 28.709 7.544 o
7 0 8 510.100 537.046 16.751 21.113 o
7 0 10 2230.990 2182.680 46.029 3.015 o
7 0 12 294.050 291.692 11.776 41.352 o
7 0 14 74.909 66.894 5.821 175.437 o
7 1 0 546.270 554.146 12.436 25.734 o
7 1 1 671.541 676.953 13.786 20.438 o
7 1 2 1497.520 1526.040 21.032 7.731 o
7 1 3 14.608 17.422 3.750 568.061 o
7 1 4 1852.760 1893.430 21.232 6.164 o
7 1 5 196.342 197.818 6.899 81.431 o
7 1 6 310.394 297.295 8.736 50.578 o
7 1 7 1892.240 1973.360 29.773 4.939 o
7 1 8 6340.720 6621.390 87.338 0.675 o
7 1 9 1829.160 1887.060 22.161 6.105 o
7 1 10 6224.320 6377.580 54.570 0.934 o
7 1 11 1213.190 1234.710 18.632 10.130 o
7 1 12 1077.900 1151.020 16.677 11.850 o
7 1 13 31.863 38.895 5.059 289.773 o
7 1 14 0.455 0.971 2.560 1805.290 o
7 2 0 2325.450 2320.350 26.449 4.371 o
7 2 1 1018.550 1031.250 18.188 12.052 o
7 2 2 916.841 954.558 16.248 14.051 o
7 2 3 216.021 201.872 7.898 70.724 o
7 2 4 320.752 330.383 8.775 48.285 o
7 2 5 676.738 692.084 13.056 20.896 o
7 2 6 294.707 297.294 8.675 52.148 o
7 2 7 19.513 15.764 3.752 534.339 o
7 2 8 3124.650 3193.020 36.556 2.636 o
7 2 9 276.370 270.470 8.200 57.128 o
7 2 10 1078.160 1068.970 17.753 11.707 o
7 2 11 2352.810 2389.850 33.878 3.711 o
7 2 12 24.789 25.377 3.235 539.681 o
7 2 13 1273.480 1239.850 29.837 6.861 o
7 2 14 348.603 311.694 9.843 43.614 o
7 3 0 356.491 364.306 9.582 42.258 o
7 3 1 1300.090 1300.180 18.887 9.467 o
7 3 2 10.365 12.123 3.731 639.720 o
7 3 3 346.786 357.249 11.025 39.032 o
7 3 4 298.499 289.846 8.705 52.028 o
7 3 5 66.243 75.077 5.194 199.453 o
7 3 6 8.298 12.506 3.642 685.080 o
7 3 7 1784.130 1848.660 21.123 6.404 o
7 3 8 343.950 319.694 8.898 46.562 o
7 3 9 1.206 3.972 2.953 1267.640 o
7 3 10 512.876 514.410 11.201 28.962 o
7 3 11 18.330 20.039 3.366 596.859 o
7 3 12 1135.480 1146.380 16.887 11.410 o
7 3 13 26.707 19.046 2.962 594.395 o
7 3 14 506.558 480.005 11.309 29.530 o
7 4 0 672.758 667.032 13.859 20.433 o
7 4 1 3568.040 3578.900 34.674 2.339 o
7 4 2 592.731 626.190 13.374 22.756 o
7 4 3 3223.310 3362.930 33.237 2.652 o
7 4 4 83.649 91.014 5.650 163.194 o
7 4 5 657.907 655.688 12.451 22.154 o
7 4 6 46.977 46.544 4.010 312.230 o
7 4 7 3514.010 3580.270 29.674 2.523 o
7 4 8 23.660 22.542 3.244 559.175 o
7 4 9 72.589 71.195 4.959 202.217 o
7 4 10 165.792 169.381 6.327 96.922 o
7 4 11 631.701 625.165 12.589 22.837 o
7 4 12 1031.900 1025.650 15.361 13.190 o
7 4 13 47.843 56.098 4.499 270.703 o
7 5 0 1065.870 1111.330 17.497 11.749 o
7 5 1 0.098 5.557 3.345 1020.390 o
7 5 2 661.346 694.225 13.771 20.478 o
7 5 3 3496.770 3638.990 36.088 2.317 o
7 5 4 6423.070 6656.450 51.307 0.914 o
7 5 5 9.623 3.179 3.455 791.656 o
7 5 6 795.923 829.593 12.814 18.147 o
7 5 7 33.093 37.306 3.617 407.710 o
7 5 8 25.763 24.112 4.269 401.876 o
7 5 9 1107.660 1084.250 15.989 12.136 o
7 5 10 7.500 10.876 3.361 795.070 o
7 5 11 81.069 78.355 4.860 192.099 o
7 5 12 1821.230 1774.530 24.887 5.878 o
7 5 13 1398.190 1336.230 23.978 7.729 o
7 6 0 282.645 290.500 11.946 41.458 o
7 6 1 605.012 598.453 11.349 25.100 o
7 6 2 1653.330 1687.020 20.071 7.152 o
7 6 3 78.840 87.648 5.628 168.798 o
7 6 4 9.636 15.308 3.609 660.381 o
7 6 5 745.541 763.257 13.563 18.799 o
7 6 6 2619.920 2613.890 41.339 2.912 o
7 6 7 1553.090 1585.320 23.626 6.966 o
7 6 8 1021.280 1047.080 14.741 13.457 o
7 6 9 1784.540 1797.060 23.738 6.096 o
7 6 10 111.887 119.502 5.804 133.585 o
7 6 11 38.189 33.888 3.430 409.998 o
7 6 12 995.402 909.569 16.219 13.581 o
7 6 13 976.741 926.208 32.779 7.212 o
7 7 0 1127.710 1144.190 16.086 11.754 o
7 7 1 254.931 250.179 7.415 64.470 o
7 7 2 62.121 63.705 4.043 257.631 o
7 7 3 314.880 299.325 7.428 54.808 o
7 7 4 49.336 51.380 3.659 320.788 o
7 7 5 4417.780 4466.490 52.269 1.456 o
7 7 6 375.524 369.634 8.252 44.478 o
7 7 7 1531.580 1550.080 19.232 7.930 o
7 7 8 111.808 116.606 6.872 117.165 o
7 7 9 1064.990 1024.000 20.071 11.013 o
7 7 10 137.654 135.101 7.422 98.130 o
7 7 11 1309.910 1290.220 28.721 6.960 o
7 7 12 2.377 5.629 3.018 1144.640 o
7 8 0 416.588 426.543 9.678 37.119 o
7 8 1 2277.430 2319.220 31.838 3.990 o
7 8 2 548.592 568.172 10.486 28.090 o
7 8 3 3516.170 3514.450 30.048 2.530 o
7 8 4 176.787 181.145 5.554 99.176 o
7 8 5 1427.480 1435.630 15.185 9.445 o
7 8 6 46.453 39.688 4.403 297.577 o
7 8 7 858.656 855.669 14.593 16.052 o
7 8 8 1217.420 1243.640 21.833 9.123 o
7 8 9 2.965 11.987 5.341 393.432 o
7 8 10 4.096 5.897 4.719 503.594 o
7 8 11 14.296 10.086 3.466 672.288 o
7 8 12 1589.000 1517.000 40.403 4.341 o
7 9 0 5984.590 6005.330 46.121 1.065 o
7 9 1 681.189 669.100 11.488 22.488 o
7 9 2 2559.920 2537.980 23.082 4.151 o
7 9 3 29.625 33.968 3.146 486.537 o
7 9 4 500.004 520.683 9.102 32.540 o
7 9 5 214.057 214.717 8.248 67.877 o
7 9 6 6.297 4.785 3.015 1035.090 o
7 9 7 2396.190 2434.960 28.822 4.020 o
7 9 8 953.293 928.086 30.000 8.094 o
7 9 9 2324.280 2319.200 34.428 3.733 o
7 9 10 2054.440 1985.230 29.594 4.704 o
7 9 11 753.791 701.645 24.002 11.916 o
7 10 0 454.070 470.896 10.732 32.486 o
7 10 1 5923.790 5984.240 92.992 0.687 o
7 10 2 39.002 47.168 5.250 255.180 o
7 10 3 6253.740 6288.420 91.794 0.663 o
7 10 4 526.139 516.530 12.754 26.276 o
7 10 5 46.424 54.190 5.038 247.318 o
7 10 6 352.307 367.072 11.623 36.950 o
7 10 7 1229.700 1152.290 17.799 10.524 o
7 10 8 26.969 20.751 3.490 503.150 o
7 10 9 41.577 43.698 3.713 353.420 o
7 10 10 25.601 24.226 3.554 491.661 o
7 11 0 114.876 108.625 5.918 132.914 o
7 11 1 951.301 938.357 37.520 6.072 o
7 11 2 39.792 38.896 5.439 250.667 o
7 11 3 1722.050 1726.730 27.573 5.748 o
7 11 4 80.033 75.628 6.187 158.179 o
7 11 5 386.693 377.484 11.714 34.993 o
7 11 6 699.646 701.465 15.405 18.395 o
7 11 7 59.382 53.119 4.726 241.440 o
7 11 8 70.696 67.462 5.349 193.651 o
7 11 9 1572.770 1480.880 35.447 5.049 o
7 11 10 5.315 12.959 5.336 382.595 o
7 12 0 600.758 610.654 24.185 13.033 o
7 12 1 9126.460 9179.370 158.523 0.276 o
7 12 2 1.621 5.431 4.888 489.112 o
7 12 3 4915.270 5031.240 73.390 1.006 o
7 12 4 402.811 405.648 11.801 33.580 o
7 12 5 2.798 12.289 3.545 797.808 o
7 12 6 169.377 153.645 6.971 91.907 o
7 12 7 836.215 795.482 17.715 14.669 o
7 12 8 1391.840 1258.360 25.566 7.501 o
7 12 9 182.373 138.314 7.242 88.100 o
7 13 0 48.286 56.334 14.865 50.220 o
7 13 1 2620.160 2610.080 40.871 2.940 o
7 13 2 4182.420 4251.970 74.973 1.134 o
7 13 3 2323.780 2307.980 39.599 3.352 o
7 13 4 6302.860 6430.560 84.007 0.706 o
7 13 5 1023.400 953.634 20.026 11.486 o
7 13 6 1156.130 1055.750 20.181 10.385 o
7 13 7 35.572 34.397 14.103 57.212 o
7 14 0 2199.950 2187.210 78.518 1.524 o
7 14 1 159.910 153.740 9.222 73.848 o
7 14 2 904.679 875.716 20.333 12.356 o
7 14 3 560.408 548.870 15.354 21.817 o
7 14 4 34.521 43.616 5.377 259.344 o
7 14 5 2017.870 1948.740 56.792 2.509 o
7 14 6 78.777 65.233 6.468 155.585 o
7 15 0 640.336 648.295 20.079 15.545 o
7 15 1 563.556 554.717 18.114 18.684 o
7 15 2 1218.050 1176.820 26.150 8.021 o
7 15 3 20.222 14.370 5.310 332.082 o
7 15 4 7644.880 7181.020 229.456 0.186 o
7 16 0 539.258 558.774 25.919 12.434 o
7 16 1 915.981 920.872 33.542 7.149 o
7 16 2 80.613 84.617 9.910 88.478 o
8 0 0 9.728 8.003 3.763 662.205 o
8 0 2 58.598 44.992 5.716 206.551 o
8 0 4 2714.490 2855.510 44.966 2.592 o
8 0 6 1318.750 1318.400 23.344 8.178 o
8 0 8 2524.680 2439.830 44.272 2.860 o
8 1 0 5401.130 5566.860 54.472 1.117 o
8 1 1 394.304 407.637 8.290 41.969 o
8 1 2 4661.870 4773.060 48.073 1.430 o
8 1 3 255.769 256.035 8.058 60.855 o
8 1 4 1870.880 1871.460 30.185 5.004 o
8 1 5 4.105 2.421 3.049 1120.600 o
8 1 6 937.822 944.287 14.629 14.739 o
8 1 7 1770.970 1792.630 23.366 6.186 o
8 1 8 1233.470 1266.010 18.698 9.927 o
8 1 9 161.071 136.264 9.022 76.787 o
8 2 0 357.940 367.076 8.515 45.043 o
8 2 1 8.838 5.514 3.084 928.043 o
8 2 2 3035.490 3102.180 29.061 3.050 o
8 2 3 2726.680 2761.380 25.538 3.671 o
8 2 4 4688.580 4885.290 36.462 1.588 o
8 2 5 359.641 351.240 13.638 32.100 o
8 2 6 952.622 967.766 14.744 14.426 o
8 2 7 224.868 219.220 8.390 65.240 o
8 2 8 1043.850 1019.540 19.940 11.201 o
8 2 9 205.707 207.530 7.950 71.555 o
8 3 0 3424.540 3540.880 31.536 2.531 o
8 3 1 3797.100 3958.280 32.443 2.188 o
8 3 2 1523.890 1585.440 21.881 7.382 o
8 3 3 2087.450 2163.500 21.690 5.316 o
8 3 4 6.327 6.412 2.734 1165.590 o
8 3 5 3551.470 3642.440 39.185 2.194 o
8 3 6 76.096 73.345 4.156 223.056 o
8 3 7 3035.430 3085.810 44.217 2.399 o
8 3 8 338.899 326.235 9.140 45.932 o
8 3 9 724.250 666.925 22.694 12.974 o
8 4 0 1099.530 1149.470 15.431 12.171 o
8 4 1 119.031 125.670 5.756 129.245 o
8 4 2 536.758 543.437 10.233 29.178 o
8 4 3 968.508 1018.610 13.838 14.467 o
8 4 4 457.428 440.573 8.757 36.692 o
8 4 5 1.248 3.012 2.438 1807.750 o
8 4 6 758.560 729.774 11.074 20.794 o
8 4 7 59.952 66.530 4.794 227.467 o
8 4 8 1313.560 1324.140 20.938 8.806 o
8 4 9 433.027 412.162 12.435 31.071 o
8 5 0 101.274 98.709 5.070 160.314 o
8 5 1 678.427 673.035 11.173 22.800 o
8 5 2 1413.650 1448.750 17.493 8.963 o
8 5 3 40.135 41.717 3.418 385.684 o
8 5 4 1304.920 1304.630 15.045 10.474 o
8 5 5 415.339 408.632 7.815 41.745 o
8 5 6 410.249 421.522 9.214 38.572 o
8 5 7 2493.880 2398.590 34.577 3.520 o
8 5 8 1.008 7.982 3.223 1028.900 o
8 6 0 2888.220 2996.510 27.074 3.313 o
8 6 1 265.160 245.507 6.488 67.934 o
8 6 2 110.038 107.389 6.240 130.175 o
8 6 3 1528.810 1556.050 17.277 8.308 o
8 6 4 1870.690 1831.220 33.819 4.601 o
8 6 5 747.745 727.683 14.653 18.171 o
8 6 6 271.808 267.012 10.985 46.259 o
8 6 7 116.972 125.606 7.947 99.002 o
8 6 8 248.770 228.142 19.820 23.674 o
8 7 0 87.853 83.537 4.309 197.499 o
8 7 1 446.280 442.444 8.778 37.143 o
8 7 2 66.692 58.846 4.322 242.144 o
8 7 3 1169.780 1137.110 16.603 11.321 o
8 7 4 3647.930 3601.680 45.601 1.972 o
8 7 5 495.686 469.923 12.423 28.232 o
8 7 6 2996.430 3002.570 57.277 1.935 o
8 7 7 267.376 253.328 9.510 53.143 o
8 8 0 5406.170 5351.490 47.643 1.211 o
8 8 1 619.022 586.764 13.691 22.277 o
8 8 2 584.504 555.910 9.325 28.680 o
8 8 3 470.001 454.006 10.407 32.792 o
8 8 4 216.562 204.703 9.603 60.214 o
8 8 5 34.649 31.735 5.324 273.901 o
8 8 6 497.526 482.494 13.644 26.120 o
8 9 0 149.430 140.194 5.957 110.741 o
8 9 1 1330.030 1325.590 21.545 8.581 o
8 9 2 223.498 229.818 8.616 63.452 o
8 9 3 3653.120 3715.180 46.471 1.924 o
8 9 4 49.617 62.810 4.980 237.876 o
8 9 5 1198.830 1106.770 20.895 9.803 o
8 9 6 589.703 543.853 22.107 14.866 o
8 10 0 129.011 114.510 7.161 107.176 o
8 10 1 2248.030 2185.870 32.418 4.051 o
8 10 2 325.771 307.854 12.010 38.561 o
8 10 3 5056.630 5114.980 82.330 0.886 o
8 10 4 17.962 2.643 5.336 355.258 o
8 11 0 618.759 607.623 29.349 10.032 o
8 11 1 5964.080 5855.830 80.013 0.787 o
8 11 2 43.117 52.707 5.295 241.186 o
8 11 3 1571.480 1359.210 77.375 1.735 o
8 12 0 9.706 9.148 7.623 197.133 o
8 12 1 549.862 558.774 25.156 12.874 o
9 0 0 1743.840 1672.760 31.384 5.214 o
9 1 0 207.880 192.887 5.094 92.498 o
9 1 1 1.995 -3.785 2.957 1317.170 o
9 2 0 1575.920 1474.070 26.183 6.581 o
9 2 1 93.152 82.605 5.092 172.563 o
9 3 0 146.793 119.387 8.515 85.954 o
9 3 1 0.861 -4.762 2.907 1418.680 o
9 4 0 1559.390 1491.480 24.522 6.910 o

_iucr_refine_instructions_details
;
TITL 41
CELL 1.54178 7.7367 21.5637 23.1184 90 99.121 90
ZERR 4 0.0001 0.0001 0.0002 0 0.001 0
LATT 1
SYMM -X,0.5+Y,0.5-Z
SFAC C H N O P S Zn
UNIT 112 180 20 24 8 16 4

L.S. 18
PLAN  -1
SIZE 0.064 0.095 0.126
TEMP -173
CONF
LIST 3
FMAP 2
ACTA 
BOND $H
MORE -1
MERG 2
WGHT 0.013498 0.495268
FVAR 0.114534
REM <olex2.extras>
REM <HklSrc "%.\\shelx.hkl">
REM </olex2.extras>

Zn    7     0.14527  0.27129  0.27223  11.00000  0.01374  0.01181  0.01183 =
 0.00220  0.00290  0.00033 
S1    6     0.38891  0.24624  0.23148  11.00000  0.01333  0.01706  0.01646 =
 -0.00313  0.00359 -0.00085 
S2    6     0.04790  0.18846  0.13727  11.00000  0.01546  0.01741  0.01825 =
 -0.00019  0.00088  0.00025 
S3    6     0.18847  0.32603  0.36010  11.00000  0.01793  0.01650  0.01253 =
 -0.00037  0.00547 -0.00291 
S4    6     0.30269  0.43009  0.26355  11.00000  0.01867  0.01812  0.01590 =
 0.00442  0.00376  0.00091 
P1    5     0.28833  0.17727  0.17663  11.00000  0.01484  0.01262  0.01366 =
 0.00012  0.00269  0.00121 
P2    5     0.35938  0.39163  0.34015  11.00000  0.01337  0.01225  0.01311 =
 0.00034  0.00394  0.00079 
O1    4     0.31805  0.11511  0.21346  11.00000  0.02381  0.01578  0.01933 =
 0.00335  0.00187  0.00221 
O2    4     0.42521  0.16849  0.13238  11.00000  0.01911  0.01725  0.01727 =
 -0.00062  0.00505  0.00342 
O3    4     0.38011  0.43945  0.39341  11.00000  0.01537  0.01591  0.01824 =
 -0.00296  0.00317  0.00086 
O4    4     0.55058  0.36270  0.34851  11.00000  0.01597  0.01772  0.01654 =
 0.00185  0.00601  0.00341 
O5    4    -0.15933  0.49095  0.03893  11.00000  0.01891  0.01847  0.01343 =
 -0.00131  0.00306 -0.00133 
O6    4    -0.45108  0.41772 -0.07207  11.00000  0.02627  0.02863  0.01551 =
 -0.00266  0.00023 -0.00542 
N1    3    -0.03812  0.31963  0.21740  11.00000  0.01473  0.01329  0.01285 =
 0.00275  0.00343  0.00147 
N2    3    -0.39990  0.43199  0.04550  11.00000  0.01582  0.01666  0.01336 =
 0.00120  0.00144  0.00156 
H2N   2    -0.50147  0.40881  0.02217  11.00000  0.02326  0.02719  0.03062 =
 -0.00541 -0.00318 -0.00093 
N3    3    -0.20422  0.47386 -0.07841  11.00000  0.02106  0.01613  0.01196 =
 -0.00139  0.00423  0.00408 
H3N   2    -0.09678  0.49604 -0.05447  11.00000  0.02866  0.03377  0.03118 =
 0.00040  0.00369  0.00938 
N4    3     0.02068  0.30636 -0.20217  11.00000  0.01531  0.01337  0.01394 =
 -0.00322  0.00207  0.00145 

N5    3     0.26128  0.36612  0.03188  11.00000  0.02783  0.03432  0.04842 =
 0.00675 -0.00441 -0.01264 

C1    1     0.20507  0.06081  0.20082  11.00000  0.02189  0.01406  0.03071 =
 0.00398  0.01112  0.00207 
H1    2     0.06699  0.07862  0.19308  11.00000  0.01798  0.03379  0.06990 =
 0.01203  0.01945 -0.00163 
C2    1     0.23628  0.02103  0.25511  11.00000  0.04717  0.02400  0.04166 =
 0.01503  0.02179  0.00980 
H2A   2     0.36530  0.00260  0.26137  11.00000  0.05140  0.06200  0.06366 =
 0.03325  0.01265  0.01349 
H2B   2     0.22826  0.04997  0.29365  11.00000  0.12722  0.04585  0.04983 =
 0.00804  0.03238  0.02632 
H2C   2     0.13733 -0.01734  0.24997  11.00000  0.07615  0.04490  0.13570 =
 0.05925  0.05201  0.00410 
C3    1     0.24612  0.02726  0.14722  11.00000  0.02770  0.02209  0.03669 =
 -0.00831  0.00707 -0.00242 
H3A   2     0.21801  0.05597  0.10860  11.00000  0.05034  0.03750  0.03319 =
 0.00261 -0.00711 -0.00030 
H3B   2     0.38275  0.01344  0.15438  11.00000  0.03893  0.05611  0.05375 =
 -0.02878  0.02113 -0.00161 
H3C   2     0.16631 -0.01400  0.14000  11.00000  0.07423  0.03897  0.09940 =
 -0.02266  0.03074 -0.02580 
C4    1     0.42730  0.21391  0.08587  11.00000  0.01989  0.02270  0.01591 =
 0.00108  0.00540  0.00232 
H4    2     0.35044  0.25549  0.09572  11.00000  0.03387  0.02801  0.04389 =
 0.00455  0.01790  0.01917 
C5    1     0.61563  0.23299  0.08606  11.00000  0.02377  0.03052  0.03004 =
 0.00095  0.00901 -0.00427 
H5A   2     0.67236  0.25052  0.12826  11.00000  0.05396  0.05642  0.06498 =
 -0.01334  0.00678 -0.01909 
H5B   2     0.69223  0.19160  0.07702  11.00000  0.03136  0.05097  0.06973 =
 -0.00154  0.01377  0.02007 
H5C   2     0.61963  0.26773  0.05148  11.00000  0.07964  0.05813  0.06816 =
 0.03553  0.02879 -0.00292 
C6    1     0.34575  0.18452  0.02857  11.00000  0.02885  0.04364  0.01608 =
 -0.00554  0.00400  0.00082 
H6A   2     0.42154  0.14360  0.02021  11.00000  0.07223  0.04754  0.04293 =
 -0.01778  0.01639  0.00975 
H6B   2     0.20996  0.17105  0.03119  11.00000  0.03606  0.10065  0.04028 =
 -0.02025  0.00891 -0.02626 
H6C   2     0.34319  0.21895 -0.00855  11.00000  0.08050  0.09203  0.01311 =
 0.01948  0.00605 -0.00954 
C7    1     0.23686  0.48137  0.40038  11.00000  0.01682  0.01836  0.02473 =
 -0.00455  0.00563  0.00173 
H7    2     0.12191  0.46754  0.36870  11.00000  0.01619  0.05388  0.04827 =
 -0.02209 -0.00293  0.00621 
C8    1     0.19876  0.47383  0.46201  11.00000  0.03905  0.03616  0.03216 =
 -0.00556  0.01982  0.00555 
H8A   2     0.15865  0.42692  0.46978  11.00000  0.12334  0.03640  0.07165 =
 -0.00214  0.05847 -0.02297 
H8B   2     0.31602  0.48448  0.49240  11.00000  0.05155  0.10045  0.04536 =
 -0.01553  0.00341  0.00645 
H8C   2     0.09642  0.50511  0.47015  11.00000  0.08793  0.06931  0.08159 =
 -0.00973  0.05670  0.03165 
C9    1     0.29050  0.54671  0.38738  11.00000  0.03342  0.01682  0.04911 =
 0.00125  0.01275  0.00612 
H9A   2     0.40764  0.55918  0.41853  11.00000  0.04524  0.05820  0.09358 =
 0.00226  0.00206  0.00394 
H9B   2     0.31811  0.55044  0.34216  11.00000  0.10004  0.06153  0.06039 =
 0.02491  0.05193  0.02739 
H9C   2     0.18625  0.57973  0.39161  11.00000  0.06210  0.03949  0.10647 =
 0.00588  0.02983  0.02864 
C10   1     0.61718  0.32954  0.40272  11.00000  0.01741  0.02277  0.01596 =
 0.00275  0.00319  0.00420 
H10   2     0.51293  0.32689  0.42938  11.00000  0.03714  0.06316  0.03071 =
 0.01176  0.02733  0.00200 
C11   1     0.66309  0.26452  0.38603  11.00000  0.03862  0.02087  0.02874 =
 0.00328 -0.00625  0.00903 
H11A  2     0.54944  0.24391  0.35666  11.00000  0.08036  0.03708  0.07186 =
 -0.01542 -0.04432  0.00282 
H11B  2     0.77946  0.26436  0.36478  11.00000  0.07639  0.05212  0.05555 =
 -0.00036  0.01782  0.02970 
H11C  2     0.68962  0.23544  0.42424  11.00000  0.07070  0.04427  0.05288 =
 0.01583  0.00416 -0.00349 
C12   1     0.77064  0.36563  0.43490  11.00000  0.02487  0.03121  0.02432 =
 -0.00425 -0.00296  0.00274 
H12A  2     0.87517  0.36842  0.40754  11.00000  0.02428  0.07197  0.05645 =
 -0.00577  0.01884 -0.00572 
H12B  2     0.73076  0.41090  0.44497  11.00000  0.06614  0.04487  0.05308 =
 -0.01526 -0.00860  0.00301 
H12C  2     0.82092  0.34420  0.47580  11.00000  0.05089  0.06859  0.03756 =
 -0.00320 -0.00545  0.00966 
C13   1     0.00422  0.34216  0.16743  11.00000  0.01448  0.01620  0.01431 =
 0.00349  0.00490  0.00313 
H13   2     0.13033  0.32940  0.15785  11.00000  0.02120  0.04635  0.03230 =
 0.00838  0.01410  0.01534 
C14   1    -0.10749  0.38034  0.13053  11.00000  0.01503  0.01711  0.01324 =
 0.00416  0.00480  0.00417 
H14   2    -0.06447  0.39772  0.09088  11.00000  0.03100  0.05013  0.02502 =
 0.02018  0.01311  0.01569 
C15   1    -0.27041  0.39567  0.14516  11.00000  0.01358  0.01307  0.01210 =
 0.00136  0.00360  0.00243 
C16   1    -0.31413  0.37149  0.19678  11.00000  0.01492  0.01536  0.01538 =
 0.00296  0.00577  0.00297 
H16   2    -0.43937  0.38070  0.20969  11.00000  0.03125  0.02797  0.03586 =
 0.00194  0.00975  0.00598 
C17   1    -0.19405  0.33442  0.23185  11.00000  0.01728  0.01601  0.01384 =
 0.00341  0.00629  0.00212 
H17   2    -0.22384  0.31647  0.27280  11.00000  0.02262  0.02936  0.03873 =
 0.01389  0.01309  0.01212 
C18   1    -0.39464  0.43946  0.10828  11.00000  0.01676  0.01744  0.01375 =
 0.00255  0.00352  0.00560 
H18A  2    -0.35599  0.48762  0.11955  11.00000  0.04441  0.03244  0.02510 =
 0.00406  0.00370  0.00718 
H18B  2    -0.52874  0.43184  0.11690  11.00000  0.01301  0.04658  0.03516 =
 0.01216  0.00204  0.00462 
C19   1    -0.28520  0.45963  0.01657  11.00000  0.01651  0.01390  0.01070 =
 0.00047  0.00197  0.00285 
C20   1    -0.32330  0.44770 -0.04992  11.00000  0.01943  0.01480  0.01113 =
 -0.00104  0.00121  0.00371 
C21   1    -0.21807  0.46906 -0.14161  11.00000  0.02737  0.01581  0.01228 =
 0.00038  0.00407  0.00811 
H21A  2    -0.35573  0.47053 -0.16120  11.00000  0.04245  0.04685  0.02355 =
 -0.01153  0.00418  0.01358 
H21B  2    -0.15252  0.50904 -0.15692  11.00000  0.06073  0.02355  0.03011 =
 0.01236  0.02024  0.00434 
C22   1    -0.13580  0.41093 -0.16175  11.00000  0.01808  0.01347  0.01133 =
 -0.00048  0.00312  0.00368 
C23   1    -0.21731  0.37860 -0.21072  11.00000  0.01674  0.01757  0.01573 =
 -0.00315  0.00133  0.00315 
H23   2    -0.34463  0.39206 -0.23408  11.00000  0.01774  0.04448  0.03749 =
 -0.00699 -0.00530  0.00626 
C24   1    -0.13447  0.32700 -0.22961  11.00000  0.01631  0.01726  0.01523 =
 -0.00468  0.00079  0.00129 
H24   2    -0.19203  0.30168 -0.26790  11.00000  0.03103  0.03051  0.04303 =
 -0.01676  0.00658  0.00561 
C25   1     0.09932  0.33758 -0.15478  11.00000  0.01699  0.01721  0.01623 =
 -0.00487 -0.00122  0.00350 
H25   2     0.22609  0.32022 -0.13355  11.00000  0.02165  0.04101  0.05196 =
 -0.01373 -0.00268  0.00368 
C26   1     0.02626  0.38965 -0.13336  11.00000  0.02060  0.01521  0.01522 =
 -0.00456 -0.00090  0.00449 
H26   2     0.09734  0.41359 -0.09586  11.00000  0.04817  0.02948  0.03504 =
 -0.01279 -0.01489  0.01497 

C27   1     0.14273  0.33502  0.01787  11.00000  0.02373  0.02830  0.02670 =
 0.00569 -0.00090 -0.00621 
C28   1    -0.00816  0.29550  0.00103  11.00000  0.02876  0.03715  0.03709 =
 -0.00107 -0.00226 -0.01089 
H28A  2    -0.02111  0.26572  0.03775  11.00000  0.10747  0.09793  0.07027 =
 0.03709  0.00516 -0.07252 
H28B  2    -0.12384  0.32347 -0.01310  11.00000  0.03218  0.07104  0.14754 =
 -0.00728 -0.03736  0.01604 
H28C  2     0.01705  0.26672 -0.03452  11.00000  0.07778  0.07032  0.05884 =
 -0.02166  0.02186 -0.01167 
HKLF 4

END
Q3 1 0.333333 0.277778 0.277778 11 0.05 0.14
Q1 1 0 0.319444 0.263889 11 0.05 0.17
Q2 1 0.208333 0.388889 0.361111 11 0.05 0.15
Q4 1 0 0.263889 -0.236111 11 0.05 0.13
Q5 1 0.333333 0.319444 0.333333 11 0.05 0.13
Q6 1 0.166667 0.263889 0.333333 11 0.05 0.12
Q7 1 0.25 0.291667 0.236111 11 0.05 0.12
Q8 1 0 0.277778 0.291667 11 0.05 0.12
Q9 1 0.166667 0.333333 0.291667 11 0.05 0.12
Q10 1 0.208333 0.194444 0.111111 11 0.05 0.11
Q11 1 0.25 0.208333 0.222222 11 0.05 0.11
Q12 1 0.25 0.458333 0.361111 11 0.05 0.11

  REM The information below was added by Olex2.
  REM
  REM R1 = 0.0130 for 6561 Fo > 4sig(Fo) and 0.0139 for all 6793 data
  REM 820 parameters refined using 0 restraints
  REM Highest difference peak 0.1651, deepest hole -0.1624
  REM Mean Shift 0.0000, Max Shift 0.0008.

  REM +++ Tabular Listing of Refinement Information +++
  REM R1_all = 0.0139
  REM R1_gt = 0.0130
  REM wR_ref = 0.0309
  REM GOOF = 1.1046
  REM Shift_max = 0.0008
  REM Shift_mean = 0.0000
  REM Reflections_all = 6793
  REM Reflections_gt = 6561
  REM Parameters = 820
  REM Hole = -0.1624
  REM Peak = 0.1651
  REM Flack = n/a

  
;
_olex2_submission_special_instructions  'No special instructions were received'
